# Supplementary material for: Methylobacterium Species Promoting Rice and Barley Growth and Interaction Specificity Revealed with Whole-Cell Matrix-Assisted Laser Desorption / Ionization-Time-of-Flight Mass Spectrometry (MALDI-TOF/MS) Analysis
Source: PLoS One. 2015 Jun 8;10(6):e0129509. doi: 10.1371/journal.pone.0129509 (PMC4460032; doi:10.1371/journal.pone.0129509)
Supplement: S2 Data — (ZIP) [file pone.0129509.s002.zip › Supplementary data 2 (ms from inoculated rice)/22A-13.txt]

779.69 0
779.75 0
779.82 0
779.88 0
779.95 0
780.01 0
780.08 0
780.14 0
780.20 0
780.27 0
780.33 0
780.40 0
780.46 0
780.52 0
780.59 0
780.65 0
780.72 0
780.78 0
780.84 0
780.91 0
780.97 0
781.04 0
781.10 0
781.16 0
781.23 0
781.29 0
781.36 0
781.42 0
781.49 0
781.55 0
781.61 0
781.68 0
781.74 0
781.81 0
781.87 0
781.93 0
782.00 0
782.06 0
782.13 0
782.19 0
782.25 0
782.32 0
782.38 0
782.45 0
782.51 0
782.58 0
782.64 0
782.70 0
782.77 0
782.83 0
782.90 0
782.96 0
783.02 0
783.09 0
783.15 0
783.22 0
783.28 0
783.35 0
783.41 0
783.47 0
783.54 0
783.60 0
783.67 0
783.73 0
783.80 0
783.86 0
783.92 0
783.99 0
784.05 0
784.12 0
784.18 0
784.24 0
784.31 0
784.37 0
784.44 0
784.50 0
784.57 0
784.63 0
784.69 0
784.76 0
784.82 0
784.89 0
784.95 0
785.02 0
785.08 0
785.14 0
785.21 0
785.27 0
785.34 0
785.40 0
785.47 0
785.53 0
785.59 0
785.66 0
785.72 0
785.79 0
785.85 0
785.92 0
785.98 0
786.04 0
786.11 0
786.17 0
786.24 0
786.30 0
786.37 0
786.43 0
786.49 0
786.56 0
786.62 0
786.69 0
786.75 0
786.82 0
786.88 0
786.94 0
787.01 0
787.07 0
787.14 0
787.20 0
787.27 0
787.33 0
787.40 0
787.46 0
787.52 0
787.59 0
787.65 0
787.72 0
787.78 0
787.85 0
787.91 0
787.97 0
788.04 0
788.10 0
788.17 0
788.23 0
788.30 0
788.36 0
788.43 0
788.49 0
788.55 0
788.62 0
788.68 0
788.75 0
788.81 0
788.88 0
788.94 0
789.01 0
789.07 0
789.13 0
789.20 0
789.26 0
789.33 0
789.39 0
789.46 0
789.52 0
789.59 0
789.65 0
789.71 0
789.78 0
789.84 0
789.91 0
789.97 0
790.04 0
790.10 0
790.17 0
790.23 0
790.29 0
790.36 0
790.42 0
790.49 0
790.55 0
790.62 0
790.68 0
790.75 0
790.81 0
790.87 0
790.94 0
791.00 0
791.07 0
791.13 0
791.20 0
791.26 0
791.33 0
791.39 0
791.46 0
791.52 0
791.58 0
791.65 0
791.71 0
791.78 0
791.84 0
791.91 0
791.97 0
792.04 0
792.10 0
792.17 0
792.23 0
792.29 0
792.36 0
792.42 0
792.49 0
792.55 0
792.62 0
792.68 0
792.75 0
792.81 0
792.88 0
792.94 0
793.00 0
793.07 0
793.13 0
793.20 0
793.26 0
793.33 0
793.39 0
793.46 0
793.52 0
793.59 0
793.65 0
793.72 0
793.78 0
793.84 0
793.91 0
793.97 0
794.04 0
794.10 0
794.17 0
794.23 0
794.30 0
794.36 0
794.43 0
794.49 0
794.56 0
794.62 0
794.69 0
794.75 0
794.81 0
794.88 0
794.94 0
795.01 0
795.07 0
795.14 0
795.20 0
795.27 0
795.33 0
795.40 0
795.46 0
795.53 0
795.59 0
795.66 0
795.72 0
795.78 0
795.85 0
795.91 0
795.98 0
796.04 0
796.11 0
796.17 0
796.24 0
796.30 0
796.37 0
796.43 0
796.50 0
796.56 0
796.63 0
796.69 0
796.76 0
796.82 0
796.89 0
796.95 0
797.01 0
797.08 0
797.14 0
797.21 0
797.27 0
797.34 0
797.40 0
797.47 0
797.53 0
797.60 0
797.66 0
797.73 0
797.79 0
797.86 0
797.92 0
797.99 0
798.05 0
798.12 0
798.18 0
798.25 0
798.31 0
798.38 0
798.44 0
798.50 0
798.57 0
798.63 0
798.70 0
798.76 0
798.83 0
798.89 0
798.96 0
799.02 0
799.09 0
799.15 0
799.22 0
799.28 0
799.35 0
799.41 0
799.48 0
799.54 0
799.61 0
799.67 0
799.74 0
799.80 0
799.87 0
799.93 0
800.00 0
800.06 0
800.13 0
800.19 0
800.26 0
800.32 0
800.39 0
800.45 0
800.52 0
800.58 0
800.65 0
800.71 0
800.77 0
800.84 0
800.90 0
800.97 0
801.03 0
801.10 0
801.16 0
801.23 0
801.29 0
801.36 0
801.42 0
801.49 0
801.55 0
801.62 0
801.68 0
801.75 0
801.81 0
801.88 0
801.94 0
802.01 0
802.07 0
802.14 0
802.20 0
802.27 0
802.33 0
802.40 0
802.46 0
802.53 0
802.59 0
802.66 0
802.72 0
802.79 0
802.85 0
802.92 0
802.98 0
803.05 0
803.11 0
803.18 0
803.24 0
803.31 0
803.37 0
803.44 0
803.50 0
803.57 0
803.63 0
803.70 0
803.76 0
803.83 0
803.89 0
803.96 0
804.02 0
804.09 0
804.15 0
804.22 0
804.28 0
804.35 0
804.41 0
804.48 0
804.54 0
804.61 0
804.67 0
804.74 0
804.80 0
804.87 0
804.93 0
805.00 0
805.06 0
805.13 0
805.19 0
805.26 0
805.32 0
805.39 0
805.45 0
805.52 0
805.59 0
805.65 0
805.72 0
805.78 0
805.85 0
805.91 0
805.98 0
806.04 0
806.11 0
806.17 0
806.24 0
806.30 0
806.37 0
806.43 0
806.50 0
806.56 0
806.63 0
806.69 0
806.76 0
806.82 0
806.89 0
806.95 0
807.02 0
807.08 0
807.15 0
807.21 0
807.28 0
807.34 0
807.41 0
807.47 0
807.54 0
807.60 0
807.67 0
807.73 0
807.80 0
807.87 0
807.93 0
808.00 0
808.06 0
808.13 0
808.19 0
808.26 0
808.32 0
808.39 0
808.45 0
808.52 0
808.58 0
808.65 0
808.71 0
808.78 0
808.84 0
808.91 0
808.97 0
809.04 0
809.10 0
809.17 0
809.23 0
809.30 0
809.37 0
809.43 0
809.50 0
809.56 0
809.63 0
809.69 0
809.76 0
809.82 0
809.89 0
809.95 0
810.02 0
810.08 0
810.15 0
810.21 0
810.28 0
810.34 0
810.41 0
810.48 0
810.54 0
810.61 0
810.67 0
810.74 0
810.80 0
810.87 0
810.93 0
811.00 0
811.06 0
811.13 0
811.19 0
811.26 0
811.32 0
811.39 0
811.45 0
811.52 0
811.59 0
811.65 0
811.72 0
811.78 0
811.85 0
811.91 0
811.98 0
812.04 0
812.11 0
812.17 0
812.24 0
812.30 0
812.37 0
812.44 0
812.50 0
812.57 0
812.63 0
812.70 0
812.76 0
812.83 0
812.89 0
812.96 0
813.02 0
813.09 0
813.15 0
813.22 0
813.29 0
813.35 0
813.42 0
813.48 0
813.55 0
813.61 0
813.68 0
813.74 0
813.81 0
813.87 0
813.94 0
814.01 0
814.07 0
814.14 0
814.20 0
814.27 0
814.33 0
814.40 0
814.46 0
814.53 0
814.59 0
814.66 0
814.73 0
814.79 0
814.86 0
814.92 0
814.99 0
815.05 0
815.12 0
815.18 0
815.25 0
815.31 0
815.38 0
815.45 0
815.51 0
815.58 0
815.64 0
815.71 0
815.77 0
815.84 0
815.90 0
815.97 0
816.04 0
816.10 0
816.17 0
816.23 0
816.30 0
816.36 0
816.43 0
816.49 0
816.56 0
816.62 0
816.69 0
816.76 0
816.82 0
816.89 0
816.95 0
817.02 0
817.08 0
817.15 0
817.21 0
817.28 0
817.35 0
817.41 0
817.48 0
817.54 0
817.61 0
817.67 0
817.74 0
817.81 0
817.87 0
817.94 0
818.00 0
818.07 0
818.13 0
818.20 0
818.26 0
818.33 0
818.40 0
818.46 0
818.53 0
818.59 0
818.66 0
818.72 0
818.79 0
818.86 0
818.92 0
818.99 0
819.05 0
819.12 0
819.18 0
819.25 0
819.31 0
819.38 0
819.45 0
819.51 0
819.58 0
819.64 0
819.71 0
819.77 0
819.84 0
819.91 0
819.97 0
820.04 0
820.10 0
820.17 0
820.23 0
820.30 0
820.37 0
820.43 0
820.50 0
820.56 0
820.63 0
820.69 0
820.76 0
820.83 0
820.89 0
820.96 0
821.02 0
821.09 0
821.15 0
821.22 0
821.29 0
821.35 0
821.42 0
821.48 0
821.55 0
821.61 0
821.68 0
821.75 0
821.81 0
821.88 0
821.94 0
822.01 0
822.07 0
822.14 0
822.21 0
822.27 0
822.34 0
822.40 0
822.47 0
822.53 0
822.60 0
822.67 0
822.73 0
822.80 0
822.86 0
822.93 0
823.00 0
823.06 0
823.13 0
823.19 0
823.26 0
823.32 0
823.39 0
823.46 0
823.52 0
823.59 0
823.65 0
823.72 0
823.79 0
823.85 0
823.92 0
823.98 0
824.05 0
824.11 0
824.18 0
824.25 0
824.31 0
824.38 0
824.44 0
824.51 0
824.58 0
824.64 0
824.71 0
824.77 0
824.84 0
824.90 0
824.97 0
825.04 0
825.10 0
825.17 0
825.23 0
825.30 0
825.37 0
825.43 0
825.50 0
825.56 0
825.63 0
825.70 0
825.76 0
825.83 0
825.89 0
825.96 0
826.02 0
826.09 0
826.16 0
826.22 0
826.29 0
826.35 0
826.42 0
826.49 0
826.55 0
826.62 0
826.68 0
826.75 0
826.82 0
826.88 0
826.95 0
827.01 0
827.08 0
827.15 0
827.21 0
827.28 0
827.34 0
827.41 0
827.48 0
827.54 0
827.61 0
827.67 0
827.74 0
827.81 0
827.87 0
827.94 0
828.00 0
828.07 0
828.14 0
828.20 0
828.27 0
828.33 0
828.40 0
828.47 0
828.53 0
828.60 0
828.66 0
828.73 0
828.80 0
828.86 0
828.93 0
828.99 0
829.06 0
829.13 0
829.19 0
829.26 0
829.32 0
829.39 0
829.46 0
829.52 0
829.59 0
829.65 0
829.72 0
829.79 0
829.85 0
829.92 0
829.99 0
830.05 0
830.12 0
830.18 0
830.25 0
830.32 0
830.38 0
830.45 0
830.51 0
830.58 0
830.65 0
830.71 0
830.78 0
830.84 0
830.91 0
830.98 0
831.04 0
831.11 0
831.17 0
831.24 0
831.31 0
831.37 0
831.44 0
831.51 0
831.57 0
831.64 0
831.70 0
831.77 0
831.84 0
831.90 0
831.97 0
832.03 0
832.10 0
832.17 0
832.23 0
832.30 0
832.37 0
832.43 0
832.50 0
832.56 0
832.63 0
832.70 0
832.76 0
832.83 0
832.90 0
832.96 0
833.03 0
833.09 0
833.16 0
833.23 0
833.29 0
833.36 0
833.42 0
833.49 0
833.56 0
833.62 0
833.69 0
833.76 0
833.82 0
833.89 0
833.95 0
834.02 0
834.09 0
834.15 0
834.22 0
834.29 0
834.35 0
834.42 0
834.48 0
834.55 0
834.62 0
834.68 0
834.75 0
834.82 0
834.88 0
834.95 0
835.01 0
835.08 0
835.15 0
835.21 0
835.28 0
835.35 0
835.41 0
835.48 0
835.55 0
835.61 0
835.68 0
835.74 0
835.81 0
835.88 0
835.94 0
836.01 0
836.08 0
836.14 0
836.21 0
836.27 0
836.34 0
836.41 0
836.47 0
836.54 0
836.61 0
836.67 0
836.74 0
836.81 0
836.87 0
836.94 0
837.00 0
837.07 0
837.14 0
837.20 0
837.27 0
837.34 0
837.40 0
837.47 0
837.54 0
837.60 0
837.67 0
837.73 0
837.80 0
837.87 0
837.93 0
838.00 0
838.07 0
838.13 0
838.20 0
838.27 0
838.33 0
838.40 0
838.46 0
838.53 0
838.60 0
838.66 0
838.73 0
838.80 0
838.86 0
838.93 0
839.00 0
839.06 0
839.13 0
839.20 0
839.26 0
839.33 0
839.40 0
839.46 0
839.53 0
839.59 0
839.66 0
839.73 0
839.79 0
839.86 0
839.93 0
839.99 0
840.06 0
840.13 0
840.19 0
840.26 0
840.33 0
840.39 0
840.46 0
840.53 0
840.59 0
840.66 0
840.72 0
840.79 0
840.86 0
840.92 0
840.99 0
841.06 0
841.12 0
841.19 0
841.26 0
841.32 0
841.39 0
841.46 0
841.52 0
841.59 0
841.66 0
841.72 0
841.79 0
841.86 0
841.92 0
841.99 0
842.06 0
842.12 0
842.19 0
842.26 0
842.32 0
842.39 0
842.45 0
842.52 0
842.59 0
842.65 0
842.72 0
842.79 0
842.85 0
842.92 0
842.99 0
843.05 0
843.12 0
843.19 0
843.25 0
843.32 0
843.39 0
843.45 0
843.52 0
843.59 0
843.65 0
843.72 0
843.79 0
843.85 0
843.92 0
843.99 0
844.05 0
844.12 0
844.19 0
844.25 0
844.32 0
844.39 0
844.45 0
844.52 0
844.59 0
844.65 0
844.72 0
844.79 0
844.85 0
844.92 0
844.99 0
845.05 0
845.12 0
845.19 0
845.25 0
845.32 0
845.39 0
845.45 0
845.52 0
845.59 0
845.65 0
845.72 0
845.79 0
845.85 0
845.92 0
845.99 0
846.05 0
846.12 0
846.19 0
846.25 0
846.32 0
846.39 0
846.45 0
846.52 0
846.59 0
846.65 0
846.72 0
846.79 0
846.85 0
846.92 0
846.99 0
847.05 0
847.12 0
847.19 0
847.26 0
847.32 0
847.39 0
847.46 0
847.52 0
847.59 0
847.66 0
847.72 0
847.79 0
847.86 0
847.92 0
847.99 0
848.06 0
848.12 0
848.19 0
848.26 0
848.32 0
848.39 0
848.46 0
848.52 0
848.59 0
848.66 0
848.72 0
848.79 0
848.86 0
848.92 0
848.99 0
849.06 0
849.13 0
849.19 0
849.26 0
849.33 0
849.39 0
849.46 0
849.53 0
849.59 0
849.66 0
849.73 0
849.79 0
849.86 0
849.93 0
849.99 0
850.06 0
850.13 0
850.20 0
850.26 0
850.33 0
850.40 0
850.46 0
850.53 0
850.60 0
850.66 0
850.73 0
850.80 0
850.86 0
850.93 0
851.00 0
851.06 0
851.13 0
851.20 0
851.27 0
851.33 0
851.40 0
851.47 0
851.53 0
851.60 0
851.67 0
851.73 0
851.80 0
851.87 0
851.94 0
852.00 0
852.07 0
852.14 0
852.20 0
852.27 0
852.34 0
852.40 0
852.47 0
852.54 0
852.60 0
852.67 0
852.74 0
852.81 0
852.87 0
852.94 0
853.01 0
853.07 0
853.14 0
853.21 0
853.27 0
853.34 0
853.41 0
853.48 0
853.54 0
853.61 0
853.68 0
853.74 0
853.81 0
853.88 0
853.94 0
854.01 0
854.08 0
854.15 0
854.21 0
854.28 0
854.35 0
854.41 0
854.48 0
854.55 0
854.62 0
854.68 0
854.75 0
854.82 0
854.88 0
854.95 0
855.02 0
855.08 0
855.15 0
855.22 0
855.29 0
855.35 0
855.42 0
855.49 0
855.55 0
855.62 0
855.69 0
855.76 0
855.82 0
855.89 0
855.96 0
856.02 0
856.09 0
856.16 0
856.23 0
856.29 0
856.36 0
856.43 0
856.49 0
856.56 0
856.63 0
856.70 0
856.76 0
856.83 0
856.90 0
856.96 0
857.03 0
857.10 0
857.17 0
857.23 0
857.30 0
857.37 0
857.43 0
857.50 0
857.57 0
857.64 0
857.70 0
857.77 0
857.84 0
857.90 0
857.97 0
858.04 0
858.11 0
858.17 0
858.24 0
858.31 0
858.37 0
858.44 0
858.51 0
858.58 0
858.64 0
858.71 0
858.78 0
858.84 0
858.91 0
858.98 0
859.05 0
859.11 0
859.18 0
859.25 0
859.32 0
859.38 0
859.45 0
859.52 0
859.58 0
859.65 0
859.72 0
859.79 0
859.85 0
859.92 0
859.99 0
860.06 0
860.12 0
860.19 0
860.26 0
860.32 0
860.39 0
860.46 0
860.53 0
860.59 0
860.66 0
860.73 0
860.80 0
860.86 0
860.93 0
861.00 0
861.06 0
861.13 0
861.20 0
861.27 0
861.33 0
861.40 0
861.47 0
861.54 0
861.60 0
861.67 0
861.74 0
861.81 0
861.87 0
861.94 0
862.01 0
862.07 0
862.14 0
862.21 0
862.28 0
862.34 0
862.41 0
862.48 0
862.55 0
862.61 0
862.68 0
862.75 0
862.82 0
862.88 0
862.95 0
863.02 0
863.08 0
863.15 0
863.22 0
863.29 0
863.35 0
863.42 0
863.49 0
863.56 0
863.62 0
863.69 0
863.76 0
863.83 0
863.89 0
863.96 0
864.03 0
864.10 0
864.16 0
864.23 0
864.30 0
864.37 0
864.43 0
864.50 0
864.57 0
864.64 0
864.70 0
864.77 0
864.84 0
864.91 0
864.97 0
865.04 0
865.11 0
865.18 0
865.24 0
865.31 0
865.38 0
865.44 0
865.51 0
865.58 0
865.65 0
865.71 0
865.78 0
865.85 0
865.92 0
865.98 0
866.05 0
866.12 0
866.19 0
866.25 0
866.32 0
866.39 0
866.46 0
866.52 0
866.59 0
866.66 0
866.73 0
866.80 0
866.86 0
866.93 0
867.00 0
867.07 0
867.13 0
867.20 0
867.27 0
867.34 0
867.40 0
867.47 0
867.54 0
867.61 0
867.67 0
867.74 0
867.81 0
867.88 0
867.94 0
868.01 0
868.08 0
868.15 0
868.21 0
868.28 0
868.35 0
868.42 0
868.48 0
868.55 0
868.62 0
868.69 0
868.75 0
868.82 0
868.89 0
868.96 0
869.03 0
869.09 0
869.16 0
869.23 0
869.30 0
869.36 0
869.43 0
869.50 0
869.57 0
869.63 0
869.70 0
869.77 0
869.84 0
869.90 0
869.97 0
870.04 0
870.11 0
870.17 0
870.24 0
870.31 0
870.38 0
870.45 0
870.51 0
870.58 0
870.65 0
870.72 0
870.78 0
870.85 0
870.92 0
870.99 0
871.05 0
871.12 0
871.19 0
871.26 0
871.33 0
871.39 0
871.46 0
871.53 0
871.60 0
871.66 0
871.73 0
871.80 0
871.87 0
871.94 0
872.00 0
872.07 0
872.14 0
872.21 0
872.27 0
872.34 0
872.41 0
872.48 0
872.54 0
872.61 0
872.68 0
872.75 0
872.82 0
872.88 0
872.95 0
873.02 0
873.09 0
873.15 0
873.22 0
873.29 0
873.36 0
873.43 0
873.49 0
873.56 0
873.63 0
873.70 0
873.76 0
873.83 0
873.90 0
873.97 0
874.04 0
874.10 0
874.17 0
874.24 0
874.31 0
874.38 0
874.44 0
874.51 0
874.58 0
874.65 0
874.71 0
874.78 0
874.85 0
874.92 0
874.99 0
875.05 0
875.12 0
875.19 0
875.26 0
875.32 0
875.39 0
875.46 0
875.53 0
875.60 0
875.66 0
875.73 0
875.80 0
875.87 0
875.94 0
876.00 0
876.07 0
876.14 0
876.21 0
876.28 0
876.34 0
876.41 0
876.48 0
876.55 0
876.61 0
876.68 0
876.75 0
876.82 0
876.89 0
876.95 0
877.02 0
877.09 0
877.16 0
877.23 0
877.29 0
877.36 0
877.43 0
877.50 0
877.57 0
877.63 0
877.70 0
877.77 0
877.84 0
877.91 0
877.97 0
878.04 0
878.11 0
878.18 0
878.25 0
878.31 0
878.38 0
878.45 0
878.52 0
878.59 0
878.65 0
878.72 0
878.79 0
878.86 0
878.93 0
878.99 0
879.06 0
879.13 0
879.20 0
879.27 0
879.33 0
879.40 0
879.47 0
879.54 0
879.61 0
879.67 0
879.74 0
879.81 0
879.88 0
879.95 0
880.01 0
880.08 0
880.15 0
880.22 0
880.29 0
880.35 0
880.42 0
880.49 0
880.56 0
880.63 0
880.69 0
880.76 0
880.83 0
880.90 0
880.97 0
881.03 0
881.10 0
881.17 0
881.24 0
881.31 0
881.38 0
881.44 0
881.51 0
881.58 0
881.65 0
881.72 0
881.78 0
881.85 0
881.92 0
881.99 0
882.06 0
882.12 0
882.19 0
882.26 0
882.33 0
882.40 0
882.46 0
882.53 0
882.60 0
882.67 0
882.74 0
882.81 0
882.87 0
882.94 0
883.01 0
883.08 0
883.15 0
883.21 0
883.28 0
883.35 0
883.42 0
883.49 0
883.56 0
883.62 0
883.69 0
883.76 0
883.83 0
883.90 0
883.96 0
884.03 0
884.10 0
884.17 0
884.24 0
884.31 0
884.37 0
884.44 0
884.51 0
884.58 0
884.65 0
884.71 0
884.78 0
884.85 0
884.92 0
884.99 0
885.06 0
885.12 0
885.19 0
885.26 0
885.33 0
885.40 0
885.47 0
885.53 0
885.60 0
885.67 0
885.74 0
885.81 0
885.88 0
885.94 0
886.01 0
886.08 0
886.15 0
886.22 0
886.28 0
886.35 0
886.42 0
886.49 0
886.56 0
886.63 0
886.69 0
886.76 0
886.83 0
886.90 0
886.97 0
887.04 0
887.10 0
887.17 0
887.24 0
887.31 0
887.38 0
887.45 0
887.51 0
887.58 0
887.65 0
887.72 0
887.79 0
887.86 0
887.92 0
887.99 0
888.06 0
888.13 0
888.20 0
888.27 0
888.33 0
888.40 0
888.47 0
888.54 0
888.61 0
888.68 0
888.74 0
888.81 0
888.88 0
888.95 0
889.02 0
889.09 0
889.16 0
889.22 0
889.29 0
889.36 0
889.43 0
889.50 0
889.57 0
889.63 0
889.70 0
889.77 0
889.84 0
889.91 0
889.98 0
890.04 0
890.11 0
890.18 0
890.25 0
890.32 0
890.39 0
890.46 0
890.52 0
890.59 0
890.66 0
890.73 0
890.80 0
890.87 0
890.93 0
891.00 0
891.07 0
891.14 0
891.21 0
891.28 0
891.35 0
891.41 0
891.48 0
891.55 0
891.62 0
891.69 0
891.76 0
891.82 0
891.89 0
891.96 0
892.03 0
892.10 0
892.17 0
892.24 0
892.30 0
892.37 0
892.44 0
892.51 0
892.58 0
892.65 0
892.72 0
892.78 0
892.85 0
892.92 0
892.99 0
893.06 0
893.13 0
893.20 0
893.26 0
893.33 0
893.40 0
893.47 0
893.54 0
893.61 0
893.68 0
893.74 0
893.81 0
893.88 0
893.95 0
894.02 0
894.09 0
894.16 0
894.22 0
894.29 0
894.36 0
894.43 0
894.50 0
894.57 0
894.64 0
894.70 0
894.77 0
894.84 0
894.91 0
894.98 0
895.05 0
895.12 0
895.18 0
895.25 0
895.32 0
895.39 0
895.46 0
895.53 0
895.60 0
895.66 0
895.73 0
895.80 0
895.87 0
895.94 0
896.01 0
896.08 0
896.15 0
896.21 0
896.28 0
896.35 0
896.42 0
896.49 0
896.56 0
896.63 0
896.69 0
896.76 0
896.83 0
896.90 0
896.97 0
897.04 0
897.11 0
897.18 0
897.24 0
897.31 0
897.38 0
897.45 0
897.52 0
897.59 0
897.66 0
897.73 0
897.79 0
897.86 0
897.93 0
898.00 0
898.07 0
898.14 0
898.21 0
898.28 0
898.34 0
898.41 0
898.48 0
898.55 0
898.62 0
898.69 0
898.76 0
898.83 0
898.89 0
898.96 0
899.03 0
899.10 0
899.17 0
899.24 0
899.31 0
899.38 0
899.44 0
899.51 0
899.58 0
899.65 0
899.72 0
899.79 0
899.86 0
899.93 0
899.99 0
900.06 0
900.13 0
900.20 0
900.27 0
900.34 0
900.41 0
900.48 0
900.55 0
900.61 0
900.68 0
900.75 0
900.82 0
900.89 0
900.96 0
901.03 0
901.10 0
901.16 0
901.23 0
901.30 0
901.37 0
901.44 0
901.51 0
901.58 0
901.65 0
901.72 0
901.78 0
901.85 0
901.92 0
901.99 0
902.06 0
902.13 0
902.20 0
902.27 0
902.34 0
902.40 0
902.47 0
902.54 0
902.61 0
902.68 0
902.75 0
902.82 0
902.89 0
902.96 0
903.03 0
903.09 0
903.16 0
903.23 0
903.30 0
903.37 0
903.44 0
903.51 0
903.58 0
903.65 0
903.71 0
903.78 0
903.85 0
903.92 0
903.99 0
904.06 0
904.13 0
904.20 0
904.27 0
904.34 0
904.40 0
904.47 0
904.54 0
904.61 0
904.68 0
904.75 0
904.82 0
904.89 0
904.96 0
905.03 0
905.09 0
905.16 0
905.23 0
905.30 0
905.37 0
905.44 0
905.51 0
905.58 0
905.65 0
905.72 0
905.78 0
905.85 0
905.92 0
905.99 0
906.06 0
906.13 0
906.20 0
906.27 0
906.34 0
906.41 0
906.47 0
906.54 0
906.61 0
906.68 0
906.75 0
906.82 0
906.89 0
906.96 0
907.03 0
907.10 0
907.17 0
907.23 0
907.30 0
907.37 0
907.44 0
907.51 0
907.58 0
907.65 0
907.72 0
907.79 0
907.86 0
907.93 0
907.99 0
908.06 0
908.13 0
908.20 0
908.27 0
908.34 0
908.41 0
908.48 0
908.55 0
908.62 0
908.69 0
908.76 0
908.82 0
908.89 0
908.96 0
909.03 0
909.10 0
909.17 0
909.24 0
909.31 0
909.38 0
909.45 0
909.52 0
909.59 0
909.65 0
909.72 0
909.79 0
909.86 0
909.93 0
910.00 0
910.07 0
910.14 0
910.21 0
910.28 0
910.35 0
910.42 0
910.48 0
910.55 0
910.62 0
910.69 0
910.76 0
910.83 0
910.90 0
910.97 0
911.04 0
911.11 0
911.18 0
911.25 0
911.32 0
911.38 0
911.45 0
911.52 0
911.59 0
911.66 0
911.73 0
911.80 0
911.87 0
911.94 0
912.01 0
912.08 0
912.15 0
912.22 0
912.29 0
912.35 0
912.42 0
912.49 0
912.56 0
912.63 0
912.70 0
912.77 0
912.84 0
912.91 0
912.98 0
913.05 0
913.12 0
913.19 0
913.26 0
913.32 0
913.39 0
913.46 0
913.53 0
913.60 0
913.67 0
913.74 0
913.81 0
913.88 0
913.95 0
914.02 0
914.09 0
914.16 0
914.23 0
914.30 0
914.36 0
914.43 0
914.50 0
914.57 0
914.64 0
914.71 0
914.78 0
914.85 0
914.92 0
914.99 0
915.06 0
915.13 0
915.20 0
915.27 0
915.34 0
915.41 0
915.47 0
915.54 0
915.61 0
915.68 0
915.75 0
915.82 0
915.89 0
915.96 0
916.03 0
916.10 0
916.17 0
916.24 0
916.31 0
916.38 0
916.45 0
916.52 0
916.59 0
916.65 0
916.72 0
916.79 0
916.86 0
916.93 0
917.00 0
917.07 0
917.14 0
917.21 0
917.28 0
917.35 0
917.42 0
917.49 0
917.56 0
917.63 0
917.70 0
917.77 0
917.84 0
917.91 0
917.97 0
918.04 0
918.11 0
918.18 0
918.25 0
918.32 0
918.39 0
918.46 0
918.53 0
918.60 0
918.67 0
918.74 0
918.81 0
918.88 0
918.95 0
919.02 0
919.09 0
919.16 0
919.23 0
919.30 0
919.37 0
919.43 0
919.50 0
919.57 0
919.64 0
919.71 0
919.78 0
919.85 0
919.92 0
919.99 0
920.06 0
920.13 0
920.20 0
920.27 0
920.34 0
920.41 0
920.48 0
920.55 0
920.62 0
920.69 0
920.76 0
920.83 0
920.90 0
920.97 0
921.04 0
921.10 0
921.17 0
921.24 0
921.31 0
921.38 0
921.45 0
921.52 0
921.59 0
921.66 0
921.73 0
921.80 0
921.87 0
921.94 0
922.01 0
922.08 0
922.15 0
922.22 0
922.29 0
922.36 0
922.43 0
922.50 0
922.57 0
922.64 0
922.71 0
922.78 0
922.85 0
922.92 0
922.99 0
923.06 0
923.12 0
923.19 0
923.26 0
923.33 0
923.40 0
923.47 0
923.54 0
923.61 0
923.68 0
923.75 0
923.82 0
923.89 0
923.96 0
924.03 0
924.10 0
924.17 0
924.24 0
924.31 0
924.38 0
924.45 0
924.52 0
924.59 0
924.66 0
924.73 0
924.80 0
924.87 0
924.94 0
925.01 0
925.08 0
925.15 0
925.22 0
925.29 0
925.36 0
925.43 0
925.50 0
925.57 0
925.64 0
925.71 0
925.78 0
925.84 0
925.91 0
925.98 0
926.05 0
926.12 0
926.19 0
926.26 0
926.33 0
926.40 0
926.47 0
926.54 0
926.61 0
926.68 0
926.75 0
926.82 0
926.89 0
926.96 0
927.03 0
927.10 0
927.17 0
927.24 0
927.31 0
927.38 0
927.45 0
927.52 0
927.59 0
927.66 0
927.73 0
927.80 0
927.87 0
927.94 0
928.01 0
928.08 0
928.15 0
928.22 0
928.29 0
928.36 0
928.43 0
928.50 0
928.57 0
928.64 0
928.71 0
928.78 0
928.85 0
928.92 0
928.99 0
929.06 0
929.13 0
929.20 0
929.27 0
929.34 0
929.41 0
929.48 0
929.55 0
929.62 0
929.69 0
929.76 0
929.83 0
929.90 0
929.97 0
930.04 0
930.11 0
930.18 0
930.25 0
930.32 0
930.39 0
930.46 0
930.53 0
930.60 0
930.67 0
930.74 0
930.81 0
930.88 0
930.95 0
931.02 0
931.09 0
931.16 0
931.23 0
931.30 0
931.37 0
931.44 0
931.51 0
931.58 0
931.65 0
931.72 0
931.79 0
931.86 0
931.93 0
932.00 0
932.07 0
932.14 0
932.21 0
932.28 0
932.35 0
932.42 0
932.49 0
932.56 0
932.63 0
932.70 0
932.77 0
932.84 0
932.91 0
932.98 0
933.05 0
933.12 0
933.19 0
933.26 0
933.33 0
933.40 0
933.47 0
933.54 0
933.61 0
933.68 0
933.75 0
933.82 0
933.89 0
933.96 0
934.03 0
934.10 0
934.17 0
934.24 0
934.31 0
934.38 0
934.45 0
934.52 0
934.59 0
934.66 0
934.73 0
934.80 0
934.87 0
934.94 0
935.01 0
935.08 0
935.15 0
935.22 0
935.29 0
935.36 0
935.43 0
935.50 0
935.57 0
935.64 0
935.71 0
935.78 0
935.85 0
935.92 0
935.99 0
936.06 0
936.13 0
936.20 0
936.27 0
936.34 0
936.41 0
936.48 0
936.55 0
936.62 0
936.69 0
936.76 0
936.83 0
936.91 0
936.98 0
937.05 0
937.12 0
937.19 0
937.26 0
937.33 0
937.40 0
937.47 0
937.54 0
937.61 0
937.68 0
937.75 0
937.82 0
937.89 0
937.96 0
938.03 0
938.10 0
938.17 0
938.24 0
938.31 0
938.38 0
938.45 0
938.52 0
938.59 0
938.66 0
938.73 0
938.80 0
938.87 0
938.94 0
939.01 0
939.08 0
939.15 0
939.22 0
939.29 0
939.36 0
939.43 0
939.50 0
939.58 0
939.65 0
939.72 0
939.79 0
939.86 0
939.93 0
940.00 0
940.07 0
940.14 0
940.21 0
940.28 0
940.35 0
940.42 0
940.49 0
940.56 0
940.63 0
940.70 0
940.77 0
940.84 0
940.91 0
940.98 0
941.05 0
941.12 0
941.19 0
941.26 0
941.33 0
941.40 0
941.47 0
941.54 0
941.62 0
941.69 0
941.76 0
941.83 0
941.90 0
941.97 0
942.04 0
942.11 0
942.18 0
942.25 0
942.32 0
942.39 0
942.46 0
942.53 0
942.60 0
942.67 0
942.74 0
942.81 0
942.88 0
942.95 0
943.02 0
943.09 0
943.16 0
943.23 0
943.31 0
943.38 0
943.45 0
943.52 0
943.59 0
943.66 0
943.73 0
943.80 0
943.87 0
943.94 0
944.01 0
944.08 0
944.15 0
944.22 0
944.29 0
944.36 0
944.43 0
944.50 0
944.57 0
944.64 0
944.71 0
944.79 0
944.86 0
944.93 0
945.00 0
945.07 0
945.14 0
945.21 0
945.28 0
945.35 0
945.42 0
945.49 0
945.56 0
945.63 0
945.70 0
945.77 0
945.84 0
945.91 0
945.98 0
946.05 0
946.13 0
946.20 0
946.27 0
946.34 0
946.41 0
946.48 0
946.55 0
946.62 0
946.69 0
946.76 0
946.83 0
946.90 0
946.97 0
947.04 0
947.11 0
947.18 0
947.25 0
947.33 0
947.40 0
947.47 0
947.54 0
947.61 0
947.68 0
947.75 0
947.82 0
947.89 0
947.96 0
948.03 0
948.10 0
948.17 0
948.24 0
948.31 0
948.38 0
948.46 0
948.53 0
948.60 0
948.67 0
948.74 0
948.81 0
948.88 0
948.95 0
949.02 0
949.09 0
949.16 0
949.23 0
949.30 0
949.37 0
949.44 0
949.51 0
949.59 0
949.66 0
949.73 0
949.80 0
949.87 0
949.94 0
950.01 0
950.08 0
950.15 0
950.22 0
950.29 0
950.36 0
950.43 0
950.50 0
950.58 0
950.65 0
950.72 0
950.79 0
950.86 0
950.93 0
951.00 0
951.07 0
951.14 0
951.21 0
951.28 0
951.35 0
951.42 0
951.50 0
951.57 0
951.64 0
951.71 0
951.78 0
951.85 0
951.92 0
951.99 0
952.06 0
952.13 0
952.20 0
952.27 0
952.34 0
952.42 0
952.49 0
952.56 0
952.63 0
952.70 0
952.77 0
952.84 0
952.91 0
952.98 0
953.05 0
953.12 0
953.19 0
953.26 0
953.34 0
953.41 0
953.48 0
953.55 0
953.62 0
953.69 0
953.76 0
953.83 0
953.90 0
953.97 0
954.04 0
954.11 0
954.19 0
954.26 0
954.33 0
954.40 0
954.47 0
954.54 0
954.61 0
954.68 0
954.75 0
954.82 0
954.89 0
954.97 0
955.04 0
955.11 0
955.18 0
955.25 0
955.32 0
955.39 0
955.46 0
955.53 0
955.60 0
955.67 0
955.75 0
955.82 0
955.89 0
955.96 0
956.03 0
956.10 0
956.17 0
956.24 0
956.31 0
956.38 0
956.45 0
956.53 0
956.60 0
956.67 0
956.74 0
956.81 0
956.88 0
956.95 0
957.02 0
957.09 0
957.16 0
957.23 0
957.31 0
957.38 0
957.45 0
957.52 0
957.59 0
957.66 0
957.73 0
957.80 0
957.87 0
957.94 0
958.02 0
958.09 0
958.16 0
958.23 0
958.30 0
958.37 0
958.44 0
958.51 0
958.58 0
958.65 0
958.73 0
958.80 0
958.87 0
958.94 0
959.01 0
959.08 0
959.15 0
959.22 0
959.29 0
959.37 0
959.44 0
959.51 0
959.58 0
959.65 0
959.72 0
959.79 0
959.86 0
959.93 0
960.00 0
960.08 0
960.15 0
960.22 0
960.29 0
960.36 0
960.43 0
960.50 0
960.57 0
960.64 0
960.72 0
960.79 0
960.86 0
960.93 0
961.00 0
961.07 0
961.14 0
961.21 0
961.28 0
961.36 0
961.43 0
961.50 0
961.57 0
961.64 0
961.71 0
961.78 0
961.85 0
961.92 0
962.00 0
962.07 0
962.14 0
962.21 0
962.28 0
962.35 0
962.42 0
962.49 0
962.56 0
962.64 0
962.71 0
962.78 0
962.85 0
962.92 0
962.99 0
963.06 0
963.13 0
963.21 0
963.28 0
963.35 0
963.42 0
963.49 0
963.56 0
963.63 0
963.70 0
963.78 0
963.85 0
963.92 0
963.99 0
964.06 0
964.13 0
964.20 0
964.27 0
964.34 0
964.42 0
964.49 0
964.56 0
964.63 0
964.70 0
964.77 0
964.84 0
964.91 0
964.99 0
965.06 0
965.13 0
965.20 0
965.27 0
965.34 0
965.41 0
965.48 0
965.56 0
965.63 0
965.70 0
965.77 0
965.84 0
965.91 0
965.98 0
966.06 0
966.13 0
966.20 0
966.27 0
966.34 0
966.41 0
966.48 0
966.55 0
966.63 0
966.70 0
966.77 0
966.84 0
966.91 0
966.98 0
967.05 0
967.12 0
967.20 0
967.27 0
967.34 0
967.41 0
967.48 0
967.55 0
967.62 0
967.70 0
967.77 0
967.84 0
967.91 0
967.98 0
968.05 0
968.12 0
968.20 0
968.27 0
968.34 0
968.41 0
968.48 0
968.55 0
968.62 0
968.69 0
968.77 0
968.84 0
968.91 0
968.98 0
969.05 0
969.12 0
969.19 0
969.27 0
969.34 0
969.41 0
969.48 0
969.55 0
969.62 0
969.69 0
969.77 0
969.84 0
969.91 0
969.98 0
970.05 0
970.12 0
970.19 0
970.27 0
970.34 0
970.41 0
970.48 0
970.55 0
970.62 0
970.69 0
970.77 0
970.84 0
970.91 0
970.98 0
971.05 0
971.12 0
971.20 0
971.27 0
971.34 0
971.41 0
971.48 0
971.55 0
971.62 0
971.70 0
971.77 0
971.84 0
971.91 0
971.98 0
972.05 0
972.12 0
972.20 0
972.27 0
972.34 0
972.41 0
972.48 0
972.55 0
972.63 0
972.70 0
972.77 0
972.84 0
972.91 0
972.98 0
973.05 0
973.13 0
973.20 0
973.27 0
973.34 0
973.41 0
973.48 0
973.56 0
973.63 0
973.70 0
973.77 0
973.84 0
973.91 0
973.99 0
974.06 0
974.13 0
974.20 0
974.27 0
974.34 0
974.41 0
974.49 0
974.56 0
974.63 0
974.70 0
974.77 0
974.84 0
974.92 0
974.99 0
975.06 0
975.13 0
975.20 0
975.27 0
975.35 0
975.42 0
975.49 0
975.56 0
975.63 0
975.70 0
975.78 0
975.85 0
975.92 0
975.99 0
976.06 0
976.13 0
976.21 0
976.28 0
976.35 0
976.42 0
976.49 0
976.56 0
976.64 0
976.71 0
976.78 0
976.85 0
976.92 0
976.99 0
977.07 0
977.14 0
977.21 0
977.28 0
977.35 0
977.42 0
977.50 0
977.57 0
977.64 0
977.71 0
977.78 0
977.85 0
977.93 0
978.00 0
978.07 0
978.14 0
978.21 0
978.28 0
978.36 0
978.43 0
978.50 0
978.57 0
978.64 0
978.72 0
978.79 0
978.86 0
978.93 0
979.00 0
979.07 0
979.15 0
979.22 0
979.29 0
979.36 0
979.43 0
979.50 0
979.58 0
979.65 0
979.72 0
979.79 0
979.86 0
979.94 0
980.01 0
980.08 0
980.15 0
980.22 0
980.29 0
980.37 0
980.44 0
980.51 0
980.58 0
980.65 0
980.73 0
980.80 0
980.87 0
980.94 0
981.01 0
981.08 0
981.16 0
981.23 0
981.30 0
981.37 0
981.44 0
981.52 0
981.59 0
981.66 0
981.73 0
981.80 0
981.88 0
981.95 0
982.02 0
982.09 0
982.16 0
982.23 0
982.31 0
982.38 0
982.45 0
982.52 0
982.59 0
982.67 0
982.74 0
982.81 0
982.88 0
982.95 0
983.03 0
983.10 0
983.17 0
983.24 0
983.31 0
983.39 0
983.46 0
983.53 0
983.60 0
983.67 0
983.75 0
983.82 0
983.89 0
983.96 0
984.03 0
984.10 0
984.18 0
984.25 0
984.32 0
984.39 0
984.46 0
984.54 0
984.61 0
984.68 0
984.75 0
984.82 0
984.90 0
984.97 0
985.04 0
985.11 0
985.18 0
985.26 0
985.33 0
985.40 0
985.47 0
985.54 0
985.62 0
985.69 0
985.76 0
985.83 0
985.90 0
985.98 0
986.05 0
986.12 0
986.19 0
986.26 0
986.34 0
986.41 0
986.48 0
986.55 0
986.63 0
986.70 0
986.77 0
986.84 0
986.91 0
986.99 0
987.06 0
987.13 0
987.20 0
987.27 0
987.35 0
987.42 0
987.49 0
987.56 0
987.63 0
987.71 0
987.78 0
987.85 0
987.92 0
987.99 0
988.07 0
988.14 0
988.21 0
988.28 0
988.35 0
988.43 0
988.50 0
988.57 0
988.64 0
988.72 0
988.79 0
988.86 0
988.93 1
989.00 1
989.08 1
989.15 1
989.22 1
989.29 1
989.36 1
989.44 1
989.51 1
989.58 1
989.65 1
989.73 1
989.80 0
989.87 0
989.94 0
990.01 0
990.09 0
990.16 0
990.23 0
990.30 0
990.38 0
990.45 0
990.52 0
990.59 0
990.66 0
990.74 1
990.81 1
990.88 1
990.95 1
991.02 1
991.10 1
991.17 0
991.24 0
991.31 0
991.39 0
991.46 0
991.53 0
991.60 0
991.67 0
991.75 1
991.82 1
991.89 1
991.96 1
992.04 1
992.11 1
992.18 2
992.25 2
992.33 2
992.40 1
992.47 1
992.54 1
992.61 1
992.69 1
992.76 1
992.83 1
992.90 1
992.98 1
993.05 1
993.12 1
993.19 0
993.26 0
993.34 0
993.41 0
993.48 0
993.55 0
993.63 0
993.70 0
993.77 0
993.84 0
993.92 0
993.99 0
994.06 0
994.13 0
994.20 0
994.28 0
994.35 0
994.42 0
994.49 0
994.57 0
994.64 0
994.71 0
994.78 0
994.86 0
994.93 0
995.00 0
995.07 0
995.15 0
995.22 0
995.29 0
995.36 0
995.43 0
995.51 0
995.58 0
995.65 0
995.72 0
995.80 0
995.87 0
995.94 0
996.01 0
996.09 0
996.16 0
996.23 0
996.30 0
996.38 0
996.45 0
996.52 0
996.59 0
996.67 0
996.74 0
996.81 0
996.88 0
996.96 0
997.03 0
997.10 0
997.17 0
997.24 0
997.32 0
997.39 0
997.46 0
997.53 0
997.61 0
997.68 0
997.75 0
997.82 0
997.90 0
997.97 0
998.04 0
998.11 0
998.19 0
998.26 0
998.33 0
998.40 0
998.48 0
998.55 0
998.62 0
998.69 0
998.77 0
998.84 0
998.91 0
998.98 0
999.06 0
999.13 0
999.20 0
999.27 0
999.35 0
999.42 0
999.49 0
999.56 0
999.64 0
999.71 0
999.78 0
999.85 0
999.93 0
1000.00 0
1000.07 0
1000.14 1
1000.22 1
1000.29 0
1000.36 0
1000.43 0
1000.51 0
1000.58 0
1000.65 0
1000.72 0
1000.80 0
1000.87 0
1000.94 0
1001.02 0
1001.09 0
1001.16 0
1001.23 0
1001.31 0
1001.38 1
1001.45 1
1001.52 1
1001.60 1
1001.67 1
1001.74 1
1001.81 1
1001.89 1
1001.96 1
1002.03 0
1002.10 0
1002.18 1
1002.25 1
1002.32 1
1002.39 1
1002.47 1
1002.54 1
1002.61 1
1002.68 1
1002.76 1
1002.83 1
1002.90 1
1002.98 1
1003.05 1
1003.12 1
1003.19 1
1003.27 0
1003.34 0
1003.41 0
1003.48 0
1003.56 0
1003.63 1
1003.70 1
1003.77 1
1003.85 2
1003.92 2
1003.99 2
1004.07 3
1004.14 3
1004.21 3
1004.28 3
1004.36 3
1004.43 3
1004.50 3
1004.57 3
1004.65 3
1004.72 3
1004.79 3
1004.87 3
1004.94 3
1005.01 3
1005.08 3
1005.16 3
1005.23 3
1005.30 3
1005.37 3
1005.45 3
1005.52 3
1005.59 3
1005.67 3
1005.74 3
1005.81 3
1005.88 3
1005.96 2
1006.03 2
1006.10 2
1006.17 2
1006.25 2
1006.32 3
1006.39 3
1006.47 3
1006.54 3
1006.61 3
1006.68 3
1006.76 3
1006.83 3
1006.90 3
1006.97 3
1007.05 3
1007.12 3
1007.19 4
1007.27 4
1007.34 4
1007.41 4
1007.48 3
1007.56 3
1007.63 3
1007.70 2
1007.78 2
1007.85 1
1007.92 1
1007.99 0
1008.07 0
1008.14 0
1008.21 0
1008.29 0
1008.36 1
1008.43 1
1008.50 1
1008.58 1
1008.65 1
1008.72 1
1008.80 1
1008.87 1
1008.94 1
1009.01 1
1009.09 1
1009.16 0
1009.23 0
1009.31 0
1009.38 0
1009.45 0
1009.52 0
1009.60 0
1009.67 0
1009.74 0
1009.82 0
1009.89 0
1009.96 0
1010.03 0
1010.11 0
1010.18 0
1010.25 0
1010.33 0
1010.40 0
1010.47 0
1010.54 0
1010.62 0
1010.69 0
1010.76 0
1010.84 0
1010.91 0
1010.98 0
1011.06 0
1011.13 0
1011.20 0
1011.27 0
1011.35 0
1011.42 0
1011.49 0
1011.57 0
1011.64 1
1011.71 1
1011.78 1
1011.86 1
1011.93 1
1012.00 1
1012.08 1
1012.15 1
1012.22 1
1012.30 1
1012.37 1
1012.44 1
1012.51 1
1012.59 1
1012.66 1
1012.73 1
1012.81 1
1012.88 1
1012.95 1
1013.03 1
1013.10 1
1013.17 1
1013.24 1
1013.32 1
1013.39 1
1013.46 0
1013.54 0
1013.61 0
1013.68 0
1013.76 0
1013.83 0
1013.90 0
1013.97 0
1014.05 0
1014.12 0
1014.19 0
1014.27 0
1014.34 0
1014.41 0
1014.49 0
1014.56 0
1014.63 0
1014.71 0
1014.78 0
1014.85 0
1014.92 0
1015.00 0
1015.07 0
1015.14 0
1015.22 0
1015.29 0
1015.36 0
1015.44 0
1015.51 0
1015.58 0
1015.66 0
1015.73 1
1015.80 1
1015.87 1
1015.95 0
1016.02 0
1016.09 0
1016.17 0
1016.24 0
1016.31 0
1016.39 0
1016.46 0
1016.53 0
1016.61 0
1016.68 0
1016.75 0
1016.83 0
1016.90 1
1016.97 1
1017.04 1
1017.12 1
1017.19 1
1017.26 1
1017.34 1
1017.41 1
1017.48 1
1017.56 1
1017.63 1
1017.70 1
1017.78 1
1017.85 1
1017.92 1
1018.00 1
1018.07 1
1018.14 1
1018.22 1
1018.29 1
1018.36 1
1018.44 1
1018.51 1
1018.58 1
1018.65 1
1018.73 1
1018.80 1
1018.87 1
1018.95 1
1019.02 1
1019.09 1
1019.17 1
1019.24 1
1019.31 1
1019.39 1
1019.46 1
1019.53 1
1019.61 1
1019.68 0
1019.75 0
1019.83 0
1019.90 0
1019.97 0
1020.05 0
1020.12 0
1020.19 0
1020.27 0
1020.34 1
1020.41 1
1020.49 1
1020.56 1
1020.63 1
1020.71 1
1020.78 1
1020.85 1
1020.93 1
1021.00 1
1021.07 1
1021.15 0
1021.22 0
1021.29 0
1021.37 0
1021.44 0
1021.51 1
1021.59 1
1021.66 1
1021.73 2
1021.81 2
1021.88 3
1021.95 4
1022.03 5
1022.10 6
1022.17 7
1022.25 7
1022.32 8
1022.39 8
1022.47 9
1022.54 9
1022.61 9
1022.69 8
1022.76 8
1022.83 7
1022.91 7
1022.98 7
1023.05 6
1023.13 6
1023.20 6
1023.27 6
1023.35 6
1023.42 6
1023.49 6
1023.57 6
1023.64 6
1023.71 5
1023.79 5
1023.86 5
1023.93 4
1024.01 4
1024.08 4
1024.15 4
1024.23 4
1024.30 4
1024.37 4
1024.45 3
1024.52 3
1024.59 3
1024.67 3
1024.74 2
1024.81 2
1024.89 2
1024.96 2
1025.03 1
1025.11 1
1025.18 1
1025.25 2
1025.33 2
1025.40 2
1025.47 3
1025.55 3
1025.62 3
1025.70 3
1025.77 2
1025.84 2
1025.92 2
1025.99 2
1026.06 2
1026.14 3
1026.21 3
1026.28 4
1026.36 4
1026.43 4
1026.50 5
1026.58 5
1026.65 5
1026.72 5
1026.80 5
1026.87 5
1026.94 5
1027.02 5
1027.09 5
1027.17 4
1027.24 4
1027.31 4
1027.39 4
1027.46 3
1027.53 3
1027.61 3
1027.68 2
1027.75 2
1027.83 2
1027.90 2
1027.97 3
1028.05 3
1028.12 3
1028.19 3
1028.27 3
1028.34 3
1028.42 3
1028.49 3
1028.56 3
1028.64 2
1028.71 2
1028.78 2
1028.86 2
1028.93 2
1029.00 2
1029.08 2
1029.15 2
1029.22 2
1029.30 2
1029.37 1
1029.45 1
1029.52 1
1029.59 1
1029.67 1
1029.74 1
1029.81 1
1029.89 1
1029.96 1
1030.03 2
1030.11 2
1030.18 3
1030.26 3
1030.33 3
1030.40 4
1030.48 4
1030.55 4
1030.62 3
1030.70 3
1030.77 2
1030.84 2
1030.92 1
1030.99 1
1031.07 1
1031.14 1
1031.21 1
1031.29 1
1031.36 1
1031.43 2
1031.51 2
1031.58 2
1031.65 3
1031.73 3
1031.80 3
1031.88 2
1031.95 2
1032.02 1
1032.10 1
1032.17 1
1032.24 1
1032.32 1
1032.39 1
1032.47 1
1032.54 1
1032.61 1
1032.69 1
1032.76 1
1032.83 1
1032.91 1
1032.98 1
1033.05 1
1033.13 1
1033.20 1
1033.28 1
1033.35 1
1033.42 1
1033.50 2
1033.57 2
1033.64 2
1033.72 2
1033.79 2
1033.87 2
1033.94 1
1034.01 1
1034.09 1
1034.16 0
1034.23 0
1034.31 0
1034.38 0
1034.46 0
1034.53 0
1034.60 0
1034.68 0
1034.75 0
1034.82 0
1034.90 0
1034.97 0
1035.05 0
1035.12 0
1035.19 0
1035.27 0
1035.34 1
1035.42 1
1035.49 1
1035.56 1
1035.64 1
1035.71 1
1035.78 1
1035.86 1
1035.93 1
1036.01 1
1036.08 1
1036.15 1
1036.23 1
1036.30 0
1036.38 0
1036.45 0
1036.52 0
1036.60 0
1036.67 0
1036.74 0
1036.82 0
1036.89 0
1036.97 1
1037.04 1
1037.11 1
1037.19 1
1037.26 1
1037.34 1
1037.41 0
1037.48 0
1037.56 0
1037.63 0
1037.70 1
1037.78 1
1037.85 1
1037.93 1
1038.00 1
1038.07 2
1038.15 2
1038.22 1
1038.30 1
1038.37 1
1038.44 1
1038.52 0
1038.59 0
1038.67 0
1038.74 0
1038.81 0
1038.89 0
1038.96 0
1039.04 0
1039.11 0
1039.18 0
1039.26 0
1039.33 0
1039.40 0
1039.48 0
1039.55 0
1039.63 0
1039.70 0
1039.77 0
1039.85 0
1039.92 0
1040.00 0
1040.07 0
1040.14 1
1040.22 1
1040.29 1
1040.37 1
1040.44 1
1040.51 1
1040.59 1
1040.66 1
1040.74 1
1040.81 1
1040.88 1
1040.96 1
1041.03 0
1041.11 0
1041.18 0
1041.25 0
1041.33 0
1041.40 1
1041.48 1
1041.55 2
1041.62 2
1041.70 3
1041.77 3
1041.85 4
1041.92 4
1041.99 4
1042.07 5
1042.14 5
1042.22 6
1042.29 6
1042.37 7
1042.44 7
1042.51 8
1042.59 8
1042.66 8
1042.74 8
1042.81 8
1042.88 8
1042.96 8
1043.03 8
1043.11 7
1043.18 7
1043.25 7
1043.33 7
1043.40 7
1043.48 8
1043.55 9
1043.62 10
1043.70 11
1043.77 12
1043.85 13
1043.92 14
1044.00 14
1044.07 13
1044.14 13
1044.22 12
1044.29 11
1044.37 10
1044.44 9
1044.51 8
1044.59 8
1044.66 7
1044.74 7
1044.81 7
1044.88 7
1044.96 7
1045.03 7
1045.11 7
1045.18 7
1045.26 6
1045.33 6
1045.40 6
1045.48 5
1045.55 5
1045.63 5
1045.70 5
1045.77 6
1045.85 6
1045.92 5
1046.00 5
1046.07 5
1046.15 5
1046.22 5
1046.29 4
1046.37 5
1046.44 5
1046.52 5
1046.59 5
1046.66 5
1046.74 5
1046.81 4
1046.89 4
1046.96 4
1047.04 3
1047.11 3
1047.18 3
1047.26 2
1047.33 2
1047.41 1
1047.48 1
1047.56 1
1047.63 1
1047.70 0
1047.78 0
1047.85 1
1047.93 1
1048.00 1
1048.08 2
1048.15 2
1048.22 3
1048.30 4
1048.37 4
1048.45 5
1048.52 6
1048.60 6
1048.67 7
1048.74 7
1048.82 7
1048.89 7
1048.97 6
1049.04 6
1049.12 5
1049.19 5
1049.26 4
1049.34 4
1049.41 4
1049.49 3
1049.56 3
1049.64 3
1049.71 3
1049.78 3
1049.86 3
1049.93 3
1050.01 3
1050.08 3
1050.16 3
1050.23 4
1050.30 4
1050.38 5
1050.45 5
1050.53 5
1050.60 4
1050.68 4
1050.75 4
1050.82 3
1050.90 3
1050.97 3
1051.05 3
1051.12 3
1051.20 3
1051.27 3
1051.35 3
1051.42 3
1051.49 3
1051.57 3
1051.64 3
1051.72 2
1051.79 2
1051.87 2
1051.94 2
1052.01 2
1052.09 2
1052.16 2
1052.24 2
1052.31 2
1052.39 3
1052.46 3
1052.54 3
1052.61 3
1052.68 4
1052.76 4
1052.83 5
1052.91 5
1052.98 5
1053.06 5
1053.13 6
1053.21 6
1053.28 6
1053.35 6
1053.43 5
1053.50 5
1053.58 4
1053.65 4
1053.73 3
1053.80 2
1053.88 2
1053.95 2
1054.02 3
1054.10 3
1054.17 3
1054.25 3
1054.32 3
1054.40 3
1054.47 3
1054.55 2
1054.62 2
1054.70 2
1054.77 2
1054.84 2
1054.92 2
1054.99 2
1055.07 2
1055.14 2
1055.22 2
1055.29 2
1055.37 2
1055.44 1
1055.51 1
1055.59 1
1055.66 1
1055.74 0
1055.81 0
1055.89 1
1055.96 1
1056.04 1
1056.11 1
1056.19 2
1056.26 2
1056.33 2
1056.41 2
1056.48 2
1056.56 2
1056.63 2
1056.71 2
1056.78 2
1056.86 2
1056.93 2
1057.01 2
1057.08 2
1057.15 2
1057.23 2
1057.30 2
1057.38 2
1057.45 2
1057.53 2
1057.60 2
1057.68 2
1057.75 2
1057.83 2
1057.90 2
1057.98 2
1058.05 2
1058.12 2
1058.20 3
1058.27 3
1058.35 3
1058.42 3
1058.50 3
1058.57 2
1058.65 2
1058.72 2
1058.80 2
1058.87 2
1058.95 2
1059.02 2
1059.09 1
1059.17 1
1059.24 1
1059.32 1
1059.39 1
1059.47 1
1059.54 1
1059.62 1
1059.69 1
1059.77 2
1059.84 3
1059.92 3
1059.99 4
1060.07 4
1060.14 3
1060.21 3
1060.29 2
1060.36 2
1060.44 1
1060.51 1
1060.59 1
1060.66 1
1060.74 1
1060.81 2
1060.89 2
1060.96 2
1061.04 2
1061.11 2
1061.19 2
1061.26 2
1061.34 2
1061.41 3
1061.49 3
1061.56 3
1061.63 3
1061.71 3
1061.78 3
1061.86 3
1061.93 3
1062.01 3
1062.08 3
1062.16 3
1062.23 3
1062.31 3
1062.38 3
1062.46 3
1062.53 3
1062.61 3
1062.68 3
1062.76 3
1062.83 3
1062.91 3
1062.98 3
1063.06 4
1063.13 4
1063.20 5
1063.28 5
1063.35 6
1063.43 6
1063.50 6
1063.58 7
1063.65 7
1063.73 7
1063.80 6
1063.88 6
1063.95 5
1064.03 5
1064.10 4
1064.18 4
1064.25 4
1064.33 4
1064.40 5
1064.48 6
1064.55 6
1064.63 7
1064.70 7
1064.78 7
1064.85 6
1064.93 6
1065.00 5
1065.08 5
1065.15 5
1065.23 5
1065.30 5
1065.37 5
1065.45 6
1065.52 6
1065.60 7
1065.67 7
1065.75 8
1065.82 8
1065.90 8
1065.97 8
1066.05 8
1066.12 8
1066.20 8
1066.27 8
1066.35 8
1066.42 8
1066.50 8
1066.57 8
1066.65 9
1066.72 8
1066.80 8
1066.87 8
1066.95 8
1067.02 8
1067.10 8
1067.17 8
1067.25 8
1067.32 8
1067.40 8
1067.47 8
1067.55 8
1067.62 7
1067.70 7
1067.77 6
1067.85 6
1067.92 6
1068.00 6
1068.07 6
1068.15 6
1068.22 6
1068.30 6
1068.37 6
1068.45 6
1068.52 6
1068.60 6
1068.67 6
1068.75 6
1068.82 6
1068.90 6
1068.97 6
1069.05 6
1069.12 6
1069.20 5
1069.27 6
1069.35 6
1069.42 6
1069.50 7
1069.57 7
1069.65 8
1069.72 7
1069.80 7
1069.87 6
1069.95 6
1070.02 5
1070.10 5
1070.17 4
1070.25 4
1070.32 4
1070.40 4
1070.47 4
1070.55 4
1070.62 4
1070.70 4
1070.77 4
1070.85 4
1070.92 3
1071.00 2
1071.07 2
1071.15 1
1071.22 1
1071.30 0
1071.37 0
1071.45 0
1071.52 0
1071.60 0
1071.67 0
1071.75 0
1071.82 0
1071.90 0
1071.97 0
1072.05 0
1072.12 0
1072.20 0
1072.27 1
1072.35 1
1072.42 2
1072.50 2
1072.57 3
1072.65 3
1072.72 3
1072.80 3
1072.88 3
1072.95 2
1073.03 2
1073.10 1
1073.18 1
1073.25 1
1073.33 1
1073.40 2
1073.48 2
1073.55 3
1073.63 3
1073.70 4
1073.78 4
1073.85 5
1073.93 5
1074.00 5
1074.08 5
1074.15 5
1074.23 5
1074.30 4
1074.38 4
1074.45 3
1074.53 3
1074.60 3
1074.68 3
1074.75 3
1074.83 4
1074.90 4
1074.98 5
1075.06 5
1075.13 5
1075.21 5
1075.28 5
1075.36 4
1075.43 4
1075.51 3
1075.58 3
1075.66 2
1075.73 2
1075.81 2
1075.88 2
1075.96 2
1076.03 2
1076.11 2
1076.18 2
1076.26 1
1076.33 2
1076.41 2
1076.48 2
1076.56 3
1076.64 3
1076.71 4
1076.79 4
1076.86 4
1076.94 3
1077.01 3
1077.09 3
1077.16 3
1077.24 3
1077.31 3
1077.39 4
1077.46 5
1077.54 6
1077.61 6
1077.69 7
1077.76 8
1077.84 8
1077.92 8
1077.99 8
1078.07 7
1078.14 7
1078.22 7
1078.29 7
1078.37 7
1078.44 7
1078.52 7
1078.59 7
1078.67 7
1078.74 6
1078.82 6
1078.89 6
1078.97 6
1079.04 6
1079.12 6
1079.20 7
1079.27 7
1079.35 8
1079.42 8
1079.50 8
1079.57 7
1079.65 7
1079.72 7
1079.80 7
1079.87 7
1079.95 7
1080.02 8
1080.10 8
1080.18 9
1080.25 9
1080.33 10
1080.40 10
1080.48 11
1080.55 11
1080.63 11
1080.70 11
1080.78 10
1080.85 10
1080.93 9
1081.00 8
1081.08 7
1081.16 7
1081.23 6
1081.31 6
1081.38 5
1081.46 5
1081.53 5
1081.61 5
1081.68 5
1081.76 5
1081.83 5
1081.91 5
1081.99 5
1082.06 5
1082.14 5
1082.21 5
1082.29 5
1082.36 4
1082.44 4
1082.51 4
1082.59 4
1082.66 4
1082.74 4
1082.82 4
1082.89 4
1082.97 4
1083.04 4
1083.12 3
1083.19 3
1083.27 3
1083.34 3
1083.42 4
1083.50 4
1083.57 5
1083.65 6
1083.72 7
1083.80 7
1083.87 8
1083.95 8
1084.02 8
1084.10 8
1084.17 7
1084.25 7
1084.33 7
1084.40 7
1084.48 7
1084.55 8
1084.63 8
1084.70 8
1084.78 9
1084.85 9
1084.93 9
1085.01 8
1085.08 8
1085.16 7
1085.23 6
1085.31 6
1085.38 5
1085.46 5
1085.53 5
1085.61 5
1085.69 5
1085.76 5
1085.84 5
1085.91 4
1085.99 3
1086.06 3
1086.14 2
1086.22 2
1086.29 2
1086.37 2
1086.44 2
1086.52 2
1086.59 2
1086.67 2
1086.74 1
1086.82 1
1086.90 1
1086.97 1
1087.05 2
1087.12 2
1087.20 2
1087.27 3
1087.35 3
1087.43 3
1087.50 3
1087.58 3
1087.65 3
1087.73 3
1087.80 2
1087.88 2
1087.95 2
1088.03 2
1088.11 2
1088.18 2
1088.26 2
1088.33 1
1088.41 1
1088.48 2
1088.56 2
1088.64 2
1088.71 3
1088.79 3
1088.86 3
1088.94 4
1089.01 4
1089.09 4
1089.17 4
1089.24 4
1089.32 4
1089.39 4
1089.47 4
1089.54 4
1089.62 3
1089.70 3
1089.77 3
1089.85 3
1089.92 3
1090.00 4
1090.07 4
1090.15 4
1090.23 5
1090.30 6
1090.38 6
1090.45 7
1090.53 8
1090.60 9
1090.68 9
1090.76 9
1090.83 8
1090.91 7
1090.98 7
1091.06 6
1091.13 6
1091.21 6
1091.29 6
1091.36 6
1091.44 6
1091.51 7
1091.59 7
1091.67 8
1091.74 9
1091.82 9
1091.89 10
1091.97 11
1092.04 12
1092.12 12
1092.20 12
1092.27 12
1092.35 11
1092.42 11
1092.50 11
1092.57 11
1092.65 10
1092.73 10
1092.80 9
1092.88 8
1092.95 7
1093.03 6
1093.11 5
1093.18 5
1093.26 5
1093.33 6
1093.41 7
1093.48 8
1093.56 10
1093.64 11
1093.71 11
1093.79 11
1093.86 11
1093.94 10
1094.02 9
1094.09 8
1094.17 8
1094.24 8
1094.32 8
1094.40 8
1094.47 9
1094.55 10
1094.62 10
1094.70 10
1094.77 10
1094.85 10
1094.93 10
1095.00 10
1095.08 10
1095.15 9
1095.23 9
1095.31 9
1095.38 9
1095.46 9
1095.53 9
1095.61 10
1095.69 11
1095.76 13
1095.84 14
1095.91 16
1095.99 17
1096.07 17
1096.14 17
1096.22 17
1096.29 17
1096.37 16
1096.45 16
1096.52 15
1096.60 15
1096.67 14
1096.75 13
1096.83 12
1096.90 12
1096.98 11
1097.05 11
1097.13 10
1097.20 10
1097.28 9
1097.36 8
1097.43 7
1097.51 6
1097.58 6
1097.66 6
1097.74 6
1097.81 6
1097.89 7
1097.96 7
1098.04 8
1098.12 8
1098.19 8
1098.27 7
1098.34 7
1098.42 6
1098.50 5
1098.57 5
1098.65 4
1098.73 4
1098.80 3
1098.88 3
1098.95 3
1099.03 2
1099.11 2
1099.18 2
1099.26 2
1099.33 2
1099.41 2
1099.49 3
1099.56 3
1099.64 4
1099.71 4
1099.79 4
1099.87 3
1099.94 3
1100.02 2
1100.09 1
1100.17 0
1100.25 0
1100.32 0
1100.40 0
1100.47 0
1100.55 0
1100.63 0
1100.70 1
1100.78 1
1100.86 2
1100.93 2
1101.01 3
1101.08 3
1101.16 3
1101.24 3
1101.31 3
1101.39 3
1101.46 2
1101.54 2
1101.62 2
1101.69 2
1101.77 2
1101.84 3
1101.92 3
1102.00 3
1102.07 2
1102.15 2
1102.23 1
1102.30 1
1102.38 1
1102.45 2
1102.53 2
1102.61 3
1102.68 4
1102.76 5
1102.83 6
1102.91 6
1102.99 6
1103.06 7
1103.14 7
1103.22 7
1103.29 6
1103.37 6
1103.44 6
1103.52 6
1103.60 6
1103.67 6
1103.75 7
1103.83 7
1103.90 8
1103.98 8
1104.05 9
1104.13 9
1104.21 9
1104.28 10
1104.36 10
1104.44 11
1104.51 11
1104.59 11
1104.66 11
1104.74 11
1104.82 12
1104.89 12
1104.97 12
1105.05 13
1105.12 14
1105.20 15
1105.27 16
1105.35 17
1105.43 17
1105.50 18
1105.58 18
1105.66 18
1105.73 18
1105.81 18
1105.88 17
1105.96 17
1106.04 16
1106.11 16
1106.19 15
1106.27 14
1106.34 14
1106.42 13
1106.49 13
1106.57 13
1106.65 12
1106.72 12
1106.80 12
1106.88 12
1106.95 12
1107.03 12
1107.10 12
1107.18 12
1107.26 13
1107.33 13
1107.41 14
1107.49 15
1107.56 16
1107.64 17
1107.72 18
1107.79 19
1107.87 20
1107.94 21
1108.02 21
1108.10 20
1108.17 19
1108.25 18
1108.33 16
1108.40 14
1108.48 12
1108.56 10
1108.63 9
1108.71 7
1108.78 6
1108.86 5
1108.94 4
1109.01 4
1109.09 3
1109.17 3
1109.24 3
1109.32 3
1109.40 3
1109.47 4
1109.55 5
1109.62 6
1109.70 7
1109.78 8
1109.85 8
1109.93 8
1110.01 8
1110.08 7
1110.16 6
1110.24 6
1110.31 6
1110.39 7
1110.47 9
1110.54 10
1110.62 12
1110.69 13
1110.77 14
1110.85 14
1110.92 14
1111.00 13
1111.08 12
1111.15 11
1111.23 10
1111.31 9
1111.38 9
1111.46 8
1111.54 7
1111.61 7
1111.69 7
1111.77 7
1111.84 8
1111.92 9
1111.99 10
1112.07 12
1112.15 13
1112.22 14
1112.30 15
1112.38 16
1112.45 16
1112.53 17
1112.61 17
1112.68 18
1112.76 17
1112.84 17
1112.91 16
1112.99 15
1113.07 13
1113.14 12
1113.22 11
1113.30 11
1113.37 10
1113.45 10
1113.53 9
1113.60 9
1113.68 8
1113.76 8
1113.83 7
1113.91 7
1113.98 7
1114.06 7
1114.14 7
1114.21 8
1114.29 9
1114.37 10
1114.44 10
1114.52 10
1114.60 10
1114.67 10
1114.75 9
1114.83 8
1114.90 8
1114.98 7
1115.06 7
1115.13 7
1115.21 7
1115.29 8
1115.36 8
1115.44 9
1115.52 10
1115.59 10
1115.67 11
1115.75 11
1115.82 11
1115.90 10
1115.98 10
1116.05 9
1116.13 8
1116.21 7
1116.28 7
1116.36 7
1116.44 7
1116.51 7
1116.59 8
1116.67 8
1116.74 8
1116.82 8
1116.90 7
1116.97 6
1117.05 5
1117.13 4
1117.20 3
1117.28 2
1117.36 1
1117.43 0
1117.51 0
1117.59 0
1117.66 1
1117.74 1
1117.82 3
1117.89 4
1117.97 5
1118.05 6
1118.12 7
1118.20 7
1118.28 6
1118.35 6
1118.43 5
1118.51 5
1118.58 4
1118.66 4
1118.74 3
1118.81 3
1118.89 3
1118.97 4
1119.04 5
1119.12 6
1119.20 7
1119.27 8
1119.35 8
1119.43 8
1119.50 7
1119.58 7
1119.66 6
1119.73 5
1119.81 5
1119.89 6
1119.96 7
1120.04 7
1120.12 9
1120.19 9
1120.27 10
1120.35 10
1120.43 11
1120.50 10
1120.58 10
1120.66 10
1120.73 10
1120.81 10
1120.89 10
1120.96 10
1121.04 11
1121.12 11
1121.19 12
1121.27 13
1121.35 14
1121.42 15
1121.50 15
1121.58 16
1121.65 15
1121.73 15
1121.81 15
1121.88 14
1121.96 14
1122.04 13
1122.11 13
1122.19 13
1122.27 13
1122.35 13
1122.42 12
1122.50 12
1122.58 11
1122.65 11
1122.73 10
1122.81 9
1122.88 8
1122.96 7
1123.04 6
1123.11 6
1123.19 6
1123.27 6
1123.34 5
1123.42 5
1123.50 4
1123.58 3
1123.65 2
1123.73 2
1123.81 1
1123.88 1
1123.96 0
1124.04 0
1124.11 0
1124.19 1
1124.27 1
1124.34 1
1124.42 1
1124.50 0
1124.58 0
1124.65 0
1124.73 0
1124.81 0
1124.88 0
1124.96 0
1125.04 0
1125.11 0
1125.19 0
1125.27 1
1125.34 1
1125.42 2
1125.50 2
1125.58 2
1125.65 1
1125.73 1
1125.81 0
1125.88 0
1125.96 0
1126.04 0
1126.11 0
1126.19 0
1126.27 1
1126.35 2
1126.42 4
1126.50 5
1126.58 6
1126.65 7
1126.73 7
1126.81 7
1126.88 6
1126.96 5
1127.04 4
1127.12 3
1127.19 2
1127.27 1
1127.35 0
1127.42 0
1127.50 0
1127.58 0
1127.65 1
1127.73 2
1127.81 4
1127.89 4
1127.96 5
1128.04 5
1128.12 5
1128.19 4
1128.27 4
1128.35 3
1128.42 2
1128.50 1
1128.58 1
1128.66 1
1128.73 0
1128.81 0
1128.89 0
1128.96 0
1129.04 0
1129.12 1
1129.20 1
1129.27 1
1129.35 2
1129.43 2
1129.50 2
1129.58 1
1129.66 1
1129.74 2
1129.81 2
1129.89 3
1129.97 5
1130.04 7
1130.12 9
1130.20 11
1130.27 12
1130.35 13
1130.43 13
1130.51 14
1130.58 14
1130.66 14
1130.74 15
1130.81 15
1130.89 16
1130.97 16
1131.05 16
1131.12 15
1131.20 14
1131.28 13
1131.35 11
1131.43 9
1131.51 7
1131.59 6
1131.66 5
1131.74 4
1131.82 4
1131.89 4
1131.97 5
1132.05 5
1132.13 5
1132.20 6
1132.28 7
1132.36 7
1132.44 8
1132.51 9
1132.59 10
1132.67 11
1132.74 13
1132.82 14
1132.90 16
1132.98 18
1133.05 19
1133.13 20
1133.21 22
1133.28 22
1133.36 23
1133.44 24
1133.52 24
1133.59 24
1133.67 23
1133.75 23
1133.83 21
1133.90 20
1133.98 18
1134.06 17
1134.13 16
1134.21 16
1134.29 17
1134.37 20
1134.44 22
1134.52 25
1134.60 27
1134.67 29
1134.75 29
1134.83 29
1134.91 27
1134.98 25
1135.06 23
1135.14 22
1135.22 21
1135.29 21
1135.37 21
1135.45 22
1135.53 23
1135.60 24
1135.68 24
1135.76 24
1135.83 23
1135.91 23
1135.99 22
1136.07 21
1136.14 21
1136.22 21
1136.30 20
1136.38 20
1136.45 21
1136.53 21
1136.61 22
1136.68 23
1136.76 23
1136.84 24
1136.92 24
1136.99 23
1137.07 22
1137.15 20
1137.23 19
1137.30 17
1137.38 15
1137.46 14
1137.54 12
1137.61 11
1137.69 10
1137.77 9
1137.85 8
1137.92 8
1138.00 7
1138.08 7
1138.15 8
1138.23 8
1138.31 8
1138.39 9
1138.46 9
1138.54 9
1138.62 9
1138.70 9
1138.77 9
1138.85 9
1138.93 9
1139.01 8
1139.08 8
1139.16 7
1139.24 7
1139.32 7
1139.39 7
1139.47 7
1139.55 8
1139.63 8
1139.70 9
1139.78 9
1139.86 10
1139.94 10
1140.01 10
1140.09 10
1140.17 9
1140.25 9
1140.32 8
1140.40 7
1140.48 7
1140.55 8
1140.63 8
1140.71 9
1140.79 10
1140.86 10
1140.94 10
1141.02 9
1141.10 7
1141.17 5
1141.25 3
1141.33 1
1141.41 0
1141.48 0
1141.56 0
1141.64 0
1141.72 0
1141.79 0
1141.87 0
1141.95 1
1142.03 2
1142.10 2
1142.18 2
1142.26 2
1142.34 1
1142.42 0
1142.49 0
1142.57 0
1142.65 0
1142.73 0
1142.80 0
1142.88 0
1142.96 2
1143.04 3
1143.11 5
1143.19 6
1143.27 7
1143.35 7
1143.42 7
1143.50 7
1143.58 6
1143.66 7
1143.73 7
1143.81 8
1143.89 8
1143.97 9
1144.04 8
1144.12 8
1144.20 7
1144.28 6
1144.35 6
1144.43 5
1144.51 5
1144.59 5
1144.66 5
1144.74 5
1144.82 5
1144.90 4
1144.98 4
1145.05 3
1145.13 2
1145.21 1
1145.29 0
1145.36 0
1145.44 0
1145.52 0
1145.60 0
1145.67 0
1145.75 0
1145.83 0
1145.91 1
1145.98 1
1146.06 2
1146.14 2
1146.22 3
1146.29 3
1146.37 3
1146.45 3
1146.53 3
1146.61 3
1146.68 3
1146.76 3
1146.84 4
1146.92 5
1146.99 6
1147.07 6
1147.15 7
1147.23 7
1147.30 8
1147.38 8
1147.46 8
1147.54 9
1147.62 9
1147.69 10
1147.77 11
1147.85 11
1147.93 12
1148.00 13
1148.08 13
1148.16 14
1148.24 16
1148.32 17
1148.39 20
1148.47 22
1148.55 25
1148.63 27
1148.70 29
1148.78 31
1148.86 32
1148.94 32
1149.01 32
1149.09 32
1149.17 31
1149.25 30
1149.33 29
1149.40 27
1149.48 26
1149.56 26
1149.64 26
1149.71 26
1149.79 27
1149.87 29
1149.95 32
1150.03 35
1150.10 39
1150.18 42
1150.26 46
1150.34 50
1150.41 52
1150.49 55
1150.57 56
1150.65 57
1150.73 57
1150.80 58
1150.88 58
1150.96 58
1151.04 59
1151.12 61
1151.19 63
1151.27 64
1151.35 66
1151.43 66
1151.50 66
1151.58 66
1151.66 65
1151.74 65
1151.82 64
1151.89 64
1151.97 64
1152.05 64
1152.13 63
1152.21 62
1152.28 60
1152.36 58
1152.44 57
1152.52 55
1152.59 54
1152.67 54
1152.75 54
1152.83 54
1152.91 54
1152.98 54
1153.06 54
1153.14 54
1153.22 53
1153.30 53
1153.37 51
1153.45 50
1153.53 48
1153.61 46
1153.68 44
1153.76 42
1153.84 40
1153.92 38
1154.00 36
1154.07 34
1154.15 32
1154.23 31
1154.31 29
1154.39 29
1154.46 29
1154.54 30
1154.62 31
1154.70 32
1154.78 33
1154.85 34
1154.93 33
1155.01 32
1155.09 29
1155.17 27
1155.24 23
1155.32 21
1155.40 18
1155.48 16
1155.56 14
1155.63 12
1155.71 11
1155.79 10
1155.87 8
1155.95 7
1156.02 6
1156.10 5
1156.18 5
1156.26 6
1156.34 8
1156.41 10
1156.49 12
1156.57 14
1156.65 15
1156.73 16
1156.80 15
1156.88 14
1156.96 12
1157.04 11
1157.12 9
1157.19 8
1157.27 7
1157.35 6
1157.43 6
1157.51 6
1157.58 6
1157.66 6
1157.74 6
1157.82 7
1157.90 8
1157.97 9
1158.05 10
1158.13 11
1158.21 11
1158.29 11
1158.36 10
1158.44 8
1158.52 6
1158.60 5
1158.68 3
1158.75 2
1158.83 2
1158.91 1
1158.99 1
1159.07 1
1159.15 1
1159.22 2
1159.30 2
1159.38 3
1159.46 4
1159.54 5
1159.61 6
1159.69 7
1159.77 8
1159.85 8
1159.93 8
1160.00 8
1160.08 7
1160.16 6
1160.24 5
1160.32 4
1160.40 3
1160.47 3
1160.55 3
1160.63 3
1160.71 4
1160.79 4
1160.86 4
1160.94 4
1161.02 4
1161.10 4
1161.18 5
1161.25 5
1161.33 6
1161.41 6
1161.49 6
1161.57 5
1161.65 4
1161.72 4
1161.80 2
1161.88 1
1161.96 0
1162.04 0
1162.11 0
1162.19 0
1162.27 0
1162.35 0
1162.43 0
1162.51 0
1162.58 0
1162.66 0
1162.74 0
1162.82 0
1162.90 0
1162.98 1
1163.05 3
1163.13 4
1163.21 6
1163.29 7
1163.37 8
1163.44 9
1163.52 9
1163.60 8
1163.68 7
1163.76 6
1163.84 5
1163.91 4
1163.99 3
1164.07 2
1164.15 2
1164.23 3
1164.31 4
1164.38 5
1164.46 7
1164.54 8
1164.62 9
1164.70 10
1164.78 10
1164.85 9
1164.93 8
1165.01 8
1165.09 7
1165.17 7
1165.25 8
1165.32 9
1165.40 11
1165.48 13
1165.56 15
1165.64 16
1165.71 17
1165.79 17
1165.87 16
1165.95 15
1166.03 13
1166.11 11
1166.18 11
1166.26 10
1166.34 11
1166.42 13
1166.50 14
1166.58 17
1166.65 18
1166.73 20
1166.81 21
1166.89 22
1166.97 24
1167.05 25
1167.13 27
1167.20 30
1167.28 33
1167.36 35
1167.44 38
1167.52 39
1167.60 38
1167.67 37
1167.75 34
1167.83 32
1167.91 29
1167.99 26
1168.07 25
1168.14 25
1168.22 26
1168.30 29
1168.38 33
1168.46 38
1168.54 44
1168.61 50
1168.69 55
1168.77 60
1168.85 64
1168.93 67
1169.01 67
1169.09 66
1169.16 64
1169.24 61
1169.32 57
1169.40 53
1169.48 49
1169.56 46
1169.63 43
1169.71 41
1169.79 40
1169.87 39
1169.95 38
1170.03 37
1170.10 35
1170.18 32
1170.26 30
1170.34 27
1170.42 24
1170.50 22
1170.58 21
1170.65 20
1170.73 21
1170.81 22
1170.89 23
1170.97 23
1171.05 24
1171.13 24
1171.20 23
1171.28 22
1171.36 22
1171.44 22
1171.52 22
1171.60 23
1171.67 24
1171.75 25
1171.83 27
1171.91 27
1171.99 28
1172.07 28
1172.15 27
1172.22 26
1172.30 25
1172.38 25
1172.46 24
1172.54 23
1172.62 23
1172.70 23
1172.77 22
1172.85 21
1172.93 21
1173.01 20
1173.09 20
1173.17 19
1173.25 20
1173.32 20
1173.40 21
1173.48 22
1173.56 23
1173.64 23
1173.72 23
1173.80 23
1173.87 23
1173.95 22
1174.03 22
1174.11 21
1174.19 22
1174.27 22
1174.35 23
1174.42 23
1174.50 24
1174.58 25
1174.66 25
1174.74 26
1174.82 27
1174.90 28
1174.97 28
1175.05 28
1175.13 28
1175.21 27
1175.29 25
1175.37 24
1175.45 22
1175.53 20
1175.60 19
1175.68 17
1175.76 16
1175.84 15
1175.92 14
1176.00 13
1176.08 13
1176.15 13
1176.23 12
1176.31 12
1176.39 11
1176.47 11
1176.55 10
1176.63 9
1176.71 9
1176.78 9
1176.86 9
1176.94 9
1177.02 10
1177.10 10
1177.18 11
1177.26 11
1177.34 11
1177.41 10
1177.49 9
1177.57 8
1177.65 7
1177.73 7
1177.81 8
1177.89 9
1177.96 11
1178.04 14
1178.12 16
1178.20 18
1178.28 20
1178.36 21
1178.44 22
1178.52 22
1178.59 22
1178.67 22
1178.75 22
1178.83 22
1178.91 22
1178.99 21
1179.07 21
1179.15 20
1179.22 20
1179.30 20
1179.38 20
1179.46 20
1179.54 21
1179.62 23
1179.70 24
1179.78 25
1179.86 26
1179.93 27
1180.01 27
1180.09 27
1180.17 26
1180.25 25
1180.33 24
1180.41 23
1180.49 23
1180.56 23
1180.64 23
1180.72 23
1180.80 23
1180.88 23
1180.96 23
1181.04 23
1181.12 23
1181.19 24
1181.27 24
1181.35 24
1181.43 24
1181.51 24
1181.59 24
1181.67 23
1181.75 21
1181.83 19
1181.90 17
1181.98 14
1182.06 12
1182.14 10
1182.22 8
1182.30 7
1182.38 7
1182.46 6
1182.54 6
1182.61 7
1182.69 7
1182.77 9
1182.85 11
1182.93 13
1183.01 16
1183.09 20
1183.17 23
1183.25 27
1183.32 30
1183.40 33
1183.48 35
1183.56 37
1183.64 39
1183.72 40
1183.80 41
1183.88 43
1183.96 45
1184.03 47
1184.11 50
1184.19 55
1184.27 61
1184.35 69
1184.43 77
1184.51 87
1184.59 98
1184.67 108
1184.75 118
1184.82 126
1184.90 132
1184.98 136
1185.06 137
1185.14 135
1185.22 130
1185.30 124
1185.38 116
1185.46 109
1185.54 102
1185.61 96
1185.69 92
1185.77 89
1185.85 86
1185.93 84
1186.01 82
1186.09 80
1186.17 77
1186.25 74
1186.33 71
1186.40 68
1186.48 64
1186.56 61
1186.64 59
1186.72 56
1186.80 54
1186.88 52
1186.96 51
1187.04 51
1187.12 50
1187.19 51
1187.27 51
1187.35 51
1187.43 50
1187.51 49
1187.59 47
1187.67 45
1187.75 44
1187.83 43
1187.91 43
1187.98 43
1188.06 43
1188.14 42
1188.22 41
1188.30 39
1188.38 37
1188.46 35
1188.54 34
1188.62 34
1188.70 35
1188.78 36
1188.85 38
1188.93 40
1189.01 41
1189.09 42
1189.17 43
1189.25 42
1189.33 42
1189.41 40
1189.49 38
1189.57 35
1189.65 32
1189.72 28
1189.80 25
1189.88 22
1189.96 19
1190.04 17
1190.12 16
1190.20 15
1190.28 16
1190.36 17
1190.44 18
1190.52 20
1190.60 21
1190.67 24
1190.75 26
1190.83 27
1190.91 29
1190.99 30
1191.07 30
1191.15 30
1191.23 30
1191.31 28
1191.39 27
1191.47 25
1191.55 23
1191.62 22
1191.70 20
1191.78 19
1191.86 19
1191.94 19
1192.02 20
1192.10 21
1192.18 21
1192.26 21
1192.34 21
1192.42 21
1192.50 20
1192.57 19
1192.65 18
1192.73 16
1192.81 15
1192.89 13
1192.97 12
1193.05 11
1193.13 11
1193.21 11
1193.29 12
1193.37 14
1193.45 15
1193.53 17
1193.61 18
1193.68 18
1193.76 18
1193.84 18
1193.92 18
1194.00 18
1194.08 19
1194.16 20
1194.24 22
1194.32 24
1194.40 26
1194.48 29
1194.56 32
1194.64 35
1194.71 38
1194.79 42
1194.87 44
1194.95 45
1195.03 45
1195.11 43
1195.19 40
1195.27 36
1195.35 32
1195.43 28
1195.51 26
1195.59 24
1195.67 23
1195.75 23
1195.83 22
1195.90 21
1195.98 19
1196.06 17
1196.14 15
1196.22 13
1196.30 12
1196.38 12
1196.46 12
1196.54 13
1196.62 14
1196.70 15
1196.78 16
1196.86 17
1196.94 19
1197.02 21
1197.09 23
1197.17 25
1197.25 27
1197.33 28
1197.41 29
1197.49 30
1197.57 30
1197.65 29
1197.73 28
1197.81 26
1197.89 25
1197.97 24
1198.05 23
1198.13 23
1198.21 23
1198.29 24
1198.36 25
1198.44 26
1198.52 26
1198.60 25
1198.68 25
1198.76 23
1198.84 21
1198.92 19
1199.00 17
1199.08 15
1199.16 14
1199.24 12
1199.32 12
1199.40 12
1199.48 13
1199.56 14
1199.64 15
1199.72 17
1199.79 19
1199.87 20
1199.95 20
1200.03 20
1200.11 19
1200.19 18
1200.27 17
1200.35 16
1200.43 17
1200.51 17
1200.59 18
1200.67 19
1200.75 20
1200.83 20
1200.91 20
1200.99 20
1201.07 21
1201.15 21
1201.23 21
1201.30 22
1201.38 22
1201.46 22
1201.54 21
1201.62 19
1201.70 17
1201.78 15
1201.86 12
1201.94 9
1202.02 7
1202.10 6
1202.18 5
1202.26 6
1202.34 8
1202.42 11
1202.50 14
1202.58 16
1202.66 19
1202.74 20
1202.82 21
1202.90 21
1202.98 20
1203.05 19
1203.13 19
1203.21 19
1203.29 19
1203.37 21
1203.45 22
1203.53 24
1203.61 25
1203.69 25
1203.77 25
1203.85 24
1203.93 24
1204.01 23
1204.09 23
1204.17 23
1204.25 24
1204.33 24
1204.41 23
1204.49 21
1204.57 19
1204.65 16
1204.73 12
1204.81 8
1204.89 4
1204.96 0
1205.04 0
1205.12 0
1205.20 0
1205.28 0
1205.36 0
1205.44 0
1205.52 0
1205.60 1
1205.68 2
1205.76 4
1205.84 5
1205.92 5
1206.00 6
1206.08 5
1206.16 5
1206.24 4
1206.32 4
1206.40 4
1206.48 4
1206.56 5
1206.64 7
1206.72 10
1206.80 12
1206.88 14
1206.96 16
1207.04 17
1207.12 17
1207.20 16
1207.28 14
1207.35 12
1207.43 10
1207.51 9
1207.59 8
1207.67 8
1207.75 8
1207.83 9
1207.91 9
1207.99 9
1208.07 9
1208.15 9
1208.23 9
1208.31 8
1208.39 8
1208.47 7
1208.55 6
1208.63 6
1208.71 6
1208.79 7
1208.87 8
1208.95 10
1209.03 12
1209.11 14
1209.19 17
1209.27 19
1209.35 21
1209.43 22
1209.51 22
1209.59 21
1209.67 21
1209.75 20
1209.83 20
1209.91 20
1209.99 20
1210.07 20
1210.15 19
1210.23 18
1210.31 17
1210.39 16
1210.47 15
1210.55 15
1210.63 16
1210.70 17
1210.78 19
1210.86 20
1210.94 21
1211.02 22
1211.10 22
1211.18 21
1211.26 20
1211.34 19
1211.42 18
1211.50 17
1211.58 16
1211.66 16
1211.74 16
1211.82 17
1211.90 18
1211.98 19
1212.06 20
1212.14 20
1212.22 20
1212.30 19
1212.38 18
1212.46 17
1212.54 17
1212.62 18
1212.70 20
1212.78 23
1212.86 26
1212.94 29
1213.02 31
1213.10 31
1213.18 31
1213.26 31
1213.34 30
1213.42 30
1213.50 30
1213.58 31
1213.66 32
1213.74 34
1213.82 36
1213.90 37
1213.98 38
1214.06 39
1214.14 39
1214.22 38
1214.30 37
1214.38 35
1214.46 32
1214.54 30
1214.62 28
1214.70 26
1214.78 25
1214.86 24
1214.94 24
1215.02 23
1215.10 23
1215.18 23
1215.26 23
1215.34 24
1215.42 25
1215.50 26
1215.58 27
1215.66 27
1215.74 27
1215.82 26
1215.90 25
1215.98 23
1216.06 21
1216.14 19
1216.22 17
1216.30 14
1216.38 12
1216.46 10
1216.54 8
1216.62 6
1216.70 4
1216.78 3
1216.86 2
1216.94 2
1217.02 1
1217.10 0
1217.18 0
1217.26 0
1217.34 0
1217.42 0
1217.50 0
1217.58 0
1217.66 0
1217.74 0
1217.82 2
1217.90 4
1217.98 6
1218.06 8
1218.14 9
1218.22 10
1218.30 10
1218.38 9
1218.46 9
1218.54 8
1218.62 7
1218.70 6
1218.78 5
1218.86 5
1218.94 4
1219.02 3
1219.10 3
1219.18 4
1219.26 4
1219.34 4
1219.42 5
1219.50 5
1219.58 4
1219.66 3
1219.74 3
1219.82 2
1219.90 1
1219.98 1
1220.06 1
1220.14 1
1220.22 1
1220.30 1
1220.38 2
1220.46 2
1220.54 3
1220.62 3
1220.70 4
1220.78 5
1220.86 5
1220.94 6
1221.02 6
1221.10 6
1221.18 6
1221.26 7
1221.34 9
1221.42 11
1221.50 15
1221.58 19
1221.66 24
1221.74 28
1221.82 31
1221.91 33
1221.99 33
1222.07 32
1222.15 31
1222.23 29
1222.31 28
1222.39 27
1222.47 27
1222.55 27
1222.63 28
1222.71 29
1222.79 30
1222.87 30
1222.95 30
1223.03 29
1223.11 28
1223.19 26
1223.27 24
1223.35 21
1223.43 19
1223.51 17
1223.59 16
1223.67 15
1223.75 14
1223.83 14
1223.91 14
1223.99 13
1224.07 12
1224.15 12
1224.23 12
1224.31 13
1224.39 16
1224.47 19
1224.55 23
1224.63 27
1224.71 29
1224.79 30
1224.87 30
1224.95 28
1225.03 27
1225.11 25
1225.20 24
1225.28 24
1225.36 24
1225.44 25
1225.52 26
1225.60 28
1225.68 28
1225.76 29
1225.84 29
1225.92 28
1226.00 28
1226.08 27
1226.16 25
1226.24 24
1226.32 23
1226.40 23
1226.48 23
1226.56 24
1226.64 24
1226.72 25
1226.80 26
1226.88 27
1226.96 27
1227.04 28
1227.12 29
1227.20 32
1227.28 35
1227.36 39
1227.44 42
1227.52 45
1227.61 46
1227.69 46
1227.77 44
1227.85 41
1227.93 39
1228.01 37
1228.09 38
1228.17 40
1228.25 43
1228.33 47
1228.41 50
1228.49 53
1228.57 55
1228.65 56
1228.73 57
1228.81 58
1228.89 58
1228.97 59
1229.05 59
1229.13 58
1229.21 56
1229.29 54
1229.37 50
1229.45 47
1229.53 44
1229.62 41
1229.70 39
1229.78 37
1229.86 36
1229.94 35
1230.02 35
1230.10 36
1230.18 37
1230.26 38
1230.34 38
1230.42 37
1230.50 34
1230.58 29
1230.66 24
1230.74 19
1230.82 14
1230.90 11
1230.98 9
1231.06 8
1231.14 8
1231.22 9
1231.30 10
1231.39 11
1231.47 10
1231.55 9
1231.63 7
1231.71 5
1231.79 4
1231.87 2
1231.95 2
1232.03 4
1232.11 6
1232.19 10
1232.27 14
1232.35 18
1232.43 21
1232.51 23
1232.59 24
1232.67 24
1232.75 23
1232.83 22
1232.92 22
1233.00 21
1233.08 21
1233.16 22
1233.24 22
1233.32 22
1233.40 22
1233.48 22
1233.56 22
1233.64 23
1233.72 23
1233.80 24
1233.88 25
1233.96 26
1234.04 27
1234.12 26
1234.20 25
1234.29 23
1234.37 20
1234.45 17
1234.53 14
1234.61 10
1234.69 8
1234.77 6
1234.85 6
1234.93 6
1235.01 8
1235.09 10
1235.17 13
1235.25 16
1235.33 18
1235.41 20
1235.49 21
1235.57 21
1235.66 20
1235.74 19
1235.82 16
1235.90 14
1235.98 12
1236.06 10
1236.14 8
1236.22 6
1236.30 5
1236.38 5
1236.46 6
1236.54 7
1236.62 9
1236.70 12
1236.78 15
1236.87 18
1236.95 21
1237.03 23
1237.11 24
1237.19 25
1237.27 24
1237.35 23
1237.43 21
1237.51 19
1237.59 17
1237.67 14
1237.75 10
1237.83 7
1237.91 5
1238.00 3
1238.08 3
1238.16 5
1238.24 7
1238.32 11
1238.40 14
1238.48 18
1238.56 21
1238.64 23
1238.72 24
1238.80 25
1238.88 26
1238.96 26
1239.04 26
1239.13 25
1239.21 25
1239.29 24
1239.37 23
1239.45 22
1239.53 21
1239.61 20
1239.69 20
1239.77 19
1239.85 19
1239.93 19
1240.01 20
1240.09 21
1240.18 24
1240.26 28
1240.34 32
1240.42 37
1240.50 41
1240.58 44
1240.66 46
1240.74 46
1240.82 45
1240.90 42
1240.98 39
1241.06 36
1241.14 32
1241.23 29
1241.31 26
1241.39 23
1241.47 22
1241.55 21
1241.63 21
1241.71 22
1241.79 24
1241.87 27
1241.95 30
1242.03 33
1242.11 35
1242.20 37
1242.28 38
1242.36 39
1242.44 40
1242.52 41
1242.60 41
1242.68 41
1242.76 40
1242.84 38
1242.92 36
1243.00 32
1243.09 28
1243.17 24
1243.25 19
1243.33 14
1243.41 9
1243.49 4
1243.57 0
1243.65 0
1243.73 0
1243.81 0
1243.89 0
1243.97 0
1244.06 0
1244.14 2
1244.22 5
1244.30 7
1244.38 8
1244.46 8
1244.54 8
1244.62 9
1244.70 9
1244.78 10
1244.87 12
1244.95 14
1245.03 16
1245.11 18
1245.19 19
1245.27 19
1245.35 17
1245.43 15
1245.51 12
1245.59 10
1245.67 8
1245.76 8
1245.84 8
1245.92 9
1246.00 10
1246.08 10
1246.16 10
1246.24 8
1246.32 6
1246.40 4
1246.48 1
1246.57 0
1246.65 0
1246.73 0
1246.81 0
1246.89 1
1246.97 2
1247.05 3
1247.13 3
1247.21 3
1247.29 2
1247.38 1
1247.46 0
1247.54 0
1247.62 0
1247.70 0
1247.78 0
1247.86 0
1247.94 0
1248.02 0
1248.10 2
1248.19 4
1248.27 5
1248.35 6
1248.43 6
1248.51 6
1248.59 6
1248.67 6
1248.75 6
1248.83 7
1248.92 7
1249.00 7
1249.08 8
1249.16 8
1249.24 8
1249.32 8
1249.40 8
1249.48 8
1249.56 9
1249.64 9
1249.73 10
1249.81 12
1249.89 13
1249.97 15
1250.05 16
1250.13 16
1250.21 16
1250.29 16
1250.37 15
1250.46 14
1250.54 14
1250.62 15
1250.70 18
1250.78 21
1250.86 26
1250.94 31
1251.02 35
1251.10 38
1251.19 39
1251.27 39
1251.35 37
1251.43 34
1251.51 31
1251.59 29
1251.67 27
1251.75 26
1251.84 26
1251.92 27
1252.00 28
1252.08 29
1252.16 31
1252.24 33
1252.32 35
1252.40 36
1252.48 37
1252.57 38
1252.65 37
1252.73 36
1252.81 35
1252.89 35
1252.97 35
1253.05 36
1253.13 37
1253.22 39
1253.30 40
1253.38 40
1253.46 38
1253.54 35
1253.62 31
1253.70 27
1253.78 23
1253.87 19
1253.95 17
1254.03 17
1254.11 17
1254.19 18
1254.27 19
1254.35 20
1254.43 20
1254.52 20
1254.60 18
1254.68 16
1254.76 13
1254.84 10
1254.92 7
1255.00 5
1255.08 4
1255.17 4
1255.25 5
1255.33 8
1255.41 10
1255.49 13
1255.57 15
1255.65 16
1255.73 16
1255.82 16
1255.90 16
1255.98 15
1256.06 14
1256.14 14
1256.22 14
1256.30 15
1256.38 16
1256.47 17
1256.55 18
1256.63 18
1256.71 19
1256.79 20
1256.87 20
1256.95 21
1257.04 22
1257.12 23
1257.20 24
1257.28 24
1257.36 24
1257.44 24
1257.52 24
1257.60 23
1257.69 22
1257.77 21
1257.85 19
1257.93 18
1258.01 16
1258.09 16
1258.17 16
1258.26 18
1258.34 22
1258.42 26
1258.50 31
1258.58 36
1258.66 40
1258.74 43
1258.83 44
1258.91 44
1258.99 43
1259.07 41
1259.15 41
1259.23 41
1259.31 42
1259.39 44
1259.48 45
1259.56 47
1259.64 47
1259.72 46
1259.80 43
1259.88 39
1259.96 35
1260.05 31
1260.13 27
1260.21 23
1260.29 20
1260.37 18
1260.45 16
1260.53 15
1260.62 14
1260.70 13
1260.78 12
1260.86 10
1260.94 9
1261.02 8
1261.11 8
1261.19 8
1261.27 9
1261.35 9
1261.43 11
1261.51 12
1261.59 12
1261.68 12
1261.76 12
1261.84 11
1261.92 10
1262.00 8
1262.08 7
1262.16 6
1262.25 6
1262.33 7
1262.41 8
1262.49 10
1262.57 11
1262.65 11
1262.73 11
1262.82 9
1262.90 7
1262.98 4
1263.06 1
1263.14 0
1263.22 0
1263.31 0
1263.39 2
1263.47 4
1263.55 8
1263.63 11
1263.71 13
1263.79 14
1263.88 15
1263.96 14
1264.04 14
1264.12 13
1264.20 12
1264.28 11
1264.37 11
1264.45 10
1264.53 10
1264.61 11
1264.69 12
1264.77 15
1264.86 20
1264.94 25
1265.02 31
1265.10 37
1265.18 42
1265.26 47
1265.34 50
1265.43 51
1265.51 51
1265.59 49
1265.67 47
1265.75 45
1265.83 43
1265.92 41
1266.00 40
1266.08 40
1266.16 41
1266.24 43
1266.32 45
1266.41 47
1266.49 51
1266.57 55
1266.65 60
1266.73 66
1266.81 71
1266.90 76
1266.98 79
1267.06 81
1267.14 80
1267.22 79
1267.30 77
1267.39 76
1267.47 75
1267.55 75
1267.63 75
1267.71 75
1267.79 75
1267.88 74
1267.96 73
1268.04 72
1268.12 70
1268.20 69
1268.28 66
1268.37 63
1268.45 59
1268.53 54
1268.61 49
1268.69 44
1268.77 39
1268.86 36
1268.94 33
1269.02 31
1269.10 29
1269.18 29
1269.26 28
1269.35 29
1269.43 30
1269.51 32
1269.59 35
1269.67 38
1269.75 42
1269.84 46
1269.92 49
1270.00 52
1270.08 54
1270.16 56
1270.25 57
1270.33 57
1270.41 57
1270.49 56
1270.57 55
1270.65 53
1270.74 52
1270.82 50
1270.90 48
1270.98 46
1271.06 43
1271.14 39
1271.23 36
1271.31 32
1271.39 29
1271.47 27
1271.55 26
1271.64 26
1271.72 27
1271.80 28
1271.88 31
1271.96 34
1272.04 38
1272.13 41
1272.21 45
1272.29 49
1272.37 52
1272.45 55
1272.54 57
1272.62 58
1272.70 58
1272.78 57
1272.86 56
1272.94 54
1273.03 52
1273.11 51
1273.19 49
1273.27 48
1273.35 48
1273.44 47
1273.52 47
1273.60 46
1273.68 46
1273.76 45
1273.85 45
1273.93 45
1274.01 46
1274.09 47
1274.17 47
1274.25 47
1274.34 46
1274.42 43
1274.50 39
1274.58 34
1274.66 29
1274.75 23
1274.83 19
1274.91 16
1274.99 15
1275.07 15
1275.16 16
1275.24 18
1275.32 20
1275.40 21
1275.48 21
1275.57 20
1275.65 17
1275.73 14
1275.81 11
1275.89 9
1275.97 8
1276.06 9
1276.14 10
1276.22 12
1276.30 14
1276.38 15
1276.47 14
1276.55 12
1276.63 10
1276.71 7
1276.79 4
1276.88 3
1276.96 3
1277.04 5
1277.12 8
1277.20 12
1277.29 16
1277.37 20
1277.45 22
1277.53 22
1277.61 21
1277.70 20
1277.78 18
1277.86 17
1277.94 17
1278.02 20
1278.11 24
1278.19 29
1278.27 34
1278.35 38
1278.43 40
1278.52 40
1278.60 38
1278.68 34
1278.76 29
1278.84 25
1278.93 21
1279.01 18
1279.09 16
1279.17 14
1279.25 13
1279.34 12
1279.42 11
1279.50 10
1279.58 10
1279.66 12
1279.75 14
1279.83 17
1279.91 19
1279.99 21
1280.08 21
1280.16 19
1280.24 15
1280.32 10
1280.40 5
1280.49 0
1280.57 0
1280.65 0
1280.73 0
1280.81 0
1280.90 0
1280.98 0
1281.06 0
1281.14 0
1281.22 0
1281.31 3
1281.39 7
1281.47 11
1281.55 17
1281.64 23
1281.72 30
1281.80 36
1281.88 41
1281.96 45
1282.05 48
1282.13 49
1282.21 49
1282.29 47
1282.37 45
1282.46 41
1282.54 37
1282.62 32
1282.70 28
1282.79 24
1282.87 20
1282.95 17
1283.03 13
1283.11 9
1283.20 4
1283.28 1
1283.36 0
1283.44 0
1283.52 0
1283.61 0
1283.69 2
1283.77 7
1283.85 12
1283.94 16
1284.02 19
1284.10 21
1284.18 21
1284.26 20
1284.35 18
1284.43 15
1284.51 12
1284.59 9
1284.68 7
1284.76 5
1284.84 4
1284.92 4
1285.00 5
1285.09 6
1285.17 7
1285.25 9
1285.33 12
1285.42 14
1285.50 17
1285.58 19
1285.66 20
1285.74 21
1285.83 21
1285.91 21
1285.99 21
1286.07 21
1286.16 22
1286.24 25
1286.32 29
1286.40 34
1286.48 39
1286.57 45
1286.65 50
1286.73 54
1286.81 58
1286.90 60
1286.98 63
1287.06 66
1287.14 70
1287.23 73
1287.31 75
1287.39 77
1287.47 78
1287.55 77
1287.64 75
1287.72 72
1287.80 69
1287.88 66
1287.97 64
1288.05 63
1288.13 63
1288.21 63
1288.30 64
1288.38 66
1288.46 67
1288.54 67
1288.63 67
1288.71 66
1288.79 65
1288.87 62
1288.95 60
1289.04 58
1289.12 56
1289.20 56
1289.28 56
1289.37 56
1289.45 55
1289.53 54
1289.61 53
1289.70 50
1289.78 48
1289.86 46
1289.94 45
1290.03 46
1290.11 49
1290.19 51
1290.27 53
1290.35 53
1290.44 52
1290.52 48
1290.60 43
1290.68 36
1290.77 30
1290.85 24
1290.93 19
1291.01 16
1291.10 15
1291.18 16
1291.26 19
1291.34 24
1291.43 29
1291.51 35
1291.59 40
1291.67 45
1291.76 49
1291.84 51
1291.92 51
1292.00 50
1292.09 48
1292.17 46
1292.25 43
1292.33 40
1292.42 37
1292.50 34
1292.58 30
1292.66 27
1292.75 23
1292.83 18
1292.91 14
1292.99 9
1293.08 5
1293.16 2
1293.24 0
1293.32 0
1293.41 0
1293.49 1
1293.57 3
1293.65 4
1293.74 6
1293.82 8
1293.90 10
1293.98 13
1294.07 16
1294.15 20
1294.23 24
1294.31 28
1294.40 32
1294.48 34
1294.56 37
1294.64 38
1294.73 38
1294.81 37
1294.89 36
1294.97 32
1295.06 28
1295.14 22
1295.22 16
1295.30 10
1295.39 5
1295.47 1
1295.55 0
1295.63 0
1295.72 0
1295.80 0
1295.88 0
1295.96 3
1296.05 5
1296.13 9
1296.21 13
1296.29 18
1296.38 25
1296.46 32
1296.54 40
1296.63 48
1296.71 56
1296.79 62
1296.87 67
1296.96 70
1297.04 72
1297.12 73
1297.20 73
1297.29 74
1297.37 75
1297.45 76
1297.53 78
1297.62 80
1297.70 82
1297.78 83
1297.86 82
1297.95 81
1298.03 78
1298.11 74
1298.20 70
1298.28 66
1298.36 62
1298.44 60
1298.53 60
1298.61 64
1298.69 70
1298.77 78
1298.86 89
1298.94 99
1299.02 108
1299.10 114
1299.19 117
1299.27 117
1299.35 115
1299.44 111
1299.52 107
1299.60 103
1299.68 99
1299.77 97
1299.85 95
1299.93 94
1300.01 94
1300.10 94
1300.18 96
1300.26 98
1300.34 101
1300.43 103
1300.51 104
1300.59 102
1300.68 99
1300.76 94
1300.84 87
1300.92 80
1301.01 74
1301.09 70
1301.17 67
1301.26 66
1301.34 67
1301.42 67
1301.50 68
1301.59 69
1301.67 69
1301.75 67
1301.83 65
1301.92 63
1302.00 60
1302.08 56
1302.17 53
1302.25 49
1302.33 45
1302.41 41
1302.50 36
1302.58 31
1302.66 26
1302.74 22
1302.83 19
1302.91 16
1302.99 15
1303.08 15
1303.16 17
1303.24 20
1303.32 23
1303.41 27
1303.49 31
1303.57 34
1303.66 37
1303.74 38
1303.82 38
1303.90 37
1303.99 37
1304.07 37
1304.15 38
1304.24 41
1304.32 45
1304.40 51
1304.48 59
1304.57 69
1304.65 79
1304.73 91
1304.82 102
1304.90 111
1304.98 119
1305.06 124
1305.15 126
1305.23 124
1305.31 119
1305.40 113
1305.48 106
1305.56 98
1305.64 90
1305.73 83
1305.81 76
1305.89 70
1305.98 63
1306.06 57
1306.14 51
1306.22 47
1306.31 45
1306.39 45
1306.47 48
1306.56 52
1306.64 58
1306.72 64
1306.81 71
1306.89 76
1306.97 81
1307.05 85
1307.14 89
1307.22 91
1307.30 92
1307.39 91
1307.47 89
1307.55 85
1307.63 80
1307.72 75
1307.80 70
1307.88 65
1307.97 62
1308.05 59
1308.13 57
1308.22 55
1308.30 53
1308.38 50
1308.46 46
1308.55 41
1308.63 35
1308.71 28
1308.80 20
1308.88 12
1308.96 5
1309.05 0
1309.13 0
1309.21 0
1309.29 0
1309.38 0
1309.46 2
1309.54 5
1309.63 7
1309.71 7
1309.79 6
1309.88 3
1309.96 0
1310.04 0
1310.12 0
1310.21 0
1310.29 0
1310.37 4
1310.46 12
1310.54 23
1310.62 33
1310.71 41
1310.79 48
1310.87 52
1310.95 53
1311.04 51
1311.12 47
1311.20 43
1311.29 38
1311.37 34
1311.45 31
1311.54 28
1311.62 26
1311.70 26
1311.79 26
1311.87 26
1311.95 26
1312.03 25
1312.12 25
1312.20 25
1312.28 25
1312.37 26
1312.45 29
1312.53 34
1312.62 40
1312.70 47
1312.78 54
1312.87 60
1312.95 64
1313.03 65
1313.12 65
1313.20 64
1313.28 62
1313.36 60
1313.45 59
1313.53 59
1313.61 59
1313.70 59
1313.78 60
1313.86 59
1313.95 58
1314.03 56
1314.11 52
1314.20 48
1314.28 44
1314.36 39
1314.45 35
1314.53 32
1314.61 30
1314.70 29
1314.78 30
1314.86 31
1314.94 33
1315.03 34
1315.11 35
1315.19 36
1315.28 35
1315.36 34
1315.44 33
1315.53 33
1315.61 34
1315.69 36
1315.78 39
1315.86 42
1315.94 45
1316.03 48
1316.11 49
1316.19 48
1316.28 46
1316.36 43
1316.44 40
1316.53 38
1316.61 36
1316.69 35
1316.78 35
1316.86 35
1316.94 37
1317.03 38
1317.11 41
1317.19 43
1317.27 46
1317.36 48
1317.44 49
1317.52 50
1317.61 50
1317.69 48
1317.77 46
1317.86 44
1317.94 41
1318.02 38
1318.11 34
1318.19 30
1318.27 27
1318.36 26
1318.44 25
1318.52 27
1318.61 30
1318.69 34
1318.77 39
1318.86 44
1318.94 47
1319.02 49
1319.11 51
1319.19 53
1319.27 55
1319.36 59
1319.44 62
1319.52 66
1319.61 69
1319.69 70
1319.77 69
1319.86 66
1319.94 64
1320.02 61
1320.11 60
1320.19 59
1320.27 60
1320.36 62
1320.44 63
1320.52 64
1320.61 64
1320.69 64
1320.77 63
1320.86 63
1320.94 64
1321.02 64
1321.11 64
1321.19 64
1321.27 63
1321.36 61
1321.44 58
1321.52 55
1321.61 51
1321.69 47
1321.77 44
1321.86 43
1321.94 43
1322.02 45
1322.11 49
1322.19 54
1322.28 61
1322.36 69
1322.44 79
1322.53 88
1322.61 97
1322.69 106
1322.78 112
1322.86 117
1322.94 120
1323.03 121
1323.11 120
1323.19 119
1323.28 118
1323.36 117
1323.44 117
1323.53 117
1323.61 118
1323.69 119
1323.78 120
1323.86 121
1323.94 121
1324.03 119
1324.11 116
1324.19 112
1324.28 105
1324.36 98
1324.44 90
1324.53 82
1324.61 74
1324.70 67
1324.78 61
1324.86 57
1324.95 52
1325.03 48
1325.11 44
1325.20 40
1325.28 36
1325.36 31
1325.45 27
1325.53 24
1325.61 22
1325.70 23
1325.78 25
1325.86 30
1325.95 35
1326.03 40
1326.11 45
1326.20 47
1326.28 47
1326.37 44
1326.45 40
1326.53 35
1326.62 30
1326.70 26
1326.78 24
1326.87 22
1326.95 22
1327.03 21
1327.12 21
1327.20 21
1327.28 22
1327.37 23
1327.45 25
1327.54 28
1327.62 33
1327.70 38
1327.79 43
1327.87 48
1327.95 53
1328.04 57
1328.12 60
1328.20 64
1328.29 68
1328.37 72
1328.46 77
1328.54 81
1328.62 85
1328.71 87
1328.79 89
1328.87 88
1328.96 87
1329.04 84
1329.12 80
1329.21 76
1329.29 71
1329.37 67
1329.46 63
1329.54 61
1329.63 60
1329.71 60
1329.79 62
1329.88 65
1329.96 70
1330.04 76
1330.13 84
1330.21 93
1330.30 102
1330.38 110
1330.46 117
1330.55 121
1330.63 122
1330.71 119
1330.80 113
1330.88 105
1330.96 94
1331.05 83
1331.13 72
1331.22 62
1331.30 55
1331.38 49
1331.47 47
1331.55 46
1331.63 48
1331.72 51
1331.80 54
1331.89 57
1331.97 59
1332.05 59
1332.14 58
1332.22 56
1332.30 54
1332.39 53
1332.47 53
1332.56 55
1332.64 58
1332.72 62
1332.81 67
1332.89 70
1332.97 72
1333.06 72
1333.14 69
1333.23 65
1333.31 60
1333.39 55
1333.48 51
1333.56 48
1333.64 47
1333.73 47
1333.81 48
1333.90 47
1333.98 46
1334.06 44
1334.15 41
1334.23 38
1334.31 35
1334.40 33
1334.48 33
1334.57 33
1334.65 35
1334.73 39
1334.82 44
1334.90 50
1334.98 58
1335.07 66
1335.15 74
1335.24 82
1335.32 89
1335.40 93
1335.49 96
1335.57 96
1335.66 93
1335.74 90
1335.82 87
1335.91 84
1335.99 81
1336.07 80
1336.16 80
1336.24 80
1336.33 81
1336.41 82
1336.49 83
1336.58 84
1336.66 85
1336.75 86
1336.83 88
1336.91 90
1337.00 93
1337.08 95
1337.16 99
1337.25 103
1337.33 107
1337.42 111
1337.50 114
1337.58 116
1337.67 116
1337.75 116
1337.84 113
1337.92 109
1338.00 105
1338.09 100
1338.17 95
1338.26 90
1338.34 86
1338.42 81
1338.51 77
1338.59 72
1338.68 68
1338.76 63
1338.84 60
1338.93 57
1339.01 56
1339.09 55
1339.18 56
1339.26 57
1339.35 59
1339.43 60
1339.51 60
1339.60 58
1339.68 56
1339.77 53
1339.85 49
1339.93 46
1340.02 44
1340.10 43
1340.19 44
1340.27 46
1340.35 49
1340.44 52
1340.52 56
1340.61 58
1340.69 59
1340.77 60
1340.86 61
1340.94 62
1341.03 63
1341.11 65
1341.19 67
1341.28 69
1341.36 70
1341.45 70
1341.53 70
1341.61 70
1341.70 70
1341.78 70
1341.87 69
1341.95 68
1342.03 66
1342.12 64
1342.20 61
1342.29 59
1342.37 58
1342.45 59
1342.54 63
1342.62 69
1342.71 76
1342.79 82
1342.88 87
1342.96 89
1343.04 88
1343.13 85
1343.21 80
1343.30 73
1343.38 66
1343.46 59
1343.55 52
1343.63 46
1343.72 42
1343.80 40
1343.88 40
1343.97 42
1344.05 46
1344.14 52
1344.22 58
1344.30 64
1344.39 70
1344.47 75
1344.56 79
1344.64 82
1344.73 83
1344.81 84
1344.89 85
1344.98 85
1345.06 84
1345.15 82
1345.23 80
1345.31 77
1345.40 73
1345.48 70
1345.57 67
1345.65 65
1345.73 64
1345.82 65
1345.90 66
1345.99 67
1346.07 67
1346.16 68
1346.24 68
1346.32 69
1346.41 70
1346.49 72
1346.58 76
1346.66 81
1346.74 85
1346.83 90
1346.91 93
1347.00 95
1347.08 96
1347.17 96
1347.25 95
1347.33 94
1347.42 93
1347.50 92
1347.59 93
1347.67 94
1347.76 96
1347.84 99
1347.92 101
1348.01 102
1348.09 101
1348.18 97
1348.26 90
1348.34 82
1348.43 73
1348.51 65
1348.60 58
1348.68 52
1348.77 48
1348.85 46
1348.93 43
1349.02 41
1349.10 39
1349.19 37
1349.27 35
1349.36 33
1349.44 32
1349.52 31
1349.61 30
1349.69 29
1349.78 28
1349.86 26
1349.95 24
1350.03 22
1350.11 19
1350.20 17
1350.28 15
1350.37 14
1350.45 14
1350.54 17
1350.62 21
1350.70 25
1350.79 30
1350.87 34
1350.96 36
1351.04 37
1351.13 38
1351.21 37
1351.29 37
1351.38 37
1351.46 37
1351.55 37
1351.63 37
1351.72 35
1351.80 32
1351.88 28
1351.97 24
1352.05 19
1352.14 15
1352.22 11
1352.31 7
1352.39 4
1352.48 2
1352.56 1
1352.64 1
1352.73 1
1352.81 3
1352.90 5
1352.98 6
1353.07 6
1353.15 4
1353.23 1
1353.32 0
1353.40 0
1353.49 0
1353.57 0
1353.66 0
1353.74 0
1353.83 4
1353.91 9
1353.99 14
1354.08 18
1354.16 21
1354.25 24
1354.33 26
1354.42 27
1354.50 28
1354.59 27
1354.67 25
1354.75 22
1354.84 19
1354.92 16
1355.01 13
1355.09 11
1355.18 10
1355.26 11
1355.35 13
1355.43 17
1355.51 22
1355.60 26
1355.68 31
1355.77 35
1355.85 38
1355.94 40
1356.02 43
1356.11 45
1356.19 47
1356.27 51
1356.36 56
1356.44 60
1356.53 64
1356.61 67
1356.70 69
1356.78 69
1356.87 69
1356.95 67
1357.03 67
1357.12 67
1357.20 69
1357.29 72
1357.37 75
1357.46 79
1357.54 83
1357.63 88
1357.71 92
1357.80 97
1357.88 102
1357.96 107
1358.05 112
1358.13 116
1358.22 121
1358.30 124
1358.39 128
1358.47 131
1358.56 133
1358.64 134
1358.73 136
1358.81 136
1358.89 137
1358.98 136
1359.06 135
1359.15 133
1359.23 130
1359.32 126
1359.40 121
1359.49 116
1359.57 110
1359.66 106
1359.74 103
1359.83 103
1359.91 106
1359.99 111
1360.08 119
1360.16 126
1360.25 133
1360.33 136
1360.42 137
1360.50 133
1360.59 127
1360.67 120
1360.76 112
1360.84 106
1360.93 103
1361.01 101
1361.09 102
1361.18 104
1361.26 106
1361.35 108
1361.43 110
1361.52 110
1361.60 110
1361.69 109
1361.77 107
1361.86 105
1361.94 101
1362.03 97
1362.11 92
1362.19 87
1362.28 82
1362.36 79
1362.45 76
1362.53 74
1362.62 72
1362.70 71
1362.79 70
1362.87 70
1362.96 69
1363.04 69
1363.13 70
1363.21 70
1363.30 70
1363.38 69
1363.47 68
1363.55 66
1363.63 63
1363.72 60
1363.80 57
1363.89 53
1363.97 49
1364.06 44
1364.14 40
1364.23 35
1364.31 30
1364.40 25
1364.48 21
1364.57 17
1364.65 15
1364.74 15
1364.82 16
1364.91 20
1364.99 25
1365.07 31
1365.16 38
1365.24 44
1365.33 50
1365.41 55
1365.50 58
1365.58 58
1365.67 56
1365.75 51
1365.84 44
1365.92 36
1366.01 28
1366.09 22
1366.18 17
1366.26 16
1366.35 17
1366.43 20
1366.52 25
1366.60 31
1366.69 36
1366.77 40
1366.86 44
1366.94 47
1367.02 50
1367.11 52
1367.19 55
1367.28 58
1367.36 60
1367.45 61
1367.53 62
1367.62 62
1367.70 62
1367.79 61
1367.87 60
1367.96 59
1368.04 57
1368.13 55
1368.21 51
1368.30 47
1368.38 43
1368.47 39
1368.55 36
1368.64 34
1368.72 34
1368.81 34
1368.89 36
1368.98 38
1369.06 41
1369.15 44
1369.23 47
1369.32 51
1369.40 55
1369.49 58
1369.57 61
1369.66 64
1369.74 66
1369.83 67
1369.91 67
1370.00 66
1370.08 64
1370.17 61
1370.25 58
1370.33 55
1370.42 52
1370.50 49
1370.59 48
1370.67 47
1370.76 47
1370.84 47
1370.93 47
1371.01 48
1371.10 48
1371.18 49
1371.27 49
1371.35 50
1371.44 52
1371.52 53
1371.61 53
1371.69 53
1371.78 52
1371.86 51
1371.95 50
1372.03 50
1372.12 51
1372.20 53
1372.29 55
1372.37 58
1372.46 60
1372.54 62
1372.63 62
1372.71 62
1372.80 62
1372.88 64
1372.97 68
1373.05 74
1373.14 81
1373.22 89
1373.31 97
1373.39 105
1373.48 111
1373.56 116
1373.65 120
1373.73 122
1373.82 124
1373.90 125
1373.99 128
1374.07 131
1374.16 135
1374.24 139
1374.33 143
1374.41 147
1374.50 150
1374.58 152
1374.67 155
1374.75 157
1374.84 161
1374.92 165
1375.01 170
1375.09 174
1375.18 176
1375.26 177
1375.35 175
1375.43 170
1375.52 162
1375.60 154
1375.69 144
1375.78 135
1375.86 126
1375.95 120
1376.03 115
1376.12 114
1376.20 115
1376.29 119
1376.37 126
1376.46 134
1376.54 143
1376.63 151
1376.71 160
1376.80 167
1376.88 174
1376.97 179
1377.05 184
1377.14 188
1377.22 192
1377.31 194
1377.39 194
1377.48 191
1377.56 185
1377.65 176
1377.73 164
1377.82 151
1377.90 138
1377.99 126
1378.07 116
1378.16 109
1378.24 106
1378.33 104
1378.41 104
1378.50 105
1378.58 106
1378.67 105
1378.75 104
1378.84 101
1378.93 98
1379.01 94
1379.10 91
1379.18 89
1379.27 88
1379.35 90
1379.44 93
1379.52 97
1379.61 101
1379.69 105
1379.78 107
1379.86 109
1379.95 109
1380.03 108
1380.12 106
1380.20 102
1380.29 98
1380.37 93
1380.46 89
1380.54 84
1380.63 81
1380.71 78
1380.80 76
1380.89 75
1380.97 74
1381.06 72
1381.14 71
1381.23 70
1381.31 69
1381.40 69
1381.48 70
1381.57 72
1381.65 74
1381.74 78
1381.82 83
1381.91 87
1381.99 92
1382.08 96
1382.16 99
1382.25 101
1382.33 101
1382.42 100
1382.51 99
1382.59 98
1382.68 97
1382.76 96
1382.85 94
1382.93 91
1383.02 87
1383.10 81
1383.19 75
1383.27 68
1383.36 63
1383.44 59
1383.53 57
1383.61 57
1383.70 58
1383.78 60
1383.87 61
1383.96 61
1384.04 61
1384.13 60
1384.21 58
1384.30 57
1384.38 56
1384.47 55
1384.55 54
1384.64 54
1384.72 55
1384.81 56
1384.89 58
1384.98 59
1385.07 60
1385.15 60
1385.24 61
1385.32 63
1385.41 65
1385.49 69
1385.58 74
1385.66 79
1385.75 83
1385.83 86
1385.92 85
1386.00 82
1386.09 77
1386.18 70
1386.26 63
1386.35 57
1386.43 51
1386.52 46
1386.60 41
1386.69 37
1386.77 34
1386.86 32
1386.94 30
1387.03 28
1387.12 27
1387.20 26
1387.29 25
1387.37 24
1387.46 24
1387.54 25
1387.63 28
1387.71 32
1387.80 37
1387.88 41
1387.97 44
1388.06 44
1388.14 42
1388.23 37
1388.31 31
1388.40 26
1388.48 21
1388.57 19
1388.65 19
1388.74 22
1388.82 27
1388.91 34
1389.00 41
1389.08 48
1389.17 55
1389.25 60
1389.34 64
1389.42 65
1389.51 64
1389.59 62
1389.68 59
1389.76 57
1389.85 55
1389.94 54
1390.02 56
1390.11 59
1390.19 63
1390.28 68
1390.36 73
1390.45 75
1390.53 76
1390.62 74
1390.71 70
1390.79 64
1390.88 59
1390.96 53
1391.05 49
1391.13 47
1391.22 47
1391.30 47
1391.39 49
1391.48 50
1391.56 51
1391.65 52
1391.73 52
1391.82 51
1391.90 49
1391.99 47
1392.07 45
1392.16 43
1392.25 43
1392.33 45
1392.42 48
1392.50 54
1392.59 62
1392.67 71
1392.76 80
1392.85 87
1392.93 91
1393.02 92
1393.10 90
1393.19 85
1393.27 77
1393.36 69
1393.44 60
1393.53 51
1393.62 42
1393.70 34
1393.79 27
1393.87 21
1393.96 16
1394.04 13
1394.13 11
1394.22 11
1394.30 12
1394.39 14
1394.47 17
1394.56 20
1394.64 24
1394.73 28
1394.82 31
1394.90 34
1394.99 35
1395.07 37
1395.16 38
1395.24 39
1395.33 39
1395.41 39
1395.50 39
1395.59 38
1395.67 36
1395.76 34
1395.84 32
1395.93 31
1396.01 31
1396.10 32
1396.19 35
1396.27 38
1396.36 42
1396.44 45
1396.53 47
1396.61 49
1396.70 51
1396.79 53
1396.87 56
1396.96 58
1397.04 60
1397.13 62
1397.22 63
1397.30 63
1397.39 61
1397.47 59
1397.56 55
1397.64 51
1397.73 48
1397.82 44
1397.90 40
1397.99 37
1398.07 35
1398.16 34
1398.24 34
1398.33 36
1398.42 39
1398.50 42
1398.59 46
1398.67 50
1398.76 52
1398.84 54
1398.93 53
1399.02 51
1399.10 48
1399.19 42
1399.27 36
1399.36 30
1399.45 24
1399.53 19
1399.62 15
1399.70 11
1399.79 10
1399.87 9
1399.96 10
1400.05 12
1400.13 14
1400.22 17
1400.30 20
1400.39 23
1400.48 25
1400.56 27
1400.65 28
1400.73 29
1400.82 29
1400.90 28
1400.99 26
1401.08 23
1401.16 20
1401.25 17
1401.33 14
1401.42 12
1401.51 11
1401.59 10
1401.68 11
1401.76 11
1401.85 11
1401.94 10
1402.02 10
1402.11 9
1402.19 8
1402.28 7
1402.36 5
1402.45 2
1402.54 0
1402.62 0
1402.71 0
1402.79 0
1402.88 0
1402.97 0
1403.05 0
1403.14 3
1403.22 10
1403.31 17
1403.40 22
1403.48 26
1403.57 28
1403.65 30
1403.74 31
1403.83 33
1403.91 36
1404.00 41
1404.08 45
1404.17 50
1404.26 53
1404.34 54
1404.43 54
1404.51 52
1404.60 51
1404.69 49
1404.77 49
1404.86 50
1404.94 52
1405.03 53
1405.12 54
1405.20 54
1405.29 53
1405.37 51
1405.46 49
1405.55 46
1405.63 45
1405.72 45
1405.80 47
1405.89 50
1405.98 54
1406.06 58
1406.15 62
1406.23 65
1406.32 67
1406.41 67
1406.49 67
1406.58 67
1406.66 66
1406.75 66
1406.84 65
1406.92 66
1407.01 66
1407.09 67
1407.18 67
1407.27 68
1407.35 67
1407.44 66
1407.52 64
1407.61 61
1407.70 56
1407.78 51
1407.87 45
1407.95 40
1408.04 36
1408.13 33
1408.21 32
1408.30 31
1408.38 31
1408.47 31
1408.56 31
1408.64 29
1408.73 28
1408.82 27
1408.90 26
1408.99 25
1409.07 25
1409.16 25
1409.25 24
1409.33 22
1409.42 20
1409.50 17
1409.59 15
1409.68 12
1409.76 11
1409.85 10
1409.93 9
1410.02 10
1410.11 11
1410.19 12
1410.28 13
1410.37 14
1410.45 15
1410.54 15
1410.62 14
1410.71 13
1410.80 11
1410.88 9
1410.97 7
1411.05 5
1411.14 3
1411.23 1
1411.31 1
1411.40 1
1411.49 3
1411.57 5
1411.66 9
1411.74 13
1411.83 17
1411.92 21
1412.00 23
1412.09 24
1412.18 24
1412.26 24
1412.35 23
1412.43 23
1412.52 24
1412.61 25
1412.69 26
1412.78 26
1412.86 26
1412.95 25
1413.04 22
1413.12 20
1413.21 17
1413.30 14
1413.38 13
1413.47 13
1413.55 15
1413.64 18
1413.73 22
1413.81 26
1413.90 30
1413.99 33
1414.07 34
1414.16 34
1414.24 33
1414.33 31
1414.42 29
1414.50 27
1414.59 25
1414.68 22
1414.76 19
1414.85 16
1414.94 13
1415.02 10
1415.11 8
1415.19 8
1415.28 10
1415.37 13
1415.45 17
1415.54 23
1415.63 29
1415.71 36
1415.80 43
1415.88 49
1415.97 56
1416.06 61
1416.14 66
1416.23 69
1416.32 70
1416.40 70
1416.49 69
1416.58 65
1416.66 60
1416.75 54
1416.83 45
1416.92 36
1417.01 27
1417.09 18
1417.18 11
1417.27 7
1417.35 5
1417.44 7
1417.53 11
1417.61 16
1417.70 21
1417.78 25
1417.87 28
1417.96 29
1418.04 28
1418.13 27
1418.22 26
1418.30 26
1418.39 27
1418.48 31
1418.56 36
1418.65 41
1418.73 46
1418.82 49
1418.91 49
1418.99 49
1419.08 47
1419.17 45
1419.25 44
1419.34 44
1419.43 46
1419.51 47
1419.60 48
1419.69 48
1419.77 47
1419.86 46
1419.94 44
1420.03 42
1420.12 41
1420.20 42
1420.29 43
1420.38 46
1420.46 49
1420.55 51
1420.64 53
1420.72 53
1420.81 52
1420.90 51
1420.98 49
1421.07 46
1421.15 45
1421.24 43
1421.33 43
1421.41 42
1421.50 42
1421.59 41
1421.67 40
1421.76 39
1421.85 37
1421.93 35
1422.02 33
1422.11 32
1422.19 30
1422.28 28
1422.37 25
1422.45 22
1422.54 19
1422.63 15
1422.71 12
1422.80 9
1422.89 6
1422.97 5
1423.06 5
1423.14 6
1423.23 7
1423.32 9
1423.40 11
1423.49 13
1423.58 13
1423.66 14
1423.75 16
1423.84 18
1423.92 23
1424.01 29
1424.10 38
1424.18 48
1424.27 58
1424.36 67
1424.44 73
1424.53 77
1424.62 77
1424.70 75
1424.79 70
1424.88 63
1424.96 56
1425.05 50
1425.14 45
1425.22 42
1425.31 42
1425.40 43
1425.48 47
1425.57 51
1425.66 55
1425.74 57
1425.83 58
1425.92 56
1426.00 52
1426.09 47
1426.18 41
1426.26 35
1426.35 31
1426.44 28
1426.52 25
1426.61 23
1426.70 22
1426.78 20
1426.87 18
1426.96 16
1427.04 14
1427.13 14
1427.22 15
1427.30 17
1427.39 19
1427.48 21
1427.56 22
1427.65 21
1427.74 20
1427.82 19
1427.91 19
1428.00 20
1428.08 23
1428.17 28
1428.26 34
1428.34 40
1428.43 45
1428.52 48
1428.60 49
1428.69 48
1428.78 45
1428.86 42
1428.95 38
1429.04 35
1429.12 33
1429.21 32
1429.30 31
1429.38 31
1429.47 30
1429.56 29
1429.64 28
1429.73 26
1429.82 23
1429.90 20
1429.99 16
1430.08 11
1430.16 6
1430.25 2
1430.34 0
1430.42 0
1430.51 0
1430.60 0
1430.68 0
1430.77 0
1430.86 0
1430.94 0
1431.03 0
1431.12 0
1431.20 1
1431.29 4
1431.38 8
1431.46 14
1431.55 20
1431.64 25
1431.73 27
1431.81 27
1431.90 25
1431.99 20
1432.07 14
1432.16 10
1432.25 6
1432.33 5
1432.42 7
1432.51 10
1432.59 14
1432.68 19
1432.77 24
1432.85 29
1432.94 34
1433.03 40
1433.11 45
1433.20 52
1433.29 58
1433.37 64
1433.46 69
1433.55 73
1433.64 76
1433.72 79
1433.81 80
1433.90 81
1433.98 81
1434.07 81
1434.16 81
1434.24 79
1434.33 77
1434.42 74
1434.50 70
1434.59 65
1434.68 58
1434.76 50
1434.85 42
1434.94 33
1435.03 24
1435.11 17
1435.20 10
1435.29 5
1435.37 2
1435.46 2
1435.55 4
1435.63 9
1435.72 15
1435.81 23
1435.89 31
1435.98 38
1436.07 42
1436.16 45
1436.24 46
1436.33 44
1436.42 42
1436.50 39
1436.59 36
1436.68 33
1436.76 29
1436.85 25
1436.94 21
1437.02 16
1437.11 11
1437.20 7
1437.29 5
1437.37 5
1437.46 7
1437.55 10
1437.63 16
1437.72 21
1437.81 28
1437.89 33
1437.98 39
1438.07 44
1438.16 49
1438.24 54
1438.33 59
1438.42 62
1438.50 64
1438.59 65
1438.68 65
1438.76 63
1438.85 61
1438.94 59
1439.03 57
1439.11 54
1439.20 51
1439.29 48
1439.37 44
1439.46 40
1439.55 36
1439.64 33
1439.72 30
1439.81 27
1439.90 26
1439.98 26
1440.07 27
1440.16 28
1440.24 31
1440.33 34
1440.42 37
1440.51 39
1440.59 41
1440.68 42
1440.77 43
1440.85 44
1440.94 44
1441.03 43
1441.12 41
1441.20 37
1441.29 32
1441.38 26
1441.46 20
1441.55 14
1441.64 10
1441.72 8
1441.81 8
1441.90 9
1441.99 11
1442.07 13
1442.16 14
1442.25 15
1442.33 16
1442.42 16
1442.51 17
1442.60 17
1442.68 18
1442.77 19
1442.86 19
1442.94 19
1443.03 20
1443.12 20
1443.21 21
1443.29 21
1443.38 22
1443.47 22
1443.55 22
1443.64 22
1443.73 21
1443.82 21
1443.90 20
1443.99 19
1444.08 18
1444.16 17
1444.25 15
1444.34 13
1444.43 10
1444.51 5
1444.60 1
1444.69 0
1444.78 0
1444.86 0
1444.95 0
1445.04 0
1445.12 0
1445.21 0
1445.30 0
1445.39 3
1445.47 8
1445.56 13
1445.65 20
1445.73 27
1445.82 35
1445.91 44
1446.00 53
1446.08 62
1446.17 72
1446.26 81
1446.34 92
1446.43 104
1446.52 119
1446.61 136
1446.69 156
1446.78 177
1446.87 197
1446.96 216
1447.04 231
1447.13 241
1447.22 246
1447.30 246
1447.39 243
1447.48 238
1447.57 232
1447.65 227
1447.74 224
1447.83 223
1447.92 224
1448.00 223
1448.09 222
1448.18 217
1448.27 209
1448.35 198
1448.44 185
1448.53 170
1448.61 156
1448.70 143
1448.79 131
1448.88 121
1448.96 111
1449.05 102
1449.14 93
1449.23 84
1449.31 77
1449.40 72
1449.49 70
1449.57 70
1449.66 73
1449.75 76
1449.84 80
1449.92 82
1450.01 83
1450.10 81
1450.19 78
1450.27 75
1450.36 72
1450.45 70
1450.54 70
1450.62 72
1450.71 75
1450.80 79
1450.89 83
1450.97 87
1451.06 90
1451.15 91
1451.23 91
1451.32 91
1451.41 89
1451.50 88
1451.58 87
1451.67 85
1451.76 82
1451.85 79
1451.93 74
1452.02 68
1452.11 60
1452.20 52
1452.28 44
1452.37 36
1452.46 29
1452.55 24
1452.63 22
1452.72 21
1452.81 24
1452.90 28
1452.98 35
1453.07 42
1453.16 49
1453.25 55
1453.33 57
1453.42 57
1453.51 54
1453.60 49
1453.68 45
1453.77 41
1453.86 40
1453.95 42
1454.03 47
1454.12 53
1454.21 60
1454.30 66
1454.38 70
1454.47 72
1454.56 72
1454.65 71
1454.73 69
1454.82 68
1454.91 66
1455.00 64
1455.08 61
1455.17 57
1455.26 51
1455.35 45
1455.43 38
1455.52 32
1455.61 28
1455.70 27
1455.78 29
1455.87 34
1455.96 41
1456.05 50
1456.13 58
1456.22 65
1456.31 70
1456.40 72
1456.48 71
1456.57 69
1456.66 65
1456.75 62
1456.83 60
1456.92 61
1457.01 63
1457.10 68
1457.18 74
1457.27 80
1457.36 85
1457.45 89
1457.53 92
1457.62 92
1457.71 91
1457.80 87
1457.88 83
1457.97 78
1458.06 73
1458.15 69
1458.23 67
1458.32 65
1458.41 66
1458.50 68
1458.58 72
1458.67 77
1458.76 84
1458.85 93
1458.94 103
1459.02 113
1459.11 124
1459.20 134
1459.29 143
1459.37 150
1459.46 155
1459.55 157
1459.64 158
1459.72 159
1459.81 161
1459.90 162
1459.99 165
1460.07 168
1460.16 171
1460.25 173
1460.34 173
1460.43 170
1460.51 166
1460.60 161
1460.69 155
1460.78 150
1460.86 147
1460.95 147
1461.04 150
1461.13 155
1461.21 161
1461.30 167
1461.39 174
1461.48 179
1461.57 183
1461.65 187
1461.74 189
1461.83 191
1461.92 192
1462.00 192
1462.09 190
1462.18 188
1462.27 186
1462.35 184
1462.44 184
1462.53 185
1462.62 188
1462.71 192
1462.79 196
1462.88 197
1462.97 195
1463.06 189
1463.14 181
1463.23 170
1463.32 159
1463.41 147
1463.50 137
1463.58 127
1463.67 118
1463.76 109
1463.85 99
1463.93 90
1464.02 81
1464.11 73
1464.20 67
1464.29 63
1464.37 60
1464.46 59
1464.55 60
1464.64 61
1464.72 63
1464.81 66
1464.90 70
1464.99 73
1465.08 77
1465.16 80
1465.25 81
1465.34 82
1465.43 80
1465.51 78
1465.60 75
1465.69 72
1465.78 69
1465.87 65
1465.95 62
1466.04 58
1466.13 55
1466.22 51
1466.31 46
1466.39 40
1466.48 33
1466.57 25
1466.66 15
1466.74 5
1466.83 0
1466.92 0
1467.01 0
1467.10 0
1467.18 0
1467.27 0
1467.36 0
1467.45 0
1467.54 5
1467.62 15
1467.71 24
1467.80 33
1467.89 42
1467.97 49
1468.06 56
1468.15 60
1468.24 62
1468.33 62
1468.41 62
1468.50 61
1468.59 61
1468.68 64
1468.77 69
1468.85 77
1468.94 85
1469.03 93
1469.12 100
1469.21 104
1469.29 105
1469.38 102
1469.47 96
1469.56 88
1469.65 79
1469.73 70
1469.82 62
1469.91 56
1470.00 51
1470.08 49
1470.17 48
1470.26 48
1470.35 48
1470.44 48
1470.52 46
1470.61 43
1470.70 39
1470.79 36
1470.88 34
1470.96 36
1471.05 40
1471.14 48
1471.23 57
1471.32 66
1471.40 73
1471.49 77
1471.58 78
1471.67 75
1471.76 69
1471.84 62
1471.93 53
1472.02 45
1472.11 39
1472.20 34
1472.28 32
1472.37 33
1472.46 36
1472.55 40
1472.64 44
1472.72 47
1472.81 49
1472.90 48
1472.99 45
1473.08 41
1473.16 37
1473.25 34
1473.34 32
1473.43 33
1473.52 34
1473.61 37
1473.69 40
1473.78 42
1473.87 43
1473.96 44
1474.05 43
1474.13 41
1474.22 39
1474.31 36
1474.40 33
1474.49 30
1474.57 28
1474.66 26
1474.75 25
1474.84 25
1474.93 27
1475.01 30
1475.10 34
1475.19 40
1475.28 45
1475.37 51
1475.46 56
1475.54 60
1475.63 63
1475.72 63
1475.81 61
1475.90 57
1475.98 52
1476.07 46
1476.16 41
1476.25 36
1476.34 33
1476.42 32
1476.51 33
1476.60 36
1476.69 40
1476.78 44
1476.87 48
1476.95 51
1477.04 52
1477.13 52
1477.22 50
1477.31 48
1477.39 45
1477.48 42
1477.57 40
1477.66 39
1477.75 38
1477.84 37
1477.92 35
1478.01 32
1478.10 28
1478.19 23
1478.28 19
1478.36 15
1478.45 12
1478.54 11
1478.63 11
1478.72 12
1478.81 16
1478.89 20
1478.98 26
1479.07 33
1479.16 40
1479.25 48
1479.33 56
1479.42 61
1479.51 64
1479.60 64
1479.69 61
1479.78 56
1479.86 51
1479.95 45
1480.04 41
1480.13 38
1480.22 37
1480.31 37
1480.39 38
1480.48 40
1480.57 42
1480.66 44
1480.75 47
1480.84 51
1480.92 54
1481.01 58
1481.10 62
1481.19 64
1481.28 65
1481.36 63
1481.45 61
1481.54 57
1481.63 54
1481.72 51
1481.81 49
1481.89 49
1481.98 51
1482.07 54
1482.16 57
1482.25 60
1482.34 62
1482.42 61
1482.51 59
1482.60 55
1482.69 52
1482.78 50
1482.87 51
1482.95 56
1483.04 65
1483.13 77
1483.22 89
1483.31 102
1483.40 112
1483.48 120
1483.57 127
1483.66 133
1483.75 138
1483.84 144
1483.93 152
1484.01 161
1484.10 170
1484.19 180
1484.28 189
1484.37 198
1484.46 205
1484.55 212
1484.63 219
1484.72 225
1484.81 232
1484.90 239
1484.99 245
1485.08 251
1485.16 255
1485.25 258
1485.34 259
1485.43 258
1485.52 258
1485.61 257
1485.69 257
1485.78 258
1485.87 260
1485.96 262
1486.05 264
1486.14 266
1486.23 267
1486.31 267
1486.40 266
1486.49 266
1486.58 267
1486.67 268
1486.76 269
1486.84 270
1486.93 270
1487.02 269
1487.11 267
1487.20 265
1487.29 262
1487.38 258
1487.46 253
1487.55 246
1487.64 238
1487.73 228
1487.82 217
1487.91 205
1487.99 193
1488.08 182
1488.17 173
1488.26 166
1488.35 160
1488.44 155
1488.53 152
1488.61 149
1488.70 147
1488.79 144
1488.88 140
1488.97 135
1489.06 129
1489.15 122
1489.23 116
1489.32 110
1489.41 107
1489.50 106
1489.59 107
1489.68 111
1489.76 116
1489.85 123
1489.94 129
1490.03 134
1490.12 137
1490.21 137
1490.30 133
1490.38 127
1490.47 118
1490.56 107
1490.65 97
1490.74 88
1490.83 82
1490.92 79
1491.00 79
1491.09 81
1491.18 85
1491.27 89
1491.36 94
1491.45 97
1491.54 100
1491.62 102
1491.71 104
1491.80 105
1491.89 105
1491.98 105
1492.07 104
1492.16 102
1492.25 99
1492.33 94
1492.42 90
1492.51 87
1492.60 86
1492.69 88
1492.78 94
1492.87 103
1492.95 113
1493.04 122
1493.13 130
1493.22 133
1493.31 133
1493.40 129
1493.49 125
1493.57 120
1493.66 118
1493.75 119
1493.84 122
1493.93 127
1494.02 132
1494.11 137
1494.20 141
1494.28 142
1494.37 141
1494.46 138
1494.55 133
1494.64 127
1494.73 121
1494.82 115
1494.90 109
1494.99 104
1495.08 99
1495.17 94
1495.26 89
1495.35 85
1495.44 81
1495.53 78
1495.61 75
1495.70 73
1495.79 72
1495.88 70
1495.97 67
1496.06 64
1496.15 60
1496.24 57
1496.32 53
1496.41 50
1496.50 48
1496.59 47
1496.68 48
1496.77 49
1496.86 53
1496.95 56
1497.03 61
1497.12 64
1497.21 67
1497.30 69
1497.39 70
1497.48 68
1497.57 66
1497.66 63
1497.74 60
1497.83 58
1497.92 58
1498.01 60
1498.10 63
1498.19 69
1498.28 77
1498.37 85
1498.45 93
1498.54 101
1498.63 106
1498.72 110
1498.81 113
1498.90 115
1498.99 118
1499.08 121
1499.17 127
1499.25 133
1499.34 141
1499.43 148
1499.52 154
1499.61 159
1499.70 160
1499.79 159
1499.88 156
1499.96 151
1500.05 146
1500.14 140
1500.23 135
1500.32 129
1500.41 123
1500.50 117
1500.59 109
1500.68 101
1500.76 94
1500.85 89
1500.94 87
1501.03 89
1501.12 96
1501.21 106
1501.30 118
1501.39 130
1501.48 139
1501.56 145
1501.65 147
1501.74 147
1501.83 145
1501.92 141
1502.01 138
1502.10 134
1502.19 131
1502.28 129
1502.36 127
1502.45 126
1502.54 127
1502.63 129
1502.72 135
1502.81 142
1502.90 151
1502.99 160
1503.08 168
1503.17 174
1503.25 176
1503.34 175
1503.43 170
1503.52 164
1503.61 159
1503.70 154
1503.79 151
1503.88 149
1503.97 148
1504.05 146
1504.14 143
1504.23 137
1504.32 129
1504.41 120
1504.50 110
1504.59 99
1504.68 89
1504.77 81
1504.86 74
1504.94 69
1505.03 65
1505.12 64
1505.21 64
1505.30 67
1505.39 70
1505.48 75
1505.57 80
1505.66 85
1505.75 89
1505.83 92
1505.92 94
1506.01 94
1506.10 93
1506.19 90
1506.28 85
1506.37 79
1506.46 73
1506.55 69
1506.64 67
1506.72 68
1506.81 72
1506.90 79
1506.99 87
1507.08 94
1507.17 100
1507.26 103
1507.35 103
1507.44 100
1507.53 97
1507.62 92
1507.70 89
1507.79 86
1507.88 84
1507.97 82
1508.06 80
1508.15 77
1508.24 73
1508.33 69
1508.42 65
1508.51 61
1508.60 58
1508.68 56
1508.77 56
1508.86 56
1508.95 57
1509.04 59
1509.13 60
1509.22 61
1509.31 61
1509.40 61
1509.49 61
1509.58 62
1509.66 63
1509.75 65
1509.84 68
1509.93 72
1510.02 77
1510.11 83
1510.20 89
1510.29 95
1510.38 101
1510.47 107
1510.56 114
1510.65 120
1510.73 126
1510.82 131
1510.91 135
1511.00 138
1511.09 138
1511.18 136
1511.27 132
1511.36 128
1511.45 124
1511.54 122
1511.63 122
1511.72 123
1511.80 126
1511.89 129
1511.98 132
1512.07 133
1512.16 133
1512.25 132
1512.34 131
1512.43 130
1512.52 131
1512.61 133
1512.70 136
1512.79 141
1512.88 146
1512.96 150
1513.05 154
1513.14 157
1513.23 157
1513.32 156
1513.41 154
1513.50 150
1513.59 146
1513.68 141
1513.77 137
1513.86 134
1513.95 132
1514.04 132
1514.12 132
1514.21 133
1514.30 134
1514.39 134
1514.48 133
1514.57 131
1514.66 130
1514.75 129
1514.84 129
1514.93 130
1515.02 132
1515.11 134
1515.20 136
1515.29 136
1515.37 136
1515.46 133
1515.55 130
1515.64 125
1515.73 119
1515.82 114
1515.91 109
1516.00 104
1516.09 100
1516.18 96
1516.27 92
1516.36 87
1516.45 83
1516.54 79
1516.63 77
1516.71 76
1516.80 77
1516.89 79
1516.98 81
1517.07 83
1517.16 83
1517.25 83
1517.34 81
1517.43 80
1517.52 79
1517.61 79
1517.70 79
1517.79 79
1517.88 77
1517.97 74
1518.06 69
1518.14 62
1518.23 53
1518.32 44
1518.41 35
1518.50 27
1518.59 21
1518.68 17
1518.77 15
1518.86 15
1518.95 18
1519.04 23
1519.13 29
1519.22 36
1519.31 41
1519.40 46
1519.49 49
1519.58 50
1519.66 50
1519.75 51
1519.84 51
1519.93 52
1520.02 53
1520.11 54
1520.20 53
1520.29 51
1520.38 47
1520.47 43
1520.56 38
1520.65 34
1520.74 32
1520.83 31
1520.92 32
1521.01 33
1521.10 34
1521.19 33
1521.27 32
1521.36 28
1521.45 24
1521.54 20
1521.63 17
1521.72 15
1521.81 14
1521.90 13
1521.99 13
1522.08 12
1522.17 10
1522.26 7
1522.35 3
1522.44 0
1522.53 0
1522.62 0
1522.71 0
1522.80 0
1522.89 0
1522.98 0
1523.06 0
1523.15 0
1523.24 3
1523.33 7
1523.42 12
1523.51 16
1523.60 21
1523.69 24
1523.78 28
1523.87 30
1523.96 32
1524.05 32
1524.14 31
1524.23 29
1524.32 25
1524.41 21
1524.50 16
1524.59 12
1524.68 9
1524.77 9
1524.86 10
1524.95 13
1525.03 18
1525.12 23
1525.21 28
1525.30 32
1525.39 35
1525.48 35
1525.57 33
1525.66 29
1525.75 24
1525.84 17
1525.93 11
1526.02 7
1526.11 4
1526.20 4
1526.29 6
1526.38 10
1526.47 16
1526.56 23
1526.65 31
1526.74 40
1526.83 49
1526.92 60
1527.01 70
1527.10 81
1527.19 92
1527.28 101
1527.37 109
1527.45 115
1527.54 120
1527.63 122
1527.72 124
1527.81 124
1527.90 123
1527.99 122
1528.08 120
1528.17 118
1528.26 115
1528.35 111
1528.44 106
1528.53 102
1528.62 98
1528.71 96
1528.80 96
1528.89 96
1528.98 98
1529.07 99
1529.16 99
1529.25 98
1529.34 94
1529.43 90
1529.52 84
1529.61 78
1529.70 74
1529.79 71
1529.88 71
1529.97 74
1530.06 78
1530.15 84
1530.24 89
1530.33 94
1530.41 97
1530.50 97
1530.59 95
1530.68 90
1530.77 84
1530.86 76
1530.95 69
1531.04 62
1531.13 58
1531.22 56
1531.31 58
1531.40 63
1531.49 70
1531.58 78
1531.67 85
1531.76 90
1531.85 91
1531.94 90
1532.03 87
1532.12 83
1532.21 80
1532.30 78
1532.39 77
1532.48 77
1532.57 78
1532.66 80
1532.75 81
1532.84 81
1532.93 81
1533.02 81
1533.11 80
1533.20 79
1533.29 78
1533.38 77
1533.47 77
1533.56 78
1533.65 82
1533.74 89
1533.83 97
1533.92 105
1534.01 113
1534.10 119
1534.19 122
1534.28 121
1534.37 119
1534.46 116
1534.55 115
1534.64 114
1534.73 116
1534.82 118
1534.91 121
1535.00 123
1535.09 124
1535.18 125
1535.27 125
1535.35 125
1535.44 126
1535.53 126
1535.62 125
1535.71 123
1535.80 120
1535.89 115
1535.98 109
1536.07 104
1536.16 101
1536.25 101
1536.34 104
1536.43 110
1536.52 118
1536.61 126
1536.70 135
1536.79 142
1536.88 148
1536.97 154
1537.06 159
1537.15 164
1537.24 170
1537.33 176
1537.42 183
1537.51 190
1537.60 197
1537.69 204
1537.78 211
1537.87 219
1537.96 227
1538.05 235
1538.14 242
1538.23 248
1538.32 253
1538.41 259
1538.50 264
1538.59 271
1538.68 278
1538.77 285
1538.86 293
1538.95 301
1539.04 310
1539.13 322
1539.22 337
1539.31 358
1539.40 386
1539.49 420
1539.58 459
1539.67 502
1539.76 546
1539.85 589
1539.94 629
1540.03 665
1540.12 696
1540.21 722
1540.30 744
1540.39 762
1540.48 776
1540.57 789
1540.66 801
1540.75 813
1540.84 824
1540.93 834
1541.02 843
1541.11 850
1541.20 854
1541.29 857
1541.38 858
1541.47 857
1541.56 854
1541.65 848
1541.74 840
1541.83 829
1541.92 817
1542.01 804
1542.10 793
1542.19 784
1542.28 778
1542.37 775
1542.46 773
1542.55 771
1542.64 767
1542.73 759
1542.82 747
1542.91 731
1543.01 712
1543.10 691
1543.19 671
1543.28 653
1543.37 638
1543.46 626
1543.55 617
1543.64 610
1543.73 605
1543.82 600
1543.91 595
1544.00 588
1544.09 579
1544.18 568
1544.27 556
1544.36 543
1544.45 530
1544.54 519
1544.63 508
1544.72 498
1544.81 487
1544.90 474
1544.99 459
1545.08 440
1545.17 420
1545.26 398
1545.35 377
1545.44 357
1545.53 339
1545.62 323
1545.71 309
1545.80 296
1545.89 284
1545.98 273
1546.07 265
1546.16 259
1546.25 257
1546.34 258
1546.43 260
1546.52 263
1546.61 264
1546.70 262
1546.79 255
1546.88 245
1546.97 230
1547.06 214
1547.15 196
1547.24 179
1547.33 165
1547.42 156
1547.51 151
1547.60 150
1547.69 152
1547.78 157
1547.88 160
1547.97 162
1548.06 161
1548.15 156
1548.24 149
1548.33 139
1548.42 130
1548.51 121
1548.60 114
1548.69 108
1548.78 103
1548.87 98
1548.96 93
1549.05 88
1549.14 82
1549.23 78
1549.32 75
1549.41 75
1549.50 77
1549.59 81
1549.68 87
1549.77 93
1549.86 100
1549.95 106
1550.04 110
1550.13 114
1550.22 117
1550.31 118
1550.40 119
1550.49 119
1550.58 119
1550.67 120
1550.76 121
1550.85 124
1550.95 127
1551.04 130
1551.13 132
1551.22 131
1551.31 126
1551.40 118
1551.49 107
1551.58 94
1551.67 82
1551.76 72
1551.85 65
1551.94 61
1552.03 59
1552.12 60
1552.21 62
1552.30 63
1552.39 65
1552.48 66
1552.57 67
1552.66 67
1552.75 67
1552.84 67
1552.93 69
1553.02 70
1553.11 71
1553.20 73
1553.30 74
1553.39 76
1553.48 78
1553.57 81
1553.66 85
1553.75 93
1553.84 103
1553.93 115
1554.02 128
1554.11 140
1554.20 151
1554.29 158
1554.38 162
1554.47 161
1554.56 156
1554.65 150
1554.74 144
1554.83 138
1554.92 135
1555.01 132
1555.10 131
1555.19 130
1555.28 130
1555.38 130
1555.47 131
1555.56 133
1555.65 139
1555.74 147
1555.83 158
1555.92 169
1556.01 181
1556.10 190
1556.19 196
1556.28 197
1556.37 193
1556.46 186
1556.55 176
1556.64 167
1556.73 158
1556.82 152
1556.91 149
1557.00 149
1557.09 150
1557.19 152
1557.28 154
1557.37 153
1557.46 151
1557.55 146
1557.64 139
1557.73 130
1557.82 122
1557.91 114
1558.00 108
1558.09 106
1558.18 108
1558.27 113
1558.36 121
1558.45 131
1558.54 140
1558.63 147
1558.72 152
1558.82 152
1558.91 148
1559.00 141
1559.09 131
1559.18 120
1559.27 110
1559.36 100
1559.45 92
1559.54 86
1559.63 84
1559.72 85
1559.81 90
1559.90 96
1559.99 104
1560.08 112
1560.17 119
1560.26 125
1560.36 131
1560.45 136
1560.54 141
1560.63 147
1560.72 153
1560.81 159
1560.90 166
1560.99 172
1561.08 178
1561.17 184
1561.26 190
1561.35 197
1561.44 204
1561.53 211
1561.62 217
1561.72 223
1561.81 229
1561.90 235
1561.99 242
1562.08 252
1562.17 264
1562.26 280
1562.35 299
1562.44 322
1562.53 347
1562.62 375
1562.71 402
1562.80 429
1562.89 454
1562.98 476
1563.08 496
1563.17 512
1563.26 526
1563.35 538
1563.44 549
1563.53 561
1563.62 574
1563.71 589
1563.80 606
1563.89 626
1563.98 647
1564.07 671
1564.16 696
1564.25 722
1564.35 750
1564.44 780
1564.53 813
1564.62 849
1564.71 891
1564.80 938
1564.89 991
1564.98 1047
1565.07 1106
1565.16 1166
1565.25 1224
1565.34 1282
1565.43 1340
1565.53 1398
1565.62 1461
1565.71 1529
1565.80 1604
1565.89 1686
1565.98 1772
1566.07 1861
1566.16 1951
1566.25 2040
1566.34 2125
1566.43 2207
1566.52 2286
1566.61 2363
1566.71 2437
1566.80 2510
1566.89 2581
1566.98 2648
1567.07 2710
1567.16 2767
1567.25 2815
1567.34 2855
1567.43 2886
1567.52 2910
1567.61 2929
1567.70 2946
1567.80 2961
1567.89 2976
1567.98 2992
1568.07 3006
1568.16 3017
1568.25 3023
1568.34 3025
1568.43 3022
1568.52 3014
1568.61 3002
1568.70 2984
1568.79 2960
1568.89 2928
1568.98 2888
1569.07 2841
1569.16 2789
1569.25 2734
1569.34 2681
1569.43 2632
1569.52 2589
1569.61 2551
1569.70 2519
1569.79 2489
1569.89 2460
1569.98 2429
1570.07 2393
1570.16 2351
1570.25 2303
1570.34 2248
1570.43 2190
1570.52 2130
1570.61 2073
1570.70 2020
1570.79 1973
1570.89 1933
1570.98 1898
1571.07 1866
1571.16 1834
1571.25 1800
1571.34 1761
1571.43 1717
1571.52 1668
1571.61 1615
1571.70 1561
1571.79 1508
1571.89 1459
1571.98 1415
1572.07 1377
1572.16 1343
1572.25 1313
1572.34 1283
1572.43 1252
1572.52 1221
1572.61 1188
1572.70 1155
1572.80 1124
1572.89 1096
1572.98 1072
1573.07 1052
1573.16 1033
1573.25 1015
1573.34 995
1573.43 972
1573.52 945
1573.61 916
1573.70 886
1573.80 855
1573.89 826
1573.98 798
1574.07 774
1574.16 752
1574.25 732
1574.34 714
1574.43 697
1574.52 681
1574.62 666
1574.71 651
1574.80 637
1574.89 623
1574.98 611
1575.07 599
1575.16 588
1575.25 577
1575.34 565
1575.43 551
1575.53 534
1575.62 515
1575.71 495
1575.80 475
1575.89 456
1575.98 439
1576.07 424
1576.16 411
1576.25 399
1576.35 388
1576.44 377
1576.53 367
1576.62 357
1576.71 348
1576.80 340
1576.89 333
1576.98 327
1577.07 322
1577.17 320
1577.26 318
1577.35 319
1577.44 320
1577.53 321
1577.62 321
1577.71 320
1577.80 316
1577.89 310
1577.99 303
1578.08 294
1578.17 286
1578.26 278
1578.35 273
1578.44 269
1578.53 267
1578.62 268
1578.71 271
1578.81 275
1578.90 279
1578.99 284
1579.08 287
1579.17 289
1579.26 288
1579.35 284
1579.44 279
1579.53 272
1579.63 265
1579.72 258
1579.81 254
1579.90 252
1579.99 253
1580.08 254
1580.17 255
1580.26 254
1580.36 251
1580.45 246
1580.54 239
1580.63 232
1580.72 225
1580.81 219
1580.90 214
1580.99 209
1581.09 205
1581.18 200
1581.27 194
1581.36 188
1581.45 181
1581.54 174
1581.63 168
1581.72 164
1581.81 161
1581.91 159
1582.00 159
1582.09 159
1582.18 160
1582.27 159
1582.36 157
1582.45 153
1582.55 148
1582.64 143
1582.73 138
1582.82 134
1582.91 132
1583.00 131
1583.09 132
1583.18 135
1583.28 139
1583.37 143
1583.46 148
1583.55 151
1583.64 154
1583.73 157
1583.82 158
1583.91 160
1584.01 163
1584.10 167
1584.19 172
1584.28 178
1584.37 184
1584.46 188
1584.55 192
1584.64 194
1584.74 195
1584.83 195
1584.92 194
1585.01 194
1585.10 193
1585.19 191
1585.28 188
1585.38 185
1585.47 180
1585.56 175
1585.65 169
1585.74 163
1585.83 158
1585.92 155
1586.01 153
1586.11 153
1586.20 155
1586.29 156
1586.38 158
1586.47 158
1586.56 159
1586.65 158
1586.75 158
1586.84 159
1586.93 162
1587.02 165
1587.11 171
1587.20 178
1587.29 186
1587.39 195
1587.48 204
1587.57 214
1587.66 223
1587.75 231
1587.84 239
1587.93 245
1588.03 251
1588.12 254
1588.21 256
1588.30 256
1588.39 253
1588.48 246
1588.57 236
1588.67 222
1588.76 207
1588.85 193
1588.94 182
1589.03 175
1589.12 173
1589.21 176
1589.31 182
1589.40 189
1589.49 196
1589.58 203
1589.67 208
1589.76 212
1589.85 217
1589.95 221
1590.04 227
1590.13 234
1590.22 240
1590.31 245
1590.40 249
1590.49 251
1590.59 249
1590.68 245
1590.77 239
1590.86 232
1590.95 224
1591.04 217
1591.14 211
1591.23 206
1591.32 204
1591.41 202
1591.50 201
1591.59 201
1591.68 200
1591.78 200
1591.87 200
1591.96 201
1592.05 202
1592.14 203
1592.23 205
1592.33 205
1592.42 205
1592.51 204
1592.60 202
1592.69 200
1592.78 196
1592.87 192
1592.97 186
1593.06 179
1593.15 171
1593.24 162
1593.33 153
1593.42 145
1593.52 140
1593.61 139
1593.70 140
1593.79 144
1593.88 150
1593.97 156
1594.06 162
1594.16 167
1594.25 172
1594.34 177
1594.43 181
1594.52 186
1594.61 190
1594.71 194
1594.80 197
1594.89 198
1594.98 198
1595.07 195
1595.16 191
1595.26 184
1595.35 176
1595.44 166
1595.53 154
1595.62 142
1595.71 128
1595.81 115
1595.90 104
1595.99 94
1596.08 88
1596.17 84
1596.26 83
1596.36 83
1596.45 84
1596.54 85
1596.63 84
1596.72 82
1596.81 79
1596.91 76
1597.00 74
1597.09 74
1597.18 76
1597.27 79
1597.36 83
1597.46 87
1597.55 89
1597.64 90
1597.73 91
1597.82 93
1597.91 97
1598.01 104
1598.10 113
1598.19 124
1598.28 135
1598.37 144
1598.46 150
1598.56 152
1598.65 149
1598.74 143
1598.83 133
1598.92 122
1599.01 111
1599.11 100
1599.20 90
1599.29 82
1599.38 76
1599.47 72
1599.57 69
1599.66 68
1599.75 69
1599.84 70
1599.93 72
1600.02 74
1600.12 75
1600.21 75
1600.30 74
1600.39 73
1600.48 73
1600.57 74
1600.67 77
1600.76 82
1600.85 90
1600.94 99
1601.03 108
1601.13 117
1601.22 125
1601.31 132
1601.40 137
1601.49 142
1601.58 148
1601.68 154
1601.77 161
1601.86 168
1601.95 176
1602.04 183
1602.14 189
1602.23 193
1602.32 195
1602.41 195
1602.50 193
1602.59 192
1602.69 190
1602.78 190
1602.87 193
1602.96 197
1603.05 202
1603.15 209
1603.24 216
1603.33 223
1603.42 230
1603.51 239
1603.60 249
1603.70 260
1603.79 271
1603.88 282
1603.97 291
1604.06 298
1604.16 303
1604.25 307
1604.34 309
1604.43 310
1604.52 312
1604.62 313
1604.71 315
1604.80 316
1604.89 317
1604.98 317
1605.08 317
1605.17 316
1605.26 314
1605.35 313
1605.44 310
1605.53 308
1605.63 306
1605.72 306
1605.81 307
1605.90 309
1605.99 313
1606.09 318
1606.18 322
1606.27 325
1606.36 325
1606.45 322
1606.55 317
1606.64 310
1606.73 303
1606.82 298
1606.91 295
1607.01 295
1607.10 298
1607.19 303
1607.28 309
1607.37 316
1607.47 322
1607.56 328
1607.65 333
1607.74 336
1607.83 337
1607.93 336
1608.02 331
1608.11 324
1608.20 315
1608.29 305
1608.39 295
1608.48 287
1608.57 281
1608.66 277
1608.75 273
1608.85 270
1608.94 267
1609.03 262
1609.12 257
1609.21 252
1609.31 248
1609.40 246
1609.49 245
1609.58 248
1609.67 251
1609.77 255
1609.86 257
1609.95 258
1610.04 257
1610.13 254
1610.23 249
1610.32 242
1610.41 234
1610.50 225
1610.59 216
1610.69 207
1610.78 200
1610.87 197
1610.96 198
1611.05 202
1611.15 211
1611.24 221
1611.33 231
1611.42 239
1611.52 241
1611.61 238
1611.70 229
1611.79 216
1611.88 201
1611.98 186
1612.07 173
1612.16 163
1612.25 156
1612.34 153
1612.44 152
1612.53 151
1612.62 150
1612.71 148
1612.80 145
1612.90 140
1612.99 136
1613.08 132
1613.17 130
1613.27 131
1613.36 133
1613.45 136
1613.54 140
1613.63 144
1613.73 147
1613.82 149
1613.91 152
1614.00 154
1614.09 158
1614.19 161
1614.28 163
1614.37 164
1614.46 163
1614.56 161
1614.65 157
1614.74 153
1614.83 151
1614.92 151
1615.02 155
1615.11 161
1615.20 168
1615.29 175
1615.39 178
1615.48 178
1615.57 173
1615.66 164
1615.75 154
1615.85 143
1615.94 134
1616.03 127
1616.12 122
1616.22 119
1616.31 117
1616.40 117
1616.49 118
1616.58 119
1616.68 122
1616.77 125
1616.86 130
1616.95 134
1617.05 138
1617.14 141
1617.23 142
1617.32 140
1617.41 136
1617.51 130
1617.60 124
1617.69 119
1617.78 115
1617.88 114
1617.97 113
1618.06 114
1618.15 114
1618.25 113
1618.34 111
1618.43 108
1618.52 104
1618.61 101
1618.71 99
1618.80 99
1618.89 99
1618.98 100
1619.08 102
1619.17 105
1619.26 108
1619.35 111
1619.45 113
1619.54 114
1619.63 112
1619.72 107
1619.81 100
1619.91 90
1620.00 80
1620.09 71
1620.18 64
1620.28 60
1620.37 59
1620.46 59
1620.55 61
1620.65 63
1620.74 64
1620.83 65
1620.92 65
1621.01 65
1621.11 65
1621.20 65
1621.29 65
1621.38 65
1621.48 65
1621.57 64
1621.66 63
1621.75 60
1621.85 58
1621.94 56
1622.03 54
1622.12 54
1622.22 56
1622.31 59
1622.40 63
1622.49 67
1622.59 72
1622.68 76
1622.77 79
1622.86 82
1622.96 84
1623.05 85
1623.14 84
1623.23 83
1623.32 81
1623.42 77
1623.51 72
1623.60 67
1623.69 62
1623.79 57
1623.88 52
1623.97 49
1624.06 46
1624.16 44
1624.25 43
1624.34 43
1624.43 44
1624.53 46
1624.62 49
1624.71 53
1624.80 55
1624.90 57
1624.99 58
1625.08 57
1625.17 55
1625.27 53
1625.36 51
1625.45 49
1625.54 48
1625.64 46
1625.73 44
1625.82 42
1625.91 40
1626.01 40
1626.10 40
1626.19 41
1626.28 44
1626.38 46
1626.47 49
1626.56 50
1626.65 49
1626.75 47
1626.84 44
1626.93 40
1627.02 38
1627.12 36
1627.21 36
1627.30 37
1627.39 40
1627.49 44
1627.58 50
1627.67 55
1627.76 60
1627.86 64
1627.95 68
1628.04 71
1628.13 74
1628.23 76
1628.32 78
1628.41 80
1628.51 80
1628.60 79
1628.69 76
1628.78 70
1628.88 62
1628.97 51
1629.06 40
1629.15 29
1629.25 19
1629.34 12
1629.43 9
1629.52 8
1629.62 11
1629.71 17
1629.80 24
1629.89 31
1629.99 39
1630.08 45
1630.17 50
1630.26 52
1630.36 54
1630.45 53
1630.54 52
1630.64 50
1630.73 48
1630.82 48
1630.91 48
1631.01 50
1631.10 52
1631.19 56
1631.28 60
1631.38 65
1631.47 71
1631.56 76
1631.65 82
1631.75 88
1631.84 93
1631.93 96
1632.02 98
1632.12 98
1632.21 96
1632.30 93
1632.40 88
1632.49 83
1632.58 77
1632.67 71
1632.77 65
1632.86 58
1632.95 52
1633.04 46
1633.14 41
1633.23 36
1633.32 33
1633.42 32
1633.51 32
1633.60 34
1633.69 38
1633.79 42
1633.88 45
1633.97 48
1634.06 50
1634.16 51
1634.25 53
1634.34 56
1634.44 59
1634.53 63
1634.62 65
1634.71 66
1634.81 63
1634.90 57
1634.99 49
1635.08 40
1635.18 33
1635.27 29
1635.36 29
1635.46 32
1635.55 38
1635.64 44
1635.73 48
1635.83 50
1635.92 49
1636.01 45
1636.11 40
1636.20 35
1636.29 30
1636.38 26
1636.48 23
1636.57 21
1636.66 19
1636.75 15
1636.85 11
1636.94 5
1637.03 0
1637.13 0
1637.22 0
1637.31 0
1637.40 0
1637.50 0
1637.59 0
1637.68 0
1637.78 5
1637.87 10
1637.96 12
1638.05 14
1638.15 15
1638.24 17
1638.33 20
1638.43 23
1638.52 28
1638.61 32
1638.70 36
1638.80 38
1638.89 40
1638.98 40
1639.08 41
1639.17 41
1639.26 42
1639.35 43
1639.45 44
1639.54 45
1639.63 45
1639.73 45
1639.82 45
1639.91 45
1640.01 47
1640.10 50
1640.19 54
1640.28 58
1640.38 62
1640.47 65
1640.56 66
1640.66 64
1640.75 60
1640.84 55
1640.93 52
1641.03 52
1641.12 55
1641.21 62
1641.31 72
1641.40 83
1641.49 92
1641.58 99
1641.68 101
1641.77 99
1641.86 95
1641.96 89
1642.05 84
1642.14 80
1642.24 79
1642.33 80
1642.42 84
1642.51 89
1642.61 93
1642.70 98
1642.79 101
1642.89 103
1642.98 105
1643.07 106
1643.17 108
1643.26 110
1643.35 114
1643.44 119
1643.54 123
1643.63 126
1643.72 127
1643.82 126
1643.91 122
1644.00 117
1644.10 110
1644.19 104
1644.28 99
1644.37 97
1644.47 96
1644.56 96
1644.65 97
1644.75 97
1644.84 94
1644.93 90
1645.03 84
1645.12 76
1645.21 69
1645.30 64
1645.40 60
1645.49 60
1645.58 62
1645.68 65
1645.77 69
1645.86 71
1645.96 72
1646.05 70
1646.14 66
1646.24 61
1646.33 56
1646.42 50
1646.51 44
1646.61 39
1646.70 34
1646.79 30
1646.89 27
1646.98 24
1647.07 22
1647.17 20
1647.26 19
1647.35 18
1647.45 19
1647.54 20
1647.63 22
1647.73 25
1647.82 30
1647.91 35
1648.00 39
1648.10 43
1648.19 45
1648.28 46
1648.38 46
1648.47 44
1648.56 42
1648.66 41
1648.75 40
1648.84 41
1648.94 43
1649.03 45
1649.12 48
1649.22 50
1649.31 50
1649.40 49
1649.50 47
1649.59 44
1649.68 39
1649.77 35
1649.87 29
1649.96 24
1650.05 18
1650.15 11
1650.24 5
1650.33 0
1650.43 0
1650.52 0
1650.61 0
1650.71 0
1650.80 0
1650.89 0
1650.99 4
1651.08 7
1651.17 9
1651.27 8
1651.36 6
1651.45 4
1651.55 2
1651.64 2
1651.73 3
1651.83 5
1651.92 8
1652.01 10
1652.10 10
1652.20 10
1652.29 7
1652.38 4
1652.48 1
1652.57 0
1652.66 0
1652.76 0
1652.85 0
1652.94 0
1653.04 1
1653.13 4
1653.22 7
1653.32 10
1653.41 13
1653.50 16
1653.60 18
1653.69 20
1653.78 23
1653.88 26
1653.97 29
1654.06 32
1654.16 36
1654.25 39
1654.34 41
1654.44 43
1654.53 42
1654.62 39
1654.72 34
1654.81 26
1654.90 17
1655.00 8
1655.09 0
1655.18 0
1655.28 0
1655.37 0
1655.46 0
1655.56 0
1655.65 0
1655.74 4
1655.84 10
1655.93 16
1656.02 22
1656.12 27
1656.21 31
1656.30 35
1656.40 37
1656.49 38
1656.58 37
1656.68 33
1656.77 28
1656.86 21
1656.96 14
1657.05 8
1657.14 2
1657.24 0
1657.33 0
1657.42 0
1657.52 0
1657.61 0
1657.70 0
1657.80 0
1657.89 0
1657.98 0
1658.08 0
1658.17 2
1658.26 9
1658.36 18
1658.45 25
1658.55 31
1658.64 35
1658.73 37
1658.83 37
1658.92 36
1659.01 34
1659.11 34
1659.20 36
1659.29 42
1659.39 52
1659.48 64
1659.57 77
1659.67 89
1659.76 99
1659.85 105
1659.95 105
1660.04 101
1660.13 92
1660.23 82
1660.32 70
1660.41 58
1660.51 49
1660.60 43
1660.69 40
1660.79 41
1660.88 44
1660.98 49
1661.07 56
1661.16 61
1661.26 65
1661.35 67
1661.44 66
1661.54 63
1661.63 59
1661.72 54
1661.82 49
1661.91 43
1662.00 38
1662.10 32
1662.19 27
1662.28 24
1662.38 22
1662.47 22
1662.57 25
1662.66 30
1662.75 36
1662.85 42
1662.94 46
1663.03 48
1663.13 48
1663.22 45
1663.31 40
1663.41 33
1663.50 25
1663.59 16
1663.69 8
1663.78 1
1663.87 0
1663.97 0
1664.06 0
1664.16 0
1664.25 0
1664.34 1
1664.44 7
1664.53 12
1664.62 17
1664.72 20
1664.81 21
1664.90 20
1665.00 19
1665.09 18
1665.19 17
1665.28 17
1665.37 19
1665.47 21
1665.56 25
1665.65 32
1665.75 40
1665.84 51
1665.93 63
1666.03 77
1666.12 90
1666.22 101
1666.31 109
1666.40 113
1666.50 113
1666.59 111
1666.68 107
1666.78 103
1666.87 100
1666.96 98
1667.06 98
1667.15 99
1667.25 100
1667.34 101
1667.43 102
1667.53 102
1667.62 101
1667.71 101
1667.81 102
1667.90 103
1668.00 105
1668.09 107
1668.18 109
1668.28 109
1668.37 107
1668.46 101
1668.56 94
1668.65 84
1668.74 75
1668.84 66
1668.93 60
1669.03 56
1669.12 55
1669.21 56
1669.31 59
1669.40 62
1669.49 65
1669.59 67
1669.68 68
1669.78 68
1669.87 66
1669.96 64
1670.06 62
1670.15 60
1670.24 58
1670.34 56
1670.43 54
1670.53 50
1670.62 46
1670.71 39
1670.81 32
1670.90 25
1670.99 19
1671.09 16
1671.18 15
1671.28 17
1671.37 20
1671.46 25
1671.56 29
1671.65 32
1671.74 34
1671.84 35
1671.93 35
1672.03 34
1672.12 33
1672.21 33
1672.31 34
1672.40 35
1672.50 37
1672.59 39
1672.68 43
1672.78 46
1672.87 50
1672.96 54
1673.06 58
1673.15 62
1673.25 66
1673.34 69
1673.43 72
1673.53 74
1673.62 74
1673.72 74
1673.81 73
1673.90 72
1674.00 71
1674.09 71
1674.18 71
1674.28 71
1674.37 71
1674.47 69
1674.56 66
1674.65 61
1674.75 55
1674.84 49
1674.94 43
1675.03 39
1675.12 37
1675.22 37
1675.31 38
1675.41 40
1675.50 42
1675.59 44
1675.69 46
1675.78 49
1675.87 52
1675.97 55
1676.06 58
1676.16 60
1676.25 63
1676.34 65
1676.44 67
1676.53 68
1676.63 69
1676.72 68
1676.81 66
1676.91 62
1677.00 55
1677.10 47
1677.19 37
1677.28 27
1677.38 19
1677.47 14
1677.57 12
1677.66 15
1677.75 21
1677.85 30
1677.94 40
1678.04 49
1678.13 57
1678.22 63
1678.32 66
1678.41 66
1678.51 64
1678.60 61
1678.69 58
1678.79 55
1678.88 53
1678.98 51
1679.07 50
1679.16 49
1679.26 49
1679.35 50
1679.45 50
1679.54 49
1679.63 49
1679.73 47
1679.82 44
1679.92 40
1680.01 34
1680.10 28
1680.20 21
1680.29 15
1680.39 11
1680.48 8
1680.57 9
1680.67 12
1680.76 18
1680.86 25
1680.95 32
1681.04 39
1681.14 47
1681.23 54
1681.33 62
1681.42 69
1681.51 76
1681.61 84
1681.70 91
1681.80 97
1681.89 101
1681.98 104
1682.08 104
1682.17 103
1682.27 101
1682.36 97
1682.46 93
1682.55 89
1682.64 87
1682.74 86
1682.83 86
1682.93 87
1683.02 89
1683.11 92
1683.21 95
1683.30 97
1683.40 99
1683.49 100
1683.58 101
1683.68 101
1683.77 100
1683.87 99
1683.96 98
1684.06 97
1684.15 95
1684.24 93
1684.34 91
1684.43 88
1684.53 84
1684.62 78
1684.71 71
1684.81 63
1684.90 55
1685.00 48
1685.09 43
1685.19 41
1685.28 43
1685.37 48
1685.47 56
1685.56 65
1685.66 75
1685.75 85
1685.84 93
1685.94 98
1686.03 100
1686.13 99
1686.22 96
1686.32 93
1686.41 90
1686.50 87
1686.60 85
1686.69 84
1686.79 82
1686.88 80
1686.98 76
1687.07 71
1687.16 65
1687.26 58
1687.35 51
1687.45 44
1687.54 36
1687.63 28
1687.73 20
1687.82 12
1687.92 5
1688.01 0
1688.11 0
1688.20 0
1688.29 0
1688.39 0
1688.48 0
1688.58 0
1688.67 0
1688.77 0
1688.86 1
1688.95 5
1689.05 10
1689.14 16
1689.24 23
1689.33 31
1689.43 39
1689.52 47
1689.61 54
1689.71 59
1689.80 62
1689.90 62
1689.99 60
1690.09 56
1690.18 52
1690.27 48
1690.37 46
1690.46 45
1690.56 48
1690.65 53
1690.75 60
1690.84 68
1690.93 78
1691.03 87
1691.12 97
1691.22 105
1691.31 111
1691.41 115
1691.50 116
1691.60 116
1691.69 113
1691.78 108
1691.88 101
1691.97 95
1692.07 88
1692.16 81
1692.26 74
1692.35 68
1692.44 63
1692.54 60
1692.63 58
1692.73 59
1692.82 62
1692.92 68
1693.01 74
1693.11 81
1693.20 87
1693.29 91
1693.39 92
1693.48 91
1693.58 86
1693.67 80
1693.77 73
1693.86 67
1693.96 63
1694.05 62
1694.14 64
1694.24 69
1694.33 74
1694.43 79
1694.52 82
1694.62 81
1694.71 77
1694.80 68
1694.90 58
1694.99 47
1695.09 38
1695.18 31
1695.28 28
1695.37 29
1695.47 31
1695.56 35
1695.66 37
1695.75 39
1695.84 38
1695.94 37
1696.03 35
1696.13 34
1696.22 33
1696.32 34
1696.41 36
1696.51 38
1696.60 40
1696.69 41
1696.79 40
1696.88 39
1696.98 37
1697.07 34
1697.17 32
1697.26 30
1697.36 28
1697.45 26
1697.54 26
1697.64 25
1697.73 26
1697.83 28
1697.92 31
1698.02 34
1698.11 36
1698.21 38
1698.30 40
1698.40 41
1698.49 42
1698.58 44
1698.68 48
1698.77 53
1698.87 60
1698.96 67
1699.06 74
1699.15 80
1699.25 84
1699.34 85
1699.44 83
1699.53 80
1699.63 75
1699.72 69
1699.81 64
1699.91 59
1700.00 56
1700.10 53
1700.19 52
1700.29 53
1700.38 56
1700.48 60
1700.57 65
1700.67 71
1700.76 78
1700.85 85
1700.95 92
1701.04 100
1701.14 108
1701.23 117
1701.33 126
1701.42 134
1701.52 140
1701.61 144
1701.71 144
1701.80 141
1701.90 136
1701.99 129
1702.09 122
1702.18 116
1702.27 111
1702.37 107
1702.46 106
1702.56 105
1702.65 105
1702.75 106
1702.84 107
1702.94 108
1703.03 109
1703.13 109
1703.22 108
1703.32 106
1703.41 101
1703.51 95
1703.60 89
1703.69 82
1703.79 77
1703.88 73
1703.98 70
1704.07 70
1704.17 71
1704.26 73
1704.36 77
1704.45 82
1704.55 89
1704.64 96
1704.74 104
1704.83 110
1704.93 114
1705.02 115
1705.12 114
1705.21 109
1705.30 104
1705.40 99
1705.49 95
1705.59 94
1705.68 96
1705.78 100
1705.87 106
1705.97 112
1706.06 118
1706.16 124
1706.25 130
1706.35 136
1706.44 142
1706.54 147
1706.63 152
1706.73 154
1706.82 153
1706.92 150
1707.01 143
1707.11 135
1707.20 127
1707.29 118
1707.39 111
1707.48 105
1707.58 99
1707.67 95
1707.77 90
1707.86 86
1707.96 80
1708.05 73
1708.15 66
1708.24 59
1708.34 53
1708.43 48
1708.53 46
1708.62 47
1708.72 51
1708.81 56
1708.91 61
1709.00 64
1709.10 65
1709.19 63
1709.29 57
1709.38 50
1709.48 43
1709.57 36
1709.67 31
1709.76 28
1709.86 28
1709.95 29
1710.04 32
1710.14 36
1710.23 41
1710.33 47
1710.42 54
1710.52 62
1710.61 70
1710.71 77
1710.80 84
1710.90 90
1710.99 94
1711.09 97
1711.18 98
1711.28 96
1711.37 93
1711.47 88
1711.56 81
1711.66 75
1711.75 68
1711.85 64
1711.94 61
1712.04 61
1712.13 63
1712.23 66
1712.32 71
1712.42 76
1712.51 79
1712.61 82
1712.70 83
1712.80 81
1712.89 78
1712.99 73
1713.08 67
1713.18 61
1713.27 55
1713.37 50
1713.46 46
1713.56 44
1713.65 44
1713.75 44
1713.84 45
1713.94 47
1714.03 48
1714.13 51
1714.22 54
1714.32 57
1714.41 60
1714.51 63
1714.60 64
1714.70 64
1714.79 62
1714.89 57
1714.98 53
1715.08 48
1715.17 44
1715.27 43
1715.36 43
1715.46 45
1715.55 49
1715.65 52
1715.74 55
1715.84 58
1715.93 59
1716.03 59
1716.12 57
1716.22 53
1716.31 47
1716.41 40
1716.50 33
1716.60 28
1716.69 26
1716.79 27
1716.88 31
1716.98 38
1717.07 46
1717.17 55
1717.26 63
1717.36 71
1717.45 79
1717.55 87
1717.64 94
1717.74 100
1717.83 104
1717.93 106
1718.02 103
1718.12 97
1718.21 89
1718.31 79
1718.40 70
1718.50 62
1718.59 58
1718.69 58
1718.78 61
1718.88 65
1718.97 70
1719.07 73
1719.16 74
1719.26 72
1719.35 67
1719.45 61
1719.54 56
1719.64 52
1719.74 51
1719.83 53
1719.93 58
1720.02 66
1720.12 74
1720.21 83
1720.31 89
1720.40 92
1720.50 92
1720.59 88
1720.69 82
1720.78 74
1720.88 66
1720.97 61
1721.07 58
1721.16 59
1721.26 64
1721.35 72
1721.45 81
1721.54 90
1721.64 97
1721.73 102
1721.83 105
1721.92 106
1722.02 105
1722.11 104
1722.21 103
1722.30 103
1722.40 103
1722.50 103
1722.59 102
1722.69 101
1722.78 99
1722.88 96
1722.97 95
1723.07 94
1723.16 96
1723.26 100
1723.35 105
1723.45 112
1723.54 118
1723.64 123
1723.73 126
1723.83 128
1723.92 127
1724.02 124
1724.11 119
1724.21 113
1724.30 106
1724.40 97
1724.50 86
1724.59 75
1724.69 62
1724.78 50
1724.88 39
1724.97 30
1725.07 25
1725.16 23
1725.26 24
1725.35 27
1725.45 30
1725.54 33
1725.64 34
1725.73 34
1725.83 32
1725.92 31
1726.02 30
1726.12 30
1726.21 31
1726.31 32
1726.40 33
1726.50 34
1726.59 33
1726.69 33
1726.78 32
1726.88 33
1726.97 35
1727.07 37
1727.16 39
1727.26 41
1727.35 41
1727.45 40
1727.55 38
1727.64 36
1727.74 34
1727.83 33
1727.93 33
1728.02 32
1728.12 31
1728.21 27
1728.31 21
1728.40 14
1728.50 5
1728.59 0
1728.69 0
1728.79 0
1728.88 0
1728.98 0
1729.07 0
1729.17 0
1729.26 0
1729.36 4
1729.45 12
1729.55 20
1729.64 27
1729.74 34
1729.83 39
1729.93 44
1730.03 48
1730.12 53
1730.22 58
1730.31 64
1730.41 69
1730.50 73
1730.60 77
1730.69 78
1730.79 78
1730.88 77
1730.98 76
1731.08 75
1731.17 75
1731.27 76
1731.36 78
1731.46 82
1731.55 86
1731.65 89
1731.74 91
1731.84 91
1731.93 90
1732.03 87
1732.13 83
1732.22 79
1732.32 76
1732.41 73
1732.51 71
1732.60 70
1732.70 69
1732.79 68
1732.89 67
1732.98 68
1733.08 70
1733.18 72
1733.27 76
1733.37 79
1733.46 82
1733.56 82
1733.65 79
1733.75 73
1733.84 64
1733.94 54
1734.04 44
1734.13 35
1734.23 29
1734.32 24
1734.42 23
1734.51 23
1734.61 26
1734.70 29
1734.80 33
1734.90 37
1734.99 42
1735.09 47
1735.18 52
1735.28 58
1735.37 65
1735.47 71
1735.56 75
1735.66 79
1735.76 81
1735.85 81
1735.95 79
1736.04 76
1736.14 72
1736.23 69
1736.33 66
1736.42 64
1736.52 65
1736.62 69
1736.71 76
1736.81 85
1736.90 95
1737.00 104
1737.09 111
1737.19 116
1737.29 117
1737.38 115
1737.48 112
1737.57 108
1737.67 106
1737.76 105
1737.86 106
1737.95 109
1738.05 114
1738.15 119
1738.24 125
1738.34 130
1738.43 134
1738.53 136
1738.62 137
1738.72 135
1738.82 133
1738.91 130
1739.01 127
1739.10 123
1739.20 119
1739.29 114
1739.39 108
1739.49 99
1739.58 90
1739.68 80
1739.77 71
1739.87 65
1739.96 63
1740.06 65
1740.15 70
1740.25 76
1740.35 82
1740.44 85
1740.54 86
1740.63 84
1740.73 79
1740.82 73
1740.92 67
1741.02 62
1741.11 60
1741.21 60
1741.30 64
1741.40 69
1741.50 76
1741.59 81
1741.69 85
1741.78 85
1741.88 82
1741.97 76
1742.07 69
1742.17 60
1742.26 51
1742.36 43
1742.45 37
1742.55 32
1742.64 27
1742.74 22
1742.84 19
1742.93 15
1743.03 13
1743.12 13
1743.22 14
1743.31 16
1743.41 20
1743.51 24
1743.60 28
1743.70 31
1743.79 34
1743.89 36
1743.99 37
1744.08 38
1744.18 39
1744.27 39
1744.37 40
1744.46 42
1744.56 45
1744.66 50
1744.75 56
1744.85 63
1744.94 71
1745.04 79
1745.13 85
1745.23 89
1745.33 91
1745.42 91
1745.52 89
1745.61 86
1745.71 83
1745.81 80
1745.90 78
1746.00 76
1746.09 75
1746.19 73
1746.29 72
1746.38 70
1746.48 67
1746.57 65
1746.67 63
1746.76 62
1746.86 62
1746.96 63
1747.05 64
1747.15 65
1747.24 66
1747.34 67
1747.44 66
1747.53 65
1747.63 63
1747.72 60
1747.82 56
1747.92 52
1748.01 49
1748.11 48
1748.20 51
1748.30 57
1748.39 65
1748.49 76
1748.59 88
1748.68 98
1748.78 106
1748.87 111
1748.97 114
1749.07 115
1749.16 114
1749.26 113
1749.35 112
1749.45 111
1749.55 109
1749.64 107
1749.74 104
1749.83 101
1749.93 98
1750.03 95
1750.12 92
1750.22 88
1750.31 84
1750.41 78
1750.51 73
1750.60 68
1750.70 64
1750.79 62
1750.89 62
1750.99 64
1751.08 68
1751.18 72
1751.27 76
1751.37 78
1751.47 79
1751.56 78
1751.66 75
1751.75 71
1751.85 67
1751.95 63
1752.04 59
1752.14 57
1752.23 57
1752.33 58
1752.43 61
1752.52 64
1752.62 69
1752.71 74
1752.81 78
1752.91 83
1753.00 87
1753.10 90
1753.19 92
1753.29 93
1753.39 91
1753.48 88
1753.58 84
1753.67 79
1753.77 74
1753.87 68
1753.96 63
1754.06 57
1754.16 52
1754.25 48
1754.35 44
1754.44 41
1754.54 39
1754.64 38
1754.73 38
1754.83 38
1754.92 38
1755.02 39
1755.12 40
1755.21 42
1755.31 45
1755.40 50
1755.50 54
1755.60 58
1755.69 61
1755.79 62
1755.89 61
1755.98 57
1756.08 51
1756.17 44
1756.27 36
1756.37 28
1756.46 21
1756.56 13
1756.65 6
1756.75 1
1756.85 0
1756.94 0
1757.04 0
1757.14 0
1757.23 0
1757.33 0
1757.42 0
1757.52 0
1757.62 0
1757.71 1
1757.81 6
1757.90 15
1758.00 26
1758.10 37
1758.19 48
1758.29 58
1758.39 65
1758.48 70
1758.58 75
1758.67 79
1758.77 85
1758.87 91
1758.96 98
1759.06 104
1759.16 108
1759.25 110
1759.35 109
1759.44 105
1759.54 100
1759.64 93
1759.73 85
1759.83 78
1759.93 71
1760.02 66
1760.12 61
1760.21 59
1760.31 60
1760.41 64
1760.50 70
1760.60 78
1760.70 88
1760.79 97
1760.89 104
1760.98 110
1761.08 112
1761.18 112
1761.27 110
1761.37 107
1761.47 103
1761.56 99
1761.66 96
1761.75 93
1761.85 91
1761.95 88
1762.04 85
1762.14 83
1762.24 80
1762.33 77
1762.43 75
1762.52 72
1762.62 70
1762.72 67
1762.81 65
1762.91 62
1763.01 59
1763.10 56
1763.20 51
1763.30 47
1763.39 42
1763.49 37
1763.58 34
1763.68 34
1763.78 37
1763.87 43
1763.97 52
1764.07 63
1764.16 72
1764.26 81
1764.36 86
1764.45 88
1764.55 87
1764.64 84
1764.74 80
1764.84 73
1764.93 66
1765.03 58
1765.13 50
1765.22 42
1765.32 34
1765.42 29
1765.51 26
1765.61 26
1765.70 28
1765.80 32
1765.90 37
1765.99 43
1766.09 48
1766.19 52
1766.28 55
1766.38 57
1766.48 58
1766.57 59
1766.67 59
1766.77 59
1766.86 59
1766.96 57
1767.05 55
1767.15 51
1767.25 46
1767.34 41
1767.44 35
1767.54 30
1767.63 25
1767.73 22
1767.83 20
1767.92 19
1768.02 19
1768.12 19
1768.21 20
1768.31 21
1768.40 21
1768.50 21
1768.60 21
1768.69 21
1768.79 21
1768.89 21
1768.98 22
1769.08 23
1769.18 24
1769.27 24
1769.37 23
1769.47 21
1769.56 19
1769.66 16
1769.76 14
1769.85 12
1769.95 12
1770.05 13
1770.14 15
1770.24 17
1770.33 19
1770.43 19
1770.53 18
1770.62 16
1770.72 13
1770.82 9
1770.91 7
1771.01 6
1771.11 8
1771.20 12
1771.30 20
1771.40 30
1771.49 42
1771.59 53
1771.69 65
1771.78 75
1771.88 84
1771.98 90
1772.07 95
1772.17 98
1772.27 99
1772.36 100
1772.46 99
1772.56 97
1772.65 96
1772.75 94
1772.85 92
1772.94 92
1773.04 92
1773.14 94
1773.23 97
1773.33 101
1773.43 105
1773.52 110
1773.62 115
1773.72 119
1773.81 122
1773.91 123
1774.00 122
1774.10 119
1774.20 114
1774.29 107
1774.39 99
1774.49 90
1774.58 80
1774.68 71
1774.78 62
1774.87 55
1774.97 48
1775.07 44
1775.16 40
1775.26 38
1775.36 37
1775.45 37
1775.55 39
1775.65 41
1775.74 47
1775.84 55
1775.94 66
1776.03 80
1776.13 95
1776.23 110
1776.32 122
1776.42 130
1776.52 134
1776.61 133
1776.71 129
1776.81 122
1776.90 115
1777.00 109
1777.10 104
1777.20 102
1777.29 101
1777.39 102
1777.49 103
1777.58 105
1777.68 107
1777.78 109
1777.87 111
1777.97 114
1778.07 117
1778.16 121
1778.26 126
1778.36 130
1778.45 135
1778.55 140
1778.65 144
1778.74 148
1778.84 152
1778.94 153
1779.03 153
1779.13 150
1779.23 145
1779.32 137
1779.42 128
1779.52 118
1779.61 108
1779.71 99
1779.81 93
1779.90 88
1780.00 85
1780.10 83
1780.19 81
1780.29 78
1780.39 74
1780.48 67
1780.58 60
1780.68 51
1780.78 42
1780.87 32
1780.97 23
1781.07 15
1781.16 7
1781.26 0
1781.36 0
1781.45 0
1781.55 0
1781.65 0
1781.74 0
1781.84 0
1781.94 0
1782.03 0
1782.13 13
1782.23 28
1782.32 43
1782.42 56
1782.52 66
1782.62 72
1782.71 75
1782.81 75
1782.91 74
1783.00 73
1783.10 73
1783.20 74
1783.29 77
1783.39 81
1783.49 85
1783.58 89
1783.68 92
1783.78 94
1783.87 94
1783.97 94
1784.07 93
1784.17 93
1784.26 92
1784.36 91
1784.46 90
1784.55 88
1784.65 87
1784.75 86
1784.84 85
1784.94 84
1785.04 83
1785.13 81
1785.23 78
1785.33 72
1785.43 65
1785.52 56
1785.62 46
1785.72 35
1785.81 25
1785.91 17
1786.01 10
1786.10 6
1786.20 3
1786.30 3
1786.39 4
1786.49 6
1786.59 8
1786.69 11
1786.78 14
1786.88 16
1786.98 18
1787.07 20
1787.17 22
1787.27 25
1787.36 28
1787.46 33
1787.56 37
1787.66 41
1787.75 44
1787.85 45
1787.95 45
1788.04 43
1788.14 41
1788.24 38
1788.33 36
1788.43 35
1788.53 36
1788.63 37
1788.72 39
1788.82 41
1788.92 43
1789.01 46
1789.11 48
1789.21 52
1789.31 55
1789.40 59
1789.50 61
1789.60 62
1789.69 62
1789.79 62
1789.89 60
1789.98 59
1790.08 59
1790.18 59
1790.28 60
1790.37 61
1790.47 62
1790.57 63
1790.66 63
1790.76 62
1790.86 60
1790.96 56
1791.05 52
1791.15 48
1791.25 43
1791.34 39
1791.44 37
1791.54 37
1791.63 39
1791.73 44
1791.83 50
1791.93 56
1792.02 63
1792.12 69
1792.22 73
1792.31 75
1792.41 76
1792.51 75
1792.61 73
1792.70 70
1792.80 67
1792.90 63
1792.99 59
1793.09 56
1793.19 54
1793.29 54
1793.38 56
1793.48 60
1793.58 65
1793.67 70
1793.77 76
1793.87 82
1793.97 87
1794.06 92
1794.16 96
1794.26 100
1794.35 104
1794.45 107
1794.55 110
1794.65 111
1794.74 111
1794.84 109
1794.94 104
1795.04 97
1795.13 89
1795.23 80
1795.33 72
1795.42 65
1795.52 61
1795.62 59
1795.72 59
1795.81 60
1795.91 61
1796.01 61
1796.10 58
1796.20 54
1796.30 49
1796.40 44
1796.49 39
1796.59 36
1796.69 35
1796.79 37
1796.88 41
1796.98 46
1797.08 51
1797.17 57
1797.27 60
1797.37 63
1797.47 63
1797.56 61
1797.66 58
1797.76 54
1797.86 50
1797.95 47
1798.05 45
1798.15 45
1798.24 47
1798.34 49
1798.44 52
1798.54 55
1798.63 56
1798.73 57
1798.83 56
1798.93 55
1799.02 55
1799.12 55
1799.22 55
1799.31 56
1799.41 57
1799.51 57
1799.61 55
1799.70 52
1799.80 48
1799.90 42
1800.00 37
1800.09 33
1800.19 29
1800.29 27
1800.39 27
1800.48 28
1800.58 30
1800.68 33
1800.77 36
1800.87 39
1800.97 43
1801.07 46
1801.16 48
1801.26 50
1801.36 51
1801.46 51
1801.55 51
1801.65 49
1801.75 46
1801.85 41
1801.94 36
1802.04 30
1802.14 22
1802.24 15
1802.33 9
1802.43 4
1802.53 1
1802.62 1
1802.72 4
1802.82 10
1802.92 18
1803.01 26
1803.11 35
1803.21 42
1803.31 49
1803.40 53
1803.50 56
1803.60 56
1803.70 56
1803.79 54
1803.89 52
1803.99 50
1804.09 50
1804.18 53
1804.28 59
1804.38 68
1804.48 79
1804.57 91
1804.67 100
1804.77 107
1804.87 109
1804.96 107
1805.06 101
1805.16 92
1805.26 83
1805.35 74
1805.45 65
1805.55 56
1805.65 46
1805.74 36
1805.84 25
1805.94 15
1806.04 6
1806.13 0
1806.23 0
1806.33 0
1806.43 6
1806.52 13
1806.62 21
1806.72 28
1806.82 34
1806.91 39
1807.01 43
1807.11 46
1807.21 49
1807.30 51
1807.40 52
1807.50 51
1807.60 47
1807.69 40
1807.79 32
1807.89 23
1807.99 15
1808.08 8
1808.18 3
1808.28 0
1808.38 0
1808.47 0
1808.57 0
1808.67 0
1808.77 0
1808.86 0
1808.96 0
1809.06 0
1809.16 2
1809.25 10
1809.35 18
1809.45 26
1809.55 34
1809.64 40
1809.74 45
1809.84 49
1809.94 51
1810.04 54
1810.13 57
1810.23 60
1810.33 64
1810.43 68
1810.52 71
1810.62 72
1810.72 73
1810.82 71
1810.91 69
1811.01 66
1811.11 64
1811.21 62
1811.30 61
1811.40 61
1811.50 61
1811.60 59
1811.69 57
1811.79 54
1811.89 53
1811.99 53
1812.09 55
1812.18 60
1812.28 68
1812.38 77
1812.48 86
1812.57 94
1812.67 99
1812.77 101
1812.87 100
1812.96 98
1813.06 95
1813.16 91
1813.26 87
1813.36 83
1813.45 77
1813.55 71
1813.65 63
1813.75 53
1813.84 43
1813.94 34
1814.04 26
1814.14 20
1814.23 16
1814.33 16
1814.43 19
1814.53 24
1814.63 32
1814.72 41
1814.82 51
1814.92 60
1815.02 69
1815.11 77
1815.21 84
1815.31 89
1815.41 93
1815.51 95
1815.60 96
1815.70 96
1815.80 96
1815.90 97
1815.99 98
1816.09 100
1816.19 102
1816.29 104
1816.39 104
1816.48 103
1816.58 100
1816.68 96
1816.78 93
1816.87 90
1816.97 90
1817.07 92
1817.17 96
1817.27 100
1817.36 104
1817.46 106
1817.56 105
1817.66 101
1817.75 94
1817.85 85
1817.95 77
1818.05 71
1818.15 66
1818.24 65
1818.34 67
1818.44 71
1818.54 75
1818.63 80
1818.73 85
1818.83 88
1818.93 90
1819.03 91
1819.12 91
1819.22 90
1819.32 88
1819.42 84
1819.52 80
1819.61 75
1819.71 68
1819.81 61
1819.91 55
1820.00 49
1820.10 46
1820.20 45
1820.30 46
1820.40 49
1820.49 55
1820.59 62
1820.69 71
1820.79 80
1820.89 89
1820.98 98
1821.08 105
1821.18 109
1821.28 111
1821.38 111
1821.47 108
1821.57 105
1821.67 100
1821.77 95
1821.86 91
1821.96 87
1822.06 83
1822.16 79
1822.26 74
1822.35 70
1822.45 67
1822.55 65
1822.65 64
1822.75 64
1822.84 66
1822.94 69
1823.04 73
1823.14 78
1823.24 83
1823.33 88
1823.43 94
1823.53 98
1823.63 101
1823.73 100
1823.82 95
1823.92 87
1824.02 76
1824.12 64
1824.22 51
1824.31 41
1824.41 33
1824.51 27
1824.61 24
1824.71 23
1824.80 24
1824.90 26
1825.00 30
1825.10 36
1825.20 43
1825.29 50
1825.39 58
1825.49 65
1825.59 70
1825.69 73
1825.78 75
1825.88 76
1825.98 77
1826.08 80
1826.18 85
1826.27 91
1826.37 99
1826.47 106
1826.57 112
1826.67 115
1826.76 116
1826.86 114
1826.96 109
1827.06 103
1827.16 97
1827.25 91
1827.35 87
1827.45 86
1827.55 87
1827.65 90
1827.74 93
1827.84 97
1827.94 100
1828.04 101
1828.14 102
1828.24 102
1828.33 101
1828.43 99
1828.53 97
1828.63 94
1828.73 89
1828.82 84
1828.92 78
1829.02 72
1829.12 67
1829.22 62
1829.31 58
1829.41 56
1829.51 55
1829.61 56
1829.71 59
1829.81 62
1829.90 67
1830.00 72
1830.10 77
1830.20 82
1830.30 87
1830.39 91
1830.49 95
1830.59 98
1830.69 99
1830.79 98
1830.88 96
1830.98 93
1831.08 88
1831.18 82
1831.28 75
1831.38 68
1831.47 60
1831.57 52
1831.67 45
1831.77 38
1831.87 33
1831.96 29
1832.06 28
1832.16 27
1832.26 28
1832.36 31
1832.46 34
1832.55 39
1832.65 44
1832.75 50
1832.85 57
1832.95 65
1833.05 73
1833.14 81
1833.24 89
1833.34 97
1833.44 105
1833.54 112
1833.63 119
1833.73 123
1833.83 126
1833.93 127
1834.03 126
1834.13 124
1834.22 122
1834.32 119
1834.42 117
1834.52 116
1834.62 117
1834.72 119
1834.81 123
1834.91 127
1835.01 131
1835.11 135
1835.21 138
1835.31 139
1835.40 140
1835.50 140
1835.60 141
1835.70 141
1835.80 140
1835.89 140
1835.99 138
1836.09 136
1836.19 131
1836.29 126
1836.39 119
1836.48 112
1836.58 106
1836.68 100
1836.78 95
1836.88 91
1836.98 88
1837.07 86
1837.17 84
1837.27 83
1837.37 83
1837.47 83
1837.57 85
1837.66 87
1837.76 90
1837.86 92
1837.96 93
1838.06 93
1838.16 91
1838.25 89
1838.35 86
1838.45 83
1838.55 80
1838.65 77
1838.75 75
1838.84 73
1838.94 70
1839.04 65
1839.14 60
1839.24 53
1839.34 45
1839.44 37
1839.53 29
1839.63 24
1839.73 20
1839.83 19
1839.93 20
1840.03 23
1840.12 27
1840.22 32
1840.32 37
1840.42 42
1840.52 47
1840.62 50
1840.71 51
1840.81 49
1840.91 44
1841.01 36
1841.11 27
1841.21 17
1841.31 9
1841.40 5
1841.50 6
1841.60 11
1841.70 19
1841.80 29
1841.90 39
1841.99 47
1842.09 50
1842.19 50
1842.29 44
1842.39 36
1842.49 26
1842.59 16
1842.68 8
1842.78 4
1842.88 3
1842.98 5
1843.08 11
1843.18 17
1843.27 23
1843.37 28
1843.47 30
1843.57 31
1843.67 29
1843.77 26
1843.87 23
1843.96 21
1844.06 20
1844.16 22
1844.26 26
1844.36 32
1844.46 40
1844.56 49
1844.65 56
1844.75 63
1844.85 69
1844.95 73
1845.05 76
1845.15 78
1845.25 79
1845.34 78
1845.44 74
1845.54 69
1845.64 62
1845.74 55
1845.84 49
1845.94 44
1846.03 42
1846.13 40
1846.23 40
1846.33 38
1846.43 35
1846.53 31
1846.63 24
1846.72 18
1846.82 11
1846.92 6
1847.02 2
1847.12 0
1847.22 0
1847.32 2
1847.41 5
1847.51 10
1847.61 16
1847.71 22
1847.81 29
1847.91 35
1848.01 41
1848.10 45
1848.20 48
1848.30 49
1848.40 47
1848.50 44
1848.60 39
1848.70 33
1848.79 26
1848.89 20
1848.99 16
1849.09 13
1849.19 13
1849.29 15
1849.39 18
1849.49 23
1849.58 28
1849.68 34
1849.78 41
1849.88 48
1849.98 55
1850.08 61
1850.18 66
1850.27 69
1850.37 71
1850.47 71
1850.57 70
1850.67 69
1850.77 70
1850.87 72
1850.97 74
1851.06 78
1851.16 81
1851.26 84
1851.36 87
1851.46 89
1851.56 90
1851.66 90
1851.76 88
1851.85 84
1851.95 78
1852.05 70
1852.15 62
1852.25 54
1852.35 48
1852.45 46
1852.55 45
1852.64 48
1852.74 52
1852.84 56
1852.94 58
1853.04 59
1853.14 58
1853.24 55
1853.34 49
1853.43 43
1853.53 36
1853.63 29
1853.73 24
1853.83 20
1853.93 18
1854.03 18
1854.13 20
1854.22 23
1854.32 27
1854.42 31
1854.52 33
1854.62 35
1854.72 36
1854.82 36
1854.92 37
1855.01 39
1855.11 42
1855.21 46
1855.31 51
1855.41 56
1855.51 62
1855.61 66
1855.71 71
1855.81 76
1855.90 81
1856.00 86
1856.10 91
1856.20 94
1856.30 95
1856.40 92
1856.50 86
1856.60 78
1856.69 68
1856.79 58
1856.89 50
1856.99 45
1857.09 44
1857.19 46
1857.29 50
1857.39 55
1857.49 60
1857.58 64
1857.68 66
1857.78 67
1857.88 68
1857.98 69
1858.08 70
1858.18 71
1858.28 71
1858.38 70
1858.47 67
1858.57 62
1858.67 56
1858.77 50
1858.87 44
1858.97 38
1859.07 34
1859.17 31
1859.27 29
1859.36 28
1859.46 30
1859.56 33
1859.66 38
1859.76 46
1859.86 54
1859.96 61
1860.06 67
1860.16 71
1860.26 71
1860.35 68
1860.45 63
1860.55 56
1860.65 50
1860.75 44
1860.85 41
1860.95 40
1861.05 41
1861.15 43
1861.24 46
1861.34 48
1861.44 48
1861.54 47
1861.64 45
1861.74 43
1861.84 43
1861.94 46
1862.04 50
1862.14 58
1862.23 66
1862.33 74
1862.43 80
1862.53 83
1862.63 82
1862.73 79
1862.83 74
1862.93 67
1863.03 60
1863.13 53
1863.23 47
1863.32 41
1863.42 36
1863.52 32
1863.62 26
1863.72 20
1863.82 13
1863.92 4
1864.02 0
1864.12 0
1864.22 0
1864.31 0
1864.41 0
1864.51 0
1864.61 0
1864.71 0
1864.81 6
1864.91 14
1865.01 20
1865.11 25
1865.21 29
1865.31 32
1865.40 35
1865.50 36
1865.60 36
1865.70 34
1865.80 30
1865.90 25
1866.00 20
1866.10 16
1866.20 12
1866.30 11
1866.40 11
1866.49 13
1866.59 17
1866.69 20
1866.79 22
1866.89 23
1866.99 23
1867.09 21
1867.19 18
1867.29 15
1867.39 12
1867.49 12
1867.58 13
1867.68 17
1867.78 24
1867.88 33
1867.98 43
1868.08 53
1868.18 62
1868.28 70
1868.38 75
1868.48 78
1868.58 79
1868.68 79
1868.77 79
1868.87 79
1868.97 78
1869.07 77
1869.17 75
1869.27 71
1869.37 67
1869.47 62
1869.57 57
1869.67 54
1869.77 52
1869.87 52
1869.97 54
1870.06 56
1870.16 60
1870.26 65
1870.36 69
1870.46 74
1870.56 78
1870.66 81
1870.76 82
1870.86 82
1870.96 80
1871.06 76
1871.16 70
1871.26 64
1871.35 58
1871.45 53
1871.55 47
1871.65 42
1871.75 38
1871.85 34
1871.95 31
1872.05 28
1872.15 26
1872.25 26
1872.35 27
1872.45 28
1872.55 29
1872.64 30
1872.74 29
1872.84 27
1872.94 23
1873.04 19
1873.14 15
1873.24 12
1873.34 11
1873.44 11
1873.54 12
1873.64 13
1873.74 15
1873.84 15
1873.94 15
1874.03 14
1874.13 13
1874.23 13
1874.33 13
1874.43 14
1874.53 14
1874.63 13
1874.73 11
1874.83 8
1874.93 5
1875.03 1
1875.13 0
1875.23 0
1875.33 0
1875.43 0
1875.52 0
1875.62 0
1875.72 0
1875.82 0
1875.92 6
1876.02 10
1876.12 14
1876.22 15
1876.32 14
1876.42 11
1876.52 9
1876.62 7
1876.72 6
1876.82 6
1876.92 8
1877.02 10
1877.12 13
1877.21 17
1877.31 21
1877.41 26
1877.51 32
1877.61 38
1877.71 44
1877.81 50
1877.91 54
1878.01 57
1878.11 58
1878.21 58
1878.31 57
1878.41 55
1878.51 54
1878.61 53
1878.71 54
1878.81 56
1878.90 59
1879.00 61
1879.10 62
1879.20 60
1879.30 55
1879.40 47
1879.50 39
1879.60 31
1879.70 25
1879.80 22
1879.90 21
1880.00 21
1880.10 23
1880.20 23
1880.30 23
1880.40 21
1880.50 19
1880.60 18
1880.70 18
1880.79 19
1880.89 22
1880.99 26
1881.09 30
1881.19 33
1881.29 33
1881.39 31
1881.49 26
1881.59 18
1881.69 10
1881.79 3
1881.89 0
1881.99 0
1882.09 0
1882.19 4
1882.29 11
1882.39 19
1882.49 26
1882.59 31
1882.69 34
1882.78 34
1882.88 32
1882.98 30
1883.08 27
1883.18 24
1883.28 21
1883.38 17
1883.48 13
1883.58 8
1883.68 3
1883.78 0
1883.88 0
1883.98 0
1884.08 0
1884.18 0
1884.28 0
1884.38 0
1884.48 0
1884.58 3
1884.68 11
1884.78 19
1884.88 28
1884.98 35
1885.08 42
1885.17 47
1885.27 52
1885.37 56
1885.47 60
1885.57 63
1885.67 66
1885.77 68
1885.87 68
1885.97 68
1886.07 65
1886.17 61
1886.27 55
1886.37 49
1886.47 44
1886.57 39
1886.67 36
1886.77 35
1886.87 36
1886.97 37
1887.07 40
1887.17 42
1887.27 45
1887.37 47
1887.47 50
1887.57 54
1887.67 58
1887.77 63
1887.87 67
1887.97 71
1888.06 74
1888.16 76
1888.26 76
1888.36 76
1888.46 77
1888.56 78
1888.66 81
1888.76 84
1888.86 86
1888.96 86
1889.06 85
1889.16 81
1889.26 75
1889.36 69
1889.46 63
1889.56 60
1889.66 59
1889.76 60
1889.86 62
1889.96 64
1890.06 67
1890.16 71
1890.26 74
1890.36 79
1890.46 85
1890.56 92
1890.66 98
1890.76 104
1890.86 108
1890.96 109
1891.06 107
1891.16 102
1891.26 95
1891.36 87
1891.46 78
1891.56 71
1891.66 66
1891.76 63
1891.85 65
1891.95 69
1892.05 76
1892.15 84
1892.25 90
1892.35 95
1892.45 97
1892.55 96
1892.65 95
1892.75 94
1892.85 93
1892.95 93
1893.05 93
1893.15 94
1893.25 95
1893.35 95
1893.45 94
1893.55 92
1893.65 90
1893.75 86
1893.85 82
1893.95 76
1894.05 70
1894.15 64
1894.25 58
1894.35 54
1894.45 53
1894.55 54
1894.65 58
1894.75 65
1894.85 74
1894.95 83
1895.05 91
1895.15 98
1895.25 102
1895.35 102
1895.45 99
1895.55 92
1895.65 83
1895.75 74
1895.85 65
1895.95 57
1896.05 51
1896.15 47
1896.25 45
1896.35 44
1896.45 43
1896.55 44
1896.65 45
1896.75 47
1896.85 50
1896.95 54
1897.05 58
1897.15 62
1897.25 65
1897.35 66
1897.45 67
1897.55 67
1897.65 68
1897.75 69
1897.85 71
1897.95 75
1898.05 79
1898.15 85
1898.25 90
1898.35 96
1898.45 101
1898.55 105
1898.65 107
1898.75 109
1898.85 109
1898.95 108
1899.05 106
1899.15 104
1899.25 102
1899.35 99
1899.45 96
1899.55 91
1899.65 86
1899.75 79
1899.85 72
1899.95 65
1900.05 59
1900.15 56
1900.25 55
1900.35 57
1900.45 61
1900.55 66
1900.65 70
1900.75 74
1900.85 76
1900.95 76
1901.05 75
1901.15 74
1901.25 72
1901.35 71
1901.45 71
1901.55 70
1901.65 69
1901.75 67
1901.85 66
1901.95 65
1902.05 64
1902.15 64
1902.25 66
1902.35 69
1902.45 72
1902.55 74
1902.65 76
1902.75 77
1902.85 77
1902.95 77
1903.05 76
1903.15 75
1903.25 73
1903.35 72
1903.45 70
1903.55 67
1903.65 64
1903.75 59
1903.85 54
1903.95 49
1904.05 43
1904.15 38
1904.25 34
1904.35 30
1904.45 26
1904.55 23
1904.65 20
1904.75 17
1904.85 13
1904.95 11
1905.05 10
1905.15 12
1905.25 16
1905.35 23
1905.45 32
1905.55 42
1905.65 50
1905.75 54
1905.85 55
1905.95 52
1906.05 46
1906.15 39
1906.25 34
1906.35 30
1906.45 30
1906.55 32
1906.65 36
1906.75 40
1906.85 44
1906.95 47
1907.05 48
1907.15 48
1907.25 46
1907.35 44
1907.45 43
1907.55 42
1907.65 43
1907.75 45
1907.85 47
1907.95 50
1908.06 53
1908.16 54
1908.26 53
1908.36 51
1908.46 47
1908.56 43
1908.66 39
1908.76 36
1908.86 34
1908.96 34
1909.06 36
1909.16 39
1909.26 43
1909.36 48
1909.46 52
1909.56 56
1909.66 58
1909.76 58
1909.86 57
1909.96 53
1910.06 49
1910.16 44
1910.26 40
1910.36 36
1910.46 35
1910.56 35
1910.66 38
1910.76 41
1910.86 45
1910.96 49
1911.06 52
1911.16 55
1911.26 58
1911.36 61
1911.46 63
1911.56 65
1911.66 66
1911.76 68
1911.87 70
1911.97 72
1912.07 76
1912.17 81
1912.27 86
1912.37 92
1912.47 96
1912.57 97
1912.67 96
1912.77 92
1912.87 86
1912.97 79
1913.07 73
1913.17 67
1913.27 62
1913.37 58
1913.47 54
1913.57 50
1913.67 45
1913.77 39
1913.87 32
1913.97 26
1914.07 21
1914.17 17
1914.27 14
1914.37 13
1914.47 14
1914.57 16
1914.68 19
1914.78 22
1914.88 26
1914.98 28
1915.08 30
1915.18 32
1915.28 33
1915.38 34
1915.48 35
1915.58 36
1915.68 37
1915.78 35
1915.88 32
1915.98 26
1916.08 18
1916.18 10
1916.28 2
1916.38 0
1916.48 0
1916.58 0
1916.68 0
1916.78 0
1916.88 0
1916.98 5
1917.09 8
1917.19 9
1917.29 9
1917.39 7
1917.49 4
1917.59 1
1917.69 0
1917.79 0
1917.89 0
1917.99 0
1918.09 0
1918.19 0
1918.29 3
1918.39 9
1918.49 17
1918.59 26
1918.69 36
1918.79 44
1918.89 51
1918.99 54
1919.09 54
1919.20 52
1919.30 47
1919.40 43
1919.50 42
1919.60 44
1919.70 51
1919.80 63
1919.90 79
1920.00 97
1920.10 115
1920.20 130
1920.30 141
1920.40 147
1920.50 147
1920.60 143
1920.70 135
1920.80 126
1920.90 116
1921.00 107
1921.11 99
1921.21 93
1921.31 89
1921.41 88
1921.51 89
1921.61 92
1921.71 96
1921.81 100
1921.91 103
1922.01 105
1922.11 105
1922.21 103
1922.31 99
1922.41 94
1922.51 89
1922.61 82
1922.71 75
1922.82 68
1922.92 60
1923.02 53
1923.12 46
1923.22 40
1923.32 37
1923.42 36
1923.52 37
1923.62 38
1923.72 40
1923.82 41
1923.92 42
1924.02 43
1924.12 44
1924.22 46
1924.32 50
1924.43 55
1924.53 62
1924.63 68
1924.73 72
1924.83 76
1924.93 78
1925.03 79
1925.13 80
1925.23 80
1925.33 81
1925.43 82
1925.53 84
1925.63 85
1925.73 85
1925.83 86
1925.94 86
1926.04 86
1926.14 85
1926.24 83
1926.34 81
1926.44 77
1926.54 73
1926.64 68
1926.74 63
1926.84 57
1926.94 52
1927.04 46
1927.14 42
1927.24 38
1927.34 37
1927.45 38
1927.55 41
1927.65 46
1927.75 52
1927.85 57
1927.95 60
1928.05 60
1928.15 58
1928.25 53
1928.35 47
1928.45 40
1928.55 34
1928.65 30
1928.76 28
1928.86 29
1928.96 32
1929.06 36
1929.16 42
1929.26 48
1929.36 54
1929.46 61
1929.56 67
1929.66 72
1929.76 78
1929.86 83
1929.96 88
1930.07 95
1930.17 102
1930.27 110
1930.37 119
1930.47 127
1930.57 135
1930.67 142
1930.77 146
1930.87 147
1930.97 147
1931.07 144
1931.17 140
1931.27 135
1931.38 130
1931.48 124
1931.58 118
1931.68 111
1931.78 104
1931.88 96
1931.98 86
1932.08 76
1932.18 64
1932.28 54
1932.38 45
1932.49 39
1932.59 36
1932.69 35
1932.79 37
1932.89 40
1932.99 44
1933.09 47
1933.19 51
1933.29 54
1933.39 58
1933.49 62
1933.59 67
1933.70 73
1933.80 78
1933.90 83
1934.00 86
1934.10 86
1934.20 84
1934.30 80
1934.40 74
1934.50 67
1934.60 60
1934.70 53
1934.81 47
1934.91 45
1935.01 46
1935.11 50
1935.21 58
1935.31 68
1935.41 79
1935.51 88
1935.61 96
1935.71 102
1935.81 105
1935.92 105
1936.02 103
1936.12 99
1936.22 96
1936.32 92
1936.42 89
1936.52 86
1936.62 83
1936.72 81
1936.82 78
1936.93 75
1937.03 70
1937.13 65
1937.23 59
1937.33 52
1937.43 46
1937.53 40
1937.63 35
1937.73 32
1937.83 29
1937.94 28
1938.04 27
1938.14 28
1938.24 29
1938.34 31
1938.44 34
1938.54 37
1938.64 40
1938.74 42
1938.84 45
1938.95 46
1939.05 48
1939.15 50
1939.25 51
1939.35 52
1939.45 52
1939.55 52
1939.65 52
1939.75 50
1939.85 49
1939.96 46
1940.06 42
1940.16 36
1940.26 29
1940.36 21
1940.46 13
1940.56 5
1940.66 0
1940.76 0
1940.87 0
1940.97 0
1941.07 0
1941.17 0
1941.27 0
1941.37 0
1941.47 0
1941.57 5
1941.67 17
1941.77 31
1941.88 47
1941.98 64
1942.08 79
1942.18 92
1942.28 102
1942.38 110
1942.48 115
1942.58 120
1942.68 126
1942.79 134
1942.89 143
1942.99 152
1943.09 161
1943.19 167
1943.29 170
1943.39 170
1943.49 167
1943.60 162
1943.70 156
1943.80 150
1943.90 146
1944.00 141
1944.10 138
1944.20 134
1944.30 130
1944.40 125
1944.51 119
1944.61 112
1944.71 104
1944.81 96
1944.91 87
1945.01 78
1945.11 70
1945.21 64
1945.31 60
1945.42 58
1945.52 59
1945.62 61
1945.72 64
1945.82 67
1945.92 68
1946.02 67
1946.12 63
1946.23 56
1946.33 47
1946.43 37
1946.53 28
1946.63 19
1946.73 14
1946.83 13
1946.93 16
1947.04 22
1947.14 32
1947.24 44
1947.34 57
1947.44 71
1947.54 85
1947.64 98
1947.74 108
1947.85 115
1947.95 118
1948.05 117
1948.15 112
1948.25 104
1948.35 95
1948.45 86
1948.55 79
1948.66 74
1948.76 71
1948.86 70
1948.96 70
1949.06 71
1949.16 72
1949.26 72
1949.36 72
1949.47 71
1949.57 70
1949.67 69
1949.77 69
1949.87 69
1949.97 72
1950.07 76
1950.17 82
1950.28 89
1950.38 95
1950.48 101
1950.58 104
1950.68 105
1950.78 104
1950.88 101
1950.99 96
1951.09 91
1951.19 84
1951.29 78
1951.39 69
1951.49 60
1951.59 50
1951.70 39
1951.80 28
1951.90 18
1952.00 9
1952.10 5
1952.20 3
1952.30 5
1952.40 9
1952.51 15
1952.61 21
1952.71 27
1952.81 33
1952.91 37
1953.01 41
1953.11 45
1953.22 48
1953.32 51
1953.42 55
1953.52 58
1953.62 62
1953.72 65
1953.82 69
1953.93 72
1954.03 74
1954.13 75
1954.23 75
1954.33 75
1954.43 74
1954.53 73
1954.64 73
1954.74 74
1954.84 74
1954.94 74
1955.04 73
1955.14 72
1955.24 71
1955.35 69
1955.45 68
1955.55 67
1955.65 68
1955.75 69
1955.85 70
1955.95 72
1956.06 73
1956.16 75
1956.26 77
1956.36 77
1956.46 76
1956.56 73
1956.66 68
1956.77 61
1956.87 52
1956.97 42
1957.07 33
1957.17 26
1957.27 22
1957.38 20
1957.48 22
1957.58 26
1957.68 33
1957.78 41
1957.88 49
1957.98 56
1958.09 62
1958.19 67
1958.29 69
1958.39 68
1958.49 66
1958.59 62
1958.69 57
1958.80 51
1958.90 47
1959.00 44
1959.10 42
1959.20 41
1959.30 41
1959.41 43
1959.51 45
1959.61 47
1959.71 49
1959.81 51
1959.91 52
1960.01 53
1960.12 54
1960.22 56
1960.32 59
1960.42 63
1960.52 67
1960.62 71
1960.73 74
1960.83 75
1960.93 73
1961.03 69
1961.13 63
1961.23 55
1961.34 48
1961.44 41
1961.54 37
1961.64 35
1961.74 36
1961.84 39
1961.95 44
1962.05 49
1962.15 53
1962.25 56
1962.35 56
1962.45 55
1962.56 51
1962.66 46
1962.76 40
1962.86 34
1962.96 31
1963.06 30
1963.16 33
1963.27 40
1963.37 49
1963.47 59
1963.57 69
1963.67 77
1963.77 82
1963.88 85
1963.98 85
1964.08 83
1964.18 80
1964.28 77
1964.38 75
1964.49 74
1964.59 75
1964.69 77
1964.79 80
1964.89 83
1965.00 85
1965.10 85
1965.20 83
1965.30 79
1965.40 73
1965.50 67
1965.61 62
1965.71 58
1965.81 56
1965.91 56
1966.01 57
1966.11 59
1966.22 62
1966.32 65
1966.42 68
1966.52 70
1966.62 71
1966.72 71
1966.83 70
1966.93 67
1967.03 65
1967.13 62
1967.23 60
1967.33 59
1967.44 60
1967.54 62
1967.64 66
1967.74 71
1967.84 75
1967.95 77
1968.05 78
1968.15 76
1968.25 72
1968.35 66
1968.45 60
1968.56 56
1968.66 54
1968.76 55
1968.86 60
1968.96 67
1969.07 78
1969.17 89
1969.27 99
1969.37 106
1969.47 110
1969.57 109
1969.68 104
1969.78 97
1969.88 87
1969.98 79
1970.08 72
1970.19 68
1970.29 68
1970.39 70
1970.49 76
1970.59 83
1970.69 92
1970.80 100
1970.90 107
1971.00 112
1971.10 115
1971.20 115
1971.31 113
1971.41 112
1971.51 111
1971.61 113
1971.71 117
1971.81 125
1971.92 134
1972.02 142
1972.12 149
1972.22 154
1972.32 155
1972.43 154
1972.53 151
1972.63 148
1972.73 144
1972.83 141
1972.94 139
1973.04 137
1973.14 135
1973.24 132
1973.34 129
1973.45 123
1973.55 117
1973.65 108
1973.75 99
1973.85 88
1973.95 78
1974.06 68
1974.16 60
1974.26 56
1974.36 55
1974.46 60
1974.57 69
1974.67 82
1974.77 97
1974.87 112
1974.97 125
1975.08 134
1975.18 137
1975.28 135
1975.38 128
1975.48 117
1975.59 104
1975.69 90
1975.79 76
1975.89 65
1975.99 56
1976.10 51
1976.20 51
1976.30 54
1976.40 59
1976.50 65
1976.61 70
1976.71 72
1976.81 72
1976.91 69
1977.01 64
1977.12 58
1977.22 54
1977.32 52
1977.42 51
1977.52 52
1977.63 53
1977.73 54
1977.83 52
1977.93 47
1978.03 40
1978.14 29
1978.24 18
1978.34 6
1978.44 0
1978.54 0
1978.65 0
1978.75 0
1978.85 0
1978.95 0
1979.05 0
1979.16 0
1979.26 6
1979.36 12
1979.46 16
1979.57 19
1979.67 19
1979.77 18
1979.87 16
1979.97 14
1980.08 11
1980.18 9
1980.28 8
1980.38 8
1980.48 8
1980.59 9
1980.69 11
1980.79 12
1980.89 13
1980.99 14
1981.10 15
1981.20 17
1981.30 19
1981.40 21
1981.51 24
1981.61 27
1981.71 31
1981.81 35
1981.91 39
1982.02 43
1982.12 48
1982.22 53
1982.32 57
1982.42 59
1982.53 60
1982.63 58
1982.73 55
1982.83 49
1982.94 44
1983.04 39
1983.14 37
1983.24 35
1983.34 35
1983.45 36
1983.55 36
1983.65 34
1983.75 30
1983.85 24
1983.96 17
1984.06 10
1984.16 4
1984.26 0
1984.37 0
1984.47 0
1984.57 0
1984.67 2
1984.77 3
1984.88 5
1984.98 5
1985.08 5
1985.18 3
1985.29 1
1985.39 0
1985.49 0
1985.59 0
1985.69 0
1985.80 0
1985.90 0
1986.00 5
1986.10 15
1986.21 28
1986.31 42
1986.41 56
1986.51 69
1986.61 80
1986.72 86
1986.82 90
1986.92 91
1987.02 90
1987.13 88
1987.23 86
1987.33 84
1987.43 82
1987.54 79
1987.64 75
1987.74 69
1987.84 61
1987.94 52
1988.05 41
1988.15 31
1988.25 21
1988.35 14
1988.46 11
1988.56 12
1988.66 16
1988.76 24
1988.87 34
1988.97 44
1989.07 52
1989.17 58
1989.27 60
1989.38 59
1989.48 58
1989.58 57
1989.68 58
1989.79 61
1989.89 67
1989.99 75
1990.09 83
1990.20 90
1990.30 95
1990.40 99
1990.50 100
1990.60 100
1990.71 100
1990.81 100
1990.91 101
1991.01 104
1991.12 108
1991.22 113
1991.32 117
1991.42 120
1991.53 121
1991.63 118
1991.73 113
1991.83 104
1991.94 93
1992.04 83
1992.14 73
1992.24 65
1992.35 59
1992.45 55
1992.55 53
1992.65 53
1992.76 55
1992.86 60
1992.96 67
1993.06 75
1993.16 84
1993.27 91
1993.37 96
1993.47 98
1993.57 96
1993.68 90
1993.78 83
1993.88 75
1993.98 68
1994.09 61
1994.19 57
1994.29 54
1994.39 53
1994.50 53
1994.60 53
1994.70 54
1994.80 56
1994.91 57
1995.01 59
1995.11 60
1995.21 61
1995.32 61
1995.42 61
1995.52 60
1995.62 59
1995.73 58
1995.83 57
1995.93 57
1996.03 56
1996.14 56
1996.24 55
1996.34 55
1996.44 54
1996.55 54
1996.65 56
1996.75 59
1996.85 64
1996.96 70
1997.06 78
1997.16 86
1997.26 93
1997.37 100
1997.47 105
1997.57 108
1997.67 109
1997.78 111
1997.88 112
1997.98 114
1998.08 115
1998.19 116
1998.29 115
1998.39 112
1998.49 107
1998.60 98
1998.70 87
1998.80 74
1998.90 60
1999.01 47
1999.11 35
1999.21 24
1999.32 16
1999.42 11
1999.52 7
1999.62 5
1999.73 4
1999.83 3
1999.93 3
2000.03 3
2000.14 5
2000.24 9
2000.34 15
2000.44 25
2000.55 36
2000.65 48
2000.75 58
2000.85 65
2000.96 68
2001.06 66
2001.16 60
2001.26 52
2001.37 42
2001.47 33
2001.57 26
2001.68 21
2001.78 19
2001.88 18
2001.98 17
2002.09 15
2002.19 13
2002.29 8
2002.39 2
2002.50 0
2002.60 0
2002.70 0
2002.80 0
2002.91 0
2003.01 0
2003.11 0
2003.22 2
2003.32 14
2003.42 29
2003.52 44
2003.63 59
2003.73 71
2003.83 79
2003.93 83
2004.04 82
2004.14 77
2004.24 68
2004.34 57
2004.45 45
2004.55 34
2004.65 25
2004.76 20
2004.86 18
2004.96 19
2005.06 22
2005.17 25
2005.27 27
2005.37 27
2005.47 26
2005.58 25
2005.68 24
2005.78 24
2005.89 26
2005.99 30
2006.09 35
2006.19 40
2006.30 42
2006.40 43
2006.50 41
2006.61 37
2006.71 32
2006.81 27
2006.91 21
2007.02 15
2007.12 10
2007.22 7
2007.32 5
2007.43 4
2007.53 5
2007.63 7
2007.74 9
2007.84 10
2007.94 9
2008.04 7
2008.15 3
2008.25 0
2008.35 0
2008.46 0
2008.56 0
2008.66 0
2008.76 0
2008.87 4
2008.97 19
2009.07 37
2009.18 55
2009.28 70
2009.38 80
2009.48 84
2009.59 82
2009.69 76
2009.79 67
2009.90 58
2010.00 52
2010.10 50
2010.20 51
2010.31 55
2010.41 61
2010.51 68
2010.62 74
2010.72 79
2010.82 82
2010.92 82
2011.03 78
2011.13 71
2011.23 60
2011.34 46
2011.44 32
2011.54 17
2011.64 5
2011.75 0
2011.85 0
2011.95 0
2012.06 0
2012.16 7
2012.26 18
2012.36 31
2012.47 43
2012.57 52
2012.67 59
2012.78 62
2012.88 64
2012.98 63
2013.09 62
2013.19 62
2013.29 61
2013.39 61
2013.50 60
2013.60 59
2013.70 57
2013.81 54
2013.91 51
2014.01 48
2014.11 46
2014.22 44
2014.32 43
2014.42 42
2014.53 42
2014.63 42
2014.73 43
2014.84 45
2014.94 49
2015.04 54
2015.14 61
2015.25 67
2015.35 73
2015.45 77
2015.56 78
2015.66 75
2015.76 71
2015.87 64
2015.97 57
2016.07 50
2016.17 44
2016.28 39
2016.38 35
2016.48 32
2016.59 31
2016.69 31
2016.79 32
2016.90 34
2017.00 38
2017.10 43
2017.20 47
2017.31 50
2017.41 51
2017.51 50
2017.62 47
2017.72 42
2017.82 37
2017.93 31
2018.03 27
2018.13 25
2018.24 26
2018.34 30
2018.44 37
2018.54 46
2018.65 57
2018.75 69
2018.85 80
2018.96 89
2019.06 95
2019.16 98
2019.27 97
2019.37 93
2019.47 87
2019.58 81
2019.68 76
2019.78 71
2019.88 66
2019.99 61
2020.09 55
2020.19 47
2020.30 38
2020.40 27
2020.50 17
2020.61 8
2020.71 1
2020.81 0
2020.92 0
2021.02 0
2021.12 0
2021.23 3
2021.33 7
2021.43 10
2021.53 14
2021.64 16
2021.74 18
2021.84 20
2021.95 20
2022.05 21
2022.15 22
2022.26 23
2022.36 25
2022.46 27
2022.57 30
2022.67 33
2022.77 35
2022.88 38
2022.98 40
2023.08 42
2023.19 44
2023.29 43
2023.39 40
2023.50 35
2023.60 28
2023.70 20
2023.80 12
2023.91 4
2024.01 0
2024.11 0
2024.22 0
2024.32 0
2024.42 0
2024.53 0
2024.63 6
2024.73 13
2024.84 21
2024.94 28
2025.04 34
2025.15 40
2025.25 44
2025.35 46
2025.46 45
2025.56 43
2025.66 38
2025.77 31
2025.87 24
2025.97 18
2026.08 12
2026.18 8
2026.28 7
2026.39 8
2026.49 12
2026.59 18
2026.70 26
2026.80 35
2026.90 43
2027.01 50
2027.11 56
2027.21 59
2027.32 59
2027.42 58
2027.52 56
2027.63 54
2027.73 52
2027.83 52
2027.94 52
2028.04 52
2028.14 53
2028.25 54
2028.35 54
2028.45 55
2028.56 55
2028.66 56
2028.76 55
2028.87 55
2028.97 54
2029.07 54
2029.18 53
2029.28 55
2029.38 57
2029.49 62
2029.59 68
2029.69 75
2029.80 82
2029.90 89
2030.00 94
2030.11 99
2030.21 102
2030.31 104
2030.42 104
2030.52 103
2030.62 101
2030.73 98
2030.83 95
2030.93 92
2031.04 88
2031.14 85
2031.24 82
2031.35 78
2031.45 75
2031.55 72
2031.66 69
2031.76 66
2031.86 62
2031.97 58
2032.07 51
2032.17 43
2032.28 33
2032.38 24
2032.48 15
2032.59 9
2032.69 5
2032.79 6
2032.90 9
2033.00 15
2033.10 23
2033.21 32
2033.31 41
2033.41 50
2033.52 59
2033.62 68
2033.73 76
2033.83 83
2033.93 88
2034.04 90
2034.14 90
2034.24 88
2034.35 85
2034.45 80
2034.55 75
2034.66 68
2034.76 62
2034.86 54
2034.97 46
2035.07 39
2035.17 32
2035.28 26
2035.38 21
2035.48 17
2035.59 14
2035.69 10
2035.80 7
2035.90 4
2036.00 2
2036.11 2
2036.21 3
2036.31 7
2036.42 12
2036.52 18
2036.62 22
2036.73 25
2036.83 25
2036.93 21
2037.04 15
2037.14 7
2037.24 1
2037.35 0
2037.45 0
2037.56 0
2037.66 1
2037.76 7
2037.87 14
2037.97 18
2038.07 20
2038.18 18
2038.28 12
2038.38 4
2038.49 0
2038.59 0
2038.69 0
2038.80 0
2038.90 0
2039.01 0
2039.11 0
2039.21 3
2039.32 10
2039.42 15
2039.52 17
2039.63 17
2039.73 16
2039.83 15
2039.94 15
2040.04 15
2040.15 16
2040.25 19
2040.35 22
2040.46 25
2040.56 30
2040.66 36
2040.77 41
2040.87 46
2040.97 49
2041.08 50
2041.18 50
2041.29 48
2041.39 45
2041.49 42
2041.60 40
2041.70 40
2041.80 41
2041.91 45
2042.01 53
2042.11 64
2042.22 78
2042.32 94
2042.43 112
2042.53 128
2042.63 141
2042.74 149
2042.84 151
2042.94 147
2043.05 138
2043.15 126
2043.26 113
2043.36 101
2043.46 91
2043.57 84
2043.67 80
2043.77 79
2043.88 79
2043.98 77
2044.09 73
2044.19 68
2044.29 60
2044.40 51
2044.50 44
2044.60 39
2044.71 37
2044.81 38
2044.91 42
2045.02 46
2045.12 50
2045.23 53
2045.33 54
2045.43 53
2045.54 51
2045.64 47
2045.75 43
2045.85 40
2045.95 38
2046.06 38
2046.16 39
2046.26 43
2046.37 48
2046.47 53
2046.58 59
2046.68 65
2046.78 70
2046.89 74
2046.99 77
2047.09 77
2047.20 77
2047.30 76
2047.41 75
2047.51 72
2047.61 70
2047.72 66
2047.82 63
2047.92 59
2048.03 55
2048.13 52
2048.24 50
2048.34 50
2048.44 50
2048.55 50
2048.65 52
2048.76 54
2048.86 56
2048.96 60
2049.07 64
2049.17 69
2049.27 74
2049.38 78
2049.48 79
2049.59 78
2049.69 74
2049.79 68
2049.90 61
2050.00 54
2050.11 48
2050.21 45
2050.31 44
2050.42 45
2050.52 46
2050.63 48
2050.73 49
2050.83 50
2050.94 50
2051.04 49
2051.14 50
2051.25 51
2051.35 55
2051.46 59
2051.56 64
2051.66 68
2051.77 71
2051.87 71
2051.98 69
2052.08 67
2052.18 65
2052.29 66
2052.39 70
2052.50 77
2052.60 87
2052.70 99
2052.81 109
2052.91 118
2053.02 123
2053.12 124
2053.22 122
2053.33 118
2053.43 114
2053.54 109
2053.64 105
2053.74 102
2053.85 99
2053.95 95
2054.06 89
2054.16 83
2054.26 77
2054.37 71
2054.47 68
2054.57 67
2054.68 71
2054.78 77
2054.89 85
2054.99 94
2055.09 101
2055.20 106
2055.30 108
2055.41 107
2055.51 104
2055.62 100
2055.72 96
2055.82 93
2055.93 92
2056.03 94
2056.14 98
2056.24 103
2056.34 109
2056.45 115
2056.55 122
2056.66 128
2056.76 132
2056.86 135
2056.97 135
2057.07 132
2057.18 126
2057.28 115
2057.38 102
2057.49 87
2057.59 72
2057.70 58
2057.80 45
2057.90 35
2058.01 28
2058.11 22
2058.22 18
2058.32 15
2058.42 12
2058.53 9
2058.63 6
2058.74 1
2058.84 0
2058.95 0
2059.05 0
2059.15 0
2059.26 0
2059.36 0
2059.47 0
2059.57 1
2059.67 9
2059.78 17
2059.88 23
2059.99 26
2060.09 27
2060.19 24
2060.30 19
2060.40 14
2060.51 8
2060.61 5
2060.72 3
2060.82 3
2060.92 6
2061.03 9
2061.13 13
2061.24 16
2061.34 18
2061.44 20
2061.55 21
2061.65 24
2061.76 28
2061.86 35
2061.97 45
2062.07 57
2062.17 71
2062.28 84
2062.38 96
2062.49 106
2062.59 112
2062.69 116
2062.80 116
2062.90 114
2063.01 110
2063.11 105
2063.22 99
2063.32 95
2063.42 91
2063.53 88
2063.63 88
2063.74 89
2063.84 92
2063.95 97
2064.05 103
2064.15 108
2064.26 113
2064.36 115
2064.47 115
2064.57 111
2064.67 105
2064.78 97
2064.88 87
2064.99 78
2065.09 69
2065.20 63
2065.30 58
2065.40 55
2065.51 54
2065.61 54
2065.72 54
2065.82 55
2065.93 55
2066.03 55
2066.13 53
2066.24 50
2066.34 47
2066.45 43
2066.55 40
2066.66 38
2066.76 38
2066.86 41
2066.97 47
2067.07 54
2067.18 63
2067.28 71
2067.39 78
2067.49 82
2067.59 83
2067.70 81
2067.80 76
2067.91 69
2068.01 60
2068.12 52
2068.22 45
2068.33 41
2068.43 40
2068.53 41
2068.64 43
2068.74 44
2068.85 43
2068.95 40
2069.06 34
2069.16 28
2069.26 22
2069.37 18
2069.47 16
2069.58 17
2069.68 19
2069.79 21
2069.89 23
2069.99 24
2070.10 23
2070.20 21
2070.31 20
2070.41 21
2070.52 24
2070.62 29
2070.73 36
2070.83 42
2070.93 47
2071.04 49
2071.14 48
2071.25 44
2071.35 38
2071.46 33
2071.56 27
2071.67 24
2071.77 24
2071.87 26
2071.98 31
2072.08 38
2072.19 45
2072.29 51
2072.40 54
2072.50 55
2072.61 52
2072.71 46
2072.81 39
2072.92 31
2073.02 24
2073.13 18
2073.23 14
2073.34 11
2073.44 8
2073.55 4
2073.65 0
2073.75 0
2073.86 0
2073.96 0
2074.07 0
2074.17 0
2074.28 0
2074.38 0
2074.49 5
2074.59 14
2074.69 23
2074.80 33
2074.90 43
2075.01 54
2075.11 64
2075.22 74
2075.32 83
2075.43 91
2075.53 96
2075.64 99
2075.74 99
2075.84 97
2075.95 93
2076.05 88
2076.16 83
2076.26 78
2076.37 73
2076.47 69
2076.58 67
2076.68 67
2076.79 69
2076.89 72
2076.99 76
2077.10 81
2077.20 86
2077.31 89
2077.41 90
2077.52 90
2077.62 90
2077.73 88
2077.83 87
2077.94 87
2078.04 88
2078.14 91
2078.25 94
2078.35 98
2078.46 103
2078.56 109
2078.67 114
2078.77 118
2078.88 121
2078.98 122
2079.09 122
2079.19 120
2079.30 117
2079.40 113
2079.50 108
2079.61 104
2079.71 101
2079.82 98
2079.92 96
2080.03 93
2080.13 90
2080.24 86
2080.34 83
2080.45 80
2080.55 77
2080.66 76
2080.76 77
2080.87 80
2080.97 84
2081.07 90
2081.18 96
2081.28 102
2081.39 106
2081.49 108
2081.60 108
2081.70 104
2081.81 96
2081.91 86
2082.02 73
2082.12 60
2082.23 47
2082.33 37
2082.44 30
2082.54 28
2082.64 30
2082.75 34
2082.85 38
2082.96 42
2083.06 44
2083.17 44
2083.27 41
2083.38 37
2083.48 32
2083.59 27
2083.69 23
2083.80 20
2083.90 19
2084.01 18
2084.11 19
2084.22 21
2084.32 25
2084.43 29
2084.53 34
2084.63 37
2084.74 40
2084.84 41
2084.95 41
2085.05 39
2085.16 36
2085.26 34
2085.37 32
2085.47 33
2085.58 36
2085.68 45
2085.79 57
2085.89 74
2086.00 93
2086.10 112
2086.21 128
2086.31 140
2086.42 146
2086.52 146
2086.63 141
2086.73 134
2086.83 125
2086.94 117
2087.04 110
2087.15 105
2087.25 101
2087.36 98
2087.46 95
2087.57 92
2087.67 88
2087.78 85
2087.88 81
2087.99 78
2088.09 75
2088.20 72
2088.30 70
2088.41 69
2088.51 69
2088.62 68
2088.72 68
2088.83 68
2088.93 66
2089.04 64
2089.14 62
2089.25 59
2089.35 57
2089.46 55
2089.56 55
2089.67 56
2089.77 58
2089.88 61
2089.98 66
2090.09 71
2090.19 75
2090.29 79
2090.40 81
2090.50 81
2090.61 79
2090.71 76
2090.82 74
2090.92 74
2091.03 76
2091.13 80
2091.24 85
2091.34 91
2091.45 97
2091.55 100
2091.66 102
2091.76 102
2091.87 101
2091.97 99
2092.08 96
2092.18 93
2092.29 92
2092.39 92
2092.50 94
2092.60 98
2092.71 104
2092.81 111
2092.92 118
2093.02 124
2093.13 128
2093.23 129
2093.34 129
2093.44 127
2093.55 124
2093.65 122
2093.76 120
2093.86 117
2093.97 114
2094.07 110
2094.18 103
2094.28 93
2094.39 81
2094.49 68
2094.60 55
2094.70 45
2094.81 38
2094.91 36
2095.02 38
2095.12 44
2095.23 53
2095.33 62
2095.44 70
2095.54 76
2095.65 79
2095.75 80
2095.86 78
2095.96 74
2096.07 69
2096.17 63
2096.28 57
2096.38 51
2096.49 46
2096.59 41
2096.70 38
2096.80 36
2096.91 37
2097.01 39
2097.12 42
2097.22 45
2097.33 48
2097.43 51
2097.54 52
2097.64 53
2097.75 52
2097.85 51
2097.96 50
2098.06 49
2098.17 48
2098.27 48
2098.38 49
2098.48 52
2098.59 56
2098.69 61
2098.80 67
2098.91 72
2099.01 78
2099.12 84
2099.22 90
2099.33 95
2099.43 99
2099.54 101
2099.64 100
2099.75 96
2099.85 89
2099.96 78
2100.06 67
2100.17 57
2100.27 48
2100.38 43
2100.48 41
2100.59 42
2100.69 45
2100.80 49
2100.90 52
2101.01 55
2101.11 59
2101.22 63
2101.32 67
2101.43 73
2101.53 79
2101.64 85
2101.74 91
2101.85 96
2101.95 100
2102.06 103
2102.16 106
2102.27 107
2102.38 107
2102.48 105
2102.59 100
2102.69 92
2102.80 81
2102.90 66
2103.01 51
2103.11 36
2103.22 23
2103.32 14
2103.43 9
2103.53 8
2103.64 11
2103.74 18
2103.85 26
2103.95 34
2104.06 41
2104.16 44
2104.27 45
2104.37 42
2104.48 36
2104.59 28
2104.69 19
2104.80 11
2104.90 4
2105.01 0
2105.11 0
2105.22 0
2105.32 2
2105.43 8
2105.53 15
2105.64 23
2105.74 32
2105.85 40
2105.95 49
2106.06 58
2106.16 66
2106.27 73
2106.37 80
2106.48 85
2106.59 89
2106.69 91
2106.80 91
2106.90 89
2107.01 85
2107.11 80
2107.22 75
2107.32 69
2107.43 65
2107.53 63
2107.64 63
2107.74 67
2107.85 73
2107.95 81
2108.06 89
2108.17 96
2108.27 100
2108.38 101
2108.48 100
2108.59 98
2108.69 95
2108.80 94
2108.90 93
2109.01 94
2109.11 93
2109.22 91
2109.32 87
2109.43 78
2109.53 67
2109.64 54
2109.75 40
2109.85 28
2109.96 21
2110.06 18
2110.17 20
2110.27 27
2110.38 37
2110.48 48
2110.59 58
2110.69 66
2110.80 72
2110.90 74
2111.01 75
2111.12 75
2111.22 73
2111.33 72
2111.43 71
2111.54 69
2111.64 67
2111.75 64
2111.85 60
2111.96 57
2112.06 53
2112.17 52
2112.28 52
2112.38 55
2112.49 60
2112.59 68
2112.70 78
2112.80 89
2112.91 99
2113.01 110
2113.12 120
2113.22 127
2113.33 132
2113.44 134
2113.54 133
2113.65 128
2113.75 120
2113.86 110
2113.96 100
2114.07 91
2114.17 84
2114.28 79
2114.38 76
2114.49 74
2114.60 73
2114.70 73
2114.81 73
2114.91 73
2115.02 73
2115.12 74
2115.23 74
2115.33 74
2115.44 72
2115.55 68
2115.65 62
2115.76 55
2115.86 47
2115.97 38
2116.07 29
2116.18 19
2116.28 10
2116.39 1
2116.50 0
2116.60 0
2116.71 0
2116.81 0
2116.92 0
2117.02 0
2117.13 0
2117.23 3
2117.34 10
2117.45 16
2117.55 19
2117.66 18
2117.76 16
2117.87 11
2117.97 7
2118.08 3
2118.18 2
2118.29 3
2118.40 9
2118.50 18
2118.61 29
2118.71 41
2118.82 52
2118.92 61
2119.03 68
2119.14 72
2119.24 74
2119.35 75
2119.45 78
2119.56 83
2119.66 91
2119.77 100
2119.87 111
2119.98 122
2120.09 130
2120.19 134
2120.30 134
2120.40 129
2120.51 120
2120.61 109
2120.72 98
2120.83 87
2120.93 78
2121.04 70
2121.14 65
2121.25 60
2121.35 57
2121.46 56
2121.56 56
2121.67 57
2121.78 60
2121.88 64
2121.99 70
2122.09 76
2122.20 83
2122.30 89
2122.41 94
2122.52 96
2122.62 96
2122.73 92
2122.83 84
2122.94 74
2123.04 62
2123.15 50
2123.26 41
2123.36 34
2123.47 31
2123.57 31
2123.68 33
2123.78 35
2123.89 37
2124.00 39
2124.10 41
2124.21 42
2124.31 43
2124.42 44
2124.52 45
2124.63 45
2124.74 45
2124.84 45
2124.95 44
2125.05 43
2125.16 42
2125.27 42
2125.37 41
2125.48 41
2125.58 42
2125.69 43
2125.79 46
2125.90 51
2126.01 57
2126.11 65
2126.22 75
2126.32 87
2126.43 101
2126.53 116
2126.64 133
2126.75 151
2126.85 168
2126.96 183
2127.06 196
2127.17 205
2127.28 211
2127.38 214
2127.49 215
2127.59 216
2127.70 218
2127.80 220
2127.91 222
2128.02 224
2128.12 223
2128.23 218
2128.33 208
2128.44 193
2128.55 174
2128.65 153
2128.76 133
2128.86 115
2128.97 102
2129.07 93
2129.18 90
2129.29 90
2129.39 93
2129.50 97
2129.60 101
2129.71 103
2129.82 103
2129.92 102
2130.03 100
2130.13 98
2130.24 97
2130.35 97
2130.45 97
2130.56 97
2130.66 97
2130.77 95
2130.87 92
2130.98 87
2131.09 80
2131.19 73
2131.30 66
2131.40 60
2131.51 57
2131.62 57
2131.72 60
2131.83 64
2131.93 69
2132.04 73
2132.15 75
2132.25 75
2132.36 73
2132.46 70
2132.57 68
2132.68 66
2132.78 65
2132.89 64
2132.99 63
2133.10 61
2133.21 55
2133.31 47
2133.42 38
2133.52 28
2133.63 20
2133.74 13
2133.84 8
2133.95 5
2134.05 4
2134.16 2
2134.27 0
2134.37 0
2134.48 0
2134.58 0
2134.69 0
2134.80 0
2134.90 0
2135.01 1
2135.11 13
2135.22 26
2135.33 38
2135.43 48
2135.54 55
2135.64 58
2135.75 58
2135.86 56
2135.96 51
2136.07 45
2136.17 40
2136.28 35
2136.39 31
2136.49 29
2136.60 28
2136.70 27
2136.81 25
2136.92 22
2137.02 18
2137.13 13
2137.23 8
2137.34 4
2137.45 2
2137.55 3
2137.66 7
2137.76 13
2137.87 22
2137.98 31
2138.08 41
2138.19 50
2138.29 58
2138.40 64
2138.51 67
2138.61 69
2138.72 68
2138.83 65
2138.93 61
2139.04 56
2139.14 52
2139.25 48
2139.36 46
2139.46 45
2139.57 45
2139.67 47
2139.78 48
2139.89 48
2139.99 48
2140.10 45
2140.20 42
2140.31 37
2140.42 32
2140.52 29
2140.63 28
2140.74 32
2140.84 39
2140.95 49
2141.05 61
2141.16 73
2141.27 84
2141.37 91
2141.48 94
2141.58 94
2141.69 92
2141.80 90
2141.90 90
2142.01 92
2142.12 96
2142.22 102
2142.33 109
2142.43 114
2142.54 117
2142.65 117
2142.75 113
2142.86 107
2142.97 100
2143.07 95
2143.18 94
2143.28 97
2143.39 104
2143.50 113
2143.60 121
2143.71 128
2143.82 130
2143.92 127
2144.03 121
2144.13 113
2144.24 104
2144.35 96
2144.45 89
2144.56 85
2144.67 82
2144.77 81
2144.88 79
2144.98 78
2145.09 75
2145.20 71
2145.30 66
2145.41 62
2145.52 57
2145.62 55
2145.73 54
2145.83 56
2145.94 60
2146.05 66
2146.15 71
2146.26 74
2146.37 75
2146.47 74
2146.58 69
2146.68 63
2146.79 57
2146.90 51
2147.00 47
2147.11 45
2147.22 45
2147.32 45
2147.43 46
2147.53 47
2147.64 46
2147.75 44
2147.85 41
2147.96 39
2148.07 38
2148.17 39
2148.28 43
2148.39 50
2148.49 59
2148.60 70
2148.70 81
2148.81 90
2148.92 98
2149.02 102
2149.13 105
2149.24 104
2149.34 102
2149.45 98
2149.56 94
2149.66 88
2149.77 82
2149.87 76
2149.98 70
2150.09 66
2150.19 64
2150.30 65
2150.41 67
2150.51 72
2150.62 75
2150.73 78
2150.83 78
2150.94 76
2151.04 71
2151.15 66
2151.26 61
2151.36 57
2151.47 56
2151.58 57
2151.68 59
2151.79 60
2151.90 59
2152.00 57
2152.11 53
2152.22 49
2152.32 45
2152.43 43
2152.53 43
2152.64 43
2152.75 44
2152.85 43
2152.96 41
2153.07 37
2153.17 32
2153.28 27
2153.39 24
2153.49 22
2153.60 23
2153.71 26
2153.81 31
2153.92 36
2154.03 43
2154.13 51
2154.24 59
2154.34 67
2154.45 74
2154.56 79
2154.66 82
2154.77 82
2154.88 80
2154.98 77
2155.09 73
2155.20 70
2155.30 69
2155.41 69
2155.52 71
2155.62 74
2155.73 75
2155.84 76
2155.94 75
2156.05 72
2156.16 68
2156.26 63
2156.37 59
2156.48 54
2156.58 51
2156.69 48
2156.79 48
2156.90 49
2157.01 52
2157.11 56
2157.22 62
2157.33 69
2157.43 76
2157.54 82
2157.65 86
2157.75 88
2157.86 88
2157.97 85
2158.07 82
2158.18 77
2158.29 73
2158.39 70
2158.50 67
2158.61 66
2158.71 65
2158.82 65
2158.93 65
2159.03 66
2159.14 65
2159.25 64
2159.35 62
2159.46 59
2159.57 56
2159.67 53
2159.78 52
2159.89 53
2159.99 56
2160.10 60
2160.21 66
2160.31 72
2160.42 77
2160.53 80
2160.63 80
2160.74 77
2160.85 72
2160.95 64
2161.06 56
2161.17 48
2161.27 42
2161.38 38
2161.49 38
2161.59 41
2161.70 48
2161.81 56
2161.91 66
2162.02 76
2162.13 82
2162.23 86
2162.34 85
2162.45 82
2162.55 75
2162.66 68
2162.77 62
2162.87 58
2162.98 56
2163.09 56
2163.19 59
2163.30 63
2163.41 68
2163.51 73
2163.62 78
2163.73 82
2163.83 85
2163.94 87
2164.05 86
2164.15 82
2164.26 76
2164.37 68
2164.47 60
2164.58 53
2164.69 48
2164.79 47
2164.90 49
2165.01 53
2165.11 58
2165.22 62
2165.33 64
2165.43 65
2165.54 63
2165.65 60
2165.75 57
2165.86 55
2165.97 54
2166.07 55
2166.18 57
2166.29 60
2166.40 64
2166.50 69
2166.61 76
2166.72 83
2166.82 91
2166.93 99
2167.04 105
2167.14 107
2167.25 107
2167.36 104
2167.46 98
2167.57 91
2167.68 84
2167.78 77
2167.89 71
2168.00 67
2168.10 64
2168.21 61
2168.32 59
2168.42 58
2168.53 57
2168.64 57
2168.75 58
2168.85 61
2168.96 65
2169.07 70
2169.17 76
2169.28 82
2169.39 88
2169.49 94
2169.60 98
2169.71 102
2169.81 105
2169.92 108
2170.03 112
2170.13 117
2170.24 121
2170.35 125
2170.45 126
2170.56 124
2170.67 118
2170.78 110
2170.88 101
2170.99 92
2171.10 85
2171.20 81
2171.31 80
2171.42 81
2171.52 84
2171.63 87
2171.74 87
2171.84 85
2171.95 80
2172.06 71
2172.17 61
2172.27 50
2172.38 38
2172.49 28
2172.59 22
2172.70 18
2172.81 19
2172.91 24
2173.02 32
2173.13 42
2173.23 52
2173.34 61
2173.45 68
2173.56 72
2173.66 73
2173.77 71
2173.88 69
2173.98 67
2174.09 65
2174.20 63
2174.30 62
2174.41 60
2174.52 57
2174.63 52
2174.73 48
2174.84 44
2174.95 42
2175.05 43
2175.16 47
2175.27 54
2175.37 61
2175.48 66
2175.59 69
2175.70 69
2175.80 66
2175.91 60
2176.02 54
2176.12 48
2176.23 43
2176.34 40
2176.44 37
2176.55 36
2176.66 35
2176.77 33
2176.87 32
2176.98 30
2177.09 29
2177.19 29
2177.30 31
2177.41 34
2177.52 39
2177.62 46
2177.73 54
2177.84 63
2177.94 70
2178.05 76
2178.16 80
2178.26 81
2178.37 79
2178.48 75
2178.59 71
2178.69 66
2178.80 62
2178.91 60
2179.01 60
2179.12 62
2179.23 66
2179.34 70
2179.44 74
2179.55 76
2179.66 76
2179.76 74
2179.87 69
2179.98 63
2180.09 55
2180.19 48
2180.30 41
2180.41 37
2180.51 36
2180.62 37
2180.73 42
2180.84 47
2180.94 54
2181.05 59
2181.16 63
2181.26 63
2181.37 61
2181.48 55
2181.59 47
2181.69 38
2181.80 28
2181.91 20
2182.01 12
2182.12 6
2182.23 0
2182.34 0
2182.44 0
2182.55 0
2182.66 0
2182.76 0
2182.87 0
2182.98 0
2183.09 0
2183.19 2
2183.30 7
2183.41 11
2183.51 16
2183.62 20
2183.73 23
2183.84 25
2183.94 26
2184.05 26
2184.16 24
2184.27 21
2184.37 18
2184.48 15
2184.59 14
2184.69 12
2184.80 12
2184.91 13
2185.02 14
2185.12 15
2185.23 16
2185.34 15
2185.45 13
2185.55 11
2185.66 10
2185.77 9
2185.87 9
2185.98 12
2186.09 17
2186.20 24
2186.30 32
2186.41 40
2186.52 48
2186.63 55
2186.73 61
2186.84 65
2186.95 67
2187.05 68
2187.16 68
2187.27 68
2187.38 67
2187.48 68
2187.59 70
2187.70 75
2187.81 82
2187.91 92
2188.02 105
2188.13 119
2188.23 133
2188.34 147
2188.45 157
2188.56 165
2188.66 170
2188.77 171
2188.88 170
2188.99 168
2189.09 165
2189.20 161
2189.31 156
2189.42 152
2189.52 147
2189.63 141
2189.74 135
2189.84 129
2189.95 124
2190.06 120
2190.17 118
2190.27 118
2190.38 119
2190.49 122
2190.60 125
2190.70 128
2190.81 129
2190.92 130
2191.03 130
2191.13 129
2191.24 128
2191.35 126
2191.46 123
2191.56 119
2191.67 114
2191.78 106
2191.89 97
2191.99 88
2192.10 79
2192.21 71
2192.32 66
2192.42 63
2192.53 63
2192.64 65
2192.74 68
2192.85 72
2192.96 74
2193.07 74
2193.17 71
2193.28 65
2193.39 57
2193.50 46
2193.60 34
2193.71 23
2193.82 13
2193.93 5
2194.03 0
2194.14 0
2194.25 0
2194.36 0
2194.46 0
2194.57 0
2194.68 0
2194.79 0
2194.89 0
2195.00 1
2195.11 6
2195.22 12
2195.32 18
2195.43 23
2195.54 26
2195.65 28
2195.75 27
2195.86 26
2195.97 25
2196.08 24
2196.18 24
2196.29 26
2196.40 30
2196.51 36
2196.61 42
2196.72 49
2196.83 54
2196.94 58
2197.04 60
2197.15 60
2197.26 59
2197.37 57
2197.47 54
2197.58 52
2197.69 51
2197.80 49
2197.90 48
2198.01 46
2198.12 44
2198.23 42
2198.34 40
2198.44 38
2198.55 39
2198.66 41
2198.77 46
2198.87 51
2198.98 57
2199.09 63
2199.20 66
2199.30 67
2199.41 66
2199.52 63
2199.63 59
2199.73 56
2199.84 52
2199.95 50
2200.06 49
2200.16 47
2200.27 45
2200.38 42
2200.49 38
2200.59 32
2200.70 26
2200.81 18
2200.92 11
2201.03 5
2201.13 0
2201.24 0
2201.35 0
2201.46 0
2201.56 1
2201.67 4
2201.78 6
2201.89 8
2201.99 9
2202.10 10
2202.21 9
2202.32 7
2202.42 4
2202.53 0
2202.64 0
2202.75 0
2202.86 0
2202.96 0
2203.07 0
2203.18 0
2203.29 7
2203.39 20
2203.50 33
2203.61 44
2203.72 51
2203.82 52
2203.93 50
2204.04 44
2204.15 37
2204.26 31
2204.36 27
2204.47 26
2204.58 26
2204.69 27
2204.79 27
2204.90 26
2205.01 24
2205.12 20
2205.23 15
2205.33 11
2205.44 7
2205.55 7
2205.66 9
2205.76 14
2205.87 22
2205.98 32
2206.09 41
2206.19 49
2206.30 53
2206.41 54
2206.52 52
2206.63 46
2206.73 40
2206.84 34
2206.95 30
2207.06 28
2207.16 28
2207.27 29
2207.38 30
2207.49 31
2207.60 30
2207.70 28
2207.81 25
2207.92 20
2208.03 15
2208.14 10
2208.24 5
2208.35 1
2208.46 0
2208.57 0
2208.67 0
2208.78 0
2208.89 0
2209.00 0
2209.11 0
2209.21 0
2209.32 1
2209.43 5
2209.54 9
2209.64 12
2209.75 14
2209.86 13
2209.97 10
2210.08 6
2210.18 1
2210.29 0
2210.40 0
2210.51 0
2210.62 6
2210.72 16
2210.83 28
2210.94 38
2211.05 48
2211.15 54
2211.26 59
2211.37 62
2211.48 63
2211.59 65
2211.69 66
2211.80 66
2211.91 65
2212.02 61
2212.13 56
2212.23 50
2212.34 44
2212.45 38
2212.56 33
2212.67 28
2212.77 25
2212.88 22
2212.99 19
2213.10 17
2213.21 17
2213.31 18
2213.42 22
2213.53 29
2213.64 37
2213.74 47
2213.85 58
2213.96 68
2214.07 78
2214.18 87
2214.28 93
2214.39 95
2214.50 95
2214.61 90
2214.72 83
2214.82 76
2214.93 69
2215.04 64
2215.15 63
2215.26 66
2215.36 70
2215.47 76
2215.58 80
2215.69 82
2215.80 82
2215.90 81
2216.01 79
2216.12 77
2216.23 75
2216.34 75
2216.44 74
2216.55 74
2216.66 73
2216.77 72
2216.88 71
2216.98 71
2217.09 70
2217.20 69
2217.31 67
2217.42 64
2217.52 59
2217.63 53
2217.74 47
2217.85 40
2217.96 34
2218.07 30
2218.17 29
2218.28 30
2218.39 33
2218.50 38
2218.61 45
2218.71 52
2218.82 58
2218.93 62
2219.04 64
2219.15 64
2219.25 62
2219.36 57
2219.47 50
2219.58 43
2219.69 36
2219.79 31
2219.90 28
2220.01 28
2220.12 32
2220.23 37
2220.33 43
2220.44 48
2220.55 52
2220.66 54
2220.77 55
2220.88 55
2220.98 56
2221.09 57
2221.20 59
2221.31 62
2221.42 66
2221.52 71
2221.63 74
2221.74 77
2221.85 77
2221.96 76
2222.06 73
2222.17 69
2222.28 65
2222.39 63
2222.50 62
2222.61 65
2222.71 71
2222.82 78
2222.93 85
2223.04 90
2223.15 92
2223.25 90
2223.36 86
2223.47 80
2223.58 73
2223.69 68
2223.80 63
2223.90 60
2224.01 56
2224.12 52
2224.23 46
2224.34 40
2224.44 34
2224.55 28
2224.66 24
2224.77 23
2224.88 24
2224.99 27
2225.09 31
2225.20 37
2225.31 44
2225.42 51
2225.53 58
2225.64 64
2225.74 68
2225.85 69
2225.96 69
2226.07 65
2226.18 60
2226.28 54
2226.39 47
2226.50 39
2226.61 31
2226.72 23
2226.83 18
2226.93 14
2227.04 13
2227.15 14
2227.26 18
2227.37 22
2227.48 26
2227.58 29
2227.69 29
2227.80 28
2227.91 27
2228.02 26
2228.13 28
2228.23 31
2228.34 37
2228.45 43
2228.56 48
2228.67 52
2228.78 53
2228.88 53
2228.99 50
2229.10 46
2229.21 42
2229.32 38
2229.43 33
2229.53 30
2229.64 27
2229.75 26
2229.86 26
2229.97 27
2230.08 31
2230.18 35
2230.29 40
2230.40 44
2230.51 48
2230.62 49
2230.73 50
2230.83 50
2230.94 49
2231.05 50
2231.16 52
2231.27 57
2231.38 62
2231.48 67
2231.59 70
2231.70 69
2231.81 65
2231.92 56
2232.03 44
2232.13 31
2232.24 18
2232.35 7
2232.46 0
2232.57 0
2232.68 0
2232.78 0
2232.89 1
2233.00 7
2233.11 15
2233.22 23
2233.33 30
2233.44 37
2233.54 43
2233.65 45
2233.76 46
2233.87 44
2233.98 41
2234.09 37
2234.19 33
2234.30 32
2234.41 32
2234.52 33
2234.63 36
2234.74 38
2234.85 39
2234.95 38
2235.06 37
2235.17 35
2235.28 34
2235.39 36
2235.50 40
2235.60 45
2235.71 51
2235.82 56
2235.93 59
2236.04 58
2236.15 54
2236.26 48
2236.36 42
2236.47 36
2236.58 32
2236.69 30
2236.80 30
2236.91 29
2237.02 28
2237.12 25
2237.23 22
2237.34 17
2237.45 13
2237.56 9
2237.67 8
2237.77 8
2237.88 9
2237.99 12
2238.10 14
2238.21 17
2238.32 20
2238.43 22
2238.53 23
2238.64 24
2238.75 23
2238.86 20
2238.97 16
2239.08 11
2239.19 6
2239.29 3
2239.40 2
2239.51 6
2239.62 15
2239.73 28
2239.84 44
2239.95 61
2240.05 79
2240.16 96
2240.27 111
2240.38 122
2240.49 131
2240.60 136
2240.71 136
2240.81 133
2240.92 126
2241.03 117
2241.14 106
2241.25 95
2241.36 86
2241.47 78
2241.58 74
2241.68 71
2241.79 71
2241.90 72
2242.01 74
2242.12 76
2242.23 77
2242.34 78
2242.44 78
2242.55 77
2242.66 76
2242.77 74
2242.88 73
2242.99 72
2243.10 70
2243.20 67
2243.31 63
2243.42 58
2243.53 52
2243.64 45
2243.75 40
2243.86 36
2243.97 33
2244.07 31
2244.18 28
2244.29 25
2244.40 21
2244.51 17
2244.62 14
2244.73 13
2244.84 15
2244.94 19
2245.05 23
2245.16 28
2245.27 32
2245.38 34
2245.49 35
2245.60 35
2245.70 36
2245.81 37
2245.92 39
2246.03 41
2246.14 42
2246.25 42
2246.36 41
2246.47 39
2246.57 37
2246.68 36
2246.79 38
2246.90 42
2247.01 49
2247.12 57
2247.23 64
2247.34 70
2247.44 73
2247.55 73
2247.66 72
2247.77 70
2247.88 70
2247.99 72
2248.10 77
2248.21 83
2248.31 92
2248.42 100
2248.53 107
2248.64 112
2248.75 114
2248.86 113
2248.97 108
2249.08 99
2249.19 87
2249.29 73
2249.40 60
2249.51 47
2249.62 38
2249.73 31
2249.84 29
2249.95 29
2250.06 32
2250.16 36
2250.27 41
2250.38 46
2250.49 50
2250.60 52
2250.71 54
2250.82 54
2250.93 53
2251.04 51
2251.14 47
2251.25 43
2251.36 39
2251.47 37
2251.58 37
2251.69 38
2251.80 42
2251.91 46
2252.02 52
2252.12 58
2252.23 64
2252.34 69
2252.45 74
2252.56 80
2252.67 84
2252.78 88
2252.89 92
2253.00 94
2253.10 96
2253.21 97
2253.32 98
2253.43 99
2253.54 99
2253.65 98
2253.76 94
2253.87 86
2253.98 74
2254.08 59
2254.19 41
2254.30 22
2254.41 4
2254.52 0
2254.63 0
2254.74 0
2254.85 0
2254.96 0
2255.07 0
2255.17 0
2255.28 0
2255.39 7
2255.50 19
2255.61 32
2255.72 45
2255.83 59
2255.94 72
2256.05 85
2256.15 98
2256.26 110
2256.37 120
2256.48 127
2256.59 132
2256.70 135
2256.81 135
2256.92 133
2257.03 129
2257.14 125
2257.24 119
2257.35 113
2257.46 106
2257.57 98
2257.68 90
2257.79 83
2257.90 77
2258.01 73
2258.12 72
2258.23 74
2258.33 80
2258.44 89
2258.55 100
2258.66 113
2258.77 126
2258.88 137
2258.99 146
2259.10 152
2259.21 155
2259.32 155
2259.43 154
2259.53 151
2259.64 148
2259.75 143
2259.86 139
2259.97 133
2260.08 127
2260.19 119
2260.30 112
2260.41 106
2260.52 100
2260.63 96
2260.73 94
2260.84 93
2260.95 93
2261.06 94
2261.17 96
2261.28 98
2261.39 100
2261.50 102
2261.61 102
2261.72 102
2261.83 101
2261.93 100
2262.04 98
2262.15 97
2262.26 97
2262.37 98
2262.48 101
2262.59 105
2262.70 111
2262.81 117
2262.92 123
2263.03 129
2263.13 134
2263.24 137
2263.35 139
2263.46 138
2263.57 136
2263.68 133
2263.79 128
2263.90 123
2264.01 117
2264.12 111
2264.23 105
2264.34 98
2264.44 92
2264.55 85
2264.66 77
2264.77 69
2264.88 60
2264.99 52
2265.10 44
2265.21 38
2265.32 35
2265.43 34
2265.54 37
2265.65 42
2265.76 48
2265.86 54
2265.97 60
2266.08 64
2266.19 66
2266.30 66
2266.41 65
2266.52 64
2266.63 62
2266.74 60
2266.85 58
2266.96 56
2267.07 53
2267.18 49
2267.28 45
2267.39 40
2267.50 35
2267.61 31
2267.72 29
2267.83 29
2267.94 32
2268.05 37
2268.16 44
2268.27 52
2268.38 59
2268.49 65
2268.60 69
2268.70 71
2268.81 71
2268.92 71
2269.03 71
2269.14 72
2269.25 75
2269.36 79
2269.47 83
2269.58 87
2269.69 88
2269.80 86
2269.91 82
2270.02 76
2270.13 68
2270.24 60
2270.34 51
2270.45 44
2270.56 38
2270.67 33
2270.78 30
2270.89 28
2271.00 27
2271.11 27
2271.22 28
2271.33 30
2271.44 34
2271.55 39
2271.66 47
2271.77 56
2271.88 66
2271.98 77
2272.09 85
2272.20 90
2272.31 92
2272.42 90
2272.53 85
2272.64 79
2272.75 72
2272.86 67
2272.97 64
2273.08 62
2273.19 62
2273.30 61
2273.41 59
2273.52 55
2273.63 50
2273.73 45
2273.84 39
2273.95 33
2274.06 28
2274.17 24
2274.28 21
2274.39 19
2274.50 18
2274.61 19
2274.72 22
2274.83 27
2274.94 33
2275.05 38
2275.16 44
2275.27 47
2275.38 49
2275.49 49
2275.59 48
2275.70 47
2275.81 46
2275.92 46
2276.03 46
2276.14 45
2276.25 44
2276.36 43
2276.47 42
2276.58 42
2276.69 44
2276.80 50
2276.91 59
2277.02 69
2277.13 80
2277.24 88
2277.35 94
2277.46 97
2277.57 96
2277.67 92
2277.78 88
2277.89 84
2278.00 79
2278.11 75
2278.22 70
2278.33 64
2278.44 58
2278.55 52
2278.66 46
2278.77 42
2278.88 41
2278.99 43
2279.10 48
2279.21 54
2279.32 61
2279.43 66
2279.54 70
2279.65 72
2279.76 71
2279.87 70
2279.97 68
2280.08 68
2280.19 70
2280.30 73
2280.41 77
2280.52 79
2280.63 80
2280.74 78
2280.85 75
2280.96 70
2281.07 66
2281.18 63
2281.29 61
2281.40 60
2281.51 60
2281.62 61
2281.73 61
2281.84 61
2281.95 61
2282.06 61
2282.17 62
2282.28 62
2282.39 63
2282.50 63
2282.60 61
2282.71 58
2282.82 54
2282.93 49
2283.04 45
2283.15 43
2283.26 43
2283.37 45
2283.48 49
2283.59 53
2283.70 56
2283.81 56
2283.92 54
2284.03 49
2284.14 41
2284.25 34
2284.36 29
2284.47 25
2284.58 25
2284.69 26
2284.80 27
2284.91 29
2285.02 28
2285.13 25
2285.24 20
2285.35 14
2285.46 10
2285.57 7
2285.68 8
2285.78 13
2285.89 19
2286.00 27
2286.11 35
2286.22 41
2286.33 44
2286.44 44
2286.55 42
2286.66 38
2286.77 32
2286.88 26
2286.99 18
2287.10 12
2287.21 5
2287.32 0
2287.43 0
2287.54 0
2287.65 0
2287.76 0
2287.87 0
2287.98 0
2288.09 0
2288.20 0
2288.31 1
2288.42 2
2288.53 5
2288.64 8
2288.75 11
2288.86 16
2288.97 19
2289.08 22
2289.19 23
2289.30 23
2289.41 23
2289.52 22
2289.63 22
2289.74 23
2289.85 24
2289.96 25
2290.07 27
2290.17 28
2290.28 28
2290.39 29
2290.50 30
2290.61 32
2290.72 34
2290.83 36
2290.94 37
2291.05 36
2291.16 34
2291.27 30
2291.38 26
2291.49 22
2291.60 20
2291.71 22
2291.82 26
2291.93 34
2292.04 45
2292.15 56
2292.26 66
2292.37 73
2292.48 75
2292.59 74
2292.70 71
2292.81 66
2292.92 63
2293.03 64
2293.14 68
2293.25 76
2293.36 86
2293.47 97
2293.58 105
2293.69 110
2293.80 110
2293.91 105
2294.02 97
2294.13 86
2294.24 74
2294.35 62
2294.46 51
2294.57 41
2294.68 33
2294.79 27
2294.90 24
2295.01 23
2295.12 22
2295.23 23
2295.34 23
2295.45 22
2295.56 20
2295.67 17
2295.78 14
2295.89 10
2296.00 7
2296.11 4
2296.22 2
2296.33 3
2296.44 5
2296.55 10
2296.66 17
2296.77 26
2296.88 35
2296.99 43
2297.10 50
2297.21 55
2297.32 56
2297.43 55
2297.54 52
2297.65 47
2297.76 42
2297.87 35
2297.98 28
2298.09 21
2298.20 13
2298.31 4
2298.42 0
2298.53 0
2298.64 0
2298.75 0
2298.86 0
2298.97 0
2299.08 0
2299.19 0
2299.30 8
2299.41 16
2299.52 22
2299.63 26
2299.74 27
2299.85 25
2299.96 22
2300.07 17
2300.18 12
2300.29 7
2300.40 3
2300.51 0
2300.62 0
2300.73 0
2300.84 2
2300.95 4
2301.06 6
2301.17 8
2301.28 10
2301.39 13
2301.50 16
2301.61 21
2301.72 26
2301.83 31
2301.94 35
2302.05 38
2302.16 39
2302.27 40
2302.38 42
2302.49 45
2302.60 51
2302.71 58
2302.82 65
2302.93 71
2303.04 75
2303.15 76
2303.26 76
2303.37 75
2303.48 76
2303.59 78
2303.70 82
2303.81 89
2303.92 95
2304.03 101
2304.14 105
2304.25 105
2304.36 103
2304.47 98
2304.58 92
2304.69 85
2304.80 77
2304.91 70
2305.02 62
2305.13 55
2305.24 48
2305.35 42
2305.46 37
2305.57 33
2305.68 32
2305.79 32
2305.90 33
2306.01 35
2306.12 38
2306.23 41
2306.34 44
2306.45 48
2306.56 52
2306.67 58
2306.78 65
2306.89 73
2307.00 82
2307.12 91
2307.23 97
2307.34 102
2307.45 103
2307.56 102
2307.67 98
2307.78 93
2307.89 87
2308.00 81
2308.11 76
2308.22 71
2308.33 67
2308.44 64
2308.55 61
2308.66 58
2308.77 55
2308.88 50
2308.99 43
2309.10 35
2309.21 25
2309.32 15
2309.43 5
2309.54 0
2309.65 0
2309.76 0
2309.87 0
2309.98 0
2310.09 6
2310.20 14
2310.31 21
2310.42 25
2310.53 26
2310.64 23
2310.75 19
2310.86 14
2310.97 10
2311.08 9
2311.19 10
2311.30 13
2311.42 18
2311.53 23
2311.64 27
2311.75 28
2311.86 28
2311.97 26
2312.08 23
2312.19 20
2312.30 17
2312.41 14
2312.52 13
2312.63 11
2312.74 11
2312.85 11
2312.96 12
2313.07 15
2313.18 19
2313.29 26
2313.40 34
2313.51 42
2313.62 50
2313.73 56
2313.84 59
2313.95 61
2314.06 60
2314.17 58
2314.28 54
2314.39 49
2314.50 44
2314.62 39
2314.73 35
2314.84 32
2314.95 31
2315.06 30
2315.17 32
2315.28 34
2315.39 37
2315.50 41
2315.61 45
2315.72 52
2315.83 59
2315.94 67
2316.05 75
2316.16 83
2316.27 89
2316.38 93
2316.49 93
2316.60 91
2316.71 85
2316.82 77
2316.93 68
2317.04 60
2317.15 53
2317.27 48
2317.38 47
2317.49 48
2317.60 53
2317.71 59
2317.82 67
2317.93 76
2318.04 83
2318.15 89
2318.26 94
2318.37 99
2318.48 102
2318.59 106
2318.70 111
2318.81 115
2318.92 120
2319.03 125
2319.14 131
2319.25 136
2319.36 142
2319.47 147
2319.59 153
2319.70 160
2319.81 166
2319.92 172
2320.03 177
2320.14 182
2320.25 185
2320.36 186
2320.47 186
2320.58 184
2320.69 183
2320.80 183
2320.91 184
2321.02 186
2321.13 187
2321.24 187
2321.35 184
2321.46 177
2321.57 165
2321.69 150
2321.80 134
2321.91 117
2322.02 102
2322.13 91
2322.24 83
2322.35 79
2322.46 77
2322.57 77
2322.68 76
2322.79 74
2322.90 71
2323.01 65
2323.12 58
2323.23 50
2323.34 42
2323.45 37
2323.56 34
2323.68 36
2323.79 41
2323.90 50
2324.01 61
2324.12 73
2324.23 84
2324.34 91
2324.45 96
2324.56 96
2324.67 92
2324.78 84
2324.89 74
2325.00 61
2325.11 48
2325.22 34
2325.33 21
2325.45 9
2325.56 0
2325.67 0
2325.78 0
2325.89 0
2326.00 5
2326.11 14
2326.22 23
2326.33 31
2326.44 37
2326.55 38
2326.66 37
2326.77 32
2326.88 24
2326.99 16
2327.11 9
2327.22 4
2327.33 3
2327.44 6
2327.55 14
2327.66 25
2327.77 39
2327.88 53
2327.99 65
2328.10 76
2328.21 83
2328.32 87
2328.43 88
2328.54 88
2328.66 88
2328.77 88
2328.88 87
2328.99 85
2329.10 82
2329.21 78
2329.32 72
2329.43 64
2329.54 57
2329.65 50
2329.76 44
2329.87 40
2329.98 37
2330.09 35
2330.21 33
2330.32 32
2330.43 30
2330.54 28
2330.65 25
2330.76 22
2330.87 18
2330.98 15
2331.09 13
2331.20 12
2331.31 13
2331.42 14
2331.53 16
2331.65 16
2331.76 16
2331.87 14
2331.98 11
2332.09 8
2332.20 6
2332.31 4
2332.42 4
2332.53 5
2332.64 8
2332.75 12
2332.86 17
2332.98 23
2333.09 30
2333.20 39
2333.31 49
2333.42 60
2333.53 72
2333.64 83
2333.75 92
2333.86 98
2333.97 102
2334.08 101
2334.19 98
2334.31 93
2334.42 87
2334.53 79
2334.64 72
2334.75 65
2334.86 59
2334.97 53
2335.08 48
2335.19 44
2335.30 41
2335.41 39
2335.52 39
2335.64 40
2335.75 43
2335.86 47
2335.97 52
2336.08 58
2336.19 64
2336.30 69
2336.41 73
2336.52 77
2336.63 79
2336.74 80
2336.86 80
2336.97 79
2337.08 78
2337.19 78
2337.30 77
2337.41 77
2337.52 76
2337.63 74
2337.74 69
2337.85 60
2337.96 49
2338.08 37
2338.19 25
2338.30 16
2338.41 11
2338.52 10
2338.63 14
2338.74 21
2338.85 28
2338.96 34
2339.07 36
2339.19 35
2339.30 30
2339.41 24
2339.52 19
2339.63 14
2339.74 13
2339.85 15
2339.96 19
2340.07 25
2340.18 31
2340.30 37
2340.41 42
2340.52 45
2340.63 47
2340.74 47
2340.85 44
2340.96 38
2341.07 31
2341.18 22
2341.29 13
2341.41 5
2341.52 0
2341.63 0
2341.74 0
2341.85 2
2341.96 9
2342.07 17
2342.18 25
2342.29 32
2342.40 37
2342.52 39
2342.63 38
2342.74 36
2342.85 33
2342.96 30
2343.07 28
2343.18 27
2343.29 27
2343.40 27
2343.51 26
2343.63 24
2343.74 20
2343.85 15
2343.96 10
2344.07 5
2344.18 0
2344.29 0
2344.40 0
2344.51 0
2344.63 0
2344.74 0
2344.85 0
2344.96 0
2345.07 1
2345.18 2
2345.29 2
2345.40 3
2345.51 4
2345.63 5
2345.74 8
2345.85 11
2345.96 14
2346.07 17
2346.18 20
2346.29 23
2346.40 26
2346.51 31
2346.63 35
2346.74 39
2346.85 42
2346.96 43
2347.07 41
2347.18 38
2347.29 33
2347.40 27
2347.52 21
2347.63 17
2347.74 13
2347.85 12
2347.96 11
2348.07 10
2348.18 10
2348.29 10
2348.40 10
2348.52 10
2348.63 9
2348.74 9
2348.85 10
2348.96 12
2349.07 15
2349.18 19
2349.29 24
2349.41 30
2349.52 35
2349.63 40
2349.74 43
2349.85 46
2349.96 48
2350.07 52
2350.18 57
2350.30 64
2350.41 74
2350.52 86
2350.63 99
2350.74 112
2350.85 122
2350.96 131
2351.07 139
2351.19 146
2351.30 153
2351.41 160
2351.52 166
2351.63 171
2351.74 172
2351.85 169
2351.96 161
2352.08 149
2352.19 137
2352.30 126
2352.41 117
2352.52 113
2352.63 111
2352.74 112
2352.85 112
2352.97 111
2353.08 106
2353.19 100
2353.30 93
2353.41 86
2353.52 81
2353.63 79
2353.74 80
2353.86 83
2353.97 87
2354.08 92
2354.19 96
2354.30 99
2354.41 100
2354.52 101
2354.64 101
2354.75 100
2354.86 99
2354.97 96
2355.08 92
2355.19 86
2355.30 78
2355.41 70
2355.53 62
2355.64 55
2355.75 49
2355.86 45
2355.97 42
2356.08 39
2356.19 36
2356.31 33
2356.42 31
2356.53 30
2356.64 32
2356.75 39
2356.86 51
2356.97 68
2357.09 88
2357.20 109
2357.31 128
2357.42 144
2357.53 154
2357.64 159
2357.75 159
2357.87 156
2357.98 151
2358.09 144
2358.20 137
2358.31 130
2358.42 123
2358.53 116
2358.65 108
2358.76 102
2358.87 98
2358.98 96
2359.09 96
2359.20 98
2359.31 102
2359.43 105
2359.54 108
2359.65 109
2359.76 109
2359.87 107
2359.98 104
2360.09 101
2360.21 98
2360.32 94
2360.43 90
2360.54 84
2360.65 76
2360.76 68
2360.87 59
2360.99 50
2361.10 43
2361.21 39
2361.32 36
2361.43 37
2361.54 38
2361.65 41
2361.77 44
2361.88 46
2361.99 49
2362.10 51
2362.21 53
2362.32 54
2362.44 55
2362.55 54
2362.66 52
2362.77 48
2362.88 44
2362.99 40
2363.10 37
2363.22 34
2363.33 34
2363.44 35
2363.55 37
2363.66 40
2363.77 43
2363.89 46
2364.00 49
2364.11 53
2364.22 57
2364.33 61
2364.44 64
2364.55 65
2364.67 66
2364.78 66
2364.89 66
2365.00 66
2365.11 68
2365.22 71
2365.34 76
2365.45 82
2365.56 89
2365.67 94
2365.78 99
2365.89 101
2366.01 101
2366.12 98
2366.23 93
2366.34 88
2366.45 82
2366.56 78
2366.67 75
2366.79 74
2366.90 74
2367.01 75
2367.12 76
2367.23 78
2367.34 78
2367.46 78
2367.57 78
2367.68 79
2367.79 79
2367.90 81
2368.01 83
2368.13 84
2368.24 85
2368.35 85
2368.46 84
2368.57 81
2368.68 78
2368.80 74
2368.91 71
2369.02 67
2369.13 63
2369.24 60
2369.35 56
2369.47 53
2369.58 49
2369.69 46
2369.80 45
2369.91 46
2370.02 48
2370.14 53
2370.25 59
2370.36 65
2370.47 70
2370.58 72
2370.69 72
2370.81 68
2370.92 61
2371.03 54
2371.14 46
2371.25 40
2371.37 36
2371.48 34
2371.59 35
2371.70 38
2371.81 42
2371.92 47
2372.04 52
2372.15 57
2372.26 62
2372.37 66
2372.48 70
2372.59 72
2372.71 73
2372.82 72
2372.93 70
2373.04 67
2373.15 62
2373.26 58
2373.38 53
2373.49 49
2373.60 45
2373.71 42
2373.82 40
2373.94 39
2374.05 38
2374.16 38
2374.27 38
2374.38 38
2374.49 39
2374.61 40
2374.72 41
2374.83 42
2374.94 42
2375.05 42
2375.17 40
2375.28 37
2375.39 35
2375.50 34
2375.61 34
2375.72 38
2375.84 43
2375.95 48
2376.06 53
2376.17 56
2376.28 55
2376.40 51
2376.51 44
2376.62 36
2376.73 28
2376.84 22
2376.95 19
2377.07 18
2377.18 20
2377.29 23
2377.40 27
2377.51 31
2377.63 34
2377.74 36
2377.85 36
2377.96 36
2378.07 36
2378.19 35
2378.30 33
2378.41 30
2378.52 26
2378.63 20
2378.75 12
2378.86 3
2378.97 0
2379.08 0
2379.19 0
2379.30 0
2379.42 0
2379.53 0
2379.64 0
2379.75 0
2379.86 5
2379.98 16
2380.09 28
2380.20 42
2380.31 55
2380.42 68
2380.54 79
2380.65 89
2380.76 96
2380.87 103
2380.98 110
2381.10 116
2381.21 123
2381.32 129
2381.43 134
2381.54 137
2381.66 137
2381.77 133
2381.88 128
2381.99 121
2382.10 115
2382.22 111
2382.33 110
2382.44 115
2382.55 122
2382.66 131
2382.78 141
2382.89 148
2383.00 151
2383.11 150
2383.22 144
2383.34 134
2383.45 121
2383.56 107
2383.67 91
2383.78 77
2383.90 65
2384.01 56
2384.12 50
2384.23 48
2384.34 49
2384.46 52
2384.57 56
2384.68 60
2384.79 63
2384.90 65
2385.02 67
2385.13 67
2385.24 67
2385.35 67
2385.46 65
2385.58 63
2385.69 59
2385.80 54
2385.91 50
2386.02 46
2386.14 43
2386.25 41
2386.36 40
2386.47 38
2386.58 35
2386.70 32
2386.81 29
2386.92 26
2387.03 24
2387.15 23
2387.26 22
2387.37 22
2387.48 23
2387.59 24
2387.71 25
2387.82 26
2387.93 28
2388.04 30
2388.15 32
2388.27 34
2388.38 36
2388.49 37
2388.60 37
2388.71 37
2388.83 36
2388.94 35
2389.05 34
2389.16 35
2389.28 36
2389.39 40
2389.50 44
2389.61 50
2389.72 56
2389.84 62
2389.95 68
2390.06 72
2390.17 73
2390.29 73
2390.40 72
2390.51 70
2390.62 69
2390.73 70
2390.85 72
2390.96 77
2391.07 83
2391.18 90
2391.29 97
2391.41 103
2391.52 108
2391.63 112
2391.74 115
2391.86 117
2391.97 118
2392.08 118
2392.19 119
2392.30 118
2392.42 117
2392.53 115
2392.64 112
2392.75 108
2392.87 104
2392.98 100
2393.09 98
2393.20 97
2393.31 99
2393.43 101
2393.54 104
2393.65 106
2393.76 106
2393.88 105
2393.99 102
2394.10 97
2394.21 93
2394.33 89
2394.44 88
2394.55 89
2394.66 92
2394.77 95
2394.89 99
2395.00 102
2395.11 103
2395.22 103
2395.34 100
2395.45 97
2395.56 94
2395.67 92
2395.78 91
2395.90 92
2396.01 94
2396.12 97
2396.23 99
2396.35 101
2396.46 102
2396.57 101
2396.68 100
2396.80 98
2396.91 96
2397.02 94
2397.13 90
2397.24 86
2397.36 81
2397.47 74
2397.58 68
2397.69 62
2397.81 56
2397.92 52
2398.03 50
2398.14 48
2398.26 48
2398.37 49
2398.48 50
2398.59 51
2398.71 53
2398.82 56
2398.93 59
2399.04 62
2399.16 65
2399.27 67
2399.38 68
2399.49 66
2399.60 64
2399.72 60
2399.83 56
2399.94 52
2400.05 49
2400.17 47
2400.28 44
2400.39 41
2400.50 35
2400.62 27
2400.73 17
2400.84 8
2400.95 0
2401.07 0
2401.18 0
2401.29 3
2401.40 13
2401.52 26
2401.63 38
2401.74 49
2401.85 56
2401.97 60
2402.08 60
2402.19 56
2402.30 52
2402.42 46
2402.53 41
2402.64 37
2402.75 34
2402.87 32
2402.98 31
2403.09 31
2403.20 31
2403.32 31
2403.43 30
2403.54 29
2403.65 27
2403.77 24
2403.88 21
2403.99 19
2404.10 18
2404.21 21
2404.33 25
2404.44 32
2404.55 39
2404.67 47
2404.78 54
2404.89 59
2405.00 62
2405.12 63
2405.23 62
2405.34 59
2405.45 54
2405.57 48
2405.68 41
2405.79 35
2405.90 30
2406.02 26
2406.13 24
2406.24 22
2406.35 20
2406.47 18
2406.58 16
2406.69 14
2406.80 12
2406.92 10
2407.03 9
2407.14 8
2407.25 6
2407.37 3
2407.48 0
2407.59 0
2407.70 0
2407.82 0
2407.93 0
2408.04 0
2408.15 0
2408.27 0
2408.38 8
2408.49 18
2408.60 29
2408.72 41
2408.83 53
2408.94 64
2409.05 74
2409.17 81
2409.28 86
2409.39 89
2409.51 91
2409.62 93
2409.73 96
2409.84 100
2409.96 104
2410.07 107
2410.18 108
2410.29 107
2410.41 102
2410.52 95
2410.63 86
2410.74 78
2410.86 70
2410.97 66
2411.08 63
2411.20 63
2411.31 65
2411.42 69
2411.53 73
2411.65 77
2411.76 81
2411.87 84
2411.98 87
2412.10 90
2412.21 92
2412.32 94
2412.43 95
2412.55 95
2412.66 94
2412.77 92
2412.89 89
2413.00 85
2413.11 79
2413.22 73
2413.34 66
2413.45 60
2413.56 54
2413.67 47
2413.79 40
2413.90 33
2414.01 26
2414.13 19
2414.24 13
2414.35 10
2414.46 10
2414.58 13
2414.69 19
2414.80 26
2414.91 33
2415.03 38
2415.14 41
2415.25 40
2415.37 38
2415.48 35
2415.59 33
2415.70 31
2415.82 30
2415.93 30
2416.04 29
2416.15 27
2416.27 24
2416.38 20
2416.49 15
2416.61 9
2416.72 4
2416.83 0
2416.94 0
2417.06 0
2417.17 0
2417.28 0
2417.40 0
2417.51 3
2417.62 8
2417.73 15
2417.85 21
2417.96 27
2418.07 33
2418.19 37
2418.30 39
2418.41 41
2418.52 43
2418.64 45
2418.75 46
2418.86 47
2418.98 47
2419.09 46
2419.20 43
2419.31 39
2419.43 33
2419.54 25
2419.65 17
2419.77 10
2419.88 4
2419.99 0
2420.10 0
2420.22 0
2420.33 0
2420.44 0
2420.56 0
2420.67 0
2420.78 0
2420.89 0
2421.01 1
2421.12 1
2421.23 3
2421.35 6
2421.46 10
2421.57 16
2421.68 22
2421.80 29
2421.91 34
2422.02 36
2422.14 36
2422.25 33
2422.36 28
2422.47 22
2422.59 16
2422.70 11
2422.81 9
2422.93 8
2423.04 9
2423.15 12
2423.27 17
2423.38 23
2423.49 30
2423.60 38
2423.72 46
2423.83 54
2423.94 61
2424.06 67
2424.17 70
2424.28 71
2424.39 70
2424.51 66
2424.62 60
2424.73 54
2424.85 48
2424.96 43
2425.07 39
2425.19 37
2425.30 35
2425.41 33
2425.52 31
2425.64 27
2425.75 21
2425.86 13
2425.98 4
2426.09 0
2426.20 0
2426.32 0
2426.43 0
2426.54 0
2426.65 2
2426.77 12
2426.88 21
2426.99 29
2427.11 35
2427.22 40
2427.33 45
2427.45 49
2427.56 55
2427.67 62
2427.79 70
2427.90 77
2428.01 82
2428.12 85
2428.24 85
2428.35 81
2428.46 75
2428.58 66
2428.69 57
2428.80 48
2428.92 41
2429.03 38
2429.14 39
2429.26 44
2429.37 53
2429.48 64
2429.59 78
2429.71 90
2429.82 101
2429.93 109
2430.05 114
2430.16 115
2430.27 113
2430.39 109
2430.50 104
2430.61 98
2430.73 93
2430.84 88
2430.95 84
2431.06 81
2431.18 79
2431.29 77
2431.40 75
2431.52 74
2431.63 73
2431.74 73
2431.86 73
2431.97 75
2432.08 77
2432.20 80
2432.31 82
2432.42 83
2432.54 80
2432.65 75
2432.76 66
2432.88 54
2432.99 40
2433.10 26
2433.21 14
2433.33 5
2433.44 0
2433.55 0
2433.67 0
2433.78 0
2433.89 0
2434.01 1
2434.12 2
2434.23 2
2434.35 1
2434.46 0
2434.57 0
2434.69 0
2434.80 1
2434.91 2
2435.03 3
2435.14 5
2435.25 6
2435.37 8
2435.48 10
2435.59 14
2435.71 19
2435.82 24
2435.93 31
2436.05 38
2436.16 44
2436.27 49
2436.38 52
2436.50 53
2436.61 53
2436.72 52
2436.84 52
2436.95 52
2437.06 55
2437.18 58
2437.29 63
2437.40 68
2437.52 72
2437.63 74
2437.74 73
2437.86 69
2437.97 63
2438.08 53
2438.20 43
2438.31 33
2438.42 26
2438.54 21
2438.65 20
2438.76 21
2438.88 23
2438.99 25
2439.10 26
2439.22 25
2439.33 24
2439.44 21
2439.56 18
2439.67 16
2439.78 15
2439.90 14
2440.01 15
2440.12 16
2440.24 17
2440.35 18
2440.46 17
2440.58 17
2440.69 16
2440.80 15
2440.92 15
2441.03 17
2441.14 19
2441.26 21
2441.37 23
2441.48 23
2441.60 22
2441.71 20
2441.82 17
2441.94 13
2442.05 11
2442.16 9
2442.28 8
2442.39 8
2442.50 9
2442.62 11
2442.73 14
2442.84 17
2442.96 20
2443.07 24
2443.18 26
2443.30 27
2443.41 27
2443.53 25
2443.64 22
2443.75 17
2443.87 11
2443.98 4
2444.09 0
2444.21 0
2444.32 0
2444.43 0
2444.55 0
2444.66 0
2444.77 9
2444.89 23
2445.00 37
2445.11 50
2445.23 59
2445.34 65
2445.45 67
2445.57 67
2445.68 66
2445.79 66
2445.91 69
2446.02 75
2446.13 84
2446.25 94
2446.36 105
2446.47 114
2446.59 119
2446.70 121
2446.82 118
2446.93 111
2447.04 101
2447.16 88
2447.27 74
2447.38 58
2447.50 44
2447.61 30
2447.72 18
2447.84 9
2447.95 2
2448.06 0
2448.18 0
2448.29 0
2448.40 3
2448.52 11
2448.63 20
2448.75 29
2448.86 38
2448.97 44
2449.09 49
2449.20 51
2449.31 53
2449.43 55
2449.54 56
2449.65 59
2449.77 61
2449.88 63
2449.99 64
2450.11 62
2450.22 59
2450.33 54
2450.45 50
2450.56 46
2450.68 43
2450.79 41
2450.90 40
2451.02 39
2451.13 37
2451.24 35
2451.36 33
2451.47 31
2451.58 30
2451.70 28
2451.81 26
2451.93 25
2452.04 23
2452.15 22
2452.27 22
2452.38 23
2452.49 25
2452.61 29
2452.72 34
2452.83 41
2452.95 47
2453.06 52
2453.18 56
2453.29 59
2453.40 61
2453.52 64
2453.63 67
2453.74 71
2453.86 76
2453.97 81
2454.08 85
2454.20 88
2454.31 89
2454.43 89
2454.54 86
2454.65 81
2454.77 75
2454.88 67
2454.99 58
2455.11 49
2455.22 41
2455.33 34
2455.45 28
2455.56 24
2455.68 21
2455.79 18
2455.90 15
2456.02 11
2456.13 6
2456.24 1
2456.36 0
2456.47 0
2456.59 0
2456.70 0
2456.81 0
2456.93 2
2457.04 8
2457.15 14
2457.27 18
2457.38 20
2457.50 20
2457.61 18
2457.72 14
2457.84 10
2457.95 6
2458.06 3
2458.18 0
2458.29 0
2458.41 0
2458.52 0
2458.63 0
2458.75 0
2458.86 0
2458.97 0
2459.09 0
2459.20 1
2459.32 7
2459.43 14
2459.54 22
2459.66 28
2459.77 34
2459.88 38
2460.00 41
2460.11 43
2460.23 44
2460.34 44
2460.45 42
2460.57 40
2460.68 38
2460.80 37
2460.91 37
2461.02 39
2461.14 43
2461.25 49
2461.36 56
2461.48 62
2461.59 68
2461.71 73
2461.82 77
2461.93 78
2462.05 79
2462.16 77
2462.27 75
2462.39 71
2462.50 67
2462.62 62
2462.73 57
2462.84 53
2462.96 48
2463.07 45
2463.19 43
2463.30 41
2463.41 41
2463.53 43
2463.64 47
2463.76 52
2463.87 58
2463.98 64
2464.10 69
2464.21 73
2464.32 72
2464.44 69
2464.55 62
2464.67 53
2464.78 44
2464.89 35
2465.01 28
2465.12 22
2465.24 18
2465.35 16
2465.46 14
2465.58 14
2465.69 15
2465.81 17
2465.92 22
2466.03 28
2466.15 36
2466.26 45
2466.38 54
2466.49 62
2466.60 68
2466.72 71
2466.83 72
2466.95 70
2467.06 65
2467.17 58
2467.29 48
2467.40 37
2467.51 26
2467.63 15
2467.74 6
2467.86 1
2467.97 0
2468.08 3
2468.20 9
2468.31 16
2468.43 22
2468.54 27
2468.65 29
2468.77 28
2468.88 26
2469.00 23
2469.11 22
2469.22 21
2469.34 23
2469.45 26
2469.57 29
2469.68 32
2469.79 34
2469.91 34
2470.02 33
2470.14 30
2470.25 26
2470.37 20
2470.48 13
2470.59 7
2470.71 2
2470.82 0
2470.94 0
2471.05 0
2471.16 0
2471.28 0
2471.39 0
2471.51 0
2471.62 1
2471.73 5
2471.85 11
2471.96 18
2472.08 26
2472.19 36
2472.30 46
2472.42 56
2472.53 65
2472.65 71
2472.76 74
2472.87 74
2472.99 72
2473.10 68
2473.22 63
2473.33 58
2473.45 54
2473.56 52
2473.67 50
2473.79 50
2473.90 50
2474.02 49
2474.13 49
2474.24 49
2474.36 48
2474.47 46
2474.59 42
2474.70 37
2474.81 30
2474.93 21
2475.04 12
2475.16 2
2475.27 0
2475.39 0
2475.50 0
2475.61 0
2475.73 0
2475.84 2
2475.96 15
2476.07 29
2476.18 44
2476.30 56
2476.41 64
2476.53 68
2476.64 66
2476.76 61
2476.87 54
2476.98 47
2477.10 40
2477.21 33
2477.33 27
2477.44 20
2477.55 12
2477.67 4
2477.78 0
2477.90 0
2478.01 0
2478.13 0
2478.24 0
2478.35 0
2478.47 0
2478.58 0
2478.70 3
2478.81 5
2478.93 8
2479.04 10
2479.15 12
2479.27 12
2479.38 11
2479.50 9
2479.61 6
2479.73 2
2479.84 0
2479.95 0
2480.07 3
2480.18 8
2480.30 15
2480.41 22
2480.53 27
2480.64 30
2480.75 31
2480.87 28
2480.98 23
2481.10 17
2481.21 10
2481.33 4
2481.44 0
2481.55 0
2481.67 0
2481.78 0
2481.90 0
2482.01 0
2482.13 0
2482.24 0
2482.35 7
2482.47 16
2482.58 25
2482.70 32
2482.81 36
2482.93 39
2483.04 41
2483.15 42
2483.27 43
2483.38 44
2483.50 44
2483.61 44
2483.73 42
2483.84 41
2483.95 39
2484.07 38
2484.18 39
2484.30 40
2484.41 42
2484.53 45
2484.64 48
2484.76 51
2484.87 53
2484.98 54
2485.10 53
2485.21 51
2485.33 46
2485.44 41
2485.56 34
2485.67 27
2485.78 22
2485.90 18
2486.01 17
2486.13 17
2486.24 18
2486.36 19
2486.47 20
2486.59 19
2486.70 17
2486.81 12
2486.93 7
2487.04 2
2487.16 0
2487.27 0
2487.39 0
2487.50 0
2487.62 0
2487.73 0
2487.84 0
2487.96 0
2488.07 3
2488.19 8
2488.30 13
2488.42 18
2488.53 23
2488.65 28
2488.76 31
2488.87 32
2488.99 32
2489.10 31
2489.22 29
2489.33 26
2489.45 24
2489.56 23
2489.68 23
2489.79 25
2489.90 27
2490.02 29
2490.13 30
2490.25 30
2490.36 27
2490.48 22
2490.59 15
2490.71 8
2490.82 2
2490.93 0
2491.05 0
2491.16 0
2491.28 3
2491.39 8
2491.51 14
2491.62 19
2491.74 23
2491.85 26
2491.97 29
2492.08 30
2492.19 31
2492.31 30
2492.42 28
2492.54 24
2492.65 20
2492.77 16
2492.88 13
2493.00 12
2493.11 13
2493.23 17
2493.34 21
2493.45 25
2493.57 29
2493.68 32
2493.80 34
2493.91 35
2494.03 36
2494.14 38
2494.26 42
2494.37 47
2494.49 53
2494.60 60
2494.72 68
2494.83 75
2494.94 82
2495.06 88
2495.17 91
2495.29 93
2495.40 94
2495.52 92
2495.63 90
2495.75 86
2495.86 84
2495.98 82
2496.09 82
2496.21 84
2496.32 88
2496.43 93
2496.55 99
2496.66 105
2496.78 110
2496.89 113
2497.01 114
2497.12 114
2497.24 111
2497.35 107
2497.47 103
2497.58 99
2497.70 95
2497.81 90
2497.93 85
2498.04 79
2498.15 72
2498.27 64
2498.38 56
2498.50 49
2498.61 43
2498.73 39
2498.84 37
2498.96 37
2499.07 38
2499.19 40
2499.30 42
2499.42 43
2499.53 44
2499.65 44
2499.76 42
2499.88 40
2499.99 36
2500.10 31
2500.22 26
2500.33 20
2500.45 15
2500.56 11
2500.68 7
2500.79 6
2500.91 6
2501.02 7
2501.14 8
2501.25 10
2501.37 11
2501.48 11
2501.60 11
2501.71 12
2501.83 13
2501.94 16
2502.06 19
2502.17 23
2502.28 27
2502.40 30
2502.51 31
2502.63 32
2502.74 32
2502.86 32
2502.97 33
2503.09 34
2503.20 34
2503.32 35
2503.43 36
2503.55 38
2503.66 40
2503.78 45
2503.89 51
2504.01 59
2504.12 67
2504.24 75
2504.35 81
2504.47 86
2504.58 88
2504.70 87
2504.81 85
2504.93 81
2505.04 76
2505.15 71
2505.27 66
2505.38 61
2505.50 57
2505.61 55
2505.73 55
2505.84 56
2505.96 57
2506.07 60
2506.19 62
2506.30 64
2506.42 64
2506.53 62
2506.65 59
2506.76 56
2506.88 52
2506.99 50
2507.11 49
2507.22 50
2507.34 53
2507.45 58
2507.57 63
2507.68 67
2507.80 70
2507.91 72
2508.03 73
2508.14 72
2508.26 72
2508.37 72
2508.49 74
2508.60 77
2508.72 81
2508.83 86
2508.95 91
2509.06 96
2509.18 100
2509.29 102
2509.41 101
2509.52 99
2509.64 94
2509.75 88
2509.87 83
2509.98 78
2510.10 76
2510.21 75
2510.33 76
2510.44 78
2510.56 79
2510.67 79
2510.79 77
2510.90 72
2511.02 65
2511.13 57
2511.25 47
2511.36 38
2511.48 30
2511.59 24
2511.71 21
2511.82 19
2511.94 18
2512.05 18
2512.17 20
2512.28 23
2512.40 27
2512.51 32
2512.63 37
2512.74 43
2512.86 48
2512.97 53
2513.09 55
2513.20 54
2513.32 52
2513.43 48
2513.55 43
2513.66 38
2513.78 33
2513.89 29
2514.01 26
2514.12 24
2514.24 22
2514.35 20
2514.47 18
2514.58 17
2514.70 16
2514.81 17
2514.93 20
2515.04 23
2515.16 28
2515.27 32
2515.39 35
2515.50 37
2515.62 37
2515.73 35
2515.85 32
2515.96 29
2516.08 25
2516.19 21
2516.31 17
2516.42 13
2516.54 8
2516.65 3
2516.77 0
2516.88 0
2517.00 0
2517.11 0
2517.23 0
2517.34 0
2517.46 0
2517.57 0
2517.69 1
2517.80 5
2517.92 10
2518.03 14
2518.15 17
2518.26 19
2518.38 18
2518.49 16
2518.61 13
2518.72 9
2518.84 6
2518.95 4
2519.07 4
2519.19 5
2519.30 7
2519.42 11
2519.53 15
2519.65 19
2519.76 23
2519.88 27
2519.99 31
2520.11 35
2520.22 38
2520.34 41
2520.45 43
2520.57 44
2520.68 45
2520.80 47
2520.91 48
2521.03 50
2521.14 53
2521.26 56
2521.37 59
2521.49 61
2521.60 62
2521.72 62
2521.83 60
2521.95 56
2522.06 53
2522.18 49
2522.30 46
2522.41 44
2522.53 43
2522.64 42
2522.76 42
2522.87 41
2522.99 40
2523.10 39
2523.22 39
2523.33 40
2523.45 43
2523.56 47
2523.68 52
2523.79 58
2523.91 63
2524.02 68
2524.14 72
2524.25 76
2524.37 81
2524.49 86
2524.60 93
2524.72 99
2524.83 106
2524.95 112
2525.06 116
2525.18 118
2525.29 119
2525.41 117
2525.52 115
2525.64 112
2525.75 109
2525.87 104
2525.98 99
2526.10 93
2526.21 85
2526.33 76
2526.45 67
2526.56 61
2526.68 57
2526.79 59
2526.91 65
2527.02 74
2527.14 86
2527.25 96
2527.37 104
2527.48 107
2527.60 104
2527.71 97
2527.83 86
2527.94 73
2528.06 61
2528.18 50
2528.29 43
2528.41 40
2528.52 41
2528.64 46
2528.75 52
2528.87 59
2528.98 65
2529.10 68
2529.21 68
2529.33 66
2529.44 61
2529.56 56
2529.68 51
2529.79 48
2529.91 48
2530.02 49
2530.14 51
2530.25 54
2530.37 55
2530.48 55
2530.60 53
2530.71 50
2530.83 46
2530.95 42
2531.06 39
2531.18 38
2531.29 37
2531.41 37
2531.52 38
2531.64 39
2531.75 38
2531.87 36
2531.98 33
2532.10 29
2532.22 25
2532.33 21
2532.45 18
2532.56 17
2532.68 18
2532.79 20
2532.91 23
2533.02 27
2533.14 31
2533.25 33
2533.37 35
2533.49 35
2533.60 34
2533.72 32
2533.83 29
2533.95 28
2534.06 27
2534.18 27
2534.29 29
2534.41 32
2534.52 36
2534.64 39
2534.76 41
2534.87 41
2534.99 41
2535.10 40
2535.22 39
2535.33 40
2535.45 42
2535.56 46
2535.68 50
2535.80 53
2535.91 55
2536.03 54
2536.14 51
2536.26 45
2536.37 38
2536.49 32
2536.60 26
2536.72 21
2536.84 17
2536.95 15
2537.07 14
2537.18 13
2537.30 13
2537.41 11
2537.53 9
2537.64 5
2537.76 1
2537.88 0
2537.99 0
2538.11 0
2538.22 0
2538.34 0
2538.45 0
2538.57 0
2538.69 4
2538.80 11
2538.92 15
2539.03 16
2539.15 16
2539.26 14
2539.38 13
2539.49 13
2539.61 14
2539.73 16
2539.84 18
2539.96 19
2540.07 19
2540.19 18
2540.30 17
2540.42 18
2540.54 21
2540.65 28
2540.77 37
2540.88 47
2541.00 57
2541.11 64
2541.23 68
2541.34 68
2541.46 64
2541.58 57
2541.69 49
2541.81 41
2541.92 33
2542.04 27
2542.15 21
2542.27 16
2542.39 12
2542.50 9
2542.62 7
2542.73 7
2542.85 9
2542.96 13
2543.08 19
2543.20 26
2543.31 34
2543.43 41
2543.54 47
2543.66 53
2543.77 58
2543.89 63
2544.01 68
2544.12 75
2544.24 81
2544.35 86
2544.47 89
2544.58 90
2544.70 89
2544.82 85
2544.93 80
2545.05 75
2545.16 71
2545.28 69
2545.39 68
2545.51 68
2545.63 67
2545.74 66
2545.86 63
2545.97 58
2546.09 52
2546.21 47
2546.32 42
2546.44 40
2546.55 41
2546.67 45
2546.78 51
2546.90 57
2547.02 61
2547.13 62
2547.25 58
2547.36 50
2547.48 40
2547.59 28
2547.71 18
2547.83 9
2547.94 5
2548.06 4
2548.17 7
2548.29 13
2548.41 19
2548.52 26
2548.64 31
2548.75 34
2548.87 35
2548.98 34
2549.10 33
2549.22 32
2549.33 31
2549.45 31
2549.56 33
2549.68 36
2549.80 40
2549.91 42
2550.03 44
2550.14 44
2550.26 42
2550.37 37
2550.49 31
2550.61 24
2550.72 17
2550.84 12
2550.95 7
2551.07 3
2551.19 0
2551.30 0
2551.42 0
2551.53 0
2551.65 0
2551.77 0
2551.88 0
2552.00 0
2552.11 3
2552.23 10
2552.35 17
2552.46 22
2552.58 24
2552.69 25
2552.81 23
2552.92 21
2553.04 18
2553.16 15
2553.27 12
2553.39 10
2553.50 8
2553.62 7
2553.74 7
2553.85 7
2553.97 9
2554.08 11
2554.20 14
2554.32 18
2554.43 22
2554.55 25
2554.66 28
2554.78 30
2554.90 31
2555.01 32
2555.13 31
2555.24 28
2555.36 25
2555.48 22
2555.59 19
2555.71 16
2555.82 15
2555.94 15
2556.06 17
2556.17 18
2556.29 18
2556.40 16
2556.52 13
2556.64 8
2556.75 1
2556.87 0
2556.98 0
2557.10 0
2557.22 0
2557.33 0
2557.45 0
2557.56 0
2557.68 1
2557.80 6
2557.91 11
2558.03 14
2558.14 16
2558.26 16
2558.38 14
2558.49 11
2558.61 6
2558.72 1
2558.84 0
2558.96 0
2559.07 0
2559.19 0
2559.30 0
2559.42 0
2559.54 2
2559.65 5
2559.77 6
2559.89 5
2560.00 5
2560.12 5
2560.23 5
2560.35 6
2560.47 7
2560.58 8
2560.70 8
2560.81 6
2560.93 1
2561.05 0
2561.16 0
2561.28 0
2561.39 0
2561.51 0
2561.63 0
2561.74 13
2561.86 28
2561.98 44
2562.09 58
2562.21 69
2562.32 75
2562.44 76
2562.56 72
2562.67 65
2562.79 56
2562.90 48
2563.02 41
2563.14 36
2563.25 33
2563.37 33
2563.49 34
2563.60 35
2563.72 36
2563.83 35
2563.95 34
2564.07 30
2564.18 26
2564.30 21
2564.41 16
2564.53 12
2564.65 8
2564.76 7
2564.88 8
2565.00 12
2565.11 17
2565.23 24
2565.34 32
2565.46 39
2565.58 47
2565.69 54
2565.81 59
2565.93 64
2566.04 67
2566.16 67
2566.27 64
2566.39 59
2566.51 52
2566.62 45
2566.74 38
2566.86 33
2566.97 30
2567.09 29
2567.20 30
2567.32 32
2567.44 33
2567.55 35
2567.67 35
2567.79 34
2567.90 33
2568.02 32
2568.13 33
2568.25 35
2568.37 37
2568.48 41
2568.60 44
2568.72 48
2568.83 52
2568.95 55
2569.06 59
2569.18 63
2569.30 67
2569.41 72
2569.53 77
2569.65 82
2569.76 87
2569.88 91
2570.00 93
2570.11 94
2570.23 93
2570.34 91
2570.46 87
2570.58 82
2570.69 77
2570.81 70
2570.93 64
2571.04 58
2571.16 52
2571.27 47
2571.39 43
2571.51 41
2571.62 41
2571.74 43
2571.86 47
2571.97 52
2572.09 58
2572.21 63
2572.32 67
2572.44 68
2572.55 65
2572.67 60
2572.79 52
2572.90 43
2573.02 35
2573.14 27
2573.25 22
2573.37 20
2573.49 21
2573.60 25
2573.72 31
2573.83 39
2573.95 48
2574.07 56
2574.18 62
2574.30 65
2574.42 65
2574.53 62
2574.65 56
2574.77 49
2574.88 42
2575.00 36
2575.12 31
2575.23 30
2575.35 32
2575.46 37
2575.58 45
2575.70 55
2575.81 67
2575.93 80
2576.05 91
2576.16 100
2576.28 107
2576.40 110
2576.51 109
2576.63 106
2576.75 101
2576.86 95
2576.98 88
2577.10 83
2577.21 79
2577.33 77
2577.44 77
2577.56 79
2577.68 83
2577.79 89
2577.91 97
2578.03 104
2578.14 112
2578.26 118
2578.38 122
2578.49 123
2578.61 121
2578.73 116
2578.84 109
2578.96 100
2579.08 89
2579.19 78
2579.31 66
2579.43 55
2579.54 45
2579.66 35
2579.78 26
2579.89 20
2580.01 15
2580.12 14
2580.24 15
2580.36 18
2580.47 23
2580.59 29
2580.71 35
2580.82 38
2580.94 40
2581.06 40
2581.17 38
2581.29 37
2581.41 36
2581.52 38
2581.64 42
2581.76 49
2581.87 58
2581.99 67
2582.11 76
2582.22 82
2582.34 87
2582.46 87
2582.57 85
2582.69 80
2582.81 72
2582.92 63
2583.04 54
2583.16 47
2583.27 42
2583.39 42
2583.51 47
2583.62 56
2583.74 68
2583.86 81
2583.97 94
2584.09 104
2584.21 109
2584.32 111
2584.44 109
2584.56 105
2584.67 101
2584.79 98
2584.91 96
2585.02 96
2585.14 97
2585.26 100
2585.37 105
2585.49 111
2585.61 120
2585.72 129
2585.84 139
2585.96 148
2586.07 154
2586.19 158
2586.31 159
2586.42 159
2586.54 158
2586.66 157
2586.77 155
2586.89 152
2587.01 148
2587.12 142
2587.24 134
2587.36 125
2587.47 118
2587.59 112
2587.71 108
2587.82 107
2587.94 108
2588.06 110
2588.17 111
2588.29 111
2588.41 110
2588.52 107
2588.64 103
2588.76 98
2588.87 94
2588.99 90
2589.11 86
2589.22 83
2589.34 80
2589.46 76
2589.57 72
2589.69 68
2589.81 65
2589.92 63
2590.04 64
2590.16 68
2590.27 74
2590.39 83
2590.51 91
2590.62 100
2590.74 106
2590.86 110
2590.98 112
2591.09 113
2591.21 113
2591.33 114
2591.44 115
2591.56 118
2591.68 121
2591.79 124
2591.91 127
2592.03 128
2592.14 127
2592.26 126
2592.38 124
2592.49 123
2592.61 125
2592.73 128
2592.84 133
2592.96 139
2593.08 143
2593.19 144
2593.31 141
2593.43 134
2593.55 122
2593.66 107
2593.78 90
2593.90 72
2594.01 55
2594.13 39
2594.25 23
2594.36 10
2594.48 0
2594.60 0
2594.71 0
2594.83 0
2594.95 0
2595.06 0
2595.18 0
2595.30 0
2595.42 4
2595.53 12
2595.65 18
2595.77 22
2595.88 24
2596.00 23
2596.12 23
2596.23 23
2596.35 25
2596.47 28
2596.58 33
2596.70 39
2596.82 44
2596.93 49
2597.05 52
2597.17 55
2597.29 57
2597.40 59
2597.52 63
2597.64 67
2597.75 72
2597.87 79
2597.99 85
2598.10 90
2598.22 95
2598.34 98
2598.46 98
2598.57 96
2598.69 92
2598.81 88
2598.92 84
2599.04 82
2599.16 81
2599.27 84
2599.39 88
2599.51 93
2599.62 98
2599.74 102
2599.86 104
2599.98 104
2600.09 102
2600.21 99
2600.33 97
2600.44 95
2600.56 95
2600.68 97
2600.79 102
2600.91 108
2601.03 116
2601.15 125
2601.26 136
2601.38 146
2601.50 156
2601.61 165
2601.73 171
2601.85 174
2601.97 174
2602.08 172
2602.20 169
2602.32 166
2602.43 165
2602.55 166
2602.67 170
2602.78 175
2602.90 179
2603.02 180
2603.14 179
2603.25 174
2603.37 167
2603.49 159
2603.60 152
2603.72 147
2603.84 146
2603.96 146
2604.07 149
2604.19 153
2604.31 158
2604.42 161
2604.54 164
2604.66 166
2604.77 167
2604.89 168
2605.01 166
2605.13 164
2605.24 160
2605.36 156
2605.48 151
2605.59 148
2605.71 148
2605.83 150
2605.95 155
2606.06 161
2606.18 166
2606.30 169
2606.41 169
2606.53 166
2606.65 159
2606.77 150
2606.88 142
2607.00 134
2607.12 129
2607.23 124
2607.35 121
2607.47 118
2607.59 115
2607.70 112
2607.82 108
2607.94 103
2608.05 98
2608.17 93
2608.29 87
2608.41 82
2608.52 76
2608.64 71
2608.76 68
2608.88 66
2608.99 67
2609.11 69
2609.23 74
2609.34 81
2609.46 90
2609.58 100
2609.70 113
2609.81 126
2609.93 140
2610.05 152
2610.16 161
2610.28 167
2610.40 168
2610.52 165
2610.63 159
2610.75 150
2610.87 142
2610.99 133
2611.10 124
2611.22 117
2611.34 111
2611.45 106
2611.57 104
2611.69 103
2611.81 105
2611.92 110
2612.04 116
2612.16 123
2612.27 129
2612.39 134
2612.51 136
2612.63 136
2612.74 133
2612.86 130
2612.98 127
2613.10 125
2613.21 124
2613.33 125
2613.45 127
2613.57 129
2613.68 132
2613.80 135
2613.92 139
2614.03 142
2614.15 145
2614.27 147
2614.39 148
2614.50 148
2614.62 146
2614.74 142
2614.86 138
2614.97 134
2615.09 131
2615.21 130
2615.32 129
2615.44 130
2615.56 132
2615.68 135
2615.79 138
2615.91 142
2616.03 145
2616.15 147
2616.26 148
2616.38 148
2616.50 146
2616.62 143
2616.73 139
2616.85 136
2616.97 133
2617.09 131
2617.20 129
2617.32 128
2617.44 126
2617.55 124
2617.67 123
2617.79 122
2617.91 123
2618.02 123
2618.14 124
2618.26 124
2618.38 122
2618.49 118
2618.61 112
2618.73 105
2618.85 98
2618.96 92
2619.08 89
2619.20 89
2619.32 92
2619.43 98
2619.55 106
2619.67 113
2619.79 118
2619.90 121
2620.02 122
2620.14 120
2620.26 118
2620.37 115
2620.49 112
2620.61 110
2620.73 108
2620.84 107
2620.96 105
2621.08 104
2621.20 103
2621.31 100
2621.43 97
2621.55 94
2621.67 89
2621.78 85
2621.90 80
2622.02 77
2622.14 75
2622.25 74
2622.37 74
2622.49 74
2622.61 74
2622.72 74
2622.84 72
2622.96 71
2623.08 69
2623.19 67
2623.31 67
2623.43 66
2623.55 66
2623.66 66
2623.78 65
2623.90 64
2624.02 63
2624.13 62
2624.25 62
2624.37 64
2624.49 69
2624.60 76
2624.72 86
2624.84 97
2624.96 109
2625.07 122
2625.19 133
2625.31 144
2625.43 152
2625.54 157
2625.66 159
2625.78 158
2625.90 154
2626.01 147
2626.13 138
2626.25 128
2626.37 117
2626.48 107
2626.60 99
2626.72 93
2626.84 89
2626.95 87
2627.07 86
2627.19 85
2627.31 83
2627.42 79
2627.54 75
2627.66 68
2627.78 62
2627.90 55
2628.01 50
2628.13 46
2628.25 44
2628.37 45
2628.48 48
2628.60 51
2628.72 55
2628.84 58
2628.95 60
2629.07 62
2629.19 62
2629.31 63
2629.42 65
2629.54 67
2629.66 71
2629.78 75
2629.90 79
2630.01 82
2630.13 84
2630.25 84
2630.37 83
2630.48 82
2630.60 82
2630.72 83
2630.84 84
2630.95 86
2631.07 87
2631.19 88
2631.31 87
2631.43 84
2631.54 80
2631.66 76
2631.78 71
2631.90 66
2632.01 61
2632.13 56
2632.25 49
2632.37 43
2632.48 35
2632.60 28
2632.72 22
2632.84 18
2632.96 16
2633.07 17
2633.19 19
2633.31 23
2633.43 28
2633.54 31
2633.66 33
2633.78 32
2633.90 30
2634.02 26
2634.13 23
2634.25 21
2634.37 23
2634.49 28
2634.60 37
2634.72 48
2634.84 60
2634.96 71
2635.08 81
2635.19 87
2635.31 92
2635.43 94
2635.55 94
2635.66 94
2635.78 93
2635.90 93
2636.02 93
2636.14 93
2636.25 93
2636.37 93
2636.49 93
2636.61 93
2636.72 93
2636.84 93
2636.96 93
2637.08 93
2637.20 93
2637.31 94
2637.43 95
2637.55 98
2637.67 101
2637.79 106
2637.90 111
2638.02 116
2638.14 120
2638.26 122
2638.37 123
2638.49 121
2638.61 118
2638.73 114
2638.85 109
2638.96 105
2639.08 102
2639.20 100
2639.32 98
2639.44 94
2639.55 89
2639.67 82
2639.79 75
2639.91 67
2640.02 60
2640.14 56
2640.26 55
2640.38 57
2640.50 61
2640.61 65
2640.73 68
2640.85 71
2640.97 73
2641.09 74
2641.20 74
2641.32 76
2641.44 78
2641.56 82
2641.68 87
2641.79 92
2641.91 96
2642.03 99
2642.15 100
2642.26 100
2642.38 99
2642.50 97
2642.62 95
2642.74 93
2642.85 92
2642.97 92
2643.09 91
2643.21 89
2643.33 85
2643.44 78
2643.56 69
2643.68 59
2643.80 48
2643.92 38
2644.03 29
2644.15 21
2644.27 16
2644.39 12
2644.51 10
2644.62 10
2644.74 10
2644.86 13
2644.98 17
2645.10 22
2645.21 27
2645.33 32
2645.45 37
2645.57 40
2645.69 43
2645.80 46
2645.92 49
2646.04 52
2646.16 55
2646.28 58
2646.39 60
2646.51 61
2646.63 61
2646.75 61
2646.87 60
2646.98 59
2647.10 57
2647.22 54
2647.34 49
2647.46 43
2647.58 35
2647.69 28
2647.81 20
2647.93 15
2648.05 12
2648.17 13
2648.28 18
2648.40 25
2648.52 35
2648.64 46
2648.76 58
2648.87 69
2648.99 79
2649.11 89
2649.23 97
2649.35 104
2649.46 109
2649.58 113
2649.70 116
2649.82 118
2649.94 120
2650.06 121
2650.17 123
2650.29 126
2650.41 130
2650.53 134
2650.65 139
2650.76 142
2650.88 143
2651.00 142
2651.12 138
2651.24 132
2651.35 124
2651.47 115
2651.59 107
2651.71 100
2651.83 95
2651.95 93
2652.06 93
2652.18 94
2652.30 95
2652.42 95
2652.54 92
2652.65 87
2652.77 79
2652.89 71
2653.01 64
2653.13 59
2653.25 56
2653.36 56
2653.48 58
2653.60 61
2653.72 64
2653.84 65
2653.95 64
2654.07 60
2654.19 55
2654.31 49
2654.43 41
2654.55 34
2654.66 27
2654.78 21
2654.90 17
2655.02 15
2655.14 14
2655.25 16
2655.37 18
2655.49 21
2655.61 23
2655.73 24
2655.85 23
2655.96 19
2656.08 12
2656.20 3
2656.32 0
2656.44 0
2656.56 0
2656.67 0
2656.79 0
2656.91 0
2657.03 0
2657.15 4
2657.27 17
2657.38 28
2657.50 37
2657.62 41
2657.74 42
2657.86 40
2657.97 35
2658.09 29
2658.21 22
2658.33 17
2658.45 15
2658.57 15
2658.68 18
2658.80 23
2658.92 28
2659.04 32
2659.16 35
2659.28 34
2659.39 32
2659.51 28
2659.63 23
2659.75 20
2659.87 18
2659.99 18
2660.10 19
2660.22 22
2660.34 24
2660.46 27
2660.58 29
2660.70 32
2660.81 35
2660.93 40
2661.05 45
2661.17 51
2661.29 57
2661.41 63
2661.52 69
2661.64 76
2661.76 82
2661.88 90
2662.00 98
2662.12 107
2662.24 115
2662.35 123
2662.47 128
2662.59 131
2662.71 131
2662.83 128
2662.95 121
2663.06 112
2663.18 101
2663.30 88
2663.42 76
2663.54 64
2663.66 53
2663.77 45
2663.89 39
2664.01 36
2664.13 35
2664.25 38
2664.37 42
2664.48 47
2664.60 53
2664.72 57
2664.84 60
2664.96 61
2665.08 61
2665.20 59
2665.31 57
2665.43 54
2665.55 51
2665.67 49
2665.79 47
2665.91 46
2666.02 46
2666.14 47
2666.26 49
2666.38 52
2666.50 53
2666.62 54
2666.74 52
2666.85 48
2666.97 44
2667.09 39
2667.21 34
2667.33 32
2667.45 33
2667.57 36
2667.68 42
2667.80 50
2667.92 58
2668.04 66
2668.16 73
2668.28 79
2668.39 84
2668.51 88
2668.63 92
2668.75 94
2668.87 94
2668.99 91
2669.11 85
2669.22 75
2669.34 62
2669.46 47
2669.58 32
2669.70 18
2669.82 7
2669.94 1
2670.05 0
2670.17 1
2670.29 6
2670.41 13
2670.53 19
2670.65 25
2670.77 30
2670.88 34
2671.00 36
2671.12 39
2671.24 42
2671.36 44
2671.48 47
2671.60 51
2671.71 54
2671.83 57
2671.95 60
2672.07 63
2672.19 65
2672.31 65
2672.43 65
2672.54 63
2672.66 60
2672.78 56
2672.90 52
2673.02 47
2673.14 42
2673.26 36
2673.38 30
2673.49 25
2673.61 22
2673.73 20
2673.85 21
2673.97 24
2674.09 30
2674.21 38
2674.32 47
2674.44 55
2674.56 62
2674.68 67
2674.80 70
2674.92 72
2675.04 73
2675.16 75
2675.27 76
2675.39 79
2675.51 81
2675.63 84
2675.75 86
2675.87 88
2675.99 88
2676.10 88
2676.22 88
2676.34 86
2676.46 83
2676.58 79
2676.70 75
2676.82 70
2676.94 67
2677.05 65
2677.17 65
2677.29 69
2677.41 74
2677.53 82
2677.65 91
2677.77 99
2677.89 104
2678.00 106
2678.12 102
2678.24 94
2678.36 82
2678.48 68
2678.60 54
2678.72 41
2678.84 31
2678.95 24
2679.07 20
2679.19 18
2679.31 16
2679.43 14
2679.55 11
2679.67 6
2679.79 1
2679.90 0
2680.02 0
2680.14 0
2680.26 0
2680.38 0
2680.50 0
2680.62 0
2680.74 1
2680.85 6
2680.97 10
2681.09 14
2681.21 16
2681.33 18
2681.45 20
2681.57 23
2681.69 28
2681.81 34
2681.92 41
2682.04 49
2682.16 56
2682.28 61
2682.40 64
2682.52 64
2682.64 61
2682.76 56
2682.87 51
2682.99 46
2683.11 43
2683.23 43
2683.35 45
2683.47 49
2683.59 53
2683.71 55
2683.83 55
2683.94 53
2684.06 48
2684.18 42
2684.30 36
2684.42 32
2684.54 29
2684.66 30
2684.78 32
2684.90 36
2685.01 41
2685.13 45
2685.25 49
2685.37 52
2685.49 56
2685.61 60
2685.73 65
2685.85 71
2685.97 79
2686.08 88
2686.20 97
2686.32 105
2686.44 113
2686.56 118
2686.68 122
2686.80 124
2686.92 123
2687.04 122
2687.15 120
2687.27 117
2687.39 115
2687.51 113
2687.63 111
2687.75 109
2687.87 106
2687.99 101
2688.11 94
2688.23 86
2688.34 76
2688.46 65
2688.58 55
2688.70 45
2688.82 37
2688.94 32
2689.06 30
2689.18 31
2689.30 35
2689.42 41
2689.53 48
2689.65 54
2689.77 60
2689.89 63
2690.01 64
2690.13 62
2690.25 59
2690.37 55
2690.49 51
2690.61 47
2690.72 43
2690.84 40
2690.96 38
2691.08 36
2691.20 35
2691.32 33
2691.44 32
2691.56 30
2691.68 27
2691.80 25
2691.91 23
2692.03 22
2692.15 22
2692.27 24
2692.39 28
2692.51 34
2692.63 41
2692.75 50
2692.87 59
2692.99 68
2693.11 76
2693.22 83
2693.34 88
2693.46 92
2693.58 92
2693.70 89
2693.82 83
2693.94 75
2694.06 65
2694.18 55
2694.30 46
2694.42 38
2694.53 32
2694.65 29
2694.77 29
2694.89 31
2695.01 34
2695.13 37
2695.25 40
2695.37 40
2695.49 38
2695.61 34
2695.73 27
2695.84 19
2695.96 12
2696.08 6
2696.20 2
2696.32 1
2696.44 2
2696.56 4
2696.68 7
2696.80 10
2696.92 12
2697.04 14
2697.16 15
2697.27 18
2697.39 21
2697.51 24
2697.63 28
2697.75 31
2697.87 33
2697.99 33
2698.11 31
2698.23 27
2698.35 23
2698.47 17
2698.59 12
2698.70 7
2698.82 4
2698.94 2
2699.06 2
2699.18 3
2699.30 5
2699.42 6
2699.54 7
2699.66 6
2699.78 5
2699.90 4
2700.02 4
2700.14 5
2700.25 9
2700.37 14
2700.49 19
2700.61 24
2700.73 27
2700.85 28
2700.97 27
2701.09 25
2701.21 23
2701.33 21
2701.45 21
2701.57 22
2701.69 25
2701.80 30
2701.92 36
2702.04 42
2702.16 49
2702.28 55
2702.40 60
2702.52 63
2702.64 64
2702.76 63
2702.88 59
2703.00 51
2703.12 41
2703.24 29
2703.36 16
2703.47 4
2703.59 0
2703.71 0
2703.83 0
2703.95 0
2704.07 0
2704.19 0
2704.31 0
2704.43 0
2704.55 5
2704.67 12
2704.79 19
2704.91 25
2705.03 29
2705.15 32
2705.26 34
2705.38 34
2705.50 34
2705.62 33
2705.74 31
2705.86 31
2705.98 31
2706.10 31
2706.22 32
2706.34 34
2706.46 35
2706.58 36
2706.70 36
2706.82 37
2706.94 37
2707.06 37
2707.17 37
2707.29 37
2707.41 38
2707.53 39
2707.65 41
2707.77 43
2707.89 46
2708.01 50
2708.13 54
2708.25 58
2708.37 62
2708.49 66
2708.61 68
2708.73 69
2708.85 69
2708.97 67
2709.08 64
2709.20 61
2709.32 59
2709.44 59
2709.56 60
2709.68 63
2709.80 66
2709.92 69
2710.04 72
2710.16 72
2710.28 71
2710.40 68
2710.52 64
2710.64 58
2710.76 51
2710.88 44
2711.00 38
2711.12 34
2711.24 32
2711.35 33
2711.47 38
2711.59 45
2711.71 54
2711.83 62
2711.95 69
2712.07 73
2712.19 75
2712.31 74
2712.43 73
2712.55 72
2712.67 71
2712.79 72
2712.91 73
2713.03 75
2713.15 78
2713.27 80
2713.39 82
2713.51 83
2713.63 84
2713.74 85
2713.86 84
2713.98 83
2714.10 79
2714.22 75
2714.34 69
2714.46 64
2714.58 59
2714.70 57
2714.82 57
2714.94 58
2715.06 61
2715.18 64
2715.30 66
2715.42 67
2715.54 66
2715.66 63
2715.78 59
2715.90 54
2716.02 48
2716.14 42
2716.26 36
2716.37 31
2716.49 26
2716.61 22
2716.73 19
2716.85 18
2716.97 19
2717.09 23
2717.21 28
2717.33 36
2717.45 44
2717.57 53
2717.69 61
2717.81 68
2717.93 72
2718.05 74
2718.17 74
2718.29 71
2718.41 67
2718.53 62
2718.65 59
2718.77 56
2718.89 55
2719.01 57
2719.13 60
2719.25 64
2719.37 68
2719.49 71
2719.60 72
2719.72 72
2719.84 69
2719.96 64
2720.08 58
2720.20 52
2720.32 46
2720.44 42
2720.56 38
2720.68 36
2720.80 36
2720.92 35
2721.04 35
2721.16 35
2721.28 33
2721.40 31
2721.52 27
2721.64 24
2721.76 20
2721.88 16
2722.00 13
2722.12 11
2722.24 9
2722.36 8
2722.48 7
2722.60 8
2722.72 10
2722.84 11
2722.96 13
2723.08 15
2723.20 16
2723.32 16
2723.44 17
2723.55 17
2723.67 18
2723.79 20
2723.91 23
2724.03 27
2724.15 31
2724.27 36
2724.39 41
2724.51 47
2724.63 53
2724.75 59
2724.87 64
2724.99 67
2725.11 66
2725.23 62
2725.35 54
2725.47 43
2725.59 32
2725.71 22
2725.83 16
2725.95 14
2726.07 17
2726.19 24
2726.31 32
2726.43 40
2726.55 46
2726.67 49
2726.79 49
2726.91 46
2727.03 41
2727.15 34
2727.27 29
2727.39 25
2727.51 25
2727.63 28
2727.75 36
2727.87 47
2727.99 59
2728.11 72
2728.23 84
2728.35 94
2728.47 101
2728.59 105
2728.71 107
2728.83 109
2728.95 111
2729.07 112
2729.19 114
2729.31 115
2729.43 115
2729.55 114
2729.67 111
2729.79 106
2729.91 101
2730.02 95
2730.14 90
2730.26 85
2730.38 82
2730.50 80
2730.62 80
2730.74 81
2730.86 84
2730.98 89
2731.10 94
2731.22 100
2731.34 105
2731.46 108
2731.58 109
2731.70 108
2731.82 104
2731.94 97
2732.06 89
2732.18 79
2732.30 70
2732.42 60
2732.54 51
2732.66 44
2732.78 38
2732.90 34
2733.02 32
2733.14 31
2733.26 33
2733.38 37
2733.50 42
2733.62 49
2733.74 56
2733.86 63
2733.98 67
2734.10 69
2734.22 68
2734.34 65
2734.46 60
2734.58 54
2734.70 49
2734.82 45
2734.94 43
2735.06 44
2735.18 46
2735.30 49
2735.42 53
2735.54 56
2735.66 59
2735.78 60
2735.90 59
2736.02 56
2736.14 50
2736.26 41
2736.38 32
2736.50 24
2736.62 17
2736.74 15
2736.86 16
2736.98 23
2737.10 33
2737.22 46
2737.34 60
2737.46 73
2737.58 84
2737.70 93
2737.82 99
2737.94 103
2738.06 104
2738.18 105
2738.30 105
2738.42 105
2738.54 106
2738.66 108
2738.78 112
2738.90 117
2739.02 123
2739.14 129
2739.26 134
2739.38 137
2739.50 137
2739.62 135
2739.74 131
2739.86 124
2739.98 117
2740.10 108
2740.22 99
2740.35 91
2740.47 83
2740.59 76
2740.71 72
2740.83 69
2740.95 67
2741.07 67
2741.19 67
2741.31 66
2741.43 65
2741.55 62
2741.67 58
2741.79 55
2741.91 53
2742.03 52
2742.15 54
2742.27 57
2742.39 62
2742.51 66
2742.63 68
2742.75 69
2742.87 68
2742.99 65
2743.11 60
2743.23 56
2743.35 53
2743.47 51
2743.59 49
2743.71 49
2743.83 48
2743.95 47
2744.07 45
2744.19 42
2744.31 39
2744.43 36
2744.55 33
2744.67 31
2744.79 30
2744.91 29
2745.03 28
2745.15 26
2745.27 24
2745.39 20
2745.51 16
2745.63 11
2745.75 6
2745.87 1
2745.99 0
2746.11 0
2746.23 0
2746.35 0
2746.47 0
2746.59 0
2746.71 0
2746.84 0
2746.96 4
2747.08 9
2747.20 14
2747.32 18
2747.44 21
2747.56 23
2747.68 23
2747.80 23
2747.92 21
2748.04 19
2748.16 16
2748.28 14
2748.40 12
2748.52 10
2748.64 11
2748.76 13
2748.88 16
2749.00 21
2749.12 26
2749.24 32
2749.36 36
2749.48 39
2749.60 41
2749.72 42
2749.84 41
2749.96 40
2750.08 38
2750.20 35
2750.32 33
2750.44 29
2750.56 25
2750.68 20
2750.81 15
2750.93 11
2751.05 8
2751.17 7
2751.29 9
2751.41 12
2751.53 18
2751.65 23
2751.77 27
2751.89 29
2752.01 27
2752.13 21
2752.25 12
2752.37 3
2752.49 0
2752.61 0
2752.73 0
2752.85 0
2752.97 0
2753.09 0
2753.21 7
2753.33 19
2753.45 32
2753.57 43
2753.69 52
2753.81 57
2753.93 59
2754.06 58
2754.18 56
2754.30 53
2754.42 50
2754.54 49
2754.66 49
2754.78 51
2754.90 54
2755.02 57
2755.14 59
2755.26 60
2755.38 61
2755.50 61
2755.62 61
2755.74 60
2755.86 58
2755.98 54
2756.10 49
2756.22 41
2756.34 31
2756.46 20
2756.58 10
2756.71 1
2756.83 0
2756.95 0
2757.07 0
2757.19 0
2757.31 2
2757.43 9
2757.55 16
2757.67 23
2757.79 29
2757.91 34
2758.03 37
2758.15 38
2758.27 38
2758.39 37
2758.51 36
2758.63 34
2758.75 33
2758.87 32
2758.99 33
2759.12 34
2759.24 34
2759.36 32
2759.48 29
2759.60 24
2759.72 17
2759.84 10
2759.96 3
2760.08 0
2760.20 0
2760.32 0
2760.44 0
2760.56 1
2760.68 7
2760.80 14
2760.92 21
2761.04 27
2761.16 32
2761.28 35
2761.41 36
2761.53 36
2761.65 35
2761.77 36
2761.89 39
2762.01 44
2762.13 50
2762.25 57
2762.37 62
2762.49 63
2762.61 61
2762.73 56
2762.85 49
2762.97 41
2763.09 35
2763.21 31
2763.34 29
2763.46 29
2763.58 29
2763.70 29
2763.82 28
2763.94 26
2764.06 24
2764.18 22
2764.30 22
2764.42 24
2764.54 26
2764.66 28
2764.78 29
2764.90 28
2765.02 25
2765.14 20
2765.27 16
2765.39 13
2765.51 12
2765.63 13
2765.75 15
2765.87 18
2765.99 21
2766.11 24
2766.23 27
2766.35 33
2766.47 40
2766.59 51
2766.71 63
2766.83 76
2766.95 87
2767.08 96
2767.20 101
2767.32 100
2767.44 94
2767.56 85
2767.68 72
2767.80 58
2767.92 44
2768.04 32
2768.16 22
2768.28 16
2768.40 13
2768.52 13
2768.64 15
2768.77 18
2768.89 20
2769.01 21
2769.13 20
2769.25 16
2769.37 12
2769.49 8
2769.61 5
2769.73 4
2769.85 6
2769.97 9
2770.09 14
2770.21 19
2770.34 24
2770.46 29
2770.58 34
2770.70 40
2770.82 48
2770.94 56
2771.06 66
2771.18 73
2771.30 79
2771.42 81
2771.54 79
2771.66 74
2771.78 67
2771.91 60
2772.03 53
2772.15 49
2772.27 46
2772.39 46
2772.51 47
2772.63 49
2772.75 51
2772.87 54
2772.99 58
2773.11 62
2773.23 67
2773.36 71
2773.48 75
2773.60 77
2773.72 77
2773.84 75
2773.96 71
2774.08 68
2774.20 64
2774.32 62
2774.44 61
2774.56 62
2774.68 64
2774.81 65
2774.93 66
2775.05 65
2775.17 63
2775.29 60
2775.41 56
2775.53 53
2775.65 51
2775.77 52
2775.89 56
2776.01 62
2776.14 70
2776.26 79
2776.38 88
2776.50 95
2776.62 100
2776.74 104
2776.86 105
2776.98 105
2777.10 104
2777.22 103
2777.34 101
2777.47 98
2777.59 94
2777.71 89
2777.83 83
2777.95 77
2778.07 70
2778.19 64
2778.31 58
2778.43 54
2778.55 50
2778.67 47
2778.80 45
2778.92 44
2779.04 43
2779.16 43
2779.28 41
2779.40 38
2779.52 34
2779.64 28
2779.76 21
2779.88 14
2780.01 9
2780.13 6
2780.25 5
2780.37 7
2780.49 11
2780.61 15
2780.73 21
2780.85 26
2780.97 31
2781.09 34
2781.22 36
2781.34 36
2781.46 34
2781.58 32
2781.70 30
2781.82 30
2781.94 32
2782.06 37
2782.18 44
2782.30 53
2782.43 62
2782.55 70
2782.67 76
2782.79 77
2782.91 75
2783.03 68
2783.15 58
2783.27 46
2783.39 34
2783.51 23
2783.64 14
2783.76 8
2783.88 5
2784.00 5
2784.12 6
2784.24 9
2784.36 12
2784.48 15
2784.60 18
2784.73 21
2784.85 22
2784.97 23
2785.09 23
2785.21 24
2785.33 24
2785.45 26
2785.57 29
2785.69 34
2785.82 41
2785.94 49
2786.06 57
2786.18 64
2786.30 68
2786.42 69
2786.54 67
2786.66 60
2786.78 51
2786.91 40
2787.03 29
2787.15 19
2787.27 10
2787.39 5
2787.51 2
2787.63 2
2787.75 6
2787.87 12
2788.00 20
2788.12 30
2788.24 38
2788.36 46
2788.48 51
2788.60 53
2788.72 52
2788.84 49
2788.97 44
2789.09 39
2789.21 33
2789.33 28
2789.45 24
2789.57 22
2789.69 21
2789.81 22
2789.93 26
2790.06 30
2790.18 36
2790.30 42
2790.42 48
2790.54 53
2790.66 57
2790.78 61
2790.90 66
2791.03 72
2791.15 79
2791.27 86
2791.39 94
2791.51 101
2791.63 107
2791.75 111
2791.87 113
2792.00 114
2792.12 114
2792.24 112
2792.36 110
2792.48 107
2792.60 104
2792.72 100
2792.84 98
2792.97 95
2793.09 94
2793.21 93
2793.33 93
2793.45 92
2793.57 92
2793.69 92
2793.81 92
2793.94 92
2794.06 94
2794.18 96
2794.30 98
2794.42 100
2794.54 101
2794.66 101
2794.78 99
2794.91 95
2795.03 89
2795.15 82
2795.27 74
2795.39 66
2795.51 57
2795.63 47
2795.76 38
2795.88 29
2796.00 22
2796.12 17
2796.24 13
2796.36 13
2796.48 15
2796.60 20
2796.73 26
2796.85 33
2796.97 40
2797.09 46
2797.21 51
2797.33 54
2797.45 55
2797.58 55
2797.70 54
2797.82 51
2797.94 48
2798.06 45
2798.18 42
2798.30 41
2798.43 41
2798.55 43
2798.67 45
2798.79 49
2798.91 52
2799.03 54
2799.15 54
2799.27 54
2799.40 51
2799.52 49
2799.64 47
2799.76 46
2799.88 50
2800.00 57
2800.12 67
2800.25 80
2800.37 95
2800.49 110
2800.61 126
2800.73 141
2800.85 155
2800.97 168
2801.10 179
2801.22 189
2801.34 196
2801.46 199
2801.58 199
2801.70 197
2801.82 195
2801.95 193
2802.07 195
2802.19 198
2802.31 202
2802.43 206
2802.55 207
2802.67 205
2802.80 200
2802.92 191
2803.04 181
2803.16 170
2803.28 159
2803.40 149
2803.53 140
2803.65 132
2803.77 123
2803.89 114
2804.01 104
2804.13 94
2804.25 84
2804.38 73
2804.50 63
2804.62 53
2804.74 43
2804.86 32
2804.98 22
2805.10 12
2805.23 4
2805.35 0
2805.47 0
2805.59 0
2805.71 0
2805.83 0
2805.96 0
2806.08 0
2806.20 6
2806.32 14
2806.44 21
2806.56 28
2806.69 33
2806.81 37
2806.93 37
2807.05 35
2807.17 30
2807.29 23
2807.41 15
2807.54 7
2807.66 1
2807.78 0
2807.90 0
2808.02 0
2808.14 1
2808.27 5
2808.39 10
2808.51 13
2808.63 15
2808.75 15
2808.87 14
2809.00 13
2809.12 11
2809.24 10
2809.36 9
2809.48 7
2809.60 6
2809.72 5
2809.85 3
2809.97 0
2810.09 0
2810.21 0
2810.33 0
2810.45 0
2810.58 0
2810.70 0
2810.82 0
2810.94 1
2811.06 5
2811.18 8
2811.31 13
2811.43 18
2811.55 24
2811.67 31
2811.79 37
2811.91 42
2812.04 44
2812.16 45
2812.28 42
2812.40 38
2812.52 34
2812.64 30
2812.77 27
2812.89 26
2813.01 27
2813.13 29
2813.25 30
2813.37 31
2813.50 31
2813.62 30
2813.74 29
2813.86 28
2813.98 28
2814.11 28
2814.23 30
2814.35 32
2814.47 35
2814.59 38
2814.71 40
2814.84 42
2814.96 44
2815.08 46
2815.20 48
2815.32 52
2815.44 58
2815.57 65
2815.69 72
2815.81 78
2815.93 84
2816.05 88
2816.17 91
2816.30 92
2816.42 93
2816.54 92
2816.66 91
2816.78 90
2816.91 88
2817.03 85
2817.15 81
2817.27 77
2817.39 73
2817.51 69
2817.64 65
2817.76 63
2817.88 61
2818.00 60
2818.12 60
2818.25 59
2818.37 58
2818.49 55
2818.61 51
2818.73 46
2818.85 42
2818.98 38
2819.10 36
2819.22 36
2819.34 39
2819.46 42
2819.59 45
2819.71 48
2819.83 50
2819.95 50
2820.07 50
2820.19 51
2820.32 53
2820.44 57
2820.56 60
2820.68 63
2820.80 64
2820.93 64
2821.05 62
2821.17 59
2821.29 57
2821.41 55
2821.54 54
2821.66 54
2821.78 54
2821.90 54
2822.02 53
2822.14 52
2822.27 51
2822.39 51
2822.51 53
2822.63 56
2822.75 62
2822.88 69
2823.00 78
2823.12 86
2823.24 94
2823.36 101
2823.49 107
2823.61 111
2823.73 113
2823.85 112
2823.97 108
2824.10 100
2824.22 89
2824.34 77
2824.46 63
2824.58 52
2824.70 45
2824.83 44
2824.95 48
2825.07 58
2825.19 72
2825.31 87
2825.44 101
2825.56 112
2825.68 119
2825.80 122
2825.92 121
2826.05 117
2826.17 111
2826.29 104
2826.41 98
2826.53 92
2826.66 88
2826.78 84
2826.90 80
2827.02 78
2827.14 76
2827.27 75
2827.39 75
2827.51 77
2827.63 81
2827.75 85
2827.88 90
2828.00 95
2828.12 100
2828.24 103
2828.36 106
2828.49 107
2828.61 106
2828.73 105
2828.85 101
2828.97 96
2829.10 91
2829.22 85
2829.34 80
2829.46 76
2829.59 74
2829.71 73
2829.83 73
2829.95 73
2830.07 74
2830.20 75
2830.32 77
2830.44 78
2830.56 80
2830.68 82
2830.81 83
2830.93 83
2831.05 80
2831.17 75
2831.29 68
2831.42 59
2831.54 48
2831.66 36
2831.78 24
2831.90 13
2832.03 3
2832.15 0
2832.27 0
2832.39 0
2832.52 0
2832.64 0
2832.76 1
2832.88 10
2833.00 19
2833.13 30
2833.25 41
2833.37 51
2833.49 61
2833.61 70
2833.74 77
2833.86 81
2833.98 83
2834.10 83
2834.23 82
2834.35 80
2834.47 78
2834.59 78
2834.71 80
2834.84 82
2834.96 85
2835.08 87
2835.20 88
2835.32 88
2835.45 86
2835.57 82
2835.69 76
2835.81 70
2835.94 63
2836.06 55
2836.18 49
2836.30 44
2836.42 41
2836.55 41
2836.67 43
2836.79 46
2836.91 49
2837.04 51
2837.16 52
2837.28 51
2837.40 48
2837.52 44
2837.65 40
2837.77 35
2837.89 31
2838.01 29
2838.14 28
2838.26 28
2838.38 30
2838.50 32
2838.62 34
2838.75 37
2838.87 40
2838.99 43
2839.11 48
2839.24 54
2839.36 61
2839.48 68
2839.60 75
2839.72 79
2839.85 81
2839.97 80
2840.09 76
2840.21 71
2840.34 65
2840.46 61
2840.58 58
2840.70 56
2840.83 55
2840.95 55
2841.07 54
2841.19 53
2841.31 53
2841.44 52
2841.56 53
2841.68 55
2841.80 58
2841.93 63
2842.05 69
2842.17 74
2842.29 79
2842.42 82
2842.54 82
2842.66 80
2842.78 76
2842.90 70
2843.03 64
2843.15 59
2843.27 54
2843.39 52
2843.52 50
2843.64 49
2843.76 48
2843.88 46
2844.01 43
2844.13 38
2844.25 31
2844.37 23
2844.50 15
2844.62 7
2844.74 2
2844.86 0
2844.99 0
2845.11 3
2845.23 7
2845.35 11
2845.47 13
2845.60 14
2845.72 12
2845.84 9
2845.96 6
2846.09 3
2846.21 2
2846.33 2
2846.45 4
2846.58 6
2846.70 8
2846.82 8
2846.94 7
2847.07 5
2847.19 2
2847.31 0
2847.43 0
2847.56 0
2847.68 0
2847.80 2
2847.92 4
2848.05 5
2848.17 5
2848.29 3
2848.41 1
2848.54 0
2848.66 0
2848.78 0
2848.90 0
2849.03 0
2849.15 2
2849.27 6
2849.39 11
2849.52 14
2849.64 16
2849.76 16
2849.88 15
2850.01 14
2850.13 13
2850.25 13
2850.37 13
2850.50 14
2850.62 15
2850.74 16
2850.86 16
2850.99 17
2851.11 18
2851.23 20
2851.35 23
2851.48 27
2851.60 32
2851.72 37
2851.84 41
2851.97 43
2852.09 44
2852.21 45
2852.33 45
2852.46 45
2852.58 46
2852.70 47
2852.82 49
2852.95 52
2853.07 54
2853.19 58
2853.31 62
2853.44 66
2853.56 70
2853.68 73
2853.80 74
2853.93 74
2854.05 71
2854.17 65
2854.29 58
2854.42 51
2854.54 45
2854.66 40
2854.78 37
2854.91 37
2855.03 39
2855.15 44
2855.28 51
2855.40 61
2855.52 73
2855.64 86
2855.77 98
2855.89 109
2856.01 117
2856.13 121
2856.26 120
2856.38 115
2856.50 108
2856.62 100
2856.75 91
2856.87 85
2856.99 80
2857.11 76
2857.24 74
2857.36 72
2857.48 71
2857.61 70
2857.73 70
2857.85 70
2857.97 71
2858.10 73
2858.22 75
2858.34 77
2858.46 79
2858.59 79
2858.71 79
2858.83 78
2858.95 77
2859.08 77
2859.20 77
2859.32 77
2859.45 79
2859.57 82
2859.69 85
2859.81 89
2859.94 93
2860.06 97
2860.18 100
2860.30 101
2860.43 101
2860.55 100
2860.67 97
2860.80 94
2860.92 91
2861.04 87
2861.16 84
2861.29 81
2861.41 80
2861.53 81
2861.65 83
2861.78 89
2861.90 96
2862.02 105
2862.15 116
2862.27 126
2862.39 136
2862.51 144
2862.64 150
2862.76 155
2862.88 158
2863.00 159
2863.13 160
2863.25 158
2863.37 155
2863.50 150
2863.62 143
2863.74 134
2863.86 124
2863.99 115
2864.11 105
2864.23 98
2864.36 93
2864.48 91
2864.60 92
2864.72 95
2864.85 100
2864.97 105
2865.09 110
2865.22 112
2865.34 112
2865.46 111
2865.58 108
2865.71 104
2865.83 102
2865.95 101
2866.07 101
2866.20 102
2866.32 104
2866.44 106
2866.57 107
2866.69 108
2866.81 107
2866.93 106
2867.06 105
2867.18 104
2867.30 105
2867.43 106
2867.55 107
2867.67 109
2867.79 110
2867.92 109
2868.04 108
2868.16 106
2868.29 104
2868.41 102
2868.53 101
2868.66 100
2868.78 101
2868.90 102
2869.02 104
2869.15 105
2869.27 108
2869.39 111
2869.52 113
2869.64 116
2869.76 119
2869.88 120
2870.01 122
2870.13 122
2870.25 122
2870.38 120
2870.50 118
2870.62 114
2870.74 109
2870.87 104
2870.99 99
2871.11 94
2871.24 91
2871.36 90
2871.48 90
2871.61 92
2871.73 97
2871.85 103
2871.97 110
2872.10 117
2872.22 123
2872.34 127
2872.47 128
2872.59 126
2872.71 120
2872.84 112
2872.96 103
2873.08 94
2873.20 88
2873.33 84
2873.45 83
2873.57 83
2873.70 84
2873.82 84
2873.94 82
2874.07 78
2874.19 71
2874.31 64
2874.43 57
2874.56 51
2874.68 48
2874.80 47
2874.93 50
2875.05 56
2875.17 64
2875.30 72
2875.42 81
2875.54 87
2875.66 92
2875.79 93
2875.91 93
2876.03 92
2876.16 91
2876.28 92
2876.40 94
2876.53 99
2876.65 104
2876.77 110
2876.90 114
2877.02 116
2877.14 116
2877.26 114
2877.39 110
2877.51 104
2877.63 97
2877.76 89
2877.88 80
2878.00 70
2878.13 60
2878.25 49
2878.37 40
2878.50 31
2878.62 25
2878.74 20
2878.86 18
2878.99 17
2879.11 17
2879.23 17
2879.36 19
2879.48 20
2879.60 22
2879.73 23
2879.85 23
2879.97 21
2880.10 18
2880.22 14
2880.34 9
2880.47 6
2880.59 6
2880.71 9
2880.83 16
2880.96 27
2881.08 41
2881.20 57
2881.33 73
2881.45 89
2881.57 105
2881.70 118
2881.82 130
2881.94 138
2882.07 144
2882.19 147
2882.31 149
2882.44 151
2882.56 156
2882.68 165
2882.81 178
2882.93 195
2883.05 213
2883.18 231
2883.30 245
2883.42 255
2883.54 260
2883.67 260
2883.79 258
2883.91 254
2884.04 250
2884.16 247
2884.28 245
2884.41 244
2884.53 243
2884.65 241
2884.78 237
2884.90 233
2885.02 229
2885.15 224
2885.27 221
2885.39 218
2885.52 217
2885.64 217
2885.76 217
2885.89 216
2886.01 216
2886.13 214
2886.26 211
2886.38 206
2886.50 199
2886.63 190
2886.75 180
2886.87 170
2887.00 160
2887.12 150
2887.24 142
2887.37 135
2887.49 129
2887.61 125
2887.74 121
2887.86 118
2887.98 116
2888.11 115
2888.23 114
2888.35 114
2888.48 115
2888.60 115
2888.72 115
2888.85 113
2888.97 111
2889.09 106
2889.22 100
2889.34 93
2889.46 85
2889.59 78
2889.71 72
2889.83 68
2889.96 67
2890.08 68
2890.20 72
2890.33 77
2890.45 82
2890.57 86
2890.70 87
2890.82 86
2890.94 83
2891.07 76
2891.19 69
2891.31 61
2891.44 55
2891.56 51
2891.68 50
2891.81 52
2891.93 57
2892.05 63
2892.18 69
2892.30 73
2892.42 74
2892.55 72
2892.67 68
2892.79 61
2892.92 54
2893.04 47
2893.16 42
2893.29 39
2893.41 36
2893.53 35
2893.66 33
2893.78 31
2893.90 28
2894.03 24
2894.15 20
2894.27 15
2894.40 11
2894.52 8
2894.64 5
2894.77 3
2894.89 3
2895.02 4
2895.14 8
2895.26 15
2895.39 24
2895.51 36
2895.63 49
2895.76 63
2895.88 76
2896.00 88
2896.13 96
2896.25 102
2896.37 104
2896.50 103
2896.62 98
2896.74 92
2896.87 85
2896.99 78
2897.11 71
2897.24 66
2897.36 60
2897.49 55
2897.61 50
2897.73 44
2897.86 38
2897.98 33
2898.10 29
2898.23 27
2898.35 27
2898.47 30
2898.60 35
2898.72 41
2898.84 46
2898.97 52
2899.09 57
2899.21 61
2899.34 66
2899.46 72
2899.59 78
2899.71 86
2899.83 96
2899.96 107
2900.08 117
2900.20 125
2900.33 132
2900.45 135
2900.57 135
2900.70 132
2900.82 127
2900.94 120
2901.07 112
2901.19 103
2901.32 94
2901.44 83
2901.56 72
2901.69 61
2901.81 50
2901.93 39
2902.06 31
2902.18 25
2902.30 22
2902.43 22
2902.55 24
2902.67 26
2902.80 28
2902.92 30
2903.05 31
2903.17 33
2903.29 34
2903.42 37
2903.54 40
2903.66 45
2903.79 51
2903.91 58
2904.03 65
2904.16 72
2904.28 78
2904.41 84
2904.53 88
2904.65 92
2904.78 96
2904.90 99
2905.02 102
2905.15 104
2905.27 105
2905.40 104
2905.52 101
2905.64 96
2905.77 88
2905.89 79
2906.01 69
2906.14 60
2906.26 52
2906.38 46
2906.51 42
2906.63 40
2906.76 38
2906.88 36
2907.00 33
2907.13 29
2907.25 25
2907.37 22
2907.50 20
2907.62 21
2907.75 23
2907.87 28
2907.99 33
2908.12 39
2908.24 44
2908.36 46
2908.49 45
2908.61 41
2908.74 33
2908.86 23
2908.98 12
2909.11 2
2909.23 0
2909.35 0
2909.48 0
2909.60 0
2909.73 5
2909.85 16
2909.97 26
2910.10 33
2910.22 38
2910.34 39
2910.47 37
2910.59 33
2910.72 29
2910.84 25
2910.96 22
2911.09 20
2911.21 18
2911.34 16
2911.46 14
2911.58 12
2911.71 10
2911.83 9
2911.95 10
2912.08 11
2912.20 12
2912.33 12
2912.45 12
2912.57 10
2912.70 8
2912.82 4
2912.94 1
2913.07 0
2913.19 0
2913.32 0
2913.44 0
2913.56 4
2913.69 10
2913.81 17
2913.94 24
2914.06 30
2914.18 35
2914.31 38
2914.43 39
2914.56 40
2914.68 41
2914.80 43
2914.93 47
2915.05 52
2915.17 57
2915.30 63
2915.42 68
2915.55 71
2915.67 71
2915.79 70
2915.92 68
2916.04 66
2916.17 63
2916.29 61
2916.41 58
2916.54 54
2916.66 49
2916.79 42
2916.91 34
2917.03 25
2917.16 16
2917.28 8
2917.40 1
2917.53 0
2917.65 0
2917.78 0
2917.90 0
2918.02 0
2918.15 0
2918.27 0
2918.40 0
2918.52 2
2918.64 4
2918.77 6
2918.89 9
2919.02 11
2919.14 13
2919.26 14
2919.39 16
2919.51 16
2919.64 17
2919.76 16
2919.88 14
2920.01 11
2920.13 7
2920.26 3
2920.38 0
2920.50 0
2920.63 0
2920.75 0
2920.88 0
2921.00 0
2921.12 0
2921.25 1
2921.37 3
2921.50 6
2921.62 10
2921.74 15
2921.87 20
2921.99 25
2922.12 30
2922.24 33
2922.36 34
2922.49 33
2922.61 31
2922.74 28
2922.86 26
2922.98 25
2923.11 26
2923.23 29
2923.36 32
2923.48 35
2923.61 38
2923.73 39
2923.85 40
2923.98 42
2924.10 46
2924.23 52
2924.35 61
2924.47 71
2924.60 82
2924.72 91
2924.85 96
2924.97 97
2925.09 94
2925.22 88
2925.34 79
2925.47 71
2925.59 63
2925.71 58
2925.84 55
2925.96 54
2926.09 54
2926.21 55
2926.34 55
2926.46 53
2926.58 50
2926.71 47
2926.83 42
2926.96 38
2927.08 35
2927.20 32
2927.33 31
2927.45 32
2927.58 35
2927.70 39
2927.82 44
2927.95 51
2928.07 58
2928.20 65
2928.32 71
2928.45 75
2928.57 78
2928.69 78
2928.82 75
2928.94 70
2929.07 63
2929.19 56
2929.32 48
2929.44 42
2929.56 37
2929.69 34
2929.81 32
2929.94 33
2930.06 34
2930.18 37
2930.31 42
2930.43 47
2930.56 52
2930.68 57
2930.81 62
2930.93 67
2931.05 71
2931.18 73
2931.30 75
2931.43 78
2931.55 80
2931.68 83
2931.80 87
2931.92 91
2932.05 95
2932.17 96
2932.30 96
2932.42 92
2932.54 85
2932.67 76
2932.79 65
2932.92 55
2933.04 47
2933.17 41
2933.29 38
2933.41 37
2933.54 37
2933.66 38
2933.79 38
2933.91 37
2934.04 35
2934.16 34
2934.28 33
2934.41 33
2934.53 35
2934.66 38
2934.78 43
2934.91 48
2935.03 52
2935.15 56
2935.28 58
2935.40 57
2935.53 54
2935.65 49
2935.78 43
2935.90 37
2936.03 33
2936.15 31
2936.27 32
2936.40 34
2936.52 37
2936.65 39
2936.77 40
2936.90 39
2937.02 35
2937.14 29
2937.27 22
2937.39 14
2937.52 6
2937.64 0
2937.77 0
2937.89 0
2938.01 0
2938.14 0
2938.26 0
2938.39 0
2938.51 0
2938.64 1
2938.76 11
2938.89 23
2939.01 34
2939.13 46
2939.26 56
2939.38 66
2939.51 74
2939.63 78
2939.76 79
2939.88 76
2940.01 70
2940.13 62
2940.25 53
2940.38 45
2940.50 39
2940.63 36
2940.75 35
2940.88 37
2941.00 39
2941.12 42
2941.25 45
2941.37 48
2941.50 50
2941.62 50
2941.75 51
2941.87 51
2942.00 50
2942.12 50
2942.25 49
2942.37 49
2942.49 49
2942.62 51
2942.74 53
2942.87 56
2942.99 59
2943.12 63
2943.24 65
2943.37 67
2943.49 66
2943.61 64
2943.74 60
2943.86 55
2943.99 50
2944.11 45
2944.24 41
2944.36 37
2944.49 33
2944.61 29
2944.73 25
2944.86 21
2944.98 18
2945.11 17
2945.23 18
2945.36 21
2945.48 25
2945.61 29
2945.73 34
2945.86 38
2945.98 40
2946.10 42
2946.23 43
2946.35 44
2946.48 45
2946.60 46
2946.73 46
2946.85 45
2946.98 42
2947.10 38
2947.23 33
2947.35 26
2947.47 19
2947.60 12
2947.72 7
2947.85 5
2947.97 6
2948.10 10
2948.22 15
2948.35 20
2948.47 24
2948.60 28
2948.72 30
2948.85 33
2948.97 36
2949.09 42
2949.22 49
2949.34 57
2949.47 65
2949.59 71
2949.72 75
2949.84 76
2949.97 74
2950.09 70
2950.22 66
2950.34 63
2950.47 62
2950.59 63
2950.71 67
2950.84 72
2950.96 79
2951.09 85
2951.21 90
2951.34 93
2951.46 94
2951.59 94
2951.71 94
2951.84 94
2951.96 95
2952.09 98
2952.21 101
2952.34 105
2952.46 108
2952.58 110
2952.71 110
2952.83 111
2952.96 111
2953.08 113
2953.21 116
2953.33 121
2953.46 128
2953.58 135
2953.71 143
2953.83 150
2953.96 156
2954.08 161
2954.21 164
2954.33 165
2954.46 164
2954.58 160
2954.70 154
2954.83 145
2954.95 134
2955.08 122
2955.20 109
2955.33 95
2955.45 83
2955.58 72
2955.70 63
2955.83 58
2955.95 56
2956.08 58
2956.20 63
2956.33 69
2956.45 76
2956.58 83
2956.70 89
2956.83 93
2956.95 96
2957.07 99
2957.20 101
2957.32 104
2957.45 108
2957.57 112
2957.70 116
2957.82 119
2957.95 122
2958.07 123
2958.20 122
2958.32 119
2958.45 115
2958.57 109
2958.70 104
2958.82 99
2958.95 96
2959.07 93
2959.20 90
2959.32 87
2959.45 84
2959.57 79
2959.70 74
2959.82 68
2959.95 64
2960.07 61
2960.20 62
2960.32 66
2960.44 74
2960.57 84
2960.69 94
2960.82 104
2960.94 110
2961.07 114
2961.19 115
2961.32 116
2961.44 119
2961.57 125
2961.69 135
2961.82 149
2961.94 166
2962.07 183
2962.19 198
2962.32 209
2962.44 216
2962.57 220
2962.69 220
2962.82 218
2962.94 214
2963.07 208
2963.19 203
2963.32 196
2963.44 189
2963.57 182
2963.69 175
2963.82 169
2963.94 164
2964.07 158
2964.19 153
2964.32 148
2964.44 143
2964.57 138
2964.69 133
2964.82 128
2964.94 125
2965.07 123
2965.19 121
2965.32 118
2965.44 115
2965.57 111
2965.69 107
2965.82 103
2965.94 100
2966.07 99
2966.19 100
2966.32 102
2966.44 104
2966.57 105
2966.69 104
2966.82 102
2966.94 98
2967.07 93
2967.19 88
2967.32 83
2967.44 80
2967.57 77
2967.69 75
2967.82 73
2967.94 72
2968.07 73
2968.19 75
2968.32 81
2968.44 89
2968.57 99
2968.69 110
2968.82 120
2968.94 128
2969.07 132
2969.19 134
2969.32 133
2969.44 131
2969.57 129
2969.69 128
2969.82 127
2969.94 128
2970.07 129
2970.19 128
2970.32 125
2970.44 120
2970.57 113
2970.69 104
2970.82 93
2970.94 83
2971.07 73
2971.19 63
2971.32 55
2971.44 48
2971.57 42
2971.69 36
2971.82 31
2971.94 27
2972.07 22
2972.19 19
2972.32 16
2972.44 15
2972.57 16
2972.69 18
2972.82 23
2972.94 29
2973.07 37
2973.19 47
2973.32 57
2973.44 68
2973.57 79
2973.69 90
2973.82 101
2973.94 109
2974.07 116
2974.19 121
2974.32 122
2974.44 121
2974.57 117
2974.69 112
2974.82 105
2974.95 97
2975.07 88
2975.20 80
2975.32 73
2975.45 67
2975.57 62
2975.70 57
2975.82 54
2975.95 51
2976.07 47
2976.20 44
2976.32 40
2976.45 37
2976.57 36
2976.70 37
2976.82 40
2976.95 46
2977.07 55
2977.20 66
2977.32 77
2977.45 88
2977.57 97
2977.70 103
2977.82 106
2977.95 105
2978.07 101
2978.20 96
2978.33 90
2978.45 84
2978.58 81
2978.70 80
2978.83 83
2978.95 90
2979.08 99
2979.20 110
2979.33 120
2979.45 128
2979.58 133
2979.70 134
2979.83 132
2979.95 127
2980.08 121
2980.20 117
2980.33 115
2980.45 117
2980.58 121
2980.71 128
2980.83 134
2980.96 138
2981.08 139
2981.21 136
2981.33 130
2981.46 124
2981.58 119
2981.71 117
2981.83 119
2981.96 124
2982.08 130
2982.21 134
2982.33 134
2982.46 129
2982.58 121
2982.71 109
2982.84 98
2982.96 89
2983.09 85
2983.21 85
2983.34 89
2983.46 95
2983.59 102
2983.71 107
2983.84 111
2983.96 113
2984.09 112
2984.21 110
2984.34 107
2984.46 102
2984.59 95
2984.72 86
2984.84 74
2984.97 61
2985.09 48
2985.22 35
2985.34 26
2985.47 20
2985.59 19
2985.72 24
2985.84 32
2985.97 44
2986.09 57
2986.22 69
2986.35 80
2986.47 90
2986.60 97
2986.72 103
2986.85 109
2986.97 115
2987.10 120
2987.22 125
2987.35 127
2987.47 126
2987.60 122
2987.72 115
2987.85 106
2987.98 96
2988.10 86
2988.23 77
2988.35 69
2988.48 62
2988.60 56
2988.73 50
2988.85 45
2988.98 40
2989.10 37
2989.23 35
2989.36 35
2989.48 35
2989.61 36
2989.73 37
2989.86 37
2989.98 37
2990.11 35
2990.23 33
2990.36 30
2990.48 27
2990.61 24
2990.74 20
2990.86 15
2990.99 10
2991.11 4
2991.24 0
2991.36 0
2991.49 0
2991.61 0
2991.74 0
2991.87 0
2991.99 0
2992.12 0
2992.24 4
2992.37 7
2992.49 9
2992.62 9
2992.74 9
2992.87 8
2992.99 7
2993.12 7
2993.25 9
2993.37 12
2993.50 17
2993.62 25
2993.75 33
2993.87 42
2994.00 50
2994.12 55
2994.25 59
2994.38 60
2994.50 61
2994.63 61
2994.75 63
2994.88 66
2995.00 70
2995.13 76
2995.25 81
2995.38 84
2995.51 87
2995.63 87
2995.76 86
2995.88 83
2996.01 80
2996.13 77
2996.26 75
2996.39 74
2996.51 74
2996.64 76
2996.76 79
2996.89 81
2997.01 82
2997.14 82
2997.26 81
2997.39 78
2997.52 73
2997.64 68
2997.77 63
2997.89 57
2998.02 52
2998.14 46
2998.27 42
2998.40 40
2998.52 40
2998.65 42
2998.77 47
2998.90 53
2999.02 59
2999.15 63
2999.27 64
2999.40 62
2999.53 58
2999.65 53
2999.78 46
2999.90 39
3000.03 34
3000.15 30
3000.28 28
3000.41 25
3000.53 24
3000.66 24
3000.78 25
3000.91 27
3001.03 31
3001.16 37
3001.29 44
3001.41 51
3001.54 59
3001.66 65
3001.79 69
3001.91 71
3002.04 71
3002.17 68
3002.29 63
3002.42 58
3002.54 52
3002.67 46
3002.79 43
3002.92 42
3003.05 44
3003.17 49
3003.30 56
3003.42 66
3003.55 76
3003.67 86
3003.80 95
3003.93 101
3004.05 104
3004.18 105
3004.30 104
3004.43 101
3004.56 97
3004.68 92
3004.81 88
3004.93 83
3005.06 78
3005.18 72
3005.31 65
3005.44 58
3005.56 51
3005.69 44
3005.81 39
3005.94 37
3006.06 38
3006.19 41
3006.32 48
3006.44 56
3006.57 66
3006.69 75
3006.82 83
3006.95 88
3007.07 91
3007.20 90
3007.32 88
3007.45 84
3007.57 79
3007.70 75
3007.83 71
3007.95 67
3008.08 63
3008.20 60
3008.33 58
3008.46 56
3008.58 54
3008.71 52
3008.83 50
3008.96 47
3009.08 41
3009.21 34
3009.34 26
3009.46 16
3009.59 7
3009.71 0
3009.84 0
3009.97 0
3010.09 0
3010.22 0
3010.34 0
3010.47 0
3010.60 0
3010.72 2
3010.85 10
3010.97 17
3011.10 24
3011.22 30
3011.35 37
3011.48 44
3011.60 53
3011.73 63
3011.85 73
3011.98 81
3012.11 87
3012.23 88
3012.36 87
3012.48 82
3012.61 75
3012.74 68
3012.86 62
3012.99 57
3013.11 55
3013.24 55
3013.37 58
3013.49 61
3013.62 64
3013.74 66
3013.87 65
3014.00 64
3014.12 61
3014.25 58
3014.37 55
3014.50 53
3014.63 52
3014.75 53
3014.88 53
3015.00 53
3015.13 51
3015.26 49
3015.38 45
3015.51 40
3015.63 35
3015.76 30
3015.89 25
3016.01 20
3016.14 15
3016.26 9
3016.39 3
3016.52 0
3016.64 0
3016.77 0
3016.89 0
3017.02 3
3017.15 11
3017.27 21
3017.40 31
3017.52 40
3017.65 47
3017.78 52
3017.90 54
3018.03 55
3018.15 56
3018.28 57
3018.41 59
3018.53 63
3018.66 66
3018.78 71
3018.91 75
3019.04 80
3019.16 83
3019.29 84
3019.42 84
3019.54 81
3019.67 76
3019.79 68
3019.92 61
3020.05 54
3020.17 49
3020.30 48
3020.42 51
3020.55 58
3020.68 67
3020.80 76
3020.93 86
3021.05 94
3021.18 101
3021.31 107
3021.43 113
3021.56 118
3021.69 122
3021.81 125
3021.94 126
3022.06 124
3022.19 119
3022.32 112
3022.44 104
3022.57 95
3022.69 86
3022.82 78
3022.95 70
3023.07 62
3023.20 54
3023.32 47
3023.45 42
3023.58 38
3023.70 38
3023.83 41
3023.96 47
3024.08 54
3024.21 61
3024.33 66
3024.46 67
3024.59 66
3024.71 63
3024.84 59
3024.97 57
3025.09 56
3025.22 58
3025.34 61
3025.47 66
3025.60 70
3025.72 72
3025.85 71
3025.98 66
3026.10 57
3026.23 46
3026.35 32
3026.48 18
3026.61 6
3026.73 0
3026.86 0
3026.99 0
3027.11 0
3027.24 0
3027.36 1
3027.49 7
3027.62 14
3027.74 22
3027.87 31
3028.00 41
3028.12 52
3028.25 63
3028.37 73
3028.50 80
3028.63 85
3028.75 87
3028.88 85
3029.01 80
3029.13 74
3029.26 66
3029.38 57
3029.51 49
3029.64 41
3029.76 33
3029.89 26
3030.02 19
3030.14 13
3030.27 6
3030.39 0
3030.52 0
3030.65 0
3030.77 0
3030.90 0
3031.03 0
3031.15 0
3031.28 0
3031.41 3
3031.53 5
3031.66 7
3031.78 8
3031.91 9
3032.04 9
3032.16 10
3032.29 10
3032.42 12
3032.54 14
3032.67 17
3032.80 23
3032.92 30
3033.05 40
3033.17 49
3033.30 59
3033.43 68
3033.55 75
3033.68 80
3033.81 83
3033.93 82
3034.06 79
3034.19 74
3034.31 66
3034.44 57
3034.56 47
3034.69 39
3034.82 34
3034.94 32
3035.07 32
3035.20 35
3035.32 38
3035.45 42
3035.58 45
3035.70 46
3035.83 47
3035.96 47
3036.08 47
3036.21 47
3036.33 47
3036.46 47
3036.59 46
3036.71 44
3036.84 42
3036.97 39
3037.09 37
3037.22 35
3037.35 34
3037.47 34
3037.60 34
3037.73 35
3037.85 35
3037.98 35
3038.10 35
3038.23 35
3038.36 35
3038.48 36
3038.61 38
3038.74 40
3038.86 42
3038.99 45
3039.12 49
3039.24 55
3039.37 62
3039.50 70
3039.62 80
3039.75 91
3039.88 100
3040.00 107
3040.13 112
3040.26 112
3040.38 109
3040.51 103
3040.63 96
3040.76 87
3040.89 78
3041.01 69
3041.14 61
3041.27 54
3041.39 48
3041.52 43
3041.65 40
3041.77 39
3041.90 40
3042.03 43
3042.15 47
3042.28 52
3042.41 56
3042.53 60
3042.66 62
3042.79 64
3042.91 64
3043.04 65
3043.17 66
3043.29 67
3043.42 69
3043.55 71
3043.67 73
3043.80 74
3043.93 75
3044.05 76
3044.18 77
3044.31 79
3044.43 81
3044.56 85
3044.69 89
3044.81 93
3044.94 95
3045.07 96
3045.19 94
3045.32 91
3045.44 86
3045.57 79
3045.70 70
3045.82 61
3045.95 49
3046.08 37
3046.20 24
3046.33 12
3046.46 1
3046.58 0
3046.71 0
3046.84 0
3046.96 0
3047.09 0
3047.22 0
3047.34 2
3047.47 3
3047.60 2
3047.72 2
3047.85 2
3047.98 3
3048.10 7
3048.23 12
3048.36 18
3048.48 24
3048.61 31
3048.74 37
3048.86 42
3048.99 46
3049.12 50
3049.25 52
3049.37 55
3049.50 59
3049.63 64
3049.75 71
3049.88 79
3050.01 88
3050.13 96
3050.26 101
3050.39 101
3050.51 96
3050.64 88
3050.77 78
3050.89 69
3051.02 64
3051.15 62
3051.27 65
3051.40 71
3051.53 79
3051.65 86
3051.78 90
3051.91 92
3052.03 91
3052.16 87
3052.29 83
3052.41 78
3052.54 73
3052.67 70
3052.79 67
3052.92 67
3053.05 67
3053.17 69
3053.30 70
3053.43 72
3053.55 73
3053.68 73
3053.81 73
3053.94 72
3054.06 71
3054.19 70
3054.32 69
3054.44 69
3054.57 70
3054.70 71
3054.82 73
3054.95 76
3055.08 79
3055.20 81
3055.33 84
3055.46 85
3055.58 86
3055.71 86
3055.84 86
3055.96 86
3056.09 85
3056.22 85
3056.34 85
3056.47 86
3056.60 87
3056.73 89
3056.85 92
3056.98 96
3057.11 100
3057.23 104
3057.36 107
3057.49 107
3057.61 105
3057.74 99
3057.87 92
3057.99 83
3058.12 75
3058.25 67
3058.37 63
3058.50 61
3058.63 62
3058.76 64
3058.88 67
3059.01 69
3059.14 69
3059.26 67
3059.39 64
3059.52 59
3059.64 55
3059.77 52
3059.90 50
3060.02 50
3060.15 50
3060.28 51
3060.41 52
3060.53 53
3060.66 55
3060.79 58
3060.91 62
3061.04 67
3061.17 73
3061.29 78
3061.42 81
3061.55 82
3061.68 80
3061.80 77
3061.93 72
3062.06 68
3062.18 66
3062.31 68
3062.44 73
3062.56 81
3062.69 93
3062.82 106
3062.94 118
3063.07 130
3063.20 139
3063.33 146
3063.45 150
3063.58 153
3063.71 155
3063.83 156
3063.96 157
3064.09 158
3064.22 160
3064.34 161
3064.47 161
3064.60 161
3064.72 160
3064.85 158
3064.98 157
3065.10 156
3065.23 158
3065.36 163
3065.49 169
3065.61 177
3065.74 184
3065.87 189
3065.99 190
3066.12 188
3066.25 183
3066.37 175
3066.50 167
3066.63 159
3066.76 153
3066.88 148
3067.01 144
3067.14 141
3067.26 137
3067.39 132
3067.52 125
3067.65 116
3067.77 107
3067.90 99
3068.03 92
3068.15 87
3068.28 85
3068.41 86
3068.54 88
3068.66 92
3068.79 96
3068.92 99
3069.04 102
3069.17 103
3069.30 102
3069.43 100
3069.55 98
3069.68 95
3069.81 93
3069.93 93
3070.06 94
3070.19 98
3070.32 103
3070.44 109
3070.57 115
3070.70 121
3070.82 124
3070.95 125
3071.08 124
3071.21 121
3071.33 116
3071.46 112
3071.59 108
3071.71 107
3071.84 108
3071.97 113
3072.10 120
3072.22 129
3072.35 138
3072.48 147
3072.60 154
3072.73 158
3072.86 160
3072.99 161
3073.11 162
3073.24 162
3073.37 164
3073.49 166
3073.62 168
3073.75 170
3073.88 172
3074.00 174
3074.13 176
3074.26 180
3074.39 186
3074.51 193
3074.64 200
3074.77 208
3074.89 214
3075.02 217
3075.15 216
3075.28 213
3075.40 206
3075.53 197
3075.66 187
3075.78 177
3075.91 166
3076.04 157
3076.17 150
3076.29 146
3076.42 144
3076.55 146
3076.68 151
3076.80 157
3076.93 164
3077.06 170
3077.18 174
3077.31 175
3077.44 174
3077.57 171
3077.69 168
3077.82 164
3077.95 162
3078.08 160
3078.20 157
3078.33 153
3078.46 147
3078.59 137
3078.71 125
3078.84 111
3078.97 96
3079.09 82
3079.22 70
3079.35 60
3079.48 53
3079.60 49
3079.73 47
3079.86 46
3079.99 47
3080.11 48
3080.24 50
3080.37 53
3080.50 57
3080.62 62
3080.75 68
3080.88 74
3081.00 81
3081.13 87
3081.26 92
3081.39 95
3081.51 96
3081.64 96
3081.77 97
3081.90 98
3082.02 101
3082.15 106
3082.28 113
3082.41 120
3082.53 126
3082.66 130
3082.79 131
3082.92 129
3083.04 125
3083.17 118
3083.30 111
3083.43 102
3083.55 94
3083.68 87
3083.81 80
3083.93 76
3084.06 75
3084.19 76
3084.32 81
3084.44 90
3084.57 101
3084.70 115
3084.83 130
3084.95 144
3085.08 156
3085.21 166
3085.34 171
3085.46 174
3085.59 174
3085.72 172
3085.85 169
3085.97 166
3086.10 162
3086.23 159
3086.36 155
3086.48 150
3086.61 143
3086.74 134
3086.87 122
3086.99 108
3087.12 95
3087.25 83
3087.38 73
3087.50 68
3087.63 67
3087.76 69
3087.89 75
3088.01 81
3088.14 87
3088.27 91
3088.40 93
3088.52 92
3088.65 89
3088.78 85
3088.91 80
3089.03 75
3089.16 71
3089.29 68
3089.42 67
3089.54 68
3089.67 70
3089.80 73
3089.93 77
3090.05 81
3090.18 85
3090.31 88
3090.44 90
3090.56 91
3090.69 91
3090.82 90
3090.95 88
3091.07 85
3091.20 83
3091.33 81
3091.46 81
3091.59 81
3091.71 82
3091.84 85
3091.97 87
3092.10 89
3092.22 90
3092.35 89
3092.48 88
3092.61 86
3092.73 84
3092.86 82
3092.99 81
3093.12 80
3093.24 80
3093.37 82
3093.50 85
3093.63 90
3093.75 97
3093.88 105
3094.01 113
3094.14 119
3094.27 124
3094.39 126
3094.52 125
3094.65 122
3094.78 118
3094.90 114
3095.03 111
3095.16 109
3095.29 108
3095.41 108
3095.54 108
3095.67 109
3095.80 110
3095.92 111
3096.05 112
3096.18 112
3096.31 111
3096.44 108
3096.56 103
3096.69 96
3096.82 87
3096.95 77
3097.07 68
3097.20 60
3097.33 54
3097.46 51
3097.58 51
3097.71 53
3097.84 58
3097.97 62
3098.10 67
3098.22 71
3098.35 73
3098.48 72
3098.61 70
3098.73 65
3098.86 59
3098.99 52
3099.12 47
3099.25 42
3099.37 40
3099.50 39
3099.63 40
3099.76 41
3099.88 42
3100.01 44
3100.14 46
3100.27 48
3100.40 51
3100.52 55
3100.65 60
3100.78 64
3100.91 66
3101.03 68
3101.16 69
3101.29 68
3101.42 67
3101.55 66
3101.67 65
3101.80 64
3101.93 64
3102.06 65
3102.18 66
3102.31 68
3102.44 71
3102.57 72
3102.70 72
3102.82 70
3102.95 67
3103.08 62
3103.21 58
3103.33 55
3103.46 56
3103.59 60
3103.72 68
3103.85 79
3103.97 93
3104.10 108
3104.23 123
3104.36 138
3104.48 152
3104.61 163
3104.74 171
3104.87 176
3105.00 179
3105.12 178
3105.25 176
3105.38 173
3105.51 170
3105.64 167
3105.76 166
3105.89 165
3106.02 164
3106.15 162
3106.28 160
3106.40 155
3106.53 147
3106.66 138
3106.79 128
3106.91 118
3107.04 108
3107.17 101
3107.30 98
3107.43 99
3107.55 106
3107.68 116
3107.81 128
3107.94 141
3108.07 151
3108.19 157
3108.32 158
3108.45 155
3108.58 148
3108.71 139
3108.83 130
3108.96 122
3109.09 115
3109.22 109
3109.35 104
3109.47 100
3109.60 95
3109.73 90
3109.86 85
3109.99 81
3110.11 77
3110.24 75
3110.37 74
3110.50 74
3110.62 75
3110.75 75
3110.88 74
3111.01 71
3111.14 67
3111.26 61
3111.39 55
3111.52 50
3111.65 46
3111.78 44
3111.90 43
3112.03 44
3112.16 46
3112.29 48
3112.42 48
3112.54 47
3112.67 44
3112.80 40
3112.93 35
3113.06 30
3113.19 24
3113.31 19
3113.44 14
3113.57 10
3113.70 5
3113.83 1
3113.95 0
3114.08 0
3114.21 0
3114.34 0
3114.47 0
3114.59 0
3114.72 0
3114.85 0
3114.98 0
3115.11 3
3115.23 8
3115.36 14
3115.49 21
3115.62 28
3115.75 35
3115.87 39
3116.00 41
3116.13 40
3116.26 38
3116.39 34
3116.51 28
3116.64 23
3116.77 19
3116.90 17
3117.03 16
3117.16 16
3117.28 19
3117.41 22
3117.54 27
3117.67 31
3117.80 35
3117.92 39
3118.05 43
3118.18 47
3118.31 50
3118.44 53
3118.56 54
3118.69 52
3118.82 48
3118.95 40
3119.08 30
3119.21 18
3119.33 6
3119.46 0
3119.59 0
3119.72 0
3119.85 0
3119.97 4
3120.10 11
3120.23 18
3120.36 23
3120.49 27
3120.62 30
3120.74 33
3120.87 37
3121.00 43
3121.13 49
3121.26 56
3121.38 61
3121.51 65
3121.64 66
3121.77 65
3121.90 62
3122.03 59
3122.15 55
3122.28 53
3122.41 50
3122.54 47
3122.67 44
3122.79 41
3122.92 38
3123.05 37
3123.18 37
3123.31 39
3123.44 45
3123.56 53
3123.69 62
3123.82 70
3123.95 75
3124.08 78
3124.21 77
3124.33 72
3124.46 64
3124.59 53
3124.72 41
3124.85 28
3124.98 16
3125.10 6
3125.23 0
3125.36 0
3125.49 0
3125.62 7
3125.74 15
3125.87 25
3126.00 33
3126.13 40
3126.26 43
3126.39 45
3126.51 46
3126.64 47
3126.77 50
3126.90 54
3127.03 59
3127.16 64
3127.28 68
3127.41 70
3127.54 69
3127.67 66
3127.80 61
3127.93 57
3128.05 53
3128.18 51
3128.31 50
3128.44 51
3128.57 53
3128.70 54
3128.82 55
3128.95 54
3129.08 52
3129.21 50
3129.34 47
3129.47 44
3129.59 41
3129.72 38
3129.85 37
3129.98 36
3130.11 35
3130.24 34
3130.36 33
3130.49 32
3130.62 31
3130.75 29
3130.88 27
3131.01 25
3131.14 23
3131.26 20
3131.39 17
3131.52 15
3131.65 14
3131.78 14
3131.91 15
3132.03 18
3132.16 22
3132.29 25
3132.42 28
3132.55 30
3132.68 30
3132.80 30
3132.93 29
3133.06 28
3133.19 27
3133.32 28
3133.45 29
3133.58 32
3133.70 34
3133.83 36
3133.96 37
3134.09 36
3134.22 33
3134.35 29
3134.47 25
3134.60 20
3134.73 17
3134.86 16
3134.99 18
3135.12 21
3135.25 26
3135.37 33
3135.50 40
3135.63 47
3135.76 54
3135.89 60
3136.02 66
3136.14 72
3136.27 78
3136.40 85
3136.53 92
3136.66 98
3136.79 103
3136.92 107
3137.04 108
3137.17 108
3137.30 105
3137.43 102
3137.56 98
3137.69 94
3137.82 92
3137.94 90
3138.07 89
3138.20 87
3138.33 84
3138.46 81
3138.59 77
3138.72 73
3138.84 71
3138.97 70
3139.10 70
3139.23 72
3139.36 73
3139.49 75
3139.62 76
3139.74 77
3139.87 77
3140.00 76
3140.13 75
3140.26 72
3140.39 69
3140.52 64
3140.64 58
3140.77 52
3140.90 45
3141.03 39
3141.16 33
3141.29 27
3141.42 23
3141.54 19
3141.67 16
3141.80 14
3141.93 13
3142.06 12
3142.19 10
3142.32 9
3142.44 8
3142.57 7
3142.70 6
3142.83 6
3142.96 6
3143.09 7
3143.22 9
3143.35 10
3143.47 10
3143.60 10
3143.73 10
3143.86 8
3143.99 5
3144.12 3
3144.25 0
3144.37 0
3144.50 0
3144.63 0
3144.76 0
3144.89 0
3145.02 0
3145.15 0
3145.28 1
3145.40 4
3145.53 5
3145.66 7
3145.79 8
3145.92 10
3146.05 15
3146.18 21
3146.30 30
3146.43 40
3146.56 52
3146.69 63
3146.82 74
3146.95 82
3147.08 87
3147.21 89
3147.33 87
3147.46 82
3147.59 75
3147.72 66
3147.85 58
3147.98 51
3148.11 47
3148.24 46
3148.36 49
3148.49 54
3148.62 61
3148.75 67
3148.88 71
3149.01 72
3149.14 70
3149.27 66
3149.39 60
3149.52 54
3149.65 49
3149.78 45
3149.91 43
3150.04 42
3150.17 43
3150.30 45
3150.43 50
3150.55 58
3150.68 68
3150.81 79
3150.94 90
3151.07 99
3151.20 105
3151.33 107
3151.46 105
3151.58 100
3151.71 93
3151.84 87
3151.97 81
3152.10 78
3152.23 76
3152.36 75
3152.49 75
3152.62 76
3152.74 78
3152.87 83
3153.00 89
3153.13 96
3153.26 105
3153.39 113
3153.52 119
3153.65 123
3153.77 123
3153.90 121
3154.03 116
3154.16 108
3154.29 99
3154.42 87
3154.55 75
3154.68 62
3154.81 50
3154.93 39
3155.06 30
3155.19 26
3155.32 25
3155.45 27
3155.58 33
3155.71 40
3155.84 47
3155.97 51
3156.09 51
3156.22 48
3156.35 42
3156.48 34
3156.61 26
3156.74 19
3156.87 13
3157.00 10
3157.13 9
3157.26 9
3157.38 10
3157.51 12
3157.64 15
3157.77 20
3157.90 26
3158.03 33
3158.16 40
3158.29 47
3158.42 52
3158.54 56
3158.67 58
3158.80 60
3158.93 62
3159.06 65
3159.19 68
3159.32 71
3159.45 73
3159.58 74
3159.71 74
3159.83 72
3159.96 69
3160.09 64
3160.22 60
3160.35 55
3160.48 52
3160.61 48
3160.74 45
3160.87 43
3161.00 40
3161.12 38
3161.25 35
3161.38 33
3161.51 30
3161.64 27
3161.77 23
3161.90 18
3162.03 13
3162.16 7
3162.29 2
3162.41 0
3162.54 0
3162.67 0
3162.80 0
3162.93 0
3163.06 4
3163.19 11
3163.32 19
3163.45 25
3163.58 31
3163.71 35
3163.83 36
3163.96 35
3164.09 34
3164.22 32
3164.35 30
3164.48 29
3164.61 28
3164.74 27
3164.87 25
3165.00 22
3165.12 17
3165.25 11
3165.38 5
3165.51 0
3165.64 0
3165.77 0
3165.90 0
3166.03 2
3166.16 7
3166.29 13
3166.42 17
3166.55 20
3166.67 22
3166.80 24
3166.93 26
3167.06 29
3167.19 33
3167.32 38
3167.45 43
3167.58 48
3167.71 53
3167.84 57
3167.97 59
3168.09 61
3168.22 62
3168.35 62
3168.48 63
3168.61 65
3168.74 67
3168.87 70
3169.00 74
3169.13 78
3169.26 81
3169.39 83
3169.52 83
3169.64 80
3169.77 76
3169.90 70
3170.03 64
3170.16 58
3170.29 53
3170.42 49
3170.55 45
3170.68 41
3170.81 36
3170.94 30
3171.07 24
3171.20 19
3171.32 14
3171.45 12
3171.58 11
3171.71 13
3171.84 17
3171.97 24
3172.10 32
3172.23 43
3172.36 54
3172.49 66
3172.62 77
3172.75 85
3172.88 90
3173.00 90
3173.13 86
3173.26 80
3173.39 72
3173.52 64
3173.65 58
3173.78 54
3173.91 53
3174.04 53
3174.17 55
3174.30 56
3174.43 57
3174.56 56
3174.69 54
3174.81 50
3174.94 46
3175.07 41
3175.20 37
3175.33 34
3175.46 32
3175.59 30
3175.72 30
3175.85 28
3175.98 26
3176.11 22
3176.24 16
3176.37 10
3176.50 3
3176.63 0
3176.75 0
3176.88 0
3177.01 0
3177.14 0
3177.27 0
3177.40 6
3177.53 14
3177.66 22
3177.79 29
3177.92 35
3178.05 41
3178.18 47
3178.31 53
3178.44 61
3178.57 71
3178.69 83
3178.82 96
3178.95 108
3179.08 117
3179.21 122
3179.34 124
3179.47 122
3179.60 120
3179.73 119
3179.86 122
3179.99 126
3180.12 132
3180.25 138
3180.38 140
3180.51 136
3180.64 127
3180.76 113
3180.89 95
3181.02 76
3181.15 59
3181.28 45
3181.41 34
3181.54 28
3181.67 25
3181.80 25
3181.93 26
3182.06 29
3182.19 31
3182.32 35
3182.45 39
3182.58 44
3182.71 51
3182.84 58
3182.97 67
3183.09 76
3183.22 84
3183.35 90
3183.48 94
3183.61 96
3183.74 95
3183.87 92
3184.00 86
3184.13 79
3184.26 70
3184.39 59
3184.52 48
3184.65 36
3184.78 24
3184.91 13
3185.04 4
3185.17 0
3185.30 0
3185.43 0
3185.56 0
3185.68 4
3185.81 10
3185.94 17
3186.07 24
3186.20 31
3186.33 38
3186.46 45
3186.59 52
3186.72 59
3186.85 65
3186.98 72
3187.11 78
3187.24 85
3187.37 93
3187.50 101
3187.63 109
3187.76 117
3187.89 124
3188.02 129
3188.15 131
3188.28 130
3188.41 126
3188.53 119
3188.66 110
3188.79 102
3188.92 93
3189.05 86
3189.18 79
3189.31 73
3189.44 68
3189.57 63
3189.70 58
3189.83 53
3189.96 50
3190.09 48
3190.22 48
3190.35 49
3190.48 51
3190.61 52
3190.74 54
3190.87 54
3191.00 54
3191.13 54
3191.26 56
3191.39 59
3191.52 64
3191.65 71
3191.77 80
3191.90 89
3192.03 97
3192.16 102
3192.29 104
3192.42 102
3192.55 96
3192.68 86
3192.81 74
3192.94 62
3193.07 50
3193.20 42
3193.33 36
3193.46 34
3193.59 35
3193.72 38
3193.85 43
3193.98 47
3194.11 50
3194.24 50
3194.37 48
3194.50 43
3194.63 35
3194.76 27
3194.89 18
3195.02 11
3195.15 6
3195.28 3
3195.41 2
3195.54 2
3195.67 4
3195.79 6
3195.92 8
3196.05 8
3196.18 7
3196.31 4
3196.44 1
3196.57 0
3196.70 0
3196.83 0
3196.96 0
3197.09 0
3197.22 0
3197.35 3
3197.48 10
3197.61 16
3197.74 22
3197.87 25
3198.00 27
3198.13 27
3198.26 27
3198.39 26
3198.52 26
3198.65 25
3198.78 24
3198.91 24
3199.04 23
3199.17 22
3199.30 21
3199.43 20
3199.56 17
3199.69 15
3199.82 13
3199.95 10
3200.08 9
3200.21 8
3200.34 9
3200.47 11
3200.60 15
3200.73 20
3200.86 25
3200.99 29
3201.12 33
3201.25 35
3201.38 37
3201.51 37
3201.63 36
3201.76 35
3201.89 34
3202.02 34
3202.15 33
3202.28 32
3202.41 30
3202.54 28
3202.67 25
3202.80 21
3202.93 18
3203.06 16
3203.19 15
3203.32 15
3203.45 16
3203.58 18
3203.71 20
3203.84 21
3203.97 21
3204.10 21
3204.23 19
3204.36 17
3204.49 15
3204.62 14
3204.75 14
3204.88 15
3205.01 18
3205.14 22
3205.27 26
3205.40 30
3205.53 34
3205.66 35
3205.79 35
3205.92 33
3206.05 29
3206.18 24
3206.31 18
3206.44 12
3206.57 8
3206.70 6
3206.83 5
3206.96 5
3207.09 5
3207.22 5
3207.35 4
3207.48 2
3207.61 0
3207.74 0
3207.87 0
3208.00 0
3208.13 0
3208.26 0
3208.39 3
3208.52 7
3208.65 9
3208.78 12
3208.91 14
3209.04 16
3209.17 19
3209.30 22
3209.43 24
3209.56 26
3209.69 27
3209.82 28
3209.95 27
3210.08 26
3210.21 24
3210.34 22
3210.47 20
3210.60 17
3210.73 13
3210.86 7
3210.99 1
3211.12 0
3211.25 0
3211.38 0
3211.51 0
3211.64 0
3211.77 3
3211.90 10
3212.03 17
3212.16 22
3212.29 24
3212.42 25
3212.55 25
3212.68 23
3212.81 21
3212.94 20
3213.07 20
3213.20 20
3213.33 21
3213.46 22
3213.59 23
3213.72 23
3213.85 22
3213.98 18
3214.11 14
3214.24 8
3214.37 3
3214.50 0
3214.63 0
3214.76 0
3214.89 0
3215.02 0
3215.15 0
3215.28 0
3215.41 0
3215.54 1
3215.67 3
3215.80 6
3215.93 8
3216.06 9
3216.19 10
3216.32 10
3216.45 10
3216.58 10
3216.71 10
3216.84 11
3216.97 13
3217.10 16
3217.23 19
3217.36 22
3217.49 24
3217.63 26
3217.76 27
3217.89 28
3218.02 28
3218.15 29
3218.28 28
3218.41 26
3218.54 24
3218.67 21
3218.80 19
3218.93 18
3219.06 20
3219.19 24
3219.32 31
3219.45 40
3219.58 49
3219.71 56
3219.84 61
3219.97 64
3220.10 63
3220.23 61
3220.36 58
3220.49 56
3220.62 55
3220.75 56
3220.88 58
3221.01 60
3221.14 61
3221.27 61
3221.40 60
3221.53 58
3221.66 55
3221.79 53
3221.92 51
3222.05 50
3222.18 50
3222.31 50
3222.44 49
3222.57 47
3222.70 45
3222.83 42
3222.96 38
3223.09 36
3223.22 33
3223.35 31
3223.49 28
3223.62 26
3223.75 23
3223.88 22
3224.01 22
3224.14 24
3224.27 30
3224.40 40
3224.53 52
3224.66 67
3224.79 81
3224.92 93
3225.05 102
3225.18 107
3225.31 108
3225.44 106
3225.57 101
3225.70 96
3225.83 92
3225.96 90
3226.09 92
3226.22 97
3226.35 105
3226.48 115
3226.61 126
3226.74 135
3226.87 142
3227.00 146
3227.13 146
3227.26 143
3227.39 136
3227.53 126
3227.66 116
3227.79 106
3227.92 96
3228.05 88
3228.18 81
3228.31 76
3228.44 72
3228.57 68
3228.70 64
3228.83 60
3228.96 56
3229.09 51
3229.22 45
3229.35 40
3229.48 35
3229.61 32
3229.74 32
3229.87 33
3230.00 38
3230.13 44
3230.26 51
3230.39 59
3230.52 66
3230.65 73
3230.79 79
3230.92 82
3231.05 84
3231.18 84
3231.31 81
3231.44 76
3231.57 70
3231.70 65
3231.83 61
3231.96 61
3232.09 63
3232.22 68
3232.35 73
3232.48 76
3232.61 77
3232.74 74
3232.87 68
3233.00 61
3233.13 53
3233.26 46
3233.39 42
3233.52 41
3233.66 41
3233.79 42
3233.92 43
3234.05 44
3234.18 44
3234.31 43
3234.44 42
3234.57 41
3234.70 42
3234.83 43
3234.96 45
3235.09 47
3235.22 47
3235.35 46
3235.48 44
3235.61 41
3235.74 37
3235.87 35
3236.00 34
3236.13 35
3236.27 38
3236.40 43
3236.53 48
3236.66 53
3236.79 58
3236.92 61
3237.05 63
3237.18 63
3237.31 61
3237.44 58
3237.57 54
3237.70 49
3237.83 45
3237.96 40
3238.09 37
3238.22 36
3238.35 35
3238.49 36
3238.62 38
3238.75 41
3238.88 44
3239.01 48
3239.14 52
3239.27 58
3239.40 66
3239.53 75
3239.66 85
3239.79 94
3239.92 102
3240.05 105
3240.18 104
3240.31 98
3240.44 88
3240.57 75
3240.71 61
3240.84 48
3240.97 37
3241.10 29
3241.23 25
3241.36 24
3241.49 26
3241.62 31
3241.75 37
3241.88 43
3242.01 50
3242.14 57
3242.27 64
3242.40 71
3242.53 78
3242.67 85
3242.80 91
3242.93 96
3243.06 100
3243.19 102
3243.32 101
3243.45 99
3243.58 95
3243.71 90
3243.84 86
3243.97 84
3244.10 83
3244.23 83
3244.36 84
3244.49 86
3244.63 88
3244.76 89
3244.89 90
3245.02 91
3245.15 93
3245.28 96
3245.41 99
3245.54 102
3245.67 105
3245.80 107
3245.93 106
3246.06 104
3246.19 101
3246.32 96
3246.46 91
3246.59 87
3246.72 83
3246.85 80
3246.98 79
3247.11 78
3247.24 76
3247.37 75
3247.50 73
3247.63 69
3247.76 64
3247.89 58
3248.02 50
3248.16 41
3248.29 31
3248.42 22
3248.55 14
3248.68 6
3248.81 0
3248.94 0
3249.07 0
3249.20 0
3249.33 0
3249.46 0
3249.59 0
3249.73 0
3249.86 0
3249.99 4
3250.12 8
3250.25 12
3250.38 16
3250.51 19
3250.64 24
3250.77 29
3250.90 36
3251.03 45
3251.16 55
3251.30 65
3251.43 75
3251.56 84
3251.69 93
3251.82 100
3251.95 107
3252.08 112
3252.21 116
3252.34 119
3252.47 120
3252.60 119
3252.73 116
3252.87 112
3253.00 107
3253.13 101
3253.26 95
3253.39 89
3253.52 83
3253.65 78
3253.78 73
3253.91 69
3254.04 66
3254.17 65
3254.31 65
3254.44 67
3254.57 69
3254.70 71
3254.83 73
3254.96 73
3255.09 71
3255.22 68
3255.35 64
3255.48 59
3255.61 56
3255.75 54
3255.88 54
3256.01 57
3256.14 61
3256.27 67
3256.40 73
3256.53 79
3256.66 85
3256.79 91
3256.92 98
3257.05 104
3257.19 111
3257.32 118
3257.45 123
3257.58 127
3257.71 129
3257.84 129
3257.97 127
3258.10 123
3258.23 119
3258.36 115
3258.50 112
3258.63 111
3258.76 111
3258.89 112
3259.02 114
3259.15 118
3259.28 123
3259.41 128
3259.54 135
3259.67 142
3259.81 150
3259.94 159
3260.07 167
3260.20 176
3260.33 184
3260.46 193
3260.59 202
3260.72 212
3260.85 224
3260.98 238
3261.12 253
3261.25 270
3261.38 288
3261.51 306
3261.64 324
3261.77 341
3261.90 355
3262.03 367
3262.16 376
3262.30 379
3262.43 377
3262.56 370
3262.69 359
3262.82 345
3262.95 331
3263.08 319
3263.21 309
3263.34 304
3263.47 301
3263.61 300
3263.74 300
3263.87 299
3264.00 295
3264.13 290
3264.26 283
3264.39 274
3264.52 264
3264.65 255
3264.79 247
3264.92 242
3265.05 238
3265.18 237
3265.31 237
3265.44 240
3265.57 243
3265.70 246
3265.83 248
3265.97 248
3266.10 246
3266.23 240
3266.36 231
3266.49 219
3266.62 206
3266.75 194
3266.88 182
3267.02 172
3267.15 164
3267.28 157
3267.41 152
3267.54 146
3267.67 140
3267.80 133
3267.93 125
3268.06 118
3268.20 111
3268.33 106
3268.46 104
3268.59 102
3268.72 102
3268.85 101
3268.98 100
3269.11 98
3269.25 96
3269.38 94
3269.51 94
3269.64 98
3269.77 105
3269.90 114
3270.03 124
3270.16 133
3270.30 140
3270.43 143
3270.56 141
3270.69 136
3270.82 128
3270.95 117
3271.08 107
3271.21 97
3271.34 88
3271.48 82
3271.61 78
3271.74 76
3271.87 78
3272.00 82
3272.13 86
3272.26 91
3272.40 95
3272.53 97
3272.66 96
3272.79 93
3272.92 90
3273.05 87
3273.18 85
3273.31 85
3273.45 85
3273.58 85
3273.71 84
3273.84 82
3273.97 79
3274.10 76
3274.23 74
3274.36 72
3274.50 73
3274.63 75
3274.76 79
3274.89 84
3275.02 90
3275.15 97
3275.28 103
3275.41 109
3275.55 115
3275.68 119
3275.81 122
3275.94 124
3276.07 123
3276.20 121
3276.33 119
3276.47 116
3276.60 115
3276.73 114
3276.86 115
3276.99 116
3277.12 116
3277.25 115
3277.39 111
3277.52 105
3277.65 98
3277.78 91
3277.91 85
3278.04 82
3278.17 84
3278.30 89
3278.44 99
3278.57 111
3278.70 124
3278.83 138
3278.96 150
3279.09 161
3279.22 168
3279.36 173
3279.49 175
3279.62 175
3279.75 174
3279.88 173
3280.01 172
3280.14 170
3280.28 168
3280.41 166
3280.54 161
3280.67 155
3280.80 146
3280.93 135
3281.06 123
3281.20 112
3281.33 101
3281.46 94
3281.59 90
3281.72 91
3281.85 97
3281.98 105
3282.12 114
3282.25 122
3282.38 129
3282.51 133
3282.64 132
3282.77 129
3282.90 123
3283.04 115
3283.17 106
3283.30 98
3283.43 91
3283.56 84
3283.69 79
3283.83 74
3283.96 70
3284.09 66
3284.22 64
3284.35 62
3284.48 62
3284.61 62
3284.75 62
3284.88 61
3285.01 60
3285.14 57
3285.27 54
3285.40 50
3285.53 46
3285.67 43
3285.80 41
3285.93 40
3286.06 41
3286.19 43
3286.32 46
3286.46 50
3286.59 55
3286.72 60
3286.85 65
3286.98 69
3287.11 73
3287.25 74
3287.38 75
3287.51 73
3287.64 70
3287.77 66
3287.90 61
3288.03 58
3288.17 54
3288.30 50
3288.43 46
3288.56 42
3288.69 35
3288.82 28
3288.96 19
3289.09 10
3289.22 1
3289.35 0
3289.48 0
3289.61 0
3289.75 0
3289.88 0
3290.01 0
3290.14 0
3290.27 0
3290.40 5
3290.54 12
3290.67 20
3290.80 29
3290.93 39
3291.06 50
3291.19 61
3291.32 73
3291.46 83
3291.59 92
3291.72 98
3291.85 100
3291.98 99
3292.11 94
3292.25 86
3292.38 77
3292.51 67
3292.64 59
3292.77 51
3292.90 46
3293.04 42
3293.17 40
3293.30 38
3293.43 36
3293.56 34
3293.69 33
3293.83 32
3293.96 32
3294.09 34
3294.22 38
3294.35 42
3294.49 48
3294.62 54
3294.75 59
3294.88 64
3295.01 66
3295.14 67
3295.28 65
3295.41 62
3295.54 57
3295.67 53
3295.80 49
3295.93 47
3296.07 46
3296.20 48
3296.33 52
3296.46 56
3296.59 60
3296.72 64
3296.86 67
3296.99 69
3297.12 70
3297.25 71
3297.38 71
3297.52 72
3297.65 73
3297.78 75
3297.91 76
3298.04 78
3298.17 79
3298.31 80
3298.44 80
3298.57 80
3298.70 81
3298.83 83
3298.96 85
3299.10 88
3299.23 92
3299.36 97
3299.49 103
3299.62 110
3299.76 117
3299.89 125
3300.02 133
3300.15 141
3300.28 147
3300.41 152
3300.55 155
3300.68 155
3300.81 154
3300.94 151
3301.07 146
3301.21 140
3301.34 133
3301.47 124
3301.60 114
3301.73 102
3301.87 90
3302.00 77
3302.13 66
3302.26 57
3302.39 52
3302.52 51
3302.66 54
3302.79 61
3302.92 70
3303.05 81
3303.18 92
3303.32 103
3303.45 111
3303.58 118
3303.71 121
3303.84 122
3303.98 121
3304.11 118
3304.24 114
3304.37 108
3304.50 102
3304.63 96
3304.77 90
3304.90 87
3305.03 85
3305.16 86
3305.29 90
3305.43 95
3305.56 102
3305.69 109
3305.82 114
3305.95 116
3306.09 116
3306.22 112
3306.35 105
3306.48 96
3306.61 88
3306.75 80
3306.88 75
3307.01 72
3307.14 71
3307.27 74
3307.41 77
3307.54 82
3307.67 86
3307.80 90
3307.93 92
3308.07 92
3308.20 90
3308.33 87
3308.46 84
3308.59 81
3308.73 79
3308.86 78
3308.99 77
3309.12 78
3309.25 80
3309.39 81
3309.52 83
3309.65 84
3309.78 84
3309.91 82
3310.05 79
3310.18 73
3310.31 65
3310.44 57
3310.57 50
3310.71 43
3310.84 38
3310.97 36
3311.10 36
3311.23 37
3311.37 39
3311.50 41
3311.63 41
3311.76 42
3311.89 41
3312.03 39
3312.16 38
3312.29 38
3312.42 41
3312.55 46
3312.69 53
3312.82 61
3312.95 69
3313.08 76
3313.21 80
3313.35 82
3313.48 81
3313.61 78
3313.74 74
3313.88 71
3314.01 69
3314.14 67
3314.27 65
3314.40 64
3314.54 63
3314.67 61
3314.80 59
3314.93 57
3315.06 56
3315.20 56
3315.33 57
3315.46 59
3315.59 62
3315.72 65
3315.86 68
3315.99 71
3316.12 72
3316.25 71
3316.39 69
3316.52 67
3316.65 65
3316.78 63
3316.91 62
3317.05 62
3317.18 64
3317.31 66
3317.44 69
3317.57 72
3317.71 76
3317.84 80
3317.97 84
3318.10 86
3318.24 87
3318.37 85
3318.50 81
3318.63 75
3318.76 68
3318.90 61
3319.03 54
3319.16 48
3319.29 43
3319.43 38
3319.56 35
3319.69 32
3319.82 31
3319.95 31
3320.09 33
3320.22 36
3320.35 39
3320.48 42
3320.62 43
3320.75 42
3320.88 38
3321.01 33
3321.14 27
3321.28 21
3321.41 15
3321.54 10
3321.67 6
3321.81 3
3321.94 0
3322.07 0
3322.20 0
3322.33 0
3322.47 0
3322.60 0
3322.73 0
3322.86 0
3323.00 1
3323.13 6
3323.26 10
3323.39 13
3323.53 13
3323.66 11
3323.79 7
3323.92 3
3324.05 0
3324.19 0
3324.32 0
3324.45 0
3324.58 0
3324.72 3
3324.85 9
3324.98 15
3325.11 21
3325.25 28
3325.38 34
3325.51 39
3325.64 44
3325.77 47
3325.91 48
3326.04 49
3326.17 49
3326.30 50
3326.44 53
3326.57 58
3326.70 65
3326.83 73
3326.97 81
3327.10 87
3327.23 91
3327.36 90
3327.50 85
3327.63 77
3327.76 68
3327.89 58
3328.02 50
3328.16 45
3328.29 42
3328.42 42
3328.55 43
3328.69 44
3328.82 44
3328.95 43
3329.08 42
3329.22 40
3329.35 39
3329.48 41
3329.61 45
3329.75 50
3329.88 56
3330.01 61
3330.14 64
3330.28 64
3330.41 61
3330.54 55
3330.67 47
3330.81 40
3330.94 33
3331.07 29
3331.20 27
3331.33 27
3331.47 29
3331.60 32
3331.73 35
3331.86 39
3332.00 42
3332.13 45
3332.26 47
3332.39 48
3332.53 48
3332.66 47
3332.79 46
3332.92 45
3333.06 43
3333.19 41
3333.32 38
3333.45 34
3333.59 29
3333.72 23
3333.85 16
3333.98 9
3334.12 4
3334.25 0
3334.38 0
3334.51 0
3334.65 0
3334.78 1
3334.91 3
3335.04 3
3335.18 2
3335.31 1
3335.44 0
3335.57 0
3335.71 0
3335.84 0
3335.97 1
3336.10 3
3336.24 5
3336.37 6
3336.50 5
3336.63 4
3336.77 2
3336.90 1
3337.03 1
3337.17 3
3337.30 6
3337.43 9
3337.56 14
3337.70 18
3337.83 22
3337.96 26
3338.09 31
3338.23 36
3338.36 42
3338.49 48
3338.62 55
3338.76 61
3338.89 66
3339.02 67
3339.15 66
3339.29 62
3339.42 56
3339.55 48
3339.68 39
3339.82 32
3339.95 26
3340.08 23
3340.21 23
3340.35 26
3340.48 31
3340.61 37
3340.75 44
3340.88 50
3341.01 54
3341.14 55
3341.28 54
3341.41 50
3341.54 45
3341.67 38
3341.81 31
3341.94 24
3342.07 18
3342.20 12
3342.34 7
3342.47 2
3342.60 0
3342.74 0
3342.87 0
3343.00 0
3343.13 0
3343.27 4
3343.40 13
3343.53 24
3343.66 36
3343.80 47
3343.93 57
3344.06 66
3344.19 73
3344.33 78
3344.46 83
3344.59 88
3344.73 93
3344.86 96
3344.99 99
3345.12 99
3345.26 96
3345.39 89
3345.52 79
3345.65 67
3345.79 54
3345.92 42
3346.05 32
3346.19 25
3346.32 22
3346.45 22
3346.58 26
3346.72 32
3346.85 39
3346.98 46
3347.11 52
3347.25 56
3347.38 58
3347.51 57
3347.65 54
3347.78 50
3347.91 47
3348.04 44
3348.18 42
3348.31 42
3348.44 43
3348.58 44
3348.71 46
3348.84 48
3348.97 51
3349.11 53
3349.24 56
3349.37 57
3349.50 58
3349.64 57
3349.77 55
3349.90 51
3350.04 47
3350.17 44
3350.30 42
3350.43 43
3350.57 45
3350.70 50
3350.83 56
3350.97 63
3351.10 69
3351.23 76
3351.36 81
3351.50 85
3351.63 87
3351.76 87
3351.90 86
3352.03 84
3352.16 81
3352.29 78
3352.43 76
3352.56 75
3352.69 76
3352.83 79
3352.96 83
3353.09 87
3353.22 91
3353.36 95
3353.49 96
3353.62 94
3353.76 91
3353.89 86
3354.02 81
3354.15 77
3354.29 75
3354.42 77
3354.55 80
3354.69 86
3354.82 92
3354.95 98
3355.08 102
3355.22 104
3355.35 104
3355.48 102
3355.62 100
3355.75 99
3355.88 99
3356.02 102
3356.15 106
3356.28 111
3356.41 115
3356.55 118
3356.68 117
3356.81 113
3356.95 105
3357.08 97
3357.21 90
3357.34 85
3357.48 85
3357.61 89
3357.74 98
3357.88 108
3358.01 119
3358.14 127
3358.28 132
3358.41 133
3358.54 131
3358.67 126
3358.81 120
3358.94 116
3359.07 113
3359.21 113
3359.34 114
3359.47 115
3359.61 116
3359.74 115
3359.87 113
3360.00 108
3360.14 101
3360.27 93
3360.40 84
3360.54 74
3360.67 65
3360.80 57
3360.94 50
3361.07 46
3361.20 43
3361.33 43
3361.47 45
3361.60 48
3361.73 54
3361.87 60
3362.00 67
3362.13 74
3362.27 81
3362.40 87
3362.53 92
3362.67 94
3362.80 95
3362.93 93
3363.06 90
3363.20 85
3363.33 79
3363.46 73
3363.60 68
3363.73 64
3363.86 62
3364.00 61
3364.13 60
3364.26 60
3364.40 60
3364.53 60
3364.66 58
3364.79 56
3364.93 52
3365.06 48
3365.19 44
3365.33 41
3365.46 38
3365.59 36
3365.73 36
3365.86 38
3365.99 41
3366.13 46
3366.26 52
3366.39 58
3366.53 64
3366.66 70
3366.79 74
3366.93 77
3367.06 78
3367.19 78
3367.32 76
3367.46 72
3367.59 70
3367.72 69
3367.86 71
3367.99 78
3368.12 88
3368.26 102
3368.39 118
3368.52 135
3368.66 153
3368.79 170
3368.92 187
3369.06 201
3369.19 213
3369.32 221
3369.46 225
3369.59 225
3369.72 221
3369.85 215
3369.99 209
3370.12 205
3370.25 203
3370.39 204
3370.52 205
3370.65 207
3370.79 206
3370.92 205
3371.05 201
3371.19 197
3371.32 194
3371.45 192
3371.59 193
3371.72 196
3371.85 201
3371.99 208
3372.12 215
3372.25 222
3372.39 228
3372.52 230
3372.65 229
3372.79 226
3372.92 220
3373.05 213
3373.19 205
3373.32 198
3373.45 192
3373.59 188
3373.72 185
3373.85 183
3373.99 183
3374.12 186
3374.25 192
3374.39 201
3374.52 214
3374.65 231
3374.79 250
3374.92 270
3375.05 288
3375.19 304
3375.32 317
3375.45 325
3375.59 329
3375.72 330
3375.85 331
3375.99 331
3376.12 333
3376.25 337
3376.39 343
3376.52 350
3376.65 359
3376.79 367
3376.92 374
3377.05 379
3377.19 384
3377.32 386
3377.45 385
3377.59 382
3377.72 376
3377.85 366
3377.99 355
3378.12 341
3378.25 328
3378.39 315
3378.52 304
3378.65 294
3378.79 287
3378.92 281
3379.05 276
3379.19 272
3379.32 268
3379.45 264
3379.59 259
3379.72 253
3379.85 246
3379.99 237
3380.12 226
3380.25 215
3380.39 204
3380.52 194
3380.65 184
3380.79 174
3380.92 163
3381.05 152
3381.19 139
3381.32 125
3381.45 112
3381.59 100
3381.72 92
3381.85 88
3381.99 87
3382.12 89
3382.25 93
3382.39 96
3382.52 98
3382.66 98
3382.79 96
3382.92 92
3383.06 86
3383.19 80
3383.32 73
3383.46 66
3383.59 61
3383.72 57
3383.86 56
3383.99 57
3384.12 61
3384.26 66
3384.39 71
3384.52 76
3384.66 79
3384.79 79
3384.92 78
3385.06 76
3385.19 74
3385.33 72
3385.46 70
3385.59 69
3385.73 68
3385.86 67
3385.99 66
3386.13 65
3386.26 64
3386.39 64
3386.53 65
3386.66 67
3386.79 69
3386.93 71
3387.06 72
3387.19 71
3387.33 69
3387.46 66
3387.60 61
3387.73 57
3387.86 52
3388.00 49
3388.13 46
3388.26 44
3388.40 41
3388.53 39
3388.66 36
3388.80 33
3388.93 29
3389.06 25
3389.20 22
3389.33 21
3389.47 21
3389.60 22
3389.73 26
3389.87 32
3390.00 38
3390.13 45
3390.27 51
3390.40 57
3390.53 63
3390.67 67
3390.80 72
3390.94 76
3391.07 80
3391.20 85
3391.34 88
3391.47 91
3391.60 92
3391.74 92
3391.87 90
3392.00 88
3392.14 86
3392.27 85
3392.41 85
3392.54 86
3392.67 88
3392.81 90
3392.94 91
3393.07 91
3393.21 89
3393.34 84
3393.47 76
3393.61 65
3393.74 53
3393.88 40
3394.01 28
3394.14 19
3394.28 13
3394.41 11
3394.54 11
3394.68 14
3394.81 18
3394.94 21
3395.08 24
3395.21 24
3395.35 23
3395.48 21
3395.61 17
3395.75 13
3395.88 10
3396.01 8
3396.15 8
3396.28 10
3396.42 14
3396.55 20
3396.68 28
3396.82 37
3396.95 45
3397.08 52
3397.22 57
3397.35 59
3397.49 58
3397.62 54
3397.75 49
3397.89 42
3398.02 35
3398.15 28
3398.29 22
3398.42 17
3398.56 13
3398.69 10
3398.82 8
3398.96 7
3399.09 6
3399.22 4
3399.36 2
3399.49 1
3399.63 1
3399.76 3
3399.89 7
3400.03 12
3400.16 19
3400.30 27
3400.43 33
3400.56 37
3400.70 39
3400.83 38
3400.96 35
3401.10 29
3401.23 23
3401.37 16
3401.50 10
3401.63 4
3401.77 0
3401.90 0
3402.04 0
3402.17 0
3402.30 0
3402.44 3
3402.57 7
3402.70 11
3402.84 14
3402.97 16
3403.11 16
3403.24 16
3403.37 15
3403.51 15
3403.64 17
3403.78 20
3403.91 24
3404.04 30
3404.18 34
3404.31 37
3404.44 37
3404.58 33
3404.71 25
3404.85 15
3404.98 3
3405.11 0
3405.25 0
3405.38 0
3405.52 0
3405.65 0
3405.78 0
3405.92 0
3406.05 2
3406.19 9
3406.32 14
3406.45 19
3406.59 24
3406.72 29
3406.86 35
3406.99 41
3407.12 48
3407.26 53
3407.39 56
3407.52 57
3407.66 57
3407.79 55
3407.93 54
3408.06 53
3408.19 52
3408.33 53
3408.46 54
3408.60 54
3408.73 54
3408.86 53
3409.00 50
3409.13 47
3409.27 43
3409.40 41
3409.53 40
3409.67 41
3409.80 44
3409.94 49
3410.07 55
3410.20 60
3410.34 65
3410.47 69
3410.61 70
3410.74 71
3410.87 70
3411.01 70
3411.14 69
3411.28 68
3411.41 67
3411.54 65
3411.68 61
3411.81 55
3411.95 48
3412.08 40
3412.21 31
3412.35 23
3412.48 15
3412.62 9
3412.75 4
3412.89 2
3413.02 1
3413.15 2
3413.29 5
3413.42 8
3413.56 12
3413.69 16
3413.82 18
3413.96 20
3414.09 21
3414.23 21
3414.36 20
3414.49 18
3414.63 16
3414.76 15
3414.90 13
3415.03 12
3415.16 11
3415.30 12
3415.43 13
3415.57 16
3415.70 20
3415.84 24
3415.97 30
3416.10 35
3416.24 40
3416.37 44
3416.51 47
3416.64 49
3416.77 50
3416.91 51
3417.04 52
3417.18 52
3417.31 53
3417.44 53
3417.58 54
3417.71 55
3417.85 56
3417.98 58
3418.12 59
3418.25 60
3418.38 59
3418.52 58
3418.65 54
3418.79 49
3418.92 44
3419.05 39
3419.19 34
3419.32 31
3419.46 29
3419.59 29
3419.73 29
3419.86 29
3419.99 29
3420.13 29
3420.26 29
3420.40 30
3420.53 32
3420.66 36
3420.80 41
3420.93 47
3421.07 54
3421.20 59
3421.34 63
3421.47 65
3421.60 64
3421.74 60
3421.87 56
3422.01 51
3422.14 47
3422.28 46
3422.41 45
3422.54 47
3422.68 49
3422.81 51
3422.95 53
3423.08 52
3423.22 50
3423.35 47
3423.48 43
3423.62 39
3423.75 36
3423.89 34
3424.02 35
3424.16 38
3424.29 41
3424.42 45
3424.56 48
3424.69 48
3424.83 46
3424.96 42
3425.10 36
3425.23 30
3425.36 25
3425.50 23
3425.63 23
3425.77 26
3425.90 31
3426.04 36
3426.17 41
3426.30 46
3426.44 49
3426.57 50
3426.71 49
3426.84 45
3426.98 40
3427.11 32
3427.24 24
3427.38 15
3427.51 7
3427.65 1
3427.78 0
3427.92 0
3428.05 0
3428.18 0
3428.32 2
3428.45 5
3428.59 7
3428.72 10
3428.86 14
3428.99 18
3429.13 24
3429.26 30
3429.39 37
3429.53 43
3429.66 47
3429.80 48
3429.93 48
3430.07 44
3430.20 38
3430.34 30
3430.47 20
3430.60 10
3430.74 1
3430.87 0
3431.01 0
3431.14 0
3431.28 0
3431.41 0
3431.54 0
3431.68 0
3431.81 0
3431.95 3
3432.08 8
3432.22 14
3432.35 21
3432.49 28
3432.62 35
3432.75 42
3432.89 47
3433.02 51
3433.16 52
3433.29 50
3433.43 45
3433.56 36
3433.70 26
3433.83 14
3433.96 3
3434.10 0
3434.23 0
3434.37 0
3434.50 0
3434.64 0
3434.77 0
3434.91 0
3435.04 2
3435.18 6
3435.31 10
3435.44 12
3435.58 13
3435.71 14
3435.85 16
3435.98 18
3436.12 21
3436.25 25
3436.39 31
3436.52 37
3436.65 43
3436.79 50
3436.92 56
3437.06 62
3437.19 66
3437.33 68
3437.46 67
3437.60 65
3437.73 60
3437.87 55
3438.00 49
3438.13 44
3438.27 39
3438.40 35
3438.54 33
3438.67 32
3438.81 31
3438.94 30
3439.08 29
3439.21 27
3439.35 25
3439.48 23
3439.61 19
3439.75 16
3439.88 12
3440.02 9
3440.15 7
3440.29 6
3440.42 5
3440.56 5
3440.69 6
3440.83 5
3440.96 4
3441.10 2
3441.23 0
3441.36 0
3441.50 0
3441.63 0
3441.77 0
3441.90 0
3442.04 0
3442.17 0
3442.31 3
3442.44 5
3442.58 8
3442.71 10
3442.85 13
3442.98 17
3443.11 21
3443.25 26
3443.38 31
3443.52 35
3443.65 37
3443.79 37
3443.92 35
3444.06 32
3444.19 29
3444.33 26
3444.46 24
3444.60 25
3444.73 28
3444.87 32
3445.00 38
3445.14 43
3445.27 48
3445.40 52
3445.54 58
3445.67 64
3445.81 72
3445.94 81
3446.08 90
3446.21 99
3446.35 105
3446.48 106
3446.62 102
3446.75 93
3446.89 81
3447.02 67
3447.16 55
3447.29 47
3447.43 45
3447.56 48
3447.69 57
3447.83 68
3447.96 80
3448.10 90
3448.23 97
3448.37 98
3448.50 95
3448.64 88
3448.77 78
3448.91 67
3449.04 55
3449.18 44
3449.31 35
3449.45 27
3449.58 22
3449.72 20
3449.85 22
3449.99 27
3450.12 35
3450.26 46
3450.39 58
3450.52 72
3450.66 85
3450.79 97
3450.93 108
3451.06 117
3451.20 122
3451.33 125
3451.47 125
3451.60 122
3451.74 117
3451.87 111
3452.01 104
3452.14 98
3452.28 93
3452.41 89
3452.55 86
3452.68 85
3452.82 85
3452.95 84
3453.09 84
3453.22 83
3453.36 82
3453.49 80
3453.63 78
3453.76 77
3453.90 76
3454.03 78
3454.17 81
3454.30 86
3454.43 92
3454.57 98
3454.70 103
3454.84 106
3454.97 106
3455.11 105
3455.24 102
3455.38 100
3455.51 100
3455.65 104
3455.78 113
3455.92 125
3456.05 140
3456.19 156
3456.32 171
3456.46 184
3456.59 194
3456.73 201
3456.86 206
3457.00 209
3457.13 211
3457.27 211
3457.40 209
3457.54 205
3457.67 198
3457.81 188
3457.94 175
3458.08 161
3458.21 147
3458.35 133
3458.48 120
3458.62 110
3458.75 102
3458.89 96
3459.02 91
3459.16 88
3459.29 84
3459.43 82
3459.56 79
3459.70 77
3459.83 77
3459.97 76
3460.10 76
3460.24 76
3460.37 75
3460.51 74
3460.64 72
3460.78 70
3460.91 69
3461.05 69
3461.18 70
3461.32 71
3461.45 72
3461.59 71
3461.72 68
3461.86 62
3461.99 55
3462.13 48
3462.26 41
3462.40 35
3462.53 31
3462.67 28
3462.80 26
3462.94 26
3463.07 26
3463.21 28
3463.34 29
3463.48 32
3463.61 34
3463.75 35
3463.88 36
3464.02 36
3464.15 36
3464.29 36
3464.42 37
3464.56 38
3464.69 40
3464.83 41
3464.96 41
3465.10 40
3465.23 37
3465.37 34
3465.50 31
3465.64 29
3465.77 30
3465.91 32
3466.04 36
3466.18 40
3466.31 44
3466.45 45
3466.58 46
3466.72 45
3466.85 44
3466.99 43
3467.12 44
3467.26 46
3467.39 48
3467.53 50
3467.67 50
3467.80 47
3467.94 42
3468.07 36
3468.21 29
3468.34 23
3468.48 18
3468.61 16
3468.75 17
3468.88 19
3469.02 24
3469.15 29
3469.29 35
3469.42 41
3469.56 47
3469.69 53
3469.83 58
3469.96 63
3470.10 68
3470.23 72
3470.37 75
3470.50 78
3470.64 81
3470.77 83
3470.91 86
3471.04 87
3471.18 89
3471.31 91
3471.45 93
3471.59 96
3471.72 99
3471.86 103
3471.99 107
3472.13 112
3472.26 116
3472.40 120
3472.53 123
3472.67 124
3472.80 125
3472.94 123
3473.07 120
3473.21 116
3473.34 111
3473.48 107
3473.61 104
3473.75 104
3473.88 109
3474.02 117
3474.15 129
3474.29 143
3474.43 156
3474.56 167
3474.70 174
3474.83 176
3474.97 175
3475.10 171
3475.24 166
3475.37 161
3475.51 158
3475.64 155
3475.78 153
3475.91 150
3476.05 144
3476.18 137
3476.32 128
3476.45 118
3476.59 108
3476.72 100
3476.86 94
3477.00 91
3477.13 92
3477.27 94
3477.40 98
3477.54 102
3477.67 105
3477.81 105
3477.94 103
3478.08 97
3478.21 89
3478.35 77
3478.48 64
3478.62 50
3478.75 37
3478.89 26
3479.03 19
3479.16 15
3479.30 15
3479.43 18
3479.57 22
3479.70 28
3479.84 33
3479.97 39
3480.11 44
3480.24 48
3480.38 54
3480.51 61
3480.65 68
3480.79 77
3480.92 86
3481.06 94
3481.19 101
3481.33 107
3481.46 111
3481.60 112
3481.73 111
3481.87 109
3482.00 105
3482.14 100
3482.27 94
3482.41 88
3482.55 81
3482.68 75
3482.82 69
3482.95 64
3483.09 58
3483.22 52
3483.36 48
3483.49 44
3483.63 41
3483.76 39
3483.90 38
3484.04 38
3484.17 39
3484.31 39
3484.44 39
3484.58 39
3484.71 38
3484.85 38
3484.98 39
3485.12 42
3485.25 45
3485.39 50
3485.53 56
3485.66 60
3485.80 63
3485.93 64
3486.07 62
3486.20 57
3486.34 50
3486.47 43
3486.61 35
3486.74 28
3486.88 22
3487.02 17
3487.15 12
3487.29 7
3487.42 3
3487.56 0
3487.69 0
3487.83 0
3487.96 0
3488.10 0
3488.24 0
3488.37 4
3488.51 11
3488.64 19
3488.78 26
3488.91 31
3489.05 35
3489.18 38
3489.32 42
3489.46 47
3489.59 53
3489.73 60
3489.86 68
3490.00 75
3490.13 79
3490.27 81
3490.40 80
3490.54 76
3490.68 71
3490.81 65
3490.95 60
3491.08 56
3491.22 53
3491.35 51
3491.49 49
3491.62 47
3491.76 45
3491.90 41
3492.03 37
3492.17 31
3492.30 25
3492.44 18
3492.57 11
3492.71 5
3492.85 0
3492.98 0
3493.12 0
3493.25 0
3493.39 0
3493.52 0
3493.66 0
3493.79 0
3493.93 0
3494.07 9
3494.20 21
3494.34 32
3494.47 42
3494.61 50
3494.74 54
3494.88 56
3495.02 54
3495.15 50
3495.29 45
3495.42 39
3495.56 34
3495.69 31
3495.83 30
3495.97 31
3496.10 35
3496.24 40
3496.37 47
3496.51 53
3496.64 59
3496.78 64
3496.91 67
3497.05 69
3497.19 70
3497.32 72
3497.46 74
3497.59 77
3497.73 81
3497.86 86
3498.00 92
3498.14 97
3498.27 101
3498.41 104
3498.54 105
3498.68 104
3498.81 103
3498.95 103
3499.09 105
3499.22 108
3499.36 114
3499.49 121
3499.63 128
3499.77 135
3499.90 141
3500.04 147
3500.17 153
3500.31 159
3500.44 166
3500.58 175
3500.72 184
3500.85 192
3500.99 198
3501.12 202
3501.26 204
3501.39 203
3501.53 201
3501.67 198
3501.80 196
3501.94 194
3502.07 192
3502.21 191
3502.35 188
3502.48 184
3502.62 177
3502.75 169
3502.89 159
3503.02 147
3503.16 136
3503.30 124
3503.43 114
3503.57 104
3503.70 95
3503.84 87
3503.97 80
3504.11 75
3504.25 71
3504.38 70
3504.52 70
3504.65 71
3504.79 71
3504.93 71
3505.06 70
3505.20 67
3505.33 64
3505.47 60
3505.61 57
3505.74 56
3505.88 57
3506.01 59
3506.15 62
3506.28 65
3506.42 67
3506.56 69
3506.69 70
3506.83 70
3506.96 68
3507.10 65
3507.24 61
3507.37 55
3507.51 47
3507.64 40
3507.78 32
3507.92 25
3508.05 20
3508.19 16
3508.32 13
3508.46 13
3508.59 14
3508.73 16
3508.87 18
3509.00 22
3509.14 27
3509.27 32
3509.41 37
3509.55 40
3509.68 42
3509.82 41
3509.95 37
3510.09 31
3510.23 24
3510.36 16
3510.50 9
3510.63 5
3510.77 3
3510.91 3
3511.04 7
3511.18 13
3511.31 21
3511.45 31
3511.59 41
3511.72 51
3511.86 59
3511.99 64
3512.13 66
3512.27 66
3512.40 63
3512.54 58
3512.67 53
3512.81 49
3512.95 47
3513.08 49
3513.22 53
3513.35 61
3513.49 71
3513.63 83
3513.76 94
3513.90 105
3514.03 114
3514.17 120
3514.31 123
3514.44 124
3514.58 123
3514.71 120
3514.85 118
3514.99 115
3515.12 113
3515.26 113
3515.39 113
3515.53 114
3515.67 115
3515.80 116
3515.94 118
3516.07 120
3516.21 122
3516.35 124
3516.48 128
3516.62 131
3516.76 134
3516.89 134
3517.03 132
3517.16 127
3517.30 120
3517.44 111
3517.57 101
3517.71 93
3517.84 87
3517.98 84
3518.12 83
3518.25 83
3518.39 85
3518.52 87
3518.66 88
3518.80 88
3518.93 87
3519.07 85
3519.21 81
3519.34 76
3519.48 69
3519.61 61
3519.75 53
3519.89 43
3520.02 35
3520.16 28
3520.29 23
3520.43 20
3520.57 19
3520.70 18
3520.84 17
3520.98 16
3521.11 15
3521.25 13
3521.38 11
3521.52 10
3521.66 8
3521.79 7
3521.93 6
3522.06 5
3522.20 5
3522.34 6
3522.47 8
3522.61 10
3522.75 13
3522.88 15
3523.02 18
3523.15 19
3523.29 21
3523.43 22
3523.56 25
3523.70 28
3523.84 34
3523.97 41
3524.11 50
3524.24 59
3524.38 68
3524.52 76
3524.65 83
3524.79 89
3524.93 94
3525.06 98
3525.20 101
3525.33 104
3525.47 107
3525.61 107
3525.74 106
3525.88 101
3526.02 95
3526.15 86
3526.29 76
3526.42 66
3526.56 57
3526.70 49
3526.83 44
3526.97 42
3527.11 42
3527.24 44
3527.38 49
3527.51 56
3527.65 64
3527.79 72
3527.92 78
3528.06 82
3528.20 83
3528.33 80
3528.47 75
3528.60 67
3528.74 60
3528.88 54
3529.01 50
3529.15 49
3529.29 50
3529.42 52
3529.56 54
3529.70 55
3529.83 55
3529.97 54
3530.10 52
3530.24 51
3530.38 51
3530.51 52
3530.65 53
3530.79 55
3530.92 55
3531.06 52
3531.20 47
3531.33 40
3531.47 30
3531.60 20
3531.74 10
3531.88 1
3532.01 0
3532.15 0
3532.29 0
3532.42 0
3532.56 0
3532.70 0
3532.83 0
3532.97 0
3533.10 3
3533.24 5
3533.38 8
3533.51 12
3533.65 17
3533.79 24
3533.92 32
3534.06 41
3534.20 51
3534.33 61
3534.47 69
3534.60 75
3534.74 78
3534.88 78
3535.01 75
3535.15 72
3535.29 67
3535.42 62
3535.56 58
3535.70 55
3535.83 52
3535.97 50
3536.11 49
3536.24 47
3536.38 46
3536.52 46
3536.65 45
3536.79 45
3536.92 44
3537.06 42
3537.20 38
3537.33 32
3537.47 25
3537.61 17
3537.74 12
3537.88 9
3538.02 12
3538.15 20
3538.29 32
3538.43 47
3538.56 61
3538.70 73
3538.84 80
3538.97 82
3539.11 79
3539.25 73
3539.38 65
3539.52 57
3539.65 49
3539.79 44
3539.93 40
3540.06 38
3540.20 39
3540.34 43
3540.47 50
3540.61 59
3540.75 70
3540.88 81
3541.02 92
3541.16 100
3541.29 106
3541.43 109
3541.57 110
3541.70 110
3541.84 110
3541.98 111
3542.11 112
3542.25 114
3542.39 116
3542.52 116
3542.66 114
3542.80 112
3542.93 111
3543.07 113
3543.21 118
3543.34 129
3543.48 144
3543.62 162
3543.75 181
3543.89 199
3544.02 214
3544.16 228
3544.30 241
3544.43 254
3544.57 268
3544.71 283
3544.84 299
3544.98 315
3545.12 329
3545.25 341
3545.39 350
3545.53 357
3545.66 363
3545.80 369
3545.94 376
3546.07 384
3546.21 393
3546.35 401
3546.48 409
3546.62 414
3546.76 416
3546.89 414
3547.03 409
3547.17 400
3547.30 387
3547.44 372
3547.58 355
3547.71 336
3547.85 316
3547.99 295
3548.12 274
3548.26 255
3548.40 236
3548.53 220
3548.67 206
3548.81 195
3548.94 185
3549.08 175
3549.22 166
3549.35 157
3549.49 147
3549.63 137
3549.76 128
3549.90 120
3550.04 114
3550.18 110
3550.31 107
3550.45 104
3550.59 101
3550.72 96
3550.86 90
3551.00 82
3551.13 73
3551.27 63
3551.41 56
3551.54 50
3551.68 47
3551.82 46
3551.95 46
3552.09 46
3552.23 45
3552.36 42
3552.50 38
3552.64 33
3552.77 29
3552.91 25
3553.05 23
3553.18 22
3553.32 22
3553.46 21
3553.59 19
3553.73 17
3553.87 15
3554.00 15
3554.14 16
3554.28 20
3554.42 25
3554.55 33
3554.69 42
3554.83 50
3554.96 57
3555.10 64
3555.24 70
3555.37 75
3555.51 80
3555.65 85
3555.78 91
3555.92 96
3556.06 100
3556.19 103
3556.33 102
3556.47 98
3556.60 92
3556.74 83
3556.88 74
3557.01 65
3557.15 58
3557.29 53
3557.43 50
3557.56 49
3557.70 49
3557.84 50
3557.97 51
3558.11 53
3558.25 56
3558.38 59
3558.52 63
3558.66 67
3558.79 72
3558.93 77
3559.07 83
3559.21 88
3559.34 93
3559.48 99
3559.62 103
3559.75 107
3559.89 110
3560.03 111
3560.16 110
3560.30 107
3560.44 103
3560.57 98
3560.71 92
3560.85 87
3560.99 82
3561.12 78
3561.26 75
3561.40 73
3561.53 71
3561.67 71
3561.81 71
3561.94 72
3562.08 75
3562.22 78
3562.35 83
3562.49 89
3562.63 96
3562.77 104
3562.90 111
3563.04 116
3563.18 119
3563.31 119
3563.45 116
3563.59 109
3563.72 101
3563.86 91
3564.00 82
3564.14 74
3564.27 69
3564.41 66
3564.55 65
3564.68 67
3564.82 70
3564.96 73
3565.09 76
3565.23 79
3565.37 81
3565.51 82
3565.64 83
3565.78 84
3565.92 85
3566.05 86
3566.19 85
3566.33 83
3566.46 78
3566.60 73
3566.74 67
3566.88 62
3567.01 58
3567.15 57
3567.29 59
3567.42 62
3567.56 67
3567.70 71
3567.84 74
3567.97 77
3568.11 81
3568.25 84
3568.38 89
3568.52 94
3568.66 99
3568.79 103
3568.93 105
3569.07 106
3569.21 105
3569.34 103
3569.48 100
3569.62 97
3569.75 93
3569.89 88
3570.03 81
3570.17 71
3570.30 60
3570.44 48
3570.58 35
3570.71 23
3570.85 12
3570.99 2
3571.13 0
3571.26 0
3571.40 0
3571.54 0
3571.67 0
3571.81 0
3571.95 0
3572.09 0
3572.22 6
3572.36 19
3572.50 33
3572.63 46
3572.77 57
3572.91 66
3573.05 72
3573.18 76
3573.32 76
3573.46 75
3573.59 72
3573.73 67
3573.87 62
3574.01 58
3574.14 54
3574.28 50
3574.42 47
3574.55 43
3574.69 40
3574.83 36
3574.97 31
3575.10 26
3575.24 21
3575.38 16
3575.52 11
3575.65 7
3575.79 3
3575.93 0
3576.06 0
3576.20 0
3576.34 0
3576.48 2
3576.61 6
3576.75 10
3576.89 15
3577.02 21
3577.16 25
3577.30 29
3577.44 33
3577.57 36
3577.71 38
3577.85 41
3577.99 42
3578.12 43
3578.26 43
3578.40 42
3578.53 41
3578.67 42
3578.81 44
3578.95 48
3579.08 54
3579.22 61
3579.36 68
3579.50 74
3579.63 78
3579.77 80
3579.91 79
3580.04 74
3580.18 68
3580.32 60
3580.46 51
3580.59 42
3580.73 33
3580.87 25
3581.01 19
3581.14 14
3581.28 11
3581.42 11
3581.56 12
3581.69 16
3581.83 22
3581.97 29
3582.10 38
3582.24 47
3582.38 55
3582.52 61
3582.65 66
3582.79 69
3582.93 71
3583.07 73
3583.20 74
3583.34 76
3583.48 78
3583.62 78
3583.75 78
3583.89 76
3584.03 74
3584.17 72
3584.30 70
3584.44 70
3584.58 71
3584.71 73
3584.85 76
3584.99 79
3585.13 81
3585.26 82
3585.40 83
3585.54 82
3585.68 81
3585.81 79
3585.95 76
3586.09 73
3586.23 69
3586.36 64
3586.50 59
3586.64 54
3586.78 49
3586.91 44
3587.05 39
3587.19 34
3587.33 28
3587.46 22
3587.60 17
3587.74 13
3587.88 10
3588.01 10
3588.15 14
3588.29 20
3588.43 29
3588.56 38
3588.70 47
3588.84 54
3588.98 60
3589.11 62
3589.25 64
3589.39 65
3589.53 68
3589.66 73
3589.80 79
3589.94 86
3590.08 92
3590.21 98
3590.35 100
3590.49 99
3590.63 96
3590.76 90
3590.90 83
3591.04 76
3591.18 71
3591.31 68
3591.45 68
3591.59 70
3591.73 73
3591.86 77
3592.00 80
3592.14 82
3592.28 83
3592.41 85
3592.55 87
3592.69 91
3592.83 97
3592.96 105
3593.10 111
3593.24 116
3593.38 117
3593.51 113
3593.65 106
3593.79 95
3593.93 83
3594.06 72
3594.20 63
3594.34 57
3594.48 55
3594.61 54
3594.75 55
3594.89 55
3595.03 54
3595.16 50
3595.30 44
3595.44 37
3595.58 29
3595.71 23
3595.85 20
3595.99 18
3596.13 20
3596.27 24
3596.40 30
3596.54 37
3596.68 45
3596.82 53
3596.95 60
3597.09 66
3597.23 71
3597.37 73
3597.50 72
3597.64 68
3597.78 61
3597.92 53
3598.05 45
3598.19 39
3598.33 36
3598.47 36
3598.61 41
3598.74 47
3598.88 54
3599.02 59
3599.16 62
3599.29 63
3599.43 62
3599.57 61
3599.71 61
3599.84 62
3599.98 65
3600.12 70
3600.26 76
3600.39 82
3600.53 88
3600.67 93
3600.81 97
3600.95 101
3601.08 104
3601.22 107
3601.36 111
3601.50 116
3601.63 123
3601.77 131
3601.91 140
3602.05 150
3602.19 159
3602.32 166
3602.46 170
3602.60 170
3602.74 167
3602.87 161
3603.01 153
3603.15 143
3603.29 133
3603.42 124
3603.56 116
3603.70 109
3603.84 103
3603.98 100
3604.11 99
3604.25 99
3604.39 100
3604.53 101
3604.66 102
3604.80 103
3604.94 103
3605.08 102
3605.22 102
3605.35 104
3605.49 106
3605.63 110
3605.77 112
3605.90 114
3606.04 112
3606.18 109
3606.32 103
3606.46 96
3606.59 88
3606.73 81
3606.87 75
3607.01 69
3607.15 63
3607.28 57
3607.42 52
3607.56 46
3607.70 42
3607.83 39
3607.97 38
3608.11 39
3608.25 39
3608.39 40
3608.52 40
3608.66 40
3608.80 39
3608.94 38
3609.07 38
3609.21 39
3609.35 40
3609.49 42
3609.63 43
3609.76 44
3609.90 44
3610.04 44
3610.18 44
3610.32 45
3610.45 45
3610.59 46
3610.73 48
3610.87 50
3611.01 52
3611.14 54
3611.28 57
3611.42 60
3611.56 63
3611.69 65
3611.83 67
3611.97 68
3612.11 68
3612.25 65
3612.38 61
3612.52 55
3612.66 50
3612.80 46
3612.94 43
3613.07 41
3613.21 42
3613.35 43
3613.49 45
3613.63 47
3613.76 47
3613.90 47
3614.04 45
3614.18 42
3614.32 37
3614.45 31
3614.59 26
3614.73 20
3614.87 14
3615.01 9
3615.14 6
3615.28 4
3615.42 4
3615.56 8
3615.70 15
3615.83 25
3615.97 36
3616.11 48
3616.25 59
3616.39 66
3616.52 70
3616.66 71
3616.80 69
3616.94 66
3617.08 63
3617.21 62
3617.35 62
3617.49 64
3617.63 67
3617.77 69
3617.90 69
3618.04 66
3618.18 62
3618.32 55
3618.46 47
3618.59 39
3618.73 31
3618.87 24
3619.01 18
3619.15 12
3619.28 8
3619.42 5
3619.56 3
3619.70 2
3619.84 2
3619.97 5
3620.11 9
3620.25 14
3620.39 20
3620.53 26
3620.66 32
3620.80 36
3620.94 39
3621.08 38
3621.22 35
3621.36 28
3621.49 20
3621.63 11
3621.77 1
3621.91 0
3622.05 0
3622.18 0
3622.32 0
3622.46 0
3622.60 0
3622.74 0
3622.87 0
3623.01 1
3623.15 5
3623.29 10
3623.43 17
3623.56 26
3623.70 36
3623.84 46
3623.98 56
3624.12 64
3624.26 69
3624.39 74
3624.53 77
3624.67 79
3624.81 82
3624.95 85
3625.08 90
3625.22 95
3625.36 102
3625.50 109
3625.64 115
3625.78 120
3625.91 123
3626.05 124
3626.19 124
3626.33 121
3626.47 117
3626.60 112
3626.74 106
3626.88 99
3627.02 91
3627.16 81
3627.30 70
3627.43 57
3627.57 45
3627.71 34
3627.85 24
3627.99 16
3628.12 12
3628.26 9
3628.40 9
3628.54 10
3628.68 12
3628.82 15
3628.95 18
3629.09 21
3629.23 25
3629.37 30
3629.51 35
3629.65 41
3629.78 48
3629.92 56
3630.06 64
3630.20 73
3630.34 82
3630.48 89
3630.61 96
3630.75 101
3630.89 104
3631.03 106
3631.17 106
3631.30 105
3631.44 103
3631.58 99
3631.72 94
3631.86 87
3632.00 78
3632.13 69
3632.27 60
3632.41 52
3632.55 46
3632.69 43
3632.83 42
3632.96 43
3633.10 47
3633.24 51
3633.38 56
3633.52 59
3633.66 61
3633.79 62
3633.93 60
3634.07 56
3634.21 51
3634.35 46
3634.49 40
3634.62 35
3634.76 32
3634.90 30
3635.04 29
3635.18 30
3635.32 32
3635.45 34
3635.59 35
3635.73 35
3635.87 33
3636.01 31
3636.15 27
3636.28 24
3636.42 21
3636.56 19
3636.70 19
3636.84 21
3636.98 24
3637.12 29
3637.25 35
3637.39 40
3637.53 45
3637.67 49
3637.81 53
3637.95 55
3638.08 59
3638.22 63
3638.36 68
3638.50 74
3638.64 82
3638.78 91
3638.91 99
3639.05 107
3639.19 114
3639.33 119
3639.47 123
3639.61 126
3639.75 129
3639.88 131
3640.02 132
3640.16 131
3640.30 129
3640.44 125
3640.58 119
3640.71 112
3640.85 106
3640.99 101
3641.13 98
3641.27 98
3641.41 102
3641.55 108
3641.68 116
3641.82 124
3641.96 131
3642.10 137
3642.24 139
3642.38 138
3642.51 133
3642.65 125
3642.79 115
3642.93 104
3643.07 94
3643.21 87
3643.35 83
3643.48 84
3643.62 89
3643.76 95
3643.90 103
3644.04 109
3644.18 113
3644.32 115
3644.45 115
3644.59 115
3644.73 115
3644.87 116
3645.01 119
3645.15 123
3645.29 129
3645.42 134
3645.56 138
3645.70 142
3645.84 143
3645.98 143
3646.12 141
3646.25 138
3646.39 134
3646.53 130
3646.67 126
3646.81 124
3646.95 123
3647.09 124
3647.23 126
3647.36 129
3647.50 132
3647.64 135
3647.78 136
3647.92 136
3648.06 134
3648.20 131
3648.33 126
3648.47 120
3648.61 113
3648.75 106
3648.89 100
3649.03 95
3649.17 92
3649.30 90
3649.44 91
3649.58 93
3649.72 96
3649.86 100
3650.00 104
3650.14 107
3650.27 110
3650.41 111
3650.55 112
3650.69 113
3650.83 114
3650.97 116
3651.11 119
3651.25 123
3651.38 127
3651.52 129
3651.66 130
3651.80 127
3651.94 121
3652.08 114
3652.22 105
3652.35 97
3652.49 90
3652.63 85
3652.77 81
3652.91 78
3653.05 76
3653.19 75
3653.33 74
3653.46 73
3653.60 72
3653.74 71
3653.88 69
3654.02 67
3654.16 64
3654.30 61
3654.44 58
3654.57 55
3654.71 51
3654.85 47
3654.99 43
3655.13 39
3655.27 34
3655.41 29
3655.55 25
3655.68 23
3655.82 24
3655.96 27
3656.10 34
3656.24 44
3656.38 57
3656.52 70
3656.66 83
3656.79 93
3656.93 101
3657.07 105
3657.21 106
3657.35 103
3657.49 98
3657.63 92
3657.77 86
3657.90 80
3658.04 74
3658.18 69
3658.32 63
3658.46 58
3658.60 53
3658.74 50
3658.88 49
3659.01 49
3659.15 51
3659.29 54
3659.43 57
3659.57 60
3659.71 61
3659.85 60
3659.99 58
3660.13 55
3660.26 52
3660.40 50
3660.54 48
3660.68 47
3660.82 47
3660.96 48
3661.10 49
3661.24 50
3661.37 51
3661.51 49
3661.65 47
3661.79 43
3661.93 39
3662.07 35
3662.21 33
3662.35 32
3662.49 31
3662.62 31
3662.76 30
3662.90 27
3663.04 23
3663.18 17
3663.32 13
3663.46 10
3663.60 9
3663.74 12
3663.87 19
3664.01 27
3664.15 35
3664.29 42
3664.43 46
3664.57 46
3664.71 43
3664.85 37
3664.99 30
3665.12 22
3665.26 15
3665.40 11
3665.54 8
3665.68 8
3665.82 10
3665.96 13
3666.10 17
3666.24 22
3666.38 26
3666.51 31
3666.65 36
3666.79 40
3666.93 45
3667.07 49
3667.21 53
3667.35 56
3667.49 59
3667.63 61
3667.77 62
3667.90 63
3668.04 64
3668.18 66
3668.32 67
3668.46 68
3668.60 68
3668.74 67
3668.88 65
3669.02 61
3669.15 57
3669.29 54
3669.43 52
3669.57 52
3669.71 53
3669.85 55
3669.99 57
3670.13 58
3670.27 57
3670.41 56
3670.55 53
3670.68 50
3670.82 46
3670.96 44
3671.10 42
3671.24 41
3671.38 41
3671.52 41
3671.66 42
3671.80 42
3671.94 43
3672.07 43
3672.21 43
3672.35 43
3672.49 43
3672.63 44
3672.77 44
3672.91 44
3673.05 43
3673.19 41
3673.33 37
3673.47 33
3673.60 28
3673.74 25
3673.88 22
3674.02 22
3674.16 22
3674.30 24
3674.44 24
3674.58 23
3674.72 20
3674.86 14
3675.00 7
3675.13 0
3675.27 0
3675.41 0
3675.55 0
3675.69 0
3675.83 0
3675.97 0
3676.11 0
3676.25 5
3676.39 13
3676.53 19
3676.67 25
3676.80 30
3676.94 34
3677.08 37
3677.22 39
3677.36 40
3677.50 41
3677.64 42
3677.78 43
3677.92 44
3678.06 47
3678.20 49
3678.33 51
3678.47 52
3678.61 52
3678.75 51
3678.89 48
3679.03 44
3679.17 40
3679.31 37
3679.45 33
3679.59 30
3679.73 26
3679.87 23
3680.01 19
3680.14 16
3680.28 13
3680.42 12
3680.56 12
3680.70 13
3680.84 15
3680.98 17
3681.12 18
3681.26 19
3681.40 19
3681.54 19
3681.68 19
3681.82 19
3681.95 21
3682.09 25
3682.23 28
3682.37 32
3682.51 34
3682.65 34
3682.79 32
3682.93 28
3683.07 23
3683.21 18
3683.35 14
3683.49 11
3683.63 11
3683.76 13
3683.90 17
3684.04 23
3684.18 29
3684.32 36
3684.46 42
3684.60 49
3684.74 54
3684.88 59
3685.02 62
3685.16 65
3685.30 66
3685.44 67
3685.58 66
3685.72 65
3685.85 63
3685.99 60
3686.13 56
3686.27 52
3686.41 47
3686.55 42
3686.69 37
3686.83 31
3686.97 25
3687.11 19
3687.25 11
3687.39 4
3687.53 0
3687.67 0
3687.81 0
3687.94 0
3688.08 0
3688.22 0
3688.36 0
3688.50 0
3688.64 4
3688.78 9
3688.92 14
3689.06 20
3689.20 26
3689.34 33
3689.48 40
3689.62 45
3689.76 49
3689.90 51
3690.04 52
3690.17 51
3690.31 50
3690.45 50
3690.59 50
3690.73 51
3690.87 52
3691.01 54
3691.15 55
3691.29 58
3691.43 62
3691.57 70
3691.71 81
3691.85 95
3691.99 111
3692.13 129
3692.27 145
3692.41 160
3692.54 172
3692.68 182
3692.82 190
3692.96 196
3693.10 201
3693.24 207
3693.38 213
3693.52 219
3693.66 225
3693.80 231
3693.94 236
3694.08 239
3694.22 240
3694.36 239
3694.50 236
3694.64 232
3694.78 226
3694.92 221
3695.06 214
3695.19 207
3695.33 199
3695.47 189
3695.61 179
3695.75 168
3695.89 158
3696.03 149
3696.17 141
3696.31 136
3696.45 133
3696.59 131
3696.73 131
3696.87 129
3697.01 126
3697.15 120
3697.29 112
3697.43 103
3697.57 93
3697.71 85
3697.85 78
3697.99 75
3698.12 74
3698.26 76
3698.40 79
3698.54 84
3698.68 88
3698.82 93
3698.96 99
3699.10 104
3699.24 109
3699.38 114
3699.52 118
3699.66 122
3699.80 126
3699.94 130
3700.08 133
3700.22 138
3700.36 145
3700.50 151
3700.64 159
3700.78 165
3700.92 169
3701.06 172
3701.20 171
3701.34 168
3701.47 164
3701.61 159
3701.75 153
3701.89 148
3702.03 143
3702.17 139
3702.31 135
3702.45 132
3702.59 129
3702.73 127
3702.87 127
3703.01 129
3703.15 132
3703.29 135
3703.43 138
3703.57 140
3703.71 140
3703.85 138
3703.99 134
3704.13 129
3704.27 123
3704.41 116
3704.55 110
3704.69 104
3704.83 100
3704.97 97
3705.11 95
3705.25 96
3705.39 98
3705.52 101
3705.66 104
3705.80 106
3705.94 107
3706.08 108
3706.22 107
3706.36 105
3706.50 101
3706.64 96
3706.78 89
3706.92 81
3707.06 72
3707.20 63
3707.34 54
3707.48 47
3707.62 41
3707.76 38
3707.90 37
3708.04 39
3708.18 42
3708.32 47
3708.46 51
3708.60 55
3708.74 58
3708.88 60
3709.02 59
3709.16 56
3709.30 51
3709.44 45
3709.58 38
3709.72 31
3709.86 24
3710.00 19
3710.14 16
3710.28 16
3710.42 18
3710.56 21
3710.70 24
3710.84 28
3710.97 31
3711.11 34
3711.25 35
3711.39 36
3711.53 37
3711.67 39
3711.81 40
3711.95 41
3712.09 43
3712.23 44
3712.37 44
3712.51 44
3712.65 43
3712.79 42
3712.93 39
3713.07 36
3713.21 33
3713.35 29
3713.49 26
3713.63 24
3713.77 23
3713.91 24
3714.05 25
3714.19 28
3714.33 31
3714.47 34
3714.61 37
3714.75 40
3714.89 43
3715.03 47
3715.17 53
3715.31 59
3715.45 66
3715.59 72
3715.73 78
3715.87 83
3716.01 85
3716.15 85
3716.29 83
3716.43 79
3716.57 75
3716.71 69
3716.85 64
3716.99 59
3717.13 55
3717.27 52
3717.41 51
3717.55 51
3717.69 54
3717.83 58
3717.97 63
3718.11 69
3718.25 75
3718.39 80
3718.53 86
3718.67 93
3718.81 100
3718.95 108
3719.09 115
3719.23 123
3719.37 129
3719.51 134
3719.65 138
3719.79 139
3719.93 139
3720.07 137
3720.21 133
3720.35 128
3720.49 120
3720.63 112
3720.77 103
3720.91 93
3721.05 83
3721.19 74
3721.33 67
3721.47 61
3721.61 59
3721.75 60
3721.89 66
3722.03 77
3722.17 91
3722.31 107
3722.45 124
3722.59 139
3722.73 151
3722.87 159
3723.01 164
3723.15 165
3723.29 163
3723.43 162
3723.57 160
3723.71 160
3723.85 161
3723.99 164
3724.13 167
3724.27 170
3724.41 173
3724.55 176
3724.69 176
3724.83 175
3724.97 171
3725.11 166
3725.25 158
3725.39 149
3725.53 137
3725.67 124
3725.81 109
3725.95 95
3726.09 80
3726.23 67
3726.37 57
3726.51 49
3726.65 43
3726.79 39
3726.93 36
3727.07 34
3727.21 32
3727.35 30
3727.49 28
3727.63 26
3727.77 26
3727.91 26
3728.05 26
3728.19 26
3728.33 25
3728.47 24
3728.61 21
3728.75 17
3728.89 13
3729.03 8
3729.17 4
3729.31 2
3729.45 2
3729.59 3
3729.73 7
3729.87 12
3730.01 17
3730.15 22
3730.29 26
3730.43 28
3730.57 29
3730.71 30
3730.85 30
3730.99 31
3731.13 33
3731.27 36
3731.41 39
3731.55 40
3731.69 40
3731.83 37
3731.97 33
3732.11 28
3732.25 23
3732.39 20
3732.53 19
3732.67 20
3732.82 23
3732.96 27
3733.10 31
3733.24 34
3733.38 34
3733.52 32
3733.66 28
3733.80 23
3733.94 18
3734.08 14
3734.22 11
3734.36 10
3734.50 11
3734.64 13
3734.78 15
3734.92 15
3735.06 13
3735.20 9
3735.34 3
3735.48 0
3735.62 0
3735.76 0
3735.90 0
3736.04 0
3736.18 0
3736.32 0
3736.46 5
3736.60 11
3736.74 15
3736.88 16
3737.02 13
3737.16 9
3737.30 4
3737.44 0
3737.58 0
3737.72 0
3737.86 4
3738.00 10
3738.14 16
3738.29 21
3738.43 24
3738.57 25
3738.71 24
3738.85 22
3738.99 20
3739.13 19
3739.27 20
3739.41 24
3739.55 30
3739.69 38
3739.83 46
3739.97 54
3740.11 61
3740.25 67
3740.39 70
3740.53 71
3740.67 70
3740.81 68
3740.95 64
3741.09 61
3741.23 58
3741.37 56
3741.51 55
3741.65 56
3741.79 57
3741.93 59
3742.07 62
3742.21 64
3742.36 66
3742.50 67
3742.64 66
3742.78 65
3742.92 62
3743.06 58
3743.20 54
3743.34 49
3743.48 45
3743.62 41
3743.76 39
3743.90 37
3744.04 37
3744.18 36
3744.32 35
3744.46 32
3744.60 29
3744.74 24
3744.88 19
3745.02 13
3745.16 8
3745.30 4
3745.44 2
3745.58 2
3745.73 3
3745.87 6
3746.01 9
3746.15 12
3746.29 13
3746.43 12
3746.57 11
3746.71 9
3746.85 8
3746.99 7
3747.13 8
3747.27 9
3747.41 10
3747.55 11
3747.69 12
3747.83 13
3747.97 14
3748.11 16
3748.25 18
3748.39 21
3748.53 26
3748.68 32
3748.82 39
3748.96 47
3749.10 56
3749.24 64
3749.38 71
3749.52 76
3749.66 79
3749.80 79
3749.94 77
3750.08 75
3750.22 73
3750.36 72
3750.50 72
3750.64 72
3750.78 71
3750.92 70
3751.06 67
3751.20 65
3751.35 63
3751.49 62
3751.63 61
3751.77 61
3751.91 60
3752.05 57
3752.19 52
3752.33 46
3752.47 39
3752.61 35
3752.75 33
3752.89 34
3753.03 38
3753.17 42
3753.31 46
3753.45 48
3753.59 48
3753.74 47
3753.88 44
3754.02 43
3754.16 43
3754.30 45
3754.44 48
3754.58 51
3754.72 53
3754.86 55
3755.00 55
3755.14 53
3755.28 52
3755.42 52
3755.56 53
3755.70 56
3755.84 62
3755.99 69
3756.13 76
3756.27 83
3756.41 88
3756.55 91
3756.69 92
3756.83 90
3756.97 87
3757.11 82
3757.25 76
3757.39 69
3757.53 62
3757.67 55
3757.81 49
3757.95 44
3758.10 41
3758.24 41
3758.38 44
3758.52 48
3758.66 54
3758.80 61
3758.94 68
3759.08 74
3759.22 80
3759.36 83
3759.50 85
3759.64 84
3759.78 80
3759.92 75
3760.06 69
3760.21 64
3760.35 61
3760.49 59
3760.63 60
3760.77 61
3760.91 63
3761.05 65
3761.19 66
3761.33 66
3761.47 67
3761.61 67
3761.75 67
3761.89 67
3762.04 65
3762.18 60
3762.32 54
3762.46 46
3762.60 36
3762.74 27
3762.88 20
3763.02 14
3763.16 11
3763.30 9
3763.44 8
3763.58 7
3763.72 5
3763.87 4
3764.01 3
3764.15 4
3764.29 6
3764.43 10
3764.57 16
3764.71 22
3764.85 29
3764.99 35
3765.13 40
3765.27 44
3765.41 47
3765.55 50
3765.70 52
3765.84 54
3765.98 55
3766.12 54
3766.26 53
3766.40 51
3766.54 49
3766.68 47
3766.82 45
3766.96 45
3767.10 45
3767.24 47
3767.39 49
3767.53 50
3767.67 51
3767.81 50
3767.95 49
3768.09 47
3768.23 45
3768.37 44
3768.51 42
3768.65 41
3768.79 38
3768.94 36
3769.08 32
3769.22 27
3769.36 22
3769.50 17
3769.64 14
3769.78 13
3769.92 13
3770.06 15
3770.20 18
3770.34 20
3770.49 20
3770.63 20
3770.77 18
3770.91 16
3771.05 15
3771.19 17
3771.33 21
3771.47 28
3771.61 37
3771.75 47
3771.89 57
3772.04 66
3772.18 76
3772.32 84
3772.46 91
3772.60 96
3772.74 98
3772.88 98
3773.02 95
3773.16 89
3773.30 82
3773.44 74
3773.59 67
3773.73 60
3773.87 54
3774.01 49
3774.15 44
3774.29 38
3774.43 32
3774.57 25
3774.71 19
3774.85 12
3775.00 6
3775.14 1
3775.28 0
3775.42 0
3775.56 0
3775.70 0
3775.84 0
3775.98 1
3776.12 7
3776.26 13
3776.41 19
3776.55 25
3776.69 29
3776.83 32
3776.97 35
3777.11 39
3777.25 42
3777.39 46
3777.53 49
3777.68 51
3777.82 51
3777.96 49
3778.10 45
3778.24 39
3778.38 33
3778.52 28
3778.66 24
3778.80 22
3778.94 21
3779.09 22
3779.23 23
3779.37 23
3779.51 22
3779.65 21
3779.79 19
3779.93 18
3780.07 18
3780.21 20
3780.36 24
3780.50 29
3780.64 32
3780.78 34
3780.92 32
3781.06 27
3781.20 20
3781.34 11
3781.48 3
3781.63 0
3781.77 0
3781.91 0
3782.05 0
3782.19 0
3782.33 3
3782.47 7
3782.61 8
3782.75 7
3782.90 5
3783.04 1
3783.18 0
3783.32 0
3783.46 0
3783.60 0
3783.74 5
3783.88 10
3784.02 15
3784.17 20
3784.31 22
3784.45 23
3784.59 23
3784.73 23
3784.87 26
3785.01 31
3785.15 38
3785.30 47
3785.44 56
3785.58 64
3785.72 69
3785.86 72
3786.00 71
3786.14 69
3786.28 65
3786.43 64
3786.57 65
3786.71 70
3786.85 77
3786.99 87
3787.13 96
3787.27 104
3787.41 108
3787.55 109
3787.70 106
3787.84 102
3787.98 97
3788.12 94
3788.26 91
3788.40 92
3788.54 94
3788.68 97
3788.83 102
3788.97 105
3789.11 107
3789.25 107
3789.39 104
3789.53 98
3789.67 92
3789.82 86
3789.96 83
3790.10 84
3790.24 88
3790.38 96
3790.52 106
3790.66 116
3790.80 125
3790.95 129
3791.09 129
3791.23 126
3791.37 120
3791.51 113
3791.65 107
3791.79 102
3791.93 99
3792.08 97
3792.22 96
3792.36 95
3792.50 93
3792.64 90
3792.78 87
3792.92 84
3793.07 82
3793.21 82
3793.35 85
3793.49 90
3793.63 98
3793.77 107
3793.91 117
3794.05 127
3794.20 136
3794.34 143
3794.48 147
3794.62 148
3794.76 148
3794.90 146
3795.04 142
3795.19 136
3795.33 130
3795.47 124
3795.61 117
3795.75 112
3795.89 108
3796.03 105
3796.18 104
3796.32 102
3796.46 100
3796.60 97
3796.74 92
3796.88 86
3797.02 79
3797.16 72
3797.31 65
3797.45 60
3797.59 57
3797.73 54
3797.87 52
3798.01 50
3798.15 49
3798.30 46
3798.44 44
3798.58 41
3798.72 40
3798.86 40
3799.00 42
3799.14 47
3799.29 53
3799.43 61
3799.57 68
3799.71 73
3799.85 76
3799.99 76
3800.14 74
3800.28 69
3800.42 64
3800.56 60
3800.70 57
3800.84 56
3800.98 58
3801.13 61
3801.27 65
3801.41 69
3801.55 73
3801.69 74
3801.83 74
3801.97 72
3802.12 68
3802.26 64
3802.40 59
3802.54 54
3802.68 50
3802.82 47
3802.96 44
3803.11 41
3803.25 37
3803.39 34
3803.53 30
3803.67 27
3803.81 24
3803.96 22
3804.10 20
3804.24 20
3804.38 20
3804.52 20
3804.66 21
3804.80 22
3804.95 23
3805.09 24
3805.23 25
3805.37 26
3805.51 26
3805.65 27
3805.80 28
3805.94 29
3806.08 32
3806.22 36
3806.36 42
3806.50 48
3806.65 54
3806.79 59
3806.93 62
3807.07 64
3807.21 65
3807.35 65
3807.49 66
3807.64 66
3807.78 66
3807.92 66
3808.06 65
3808.20 62
3808.34 58
3808.49 53
3808.63 48
3808.77 44
3808.91 40
3809.05 37
3809.19 35
3809.34 34
3809.48 33
3809.62 32
3809.76 32
3809.90 32
3810.04 31
3810.19 31
3810.33 32
3810.47 33
3810.61 34
3810.75 36
3810.89 37
3811.04 38
3811.18 38
3811.32 38
3811.46 37
3811.60 37
3811.74 36
3811.89 37
3812.03 38
3812.17 39
3812.31 41
3812.45 43
3812.59 46
3812.74 50
3812.88 54
3813.02 59
3813.16 64
3813.30 69
3813.44 72
3813.59 75
3813.73 76
3813.87 75
3814.01 75
3814.15 74
3814.29 74
3814.44 75
3814.58 76
3814.72 77
3814.86 76
3815.00 75
3815.15 71
3815.29 66
3815.43 61
3815.57 57
3815.71 53
3815.85 50
3816.00 48
3816.14 47
3816.28 47
3816.42 46
3816.56 46
3816.70 46
3816.85 45
3816.99 45
3817.13 45
3817.27 46
3817.41 48
3817.56 51
3817.70 55
3817.84 58
3817.98 59
3818.12 58
3818.26 54
3818.41 47
3818.55 38
3818.69 30
3818.83 23
3818.97 19
3819.12 19
3819.26 22
3819.40 28
3819.54 35
3819.68 42
3819.82 48
3819.97 53
3820.11 56
3820.25 60
3820.39 63
3820.53 67
3820.68 70
3820.82 73
3820.96 75
3821.10 77
3821.24 78
3821.38 80
3821.53 81
3821.67 82
3821.81 81
3821.95 78
3822.09 73
3822.24 65
3822.38 54
3822.52 43
3822.66 32
3822.80 22
3822.95 16
3823.09 13
3823.23 13
3823.37 15
3823.51 18
3823.65 22
3823.80 26
3823.94 31
3824.08 36
3824.22 42
3824.36 49
3824.51 56
3824.65 61
3824.79 65
3824.93 66
3825.07 64
3825.22 59
3825.36 53
3825.50 48
3825.64 45
3825.78 44
3825.93 46
3826.07 51
3826.21 58
3826.35 66
3826.49 75
3826.64 85
3826.78 96
3826.92 107
3827.06 118
3827.20 127
3827.35 134
3827.49 136
3827.63 134
3827.77 126
3827.91 113
3828.06 98
3828.20 81
3828.34 66
3828.48 54
3828.62 45
3828.77 41
3828.91 40
3829.05 42
3829.19 46
3829.33 51
3829.48 55
3829.62 58
3829.76 60
3829.90 61
3830.04 62
3830.19 62
3830.33 62
3830.47 62
3830.61 60
3830.75 58
3830.90 55
3831.04 51
3831.18 49
3831.32 48
3831.46 48
3831.61 49
3831.75 51
3831.89 52
3832.03 51
3832.17 47
3832.32 43
3832.46 37
3832.60 32
3832.74 27
3832.88 25
3833.03 24
3833.17 26
3833.31 28
3833.45 31
3833.59 33
3833.74 35
3833.88 37
3834.02 39
3834.16 41
3834.31 43
3834.45 45
3834.59 49
3834.73 53
3834.87 57
3835.02 62
3835.16 67
3835.30 73
3835.44 79
3835.58 85
3835.73 91
3835.87 96
3836.01 100
3836.15 104
3836.29 107
3836.44 109
3836.58 110
3836.72 111
3836.86 110
3837.01 109
3837.15 108
3837.29 108
3837.43 109
3837.57 112
3837.72 118
3837.86 124
3838.00 132
3838.14 139
3838.28 144
3838.43 148
3838.57 151
3838.71 152
3838.85 153
3839.00 154
3839.14 156
3839.28 156
3839.42 155
3839.56 152
3839.71 146
3839.85 138
3839.99 130
3840.13 121
3840.28 113
3840.42 107
3840.56 102
3840.70 97
3840.84 91
3840.99 85
3841.13 78
3841.27 70
3841.41 63
3841.56 58
3841.70 54
3841.84 51
3841.98 51
3842.12 50
3842.27 49
3842.41 47
3842.55 43
3842.69 38
3842.84 32
3842.98 25
3843.12 20
3843.26 16
3843.40 14
3843.55 14
3843.69 15
3843.83 18
3843.97 21
3844.12 25
3844.26 29
3844.40 32
3844.54 36
3844.69 41
3844.83 45
3844.97 49
3845.11 52
3845.25 56
3845.40 58
3845.54 61
3845.68 63
3845.82 66
3845.97 69
3846.11 73
3846.25 78
3846.39 83
3846.54 89
3846.68 96
3846.82 102
3846.96 108
3847.10 114
3847.25 120
3847.39 125
3847.53 129
3847.67 131
3847.82 132
3847.96 130
3848.10 127
3848.24 121
3848.39 113
3848.53 104
3848.67 94
3848.81 85
3848.96 76
3849.10 69
3849.24 64
3849.38 61
3849.52 60
3849.67 59
3849.81 60
3849.95 61
3850.09 63
3850.24 65
3850.38 67
3850.52 69
3850.66 71
3850.81 73
3850.95 74
3851.09 74
3851.23 72
3851.38 68
3851.52 62
3851.66 55
3851.80 49
3851.95 43
3852.09 39
3852.23 38
3852.37 40
3852.52 45
3852.66 51
3852.80 58
3852.94 66
3853.09 72
3853.23 78
3853.37 82
3853.51 85
3853.66 88
3853.80 89
3853.94 90
3854.08 90
3854.23 89
3854.37 86
3854.51 81
3854.65 76
3854.79 70
3854.94 65
3855.08 60
3855.22 57
3855.36 54
3855.51 53
3855.65 53
3855.79 54
3855.93 56
3856.08 58
3856.22 60
3856.36 61
3856.50 61
3856.65 61
3856.79 59
3856.93 55
3857.08 52
3857.22 48
3857.36 44
3857.50 40
3857.65 37
3857.79 33
3857.93 29
3858.07 25
3858.22 19
3858.36 12
3858.50 6
3858.64 1
3858.79 0
3858.93 0
3859.07 0
3859.21 0
3859.36 0
3859.50 0
3859.64 0
3859.78 0
3859.93 1
3860.07 5
3860.21 10
3860.35 16
3860.50 22
3860.64 27
3860.78 31
3860.92 33
3861.07 34
3861.21 34
3861.35 33
3861.49 34
3861.64 35
3861.78 36
3861.92 37
3862.06 37
3862.21 36
3862.35 34
3862.49 30
3862.64 25
3862.78 21
3862.92 18
3863.06 16
3863.21 16
3863.35 17
3863.49 19
3863.63 22
3863.78 25
3863.92 28
3864.06 31
3864.20 33
3864.35 33
3864.49 32
3864.63 28
3864.78 22
3864.92 14
3865.06 7
3865.20 0
3865.35 0
3865.49 0
3865.63 0
3865.77 0
3865.92 1
3866.06 8
3866.20 15
3866.34 23
3866.49 30
3866.63 37
3866.77 42
3866.92 47
3867.06 50
3867.20 53
3867.34 54
3867.49 56
3867.63 56
3867.77 57
3867.91 58
3868.06 59
3868.20 62
3868.34 66
3868.49 71
3868.63 77
3868.77 82
3868.91 85
3869.06 83
3869.20 77
3869.34 67
3869.48 54
3869.63 41
3869.77 30
3869.91 22
3870.06 20
3870.20 21
3870.34 25
3870.48 30
3870.63 35
3870.77 39
3870.91 43
3871.05 47
3871.20 52
3871.34 59
3871.48 66
3871.63 74
3871.77 79
3871.91 82
3872.05 81
3872.20 76
3872.34 68
3872.48 58
3872.63 49
3872.77 41
3872.91 36
3873.05 35
3873.20 37
3873.34 42
3873.48 48
3873.63 55
3873.77 62
3873.91 68
3874.05 72
3874.20 76
3874.34 77
3874.48 77
3874.63 75
3874.77 72
3874.91 67
3875.05 62
3875.20 56
3875.34 50
3875.48 45
3875.63 41
3875.77 38
3875.91 35
3876.05 33
3876.20 32
3876.34 32
3876.48 32
3876.63 33
3876.77 35
3876.91 37
3877.05 40
3877.20 43
3877.34 45
3877.48 48
3877.63 51
3877.77 54
3877.91 58
3878.05 63
3878.20 69
3878.34 75
3878.48 82
3878.63 87
3878.77 91
3878.91 92
3879.05 91
3879.20 88
3879.34 84
3879.48 79
3879.63 74
3879.77 70
3879.91 68
3880.06 68
3880.20 69
3880.34 73
3880.48 79
3880.63 86
3880.77 92
3880.91 98
3881.06 102
3881.20 104
3881.34 103
3881.49 100
3881.63 97
3881.77 93
3881.91 91
3882.06 91
3882.20 93
3882.34 96
3882.49 100
3882.63 103
3882.77 105
3882.91 105
3883.06 103
3883.20 100
3883.34 97
3883.49 94
3883.63 94
3883.77 95
3883.92 100
3884.06 106
3884.20 113
3884.35 120
3884.49 126
3884.63 130
3884.77 132
3884.92 134
3885.06 135
3885.20 137
3885.35 141
3885.49 145
3885.63 151
3885.78 157
3885.92 162
3886.06 165
3886.20 166
3886.35 164
3886.49 161
3886.63 156
3886.78 150
3886.92 143
3887.06 136
3887.21 131
3887.35 126
3887.49 122
3887.64 118
3887.78 115
3887.92 112
3888.06 110
3888.21 107
3888.35 104
3888.49 100
3888.64 97
3888.78 94
3888.92 91
3889.07 89
3889.21 88
3889.35 87
3889.50 87
3889.64 89
3889.78 91
3889.93 94
3890.07 97
3890.21 101
3890.35 105
3890.50 108
3890.64 110
3890.78 112
3890.93 114
3891.07 115
3891.21 115
3891.36 114
3891.50 111
3891.64 106
3891.79 100
3891.93 92
3892.07 85
3892.22 79
3892.36 74
3892.50 72
3892.65 72
3892.79 75
3892.93 81
3893.07 88
3893.22 96
3893.36 105
3893.50 112
3893.65 118
3893.79 121
3893.93 122
3894.08 120
3894.22 117
3894.36 112
3894.51 105
3894.65 97
3894.79 89
3894.94 80
3895.08 71
3895.22 63
3895.37 57
3895.51 53
3895.65 52
3895.80 53
3895.94 56
3896.08 59
3896.23 63
3896.37 65
3896.51 67
3896.66 67
3896.80 67
3896.94 68
3897.08 70
3897.23 75
3897.37 82
3897.51 91
3897.66 101
3897.80 110
3897.94 118
3898.09 122
3898.23 122
3898.37 120
3898.52 116
3898.66 112
3898.80 109
3898.95 108
3899.09 110
3899.23 113
3899.38 116
3899.52 118
3899.66 116
3899.81 111
3899.95 103
3900.09 93
3900.24 80
3900.38 67
3900.52 54
3900.67 43
3900.81 34
3900.95 27
3901.10 21
3901.24 18
3901.38 17
3901.53 17
3901.67 18
3901.81 19
3901.96 22
3902.10 25
3902.24 29
3902.39 34
3902.53 41
3902.67 49
3902.82 59
3902.96 68
3903.10 76
3903.25 83
3903.39 87
3903.53 90
3903.68 90
3903.82 88
3903.96 85
3904.11 81
3904.25 77
3904.39 73
3904.54 69
3904.68 66
3904.82 64
3904.97 63
3905.11 62
3905.26 60
3905.40 58
3905.54 53
3905.69 47
3905.83 38
3905.97 28
3906.12 18
3906.26 10
3906.40 3
3906.55 0
3906.69 1
3906.83 5
3906.98 12
3907.12 20
3907.26 29
3907.41 36
3907.55 40
3907.69 42
3907.84 41
3907.98 38
3908.12 34
3908.27 30
3908.41 27
3908.55 25
3908.70 25
3908.84 26
3908.98 27
3909.13 28
3909.27 29
3909.42 29
3909.56 27
3909.70 25
3909.85 21
3909.99 16
3910.13 10
3910.28 4
3910.42 0
3910.56 0
3910.71 0
3910.85 0
3910.99 0
3911.14 0
3911.28 2
3911.42 4
3911.57 6
3911.71 6
3911.85 4
3912.00 2
3912.14 0
3912.29 1
3912.43 4
3912.57 10
3912.72 19
3912.86 28
3913.00 39
3913.15 51
3913.29 62
3913.43 72
3913.58 80
3913.72 86
3913.86 88
3914.01 88
3914.15 84
3914.30 79
3914.44 72
3914.58 66
3914.73 60
3914.87 56
3915.01 54
3915.16 52
3915.30 52
3915.44 52
3915.59 52
3915.73 53
3915.87 54
3916.02 57
3916.16 61
3916.31 66
3916.45 71
3916.59 77
3916.74 83
3916.88 88
3917.02 92
3917.17 95
3917.31 99
3917.45 102
3917.60 107
3917.74 111
3917.89 114
3918.03 116
3918.17 114
3918.32 110
3918.46 104
3918.60 95
3918.75 87
3918.89 81
3919.03 76
3919.18 73
3919.32 72
3919.47 70
3919.61 68
3919.75 64
3919.90 58
3920.04 51
3920.18 44
3920.33 37
3920.47 30
3920.62 24
3920.76 19
3920.90 13
3921.05 8
3921.19 5
3921.33 3
3921.48 4
3921.62 9
3921.76 16
3921.91 23
3922.05 31
3922.20 37
3922.34 40
3922.48 40
3922.63 37
3922.77 34
3922.91 30
3923.06 27
3923.20 26
3923.35 28
3923.49 33
3923.63 38
3923.78 44
3923.92 49
3924.06 53
3924.21 55
3924.35 56
3924.50 56
3924.64 56
3924.78 56
3924.93 57
3925.07 59
3925.21 61
3925.36 63
3925.50 65
3925.65 67
3925.79 69
3925.93 72
3926.08 75
3926.22 80
3926.37 85
3926.51 90
3926.65 93
3926.80 94
3926.94 93
3927.08 90
3927.23 88
3927.37 87
3927.52 88
3927.66 93
3927.80 101
3927.95 109
3928.09 117
3928.23 123
3928.38 126
3928.52 126
3928.67 124
3928.81 122
3928.95 120
3929.10 119
3929.24 120
3929.39 121
3929.53 123
3929.67 123
3929.82 121
3929.96 117
3930.10 111
3930.25 105
3930.39 99
3930.54 93
3930.68 90
3930.82 87
3930.97 85
3931.11 84
3931.26 82
3931.40 81
3931.54 79
3931.69 78
3931.83 76
3931.98 76
3932.12 76
3932.26 77
3932.41 79
3932.55 82
3932.69 84
3932.84 87
3932.98 89
3933.13 91
3933.27 93
3933.41 93
3933.56 93
3933.70 92
3933.85 91
3933.99 89
3934.13 87
3934.28 87
3934.42 88
3934.57 91
3934.71 95
3934.85 100
3935.00 104
3935.14 106
3935.29 106
3935.43 102
3935.57 96
3935.72 90
3935.86 84
3936.01 81
3936.15 80
3936.29 81
3936.44 83
3936.58 87
3936.73 90
3936.87 92
3937.01 94
3937.16 95
3937.30 97
3937.45 99
3937.59 102
3937.73 106
3937.88 110
3938.02 113
3938.17 114
3938.31 112
3938.45 107
3938.60 99
3938.74 88
3938.89 76
3939.03 63
3939.17 52
3939.32 44
3939.46 39
3939.61 38
3939.75 39
3939.89 41
3940.04 43
3940.18 45
3940.33 45
3940.47 45
3940.61 45
3940.76 45
3940.90 46
3941.05 49
3941.19 52
3941.33 55
3941.48 57
3941.62 58
3941.77 57
3941.91 54
3942.05 50
3942.20 44
3942.34 38
3942.49 32
3942.63 26
3942.78 22
3942.92 20
3943.06 21
3943.21 25
3943.35 31
3943.50 38
3943.64 46
3943.78 53
3943.93 61
3944.07 68
3944.22 76
3944.36 84
3944.50 92
3944.65 100
3944.79 108
3944.94 115
3945.08 122
3945.23 127
3945.37 133
3945.51 139
3945.66 146
3945.80 156
3945.95 168
3946.09 184
3946.23 202
3946.38 224
3946.52 248
3946.67 275
3946.81 303
3946.96 330
3947.10 356
3947.24 379
3947.39 401
3947.53 421
3947.68 440
3947.82 460
3947.96 481
3948.11 502
3948.25 525
3948.40 548
3948.54 570
3948.69 593
3948.83 615
3948.97 637
3949.12 658
3949.26 677
3949.41 695
3949.55 711
3949.70 726
3949.84 741
3949.98 757
3950.13 775
3950.27 796
3950.42 820
3950.56 845
3950.70 869
3950.85 891
3950.99 907
3951.14 915
3951.28 916
3951.43 908
3951.57 894
3951.71 875
3951.86 851
3952.00 825
3952.15 796
3952.29 767
3952.44 737
3952.58 707
3952.72 678
3952.87 652
3953.01 627
3953.16 604
3953.30 582
3953.45 559
3953.59 535
3953.73 510
3953.88 485
3954.02 458
3954.17 432
3954.31 407
3954.46 384
3954.60 362
3954.74 342
3954.89 324
3955.03 307
3955.18 292
3955.32 280
3955.47 269
3955.61 259
3955.75 249
3955.90 239
3956.04 227
3956.19 213
3956.33 198
3956.48 182
3956.62 166
3956.77 149
3956.91 134
3957.05 119
3957.20 104
3957.34 91
3957.49 79
3957.63 67
3957.78 58
3957.92 51
3958.06 47
3958.21 44
3958.35 44
3958.50 45
3958.64 47
3958.79 51
3958.93 56
3959.08 62
3959.22 70
3959.36 79
3959.51 86
3959.65 91
3959.80 93
3959.94 90
3960.09 84
3960.23 74
3960.38 62
3960.52 52
3960.66 43
3960.81 36
3960.95 32
3961.10 31
3961.24 31
3961.39 33
3961.53 35
3961.67 38
3961.82 41
3961.96 44
3962.11 47
3962.25 51
3962.40 55
3962.54 60
3962.69 64
3962.83 68
3962.98 72
3963.12 74
3963.26 76
3963.41 77
3963.55 77
3963.70 77
3963.84 76
3963.99 76
3964.13 75
3964.28 76
3964.42 77
3964.56 78
3964.71 78
3964.85 79
3965.00 79
3965.14 79
3965.29 78
3965.43 76
3965.58 75
3965.72 75
3965.86 76
3966.01 79
3966.15 85
3966.30 92
3966.44 100
3966.59 108
3966.73 114
3966.88 117
3967.02 117
3967.17 113
3967.31 106
3967.45 98
3967.60 90
3967.74 83
3967.89 77
3968.03 75
3968.18 74
3968.32 77
3968.47 81
3968.61 86
3968.76 90
3968.90 93
3969.05 95
3969.19 95
3969.33 93
3969.48 89
3969.62 85
3969.77 81
3969.91 78
3970.06 75
3970.20 72
3970.35 69
3970.49 65
3970.64 60
3970.78 54
3970.92 47
3971.07 40
3971.21 33
3971.36 28
3971.50 24
3971.65 23
3971.79 22
3971.94 23
3972.08 24
3972.23 24
3972.37 23
3972.52 21
3972.66 18
3972.80 15
3972.95 12
3973.09 9
3973.24 7
3973.38 7
3973.53 7
3973.67 7
3973.82 9
3973.96 10
3974.11 11
3974.25 12
3974.40 11
3974.54 10
3974.69 9
3974.83 7
3974.97 6
3975.12 6
3975.26 9
3975.41 13
3975.55 19
3975.70 25
3975.84 31
3975.99 37
3976.13 42
3976.28 46
3976.42 48
3976.57 50
3976.71 50
3976.86 48
3977.00 44
3977.15 39
3977.29 33
3977.44 27
3977.58 22
3977.72 20
3977.87 21
3978.01 24
3978.16 29
3978.30 34
3978.45 37
3978.59 39
3978.74 39
3978.88 37
3979.03 33
3979.17 29
3979.32 25
3979.46 23
3979.61 22
3979.75 22
3979.90 23
3980.04 26
3980.19 28
3980.33 31
3980.47 33
3980.62 33
3980.76 33
3980.91 31
3981.05 27
3981.20 22
3981.34 17
3981.49 11
3981.63 6
3981.78 1
3981.92 0
3982.07 0
3982.21 0
3982.36 0
3982.50 0
3982.65 0
3982.79 0
3982.94 0
3983.08 4
3983.23 7
3983.37 10
3983.52 13
3983.66 15
3983.81 18
3983.95 22
3984.10 26
3984.24 31
3984.39 35
3984.53 37
3984.67 37
3984.82 35
3984.96 31
3985.11 26
3985.25 21
3985.40 16
3985.54 14
3985.69 12
3985.83 13
3985.98 14
3986.12 15
3986.27 16
3986.41 16
3986.56 16
3986.70 14
3986.85 13
3986.99 11
3987.14 8
3987.28 6
3987.43 5
3987.57 3
3987.72 2
3987.86 1
3988.01 0
3988.15 0
3988.30 0
3988.44 0
3988.59 0
3988.73 0
3988.88 0
3989.02 1
3989.17 6
3989.31 11
3989.46 16
3989.60 21
3989.75 23
3989.89 24
3990.04 23
3990.18 21
3990.33 19
3990.47 17
3990.62 16
3990.76 16
3990.91 16
3991.05 16
3991.20 15
3991.34 14
3991.49 12
3991.63 11
3991.78 10
3991.92 9
3992.07 9
3992.21 9
3992.36 9
3992.50 9
3992.65 10
3992.79 11
3992.94 13
3993.08 17
3993.23 22
3993.37 28
3993.52 34
3993.66 40
3993.81 43
3993.95 44
3994.10 43
3994.24 40
3994.39 36
3994.53 32
3994.68 30
3994.82 30
3994.97 32
3995.11 36
3995.26 41
3995.40 45
3995.55 47
3995.69 46
3995.84 43
3995.98 39
3996.13 33
3996.27 27
3996.42 23
3996.56 22
3996.71 22
3996.85 24
3997.00 28
3997.14 34
3997.29 40
3997.43 48
3997.58 55
3997.72 61
3997.87 66
3998.01 68
3998.16 67
3998.30 62
3998.45 53
3998.59 43
3998.74 32
3998.88 22
3999.03 15
3999.17 11
3999.32 10
3999.46 13
3999.61 18
3999.76 25
3999.90 33
4000.05 41
4000.19 49
4000.34 57
4000.48 64
4000.63 69
4000.77 71
4000.92 72
4001.06 70
4001.21 67
4001.35 62
4001.50 58
4001.64 54
4001.79 51
4001.93 48
4002.08 46
4002.22 44
4002.37 43
4002.51 40
4002.66 38
4002.80 36
4002.95 35
4003.09 33
4003.24 32
4003.38 31
4003.53 28
4003.67 25
4003.82 21
4003.97 16
4004.11 12
4004.26 8
4004.40 5
4004.55 3
4004.69 1
4004.84 1
4004.98 2
4005.13 5
4005.27 10
4005.42 18
4005.56 29
4005.71 43
4005.85 57
4006.00 71
4006.14 82
4006.29 90
4006.43 93
4006.58 93
4006.72 88
4006.87 81
4007.02 72
4007.16 62
4007.31 52
4007.45 41
4007.60 31
4007.74 22
4007.89 16
4008.03 14
4008.18 15
4008.32 19
4008.47 26
4008.61 36
4008.76 46
4008.90 55
4009.05 62
4009.19 66
4009.34 68
4009.49 67
4009.63 65
4009.78 60
4009.92 55
4010.07 49
4010.21 43
4010.36 37
4010.50 32
4010.65 26
4010.79 20
4010.94 14
4011.08 8
4011.23 4
4011.37 1
4011.52 1
4011.67 4
4011.81 9
4011.96 17
4012.10 26
4012.25 34
4012.39 43
4012.54 50
4012.68 56
4012.83 62
4012.97 67
4013.12 71
4013.26 73
4013.41 72
4013.56 68
4013.70 61
4013.85 51
4013.99 40
4014.14 28
4014.28 16
4014.43 6
4014.57 0
4014.72 0
4014.86 0
4015.01 0
4015.15 0
4015.30 0
4015.45 0
4015.59 0
4015.74 2
4015.88 6
4016.03 10
4016.17 13
4016.32 17
4016.46 20
4016.61 24
4016.75 29
4016.90 33
4017.05 39
4017.19 45
4017.34 52
4017.48 60
4017.63 69
4017.77 78
4017.92 86
4018.06 92
4018.21 97
4018.35 100
4018.50 100
4018.65 98
4018.79 95
4018.94 92
4019.08 89
4019.23 87
4019.37 87
4019.52 87
4019.66 87
4019.81 87
4019.95 86
4020.10 83
4020.25 79
4020.39 74
4020.54 69
4020.68 64
4020.83 61
4020.97 60
4021.12 61
4021.26 63
4021.41 67
4021.56 71
4021.70 74
4021.85 76
4021.99 76
4022.14 75
4022.28 71
4022.43 67
4022.57 62
4022.72 57
4022.87 53
4023.01 49
4023.16 45
4023.30 42
4023.45 40
4023.59 39
4023.74 39
4023.88 39
4024.03 39
4024.18 39
4024.32 39
4024.47 38
4024.61 39
4024.76 39
4024.90 41
4025.05 44
4025.19 48
4025.34 51
4025.49 54
4025.63 57
4025.78 58
4025.92 59
4026.07 60
4026.21 62
4026.36 65
4026.51 68
4026.65 71
4026.80 73
4026.94 73
4027.09 71
4027.23 67
4027.38 64
4027.52 60
4027.67 56
4027.82 53
4027.96 51
4028.11 47
4028.25 44
4028.40 39
4028.54 35
4028.69 32
4028.84 29
4028.98 28
4029.13 28
4029.27 29
4029.42 29
4029.56 30
4029.71 30
4029.86 30
4030.00 32
4030.15 35
4030.29 40
4030.44 46
4030.58 52
4030.73 58
4030.87 61
4031.02 62
4031.17 61
4031.31 57
4031.46 51
4031.60 45
4031.75 40
4031.89 38
4032.04 38
4032.19 41
4032.33 48
4032.48 57
4032.62 68
4032.77 79
4032.92 89
4033.06 97
4033.21 101
4033.35 102
4033.50 100
4033.64 96
4033.79 91
4033.94 86
4034.08 82
4034.23 79
4034.37 78
4034.52 79
4034.66 80
4034.81 80
4034.96 81
4035.10 80
4035.25 79
4035.39 79
4035.54 79
4035.68 79
4035.83 80
4035.98 81
4036.12 82
4036.27 82
4036.41 81
4036.56 80
4036.71 77
4036.85 74
4037.00 71
4037.14 68
4037.29 65
4037.43 62
4037.58 59
4037.73 55
4037.87 49
4038.02 43
4038.16 35
4038.31 27
4038.45 19
4038.60 12
4038.75 7
4038.89 3
4039.04 2
4039.18 2
4039.33 4
4039.48 6
4039.62 8
4039.77 10
4039.91 12
4040.06 13
4040.21 14
4040.35 14
4040.50 14
4040.64 13
4040.79 12
4040.93 12
4041.08 11
4041.23 10
4041.37 9
4041.52 8
4041.66 8
4041.81 8
4041.96 9
4042.10 10
4042.25 12
4042.39 13
4042.54 15
4042.69 17
4042.83 19
4042.98 21
4043.12 22
4043.27 22
4043.42 21
4043.56 19
4043.71 17
4043.85 14
4044.00 10
4044.14 8
4044.29 6
4044.44 6
4044.58 8
4044.73 10
4044.87 13
4045.02 16
4045.17 18
4045.31 19
4045.46 18
4045.60 15
4045.75 11
4045.90 6
4046.04 0
4046.19 0
4046.33 0
4046.48 0
4046.63 0
4046.77 0
4046.92 0
4047.06 0
4047.21 0
4047.36 6
4047.50 12
4047.65 18
4047.79 24
4047.94 30
4048.09 35
4048.23 40
4048.38 44
4048.52 47
4048.67 48
4048.82 47
4048.96 44
4049.11 39
4049.25 33
4049.40 26
4049.55 19
4049.69 14
4049.84 9
4049.98 5
4050.13 2
4050.28 1
4050.42 0
4050.57 0
4050.71 2
4050.86 5
4051.01 9
4051.15 15
4051.30 19
4051.45 23
4051.59 24
4051.74 24
4051.88 20
4052.03 15
4052.18 9
4052.32 3
4052.47 0
4052.61 0
4052.76 0
4052.91 0
4053.05 0
4053.20 6
4053.34 15
4053.49 25
4053.64 36
4053.78 46
4053.93 54
4054.07 59
4054.22 62
4054.37 63
4054.51 62
4054.66 60
4054.81 58
4054.95 56
4055.10 54
4055.24 52
4055.39 50
4055.54 47
4055.68 44
4055.83 40
4055.97 38
4056.12 37
4056.27 37
4056.41 38
4056.56 40
4056.71 44
4056.85 47
4057.00 51
4057.14 55
4057.29 58
4057.44 59
4057.58 60
4057.73 58
4057.87 56
4058.02 52
4058.17 49
4058.31 47
4058.46 47
4058.61 49
4058.75 54
4058.90 59
4059.04 64
4059.19 68
4059.34 69
4059.48 69
4059.63 69
4059.78 68
4059.92 68
4060.07 70
4060.21 71
4060.36 72
4060.51 72
4060.65 69
4060.80 64
4060.95 59
4061.09 53
4061.24 50
4061.38 49
4061.53 51
4061.68 56
4061.82 61
4061.97 67
4062.12 70
4062.26 72
4062.41 70
4062.55 66
4062.70 60
4062.85 53
4062.99 46
4063.14 40
4063.29 37
4063.43 37
4063.58 39
4063.72 43
4063.87 47
4064.02 51
4064.16 54
4064.31 56
4064.46 56
4064.60 55
4064.75 53
4064.90 51
4065.04 49
4065.19 48
4065.33 47
4065.48 47
4065.63 48
4065.77 50
4065.92 53
4066.07 54
4066.21 56
4066.36 56
4066.50 55
4066.65 53
4066.80 50
4066.94 48
4067.09 47
4067.24 46
4067.38 47
4067.53 48
4067.68 49
4067.82 50
4067.97 51
4068.11 53
4068.26 55
4068.41 57
4068.55 61
4068.70 67
4068.85 73
4068.99 79
4069.14 84
4069.29 87
4069.43 87
4069.58 85
4069.72 80
4069.87 74
4070.02 66
4070.16 59
4070.31 51
4070.46 44
4070.60 38
4070.75 32
4070.90 28
4071.04 25
4071.19 25
4071.34 28
4071.48 33
4071.63 42
4071.77 51
4071.92 61
4072.07 70
4072.21 76
4072.36 79
4072.51 77
4072.65 72
4072.80 63
4072.95 52
4073.09 41
4073.24 31
4073.39 24
4073.53 20
4073.68 20
4073.83 24
4073.97 30
4074.12 37
4074.26 44
4074.41 52
4074.56 61
4074.70 71
4074.85 83
4075.00 96
4075.14 111
4075.29 126
4075.44 139
4075.58 150
4075.73 158
4075.88 163
4076.02 165
4076.17 166
4076.32 165
4076.46 163
4076.61 161
4076.76 159
4076.90 156
4077.05 152
4077.19 147
4077.34 140
4077.49 132
4077.63 123
4077.78 114
4077.93 105
4078.07 97
4078.22 92
4078.37 87
4078.51 84
4078.66 81
4078.81 76
4078.95 71
4079.10 64
4079.25 56
4079.39 48
4079.54 42
4079.69 38
4079.83 37
4079.98 39
4080.13 43
4080.27 48
4080.42 54
4080.57 58
4080.71 60
4080.86 61
4081.01 61
4081.15 61
4081.30 62
4081.45 65
4081.59 70
4081.74 76
4081.89 83
4082.03 89
4082.18 92
4082.33 92
4082.47 89
4082.62 83
4082.77 75
4082.91 66
4083.06 57
4083.21 49
4083.35 42
4083.50 37
4083.65 35
4083.79 35
4083.94 37
4084.09 41
4084.23 47
4084.38 52
4084.53 56
4084.67 59
4084.82 60
4084.97 59
4085.11 56
4085.26 53
4085.41 50
4085.55 49
4085.70 48
4085.85 49
4085.99 51
4086.14 53
4086.29 56
4086.43 58
4086.58 60
4086.73 62
4086.87 64
4087.02 64
4087.17 64
4087.31 64
4087.46 63
4087.61 63
4087.75 63
4087.90 64
4088.05 65
4088.19 67
4088.34 68
4088.49 68
4088.63 66
4088.78 63
4088.93 58
4089.07 53
4089.22 48
4089.37 45
4089.51 43
4089.66 43
4089.81 44
4089.95 46
4090.10 48
4090.25 49
4090.39 50
4090.54 50
4090.69 48
4090.83 46
4090.98 44
4091.13 41
4091.27 39
4091.42 37
4091.57 37
4091.72 40
4091.86 44
4092.01 50
4092.16 58
4092.30 66
4092.45 74
4092.60 80
4092.74 86
4092.89 90
4093.04 93
4093.18 95
4093.33 96
4093.48 96
4093.62 95
4093.77 94
4093.92 92
4094.06 88
4094.21 84
4094.36 79
4094.50 75
4094.65 71
4094.80 69
4094.95 67
4095.09 67
4095.24 69
4095.39 71
4095.53 73
4095.68 74
4095.83 74
4095.97 74
4096.12 73
4096.27 71
4096.41 69
4096.56 68
4096.71 69
4096.85 71
4097.00 74
4097.15 78
4097.30 82
4097.44 86
4097.59 90
4097.74 94
4097.88 96
4098.03 98
4098.18 99
4098.32 99
4098.47 98
4098.62 95
4098.76 91
4098.91 86
4099.06 79
4099.21 70
4099.35 59
4099.50 46
4099.65 33
4099.79 19
4099.94 8
4100.09 0
4100.23 0
4100.38 0
4100.53 0
4100.67 0
4100.82 2
4100.97 8
4101.12 14
4101.26 20
4101.41 24
4101.56 28
4101.70 31
4101.85 35
4102.00 38
4102.14 42
4102.29 46
4102.44 50
4102.59 53
4102.73 55
4102.88 56
4103.03 57
4103.17 57
4103.32 59
4103.47 61
4103.61 65
4103.76 69
4103.91 73
4104.06 76
4104.20 78
4104.35 78
4104.50 76
4104.64 73
4104.79 70
4104.94 65
4105.08 60
4105.23 55
4105.38 48
4105.53 40
4105.67 30
4105.82 20
4105.97 8
4106.11 0
4106.26 0
4106.41 0
4106.56 0
4106.70 0
4106.85 0
4107.00 0
4107.14 0
4107.29 1
4107.44 11
4107.58 20
4107.73 29
4107.88 37
4108.03 42
4108.17 46
4108.32 47
4108.47 48
4108.61 48
4108.76 47
4108.91 46
4109.06 44
4109.20 40
4109.35 36
4109.50 30
4109.64 23
4109.79 18
4109.94 15
4110.09 14
4110.23 16
4110.38 21
4110.53 28
4110.67 35
4110.82 43
4110.97 49
4111.12 55
4111.26 60
4111.41 64
4111.56 68
4111.70 72
4111.85 75
4112.00 78
4112.15 80
4112.29 82
4112.44 83
4112.59 84
4112.73 84
4112.88 84
4113.03 84
4113.18 83
4113.32 83
4113.47 84
4113.62 84
4113.76 86
4113.91 88
4114.06 91
4114.21 94
4114.35 97
4114.50 100
4114.65 103
4114.79 105
4114.94 107
4115.09 108
4115.24 110
4115.38 111
4115.53 112
4115.68 113
4115.83 112
4115.97 109
4116.12 103
4116.27 96
4116.41 86
4116.56 75
4116.71 65
4116.86 57
4117.00 53
4117.15 52
4117.30 54
4117.45 58
4117.59 63
4117.74 65
4117.89 65
4118.03 63
4118.18 57
4118.33 50
4118.48 43
4118.62 36
4118.77 31
4118.92 27
4119.07 24
4119.21 22
4119.36 22
4119.51 24
4119.65 26
4119.80 29
4119.95 32
4120.10 35
4120.24 37
4120.39 39
4120.54 41
4120.69 43
4120.83 46
4120.98 50
4121.13 55
4121.27 60
4121.42 64
4121.57 67
4121.72 67
4121.86 66
4122.01 63
4122.16 58
4122.31 53
4122.45 48
4122.60 44
4122.75 40
4122.90 36
4123.04 33
4123.19 31
4123.34 30
4123.49 30
4123.63 30
4123.78 32
4123.93 34
4124.07 37
4124.22 39
4124.37 40
4124.52 39
4124.66 36
4124.81 32
4124.96 27
4125.11 22
4125.25 19
4125.40 19
4125.55 23
4125.70 29
4125.84 37
4125.99 43
4126.14 48
4126.29 49
4126.43 48
4126.58 45
4126.73 42
4126.88 40
4127.02 38
4127.17 38
4127.32 39
4127.46 40
4127.61 39
4127.76 39
4127.91 37
4128.05 36
4128.20 35
4128.35 34
4128.50 34
4128.64 35
4128.79 38
4128.94 42
4129.09 48
4129.23 56
4129.38 65
4129.53 75
4129.68 83
4129.82 90
4129.97 94
4130.12 96
4130.27 97
4130.41 97
4130.56 97
4130.71 97
4130.86 97
4131.00 97
4131.15 96
4131.30 94
4131.45 90
4131.59 86
4131.74 81
4131.89 76
4132.04 72
4132.18 68
4132.33 66
4132.48 63
4132.63 62
4132.77 62
4132.92 64
4133.07 66
4133.22 69
4133.36 71
4133.51 74
4133.66 75
4133.81 76
4133.95 77
4134.10 78
4134.25 79
4134.40 80
4134.55 81
4134.69 81
4134.84 80
4134.99 78
4135.14 74
4135.28 68
4135.43 62
4135.58 56
4135.73 51
4135.87 47
4136.02 46
4136.17 47
4136.32 49
4136.46 52
4136.61 54
4136.76 54
4136.91 53
4137.05 49
4137.20 44
4137.35 39
4137.50 34
4137.64 30
4137.79 27
4137.94 24
4138.09 22
4138.24 22
4138.38 22
4138.53 23
4138.68 26
4138.83 29
4138.97 33
4139.12 36
4139.27 37
4139.42 38
4139.56 37
4139.71 35
4139.86 32
4140.01 30
4140.15 27
4140.30 24
4140.45 20
4140.60 16
4140.75 12
4140.89 9
4141.04 6
4141.19 3
4141.34 2
4141.48 2
4141.63 3
4141.78 5
4141.93 8
4142.07 11
4142.22 15
4142.37 19
4142.52 22
4142.67 24
4142.81 24
4142.96 23
4143.11 19
4143.26 13
4143.40 7
4143.55 0
4143.70 0
4143.85 0
4143.99 0
4144.14 0
4144.29 0
4144.44 0
4144.59 0
4144.73 1
4144.88 7
4145.03 13
4145.18 19
4145.32 23
4145.47 27
4145.62 30
4145.77 31
4145.92 30
4146.06 28
4146.21 27
4146.36 27
4146.51 29
4146.65 33
4146.80 39
4146.95 46
4147.10 51
4147.25 54
4147.39 54
4147.54 51
4147.69 45
4147.84 39
4147.98 33
4148.13 28
4148.28 24
4148.43 22
4148.58 20
4148.72 18
4148.87 16
4149.02 14
4149.17 13
4149.31 14
4149.46 16
4149.61 21
4149.76 27
4149.91 34
4150.05 41
4150.20 45
4150.35 47
4150.50 46
4150.65 42
4150.79 36
4150.94 29
4151.09 22
4151.24 15
4151.38 11
4151.53 8
4151.68 9
4151.83 12
4151.98 19
4152.12 28
4152.27 37
4152.42 47
4152.57 55
4152.72 60
4152.86 61
4153.01 58
4153.16 52
4153.31 45
4153.46 40
4153.60 37
4153.75 36
4153.90 39
4154.05 43
4154.19 47
4154.34 51
4154.49 54
4154.64 57
4154.79 61
4154.93 65
4155.08 72
4155.23 79
4155.38 86
4155.53 93
4155.67 99
4155.82 103
4155.97 105
4156.12 105
4156.27 106
4156.41 106
4156.56 106
4156.71 105
4156.86 102
4157.01 98
4157.15 92
4157.30 84
4157.45 75
4157.60 67
4157.75 61
4157.89 57
4158.04 55
4158.19 56
4158.34 59
4158.49 63
4158.63 68
4158.78 73
4158.93 78
4159.08 83
4159.23 86
4159.37 87
4159.52 86
4159.67 83
4159.82 77
4159.97 69
4160.11 60
4160.26 51
4160.41 43
4160.56 37
4160.71 32
4160.85 30
4161.00 29
4161.15 29
4161.30 31
4161.45 32
4161.59 32
4161.74 31
4161.89 29
4162.04 26
4162.19 22
4162.33 19
4162.48 17
4162.63 16
4162.78 17
4162.93 20
4163.07 24
4163.22 28
4163.37 34
4163.52 39
4163.67 45
4163.81 49
4163.96 51
4164.11 51
4164.26 48
4164.41 43
4164.56 37
4164.70 31
4164.85 26
4165.00 23
4165.15 23
4165.30 26
4165.44 30
4165.59 35
4165.74 39
4165.89 42
4166.04 44
4166.18 44
4166.33 43
4166.48 42
4166.63 41
4166.78 41
4166.93 41
4167.07 42
4167.22 42
4167.37 41
4167.52 40
4167.67 37
4167.81 33
4167.96 28
4168.11 22
4168.26 16
4168.41 9
4168.55 3
4168.70 0
4168.85 0
4169.00 0
4169.15 0
4169.30 1
4169.44 7
4169.59 14
4169.74 22
4169.89 30
4170.04 36
4170.18 41
4170.33 43
4170.48 44
4170.63 43
4170.78 41
4170.93 40
4171.07 37
4171.22 35
4171.37 32
4171.52 28
4171.67 24
4171.82 20
4171.96 17
4172.11 14
4172.26 13
4172.41 12
4172.56 13
4172.70 14
4172.85 15
4173.00 18
4173.15 20
4173.30 23
4173.45 26
4173.59 30
4173.74 34
4173.89 37
4174.04 41
4174.19 46
4174.34 50
4174.48 54
4174.63 57
4174.78 59
4174.93 59
4175.08 58
4175.23 55
4175.37 51
4175.52 48
4175.67 45
4175.82 43
4175.97 44
4176.12 45
4176.26 46
4176.41 46
4176.56 46
4176.71 43
4176.86 40
4177.00 37
4177.15 34
4177.30 33
4177.45 33
4177.60 35
4177.75 39
4177.89 44
4178.04 50
4178.19 56
4178.34 61
4178.49 67
4178.64 73
4178.79 79
4178.93 85
4179.08 91
4179.23 95
4179.38 98
4179.53 99
4179.68 98
4179.82 95
4179.97 91
4180.12 86
4180.27 80
4180.42 75
4180.57 68
4180.71 60
4180.86 51
4181.01 41
4181.16 30
4181.31 20
4181.46 10
4181.60 3
4181.75 0
4181.90 0
4182.05 0
4182.20 0
4182.35 0
4182.49 0
4182.64 0
4182.79 0
4182.94 0
4183.09 4
4183.24 8
4183.39 12
4183.53 16
4183.68 19
4183.83 21
4183.98 22
4184.13 22
4184.28 21
4184.42 19
4184.57 18
4184.72 17
4184.87 18
4185.02 19
4185.17 20
4185.32 22
4185.46 23
4185.61 22
4185.76 19
4185.91 15
4186.06 9
4186.21 3
4186.35 0
4186.50 0
4186.65 0
4186.80 0
4186.95 0
4187.10 1
4187.25 10
4187.39 21
4187.54 32
4187.69 43
4187.84 51
4187.99 56
4188.14 57
4188.29 56
4188.43 53
4188.58 49
4188.73 46
4188.88 43
4189.03 42
4189.18 41
4189.32 40
4189.47 40
4189.62 39
4189.77 39
4189.92 40
4190.07 42
4190.22 46
4190.36 51
4190.51 57
4190.66 63
4190.81 68
4190.96 71
4191.11 72
4191.26 71
4191.40 68
4191.55 63
4191.70 59
4191.85 56
4192.00 56
4192.15 60
4192.30 66
4192.44 73
4192.59 81
4192.74 86
4192.89 89
4193.04 87
4193.19 81
4193.34 73
4193.48 65
4193.63 57
4193.78 52
4193.93 48
4194.08 45
4194.23 43
4194.38 40
4194.53 35
4194.67 28
4194.82 20
4194.97 13
4195.12 6
4195.27 0
4195.42 0
4195.57 0
4195.71 0
4195.86 0
4196.01 0
4196.16 4
4196.31 13
4196.46 24
4196.61 36
4196.76 50
4196.90 62
4197.05 72
4197.20 78
4197.35 81
4197.50 79
4197.65 75
4197.80 69
4197.94 63
4198.09 59
4198.24 57
4198.39 58
4198.54 62
4198.69 67
4198.84 74
4198.99 83
4199.13 91
4199.28 101
4199.43 111
4199.58 120
4199.73 130
4199.88 139
4200.03 148
4200.18 155
4200.32 163
4200.47 170
4200.62 177
4200.77 185
4200.92 192
4201.07 200
4201.22 209
4201.37 217
4201.51 225
4201.66 233
4201.81 241
4201.96 248
4202.11 256
4202.26 264
4202.41 273
4202.56 285
4202.70 300
4202.85 319
4203.00 343
4203.15 370
4203.30 400
4203.45 432
4203.60 465
4203.75 499
4203.89 533
4204.04 569
4204.19 607
4204.34 648
4204.49 694
4204.64 744
4204.79 797
4204.94 852
4205.08 908
4205.23 962
4205.38 1015
4205.53 1064
4205.68 1112
4205.83 1158
4205.98 1203
4206.13 1247
4206.28 1289
4206.42 1327
4206.57 1359
4206.72 1384
4206.87 1401
4207.02 1409
4207.17 1409
4207.32 1403
4207.47 1391
4207.62 1374
4207.76 1354
4207.91 1328
4208.06 1298
4208.21 1263
4208.36 1223
4208.51 1178
4208.66 1130
4208.81 1080
4208.96 1029
4209.10 978
4209.25 928
4209.40 877
4209.55 826
4209.70 775
4209.85 724
4210.00 673
4210.15 624
4210.30 578
4210.44 536
4210.59 498
4210.74 465
4210.89 437
4211.04 412
4211.19 391
4211.34 371
4211.49 354
4211.64 338
4211.78 324
4211.93 311
4212.08 299
4212.23 288
4212.38 279
4212.53 270
4212.68 261
4212.83 253
4212.98 244
4213.13 235
4213.27 225
4213.42 214
4213.57 202
4213.72 188
4213.87 174
4214.02 160
4214.17 147
4214.32 136
4214.47 129
4214.61 126
4214.76 128
4214.91 134
4215.06 143
4215.21 154
4215.36 164
4215.51 172
4215.66 177
4215.81 180
4215.96 181
4216.10 183
4216.25 187
4216.40 194
4216.55 202
4216.70 213
4216.85 224
4217.00 233
4217.15 239
4217.30 241
4217.45 239
4217.60 232
4217.74 223
4217.89 211
4218.04 200
4218.19 191
4218.34 185
4218.49 183
4218.64 184
4218.79 188
4218.94 194
4219.09 200
4219.23 205
4219.38 208
4219.53 209
4219.68 207
4219.83 203
4219.98 199
4220.13 193
4220.28 189
4220.43 185
4220.58 181
4220.73 179
4220.87 178
4221.02 177
4221.17 178
4221.32 181
4221.47 185
4221.62 190
4221.77 196
4221.92 201
4222.07 203
4222.22 201
4222.37 194
4222.51 181
4222.66 165
4222.81 146
4222.96 127
4223.11 111
4223.26 99
4223.41 91
4223.56 89
4223.71 91
4223.86 96
4224.01 103
4224.16 111
4224.30 117
4224.45 121
4224.60 123
4224.75 123
4224.90 121
4225.05 117
4225.20 114
4225.35 110
4225.50 106
4225.65 102
4225.80 99
4225.95 95
4226.09 91
4226.24 88
4226.39 86
4226.54 85
4226.69 85
4226.84 86
4226.99 87
4227.14 86
4227.29 84
4227.44 80
4227.59 76
4227.74 70
4227.89 65
4228.03 61
4228.18 59
4228.33 57
4228.48 57
4228.63 58
4228.78 58
4228.93 58
4229.08 57
4229.23 56
4229.38 55
4229.53 54
4229.68 57
4229.83 61
4229.97 69
4230.12 78
4230.27 87
4230.42 95
4230.57 100
4230.72 104
4230.87 105
4231.02 106
4231.17 106
4231.32 109
4231.47 113
4231.62 119
4231.77 125
4231.92 131
4232.06 135
4232.21 138
4232.36 138
4232.51 136
4232.66 133
4232.81 129
4232.96 124
4233.11 119
4233.26 115
4233.41 111
4233.56 108
4233.71 104
4233.86 100
4234.01 96
4234.16 90
4234.30 84
4234.45 78
4234.60 72
4234.75 67
4234.90 62
4235.05 57
4235.20 54
4235.35 52
4235.50 50
4235.65 50
4235.80 51
4235.95 53
4236.10 55
4236.25 56
4236.40 56
4236.54 55
4236.69 52
4236.84 48
4236.99 43
4237.14 39
4237.29 35
4237.44 31
4237.59 29
4237.74 27
4237.89 25
4238.04 23
4238.19 21
4238.34 21
4238.49 22
4238.64 26
4238.79 31
4238.94 39
4239.08 46
4239.23 53
4239.38 59
4239.53 61
4239.68 59
4239.83 54
4239.98 46
4240.13 36
4240.28 27
4240.43 18
4240.58 11
4240.73 7
4240.88 6
4241.03 6
4241.18 7
4241.33 7
4241.48 6
4241.63 4
4241.77 1
4241.92 0
4242.07 0
4242.22 0
4242.37 0
4242.52 0
4242.67 0
4242.82 2
4242.97 10
4243.12 18
4243.27 26
4243.42 33
4243.57 40
4243.72 46
4243.87 52
4244.02 58
4244.17 64
4244.32 69
4244.47 74
4244.61 77
4244.76 79
4244.91 79
4245.06 77
4245.21 75
4245.36 72
4245.51 70
4245.66 68
4245.81 68
4245.96 68
4246.11 69
4246.26 71
4246.41 74
4246.56 78
4246.71 83
4246.86 91
4247.01 100
4247.16 110
4247.31 119
4247.46 127
4247.61 130
4247.76 129
4247.90 123
4248.05 114
4248.20 104
4248.35 95
4248.50 91
4248.65 91
4248.80 96
4248.95 104
4249.10 114
4249.25 123
4249.40 131
4249.55 136
4249.70 138
4249.85 137
4250.00 134
4250.15 131
4250.30 128
4250.45 126
4250.60 125
4250.75 126
4250.90 128
4251.05 133
4251.20 139
4251.35 147
4251.50 156
4251.65 165
4251.79 173
4251.94 179
4252.09 182
4252.24 182
4252.39 179
4252.54 174
4252.69 168
4252.84 163
4252.99 160
4253.14 162
4253.29 168
4253.44 179
4253.59 193
4253.74 209
4253.89 226
4254.04 242
4254.19 256
4254.34 266
4254.49 274
4254.64 280
4254.79 284
4254.94 287
4255.09 291
4255.24 297
4255.39 304
4255.54 315
4255.69 329
4255.84 347
4255.99 370
4256.14 397
4256.29 428
4256.44 464
4256.58 504
4256.73 547
4256.88 596
4257.03 650
4257.18 708
4257.33 772
4257.48 843
4257.63 918
4257.78 999
4257.93 1085
4258.08 1176
4258.23 1273
4258.38 1376
4258.53 1486
4258.68 1601
4258.83 1723
4258.98 1849
4259.13 1978
4259.28 2110
4259.43 2243
4259.58 2378
4259.73 2516
4259.88 2659
4260.03 2809
4260.18 2969
4260.33 3139
4260.48 3320
4260.63 3509
4260.78 3702
4260.93 3892
4261.08 4070
4261.23 4231
4261.38 4368
4261.53 4478
4261.68 4563
4261.83 4627
4261.98 4676
4262.13 4715
4262.28 4749
4262.43 4781
4262.58 4809
4262.73 4832
4262.88 4846
4263.03 4848
4263.18 4835
4263.33 4806
4263.48 4760
4263.63 4698
4263.77 4623
4263.92 4537
4264.07 4443
4264.22 4341
4264.37 4233
4264.52 4120
4264.67 4002
4264.82 3877
4264.97 3746
4265.12 3611
4265.27 3473
4265.42 3334
4265.57 3195
4265.72 3059
4265.87 2927
4266.02 2799
4266.17 2676
4266.32 2557
4266.47 2441
4266.62 2328
4266.77 2217
4266.92 2108
4267.07 2000
4267.22 1895
4267.37 1794
4267.52 1699
4267.67 1609
4267.82 1525
4267.97 1448
4268.12 1377
4268.27 1311
4268.42 1248
4268.57 1189
4268.72 1133
4268.87 1080
4269.02 1030
4269.17 983
4269.32 941
4269.47 901
4269.62 865
4269.77 830
4269.92 796
4270.07 762
4270.22 728
4270.37 692
4270.52 657
4270.67 623
4270.82 590
4270.97 561
4271.12 535
4271.27 511
4271.42 491
4271.57 472
4271.72 454
4271.87 438
4272.02 422
4272.17 407
4272.32 393
4272.47 379
4272.62 366
4272.77 354
4272.92 344
4273.07 336
4273.22 331
4273.37 328
4273.52 327
4273.67 327
4273.82 327
4273.97 324
4274.12 320
4274.27 315
4274.42 308
4274.57 300
4274.72 292
4274.87 284
4275.02 275
4275.17 266
4275.32 257
4275.47 250
4275.62 245
4275.77 241
4275.92 240
4276.07 240
4276.22 240
4276.37 239
4276.52 237
4276.67 234
4276.82 229
4276.97 224
4277.12 218
4277.27 213
4277.42 207
4277.57 202
4277.72 197
4277.87 192
4278.02 186
4278.17 181
4278.32 176
4278.47 172
4278.62 167
4278.77 162
4278.92 156
4279.07 148
4279.22 139
4279.37 130
4279.52 120
4279.67 111
4279.82 103
4279.97 97
4280.12 93
4280.28 90
4280.43 87
4280.58 85
4280.73 83
4280.88 82
4281.03 79
4281.18 75
4281.33 70
4281.48 62
4281.63 53
4281.78 41
4281.93 29
4282.08 16
4282.23 4
4282.38 0
4282.53 0
4282.68 0
4282.83 0
4282.98 0
4283.13 0
4283.28 0
4283.43 0
4283.58 5
4283.73 13
4283.88 21
4284.03 28
4284.18 34
4284.33 40
4284.48 45
4284.63 50
4284.78 55
4284.93 60
4285.08 63
4285.23 66
4285.38 67
4285.53 65
4285.68 63
4285.83 60
4285.98 57
4286.13 56
4286.28 57
4286.43 60
4286.58 64
4286.73 69
4286.88 74
4287.03 76
4287.18 77
4287.33 75
4287.49 71
4287.64 67
4287.79 64
4287.94 63
4288.09 64
4288.24 66
4288.39 68
4288.54 69
4288.69 67
4288.84 63
4288.99 57
4289.14 50
4289.29 42
4289.44 35
4289.59 31
4289.74 29
4289.89 30
4290.04 33
4290.19 38
4290.34 45
4290.49 53
4290.64 62
4290.79 72
4290.94 83
4291.09 94
4291.24 106
4291.39 119
4291.54 132
4291.69 146
4291.84 159
4291.99 172
4292.14 186
4292.30 199
4292.45 213
4292.60 229
4292.75 245
4292.90 262
4293.05 278
4293.20 293
4293.35 304
4293.50 312
4293.65 316
4293.80 317
4293.95 317
4294.10 316
4294.25 315
4294.40 317
4294.55 319
4294.70 323
4294.85 326
4295.00 328
4295.15 328
4295.30 327
4295.45 323
4295.60 318
4295.75 312
4295.90 307
4296.05 303
4296.21 301
4296.36 301
4296.51 303
4296.66 305
4296.81 309
4296.96 311
4297.11 312
4297.26 312
4297.41 309
4297.56 303
4297.71 294
4297.86 283
4298.01 271
4298.16 258
4298.31 246
4298.46 237
4298.61 230
4298.76 228
4298.91 229
4299.06 233
4299.21 237
4299.36 241
4299.52 243
4299.67 241
4299.82 236
4299.97 227
4300.12 216
4300.27 203
4300.42 189
4300.57 176
4300.72 165
4300.87 157
4301.02 152
4301.17 150
4301.32 152
4301.47 155
4301.62 160
4301.77 165
4301.92 169
4302.07 173
4302.22 175
4302.38 176
4302.53 177
4302.68 176
4302.83 173
4302.98 168
4303.13 161
4303.28 152
4303.43 141
4303.58 131
4303.73 122
4303.88 113
4304.03 107
4304.18 103
4304.33 100
4304.48 99
4304.63 99
4304.78 100
4304.93 101
4305.09 101
4305.24 100
4305.39 98
4305.54 93
4305.69 87
4305.84 77
4305.99 67
4306.14 55
4306.29 44
4306.44 35
4306.59 31
4306.74 31
4306.89 37
4307.04 49
4307.19 63
4307.34 79
4307.49 94
4307.65 107
4307.80 117
4307.95 125
4308.10 131
4308.25 136
4308.40 141
4308.55 145
4308.70 150
4308.85 154
4309.00 157
4309.15 161
4309.30 164
4309.45 167
4309.60 170
4309.75 171
4309.90 171
4310.06 168
4310.21 164
4310.36 157
4310.51 149
4310.66 141
4310.81 135
4310.96 131
4311.11 129
4311.26 130
4311.41 134
4311.56 140
4311.71 146
4311.86 152
4312.01 156
4312.17 158
4312.32 158
4312.47 156
4312.62 152
4312.77 146
4312.92 140
4313.07 133
4313.22 126
4313.37 120
4313.52 115
4313.67 111
4313.82 109
4313.97 110
4314.12 112
4314.28 115
4314.43 118
4314.58 119
4314.73 118
4314.88 114
4315.03 109
4315.18 102
4315.33 95
4315.48 89
4315.63 85
4315.78 83
4315.93 81
4316.08 79
4316.24 76
4316.39 72
4316.54 66
4316.69 59
4316.84 52
4316.99 46
4317.14 42
4317.29 42
4317.44 45
4317.59 49
4317.74 55
4317.89 60
4318.04 63
4318.20 63
4318.35 61
4318.50 57
4318.65 52
4318.80 49
4318.95 48
4319.10 49
4319.25 52
4319.40 56
4319.55 59
4319.70 61
4319.85 62
4320.01 61
4320.16 59
4320.31 57
4320.46 54
4320.61 53
4320.76 52
4320.91 53
4321.06 54
4321.21 58
4321.36 62
4321.51 67
4321.66 72
4321.82 76
4321.97 81
4322.12 84
4322.27 88
4322.42 90
4322.57 93
4322.72 96
4322.87 97
4323.02 99
4323.17 101
4323.32 103
4323.48 105
4323.63 109
4323.78 115
4323.93 121
4324.08 128
4324.23 134
4324.38 139
4324.53 142
4324.68 143
4324.83 142
4324.98 138
4325.14 132
4325.29 125
4325.44 115
4325.59 103
4325.74 90
4325.89 76
4326.04 62
4326.19 49
4326.34 37
4326.49 27
4326.65 19
4326.80 13
4326.95 11
4327.10 10
4327.25 12
4327.40 15
4327.55 19
4327.70 24
4327.85 28
4328.00 31
4328.15 33
4328.31 33
4328.46 32
4328.61 31
4328.76 29
4328.91 27
4329.06 25
4329.21 23
4329.36 21
4329.51 19
4329.66 16
4329.82 14
4329.97 11
4330.12 9
4330.27 7
4330.42 4
4330.57 2
4330.72 0
4330.87 0
4331.02 0
4331.18 0
4331.33 0
4331.48 0
4331.63 0
4331.78 0
4331.93 0
4332.08 1
4332.23 5
4332.38 12
4332.53 20
4332.69 31
4332.84 43
4332.99 56
4333.14 69
4333.29 80
4333.44 89
4333.59 95
4333.74 99
4333.89 100
4334.05 101
4334.20 101
4334.35 102
4334.50 103
4334.65 105
4334.80 108
4334.95 111
4335.10 114
4335.25 117
4335.41 118
4335.56 119
4335.71 118
4335.86 117
4336.01 114
4336.16 112
4336.31 110
4336.46 110
4336.61 112
4336.77 116
4336.92 122
4337.07 131
4337.22 141
4337.37 152
4337.52 164
4337.67 176
4337.82 188
4337.97 199
4338.13 209
4338.28 218
4338.43 225
4338.58 230
4338.73 235
4338.88 238
4339.03 242
4339.18 246
4339.33 252
4339.49 261
4339.64 272
4339.79 285
4339.94 300
4340.09 315
4340.24 327
4340.39 337
4340.54 341
4340.70 341
4340.85 337
4341.00 329
4341.15 319
4341.30 307
4341.45 295
4341.60 282
4341.75 269
4341.91 256
4342.06 245
4342.21 235
4342.36 228
4342.51 222
4342.66 218
4342.81 216
4342.96 213
4343.12 210
4343.27 208
4343.42 205
4343.57 202
4343.72 199
4343.87 196
4344.02 194
4344.17 190
4344.33 184
4344.48 177
4344.63 168
4344.78 157
4344.93 146
4345.08 136
4345.23 126
4345.38 119
4345.54 112
4345.69 108
4345.84 105
4345.99 102
4346.14 99
4346.29 96
4346.44 92
4346.59 86
4346.75 78
4346.90 70
4347.05 61
4347.20 51
4347.35 42
4347.50 34
4347.65 28
4347.81 23
4347.96 20
4348.11 18
4348.26 18
4348.41 20
4348.56 22
4348.71 24
4348.86 25
4349.02 26
4349.17 25
4349.32 23
4349.47 21
4349.62 18
4349.77 15
4349.92 12
4350.08 9
4350.23 8
4350.38 8
4350.53 10
4350.68 13
4350.83 18
4350.98 23
4351.13 28
4351.29 32
4351.44 33
4351.59 31
4351.74 26
4351.89 20
4352.04 14
4352.19 9
4352.35 8
4352.50 10
4352.65 16
4352.80 24
4352.95 33
4353.10 41
4353.25 46
4353.41 50
4353.56 53
4353.71 55
4353.86 60
4354.01 67
4354.16 77
4354.31 88
4354.47 99
4354.62 105
4354.77 107
4354.92 102
4355.07 92
4355.22 77
4355.37 62
4355.53 47
4355.68 35
4355.83 29
4355.98 27
4356.13 29
4356.28 34
4356.44 41
4356.59 47
4356.74 53
4356.89 57
4357.04 61
4357.19 64
4357.34 66
4357.50 69
4357.65 72
4357.80 75
4357.95 78
4358.10 81
4358.25 84
4358.40 87
4358.56 89
4358.71 89
4358.86 88
4359.01 86
4359.16 82
4359.31 76
4359.47 70
4359.62 64
4359.77 59
4359.92 55
4360.07 52
4360.22 50
4360.37 49
4360.53 49
4360.68 49
4360.83 51
4360.98 53
4361.13 55
4361.28 57
4361.44 60
4361.59 62
4361.74 64
4361.89 65
4362.04 66
4362.19 66
4362.34 66
4362.50 66
4362.65 67
4362.80 69
4362.95 72
4363.10 75
4363.25 79
4363.41 81
4363.56 82
4363.71 81
4363.86 79
4364.01 74
4364.16 68
4364.32 62
4364.47 56
4364.62 52
4364.77 48
4364.92 45
4365.07 44
4365.23 44
4365.38 45
4365.53 46
4365.68 47
4365.83 48
4365.98 49
4366.13 48
4366.29 48
4366.44 47
4366.59 45
4366.74 43
4366.89 40
4367.04 36
4367.20 30
4367.35 24
4367.50 18
4367.65 12
4367.80 8
4367.95 7
4368.11 7
4368.26 11
4368.41 16
4368.56 22
4368.71 28
4368.87 33
4369.02 35
4369.17 35
4369.32 31
4369.47 25
4369.62 17
4369.78 8
4369.93 0
4370.08 0
4370.23 0
4370.38 0
4370.53 0
4370.69 0
4370.84 0
4370.99 0
4371.14 0
4371.29 3
4371.44 8
4371.60 13
4371.75 18
4371.90 23
4372.05 28
4372.20 32
4372.35 37
4372.51 42
4372.66 48
4372.81 54
4372.96 58
4373.11 62
4373.27 63
4373.42 63
4373.57 60
4373.72 55
4373.87 50
4374.02 45
4374.18 41
4374.33 40
4374.48 40
4374.63 42
4374.78 44
4374.93 46
4375.09 47
4375.24 46
4375.39 44
4375.54 40
4375.69 35
4375.85 29
4376.00 24
4376.15 21
4376.30 18
4376.45 17
4376.60 17
4376.76 17
4376.91 17
4377.06 16
4377.21 16
4377.36 15
4377.52 15
4377.67 16
4377.82 18
4377.97 21
4378.12 24
4378.28 26
4378.43 27
4378.58 27
4378.73 24
4378.88 20
4379.03 15
4379.19 10
4379.34 6
4379.49 3
4379.64 1
4379.79 0
4379.95 0
4380.10 0
4380.25 0
4380.40 0
4380.55 0
4380.71 0
4380.86 0
4381.01 0
4381.16 0
4381.31 0
4381.46 0
4381.62 0
4381.77 3
4381.92 7
4382.07 12
4382.22 18
4382.38 24
4382.53 30
4382.68 36
4382.83 41
4382.98 46
4383.14 51
4383.29 55
4383.44 59
4383.59 61
4383.74 62
4383.90 62
4384.05 62
4384.20 61
4384.35 61
4384.50 62
4384.66 64
4384.81 68
4384.96 73
4385.11 78
4385.26 84
4385.42 89
4385.57 94
4385.72 99
4385.87 105
4386.02 110
4386.18 116
4386.33 122
4386.48 128
4386.63 133
4386.78 137
4386.94 141
4387.09 143
4387.24 145
4387.39 147
4387.54 148
4387.70 148
4387.85 146
4388.00 143
4388.15 137
4388.30 130
4388.46 121
4388.61 110
4388.76 100
4388.91 90
4389.06 82
4389.22 76
4389.37 71
4389.52 68
4389.67 66
4389.82 66
4389.98 66
4390.13 66
4390.28 66
4390.43 66
4390.58 67
4390.74 68
4390.89 69
4391.04 71
4391.19 74
4391.34 77
4391.50 81
4391.65 85
4391.80 90
4391.95 95
4392.11 100
4392.26 104
4392.41 107
4392.56 108
4392.71 109
4392.87 109
4393.02 110
4393.17 113
4393.32 118
4393.47 124
4393.63 130
4393.78 136
4393.93 139
4394.08 140
4394.23 139
4394.39 135
4394.54 132
4394.69 130
4394.84 131
4395.00 136
4395.15 143
4395.30 151
4395.45 160
4395.60 167
4395.76 171
4395.91 169
4396.06 162
4396.21 151
4396.36 138
4396.52 125
4396.67 114
4396.82 107
4396.97 105
4397.13 108
4397.28 115
4397.43 124
4397.58 134
4397.73 142
4397.89 147
4398.04 150
4398.19 149
4398.34 146
4398.50 142
4398.65 139
4398.80 137
4398.95 137
4399.10 138
4399.26 141
4399.41 145
4399.56 150
4399.71 156
4399.87 161
4400.02 165
4400.17 169
4400.32 171
4400.47 170
4400.63 166
4400.78 159
4400.93 149
4401.08 138
4401.24 127
4401.39 116
4401.54 108
4401.69 101
4401.84 96
4402.00 93
4402.15 91
4402.30 92
4402.45 94
4402.61 98
4402.76 103
4402.91 108
4403.06 114
4403.22 118
4403.37 120
4403.52 120
4403.67 118
4403.82 114
4403.98 110
4404.13 105
4404.28 101
4404.43 98
4404.59 95
4404.74 95
4404.89 95
4405.04 96
4405.20 96
4405.35 97
4405.50 96
4405.65 94
4405.80 90
4405.96 86
4406.11 81
4406.26 76
4406.41 73
4406.57 71
4406.72 71
4406.87 73
4407.02 75
4407.18 78
4407.33 81
4407.48 84
4407.63 86
4407.78 89
4407.94 93
4408.09 98
4408.24 105
4408.39 112
4408.55 120
4408.70 127
4408.85 134
4409.00 139
4409.16 145
4409.31 152
4409.46 160
4409.61 168
4409.77 176
4409.92 183
4410.07 189
4410.22 191
4410.38 189
4410.53 186
4410.68 183
4410.83 181
4410.99 183
4411.14 187
4411.29 196
4411.44 208
4411.60 221
4411.75 236
4411.90 249
4412.05 262
4412.20 273
4412.36 282
4412.51 288
4412.66 293
4412.81 295
4412.97 295
4413.12 294
4413.27 291
4413.42 287
4413.58 283
4413.73 278
4413.88 273
4414.03 268
4414.19 264
4414.34 260
4414.49 260
4414.64 262
4414.80 267
4414.95 275
4415.10 282
4415.25 288
4415.41 290
4415.56 287
4415.71 280
4415.86 268
4416.02 255
4416.17 240
4416.32 227
4416.47 215
4416.63 204
4416.78 194
4416.93 185
4417.08 176
4417.24 168
4417.39 161
4417.54 153
4417.69 144
4417.85 135
4418.00 126
4418.15 116
4418.30 106
4418.46 98
4418.61 92
4418.76 90
4418.91 90
4419.07 92
4419.22 97
4419.37 101
4419.53 105
4419.68 107
4419.83 107
4419.98 104
4420.14 100
4420.29 95
4420.44 89
4420.59 82
4420.75 75
4420.90 69
4421.05 64
4421.20 60
4421.36 58
4421.51 58
4421.66 61
4421.81 65
4421.97 71
4422.12 78
4422.27 84
4422.42 91
4422.58 96
4422.73 101
4422.88 104
4423.04 107
4423.19 107
4423.34 107
4423.49 104
4423.65 100
4423.80 94
4423.95 87
4424.10 78
4424.26 69
4424.41 60
4424.56 52
4424.71 48
4424.87 47
4425.02 50
4425.17 57
4425.32 67
4425.48 79
4425.63 92
4425.78 104
4425.94 115
4426.09 125
4426.24 133
4426.39 139
4426.55 144
4426.70 147
4426.85 149
4427.00 148
4427.16 146
4427.31 143
4427.46 138
4427.62 133
4427.77 128
4427.92 123
4428.07 117
4428.23 111
4428.38 104
4428.53 98
4428.68 92
4428.84 88
4428.99 86
4429.14 86
4429.30 89
4429.45 93
4429.60 99
4429.75 105
4429.91 111
4430.06 116
4430.21 119
4430.36 120
4430.52 118
4430.67 112
4430.82 103
4430.98 93
4431.13 83
4431.28 74
4431.43 69
4431.59 67
4431.74 70
4431.89 74
4432.04 80
4432.20 85
4432.35 89
4432.50 90
4432.66 89
4432.81 85
4432.96 81
4433.11 76
4433.27 72
4433.42 68
4433.57 65
4433.73 64
4433.88 63
4434.03 63
4434.18 63
4434.34 62
4434.49 61
4434.64 59
4434.80 55
4434.95 51
4435.10 47
4435.25 45
4435.41 46
4435.56 51
4435.71 59
4435.87 70
4436.02 81
4436.17 92
4436.32 100
4436.48 104
4436.63 105
4436.78 102
4436.94 98
4437.09 93
4437.24 89
4437.39 87
4437.55 87
4437.70 89
4437.85 92
4438.01 95
4438.16 99
4438.31 102
4438.46 103
4438.62 102
4438.77 100
4438.92 96
4439.08 91
4439.23 86
4439.38 82
4439.53 78
4439.69 75
4439.84 74
4439.99 74
4440.15 75
4440.30 77
4440.45 79
4440.61 82
4440.76 84
4440.91 86
4441.06 87
4441.22 87
4441.37 86
4441.52 85
4441.68 82
4441.83 81
4441.98 79
4442.13 79
4442.29 81
4442.44 83
4442.59 87
4442.75 89
4442.90 91
4443.05 91
4443.21 89
4443.36 83
4443.51 76
4443.66 68
4443.82 61
4443.97 55
4444.12 52
4444.28 51
4444.43 52
4444.58 53
4444.74 53
4444.89 50
4445.04 44
4445.19 36
4445.35 29
4445.50 23
4445.65 22
4445.81 25
4445.96 33
4446.11 45
4446.27 59
4446.42 72
4446.57 82
4446.72 88
4446.88 90
4447.03 88
4447.18 83
4447.34 76
4447.49 69
4447.64 62
4447.80 55
4447.95 50
4448.10 46
4448.26 43
4448.41 42
4448.56 41
4448.71 41
4448.87 41
4449.02 42
4449.17 41
4449.33 40
4449.48 38
4449.63 35
4449.79 33
4449.94 30
4450.09 28
4450.25 27
4450.40 26
4450.55 26
4450.70 26
4450.86 27
4451.01 28
4451.16 29
4451.32 32
4451.47 35
4451.62 39
4451.78 43
4451.93 47
4452.08 49
4452.24 50
4452.39 48
4452.54 44
4452.70 39
4452.85 33
4453.00 27
4453.15 22
4453.31 19
4453.46 18
4453.61 20
4453.77 23
4453.92 26
4454.07 30
4454.23 33
4454.38 35
4454.53 35
4454.69 33
4454.84 30
4454.99 26
4455.15 21
4455.30 15
4455.45 11
4455.61 8
4455.76 6
4455.91 7
4456.07 9
4456.22 13
4456.37 17
4456.52 22
4456.68 26
4456.83 30
4456.98 35
4457.14 41
4457.29 47
4457.44 52
4457.60 58
4457.75 62
4457.90 64
4458.06 65
4458.21 65
4458.36 65
4458.52 65
4458.67 66
4458.82 68
4458.98 71
4459.13 74
4459.28 77
4459.44 80
4459.59 81
4459.74 81
4459.90 81
4460.05 82
4460.20 82
4460.36 81
4460.51 80
4460.66 78
4460.82 75
4460.97 72
4461.12 67
4461.28 63
4461.43 59
4461.58 55
4461.74 52
4461.89 49
4462.04 46
4462.20 44
4462.35 42
4462.50 40
4462.66 39
4462.81 38
4462.96 37
4463.12 36
4463.27 35
4463.42 34
4463.58 33
4463.73 32
4463.88 33
4464.04 34
4464.19 36
4464.34 38
4464.50 40
4464.65 42
4464.80 44
4464.96 46
4465.11 49
4465.26 54
4465.42 60
4465.57 68
4465.72 77
4465.88 88
4466.03 100
4466.18 112
4466.34 123
4466.49 132
4466.64 139
4466.80 145
4466.95 149
4467.10 153
4467.26 156
4467.41 161
4467.56 167
4467.72 174
4467.87 183
4468.02 191
4468.18 200
4468.33 208
4468.48 216
4468.64 223
4468.79 230
4468.94 238
4469.10 245
4469.25 252
4469.40 257
4469.56 261
4469.71 261
4469.86 257
4470.02 250
4470.17 240
4470.32 228
4470.48 215
4470.63 204
4470.78 195
4470.94 188
4471.09 185
4471.24 184
4471.40 185
4471.55 187
4471.71 188
4471.86 187
4472.01 186
4472.17 182
4472.32 176
4472.47 168
4472.63 158
4472.78 146
4472.93 133
4473.09 120
4473.24 107
4473.39 95
4473.55 84
4473.70 75
4473.85 66
4474.01 58
4474.16 51
4474.31 46
4474.47 41
4474.62 38
4474.78 36
4474.93 35
4475.08 34
4475.24 32
4475.39 28
4475.54 22
4475.70 14
4475.85 4
4476.00 0
4476.16 0
4476.31 0
4476.46 0
4476.62 0
4476.77 0
4476.92 0
4477.08 0
4477.23 6
4477.39 15
4477.54 24
4477.69 32
4477.85 41
4478.00 50
4478.15 60
4478.31 69
4478.46 79
4478.61 88
4478.77 97
4478.92 106
4479.07 114
4479.23 121
4479.38 127
4479.54 131
4479.69 134
4479.84 135
4480.00 134
4480.15 133
4480.30 131
4480.46 129
4480.61 129
4480.76 131
4480.92 135
4481.07 141
4481.23 148
4481.38 155
4481.53 160
4481.69 164
4481.84 165
4481.99 163
4482.15 160
4482.30 156
4482.45 152
4482.61 149
4482.76 147
4482.92 146
4483.07 148
4483.22 152
4483.38 158
4483.53 167
4483.68 177
4483.84 188
4483.99 199
4484.15 209
4484.30 217
4484.45 225
4484.61 232
4484.76 240
4484.91 249
4485.07 258
4485.22 267
4485.37 274
4485.53 277
4485.68 277
4485.84 272
4485.99 265
4486.14 257
4486.30 249
4486.45 243
4486.60 239
4486.76 236
4486.91 235
4487.07 233
4487.22 230
4487.37 226
4487.53 222
4487.68 217
4487.83 213
4487.99 208
4488.14 204
4488.30 201
4488.45 198
4488.60 195
4488.76 191
4488.91 186
4489.06 179
4489.22 170
4489.37 159
4489.53 147
4489.68 134
4489.83 121
4489.99 108
4490.14 96
4490.29 84
4490.45 75
4490.60 68
4490.76 63
4490.91 61
4491.06 62
4491.22 65
4491.37 69
4491.52 73
4491.68 76
4491.83 78
4491.99 78
4492.14 76
4492.29 73
4492.45 69
4492.60 65
4492.76 61
4492.91 57
4493.06 52
4493.22 47
4493.37 42
4493.52 36
4493.68 29
4493.83 23
4493.99 17
4494.14 12
4494.29 7
4494.45 3
4494.60 0
4494.76 0
4494.91 0
4495.06 0
4495.22 0
4495.37 0
4495.52 0
4495.68 1
4495.83 1
4495.99 1
4496.14 1
4496.29 3
4496.45 7
4496.60 14
4496.76 24
4496.91 36
4497.06 48
4497.22 59
4497.37 67
4497.53 71
4497.68 74
4497.83 75
4497.99 74
4498.14 73
4498.30 71
4498.45 69
4498.60 65
4498.76 60
4498.91 55
4499.06 49
4499.22 43
4499.37 40
4499.53 38
4499.68 37
4499.83 39
4499.99 42
4500.14 45
4500.30 49
4500.45 52
4500.60 54
4500.76 55
4500.91 56
4501.07 56
4501.22 57
4501.37 57
4501.53 58
4501.68 60
4501.84 61
4501.99 62
4502.14 62
4502.30 63
4502.45 63
4502.61 64
4502.76 66
4502.91 69
4503.07 72
4503.22 75
4503.38 77
4503.53 78
4503.68 77
4503.84 75
4503.99 71
4504.15 67
4504.30 63
4504.45 59
4504.61 56
4504.76 54
4504.92 53
4505.07 53
4505.22 54
4505.38 56
4505.53 59
4505.69 63
4505.84 67
4505.99 72
4506.15 79
4506.30 87
4506.46 96
4506.61 106
4506.77 115
4506.92 123
4507.07 128
4507.23 130
4507.38 128
4507.54 123
4507.69 117
4507.84 109
4508.00 103
4508.15 98
4508.31 95
4508.46 93
4508.61 93
4508.77 94
4508.92 95
4509.08 95
4509.23 94
4509.38 92
4509.54 88
4509.69 82
4509.85 76
4510.00 70
4510.16 63
4510.31 58
4510.46 55
4510.62 53
4510.77 53
4510.93 55
4511.08 59
4511.23 64
4511.39 69
4511.54 73
4511.70 76
4511.85 77
4512.01 75
4512.16 70
4512.31 63
4512.47 56
4512.62 49
4512.78 44
4512.93 41
4513.08 41
4513.24 44
4513.39 48
4513.55 54
4513.70 59
4513.86 62
4514.01 64
4514.16 62
4514.32 58
4514.47 51
4514.63 44
4514.78 36
4514.93 29
4515.09 24
4515.24 22
4515.40 22
4515.55 25
4515.71 29
4515.86 33
4516.01 36
4516.17 37
4516.32 37
4516.48 36
4516.63 34
4516.79 31
4516.94 30
4517.09 28
4517.25 26
4517.40 25
4517.56 24
4517.71 23
4517.87 22
4518.02 22
4518.17 23
4518.33 24
4518.48 26
4518.64 27
4518.79 27
4518.94 26
4519.10 24
4519.25 22
4519.41 19
4519.56 16
4519.72 15
4519.87 16
4520.03 20
4520.18 27
4520.33 36
4520.49 46
4520.64 56
4520.80 64
4520.95 69
4521.11 70
4521.26 68
4521.41 63
4521.57 57
4521.72 51
4521.88 48
4522.03 47
4522.19 50
4522.34 55
4522.49 61
4522.65 68
4522.80 74
4522.96 78
4523.11 80
4523.27 81
4523.42 80
4523.57 79
4523.73 77
4523.88 74
4524.04 71
4524.19 69
4524.35 65
4524.50 62
4524.66 59
4524.81 57
4524.96 56
4525.12 55
4525.27 56
4525.43 57
4525.58 58
4525.74 59
4525.89 58
4526.04 57
4526.20 53
4526.35 49
4526.51 43
4526.66 38
4526.82 33
4526.97 30
4527.13 29
4527.28 29
4527.43 30
4527.59 32
4527.74 34
4527.90 36
4528.05 37
4528.21 37
4528.36 36
4528.52 35
4528.67 32
4528.82 30
4528.98 28
4529.13 26
4529.29 26
4529.44 27
4529.60 29
4529.75 32
4529.91 35
4530.06 37
4530.21 40
4530.37 42
4530.52 44
4530.68 46
4530.83 47
4530.99 48
4531.14 48
4531.30 47
4531.45 45
4531.60 42
4531.76 39
4531.91 36
4532.07 35
4532.22 36
4532.38 39
4532.53 44
4532.69 51
4532.84 60
4533.00 68
4533.15 76
4533.30 83
4533.46 88
4533.61 91
4533.77 93
4533.92 92
4534.08 90
4534.23 87
4534.39 83
4534.54 79
4534.70 75
4534.85 73
4535.00 70
4535.16 69
4535.31 67
4535.47 65
4535.62 63
4535.78 61
4535.93 58
4536.09 57
4536.24 57
4536.40 58
4536.55 60
4536.70 62
4536.86 63
4537.01 63
4537.17 60
4537.32 55
4537.48 48
4537.63 40
4537.79 32
4537.94 26
4538.10 24
4538.25 24
4538.41 28
4538.56 34
4538.71 42
4538.87 51
4539.02 59
4539.18 67
4539.33 74
4539.49 80
4539.64 84
4539.80 88
4539.95 91
4540.11 94
4540.26 96
4540.42 99
4540.57 101
4540.72 104
4540.88 105
4541.03 106
4541.19 106
4541.34 104
4541.50 101
4541.65 96
4541.81 92
4541.96 88
4542.12 86
4542.27 84
4542.43 84
4542.58 84
4542.74 83
4542.89 82
4543.04 80
4543.20 77
4543.35 74
4543.51 71
4543.66 68
4543.82 67
4543.97 67
4544.13 67
4544.28 67
4544.44 67
4544.59 65
4544.75 62
4544.90 59
4545.06 56
4545.21 52
4545.37 49
4545.52 46
4545.67 43
4545.83 40
4545.98 37
4546.14 36
4546.29 36
4546.45 39
4546.60 44
4546.76 52
4546.91 61
4547.07 70
4547.22 79
4547.38 84
4547.53 86
4547.69 85
4547.84 82
4548.00 77
4548.15 72
4548.31 68
4548.46 65
4548.62 64
4548.77 63
4548.92 61
4549.08 58
4549.23 53
4549.39 47
4549.54 40
4549.70 34
4549.85 30
4550.01 28
4550.16 29
4550.32 31
4550.47 35
4550.63 38
4550.78 40
4550.94 40
4551.09 38
4551.25 35
4551.40 32
4551.56 30
4551.71 29
4551.87 31
4552.02 35
4552.18 40
4552.33 46
4552.49 50
4552.64 53
4552.80 54
4552.95 55
4553.11 55
4553.26 56
4553.41 58
4553.57 60
4553.72 63
4553.88 65
4554.03 66
4554.19 67
4554.34 68
4554.50 68
4554.65 69
4554.81 70
4554.96 70
4555.12 69
4555.27 67
4555.43 64
4555.58 61
4555.74 57
4555.89 53
4556.05 49
4556.20 46
4556.36 44
4556.51 42
4556.67 41
4556.82 39
4556.98 37
4557.13 35
4557.29 32
4557.44 29
4557.60 27
4557.75 26
4557.91 26
4558.06 28
4558.22 32
4558.37 36
4558.53 39
4558.68 42
4558.84 44
4558.99 45
4559.15 47
4559.30 49
4559.46 51
4559.61 56
4559.77 62
4559.92 68
4560.08 75
4560.23 81
4560.39 86
4560.54 89
4560.70 89
4560.85 88
4561.01 85
4561.16 82
4561.32 77
4561.47 73
4561.63 68
4561.78 63
4561.94 57
4562.09 52
4562.25 48
4562.40 44
4562.56 42
4562.71 41
4562.87 39
4563.02 38
4563.18 35
4563.33 31
4563.49 27
4563.64 25
4563.80 25
4563.95 28
4564.11 35
4564.26 44
4564.42 55
4564.57 65
4564.73 72
4564.88 76
4565.04 76
4565.19 73
4565.35 68
4565.50 62
4565.66 57
4565.81 52
4565.97 49
4566.12 46
4566.28 43
4566.43 40
4566.59 38
4566.74 37
4566.90 37
4567.05 41
4567.21 46
4567.36 54
4567.52 63
4567.67 71
4567.83 78
4567.98 84
4568.14 88
4568.29 90
4568.45 90
4568.60 89
4568.76 87
4568.91 84
4569.07 82
4569.23 80
4569.38 81
4569.54 84
4569.69 92
4569.85 102
4570.00 116
4570.16 130
4570.31 142
4570.47 152
4570.62 157
4570.78 156
4570.93 150
4571.09 141
4571.24 128
4571.40 116
4571.55 103
4571.71 93
4571.86 85
4572.02 79
4572.17 75
4572.33 72
4572.48 70
4572.64 69
4572.79 69
4572.95 69
4573.10 69
4573.26 69
4573.41 68
4573.57 65
4573.73 62
4573.88 57
4574.04 51
4574.19 45
4574.35 38
4574.50 31
4574.66 25
4574.81 21
4574.97 19
4575.12 18
4575.28 17
4575.43 17
4575.59 17
4575.74 15
4575.90 12
4576.05 8
4576.21 4
4576.36 0
4576.52 0
4576.67 0
4576.83 0
4576.99 0
4577.14 0
4577.30 2
4577.45 5
4577.61 7
4577.76 9
4577.92 9
4578.07 8
4578.23 9
4578.38 10
4578.54 13
4578.69 16
4578.85 20
4579.00 23
4579.16 24
4579.31 22
4579.47 18
4579.63 10
4579.78 2
4579.94 0
4580.09 0
4580.25 0
4580.40 0
4580.56 0
4580.71 0
4580.87 0
4581.02 1
4581.18 9
4581.33 17
4581.49 24
4581.64 30
4581.80 35
4581.96 39
4582.11 44
4582.27 49
4582.42 54
4582.58 58
4582.73 61
4582.89 63
4583.04 63
4583.20 62
4583.35 60
4583.51 57
4583.66 54
4583.82 51
4583.98 49
4584.13 48
4584.29 47
4584.44 46
4584.60 46
4584.75 45
4584.91 42
4585.06 38
4585.22 33
4585.37 26
4585.53 19
4585.68 12
4585.84 6
4586.00 1
4586.15 0
4586.31 0
4586.46 1
4586.62 8
4586.77 17
4586.93 29
4587.08 41
4587.24 51
4587.39 59
4587.55 64
4587.71 66
4587.86 66
4588.02 64
4588.17 63
4588.33 64
4588.48 65
4588.64 67
4588.79 70
4588.95 73
4589.10 77
4589.26 80
4589.42 84
4589.57 88
4589.73 94
4589.88 99
4590.04 106
4590.19 112
4590.35 119
4590.50 125
4590.66 130
4590.81 133
4590.97 134
4591.13 133
4591.28 128
4591.44 121
4591.59 111
4591.75 100
4591.90 88
4592.06 77
4592.21 68
4592.37 62
4592.53 58
4592.68 57
4592.84 57
4592.99 59
4593.15 62
4593.30 64
4593.46 66
4593.61 66
4593.77 66
4593.93 65
4594.08 64
4594.24 63
4594.39 62
4594.55 62
4594.70 62
4594.86 64
4595.01 65
4595.17 67
4595.33 68
4595.48 68
4595.64 67
4595.79 64
4595.95 59
4596.10 52
4596.26 44
4596.41 34
4596.57 25
4596.73 16
4596.88 7
4597.04 1
4597.19 0
4597.35 0
4597.50 0
4597.66 0
4597.81 0
4597.97 0
4598.13 0
4598.28 1
4598.44 3
4598.59 4
4598.75 5
4598.90 7
4599.06 9
4599.22 13
4599.37 18
4599.53 24
4599.68 30
4599.84 36
4599.99 41
4600.15 45
4600.31 47
4600.46 48
4600.62 48
4600.77 48
4600.93 46
4601.08 44
4601.24 41
4601.39 38
4601.55 35
4601.71 33
4601.86 31
4602.02 31
4602.17 32
4602.33 34
4602.48 37
4602.64 41
4602.80 45
4602.95 50
4603.11 55
4603.26 61
4603.42 66
4603.57 71
4603.73 76
4603.89 80
4604.04 83
4604.20 84
4604.35 83
4604.51 81
4604.66 77
4604.82 73
4604.98 68
4605.13 64
4605.29 61
4605.44 60
4605.60 60
4605.76 61
4605.91 61
4606.07 62
4606.22 61
4606.38 58
4606.53 53
4606.69 47
4606.85 41
4607.00 33
4607.16 26
4607.31 20
4607.47 15
4607.62 12
4607.78 10
4607.94 10
4608.09 12
4608.25 15
4608.40 20
4608.56 26
4608.71 33
4608.87 39
4609.03 44
4609.18 47
4609.34 48
4609.49 47
4609.65 46
4609.81 44
4609.96 45
4610.12 47
4610.27 52
4610.43 58
4610.58 65
4610.74 71
4610.90 75
4611.05 75
4611.21 73
4611.36 69
4611.52 64
4611.68 59
4611.83 54
4611.99 50
4612.14 47
4612.30 45
4612.45 42
4612.61 39
4612.77 37
4612.92 34
4613.08 32
4613.23 30
4613.39 29
4613.55 29
4613.70 30
4613.86 30
4614.01 31
4614.17 33
4614.33 35
4614.48 38
4614.64 42
4614.79 46
4614.95 50
4615.11 54
4615.26 56
4615.42 56
4615.57 55
4615.73 53
4615.88 50
4616.04 48
4616.20 48
4616.35 49
4616.51 53
4616.66 59
4616.82 67
4616.98 75
4617.13 82
4617.29 87
4617.44 92
4617.60 95
4617.76 98
4617.91 100
4618.07 102
4618.22 105
4618.38 108
4618.54 111
4618.69 113
4618.85 115
4619.00 115
4619.16 114
4619.32 113
4619.47 111
4619.63 110
4619.78 110
4619.94 111
4620.10 113
4620.25 115
4620.41 117
4620.56 119
4620.72 122
4620.88 124
4621.03 126
4621.19 127
4621.34 126
4621.50 121
4621.66 113
4621.81 102
4621.97 89
4622.12 76
4622.28 63
4622.44 53
4622.59 47
4622.75 43
4622.90 42
4623.06 43
4623.22 44
4623.37 46
4623.53 48
4623.68 51
4623.84 55
4624.00 59
4624.15 63
4624.31 67
4624.46 70
4624.62 72
4624.78 72
4624.93 72
4625.09 71
4625.25 71
4625.40 72
4625.56 73
4625.71 74
4625.87 76
4626.03 75
4626.18 74
4626.34 71
4626.49 67
4626.65 62
4626.81 58
4626.96 55
4627.12 53
4627.27 52
4627.43 52
4627.59 52
4627.74 53
4627.90 52
4628.06 52
4628.21 51
4628.37 50
4628.52 49
4628.68 49
4628.84 50
4628.99 50
4629.15 51
4629.30 52
4629.46 53
4629.62 53
4629.77 54
4629.93 56
4630.09 59
4630.24 62
4630.40 67
4630.55 72
4630.71 77
4630.87 80
4631.02 81
4631.18 79
4631.33 73
4631.49 64
4631.65 54
4631.80 43
4631.96 34
4632.12 28
4632.27 26
4632.43 28
4632.58 33
4632.74 38
4632.90 44
4633.05 48
4633.21 51
4633.37 52
4633.52 51
4633.68 51
4633.83 51
4633.99 52
4634.15 56
4634.30 61
4634.46 67
4634.62 75
4634.77 84
4634.93 93
4635.08 101
4635.24 108
4635.40 113
4635.55 117
4635.71 118
4635.87 117
4636.02 114
4636.18 107
4636.33 98
4636.49 85
4636.65 71
4636.80 55
4636.96 39
4637.12 24
4637.27 13
4637.43 6
4637.58 3
4637.74 4
4637.90 10
4638.05 18
4638.21 27
4638.37 37
4638.52 45
4638.68 52
4638.83 57
4638.99 59
4639.15 59
4639.30 57
4639.46 54
4639.62 50
4639.77 45
4639.93 41
4640.09 38
4640.24 34
4640.40 31
4640.55 27
4640.71 23
4640.87 18
4641.02 14
4641.18 9
4641.34 5
4641.49 1
4641.65 0
4641.81 0
4641.96 0
4642.12 0
4642.27 0
4642.43 0
4642.59 0
4642.74 0
4642.90 0
4643.06 1
4643.21 2
4643.37 4
4643.53 8
4643.68 12
4643.84 18
4643.99 24
4644.15 31
4644.31 38
4644.46 45
4644.62 52
4644.78 58
4644.93 63
4645.09 66
4645.25 69
4645.40 70
4645.56 72
4645.71 74
4645.87 77
4646.03 81
4646.18 85
4646.34 89
4646.50 94
4646.65 100
4646.81 107
4646.97 116
4647.12 126
4647.28 137
4647.44 148
4647.59 157
4647.75 163
4647.91 168
4648.06 172
4648.22 176
4648.37 182
4648.53 192
4648.69 206
4648.84 223
4649.00 244
4649.16 265
4649.31 287
4649.47 309
4649.63 330
4649.78 353
4649.94 376
4650.10 403
4650.25 434
4650.41 467
4650.57 503
4650.72 540
4650.88 577
4651.04 612
4651.19 644
4651.35 674
4651.50 702
4651.66 729
4651.82 756
4651.97 782
4652.13 808
4652.29 831
4652.44 852
4652.60 869
4652.76 882
4652.91 891
4653.07 897
4653.23 900
4653.38 901
4653.54 897
4653.70 890
4653.85 877
4654.01 858
4654.17 835
4654.32 808
4654.48 780
4654.64 754
4654.79 730
4654.95 710
4655.11 695
4655.26 683
4655.42 673
4655.58 664
4655.73 654
4655.89 642
4656.05 627
4656.20 609
4656.36 589
4656.51 566
4656.67 542
4656.83 518
4656.98 494
4657.14 473
4657.30 455
4657.45 439
4657.61 424
4657.77 411
4657.92 397
4658.08 382
4658.24 366
4658.39 350
4658.55 333
4658.71 318
4658.86 305
4659.02 295
4659.18 287
4659.33 281
4659.49 278
4659.65 276
4659.80 275
4659.96 274
4660.12 273
4660.27 271
4660.43 268
4660.59 261
4660.74 253
4660.90 242
4661.06 231
4661.21 220
4661.37 210
4661.53 202
4661.68 196
4661.84 192
4662.00 187
4662.15 182
4662.31 174
4662.47 164
4662.62 152
4662.78 139
4662.94 127
4663.10 117
4663.25 107
4663.41 99
4663.57 91
4663.72 84
4663.88 77
4664.04 71
4664.19 65
4664.35 62
4664.51 61
4664.66 63
4664.82 66
4664.98 71
4665.13 77
4665.29 82
4665.45 87
4665.60 92
4665.76 95
4665.92 97
4666.07 98
4666.23 97
4666.39 96
4666.54 93
4666.70 88
4666.86 83
4667.01 77
4667.17 71
4667.33 66
4667.48 62
4667.64 61
4667.80 63
4667.95 66
4668.11 70
4668.27 74
4668.43 78
4668.58 79
4668.74 79
4668.90 78
4669.05 76
4669.21 73
4669.37 70
4669.52 66
4669.68 62
4669.84 57
4669.99 52
4670.15 47
4670.31 41
4670.46 35
4670.62 29
4670.78 23
4670.93 17
4671.09 12
4671.25 8
4671.41 4
4671.56 1
4671.72 0
4671.88 0
4672.03 0
4672.19 0
4672.35 0
4672.50 3
4672.66 7
4672.82 12
4672.97 18
4673.13 25
4673.29 30
4673.44 35
4673.60 38
4673.76 38
4673.92 36
4674.07 33
4674.23 28
4674.39 24
4674.54 20
4674.70 17
4674.86 14
4675.01 11
4675.17 8
4675.33 5
4675.48 0
4675.64 0
4675.80 0
4675.96 0
4676.11 0
4676.27 0
4676.43 0
4676.58 0
4676.74 1
4676.90 8
4677.05 15
4677.21 21
4677.37 28
4677.52 35
4677.68 42
4677.84 51
4678.00 61
4678.15 74
4678.31 90
4678.47 107
4678.62 127
4678.78 146
4678.94 165
4679.09 182
4679.25 195
4679.41 203
4679.57 207
4679.72 205
4679.88 200
4680.04 191
4680.19 181
4680.35 170
4680.51 161
4680.66 154
4680.82 150
4680.98 148
4681.14 148
4681.29 149
4681.45 151
4681.61 153
4681.76 156
4681.92 159
4682.08 163
4682.23 165
4682.39 166
4682.55 165
4682.71 162
4682.86 157
4683.02 152
4683.18 146
4683.33 140
4683.49 134
4683.65 129
4683.81 124
4683.96 119
4684.12 113
4684.28 106
4684.43 98
4684.59 90
4684.75 82
4684.91 74
4685.06 67
4685.22 60
4685.38 53
4685.53 47
4685.69 42
4685.85 38
4686.00 35
4686.16 33
4686.32 30
4686.48 28
4686.63 27
4686.79 28
4686.95 30
4687.10 33
4687.26 39
4687.42 45
4687.58 51
4687.73 56
4687.89 58
4688.05 59
4688.20 58
4688.36 57
4688.52 56
4688.68 58
4688.83 62
4688.99 67
4689.15 74
4689.30 82
4689.46 88
4689.62 93
4689.78 95
4689.93 96
4690.09 95
4690.25 92
4690.40 87
4690.56 80
4690.72 72
4690.88 63
4691.03 54
4691.19 44
4691.35 35
4691.51 27
4691.66 20
4691.82 15
4691.98 10
4692.13 7
4692.29 5
4692.45 4
4692.61 4
4692.76 7
4692.92 12
4693.08 20
4693.23 30
4693.39 43
4693.55 57
4693.71 70
4693.86 82
4694.02 91
4694.18 96
4694.34 97
4694.49 94
4694.65 86
4694.81 76
4694.96 63
4695.12 50
4695.28 37
4695.44 26
4695.59 17
4695.75 12
4695.91 12
4696.07 16
4696.22 25
4696.38 36
4696.54 48
4696.69 59
4696.85 68
4697.01 73
4697.17 75
4697.32 74
4697.48 72
4697.64 70
4697.80 68
4697.95 68
4698.11 69
4698.27 71
4698.42 72
4698.58 72
4698.74 70
4698.90 68
4699.05 64
4699.21 59
4699.37 55
4699.53 53
4699.68 52
4699.84 53
4700.00 56
4700.16 60
4700.31 65
4700.47 70
4700.63 74
4700.78 77
4700.94 79
4701.10 80
4701.26 81
4701.41 81
4701.57 82
4701.73 83
4701.89 84
4702.04 86
4702.20 89
4702.36 94
4702.52 100
4702.67 108
4702.83 117
4702.99 127
4703.15 136
4703.30 145
4703.46 153
4703.62 160
4703.77 166
4703.93 173
4704.09 182
4704.25 192
4704.40 204
4704.56 217
4704.72 232
4704.88 249
4705.03 266
4705.19 285
4705.35 305
4705.51 329
4705.66 357
4705.82 389
4705.98 427
4706.14 470
4706.29 518
4706.45 571
4706.61 629
4706.77 692
4706.92 760
4707.08 831
4707.24 906
4707.40 981
4707.55 1053
4707.71 1121
4707.87 1182
4708.03 1236
4708.18 1283
4708.34 1324
4708.50 1362
4708.66 1397
4708.81 1430
4708.97 1462
4709.13 1491
4709.29 1518
4709.44 1543
4709.60 1566
4709.76 1588
4709.92 1608
4710.07 1626
4710.23 1639
4710.39 1647
4710.55 1649
4710.70 1643
4710.86 1631
4711.02 1612
4711.18 1587
4711.33 1557
4711.49 1521
4711.65 1481
4711.81 1434
4711.96 1383
4712.12 1325
4712.28 1264
4712.44 1199
4712.59 1132
4712.75 1065
4712.91 999
4713.07 935
4713.22 874
4713.38 816
4713.54 763
4713.70 714
4713.85 670
4714.01 632
4714.17 598
4714.33 568
4714.48 542
4714.64 517
4714.80 494
4714.96 470
4715.12 445
4715.27 420
4715.43 393
4715.59 365
4715.75 337
4715.90 308
4716.06 280
4716.22 254
4716.38 231
4716.53 211
4716.69 195
4716.85 183
4717.01 175
4717.16 168
4717.32 161
4717.48 154
4717.64 146
4717.79 138
4717.95 130
4718.11 122
4718.27 116
4718.43 110
4718.58 105
4718.74 99
4718.90 95
4719.06 90
4719.21 87
4719.37 85
4719.53 86
4719.69 90
4719.84 95
4720.00 102
4720.16 108
4720.32 112
4720.47 113
4720.63 112
4720.79 110
4720.95 106
4721.11 102
4721.26 100
4721.42 97
4721.58 96
4721.74 94
4721.89 91
4722.05 88
4722.21 84
4722.37 81
4722.52 78
4722.68 77
4722.84 76
4723.00 75
4723.16 74
4723.31 73
4723.47 70
4723.63 67
4723.79 63
4723.94 60
4724.10 58
4724.26 58
4724.42 58
4724.58 60
4724.73 62
4724.89 62
4725.05 61
4725.21 57
4725.36 52
4725.52 45
4725.68 37
4725.84 30
4726.00 24
4726.15 21
4726.31 21
4726.47 23
4726.63 28
4726.78 34
4726.94 42
4727.10 50
4727.26 57
4727.42 62
4727.57 65
4727.73 67
4727.89 66
4728.05 64
4728.20 60
4728.36 57
4728.52 55
4728.68 55
4728.84 58
4728.99 62
4729.15 67
4729.31 72
4729.47 76
4729.63 79
4729.78 78
4729.94 76
4730.10 73
4730.26 67
4730.41 61
4730.57 55
4730.73 48
4730.89 40
4731.05 33
4731.20 26
4731.36 20
4731.52 17
4731.68 17
4731.84 19
4731.99 23
4732.15 28
4732.31 33
4732.47 37
4732.62 40
4732.78 40
4732.94 39
4733.10 37
4733.26 34
4733.41 31
4733.57 28
4733.73 25
4733.89 23
4734.05 20
4734.20 16
4734.36 13
4734.52 9
4734.68 6
4734.84 3
4734.99 0
4735.15 0
4735.31 0
4735.47 0
4735.62 0
4735.78 0
4735.94 0
4736.10 0
4736.26 0
4736.41 4
4736.57 10
4736.73 16
4736.89 20
4737.05 21
4737.20 21
4737.36 20
4737.52 18
4737.68 16
4737.84 15
4737.99 16
4738.15 18
4738.31 20
4738.47 23
4738.63 25
4738.78 27
4738.94 28
4739.10 30
4739.26 31
4739.42 33
4739.57 34
4739.73 35
4739.89 35
4740.05 35
4740.21 34
4740.36 32
4740.52 30
4740.68 28
4740.84 27
4741.00 28
4741.15 30
4741.31 32
4741.47 35
4741.63 38
4741.79 41
4741.94 44
4742.10 47
4742.26 50
4742.42 54
4742.58 58
4742.73 62
4742.89 65
4743.05 68
4743.21 70
4743.37 70
4743.53 70
4743.68 69
4743.84 68
4744.00 68
4744.16 69
4744.32 71
4744.47 74
4744.63 78
4744.79 83
4744.95 88
4745.11 93
4745.26 96
4745.42 98
4745.58 99
4745.74 98
4745.90 97
4746.05 97
4746.21 97
4746.37 98
4746.53 101
4746.69 103
4746.85 105
4747.00 106
4747.16 105
4747.32 103
4747.48 98
4747.64 91
4747.79 84
4747.95 76
4748.11 69
4748.27 62
4748.43 57
4748.58 54
4748.74 53
4748.90 53
4749.06 55
4749.22 56
4749.38 58
4749.53 59
4749.69 59
4749.85 59
4750.01 61
4750.17 63
4750.32 68
4750.48 73
4750.64 80
4750.80 87
4750.96 93
4751.12 97
4751.27 99
4751.43 98
4751.59 93
4751.75 85
4751.91 75
4752.06 64
4752.22 54
4752.38 47
4752.54 44
4752.70 45
4752.86 51
4753.01 60
4753.17 70
4753.33 79
4753.49 86
4753.65 89
4753.81 88
4753.96 84
4754.12 78
4754.28 71
4754.44 63
4754.60 57
4754.75 51
4754.91 45
4755.07 40
4755.23 35
4755.39 30
4755.55 27
4755.70 25
4755.86 24
4756.02 24
4756.18 24
4756.34 25
4756.50 25
4756.65 24
4756.81 22
4756.97 19
4757.13 16
4757.29 13
4757.45 10
4757.60 8
4757.76 6
4757.92 5
4758.08 5
4758.24 4
4758.40 5
4758.55 5
4758.71 5
4758.87 5
4759.03 5
4759.19 4
4759.35 2
4759.50 0
4759.66 0
4759.82 0
4759.98 0
4760.14 0
4760.30 0
4760.45 0
4760.61 0
4760.77 5
4760.93 10
4761.09 16
4761.25 21
4761.40 25
4761.56 27
4761.72 27
4761.88 25
4762.04 23
4762.20 21
4762.35 20
4762.51 21
4762.67 23
4762.83 27
4762.99 31
4763.15 36
4763.30 39
4763.46 41
4763.62 42
4763.78 41
4763.94 39
4764.10 37
4764.25 37
4764.41 38
4764.57 40
4764.73 45
4764.89 50
4765.05 55
4765.21 59
4765.36 61
4765.52 60
4765.68 57
4765.84 52
4766.00 46
4766.16 40
4766.31 36
4766.47 34
4766.63 34
4766.79 36
4766.95 37
4767.11 38
4767.27 40
4767.42 41
4767.58 44
4767.74 49
4767.90 56
4768.06 65
4768.22 75
4768.37 84
4768.53 91
4768.69 93
4768.85 92
4769.01 87
4769.17 81
4769.33 74
4769.48 69
4769.64 66
4769.80 65
4769.96 64
4770.12 65
4770.28 65
4770.44 66
4770.59 66
4770.75 68
4770.91 70
4771.07 72
4771.23 76
4771.39 79
4771.54 82
4771.70 85
4771.86 87
4772.02 89
4772.18 90
4772.34 91
4772.50 91
4772.65 90
4772.81 88
4772.97 86
4773.13 84
4773.29 82
4773.45 81
4773.61 82
4773.76 85
4773.92 88
4774.08 91
4774.24 93
4774.40 94
4774.56 94
4774.72 93
4774.87 91
4775.03 89
4775.19 86
4775.35 84
4775.51 82
4775.67 80
4775.83 80
4775.98 80
4776.14 81
4776.30 83
4776.46 86
4776.62 88
4776.78 91
4776.94 92
4777.10 92
4777.25 89
4777.41 84
4777.57 78
4777.73 70
4777.89 62
4778.05 54
4778.21 48
4778.36 43
4778.52 40
4778.68 38
4778.84 37
4779.00 38
4779.16 39
4779.32 42
4779.48 46
4779.63 51
4779.79 57
4779.95 61
4780.11 63
4780.27 62
4780.43 59
4780.59 54
4780.74 47
4780.90 42
4781.06 39
4781.22 37
4781.38 39
4781.54 43
4781.70 49
4781.86 55
4782.01 62
4782.17 70
4782.33 77
4782.49 84
4782.65 90
4782.81 96
4782.97 101
4783.13 105
4783.28 108
4783.44 111
4783.60 114
4783.76 118
4783.92 124
4784.08 130
4784.24 138
4784.40 147
4784.55 156
4784.71 167
4784.87 178
4785.03 190
4785.19 203
4785.35 217
4785.51 231
4785.67 247
4785.82 263
4785.98 281
4786.14 300
4786.30 320
4786.46 341
4786.62 363
4786.78 386
4786.94 410
4787.09 436
4787.25 464
4787.41 497
4787.57 536
4787.73 579
4787.89 626
4788.05 677
4788.21 730
4788.36 784
4788.52 838
4788.68 893
4788.84 949
4789.00 1006
4789.16 1065
4789.32 1124
4789.48 1182
4789.64 1236
4789.79 1285
4789.95 1327
4790.11 1362
4790.27 1389
4790.43 1411
4790.59 1428
4790.75 1442
4790.91 1456
4791.06 1468
4791.22 1481
4791.38 1492
4791.54 1500
4791.70 1504
4791.86 1501
4792.02 1490
4792.18 1472
4792.34 1448
4792.49 1420
4792.65 1389
4792.81 1358
4792.97 1326
4793.13 1295
4793.29 1263
4793.45 1230
4793.61 1194
4793.77 1155
4793.92 1115
4794.08 1073
4794.24 1030
4794.40 987
4794.56 943
4794.72 899
4794.88 855
4795.04 810
4795.20 767
4795.36 725
4795.51 687
4795.67 653
4795.83 623
4795.99 597
4796.15 573
4796.31 551
4796.47 529
4796.63 508
4796.79 488
4796.94 469
4797.10 453
4797.26 440
4797.42 428
4797.58 419
4797.74 411
4797.90 403
4798.06 394
4798.22 385
4798.38 374
4798.53 363
4798.69 351
4798.85 338
4799.01 327
4799.17 316
4799.33 307
4799.49 299
4799.65 292
4799.81 286
4799.97 281
4800.12 276
4800.28 271
4800.44 266
4800.60 262
4800.76 258
4800.92 253
4801.08 248
4801.24 241
4801.40 234
4801.56 225
4801.71 214
4801.87 203
4802.03 190
4802.19 177
4802.35 165
4802.51 153
4802.67 144
4802.83 136
4802.99 130
4803.15 124
4803.31 118
4803.46 110
4803.62 99
4803.78 87
4803.94 74
4804.10 61
4804.26 50
4804.42 42
4804.58 38
4804.74 37
4804.90 39
4805.05 43
4805.21 48
4805.37 55
4805.53 63
4805.69 71
4805.85 80
4806.01 89
4806.17 96
4806.33 101
4806.49 102
4806.65 101
4806.81 96
4806.96 91
4807.12 85
4807.28 80
4807.44 77
4807.60 75
4807.76 75
4807.92 76
4808.08 78
4808.24 81
4808.40 84
4808.56 87
4808.71 91
4808.87 96
4809.03 101
4809.19 105
4809.35 109
4809.51 111
4809.67 112
4809.83 113
4809.99 113
4810.15 112
4810.31 111
4810.47 110
4810.62 110
4810.78 111
4810.94 113
4811.10 119
4811.26 127
4811.42 138
4811.58 151
4811.74 164
4811.90 175
4812.06 182
4812.22 185
4812.38 186
4812.54 184
4812.69 181
4812.85 179
4813.01 177
4813.17 177
4813.33 176
4813.49 175
4813.65 174
4813.81 173
4813.97 171
4814.13 170
4814.29 170
4814.45 169
4814.61 169
4814.76 168
4814.92 166
4815.08 165
4815.24 165
4815.40 165
4815.56 166
4815.72 168
4815.88 169
4816.04 169
4816.20 168
4816.36 166
4816.52 164
4816.68 161
4816.84 159
4816.99 157
4817.15 155
4817.31 153
4817.47 151
4817.63 150
4817.79 150
4817.95 152
4818.11 154
4818.27 156
4818.43 156
4818.59 154
4818.75 150
4818.91 144
4819.07 138
4819.22 133
4819.38 130
4819.54 129
4819.70 128
4819.86 127
4820.02 124
4820.18 118
4820.34 110
4820.50 101
4820.66 91
4820.82 81
4820.98 74
4821.14 69
4821.30 65
4821.46 64
4821.62 64
4821.77 65
4821.93 68
4822.09 71
4822.25 74
4822.41 77
4822.57 79
4822.73 80
4822.89 80
4823.05 78
4823.21 75
4823.37 72
4823.53 68
4823.69 66
4823.85 67
4824.01 70
4824.17 76
4824.32 85
4824.48 96
4824.64 107
4824.80 118
4824.96 128
4825.12 135
4825.28 142
4825.44 149
4825.60 157
4825.76 169
4825.92 184
4826.08 202
4826.24 222
4826.40 241
4826.56 258
4826.72 272
4826.88 284
4827.04 294
4827.19 304
4827.35 318
4827.51 336
4827.67 358
4827.83 384
4827.99 411
4828.15 437
4828.31 460
4828.47 478
4828.63 491
4828.79 499
4828.95 502
4829.11 502
4829.27 498
4829.43 493
4829.59 487
4829.75 480
4829.91 472
4830.07 465
4830.22 457
4830.38 448
4830.54 438
4830.70 429
4830.86 419
4831.02 409
4831.18 399
4831.34 390
4831.50 380
4831.66 369
4831.82 357
4831.98 344
4832.14 330
4832.30 315
4832.46 300
4832.62 286
4832.78 272
4832.94 259
4833.10 246
4833.26 234
4833.42 223
4833.58 213
4833.73 204
4833.89 197
4834.05 192
4834.21 186
4834.37 181
4834.53 174
4834.69 166
4834.85 156
4835.01 144
4835.17 132
4835.33 121
4835.49 111
4835.65 103
4835.81 97
4835.97 93
4836.13 89
4836.29 86
4836.45 82
4836.61 77
4836.77 71
4836.93 65
4837.09 59
4837.25 54
4837.41 50
4837.56 47
4837.72 44
4837.88 41
4838.04 37
4838.20 34
4838.36 30
4838.52 26
4838.68 22
4838.84 19
4839.00 15
4839.16 13
4839.32 11
4839.48 11
4839.64 12
4839.80 14
4839.96 17
4840.12 21
4840.28 24
4840.44 28
4840.60 30
4840.76 33
4840.92 36
4841.08 40
4841.24 45
4841.40 49
4841.56 54
4841.72 57
4841.88 59
4842.04 59
4842.20 57
4842.36 52
4842.51 46
4842.67 37
4842.83 28
4842.99 18
4843.15 9
4843.31 2
4843.47 0
4843.63 0
4843.79 0
4843.95 0
4844.11 0
4844.27 0
4844.43 0
4844.59 0
4844.75 0
4844.91 4
4845.07 10
4845.23 16
4845.39 23
4845.55 28
4845.71 32
4845.87 33
4846.03 33
4846.19 31
4846.35 27
4846.51 23
4846.67 18
4846.83 14
4846.99 9
4847.15 5
4847.31 3
4847.47 3
4847.63 4
4847.79 7
4847.95 13
4848.11 20
4848.27 28
4848.43 38
4848.59 48
4848.75 57
4848.91 66
4849.07 73
4849.23 77
4849.38 79
4849.54 79
4849.70 77
4849.86 74
4850.02 71
4850.18 69
4850.34 68
4850.50 68
4850.66 69
4850.82 69
4850.98 69
4851.14 68
4851.30 66
4851.46 63
4851.62 60
4851.78 56
4851.94 53
4852.10 51
4852.26 50
4852.42 52
4852.58 56
4852.74 61
4852.90 68
4853.06 76
4853.22 83
4853.38 89
4853.54 91
4853.70 90
4853.86 84
4854.02 76
4854.18 67
4854.34 58
4854.50 50
4854.66 44
4854.82 39
4854.98 35
4855.14 31
4855.30 26
4855.46 20
4855.62 14
4855.78 8
4855.94 3
4856.10 0
4856.26 0
4856.42 3
4856.58 8
4856.74 16
4856.90 26
4857.06 37
4857.22 48
4857.38 59
4857.54 68
4857.70 74
4857.86 77
4858.02 76
4858.18 72
4858.34 66
4858.50 59
4858.66 52
4858.82 47
4858.98 44
4859.14 44
4859.30 47
4859.46 52
4859.62 60
4859.78 68
4859.94 75
4860.10 79
4860.26 80
4860.42 77
4860.58 70
4860.74 62
4860.90 51
4861.06 41
4861.22 32
4861.38 26
4861.54 23
4861.70 22
4861.86 25
4862.02 30
4862.18 36
4862.34 42
4862.50 47
4862.66 50
4862.82 53
4862.98 54
4863.14 57
4863.30 60
4863.46 66
4863.62 74
4863.78 83
4863.94 92
4864.10 100
4864.26 105
4864.42 108
4864.58 107
4864.74 105
4864.90 102
4865.06 99
4865.22 97
4865.38 97
4865.54 97
4865.70 98
4865.86 98
4866.02 98
4866.18 96
4866.34 94
4866.50 92
4866.66 92
4866.82 94
4866.98 99
4867.14 106
4867.30 115
4867.46 125
4867.62 132
4867.78 137
4867.94 139
4868.10 136
4868.26 130
4868.42 121
4868.58 111
4868.74 101
4868.90 90
4869.06 81
4869.22 72
4869.38 65
4869.54 59
4869.70 55
4869.86 51
4870.02 48
4870.18 45
4870.34 42
4870.51 38
4870.67 33
4870.83 29
4870.99 26
4871.15 23
4871.31 21
4871.47 20
4871.63 18
4871.79 17
4871.95 15
4872.11 13
4872.27 11
4872.43 8
4872.59 6
4872.75 5
4872.91 5
4873.07 6
4873.23 8
4873.39 10
4873.55 12
4873.71 13
4873.87 13
4874.03 14
4874.19 15
4874.35 19
4874.51 23
4874.67 30
4874.83 37
4874.99 44
4875.15 49
4875.31 52
4875.47 54
4875.63 56
4875.79 59
4875.95 66
4876.11 75
4876.27 87
4876.43 99
4876.59 110
4876.75 118
4876.91 121
4877.07 121
4877.23 118
4877.40 113
4877.56 109
4877.72 105
4877.88 103
4878.04 101
4878.20 98
4878.36 95
4878.52 91
4878.68 86
4878.84 81
4879.00 77
4879.16 72
4879.32 67
4879.48 62
4879.64 55
4879.80 47
4879.96 39
4880.12 33
4880.28 27
4880.44 23
4880.60 21
4880.76 21
4880.92 22
4881.08 23
4881.24 24
4881.40 25
4881.56 26
4881.72 25
4881.88 24
4882.04 21
4882.20 17
4882.37 13
4882.53 10
4882.69 7
4882.85 7
4883.01 8
4883.17 10
4883.33 13
4883.49 15
4883.65 15
4883.81 13
4883.97 9
4884.13 4
4884.29 0
4884.45 0
4884.61 0
4884.77 0
4884.93 0
4885.09 0
4885.25 0
4885.41 0
4885.57 4
4885.73 7
4885.89 10
4886.05 14
4886.21 18
4886.38 24
4886.54 32
4886.70 42
4886.86 52
4887.02 61
4887.18 67
4887.34 70
4887.50 70
4887.66 66
4887.82 59
4887.98 52
4888.14 46
4888.30 40
4888.46 37
4888.62 35
4888.78 34
4888.94 33
4889.10 32
4889.26 30
4889.42 27
4889.58 23
4889.75 18
4889.91 14
4890.07 12
4890.23 12
4890.39 15
4890.55 20
4890.71 27
4890.87 34
4891.03 40
4891.19 44
4891.35 45
4891.51 44
4891.67 40
4891.83 35
4891.99 29
4892.15 23
4892.31 18
4892.47 15
4892.63 13
4892.79 12
4892.96 12
4893.12 14
4893.28 16
4893.44 19
4893.60 21
4893.76 24
4893.92 27
4894.08 29
4894.24 30
4894.40 30
4894.56 29
4894.72 27
4894.88 24
4895.04 22
4895.20 20
4895.36 20
4895.52 21
4895.68 25
4895.85 30
4896.01 35
4896.17 39
4896.33 42
4896.49 42
4896.65 39
4896.81 33
4896.97 25
4897.13 17
4897.29 10
4897.45 6
4897.61 3
4897.77 4
4897.93 7
4898.09 10
4898.25 14
4898.42 18
4898.58 20
4898.74 22
4898.90 24
4899.06 27
4899.22 31
4899.38 37
4899.54 44
4899.70 51
4899.86 58
4900.02 63
4900.18 66
4900.34 66
4900.50 62
4900.66 56
4900.83 48
4900.99 39
4901.15 31
4901.31 23
4901.47 17
4901.63 12
4901.79 10
4901.95 10
4902.11 12
4902.27 15
4902.43 19
4902.59 23
4902.75 27
4902.91 29
4903.07 31
4903.24 32
4903.40 33
4903.56 32
4903.72 32
4903.88 32
4904.04 33
4904.20 35
4904.36 37
4904.52 40
4904.68 45
4904.84 49
4905.00 54
4905.16 57
4905.33 59
4905.49 58
4905.65 55
4905.81 50
4905.97 44
4906.13 38
4906.29 33
4906.45 29
4906.61 27
4906.77 28
4906.93 30
4907.09 32
4907.25 34
4907.41 35
4907.58 35
4907.74 34
4907.90 32
4908.06 31
4908.22 30
4908.38 33
4908.54 38
4908.70 45
4908.86 55
4909.02 65
4909.18 75
4909.34 83
4909.51 88
4909.67 89
4909.83 88
4909.99 85
4910.15 80
4910.31 74
4910.47 68
4910.63 63
4910.79 57
4910.95 51
4911.11 46
4911.27 42
4911.44 40
4911.60 40
4911.76 43
4911.92 48
4912.08 55
4912.24 63
4912.40 71
4912.56 78
4912.72 82
[truncated: 733,419 more chars]
