# Supplementary material for: Methylobacterium Species Promoting Rice and Barley Growth and Interaction Specificity Revealed with Whole-Cell Matrix-Assisted Laser Desorption / Ionization-Time-of-Flight Mass Spectrometry (MALDI-TOF/MS) Analysis
Source: PLoS One. 2015 Jun 8;10(6):e0129509. doi: 10.1371/journal.pone.0129509 (PMC4460032; doi:10.1371/journal.pone.0129509)
Supplement: S2 Data — (ZIP) [file pone.0129509.s002.zip › Supplementary data 2 (ms from inoculated rice)/22A-14.txt]

779.69 0
779.75 0
779.82 0
779.88 0
779.95 0
780.01 0
780.08 0
780.14 0
780.20 0
780.27 0
780.33 0
780.40 0
780.46 0
780.52 0
780.59 0
780.65 0
780.72 0
780.78 0
780.84 0
780.91 0
780.97 0
781.04 0
781.10 0
781.16 0
781.23 0
781.29 0
781.36 0
781.42 0
781.49 0
781.55 0
781.61 0
781.68 0
781.74 0
781.81 0
781.87 0
781.93 0
782.00 0
782.06 0
782.13 0
782.19 0
782.25 0
782.32 0
782.38 0
782.45 0
782.51 0
782.58 0
782.64 0
782.70 0
782.77 0
782.83 0
782.90 0
782.96 0
783.02 0
783.09 0
783.15 0
783.22 0
783.28 0
783.35 0
783.41 0
783.47 0
783.54 0
783.60 0
783.67 0
783.73 0
783.80 0
783.86 0
783.92 0
783.99 0
784.05 0
784.12 0
784.18 0
784.24 0
784.31 0
784.37 0
784.44 0
784.50 0
784.57 0
784.63 0
784.69 0
784.76 0
784.82 0
784.89 0
784.95 0
785.02 0
785.08 0
785.14 0
785.21 0
785.27 0
785.34 0
785.40 0
785.47 0
785.53 0
785.59 0
785.66 0
785.72 0
785.79 0
785.85 0
785.92 0
785.98 0
786.04 0
786.11 0
786.17 0
786.24 0
786.30 0
786.37 0
786.43 0
786.49 0
786.56 0
786.62 0
786.69 0
786.75 0
786.82 0
786.88 0
786.94 0
787.01 0
787.07 0
787.14 0
787.20 0
787.27 0
787.33 0
787.40 0
787.46 0
787.52 0
787.59 0
787.65 0
787.72 0
787.78 0
787.85 0
787.91 0
787.97 0
788.04 0
788.10 0
788.17 0
788.23 0
788.30 0
788.36 0
788.43 0
788.49 0
788.55 0
788.62 0
788.68 0
788.75 0
788.81 0
788.88 0
788.94 0
789.01 0
789.07 0
789.13 0
789.20 0
789.26 0
789.33 0
789.39 0
789.46 0
789.52 0
789.59 0
789.65 0
789.71 0
789.78 0
789.84 0
789.91 0
789.97 0
790.04 0
790.10 0
790.17 0
790.23 0
790.29 0
790.36 0
790.42 0
790.49 0
790.55 0
790.62 0
790.68 0
790.75 0
790.81 0
790.87 0
790.94 0
791.00 0
791.07 0
791.13 0
791.20 0
791.26 0
791.33 0
791.39 0
791.46 0
791.52 0
791.58 0
791.65 0
791.71 0
791.78 0
791.84 0
791.91 0
791.97 0
792.04 0
792.10 0
792.17 0
792.23 0
792.29 0
792.36 0
792.42 0
792.49 0
792.55 0
792.62 0
792.68 0
792.75 0
792.81 0
792.88 0
792.94 0
793.00 0
793.07 0
793.13 0
793.20 0
793.26 0
793.33 0
793.39 0
793.46 0
793.52 0
793.59 0
793.65 0
793.72 0
793.78 0
793.84 0
793.91 0
793.97 0
794.04 0
794.10 0
794.17 0
794.23 0
794.30 0
794.36 0
794.43 0
794.49 0
794.56 0
794.62 0
794.69 0
794.75 0
794.81 0
794.88 0
794.94 0
795.01 0
795.07 0
795.14 0
795.20 0
795.27 0
795.33 0
795.40 0
795.46 0
795.53 0
795.59 0
795.66 0
795.72 0
795.78 0
795.85 0
795.91 0
795.98 0
796.04 0
796.11 0
796.17 0
796.24 0
796.30 0
796.37 0
796.43 0
796.50 0
796.56 0
796.63 0
796.69 0
796.76 0
796.82 0
796.89 0
796.95 0
797.01 0
797.08 0
797.14 0
797.21 0
797.27 0
797.34 0
797.40 0
797.47 0
797.53 0
797.60 0
797.66 0
797.73 0
797.79 0
797.86 0
797.92 0
797.99 0
798.05 0
798.12 0
798.18 0
798.25 0
798.31 0
798.38 0
798.44 0
798.50 0
798.57 0
798.63 0
798.70 0
798.76 0
798.83 0
798.89 0
798.96 0
799.02 0
799.09 0
799.15 0
799.22 0
799.28 0
799.35 0
799.41 0
799.48 0
799.54 0
799.61 0
799.67 0
799.74 0
799.80 0
799.87 0
799.93 0
800.00 0
800.06 0
800.13 0
800.19 0
800.26 0
800.32 0
800.39 0
800.45 0
800.52 0
800.58 0
800.65 0
800.71 0
800.77 0
800.84 0
800.90 0
800.97 0
801.03 0
801.10 0
801.16 0
801.23 0
801.29 0
801.36 0
801.42 0
801.49 0
801.55 0
801.62 0
801.68 0
801.75 0
801.81 0
801.88 0
801.94 0
802.01 0
802.07 0
802.14 0
802.20 0
802.27 0
802.33 0
802.40 0
802.46 0
802.53 0
802.59 0
802.66 0
802.72 0
802.79 0
802.85 0
802.92 0
802.98 0
803.05 0
803.11 0
803.18 0
803.24 0
803.31 0
803.37 0
803.44 0
803.50 0
803.57 0
803.63 0
803.70 0
803.76 0
803.83 0
803.89 0
803.96 0
804.02 0
804.09 0
804.15 0
804.22 0
804.28 0
804.35 0
804.41 0
804.48 0
804.54 0
804.61 0
804.67 0
804.74 0
804.80 0
804.87 0
804.93 0
805.00 0
805.06 0
805.13 0
805.19 0
805.26 0
805.32 0
805.39 0
805.45 0
805.52 0
805.59 0
805.65 0
805.72 0
805.78 0
805.85 0
805.91 0
805.98 0
806.04 0
806.11 0
806.17 0
806.24 0
806.30 0
806.37 0
806.43 0
806.50 0
806.56 0
806.63 0
806.69 0
806.76 0
806.82 0
806.89 0
806.95 0
807.02 0
807.08 0
807.15 0
807.21 0
807.28 0
807.34 0
807.41 0
807.47 0
807.54 0
807.60 0
807.67 0
807.73 0
807.80 0
807.87 0
807.93 0
808.00 0
808.06 0
808.13 0
808.19 0
808.26 0
808.32 0
808.39 0
808.45 0
808.52 0
808.58 0
808.65 0
808.71 0
808.78 0
808.84 0
808.91 0
808.97 0
809.04 0
809.10 0
809.17 0
809.23 0
809.30 0
809.37 0
809.43 0
809.50 0
809.56 0
809.63 0
809.69 0
809.76 0
809.82 0
809.89 0
809.95 0
810.02 0
810.08 0
810.15 0
810.21 0
810.28 0
810.34 0
810.41 0
810.48 0
810.54 0
810.61 0
810.67 0
810.74 0
810.80 0
810.87 0
810.93 0
811.00 0
811.06 0
811.13 0
811.19 0
811.26 0
811.32 0
811.39 0
811.45 0
811.52 0
811.59 0
811.65 0
811.72 0
811.78 0
811.85 0
811.91 0
811.98 0
812.04 0
812.11 0
812.17 0
812.24 0
812.30 0
812.37 0
812.44 0
812.50 0
812.57 0
812.63 0
812.70 0
812.76 0
812.83 0
812.89 0
812.96 0
813.02 0
813.09 0
813.15 0
813.22 0
813.29 0
813.35 0
813.42 0
813.48 0
813.55 0
813.61 0
813.68 0
813.74 0
813.81 0
813.87 0
813.94 0
814.01 0
814.07 0
814.14 0
814.20 0
814.27 0
814.33 0
814.40 0
814.46 0
814.53 0
814.59 0
814.66 0
814.73 0
814.79 0
814.86 0
814.92 0
814.99 0
815.05 0
815.12 0
815.18 0
815.25 0
815.31 0
815.38 0
815.45 0
815.51 0
815.58 0
815.64 0
815.71 0
815.77 0
815.84 0
815.90 0
815.97 0
816.04 0
816.10 0
816.17 0
816.23 0
816.30 0
816.36 0
816.43 0
816.49 0
816.56 0
816.62 0
816.69 0
816.76 0
816.82 0
816.89 0
816.95 0
817.02 0
817.08 0
817.15 0
817.21 0
817.28 0
817.35 0
817.41 0
817.48 0
817.54 0
817.61 0
817.67 0
817.74 0
817.81 0
817.87 0
817.94 0
818.00 0
818.07 0
818.13 0
818.20 0
818.26 0
818.33 0
818.40 0
818.46 0
818.53 0
818.59 0
818.66 0
818.72 0
818.79 0
818.86 0
818.92 0
818.99 0
819.05 0
819.12 0
819.18 0
819.25 0
819.31 0
819.38 0
819.45 0
819.51 0
819.58 0
819.64 0
819.71 0
819.77 0
819.84 0
819.91 0
819.97 0
820.04 0
820.10 0
820.17 0
820.23 0
820.30 0
820.37 0
820.43 0
820.50 0
820.56 0
820.63 0
820.69 0
820.76 0
820.83 0
820.89 0
820.96 0
821.02 0
821.09 0
821.15 0
821.22 0
821.29 0
821.35 0
821.42 0
821.48 0
821.55 0
821.61 0
821.68 0
821.75 0
821.81 0
821.88 0
821.94 0
822.01 0
822.07 0
822.14 0
822.21 0
822.27 0
822.34 0
822.40 0
822.47 0
822.53 0
822.60 0
822.67 0
822.73 0
822.80 0
822.86 0
822.93 0
823.00 0
823.06 0
823.13 0
823.19 0
823.26 0
823.32 0
823.39 0
823.46 0
823.52 0
823.59 0
823.65 0
823.72 0
823.79 0
823.85 0
823.92 0
823.98 0
824.05 0
824.11 0
824.18 0
824.25 0
824.31 0
824.38 0
824.44 0
824.51 0
824.58 0
824.64 0
824.71 0
824.77 0
824.84 0
824.90 0
824.97 0
825.04 0
825.10 0
825.17 0
825.23 0
825.30 0
825.37 0
825.43 0
825.50 0
825.56 0
825.63 0
825.70 0
825.76 0
825.83 0
825.89 0
825.96 0
826.02 0
826.09 0
826.16 0
826.22 0
826.29 0
826.35 0
826.42 0
826.49 0
826.55 0
826.62 0
826.68 0
826.75 0
826.82 0
826.88 0
826.95 0
827.01 0
827.08 0
827.15 0
827.21 0
827.28 0
827.34 0
827.41 0
827.48 0
827.54 0
827.61 0
827.67 0
827.74 0
827.81 0
827.87 0
827.94 0
828.00 0
828.07 0
828.14 0
828.20 0
828.27 0
828.33 0
828.40 0
828.47 0
828.53 0
828.60 0
828.66 0
828.73 0
828.80 0
828.86 0
828.93 0
828.99 0
829.06 0
829.13 0
829.19 0
829.26 0
829.32 0
829.39 0
829.46 0
829.52 0
829.59 0
829.65 0
829.72 0
829.79 0
829.85 0
829.92 0
829.99 0
830.05 0
830.12 0
830.18 0
830.25 0
830.32 0
830.38 0
830.45 0
830.51 0
830.58 0
830.65 0
830.71 0
830.78 0
830.84 0
830.91 0
830.98 0
831.04 0
831.11 0
831.17 0
831.24 0
831.31 0
831.37 0
831.44 0
831.51 0
831.57 0
831.64 0
831.70 0
831.77 0
831.84 0
831.90 0
831.97 0
832.03 0
832.10 0
832.17 0
832.23 0
832.30 0
832.37 0
832.43 0
832.50 0
832.56 0
832.63 0
832.70 0
832.76 0
832.83 0
832.90 0
832.96 0
833.03 0
833.09 0
833.16 0
833.23 0
833.29 0
833.36 0
833.42 0
833.49 0
833.56 0
833.62 0
833.69 0
833.76 0
833.82 0
833.89 0
833.95 0
834.02 0
834.09 0
834.15 0
834.22 0
834.29 0
834.35 0
834.42 0
834.48 0
834.55 0
834.62 0
834.68 0
834.75 0
834.82 0
834.88 0
834.95 0
835.01 0
835.08 0
835.15 0
835.21 0
835.28 0
835.35 0
835.41 0
835.48 0
835.55 0
835.61 0
835.68 0
835.74 0
835.81 0
835.88 0
835.94 0
836.01 0
836.08 0
836.14 0
836.21 0
836.27 0
836.34 0
836.41 0
836.47 0
836.54 0
836.61 0
836.67 0
836.74 0
836.81 0
836.87 0
836.94 0
837.00 0
837.07 0
837.14 0
837.20 0
837.27 0
837.34 0
837.40 0
837.47 0
837.54 0
837.60 0
837.67 0
837.73 0
837.80 0
837.87 0
837.93 0
838.00 0
838.07 0
838.13 0
838.20 0
838.27 0
838.33 0
838.40 0
838.46 0
838.53 0
838.60 0
838.66 0
838.73 0
838.80 0
838.86 0
838.93 0
839.00 0
839.06 0
839.13 0
839.20 0
839.26 0
839.33 0
839.40 0
839.46 0
839.53 0
839.59 0
839.66 0
839.73 0
839.79 0
839.86 0
839.93 0
839.99 0
840.06 0
840.13 0
840.19 0
840.26 0
840.33 0
840.39 0
840.46 0
840.53 0
840.59 0
840.66 0
840.72 0
840.79 0
840.86 0
840.92 0
840.99 0
841.06 0
841.12 0
841.19 0
841.26 0
841.32 0
841.39 0
841.46 0
841.52 0
841.59 0
841.66 0
841.72 0
841.79 0
841.86 0
841.92 0
841.99 0
842.06 0
842.12 0
842.19 0
842.26 0
842.32 0
842.39 0
842.45 0
842.52 0
842.59 0
842.65 0
842.72 0
842.79 0
842.85 0
842.92 0
842.99 0
843.05 0
843.12 0
843.19 0
843.25 0
843.32 0
843.39 0
843.45 0
843.52 0
843.59 0
843.65 0
843.72 0
843.79 0
843.85 0
843.92 0
843.99 0
844.05 0
844.12 0
844.19 0
844.25 0
844.32 0
844.39 0
844.45 0
844.52 0
844.59 0
844.65 0
844.72 0
844.79 0
844.85 0
844.92 0
844.99 0
845.05 0
845.12 0
845.19 0
845.25 0
845.32 0
845.39 0
845.45 0
845.52 0
845.59 0
845.65 0
845.72 0
845.79 0
845.85 0
845.92 0
845.99 0
846.05 0
846.12 0
846.19 0
846.25 0
846.32 0
846.39 0
846.45 0
846.52 0
846.59 0
846.65 0
846.72 0
846.79 0
846.85 0
846.92 0
846.99 0
847.05 0
847.12 0
847.19 0
847.26 0
847.32 0
847.39 0
847.46 0
847.52 0
847.59 0
847.66 0
847.72 0
847.79 0
847.86 0
847.92 0
847.99 0
848.06 0
848.12 0
848.19 0
848.26 0
848.32 0
848.39 0
848.46 0
848.52 0
848.59 0
848.66 0
848.72 0
848.79 0
848.86 0
848.92 0
848.99 0
849.06 0
849.13 0
849.19 0
849.26 0
849.33 0
849.39 0
849.46 0
849.53 0
849.59 0
849.66 0
849.73 0
849.79 0
849.86 0
849.93 0
849.99 0
850.06 0
850.13 0
850.20 0
850.26 0
850.33 0
850.40 0
850.46 0
850.53 0
850.60 0
850.66 0
850.73 0
850.80 0
850.86 0
850.93 0
851.00 0
851.06 0
851.13 0
851.20 0
851.27 0
851.33 0
851.40 0
851.47 0
851.53 0
851.60 0
851.67 0
851.73 0
851.80 0
851.87 0
851.94 0
852.00 0
852.07 0
852.14 0
852.20 0
852.27 0
852.34 0
852.40 0
852.47 0
852.54 0
852.60 0
852.67 0
852.74 0
852.81 0
852.87 0
852.94 0
853.01 0
853.07 0
853.14 0
853.21 0
853.27 0
853.34 0
853.41 0
853.48 0
853.54 0
853.61 0
853.68 0
853.74 0
853.81 0
853.88 0
853.94 0
854.01 0
854.08 0
854.15 0
854.21 0
854.28 0
854.35 0
854.41 0
854.48 0
854.55 0
854.62 0
854.68 0
854.75 0
854.82 0
854.88 0
854.95 0
855.02 0
855.08 0
855.15 0
855.22 0
855.29 0
855.35 0
855.42 0
855.49 0
855.55 0
855.62 0
855.69 0
855.76 0
855.82 0
855.89 0
855.96 0
856.02 0
856.09 0
856.16 0
856.23 0
856.29 0
856.36 0
856.43 0
856.49 0
856.56 0
856.63 0
856.70 0
856.76 0
856.83 0
856.90 0
856.96 0
857.03 0
857.10 0
857.17 0
857.23 0
857.30 0
857.37 0
857.43 0
857.50 0
857.57 0
857.64 0
857.70 0
857.77 0
857.84 0
857.90 0
857.97 0
858.04 0
858.11 0
858.17 0
858.24 0
858.31 0
858.37 0
858.44 0
858.51 0
858.58 0
858.64 0
858.71 0
858.78 0
858.84 0
858.91 0
858.98 0
859.05 0
859.11 0
859.18 0
859.25 0
859.32 0
859.38 0
859.45 0
859.52 0
859.58 0
859.65 0
859.72 0
859.79 0
859.85 0
859.92 0
859.99 0
860.06 0
860.12 0
860.19 0
860.26 0
860.32 0
860.39 0
860.46 0
860.53 0
860.59 0
860.66 0
860.73 0
860.80 0
860.86 0
860.93 0
861.00 0
861.06 0
861.13 0
861.20 0
861.27 0
861.33 0
861.40 0
861.47 0
861.54 0
861.60 0
861.67 0
861.74 0
861.81 0
861.87 0
861.94 0
862.01 0
862.07 0
862.14 0
862.21 0
862.28 0
862.34 0
862.41 0
862.48 0
862.55 0
862.61 0
862.68 0
862.75 0
862.82 0
862.88 0
862.95 0
863.02 0
863.08 0
863.15 0
863.22 0
863.29 0
863.35 0
863.42 0
863.49 0
863.56 0
863.62 0
863.69 0
863.76 0
863.83 0
863.89 0
863.96 0
864.03 0
864.10 0
864.16 0
864.23 0
864.30 0
864.37 0
864.43 0
864.50 0
864.57 0
864.64 0
864.70 0
864.77 0
864.84 0
864.91 0
864.97 0
865.04 0
865.11 0
865.18 0
865.24 0
865.31 0
865.38 0
865.44 0
865.51 0
865.58 0
865.65 0
865.71 0
865.78 0
865.85 0
865.92 0
865.98 0
866.05 0
866.12 0
866.19 0
866.25 0
866.32 0
866.39 0
866.46 0
866.52 0
866.59 0
866.66 0
866.73 0
866.80 0
866.86 0
866.93 0
867.00 0
867.07 0
867.13 0
867.20 0
867.27 0
867.34 0
867.40 0
867.47 0
867.54 0
867.61 0
867.67 0
867.74 0
867.81 0
867.88 0
867.94 0
868.01 0
868.08 0
868.15 0
868.21 0
868.28 0
868.35 0
868.42 0
868.48 0
868.55 0
868.62 0
868.69 0
868.75 0
868.82 0
868.89 0
868.96 0
869.03 0
869.09 0
869.16 0
869.23 0
869.30 0
869.36 0
869.43 0
869.50 0
869.57 0
869.63 0
869.70 0
869.77 0
869.84 0
869.90 0
869.97 0
870.04 0
870.11 0
870.17 0
870.24 0
870.31 0
870.38 0
870.45 0
870.51 0
870.58 0
870.65 0
870.72 0
870.78 0
870.85 0
870.92 0
870.99 0
871.05 0
871.12 0
871.19 0
871.26 0
871.33 0
871.39 0
871.46 0
871.53 0
871.60 0
871.66 0
871.73 0
871.80 0
871.87 0
871.94 0
872.00 0
872.07 0
872.14 0
872.21 0
872.27 0
872.34 0
872.41 0
872.48 0
872.54 0
872.61 0
872.68 0
872.75 0
872.82 0
872.88 0
872.95 0
873.02 0
873.09 0
873.15 0
873.22 0
873.29 0
873.36 0
873.43 0
873.49 0
873.56 0
873.63 0
873.70 0
873.76 0
873.83 0
873.90 0
873.97 0
874.04 0
874.10 0
874.17 0
874.24 0
874.31 0
874.38 0
874.44 0
874.51 0
874.58 0
874.65 0
874.71 0
874.78 0
874.85 0
874.92 0
874.99 0
875.05 0
875.12 0
875.19 0
875.26 0
875.32 0
875.39 0
875.46 0
875.53 0
875.60 0
875.66 0
875.73 0
875.80 0
875.87 0
875.94 0
876.00 0
876.07 0
876.14 0
876.21 0
876.28 0
876.34 0
876.41 0
876.48 0
876.55 0
876.61 0
876.68 0
876.75 0
876.82 0
876.89 0
876.95 0
877.02 0
877.09 0
877.16 0
877.23 0
877.29 0
877.36 0
877.43 0
877.50 0
877.57 0
877.63 0
877.70 0
877.77 0
877.84 0
877.91 0
877.97 0
878.04 0
878.11 0
878.18 0
878.25 0
878.31 0
878.38 0
878.45 0
878.52 0
878.59 0
878.65 0
878.72 0
878.79 0
878.86 0
878.93 0
878.99 0
879.06 0
879.13 0
879.20 0
879.27 0
879.33 0
879.40 0
879.47 0
879.54 0
879.61 0
879.67 0
879.74 0
879.81 0
879.88 0
879.95 0
880.01 0
880.08 0
880.15 0
880.22 0
880.29 0
880.35 0
880.42 0
880.49 0
880.56 0
880.63 0
880.69 0
880.76 0
880.83 0
880.90 0
880.97 0
881.03 0
881.10 0
881.17 0
881.24 0
881.31 0
881.38 0
881.44 0
881.51 0
881.58 0
881.65 0
881.72 0
881.78 0
881.85 0
881.92 0
881.99 0
882.06 0
882.12 0
882.19 0
882.26 0
882.33 0
882.40 0
882.46 0
882.53 0
882.60 0
882.67 0
882.74 0
882.81 0
882.87 0
882.94 0
883.01 0
883.08 0
883.15 0
883.21 0
883.28 0
883.35 0
883.42 0
883.49 0
883.56 0
883.62 0
883.69 0
883.76 0
883.83 0
883.90 0
883.96 0
884.03 0
884.10 0
884.17 0
884.24 0
884.31 0
884.37 0
884.44 0
884.51 0
884.58 0
884.65 0
884.71 0
884.78 0
884.85 0
884.92 0
884.99 0
885.06 0
885.12 0
885.19 0
885.26 0
885.33 0
885.40 0
885.47 0
885.53 0
885.60 0
885.67 0
885.74 0
885.81 0
885.88 0
885.94 0
886.01 0
886.08 0
886.15 0
886.22 0
886.28 0
886.35 0
886.42 0
886.49 0
886.56 0
886.63 0
886.69 0
886.76 0
886.83 0
886.90 0
886.97 0
887.04 0
887.10 0
887.17 0
887.24 0
887.31 0
887.38 0
887.45 0
887.51 0
887.58 0
887.65 0
887.72 0
887.79 0
887.86 0
887.92 0
887.99 0
888.06 0
888.13 0
888.20 0
888.27 0
888.33 0
888.40 0
888.47 0
888.54 0
888.61 0
888.68 0
888.74 0
888.81 0
888.88 0
888.95 0
889.02 0
889.09 0
889.16 0
889.22 0
889.29 0
889.36 0
889.43 0
889.50 0
889.57 0
889.63 0
889.70 0
889.77 0
889.84 0
889.91 0
889.98 0
890.04 0
890.11 0
890.18 0
890.25 0
890.32 0
890.39 0
890.46 0
890.52 0
890.59 0
890.66 0
890.73 0
890.80 0
890.87 0
890.93 0
891.00 0
891.07 0
891.14 0
891.21 0
891.28 0
891.35 0
891.41 0
891.48 0
891.55 0
891.62 0
891.69 0
891.76 0
891.82 0
891.89 0
891.96 0
892.03 0
892.10 0
892.17 0
892.24 0
892.30 0
892.37 0
892.44 0
892.51 0
892.58 0
892.65 0
892.72 0
892.78 0
892.85 0
892.92 0
892.99 0
893.06 0
893.13 0
893.20 0
893.26 0
893.33 0
893.40 0
893.47 0
893.54 0
893.61 0
893.68 0
893.74 0
893.81 0
893.88 0
893.95 0
894.02 0
894.09 0
894.16 0
894.22 0
894.29 0
894.36 0
894.43 0
894.50 0
894.57 0
894.64 0
894.70 0
894.77 0
894.84 0
894.91 0
894.98 0
895.05 0
895.12 0
895.18 0
895.25 0
895.32 0
895.39 0
895.46 0
895.53 0
895.60 0
895.66 0
895.73 0
895.80 0
895.87 0
895.94 0
896.01 0
896.08 0
896.15 0
896.21 0
896.28 0
896.35 0
896.42 0
896.49 0
896.56 0
896.63 0
896.69 0
896.76 0
896.83 0
896.90 0
896.97 0
897.04 0
897.11 0
897.18 0
897.24 0
897.31 0
897.38 0
897.45 0
897.52 0
897.59 0
897.66 0
897.73 0
897.79 0
897.86 0
897.93 0
898.00 0
898.07 0
898.14 0
898.21 0
898.28 0
898.34 0
898.41 0
898.48 0
898.55 0
898.62 0
898.69 0
898.76 0
898.83 0
898.89 0
898.96 0
899.03 0
899.10 0
899.17 0
899.24 0
899.31 0
899.38 0
899.44 0
899.51 0
899.58 0
899.65 0
899.72 0
899.79 0
899.86 0
899.93 0
899.99 0
900.06 0
900.13 0
900.20 0
900.27 0
900.34 0
900.41 0
900.48 0
900.55 0
900.61 0
900.68 0
900.75 0
900.82 0
900.89 0
900.96 0
901.03 0
901.10 0
901.16 0
901.23 0
901.30 0
901.37 0
901.44 0
901.51 0
901.58 0
901.65 0
901.72 0
901.78 0
901.85 0
901.92 0
901.99 0
902.06 0
902.13 0
902.20 0
902.27 0
902.34 0
902.40 0
902.47 0
902.54 0
902.61 0
902.68 0
902.75 0
902.82 0
902.89 0
902.96 0
903.03 0
903.09 0
903.16 0
903.23 0
903.30 0
903.37 0
903.44 0
903.51 0
903.58 0
903.65 0
903.71 0
903.78 0
903.85 0
903.92 0
903.99 0
904.06 0
904.13 0
904.20 0
904.27 0
904.34 0
904.40 0
904.47 0
904.54 0
904.61 0
904.68 0
904.75 0
904.82 0
904.89 0
904.96 0
905.03 0
905.09 0
905.16 0
905.23 0
905.30 0
905.37 0
905.44 0
905.51 0
905.58 0
905.65 0
905.72 0
905.78 0
905.85 0
905.92 0
905.99 0
906.06 0
906.13 0
906.20 0
906.27 0
906.34 0
906.41 0
906.47 0
906.54 0
906.61 0
906.68 0
906.75 0
906.82 0
906.89 0
906.96 0
907.03 0
907.10 0
907.17 0
907.23 0
907.30 0
907.37 0
907.44 0
907.51 0
907.58 0
907.65 0
907.72 0
907.79 0
907.86 0
907.93 0
907.99 0
908.06 0
908.13 0
908.20 0
908.27 0
908.34 0
908.41 0
908.48 0
908.55 0
908.62 0
908.69 0
908.76 0
908.82 0
908.89 0
908.96 0
909.03 0
909.10 0
909.17 0
909.24 0
909.31 0
909.38 0
909.45 0
909.52 0
909.59 0
909.65 0
909.72 0
909.79 0
909.86 0
909.93 0
910.00 0
910.07 0
910.14 0
910.21 0
910.28 0
910.35 0
910.42 0
910.48 0
910.55 0
910.62 0
910.69 0
910.76 0
910.83 0
910.90 0
910.97 0
911.04 0
911.11 0
911.18 0
911.25 0
911.32 0
911.38 0
911.45 0
911.52 0
911.59 0
911.66 0
911.73 0
911.80 0
911.87 0
911.94 0
912.01 0
912.08 0
912.15 0
912.22 0
912.29 0
912.35 0
912.42 0
912.49 0
912.56 0
912.63 0
912.70 0
912.77 0
912.84 0
912.91 0
912.98 0
913.05 0
913.12 0
913.19 0
913.26 0
913.32 0
913.39 0
913.46 0
913.53 0
913.60 0
913.67 0
913.74 0
913.81 0
913.88 0
913.95 0
914.02 0
914.09 0
914.16 0
914.23 0
914.30 0
914.36 0
914.43 0
914.50 0
914.57 0
914.64 0
914.71 0
914.78 0
914.85 0
914.92 0
914.99 0
915.06 0
915.13 0
915.20 0
915.27 0
915.34 0
915.41 0
915.47 0
915.54 0
915.61 0
915.68 0
915.75 0
915.82 0
915.89 0
915.96 0
916.03 0
916.10 0
916.17 0
916.24 0
916.31 0
916.38 0
916.45 0
916.52 0
916.59 0
916.65 0
916.72 0
916.79 0
916.86 0
916.93 0
917.00 0
917.07 0
917.14 0
917.21 0
917.28 0
917.35 0
917.42 0
917.49 0
917.56 0
917.63 0
917.70 0
917.77 0
917.84 0
917.91 0
917.97 0
918.04 0
918.11 0
918.18 0
918.25 0
918.32 0
918.39 0
918.46 0
918.53 0
918.60 0
918.67 0
918.74 0
918.81 0
918.88 0
918.95 0
919.02 0
919.09 0
919.16 0
919.23 0
919.30 0
919.37 0
919.43 0
919.50 0
919.57 0
919.64 0
919.71 0
919.78 0
919.85 0
919.92 0
919.99 0
920.06 0
920.13 0
920.20 0
920.27 0
920.34 0
920.41 0
920.48 0
920.55 0
920.62 0
920.69 0
920.76 0
920.83 0
920.90 0
920.97 0
921.04 0
921.10 0
921.17 0
921.24 0
921.31 0
921.38 0
921.45 0
921.52 0
921.59 0
921.66 0
921.73 0
921.80 0
921.87 0
921.94 0
922.01 0
922.08 0
922.15 0
922.22 0
922.29 0
922.36 0
922.43 0
922.50 0
922.57 0
922.64 0
922.71 0
922.78 0
922.85 0
922.92 0
922.99 0
923.06 0
923.12 0
923.19 0
923.26 0
923.33 0
923.40 0
923.47 0
923.54 0
923.61 0
923.68 0
923.75 0
923.82 0
923.89 0
923.96 0
924.03 0
924.10 0
924.17 0
924.24 0
924.31 0
924.38 0
924.45 0
924.52 0
924.59 0
924.66 0
924.73 0
924.80 0
924.87 0
924.94 0
925.01 0
925.08 0
925.15 0
925.22 0
925.29 0
925.36 0
925.43 0
925.50 0
925.57 0
925.64 0
925.71 0
925.78 0
925.84 0
925.91 0
925.98 0
926.05 0
926.12 0
926.19 0
926.26 0
926.33 0
926.40 0
926.47 0
926.54 0
926.61 0
926.68 0
926.75 0
926.82 0
926.89 0
926.96 0
927.03 0
927.10 0
927.17 0
927.24 0
927.31 0
927.38 0
927.45 0
927.52 0
927.59 0
927.66 0
927.73 0
927.80 0
927.87 0
927.94 0
928.01 0
928.08 0
928.15 0
928.22 0
928.29 0
928.36 0
928.43 0
928.50 0
928.57 0
928.64 0
928.71 0
928.78 0
928.85 0
928.92 0
928.99 0
929.06 0
929.13 0
929.20 0
929.27 0
929.34 0
929.41 0
929.48 0
929.55 0
929.62 0
929.69 0
929.76 0
929.83 0
929.90 0
929.97 0
930.04 0
930.11 0
930.18 0
930.25 0
930.32 0
930.39 0
930.46 0
930.53 0
930.60 0
930.67 0
930.74 0
930.81 0
930.88 0
930.95 0
931.02 0
931.09 0
931.16 0
931.23 0
931.30 0
931.37 0
931.44 0
931.51 0
931.58 0
931.65 0
931.72 0
931.79 0
931.86 0
931.93 0
932.00 0
932.07 0
932.14 0
932.21 0
932.28 0
932.35 0
932.42 0
932.49 0
932.56 0
932.63 0
932.70 0
932.77 0
932.84 0
932.91 0
932.98 0
933.05 0
933.12 0
933.19 0
933.26 0
933.33 0
933.40 0
933.47 0
933.54 0
933.61 0
933.68 0
933.75 0
933.82 0
933.89 0
933.96 0
934.03 0
934.10 0
934.17 0
934.24 0
934.31 0
934.38 0
934.45 0
934.52 0
934.59 0
934.66 0
934.73 0
934.80 0
934.87 0
934.94 0
935.01 0
935.08 0
935.15 0
935.22 0
935.29 0
935.36 0
935.43 0
935.50 0
935.57 0
935.64 0
935.71 0
935.78 0
935.85 0
935.92 0
935.99 0
936.06 0
936.13 0
936.20 0
936.27 0
936.34 0
936.41 0
936.48 0
936.55 0
936.62 0
936.69 0
936.76 0
936.83 0
936.91 0
936.98 0
937.05 0
937.12 0
937.19 0
937.26 0
937.33 0
937.40 0
937.47 0
937.54 0
937.61 0
937.68 0
937.75 0
937.82 0
937.89 0
937.96 0
938.03 0
938.10 0
938.17 0
938.24 0
938.31 0
938.38 0
938.45 0
938.52 0
938.59 0
938.66 0
938.73 0
938.80 0
938.87 0
938.94 0
939.01 0
939.08 0
939.15 0
939.22 0
939.29 0
939.36 0
939.43 0
939.50 0
939.58 0
939.65 0
939.72 0
939.79 0
939.86 0
939.93 0
940.00 0
940.07 0
940.14 0
940.21 0
940.28 0
940.35 0
940.42 0
940.49 0
940.56 0
940.63 0
940.70 0
940.77 0
940.84 0
940.91 0
940.98 0
941.05 0
941.12 0
941.19 0
941.26 0
941.33 0
941.40 0
941.47 0
941.54 0
941.62 0
941.69 0
941.76 0
941.83 0
941.90 0
941.97 0
942.04 0
942.11 0
942.18 0
942.25 0
942.32 0
942.39 0
942.46 0
942.53 0
942.60 0
942.67 0
942.74 0
942.81 0
942.88 0
942.95 0
943.02 0
943.09 0
943.16 0
943.23 0
943.31 0
943.38 0
943.45 0
943.52 0
943.59 0
943.66 0
943.73 0
943.80 0
943.87 0
943.94 0
944.01 0
944.08 0
944.15 0
944.22 0
944.29 0
944.36 0
944.43 0
944.50 0
944.57 0
944.64 0
944.71 0
944.79 0
944.86 0
944.93 0
945.00 0
945.07 0
945.14 0
945.21 0
945.28 0
945.35 0
945.42 0
945.49 0
945.56 0
945.63 0
945.70 0
945.77 0
945.84 0
945.91 0
945.98 0
946.05 0
946.13 0
946.20 0
946.27 0
946.34 0
946.41 0
946.48 0
946.55 0
946.62 0
946.69 0
946.76 0
946.83 0
946.90 0
946.97 0
947.04 0
947.11 0
947.18 0
947.25 0
947.33 0
947.40 0
947.47 0
947.54 0
947.61 0
947.68 0
947.75 0
947.82 0
947.89 0
947.96 0
948.03 0
948.10 0
948.17 0
948.24 0
948.31 0
948.38 0
948.46 0
948.53 0
948.60 0
948.67 0
948.74 0
948.81 0
948.88 0
948.95 0
949.02 0
949.09 0
949.16 0
949.23 0
949.30 0
949.37 0
949.44 0
949.51 0
949.59 0
949.66 0
949.73 0
949.80 0
949.87 0
949.94 0
950.01 0
950.08 0
950.15 0
950.22 0
950.29 0
950.36 0
950.43 0
950.50 0
950.58 0
950.65 0
950.72 0
950.79 0
950.86 0
950.93 0
951.00 0
951.07 0
951.14 0
951.21 0
951.28 0
951.35 0
951.42 0
951.50 0
951.57 0
951.64 0
951.71 0
951.78 0
951.85 0
951.92 0
951.99 0
952.06 0
952.13 0
952.20 0
952.27 0
952.34 0
952.42 0
952.49 0
952.56 0
952.63 0
952.70 0
952.77 0
952.84 0
952.91 0
952.98 0
953.05 0
953.12 0
953.19 0
953.26 0
953.34 0
953.41 0
953.48 0
953.55 0
953.62 0
953.69 0
953.76 0
953.83 1
953.90 1
953.97 1
954.04 1
954.11 1
954.19 1
954.26 1
954.33 0
954.40 0
954.47 0
954.54 0
954.61 0
954.68 0
954.75 0
954.82 0
954.89 0
954.97 0
955.04 0
955.11 0
955.18 0
955.25 0
955.32 0
955.39 0
955.46 0
955.53 0
955.60 0
955.67 0
955.75 0
955.82 0
955.89 0
955.96 0
956.03 0
956.10 0
956.17 0
956.24 0
956.31 0
956.38 0
956.45 0
956.53 0
956.60 0
956.67 0
956.74 0
956.81 0
956.88 0
956.95 0
957.02 0
957.09 0
957.16 0
957.23 0
957.31 0
957.38 0
957.45 0
957.52 0
957.59 0
957.66 0
957.73 0
957.80 0
957.87 0
957.94 0
958.02 0
958.09 0
958.16 0
958.23 0
958.30 0
958.37 0
958.44 0
958.51 0
958.58 0
958.65 0
958.73 0
958.80 0
958.87 0
958.94 0
959.01 0
959.08 0
959.15 0
959.22 0
959.29 0
959.37 0
959.44 0
959.51 0
959.58 0
959.65 0
959.72 0
959.79 0
959.86 0
959.93 0
960.00 0
960.08 0
960.15 0
960.22 0
960.29 0
960.36 0
960.43 0
960.50 0
960.57 0
960.64 0
960.72 0
960.79 0
960.86 0
960.93 0
961.00 0
961.07 0
961.14 0
961.21 0
961.28 0
961.36 0
961.43 0
961.50 0
961.57 0
961.64 0
961.71 0
961.78 0
961.85 0
961.92 0
962.00 0
962.07 0
962.14 0
962.21 0
962.28 0
962.35 0
962.42 0
962.49 0
962.56 0
962.64 0
962.71 0
962.78 0
962.85 0
962.92 0
962.99 0
963.06 0
963.13 0
963.21 0
963.28 0
963.35 0
963.42 0
963.49 0
963.56 0
963.63 0
963.70 0
963.78 0
963.85 0
963.92 0
963.99 0
964.06 0
964.13 0
964.20 0
964.27 0
964.34 0
964.42 0
964.49 0
964.56 0
964.63 0
964.70 0
964.77 0
964.84 0
964.91 0
964.99 0
965.06 0
965.13 0
965.20 0
965.27 0
965.34 0
965.41 0
965.48 0
965.56 0
965.63 0
965.70 1
965.77 1
965.84 1
965.91 1
965.98 1
966.06 1
966.13 1
966.20 1
966.27 0
966.34 0
966.41 0
966.48 0
966.55 0
966.63 0
966.70 0
966.77 0
966.84 1
966.91 1
966.98 0
967.05 0
967.12 0
967.20 0
967.27 0
967.34 0
967.41 0
967.48 0
967.55 0
967.62 0
967.70 0
967.77 0
967.84 0
967.91 0
967.98 0
968.05 0
968.12 0
968.20 0
968.27 0
968.34 0
968.41 0
968.48 0
968.55 0
968.62 0
968.69 0
968.77 0
968.84 0
968.91 0
968.98 0
969.05 0
969.12 0
969.19 0
969.27 0
969.34 0
969.41 0
969.48 0
969.55 0
969.62 0
969.69 0
969.77 0
969.84 0
969.91 0
969.98 0
970.05 0
970.12 0
970.19 0
970.27 0
970.34 0
970.41 0
970.48 0
970.55 0
970.62 0
970.69 0
970.77 0
970.84 0
970.91 0
970.98 0
971.05 0
971.12 0
971.20 0
971.27 0
971.34 0
971.41 0
971.48 0
971.55 0
971.62 0
971.70 0
971.77 0
971.84 0
971.91 0
971.98 0
972.05 0
972.12 0
972.20 0
972.27 0
972.34 1
972.41 1
972.48 1
972.55 1
972.63 1
972.70 1
972.77 1
972.84 1
972.91 0
972.98 0
973.05 0
973.13 0
973.20 0
973.27 0
973.34 0
973.41 0
973.48 0
973.56 0
973.63 0
973.70 0
973.77 0
973.84 0
973.91 0
973.99 0
974.06 0
974.13 0
974.20 0
974.27 0
974.34 0
974.41 0
974.49 0
974.56 0
974.63 0
974.70 0
974.77 0
974.84 0
974.92 0
974.99 0
975.06 0
975.13 0
975.20 0
975.27 0
975.35 0
975.42 0
975.49 0
975.56 0
975.63 0
975.70 0
975.78 0
975.85 0
975.92 0
975.99 0
976.06 0
976.13 0
976.21 0
976.28 0
976.35 0
976.42 0
976.49 0
976.56 0
976.64 0
976.71 0
976.78 0
976.85 0
976.92 0
976.99 0
977.07 0
977.14 0
977.21 0
977.28 0
977.35 0
977.42 0
977.50 0
977.57 0
977.64 0
977.71 1
977.78 1
977.85 1
977.93 1
978.00 1
978.07 1
978.14 1
978.21 1
978.28 1
978.36 1
978.43 1
978.50 1
978.57 1
978.64 1
978.72 0
978.79 0
978.86 0
978.93 0
979.00 1
979.07 1
979.15 1
979.22 1
979.29 1
979.36 1
979.43 1
979.50 1
979.58 1
979.65 1
979.72 1
979.79 1
979.86 1
979.94 1
980.01 1
980.08 1
980.15 1
980.22 1
980.29 1
980.37 1
980.44 1
980.51 1
980.58 1
980.65 1
980.73 1
980.80 1
980.87 0
980.94 0
981.01 0
981.08 0
981.16 0
981.23 0
981.30 1
981.37 1
981.44 1
981.52 1
981.59 1
981.66 0
981.73 0
981.80 0
981.88 0
981.95 0
982.02 0
982.09 0
982.16 0
982.23 0
982.31 0
982.38 0
982.45 0
982.52 0
982.59 0
982.67 0
982.74 0
982.81 0
982.88 0
982.95 0
983.03 0
983.10 0
983.17 0
983.24 0
983.31 0
983.39 0
983.46 0
983.53 0
983.60 0
983.67 0
983.75 0
983.82 0
983.89 0
983.96 0
984.03 0
984.10 0
984.18 1
984.25 1
984.32 1
984.39 1
984.46 1
984.54 1
984.61 1
984.68 1
984.75 1
984.82 1
984.90 1
984.97 1
985.04 1
985.11 1
985.18 1
985.26 1
985.33 1
985.40 1
985.47 1
985.54 1
985.62 1
985.69 1
985.76 1
985.83 1
985.90 0
985.98 0
986.05 1
986.12 1
986.19 1
986.26 1
986.34 1
986.41 1
986.48 1
986.55 2
986.63 2
986.70 2
986.77 3
986.84 3
986.91 4
986.99 4
987.06 4
987.13 4
987.20 4
987.27 4
987.35 4
987.42 4
987.49 5
987.56 5
987.63 6
987.71 6
987.78 6
987.85 6
987.92 7
987.99 7
988.07 7
988.14 7
988.21 7
988.28 7
988.35 7
988.43 7
988.50 7
988.57 6
988.64 6
988.72 6
988.79 6
988.86 6
988.93 6
989.00 6
989.08 6
989.15 6
989.22 6
989.29 6
989.36 6
989.44 6
989.51 6
989.58 5
989.65 5
989.73 5
989.80 5
989.87 5
989.94 5
990.01 5
990.09 5
990.16 5
990.23 5
990.30 5
990.38 4
990.45 4
990.52 4
990.59 4
990.66 4
990.74 4
990.81 5
990.88 5
990.95 6
991.02 6
991.10 7
991.17 7
991.24 7
991.31 8
991.39 8
991.46 7
991.53 7
991.60 7
991.67 7
991.75 7
991.82 8
991.89 8
991.96 9
992.04 10
992.11 10
992.18 11
992.25 11
992.33 12
992.40 12
992.47 12
992.54 13
992.61 13
992.69 13
992.76 12
992.83 11
992.90 11
992.98 10
993.05 9
993.12 8
993.19 8
993.26 8
993.34 7
993.41 7
993.48 7
993.55 7
993.63 7
993.70 7
993.77 6
993.84 6
993.92 6
993.99 6
994.06 6
994.13 5
994.20 5
994.28 5
994.35 5
994.42 5
994.49 4
994.57 4
994.64 4
994.71 4
994.78 4
994.86 5
994.93 5
995.00 5
995.07 5
995.15 5
995.22 5
995.29 5
995.36 5
995.43 5
995.51 5
995.58 5
995.65 5
995.72 4
995.80 4
995.87 4
995.94 3
996.01 3
996.09 3
996.16 3
996.23 2
996.30 2
996.38 2
996.45 2
996.52 2
996.59 1
996.67 1
996.74 1
996.81 1
996.88 1
996.96 1
997.03 1
997.10 1
997.17 1
997.24 2
997.32 2
997.39 3
997.46 3
997.53 3
997.61 3
997.68 3
997.75 3
997.82 2
997.90 1
997.97 1
998.04 0
998.11 0
998.19 0
998.26 0
998.33 1
998.40 1
998.48 1
998.55 1
998.62 2
998.69 2
998.77 2
998.84 1
998.91 1
998.98 1
999.06 1
999.13 1
999.20 1
999.27 1
999.35 1
999.42 1
999.49 1
999.56 2
999.64 2
999.71 2
999.78 2
999.85 2
999.93 2
1000.00 2
1000.07 2
1000.14 2
1000.22 2
1000.29 2
1000.36 2
1000.43 2
1000.51 2
1000.58 2
1000.65 2
1000.72 2
1000.80 2
1000.87 2
1000.94 2
1001.02 3
1001.09 3
1001.16 3
1001.23 4
1001.31 4
1001.38 5
1001.45 5
1001.52 5
1001.60 5
1001.67 5
1001.74 5
1001.81 5
1001.89 5
1001.96 5
1002.03 5
1002.10 5
1002.18 6
1002.25 6
1002.32 6
1002.39 6
1002.47 6
1002.54 7
1002.61 7
1002.68 7
1002.76 7
1002.83 7
1002.90 7
1002.98 7
1003.05 8
1003.12 8
1003.19 9
1003.27 10
1003.34 11
1003.41 12
1003.48 13
1003.56 14
1003.63 15
1003.70 16
1003.77 17
1003.85 17
1003.92 17
1003.99 17
1004.07 17
1004.14 17
1004.21 17
1004.28 16
1004.36 16
1004.43 16
1004.50 15
1004.57 15
1004.65 15
1004.72 15
1004.79 15
1004.87 15
1004.94 16
1005.01 16
1005.08 17
1005.16 17
1005.23 17
1005.30 17
1005.37 17
1005.45 16
1005.52 16
1005.59 15
1005.67 16
1005.74 16
1005.81 17
1005.88 17
1005.96 18
1006.03 19
1006.10 20
1006.17 20
1006.25 20
1006.32 20
1006.39 20
1006.47 19
1006.54 19
1006.61 18
1006.68 18
1006.76 18
1006.83 18
1006.90 18
1006.97 18
1007.05 18
1007.12 17
1007.19 17
1007.27 16
1007.34 15
1007.41 15
1007.48 14
1007.56 14
1007.63 13
1007.70 13
1007.78 13
1007.85 13
1007.92 13
1007.99 13
1008.07 13
1008.14 13
1008.21 13
1008.29 12
1008.36 12
1008.43 11
1008.50 11
1008.58 11
1008.65 10
1008.72 10
1008.80 10
1008.87 10
1008.94 10
1009.01 10
1009.09 10
1009.16 10
1009.23 10
1009.31 10
1009.38 11
1009.45 11
1009.52 12
1009.60 13
1009.67 14
1009.74 14
1009.82 15
1009.89 15
1009.96 15
1010.03 15
1010.11 14
1010.18 14
1010.25 14
1010.33 14
1010.40 14
1010.47 14
1010.54 14
1010.62 14
1010.69 14
1010.76 14
1010.84 14
1010.91 14
1010.98 13
1011.06 13
1011.13 13
1011.20 13
1011.27 13
1011.35 14
1011.42 14
1011.49 15
1011.57 15
1011.64 16
1011.71 16
1011.78 16
1011.86 16
1011.93 15
1012.00 15
1012.08 14
1012.15 13
1012.22 12
1012.30 12
1012.37 12
1012.44 12
1012.51 12
1012.59 12
1012.66 12
1012.73 11
1012.81 11
1012.88 11
1012.95 11
1013.03 11
1013.10 11
1013.17 11
1013.24 11
1013.32 11
1013.39 11
1013.46 10
1013.54 10
1013.61 9
1013.68 8
1013.76 8
1013.83 8
1013.90 8
1013.97 8
1014.05 8
1014.12 9
1014.19 9
1014.27 10
1014.34 10
1014.41 10
1014.49 10
1014.56 9
1014.63 9
1014.71 8
1014.78 8
1014.85 7
1014.92 7
1015.00 7
1015.07 7
1015.14 6
1015.22 6
1015.29 6
1015.36 6
1015.44 5
1015.51 5
1015.58 5
1015.66 5
1015.73 4
1015.80 4
1015.87 4
1015.95 3
1016.02 3
1016.09 3
1016.17 3
1016.24 3
1016.31 3
1016.39 3
1016.46 4
1016.53 4
1016.61 3
1016.68 4
1016.75 4
1016.83 4
1016.90 4
1016.97 4
1017.04 4
1017.12 4
1017.19 4
1017.26 4
1017.34 4
1017.41 4
1017.48 3
1017.56 3
1017.63 2
1017.70 2
1017.78 2
1017.85 2
1017.92 2
1018.00 2
1018.07 2
1018.14 2
1018.22 2
1018.29 2
1018.36 2
1018.44 2
1018.51 2
1018.58 2
1018.65 2
1018.73 2
1018.80 2
1018.87 2
1018.95 2
1019.02 2
1019.09 1
1019.17 1
1019.24 1
1019.31 0
1019.39 0
1019.46 0
1019.53 0
1019.61 0
1019.68 0
1019.75 0
1019.83 0
1019.90 0
1019.97 0
1020.05 0
1020.12 1
1020.19 1
1020.27 2
1020.34 3
1020.41 3
1020.49 4
1020.56 5
1020.63 5
1020.71 6
1020.78 6
1020.85 6
1020.93 7
1021.00 8
1021.07 11
1021.15 14
1021.22 19
1021.29 25
1021.37 32
1021.44 40
1021.51 48
1021.59 56
1021.66 63
1021.73 70
1021.81 76
1021.88 81
1021.95 86
1022.03 90
1022.10 94
1022.17 97
1022.25 99
1022.32 100
1022.39 100
1022.47 99
1022.54 99
1022.61 98
1022.69 97
1022.76 97
1022.83 96
1022.91 96
1022.98 94
1023.05 92
1023.13 89
1023.20 85
1023.27 81
1023.35 78
1023.42 75
1023.49 72
1023.57 70
1023.64 69
1023.71 68
1023.79 67
1023.86 66
1023.93 65
1024.01 64
1024.08 62
1024.15 60
1024.23 58
1024.30 56
1024.37 53
1024.45 51
1024.52 49
1024.59 47
1024.67 45
1024.74 43
1024.81 41
1024.89 40
1024.96 39
1025.03 39
1025.11 40
1025.18 41
1025.25 42
1025.33 43
1025.40 45
1025.47 47
1025.55 49
1025.62 51
1025.70 52
1025.77 54
1025.84 55
1025.92 55
1025.99 55
1026.06 55
1026.14 54
1026.21 53
1026.28 52
1026.36 51
1026.43 50
1026.50 49
1026.58 49
1026.65 48
1026.72 48
1026.80 48
1026.87 47
1026.94 47
1027.02 48
1027.09 48
1027.17 49
1027.24 50
1027.31 51
1027.39 51
1027.46 51
1027.53 51
1027.61 51
1027.68 51
1027.75 51
1027.83 51
1027.90 51
1027.97 51
1028.05 50
1028.12 49
1028.19 49
1028.27 48
1028.34 47
1028.42 47
1028.49 47
1028.56 46
1028.64 46
1028.71 45
1028.78 44
1028.86 43
1028.93 42
1029.00 41
1029.08 40
1029.15 40
1029.22 39
1029.30 39
1029.37 39
1029.45 39
1029.52 39
1029.59 40
1029.67 40
1029.74 41
1029.81 41
1029.89 41
1029.96 41
1030.03 40
1030.11 39
1030.18 38
1030.26 38
1030.33 38
1030.40 38
1030.48 38
1030.55 39
1030.62 40
1030.70 41
1030.77 41
1030.84 41
1030.92 40
1030.99 39
1031.07 38
1031.14 37
1031.21 35
1031.29 34
1031.36 33
1031.43 32
1031.51 31
1031.58 30
1031.65 29
1031.73 28
1031.80 28
1031.88 27
1031.95 27
1032.02 26
1032.10 26
1032.17 26
1032.24 25
1032.32 25
1032.39 25
1032.47 25
1032.54 25
1032.61 24
1032.69 24
1032.76 24
1032.83 24
1032.91 24
1032.98 23
1033.05 23
1033.13 22
1033.20 21
1033.28 20
1033.35 19
1033.42 18
1033.50 17
1033.57 16
1033.64 16
1033.72 15
1033.79 14
1033.87 13
1033.94 13
1034.01 12
1034.09 12
1034.16 11
1034.23 11
1034.31 12
1034.38 12
1034.46 12
1034.53 12
1034.60 12
1034.68 12
1034.75 11
1034.82 10
1034.90 10
1034.97 9
1035.05 9
1035.12 9
1035.19 9
1035.27 9
1035.34 9
1035.42 9
1035.49 9
1035.56 9
1035.64 9
1035.71 9
1035.78 9
1035.86 9
1035.93 9
1036.01 10
1036.08 10
1036.15 10
1036.23 10
1036.30 11
1036.38 11
1036.45 10
1036.52 10
1036.60 9
1036.67 8
1036.74 7
1036.82 6
1036.89 6
1036.97 5
1037.04 5
1037.11 5
1037.19 5
1037.26 5
1037.34 6
1037.41 6
1037.48 6
1037.56 5
1037.63 5
1037.70 5
1037.78 5
1037.85 4
1037.93 4
1038.00 3
1038.07 3
1038.15 3
1038.22 3
1038.30 3
1038.37 3
1038.44 3
1038.52 4
1038.59 4
1038.67 5
1038.74 6
1038.81 6
1038.89 7
1038.96 7
1039.04 7
1039.11 6
1039.18 6
1039.26 6
1039.33 6
1039.40 5
1039.48 5
1039.55 6
1039.63 6
1039.70 7
1039.77 7
1039.85 8
1039.92 8
1040.00 9
1040.07 10
1040.14 10
1040.22 11
1040.29 12
1040.37 12
1040.44 13
1040.51 13
1040.59 14
1040.66 15
1040.74 16
1040.81 17
1040.88 19
1040.96 21
1041.03 23
1041.11 26
1041.18 30
1041.25 34
1041.33 38
1041.40 42
1041.48 45
1041.55 48
1041.62 51
1041.70 54
1041.77 56
1041.85 59
1041.92 62
1041.99 65
1042.07 68
1042.14 71
1042.22 73
1042.29 75
1042.37 77
1042.44 78
1042.51 79
1042.59 80
1042.66 80
1042.74 80
1042.81 79
1042.88 77
1042.96 75
1043.03 73
1043.11 72
1043.18 71
1043.25 70
1043.33 71
1043.40 71
1043.48 72
1043.55 73
1043.62 74
1043.70 74
1043.77 74
1043.85 73
1043.92 72
1044.00 70
1044.07 68
1044.14 67
1044.22 65
1044.29 64
1044.37 62
1044.44 61
1044.51 61
1044.59 60
1044.66 60
1044.74 59
1044.81 59
1044.88 58
1044.96 57
1045.03 56
1045.11 55
1045.18 54
1045.26 53
1045.33 53
1045.40 52
1045.48 52
1045.55 52
1045.63 52
1045.70 52
1045.77 51
1045.85 51
1045.92 50
1046.00 50
1046.07 49
1046.15 48
1046.22 47
1046.29 46
1046.37 45
1046.44 44
1046.52 43
1046.59 43
1046.66 42
1046.74 42
1046.81 41
1046.89 40
1046.96 38
1047.04 37
1047.11 35
1047.18 34
1047.26 33
1047.33 32
1047.41 32
1047.48 33
1047.56 34
1047.63 35
1047.70 36
1047.78 37
1047.85 38
1047.93 39
1048.00 39
1048.08 39
1048.15 39
1048.22 40
1048.30 40
1048.37 40
1048.45 40
1048.52 40
1048.60 41
1048.67 41
1048.74 40
1048.82 40
1048.89 40
1048.97 39
1049.04 39
1049.12 39
1049.19 39
1049.26 38
1049.34 38
1049.41 39
1049.49 39
1049.56 40
1049.64 40
1049.71 41
1049.78 41
1049.86 41
1049.93 40
1050.01 40
1050.08 39
1050.16 39
1050.23 39
1050.30 38
1050.38 38
1050.45 38
1050.53 37
1050.60 36
1050.68 35
1050.75 34
1050.82 32
1050.90 31
1050.97 31
1051.05 30
1051.12 29
1051.20 29
1051.27 29
1051.35 29
1051.42 29
1051.49 30
1051.57 30
1051.64 29
1051.72 29
1051.79 28
1051.87 27
1051.94 26
1052.01 25
1052.09 25
1052.16 25
1052.24 25
1052.31 26
1052.39 26
1052.46 27
1052.54 27
1052.61 27
1052.68 26
1052.76 26
1052.83 24
1052.91 23
1052.98 21
1053.06 20
1053.13 18
1053.21 17
1053.28 15
1053.35 15
1053.43 15
1053.50 15
1053.58 16
1053.65 17
1053.73 18
1053.80 19
1053.88 19
1053.95 20
1054.02 20
1054.10 19
1054.17 18
1054.25 17
1054.32 16
1054.40 15
1054.47 14
1054.55 13
1054.62 12
1054.70 11
1054.77 10
1054.84 10
1054.92 10
1054.99 9
1055.07 9
1055.14 9
1055.22 8
1055.29 8
1055.37 7
1055.44 7
1055.51 7
1055.59 7
1055.66 7
1055.74 8
1055.81 8
1055.89 9
1055.96 9
1056.04 9
1056.11 8
1056.19 8
1056.26 7
1056.33 7
1056.41 6
1056.48 6
1056.56 6
1056.63 6
1056.71 5
1056.78 5
1056.86 4
1056.93 3
1057.01 2
1057.08 1
1057.15 0
1057.23 0
1057.30 0
1057.38 1
1057.45 1
1057.53 1
1057.60 1
1057.68 0
1057.75 0
1057.83 0
1057.90 0
1057.98 0
1058.05 0
1058.12 0
1058.20 0
1058.27 1
1058.35 3
1058.42 4
1058.50 4
1058.57 5
1058.65 5
1058.72 4
1058.80 4
1058.87 3
1058.95 2
1059.02 2
1059.09 1
1059.17 1
1059.24 1
1059.32 2
1059.39 2
1059.47 1
1059.54 1
1059.62 1
1059.69 0
1059.77 0
1059.84 0
1059.92 0
1059.99 0
1060.07 0
1060.14 0
1060.21 0
1060.29 0
1060.36 0
1060.44 0
1060.51 0
1060.59 1
1060.66 2
1060.74 2
1060.81 2
1060.89 2
1060.96 2
1061.04 2
1061.11 2
1061.19 2
1061.26 3
1061.34 5
1061.41 6
1061.49 7
1061.56 8
1061.63 8
1061.71 9
1061.78 10
1061.86 11
1061.93 12
1062.01 13
1062.08 13
1062.16 14
1062.23 14
1062.31 14
1062.38 13
1062.46 12
1062.53 12
1062.61 11
1062.68 11
1062.76 12
1062.83 12
1062.91 13
1062.98 14
1063.06 16
1063.13 17
1063.20 18
1063.28 20
1063.35 22
1063.43 25
1063.50 28
1063.58 33
1063.65 38
1063.73 43
1063.80 47
1063.88 51
1063.95 53
1064.03 55
1064.10 55
1064.18 55
1064.25 56
1064.33 56
1064.40 57
1064.48 58
1064.55 60
1064.63 61
1064.70 62
1064.78 63
1064.85 64
1064.93 64
1065.00 64
1065.08 64
1065.15 63
1065.23 63
1065.30 62
1065.37 62
1065.45 62
1065.52 63
1065.60 64
1065.67 66
1065.75 69
1065.82 71
1065.90 73
1065.97 75
1066.05 76
1066.12 76
1066.20 77
1066.27 76
1066.35 76
1066.42 75
1066.50 73
1066.57 72
1066.65 70
1066.72 68
1066.80 67
1066.87 65
1066.95 64
1067.02 62
1067.10 61
1067.17 60
1067.25 59
1067.32 58
1067.40 57
1067.47 57
1067.55 56
1067.62 56
1067.70 55
1067.77 53
1067.85 51
1067.92 49
1068.00 47
1068.07 45
1068.15 43
1068.22 42
1068.30 42
1068.37 43
1068.45 45
1068.52 46
1068.60 47
1068.67 47
1068.75 46
1068.82 44
1068.90 41
1068.97 39
1069.05 36
1069.12 33
1069.20 31
1069.27 30
1069.35 29
1069.42 29
1069.50 29
1069.57 29
1069.65 29
1069.72 29
1069.80 28
1069.87 27
1069.95 25
1070.02 23
1070.10 22
1070.17 21
1070.25 20
1070.32 20
1070.40 20
1070.47 20
1070.55 21
1070.62 21
1070.70 21
1070.77 21
1070.85 22
1070.92 22
1071.00 23
1071.07 24
1071.15 25
1071.22 25
1071.30 26
1071.37 26
1071.45 26
1071.52 25
1071.60 25
1071.67 25
1071.75 25
1071.82 25
1071.90 26
1071.97 25
1072.05 25
1072.12 25
1072.20 24
1072.27 23
1072.35 22
1072.42 21
1072.50 20
1072.57 19
1072.65 18
1072.72 17
1072.80 17
1072.88 16
1072.95 16
1073.03 15
1073.10 15
1073.18 14
1073.25 14
1073.33 13
1073.40 12
1073.48 11
1073.55 9
1073.63 8
1073.70 7
1073.78 6
1073.85 5
1073.93 4
1074.00 4
1074.08 3
1074.15 3
1074.23 2
1074.30 2
1074.38 1
1074.45 0
1074.53 0
1074.60 0
1074.68 0
1074.75 0
1074.83 0
1074.90 0
1074.98 0
1075.06 0
1075.13 1
1075.21 2
1075.28 2
1075.36 3
1075.43 3
1075.51 3
1075.58 3
1075.66 3
1075.73 2
1075.81 2
1075.88 1
1075.96 1
1076.03 0
1076.11 0
1076.18 0
1076.26 0
1076.33 0
1076.41 1
1076.48 1
1076.56 1
1076.64 2
1076.71 2
1076.79 3
1076.86 3
1076.94 5
1077.01 6
1077.09 7
1077.16 8
1077.24 8
1077.31 7
1077.39 7
1077.46 6
1077.54 5
1077.61 4
1077.69 4
1077.76 4
1077.84 4
1077.92 5
1077.99 5
1078.07 6
1078.14 7
1078.22 7
1078.29 8
1078.37 9
1078.44 10
1078.52 10
1078.59 11
1078.67 11
1078.74 12
1078.82 12
1078.89 12
1078.97 13
1079.04 13
1079.12 14
1079.20 15
1079.27 17
1079.35 20
1079.42 22
1079.50 26
1079.57 29
1079.65 33
1079.72 36
1079.80 39
1079.87 43
1079.95 45
1080.02 48
1080.10 50
1080.18 52
1080.25 53
1080.33 54
1080.40 55
1080.48 54
1080.55 54
1080.63 53
1080.70 53
1080.78 52
1080.85 51
1080.93 50
1081.00 48
1081.08 47
1081.16 46
1081.23 45
1081.31 44
1081.38 44
1081.46 45
1081.53 45
1081.61 46
1081.68 47
1081.76 49
1081.83 50
1081.91 51
1081.99 52
1082.06 53
1082.14 54
1082.21 55
1082.29 54
1082.36 53
1082.44 52
1082.51 49
1082.59 47
1082.66 46
1082.74 45
1082.82 45
1082.89 46
1082.97 47
1083.04 49
1083.12 50
1083.19 51
1083.27 52
1083.34 52
1083.42 52
1083.50 52
1083.57 52
1083.65 52
1083.72 52
1083.80 51
1083.87 50
1083.95 49
1084.02 47
1084.10 45
1084.17 43
1084.25 42
1084.33 40
1084.40 39
1084.48 38
1084.55 37
1084.63 36
1084.70 35
1084.78 34
1084.85 33
1084.93 32
1085.01 31
1085.08 30
1085.16 29
1085.23 28
1085.31 27
1085.38 27
1085.46 27
1085.53 28
1085.61 29
1085.69 31
1085.76 31
1085.84 32
1085.91 32
1085.99 32
1086.06 32
1086.14 31
1086.22 30
1086.29 30
1086.37 30
1086.44 29
1086.52 29
1086.59 30
1086.67 30
1086.74 31
1086.82 31
1086.90 32
1086.97 32
1087.05 31
1087.12 30
1087.20 29
1087.27 27
1087.35 26
1087.43 25
1087.50 24
1087.58 23
1087.65 23
1087.73 23
1087.80 23
1087.88 23
1087.95 23
1088.03 23
1088.11 24
1088.18 24
1088.26 24
1088.33 24
1088.41 24
1088.48 24
1088.56 23
1088.64 23
1088.71 23
1088.79 23
1088.86 23
1088.94 22
1089.01 22
1089.09 21
1089.17 20
1089.24 20
1089.32 20
1089.39 20
1089.47 20
1089.54 21
1089.62 22
1089.70 23
1089.77 24
1089.85 25
1089.92 26
1090.00 26
1090.07 27
1090.15 27
1090.23 28
1090.30 29
1090.38 30
1090.45 32
1090.53 33
1090.60 35
1090.68 36
1090.76 36
1090.83 36
1090.91 35
1090.98 35
1091.06 34
1091.13 34
1091.21 34
1091.29 34
1091.36 34
1091.44 32
1091.51 31
1091.59 29
1091.67 27
1091.74 25
1091.82 24
1091.89 23
1091.97 23
1092.04 24
1092.12 25
1092.20 25
1092.27 26
1092.35 26
1092.42 25
1092.50 24
1092.57 22
1092.65 20
1092.73 18
1092.80 16
1092.88 14
1092.95 13
1093.03 12
1093.11 12
1093.18 11
1093.26 11
1093.33 11
1093.41 11
1093.48 10
1093.56 10
1093.64 10
1093.71 10
1093.79 11
1093.86 12
1093.94 14
1094.02 15
1094.09 17
1094.17 18
1094.24 19
1094.32 19
1094.40 18
1094.47 18
1094.55 17
1094.62 16
1094.70 16
1094.77 15
1094.85 15
1094.93 15
1095.00 15
1095.08 14
1095.15 14
1095.23 13
1095.31 12
1095.38 11
1095.46 11
1095.53 10
1095.61 9
1095.69 9
1095.76 9
1095.84 9
1095.91 10
1095.99 10
1096.07 11
1096.14 11
1096.22 11
1096.29 10
1096.37 8
1096.45 6
1096.52 3
1096.60 1
1096.67 0
1096.75 0
1096.83 0
1096.90 1
1096.98 2
1097.05 4
1097.13 5
1097.20 6
1097.28 7
1097.36 7
1097.43 6
1097.51 5
1097.58 4
1097.66 3
1097.74 2
1097.81 0
1097.89 0
1097.96 0
1098.04 0
1098.12 0
1098.19 0
1098.27 0
1098.34 0
1098.42 3
1098.50 5
1098.57 7
1098.65 9
1098.73 9
1098.80 8
1098.88 7
1098.95 6
1099.03 5
1099.11 4
1099.18 4
1099.26 5
1099.33 5
1099.41 5
1099.49 5
1099.56 5
1099.64 4
1099.71 4
1099.79 3
1099.87 3
1099.94 2
1100.02 2
1100.09 1
1100.17 0
1100.25 0
1100.32 0
1100.40 0
1100.47 0
1100.55 0
1100.63 0
1100.70 0
1100.78 0
1100.86 1
1100.93 2
1101.01 3
1101.08 3
1101.16 4
1101.24 5
1101.31 6
1101.39 7
1101.46 8
1101.54 9
1101.62 10
1101.69 12
1101.77 13
1101.84 14
1101.92 15
1102.00 17
1102.07 18
1102.15 19
1102.23 21
1102.30 22
1102.38 23
1102.45 23
1102.53 23
1102.61 23
1102.68 22
1102.76 21
1102.83 21
1102.91 20
1102.99 21
1103.06 22
1103.14 24
1103.22 26
1103.29 27
1103.37 29
1103.44 30
1103.52 30
1103.60 31
1103.67 31
1103.75 32
1103.83 33
1103.90 35
1103.98 37
1104.05 40
1104.13 43
1104.21 46
1104.28 48
1104.36 49
1104.44 50
1104.51 50
1104.59 49
1104.66 48
1104.74 48
1104.82 47
1104.89 48
1104.97 49
1105.05 50
1105.12 51
1105.20 52
1105.27 52
1105.35 51
1105.43 50
1105.50 49
1105.58 48
1105.66 47
1105.73 47
1105.81 47
1105.88 47
1105.96 48
1106.04 48
1106.11 48
1106.19 48
1106.27 48
1106.34 48
1106.42 48
1106.49 48
1106.57 48
1106.65 48
1106.72 47
1106.80 45
1106.88 43
1106.95 42
1107.03 40
1107.10 39
1107.18 39
1107.26 39
1107.33 40
1107.41 41
1107.49 43
1107.56 44
1107.64 45
1107.72 46
1107.79 45
1107.87 44
1107.94 43
1108.02 41
1108.10 39
1108.17 37
1108.25 36
1108.33 35
1108.40 35
1108.48 35
1108.56 34
1108.63 34
1108.71 34
1108.78 33
1108.86 33
1108.94 33
1109.01 33
1109.09 33
1109.17 32
1109.24 32
1109.32 30
1109.40 29
1109.47 28
1109.55 26
1109.62 25
1109.70 24
1109.78 24
1109.85 23
1109.93 23
1110.01 23
1110.08 22
1110.16 22
1110.24 21
1110.31 20
1110.39 20
1110.47 19
1110.54 19
1110.62 19
1110.69 19
1110.77 18
1110.85 18
1110.92 17
1111.00 16
1111.08 15
1111.15 14
1111.23 13
1111.31 13
1111.38 13
1111.46 13
1111.54 13
1111.61 14
1111.69 14
1111.77 14
1111.84 13
1111.92 12
1111.99 11
1112.07 10
1112.15 10
1112.22 10
1112.30 11
1112.38 11
1112.45 11
1112.53 11
1112.61 11
1112.68 10
1112.76 11
1112.84 11
1112.91 12
1112.99 13
1113.07 14
1113.14 15
1113.22 15
1113.30 15
1113.37 15
1113.45 15
1113.53 15
1113.60 15
1113.68 16
1113.76 17
1113.83 17
1113.91 18
1113.98 18
1114.06 18
1114.14 18
1114.21 17
1114.29 16
1114.37 15
1114.44 15
1114.52 15
1114.60 16
1114.67 17
1114.75 19
1114.83 20
1114.90 22
1114.98 23
1115.06 23
1115.13 22
1115.21 21
1115.29 19
1115.36 18
1115.44 17
1115.52 17
1115.59 17
1115.67 17
1115.75 17
1115.82 17
1115.90 16
1115.98 15
1116.05 14
1116.13 13
1116.21 12
1116.28 12
1116.36 12
1116.44 12
1116.51 11
1116.59 11
1116.67 10
1116.74 9
1116.82 8
1116.90 8
1116.97 8
1117.05 10
1117.13 12
1117.20 14
1117.28 16
1117.36 18
1117.43 19
1117.51 20
1117.59 20
1117.66 21
1117.74 21
1117.82 22
1117.89 23
1117.97 25
1118.05 26
1118.12 28
1118.20 30
1118.28 33
1118.35 35
1118.43 38
1118.51 41
1118.58 45
1118.66 47
1118.74 50
1118.81 51
1118.89 51
1118.97 50
1119.04 49
1119.12 47
1119.20 45
1119.27 43
1119.35 42
1119.43 41
1119.50 40
1119.58 39
1119.66 39
1119.73 37
1119.81 36
1119.89 35
1119.96 33
1120.04 32
1120.12 31
1120.19 30
1120.27 30
1120.35 30
1120.43 30
1120.50 29
1120.58 29
1120.66 28
1120.73 27
1120.81 26
1120.89 25
1120.96 24
1121.04 24
1121.12 24
1121.19 24
1121.27 25
1121.35 25
1121.42 26
1121.50 27
1121.58 27
1121.65 27
1121.73 26
1121.81 26
1121.88 25
1121.96 24
1122.04 23
1122.11 22
1122.19 21
1122.27 21
1122.35 20
1122.42 21
1122.50 21
1122.58 21
1122.65 21
1122.73 20
1122.81 19
1122.88 18
1122.96 17
1123.04 15
1123.11 14
1123.19 13
1123.27 14
1123.34 14
1123.42 16
1123.50 18
1123.58 20
1123.65 22
1123.73 24
1123.81 25
1123.88 26
1123.96 25
1124.04 25
1124.11 24
1124.19 24
1124.27 23
1124.34 23
1124.42 22
1124.50 22
1124.58 22
1124.65 21
1124.73 21
1124.81 19
1124.88 18
1124.96 17
1125.04 16
1125.11 15
1125.19 15
1125.27 16
1125.34 17
1125.42 18
1125.50 18
1125.58 19
1125.65 19
1125.73 18
1125.81 18
1125.88 18
1125.96 18
1126.04 18
1126.11 18
1126.19 19
1126.27 20
1126.35 20
1126.42 20
1126.50 20
1126.58 20
1126.65 19
1126.73 18
1126.81 17
1126.88 16
1126.96 15
1127.04 15
1127.12 15
1127.19 15
1127.27 16
1127.35 16
1127.42 16
1127.50 16
1127.58 15
1127.65 15
1127.73 14
1127.81 13
1127.89 13
1127.96 14
1128.04 14
1128.12 14
1128.19 14
1128.27 13
1128.35 12
1128.42 11
1128.50 9
1128.58 8
1128.66 7
1128.73 7
1128.81 6
1128.89 5
1128.96 5
1129.04 4
1129.12 2
1129.20 1
1129.27 0
1129.35 0
1129.43 0
1129.50 0
1129.58 0
1129.66 0
1129.74 0
1129.81 0
1129.89 1
1129.97 1
1130.04 1
1130.12 1
1130.20 1
1130.27 1
1130.35 2
1130.43 4
1130.51 7
1130.58 10
1130.66 13
1130.74 17
1130.81 19
1130.89 21
1130.97 22
1131.05 21
1131.12 21
1131.20 20
1131.28 19
1131.35 18
1131.43 18
1131.51 18
1131.59 17
1131.66 17
1131.74 16
1131.82 15
1131.89 14
1131.97 13
1132.05 14
1132.13 15
1132.20 16
1132.28 18
1132.36 20
1132.44 22
1132.51 24
1132.59 24
1132.67 25
1132.74 25
1132.82 25
1132.90 24
1132.98 23
1133.05 21
1133.13 20
1133.21 18
1133.28 17
1133.36 17
1133.44 19
1133.52 21
1133.59 25
1133.67 30
1133.75 35
1133.83 39
1133.90 41
1133.98 43
1134.06 43
1134.13 42
1134.21 40
1134.29 39
1134.37 38
1134.44 38
1134.52 38
1134.60 40
1134.67 41
1134.75 42
1134.83 44
1134.91 45
1134.98 46
1135.06 46
1135.14 45
1135.22 43
1135.29 41
1135.37 37
1135.45 33
1135.53 30
1135.60 26
1135.68 23
1135.76 21
1135.83 19
1135.91 18
1135.99 17
1136.07 16
1136.14 16
1136.22 16
1136.30 16
1136.38 17
1136.45 18
1136.53 18
1136.61 19
1136.68 19
1136.76 19
1136.84 19
1136.92 18
1136.99 17
1137.07 16
1137.15 14
1137.23 13
1137.30 12
1137.38 11
1137.46 11
1137.54 12
1137.61 12
1137.69 14
1137.77 15
1137.85 16
1137.92 18
1138.00 19
1138.08 20
1138.15 21
1138.23 21
1138.31 21
1138.39 20
1138.46 19
1138.54 16
1138.62 13
1138.70 11
1138.77 8
1138.85 6
1138.93 5
1139.01 4
1139.08 5
1139.16 7
1139.24 9
1139.32 12
1139.39 15
1139.47 18
1139.55 20
1139.63 23
1139.70 26
1139.78 29
1139.86 31
1139.94 33
1140.01 35
1140.09 36
1140.17 37
1140.25 36
1140.32 35
1140.40 34
1140.48 32
1140.55 30
1140.63 28
1140.71 27
1140.79 26
1140.86 26
1140.94 27
1141.02 28
1141.10 28
1141.17 29
1141.25 30
1141.33 30
1141.41 30
1141.48 31
1141.56 32
1141.64 34
1141.72 35
1141.79 36
1141.87 38
1141.95 38
1142.03 38
1142.10 38
1142.18 37
1142.26 35
1142.34 34
1142.42 33
1142.49 33
1142.57 33
1142.65 33
1142.73 34
1142.80 36
1142.88 37
1142.96 39
1143.04 40
1143.11 41
1143.19 42
1143.27 42
1143.35 41
1143.42 40
1143.50 39
1143.58 37
1143.66 36
1143.73 35
1143.81 35
1143.89 35
1143.97 35
1144.04 36
1144.12 36
1144.20 36
1144.28 35
1144.35 34
1144.43 33
1144.51 31
1144.59 30
1144.66 29
1144.74 29
1144.82 29
1144.90 30
1144.98 30
1145.05 31
1145.13 31
1145.21 30
1145.29 29
1145.36 28
1145.44 26
1145.52 25
1145.60 24
1145.67 24
1145.75 24
1145.83 25
1145.91 26
1145.98 26
1146.06 27
1146.14 28
1146.22 29
1146.29 30
1146.37 30
1146.45 31
1146.53 32
1146.61 33
1146.68 34
1146.76 35
1146.84 36
1146.92 36
1146.99 35
1147.07 33
1147.15 32
1147.23 30
1147.30 28
1147.38 27
1147.46 26
1147.54 26
1147.62 26
1147.69 27
1147.77 28
1147.85 28
1147.93 29
1148.00 29
1148.08 29
1148.16 30
1148.24 30
1148.32 31
1148.39 33
1148.47 35
1148.55 37
1148.63 40
1148.70 43
1148.78 46
1148.86 50
1148.94 54
1149.01 58
1149.09 62
1149.17 65
1149.25 68
1149.33 69
1149.40 70
1149.48 70
1149.56 70
1149.64 71
1149.71 73
1149.79 77
1149.87 83
1149.95 89
1150.03 96
1150.10 102
1150.18 107
1150.26 110
1150.34 111
1150.41 110
1150.49 108
1150.57 105
1150.65 102
1150.73 100
1150.80 99
1150.88 98
1150.96 98
1151.04 98
1151.12 99
1151.19 99
1151.27 99
1151.35 99
1151.43 99
1151.50 98
1151.58 98
1151.66 97
1151.74 97
1151.82 97
1151.89 97
1151.97 98
1152.05 99
1152.13 101
1152.21 102
1152.28 103
1152.36 104
1152.44 105
1152.52 106
1152.59 107
1152.67 107
1152.75 106
1152.83 105
1152.91 102
1152.98 98
1153.06 93
1153.14 89
1153.22 84
1153.30 80
1153.37 77
1153.45 75
1153.53 74
1153.61 73
1153.68 72
1153.76 72
1153.84 70
1153.92 69
1154.00 68
1154.07 66
1154.15 65
1154.23 64
1154.31 63
1154.39 62
1154.46 61
1154.54 61
1154.62 60
1154.70 60
1154.78 60
1154.85 59
1154.93 59
1155.01 59
1155.09 58
1155.17 58
1155.24 58
1155.32 59
1155.40 59
1155.48 59
1155.56 59
1155.63 58
1155.71 57
1155.79 56
1155.87 55
1155.95 54
1156.02 54
1156.10 55
1156.18 56
1156.26 58
1156.34 61
1156.41 65
1156.49 68
1156.57 70
1156.65 72
1156.73 72
1156.80 72
1156.88 70
1156.96 68
1157.04 67
1157.12 66
1157.19 66
1157.27 66
1157.35 66
1157.43 66
1157.51 66
1157.58 65
1157.66 63
1157.74 61
1157.82 58
1157.90 55
1157.97 52
1158.05 49
1158.13 45
1158.21 42
1158.29 38
1158.36 35
1158.44 32
1158.52 29
1158.60 29
1158.68 29
1158.75 30
1158.83 32
1158.91 34
1158.99 36
1159.07 37
1159.15 37
1159.22 36
1159.30 34
1159.38 32
1159.46 31
1159.54 31
1159.61 32
1159.69 33
1159.77 36
1159.85 39
1159.93 42
1160.00 45
1160.08 47
1160.16 47
1160.24 47
1160.32 46
1160.40 45
1160.47 43
1160.55 42
1160.63 41
1160.71 41
1160.79 41
1160.86 41
1160.94 42
1161.02 43
1161.10 45
1161.18 47
1161.25 48
1161.33 49
1161.41 50
1161.49 50
1161.57 49
1161.65 47
1161.72 46
1161.80 45
1161.88 43
1161.96 42
1162.04 41
1162.11 39
1162.19 38
1162.27 36
1162.35 34
1162.43 33
1162.51 31
1162.58 29
1162.66 27
1162.74 26
1162.82 25
1162.90 24
1162.98 24
1163.05 25
1163.13 27
1163.21 28
1163.29 29
1163.37 29
1163.44 29
1163.52 28
1163.60 27
1163.68 27
1163.76 28
1163.84 30
1163.91 33
1163.99 36
1164.07 39
1164.15 42
1164.23 43
1164.31 43
1164.38 42
1164.46 40
1164.54 38
1164.62 35
1164.70 33
1164.78 30
1164.85 28
1164.93 26
1165.01 24
1165.09 23
1165.17 23
1165.25 23
1165.32 24
1165.40 24
1165.48 25
1165.56 26
1165.64 27
1165.71 28
1165.79 29
1165.87 31
1165.95 33
1166.03 35
1166.11 37
1166.18 39
1166.26 40
1166.34 40
1166.42 40
1166.50 39
1166.58 38
1166.65 37
1166.73 36
1166.81 35
1166.89 34
1166.97 33
1167.05 33
1167.13 32
1167.20 32
1167.28 31
1167.36 31
1167.44 30
1167.52 30
1167.60 31
1167.67 33
1167.75 35
1167.83 38
1167.91 42
1167.99 47
1168.07 52
1168.14 57
1168.22 62
1168.30 66
1168.38 69
1168.46 71
1168.54 73
1168.61 75
1168.69 78
1168.77 81
1168.85 84
1168.93 87
1169.01 89
1169.09 91
1169.16 91
1169.24 89
1169.32 86
1169.40 81
1169.48 77
1169.56 72
1169.63 67
1169.71 63
1169.79 59
1169.87 55
1169.95 51
1170.03 47
1170.10 43
1170.18 39
1170.26 35
1170.34 32
1170.42 29
1170.50 28
1170.58 27
1170.65 27
1170.73 28
1170.81 29
1170.89 29
1170.97 30
1171.05 30
1171.13 30
1171.20 30
1171.28 30
1171.36 31
1171.44 31
1171.52 31
1171.60 31
1171.67 30
1171.75 27
1171.83 25
1171.91 21
1171.99 18
1172.07 16
1172.15 13
1172.22 12
1172.30 10
1172.38 10
1172.46 9
1172.54 9
1172.62 9
1172.70 10
1172.77 10
1172.85 11
1172.93 11
1173.01 10
1173.09 8
1173.17 6
1173.25 4
1173.32 1
1173.40 0
1173.48 0
1173.56 0
1173.64 0
1173.72 0
1173.80 0
1173.87 0
1173.95 0
1174.03 0
1174.11 1
1174.19 2
1174.27 3
1174.35 3
1174.42 4
1174.50 4
1174.58 5
1174.66 6
1174.74 6
1174.82 7
1174.90 7
1174.97 6
1175.05 6
1175.13 5
1175.21 5
1175.29 6
1175.37 7
1175.45 9
1175.53 12
1175.60 14
1175.68 16
1175.76 17
1175.84 17
1175.92 16
1176.00 15
1176.08 14
1176.15 14
1176.23 14
1176.31 15
1176.39 17
1176.47 19
1176.55 21
1176.63 22
1176.71 22
1176.78 21
1176.86 19
1176.94 17
1177.02 14
1177.10 11
1177.18 9
1177.26 8
1177.34 8
1177.41 9
1177.49 11
1177.57 14
1177.65 16
1177.73 18
1177.81 19
1177.89 20
1177.96 19
1178.04 19
1178.12 18
1178.20 18
1178.28 18
1178.36 18
1178.44 18
1178.52 19
1178.59 20
1178.67 22
1178.75 23
1178.83 25
1178.91 27
1178.99 28
1179.07 30
1179.15 32
1179.22 34
1179.30 36
1179.38 38
1179.46 40
1179.54 42
1179.62 45
1179.70 47
1179.78 49
1179.86 50
1179.93 51
1180.01 51
1180.09 51
1180.17 51
1180.25 51
1180.33 51
1180.41 52
1180.49 53
1180.56 56
1180.64 58
1180.72 60
1180.80 62
1180.88 63
1180.96 62
1181.04 60
1181.12 57
1181.19 53
1181.27 49
1181.35 44
1181.43 40
1181.51 37
1181.59 35
1181.67 34
1181.75 33
1181.83 33
1181.90 33
1181.98 34
1182.06 35
1182.14 36
1182.22 39
1182.30 41
1182.38 45
1182.46 48
1182.54 52
1182.61 56
1182.69 60
1182.77 65
1182.85 70
1182.93 75
1183.01 80
1183.09 85
1183.17 90
1183.25 95
1183.32 100
1183.40 106
1183.48 112
1183.56 120
1183.64 131
1183.72 145
1183.80 163
1183.88 185
1183.96 210
1184.03 238
1184.11 267
1184.19 296
1184.27 324
1184.35 350
1184.43 373
1184.51 394
1184.59 411
1184.67 424
1184.75 433
1184.82 437
1184.90 439
1184.98 438
1185.06 435
1185.14 432
1185.22 428
1185.30 423
1185.38 418
1185.46 412
1185.54 404
1185.61 394
1185.69 383
1185.77 371
1185.85 359
1185.93 348
1186.01 337
1186.09 328
1186.17 320
1186.25 313
1186.33 306
1186.40 299
1186.48 291
1186.56 281
1186.64 269
1186.72 257
1186.80 244
1186.88 231
1186.96 220
1187.04 210
1187.12 201
1187.19 194
1187.27 188
1187.35 182
1187.43 176
1187.51 171
1187.59 167
1187.67 163
1187.75 160
1187.83 158
1187.91 155
1187.98 151
1188.06 146
1188.14 141
1188.22 134
1188.30 128
1188.38 123
1188.46 118
1188.54 114
1188.62 110
1188.70 106
1188.78 101
1188.85 95
1188.93 88
1189.01 82
1189.09 77
1189.17 73
1189.25 72
1189.33 72
1189.41 73
1189.49 74
1189.57 75
1189.65 74
1189.72 72
1189.80 69
1189.88 64
1189.96 59
1190.04 55
1190.12 52
1190.20 49
1190.28 48
1190.36 48
1190.44 48
1190.52 48
1190.60 48
1190.67 47
1190.75 46
1190.83 44
1190.91 42
1190.99 40
1191.07 38
1191.15 36
1191.23 35
1191.31 34
1191.39 33
1191.47 32
1191.55 31
1191.62 30
1191.70 28
1191.78 25
1191.86 23
1191.94 20
1192.02 18
1192.10 16
1192.18 15
1192.26 15
1192.34 16
1192.42 18
1192.50 22
1192.57 25
1192.65 30
1192.73 34
1192.81 37
1192.89 39
1192.97 40
1193.05 40
1193.13 39
1193.21 38
1193.29 36
1193.37 35
1193.45 35
1193.53 35
1193.61 37
1193.68 40
1193.76 43
1193.84 46
1193.92 49
1194.00 51
1194.08 53
1194.16 55
1194.24 56
1194.32 56
1194.40 57
1194.48 57
1194.56 58
1194.64 58
1194.71 60
1194.79 61
1194.87 63
1194.95 64
1195.03 65
1195.11 65
1195.19 65
1195.27 63
1195.35 61
1195.43 58
1195.51 56
1195.59 55
1195.67 54
1195.75 53
1195.83 53
1195.90 53
1195.98 52
1196.06 51
1196.14 49
1196.22 48
1196.30 47
1196.38 46
1196.46 46
1196.54 47
1196.62 50
1196.70 52
1196.78 55
1196.86 57
1196.94 59
1197.02 61
1197.09 63
1197.17 64
1197.25 65
1197.33 66
1197.41 66
1197.49 65
1197.57 63
1197.65 61
1197.73 59
1197.81 57
1197.89 56
1197.97 55
1198.05 55
1198.13 55
1198.21 55
1198.29 56
1198.36 56
1198.44 56
1198.52 55
1198.60 54
1198.68 53
1198.76 52
1198.84 51
1198.92 50
1199.00 50
1199.08 50
1199.16 50
1199.24 50
1199.32 50
1199.40 50
1199.48 52
1199.56 54
1199.64 57
1199.72 60
1199.79 64
1199.87 67
1199.95 69
1200.03 70
1200.11 68
1200.19 65
1200.27 61
1200.35 58
1200.43 55
1200.51 54
1200.59 55
1200.67 57
1200.75 60
1200.83 62
1200.91 64
1200.99 65
1201.07 65
1201.15 65
1201.23 65
1201.30 64
1201.38 64
1201.46 63
1201.54 63
1201.62 62
1201.70 63
1201.78 64
1201.86 65
1201.94 66
1202.02 66
1202.10 65
1202.18 62
1202.26 58
1202.34 54
1202.42 49
1202.50 45
1202.58 42
1202.66 39
1202.74 38
1202.82 38
1202.90 37
1202.98 37
1203.05 36
1203.13 34
1203.21 33
1203.29 31
1203.37 30
1203.45 29
1203.53 28
1203.61 28
1203.69 28
1203.77 28
1203.85 28
1203.93 29
1204.01 29
1204.09 30
1204.17 31
1204.25 32
1204.33 32
1204.41 34
1204.49 35
1204.57 36
1204.65 37
1204.73 38
1204.81 38
1204.89 38
1204.96 36
1205.04 33
1205.12 29
1205.20 24
1205.28 20
1205.36 16
1205.44 13
1205.52 11
1205.60 10
1205.68 10
1205.76 10
1205.84 11
1205.92 12
1206.00 13
1206.08 14
1206.16 14
1206.24 14
1206.32 15
1206.40 15
1206.48 16
1206.56 17
1206.64 19
1206.72 20
1206.80 22
1206.88 24
1206.96 26
1207.04 27
1207.12 27
1207.20 27
1207.28 25
1207.35 23
1207.43 20
1207.51 16
1207.59 13
1207.67 10
1207.75 7
1207.83 5
1207.91 3
1207.99 2
1208.07 0
1208.15 0
1208.23 0
1208.31 0
1208.39 0
1208.47 0
1208.55 0
1208.63 0
1208.71 0
1208.79 2
1208.87 3
1208.95 4
1209.03 5
1209.11 5
1209.19 5
1209.27 6
1209.35 8
1209.43 9
1209.51 11
1209.59 12
1209.67 13
1209.75 13
1209.83 13
1209.91 11
1209.99 10
1210.07 8
1210.15 6
1210.23 5
1210.31 4
1210.39 4
1210.47 4
1210.55 4
1210.63 5
1210.70 5
1210.78 4
1210.86 4
1210.94 3
1211.02 2
1211.10 2
1211.18 3
1211.26 6
1211.34 10
1211.42 15
1211.50 22
1211.58 31
1211.66 40
1211.74 49
1211.82 58
1211.90 66
1211.98 72
1212.06 77
1212.14 81
1212.22 82
1212.30 82
1212.38 80
1212.46 78
1212.54 75
1212.62 72
1212.70 69
1212.78 68
1212.86 66
1212.94 66
1213.02 66
1213.10 67
1213.18 68
1213.26 69
1213.34 70
1213.42 72
1213.50 73
1213.58 74
1213.66 75
1213.74 75
1213.82 75
1213.90 74
1213.98 72
1214.06 70
1214.14 67
1214.22 63
1214.30 59
1214.38 54
1214.46 48
1214.54 43
1214.62 37
1214.70 32
1214.78 27
1214.86 23
1214.94 20
1215.02 18
1215.10 18
1215.18 19
1215.26 21
1215.34 25
1215.42 30
1215.50 33
1215.58 36
1215.66 37
1215.74 37
1215.82 34
1215.90 30
1215.98 25
1216.06 20
1216.14 16
1216.22 13
1216.30 12
1216.38 12
1216.46 14
1216.54 17
1216.62 22
1216.70 26
1216.78 31
1216.86 35
1216.94 39
1217.02 42
1217.10 44
1217.18 46
1217.26 47
1217.34 46
1217.42 45
1217.50 43
1217.58 39
1217.66 35
1217.74 31
1217.82 27
1217.90 24
1217.98 21
1218.06 21
1218.14 21
1218.22 23
1218.30 25
1218.38 29
1218.46 32
1218.54 36
1218.62 39
1218.70 42
1218.78 42
1218.86 42
1218.94 40
1219.02 37
1219.10 34
1219.18 31
1219.26 27
1219.34 24
1219.42 23
1219.50 21
1219.58 21
1219.66 22
1219.74 24
1219.82 27
1219.90 30
1219.98 34
1220.06 38
1220.14 42
1220.22 46
1220.30 49
1220.38 51
1220.46 53
1220.54 53
1220.62 53
1220.70 53
1220.78 54
1220.86 54
1220.94 55
1221.02 56
1221.10 58
1221.18 59
1221.26 60
1221.34 61
1221.42 61
1221.50 61
1221.58 59
1221.66 57
1221.74 54
1221.82 51
1221.91 47
1221.99 44
1222.07 41
1222.15 39
1222.23 38
1222.31 38
1222.39 38
1222.47 38
1222.55 39
1222.63 39
1222.71 40
1222.79 42
1222.87 45
1222.95 48
1223.03 50
1223.11 52
1223.19 52
1223.27 49
1223.35 45
1223.43 39
1223.51 32
1223.59 27
1223.67 24
1223.75 23
1223.83 24
1223.91 26
1223.99 29
1224.07 31
1224.15 33
1224.23 34
1224.31 34
1224.39 34
1224.47 34
1224.55 33
1224.63 33
1224.71 33
1224.79 33
1224.87 34
1224.95 37
1225.03 40
1225.11 43
1225.20 47
1225.28 49
1225.36 50
1225.44 49
1225.52 46
1225.60 41
1225.68 34
1225.76 27
1225.84 21
1225.92 16
1226.00 12
1226.08 10
1226.16 9
1226.24 10
1226.32 12
1226.40 13
1226.48 15
1226.56 16
1226.64 16
1226.72 16
1226.80 15
1226.88 13
1226.96 11
1227.04 9
1227.12 8
1227.20 7
1227.28 8
1227.36 9
1227.44 11
1227.52 13
1227.61 17
1227.69 21
1227.77 25
1227.85 29
1227.93 34
1228.01 38
1228.09 42
1228.17 46
1228.25 49
1228.33 52
1228.41 55
1228.49 59
1228.57 62
1228.65 66
1228.73 70
1228.81 74
1228.89 76
1228.97 77
1229.05 76
1229.13 73
1229.21 69
1229.29 65
1229.37 60
1229.45 56
1229.53 52
1229.62 48
1229.70 45
1229.78 43
1229.86 41
1229.94 39
1230.02 39
1230.10 39
1230.18 40
1230.26 41
1230.34 43
1230.42 44
1230.50 45
1230.58 47
1230.66 49
1230.74 51
1230.82 52
1230.90 54
1230.98 56
1231.06 56
1231.14 56
1231.22 56
1231.30 56
1231.39 56
1231.47 56
1231.55 57
1231.63 59
1231.71 62
1231.79 65
1231.87 67
1231.95 68
1232.03 68
1232.11 67
1232.19 66
1232.27 64
1232.35 62
1232.43 60
1232.51 59
1232.59 57
1232.67 56
1232.75 53
1232.83 51
1232.92 47
1233.00 44
1233.08 40
1233.16 37
1233.24 35
1233.32 33
1233.40 32
1233.48 31
1233.56 30
1233.64 29
1233.72 29
1233.80 30
1233.88 31
1233.96 32
1234.04 34
1234.12 36
1234.20 37
1234.29 38
1234.37 38
1234.45 37
1234.53 35
1234.61 33
1234.69 31
1234.77 30
1234.85 30
1234.93 30
1235.01 32
1235.09 33
1235.17 35
1235.25 37
1235.33 37
1235.41 37
1235.49 36
1235.57 35
1235.66 34
1235.74 34
1235.82 35
1235.90 37
1235.98 41
1236.06 46
1236.14 51
1236.22 56
1236.30 60
1236.38 62
1236.46 63
1236.54 62
1236.62 59
1236.70 56
1236.78 52
1236.87 49
1236.95 46
1237.03 45
1237.11 44
1237.19 45
1237.27 46
1237.35 48
1237.43 50
1237.51 52
1237.59 53
1237.67 54
1237.75 53
1237.83 53
1237.91 52
1238.00 50
1238.08 49
1238.16 47
1238.24 45
1238.32 43
1238.40 41
1238.48 40
1238.56 40
1238.64 42
1238.72 45
1238.80 50
1238.88 56
1238.96 61
1239.04 65
1239.13 67
1239.21 67
1239.29 65
1239.37 62
1239.45 57
1239.53 53
1239.61 49
1239.69 45
1239.77 42
1239.85 40
1239.93 39
1240.01 38
1240.09 38
1240.18 39
1240.26 39
1240.34 38
1240.42 37
1240.50 36
1240.58 34
1240.66 31
1240.74 28
1240.82 25
1240.90 23
1240.98 21
1241.06 21
1241.14 20
1241.23 21
1241.31 22
1241.39 23
1241.47 24
1241.55 25
1241.63 25
1241.71 25
1241.79 24
1241.87 22
1241.95 19
1242.03 16
1242.11 12
1242.20 8
1242.28 4
1242.36 0
1242.44 0
1242.52 0
1242.60 0
1242.68 0
1242.76 0
1242.84 4
1242.92 8
1243.00 11
1243.09 14
1243.17 16
1243.25 17
1243.33 18
1243.41 19
1243.49 20
1243.57 20
1243.65 21
1243.73 20
1243.81 18
1243.89 16
1243.97 13
1244.06 10
1244.14 8
1244.22 7
1244.30 8
1244.38 8
1244.46 9
1244.54 10
1244.62 10
1244.70 9
1244.78 8
1244.87 7
1244.95 6
1245.03 6
1245.11 7
1245.19 8
1245.27 9
1245.35 10
1245.43 9
1245.51 8
1245.59 5
1245.67 3
1245.76 1
1245.84 0
1245.92 1
1246.00 2
1246.08 3
1246.16 5
1246.24 5
1246.32 5
1246.40 5
1246.48 3
1246.57 2
1246.65 1
1246.73 0
1246.81 0
1246.89 0
1246.97 0
1247.05 0
1247.13 1
1247.21 2
1247.29 4
1247.38 5
1247.46 6
1247.54 7
1247.62 7
1247.70 5
1247.78 3
1247.86 0
1247.94 0
1248.02 0
1248.10 0
1248.19 0
1248.27 0
1248.35 0
1248.43 0
1248.51 4
1248.59 8
1248.67 11
1248.75 13
1248.83 14
1248.92 13
1249.00 12
1249.08 11
1249.16 10
1249.24 10
1249.32 10
1249.40 12
1249.48 14
1249.56 17
1249.64 20
1249.73 23
1249.81 27
1249.89 31
1249.97 36
1250.05 42
1250.13 47
1250.21 53
1250.29 59
1250.37 64
1250.46 69
1250.54 73
1250.62 76
1250.70 78
1250.78 81
1250.86 82
1250.94 84
1251.02 86
1251.10 88
1251.19 90
1251.27 92
1251.35 93
1251.43 95
1251.51 96
1251.59 97
1251.67 98
1251.75 98
1251.84 98
1251.92 98
1252.00 97
1252.08 95
1252.16 93
1252.24 91
1252.32 89
1252.40 86
1252.48 84
1252.57 81
1252.65 79
1252.73 76
1252.81 73
1252.89 70
1252.97 67
1253.05 64
1253.13 61
1253.22 60
1253.30 59
1253.38 61
1253.46 63
1253.54 67
1253.62 72
1253.70 77
1253.78 83
1253.87 87
1253.95 91
1254.03 93
1254.11 93
1254.19 93
1254.27 91
1254.35 89
1254.43 88
1254.52 86
1254.60 85
1254.68 84
1254.76 83
1254.84 80
1254.92 77
1255.00 72
1255.08 66
1255.17 59
1255.25 51
1255.33 44
1255.41 38
1255.49 34
1255.57 32
1255.65 32
1255.73 32
1255.82 34
1255.90 35
1255.98 35
1256.06 35
1256.14 34
1256.22 34
1256.30 35
1256.38 36
1256.47 39
1256.55 41
1256.63 43
1256.71 44
1256.79 43
1256.87 40
1256.95 37
1257.04 34
1257.12 31
1257.20 29
1257.28 28
1257.36 29
1257.44 29
1257.52 30
1257.60 30
1257.69 30
1257.77 31
1257.85 31
1257.93 32
1258.01 34
1258.09 37
1258.17 40
1258.26 44
1258.34 48
1258.42 52
1258.50 55
1258.58 56
1258.66 55
1258.74 53
1258.83 51
1258.91 47
1258.99 44
1259.07 42
1259.15 40
1259.23 39
1259.31 38
1259.39 38
1259.48 37
1259.56 37
1259.64 36
1259.72 35
1259.80 35
1259.88 34
1259.96 34
1260.05 35
1260.13 36
1260.21 38
1260.29 39
1260.37 38
1260.45 36
1260.53 32
1260.62 27
1260.70 21
1260.78 14
1260.86 9
1260.94 4
1261.02 1
1261.11 0
1261.19 0
1261.27 0
1261.35 0
1261.43 0
1261.51 0
1261.59 0
1261.68 0
1261.76 0
1261.84 4
1261.92 8
1262.00 13
1262.08 16
1262.16 18
1262.25 19
1262.33 18
1262.41 17
1262.49 16
1262.57 14
1262.65 13
1262.73 11
1262.82 9
1262.90 7
1262.98 4
1263.06 1
1263.14 0
1263.22 0
1263.31 0
1263.39 0
1263.47 0
1263.55 0
1263.63 0
1263.71 0
1263.79 0
1263.88 3
1263.96 8
1264.04 14
1264.12 19
1264.20 24
1264.28 28
1264.37 30
1264.45 32
1264.53 34
1264.61 35
1264.69 36
1264.77 36
1264.86 36
1264.94 36
1265.02 34
1265.10 33
1265.18 31
1265.26 30
1265.34 31
1265.43 32
1265.51 34
1265.59 39
1265.67 45
1265.75 52
1265.83 62
1265.92 72
1266.00 84
1266.08 96
1266.16 107
1266.24 117
1266.32 125
1266.41 130
1266.49 134
1266.57 137
1266.65 139
1266.73 141
1266.81 143
1266.90 146
1266.98 149
1267.06 152
1267.14 154
1267.22 155
1267.30 155
1267.39 154
1267.47 153
1267.55 151
1267.63 150
1267.71 150
1267.79 152
1267.88 155
1267.96 161
1268.04 168
1268.12 176
1268.20 184
1268.28 191
1268.37 196
1268.45 197
1268.53 196
1268.61 192
1268.69 186
1268.77 178
1268.86 171
1268.94 165
1269.02 161
1269.10 159
1269.18 159
1269.26 160
1269.35 161
1269.43 162
1269.51 162
1269.59 161
1269.67 158
1269.75 155
1269.84 151
1269.92 147
1270.00 143
1270.08 140
1270.16 137
1270.25 135
1270.33 134
1270.41 133
1270.49 132
1270.57 131
1270.65 130
1270.74 127
1270.82 124
1270.90 119
1270.98 114
1271.06 109
1271.14 104
1271.23 100
1271.31 98
1271.39 97
1271.47 97
1271.55 97
1271.64 97
1271.72 95
1271.80 92
1271.88 89
1271.96 85
1272.04 82
1272.13 80
1272.21 81
1272.29 84
1272.37 89
1272.45 95
1272.54 101
1272.62 107
1272.70 111
1272.78 113
1272.86 113
1272.94 111
1273.03 108
1273.11 105
1273.19 100
1273.27 96
1273.35 92
1273.44 89
1273.52 88
1273.60 87
1273.68 88
1273.76 90
1273.85 93
1273.93 96
1274.01 99
1274.09 102
1274.17 104
1274.25 105
1274.34 107
1274.42 108
1274.50 111
1274.58 114
1274.66 118
1274.75 121
1274.83 124
1274.91 124
1274.99 123
1275.07 119
1275.16 113
1275.24 106
1275.32 98
1275.40 90
1275.48 82
1275.57 74
1275.65 67
1275.73 60
1275.81 54
1275.89 50
1275.97 47
1276.06 46
1276.14 46
1276.22 49
1276.30 53
1276.38 58
1276.47 62
1276.55 66
1276.63 69
1276.71 70
1276.79 70
1276.88 69
1276.96 68
1277.04 67
1277.12 66
1277.20 66
1277.29 66
1277.37 66
1277.45 66
1277.53 64
1277.61 60
1277.70 55
1277.78 48
1277.86 41
1277.94 34
1278.02 28
1278.11 24
1278.19 21
1278.27 20
1278.35 20
1278.43 20
1278.52 21
1278.60 20
1278.68 19
1278.76 17
1278.84 13
1278.93 10
1279.01 6
1279.09 3
1279.17 1
1279.25 0
1279.34 0
1279.42 0
1279.50 1
1279.58 2
1279.66 4
1279.75 5
1279.83 6
1279.91 7
1279.99 8
1280.08 9
1280.16 9
1280.24 8
1280.32 6
1280.40 4
1280.49 0
1280.57 0
1280.65 0
1280.73 0
1280.81 0
1280.90 0
1280.98 0
1281.06 0
1281.14 3
1281.22 8
1281.31 12
1281.39 14
1281.47 16
1281.55 15
1281.64 14
1281.72 13
1281.80 12
1281.88 12
1281.96 14
1282.05 18
1282.13 23
1282.21 28
1282.29 34
1282.37 39
1282.46 43
1282.54 47
1282.62 50
1282.70 53
1282.79 57
1282.87 62
1282.95 66
1283.03 70
1283.11 72
1283.20 74
1283.28 75
1283.36 74
1283.44 73
1283.52 70
1283.61 66
1283.69 61
1283.77 55
1283.85 48
1283.94 40
1284.02 33
1284.10 25
1284.18 19
1284.26 14
1284.35 10
1284.43 9
1284.51 9
1284.59 12
1284.68 16
1284.76 21
1284.84 27
1284.92 34
1285.00 40
1285.09 46
1285.17 51
1285.25 55
1285.33 59
1285.42 63
1285.50 68
1285.58 73
1285.66 77
1285.74 82
1285.83 87
1285.91 92
1285.99 95
1286.07 99
1286.16 102
1286.24 104
1286.32 106
1286.40 107
1286.48 107
1286.57 106
1286.65 105
1286.73 103
1286.81 100
1286.90 98
1286.98 97
1287.06 97
1287.14 97
1287.23 99
1287.31 101
1287.39 104
1287.47 105
1287.55 106
1287.64 106
1287.72 105
1287.80 103
1287.88 102
1287.97 102
1288.05 104
1288.13 107
1288.21 113
1288.30 121
1288.38 130
1288.46 140
1288.54 151
1288.63 162
1288.71 172
1288.79 181
1288.87 187
1288.95 190
1289.04 190
1289.12 187
1289.20 181
1289.28 174
1289.37 166
1289.45 159
1289.53 154
1289.61 149
1289.70 145
1289.78 142
1289.86 139
1289.94 136
1290.03 134
1290.11 132
1290.19 130
1290.27 129
1290.35 129
1290.44 130
1290.52 131
1290.60 132
1290.68 133
1290.77 133
1290.85 134
1290.93 135
1291.01 135
1291.10 137
1291.18 139
1291.26 141
1291.34 143
1291.43 145
1291.51 146
1291.59 145
1291.67 144
1291.76 142
1291.84 139
1291.92 136
1292.00 132
1292.09 130
1292.17 127
1292.25 124
1292.33 122
1292.42 118
1292.50 114
1292.58 109
1292.66 104
1292.75 98
1292.83 92
1292.91 87
1292.99 82
1293.08 77
1293.16 72
1293.24 67
1293.32 61
1293.41 55
1293.49 49
1293.57 44
1293.65 41
1293.74 41
1293.82 44
1293.90 49
1293.98 57
1294.07 66
1294.15 74
1294.23 81
1294.31 85
1294.40 88
1294.48 90
1294.56 90
1294.64 90
1294.73 91
1294.81 92
1294.89 92
1294.97 93
1295.06 92
1295.14 91
1295.22 89
1295.30 86
1295.39 83
1295.47 80
1295.55 77
1295.63 75
1295.72 74
1295.80 74
1295.88 74
1295.96 75
1296.05 76
1296.13 76
1296.21 76
1296.29 76
1296.38 73
1296.46 70
1296.54 64
1296.63 58
1296.71 50
1296.79 43
1296.87 36
1296.96 31
1297.04 27
1297.12 27
1297.20 29
1297.29 34
1297.37 39
1297.45 45
1297.53 50
1297.62 54
1297.70 58
1297.78 60
1297.86 62
1297.95 64
1298.03 66
1298.11 69
1298.20 73
1298.28 77
1298.36 83
1298.44 89
1298.53 96
1298.61 103
1298.69 110
1298.77 115
1298.86 119
1298.94 121
1299.02 121
1299.10 121
1299.19 120
1299.27 119
1299.35 118
1299.44 118
1299.52 118
1299.60 118
1299.68 119
1299.77 120
1299.85 121
1299.93 123
1300.01 125
1300.10 127
1300.18 129
1300.26 130
1300.34 131
1300.43 130
1300.51 127
1300.59 123
1300.68 118
1300.76 112
1300.84 107
1300.92 104
1301.01 102
1301.09 101
1301.17 101
1301.26 101
1301.34 100
1301.42 98
1301.50 94
1301.59 88
1301.67 82
1301.75 77
1301.83 72
1301.92 70
1302.00 70
1302.08 72
1302.17 77
1302.25 84
1302.33 92
1302.41 101
1302.50 109
1302.58 116
1302.66 120
1302.74 122
1302.83 121
1302.91 117
1302.99 112
1303.08 106
1303.16 100
1303.24 96
1303.32 94
1303.41 93
1303.49 95
1303.57 98
1303.66 102
1303.74 106
1303.82 111
1303.90 117
1303.99 124
1304.07 131
1304.15 138
1304.24 146
1304.32 153
1304.40 160
1304.48 165
1304.57 170
1304.65 173
1304.73 176
1304.82 176
1304.90 175
1304.98 172
1305.06 167
1305.15 160
1305.23 153
1305.31 146
1305.40 140
1305.48 137
1305.56 137
1305.64 140
1305.73 144
1305.81 150
1305.89 157
1305.98 164
1306.06 172
1306.14 179
1306.22 187
1306.31 193
1306.39 198
1306.47 201
1306.56 200
1306.64 196
1306.72 188
1306.81 177
1306.89 165
1306.97 154
1307.05 144
1307.14 136
1307.22 131
1307.30 128
1307.39 128
1307.47 128
1307.55 129
1307.63 131
1307.72 134
1307.80 136
1307.88 138
1307.97 140
1308.05 142
1308.13 142
1308.22 141
1308.30 139
1308.38 136
1308.46 133
1308.55 130
1308.63 128
1308.71 125
1308.80 122
1308.88 119
1308.96 116
1309.05 113
1309.13 110
1309.21 108
1309.29 107
1309.38 106
1309.46 106
1309.54 106
1309.63 105
1309.71 103
1309.79 101
1309.88 99
1309.96 97
1310.04 94
1310.12 93
1310.21 92
1310.29 92
1310.37 93
1310.46 95
1310.54 98
1310.62 100
1310.71 101
1310.79 101
1310.87 99
1310.95 95
1311.04 91
1311.12 86
1311.20 81
1311.29 77
1311.37 75
1311.45 73
1311.54 73
1311.62 73
1311.70 75
1311.79 78
1311.87 80
1311.95 83
1312.03 85
1312.12 86
1312.20 86
1312.28 84
1312.37 82
1312.45 79
1312.53 76
1312.62 73
1312.70 71
1312.78 68
1312.87 66
1312.95 62
1313.03 58
1313.12 52
1313.20 45
1313.28 38
1313.36 33
1313.45 29
1313.53 28
1313.61 29
1313.70 32
1313.78 36
1313.86 42
1313.95 48
1314.03 54
1314.11 61
1314.20 68
1314.28 75
1314.36 79
1314.45 82
1314.53 83
1314.61 81
1314.70 79
1314.78 77
1314.86 77
1314.94 79
1315.03 83
1315.11 88
1315.19 93
1315.28 98
1315.36 100
1315.44 101
1315.53 100
1315.61 99
1315.69 98
1315.78 99
1315.86 102
1315.94 106
1316.03 111
1316.11 117
1316.19 121
1316.28 125
1316.36 128
1316.44 129
1316.53 129
1316.61 128
1316.69 127
1316.78 124
1316.86 120
1316.94 115
1317.03 109
1317.11 101
1317.19 92
1317.27 84
1317.36 75
1317.44 68
1317.52 63
1317.61 59
1317.69 57
1317.77 55
1317.86 53
1317.94 52
1318.02 49
1318.11 45
1318.19 41
1318.27 36
1318.36 31
1318.44 26
1318.52 23
1318.61 20
1318.69 18
1318.77 16
1318.86 14
1318.94 12
1319.02 10
1319.11 7
1319.19 3
1319.27 0
1319.36 0
1319.44 0
1319.52 0
1319.61 0
1319.69 0
1319.77 0
1319.86 0
1319.94 0
1320.02 6
1320.11 14
1320.19 23
1320.27 30
1320.36 37
1320.44 40
1320.52 41
1320.61 38
1320.69 34
1320.77 27
1320.86 20
1320.94 12
1321.02 5
1321.11 0
1321.19 0
1321.27 0
1321.36 0
1321.44 0
1321.52 0
1321.61 0
1321.69 5
1321.77 11
1321.86 18
1321.94 25
1322.02 31
1322.11 37
1322.19 41
1322.28 45
1322.36 48
1322.44 51
1322.53 54
1322.61 56
1322.69 58
1322.78 61
1322.86 63
1322.94 66
1323.03 69
1323.11 72
1323.19 76
1323.28 79
1323.36 83
1323.44 85
1323.53 87
1323.61 89
1323.69 90
1323.78 91
1323.86 92
1323.94 93
1324.03 95
1324.11 98
1324.19 102
1324.28 105
1324.36 108
1324.44 111
1324.53 111
1324.61 111
1324.70 108
1324.78 104
1324.86 98
1324.95 91
1325.03 84
1325.11 77
1325.20 72
1325.28 69
1325.36 69
1325.45 72
1325.53 77
1325.61 85
1325.70 94
1325.78 104
1325.86 114
1325.95 123
1326.03 130
1326.11 136
1326.20 140
1326.28 142
1326.37 142
1326.45 141
1326.53 139
1326.62 137
1326.70 135
1326.78 133
1326.87 131
1326.95 129
1327.03 127
1327.12 125
1327.20 124
1327.28 124
1327.37 124
1327.45 126
1327.54 127
1327.62 128
1327.70 128
1327.79 127
1327.87 126
1327.95 125
1328.04 124
1328.12 125
1328.20 127
1328.29 130
1328.37 136
1328.46 143
1328.54 152
1328.62 163
1328.71 175
1328.79 187
1328.87 198
1328.96 208
1329.04 215
1329.12 219
1329.21 219
1329.29 217
1329.37 212
1329.46 205
1329.54 198
1329.63 192
1329.71 187
1329.79 183
1329.88 180
1329.96 179
1330.04 177
1330.13 174
1330.21 170
1330.30 166
1330.38 162
1330.46 158
1330.55 155
1330.63 154
1330.71 154
1330.80 154
1330.88 154
1330.96 154
1331.05 153
1331.13 151
1331.22 149
1331.30 147
1331.38 145
1331.47 144
1331.55 142
1331.63 139
1331.72 135
1331.80 129
1331.89 122
1331.97 114
1332.05 107
1332.14 100
1332.22 95
1332.30 92
1332.39 89
1332.47 87
1332.56 87
1332.64 86
1332.72 87
1332.81 89
1332.89 91
1332.97 95
1333.06 98
1333.14 101
1333.23 101
1333.31 100
1333.39 96
1333.48 90
1333.56 84
1333.64 78
1333.73 73
1333.81 69
1333.90 67
1333.98 67
1334.06 67
1334.15 67
1334.23 67
1334.31 67
1334.40 67
1334.48 66
1334.57 67
1334.65 68
1334.73 71
1334.82 76
1334.90 83
1334.98 90
1335.07 98
1335.15 105
1335.24 109
1335.32 111
1335.40 111
1335.49 108
1335.57 103
1335.66 97
1335.74 91
1335.82 84
1335.91 78
1335.99 74
1336.07 70
1336.16 69
1336.24 70
1336.33 73
1336.41 77
1336.49 82
1336.58 85
1336.66 87
1336.75 88
1336.83 87
1336.91 85
1337.00 84
1337.08 85
1337.16 87
1337.25 92
1337.33 97
1337.42 102
1337.50 107
1337.58 110
1337.67 112
1337.75 111
1337.84 109
1337.92 106
1338.00 102
1338.09 98
1338.17 94
1338.26 90
1338.34 85
1338.42 80
1338.51 75
1338.59 70
1338.68 65
1338.76 61
1338.84 59
1338.93 59
1339.01 60
1339.09 63
1339.18 65
1339.26 67
1339.35 69
1339.43 70
1339.51 70
1339.60 71
1339.68 73
1339.77 74
1339.85 76
1339.93 78
1340.02 79
1340.10 80
1340.19 79
1340.27 78
1340.35 77
1340.44 74
1340.52 72
1340.61 69
1340.69 65
1340.77 62
1340.86 60
1340.94 58
1341.03 56
1341.11 55
1341.19 55
1341.28 55
1341.36 56
1341.45 57
1341.53 58
1341.61 58
1341.70 57
1341.78 55
1341.87 53
1341.95 52
1342.03 51
1342.12 51
1342.20 53
1342.29 57
1342.37 63
1342.45 70
1342.54 77
1342.62 83
1342.71 87
1342.79 90
1342.88 89
1342.96 87
1343.04 83
1343.13 79
1343.21 75
1343.30 73
1343.38 72
1343.46 74
1343.55 77
1343.63 81
1343.72 87
1343.80 93
1343.88 100
1343.97 106
1344.05 111
1344.14 116
1344.22 120
1344.30 123
1344.39 126
1344.47 128
1344.56 131
1344.64 135
1344.73 138
1344.81 142
1344.89 145
1344.98 147
1345.06 148
1345.15 149
1345.23 151
1345.31 155
1345.40 162
1345.48 172
1345.57 186
1345.65 202
1345.73 221
1345.82 241
1345.90 262
1345.99 283
1346.07 302
1346.16 320
1346.24 336
1346.32 349
1346.41 359
1346.49 366
1346.58 372
1346.66 375
1346.74 378
1346.83 380
1346.91 381
1347.00 381
1347.08 380
1347.17 376
1347.25 370
1347.33 363
1347.42 354
1347.50 346
1347.59 337
1347.67 328
1347.76 319
1347.84 308
1347.92 296
1348.01 282
1348.09 267
1348.18 251
1348.26 234
1348.34 219
1348.43 205
1348.51 194
1348.60 185
1348.68 180
1348.77 176
1348.85 175
1348.93 173
1349.02 172
1349.10 169
1349.19 164
1349.27 158
1349.36 152
1349.44 145
1349.52 140
1349.61 136
1349.69 133
1349.78 131
1349.86 129
1349.95 127
1350.03 123
1350.11 119
1350.20 113
1350.28 108
1350.37 101
1350.45 95
1350.54 88
1350.62 82
1350.70 76
1350.79 71
1350.87 67
1350.96 64
1351.04 62
1351.13 61
1351.21 62
1351.29 63
1351.38 64
1351.46 66
1351.55 68
1351.63 70
1351.72 73
1351.80 76
1351.88 79
1351.97 82
1352.05 83
1352.14 83
1352.22 82
1352.31 80
1352.39 77
1352.48 75
1352.56 75
1352.64 76
1352.73 79
1352.81 83
1352.90 86
1352.98 87
1353.07 86
1353.15 82
1353.23 76
1353.32 69
1353.40 60
1353.49 51
1353.57 42
1353.66 33
1353.74 25
1353.83 18
1353.91 11
1353.99 6
1354.08 3
1354.16 2
1354.25 4
1354.33 8
1354.42 15
1354.50 22
1354.59 30
1354.67 39
1354.75 47
1354.84 53
1354.92 58
1355.01 61
1355.09 61
1355.18 60
1355.26 58
1355.35 55
1355.43 52
1355.51 51
1355.60 50
1355.68 49
1355.77 49
1355.85 49
1355.94 48
1356.02 46
1356.11 45
1356.19 43
1356.27 42
1356.36 41
1356.44 42
1356.53 44
1356.61 46
1356.70 49
1356.78 51
1356.87 52
1356.95 52
1357.03 52
1357.12 51
1357.20 49
1357.29 48
1357.37 49
1357.46 51
1357.54 55
1357.63 60
1357.71 66
1357.80 72
1357.88 76
1357.96 79
1358.05 81
1358.13 83
1358.22 84
1358.30 85
1358.39 87
1358.47 89
1358.56 91
1358.64 92
1358.73 95
1358.81 98
1358.89 102
1358.98 109
1359.06 117
1359.15 127
1359.23 138
1359.32 149
1359.40 159
1359.49 169
1359.57 178
1359.66 186
1359.74 195
1359.83 203
1359.91 211
1359.99 219
1360.08 227
1360.16 233
1360.25 237
1360.33 241
1360.42 243
1360.50 245
1360.59 244
1360.67 242
1360.76 239
1360.84 235
1360.93 230
1361.01 225
1361.09 219
1361.18 213
1361.26 206
1361.35 198
1361.43 189
1361.52 178
1361.60 168
1361.69 159
1361.77 152
1361.86 145
1361.94 141
1362.03 136
1362.11 132
1362.19 127
1362.28 120
1362.36 113
1362.45 107
1362.53 102
1362.62 99
1362.70 98
1362.79 99
1362.87 100
1362.96 102
1363.04 102
1363.13 100
1363.21 97
1363.30 92
1363.38 87
1363.47 81
1363.55 74
1363.63 68
1363.72 62
1363.80 56
1363.89 53
1363.97 50
1364.06 50
1364.14 51
1364.23 53
1364.31 55
1364.40 56
1364.48 56
1364.57 54
1364.65 53
1364.74 50
1364.82 48
1364.91 46
1364.99 44
1365.07 42
1365.16 38
1365.24 34
1365.33 28
1365.41 23
1365.50 18
1365.58 14
1365.67 12
1365.75 11
1365.84 12
1365.92 15
1366.01 19
1366.09 23
1366.18 28
1366.26 34
1366.35 40
1366.43 46
1366.52 52
1366.60 59
1366.69 64
1366.77 68
1366.86 70
1366.94 71
1367.02 71
1367.11 69
1367.19 67
1367.28 65
1367.36 63
1367.45 62
1367.53 60
1367.62 58
1367.70 55
1367.79 51
1367.87 47
1367.96 43
1368.04 41
1368.13 40
1368.21 40
1368.30 42
1368.38 45
1368.47 48
1368.55 51
1368.64 53
1368.72 53
1368.81 54
1368.89 55
1368.98 56
1369.06 58
1369.15 60
1369.23 63
1369.32 65
1369.40 65
1369.49 64
1369.57 61
1369.66 56
1369.74 49
1369.83 41
1369.91 34
1370.00 28
1370.08 24
1370.17 23
1370.25 23
1370.33 25
1370.42 29
1370.50 33
1370.59 37
1370.67 41
1370.76 44
1370.84 47
1370.93 50
1371.01 54
1371.10 57
1371.18 61
1371.27 66
1371.35 71
1371.44 76
1371.52 81
1371.61 86
1371.69 90
1371.78 93
1371.86 96
1371.95 97
1372.03 99
1372.12 100
1372.20 101
1372.29 103
1372.37 107
1372.46 113
1372.54 122
1372.63 133
1372.71 145
1372.80 157
1372.88 168
1372.97 176
1373.05 182
1373.14 184
1373.22 184
1373.31 183
1373.39 181
1373.48 180
1373.56 180
1373.65 182
1373.73 185
1373.82 190
1373.90 197
1373.99 206
1374.07 217
1374.16 231
1374.24 246
1374.33 263
1374.41 280
1374.50 296
1374.58 312
1374.67 327
1374.75 342
1374.84 357
1374.92 372
1375.01 387
1375.09 400
1375.18 411
1375.26 418
1375.35 422
1375.43 423
1375.52 421
1375.60 418
1375.69 414
1375.78 410
1375.86 406
1375.95 403
1376.03 401
1376.12 399
1376.20 397
1376.29 394
1376.37 389
1376.46 381
1376.54 370
1376.63 356
1376.71 339
1376.80 320
1376.88 301
1376.97 283
1377.05 268
1377.14 257
1377.22 249
1377.31 244
1377.39 240
1377.48 235
1377.56 230
1377.65 222
1377.73 214
1377.82 205
1377.90 196
1377.99 188
1378.07 181
1378.16 174
1378.24 166
1378.33 159
1378.41 150
1378.50 142
1378.58 135
1378.67 130
1378.75 126
1378.84 125
1378.93 126
1379.01 128
1379.10 129
1379.18 129
1379.27 127
1379.35 124
1379.44 120
1379.52 115
1379.61 111
1379.69 108
1379.78 107
1379.86 107
1379.95 108
1380.03 110
1380.12 113
1380.20 116
1380.29 118
1380.37 119
1380.46 118
1380.54 116
1380.63 114
1380.71 111
1380.80 110
1380.89 109
1380.97 110
1381.06 114
1381.14 120
1381.23 128
1381.31 137
1381.40 147
1381.48 157
1381.57 164
1381.65 169
1381.74 170
1381.82 167
1381.91 162
1381.99 156
1382.08 149
1382.16 142
1382.25 135
1382.33 128
1382.42 120
1382.51 111
1382.59 100
1382.68 90
1382.76 79
1382.85 71
1382.93 65
1383.02 63
1383.10 63
1383.19 66
1383.27 71
1383.36 75
1383.44 80
1383.53 82
1383.61 83
1383.70 82
1383.78 79
1383.87 75
1383.96 72
1384.04 69
1384.13 69
1384.21 72
1384.30 77
1384.38 84
1384.47 93
1384.55 101
1384.64 109
1384.72 117
1384.81 124
1384.89 131
1384.98 136
1385.07 141
1385.15 144
1385.24 145
1385.32 143
1385.41 139
1385.49 133
1385.58 125
1385.66 116
1385.75 107
1385.83 99
1385.92 91
1386.00 84
1386.09 78
1386.18 74
1386.26 71
1386.35 70
1386.43 69
1386.52 70
1386.60 71
1386.69 72
1386.77 71
1386.86 70
1386.94 68
1387.03 66
1387.12 66
1387.20 68
1387.29 74
1387.37 82
1387.46 92
1387.54 102
1387.63 113
1387.71 121
1387.80 127
1387.88 130
1387.97 129
1388.06 124
1388.14 117
1388.23 108
1388.31 98
1388.40 88
1388.48 80
1388.57 75
1388.65 71
1388.74 70
1388.82 72
1388.91 75
1389.00 81
1389.08 88
1389.17 96
1389.25 104
1389.34 113
1389.42 121
1389.51 128
1389.59 135
1389.68 141
1389.76 146
1389.85 151
1389.94 153
1390.02 154
1390.11 151
1390.19 146
1390.28 139
1390.36 131
1390.45 122
1390.53 114
1390.62 107
1390.71 101
1390.79 98
1390.88 95
1390.96 92
1391.05 90
1391.13 88
1391.22 85
1391.30 82
1391.39 81
1391.48 80
1391.56 81
1391.65 83
1391.73 86
1391.82 88
1391.90 90
1391.99 89
1392.07 86
1392.16 80
1392.25 71
1392.33 60
1392.42 50
1392.50 40
1392.59 31
1392.67 25
1392.76 21
1392.85 18
1392.93 17
1393.02 16
1393.10 16
1393.19 15
1393.27 14
1393.36 12
1393.44 10
1393.53 7
1393.62 5
1393.70 2
1393.79 0
1393.87 0
1393.96 0
1394.04 0
1394.13 0
1394.22 0
1394.30 0
1394.39 0
1394.47 0
1394.56 1
1394.64 5
1394.73 10
1394.82 16
1394.90 23
1394.99 31
1395.07 41
1395.16 51
1395.24 60
1395.33 68
1395.41 73
1395.50 76
1395.59 76
1395.67 73
1395.76 70
1395.84 66
1395.93 63
1396.01 61
1396.10 61
1396.19 61
1396.27 61
1396.36 60
1396.44 58
1396.53 55
1396.61 51
1396.70 47
1396.79 43
1396.87 41
1396.96 41
1397.04 42
1397.13 46
1397.22 51
1397.30 56
1397.39 60
1397.47 63
1397.56 64
1397.64 64
1397.73 63
1397.82 61
1397.90 60
1397.99 59
1398.07 59
1398.16 59
1398.24 60
1398.33 62
1398.42 65
1398.50 68
1398.59 70
1398.67 73
1398.76 75
1398.84 75
1398.93 74
1399.02 72
1399.10 69
1399.19 65
1399.27 61
1399.36 58
1399.45 55
1399.53 54
1399.62 54
1399.70 54
1399.79 56
1399.87 57
1399.96 58
1400.05 57
1400.13 56
1400.22 54
1400.30 52
1400.39 48
1400.48 45
1400.56 41
1400.65 37
1400.73 32
1400.82 28
1400.90 25
1400.99 22
1401.08 20
1401.16 21
1401.25 23
1401.33 27
1401.42 31
1401.51 36
1401.59 40
1401.68 42
1401.76 42
1401.85 40
1401.94 36
1402.02 32
1402.11 27
1402.19 24
1402.28 22
1402.36 21
1402.45 23
1402.54 26
1402.62 30
1402.71 37
1402.79 45
1402.88 54
1402.97 63
1403.05 71
1403.14 78
1403.22 83
1403.31 86
1403.40 87
1403.48 87
1403.57 88
1403.65 88
1403.74 89
1403.83 91
1403.91 91
1404.00 92
1404.08 91
1404.17 89
1404.26 88
1404.34 86
1404.43 84
1404.51 82
1404.60 79
1404.69 77
1404.77 76
1404.86 74
1404.94 72
1405.03 70
1405.12 69
1405.20 67
1405.29 66
1405.37 64
1405.46 61
1405.55 59
1405.63 57
1405.72 54
1405.80 50
1405.89 46
1405.98 41
1406.06 35
1406.15 28
1406.23 21
1406.32 15
1406.41 11
1406.49 9
1406.58 9
1406.66 12
1406.75 16
1406.84 20
1406.92 23
1407.01 24
1407.09 22
1407.18 19
1407.27 15
1407.35 12
1407.44 11
1407.52 11
1407.61 15
1407.70 21
1407.78 28
1407.87 36
1407.95 43
1408.04 49
1408.13 52
1408.21 54
1408.30 53
1408.38 52
1408.47 50
1408.56 48
1408.64 48
1408.73 47
1408.82 48
1408.90 49
1408.99 49
1409.07 50
1409.16 49
1409.25 48
1409.33 47
1409.42 45
1409.50 43
1409.59 40
1409.68 36
1409.76 31
1409.85 26
1409.93 23
1410.02 20
1410.11 20
1410.19 22
1410.28 27
1410.37 34
1410.45 43
1410.54 51
1410.62 60
1410.71 67
1410.80 74
1410.88 79
1410.97 82
1411.05 83
1411.14 83
1411.23 80
1411.31 76
1411.40 71
1411.49 66
1411.57 61
1411.66 57
1411.74 54
1411.83 53
1411.92 53
1412.00 54
1412.09 55
1412.18 56
1412.26 57
1412.35 56
1412.43 55
1412.52 54
1412.61 52
1412.69 49
1412.78 46
1412.86 43
1412.95 40
1413.04 38
1413.12 37
1413.21 37
1413.30 39
1413.38 42
1413.47 45
1413.55 49
1413.64 50
1413.73 50
1413.81 48
1413.90 45
1413.99 40
1414.07 35
1414.16 31
1414.24 27
1414.33 24
1414.42 22
1414.50 20
1414.59 18
1414.68 16
1414.76 15
1414.85 14
1414.94 13
1415.02 13
1415.11 14
1415.19 14
1415.28 15
1415.37 14
1415.45 13
1415.54 10
1415.63 7
1415.71 5
1415.80 2
1415.88 1
1415.97 0
1416.06 0
1416.14 0
1416.23 0
1416.32 1
1416.40 0
1416.49 0
1416.58 0
1416.66 0
1416.75 0
1416.83 0
1416.92 0
1417.01 1
1417.09 3
1417.18 4
1417.27 5
1417.35 6
1417.44 7
1417.53 10
1417.61 14
1417.70 20
1417.78 28
1417.87 36
1417.96 45
1418.04 52
1418.13 58
1418.22 62
1418.30 63
1418.39 64
1418.48 62
1418.56 60
1418.65 58
1418.73 57
1418.82 55
1418.91 55
1418.99 56
1419.08 57
1419.17 58
1419.25 58
1419.34 57
1419.43 55
1419.51 51
1419.60 46
1419.69 42
1419.77 38
1419.86 36
1419.94 36
1420.03 36
1420.12 36
1420.20 35
1420.29 33
1420.38 29
1420.46 22
1420.55 15
1420.64 8
1420.72 2
1420.81 0
1420.90 0
1420.98 0
1421.07 4
1421.15 11
1421.24 19
1421.33 28
1421.41 37
1421.50 44
1421.59 51
1421.67 55
1421.76 58
1421.85 59
1421.93 58
1422.02 57
1422.11 55
1422.19 54
1422.28 52
1422.37 51
1422.45 49
1422.54 47
1422.63 43
1422.71 38
1422.80 30
1422.89 21
1422.97 12
1423.06 4
1423.14 0
1423.23 0
1423.32 0
1423.40 4
1423.49 12
1423.58 23
1423.66 35
1423.75 45
1423.84 54
1423.92 62
1424.01 68
1424.10 72
1424.18 76
1424.27 80
1424.36 82
1424.44 84
1424.53 84
1424.62 82
1424.70 80
1424.79 78
1424.88 76
1424.96 75
1425.05 74
1425.14 74
1425.22 75
1425.31 76
1425.40 77
1425.48 79
1425.57 83
1425.66 88
1425.74 94
1425.83 101
1425.92 107
1426.00 111
1426.09 113
1426.18 111
1426.26 107
1426.35 100
1426.44 92
1426.52 84
1426.61 76
1426.70 69
1426.78 64
1426.87 60
1426.96 57
1427.04 55
1427.13 53
1427.22 51
1427.30 49
1427.39 47
1427.48 44
1427.56 40
1427.65 37
1427.74 34
1427.82 32
1427.91 30
1428.00 29
1428.08 28
1428.17 26
1428.26 24
1428.34 21
1428.43 19
1428.52 18
1428.60 17
1428.69 16
1428.78 17
1428.86 17
1428.95 17
1429.04 16
1429.12 15
1429.21 15
1429.30 14
1429.38 15
1429.47 17
1429.56 19
1429.64 21
1429.73 23
1429.82 25
1429.90 27
1429.99 30
1430.08 32
1430.16 33
1430.25 34
1430.34 34
1430.42 32
1430.51 30
1430.60 28
1430.68 26
1430.77 26
1430.86 27
1430.94 28
1431.03 30
1431.12 31
1431.20 31
1431.29 31
1431.38 29
1431.46 28
1431.55 26
1431.64 24
1431.73 23
1431.81 22
1431.90 21
1431.99 21
1432.07 20
1432.16 19
1432.25 17
1432.33 14
1432.42 12
1432.51 10
1432.59 10
1432.68 12
1432.77 16
1432.85 22
1432.94 28
1433.03 35
1433.11 41
1433.20 45
1433.29 49
1433.37 52
1433.46 54
1433.55 56
1433.64 56
1433.72 56
1433.81 55
1433.90 53
1433.98 50
1434.07 47
1434.16 45
1434.24 44
1434.33 44
1434.42 46
1434.50 50
1434.59 55
1434.68 61
1434.76 67
1434.85 72
1434.94 75
1435.03 77
1435.11 77
1435.20 75
1435.29 71
1435.37 66
1435.46 60
1435.55 54
1435.63 49
1435.72 45
1435.81 43
1435.89 41
1435.98 41
1436.07 42
1436.16 44
1436.24 46
1436.33 48
1436.42 50
1436.50 52
1436.59 54
1436.68 54
1436.76 53
1436.85 52
1436.94 51
1437.02 50
1437.11 51
1437.20 52
1437.29 54
1437.37 57
1437.46 60
1437.55 62
1437.63 63
1437.72 62
1437.81 60
1437.89 57
1437.98 55
1438.07 54
1438.16 55
1438.24 58
1438.33 63
1438.42 68
1438.50 73
1438.59 77
1438.68 80
1438.76 81
1438.85 81
1438.94 80
1439.03 79
1439.11 78
1439.20 77
1439.29 76
1439.37 74
1439.46 72
1439.55 70
1439.64 67
1439.72 65
1439.81 64
1439.90 63
1439.98 64
1440.07 65
1440.16 67
1440.24 67
1440.33 66
1440.42 63
1440.51 57
1440.59 49
1440.68 38
1440.77 27
1440.85 17
1440.94 7
1441.03 1
1441.12 0
1441.20 0
1441.29 0
1441.38 0
1441.46 0
1441.55 0
1441.64 0
1441.72 0
1441.81 0
1441.90 2
1441.99 7
1442.07 12
1442.16 16
1442.25 20
1442.33 23
1442.42 25
1442.51 26
1442.60 26
1442.68 27
1442.77 28
1442.86 31
1442.94 35
1443.03 39
1443.12 42
1443.21 44
1443.29 44
1443.38 43
1443.47 41
1443.55 39
1443.64 37
1443.73 38
1443.82 41
1443.90 47
1443.99 56
1444.08 67
1444.16 79
1444.25 90
1444.34 100
1444.43 108
1444.51 113
1444.60 114
1444.69 113
1444.78 109
1444.86 103
1444.95 96
1445.04 89
1445.12 82
1445.21 75
1445.30 68
1445.39 63
1445.47 59
1445.56 57
1445.65 55
1445.73 55
1445.82 57
1445.91 61
1446.00 66
1446.08 71
1446.17 78
1446.26 84
1446.34 90
1446.43 96
1446.52 102
1446.61 107
1446.69 111
1446.78 116
1446.87 119
1446.96 120
1447.04 120
1447.13 117
1447.22 112
1447.30 106
1447.39 100
1447.48 96
1447.57 95
1447.65 98
1447.74 106
1447.83 117
1447.92 130
1448.00 142
1448.09 151
1448.18 155
1448.27 155
1448.35 150
1448.44 143
1448.53 135
1448.61 128
1448.70 122
1448.79 117
1448.88 114
1448.96 110
1449.05 106
1449.14 103
1449.23 100
1449.31 99
1449.40 100
1449.49 103
1449.57 106
1449.66 108
1449.75 108
1449.84 104
1449.92 98
1450.01 90
1450.10 81
1450.19 72
1450.27 66
1450.36 63
1450.45 61
1450.54 60
1450.62 59
1450.71 58
1450.80 56
1450.89 53
1450.97 49
1451.06 45
1451.15 40
1451.23 34
1451.32 29
1451.41 23
1451.50 17
1451.58 11
1451.67 6
1451.76 2
1451.85 0
1451.93 0
1452.02 0
1452.11 0
1452.20 0
1452.28 0
1452.37 0
1452.46 0
1452.55 2
1452.63 6
1452.72 10
1452.81 14
1452.90 17
1452.98 20
1453.07 24
1453.16 29
1453.25 35
1453.33 43
1453.42 51
1453.51 58
1453.60 65
1453.68 69
1453.77 70
1453.86 69
1453.95 65
1454.03 60
1454.12 55
1454.21 51
1454.30 48
1454.38 47
1454.47 47
1454.56 50
1454.65 55
1454.73 60
1454.82 65
1454.91 71
1455.00 75
1455.08 78
1455.17 80
1455.26 80
1455.35 79
1455.43 78
1455.52 76
1455.61 74
1455.70 73
1455.78 72
1455.87 73
1455.96 74
1456.05 75
1456.13 78
1456.22 81
1456.31 84
1456.40 85
1456.48 85
1456.57 84
1456.66 82
1456.75 80
1456.83 78
1456.92 76
1457.01 76
1457.10 75
1457.18 75
1457.27 73
1457.36 70
1457.45 66
1457.53 61
1457.62 56
1457.71 52
1457.80 49
1457.88 46
1457.97 45
1458.06 45
1458.15 47
1458.23 51
1458.32 57
1458.41 65
1458.50 74
1458.58 84
1458.67 92
1458.76 97
1458.85 99
1458.94 98
1459.02 95
1459.11 91
1459.20 87
1459.29 83
1459.37 81
1459.46 79
1459.55 77
1459.64 77
1459.72 77
1459.81 79
1459.90 83
1459.99 87
1460.07 94
1460.16 103
1460.25 113
1460.34 125
1460.43 139
1460.51 154
1460.60 169
1460.69 185
1460.78 199
1460.86 211
1460.95 220
1461.04 226
1461.13 228
1461.21 226
1461.30 222
1461.39 216
1461.48 209
1461.57 201
1461.65 195
1461.74 190
1461.83 187
1461.92 186
1462.00 187
1462.09 189
1462.18 191
1462.27 195
1462.35 198
1462.44 202
1462.53 207
1462.62 212
1462.71 217
1462.79 222
1462.88 225
1462.97 226
1463.06 223
1463.14 216
1463.23 206
1463.32 192
1463.41 177
1463.50 162
1463.58 149
1463.67 137
1463.76 128
1463.85 122
1463.93 118
1464.02 115
1464.11 113
1464.20 112
1464.29 110
1464.37 107
1464.46 103
1464.55 99
1464.64 95
1464.72 91
1464.81 87
1464.90 84
1464.99 83
1465.08 83
1465.16 84
1465.25 88
1465.34 92
1465.43 97
1465.51 102
1465.60 107
1465.69 112
1465.78 116
1465.87 120
1465.95 125
1466.04 130
1466.13 138
1466.22 145
1466.31 153
1466.39 158
1466.48 161
1466.57 159
1466.66 155
1466.74 149
1466.83 145
1466.92 143
1467.01 146
1467.10 151
1467.18 158
1467.27 164
1467.36 168
1467.45 168
1467.54 166
1467.62 161
1467.71 155
1467.80 148
1467.89 140
1467.97 132
1468.06 122
1468.15 112
1468.24 102
1468.33 93
1468.41 85
1468.50 80
1468.59 77
1468.68 76
1468.77 74
1468.85 71
1468.94 68
1469.03 63
1469.12 58
1469.21 53
1469.29 48
1469.38 44
1469.47 40
1469.56 36
1469.65 33
1469.73 32
1469.82 31
1469.91 33
1470.00 35
1470.08 39
1470.17 42
1470.26 45
1470.35 46
1470.44 46
1470.52 44
1470.61 41
1470.70 37
1470.79 34
1470.88 32
1470.96 30
1471.05 30
1471.14 29
1471.23 29
1471.32 28
1471.40 26
1471.49 24
1471.58 21
1471.67 17
1471.76 14
1471.84 11
1471.93 7
1472.02 3
1472.11 0
1472.20 0
1472.28 0
1472.37 0
1472.46 0
1472.55 0
1472.64 0
1472.72 0
1472.81 1
1472.90 3
1472.99 5
1473.08 8
1473.16 11
1473.25 14
1473.34 18
1473.43 22
1473.52 26
1473.61 31
1473.69 34
1473.78 35
1473.87 35
1473.96 32
1474.05 27
1474.13 21
1474.22 14
1474.31 7
1474.40 2
1474.49 0
1474.57 0
1474.66 0
1474.75 0
1474.84 0
1474.93 0
1475.01 0
1475.10 6
1475.19 13
1475.28 21
1475.37 29
1475.46 36
1475.54 42
1475.63 47
1475.72 49
1475.81 51
1475.90 52
1475.98 53
1476.07 53
1476.16 52
1476.25 50
1476.34 46
1476.42 41
1476.51 35
1476.60 30
1476.69 26
1476.78 25
1476.87 26
1476.95 29
1477.04 34
1477.13 39
1477.22 44
1477.31 47
1477.39 49
1477.48 50
1477.57 50
1477.66 49
1477.75 48
1477.84 49
1477.92 50
1478.01 53
1478.10 56
1478.19 62
1478.28 67
1478.36 73
1478.45 77
1478.54 79
1478.63 80
1478.72 79
1478.81 76
1478.89 72
1478.98 67
1479.07 62
1479.16 56
1479.25 50
1479.33 45
1479.42 39
1479.51 33
1479.60 28
1479.69 22
1479.78 17
1479.86 13
1479.95 10
1480.04 9
1480.13 8
1480.22 9
1480.31 9
1480.39 9
1480.48 8
1480.57 7
1480.66 7
1480.75 9
1480.84 14
1480.92 20
1481.01 29
1481.10 38
1481.19 47
1481.28 54
1481.36 59
1481.45 62
1481.54 62
1481.63 60
1481.72 57
1481.81 53
1481.89 49
1481.98 45
1482.07 43
1482.16 42
1482.25 44
1482.34 48
1482.42 53
1482.51 60
1482.60 67
1482.69 74
1482.78 80
1482.87 86
1482.95 90
1483.04 94
1483.13 98
1483.22 101
1483.31 105
1483.40 109
1483.48 113
1483.57 117
1483.66 121
1483.75 125
1483.84 129
1483.93 134
1484.01 139
1484.10 146
1484.19 155
1484.28 167
1484.37 181
1484.46 196
1484.55 212
1484.63 226
1484.72 237
1484.81 244
1484.90 248
1484.99 249
1485.08 247
1485.16 245
1485.25 244
1485.34 245
1485.43 248
1485.52 254
1485.61 263
1485.69 273
1485.78 283
1485.87 290
1485.96 295
1486.05 297
1486.14 295
1486.23 290
1486.31 283
1486.40 276
1486.49 269
1486.58 264
1486.67 259
1486.76 256
1486.84 255
1486.93 253
1487.02 252
1487.11 250
1487.20 247
1487.29 243
1487.38 238
1487.46 232
1487.55 226
1487.64 221
1487.73 216
1487.82 213
1487.91 210
1487.99 208
1488.08 205
1488.17 201
1488.26 195
1488.35 186
1488.44 176
1488.53 163
1488.61 150
1488.70 139
1488.79 130
1488.88 123
1488.97 120
1489.06 120
1489.15 120
1489.23 120
1489.32 119
1489.41 117
1489.50 115
1489.59 112
1489.68 112
1489.76 114
1489.85 119
1489.94 127
1490.03 138
1490.12 149
1490.21 159
1490.30 167
1490.38 172
1490.47 175
1490.56 176
1490.65 176
1490.74 175
1490.83 176
1490.92 176
1491.00 176
1491.09 176
1491.18 175
1491.27 173
1491.36 169
1491.45 165
1491.54 161
1491.62 156
1491.71 152
1491.80 148
1491.89 143
1491.98 138
1492.07 131
1492.16 123
1492.25 114
1492.33 105
1492.42 96
1492.51 88
1492.60 84
1492.69 82
1492.78 83
1492.87 85
1492.95 87
1493.04 89
1493.13 90
1493.22 91
1493.31 91
1493.40 92
1493.49 95
1493.57 100
1493.66 106
1493.75 113
1493.84 118
1493.93 122
1494.02 123
1494.11 121
1494.20 118
1494.28 114
1494.37 110
1494.46 106
1494.55 100
1494.64 95
1494.73 88
1494.82 81
1494.90 74
1494.99 67
1495.08 61
1495.17 56
1495.26 50
1495.35 42
1495.44 33
1495.53 22
1495.61 11
1495.70 2
1495.79 0
1495.88 0
1495.97 5
1496.06 17
1496.15 32
1496.24 48
1496.32 60
1496.41 69
1496.50 72
1496.59 71
1496.68 68
1496.77 63
1496.86 58
1496.95 54
1497.03 49
1497.12 45
1497.21 39
1497.30 32
1497.39 24
1497.48 17
1497.57 11
1497.66 8
1497.74 7
1497.83 10
1497.92 16
1498.01 24
1498.10 34
1498.19 44
1498.28 54
1498.37 64
1498.45 73
1498.54 80
1498.63 84
1498.72 87
1498.81 87
1498.90 84
1498.99 80
1499.08 74
1499.17 67
1499.25 61
1499.34 57
1499.43 56
1499.52 59
1499.61 67
1499.70 78
1499.79 92
1499.88 106
1499.96 120
1500.05 132
1500.14 142
1500.23 147
1500.32 149
1500.41 147
1500.50 143
1500.59 136
1500.68 129
1500.76 122
1500.85 116
1500.94 112
1501.03 112
1501.12 113
1501.21 116
1501.30 119
1501.39 121
1501.48 121
1501.56 120
1501.65 118
1501.74 116
1501.83 115
1501.92 117
1502.01 121
1502.10 128
1502.19 137
1502.28 146
1502.36 156
1502.45 164
1502.54 170
1502.63 174
1502.72 176
1502.81 175
1502.90 171
1502.99 164
1503.08 155
1503.17 144
1503.25 131
1503.34 119
1503.43 108
1503.52 100
1503.61 94
1503.70 90
1503.79 87
1503.88 84
1503.97 82
1504.05 80
1504.14 81
1504.23 86
1504.32 94
1504.41 108
1504.50 125
1504.59 144
1504.68 162
1504.77 177
1504.86 187
1504.94 191
1505.03 189
1505.12 184
1505.21 176
1505.30 167
1505.39 159
1505.48 151
1505.57 145
1505.66 139
1505.75 133
1505.83 128
1505.92 122
1506.01 116
1506.10 109
1506.19 104
1506.28 98
1506.37 91
1506.46 84
1506.55 76
1506.64 66
1506.72 55
1506.81 44
1506.90 35
1506.99 29
1507.08 27
1507.17 29
1507.26 35
1507.35 43
1507.44 54
1507.53 64
1507.62 73
1507.70 81
1507.79 86
1507.88 90
1507.97 93
1508.06 96
1508.15 99
1508.24 103
1508.33 108
1508.42 113
1508.51 118
1508.60 122
1508.68 123
1508.77 121
1508.86 117
1508.95 111
1509.04 103
1509.13 95
1509.22 87
1509.31 80
1509.40 75
1509.49 71
1509.58 71
1509.66 72
1509.75 75
1509.84 78
1509.93 81
1510.02 83
1510.11 83
1510.20 82
1510.29 81
1510.38 79
1510.47 79
1510.56 80
1510.65 82
1510.73 85
1510.82 87
1510.91 89
1511.00 88
1511.09 87
1511.18 83
1511.27 79
1511.36 75
1511.45 72
1511.54 71
1511.63 72
1511.72 74
1511.80 79
1511.89 84
1511.98 89
1512.07 93
1512.16 94
1512.25 92
1512.34 87
1512.43 79
1512.52 70
1512.61 60
1512.70 51
1512.79 45
1512.88 42
1512.96 41
1513.05 43
1513.14 47
1513.23 52
1513.32 57
1513.41 63
1513.50 69
1513.59 75
1513.68 82
1513.77 89
1513.86 97
1513.95 103
1514.04 107
1514.12 108
1514.21 105
1514.30 99
1514.39 91
1514.48 81
1514.57 74
1514.66 69
1514.75 68
1514.84 72
1514.93 79
1515.02 87
1515.11 96
1515.20 104
1515.29 110
1515.37 115
1515.46 118
1515.55 121
1515.64 124
1515.73 125
1515.82 126
1515.91 126
1516.00 124
1516.09 120
1516.18 115
1516.27 110
1516.36 106
1516.45 103
1516.54 101
1516.63 100
1516.71 99
1516.80 96
1516.89 89
1516.98 80
1517.07 69
1517.16 56
1517.25 44
1517.34 33
1517.43 26
1517.52 21
1517.61 21
1517.70 22
1517.79 25
1517.88 28
1517.97 29
1518.06 27
1518.14 22
1518.23 14
1518.32 5
1518.41 0
1518.50 0
1518.59 0
1518.68 0
1518.77 0
1518.86 0
1518.95 1
1519.04 8
1519.13 13
1519.22 15
1519.31 14
1519.40 11
1519.49 6
1519.58 1
1519.66 0
1519.75 0
1519.84 0
1519.93 0
1520.02 0
1520.11 0
1520.20 0
1520.29 0
1520.38 0
1520.47 2
1520.56 5
1520.65 8
1520.74 11
1520.83 13
1520.92 15
1521.01 17
1521.10 18
1521.19 18
1521.27 19
1521.36 21
1521.45 24
1521.54 28
1521.63 33
1521.72 38
1521.81 43
1521.90 48
1521.99 53
1522.08 58
1522.17 61
1522.26 64
1522.35 66
1522.44 67
1522.53 66
1522.62 63
1522.71 60
1522.80 55
1522.89 49
1522.98 42
1523.06 35
1523.15 27
1523.24 21
1523.33 16
1523.42 12
1523.51 11
1523.60 13
1523.69 16
1523.78 20
1523.87 24
1523.96 28
1524.05 31
1524.14 31
1524.23 29
1524.32 26
1524.41 22
1524.50 18
1524.59 14
1524.68 12
1524.77 11
1524.86 10
1524.95 10
1525.03 8
1525.12 5
1525.21 2
1525.30 0
1525.39 0
1525.48 0
1525.57 0
1525.66 0
1525.75 0
1525.84 0
1525.93 1
1526.02 7
1526.11 11
1526.20 15
1526.29 18
1526.38 21
1526.47 24
1526.56 26
1526.65 29
1526.74 32
1526.83 36
1526.92 40
1527.01 43
1527.10 47
1527.19 50
1527.28 52
1527.37 53
1527.45 52
1527.54 49
1527.63 46
1527.72 42
1527.81 38
1527.90 36
1527.99 36
1528.08 37
1528.17 38
1528.26 41
1528.35 43
1528.44 46
1528.53 51
1528.62 58
1528.71 67
1528.80 79
1528.89 92
1528.98 104
1529.07 113
1529.16 118
1529.25 117
1529.34 112
1529.43 104
1529.52 96
1529.61 90
1529.70 87
1529.79 87
1529.88 92
1529.97 99
1530.06 108
1530.15 118
1530.24 127
1530.33 135
1530.41 142
1530.50 148
1530.59 153
1530.68 156
1530.77 157
1530.86 158
1530.95 158
1531.04 157
1531.13 158
1531.22 160
1531.31 164
1531.40 170
1531.49 178
1531.58 186
1531.67 194
1531.76 200
1531.85 204
1531.94 205
1532.03 202
1532.12 196
1532.21 188
1532.30 178
1532.39 168
1532.48 158
1532.57 148
1532.66 141
1532.75 135
1532.84 133
1532.93 132
1533.02 134
1533.11 137
1533.20 141
1533.29 147
1533.38 153
1533.47 161
1533.56 168
1533.65 175
1533.74 180
1533.83 182
1533.92 180
1534.01 175
1534.10 167
1534.19 157
1534.28 146
1534.37 136
1534.46 128
1534.55 122
1534.64 118
1534.73 116
1534.82 115
1534.91 114
1535.00 112
1535.09 109
1535.18 105
1535.27 100
1535.35 95
1535.44 92
1535.53 92
1535.62 96
1535.71 104
1535.80 115
1535.89 131
1535.98 150
1536.07 170
1536.16 192
1536.25 212
1536.34 231
1536.43 246
1536.52 258
1536.61 266
1536.70 270
1536.79 271
1536.88 271
1536.97 270
1537.06 269
1537.15 268
1537.24 267
1537.33 268
1537.42 269
1537.51 272
1537.60 276
1537.69 283
1537.78 292
1537.87 301
1537.96 310
1538.05 318
1538.14 324
1538.23 328
1538.32 332
1538.41 336
1538.50 342
1538.59 351
1538.68 363
1538.77 377
1538.86 394
1538.95 411
1539.04 428
1539.13 444
1539.22 457
1539.31 469
1539.40 478
1539.49 487
1539.58 494
1539.67 500
1539.76 507
1539.85 514
1539.94 521
1540.03 529
1540.12 536
1540.21 545
1540.30 553
1540.39 562
1540.48 572
1540.57 584
1540.66 599
1540.75 617
1540.84 638
1540.93 660
1541.02 685
1541.11 709
1541.20 733
1541.29 755
1541.38 776
1541.47 794
1541.56 810
1541.65 823
1541.74 833
1541.83 839
1541.92 841
1542.01 841
1542.10 839
1542.19 835
1542.28 830
1542.37 825
1542.46 820
1542.55 814
1542.64 807
1542.73 797
1542.82 786
1542.91 773
1543.01 760
1543.10 747
1543.19 735
1543.28 725
1543.37 715
1543.46 706
1543.55 695
1543.64 683
1543.73 668
1543.82 653
1543.91 637
1544.00 621
1544.09 606
1544.18 593
1544.27 580
1544.36 567
1544.45 552
1544.54 537
1544.63 522
1544.72 506
1544.81 491
1544.90 475
1544.99 459
1545.08 443
1545.17 426
1545.26 409
1545.35 391
1545.44 372
1545.53 355
1545.62 337
1545.71 321
1545.80 306
1545.89 292
1545.98 280
1546.07 270
1546.16 261
1546.25 255
1546.34 249
1546.43 243
1546.52 235
1546.61 227
1546.70 216
1546.79 205
1546.88 194
1546.97 183
1547.06 174
1547.15 168
1547.24 163
1547.33 159
1547.42 156
1547.51 153
1547.60 150
1547.69 145
1547.78 140
1547.88 135
1547.97 130
1548.06 125
1548.15 121
1548.24 119
1548.33 117
1548.42 116
1548.51 116
1548.60 116
1548.69 115
1548.78 113
1548.87 110
1548.96 106
1549.05 100
1549.14 94
1549.23 88
1549.32 81
1549.41 73
1549.50 67
1549.59 61
1549.68 56
1549.77 53
1549.86 51
1549.95 52
1550.04 54
1550.13 56
1550.22 59
1550.31 61
1550.40 61
1550.49 62
1550.58 62
1550.67 64
1550.76 68
1550.85 75
1550.95 85
1551.04 97
1551.13 110
1551.22 125
1551.31 139
1551.40 154
1551.49 169
1551.58 185
1551.67 200
1551.76 214
1551.85 224
1551.94 230
1552.03 230
1552.12 224
1552.21 215
1552.30 202
1552.39 189
1552.48 176
1552.57 166
1552.66 160
1552.75 158
1552.84 160
1552.93 166
1553.02 175
1553.11 187
1553.20 198
1553.30 207
1553.39 211
1553.48 211
1553.57 206
1553.66 196
1553.75 184
1553.84 172
1553.93 162
1554.02 154
1554.11 150
1554.20 149
1554.29 151
1554.38 154
1554.47 159
1554.56 164
1554.65 167
1554.74 169
1554.83 168
1554.92 164
1555.01 157
1555.10 148
1555.19 140
1555.28 134
1555.38 131
1555.47 133
1555.56 138
1555.65 147
1555.74 157
1555.83 165
1555.92 170
1556.01 169
1556.10 163
1556.19 154
1556.28 143
1556.37 133
1556.46 125
1556.55 121
1556.64 121
1556.73 124
1556.82 128
1556.91 133
1557.00 137
1557.09 140
1557.19 141
1557.28 142
1557.37 141
1557.46 139
1557.55 136
1557.64 132
1557.73 128
1557.82 123
1557.91 117
1558.00 110
1558.09 103
1558.18 95
1558.27 88
1558.36 83
1558.45 80
1558.54 80
1558.63 83
1558.72 88
1558.82 96
1558.91 104
1559.00 112
1559.09 119
1559.18 125
1559.27 129
1559.36 133
1559.45 136
1559.54 141
1559.63 148
1559.72 157
1559.81 167
1559.90 178
1559.99 188
1560.08 195
1560.17 198
1560.26 197
1560.36 193
1560.45 185
1560.54 176
1560.63 168
1560.72 161
1560.81 156
1560.90 155
1560.99 157
1561.08 162
1561.17 170
1561.26 180
1561.35 190
1561.44 200
1561.53 209
1561.62 218
1561.72 226
1561.81 234
1561.90 242
1561.99 249
1562.08 256
1562.17 263
1562.26 268
1562.35 274
1562.44 282
1562.53 292
1562.62 307
1562.71 329
1562.80 356
1562.89 388
1562.98 422
1563.08 456
1563.17 488
1563.26 517
1563.35 541
1563.44 560
1563.53 577
1563.62 593
1563.71 608
1563.80 623
1563.89 638
1563.98 653
1564.07 669
1564.16 686
1564.25 704
1564.35 723
1564.44 745
1564.53 770
1564.62 799
1564.71 831
1564.80 866
1564.89 904
1564.98 947
1565.07 994
1565.16 1044
1565.25 1097
1565.34 1152
1565.43 1207
1565.53 1261
1565.62 1314
1565.71 1366
1565.80 1419
1565.89 1473
1565.98 1532
1566.07 1598
1566.16 1671
1566.25 1754
1566.34 1847
1566.43 1950
1566.52 2061
1566.61 2176
1566.71 2291
1566.80 2403
1566.89 2508
1566.98 2604
1567.07 2691
1567.16 2769
1567.25 2839
1567.34 2903
1567.43 2960
1567.52 3011
1567.61 3055
1567.70 3092
1567.80 3123
1567.89 3149
1567.98 3173
1568.07 3198
1568.16 3225
1568.25 3255
1568.34 3286
1568.43 3316
1568.52 3344
1568.61 3367
1568.70 3384
1568.79 3394
1568.89 3399
1568.98 3396
1569.07 3388
1569.16 3372
1569.25 3347
1569.34 3313
1569.43 3270
1569.52 3217
1569.61 3155
1569.70 3088
1569.79 3016
1569.89 2944
1569.98 2874
1570.07 2807
1570.16 2744
1570.25 2683
1570.34 2624
1570.43 2565
1570.52 2505
1570.61 2445
1570.70 2385
1570.79 2327
1570.89 2271
1570.98 2218
1571.07 2168
1571.16 2119
1571.25 2071
1571.34 2024
1571.43 1977
1571.52 1933
1571.61 1891
1571.70 1853
1571.79 1819
1571.89 1786
1571.98 1752
1572.07 1714
1572.16 1672
1572.25 1623
1572.34 1571
1572.43 1517
1572.52 1464
1572.61 1414
1572.70 1370
1572.80 1331
1572.89 1296
1572.98 1263
1573.07 1232
1573.16 1204
1573.25 1177
1573.34 1153
1573.43 1132
1573.52 1114
1573.61 1097
1573.70 1081
1573.80 1065
1573.89 1046
1573.98 1025
1574.07 1003
1574.16 980
1574.25 957
1574.34 936
1574.43 917
1574.52 899
1574.62 881
1574.71 864
1574.80 846
1574.89 828
1574.98 809
1575.07 790
1575.16 770
1575.25 750
1575.34 730
1575.43 710
1575.53 692
1575.62 675
1575.71 661
1575.80 649
1575.89 639
1575.98 631
1576.07 623
1576.16 614
1576.25 603
1576.35 589
1576.44 574
1576.53 556
1576.62 537
1576.71 518
1576.80 500
1576.89 483
1576.98 469
1577.07 458
1577.17 450
1577.26 444
1577.35 439
1577.44 435
1577.53 431
1577.62 428
1577.71 424
1577.80 419
1577.89 414
1577.99 409
1578.08 402
1578.17 395
1578.26 386
1578.35 377
1578.44 367
1578.53 357
1578.62 348
1578.71 341
1578.81 335
1578.90 330
1578.99 329
1579.08 328
1579.17 330
1579.26 332
1579.35 334
1579.44 337
1579.53 340
1579.63 342
1579.72 343
1579.81 343
1579.90 341
1579.99 338
1580.08 333
1580.17 327
1580.26 319
1580.36 311
1580.45 302
1580.54 293
1580.63 282
1580.72 272
1580.81 262
1580.90 254
1580.99 247
1581.09 244
1581.18 243
1581.27 245
1581.36 248
1581.45 252
1581.54 255
1581.63 255
1581.72 254
1581.81 250
1581.91 244
1582.00 236
1582.09 228
1582.18 220
1582.27 213
1582.36 208
1582.45 206
1582.55 205
1582.64 207
1582.73 211
1582.82 216
1582.91 222
1583.00 228
1583.09 234
1583.18 239
1583.28 243
1583.37 245
1583.46 247
1583.55 246
1583.64 244
1583.73 239
1583.82 232
1583.91 224
1584.01 213
1584.10 202
1584.19 190
1584.28 179
1584.37 171
1584.46 166
1584.55 164
1584.64 167
1584.74 172
1584.83 180
1584.92 188
1585.01 195
1585.10 199
1585.19 201
1585.28 201
1585.38 200
1585.47 199
1585.56 199
1585.65 200
1585.74 201
1585.83 202
1585.92 199
1586.01 193
1586.11 184
1586.20 173
1586.29 160
1586.38 149
1586.47 141
1586.56 136
1586.65 134
1586.75 134
1586.84 136
1586.93 138
1587.02 141
1587.11 145
1587.20 150
1587.29 156
1587.39 164
1587.48 174
1587.57 185
1587.66 197
1587.75 208
1587.84 220
1587.93 231
1588.03 242
1588.12 253
1588.21 261
1588.30 268
1588.39 272
1588.48 273
1588.57 270
1588.67 265
1588.76 260
1588.85 256
1588.94 254
1589.03 257
1589.12 264
1589.21 274
1589.31 288
1589.40 302
1589.49 315
1589.58 325
1589.67 333
1589.76 337
1589.85 340
1589.95 343
1590.04 347
1590.13 353
1590.22 361
1590.31 371
1590.40 381
1590.49 390
1590.59 397
1590.68 400
1590.77 400
1590.86 398
1590.95 393
1591.04 389
1591.14 386
1591.23 386
1591.32 388
1591.41 391
1591.50 396
1591.59 401
1591.68 406
1591.78 412
1591.87 418
1591.96 425
1592.05 431
1592.14 437
1592.23 440
1592.33 439
1592.42 435
1592.51 426
1592.60 414
1592.69 400
1592.78 387
1592.87 376
1592.97 367
1593.06 360
1593.15 355
1593.24 351
1593.33 345
1593.42 339
1593.52 331
1593.61 323
1593.70 315
1593.79 309
1593.88 306
1593.97 305
1594.06 306
1594.16 308
1594.25 311
1594.34 314
1594.43 315
1594.52 315
1594.61 313
1594.71 309
1594.80 304
1594.89 297
1594.98 290
1595.07 282
1595.16 275
1595.26 268
1595.35 262
1595.44 257
1595.53 252
1595.62 247
1595.71 241
1595.81 234
1595.90 225
1595.99 216
1596.08 207
1596.17 199
1596.26 193
1596.36 189
1596.45 186
1596.54 186
1596.63 186
1596.72 187
1596.81 187
1596.91 187
1597.00 186
1597.09 183
1597.18 178
1597.27 170
1597.36 161
1597.46 152
1597.55 145
1597.64 142
1597.73 144
1597.82 151
1597.91 164
1598.01 180
1598.10 196
1598.19 211
1598.28 222
1598.37 228
1598.46 228
1598.56 224
1598.65 218
1598.74 211
1598.83 205
1598.92 200
1599.01 196
1599.11 194
1599.20 192
1599.29 190
1599.38 187
1599.47 184
1599.57 180
1599.66 178
1599.75 176
1599.84 176
1599.93 178
1600.02 181
1600.12 185
1600.21 188
1600.30 190
1600.39 191
1600.48 191
1600.57 191
1600.67 191
1600.76 194
1600.85 198
1600.94 204
1601.03 212
1601.13 220
1601.22 229
1601.31 238
1601.40 245
1601.49 249
1601.58 252
1601.68 252
1601.77 251
1601.86 248
1601.95 246
1602.04 246
1602.14 247
1602.23 251
1602.32 256
1602.41 263
1602.50 271
1602.59 277
1602.69 283
1602.78 288
1602.87 291
1602.96 292
1603.05 292
1603.15 292
1603.24 292
1603.33 292
1603.42 293
1603.51 295
1603.60 299
1603.70 305
1603.79 312
1603.88 321
1603.97 331
1604.06 341
1604.16 351
1604.25 362
1604.34 372
1604.43 382
1604.52 391
1604.62 401
1604.71 409
1604.80 417
1604.89 423
1604.98 428
1605.08 434
1605.17 441
1605.26 451
1605.35 466
1605.44 485
1605.53 506
1605.63 528
1605.72 548
1605.81 565
1605.90 577
1605.99 586
1606.09 593
1606.18 599
1606.27 607
1606.36 618
1606.45 629
1606.55 639
1606.64 647
1606.73 650
1606.82 648
1606.91 641
1607.01 631
1607.10 621
1607.19 612
1607.28 605
1607.37 603
1607.47 604
1607.56 607
1607.65 611
1607.74 614
1607.83 614
1607.93 612
1608.02 605
1608.11 595
1608.20 581
1608.29 565
1608.39 547
1608.48 528
1608.57 508
1608.66 488
1608.75 469
1608.85 453
1608.94 442
1609.03 435
1609.12 433
1609.21 437
1609.31 444
1609.40 451
1609.49 457
1609.58 460
1609.67 458
1609.77 451
1609.86 440
1609.95 425
1610.04 409
1610.13 392
1610.23 376
1610.32 362
1610.41 352
1610.50 347
1610.59 348
1610.69 354
1610.78 364
1610.87 374
1610.96 384
1611.05 389
1611.15 390
1611.24 386
1611.33 379
1611.42 370
1611.52 362
1611.61 356
1611.70 352
1611.79 351
1611.88 351
1611.98 350
1612.07 348
1612.16 345
1612.25 341
1612.34 336
1612.44 333
1612.53 331
1612.62 330
1612.71 331
1612.80 332
1612.90 334
1612.99 335
1613.08 336
1613.17 336
1613.27 336
1613.36 337
1613.45 339
1613.54 342
1613.63 345
1613.73 348
1613.82 350
1613.91 350
1614.00 348
1614.09 343
1614.19 336
1614.28 328
1614.37 320
1614.46 311
1614.56 302
1614.65 293
1614.74 286
1614.83 279
1614.92 273
1615.02 270
1615.11 270
1615.20 273
1615.29 280
1615.39 290
1615.48 300
1615.57 311
1615.66 319
1615.75 324
1615.85 324
1615.94 321
1616.03 313
1616.12 303
1616.22 292
1616.31 281
1616.40 272
1616.49 266
1616.58 262
1616.68 261
1616.77 261
1616.86 262
1616.95 261
1617.05 260
1617.14 258
1617.23 254
1617.32 251
1617.41 247
1617.51 244
1617.60 241
1617.69 238
1617.78 236
1617.88 233
1617.97 229
1618.06 225
1618.15 219
1618.25 211
1618.34 202
1618.43 189
1618.52 174
1618.61 157
1618.71 140
1618.80 124
1618.89 109
1618.98 98
1619.08 89
1619.17 84
1619.26 82
1619.35 82
1619.45 86
1619.54 92
1619.63 101
1619.72 111
1619.81 122
1619.91 133
1620.00 141
1620.09 148
1620.18 152
1620.28 154
1620.37 154
1620.46 154
1620.55 154
1620.65 154
1620.74 155
1620.83 155
1620.92 156
1621.01 156
1621.11 154
1621.20 152
1621.29 148
1621.38 143
1621.48 137
1621.57 129
1621.66 122
1621.75 115
1621.85 109
1621.94 104
1622.03 101
1622.12 99
1622.22 97
1622.31 96
1622.40 95
1622.49 92
1622.59 89
1622.68 85
1622.77 81
1622.86 77
1622.96 75
1623.05 74
1623.14 74
1623.23 75
1623.32 76
1623.42 77
1623.51 76
1623.60 74
1623.69 69
1623.79 63
1623.88 57
1623.97 51
1624.06 47
1624.16 44
1624.25 43
1624.34 43
1624.43 43
1624.53 43
1624.62 42
1624.71 39
1624.80 35
1624.90 30
1624.99 27
1625.08 24
1625.17 24
1625.27 25
1625.36 27
1625.45 30
1625.54 31
1625.64 31
1625.73 29
1625.82 25
1625.91 20
1626.01 14
1626.10 7
1626.19 1
1626.28 0
1626.38 0
1626.47 0
1626.56 0
1626.65 0
1626.75 0
1626.84 0
1626.93 0
1627.02 3
1627.12 8
1627.21 13
1627.30 20
1627.39 29
1627.49 40
1627.58 53
1627.67 67
1627.76 79
1627.86 89
1627.95 94
1628.04 96
1628.13 94
1628.23 90
1628.32 84
1628.41 79
1628.51 75
1628.60 72
1628.69 72
1628.78 72
1628.88 72
1628.97 71
1629.06 70
1629.15 67
1629.25 64
1629.34 62
1629.43 62
1629.52 64
1629.62 67
1629.71 72
1629.80 77
1629.89 80
1629.99 81
1630.08 80
1630.17 77
1630.26 75
1630.36 74
1630.45 75
1630.54 79
1630.64 85
1630.73 93
1630.82 101
1630.91 108
1631.01 113
1631.10 118
1631.19 121
1631.28 123
1631.38 125
1631.47 127
1631.56 129
1631.65 130
1631.75 132
1631.84 133
1631.93 133
1632.02 133
1632.12 132
1632.21 130
1632.30 127
1632.40 124
1632.49 119
1632.58 115
1632.67 112
1632.77 109
1632.86 106
1632.95 103
1633.04 99
1633.14 95
1633.23 88
1633.32 81
1633.42 72
1633.51 65
1633.60 59
1633.69 55
1633.79 55
1633.88 57
1633.97 63
1634.06 71
1634.16 79
1634.25 88
1634.34 94
1634.44 99
1634.53 101
1634.62 100
1634.71 96
1634.81 91
1634.90 86
1634.99 81
1635.08 78
1635.18 77
1635.27 78
1635.36 81
1635.46 86
1635.55 90
1635.64 94
1635.73 97
1635.83 99
1635.92 99
1636.01 98
1636.11 95
1636.20 92
1636.29 87
1636.38 83
1636.48 78
1636.57 72
1636.66 66
1636.75 60
1636.85 54
1636.94 47
1637.03 41
1637.13 35
1637.22 32
1637.31 31
1637.40 35
1637.50 43
1637.59 54
1637.68 67
1637.78 81
1637.87 94
1637.96 104
1638.05 112
1638.15 117
1638.24 119
1638.33 119
1638.43 117
1638.52 114
1638.61 111
1638.70 108
1638.80 107
1638.89 107
1638.98 108
1639.08 110
1639.17 113
1639.26 115
1639.35 115
1639.45 113
1639.54 110
1639.63 104
1639.73 98
1639.82 92
1639.91 86
1640.01 80
1640.10 75
1640.19 70
1640.28 65
1640.38 60
1640.47 55
1640.56 52
1640.66 52
1640.75 55
1640.84 60
1640.93 67
1641.03 76
1641.12 83
1641.21 89
1641.31 91
1641.40 90
1641.49 87
1641.58 83
1641.68 77
1641.77 73
1641.86 69
1641.96 67
1642.05 65
1642.14 65
1642.24 65
1642.33 65
1642.42 66
1642.51 67
1642.61 69
1642.70 70
1642.79 71
1642.89 73
1642.98 74
1643.07 76
1643.17 76
1643.26 77
1643.35 76
1643.44 75
1643.54 74
1643.63 72
1643.72 69
1643.82 67
1643.91 65
1644.00 64
1644.10 64
1644.19 65
1644.28 66
1644.37 68
1644.47 70
1644.56 71
1644.65 72
1644.75 73
1644.84 73
1644.93 72
1645.03 71
1645.12 69
1645.21 67
1645.30 65
1645.40 61
1645.49 56
1645.58 49
1645.68 42
1645.77 34
1645.86 26
1645.96 21
1646.05 18
1646.14 18
1646.24 19
1646.33 22
1646.42 25
1646.51 28
1646.61 30
1646.70 32
1646.79 34
1646.89 35
1646.98 38
1647.07 40
1647.17 41
1647.26 42
1647.35 42
1647.45 40
1647.54 38
1647.63 35
1647.73 32
1647.82 28
1647.91 24
1648.00 20
1648.10 15
1648.19 10
1648.28 5
1648.38 0
1648.47 0
1648.56 0
1648.66 0
1648.75 0
1648.84 0
1648.94 0
1649.03 0
1649.12 0
1649.22 3
1649.31 7
1649.40 11
1649.50 15
1649.59 17
1649.68 20
1649.77 23
1649.87 28
1649.96 33
1650.05 40
1650.15 48
1650.24 56
1650.33 63
1650.43 68
1650.52 71
1650.61 70
1650.71 68
1650.80 63
1650.89 58
1650.99 52
1651.08 47
1651.17 43
1651.27 41
1651.36 39
1651.45 37
1651.55 36
1651.64 34
1651.73 33
1651.83 33
1651.92 33
1652.01 34
1652.10 35
1652.20 35
1652.29 35
1652.38 35
1652.48 33
1652.57 31
1652.66 28
1652.76 27
1652.85 26
1652.94 26
1653.04 27
1653.13 27
1653.22 27
1653.32 26
1653.41 24
1653.50 21
1653.60 18
1653.69 18
1653.78 20
1653.88 25
1653.97 32
1654.06 39
1654.16 45
1654.25 49
1654.34 50
1654.44 48
1654.53 45
1654.62 42
1654.72 40
1654.81 40
1654.90 41
1655.00 44
1655.09 49
1655.18 55
1655.28 61
1655.37 67
1655.46 72
1655.56 76
1655.65 78
1655.74 79
1655.84 77
1655.93 74
1656.02 70
1656.12 67
1656.21 66
1656.30 67
1656.40 70
1656.49 75
1656.58 80
1656.68 85
1656.77 87
1656.86 87
1656.96 85
1657.05 81
1657.14 76
1657.24 71
1657.33 68
1657.42 66
1657.52 64
1657.61 64
1657.70 64
1657.80 63
1657.89 63
1657.98 63
1658.08 64
1658.17 67
1658.26 71
1658.36 76
1658.45 80
1658.55 83
1658.64 83
1658.73 82
1658.83 80
1658.92 77
1659.01 76
1659.11 78
1659.20 82
1659.29 87
1659.39 93
1659.48 98
1659.57 100
1659.67 101
1659.76 98
1659.85 94
1659.95 90
1660.04 86
1660.13 85
1660.23 86
1660.32 91
1660.41 98
1660.51 107
1660.60 115
1660.69 123
1660.79 130
1660.88 134
1660.98 136
1661.07 137
1661.16 137
1661.26 135
1661.35 132
1661.44 127
1661.54 121
1661.63 114
1661.72 107
1661.82 99
1661.91 93
1662.00 88
1662.10 84
1662.19 81
1662.28 79
1662.38 77
1662.47 74
1662.57 72
1662.66 70
1662.75 67
1662.85 65
1662.94 62
1663.03 59
1663.13 55
1663.22 49
1663.31 43
1663.41 36
1663.50 28
1663.59 22
1663.69 17
1663.78 14
1663.87 13
1663.97 14
1664.06 16
1664.16 18
1664.25 19
1664.34 20
1664.44 20
1664.53 20
1664.62 21
1664.72 22
1664.81 25
1664.90 30
1665.00 37
1665.09 45
1665.19 53
1665.28 61
1665.37 67
1665.47 71
1665.56 73
1665.65 74
1665.75 74
1665.84 76
1665.93 78
1666.03 83
1666.12 88
1666.22 95
1666.31 100
1666.40 104
1666.50 106
1666.59 106
1666.68 105
1666.78 102
1666.87 100
1666.96 98
1667.06 97
1667.15 97
1667.25 97
1667.34 98
1667.43 97
1667.53 96
1667.62 93
1667.71 89
1667.81 84
1667.90 80
1668.00 77
1668.09 76
1668.18 77
1668.28 81
1668.37 86
1668.46 91
1668.56 95
1668.65 97
1668.74 98
1668.84 97
1668.93 97
1669.03 97
1669.12 100
1669.21 105
1669.31 111
1669.40 119
1669.49 127
1669.59 133
1669.68 135
1669.78 135
1669.87 130
1669.96 122
1670.06 110
1670.15 96
1670.24 82
1670.34 68
1670.43 57
1670.53 49
1670.62 44
1670.71 43
1670.81 44
1670.90 46
1670.99 47
1671.09 47
1671.18 45
1671.28 42
1671.37 38
1671.46 34
1671.56 33
1671.65 33
1671.74 37
1671.84 42
1671.93 50
1672.03 57
1672.12 65
1672.21 73
1672.31 79
1672.40 84
1672.50 87
1672.59 86
1672.68 84
1672.78 79
1672.87 73
1672.96 67
1673.06 63
1673.15 61
1673.25 63
1673.34 68
1673.43 75
1673.53 84
1673.62 93
1673.72 102
1673.81 108
1673.90 112
1674.00 112
1674.09 110
1674.18 104
1674.28 96
1674.37 86
1674.47 75
1674.56 64
1674.65 54
1674.75 45
1674.84 39
1674.94 35
1675.03 32
1675.12 31
1675.22 31
1675.31 32
1675.41 34
1675.50 36
1675.59 38
1675.69 40
1675.78 43
1675.87 46
1675.97 48
1676.06 49
1676.16 50
1676.25 50
1676.34 50
1676.44 50
1676.53 50
1676.63 50
1676.72 52
1676.81 54
1676.91 56
1677.00 59
1677.10 62
1677.19 65
1677.28 69
1677.38 72
1677.47 75
1677.57 77
1677.66 80
1677.75 82
1677.85 84
1677.94 85
1678.04 86
1678.13 85
1678.22 83
1678.32 77
1678.41 69
1678.51 59
1678.60 47
1678.69 35
1678.79 24
1678.88 16
1678.98 11
1679.07 9
1679.16 9
1679.26 12
1679.35 15
1679.45 17
1679.54 19
1679.63 19
1679.73 19
1679.82 19
1679.92 17
1680.01 15
1680.10 12
1680.20 9
1680.29 5
1680.39 2
1680.48 0
1680.57 0
1680.67 0
1680.76 0
1680.86 0
1680.95 0
1681.04 1
1681.14 5
1681.23 9
1681.33 13
1681.42 17
1681.51 20
1681.61 21
1681.70 21
1681.80 19
1681.89 17
1681.98 15
1682.08 14
1682.17 15
1682.27 17
1682.36 21
1682.46 26
1682.55 30
1682.64 33
1682.74 35
1682.83 36
1682.93 35
1683.02 32
1683.11 28
1683.21 22
1683.30 17
1683.40 11
1683.49 6
1683.58 3
1683.68 2
1683.77 2
1683.87 4
1683.96 6
1684.06 6
1684.15 5
1684.24 2
1684.34 0
1684.43 0
1684.53 0
1684.62 0
1684.71 0
1684.81 0
1684.90 7
1685.00 14
1685.09 19
1685.19 20
1685.28 18
1685.37 13
1685.47 8
1685.56 3
1685.66 1
1685.75 1
1685.84 3
1685.94 7
1686.03 11
1686.13 14
1686.22 16
1686.32 16
1686.41 17
1686.50 18
1686.60 22
1686.69 27
1686.79 33
1686.88 39
1686.98 45
1687.07 47
1687.16 48
1687.26 46
1687.35 43
1687.45 41
1687.54 41
1687.63 43
1687.73 46
1687.82 50
1687.92 54
1688.01 57
1688.11 57
1688.20 56
1688.29 52
1688.39 47
1688.48 42
1688.58 36
1688.67 30
1688.77 25
1688.86 20
1688.95 15
1689.05 10
1689.14 5
1689.24 2
1689.33 0
1689.43 0
1689.52 0
1689.61 0
1689.71 0
1689.80 0
1689.90 0
1689.99 0
1690.09 0
1690.18 1
1690.27 5
1690.37 11
1690.46 18
1690.56 25
1690.65 31
1690.75 36
1690.84 40
1690.93 42
1691.03 44
1691.12 44
1691.22 46
1691.31 48
1691.41 52
1691.50 57
1691.60 64
1691.69 71
1691.78 79
1691.88 87
1691.97 94
1692.07 99
1692.16 104
1692.26 107
1692.35 108
1692.44 109
1692.54 110
1692.63 110
1692.73 110
1692.82 108
1692.92 106
1693.01 102
1693.11 98
1693.20 94
1693.29 89
1693.39 83
1693.48 79
1693.58 75
1693.67 73
1693.77 72
1693.86 73
1693.96 75
1694.05 78
1694.14 82
1694.24 87
1694.33 93
1694.43 99
1694.52 107
1694.62 115
1694.71 121
1694.80 126
1694.90 129
1694.99 128
1695.09 125
1695.18 119
1695.28 111
1695.37 101
1695.47 91
1695.56 82
1695.66 74
1695.75 68
1695.84 65
1695.94 65
1696.03 67
1696.13 71
1696.22 75
1696.32 76
1696.41 73
1696.51 67
1696.60 58
1696.69 47
1696.79 36
1696.88 27
1696.98 22
1697.07 20
1697.17 22
1697.26 27
1697.36 33
1697.45 38
1697.54 42
1697.64 44
1697.73 43
1697.83 39
1697.92 35
1698.02 30
1698.11 26
1698.21 25
1698.30 27
1698.40 32
1698.49 40
1698.58 50
1698.68 60
1698.77 69
1698.87 77
1698.96 82
1699.06 85
1699.15 84
1699.25 82
1699.34 79
1699.44 76
1699.53 73
1699.63 72
1699.72 73
1699.81 75
1699.91 79
1700.00 84
1700.10 89
1700.19 92
1700.29 94
1700.38 94
1700.48 91
1700.57 85
1700.67 78
1700.76 68
1700.85 59
1700.95 50
1701.04 42
1701.14 35
1701.23 31
1701.33 27
1701.42 24
1701.52 22
1701.61 21
1701.71 20
1701.80 22
1701.90 26
1701.99 32
1702.09 41
1702.18 50
1702.27 59
1702.37 65
1702.46 69
1702.56 70
1702.65 69
1702.75 67
1702.84 66
1702.94 67
1703.03 69
1703.13 74
1703.22 79
1703.32 84
1703.41 87
1703.51 87
1703.60 85
1703.69 82
1703.79 77
1703.88 72
1703.98 67
1704.07 62
1704.17 58
1704.26 54
1704.36 50
1704.45 46
1704.55 43
1704.64 41
1704.74 38
1704.83 35
1704.93 31
1705.02 27
1705.12 21
1705.21 16
1705.30 12
1705.40 10
1705.49 11
1705.59 14
1705.68 19
1705.78 26
1705.87 34
1705.97 44
1706.06 53
1706.16 62
1706.25 69
1706.35 75
1706.44 79
1706.54 81
1706.63 83
1706.73 85
1706.82 88
1706.92 93
1707.01 100
1707.11 109
1707.20 118
1707.29 125
1707.39 130
1707.48 133
1707.58 134
1707.67 134
1707.77 135
1707.86 137
1707.96 141
1708.05 147
1708.15 153
1708.24 160
1708.34 165
1708.43 169
1708.53 172
1708.62 174
1708.72 174
1708.81 174
1708.91 173
1709.00 172
1709.10 170
1709.19 167
1709.29 164
1709.38 159
1709.48 154
1709.57 149
1709.67 142
1709.76 135
1709.86 129
1709.95 122
1710.04 115
1710.14 109
1710.23 102
1710.33 96
1710.42 90
1710.52 83
1710.61 77
1710.71 70
1710.80 65
1710.90 60
1710.99 56
1711.09 54
1711.18 52
1711.28 51
1711.37 51
1711.47 51
1711.56 50
1711.66 48
1711.75 45
1711.85 41
1711.94 38
1712.04 36
1712.13 35
1712.23 37
1712.32 41
1712.42 47
1712.51 55
1712.61 62
1712.70 69
1712.80 75
1712.89 78
1712.99 78
1713.08 75
1713.18 71
1713.27 66
1713.37 60
1713.46 56
1713.56 54
1713.65 54
1713.75 56
1713.84 59
1713.94 62
1714.03 65
1714.13 67
1714.22 68
1714.32 69
1714.41 69
1714.51 70
1714.60 70
1714.70 71
1714.79 73
1714.89 75
1714.98 78
1715.08 81
1715.17 85
1715.27 91
1715.36 97
1715.46 104
1715.55 110
1715.65 114
1715.74 116
1715.84 115
1715.93 111
1716.03 104
1716.12 97
1716.22 89
1716.31 84
1716.41 80
1716.50 80
1716.60 82
1716.69 87
1716.79 94
1716.88 100
1716.98 105
1717.07 109
1717.17 109
1717.26 108
1717.36 104
1717.45 99
1717.55 94
1717.64 91
1717.74 89
1717.83 90
1717.93 94
1718.02 100
1718.12 106
1718.21 113
1718.31 118
1718.40 121
1718.50 120
1718.59 117
1718.69 112
1718.78 104
1718.88 95
1718.97 84
1719.07 73
1719.16 61
1719.26 50
1719.35 39
1719.45 32
1719.54 26
1719.64 24
1719.74 25
1719.83 29
1719.93 34
1720.02 40
1720.12 47
1720.21 55
1720.31 63
1720.40 72
1720.50 80
1720.59 87
1720.69 93
1720.78 96
1720.88 96
1720.97 94
1721.07 89
1721.16 84
1721.26 79
1721.35 75
1721.45 73
1721.54 73
1721.64 73
1721.73 74
1721.83 74
1721.92 75
1722.02 75
1722.11 77
1722.21 80
1722.30 85
1722.40 90
1722.50 96
1722.59 100
1722.69 101
1722.78 99
1722.88 94
1722.97 86
1723.07 77
1723.16 69
1723.26 63
1723.35 59
1723.45 59
1723.54 62
1723.64 68
1723.73 76
1723.83 86
1723.92 96
1724.02 106
1724.11 115
1724.21 121
1724.30 126
1724.40 128
1724.50 127
1724.59 124
1724.69 119
1724.78 113
1724.88 108
1724.97 103
1725.07 100
1725.16 98
1725.26 97
1725.35 95
1725.45 92
1725.54 87
1725.64 80
1725.73 73
1725.83 67
1725.92 63
1726.02 62
1726.12 65
1726.21 68
1726.31 72
1726.40 75
1726.50 76
1726.59 75
1726.69 72
1726.78 70
1726.88 69
1726.97 68
1727.07 69
1727.16 70
1727.26 71
1727.35 73
1727.45 74
1727.55 75
1727.64 76
1727.74 77
1727.83 78
1727.93 77
1728.02 74
1728.12 67
1728.21 59
1728.31 48
1728.40 35
1728.50 24
1728.59 13
1728.69 4
1728.79 0
1728.88 0
1728.98 0
1729.07 0
1729.17 0
1729.26 0
1729.36 1
1729.45 5
1729.55 8
1729.64 10
1729.74 11
1729.83 9
1729.93 7
1730.03 3
1730.12 0
1730.22 0
1730.31 0
1730.41 0
1730.50 0
1730.60 0
1730.69 0
1730.79 0
1730.88 5
1730.98 13
1731.08 21
1731.17 29
1731.27 35
1731.36 38
1731.46 39
1731.55 39
1731.65 37
1731.74 36
1731.84 36
1731.93 37
1732.03 38
1732.13 39
1732.22 40
1732.32 41
1732.41 41
1732.51 42
1732.60 43
1732.70 44
1732.79 46
1732.89 47
1732.98 48
1733.08 49
1733.18 51
1733.27 53
1733.37 57
1733.46 60
1733.56 63
1733.65 65
1733.75 65
1733.84 63
1733.94 59
1734.04 54
1734.13 47
1734.23 39
1734.32 31
1734.42 23
1734.51 15
1734.61 7
1734.70 1
1734.80 0
1734.90 0
1734.99 0
1735.09 1
1735.18 7
1735.28 12
1735.37 18
1735.47 24
1735.56 29
1735.66 33
1735.76 36
1735.85 39
1735.95 39
1736.04 39
1736.14 36
1736.23 33
1736.33 29
1736.42 26
1736.52 24
1736.62 23
1736.71 24
1736.81 25
1736.90 25
1737.00 25
1737.09 23
1737.19 20
1737.29 16
1737.38 11
1737.48 6
1737.57 1
1737.67 0
1737.76 0
1737.86 0
1737.95 0
1738.05 0
1738.15 0
1738.24 0
1738.34 0
1738.43 3
1738.53 9
1738.62 16
1738.72 23
1738.82 32
1738.91 41
1739.01 50
1739.10 60
1739.20 70
1739.29 79
1739.39 88
1739.49 96
1739.58 102
1739.68 107
1739.77 111
1739.87 113
1739.96 114
1740.06 114
1740.15 113
1740.25 112
1740.35 111
1740.44 110
1740.54 108
1740.63 105
1740.73 101
1740.82 96
1740.92 91
1741.02 85
1741.11 80
1741.21 77
1741.30 75
1741.40 74
1741.50 75
1741.59 75
1741.69 76
1741.78 75
1741.88 72
1741.97 67
1742.07 59
1742.17 50
1742.26 40
1742.36 31
1742.45 23
1742.55 18
1742.64 16
1742.74 17
1742.84 20
1742.93 24
1743.03 29
1743.12 33
1743.22 37
1743.31 40
1743.41 43
1743.51 47
1743.60 52
1743.70 57
1743.79 64
1743.89 70
1743.99 76
1744.08 80
1744.18 83
1744.27 83
1744.37 81
1744.46 77
1744.56 71
1744.66 65
1744.75 59
1744.85 56
1744.94 54
1745.04 55
1745.13 59
1745.23 66
1745.33 73
1745.42 81
1745.52 87
1745.61 93
1745.71 96
1745.81 97
1745.90 95
1746.00 93
1746.09 91
1746.19 89
1746.29 88
1746.38 88
1746.48 90
1746.57 92
1746.67 94
1746.76 95
1746.86 94
1746.96 91
1747.05 86
1747.15 81
1747.24 75
1747.34 70
1747.44 66
1747.53 63
1747.63 63
1747.72 63
1747.82 64
1747.92 64
1748.01 64
1748.11 62
1748.20 60
1748.30 58
1748.39 57
1748.49 58
1748.59 61
1748.68 66
1748.78 73
1748.87 80
1748.97 88
1749.07 95
1749.16 101
1749.26 104
1749.35 105
1749.45 103
1749.55 99
1749.64 91
1749.74 82
1749.83 71
1749.93 59
1750.03 47
1750.12 37
1750.22 28
1750.31 22
1750.41 19
1750.51 18
1750.60 19
1750.70 22
1750.79 25
1750.89 29
1750.99 32
1751.08 34
1751.18 36
1751.27 37
1751.37 36
1751.47 34
1751.56 30
1751.66 24
1751.75 17
1751.85 9
1751.95 2
1752.04 0
1752.14 0
1752.23 0
1752.33 0
1752.43 5
1752.52 14
1752.62 22
1752.71 30
1752.81 36
1752.91 40
1753.00 42
1753.10 42
1753.19 42
1753.29 42
1753.39 43
1753.48 44
1753.58 46
1753.67 49
1753.77 51
1753.87 52
1753.96 53
1754.06 52
1754.16 50
1754.25 47
1754.35 43
1754.44 39
1754.54 36
1754.64 34
1754.73 34
1754.83 36
1754.92 39
1755.02 44
1755.12 48
1755.21 52
1755.31 54
1755.40 54
1755.50 52
1755.60 49
1755.69 45
1755.79 41
1755.89 36
1755.98 30
1756.08 25
1756.17 21
1756.27 17
1756.37 14
1756.46 13
1756.56 15
1756.65 17
1756.75 21
1756.85 25
1756.94 26
1757.04 26
1757.14 22
1757.23 16
1757.33 8
1757.42 0
1757.52 0
1757.62 0
1757.71 0
1757.81 0
1757.90 0
1758.00 7
1758.10 16
1758.19 25
1758.29 32
1758.39 35
1758.48 36
1758.58 34
1758.67 30
1758.77 25
1758.87 22
1758.96 21
1759.06 22
1759.16 26
1759.25 32
1759.35 40
1759.44 47
1759.54 54
1759.64 60
1759.73 64
1759.83 68
1759.93 71
1760.02 73
1760.12 76
1760.21 79
1760.31 84
1760.41 89
1760.50 96
1760.60 104
1760.70 112
1760.79 119
1760.89 124
1760.98 126
1761.08 126
1761.18 122
1761.27 116
1761.37 109
1761.47 101
1761.56 94
1761.66 86
1761.75 80
1761.85 75
1761.95 71
1762.04 69
1762.14 69
1762.24 69
1762.33 71
1762.43 71
1762.52 70
1762.62 67
1762.72 61
1762.81 53
1762.91 45
1763.01 36
1763.10 29
1763.20 24
1763.30 21
1763.39 21
1763.49 22
1763.58 25
1763.68 27
1763.78 30
1763.87 34
1763.97 37
1764.07 41
1764.16 46
1764.26 51
1764.36 56
1764.45 61
1764.55 65
1764.64 68
1764.74 69
1764.84 69
1764.93 67
1765.03 64
1765.13 61
1765.22 58
1765.32 56
1765.42 54
1765.51 54
1765.61 54
1765.70 55
1765.80 54
1765.90 53
1765.99 51
1766.09 49
1766.19 47
1766.28 46
1766.38 47
1766.48 49
1766.57 50
1766.67 51
1766.77 50
1766.86 46
1766.96 39
1767.05 30
1767.15 19
1767.25 10
1767.34 1
1767.44 0
1767.54 0
1767.63 0
1767.73 0
1767.83 0
1767.92 0
1768.02 1
1768.12 7
1768.21 12
1768.31 18
1768.40 24
1768.50 29
1768.60 32
1768.69 34
1768.79 33
1768.89 30
1768.98 26
1769.08 22
1769.18 19
1769.27 18
1769.37 19
1769.47 24
1769.56 30
1769.66 37
1769.76 44
1769.85 50
1769.95 54
1770.05 57
1770.14 59
1770.24 59
1770.33 59
1770.43 58
1770.53 57
1770.62 55
1770.72 53
1770.82 51
1770.91 48
1771.01 46
1771.11 45
1771.20 46
1771.30 49
1771.40 55
1771.49 62
1771.59 69
1771.69 77
1771.78 83
1771.88 87
1771.98 88
1772.07 85
1772.17 81
1772.27 74
1772.36 65
1772.46 57
1772.56 49
1772.65 42
1772.75 36
1772.85 30
1772.94 25
1773.04 19
1773.14 13
1773.23 7
1773.33 1
1773.43 0
1773.52 0
1773.62 0
1773.72 0
1773.81 0
1773.91 0
1774.00 0
1774.10 0
1774.20 3
1774.29 10
1774.39 19
1774.49 29
1774.58 38
1774.68 48
1774.78 57
1774.87 66
1774.97 73
1775.07 79
1775.16 84
1775.26 87
1775.36 89
1775.45 89
1775.55 87
1775.65 84
1775.74 81
1775.84 77
1775.94 72
1776.03 67
1776.13 62
1776.23 58
1776.32 56
1776.42 56
1776.52 59
1776.61 65
1776.71 74
1776.81 84
1776.90 94
1777.00 102
1777.10 107
1777.20 108
1777.29 105
1777.39 99
1777.49 91
1777.58 84
1777.68 77
1777.78 72
1777.87 68
1777.97 66
1778.07 66
1778.16 68
1778.26 71
1778.36 77
1778.45 84
1778.55 90
1778.65 97
1778.74 101
1778.84 104
1778.94 104
1779.03 103
1779.13 102
1779.23 100
1779.32 101
1779.42 103
1779.52 107
1779.61 111
1779.71 116
1779.81 120
1779.90 121
1780.00 121
1780.10 118
1780.19 113
1780.29 107
1780.39 99
1780.48 92
1780.58 84
1780.68 77
1780.78 73
1780.87 71
1780.97 72
1781.07 76
1781.16 83
1781.26 92
1781.36 100
1781.45 106
1781.55 110
1781.65 109
1781.74 105
1781.84 97
1781.94 87
1782.03 77
1782.13 67
1782.23 59
1782.32 54
1782.42 51
1782.52 50
1782.62 51
1782.71 52
1782.81 52
1782.91 52
1783.00 51
1783.10 49
1783.20 48
1783.29 46
1783.39 45
1783.49 44
1783.58 42
1783.68 40
1783.78 36
1783.87 32
1783.97 28
1784.07 25
1784.17 25
1784.26 29
1784.36 35
1784.46 43
1784.55 53
1784.65 61
1784.75 66
1784.84 68
1784.94 66
1785.04 61
1785.13 54
1785.23 47
1785.33 40
1785.43 36
1785.52 33
1785.62 33
1785.72 35
1785.81 39
1785.91 44
1786.01 49
1786.10 56
1786.20 61
1786.30 66
1786.39 70
1786.49 73
1786.59 75
1786.69 77
1786.78 78
1786.88 80
1786.98 82
1787.07 85
1787.17 86
1787.27 87
1787.36 87
1787.46 86
1787.56 85
1787.66 84
1787.75 83
1787.85 83
1787.95 83
1788.04 84
1788.14 84
1788.24 83
1788.33 82
1788.43 81
1788.53 79
1788.63 77
1788.72 77
1788.82 78
1788.92 79
1789.01 81
1789.11 82
1789.21 82
1789.31 79
1789.40 75
1789.50 67
1789.60 58
1789.69 49
1789.79 39
1789.89 31
1789.98 25
1790.08 21
1790.18 20
1790.28 21
1790.37 25
1790.47 31
1790.57 40
1790.66 49
1790.76 60
1790.86 70
1790.96 79
1791.05 87
1791.15 91
1791.25 93
1791.34 94
1791.44 94
1791.54 94
1791.63 96
1791.73 99
1791.83 104
1791.93 110
1792.02 115
1792.12 120
1792.22 124
1792.31 126
1792.41 127
1792.51 127
1792.61 125
1792.70 123
1792.80 119
1792.90 114
1792.99 109
1793.09 103
1793.19 97
1793.29 91
1793.38 86
1793.48 81
1793.58 76
1793.67 72
1793.77 68
1793.87 65
1793.97 64
1794.06 64
1794.16 66
1794.26 68
1794.35 72
1794.45 76
1794.55 81
1794.65 85
1794.74 90
1794.84 95
1794.94 102
1795.04 109
1795.13 116
1795.23 122
1795.33 126
1795.42 128
1795.52 127
1795.62 125
1795.72 122
1795.81 121
1795.91 121
1796.01 125
1796.10 131
1796.20 138
1796.30 144
1796.40 149
1796.49 150
1796.59 147
1796.69 141
1796.79 132
1796.88 120
1796.98 108
1797.08 95
1797.17 82
1797.27 70
1797.37 59
1797.47 50
1797.56 42
1797.66 37
1797.76 34
1797.86 34
1797.95 36
1798.05 41
1798.15 45
1798.24 50
1798.34 53
1798.44 53
1798.54 51
1798.63 46
1798.73 40
1798.83 32
1798.93 25
1799.02 18
1799.12 13
1799.22 9
1799.31 7
1799.41 7
1799.51 8
1799.61 10
1799.70 12
1799.80 15
1799.90 16
1800.00 17
1800.09 17
1800.19 15
1800.29 11
1800.39 6
1800.48 0
1800.58 0
1800.68 0
1800.77 0
1800.87 0
1800.97 0
1801.07 0
1801.16 0
1801.26 6
1801.36 16
1801.46 27
1801.55 37
1801.65 46
1801.75 55
1801.85 64
1801.94 73
1802.04 83
1802.14 94
1802.24 103
1802.33 111
1802.43 117
1802.53 121
1802.62 122
1802.72 121
1802.82 119
1802.92 116
1803.01 113
1803.11 112
1803.21 111
1803.31 112
1803.40 114
1803.50 117
1803.60 120
1803.70 122
1803.79 123
1803.89 124
1803.99 124
1804.09 123
1804.18 122
1804.28 120
1804.38 118
1804.48 117
1804.57 116
1804.67 115
1804.77 115
1804.87 116
1804.96 118
1805.06 121
1805.16 124
1805.26 128
1805.35 132
1805.45 135
1805.55 137
1805.65 138
1805.74 137
1805.84 135
1805.94 132
1806.04 128
1806.13 125
1806.23 123
1806.33 122
1806.43 124
1806.52 128
1806.62 135
1806.72 142
1806.82 149
1806.91 155
1807.01 158
1807.11 158
1807.21 153
1807.30 144
1807.40 133
1807.50 121
1807.60 111
1807.69 103
1807.79 97
1807.89 93
1807.99 90
1808.08 87
1808.18 84
1808.28 79
1808.38 74
1808.47 69
1808.57 67
1808.67 66
1808.77 67
1808.86 70
1808.96 73
1809.06 76
1809.16 80
1809.25 84
1809.35 89
1809.45 95
1809.55 101
1809.64 108
1809.74 114
1809.84 119
1809.94 124
1810.04 129
1810.13 133
1810.23 137
1810.33 141
1810.43 145
1810.52 149
1810.62 153
1810.72 156
1810.82 158
1810.91 158
1811.01 157
1811.11 154
1811.21 150
1811.30 145
1811.40 140
1811.50 134
1811.60 129
1811.69 126
1811.79 124
1811.89 124
1811.99 126
1812.09 129
1812.18 131
1812.28 133
1812.38 133
1812.48 132
1812.57 131
1812.67 129
1812.77 127
1812.87 126
1812.96 126
1813.06 127
1813.16 128
1813.26 129
1813.36 129
1813.45 129
1813.55 130
1813.65 130
1813.75 130
1813.84 130
1813.94 130
1814.04 130
1814.14 129
1814.23 128
1814.33 126
1814.43 124
1814.53 124
1814.63 125
1814.72 129
1814.82 134
1814.92 141
1815.02 149
1815.11 156
1815.21 162
1815.31 165
1815.41 165
1815.51 163
1815.60 159
1815.70 156
1815.80 152
1815.90 150
1815.99 147
1816.09 146
1816.19 144
1816.29 142
1816.39 139
1816.48 135
1816.58 131
1816.68 126
1816.78 121
1816.87 115
1816.97 110
1817.07 105
1817.17 102
1817.27 98
1817.36 95
1817.46 91
1817.56 86
1817.66 81
1817.75 75
1817.85 70
1817.95 65
1818.05 63
1818.15 63
1818.24 66
1818.34 71
1818.44 77
1818.54 85
1818.63 91
1818.73 97
1818.83 100
1818.93 102
1819.03 101
1819.12 98
1819.22 94
1819.32 89
1819.42 83
1819.52 77
1819.61 70
1819.71 62
1819.81 55
1819.91 47
1820.00 41
1820.10 37
1820.20 35
1820.30 37
1820.40 41
1820.49 47
1820.59 55
1820.69 64
1820.79 73
1820.89 82
1820.98 91
1821.08 99
1821.18 107
1821.28 115
1821.38 123
1821.47 128
1821.57 132
1821.67 132
1821.77 129
1821.86 122
1821.96 113
1822.06 103
1822.16 93
1822.26 84
1822.35 78
1822.45 74
1822.55 72
1822.65 71
1822.75 73
1822.84 76
1822.94 80
1823.04 87
1823.14 95
1823.24 103
1823.33 111
1823.43 117
1823.53 121
1823.63 123
1823.73 124
1823.82 124
1823.92 126
1824.02 129
1824.12 134
1824.22 140
1824.31 146
1824.41 150
1824.51 151
1824.61 149
1824.71 145
1824.80 139
1824.90 133
1825.00 126
1825.10 120
1825.20 115
1825.29 111
1825.39 108
1825.49 106
1825.59 104
1825.69 102
1825.78 100
1825.88 99
1825.98 97
1826.08 95
1826.18 93
1826.27 90
1826.37 88
1826.47 87
1826.57 87
1826.67 88
1826.76 90
1826.86 94
1826.96 97
1827.06 100
1827.16 100
1827.25 98
1827.35 93
1827.45 86
1827.55 79
1827.65 72
1827.74 66
1827.84 62
1827.94 59
1828.04 58
1828.14 58
1828.24 58
1828.33 58
1828.43 58
1828.53 59
1828.63 61
1828.73 64
1828.82 68
1828.92 72
1829.02 76
1829.12 79
1829.22 81
1829.31 82
1829.41 82
1829.51 82
1829.61 83
1829.71 85
1829.81 88
1829.90 91
1830.00 96
1830.10 101
1830.20 107
1830.30 113
1830.39 121
1830.49 129
1830.59 138
1830.69 147
1830.79 157
1830.88 167
1830.98 178
1831.08 189
1831.18 200
1831.28 211
1831.38 221
1831.47 230
1831.57 236
1831.67 239
1831.77 239
1831.87 237
1831.96 234
1832.06 231
1832.16 228
1832.26 226
1832.36 224
1832.46 222
1832.55 218
1832.65 213
1832.75 207
1832.85 201
1832.95 197
1833.05 195
1833.14 197
1833.24 201
1833.34 208
1833.44 215
1833.54 223
1833.63 229
1833.73 234
1833.83 237
1833.93 238
1834.03 238
1834.13 236
1834.22 233
1834.32 230
1834.42 227
1834.52 223
1834.62 220
1834.72 216
1834.81 212
1834.91 207
1835.01 202
1835.11 197
1835.21 193
1835.31 190
1835.40 187
1835.50 183
1835.60 177
1835.70 168
1835.80 157
1835.89 144
1835.99 130
1836.09 117
1836.19 108
1836.29 103
1836.39 102
1836.48 105
1836.58 109
1836.68 113
1836.78 114
1836.88 111
1836.98 105
1837.07 96
1837.17 85
1837.27 73
1837.37 61
1837.47 49
1837.57 39
1837.66 31
1837.76 24
1837.86 19
1837.96 17
1838.06 18
1838.16 22
1838.25 28
1838.35 35
1838.45 42
1838.55 48
1838.65 53
1838.75 56
1838.84 57
1838.94 56
1839.04 53
1839.14 50
1839.24 46
1839.34 42
1839.44 39
1839.53 38
1839.63 38
1839.73 38
1839.83 38
1839.93 37
1840.03 36
1840.12 35
1840.22 36
1840.32 40
1840.42 48
1840.52 59
1840.62 72
1840.71 84
1840.81 92
1840.91 95
1841.01 91
1841.11 81
1841.21 65
1841.31 48
1841.40 31
1841.50 18
1841.60 8
1841.70 2
1841.80 0
1841.90 0
1841.99 0
1842.09 0
1842.19 0
1842.29 0
1842.39 0
1842.49 0
1842.59 0
1842.68 0
1842.78 6
1842.88 13
1842.98 19
1843.08 25
1843.18 30
1843.27 35
1843.37 39
1843.47 43
1843.57 45
1843.67 47
1843.77 46
1843.87 45
1843.96 43
1844.06 42
1844.16 42
1844.26 45
1844.36 48
1844.46 53
1844.56 57
1844.65 59
1844.75 59
1844.85 57
1844.95 54
1845.05 50
1845.15 46
1845.25 42
1845.34 38
1845.44 35
1845.54 32
1845.64 29
1845.74 26
1845.84 23
1845.94 22
1846.03 23
1846.13 26
1846.23 31
1846.33 39
1846.43 48
1846.53 56
1846.63 63
1846.72 66
1846.82 65
1846.92 61
1847.02 54
1847.12 45
1847.22 37
1847.32 30
1847.41 25
1847.51 24
1847.61 25
1847.71 30
1847.81 36
1847.91 43
1848.01 50
1848.10 56
1848.20 60
1848.30 61
1848.40 60
1848.50 57
1848.60 52
1848.70 48
1848.79 44
1848.89 40
1848.99 37
1849.09 33
1849.19 28
1849.29 22
1849.39 15
1849.49 7
1849.58 1
1849.68 0
1849.78 0
1849.88 0
1849.98 0
1850.08 5
1850.18 10
1850.27 15
1850.37 17
1850.47 17
1850.57 16
1850.67 13
1850.77 11
1850.87 12
1850.97 14
1851.06 19
1851.16 26
1851.26 34
1851.36 41
1851.46 47
1851.56 51
1851.66 53
1851.76 52
1851.85 51
1851.95 49
1852.05 46
1852.15 43
1852.25 41
1852.35 39
1852.45 39
1852.55 38
1852.64 39
1852.74 41
1852.84 42
1852.94 44
1853.04 46
1853.14 47
1853.24 48
1853.34 50
1853.43 51
1853.53 51
1853.63 51
1853.73 51
1853.83 50
1853.93 51
1854.03 52
1854.13 56
1854.22 63
1854.32 73
1854.42 84
1854.52 97
1854.62 108
1854.72 117
1854.82 122
1854.92 124
1855.01 123
1855.11 120
1855.21 116
1855.31 114
1855.41 113
1855.51 114
1855.61 117
1855.71 119
1855.81 121
1855.90 120
1856.00 117
1856.10 113
1856.20 107
1856.30 103
1856.40 100
1856.50 99
1856.60 101
1856.69 105
1856.79 108
1856.89 111
1856.99 111
1857.09 110
1857.19 108
1857.29 105
1857.39 103
1857.49 102
1857.58 103
1857.68 105
1857.78 106
1857.88 106
1857.98 102
1858.08 95
1858.18 85
1858.28 74
1858.38 62
1858.47 52
1858.57 45
1858.67 42
1858.77 41
1858.87 42
1858.97 45
1859.07 48
1859.17 51
1859.27 53
1859.36 55
1859.46 56
1859.56 58
1859.66 59
1859.76 60
1859.86 63
1859.96 66
1860.06 70
1860.16 74
1860.26 78
1860.35 82
1860.45 84
1860.55 85
1860.65 84
1860.75 82
1860.85 80
1860.95 77
1861.05 76
1861.15 75
1861.24 74
1861.34 73
1861.44 72
1861.54 70
1861.64 68
1861.74 64
1861.84 61
1861.94 58
1862.04 55
1862.14 53
1862.23 53
1862.33 52
1862.43 52
1862.53 50
1862.63 48
1862.73 45
1862.83 41
1862.93 36
1863.03 31
1863.13 25
1863.23 19
1863.32 13
1863.42 7
1863.52 1
1863.62 0
1863.72 0
1863.82 0
1863.92 0
1864.02 2
1864.12 10
1864.22 21
1864.31 32
1864.41 41
1864.51 48
1864.61 51
1864.71 48
1864.81 41
1864.91 31
1865.01 19
1865.11 9
1865.21 1
1865.31 0
1865.40 0
1865.50 0
1865.60 5
1865.70 11
1865.80 16
1865.90 20
1866.00 20
1866.10 18
1866.20 14
1866.30 9
1866.40 4
1866.49 1
1866.59 0
1866.69 0
1866.79 2
1866.89 5
1866.99 7
1867.09 8
1867.19 6
1867.29 3
1867.39 0
1867.49 0
1867.58 0
1867.68 0
1867.78 0
1867.88 0
1867.98 4
1868.08 11
1868.18 18
1868.28 24
1868.38 28
1868.48 32
1868.58 34
1868.68 35
1868.77 37
1868.87 39
1868.97 40
1869.07 43
1869.17 46
1869.27 51
1869.37 58
1869.47 65
1869.57 72
1869.67 79
1869.77 84
1869.87 87
1869.97 88
1870.06 86
1870.16 83
1870.26 79
1870.36 76
1870.46 73
1870.56 71
1870.66 70
1870.76 70
1870.86 71
1870.96 71
1871.06 73
1871.16 74
1871.26 75
1871.35 76
1871.45 76
1871.55 74
1871.65 72
1871.75 69
1871.85 64
1871.95 58
1872.05 52
1872.15 45
1872.25 39
1872.35 33
1872.45 30
1872.55 29
1872.64 30
1872.74 33
1872.84 36
1872.94 39
1873.04 42
1873.14 43
1873.24 43
1873.34 42
1873.44 40
1873.54 36
1873.64 32
1873.74 25
1873.84 18
1873.94 9
1874.03 2
1874.13 0
1874.23 0
1874.33 0
1874.43 0
1874.53 0
1874.63 5
1874.73 15
1874.83 26
1874.93 36
1875.03 44
1875.13 50
1875.23 53
1875.33 53
1875.43 51
1875.52 48
1875.62 46
1875.72 44
1875.82 43
1875.92 45
1876.02 47
1876.12 49
1876.22 51
1876.32 51
1876.42 49
1876.52 46
1876.62 42
1876.72 37
1876.82 34
1876.92 32
1877.02 32
1877.12 34
1877.21 40
1877.31 48
1877.41 59
1877.51 70
1877.61 82
1877.71 93
1877.81 101
1877.91 106
1878.01 108
1878.11 106
1878.21 104
1878.31 101
1878.41 98
1878.51 97
1878.61 96
1878.71 96
1878.81 96
1878.90 95
1879.00 93
1879.10 91
1879.20 89
1879.30 87
1879.40 85
1879.50 84
1879.60 82
1879.70 78
1879.80 73
1879.90 67
1880.00 61
1880.10 55
1880.20 51
1880.30 49
1880.40 49
1880.50 49
1880.60 51
1880.70 54
1880.79 56
1880.89 58
1880.99 60
1881.09 62
1881.19 63
1881.29 63
1881.39 62
1881.49 60
1881.59 58
1881.69 57
1881.79 57
1881.89 58
1881.99 61
1882.09 66
1882.19 72
1882.29 78
1882.39 85
1882.49 90
1882.59 94
1882.69 96
1882.78 97
1882.88 95
1882.98 93
1883.08 90
1883.18 88
1883.28 86
1883.38 84
1883.48 82
1883.58 81
1883.68 79
1883.78 77
1883.88 74
1883.98 73
1884.08 73
1884.18 73
1884.28 76
1884.38 79
1884.48 84
1884.58 89
1884.68 96
1884.78 102
1884.88 108
1884.98 113
1885.08 116
1885.17 118
1885.27 117
1885.37 114
1885.47 111
1885.57 106
1885.67 102
1885.77 99
1885.87 95
1885.97 92
1886.07 89
1886.17 87
1886.27 86
1886.37 85
1886.47 86
1886.57 88
1886.67 90
1886.77 93
1886.87 96
1886.97 97
1887.07 97
1887.17 95
1887.27 92
1887.37 88
1887.47 84
1887.57 81
1887.67 79
1887.77 81
1887.87 84
1887.97 90
1888.06 97
1888.16 105
1888.26 112
1888.36 116
1888.46 117
1888.56 115
1888.66 110
1888.76 103
1888.86 93
1888.96 83
1889.06 73
1889.16 64
1889.26 56
1889.36 51
1889.46 47
1889.56 46
1889.66 48
1889.76 50
1889.86 53
1889.96 55
1890.06 56
1890.16 54
1890.26 51
1890.36 47
1890.46 42
1890.56 39
1890.66 37
1890.76 36
1890.86 36
1890.96 35
1891.06 34
1891.16 32
1891.26 29
1891.36 26
1891.46 24
1891.56 23
1891.66 23
1891.76 24
1891.85 26
1891.95 29
1892.05 31
1892.15 34
1892.25 36
1892.35 39
1892.45 41
1892.55 42
1892.65 44
1892.75 45
1892.85 45
1892.95 45
1893.05 46
1893.15 46
1893.25 46
1893.35 46
1893.45 46
1893.55 45
1893.65 45
1893.75 46
1893.85 48
1893.95 51
1894.05 57
1894.15 62
1894.25 68
1894.35 74
1894.45 77
1894.55 79
1894.65 78
1894.75 76
1894.85 72
1894.95 69
1895.05 66
1895.15 64
1895.25 63
1895.35 62
1895.45 62
1895.55 63
1895.65 63
1895.75 62
1895.85 62
1895.95 62
1896.05 64
1896.15 67
1896.25 72
1896.35 79
1896.45 86
1896.55 92
1896.65 95
1896.75 96
1896.85 92
1896.95 87
1897.05 79
1897.15 72
1897.25 66
1897.35 62
1897.45 61
1897.55 62
1897.65 65
1897.75 68
1897.85 70
1897.95 71
1898.05 71
1898.15 69
1898.25 66
1898.35 62
1898.45 58
1898.55 53
1898.65 49
1898.75 46
1898.85 44
1898.95 44
1899.05 46
1899.15 50
1899.25 57
1899.35 65
1899.45 75
1899.55 84
1899.65 94
1899.75 104
1899.85 113
1899.95 120
1900.05 127
1900.15 131
1900.25 132
1900.35 131
1900.45 127
1900.55 120
1900.65 112
1900.75 104
1900.85 97
1900.95 91
1901.05 86
1901.15 84
1901.25 83
1901.35 82
1901.45 82
1901.55 82
1901.65 81
1901.75 79
1901.85 75
1901.95 71
1902.05 66
1902.15 61
1902.25 57
1902.35 53
1902.45 50
1902.55 46
1902.65 43
1902.75 39
1902.85 35
1902.95 30
1903.05 25
1903.15 20
1903.25 16
1903.35 12
1903.45 8
1903.55 4
1903.65 1
1903.75 0
1903.85 0
1903.95 0
1904.05 0
1904.15 0
1904.25 0
1904.35 0
1904.45 0
1904.55 5
1904.65 12
1904.75 20
1904.85 28
1904.95 36
1905.05 45
1905.15 54
1905.25 63
1905.35 71
1905.45 78
1905.55 82
1905.65 84
1905.75 84
1905.85 82
1905.95 81
1906.05 79
1906.15 79
1906.25 79
1906.35 80
1906.45 80
1906.55 79
1906.65 78
1906.75 77
1906.85 75
1906.95 74
1907.05 73
1907.15 73
1907.25 73
1907.35 73
1907.45 72
1907.55 71
1907.65 70
1907.75 70
1907.85 72
1907.95 77
1908.06 83
1908.16 91
1908.26 100
1908.36 106
1908.46 110
1908.56 111
1908.66 108
1908.76 103
1908.86 97
1908.96 91
1909.06 87
1909.16 84
1909.26 83
1909.36 83
1909.46 84
1909.56 85
1909.66 85
1909.76 84
1909.86 83
1909.96 81
1910.06 79
1910.16 79
1910.26 80
1910.36 82
1910.46 84
1910.56 86
1910.66 88
1910.76 89
1910.86 89
1910.96 88
1911.06 88
1911.16 89
1911.26 90
1911.36 93
1911.46 97
1911.56 100
1911.66 103
1911.76 105
1911.87 106
1911.97 107
1912.07 107
1912.17 108
1912.27 109
1912.37 109
1912.47 108
1912.57 106
1912.67 103
1912.77 99
1912.87 95
1912.97 92
1913.07 91
1913.17 91
1913.27 92
1913.37 94
1913.47 94
1913.57 94
1913.67 94
1913.77 94
1913.87 96
1913.97 99
1914.07 104
1914.17 108
1914.27 112
1914.37 114
1914.47 113
1914.57 108
1914.68 101
1914.78 91
1914.88 79
1914.98 64
1915.08 48
1915.18 32
1915.28 17
1915.38 3
1915.48 0
1915.58 0
1915.68 0
1915.78 0
1915.88 0
1915.98 0
1916.08 0
1916.18 4
1916.28 6
1916.38 7
1916.48 7
1916.58 8
1916.68 11
1916.78 17
1916.88 24
1916.98 33
1917.09 42
1917.19 49
1917.29 53
1917.39 54
1917.49 53
1917.59 49
1917.69 46
1917.79 43
1917.89 44
1917.99 46
1918.09 51
1918.19 56
1918.29 60
1918.39 61
1918.49 60
1918.59 55
1918.69 48
1918.79 41
1918.89 34
1918.99 29
1919.09 26
1919.20 26
1919.30 27
1919.40 29
1919.50 31
1919.60 33
1919.70 34
1919.80 35
1919.90 35
1920.00 35
1920.10 36
1920.20 36
1920.30 37
1920.40 38
1920.50 40
1920.60 42
1920.70 46
1920.80 49
1920.90 52
1921.00 54
1921.11 56
1921.21 56
1921.31 56
1921.41 54
1921.51 53
1921.61 52
1921.71 50
1921.81 49
1921.91 47
1922.01 44
1922.11 42
1922.21 40
1922.31 39
1922.41 40
1922.51 43
1922.61 48
1922.71 55
1922.82 63
1922.92 70
1923.02 78
1923.12 86
1923.22 93
1923.32 102
1923.42 110
1923.52 119
1923.62 128
1923.72 135
1923.82 139
1923.92 140
1924.02 138
1924.12 133
1924.22 125
1924.32 116
1924.43 107
1924.53 98
1924.63 90
1924.73 83
1924.83 76
1924.93 70
1925.03 64
1925.13 59
1925.23 55
1925.33 53
1925.43 54
1925.53 56
1925.63 60
1925.73 65
1925.83 69
1925.94 71
1926.04 71
1926.14 68
1926.24 63
1926.34 57
1926.44 50
1926.54 45
1926.64 41
1926.74 39
1926.84 38
1926.94 38
1927.04 39
1927.14 40
1927.24 41
1927.34 43
1927.45 45
1927.55 46
1927.65 47
1927.75 45
1927.85 42
1927.95 37
1928.05 32
1928.15 27
1928.25 24
1928.35 23
1928.45 25
1928.55 29
1928.65 32
1928.76 35
1928.86 35
1928.96 34
1929.06 30
1929.16 25
1929.26 20
1929.36 16
1929.46 14
1929.56 15
1929.66 18
1929.76 23
1929.86 31
1929.96 41
1930.07 53
1930.17 65
1930.27 77
1930.37 89
1930.47 100
1930.57 110
1930.67 116
1930.77 121
1930.87 123
1930.97 122
1931.07 119
1931.17 114
1931.27 107
1931.38 100
1931.48 92
1931.58 84
1931.68 78
1931.78 72
1931.88 68
1931.98 65
1932.08 64
1932.18 63
1932.28 63
1932.38 63
1932.49 64
1932.59 64
1932.69 65
1932.79 65
1932.89 64
1932.99 61
1933.09 56
1933.19 51
1933.29 46
1933.39 42
1933.49 40
1933.59 39
1933.70 42
1933.80 47
1933.90 53
1934.00 60
1934.10 67
1934.20 71
1934.30 73
1934.40 72
1934.50 67
1934.60 60
1934.70 53
1934.81 47
1934.91 44
1935.01 43
1935.11 45
1935.21 49
1935.31 52
1935.41 54
1935.51 54
1935.61 53
1935.71 52
1935.81 51
1935.92 52
1936.02 55
1936.12 59
1936.22 64
1936.32 67
1936.42 69
1936.52 70
1936.62 68
1936.72 66
1936.82 64
1936.93 64
1937.03 66
1937.13 68
1937.23 71
1937.33 73
1937.43 74
1937.53 72
1937.63 69
1937.73 64
1937.83 59
1937.94 55
1938.04 54
1938.14 56
1938.24 61
1938.34 69
1938.44 78
1938.54 87
1938.64 95
1938.74 101
1938.84 105
1938.95 108
1939.05 111
1939.15 115
1939.25 120
1939.35 125
1939.45 129
1939.55 132
1939.65 133
1939.75 132
1939.85 129
1939.96 125
1940.06 121
1940.16 118
1940.26 115
1940.36 112
1940.46 109
1940.56 106
1940.66 102
1940.76 97
1940.87 91
1940.97 86
1941.07 81
1941.17 76
1941.27 72
1941.37 67
1941.47 63
1941.57 59
1941.67 55
1941.77 52
1941.88 50
1941.98 49
1942.08 51
1942.18 54
1942.28 59
1942.38 66
1942.48 74
1942.58 82
1942.68 92
1942.79 102
1942.89 112
1942.99 121
1943.09 128
1943.19 134
1943.29 138
1943.39 140
1943.49 140
1943.60 139
1943.70 138
1943.80 137
1943.90 136
1944.00 134
1944.10 132
1944.20 128
1944.30 123
1944.40 118
1944.51 113
1944.61 108
1944.71 105
1944.81 102
1944.91 99
1945.01 97
1945.11 94
1945.21 92
1945.31 89
1945.42 85
1945.52 82
1945.62 79
1945.72 76
1945.82 74
1945.92 72
1946.02 70
1946.12 70
1946.23 71
1946.33 72
1946.43 73
1946.53 74
1946.63 72
1946.73 69
1946.83 64
1946.93 58
1947.04 52
1947.14 48
1947.24 47
1947.34 49
1947.44 53
1947.54 59
1947.64 65
1947.74 70
1947.85 73
1947.95 74
1948.05 74
1948.15 74
1948.25 74
1948.35 75
1948.45 77
1948.55 80
1948.66 82
1948.76 83
1948.86 83
1948.96 80
1949.06 75
1949.16 69
1949.26 62
1949.36 58
1949.47 55
1949.57 56
1949.67 60
1949.77 66
1949.87 71
1949.97 75
1950.07 76
1950.17 72
1950.28 66
1950.38 57
1950.48 47
1950.58 38
1950.68 31
1950.78 27
1950.88 27
1950.99 30
1951.09 35
1951.19 42
1951.29 49
1951.39 57
1951.49 63
1951.59 68
1951.70 72
1951.80 75
1951.90 76
1952.00 75
1952.10 72
1952.20 69
1952.30 66
1952.40 63
1952.51 61
1952.61 60
1952.71 60
1952.81 60
1952.91 58
1953.01 55
1953.11 51
1953.22 47
1953.32 42
1953.42 39
1953.52 38
1953.62 39
1953.72 43
1953.82 47
1953.93 51
1954.03 55
1954.13 57
1954.23 57
1954.33 55
1954.43 52
1954.53 47
1954.64 43
1954.74 40
1954.84 37
1954.94 36
1955.04 36
1955.14 36
1955.24 37
1955.35 38
1955.45 38
1955.55 38
1955.65 38
1955.75 38
1955.85 39
1955.95 40
1956.06 41
1956.16 41
1956.26 40
1956.36 39
1956.46 37
1956.56 36
1956.66 36
1956.77 37
1956.87 39
1956.97 41
1957.07 43
1957.17 44
1957.27 43
1957.38 40
1957.48 36
1957.58 32
1957.68 28
1957.78 25
1957.88 23
1957.98 23
1958.09 26
1958.19 31
1958.29 38
1958.39 47
1958.49 56
1958.59 65
1958.69 71
1958.80 74
1958.90 74
1959.00 70
1959.10 63
1959.20 56
1959.30 50
1959.41 47
1959.51 46
1959.61 49
1959.71 55
1959.81 63
1959.91 71
1960.01 80
1960.12 87
1960.22 92
1960.32 94
1960.42 93
1960.52 89
1960.62 83
1960.73 77
1960.83 70
1960.93 64
1961.03 58
1961.13 51
1961.23 43
1961.34 34
1961.44 24
1961.54 13
1961.64 3
1961.74 0
1961.84 0
1961.95 0
1962.05 0
1962.15 0
1962.25 0
1962.35 0
1962.45 0
1962.56 4
1962.66 7
1962.76 10
1962.86 13
1962.96 17
1963.06 20
1963.16 23
1963.27 25
1963.37 25
1963.47 23
1963.57 18
1963.67 12
1963.77 6
1963.88 0
1963.98 0
1964.08 0
1964.18 0
1964.28 0
1964.38 0
1964.49 2
1964.59 9
1964.69 17
1964.79 25
1964.89 33
1965.00 39
1965.10 43
1965.20 44
1965.30 42
1965.40 37
1965.50 32
1965.61 27
1965.71 24
1965.81 24
1965.91 26
1966.01 31
1966.11 37
1966.22 43
1966.32 47
1966.42 51
1966.52 55
1966.62 58
1966.72 62
1966.83 67
1966.93 71
1967.03 74
1967.13 76
1967.23 75
1967.33 72
1967.44 69
1967.54 66
1967.64 67
1967.74 70
1967.84 78
1967.95 87
1968.05 96
1968.15 104
1968.25 108
1968.35 108
1968.45 103
1968.56 96
1968.66 87
1968.76 77
1968.86 67
1968.96 58
1969.07 51
1969.17 44
1969.27 39
1969.37 35
1969.47 32
1969.57 31
1969.68 31
1969.78 32
1969.88 35
1969.98 39
1970.08 44
1970.19 50
1970.29 54
1970.39 57
1970.49 58
1970.59 57
1970.69 54
1970.80 51
1970.90 49
1971.00 50
1971.10 52
1971.20 58
1971.31 66
1971.41 74
1971.51 83
1971.61 90
1971.71 95
1971.81 97
1971.92 97
1972.02 96
1972.12 93
1972.22 91
1972.32 89
1972.43 88
1972.53 88
1972.63 89
1972.73 90
1972.83 91
1972.94 92
1973.04 94
1973.14 96
1973.24 98
1973.34 100
1973.45 100
1973.55 98
1973.65 93
1973.75 86
1973.85 78
1973.95 69
1974.06 61
1974.16 55
1974.26 51
1974.36 49
1974.46 49
1974.57 49
1974.67 50
1974.77 50
1974.87 50
1974.97 49
1975.08 47
1975.18 45
1975.28 41
1975.38 38
1975.48 35
1975.59 34
1975.69 36
1975.79 39
1975.89 44
1975.99 49
1976.10 54
1976.20 58
1976.30 61
1976.40 62
1976.50 63
1976.61 64
1976.71 64
1976.81 64
1976.91 62
1977.01 60
1977.12 58
1977.22 58
1977.32 59
1977.42 62
1977.52 67
1977.63 71
1977.73 74
1977.83 75
1977.93 72
1978.03 67
1978.14 61
1978.24 54
1978.34 50
1978.44 47
1978.54 47
1978.65 49
1978.75 51
1978.85 55
1978.95 60
1979.05 66
1979.16 73
1979.26 80
1979.36 87
1979.46 93
1979.57 97
1979.67 100
1979.77 102
1979.87 102
1979.97 101
1980.08 100
1980.18 99
1980.28 97
1980.38 95
1980.48 91
1980.59 87
1980.69 82
1980.79 77
1980.89 73
1980.99 72
1981.10 73
1981.20 76
1981.30 81
1981.40 87
1981.51 93
1981.61 98
1981.71 100
1981.81 100
1981.91 98
1982.02 94
1982.12 89
1982.22 83
1982.32 78
1982.42 74
1982.53 70
1982.63 67
1982.73 64
1982.83 61
1982.94 57
1983.04 53
1983.14 49
1983.24 46
1983.34 45
1983.45 46
1983.55 49
1983.65 54
1983.75 59
1983.85 62
1983.96 64
1984.06 62
1984.16 57
1984.26 51
1984.37 44
1984.47 38
1984.57 34
1984.67 32
1984.77 33
1984.88 35
1984.98 37
1985.08 39
1985.18 41
1985.29 41
1985.39 39
1985.49 37
1985.59 34
1985.69 31
1985.80 30
1985.90 31
1986.00 34
1986.10 38
1986.21 45
1986.31 52
1986.41 58
1986.51 64
1986.61 68
1986.72 70
1986.82 70
1986.92 69
1987.02 67
1987.13 65
1987.23 64
1987.33 62
1987.43 62
1987.54 62
1987.64 62
1987.74 64
1987.84 68
1987.94 73
1988.05 79
1988.15 85
1988.25 92
1988.35 98
1988.46 101
1988.56 101
1988.66 99
1988.76 94
1988.87 88
1988.97 80
1989.07 73
1989.17 66
1989.27 60
1989.38 55
1989.48 50
1989.58 46
1989.68 43
1989.79 41
1989.89 41
1989.99 42
1990.09 46
1990.20 51
1990.30 58
1990.40 65
1990.50 73
1990.60 80
1990.71 86
1990.81 91
1990.91 94
1991.01 95
1991.12 94
1991.22 91
1991.32 86
1991.42 80
1991.53 74
1991.63 67
1991.73 61
1991.83 56
1991.94 54
1992.04 53
1992.14 55
1992.24 59
1992.35 64
1992.45 71
1992.55 77
1992.65 83
1992.76 89
1992.86 93
1992.96 97
1993.06 99
1993.16 99
1993.27 98
1993.37 95
1993.47 90
1993.57 85
1993.68 79
1993.78 74
1993.88 71
1993.98 72
1994.09 76
1994.19 84
1994.29 94
1994.39 106
1994.50 116
1994.60 124
1994.70 128
1994.80 128
1994.91 124
1995.01 116
1995.11 107
1995.21 98
1995.32 90
1995.42 84
1995.52 80
1995.62 79
1995.73 79
1995.83 81
1995.93 82
1996.03 83
1996.14 85
1996.24 86
1996.34 89
1996.44 93
1996.55 98
1996.65 104
1996.75 110
1996.85 115
1996.96 120
1997.06 122
1997.16 123
1997.26 123
1997.37 122
1997.47 121
1997.57 120
1997.67 119
1997.78 118
1997.88 118
1997.98 117
1998.08 117
1998.19 116
1998.29 115
1998.39 114
1998.49 113
1998.60 110
1998.70 107
1998.80 104
1998.90 101
1999.01 99
1999.11 98
1999.21 98
1999.32 98
1999.42 100
1999.52 101
1999.62 101
1999.73 100
1999.83 98
1999.93 94
2000.03 89
2000.14 83
2000.24 76
2000.34 68
2000.44 59
2000.55 49
2000.65 39
2000.75 29
2000.85 21
2000.96 15
2001.06 13
2001.16 14
2001.26 19
2001.37 26
2001.47 35
2001.57 43
2001.68 50
2001.78 55
2001.88 58
2001.98 58
2002.09 57
2002.19 57
2002.29 57
2002.39 59
2002.50 62
2002.60 65
2002.70 68
2002.80 70
2002.91 70
2003.01 68
2003.11 64
2003.22 58
2003.32 52
2003.42 45
2003.52 40
2003.63 37
2003.73 37
2003.83 39
2003.93 43
2004.04 47
2004.14 51
2004.24 52
2004.34 51
2004.45 47
2004.55 40
2004.65 33
2004.76 24
2004.86 15
2004.96 7
2005.06 0
2005.17 0
2005.27 0
2005.37 0
2005.47 0
2005.58 0
2005.68 0
2005.78 0
2005.89 0
2005.99 7
2006.09 13
2006.19 19
2006.30 24
2006.40 28
2006.50 30
2006.61 31
2006.71 30
2006.81 28
2006.91 25
2007.02 22
2007.12 20
2007.22 19
2007.32 20
2007.43 22
2007.53 23
2007.63 24
2007.74 22
2007.84 20
2007.94 15
2008.04 11
2008.15 7
2008.25 4
2008.35 4
2008.46 6
2008.56 9
2008.66 14
2008.76 19
2008.87 25
2008.97 32
2009.07 39
2009.18 46
2009.28 53
2009.38 58
2009.48 62
2009.59 65
2009.69 65
2009.79 65
2009.90 64
2010.00 64
2010.10 63
2010.20 63
2010.31 63
2010.41 61
2010.51 59
2010.62 54
2010.72 49
2010.82 42
2010.92 36
2011.03 30
2011.13 24
2011.23 17
2011.34 11
2011.44 3
2011.54 0
2011.64 0
2011.75 0
2011.85 0
2011.95 4
2012.06 15
2012.16 28
2012.26 40
2012.36 49
2012.47 55
2012.57 57
2012.67 56
2012.78 54
2012.88 52
2012.98 50
2013.09 50
2013.19 49
2013.29 49
2013.39 49
2013.50 48
2013.60 47
2013.70 46
2013.81 44
2013.91 41
2014.01 39
2014.11 37
2014.22 35
2014.32 34
2014.42 33
2014.53 34
2014.63 35
2014.73 35
2014.84 34
2014.94 32
2015.04 28
2015.14 23
2015.25 17
2015.35 13
2015.45 10
2015.56 9
2015.66 11
2015.76 15
2015.87 19
2015.97 24
2016.07 27
2016.17 30
2016.28 32
2016.38 35
2016.48 39
2016.59 44
2016.69 51
2016.79 58
2016.90 65
2017.00 70
2017.10 73
2017.20 75
2017.31 76
2017.41 76
2017.51 75
2017.62 76
2017.72 77
2017.82 78
2017.93 80
2018.03 81
2018.13 83
2018.24 84
2018.34 85
2018.44 85
2018.54 84
2018.65 82
2018.75 81
2018.85 79
2018.96 78
2019.06 78
2019.16 79
2019.27 79
2019.37 80
2019.47 80
2019.58 80
2019.68 78
2019.78 77
2019.88 76
2019.99 75
2020.09 76
2020.19 77
2020.30 80
2020.40 82
2020.50 83
2020.61 83
2020.71 82
2020.81 78
2020.92 73
2021.02 67
2021.12 62
2021.23 57
2021.33 54
2021.43 53
2021.53 54
2021.64 56
2021.74 59
2021.84 61
2021.95 62
2022.05 60
2022.15 57
2022.26 51
2022.36 45
2022.46 39
2022.57 33
2022.67 30
2022.77 28
2022.88 28
2022.98 29
2023.08 29
2023.19 30
2023.29 30
2023.39 28
2023.50 25
2023.60 21
2023.70 15
2023.80 9
2023.91 2
2024.01 0
2024.11 0
2024.22 0
2024.32 0
2024.42 0
2024.53 0
2024.63 0
2024.73 0
2024.84 6
2024.94 12
2025.04 16
2025.15 18
2025.25 18
2025.35 17
2025.46 16
2025.56 14
2025.66 13
2025.77 14
2025.87 16
2025.97 19
2026.08 22
2026.18 24
2026.28 24
2026.39 23
2026.49 20
2026.59 18
2026.70 16
2026.80 17
2026.90 18
2027.01 22
2027.11 26
2027.21 30
2027.32 33
2027.42 34
2027.52 34
2027.63 34
2027.73 33
2027.83 33
2027.94 33
2028.04 36
2028.14 40
2028.25 46
2028.35 54
2028.45 62
2028.56 70
2028.66 77
2028.76 84
2028.87 88
2028.97 89
2029.07 88
2029.18 84
2029.28 76
2029.38 68
2029.49 58
2029.59 50
2029.69 44
2029.80 42
2029.90 44
2030.00 50
2030.11 57
2030.21 66
2030.31 73
2030.42 79
2030.52 82
2030.62 84
2030.73 86
2030.83 88
2030.93 91
2031.04 95
2031.14 99
2031.24 104
2031.35 108
2031.45 110
2031.55 111
2031.66 110
2031.76 108
2031.86 106
2031.97 102
2032.07 98
2032.17 93
2032.28 87
2032.38 80
2032.48 73
2032.59 66
2032.69 59
2032.79 51
2032.90 43
2033.00 36
2033.10 29
2033.21 21
2033.31 14
2033.41 7
2033.52 0
2033.62 0
2033.73 0
2033.83 0
2033.93 0
2034.04 0
2034.14 0
2034.24 0
2034.35 0
2034.45 10
2034.55 20
2034.66 29
2034.76 35
2034.86 38
2034.97 39
2035.07 38
2035.17 35
2035.28 30
2035.38 25
2035.48 20
2035.59 15
2035.69 11
2035.80 9
2035.90 8
2036.00 8
2036.11 9
2036.21 11
2036.31 12
2036.42 14
2036.52 15
2036.62 17
2036.73 19
2036.83 22
2036.93 24
2037.04 26
2037.14 26
2037.24 25
2037.35 23
2037.45 19
2037.56 14
2037.66 9
2037.76 4
2037.87 0
2037.97 0
2038.07 0
2038.18 0
2038.28 0
2038.38 0
2038.49 0
2038.59 0
2038.69 0
2038.80 5
2038.90 10
2039.01 15
2039.11 20
2039.21 26
2039.32 32
2039.42 39
2039.52 46
2039.63 53
2039.73 58
2039.83 61
2039.94 63
2040.04 64
2040.15 64
2040.25 63
2040.35 62
2040.46 62
2040.56 61
2040.66 60
2040.77 59
2040.87 58
2040.97 57
2041.08 57
2041.18 57
2041.29 58
2041.39 60
2041.49 62
2041.60 65
2041.70 66
2041.80 66
2041.91 65
2042.01 63
2042.11 59
2042.22 55
2042.32 51
2042.43 48
2042.53 46
2042.63 44
2042.74 43
2042.84 42
2042.94 42
2043.05 43
2043.15 45
2043.26 46
2043.36 48
2043.46 50
2043.57 51
2043.67 52
2043.77 52
2043.88 54
2043.98 56
2044.09 59
2044.19 63
2044.29 68
2044.40 72
2044.50 76
2044.60 78
2044.71 79
2044.81 79
2044.91 79
2045.02 78
2045.12 78
2045.23 78
2045.33 81
2045.43 83
2045.54 86
2045.64 88
2045.75 87
2045.85 83
2045.95 77
2046.06 68
2046.16 59
2046.26 51
2046.37 44
2046.47 40
2046.58 38
2046.68 38
2046.78 38
2046.89 39
2046.99 40
2047.09 39
2047.20 39
2047.30 38
2047.41 37
2047.51 37
2047.61 37
2047.72 36
2047.82 36
2047.92 35
2048.03 35
2048.13 35
2048.24 36
2048.34 38
2048.44 40
2048.55 44
2048.65 47
2048.76 50
2048.86 52
2048.96 53
2049.07 53
2049.17 54
2049.27 54
2049.38 55
2049.48 56
2049.59 56
2049.69 54
2049.79 52
2049.90 48
2050.00 43
2050.11 37
2050.21 32
2050.31 27
2050.42 23
2050.52 19
2050.63 17
2050.73 15
2050.83 13
2050.94 13
2051.04 13
2051.14 14
2051.25 16
2051.35 19
2051.46 22
2051.56 25
2051.66 29
2051.77 33
2051.87 37
2051.98 40
2052.08 42
2052.18 43
2052.29 43
2052.39 41
2052.50 38
2052.60 35
2052.70 33
2052.81 32
2052.91 33
2053.02 36
2053.12 41
2053.22 48
2053.33 57
2053.43 65
2053.54 72
2053.64 76
2053.74 77
2053.85 76
2053.95 74
2054.06 71
2054.16 70
2054.26 71
2054.37 76
2054.47 82
2054.57 89
2054.68 96
2054.78 102
2054.89 105
2054.99 106
2055.09 107
2055.20 108
2055.30 111
2055.41 115
2055.51 120
2055.62 126
2055.72 133
2055.82 138
2055.93 142
2056.03 145
2056.14 147
2056.24 148
2056.34 148
2056.45 147
2056.55 145
2056.66 141
2056.76 137
2056.86 132
2056.97 127
2057.07 122
2057.18 117
2057.28 113
2057.38 110
2057.49 108
2057.59 108
2057.70 110
2057.80 114
2057.90 118
2058.01 122
2058.11 125
2058.22 125
2058.32 123
2058.42 117
2058.53 108
2058.63 97
2058.74 86
2058.84 75
2058.95 65
2059.05 58
2059.15 54
2059.26 53
2059.36 54
2059.47 57
2059.57 61
2059.67 66
2059.78 72
2059.88 77
2059.99 82
2060.09 85
2060.19 88
2060.30 90
2060.40 90
2060.51 89
2060.61 87
2060.72 83
2060.82 78
2060.92 73
2061.03 67
2061.13 62
2061.24 58
2061.34 55
2061.44 52
2061.55 48
2061.65 44
2061.76 39
2061.86 33
2061.97 29
2062.07 26
2062.17 25
2062.28 27
2062.38 31
2062.49 36
2062.59 41
2062.69 45
2062.80 48
2062.90 50
2063.01 51
2063.11 51
2063.22 50
2063.32 48
2063.42 45
2063.53 39
2063.63 32
2063.74 23
2063.84 14
2063.95 6
2064.05 1
2064.15 0
2064.26 0
2064.36 0
2064.47 1
2064.57 3
2064.67 3
2064.78 2
2064.88 1
2064.99 0
2065.09 0
2065.20 0
2065.30 0
2065.40 0
2065.51 3
2065.61 7
2065.72 10
2065.82 12
2065.93 14
2066.03 14
2066.13 14
2066.24 14
2066.34 15
2066.45 18
2066.55 21
2066.66 27
2066.76 32
2066.86 37
2066.97 40
2067.07 39
2067.18 36
2067.28 29
2067.39 21
2067.49 12
2067.59 5
2067.70 1
2067.80 0
2067.91 0
2068.01 5
2068.12 11
2068.22 19
2068.33 28
2068.43 36
2068.53 44
2068.64 50
2068.74 54
2068.85 54
2068.95 50
2069.06 44
2069.16 36
2069.26 27
2069.37 20
2069.47 14
2069.58 13
2069.68 15
2069.79 22
2069.89 33
2069.99 47
2070.10 61
2070.20 76
2070.31 88
2070.41 95
2070.52 98
2070.62 96
2070.73 89
2070.83 79
2070.93 67
2071.04 54
2071.14 44
2071.25 35
2071.35 30
2071.46 28
2071.56 28
2071.67 30
2071.77 32
2071.87 33
2071.98 35
2072.08 36
2072.19 36
2072.29 36
2072.40 35
2072.50 33
2072.61 29
2072.71 24
2072.81 17
2072.92 9
2073.02 1
2073.13 0
2073.23 0
2073.34 0
2073.44 0
2073.55 0
2073.65 0
2073.75 0
2073.86 0
2073.96 6
2074.07 19
2074.17 33
2074.28 47
2074.38 60
2074.49 70
2074.59 76
2074.69 80
2074.80 80
2074.90 77
2075.01 71
2075.11 63
2075.22 53
2075.32 43
2075.43 34
2075.53 25
2075.64 19
2075.74 16
2075.84 14
2075.95 15
2076.05 16
2076.16 17
2076.26 19
2076.37 20
2076.47 22
2076.58 25
2076.68 30
2076.79 37
2076.89 46
2076.99 58
2077.10 71
2077.20 85
2077.31 98
2077.41 110
2077.52 120
2077.62 128
2077.73 133
2077.83 134
2077.94 133
2078.04 127
2078.14 118
2078.25 107
2078.35 93
2078.46 78
2078.56 64
2078.67 52
2078.77 42
2078.88 35
2078.98 30
2079.09 28
2079.19 28
2079.30 29
2079.40 29
2079.50 30
2079.61 28
2079.71 26
2079.82 22
2079.92 17
2080.03 12
2080.13 7
2080.24 3
2080.34 0
2080.45 0
2080.55 0
2080.66 0
2080.76 0
2080.87 0
2080.97 2
2081.07 5
2081.18 8
2081.28 12
2081.39 16
2081.49 22
2081.60 28
2081.70 34
2081.81 39
2081.91 43
2082.02 45
2082.12 45
2082.23 44
2082.33 41
2082.44 38
2082.54 37
2082.64 37
2082.75 39
2082.85 42
2082.96 47
2083.06 52
2083.17 57
2083.27 60
2083.38 63
2083.48 64
2083.59 63
2083.69 62
2083.80 59
2083.90 55
2084.01 52
2084.11 48
2084.22 45
2084.32 43
2084.43 42
2084.53 42
2084.63 44
2084.74 47
2084.84 53
2084.95 60
2085.05 68
2085.16 75
2085.26 82
2085.37 86
2085.47 89
2085.58 89
2085.68 87
2085.79 84
2085.89 81
2086.00 79
2086.10 77
2086.21 76
2086.31 75
2086.42 76
2086.52 77
2086.63 79
2086.73 81
2086.83 84
2086.94 85
2087.04 86
2087.15 86
2087.25 83
2087.36 79
2087.46 75
2087.57 70
2087.67 66
2087.78 64
2087.88 63
2087.99 63
2088.09 63
2088.20 60
2088.30 54
2088.41 44
2088.51 31
2088.62 17
2088.72 2
2088.83 0
2088.93 0
2089.04 0
2089.14 0
2089.25 0
2089.35 0
2089.46 0
2089.56 0
2089.67 7
2089.77 13
2089.88 18
2089.98 24
2090.09 29
2090.19 35
2090.29 41
2090.40 47
2090.50 53
2090.61 60
2090.71 66
2090.82 72
2090.92 77
2091.03 82
2091.13 86
2091.24 89
2091.34 93
2091.45 97
2091.55 101
2091.66 106
2091.76 112
2091.87 118
2091.97 125
2092.08 131
2092.18 135
2092.29 138
2092.39 139
2092.50 138
2092.60 134
2092.71 128
2092.81 123
2092.92 118
2093.02 116
2093.13 116
2093.23 118
2093.34 122
2093.44 127
2093.55 132
2093.65 136
2093.76 137
2093.86 136
2093.97 133
2094.07 127
2094.18 120
2094.28 113
2094.39 107
2094.49 103
2094.60 101
2094.70 103
2094.81 105
2094.91 109
2095.02 112
2095.12 112
2095.23 109
2095.33 104
2095.44 97
2095.54 89
2095.65 82
2095.75 75
2095.86 71
2095.96 69
2096.07 69
2096.17 69
2096.28 69
2096.38 69
2096.49 68
2096.59 65
2096.70 61
2096.80 57
2096.91 53
2097.01 49
2097.12 46
2097.22 45
2097.33 45
2097.43 46
2097.54 47
2097.64 47
2097.75 46
2097.85 43
2097.96 38
2098.06 33
2098.17 27
2098.27 22
2098.38 19
2098.48 16
2098.59 14
2098.69 12
2098.80 11
2098.91 10
2099.01 10
2099.12 11
2099.22 15
2099.33 20
2099.43 27
2099.54 34
2099.64 41
2099.75 46
2099.85 51
2099.96 54
2100.06 57
2100.17 59
2100.27 62
2100.38 63
2100.48 64
2100.59 65
2100.69 64
2100.80 63
2100.90 62
2101.01 61
2101.11 61
2101.22 62
2101.32 64
2101.43 67
2101.53 70
2101.64 72
2101.74 74
2101.85 75
2101.95 75
2102.06 75
2102.16 75
2102.27 75
2102.38 77
2102.48 80
2102.59 82
2102.69 85
2102.80 86
2102.90 86
2103.01 83
2103.11 81
2103.22 78
2103.32 76
2103.43 75
2103.53 75
2103.64 76
2103.74 76
2103.85 76
2103.95 73
2104.06 68
2104.16 61
2104.27 53
2104.37 46
2104.48 39
2104.59 33
2104.69 29
2104.80 27
2104.90 25
2105.01 24
2105.11 23
2105.22 23
2105.32 23
2105.43 25
2105.53 27
2105.64 30
2105.74 34
2105.85 37
2105.95 40
2106.06 43
2106.16 45
2106.27 47
2106.37 49
2106.48 51
2106.59 54
2106.69 58
2106.80 62
2106.90 65
2107.01 68
2107.11 68
2107.22 66
2107.32 62
2107.43 56
2107.53 50
2107.64 45
2107.74 42
2107.85 40
2107.95 41
2108.06 44
2108.17 48
2108.27 53
2108.38 57
2108.48 61
2108.59 64
2108.69 67
2108.80 69
2108.90 70
2109.01 71
2109.11 70
2109.22 70
2109.32 69
2109.43 68
2109.53 66
2109.64 64
2109.75 60
2109.85 55
2109.96 49
2110.06 40
2110.17 31
2110.27 22
2110.38 14
2110.48 7
2110.59 4
2110.69 3
2110.80 4
2110.90 5
2111.01 6
2111.12 7
2111.22 6
2111.33 5
2111.43 2
2111.54 0
2111.64 0
2111.75 0
2111.85 0
2111.96 0
2112.06 0
2112.17 0
2112.28 0
2112.38 0
2112.49 0
2112.59 0
2112.70 1
2112.80 2
2112.91 3
2113.01 4
2113.12 3
2113.22 2
2113.33 1
2113.44 0
2113.54 0
2113.65 0
2113.75 0
2113.86 0
2113.96 2
2114.07 4
2114.17 5
2114.28 5
2114.38 5
2114.49 6
2114.60 9
2114.70 14
2114.81 21
2114.91 29
2115.02 38
2115.12 46
2115.23 51
2115.33 52
2115.44 50
2115.55 44
2115.65 37
2115.76 29
2115.86 22
2115.97 17
2116.07 15
2116.18 16
2116.28 19
2116.39 24
2116.50 29
2116.60 33
2116.71 36
2116.81 37
2116.92 37
2117.02 38
2117.13 39
2117.23 42
2117.34 46
2117.45 51
2117.55 56
2117.66 59
2117.76 61
2117.87 61
2117.97 59
2118.08 57
2118.18 54
2118.29 52
2118.40 50
2118.50 49
2118.61 49
2118.71 50
2118.82 52
2118.92 56
2119.03 60
2119.14 66
2119.24 73
2119.35 81
2119.45 88
2119.56 95
2119.66 100
2119.77 103
2119.87 102
2119.98 99
2120.09 92
2120.19 85
2120.30 77
2120.40 70
2120.51 65
2120.61 61
2120.72 60
2120.83 60
2120.93 61
2121.04 63
2121.14 65
2121.25 68
2121.35 70
2121.46 72
2121.56 74
2121.67 76
2121.78 77
2121.88 78
2121.99 78
2122.09 77
2122.20 74
2122.30 70
2122.41 63
2122.52 55
2122.62 46
2122.73 38
2122.83 30
2122.94 24
2123.04 20
2123.15 18
2123.26 16
2123.36 14
2123.47 11
2123.57 7
2123.68 2
2123.78 0
2123.89 0
2124.00 0
2124.10 0
2124.21 0
2124.31 0
2124.42 0
2124.52 0
2124.63 4
2124.74 9
2124.84 15
2124.95 21
2125.05 27
2125.16 33
2125.27 37
2125.37 40
2125.48 41
2125.58 41
2125.69 39
2125.79 38
2125.90 36
2126.01 34
2126.11 33
2126.22 32
2126.32 31
2126.43 29
2126.53 27
2126.64 24
2126.75 22
2126.85 21
2126.96 22
2127.06 24
2127.17 28
2127.28 33
2127.38 38
2127.49 41
2127.59 42
2127.70 41
2127.80 38
2127.91 33
2128.02 27
2128.12 21
2128.23 16
2128.33 12
2128.44 10
2128.55 11
2128.65 13
2128.76 16
2128.86 20
2128.97 23
2129.07 25
2129.18 26
2129.29 25
2129.39 23
2129.50 22
2129.60 20
2129.71 20
2129.82 22
2129.92 25
2130.03 30
2130.13 35
2130.24 41
2130.35 46
2130.45 51
2130.56 56
2130.66 60
2130.77 62
2130.87 63
2130.98 63
2131.09 62
2131.19 62
2131.30 62
2131.40 63
2131.51 66
2131.62 71
2131.72 77
2131.83 84
2131.93 92
2132.04 99
2132.15 107
2132.25 113
2132.36 117
2132.46 120
2132.57 119
2132.68 115
2132.78 107
2132.89 96
2132.99 82
2133.10 68
2133.21 54
2133.31 43
2133.42 35
2133.52 33
2133.63 35
2133.74 40
2133.84 48
2133.95 55
2134.05 60
2134.16 63
2134.27 62
2134.37 60
2134.48 58
2134.58 57
2134.69 59
2134.80 63
2134.90 68
2135.01 74
2135.11 77
2135.22 78
2135.33 76
2135.43 71
2135.54 65
2135.64 58
2135.75 52
2135.86 48
2135.96 46
2136.07 45
2136.17 45
2136.28 44
2136.39 43
2136.49 41
2136.60 37
2136.70 34
2136.81 31
2136.92 30
2137.02 31
2137.13 33
2137.23 36
2137.34 38
2137.45 40
2137.55 41
2137.66 40
2137.76 38
2137.87 36
2137.98 35
2138.08 34
2138.19 34
2138.29 34
2138.40 35
2138.51 36
2138.61 37
2138.72 38
2138.83 39
2138.93 40
2139.04 41
2139.14 41
2139.25 39
2139.36 35
2139.46 29
2139.57 21
2139.67 12
2139.78 3
2139.89 0
2139.99 0
2140.10 0
2140.20 0
2140.31 0
2140.42 8
2140.52 18
2140.63 28
2140.74 36
2140.84 42
2140.95 45
2141.05 45
2141.16 42
2141.27 38
2141.37 33
2141.48 30
2141.58 28
2141.69 27
2141.80 27
2141.90 27
2142.01 28
2142.12 28
2142.22 29
2142.33 31
2142.43 33
2142.54 38
2142.65 44
2142.75 52
2142.86 59
2142.97 66
2143.07 71
2143.18 73
2143.28 71
2143.39 67
2143.50 59
2143.60 50
2143.71 41
2143.82 33
2143.92 28
2144.03 27
2144.13 29
2144.24 34
2144.35 42
2144.45 51
2144.56 60
2144.67 68
2144.77 73
2144.88 77
2144.98 78
2145.09 77
2145.20 74
2145.30 70
2145.41 66
2145.52 61
2145.62 57
2145.73 53
2145.83 49
2145.94 46
2146.05 42
2146.15 39
2146.26 36
2146.37 34
2146.47 34
2146.58 36
2146.68 41
2146.79 46
2146.90 52
2147.00 58
2147.11 61
2147.22 63
2147.32 62
2147.43 60
2147.53 56
2147.64 53
2147.75 51
2147.85 50
2147.96 50
2148.07 51
2148.17 52
2148.28 52
2148.39 51
2148.49 47
2148.60 42
2148.70 35
2148.81 28
2148.92 21
2149.02 17
2149.13 14
2149.24 14
2149.34 16
2149.45 19
2149.56 21
2149.66 24
2149.77 26
2149.87 28
2149.98 30
2150.09 32
2150.19 34
2150.30 37
2150.41 40
2150.51 44
2150.62 46
2150.73 47
2150.83 45
2150.94 40
2151.04 33
2151.15 24
2151.26 16
2151.36 9
2151.47 5
2151.58 5
2151.68 9
2151.79 16
2151.90 26
2152.00 37
2152.11 47
2152.22 55
2152.32 61
2152.43 62
2152.53 59
2152.64 53
2152.75 43
2152.85 32
2152.96 19
2153.07 7
2153.17 0
2153.28 0
2153.39 0
2153.49 0
2153.60 0
2153.71 0
2153.81 0
2153.92 0
2154.03 0
2154.13 9
2154.24 21
2154.34 32
2154.45 42
2154.56 50
2154.66 55
2154.77 57
2154.88 58
2154.98 58
2155.09 58
2155.20 57
2155.30 57
2155.41 57
2155.52 55
2155.62 53
2155.73 49
2155.84 44
2155.94 39
2156.05 34
2156.16 31
2156.26 30
2156.37 31
2156.48 36
2156.58 42
2156.69 51
2156.79 61
2156.90 70
2157.01 78
2157.11 83
2157.22 87
2157.33 88
2157.43 89
2157.54 89
2157.65 89
2157.75 89
2157.86 88
2157.97 87
2158.07 83
2158.18 77
2158.29 70
2158.39 62
2158.50 56
2158.61 52
2158.71 51
2158.82 55
2158.93 61
2159.03 69
2159.14 76
2159.25 83
2159.35 87
2159.46 89
2159.57 89
2159.67 89
2159.78 87
2159.89 86
2159.99 84
2160.10 82
2160.21 79
2160.31 76
2160.42 73
2160.53 70
2160.63 68
2160.74 66
2160.85 64
2160.95 65
2161.06 67
2161.17 70
2161.27 75
2161.38 81
2161.49 88
2161.59 93
2161.70 98
2161.81 101
2161.91 103
2162.02 103
2162.13 102
2162.23 102
2162.34 101
2162.45 101
2162.55 102
2162.66 104
2162.77 105
2162.87 105
2162.98 104
2163.09 101
2163.19 95
2163.30 88
2163.41 81
2163.51 74
2163.62 70
2163.73 68
2163.83 69
2163.94 72
2164.05 75
2164.15 79
2164.26 82
2164.37 83
2164.47 82
2164.58 79
2164.69 75
2164.79 70
2164.90 64
2165.01 59
2165.11 53
2165.22 49
2165.33 45
2165.43 41
2165.54 39
2165.65 37
2165.75 34
2165.86 31
2165.97 27
2166.07 22
2166.18 17
2166.29 11
2166.40 4
2166.50 0
2166.61 0
2166.72 0
2166.82 0
2166.93 0
2167.04 0
2167.14 0
2167.25 0
2167.36 5
2167.46 9
2167.57 11
2167.68 11
2167.78 10
2167.89 7
2168.00 4
2168.10 2
2168.21 0
2168.32 0
2168.42 0
2168.53 3
2168.64 7
2168.75 13
2168.85 20
2168.96 28
2169.07 37
2169.17 44
2169.28 49
2169.39 53
2169.49 55
2169.60 57
2169.71 59
2169.81 61
2169.92 63
2170.03 65
2170.13 66
2170.24 65
2170.35 61
2170.45 55
2170.56 48
2170.67 39
2170.78 31
2170.88 23
2170.99 16
2171.10 11
2171.20 9
2171.31 9
2171.42 12
2171.52 18
2171.63 25
2171.74 31
2171.84 37
2171.95 40
2172.06 40
2172.17 38
2172.27 35
2172.38 32
2172.49 30
2172.59 31
2172.70 34
2172.81 38
2172.91 45
2173.02 53
2173.13 61
2173.23 69
2173.34 77
2173.45 83
2173.56 87
2173.66 89
2173.77 88
2173.88 84
2173.98 78
2174.09 70
2174.20 62
2174.30 54
2174.41 46
2174.52 40
2174.63 34
2174.73 30
2174.84 27
2174.95 24
2175.05 22
2175.16 21
2175.27 22
2175.37 26
2175.48 31
2175.59 39
2175.70 48
2175.80 58
2175.91 67
2176.02 75
2176.12 80
2176.23 83
2176.34 83
2176.44 81
2176.55 78
2176.66 73
2176.77 69
2176.87 64
2176.98 61
2177.09 58
2177.19 56
2177.30 53
2177.41 51
2177.52 48
2177.62 43
2177.73 37
2177.84 30
2177.94 21
2178.05 12
2178.16 4
2178.26 0
2178.37 0
2178.48 0
2178.59 0
2178.69 0
2178.80 0
2178.91 0
2179.01 0
2179.12 2
2179.23 8
2179.34 13
2179.44 18
2179.55 21
2179.66 23
2179.76 25
2179.87 26
2179.98 28
2180.09 32
2180.19 36
2180.30 43
2180.41 51
2180.51 61
2180.62 70
2180.73 79
2180.84 86
2180.94 92
2181.05 96
2181.16 99
2181.26 100
2181.37 101
2181.48 100
2181.59 99
2181.69 97
2181.80 92
2181.91 87
2182.01 80
2182.12 72
2182.23 64
2182.34 58
2182.44 54
2182.55 53
2182.66 55
2182.76 59
2182.87 65
2182.98 71
2183.09 76
2183.19 79
2183.30 79
2183.41 76
2183.51 71
2183.62 64
2183.73 58
2183.84 52
2183.94 49
2184.05 48
2184.16 50
2184.27 53
2184.37 57
2184.48 61
2184.59 64
2184.69 67
2184.80 68
2184.91 68
2185.02 67
2185.12 66
2185.23 66
2185.34 67
2185.45 67
2185.55 68
2185.66 69
2185.77 70
2185.87 71
2185.98 73
2186.09 78
2186.20 84
2186.30 92
2186.41 101
2186.52 110
2186.63 118
2186.73 123
2186.84 126
2186.95 127
2187.05 124
2187.16 120
2187.27 115
2187.38 110
2187.48 105
2187.59 101
2187.70 97
2187.81 93
2187.91 90
2188.02 86
2188.13 81
2188.23 75
2188.34 69
2188.45 63
2188.56 59
2188.66 58
2188.77 61
2188.88 69
2188.99 82
2189.09 97
2189.20 113
2189.31 127
2189.42 138
2189.52 145
2189.63 146
2189.74 144
2189.84 140
2189.95 135
2190.06 130
2190.17 126
2190.27 124
2190.38 123
2190.49 121
2190.60 119
2190.70 116
2190.81 112
2190.92 106
2191.03 100
2191.13 93
2191.24 87
2191.35 82
2191.46 78
2191.56 77
2191.67 79
2191.78 84
2191.89 91
2191.99 100
2192.10 109
2192.21 118
2192.32 124
2192.42 129
2192.53 130
2192.64 128
2192.74 125
2192.85 120
2192.96 116
2193.07 114
2193.17 113
2193.28 114
2193.39 116
2193.50 118
2193.60 119
2193.71 117
2193.82 113
2193.93 107
2194.03 101
2194.14 96
2194.25 94
2194.36 96
2194.46 102
2194.57 110
2194.68 119
2194.79 126
2194.89 130
2195.00 130
2195.11 126
2195.22 118
2195.32 110
2195.43 101
2195.54 94
2195.65 89
2195.75 86
2195.86 84
2195.97 82
2196.08 79
2196.18 76
2196.29 72
2196.40 68
2196.51 65
2196.61 63
2196.72 62
2196.83 63
2196.94 65
2197.04 68
2197.15 72
2197.26 77
2197.37 84
2197.47 91
2197.58 99
2197.69 107
2197.80 112
2197.90 116
2198.01 116
2198.12 114
2198.23 110
2198.34 106
2198.44 103
2198.55 102
2198.66 102
2198.77 103
2198.87 104
2198.98 104
2199.09 102
2199.20 97
2199.30 89
2199.41 80
2199.52 69
2199.63 58
2199.73 48
2199.84 39
2199.95 32
2200.06 28
2200.16 27
2200.27 28
2200.38 30
2200.49 32
2200.59 34
2200.70 35
2200.81 35
2200.92 35
2201.03 35
2201.13 36
2201.24 36
2201.35 36
2201.46 35
2201.56 31
2201.67 23
2201.78 13
2201.89 2
2201.99 0
2202.10 0
2202.21 0
2202.32 0
2202.42 0
2202.53 0
2202.64 0
2202.75 5
2202.86 9
2202.96 12
2203.07 13
2203.18 14
2203.29 17
2203.39 21
2203.50 27
2203.61 37
2203.72 47
2203.82 59
2203.93 69
2204.04 77
2204.15 83
2204.26 85
2204.36 86
2204.47 85
2204.58 85
2204.69 86
2204.79 88
2204.90 92
2205.01 95
2205.12 98
2205.23 99
2205.33 99
2205.44 96
2205.55 91
2205.66 86
2205.76 81
2205.87 77
2205.98 74
2206.09 72
2206.19 71
2206.30 70
2206.41 71
2206.52 72
2206.63 74
2206.73 78
2206.84 82
2206.95 87
2207.06 92
2207.16 97
2207.27 100
2207.38 102
2207.49 102
2207.60 100
2207.70 96
2207.81 93
2207.92 89
2208.03 85
2208.14 82
2208.24 79
2208.35 76
2208.46 74
2208.57 72
2208.67 69
2208.78 67
2208.89 66
2209.00 66
2209.11 68
2209.21 71
2209.32 76
2209.43 81
2209.54 88
2209.64 94
2209.75 97
2209.86 98
2209.97 96
2210.08 90
2210.18 80
2210.29 69
2210.40 56
2210.51 45
2210.62 37
2210.72 32
2210.83 31
2210.94 33
2211.05 38
2211.15 42
2211.26 45
2211.37 46
2211.48 44
2211.59 41
2211.69 39
2211.80 37
2211.91 37
2212.02 39
2212.13 41
2212.23 42
2212.34 42
2212.45 41
2212.56 40
2212.67 38
2212.77 38
2212.88 39
2212.99 41
2213.10 43
2213.21 44
2213.31 43
2213.42 41
2213.53 37
2213.64 34
2213.74 33
2213.85 33
2213.96 35
2214.07 39
2214.18 44
2214.28 50
2214.39 55
2214.50 61
2214.61 66
2214.72 71
2214.82 75
2214.93 80
2215.04 83
2215.15 85
2215.26 83
2215.36 77
2215.47 68
2215.58 56
2215.69 42
2215.80 28
2215.90 17
2216.01 11
2216.12 10
2216.23 14
2216.34 21
2216.44 29
2216.55 36
2216.66 41
2216.77 42
2216.88 41
2216.98 37
2217.09 33
2217.20 29
2217.31 28
2217.42 28
2217.52 31
2217.63 36
2217.74 44
2217.85 52
2217.96 61
2218.07 69
2218.17 75
2218.28 79
2218.39 81
2218.50 81
2218.61 81
2218.71 80
2218.82 80
2218.93 83
2219.04 87
2219.15 92
2219.25 98
2219.36 103
2219.47 106
2219.58 108
2219.69 107
2219.79 104
2219.90 101
2220.01 97
2220.12 94
2220.23 91
2220.33 89
2220.44 88
2220.55 87
2220.66 86
2220.77 84
2220.88 81
2220.98 76
2221.09 71
2221.20 64
2221.31 57
2221.42 50
2221.52 43
2221.63 35
2221.74 29
2221.85 24
2221.96 19
2222.06 17
2222.17 16
2222.28 17
2222.39 21
2222.50 25
2222.61 31
2222.71 38
2222.82 45
2222.93 52
2223.04 58
2223.15 64
2223.25 68
2223.36 70
2223.47 70
2223.58 67
2223.69 63
2223.80 57
2223.90 51
2224.01 44
2224.12 37
2224.23 31
2224.34 25
2224.44 20
2224.55 16
2224.66 14
2224.77 14
2224.88 15
2224.99 18
2225.09 22
2225.20 25
2225.31 28
2225.42 29
2225.53 29
2225.64 29
2225.74 28
2225.85 28
2225.96 27
2226.07 27
2226.18 26
2226.28 24
2226.39 22
2226.50 18
2226.61 14
2226.72 11
2226.83 7
2226.93 5
2227.04 5
2227.15 6
2227.26 8
2227.37 12
2227.48 16
2227.58 21
2227.69 25
2227.80 28
2227.91 30
2228.02 31
2228.13 32
2228.23 33
2228.34 34
2228.45 37
2228.56 41
2228.67 47
2228.78 54
2228.88 60
2228.99 65
2229.10 68
2229.21 67
2229.32 62
2229.43 53
2229.53 41
2229.64 28
2229.75 14
2229.86 2
2229.97 0
2230.08 0
2230.18 0
2230.29 0
2230.40 0
2230.51 0
2230.62 0
2230.73 2
2230.83 7
2230.94 10
2231.05 13
2231.16 14
2231.27 15
2231.38 17
2231.48 21
2231.59 25
2231.70 29
2231.81 33
2231.92 35
2232.03 37
2232.13 36
2232.24 35
2232.35 35
2232.46 35
2232.57 37
2232.68 39
2232.78 43
2232.89 46
2233.00 49
2233.11 49
2233.22 48
2233.33 44
2233.44 40
2233.54 35
2233.65 31
2233.76 29
2233.87 30
2233.98 34
2234.09 41
2234.19 49
2234.30 57
2234.41 62
2234.52 65
2234.63 64
2234.74 59
2234.85 52
2234.95 44
2235.06 37
2235.17 30
2235.28 26
2235.39 22
2235.50 20
2235.60 18
2235.71 16
2235.82 14
2235.93 12
2236.04 11
2236.15 11
2236.26 12
2236.36 13
2236.47 15
2236.58 16
2236.69 16
2236.80 15
2236.91 12
2237.02 9
2237.12 6
2237.23 3
2237.34 1
2237.45 1
2237.56 3
2237.67 6
2237.77 10
2237.88 15
2237.99 20
2238.10 25
2238.21 28
2238.32 31
2238.43 32
2238.53 32
2238.64 32
2238.75 31
2238.86 30
2238.97 30
2239.08 29
2239.19 29
2239.29 28
2239.40 27
2239.51 24
2239.62 21
2239.73 18
2239.84 16
2239.95 15
2240.05 15
2240.16 18
2240.27 23
2240.38 29
2240.49 35
2240.60 41
2240.71 46
2240.81 49
2240.92 50
2241.03 49
2241.14 45
2241.25 40
2241.36 33
2241.47 27
2241.58 20
2241.68 14
2241.79 10
2241.90 9
2242.01 11
2242.12 15
2242.23 22
2242.34 30
2242.44 39
2242.55 46
2242.66 52
2242.77 56
2242.88 58
2242.99 59
2243.10 59
2243.20 58
2243.31 58
2243.42 58
2243.53 59
2243.64 59
2243.75 61
2243.86 62
2243.97 64
2244.07 67
2244.18 69
2244.29 72
2244.40 73
2244.51 73
2244.62 70
2244.73 66
2244.84 61
2244.94 55
2245.05 49
2245.16 45
2245.27 43
2245.38 43
2245.49 46
2245.60 50
2245.70 55
2245.81 60
2245.92 64
2246.03 67
2246.14 70
2246.25 71
2246.36 73
2246.47 74
2246.57 75
2246.68 75
2246.79 74
2246.90 73
2247.01 71
2247.12 68
2247.23 65
2247.34 62
2247.44 58
2247.55 55
2247.66 52
2247.77 49
2247.88 47
2247.99 45
2248.10 44
2248.21 44
2248.31 44
2248.42 44
2248.53 44
2248.64 45
2248.75 46
2248.86 46
2248.97 46
2249.08 44
2249.19 42
2249.29 39
2249.40 35
2249.51 32
2249.62 29
2249.73 27
2249.84 27
2249.95 28
2250.06 30
2250.16 31
2250.27 33
2250.38 33
2250.49 33
2250.60 32
2250.71 31
2250.82 30
2250.93 30
2251.04 31
2251.14 32
2251.25 34
2251.36 35
2251.47 37
2251.58 38
2251.69 38
2251.80 38
2251.91 38
2252.02 39
2252.12 40
2252.23 42
2252.34 44
2252.45 46
2252.56 48
2252.67 49
2252.78 50
2252.89 50
2253.00 50
2253.10 49
2253.21 49
2253.32 48
2253.43 48
2253.54 47
2253.65 45
2253.76 42
2253.87 38
2253.98 33
2254.08 28
2254.19 22
2254.30 16
2254.41 12
2254.52 9
2254.63 7
2254.74 7
2254.85 7
2254.96 6
2255.07 4
2255.17 1
2255.28 0
2255.39 0
2255.50 0
2255.61 0
2255.72 0
2255.83 0
2255.94 4
2256.05 13
2256.15 21
2256.26 25
2256.37 26
2256.48 22
2256.59 16
2256.70 7
2256.81 0
2256.92 0
2257.03 0
2257.14 0
2257.24 0
2257.35 0
2257.46 0
2257.57 5
2257.68 17
2257.79 30
2257.90 44
2258.01 56
2258.12 66
2258.23 71
2258.33 73
2258.44 72
2258.55 68
2258.66 65
2258.77 62
2258.88 60
2258.99 61
2259.10 63
2259.21 65
2259.32 67
2259.43 67
2259.53 66
2259.64 63
2259.75 60
2259.86 58
2259.97 57
2260.08 58
2260.19 60
2260.30 65
2260.41 71
2260.52 78
2260.63 86
2260.73 92
2260.84 98
2260.95 101
2261.06 102
2261.17 100
2261.28 95
2261.39 90
2261.50 83
2261.61 77
2261.72 71
2261.83 67
2261.93 64
2262.04 63
2262.15 63
2262.26 62
2262.37 61
2262.48 57
2262.59 52
2262.70 44
2262.81 35
2262.92 25
2263.03 15
2263.13 6
2263.24 0
2263.35 0
2263.46 0
2263.57 0
2263.68 0
2263.79 0
2263.90 0
2264.01 0
2264.12 0
2264.23 2
2264.34 6
2264.44 10
2264.55 14
2264.66 19
2264.77 23
2264.88 28
2264.99 32
2265.10 36
2265.21 38
2265.32 39
2265.43 40
2265.54 40
2265.65 41
2265.76 45
2265.86 51
2265.97 60
2266.08 71
2266.19 82
2266.30 92
2266.41 99
2266.52 102
2266.63 103
2266.74 101
2266.85 96
2266.96 92
2267.07 87
2267.18 83
2267.28 79
2267.39 77
2267.50 77
2267.61 77
2267.72 79
2267.83 82
2267.94 86
2268.05 91
2268.16 97
2268.27 103
2268.38 110
2268.49 116
2268.60 121
2268.70 123
2268.81 122
2268.92 118
2269.03 111
2269.14 100
2269.25 89
2269.36 77
2269.47 66
2269.58 56
2269.69 48
2269.80 43
2269.91 42
2270.02 44
2270.13 48
2270.24 56
2270.34 66
2270.45 77
2270.56 87
2270.67 94
2270.78 98
2270.89 96
2271.00 91
2271.11 82
2271.22 72
2271.33 62
2271.44 55
2271.55 51
2271.66 50
2271.77 51
2271.88 53
2271.98 54
2272.09 54
2272.20 53
2272.31 50
2272.42 47
2272.53 45
2272.64 43
2272.75 41
2272.86 39
2272.97 38
2273.08 36
2273.19 36
2273.30 37
2273.41 39
2273.52 42
2273.63 45
2273.73 47
2273.84 48
2273.95 46
2274.06 43
2274.17 38
2274.28 34
2274.39 31
2274.50 31
2274.61 35
2274.72 41
2274.83 49
2274.94 58
2275.05 65
2275.16 70
2275.27 71
2275.38 69
2275.49 64
2275.59 56
2275.70 46
2275.81 36
2275.92 27
2276.03 19
2276.14 14
2276.25 12
2276.36 12
2276.47 15
2276.58 19
2276.69 23
2276.80 26
2276.91 27
2277.02 27
2277.13 24
2277.24 21
2277.35 19
2277.46 18
2277.57 19
2277.67 23
2277.78 29
2277.89 36
2278.00 44
2278.11 52
2278.22 59
2278.33 66
2278.44 71
2278.55 75
2278.66 76
2278.77 75
2278.88 71
2278.99 65
2279.10 57
2279.21 49
2279.32 43
2279.43 40
2279.54 41
2279.65 45
2279.76 51
2279.87 58
2279.97 64
2280.08 67
2280.19 68
2280.30 65
2280.41 60
2280.52 54
2280.63 49
2280.74 45
2280.85 44
2280.96 47
2281.07 51
2281.18 58
2281.29 64
2281.40 69
2281.51 71
2281.62 69
2281.73 65
2281.84 59
2281.95 54
2282.06 50
2282.17 49
2282.28 52
2282.39 57
2282.50 64
2282.60 70
2282.71 73
2282.82 73
2282.93 70
2283.04 65
2283.15 59
2283.26 55
2283.37 54
2283.48 56
2283.59 61
2283.70 67
2283.81 72
2283.92 76
2284.03 77
2284.14 76
2284.25 73
2284.36 69
2284.47 64
2284.58 59
2284.69 54
2284.80 49
2284.91 43
2285.02 38
2285.13 32
2285.24 27
2285.35 23
2285.46 21
2285.57 19
2285.68 18
2285.78 19
2285.89 20
2286.00 23
2286.11 26
2286.22 31
2286.33 36
2286.44 42
2286.55 49
2286.66 55
2286.77 59
2286.88 61
2286.99 60
2287.10 56
2287.21 51
2287.32 43
2287.43 35
2287.54 27
2287.65 18
2287.76 10
2287.87 1
2287.98 0
2288.09 0
2288.20 0
2288.31 0
2288.42 0
2288.53 0
2288.64 0
2288.75 4
2288.86 10
2288.97 15
2289.08 18
2289.19 20
2289.30 22
2289.41 26
2289.52 32
2289.63 39
2289.74 47
2289.85 54
2289.96 58
2290.07 59
2290.17 58
2290.28 54
2290.39 48
2290.50 43
2290.61 39
2290.72 36
2290.83 34
2290.94 33
2291.05 33
2291.16 34
2291.27 36
2291.38 39
2291.49 44
2291.60 49
2291.71 54
2291.82 58
2291.93 60
2292.04 59
2292.15 55
2292.26 49
2292.37 44
2292.48 40
2292.59 41
2292.70 45
2292.81 54
2292.92 66
2293.03 79
2293.14 92
2293.25 104
2293.36 112
2293.47 118
2293.58 121
2293.69 123
2293.80 122
2293.91 122
2294.02 121
2294.13 120
2294.24 118
2294.35 114
2294.46 109
2294.57 100
2294.68 89
2294.79 76
2294.90 63
2295.01 50
2295.12 40
2295.23 33
2295.34 29
2295.45 28
2295.56 29
2295.67 31
2295.78 32
2295.89 32
2296.00 31
2296.11 29
2296.22 28
2296.33 27
2296.44 27
2296.55 28
2296.66 29
2296.77 32
2296.88 34
2296.99 38
2297.10 43
2297.21 49
2297.32 56
2297.43 66
2297.54 76
2297.65 88
2297.76 99
2297.87 110
2297.98 119
2298.09 125
2298.20 128
2298.31 129
2298.42 126
2298.53 122
2298.64 116
2298.75 110
2298.86 103
2298.97 96
2299.08 87
2299.19 76
2299.30 64
2299.41 52
2299.52 40
2299.63 30
2299.74 25
2299.85 23
2299.96 27
2300.07 33
2300.18 41
2300.29 49
2300.40 56
2300.51 61
2300.62 65
2300.73 68
2300.84 70
2300.95 71
2301.06 73
2301.17 74
2301.28 75
2301.39 76
2301.50 76
2301.61 77
2301.72 79
2301.83 81
2301.94 84
2302.05 88
2302.16 92
2302.27 95
2302.38 98
2302.49 100
2302.60 100
2302.71 98
2302.82 94
2302.93 88
2303.04 81
2303.15 74
2303.26 68
2303.37 64
2303.48 62
2303.59 63
2303.70 65
2303.81 68
2303.92 71
2304.03 75
2304.14 79
2304.25 83
2304.36 89
2304.47 94
2304.58 100
2304.69 105
2304.80 108
2304.91 110
2305.02 110
2305.13 109
2305.24 109
2305.35 109
2305.46 110
2305.57 112
2305.68 115
2305.79 119
2305.90 121
2306.01 123
2306.12 124
2306.23 127
2306.34 130
2306.45 137
2306.56 145
2306.67 155
2306.78 165
2306.89 173
2307.00 178
2307.12 178
2307.23 173
2307.34 164
2307.45 153
2307.56 140
2307.67 128
2307.78 118
2307.89 110
2308.00 105
2308.11 103
2308.22 103
2308.33 104
2308.44 106
2308.55 107
2308.66 107
2308.77 105
2308.88 100
2308.99 92
2309.10 83
2309.21 72
2309.32 63
2309.43 55
2309.54 50
2309.65 48
2309.76 49
2309.87 52
2309.98 56
2310.09 59
2310.20 61
2310.31 60
2310.42 57
2310.53 51
2310.64 43
2310.75 33
2310.86 22
2310.97 11
2311.08 1
2311.19 0
2311.30 0
2311.42 0
2311.53 0
2311.64 0
2311.75 0
2311.86 0
2311.97 0
2312.08 6
2312.19 16
2312.30 25
2312.41 33
2312.52 38
2312.63 40
2312.74 39
2312.85 36
2312.96 33
2313.07 31
2313.18 31
2313.29 34
2313.40 39
2313.51 44
2313.62 50
2313.73 54
2313.84 58
2313.95 60
2314.06 62
2314.17 64
2314.28 67
2314.39 69
2314.50 72
2314.62 74
2314.73 74
2314.84 73
2314.95 70
2315.06 68
2315.17 67
2315.28 68
2315.39 72
2315.50 78
2315.61 85
2315.72 91
2315.83 96
2315.94 98
2316.05 99
2316.16 99
2316.27 98
2316.38 99
2316.49 102
2316.60 107
2316.71 114
2316.82 122
2316.93 131
2317.04 138
2317.15 144
2317.27 148
2317.38 150
2317.49 150
2317.60 149
2317.71 148
2317.82 148
2317.93 148
2318.04 149
2318.15 151
2318.26 153
2318.37 156
2318.48 160
2318.59 165
2318.70 169
2318.81 173
2318.92 176
2319.03 178
2319.14 178
2319.25 176
2319.36 173
2319.47 169
2319.59 166
2319.70 164
2319.81 164
2319.92 165
2320.03 169
2320.14 173
2320.25 178
2320.36 183
2320.47 187
2320.58 191
2320.69 195
2320.80 198
2320.91 201
2321.02 201
2321.13 200
2321.24 196
2321.35 189
2321.46 180
2321.57 169
2321.69 159
2321.80 149
2321.91 140
2322.02 133
2322.13 128
2322.24 124
2322.35 121
2322.46 119
2322.57 118
2322.68 119
2322.79 123
2322.90 128
2323.01 136
2323.12 144
2323.23 153
2323.34 161
2323.45 166
2323.56 167
2323.68 166
2323.79 161
2323.90 154
2324.01 147
2324.12 140
2324.23 134
2324.34 129
2324.45 126
2324.56 123
2324.67 121
2324.78 117
2324.89 114
2325.00 110
2325.11 106
2325.22 102
2325.33 99
2325.45 97
2325.56 94
2325.67 91
2325.78 87
2325.89 82
2326.00 78
2326.11 74
2326.22 71
2326.33 69
2326.44 70
2326.55 71
2326.66 73
2326.77 74
2326.88 74
2326.99 72
2327.11 66
2327.22 59
2327.33 50
2327.44 42
2327.55 35
2327.66 32
2327.77 33
2327.88 37
2327.99 45
2328.10 54
2328.21 62
2328.32 69
2328.43 74
2328.54 78
2328.66 81
2328.77 83
2328.88 87
2328.99 91
2329.10 95
2329.21 100
2329.32 105
2329.43 108
2329.54 111
2329.65 113
2329.76 113
2329.87 113
2329.98 113
2330.09 113
2330.21 114
2330.32 116
2330.43 119
2330.54 122
2330.65 126
2330.76 128
2330.87 129
2330.98 128
2331.09 124
2331.20 117
2331.31 109
2331.42 99
2331.53 89
2331.65 79
2331.76 70
2331.87 62
2331.98 54
2332.09 47
2332.20 40
2332.31 33
2332.42 27
2332.53 22
2332.64 18
2332.75 17
2332.86 16
2332.98 18
2333.09 20
2333.20 23
2333.31 27
2333.42 33
2333.53 39
2333.64 46
2333.75 53
2333.86 60
2333.97 64
2334.08 67
2334.19 67
2334.31 66
2334.42 65
2334.53 64
2334.64 67
2334.75 73
2334.86 81
2334.97 90
2335.08 100
2335.19 107
2335.30 113
2335.41 116
2335.52 119
2335.64 121
2335.75 124
2335.86 128
2335.97 134
2336.08 140
2336.19 146
2336.30 151
2336.41 153
2336.52 152
2336.63 148
2336.74 141
2336.86 132
2336.97 122
2337.08 112
2337.19 103
2337.30 95
2337.41 89
2337.52 85
2337.63 82
2337.74 81
2337.85 83
2337.96 85
2338.08 90
2338.19 95
2338.30 101
2338.41 107
2338.52 112
2338.63 116
2338.74 119
2338.85 121
2338.96 122
2339.07 123
2339.19 123
2339.30 125
2339.41 128
2339.52 133
2339.63 140
2339.74 149
2339.85 161
2339.96 173
2340.07 186
2340.18 198
2340.30 209
2340.41 217
2340.52 223
2340.63 227
2340.74 228
2340.85 228
2340.96 227
2341.07 226
2341.18 227
2341.29 231
2341.41 236
2341.52 243
2341.63 252
2341.74 259
2341.85 264
2341.96 266
2342.07 263
2342.18 256
2342.29 245
2342.40 233
2342.52 220
2342.63 208
2342.74 197
2342.85 187
2342.96 178
2343.07 172
2343.18 167
2343.29 165
2343.40 165
2343.51 167
2343.63 170
2343.74 172
2343.85 173
2343.96 171
2344.07 167
2344.18 161
2344.29 155
2344.40 147
2344.51 141
2344.63 134
2344.74 128
2344.85 122
2344.96 115
2345.07 109
2345.18 103
2345.29 98
2345.40 94
2345.51 91
2345.63 88
2345.74 86
2345.85 84
2345.96 81
2346.07 78
2346.18 73
2346.29 67
2346.40 60
2346.51 53
2346.63 46
2346.74 40
2346.85 37
2346.96 35
2347.07 35
2347.18 37
2347.29 39
2347.40 41
2347.52 41
2347.63 40
2347.74 38
2347.85 37
2347.96 37
2348.07 40
2348.18 45
2348.29 53
2348.40 62
2348.52 71
2348.63 79
2348.74 85
2348.85 88
2348.96 89
2349.07 87
2349.18 84
2349.29 80
2349.41 76
2349.52 73
2349.63 71
2349.74 70
2349.85 73
2349.96 78
2350.07 84
2350.18 93
2350.30 102
2350.41 111
2350.52 120
2350.63 128
2350.74 135
2350.85 141
2350.96 146
2351.07 149
2351.19 152
2351.30 154
2351.41 155
2351.52 155
2351.63 154
2351.74 151
2351.85 147
2351.96 140
2352.08 132
2352.19 124
2352.30 115
2352.41 108
2352.52 103
2352.63 101
2352.74 102
2352.85 103
2352.97 105
2353.08 105
2353.19 104
2353.30 100
2353.41 96
2353.52 91
2353.63 89
2353.74 89
2353.86 92
2353.97 98
2354.08 105
2354.19 113
2354.30 119
2354.41 125
2354.52 129
2354.64 131
2354.75 133
2354.86 134
2354.97 135
2355.08 136
2355.19 137
2355.30 138
2355.41 140
2355.53 141
2355.64 144
2355.75 148
2355.86 154
2355.97 162
2356.08 171
2356.19 180
2356.31 188
2356.42 193
2356.53 194
2356.64 191
2356.75 184
2356.86 174
2356.97 162
2357.09 149
2357.20 136
2357.31 123
2357.42 114
2357.53 107
2357.64 104
2357.75 105
2357.87 108
2357.98 112
2358.09 116
2358.20 118
2358.31 118
2358.42 114
2358.53 109
2358.65 102
2358.76 94
2358.87 87
2358.98 81
2359.09 77
2359.20 75
2359.31 76
2359.43 80
2359.54 87
2359.65 94
2359.76 102
2359.87 108
2359.98 111
2360.09 110
2360.21 106
2360.32 98
2360.43 90
2360.54 83
2360.65 77
2360.76 74
2360.87 75
2360.99 79
2361.10 86
2361.21 96
2361.32 106
2361.43 114
2361.54 121
2361.65 125
2361.77 124
2361.88 120
2361.99 113
2362.10 103
2362.21 92
2362.32 82
2362.44 72
2362.55 64
2362.66 58
2362.77 55
2362.88 53
2362.99 52
2363.10 50
2363.22 45
2363.33 38
2363.44 29
2363.55 18
2363.66 7
2363.77 0
2363.89 0
2364.00 0
2364.11 0
2364.22 0
2364.33 0
2364.44 0
2364.55 0
2364.67 1
2364.78 1
2364.89 1
2365.00 4
2365.11 8
2365.22 14
2365.34 20
2365.45 26
2365.56 31
2365.67 35
2365.78 37
2365.89 39
2366.01 41
2366.12 44
2366.23 47
2366.34 50
2366.45 54
2366.56 57
2366.67 59
2366.79 61
2366.90 64
2367.01 68
2367.12 75
2367.23 84
2367.34 96
2367.46 109
2367.57 123
2367.68 136
2367.79 147
2367.90 155
2368.01 159
2368.13 160
2368.24 158
2368.35 153
2368.46 148
2368.57 141
2368.68 134
2368.80 126
2368.91 118
2369.02 109
2369.13 99
2369.24 89
2369.35 77
2369.47 66
2369.58 57
2369.69 50
2369.80 45
2369.91 44
2370.02 44
2370.14 47
2370.25 52
2370.36 59
2370.47 67
2370.58 77
2370.69 88
2370.81 100
2370.92 112
2371.03 123
2371.14 131
2371.25 136
2371.37 136
2371.48 132
2371.59 124
2371.70 112
2371.81 97
2371.92 82
2372.04 68
2372.15 57
2372.26 48
2372.37 44
2372.48 44
2372.59 46
2372.71 49
2372.82 53
2372.93 54
2373.04 55
2373.15 55
2373.26 54
2373.38 54
2373.49 56
2373.60 59
2373.71 64
2373.82 71
2373.94 78
2374.05 86
2374.16 93
2374.27 97
2374.38 100
2374.49 99
2374.61 97
2374.72 93
2374.83 88
2374.94 84
2375.05 82
2375.17 82
2375.28 85
2375.39 88
2375.50 91
2375.61 93
2375.72 93
2375.84 92
2375.95 89
2376.06 85
2376.17 80
2376.28 76
2376.40 73
2376.51 70
2376.62 68
2376.73 65
2376.84 64
2376.95 64
2377.07 65
2377.18 69
2377.29 76
2377.40 84
2377.51 93
2377.63 102
2377.74 109
2377.85 114
2377.96 116
2378.07 115
2378.19 112
2378.30 107
2378.41 102
2378.52 97
2378.63 93
2378.75 91
2378.86 90
2378.97 92
2379.08 95
2379.19 99
2379.30 104
2379.42 109
2379.53 113
2379.64 117
2379.75 119
2379.86 119
2379.98 119
2380.09 117
2380.20 116
2380.31 116
2380.42 118
2380.54 124
2380.65 133
2380.76 146
2380.87 160
2380.98 176
2381.10 190
2381.21 203
2381.32 213
2381.43 219
2381.54 222
2381.66 221
2381.77 218
2381.88 214
2381.99 210
2382.10 206
2382.22 203
2382.33 200
2382.44 198
2382.55 194
2382.66 189
2382.78 182
2382.89 175
2383.00 169
2383.11 165
2383.22 163
2383.34 164
2383.45 167
2383.56 172
2383.67 177
2383.78 182
2383.90 186
2384.01 191
2384.12 194
2384.23 198
2384.34 202
2384.46 204
2384.57 204
2384.68 201
2384.79 195
2384.90 187
2385.02 177
2385.13 166
2385.24 156
2385.35 147
2385.46 142
2385.58 140
2385.69 141
2385.80 145
2385.91 150
2386.02 156
2386.14 161
2386.25 163
2386.36 164
2386.47 162
2386.58 158
2386.70 153
2386.81 148
2386.92 144
2387.03 143
2387.15 143
2387.26 147
2387.37 153
2387.48 161
2387.59 171
2387.71 182
2387.82 192
2387.93 202
2388.04 209
2388.15 213
2388.27 213
2388.38 211
2388.49 207
2388.60 202
2388.71 196
2388.83 192
2388.94 188
2389.05 185
2389.16 183
2389.28 180
2389.39 177
2389.50 172
2389.61 166
2389.72 159
2389.84 152
2389.95 145
2390.06 140
2390.17 135
2390.29 132
2390.40 129
2390.51 126
2390.62 123
2390.73 121
2390.85 120
2390.96 121
2391.07 123
2391.18 127
2391.29 132
2391.41 136
2391.52 139
2391.63 140
2391.74 138
2391.86 135
2391.97 130
2392.08 126
2392.19 122
2392.30 119
2392.42 118
2392.53 119
2392.64 121
2392.75 124
2392.87 129
2392.98 134
2393.09 139
2393.20 143
2393.31 147
2393.43 148
2393.54 149
2393.65 147
2393.76 145
2393.88 142
2393.99 140
2394.10 138
2394.21 138
2394.33 139
2394.44 143
2394.55 149
2394.66 156
2394.77 164
2394.89 172
2395.00 180
2395.11 186
2395.22 191
2395.34 195
2395.45 198
2395.56 202
2395.67 206
2395.78 210
2395.90 215
2396.01 219
2396.12 221
2396.23 221
2396.35 219
2396.46 214
2396.57 208
2396.68 199
2396.80 189
2396.91 178
2397.02 166
2397.13 155
2397.24 144
2397.36 134
2397.47 126
2397.58 119
2397.69 114
2397.81 112
2397.92 113
2398.03 114
2398.14 117
2398.26 120
2398.37 122
2398.48 122
2398.59 121
2398.71 119
2398.82 116
2398.93 113
2399.04 110
2399.16 109
2399.27 109
2399.38 110
2399.49 113
2399.60 118
2399.72 124
2399.83 131
2399.94 138
2400.05 145
2400.17 151
2400.28 155
2400.39 159
2400.50 161
2400.62 163
2400.73 165
2400.84 167
2400.95 169
2401.07 171
2401.18 171
2401.29 170
2401.40 166
2401.52 161
2401.63 153
2401.74 144
2401.85 134
2401.97 124
2402.08 115
2402.19 106
2402.30 97
2402.42 90
2402.53 85
2402.64 81
2402.75 79
2402.87 79
2402.98 81
2403.09 85
2403.20 90
2403.32 95
2403.43 100
2403.54 104
2403.65 105
2403.77 105
2403.88 102
2403.99 97
2404.10 90
2404.21 84
2404.33 78
2404.44 75
2404.55 73
2404.67 74
2404.78 78
2404.89 83
2405.00 89
2405.12 95
2405.23 100
2405.34 105
2405.45 109
2405.57 112
2405.68 114
2405.79 117
2405.90 118
2406.02 119
2406.13 118
2406.24 115
2406.35 110
2406.47 104
2406.58 99
2406.69 93
2406.80 88
2406.92 84
2407.03 82
2407.14 82
2407.25 83
2407.37 84
2407.48 86
2407.59 88
2407.70 90
2407.82 92
2407.93 95
2408.04 98
2408.15 100
2408.27 103
2408.38 103
2408.49 102
2408.60 98
2408.72 92
2408.83 85
2408.94 77
2409.05 70
2409.17 66
2409.28 66
2409.39 68
2409.51 74
2409.62 81
2409.73 89
2409.84 96
2409.96 101
2410.07 103
2410.18 103
2410.29 102
2410.41 99
2410.52 95
2410.63 91
2410.74 88
2410.86 84
2410.97 82
2411.08 80
2411.20 79
2411.31 81
2411.42 84
2411.53 89
2411.65 96
2411.76 104
2411.87 111
2411.98 118
2412.10 122
2412.21 124
2412.32 124
2412.43 122
2412.55 118
2412.66 112
2412.77 104
2412.89 95
2413.00 85
2413.11 73
2413.22 61
2413.34 48
2413.45 35
2413.56 24
2413.67 13
2413.79 4
2413.90 0
2414.01 0
2414.13 0
2414.24 0
2414.35 0
2414.46 0
2414.58 0
2414.69 0
2414.80 2
2414.91 4
2415.03 7
2415.14 9
2415.25 11
2415.37 13
2415.48 15
2415.59 18
2415.70 22
2415.82 26
2415.93 32
2416.04 39
2416.15 47
2416.27 56
2416.38 64
2416.49 71
2416.61 77
2416.72 80
2416.83 80
2416.94 78
2417.06 75
2417.17 71
2417.28 67
2417.40 63
2417.51 59
2417.62 57
2417.73 56
2417.85 56
2417.96 56
2418.07 56
2418.19 55
2418.30 53
2418.41 50
2418.52 46
2418.64 42
2418.75 39
2418.86 37
2418.98 37
2419.09 38
2419.20 40
2419.31 42
2419.43 43
2419.54 42
2419.65 40
2419.77 37
2419.88 34
2419.99 33
2420.10 33
2420.22 35
2420.33 39
2420.44 44
2420.56 50
2420.67 55
2420.78 60
2420.89 64
2421.01 68
2421.12 72
2421.23 75
2421.35 78
2421.46 80
2421.57 81
2421.68 82
2421.80 83
2421.91 83
2422.02 84
2422.14 84
2422.25 84
2422.36 82
2422.47 79
2422.59 75
2422.70 71
2422.81 67
2422.93 66
2423.04 66
2423.15 68
2423.27 73
2423.38 78
2423.49 83
2423.60 86
2423.72 88
2423.83 87
2423.94 83
2424.06 79
2424.17 73
2424.28 68
2424.39 64
2424.51 63
2424.62 64
2424.73 68
2424.85 73
2424.96 79
2425.07 84
2425.19 88
2425.30 91
2425.41 92
2425.52 93
2425.64 93
2425.75 93
2425.86 93
2425.98 92
2426.09 90
2426.20 87
2426.32 82
2426.43 77
2426.54 71
2426.65 67
2426.77 63
2426.88 62
2426.99 61
2427.11 60
2427.22 60
2427.33 58
2427.45 55
2427.56 50
2427.67 44
2427.79 38
2427.90 33
2428.01 29
2428.12 28
2428.24 28
2428.35 30
2428.46 33
2428.58 35
2428.69 38
2428.80 41
2428.92 43
2429.03 46
2429.14 50
2429.26 55
2429.37 60
2429.48 65
2429.59 70
2429.71 72
2429.82 71
2429.93 67
2430.05 61
2430.16 53
2430.27 45
2430.39 39
2430.50 36
2430.61 35
2430.73 36
2430.84 40
2430.95 43
2431.06 46
2431.18 48
2431.29 49
2431.40 49
2431.52 48
2431.63 48
2431.74 50
2431.86 52
2431.97 54
2432.08 56
2432.20 56
2432.31 54
2432.42 48
2432.54 39
2432.65 29
2432.76 18
2432.88 9
2432.99 4
2433.10 3
2433.21 5
2433.33 12
2433.44 20
2433.55 29
2433.67 36
2433.78 41
2433.89 44
2434.01 45
2434.12 44
2434.23 42
2434.35 40
2434.46 39
2434.57 39
2434.69 40
2434.80 41
2434.91 43
2435.03 46
2435.14 48
2435.25 50
2435.37 51
2435.48 50
2435.59 49
2435.71 47
2435.82 46
2435.93 47
2436.05 50
2436.16 56
2436.27 64
2436.38 72
2436.50 80
2436.61 87
2436.72 90
2436.84 91
2436.95 90
2437.06 87
2437.18 82
2437.29 77
2437.40 72
2437.52 66
2437.63 61
2437.74 56
2437.86 53
2437.97 50
2438.08 47
2438.20 45
2438.31 43
2438.42 40
2438.54 38
2438.65 36
2438.76 36
2438.88 38
2438.99 42
2439.10 47
2439.22 53
2439.33 59
2439.44 64
2439.56 68
2439.67 70
2439.78 72
2439.90 72
2440.01 69
2440.12 65
2440.24 59
2440.35 53
2440.46 47
2440.58 42
2440.69 40
2440.80 39
2440.92 40
2441.03 42
2441.14 44
2441.26 44
2441.37 44
2441.48 43
2441.60 42
2441.71 42
2441.82 42
2441.94 44
2442.05 47
2442.16 51
2442.28 55
2442.39 61
2442.50 67
2442.62 76
2442.73 85
2442.84 96
2442.96 107
2443.07 117
2443.18 125
2443.30 130
2443.41 133
2443.53 133
2443.64 132
2443.75 130
2443.87 127
2443.98 121
2444.09 114
2444.21 104
2444.32 92
2444.43 78
2444.55 64
2444.66 51
2444.77 40
2444.89 33
2445.00 30
2445.11 30
2445.23 34
2445.34 40
2445.45 48
2445.57 59
2445.68 71
2445.79 83
2445.91 94
2446.02 103
2446.13 108
2446.25 110
2446.36 109
2446.47 105
2446.59 100
2446.70 96
2446.82 93
2446.93 93
2447.04 94
2447.16 98
2447.27 104
2447.38 111
2447.50 117
2447.61 123
2447.72 127
2447.84 128
2447.95 127
2448.06 124
2448.18 118
2448.29 111
2448.40 102
2448.52 94
2448.63 84
2448.75 76
2448.86 68
2448.97 63
2449.09 59
2449.20 59
2449.31 61
2449.43 66
2449.54 73
2449.65 81
2449.77 89
2449.88 96
2449.99 103
2450.11 110
2450.22 116
2450.33 123
2450.45 130
2450.56 136
2450.68 141
2450.79 143
2450.90 143
2451.02 140
2451.13 134
2451.24 128
2451.36 121
2451.47 115
2451.58 110
2451.70 105
2451.81 100
2451.93 96
2452.04 92
2452.15 88
2452.27 86
2452.38 86
2452.49 87
2452.61 90
2452.72 93
2452.83 97
2452.95 99
2453.06 101
2453.18 100
2453.29 98
2453.40 94
2453.52 88
2453.63 82
2453.74 76
2453.86 70
2453.97 64
2454.08 59
2454.20 54
2454.31 50
2454.43 46
2454.54 43
2454.65 40
2454.77 37
2454.88 36
2454.99 35
2455.11 35
2455.22 36
2455.33 36
2455.45 36
2455.56 35
2455.68 34
2455.79 32
2455.90 30
2456.02 27
2456.13 24
2456.24 21
2456.36 19
2456.47 17
2456.59 18
2456.70 19
2456.81 22
2456.93 24
2457.04 26
2457.15 26
2457.27 24
2457.38 20
2457.50 16
2457.61 13
2457.72 11
2457.84 12
2457.95 15
2458.06 22
2458.18 30
2458.29 40
2458.41 50
2458.52 60
2458.63 68
2458.75 76
2458.86 81
2458.97 85
2459.09 87
2459.20 87
2459.32 86
2459.43 82
2459.54 76
2459.66 70
2459.77 63
2459.88 56
2460.00 49
2460.11 42
2460.23 36
2460.34 30
2460.45 25
2460.57 20
2460.68 17
2460.80 16
2460.91 16
2461.02 18
2461.14 19
2461.25 19
2461.36 18
2461.48 15
2461.59 11
2461.71 6
2461.82 2
2461.93 0
2462.05 0
2462.16 0
2462.27 0
2462.39 0
2462.50 0
2462.62 0
2462.73 0
2462.84 0
2462.96 3
2463.07 10
2463.19 15
2463.30 20
2463.41 22
2463.53 24
2463.64 26
2463.76 29
2463.87 35
2463.98 42
2464.10 50
2464.21 57
2464.32 61
2464.44 62
2464.55 59
2464.67 54
2464.78 47
2464.89 41
2465.01 36
2465.12 33
2465.24 32
2465.35 32
2465.46 34
2465.58 36
2465.69 38
2465.81 41
2465.92 44
2466.03 48
2466.15 52
2466.26 57
2466.38 63
2466.49 69
2466.60 74
2466.72 79
2466.83 81
2466.95 81
2467.06 79
2467.17 74
2467.29 67
2467.40 59
2467.51 51
2467.63 43
2467.74 36
2467.86 30
2467.97 25
2468.08 20
2468.20 15
2468.31 11
2468.43 7
2468.54 4
2468.65 2
2468.77 1
2468.88 3
2469.00 6
2469.11 11
2469.22 16
2469.34 22
2469.45 28
2469.57 34
2469.68 40
2469.79 47
2469.91 54
2470.02 62
2470.14 70
2470.25 76
2470.37 79
2470.48 78
2470.59 74
2470.71 67
2470.82 60
2470.94 54
2471.05 50
2471.16 49
2471.28 51
2471.39 54
2471.51 59
2471.62 64
2471.73 68
2471.85 71
2471.96 74
2472.08 75
2472.19 77
2472.30 78
2472.42 78
2472.53 78
2472.65 78
2472.76 76
2472.87 74
2472.99 70
2473.10 65
2473.22 60
2473.33 55
2473.45 51
2473.56 48
2473.67 45
2473.79 43
2473.90 40
2474.02 38
2474.13 34
2474.24 30
2474.36 26
2474.47 22
2474.59 19
2474.70 16
2474.81 13
2474.93 12
2475.04 12
2475.16 14
2475.27 18
2475.39 23
2475.50 31
2475.61 40
2475.73 48
2475.84 55
2475.96 59
2476.07 61
2476.18 60
2476.30 57
2476.41 53
2476.53 48
2476.64 44
2476.76 42
2476.87 41
2476.98 43
2477.10 45
2477.21 49
2477.33 53
2477.44 58
2477.55 64
2477.67 68
2477.78 71
2477.90 73
2478.01 74
2478.13 73
2478.24 71
2478.35 69
2478.47 67
2478.58 66
2478.70 66
2478.81 67
2478.93 67
2479.04 68
2479.15 67
2479.27 66
2479.38 63
2479.50 60
2479.61 57
2479.73 54
2479.84 52
2479.95 50
2480.07 49
2480.18 48
2480.30 48
2480.41 47
2480.53 46
2480.64 44
2480.75 42
2480.87 39
2480.98 35
2481.10 31
2481.21 28
2481.33 26
2481.44 26
2481.55 29
2481.67 34
2481.78 42
2481.90 51
2482.01 62
2482.13 71
2482.24 79
2482.35 83
2482.47 84
2482.58 82
2482.70 78
2482.81 72
2482.93 66
2483.04 62
2483.15 58
2483.27 57
2483.38 57
2483.50 59
2483.61 62
2483.73 65
2483.84 68
2483.95 71
2484.07 73
2484.18 75
2484.30 75
2484.41 74
2484.53 71
2484.64 66
2484.76 61
2484.87 54
2484.98 47
2485.10 42
2485.21 37
2485.33 35
2485.44 36
2485.56 38
2485.67 43
2485.78 49
2485.90 57
2486.01 65
2486.13 74
2486.24 82
2486.36 91
2486.47 100
2486.59 109
2486.70 118
2486.81 126
2486.93 133
2487.04 137
2487.16 138
2487.27 135
2487.39 129
2487.50 122
2487.62 114
2487.73 107
2487.84 101
2487.96 97
2488.07 95
2488.19 94
2488.30 94
2488.42 94
2488.53 93
2488.65 92
2488.76 90
2488.87 88
2488.99 86
2489.10 83
2489.22 81
2489.33 79
2489.45 77
2489.56 76
2489.68 75
2489.79 75
2489.90 74
2490.02 72
2490.13 69
2490.25 64
2490.36 58
2490.48 52
2490.59 47
2490.71 43
2490.82 40
2490.93 40
2491.05 42
2491.16 45
2491.28 48
2491.39 52
2491.51 54
2491.62 54
2491.74 54
2491.85 53
2491.97 51
2492.08 50
2492.19 51
2492.31 52
2492.42 55
2492.54 58
2492.65 61
2492.77 63
2492.88 64
2493.00 65
2493.11 65
2493.23 65
2493.34 66
2493.45 67
2493.57 69
2493.68 71
2493.80 73
2493.91 75
2494.03 76
2494.14 76
2494.26 76
2494.37 76
2494.49 76
2494.60 77
2494.72 78
2494.83 81
2494.94 83
2495.06 87
2495.17 91
2495.29 94
2495.40 98
2495.52 100
2495.63 102
2495.75 103
2495.86 104
2495.98 105
2496.09 106
2496.21 108
2496.32 112
2496.43 116
2496.55 119
2496.66 122
2496.78 124
2496.89 125
2497.01 124
2497.12 121
2497.24 117
2497.35 112
2497.47 105
2497.58 98
2497.70 90
2497.81 83
2497.93 77
2498.04 74
2498.15 72
2498.27 73
2498.38 74
2498.50 76
2498.61 77
2498.73 76
2498.84 74
2498.96 72
2499.07 70
2499.19 69
2499.30 71
2499.42 74
2499.53 79
2499.65 83
2499.76 86
2499.88 87
2499.99 86
2500.10 85
2500.22 83
2500.33 83
2500.45 84
2500.56 87
2500.68 91
2500.79 96
2500.91 100
2501.02 104
2501.14 108
2501.25 112
2501.37 116
2501.48 118
2501.60 119
2501.71 118
2501.83 113
2501.94 106
2502.06 97
2502.17 88
2502.28 79
2502.40 73
2502.51 68
2502.63 66
2502.74 66
2502.86 65
2502.97 64
2503.09 62
2503.20 59
2503.32 56
2503.43 54
2503.55 53
2503.66 54
2503.78 56
2503.89 60
2504.01 62
2504.12 63
2504.24 62
2504.35 58
2504.47 52
2504.58 45
2504.70 39
2504.81 36
2504.93 37
2505.04 42
2505.15 50
2505.27 59
2505.38 68
2505.50 76
2505.61 81
2505.73 83
2505.84 83
2505.96 81
2506.07 80
2506.19 78
2506.30 77
2506.42 77
2506.53 77
2506.65 77
2506.76 79
2506.88 82
2506.99 86
2507.11 92
2507.22 98
2507.34 103
2507.45 107
2507.57 110
2507.68 111
2507.80 112
2507.91 112
2508.03 113
2508.14 114
2508.26 115
2508.37 115
2508.49 115
2508.60 112
2508.72 109
2508.83 106
2508.95 104
2509.06 103
2509.18 105
2509.29 110
2509.41 118
2509.52 126
2509.64 133
2509.75 139
2509.87 142
2509.98 143
2510.10 142
2510.21 139
2510.33 137
2510.44 135
2510.56 135
2510.67 135
2510.79 134
2510.90 132
2511.02 128
2511.13 122
2511.25 115
2511.36 110
2511.48 106
2511.59 104
2511.71 106
2511.82 109
2511.94 113
2512.05 117
2512.17 120
2512.28 122
2512.40 123
2512.51 123
2512.63 124
2512.74 125
2512.86 127
2512.97 129
2513.09 131
2513.20 133
2513.32 135
2513.43 137
2513.55 140
2513.66 143
2513.78 147
2513.89 151
2514.01 153
2514.12 154
2514.24 153
2514.35 149
2514.47 143
2514.58 135
2514.70 127
2514.81 118
2514.93 109
2515.04 102
2515.16 96
2515.27 91
2515.39 87
2515.50 84
2515.62 83
2515.73 83
2515.85 84
2515.96 85
2516.08 87
2516.19 89
2516.31 90
2516.42 91
2516.54 90
2516.65 89
2516.77 87
2516.88 84
2517.00 80
2517.11 75
2517.23 70
2517.34 65
2517.46 60
2517.57 55
2517.69 50
2517.80 45
2517.92 41
2518.03 36
2518.15 31
2518.26 26
2518.38 20
2518.49 15
2518.61 10
2518.72 5
2518.84 1
2518.95 0
2519.07 0
2519.19 0
2519.30 0
2519.42 0
2519.53 0
2519.65 0
2519.76 0
2519.88 5
2519.99 11
2520.11 15
2520.22 19
2520.34 21
2520.45 23
2520.57 25
2520.68 26
2520.80 28
2520.91 31
2521.03 34
2521.14 39
2521.26 45
2521.37 51
2521.49 56
2521.60 61
2521.72 63
2521.83 63
2521.95 61
2522.06 58
2522.18 55
2522.30 54
2522.41 55
2522.53 58
2522.64 62
2522.76 67
2522.87 71
2522.99 74
2523.10 75
2523.22 75
2523.33 75
2523.45 75
2523.56 75
2523.68 77
2523.79 79
2523.91 81
2524.02 83
2524.14 85
2524.25 85
2524.37 84
2524.49 81
2524.60 78
2524.72 74
2524.83 71
2524.95 68
2525.06 68
2525.18 69
2525.29 72
2525.41 76
2525.52 80
2525.64 84
2525.75 88
2525.87 91
2525.98 93
2526.10 93
2526.21 93
2526.33 92
2526.45 89
2526.56 86
2526.68 82
2526.79 79
2526.91 77
2527.02 75
2527.14 75
2527.25 75
2527.37 75
2527.48 74
2527.60 71
2527.71 68
2527.83 65
2527.94 63
2528.06 62
2528.18 63
2528.29 64
2528.41 66
2528.52 68
2528.64 69
2528.75 71
2528.87 72
2528.98 76
2529.10 81
2529.21 87
2529.33 94
2529.44 99
2529.56 102
2529.68 102
2529.79 99
2529.91 92
2530.02 83
2530.14 74
2530.25 64
2530.37 56
2530.48 50
2530.60 46
2530.71 44
2530.83 43
2530.95 42
2531.06 40
2531.18 38
2531.29 36
2531.41 34
2531.52 33
2531.64 35
2531.75 41
2531.87 51
2531.98 64
2532.10 78
2532.22 93
2532.33 105
2532.45 114
2532.56 119
2532.68 120
2532.79 117
2532.91 112
2533.02 106
2533.14 98
2533.25 90
2533.37 82
2533.49 74
2533.60 66
2533.72 58
2533.83 50
2533.95 43
2534.06 38
2534.18 33
2534.29 30
2534.41 29
2534.52 30
2534.64 33
2534.76 37
2534.87 42
2534.99 47
2535.10 52
2535.22 56
2535.33 59
2535.45 62
2535.56 64
2535.68 66
2535.80 66
2535.91 66
2536.03 65
2536.14 62
2536.26 58
2536.37 52
2536.49 45
2536.60 38
2536.72 31
2536.84 24
2536.95 18
2537.07 14
2537.18 11
2537.30 9
2537.41 7
2537.53 7
2537.64 6
2537.76 6
2537.88 6
2537.99 7
2538.11 7
2538.22 6
2538.34 5
2538.45 4
2538.57 1
2538.69 0
2538.80 0
2538.92 0
2539.03 0
2539.15 0
2539.26 0
2539.38 0
2539.49 6
2539.61 13
2539.73 20
2539.84 27
2539.96 34
2540.07 41
2540.19 49
2540.30 58
2540.42 67
2540.54 77
2540.65 86
2540.77 93
2540.88 98
2541.00 100
2541.11 99
2541.23 95
2541.34 91
2541.46 85
2541.58 80
2541.69 74
2541.81 69
2541.92 64
2542.04 60
2542.15 58
2542.27 57
2542.39 58
2542.50 61
2542.62 65
2542.73 68
2542.85 71
2542.96 73
2543.08 74
2543.20 74
2543.31 75
2543.43 78
2543.54 82
2543.66 90
2543.77 99
2543.89 110
2544.01 121
2544.12 131
2544.24 138
2544.35 143
2544.47 145
2544.58 146
2544.70 145
2544.82 145
2544.93 147
2545.05 151
2545.16 157
2545.28 164
2545.39 169
2545.51 172
2545.63 171
2545.74 164
2545.86 153
2545.97 139
2546.09 123
2546.21 107
2546.32 94
2546.44 85
2546.55 80
2546.67 78
2546.78 80
2546.90 84
2547.02 90
2547.13 97
2547.25 104
2547.36 110
2547.48 115
2547.59 119
2547.71 122
2547.83 123
2547.94 124
2548.06 123
2548.17 122
2548.29 120
2548.41 119
2548.52 118
2548.64 118
2548.75 118
2548.87 119
2548.98 121
2549.10 123
2549.22 125
2549.33 126
2549.45 127
2549.56 126
2549.68 124
2549.80 121
2549.91 116
2550.03 110
2550.14 102
2550.26 93
2550.37 83
2550.49 71
2550.61 60
2550.72 49
2550.84 41
2550.95 35
2551.07 32
2551.19 31
2551.30 33
2551.42 36
2551.53 40
2551.65 42
2551.77 44
2551.88 44
2552.00 42
2552.11 39
2552.23 35
2552.35 31
2552.46 27
2552.58 23
2552.69 21
2552.81 20
2552.92 21
2553.04 22
2553.16 24
2553.27 25
2553.39 23
2553.50 20
2553.62 15
2553.74 9
2553.85 3
2553.97 0
2554.08 0
2554.20 0
2554.32 0
2554.43 0
2554.55 0
2554.66 0
2554.78 0
2554.90 3
2555.01 8
2555.13 12
2555.24 15
2555.36 17
2555.48 18
2555.59 20
2555.71 22
2555.82 25
2555.94 28
2556.06 32
2556.17 36
2556.29 38
2556.40 38
2556.52 36
2556.64 32
2556.75 26
2556.87 18
2556.98 10
2557.10 1
2557.22 0
2557.33 0
2557.45 0
2557.56 0
2557.68 0
2557.80 0
2557.91 9
2558.03 20
2558.14 32
2558.26 43
2558.38 52
2558.49 58
2558.61 61
2558.72 62
2558.84 60
2558.96 57
2559.07 53
2559.19 50
2559.30 47
2559.42 46
2559.54 46
2559.65 48
2559.77 52
2559.89 55
2560.00 59
2560.12 63
2560.23 66
2560.35 69
2560.47 74
2560.58 80
2560.70 87
2560.81 95
2560.93 103
2561.05 110
2561.16 114
2561.28 115
2561.39 112
2561.51 105
2561.63 95
2561.74 83
2561.86 71
2561.98 61
2562.09 52
2562.21 45
2562.32 41
2562.44 38
2562.56 37
2562.67 36
2562.79 35
2562.90 33
2563.02 31
2563.14 29
2563.25 27
2563.37 28
2563.49 31
2563.60 36
2563.72 44
2563.83 53
2563.95 62
2564.07 68
2564.18 71
2564.30 69
2564.41 64
2564.53 55
2564.65 44
2564.76 34
2564.88 24
2565.00 16
2565.11 10
2565.23 5
2565.34 2
2565.46 0
2565.58 0
2565.69 0
2565.81 0
2565.93 0
2566.04 0
2566.16 0
2566.27 2
2566.39 7
2566.51 13
2566.62 18
2566.74 22
2566.86 24
2566.97 23
2567.09 20
2567.20 17
2567.32 12
2567.44 8
2567.55 5
2567.67 3
2567.79 3
2567.90 2
2568.02 3
2568.13 4
2568.25 4
2568.37 4
2568.48 4
2568.60 4
2568.72 4
2568.83 4
2568.95 4
2569.06 4
2569.18 6
2569.30 10
2569.41 15
2569.53 21
2569.65 28
2569.76 35
2569.88 41
2570.00 45
2570.11 48
2570.23 49
2570.34 49
2570.46 49
2570.58 50
2570.69 52
2570.81 55
2570.93 58
2571.04 61
2571.16 62
2571.27 62
2571.39 60
2571.51 57
2571.62 55
2571.74 53
2571.86 54
2571.97 56
2572.09 59
2572.21 62
2572.32 66
2572.44 68
2572.55 68
2572.67 68
2572.79 68
2572.90 68
2573.02 67
2573.14 66
2573.25 64
2573.37 60
2573.49 54
2573.60 47
2573.72 39
2573.83 31
2573.95 24
2574.07 19
2574.18 16
2574.30 14
2574.42 14
2574.53 16
2574.65 19
2574.77 23
2574.88 28
2575.00 33
2575.12 37
2575.23 39
2575.35 39
2575.46 36
2575.58 30
2575.70 24
2575.81 18
2575.93 15
2576.05 16
2576.16 21
2576.28 32
2576.40 46
2576.51 63
2576.63 78
2576.75 90
2576.86 97
2576.98 98
2577.10 94
2577.21 85
2577.33 75
2577.44 65
2577.56 56
2577.68 49
2577.79 42
2577.91 36
2578.03 30
2578.14 24
2578.26 20
2578.38 18
2578.49 21
2578.61 27
2578.73 36
2578.84 47
2578.96 57
2579.08 66
2579.19 71
2579.31 72
2579.43 72
2579.54 70
2579.66 68
2579.78 67
2579.89 67
2580.01 68
2580.12 70
2580.24 73
2580.36 75
2580.47 78
2580.59 82
2580.71 86
2580.82 91
2580.94 97
2581.06 104
2581.17 110
2581.29 115
2581.41 120
2581.52 125
2581.64 131
2581.76 138
2581.87 145
2581.99 152
2582.11 158
2582.22 161
2582.34 162
2582.46 158
2582.57 151
2582.69 141
2582.81 130
2582.92 119
2583.04 108
2583.16 100
2583.27 92
2583.39 87
2583.51 83
2583.62 80
2583.74 77
2583.86 74
2583.97 71
2584.09 67
2584.21 63
2584.32 58
2584.44 52
2584.56 47
2584.67 42
2584.79 39
2584.91 39
2585.02 40
2585.14 44
2585.26 48
2585.37 52
2585.49 54
2585.61 53
2585.72 49
2585.84 41
2585.96 31
2586.07 20
2586.19 10
2586.31 1
2586.42 0
2586.54 0
2586.66 0
2586.77 0
2586.89 0
2587.01 0
2587.12 1
2587.24 3
2587.36 4
2587.47 4
2587.59 4
2587.71 4
2587.82 4
2587.94 5
2588.06 7
2588.17 9
2588.29 12
2588.41 15
2588.52 17
2588.64 20
2588.76 23
2588.87 26
2588.99 29
2589.11 31
2589.22 33
2589.34 35
2589.46 35
2589.57 35
2589.69 34
2589.81 33
2589.92 33
2590.04 33
2590.16 34
2590.27 35
2590.39 38
2590.51 41
2590.62 44
2590.74 48
2590.86 52
2590.98 56
2591.09 59
2591.21 62
2591.33 65
2591.44 67
2591.56 69
2591.68 71
2591.79 71
2591.91 71
2592.03 70
2592.14 67
2592.26 63
2592.38 59
2592.49 54
2592.61 50
2592.73 48
2592.84 46
2592.96 47
2593.08 49
2593.19 53
2593.31 57
2593.43 62
2593.55 67
2593.66 73
2593.78 77
2593.90 83
2594.01 88
2594.13 94
2594.25 102
2594.36 111
2594.48 122
2594.60 132
2594.71 142
2594.83 151
2594.95 157
2595.06 160
2595.18 160
2595.30 155
2595.42 147
2595.53 136
2595.65 124
2595.77 111
2595.88 100
2596.00 90
2596.12 83
2596.23 80
2596.35 79
2596.47 80
2596.58 84
2596.70 88
2596.82 93
2596.93 97
2597.05 99
2597.17 100
2597.29 98
2597.40 94
2597.52 90
2597.64 86
2597.75 82
2597.87 80
2597.99 78
2598.10 76
2598.22 73
2598.34 70
2598.46 67
2598.57 64
2598.69 64
2598.81 66
2598.92 70
2599.04 76
2599.16 82
2599.27 87
2599.39 89
2599.51 89
2599.62 86
2599.74 82
2599.86 77
2599.98 75
2600.09 74
2600.21 75
2600.33 79
2600.44 83
2600.56 87
2600.68 88
2600.79 88
2600.91 85
2601.03 82
2601.15 78
2601.26 75
2601.38 73
2601.50 74
2601.61 76
2601.73 79
2601.85 83
2601.97 87
2602.08 90
2602.20 94
2602.32 97
2602.43 99
2602.55 101
2602.67 101
2602.78 100
2602.90 99
2603.02 98
2603.14 99
2603.25 100
2603.37 102
2603.49 105
2603.60 107
2603.72 108
2603.84 107
2603.96 105
2604.07 103
2604.19 101
2604.31 100
2604.42 100
2604.54 103
2604.66 106
2604.77 111
2604.89 116
2605.01 121
2605.13 125
2605.24 128
2605.36 128
2605.48 125
2605.59 120
2605.71 113
2605.83 105
2605.95 96
2606.06 90
2606.18 85
2606.30 83
2606.41 86
2606.53 91
2606.65 100
2606.77 111
2606.88 121
2607.00 131
2607.12 139
2607.23 146
2607.35 150
2607.47 153
2607.59 155
2607.70 155
2607.82 153
2607.94 148
2608.05 141
2608.17 131
2608.29 119
2608.41 106
2608.52 94
2608.64 85
2608.76 79
2608.88 77
2608.99 78
2609.11 82
2609.23 87
2609.34 92
2609.46 96
2609.58 98
2609.70 99
2609.81 99
2609.93 99
2610.05 99
2610.16 99
2610.28 99
2610.40 100
2610.52 101
2610.63 103
2610.75 105
2610.87 109
2610.99 115
2611.10 121
2611.22 128
2611.34 134
2611.45 139
2611.57 140
2611.69 138
2611.81 134
2611.92 126
2612.04 118
2612.16 108
2612.27 99
2612.39 91
2612.51 84
2612.63 78
2612.74 73
2612.86 70
2612.98 69
2613.10 70
2613.21 73
2613.33 78
2613.45 85
2613.57 92
2613.68 99
2613.80 105
2613.92 111
2614.03 116
2614.15 121
2614.27 126
2614.39 132
2614.50 138
2614.62 145
2614.74 155
2614.86 166
2614.97 178
2615.09 191
2615.21 203
2615.32 212
2615.44 218
2615.56 220
2615.68 217
2615.79 211
2615.91 202
2616.03 191
2616.15 179
2616.26 168
2616.38 160
2616.50 154
2616.62 153
2616.73 155
2616.85 160
2616.97 167
2617.09 174
2617.20 179
2617.32 182
2617.44 182
2617.55 181
2617.67 178
2617.79 176
2617.91 173
2618.02 170
2618.14 167
2618.26 163
2618.38 159
2618.49 154
2618.61 151
2618.73 149
2618.85 150
2618.96 154
2619.08 161
2619.20 169
2619.32 178
2619.43 186
2619.55 192
2619.67 195
2619.79 195
2619.90 193
2620.02 190
2620.14 185
2620.26 181
2620.37 177
2620.49 172
2620.61 167
2620.73 160
2620.84 152
2620.96 142
2621.08 132
2621.20 121
2621.31 112
2621.43 105
2621.55 99
2621.67 95
2621.78 93
2621.90 92
2622.02 91
2622.14 91
2622.25 90
2622.37 90
2622.49 90
2622.61 90
2622.72 90
2622.84 91
2622.96 92
2623.08 93
2623.19 94
2623.31 96
2623.43 97
2623.55 97
2623.66 97
2623.78 95
2623.90 93
2624.02 89
2624.13 85
2624.25 80
2624.37 75
2624.49 70
2624.60 63
2624.72 57
2624.84 51
2624.96 46
2625.07 43
2625.19 42
2625.31 44
2625.43 48
2625.54 54
2625.66 59
2625.78 63
2625.90 65
2626.01 63
2626.13 57
2626.25 49
2626.37 39
2626.48 30
2626.60 23
2626.72 18
2626.84 16
2626.95 18
2627.07 21
2627.19 26
2627.31 31
2627.42 35
2627.54 38
2627.66 41
2627.78 44
2627.90 46
2628.01 49
2628.13 51
2628.25 53
2628.37 54
2628.48 54
2628.60 53
2628.72 52
2628.84 50
2628.95 49
2629.07 48
2629.19 48
2629.31 50
2629.42 51
2629.54 53
2629.66 53
2629.78 53
2629.90 50
2630.01 46
2630.13 41
2630.25 36
2630.37 31
2630.48 29
2630.60 29
2630.72 32
2630.84 37
2630.95 43
2631.07 48
2631.19 51
2631.31 50
2631.43 46
2631.54 39
2631.66 31
2631.78 22
2631.90 15
2632.01 10
2632.13 7
2632.25 7
2632.37 7
2632.48 9
2632.60 10
2632.72 12
2632.84 13
2632.96 15
2633.07 18
2633.19 20
2633.31 22
2633.43 24
2633.54 25
2633.66 25
2633.78 25
2633.90 24
2634.02 24
2634.13 23
2634.25 23
2634.37 23
2634.49 22
2634.60 20
2634.72 16
2634.84 10
2634.96 3
2635.08 0
2635.19 0
2635.31 0
2635.43 0
2635.55 0
2635.66 2
2635.78 14
2635.90 26
2636.02 37
2636.14 46
2636.25 51
2636.37 54
2636.49 54
2636.61 53
2636.72 52
2636.84 51
2636.96 51
2637.08 52
2637.20 53
2637.31 53
2637.43 53
2637.55 50
2637.67 46
2637.79 42
2637.90 39
2638.02 37
2638.14 37
2638.26 39
2638.37 42
2638.49 45
2638.61 46
2638.73 45
2638.85 43
2638.96 40
2639.08 36
2639.20 33
2639.32 30
2639.44 28
2639.55 27
2639.67 27
2639.79 27
2639.91 29
2640.02 31
2640.14 33
2640.26 35
2640.38 37
2640.50 39
2640.61 40
2640.73 40
2640.85 39
2640.97 37
2641.09 35
2641.20 33
2641.32 32
2641.44 31
2641.56 32
2641.68 34
2641.79 37
2641.91 41
2642.03 46
2642.15 50
2642.26 53
2642.38 55
2642.50 56
2642.62 57
2642.74 57
2642.85 56
2642.97 56
2643.09 56
2643.21 56
2643.33 57
2643.44 57
2643.56 58
2643.68 59
2643.80 61
2643.92 63
2644.03 64
2644.15 64
2644.27 63
2644.39 60
2644.51 55
2644.62 50
2644.74 45
2644.86 41
2644.98 38
2645.10 38
2645.21 41
2645.33 44
2645.45 49
2645.57 53
2645.69 57
2645.80 60
2645.92 61
2646.04 60
2646.16 58
2646.28 55
2646.39 52
2646.51 49
2646.63 47
2646.75 45
2646.87 44
2646.98 43
2647.10 41
2647.22 38
2647.34 34
2647.46 29
2647.58 23
2647.69 18
2647.81 12
2647.93 8
2648.05 4
2648.17 1
2648.28 0
2648.40 0
2648.52 0
2648.64 0
2648.76 0
2648.87 0
2648.99 0
2649.11 0
2649.23 0
2649.35 4
2649.46 9
2649.58 15
2649.70 21
2649.82 28
2649.94 35
2650.06 40
2650.17 43
2650.29 44
2650.41 42
2650.53 38
2650.65 33
2650.76 28
2650.88 25
2651.00 24
2651.12 26
2651.24 30
2651.35 38
2651.47 47
2651.59 58
2651.71 70
2651.83 81
2651.95 90
2652.06 98
2652.18 104
2652.30 108
2652.42 110
2652.54 110
2652.65 110
2652.77 108
2652.89 105
2653.01 100
2653.13 94
2653.25 86
2653.36 78
2653.48 69
2653.60 60
2653.72 51
2653.84 42
2653.95 34
2654.07 26
2654.19 20
2654.31 15
2654.43 12
2654.55 11
2654.66 11
2654.78 11
2654.90 10
2655.02 7
2655.14 2
2655.25 0
2655.37 0
2655.49 0
2655.61 0
2655.73 0
2655.85 0
2655.96 0
2656.08 4
2656.20 11
2656.32 19
2656.44 26
2656.56 33
2656.67 41
2656.79 50
2656.91 60
2657.03 71
2657.15 82
2657.27 92
2657.38 101
2657.50 107
2657.62 112
2657.74 115
2657.86 116
2657.97 116
2658.09 114
2658.21 111
2658.33 105
2658.45 97
2658.57 88
2658.68 78
2658.80 68
2658.92 60
2659.04 54
2659.16 51
2659.28 50
2659.39 50
2659.51 50
2659.63 50
2659.75 49
2659.87 47
2659.99 47
2660.10 48
2660.22 50
2660.34 54
2660.46 61
2660.58 68
2660.70 75
2660.81 82
2660.93 86
2661.05 88
2661.17 87
2661.29 83
2661.41 77
2661.52 69
2661.64 61
2661.76 54
2661.88 47
2662.00 43
2662.12 40
2662.24 39
2662.35 41
2662.47 44
2662.59 50
2662.71 56
2662.83 62
2662.95 67
2663.06 70
2663.18 72
2663.30 72
2663.42 72
2663.54 72
2663.66 73
2663.77 76
2663.89 82
2664.01 89
2664.13 97
2664.25 105
2664.37 112
2664.48 116
2664.60 118
2664.72 117
2664.84 116
2664.96 115
2665.08 114
2665.20 115
2665.31 116
2665.43 117
2665.55 116
2665.67 112
2665.79 106
2665.91 96
2666.02 84
2666.14 73
2666.26 62
2666.38 55
2666.50 50
2666.62 47
2666.74 46
2666.85 46
2666.97 47
2667.09 47
2667.21 47
2667.33 45
2667.45 44
2667.57 43
2667.68 43
2667.80 44
2667.92 47
2668.04 51
2668.16 56
2668.28 60
2668.39 64
2668.51 66
2668.63 65
2668.75 62
2668.87 58
2668.99 53
2669.11 48
2669.22 45
2669.34 43
2669.46 42
2669.58 42
2669.70 41
2669.82 40
2669.94 37
2670.05 33
2670.17 29
2670.29 25
2670.41 21
2670.53 18
2670.65 17
2670.77 16
2670.88 17
2671.00 19
2671.12 22
2671.24 25
2671.36 28
2671.48 32
2671.60 36
2671.71 41
2671.83 45
2671.95 48
2672.07 51
2672.19 52
2672.31 52
2672.43 51
2672.54 50
2672.66 51
2672.78 54
2672.90 60
2673.02 68
2673.14 78
2673.26 87
2673.38 95
2673.49 102
2673.61 108
2673.73 114
2673.85 120
2673.97 126
2674.09 133
2674.21 142
2674.32 151
2674.44 159
2674.56 167
2674.68 173
2674.80 176
2674.92 177
2675.04 175
2675.16 170
2675.27 163
2675.39 154
2675.51 145
2675.63 135
2675.75 125
2675.87 116
2675.99 109
2676.10 103
2676.22 98
2676.34 95
2676.46 95
2676.58 96
2676.70 100
2676.82 105
2676.94 110
2677.05 115
2677.17 119
2677.29 120
2677.41 119
2677.53 117
2677.65 112
2677.77 108
2677.89 104
2678.00 101
2678.12 99
2678.24 97
2678.36 97
2678.48 96
2678.60 95
2678.72 94
2678.84 94
2678.95 94
2679.07 96
2679.19 99
2679.31 103
2679.43 108
2679.55 111
2679.67 114
2679.79 114
2679.90 112
2680.02 108
2680.14 103
2680.26 97
2680.38 90
2680.50 84
2680.62 78
2680.74 73
2680.85 69
2680.97 65
2681.09 63
2681.21 61
2681.33 61
2681.45 63
2681.57 65
2681.69 67
2681.81 69
2681.92 69
2682.04 69
2682.16 67
2682.28 64
2682.40 60
2682.52 55
2682.64 49
2682.76 44
2682.87 40
2682.99 38
2683.11 39
2683.23 42
2683.35 47
2683.47 53
2683.59 59
2683.71 62
2683.83 64
2683.94 63
2684.06 60
2684.18 58
2684.30 57
2684.42 58
2684.54 61
2684.66 66
2684.78 72
2684.90 77
2685.01 80
2685.13 82
2685.25 81
2685.37 80
2685.49 78
2685.61 77
2685.73 76
2685.85 76
2685.97 77
2686.08 78
2686.20 78
2686.32 78
2686.44 76
2686.56 74
2686.68 71
2686.80 69
2686.92 68
2687.04 68
2687.15 69
2687.27 70
2687.39 70
2687.51 70
2687.63 69
2687.75 68
2687.87 67
2687.99 66
2688.11 67
2688.23 68
2688.34 70
2688.46 70
2688.58 70
2688.70 67
2688.82 63
2688.94 58
2689.06 53
2689.18 49
2689.30 47
2689.42 47
2689.53 51
2689.65 56
2689.77 62
2689.89 68
2690.01 73
2690.13 75
2690.25 75
2690.37 71
2690.49 65
2690.61 57
2690.72 50
2690.84 44
2690.96 39
2691.08 37
2691.20 37
2691.32 38
2691.44 39
2691.56 39
2691.68 38
2691.80 37
2691.91 36
2692.03 36
2692.15 37
2692.27 38
2692.39 40
2692.51 43
2692.63 45
2692.75 46
2692.87 48
2692.99 49
2693.11 51
2693.22 54
2693.34 58
2693.46 63
2693.58 68
2693.70 73
2693.82 77
2693.94 78
2694.06 77
2694.18 73
2694.30 67
2694.42 59
2694.53 51
2694.65 41
2694.77 32
2694.89 24
2695.01 18
2695.13 14
2695.25 13
2695.37 15
2695.49 20
2695.61 27
2695.73 35
2695.84 44
2695.96 53
2696.08 61
2696.20 69
2696.32 75
2696.44 80
2696.56 83
2696.68 85
2696.80 86
2696.92 85
2697.04 82
2697.16 77
2697.27 69
2697.39 61
2697.51 53
2697.63 47
2697.75 41
2697.87 38
2697.99 38
2698.11 39
2698.23 41
2698.35 44
2698.47 47
2698.59 50
2698.70 52
2698.82 53
2698.94 53
2699.06 52
2699.18 50
2699.30 46
2699.42 42
2699.54 37
2699.66 34
2699.78 33
2699.90 33
2700.02 35
2700.14 39
2700.25 43
2700.37 46
2700.49 48
2700.61 47
2700.73 44
2700.85 39
2700.97 34
2701.09 28
2701.21 24
2701.33 21
2701.45 19
2701.57 18
2701.69 17
2701.80 16
2701.92 15
2702.04 15
2702.16 14
2702.28 14
2702.40 14
2702.52 15
2702.64 16
2702.76 17
2702.88 19
2703.00 21
2703.12 24
2703.24 27
2703.36 30
2703.47 33
2703.59 37
2703.71 40
2703.83 44
2703.95 48
2704.07 52
2704.19 57
2704.31 63
2704.43 68
2704.55 73
2704.67 77
2704.79 79
2704.91 81
2705.03 81
2705.15 80
2705.26 79
2705.38 76
2705.50 73
2705.62 70
2705.74 68
2705.86 66
2705.98 65
2706.10 65
2706.22 67
2706.34 69
2706.46 73
2706.58 76
2706.70 79
2706.82 80
2706.94 80
2707.06 77
2707.17 72
2707.29 66
2707.41 58
2707.53 51
2707.65 44
2707.77 39
2707.89 35
2708.01 33
2708.13 32
2708.25 33
2708.37 36
2708.49 40
2708.61 45
2708.73 51
2708.85 59
2708.97 66
2709.08 73
2709.20 80
2709.32 86
2709.44 90
2709.56 93
2709.68 95
2709.80 94
2709.92 92
2710.04 88
2710.16 83
2710.28 77
2710.40 72
2710.52 67
2710.64 63
2710.76 60
2710.88 58
2711.00 56
2711.12 56
2711.24 56
2711.35 57
2711.47 59
2711.59 62
2711.71 66
2711.83 71
2711.95 75
2712.07 80
2712.19 85
2712.31 89
2712.43 93
2712.55 96
2712.67 99
2712.79 101
2712.91 100
2713.03 97
2713.15 92
2713.27 85
2713.39 76
2713.51 65
2713.63 54
2713.74 43
2713.86 34
2713.98 26
2714.10 22
2714.22 20
2714.34 22
2714.46 27
2714.58 34
2714.70 42
2714.82 48
2714.94 52
2715.06 53
2715.18 51
2715.30 47
2715.42 42
2715.54 36
2715.66 31
2715.78 26
2715.90 22
2716.02 19
2716.14 16
2716.26 13
2716.37 12
2716.49 10
2716.61 8
2716.73 6
2716.85 4
2716.97 1
2717.09 0
2717.21 0
2717.33 0
2717.45 0
2717.57 0
2717.69 0
2717.81 0
2717.93 0
2718.05 3
2718.17 4
2718.29 5
2718.41 6
2718.53 8
2718.65 11
2718.77 14
2718.89 18
2719.01 22
2719.13 26
2719.25 30
2719.37 32
2719.49 34
2719.60 36
2719.72 37
2719.84 39
2719.96 41
2720.08 45
2720.20 50
2720.32 56
2720.44 63
2720.56 70
2720.68 76
2720.80 81
2720.92 83
2721.04 84
2721.16 84
2721.28 83
2721.40 81
2721.52 78
2721.64 74
2721.76 70
2721.88 65
2722.00 60
2722.12 55
2722.24 51
2722.36 48
2722.48 45
2722.60 44
2722.72 44
2722.84 44
2722.96 46
2723.08 49
2723.20 53
2723.32 58
2723.44 64
2723.55 69
2723.67 73
2723.79 75
2723.91 76
2724.03 75
2724.15 73
2724.27 70
2724.39 68
2724.51 66
2724.63 66
2724.75 68
2724.87 71
2724.99 78
2725.11 86
2725.23 96
2725.35 106
2725.47 115
2725.59 123
2725.71 129
2725.83 131
2725.95 132
2726.07 130
2726.19 127
2726.31 124
2726.43 121
2726.55 119
2726.67 118
2726.79 118
2726.91 119
2727.03 119
2727.15 118
2727.27 115
2727.39 112
2727.51 107
2727.63 104
2727.75 101
2727.87 100
2727.99 99
2728.11 98
2728.23 97
2728.35 95
2728.47 92
2728.59 89
2728.71 87
2728.83 87
2728.95 89
2729.07 92
2729.19 96
2729.31 100
2729.43 102
2729.55 102
2729.67 100
2729.79 98
2729.91 96
2730.02 94
2730.14 92
2730.26 91
2730.38 91
2730.50 90
2730.62 89
2730.74 88
2730.86 88
2730.98 88
2731.10 89
2731.22 90
2731.34 90
2731.46 90
2731.58 89
2731.70 87
2731.82 84
2731.94 82
2732.06 80
2732.18 78
2732.30 76
2732.42 73
2732.54 70
2732.66 68
2732.78 66
2732.90 66
2733.02 66
2733.14 67
2733.26 67
2733.38 67
2733.50 65
2733.62 61
2733.74 56
2733.86 51
2733.98 46
2734.10 44
2734.22 44
2734.34 48
2734.46 53
2734.58 60
2734.70 68
2734.82 76
2734.94 83
2735.06 89
2735.18 95
2735.30 100
2735.42 105
2735.54 111
2735.66 118
2735.78 126
2735.90 133
2736.02 139
2736.14 143
2736.26 142
2736.38 138
2736.50 131
2736.62 121
2736.74 112
2736.86 104
2736.98 99
2737.10 95
2737.22 94
2737.34 93
2737.46 90
2737.58 85
2737.70 78
2737.82 68
2737.94 57
2738.06 46
2738.18 37
2738.30 30
2738.42 26
2738.54 26
2738.66 28
2738.78 31
2738.90 34
2739.02 36
2739.14 37
2739.26 36
2739.38 34
2739.50 32
2739.62 30
2739.74 28
2739.86 27
2739.98 28
2740.10 29
2740.22 32
2740.35 35
2740.47 39
2740.59 43
2740.71 47
2740.83 51
2740.95 53
2741.07 54
2741.19 54
2741.31 52
2741.43 50
2741.55 47
2741.67 45
2741.79 44
2741.91 44
2742.03 44
2742.15 44
2742.27 44
2742.39 44
2742.51 43
2742.63 42
2742.75 41
2742.87 41
2742.99 42
2743.11 43
2743.23 44
2743.35 45
2743.47 45
2743.59 43
2743.71 41
2743.83 38
2743.95 34
2744.07 31
2744.19 30
2744.31 30
2744.43 32
2744.55 36
2744.67 43
2744.79 52
2744.91 61
2745.03 70
2745.15 78
2745.27 83
2745.39 84
2745.51 82
2745.63 77
2745.75 72
2745.87 67
2745.99 64
2746.11 65
2746.23 68
2746.35 74
2746.47 79
2746.59 83
2746.71 84
2746.84 82
2746.96 77
2747.08 71
2747.20 63
2747.32 55
2747.44 49
2747.56 43
2747.68 37
2747.80 32
2747.92 28
2748.04 23
2748.16 19
2748.28 15
2748.40 12
2748.52 11
2748.64 9
2748.76 9
2748.88 7
2749.00 6
2749.12 3
2749.24 1
2749.36 0
2749.48 0
2749.60 0
2749.72 0
2749.84 0
2749.96 3
2750.08 6
2750.20 8
2750.32 10
2750.44 10
2750.56 8
2750.68 6
2750.81 2
2750.93 0
2751.05 0
2751.17 0
2751.29 0
2751.41 0
2751.53 0
2751.65 0
2751.77 0
2751.89 1
2752.01 2
2752.13 3
2752.25 5
2752.37 8
2752.49 14
2752.61 21
2752.73 30
2752.85 38
2752.97 45
2753.09 49
2753.21 50
2753.33 49
2753.45 47
2753.57 46
2753.69 47
2753.81 50
2753.93 56
2754.06 64
2754.18 71
2754.30 76
2754.42 77
2754.54 75
2754.66 69
2754.78 61
2754.90 52
2755.02 45
2755.14 41
2755.26 40
2755.38 41
2755.50 44
2755.62 46
2755.74 45
2755.86 40
2755.98 32
2756.10 22
2756.22 11
2756.34 2
2756.46 0
2756.58 0
2756.71 0
2756.83 0
2756.95 2
2757.07 6
2757.19 8
2757.31 9
2757.43 9
2757.55 8
2757.67 8
2757.79 9
2757.91 11
2758.03 14
2758.15 15
2758.27 16
2758.39 16
2758.51 16
2758.63 15
2758.75 16
2758.87 18
2758.99 22
2759.12 27
2759.24 31
2759.36 34
2759.48 33
2759.60 30
2759.72 24
2759.84 18
2759.96 12
2760.08 7
2760.20 4
2760.32 3
2760.44 4
2760.56 6
2760.68 8
2760.80 10
2760.92 12
2761.04 14
2761.16 16
2761.28 17
2761.41 17
2761.53 16
2761.65 15
2761.77 15
2761.89 15
2762.01 17
2762.13 20
2762.25 25
2762.37 30
2762.49 36
2762.61 41
2762.73 46
2762.85 51
2762.97 55
2763.09 59
2763.21 62
2763.34 63
2763.46 63
2763.58 61
2763.70 57
2763.82 52
2763.94 47
2764.06 42
2764.18 40
2764.30 39
2764.42 39
2764.54 39
2764.66 39
2764.78 37
2764.90 33
2765.02 28
2765.14 23
2765.27 18
2765.39 15
2765.51 13
2765.63 13
2765.75 15
2765.87 18
2765.99 21
2766.11 23
2766.23 25
2766.35 26
2766.47 27
2766.59 27
2766.71 28
2766.83 29
2766.95 31
2767.08 34
2767.20 37
2767.32 41
2767.44 43
2767.56 45
2767.68 45
2767.80 42
2767.92 38
2768.04 31
2768.16 24
2768.28 18
2768.40 12
2768.52 7
2768.64 5
2768.77 5
2768.89 6
2769.01 9
2769.13 11
2769.25 14
2769.37 16
2769.49 17
2769.61 16
2769.73 15
2769.85 13
2769.97 12
2770.09 12
2770.21 13
2770.34 16
2770.46 21
2770.58 27
2770.70 33
2770.82 39
2770.94 44
2771.06 47
2771.18 49
2771.30 49
2771.42 48
2771.54 47
2771.66 48
2771.78 50
2771.91 54
2772.03 59
2772.15 65
2772.27 70
2772.39 73
2772.51 74
2772.63 74
2772.75 72
2772.87 70
2772.99 68
2773.11 68
2773.23 69
2773.36 70
2773.48 72
2773.60 73
2773.72 73
2773.84 70
2773.96 66
2774.08 61
2774.20 56
2774.32 53
2774.44 52
2774.56 55
2774.68 60
2774.81 69
2774.93 78
2775.05 88
2775.17 98
2775.29 105
2775.41 111
2775.53 116
2775.65 118
2775.77 120
2775.89 120
2776.01 118
2776.14 114
2776.26 109
2776.38 103
2776.50 97
2776.62 92
2776.74 89
2776.86 90
2776.98 93
2777.10 100
2777.22 109
2777.34 118
2777.47 129
2777.59 138
2777.71 147
2777.83 154
2777.95 161
2778.07 166
2778.19 170
2778.31 172
2778.43 171
2778.55 168
2778.67 162
2778.80 153
2778.92 144
2779.04 133
2779.16 123
2779.28 113
2779.40 105
2779.52 97
2779.64 91
2779.76 87
2779.88 84
2780.01 84
2780.13 86
2780.25 90
2780.37 96
2780.49 103
2780.61 109
2780.73 115
2780.85 119
2780.97 121
2781.09 123
2781.22 124
2781.34 125
2781.46 125
2781.58 126
2781.70 126
2781.82 124
2781.94 122
2782.06 118
2782.18 114
2782.30 110
2782.43 106
2782.55 102
2782.67 98
2782.79 94
2782.91 91
2783.03 87
2783.15 84
2783.27 81
2783.39 80
2783.51 81
2783.64 85
2783.76 90
2783.88 97
2784.00 105
2784.12 112
2784.24 117
2784.36 118
2784.48 116
2784.60 110
2784.73 101
2784.85 90
2784.97 79
2785.09 69
2785.21 62
2785.33 57
2785.45 55
2785.57 55
2785.69 54
2785.82 54
2785.94 53
2786.06 50
2786.18 47
2786.30 43
2786.42 39
2786.54 35
2786.66 31
2786.78 27
2786.91 25
2787.03 23
2787.15 24
2787.27 27
2787.39 31
2787.51 36
2787.63 40
2787.75 44
2787.87 45
2788.00 45
2788.12 43
2788.24 41
2788.36 40
2788.48 38
2788.60 38
2788.72 37
2788.84 38
2788.97 37
2789.09 36
2789.21 34
2789.33 30
2789.45 24
2789.57 17
2789.69 7
2789.81 0
2789.93 0
2790.06 0
2790.18 0
2790.30 0
2790.42 0
2790.54 0
2790.66 0
2790.78 5
2790.90 17
2791.03 28
2791.15 37
2791.27 42
2791.39 44
2791.51 42
2791.63 37
2791.75 30
2791.87 22
2792.00 15
2792.12 10
2792.24 7
2792.36 8
2792.48 12
2792.60 17
2792.72 24
2792.84 31
2792.97 39
2793.09 47
2793.21 55
2793.33 62
2793.45 68
2793.57 72
2793.69 74
2793.81 73
2793.94 69
2794.06 62
2794.18 54
2794.30 46
2794.42 38
2794.54 30
2794.66 24
2794.78 19
2794.91 16
2795.03 15
2795.15 15
2795.27 17
2795.39 20
2795.51 24
2795.63 29
2795.76 35
2795.88 41
2796.00 48
2796.12 55
2796.24 61
2796.36 68
2796.48 74
2796.60 80
2796.73 84
2796.85 87
2796.97 89
2797.09 89
2797.21 89
2797.33 87
2797.45 85
2797.58 83
2797.70 80
2797.82 78
2797.94 74
2798.06 69
2798.18 63
2798.30 56
2798.43 48
2798.55 41
2798.67 35
2798.79 31
2798.91 28
2799.03 27
2799.15 26
2799.27 25
2799.40 24
2799.52 22
2799.64 19
2799.76 16
2799.88 12
2800.00 8
2800.12 3
2800.25 0
2800.37 0
2800.49 0
2800.61 0
2800.73 0
2800.85 0
2800.97 0
2801.10 0
2801.22 4
2801.34 10
2801.46 14
2801.58 19
2801.70 23
2801.82 29
2801.95 35
2802.07 40
2802.19 44
2802.31 45
2802.43 43
2802.55 38
2802.67 30
2802.80 21
2802.92 12
2803.04 4
2803.16 0
2803.28 0
2803.40 0
2803.53 0
2803.65 0
2803.77 0
2803.89 4
2804.01 10
2804.13 15
2804.25 19
2804.38 21
2804.50 21
2804.62 19
2804.74 16
2804.86 13
2804.98 11
2805.10 11
2805.23 13
2805.35 16
2805.47 20
2805.59 23
2805.71 26
2805.83 26
2805.96 25
2806.08 23
2806.20 19
2806.32 16
2806.44 13
2806.56 12
2806.69 11
2806.81 12
2806.93 15
2807.05 17
2807.17 21
2807.29 24
2807.41 28
2807.54 33
2807.66 38
2807.78 43
2807.90 47
2808.02 49
2808.14 50
2808.27 48
2808.39 45
2808.51 42
2808.63 40
2808.75 42
2808.87 48
2809.00 57
2809.12 69
2809.24 84
2809.36 100
2809.48 116
2809.60 131
2809.72 145
2809.85 157
2809.97 164
2810.09 168
2810.21 167
2810.33 161
2810.45 151
2810.58 141
2810.70 132
2810.82 127
2810.94 127
2811.06 131
2811.18 140
2811.31 150
2811.43 161
2811.55 169
2811.67 174
2811.79 175
2811.91 173
2812.04 167
2812.16 158
2812.28 148
2812.40 137
2812.52 127
2812.64 118
2812.77 111
2812.89 107
2813.01 105
2813.13 106
2813.25 107
2813.37 109
2813.50 110
2813.62 110
2813.74 109
2813.86 107
2813.98 104
2814.11 102
2814.23 100
2814.35 99
2814.47 98
2814.59 97
2814.71 95
2814.84 93
2814.96 89
2815.08 85
2815.20 79
2815.32 73
2815.44 68
2815.57 64
2815.69 61
2815.81 61
2815.93 63
2816.05 66
2816.17 70
2816.30 74
2816.42 77
2816.54 80
2816.66 83
2816.78 85
2816.91 87
2817.03 88
2817.15 90
2817.27 92
2817.39 93
2817.51 94
2817.64 93
2817.76 92
2817.88 90
2818.00 88
2818.12 86
2818.25 85
2818.37 86
2818.49 87
2818.61 90
2818.73 92
2818.85 95
2818.98 96
2819.10 96
2819.22 94
2819.34 91
2819.46 87
2819.59 81
2819.71 75
2819.83 68
2819.95 60
2820.07 53
2820.19 46
2820.32 40
2820.44 36
2820.56 35
2820.68 37
2820.80 42
2820.93 50
2821.05 59
2821.17 70
2821.29 80
2821.41 91
2821.54 100
2821.66 108
2821.78 114
2821.90 118
2822.02 120
2822.14 119
2822.27 117
2822.39 113
2822.51 107
2822.63 100
2822.75 93
2822.88 85
2823.00 78
2823.12 70
2823.24 63
2823.36 58
2823.49 54
2823.61 51
2823.73 49
2823.85 49
2823.97 50
2824.10 53
2824.22 56
2824.34 61
2824.46 67
2824.58 73
2824.70 81
2824.83 89
2824.95 96
2825.07 102
2825.19 105
2825.31 106
2825.44 105
2825.56 101
2825.68 95
2825.80 89
2825.92 83
2826.05 77
2826.17 73
2826.29 70
2826.41 69
2826.53 70
2826.66 72
2826.78 75
2826.90 77
2827.02 79
2827.14 80
2827.27 80
2827.39 79
2827.51 78
2827.63 78
2827.75 80
2827.88 84
2828.00 90
2828.12 96
2828.24 103
2828.36 108
2828.49 111
2828.61 112
2828.73 112
2828.85 110
2828.97 108
2829.10 104
2829.22 99
2829.34 93
2829.46 86
2829.59 79
2829.71 71
2829.83 63
2829.95 56
2830.07 51
2830.20 48
2830.32 46
2830.44 47
2830.56 48
2830.68 51
2830.81 54
2830.93 56
2831.05 59
2831.17 61
2831.29 62
2831.42 62
2831.54 60
2831.66 56
2831.78 50
2831.90 42
2832.03 34
2832.15 27
2832.27 20
2832.39 15
2832.52 11
2832.64 9
2832.76 6
2832.88 4
2833.00 1
2833.13 0
2833.25 0
2833.37 0
2833.49 0
2833.61 0
2833.74 0
2833.86 0
2833.98 0
2834.10 3
2834.23 7
2834.35 11
2834.47 15
2834.59 17
2834.71 17
2834.84 16
2834.96 14
2835.08 13
2835.20 12
2835.32 14
2835.45 17
2835.57 23
2835.69 30
2835.81 37
2835.94 44
2836.06 49
2836.18 52
2836.30 53
2836.42 52
2836.55 49
2836.67 46
2836.79 43
2836.91 42
2837.04 43
2837.16 44
2837.28 47
2837.40 50
2837.52 52
2837.65 54
2837.77 55
2837.89 56
2838.01 57
2838.14 60
2838.26 63
2838.38 67
2838.50 71
2838.62 74
2838.75 77
2838.87 79
2838.99 80
2839.11 80
2839.24 80
2839.36 79
2839.48 77
2839.60 73
2839.72 69
2839.85 63
2839.97 57
2840.09 52
2840.21 48
2840.34 46
2840.46 46
2840.58 49
2840.70 53
2840.83 57
2840.95 60
2841.07 62
2841.19 62
2841.31 61
2841.44 57
2841.56 52
2841.68 47
2841.80 42
2841.93 38
2842.05 36
2842.17 35
2842.29 35
2842.42 36
2842.54 37
2842.66 39
2842.78 42
2842.90 44
2843.03 47
2843.15 51
2843.27 55
2843.39 60
2843.52 67
2843.64 76
2843.76 85
2843.88 94
2844.01 102
2844.13 107
2844.25 109
2844.37 108
2844.50 104
2844.62 98
2844.74 93
2844.86 88
2844.99 86
2845.11 86
2845.23 89
2845.35 95
2845.47 101
2845.60 106
2845.72 110
2845.84 112
2845.96 110
2846.09 105
2846.21 97
2846.33 88
2846.45 79
2846.58 71
2846.70 65
2846.82 59
2846.94 56
2847.07 53
2847.19 51
2847.31 50
2847.43 49
2847.56 49
2847.68 50
2847.80 54
2847.92 59
2848.05 66
2848.17 74
2848.29 82
2848.41 89
2848.54 95
2848.66 98
2848.78 99
2848.90 98
2849.03 96
2849.15 93
2849.27 92
2849.39 90
2849.52 90
2849.64 90
2849.76 90
2849.88 89
2850.01 87
2850.13 83
2850.25 77
2850.37 71
2850.50 64
2850.62 58
2850.74 53
2850.86 52
2850.99 53
2851.11 54
2851.23 55
2851.35 54
2851.48 51
2851.60 46
2851.72 38
2851.84 30
2851.97 21
2852.09 15
2852.21 11
2852.33 9
2852.46 9
2852.58 12
2852.70 15
2852.82 18
2852.95 21
2853.07 21
2853.19 19
2853.31 16
2853.44 12
2853.56 8
2853.68 7
2853.80 8
2853.93 14
2854.05 22
2854.17 33
2854.29 46
2854.42 58
2854.54 68
2854.66 75
2854.78 79
2854.91 78
2855.03 73
2855.15 66
2855.28 58
2855.40 50
2855.52 44
2855.64 39
2855.77 36
2855.89 34
2856.01 33
2856.13 30
2856.26 27
2856.38 22
2856.50 16
2856.62 11
2856.75 6
2856.87 3
2856.99 2
2857.11 1
2857.24 1
2857.36 2
2857.48 2
2857.61 1
2857.73 0
2857.85 0
2857.97 0
2858.10 0
2858.22 0
2858.34 0
2858.46 0
2858.59 0
2858.71 3
2858.83 7
2858.95 12
2859.08 17
2859.20 22
2859.32 26
2859.45 30
2859.57 33
2859.69 36
2859.81 37
2859.94 37
2860.06 35
2860.18 30
2860.30 24
2860.43 15
2860.55 5
2860.67 0
2860.80 0
2860.92 0
2861.04 0
2861.16 0
2861.29 0
2861.41 4
2861.53 10
2861.65 14
2861.78 17
2861.90 17
2862.02 16
2862.15 14
2862.27 12
2862.39 11
2862.51 10
2862.64 9
2862.76 10
2862.88 11
2863.00 14
2863.13 19
2863.25 25
2863.37 33
2863.50 41
2863.62 49
2863.74 56
2863.86 63
2863.99 70
2864.11 76
2864.23 81
2864.36 86
2864.48 89
2864.60 90
2864.72 90
2864.85 87
2864.97 84
2865.09 79
2865.22 74
2865.34 70
2865.46 66
2865.58 62
2865.71 58
2865.83 54
2865.95 50
2866.07 46
2866.20 42
2866.32 39
2866.44 38
2866.57 39
2866.69 44
2866.81 50
2866.93 59
2867.06 68
2867.18 76
2867.30 82
2867.43 85
2867.55 84
2867.67 79
2867.79 72
2867.92 63
2868.04 55
2868.16 47
2868.29 42
2868.41 38
2868.53 35
2868.66 32
2868.78 29
2868.90 26
2869.02 22
2869.15 20
2869.27 18
2869.39 18
2869.52 21
2869.64 25
2869.76 31
2869.88 38
2870.01 46
2870.13 52
2870.25 58
2870.38 62
2870.50 65
2870.62 67
2870.74 68
2870.87 69
2870.99 71
2871.11 72
2871.24 74
2871.36 76
2871.48 76
2871.61 76
2871.73 74
2871.85 72
2871.97 69
2872.10 67
2872.22 68
2872.34 71
2872.47 76
2872.59 84
2872.71 93
2872.84 102
2872.96 111
2873.08 119
2873.20 126
2873.33 134
2873.45 141
2873.57 148
2873.70 155
2873.82 160
2873.94 164
2874.07 167
2874.19 167
2874.31 168
2874.43 168
2874.56 169
2874.68 169
2874.80 170
2874.93 171
2875.05 172
2875.17 173
2875.30 174
2875.42 176
2875.54 180
2875.66 185
2875.79 190
2875.91 195
2876.03 199
2876.16 201
2876.28 201
2876.40 199
2876.53 194
2876.65 188
2876.77 183
2876.90 178
2877.02 175
2877.14 174
2877.26 176
2877.39 180
2877.51 185
2877.63 190
2877.76 195
2877.88 200
2878.00 205
2878.13 210
2878.25 214
2878.37 219
2878.50 224
2878.62 228
2878.74 231
2878.86 233
2878.99 234
2879.11 233
2879.23 232
2879.36 230
2879.48 228
2879.60 224
2879.73 218
2879.85 210
2879.97 199
2880.10 186
2880.22 172
2880.34 157
2880.47 141
2880.59 126
2880.71 112
2880.83 99
2880.96 87
2881.08 77
2881.20 71
2881.33 68
2881.45 69
2881.57 71
2881.70 75
2881.82 80
2881.94 83
2882.07 84
2882.19 84
2882.31 84
2882.44 84
2882.56 85
2882.68 87
2882.81 88
2882.93 89
2883.05 89
2883.18 86
2883.30 81
2883.42 75
2883.54 68
2883.67 61
2883.79 55
2883.91 50
2884.04 47
2884.16 46
2884.28 47
2884.41 51
2884.53 57
2884.65 65
2884.78 73
2884.90 81
2885.02 87
2885.15 91
2885.27 94
2885.39 95
2885.52 96
2885.64 96
2885.76 95
2885.89 95
2886.01 94
2886.13 92
2886.26 90
2886.38 89
2886.50 88
2886.63 88
2886.75 88
2886.87 88
2887.00 87
2887.12 85
2887.24 82
2887.37 79
2887.49 76
2887.61 76
2887.74 77
2887.86 81
2887.98 86
2888.11 91
2888.23 96
2888.35 100
2888.48 101
2888.60 102
2888.72 102
2888.85 100
2888.97 96
2889.09 91
2889.22 83
2889.34 73
2889.46 62
2889.59 50
2889.71 40
2889.83 32
2889.96 28
2890.08 27
2890.20 28
2890.33 31
2890.45 34
2890.57 36
2890.70 38
2890.82 39
2890.94 40
2891.07 40
2891.19 41
2891.31 43
2891.44 45
2891.56 49
2891.68 53
2891.81 57
2891.93 61
2892.05 65
2892.18 68
2892.30 71
2892.42 74
2892.55 77
2892.67 81
2892.79 85
2892.92 89
2893.04 93
2893.16 95
2893.29 97
2893.41 97
2893.53 96
2893.66 95
2893.78 93
2893.90 91
2894.03 90
2894.15 89
2894.27 87
2894.40 84
2894.52 80
2894.64 73
2894.77 64
2894.89 52
2895.02 39
2895.14 26
2895.26 14
2895.39 4
2895.51 0
2895.63 0
2895.76 0
2895.88 0
2896.00 7
2896.13 15
2896.25 24
2896.37 34
2896.50 42
2896.62 50
2896.74 56
2896.87 60
2896.99 62
2897.11 63
2897.24 65
2897.36 67
2897.49 71
2897.61 76
2897.73 81
2897.86 86
2897.98 90
2898.10 91
2898.23 89
2898.35 84
2898.47 78
2898.60 69
2898.72 61
2898.84 52
2898.97 44
2899.09 36
2899.21 29
2899.34 23
2899.46 19
2899.59 18
2899.71 18
2899.83 21
2899.96 26
2900.08 32
2900.20 37
2900.33 41
2900.45 43
2900.57 42
2900.70 39
2900.82 33
2900.94 26
2901.07 18
2901.19 11
2901.32 5
2901.44 0
2901.56 0
2901.69 0
2901.81 4
2901.93 12
2902.06 24
2902.18 39
2902.30 55
2902.43 71
2902.55 85
2902.67 95
2902.80 102
2902.92 105
2903.05 106
2903.17 107
2903.29 107
2903.42 110
2903.54 114
2903.66 120
2903.79 126
2903.91 133
2904.03 138
2904.16 142
2904.28 142
2904.41 140
2904.53 136
2904.65 130
2904.78 124
2904.90 119
2905.02 116
2905.15 115
2905.27 116
2905.40 118
2905.52 120
2905.64 120
2905.77 118
2905.89 114
2906.01 109
2906.14 104
2906.26 99
2906.38 96
2906.51 93
2906.63 92
2906.76 90
2906.88 87
2907.00 83
2907.13 78
2907.25 73
2907.37 69
2907.50 67
2907.62 68
2907.75 73
2907.87 79
2907.99 85
2908.12 91
2908.24 94
2908.36 95
2908.49 93
2908.61 89
2908.74 85
2908.86 80
2908.98 76
2909.11 73
2909.23 69
2909.35 66
2909.48 61
2909.60 55
2909.73 49
2909.85 41
2909.97 33
2910.10 26
2910.22 19
2910.34 15
2910.47 12
2910.59 11
2910.72 11
2910.84 11
2910.96 10
2911.09 9
2911.21 6
2911.34 4
2911.46 1
2911.58 0
2911.71 0
2911.83 0
2911.95 0
2912.08 0
2912.20 0
2912.33 0
2912.45 0
2912.57 0
2912.70 1
2912.82 5
2912.94 9
2913.07 13
2913.19 16
2913.32 18
2913.44 17
2913.56 14
2913.69 10
2913.81 5
2913.94 1
2914.06 0
2914.18 0
2914.31 0
2914.43 2
2914.56 5
2914.68 7
2914.80 8
2914.93 9
2915.05 9
2915.17 10
2915.30 12
2915.42 16
2915.55 21
2915.67 25
2915.79 30
2915.92 34
2916.04 38
2916.17 41
2916.29 45
2916.41 50
2916.54 56
2916.66 63
2916.79 70
2916.91 75
2917.03 79
2917.16 81
2917.28 81
2917.40 80
2917.53 79
2917.65 76
2917.78 74
2917.90 71
2918.02 68
2918.15 66
2918.27 63
2918.40 61
2918.52 58
2918.64 55
2918.77 50
2918.89 44
2919.02 38
2919.14 31
2919.26 25
2919.39 20
2919.51 16
2919.64 14
2919.76 13
2919.88 13
2920.01 14
2920.13 16
2920.26 20
2920.38 24
2920.50 28
2920.63 33
2920.75 39
2920.88 43
2921.00 45
2921.12 46
2921.25 45
2921.37 42
2921.50 38
2921.62 33
2921.74 28
2921.87 24
2921.99 20
2922.12 18
2922.24 17
2922.36 17
2922.49 18
2922.61 18
2922.74 18
2922.86 17
2922.98 15
2923.11 14
2923.23 13
2923.36 14
2923.48 17
2923.61 22
2923.73 28
2923.85 33
2923.98 36
2924.10 38
2924.23 38
2924.35 36
2924.47 32
2924.60 28
2924.72 23
2924.85 17
2924.97 12
2925.09 7
2925.22 2
2925.34 0
2925.47 0
2925.59 0
2925.71 0
2925.84 3
2925.96 7
2926.09 10
2926.21 13
2926.34 14
2926.46 14
2926.58 14
2926.71 12
2926.83 10
2926.96 8
2927.08 6
2927.20 4
2927.33 2
2927.45 0
2927.58 0
2927.70 0
2927.82 0
2927.95 0
2928.07 0
2928.20 0
2928.32 2
2928.45 14
2928.57 26
2928.69 39
2928.82 50
2928.94 59
2929.07 67
2929.19 72
2929.32 77
2929.44 82
2929.56 87
2929.69 92
2929.81 97
2929.94 101
2930.06 102
2930.18 101
2930.31 96
2930.43 88
2930.56 79
2930.68 69
2930.81 59
2930.93 51
2931.05 45
2931.18 40
2931.30 38
2931.43 37
2931.55 36
2931.68 35
2931.80 33
2931.92 31
2932.05 28
2932.17 24
2932.30 21
2932.42 18
2932.54 16
2932.67 14
2932.79 13
2932.92 11
2933.04 10
2933.17 8
2933.29 6
2933.41 5
2933.54 5
2933.66 8
2933.79 14
2933.91 21
2934.04 30
2934.16 40
2934.28 49
2934.41 58
2934.53 64
2934.66 69
2934.78 71
2934.91 70
2935.03 68
2935.15 64
2935.28 59
2935.40 53
2935.53 49
2935.65 47
2935.78 47
2935.90 49
2936.03 54
2936.15 60
2936.27 66
2936.40 72
2936.52 77
2936.65 79
2936.77 81
2936.90 81
2937.02 82
2937.14 83
2937.27 85
2937.39 88
2937.52 92
2937.64 97
2937.77 100
2937.89 103
2938.01 105
2938.14 105
2938.26 104
2938.39 100
2938.51 94
2938.64 87
2938.76 80
2938.89 74
2939.01 71
2939.13 71
2939.26 74
2939.38 77
2939.51 80
2939.63 82
2939.76 81
2939.88 76
2940.01 70
2940.13 62
2940.25 55
2940.38 48
2940.50 44
2940.63 42
2940.75 41
2940.88 42
2941.00 43
2941.12 44
2941.25 45
2941.37 45
2941.50 45
2941.62 46
2941.75 47
2941.87 49
2942.00 53
2942.12 57
2942.25 62
2942.37 67
2942.49 71
2942.62 74
2942.74 76
2942.87 77
2942.99 76
2943.12 74
2943.24 71
2943.37 69
2943.49 66
2943.61 63
2943.74 62
2943.86 61
2943.99 61
2944.11 61
2944.24 62
2944.36 63
2944.49 63
2944.61 62
2944.73 60
2944.86 58
2944.98 56
2945.11 55
2945.23 54
2945.36 55
2945.48 57
2945.61 60
2945.73 64
2945.86 70
2945.98 78
2946.10 87
2946.23 97
2946.35 107
2946.48 117
2946.60 125
2946.73 131
2946.85 134
2946.98 133
2947.10 129
2947.23 123
2947.35 115
2947.47 106
2947.60 97
2947.72 88
2947.85 81
2947.97 76
2948.10 72
2948.22 70
2948.35 70
2948.47 72
2948.60 74
2948.72 76
2948.85 79
2948.97 81
2949.09 82
2949.22 83
2949.34 85
2949.47 86
2949.59 88
2949.72 91
2949.84 95
2949.97 99
2950.09 103
2950.22 106
2950.34 109
2950.47 112
2950.59 114
2950.71 116
2950.84 117
2950.96 118
2951.09 117
2951.21 116
2951.34 113
2951.46 109
2951.59 102
2951.71 94
2951.84 86
2951.96 77
2952.09 70
2952.21 64
2952.34 61
2952.46 60
2952.58 60
2952.71 62
2952.83 64
2952.96 65
2953.08 64
2953.21 62
2953.33 58
2953.46 54
2953.58 50
2953.71 47
2953.83 46
2953.96 48
2954.08 50
2954.21 53
2954.33 57
2954.46 59
2954.58 60
2954.70 61
2954.83 62
2954.95 64
2955.08 67
2955.20 70
2955.33 73
2955.45 74
2955.58 72
2955.70 68
2955.83 62
2955.95 55
2956.08 47
2956.20 39
2956.33 35
2956.45 32
2956.58 33
2956.70 36
2956.83 40
2956.95 45
2957.07 50
2957.20 54
2957.32 55
2957.45 54
2957.57 52
2957.70 49
2957.82 47
2957.95 45
2958.07 45
2958.20 47
2958.32 51
2958.45 55
2958.57 58
2958.70 60
2958.82 60
2958.95 59
2959.07 58
2959.20 58
2959.32 60
2959.45 65
2959.57 72
2959.70 81
2959.82 90
2959.95 98
2960.07 104
2960.20 107
2960.32 106
2960.44 102
2960.57 95
2960.69 85
2960.82 75
2960.94 64
2961.07 55
2961.19 46
2961.32 40
2961.44 35
2961.57 32
2961.69 31
2961.82 30
2961.94 31
2962.07 31
2962.19 32
2962.32 33
2962.44 33
2962.57 35
2962.69 37
2962.82 41
2962.94 47
2963.07 55
2963.19 64
2963.32 74
2963.44 84
2963.57 92
2963.69 97
2963.82 98
2963.94 96
2964.07 92
2964.19 87
2964.32 81
2964.44 77
2964.57 73
2964.69 71
2964.82 70
2964.94 70
2965.07 70
2965.19 70
2965.32 70
2965.44 69
2965.57 67
2965.69 65
2965.82 60
2965.94 55
2966.07 49
2966.19 42
2966.32 36
2966.44 30
2966.57 26
2966.69 23
2966.82 21
2966.94 20
2967.07 18
2967.19 16
2967.32 14
2967.44 11
2967.57 9
2967.69 7
2967.82 7
2967.94 9
2968.07 13
2968.19 18
2968.32 23
2968.44 29
2968.57 34
2968.69 38
2968.82 40
2968.94 41
2969.07 41
2969.19 41
2969.32 42
2969.44 43
2969.57 45
2969.69 48
2969.82 52
2969.94 55
2970.07 58
2970.19 59
2970.32 60
2970.44 60
2970.57 60
2970.69 61
2970.82 63
2970.94 65
2971.07 68
2971.19 71
2971.32 73
2971.44 73
2971.57 72
2971.69 68
2971.82 63
2971.94 57
2972.07 49
2972.19 41
2972.32 32
2972.44 24
2972.57 17
2972.69 12
2972.82 8
2972.94 6
2973.07 5
2973.19 6
2973.32 8
2973.44 11
2973.57 15
2973.69 19
2973.82 23
2973.94 27
2974.07 30
2974.19 32
2974.32 33
2974.44 32
2974.57 30
2974.69 26
2974.82 21
2974.95 15
2975.07 8
2975.20 1
2975.32 0
2975.45 0
2975.57 0
2975.70 0
2975.82 0
2975.95 0
2976.07 0
2976.20 0
2976.32 8
2976.45 17
2976.57 25
2976.70 31
2976.82 35
2976.95 35
2977.07 33
2977.20 30
2977.32 26
2977.45 23
2977.57 21
2977.70 21
2977.82 24
2977.95 28
2978.07 35
2978.20 42
2978.33 51
2978.45 59
2978.58 67
2978.70 74
2978.83 79
2978.95 81
2979.08 83
2979.20 83
2979.33 83
2979.45 84
2979.58 85
2979.70 89
2979.83 93
2979.95 97
2980.08 102
2980.20 106
2980.33 110
2980.45 112
2980.58 114
2980.71 115
2980.83 116
2980.96 116
2981.08 116
2981.21 114
2981.33 112
2981.46 109
2981.58 106
2981.71 102
2981.83 99
2981.96 95
2982.08 92
2982.21 88
2982.33 83
2982.46 76
2982.58 67
2982.71 57
2982.84 47
2982.96 39
2983.09 33
2983.21 30
2983.34 29
2983.46 31
2983.59 35
2983.71 40
2983.84 45
2983.96 50
2984.09 55
2984.21 59
2984.34 62
2984.46 61
2984.59 59
2984.72 53
2984.84 46
2984.97 40
2985.09 34
2985.22 31
2985.34 32
2985.47 34
2985.59 39
2985.72 45
2985.84 51
2985.97 56
2986.09 60
2986.22 63
2986.35 65
2986.47 67
2986.60 70
2986.72 73
2986.85 77
2986.97 82
2987.10 87
2987.22 92
2987.35 96
2987.47 98
2987.60 98
2987.72 95
2987.85 90
2987.98 84
2988.10 76
2988.23 69
2988.35 63
2988.48 58
2988.60 55
2988.73 54
2988.85 55
2988.98 56
2989.10 58
2989.23 58
2989.36 57
2989.48 54
2989.61 49
2989.73 42
2989.86 34
2989.98 26
2990.11 19
2990.23 13
2990.36 10
2990.48 9
2990.61 10
2990.74 13
2990.86 17
2990.99 21
2991.11 27
2991.24 31
2991.36 35
2991.49 38
2991.61 39
2991.74 38
2991.87 35
2991.99 31
2992.12 26
2992.24 21
2992.37 16
2992.49 11
2992.62 7
2992.74 3
2992.87 0
2992.99 0
2993.12 0
2993.25 0
2993.37 0
2993.50 0
2993.62 0
2993.75 0
2993.87 2
2994.00 12
2994.12 21
2994.25 29
2994.38 36
2994.50 41
2994.63 44
2994.75 45
2994.88 46
2995.00 45
2995.13 42
2995.25 38
2995.38 32
2995.51 25
2995.63 17
2995.76 11
2995.88 6
2996.01 3
2996.13 3
2996.26 5
2996.39 6
2996.51 7
2996.64 7
2996.76 6
2996.89 5
2997.01 4
2997.14 4
2997.26 7
2997.39 12
2997.52 18
2997.64 25
2997.77 32
2997.89 38
2998.02 41
2998.14 43
2998.27 43
2998.40 42
2998.52 39
2998.65 36
2998.77 33
2998.90 29
2999.02 26
2999.15 23
2999.27 21
2999.40 19
2999.53 17
2999.65 15
2999.78 14
2999.90 13
3000.03 14
3000.15 16
3000.28 20
3000.41 28
3000.53 38
3000.66 50
3000.78 63
3000.91 75
3001.03 85
3001.16 92
3001.29 96
3001.41 98
3001.54 98
3001.66 97
3001.79 96
3001.91 94
3002.04 92
3002.17 90
3002.29 88
3002.42 86
3002.54 84
3002.67 84
3002.79 85
3002.92 87
3003.05 91
3003.17 96
3003.30 101
3003.42 105
3003.55 109
3003.67 112
3003.80 115
3003.93 118
3004.05 121
3004.18 124
3004.30 126
3004.43 126
3004.56 125
3004.68 123
3004.81 120
3004.93 117
3005.06 115
3005.18 115
3005.31 116
3005.44 118
3005.56 120
3005.69 122
3005.81 122
3005.94 121
3006.06 118
3006.19 114
3006.32 110
3006.44 107
3006.57 104
3006.69 102
3006.82 100
3006.95 98
3007.07 95
3007.20 92
3007.32 89
3007.45 87
3007.57 87
3007.70 90
3007.83 94
3007.95 100
3008.08 106
3008.20 110
3008.33 113
3008.46 114
3008.58 112
3008.71 108
3008.83 102
3008.96 94
3009.08 85
3009.21 74
3009.34 63
3009.46 53
3009.59 44
3009.71 38
3009.84 34
3009.97 34
3010.09 36
3010.22 41
3010.34 46
3010.47 51
3010.60 55
3010.72 58
3010.85 59
3010.97 58
3011.10 56
3011.22 53
3011.35 49
3011.48 46
3011.60 42
3011.73 39
3011.85 35
3011.98 33
3012.11 30
3012.23 29
3012.36 28
3012.48 27
3012.61 25
3012.74 23
3012.86 20
3012.99 17
3013.11 14
3013.24 11
3013.37 8
3013.49 7
3013.62 6
3013.74 5
3013.87 4
3014.00 3
3014.12 0
3014.25 0
3014.37 0
3014.50 0
3014.63 1
3014.75 7
3014.88 15
3015.00 24
3015.13 33
3015.26 42
3015.38 48
3015.51 53
3015.63 56
3015.76 56
3015.89 56
3016.01 54
3016.14 53
3016.26 52
3016.39 53
3016.52 54
3016.64 55
3016.77 57
3016.89 60
3017.02 62
3017.15 64
3017.27 65
3017.40 64
3017.52 62
3017.65 59
3017.78 54
3017.90 49
3018.03 44
3018.15 41
3018.28 38
3018.41 37
3018.53 38
3018.66 39
3018.78 41
3018.91 43
3019.04 45
3019.16 47
3019.29 49
3019.42 51
3019.54 54
3019.67 57
3019.79 60
3019.92 64
3020.05 67
3020.17 69
3020.30 72
3020.42 74
3020.55 76
3020.68 78
3020.80 80
3020.93 82
3021.05 84
3021.18 85
3021.31 85
3021.43 84
3021.56 84
3021.69 85
3021.81 88
3021.94 93
3022.06 101
3022.19 109
3022.32 118
3022.44 125
3022.57 129
3022.69 128
3022.82 124
3022.95 115
3023.07 104
3023.20 91
3023.32 78
3023.45 66
3023.58 56
3023.70 48
3023.83 41
3023.96 36
3024.08 31
3024.21 28
3024.33 27
3024.46 27
3024.59 29
3024.71 33
3024.84 38
3024.97 44
3025.09 51
3025.22 56
3025.34 60
3025.47 63
3025.60 65
3025.72 66
3025.85 66
3025.98 67
3026.10 69
3026.23 71
3026.35 74
3026.48 76
3026.61 78
3026.73 79
3026.86 78
3026.99 77
3027.11 74
3027.24 72
3027.36 70
3027.49 68
3027.62 67
3027.74 66
3027.87 65
3028.00 63
3028.12 59
3028.25 54
3028.37 48
3028.50 41
3028.63 34
3028.75 28
3028.88 24
3029.01 22
3029.13 23
3029.26 25
3029.38 30
3029.51 35
3029.64 40
3029.76 44
3029.89 47
3030.02 49
3030.14 51
3030.27 52
3030.39 54
3030.52 57
3030.65 60
3030.77 61
3030.90 61
3031.03 60
3031.15 56
3031.28 53
3031.41 49
3031.53 47
3031.66 48
3031.78 50
3031.91 55
3032.04 62
3032.16 69
3032.29 76
3032.42 82
3032.54 86
3032.67 88
3032.80 88
3032.92 84
3033.05 77
3033.17 68
3033.30 57
3033.43 46
3033.55 36
3033.68 28
3033.81 23
3033.93 21
3034.06 21
3034.19 24
3034.31 27
3034.44 29
3034.56 30
3034.69 30
3034.82 28
3034.94 24
3035.07 18
3035.20 12
3035.32 5
3035.45 0
3035.58 0
3035.70 0
3035.83 0
3035.96 0
3036.08 0
3036.21 0
3036.33 1
3036.46 2
3036.59 3
3036.71 3
3036.84 5
3036.97 7
3037.09 12
3037.22 18
3037.35 25
3037.47 31
3037.60 37
3037.73 40
3037.85 41
3037.98 41
3038.10 40
3038.23 38
3038.36 38
3038.48 39
3038.61 40
3038.74 42
3038.86 43
3038.99 43
3039.12 42
3039.24 40
3039.37 38
3039.50 36
3039.62 36
3039.75 37
3039.88 39
3040.00 43
3040.13 47
3040.26 52
3040.38 58
3040.51 62
3040.63 67
3040.76 71
3040.89 74
3041.01 76
3041.14 76
3041.27 76
3041.39 74
3041.52 70
3041.65 65
3041.77 59
3041.90 51
3042.03 43
3042.15 34
3042.28 27
3042.41 20
3042.53 16
3042.66 13
3042.79 12
3042.91 13
3043.04 15
3043.17 18
3043.29 22
3043.42 27
3043.55 32
3043.67 38
3043.80 43
3043.93 47
3044.05 50
3044.18 52
3044.31 53
3044.43 52
3044.56 51
3044.69 49
3044.81 48
3044.94 47
3045.07 47
3045.19 49
3045.32 52
3045.44 56
3045.57 61
3045.70 67
3045.82 72
3045.95 77
3046.08 81
3046.20 84
3046.33 85
3046.46 85
3046.58 85
3046.71 84
3046.84 83
3046.96 81
3047.09 78
3047.22 76
3047.34 73
3047.47 70
3047.60 68
3047.72 66
3047.85 64
3047.98 62
3048.10 60
3048.23 58
3048.36 56
3048.48 53
3048.61 51
3048.74 51
3048.86 52
3048.99 56
3049.12 62
3049.25 69
3049.37 77
3049.50 84
3049.63 90
3049.75 94
3049.88 97
3050.01 97
3050.13 96
3050.26 95
3050.39 94
3050.51 94
3050.64 94
3050.77 95
3050.89 96
3051.02 97
3051.15 98
3051.27 98
3051.40 98
3051.53 97
3051.65 97
3051.78 98
3051.91 100
3052.03 103
3052.16 106
3052.29 108
3052.41 107
3052.54 104
3052.67 100
3052.79 94
3052.92 89
3053.05 85
3053.17 84
3053.30 85
3053.43 88
3053.55 90
3053.68 90
3053.81 89
3053.94 85
3054.06 80
3054.19 74
3054.32 70
3054.44 68
3054.57 67
3054.70 67
3054.82 66
3054.95 64
3055.08 61
3055.20 56
3055.33 50
3055.46 43
3055.58 38
3055.71 34
3055.84 31
3055.96 31
3056.09 32
3056.22 34
3056.34 37
3056.47 42
3056.60 46
3056.73 50
3056.85 54
3056.98 57
3057.11 59
3057.23 60
3057.36 61
3057.49 60
3057.61 60
3057.74 58
3057.87 56
3057.99 54
3058.12 50
3058.25 46
3058.37 42
3058.50 37
3058.63 34
3058.76 33
3058.88 34
3059.01 36
3059.14 40
3059.26 44
3059.39 49
3059.52 54
3059.64 59
3059.77 62
3059.90 65
3060.02 67
3060.15 67
3060.28 66
3060.41 62
3060.53 57
3060.66 50
3060.79 43
3060.91 37
3061.04 32
3061.17 29
3061.29 29
3061.42 32
3061.55 39
3061.68 48
3061.80 58
3061.93 71
3062.06 83
3062.18 96
3062.31 107
3062.44 116
3062.56 121
3062.69 123
3062.82 121
3062.94 116
3063.07 109
3063.20 100
3063.33 92
3063.45 84
3063.58 79
3063.71 75
3063.83 74
3063.96 75
3064.09 79
3064.22 86
3064.34 96
3064.47 108
3064.60 122
3064.72 136
3064.85 149
3064.98 160
3065.10 168
3065.23 175
3065.36 180
3065.49 183
3065.61 187
3065.74 191
3065.87 196
3065.99 203
3066.12 211
3066.25 220
3066.37 230
3066.50 242
3066.63 253
3066.76 264
3066.88 275
3067.01 284
3067.14 292
3067.26 299
3067.39 304
3067.52 309
3067.65 313
3067.77 316
3067.90 320
3068.03 323
3068.15 326
3068.28 327
3068.41 327
3068.54 326
3068.66 323
3068.79 320
3068.92 317
3069.04 315
3069.17 314
3069.30 312
3069.43 310
3069.55 305
3069.68 297
3069.81 287
3069.93 274
3070.06 259
3070.19 245
3070.32 231
3070.44 219
3070.57 209
3070.70 200
3070.82 193
3070.95 188
3071.08 185
3071.21 183
3071.33 182
3071.46 182
3071.59 182
3071.71 181
3071.84 180
3071.97 178
3072.10 175
3072.22 171
3072.35 168
3072.48 166
3072.60 164
3072.73 162
3072.86 160
3072.99 156
3073.11 149
3073.24 140
3073.37 128
3073.49 115
3073.62 102
3073.75 90
3073.88 80
3074.00 72
3074.13 67
3074.26 63
3074.39 60
3074.51 58
3074.64 56
3074.77 54
3074.89 53
3075.02 53
3075.15 55
3075.28 58
3075.40 62
3075.53 67
3075.66 72
3075.78 76
3075.91 80
3076.04 83
3076.17 87
3076.29 92
3076.42 98
3076.55 104
3076.68 111
3076.80 118
3076.93 125
3077.06 131
3077.18 136
3077.31 141
3077.44 144
3077.57 147
3077.69 148
3077.82 148
3077.95 147
3078.08 143
3078.20 139
3078.33 133
3078.46 127
3078.59 121
3078.71 116
3078.84 111
3078.97 108
3079.09 105
3079.22 102
3079.35 101
3079.48 102
3079.60 103
3079.73 106
3079.86 109
3079.99 112
3080.11 114
3080.24 116
3080.37 116
3080.50 115
3080.62 113
3080.75 110
3080.88 106
3081.00 102
3081.13 98
3081.26 93
3081.39 89
3081.51 85
3081.64 82
3081.77 81
3081.90 83
3082.02 86
3082.15 90
3082.28 95
3082.41 99
3082.53 102
3082.66 102
3082.79 101
3082.92 99
3083.04 95
3083.17 91
3083.30 88
3083.43 85
3083.55 83
3083.68 83
3083.81 84
3083.93 88
3084.06 93
3084.19 101
3084.32 111
3084.44 122
3084.57 132
3084.70 140
3084.83 146
3084.95 148
3085.08 147
3085.21 144
3085.34 139
3085.46 134
3085.59 129
3085.72 124
3085.85 120
3085.97 115
3086.10 110
3086.23 105
3086.36 100
3086.48 96
3086.61 93
3086.74 92
3086.87 93
3086.99 96
3087.12 99
3087.25 102
3087.38 105
3087.50 107
3087.63 109
3087.76 111
3087.89 114
3088.01 117
3088.14 122
3088.27 127
3088.40 132
3088.52 136
3088.65 138
3088.78 140
3088.91 140
3089.03 141
3089.16 141
3089.29 141
3089.42 141
3089.54 140
3089.67 137
3089.80 134
3089.93 128
3090.05 122
3090.18 115
3090.31 108
3090.44 101
3090.56 95
3090.69 89
3090.82 83
3090.95 77
3091.07 72
3091.20 68
3091.33 64
3091.46 62
3091.59 61
3091.71 62
3091.84 64
3091.97 68
3092.10 74
3092.22 81
3092.35 88
3092.48 97
3092.61 105
3092.73 113
3092.86 120
3092.99 125
3093.12 128
3093.24 128
3093.37 125
3093.50 119
3093.63 111
3093.75 102
3093.88 92
3094.01 82
3094.14 73
3094.27 65
3094.39 58
3094.52 51
3094.65 44
3094.78 38
3094.90 31
3095.03 24
3095.16 17
3095.29 10
3095.41 4
3095.54 0
3095.67 0
3095.80 0
3095.92 0
3096.05 0
3096.18 0
3096.31 0
3096.44 0
3096.56 4
3096.69 17
3096.82 31
3096.95 43
3097.07 52
3097.20 57
3097.33 59
3097.46 59
3097.58 56
3097.71 53
3097.84 49
3097.97 44
3098.10 41
3098.22 38
3098.35 36
3098.48 36
3098.61 36
3098.73 39
3098.86 42
3098.99 46
3099.12 50
3099.25 53
3099.37 54
3099.50 53
3099.63 50
3099.76 46
3099.88 41
3100.01 36
3100.14 32
3100.27 30
3100.40 29
3100.52 29
3100.65 30
3100.78 31
3100.91 31
3101.03 30
3101.16 28
3101.29 24
3101.42 21
3101.55 18
3101.67 18
3101.80 20
3101.93 25
3102.06 32
3102.18 42
3102.31 52
3102.44 63
3102.57 72
3102.70 79
3102.82 83
3102.95 86
3103.08 86
3103.21 84
3103.33 80
3103.46 74
3103.59 67
3103.72 58
3103.85 48
3103.97 37
3104.10 25
3104.23 14
3104.36 3
3104.48 0
3104.61 0
3104.74 0
3104.87 0
3105.00 0
3105.12 0
3105.25 0
3105.38 0
3105.51 1
3105.64 7
3105.76 14
3105.89 22
3106.02 31
3106.15 41
3106.28 50
3106.40 57
3106.53 62
3106.66 63
3106.79 61
3106.91 56
3107.04 50
3107.17 43
3107.30 37
3107.43 33
3107.55 30
3107.68 29
3107.81 28
3107.94 27
3108.07 25
3108.19 23
3108.32 21
3108.45 18
3108.58 16
3108.71 14
3108.83 12
3108.96 11
3109.09 9
3109.22 8
3109.35 7
3109.47 6
3109.60 6
3109.73 6
3109.86 7
3109.99 9
3110.11 11
3110.24 14
3110.37 18
3110.50 23
3110.62 29
3110.75 34
3110.88 39
3111.01 43
3111.14 45
3111.26 46
3111.39 46
3111.52 46
3111.65 46
3111.78 46
3111.90 47
3112.03 48
3112.16 49
3112.29 49
3112.42 50
3112.54 50
3112.67 52
3112.80 55
3112.93 59
3113.06 65
3113.19 70
3113.31 75
3113.44 78
3113.57 79
3113.70 79
3113.83 77
3113.95 74
3114.08 71
3114.21 68
3114.34 67
3114.47 66
3114.59 66
3114.72 67
3114.85 67
3114.98 66
3115.11 63
3115.23 59
3115.36 54
3115.49 49
3115.62 45
3115.75 42
3115.87 40
3116.00 39
3116.13 38
3116.26 37
3116.39 36
3116.51 34
3116.64 32
3116.77 31
3116.90 30
3117.03 29
3117.16 29
3117.28 29
3117.41 29
3117.54 30
3117.67 31
3117.80 34
3117.92 37
3118.05 41
3118.18 44
3118.31 46
3118.44 47
3118.56 47
3118.69 45
3118.82 43
3118.95 41
3119.08 40
3119.21 41
3119.33 44
3119.46 49
3119.59 56
3119.72 65
3119.85 75
3119.97 84
3120.10 93
3120.23 101
3120.36 105
3120.49 106
3120.62 104
3120.74 99
3120.87 92
3121.00 83
3121.13 75
3121.26 67
3121.38 59
3121.51 54
3121.64 50
3121.77 48
3121.90 47
3122.03 47
3122.15 47
3122.28 46
3122.41 44
3122.54 42
3122.67 38
3122.79 35
3122.92 33
3123.05 33
3123.18 36
3123.31 40
3123.44 45
3123.56 50
3123.69 54
3123.82 57
3123.95 58
3124.08 59
3124.21 59
3124.33 59
3124.46 59
3124.59 57
3124.72 55
3124.85 50
3124.98 44
3125.10 36
3125.23 28
3125.36 20
3125.49 12
3125.62 6
3125.74 3
3125.87 2
3126.00 3
3126.13 7
3126.26 13
3126.39 20
3126.51 26
3126.64 31
3126.77 34
3126.90 35
3127.03 34
3127.16 32
3127.28 29
3127.41 26
3127.54 24
3127.67 21
3127.80 20
3127.93 18
3128.05 17
3128.18 18
3128.31 19
3128.44 22
3128.57 26
3128.70 32
3128.82 39
3128.95 48
3129.08 55
3129.21 62
3129.34 67
3129.47 71
3129.59 71
3129.72 70
3129.85 68
3129.98 65
3130.11 63
3130.24 62
3130.36 61
3130.49 61
3130.62 62
3130.75 64
3130.88 67
3131.01 69
3131.14 72
3131.26 76
3131.39 79
3131.52 82
3131.65 84
3131.78 87
3131.91 88
3132.03 89
3132.16 89
3132.29 88
3132.42 86
3132.55 82
3132.68 78
3132.80 72
3132.93 65
3133.06 57
3133.19 50
3133.32 44
3133.45 38
3133.58 35
3133.70 33
3133.83 33
3133.96 33
3134.09 35
3134.22 36
3134.35 37
3134.47 38
3134.60 40
3134.73 42
3134.86 45
3134.99 49
3135.12 53
3135.25 57
3135.37 60
3135.50 62
3135.63 62
3135.76 61
3135.89 59
3136.02 55
3136.14 52
3136.27 48
3136.40 45
3136.53 45
3136.66 47
3136.79 52
3136.92 59
3137.04 68
3137.17 77
3137.30 86
3137.43 92
3137.56 96
3137.69 98
3137.82 98
3137.94 97
3138.07 96
3138.20 95
3138.33 93
3138.46 92
3138.59 90
3138.72 88
3138.84 87
3138.97 86
3139.10 86
3139.23 86
3139.36 88
3139.49 89
3139.62 91
3139.74 92
3139.87 91
3140.00 89
3140.13 86
3140.26 81
3140.39 76
3140.52 72
3140.64 69
3140.77 70
3140.90 72
3141.03 76
3141.16 81
3141.29 85
3141.42 89
3141.54 91
3141.67 92
3141.80 93
3141.93 96
3142.06 101
3142.19 108
3142.32 117
3142.44 125
3142.57 133
3142.70 138
3142.83 140
3142.96 140
3143.09 138
3143.22 136
3143.35 135
3143.47 135
3143.60 137
3143.73 139
3143.86 141
3143.99 142
3144.12 143
3144.25 143
3144.37 143
3144.50 144
3144.63 144
3144.76 145
3144.89 145
3145.02 145
3145.15 143
3145.28 141
3145.40 137
3145.53 133
3145.66 129
3145.79 125
3145.92 122
3146.05 120
3146.18 120
3146.30 120
3146.43 121
3146.56 123
3146.69 124
3146.82 126
3146.95 126
3147.08 124
3147.21 122
3147.33 118
3147.46 112
3147.59 105
3147.72 98
3147.85 91
3147.98 85
3148.11 82
3148.24 81
3148.36 83
3148.49 86
3148.62 91
3148.75 96
3148.88 100
3149.01 102
3149.14 104
3149.27 103
3149.39 102
3149.52 99
3149.65 97
3149.78 94
3149.91 92
3150.04 91
3150.17 90
3150.30 90
3150.43 89
3150.55 87
3150.68 84
3150.81 80
3150.94 75
3151.07 69
3151.20 64
3151.33 60
3151.46 57
3151.58 54
3151.71 51
3151.84 48
3151.97 44
3152.10 40
3152.23 36
3152.36 32
3152.49 29
3152.62 26
3152.74 25
3152.87 24
3153.00 24
3153.13 25
3153.26 26
3153.39 28
3153.52 30
3153.65 31
3153.77 32
3153.90 33
3154.03 33
3154.16 35
3154.29 37
3154.42 40
3154.55 43
3154.68 48
3154.81 53
3154.93 58
3155.06 63
3155.19 69
3155.32 75
3155.45 81
3155.58 87
3155.71 92
3155.84 97
3155.97 100
3156.09 102
3156.22 104
3156.35 105
3156.48 105
3156.61 106
3156.74 107
3156.87 107
3157.00 107
3157.13 106
3157.26 105
3157.38 103
3157.51 101
3157.64 100
3157.77 98
3157.90 97
3158.03 98
3158.16 100
3158.29 103
3158.42 108
3158.54 114
3158.67 121
3158.80 127
3158.93 133
3159.06 139
3159.19 143
3159.32 147
3159.45 150
3159.58 153
3159.71 153
3159.83 151
3159.96 147
3160.09 140
3160.22 130
3160.35 119
3160.48 108
3160.61 98
3160.74 92
3160.87 90
3161.00 91
3161.12 94
3161.25 99
3161.38 103
3161.51 105
3161.64 105
3161.77 103
3161.90 100
3162.03 98
3162.16 95
3162.29 93
3162.41 91
3162.54 90
3162.67 89
3162.80 88
3162.93 87
3163.06 85
3163.19 83
3163.32 81
3163.45 78
3163.58 76
3163.71 74
3163.83 74
3163.96 75
3164.09 78
3164.22 83
3164.35 88
3164.48 95
3164.61 101
3164.74 106
3164.87 112
3165.00 117
3165.12 122
3165.25 128
3165.38 132
3165.51 136
3165.64 138
3165.77 137
3165.90 133
3166.03 127
3166.16 118
3166.29 109
3166.42 99
3166.55 89
3166.67 79
3166.80 70
3166.93 61
3167.06 55
3167.19 49
3167.32 45
3167.45 42
3167.58 38
3167.71 35
3167.84 31
3167.97 26
3168.09 23
3168.22 21
3168.35 22
3168.48 26
3168.61 32
3168.74 41
3168.87 52
3169.00 61
3169.13 70
3169.26 76
3169.39 80
3169.52 83
3169.64 84
3169.77 83
3169.90 81
3170.03 78
3170.16 74
3170.29 70
3170.42 65
3170.55 61
3170.68 57
3170.81 55
3170.94 54
3171.07 54
3171.20 55
3171.32 56
3171.45 59
3171.58 62
3171.71 65
3171.84 70
3171.97 74
3172.10 79
3172.23 82
3172.36 84
3172.49 84
3172.62 84
3172.75 83
3172.88 84
3173.00 85
3173.13 88
3173.26 91
3173.39 94
3173.52 93
3173.65 90
3173.78 83
3173.91 74
3174.04 65
3174.17 58
3174.30 55
3174.43 57
3174.56 64
3174.69 74
3174.81 85
3174.94 95
3175.07 100
3175.20 102
3175.33 99
3175.46 93
3175.59 86
3175.72 79
3175.85 75
3175.98 74
3176.11 77
3176.24 82
3176.37 90
3176.50 98
3176.63 105
3176.75 111
3176.88 114
3177.01 115
3177.14 115
3177.27 114
3177.40 112
3177.53 109
3177.66 106
3177.79 103
3177.92 99
3178.05 95
3178.18 89
3178.31 83
3178.44 77
3178.57 69
3178.69 61
3178.82 52
3178.95 44
3179.08 37
3179.21 32
3179.34 29
3179.47 28
3179.60 28
3179.73 29
3179.86 29
3179.99 28
3180.12 26
3180.25 23
3180.38 19
3180.51 16
3180.64 13
3180.76 10
3180.89 7
3181.02 5
3181.15 2
3181.28 0
3181.41 0
3181.54 0
3181.67 0
3181.80 0
3181.93 0
3182.06 0
3182.19 0
3182.32 3
3182.45 8
3182.58 14
3182.71 20
3182.84 24
3182.97 28
3183.09 30
3183.22 31
3183.35 30
3183.48 29
3183.61 28
3183.74 29
3183.87 32
3184.00 36
3184.13 42
3184.26 50
3184.39 57
3184.52 63
3184.65 65
3184.78 65
3184.91 60
3185.04 53
3185.17 43
3185.30 32
3185.43 21
3185.56 13
3185.68 7
3185.81 6
3185.94 7
3186.07 12
3186.20 17
3186.33 23
3186.46 28
3186.59 31
3186.72 33
3186.85 34
3186.98 33
3187.11 32
3187.24 31
3187.37 31
3187.50 31
3187.63 33
3187.76 35
3187.89 39
3188.02 44
3188.15 48
3188.28 51
3188.41 52
3188.53 50
3188.66 47
3188.79 41
3188.92 36
3189.05 32
3189.18 30
3189.31 29
3189.44 30
3189.57 32
3189.70 35
3189.83 37
3189.96 39
3190.09 42
3190.22 44
3190.35 46
3190.48 47
3190.61 49
3190.74 49
3190.87 50
3191.00 50
3191.13 50
3191.26 50
3191.39 52
3191.52 54
3191.65 57
3191.77 61
3191.90 66
3192.03 71
3192.16 77
3192.29 82
3192.42 88
3192.55 93
3192.68 99
3192.81 104
3192.94 110
3193.07 114
3193.20 118
3193.33 120
3193.46 119
3193.59 118
3193.72 115
3193.85 113
3193.98 112
3194.11 113
3194.24 115
3194.37 119
3194.50 124
3194.63 128
3194.76 130
3194.89 130
3195.02 127
3195.15 122
3195.28 117
3195.41 111
3195.54 108
3195.67 106
3195.79 107
3195.92 109
3196.05 113
3196.18 116
3196.31 119
3196.44 121
3196.57 122
3196.70 123
3196.83 124
3196.96 125
3197.09 126
3197.22 128
3197.35 129
3197.48 129
3197.61 127
3197.74 123
3197.87 118
3198.00 110
3198.13 100
3198.26 89
3198.39 77
3198.52 64
3198.65 51
3198.78 39
3198.91 28
3199.04 18
3199.17 11
3199.30 7
3199.43 5
3199.56 5
3199.69 7
3199.82 9
3199.95 10
3200.08 11
3200.21 9
3200.34 6
3200.47 2
3200.60 0
3200.73 0
3200.86 0
3200.99 0
3201.12 0
3201.25 0
3201.38 0
3201.51 7
3201.63 16
3201.76 24
3201.89 30
3202.02 35
3202.15 37
3202.28 39
3202.41 39
3202.54 40
3202.67 42
3202.80 44
3202.93 46
3203.06 48
3203.19 50
3203.32 51
3203.45 50
3203.58 49
3203.71 47
3203.84 45
3203.97 43
3204.10 42
3204.23 39
3204.36 36
3204.49 31
3204.62 25
3204.75 20
3204.88 15
3205.01 13
3205.14 14
3205.27 17
3205.40 22
3205.53 28
3205.66 34
3205.79 39
3205.92 42
3206.05 43
3206.18 43
3206.31 42
3206.44 39
3206.57 34
3206.70 29
3206.83 23
3206.96 18
3207.09 12
3207.22 8
3207.35 4
3207.48 2
3207.61 0
3207.74 0
3207.87 0
3208.00 0
3208.13 0
3208.26 0
3208.39 0
3208.52 0
3208.65 0
3208.78 2
3208.91 7
3209.04 12
3209.17 16
3209.30 20
3209.43 23
3209.56 26
3209.69 30
3209.82 36
3209.95 43
3210.08 50
3210.21 58
3210.34 63
3210.47 66
3210.60 66
3210.73 65
3210.86 63
3210.99 62
3211.12 63
3211.25 65
3211.38 68
3211.51 72
3211.64 74
3211.77 74
3211.90 72
3212.03 69
3212.16 65
3212.29 62
3212.42 61
3212.55 61
3212.68 64
3212.81 69
3212.94 74
3213.07 78
3213.20 80
3213.33 80
3213.46 76
3213.59 71
3213.72 63
3213.85 55
3213.98 47
3214.11 40
3214.24 36
3214.37 33
3214.50 32
3214.63 31
3214.76 31
3214.89 31
3215.02 30
3215.15 28
3215.28 26
3215.41 24
3215.54 22
3215.67 20
3215.80 19
3215.93 18
3216.06 17
3216.19 18
3216.32 18
3216.45 19
3216.58 20
3216.71 21
3216.84 23
3216.97 24
3217.10 26
3217.23 29
3217.36 32
3217.49 36
3217.63 40
3217.76 44
3217.89 48
3218.02 51
3218.15 53
3218.28 55
3218.41 56
3218.54 57
3218.67 57
3218.80 58
3218.93 57
3219.06 56
3219.19 53
3219.32 49
3219.45 44
3219.58 39
3219.71 34
3219.84 30
3219.97 28
3220.10 27
3220.23 28
3220.36 29
3220.49 29
3220.62 28
3220.75 24
3220.88 20
3221.01 16
3221.14 12
3221.27 10
3221.40 9
3221.53 10
3221.66 11
3221.79 13
3221.92 15
3222.05 16
3222.18 18
3222.31 20
3222.44 22
3222.57 25
3222.70 26
3222.83 26
3222.96 25
3223.09 22
3223.22 18
3223.35 14
3223.49 11
3223.62 11
3223.75 12
3223.88 14
3224.01 17
3224.14 20
3224.27 22
3224.40 25
3224.53 26
3224.66 28
3224.79 31
3224.92 35
3225.05 40
3225.18 45
3225.31 51
3225.44 56
3225.57 61
3225.70 63
3225.83 63
3225.96 61
3226.09 57
3226.22 52
3226.35 46
3226.48 41
3226.61 37
3226.74 34
3226.87 33
3227.00 32
3227.13 31
3227.26 29
3227.39 27
3227.53 24
3227.66 23
3227.79 23
3227.92 25
3228.05 28
3228.18 32
3228.31 36
3228.44 38
3228.57 37
3228.70 34
3228.83 29
3228.96 24
3229.09 19
3229.22 17
3229.35 18
3229.48 22
3229.61 28
3229.74 34
3229.87 40
3230.00 44
3230.13 47
3230.26 49
3230.39 50
3230.52 51
3230.65 54
3230.79 58
3230.92 63
3231.05 69
3231.18 76
3231.31 82
3231.44 87
3231.57 90
3231.70 91
3231.83 92
3231.96 92
3232.09 91
3232.22 90
3232.35 90
3232.48 89
3232.61 88
3232.74 87
3232.87 85
3233.00 83
3233.13 81
3233.26 78
3233.39 77
3233.52 75
3233.66 74
3233.79 73
3233.92 72
3234.05 71
3234.18 69
3234.31 67
3234.44 65
3234.57 63
3234.70 61
3234.83 61
3234.96 62
3235.09 64
3235.22 67
3235.35 70
3235.48 72
3235.61 71
3235.74 68
3235.87 61
3236.00 52
3236.13 41
3236.27 31
3236.40 21
3236.53 13
3236.66 8
3236.79 4
3236.92 3
3237.05 2
3237.18 2
3237.31 3
3237.44 4
3237.57 4
3237.70 5
3237.83 5
3237.96 6
3238.09 7
3238.22 7
3238.35 7
3238.49 6
3238.62 4
3238.75 2
3238.88 0
3239.01 0
3239.14 0
3239.27 0
3239.40 0
3239.53 0
3239.66 0
3239.79 5
3239.92 13
3240.05 21
3240.18 27
3240.31 31
3240.44 33
3240.57 32
3240.71 31
3240.84 29
3240.97 27
3241.10 26
3241.23 25
3241.36 25
3241.49 25
3241.62 25
3241.75 24
3241.88 24
3242.01 23
3242.14 21
3242.27 19
3242.40 15
3242.53 11
3242.67 8
3242.80 4
3242.93 2
3243.06 2
3243.19 3
3243.32 5
3243.45 8
3243.58 11
3243.71 14
3243.84 17
3243.97 21
3244.10 26
3244.23 30
3244.36 35
3244.49 39
3244.63 42
3244.76 43
3244.89 42
3245.02 39
3245.15 36
3245.28 34
3245.41 33
3245.54 33
3245.67 34
3245.80 33
3245.93 32
3246.06 29
3246.19 24
3246.32 19
3246.46 15
3246.59 14
3246.72 16
3246.85 20
3246.98 27
3247.11 36
3247.24 44
3247.37 52
3247.50 59
3247.63 64
3247.76 68
3247.89 71
3248.02 74
3248.16 75
3248.29 74
3248.42 72
3248.55 69
3248.68 63
3248.81 57
3248.94 51
3249.07 45
3249.20 40
3249.33 37
3249.46 34
3249.59 33
3249.73 32
3249.86 31
3249.99 31
3250.12 30
3250.25 29
3250.38 29
3250.51 29
3250.64 30
3250.77 32
3250.90 35
3251.03 37
3251.16 40
3251.30 41
3251.43 43
3251.56 44
3251.69 44
3251.82 45
3251.95 47
3252.08 49
3252.21 51
3252.34 54
3252.47 56
3252.60 56
3252.73 55
3252.87 52
3253.00 46
3253.13 38
3253.26 29
3253.39 21
3253.52 14
3253.65 10
3253.78 11
3253.91 17
3254.04 26
3254.17 39
3254.31 52
3254.44 65
3254.57 75
3254.70 81
3254.83 84
3254.96 84
3255.09 81
3255.22 79
3255.35 77
3255.48 76
3255.61 75
3255.75 74
3255.88 72
3256.01 68
3256.14 62
3256.27 55
3256.40 49
3256.53 44
3256.66 40
3256.79 39
3256.92 38
3257.05 38
3257.19 38
3257.32 38
3257.45 37
3257.58 37
3257.71 36
3257.84 35
3257.97 35
3258.10 36
3258.23 37
3258.36 39
3258.50 42
3258.63 45
3258.76 48
3258.89 50
3259.02 50
3259.15 49
3259.28 46
3259.41 42
3259.54 39
3259.67 36
3259.81 33
3259.94 32
3260.07 31
3260.20 30
3260.33 29
3260.46 27
3260.59 25
3260.72 24
3260.85 22
3260.98 22
3261.12 21
3261.25 22
3261.38 24
3261.51 26
3261.64 29
3261.77 32
3261.90 36
3262.03 39
3262.16 42
3262.30 45
3262.43 47
3262.56 48
3262.69 49
3262.82 50
3262.95 51
3263.08 52
3263.21 54
3263.34 56
3263.47 57
3263.61 56
3263.74 53
3263.87 47
3264.00 39
3264.13 30
3264.26 21
3264.39 13
3264.52 9
3264.65 9
3264.79 13
3264.92 22
3265.05 32
3265.18 44
3265.31 54
3265.44 62
3265.57 67
3265.70 69
3265.83 68
3265.97 65
3266.10 62
3266.23 58
3266.36 55
3266.49 51
3266.62 47
3266.75 42
3266.88 37
3267.02 32
3267.15 28
3267.28 24
3267.41 21
3267.54 19
3267.67 18
3267.80 17
3267.93 15
3268.06 14
3268.20 14
3268.33 15
3268.46 17
3268.59 21
3268.72 24
3268.85 28
3268.98 29
3269.11 28
3269.25 24
3269.38 18
3269.51 12
3269.64 5
3269.77 0
3269.90 0
3270.03 0
3270.16 0
3270.30 0
3270.43 0
3270.56 0
3270.69 0
3270.82 0
3270.95 1
3271.08 6
3271.21 12
3271.34 17
3271.48 21
3271.61 24
3271.74 26
3271.87 26
3272.00 25
3272.13 23
3272.26 22
3272.40 21
3272.53 20
3272.66 20
3272.79 19
3272.92 19
3273.05 18
3273.18 15
3273.31 12
3273.45 9
3273.58 4
3273.71 0
3273.84 0
3273.97 0
3274.10 0
3274.23 0
3274.36 0
3274.50 0
3274.63 0
3274.76 3
3274.89 7
3275.02 13
3275.15 18
3275.28 25
3275.41 31
3275.55 36
3275.68 40
3275.81 42
3275.94 42
3276.07 40
3276.20 36
3276.33 31
3276.47 27
3276.60 23
3276.73 21
3276.86 22
3276.99 26
3277.12 33
3277.25 43
3277.39 55
3277.52 68
3277.65 81
3277.78 92
3277.91 102
3278.04 110
3278.17 116
3278.30 120
3278.44 122
3278.57 124
3278.70 123
3278.83 121
3278.96 117
3279.09 111
3279.22 105
3279.36 98
3279.49 92
3279.62 87
3279.75 82
3279.88 78
3280.01 74
3280.14 70
3280.28 66
3280.41 62
3280.54 59
3280.67 57
3280.80 57
3280.93 59
3281.06 60
3281.20 60
3281.33 58
3281.46 54
3281.59 46
3281.72 38
3281.85 29
3281.98 22
3282.12 18
3282.25 18
3282.38 24
3282.51 33
3282.64 44
3282.77 57
3282.90 69
3283.04 79
3283.17 87
3283.30 94
3283.43 99
3283.56 105
3283.69 110
3283.83 116
3283.96 120
3284.09 123
3284.22 122
3284.35 117
3284.48 110
3284.61 100
3284.75 90
3284.88 80
3285.01 74
3285.14 72
3285.27 73
3285.40 77
3285.53 83
3285.67 89
3285.80 95
3285.93 100
3286.06 102
3286.19 102
3286.32 100
3286.46 96
3286.59 91
3286.72 85
3286.85 79
3286.98 74
3287.11 71
3287.25 70
3287.38 70
3287.51 71
3287.64 72
3287.77 72
3287.90 71
3288.03 68
3288.17 64
3288.30 59
3288.43 54
3288.56 51
3288.69 49
3288.82 50
3288.96 52
3289.09 55
3289.22 59
3289.35 62
3289.48 65
3289.61 66
3289.75 67
3289.88 67
3290.01 66
3290.14 64
3290.27 62
3290.40 60
3290.54 61
3290.67 64
3290.80 72
3290.93 84
3291.06 101
3291.19 122
3291.32 144
3291.46 167
3291.59 189
3291.72 208
3291.85 223
3291.98 235
3292.11 243
3292.25 247
3292.38 248
3292.51 248
3292.64 247
3292.77 247
3292.90 249
3293.04 254
3293.17 262
3293.30 272
3293.43 283
3293.56 294
3293.69 302
3293.83 308
3293.96 312
3294.09 313
3294.22 315
3294.35 316
3294.49 318
3294.62 320
3294.75 322
3294.88 322
3295.01 320
3295.14 316
3295.28 311
3295.41 305
3295.54 298
3295.67 290
3295.80 281
3295.93 271
3296.07 261
3296.20 250
3296.33 239
3296.46 229
3296.59 221
3296.72 215
3296.86 210
3296.99 207
3297.12 204
3297.25 202
3297.38 199
3297.52 196
3297.65 192
3297.78 187
3297.91 181
3298.04 174
3298.17 166
3298.31 158
3298.44 149
3298.57 140
3298.70 131
3298.83 121
3298.96 111
3299.10 101
3299.23 91
3299.36 82
3299.49 72
3299.62 64
3299.76 58
3299.89 53
3300.02 50
3300.15 49
3300.28 49
3300.41 51
3300.55 53
3300.68 55
3300.81 58
3300.94 59
3301.07 60
3301.21 61
3301.34 61
3301.47 61
3301.60 62
3301.73 64
3301.87 68
3302.00 73
3302.13 79
3302.26 85
3302.39 89
3302.52 91
3302.66 92
3302.79 91
3302.92 89
3303.05 87
3303.18 84
3303.32 81
3303.45 78
3303.58 75
3303.71 72
3303.84 68
3303.98 66
3304.11 64
3304.24 64
3304.37 64
3304.50 66
3304.63 66
3304.77 66
3304.90 64
3305.03 61
3305.16 56
3305.29 50
3305.43 46
3305.56 43
3305.69 42
3305.82 43
3305.95 45
3306.09 46
3306.22 45
3306.35 42
3306.48 36
3306.61 29
3306.75 22
3306.88 16
3307.01 13
3307.14 12
3307.27 14
3307.41 18
3307.54 22
3307.67 26
3307.80 29
3307.93 32
3308.07 34
3308.20 37
3308.33 40
3308.46 43
3308.59 47
3308.73 51
3308.86 55
3308.99 59
3309.12 61
3309.25 63
3309.39 62
3309.52 61
3309.65 59
3309.78 59
3309.91 59
3310.05 62
3310.18 67
3310.31 72
3310.44 78
3310.57 83
3310.71 85
3310.84 85
3310.97 83
3311.10 79
3311.23 74
3311.37 70
3311.50 67
3311.63 66
3311.76 66
3311.89 68
3312.03 70
3312.16 73
3312.29 75
3312.42 75
3312.55 73
3312.69 68
3312.82 62
3312.95 56
3313.08 50
3313.21 45
3313.35 42
3313.48 40
3313.61 41
3313.74 42
3313.88 44
3314.01 45
3314.14 45
3314.27 44
3314.40 43
3314.54 41
3314.67 39
3314.80 39
3314.93 41
3315.06 45
3315.20 51
3315.33 57
3315.46 64
3315.59 70
3315.72 73
3315.86 74
3315.99 71
3316.12 67
3316.25 61
3316.39 54
3316.52 49
3316.65 44
3316.78 41
3316.91 40
3317.05 41
3317.18 42
3317.31 44
3317.44 46
3317.57 46
3317.71 46
3317.84 43
3317.97 38
3318.10 32
3318.24 26
3318.37 19
3318.50 13
3318.63 9
3318.76 6
3318.90 6
3319.03 7
3319.16 8
3319.29 10
3319.43 12
3319.56 13
3319.69 12
3319.82 10
3319.95 6
3320.09 1
3320.22 0
3320.35 0
3320.48 0
3320.62 0
3320.75 0
3320.88 0
3321.01 0
3321.14 3
3321.28 10
3321.41 17
3321.54 23
3321.67 26
3321.81 29
3321.94 30
3322.07 30
3322.20 30
3322.33 31
3322.47 34
3322.60 37
3322.73 43
3322.86 50
3323.00 59
3323.13 68
3323.26 76
3323.39 83
3323.53 88
3323.66 90
3323.79 89
3323.92 87
3324.05 82
3324.19 76
3324.32 71
3324.45 66
3324.58 63
3324.72 61
3324.85 60
3324.98 61
3325.11 62
3325.25 64
3325.38 65
3325.51 66
3325.64 66
3325.77 66
3325.91 67
3326.04 68
3326.17 70
3326.30 72
3326.44 75
3326.57 76
3326.70 78
3326.83 78
3326.97 78
3327.10 78
3327.23 78
3327.36 78
3327.50 79
3327.63 81
3327.76 82
3327.89 84
3328.02 87
3328.16 91
3328.29 95
3328.42 100
3328.55 105
3328.69 110
3328.82 114
3328.95 117
3329.08 119
3329.22 120
3329.35 120
3329.48 120
3329.61 119
3329.75 117
3329.88 114
3330.01 110
3330.14 105
3330.28 100
3330.41 94
3330.54 89
3330.67 83
3330.81 80
3330.94 78
3331.07 78
3331.20 81
3331.33 86
3331.47 92
3331.60 98
3331.73 104
3331.86 107
3332.00 109
3332.13 108
3332.26 106
3332.39 104
3332.53 101
3332.66 98
3332.79 97
3332.92 96
3333.06 97
3333.19 97
3333.32 98
3333.45 97
3333.59 96
3333.72 94
3333.85 91
3333.98 88
3334.12 84
3334.25 80
3334.38 77
3334.51 75
3334.65 73
3334.78 73
3334.91 73
3335.04 74
3335.18 75
3335.31 74
3335.44 72
3335.57 69
3335.71 64
3335.84 58
3335.97 53
3336.10 49
3336.24 47
3336.37 48
3336.50 50
3336.63 54
3336.77 58
3336.90 61
3337.03 62
3337.17 61
3337.30 59
3337.43 55
3337.56 50
3337.70 46
3337.83 44
3337.96 42
3338.09 41
3338.23 41
3338.36 40
3338.49 39
3338.62 37
3338.76 35
3338.89 34
3339.02 34
3339.15 36
3339.29 38
3339.42 41
3339.55 43
3339.68 44
3339.82 43
3339.95 42
3340.08 41
3340.21 41
3340.35 42
3340.48 46
3340.61 51
3340.75 57
3340.88 64
3341.01 70
3341.14 76
3341.28 79
3341.41 81
3341.54 80
3341.67 77
3341.81 71
3341.94 63
3342.07 54
3342.20 46
3342.34 40
3342.47 36
3342.60 34
3342.74 35
3342.87 37
3343.00 41
3343.13 44
3343.27 47
3343.40 49
3343.53 49
3343.66 47
3343.80 44
3343.93 39
3344.06 35
3344.19 32
3344.33 31
3344.46 32
3344.59 35
3344.73 39
3344.86 44
3344.99 48
3345.12 52
3345.26 55
3345.39 56
3345.52 58
3345.65 59
3345.79 60
3345.92 62
3346.05 64
3346.19 65
3346.32 67
3346.45 69
3346.58 71
3346.72 74
3346.85 76
3346.98 78
3347.11 80
3347.25 80
3347.38 79
3347.51 77
3347.65 72
3347.78 66
3347.91 59
3348.04 51
3348.18 43
3348.31 34
3348.44 26
3348.58 18
3348.71 10
3348.84 4
3348.97 0
3349.11 0
3349.24 0
3349.37 0
3349.50 0
3349.64 1
3349.77 1
3349.90 0
3350.04 0
3350.17 0
3350.30 0
3350.43 0
3350.57 3
3350.70 10
3350.83 20
3350.97 31
3351.10 42
3351.23 52
3351.36 59
3351.50 63
3351.63 64
3351.76 62
3351.90 57
3352.03 51
3352.16 44
3352.29 38
3352.43 31
3352.56 26
3352.69 23
3352.83 22
3352.96 24
3353.09 29
3353.22 35
3353.36 43
3353.49 50
3353.62 55
3353.76 58
3353.89 58
3354.02 57
3354.15 56
3354.29 55
3354.42 55
3354.55 57
3354.69 59
3354.82 62
3354.95 65
3355.08 67
3355.22 70
3355.35 71
3355.48 73
3355.62 73
3355.75 72
3355.88 69
3356.02 64
3356.15 57
3356.28 49
3356.41 41
3356.55 34
3356.68 29
3356.81 28
3356.95 29
3357.08 31
3357.21 35
3357.34 38
3357.48 41
3357.61 44
3357.74 47
3357.88 50
3358.01 52
3358.14 55
3358.28 56
3358.41 55
3358.54 52
3358.67 46
3358.81 39
3358.94 32
3359.07 26
3359.21 23
3359.34 24
3359.47 29
3359.61 39
3359.74 52
3359.87 66
3360.00 80
3360.14 92
3360.27 101
3360.40 106
3360.54 109
3360.67 109
3360.80 108
3360.94 106
3361.07 104
3361.20 103
3361.33 101
3361.47 98
3361.60 95
3361.73 91
3361.87 86
3362.00 81
3362.13 74
3362.27 68
3362.40 61
3362.53 55
3362.67 51
3362.80 48
3362.93 48
3363.06 50
3363.20 54
3363.33 59
3363.46 65
3363.60 70
3363.73 73
3363.86 74
3364.00 73
3364.13 70
3364.26 65
3364.40 60
3364.53 57
3364.66 54
3364.79 54
3364.93 54
3365.06 56
3365.19 59
3365.33 60
3365.46 61
3365.59 62
3365.73 61
3365.86 61
3365.99 61
3366.13 61
3366.26 63
3366.39 65
3366.53 69
3366.66 74
3366.79 79
3366.93 85
3367.06 90
3367.19 94
3367.32 97
3367.46 99
3367.59 99
3367.72 97
3367.86 95
3367.99 92
3368.12 89
3368.26 86
3368.39 84
3368.52 83
3368.66 82
3368.79 83
3368.92 84
3369.06 85
3369.19 87
3369.32 87
3369.46 88
3369.59 87
3369.72 87
3369.85 86
3369.99 86
3370.12 87
3370.25 89
3370.39 93
3370.52 99
3370.65 104
3370.79 110
3370.92 115
3371.05 119
3371.19 121
3371.32 121
3371.45 119
3371.59 117
3371.72 116
3371.85 116
3371.99 118
3372.12 121
3372.25 125
3372.39 129
3372.52 133
3372.65 135
3372.79 135
3372.92 133
3373.05 130
3373.19 126
3373.32 122
3373.45 118
3373.59 115
3373.72 112
3373.85 111
3373.99 110
3374.12 109
3374.25 108
3374.39 108
3374.52 107
3374.65 107
3374.79 107
3374.92 108
3375.05 108
3375.19 110
3375.32 111
3375.45 111
3375.59 111
3375.72 111
3375.85 109
3375.99 107
3376.12 104
3376.25 100
3376.39 97
3376.52 94
3376.65 91
3376.79 89
3376.92 87
3377.05 85
3377.19 83
3377.32 81
3377.45 79
3377.59 77
3377.72 74
3377.85 71
3377.99 67
3378.12 63
3378.25 58
3378.39 53
3378.52 47
3378.65 42
3378.79 36
3378.92 30
3379.05 24
3379.19 19
3379.32 14
3379.45 11
3379.59 9
3379.72 9
3379.85 11
3379.99 14
3380.12 19
3380.25 24
3380.39 30
3380.52 36
3380.65 43
3380.79 49
3380.92 55
3381.05 60
3381.19 64
3381.32 68
3381.45 72
3381.59 76
3381.72 79
3381.85 83
3381.99 87
3382.12 90
3382.25 93
3382.39 94
3382.52 94
3382.66 93
3382.79 89
3382.92 85
3383.06 80
3383.19 76
3383.32 73
3383.46 71
3383.59 71
3383.72 72
3383.86 72
3383.99 71
3384.12 70
3384.26 67
3384.39 64
3384.52 62
3384.66 60
3384.79 61
3384.92 62
3385.06 64
3385.19 65
3385.33 66
3385.46 65
3385.59 62
3385.73 59
3385.86 54
3385.99 50
3386.13 47
3386.26 43
3386.39 40
3386.53 37
3386.66 34
3386.79 31
3386.93 29
3387.06 26
3387.19 25
3387.33 24
3387.46 25
3387.60 26
3387.73 29
3387.86 31
3388.00 34
3388.13 37
3388.26 40
3388.40 40
3388.53 39
3388.66 36
3388.80 31
3388.93 25
3389.06 19
3389.20 14
3389.33 11
3389.47 10
3389.60 12
3389.73 14
3389.87 16
3390.00 18
3390.13 19
3390.27 19
3390.40 19
3390.53 21
3390.67 24
3390.80 29
3390.94 37
3391.07 45
3391.20 54
3391.34 62
3391.47 67
3391.60 71
3391.74 74
3391.87 76
3392.00 76
3392.14 77
3392.27 77
3392.41 76
3392.54 74
3392.67 70
3392.81 65
3392.94 59
3393.07 53
3393.21 48
3393.34 42
3393.47 38
3393.61 34
3393.74 31
3393.88 29
3394.01 27
3394.14 27
3394.28 28
3394.41 31
3394.54 36
3394.68 42
3394.81 47
3394.94 52
3395.08 54
3395.21 55
3395.35 53
3395.48 50
3395.61 45
3395.75 40
3395.88 36
3396.01 31
3396.15 27
3396.28 24
3396.42 21
3396.55 19
3396.68 18
3396.82 18
3396.95 20
3397.08 24
3397.22 27
3397.35 31
3397.49 33
3397.62 34
3397.75 34
3397.89 33
3398.02 31
3398.15 30
3398.29 30
3398.42 30
3398.56 31
3398.69 30
3398.82 28
3398.96 25
3399.09 20
3399.22 14
3399.36 9
3399.49 4
3399.63 0
3399.76 0
3399.89 0
3400.03 0
3400.16 0
3400.30 0
3400.43 0
3400.56 0
3400.70 0
3400.83 2
3400.96 8
3401.10 14
3401.23 21
3401.37 28
3401.50 33
3401.63 37
3401.77 40
3401.90 42
3402.04 43
3402.17 43
3402.30 42
3402.44 39
3402.57 37
3402.70 35
3402.84 33
3402.97 32
3403.11 31
3403.24 31
3403.37 32
3403.51 33
3403.64 33
3403.78 34
3403.91 34
3404.04 36
3404.18 38
3404.31 40
3404.44 44
3404.58 47
3404.71 50
3404.85 53
3404.98 55
3405.11 58
3405.25 61
3405.38 64
3405.52 67
3405.65 70
3405.78 72
3405.92 75
3406.05 76
3406.19 77
3406.32 75
3406.45 73
3406.59 69
3406.72 65
3406.86 59
3406.99 54
3407.12 50
3407.26 48
3407.39 48
3407.52 51
3407.66 55
3407.79 61
3407.93 67
3408.06 73
3408.19 78
3408.33 82
3408.46 86
3408.60 89
3408.73 92
3408.86 93
3409.00 93
3409.13 92
3409.27 89
3409.40 84
3409.53 78
3409.67 71
3409.80 63
3409.94 56
3410.07 51
3410.20 48
3410.34 48
3410.47 51
3410.61 56
3410.74 62
3410.87 67
3411.01 72
3411.14 74
3411.28 73
3411.41 71
3411.54 66
3411.68 62
3411.81 58
3411.95 56
3412.08 56
3412.21 57
3412.35 59
3412.48 61
3412.62 62
3412.75 62
3412.89 60
3413.02 57
3413.15 52
3413.29 47
3413.42 41
3413.56 36
3413.69 32
3413.82 29
3413.96 28
3414.09 28
3414.23 30
3414.36 31
3414.49 33
3414.63 33
3414.76 31
3414.90 28
3415.03 24
3415.16 19
3415.30 16
3415.43 14
3415.57 13
3415.70 15
3415.84 17
3415.97 19
3416.10 20
3416.24 18
3416.37 14
3416.51 8
3416.64 3
3416.77 0
3416.91 0
3417.04 0
3417.18 4
3417.31 12
3417.44 21
3417.58 30
3417.71 37
3417.85 40
3417.98 40
3418.12 37
3418.25 31
3418.38 24
3418.52 18
3418.65 14
3418.79 11
3418.92 10
3419.05 12
3419.19 14
3419.32 18
3419.46 21
3419.59 25
3419.73 28
3419.86 29
3419.99 30
3420.13 30
3420.26 28
3420.40 25
3420.53 21
3420.66 16
3420.80 12
3420.93 9
3421.07 6
3421.20 5
3421.34 5
3421.47 5
3421.60 5
3421.74 4
3421.87 3
3422.01 0
3422.14 0
3422.28 0
3422.41 0
3422.54 0
3422.68 0
3422.81 0
3422.95 3
3423.08 14
3423.22 26
3423.35 38
3423.48 49
3423.62 58
3423.75 63
3423.89 65
3424.02 63
3424.16 60
3424.29 56
3424.42 52
3424.56 47
3424.69 43
3424.83 38
3424.96 33
3425.10 27
3425.23 22
3425.36 19
3425.50 18
3425.63 20
3425.77 25
3425.90 31
3426.04 39
3426.17 45
3426.30 50
3426.44 51
3426.57 50
3426.71 47
3426.84 42
3426.98 37
3427.11 33
3427.24 30
3427.38 28
3427.51 28
3427.65 27
3427.78 27
3427.92 26
3428.05 27
3428.18 28
3428.32 30
3428.45 33
3428.59 37
3428.72 41
3428.86 45
3428.99 48
3429.13 50
3429.26 51
3429.39 50
3429.53 48
3429.66 44
3429.80 38
3429.93 32
3430.07 26
3430.20 20
3430.34 18
3430.47 18
3430.60 20
3430.74 25
3430.87 31
3431.01 37
3431.14 44
3431.28 52
3431.41 59
3431.54 67
3431.68 76
3431.81 84
3431.95 91
3432.08 96
3432.22 100
3432.35 103
3432.49 105
3432.62 107
3432.75 110
3432.89 114
3433.02 118
3433.16 122
3433.29 124
3433.43 124
3433.56 123
3433.70 120
3433.83 117
3433.96 115
3434.10 114
3434.23 115
3434.37 117
3434.50 119
3434.64 121
3434.77 123
3434.91 123
3435.04 122
3435.18 120
3435.31 118
3435.44 117
3435.58 116
3435.71 115
3435.85 114
3435.98 112
3436.12 109
3436.25 104
3436.39 98
3436.52 92
3436.65 85
3436.79 80
3436.92 76
3437.06 74
3437.19 73
3437.33 71
3437.46 69
3437.60 66
3437.73 61
3437.87 56
3438.00 50
3438.13 46
3438.27 42
3438.40 40
3438.54 39
3438.67 38
3438.81 37
3438.94 37
3439.08 38
3439.21 40
3439.35 46
3439.48 56
3439.61 69
3439.75 84
3439.88 99
3440.02 113
3440.15 123
3440.29 130
3440.42 132
3440.56 131
3440.69 127
3440.83 122
3440.96 118
3441.10 115
3441.23 115
3441.36 117
3441.50 121
3441.63 125
3441.77 128
3441.90 129
3442.04 126
3442.17 119
3442.31 108
3442.44 94
3442.58 78
3442.71 64
3442.85 51
3442.98 42
3443.11 36
3443.25 34
3443.38 35
3443.52 36
3443.65 38
3443.79 38
3443.92 36
3444.06 34
3444.19 31
3444.33 28
3444.46 27
3444.60 27
3444.73 30
3444.87 35
3445.00 41
3445.14 47
3445.27 52
3445.40 56
3445.54 58
3445.67 58
3445.81 56
3445.94 54
3446.08 53
3446.21 51
3446.35 49
3446.48 46
3446.62 42
3446.75 36
3446.89 30
3447.02 24
3447.16 19
3447.29 16
3447.43 16
3447.56 18
3447.69 23
3447.83 29
3447.96 35
3448.10 41
3448.23 46
3448.37 51
3448.50 55
3448.64 58
3448.77 61
3448.91 63
3449.04 66
3449.18 70
3449.31 75
3449.45 81
3449.58 88
3449.72 95
3449.85 101
3449.99 105
3450.12 106
3450.26 105
3450.39 102
3450.52 99
3450.66 97
3450.79 97
3450.93 100
3451.06 104
3451.20 110
3451.33 117
3451.47 123
3451.60 129
3451.74 134
3451.87 139
3452.01 144
3452.14 147
3452.28 150
3452.41 151
3452.55 150
3452.68 147
3452.82 143
3452.95 138
3453.09 134
3453.22 129
3453.36 125
3453.49 121
3453.63 115
3453.76 107
3453.90 97
3454.03 87
3454.17 76
3454.30 66
3454.43 58
3454.57 53
3454.70 51
3454.84 52
3454.97 56
3455.11 61
3455.24 68
3455.38 75
3455.51 82
3455.65 88
3455.78 93
3455.92 98
3456.05 102
3456.19 107
3456.32 112
3456.46 118
3456.59 124
3456.73 130
3456.86 134
3457.00 135
3457.13 135
3457.27 131
3457.40 126
3457.54 118
3457.67 110
3457.81 101
3457.94 93
3458.08 87
3458.21 83
3458.35 81
3458.48 82
3458.62 86
3458.75 92
3458.89 98
3459.02 103
3459.16 107
3459.29 108
3459.43 106
3459.56 102
3459.70 97
3459.83 93
3459.97 90
3460.10 87
3460.24 86
3460.37 86
3460.51 86
3460.64 87
3460.78 89
3460.91 91
3461.05 94
3461.18 97
3461.32 98
3461.45 97
3461.59 95
3461.72 90
3461.86 85
3461.99 80
3462.13 78
3462.26 79
3462.40 82
3462.53 88
3462.67 96
3462.80 102
3462.94 107
3463.07 109
3463.21 109
3463.34 107
3463.48 102
3463.61 95
3463.75 86
3463.88 77
3464.02 66
3464.15 55
3464.29 45
3464.42 37
3464.56 31
3464.69 26
3464.83 24
3464.96 24
3465.10 25
3465.23 27
3465.37 30
3465.50 32
3465.64 34
3465.77 34
3465.91 33
3466.04 31
3466.18 28
3466.31 26
3466.45 25
3466.58 25
3466.72 27
3466.85 30
3466.99 33
3467.12 36
3467.26 37
3467.39 36
3467.53 34
3467.67 31
3467.80 28
3467.94 26
3468.07 27
3468.21 31
3468.34 37
3468.48 44
3468.61 52
3468.75 60
3468.88 67
3469.02 73
3469.15 77
3469.29 79
3469.42 80
3469.56 80
3469.69 78
3469.83 74
3469.96 69
3470.10 63
3470.23 58
3470.37 52
3470.50 47
3470.64 42
3470.77 38
3470.91 34
3471.04 30
3471.18 27
3471.31 24
3471.45 22
3471.59 22
3471.72 23
3471.86 24
3471.99 25
3472.13 24
3472.26 22
3472.40 19
3472.53 14
3472.67 9
3472.80 6
3472.94 5
3473.07 8
3473.21 13
3473.34 21
3473.48 29
3473.61 36
3473.75 41
3473.88 45
3474.02 47
3474.15 48
3474.29 49
3474.43 49
3474.56 49
3474.70 48
3474.83 45
3474.97 41
3475.10 35
3475.24 28
3475.37 20
3475.51 12
3475.64 4
3475.78 0
3475.91 0
3476.05 0
3476.18 0
3476.32 0
3476.45 0
3476.59 0
3476.72 0
3476.86 0
3477.00 4
3477.13 9
3477.27 15
3477.40 21
3477.54 27
3477.67 33
3477.81 39
3477.94 45
3478.08 51
3478.21 57
3478.35 63
3478.48 67
3478.62 71
3478.75 74
3478.89 75
3479.03 74
3479.16 72
3479.30 69
3479.43 65
3479.57 62
3479.70 59
3479.84 57
3479.97 56
3480.11 54
3480.24 51
3480.38 47
3480.51 42
3480.65 37
3480.79 32
3480.92 27
3481.06 22
3481.19 19
3481.33 15
3481.46 12
3481.60 9
3481.73 6
3481.87 4
3482.00 3
3482.14 3
3482.27 4
3482.41 6
3482.55 9
3482.68 10
3482.82 11
3482.95 9
3483.09 6
3483.22 2
3483.36 0
3483.49 0
3483.63 0
3483.76 2
3483.90 10
3484.04 20
3484.17 30
3484.31 40
3484.44 46
3484.58 50
3484.71 49
3484.85 44
3484.98 36
3485.12 25
3485.25 14
3485.39 3
3485.53 0
3485.66 0
3485.80 0
3485.93 0
3486.07 0
3486.20 0
3486.34 0
3486.47 0
3486.61 4
3486.74 13
3486.88 21
3487.02 29
3487.15 36
3487.29 41
3487.42 45
3487.56 48
3487.69 50
3487.83 53
3487.96 54
3488.10 55
3488.24 54
3488.37 51
3488.51 47
3488.64 42
3488.78 36
3488.91 31
3489.05 27
3489.18 25
3489.32 25
3489.46 28
3489.59 32
3489.73 39
3489.86 46
3490.00 55
3490.13 63
3490.27 72
3490.40 79
3490.54 84
3490.68 88
3490.81 88
3490.95 87
3491.08 84
3491.22 82
3491.35 80
3491.49 81
3491.62 83
3491.76 89
3491.90 95
3492.03 103
3492.17 110
3492.30 116
3492.44 120
3492.57 120
3492.71 119
3492.85 115
3492.98 109
3493.12 104
3493.25 98
3493.39 94
3493.52 91
3493.66 89
3493.79 88
3493.93 87
3494.07 87
3494.20 88
3494.34 91
3494.47 96
3494.61 103
3494.74 111
3494.88 121
3495.02 130
3495.15 138
3495.29 143
3495.42 145
3495.56 146
3495.69 144
3495.83 142
3495.97 140
3496.10 138
3496.24 138
3496.37 138
3496.51 141
3496.64 146
3496.78 154
3496.91 166
3497.05 179
3497.19 192
3497.32 205
3497.46 216
3497.59 224
3497.73 228
3497.86 229
3498.00 229
3498.14 226
3498.27 223
3498.41 219
3498.54 213
3498.68 208
3498.81 202
3498.95 195
3499.09 188
3499.22 180
3499.36 171
3499.49 162
3499.63 151
3499.77 141
3499.90 131
3500.04 123
3500.17 116
3500.31 110
3500.44 106
3500.58 102
3500.72 98
3500.85 95
3500.99 93
3501.12 92
3501.26 93
3501.39 95
3501.53 98
3501.67 100
3501.80 102
3501.94 101
3502.07 99
3502.21 95
3502.35 90
3502.48 84
3502.62 78
3502.75 73
3502.89 70
3503.02 68
3503.16 68
3503.30 70
3503.43 73
3503.57 76
3503.70 79
3503.84 80
3503.97 80
3504.11 80
3504.25 78
3504.38 77
3504.52 76
3504.65 76
3504.79 75
3504.93 73
3505.06 71
3505.20 68
3505.33 64
3505.47 61
3505.61 58
3505.74 56
3505.88 55
3506.01 55
3506.15 56
3506.28 57
3506.42 57
3506.56 57
3506.69 55
3506.83 53
3506.96 50
3507.10 48
3507.24 45
3507.37 44
3507.51 44
3507.64 45
3507.78 48
3507.92 52
3508.05 57
3508.19 64
3508.32 71
3508.46 79
3508.59 86
3508.73 90
3508.87 93
3509.00 92
3509.14 88
3509.27 82
3509.41 76
3509.55 70
3509.68 66
3509.82 63
3509.95 62
3510.09 62
3510.23 62
3510.36 62
3510.50 60
3510.63 57
3510.77 53
3510.91 48
3511.04 43
3511.18 37
3511.31 30
3511.45 22
3511.59 14
3511.72 7
3511.86 0
3511.99 0
3512.13 0
3512.27 0
3512.40 0
3512.54 0
3512.67 0
3512.81 0
3512.95 1
3513.08 2
3513.22 2
3513.35 4
3513.49 6
3513.63 9
3513.76 14
3513.90 21
3514.03 29
3514.17 38
3514.31 45
3514.44 51
3514.58 54
3514.71 55
3514.85 55
3514.99 53
3515.12 52
3515.26 52
3515.39 54
3515.53 56
3515.67 59
3515.80 63
3515.94 65
3516.07 67
3516.21 67
3516.35 66
3516.48 64
3516.62 62
3516.76 60
3516.89 60
3517.03 62
3517.16 65
3517.30 69
3517.44 74
3517.57 77
3517.71 79
3517.84 79
3517.98 77
3518.12 74
3518.25 71
3518.39 68
3518.52 65
3518.66 63
3518.80 62
3518.93 61
3519.07 60
3519.21 58
3519.34 56
3519.48 54
3519.61 50
3519.75 45
3519.89 40
3520.02 35
3520.16 29
3520.29 24
3520.43 20
3520.57 18
3520.70 16
3520.84 17
3520.98 19
3521.11 21
3521.25 23
3521.38 26
3521.52 27
3521.66 28
3521.79 28
3521.93 28
3522.06 27
3522.20 25
3522.34 23
3522.47 20
3522.61 16
3522.75 13
3522.88 10
3523.02 8
3523.15 7
3523.29 7
3523.43 8
3523.56 9
3523.70 10
3523.84 9
3523.97 8
3524.11 7
3524.24 7
3524.38 10
3524.52 15
3524.65 22
3524.79 30
3524.93 39
3525.06 46
3525.20 51
3525.33 54
3525.47 55
3525.61 54
3525.74 54
3525.88 53
3526.02 53
3526.15 53
3526.29 53
3526.42 51
3526.56 48
3526.70 44
3526.83 39
3526.97 34
3527.11 29
3527.24 26
3527.38 25
3527.51 26
3527.65 29
3527.79 34
3527.92 39
3528.06 45
3528.20 50
3528.33 54
3528.47 56
3528.60 56
3528.74 56
3528.88 55
3529.01 54
3529.15 54
3529.29 55
3529.42 55
3529.56 57
3529.70 58
3529.83 60
3529.97 63
3530.10 66
3530.24 69
3530.38 71
3530.51 72
3530.65 70
3530.79 66
3530.92 61
3531.06 55
3531.20 50
3531.33 47
3531.47 45
3531.60 44
3531.74 43
3531.88 41
3532.01 37
3532.15 32
3532.29 25
3532.42 19
3532.56 14
3532.70 12
3532.83 13
3532.97 18
3533.10 25
3533.24 33
3533.38 42
3533.51 51
3533.65 57
3533.79 62
3533.92 64
3534.06 64
3534.20 63
3534.33 60
3534.47 56
3534.60 52
3534.74 48
3534.88 44
3535.01 39
3535.15 34
3535.29 29
3535.42 25
3535.56 21
3535.70 19
3535.83 18
3535.97 18
3536.11 18
3536.24 18
3536.38 17
3536.52 15
3536.65 11
3536.79 8
3536.92 5
3537.06 5
3537.20 8
3537.33 14
3537.47 23
3537.61 35
3537.74 47
3537.88 59
3538.02 70
3538.15 78
3538.29 84
3538.43 87
3538.56 89
3538.70 88
3538.84 86
3538.97 82
3539.11 76
3539.25 70
3539.38 62
3539.52 55
3539.65 48
3539.79 42
3539.93 37
3540.06 34
3540.20 33
3540.34 34
3540.47 37
3540.61 40
3540.75 45
3540.88 50
3541.02 56
3541.16 61
3541.29 66
3541.43 69
3541.57 70
3541.70 69
3541.84 65
3541.98 60
3542.11 55
3542.25 50
3542.39 46
3542.52 44
3542.66 45
3542.80 47
3542.93 50
3543.07 53
3543.21 56
3543.34 58
3543.48 60
3543.62 61
3543.75 63
3543.89 67
3544.02 73
3544.16 82
3544.30 95
3544.43 110
3544.57 126
3544.71 141
3544.84 154
3544.98 163
3545.12 170
3545.25 174
3545.39 177
3545.53 181
3545.66 187
3545.80 194
3545.94 202
3546.07 210
3546.21 217
3546.35 223
3546.48 228
3546.62 232
3546.76 237
3546.89 244
3547.03 252
3547.17 261
3547.30 271
3547.44 280
3547.58 286
3547.71 289
3547.85 288
3547.99 283
3548.12 274
3548.26 263
3548.40 251
3548.53 239
3548.67 228
3548.81 218
3548.94 210
3549.08 203
3549.22 198
3549.35 193
3549.49 188
3549.63 182
3549.76 175
3549.90 167
3550.04 158
3550.18 148
3550.31 138
3550.45 130
3550.59 123
3550.72 118
3550.86 115
3551.00 114
3551.13 114
3551.27 115
3551.41 117
3551.54 118
3551.68 120
3551.82 120
3551.95 120
3552.09 118
3552.23 115
3552.36 112
3552.50 108
3552.64 105
3552.77 102
3552.91 99
3553.05 97
3553.18 94
3553.32 91
3553.46 87
3553.59 83
3553.73 78
3553.87 73
3554.00 68
3554.14 62
3554.28 58
3554.42 54
3554.55 51
3554.69 50
3554.83 52
3554.96 55
3555.10 61
3555.24 67
3555.37 74
3555.51 80
3555.65 85
3555.78 88
3555.92 89
3556.06 88
3556.19 85
3556.33 80
3556.47 74
3556.60 67
3556.74 59
3556.88 53
3557.01 49
3557.15 47
3557.29 46
3557.43 47
3557.56 48
3557.70 48
3557.84 45
3557.97 41
3558.11 34
3558.25 28
3558.38 23
3558.52 19
3558.66 19
3558.79 22
3558.93 26
3559.07 31
3559.21 36
3559.34 40
3559.48 44
3559.62 46
3559.75 49
3559.89 52
3560.03 55
3560.16 57
3560.30 58
3560.44 58
3560.57 55
3560.71 50
3560.85 45
3560.99 40
3561.12 36
3561.26 34
3561.40 34
3561.53 35
3561.67 36
3561.81 36
3561.94 34
3562.08 31
3562.22 28
3562.35 25
3562.49 24
3562.63 24
3562.77 27
3562.90 31
3563.04 37
3563.18 42
3563.31 47
3563.45 51
3563.59 53
3563.72 53
3563.86 52
3564.00 50
3564.14 47
3564.27 44
3564.41 41
3564.55 39
3564.68 38
3564.82 37
3564.96 38
3565.09 39
3565.23 40
3565.37 40
3565.51 39
3565.64 38
3565.78 36
3565.92 35
3566.05 35
3566.19 36
3566.33 38
3566.46 42
3566.60 47
3566.74 52
3566.88 56
3567.01 60
3567.15 63
3567.29 66
3567.42 68
3567.56 69
3567.70 69
3567.84 67
3567.97 65
3568.11 62
3568.25 58
3568.38 54
3568.52 52
3568.66 52
3568.79 54
3568.93 57
3569.07 61
3569.21 65
3569.34 67
3569.48 68
3569.62 66
3569.75 62
3569.89 58
3570.03 52
3570.17 47
3570.30 43
3570.44 39
3570.58 37
3570.71 36
3570.85 36
3570.99 37
3571.13 37
3571.26 38
3571.40 40
3571.54 41
3571.67 44
3571.81 49
3571.95 56
3572.09 63
3572.22 72
3572.36 81
3572.50 89
3572.63 95
3572.77 99
3572.91 100
3573.05 99
3573.18 96
3573.32 91
3573.46 85
3573.59 77
3573.73 69
3573.87 61
3574.01 53
3574.14 47
3574.28 42
3574.42 38
3574.55 36
3574.69 35
3574.83 34
3574.97 32
3575.10 29
3575.24 24
3575.38 18
3575.52 11
3575.65 6
3575.79 2
3575.93 1
3576.06 3
3576.20 7
3576.34 11
3576.48 16
3576.61 20
3576.75 22
3576.89 23
3577.02 21
3577.16 17
3577.30 13
3577.44 8
3577.57 3
3577.71 0
3577.85 0
3577.99 0
3578.12 0
3578.26 2
3578.40 7
3578.53 14
3578.67 20
3578.81 26
3578.95 31
3579.08 35
3579.22 39
3579.36 42
3579.50 45
3579.63 48
3579.77 51
3579.91 54
3580.04 55
3580.18 55
3580.32 53
3580.46 50
3580.59 46
3580.73 42
3580.87 39
3581.01 37
3581.14 36
3581.28 36
3581.42 35
3581.56 35
3581.69 32
3581.83 29
3581.97 25
3582.10 21
3582.24 19
3582.38 19
3582.52 22
3582.65 28
3582.79 37
3582.93 47
3583.07 56
3583.20 65
3583.34 72
3583.48 78
3583.62 82
3583.75 84
3583.89 84
3584.03 84
3584.17 82
3584.30 79
3584.44 75
3584.58 70
3584.71 65
3584.85 60
3584.99 55
3585.13 51
3585.26 48
3585.40 45
3585.54 41
3585.68 37
3585.81 32
3585.95 26
3586.09 20
3586.23 16
3586.36 13
3586.50 13
3586.64 15
3586.78 20
3586.91 27
3587.05 34
3587.19 42
3587.33 49
3587.46 56
3587.60 62
3587.74 68
3587.88 74
3588.01 79
3588.15 82
3588.29 86
3588.43 88
3588.56 91
3588.70 93
3588.84 96
3588.98 98
3589.11 101
3589.25 103
3589.39 103
3589.53 100
3589.66 95
3589.80 87
3589.94 77
3590.08 68
3590.21 60
3590.35 54
3590.49 51
3590.63 50
3590.76 49
3590.90 49
3591.04 48
3591.18 47
3591.31 45
3591.45 42
3591.59 40
3591.73 39
3591.86 39
3592.00 40
3592.14 42
3592.28 45
3592.41 49
3592.55 52
3592.69 56
3592.83 58
3592.96 59
3593.10 60
3593.24 60
3593.38 60
3593.51 61
3593.65 64
3593.79 67
3593.93 71
3594.06 75
3594.20 76
3594.34 76
3594.48 72
3594.61 67
3594.75 60
3594.89 52
3595.03 45
3595.16 39
3595.30 34
3595.44 30
3595.58 27
3595.71 24
3595.85 20
3595.99 16
3596.13 12
3596.27 8
3596.40 5
3596.54 2
3596.68 0
3596.82 0
3596.95 0
3597.09 0
3597.23 0
3597.37 0
3597.50 0
3597.64 0
3597.78 0
3597.92 0
3598.05 1
3598.19 4
3598.33 8
3598.47 12
3598.61 16
3598.74 19
3598.88 22
3599.02 23
3599.16 23
3599.29 22
3599.43 22
3599.57 21
3599.71 21
3599.84 22
3599.98 23
3600.12 25
3600.26 27
3600.39 29
3600.53 30
3600.67 32
3600.81 32
3600.95 32
3601.08 31
3601.22 29
3601.36 25
3601.50 21
3601.63 17
3601.77 12
3601.91 9
3602.05 6
3602.19 4
3602.32 4
3602.46 5
3602.60 7
3602.74 10
3602.87 13
3603.01 16
3603.15 20
3603.29 23
3603.42 27
3603.56 30
3603.70 33
3603.84 33
3603.98 32
3604.11 29
3604.25 25
3604.39 21
3604.53 17
3604.66 14
3604.80 12
3604.94 12
3605.08 13
3605.22 16
3605.35 22
3605.49 29
3605.63 37
3605.77 46
3605.90 54
3606.04 61
3606.18 65
3606.32 67
3606.46 66
3606.59 63
3606.73 59
3606.87 55
3607.01 52
3607.15 51
3607.28 52
3607.42 54
3607.56 57
3607.70 61
3607.83 65
3607.97 68
3608.11 71
3608.25 73
3608.39 75
3608.52 75
3608.66 74
3608.80 72
3608.94 68
3609.07 62
3609.21 55
3609.35 47
3609.49 41
3609.63 36
3609.76 34
3609.90 35
3610.04 38
3610.18 43
3610.32 48
3610.45 53
3610.59 57
3610.73 60
3610.87 63
3611.01 65
3611.14 68
3611.28 71
3611.42 74
3611.56 77
3611.69 80
3611.83 82
3611.97 84
3612.11 86
3612.25 87
3612.38 88
3612.52 89
3612.66 88
3612.80 86
3612.94 83
3613.07 78
3613.21 72
3613.35 65
3613.49 58
3613.63 52
3613.76 46
3613.90 40
3614.04 36
3614.18 33
3614.32 31
3614.45 30
3614.59 29
3614.73 28
3614.87 26
3615.01 25
3615.14 24
3615.28 25
3615.42 26
3615.56 28
3615.70 31
3615.83 34
3615.97 36
3616.11 37
3616.25 37
3616.39 35
3616.52 34
3616.66 34
3616.80 35
3616.94 37
3617.08 41
3617.21 46
3617.35 50
3617.49 53
3617.63 54
3617.77 53
3617.90 51
3618.04 49
3618.18 47
3618.32 45
3618.46 45
3618.59 47
3618.73 50
3618.87 53
3619.01 58
3619.15 61
3619.28 64
3619.42 65
3619.56 64
3619.70 60
3619.84 54
3619.97 46
3620.11 37
3620.25 29
3620.39 22
3620.53 16
3620.66 12
3620.80 9
3620.94 8
3621.08 6
3621.22 3
3621.36 0
3621.49 0
3621.63 0
3621.77 0
3621.91 0
3622.05 0
3622.18 0
3622.32 0
3622.46 12
3622.60 26
3622.74 40
3622.87 53
3623.01 64
3623.15 70
3623.29 73
3623.43 72
3623.56 69
3623.70 63
3623.84 57
3623.98 51
3624.12 47
3624.26 43
3624.39 41
3624.53 41
3624.67 41
3624.81 42
3624.95 44
3625.08 45
3625.22 47
3625.36 48
3625.50 49
3625.64 50
3625.78 52
3625.91 53
3626.05 53
3626.19 53
3626.33 52
3626.47 50
3626.60 47
3626.74 43
3626.88 39
3627.02 35
3627.16 32
3627.30 28
3627.43 24
3627.57 21
3627.71 19
3627.85 16
3627.99 15
3628.12 14
3628.26 13
3628.40 14
3628.54 15
3628.68 17
3628.82 20
3628.95 24
3629.09 28
3629.23 33
3629.37 38
3629.51 43
3629.65 46
3629.78 49
3629.92 51
3630.06 52
3630.20 52
3630.34 52
3630.48 52
3630.61 51
3630.75 50
3630.89 49
3631.03 48
3631.17 46
3631.30 45
3631.44 44
3631.58 45
3631.72 47
3631.86 51
3632.00 56
3632.13 62
3632.27 68
3632.41 75
3632.55 80
3632.69 85
3632.83 88
3632.96 90
3633.10 91
3633.24 92
3633.38 92
3633.52 92
3633.66 92
3633.79 91
3633.93 88
3634.07 83
3634.21 76
3634.35 68
3634.49 59
3634.62 50
3634.76 42
3634.90 36
3635.04 32
3635.18 29
3635.32 29
3635.45 30
3635.59 32
3635.73 36
3635.87 40
3636.01 44
3636.15 46
3636.28 48
3636.42 47
3636.56 44
3636.70 39
3636.84 34
3636.98 30
3637.12 28
3637.25 28
3637.39 30
3637.53 33
3637.67 36
3637.81 38
3637.95 38
3638.08 35
3638.22 31
3638.36 26
3638.50 22
3638.64 19
3638.78 17
3638.91 18
3639.05 19
3639.19 22
3639.33 24
3639.47 27
3639.61 29
3639.75 30
3639.88 32
3640.02 33
3640.16 34
3640.30 34
3640.44 33
3640.58 32
3640.71 29
3640.85 24
3640.99 20
3641.13 15
3641.27 11
3641.41 9
3641.55 8
3641.68 11
3641.82 15
3641.96 20
3642.10 25
3642.24 30
3642.38 34
3642.51 36
3642.65 39
3642.79 41
3642.93 44
3643.07 48
3643.21 52
3643.35 56
3643.48 59
3643.62 60
3643.76 61
3643.90 59
3644.04 57
3644.18 55
3644.32 52
3644.45 49
3644.59 47
3644.73 45
3644.87 45
3645.01 45
3645.15 48
3645.29 51
3645.42 55
3645.56 59
3645.70 62
3645.84 65
3645.98 66
3646.12 66
3646.25 65
3646.39 63
3646.53 61
3646.67 57
3646.81 52
3646.95 48
3647.09 44
3647.23 41
3647.36 40
3647.50 41
3647.64 45
3647.78 52
3647.92 59
3648.06 66
3648.20 71
3648.33 74
3648.47 73
3648.61 69
3648.75 64
3648.89 58
3649.03 53
3649.17 50
3649.30 50
3649.44 52
3649.58 56
3649.72 61
3649.86 66
3650.00 71
3650.14 73
3650.27 73
3650.41 69
3650.55 63
3650.69 56
3650.83 47
3650.97 38
3651.11 30
3651.25 23
3651.38 17
3651.52 14
3651.66 11
3651.80 11
3651.94 12
3652.08 14
3652.22 17
3652.35 22
3652.49 28
3652.63 33
3652.77 37
3652.91 39
3653.05 38
3653.19 34
3653.33 28
3653.46 20
3653.60 11
3653.74 4
3653.88 0
3654.02 0
3654.16 0
3654.30 1
3654.44 5
3654.57 10
3654.71 15
3654.85 19
3654.99 23
3655.13 26
3655.27 30
3655.41 33
3655.55 37
3655.68 39
3655.82 39
3655.96 36
3656.10 31
3656.24 23
3656.38 14
3656.52 4
3656.66 0
3656.79 0
3656.93 0
3657.07 0
3657.21 0
3657.35 0
3657.49 0
3657.63 0
3657.77 3
3657.90 9
3658.04 14
3658.18 18
3658.32 21
3658.46 21
3658.60 21
3658.74 18
3658.88 15
3659.01 11
3659.15 7
3659.29 3
3659.43 0
3659.57 0
3659.71 0
3659.85 0
3659.99 0
3660.13 0
3660.26 0
3660.40 0
3660.54 4
3660.68 13
3660.82 21
3660.96 29
3661.10 34
3661.24 36
3661.37 34
3661.51 30
3661.65 24
3661.79 19
3661.93 15
3662.07 13
3662.21 15
3662.35 18
3662.49 24
3662.62 31
3662.76 38
3662.90 45
3663.04 50
3663.18 53
3663.32 55
3663.46 57
3663.60 57
3663.74 57
3663.87 56
3664.01 53
3664.15 49
3664.29 44
3664.43 39
3664.57 35
3664.71 32
3664.85 32
3664.99 35
3665.12 41
3665.26 49
3665.40 57
3665.54 64
3665.68 71
3665.82 77
3665.96 82
3666.10 86
3666.24 89
3666.38 90
3666.51 89
3666.65 86
3666.79 79
3666.93 71
3667.07 61
3667.21 51
3667.35 42
3667.49 32
3667.63 24
3667.77 17
3667.90 10
3668.04 5
3668.18 0
3668.32 0
3668.46 0
3668.60 0
3668.74 0
3668.88 0
3669.02 0
3669.15 0
3669.29 0
3669.43 2
3669.57 6
3669.71 10
3669.85 14
3669.99 18
3670.13 20
3670.27 22
3670.41 23
3670.55 24
3670.68 24
3670.82 25
3670.96 26
3671.10 26
3671.24 26
3671.38 26
3671.52 25
3671.66 23
3671.80 22
3671.94 22
3672.07 23
3672.21 26
3672.35 29
3672.49 31
3672.63 34
3672.77 35
3672.91 36
3673.05 36
3673.19 36
3673.33 37
3673.47 39
3673.60 43
3673.74 47
3673.88 51
3674.02 54
3674.16 57
3674.30 59
3674.44 60
3674.58 60
3674.72 59
3674.86 59
3675.00 58
3675.13 59
3675.27 59
3675.41 60
3675.55 60
3675.69 60
3675.83 60
3675.97 59
3676.11 58
3676.25 58
3676.39 59
3676.53 60
3676.67 62
3676.80 64
3676.94 64
3677.08 63
3677.22 60
3677.36 55
3677.50 50
3677.64 44
3677.78 39
3677.92 35
3678.06 31
3678.20 28
3678.33 23
3678.47 19
3678.61 14
3678.75 9
3678.89 6
3679.03 5
3679.17 8
3679.31 13
3679.45 22
3679.59 32
3679.73 43
3679.87 55
3680.01 64
3680.14 72
3680.28 78
3680.42 82
3680.56 85
3680.70 87
3680.84 88
3680.98 90
3681.12 93
3681.26 96
3681.40 99
3681.54 101
3681.68 102
3681.82 101
3681.95 100
3682.09 96
3682.23 91
3682.37 86
3682.51 80
3682.65 74
3682.79 68
3682.93 63
3683.07 58
3683.21 54
3683.35 50
3683.49 47
3683.63 44
3683.76 40
3683.90 36
3684.04 31
3684.18 26
3684.32 22
3684.46 18
3684.60 16
3684.74 15
3684.88 15
3685.02 16
3685.16 18
3685.30 19
3685.44 21
3685.58 23
3685.72 24
3685.85 25
3685.99 25
3686.13 25
3686.27 23
3686.41 20
3686.55 16
3686.69 12
3686.83 7
3686.97 2
3687.11 0
3687.25 0
3687.39 0
3687.53 0
3687.67 0
3687.81 0
3687.94 0
3688.08 2
3688.22 4
3688.36 6
3688.50 6
3688.64 5
3688.78 4
3688.92 1
3689.06 0
3689.20 0
3689.34 0
3689.48 0
3689.62 0
3689.76 0
3689.90 0
3690.04 3
3690.17 6
3690.31 11
3690.45 15
3690.59 20
3690.73 23
3690.87 25
3691.01 24
3691.15 22
3691.29 19
3691.43 14
3691.57 9
3691.71 4
3691.85 0
3691.99 0
3692.13 0
3692.27 0
3692.41 0
3692.54 0
3692.68 0
3692.82 1
3692.96 5
3693.10 9
3693.24 13
3693.38 17
3693.52 19
3693.66 20
3693.80 20
3693.94 20
3694.08 19
3694.22 18
3694.36 18
3694.50 18
3694.64 18
3694.78 19
3694.92 21
3695.06 23
3695.19 25
3695.33 27
3695.47 30
3695.61 34
3695.75 38
3695.89 42
3696.03 46
3696.17 50
3696.31 52
3696.45 53
3696.59 52
3696.73 50
3696.87 46
3697.01 42
3697.15 38
3697.29 33
3697.43 29
3697.57 26
3697.71 22
3697.85 19
3697.99 17
3698.12 15
3698.26 16
3698.40 18
3698.54 22
3698.68 28
3698.82 35
3698.96 42
3699.10 47
3699.24 51
3699.38 52
3699.52 51
3699.66 48
3699.80 44
3699.94 38
3700.08 33
3700.22 27
3700.36 21
3700.50 16
3700.64 11
3700.78 8
3700.92 6
3701.06 5
3701.20 6
3701.34 8
3701.47 10
3701.61 13
3701.75 15
3701.89 16
3702.03 17
3702.17 18
3702.31 18
3702.45 20
3702.59 23
3702.73 27
3702.87 34
3703.01 43
3703.15 53
3703.29 65
3703.43 76
3703.57 87
3703.71 97
3703.85 104
3703.99 109
3704.13 110
3704.27 109
3704.41 106
3704.55 102
3704.69 97
3704.83 93
3704.97 91
3705.11 92
3705.25 97
3705.39 104
3705.52 113
3705.66 123
3705.80 132
3705.94 138
3706.08 142
3706.22 144
3706.36 145
3706.50 145
3706.64 147
3706.78 150
3706.92 154
3707.06 160
3707.20 164
3707.34 168
3707.48 169
3707.62 168
3707.76 164
3707.90 158
3708.04 151
3708.18 145
3708.32 140
3708.46 135
3708.60 133
3708.74 131
3708.88 131
3709.02 132
3709.16 132
3709.30 132
3709.44 132
3709.58 130
3709.72 128
3709.86 126
3710.00 124
3710.14 124
3710.28 125
3710.42 128
3710.56 131
3710.70 133
3710.84 135
3710.97 133
3711.11 129
3711.25 123
3711.39 116
3711.53 108
3711.67 103
3711.81 98
3711.95 97
3712.09 96
3712.23 97
3712.37 98
3712.51 98
3712.65 97
3712.79 95
3712.93 91
3713.07 87
3713.21 83
3713.35 82
3713.49 82
3713.63 85
3713.77 91
3713.91 98
3714.05 105
3714.19 111
3714.33 116
3714.47 118
3714.61 118
3714.75 116
3714.89 112
3715.03 109
3715.17 106
3715.31 104
3715.45 102
3715.59 100
3715.73 98
3715.87 97
3716.01 95
3716.15 93
3716.29 92
3716.43 91
3716.57 91
3716.71 90
3716.85 90
3716.99 89
3717.13 88
3717.27 86
3717.41 84
3717.55 82
3717.69 79
3717.83 77
3717.97 74
3718.11 71
3718.25 67
3718.39 64
3718.53 61
3718.67 58
3718.81 56
3718.95 55
3719.09 53
3719.23 51
3719.37 49
3719.51 46
3719.65 43
3719.79 41
3719.93 40
3720.07 40
3720.21 41
3720.35 42
3720.49 43
3720.63 42
3720.77 38
3720.91 33
3721.05 26
3721.19 18
3721.33 10
3721.47 4
3721.61 0
3721.75 0
3721.89 0
3722.03 0
3722.17 2
3722.31 6
3722.45 10
3722.59 14
3722.73 16
3722.87 17
3723.01 17
3723.15 16
3723.29 15
3723.43 14
3723.57 14
3723.71 16
3723.85 18
3723.99 22
3724.13 25
3724.27 29
3724.41 32
3724.55 35
3724.69 37
3724.83 38
3724.97 39
3725.11 41
3725.25 43
3725.39 47
3725.53 53
3725.67 59
3725.81 65
3725.95 69
3726.09 72
3726.23 73
3726.37 74
3726.51 74
3726.65 75
3726.79 78
3726.93 82
3727.07 86
3727.21 89
3727.35 90
3727.49 89
3727.63 86
3727.77 82
3727.91 78
3728.05 74
3728.19 71
3728.33 67
3728.47 62
3728.61 57
3728.75 50
3728.89 44
3729.03 38
3729.17 33
3729.31 31
3729.45 31
3729.59 34
3729.73 38
3729.87 43
3730.01 49
3730.15 53
3730.29 56
3730.43 58
3730.57 59
3730.71 60
3730.85 60
3730.99 60
3731.13 60
3731.27 61
3731.41 61
3731.55 61
3731.69 62
3731.83 63
3731.97 65
3732.11 67
3732.25 68
3732.39 69
3732.53 68
3732.67 66
3732.82 63
3732.96 60
3733.10 56
3733.24 53
3733.38 52
3733.52 51
3733.66 50
3733.80 51
3733.94 51
3734.08 51
3734.22 52
3734.36 51
3734.50 51
3734.64 50
3734.78 47
3734.92 44
3735.06 38
3735.20 31
3735.34 23
3735.48 14
3735.62 5
3735.76 0
3735.90 0
3736.04 0
3736.18 0
3736.32 0
3736.46 0
3736.60 0
3736.74 0
3736.88 1
3737.02 9
3737.16 16
3737.30 23
3737.44 28
3737.58 31
3737.72 33
3737.86 34
3738.00 34
3738.14 36
3738.29 39
3738.43 43
3738.57 48
3738.71 54
3738.85 60
3738.99 64
3739.13 67
3739.27 68
3739.41 65
3739.55 61
3739.69 55
3739.83 47
3739.97 38
3740.11 30
3740.25 22
3740.39 15
3740.53 9
3740.67 5
3740.81 2
3740.95 2
3741.09 5
3741.23 10
3741.37 16
3741.51 23
3741.65 30
3741.79 36
3741.93 40
3742.07 40
3742.21 39
3742.36 36
3742.50 31
3742.64 27
3742.78 22
3742.92 19
3743.06 16
3743.20 14
3743.34 13
3743.48 12
3743.62 11
3743.76 9
3743.90 8
3744.04 6
3744.18 6
3744.32 6
3744.46 8
3744.60 12
3744.74 16
3744.88 21
3745.02 27
3745.16 32
3745.30 37
3745.44 41
3745.58 44
3745.73 48
3745.87 50
3746.01 52
3746.15 53
3746.29 52
3746.43 50
3746.57 47
3746.71 44
3746.85 43
3746.99 44
3747.13 49
3747.27 56
3747.41 66
3747.55 77
3747.69 88
3747.83 97
3747.97 103
3748.11 106
3748.25 107
3748.39 106
3748.53 103
3748.68 101
3748.82 99
3748.96 99
3749.10 101
3749.24 104
3749.38 108
3749.52 112
3749.66 115
3749.80 118
3749.94 119
3750.08 119
3750.22 118
3750.36 116
3750.50 114
3750.64 111
3750.78 108
3750.92 104
3751.06 99
3751.20 95
3751.35 92
3751.49 91
3751.63 92
3751.77 94
3751.91 99
3752.05 103
3752.19 106
3752.33 108
3752.47 108
3752.61 106
3752.75 103
3752.89 100
3753.03 98
3753.17 97
3753.31 97
3753.45 97
3753.59 98
3753.74 99
3753.88 101
3754.02 102
3754.16 104
3754.30 106
3754.44 108
3754.58 110
3754.72 111
3754.86 110
3755.00 109
3755.14 106
3755.28 103
3755.42 101
3755.56 99
3755.70 100
3755.84 103
3755.99 108
3756.13 115
3756.27 123
3756.41 131
3756.55 138
3756.69 143
3756.83 145
3756.97 144
3757.11 140
3757.25 134
3757.39 127
3757.53 119
3757.67 110
3757.81 103
3757.95 98
3758.10 95
3758.24 96
3758.38 100
3758.52 107
3758.66 116
3758.80 125
3758.94 134
3759.08 141
3759.22 146
3759.36 150
3759.50 152
3759.64 153
3759.78 153
3759.92 151
3760.06 149
3760.21 144
3760.35 138
3760.49 132
3760.63 126
3760.77 121
3760.91 117
3761.05 115
3761.19 114
3761.33 114
3761.47 114
3761.61 113
3761.75 113
3761.89 112
3762.04 113
3762.18 115
3762.32 118
3762.46 122
3762.60 126
3762.74 130
3762.88 133
3763.02 135
3763.16 136
3763.30 136
3763.44 136
3763.58 135
3763.72 134
3763.87 131
3764.01 128
3764.15 123
3764.29 118
3764.43 113
3764.57 107
3764.71 102
3764.85 96
3764.99 91
3765.13 86
3765.27 81
3765.41 76
3765.55 72
3765.70 68
3765.84 64
3765.98 61
3766.12 59
3766.26 57
3766.40 56
3766.54 56
3766.68 57
3766.82 59
3766.96 62
3767.10 67
3767.24 72
3767.39 77
3767.53 83
3767.67 87
3767.81 91
3767.95 94
3768.09 96
3768.23 98
3768.37 100
3768.51 104
3768.65 110
3768.79 117
3768.94 126
3769.08 134
3769.22 140
3769.36 143
3769.50 141
3769.64 135
3769.78 125
3769.92 114
3770.06 104
3770.20 96
3770.34 91
3770.49 89
3770.63 89
3770.77 89
3770.91 88
3771.05 85
3771.19 80
3771.33 75
3771.47 70
3771.61 67
3771.75 67
3771.89 71
3772.04 78
3772.18 87
3772.32 97
3772.46 108
3772.60 117
3772.74 124
3772.88 129
3773.02 130
3773.16 129
3773.30 125
3773.44 118
3773.59 111
3773.73 103
3773.87 96
3774.01 90
3774.15 85
3774.29 82
3774.43 79
3774.57 78
3774.71 77
3774.85 76
3775.00 75
3775.14 74
3775.28 73
3775.42 71
3775.56 68
3775.70 63
3775.84 56
3775.98 49
3776.12 41
3776.26 35
3776.41 31
3776.55 29
3776.69 31
3776.83 36
3776.97 42
3777.11 49
3777.25 55
3777.39 60
3777.53 64
3777.68 67
3777.82 71
3777.96 75
3778.10 81
3778.24 88
3778.38 96
3778.52 104
3778.66 111
3778.80 116
3778.94 118
3779.09 118
3779.23 114
3779.37 108
3779.51 102
3779.65 96
3779.79 92
3779.93 90
3780.07 91
3780.21 94
3780.36 100
3780.50 106
3780.64 113
3780.78 119
3780.92 124
3781.06 129
3781.20 133
3781.34 137
3781.48 141
3781.63 144
3781.77 147
3781.91 149
3782.05 149
3782.19 148
3782.33 145
3782.47 141
3782.61 135
3782.75 129
3782.90 123
3783.04 118
3783.18 115
3783.32 113
3783.46 113
3783.60 113
3783.74 114
3783.88 114
3784.02 114
3784.17 113
3784.31 110
3784.45 108
3784.59 105
3784.73 103
3784.87 102
3785.01 101
3785.15 101
3785.30 100
3785.44 99
3785.58 97
3785.72 95
3785.86 93
3786.00 91
3786.14 88
3786.28 85
3786.43 80
3786.57 74
3786.71 66
3786.85 58
3786.99 49
3787.13 42
3787.27 36
3787.41 34
3787.55 34
3787.70 35
3787.84 38
3787.98 41
3788.12 43
3788.26 45
3788.40 47
3788.54 49
3788.68 51
3788.83 55
3788.97 60
3789.11 66
3789.25 71
3789.39 74
3789.53 76
3789.67 74
3789.82 71
3789.96 67
3790.10 63
3790.24 60
3790.38 60
3790.52 63
3790.66 69
3790.80 78
3790.95 89
3791.09 101
3791.23 110
3791.37 117
3791.51 120
3791.65 119
3791.79 114
3791.93 107
3792.08 98
3792.22 91
3792.36 85
3792.50 82
3792.64 82
3792.78 84
3792.92 88
3793.07 93
3793.21 99
3793.35 103
3793.49 107
3793.63 109
3793.77 110
3793.91 108
3794.05 104
3794.20 99
3794.34 91
3794.48 82
3794.62 73
3794.76 63
3794.90 54
3795.04 47
3795.19 41
3795.33 37
3795.47 34
3795.61 33
3795.75 33
3795.89 34
3796.03 35
3796.18 36
3796.32 39
3796.46 42
3796.60 46
3796.74 51
3796.88 56
3797.02 62
3797.16 68
3797.31 75
3797.45 81
3797.59 88
3797.73 94
3797.87 99
3798.01 103
3798.15 104
3798.30 102
3798.44 97
3798.58 92
3798.72 86
3798.86 81
3799.00 80
3799.14 80
3799.29 82
3799.43 84
3799.57 84
3799.71 83
3799.85 80
3799.99 76
3800.14 71
3800.28 68
3800.42 66
3800.56 67
3800.70 70
3800.84 74
3800.98 79
3801.13 84
3801.27 88
3801.41 92
3801.55 96
3801.69 98
3801.83 99
3801.97 99
3802.12 98
3802.26 97
3802.40 95
3802.54 92
3802.68 91
3802.82 89
3802.96 88
3803.11 86
3803.25 85
3803.39 83
3803.53 81
3803.67 78
3803.81 76
3803.96 73
3804.10 70
3804.24 66
3804.38 62
3804.52 58
3804.66 55
3804.80 53
3804.95 52
3805.09 54
3805.23 57
3805.37 62
3805.51 67
3805.65 72
3805.80 76
3805.94 80
3806.08 83
3806.22 85
3806.36 87
3806.50 88
3806.65 88
3806.79 86
3806.93 84
3807.07 80
3807.21 76
3807.35 72
3807.49 68
3807.64 65
3807.78 62
3807.92 61
3808.06 61
3808.20 61
3808.34 62
3808.49 64
3808.63 65
3808.77 66
3808.91 67
3809.05 66
3809.19 65
3809.34 63
3809.48 61
3809.62 61
3809.76 61
3809.90 63
3810.04 65
3810.19 69
3810.33 72
3810.47 75
3810.61 78
3810.75 81
3810.89 82
3811.04 82
3811.18 82
3811.32 79
3811.46 75
3811.60 70
3811.74 64
3811.89 58
3812.03 52
3812.17 47
3812.31 44
3812.45 40
3812.59 38
3812.74 35
3812.88 33
3813.02 31
3813.16 29
3813.30 29
3813.44 30
3813.59 31
3813.73 34
3813.87 37
3814.01 40
3814.15 41
3814.29 42
3814.44 40
3814.58 38
3814.72 34
3814.86 29
3815.00 24
3815.15 18
3815.29 12
3815.43 8
3815.57 5
3815.71 4
3815.85 5
3816.00 8
3816.14 13
3816.28 17
3816.42 21
3816.56 24
3816.70 25
3816.85 25
3816.99 23
3817.13 22
3817.27 21
3817.41 19
3817.56 17
3817.70 14
3817.84 10
3817.98 5
3818.12 0
3818.26 0
3818.41 0
3818.55 0
3818.69 0
3818.83 0
3818.97 0
3819.12 0
3819.26 1
3819.40 5
3819.54 9
3819.68 13
3819.82 17
3819.97 21
3820.11 24
3820.25 28
3820.39 32
3820.53 34
3820.68 36
3820.82 37
3820.96 36
3821.10 35
3821.24 33
3821.38 30
3821.53 28
3821.67 26
3821.81 25
3821.95 26
3822.09 29
3822.24 35
3822.38 43
3822.52 53
3822.66 64
3822.80 74
3822.95 84
3823.09 90
3823.23 94
3823.37 95
3823.51 93
3823.65 89
3823.80 83
3823.94 76
3824.08 69
3824.22 62
3824.36 55
3824.51 48
3824.65 43
3824.79 38
3824.93 35
3825.07 33
3825.22 32
3825.36 32
3825.50 33
3825.64 35
3825.78 37
3825.93 39
3826.07 42
3826.21 45
3826.35 47
3826.49 49
3826.64 50
3826.78 49
3826.92 45
3827.06 38
3827.20 30
3827.35 20
3827.49 10
3827.63 0
3827.77 0
3827.91 0
3828.06 0
3828.20 0
3828.34 0
3828.48 0
3828.62 3
3828.77 9
3828.91 14
3829.05 19
3829.19 24
3829.33 29
3829.48 34
3829.62 38
3829.76 42
3829.90 45
3830.04 46
3830.19 47
3830.33 48
3830.47 49
3830.61 51
3830.75 54
3830.90 58
3831.04 63
3831.18 69
3831.32 76
3831.46 82
3831.61 88
3831.75 92
3831.89 95
3832.03 94
3832.17 91
3832.32 86
3832.46 78
3832.60 68
3832.74 58
3832.88 49
3833.03 41
3833.17 34
3833.31 30
3833.45 28
3833.59 28
3833.74 29
3833.88 30
3834.02 31
3834.16 31
3834.31 31
3834.45 31
3834.59 31
3834.73 30
3834.87 30
3835.02 30
3835.16 29
3835.30 28
3835.44 26
3835.58 24
3835.73 20
3835.87 15
3836.01 10
3836.15 4
3836.29 0
3836.44 0
3836.58 0
3836.72 0
3836.86 0
3837.01 0
3837.15 0
3837.29 0
3837.43 0
3837.57 4
3837.72 10
3837.86 16
3838.00 23
3838.14 31
3838.28 38
3838.43 45
3838.57 51
3838.71 56
3838.85 61
3839.00 65
3839.14 69
3839.28 74
3839.42 80
3839.56 86
3839.71 91
3839.85 96
3839.99 98
3840.13 97
3840.28 95
3840.42 90
3840.56 83
3840.70 75
3840.84 65
3840.99 55
3841.13 46
3841.27 37
3841.41 30
3841.56 26
3841.70 24
3841.84 25
3841.98 28
3842.12 31
3842.27 34
3842.41 36
3842.55 36
3842.69 34
3842.84 30
3842.98 25
3843.12 19
3843.26 13
3843.40 8
3843.55 3
3843.69 1
3843.83 2
3843.97 5
3844.12 10
3844.26 17
3844.40 25
3844.54 32
3844.69 38
3844.83 41
3844.97 42
3845.11 40
3845.25 36
3845.40 31
3845.54 26
3845.68 23
3845.82 22
3845.97 24
3846.11 30
3846.25 39
3846.39 49
3846.54 61
3846.68 72
3846.82 83
3846.96 93
3847.10 101
3847.25 109
3847.39 114
3847.53 117
3847.67 117
3847.82 114
3847.96 108
3848.10 98
3848.24 87
3848.39 75
3848.53 65
3848.67 56
3848.81 50
3848.96 46
3849.10 46
3849.24 49
3849.38 53
3849.52 57
3849.67 60
3849.81 61
3849.95 60
3850.09 57
3850.24 51
3850.38 45
3850.52 39
3850.66 34
3850.81 30
3850.95 28
3851.09 28
3851.23 29
3851.38 31
3851.52 35
3851.66 40
3851.80 46
3851.95 53
3852.09 60
3852.23 66
3852.37 71
3852.52 75
3852.66 76
3852.80 76
3852.94 73
3853.09 69
3853.23 64
3853.37 59
3853.51 56
3853.66 54
3853.80 56
3853.94 61
3854.08 69
3854.23 79
3854.37 89
3854.51 99
3854.65 106
3854.79 109
3854.94 109
3855.08 105
3855.22 98
3855.36 88
3855.51 76
3855.65 64
3855.79 52
3855.93 41
3856.08 33
3856.22 26
3856.36 22
3856.50 21
3856.65 23
3856.79 27
3856.93 33
3857.08 41
3857.22 49
3857.36 58
3857.50 65
3857.65 70
3857.79 73
3857.93 75
3858.07 76
3858.22 77
3858.36 78
3858.50 79
3858.64 81
3858.79 82
3858.93 82
3859.07 81
3859.21 78
3859.36 74
3859.50 70
3859.64 67
3859.78 66
3859.93 66
3860.07 69
3860.21 73
3860.35 77
3860.50 80
3860.64 80
3860.78 77
3860.92 71
3861.07 63
3861.21 53
3861.35 43
3861.49 34
3861.64 28
3861.78 24
3861.92 23
3862.06 22
3862.21 22
3862.35 23
3862.49 24
3862.64 25
3862.78 28
3862.92 33
3863.06 39
3863.21 46
3863.35 54
3863.49 61
3863.63 66
3863.78 69
3863.92 69
3864.06 67
3864.20 63
3864.35 57
3864.49 52
3864.63 47
3864.78 44
3864.92 41
3865.06 41
3865.20 41
3865.35 42
3865.49 42
3865.63 42
3865.77 40
3865.92 38
3866.06 36
3866.20 35
3866.34 35
3866.49 37
3866.63 40
3866.77 43
3866.92 44
3867.06 43
3867.20 39
3867.34 32
3867.49 23
3867.63 13
3867.77 4
3867.91 0
3868.06 0
3868.20 0
3868.34 0
3868.49 0
3868.63 0
3868.77 0
3868.91 0
3869.06 2
3869.20 5
3869.34 9
3869.48 11
3869.63 14
3869.77 15
3869.91 15
3870.06 16
3870.20 16
3870.34 17
3870.48 19
3870.63 21
3870.77 23
3870.91 24
3871.05 24
3871.20 23
3871.34 20
3871.48 17
3871.63 14
3871.77 13
3871.91 13
3872.05 15
3872.20 19
3872.34 21
3872.48 23
3872.63 22
3872.77 21
3872.91 18
3873.05 15
3873.20 13
3873.34 12
3873.48 13
3873.63 15
3873.77 17
3873.91 19
3874.05 20
3874.20 20
3874.34 20
3874.48 22
3874.63 24
3874.77 28
3874.91 34
3875.05 41
3875.20 47
3875.34 53
3875.48 57
3875.63 57
3875.77 55
3875.91 49
3876.05 42
3876.20 33
3876.34 26
3876.48 20
3876.63 17
3876.77 16
3876.91 17
3877.05 19
3877.20 22
3877.34 25
3877.48 28
3877.63 31
3877.77 33
3877.91 36
3878.05 37
3878.20 39
3878.34 39
3878.48 39
3878.63 38
3878.77 37
3878.91 36
3879.05 35
3879.20 34
3879.34 34
3879.48 34
3879.63 35
3879.77 35
3879.91 36
3880.06 37
3880.20 37
3880.34 37
3880.48 36
3880.63 36
3880.77 35
3880.91 34
3881.06 33
3881.20 33
3881.34 33
3881.49 35
3881.63 36
3881.77 38
3881.91 41
3882.06 43
3882.20 45
3882.34 46
3882.49 49
3882.63 52
3882.77 55
3882.91 58
3883.06 60
3883.20 62
3883.34 63
3883.49 63
3883.63 63
3883.77 63
3883.92 63
3884.06 65
3884.20 67
3884.35 71
3884.49 76
3884.63 80
3884.77 84
3884.92 85
3885.06 85
3885.20 82
3885.35 78
3885.49 72
3885.63 67
3885.78 64
3885.92 63
3886.06 65
3886.20 71
3886.35 79
3886.49 88
3886.63 98
3886.78 106
3886.92 112
3887.06 115
3887.21 115
3887.35 114
3887.49 113
3887.64 113
3887.78 113
3887.92 114
3888.06 116
3888.21 117
3888.35 117
3888.49 115
3888.64 111
3888.78 106
3888.92 99
3889.07 94
3889.21 89
3889.35 85
3889.50 82
3889.64 80
3889.78 78
3889.93 75
3890.07 72
3890.21 70
3890.35 69
3890.50 69
3890.64 71
3890.78 75
3890.93 79
3891.07 82
3891.21 84
3891.36 84
3891.50 82
3891.64 78
3891.79 75
3891.93 71
3892.07 68
3892.22 66
3892.36 65
3892.50 64
3892.65 62
3892.79 60
3892.93 57
3893.07 54
3893.22 51
3893.36 49
3893.50 46
3893.65 43
3893.79 41
3893.93 40
3894.08 38
3894.22 36
3894.36 34
3894.51 33
3894.65 31
3894.79 30
3894.94 30
3895.08 29
3895.22 29
3895.37 28
3895.51 27
3895.65 27
3895.80 27
3895.94 28
3896.08 30
3896.23 34
3896.37 39
3896.51 44
3896.66 49
3896.80 53
3896.94 55
3897.08 54
3897.23 51
3897.37 47
3897.51 41
3897.66 37
3897.80 33
3897.94 31
3898.09 32
3898.23 34
3898.37 38
3898.52 42
3898.66 45
3898.80 47
3898.95 47
3899.09 45
3899.23 42
3899.38 40
3899.52 39
3899.66 42
3899.81 47
3899.95 54
3900.09 61
3900.24 67
3900.38 70
3900.52 69
3900.67 65
3900.81 59
3900.95 52
3901.10 45
3901.24 40
3901.38 37
3901.53 35
3901.67 34
3901.81 33
3901.96 31
3902.10 27
3902.24 22
3902.39 16
3902.53 11
3902.67 7
3902.82 5
3902.96 5
3903.10 7
3903.25 9
3903.39 12
3903.53 15
3903.68 18
3903.82 21
3903.96 24
3904.11 28
3904.25 32
3904.39 37
3904.54 42
3904.68 47
3904.82 52
3904.97 55
3905.11 58
3905.26 59
3905.40 58
3905.54 58
3905.69 56
3905.83 55
3905.97 54
3906.12 52
3906.26 49
3906.40 45
3906.55 41
3906.69 36
3906.83 31
3906.98 27
3907.12 24
3907.26 22
3907.41 20
3907.55 19
3907.69 17
3907.84 15
3907.98 14
3908.12 15
3908.27 17
3908.41 21
3908.55 26
3908.70 31
3908.84 35
3908.98 37
3909.13 36
3909.27 33
3909.42 27
3909.56 21
3909.70 15
3909.85 10
3909.99 7
3910.13 5
3910.28 5
3910.42 4
3910.56 5
3910.71 5
3910.85 5
3910.99 7
3911.14 9
3911.28 12
3911.42 16
3911.57 19
3911.71 22
3911.85 23
3912.00 22
3912.14 18
3912.29 12
3912.43 6
3912.57 0
3912.72 0
3912.86 0
3913.00 0
3913.15 0
3913.29 0
3913.43 0
3913.58 0
3913.72 0
3913.86 2
3914.01 7
3914.15 14
3914.30 22
3914.44 30
3914.58 38
3914.73 45
3914.87 50
3915.01 53
3915.16 54
3915.30 52
3915.44 49
3915.59 45
3915.73 41
3915.87 37
3916.02 35
3916.16 33
3916.31 32
3916.45 31
3916.59 29
3916.74 28
3916.88 26
3917.02 25
3917.17 24
3917.31 23
3917.45 22
3917.60 21
3917.74 20
3917.89 20
3918.03 20
3918.17 22
3918.32 25
3918.46 30
3918.60 37
3918.75 46
3918.89 54
3919.03 63
3919.18 70
3919.32 75
3919.47 77
3919.61 76
3919.75 73
3919.90 68
3920.04 63
3920.18 58
3920.33 56
3920.47 55
3920.62 57
3920.76 60
3920.90 64
3921.05 68
3921.19 71
3921.33 72
3921.48 71
3921.62 69
3921.76 67
3921.91 64
3922.05 60
3922.20 56
3922.34 52
3922.48 46
3922.63 40
3922.77 34
3922.91 27
3923.06 23
3923.20 20
3923.35 19
3923.49 21
3923.63 24
3923.78 28
3923.92 30
3924.06 30
3924.21 29
3924.35 27
3924.50 26
3924.64 27
3924.78 31
3924.93 38
3925.07 47
3925.21 57
3925.36 66
3925.50 73
3925.65 76
3925.79 76
3925.93 73
3926.08 68
3926.22 62
3926.37 57
3926.51 52
3926.65 49
3926.80 46
3926.94 44
3927.08 43
3927.23 44
3927.37 45
3927.52 48
3927.66 52
3927.80 55
3927.95 57
3928.09 57
3928.23 54
3928.38 48
3928.52 41
3928.67 33
3928.81 25
3928.95 18
3929.10 12
3929.24 7
3929.39 4
3929.53 2
3929.67 2
3929.82 4
3929.96 8
3930.10 15
3930.25 22
3930.39 30
3930.54 37
3930.68 42
3930.82 45
3930.97 47
3931.11 49
3931.26 49
3931.40 49
3931.54 49
3931.69 46
3931.83 42
3931.98 35
3932.12 28
3932.26 20
3932.41 14
3932.55 11
3932.69 12
3932.84 15
3932.98 19
3933.13 23
3933.27 25
3933.41 26
3933.56 25
3933.70 25
3933.85 27
3933.99 31
3934.13 38
3934.28 46
3934.42 55
3934.57 63
3934.71 68
3934.85 69
3935.00 67
3935.14 62
3935.29 56
3935.43 49
3935.57 43
3935.72 36
3935.86 30
3936.01 26
3936.15 22
3936.29 19
3936.44 17
3936.58 16
3936.73 16
3936.87 16
3937.01 16
3937.16 15
3937.30 13
3937.45 9
3937.59 4
3937.73 0
3937.88 0
3938.02 0
3938.17 0
3938.31 0
3938.45 0
3938.60 0
3938.74 0
3938.89 8
3939.03 16
3939.17 22
3939.32 26
3939.46 28
3939.61 29
3939.75 28
3939.89 26
3940.04 25
3940.18 25
3940.33 26
3940.47 27
3940.61 29
3940.76 30
3940.90 31
3941.05 31
3941.19 31
3941.33 29
3941.48 27
3941.62 24
3941.77 21
3941.91 17
3942.05 15
3942.20 13
3942.34 13
3942.49 14
3942.63 15
3942.78 16
3942.92 15
3943.06 12
3943.21 8
3943.35 3
3943.50 0
3943.64 0
3943.78 0
3943.93 0
3944.07 0
3944.22 0
3944.36 2
3944.50 2
3944.65 2
3944.79 1
3944.94 2
3945.08 4
3945.23 10
3945.37 18
3945.51 27
3945.66 38
3945.80 48
3945.95 57
3946.09 66
3946.23 74
3946.38 83
3946.52 91
3946.67 99
3946.81 108
3946.96 116
3947.10 123
3947.24 128
3947.39 133
3947.53 138
3947.68 144
3947.82 151
3947.96 160
3948.11 173
3948.25 188
3948.40 206
3948.54 226
3948.69 248
3948.83 270
3948.97 292
3949.12 314
3949.26 335
3949.41 356
3949.55 375
3949.70 393
3949.84 410
3949.98 426
3950.13 440
3950.27 451
3950.42 460
3950.56 467
3950.70 473
3950.85 477
3950.99 481
3951.14 487
3951.28 495
3951.43 506
3951.57 519
3951.71 534
3951.86 549
3952.00 562
3952.15 570
3952.29 572
3952.44 569
3952.58 561
3952.72 549
3952.87 534
3953.01 519
3953.16 503
3953.30 487
3953.45 471
3953.59 454
3953.73 436
3953.88 417
3954.02 397
3954.17 376
3954.31 356
3954.46 337
3954.60 320
3954.74 304
3954.89 290
3955.03 278
3955.18 268
3955.32 260
3955.47 254
3955.61 250
3955.75 247
3955.90 244
3956.04 240
3956.19 234
3956.33 225
3956.48 212
3956.62 196
3956.77 176
3956.91 155
3957.05 134
3957.20 115
3957.34 100
3957.49 89
3957.63 82
3957.78 80
3957.92 80
3958.06 82
3958.21 82
3958.35 81
3958.50 78
3958.64 73
3958.79 66
3958.93 58
3959.08 49
3959.22 41
3959.36 33
3959.51 26
3959.65 20
3959.80 16
3959.94 13
3960.09 12
3960.23 14
3960.38 16
3960.52 20
3960.66 24
3960.81 27
3960.95 29
3961.10 29
3961.24 27
3961.39 23
3961.53 19
3961.67 14
3961.82 9
3961.96 5
3962.11 2
3962.25 1
3962.40 1
3962.54 2
3962.69 4
3962.83 6
3962.98 8
3963.12 10
3963.26 11
3963.41 12
3963.55 14
3963.70 15
3963.84 16
3963.99 16
3964.13 16
3964.28 16
3964.42 15
3964.56 15
3964.71 15
3964.85 16
3965.00 18
3965.14 20
3965.29 24
3965.43 28
3965.58 33
3965.72 37
3965.86 42
3966.01 47
3966.15 50
3966.30 52
3966.44 52
3966.59 50
3966.73 45
3966.88 39
3967.02 32
3967.17 25
3967.31 19
3967.45 14
3967.60 10
3967.74 7
3967.89 7
3968.03 7
3968.18 9
3968.32 13
3968.47 19
3968.61 25
3968.76 33
3968.90 41
3969.05 48
3969.19 55
3969.33 61
3969.48 66
3969.62 69
3969.77 71
3969.91 73
3970.06 73
3970.20 73
3970.35 73
3970.49 73
3970.64 72
3970.78 71
3970.92 70
3971.07 68
3971.21 66
3971.36 65
3971.50 64
3971.65 63
3971.79 61
3971.94 60
3972.08 57
3972.23 53
3972.37 49
3972.52 44
3972.66 40
3972.80 37
3972.95 36
3973.09 36
3973.24 39
3973.38 42
3973.53 45
3973.67 47
3973.82 48
3973.96 47
3974.11 45
3974.25 41
3974.40 36
3974.54 31
3974.69 26
3974.83 22
3974.97 20
3975.12 18
3975.26 18
3975.41 20
3975.55 21
3975.70 23
3975.84 24
3975.99 23
3976.13 21
3976.28 17
3976.42 12
3976.57 6
3976.71 0
3976.86 0
3977.00 0
3977.15 0
3977.29 0
3977.44 0
3977.58 0
3977.72 0
3977.87 3
3978.01 8
3978.16 12
3978.30 14
3978.45 14
3978.59 12
3978.74 10
3978.88 8
3979.03 6
3979.17 6
3979.32 6
3979.46 8
3979.61 10
3979.75 12
3979.90 15
3980.04 19
3980.19 22
3980.33 26
3980.47 29
3980.62 32
3980.76 33
3980.91 32
3981.05 29
3981.20 25
3981.34 21
3981.49 19
3981.63 18
3981.78 20
3981.92 24
3982.07 28
3982.21 33
3982.36 36
3982.50 37
3982.65 37
3982.79 34
3982.94 31
3983.08 27
3983.23 23
3983.37 20
3983.52 18
3983.66 17
3983.81 15
3983.95 15
3984.10 15
3984.24 15
3984.39 17
3984.53 20
3984.67 24
3984.82 28
3984.96 33
3985.11 37
3985.25 41
3985.40 44
3985.54 47
3985.69 49
3985.83 51
3985.98 54
3986.12 56
3986.27 58
3986.41 59
3986.56 60
3986.70 62
3986.85 63
3986.99 64
3987.14 64
3987.28 65
3987.43 66
3987.57 67
3987.72 67
3987.86 65
3988.01 62
3988.15 58
3988.30 53
3988.44 46
3988.59 39
3988.73 32
3988.88 26
3989.02 22
3989.17 20
3989.31 21
3989.46 24
3989.60 29
3989.75 35
3989.89 42
3990.04 47
3990.18 51
3990.33 53
3990.47 53
3990.62 51
3990.76 50
3990.91 48
3991.05 48
3991.20 49
3991.34 52
3991.49 55
3991.63 59
3991.78 61
3991.92 62
3992.07 61
3992.21 60
3992.36 58
3992.50 56
3992.65 55
3992.79 55
3992.94 56
3993.08 58
3993.23 59
3993.37 61
3993.52 62
3993.66 62
3993.81 62
3993.95 62
3994.10 63
3994.24 64
3994.39 67
3994.53 71
3994.68 75
3994.82 79
3994.97 82
3995.11 83
3995.26 82
3995.40 81
3995.55 79
3995.69 78
3995.84 79
3995.98 82
3996.13 86
3996.27 92
3996.42 98
3996.56 103
3996.71 104
3996.85 103
3997.00 98
3997.14 90
3997.29 79
3997.43 68
3997.58 58
3997.72 48
3997.87 41
3998.01 37
3998.16 34
3998.30 34
3998.45 35
3998.59 37
3998.74 40
3998.88 44
3999.03 47
3999.17 49
3999.32 51
3999.46 52
3999.61 52
3999.76 50
3999.90 47
4000.05 42
4000.19 36
4000.34 30
4000.48 23
4000.63 18
4000.77 13
4000.92 9
4001.06 6
4001.21 4
4001.35 2
4001.50 1
4001.64 0
4001.79 0
4001.93 0
4002.08 0
4002.22 0
4002.37 0
4002.51 0
4002.66 0
4002.80 0
4002.95 1
4003.09 4
4003.24 8
4003.38 13
4003.53 17
4003.67 21
4003.82 23
4003.97 24
4004.11 24
4004.26 24
4004.40 24
4004.55 24
4004.69 26
4004.84 28
4004.98 31
4005.13 34
4005.27 36
4005.42 36
4005.56 36
4005.71 35
4005.85 34
4006.00 33
4006.14 31
4006.29 29
4006.43 26
4006.58 22
4006.72 18
4006.87 12
4007.02 7
4007.16 3
4007.31 1
4007.45 1
4007.60 4
4007.74 9
4007.89 16
4008.03 24
4008.18 31
4008.32 37
4008.47 42
4008.61 44
4008.76 46
4008.90 46
4009.05 47
4009.19 48
4009.34 50
4009.49 52
4009.63 55
4009.78 57
4009.92 59
4010.07 58
4010.21 57
4010.36 54
4010.50 50
4010.65 46
4010.79 43
4010.94 41
4011.08 41
4011.23 43
4011.37 46
4011.52 49
4011.67 52
4011.81 53
4011.96 52
4012.10 48
4012.25 42
4012.39 34
4012.54 26
4012.68 18
4012.83 11
4012.97 5
4013.12 0
4013.26 0
4013.41 0
4013.56 0
4013.70 0
4013.85 3
4013.99 8
4014.14 14
4014.28 20
4014.43 27
4014.57 33
4014.72 39
4014.86 45
4015.01 48
4015.15 51
4015.30 52
4015.45 51
4015.59 48
4015.74 44
4015.88 40
4016.03 35
4016.17 32
4016.32 30
4016.46 30
4016.61 32
4016.75 35
4016.90 38
4017.05 40
4017.19 42
4017.34 42
4017.48 41
4017.63 40
4017.77 38
4017.92 37
4018.06 37
4018.21 37
4018.35 37
4018.50 37
4018.65 37
4018.79 37
4018.94 37
4019.08 38
4019.23 40
4019.37 44
4019.52 49
4019.66 55
4019.81 62
4019.95 68
4020.10 73
4020.25 76
4020.39 77
4020.54 77
4020.68 75
4020.83 73
4020.97 70
4021.12 68
4021.26 67
4021.41 66
4021.56 64
4021.70 63
4021.85 61
4021.99 58
4022.14 55
4022.28 51
4022.43 47
4022.57 42
4022.72 38
4022.87 33
4023.01 28
4023.16 23
4023.30 19
4023.45 15
4023.59 11
4023.74 9
4023.88 8
4024.03 9
4024.18 11
4024.32 16
4024.47 22
4024.61 30
4024.76 39
4024.90 48
4025.05 57
4025.19 64
4025.34 68
4025.49 70
4025.63 68
4025.78 63
4025.92 56
4026.07 48
4026.21 40
4026.36 32
4026.51 24
4026.65 17
4026.80 11
4026.94 5
4027.09 0
4027.23 0
4027.38 0
4027.52 0
4027.67 0
4027.82 0
4027.96 0
4028.11 0
4028.25 0
4028.40 3
4028.54 7
4028.69 10
4028.84 13
4028.98 16
4029.13 18
4029.27 19
4029.42 19
4029.56 18
4029.71 15
4029.86 12
4030.00 8
4030.15 3
4030.29 0
4030.44 0
4030.58 0
4030.73 0
4030.87 0
4031.02 0
4031.17 0
4031.31 5
4031.46 10
4031.60 14
4031.75 17
4031.89 17
4032.04 16
4032.19 13
4032.33 7
4032.48 1
4032.62 0
4032.77 0
4032.92 0
4033.06 0
4033.21 0
4033.35 0
4033.50 4
4033.64 13
4033.79 22
4033.94 30
4034.08 34
4034.23 36
4034.37 35
4034.52 33
4034.66 29
4034.81 25
4034.96 21
4035.10 17
4035.25 12
4035.39 7
4035.54 3
4035.68 0
4035.83 0
4035.98 0
4036.12 2
4036.27 7
4036.41 14
4036.56 21
4036.71 27
4036.85 31
4037.00 32
4037.14 31
4037.29 28
4037.43 24
4037.58 20
4037.73 17
4037.87 14
4038.02 11
4038.16 9
4038.31 7
4038.45 4
4038.60 1
4038.75 0
4038.89 0
4039.04 0
4039.18 0
4039.33 0
4039.48 0
4039.62 1
4039.77 4
4039.91 8
4040.06 10
4040.21 12
4040.35 12
4040.50 12
4040.64 11
4040.79 10
4040.93 8
4041.08 6
4041.23 4
4041.37 2
4041.52 0
4041.66 0
4041.81 0
4041.96 0
4042.10 0
4042.25 0
4042.39 0
4042.54 1
4042.69 2
4042.83 4
4042.98 4
4043.12 4
4043.27 4
4043.42 5
4043.56 7
4043.71 10
4043.85 15
4044.00 20
4044.14 25
4044.29 29
4044.44 31
4044.58 33
4044.73 32
4044.87 30
4045.02 28
4045.17 25
4045.31 22
4045.46 19
4045.60 17
4045.75 16
4045.90 16
4046.04 16
4046.19 17
4046.33 18
4046.48 20
4046.63 21
4046.77 23
4046.92 23
4047.06 24
4047.21 24
4047.36 24
4047.50 24
4047.65 23
4047.79 22
4047.94 21
4048.09 19
4048.23 17
4048.38 14
4048.52 11
4048.67 8
4048.82 6
4048.96 4
4049.11 2
4049.25 1
4049.40 2
4049.55 3
4049.69 6
4049.84 11
4049.98 17
4050.13 23
4050.28 29
4050.42 33
4050.57 36
4050.71 37
4050.86 37
4051.01 36
4051.15 35
4051.30 35
4051.45 35
4051.59 35
4051.74 35
4051.88 33
4052.03 30
4052.18 26
4052.32 22
4052.47 17
4052.61 13
4052.76 10
4052.91 7
4053.05 4
4053.20 2
4053.34 1
4053.49 0
4053.64 1
4053.78 2
4053.93 4
4054.07 7
4054.22 11
4054.37 16
4054.51 20
4054.66 24
4054.81 29
4054.95 34
4055.10 40
4055.24 46
4055.39 52
4055.54 58
4055.68 63
4055.83 66
4055.97 66
4056.12 64
4056.27 60
4056.41 54
4056.56 48
4056.71 41
4056.85 34
4057.00 28
4057.14 23
4057.29 18
4057.44 13
4057.58 8
4057.73 4
4057.87 2
4058.02 2
4058.17 4
4058.31 9
4058.46 15
4058.61 22
4058.75 29
4058.90 34
4059.04 38
4059.19 39
4059.34 38
4059.48 36
4059.63 32
4059.78 29
4059.92 26
4060.07 25
4060.21 25
4060.36 27
4060.51 31
4060.65 35
4060.80 40
4060.95 44
4061.09 47
4061.24 48
4061.38 48
4061.53 47
4061.68 44
4061.82 41
4061.97 38
4062.12 34
4062.26 30
4062.41 26
4062.55 21
4062.70 16
4062.85 11
4062.99 6
4063.14 2
4063.29 0
4063.43 0
4063.58 0
4063.72 0
4063.87 0
4064.02 0
4064.16 0
4064.31 0
4064.46 0
4064.60 0
4064.75 3
4064.90 7
4065.04 11
4065.19 15
4065.33 19
4065.48 23
4065.63 26
4065.77 27
4065.92 27
4066.07 26
4066.21 24
4066.36 22
4066.50 19
4066.65 15
4066.80 11
4066.94 7
4067.09 3
4067.24 0
4067.38 0
4067.53 0
4067.68 0
4067.82 0
4067.97 4
4068.11 8
4068.26 12
4068.41 15
4068.55 17
4068.70 16
4068.85 14
4068.99 11
4069.14 8
4069.29 7
4069.43 6
4069.58 6
4069.72 8
4069.87 9
4070.02 9
4070.16 9
4070.31 8
4070.46 6
4070.60 4
4070.75 3
4070.90 2
4071.04 3
4071.19 3
4071.34 4
4071.48 5
4071.63 6
4071.77 9
4071.92 13
4072.07 19
4072.21 28
4072.36 37
4072.51 47
4072.65 56
4072.80 62
4072.95 65
4073.09 66
4073.24 64
4073.39 61
4073.53 57
4073.68 52
4073.83 47
4073.97 43
4074.12 39
4074.26 35
4074.41 32
4074.56 30
4074.70 28
4074.85 28
4075.00 29
4075.14 30
4075.29 32
4075.44 35
4075.58 37
4075.73 40
4075.88 42
4076.02 43
4076.17 44
4076.32 45
4076.46 46
4076.61 47
4076.76 48
4076.90 50
4077.05 52
4077.19 54
4077.34 55
4077.49 55
4077.63 56
4077.78 56
4077.93 56
4078.07 58
4078.22 61
4078.37 65
4078.51 70
4078.66 76
4078.81 83
4078.95 89
4079.10 94
4079.25 97
4079.39 97
4079.54 95
4079.69 89
4079.83 81
4079.98 71
4080.13 60
4080.27 49
4080.42 39
4080.57 29
4080.71 21
4080.86 15
4081.01 10
4081.15 8
4081.30 7
4081.45 9
4081.59 13
4081.74 19
4081.89 25
4082.03 31
4082.18 37
4082.33 42
4082.47 45
4082.62 48
4082.77 50
4082.91 50
4083.06 49
4083.21 46
4083.35 42
4083.50 37
4083.65 30
4083.79 24
4083.94 17
4084.09 13
4084.23 9
4084.38 8
4084.53 8
4084.67 9
4084.82 12
4084.97 15
4085.11 18
4085.26 20
4085.41 21
4085.55 22
4085.70 22
4085.85 22
4085.99 25
4086.14 30
4086.29 38
4086.43 48
4086.58 58
4086.73 68
4086.87 76
4087.02 81
4087.17 83
4087.31 83
4087.46 81
4087.61 79
4087.75 75
4087.90 72
4088.05 69
4088.19 65
4088.34 61
4088.49 57
4088.63 54
4088.78 51
4088.93 48
4089.07 47
4089.22 48
4089.37 50
4089.51 54
4089.66 58
4089.81 62
4089.95 67
4090.10 70
4090.25 72
4090.39 73
4090.54 73
4090.69 72
4090.83 70
4090.98 69
4091.13 66
4091.27 64
4091.42 62
4091.57 59
4091.72 57
4091.86 55
4092.01 54
4092.16 54
4092.30 54
4092.45 57
4092.60 60
4092.74 65
4092.89 71
4093.04 76
4093.18 82
4093.33 86
4093.48 89
4093.62 91
4093.77 93
4093.92 95
4094.06 98
4094.21 102
4094.36 108
4094.50 115
4094.65 124
4094.80 133
4094.95 143
4095.09 152
4095.24 160
4095.39 167
4095.53 173
4095.68 176
4095.83 178
4095.97 178
4096.12 177
4096.27 175
4096.41 172
4096.56 168
4096.71 163
4096.85 159
4097.00 155
4097.15 154
4097.30 154
4097.44 157
4097.59 163
4097.74 169
4097.88 175
4098.03 181
4098.18 185
4098.32 187
4098.47 188
4098.62 186
4098.76 183
4098.91 180
4099.06 176
4099.21 172
4099.35 168
4099.50 164
4099.65 160
4099.79 156
4099.94 152
4100.09 148
4100.23 144
4100.38 140
4100.53 135
4100.67 130
4100.82 125
4100.97 119
4101.12 113
4101.26 106
4101.41 100
4101.56 93
4101.70 86
4101.85 79
4102.00 72
4102.14 65
4102.29 60
4102.44 56
4102.59 53
4102.73 52
4102.88 51
4103.03 51
4103.17 51
4103.32 51
4103.47 50
4103.61 49
4103.76 49
4103.91 50
4104.06 53
4104.20 57
4104.35 62
4104.50 68
4104.64 75
4104.79 82
4104.94 88
4105.08 94
4105.23 98
4105.38 100
4105.53 101
4105.67 100
4105.82 98
4105.97 95
4106.11 93
4106.26 92
4106.41 92
4106.56 92
4106.70 93
4106.85 92
4107.00 90
4107.14 86
4107.29 81
4107.44 74
4107.58 67
4107.73 60
4107.88 53
4108.03 46
4108.17 41
4108.32 36
4108.47 31
4108.61 27
4108.76 22
4108.91 18
4109.06 14
4109.20 10
4109.35 7
4109.50 5
4109.64 5
4109.79 7
4109.94 11
4110.09 18
4110.23 27
4110.38 36
4110.53 46
4110.67 56
4110.82 63
4110.97 68
4111.12 70
4111.26 69
4111.41 66
4111.56 60
4111.70 54
4111.85 48
4112.00 43
4112.15 40
4112.29 39
4112.44 41
4112.59 45
4112.73 52
4112.88 59
4113.03 67
4113.18 74
4113.32 80
4113.47 84
4113.62 87
4113.76 87
4113.91 88
4114.06 87
4114.21 87
4114.35 88
4114.50 89
4114.65 88
4114.79 87
4114.94 85
4115.09 81
4115.24 77
4115.38 74
4115.53 71
4115.68 71
4115.83 72
4115.97 74
4116.12 75
4116.27 75
4116.41 73
4116.56 70
4116.71 65
4116.86 61
4117.00 58
4117.15 57
4117.30 59
4117.45 63
4117.59 70
4117.74 78
4117.89 87
4118.03 96
4118.18 104
4118.33 110
4118.48 114
4118.62 115
4118.77 114
4118.92 112
4119.07 109
4119.21 105
4119.36 102
4119.51 100
4119.65 97
4119.80 94
4119.95 90
4120.10 84
4120.24 77
4120.39 69
4120.54 62
4120.69 55
4120.83 49
4120.98 45
4121.13 43
4121.27 41
4121.42 40
4121.57 39
4121.72 38
4121.86 36
4122.01 34
4122.16 31
4122.31 28
4122.45 26
4122.60 22
4122.75 19
4122.90 14
4123.04 8
4123.19 2
4123.34 0
4123.49 0
4123.63 0
4123.78 0
4123.93 0
4124.07 0
4124.22 0
4124.37 0
4124.52 5
4124.66 9
4124.81 14
4124.96 17
4125.11 21
4125.25 25
4125.40 29
4125.55 33
4125.70 37
4125.84 41
4125.99 45
4126.14 48
4126.29 50
4126.43 52
4126.58 52
4126.73 51
4126.88 49
4127.02 46
4127.17 43
4127.32 40
4127.46 38
4127.61 37
4127.76 37
4127.91 39
4128.05 41
4128.20 43
4128.35 46
4128.50 49
4128.64 52
4128.79 55
4128.94 57
4129.09 58
4129.23 58
4129.38 57
4129.53 55
4129.68 52
4129.82 50
4129.97 49
4130.12 50
4130.27 51
4130.41 54
4130.56 57
4130.71 60
4130.86 64
4131.00 67
4131.15 70
4131.30 74
4131.45 79
4131.59 83
4131.74 87
4131.89 90
4132.04 91
4132.18 91
4132.33 88
4132.48 84
4132.63 78
4132.77 73
4132.92 68
4133.07 66
4133.22 67
4133.36 71
4133.51 77
4133.66 84
4133.81 91
4133.95 97
4134.10 101
4134.25 102
4134.40 101
4134.55 99
4134.69 95
4134.84 91
4134.99 86
4135.14 82
4135.28 78
4135.43 76
4135.58 75
4135.73 74
4135.87 74
4136.02 74
4136.17 73
4136.32 70
4136.46 66
4136.61 61
4136.76 56
4136.91 51
4137.05 47
4137.20 45
4137.35 45
4137.50 46
4137.64 49
4137.79 53
4137.94 59
4138.09 65
4138.24 71
4138.38 78
4138.53 84
4138.68 89
4138.83 93
4138.97 97
4139.12 100
4139.27 101
4139.42 102
4139.56 101
4139.71 98
4139.86 94
4140.01 88
4140.15 80
4140.30 71
4140.45 62
4140.60 54
4140.75 46
4140.89 39
4141.04 33
4141.19 29
4141.34 26
4141.48 26
4141.63 27
4141.78 30
4141.93 35
4142.07 40
4142.22 44
4142.37 48
4142.52 49
4142.67 49
4142.81 47
4142.96 45
4143.11 42
4143.26 40
4143.40 39
4143.55 39
4143.70 39
4143.85 39
4143.99 39
4144.14 37
4144.29 34
4144.44 30
4144.59 25
4144.73 19
4144.88 14
4145.03 10
4145.18 8
4145.32 7
4145.47 7
4145.62 8
4145.77 8
4145.92 7
4146.06 6
4146.21 3
4146.36 1
4146.51 0
4146.65 0
4146.80 0
4146.95 0
4147.10 0
4147.25 0
4147.39 0
4147.54 0
4147.69 1
4147.84 3
4147.98 6
4148.13 9
4148.28 14
4148.43 20
4148.58 27
4148.72 35
4148.87 43
4149.02 50
4149.17 55
4149.31 57
4149.46 57
4149.61 54
4149.76 49
4149.91 42
4150.05 36
4150.20 30
4150.35 27
4150.50 25
4150.65 25
4150.79 26
4150.94 27
4151.09 28
4151.24 27
4151.38 27
4151.53 27
4151.68 27
4151.83 28
4151.98 29
4152.12 31
4152.27 34
4152.42 36
4152.57 38
4152.72 39
4152.86 40
4153.01 41
4153.16 42
4153.31 44
4153.46 45
4153.60 47
4153.75 49
4153.90 51
4154.05 54
4154.19 56
4154.34 60
4154.49 63
4154.64 67
4154.79 71
4154.93 74
4155.08 77
4155.23 78
4155.38 79
4155.53 78
4155.67 76
4155.82 73
4155.97 72
4156.12 71
4156.27 73
4156.41 76
4156.56 80
4156.71 85
4156.86 90
4157.01 93
4157.15 95
4157.30 95
4157.45 92
4157.60 88
4157.75 81
4157.89 74
4158.04 66
4158.19 58
4158.34 52
4158.49 49
4158.63 49
4158.78 53
4158.93 59
4159.08 68
4159.23 77
4159.37 85
4159.52 90
4159.67 93
4159.82 93
4159.97 91
4160.11 89
4160.26 86
4160.41 83
4160.56 80
4160.71 79
4160.85 78
4161.00 78
4161.15 79
4161.30 81
4161.45 85
4161.59 88
4161.74 91
4161.89 93
4162.04 94
4162.19 93
4162.33 91
4162.48 90
4162.63 90
4162.78 91
4162.93 93
4163.07 96
4163.22 99
4163.37 99
4163.52 97
4163.67 91
4163.81 83
4163.96 74
4164.11 64
4164.26 56
4164.41 50
4164.56 47
4164.70 47
4164.85 48
4165.00 48
4165.15 48
4165.30 46
4165.44 42
4165.59 35
4165.74 28
4165.89 20
4166.04 12
4166.18 6
4166.33 1
4166.48 0
4166.63 0
4166.78 0
4166.93 0
4167.07 0
4167.22 0
4167.37 0
4167.52 0
4167.67 0
4167.81 1
4167.96 6
4168.11 12
4168.26 18
4168.41 24
4168.55 28
4168.70 32
4168.85 36
4169.00 40
4169.15 44
4169.30 48
4169.44 53
4169.59 57
4169.74 59
4169.89 60
4170.04 59
4170.18 56
4170.33 51
4170.48 45
4170.63 40
4170.78 34
4170.93 29
4171.07 24
4171.22 19
4171.37 14
4171.52 9
4171.67 6
4171.82 6
4171.96 9
4172.11 15
4172.26 25
4172.41 36
4172.56 49
4172.70 61
4172.85 71
4173.00 79
4173.15 84
4173.30 87
4173.45 88
4173.59 88
4173.74 86
4173.89 84
4174.04 81
4174.19 78
4174.34 74
4174.48 70
4174.63 66
4174.78 62
4174.93 59
4175.08 55
4175.23 51
4175.37 47
4175.52 43
4175.67 38
4175.82 34
4175.97 30
4176.12 27
4176.26 24
4176.41 22
4176.56 19
4176.71 16
4176.86 12
4177.00 8
4177.15 4
4177.30 0
4177.45 0
4177.60 0
4177.75 0
4177.89 0
4178.04 0
4178.19 0
4178.34 0
4178.49 0
4178.64 2
4178.79 5
4178.93 8
4179.08 12
4179.23 17
4179.38 23
4179.53 30
4179.68 37
4179.82 46
4179.97 54
4180.12 62
4180.27 69
4180.42 75
4180.57 78
4180.71 79
4180.86 79
4181.01 76
4181.16 73
4181.31 68
4181.46 63
4181.60 59
4181.75 55
4181.90 52
4182.05 50
4182.20 50
4182.35 51
4182.49 54
4182.64 57
4182.79 59
4182.94 61
4183.09 61
4183.24 60
4183.39 58
4183.53 54
4183.68 50
4183.83 46
4183.98 43
4184.13 41
4184.28 39
4184.42 37
4184.57 35
4184.72 33
4184.87 32
4185.02 30
4185.17 30
4185.32 32
4185.46 35
4185.61 40
4185.76 46
4185.91 52
4186.06 57
4186.21 61
4186.35 62
4186.50 61
4186.65 58
4186.80 55
4186.95 52
4187.10 51
4187.25 53
4187.39 58
4187.54 66
4187.69 75
4187.84 86
4187.99 94
4188.14 101
4188.29 104
4188.43 104
4188.58 102
4188.73 99
4188.88 97
4189.03 97
4189.18 99
4189.32 104
4189.47 111
4189.62 118
4189.77 125
4189.92 131
4190.07 135
4190.22 138
4190.36 140
4190.51 141
4190.66 141
4190.81 142
4190.96 141
4191.11 140
4191.26 138
4191.40 136
4191.55 133
4191.70 130
4191.85 127
4192.00 124
4192.15 121
4192.30 119
4192.44 118
4192.59 118
4192.74 120
4192.89 124
4193.04 128
4193.19 132
4193.34 136
4193.48 137
4193.63 135
4193.78 131
4193.93 125
4194.08 118
4194.23 112
4194.38 107
4194.53 103
4194.67 100
4194.82 97
4194.97 94
4195.12 89
4195.27 84
4195.42 77
4195.57 71
4195.71 66
4195.86 64
4196.01 64
4196.16 67
4196.31 72
4196.46 78
4196.61 85
4196.76 90
4196.90 94
4197.05 97
4197.20 97
4197.35 94
4197.50 91
4197.65 86
4197.80 83
4197.94 83
4198.09 85
4198.24 91
4198.39 99
4198.54 109
4198.69 119
4198.84 128
4198.99 135
4199.13 140
4199.28 143
4199.43 143
4199.58 142
4199.73 140
4199.88 137
4200.03 133
4200.18 129
4200.32 125
4200.47 122
4200.62 119
4200.77 119
4200.92 120
4201.07 122
4201.22 126
4201.37 131
4201.51 136
4201.66 140
4201.81 142
4201.96 142
4202.11 142
4202.26 140
4202.41 139
4202.56 138
4202.70 138
4202.85 141
4203.00 145
4203.15 150
4203.30 156
4203.45 163
4203.60 168
4203.75 173
4203.89 174
4204.04 174
4204.19 172
4204.34 169
4204.49 166
4204.64 163
4204.79 161
4204.94 160
4205.08 159
4205.23 159
4205.38 158
4205.53 157
4205.68 156
4205.83 156
4205.98 158
4206.13 160
4206.28 163
4206.42 166
4206.57 168
4206.72 168
4206.87 167
4207.02 165
4207.17 163
4207.32 163
4207.47 166
4207.62 172
4207.76 181
4207.91 190
4208.06 199
4208.21 205
4208.36 208
4208.51 206
4208.66 201
4208.81 194
4208.96 184
4209.10 174
4209.25 165
4209.40 158
4209.55 153
4209.70 150
4209.85 150
4210.00 150
4210.15 150
4210.30 150
4210.44 148
4210.59 145
4210.74 143
4210.89 142
4211.04 144
4211.19 149
4211.34 156
4211.49 165
4211.64 174
4211.78 183
4211.93 190
4212.08 197
4212.23 202
4212.38 206
4212.53 210
4212.68 213
4212.83 217
4212.98 220
4213.13 223
4213.27 227
4213.42 232
4213.57 239
4213.72 249
4213.87 261
4214.02 275
4214.17 289
4214.32 303
4214.47 314
4214.61 323
4214.76 329
4214.91 333
4215.06 336
4215.21 339
4215.36 344
4215.51 350
4215.66 359
4215.81 370
4215.96 385
4216.10 403
4216.25 425
4216.40 450
4216.55 481
4216.70 514
4216.85 551
4217.00 589
4217.15 628
4217.30 670
4217.45 715
4217.60 766
4217.74 823
4217.89 890
4218.04 966
4218.19 1051
4218.34 1144
4218.49 1243
4218.64 1347
4218.79 1454
4218.94 1560
4219.09 1661
4219.23 1756
4219.38 1843
4219.53 1923
4219.68 1995
4219.83 2063
4219.98 2131
4220.13 2201
4220.28 2273
4220.43 2347
4220.58 2420
4220.73 2489
4220.87 2552
4221.02 2605
4221.17 2646
4221.32 2675
4221.47 2691
4221.62 2695
4221.77 2686
4221.92 2664
4222.07 2632
4222.22 2589
4222.37 2538
4222.51 2480
4222.66 2417
4222.81 2351
4222.96 2281
4223.11 2210
4223.26 2137
4223.41 2063
4223.56 1989
4223.71 1915
4223.86 1842
4224.01 1769
4224.16 1697
4224.30 1625
4224.45 1555
4224.60 1486
4224.75 1419
4224.90 1354
4225.05 1293
4225.20 1233
4225.35 1174
4225.50 1117
4225.65 1058
4225.80 1000
4225.95 941
4226.09 884
4226.24 831
4226.39 782
4226.54 740
4226.69 703
4226.84 671
4226.99 642
4227.14 616
4227.29 589
4227.44 562
4227.59 534
4227.74 504
4227.89 474
4228.03 445
4228.18 417
4228.33 393
4228.48 372
4228.63 356
4228.78 344
4228.93 337
4229.08 333
4229.23 332
4229.38 332
4229.53 331
4229.68 329
4229.83 325
4229.97 319
4230.12 312
4230.27 302
4230.42 292
4230.57 282
4230.72 274
4230.87 267
4231.02 262
4231.17 260
4231.32 261
4231.47 263
4231.62 265
4231.77 266
4231.92 267
4232.06 266
4232.21 265
4232.36 265
4232.51 265
4232.66 266
4232.81 266
4232.96 266
4233.11 263
4233.26 256
4233.41 246
4233.56 234
4233.71 219
4233.86 206
4234.01 193
4234.16 182
4234.30 173
4234.45 166
4234.60 158
4234.75 151
4234.90 145
4235.05 139
4235.20 136
4235.35 135
4235.50 138
4235.65 143
4235.80 150
4235.95 157
4236.10 162
4236.25 164
4236.40 162
4236.54 156
4236.69 148
4236.84 139
4236.99 131
4237.14 125
4237.29 121
4237.44 119
4237.59 119
4237.74 120
4237.89 121
4238.04 123
4238.19 124
4238.34 126
4238.49 129
4238.64 132
4238.79 137
4238.94 142
4239.08 146
4239.23 150
4239.38 153
4239.53 154
4239.68 154
4239.83 154
4239.98 154
4240.13 155
4240.28 157
4240.43 160
4240.58 163
4240.73 167
4240.88 171
4241.03 174
4241.18 176
4241.33 178
4241.48 179
4241.63 181
4241.77 182
4241.92 184
4242.07 185
4242.22 185
4242.37 185
4242.52 184
4242.67 183
4242.82 182
4242.97 181
4243.12 182
4243.27 184
4243.42 187
4243.57 190
4243.72 194
4243.87 199
4244.02 206
4244.17 214
4244.32 224
4244.47 236
4244.61 248
4244.76 259
4244.91 267
4245.06 273
4245.21 275
4245.36 275
4245.51 274
4245.66 274
4245.81 277
4245.96 282
4246.11 290
4246.26 301
4246.41 315
4246.56 329
4246.71 345
4246.86 359
4247.01 374
4247.16 388
4247.31 401
4247.46 414
4247.61 427
4247.76 440
4247.90 453
4248.05 465
4248.20 477
4248.35 489
4248.50 499
4248.65 508
4248.80 516
4248.95 521
4249.10 524
4249.25 526
4249.40 527
4249.55 527
4249.70 528
4249.85 530
4250.00 531
4250.15 533
4250.30 533
4250.45 532
4250.60 527
4250.75 520
4250.90 510
4251.05 499
4251.20 486
4251.35 474
4251.50 462
4251.65 451
4251.79 439
4251.94 427
4252.09 414
4252.24 400
4252.39 385
4252.54 370
4252.69 354
4252.84 337
4252.99 320
4253.14 303
4253.29 286
4253.44 269
4253.59 255
4253.74 242
4253.89 232
4254.04 225
4254.19 220
4254.34 217
4254.49 215
4254.64 212
4254.79 210
4254.94 208
4255.09 205
4255.24 203
4255.39 201
4255.54 200
4255.69 197
4255.84 195
4255.99 191
4256.14 188
4256.29 184
4256.44 180
4256.58 177
4256.73 175
4256.88 172
4257.03 168
4257.18 163
4257.33 157
4257.48 150
4257.63 143
4257.78 136
4257.93 130
4258.08 126
4258.23 123
4258.38 120
4258.53 117
4258.68 114
4258.83 109
4258.98 104
4259.13 98
4259.28 93
4259.43 89
4259.58 86
4259.73 83
4259.88 81
4260.03 78
4260.18 76
4260.33 73
4260.48 71
4260.63 71
4260.78 71
4260.93 72
4261.08 74
4261.23 77
4261.38 79
4261.53 80
4261.68 80
4261.83 79
4261.98 77
4262.13 75
4262.28 72
4262.43 71
4262.58 70
4262.73 70
4262.88 70
4263.03 71
4263.18 71
4263.33 70
4263.48 67
4263.63 63
4263.77 57
4263.92 51
4264.07 44
4264.22 38
4264.37 33
4264.52 28
4264.67 25
4264.82 22
4264.97 20
4265.12 20
4265.27 21
4265.42 23
4265.57 26
4265.72 29
4265.87 33
4266.02 35
4266.17 37
4266.32 38
4266.47 39
4266.62 39
4266.77 39
4266.92 38
4267.07 36
4267.22 34
4267.37 30
4267.52 26
4267.67 21
4267.82 18
4267.97 15
4268.12 13
4268.27 13
4268.42 13
4268.57 12
4268.72 11
4268.87 9
4269.02 5
4269.17 1
4269.32 0
4269.47 0
4269.62 0
4269.77 0
4269.92 0
4270.07 0
4270.22 0
4270.37 0
4270.52 6
4270.67 13
4270.82 20
4270.97 27
4271.12 35
4271.27 41
4271.42 47
4271.57 52
4271.72 56
4271.87 58
4272.02 58
4272.17 56
4272.32 53
4272.47 48
4272.62 43
4272.77 38
4272.92 33
4273.07 29
4273.22 26
4273.37 23
4273.52 20
4273.67 17
4273.82 13
4273.97 8
4274.12 3
4274.27 0
4274.42 0
4274.57 0
4274.72 0
4274.87 0
4275.02 0
4275.17 0
4275.32 0
4275.47 6
4275.62 14
4275.77 22
4275.92 27
4276.07 31
4276.22 33
4276.37 33
4276.52 32
4276.67 32
4276.82 33
4276.97 35
4277.12 40
4277.27 45
4277.42 50
4277.57 54
4277.72 57
4277.87 58
4278.02 57
4278.17 54
4278.32 52
4278.47 50
4278.62 48
4278.77 48
4278.92 50
4279.07 53
4279.22 56
4279.37 61
4279.52 65
4279.67 69
4279.82 72
4279.97 73
4280.12 72
4280.28 69
4280.43 63
4280.58 57
4280.73 49
4280.88 41
4281.03 35
4281.18 30
4281.33 27
4281.48 25
4281.63 24
4281.78 23
4281.93 21
4282.08 17
4282.23 12
4282.38 7
4282.53 2
4282.68 0
4282.83 0
4282.98 0
4283.13 0
4283.28 0
4283.43 0
4283.58 0
4283.73 0
4283.88 1
4284.03 3
4284.18 4
4284.33 6
4284.48 8
4284.63 12
4284.78 16
4284.93 21
4285.08 28
4285.23 35
4285.38 43
4285.53 51
4285.68 59
4285.83 66
4285.98 72
4286.13 78
4286.28 84
4286.43 90
4286.58 95
4286.73 100
4286.88 103
4287.03 103
4287.18 101
4287.33 97
4287.49 91
4287.64 86
4287.79 82
4287.94 80
4288.09 80
4288.24 81
4288.39 83
4288.54 86
4288.69 88
4288.84 89
4288.99 89
4289.14 87
4289.29 84
4289.44 79
4289.59 72
4289.74 63
4289.89 53
4290.04 44
4290.19 34
4290.34 26
4290.49 20
4290.64 16
4290.79 13
4290.94 11
4291.09 11
4291.24 12
4291.39 14
4291.54 19
4291.69 26
4291.84 37
4291.99 49
4292.14 63
4292.30 77
4292.45 89
4292.60 99
4292.75 106
4292.90 110
4293.05 111
4293.20 111
4293.35 110
4293.50 110
4293.65 113
4293.80 118
4293.95 127
4294.10 137
4294.25 150
4294.40 163
4294.55 176
4294.70 189
4294.85 201
4295.00 212
4295.15 223
4295.30 234
4295.45 243
4295.60 251
4295.75 255
4295.90 256
4296.05 253
4296.21 248
4296.36 241
4296.51 233
4296.66 226
4296.81 219
4296.96 214
4297.11 209
4297.26 205
4297.41 202
4297.56 199
4297.71 198
4297.86 199
4298.01 202
4298.16 206
4298.31 210
4298.46 214
4298.61 217
4298.76 218
4298.91 217
4299.06 214
4299.21 209
4299.36 203
4299.52 195
4299.67 186
4299.82 177
4299.97 167
4300.12 158
4300.27 148
4300.42 140
4300.57 132
4300.72 125
4300.87 120
4301.02 115
4301.17 111
4301.32 108
4301.47 105
4301.62 103
4301.77 101
4301.92 97
4302.07 93
4302.22 87
4302.38 80
4302.53 71
4302.68 62
4302.83 54
4302.98 47
4303.13 44
4303.28 43
4303.43 47
4303.58 54
4303.73 64
4303.88 75
4304.03 87
4304.18 97
4304.33 106
4304.48 112
4304.63 113
4304.78 112
4304.93 107
4305.09 100
4305.24 93
4305.39 88
4305.54 84
4305.69 84
4305.84 85
4305.99 88
4306.14 91
4306.29 94
4306.44 96
4306.59 97
4306.74 95
4306.89 91
4307.04 85
4307.19 78
4307.34 71
4307.49 64
4307.65 58
4307.80 55
4307.95 54
4308.10 54
4308.25 57
4308.40 60
4308.55 64
4308.70 68
4308.85 73
4309.00 78
4309.15 84
4309.30 90
4309.45 95
4309.60 100
4309.75 103
4309.90 104
4310.06 106
4310.21 108
4310.36 111
4310.51 115
4310.66 121
4310.81 127
4310.96 134
4311.11 139
4311.26 142
4311.41 142
4311.56 140
4311.71 136
4311.86 130
4312.01 124
4312.17 117
4312.32 112
4312.47 107
4312.62 105
4312.77 104
4312.92 105
4313.07 108
4313.22 112
4313.37 116
4313.52 119
4313.67 122
4313.82 125
4313.97 126
4314.12 127
4314.28 128
4314.43 128
4314.58 130
4314.73 131
4314.88 131
4315.03 131
4315.18 130
4315.33 128
4315.48 124
4315.63 119
4315.78 114
4315.93 109
4316.08 104
4316.24 98
4316.39 93
4316.54 88
4316.69 84
4316.84 80
4316.99 77
4317.14 76
4317.29 77
4317.44 78
4317.59 80
4317.74 82
4317.89 85
4318.04 87
4318.20 89
4318.35 91
4318.50 92
4318.65 93
4318.80 93
4318.95 93
4319.10 93
4319.25 94
4319.40 96
4319.55 99
4319.70 104
4319.85 111
4320.01 120
4320.16 129
4320.31 140
4320.46 150
4320.61 161
4320.76 171
4320.91 181
4321.06 191
4321.21 201
4321.36 212
4321.51 224
4321.66 237
4321.82 250
4321.97 263
4322.12 275
4322.27 285
4322.42 293
4322.57 300
4322.72 308
4322.87 317
4323.02 329
4323.17 344
4323.32 362
4323.48 380
4323.63 397
4323.78 410
4323.93 419
4324.08 423
4324.23 424
4324.38 423
4324.53 421
4324.68 419
4324.83 418
4324.98 416
4325.14 414
4325.29 412
4325.44 409
4325.59 406
4325.74 405
4325.89 406
4326.04 409
4326.19 414
4326.34 421
4326.49 426
4326.65 429
4326.80 428
4326.95 424
4327.10 418
4327.25 410
4327.40 402
4327.55 394
4327.70 386
4327.85 378
4328.00 369
4328.15 359
4328.31 348
4328.46 337
4328.61 325
4328.76 315
4328.91 306
4329.06 300
4329.21 296
4329.36 295
4329.51 296
4329.66 298
4329.82 302
4329.97 306
4330.12 311
4330.27 315
4330.42 320
4330.57 324
4330.72 326
4330.87 328
4331.02 327
4331.18 325
4331.33 322
4331.48 317
4331.63 313
4331.78 308
4331.93 305
4332.08 303
4332.23 303
4332.38 304
4332.53 306
4332.69 308
4332.84 309
4332.99 308
4333.14 304
4333.29 297
4333.44 289
4333.59 279
4333.74 270
4333.89 263
4334.05 258
4334.20 256
4334.35 257
4334.50 260
4334.65 263
4334.80 267
4334.95 270
4335.10 272
4335.25 273
4335.41 273
4335.56 273
4335.71 272
4335.86 271
4336.01 269
4336.16 266
4336.31 262
4336.46 255
4336.61 248
4336.77 239
4336.92 229
4337.07 220
4337.22 211
4337.37 204
4337.52 199
4337.67 197
4337.82 195
4337.97 196
4338.13 196
4338.28 196
4338.43 195
4338.58 192
4338.73 186
4338.88 179
4339.03 171
4339.18 163
4339.33 157
4339.49 153
4339.64 152
4339.79 152
4339.94 153
4340.09 154
4340.24 154
4340.39 153
4340.54 151
4340.70 149
4340.85 146
4341.00 144
4341.15 142
4341.30 140
4341.45 137
4341.60 134
4341.75 130
4341.91 127
4342.06 124
4342.21 122
4342.36 121
4342.51 121
4342.66 120
4342.81 118
4342.96 114
4343.12 109
4343.27 103
4343.42 96
4343.57 90
4343.72 86
4343.87 83
4344.02 82
4344.17 84
4344.33 88
4344.48 94
4344.63 100
4344.78 107
4344.93 113
4345.08 118
4345.23 121
4345.38 122
4345.54 121
4345.69 118
4345.84 114
4345.99 109
4346.14 102
4346.29 96
4346.44 90
4346.59 84
4346.75 79
4346.90 75
4347.05 73
4347.20 73
4347.35 75
4347.50 78
4347.65 81
4347.81 84
4347.96 86
4348.11 87
4348.26 85
4348.41 82
4348.56 78
4348.71 74
4348.86 72
4349.02 71
4349.17 72
4349.32 74
4349.47 78
4349.62 82
4349.77 86
4349.92 88
4350.08 89
4350.23 87
4350.38 83
4350.53 78
4350.68 72
4350.83 65
4350.98 59
4351.13 53
4351.29 48
4351.44 45
4351.59 43
4351.74 42
4351.89 44
4352.04 47
4352.19 51
4352.35 56
4352.50 60
4352.65 65
4352.80 68
4352.95 70
4353.10 70
4353.25 68
4353.41 64
4353.56 59
4353.71 52
4353.86 45
4354.01 38
4354.16 33
4354.31 30
4354.47 30
4354.62 33
4354.77 39
4354.92 46
4355.07 55
4355.22 64
4355.37 72
4355.53 78
4355.68 82
4355.83 83
4355.98 82
4356.13 79
4356.28 75
4356.44 70
4356.59 67
4356.74 66
4356.89 65
4357.04 66
4357.19 67
4357.34 68
4357.50 69
4357.65 68
4357.80 68
4357.95 67
4358.10 68
4358.25 70
4358.40 73
4358.56 75
4358.71 77
4358.86 78
4359.01 78
4359.16 77
4359.31 75
4359.47 74
4359.62 74
4359.77 75
4359.92 77
4360.07 79
4360.22 82
4360.37 84
4360.53 85
4360.68 85
4360.83 85
4360.98 84
4361.13 84
4361.28 85
4361.44 85
4361.59 84
4361.74 83
4361.89 81
4362.04 78
4362.19 75
4362.34 72
4362.50 69
4362.65 67
4362.80 65
4362.95 65
4363.10 64
4363.25 64
4363.41 62
4363.56 60
4363.71 56
4363.86 52
4364.01 48
4364.16 44
4364.32 42
4364.47 42
4364.62 43
4364.77 45
4364.92 48
4365.07 50
4365.23 52
4365.38 54
4365.53 56
4365.68 58
4365.83 61
4365.98 64
4366.13 68
4366.29 71
4366.44 74
4366.59 76
4366.74 77
4366.89 79
4367.04 81
4367.20 85
4367.35 89
4367.50 95
4367.65 101
4367.80 107
4367.95 111
4368.11 114
4368.26 115
4368.41 115
4368.56 113
4368.71 109
4368.87 104
4369.02 98
4369.17 91
4369.32 83
4369.47 75
4369.62 68
4369.78 63
4369.93 60
4370.08 60
4370.23 62
4370.38 65
4370.53 68
4370.69 69
4370.84 69
4370.99 68
4371.14 64
4371.29 60
4371.44 56
4371.60 53
4371.75 52
4371.90 52
4372.05 53
4372.20 57
4372.35 63
4372.51 70
4372.66 80
4372.81 91
4372.96 103
4373.11 115
4373.27 126
4373.42 135
4373.57 140
4373.72 141
4373.87 138
4374.02 132
4374.18 122
4374.33 111
4374.48 100
4374.63 90
4374.78 83
4374.93 81
4375.09 82
4375.24 86
4375.39 92
4375.54 99
4375.69 106
4375.85 113
4376.00 118
4376.15 123
4376.30 127
4376.45 131
4376.60 134
4376.76 135
4376.91 134
4377.06 131
4377.21 125
4377.36 119
4377.52 113
4377.67 108
4377.82 106
4377.97 107
4378.12 109
4378.28 111
4378.43 113
4378.58 112
4378.73 108
4378.88 101
4379.03 92
4379.19 82
4379.34 73
4379.49 65
4379.64 60
4379.79 57
4379.95 56
4380.10 56
4380.25 57
4380.40 59
4380.55 61
4380.71 64
4380.86 68
4381.01 73
4381.16 78
4381.31 82
4381.46 84
4381.62 83
4381.77 80
4381.92 74
4382.07 66
4382.22 58
4382.38 52
4382.53 47
4382.68 45
4382.83 46
4382.98 48
4383.14 52
4383.29 56
4383.44 60
4383.59 64
4383.74 68
4383.90 72
4384.05 75
4384.20 78
4384.35 80
4384.50 81
4384.66 81
4384.81 81
4384.96 80
4385.11 79
4385.26 78
4385.42 76
4385.57 74
4385.72 71
4385.87 67
4386.02 62
4386.18 58
4386.33 54
4386.48 52
4386.63 50
4386.78 49
4386.94 48
4387.09 46
4387.24 44
4387.39 42
4387.54 39
4387.70 38
4387.85 37
4388.00 38
4388.15 41
4388.30 45
4388.46 49
4388.61 53
4388.76 58
4388.91 61
4389.06 64
4389.22 66
4389.37 67
4389.52 68
4389.67 67
4389.82 65
4389.98 63
4390.13 59
4390.28 55
4390.43 51
4390.58 45
4390.74 39
4390.89 33
4391.04 25
4391.19 18
4391.34 11
4391.50 5
4391.65 1
4391.80 0
4391.95 0
4392.11 2
4392.26 4
4392.41 7
4392.56 9
4392.71 10
4392.87 8
4393.02 4
4393.17 0
4393.32 0
4393.47 0
4393.63 0
4393.78 0
4393.93 0
4394.08 0
4394.23 8
4394.39 17
4394.54 27
4394.69 37
4394.84 46
4395.00 53
4395.15 57
4395.30 60
4395.45 61
4395.60 61
4395.76 59
4395.91 58
4396.06 56
4396.21 55
4396.36 55
4396.52 56
4396.67 58
4396.82 60
4396.97 62
4397.13 64
4397.28 64
4397.43 62
4397.58 57
4397.73 50
4397.89 41
4398.04 31
4398.19 21
4398.34 13
4398.50 7
4398.65 5
4398.80 6
4398.95 8
4399.10 13
4399.26 18
4399.41 23
4399.56 29
4399.71 35
4399.87 41
4400.02 49
4400.17 57
4400.32 65
4400.47 72
4400.63 78
4400.78 80
4400.93 80
4401.08 77
4401.24 72
4401.39 66
4401.54 60
4401.69 55
4401.84 52
4402.00 51
4402.15 53
4402.30 58
4402.45 64
4402.61 71
4402.76 76
4402.91 80
4403.06 80
4403.22 76
4403.37 69
4403.52 58
4403.67 46
4403.82 34
4403.98 24
4404.13 16
4404.28 11
4404.43 8
4404.59 8
4404.74 8
4404.89 10
4405.04 11
4405.20 13
4405.35 16
4405.50 20
4405.65 25
4405.80 30
4405.96 36
4406.11 40
4406.26 44
4406.41 45
4406.57 43
4406.72 40
4406.87 36
4407.02 32
4407.18 28
4407.33 25
4407.48 25
4407.63 28
4407.78 35
4407.94 44
4408.09 55
4408.24 65
4408.39 75
4408.55 81
4408.70 83
4408.85 81
4409.00 76
4409.16 70
4409.31 63
4409.46 58
4409.61 56
4409.77 56
4409.92 60
4410.07 66
4410.22 73
4410.38 80
4410.53 86
4410.68 88
4410.83 88
4410.99 85
4411.14 80
4411.29 73
4411.44 66
4411.60 61
4411.75 57
4411.90 55
4412.05 54
4412.20 54
4412.36 54
4412.51 54
4412.66 53
4412.81 51
4412.97 49
4413.12 46
4413.27 44
4413.42 42
4413.58 41
4413.73 41
4413.88 42
4414.03 45
4414.19 48
4414.34 53
4414.49 57
4414.64 61
4414.80 64
4414.95 64
4415.10 61
4415.25 56
4415.41 50
4415.56 43
4415.71 36
4415.86 32
4416.02 31
4416.17 33
4416.32 39
4416.47 48
4416.63 58
4416.78 69
4416.93 78
4417.08 85
4417.24 90
4417.39 93
4417.54 94
4417.69 95
4417.85 95
4418.00 94
4418.15 92
4418.30 90
4418.46 86
4418.61 83
4418.76 78
4418.91 74
4419.07 69
4419.22 66
4419.37 62
4419.53 59
4419.68 57
4419.83 55
4419.98 54
4420.14 54
4420.29 55
4420.44 57
4420.59 60
4420.75 64
4420.90 67
4421.05 71
4421.20 74
4421.36 77
4421.51 79
4421.66 81
4421.81 83
4421.97 85
4422.12 85
4422.27 84
4422.42 81
4422.58 76
4422.73 70
4422.88 62
4423.04 55
4423.19 49
4423.34 44
4423.49 43
4423.65 44
4423.80 48
4423.95 54
4424.10 62
4424.26 71
4424.41 79
4424.56 86
4424.71 90
4424.87 91
4425.02 89
4425.17 84
4425.32 76
4425.48 68
4425.63 60
4425.78 54
4425.94 51
4426.09 50
4426.24 52
4426.39 57
4426.55 64
4426.70 72
4426.85 79
4427.00 85
4427.16 90
4427.31 94
4427.46 96
4427.62 98
4427.77 100
4427.92 102
4428.07 104
4428.23 105
4428.38 105
4428.53 104
4428.68 102
4428.84 100
4428.99 98
4429.14 96
4429.30 96
4429.45 97
4429.60 97
4429.75 97
4429.91 94
4430.06 90
4430.21 83
4430.36 75
4430.52 67
4430.67 59
4430.82 54
4430.98 50
4431.13 48
4431.28 48
4431.43 50
4431.59 53
4431.74 56
4431.89 60
4432.04 63
4432.20 66
4432.35 68
4432.50 68
4432.66 68
4432.81 67
4432.96 65
4433.11 64
4433.27 64
4433.42 64
4433.57 66
4433.73 69
4433.88 72
4434.03 74
4434.18 75
4434.34 75
4434.49 74
4434.64 72
4434.80 70
4434.95 69
4435.10 69
4435.25 69
4435.41 70
4435.56 71
4435.71 71
4435.87 71
4436.02 70
4436.17 70
4436.32 71
4436.48 74
4436.63 77
4436.78 82
4436.94 86
4437.09 89
4437.24 91
4437.39 93
4437.55 95
4437.70 97
4437.85 101
4438.01 106
4438.16 110
4438.31 113
4438.46 114
4438.62 111
4438.77 104
4438.92 96
4439.08 86
4439.23 76
4439.38 69
4439.53 63
4439.69 59
4439.84 57
4439.99 56
4440.15 55
4440.30 54
4440.45 52
4440.61 50
4440.76 47
4440.91 44
4441.06 41
4441.22 38
4441.37 34
4441.52 32
4441.68 29
4441.83 27
4441.98 25
4442.13 24
4442.29 24
4442.44 25
4442.59 28
4442.75 32
4442.90 38
4443.05 44
4443.21 51
4443.36 57
4443.51 62
4443.66 66
4443.82 68
4443.97 69
4444.12 68
4444.28 67
4444.43 66
4444.58 63
4444.74 58
4444.89 53
4445.04 47
4445.19 42
4445.35 38
4445.50 36
4445.65 36
4445.81 38
4445.96 42
4446.11 46
4446.27 50
4446.42 52
4446.57 54
4446.72 54
4446.88 54
4447.03 54
4447.18 54
4447.34 55
4447.49 56
4447.64 57
4447.80 58
4447.95 57
4448.10 55
4448.26 53
4448.41 49
4448.56 46
4448.71 42
4448.87 40
4449.02 38
4449.17 39
4449.33 41
4449.48 45
4449.63 49
4449.79 54
4449.94 59
4450.09 63
4450.25 65
4450.40 67
4450.55 67
4450.70 67
4450.86 66
4451.01 65
4451.16 63
4451.32 61
4451.47 59
4451.62 57
4451.78 56
4451.93 55
4452.08 54
4452.24 54
4452.39 54
4452.54 54
4452.70 54
4452.85 54
4453.00 54
4453.15 55
4453.31 56
4453.46 57
4453.61 58
4453.77 59
4453.92 60
4454.07 61
4454.23 61
4454.38 60
4454.53 59
4454.69 57
4454.84 53
4454.99 47
4455.15 41
4455.30 35
4455.45 30
4455.61 27
4455.76 27
4455.91 30
4456.07 36
4456.22 43
4456.37 53
4456.52 63
4456.68 73
4456.83 82
4456.98 90
4457.14 96
4457.29 100
4457.44 101
4457.60 100
4457.75 98
4457.90 96
4458.06 93
4458.21 92
4458.36 91
4458.52 90
4458.67 91
4458.82 93
4458.98 96
4459.13 99
4459.28 103
4459.44 108
4459.59 113
4459.74 119
4459.90 127
4460.05 134
4460.20 141
4460.36 147
4460.51 151
4460.66 152
4460.82 149
4460.97 143
4461.12 134
4461.28 124
4461.43 113
4461.58 104
4461.74 97
4461.89 92
4462.04 90
4462.20 89
4462.35 88
4462.50 88
4462.66 87
4462.81 85
4462.96 82
4463.12 79
4463.27 77
4463.42 76
4463.58 76
4463.73 77
4463.88 80
4464.04 83
4464.19 86
4464.34 88
4464.50 89
4464.65 89
4464.80 87
4464.96 84
4465.11 80
4465.26 76
4465.42 72
4465.57 70
4465.72 70
4465.88 73
4466.03 77
4466.18 83
4466.34 88
4466.49 92
4466.64 94
4466.80 93
4466.95 91
4467.10 89
4467.26 88
4467.41 89
4467.56 92
4467.72 98
4467.87 105
4468.02 112
4468.18 118
4468.33 122
4468.48 123
4468.64 122
4468.79 118
4468.94 114
4469.10 110
4469.25 105
4469.40 101
4469.56 98
4469.71 96
4469.86 94
4470.02 91
4470.17 88
4470.32 84
4470.48 79
4470.63 73
4470.78 67
4470.94 62
4471.09 58
4471.24 56
4471.40 54
4471.55 54
4471.71 53
4471.86 53
4472.01 52
4472.17 50
4472.32 49
4472.47 47
4472.63 45
4472.78 44
4472.93 42
4473.09 39
4473.24 37
4473.39 34
4473.55 32
4473.70 30
4473.85 30
4474.01 32
4474.16 36
4474.31 42
4474.47 48
4474.62 55
4474.78 60
4474.93 62
4475.08 61
4475.24 57
4475.39 50
4475.54 42
4475.70 33
4475.85 27
4476.00 22
4476.16 20
4476.31 21
4476.46 24
4476.62 28
4476.77 33
4476.92 38
4477.08 42
4477.23 46
4477.39 50
4477.54 53
4477.69 55
4477.85 57
4478.00 58
4478.15 57
4478.31 55
4478.46 53
4478.61 49
4478.77 46
4478.92 42
4479.07 39
4479.23 36
4479.38 34
4479.54 32
4479.69 31
4479.84 31
4480.00 32
4480.15 34
4480.30 38
4480.46 43
4480.61 47
4480.76 51
4480.92 54
4481.07 55
4481.23 54
4481.38 51
4481.53 47
4481.69 44
4481.84 40
4481.99 38
4482.15 36
4482.30 36
4482.45 37
4482.61 39
4482.76 42
4482.92 47
4483.07 52
4483.22 58
4483.38 64
4483.53 71
4483.68 77
4483.84 83
4483.99 88
4484.15 92
4484.30 95
4484.45 96
4484.61 97
4484.76 97
4484.91 96
4485.07 95
4485.22 94
4485.37 94
4485.53 93
4485.68 92
4485.84 91
4485.99 89
4486.14 87
4486.30 84
4486.45 82
4486.60 80
4486.76 79
4486.91 79
4487.07 80
4487.22 80
4487.37 79
4487.53 78
4487.68 77
4487.83 75
4487.99 74
4488.14 74
4488.30 75
4488.45 77
4488.60 79
4488.76 83
4488.91 86
4489.06 90
4489.22 94
4489.37 98
4489.53 103
4489.68 107
4489.83 110
4489.99 111
4490.14 108
4490.29 102
4490.45 92
4490.60 78
4490.76 63
4490.91 48
4491.06 34
4491.22 22
4491.37 13
4491.52 7
4491.68 4
4491.83 2
4491.99 1
4492.14 1
4492.29 0
4492.45 0
4492.60 0
4492.76 0
4492.91 0
4493.06 0
4493.22 0
4493.37 0
4493.52 1
4493.68 5
4493.83 10
4493.99 14
4494.14 18
4494.29 22
4494.45 27
4494.60 32
4494.76 37
4494.91 43
4495.06 49
4495.22 54
4495.37 58
4495.52 60
4495.68 61
4495.83 60
4495.99 60
4496.14 60
4496.29 62
4496.45 66
4496.60 71
4496.76 77
4496.91 84
4497.06 90
4497.22 95
4497.37 99
4497.53 101
4497.68 101
4497.83 99
4497.99 95
4498.14 91
4498.30 88
4498.45 84
4498.60 82
4498.76 81
4498.91 81
4499.06 81
4499.22 81
4499.37 79
4499.53 77
4499.68 74
4499.83 72
4499.99 70
4500.14 69
4500.30 70
4500.45 71
4500.60 72
4500.76 72
4500.91 72
4501.07 71
4501.22 69
4501.37 68
4501.53 67
4501.68 68
4501.84 69
4501.99 71
4502.14 73
4502.30 75
4502.45 75
4502.61 75
4502.76 74
4502.91 72
4503.07 70
4503.22 68
4503.38 66
4503.53 64
4503.68 61
4503.84 57
4503.99 53
4504.15 50
4504.30 47
4504.45 45
4504.61 45
4504.76 47
4504.92 51
4505.07 54
4505.22 57
4505.38 59
4505.53 60
4505.69 61
4505.84 61
4505.99 64
4506.15 70
4506.30 79
4506.46 91
4506.61 105
4506.77 119
4506.92 133
4507.07 144
4507.23 153
4507.38 159
4507.54 162
4507.69 163
4507.84 162
4508.00 160
4508.15 156
4508.31 152
4508.46 148
4508.61 145
4508.77 142
4508.92 139
4509.08 137
4509.23 135
4509.38 133
4509.54 129
4509.69 124
4509.85 119
4510.00 113
4510.16 107
4510.31 102
4510.46 99
4510.62 96
4510.77 94
4510.93 91
4511.08 86
4511.23 80
4511.39 72
4511.54 63
4511.70 56
4511.85 49
4512.01 46
4512.16 46
4512.31 48
4512.47 53
4512.62 59
4512.78 64
4512.93 68
4513.08 70
4513.24 71
4513.39 69
4513.55 67
4513.70 65
4513.86 63
4514.01 61
4514.16 59
4514.32 58
4514.47 56
4514.63 53
4514.78 50
4514.93 46
4515.09 41
4515.24 36
4515.40 31
4515.55 27
4515.71 24
4515.86 23
4516.01 22
4516.17 22
4516.32 23
4516.48 24
4516.63 25
4516.79 27
4516.94 30
4517.09 35
4517.25 42
4517.40 51
4517.56 60
4517.71 70
4517.87 77
4518.02 83
4518.17 84
4518.33 84
4518.48 80
4518.64 76
4518.79 71
4518.94 67
4519.10 64
4519.25 62
4519.41 60
4519.56 58
4519.72 56
4519.87 55
4520.03 54
4520.18 53
4520.33 53
4520.49 52
4520.64 51
4520.80 48
4520.95 45
4521.11 42
4521.26 38
4521.41 34
4521.57 32
4521.72 30
4521.88 29
4522.03 30
4522.19 32
4522.34 34
4522.49 37
4522.65 38
4522.80 38
4522.96 36
4523.11 32
4523.27 27
4523.42 21
4523.57 16
4523.73 12
4523.88 11
4524.04 11
4524.19 12
4524.35 15
4524.50 17
4524.66 19
4524.81 20
4524.96 21
4525.12 21
4525.27 21
4525.43 21
4525.58 22
4525.74 23
4525.89 25
4526.04 28
4526.20 30
4526.35 33
4526.51 36
4526.66 38
4526.82 41
4526.97 44
4527.13 46
4527.28 49
4527.43 52
4527.59 56
4527.74 60
4527.90 64
4528.05 68
4528.21 72
4528.36 76
4528.52 78
4528.67 81
4528.82 83
4528.98 85
4529.13 87
4529.29 89
4529.44 91
4529.60 92
4529.75 91
4529.91 89
4530.06 84
4530.21 78
4530.37 72
4530.52 66
4530.68 62
4530.83 60
4530.99 61
4531.14 65
4531.30 70
4531.45 76
4531.60 82
4531.76 89
4531.91 95
4532.07 100
4532.22 105
4532.38 109
4532.53 112
4532.69 115
4532.84 117
4533.00 118
4533.15 119
4533.30 119
4533.46 118
4533.61 117
4533.77 116
4533.92 115
4534.08 115
4534.23 116
4534.39 119
4534.54 123
4534.70 127
4534.85 131
4535.00 133
4535.16 133
4535.31 129
4535.47 122
4535.62 114
4535.78 103
4535.93 93
4536.09 84
4536.24 77
4536.40 71
4536.55 66
4536.70 62
4536.86 59
4537.01 57
4537.17 55
4537.32 53
4537.48 52
4537.63 51
4537.79 49
4537.94 48
4538.10 47
4538.25 45
4538.41 45
4538.56 45
4538.71 46
4538.87 48
4539.02 50
4539.18 52
4539.33 53
4539.49 55
4539.64 57
4539.80 60
4539.95 65
4540.11 71
4540.26 79
4540.42 86
4540.57 93
4540.72 97
4540.88 99
4541.03 97
4541.19 93
4541.34 87
4541.50 81
4541.65 75
4541.81 71
4541.96 70
4542.12 70
4542.27 73
4542.43 76
4542.58 80
4542.74 84
4542.89 86
4543.04 88
4543.20 87
4543.35 83
4543.51 78
4543.66 70
4543.82 62
4543.97 52
4544.13 43
4544.28 33
4544.44 24
4544.59 16
4544.75 9
4544.90 3
4545.06 0
4545.21 0
4545.37 0
4545.52 0
4545.67 0
4545.83 0
4545.98 0
4546.14 1
4546.29 3
4546.45 4
4546.60 4
4546.76 4
4546.91 4
4547.07 3
4547.22 3
4547.38 3
4547.53 4
4547.69 5
4547.84 5
4548.00 4
4548.15 3
4548.31 2
4548.46 2
4548.62 2
4548.77 4
4548.92 8
4549.08 13
4549.23 19
4549.39 25
4549.54 31
4549.70 35
4549.85 38
4550.01 38
4550.16 37
4550.32 33
4550.47 28
4550.63 22
4550.78 16
4550.94 9
4551.09 3
4551.25 0
4551.40 0
4551.56 0
4551.71 0
4551.87 0
4552.02 3
4552.18 9
4552.33 16
4552.49 21
4552.64 26
4552.80 29
4552.95 30
4553.11 30
4553.26 30
4553.41 29
4553.57 29
4553.72 28
4553.88 27
4554.03 25
4554.19 22
4554.34 18
4554.50 13
4554.65 9
4554.81 6
4554.96 4
4555.12 4
4555.27 6
4555.43 10
4555.58 14
4555.74 18
4555.89 21
4556.05 22
4556.20 21
4556.36 20
4556.51 18
4556.67 18
4556.82 20
4556.98 24
4557.13 31
4557.29 39
4557.44 47
4557.60 52
4557.75 54
4557.91 52
4558.06 46
4558.22 37
4558.37 28
4558.53 19
4558.68 11
4558.84 5
4558.99 2
4559.15 0
4559.30 0
4559.46 1
4559.61 2
4559.77 3
4559.92 4
4560.08 6
4560.23 9
4560.39 12
4560.54 17
4560.70 23
4560.85 29
4561.01 36
4561.16 42
4561.32 46
4561.47 47
4561.63 45
4561.78 39
4561.94 30
4562.09 21
4562.25 11
4562.40 3
4562.56 0
4562.71 0
4562.87 0
4563.02 0
4563.18 0
4563.33 4
4563.49 8
4563.64 10
4563.80 11
4563.95 10
4564.11 7
4564.26 3
4564.42 0
4564.57 0
4564.73 0
4564.88 0
4565.04 0
4565.19 0
4565.35 0
4565.50 0
4565.66 3
4565.81 7
4565.97 10
4566.12 12
4566.28 13
4566.43 14
4566.59 14
4566.74 14
4566.90 14
4567.05 14
4567.21 16
4567.36 17
4567.52 19
4567.67 21
4567.83 22
4567.98 23
4568.14 24
4568.29 26
4568.45 29
4568.60 32
4568.76 37
4568.91 42
4569.07 47
4569.23 52
4569.38 58
4569.54 64
4569.69 71
4569.85 79
4570.00 87
4570.16 94
4570.31 98
4570.47 99
4570.62 97
4570.78 92
4570.93 86
4571.09 80
4571.24 76
4571.40 74
4571.55 74
4571.71 75
4571.86 78
4572.02 81
4572.17 83
4572.33 86
4572.48 88
4572.64 90
4572.79 91
4572.95 90
4573.10 87
4573.26 83
4573.41 76
4573.57 68
4573.73 59
4573.88 52
4574.04 46
4574.19 42
4574.35 42
4574.50 45
4574.66 49
4574.81 54
4574.97 58
4575.12 59
4575.28 58
4575.43 55
4575.59 51
4575.74 47
4575.90 44
4576.05 43
4576.21 43
4576.36 44
4576.52 44
4576.67 43
4576.83 39
4576.99 33
4577.14 26
4577.30 21
4577.45 16
4577.61 14
4577.76 14
4577.92 15
4578.07 17
4578.23 19
4578.38 20
4578.54 21
4578.69 22
4578.85 23
4579.00 23
4579.16 23
4579.31 22
4579.47 22
4579.63 21
4579.78 22
4579.94 23
4580.09 27
4580.25 31
4580.40 37
4580.56 42
4580.71 46
4580.87 50
4581.02 51
4581.18 52
4581.33 51
4581.49 50
4581.64 49
4581.80 48
4581.96 47
4582.11 46
4582.27 44
4582.42 41
4582.58 39
4582.73 36
4582.89 34
4583.04 33
4583.20 34
4583.35 36
4583.51 39
4583.66 43
4583.82 48
4583.98 53
4584.13 57
4584.29 60
4584.44 61
4584.60 60
4584.75 56
4584.91 50
4585.06 43
4585.22 36
4585.37 29
4585.53 22
4585.68 16
4585.84 10
4586.00 4
4586.15 0
4586.31 0
4586.46 0
4586.62 0
4586.77 0
4586.93 0
4587.08 0
4587.24 0
4587.39 6
4587.55 13
4587.71 21
4587.86 27
4588.02 33
4588.17 38
4588.33 41
4588.48 43
4588.64 42
4588.79 40
4588.95 36
4589.10 30
4589.26 23
4589.42 17
4589.57 12
4589.73 8
4589.88 5
4590.04 4
4590.19 3
4590.35 2
4590.50 0
4590.66 0
4590.81 0
4590.97 0
4591.13 0
4591.28 0
4591.44 0
4591.59 0
4591.75 7
4591.90 14
4592.06 21
4592.21 26
4592.37 30
4592.53 33
4592.68 35
4592.84 37
4592.99 39
4593.15 43
4593.30 47
4593.46 52
4593.61 56
4593.77 59
4593.93 59
4594.08 57
4594.24 52
4594.39 46
4594.55 39
4594.70 33
4594.86 29
4595.01 27
4595.17 29
4595.33 31
4595.48 35
4595.64 39
4595.79 41
4595.95 42
4596.10 41
4596.26 40
4596.41 38
4596.57 36
4596.73 34
4596.88 33
4597.04 32
4597.19 32
4597.35 33
4597.50 34
4597.66 35
4597.81 36
4597.97 37
4598.13 37
4598.28 35
4598.44 34
4598.59 34
4598.75 34
4598.90 36
4599.06 39
4599.22 42
4599.37 45
4599.53 48
4599.68 50
4599.84 51
4599.99 52
4600.15 54
4600.31 56
4600.46 60
4600.62 65
4600.77 71
4600.93 78
4601.08 84
4601.24 91
4601.39 98
4601.55 106
4601.71 115
4601.86 125
4602.02 135
4602.17 146
4602.33 154
4602.48 160
4602.64 161
4602.80 160
4602.95 155
4603.11 148
4603.26 140
4603.42 132
4603.57 126
4603.73 121
4603.89 117
4604.04 116
4604.20 115
4604.35 115
4604.51 116
4604.66 117
4604.82 118
4604.98 117
4605.13 116
4605.29 113
4605.44 109
4605.60 103
4605.76 96
4605.91 89
4606.07 82
4606.22 75
4606.38 70
4606.53 66
4606.69 64
4606.85 64
4607.00 66
4607.16 70
4607.31 76
4607.47 83
4607.62 91
4607.78 98
4607.94 104
4608.09 107
4608.25 107
4608.40 104
4608.56 100
4608.71 93
4608.87 85
4609.03 77
4609.18 69
4609.34 61
4609.49 54
4609.65 47
4609.81 41
4609.96 34
4610.12 29
4610.27 23
4610.43 19
4610.58 16
4610.74 15
4610.90 18
4611.05 24
4611.21 34
4611.36 45
4611.52 57
4611.68 68
4611.83 77
4611.99 83
4612.14 87
4612.30 90
4612.45 93
4612.61 99
4612.77 108
4612.92 121
4613.08 135
4613.23 150
4613.39 164
4613.55 176
4613.70 184
4613.86 190
4614.01 194
4614.17 197
4614.33 201
4614.48 206
4614.64 214
4614.79 225
4614.95 241
4615.11 260
4615.26 284
4615.42 311
4615.57 341
4615.73 373
4615.88 406
4616.04 437
4616.20 467
4616.35 494
4616.51 519
4616.66 542
4616.82 563
4616.98 583
4617.13 602
4617.29 621
4617.44 640
4617.60 658
4617.76 677
4617.91 695
4618.07 713
4618.22 731
4618.38 748
4618.54 765
4618.69 781
4618.85 796
4619.00 811
4619.16 824
4619.32 836
4619.47 846
4619.63 853
4619.78 858
4619.94 861
4620.10 860
4620.25 857
4620.41 852
4620.56 844
4620.72 836
4620.88 827
4621.03 817
4621.19 807
4621.34 795
4621.50 781
4621.66 764
4621.81 743
4621.97 719
4622.12 691
4622.28 662
4622.44 632
4622.59 604
4622.75 577
4622.90 552
4623.06 529
4623.22 506
4623.37 484
4623.53 462
4623.68 441
4623.84 421
4624.00 403
4624.15 389
4624.31 378
4624.46 370
4624.62 364
4624.78 360
4624.93 357
4625.09 353
4625.25 348
4625.40 341
4625.56 332
4625.71 322
4625.87 310
4626.03 297
4626.18 282
4626.34 266
4626.49 251
4626.65 236
4626.81 222
4626.96 211
4627.12 202
4627.27 196
4627.43 193
4627.59 191
4627.74 191
4627.90 192
4628.06 193
4628.21 195
4628.37 198
4628.52 201
4628.68 204
4628.84 207
4628.99 209
4629.15 209
4629.30 206
4629.46 200
4629.62 192
4629.77 182
4629.93 172
4630.09 163
4630.24 156
4630.40 151
4630.55 149
4630.71 148
4630.87 147
4631.02 146
4631.18 143
4631.33 140
4631.49 135
4631.65 131
4631.80 127
4631.96 125
4632.12 125
4632.27 125
4632.43 126
4632.58 128
4632.74 128
4632.90 127
4633.05 125
4633.21 123
4633.37 120
4633.52 118
4633.68 116
4633.83 114
4633.99 113
4634.15 111
4634.30 108
4634.46 106
4634.62 104
4634.77 103
4634.93 103
4635.08 102
4635.24 102
4635.40 100
4635.55 97
4635.71 92
4635.87 85
4636.02 77
4636.18 70
4636.33 62
4636.49 56
4636.65 52
4636.80 50
4636.96 50
4637.12 51
4637.27 53
4637.43 56
4637.58 59
4637.74 62
4637.90 65
4638.05 69
4638.21 72
4638.37 75
4638.52 77
4638.68 77
4638.83 76
4638.99 74
4639.15 71
4639.30 69
4639.46 70
4639.62 73
4639.77 78
4639.93 85
4640.09 92
4640.24 97
4640.40 101
4640.55 102
4640.71 101
4640.87 101
4641.02 101
4641.18 103
4641.34 107
4641.49 113
4641.65 120
4641.81 128
4641.96 136
4642.12 144
4642.27 151
4642.43 159
4642.59 167
4642.74 176
4642.90 185
4643.06 194
4643.21 202
4643.37 207
4643.53 211
4643.68 213
4643.84 213
4643.99 214
4644.15 216
4644.31 220
4644.46 226
4644.62 235
4644.78 244
4644.93 254
4645.09 264
4645.25 271
4645.40 276
4645.56 279
4645.71 280
4645.87 279
4646.03 276
4646.18 274
4646.34 271
4646.50 268
4646.65 265
4646.81 262
4646.97 260
4647.12 260
4647.28 260
4647.44 262
4647.59 265
4647.75 269
4647.91 273
4648.06 276
4648.22 280
4648.37 283
4648.53 286
4648.69 291
4648.84 297
4649.00 304
4649.16 313
4649.31 323
4649.47 333
4649.63 342
4649.78 350
4649.94 355
4650.10 355
4650.25 350
4650.41 338
4650.57 321
4650.72 300
4650.88 277
4651.04 254
4651.19 233
4651.35 216
4651.50 203
4651.66 195
4651.82 190
4651.97 188
4652.13 187
4652.29 188
4652.44 188
4652.60 189
4652.76 190
4652.91 191
4653.07 192
4653.23 192
4653.38 192
4653.54 190
4653.70 187
4653.85 184
4654.01 179
4654.17 174
4654.32 169
4654.48 165
4654.64 162
4654.79 159
4654.95 158
4655.11 156
4655.26 153
4655.42 150
4655.58 146
4655.73 144
4655.89 143
4656.05 144
4656.20 147
4656.36 154
4656.51 161
4656.67 168
4656.83 173
4656.98 175
4657.14 175
4657.30 172
4657.45 168
4657.61 163
4657.77 159
4657.92 158
4658.08 157
4658.24 158
4658.39 160
4658.55 161
4658.71 161
4658.86 161
4659.02 161
4659.18 162
4659.33 164
4659.49 167
4659.65 172
4659.80 175
4659.96 177
4660.12 176
4660.27 172
4660.43 166
4660.59 159
4660.74 151
4660.90 144
4661.06 137
4661.21 130
4661.37 123
4661.53 117
4661.68 113
4661.84 110
4662.00 111
4662.15 113
4662.31 118
4662.47 124
4662.62 129
4662.78 132
4662.94 134
4663.10 134
4663.25 133
4663.41 132
4663.57 133
4663.72 136
4663.88 141
4664.04 146
4664.19 151
4664.35 154
4664.51 156
4664.66 154
4664.82 151
4664.98 147
4665.13 144
4665.29 142
4665.45 142
4665.60 145
4665.76 149
4665.92 152
4666.07 155
4666.23 155
4666.39 153
4666.54 149
4666.70 143
4666.86 137
4667.01 131
4667.17 125
4667.33 121
4667.48 118
4667.64 117
4667.80 118
4667.95 123
4668.11 130
4668.27 139
4668.43 148
4668.58 157
4668.74 164
4668.90 169
4669.05 173
4669.21 176
4669.37 178
4669.52 182
4669.68 186
4669.84 190
4669.99 193
4670.15 194
4670.31 194
4670.46 194
4670.62 193
4670.78 193
4670.93 195
4671.09 199
4671.25 206
4671.41 214
4671.56 223
4671.72 230
4671.88 238
4672.03 244
4672.19 251
4672.35 258
4672.50 268
4672.66 280
4672.82 294
4672.97 309
4673.13 325
4673.29 339
4673.44 350
4673.60 357
4673.76 359
4673.92 358
4674.07 353
4674.23 346
4674.39 339
4674.54 334
4674.70 331
4674.86 330
4675.01 332
4675.17 335
4675.33 339
4675.48 345
4675.64 351
4675.80 357
4675.96 363
4676.11 368
4676.27 373
4676.43 377
4676.58 381
4676.74 385
4676.90 389
4677.05 394
4677.21 401
4677.37 408
4677.52 415
4677.68 423
4677.84 430
4678.00 436
4678.15 440
4678.31 442
4678.47 442
4678.62 441
4678.78 439
4678.94 439
4679.09 440
4679.25 443
4679.41 450
4679.57 458
4679.72 468
4679.88 478
4680.04 488
4680.19 497
4680.35 506
4680.51 516
4680.66 528
4680.82 544
4680.98 565
4681.14 592
4681.29 626
4681.45 665
4681.61 709
4681.76 757
4681.92 806
4682.08 856
4682.23 903
4682.39 949
4682.55 993
4682.71 1036
4682.86 1079
4683.02 1124
4683.18 1172
4683.33 1227
4683.49 1288
4683.65 1359
4683.81 1441
4683.96 1533
4684.12 1636
4684.28 1748
4684.43 1869
4684.59 1994
4684.75 2124
4684.91 2256
4685.06 2388
4685.22 2520
4685.38 2649
4685.53 2775
4685.69 2897
4685.85 3014
4686.00 3127
4686.16 3240
4686.32 3355
4686.48 3477
4686.63 3608
4686.79 3748
4686.95 3895
4687.10 4046
4687.26 4196
4687.42 4340
4687.58 4476
4687.73 4602
4687.89 4717
4688.05 4822
4688.20 4916
4688.36 5001
4688.52 5075
4688.68 5140
4688.83 5196
4688.99 5244
4689.15 5288
4689.30 5328
4689.46 5366
4689.62 5401
4689.78 5430
4689.93 5451
4690.09 5460
4690.25 5457
4690.40 5440
4690.56 5411
4690.72 5370
4690.88 5318
4691.03 5258
4691.19 5190
4691.35 5112
4691.51 5027
4691.66 4935
4691.82 4835
4691.98 4730
4692.13 4621
4692.29 4510
4692.45 4398
4692.61 4285
4692.76 4172
4692.92 4058
4693.08 3943
4693.23 3828
4693.39 3714
4693.55 3603
4693.71 3495
4693.86 3392
4694.02 3295
4694.18 3202
4694.34 3112
4694.49 3021
4694.65 2929
4694.81 2834
4694.96 2737
4695.12 2638
4695.28 2540
4695.44 2443
4695.59 2351
4695.75 2261
4695.91 2175
4696.07 2091
4696.22 2008
4696.38 1927
4696.54 1847
4696.69 1770
4696.85 1698
4697.01 1630
4697.17 1567
4697.32 1507
4697.48 1451
4697.64 1396
4697.80 1343
4697.95 1291
4698.11 1241
4698.27 1194
4698.42 1151
4698.58 1112
4698.74 1075
4698.90 1039
4699.05 1002
4699.21 962
4699.37 919
4699.53 872
4699.68 823
4699.84 776
4700.00 731
4700.16 693
4700.31 661
4700.47 637
4700.63 619
4700.78 605
4700.94 593
4701.10 580
4701.26 564
4701.41 544
4701.57 522
4701.73 497
4701.89 472
4702.04 449
4702.20 429
4702.36 415
4702.52 406
4702.67 401
4702.83 400
4702.99 402
4703.15 404
4703.30 407
4703.46 410
4703.62 411
4703.77 411
4703.93 410
4704.09 407
4704.25 403
4704.40 397
4704.56 389
4704.72 380
4704.88 369
4705.03 356
4705.19 342
4705.35 327
4705.51 311
4705.66 295
4705.82 278
4705.98 262
4706.14 247
4706.29 234
4706.45 221
4706.61 210
4706.77 200
4706.92 191
4707.08 182
4707.24 173
4707.40 166
4707.55 161
4707.71 157
4707.87 157
4708.03 158
4708.18 161
4708.34 163
4708.50 166
4708.66 166
4708.81 165
4708.97 162
4709.13 158
4709.29 152
4709.44 145
4709.60 138
4709.76 131
4709.92 123
4710.07 116
4710.23 110
4710.39 105
4710.55 101
4710.70 99
4710.86 96
4711.02 94
4711.18 91
4711.33 88
4711.49 84
4711.65 80
4711.81 76
4711.96 72
4712.12 67
4712.28 62
4712.44 57
4712.59 53
4712.75 50
4712.91 48
4713.07 46
4713.22 45
4713.38 44
4713.54 42
4713.70 39
4713.85 35
4714.01 30
4714.17 26
4714.33 22
4714.48 20
4714.64 19
4714.80 19
4714.96 20
4715.12 20
4715.27 20
4715.43 19
4715.59 18
4715.75 18
4715.90 18
4716.06 19
4716.22 20
4716.38 22
4716.53 24
4716.69 25
4716.85 26
4717.01 24
4717.16 22
4717.32 17
4717.48 13
4717.64 8
4717.79 4
4717.95 0
4718.11 0
4718.27 0
4718.43 0
4718.58 0
4718.74 0
4718.90 0
4719.06 0
4719.21 0
4719.37 1
4719.53 6
4719.69 12
4719.84 18
4720.00 23
4720.16 27
4720.32 29
4720.47 30
4720.63 31
4720.79 32
4720.95 32
4721.11 33
4721.26 33
4721.42 33
4721.58 31
4721.74 28
4721.89 25
4722.05 22
4722.21 20
4722.37 20
4722.52 22
4722.68 25
4722.84 29
4723.00 32
4723.16 33
4723.31 32
4723.47 28
4723.63 24
4723.79 20
4723.94 17
4724.10 18
4724.26 23
4724.42 32
4724.58 42
4724.73 51
4724.89 59
4725.05 63
4725.21 63
4725.36 58
4725.52 50
4725.68 40
4725.84 30
4726.00 21
4726.15 15
4726.31 12
4726.47 13
4726.63 17
4726.78 23
4726.94 31
4727.10 40
4727.26 50
4727.42 58
4727.57 64
4727.73 69
4727.89 71
4728.05 73
4728.20 74
4728.36 74
4728.52 75
4728.68 75
4728.84 76
4728.99 75
4729.15 75
4729.31 73
4729.47 72
4729.63 71
4729.78 70
4729.94 69
4730.10 68
4730.26 66
4730.41 63
4730.57 60
4730.73 57
4730.89 55
4731.05 54
4731.20 54
4731.36 54
4731.52 54
4731.68 53
4731.84 51
4731.99 48
4732.15 45
4732.31 41
4732.47 38
4732.62 35
4732.78 35
4732.94 36
4733.10 38
4733.26 41
4733.41 46
4733.57 52
4733.73 59
4733.89 66
4734.05 73
4734.20 79
4734.36 84
4734.52 87
4734.68 88
4734.84 87
4734.99 85
4735.15 82
4735.31 78
4735.47 73
4735.62 67
4735.78 60
4735.94 53
4736.10 45
4736.26 36
4736.41 27
4736.57 17
4736.73 9
4736.89 1
4737.05 0
4737.20 0
4737.36 0
4737.52 0
4737.68 0
4737.84 0
4737.99 2
4738.15 5
4738.31 7
4738.47 7
4738.63 6
4738.78 5
4738.94 3
4739.10 2
4739.26 1
4739.42 2
4739.57 4
4739.73 7
4739.89 12
4740.05 16
4740.21 20
4740.36 23
4740.52 24
4740.68 23
4740.84 21
4741.00 18
4741.15 14
4741.31 11
4741.47 10
4741.63 9
4741.79 11
4741.94 14
4742.10 18
4742.26 22
4742.42 26
4742.58 30
4742.73 33
4742.89 35
4743.05 36
4743.21 38
4743.37 40
4743.53 42
4743.68 46
4743.84 51
4744.00 57
4744.16 63
4744.32 69
4744.47 74
4744.63 78
4744.79 80
4744.95 81
4745.11 80
4745.26 77
4745.42 74
4745.58 69
4745.74 63
4745.90 57
4746.05 52
4746.21 48
4746.37 47
4746.53 47
4746.69 48
4746.85 49
4747.00 50
4747.16 49
4747.32 49
4747.48 48
4747.64 49
4747.79 53
4747.95 59
4748.11 66
4748.27 74
4748.43 81
4748.58 87
4748.74 90
4748.90 91
4749.06 89
4749.22 86
4749.38 82
4749.53 78
4749.69 74
4749.85 72
4750.01 72
4750.17 73
4750.32 76
4750.48 78
4750.64 80
4750.80 80
4750.96 77
4751.12 71
4751.27 64
4751.43 56
4751.59 49
4751.75 43
4751.91 39
4752.06 38
4752.22 38
4752.38 39
4752.54 41
4752.70 41
4752.86 42
4753.01 41
4753.17 40
4753.33 40
4753.49 39
4753.65 39
4753.81 39
4753.96 38
4754.12 38
4754.28 38
4754.44 38
4754.60 39
4754.75 41
4754.91 44
4755.07 47
4755.23 51
4755.39 54
4755.55 57
4755.70 59
4755.86 59
4756.02 59
4756.18 57
4756.34 55
4756.50 51
4756.65 48
4756.81 44
4756.97 41
4757.13 40
4757.29 40
4757.45 42
4757.60 45
4757.76 51
4757.92 57
4758.08 64
4758.24 71
4758.40 78
4758.55 84
4758.71 90
4758.87 97
4759.03 103
4759.19 109
4759.35 115
4759.50 120
4759.66 125
4759.82 127
4759.98 129
4760.14 128
4760.30 125
4760.45 120
4760.61 114
4760.77 106
4760.93 98
4761.09 89
4761.25 81
4761.40 74
4761.56 69
4761.72 66
4761.88 66
4762.04 70
4762.20 75
4762.35 82
4762.51 89
4762.67 97
4762.83 103
4762.99 108
4763.15 113
4763.30 118
4763.46 123
4763.62 130
4763.78 137
4763.94 145
4764.10 153
4764.25 159
4764.41 163
4764.57 164
4764.73 162
4764.89 157
4765.05 149
4765.21 140
4765.36 131
4765.52 124
4765.68 120
4765.84 118
4766.00 119
4766.16 122
4766.31 126
4766.47 130
4766.63 133
4766.79 136
4766.95 139
4767.11 142
4767.27 145
4767.42 148
4767.58 150
4767.74 152
4767.90 153
4768.06 152
4768.22 149
4768.37 146
4768.53 141
4768.69 136
4768.85 131
4769.01 126
4769.17 121
4769.33 116
4769.48 112
4769.64 107
4769.80 103
4769.96 98
4770.12 91
4770.28 84
4770.44 76
4770.59 69
4770.75 63
4770.91 59
4771.07 59
4771.23 62
4771.39 68
4771.54 76
4771.70 85
4771.86 94
4772.02 102
4772.18 107
4772.34 111
4772.50 113
4772.65 114
4772.81 113
4772.97 111
4773.13 109
4773.29 105
4773.45 100
4773.61 93
4773.76 85
4773.92 75
4774.08 63
4774.24 51
4774.40 38
4774.56 25
4774.72 13
4774.87 3
4775.03 0
4775.19 0
4775.35 0
4775.51 0
4775.67 0
4775.83 0
4775.98 0
4776.14 0
4776.30 4
4776.46 13
4776.62 21
4776.78 27
4776.94 32
4777.10 34
4777.25 35
4777.41 33
4777.57 30
4777.73 27
4777.89 24
4778.05 21
4778.21 19
4778.36 18
4778.52 19
4778.68 20
4778.84 21
4779.00 22
4779.16 23
4779.32 23
4779.48 23
4779.63 22
4779.79 20
4779.95 19
4780.11 19
4780.27 20
4780.43 22
4780.59 25
4780.74 31
4780.90 37
4781.06 44
4781.22 50
4781.38 55
4781.54 58
4781.70 58
4781.86 54
4782.01 48
4782.17 40
4782.33 31
4782.49 23
4782.65 17
4782.81 14
4782.97 14
4783.13 15
4783.28 18
4783.44 22
4783.60 26
4783.76 31
4783.92 37
4784.08 46
4784.24 57
4784.40 72
4784.55 89
4784.71 108
4784.87 127
4785.03 145
4785.19 161
4785.35 174
4785.51 183
4785.67 191
4785.82 196
4785.98 202
4786.14 207
4786.30 213
4786.46 219
4786.62 227
4786.78 235
4786.94 245
4787.09 256
4787.25 268
4787.41 283
4787.57 299
4787.73 316
4787.89 333
4788.05 351
4788.21 368
4788.36 386
4788.52 404
4788.68 422
4788.84 439
4789.00 455
4789.16 471
4789.32 486
4789.48 501
4789.64 517
4789.79 536
4789.95 557
4790.11 582
4790.27 607
4790.43 632
4790.59 655
4790.75 673
4790.91 687
4791.06 695
4791.22 701
4791.38 704
4791.54 708
4791.70 712
4791.86 717
4792.02 723
4792.18 727
4792.34 728
4792.49 724
4792.65 715
4792.81 700
4792.97 682
4793.13 661
4793.29 638
4793.45 615
4793.61 593
4793.77 572
4793.92 552
4794.08 533
4794.24 515
4794.40 498
4794.56 481
4794.72 465
4794.88 448
4795.04 431
4795.20 413
4795.36 395
4795.51 376
4795.67 357
4795.83 338
4795.99 319
4796.15 303
4796.31 289
4796.47 278
4796.63 270
4796.79 266
4796.94 264
4797.10 265
4797.26 266
4797.42 267
4797.58 265
4797.74 261
4797.90 254
4798.06 244
4798.22 233
4798.38 223
4798.53 215
4798.69 209
4798.85 205
4799.01 205
4799.17 206
4799.33 208
4799.49 209
4799.65 209
4799.81 207
4799.97 202
4800.12 195
4800.28 185
4800.44 174
4800.60 162
4800.76 151
4800.92 141
4801.08 133
4801.24 127
4801.40 122
4801.56 119
4801.71 116
4801.87 113
4802.03 109
4802.19 105
4802.35 101
4802.51 98
4802.67 97
4802.83 97
4802.99 97
4803.15 97
4803.31 95
4803.46 92
4803.62 87
4803.78 82
4803.94 76
4804.10 69
4804.26 63
4804.42 56
4804.58 50
4804.74 44
4804.90 38
4805.05 32
4805.21 27
4805.37 23
4805.53 20
4805.69 20
4805.85 21
4806.01 24
4806.17 27
4806.33 31
4806.49 34
4806.65 36
4806.81 37
4806.96 38
4807.12 38
4807.28 40
4807.44 42
4807.60 43
4807.76 45
4807.92 45
4808.08 44
4808.24 42
4808.40 40
4808.56 38
4808.71 38
4808.87 39
4809.03 43
4809.19 49
4809.35 55
4809.51 63
4809.67 69
4809.83 75
4809.99 80
4810.15 84
4810.31 88
4810.47 94
4810.62 102
4810.78 113
4810.94 127
4811.10 144
4811.26 161
4811.42 179
4811.58 195
4811.74 210
4811.90 222
4812.06 232
4812.22 241
4812.38 249
4812.54 256
4812.69 260
4812.85 262
4813.01 262
4813.17 259
4813.33 254
4813.49 249
4813.65 245
4813.81 241
4813.97 238
4814.13 236
4814.29 234
4814.45 232
4814.61 229
4814.76 226
4814.92 223
4815.08 220
4815.24 218
4815.40 216
4815.56 213
4815.72 210
4815.88 204
4816.04 198
4816.20 191
4816.36 184
4816.52 177
4816.68 170
4816.84 164
4816.99 158
4817.15 152
4817.31 146
4817.47 139
4817.63 131
4817.79 123
4817.95 114
4818.11 104
4818.27 94
4818.43 84
4818.59 75
4818.75 67
4818.91 60
4819.07 55
4819.22 52
4819.38 51
4819.54 51
4819.70 53
4819.86 55
4820.02 57
4820.18 57
4820.34 55
4820.50 51
4820.66 44
4820.82 37
4820.98 30
4821.14 26
4821.30 25
4821.46 28
4821.62 35
4821.77 44
4821.93 55
4822.09 65
4822.25 73
4822.41 79
4822.57 82
4822.73 84
4822.89 84
4823.05 84
4823.21 84
4823.37 86
4823.53 90
4823.69 95
4823.85 102
4824.01 109
4824.17 117
4824.32 124
4824.48 130
4824.64 135
4824.80 140
4824.96 146
4825.12 154
4825.28 166
4825.44 183
4825.60 204
4825.76 229
4825.92 258
4826.08 288
4826.24 318
4826.40 347
4826.56 373
4826.72 398
4826.88 421
4827.04 443
4827.19 466
4827.35 490
4827.51 514
4827.67 540
4827.83 566
4827.99 593
4828.15 620
4828.31 646
4828.47 672
4828.63 696
4828.79 718
4828.95 738
4829.11 757
4829.27 775
4829.43 791
4829.59 805
4829.75 818
4829.91 828
4830.07 836
4830.22 842
4830.38 844
4830.54 842
4830.70 838
4830.86 831
4831.02 823
4831.18 813
4831.34 803
4831.50 792
4831.66 779
4831.82 765
4831.98 749
4832.14 730
4832.30 708
4832.46 685
4832.62 661
4832.78 638
4832.94 616
4833.10 597
4833.26 581
4833.42 567
4833.58 555
4833.73 543
4833.89 531
4834.05 517
4834.21 501
4834.37 483
4834.53 464
4834.69 445
4834.85 426
4835.01 409
4835.17 393
4835.33 377
4835.49 363
4835.65 349
4835.81 335
4835.97 321
4836.13 307
4836.29 295
4836.45 282
4836.61 271
4836.77 260
4836.93 248
4837.09 236
4837.25 223
4837.41 209
4837.56 195
4837.72 182
4837.88 172
4838.04 163
4838.20 158
4838.36 154
4838.52 150
4838.68 147
4838.84 143
4839.00 139
4839.16 134
4839.32 129
4839.48 124
4839.64 119
4839.80 114
4839.96 109
4840.12 104
4840.28 98
4840.44 91
4840.60 85
4840.76 79
4840.92 74
4841.08 71
4841.24 69
4841.40 69
4841.56 69
4841.72 72
4841.88 75
4842.04 80
4842.20 85
4842.36 91
4842.51 96
4842.67 101
4842.83 104
4842.99 105
4843.15 105
4843.31 105
4843.47 104
4843.63 105
4843.79 106
4843.95 107
4844.11 109
4844.27 110
4844.43 109
4844.59 106
4844.75 101
4844.91 95
4845.07 88
4845.23 82
4845.39 77
4845.55 74
4845.71 72
4845.87 71
4846.03 71
4846.19 72
4846.35 73
4846.51 74
4846.67 76
4846.83 78
4846.99 79
4847.15 79
4847.31 78
4847.47 77
4847.63 75
4847.79 74
4847.95 73
4848.11 73
4848.27 75
4848.43 76
4848.59 77
4848.75 77
4848.91 74
4849.07 69
4849.23 64
4849.38 59
4849.54 56
4849.70 57
4849.86 62
4850.02 70
4850.18 81
4850.34 92
4850.50 103
4850.66 111
4850.82 117
4850.98 121
4851.14 122
4851.30 123
4851.46 124
4851.62 124
4851.78 124
4851.94 125
4852.10 127
4852.26 129
4852.42 134
4852.58 139
4852.74 146
4852.90 152
4853.06 157
4853.22 161
4853.38 162
4853.54 162
4853.70 161
4853.86 158
4854.02 155
4854.18 153
4854.34 151
4854.50 151
4854.66 152
4854.82 155
4854.98 159
4855.14 164
4855.30 168
4855.46 170
4855.62 171
4855.78 171
4855.94 170
4856.10 170
4856.26 170
4856.42 171
4856.58 172
4856.74 172
4856.90 171
4857.06 166
4857.22 159
4857.38 149
4857.54 138
4857.70 127
4857.86 116
4858.02 106
4858.18 98
4858.34 92
4858.50 87
4858.66 85
4858.82 85
4858.98 86
4859.14 88
4859.30 91
4859.46 94
4859.62 98
4859.78 103
4859.94 108
4860.10 114
4860.26 120
4860.42 126
4860.58 131
4860.74 136
4860.90 140
4861.06 143
4861.22 146
4861.38 148
4861.54 150
4861.70 151
4861.86 152
4862.02 154
4862.18 155
4862.34 156
4862.50 158
4862.66 159
4862.82 159
4862.98 159
4863.14 158
4863.30 158
4863.46 158
4863.62 159
4863.78 163
4863.94 168
4864.10 174
4864.26 182
4864.42 190
4864.58 197
4864.74 203
4864.90 208
4865.06 210
4865.22 211
4865.38 209
4865.54 207
4865.70 204
4865.86 201
4866.02 200
4866.18 200
4866.34 202
4866.50 207
4866.66 214
4866.82 222
4866.98 232
4867.14 241
4867.30 250
4867.46 256
4867.62 260
4867.78 262
4867.94 261
4868.10 259
4868.26 257
4868.42 256
4868.58 256
4868.74 256
4868.90 256
4869.06 256
4869.22 255
4869.38 252
4869.54 248
4869.70 245
4869.86 242
4870.02 239
4870.18 237
4870.34 235
4870.51 233
4870.67 231
4870.83 227
4870.99 222
4871.15 217
4871.31 212
4871.47 207
4871.63 204
[truncated: 741,125 more chars]
