# Supplementary material for: Methylobacterium Species Promoting Rice and Barley Growth and Interaction Specificity Revealed with Whole-Cell Matrix-Assisted Laser Desorption / Ionization-Time-of-Flight Mass Spectrometry (MALDI-TOF/MS) Analysis
Source: PLoS One. 2015 Jun 8;10(6):e0129509. doi: 10.1371/journal.pone.0129509 (PMC4460032; doi:10.1371/journal.pone.0129509)
Supplement: S2 Data — (ZIP) [file pone.0129509.s002.zip › Supplementary data 2 (ms from inoculated rice)/22A-15.txt]

779.69 0
779.75 0
779.82 0
779.88 0
779.95 0
780.01 0
780.08 0
780.14 0
780.20 0
780.27 0
780.33 0
780.40 0
780.46 0
780.52 0
780.59 0
780.65 0
780.72 0
780.78 0
780.84 0
780.91 0
780.97 0
781.04 0
781.10 0
781.16 0
781.23 0
781.29 0
781.36 0
781.42 0
781.49 0
781.55 0
781.61 0
781.68 0
781.74 0
781.81 0
781.87 0
781.93 0
782.00 0
782.06 0
782.13 0
782.19 0
782.25 0
782.32 0
782.38 0
782.45 0
782.51 0
782.58 0
782.64 0
782.70 0
782.77 0
782.83 0
782.90 0
782.96 0
783.02 0
783.09 0
783.15 0
783.22 0
783.28 0
783.35 0
783.41 0
783.47 0
783.54 0
783.60 0
783.67 0
783.73 0
783.80 0
783.86 0
783.92 0
783.99 0
784.05 0
784.12 0
784.18 0
784.24 0
784.31 0
784.37 0
784.44 0
784.50 0
784.57 0
784.63 0
784.69 0
784.76 0
784.82 0
784.89 0
784.95 0
785.02 0
785.08 0
785.14 0
785.21 0
785.27 0
785.34 0
785.40 0
785.47 0
785.53 0
785.59 0
785.66 0
785.72 0
785.79 0
785.85 0
785.92 0
785.98 0
786.04 0
786.11 0
786.17 0
786.24 0
786.30 0
786.37 0
786.43 0
786.49 0
786.56 0
786.62 0
786.69 0
786.75 0
786.82 0
786.88 0
786.94 0
787.01 0
787.07 0
787.14 0
787.20 0
787.27 0
787.33 0
787.40 0
787.46 0
787.52 0
787.59 0
787.65 0
787.72 0
787.78 0
787.85 0
787.91 0
787.97 0
788.04 0
788.10 0
788.17 0
788.23 0
788.30 0
788.36 0
788.43 0
788.49 0
788.55 0
788.62 0
788.68 0
788.75 0
788.81 0
788.88 0
788.94 0
789.01 0
789.07 0
789.13 0
789.20 0
789.26 0
789.33 0
789.39 0
789.46 0
789.52 0
789.59 0
789.65 0
789.71 0
789.78 0
789.84 0
789.91 0
789.97 0
790.04 0
790.10 0
790.17 0
790.23 0
790.29 0
790.36 0
790.42 0
790.49 0
790.55 0
790.62 0
790.68 0
790.75 0
790.81 0
790.87 0
790.94 0
791.00 0
791.07 0
791.13 0
791.20 0
791.26 0
791.33 0
791.39 0
791.46 0
791.52 0
791.58 0
791.65 0
791.71 0
791.78 0
791.84 0
791.91 0
791.97 0
792.04 0
792.10 0
792.17 0
792.23 0
792.29 0
792.36 0
792.42 0
792.49 0
792.55 0
792.62 0
792.68 0
792.75 0
792.81 0
792.88 0
792.94 0
793.00 0
793.07 0
793.13 0
793.20 0
793.26 0
793.33 0
793.39 0
793.46 0
793.52 0
793.59 0
793.65 0
793.72 0
793.78 0
793.84 0
793.91 0
793.97 0
794.04 0
794.10 0
794.17 0
794.23 0
794.30 0
794.36 0
794.43 0
794.49 0
794.56 0
794.62 0
794.69 0
794.75 0
794.81 0
794.88 0
794.94 0
795.01 0
795.07 0
795.14 0
795.20 0
795.27 0
795.33 0
795.40 0
795.46 0
795.53 0
795.59 0
795.66 0
795.72 0
795.78 0
795.85 0
795.91 0
795.98 0
796.04 0
796.11 0
796.17 0
796.24 0
796.30 0
796.37 0
796.43 0
796.50 0
796.56 0
796.63 0
796.69 0
796.76 0
796.82 0
796.89 0
796.95 0
797.01 0
797.08 0
797.14 0
797.21 0
797.27 0
797.34 0
797.40 0
797.47 0
797.53 0
797.60 0
797.66 0
797.73 0
797.79 0
797.86 0
797.92 0
797.99 0
798.05 0
798.12 0
798.18 0
798.25 0
798.31 0
798.38 0
798.44 0
798.50 0
798.57 0
798.63 0
798.70 0
798.76 0
798.83 0
798.89 0
798.96 0
799.02 0
799.09 0
799.15 0
799.22 0
799.28 0
799.35 0
799.41 0
799.48 0
799.54 0
799.61 0
799.67 0
799.74 0
799.80 0
799.87 0
799.93 0
800.00 0
800.06 0
800.13 0
800.19 0
800.26 0
800.32 0
800.39 0
800.45 0
800.52 0
800.58 0
800.65 0
800.71 0
800.77 0
800.84 0
800.90 0
800.97 0
801.03 0
801.10 0
801.16 0
801.23 0
801.29 0
801.36 0
801.42 0
801.49 0
801.55 0
801.62 0
801.68 0
801.75 0
801.81 0
801.88 0
801.94 0
802.01 0
802.07 0
802.14 0
802.20 0
802.27 0
802.33 0
802.40 0
802.46 0
802.53 0
802.59 0
802.66 0
802.72 0
802.79 0
802.85 0
802.92 0
802.98 0
803.05 0
803.11 0
803.18 0
803.24 0
803.31 0
803.37 0
803.44 0
803.50 0
803.57 0
803.63 0
803.70 0
803.76 0
803.83 0
803.89 0
803.96 0
804.02 0
804.09 0
804.15 0
804.22 0
804.28 0
804.35 0
804.41 0
804.48 0
804.54 0
804.61 0
804.67 0
804.74 0
804.80 0
804.87 0
804.93 0
805.00 0
805.06 0
805.13 0
805.19 0
805.26 0
805.32 0
805.39 0
805.45 0
805.52 0
805.59 0
805.65 0
805.72 0
805.78 0
805.85 0
805.91 0
805.98 0
806.04 0
806.11 0
806.17 0
806.24 0
806.30 0
806.37 0
806.43 0
806.50 0
806.56 0
806.63 0
806.69 0
806.76 0
806.82 0
806.89 0
806.95 0
807.02 0
807.08 0
807.15 0
807.21 0
807.28 0
807.34 0
807.41 0
807.47 0
807.54 0
807.60 0
807.67 0
807.73 0
807.80 0
807.87 0
807.93 0
808.00 0
808.06 0
808.13 0
808.19 0
808.26 0
808.32 0
808.39 0
808.45 0
808.52 0
808.58 0
808.65 0
808.71 0
808.78 0
808.84 0
808.91 0
808.97 0
809.04 0
809.10 0
809.17 0
809.23 0
809.30 0
809.37 0
809.43 0
809.50 0
809.56 0
809.63 0
809.69 0
809.76 0
809.82 0
809.89 0
809.95 0
810.02 0
810.08 0
810.15 0
810.21 0
810.28 0
810.34 0
810.41 0
810.48 0
810.54 0
810.61 0
810.67 0
810.74 0
810.80 0
810.87 0
810.93 0
811.00 0
811.06 0
811.13 0
811.19 0
811.26 0
811.32 0
811.39 0
811.45 0
811.52 0
811.59 0
811.65 0
811.72 0
811.78 0
811.85 0
811.91 0
811.98 0
812.04 0
812.11 0
812.17 0
812.24 0
812.30 0
812.37 0
812.44 0
812.50 0
812.57 0
812.63 0
812.70 0
812.76 0
812.83 0
812.89 0
812.96 0
813.02 0
813.09 0
813.15 0
813.22 0
813.29 0
813.35 0
813.42 0
813.48 0
813.55 0
813.61 0
813.68 0
813.74 0
813.81 0
813.87 0
813.94 0
814.01 0
814.07 0
814.14 0
814.20 0
814.27 0
814.33 0
814.40 0
814.46 0
814.53 0
814.59 0
814.66 0
814.73 0
814.79 0
814.86 0
814.92 0
814.99 0
815.05 0
815.12 0
815.18 0
815.25 0
815.31 0
815.38 0
815.45 0
815.51 0
815.58 0
815.64 0
815.71 0
815.77 0
815.84 0
815.90 0
815.97 0
816.04 0
816.10 0
816.17 0
816.23 0
816.30 0
816.36 0
816.43 0
816.49 0
816.56 0
816.62 0
816.69 0
816.76 0
816.82 0
816.89 0
816.95 0
817.02 0
817.08 0
817.15 0
817.21 0
817.28 0
817.35 0
817.41 0
817.48 0
817.54 0
817.61 0
817.67 0
817.74 0
817.81 0
817.87 0
817.94 0
818.00 0
818.07 0
818.13 0
818.20 0
818.26 0
818.33 0
818.40 0
818.46 0
818.53 0
818.59 0
818.66 0
818.72 0
818.79 0
818.86 0
818.92 0
818.99 0
819.05 0
819.12 0
819.18 0
819.25 0
819.31 0
819.38 0
819.45 0
819.51 0
819.58 0
819.64 0
819.71 0
819.77 0
819.84 0
819.91 0
819.97 0
820.04 0
820.10 0
820.17 0
820.23 0
820.30 0
820.37 0
820.43 0
820.50 0
820.56 0
820.63 0
820.69 0
820.76 0
820.83 0
820.89 0
820.96 0
821.02 0
821.09 0
821.15 0
821.22 0
821.29 0
821.35 0
821.42 0
821.48 0
821.55 0
821.61 0
821.68 0
821.75 0
821.81 0
821.88 0
821.94 0
822.01 0
822.07 0
822.14 0
822.21 0
822.27 0
822.34 0
822.40 0
822.47 0
822.53 0
822.60 0
822.67 0
822.73 0
822.80 0
822.86 0
822.93 0
823.00 0
823.06 0
823.13 0
823.19 0
823.26 0
823.32 0
823.39 0
823.46 0
823.52 0
823.59 0
823.65 0
823.72 0
823.79 0
823.85 0
823.92 0
823.98 0
824.05 0
824.11 0
824.18 0
824.25 0
824.31 0
824.38 0
824.44 0
824.51 0
824.58 0
824.64 0
824.71 0
824.77 0
824.84 0
824.90 0
824.97 0
825.04 0
825.10 0
825.17 0
825.23 0
825.30 0
825.37 0
825.43 0
825.50 0
825.56 0
825.63 0
825.70 0
825.76 0
825.83 0
825.89 0
825.96 0
826.02 0
826.09 0
826.16 0
826.22 0
826.29 0
826.35 0
826.42 0
826.49 0
826.55 0
826.62 0
826.68 0
826.75 0
826.82 0
826.88 0
826.95 0
827.01 0
827.08 0
827.15 0
827.21 0
827.28 0
827.34 0
827.41 0
827.48 0
827.54 0
827.61 0
827.67 0
827.74 0
827.81 0
827.87 0
827.94 0
828.00 0
828.07 0
828.14 0
828.20 0
828.27 0
828.33 0
828.40 0
828.47 0
828.53 0
828.60 0
828.66 0
828.73 0
828.80 0
828.86 0
828.93 0
828.99 0
829.06 0
829.13 0
829.19 0
829.26 0
829.32 0
829.39 0
829.46 0
829.52 0
829.59 0
829.65 0
829.72 0
829.79 0
829.85 0
829.92 0
829.99 0
830.05 0
830.12 0
830.18 0
830.25 0
830.32 0
830.38 0
830.45 0
830.51 0
830.58 0
830.65 0
830.71 0
830.78 0
830.84 0
830.91 0
830.98 0
831.04 0
831.11 0
831.17 0
831.24 0
831.31 0
831.37 0
831.44 0
831.51 0
831.57 0
831.64 0
831.70 0
831.77 0
831.84 0
831.90 0
831.97 0
832.03 0
832.10 0
832.17 0
832.23 0
832.30 0
832.37 0
832.43 0
832.50 0
832.56 0
832.63 0
832.70 0
832.76 0
832.83 0
832.90 0
832.96 0
833.03 0
833.09 0
833.16 0
833.23 0
833.29 0
833.36 0
833.42 0
833.49 0
833.56 0
833.62 0
833.69 0
833.76 0
833.82 0
833.89 0
833.95 0
834.02 0
834.09 0
834.15 0
834.22 0
834.29 0
834.35 0
834.42 0
834.48 0
834.55 0
834.62 0
834.68 0
834.75 0
834.82 0
834.88 0
834.95 0
835.01 0
835.08 0
835.15 0
835.21 0
835.28 0
835.35 0
835.41 0
835.48 0
835.55 0
835.61 0
835.68 0
835.74 0
835.81 0
835.88 0
835.94 0
836.01 0
836.08 0
836.14 0
836.21 0
836.27 0
836.34 0
836.41 0
836.47 0
836.54 0
836.61 0
836.67 0
836.74 0
836.81 0
836.87 0
836.94 0
837.00 0
837.07 0
837.14 0
837.20 0
837.27 0
837.34 0
837.40 0
837.47 0
837.54 0
837.60 0
837.67 0
837.73 0
837.80 0
837.87 0
837.93 0
838.00 0
838.07 0
838.13 0
838.20 0
838.27 0
838.33 0
838.40 0
838.46 0
838.53 0
838.60 0
838.66 0
838.73 0
838.80 0
838.86 0
838.93 0
839.00 0
839.06 0
839.13 0
839.20 0
839.26 0
839.33 0
839.40 0
839.46 0
839.53 0
839.59 0
839.66 0
839.73 0
839.79 0
839.86 0
839.93 0
839.99 0
840.06 0
840.13 0
840.19 0
840.26 0
840.33 0
840.39 0
840.46 0
840.53 0
840.59 0
840.66 0
840.72 0
840.79 0
840.86 0
840.92 0
840.99 0
841.06 0
841.12 0
841.19 0
841.26 0
841.32 0
841.39 0
841.46 0
841.52 0
841.59 0
841.66 0
841.72 0
841.79 0
841.86 0
841.92 0
841.99 0
842.06 0
842.12 0
842.19 0
842.26 0
842.32 0
842.39 0
842.45 0
842.52 0
842.59 0
842.65 0
842.72 0
842.79 0
842.85 0
842.92 0
842.99 0
843.05 0
843.12 0
843.19 0
843.25 0
843.32 0
843.39 0
843.45 0
843.52 0
843.59 0
843.65 0
843.72 0
843.79 0
843.85 0
843.92 0
843.99 0
844.05 0
844.12 0
844.19 0
844.25 0
844.32 0
844.39 0
844.45 0
844.52 0
844.59 0
844.65 0
844.72 0
844.79 0
844.85 0
844.92 0
844.99 0
845.05 0
845.12 0
845.19 0
845.25 0
845.32 0
845.39 0
845.45 0
845.52 0
845.59 0
845.65 0
845.72 0
845.79 0
845.85 0
845.92 0
845.99 0
846.05 0
846.12 0
846.19 0
846.25 0
846.32 0
846.39 0
846.45 0
846.52 0
846.59 0
846.65 0
846.72 0
846.79 0
846.85 0
846.92 0
846.99 0
847.05 0
847.12 0
847.19 0
847.26 0
847.32 0
847.39 0
847.46 0
847.52 0
847.59 0
847.66 0
847.72 0
847.79 0
847.86 0
847.92 0
847.99 0
848.06 0
848.12 0
848.19 0
848.26 0
848.32 0
848.39 0
848.46 0
848.52 0
848.59 0
848.66 0
848.72 0
848.79 0
848.86 0
848.92 0
848.99 0
849.06 0
849.13 0
849.19 0
849.26 0
849.33 0
849.39 0
849.46 0
849.53 0
849.59 0
849.66 0
849.73 0
849.79 0
849.86 0
849.93 0
849.99 0
850.06 0
850.13 0
850.20 0
850.26 0
850.33 0
850.40 0
850.46 0
850.53 0
850.60 0
850.66 0
850.73 0
850.80 0
850.86 0
850.93 0
851.00 0
851.06 0
851.13 0
851.20 0
851.27 0
851.33 0
851.40 0
851.47 0
851.53 0
851.60 0
851.67 0
851.73 0
851.80 0
851.87 0
851.94 0
852.00 0
852.07 0
852.14 0
852.20 0
852.27 0
852.34 0
852.40 0
852.47 0
852.54 0
852.60 0
852.67 0
852.74 0
852.81 0
852.87 0
852.94 0
853.01 0
853.07 0
853.14 0
853.21 0
853.27 0
853.34 0
853.41 0
853.48 0
853.54 0
853.61 0
853.68 0
853.74 0
853.81 0
853.88 0
853.94 0
854.01 0
854.08 0
854.15 0
854.21 0
854.28 0
854.35 0
854.41 0
854.48 0
854.55 0
854.62 0
854.68 0
854.75 0
854.82 0
854.88 0
854.95 0
855.02 0
855.08 0
855.15 0
855.22 0
855.29 0
855.35 0
855.42 0
855.49 0
855.55 0
855.62 0
855.69 0
855.76 0
855.82 0
855.89 0
855.96 0
856.02 0
856.09 0
856.16 0
856.23 0
856.29 0
856.36 0
856.43 0
856.49 0
856.56 0
856.63 0
856.70 0
856.76 0
856.83 0
856.90 0
856.96 0
857.03 0
857.10 0
857.17 0
857.23 0
857.30 0
857.37 0
857.43 0
857.50 0
857.57 0
857.64 0
857.70 0
857.77 0
857.84 0
857.90 0
857.97 0
858.04 0
858.11 0
858.17 0
858.24 0
858.31 0
858.37 0
858.44 0
858.51 0
858.58 0
858.64 0
858.71 0
858.78 0
858.84 0
858.91 0
858.98 0
859.05 0
859.11 0
859.18 0
859.25 0
859.32 0
859.38 0
859.45 0
859.52 0
859.58 0
859.65 0
859.72 0
859.79 0
859.85 0
859.92 0
859.99 0
860.06 0
860.12 0
860.19 0
860.26 0
860.32 0
860.39 0
860.46 0
860.53 0
860.59 0
860.66 0
860.73 0
860.80 0
860.86 0
860.93 0
861.00 0
861.06 0
861.13 0
861.20 0
861.27 0
861.33 0
861.40 0
861.47 0
861.54 0
861.60 0
861.67 0
861.74 0
861.81 0
861.87 0
861.94 0
862.01 0
862.07 0
862.14 0
862.21 0
862.28 0
862.34 0
862.41 0
862.48 0
862.55 0
862.61 0
862.68 0
862.75 0
862.82 0
862.88 0
862.95 0
863.02 0
863.08 0
863.15 0
863.22 0
863.29 0
863.35 0
863.42 0
863.49 0
863.56 0
863.62 0
863.69 0
863.76 0
863.83 0
863.89 0
863.96 0
864.03 0
864.10 0
864.16 0
864.23 0
864.30 0
864.37 0
864.43 0
864.50 0
864.57 0
864.64 0
864.70 0
864.77 0
864.84 0
864.91 0
864.97 0
865.04 0
865.11 0
865.18 0
865.24 0
865.31 0
865.38 0
865.44 0
865.51 0
865.58 0
865.65 0
865.71 0
865.78 0
865.85 0
865.92 0
865.98 0
866.05 0
866.12 0
866.19 0
866.25 0
866.32 0
866.39 0
866.46 0
866.52 0
866.59 0
866.66 0
866.73 0
866.80 0
866.86 0
866.93 0
867.00 0
867.07 0
867.13 0
867.20 0
867.27 0
867.34 0
867.40 0
867.47 0
867.54 0
867.61 0
867.67 0
867.74 0
867.81 0
867.88 0
867.94 0
868.01 0
868.08 0
868.15 0
868.21 0
868.28 0
868.35 0
868.42 0
868.48 0
868.55 0
868.62 0
868.69 0
868.75 0
868.82 0
868.89 0
868.96 0
869.03 0
869.09 0
869.16 0
869.23 0
869.30 0
869.36 0
869.43 0
869.50 0
869.57 0
869.63 0
869.70 0
869.77 0
869.84 0
869.90 0
869.97 0
870.04 0
870.11 0
870.17 0
870.24 0
870.31 0
870.38 0
870.45 0
870.51 0
870.58 0
870.65 0
870.72 0
870.78 0
870.85 0
870.92 0
870.99 0
871.05 0
871.12 0
871.19 0
871.26 0
871.33 0
871.39 0
871.46 0
871.53 0
871.60 0
871.66 0
871.73 0
871.80 0
871.87 0
871.94 0
872.00 0
872.07 0
872.14 0
872.21 0
872.27 0
872.34 0
872.41 0
872.48 0
872.54 0
872.61 0
872.68 0
872.75 0
872.82 0
872.88 0
872.95 0
873.02 0
873.09 0
873.15 0
873.22 0
873.29 0
873.36 0
873.43 0
873.49 0
873.56 0
873.63 0
873.70 0
873.76 0
873.83 0
873.90 0
873.97 0
874.04 0
874.10 0
874.17 0
874.24 0
874.31 0
874.38 0
874.44 0
874.51 0
874.58 0
874.65 0
874.71 0
874.78 0
874.85 0
874.92 0
874.99 0
875.05 0
875.12 0
875.19 0
875.26 0
875.32 0
875.39 0
875.46 0
875.53 0
875.60 0
875.66 0
875.73 0
875.80 0
875.87 0
875.94 0
876.00 0
876.07 0
876.14 0
876.21 0
876.28 0
876.34 0
876.41 0
876.48 0
876.55 0
876.61 0
876.68 0
876.75 0
876.82 0
876.89 0
876.95 0
877.02 0
877.09 0
877.16 0
877.23 0
877.29 0
877.36 0
877.43 0
877.50 0
877.57 0
877.63 0
877.70 0
877.77 0
877.84 0
877.91 0
877.97 0
878.04 0
878.11 0
878.18 0
878.25 0
878.31 0
878.38 0
878.45 0
878.52 0
878.59 0
878.65 0
878.72 0
878.79 0
878.86 0
878.93 0
878.99 0
879.06 0
879.13 0
879.20 0
879.27 0
879.33 0
879.40 0
879.47 0
879.54 0
879.61 0
879.67 0
879.74 0
879.81 0
879.88 0
879.95 0
880.01 0
880.08 0
880.15 0
880.22 0
880.29 0
880.35 0
880.42 0
880.49 0
880.56 0
880.63 0
880.69 0
880.76 0
880.83 0
880.90 0
880.97 0
881.03 0
881.10 0
881.17 0
881.24 0
881.31 0
881.38 0
881.44 0
881.51 0
881.58 0
881.65 0
881.72 0
881.78 0
881.85 0
881.92 0
881.99 0
882.06 0
882.12 0
882.19 0
882.26 0
882.33 0
882.40 0
882.46 0
882.53 0
882.60 0
882.67 0
882.74 0
882.81 0
882.87 0
882.94 0
883.01 0
883.08 0
883.15 0
883.21 0
883.28 0
883.35 0
883.42 0
883.49 0
883.56 0
883.62 0
883.69 0
883.76 0
883.83 0
883.90 0
883.96 0
884.03 0
884.10 0
884.17 0
884.24 0
884.31 0
884.37 0
884.44 0
884.51 0
884.58 0
884.65 0
884.71 0
884.78 0
884.85 0
884.92 0
884.99 0
885.06 0
885.12 0
885.19 0
885.26 0
885.33 0
885.40 0
885.47 0
885.53 0
885.60 0
885.67 0
885.74 0
885.81 0
885.88 0
885.94 0
886.01 0
886.08 0
886.15 0
886.22 0
886.28 0
886.35 0
886.42 0
886.49 0
886.56 0
886.63 0
886.69 0
886.76 0
886.83 0
886.90 0
886.97 0
887.04 0
887.10 0
887.17 0
887.24 0
887.31 0
887.38 0
887.45 0
887.51 0
887.58 0
887.65 0
887.72 0
887.79 0
887.86 0
887.92 0
887.99 0
888.06 0
888.13 0
888.20 0
888.27 0
888.33 0
888.40 0
888.47 0
888.54 0
888.61 0
888.68 0
888.74 0
888.81 0
888.88 0
888.95 0
889.02 0
889.09 0
889.16 0
889.22 0
889.29 0
889.36 0
889.43 0
889.50 0
889.57 0
889.63 0
889.70 0
889.77 0
889.84 0
889.91 0
889.98 0
890.04 0
890.11 0
890.18 0
890.25 0
890.32 0
890.39 0
890.46 0
890.52 0
890.59 0
890.66 0
890.73 0
890.80 0
890.87 0
890.93 0
891.00 0
891.07 0
891.14 0
891.21 0
891.28 0
891.35 0
891.41 0
891.48 0
891.55 0
891.62 0
891.69 0
891.76 0
891.82 0
891.89 0
891.96 0
892.03 0
892.10 0
892.17 0
892.24 0
892.30 0
892.37 0
892.44 0
892.51 0
892.58 0
892.65 0
892.72 0
892.78 0
892.85 0
892.92 0
892.99 0
893.06 0
893.13 0
893.20 0
893.26 0
893.33 0
893.40 0
893.47 0
893.54 0
893.61 0
893.68 0
893.74 0
893.81 0
893.88 0
893.95 0
894.02 0
894.09 0
894.16 0
894.22 0
894.29 0
894.36 0
894.43 0
894.50 0
894.57 0
894.64 0
894.70 0
894.77 0
894.84 0
894.91 0
894.98 0
895.05 0
895.12 0
895.18 0
895.25 0
895.32 0
895.39 0
895.46 0
895.53 0
895.60 0
895.66 0
895.73 0
895.80 0
895.87 0
895.94 0
896.01 0
896.08 0
896.15 0
896.21 0
896.28 0
896.35 0
896.42 0
896.49 0
896.56 0
896.63 0
896.69 0
896.76 0
896.83 0
896.90 0
896.97 0
897.04 0
897.11 0
897.18 0
897.24 0
897.31 0
897.38 0
897.45 0
897.52 0
897.59 0
897.66 0
897.73 0
897.79 0
897.86 0
897.93 0
898.00 0
898.07 0
898.14 0
898.21 0
898.28 0
898.34 0
898.41 0
898.48 0
898.55 0
898.62 0
898.69 0
898.76 0
898.83 0
898.89 0
898.96 0
899.03 0
899.10 0
899.17 0
899.24 0
899.31 0
899.38 0
899.44 0
899.51 0
899.58 0
899.65 0
899.72 0
899.79 0
899.86 0
899.93 0
899.99 0
900.06 0
900.13 0
900.20 0
900.27 0
900.34 0
900.41 0
900.48 0
900.55 0
900.61 0
900.68 0
900.75 0
900.82 0
900.89 0
900.96 0
901.03 0
901.10 0
901.16 0
901.23 0
901.30 0
901.37 0
901.44 0
901.51 0
901.58 0
901.65 0
901.72 0
901.78 0
901.85 0
901.92 0
901.99 0
902.06 0
902.13 0
902.20 0
902.27 0
902.34 0
902.40 0
902.47 0
902.54 0
902.61 0
902.68 0
902.75 0
902.82 0
902.89 0
902.96 0
903.03 0
903.09 0
903.16 0
903.23 0
903.30 0
903.37 0
903.44 0
903.51 0
903.58 0
903.65 0
903.71 0
903.78 0
903.85 0
903.92 0
903.99 0
904.06 0
904.13 0
904.20 0
904.27 0
904.34 0
904.40 0
904.47 0
904.54 0
904.61 0
904.68 0
904.75 0
904.82 0
904.89 0
904.96 0
905.03 0
905.09 0
905.16 0
905.23 0
905.30 0
905.37 0
905.44 0
905.51 0
905.58 0
905.65 0
905.72 0
905.78 0
905.85 0
905.92 0
905.99 0
906.06 0
906.13 0
906.20 0
906.27 0
906.34 0
906.41 0
906.47 0
906.54 0
906.61 0
906.68 0
906.75 0
906.82 0
906.89 0
906.96 0
907.03 0
907.10 0
907.17 0
907.23 0
907.30 0
907.37 0
907.44 0
907.51 0
907.58 0
907.65 0
907.72 0
907.79 0
907.86 0
907.93 0
907.99 0
908.06 0
908.13 0
908.20 0
908.27 0
908.34 0
908.41 0
908.48 0
908.55 0
908.62 0
908.69 0
908.76 0
908.82 0
908.89 0
908.96 0
909.03 0
909.10 0
909.17 0
909.24 0
909.31 0
909.38 0
909.45 0
909.52 0
909.59 0
909.65 0
909.72 0
909.79 0
909.86 0
909.93 0
910.00 0
910.07 0
910.14 0
910.21 0
910.28 0
910.35 0
910.42 0
910.48 0
910.55 0
910.62 0
910.69 0
910.76 0
910.83 0
910.90 0
910.97 0
911.04 0
911.11 0
911.18 0
911.25 0
911.32 0
911.38 0
911.45 0
911.52 0
911.59 0
911.66 0
911.73 0
911.80 0
911.87 0
911.94 0
912.01 0
912.08 0
912.15 0
912.22 0
912.29 0
912.35 0
912.42 0
912.49 0
912.56 0
912.63 0
912.70 0
912.77 0
912.84 0
912.91 0
912.98 0
913.05 0
913.12 0
913.19 0
913.26 0
913.32 0
913.39 0
913.46 0
913.53 0
913.60 0
913.67 0
913.74 0
913.81 0
913.88 0
913.95 0
914.02 0
914.09 0
914.16 0
914.23 0
914.30 0
914.36 0
914.43 0
914.50 0
914.57 0
914.64 0
914.71 0
914.78 0
914.85 0
914.92 0
914.99 0
915.06 0
915.13 0
915.20 0
915.27 0
915.34 0
915.41 0
915.47 0
915.54 0
915.61 0
915.68 0
915.75 0
915.82 0
915.89 0
915.96 0
916.03 0
916.10 0
916.17 0
916.24 0
916.31 0
916.38 0
916.45 0
916.52 0
916.59 0
916.65 0
916.72 0
916.79 0
916.86 0
916.93 0
917.00 0
917.07 0
917.14 0
917.21 0
917.28 0
917.35 0
917.42 0
917.49 0
917.56 0
917.63 0
917.70 0
917.77 0
917.84 0
917.91 0
917.97 0
918.04 0
918.11 0
918.18 0
918.25 0
918.32 0
918.39 0
918.46 0
918.53 0
918.60 0
918.67 0
918.74 0
918.81 0
918.88 0
918.95 0
919.02 0
919.09 0
919.16 0
919.23 0
919.30 0
919.37 0
919.43 0
919.50 0
919.57 0
919.64 0
919.71 0
919.78 0
919.85 0
919.92 0
919.99 0
920.06 0
920.13 0
920.20 0
920.27 0
920.34 0
920.41 0
920.48 0
920.55 0
920.62 0
920.69 0
920.76 0
920.83 0
920.90 0
920.97 0
921.04 0
921.10 0
921.17 0
921.24 0
921.31 0
921.38 0
921.45 0
921.52 0
921.59 0
921.66 0
921.73 0
921.80 0
921.87 0
921.94 0
922.01 0
922.08 0
922.15 0
922.22 0
922.29 0
922.36 0
922.43 0
922.50 0
922.57 0
922.64 0
922.71 0
922.78 0
922.85 0
922.92 0
922.99 0
923.06 0
923.12 0
923.19 0
923.26 0
923.33 0
923.40 0
923.47 0
923.54 0
923.61 0
923.68 0
923.75 0
923.82 0
923.89 0
923.96 0
924.03 0
924.10 0
924.17 0
924.24 0
924.31 0
924.38 0
924.45 0
924.52 0
924.59 0
924.66 0
924.73 0
924.80 0
924.87 0
924.94 0
925.01 0
925.08 0
925.15 0
925.22 0
925.29 0
925.36 0
925.43 0
925.50 0
925.57 0
925.64 0
925.71 0
925.78 0
925.84 0
925.91 0
925.98 0
926.05 0
926.12 0
926.19 0
926.26 0
926.33 0
926.40 0
926.47 0
926.54 0
926.61 0
926.68 0
926.75 0
926.82 0
926.89 0
926.96 0
927.03 0
927.10 0
927.17 0
927.24 0
927.31 0
927.38 0
927.45 0
927.52 0
927.59 0
927.66 0
927.73 0
927.80 0
927.87 0
927.94 0
928.01 0
928.08 0
928.15 0
928.22 0
928.29 0
928.36 0
928.43 0
928.50 0
928.57 0
928.64 0
928.71 0
928.78 0
928.85 0
928.92 0
928.99 0
929.06 0
929.13 0
929.20 0
929.27 0
929.34 0
929.41 0
929.48 0
929.55 0
929.62 0
929.69 0
929.76 0
929.83 0
929.90 0
929.97 0
930.04 0
930.11 0
930.18 0
930.25 0
930.32 0
930.39 0
930.46 0
930.53 0
930.60 0
930.67 0
930.74 0
930.81 0
930.88 0
930.95 0
931.02 0
931.09 0
931.16 0
931.23 0
931.30 0
931.37 0
931.44 0
931.51 0
931.58 0
931.65 0
931.72 0
931.79 0
931.86 0
931.93 0
932.00 0
932.07 0
932.14 0
932.21 0
932.28 0
932.35 0
932.42 0
932.49 0
932.56 0
932.63 0
932.70 0
932.77 0
932.84 0
932.91 0
932.98 0
933.05 0
933.12 0
933.19 0
933.26 0
933.33 0
933.40 0
933.47 0
933.54 0
933.61 0
933.68 0
933.75 0
933.82 0
933.89 0
933.96 0
934.03 0
934.10 0
934.17 0
934.24 0
934.31 0
934.38 0
934.45 0
934.52 0
934.59 0
934.66 0
934.73 0
934.80 0
934.87 0
934.94 0
935.01 0
935.08 0
935.15 0
935.22 0
935.29 0
935.36 0
935.43 0
935.50 0
935.57 0
935.64 0
935.71 0
935.78 0
935.85 0
935.92 0
935.99 0
936.06 0
936.13 0
936.20 0
936.27 0
936.34 0
936.41 0
936.48 0
936.55 0
936.62 0
936.69 0
936.76 0
936.83 0
936.91 0
936.98 0
937.05 0
937.12 0
937.19 0
937.26 0
937.33 0
937.40 0
937.47 0
937.54 0
937.61 0
937.68 0
937.75 0
937.82 0
937.89 0
937.96 0
938.03 0
938.10 0
938.17 0
938.24 0
938.31 0
938.38 0
938.45 0
938.52 0
938.59 0
938.66 0
938.73 0
938.80 0
938.87 0
938.94 0
939.01 0
939.08 0
939.15 0
939.22 0
939.29 0
939.36 0
939.43 0
939.50 0
939.58 0
939.65 0
939.72 0
939.79 0
939.86 0
939.93 0
940.00 0
940.07 0
940.14 0
940.21 0
940.28 0
940.35 0
940.42 0
940.49 0
940.56 0
940.63 0
940.70 0
940.77 0
940.84 0
940.91 0
940.98 0
941.05 0
941.12 0
941.19 0
941.26 0
941.33 0
941.40 0
941.47 0
941.54 0
941.62 0
941.69 0
941.76 0
941.83 0
941.90 0
941.97 0
942.04 0
942.11 0
942.18 0
942.25 0
942.32 0
942.39 0
942.46 0
942.53 0
942.60 0
942.67 0
942.74 0
942.81 0
942.88 0
942.95 0
943.02 0
943.09 0
943.16 0
943.23 0
943.31 0
943.38 0
943.45 0
943.52 0
943.59 0
943.66 0
943.73 0
943.80 0
943.87 0
943.94 0
944.01 0
944.08 0
944.15 0
944.22 0
944.29 0
944.36 0
944.43 0
944.50 0
944.57 0
944.64 0
944.71 0
944.79 0
944.86 0
944.93 0
945.00 0
945.07 0
945.14 0
945.21 0
945.28 0
945.35 0
945.42 0
945.49 0
945.56 0
945.63 0
945.70 0
945.77 0
945.84 0
945.91 0
945.98 0
946.05 0
946.13 0
946.20 0
946.27 0
946.34 0
946.41 0
946.48 0
946.55 0
946.62 0
946.69 0
946.76 0
946.83 0
946.90 0
946.97 0
947.04 0
947.11 0
947.18 0
947.25 0
947.33 0
947.40 0
947.47 0
947.54 0
947.61 0
947.68 0
947.75 0
947.82 0
947.89 0
947.96 0
948.03 0
948.10 0
948.17 0
948.24 0
948.31 0
948.38 0
948.46 0
948.53 0
948.60 0
948.67 0
948.74 0
948.81 0
948.88 0
948.95 0
949.02 0
949.09 0
949.16 0
949.23 0
949.30 0
949.37 0
949.44 0
949.51 0
949.59 0
949.66 0
949.73 0
949.80 0
949.87 1
949.94 1
950.01 1
950.08 1
950.15 1
950.22 1
950.29 0
950.36 0
950.43 0
950.50 0
950.58 0
950.65 0
950.72 0
950.79 0
950.86 0
950.93 0
951.00 0
951.07 0
951.14 0
951.21 0
951.28 0
951.35 0
951.42 0
951.50 0
951.57 0
951.64 0
951.71 0
951.78 0
951.85 0
951.92 0
951.99 0
952.06 0
952.13 0
952.20 0
952.27 0
952.34 0
952.42 0
952.49 0
952.56 0
952.63 0
952.70 0
952.77 0
952.84 0
952.91 0
952.98 0
953.05 0
953.12 0
953.19 0
953.26 0
953.34 0
953.41 0
953.48 0
953.55 0
953.62 0
953.69 0
953.76 0
953.83 0
953.90 0
953.97 0
954.04 0
954.11 0
954.19 0
954.26 0
954.33 0
954.40 0
954.47 0
954.54 0
954.61 0
954.68 0
954.75 0
954.82 0
954.89 0
954.97 0
955.04 0
955.11 0
955.18 0
955.25 0
955.32 0
955.39 0
955.46 0
955.53 0
955.60 0
955.67 0
955.75 0
955.82 0
955.89 0
955.96 0
956.03 0
956.10 0
956.17 0
956.24 0
956.31 0
956.38 0
956.45 0
956.53 0
956.60 0
956.67 0
956.74 0
956.81 0
956.88 0
956.95 0
957.02 0
957.09 0
957.16 0
957.23 0
957.31 0
957.38 0
957.45 0
957.52 0
957.59 0
957.66 0
957.73 0
957.80 0
957.87 0
957.94 0
958.02 0
958.09 0
958.16 0
958.23 0
958.30 0
958.37 0
958.44 0
958.51 0
958.58 0
958.65 0
958.73 0
958.80 0
958.87 0
958.94 0
959.01 0
959.08 0
959.15 0
959.22 0
959.29 0
959.37 0
959.44 0
959.51 0
959.58 0
959.65 0
959.72 0
959.79 0
959.86 0
959.93 0
960.00 0
960.08 0
960.15 0
960.22 0
960.29 0
960.36 0
960.43 0
960.50 0
960.57 0
960.64 0
960.72 0
960.79 0
960.86 0
960.93 0
961.00 0
961.07 0
961.14 0
961.21 0
961.28 0
961.36 0
961.43 0
961.50 0
961.57 0
961.64 0
961.71 0
961.78 0
961.85 0
961.92 0
962.00 0
962.07 0
962.14 0
962.21 0
962.28 0
962.35 0
962.42 0
962.49 0
962.56 0
962.64 0
962.71 0
962.78 0
962.85 0
962.92 0
962.99 0
963.06 0
963.13 0
963.21 0
963.28 0
963.35 0
963.42 0
963.49 0
963.56 0
963.63 0
963.70 0
963.78 0
963.85 0
963.92 0
963.99 0
964.06 0
964.13 0
964.20 0
964.27 0
964.34 0
964.42 0
964.49 0
964.56 0
964.63 0
964.70 0
964.77 0
964.84 0
964.91 0
964.99 0
965.06 0
965.13 0
965.20 0
965.27 0
965.34 0
965.41 0
965.48 0
965.56 0
965.63 0
965.70 0
965.77 0
965.84 0
965.91 0
965.98 0
966.06 0
966.13 0
966.20 0
966.27 0
966.34 0
966.41 0
966.48 0
966.55 0
966.63 0
966.70 0
966.77 0
966.84 0
966.91 0
966.98 0
967.05 0
967.12 0
967.20 0
967.27 0
967.34 0
967.41 0
967.48 0
967.55 0
967.62 0
967.70 0
967.77 0
967.84 0
967.91 0
967.98 0
968.05 0
968.12 0
968.20 0
968.27 0
968.34 0
968.41 0
968.48 0
968.55 0
968.62 0
968.69 0
968.77 0
968.84 0
968.91 0
968.98 0
969.05 0
969.12 0
969.19 0
969.27 0
969.34 0
969.41 0
969.48 0
969.55 0
969.62 0
969.69 0
969.77 0
969.84 0
969.91 0
969.98 0
970.05 0
970.12 0
970.19 0
970.27 0
970.34 0
970.41 0
970.48 0
970.55 0
970.62 0
970.69 0
970.77 0
970.84 0
970.91 0
970.98 0
971.05 0
971.12 0
971.20 0
971.27 0
971.34 0
971.41 0
971.48 0
971.55 0
971.62 0
971.70 0
971.77 0
971.84 0
971.91 0
971.98 0
972.05 0
972.12 0
972.20 0
972.27 0
972.34 0
972.41 0
972.48 0
972.55 0
972.63 0
972.70 0
972.77 0
972.84 0
972.91 0
972.98 0
973.05 0
973.13 0
973.20 0
973.27 0
973.34 0
973.41 0
973.48 0
973.56 0
973.63 0
973.70 0
973.77 0
973.84 0
973.91 0
973.99 0
974.06 0
974.13 0
974.20 0
974.27 0
974.34 0
974.41 0
974.49 0
974.56 0
974.63 0
974.70 0
974.77 0
974.84 0
974.92 0
974.99 0
975.06 0
975.13 0
975.20 0
975.27 0
975.35 0
975.42 0
975.49 0
975.56 0
975.63 0
975.70 0
975.78 0
975.85 0
975.92 0
975.99 0
976.06 0
976.13 0
976.21 0
976.28 0
976.35 0
976.42 0
976.49 0
976.56 0
976.64 0
976.71 0
976.78 0
976.85 0
976.92 0
976.99 0
977.07 0
977.14 0
977.21 0
977.28 0
977.35 0
977.42 0
977.50 0
977.57 0
977.64 0
977.71 0
977.78 0
977.85 0
977.93 0
978.00 0
978.07 0
978.14 0
978.21 0
978.28 0
978.36 0
978.43 0
978.50 0
978.57 0
978.64 0
978.72 0
978.79 0
978.86 0
978.93 0
979.00 0
979.07 0
979.15 0
979.22 0
979.29 0
979.36 0
979.43 0
979.50 0
979.58 0
979.65 0
979.72 0
979.79 0
979.86 0
979.94 0
980.01 0
980.08 0
980.15 0
980.22 0
980.29 0
980.37 0
980.44 0
980.51 0
980.58 0
980.65 0
980.73 0
980.80 0
980.87 0
980.94 0
981.01 0
981.08 0
981.16 0
981.23 0
981.30 0
981.37 0
981.44 0
981.52 0
981.59 0
981.66 0
981.73 0
981.80 0
981.88 0
981.95 0
982.02 0
982.09 0
982.16 0
982.23 0
982.31 0
982.38 0
982.45 0
982.52 0
982.59 0
982.67 0
982.74 0
982.81 0
982.88 0
982.95 0
983.03 0
983.10 0
983.17 0
983.24 0
983.31 0
983.39 0
983.46 0
983.53 0
983.60 0
983.67 0
983.75 0
983.82 0
983.89 0
983.96 0
984.03 0
984.10 0
984.18 0
984.25 0
984.32 0
984.39 0
984.46 0
984.54 0
984.61 0
984.68 0
984.75 0
984.82 0
984.90 0
984.97 0
985.04 0
985.11 0
985.18 0
985.26 0
985.33 0
985.40 0
985.47 0
985.54 0
985.62 0
985.69 0
985.76 0
985.83 0
985.90 0
985.98 0
986.05 0
986.12 0
986.19 0
986.26 0
986.34 0
986.41 0
986.48 0
986.55 0
986.63 0
986.70 0
986.77 0
986.84 0
986.91 0
986.99 0
987.06 0
987.13 0
987.20 0
987.27 0
987.35 0
987.42 0
987.49 0
987.56 0
987.63 1
987.71 1
987.78 1
987.85 1
987.92 1
987.99 1
988.07 1
988.14 1
988.21 1
988.28 1
988.35 1
988.43 1
988.50 1
988.57 1
988.64 1
988.72 1
988.79 1
988.86 1
988.93 1
989.00 1
989.08 1
989.15 1
989.22 1
989.29 1
989.36 1
989.44 1
989.51 1
989.58 1
989.65 1
989.73 1
989.80 1
989.87 1
989.94 1
990.01 1
990.09 1
990.16 2
990.23 2
990.30 2
990.38 2
990.45 2
990.52 2
990.59 1
990.66 1
990.74 1
990.81 1
990.88 1
990.95 1
991.02 1
991.10 1
991.17 1
991.24 1
991.31 1
991.39 1
991.46 1
991.53 1
991.60 1
991.67 1
991.75 1
991.82 1
991.89 1
991.96 1
992.04 2
992.11 2
992.18 2
992.25 2
992.33 2
992.40 2
992.47 2
992.54 2
992.61 1
992.69 1
992.76 1
992.83 1
992.90 1
992.98 1
993.05 1
993.12 1
993.19 1
993.26 1
993.34 1
993.41 1
993.48 1
993.55 1
993.63 1
993.70 1
993.77 1
993.84 1
993.92 1
993.99 1
994.06 1
994.13 1
994.20 1
994.28 1
994.35 1
994.42 1
994.49 1
994.57 1
994.64 1
994.71 1
994.78 1
994.86 1
994.93 1
995.00 1
995.07 1
995.15 1
995.22 1
995.29 1
995.36 1
995.43 1
995.51 1
995.58 1
995.65 1
995.72 1
995.80 0
995.87 0
995.94 0
996.01 0
996.09 0
996.16 0
996.23 0
996.30 0
996.38 0
996.45 1
996.52 1
996.59 1
996.67 1
996.74 0
996.81 0
996.88 0
996.96 0
997.03 0
997.10 1
997.17 1
997.24 1
997.32 1
997.39 1
997.46 1
997.53 1
997.61 0
997.68 0
997.75 0
997.82 0
997.90 0
997.97 0
998.04 0
998.11 0
998.19 0
998.26 0
998.33 0
998.40 0
998.48 0
998.55 0
998.62 0
998.69 0
998.77 0
998.84 0
998.91 0
998.98 0
999.06 0
999.13 0
999.20 0
999.27 0
999.35 0
999.42 0
999.49 0
999.56 0
999.64 0
999.71 0
999.78 0
999.85 0
999.93 0
1000.00 0
1000.07 0
1000.14 0
1000.22 0
1000.29 0
1000.36 0
1000.43 0
1000.51 0
1000.58 0
1000.65 0
1000.72 0
1000.80 0
1000.87 0
1000.94 0
1001.02 0
1001.09 0
1001.16 1
1001.23 1
1001.31 1
1001.38 1
1001.45 1
1001.52 1
1001.60 1
1001.67 1
1001.74 1
1001.81 1
1001.89 1
1001.96 1
1002.03 1
1002.10 1
1002.18 1
1002.25 1
1002.32 1
1002.39 1
1002.47 1
1002.54 1
1002.61 1
1002.68 2
1002.76 2
1002.83 2
1002.90 2
1002.98 2
1003.05 3
1003.12 3
1003.19 3
1003.27 3
1003.34 2
1003.41 2
1003.48 2
1003.56 1
1003.63 1
1003.70 1
1003.77 1
1003.85 1
1003.92 2
1003.99 2
1004.07 2
1004.14 2
1004.21 2
1004.28 2
1004.36 2
1004.43 2
1004.50 2
1004.57 2
1004.65 2
1004.72 2
1004.79 2
1004.87 2
1004.94 2
1005.01 2
1005.08 2
1005.16 2
1005.23 2
1005.30 2
1005.37 3
1005.45 3
1005.52 2
1005.59 2
1005.67 2
1005.74 2
1005.81 2
1005.88 2
1005.96 2
1006.03 2
1006.10 2
1006.17 2
1006.25 2
1006.32 2
1006.39 2
1006.47 2
1006.54 2
1006.61 2
1006.68 2
1006.76 2
1006.83 2
1006.90 3
1006.97 3
1007.05 3
1007.12 3
1007.19 3
1007.27 3
1007.34 3
1007.41 3
1007.48 3
1007.56 3
1007.63 2
1007.70 2
1007.78 2
1007.85 2
1007.92 2
1007.99 2
1008.07 2
1008.14 2
1008.21 1
1008.29 1
1008.36 1
1008.43 1
1008.50 1
1008.58 1
1008.65 1
1008.72 1
1008.80 1
1008.87 1
1008.94 1
1009.01 1
1009.09 1
1009.16 1
1009.23 1
1009.31 2
1009.38 2
1009.45 2
1009.52 2
1009.60 2
1009.67 2
1009.74 2
1009.82 2
1009.89 1
1009.96 1
1010.03 1
1010.11 1
1010.18 1
1010.25 1
1010.33 1
1010.40 1
1010.47 1
1010.54 1
1010.62 1
1010.69 1
1010.76 1
1010.84 1
1010.91 1
1010.98 1
1011.06 1
1011.13 1
1011.20 1
1011.27 1
1011.35 1
1011.42 0
1011.49 0
1011.57 0
1011.64 0
1011.71 0
1011.78 0
1011.86 0
1011.93 0
1012.00 0
1012.08 0
1012.15 0
1012.22 0
1012.30 0
1012.37 0
1012.44 0
1012.51 0
1012.59 0
1012.66 0
1012.73 0
1012.81 0
1012.88 0
1012.95 0
1013.03 0
1013.10 0
1013.17 0
1013.24 0
1013.32 0
1013.39 0
1013.46 0
1013.54 0
1013.61 0
1013.68 0
1013.76 0
1013.83 1
1013.90 1
1013.97 1
1014.05 1
1014.12 1
1014.19 1
1014.27 1
1014.34 1
1014.41 1
1014.49 1
1014.56 1
1014.63 1
1014.71 1
1014.78 1
1014.85 1
1014.92 1
1015.00 1
1015.07 1
1015.14 1
1015.22 1
1015.29 1
1015.36 1
1015.44 1
1015.51 1
1015.58 1
1015.66 1
1015.73 1
1015.80 1
1015.87 1
1015.95 1
1016.02 1
1016.09 1
1016.17 0
1016.24 0
1016.31 1
1016.39 1
1016.46 1
1016.53 1
1016.61 1
1016.68 1
1016.75 1
1016.83 0
1016.90 0
1016.97 0
1017.04 0
1017.12 0
1017.19 0
1017.26 0
1017.34 0
1017.41 0
1017.48 0
1017.56 0
1017.63 0
1017.70 0
1017.78 0
1017.85 1
1017.92 1
1018.00 1
1018.07 1
1018.14 1
1018.22 1
1018.29 1
1018.36 1
1018.44 0
1018.51 0
1018.58 0
1018.65 0
1018.73 0
1018.80 0
1018.87 0
1018.95 0
1019.02 0
1019.09 0
1019.17 0
1019.24 0
1019.31 0
1019.39 0
1019.46 0
1019.53 0
1019.61 0
1019.68 0
1019.75 0
1019.83 0
1019.90 0
1019.97 0
1020.05 0
1020.12 0
1020.19 1
1020.27 1
1020.34 1
1020.41 1
1020.49 1
1020.56 1
1020.63 1
1020.71 1
1020.78 1
1020.85 1
1020.93 1
1021.00 1
1021.07 1
1021.15 1
1021.22 1
1021.29 1
1021.37 1
1021.44 1
1021.51 1
1021.59 1
1021.66 2
1021.73 2
1021.81 3
1021.88 5
1021.95 7
1022.03 9
1022.10 11
1022.17 13
1022.25 14
1022.32 15
1022.39 16
1022.47 16
1022.54 16
1022.61 16
1022.69 16
1022.76 16
1022.83 16
1022.91 16
1022.98 16
1023.05 16
1023.13 16
1023.20 16
1023.27 15
1023.35 15
1023.42 14
1023.49 13
1023.57 12
1023.64 11
1023.71 10
1023.79 10
1023.86 9
1023.93 9
1024.01 9
1024.08 9
1024.15 9
1024.23 9
1024.30 9
1024.37 9
1024.45 9
1024.52 8
1024.59 8
1024.67 8
1024.74 7
1024.81 7
1024.89 6
1024.96 6
1025.03 6
1025.11 5
1025.18 5
1025.25 5
1025.33 4
1025.40 4
1025.47 4
1025.55 4
1025.62 4
1025.70 4
1025.77 5
1025.84 5
1025.92 6
1025.99 6
1026.06 6
1026.14 7
1026.21 7
1026.28 7
1026.36 7
1026.43 6
1026.50 6
1026.58 6
1026.65 6
1026.72 6
1026.80 6
1026.87 7
1026.94 7
1027.02 7
1027.09 6
1027.17 6
1027.24 6
1027.31 6
1027.39 6
1027.46 6
1027.53 7
1027.61 7
1027.68 7
1027.75 8
1027.83 8
1027.90 8
1027.97 8
1028.05 8
1028.12 7
1028.19 7
1028.27 7
1028.34 7
1028.42 6
1028.49 6
1028.56 6
1028.64 5
1028.71 5
1028.78 4
1028.86 4
1028.93 4
1029.00 3
1029.08 3
1029.15 3
1029.22 3
1029.30 3
1029.37 3
1029.45 3
1029.52 4
1029.59 4
1029.67 5
1029.74 6
1029.81 7
1029.89 7
1029.96 8
1030.03 8
1030.11 8
1030.18 9
1030.26 9
1030.33 9
1030.40 8
1030.48 8
1030.55 8
1030.62 8
1030.70 9
1030.77 9
1030.84 9
1030.92 9
1030.99 9
1031.07 9
1031.14 8
1031.21 8
1031.29 8
1031.36 7
1031.43 7
1031.51 7
1031.58 7
1031.65 7
1031.73 7
1031.80 7
1031.88 7
1031.95 7
1032.02 6
1032.10 6
1032.17 5
1032.24 5
1032.32 5
1032.39 4
1032.47 4
1032.54 4
1032.61 4
1032.69 4
1032.76 4
1032.83 4
1032.91 4
1032.98 4
1033.05 4
1033.13 4
1033.20 3
1033.28 3
1033.35 3
1033.42 2
1033.50 2
1033.57 1
1033.64 1
1033.72 1
1033.79 1
1033.87 1
1033.94 2
1034.01 2
1034.09 2
1034.16 2
1034.23 2
1034.31 2
1034.38 1
1034.46 1
1034.53 1
1034.60 1
1034.68 1
1034.75 0
1034.82 0
1034.90 0
1034.97 0
1035.05 1
1035.12 1
1035.19 1
1035.27 0
1035.34 0
1035.42 0
1035.49 0
1035.56 0
1035.64 0
1035.71 0
1035.78 0
1035.86 0
1035.93 0
1036.01 0
1036.08 0
1036.15 1
1036.23 1
1036.30 1
1036.38 0
1036.45 0
1036.52 0
1036.60 0
1036.67 0
1036.74 0
1036.82 0
1036.89 0
1036.97 1
1037.04 1
1037.11 1
1037.19 1
1037.26 2
1037.34 2
1037.41 2
1037.48 1
1037.56 1
1037.63 1
1037.70 1
1037.78 1
1037.85 1
1037.93 1
1038.00 1
1038.07 1
1038.15 1
1038.22 1
1038.30 1
1038.37 1
1038.44 1
1038.52 1
1038.59 0
1038.67 0
1038.74 0
1038.81 0
1038.89 0
1038.96 0
1039.04 0
1039.11 0
1039.18 0
1039.26 0
1039.33 0
1039.40 0
1039.48 0
1039.55 0
1039.63 0
1039.70 0
1039.77 1
1039.85 1
1039.92 1
1040.00 2
1040.07 2
1040.14 2
1040.22 1
1040.29 1
1040.37 1
1040.44 1
1040.51 1
1040.59 1
1040.66 1
1040.74 1
1040.81 1
1040.88 2
1040.96 2
1041.03 3
1041.11 3
1041.18 3
1041.25 4
1041.33 4
1041.40 5
1041.48 6
1041.55 6
1041.62 7
1041.70 8
1041.77 9
1041.85 10
1041.92 10
1041.99 11
1042.07 11
1042.14 12
1042.22 12
1042.29 11
1042.37 11
1042.44 11
1042.51 10
1042.59 10
1042.66 10
1042.74 10
1042.81 10
1042.88 10
1042.96 11
1043.03 11
1043.11 11
1043.18 12
1043.25 12
1043.33 12
1043.40 13
1043.48 13
1043.55 14
1043.62 14
1043.70 14
1043.77 14
1043.85 13
1043.92 13
1044.00 12
1044.07 12
1044.14 12
1044.22 12
1044.29 12
1044.37 13
1044.44 14
1044.51 14
1044.59 15
1044.66 15
1044.74 15
1044.81 14
1044.88 13
1044.96 13
1045.03 12
1045.11 11
1045.18 11
1045.26 10
1045.33 10
1045.40 11
1045.48 11
1045.55 11
1045.63 11
1045.70 11
1045.77 11
1045.85 10
1045.92 10
1046.00 9
1046.07 8
1046.15 8
1046.22 7
1046.29 6
1046.37 6
1046.44 5
1046.52 5
1046.59 5
1046.66 4
1046.74 4
1046.81 4
1046.89 4
1046.96 4
1047.04 4
1047.11 5
1047.18 5
1047.26 5
1047.33 5
1047.41 5
1047.48 6
1047.56 6
1047.63 6
1047.70 6
1047.78 6
1047.85 7
1047.93 7
1048.00 7
1048.08 8
1048.15 8
1048.22 8
1048.30 8
1048.37 7
1048.45 7
1048.52 6
1048.60 5
1048.67 4
1048.74 4
1048.82 3
1048.89 3
1048.97 3
1049.04 3
1049.12 3
1049.19 3
1049.26 3
1049.34 3
1049.41 3
1049.49 4
1049.56 4
1049.64 4
1049.71 5
1049.78 5
1049.86 5
1049.93 5
1050.01 5
1050.08 4
1050.16 4
1050.23 4
1050.30 4
1050.38 4
1050.45 4
1050.53 4
1050.60 4
1050.68 4
1050.75 5
1050.82 5
1050.90 5
1050.97 5
1051.05 5
1051.12 6
1051.20 6
1051.27 6
1051.35 6
1051.42 6
1051.49 6
1051.57 6
1051.64 6
1051.72 6
1051.79 6
1051.87 6
1051.94 6
1052.01 5
1052.09 5
1052.16 4
1052.24 4
1052.31 3
1052.39 2
1052.46 2
1052.54 2
1052.61 2
1052.68 2
1052.76 2
1052.83 2
1052.91 3
1052.98 3
1053.06 3
1053.13 3
1053.21 3
1053.28 2
1053.35 2
1053.43 2
1053.50 2
1053.58 2
1053.65 2
1053.73 2
1053.80 3
1053.88 3
1053.95 3
1054.02 3
1054.10 3
1054.17 2
1054.25 2
1054.32 2
1054.40 2
1054.47 2
1054.55 2
1054.62 2
1054.70 1
1054.77 2
1054.84 2
1054.92 2
1054.99 1
1055.07 1
1055.14 1
1055.22 1
1055.29 1
1055.37 0
1055.44 0
1055.51 0
1055.59 0
1055.66 0
1055.74 0
1055.81 1
1055.89 1
1055.96 1
1056.04 1
1056.11 1
1056.19 1
1056.26 1
1056.33 1
1056.41 1
1056.48 1
1056.56 1
1056.63 1
1056.71 2
1056.78 2
1056.86 2
1056.93 2
1057.01 2
1057.08 2
1057.15 2
1057.23 1
1057.30 1
1057.38 1
1057.45 1
1057.53 0
1057.60 0
1057.68 0
1057.75 0
1057.83 0
1057.90 0
1057.98 0
1058.05 0
1058.12 0
1058.20 1
1058.27 1
1058.35 1
1058.42 1
1058.50 0
1058.57 0
1058.65 0
1058.72 0
1058.80 0
1058.87 0
1058.95 0
1059.02 0
1059.09 0
1059.17 0
1059.24 0
1059.32 0
1059.39 0
1059.47 0
1059.54 0
1059.62 0
1059.69 0
1059.77 0
1059.84 0
1059.92 1
1059.99 1
1060.07 1
1060.14 1
1060.21 2
1060.29 2
1060.36 2
1060.44 2
1060.51 2
1060.59 2
1060.66 2
1060.74 3
1060.81 3
1060.89 3
1060.96 4
1061.04 4
1061.11 5
1061.19 5
1061.26 5
1061.34 6
1061.41 5
1061.49 5
1061.56 5
1061.63 4
1061.71 4
1061.78 3
1061.86 3
1061.93 2
1062.01 2
1062.08 2
1062.16 1
1062.23 1
1062.31 1
1062.38 1
1062.46 1
1062.53 2
1062.61 2
1062.68 2
1062.76 3
1062.83 3
1062.91 3
1062.98 4
1063.06 4
1063.13 5
1063.20 5
1063.28 5
1063.35 5
1063.43 5
1063.50 5
1063.58 5
1063.65 5
1063.73 5
1063.80 5
1063.88 6
1063.95 6
1064.03 6
1064.10 6
1064.18 7
1064.25 7
1064.33 8
1064.40 9
1064.48 9
1064.55 10
1064.63 11
1064.70 12
1064.78 12
1064.85 13
1064.93 13
1065.00 13
1065.08 12
1065.15 12
1065.23 12
1065.30 12
1065.37 11
1065.45 11
1065.52 11
1065.60 11
1065.67 12
1065.75 12
1065.82 13
1065.90 13
1065.97 14
1066.05 14
1066.12 15
1066.20 14
1066.27 14
1066.35 12
1066.42 11
1066.50 10
1066.57 8
1066.65 7
1066.72 6
1066.80 6
1066.87 7
1066.95 7
1067.02 8
1067.10 9
1067.17 10
1067.25 11
1067.32 11
1067.40 11
1067.47 11
1067.55 10
1067.62 10
1067.70 10
1067.77 10
1067.85 11
1067.92 11
1068.00 11
1068.07 11
1068.15 12
1068.22 12
1068.30 12
1068.37 12
1068.45 13
1068.52 13
1068.60 14
1068.67 14
1068.75 14
1068.82 13
1068.90 12
1068.97 11
1069.05 10
1069.12 10
1069.20 9
1069.27 8
1069.35 8
1069.42 7
1069.50 7
1069.57 7
1069.65 7
1069.72 8
1069.80 8
1069.87 9
1069.95 10
1070.02 11
1070.10 12
1070.17 12
1070.25 12
1070.32 11
1070.40 10
1070.47 9
1070.55 8
1070.62 7
1070.70 6
1070.77 5
1070.85 5
1070.92 5
1071.00 5
1071.07 4
1071.15 4
1071.22 3
1071.30 3
1071.37 3
1071.45 2
1071.52 2
1071.60 2
1071.67 3
1071.75 3
1071.82 3
1071.90 3
1071.97 3
1072.05 3
1072.12 3
1072.20 3
1072.27 3
1072.35 3
1072.42 3
1072.50 3
1072.57 3
1072.65 3
1072.72 4
1072.80 5
1072.88 5
1072.95 6
1073.03 7
1073.10 7
1073.18 8
1073.25 8
1073.33 7
1073.40 7
1073.48 6
1073.55 5
1073.63 4
1073.70 4
1073.78 3
1073.85 2
1073.93 1
1074.00 1
1074.08 0
1074.15 0
1074.23 0
1074.30 0
1074.38 0
1074.45 0
1074.53 0
1074.60 1
1074.68 1
1074.75 1
1074.83 1
1074.90 2
1074.98 2
1075.06 2
1075.13 3
1075.21 3
1075.28 4
1075.36 5
1075.43 6
1075.51 7
1075.58 8
1075.66 8
1075.73 8
1075.81 8
1075.88 8
1075.96 8
1076.03 7
1076.11 7
1076.18 7
1076.26 7
1076.33 7
1076.41 7
1076.48 8
1076.56 8
1076.64 7
1076.71 7
1076.79 7
1076.86 7
1076.94 7
1077.01 7
1077.09 8
1077.16 8
1077.24 9
1077.31 9
1077.39 10
1077.46 10
1077.54 11
1077.61 11
1077.69 11
1077.76 12
1077.84 12
1077.92 12
1077.99 12
1078.07 12
1078.14 13
1078.22 13
1078.29 14
1078.37 14
1078.44 15
1078.52 15
1078.59 14
1078.67 13
1078.74 12
1078.82 10
1078.89 8
1078.97 7
1079.04 6
1079.12 5
1079.20 5
1079.27 6
1079.35 7
1079.42 8
1079.50 9
1079.57 10
1079.65 12
1079.72 13
1079.80 15
1079.87 16
1079.95 17
1080.02 18
1080.10 18
1080.18 19
1080.25 19
1080.33 18
1080.40 18
1080.48 17
1080.55 16
1080.63 15
1080.70 15
1080.78 15
1080.85 15
1080.93 15
1081.00 16
1081.08 17
1081.16 17
1081.23 18
1081.31 18
1081.38 18
1081.46 17
1081.53 17
1081.61 16
1081.68 14
1081.76 13
1081.83 12
1081.91 12
1081.99 11
1082.06 11
1082.14 12
1082.21 12
1082.29 12
1082.36 12
1082.44 11
1082.51 11
1082.59 11
1082.66 11
1082.74 11
1082.82 11
1082.89 12
1082.97 13
1083.04 14
1083.12 14
1083.19 14
1083.27 13
1083.34 13
1083.42 13
1083.50 12
1083.57 12
1083.65 12
1083.72 12
1083.80 12
1083.87 12
1083.95 12
1084.02 12
1084.10 12
1084.17 11
1084.25 11
1084.33 11
1084.40 11
1084.48 11
1084.55 12
1084.63 13
1084.70 13
1084.78 13
1084.85 13
1084.93 13
1085.01 12
1085.08 11
1085.16 10
1085.23 9
1085.31 8
1085.38 7
1085.46 7
1085.53 6
1085.61 6
1085.69 5
1085.76 5
1085.84 5
1085.91 6
1085.99 6
1086.06 7
1086.14 8
1086.22 9
1086.29 9
1086.37 9
1086.44 10
1086.52 9
1086.59 9
1086.67 9
1086.74 8
1086.82 8
1086.90 7
1086.97 6
1087.05 6
1087.12 5
1087.20 5
1087.27 5
1087.35 5
1087.43 5
1087.50 5
1087.58 6
1087.65 6
1087.73 7
1087.80 8
1087.88 8
1087.95 9
1088.03 10
1088.11 11
1088.18 12
1088.26 13
1088.33 14
1088.41 15
1088.48 16
1088.56 16
1088.64 17
1088.71 17
1088.79 17
1088.86 16
1088.94 16
1089.01 14
1089.09 13
1089.17 12
1089.24 10
1089.32 9
1089.39 9
1089.47 8
1089.54 8
1089.62 8
1089.70 9
1089.77 10
1089.85 11
1089.92 12
1090.00 13
1090.07 13
1090.15 13
1090.23 13
1090.30 13
1090.38 13
1090.45 13
1090.53 14
1090.60 14
1090.68 15
1090.76 15
1090.83 15
1090.91 15
1090.98 14
1091.06 13
1091.13 12
1091.21 10
1091.29 9
1091.36 9
1091.44 8
1091.51 7
1091.59 6
1091.67 6
1091.74 5
1091.82 5
1091.89 5
1091.97 6
1092.04 6
1092.12 7
1092.20 7
1092.27 8
1092.35 8
1092.42 8
1092.50 9
1092.57 8
1092.65 8
1092.73 8
1092.80 7
1092.88 7
1092.95 6
1093.03 6
1093.11 5
1093.18 5
1093.26 5
1093.33 5
1093.41 6
1093.48 6
1093.56 7
1093.64 8
1093.71 9
1093.79 10
1093.86 11
1093.94 11
1094.02 12
1094.09 12
1094.17 12
1094.24 12
1094.32 11
1094.40 11
1094.47 10
1094.55 10
1094.62 10
1094.70 10
1094.77 10
1094.85 10
1094.93 10
1095.00 10
1095.08 10
1095.15 10
1095.23 10
1095.31 10
1095.38 10
1095.46 10
1095.53 10
1095.61 10
1095.69 10
1095.76 10
1095.84 10
1095.91 9
1095.99 9
1096.07 8
1096.14 7
1096.22 7
1096.29 6
1096.37 6
1096.45 5
1096.52 5
1096.60 6
1096.67 6
1096.75 6
1096.83 6
1096.90 5
1096.98 5
1097.05 5
1097.13 6
1097.20 6
1097.28 7
1097.36 8
1097.43 9
1097.51 9
1097.58 9
1097.66 9
1097.74 8
1097.81 7
1097.89 6
1097.96 6
1098.04 5
1098.12 5
1098.19 5
1098.27 5
1098.34 6
1098.42 6
1098.50 6
1098.57 6
1098.65 5
1098.73 5
1098.80 5
1098.88 5
1098.95 5
1099.03 5
1099.11 5
1099.18 5
1099.26 6
1099.33 5
1099.41 5
1099.49 5
1099.56 5
1099.64 5
1099.71 5
1099.79 6
1099.87 6
1099.94 6
1100.02 6
1100.09 6
1100.17 5
1100.25 5
1100.32 5
1100.40 5
1100.47 5
1100.55 5
1100.63 5
1100.70 5
1100.78 5
1100.86 5
1100.93 5
1101.01 4
1101.08 4
1101.16 4
1101.24 4
1101.31 4
1101.39 4
1101.46 4
1101.54 3
1101.62 3
1101.69 3
1101.77 3
1101.84 3
1101.92 4
1102.00 4
1102.07 5
1102.15 6
1102.23 7
1102.30 9
1102.38 10
1102.45 11
1102.53 12
1102.61 13
1102.68 13
1102.76 13
1102.83 13
1102.91 13
1102.99 13
1103.06 13
1103.14 13
1103.22 13
1103.29 13
1103.37 12
1103.44 12
1103.52 11
1103.60 10
1103.67 9
1103.75 8
1103.83 8
1103.90 7
1103.98 7
1104.05 7
1104.13 7
1104.21 8
1104.28 9
1104.36 10
1104.44 12
1104.51 13
1104.59 14
1104.66 15
1104.74 16
1104.82 16
1104.89 16
1104.97 15
1105.05 15
1105.12 15
1105.20 15
1105.27 16
1105.35 16
1105.43 17
1105.50 19
1105.58 20
1105.66 21
1105.73 22
1105.81 22
1105.88 22
1105.96 23
1106.04 23
1106.11 25
1106.19 26
1106.27 28
1106.34 30
1106.42 31
1106.49 33
1106.57 33
1106.65 33
1106.72 33
1106.80 33
1106.88 32
1106.95 32
1107.03 33
1107.10 33
1107.18 33
1107.26 33
1107.33 33
1107.41 32
1107.49 31
1107.56 30
1107.64 29
1107.72 28
1107.79 27
1107.87 27
1107.94 26
1108.02 26
1108.10 25
1108.17 24
1108.25 23
1108.33 23
1108.40 23
1108.48 23
1108.56 23
1108.63 24
1108.71 25
1108.78 26
1108.86 26
1108.94 26
1109.01 25
1109.09 24
1109.17 23
1109.24 22
1109.32 21
1109.40 20
1109.47 20
1109.55 20
1109.62 21
1109.70 21
1109.78 21
1109.85 20
1109.93 19
1110.01 18
1110.08 18
1110.16 17
1110.24 17
1110.31 17
1110.39 17
1110.47 17
1110.54 17
1110.62 16
1110.69 16
1110.77 15
1110.85 15
1110.92 15
1111.00 16
1111.08 16
1111.15 16
1111.23 17
1111.31 16
1111.38 16
1111.46 16
1111.54 15
1111.61 14
1111.69 13
1111.77 13
1111.84 12
1111.92 12
1111.99 11
1112.07 11
1112.15 11
1112.22 11
1112.30 12
1112.38 13
1112.45 13
1112.53 14
1112.61 15
1112.68 15
1112.76 16
1112.84 16
1112.91 16
1112.99 16
1113.07 16
1113.14 16
1113.22 15
1113.30 14
1113.37 13
1113.45 12
1113.53 10
1113.60 9
1113.68 8
1113.76 7
1113.83 7
1113.91 7
1113.98 8
1114.06 9
1114.14 11
1114.21 12
1114.29 14
1114.37 16
1114.44 18
1114.52 19
1114.60 20
1114.67 19
1114.75 18
1114.83 17
1114.90 15
1114.98 14
1115.06 12
1115.13 12
1115.21 11
1115.29 12
1115.36 12
1115.44 12
1115.52 13
1115.59 13
1115.67 13
1115.75 13
1115.82 13
1115.90 12
1115.98 12
1116.05 12
1116.13 11
1116.21 10
1116.28 10
1116.36 10
1116.44 10
1116.51 11
1116.59 12
1116.67 13
1116.74 14
1116.82 14
1116.90 14
1116.97 14
1117.05 13
1117.13 13
1117.20 12
1117.28 12
1117.36 11
1117.43 11
1117.51 11
1117.59 11
1117.66 11
1117.74 11
1117.82 11
1117.89 11
1117.97 11
1118.05 10
1118.12 10
1118.20 10
1118.28 9
1118.35 10
1118.43 10
1118.51 11
1118.58 12
1118.66 13
1118.74 14
1118.81 15
1118.89 16
1118.97 17
1119.04 17
1119.12 16
1119.20 16
1119.27 15
1119.35 14
1119.43 13
1119.50 12
1119.58 11
1119.66 11
1119.73 11
1119.81 11
1119.89 11
1119.96 11
1120.04 12
1120.12 13
1120.19 14
1120.27 16
1120.35 17
1120.43 19
1120.50 20
1120.58 21
1120.66 22
1120.73 22
1120.81 23
1120.89 22
1120.96 22
1121.04 22
1121.12 21
1121.19 21
1121.27 20
1121.35 20
1121.42 19
1121.50 18
1121.58 17
1121.65 17
1121.73 16
1121.81 15
1121.88 14
1121.96 14
1122.04 14
1122.11 14
1122.19 14
1122.27 14
1122.35 15
1122.42 15
1122.50 15
1122.58 16
1122.65 16
1122.73 17
1122.81 18
1122.88 19
1122.96 19
1123.04 20
1123.11 20
1123.19 20
1123.27 19
1123.34 18
1123.42 17
1123.50 15
1123.58 14
1123.65 13
1123.73 12
1123.81 12
1123.88 12
1123.96 13
1124.04 13
1124.11 13
1124.19 12
1124.27 12
1124.34 11
1124.42 11
1124.50 11
1124.58 11
1124.65 11
1124.73 10
1124.81 10
1124.88 9
1124.96 8
1125.04 7
1125.11 5
1125.19 4
1125.27 2
1125.34 1
1125.42 0
1125.50 0
1125.58 0
1125.65 0
1125.73 0
1125.81 0
1125.88 0
1125.96 0
1126.04 0
1126.11 0
1126.19 1
1126.27 1
1126.35 1
1126.42 1
1126.50 0
1126.58 0
1126.65 0
1126.73 0
1126.81 0
1126.88 0
1126.96 0
1127.04 1
1127.12 2
1127.19 4
1127.27 5
1127.35 6
1127.42 7
1127.50 7
1127.58 8
1127.65 7
1127.73 7
1127.81 7
1127.89 7
1127.96 6
1128.04 6
1128.12 6
1128.19 6
1128.27 7
1128.35 7
1128.42 7
1128.50 8
1128.58 8
1128.66 8
1128.73 8
1128.81 8
1128.89 8
1128.96 8
1129.04 8
1129.12 8
1129.20 8
1129.27 8
1129.35 9
1129.43 9
1129.50 9
1129.58 8
1129.66 8
1129.74 8
1129.81 7
1129.89 6
1129.97 6
1130.04 6
1130.12 5
1130.20 5
1130.27 5
1130.35 5
1130.43 5
1130.51 5
1130.58 5
1130.66 5
1130.74 5
1130.81 5
1130.89 5
1130.97 6
1131.05 6
1131.12 6
1131.20 6
1131.28 6
1131.35 6
1131.43 6
1131.51 6
1131.59 7
1131.66 8
1131.74 9
1131.82 10
1131.89 11
1131.97 13
1132.05 14
1132.13 15
1132.20 16
1132.28 16
1132.36 17
1132.44 18
1132.51 18
1132.59 18
1132.67 18
1132.74 18
1132.82 18
1132.90 19
1132.98 20
1133.05 22
1133.13 24
1133.21 26
1133.28 28
1133.36 30
1133.44 31
1133.52 31
1133.59 31
1133.67 31
1133.75 31
1133.83 32
1133.90 32
1133.98 32
1134.06 33
1134.13 34
1134.21 35
1134.29 36
1134.37 37
1134.44 38
1134.52 39
1134.60 39
1134.67 40
1134.75 40
1134.83 40
1134.91 39
1134.98 38
1135.06 37
1135.14 35
1135.22 34
1135.29 33
1135.37 32
1135.45 31
1135.53 31
1135.60 31
1135.68 32
1135.76 33
1135.83 35
1135.91 36
1135.99 37
1136.07 38
1136.14 39
1136.22 40
1136.30 40
1136.38 40
1136.45 39
1136.53 39
1136.61 38
1136.68 37
1136.76 36
1136.84 35
1136.92 34
1136.99 34
1137.07 33
1137.15 33
1137.23 33
1137.30 33
1137.38 32
1137.46 31
1137.54 29
1137.61 28
1137.69 26
1137.77 25
1137.85 24
1137.92 23
1138.00 23
1138.08 24
1138.15 24
1138.23 24
1138.31 24
1138.39 24
1138.46 22
1138.54 21
1138.62 19
1138.70 17
1138.77 15
1138.85 13
1138.93 12
1139.01 10
1139.08 10
1139.16 9
1139.24 9
1139.32 9
1139.39 9
1139.47 10
1139.55 10
1139.63 11
1139.70 12
1139.78 12
1139.86 13
1139.94 14
1140.01 15
1140.09 15
1140.17 15
1140.25 15
1140.32 14
1140.40 13
1140.48 11
1140.55 9
1140.63 8
1140.71 8
1140.79 8
1140.86 9
1140.94 10
1141.02 11
1141.10 13
1141.17 13
1141.25 14
1141.33 13
1141.41 13
1141.48 12
1141.56 11
1141.64 11
1141.72 11
1141.79 11
1141.87 11
1141.95 12
1142.03 13
1142.10 13
1142.18 14
1142.26 14
1142.34 13
1142.42 13
1142.49 13
1142.57 12
1142.65 12
1142.73 12
1142.80 13
1142.88 13
1142.96 12
1143.04 12
1143.11 11
1143.19 10
1143.27 9
1143.35 9
1143.42 9
1143.50 9
1143.58 9
1143.66 10
1143.73 11
1143.81 12
1143.89 12
1143.97 13
1144.04 13
1144.12 13
1144.20 13
1144.28 14
1144.35 15
1144.43 16
1144.51 17
1144.59 19
1144.66 20
1144.74 20
1144.82 20
1144.90 20
1144.98 19
1145.05 18
1145.13 18
1145.21 18
1145.29 18
1145.36 19
1145.44 19
1145.52 20
1145.60 20
1145.67 19
1145.75 19
1145.83 18
1145.91 18
1145.98 18
1146.06 17
1146.14 17
1146.22 17
1146.29 16
1146.37 15
1146.45 14
1146.53 13
1146.61 12
1146.68 11
1146.76 10
1146.84 9
1146.92 9
1146.99 8
1147.07 8
1147.15 9
1147.23 9
1147.30 9
1147.38 10
1147.46 10
1147.54 11
1147.62 12
1147.69 13
1147.77 15
1147.85 16
1147.93 18
1148.00 19
1148.08 19
1148.16 20
1148.24 21
1148.32 22
1148.39 23
1148.47 26
1148.55 30
1148.63 35
1148.70 40
1148.78 45
1148.86 50
1148.94 53
1149.01 55
1149.09 56
1149.17 57
1149.25 56
1149.33 56
1149.40 55
1149.48 55
1149.56 55
1149.64 54
1149.71 54
1149.79 53
1149.87 51
1149.95 50
1150.03 49
1150.10 49
1150.18 51
1150.26 55
1150.34 60
1150.41 65
1150.49 72
1150.57 77
1150.65 82
1150.73 86
1150.80 89
1150.88 90
1150.96 91
1151.04 91
1151.12 91
1151.19 90
1151.27 89
1151.35 89
1151.43 88
1151.50 87
1151.58 85
1151.66 83
1151.74 81
1151.82 79
1151.89 77
1151.97 75
1152.05 74
1152.13 74
1152.21 74
1152.28 75
1152.36 77
1152.44 78
1152.52 79
1152.59 80
1152.67 80
1152.75 80
1152.83 80
1152.91 80
1152.98 79
1153.06 78
1153.14 77
1153.22 76
1153.30 73
1153.37 71
1153.45 68
1153.53 65
1153.61 63
1153.68 61
1153.76 61
1153.84 60
1153.92 60
1154.00 61
1154.07 61
1154.15 61
1154.23 60
1154.31 58
1154.39 55
1154.46 52
1154.54 49
1154.62 45
1154.70 42
1154.78 40
1154.85 38
1154.93 36
1155.01 36
1155.09 36
1155.17 36
1155.24 36
1155.32 37
1155.40 37
1155.48 37
1155.56 37
1155.63 37
1155.71 36
1155.79 36
1155.87 35
1155.95 33
1156.02 32
1156.10 30
1156.18 27
1156.26 25
1156.34 24
1156.41 22
1156.49 21
1156.57 21
1156.65 21
1156.73 21
1156.80 21
1156.88 20
1156.96 20
1157.04 21
1157.12 21
1157.19 22
1157.27 23
1157.35 24
1157.43 24
1157.51 24
1157.58 23
1157.66 21
1157.74 19
1157.82 17
1157.90 16
1157.97 15
1158.05 15
1158.13 15
1158.21 16
1158.29 16
1158.36 17
1158.44 16
1158.52 15
1158.60 14
1158.68 12
1158.75 11
1158.83 9
1158.91 9
1158.99 9
1159.07 10
1159.15 11
1159.22 12
1159.30 13
1159.38 13
1159.46 13
1159.54 12
1159.61 12
1159.69 11
1159.77 10
1159.85 9
1159.93 9
1160.00 9
1160.08 9
1160.16 9
1160.24 9
1160.32 8
1160.40 7
1160.47 6
1160.55 5
1160.63 4
1160.71 3
1160.79 2
1160.86 2
1160.94 2
1161.02 3
1161.10 4
1161.18 5
1161.25 6
1161.33 8
1161.41 9
1161.49 9
1161.57 9
1161.65 9
1161.72 8
1161.80 7
1161.88 6
1161.96 6
1162.04 6
1162.11 6
1162.19 6
1162.27 7
1162.35 6
1162.43 6
1162.51 4
1162.58 3
1162.66 2
1162.74 0
1162.82 0
1162.90 0
1162.98 0
1163.05 1
1163.13 1
1163.21 2
1163.29 2
1163.37 2
1163.44 2
1163.52 2
1163.60 3
1163.68 4
1163.76 6
1163.84 7
1163.91 8
1163.99 9
1164.07 9
1164.15 8
1164.23 7
1164.31 6
1164.38 5
1164.46 3
1164.54 3
1164.62 2
1164.70 2
1164.78 2
1164.85 3
1164.93 4
1165.01 5
1165.09 6
1165.17 7
1165.25 7
1165.32 7
1165.40 6
1165.48 6
1165.56 5
1165.64 4
1165.71 4
1165.79 3
1165.87 3
1165.95 3
1166.03 3
1166.11 2
1166.18 2
1166.26 2
1166.34 2
1166.42 3
1166.50 4
1166.58 6
1166.65 8
1166.73 9
1166.81 10
1166.89 11
1166.97 12
1167.05 13
1167.13 14
1167.20 15
1167.28 16
1167.36 17
1167.44 18
1167.52 18
1167.60 18
1167.67 17
1167.75 17
1167.83 16
1167.91 15
1167.99 15
1168.07 15
1168.14 17
1168.22 18
1168.30 20
1168.38 23
1168.46 26
1168.54 28
1168.61 30
1168.69 32
1168.77 33
1168.85 32
1168.93 31
1169.01 28
1169.09 25
1169.16 22
1169.24 20
1169.32 19
1169.40 18
1169.48 18
1169.56 18
1169.63 18
1169.71 18
1169.79 17
1169.87 15
1169.95 13
1170.03 11
1170.10 9
1170.18 8
1170.26 7
1170.34 6
1170.42 6
1170.50 6
1170.58 6
1170.65 5
1170.73 5
1170.81 3
1170.89 2
1170.97 1
1171.05 0
1171.13 0
1171.20 0
1171.28 0
1171.36 0
1171.44 0
1171.52 0
1171.60 0
1171.67 0
1171.75 3
1171.83 5
1171.91 7
1171.99 9
1172.07 11
1172.15 11
1172.22 11
1172.30 10
1172.38 9
1172.46 7
1172.54 5
1172.62 4
1172.70 3
1172.77 1
1172.85 1
1172.93 0
1173.01 0
1173.09 0
1173.17 0
1173.25 0
1173.32 0
1173.40 2
1173.48 3
1173.56 5
1173.64 6
1173.72 6
1173.80 6
1173.87 6
1173.95 5
1174.03 4
1174.11 3
1174.19 2
1174.27 1
1174.35 0
1174.42 0
1174.50 0
1174.58 0
1174.66 0
1174.74 1
1174.82 2
1174.90 3
1174.97 5
1175.05 6
1175.13 7
1175.21 8
1175.29 8
1175.37 7
1175.45 6
1175.53 5
1175.60 4
1175.68 3
1175.76 3
1175.84 3
1175.92 3
1176.00 3
1176.08 3
1176.15 3
1176.23 2
1176.31 2
1176.39 2
1176.47 2
1176.55 2
1176.63 2
1176.71 4
1176.78 5
1176.86 6
1176.94 8
1177.02 9
1177.10 9
1177.18 9
1177.26 9
1177.34 8
1177.41 7
1177.49 6
1177.57 6
1177.65 6
1177.73 7
1177.81 9
1177.89 11
1177.96 12
1178.04 13
1178.12 13
1178.20 13
1178.28 13
1178.36 12
1178.44 12
1178.52 11
1178.59 11
1178.67 10
1178.75 10
1178.83 10
1178.91 10
1178.99 10
1179.07 11
1179.15 12
1179.22 14
1179.30 15
1179.38 15
1179.46 16
1179.54 16
1179.62 15
1179.70 14
1179.78 13
1179.86 13
1179.93 12
1180.01 11
1180.09 11
1180.17 10
1180.25 9
1180.33 9
1180.41 8
1180.49 7
1180.56 7
1180.64 7
1180.72 6
1180.80 6
1180.88 6
1180.96 6
1181.04 5
1181.12 6
1181.19 6
1181.27 7
1181.35 7
1181.43 8
1181.51 8
1181.59 8
1181.67 8
1181.75 7
1181.83 6
1181.90 6
1181.98 7
1182.06 8
1182.14 10
1182.22 12
1182.30 14
1182.38 15
1182.46 15
1182.54 14
1182.61 13
1182.69 11
1182.77 9
1182.85 7
1182.93 6
1183.01 5
1183.09 5
1183.17 6
1183.25 7
1183.32 9
1183.40 12
1183.48 15
1183.56 19
1183.64 22
1183.72 25
1183.80 26
1183.88 27
1183.96 28
1184.03 28
1184.11 29
1184.19 30
1184.27 32
1184.35 36
1184.43 41
1184.51 47
1184.59 53
1184.67 60
1184.75 67
1184.82 73
1184.90 79
1184.98 84
1185.06 87
1185.14 89
1185.22 91
1185.30 92
1185.38 92
1185.46 93
1185.54 93
1185.61 94
1185.69 93
1185.77 92
1185.85 90
1185.93 85
1186.01 80
1186.09 73
1186.17 67
1186.25 61
1186.33 56
1186.40 53
1186.48 51
1186.56 49
1186.64 48
1186.72 48
1186.80 47
1186.88 47
1186.96 47
1187.04 46
1187.12 46
1187.19 46
1187.27 46
1187.35 45
1187.43 43
1187.51 41
1187.59 39
1187.67 37
1187.75 36
1187.83 34
1187.91 34
1187.98 33
1188.06 33
1188.14 32
1188.22 32
1188.30 31
1188.38 31
1188.46 30
1188.54 30
1188.62 30
1188.70 29
1188.78 29
1188.85 29
1188.93 29
1189.01 28
1189.09 27
1189.17 27
1189.25 26
1189.33 25
1189.41 24
1189.49 23
1189.57 22
1189.65 20
1189.72 19
1189.80 18
1189.88 17
1189.96 17
1190.04 16
1190.12 16
1190.20 16
1190.28 16
1190.36 16
1190.44 16
1190.52 16
1190.60 17
1190.67 19
1190.75 21
1190.83 23
1190.91 24
1190.99 25
1191.07 24
1191.15 23
1191.23 21
1191.31 18
1191.39 16
1191.47 14
1191.55 12
1191.62 10
1191.70 9
1191.78 7
1191.86 6
1191.94 6
1192.02 6
1192.10 7
1192.18 8
1192.26 10
1192.34 11
1192.42 12
1192.50 13
1192.57 13
1192.65 14
1192.73 13
1192.81 13
1192.89 13
1192.97 13
1193.05 13
1193.13 12
1193.21 11
1193.29 10
1193.37 8
1193.45 7
1193.53 5
1193.61 5
1193.68 5
1193.76 6
1193.84 7
1193.92 9
1194.00 11
1194.08 13
1194.16 14
1194.24 15
1194.32 15
1194.40 14
1194.48 13
1194.56 12
1194.64 11
1194.71 10
1194.79 9
1194.87 10
1194.95 12
1195.03 14
1195.11 17
1195.19 20
1195.27 23
1195.35 24
1195.43 26
1195.51 26
1195.59 25
1195.67 24
1195.75 23
1195.83 21
1195.90 20
1195.98 19
1196.06 18
1196.14 16
1196.22 15
1196.30 14
1196.38 12
1196.46 11
1196.54 10
1196.62 10
1196.70 10
1196.78 10
1196.86 10
1196.94 10
1197.02 10
1197.09 10
1197.17 11
1197.25 12
1197.33 13
1197.41 15
1197.49 16
1197.57 17
1197.65 17
1197.73 16
1197.81 14
1197.89 13
1197.97 12
1198.05 12
1198.13 13
1198.21 15
1198.29 18
1198.36 21
1198.44 23
1198.52 25
1198.60 25
1198.68 23
1198.76 21
1198.84 18
1198.92 16
1199.00 15
1199.08 14
1199.16 15
1199.24 16
1199.32 17
1199.40 17
1199.48 18
1199.56 17
1199.64 16
1199.72 16
1199.79 15
1199.87 16
1199.95 17
1200.03 18
1200.11 20
1200.19 22
1200.27 24
1200.35 26
1200.43 27
1200.51 27
1200.59 28
1200.67 27
1200.75 27
1200.83 25
1200.91 24
1200.99 22
1201.07 20
1201.15 17
1201.23 15
1201.30 13
1201.38 11
1201.46 9
1201.54 7
1201.62 6
1201.70 6
1201.78 6
1201.86 6
1201.94 6
1202.02 6
1202.10 6
1202.18 6
1202.26 6
1202.34 6
1202.42 7
1202.50 8
1202.58 9
1202.66 12
1202.74 14
1202.82 16
1202.90 17
1202.98 17
1203.05 17
1203.13 16
1203.21 14
1203.29 13
1203.37 11
1203.45 10
1203.53 9
1203.61 8
1203.69 8
1203.77 8
1203.85 9
1203.93 10
1204.01 11
1204.09 12
1204.17 14
1204.25 15
1204.33 15
1204.41 15
1204.49 15
1204.57 14
1204.65 13
1204.73 12
1204.81 11
1204.89 10
1204.96 10
1205.04 9
1205.12 9
1205.20 9
1205.28 8
1205.36 7
1205.44 7
1205.52 8
1205.60 9
1205.68 11
1205.76 13
1205.84 15
1205.92 16
1206.00 16
1206.08 16
1206.16 15
1206.24 13
1206.32 12
1206.40 11
1206.48 10
1206.56 9
1206.64 9
1206.72 10
1206.80 10
1206.88 10
1206.96 11
1207.04 11
1207.12 11
1207.20 11
1207.28 10
1207.35 9
1207.43 8
1207.51 7
1207.59 7
1207.67 7
1207.75 8
1207.83 9
1207.91 10
1207.99 10
1208.07 11
1208.15 12
1208.23 12
1208.31 12
1208.39 12
1208.47 12
1208.55 11
1208.63 10
1208.71 8
1208.79 7
1208.87 5
1208.95 3
1209.03 2
1209.11 1
1209.19 1
1209.27 1
1209.35 2
1209.43 3
1209.51 5
1209.59 6
1209.67 8
1209.75 9
1209.83 10
1209.91 11
1209.99 11
1210.07 10
1210.15 8
1210.23 7
1210.31 5
1210.39 3
1210.47 2
1210.55 1
1210.63 0
1210.70 0
1210.78 0
1210.86 0
1210.94 0
1211.02 0
1211.10 0
1211.18 2
1211.26 3
1211.34 5
1211.42 8
1211.50 11
1211.58 14
1211.66 16
1211.74 18
1211.82 19
1211.90 19
1211.98 19
1212.06 19
1212.14 18
1212.22 17
1212.30 17
1212.38 16
1212.46 15
1212.54 14
1212.62 11
1212.70 9
1212.78 7
1212.86 4
1212.94 3
1213.02 3
1213.10 4
1213.18 7
1213.26 10
1213.34 14
1213.42 18
1213.50 21
1213.58 22
1213.66 23
1213.74 24
1213.82 23
1213.90 22
1213.98 22
1214.06 21
1214.14 21
1214.22 21
1214.30 21
1214.38 20
1214.46 20
1214.54 19
1214.62 19
1214.70 19
1214.78 19
1214.86 20
1214.94 22
1215.02 23
1215.10 25
1215.18 26
1215.26 27
1215.34 27
1215.42 26
1215.50 25
1215.58 24
1215.66 23
1215.74 21
1215.82 20
1215.90 18
1215.98 17
1216.06 16
1216.14 16
1216.22 16
1216.30 16
1216.38 18
1216.46 19
1216.54 21
1216.62 23
1216.70 25
1216.78 26
1216.86 27
1216.94 27
1217.02 27
1217.10 27
1217.18 26
1217.26 24
1217.34 22
1217.42 20
1217.50 17
1217.58 15
1217.66 12
1217.74 10
1217.82 8
1217.90 6
1217.98 5
1218.06 4
1218.14 3
1218.22 1
1218.30 0
1218.38 0
1218.46 0
1218.54 0
1218.62 0
1218.70 0
1218.78 0
1218.86 0
1218.94 0
1219.02 2
1219.10 4
1219.18 5
1219.26 6
1219.34 7
1219.42 7
1219.50 7
1219.58 7
1219.66 7
1219.74 8
1219.82 8
1219.90 9
1219.98 10
1220.06 10
1220.14 10
1220.22 10
1220.30 10
1220.38 10
1220.46 10
1220.54 11
1220.62 12
1220.70 14
1220.78 15
1220.86 17
1220.94 18
1221.02 18
1221.10 17
1221.18 15
1221.26 13
1221.34 11
1221.42 10
1221.50 9
1221.58 9
1221.66 10
1221.74 11
1221.82 12
1221.91 12
1221.99 12
1222.07 11
1222.15 11
1222.23 10
1222.31 9
1222.39 10
1222.47 10
1222.55 12
1222.63 14
1222.71 16
1222.79 17
1222.87 18
1222.95 18
1223.03 17
1223.11 15
1223.19 13
1223.27 11
1223.35 8
1223.43 6
1223.51 5
1223.59 3
1223.67 2
1223.75 0
1223.83 0
1223.91 0
1223.99 1
1224.07 3
1224.15 6
1224.23 8
1224.31 11
1224.39 13
1224.47 13
1224.55 13
1224.63 12
1224.71 10
1224.79 9
1224.87 8
1224.95 7
1225.03 8
1225.11 10
1225.20 13
1225.28 16
1225.36 19
1225.44 22
1225.52 25
1225.60 27
1225.68 28
1225.76 30
1225.84 30
1225.92 31
1226.00 31
1226.08 31
1226.16 30
1226.24 28
1226.32 27
1226.40 25
1226.48 23
1226.56 21
1226.64 20
1226.72 19
1226.80 19
1226.88 19
1226.96 19
1227.04 20
1227.12 21
1227.20 22
1227.28 23
1227.36 24
1227.44 24
1227.52 24
1227.61 23
1227.69 22
1227.77 20
1227.85 17
1227.93 15
1228.01 13
1228.09 11
1228.17 11
1228.25 12
1228.33 13
1228.41 16
1228.49 18
1228.57 21
1228.65 24
1228.73 26
1228.81 27
1228.89 28
1228.97 28
1229.05 28
1229.13 28
1229.21 27
1229.29 27
1229.37 27
1229.45 28
1229.53 28
1229.62 29
1229.70 30
1229.78 31
1229.86 31
1229.94 31
1230.02 31
1230.10 30
1230.18 30
1230.26 30
1230.34 30
1230.42 30
1230.50 30
1230.58 30
1230.66 30
1230.74 30
1230.82 30
1230.90 30
1230.98 30
1231.06 30
1231.14 30
1231.22 29
1231.30 28
1231.39 26
1231.47 25
1231.55 23
1231.63 22
1231.71 21
1231.79 20
1231.87 19
1231.95 18
1232.03 17
1232.11 16
1232.19 15
1232.27 14
1232.35 14
1232.43 14
1232.51 14
1232.59 14
1232.67 14
1232.75 14
1232.83 14
1232.92 14
1233.00 15
1233.08 16
1233.16 17
1233.24 20
1233.32 23
1233.40 26
1233.48 29
1233.56 32
1233.64 34
1233.72 35
1233.80 35
1233.88 34
1233.96 33
1234.04 31
1234.12 29
1234.20 28
1234.29 27
1234.37 29
1234.45 31
1234.53 33
1234.61 35
1234.69 37
1234.77 37
1234.85 36
1234.93 33
1235.01 28
1235.09 23
1235.17 19
1235.25 15
1235.33 12
1235.41 11
1235.49 10
1235.57 11
1235.66 12
1235.74 13
1235.82 13
1235.90 14
1235.98 14
1236.06 15
1236.14 16
1236.22 17
1236.30 18
1236.38 19
1236.46 20
1236.54 21
1236.62 21
1236.70 22
1236.78 23
1236.87 24
1236.95 25
1237.03 26
1237.11 27
1237.19 28
1237.27 27
1237.35 25
1237.43 22
1237.51 19
1237.59 15
1237.67 10
1237.75 7
1237.83 4
1237.91 2
1238.00 1
1238.08 1
1238.16 2
1238.24 4
1238.32 5
1238.40 7
1238.48 9
1238.56 11
1238.64 13
1238.72 14
1238.80 17
1238.88 20
1238.96 23
1239.04 27
1239.13 31
1239.21 35
1239.29 37
1239.37 38
1239.45 37
1239.53 36
1239.61 34
1239.69 32
1239.77 30
1239.85 28
1239.93 27
1240.01 25
1240.09 24
1240.18 22
1240.26 20
1240.34 19
1240.42 17
1240.50 15
1240.58 13
1240.66 11
1240.74 9
1240.82 7
1240.90 5
1240.98 3
1241.06 2
1241.14 1
1241.23 0
1241.31 0
1241.39 0
1241.47 0
1241.55 0
1241.63 0
1241.71 0
1241.79 0
1241.87 0
1241.95 1
1242.03 4
1242.11 7
1242.20 10
1242.28 12
1242.36 14
1242.44 15
1242.52 14
1242.60 13
1242.68 10
1242.76 7
1242.84 4
1242.92 1
1243.00 0
1243.09 0
1243.17 0
1243.25 2
1243.33 3
1243.41 6
1243.49 7
1243.57 9
1243.65 9
1243.73 9
1243.81 8
1243.89 8
1243.97 7
1244.06 6
1244.14 7
1244.22 7
1244.30 8
1244.38 8
1244.46 9
1244.54 9
1244.62 9
1244.70 9
1244.78 9
1244.87 9
1244.95 8
1245.03 7
1245.11 6
1245.19 5
1245.27 4
1245.35 3
1245.43 3
1245.51 4
1245.59 6
1245.67 8
1245.76 11
1245.84 14
1245.92 17
1246.00 20
1246.08 22
1246.16 23
1246.24 23
1246.32 22
1246.40 20
1246.48 18
1246.57 16
1246.65 14
1246.73 12
1246.81 11
1246.89 11
1246.97 12
1247.05 14
1247.13 17
1247.21 20
1247.29 22
1247.38 22
1247.46 22
1247.54 19
1247.62 16
1247.70 13
1247.78 9
1247.86 7
1247.94 5
1248.02 4
1248.10 4
1248.19 4
1248.27 4
1248.35 3
1248.43 1
1248.51 0
1248.59 0
1248.67 0
1248.75 0
1248.83 1
1248.92 4
1249.00 7
1249.08 10
1249.16 12
1249.24 14
1249.32 16
1249.40 17
1249.48 18
1249.56 19
1249.64 20
1249.73 21
1249.81 22
1249.89 23
1249.97 23
1250.05 23
1250.13 22
1250.21 22
1250.29 21
1250.37 20
1250.46 21
1250.54 22
1250.62 24
1250.70 27
1250.78 31
1250.86 36
1250.94 40
1251.02 43
1251.10 46
1251.19 47
1251.27 47
1251.35 46
1251.43 44
1251.51 41
1251.59 38
1251.67 33
1251.75 28
1251.84 23
1251.92 18
1252.00 15
1252.08 13
1252.16 13
1252.24 15
1252.32 18
1252.40 23
1252.48 28
1252.57 33
1252.65 38
1252.73 42
1252.81 45
1252.89 47
1252.97 48
1253.05 49
1253.13 50
1253.22 50
1253.30 51
1253.38 51
1253.46 50
1253.54 49
1253.62 48
1253.70 47
1253.78 47
1253.87 46
1253.95 46
1254.03 45
1254.11 44
1254.19 42
1254.27 39
1254.35 36
1254.43 32
1254.52 28
1254.60 24
1254.68 21
1254.76 20
1254.84 19
1254.92 19
1255.00 21
1255.08 23
1255.17 26
1255.25 30
1255.33 33
1255.41 36
1255.49 38
1255.57 39
1255.65 39
1255.73 38
1255.82 36
1255.90 34
1255.98 32
1256.06 31
1256.14 30
1256.22 30
1256.30 29
1256.38 28
1256.47 27
1256.55 26
1256.63 25
1256.71 25
1256.79 26
1256.87 28
1256.95 30
1257.04 34
1257.12 37
1257.20 40
1257.28 42
1257.36 43
1257.44 44
1257.52 45
1257.60 45
1257.69 46
1257.77 47
1257.85 48
1257.93 48
1258.01 47
1258.09 45
1258.17 41
1258.26 37
1258.34 31
1258.42 25
1258.50 20
1258.58 15
1258.66 11
1258.74 8
1258.83 7
1258.91 6
1258.99 7
1259.07 9
1259.15 11
1259.23 14
1259.31 18
1259.39 22
1259.48 25
1259.56 27
1259.64 29
1259.72 30
1259.80 30
1259.88 30
1259.96 30
1260.05 31
1260.13 32
1260.21 34
1260.29 36
1260.37 37
1260.45 38
1260.53 38
1260.62 38
1260.70 36
1260.78 34
1260.86 32
1260.94 29
1261.02 26
1261.11 24
1261.19 21
1261.27 19
1261.35 17
1261.43 16
1261.51 15
1261.59 16
1261.68 16
1261.76 18
1261.84 19
1261.92 21
1262.00 22
1262.08 23
1262.16 24
1262.25 24
1262.33 23
1262.41 22
1262.49 21
1262.57 20
1262.65 20
1262.73 19
1262.82 18
1262.90 17
1262.98 16
1263.06 15
1263.14 14
1263.22 14
1263.31 14
1263.39 15
1263.47 16
1263.55 17
1263.63 17
1263.71 17
1263.79 17
1263.88 16
1263.96 15
1264.04 15
1264.12 15
1264.20 16
1264.28 17
1264.37 20
1264.45 22
1264.53 25
1264.61 27
1264.69 30
1264.77 33
1264.86 35
1264.94 39
1265.02 42
1265.10 44
1265.18 46
1265.26 47
1265.34 46
1265.43 44
1265.51 41
1265.59 37
1265.67 32
1265.75 27
1265.83 23
1265.92 21
1266.00 19
1266.08 20
1266.16 23
1266.24 27
1266.32 32
1266.41 37
1266.49 42
1266.57 46
1266.65 50
1266.73 52
1266.81 54
1266.90 57
1266.98 59
1267.06 62
1267.14 65
1267.22 67
1267.30 68
1267.39 67
1267.47 64
1267.55 61
1267.63 58
1267.71 55
1267.79 53
1267.88 51
1267.96 51
1268.04 50
1268.12 48
1268.20 45
1268.28 42
1268.37 39
1268.45 36
1268.53 34
1268.61 35
1268.69 38
1268.77 42
1268.86 47
1268.94 52
1269.02 57
1269.10 61
1269.18 65
1269.26 67
1269.35 69
1269.43 70
1269.51 70
1269.59 68
1269.67 66
1269.75 63
1269.84 59
1269.92 56
1270.00 53
1270.08 51
1270.16 49
1270.25 47
1270.33 45
1270.41 43
1270.49 41
1270.57 39
1270.65 38
1270.74 38
1270.82 39
1270.90 42
1270.98 45
1271.06 47
1271.14 49
1271.23 50
1271.31 49
1271.39 47
1271.47 45
1271.55 44
1271.64 43
1271.72 44
1271.80 46
1271.88 49
1271.96 52
1272.04 56
1272.13 58
1272.21 60
1272.29 60
1272.37 58
1272.45 56
1272.54 52
1272.62 47
1272.70 43
1272.78 38
1272.86 34
1272.94 31
1273.03 29
1273.11 28
1273.19 29
1273.27 31
1273.35 33
1273.44 35
1273.52 37
1273.60 38
1273.68 39
1273.76 40
1273.85 40
1273.93 42
1274.01 44
1274.09 46
1274.17 49
1274.25 52
1274.34 54
1274.42 54
1274.50 54
1274.58 52
1274.66 50
1274.75 48
1274.83 46
1274.91 44
1274.99 43
1275.07 41
1275.16 39
1275.24 36
1275.32 32
1275.40 29
1275.48 25
1275.57 22
1275.65 21
1275.73 19
1275.81 19
1275.89 18
1275.97 17
1276.06 16
1276.14 15
1276.22 13
1276.30 13
1276.38 12
1276.47 13
1276.55 13
1276.63 14
1276.71 14
1276.79 14
1276.88 14
1276.96 15
1277.04 15
1277.12 16
1277.20 17
1277.29 18
1277.37 18
1277.45 17
1277.53 15
1277.61 13
1277.70 9
1277.78 6
1277.86 4
1277.94 2
1278.02 1
1278.11 1
1278.19 0
1278.27 0
1278.35 0
1278.43 0
1278.52 0
1278.60 0
1278.68 0
1278.76 0
1278.84 0
1278.93 4
1279.01 7
1279.09 11
1279.17 15
1279.25 19
1279.34 22
1279.42 26
1279.50 28
1279.58 30
1279.66 31
1279.75 30
1279.83 27
1279.91 23
1279.99 18
1280.08 12
1280.16 7
1280.24 3
1280.32 0
1280.40 0
1280.49 1
1280.57 4
1280.65 8
1280.73 12
1280.81 16
1280.90 19
1280.98 22
1281.06 25
1281.14 28
1281.22 31
1281.31 34
1281.39 36
1281.47 38
1281.55 40
1281.64 40
1281.72 40
1281.80 39
1281.88 38
1281.96 36
1282.05 34
1282.13 33
1282.21 32
1282.29 32
1282.37 34
1282.46 36
1282.54 39
1282.62 44
1282.70 48
1282.79 52
1282.87 55
1282.95 57
1283.03 58
1283.11 58
1283.20 58
1283.28 58
1283.36 58
1283.44 59
1283.52 59
1283.61 59
1283.69 59
1283.77 58
1283.85 56
1283.94 53
1284.02 49
1284.10 45
1284.18 40
1284.26 35
1284.35 31
1284.43 27
1284.51 24
1284.59 21
1284.68 20
1284.76 20
1284.84 21
1284.92 22
1285.00 25
1285.09 28
1285.17 31
1285.25 34
1285.33 37
1285.42 38
1285.50 39
1285.58 40
1285.66 41
1285.74 42
1285.83 45
1285.91 50
1285.99 54
1286.07 58
1286.16 62
1286.24 63
1286.32 63
1286.40 61
1286.48 60
1286.57 59
1286.65 59
1286.73 60
1286.81 62
1286.90 64
1286.98 65
1287.06 66
1287.14 65
1287.23 63
1287.31 61
1287.39 59
1287.47 57
1287.55 56
1287.64 56
1287.72 57
1287.80 59
1287.88 62
1287.97 64
1288.05 67
1288.13 68
1288.21 68
1288.30 68
1288.38 67
1288.46 66
1288.54 65
1288.63 66
1288.71 67
1288.79 68
1288.87 70
1288.95 71
1289.04 71
1289.12 69
1289.20 67
1289.28 63
1289.37 59
1289.45 54
1289.53 51
1289.61 49
1289.70 48
1289.78 48
1289.86 48
1289.94 48
1290.03 48
1290.11 47
1290.19 45
1290.27 43
1290.35 41
1290.44 40
1290.52 40
1290.60 42
1290.68 44
1290.77 48
1290.85 51
1290.93 55
1291.01 57
1291.10 59
1291.18 59
1291.26 57
1291.34 55
1291.43 52
1291.51 49
1291.59 45
1291.67 42
1291.76 38
1291.84 35
1291.92 30
1292.00 26
1292.09 23
1292.17 20
1292.25 18
1292.33 17
1292.42 17
1292.50 18
1292.58 19
1292.66 19
1292.75 19
1292.83 19
1292.91 17
1292.99 15
1293.08 13
1293.16 11
1293.24 8
1293.32 6
1293.41 3
1293.49 1
1293.57 0
1293.65 0
1293.74 0
1293.82 0
1293.90 0
1293.98 0
1294.07 0
1294.15 0
1294.23 1
1294.31 2
1294.40 4
1294.48 6
1294.56 8
1294.64 10
1294.73 13
1294.81 17
1294.89 20
1294.97 24
1295.06 27
1295.14 30
1295.22 31
1295.30 31
1295.39 31
1295.47 30
1295.55 29
1295.63 28
1295.72 28
1295.80 28
1295.88 28
1295.96 29
1296.05 29
1296.13 29
1296.21 30
1296.29 31
1296.38 32
1296.46 33
1296.54 35
1296.63 38
1296.71 40
1296.79 43
1296.87 45
1296.96 47
1297.04 48
1297.12 49
1297.20 49
1297.29 49
1297.37 48
1297.45 47
1297.53 45
1297.62 42
1297.70 39
1297.78 35
1297.86 31
1297.95 27
1298.03 24
1298.11 23
1298.20 23
1298.28 25
1298.36 29
1298.44 33
1298.53 37
1298.61 40
1298.69 41
1298.77 42
1298.86 41
1298.94 40
1299.02 40
1299.10 40
1299.19 41
1299.27 45
1299.35 49
1299.44 53
1299.52 57
1299.60 60
1299.68 61
1299.77 60
1299.85 59
1299.93 56
1300.01 54
1300.10 54
1300.18 55
1300.26 58
1300.34 62
1300.43 68
1300.51 73
1300.59 77
1300.68 81
1300.76 83
1300.84 84
1300.92 84
1301.01 82
1301.09 80
1301.17 78
1301.26 75
1301.34 72
1301.42 71
1301.50 70
1301.59 70
1301.67 70
1301.75 71
1301.83 71
1301.92 72
1302.00 73
1302.08 73
1302.17 73
1302.25 73
1302.33 73
1302.41 73
1302.50 72
1302.58 72
1302.66 71
1302.74 70
1302.83 69
1302.91 68
1302.99 66
1303.08 63
1303.16 61
1303.24 58
1303.32 56
1303.41 55
1303.49 55
1303.57 56
1303.66 59
1303.74 63
1303.82 67
1303.90 72
1303.99 75
1304.07 78
1304.15 79
1304.24 79
1304.32 78
1304.40 76
1304.48 74
1304.57 72
1304.65 71
1304.73 71
1304.82 71
1304.90 70
1304.98 70
1305.06 68
1305.15 66
1305.23 64
1305.31 62
1305.40 60
1305.48 59
1305.56 60
1305.64 61
1305.73 62
1305.81 64
1305.89 66
1305.98 67
1306.06 67
1306.14 67
1306.22 66
1306.31 65
1306.39 64
1306.47 62
1306.56 61
1306.64 59
1306.72 58
1306.81 57
1306.89 56
1306.97 56
1307.05 57
1307.14 59
1307.22 60
1307.30 62
1307.39 64
1307.47 65
1307.55 66
1307.63 67
1307.72 68
1307.80 70
1307.88 72
1307.97 75
1308.05 78
1308.13 80
1308.22 82
1308.30 83
1308.38 83
1308.46 81
1308.55 78
1308.63 75
1308.71 70
1308.80 66
1308.88 62
1308.96 58
1309.05 54
1309.13 50
1309.21 47
1309.29 44
1309.38 42
1309.46 40
1309.54 40
1309.63 40
1309.71 41
1309.79 43
1309.88 43
1309.96 43
1310.04 42
1310.12 39
1310.21 35
1310.29 30
1310.37 25
1310.46 21
1310.54 18
1310.62 17
1310.71 18
1310.79 21
1310.87 24
1310.95 28
1311.04 30
1311.12 32
1311.20 32
1311.29 30
1311.37 29
1311.45 27
1311.54 26
1311.62 26
1311.70 28
1311.79 30
1311.87 33
1311.95 36
1312.03 38
1312.12 39
1312.20 38
1312.28 35
1312.37 31
1312.45 26
1312.53 21
1312.62 17
1312.70 13
1312.78 11
1312.87 10
1312.95 11
1313.03 13
1313.12 15
1313.20 17
1313.28 19
1313.36 19
1313.45 20
1313.53 20
1313.61 19
1313.70 19
1313.78 18
1313.86 18
1313.95 18
1314.03 19
1314.11 20
1314.20 22
1314.28 26
1314.36 32
1314.45 39
1314.53 47
1314.61 54
1314.70 61
1314.78 65
1314.86 68
1314.94 68
1315.03 67
1315.11 66
1315.19 64
1315.28 63
1315.36 63
1315.44 64
1315.53 65
1315.61 67
1315.69 68
1315.78 68
1315.86 68
1315.94 67
1316.03 67
1316.11 65
1316.19 64
1316.28 63
1316.36 61
1316.44 59
1316.53 58
1316.61 56
1316.69 55
1316.78 55
1316.86 56
1316.94 57
1317.03 59
1317.11 60
1317.19 61
1317.27 61
1317.36 61
1317.44 60
1317.52 60
1317.61 60
1317.69 61
1317.77 62
1317.86 63
1317.94 64
1318.02 64
1318.11 63
1318.19 62
1318.27 60
1318.36 57
1318.44 54
1318.52 50
1318.61 46
1318.69 41
1318.77 36
1318.86 31
1318.94 28
1319.02 25
1319.11 24
1319.19 24
1319.27 24
1319.36 25
1319.44 26
1319.52 27
1319.61 27
1319.69 26
1319.77 25
1319.86 25
1319.94 25
1320.02 25
1320.11 27
1320.19 30
1320.27 33
1320.36 36
1320.44 39
1320.52 41
1320.61 43
1320.69 45
1320.77 47
1320.86 47
1320.94 47
1321.02 47
1321.11 46
1321.19 45
1321.27 44
1321.36 43
1321.44 41
1321.52 40
1321.61 37
1321.69 35
1321.77 32
1321.86 28
1321.94 25
1322.02 23
1322.11 23
1322.19 24
1322.28 27
1322.36 32
1322.44 37
1322.53 43
1322.61 50
1322.69 56
1322.78 62
1322.86 68
1322.94 73
1323.03 79
1323.11 84
1323.19 89
1323.28 94
1323.36 99
1323.44 105
1323.53 111
1323.61 117
1323.69 123
1323.78 127
1323.86 130
1323.94 132
1324.03 133
1324.11 134
1324.19 135
1324.28 136
1324.36 138
1324.44 140
1324.53 143
1324.61 145
1324.70 147
1324.78 147
1324.86 146
1324.95 144
1325.03 141
1325.11 137
1325.20 134
1325.28 131
1325.36 128
1325.45 126
1325.53 126
1325.61 126
1325.70 127
1325.78 129
1325.86 131
1325.95 133
1326.03 135
1326.11 136
1326.20 136
1326.28 135
1326.37 134
1326.45 131
1326.53 127
1326.62 122
1326.70 116
1326.78 109
1326.87 102
1326.95 96
1327.03 92
1327.12 88
1327.20 86
1327.28 85
1327.37 85
1327.45 85
1327.54 84
1327.62 84
1327.70 83
1327.79 81
1327.87 80
1327.95 78
1328.04 76
1328.12 75
1328.20 74
1328.29 74
1328.37 75
1328.46 77
1328.54 81
1328.62 86
1328.71 92
1328.79 97
1328.87 103
1328.96 109
1329.04 113
1329.12 116
1329.21 117
1329.29 116
1329.37 113
1329.46 109
1329.54 104
1329.63 98
1329.71 93
1329.79 90
1329.88 89
1329.96 90
1330.04 93
1330.13 97
1330.21 102
1330.30 106
1330.38 110
1330.46 113
1330.55 114
1330.63 114
1330.71 112
1330.80 109
1330.88 105
1330.96 102
1331.05 100
1331.13 100
1331.22 100
1331.30 102
1331.38 106
1331.47 110
1331.55 114
1331.63 118
1331.72 121
1331.80 123
1331.89 123
1331.97 121
1332.05 116
1332.14 110
1332.22 104
1332.30 98
1332.39 94
1332.47 92
1332.56 92
1332.64 95
1332.72 98
1332.81 103
1332.89 108
1332.97 113
1333.06 118
1333.14 121
1333.23 124
1333.31 124
1333.39 123
1333.48 120
1333.56 114
1333.64 107
1333.73 99
1333.81 92
1333.90 85
1333.98 79
1334.06 75
1334.15 71
1334.23 68
1334.31 64
1334.40 60
1334.48 55
1334.57 49
1334.65 44
1334.73 39
1334.82 35
1334.90 33
1334.98 34
1335.07 36
1335.15 40
1335.24 46
1335.32 53
1335.40 62
1335.49 71
1335.57 79
1335.66 87
1335.74 93
1335.82 97
1335.91 98
1335.99 96
1336.07 92
1336.16 86
1336.24 80
1336.33 74
1336.41 69
1336.49 65
1336.58 63
1336.66 62
1336.75 63
1336.83 64
1336.91 65
1337.00 66
1337.08 67
1337.16 67
1337.25 68
1337.33 68
1337.42 68
1337.50 69
1337.58 71
1337.67 73
1337.75 76
1337.84 79
1337.92 82
1338.00 83
1338.09 83
1338.17 81
1338.26 79
1338.34 75
1338.42 71
1338.51 68
1338.59 65
1338.68 63
1338.76 61
1338.84 59
1338.93 57
1339.01 56
1339.09 55
1339.18 54
1339.26 54
1339.35 54
1339.43 55
1339.51 55
1339.60 55
1339.68 54
1339.77 54
1339.85 53
1339.93 52
1340.02 52
1340.10 51
1340.19 50
1340.27 49
1340.35 47
1340.44 45
1340.52 44
1340.61 44
1340.69 45
1340.77 47
1340.86 50
1340.94 54
1341.03 59
1341.11 63
1341.19 66
1341.28 69
1341.36 70
1341.45 71
1341.53 71
1341.61 71
1341.70 70
1341.78 68
1341.87 66
1341.95 63
1342.03 60
1342.12 56
1342.20 53
1342.29 50
1342.37 46
1342.45 43
1342.54 40
1342.62 38
1342.71 36
1342.79 35
1342.88 35
1342.96 36
1343.04 37
1343.13 40
1343.21 43
1343.30 46
1343.38 49
1343.46 53
1343.55 57
1343.63 62
1343.72 67
1343.80 72
1343.88 77
1343.97 81
1344.05 84
1344.14 86
1344.22 88
1344.30 89
1344.39 90
1344.47 91
1344.56 92
1344.64 94
1344.73 95
1344.81 98
1344.89 101
1344.98 104
1345.06 108
1345.15 111
1345.23 114
1345.31 116
1345.40 116
1345.48 116
1345.57 114
1345.65 112
1345.73 110
1345.82 108
1345.90 107
1345.99 106
1346.07 106
1346.16 107
1346.24 109
1346.32 111
1346.41 113
1346.49 117
1346.58 121
1346.66 127
1346.74 134
1346.83 142
1346.91 150
1347.00 157
1347.08 164
1347.17 169
1347.25 171
1347.33 171
1347.42 167
1347.50 160
1347.59 151
1347.67 140
1347.76 128
1347.84 115
1347.92 103
1348.01 92
1348.09 82
1348.18 75
1348.26 69
1348.34 65
1348.43 62
1348.51 59
1348.60 56
1348.68 52
1348.77 48
1348.85 44
1348.93 39
1349.02 35
1349.10 32
1349.19 29
1349.27 27
1349.36 26
1349.44 25
1349.52 25
1349.61 24
1349.69 22
1349.78 20
1349.86 17
1349.95 14
1350.03 10
1350.11 6
1350.20 4
1350.28 2
1350.37 1
1350.45 0
1350.54 0
1350.62 0
1350.70 0
1350.79 0
1350.87 0
1350.96 0
1351.04 0
1351.13 0
1351.21 0
1351.29 2
1351.38 4
1351.46 7
1351.55 9
1351.63 12
1351.72 15
1351.80 19
1351.88 23
1351.97 28
1352.05 34
1352.14 38
1352.22 42
1352.31 44
1352.39 44
1352.48 43
1352.56 40
1352.64 38
1352.73 35
1352.81 33
1352.90 32
1352.98 31
1353.07 31
1353.15 30
1353.23 29
1353.32 28
1353.40 27
1353.49 25
1353.57 23
1353.66 22
1353.74 21
1353.83 21
1353.91 20
1353.99 21
1354.08 21
1354.16 22
1354.25 22
1354.33 22
1354.42 22
1354.50 21
1354.59 19
1354.67 18
1354.75 18
1354.84 17
1354.92 17
1355.01 16
1355.09 16
1355.18 15
1355.26 14
1355.35 12
1355.43 10
1355.51 8
1355.60 5
1355.68 3
1355.77 1
1355.85 1
1355.94 3
1356.02 7
1356.11 12
1356.19 19
1356.27 27
1356.36 33
1356.44 37
1356.53 39
1356.61 39
1356.70 38
1356.78 37
1356.87 37
1356.95 39
1357.03 42
1357.12 46
1357.20 51
1357.29 56
1357.37 60
1357.46 62
1357.54 63
1357.63 64
1357.71 65
1357.80 65
1357.88 66
1357.96 68
1358.05 70
1358.13 72
1358.22 75
1358.30 78
1358.39 80
1358.47 82
1358.56 84
1358.64 85
1358.73 87
1358.81 89
1358.89 92
1358.98 94
1359.06 97
1359.15 100
1359.23 103
1359.32 106
1359.40 109
1359.49 111
1359.57 113
1359.66 114
1359.74 115
1359.83 115
1359.91 115
1359.99 116
1360.08 119
1360.16 123
1360.25 129
1360.33 136
1360.42 145
1360.50 153
1360.59 161
1360.67 167
1360.76 171
1360.84 172
1360.93 173
1361.01 172
1361.09 169
1361.18 167
1361.26 164
1361.35 161
1361.43 158
1361.52 154
1361.60 150
1361.69 147
1361.77 143
1361.86 139
1361.94 134
1362.03 130
1362.11 125
1362.19 121
1362.28 117
1362.36 113
1362.45 111
1362.53 109
1362.62 109
1362.70 109
1362.79 110
1362.87 111
1362.96 112
1363.04 112
1363.13 112
1363.21 110
1363.30 108
1363.38 106
1363.47 102
1363.55 98
1363.63 93
1363.72 88
1363.80 83
1363.89 77
1363.97 70
1364.06 64
1364.14 57
1364.23 51
1364.31 45
1364.40 41
1364.48 38
1364.57 36
1364.65 35
1364.74 35
1364.82 34
1364.91 32
1364.99 29
1365.07 26
1365.16 22
1365.24 19
1365.33 18
1365.41 18
1365.50 19
1365.58 20
1365.67 21
1365.75 20
1365.84 19
1365.92 16
1366.01 13
1366.09 11
1366.18 10
1366.26 10
1366.35 11
1366.43 13
1366.52 15
1366.60 16
1366.69 16
1366.77 15
1366.86 14
1366.94 13
1367.02 12
1367.11 12
1367.19 11
1367.28 11
1367.36 9
1367.45 7
1367.53 4
1367.62 0
1367.70 0
1367.79 0
1367.87 0
1367.96 0
1368.04 0
1368.13 0
1368.21 0
1368.30 3
1368.38 10
1368.47 17
1368.55 23
1368.64 29
1368.72 34
1368.81 37
1368.89 38
1368.98 36
1369.06 34
1369.15 30
1369.23 27
1369.32 24
1369.40 23
1369.49 23
1369.57 24
1369.66 25
1369.74 25
1369.83 25
1369.91 25
1370.00 24
1370.08 23
1370.17 23
1370.25 24
1370.33 24
1370.42 24
1370.50 25
1370.59 24
1370.67 24
1370.76 24
1370.84 24
1370.93 24
1371.01 26
1371.10 28
1371.18 31
1371.27 34
1371.35 38
1371.44 42
1371.52 46
1371.61 49
1371.69 51
1371.78 52
1371.86 52
1371.95 50
1372.03 48
1372.12 47
1372.20 45
1372.29 44
1372.37 43
1372.46 44
1372.54 45
1372.63 48
1372.71 51
1372.80 55
1372.88 60
1372.97 65
1373.05 69
1373.14 74
1373.22 78
1373.31 81
1373.39 83
1373.48 85
1373.56 87
1373.65 88
1373.73 90
1373.82 94
1373.90 99
1373.99 107
1374.07 117
1374.16 128
1374.24 140
1374.33 152
1374.41 164
1374.50 175
1374.58 187
1374.67 199
1374.75 210
1374.84 222
1374.92 232
1375.01 241
1375.09 249
1375.18 253
1375.26 256
1375.35 257
1375.43 257
1375.52 256
1375.60 256
1375.69 255
1375.78 253
1375.86 251
1375.95 248
1376.03 242
1376.12 235
1376.20 227
1376.29 218
1376.37 209
1376.46 201
1376.54 195
1376.63 190
1376.71 187
1376.80 186
1376.88 186
1376.97 186
1377.05 186
1377.14 186
1377.22 185
1377.31 183
1377.39 180
1377.48 176
1377.56 171
1377.65 165
1377.73 160
1377.82 155
1377.90 150
1377.99 145
1378.07 140
1378.16 135
1378.24 131
1378.33 126
1378.41 121
1378.50 115
1378.58 110
1378.67 105
1378.75 101
1378.84 96
1378.93 93
1379.01 90
1379.10 89
1379.18 89
1379.27 91
1379.35 93
1379.44 96
1379.52 99
1379.61 102
1379.69 103
1379.78 103
1379.86 101
1379.95 98
1380.03 93
1380.12 88
1380.20 82
1380.29 77
1380.37 72
1380.46 69
1380.54 67
1380.63 66
1380.71 66
1380.80 67
1380.89 68
1380.97 70
1381.06 72
1381.14 75
1381.23 78
1381.31 82
1381.40 85
1381.48 89
1381.57 91
1381.65 92
1381.74 92
1381.82 89
1381.91 86
1381.99 81
1382.08 76
1382.16 71
1382.25 67
1382.33 63
1382.42 61
1382.51 59
1382.59 58
1382.68 57
1382.76 56
1382.85 54
1382.93 53
1383.02 52
1383.10 50
1383.19 49
1383.27 49
1383.36 48
1383.44 48
1383.53 48
1383.61 47
1383.70 44
1383.78 41
1383.87 37
1383.96 32
1384.04 28
1384.13 26
1384.21 25
1384.30 27
1384.38 31
1384.47 35
1384.55 40
1384.64 45
1384.72 48
1384.81 49
1384.89 50
1384.98 50
1385.07 49
1385.15 49
1385.24 49
1385.32 49
1385.41 50
1385.49 51
1385.58 52
1385.66 52
1385.75 53
1385.83 53
1385.92 53
1386.00 53
1386.09 54
1386.18 54
1386.26 55
1386.35 55
1386.43 54
1386.52 53
1386.60 51
1386.69 48
1386.77 46
1386.86 44
1386.94 42
1387.03 41
1387.12 41
1387.20 41
1387.29 42
1387.37 42
1387.46 42
1387.54 43
1387.63 43
1387.71 43
1387.80 44
1387.88 46
1387.97 48
1388.06 52
1388.14 56
1388.23 60
1388.31 64
1388.40 67
1388.48 69
1388.57 69
1388.65 69
1388.74 67
1388.82 64
1388.91 62
1389.00 60
1389.08 59
1389.17 58
1389.25 59
1389.34 60
1389.42 62
1389.51 64
1389.59 66
1389.68 69
1389.76 72
1389.85 75
1389.94 78
1390.02 81
1390.11 83
1390.19 84
1390.28 84
1390.36 83
1390.45 81
1390.53 79
1390.62 75
1390.71 72
1390.79 68
1390.88 65
1390.96 63
1391.05 61
1391.13 60
1391.22 60
1391.30 60
1391.39 60
1391.48 58
1391.56 55
1391.65 51
1391.73 47
1391.82 42
1391.90 38
1391.99 36
1392.07 36
1392.16 38
1392.25 41
1392.33 44
1392.42 47
1392.50 49
1392.59 49
1392.67 48
1392.76 46
1392.85 42
1392.93 38
1393.02 33
1393.10 28
1393.19 23
1393.27 18
1393.36 13
1393.44 9
1393.53 6
1393.62 4
1393.70 2
1393.79 1
1393.87 0
1393.96 0
1394.04 0
1394.13 0
1394.22 0
1394.30 0
1394.39 0
1394.47 0
1394.56 0
1394.64 2
1394.73 3
1394.82 5
1394.90 7
1394.99 9
1395.07 11
1395.16 14
1395.24 16
1395.33 18
1395.41 20
1395.50 22
1395.59 23
1395.67 26
1395.76 28
1395.84 31
1395.93 35
1396.01 38
1396.10 40
1396.19 42
1396.27 44
1396.36 45
1396.44 45
1396.53 46
1396.61 47
1396.70 49
1396.79 51
1396.87 53
1396.96 55
1397.04 56
1397.13 57
1397.22 56
1397.30 55
1397.39 53
1397.47 51
1397.56 50
1397.64 50
1397.73 51
1397.82 53
1397.90 55
1397.99 57
1398.07 58
1398.16 58
1398.24 56
1398.33 53
1398.42 49
1398.50 45
1398.59 42
1398.67 39
1398.76 36
1398.84 34
1398.93 31
1399.02 27
1399.10 24
1399.19 19
1399.27 16
1399.36 13
1399.45 11
1399.53 11
1399.62 12
1399.70 14
1399.79 17
1399.87 20
1399.96 24
1400.05 27
1400.13 31
1400.22 33
1400.30 35
1400.39 36
1400.48 36
1400.56 36
1400.65 34
1400.73 33
1400.82 32
1400.90 31
1400.99 30
1401.08 31
1401.16 31
1401.25 32
1401.33 34
1401.42 36
1401.51 37
1401.59 39
1401.68 40
1401.76 41
1401.85 42
1401.94 42
1402.02 41
1402.11 40
1402.19 39
1402.28 39
1402.36 38
1402.45 36
1402.54 34
1402.62 32
1402.71 30
1402.79 27
1402.88 25
1402.97 24
1403.05 24
1403.14 24
1403.22 25
1403.31 25
1403.40 24
1403.48 22
1403.57 18
1403.65 14
1403.74 10
1403.83 8
1403.91 6
1404.00 6
1404.08 7
1404.17 9
1404.26 12
1404.34 15
1404.43 17
1404.51 19
1404.60 20
1404.69 20
1404.77 20
1404.86 20
1404.94 20
1405.03 20
1405.12 21
1405.20 24
1405.29 28
1405.37 33
1405.46 38
1405.55 44
1405.63 49
1405.72 53
1405.80 55
1405.89 56
1405.98 56
1406.06 55
1406.15 54
1406.23 52
1406.32 51
1406.41 50
1406.49 50
1406.58 51
1406.66 53
1406.75 55
1406.84 58
1406.92 60
1407.01 62
1407.09 63
1407.18 62
1407.27 61
1407.35 58
1407.44 54
1407.52 50
1407.61 46
1407.70 43
1407.78 40
1407.87 38
1407.95 37
1408.04 36
1408.13 37
1408.21 37
1408.30 37
1408.38 37
1408.47 36
1408.56 36
1408.64 36
1408.73 36
1408.82 36
1408.90 36
1408.99 36
1409.07 37
1409.16 37
1409.25 37
1409.33 36
1409.42 34
1409.50 32
1409.59 30
1409.68 28
1409.76 26
1409.85 26
1409.93 26
1410.02 28
1410.11 30
1410.19 32
1410.28 35
1410.37 38
1410.45 40
1410.54 42
1410.62 43
1410.71 42
1410.80 41
1410.88 38
1410.97 35
1411.05 32
1411.14 30
1411.23 29
1411.31 29
1411.40 29
1411.49 30
1411.57 30
1411.66 30
1411.74 30
1411.83 31
1411.92 33
1412.00 37
1412.09 42
1412.18 47
1412.26 53
1412.35 57
1412.43 59
1412.52 59
1412.61 56
1412.69 52
1412.78 48
1412.86 44
1412.95 41
1413.04 41
1413.12 42
1413.21 44
1413.30 47
1413.38 49
1413.47 51
1413.55 52
1413.64 52
1413.73 51
1413.81 50
1413.90 48
1413.99 46
1414.07 43
1414.16 39
1414.24 35
1414.33 32
1414.42 30
1414.50 30
1414.59 33
1414.68 38
1414.76 45
1414.85 52
1414.94 59
1415.02 65
1415.11 69
1415.19 71
1415.28 71
1415.37 70
1415.45 68
1415.54 66
1415.63 63
1415.71 59
1415.80 56
1415.88 52
1415.97 49
1416.06 45
1416.14 43
1416.23 41
1416.32 41
1416.40 42
1416.49 43
1416.58 45
1416.66 47
1416.75 48
1416.83 48
1416.92 47
1417.01 45
1417.09 42
1417.18 38
1417.27 35
1417.35 33
1417.44 33
1417.53 34
1417.61 36
1417.70 38
1417.78 40
1417.87 43
1417.96 45
1418.04 46
1418.13 47
1418.22 49
1418.30 49
1418.39 50
1418.48 50
1418.56 48
1418.65 46
1418.73 42
1418.82 37
1418.91 32
1418.99 26
1419.08 22
1419.17 18
1419.25 17
1419.34 17
1419.43 20
1419.51 23
1419.60 28
1419.69 33
1419.77 38
1419.86 44
1419.94 49
1420.03 53
1420.12 57
1420.20 59
1420.29 59
1420.38 58
1420.46 56
1420.55 53
1420.64 51
1420.72 49
1420.81 49
1420.90 49
1420.98 50
1421.07 52
1421.15 53
1421.24 54
1421.33 54
1421.41 52
1421.50 50
1421.59 47
1421.67 44
1421.76 43
1421.85 42
1421.93 41
1422.02 41
1422.11 40
1422.19 39
1422.28 38
1422.37 37
1422.45 37
1422.54 37
1422.63 40
1422.71 43
1422.80 48
1422.89 52
1422.97 57
1423.06 61
1423.14 64
1423.23 66
1423.32 66
1423.40 66
1423.49 65
1423.58 62
1423.66 60
1423.75 57
1423.84 55
1423.92 55
1424.01 55
1424.10 56
1424.18 57
1424.27 57
1424.36 55
1424.44 52
1424.53 48
1424.62 44
1424.70 39
1424.79 36
1424.88 33
1424.96 32
1425.05 31
1425.14 31
1425.22 32
1425.31 33
1425.40 34
1425.48 36
1425.57 37
1425.66 38
1425.74 38
1425.83 37
1425.92 36
1426.00 35
1426.09 34
1426.18 34
1426.26 35
1426.35 37
1426.44 40
1426.52 44
1426.61 47
1426.70 51
1426.78 54
1426.87 56
1426.96 58
1427.04 58
1427.13 57
1427.22 54
1427.30 49
1427.39 44
1427.48 38
1427.56 33
1427.65 29
1427.74 27
1427.82 26
1427.91 28
1428.00 29
1428.08 31
1428.17 33
1428.26 35
1428.34 36
1428.43 36
1428.52 36
1428.60 36
1428.69 35
1428.78 32
1428.86 28
1428.95 23
1429.04 17
1429.12 11
1429.21 5
1429.30 1
1429.38 0
1429.47 0
1429.56 1
1429.64 5
1429.73 10
1429.82 16
1429.90 23
1429.99 29
1430.08 35
1430.16 40
1430.25 45
1430.34 49
1430.42 52
1430.51 53
1430.60 54
1430.68 53
1430.77 53
1430.86 52
1430.94 52
1431.03 53
1431.12 54
1431.20 56
1431.29 57
1431.38 56
1431.46 54
1431.55 50
1431.64 44
1431.73 38
1431.81 30
1431.90 23
1431.99 17
1432.07 11
1432.16 7
1432.25 4
1432.33 2
1432.42 1
1432.51 1
1432.59 2
1432.68 4
1432.77 6
1432.85 8
1432.94 11
1433.03 13
1433.11 15
1433.20 16
1433.29 17
1433.37 17
1433.46 17
1433.55 18
1433.64 19
1433.72 20
1433.81 22
1433.90 25
1433.98 27
1434.07 28
1434.16 28
1434.24 27
1434.33 26
1434.42 26
1434.50 27
1434.59 29
1434.68 33
1434.76 38
1434.85 43
1434.94 48
1435.03 52
1435.11 55
1435.20 57
1435.29 59
1435.37 60
1435.46 62
1435.55 63
1435.63 63
1435.72 62
1435.81 60
1435.89 57
1435.98 53
1436.07 49
1436.16 45
1436.24 42
1436.33 41
1436.42 41
1436.50 43
1436.59 45
1436.68 47
1436.76 49
1436.85 49
1436.94 48
1437.02 46
1437.11 43
1437.20 40
1437.29 37
1437.37 35
1437.46 33
1437.55 33
1437.63 33
1437.72 33
1437.81 34
1437.89 35
1437.98 35
1438.07 35
1438.16 33
1438.24 31
1438.33 27
1438.42 23
1438.50 19
1438.59 15
1438.68 12
1438.76 10
1438.85 8
1438.94 7
1439.03 6
1439.11 5
1439.20 4
1439.29 2
1439.37 1
1439.46 1
1439.55 3
1439.64 6
1439.72 12
1439.81 19
1439.90 26
1439.98 32
1440.07 36
1440.16 37
1440.24 36
1440.33 31
1440.42 25
1440.51 18
1440.59 12
1440.68 6
1440.77 1
1440.85 0
1440.94 0
1441.03 0
1441.12 0
1441.20 0
1441.29 0
1441.38 0
1441.46 0
1441.55 1
1441.64 4
1441.72 8
1441.81 12
1441.90 15
1441.99 17
1442.07 18
1442.16 19
1442.25 19
1442.33 18
1442.42 18
1442.51 18
1442.60 18
1442.68 19
1442.77 20
1442.86 22
1442.94 24
1443.03 26
1443.12 27
1443.21 28
1443.29 28
1443.38 28
1443.47 26
1443.55 23
1443.64 20
1443.73 17
1443.82 14
1443.90 12
1443.99 12
1444.08 12
1444.16 13
1444.25 15
1444.34 19
1444.43 22
1444.51 26
1444.60 29
1444.69 32
1444.78 34
1444.86 34
1444.95 33
1445.04 31
1445.12 27
1445.21 24
1445.30 21
1445.39 19
1445.47 18
1445.56 18
1445.65 19
1445.73 21
1445.82 24
1445.91 27
1446.00 29
1446.08 32
1446.17 36
1446.26 39
1446.34 42
1446.43 45
1446.52 48
1446.61 49
1446.69 49
1446.78 48
1446.87 46
1446.96 45
1447.04 44
1447.13 44
1447.22 46
1447.30 50
1447.39 54
1447.48 59
1447.57 63
1447.65 66
1447.74 68
1447.83 68
1447.92 66
1448.00 63
1448.09 60
1448.18 57
1448.27 55
1448.35 55
1448.44 58
1448.53 62
1448.61 67
1448.70 72
1448.79 76
1448.88 77
1448.96 75
1449.05 70
1449.14 64
1449.23 56
1449.31 49
1449.40 42
1449.49 37
1449.57 33
1449.66 31
1449.75 30
1449.84 31
1449.92 34
1450.01 37
1450.10 40
1450.19 43
1450.27 44
1450.36 44
1450.45 42
1450.54 38
1450.62 32
1450.71 26
1450.80 19
1450.89 14
1450.97 10
1451.06 8
1451.15 8
1451.23 9
1451.32 11
1451.41 13
1451.50 17
1451.58 21
1451.67 26
1451.76 33
1451.85 40
1451.93 47
1452.02 55
1452.11 60
1452.20 64
1452.28 64
1452.37 62
1452.46 57
1452.55 50
1452.63 44
1452.72 38
1452.81 35
1452.90 34
1452.98 35
1453.07 38
1453.16 43
1453.25 48
1453.33 51
1453.42 54
1453.51 55
1453.60 54
1453.68 53
1453.77 51
1453.86 50
1453.95 50
1454.03 50
1454.12 51
1454.21 52
1454.30 53
1454.38 53
1454.47 52
1454.56 50
1454.65 47
1454.73 44
1454.82 41
1454.91 38
1455.00 36
1455.08 33
1455.17 32
1455.26 31
1455.35 31
1455.43 32
1455.52 33
1455.61 35
1455.70 38
1455.78 40
1455.87 42
1455.96 43
1456.05 44
1456.13 45
1456.22 44
1456.31 44
1456.40 42
1456.48 40
1456.57 36
1456.66 33
1456.75 29
1456.83 25
1456.92 22
1457.01 20
1457.10 19
1457.18 19
1457.27 20
1457.36 21
1457.45 24
1457.53 28
1457.62 32
1457.71 38
1457.80 44
1457.88 51
1457.97 57
1458.06 62
1458.15 66
1458.23 68
1458.32 69
1458.41 69
1458.50 69
1458.58 68
1458.67 68
1458.76 68
1458.85 68
1458.94 68
1459.02 69
1459.11 72
1459.20 77
1459.29 85
1459.37 95
1459.46 107
1459.55 118
1459.64 129
1459.72 137
1459.81 142
1459.90 145
1459.99 146
1460.07 147
1460.16 148
1460.25 150
1460.34 152
1460.43 154
1460.51 157
1460.60 160
1460.69 164
1460.78 170
1460.86 176
1460.95 184
1461.04 192
1461.13 200
1461.21 207
1461.30 211
1461.39 213
1461.48 212
1461.57 210
1461.65 205
1461.74 201
1461.83 196
1461.92 191
1462.00 188
1462.09 185
1462.18 183
1462.27 183
1462.35 183
1462.44 183
1462.53 185
1462.62 186
1462.71 188
1462.79 189
1462.88 188
1462.97 187
1463.06 183
1463.14 178
1463.23 170
1463.32 160
1463.41 148
1463.50 134
1463.58 119
1463.67 105
1463.76 92
1463.85 80
1463.93 71
1464.02 63
1464.11 56
1464.20 51
1464.29 45
1464.37 38
1464.46 33
1464.55 27
1464.64 24
1464.72 22
1464.81 22
1464.90 24
1464.99 28
1465.08 33
1465.16 38
1465.25 43
1465.34 47
1465.43 49
1465.51 51
1465.60 52
1465.69 53
1465.78 52
1465.87 51
1465.95 49
1466.04 46
1466.13 42
1466.22 38
1466.31 33
1466.39 28
1466.48 25
1466.57 24
1466.66 25
1466.74 28
1466.83 33
1466.92 38
1467.01 43
1467.10 47
1467.18 49
1467.27 48
1467.36 46
1467.45 44
1467.54 41
1467.62 39
1467.71 39
1467.80 40
1467.89 43
1467.97 46
1468.06 50
1468.15 54
1468.24 57
1468.33 60
1468.41 62
1468.50 63
1468.59 64
1468.68 65
1468.77 66
1468.85 67
1468.94 69
1469.03 71
1469.12 74
1469.21 76
1469.29 77
1469.38 78
1469.47 77
1469.56 74
1469.65 69
1469.73 63
1469.82 56
1469.91 49
1470.00 42
1470.08 36
1470.17 31
1470.26 27
1470.35 26
1470.44 25
1470.52 26
1470.61 27
1470.70 29
1470.79 30
1470.88 31
1470.96 30
1471.05 28
1471.14 26
1471.23 24
1471.32 22
1471.40 20
1471.49 20
1471.58 20
1471.67 20
1471.76 21
1471.84 22
1471.93 23
1472.02 23
1472.11 24
1472.20 25
1472.28 27
1472.37 28
1472.46 29
1472.55 30
1472.64 30
1472.72 30
1472.81 30
1472.90 30
1472.99 31
1473.08 32
1473.16 32
1473.25 31
1473.34 29
1473.43 26
1473.52 22
1473.61 17
1473.69 14
1473.78 12
1473.87 12
1473.96 14
1474.05 18
1474.13 23
1474.22 29
1474.31 35
1474.40 41
1474.49 48
1474.57 54
1474.66 60
1474.75 64
1474.84 67
1474.93 68
1475.01 67
1475.10 65
1475.19 61
1475.28 57
1475.37 53
1475.46 50
1475.54 46
1475.63 44
1475.72 42
1475.81 41
1475.90 40
1475.98 41
1476.07 42
1476.16 43
1476.25 45
1476.34 46
1476.42 46
1476.51 46
1476.60 45
1476.69 44
1476.78 42
1476.87 39
1476.95 37
1477.04 36
1477.13 35
1477.22 35
1477.31 35
1477.39 36
1477.48 37
1477.57 37
1477.66 36
1477.75 35
1477.84 34
1477.92 33
1478.01 32
1478.10 31
1478.19 32
1478.28 33
1478.36 35
1478.45 36
1478.54 36
1478.63 35
1478.72 33
1478.81 28
1478.89 22
1478.98 15
1479.07 7
1479.16 0
1479.25 0
1479.33 0
1479.42 0
1479.51 0
1479.60 0
1479.69 0
1479.78 0
1479.86 2
1479.95 12
1480.04 22
1480.13 30
1480.22 35
1480.31 38
1480.39 38
1480.48 36
1480.57 33
1480.66 31
1480.75 30
1480.84 31
1480.92 34
1481.01 37
1481.10 41
1481.19 45
1481.28 47
1481.36 48
1481.45 48
1481.54 48
1481.63 48
1481.72 49
1481.81 51
1481.89 54
1481.98 58
1482.07 62
1482.16 65
1482.25 68
1482.34 69
1482.42 68
1482.51 66
1482.60 65
1482.69 63
1482.78 63
1482.87 65
1482.95 68
1483.04 72
1483.13 77
1483.22 80
1483.31 82
1483.40 82
1483.48 82
1483.57 80
1483.66 80
1483.75 79
1483.84 81
1483.93 83
1484.01 85
1484.10 89
1484.19 93
1484.28 98
1484.37 105
1484.46 115
1484.55 128
1484.63 142
1484.72 157
1484.81 172
1484.90 184
1484.99 194
1485.08 201
1485.16 205
1485.25 208
1485.34 209
1485.43 210
1485.52 211
1485.61 211
1485.69 210
1485.78 208
1485.87 206
1485.96 205
1486.05 205
1486.14 207
1486.23 210
1486.31 215
1486.40 220
1486.49 225
1486.58 227
1486.67 227
1486.76 225
1486.84 221
1486.93 215
1487.02 208
1487.11 200
1487.20 192
1487.29 183
1487.38 174
1487.46 165
1487.55 155
1487.64 146
1487.73 137
1487.82 128
1487.91 122
1487.99 118
1488.08 116
1488.17 115
1488.26 116
1488.35 117
1488.44 116
1488.53 115
1488.61 111
1488.70 107
1488.79 102
1488.88 99
1488.97 96
1489.06 95
1489.15 95
1489.23 95
1489.32 96
1489.41 96
1489.50 95
1489.59 94
1489.68 94
1489.76 93
1489.85 92
1489.94 90
1490.03 87
1490.12 82
1490.21 75
1490.30 66
1490.38 57
1490.47 48
1490.56 41
1490.65 36
1490.74 34
1490.83 35
1490.92 38
1491.00 43
1491.09 48
1491.18 54
1491.27 59
1491.36 63
1491.45 66
1491.54 67
1491.62 68
1491.71 66
1491.80 63
1491.89 60
1491.98 56
1492.07 53
1492.16 52
1492.25 52
1492.33 53
1492.42 57
1492.51 60
1492.60 64
1492.69 67
1492.78 69
1492.87 69
1492.95 69
1493.04 68
1493.13 68
1493.22 68
1493.31 69
1493.40 72
1493.49 75
1493.57 79
1493.66 82
1493.75 85
1493.84 87
1493.93 87
1494.02 85
1494.11 81
1494.20 75
1494.28 67
1494.37 59
1494.46 51
1494.55 43
1494.64 36
1494.73 31
1494.82 28
1494.90 26
1494.99 25
1495.08 25
1495.17 25
1495.26 26
1495.35 28
1495.44 30
1495.53 33
1495.61 37
1495.70 42
1495.79 47
1495.88 52
1495.97 56
1496.06 59
1496.15 61
1496.24 61
1496.32 60
1496.41 59
1496.50 57
1496.59 55
1496.68 54
1496.77 53
1496.86 54
1496.95 54
1497.03 55
1497.12 56
1497.21 55
1497.30 53
1497.39 49
1497.48 43
1497.57 38
1497.66 32
1497.74 29
1497.83 27
1497.92 28
1498.01 32
1498.10 37
1498.19 43
1498.28 50
1498.37 57
1498.45 62
1498.54 67
1498.63 71
1498.72 75
1498.81 79
1498.90 84
1498.99 90
1499.08 98
1499.17 106
1499.25 114
1499.34 120
1499.43 125
1499.52 128
1499.61 129
1499.70 130
1499.79 129
1499.88 128
1499.96 128
1500.05 128
1500.14 129
1500.23 130
1500.32 132
1500.41 134
1500.50 135
1500.59 136
1500.68 135
1500.76 133
1500.85 129
1500.94 124
1501.03 118
1501.12 112
1501.21 107
1501.30 103
1501.39 100
1501.48 97
1501.56 93
1501.65 90
1501.74 86
1501.83 82
1501.92 78
1502.01 76
1502.10 74
1502.19 74
1502.28 74
1502.36 77
1502.45 80
1502.54 84
1502.63 88
1502.72 91
1502.81 93
1502.90 93
1502.99 92
1503.08 91
1503.17 90
1503.25 91
1503.34 94
1503.43 98
1503.52 103
1503.61 108
1503.70 111
1503.79 112
1503.88 110
1503.97 107
1504.05 103
1504.14 99
1504.23 97
1504.32 96
1504.41 96
1504.50 96
1504.59 96
1504.68 95
1504.77 93
1504.86 90
1504.94 86
1505.03 84
1505.12 83
1505.21 84
1505.30 87
1505.39 92
1505.48 98
1505.57 103
1505.66 107
1505.75 110
1505.83 111
1505.92 110
1506.01 108
1506.10 106
1506.19 103
1506.28 101
1506.37 99
1506.46 98
1506.55 96
1506.64 95
1506.72 95
1506.81 95
1506.90 96
1506.99 98
1507.08 101
1507.17 104
1507.26 106
1507.35 109
1507.44 109
1507.53 109
1507.62 108
1507.70 105
1507.79 103
1507.88 101
1507.97 100
1508.06 100
1508.15 101
1508.24 101
1508.33 102
1508.42 100
1508.51 97
1508.60 92
1508.68 86
1508.77 78
1508.86 70
1508.95 63
1509.04 59
1509.13 56
1509.22 57
1509.31 59
1509.40 62
1509.49 66
1509.58 69
1509.66 72
1509.75 74
1509.84 75
1509.93 76
1510.02 78
1510.11 79
1510.20 81
1510.29 82
1510.38 82
1510.47 81
1510.56 78
1510.65 75
1510.73 73
1510.82 71
1510.91 70
1511.00 71
1511.09 73
1511.18 75
1511.27 76
1511.36 77
1511.45 78
1511.54 79
1511.63 80
1511.72 81
1511.80 82
1511.89 84
1511.98 85
1512.07 86
1512.16 86
1512.25 86
1512.34 86
1512.43 85
1512.52 84
1512.61 81
1512.70 78
1512.79 72
1512.88 66
1512.96 58
1513.05 50
1513.14 44
1513.23 39
1513.32 36
1513.41 35
1513.50 36
1513.59 38
1513.68 42
1513.77 46
1513.86 50
1513.95 54
1514.04 57
1514.12 59
1514.21 59
1514.30 58
1514.39 55
1514.48 50
1514.57 44
1514.66 39
1514.75 34
1514.84 31
1514.93 29
1515.02 29
1515.11 28
1515.20 28
1515.29 27
1515.37 26
1515.46 25
1515.55 25
1515.64 27
1515.73 29
1515.82 33
1515.91 37
1516.00 40
1516.09 42
1516.18 41
1516.27 39
1516.36 35
1516.45 31
1516.54 26
1516.63 23
1516.71 21
1516.80 22
1516.89 24
1516.98 28
1517.07 33
1517.16 37
1517.25 40
1517.34 41
1517.43 41
1517.52 39
1517.61 36
1517.70 32
1517.79 28
1517.88 25
1517.97 22
1518.06 21
1518.14 22
1518.23 23
1518.32 26
1518.41 27
1518.50 28
1518.59 27
1518.68 24
1518.77 20
1518.86 16
1518.95 12
1519.04 8
1519.13 6
1519.22 4
1519.31 3
1519.40 2
1519.49 1
1519.58 0
1519.66 0
1519.75 0
1519.84 0
1519.93 0
1520.02 0
1520.11 0
1520.20 0
1520.29 1
1520.38 3
1520.47 6
1520.56 8
1520.65 11
1520.74 15
1520.83 18
1520.92 22
1521.01 25
1521.10 27
1521.19 28
1521.27 27
1521.36 26
1521.45 25
1521.54 24
1521.63 23
1521.72 23
1521.81 24
1521.90 25
1521.99 26
1522.08 29
1522.17 32
1522.26 35
1522.35 39
1522.44 43
1522.53 48
1522.62 53
1522.71 59
1522.80 65
1522.89 71
1522.98 78
1523.06 83
1523.15 87
1523.24 89
1523.33 90
1523.42 89
1523.51 88
1523.60 87
1523.69 85
1523.78 84
1523.87 84
1523.96 82
1524.05 80
1524.14 76
1524.23 72
1524.32 66
1524.41 60
1524.50 54
1524.59 49
1524.68 45
1524.77 43
1524.86 42
1524.95 43
1525.03 46
1525.12 51
1525.21 57
1525.30 64
1525.39 70
1525.48 73
1525.57 73
1525.66 70
1525.75 64
1525.84 57
1525.93 51
1526.02 47
1526.11 47
1526.20 51
1526.29 58
1526.38 68
1526.47 77
1526.56 86
1526.65 92
1526.74 96
1526.83 98
1526.92 98
1527.01 97
1527.10 96
1527.19 93
1527.28 90
1527.37 86
1527.45 81
1527.54 76
1527.63 70
1527.72 63
1527.81 58
1527.90 53
1527.99 50
1528.08 48
1528.17 47
1528.26 48
1528.35 49
1528.44 50
1528.53 50
1528.62 50
1528.71 49
1528.80 47
1528.89 45
1528.98 42
1529.07 40
1529.16 39
1529.25 39
1529.34 41
1529.43 43
1529.52 46
1529.61 49
1529.70 53
1529.79 57
1529.88 62
1529.97 68
1530.06 76
1530.15 85
1530.24 94
1530.33 104
1530.41 113
1530.50 121
1530.59 126
1530.68 129
1530.77 128
1530.86 125
1530.95 120
1531.04 114
1531.13 108
1531.22 103
1531.31 100
1531.40 98
1531.49 98
1531.58 98
1531.67 99
1531.76 99
1531.85 99
1531.94 100
1532.03 100
1532.12 101
1532.21 103
1532.30 105
1532.39 106
1532.48 105
1532.57 102
1532.66 96
1532.75 87
1532.84 76
1532.93 63
1533.02 52
1533.11 42
1533.20 35
1533.29 32
1533.38 33
1533.47 37
1533.56 44
1533.65 52
1533.74 62
1533.83 70
1533.92 78
1534.01 83
1534.10 86
1534.19 86
1534.28 84
1534.37 81
1534.46 77
1534.55 72
1534.64 68
1534.73 65
1534.82 62
1534.91 60
1535.00 58
1535.09 57
1535.18 57
1535.27 59
1535.35 62
1535.44 66
1535.53 72
1535.62 79
1535.71 85
1535.80 90
1535.89 94
1535.98 98
1536.07 101
1536.16 104
1536.25 107
1536.34 111
1536.43 115
1536.52 117
1536.61 117
1536.70 116
1536.79 113
1536.88 109
1536.97 106
1537.06 104
1537.15 103
1537.24 105
1537.33 108
1537.42 112
1537.51 117
1537.60 122
1537.69 129
1537.78 137
1537.87 147
1537.96 159
1538.05 172
1538.14 186
1538.23 200
1538.32 212
1538.41 222
1538.50 230
1538.59 234
1538.68 236
1538.77 237
1538.86 236
1538.95 235
1539.04 234
1539.13 235
1539.22 236
1539.31 240
1539.40 245
1539.49 251
1539.58 259
1539.67 269
1539.76 278
1539.85 289
1539.94 300
1540.03 313
1540.12 327
1540.21 342
1540.30 358
1540.39 374
1540.48 389
1540.57 401
1540.66 410
1540.75 417
1540.84 422
1540.93 426
1541.02 430
1541.11 434
1541.20 438
1541.29 441
1541.38 442
1541.47 440
1541.56 437
1541.65 431
1541.74 424
1541.83 418
1541.92 412
1542.01 408
1542.10 405
1542.19 404
1542.28 404
1542.37 406
1542.46 408
1542.55 412
1542.64 415
1542.73 417
1542.82 418
1542.91 414
1543.01 408
1543.10 396
1543.19 381
1543.28 364
1543.37 346
1543.46 328
1543.55 313
1543.64 301
1543.73 293
1543.82 288
1543.91 287
1544.00 287
1544.09 288
1544.18 288
1544.27 288
1544.36 287
1544.45 285
1544.54 281
1544.63 277
1544.72 271
1544.81 263
1544.90 252
1544.99 240
1545.08 227
1545.17 215
1545.26 203
1545.35 195
1545.44 190
1545.53 188
1545.62 188
1545.71 189
1545.80 190
1545.89 190
1545.98 189
1546.07 186
1546.16 182
1546.25 177
1546.34 172
1546.43 167
1546.52 164
1546.61 162
1546.70 161
1546.79 160
1546.88 159
1546.97 158
1547.06 155
1547.15 150
1547.24 143
1547.33 134
1547.42 124
1547.51 113
1547.60 102
1547.69 91
1547.78 81
1547.88 73
1547.97 66
1548.06 60
1548.15 57
1548.24 55
1548.33 55
1548.42 57
1548.51 61
1548.60 67
1548.69 73
1548.78 79
1548.87 83
1548.96 86
1549.05 87
1549.14 86
1549.23 85
1549.32 83
1549.41 83
1549.50 83
1549.59 85
1549.68 88
1549.77 90
1549.86 92
1549.95 93
1550.04 92
1550.13 92
1550.22 90
1550.31 89
1550.40 87
1550.49 86
1550.58 84
1550.67 82
1550.76 79
1550.85 74
1550.95 69
1551.04 64
1551.13 60
1551.22 56
1551.31 54
1551.40 54
1551.49 56
1551.58 60
1551.67 65
1551.76 73
1551.85 82
1551.94 93
1552.03 105
1552.12 117
1552.21 128
1552.30 137
1552.39 144
1552.48 149
1552.57 153
1552.66 156
1552.75 158
1552.84 160
1552.93 163
1553.02 165
1553.11 168
1553.20 170
1553.30 172
1553.39 174
1553.48 176
1553.57 178
1553.66 179
1553.75 178
1553.84 176
1553.93 171
1554.02 164
1554.11 156
1554.20 147
1554.29 138
1554.38 132
1554.47 127
1554.56 125
1554.65 126
1554.74 127
1554.83 131
1554.92 134
1555.01 137
1555.10 140
1555.19 142
1555.28 143
1555.38 143
1555.47 142
1555.56 141
1555.65 140
1555.74 139
1555.83 138
1555.92 140
1556.01 142
1556.10 147
1556.19 152
1556.28 158
1556.37 164
1556.46 169
1556.55 172
1556.64 174
1556.73 173
1556.82 171
1556.91 167
1557.00 162
1557.09 157
1557.19 152
1557.28 147
1557.37 144
1557.46 141
1557.55 139
1557.64 136
1557.73 131
1557.82 125
1557.91 117
1558.00 108
1558.09 99
1558.18 90
1558.27 81
1558.36 75
1558.45 70
1558.54 68
1558.63 68
1558.72 69
1558.82 71
1558.91 73
1559.00 75
1559.09 75
1559.18 74
1559.27 73
1559.36 71
1559.45 70
1559.54 69
1559.63 69
1559.72 70
1559.81 72
1559.90 75
1559.99 77
1560.08 80
1560.17 83
1560.26 86
1560.36 90
1560.45 94
1560.54 98
1560.63 103
1560.72 108
1560.81 114
1560.90 121
1560.99 128
1561.08 135
1561.17 141
1561.26 147
1561.35 153
1561.44 160
1561.53 166
1561.62 173
1561.72 180
1561.81 187
1561.90 193
1561.99 199
1562.08 204
1562.17 209
1562.26 215
1562.35 223
1562.44 233
1562.53 243
1562.62 254
1562.71 265
1562.80 275
1562.89 285
1562.98 294
1563.08 303
1563.17 312
1563.26 321
1563.35 331
1563.44 342
1563.53 354
1563.62 366
1563.71 377
1563.80 389
1563.89 400
1563.98 411
1564.07 421
1564.16 433
1564.25 445
1564.35 460
1564.44 476
1564.53 496
1564.62 517
1564.71 541
1564.80 565
1564.89 590
1564.98 616
1565.07 644
1565.16 674
1565.25 707
1565.34 743
1565.43 783
1565.53 825
1565.62 868
1565.71 910
1565.80 951
1565.89 990
1565.98 1027
1566.07 1062
1566.16 1097
1566.25 1133
1566.34 1170
1566.43 1211
1566.52 1254
1566.61 1301
1566.71 1351
1566.80 1405
1566.89 1462
1566.98 1524
1567.07 1590
1567.16 1658
1567.25 1727
1567.34 1797
1567.43 1863
1567.52 1925
1567.61 1979
1567.70 2025
1567.80 2064
1567.89 2096
1567.98 2124
1568.07 2149
1568.16 2174
1568.25 2200
1568.34 2228
1568.43 2257
1568.52 2284
1568.61 2309
1568.70 2329
1568.79 2342
1568.89 2345
1568.98 2341
1569.07 2327
1569.16 2308
1569.25 2284
1569.34 2256
1569.43 2227
1569.52 2196
1569.61 2163
1569.70 2129
1569.79 2093
1569.89 2057
1569.98 2021
1570.07 1986
1570.16 1952
1570.25 1919
1570.34 1886
1570.43 1852
1570.52 1819
1570.61 1786
1570.70 1755
1570.79 1725
1570.89 1697
1570.98 1669
1571.07 1638
1571.16 1605
1571.25 1568
1571.34 1525
1571.43 1480
1571.52 1435
1571.61 1391
1571.70 1352
1571.79 1318
1571.89 1289
1571.98 1264
1572.07 1243
1572.16 1222
1572.25 1200
1572.34 1177
1572.43 1153
1572.52 1127
1572.61 1100
1572.70 1071
1572.80 1042
1572.89 1012
1572.98 982
1573.07 953
1573.16 924
1573.25 897
1573.34 871
1573.43 849
1573.52 829
1573.61 812
1573.70 797
1573.80 785
1573.89 773
1573.98 761
1574.07 747
1574.16 730
1574.25 710
1574.34 686
1574.43 660
1574.52 633
1574.62 606
1574.71 580
1574.80 556
1574.89 535
1574.98 516
1575.07 501
1575.16 488
1575.25 479
1575.34 471
1575.43 465
1575.53 460
1575.62 455
1575.71 450
1575.80 446
1575.89 442
1575.98 438
1576.07 434
1576.16 428
1576.25 420
1576.35 409
1576.44 396
1576.53 380
1576.62 364
1576.71 348
1576.80 334
1576.89 323
1576.98 314
1577.07 307
1577.17 300
1577.26 293
1577.35 285
1577.44 277
1577.53 269
1577.62 262
1577.71 258
1577.80 256
1577.89 257
1577.99 259
1578.08 262
1578.17 265
1578.26 267
1578.35 269
1578.44 270
1578.53 271
1578.62 271
1578.71 271
1578.81 269
1578.90 265
1578.99 258
1579.08 248
1579.17 238
1579.26 227
1579.35 219
1579.44 215
1579.53 214
1579.63 219
1579.72 227
1579.81 236
1579.90 246
1579.99 254
1580.08 258
1580.17 260
1580.26 258
1580.36 255
1580.45 251
1580.54 247
1580.63 246
1580.72 246
1580.81 247
1580.90 249
1580.99 250
1581.09 249
1581.18 245
1581.27 239
1581.36 231
1581.45 222
1581.54 213
1581.63 203
1581.72 195
1581.81 189
1581.91 186
1582.00 186
1582.09 189
1582.18 196
1582.27 205
1582.36 216
1582.45 228
1582.55 238
1582.64 247
1582.73 253
1582.82 257
1582.91 260
1583.00 263
1583.09 265
1583.18 268
1583.28 272
1583.37 275
1583.46 277
1583.55 277
1583.64 273
1583.73 265
1583.82 254
1583.91 240
1584.01 225
1584.10 209
1584.19 195
1584.28 184
1584.37 174
1584.46 167
1584.55 161
1584.64 156
1584.74 151
1584.83 145
1584.92 139
1585.01 134
1585.10 128
1585.19 123
1585.28 119
1585.38 115
1585.47 111
1585.56 108
1585.65 105
1585.74 102
1585.83 101
1585.92 101
1586.01 102
1586.11 105
1586.20 108
1586.29 111
1586.38 113
1586.47 114
1586.56 113
1586.65 111
1586.75 108
1586.84 104
1586.93 100
1587.02 96
1587.11 94
1587.20 94
1587.29 97
1587.39 101
1587.48 108
1587.57 116
1587.66 124
1587.75 130
1587.84 134
1587.93 134
1588.03 131
1588.12 125
1588.21 117
1588.30 109
1588.39 101
1588.48 95
1588.57 91
1588.67 89
1588.76 90
1588.85 93
1588.94 96
1589.03 99
1589.12 101
1589.21 102
1589.31 102
1589.40 102
1589.49 101
1589.58 100
1589.67 100
1589.76 100
1589.85 100
1589.95 100
1590.04 101
1590.13 102
1590.22 103
1590.31 106
1590.40 109
1590.49 114
1590.59 118
1590.68 123
1590.77 129
1590.86 134
1590.95 140
1591.04 146
1591.14 151
1591.23 156
1591.32 160
1591.41 163
1591.50 164
1591.59 165
1591.68 165
1591.78 165
1591.87 165
1591.96 166
1592.05 166
1592.14 167
1592.23 167
1592.33 168
1592.42 168
1592.51 169
1592.60 169
1592.69 170
1592.78 171
1592.87 173
1592.97 174
1593.06 176
1593.15 176
1593.24 175
1593.33 172
1593.42 169
1593.52 164
1593.61 160
1593.70 157
1593.79 155
1593.88 154
1593.97 154
1594.06 153
1594.16 150
1594.25 146
1594.34 140
1594.43 132
1594.52 125
1594.61 119
1594.71 115
1594.80 115
1594.89 117
1594.98 122
1595.07 127
1595.16 131
1595.26 135
1595.35 136
1595.44 134
1595.53 131
1595.62 127
1595.71 122
1595.81 117
1595.90 114
1595.99 111
1596.08 110
1596.17 110
1596.26 111
1596.36 113
1596.45 116
1596.54 119
1596.63 122
1596.72 124
1596.81 125
1596.91 125
1597.00 123
1597.09 120
1597.18 117
1597.27 115
1597.36 113
1597.46 114
1597.55 115
1597.64 119
1597.73 123
1597.82 128
1597.91 133
1598.01 138
1598.10 141
1598.19 145
1598.28 148
1598.37 151
1598.46 153
1598.56 156
1598.65 158
1598.74 160
1598.83 161
1598.92 162
1599.01 161
1599.11 160
1599.20 159
1599.29 157
1599.38 157
1599.47 157
1599.57 159
1599.66 162
1599.75 166
1599.84 170
1599.93 174
1600.02 178
1600.12 181
1600.21 185
1600.30 188
1600.39 192
1600.48 195
1600.57 197
1600.67 199
1600.76 200
1600.85 200
1600.94 200
1601.03 200
1601.13 200
1601.22 201
1601.31 204
1601.40 208
1601.49 213
1601.58 220
1601.68 228
1601.77 236
1601.86 243
1601.95 248
1602.04 253
1602.14 257
1602.23 261
1602.32 265
1602.41 270
1602.50 274
1602.59 277
1602.69 280
1602.78 281
1602.87 281
1602.96 281
1603.05 282
1603.15 282
1603.24 282
1603.33 280
1603.42 278
1603.51 273
1603.60 268
1603.70 263
1603.79 259
1603.88 258
1603.97 259
1604.06 264
1604.16 272
1604.25 284
1604.34 298
1604.43 314
1604.52 331
1604.62 349
1604.71 367
1604.80 385
1604.89 401
1604.98 415
1605.08 427
1605.17 438
1605.26 446
1605.35 454
1605.44 462
1605.53 469
1605.63 476
1605.72 484
1605.81 491
1605.90 496
1605.99 500
1606.09 501
1606.18 499
1606.27 496
1606.36 493
1606.45 489
1606.55 488
1606.64 488
1606.73 490
1606.82 493
1606.91 496
1607.01 498
1607.10 500
1607.19 502
1607.28 504
1607.37 507
1607.47 510
1607.56 513
1607.65 514
1607.74 513
1607.83 510
1607.93 505
1608.02 499
1608.11 494
1608.20 490
1608.29 488
1608.39 487
1608.48 486
1608.57 484
1608.66 480
1608.75 474
1608.85 466
1608.94 456
1609.03 444
1609.12 432
1609.21 420
1609.31 408
1609.40 396
1609.49 386
1609.58 377
1609.67 368
1609.77 360
1609.86 351
1609.95 343
1610.04 334
1610.13 325
1610.23 317
1610.32 309
1610.41 302
1610.50 297
1610.59 293
1610.69 290
1610.78 287
1610.87 285
1610.96 284
1611.05 282
1611.15 280
1611.24 277
1611.33 274
1611.42 270
1611.52 264
1611.61 257
1611.70 249
1611.79 240
1611.88 231
1611.98 222
1612.07 214
1612.16 206
1612.25 200
1612.34 194
1612.44 189
1612.53 185
1612.62 182
1612.71 179
1612.80 177
1612.90 177
1612.99 177
1613.08 178
1613.17 179
1613.27 179
1613.36 179
1613.45 178
1613.54 176
1613.63 174
1613.73 173
1613.82 172
1613.91 172
1614.00 172
1614.09 172
1614.19 172
1614.28 172
1614.37 172
1614.46 173
1614.56 173
1614.65 174
1614.74 175
1614.83 176
1614.92 176
1615.02 174
1615.11 172
1615.20 169
1615.29 165
1615.39 161
1615.48 157
1615.57 152
1615.66 149
1615.75 145
1615.85 141
1615.94 137
1616.03 132
1616.12 127
1616.22 121
1616.31 117
1616.40 113
1616.49 111
1616.58 111
1616.68 112
1616.77 115
1616.86 119
1616.95 123
1617.05 126
1617.14 129
1617.23 131
1617.32 133
1617.41 134
1617.51 134
1617.60 134
1617.69 132
1617.78 130
1617.88 125
1617.97 119
1618.06 111
1618.15 103
1618.25 95
1618.34 88
1618.43 83
1618.52 80
1618.61 79
1618.71 80
1618.80 82
1618.89 84
1618.98 87
1619.08 89
1619.17 90
1619.26 91
1619.35 91
1619.45 89
1619.54 86
1619.63 81
1619.72 76
1619.81 71
1619.91 66
1620.00 62
1620.09 59
1620.18 58
1620.28 59
1620.37 60
1620.46 62
1620.55 64
1620.65 66
1620.74 68
1620.83 69
1620.92 68
1621.01 67
1621.11 65
1621.20 62
1621.29 59
1621.38 55
1621.48 51
1621.57 47
1621.66 43
1621.75 40
1621.85 37
1621.94 35
1622.03 33
1622.12 31
1622.22 28
1622.31 24
1622.40 19
1622.49 13
1622.59 6
1622.68 0
1622.77 0
1622.86 0
1622.96 0
1623.05 0
1623.14 0
1623.23 0
1623.32 0
1623.42 4
1623.51 6
1623.60 7
1623.69 7
1623.79 8
1623.88 8
1623.97 9
1624.06 10
1624.16 12
1624.25 14
1624.34 17
1624.43 18
1624.53 20
1624.62 21
1624.71 21
1624.80 21
1624.90 20
1624.99 19
1625.08 18
1625.17 16
1625.27 15
1625.36 15
1625.45 17
1625.54 22
1625.64 28
1625.73 36
1625.82 44
1625.91 51
1626.01 56
1626.10 59
1626.19 60
1626.28 58
1626.38 55
1626.47 50
1626.56 45
1626.65 39
1626.75 34
1626.84 30
1626.93 27
1627.02 24
1627.12 23
1627.21 23
1627.30 23
1627.39 22
1627.49 22
1627.58 21
1627.67 19
1627.76 17
1627.86 16
1627.95 16
1628.04 16
1628.13 18
1628.23 20
1628.32 22
1628.41 24
1628.51 25
1628.60 24
1628.69 24
1628.78 23
1628.88 22
1628.97 23
1629.06 24
1629.15 26
1629.25 30
1629.34 34
1629.43 40
1629.52 46
1629.62 53
1629.71 62
1629.80 71
1629.89 81
1629.99 90
1630.08 98
1630.17 104
1630.26 107
1630.36 108
1630.45 106
1630.54 101
1630.64 95
1630.73 89
1630.82 84
1630.91 80
1631.01 78
1631.10 78
1631.19 79
1631.28 81
1631.38 82
1631.47 82
1631.56 81
1631.65 79
1631.75 76
1631.84 72
1631.93 69
1632.02 66
1632.12 64
1632.21 62
1632.30 61
1632.40 61
1632.49 60
1632.58 58
1632.67 55
1632.77 51
1632.86 46
1632.95 41
1633.04 36
1633.14 32
1633.23 32
1633.32 33
1633.42 36
1633.51 40
1633.60 44
1633.69 47
1633.79 48
1633.88 48
1633.97 47
1634.06 45
1634.16 45
1634.25 46
1634.34 48
1634.44 52
1634.53 57
1634.62 63
1634.71 69
1634.81 75
1634.90 81
1634.99 88
1635.08 94
1635.18 100
1635.27 105
1635.36 108
1635.46 109
1635.55 107
1635.64 103
1635.73 96
1635.83 88
1635.92 78
1636.01 68
1636.11 57
1636.20 46
1636.29 35
1636.38 24
1636.48 14
1636.57 6
1636.66 2
1636.75 1
1636.85 6
1636.94 15
1637.03 29
1637.13 44
1637.22 61
1637.31 75
1637.40 87
1637.50 94
1637.59 97
1637.68 95
1637.78 91
1637.87 84
1637.96 76
1638.05 68
1638.15 61
1638.24 54
1638.33 48
1638.43 43
1638.52 38
1638.61 35
1638.70 33
1638.80 32
1638.89 32
1638.98 32
1639.08 32
1639.17 32
1639.26 32
1639.35 31
1639.45 30
1639.54 28
1639.63 26
1639.73 24
1639.82 22
1639.91 20
1640.01 18
1640.10 18
1640.19 19
1640.28 21
1640.38 23
1640.47 26
1640.56 27
1640.66 29
1640.75 29
1640.84 29
1640.93 28
1641.03 28
1641.12 28
1641.21 29
1641.31 30
1641.40 30
1641.49 30
1641.58 30
1641.68 29
1641.77 28
1641.86 27
1641.96 26
1642.05 25
1642.14 25
1642.24 26
1642.33 28
1642.42 30
1642.51 32
1642.61 33
1642.70 33
1642.79 33
1642.89 32
1642.98 31
1643.07 30
1643.17 29
1643.26 29
1643.35 30
1643.44 31
1643.54 32
1643.63 35
1643.72 37
1643.82 39
1643.91 41
1644.00 42
1644.10 43
1644.19 44
1644.28 43
1644.37 42
1644.47 40
1644.56 36
1644.65 32
1644.75 28
1644.84 25
1644.93 23
1645.03 24
1645.12 26
1645.21 30
1645.30 35
1645.40 41
1645.49 47
1645.58 52
1645.68 57
1645.77 61
1645.86 65
1645.96 69
1646.05 70
1646.14 71
1646.24 69
1646.33 66
1646.42 61
1646.51 56
1646.61 50
1646.70 45
1646.79 40
1646.89 37
1646.98 34
1647.07 33
1647.17 34
1647.26 35
1647.35 38
1647.45 41
1647.54 44
1647.63 46
1647.73 46
1647.82 44
1647.91 41
1648.00 35
1648.10 28
1648.19 20
1648.28 13
1648.38 7
1648.47 2
1648.56 0
1648.66 0
1648.75 0
1648.84 0
1648.94 0
1649.03 0
1649.12 0
1649.22 0
1649.31 0
1649.40 5
1649.50 12
1649.59 20
1649.68 27
1649.77 31
1649.87 33
1649.96 30
1650.05 25
1650.15 18
1650.24 11
1650.33 5
1650.43 0
1650.52 0
1650.61 0
1650.71 0
1650.80 0
1650.89 0
1650.99 3
1651.08 8
1651.17 14
1651.27 21
1651.36 27
1651.45 33
1651.55 38
1651.64 42
1651.73 44
1651.83 45
1651.92 46
1652.01 47
1652.10 46
1652.20 45
1652.29 43
1652.38 41
1652.48 38
1652.57 34
1652.66 29
1652.76 25
1652.85 21
1652.94 17
1653.04 15
1653.13 13
1653.22 13
1653.32 15
1653.41 18
1653.50 23
1653.60 28
1653.69 32
1653.78 36
1653.88 38
1653.97 39
1654.06 38
1654.16 36
1654.25 34
1654.34 32
1654.44 31
1654.53 31
1654.62 31
1654.72 33
1654.81 36
1654.90 40
1655.00 44
1655.09 47
1655.18 50
1655.28 51
1655.37 50
1655.46 47
1655.56 42
1655.65 36
1655.74 31
1655.84 26
1655.93 23
1656.02 21
1656.12 21
1656.21 21
1656.30 22
1656.40 22
1656.49 22
1656.58 22
1656.68 21
1656.77 21
1656.86 22
1656.96 24
1657.05 27
1657.14 31
1657.24 35
1657.33 39
1657.42 41
1657.52 41
1657.61 40
1657.70 38
1657.80 35
1657.89 33
1657.98 31
1658.08 30
1658.17 28
1658.26 27
1658.36 25
1658.45 25
1658.55 26
1658.64 29
1658.73 35
1658.83 44
1658.92 55
1659.01 66
1659.11 77
1659.20 87
1659.29 95
1659.39 101
1659.48 105
1659.57 108
1659.67 110
1659.76 113
1659.85 115
1659.95 118
1660.04 119
1660.13 118
1660.23 116
1660.32 112
1660.41 107
1660.51 102
1660.60 99
1660.69 97
1660.79 98
1660.88 100
1660.98 103
1661.07 107
1661.16 109
1661.26 110
1661.35 111
1661.44 111
1661.54 111
1661.63 111
1661.72 113
1661.82 114
1661.91 115
1662.00 114
1662.10 112
1662.19 107
1662.28 100
1662.38 91
1662.47 81
1662.57 71
1662.66 63
1662.75 57
1662.85 54
1662.94 55
1663.03 58
1663.13 63
1663.22 68
1663.31 73
1663.41 77
1663.50 78
1663.59 78
1663.69 77
1663.78 74
1663.87 70
1663.97 67
1664.06 63
1664.16 60
1664.25 57
1664.34 55
1664.44 53
1664.53 52
1664.62 51
1664.72 49
1664.81 49
1664.90 49
1665.00 50
1665.09 52
1665.19 55
1665.28 59
1665.37 64
1665.47 69
1665.56 73
1665.65 75
1665.75 76
1665.84 76
1665.93 74
1666.03 72
1666.12 71
1666.22 70
1666.31 71
1666.40 72
1666.50 73
1666.59 74
1666.68 75
1666.78 77
1666.87 79
1666.96 82
1667.06 86
1667.15 92
1667.25 99
1667.34 106
1667.43 113
1667.53 119
1667.62 124
1667.71 127
1667.81 129
1667.90 130
1668.00 130
1668.09 128
1668.18 125
1668.28 121
1668.37 117
1668.46 113
1668.56 110
1668.65 108
1668.74 108
1668.84 109
1668.93 111
1669.03 112
1669.12 113
1669.21 111
1669.31 108
1669.40 103
1669.49 98
1669.59 92
1669.68 86
1669.78 81
1669.87 76
1669.96 71
1670.06 67
1670.15 63
1670.24 60
1670.34 58
1670.43 57
1670.53 57
1670.62 58
1670.71 59
1670.81 59
1670.90 58
1670.99 57
1671.09 55
1671.18 54
1671.28 53
1671.37 54
1671.46 56
1671.56 60
1671.65 66
1671.74 71
1671.84 77
1671.93 82
1672.03 85
1672.12 87
1672.21 88
1672.31 87
1672.40 85
1672.50 83
1672.59 81
1672.68 78
1672.78 75
1672.87 72
1672.96 69
1673.06 65
1673.15 60
1673.25 57
1673.34 54
1673.43 53
1673.53 53
1673.62 54
1673.72 55
1673.81 56
1673.90 56
1674.00 55
1674.09 53
1674.18 49
1674.28 45
1674.37 42
1674.47 38
1674.56 36
1674.65 34
1674.75 33
1674.84 33
1674.94 33
1675.03 33
1675.12 35
1675.22 37
1675.31 42
1675.41 47
1675.50 53
1675.59 60
1675.69 67
1675.78 72
1675.87 76
1675.97 79
1676.06 80
1676.16 79
1676.25 77
1676.34 74
1676.44 71
1676.53 66
1676.63 61
1676.72 55
1676.81 49
1676.91 43
1677.00 38
1677.10 34
1677.19 30
1677.28 28
1677.38 26
1677.47 25
1677.57 24
1677.66 23
1677.75 21
1677.85 20
1677.94 19
1678.04 19
1678.13 21
1678.22 24
1678.32 29
1678.41 35
1678.51 43
1678.60 49
1678.69 55
1678.79 59
1678.88 61
1678.98 62
1679.07 62
1679.16 62
1679.26 61
1679.35 60
1679.45 60
1679.54 61
1679.63 62
1679.73 63
1679.82 65
1679.92 67
1680.01 68
1680.10 68
1680.20 68
1680.29 67
1680.39 66
1680.48 64
1680.57 61
1680.67 59
1680.76 56
1680.86 53
1680.95 50
1681.04 48
1681.14 46
1681.23 45
1681.33 44
1681.42 43
1681.51 42
1681.61 40
1681.70 37
1681.80 33
1681.89 27
1681.98 22
1682.08 15
1682.17 8
1682.27 2
1682.36 0
1682.46 0
1682.55 0
1682.64 0
1682.74 0
1682.83 0
1682.93 0
1683.02 0
1683.11 6
1683.21 13
1683.30 20
1683.40 26
1683.49 31
1683.58 36
1683.68 40
1683.77 44
1683.87 48
1683.96 50
1684.06 51
1684.15 51
1684.24 51
1684.34 50
1684.43 49
1684.53 49
1684.62 50
1684.71 53
1684.81 56
1684.90 61
1685.00 65
1685.09 67
1685.19 69
1685.28 68
1685.37 66
1685.47 64
1685.56 61
1685.66 59
1685.75 58
1685.84 59
1685.94 60
1686.03 62
1686.13 62
1686.22 61
1686.32 58
1686.41 55
1686.50 50
1686.60 46
1686.69 43
1686.79 41
1686.88 40
1686.98 40
1687.07 39
1687.16 37
1687.26 34
1687.35 30
1687.45 25
1687.54 21
1687.63 16
1687.73 14
1687.82 12
1687.92 13
1688.01 14
1688.11 16
1688.20 18
1688.29 20
1688.39 22
1688.48 25
1688.58 28
1688.67 33
1688.77 38
1688.86 45
1688.95 51
1689.05 56
1689.14 59
1689.24 60
1689.33 59
1689.43 56
1689.52 53
1689.61 49
1689.71 46
1689.80 45
1689.90 45
1689.99 46
1690.09 47
1690.18 48
1690.27 49
1690.37 49
1690.46 50
1690.56 50
1690.65 50
1690.75 51
1690.84 51
1690.93 51
1691.03 51
1691.12 52
1691.22 53
1691.31 54
1691.41 56
1691.50 57
1691.60 58
1691.69 57
1691.78 55
1691.88 52
1691.97 48
1692.07 46
1692.16 45
1692.26 45
1692.35 48
1692.44 51
1692.54 54
1692.63 57
1692.73 60
1692.82 62
1692.92 64
1693.01 66
1693.11 68
1693.20 71
1693.29 74
1693.39 77
1693.48 79
1693.58 80
1693.67 80
1693.77 79
1693.86 77
1693.96 75
1694.05 72
1694.14 69
1694.24 66
1694.33 63
1694.43 60
1694.52 58
1694.62 58
1694.71 59
1694.80 62
1694.90 67
1694.99 72
1695.09 76
1695.18 78
1695.28 78
1695.37 75
1695.47 68
1695.56 59
1695.66 49
1695.75 39
1695.84 30
1695.94 24
1696.03 20
1696.13 19
1696.22 20
1696.32 23
1696.41 27
1696.51 32
1696.60 35
1696.69 38
1696.79 38
1696.88 37
1696.98 34
1697.07 30
1697.17 26
1697.26 24
1697.36 23
1697.45 25
1697.54 29
1697.64 35
1697.73 41
1697.83 48
1697.92 52
1698.02 56
1698.11 57
1698.21 58
1698.30 59
1698.40 60
1698.49 62
1698.58 64
1698.68 66
1698.77 68
1698.87 70
1698.96 72
1699.06 73
1699.15 73
1699.25 74
1699.34 74
1699.44 75
1699.53 76
1699.63 78
1699.72 80
1699.81 81
1699.91 80
1700.00 76
1700.10 69
1700.19 59
1700.29 47
1700.38 35
1700.48 23
1700.57 15
1700.67 11
1700.76 10
1700.85 12
1700.95 15
1701.04 16
1701.14 17
1701.23 15
1701.33 12
1701.42 9
1701.52 7
1701.61 6
1701.71 8
1701.80 12
1701.90 18
1701.99 24
1702.09 30
1702.18 35
1702.27 40
1702.37 43
1702.46 44
1702.56 45
1702.65 44
1702.75 42
1702.84 39
1702.94 37
1703.03 36
1703.13 35
1703.22 34
1703.32 34
1703.41 34
1703.51 34
1703.60 34
1703.69 34
1703.79 35
1703.88 36
1703.98 37
1704.07 37
1704.17 38
1704.26 37
1704.36 34
1704.45 30
1704.55 25
1704.64 20
1704.74 16
1704.83 14
1704.93 14
1705.02 16
1705.12 19
1705.21 22
1705.30 24
1705.40 27
1705.49 28
1705.59 29
1705.68 30
1705.78 32
1705.87 33
1705.97 35
1706.06 37
1706.16 38
1706.25 40
1706.35 42
1706.44 43
1706.54 45
1706.63 46
1706.73 47
1706.82 48
1706.92 47
1707.01 47
1707.11 46
1707.20 47
1707.29 49
1707.39 52
1707.48 56
1707.58 61
1707.67 66
1707.77 71
1707.86 75
1707.96 79
1708.05 80
1708.15 81
1708.24 79
1708.34 76
1708.43 73
1708.53 69
1708.62 65
1708.72 63
1708.81 62
1708.91 61
1709.00 60
1709.10 59
1709.19 57
1709.29 54
1709.38 50
1709.48 48
1709.57 46
1709.67 46
1709.76 46
1709.86 47
1709.95 47
1710.04 46
1710.14 43
1710.23 39
1710.33 33
1710.42 27
1710.52 23
1710.61 20
1710.71 19
1710.80 19
1710.90 20
1710.99 21
1711.09 20
1711.18 19
1711.28 18
1711.37 18
1711.47 19
1711.56 22
1711.66 27
1711.75 33
1711.85 38
1711.94 41
1712.04 42
1712.13 40
1712.23 37
1712.32 33
1712.42 30
1712.51 28
1712.61 29
1712.70 32
1712.80 35
1712.89 39
1712.99 43
1713.08 45
1713.18 45
1713.27 43
1713.37 40
1713.46 35
1713.56 30
1713.65 24
1713.75 17
1713.84 10
1713.94 3
1714.03 0
1714.13 0
1714.22 0
1714.32 0
1714.41 0
1714.51 0
1714.60 0
1714.70 0
1714.79 4
1714.89 10
1714.98 15
1715.08 19
1715.17 21
1715.27 21
1715.36 22
1715.46 22
1715.55 23
1715.65 25
1715.74 30
1715.84 36
1715.93 42
1716.03 49
1716.12 54
1716.22 57
1716.31 58
1716.41 56
1716.50 53
1716.60 49
1716.69 44
1716.79 40
1716.88 36
1716.98 32
1717.07 29
1717.17 26
1717.26 24
1717.36 22
1717.45 20
1717.55 18
1717.64 19
1717.74 21
1717.83 25
1717.93 31
1718.02 39
1718.12 48
1718.21 55
1718.31 61
1718.40 63
1718.50 62
1718.59 59
1718.69 55
1718.78 52
1718.88 50
1718.97 50
1719.07 51
1719.16 53
1719.26 54
1719.35 55
1719.45 54
1719.54 52
1719.64 49
1719.74 48
1719.83 47
1719.93 48
1720.02 50
1720.12 52
1720.21 54
1720.31 54
1720.40 52
1720.50 48
1720.59 41
1720.69 33
1720.78 25
1720.88 17
1720.97 10
1721.07 6
1721.16 2
1721.26 0
1721.35 0
1721.45 0
1721.54 0
1721.64 0
1721.73 0
1721.83 0
1721.92 3
1722.02 11
1722.11 20
1722.21 32
1722.30 44
1722.40 55
1722.50 65
1722.59 74
1722.69 80
1722.78 84
1722.88 86
1722.97 87
1723.07 86
1723.16 85
1723.26 83
1723.35 82
1723.45 83
1723.54 84
1723.64 86
1723.73 89
1723.83 91
1723.92 93
1724.02 92
1724.11 90
1724.21 86
1724.30 82
1724.40 78
1724.50 74
1724.59 71
1724.69 69
1724.78 66
1724.88 62
1724.97 56
1725.07 50
1725.16 42
1725.26 35
1725.35 28
1725.45 23
1725.54 20
1725.64 18
1725.73 18
1725.83 17
1725.92 17
1726.02 16
1726.12 13
1726.21 11
1726.31 7
1726.40 4
1726.50 1
1726.59 0
1726.69 0
1726.78 0
1726.88 0
1726.97 0
1727.07 0
1727.16 1
1727.26 2
1727.35 3
1727.45 3
1727.55 3
1727.64 2
1727.74 1
1727.83 0
1727.93 0
1728.02 0
1728.12 1
1728.21 2
1728.31 3
1728.40 4
1728.50 6
1728.59 9
1728.69 13
1728.79 17
1728.88 20
1728.98 21
1729.07 21
1729.17 18
1729.26 15
1729.36 12
1729.45 11
1729.55 11
1729.64 14
1729.74 17
1729.83 20
1729.93 22
1730.03 22
1730.12 20
1730.22 17
1730.31 13
1730.41 10
1730.50 10
1730.60 12
1730.69 18
1730.79 26
1730.88 36
1730.98 47
1731.08 57
1731.17 64
1731.27 68
1731.36 68
1731.46 66
1731.55 61
1731.65 54
1731.74 47
1731.84 39
1731.93 31
1732.03 25
1732.13 20
1732.22 16
1732.32 14
1732.41 13
1732.51 14
1732.60 15
1732.70 18
1732.79 22
1732.89 26
1732.98 33
1733.08 40
1733.18 48
1733.27 55
1733.37 62
1733.46 66
1733.56 68
1733.65 68
1733.75 65
1733.84 62
1733.94 58
1734.04 55
1734.13 52
1734.23 51
1734.32 50
1734.42 50
1734.51 51
1734.61 54
1734.70 58
1734.80 63
1734.90 68
1734.99 73
1735.09 76
1735.18 78
1735.28 77
1735.37 75
1735.47 71
1735.56 66
1735.66 61
1735.76 56
1735.85 52
1735.95 49
1736.04 46
1736.14 44
1736.23 41
1736.33 39
1736.42 36
1736.52 33
1736.62 30
1736.71 27
1736.81 24
1736.90 22
1737.00 20
1737.09 19
1737.19 18
1737.29 19
1737.38 20
1737.48 22
1737.57 24
1737.67 26
1737.76 28
1737.86 31
1737.95 34
1738.05 38
1738.15 43
1738.24 49
1738.34 54
1738.43 60
1738.53 64
1738.62 67
1738.72 68
1738.82 66
1738.91 61
1739.01 55
1739.10 47
1739.20 38
1739.29 31
1739.39 25
1739.49 21
1739.58 19
1739.68 19
1739.77 21
1739.87 25
1739.96 29
1740.06 33
1740.15 37
1740.25 42
1740.35 46
1740.44 50
1740.54 54
1740.63 56
1740.73 58
1740.82 59
1740.92 60
1741.02 60
1741.11 60
1741.21 60
1741.30 60
1741.40 59
1741.50 56
1741.59 53
1741.69 50
1741.78 46
1741.88 43
1741.97 41
1742.07 41
1742.17 42
1742.26 43
1742.36 44
1742.45 44
1742.55 42
1742.64 39
1742.74 35
1742.84 31
1742.93 27
1743.03 24
1743.12 24
1743.22 26
1743.31 30
1743.41 35
1743.51 42
1743.60 50
1743.70 59
1743.79 67
1743.89 76
1743.99 84
1744.08 91
1744.18 96
1744.27 100
1744.37 101
1744.46 100
1744.56 98
1744.66 94
1744.75 90
1744.85 86
1744.94 83
1745.04 81
1745.13 80
1745.23 78
1745.33 77
1745.42 76
1745.52 74
1745.61 72
1745.71 71
1745.81 70
1745.90 69
1746.00 68
1746.09 68
1746.19 67
1746.29 65
1746.38 63
1746.48 61
1746.57 59
1746.67 58
1746.76 58
1746.86 60
1746.96 62
1747.05 66
1747.15 70
1747.24 73
1747.34 74
1747.44 74
1747.53 72
1747.63 67
1747.72 62
1747.82 57
1747.92 54
1748.01 53
1748.11 55
1748.20 61
1748.30 68
1748.39 77
1748.49 86
1748.59 93
1748.68 99
1748.78 101
1748.87 102
1748.97 100
1749.07 96
1749.16 91
1749.26 85
1749.35 77
1749.45 69
1749.55 60
1749.64 52
1749.74 44
1749.83 37
1749.93 32
1750.03 29
1750.12 28
1750.22 28
1750.31 29
1750.41 32
1750.51 34
1750.60 37
1750.70 39
1750.79 41
1750.89 43
1750.99 45
1751.08 47
1751.18 49
1751.27 50
1751.37 52
1751.47 53
1751.56 54
1751.66 55
1751.75 55
1751.85 57
1751.95 58
1752.04 59
1752.14 60
1752.23 59
1752.33 57
1752.43 54
1752.52 49
1752.62 42
1752.71 36
1752.81 30
1752.91 25
1753.00 21
1753.10 20
1753.19 21
1753.29 24
1753.39 28
1753.48 31
1753.58 34
1753.67 35
1753.77 34
1753.87 33
1753.96 31
1754.06 28
1754.16 26
1754.25 24
1754.35 22
1754.44 20
1754.54 17
1754.64 14
1754.73 11
1754.83 8
1754.92 7
1755.02 6
1755.12 6
1755.21 7
1755.31 8
1755.40 9
1755.50 11
1755.60 13
1755.69 16
1755.79 20
1755.89 24
1755.98 28
1756.08 32
1756.17 35
1756.27 39
1756.37 44
1756.46 50
1756.56 58
1756.65 66
1756.75 73
1756.85 79
1756.94 81
1757.04 80
1757.14 74
1757.23 66
1757.33 55
1757.42 44
1757.52 35
1757.62 28
1757.71 24
1757.81 24
1757.90 26
1758.00 29
1758.10 32
1758.19 35
1758.29 36
1758.39 35
1758.48 31
1758.58 25
1758.67 18
1758.77 10
1758.87 3
1758.96 0
1759.06 0
1759.16 0
1759.25 0
1759.35 5
1759.44 12
1759.54 20
1759.64 29
1759.73 37
1759.83 46
1759.93 53
1760.02 61
1760.12 68
1760.21 74
1760.31 79
1760.41 82
1760.50 85
1760.60 85
1760.70 85
1760.79 83
1760.89 79
1760.98 76
1761.08 72
1761.18 69
1761.27 68
1761.37 70
1761.47 73
1761.56 79
1761.66 87
1761.75 95
1761.85 102
1761.95 108
1762.04 111
1762.14 110
1762.24 106
1762.33 99
1762.43 91
1762.52 82
1762.62 73
1762.72 67
1762.81 64
1762.91 62
1763.01 63
1763.10 66
1763.20 69
1763.30 72
1763.39 76
1763.49 80
1763.58 84
1763.68 87
1763.78 89
1763.87 89
1763.97 87
1764.07 83
1764.16 78
1764.26 72
1764.36 66
1764.45 62
1764.55 59
1764.64 57
1764.74 55
1764.84 53
1764.93 49
1765.03 43
1765.13 36
1765.22 28
1765.32 22
1765.42 18
1765.51 18
1765.61 21
1765.70 27
1765.80 33
1765.90 40
1765.99 44
1766.09 45
1766.19 44
1766.28 41
1766.38 36
1766.48 31
1766.57 27
1766.67 25
1766.77 24
1766.86 25
1766.96 26
1767.05 26
1767.15 26
1767.25 26
1767.34 26
1767.44 26
1767.54 27
1767.63 30
1767.73 34
1767.83 39
1767.92 43
1768.02 46
1768.12 48
1768.21 47
1768.31 44
1768.40 39
1768.50 34
1768.60 29
1768.69 26
1768.79 24
1768.89 25
1768.98 28
1769.08 32
1769.18 36
1769.27 39
1769.37 40
1769.47 39
1769.56 37
1769.66 32
1769.76 28
1769.85 24
1769.95 21
1770.05 18
1770.14 17
1770.24 15
1770.33 12
1770.43 9
1770.53 6
1770.62 3
1770.72 1
1770.82 0
1770.91 1
1771.01 3
1771.11 5
1771.20 8
1771.30 9
1771.40 10
1771.49 9
1771.59 7
1771.69 5
1771.78 4
1771.88 3
1771.98 4
1772.07 5
1772.17 7
1772.27 9
1772.36 10
1772.46 10
1772.56 9
1772.65 6
1772.75 2
1772.85 0
1772.94 0
1773.04 0
1773.14 0
1773.23 0
1773.33 0
1773.43 0
1773.52 0
1773.62 7
1773.72 15
1773.81 23
1773.91 29
1774.00 35
1774.10 38
1774.20 39
1774.29 40
1774.39 38
1774.49 37
1774.58 34
1774.68 32
1774.78 31
1774.87 29
1774.97 29
1775.07 29
1775.16 29
1775.26 30
1775.36 31
1775.45 30
1775.55 28
1775.65 24
1775.74 21
1775.84 17
1775.94 15
1776.03 16
1776.13 19
1776.23 25
1776.32 32
1776.42 41
1776.52 49
1776.61 56
1776.71 61
1776.81 65
1776.90 66
1777.00 66
1777.10 66
1777.20 66
1777.29 66
1777.39 66
1777.49 65
1777.58 64
1777.68 62
1777.78 58
1777.87 53
1777.97 47
1778.07 41
1778.16 37
1778.26 34
1778.36 34
1778.45 37
1778.55 41
1778.65 47
1778.74 53
1778.84 59
1778.94 63
1779.03 65
1779.13 66
1779.23 67
1779.32 67
1779.42 68
1779.52 69
1779.61 71
1779.71 72
1779.81 74
1779.90 75
1780.00 76
1780.10 77
1780.19 77
1780.29 77
1780.39 76
1780.48 75
1780.58 72
1780.68 69
1780.78 65
1780.87 61
1780.97 57
1781.07 55
1781.16 53
1781.26 52
1781.36 50
1781.45 49
1781.55 48
1781.65 47
1781.74 46
1781.84 47
1781.94 50
1782.03 53
1782.13 58
1782.23 62
1782.32 64
1782.42 64
1782.52 62
1782.62 57
1782.71 52
1782.81 46
1782.91 40
1783.00 35
1783.10 30
1783.20 25
1783.29 21
1783.39 17
1783.49 14
1783.58 11
1783.68 11
1783.78 12
1783.87 15
1783.97 19
1784.07 24
1784.17 27
1784.26 31
1784.36 33
1784.46 34
1784.55 35
1784.65 35
1784.75 34
1784.84 32
1784.94 28
1785.04 24
1785.13 19
1785.23 14
1785.33 10
1785.43 8
1785.52 8
1785.62 9
1785.72 13
1785.81 17
1785.91 22
1786.01 28
1786.10 33
1786.20 37
1786.30 41
1786.39 44
1786.49 45
1786.59 44
1786.69 43
1786.78 41
1786.88 38
1786.98 36
1787.07 33
1787.17 30
1787.27 27
1787.36 24
1787.46 22
1787.56 20
1787.66 19
1787.75 19
1787.85 21
1787.95 24
1788.04 28
1788.14 31
1788.24 34
1788.33 35
1788.43 35
1788.53 33
1788.63 31
1788.72 27
1788.82 23
1788.92 19
1789.01 16
1789.11 15
1789.21 14
1789.31 16
1789.40 18
1789.50 21
1789.60 24
1789.69 27
1789.79 30
1789.89 32
1789.98 33
1790.08 35
1790.18 36
1790.28 37
1790.37 37
1790.47 37
1790.57 35
1790.66 33
1790.76 30
1790.86 28
1790.96 27
1791.05 27
1791.15 30
1791.25 34
1791.34 39
1791.44 44
1791.54 49
1791.63 54
1791.73 58
1791.83 61
1791.93 63
1792.02 65
1792.12 66
1792.22 67
1792.31 66
1792.41 66
1792.51 65
1792.61 64
1792.70 64
1792.80 64
1792.90 65
1792.99 66
1793.09 67
1793.19 66
1793.29 64
1793.38 60
1793.48 56
1793.58 52
1793.67 49
1793.77 47
1793.87 47
1793.97 48
1794.06 50
1794.16 53
1794.26 56
1794.35 59
1794.45 61
1794.55 62
1794.65 61
1794.74 60
1794.84 58
1794.94 56
1795.04 54
1795.13 54
1795.23 55
1795.33 57
1795.42 59
1795.52 61
1795.62 61
1795.72 59
1795.81 55
1795.91 50
1796.01 43
1796.10 37
1796.20 31
1796.30 27
1796.40 25
1796.49 23
1796.59 23
1796.69 24
1796.79 24
1796.88 23
1796.98 23
1797.08 23
1797.17 25
1797.27 28
1797.37 32
1797.47 37
1797.56 43
1797.66 49
1797.76 55
1797.86 58
1797.95 61
1798.05 62
1798.15 62
1798.24 61
1798.34 58
1798.44 54
1798.54 50
1798.63 46
1798.73 42
1798.83 39
1798.93 37
1799.02 36
1799.12 37
1799.22 39
1799.31 40
1799.41 40
1799.51 40
1799.61 38
1799.70 35
1799.80 31
1799.90 28
1800.00 25
1800.09 22
1800.19 20
1800.29 19
1800.39 17
1800.48 15
1800.58 12
1800.68 9
1800.77 5
1800.87 3
1800.97 1
1801.07 2
1801.16 4
1801.26 8
1801.36 14
1801.46 20
1801.55 25
1801.65 30
1801.75 32
1801.85 33
1801.94 34
1802.04 34
1802.14 35
1802.24 37
1802.33 40
1802.43 43
1802.53 45
1802.62 45
1802.72 43
1802.82 40
1802.92 36
1803.01 32
1803.11 29
1803.21 28
1803.31 30
1803.40 33
1803.50 37
1803.60 40
1803.70 41
1803.79 41
1803.89 38
1803.99 34
1804.09 30
1804.18 25
1804.28 20
1804.38 16
1804.48 13
1804.57 11
1804.67 9
1804.77 9
1804.87 10
1804.96 12
1805.06 15
1805.16 19
1805.26 22
1805.35 25
1805.45 25
1805.55 23
1805.65 20
1805.74 16
1805.84 12
1805.94 9
1806.04 7
1806.13 6
1806.23 5
1806.33 5
1806.43 5
1806.52 4
1806.62 1
1806.72 0
1806.82 0
1806.91 0
1807.01 0
1807.11 0
1807.21 0
1807.30 1
1807.40 10
1807.50 19
1807.60 27
1807.69 33
1807.79 37
1807.89 39
1807.99 38
1808.08 37
1808.18 35
1808.28 33
1808.38 33
1808.47 33
1808.57 35
1808.67 37
1808.77 40
1808.86 44
1808.96 48
1809.06 51
1809.16 53
1809.25 54
1809.35 53
1809.45 52
1809.55 49
1809.64 47
1809.74 44
1809.84 41
1809.94 38
1810.04 34
1810.13 29
1810.23 22
1810.33 16
1810.43 9
1810.52 3
1810.62 0
1810.72 0
1810.82 0
1810.91 5
1811.01 14
1811.11 24
1811.21 35
1811.30 45
1811.40 54
1811.50 61
1811.60 65
1811.69 68
1811.79 70
1811.89 71
1811.99 72
1812.09 72
1812.18 70
1812.28 69
1812.38 66
1812.48 64
1812.57 62
1812.67 60
1812.77 58
1812.87 57
1812.96 57
1813.06 57
1813.16 58
1813.26 59
1813.36 61
1813.45 64
1813.55 67
1813.65 71
1813.75 74
1813.84 77
1813.94 79
1814.04 80
1814.14 79
1814.23 76
1814.33 71
1814.43 67
1814.53 63
1814.63 61
1814.72 62
1814.82 64
1814.92 68
1815.02 72
1815.11 74
1815.21 74
1815.31 72
1815.41 68
1815.51 63
1815.60 57
1815.70 52
1815.80 49
1815.90 46
1815.99 43
1816.09 40
1816.19 37
1816.29 33
1816.39 29
1816.48 26
1816.58 23
1816.68 21
1816.78 21
1816.87 22
1816.97 23
1817.07 25
1817.17 26
1817.27 27
1817.36 28
1817.46 28
1817.56 27
1817.66 26
1817.75 24
1817.85 22
1817.95 19
1818.05 16
1818.15 12
1818.24 10
1818.34 8
1818.44 7
1818.54 7
1818.63 9
1818.73 11
1818.83 13
1818.93 16
1819.03 18
1819.12 21
1819.22 23
1819.32 25
1819.42 26
1819.52 26
1819.61 26
1819.71 25
1819.81 23
1819.91 21
1820.00 18
1820.10 15
1820.20 11
1820.30 6
1820.40 1
1820.49 0
1820.59 0
1820.69 0
1820.79 0
1820.89 0
1820.98 0
1821.08 0
1821.18 2
1821.28 9
1821.38 15
1821.47 21
1821.57 24
1821.67 27
1821.77 30
1821.86 32
1821.96 34
1822.06 36
1822.16 38
1822.26 39
1822.35 40
1822.45 41
1822.55 42
1822.65 42
1822.75 42
1822.84 43
1822.94 44
1823.04 45
1823.14 47
1823.24 50
1823.33 53
1823.43 57
1823.53 61
1823.63 65
1823.73 68
1823.82 70
1823.92 71
1824.02 70
1824.12 68
1824.22 65
1824.31 62
1824.41 60
1824.51 61
1824.61 63
1824.71 68
1824.80 74
1824.90 80
1825.00 84
1825.10 86
1825.20 86
1825.29 85
1825.39 82
1825.49 80
1825.59 78
1825.69 78
1825.78 78
1825.88 80
1825.98 83
1826.08 87
1826.18 92
1826.27 96
1826.37 100
1826.47 103
1826.57 103
1826.67 100
1826.76 94
1826.86 86
1826.96 76
1827.06 67
1827.16 59
1827.25 53
1827.35 48
1827.45 46
1827.55 44
1827.65 44
1827.74 44
1827.84 46
1827.94 48
1828.04 52
1828.14 56
1828.24 62
1828.33 67
1828.43 71
1828.53 75
1828.63 77
1828.73 77
1828.82 76
1828.92 73
1829.02 70
1829.12 67
1829.22 65
1829.31 64
1829.41 66
1829.51 68
1829.61 71
1829.71 73
1829.81 74
1829.90 73
1830.00 72
1830.10 70
1830.20 69
1830.30 69
1830.39 70
1830.49 74
1830.59 79
1830.69 84
1830.79 90
1830.88 96
1830.98 101
1831.08 103
1831.18 103
1831.28 99
1831.38 93
1831.47 84
1831.57 74
1831.67 64
1831.77 54
1831.87 47
1831.96 43
1832.06 40
1832.16 39
1832.26 39
1832.36 39
1832.46 38
1832.55 38
1832.65 37
1832.75 35
1832.85 35
1832.95 34
1833.05 34
1833.14 35
1833.24 36
1833.34 38
1833.44 40
1833.54 42
1833.63 44
1833.73 47
1833.83 51
1833.93 55
1834.03 59
1834.13 64
1834.22 69
1834.32 74
1834.42 79
1834.52 84
1834.62 88
1834.72 91
1834.81 92
1834.91 92
1835.01 89
1835.11 85
1835.21 80
1835.31 74
1835.40 68
1835.50 64
1835.60 60
1835.70 58
1835.80 57
1835.89 56
1835.99 55
1836.09 54
1836.19 53
1836.29 54
1836.39 56
1836.48 60
1836.58 67
1836.68 76
1836.78 86
1836.88 96
1836.98 104
1837.07 110
1837.17 113
1837.27 113
1837.37 110
1837.47 107
1837.57 102
1837.66 98
1837.76 94
1837.86 91
1837.96 89
1838.06 88
1838.16 87
1838.25 87
1838.35 87
1838.45 85
1838.55 82
1838.65 77
1838.75 72
1838.84 65
1838.94 58
1839.04 51
1839.14 45
1839.24 41
1839.34 39
1839.44 39
1839.53 41
1839.63 44
1839.73 49
1839.83 53
1839.93 56
1840.03 58
1840.12 59
1840.22 59
1840.32 59
1840.42 60
1840.52 61
1840.62 62
1840.71 64
1840.81 65
1840.91 64
1841.01 60
1841.11 55
1841.21 49
1841.31 42
1841.40 36
1841.50 30
1841.60 24
1841.70 20
1841.80 15
1841.90 11
1841.99 6
1842.09 1
1842.19 0
1842.29 0
1842.39 0
1842.49 0
1842.59 0
1842.68 0
1842.78 0
1842.88 2
1842.98 7
1843.08 11
1843.18 13
1843.27 12
1843.37 11
1843.47 9
1843.57 9
1843.67 10
1843.77 15
1843.87 20
1843.96 27
1844.06 34
1844.16 39
1844.26 41
1844.36 41
1844.46 38
1844.56 33
1844.65 28
1844.75 22
1844.85 17
1844.95 15
1845.05 14
1845.15 15
1845.25 18
1845.34 23
1845.44 28
1845.54 34
1845.64 39
1845.74 43
1845.84 48
1845.94 51
1846.03 55
1846.13 59
1846.23 63
1846.33 67
1846.43 71
1846.53 74
1846.63 77
1846.72 79
1846.82 81
1846.92 83
1847.02 86
1847.12 88
1847.22 90
1847.32 93
1847.41 94
1847.51 94
1847.61 93
1847.71 90
1847.81 87
1847.91 84
1848.01 81
1848.10 79
1848.20 79
1848.30 80
1848.40 83
1848.50 86
1848.60 88
1848.70 91
1848.79 92
1848.89 92
1848.99 91
1849.09 90
1849.19 89
1849.29 89
1849.39 89
1849.49 90
1849.58 91
1849.68 92
1849.78 93
1849.88 92
1849.98 89
1850.08 84
1850.18 79
1850.27 72
1850.37 65
1850.47 58
1850.57 52
1850.67 46
1850.77 41
1850.87 37
1850.97 35
1851.06 34
1851.16 37
1851.26 42
1851.36 48
1851.46 55
1851.56 62
1851.66 65
1851.76 65
1851.85 61
1851.95 54
1852.05 44
1852.15 34
1852.25 26
1852.35 20
1852.45 17
1852.55 17
1852.64 21
1852.74 25
1852.84 30
1852.94 34
1853.04 35
1853.14 34
1853.24 31
1853.34 28
1853.43 23
1853.53 20
1853.63 18
1853.73 17
1853.83 18
1853.93 19
1854.03 21
1854.13 22
1854.22 23
1854.32 22
1854.42 22
1854.52 21
1854.62 21
1854.72 22
1854.82 25
1854.92 28
1855.01 32
1855.11 37
1855.21 41
1855.31 46
1855.41 49
1855.51 51
1855.61 52
1855.71 52
1855.81 50
1855.90 47
1856.00 43
1856.10 40
1856.20 37
1856.30 35
1856.40 35
1856.50 38
1856.60 42
1856.69 48
1856.79 53
1856.89 57
1856.99 58
1857.09 57
1857.19 53
1857.29 48
1857.39 43
1857.49 38
1857.58 34
1857.68 32
1857.78 31
1857.88 30
1857.98 29
1858.08 28
1858.18 27
1858.28 26
1858.38 27
1858.47 30
1858.57 34
1858.67 40
1858.77 45
1858.87 50
1858.97 53
1859.07 54
1859.17 52
1859.27 49
1859.36 44
1859.46 39
1859.56 35
1859.66 33
1859.76 32
1859.86 35
1859.96 39
1860.06 45
1860.16 51
1860.26 56
1860.35 59
1860.45 61
1860.55 59
1860.65 56
1860.75 51
1860.85 45
1860.95 40
1861.05 36
1861.15 33
1861.24 33
1861.34 33
1861.44 34
1861.54 34
1861.64 34
1861.74 31
1861.84 27
1861.94 23
1862.04 18
1862.14 15
1862.23 14
1862.33 14
1862.43 16
1862.53 19
1862.63 22
1862.73 25
1862.83 26
1862.93 25
1863.03 23
1863.13 20
1863.23 17
1863.32 14
1863.42 11
1863.52 9
1863.62 7
1863.72 6
1863.82 5
1863.92 4
1864.02 4
1864.12 4
1864.22 5
1864.31 6
1864.41 8
1864.51 11
1864.61 13
1864.71 16
1864.81 19
1864.91 22
1865.01 25
1865.11 29
1865.21 33
1865.31 36
1865.40 38
1865.50 39
1865.60 39
1865.70 39
1865.80 37
1865.90 36
1866.00 34
1866.10 33
1866.20 33
1866.30 34
1866.40 37
1866.49 40
1866.59 45
1866.69 49
1866.79 52
1866.89 54
1866.99 54
1867.09 53
1867.19 51
1867.29 50
1867.39 48
1867.49 48
1867.58 47
1867.68 47
1867.78 45
1867.88 42
1867.98 37
1868.08 31
1868.18 25
1868.28 20
1868.38 17
1868.48 16
1868.58 18
1868.68 22
1868.77 27
1868.87 31
1868.97 34
1869.07 37
1869.17 38
1869.27 40
1869.37 43
1869.47 48
1869.57 54
1869.67 60
1869.77 66
1869.87 70
1869.97 73
1870.06 74
1870.16 74
1870.26 73
1870.36 72
1870.46 73
1870.56 74
1870.66 76
1870.76 78
1870.86 78
1870.96 78
1871.06 76
1871.16 73
1871.26 71
1871.35 68
1871.45 65
1871.55 63
1871.65 59
1871.75 54
1871.85 48
1871.95 41
1872.05 34
1872.15 28
1872.25 24
1872.35 22
1872.45 21
1872.55 22
1872.64 23
1872.74 24
1872.84 26
1872.94 27
1873.04 29
1873.14 31
1873.24 33
1873.34 35
1873.44 36
1873.54 37
1873.64 37
1873.74 35
1873.84 33
1873.94 29
1874.03 25
1874.13 20
1874.23 15
1874.33 9
1874.43 3
1874.53 0
1874.63 0
1874.73 0
1874.83 0
1874.93 0
1875.03 0
1875.13 4
1875.23 9
1875.33 14
1875.43 18
1875.52 21
1875.62 22
1875.72 22
1875.82 22
1875.92 22
1876.02 23
1876.12 25
1876.22 26
1876.32 27
1876.42 27
1876.52 26
1876.62 22
1876.72 18
1876.82 13
1876.92 9
1877.02 6
1877.12 4
1877.21 4
1877.31 4
1877.41 5
1877.51 6
1877.61 6
1877.71 6
1877.81 7
1877.91 8
1878.01 9
1878.11 10
1878.21 10
1878.31 8
1878.41 5
1878.51 0
1878.61 0
1878.71 0
1878.81 0
1878.90 0
1879.00 0
1879.10 1
1879.20 9
1879.30 18
1879.40 26
1879.50 32
1879.60 36
1879.70 39
1879.80 42
1879.90 44
1880.00 46
1880.10 49
1880.20 52
1880.30 55
1880.40 58
1880.50 59
1880.60 59
1880.70 56
1880.79 51
1880.89 44
1880.99 36
1881.09 27
1881.19 18
1881.29 10
1881.39 4
1881.49 0
1881.59 0
1881.69 0
1881.79 0
1881.89 0
1881.99 1
1882.09 3
1882.19 4
1882.29 4
1882.39 3
1882.49 2
1882.59 0
1882.69 0
1882.78 0
1882.88 0
1882.98 0
1883.08 1
1883.18 5
1883.28 11
1883.38 18
1883.48 26
1883.58 35
1883.68 44
1883.78 51
1883.88 57
1883.98 60
1884.08 60
1884.18 58
1884.28 55
1884.38 52
1884.48 49
1884.58 47
1884.68 46
1884.78 46
1884.88 47
1884.98 48
1885.08 49
1885.17 49
1885.27 49
1885.37 48
1885.47 45
1885.57 42
1885.67 37
1885.77 33
1885.87 31
1885.97 32
1886.07 35
1886.17 42
1886.27 52
1886.37 63
1886.47 75
1886.57 84
1886.67 90
1886.77 92
1886.87 91
1886.97 88
1887.07 83
1887.17 78
1887.27 73
1887.37 70
1887.47 67
1887.57 65
1887.67 62
1887.77 59
1887.87 55
1887.97 52
1888.06 49
1888.16 47
1888.26 47
1888.36 48
1888.46 49
1888.56 50
1888.66 50
1888.76 48
1888.86 43
1888.96 37
1889.06 31
1889.16 24
1889.26 18
1889.36 14
1889.46 11
1889.56 10
1889.66 10
1889.76 10
1889.86 10
1889.96 11
1890.06 10
1890.16 10
1890.26 9
1890.36 9
1890.46 9
1890.56 10
1890.66 12
1890.76 13
1890.86 16
1890.96 18
1891.06 20
1891.16 22
1891.26 26
1891.36 31
1891.46 37
1891.56 45
1891.66 53
1891.76 60
1891.85 64
1891.95 65
1892.05 63
1892.15 58
1892.25 52
1892.35 47
1892.45 44
1892.55 43
1892.65 44
1892.75 46
1892.85 48
1892.95 49
1893.05 48
1893.15 45
1893.25 40
1893.35 36
1893.45 32
1893.55 30
1893.65 29
1893.75 30
1893.85 32
1893.95 35
1894.05 38
1894.15 41
1894.25 43
1894.35 44
1894.45 45
1894.55 45
1894.65 45
1894.75 46
1894.85 46
1894.95 46
1895.05 46
1895.15 45
1895.25 44
1895.35 43
1895.45 41
1895.55 41
1895.65 41
1895.75 43
1895.85 45
1895.95 48
1896.05 51
1896.15 55
1896.25 58
1896.35 62
1896.45 66
1896.55 71
1896.65 74
1896.75 76
1896.85 76
1896.95 74
1897.05 70
1897.15 65
1897.25 60
1897.35 56
1897.45 53
1897.55 52
1897.65 51
1897.75 51
1897.85 51
1897.95 51
1898.05 51
1898.15 53
1898.25 55
1898.35 59
1898.45 63
1898.55 67
1898.65 70
1898.75 72
1898.85 72
1898.95 72
1899.05 73
1899.15 75
1899.25 78
1899.35 82
1899.45 86
1899.55 88
1899.65 89
1899.75 86
1899.85 80
1899.95 71
1900.05 61
1900.15 51
1900.25 40
1900.35 31
1900.45 24
1900.55 18
1900.65 13
1900.75 10
1900.85 8
1900.95 7
1901.05 7
1901.15 9
1901.25 12
1901.35 16
1901.45 22
1901.55 28
1901.65 35
1901.75 43
1901.85 51
1901.95 58
1902.05 65
1902.15 71
1902.25 74
1902.35 74
1902.45 72
1902.55 67
1902.65 60
1902.75 52
1902.85 43
1902.95 37
1903.05 31
1903.15 28
1903.25 26
1903.35 26
1903.45 25
1903.55 24
1903.65 23
1903.75 22
1903.85 21
1903.95 19
1904.05 18
1904.15 16
1904.25 14
1904.35 10
1904.45 7
1904.55 3
1904.65 0
1904.75 0
1904.85 0
1904.95 1
1905.05 6
1905.15 11
1905.25 17
1905.35 21
1905.45 24
1905.55 26
1905.65 27
1905.75 27
1905.85 27
1905.95 29
1906.05 31
1906.15 32
1906.25 33
1906.35 32
1906.45 29
1906.55 25
1906.65 18
1906.75 11
1906.85 4
1906.95 0
1907.05 0
1907.15 0
1907.25 0
1907.35 0
1907.45 0
1907.55 0
1907.65 0
1907.75 1
1907.85 7
1907.95 13
1908.06 19
1908.16 26
1908.26 33
1908.36 40
1908.46 47
1908.56 54
1908.66 59
1908.76 64
1908.86 67
1908.96 69
1909.06 68
1909.16 65
1909.26 59
1909.36 52
1909.46 45
1909.56 38
1909.66 32
1909.76 29
1909.86 29
1909.96 33
1910.06 40
1910.16 48
1910.26 57
1910.36 65
1910.46 71
1910.56 73
1910.66 72
1910.76 69
1910.86 64
1910.96 59
1911.06 55
1911.16 52
1911.26 51
1911.36 51
1911.46 51
1911.56 51
1911.66 50
1911.76 47
1911.87 43
1911.97 38
1912.07 31
1912.17 24
1912.27 17
1912.37 12
1912.47 9
1912.57 9
1912.67 12
1912.77 17
1912.87 24
1912.97 32
1913.07 39
1913.17 44
1913.27 47
1913.37 48
1913.47 47
1913.57 46
1913.67 46
1913.77 47
1913.87 51
1913.97 57
1914.07 64
1914.17 70
1914.27 74
1914.37 77
1914.47 77
1914.57 76
1914.68 76
1914.78 77
1914.88 79
1914.98 82
1915.08 86
1915.18 88
1915.28 88
1915.38 85
1915.48 81
1915.58 75
1915.68 69
1915.78 64
1915.88 61
1915.98 60
1916.08 60
1916.18 61
1916.28 63
1916.38 64
1916.48 64
1916.58 63
1916.68 61
1916.78 59
1916.88 58
1916.98 58
1917.09 59
1917.19 61
1917.29 64
1917.39 67
1917.49 70
1917.59 72
1917.69 72
1917.79 71
1917.89 70
1917.99 68
1918.09 66
1918.19 65
1918.29 64
1918.39 65
1918.49 67
1918.59 69
1918.69 72
1918.79 75
1918.89 78
1918.99 80
1919.09 81
1919.20 81
1919.30 81
1919.40 80
1919.50 78
1919.60 75
1919.70 71
1919.80 66
1919.90 60
1920.00 54
1920.10 48
1920.20 43
1920.30 37
1920.40 33
1920.50 30
1920.60 28
1920.70 28
1920.80 28
1920.90 30
1921.00 32
1921.11 33
1921.21 32
1921.31 29
1921.41 24
1921.51 17
1921.61 9
1921.71 3
1921.81 0
1921.91 0
1922.01 0
1922.11 2
1922.21 7
1922.31 14
1922.41 20
1922.51 25
1922.61 30
1922.71 33
1922.82 36
1922.92 40
1923.02 45
1923.12 51
1923.22 58
1923.32 65
1923.42 71
1923.52 75
1923.62 76
1923.72 73
1923.82 67
1923.92 58
1924.02 47
1924.12 35
1924.22 25
1924.32 18
1924.43 13
1924.53 12
1924.63 14
1924.73 19
1924.83 26
1924.93 33
1925.03 41
1925.13 48
1925.23 54
1925.33 59
1925.43 62
1925.53 63
1925.63 63
1925.73 61
1925.83 59
1925.94 56
1926.04 51
1926.14 47
1926.24 42
1926.34 36
1926.44 30
1926.54 23
1926.64 16
1926.74 10
1926.84 5
1926.94 0
1927.04 0
1927.14 0
1927.24 0
1927.34 0
1927.45 0
1927.55 0
1927.65 1
1927.75 3
1927.85 5
1927.95 8
1928.05 11
1928.15 16
1928.25 21
1928.35 26
1928.45 31
1928.55 35
1928.65 38
1928.76 38
1928.86 36
1928.96 34
1929.06 30
1929.16 25
1929.26 21
1929.36 18
1929.46 16
1929.56 14
1929.66 13
1929.76 12
1929.86 11
1929.96 10
1930.07 9
1930.17 8
1930.27 7
1930.37 6
1930.47 6
1930.57 6
1930.67 6
1930.77 5
1930.87 3
1930.97 1
1931.07 0
1931.17 0
1931.27 0
1931.38 0
1931.48 0
1931.58 0
1931.68 0
1931.78 4
1931.88 8
1931.98 11
1932.08 12
1932.18 12
1932.28 11
1932.38 11
1932.49 12
1932.59 15
1932.69 19
1932.79 23
1932.89 27
1932.99 29
1933.09 30
1933.19 28
1933.29 26
1933.39 22
1933.49 19
1933.59 16
1933.70 14
1933.80 12
1933.90 10
1934.00 9
1934.10 7
1934.20 7
1934.30 6
1934.40 5
1934.50 5
1934.60 6
1934.70 7
1934.81 10
1934.91 14
1935.01 21
1935.11 30
1935.21 40
1935.31 51
1935.41 62
1935.51 72
1935.61 79
1935.71 84
1935.81 86
1935.92 85
1936.02 82
1936.12 77
1936.22 72
1936.32 68
1936.42 65
1936.52 65
1936.62 68
1936.72 74
1936.82 81
1936.93 89
1937.03 97
1937.13 103
1937.23 106
1937.33 105
1937.43 101
1937.53 94
1937.63 85
1937.73 75
1937.83 66
1937.94 59
1938.04 54
1938.14 53
1938.24 54
1938.34 56
1938.44 59
1938.54 61
1938.64 62
1938.74 61
1938.84 59
1938.95 56
1939.05 53
1939.15 51
1939.25 49
1939.35 47
1939.45 45
1939.55 42
1939.65 38
1939.75 35
1939.85 31
1939.96 28
1940.06 25
1940.16 24
1940.26 24
1940.36 25
1940.46 27
1940.56 32
1940.66 38
1940.76 47
1940.87 57
1940.97 69
1941.07 80
1941.17 90
1941.27 98
1941.37 104
1941.47 107
1941.57 109
1941.67 110
1941.77 111
1941.88 112
1941.98 113
1942.08 114
1942.18 115
1942.28 115
1942.38 114
1942.48 112
1942.58 110
1942.68 108
1942.79 107
1942.89 107
1942.99 109
1943.09 113
1943.19 120
1943.29 130
1943.39 141
1943.49 154
1943.60 165
1943.70 175
1943.80 181
1943.90 183
1944.00 179
1944.10 172
1944.20 164
1944.30 156
1944.40 150
1944.51 147
1944.61 148
1944.71 150
1944.81 152
1944.91 153
1945.01 152
1945.11 149
1945.21 144
1945.31 139
1945.42 133
1945.52 127
1945.62 123
1945.72 120
1945.82 117
1945.92 114
1946.02 112
1946.12 109
1946.23 105
1946.33 101
1946.43 97
1946.53 93
1946.63 89
1946.73 85
1946.83 81
1946.93 77
1947.04 70
1947.14 63
1947.24 54
1947.34 45
1947.44 37
1947.54 31
1947.64 27
1947.74 25
1947.85 24
1947.95 23
1948.05 23
1948.15 22
1948.25 21
1948.35 21
1948.45 22
1948.55 25
1948.66 30
1948.76 36
1948.86 43
1948.96 49
1949.06 54
1949.16 56
1949.26 56
1949.36 54
1949.47 50
1949.57 46
1949.67 43
1949.77 40
1949.87 37
1949.97 35
1950.07 32
1950.17 28
1950.28 23
1950.38 18
1950.48 12
1950.58 6
1950.68 1
1950.78 0
1950.88 0
1950.99 0
1951.09 1
1951.19 4
1951.29 8
1951.39 11
1951.49 14
1951.59 14
1951.70 13
1951.80 10
1951.90 5
1952.00 0
1952.10 0
1952.20 0
1952.30 0
1952.40 0
1952.51 0
1952.61 0
1952.71 0
1952.81 2
1952.91 7
1953.01 11
1953.11 14
1953.22 16
1953.32 17
1953.42 19
1953.52 22
1953.62 26
1953.72 32
1953.82 38
1953.93 44
1954.03 51
1954.13 56
1954.23 60
1954.33 62
1954.43 62
1954.53 61
1954.64 58
1954.74 54
1954.84 49
1954.94 44
1955.04 39
1955.14 34
1955.24 29
1955.35 24
1955.45 22
1955.55 20
1955.65 21
1955.75 22
1955.85 24
1955.95 25
1956.06 25
1956.16 23
1956.26 20
1956.36 15
1956.46 10
1956.56 5
1956.66 0
1956.77 0
1956.87 0
1956.97 0
1957.07 0
1957.17 2
1957.27 7
1957.38 13
1957.48 20
1957.58 24
1957.68 28
1957.78 29
1957.88 29
1957.98 27
1958.09 25
1958.19 22
1958.29 21
1958.39 20
1958.49 19
1958.59 19
1958.69 19
1958.80 18
1958.90 18
1959.00 18
1959.10 18
1959.20 18
1959.30 18
1959.41 20
1959.51 21
1959.61 23
1959.71 26
1959.81 29
1959.91 32
1960.01 36
1960.12 39
1960.22 41
1960.32 43
1960.42 43
1960.52 43
1960.62 41
1960.73 40
1960.83 38
1960.93 37
1961.03 37
1961.13 38
1961.23 40
1961.34 44
1961.44 49
1961.54 55
1961.64 60
1961.74 63
1961.84 63
1961.95 61
1962.05 56
1962.15 49
1962.25 40
1962.35 32
1962.45 25
1962.56 19
1962.66 15
1962.76 13
1962.86 13
1962.96 16
1963.06 22
1963.16 30
1963.27 40
1963.37 50
1963.47 60
1963.57 67
1963.67 73
1963.77 76
1963.88 77
1963.98 78
1964.08 78
1964.18 80
1964.28 84
1964.38 90
1964.49 97
1964.59 104
1964.69 109
1964.79 111
1964.89 110
1965.00 106
1965.10 99
1965.20 92
1965.30 85
1965.40 80
1965.50 78
1965.61 77
1965.71 78
1965.81 78
1965.91 77
1966.01 74
1966.11 70
1966.22 65
1966.32 60
1966.42 55
1966.52 50
1966.62 45
1966.72 42
1966.83 39
1966.93 39
1967.03 41
1967.13 44
1967.23 50
1967.33 57
1967.44 65
1967.54 72
1967.64 78
1967.74 82
1967.84 84
1967.95 84
1968.05 82
1968.15 80
1968.25 77
1968.35 73
1968.45 67
1968.56 60
1968.66 53
1968.76 45
1968.86 38
1968.96 33
1969.07 32
1969.17 36
1969.27 43
1969.37 53
1969.47 65
1969.57 77
1969.68 88
1969.78 97
1969.88 102
1969.98 106
1970.08 107
1970.19 107
1970.29 106
1970.39 104
1970.49 101
1970.59 97
1970.69 93
1970.80 89
1970.90 85
1971.00 83
1971.10 82
1971.20 83
1971.31 83
1971.41 83
1971.51 81
1971.61 78
1971.71 73
1971.81 67
1971.92 62
1972.02 59
1972.12 58
1972.22 59
1972.32 62
1972.43 64
1972.53 67
1972.63 69
1972.73 69
1972.83 68
1972.94 67
1973.04 64
1973.14 61
1973.24 57
1973.34 54
1973.45 50
1973.55 47
1973.65 45
1973.75 43
1973.85 43
1973.95 43
1974.06 44
1974.16 44
1974.26 43
1974.36 41
1974.46 38
1974.57 33
1974.67 27
1974.77 22
1974.87 16
1974.97 13
1975.08 11
1975.18 12
1975.28 15
1975.38 19
1975.48 25
1975.59 31
1975.69 36
1975.79 39
1975.89 41
1975.99 40
1976.10 38
1976.20 34
1976.30 30
1976.40 26
1976.50 23
1976.61 20
1976.71 19
1976.81 19
1976.91 20
1977.01 22
1977.12 24
1977.22 26
1977.32 28
1977.42 31
1977.52 34
1977.63 37
1977.73 40
1977.83 41
1977.93 41
1978.03 41
1978.14 39
1978.24 39
1978.34 40
1978.44 42
1978.54 47
1978.65 53
1978.75 59
1978.85 64
1978.95 67
1979.05 67
1979.16 65
1979.26 62
1979.36 60
1979.46 59
1979.57 59
1979.67 60
1979.77 62
1979.87 65
1979.97 67
1980.08 69
1980.18 71
1980.28 72
1980.38 72
1980.48 71
1980.59 69
1980.69 67
1980.79 65
1980.89 63
1980.99 61
1981.10 61
1981.20 60
1981.30 60
1981.40 59
1981.51 58
1981.61 56
1981.71 53
1981.81 51
1981.91 49
1982.02 49
1982.12 49
1982.22 51
1982.32 54
1982.42 57
1982.53 60
1982.63 64
1982.73 67
1982.83 70
1982.94 72
1983.04 75
1983.14 77
1983.24 79
1983.34 82
1983.45 85
1983.55 89
1983.65 94
1983.75 100
1983.85 107
1983.96 113
1984.06 119
1984.16 123
1984.26 126
1984.37 127
1984.47 125
1984.57 122
1984.67 116
1984.77 108
1984.88 100
1984.98 92
1985.08 85
1985.18 80
1985.29 76
1985.39 75
1985.49 75
1985.59 77
1985.69 79
1985.80 80
1985.90 81
1986.00 81
1986.10 80
1986.21 79
1986.31 77
1986.41 75
1986.51 72
1986.61 69
1986.72 66
1986.82 61
1986.92 56
1987.02 50
1987.13 44
1987.23 40
1987.33 39
1987.43 42
1987.54 47
1987.64 55
1987.74 64
1987.84 71
1987.94 75
1988.05 76
1988.15 73
1988.25 67
1988.35 61
1988.46 55
1988.56 50
1988.66 48
1988.76 48
1988.87 50
1988.97 51
1989.07 53
1989.17 53
1989.27 52
1989.38 50
1989.48 48
1989.58 45
1989.68 43
1989.79 41
1989.89 40
1989.99 41
1990.09 41
1990.20 42
1990.30 41
1990.40 40
1990.50 37
1990.60 34
1990.71 32
1990.81 30
1990.91 30
1991.01 32
1991.12 34
1991.22 37
1991.32 40
1991.42 41
1991.53 42
1991.63 41
1991.73 39
1991.83 36
1991.94 33
1992.04 30
1992.14 27
1992.24 26
1992.35 25
1992.45 25
1992.55 26
1992.65 26
1992.76 26
1992.86 24
1992.96 22
1993.06 18
1993.16 14
1993.27 10
1993.37 7
1993.47 6
1993.57 6
1993.68 7
1993.78 7
1993.88 7
1993.98 7
1994.09 6
1994.19 5
1994.29 5
1994.39 7
1994.50 12
1994.60 18
1994.70 26
1994.80 33
1994.91 40
1995.01 44
1995.11 46
1995.21 45
1995.32 44
1995.42 41
1995.52 38
1995.62 36
1995.73 35
1995.83 36
1995.93 38
1996.03 40
1996.14 42
1996.24 43
1996.34 44
1996.44 44
1996.55 43
1996.65 42
1996.75 42
1996.85 41
1996.96 40
1997.06 38
1997.16 36
1997.26 33
1997.37 29
1997.47 26
1997.57 22
1997.67 20
1997.78 20
1997.88 22
1997.98 27
1998.08 33
1998.19 41
1998.29 50
1998.39 58
1998.49 65
1998.60 71
1998.70 76
1998.80 79
1998.90 81
1999.01 83
1999.11 85
1999.21 88
1999.32 91
1999.42 95
1999.52 97
1999.62 99
1999.73 99
1999.83 97
1999.93 93
2000.03 87
2000.14 81
2000.24 74
2000.34 67
2000.44 60
2000.55 54
2000.65 48
2000.75 42
2000.85 37
2000.96 34
2001.06 32
2001.16 32
2001.26 35
2001.37 39
2001.47 45
2001.57 51
2001.68 56
2001.78 62
2001.88 66
2001.98 70
2002.09 72
2002.19 74
2002.29 74
2002.39 71
2002.50 67
2002.60 60
2002.70 51
2002.80 41
2002.91 30
2003.01 19
2003.11 9
2003.22 2
2003.32 0
2003.42 0
2003.52 0
2003.63 0
2003.73 0
2003.83 0
2003.93 0
2004.04 0
2004.14 1
2004.24 2
2004.34 3
2004.45 5
2004.55 8
2004.65 11
2004.76 15
2004.86 20
2004.96 25
2005.06 30
2005.17 35
2005.27 40
2005.37 44
2005.47 47
2005.58 47
2005.68 46
2005.78 42
2005.89 37
2005.99 31
2006.09 25
2006.19 19
2006.30 15
2006.40 11
2006.50 10
2006.61 10
2006.71 11
2006.81 13
2006.91 16
2007.02 19
2007.12 22
2007.22 24
2007.32 26
2007.43 27
2007.53 27
2007.63 27
2007.74 27
2007.84 26
2007.94 25
2008.04 24
2008.15 21
2008.25 17
2008.35 13
2008.46 7
2008.56 2
2008.66 0
2008.76 0
2008.87 0
2008.97 0
2009.07 0
2009.18 0
2009.28 0
2009.38 0
2009.48 3
2009.59 10
2009.69 17
2009.79 23
2009.90 28
2010.00 30
2010.10 30
2010.20 27
2010.31 23
2010.41 18
2010.51 14
2010.62 10
2010.72 7
2010.82 5
2010.92 5
2011.03 7
2011.13 9
2011.23 11
2011.34 13
2011.44 14
2011.54 14
2011.64 13
2011.75 11
2011.85 8
2011.95 5
2012.06 0
2012.16 0
2012.26 0
2012.36 0
2012.47 0
2012.57 0
2012.67 0
2012.78 0
2012.88 6
2012.98 18
2013.09 31
2013.19 44
2013.29 54
2013.39 62
2013.50 67
2013.60 70
2013.70 70
2013.81 69
2013.91 68
2014.01 65
2014.11 62
2014.22 58
2014.32 54
2014.42 50
2014.53 48
2014.63 47
2014.73 48
2014.84 52
2014.94 57
2015.04 65
2015.14 73
2015.25 80
2015.35 87
2015.45 92
2015.56 94
2015.66 93
2015.76 89
2015.87 83
2015.97 74
2016.07 65
2016.17 55
2016.28 47
2016.38 41
2016.48 38
2016.59 37
2016.69 38
2016.79 40
2016.90 40
2017.00 40
2017.10 37
2017.20 35
2017.31 32
2017.41 30
2017.51 30
2017.62 32
2017.72 36
2017.82 42
2017.93 48
2018.03 55
2018.13 61
2018.24 66
2018.34 68
2018.44 68
2018.54 65
2018.65 60
2018.75 53
2018.85 45
2018.96 37
2019.06 29
2019.16 23
2019.27 19
2019.37 18
2019.47 21
2019.58 26
2019.68 35
2019.78 44
2019.88 54
2019.99 63
2020.09 68
2020.19 70
2020.30 70
2020.40 67
2020.50 64
2020.61 62
2020.71 61
2020.81 61
2020.92 62
2021.02 63
2021.12 62
2021.23 61
2021.33 59
2021.43 57
2021.53 55
2021.64 55
2021.74 57
2021.84 61
2021.95 67
2022.05 74
2022.15 80
2022.26 84
2022.36 86
2022.46 87
2022.57 85
2022.67 83
2022.77 80
2022.88 76
2022.98 73
2023.08 70
2023.19 66
2023.29 61
2023.39 55
2023.50 48
2023.60 40
2023.70 32
2023.80 24
2023.91 17
2024.01 11
2024.11 7
2024.22 4
2024.32 2
2024.42 2
2024.53 4
2024.63 6
2024.73 10
2024.84 15
2024.94 19
2025.04 24
2025.15 27
2025.25 29
2025.35 29
2025.46 29
2025.56 29
2025.66 29
2025.77 29
2025.87 29
2025.97 29
2026.08 29
2026.18 29
2026.28 28
2026.39 26
2026.49 25
2026.59 24
2026.70 24
2026.80 23
2026.90 23
2027.01 22
2027.11 22
2027.21 20
2027.32 18
2027.42 15
2027.52 11
2027.63 8
2027.73 6
2027.83 5
2027.94 8
2028.04 14
2028.14 22
2028.25 31
2028.35 39
2028.45 45
2028.56 47
2028.66 45
2028.76 40
2028.87 33
2028.97 26
2029.07 21
2029.18 19
2029.28 19
2029.38 21
2029.49 25
2029.59 28
2029.69 31
2029.80 31
2029.90 29
2030.00 26
2030.11 23
2030.21 19
2030.31 16
2030.42 15
2030.52 14
2030.62 15
2030.73 15
2030.83 14
2030.93 13
2031.04 11
2031.14 8
2031.24 6
2031.35 4
2031.45 4
2031.55 4
2031.66 6
2031.76 8
2031.86 10
2031.97 13
2032.07 16
2032.17 19
2032.28 22
2032.38 26
2032.48 30
2032.59 34
2032.69 37
2032.79 39
2032.90 39
2033.00 37
2033.10 33
2033.21 29
2033.31 24
2033.41 18
2033.52 13
2033.62 8
2033.73 3
2033.83 0
2033.93 0
2034.04 0
2034.14 4
2034.24 11
2034.35 20
2034.45 30
2034.55 38
2034.66 44
2034.76 45
2034.86 42
2034.97 37
2035.07 30
2035.17 24
2035.28 20
2035.38 19
2035.48 21
2035.59 24
2035.69 28
2035.80 32
2035.90 34
2036.00 35
2036.11 35
2036.21 35
2036.31 36
2036.42 38
2036.52 41
2036.62 44
2036.73 48
2036.83 51
2036.93 54
2037.04 55
2037.14 55
2037.24 52
2037.35 48
2037.45 41
2037.56 34
2037.66 26
2037.76 18
2037.87 11
2037.97 5
2038.07 1
2038.18 0
2038.28 0
2038.38 0
2038.49 1
2038.59 3
2038.69 7
2038.80 11
2038.90 15
2039.01 19
2039.11 22
2039.21 25
2039.32 26
2039.42 27
2039.52 26
2039.63 24
2039.73 22
2039.83 19
2039.94 16
2040.04 12
2040.15 9
2040.25 6
2040.35 4
2040.46 2
2040.56 2
2040.66 2
2040.77 2
2040.87 3
2040.97 3
2041.08 3
2041.18 2
2041.29 1
2041.39 0
2041.49 0
2041.60 0
2041.70 0
2041.80 0
2041.91 0
2042.01 0
2042.11 2
2042.22 4
2042.32 6
2042.43 8
2042.53 9
2042.63 11
2042.74 13
2042.84 16
2042.94 21
2043.05 29
2043.15 40
2043.26 53
2043.36 67
2043.46 81
2043.57 93
2043.67 101
2043.77 105
2043.88 105
2043.98 101
2044.09 95
2044.19 88
2044.29 82
2044.40 77
2044.50 74
2044.60 74
2044.71 75
2044.81 76
2044.91 77
2045.02 78
2045.12 78
2045.23 76
2045.33 74
2045.43 71
2045.54 68
2045.64 65
2045.75 62
2045.85 59
2045.95 56
2046.06 55
2046.16 54
2046.26 56
2046.37 59
2046.47 63
2046.58 68
2046.68 72
2046.78 75
2046.89 77
2046.99 77
2047.09 75
2047.20 72
2047.30 68
2047.41 64
2047.51 61
2047.61 59
2047.72 58
2047.82 59
2047.92 60
2048.03 62
2048.13 64
2048.24 64
2048.34 64
2048.44 63
2048.55 61
2048.65 59
2048.76 58
2048.86 58
2048.96 60
2049.07 63
2049.17 69
2049.27 75
2049.38 83
2049.48 90
2049.59 96
2049.69 100
2049.79 101
2049.90 99
2050.00 94
2050.11 88
2050.21 80
2050.31 73
2050.42 68
2050.52 64
2050.63 63
2050.73 64
2050.83 67
2050.94 71
2051.04 75
2051.14 78
2051.25 80
2051.35 80
2051.46 79
2051.56 77
2051.66 74
2051.77 72
2051.87 71
2051.98 70
2052.08 70
2052.18 70
2052.29 70
2052.39 69
2052.50 66
2052.60 60
2052.70 53
2052.81 44
2052.91 34
2053.02 24
2053.12 15
2053.22 8
2053.33 4
2053.43 3
2053.54 4
2053.64 6
2053.74 9
2053.85 12
2053.95 15
2054.06 17
2054.16 20
2054.26 23
2054.37 27
2054.47 32
2054.57 38
2054.68 44
2054.78 51
2054.89 57
2054.99 62
2055.09 65
2055.20 66
2055.30 65
2055.41 62
2055.51 59
2055.62 55
2055.72 51
2055.82 47
2055.93 45
2056.03 43
2056.14 41
2056.24 40
2056.34 40
2056.45 40
2056.55 40
2056.66 40
2056.76 40
2056.86 40
2056.97 40
2057.07 38
2057.18 36
2057.28 32
2057.38 28
2057.49 24
2057.59 22
2057.70 22
2057.80 23
2057.90 27
2058.01 31
2058.11 35
2058.22 38
2058.32 39
2058.42 39
2058.53 37
2058.63 33
2058.74 29
2058.84 26
2058.95 23
2059.05 21
2059.15 20
2059.26 20
2059.36 21
2059.47 23
2059.57 24
2059.67 25
2059.78 26
2059.88 25
2059.99 25
2060.09 24
2060.19 23
2060.30 22
2060.40 22
2060.51 23
2060.61 23
2060.72 23
2060.82 22
2060.92 20
2061.03 18
2061.13 17
2061.24 17
2061.34 20
2061.44 25
2061.55 31
2061.65 36
2061.76 40
2061.86 42
2061.97 40
2062.07 36
2062.17 30
2062.28 24
2062.38 19
2062.49 15
2062.59 14
2062.69 15
2062.80 18
2062.90 21
2063.01 25
2063.11 28
2063.22 31
2063.32 33
2063.42 34
2063.53 35
2063.63 35
2063.74 35
2063.84 36
2063.95 38
2064.05 41
2064.15 46
2064.26 53
2064.36 62
2064.47 70
2064.57 77
2064.67 81
2064.78 83
2064.88 82
2064.99 78
2065.09 71
2065.20 64
2065.30 56
2065.40 49
2065.51 45
2065.61 42
2065.72 42
2065.82 43
2065.93 46
2066.03 49
2066.13 52
2066.24 54
2066.34 54
2066.45 53
2066.55 51
2066.66 48
2066.76 43
2066.86 39
2066.97 35
2067.07 31
2067.18 29
2067.28 28
2067.39 28
2067.49 29
2067.59 31
2067.70 33
2067.80 35
2067.91 37
2068.01 40
2068.12 43
2068.22 47
2068.33 50
2068.43 54
2068.53 56
2068.64 58
2068.74 58
2068.85 57
2068.95 56
2069.06 54
2069.16 53
2069.26 51
2069.37 50
2069.47 48
2069.58 47
2069.68 46
2069.79 46
2069.89 48
2069.99 51
2070.10 55
2070.20 59
2070.31 62
2070.41 64
2070.52 64
2070.62 63
2070.73 60
2070.83 57
2070.93 55
2071.04 54
2071.14 54
2071.25 57
2071.35 61
2071.46 66
2071.56 72
2071.67 77
2071.77 82
2071.87 86
2071.98 89
2072.08 89
2072.19 88
2072.29 84
2072.40 78
2072.50 71
2072.61 63
2072.71 55
2072.81 49
2072.92 45
2073.02 44
2073.13 47
2073.23 53
2073.34 61
2073.44 71
2073.55 81
2073.65 88
2073.75 93
2073.86 95
2073.96 93
2074.07 89
2074.17 84
2074.28 79
2074.38 74
2074.49 70
2074.59 68
2074.69 68
2074.80 69
2074.90 72
2075.01 75
2075.11 78
2075.22 80
2075.32 79
2075.43 76
2075.53 70
2075.64 62
2075.74 54
2075.84 46
2075.95 40
2076.05 34
2076.16 29
2076.26 25
2076.37 22
2076.47 20
2076.58 19
2076.68 19
2076.79 22
2076.89 26
2076.99 31
2077.10 36
2077.20 41
2077.31 45
2077.41 47
2077.52 48
2077.62 48
2077.73 46
2077.83 45
2077.94 45
2078.04 45
2078.14 47
2078.25 50
2078.35 52
2078.46 54
2078.56 54
2078.67 54
2078.77 53
2078.88 53
2078.98 55
2079.09 60
2079.19 67
2079.30 78
2079.40 90
2079.50 102
2079.61 114
2079.71 124
2079.82 129
2079.92 131
2080.03 128
2080.13 122
2080.24 114
2080.34 104
2080.45 94
2080.55 85
2080.66 77
2080.76 70
2080.87 65
2080.97 61
2081.07 60
2081.18 61
2081.28 65
2081.39 70
2081.49 77
2081.60 83
2081.70 88
2081.81 89
2081.91 87
2082.02 81
2082.12 74
2082.23 66
2082.33 59
2082.44 55
2082.54 53
2082.64 53
2082.75 55
2082.85 57
2082.96 59
2083.06 60
2083.17 60
2083.27 58
2083.38 55
2083.48 51
2083.59 48
2083.69 45
2083.80 43
2083.90 41
2084.01 40
2084.11 40
2084.22 39
2084.32 39
2084.43 40
2084.53 40
2084.63 41
2084.74 42
2084.84 43
2084.95 44
2085.05 45
2085.16 46
2085.26 46
2085.37 47
2085.47 47
2085.58 46
2085.68 45
2085.79 43
2085.89 39
2086.00 35
2086.10 30
2086.21 26
2086.31 22
2086.42 18
2086.52 16
2086.63 16
2086.73 16
2086.83 17
2086.94 18
2087.04 19
2087.15 19
2087.25 20
2087.36 20
2087.46 21
2087.57 22
2087.67 24
2087.78 26
2087.88 28
2087.99 32
2088.09 36
2088.20 41
2088.30 48
2088.41 55
2088.51 63
2088.62 71
2088.72 79
2088.83 88
2088.93 97
2089.04 105
2089.14 113
2089.25 119
2089.35 122
2089.46 122
2089.56 118
2089.67 110
2089.77 100
2089.88 90
2089.98 80
2090.09 73
2090.19 71
2090.29 72
2090.40 78
2090.50 86
2090.61 95
2090.71 102
2090.82 106
2090.92 107
2091.03 104
2091.13 98
2091.24 90
2091.34 81
2091.45 73
2091.55 67
2091.66 63
2091.76 62
2091.87 62
2091.97 63
2092.08 65
2092.18 67
2092.29 69
2092.39 72
2092.50 75
2092.60 80
2092.71 87
2092.81 96
2092.92 106
2093.02 115
2093.13 123
2093.23 128
2093.34 131
2093.44 129
2093.55 126
2093.65 121
2093.76 116
2093.86 113
2093.97 111
2094.07 111
2094.18 112
2094.28 114
2094.39 116
2094.49 116
2094.60 115
2094.70 114
2094.81 111
2094.91 107
2095.02 102
2095.12 95
2095.23 87
2095.33 77
2095.44 67
2095.54 56
2095.65 46
2095.75 38
2095.86 31
2095.96 27
2096.07 24
2096.17 23
2096.28 22
2096.38 23
2096.49 25
2096.59 28
2096.70 33
2096.80 37
2096.91 42
2097.01 47
2097.12 50
2097.22 51
2097.33 49
2097.43 46
2097.54 41
2097.64 36
2097.75 32
2097.85 31
2097.96 32
2098.06 36
2098.17 40
2098.27 45
2098.38 48
2098.48 49
2098.59 49
2098.69 47
2098.80 45
2098.91 43
2099.01 41
2099.12 41
2099.22 40
2099.33 40
2099.43 40
2099.54 39
2099.64 38
2099.75 37
2099.85 37
2099.96 38
2100.06 41
2100.17 46
2100.27 52
2100.38 60
2100.48 69
2100.59 77
2100.69 84
2100.80 88
2100.90 91
2101.01 91
2101.11 90
2101.22 87
2101.32 83
2101.43 79
2101.53 75
2101.64 71
2101.74 68
2101.85 66
2101.95 65
2102.06 64
2102.16 63
2102.27 61
2102.38 58
2102.48 53
2102.59 49
2102.69 44
2102.80 39
2102.90 36
2103.01 34
2103.11 32
2103.22 31
2103.32 29
2103.43 26
2103.53 22
2103.64 16
2103.74 10
2103.85 5
2103.95 0
2104.06 0
2104.16 0
2104.27 0
2104.37 2
2104.48 8
2104.59 14
2104.69 22
2104.80 29
2104.90 36
2105.01 42
2105.11 48
2105.22 54
2105.32 59
2105.43 64
2105.53 69
2105.64 73
2105.74 76
2105.85 78
2105.95 78
2106.06 77
2106.16 75
2106.27 72
2106.37 69
2106.48 67
2106.59 66
2106.69 66
2106.80 68
2106.90 71
2107.01 74
2107.11 76
2107.22 79
2107.32 80
2107.43 80
2107.53 79
2107.64 77
2107.74 74
2107.85 71
2107.95 69
2108.06 67
2108.17 65
2108.27 65
2108.38 66
2108.48 67
2108.59 67
2108.69 68
2108.80 67
2108.90 66
2109.01 64
2109.11 61
2109.22 57
2109.32 53
2109.43 49
2109.53 45
2109.64 42
2109.75 39
2109.85 37
2109.96 35
2110.06 33
2110.17 32
2110.27 30
2110.38 28
2110.48 25
2110.59 23
2110.69 21
2110.80 19
2110.90 17
2111.01 17
2111.12 16
2111.22 16
2111.33 16
2111.43 16
2111.54 15
2111.64 15
2111.75 14
2111.85 13
2111.96 11
2112.06 10
2112.17 9
2112.28 11
2112.38 15
2112.49 21
2112.59 28
2112.70 36
2112.80 41
2112.91 44
2113.01 44
2113.12 40
2113.22 33
2113.33 24
2113.44 15
2113.54 6
2113.65 0
2113.75 0
2113.86 0
2113.96 0
2114.07 0
2114.17 0
2114.28 0
2114.38 0
2114.49 3
2114.60 7
2114.70 10
2114.81 13
2114.91 14
2115.02 15
2115.12 15
2115.23 16
2115.33 17
2115.44 19
2115.55 21
2115.65 24
2115.76 27
2115.86 29
2115.97 30
2116.07 30
2116.18 30
2116.28 28
2116.39 26
2116.50 24
2116.60 23
2116.71 23
2116.81 24
2116.92 25
2117.02 27
2117.13 28
2117.23 28
2117.34 27
2117.45 25
2117.55 24
2117.66 23
2117.76 23
2117.87 23
2117.97 24
2118.08 23
2118.18 22
2118.29 20
2118.40 17
2118.50 15
2118.61 14
2118.71 16
2118.82 20
2118.92 25
2119.03 31
2119.14 36
2119.24 40
2119.35 41
2119.45 41
2119.56 40
2119.66 38
2119.77 36
2119.87 36
2119.98 36
2120.09 38
2120.19 41
2120.30 45
2120.40 49
2120.51 53
2120.61 55
2120.72 56
2120.83 55
2120.93 52
2121.04 47
2121.14 40
2121.25 34
2121.35 27
2121.46 21
2121.56 16
2121.67 13
2121.78 12
2121.88 13
2121.99 16
2122.09 20
2122.20 25
2122.30 31
2122.41 36
2122.52 40
2122.62 43
2122.73 45
2122.83 46
2122.94 46
2123.04 45
2123.15 43
2123.26 41
2123.36 37
2123.47 34
2123.57 30
2123.68 27
2123.78 25
2123.89 25
2124.00 26
2124.10 29
2124.21 33
2124.31 36
2124.42 38
2124.52 40
2124.63 40
2124.74 39
2124.84 38
2124.95 37
2125.05 35
2125.16 34
2125.27 34
2125.37 35
2125.48 37
2125.58 41
2125.69 48
2125.79 56
2125.90 65
2126.01 74
2126.11 83
2126.22 90
2126.32 94
2126.43 96
2126.53 96
2126.64 95
2126.75 94
2126.85 94
2126.96 94
2127.06 95
2127.17 95
2127.28 95
2127.38 95
2127.49 94
2127.59 93
2127.70 93
2127.80 93
2127.91 94
2128.02 96
2128.12 98
2128.23 99
2128.33 99
2128.44 98
2128.55 95
2128.65 90
2128.76 84
2128.86 75
2128.97 66
2129.07 57
2129.18 48
2129.29 39
2129.39 31
2129.50 24
2129.60 18
2129.71 13
2129.82 9
2129.92 7
2130.03 8
2130.13 11
2130.24 17
2130.35 24
2130.45 31
2130.56 38
2130.66 43
2130.77 45
2130.87 45
2130.98 42
2131.09 39
2131.19 37
2131.30 36
2131.40 37
2131.51 40
2131.62 45
2131.72 51
2131.83 57
2131.93 61
2132.04 65
2132.15 66
2132.25 67
2132.36 65
2132.46 63
2132.57 60
2132.68 57
2132.78 53
2132.89 48
2132.99 43
2133.10 38
2133.21 34
2133.31 30
2133.42 27
2133.52 26
2133.63 27
2133.74 29
2133.84 31
2133.95 32
2134.05 31
2134.16 28
2134.27 22
2134.37 14
2134.48 4
2134.58 0
2134.69 0
2134.80 0
2134.90 0
2135.01 0
2135.11 0
2135.22 0
2135.33 0
2135.43 6
2135.54 12
2135.64 16
2135.75 18
2135.86 18
2135.96 18
2136.07 17
2136.17 17
2136.28 19
2136.39 23
2136.49 29
2136.60 37
2136.70 46
2136.81 55
2136.92 62
2137.02 66
2137.13 68
2137.23 68
2137.34 67
2137.45 65
2137.55 64
2137.66 63
2137.76 64
2137.87 64
2137.98 64
2138.08 63
2138.19 62
2138.29 62
2138.40 62
2138.51 63
2138.61 64
2138.72 65
2138.83 64
2138.93 62
2139.04 57
2139.14 51
2139.25 45
2139.36 40
2139.46 36
2139.57 35
2139.67 36
2139.78 38
2139.89 40
2139.99 42
2140.10 42
2140.20 41
2140.31 38
2140.42 35
2140.52 32
2140.63 30
2140.74 30
2140.84 32
2140.95 35
2141.05 38
2141.16 42
2141.27 45
2141.37 47
2141.48 47
2141.58 46
2141.69 45
2141.80 45
2141.90 46
2142.01 49
2142.12 53
2142.22 58
2142.33 64
2142.43 70
2142.54 74
2142.65 78
2142.75 81
2142.86 83
2142.97 84
2143.07 85
2143.18 86
2143.28 84
2143.39 82
2143.50 78
2143.60 74
2143.71 70
2143.82 66
2143.92 65
2144.03 65
2144.13 66
2144.24 67
2144.35 68
2144.45 68
2144.56 67
2144.67 66
2144.77 64
2144.88 63
2144.98 63
2145.09 64
2145.20 66
2145.30 68
2145.41 70
2145.52 70
2145.62 70
2145.73 68
2145.83 66
2145.94 63
2146.05 60
2146.15 57
2146.26 53
2146.37 50
2146.47 46
2146.58 41
2146.68 36
2146.79 32
2146.90 28
2147.00 25
2147.11 25
2147.22 27
2147.32 30
2147.43 33
2147.53 36
2147.64 38
2147.75 38
2147.85 37
2147.96 35
2148.07 33
2148.17 33
2148.28 34
2148.39 36
2148.49 38
2148.60 39
2148.70 40
2148.81 40
2148.92 39
2149.02 38
2149.13 37
2149.24 37
2149.34 36
2149.45 36
2149.56 36
2149.66 35
2149.77 34
2149.87 32
2149.98 31
2150.09 30
2150.19 30
2150.30 31
2150.41 33
2150.51 36
2150.62 39
2150.73 42
2150.83 44
2150.94 46
2151.04 46
2151.15 46
2151.26 46
2151.36 45
2151.47 43
2151.58 41
2151.68 38
2151.79 35
2151.90 32
2152.00 31
2152.11 33
2152.22 37
2152.32 44
2152.43 53
2152.53 62
2152.64 71
2152.75 78
2152.85 82
2152.96 84
2153.07 82
2153.17 79
2153.28 73
2153.39 67
2153.49 59
2153.60 52
2153.71 44
2153.81 37
2153.92 31
2154.03 26
2154.13 23
2154.24 21
2154.34 20
2154.45 18
2154.56 17
2154.66 16
2154.77 16
2154.88 18
2154.98 20
2155.09 24
2155.20 29
2155.30 32
2155.41 35
2155.52 35
2155.62 33
2155.73 29
2155.84 22
2155.94 16
2156.05 9
2156.16 3
2156.26 0
2156.37 0
2156.48 0
2156.58 0
2156.69 0
2156.79 0
2156.90 0
2157.01 0
2157.11 0
2157.22 10
2157.33 25
2157.43 40
2157.54 54
2157.65 65
2157.75 71
2157.86 73
2157.97 73
2158.07 70
2158.18 67
2158.29 64
2158.39 61
2158.50 59
2158.61 56
2158.71 52
2158.82 48
2158.93 44
2159.03 40
2159.14 38
2159.25 37
2159.35 38
2159.46 40
2159.57 44
2159.67 49
2159.78 54
2159.89 57
2159.99 59
2160.10 59
2160.21 57
2160.31 53
2160.42 48
2160.53 44
2160.63 41
2160.74 39
2160.85 39
2160.95 39
2161.06 39
2161.17 39
2161.27 38
2161.38 36
2161.49 34
2161.59 32
2161.70 32
2161.81 32
2161.91 34
2162.02 37
2162.13 39
2162.23 41
2162.34 41
2162.45 40
2162.55 37
2162.66 33
2162.77 29
2162.87 24
2162.98 20
2163.09 16
2163.19 13
2163.30 11
2163.41 10
2163.51 10
2163.62 12
2163.73 15
2163.83 20
2163.94 26
2164.05 33
2164.15 40
2164.26 47
2164.37 52
2164.47 56
2164.58 57
2164.69 58
2164.79 57
2164.90 56
2165.01 55
2165.11 54
2165.22 55
2165.33 57
2165.43 61
2165.54 65
2165.65 70
2165.75 74
2165.86 78
2165.97 80
2166.07 80
2166.18 78
2166.29 74
2166.40 69
2166.50 62
2166.61 55
2166.72 48
2166.82 40
2166.93 32
2167.04 25
2167.14 18
2167.25 12
2167.36 6
2167.46 1
2167.57 0
2167.68 0
2167.78 0
2167.89 0
2168.00 0
2168.10 0
2168.21 0
2168.32 0
2168.42 3
2168.53 9
2168.64 15
2168.75 20
2168.85 23
2168.96 24
2169.07 24
2169.17 23
2169.28 20
2169.39 17
2169.49 14
2169.60 11
2169.71 10
2169.81 10
2169.92 13
2170.03 18
2170.13 23
2170.24 28
2170.35 32
2170.45 34
2170.56 33
2170.67 30
2170.78 27
2170.88 23
2170.99 21
2171.10 21
2171.20 23
2171.31 26
2171.42 29
2171.52 30
2171.63 31
2171.74 29
2171.84 26
2171.95 22
2172.06 18
2172.17 14
2172.27 12
2172.38 10
2172.49 8
2172.59 7
2172.70 6
2172.81 4
2172.91 3
2173.02 1
2173.13 0
2173.23 0
2173.34 0
2173.45 1
2173.56 3
2173.66 6
2173.77 9
2173.88 12
2173.98 16
2174.09 20
2174.20 23
2174.30 27
2174.41 30
2174.52 33
2174.63 36
2174.73 37
2174.84 37
2174.95 36
2175.05 35
2175.16 34
2175.27 33
2175.37 33
2175.48 35
2175.59 37
2175.70 40
2175.80 44
2175.91 48
2176.02 51
2176.12 52
2176.23 51
2176.34 48
2176.44 42
2176.55 34
2176.66 25
2176.77 16
2176.87 8
2176.98 2
2177.09 0
2177.19 0
2177.30 0
2177.41 0
2177.52 0
2177.62 0
2177.73 0
2177.84 0
2177.94 0
2178.05 1
2178.16 3
2178.26 6
2178.37 9
2178.48 13
2178.59 16
2178.69 20
2178.80 24
2178.91 28
2179.01 31
2179.12 33
2179.23 35
2179.34 34
2179.44 32
2179.55 30
2179.66 27
2179.76 25
2179.87 23
2179.98 22
2180.09 21
2180.19 20
2180.30 18
2180.41 15
2180.51 12
2180.62 7
2180.73 2
2180.84 0
2180.94 0
2181.05 0
2181.16 0
2181.26 0
2181.37 0
2181.48 0
2181.59 0
2181.69 2
2181.80 6
2181.91 10
2182.01 15
2182.12 19
2182.23 24
2182.34 28
2182.44 32
2182.55 35
2182.66 37
2182.76 38
2182.87 39
2182.98 39
2183.09 39
2183.19 37
2183.30 34
2183.41 31
2183.51 27
2183.62 25
2183.73 23
2183.84 24
2183.94 26
2184.05 30
2184.16 35
2184.27 41
2184.37 46
2184.48 52
2184.59 56
2184.69 58
2184.80 58
2184.91 56
2185.02 52
2185.12 48
2185.23 44
2185.34 42
2185.45 42
2185.55 44
2185.66 49
2185.77 54
2185.87 60
2185.98 64
2186.09 67
2186.20 69
2186.30 69
2186.41 67
2186.52 64
2186.63 60
2186.73 56
2186.84 51
2186.95 48
2187.05 46
2187.16 47
2187.27 50
2187.38 56
2187.48 63
2187.59 72
2187.70 80
2187.81 87
2187.91 92
2188.02 96
2188.13 97
2188.23 97
2188.34 96
2188.45 94
2188.56 92
2188.66 90
2188.77 87
2188.88 84
2188.99 80
2189.09 75
2189.20 70
2189.31 65
2189.42 60
2189.52 55
2189.63 52
2189.74 51
2189.84 51
2189.95 52
2190.06 54
2190.17 56
2190.27 56
2190.38 56
2190.49 54
2190.60 52
2190.70 51
2190.81 50
2190.92 50
2191.03 51
2191.13 52
2191.24 54
2191.35 54
2191.46 54
2191.56 53
2191.67 51
2191.78 49
2191.89 46
2191.99 44
2192.10 41
2192.21 37
2192.32 34
2192.42 31
2192.53 28
2192.64 25
2192.74 21
2192.85 17
2192.96 12
2193.07 8
2193.17 4
2193.28 1
2193.39 0
2193.50 1
2193.60 3
2193.71 6
2193.82 10
2193.93 15
2194.03 20
2194.14 26
2194.25 33
2194.36 41
2194.46 51
2194.57 61
2194.68 70
2194.79 77
2194.89 81
2195.00 81
2195.11 78
2195.22 72
2195.32 64
2195.43 56
2195.54 49
2195.65 43
2195.75 39
2195.86 38
2195.97 38
2196.08 41
2196.18 44
2196.29 49
2196.40 54
2196.51 59
2196.61 62
2196.72 64
2196.83 65
2196.94 64
2197.04 62
2197.15 59
2197.26 56
2197.37 52
2197.47 49
2197.58 46
2197.69 43
2197.80 41
2197.90 39
2198.01 37
2198.12 35
2198.23 34
2198.34 32
2198.44 29
2198.55 25
2198.66 22
2198.77 18
2198.87 15
2198.98 13
2199.09 12
2199.20 13
2199.30 15
2199.41 19
2199.52 23
2199.63 28
2199.73 32
2199.84 36
2199.95 38
2200.06 40
2200.16 41
2200.27 43
2200.38 46
2200.49 50
2200.59 56
2200.70 63
2200.81 70
2200.92 76
2201.03 80
2201.13 82
2201.24 80
2201.35 76
2201.46 71
2201.56 65
2201.67 59
2201.78 55
2201.89 53
2201.99 53
2202.10 56
2202.21 61
2202.32 67
2202.42 74
2202.53 80
2202.64 85
2202.75 87
2202.86 87
2202.96 85
2203.07 82
2203.18 78
2203.29 74
2203.39 71
2203.50 69
2203.61 70
2203.72 72
2203.82 76
2203.93 82
2204.04 87
2204.15 91
2204.26 94
2204.36 93
2204.47 90
2204.58 84
2204.69 77
2204.79 70
2204.90 64
2205.01 59
2205.12 55
2205.23 53
2205.33 53
2205.44 55
2205.55 58
2205.66 62
2205.76 66
2205.87 71
2205.98 74
2206.09 75
2206.19 74
2206.30 71
2206.41 65
2206.52 58
2206.63 51
2206.73 45
2206.84 41
2206.95 39
2207.06 38
2207.16 39
2207.27 40
2207.38 41
2207.49 41
2207.60 41
2207.70 40
2207.81 39
2207.92 38
2208.03 38
2208.14 40
2208.24 43
2208.35 47
2208.46 53
2208.57 59
2208.67 66
2208.78 73
2208.89 78
2209.00 84
2209.11 88
2209.21 91
2209.32 92
2209.43 91
2209.54 88
2209.64 82
2209.75 75
2209.86 68
2209.97 61
2210.08 56
2210.18 54
2210.29 54
2210.40 56
2210.51 58
2210.62 59
2210.72 59
2210.83 57
2210.94 54
2211.05 51
2211.15 48
2211.26 47
2211.37 48
2211.48 49
2211.59 50
2211.69 50
2211.80 49
2211.91 48
2212.02 45
2212.13 44
2212.23 43
2212.34 45
2212.45 49
2212.56 55
2212.67 63
2212.77 70
2212.88 78
2212.99 84
2213.10 88
2213.21 90
2213.31 89
2213.42 86
2213.53 80
2213.64 73
2213.74 65
2213.85 56
2213.96 47
2214.07 40
2214.18 35
2214.28 32
2214.39 30
2214.50 29
2214.61 27
2214.72 25
2214.82 23
2214.93 22
2215.04 21
2215.15 22
2215.26 25
2215.36 31
2215.47 38
2215.58 47
2215.69 55
2215.80 62
2215.90 66
2216.01 67
2216.12 66
2216.23 61
2216.34 55
2216.44 48
2216.55 40
2216.66 34
2216.77 29
2216.88 26
2216.98 25
2217.09 26
2217.20 29
2217.31 34
2217.42 39
2217.52 44
2217.63 47
2217.74 50
2217.85 51
2217.96 52
2218.07 51
2218.17 51
2218.28 52
2218.39 54
2218.50 57
2218.61 60
2218.71 63
2218.82 66
2218.93 67
2219.04 68
2219.15 69
2219.25 70
2219.36 71
2219.47 72
2219.58 74
2219.69 75
2219.79 76
2219.90 76
2220.01 75
2220.12 74
2220.23 73
2220.33 71
2220.44 70
2220.55 69
2220.66 69
2220.77 70
2220.88 72
2220.98 74
2221.09 76
2221.20 78
2221.31 79
2221.42 79
2221.52 77
2221.63 75
2221.74 71
2221.85 68
2221.96 64
2222.06 60
2222.17 57
2222.28 54
2222.39 53
2222.50 53
2222.61 54
2222.71 58
2222.82 64
2222.93 72
2223.04 79
2223.15 85
2223.25 87
2223.36 87
2223.47 82
2223.58 76
2223.69 69
2223.80 62
2223.90 58
2224.01 55
2224.12 54
2224.23 54
2224.34 54
2224.44 52
2224.55 50
2224.66 45
2224.77 39
2224.88 32
2224.99 25
2225.09 19
2225.20 14
2225.31 11
2225.42 11
2225.53 14
2225.64 19
2225.74 27
2225.85 36
2225.96 45
2226.07 53
2226.18 60
2226.28 64
2226.39 65
2226.50 64
2226.61 60
2226.72 55
2226.83 49
2226.93 44
2227.04 40
2227.15 38
2227.26 38
2227.37 39
2227.48 40
2227.58 41
2227.69 40
2227.80 38
2227.91 34
2228.02 29
2228.13 23
2228.23 18
2228.34 14
2228.45 11
2228.56 11
2228.67 12
2228.78 16
2228.88 21
2228.99 26
2229.10 30
2229.21 33
2229.32 34
2229.43 34
2229.53 32
2229.64 30
2229.75 29
2229.86 30
2229.97 32
2230.08 37
2230.18 41
2230.29 46
2230.40 48
2230.51 47
2230.62 43
2230.73 38
2230.83 32
2230.94 28
2231.05 26
2231.16 28
2231.27 33
2231.38 40
2231.48 47
2231.59 53
2231.70 56
2231.81 56
2231.92 54
2232.03 50
2232.13 45
2232.24 40
2232.35 35
2232.46 30
2232.57 26
2232.68 23
2232.78 21
2232.89 21
2233.00 22
2233.11 25
2233.22 31
2233.33 37
2233.44 42
2233.54 47
2233.65 50
2233.76 50
2233.87 49
2233.98 46
2234.09 42
2234.19 39
2234.30 36
2234.41 35
2234.52 35
2234.63 37
2234.74 39
2234.85 41
2234.95 44
2235.06 46
2235.17 48
2235.28 49
2235.39 49
2235.50 49
2235.60 47
2235.71 44
2235.82 39
2235.93 34
2236.04 27
2236.15 21
2236.26 16
2236.36 12
2236.47 12
2236.58 15
2236.69 22
2236.80 31
2236.91 41
2237.02 52
2237.12 61
2237.23 68
2237.34 71
2237.45 69
2237.56 63
2237.67 54
2237.77 43
2237.88 31
2237.99 22
2238.10 15
2238.21 11
2238.32 10
2238.43 11
2238.53 13
2238.64 15
2238.75 16
2238.86 16
2238.97 16
2239.08 17
2239.19 18
2239.29 21
2239.40 25
2239.51 30
2239.62 37
2239.73 44
2239.84 52
2239.95 59
2240.05 65
2240.16 69
2240.27 72
2240.38 71
2240.49 69
2240.60 65
2240.71 61
2240.81 57
2240.92 55
2241.03 55
2241.14 57
2241.25 60
2241.36 64
2241.47 68
2241.58 71
2241.68 73
2241.79 72
2241.90 70
2242.01 64
2242.12 56
2242.23 45
2242.34 33
2242.44 20
2242.55 7
2242.66 0
2242.77 0
2242.88 0
2242.99 0
2243.10 0
2243.20 0
2243.31 0
2243.42 0
2243.53 5
2243.64 9
2243.75 11
2243.86 14
2243.97 15
2244.07 16
2244.18 15
2244.29 14
2244.40 11
2244.51 8
2244.62 5
2244.73 2
2244.84 0
2244.94 0
2245.05 0
2245.16 2
2245.27 5
2245.38 10
2245.49 14
2245.60 20
2245.70 25
2245.81 30
2245.92 34
2246.03 36
2246.14 36
2246.25 34
2246.36 32
2246.47 28
2246.57 24
2246.68 20
2246.79 16
2246.90 11
2247.01 6
2247.12 1
2247.23 0
2247.34 0
2247.44 0
2247.55 0
2247.66 0
2247.77 3
2247.88 10
2247.99 17
2248.10 23
2248.21 29
2248.31 34
2248.42 38
2248.53 41
2248.64 43
2248.75 43
2248.86 41
2248.97 37
2249.08 30
2249.19 23
2249.29 14
2249.40 7
2249.51 1
2249.62 0
2249.73 0
2249.84 0
2249.95 3
2250.06 8
2250.16 13
2250.27 18
2250.38 23
2250.49 27
2250.60 31
2250.71 36
2250.82 40
2250.93 45
2251.04 48
2251.14 51
2251.25 51
2251.36 50
2251.47 48
2251.58 47
2251.69 46
2251.80 46
2251.91 48
2252.02 50
2252.12 52
2252.23 54
2252.34 54
2252.45 53
2252.56 52
2252.67 51
2252.78 52
2252.89 53
2253.00 56
2253.10 59
2253.21 62
2253.32 64
2253.43 63
2253.54 60
2253.65 55
2253.76 49
2253.87 43
2253.98 36
2254.08 30
2254.19 25
2254.30 20
2254.41 17
2254.52 15
2254.63 16
2254.74 18
2254.85 23
2254.96 29
2255.07 36
2255.17 44
2255.28 51
2255.39 56
2255.50 59
2255.61 60
2255.72 59
2255.83 56
2255.94 51
2256.05 45
2256.15 39
2256.26 33
2256.37 27
2256.48 23
2256.59 20
2256.70 19
2256.81 19
2256.92 21
2257.03 24
2257.14 27
2257.24 30
2257.35 31
2257.46 32
2257.57 31
2257.68 29
2257.79 26
2257.90 24
2258.01 22
2258.12 22
2258.23 23
2258.33 25
2258.44 27
2258.55 30
2258.66 32
2258.77 32
2258.88 30
2258.99 26
2259.10 21
2259.21 15
2259.32 8
2259.43 2
2259.53 0
2259.64 0
2259.75 0
2259.86 1
2259.97 9
2260.08 18
2260.19 27
2260.30 35
2260.41 40
2260.52 42
2260.63 41
2260.73 38
2260.84 33
2260.95 29
2261.06 27
2261.17 28
2261.28 30
2261.39 34
2261.50 37
2261.61 40
2261.72 42
2261.83 41
2261.93 38
2262.04 35
2262.15 32
2262.26 31
2262.37 30
2262.48 30
2262.59 31
2262.70 32
2262.81 32
2262.92 30
2263.03 27
2263.13 23
2263.24 18
2263.35 15
2263.46 12
2263.57 12
2263.68 15
2263.79 20
2263.90 28
2264.01 37
2264.12 47
2264.23 55
2264.34 61
2264.44 63
2264.55 62
2264.66 58
2264.77 51
2264.88 43
2264.99 33
2265.10 23
2265.21 13
2265.32 4
2265.43 0
2265.54 0
2265.65 0
2265.76 0
2265.86 3
2265.97 12
2266.08 21
2266.19 28
2266.30 32
2266.41 33
2266.52 29
2266.63 22
2266.74 14
2266.85 5
2266.96 0
2267.07 0
2267.18 0
2267.28 0
2267.39 0
2267.50 2
2267.61 7
2267.72 10
2267.83 12
2267.94 11
2268.05 9
2268.16 6
2268.27 2
2268.38 0
2268.49 0
2268.60 0
2268.70 0
2268.81 0
2268.92 0
2269.03 0
2269.14 0
2269.25 0
2269.36 0
2269.47 3
2269.58 9
2269.69 15
2269.80 21
2269.91 26
2270.02 30
2270.13 33
2270.24 36
2270.34 39
2270.45 41
2270.56 44
2270.67 46
2270.78 49
2270.89 52
2271.00 55
2271.11 59
2271.22 63
2271.33 66
2271.44 69
2271.55 69
2271.66 67
2271.77 63
2271.88 56
2271.98 47
2272.09 38
2272.20 30
2272.31 24
2272.42 20
2272.53 18
2272.64 19
2272.75 21
2272.86 24
2272.97 27
2273.08 31
2273.19 34
2273.30 39
2273.41 45
2273.52 51
2273.63 58
2273.73 66
2273.84 73
2273.95 79
2274.06 84
2274.17 87
2274.28 88
2274.39 88
2274.50 87
2274.61 84
2274.72 81
2274.83 77
2274.94 73
2275.05 69
2275.16 65
2275.27 60
2275.38 54
2275.49 47
2275.59 40
2275.70 32
2275.81 25
2275.92 20
2276.03 17
2276.14 16
2276.25 16
2276.36 18
2276.47 18
2276.58 18
2276.69 17
2276.80 15
2276.91 12
2277.02 8
2277.13 5
2277.24 2
2277.35 0
2277.46 0
2277.57 0
2277.67 0
2277.78 0
2277.89 4
2278.00 10
2278.11 17
2278.22 25
2278.33 31
2278.44 36
2278.55 38
2278.66 39
2278.77 39
2278.88 39
2278.99 39
2279.10 40
2279.21 42
2279.32 44
2279.43 47
2279.54 48
2279.65 49
2279.76 49
2279.87 47
2279.97 46
2280.08 45
2280.19 44
2280.30 45
2280.41 45
2280.52 45
2280.63 46
2280.74 45
2280.85 45
2280.96 45
2281.07 44
2281.18 44
2281.29 44
2281.40 44
2281.51 43
2281.62 44
2281.73 44
2281.84 46
2281.95 47
2282.06 49
2282.17 49
2282.28 47
2282.39 44
2282.50 39
2282.60 33
2282.71 26
2282.82 19
2282.93 14
2283.04 10
2283.15 7
2283.26 6
2283.37 5
2283.48 7
2283.59 11
2283.70 17
2283.81 23
2283.92 30
2284.03 35
2284.14 39
2284.25 40
2284.36 39
2284.47 36
2284.58 34
2284.69 32
2284.80 32
2284.91 31
2285.02 31
2285.13 30
2285.24 27
2285.35 23
2285.46 17
2285.57 11
2285.68 6
2285.78 1
2285.89 0
2286.00 0
2286.11 1
2286.22 5
2286.33 11
2286.44 19
2286.55 26
2286.66 34
2286.77 41
2286.88 47
2286.99 51
2287.10 54
2287.21 55
2287.32 55
2287.43 54
2287.54 53
2287.65 53
2287.76 54
2287.87 56
2287.98 58
2288.09 59
2288.20 58
2288.31 56
2288.42 52
2288.53 47
2288.64 42
2288.75 38
2288.86 36
2288.97 34
2289.08 34
2289.19 34
2289.30 34
2289.41 33
2289.52 32
2289.63 31
2289.74 29
2289.85 27
2289.96 25
2290.07 24
2290.17 22
2290.28 20
2290.39 18
2290.50 16
2290.61 15
2290.72 15
2290.83 17
2290.94 21
2291.05 26
2291.16 32
2291.27 37
2291.38 41
2291.49 43
2291.60 43
2291.71 41
2291.82 38
2291.93 34
2292.04 30
2292.15 26
2292.26 23
2292.37 19
2292.48 16
2292.59 13
2292.70 10
2292.81 7
2292.92 4
2293.03 2
2293.14 0
2293.25 0
2293.36 1
2293.47 5
2293.58 11
2293.69 18
2293.80 27
2293.91 36
2294.02 44
2294.13 51
2294.24 56
2294.35 60
2294.46 61
2294.57 60
2294.68 57
2294.79 52
2294.90 45
2295.01 38
2295.12 31
2295.23 24
2295.34 19
2295.45 16
2295.56 14
2295.67 14
2295.78 14
2295.89 15
2296.00 17
2296.11 20
2296.22 24
2296.33 29
2296.44 35
2296.55 40
2296.66 43
2296.77 44
2296.88 43
2296.99 41
2297.10 39
2297.21 36
2297.32 35
2297.43 34
2297.54 35
2297.65 35
2297.76 36
2297.87 38
2297.98 39
2298.09 40
2298.20 41
2298.31 41
2298.42 41
2298.53 41
2298.64 42
2298.75 43
2298.86 46
2298.97 50
2299.08 56
2299.19 62
2299.30 67
2299.41 72
2299.52 74
2299.63 74
2299.74 73
2299.85 71
2299.96 69
2300.07 67
2300.18 64
2300.29 61
2300.40 57
2300.51 52
2300.62 46
2300.73 40
2300.84 34
2300.95 30
2301.06 27
2301.17 26
2301.28 28
2301.39 30
2301.50 33
2301.61 36
2301.72 37
2301.83 37
2301.94 34
2302.05 30
2302.16 23
2302.27 16
2302.38 8
2302.49 1
2302.60 0
2302.71 0
2302.82 0
2302.93 0
2303.04 0
2303.15 0
2303.26 0
2303.37 0
2303.48 4
2303.59 11
2303.70 19
2303.81 26
2303.92 33
2304.03 38
2304.14 41
2304.25 43
2304.36 44
2304.47 43
2304.58 42
2304.69 40
2304.80 37
2304.91 35
2305.02 34
2305.13 33
2305.24 32
2305.35 33
2305.46 35
2305.57 37
2305.68 41
2305.79 44
2305.90 47
2306.01 49
2306.12 50
2306.23 50
2306.34 49
2306.45 48
2306.56 45
2306.67 44
2306.78 42
2306.89 42
2307.00 43
2307.12 45
2307.23 48
2307.34 52
2307.45 55
2307.56 57
2307.67 57
2307.78 56
2307.89 53
2308.00 49
2308.11 44
2308.22 40
2308.33 35
2308.44 31
2308.55 28
2308.66 26
2308.77 24
2308.88 22
2308.99 20
2309.10 19
2309.21 19
2309.32 19
2309.43 21
2309.54 24
2309.65 29
2309.76 36
2309.87 44
2309.98 52
2310.09 60
2310.20 67
2310.31 73
2310.42 78
2310.53 82
2310.64 84
2310.75 85
2310.86 85
2310.97 83
2311.08 79
2311.19 73
2311.30 67
2311.42 62
2311.53 57
2311.64 55
2311.75 56
2311.86 58
2311.97 62
2312.08 66
2312.19 70
2312.30 73
2312.41 75
2312.52 77
2312.63 78
2312.74 80
2312.85 82
2312.96 84
2313.07 86
2313.18 86
2313.29 84
2313.40 81
2313.51 76
2313.62 70
2313.73 63
2313.84 57
2313.95 50
2314.06 44
2314.17 39
2314.28 34
2314.39 30
2314.50 26
2314.62 23
2314.73 21
2314.84 19
2314.95 18
2315.06 18
2315.17 19
2315.28 21
2315.39 25
2315.50 30
2315.61 37
2315.72 45
2315.83 53
2315.94 61
2316.05 68
2316.16 73
2316.27 76
2316.38 77
2316.49 77
2316.60 77
2316.71 76
2316.82 76
2316.93 76
2317.04 75
2317.15 75
2317.27 75
2317.38 76
2317.49 77
2317.60 79
2317.71 80
2317.82 81
2317.93 81
2318.04 80
2318.15 78
2318.26 76
2318.37 75
2318.48 75
2318.59 77
2318.70 82
2318.81 91
2318.92 102
2319.03 116
2319.14 131
2319.25 145
2319.36 157
2319.47 165
2319.59 166
2319.70 161
2319.81 151
2319.92 136
2320.03 120
2320.14 104
2320.25 91
2320.36 82
2320.47 77
2320.58 74
2320.69 75
2320.80 76
2320.91 79
2321.02 81
2321.13 84
2321.24 87
2321.35 90
2321.46 92
2321.57 94
2321.69 94
2321.80 94
2321.91 92
2322.02 89
2322.13 85
2322.24 80
2322.35 76
2322.46 71
2322.57 68
2322.68 64
2322.79 59
2322.90 55
2323.01 49
2323.12 43
2323.23 37
2323.34 31
2323.45 25
2323.56 21
2323.68 19
2323.79 18
2323.90 18
2324.01 18
2324.12 19
2324.23 20
2324.34 21
2324.45 22
2324.56 23
2324.67 24
2324.78 24
2324.89 23
2325.00 21
2325.11 17
2325.22 12
2325.33 5
2325.45 0
2325.56 0
2325.67 0
2325.78 0
2325.89 0
2326.00 0
2326.11 0
2326.22 0
2326.33 2
2326.44 6
2326.55 9
2326.66 13
2326.77 16
2326.88 21
2326.99 27
2327.11 35
2327.22 44
2327.33 55
2327.44 65
2327.55 75
2327.66 82
2327.77 86
2327.88 88
2327.99 87
2328.10 86
2328.21 83
2328.32 81
2328.43 79
2328.54 78
2328.66 75
2328.77 72
2328.88 68
2328.99 62
2329.10 57
2329.21 51
2329.32 45
2329.43 41
2329.54 38
2329.65 38
2329.76 39
2329.87 42
2329.98 45
2330.09 48
2330.21 51
2330.32 52
2330.43 51
2330.54 48
2330.65 45
2330.76 42
2330.87 38
2330.98 36
2331.09 33
2331.20 30
2331.31 26
2331.42 20
2331.53 15
2331.65 9
2331.76 4
2331.87 2
2331.98 3
2332.09 7
2332.20 14
2332.31 22
2332.42 30
2332.53 37
2332.64 42
2332.75 44
2332.86 45
2332.98 45
2333.09 44
2333.20 43
2333.31 42
2333.42 41
2333.53 40
2333.64 40
2333.75 40
2333.86 40
2333.97 42
2334.08 44
2334.19 46
2334.31 49
2334.42 52
2334.53 55
2334.64 58
2334.75 59
2334.86 60
2334.97 59
2335.08 57
2335.19 55
2335.30 54
2335.41 54
2335.52 56
2335.64 59
2335.75 63
2335.86 67
2335.97 70
2336.08 70
2336.19 69
2336.30 65
2336.41 61
2336.52 58
2336.63 55
2336.74 55
2336.86 56
2336.97 58
2337.08 60
2337.19 62
2337.30 63
2337.41 63
2337.52 64
2337.63 64
2337.74 64
2337.85 63
2337.96 61
2338.08 57
2338.19 53
2338.30 48
2338.41 43
2338.52 39
2338.63 35
2338.74 33
2338.85 31
2338.96 30
2339.07 28
2339.19 24
2339.30 20
2339.41 15
2339.52 11
2339.63 8
2339.74 7
2339.85 9
2339.96 14
2340.07 21
2340.18 29
2340.30 37
2340.41 45
2340.52 51
2340.63 54
2340.74 56
2340.85 57
2340.96 56
2341.07 55
2341.18 53
2341.29 50
2341.41 47
2341.52 42
2341.63 36
2341.74 29
2341.85 22
2341.96 15
2342.07 9
2342.18 3
2342.29 0
2342.40 0
2342.52 0
2342.63 0
2342.74 0
2342.85 0
2342.96 2
2343.07 7
2343.18 14
2343.29 21
2343.40 29
2343.51 37
2343.63 42
2343.74 45
2343.85 45
2343.96 41
2344.07 33
2344.18 24
2344.29 13
2344.40 4
2344.51 0
2344.63 0
2344.74 0
2344.85 0
2344.96 0
2345.07 0
2345.18 1
2345.29 2
2345.40 3
2345.51 2
2345.63 2
2345.74 3
2345.85 3
2345.96 5
2346.07 7
2346.18 9
2346.29 11
2346.40 13
2346.51 15
2346.63 15
2346.74 16
2346.85 15
2346.96 14
2347.07 11
2347.18 9
2347.29 5
2347.40 2
2347.52 0
2347.63 0
2347.74 0
2347.85 0
2347.96 0
2348.07 0
2348.18 0
2348.29 0
2348.40 8
2348.52 15
2348.63 21
2348.74 24
2348.85 25
2348.96 26
2349.07 26
2349.18 25
2349.29 26
2349.41 26
2349.52 26
2349.63 24
2349.74 21
2349.85 18
2349.96 13
2350.07 9
2350.18 6
2350.30 5
2350.41 6
2350.52 9
2350.63 13
2350.74 20
2350.85 27
2350.96 34
2351.07 40
2351.19 45
2351.30 48
2351.41 49
2351.52 48
2351.63 46
2351.74 42
2351.85 38
2351.96 34
2352.08 30
2352.19 27
2352.30 24
2352.41 23
2352.52 23
2352.63 24
2352.74 28
2352.85 33
2352.97 38
2353.08 43
2353.19 47
2353.30 49
2353.41 49
2353.52 48
2353.63 45
2353.74 42
2353.86 39
2353.97 36
2354.08 33
2354.19 32
2354.30 31
2354.41 31
2354.52 31
2354.64 33
2354.75 35
2354.86 38
2354.97 42
2355.08 45
2355.19 48
2355.30 50
2355.41 52
2355.53 52
2355.64 51
2355.75 51
2355.86 51
2355.97 52
2356.08 54
2356.19 56
2356.31 59
2356.42 62
2356.53 63
2356.64 62
2356.75 59
2356.86 55
2356.97 51
2357.09 47
2357.20 44
2357.31 44
2357.42 45
2357.53 48
2357.64 52
2357.75 55
2357.87 57
2357.98 57
2358.09 55
2358.20 52
2358.31 49
2358.42 46
2358.53 45
2358.65 48
2358.76 52
2358.87 59
2358.98 67
2359.09 74
2359.20 81
2359.31 86
2359.43 90
2359.54 92
2359.65 94
2359.76 95
2359.87 96
2359.98 96
2360.09 95
2360.21 92
2360.32 88
2360.43 82
2360.54 75
2360.65 67
2360.76 60
2360.87 53
2360.99 48
2361.10 43
2361.21 40
2361.32 37
2361.43 35
2361.54 34
2361.65 34
2361.77 35
2361.88 38
2361.99 42
2362.10 47
2362.21 53
2362.32 58
2362.44 61
2362.55 61
2362.66 59
2362.77 56
2362.88 51
2362.99 47
2363.10 43
2363.22 40
2363.33 39
2363.44 39
2363.55 40
2363.66 42
2363.77 43
2363.89 45
2364.00 47
2364.11 49
2364.22 50
2364.33 52
2364.44 54
2364.55 57
2364.67 61
2364.78 65
2364.89 68
2365.00 71
2365.11 74
2365.22 75
2365.34 75
2365.45 74
2365.56 73
2365.67 72
2365.78 71
2365.89 72
2366.01 75
2366.12 80
2366.23 87
2366.34 95
2366.45 102
2366.56 108
2366.67 112
2366.79 112
2366.90 109
2367.01 104
2367.12 97
2367.23 91
2367.34 85
2367.46 80
2367.57 77
2367.68 76
2367.79 76
2367.90 76
2368.01 77
2368.13 78
2368.24 79
2368.35 80
2368.46 81
2368.57 82
2368.68 82
2368.80 82
2368.91 83
2369.02 85
2369.13 88
2369.24 93
2369.35 99
2369.47 106
2369.58 113
2369.69 119
2369.80 122
2369.91 123
2370.02 120
2370.14 115
2370.25 107
2370.36 99
2370.47 91
2370.58 85
2370.69 80
2370.81 76
2370.92 74
2371.03 72
2371.14 69
2371.25 67
2371.37 63
2371.48 60
2371.59 57
2371.70 53
2371.81 50
2371.92 46
2372.04 41
2372.15 36
2372.26 31
2372.37 25
2372.48 20
2372.59 15
2372.71 10
2372.82 6
2372.93 3
2373.04 0
2373.15 0
2373.26 0
2373.38 0
2373.49 0
2373.60 1
2373.71 3
2373.82 5
2373.94 5
2374.05 4
2374.16 3
2374.27 0
2374.38 0
2374.49 0
2374.61 0
2374.72 0
2374.83 0
2374.94 0
2375.05 3
2375.17 7
2375.28 12
2375.39 17
2375.50 23
2375.61 28
2375.72 32
2375.84 37
2375.95 40
2376.06 42
2376.17 44
2376.28 46
2376.40 47
2376.51 48
2376.62 49
2376.73 52
2376.84 55
2376.95 58
2377.07 62
2377.18 66
2377.29 69
2377.40 72
2377.51 74
2377.63 75
2377.74 75
2377.85 74
2377.96 71
2378.07 66
2378.19 61
2378.30 55
2378.41 51
2378.52 48
2378.63 48
2378.75 52
2378.86 57
2378.97 65
2379.08 73
2379.19 81
2379.30 88
2379.42 93
2379.53 98
2379.64 101
2379.75 104
2379.86 107
2379.98 111
2380.09 115
2380.20 120
2380.31 127
2380.42 134
2380.54 142
2380.65 150
2380.76 158
2380.87 165
2380.98 169
2381.10 171
2381.21 170
2381.32 166
2381.43 161
2381.54 155
2381.66 149
2381.77 145
2381.88 142
2381.99 139
2382.10 136
2382.22 133
2382.33 129
2382.44 125
2382.55 122
2382.66 120
2382.78 120
2382.89 121
2383.00 121
2383.11 120
2383.22 117
2383.34 111
2383.45 103
2383.56 96
2383.67 90
2383.78 87
2383.90 87
2384.01 91
2384.12 96
2384.23 102
2384.34 106
2384.46 109
2384.57 109
2384.68 108
2384.79 106
2384.90 104
2385.02 103
2385.13 101
2385.24 100
2385.35 98
2385.46 95
2385.58 92
2385.69 88
2385.80 85
2385.91 81
2386.02 79
2386.14 77
2386.25 76
2386.36 76
2386.47 76
2386.58 77
2386.70 77
2386.81 78
2386.92 77
2387.03 76
2387.15 72
2387.26 67
2387.37 61
2387.48 55
2387.59 48
2387.71 44
2387.82 42
2387.93 42
2388.04 44
2388.15 47
2388.27 50
2388.38 53
2388.49 54
2388.60 52
2388.71 49
2388.83 45
2388.94 39
2389.05 35
2389.16 30
2389.28 27
2389.39 25
2389.50 24
2389.61 24
2389.72 24
2389.84 24
2389.95 25
2390.06 26
2390.17 27
2390.29 30
2390.40 34
2390.51 38
2390.62 44
2390.73 50
2390.85 57
2390.96 63
2391.07 69
2391.18 74
2391.29 79
2391.41 82
2391.52 85
2391.63 89
2391.74 93
2391.86 100
2391.97 107
2392.08 115
2392.19 122
2392.30 128
2392.42 132
2392.53 134
2392.64 134
2392.75 134
2392.87 135
2392.98 137
2393.09 141
2393.20 146
2393.31 152
2393.43 157
2393.54 161
2393.65 163
2393.76 163
2393.88 161
2393.99 157
2394.10 152
2394.21 147
2394.33 142
2394.44 138
2394.55 134
2394.66 130
2394.77 127
2394.89 123
2395.00 120
2395.11 116
2395.22 113
2395.34 111
2395.45 111
2395.56 113
2395.67 118
2395.78 123
2395.90 128
2396.01 132
2396.12 134
2396.23 134
2396.35 133
2396.46 132
2396.57 131
2396.68 132
2396.80 134
2396.91 136
2397.02 136
2397.13 134
2397.24 131
2397.36 125
2397.47 119
2397.58 112
2397.69 107
2397.81 104
2397.92 102
2398.03 101
2398.14 101
2398.26 102
2398.37 103
2398.48 104
2398.59 106
2398.71 108
2398.82 110
2398.93 113
2399.04 116
2399.16 120
2399.27 123
2399.38 127
2399.49 129
2399.60 129
2399.72 127
2399.83 123
2399.94 117
2400.05 110
2400.17 102
2400.28 95
2400.39 88
2400.50 83
2400.62 80
2400.73 79
2400.84 79
2400.95 80
2401.07 81
2401.18 81
2401.29 81
2401.40 80
2401.52 80
2401.63 79
2401.74 81
2401.85 83
2401.97 88
2402.08 94
2402.19 100
2402.30 104
2402.42 107
2402.53 107
2402.64 105
2402.75 101
2402.87 96
2402.98 90
2403.09 84
2403.20 79
2403.32 75
2403.43 72
2403.54 70
2403.65 69
2403.77 68
2403.88 66
2403.99 64
2404.10 61
2404.21 58
2404.33 55
2404.44 53
2404.55 54
2404.67 57
2404.78 63
2404.89 70
2405.00 77
2405.12 83
2405.23 87
2405.34 88
2405.45 86
2405.57 82
2405.68 77
2405.79 72
2405.90 68
2406.02 65
2406.13 63
2406.24 61
2406.35 60
2406.47 60
2406.58 59
2406.69 59
2406.80 60
2406.92 60
2407.03 59
2407.14 59
2407.25 59
2407.37 59
2407.48 61
2407.59 64
2407.70 69
2407.82 74
2407.93 79
2408.04 83
2408.15 85
2408.27 85
2408.38 82
2408.49 76
2408.60 69
2408.72 61
2408.83 53
2408.94 47
2409.05 41
2409.17 38
2409.28 37
2409.39 37
2409.51 37
2409.62 37
2409.73 36
2409.84 34
2409.96 31
2410.07 27
2410.18 22
2410.29 18
2410.41 13
2410.52 9
2410.63 6
2410.74 2
2410.86 0
2410.97 0
2411.08 0
2411.20 0
2411.31 0
2411.42 0
2411.53 0
2411.65 0
2411.76 2
2411.87 11
2411.98 19
2412.10 27
2412.21 34
2412.32 39
2412.43 42
2412.55 44
2412.66 43
2412.77 42
2412.89 41
2413.00 40
2413.11 39
2413.22 38
2413.34 36
2413.45 33
2413.56 28
2413.67 23
2413.79 17
2413.90 11
2414.01 7
2414.13 5
2414.24 4
2414.35 5
2414.46 6
2414.58 8
2414.69 10
2414.80 13
2414.91 16
2415.03 19
2415.14 24
2415.25 29
2415.37 34
2415.48 40
2415.59 46
2415.70 53
2415.82 61
2415.93 71
2416.04 83
2416.15 97
2416.27 112
2416.38 128
2416.49 142
2416.61 153
2416.72 160
2416.83 165
2416.94 166
2417.06 165
2417.17 163
2417.28 160
2417.40 157
2417.51 155
2417.62 154
2417.73 152
2417.85 151
2417.96 151
2418.07 150
2418.19 148
2418.30 146
2418.41 142
2418.52 137
2418.64 131
2418.75 125
2418.86 118
2418.98 111
2419.09 106
2419.20 100
2419.31 96
2419.43 91
2419.54 88
2419.65 85
2419.77 82
2419.88 80
2419.99 80
2420.10 80
2420.22 81
2420.33 82
2420.44 82
2420.56 82
2420.67 81
2420.78 80
2420.89 79
2421.01 79
2421.12 80
2421.23 82
2421.35 83
2421.46 83
2421.57 80
2421.68 76
2421.80 68
2421.91 60
2422.02 51
2422.14 43
2422.25 37
2422.36 33
2422.47 33
2422.59 34
2422.70 38
2422.81 41
2422.93 44
2423.04 45
2423.15 43
2423.27 40
2423.38 37
2423.49 34
2423.60 32
2423.72 33
2423.83 34
2423.94 37
2424.06 38
2424.17 38
2424.28 35
2424.39 29
2424.51 21
2424.62 12
2424.73 4
2424.85 0
2424.96 0
2425.07 0
2425.19 2
2425.30 8
2425.41 15
2425.52 22
2425.64 27
2425.75 31
2425.86 34
2425.98 35
2426.09 37
2426.20 40
2426.32 44
2426.43 49
2426.54 54
2426.65 59
2426.77 62
2426.88 62
2426.99 60
2427.11 56
2427.22 50
2427.33 45
2427.45 41
2427.56 38
2427.67 37
2427.79 38
2427.90 39
2428.01 40
2428.12 40
2428.24 39
2428.35 36
2428.46 31
2428.58 27
2428.69 22
2428.80 18
2428.92 15
2429.03 14
2429.14 13
2429.26 12
2429.37 11
2429.48 11
2429.59 11
2429.71 11
2429.82 13
2429.93 16
2430.05 20
2430.16 24
2430.27 27
2430.39 29
2430.50 30
2430.61 30
2430.73 28
2430.84 25
2430.95 23
2431.06 22
2431.18 22
2431.29 23
2431.40 26
2431.52 30
2431.63 36
2431.74 43
2431.86 51
2431.97 57
2432.08 63
2432.20 65
2432.31 65
2432.42 62
2432.54 57
2432.65 50
2432.76 43
2432.88 38
2432.99 35
2433.10 35
2433.21 36
2433.33 39
2433.44 42
2433.55 45
2433.67 47
2433.78 48
2433.89 50
2434.01 51
2434.12 52
2434.23 54
2434.35 56
2434.46 59
2434.57 61
2434.69 62
2434.80 63
2434.91 62
2435.03 60
2435.14 57
2435.25 52
2435.37 47
2435.48 42
2435.59 36
2435.71 31
2435.82 26
2435.93 22
2436.05 19
2436.16 17
2436.27 15
2436.38 15
2436.50 14
2436.61 14
2436.72 13
2436.84 12
2436.95 9
2437.06 5
2437.18 1
2437.29 0
2437.40 0
2437.52 0
2437.63 0
2437.74 0
2437.86 0
2437.97 0
2438.08 1
2438.20 4
2438.31 7
2438.42 8
2438.54 8
2438.65 7
2438.76 4
2438.88 1
2438.99 0
2439.10 0
2439.22 0
2439.33 0
2439.44 0
2439.56 0
2439.67 1
2439.78 4
2439.90 5
2440.01 6
2440.12 7
2440.24 6
2440.35 5
2440.46 5
2440.58 4
2440.69 3
2440.80 3
2440.92 2
2441.03 1
2441.14 0
2441.26 1
2441.37 3
2441.48 6
2441.60 10
2441.71 14
2441.82 18
2441.94 20
2442.05 19
2442.16 17
2442.28 14
2442.39 9
2442.50 5
2442.62 2
2442.73 0
2442.84 1
2442.96 2
2443.07 6
2443.18 10
2443.30 14
2443.41 17
2443.53 20
2443.64 21
2443.75 22
2443.87 23
2443.98 24
2444.09 27
2444.21 31
2444.32 36
2444.43 41
2444.55 45
2444.66 49
2444.77 51
2444.89 53
2445.00 53
2445.11 52
2445.23 52
2445.34 51
2445.45 52
2445.57 55
2445.68 60
2445.79 67
2445.91 76
2446.02 86
2446.13 95
2446.25 103
2446.36 108
2446.47 110
2446.59 109
2446.70 106
2446.82 102
2446.93 97
2447.04 92
2447.16 87
2447.27 84
2447.38 83
2447.50 83
2447.61 85
2447.72 87
2447.84 91
2447.95 94
2448.06 95
2448.18 96
2448.29 94
2448.40 91
2448.52 88
2448.63 85
2448.75 82
2448.86 81
2448.97 82
2449.09 83
2449.20 84
2449.31 85
2449.43 83
2449.54 80
2449.65 75
2449.77 69
2449.88 61
2449.99 54
2450.11 47
2450.22 40
2450.33 35
2450.45 29
2450.56 25
2450.68 21
2450.79 18
2450.90 16
2451.02 15
2451.13 14
2451.24 14
2451.36 16
2451.47 18
2451.58 23
2451.70 28
2451.81 36
2451.93 44
2452.04 52
2452.15 61
2452.27 70
2452.38 77
2452.49 84
2452.61 90
2452.72 94
2452.83 97
2452.95 98
2453.06 99
2453.18 98
2453.29 97
2453.40 95
2453.52 93
2453.63 91
2453.74 89
2453.86 86
2453.97 82
2454.08 78
2454.20 74
2454.31 70
2454.43 67
2454.54 65
2454.65 65
2454.77 65
2454.88 66
2454.99 67
2455.11 67
2455.22 66
2455.33 63
2455.45 59
2455.56 53
2455.68 48
2455.79 42
2455.90 38
2456.02 34
2456.13 32
2456.24 31
2456.36 31
2456.47 31
2456.59 30
2456.70 30
2456.81 29
2456.93 28
2457.04 28
2457.15 28
2457.27 28
2457.38 28
2457.50 27
2457.61 25
2457.72 22
2457.84 17
2457.95 12
2458.06 5
2458.18 0
2458.29 0
2458.41 0
2458.52 0
2458.63 0
2458.75 3
2458.86 8
2458.97 14
2459.09 18
2459.20 21
2459.32 22
2459.43 21
2459.54 20
2459.66 19
2459.77 18
2459.88 19
2460.00 21
2460.11 23
2460.23 24
2460.34 25
2460.45 24
2460.57 22
2460.68 20
2460.80 18
2460.91 18
2461.02 19
2461.14 20
2461.25 22
2461.36 23
2461.48 23
2461.59 22
2461.71 20
2461.82 17
2461.93 15
2462.05 14
2462.16 14
2462.27 16
2462.39 18
2462.50 20
2462.62 22
2462.73 23
2462.84 23
2462.96 22
2463.07 22
2463.19 22
2463.30 24
2463.41 26
2463.53 31
2463.64 36
2463.76 42
2463.87 48
2463.98 55
2464.10 61
2464.21 67
2464.32 71
2464.44 74
2464.55 75
2464.67 75
2464.78 72
2464.89 68
2465.01 64
2465.12 61
2465.24 60
2465.35 61
2465.46 65
2465.58 70
2465.69 76
2465.81 81
2465.92 84
2466.03 85
2466.15 84
2466.26 81
2466.38 77
2466.49 72
2466.60 67
2466.72 62
2466.83 58
2466.95 54
2467.06 51
2467.17 48
2467.29 44
2467.40 40
2467.51 35
2467.63 31
2467.74 26
2467.86 24
2467.97 24
2468.08 26
2468.20 31
2468.31 38
2468.43 45
2468.54 52
2468.65 57
2468.77 59
2468.88 59
2469.00 57
2469.11 54
2469.22 50
2469.34 47
2469.45 45
2469.57 43
2469.68 42
2469.79 41
2469.91 39
2470.02 37
2470.14 35
2470.25 31
2470.37 28
2470.48 25
2470.59 24
2470.71 24
2470.82 26
2470.94 29
2471.05 34
2471.16 41
2471.28 47
2471.39 53
2471.51 57
2471.62 61
2471.73 62
2471.85 63
2471.96 62
2472.08 60
2472.19 58
2472.30 54
2472.42 50
2472.53 45
2472.65 40
2472.76 34
2472.87 28
2472.99 23
2473.10 19
2473.22 16
2473.33 15
2473.45 17
2473.56 20
2473.67 24
2473.79 30
2473.90 34
2474.02 38
2474.13 41
2474.24 42
2474.36 41
2474.47 40
2474.59 37
2474.70 35
2474.81 32
2474.93 30
2475.04 28
2475.16 26
2475.27 23
2475.39 20
2475.50 15
2475.61 10
2475.73 3
2475.84 0
2475.96 0
2476.07 0
2476.18 0
2476.30 0
2476.41 0
2476.53 0
2476.64 0
2476.76 5
2476.87 14
2476.98 22
2477.10 29
2477.21 34
2477.33 38
2477.44 40
2477.55 41
2477.67 41
2477.78 40
2477.90 38
2478.01 37
2478.13 35
2478.24 33
2478.35 31
2478.47 29
2478.58 26
2478.70 22
2478.81 17
2478.93 13
2479.04 9
2479.15 5
2479.27 3
2479.38 1
2479.50 0
2479.61 0
2479.73 0
2479.84 0
2479.95 0
2480.07 0
2480.18 3
2480.30 7
2480.41 12
2480.53 16
2480.64 19
2480.75 21
2480.87 22
2480.98 22
2481.10 24
2481.21 26
2481.33 30
2481.44 33
2481.55 37
2481.67 39
2481.78 41
2481.90 40
2482.01 39
2482.13 38
2482.24 37
2482.35 37
2482.47 37
2482.58 39
2482.70 41
2482.81 44
2482.93 46
2483.04 48
2483.15 49
2483.27 49
2483.38 49
2483.50 49
2483.61 49
2483.73 49
2483.84 49
2483.95 49
2484.07 49
2484.18 48
2484.30 47
2484.41 47
2484.53 48
2484.64 49
2484.76 52
2484.87 55
2484.98 58
2485.10 60
2485.21 60
2485.33 59
2485.44 55
2485.56 50
2485.67 44
2485.78 38
2485.90 31
2486.01 25
2486.13 18
2486.24 13
2486.36 8
2486.47 6
2486.59 5
2486.70 6
2486.81 8
2486.93 10
2487.04 13
2487.16 14
2487.27 14
2487.39 13
2487.50 12
2487.62 11
2487.73 11
2487.84 14
2487.96 17
2488.07 22
2488.19 27
2488.30 30
2488.42 32
2488.53 32
2488.65 30
2488.76 26
2488.87 20
2488.99 15
2489.10 10
2489.22 6
2489.33 4
2489.45 4
2489.56 5
2489.68 7
2489.79 9
2489.90 11
2490.02 12
2490.13 13
2490.25 15
2490.36 17
2490.48 21
2490.59 26
2490.71 31
2490.82 36
2490.93 41
2491.05 43
2491.16 44
2491.28 43
2491.39 41
2491.51 38
2491.62 34
2491.74 31
2491.85 29
2491.97 27
2492.08 27
2492.19 29
2492.31 32
2492.42 38
2492.54 45
2492.65 52
2492.77 60
2492.88 67
2493.00 72
2493.11 75
2493.23 76
2493.34 74
2493.45 70
2493.57 64
2493.68 57
2493.80 51
2493.91 46
2494.03 43
2494.14 42
2494.26 43
2494.37 47
2494.49 52
2494.60 58
2494.72 65
2494.83 71
2494.94 77
2495.06 82
2495.17 86
2495.29 90
2495.40 94
2495.52 98
2495.63 102
2495.75 108
2495.86 114
2495.98 122
2496.09 129
2496.21 137
2496.32 143
2496.43 149
2496.55 153
2496.66 155
2496.78 155
2496.89 153
2497.01 148
2497.12 140
2497.24 131
2497.35 121
2497.47 111
2497.58 102
2497.70 95
2497.81 89
2497.93 85
2498.04 82
2498.15 80
2498.27 78
2498.38 76
2498.50 73
2498.61 70
2498.73 65
2498.84 59
2498.96 52
2499.07 45
2499.19 39
2499.30 34
2499.42 33
2499.53 34
2499.65 39
2499.76 46
2499.88 55
2499.99 65
2500.10 73
2500.22 80
2500.33 85
2500.45 88
2500.56 89
2500.68 88
2500.79 85
2500.91 82
2501.02 78
2501.14 74
2501.25 70
2501.37 65
2501.48 60
2501.60 56
2501.71 53
2501.83 50
2501.94 49
2502.06 48
2502.17 49
2502.28 50
2502.40 51
2502.51 52
2502.63 53
2502.74 53
2502.86 52
2502.97 51
2503.09 49
2503.20 47
2503.32 45
2503.43 43
2503.55 40
2503.66 38
2503.78 35
2503.89 32
2504.01 29
2504.12 27
2504.24 26
2504.35 25
2504.47 26
2504.58 30
2504.70 34
2504.81 41
2504.93 48
2505.04 56
2505.15 63
2505.27 68
2505.38 71
2505.50 73
2505.61 72
2505.73 71
2505.84 69
2505.96 68
2506.07 67
2506.19 68
2506.30 70
2506.42 73
2506.53 75
2506.65 77
2506.76 78
2506.88 79
2506.99 78
2507.11 76
2507.22 73
2507.34 70
2507.45 68
2507.57 65
2507.68 63
2507.80 60
2507.91 58
2508.03 54
2508.14 50
2508.26 47
2508.37 44
2508.49 43
2508.60 44
2508.72 47
2508.83 51
2508.95 57
2509.06 62
2509.18 66
2509.29 67
2509.41 67
2509.52 65
2509.64 62
2509.75 58
2509.87 54
2509.98 50
2510.10 46
2510.21 42
2510.33 39
2510.44 36
2510.56 34
2510.67 33
2510.79 34
2510.90 35
2511.02 37
2511.13 38
2511.25 38
2511.36 37
2511.48 35
2511.59 31
2511.71 27
2511.82 22
2511.94 19
2512.05 16
2512.17 14
2512.28 13
2512.40 11
2512.51 10
2512.63 8
2512.74 6
2512.86 4
2512.97 2
2513.09 0
2513.20 0
2513.32 0
2513.43 0
2513.55 0
2513.66 0
2513.78 0
2513.89 0
2514.01 1
2514.12 8
2514.24 16
2514.35 24
2514.47 32
2514.58 38
2514.70 44
2514.81 48
2514.93 51
2515.04 53
2515.16 55
2515.27 55
2515.39 55
2515.50 53
2515.62 48
2515.73 42
2515.85 34
2515.96 25
2516.08 16
2516.19 8
2516.31 2
2516.42 0
2516.54 0
2516.65 0
2516.77 0
2516.88 0
2517.00 0
2517.11 3
2517.23 8
2517.34 14
2517.46 20
2517.57 24
2517.69 28
2517.80 29
2517.92 29
2518.03 28
2518.15 26
2518.26 25
2518.38 25
2518.49 25
2518.61 27
2518.72 29
2518.84 31
2518.95 32
2519.07 34
2519.19 34
2519.30 35
2519.42 34
2519.53 33
2519.65 31
2519.76 29
2519.88 26
2519.99 24
2520.11 22
2520.22 21
2520.34 20
2520.45 21
2520.57 22
2520.68 23
2520.80 24
2520.91 25
2521.03 27
2521.14 30
2521.26 33
2521.37 37
2521.49 42
2521.60 47
2521.72 51
2521.83 54
2521.95 55
2522.06 53
2522.18 49
2522.30 45
2522.41 40
2522.53 35
2522.64 33
2522.76 32
2522.87 33
2522.99 35
2523.10 37
2523.22 41
2523.33 45
2523.45 49
2523.56 53
2523.68 58
2523.79 63
2523.91 67
2524.02 70
2524.14 71
2524.25 71
2524.37 69
2524.49 67
2524.60 65
2524.72 63
2524.83 63
2524.95 63
2525.06 65
2525.18 66
2525.29 68
2525.41 69
2525.52 69
2525.64 68
2525.75 67
2525.87 67
2525.98 67
2526.10 68
2526.21 70
2526.33 72
2526.45 75
2526.56 78
2526.68 81
2526.79 82
2526.91 82
2527.02 81
2527.14 77
2527.25 71
2527.37 64
2527.48 55
2527.60 45
2527.71 36
2527.83 28
2527.94 22
2528.06 19
2528.18 18
2528.29 19
2528.41 22
2528.52 27
2528.64 32
2528.75 38
2528.87 44
2528.98 48
2529.10 52
2529.21 54
2529.33 54
2529.44 53
2529.56 50
2529.68 45
2529.79 39
2529.91 32
2530.02 26
2530.14 21
2530.25 16
2530.37 13
2530.48 11
2530.60 11
2530.71 12
2530.83 14
2530.95 18
2531.06 22
2531.18 26
2531.29 31
2531.41 36
2531.52 40
2531.64 44
2531.75 46
2531.87 48
2531.98 48
2532.10 47
2532.22 44
2532.33 39
2532.45 33
2532.56 26
2532.68 20
2532.79 16
2532.91 14
2533.02 14
2533.14 17
2533.25 22
2533.37 28
2533.49 33
2533.60 39
2533.72 44
2533.83 48
2533.95 52
2534.06 55
2534.18 58
2534.29 60
2534.41 62
2534.52 62
2534.64 62
2534.76 61
2534.87 61
2534.99 61
2535.10 62
2535.22 63
2535.33 65
2535.45 66
2535.56 65
2535.68 63
2535.80 59
2535.91 54
2536.03 48
2536.14 43
2536.26 39
2536.37 37
2536.49 35
2536.60 35
2536.72 35
2536.84 35
2536.95 36
2537.07 36
2537.18 36
2537.30 37
2537.41 38
2537.53 40
2537.64 42
2537.76 43
2537.88 43
2537.99 41
2538.11 38
2538.22 34
2538.34 29
2538.45 23
2538.57 18
2538.69 15
2538.80 12
2538.92 11
2539.03 12
2539.15 13
2539.26 15
2539.38 16
2539.49 16
2539.61 14
2539.73 9
2539.84 3
2539.96 0
2540.07 0
2540.19 0
2540.30 0
2540.42 0
2540.54 0
2540.65 0
2540.77 1
2540.88 9
2541.00 15
2541.11 19
2541.23 22
2541.34 23
2541.46 24
2541.58 26
2541.69 28
2541.81 31
2541.92 34
2542.04 36
2542.15 36
2542.27 33
2542.39 29
2542.50 23
2542.62 17
2542.73 13
2542.85 10
2542.96 10
2543.08 13
2543.20 18
2543.31 25
2543.43 33
2543.54 42
2543.66 50
2543.77 59
2543.89 66
2544.01 72
2544.12 76
2544.24 78
2544.35 77
2544.47 76
2544.58 74
2544.70 72
2544.82 73
2544.93 76
2545.05 81
2545.16 87
2545.28 95
2545.39 102
2545.51 109
2545.63 114
2545.74 117
2545.86 118
2545.97 117
2546.09 114
2546.21 110
2546.32 106
2546.44 102
2546.55 99
2546.67 98
2546.78 98
2546.90 100
2547.02 101
2547.13 103
2547.25 103
2547.36 103
2547.48 102
2547.59 101
2547.71 100
2547.83 99
2547.94 97
2548.06 95
2548.17 91
2548.29 85
2548.41 76
2548.52 67
2548.64 58
2548.75 50
2548.87 45
2548.98 44
2549.10 45
2549.22 49
2549.33 53
2549.45 58
2549.56 60
2549.68 61
2549.80 60
2549.91 58
2550.03 55
2550.14 52
2550.26 50
2550.37 49
2550.49 49
2550.61 51
2550.72 53
2550.84 57
2550.95 61
2551.07 64
2551.19 67
2551.30 69
2551.42 69
2551.53 69
2551.65 68
2551.77 68
2551.88 69
2552.00 70
2552.11 74
2552.23 78
2552.35 84
2552.46 91
2552.58 98
2552.69 104
2552.81 109
2552.92 112
2553.04 113
2553.16 111
2553.27 106
2553.39 99
2553.50 91
2553.62 82
2553.74 74
2553.85 67
2553.97 61
2554.08 55
2554.20 50
2554.32 45
2554.43 41
2554.55 36
2554.66 32
2554.78 30
2554.90 28
2555.01 28
2555.13 29
2555.24 31
2555.36 33
2555.48 37
2555.59 41
2555.71 45
2555.82 50
2555.94 54
2556.06 58
2556.17 62
2556.29 65
2556.40 67
2556.52 69
2556.64 70
2556.75 72
2556.87 73
2556.98 74
2557.10 73
2557.22 71
2557.33 67
2557.45 61
2557.56 54
2557.68 49
2557.80 44
2557.91 43
2558.03 44
2558.14 47
2558.26 50
2558.38 53
2558.49 54
2558.61 52
2558.72 49
2558.84 43
2558.96 38
2559.07 32
2559.19 28
2559.30 26
2559.42 24
2559.54 23
2559.65 23
2559.77 23
2559.89 24
2560.00 26
2560.12 28
2560.23 31
2560.35 33
2560.47 35
2560.58 37
2560.70 39
2560.81 41
2560.93 42
2561.05 44
2561.16 46
2561.28 47
2561.39 48
2561.51 48
2561.63 46
2561.74 43
2561.86 40
2561.98 35
2562.09 32
2562.21 29
2562.32 28
2562.44 29
2562.56 32
2562.67 36
2562.79 42
2562.90 49
2563.02 56
2563.14 63
2563.25 68
2563.37 72
2563.49 75
2563.60 76
2563.72 75
2563.83 74
2563.95 73
2564.07 71
2564.18 70
2564.30 68
2564.41 66
2564.53 65
2564.65 65
2564.76 65
2564.88 66
2565.00 68
2565.11 71
2565.23 75
2565.34 78
2565.46 79
2565.58 80
2565.69 79
2565.81 77
2565.93 75
2566.04 72
2566.16 70
2566.27 67
2566.39 64
2566.51 61
2566.62 56
2566.74 51
2566.86 45
2566.97 39
2567.09 35
2567.20 31
2567.32 30
2567.44 29
2567.55 28
2567.67 27
2567.79 24
2567.90 19
2568.02 14
2568.13 10
2568.25 8
2568.37 8
2568.48 12
2568.60 18
2568.72 26
2568.83 34
2568.95 41
2569.06 46
2569.18 49
2569.30 51
2569.41 51
2569.53 51
2569.65 51
2569.76 52
2569.88 53
2570.00 54
2570.11 55
2570.23 55
2570.34 55
2570.46 53
2570.58 52
2570.69 50
2570.81 48
2570.93 45
2571.04 43
2571.16 39
2571.27 35
2571.39 32
2571.51 30
2571.62 29
2571.74 30
2571.86 33
2571.97 36
2572.09 39
2572.21 42
2572.32 43
2572.44 45
2572.55 46
2572.67 47
2572.79 48
2572.90 50
2573.02 52
2573.14 54
2573.25 56
2573.37 57
2573.49 59
2573.60 60
2573.72 62
2573.83 63
2573.95 63
2574.07 62
2574.18 60
2574.30 58
2574.42 56
2574.53 54
2574.65 53
2574.77 53
2574.88 54
2575.00 56
2575.12 59
2575.23 62
2575.35 65
2575.46 68
2575.58 71
2575.70 74
2575.81 77
2575.93 78
2576.05 78
2576.16 78
2576.28 75
2576.40 73
2576.51 69
2576.63 66
2576.75 63
2576.86 60
2576.98 57
2577.10 54
2577.21 50
2577.33 46
2577.44 41
2577.56 38
2577.68 36
2577.79 36
2577.91 37
2578.03 39
2578.14 43
2578.26 46
2578.38 49
2578.49 52
2578.61 55
2578.73 57
2578.84 60
2578.96 63
2579.08 67
2579.19 70
2579.31 72
2579.43 74
2579.54 73
2579.66 72
2579.78 69
2579.89 67
2580.01 64
2580.12 63
2580.24 64
2580.36 66
2580.47 69
2580.59 73
2580.71 77
2580.82 82
2580.94 86
2581.06 91
2581.17 95
2581.29 100
2581.41 105
2581.52 110
2581.64 115
2581.76 118
2581.87 119
2581.99 119
2582.11 117
2582.22 114
2582.34 111
2582.46 108
2582.57 106
2582.69 105
2582.81 105
2582.92 105
2583.04 106
2583.16 107
2583.27 108
2583.39 108
2583.51 107
2583.62 105
2583.74 103
2583.86 101
2583.97 98
2584.09 96
2584.21 93
2584.32 91
2584.44 88
2584.56 86
2584.67 85
2584.79 84
2584.91 86
2585.02 88
2585.14 91
2585.26 94
2585.37 95
2585.49 95
2585.61 93
2585.72 89
2585.84 86
2585.96 85
2586.07 85
2586.19 86
2586.31 88
2586.42 90
2586.54 90
2586.66 89
2586.77 86
2586.89 82
2587.01 77
2587.12 71
2587.24 65
2587.36 58
2587.47 51
2587.59 43
2587.71 35
2587.82 28
2587.94 21
2588.06 16
2588.17 13
2588.29 11
2588.41 10
2588.52 10
2588.64 11
2588.76 13
2588.87 16
2588.99 20
2589.11 23
2589.22 25
2589.34 26
2589.46 24
2589.57 21
2589.69 17
2589.81 13
2589.92 9
2590.04 6
2590.16 4
2590.27 4
2590.39 4
2590.51 4
2590.62 4
2590.74 3
2590.86 2
2590.98 1
2591.09 0
2591.21 0
2591.33 0
2591.44 0
2591.56 0
2591.68 0
2591.79 0
2591.91 0
2592.03 0
2592.14 4
2592.26 9
2592.38 15
2592.49 22
2592.61 28
2592.73 33
2592.84 36
2592.96 38
2593.08 38
2593.19 37
2593.31 35
2593.43 34
2593.55 34
2593.66 34
2593.78 34
2593.90 33
2594.01 31
2594.13 28
2594.25 24
2594.36 20
2594.48 17
2594.60 17
2594.71 20
2594.83 25
2594.95 32
2595.06 40
2595.18 48
2595.30 56
2595.42 63
2595.53 69
2595.65 74
2595.77 77
2595.88 77
2596.00 76
2596.12 73
2596.23 70
2596.35 67
2596.47 65
2596.58 64
2596.70 65
2596.82 66
2596.93 67
2597.05 67
2597.17 67
2597.29 66
2597.40 64
2597.52 63
2597.64 61
2597.75 60
2597.87 59
2597.99 59
2598.10 59
2598.22 60
2598.34 62
2598.46 64
2598.57 68
2598.69 71
2598.81 74
2598.92 77
2599.04 78
2599.16 76
2599.27 73
2599.39 68
2599.51 60
2599.62 52
2599.74 45
2599.86 38
2599.98 34
2600.09 32
2600.21 33
2600.33 35
2600.44 39
2600.56 42
2600.68 44
2600.79 45
2600.91 45
2601.03 44
2601.15 44
2601.26 44
2601.38 45
2601.50 47
2601.61 51
2601.73 55
2601.85 60
2601.97 64
2602.08 67
2602.20 69
2602.32 69
2602.43 67
2602.55 64
2602.67 60
2602.78 55
2602.90 51
2603.02 47
2603.14 44
2603.25 42
2603.37 42
2603.49 42
2603.60 44
2603.72 46
2603.84 47
2603.96 48
2604.07 48
2604.19 46
2604.31 44
2604.42 41
2604.54 39
2604.66 38
2604.77 38
2604.89 39
2605.01 42
2605.13 46
2605.24 49
2605.36 52
2605.48 54
2605.59 56
2605.71 58
2605.83 60
2605.95 62
2606.06 66
2606.18 70
2606.30 74
2606.41 77
2606.53 78
2606.65 77
2606.77 73
2606.88 68
2607.00 63
2607.12 59
2607.23 56
2607.35 55
2607.47 54
2607.59 55
2607.70 55
2607.82 55
2607.94 53
2608.05 52
2608.17 51
2608.29 51
2608.41 52
2608.52 55
2608.64 59
2608.76 64
2608.88 69
2608.99 74
2609.11 78
2609.23 81
2609.34 82
2609.46 82
2609.58 80
2609.70 75
2609.81 68
2609.93 60
2610.05 51
2610.16 42
2610.28 34
2610.40 29
2610.52 28
2610.63 30
2610.75 35
2610.87 42
2610.99 50
2611.10 58
2611.22 64
2611.34 68
2611.45 70
2611.57 70
2611.69 69
2611.81 68
2611.92 67
2612.04 68
2612.16 70
2612.27 73
2612.39 77
2612.51 81
2612.63 86
2612.74 91
2612.86 95
2612.98 98
2613.10 100
2613.21 100
2613.33 99
2613.45 95
2613.57 90
2613.68 85
2613.80 79
2613.92 74
2614.03 71
2614.15 68
2614.27 66
2614.39 63
2614.50 61
2614.62 59
2614.74 58
2614.86 59
2614.97 61
2615.09 67
2615.21 75
2615.32 84
2615.44 95
2615.56 104
2615.68 113
2615.79 118
2615.91 122
2616.03 122
2616.15 121
2616.26 117
2616.38 113
2616.50 106
2616.62 99
2616.73 92
2616.85 85
2616.97 79
2617.09 74
2617.20 71
2617.32 70
2617.44 70
2617.55 71
2617.67 72
2617.79 72
2617.91 73
2618.02 73
2618.14 73
2618.26 75
2618.38 76
2618.49 79
2618.61 82
2618.73 86
2618.85 89
2618.96 92
2619.08 95
2619.20 97
2619.32 98
2619.43 97
2619.55 95
2619.67 91
2619.79 85
2619.90 78
2620.02 71
2620.14 65
2620.26 59
2620.37 56
2620.49 53
2620.61 52
2620.73 52
2620.84 53
2620.96 53
2621.08 53
2621.20 53
2621.31 52
2621.43 51
2621.55 50
2621.67 49
2621.78 49
2621.90 49
2622.02 51
2622.14 52
2622.25 54
2622.37 56
2622.49 57
2622.61 56
2622.72 54
2622.84 51
2622.96 48
2623.08 44
2623.19 40
2623.31 35
2623.43 31
2623.55 28
2623.66 24
2623.78 20
2623.90 15
2624.02 11
2624.13 8
2624.25 5
2624.37 4
2624.49 5
2624.60 8
2624.72 12
2624.84 16
2624.96 20
2625.07 23
2625.19 25
2625.31 25
2625.43 25
2625.54 25
2625.66 26
2625.78 27
2625.90 28
2626.01 30
2626.13 31
2626.25 32
2626.37 31
2626.48 31
2626.60 29
2626.72 28
2626.84 26
2626.95 24
2627.07 23
2627.19 21
2627.31 20
2627.42 20
2627.54 20
2627.66 23
2627.78 27
2627.90 32
2628.01 40
2628.13 48
2628.25 56
2628.37 63
2628.48 67
2628.60 69
2628.72 68
2628.84 66
2628.95 62
2629.07 59
2629.19 58
2629.31 58
2629.42 59
2629.54 62
2629.66 66
2629.78 68
2629.90 70
2630.01 69
2630.13 68
2630.25 65
2630.37 62
2630.48 60
2630.60 59
2630.72 58
2630.84 57
2630.95 56
2631.07 53
2631.19 49
2631.31 43
2631.43 36
2631.54 29
2631.66 22
2631.78 17
2631.90 14
2632.01 13
2632.13 13
2632.25 14
2632.37 14
2632.48 15
2632.60 14
2632.72 13
2632.84 11
2632.96 8
2633.07 6
2633.19 5
2633.31 5
2633.43 7
2633.54 10
2633.66 15
2633.78 21
2633.90 27
2634.02 31
2634.13 35
2634.25 37
2634.37 38
2634.49 38
2634.60 37
2634.72 36
2634.84 35
2634.96 34
2635.08 32
2635.19 28
2635.31 25
2635.43 21
2635.55 17
2635.66 13
2635.78 10
2635.90 7
2636.02 5
2636.14 2
2636.25 0
2636.37 0
2636.49 0
2636.61 0
2636.72 0
2636.84 0
2636.96 0
2637.08 3
2637.20 11
2637.31 19
2637.43 27
2637.55 35
2637.67 42
2637.79 50
2637.90 57
2638.02 63
2638.14 68
2638.26 71
2638.37 72
2638.49 72
2638.61 68
2638.73 63
2638.85 56
2638.96 48
2639.08 40
2639.20 32
2639.32 25
2639.44 18
2639.55 12
2639.67 6
2639.79 1
2639.91 0
2640.02 0
2640.14 0
2640.26 0
2640.38 0
2640.50 0
2640.61 0
2640.73 0
2640.85 0
2640.97 5
2641.09 11
2641.20 19
2641.32 28
2641.44 38
2641.56 47
2641.68 54
2641.79 59
2641.91 60
2642.03 58
2642.15 52
2642.26 44
2642.38 35
2642.50 27
2642.62 21
2642.74 16
2642.85 13
2642.97 12
2643.09 12
2643.21 13
2643.33 15
2643.44 18
2643.56 21
2643.68 24
2643.80 27
2643.92 28
2644.03 27
2644.15 25
2644.27 20
2644.39 14
2644.51 8
2644.62 2
2644.74 0
2644.86 0
2644.98 0
2645.10 0
2645.21 0
2645.33 3
2645.45 8
2645.57 14
2645.69 20
2645.80 25
2645.92 28
2646.04 29
2646.16 27
2646.28 24
2646.39 20
2646.51 16
2646.63 13
2646.75 11
2646.87 11
2646.98 11
2647.10 12
2647.22 11
2647.34 9
2647.46 5
2647.58 1
2647.69 0
2647.81 0
2647.93 0
2648.05 0
2648.17 0
2648.28 0
2648.40 0
2648.52 1
2648.64 7
2648.76 11
2648.87 15
2648.99 17
2649.11 17
2649.23 16
2649.35 14
2649.46 11
2649.58 9
2649.70 7
2649.82 6
2649.94 6
2650.06 7
2650.17 9
2650.29 11
2650.41 12
2650.53 11
2650.65 10
2650.76 8
2650.88 7
2651.00 8
2651.12 12
2651.24 19
2651.35 29
2651.47 40
2651.59 50
2651.71 57
2651.83 63
2651.95 65
2652.06 66
2652.18 66
2652.30 66
2652.42 67
2652.54 69
2652.65 71
2652.77 73
2652.89 74
2653.01 74
2653.13 72
2653.25 70
2653.36 67
2653.48 63
2653.60 59
2653.72 53
2653.84 46
2653.95 39
2654.07 30
2654.19 23
2654.31 16
2654.43 12
2654.55 11
2654.66 12
2654.78 16
2654.90 21
2655.02 27
2655.14 32
2655.25 36
2655.37 39
2655.49 40
2655.61 40
2655.73 39
2655.85 39
2655.96 41
2656.08 43
2656.20 47
2656.32 53
2656.44 59
2656.56 64
2656.67 68
2656.79 70
2656.91 70
2657.03 66
2657.15 61
2657.27 55
2657.38 49
2657.50 44
2657.62 41
2657.74 39
2657.86 40
2657.97 42
2658.09 44
2658.21 47
2658.33 48
2658.45 48
2658.57 47
2658.68 45
2658.80 41
2658.92 37
2659.04 33
2659.16 29
2659.28 24
2659.39 21
2659.51 18
2659.63 16
2659.75 14
2659.87 14
2659.99 14
2660.10 15
2660.22 16
2660.34 17
2660.46 17
2660.58 17
2660.70 16
2660.81 15
2660.93 13
2661.05 12
2661.17 10
2661.29 9
2661.41 7
2661.52 5
2661.64 2
2661.76 0
2661.88 0
2662.00 0
2662.12 0
2662.24 0
2662.35 0
2662.47 0
2662.59 3
2662.71 12
2662.83 20
2662.95 28
2663.06 34
2663.18 39
2663.30 43
2663.42 46
2663.54 49
2663.66 51
2663.77 54
2663.89 55
2664.01 56
2664.13 57
2664.25 57
2664.37 58
2664.48 59
2664.60 62
2664.72 65
2664.84 68
2664.96 71
2665.08 74
2665.20 75
2665.31 76
2665.43 76
2665.55 77
2665.67 77
2665.79 78
2665.91 80
2666.02 81
2666.14 83
2666.26 84
2666.38 84
2666.50 83
2666.62 82
2666.74 80
2666.85 78
2666.97 77
2667.09 76
2667.21 76
2667.33 77
2667.45 77
2667.57 76
2667.68 76
2667.80 74
2667.92 73
2668.04 71
2668.16 70
2668.28 70
2668.39 70
2668.51 70
2668.63 69
2668.75 67
2668.87 63
2668.99 59
2669.11 54
2669.22 49
2669.34 45
2669.46 41
2669.58 39
2669.70 38
2669.82 38
2669.94 39
2670.05 41
2670.17 43
2670.29 47
2670.41 50
2670.53 53
2670.65 55
2670.77 56
2670.88 55
2671.00 52
2671.12 49
2671.24 46
2671.36 43
2671.48 40
2671.60 39
2671.71 38
2671.83 39
2671.95 40
2672.07 42
2672.19 45
2672.31 48
2672.43 54
2672.54 60
2672.66 68
2672.78 76
2672.90 85
2673.02 92
2673.14 99
2673.26 105
2673.38 110
2673.49 113
2673.61 114
2673.73 115
2673.85 114
2673.97 112
2674.09 110
2674.21 106
2674.32 103
2674.44 98
2674.56 92
2674.68 85
2674.80 77
2674.92 68
2675.04 61
2675.16 55
2675.27 52
2675.39 53
2675.51 58
2675.63 65
2675.75 73
2675.87 79
2675.99 83
2676.10 82
2676.22 78
2676.34 71
2676.46 62
2676.58 55
2676.70 49
2676.82 47
2676.94 48
2677.05 53
2677.17 59
2677.29 65
2677.41 69
2677.53 71
2677.65 71
2677.77 67
2677.89 62
2678.00 55
2678.12 49
2678.24 42
2678.36 37
2678.48 32
2678.60 29
2678.72 27
2678.84 27
2678.95 28
2679.07 31
2679.19 34
2679.31 38
2679.43 41
2679.55 44
2679.67 46
2679.79 47
2679.90 47
2680.02 47
2680.14 47
2680.26 46
2680.38 46
2680.50 45
2680.62 45
2680.74 44
2680.85 45
2680.97 45
2681.09 46
2681.21 46
2681.33 46
2681.45 44
2681.57 40
2681.69 35
2681.81 30
2681.92 25
2682.04 21
2682.16 19
2682.28 19
2682.40 20
2682.52 24
2682.64 28
2682.76 33
2682.87 38
2682.99 43
2683.11 46
2683.23 49
2683.35 50
2683.47 50
2683.59 48
2683.71 45
2683.83 42
2683.94 38
2684.06 35
2684.18 31
2684.30 28
2684.42 26
2684.54 24
2684.66 23
2684.78 23
2684.90 24
2685.01 25
2685.13 26
2685.25 25
2685.37 23
2685.49 20
2685.61 15
2685.73 10
2685.85 6
2685.97 4
2686.08 3
2686.20 5
2686.32 9
2686.44 14
2686.56 18
2686.68 21
2686.80 22
2686.92 19
2687.04 14
2687.15 8
2687.27 1
2687.39 0
2687.51 0
2687.63 0
2687.75 0
2687.87 6
2687.99 14
2688.11 22
2688.23 29
2688.34 33
2688.46 35
2688.58 34
2688.70 30
2688.82 26
2688.94 22
2689.06 19
2689.18 17
2689.30 18
2689.42 20
2689.53 24
2689.65 29
2689.77 33
2689.89 35
2690.01 36
2690.13 35
2690.25 32
2690.37 28
2690.49 23
2690.61 19
2690.72 14
2690.84 10
2690.96 6
2691.08 3
2691.20 1
2691.32 1
2691.44 2
2691.56 5
2691.68 9
2691.80 15
2691.91 21
2692.03 28
2692.15 37
2692.27 45
2692.39 53
2692.51 61
2692.63 67
2692.75 72
2692.87 74
2692.99 74
2693.11 71
2693.22 66
2693.34 59
2693.46 51
2693.58 41
2693.70 30
2693.82 19
2693.94 9
2694.06 0
2694.18 0
2694.30 0
2694.42 0
2694.53 0
2694.65 0
2694.77 0
2694.89 0
2695.01 0
2695.13 7
2695.25 17
2695.37 28
2695.49 38
2695.61 46
2695.73 51
2695.84 53
2695.96 53
2696.08 50
2696.20 45
2696.32 39
2696.44 33
2696.56 27
2696.68 23
2696.80 20
2696.92 20
2697.04 21
2697.16 24
2697.27 28
2697.39 31
2697.51 34
2697.63 35
2697.75 35
2697.87 34
2697.99 32
2698.11 31
2698.23 32
2698.35 34
2698.47 37
2698.59 42
2698.70 46
2698.82 50
2698.94 52
2699.06 54
2699.18 55
2699.30 56
2699.42 56
2699.54 57
2699.66 58
2699.78 58
2699.90 59
2700.02 59
2700.14 60
2700.25 60
2700.37 60
2700.49 60
2700.61 59
2700.73 59
2700.85 57
2700.97 56
2701.09 54
2701.21 52
2701.33 50
2701.45 48
2701.57 46
2701.69 44
2701.80 40
2701.92 36
2702.04 31
2702.16 26
2702.28 22
2702.40 19
2702.52 18
2702.64 19
2702.76 21
2702.88 25
2703.00 29
2703.12 33
2703.24 37
2703.36 39
2703.47 41
2703.59 43
2703.71 45
2703.83 48
2703.95 51
2704.07 55
2704.19 59
2704.31 63
2704.43 66
2704.55 67
2704.67 66
2704.79 63
2704.91 58
2705.03 52
2705.15 46
2705.26 40
2705.38 34
2705.50 29
2705.62 25
2705.74 20
2705.86 14
2705.98 9
2706.10 3
2706.22 0
2706.34 0
2706.46 0
2706.58 0
2706.70 0
2706.82 0
2706.94 0
2707.06 1
2707.17 4
2707.29 7
2707.41 8
2707.53 10
2707.65 12
2707.77 15
2707.89 18
2708.01 22
2708.13 25
2708.25 27
2708.37 27
2708.49 25
2708.61 23
2708.73 21
2708.85 20
2708.97 20
2709.08 22
2709.20 23
2709.32 25
2709.44 26
2709.56 25
2709.68 24
2709.80 23
2709.92 21
2710.04 21
2710.16 21
2710.28 22
2710.40 22
2710.52 23
2710.64 23
2710.76 24
2710.88 26
2711.00 28
2711.12 30
2711.24 33
2711.35 36
2711.47 37
2711.59 37
2711.71 36
2711.83 33
2711.95 30
2712.07 27
2712.19 24
2712.31 23
2712.43 23
2712.55 25
2712.67 29
2712.79 34
2712.91 41
2713.03 48
2713.15 56
2713.27 63
2713.39 70
2713.51 74
2713.63 77
2713.74 79
2713.86 79
2713.98 78
2714.10 77
2714.22 76
2714.34 74
2714.46 72
2714.58 69
2714.70 66
2714.82 61
2714.94 56
2715.06 50
2715.18 45
2715.30 41
2715.42 39
2715.54 37
2715.66 38
2715.78 39
2715.90 41
2716.02 44
2716.14 47
2716.26 49
2716.37 51
2716.49 53
2716.61 54
2716.73 54
2716.85 53
2716.97 52
2717.09 51
2717.21 49
2717.33 48
2717.45 46
2717.57 44
2717.69 42
2717.81 39
2717.93 35
2718.05 31
2718.17 27
2718.29 22
2718.41 18
2718.53 14
2718.65 11
2718.77 7
2718.89 4
2719.01 2
2719.13 0
2719.25 0
2719.37 0
2719.49 0
2719.60 0
2719.72 2
2719.84 4
2719.96 5
2720.08 5
2720.20 3
2720.32 1
2720.44 0
2720.56 0
2720.68 0
2720.80 0
2720.92 0
2721.04 4
2721.16 10
2721.28 17
2721.40 23
2721.52 28
2721.64 31
2721.76 32
2721.88 30
2722.00 26
2722.12 21
2722.24 16
2722.36 12
2722.48 8
2722.60 7
2722.72 7
2722.84 8
2722.96 11
2723.08 14
2723.20 17
2723.32 21
2723.44 26
2723.55 32
2723.67 40
2723.79 48
2723.91 57
2724.03 65
2724.15 71
2724.27 75
2724.39 75
2724.51 72
2724.63 68
2724.75 64
2724.87 62
2724.99 62
2725.11 65
2725.23 71
2725.35 78
2725.47 86
2725.59 94
2725.71 100
2725.83 105
2725.95 106
2726.07 105
2726.19 101
2726.31 94
2726.43 87
2726.55 79
2726.67 72
2726.79 67
2726.91 63
2727.03 62
2727.15 62
2727.27 63
2727.39 63
2727.51 63
2727.63 63
2727.75 62
2727.87 62
2727.99 62
2728.11 64
2728.23 66
2728.35 67
2728.47 69
2728.59 70
2728.71 70
2728.83 71
2728.95 72
2729.07 74
2729.19 78
2729.31 84
2729.43 90
2729.55 98
2729.67 104
2729.79 109
2729.91 113
2730.02 114
2730.14 113
2730.26 112
2730.38 109
2730.50 106
2730.62 104
2730.74 102
2730.86 100
2730.98 100
2731.10 100
2731.22 101
2731.34 103
2731.46 106
2731.58 109
2731.70 113
2731.82 117
2731.94 120
2732.06 122
2732.18 123
2732.30 122
2732.42 119
2732.54 115
2732.66 109
2732.78 104
2732.90 99
2733.02 95
2733.14 93
2733.26 94
2733.38 97
2733.50 101
2733.62 107
2733.74 112
2733.86 115
2733.98 117
2734.10 116
2734.22 113
2734.34 109
2734.46 105
2734.58 101
2734.70 99
2734.82 99
2734.94 102
2735.06 107
2735.18 113
2735.30 119
2735.42 124
2735.54 126
2735.66 126
2735.78 124
2735.90 120
2736.02 117
2736.14 115
2736.26 114
2736.38 114
2736.50 114
2736.62 114
2736.74 111
2736.86 106
2736.98 99
2737.10 91
2737.22 83
2737.34 78
2737.46 75
2737.58 74
2737.70 76
2737.82 79
2737.94 81
2738.06 83
2738.18 84
2738.30 85
2738.42 85
2738.54 86
2738.66 88
2738.78 90
2738.90 91
2739.02 92
2739.14 91
2739.26 89
2739.38 86
2739.50 82
2739.62 77
2739.74 73
2739.86 69
2739.98 64
2740.10 59
2740.22 54
2740.35 49
2740.47 45
2740.59 42
2740.71 41
2740.83 43
2740.95 46
2741.07 51
2741.19 56
2741.31 60
2741.43 64
2741.55 66
2741.67 67
2741.79 67
2741.91 66
2742.03 65
2742.15 63
2742.27 61
2742.39 60
2742.51 59
2742.63 58
2742.75 58
2742.87 57
2742.99 56
2743.11 54
2743.23 51
2743.35 48
2743.47 45
2743.59 43
2743.71 41
2743.83 38
2743.95 34
2744.07 29
2744.19 24
2744.31 18
2744.43 13
2744.55 9
2744.67 9
2744.79 11
2744.91 16
2745.03 23
2745.15 31
2745.27 38
2745.39 44
2745.51 48
2745.63 50
2745.75 50
2745.87 49
2745.99 47
2746.11 44
2746.23 41
2746.35 40
2746.47 38
2746.59 37
2746.71 36
2746.84 34
2746.96 31
2747.08 28
2747.20 25
2747.32 23
2747.44 20
2747.56 19
2747.68 17
2747.80 16
2747.92 15
2748.04 16
2748.16 18
2748.28 21
2748.40 26
2748.52 33
2748.64 39
2748.76 45
2748.88 49
2749.00 50
2749.12 48
2749.24 44
2749.36 37
2749.48 28
2749.60 19
2749.72 10
2749.84 1
2749.96 0
2750.08 0
2750.20 0
2750.32 0
2750.44 0
2750.56 0
2750.68 0
2750.81 3
2750.93 4
2751.05 4
2751.17 5
2751.29 6
2751.41 9
2751.53 14
2751.65 19
2751.77 24
2751.89 28
2752.01 31
2752.13 33
2752.25 36
2752.37 39
2752.49 44
2752.61 50
2752.73 57
2752.85 64
2752.97 70
2753.09 72
2753.21 72
2753.33 69
2753.45 63
2753.57 56
2753.69 48
2753.81 41
2753.93 35
2754.06 31
2754.18 29
2754.30 28
2754.42 27
2754.54 26
2754.66 26
2754.78 24
2754.90 22
2755.02 21
2755.14 21
2755.26 23
2755.38 29
2755.50 37
2755.62 48
2755.74 59
2755.86 69
2755.98 77
2756.10 81
2756.22 82
2756.34 80
2756.46 76
2756.58 71
2756.71 65
2756.83 60
2756.95 55
2757.07 50
2757.19 46
2757.31 42
2757.43 38
2757.55 35
2757.67 33
2757.79 32
2757.91 32
2758.03 32
2758.15 34
2758.27 36
2758.39 37
2758.51 38
2758.63 38
2758.75 36
2758.87 32
2758.99 27
2759.12 22
2759.24 17
2759.36 13
2759.48 11
2759.60 11
2759.72 13
2759.84 17
2759.96 21
2760.08 26
2760.20 31
2760.32 36
2760.44 40
2760.56 44
2760.68 47
2760.80 50
2760.92 51
2761.04 52
2761.16 51
2761.28 49
2761.41 46
2761.53 42
2761.65 39
2761.77 36
2761.89 34
2762.01 33
2762.13 32
2762.25 32
2762.37 32
2762.49 32
2762.61 33
2762.73 34
2762.85 37
2762.97 41
2763.09 44
2763.21 48
2763.34 50
2763.46 51
2763.58 50
2763.70 47
2763.82 43
2763.94 38
2764.06 34
2764.18 31
2764.30 29
2764.42 30
2764.54 32
2764.66 36
2764.78 40
2764.90 43
2765.02 46
2765.14 47
2765.27 47
2765.39 45
2765.51 41
2765.63 36
2765.75 31
2765.87 26
2765.99 22
2766.11 18
2766.23 16
2766.35 15
2766.47 15
2766.59 16
2766.71 18
2766.83 20
2766.95 22
2767.08 24
2767.20 25
2767.32 26
2767.44 26
2767.56 27
2767.68 29
2767.80 32
2767.92 37
2768.04 42
2768.16 48
2768.28 54
2768.40 61
2768.52 67
2768.64 73
2768.77 79
2768.89 82
2769.01 84
2769.13 83
2769.25 80
2769.37 76
2769.49 71
2769.61 67
2769.73 65
2769.85 64
2769.97 64
2770.09 65
2770.21 66
2770.34 67
2770.46 68
2770.58 69
2770.70 70
2770.82 72
2770.94 75
2771.06 77
2771.18 78
2771.30 78
2771.42 77
2771.54 74
2771.66 69
2771.78 64
2771.91 59
2772.03 53
2772.15 48
2772.27 45
2772.39 42
2772.51 41
2772.63 40
2772.75 41
2772.87 42
2772.99 43
2773.11 44
2773.23 46
2773.36 47
2773.48 50
2773.60 52
2773.72 56
2773.84 59
2773.96 64
2774.08 69
2774.20 74
2774.32 79
2774.44 84
2774.56 88
2774.68 92
2774.81 96
2774.93 100
2775.05 103
2775.17 107
2775.29 111
2775.41 113
2775.53 114
2775.65 114
2775.77 112
2775.89 109
2776.01 105
2776.14 101
2776.26 98
2776.38 96
2776.50 95
2776.62 95
2776.74 96
2776.86 97
2776.98 99
2777.10 102
2777.22 106
2777.34 110
2777.47 116
2777.59 122
2777.71 128
2777.83 132
2777.95 135
2778.07 136
2778.19 134
2778.31 129
2778.43 122
2778.55 113
2778.67 103
2778.80 94
2778.92 86
2779.04 79
2779.16 76
2779.28 75
2779.40 79
2779.52 86
2779.64 95
2779.76 106
2779.88 117
2780.01 125
2780.13 131
2780.25 133
2780.37 132
2780.49 129
2780.61 125
2780.73 121
2780.85 118
2780.97 114
2781.09 110
2781.22 105
2781.34 99
2781.46 92
2781.58 85
2781.70 78
2781.82 74
2781.94 72
2782.06 72
2782.18 72
2782.30 72
2782.43 70
2782.55 66
2782.67 62
2782.79 56
2782.91 52
2783.03 49
2783.15 49
2783.27 50
2783.39 52
2783.51 53
2783.64 52
2783.76 49
2783.88 44
2784.00 38
2784.12 31
2784.24 26
2784.36 24
2784.48 25
2784.60 30
2784.73 38
2784.85 47
2784.97 55
2785.09 63
2785.21 67
2785.33 68
2785.45 65
2785.57 60
2785.69 55
2785.82 49
2785.94 45
2786.06 43
2786.18 43
2786.30 43
2786.42 43
2786.54 42
2786.66 39
2786.78 35
2786.91 29
2787.03 24
2787.15 18
2787.27 13
2787.39 8
2787.51 3
2787.63 0
2787.75 0
2787.87 0
2788.00 0
2788.12 0
2788.24 0
2788.36 0
2788.48 8
2788.60 18
2788.72 27
2788.84 35
2788.97 38
2789.09 39
2789.21 36
2789.33 30
2789.45 23
2789.57 14
2789.69 5
2789.81 0
2789.93 0
2790.06 0
2790.18 0
2790.30 0
2790.42 0
2790.54 0
2790.66 0
2790.78 4
2790.90 11
2791.03 16
2791.15 18
2791.27 20
2791.39 20
2791.51 20
2791.63 21
2791.75 23
2791.87 28
2792.00 34
2792.12 42
2792.24 49
2792.36 55
2792.48 60
2792.60 62
2792.72 62
2792.84 61
2792.97 58
2793.09 54
2793.21 51
2793.33 48
2793.45 46
2793.57 44
2793.69 44
2793.81 44
2793.94 46
2794.06 47
2794.18 49
2794.30 50
2794.42 49
2794.54 48
2794.66 45
2794.78 43
2794.91 40
2795.03 40
2795.15 40
2795.27 42
2795.39 44
2795.51 47
2795.63 48
2795.76 49
2795.88 49
2796.00 49
2796.12 48
2796.24 47
2796.36 48
2796.48 49
2796.60 51
2796.73 53
2796.85 55
2796.97 56
2797.09 55
2797.21 54
2797.33 51
2797.45 49
2797.58 46
2797.70 45
2797.82 44
2797.94 44
2798.06 45
2798.18 45
2798.30 45
2798.43 44
2798.55 43
2798.67 43
2798.79 43
2798.91 45
2799.03 48
2799.15 51
2799.27 54
2799.40 56
2799.52 57
2799.64 57
2799.76 57
2799.88 56
2800.00 56
2800.12 56
2800.25 57
2800.37 57
2800.49 58
2800.61 58
2800.73 57
2800.85 56
2800.97 55
2801.10 53
2801.22 51
2801.34 50
2801.46 49
2801.58 48
2801.70 47
2801.82 45
2801.95 41
2802.07 36
2802.19 31
2802.31 25
2802.43 20
2802.55 17
2802.67 16
2802.80 17
2802.92 21
2803.04 26
2803.16 31
2803.28 36
2803.40 39
2803.53 40
2803.65 39
2803.77 36
2803.89 31
2804.01 25
2804.13 20
2804.25 16
2804.38 13
2804.50 13
2804.62 14
2804.74 17
2804.86 21
2804.98 25
2805.10 28
2805.23 31
2805.35 33
2805.47 34
2805.59 36
2805.71 38
2805.83 40
2805.96 43
2806.08 45
2806.20 46
2806.32 46
2806.44 44
2806.56 41
2806.69 37
2806.81 33
2806.93 29
2807.05 27
2807.17 26
2807.29 27
2807.41 29
2807.54 31
2807.66 32
2807.78 31
2807.90 30
2808.02 29
2808.14 27
2808.27 26
2808.39 26
2808.51 26
2808.63 27
2808.75 28
2808.87 29
2809.00 30
2809.12 32
2809.24 34
2809.36 36
2809.48 39
2809.60 41
2809.72 44
2809.85 47
2809.97 49
2810.09 52
2810.21 54
2810.33 57
2810.45 60
2810.58 64
2810.70 70
2810.82 77
2810.94 86
2811.06 97
2811.18 109
2811.31 124
2811.43 140
2811.55 157
2811.67 175
2811.79 193
2811.91 210
2812.04 226
2812.16 238
2812.28 247
2812.40 251
2812.52 250
2812.64 244
2812.77 234
2812.89 220
2813.01 204
2813.13 188
2813.25 173
2813.37 161
2813.50 152
2813.62 146
2813.74 143
2813.86 142
2813.98 142
2814.11 141
2814.23 138
2814.35 132
2814.47 123
2814.59 112
2814.71 100
2814.84 88
2814.96 78
2815.08 69
2815.20 63
2815.32 58
2815.44 54
2815.57 51
2815.69 48
2815.81 45
2815.93 43
2816.05 42
2816.17 41
2816.30 42
2816.42 44
2816.54 47
2816.66 51
2816.78 55
2816.91 59
2817.03 63
2817.15 65
2817.27 68
2817.39 69
2817.51 71
2817.64 74
2817.76 78
2817.88 83
2818.00 89
2818.12 95
2818.25 101
2818.37 106
2818.49 109
2818.61 111
2818.73 110
2818.85 108
2818.98 103
2819.10 96
2819.22 88
2819.34 79
2819.46 70
2819.59 61
2819.71 54
2819.83 47
2819.95 41
2820.07 36
2820.19 32
2820.32 30
2820.44 30
2820.56 33
2820.68 39
2820.80 48
2820.93 59
2821.05 69
2821.17 78
2821.29 85
2821.41 89
2821.54 89
2821.66 87
2821.78 83
2821.90 79
2822.02 75
2822.14 71
2822.27 67
2822.39 64
2822.51 62
2822.63 60
2822.75 61
2822.88 62
2823.00 66
2823.12 72
2823.24 77
2823.36 83
2823.49 87
2823.61 90
2823.73 91
2823.85 91
2823.97 90
2824.10 91
2824.22 92
2824.34 95
2824.46 99
2824.58 103
2824.70 107
2824.83 110
2824.95 112
2825.07 112
2825.19 111
2825.31 109
2825.44 107
2825.56 104
2825.68 100
2825.80 98
2825.92 97
2826.05 97
2826.17 99
2826.29 102
2826.41 107
2826.53 111
2826.66 116
2826.78 120
2826.90 124
2827.02 126
2827.14 127
2827.27 126
2827.39 124
2827.51 120
2827.63 115
2827.75 111
2827.88 106
2828.00 103
2828.12 102
2828.24 103
2828.36 106
2828.49 110
2828.61 114
2828.73 117
2828.85 119
2828.97 119
2829.10 116
2829.22 111
2829.34 104
2829.46 96
2829.59 88
2829.71 82
2829.83 77
2829.95 75
2830.07 73
2830.20 73
2830.32 72
2830.44 70
2830.56 67
2830.68 62
2830.81 56
2830.93 50
2831.05 46
2831.17 45
2831.29 46
2831.42 49
2831.54 54
2831.66 59
2831.78 62
2831.90 64
2832.03 63
2832.15 60
2832.27 56
2832.39 50
2832.52 46
2832.64 42
2832.76 40
2832.88 40
2833.00 40
2833.13 42
2833.25 44
2833.37 48
2833.49 52
2833.61 56
2833.74 61
2833.86 65
2833.98 70
2834.10 73
2834.23 74
2834.35 73
2834.47 69
2834.59 65
2834.71 60
2834.84 56
2834.96 53
2835.08 51
2835.20 52
2835.32 54
2835.45 57
2835.57 60
2835.69 63
2835.81 65
2835.94 65
2836.06 64
2836.18 62
2836.30 60
2836.42 57
2836.55 54
2836.67 51
2836.79 49
2836.91 47
2837.04 45
2837.16 42
2837.28 39
2837.40 35
2837.52 30
2837.65 25
2837.77 20
2837.89 15
2838.01 10
2838.14 5
2838.26 0
2838.38 0
2838.50 0
2838.62 0
2838.75 0
2838.87 0
2838.99 0
2839.11 0
2839.24 0
2839.36 4
2839.48 7
2839.60 11
2839.72 15
2839.85 19
2839.97 24
2840.09 29
2840.21 33
2840.34 37
2840.46 39
2840.58 41
2840.70 41
2840.83 41
2840.95 41
2841.07 43
2841.19 44
2841.31 47
2841.44 49
2841.56 52
2841.68 55
2841.80 58
2841.93 62
2842.05 67
2842.17 74
2842.29 81
2842.42 88
2842.54 93
2842.66 97
2842.78 99
2842.90 98
2843.03 95
2843.15 92
2843.27 88
2843.39 85
2843.52 83
2843.64 82
2843.76 82
2843.88 83
2844.01 83
2844.13 82
2844.25 80
2844.37 77
2844.50 73
2844.62 67
2844.74 62
2844.86 57
2844.99 52
2845.11 49
2845.23 47
2845.35 45
2845.47 45
2845.60 46
2845.72 47
2845.84 49
2845.96 51
2846.09 52
2846.21 54
2846.33 54
2846.45 53
2846.58 52
2846.70 49
2846.82 46
2846.94 43
2847.07 41
2847.19 39
2847.31 39
2847.43 39
2847.56 41
2847.68 42
2847.80 44
2847.92 44
2848.05 44
2848.17 43
2848.29 43
2848.41 44
2848.54 47
2848.66 52
2848.78 57
2848.90 62
2849.03 66
2849.15 68
2849.27 69
2849.39 70
2849.52 70
2849.64 71
2849.76 74
2849.88 77
2850.01 81
2850.13 85
2850.25 89
2850.37 93
2850.50 97
2850.62 101
2850.74 104
2850.86 108
2850.99 111
2851.11 113
2851.23 113
2851.35 111
2851.48 108
2851.60 104
2851.72 100
2851.84 96
2851.97 93
2852.09 90
2852.21 87
2852.33 85
2852.46 82
2852.58 79
2852.70 76
2852.82 73
2852.95 72
2853.07 72
2853.19 75
2853.31 80
2853.44 87
2853.56 94
2853.68 100
2853.80 105
2853.93 106
2854.05 105
2854.17 101
2854.29 94
2854.42 87
2854.54 80
2854.66 73
2854.78 67
2854.91 63
2855.03 62
2855.15 62
2855.28 64
2855.40 68
2855.52 73
2855.64 79
2855.77 84
2855.89 90
2856.01 94
2856.13 98
2856.26 102
2856.38 105
2856.50 107
2856.62 108
2856.75 107
2856.87 103
2856.99 97
2857.11 89
2857.24 81
2857.36 72
2857.48 65
2857.61 61
2857.73 58
2857.85 59
2857.97 61
2858.10 66
2858.22 70
2858.34 75
2858.46 77
2858.59 77
2858.71 74
2858.83 69
2858.95 64
2859.08 59
2859.20 56
2859.32 55
2859.45 56
2859.57 58
2859.69 60
2859.81 59
2859.94 57
2860.06 52
2860.18 47
2860.30 41
2860.43 36
2860.55 33
2860.67 32
2860.80 32
2860.92 33
2861.04 32
2861.16 32
2861.29 30
2861.41 29
2861.53 30
2861.65 32
2861.78 36
2861.90 42
2862.02 49
2862.15 56
2862.27 61
2862.39 65
2862.51 67
2862.64 67
2862.76 66
2862.88 63
2863.00 60
2863.13 56
2863.25 52
2863.37 48
2863.50 45
2863.62 42
2863.74 39
2863.86 37
2863.99 37
2864.11 37
2864.23 39
2864.36 41
2864.48 42
2864.60 43
2864.72 42
2864.85 39
2864.97 36
2865.09 32
2865.22 28
2865.34 26
2865.46 25
2865.58 26
2865.71 27
2865.83 28
2865.95 27
2866.07 24
2866.20 19
2866.32 13
2866.44 7
2866.57 3
2866.69 1
2866.81 2
2866.93 4
2867.06 8
2867.18 12
2867.30 17
2867.43 22
2867.55 27
2867.67 32
2867.79 37
2867.92 42
2868.04 46
2868.16 49
2868.29 51
2868.41 52
2868.53 52
2868.66 53
2868.78 54
2868.90 56
2869.02 60
2869.15 64
2869.27 69
2869.39 74
2869.52 78
2869.64 82
2869.76 85
2869.88 88
2870.01 89
2870.13 90
2870.25 89
2870.38 88
2870.50 86
2870.62 84
2870.74 83
2870.87 82
2870.99 81
2871.11 80
2871.24 79
2871.36 77
2871.48 74
2871.61 70
2871.73 66
2871.85 63
2871.97 62
2872.10 62
2872.22 63
2872.34 66
2872.47 70
2872.59 74
2872.71 78
2872.84 81
2872.96 85
2873.08 88
2873.20 91
2873.33 96
2873.45 102
2873.57 111
2873.70 123
2873.82 137
2873.94 154
2874.07 171
2874.19 187
2874.31 200
2874.43 209
2874.56 214
2874.68 213
2874.80 209
2874.93 203
2875.05 196
2875.17 191
2875.30 188
2875.42 190
2875.54 195
2875.66 204
2875.79 215
2875.91 229
2876.03 244
2876.16 258
2876.28 270
2876.40 280
2876.53 286
2876.65 288
2876.77 286
2876.90 279
2877.02 270
2877.14 259
2877.26 246
2877.39 234
2877.51 222
2877.63 210
2877.76 200
2877.88 191
2878.00 183
2878.13 175
2878.25 167
2878.37 160
2878.50 152
2878.62 144
2878.74 136
2878.86 129
2878.99 122
2879.11 118
2879.23 115
2879.36 114
2879.48 115
2879.60 118
2879.73 123
2879.85 128
2879.97 133
2880.10 140
2880.22 146
2880.34 152
2880.47 156
2880.59 159
2880.71 160
2880.83 158
2880.96 155
2881.08 152
2881.20 148
2881.33 146
2881.45 146
2881.57 146
2881.70 145
2881.82 143
2881.94 139
2882.07 132
2882.19 124
2882.31 116
2882.44 109
2882.56 104
2882.68 102
2882.81 102
2882.93 102
2883.05 101
2883.18 99
2883.30 96
2883.42 92
2883.54 87
2883.67 84
2883.79 81
2883.91 80
2884.04 79
2884.16 77
2884.28 75
2884.41 71
2884.53 66
2884.65 60
2884.78 53
2884.90 46
2885.02 40
2885.15 35
2885.27 32
2885.39 31
2885.52 31
2885.64 33
2885.76 35
2885.89 37
2886.01 39
2886.13 40
2886.26 40
2886.38 40
2886.50 39
2886.63 38
2886.75 36
2886.87 33
2887.00 31
2887.12 29
2887.24 28
2887.37 28
2887.49 32
2887.61 37
2887.74 46
2887.86 55
2887.98 65
2888.11 73
2888.23 78
2888.35 81
2888.48 81
2888.60 78
2888.72 74
2888.85 69
2888.97 65
2889.09 61
2889.22 58
2889.34 55
2889.46 52
2889.59 49
2889.71 47
2889.83 47
2889.96 47
2890.08 50
2890.20 54
2890.33 59
2890.45 64
2890.57 70
2890.70 75
2890.82 79
2890.94 83
2891.07 87
2891.19 90
2891.31 93
2891.44 96
2891.56 97
2891.68 98
2891.81 98
2891.93 98
2892.05 97
2892.18 96
2892.30 94
2892.42 92
2892.55 90
2892.67 87
2892.79 84
2892.92 81
2893.04 78
2893.16 75
2893.29 72
2893.41 68
2893.53 64
2893.66 58
2893.78 51
2893.90 44
2894.03 36
2894.15 28
2894.27 20
2894.40 13
2894.52 6
2894.64 1
2894.77 0
2894.89 0
2895.02 0
2895.14 0
2895.26 0
2895.39 0
2895.51 1
2895.63 2
2895.76 2
2895.88 1
2896.00 1
2896.13 2
2896.25 4
2896.37 8
2896.50 12
2896.62 17
2896.74 22
2896.87 26
2896.99 28
2897.11 28
2897.24 27
2897.36 26
2897.49 24
2897.61 22
2897.73 21
2897.86 21
2897.98 21
2898.10 23
2898.23 25
2898.35 27
2898.47 30
2898.60 32
2898.72 33
2898.84 34
2898.97 34
2899.09 33
2899.21 32
2899.34 31
2899.46 31
2899.59 31
2899.71 33
2899.83 34
2899.96 36
2900.08 38
2900.20 40
2900.33 41
2900.45 42
2900.57 43
2900.70 44
2900.82 44
2900.94 43
2901.07 42
2901.19 39
2901.32 36
2901.44 34
2901.56 31
2901.69 29
2901.81 29
2901.93 31
2902.06 33
2902.18 37
2902.30 42
2902.43 46
2902.55 51
2902.67 55
2902.80 59
2902.92 62
2903.05 65
2903.17 68
2903.29 72
2903.42 74
2903.54 77
2903.66 78
2903.79 79
2903.91 78
2904.03 76
2904.16 74
2904.28 70
2904.41 67
2904.53 64
2904.65 63
2904.78 61
2904.90 61
2905.02 61
2905.15 61
2905.27 61
2905.40 62
2905.52 63
2905.64 66
2905.77 70
2905.89 76
2906.01 83
2906.14 91
2906.26 98
2906.38 104
2906.51 108
2906.63 111
2906.76 112
2906.88 112
2907.00 111
2907.13 109
2907.25 106
2907.37 104
2907.50 101
2907.62 99
2907.75 97
2907.87 95
2907.99 94
2908.12 92
2908.24 90
2908.36 86
2908.49 81
2908.61 74
2908.74 67
2908.86 59
2908.98 53
2909.11 47
2909.23 44
2909.35 43
2909.48 44
2909.60 47
2909.73 51
2909.85 55
2909.97 59
2910.10 62
2910.22 64
2910.34 64
2910.47 63
2910.59 61
2910.72 58
2910.84 53
2910.96 48
2911.09 41
2911.21 34
2911.34 27
2911.46 20
2911.58 14
2911.71 9
2911.83 6
2911.95 6
2912.08 8
2912.20 12
2912.33 17
2912.45 23
2912.57 28
2912.70 32
2912.82 35
2912.94 38
2913.07 40
2913.19 42
2913.32 44
2913.44 47
2913.56 50
2913.69 54
2913.81 57
2913.94 60
2914.06 63
2914.18 66
2914.31 69
2914.43 73
2914.56 78
2914.68 83
2914.80 87
2914.93 91
2915.05 92
2915.17 91
2915.30 88
2915.42 83
2915.55 77
2915.67 70
2915.79 62
2915.92 55
2916.04 49
2916.17 43
2916.29 39
2916.41 35
2916.54 31
2916.66 26
2916.79 21
2916.91 15
2917.03 10
2917.16 5
2917.28 3
2917.40 2
2917.53 4
2917.65 7
2917.78 10
2917.90 13
2918.02 15
2918.15 16
2918.27 17
2918.40 17
2918.52 18
2918.64 18
2918.77 19
2918.89 19
2919.02 19
2919.14 18
2919.26 17
2919.39 16
2919.51 16
2919.64 17
2919.76 21
2919.88 27
2920.01 35
2920.13 43
2920.26 51
2920.38 57
2920.50 60
2920.63 61
2920.75 59
2920.88 55
2921.00 51
2921.12 46
2921.25 42
2921.37 38
2921.50 35
2921.62 31
2921.74 27
2921.87 23
2921.99 19
2922.12 16
2922.24 13
2922.36 12
2922.49 11
2922.61 12
2922.74 14
2922.86 16
2922.98 18
2923.11 20
2923.23 22
2923.36 23
2923.48 22
2923.61 21
2923.73 18
2923.85 16
2923.98 14
2924.10 13
2924.23 12
2924.35 13
2924.47 13
2924.60 14
2924.72 15
2924.85 16
2924.97 16
2925.09 15
2925.22 14
2925.34 12
2925.47 9
2925.59 5
2925.71 2
2925.84 0
2925.96 0
2926.09 0
2926.21 0
2926.34 0
2926.46 0
2926.58 0
2926.71 0
2926.83 0
2926.96 3
2927.08 7
2927.20 12
2927.33 16
2927.45 20
2927.58 22
2927.70 24
2927.82 24
2927.95 24
2928.07 24
2928.20 25
2928.32 27
2928.45 30
2928.57 32
2928.69 34
2928.82 36
2928.94 37
2929.07 37
2929.19 37
2929.32 38
2929.44 38
2929.56 38
2929.69 38
2929.81 38
2929.94 37
2930.06 35
2930.18 33
2930.31 30
2930.43 28
2930.56 27
2930.68 27
2930.81 27
2930.93 27
2931.05 28
2931.18 29
2931.30 31
2931.43 33
2931.55 36
2931.68 38
2931.80 40
2931.92 41
2932.05 39
2932.17 36
2932.30 32
2932.42 27
2932.54 22
2932.67 18
2932.79 16
2932.92 14
2933.04 13
2933.17 12
2933.29 11
2933.41 10
2933.54 11
2933.66 12
2933.79 15
2933.91 20
2934.04 26
2934.16 32
2934.28 36
2934.41 40
2934.53 42
2934.66 43
2934.78 43
2934.91 43
2935.03 43
2935.15 43
2935.28 43
2935.40 43
2935.53 42
2935.65 40
2935.78 38
2935.90 37
2936.03 37
2936.15 38
2936.27 40
2936.40 44
2936.52 48
2936.65 53
2936.77 58
2936.90 63
2937.02 67
2937.14 70
2937.27 72
2937.39 73
2937.52 72
2937.64 70
2937.77 67
2937.89 63
2938.01 58
2938.14 54
2938.26 51
2938.39 47
2938.51 45
2938.64 43
2938.76 42
2938.89 43
2939.01 45
2939.13 50
2939.26 57
2939.38 67
2939.51 78
2939.63 90
2939.76 100
2939.88 109
2940.01 114
2940.13 115
2940.25 112
2940.38 105
2940.50 95
2940.63 83
2940.75 71
2940.88 59
2941.00 50
2941.12 44
2941.25 42
2941.37 43
2941.50 47
2941.62 52
2941.75 57
2941.87 61
2942.00 62
2942.12 61
2942.25 57
2942.37 51
2942.49 46
2942.62 41
2942.74 38
2942.87 37
2942.99 39
2943.12 42
2943.24 47
2943.37 52
2943.49 57
2943.61 61
2943.74 65
2943.86 67
2943.99 69
2944.11 70
2944.24 72
2944.36 74
2944.49 76
2944.61 78
2944.73 80
2944.86 82
2944.98 82
2945.11 81
2945.23 79
2945.36 75
2945.48 71
2945.61 66
2945.73 60
2945.86 55
2945.98 51
2946.10 48
2946.23 46
2946.35 45
2946.48 45
2946.60 47
2946.73 49
2946.85 51
2946.98 52
2947.10 52
2947.23 51
2947.35 50
2947.47 50
2947.60 49
2947.72 50
2947.85 52
2947.97 55
2948.10 60
2948.22 65
2948.35 70
2948.47 76
2948.60 83
2948.72 89
2948.85 96
2948.97 101
2949.09 105
2949.22 107
2949.34 107
2949.47 105
2949.59 102
2949.72 99
2949.84 97
2949.97 95
2950.09 95
2950.22 95
2950.34 95
2950.47 94
2950.59 94
2950.71 94
2950.84 95
2950.96 98
2951.09 100
2951.21 103
2951.34 104
2951.46 103
2951.59 99
2951.71 92
2951.84 82
2951.96 72
2952.09 62
2952.21 54
2952.34 49
2952.46 47
2952.58 47
2952.71 48
2952.83 49
2952.96 49
2953.08 49
2953.21 48
2953.33 48
2953.46 48
2953.58 51
2953.71 56
2953.83 62
2953.96 68
2954.08 75
2954.21 82
2954.33 86
2954.46 90
2954.58 92
2954.70 92
2954.83 91
2954.95 90
2955.08 88
2955.20 86
2955.33 83
2955.45 80
2955.58 77
2955.70 74
2955.83 70
2955.95 66
2956.08 63
2956.20 60
2956.33 58
2956.45 57
2956.58 56
2956.70 56
2956.83 55
2956.95 53
2957.07 51
2957.20 47
2957.32 43
2957.45 39
2957.57 35
2957.70 33
2957.82 33
2957.95 36
2958.07 42
2958.20 51
2958.32 62
2958.45 73
2958.57 85
2958.70 95
2958.82 103
2958.95 109
2959.07 112
2959.20 115
2959.32 117
2959.45 119
2959.57 122
2959.70 126
2959.82 133
2959.95 141
2960.07 150
2960.20 160
2960.32 169
2960.44 177
2960.57 185
2960.69 191
2960.82 196
2960.94 200
2961.07 204
2961.19 207
2961.32 209
2961.44 210
2961.57 209
2961.69 206
2961.82 202
2961.94 196
2962.07 188
2962.19 180
2962.32 170
2962.44 159
2962.57 147
2962.69 134
2962.82 120
2962.94 106
2963.07 93
2963.19 80
2963.32 70
2963.44 63
2963.57 59
2963.69 58
2963.82 59
2963.94 62
2964.07 65
2964.19 67
2964.32 69
2964.44 69
2964.57 68
2964.69 67
2964.82 65
2964.94 64
2965.07 63
2965.19 62
2965.32 62
2965.44 61
2965.57 60
2965.69 58
2965.82 57
2965.94 57
2966.07 57
2966.19 59
2966.32 62
2966.44 65
2966.57 68
2966.69 69
2966.82 69
2966.94 67
2967.07 62
2967.19 57
2967.32 50
2967.44 42
2967.57 35
2967.69 30
2967.82 27
2967.94 27
2968.07 29
2968.19 34
2968.32 41
2968.44 48
2968.57 57
2968.69 64
2968.82 71
2968.94 77
2969.07 81
2969.19 83
2969.32 83
2969.44 81
2969.57 77
2969.69 72
2969.82 66
2969.94 61
2970.07 56
2970.19 51
2970.32 48
2970.44 46
2970.57 44
2970.69 42
2970.82 40
2970.94 38
2971.07 35
2971.19 32
2971.32 29
2971.44 25
2971.57 22
2971.69 20
2971.82 18
2971.94 16
2972.07 15
2972.19 15
2972.32 14
2972.44 12
2972.57 10
2972.69 8
2972.82 5
2972.94 3
2973.07 0
2973.19 0
2973.32 0
2973.44 0
2973.57 3
2973.69 7
2973.82 12
2973.94 16
2974.07 19
2974.19 20
2974.32 19
2974.44 17
2974.57 14
2974.69 11
2974.82 8
2974.95 8
2975.07 11
2975.20 16
2975.32 23
2975.45 33
2975.57 42
2975.70 52
2975.82 60
2975.95 66
2976.07 70
2976.20 72
2976.32 72
2976.45 71
2976.57 70
2976.70 68
2976.82 66
2976.95 64
2977.07 63
2977.20 60
2977.32 58
2977.45 56
2977.57 53
2977.70 48
2977.82 44
2977.95 38
2978.07 33
2978.20 27
2978.33 23
2978.45 20
2978.58 19
2978.70 20
2978.83 24
2978.95 30
2979.08 37
2979.20 44
2979.33 51
2979.45 56
2979.58 58
2979.70 59
2979.83 59
2979.95 58
2980.08 58
2980.20 58
2980.33 60
2980.45 62
2980.58 64
2980.71 67
2980.83 70
2980.96 73
2981.08 77
2981.21 82
2981.33 88
2981.46 95
2981.58 101
2981.71 106
2981.83 111
2981.96 114
2982.08 117
2982.21 118
2982.33 119
2982.46 120
2982.58 119
2982.71 118
2982.84 115
2982.96 112
2983.09 107
2983.21 102
2983.34 97
2983.46 92
2983.59 87
2983.71 82
2983.84 78
2983.96 74
2984.09 69
2984.21 64
2984.34 59
2984.46 53
2984.59 49
2984.72 45
2984.84 42
2984.97 41
2985.09 40
2985.22 39
2985.34 37
2985.47 36
2985.59 34
2985.72 34
2985.84 35
2985.97 37
2986.09 41
2986.22 46
2986.35 50
2986.47 53
2986.60 54
2986.72 54
2986.85 52
2986.97 50
2987.10 47
2987.22 46
2987.35 45
2987.47 45
2987.60 46
2987.72 46
2987.85 47
2987.98 49
2988.10 52
2988.23 55
2988.35 59
2988.48 63
2988.60 67
2988.73 69
2988.85 71
2988.98 72
2989.10 71
2989.23 70
2989.36 68
2989.48 67
2989.61 66
2989.73 67
2989.86 69
2989.98 71
2990.11 74
2990.23 78
2990.36 82
2990.48 86
2990.61 89
2990.74 91
2990.86 92
2990.99 91
2991.11 89
2991.24 85
2991.36 81
2991.49 78
2991.61 75
2991.74 73
2991.87 72
2991.99 72
2992.12 71
2992.24 71
2992.37 70
2992.49 70
2992.62 69
2992.74 68
2992.87 68
2992.99 67
2993.12 66
2993.25 65
2993.37 63
2993.50 61
2993.62 59
2993.75 57
2993.87 56
2994.00 55
2994.12 55
2994.25 55
2994.38 54
2994.50 52
2994.63 48
2994.75 44
2994.88 38
2995.00 33
2995.13 26
2995.25 20
2995.38 14
2995.51 8
2995.63 3
2995.76 0
2995.88 0
2996.01 0
2996.13 0
2996.26 0
2996.39 0
2996.51 0
2996.64 0
2996.76 1
2996.89 4
2997.01 7
2997.14 10
2997.26 15
2997.39 21
2997.52 28
2997.64 36
2997.77 44
2997.89 51
2998.02 57
2998.14 60
2998.27 60
2998.40 58
2998.52 55
2998.65 52
2998.77 49
2998.90 47
2999.02 46
2999.15 47
2999.27 49
2999.40 51
2999.53 54
2999.65 56
2999.78 59
2999.90 62
3000.03 66
3000.15 70
3000.28 74
3000.41 77
3000.53 79
3000.66 79
3000.78 78
3000.91 76
3001.03 72
3001.16 68
3001.29 64
3001.41 59
3001.54 55
3001.66 52
3001.79 50
3001.91 49
3002.04 49
3002.17 51
3002.29 55
3002.42 61
3002.54 68
3002.67 78
3002.79 88
3002.92 98
3003.05 106
3003.17 113
3003.30 117
3003.42 118
3003.55 118
3003.67 117
3003.80 116
3003.93 116
3004.05 117
3004.18 120
3004.30 123
3004.43 127
3004.56 131
3004.68 133
3004.81 134
3004.93 134
3005.06 132
3005.18 128
3005.31 124
3005.44 118
3005.56 112
3005.69 105
3005.81 98
3005.94 91
3006.06 83
3006.19 76
3006.32 68
3006.44 61
3006.57 56
3006.69 52
3006.82 50
3006.95 51
3007.07 55
3007.20 58
3007.32 62
3007.45 64
3007.57 65
3007.70 65
3007.83 65
3007.95 66
3008.08 68
3008.20 71
3008.33 74
3008.46 77
3008.58 77
3008.71 76
3008.83 73
3008.96 69
3009.08 66
3009.21 64
3009.34 65
3009.46 68
3009.59 72
3009.71 76
3009.84 80
3009.97 83
3010.09 85
3010.22 86
3010.34 87
3010.47 87
3010.60 87
3010.72 86
3010.85 82
3010.97 78
3011.10 71
3011.22 64
3011.35 57
3011.48 51
3011.60 48
3011.73 46
3011.85 46
3011.98 47
3012.11 49
3012.23 50
3012.36 51
3012.48 50
3012.61 47
3012.74 43
3012.86 38
3012.99 32
3013.11 26
3013.24 21
3013.37 17
3013.49 15
3013.62 14
3013.74 15
3013.87 17
3014.00 19
3014.12 22
3014.25 24
3014.37 25
3014.50 26
3014.63 26
3014.75 25
3014.88 23
3015.00 21
3015.13 18
3015.26 16
3015.38 13
3015.51 10
3015.63 8
3015.76 7
3015.89 7
3016.01 8
3016.14 11
3016.26 15
3016.39 20
3016.52 25
3016.64 31
3016.77 35
3016.89 38
3017.02 39
3017.15 37
3017.27 35
3017.40 31
3017.52 27
3017.65 24
3017.78 24
3017.90 25
3018.03 29
3018.15 34
3018.28 40
3018.41 47
3018.53 52
3018.66 57
3018.78 59
3018.91 60
3019.04 60
3019.16 59
3019.29 58
3019.42 57
3019.54 56
3019.67 56
3019.79 57
3019.92 59
3020.05 62
3020.17 66
3020.30 71
3020.42 76
3020.55 81
3020.68 87
3020.80 93
3020.93 100
3021.05 105
3021.18 110
3021.31 114
3021.43 115
3021.56 113
3021.69 108
3021.81 101
3021.94 93
3022.06 85
3022.19 78
3022.32 73
3022.44 70
3022.57 69
3022.69 69
3022.82 70
3022.95 72
3023.07 75
3023.20 77
3023.32 80
3023.45 82
3023.58 83
3023.70 83
3023.83 81
3023.96 78
3024.08 72
3024.21 66
3024.33 59
3024.46 52
3024.59 46
3024.71 42
3024.84 41
3024.97 41
3025.09 45
3025.22 50
3025.34 55
3025.47 60
3025.60 64
3025.72 65
3025.85 63
3025.98 59
3026.10 53
3026.23 47
3026.35 41
3026.48 37
3026.61 35
3026.73 36
3026.86 39
3026.99 43
3027.11 48
3027.24 52
3027.36 56
3027.49 58
3027.62 59
3027.74 59
3027.87 59
3028.00 60
3028.12 63
3028.25 67
3028.37 74
3028.50 82
3028.63 91
3028.75 99
3028.88 105
3029.01 109
3029.13 109
3029.26 105
3029.38 98
3029.51 89
3029.64 79
3029.76 70
3029.89 62
3030.02 56
3030.14 49
3030.27 44
3030.39 38
3030.52 31
3030.65 24
3030.77 16
3030.90 8
3031.03 1
3031.15 0
3031.28 0
3031.41 0
3031.53 0
3031.66 0
3031.78 0
3031.91 0
3032.04 0
3032.16 2
3032.29 7
3032.42 12
3032.54 17
3032.67 23
3032.80 30
3032.92 37
3033.05 43
3033.17 50
3033.30 55
3033.43 59
3033.55 61
3033.68 61
3033.81 61
3033.93 60
3034.06 60
3034.19 61
3034.31 63
3034.44 66
3034.56 70
3034.69 74
3034.82 77
3034.94 79
3035.07 80
3035.20 80
3035.32 79
3035.45 79
3035.58 79
3035.70 80
3035.83 80
3035.96 81
3036.08 81
3036.21 80
3036.33 78
3036.46 75
3036.59 70
3036.71 65
3036.84 58
3036.97 50
3037.09 42
3037.22 35
3037.35 30
3037.47 25
3037.60 23
3037.73 22
3037.85 23
3037.98 26
3038.10 30
3038.23 36
3038.36 43
3038.48 52
3038.61 60
3038.74 68
3038.86 74
3038.99 80
3039.12 83
3039.24 86
3039.37 87
3039.50 87
3039.62 85
3039.75 83
3039.88 80
3040.00 77
3040.13 74
3040.26 72
3040.38 70
3040.51 70
3040.63 71
3040.76 73
3040.89 75
3041.01 77
3041.14 79
3041.27 80
3041.39 82
3041.52 83
3041.65 84
3041.77 85
3041.90 86
3042.03 87
3042.15 87
3042.28 87
3042.41 86
3042.53 84
3042.66 81
3042.79 78
3042.91 74
3043.04 72
3043.17 70
3043.29 71
3043.42 74
3043.55 77
3043.67 82
3043.80 86
3043.93 89
3044.05 92
3044.18 93
3044.31 93
3044.43 93
3044.56 91
3044.69 89
3044.81 87
3044.94 83
3045.07 79
3045.19 76
3045.32 73
3045.44 72
3045.57 72
3045.70 74
3045.82 76
3045.95 79
3046.08 80
3046.20 80
3046.33 80
3046.46 79
3046.58 78
3046.71 79
3046.84 80
3046.96 83
3047.09 87
3047.22 90
3047.34 92
3047.47 93
3047.60 93
3047.72 92
3047.85 91
3047.98 89
3048.10 88
3048.23 86
3048.36 83
3048.48 79
3048.61 75
3048.74 70
3048.86 66
3048.99 62
3049.12 59
3049.25 58
3049.37 57
3049.50 55
3049.63 54
3049.75 51
3049.88 48
3050.01 45
3050.13 42
3050.26 39
3050.39 37
3050.51 36
3050.64 37
3050.77 40
3050.89 45
3051.02 50
3051.15 57
3051.27 64
3051.40 70
3051.53 74
3051.65 77
3051.78 78
3051.91 77
3052.03 74
3052.16 70
3052.29 65
3052.41 59
3052.54 55
3052.67 51
3052.79 49
3052.92 48
3053.05 50
3053.17 53
3053.30 57
3053.43 60
3053.55 62
3053.68 64
3053.81 66
3053.94 68
3054.06 70
3054.19 72
3054.32 75
3054.44 78
3054.57 80
3054.70 79
3054.82 76
3054.95 72
3055.08 67
3055.20 62
3055.33 58
3055.46 57
3055.58 58
3055.71 61
3055.84 65
3055.96 69
3056.09 73
3056.22 76
3056.34 78
3056.47 80
3056.60 81
3056.73 82
3056.85 82
3056.98 80
3057.11 77
3057.23 72
3057.36 65
3057.49 57
3057.61 49
3057.74 43
3057.87 39
3057.99 39
3058.12 41
3058.25 46
3058.37 52
3058.50 58
3058.63 63
3058.76 67
3058.88 69
3059.01 70
3059.14 69
3059.26 68
3059.39 65
3059.52 62
3059.64 59
3059.77 56
3059.90 54
3060.02 52
3060.15 51
3060.28 51
3060.41 52
3060.53 54
3060.66 57
3060.79 61
3060.91 65
3061.04 70
3061.17 74
3061.29 78
3061.42 82
3061.55 84
3061.68 86
3061.80 88
3061.93 90
3062.06 92
3062.18 95
3062.31 99
3062.44 103
3062.56 107
3062.69 111
3062.82 113
3062.94 114
3063.07 115
3063.20 115
3063.33 116
3063.45 118
3063.58 121
3063.71 125
3063.83 129
3063.96 133
3064.09 135
3064.22 136
3064.34 135
3064.47 135
3064.60 136
3064.72 139
3064.85 143
3064.98 148
3065.10 153
3065.23 158
3065.36 161
3065.49 165
3065.61 169
3065.74 176
3065.87 187
3065.99 200
3066.12 215
3066.25 230
3066.37 242
3066.50 251
3066.63 253
3066.76 251
3066.88 244
3067.01 235
3067.14 227
3067.26 220
3067.39 216
3067.52 217
3067.65 222
3067.77 229
3067.90 239
3068.03 250
3068.15 262
3068.28 273
3068.41 283
3068.54 293
3068.66 301
3068.79 308
3068.92 314
3069.04 320
3069.17 323
3069.30 327
3069.43 329
3069.55 330
3069.68 331
3069.81 331
3069.93 329
3070.06 327
3070.19 324
3070.32 320
3070.44 316
3070.57 312
3070.70 308
3070.82 304
3070.95 299
3071.08 293
3071.21 286
3071.33 276
3071.46 264
3071.59 251
3071.71 235
3071.84 219
3071.97 203
3072.10 188
3072.22 174
3072.35 162
3072.48 152
3072.60 144
3072.73 138
3072.86 134
3072.99 132
3073.11 131
3073.24 130
3073.37 130
3073.49 128
3073.62 124
3073.75 119
3073.88 114
3074.00 108
3074.13 104
3074.26 100
3074.39 99
3074.51 99
3074.64 99
3074.77 100
3074.89 101
3075.02 102
3075.15 103
3075.28 103
3075.40 103
3075.53 101
3075.66 96
3075.78 90
3075.91 83
3076.04 76
3076.17 70
3076.29 67
3076.42 68
3076.55 72
3076.68 78
3076.80 84
3076.93 89
3077.06 93
3077.18 93
3077.31 92
3077.44 89
3077.57 86
3077.69 83
3077.82 81
3077.95 80
3078.08 80
3078.20 81
3078.33 82
3078.46 84
3078.59 86
3078.71 89
3078.84 91
3078.97 92
3079.09 93
3079.22 94
3079.35 92
3079.48 90
3079.60 86
3079.73 81
3079.86 78
3079.99 75
3080.11 76
3080.24 78
3080.37 83
3080.50 90
3080.62 96
3080.75 101
3080.88 105
3081.00 106
3081.13 106
3081.26 104
3081.39 103
3081.51 103
3081.64 104
3081.77 107
3081.90 112
3082.02 117
3082.15 124
3082.28 131
3082.41 137
3082.53 142
3082.66 146
3082.79 148
3082.92 149
3083.04 149
3083.17 148
3083.30 147
3083.43 145
3083.55 144
3083.68 142
3083.81 140
3083.93 137
3084.06 133
3084.19 128
3084.32 123
3084.44 118
3084.57 113
3084.70 109
3084.83 106
3084.95 104
3085.08 103
3085.21 103
3085.34 102
3085.46 101
3085.59 101
3085.72 100
3085.85 99
3085.97 98
3086.10 97
3086.23 96
3086.36 95
3086.48 93
3086.61 91
3086.74 88
3086.87 85
3086.99 81
3087.12 77
3087.25 73
3087.38 68
3087.50 64
3087.63 61
3087.76 59
3087.89 57
3088.01 56
3088.14 56
3088.27 56
3088.40 57
3088.52 59
3088.65 61
3088.78 65
3088.91 70
3089.03 75
3089.16 81
3089.29 86
3089.42 90
3089.54 93
3089.67 96
3089.80 99
3089.93 101
3090.05 104
3090.18 106
3090.31 107
3090.44 107
3090.56 106
3090.69 104
3090.82 101
3090.95 99
3091.07 97
3091.20 95
3091.33 95
3091.46 96
3091.59 97
3091.71 99
3091.84 101
3091.97 103
3092.10 105
3092.22 107
3092.35 111
3092.48 115
3092.61 119
3092.73 121
3092.86 122
3092.99 121
3093.12 116
3093.24 110
3093.37 101
3093.50 93
3093.63 85
3093.75 78
3093.88 73
3094.01 70
3094.14 69
3094.27 69
3094.39 70
3094.52 72
3094.65 76
3094.78 81
3094.90 87
3095.03 92
3095.16 97
3095.29 100
3095.41 100
3095.54 99
3095.67 95
3095.80 90
3095.92 85
3096.05 80
3096.18 76
3096.31 74
3096.44 73
3096.56 73
3096.69 74
3096.82 74
3096.95 73
3097.07 71
3097.20 69
3097.33 68
3097.46 67
3097.58 69
3097.71 72
3097.84 76
3097.97 82
3098.10 86
3098.22 90
3098.35 91
3098.48 89
3098.61 86
3098.73 80
3098.86 74
3098.99 67
3099.12 60
3099.25 54
3099.37 49
3099.50 45
3099.63 43
3099.76 43
3099.88 43
3100.01 45
3100.14 47
3100.27 50
3100.40 52
3100.52 55
3100.65 58
3100.78 60
3100.91 62
3101.03 63
3101.16 63
3101.29 62
3101.42 59
3101.55 57
3101.67 55
3101.80 55
3101.93 56
3102.06 60
3102.18 66
3102.31 74
3102.44 83
3102.57 91
3102.70 98
3102.82 104
3102.95 108
3103.08 109
3103.21 109
3103.33 106
3103.46 103
3103.59 98
3103.72 92
3103.85 86
3103.97 81
3104.10 77
3104.23 75
3104.36 75
3104.48 78
3104.61 83
3104.74 91
3104.87 99
3105.00 107
3105.12 114
3105.25 118
3105.38 120
3105.51 119
3105.64 116
3105.76 111
3105.89 106
3106.02 101
3106.15 97
3106.28 93
3106.40 91
3106.53 90
3106.66 90
3106.79 90
3106.91 90
3107.04 91
3107.17 91
3107.30 90
3107.43 88
3107.55 85
3107.68 81
3107.81 77
3107.94 73
3108.07 70
3108.19 68
3108.32 68
3108.45 70
3108.58 72
3108.71 75
3108.83 77
3108.96 80
3109.09 82
3109.22 84
3109.35 87
3109.47 91
3109.60 97
3109.73 104
3109.86 111
3109.99 116
3110.11 118
3110.24 117
3110.37 114
3110.50 107
3110.62 100
3110.75 92
3110.88 86
3111.01 82
3111.14 81
3111.26 82
3111.39 83
3111.52 85
3111.65 86
3111.78 87
3111.90 87
3112.03 87
3112.16 87
3112.29 88
3112.42 90
3112.54 92
3112.67 95
3112.80 99
3112.93 102
3113.06 106
3113.19 109
3113.31 112
3113.44 114
3113.57 114
3113.70 112
3113.83 108
3113.95 103
3114.08 98
3114.21 93
3114.34 89
3114.47 87
3114.59 86
3114.72 87
3114.85 89
3114.98 93
3115.11 98
3115.23 104
3115.36 111
3115.49 120
3115.62 129
3115.75 136
3115.87 142
3116.00 144
3116.13 142
3116.26 135
3116.39 123
3116.51 110
3116.64 95
3116.77 80
3116.90 67
3117.03 57
3117.16 49
3117.28 44
3117.41 42
3117.54 43
3117.67 47
3117.80 52
3117.92 58
3118.05 65
3118.18 71
3118.31 76
3118.44 78
3118.56 78
3118.69 76
3118.82 73
3118.95 69
3119.08 66
3119.21 62
3119.33 59
3119.46 56
3119.59 53
3119.72 50
3119.85 48
3119.97 46
3120.10 45
3120.23 46
3120.36 48
3120.49 52
3120.62 55
3120.74 59
3120.87 62
3121.00 65
3121.13 66
3121.26 65
3121.38 64
3121.51 62
3121.64 59
3121.77 56
3121.90 54
3122.03 52
3122.15 51
3122.28 51
3122.41 52
3122.54 55
3122.67 58
3122.79 63
3122.92 69
3123.05 76
3123.18 83
3123.31 91
3123.44 99
3123.56 107
3123.69 114
3123.82 119
3123.95 122
3124.08 123
3124.21 122
3124.33 118
3124.46 114
3124.59 108
3124.72 103
3124.85 99
3124.98 96
3125.10 95
3125.23 95
3125.36 96
3125.49 99
3125.62 103
3125.74 107
3125.87 112
3126.00 116
3126.13 120
3126.26 123
3126.39 124
3126.51 124
3126.64 122
3126.77 121
3126.90 119
3127.03 117
3127.16 115
3127.28 113
3127.41 110
3127.54 107
3127.67 102
3127.80 95
3127.93 88
3128.05 81
3128.18 75
3128.31 70
3128.44 67
3128.57 66
3128.70 67
3128.82 69
3128.95 71
3129.08 72
3129.21 73
3129.34 73
3129.47 74
3129.59 75
3129.72 78
3129.85 82
3129.98 88
3130.11 94
3130.24 99
3130.36 103
3130.49 105
3130.62 104
3130.75 101
3130.88 97
3131.01 93
3131.14 89
3131.26 86
3131.39 84
3131.52 82
3131.65 80
3131.78 78
3131.91 76
3132.03 74
3132.16 71
3132.29 68
3132.42 63
3132.55 58
3132.68 51
3132.80 46
3132.93 41
3133.06 37
3133.19 36
3133.32 37
3133.45 40
3133.58 44
3133.70 48
3133.83 52
3133.96 55
3134.09 57
3134.22 58
3134.35 58
3134.47 58
3134.60 57
3134.73 57
3134.86 59
3134.99 62
3135.12 66
3135.25 72
3135.37 77
3135.50 81
3135.63 83
3135.76 82
3135.89 79
3136.02 75
3136.14 70
3136.27 65
3136.40 63
3136.53 62
3136.66 62
3136.79 64
3136.92 67
3137.04 69
3137.17 71
3137.30 72
3137.43 73
3137.56 74
3137.69 75
3137.82 77
3137.94 81
3138.07 84
3138.20 87
3138.33 90
3138.46 92
3138.59 95
3138.72 98
3138.84 102
3138.97 106
3139.10 111
3139.23 115
3139.36 118
3139.49 119
3139.62 121
3139.74 122
3139.87 125
3140.00 129
3140.13 134
3140.26 141
3140.39 148
3140.52 155
3140.64 159
3140.77 160
3140.90 158
3141.03 152
3141.16 144
3141.29 135
3141.42 125
3141.54 115
3141.67 107
3141.80 100
3141.93 93
3142.06 86
3142.19 78
3142.32 70
3142.44 62
3142.57 54
3142.70 47
3142.83 41
3142.96 38
3143.09 36
3143.22 36
3143.35 37
3143.47 39
3143.60 42
3143.73 45
3143.86 49
3143.99 53
3144.12 57
3144.25 60
3144.37 63
3144.50 64
3144.63 63
3144.76 62
3144.89 60
3145.02 58
3145.15 57
3145.28 58
3145.40 59
3145.53 60
3145.66 61
3145.79 61
3145.92 61
3146.05 61
3146.18 62
3146.30 64
3146.43 68
3146.56 72
3146.69 76
3146.82 79
3146.95 79
3147.08 78
3147.21 74
3147.33 68
3147.46 61
3147.59 53
3147.72 44
3147.85 36
3147.98 29
3148.11 23
3148.24 19
3148.36 15
3148.49 12
3148.62 9
3148.75 5
3148.88 0
3149.01 0
3149.14 0
3149.27 0
3149.39 0
3149.52 0
3149.65 0
3149.78 0
3149.91 8
3150.04 20
3150.17 33
3150.30 46
3150.43 57
3150.55 67
3150.68 75
3150.81 80
3150.94 83
3151.07 83
3151.20 82
3151.33 80
3151.46 78
3151.58 76
3151.71 75
3151.84 75
3151.97 75
3152.10 74
3152.23 74
3152.36 73
3152.49 72
3152.62 72
3152.74 71
3152.87 72
3153.00 72
3153.13 73
3153.26 74
3153.39 74
3153.52 73
3153.65 72
3153.77 71
3153.90 69
3154.03 68
3154.16 67
3154.29 67
3154.42 66
3154.55 66
3154.68 66
3154.81 66
3154.93 65
3155.06 63
3155.19 60
3155.32 56
3155.45 52
3155.58 47
3155.71 42
3155.84 39
3155.97 37
3156.09 38
3156.22 40
3156.35 43
3156.48 48
3156.61 53
3156.74 58
3156.87 61
3157.00 64
3157.13 66
3157.26 67
3157.38 66
3157.51 64
3157.64 62
3157.77 59
3157.90 56
3158.03 54
3158.16 52
3158.29 52
3158.42 52
3158.54 54
3158.67 56
3158.80 58
3158.93 61
3159.06 65
3159.19 69
3159.32 73
3159.45 78
3159.58 82
3159.71 86
3159.83 89
3159.96 91
3160.09 92
3160.22 92
3160.35 91
3160.48 90
3160.61 89
3160.74 88
3160.87 89
3161.00 90
3161.12 92
3161.25 95
3161.38 96
3161.51 96
3161.64 94
3161.77 90
3161.90 84
3162.03 78
3162.16 72
3162.29 68
3162.41 66
3162.54 68
3162.67 71
3162.80 76
3162.93 81
3163.06 85
3163.19 88
3163.32 89
3163.45 89
3163.58 87
3163.71 84
3163.83 81
3163.96 78
3164.09 75
3164.22 72
3164.35 69
3164.48 66
3164.61 64
3164.74 64
3164.87 65
3165.00 68
3165.12 71
3165.25 74
3165.38 77
3165.51 77
3165.64 76
3165.77 74
3165.90 70
3166.03 68
3166.16 65
3166.29 64
3166.42 62
3166.55 61
3166.67 60
3166.80 58
3166.93 56
3167.06 54
3167.19 52
3167.32 52
3167.45 52
3167.58 54
3167.71 56
3167.84 59
3167.97 60
3168.09 61
3168.22 61
3168.35 59
3168.48 57
3168.61 55
3168.74 52
3168.87 48
3169.00 45
3169.13 41
3169.26 38
3169.39 34
3169.52 32
3169.64 30
3169.77 28
3169.90 26
3170.03 25
3170.16 25
3170.29 24
3170.42 24
3170.55 23
3170.68 22
3170.81 21
3170.94 20
3171.07 19
3171.20 17
3171.32 16
3171.45 17
3171.58 19
3171.71 23
3171.84 28
3171.97 34
3172.10 41
3172.23 47
3172.36 53
3172.49 57
3172.62 61
3172.75 64
3172.88 67
3173.00 72
3173.13 76
3173.26 81
3173.39 86
3173.52 89
3173.65 91
3173.78 91
3173.91 89
3174.04 86
3174.17 80
3174.30 74
3174.43 66
3174.56 58
3174.69 51
3174.81 45
3174.94 40
3175.07 38
3175.20 38
3175.33 39
3175.46 40
3175.59 41
3175.72 43
3175.85 45
3175.98 48
3176.11 54
3176.24 63
3176.37 75
3176.50 88
3176.63 101
3176.75 113
3176.88 123
3177.01 129
3177.14 133
3177.27 134
3177.40 134
3177.53 133
3177.66 132
3177.79 132
3177.92 134
3178.05 137
3178.18 141
3178.31 146
3178.44 151
3178.57 154
3178.69 155
3178.82 153
3178.95 149
3179.08 142
3179.21 135
3179.34 127
3179.47 119
3179.60 113
3179.73 107
3179.86 102
3179.99 98
3180.12 93
3180.25 88
3180.38 84
3180.51 80
3180.64 78
3180.76 76
3180.89 77
3181.02 77
3181.15 79
3181.28 80
3181.41 82
3181.54 84
3181.67 87
3181.80 89
3181.93 92
3182.06 94
3182.19 95
3182.32 95
3182.45 94
3182.58 93
3182.71 92
3182.84 92
3182.97 94
3183.09 96
3183.22 99
3183.35 101
3183.48 100
3183.61 97
3183.74 90
3183.87 80
3184.00 69
3184.13 59
3184.26 50
3184.39 43
3184.52 40
3184.65 39
3184.78 39
3184.91 40
3185.04 40
3185.17 39
3185.30 36
3185.43 31
3185.56 25
3185.68 18
3185.81 11
3185.94 4
3186.07 0
3186.20 0
3186.33 0
3186.46 0
3186.59 0
3186.72 0
3186.85 0
3186.98 0
3187.11 1
3187.24 7
3187.37 14
3187.50 21
3187.63 28
3187.76 36
3187.89 43
3188.02 50
3188.15 57
3188.28 62
3188.41 65
3188.53 66
3188.66 63
3188.79 57
3188.92 49
3189.05 40
3189.18 32
3189.31 25
3189.44 22
3189.57 22
3189.70 26
3189.83 32
3189.96 39
3190.09 45
3190.22 50
3190.35 52
3190.48 52
3190.61 49
3190.74 45
3190.87 39
3191.00 33
3191.13 28
3191.26 24
3191.39 22
3191.52 21
3191.65 22
3191.77 24
3191.90 26
3192.03 28
3192.16 30
3192.29 31
3192.42 32
3192.55 32
3192.68 31
3192.81 31
3192.94 31
3193.07 32
3193.20 35
3193.33 39
3193.46 44
3193.59 50
3193.72 56
3193.85 61
3193.98 66
3194.11 70
3194.24 75
3194.37 81
3194.50 88
3194.63 96
3194.76 105
3194.89 114
3195.02 122
3195.15 128
3195.28 132
3195.41 134
3195.54 135
3195.67 135
3195.79 134
3195.92 133
3196.05 132
3196.18 131
3196.31 128
3196.44 124
3196.57 118
3196.70 111
3196.83 103
3196.96 94
3197.09 85
3197.22 76
3197.35 67
3197.48 58
3197.61 49
3197.74 40
3197.87 31
3198.00 23
3198.13 16
3198.26 12
3198.39 10
3198.52 10
3198.65 13
3198.78 18
3198.91 23
3199.04 28
3199.17 32
3199.30 35
3199.43 37
3199.56 38
3199.69 39
3199.82 41
3199.95 43
3200.08 45
3200.21 47
3200.34 48
3200.47 46
3200.60 43
3200.73 39
3200.86 34
3200.99 29
3201.12 25
3201.25 23
3201.38 21
3201.51 20
3201.63 18
3201.76 16
3201.89 13
3202.02 10
3202.15 9
3202.28 10
3202.41 14
3202.54 21
3202.67 30
3202.80 40
3202.93 48
3203.06 54
3203.19 56
3203.32 55
3203.45 51
3203.58 44
3203.71 37
3203.84 30
3203.97 24
3204.10 18
3204.23 14
3204.36 11
3204.49 9
3204.62 9
3204.75 11
3204.88 15
3205.01 20
3205.14 25
3205.27 30
3205.40 35
3205.53 38
3205.66 40
3205.79 39
3205.92 37
3206.05 35
3206.18 31
3206.31 29
3206.44 27
3206.57 26
3206.70 27
3206.83 28
3206.96 29
3207.09 30
3207.22 30
3207.35 29
3207.48 28
3207.61 27
3207.74 27
3207.87 27
3208.00 27
3208.13 27
3208.26 27
3208.39 27
3208.52 26
3208.65 26
3208.78 27
3208.91 30
3209.04 34
3209.17 41
3209.30 49
3209.43 57
3209.56 64
3209.69 68
3209.82 70
3209.95 69
3210.08 68
3210.21 66
3210.34 64
3210.47 62
3210.60 60
3210.73 57
3210.86 52
3210.99 47
3211.12 41
3211.25 35
3211.38 30
3211.51 27
3211.64 23
3211.77 19
3211.90 14
3212.03 8
3212.16 1
3212.29 0
3212.42 0
3212.55 0
3212.68 0
3212.81 0
3212.94 0
3213.07 0
3213.20 2
3213.33 6
3213.46 10
3213.59 12
3213.72 14
3213.85 16
3213.98 18
3214.11 19
3214.24 22
3214.37 24
3214.50 27
3214.63 30
3214.76 33
3214.89 35
3215.02 36
3215.15 35
3215.28 33
3215.41 29
3215.54 25
3215.67 20
3215.80 16
3215.93 11
3216.06 6
3216.19 2
3216.32 0
3216.45 0
3216.58 0
3216.71 0
3216.84 0
3216.97 0
3217.10 0
3217.23 0
3217.36 0
3217.49 1
3217.63 3
3217.76 7
3217.89 11
3218.02 16
3218.15 23
3218.28 30
3218.41 37
3218.54 43
3218.67 47
3218.80 49
3218.93 49
3219.06 48
3219.19 46
3219.32 44
3219.45 43
3219.58 44
3219.71 44
3219.84 44
3219.97 44
3220.10 43
3220.23 42
3220.36 40
3220.49 40
3220.62 39
3220.75 39
3220.88 39
3221.01 38
3221.14 35
3221.27 31
3221.40 26
3221.53 21
3221.66 16
3221.79 13
3221.92 10
3222.05 10
3222.18 10
3222.31 11
3222.44 12
3222.57 13
3222.70 14
3222.83 14
3222.96 16
3223.09 18
3223.22 22
3223.35 27
3223.49 32
3223.62 36
3223.75 40
3223.88 41
3224.01 40
3224.14 38
3224.27 36
3224.40 35
3224.53 34
3224.66 34
3224.79 35
3224.92 36
3225.05 37
3225.18 39
3225.31 40
3225.44 42
3225.57 43
3225.70 45
3225.83 45
3225.96 45
3226.09 44
3226.22 43
3226.35 41
3226.48 41
3226.61 42
3226.74 45
3226.87 49
3227.00 54
3227.13 58
3227.26 60
3227.39 60
3227.53 58
3227.66 54
3227.79 49
3227.92 45
3228.05 42
3228.18 40
3228.31 40
3228.44 41
3228.57 42
3228.70 42
3228.83 42
3228.96 41
3229.09 38
3229.22 35
3229.35 32
3229.48 30
3229.61 29
3229.74 28
3229.87 29
3230.00 30
3230.13 31
3230.26 31
3230.39 31
3230.52 29
3230.65 27
3230.79 24
3230.92 22
3231.05 22
3231.18 22
3231.31 24
3231.44 28
3231.57 33
3231.70 38
3231.83 42
3231.96 46
3232.09 48
3232.22 48
3232.35 46
3232.48 43
3232.61 39
3232.74 37
3232.87 35
3233.00 36
3233.13 38
3233.26 42
3233.39 48
3233.52 53
3233.66 59
3233.79 63
3233.92 65
3234.05 65
3234.18 61
3234.31 56
3234.44 49
3234.57 41
3234.70 34
3234.83 28
3234.96 26
3235.09 28
3235.22 32
3235.35 39
3235.48 46
3235.61 52
3235.74 56
3235.87 58
3236.00 58
3236.13 58
3236.27 57
3236.40 57
3236.53 59
3236.66 62
3236.79 65
3236.92 68
3237.05 69
3237.18 69
3237.31 68
3237.44 67
3237.57 68
3237.70 69
3237.83 73
3237.96 78
3238.09 83
3238.22 88
3238.35 91
3238.49 93
3238.62 92
3238.75 90
3238.88 87
3239.01 82
3239.14 77
3239.27 72
3239.40 66
3239.53 60
3239.66 54
3239.79 48
3239.92 41
3240.05 34
3240.18 27
3240.31 21
3240.44 16
3240.57 13
3240.71 12
3240.84 13
3240.97 16
3241.10 21
3241.23 26
3241.36 30
3241.49 33
3241.62 34
3241.75 33
3241.88 32
3242.01 30
3242.14 30
3242.27 32
3242.40 36
3242.53 41
3242.67 48
3242.80 54
3242.93 59
3243.06 63
3243.19 65
3243.32 66
3243.45 66
3243.58 65
3243.71 65
3243.84 65
3243.97 65
3244.10 67
3244.23 69
3244.36 71
3244.49 74
3244.63 78
3244.76 80
3244.89 82
3245.02 81
3245.15 78
3245.28 74
3245.41 70
3245.54 66
3245.67 65
3245.80 66
3245.93 69
3246.06 74
3246.19 80
3246.32 84
3246.46 86
3246.59 86
3246.72 83
3246.85 79
3246.98 73
3247.11 67
3247.24 63
3247.37 60
3247.50 59
3247.63 60
3247.76 61
3247.89 61
3248.02 61
3248.16 59
3248.29 54
3248.42 48
3248.55 41
3248.68 35
3248.81 30
3248.94 29
3249.07 30
3249.20 35
3249.33 41
3249.46 49
3249.59 58
3249.73 65
3249.86 72
3249.99 76
3250.12 79
3250.25 81
3250.38 83
3250.51 84
3250.64 85
3250.77 87
3250.90 90
3251.03 93
3251.16 95
3251.30 97
3251.43 97
3251.56 97
3251.69 94
3251.82 91
3251.95 88
3252.08 84
3252.21 80
3252.34 75
3252.47 69
3252.60 63
3252.73 56
3252.87 48
3253.00 42
3253.13 38
3253.26 35
3253.39 35
3253.52 38
3253.65 43
3253.78 48
3253.91 55
3254.04 61
3254.17 66
3254.31 71
3254.44 73
3254.57 74
3254.70 73
3254.83 70
3254.96 67
3255.09 63
3255.22 59
3255.35 56
3255.48 53
3255.61 52
3255.75 50
3255.88 49
3256.01 49
3256.14 48
3256.27 47
3256.40 47
3256.53 46
3256.66 45
3256.79 45
3256.92 45
3257.05 45
3257.19 46
3257.32 47
3257.45 49
3257.58 52
3257.71 56
3257.84 60
3257.97 63
3258.10 66
3258.23 66
3258.36 63
3258.50 57
3258.63 49
3258.76 40
3258.89 30
3259.02 21
3259.15 14
3259.28 9
3259.41 6
3259.54 4
3259.67 4
3259.81 3
3259.94 3
3260.07 3
3260.20 2
3260.33 1
3260.46 0
3260.59 0
3260.72 0
3260.85 0
3260.98 0
3261.12 0
3261.25 0
3261.38 0
3261.51 1
3261.64 4
3261.77 6
3261.90 10
3262.03 14
3262.16 18
3262.30 23
3262.43 27
3262.56 29
3262.69 31
3262.82 32
3262.95 33
3263.08 33
3263.21 35
3263.34 38
3263.47 41
3263.61 46
3263.74 50
3263.87 55
3264.00 59
3264.13 64
3264.26 69
3264.39 74
3264.52 79
3264.65 83
3264.79 86
3264.92 87
3265.05 87
3265.18 84
3265.31 80
3265.44 75
3265.57 70
3265.70 65
3265.83 61
3265.97 58
3266.10 58
3266.23 59
3266.36 61
3266.49 64
3266.62 68
3266.75 71
3266.88 74
3267.02 75
3267.15 75
3267.28 73
3267.41 71
3267.54 68
3267.67 64
3267.80 62
3267.93 60
3268.06 59
3268.20 59
3268.33 59
3268.46 58
3268.59 57
3268.72 55
3268.85 53
3268.98 51
3269.11 49
3269.25 48
3269.38 49
3269.51 50
3269.64 53
3269.77 55
3269.90 58
3270.03 60
3270.16 60
3270.30 60
3270.43 59
3270.56 58
3270.69 57
3270.82 56
3270.95 56
3271.08 56
3271.21 56
3271.34 56
3271.48 54
3271.61 52
3271.74 49
3271.87 45
3272.00 40
3272.13 35
3272.26 31
3272.40 28
3272.53 26
3272.66 25
3272.79 25
3272.92 27
3273.05 30
3273.18 34
3273.31 38
3273.45 42
3273.58 47
3273.71 51
3273.84 55
3273.97 57
3274.10 59
3274.23 58
3274.36 57
3274.50 55
3274.63 53
3274.76 52
3274.89 51
3275.02 52
3275.15 54
3275.28 57
3275.41 60
3275.55 63
3275.68 67
3275.81 70
3275.94 72
3276.07 74
3276.20 76
3276.33 76
3276.47 77
3276.60 79
3276.73 82
3276.86 88
3276.99 96
3277.12 106
3277.25 118
3277.39 129
3277.52 139
3277.65 146
3277.78 151
3277.91 154
3278.04 156
3278.17 161
3278.30 169
3278.44 182
3278.57 200
3278.70 220
3278.83 241
3278.96 259
3279.09 273
3279.22 283
3279.36 288
3279.49 290
3279.62 292
3279.75 296
3279.88 302
3280.01 311
3280.14 321
3280.28 330
3280.41 338
3280.54 342
3280.67 343
3280.80 341
3280.93 336
3281.06 332
3281.20 328
3281.33 325
3281.46 324
3281.59 324
3281.72 324
3281.85 323
3281.98 320
3282.12 314
3282.25 305
3282.38 293
3282.51 280
3282.64 266
3282.77 252
3282.90 238
3283.04 224
3283.17 211
3283.30 198
3283.43 186
3283.56 174
3283.69 163
3283.83 154
3283.96 146
3284.09 138
3284.22 132
3284.35 127
3284.48 122
3284.61 118
3284.75 115
3284.88 114
3285.01 114
3285.14 115
3285.27 117
3285.40 119
3285.53 121
3285.67 121
3285.80 119
3285.93 115
3286.06 108
3286.19 98
3286.32 88
3286.46 77
3286.59 67
3286.72 59
3286.85 53
3286.98 50
3287.11 49
3287.25 50
3287.38 52
3287.51 56
3287.64 61
3287.77 67
3287.90 72
3288.03 78
3288.17 82
3288.30 85
3288.43 86
3288.56 86
3288.69 85
3288.82 84
3288.96 85
3289.09 87
3289.22 90
3289.35 93
3289.48 96
3289.61 97
3289.75 97
3289.88 95
3290.01 93
3290.14 93
3290.27 93
3290.40 96
3290.54 100
3290.67 104
3290.80 108
3290.93 111
3291.06 112
3291.19 114
3291.32 116
3291.46 120
3291.59 127
3291.72 135
3291.85 144
3291.98 152
3292.11 157
3292.25 160
3292.38 160
3292.51 157
3292.64 154
3292.77 152
3292.90 150
3293.04 148
3293.17 146
3293.30 142
3293.43 135
3293.56 127
3293.69 117
3293.83 107
3293.96 97
3294.09 90
3294.22 86
3294.35 85
3294.49 85
3294.62 88
3294.75 92
3294.88 98
3295.01 104
3295.14 112
3295.28 120
3295.41 127
3295.54 133
3295.67 137
3295.80 139
3295.93 138
3296.07 136
3296.20 133
3296.33 132
3296.46 132
3296.59 136
3296.72 141
3296.86 148
3296.99 156
3297.12 163
3297.25 170
3297.38 176
3297.52 181
3297.65 187
3297.78 194
3297.91 203
3298.04 214
3298.17 228
3298.31 243
3298.44 261
3298.57 279
3298.70 298
3298.83 317
3298.96 336
3299.10 354
3299.23 370
3299.36 383
3299.49 393
3299.62 399
3299.76 402
3299.89 403
3300.02 403
3300.15 403
3300.28 404
3300.41 405
3300.55 407
3300.68 408
3300.81 407
3300.94 404
3301.07 398
3301.21 390
3301.34 381
3301.47 370
3301.60 361
3301.73 352
3301.87 344
3302.00 336
3302.13 327
3302.26 316
3302.39 303
3302.52 287
3302.66 269
3302.79 250
3302.92 231
3303.05 212
3303.18 194
3303.32 179
3303.45 165
3303.58 155
3303.71 148
3303.84 145
3303.98 145
3304.11 147
3304.24 150
3304.37 152
3304.50 151
3304.63 147
3304.77 139
3304.90 128
3305.03 116
3305.16 103
3305.29 91
3305.43 81
3305.56 73
3305.69 67
3305.82 63
3305.95 61
3306.09 59
3306.22 58
3306.35 57
3306.48 57
3306.61 58
3306.75 59
3306.88 61
3307.01 65
3307.14 70
3307.27 75
3307.41 81
3307.54 86
3307.67 90
3307.80 93
3307.93 94
3308.07 94
3308.20 94
3308.33 95
3308.46 96
3308.59 98
3308.73 100
3308.86 102
3308.99 102
3309.12 100
3309.25 96
3309.39 89
3309.52 80
3309.65 71
3309.78 61
3309.91 51
3310.05 41
3310.18 32
3310.31 23
3310.44 15
3310.57 9
3310.71 6
3310.84 6
3310.97 10
3311.10 15
3311.23 22
3311.37 28
3311.50 32
3311.63 34
3311.76 32
3311.89 28
3312.03 23
3312.16 18
3312.29 13
3312.42 10
3312.55 9
3312.69 10
3312.82 12
3312.95 15
3313.08 17
3313.21 18
3313.35 18
3313.48 17
3313.61 15
3313.74 12
3313.88 10
3314.01 9
3314.14 9
3314.27 11
3314.40 12
3314.54 14
3314.67 15
3314.80 14
3314.93 11
3315.06 6
3315.20 0
3315.33 0
3315.46 0
3315.59 0
3315.72 0
3315.86 0
3315.99 0
3316.12 6
3316.25 19
3316.39 33
3316.52 45
3316.65 54
3316.78 60
3316.91 64
3317.05 65
3317.18 66
3317.31 66
3317.44 66
3317.57 66
3317.71 68
3317.84 70
3317.97 72
3318.10 75
3318.24 76
3318.37 76
3318.50 75
3318.63 73
3318.76 70
3318.90 67
3319.03 65
3319.16 63
3319.29 62
3319.43 62
3319.56 60
3319.69 57
3319.82 52
3319.95 45
3320.09 38
3320.22 31
3320.35 24
3320.48 18
3320.62 13
3320.75 9
3320.88 6
3321.01 3
3321.14 0
3321.28 0
3321.41 0
3321.54 0
3321.67 0
3321.81 0
3321.94 0
3322.07 6
3322.20 14
3322.33 24
3322.47 34
3322.60 42
3322.73 49
3322.86 53
3323.00 54
3323.13 52
3323.26 48
3323.39 43
3323.53 39
3323.66 34
3323.79 30
3323.92 26
3324.05 22
3324.19 19
3324.32 16
3324.45 12
3324.58 10
3324.72 9
3324.85 8
3324.98 9
3325.11 11
3325.25 15
3325.38 20
3325.51 27
3325.64 33
3325.77 40
3325.91 45
3326.04 48
3326.17 48
3326.30 47
3326.44 44
3326.57 39
3326.70 35
3326.83 31
3326.97 27
3327.10 25
3327.23 25
3327.36 25
3327.50 28
3327.63 31
3327.76 35
3327.89 40
3328.02 46
3328.16 50
3328.29 55
3328.42 58
3328.55 60
3328.69 61
3328.82 62
3328.95 61
3329.08 61
3329.22 59
3329.35 58
3329.48 57
3329.61 55
3329.75 54
3329.88 52
3330.01 51
3330.14 50
3330.28 49
3330.41 47
3330.54 44
3330.67 41
3330.81 37
3330.94 32
3331.07 28
3331.20 25
3331.33 23
3331.47 23
3331.60 26
3331.73 29
3331.86 34
3332.00 38
3332.13 42
3332.26 45
3332.39 46
3332.53 46
3332.66 45
3332.79 44
3332.92 41
3333.06 38
3333.19 36
3333.32 33
3333.45 32
3333.59 31
3333.72 33
3333.85 37
3333.98 43
3334.12 51
3334.25 61
3334.38 71
3334.51 80
3334.65 88
3334.78 94
3334.91 98
3335.04 100
3335.18 100
3335.31 100
3335.44 99
3335.57 96
3335.71 93
3335.84 88
3335.97 83
3336.10 77
3336.24 71
3336.37 65
3336.50 62
3336.63 60
3336.77 61
3336.90 63
3337.03 66
3337.17 70
3337.30 73
3337.43 74
3337.56 73
3337.70 69
3337.83 63
3337.96 55
3338.09 45
3338.23 37
3338.36 30
3338.49 25
3338.62 24
3338.76 24
3338.89 27
3339.02 30
3339.15 33
3339.29 35
3339.42 36
3339.55 35
3339.68 32
3339.82 29
3339.95 24
3340.08 19
3340.21 14
3340.35 10
3340.48 7
3340.61 5
3340.75 6
3340.88 9
3341.01 14
3341.14 21
3341.28 29
3341.41 36
3341.54 42
3341.67 46
3341.81 47
3341.94 47
3342.07 45
3342.20 43
3342.34 41
3342.47 42
3342.60 44
3342.74 48
3342.87 53
3343.00 57
3343.13 62
3343.27 66
3343.40 70
3343.53 74
3343.66 78
3343.80 82
3343.93 87
3344.06 92
3344.19 97
3344.33 101
3344.46 104
3344.59 105
3344.73 105
3344.86 103
3344.99 101
3345.12 99
3345.26 97
3345.39 97
3345.52 98
3345.65 101
3345.79 104
3345.92 108
3346.05 110
3346.19 111
3346.32 110
3346.45 109
3346.58 106
3346.72 104
3346.85 102
3346.98 99
3347.11 96
3347.25 93
3347.38 89
3347.51 84
3347.65 80
3347.78 76
3347.91 73
3348.04 71
3348.18 69
3348.31 67
3348.44 63
3348.58 59
3348.71 52
3348.84 45
3348.97 37
3349.11 29
3349.24 22
3349.37 18
3349.50 15
3349.64 15
3349.77 15
3349.90 17
3350.04 17
3350.17 17
3350.30 15
3350.43 13
3350.57 10
3350.70 7
3350.83 5
3350.97 4
3351.10 3
3351.23 2
3351.36 1
3351.50 0
3351.63 0
3351.76 0
3351.90 0
3352.03 0
3352.16 0
3352.29 0
3352.43 4
3352.56 10
3352.69 16
3352.83 21
3352.96 24
3353.09 26
3353.22 27
3353.36 27
3353.49 28
3353.62 29
3353.76 31
3353.89 33
3354.02 34
3354.15 36
3354.29 37
3354.42 37
3354.55 37
3354.69 37
3354.82 37
3354.95 38
3355.08 39
3355.22 40
3355.35 40
3355.48 39
3355.62 36
3355.75 32
3355.88 26
3356.02 21
3356.15 17
3356.28 14
3356.41 12
3356.55 12
3356.68 14
3356.81 16
3356.95 20
3357.08 23
3357.21 26
3357.34 28
3357.48 28
3357.61 28
3357.74 27
3357.88 25
3358.01 23
3358.14 21
3358.28 19
3358.41 16
3358.54 14
3358.67 12
3358.81 11
3358.94 11
3359.07 11
3359.21 13
3359.34 15
3359.47 19
3359.61 23
3359.74 27
3359.87 32
3360.00 37
3360.14 42
3360.27 48
3360.40 53
3360.54 57
3360.67 60
3360.80 61
3360.94 60
3361.07 57
3361.20 51
3361.33 45
3361.47 38
3361.60 31
3361.73 25
3361.87 20
3362.00 15
3362.13 12
3362.27 8
3362.40 6
3362.53 4
3362.67 5
3362.80 8
3362.93 13
3363.06 21
3363.20 31
3363.33 42
3363.46 54
3363.60 66
3363.73 76
3363.86 85
3364.00 91
3364.13 94
3364.26 93
3364.40 90
3364.53 85
3364.66 78
3364.79 71
3364.93 64
3365.06 58
3365.19 53
3365.33 49
3365.46 46
3365.59 44
3365.73 42
3365.86 41
3365.99 41
3366.13 41
3366.26 43
3366.39 46
3366.53 49
3366.66 53
3366.79 55
3366.93 57
3367.06 56
3367.19 52
3367.32 47
3367.46 40
3367.59 33
3367.72 26
3367.86 21
3367.99 17
3368.12 15
3368.26 14
3368.39 13
3368.52 10
3368.66 7
3368.79 3
3368.92 0
3369.06 0
3369.19 0
3369.32 0
3369.46 0
3369.59 0
3369.72 1
3369.85 4
3369.99 7
3370.12 8
3370.25 9
3370.39 9
3370.52 9
3370.65 8
3370.79 8
3370.92 9
3371.05 10
3371.19 12
3371.32 14
3371.45 16
3371.59 18
3371.72 20
3371.85 22
3371.99 24
3372.12 26
3372.25 28
3372.39 31
3372.52 33
3372.65 35
3372.79 36
3372.92 36
3373.05 35
3373.19 33
3373.32 31
3373.45 29
3373.59 27
3373.72 26
3373.85 24
3373.99 22
3374.12 19
3374.25 15
3374.39 10
3374.52 5
3374.65 2
3374.79 0
3374.92 1
3375.05 3
3375.19 8
3375.32 13
3375.45 20
3375.59 25
3375.72 30
3375.85 33
3375.99 33
3376.12 32
3376.25 30
3376.39 27
3376.52 24
3376.65 23
3376.79 22
3376.92 23
3377.05 24
3377.19 25
3377.32 26
3377.45 26
3377.59 25
3377.72 23
3377.85 21
3377.99 19
3378.12 18
3378.25 16
3378.39 15
3378.52 15
3378.65 16
3378.79 17
3378.92 20
3379.05 23
3379.19 27
3379.32 30
3379.45 33
3379.59 35
3379.72 36
3379.85 37
3379.99 39
3380.12 41
3380.25 44
3380.39 49
3380.52 53
3380.65 56
3380.79 57
3380.92 56
3381.05 52
3381.19 46
3381.32 38
3381.45 29
3381.59 21
3381.72 14
3381.85 9
3381.99 7
3382.12 8
3382.25 11
3382.39 17
3382.52 25
3382.66 33
3382.79 42
3382.92 49
3383.06 54
3383.19 57
3383.32 58
3383.46 57
3383.59 54
3383.72 50
3383.86 45
3383.99 41
3384.12 36
3384.26 33
3384.39 30
3384.52 27
3384.66 26
3384.79 25
3384.92 25
3385.06 26
3385.19 27
3385.33 29
3385.46 31
3385.59 33
3385.73 34
3385.86 33
3385.99 31
3386.13 27
3386.26 23
3386.39 19
3386.53 15
3386.66 12
3386.79 9
3386.93 7
3387.06 6
3387.19 5
3387.33 4
3387.46 4
3387.60 3
3387.73 3
3387.86 2
3388.00 1
3388.13 0
3388.26 0
3388.40 0
3388.53 0
3388.66 0
3388.80 0
3388.93 0
3389.06 2
3389.20 8
3389.33 16
3389.47 24
3389.60 31
3389.73 37
3389.87 41
3390.00 45
3390.13 47
3390.27 48
3390.40 49
3390.53 49
3390.67 49
3390.80 48
3390.94 46
3391.07 44
3391.20 41
3391.34 38
3391.47 36
3391.60 34
3391.74 33
3391.87 32
3392.00 32
3392.14 32
3392.27 33
3392.41 33
3392.54 33
3392.67 31
3392.81 28
3392.94 24
3393.07 19
3393.21 13
3393.34 7
3393.47 1
3393.61 0
3393.74 0
3393.88 0
3394.01 0
3394.14 0
3394.28 0
3394.41 0
3394.54 0
3394.68 2
3394.81 5
3394.94 8
3395.08 10
3395.21 13
3395.35 15
3395.48 16
3395.61 16
3395.75 17
3395.88 18
3396.01 19
3396.15 22
3396.28 27
3396.42 32
3396.55 37
3396.68 40
3396.82 42
3396.95 42
3397.08 40
3397.22 37
3397.35 32
3397.49 27
3397.62 23
3397.75 19
3397.89 16
3398.02 13
3398.15 10
3398.29 8
3398.42 6
3398.56 5
3398.69 5
3398.82 6
3398.96 7
3399.09 8
3399.22 8
3399.36 8
3399.49 6
3399.63 3
3399.76 1
3399.89 0
3400.03 0
3400.16 0
3400.30 0
3400.43 1
3400.56 2
3400.70 3
3400.83 3
3400.96 5
3401.10 8
3401.23 12
3401.37 18
3401.50 24
3401.63 30
3401.77 35
3401.90 38
3402.04 39
3402.17 39
3402.30 39
3402.44 38
3402.57 39
3402.70 40
3402.84 41
3402.97 42
3403.11 42
3403.24 41
3403.37 39
3403.51 37
3403.64 35
3403.78 34
3403.91 35
3404.04 38
3404.18 43
3404.31 50
3404.44 57
3404.58 64
3404.71 70
3404.85 75
3404.98 79
3405.11 81
3405.25 82
3405.38 81
3405.52 79
3405.65 77
3405.78 75
3405.92 74
3406.05 74
3406.19 76
3406.32 79
3406.45 84
3406.59 89
3406.72 93
3406.86 97
3406.99 99
3407.12 100
3407.26 100
3407.39 99
3407.52 98
3407.66 98
3407.79 99
3407.93 100
3408.06 103
3408.19 106
3408.33 109
3408.46 113
3408.60 116
3408.73 120
3408.86 124
3409.00 128
3409.13 134
3409.27 141
3409.40 147
3409.53 153
3409.67 157
3409.80 158
3409.94 156
3410.07 150
3410.20 141
3410.34 130
3410.47 119
3410.61 109
3410.74 101
3410.87 95
3411.01 90
3411.14 87
3411.28 84
3411.41 80
3411.54 75
3411.68 69
3411.81 62
3411.95 56
3412.08 50
3412.21 45
3412.35 41
3412.48 39
3412.62 38
3412.75 38
3412.89 39
3413.02 41
3413.15 42
3413.29 42
3413.42 41
3413.56 38
3413.69 36
3413.82 33
3413.96 31
3414.09 32
3414.23 33
3414.36 36
3414.49 39
3414.63 42
3414.76 45
3414.90 47
3415.03 48
3415.16 49
3415.30 50
3415.43 50
3415.57 48
3415.70 44
3415.84 39
3415.97 32
3416.10 24
3416.24 16
3416.37 8
3416.51 2
3416.64 0
3416.77 0
3416.91 0
3417.04 0
3417.18 0
3417.31 0
3417.44 0
3417.58 0
3417.71 0
3417.85 5
3417.98 10
3418.12 15
3418.25 19
3418.38 23
3418.52 25
3418.65 26
3418.79 26
3418.92 25
3419.05 22
3419.19 20
3419.32 17
3419.46 14
3419.59 11
3419.73 7
3419.86 4
3419.99 0
3420.13 0
3420.26 0
3420.40 0
3420.53 0
3420.66 2
3420.80 8
3420.93 17
3421.07 27
3421.20 36
3421.34 45
3421.47 51
3421.60 54
3421.74 55
3421.87 53
3422.01 51
3422.14 48
3422.28 46
3422.41 44
3422.54 42
3422.68 40
3422.81 36
3422.95 33
3423.08 29
3423.22 27
3423.35 27
3423.48 31
3423.62 38
3423.75 46
3423.89 53
3424.02 58
3424.16 59
3424.29 56
3424.42 50
3424.56 42
3424.69 35
3424.83 30
3424.96 27
3425.10 26
3425.23 27
3425.36 27
3425.50 27
3425.63 24
3425.77 20
3425.90 13
3426.04 6
3426.17 0
3426.30 0
3426.44 0
3426.57 0
3426.71 0
3426.84 0
3426.98 5
3427.11 11
3427.24 16
3427.38 20
3427.51 23
3427.65 26
3427.78 28
3427.92 30
3428.05 32
3428.18 32
3428.32 30
3428.45 28
3428.59 24
3428.72 19
3428.86 14
3428.99 10
3429.13 7
3429.26 6
3429.39 6
3429.53 8
3429.66 10
3429.80 13
3429.93 16
3430.07 19
3430.20 22
3430.34 26
3430.47 30
3430.60 34
3430.74 37
3430.87 39
3431.01 40
3431.14 40
3431.28 40
3431.41 40
3431.54 41
3431.68 44
3431.81 47
3431.95 51
3432.08 56
3432.22 60
3432.35 64
3432.49 66
3432.62 67
3432.75 67
3432.89 67
3433.02 69
3433.16 73
3433.29 80
3433.43 89
3433.56 101
3433.70 113
3433.83 124
3433.96 132
3434.10 137
3434.23 137
3434.37 133
3434.50 127
3434.64 119
3434.77 110
3434.91 102
3435.04 96
3435.18 91
3435.31 86
3435.44 81
3435.58 77
3435.71 71
3435.85 65
3435.98 60
3436.12 54
3436.25 49
3436.39 44
3436.52 41
3436.65 37
3436.79 35
3436.92 33
3437.06 31
3437.19 31
3437.33 31
3437.46 31
3437.60 32
3437.73 32
3437.87 32
3438.00 31
3438.13 31
3438.27 32
3438.40 34
3438.54 38
3438.67 43
3438.81 49
3438.94 56
3439.08 63
3439.21 69
3439.35 73
3439.48 76
3439.61 77
3439.75 76
3439.88 74
3440.02 71
3440.15 68
3440.29 66
3440.42 64
3440.56 64
3440.69 63
3440.83 63
3440.96 62
3441.10 60
3441.23 56
3441.36 52
3441.50 47
3441.63 41
3441.77 36
3441.90 31
3442.04 27
3442.17 24
3442.31 23
3442.44 22
3442.58 22
3442.71 23
3442.85 25
3442.98 26
3443.11 28
3443.25 28
3443.38 27
3443.52 25
3443.65 22
3443.79 18
3443.92 14
3444.06 10
3444.19 6
3444.33 4
3444.46 2
3444.60 0
3444.73 0
3444.87 0
3445.00 0
3445.14 0
3445.27 0
3445.40 0
3445.54 0
3445.67 0
3445.81 2
3445.94 4
3446.08 7
3446.21 9
3446.35 12
3446.48 15
3446.62 19
3446.75 24
3446.89 30
3447.02 36
3447.16 42
3447.29 47
3447.43 51
3447.56 54
3447.69 55
3447.83 55
3447.96 53
3448.10 50
3448.23 48
3448.37 46
3448.50 45
3448.64 45
3448.77 47
3448.91 50
3449.04 53
3449.18 56
3449.31 58
3449.45 59
3449.58 60
3449.72 61
3449.85 64
3449.99 69
3450.12 76
3450.26 84
3450.39 91
3450.52 97
3450.66 102
3450.79 107
3450.93 111
3451.06 118
3451.20 126
3451.33 138
3451.47 152
3451.60 166
3451.74 179
3451.87 190
3452.01 196
3452.14 198
3452.28 198
3452.41 196
3452.55 194
3452.68 193
3452.82 193
3452.95 193
3453.09 191
3453.22 188
3453.36 183
3453.49 175
3453.63 164
3453.76 153
3453.90 142
3454.03 132
3454.17 124
3454.30 118
3454.43 114
3454.57 111
3454.70 108
3454.84 104
3454.97 99
3455.11 92
3455.24 83
3455.38 74
3455.51 65
3455.65 59
3455.78 54
3455.92 53
3456.05 55
3456.19 60
3456.32 67
3456.46 73
3456.59 79
3456.73 83
3456.86 83
3457.00 80
3457.13 74
3457.27 66
3457.40 56
3457.54 48
3457.67 41
3457.81 37
3457.94 35
3458.08 35
3458.21 34
3458.35 33
3458.48 31
3458.62 27
3458.75 23
3458.89 19
3459.02 17
3459.16 17
3459.29 19
3459.43 22
3459.56 25
3459.70 27
3459.83 29
3459.97 29
3460.10 30
3460.24 31
3460.37 34
3460.51 39
3460.64 47
3460.78 57
3460.91 67
3461.05 78
3461.18 87
3461.32 94
3461.45 99
3461.59 102
3461.72 102
3461.86 99
3461.99 95
3462.13 88
3462.26 80
3462.40 71
3462.53 61
3462.67 52
3462.80 45
3462.94 39
3463.07 35
3463.21 32
3463.34 30
3463.48 28
3463.61 27
3463.75 25
3463.88 23
3464.02 21
3464.15 19
3464.29 17
3464.42 16
3464.56 15
3464.69 14
3464.83 13
3464.96 12
3465.10 9
3465.23 5
3465.37 1
3465.50 0
3465.64 0
3465.77 0
3465.91 0
3466.04 0
3466.18 0
3466.31 0
3466.45 1
3466.58 3
3466.72 6
3466.85 9
3466.99 12
3467.12 16
3467.26 22
3467.39 29
3467.53 35
3467.67 40
3467.80 43
3467.94 43
3468.07 41
3468.21 38
3468.34 34
3468.48 32
3468.61 30
3468.75 31
3468.88 32
3469.02 35
3469.15 36
3469.29 37
3469.42 37
3469.56 35
3469.69 31
3469.83 27
3469.96 23
3470.10 18
3470.23 14
3470.37 11
3470.50 9
3470.64 7
3470.77 6
3470.91 5
3471.04 4
3471.18 2
3471.31 0
3471.45 0
3471.59 0
3471.72 0
3471.86 0
3471.99 0
3472.13 0
3472.26 3
3472.40 10
3472.53 18
3472.67 27
3472.80 34
3472.94 40
3473.07 46
3473.21 50
3473.34 53
3473.48 56
3473.61 57
3473.75 58
3473.88 58
3474.02 57
3474.15 56
3474.29 53
3474.43 51
3474.56 48
3474.70 45
3474.83 42
3474.97 41
3475.10 40
3475.24 39
3475.37 37
3475.51 35
3475.64 31
3475.78 26
3475.91 20
3476.05 15
3476.18 11
3476.32 10
3476.45 11
3476.59 15
3476.72 21
3476.86 26
3477.00 29
3477.13 29
3477.27 28
3477.40 23
3477.54 18
3477.67 12
3477.81 7
3477.94 2
3478.08 0
3478.21 0
3478.35 0
3478.48 0
3478.62 0
3478.75 0
3478.89 2
3479.03 5
3479.16 8
3479.30 11
3479.43 14
3479.57 17
3479.70 21
3479.84 24
3479.97 27
3480.11 31
3480.24 33
3480.38 35
3480.51 35
3480.65 35
3480.79 34
3480.92 34
3481.06 35
3481.19 36
3481.33 39
3481.46 43
3481.60 46
3481.73 47
3481.87 47
3482.00 43
3482.14 36
3482.27 28
3482.41 17
3482.55 6
3482.68 0
3482.82 0
3482.95 0
3483.09 0
3483.22 0
3483.36 0
3483.49 0
3483.63 9
3483.76 20
3483.90 32
3484.04 43
3484.17 52
3484.31 59
3484.44 64
3484.58 67
3484.71 67
3484.85 65
3484.98 62
3485.12 60
3485.25 57
3485.39 55
3485.53 54
3485.66 53
3485.80 52
3485.93 52
3486.07 51
3486.20 51
3486.34 51
3486.47 51
3486.61 50
3486.74 47
3486.88 44
3487.02 41
3487.15 37
3487.29 35
3487.42 34
3487.56 36
3487.69 39
3487.83 43
3487.96 47
3488.10 49
3488.24 50
3488.37 49
3488.51 47
3488.64 45
3488.78 43
3488.91 41
3489.05 40
3489.18 39
3489.32 38
3489.46 38
3489.59 39
3489.73 41
3489.86 44
3490.00 49
3490.13 55
3490.27 61
3490.40 67
3490.54 71
3490.68 75
3490.81 77
3490.95 78
3491.08 78
3491.22 77
3491.35 75
3491.49 72
3491.62 69
3491.76 66
3491.90 63
3492.03 60
3492.17 58
3492.30 57
3492.44 56
3492.57 57
3492.71 57
3492.85 57
3492.98 55
3493.12 53
3493.25 50
3493.39 48
3493.52 47
3493.66 48
3493.79 52
3493.93 58
3494.07 64
3494.20 71
3494.34 77
3494.47 81
3494.61 84
3494.74 85
3494.88 86
3495.02 89
3495.15 93
3495.29 100
3495.42 108
3495.56 117
3495.69 125
3495.83 132
3495.97 136
3496.10 138
3496.24 139
3496.37 139
3496.51 139
3496.64 140
3496.78 143
3496.91 148
3497.05 155
3497.19 162
3497.32 170
3497.46 178
3497.59 186
3497.73 193
3497.86 199
3498.00 202
3498.14 202
3498.27 199
3498.41 195
3498.54 189
3498.68 184
3498.81 180
3498.95 178
3499.09 178
3499.22 179
3499.36 182
3499.49 185
3499.63 188
3499.77 191
3499.90 195
3500.04 199
3500.17 204
3500.31 209
3500.44 213
3500.58 216
3500.72 216
3500.85 215
3500.99 212
3501.12 207
3501.26 201
3501.39 194
3501.53 186
3501.67 176
3501.80 165
3501.94 153
3502.07 142
3502.21 132
3502.35 125
3502.48 120
3502.62 118
3502.75 118
3502.89 120
3503.02 122
3503.16 124
3503.30 126
3503.43 127
3503.57 125
3503.70 122
3503.84 117
3503.97 109
3504.11 100
3504.25 90
3504.38 80
3504.52 71
3504.65 66
3504.79 62
3504.93 61
3505.06 62
3505.20 64
3505.33 67
3505.47 69
3505.61 71
3505.74 74
3505.88 78
3506.01 84
3506.15 90
3506.28 98
3506.42 105
3506.56 110
3506.69 111
3506.83 109
3506.96 103
3507.10 93
3507.24 82
3507.37 70
3507.51 60
3507.64 52
3507.78 46
3507.92 43
3508.05 41
3508.19 40
3508.32 41
3508.46 42
3508.59 43
3508.73 45
3508.87 46
3509.00 48
3509.14 48
3509.27 49
3509.41 49
3509.55 50
3509.68 52
3509.82 55
3509.95 59
3510.09 63
3510.23 67
3510.36 70
3510.50 71
3510.63 69
3510.77 65
3510.91 60
3511.04 54
3511.18 49
3511.31 45
3511.45 43
3511.59 43
3511.72 44
3511.86 46
3511.99 47
3512.13 46
3512.27 44
3512.40 41
3512.54 37
3512.67 33
3512.81 29
3512.95 27
3513.08 26
3513.22 25
3513.35 25
3513.49 24
3513.63 24
3513.76 22
3513.90 21
3514.03 19
3514.17 16
3514.31 13
3514.44 10
3514.58 6
3514.71 3
3514.85 0
3514.99 0
3515.12 0
3515.26 0
3515.39 0
3515.53 0
3515.67 0
3515.80 0
3515.94 0
3516.07 2
3516.21 6
3516.35 11
3516.48 16
3516.62 21
3516.76 25
3516.89 28
3517.03 30
3517.16 31
3517.30 31
3517.44 31
3517.57 32
3517.71 33
3517.84 35
3517.98 37
3518.12 39
3518.25 41
3518.39 43
3518.52 44
3518.66 45
3518.80 44
3518.93 42
3519.07 40
3519.21 37
3519.34 34
3519.48 31
3519.61 28
3519.75 26
3519.89 25
3520.02 25
3520.16 25
3520.29 26
3520.43 26
3520.57 26
3520.70 25
3520.84 25
3520.98 24
3521.11 23
3521.25 23
3521.38 23
3521.52 25
3521.66 27
3521.79 30
3521.93 34
3522.06 36
3522.20 38
3522.34 38
3522.47 37
3522.61 35
3522.75 34
3522.88 34
3523.02 36
3523.15 40
3523.29 46
3523.43 53
3523.56 60
3523.70 66
3523.84 71
3523.97 74
3524.11 75
3524.24 75
3524.38 73
3524.52 71
3524.65 68
3524.79 64
3524.93 59
3525.06 55
3525.20 50
3525.33 46
3525.47 43
3525.61 42
3525.74 43
3525.88 46
3526.02 52
3526.15 59
3526.29 68
3526.42 78
3526.56 87
3526.70 96
3526.83 104
3526.97 109
3527.11 113
3527.24 115
3527.38 114
3527.51 111
3527.65 106
3527.79 98
3527.92 90
3528.06 80
3528.20 71
3528.33 63
3528.47 57
3528.60 53
3528.74 51
3528.88 50
3529.01 51
3529.15 54
3529.29 57
3529.42 60
3529.56 64
3529.70 67
3529.83 70
3529.97 72
3530.10 74
3530.24 75
3530.38 76
3530.51 76
3530.65 76
3530.79 75
3530.92 74
3531.06 73
3531.20 73
3531.33 73
3531.47 75
3531.60 77
3531.74 79
3531.88 80
3532.01 80
3532.15 78
3532.29 74
3532.42 69
3532.56 63
3532.70 58
3532.83 54
3532.97 51
3533.10 49
3533.24 48
3533.38 47
3533.51 45
3533.65 43
3533.79 41
3533.92 39
3534.06 38
3534.20 38
3534.33 40
3534.47 45
3534.60 51
3534.74 58
3534.88 66
3535.01 73
3535.15 78
3535.29 81
3535.42 80
3535.56 78
3535.70 74
3535.83 70
3535.97 68
3536.11 67
3536.24 70
3536.38 76
3536.52 86
3536.65 97
3536.79 111
3536.92 124
3537.06 137
3537.20 149
3537.33 158
3537.47 166
3537.61 172
3537.74 177
3537.88 181
3538.02 184
3538.15 187
3538.29 189
3538.43 191
3538.56 192
3538.70 192
3538.84 191
3538.97 191
3539.11 190
3539.25 188
3539.38 186
3539.52 184
3539.65 180
3539.79 176
3539.93 171
3540.06 166
3540.20 160
3540.34 152
3540.47 144
3540.61 134
3540.75 123
3540.88 112
3541.02 100
3541.16 89
3541.29 79
3541.43 70
3541.57 63
3541.70 57
3541.84 51
3541.98 46
3542.11 43
3542.25 40
3542.39 39
3542.52 41
3542.66 45
3542.80 52
3542.93 59
3543.07 67
3543.21 74
3543.34 80
3543.48 85
3543.62 88
3543.75 92
3543.89 95
3544.02 100
3544.16 105
3544.30 111
3544.43 118
3544.57 124
3544.71 129
3544.84 134
3544.98 139
3545.12 144
3545.25 150
3545.39 157
3545.53 166
3545.66 176
3545.80 185
3545.94 193
3546.07 200
3546.21 204
3546.35 206
3546.48 207
3546.62 207
3546.76 205
3546.89 204
3547.03 201
3547.17 199
3547.30 195
3547.44 191
3547.58 186
3547.71 181
3547.85 174
3547.99 167
3548.12 161
3548.26 154
3548.40 149
3548.53 144
3548.67 141
3548.81 138
3548.94 136
3549.08 133
3549.22 130
3549.35 126
3549.49 121
3549.63 116
3549.76 111
3549.90 108
3550.04 105
3550.18 104
3550.31 105
3550.45 108
3550.59 111
3550.72 113
3550.86 116
3551.00 116
3551.13 116
3551.27 114
3551.41 111
3551.54 108
3551.68 105
3551.82 102
3551.95 100
3552.09 99
3552.23 98
3552.36 97
3552.50 96
3552.64 97
3552.77 98
3552.91 99
3553.05 99
3553.18 99
3553.32 97
3553.46 93
3553.59 87
3553.73 81
3553.87 74
3554.00 68
3554.14 64
3554.28 61
3554.42 59
3554.55 58
3554.69 58
3554.83 59
3554.96 60
3555.10 61
3555.24 63
3555.37 66
3555.51 69
3555.65 72
3555.78 76
3555.92 78
3556.06 78
3556.19 77
3556.33 73
3556.47 67
3556.60 61
3556.74 54
3556.88 47
3557.01 40
3557.15 35
3557.29 30
3557.43 27
3557.56 24
3557.70 24
3557.84 24
3557.97 26
3558.11 30
3558.25 33
3558.38 37
3558.52 40
3558.66 42
3558.79 43
3558.93 44
3559.07 44
3559.21 44
3559.34 45
3559.48 46
3559.62 47
3559.75 47
3559.89 47
3560.03 46
3560.16 45
3560.30 43
3560.44 41
3560.57 39
3560.71 37
3560.85 35
3560.99 34
3561.12 33
3561.26 31
3561.40 30
3561.53 28
3561.67 26
3561.81 24
3561.94 23
3562.08 21
3562.22 20
3562.35 19
3562.49 18
3562.63 17
3562.77 15
3562.90 13
3563.04 12
3563.18 11
3563.31 11
3563.45 12
3563.59 16
3563.72 20
3563.86 25
3564.00 30
3564.14 34
3564.27 36
3564.41 37
3564.55 36
3564.68 34
3564.82 33
3564.96 33
3565.09 34
3565.23 36
3565.37 38
3565.51 40
3565.64 41
3565.78 40
3565.92 37
3566.05 32
3566.19 25
3566.33 17
3566.46 10
3566.60 4
3566.74 0
3566.88 0
3567.01 0
3567.15 3
3567.29 7
3567.42 11
3567.56 15
3567.70 18
3567.84 21
3567.97 23
3568.11 27
3568.25 30
3568.38 34
3568.52 38
3568.66 41
3568.79 42
3568.93 42
3569.07 41
3569.21 40
3569.34 39
3569.48 38
3569.62 37
3569.75 35
3569.89 33
3570.03 30
3570.17 27
3570.30 24
3570.44 21
3570.58 20
3570.71 21
3570.85 23
3570.99 25
3571.13 27
3571.26 27
3571.40 27
3571.54 25
3571.67 22
3571.81 19
3571.95 16
3572.09 15
3572.22 15
3572.36 15
3572.50 15
3572.63 16
3572.77 16
3572.91 18
3573.05 19
3573.18 23
3573.32 27
3573.46 33
3573.59 41
3573.73 49
3573.87 56
3574.01 62
3574.14 65
3574.28 66
3574.42 64
3574.55 59
3574.69 52
3574.83 46
3574.97 40
3575.10 35
3575.24 32
3575.38 30
3575.52 29
3575.65 29
3575.79 27
3575.93 25
3576.06 22
3576.20 19
3576.34 17
3576.48 17
3576.61 18
3576.75 20
3576.89 24
3577.02 28
3577.16 32
3577.30 35
3577.44 36
3577.57 36
3577.71 35
3577.85 33
3577.99 31
3578.12 28
3578.26 25
3578.40 22
3578.53 19
3578.67 16
3578.81 14
3578.95 13
3579.08 14
3579.22 16
3579.36 18
3579.50 20
3579.63 21
3579.77 21
3579.91 19
3580.04 17
3580.18 15
3580.32 14
3580.46 14
3580.59 15
3580.73 18
3580.87 21
3581.01 24
3581.14 26
3581.28 27
3581.42 26
3581.56 23
3581.69 19
3581.83 13
3581.97 7
3582.10 1
3582.24 0
3582.38 0
3582.52 0
3582.65 0
3582.79 0
3582.93 0
3583.07 0
3583.20 0
3583.34 3
3583.48 8
3583.62 14
3583.75 20
3583.89 25
3584.03 30
3584.17 33
3584.30 35
3584.44 36
3584.58 36
3584.71 35
3584.85 35
3584.99 36
3585.13 36
3585.26 38
3585.40 40
3585.54 43
3585.68 46
3585.81 50
3585.95 54
3586.09 58
3586.23 60
3586.36 60
3586.50 58
3586.64 54
3586.78 47
3586.91 39
3587.05 32
3587.19 26
3587.33 22
3587.46 22
3587.60 23
3587.74 27
3587.88 32
3588.01 37
3588.15 41
3588.29 45
3588.43 49
3588.56 54
3588.70 58
3588.84 61
3588.98 64
3589.11 66
3589.25 66
3589.39 65
3589.53 64
3589.66 64
3589.80 64
3589.94 66
3590.08 69
3590.21 73
3590.35 77
3590.49 81
3590.63 84
3590.76 86
3590.90 86
3591.04 84
3591.18 80
3591.31 76
3591.45 70
3591.59 64
3591.73 59
3591.86 54
3592.00 50
3592.14 47
3592.28 44
3592.41 41
3592.55 38
3592.69 33
3592.83 28
3592.96 23
3593.10 18
3593.24 13
3593.38 8
3593.51 5
3593.65 2
3593.79 1
3593.93 2
3594.06 5
3594.20 10
3594.34 16
3594.48 23
3594.61 29
3594.75 34
3594.89 37
3595.03 38
3595.16 37
3595.30 35
3595.44 33
3595.58 30
3595.71 27
3595.85 24
3595.99 20
3596.13 18
3596.27 18
3596.40 20
3596.54 26
3596.68 33
3596.82 42
3596.95 50
3597.09 56
3597.23 60
3597.37 62
3597.50 61
3597.64 60
3597.78 58
3597.92 57
3598.05 57
3598.19 56
3598.33 56
3598.47 56
3598.61 54
3598.74 52
3598.88 49
3599.02 45
3599.16 40
3599.29 35
3599.43 29
3599.57 23
3599.71 18
3599.84 12
3599.98 7
3600.12 3
3600.26 1
3600.39 0
3600.53 0
3600.67 0
3600.81 2
3600.95 5
3601.08 8
3601.22 11
3601.36 13
3601.50 14
3601.63 14
3601.77 14
3601.91 14
3602.05 14
3602.19 15
3602.32 17
3602.46 19
3602.60 21
3602.74 23
3602.87 23
3603.01 24
3603.15 24
3603.29 25
3603.42 27
3603.56 30
3603.70 34
3603.84 37
3603.98 40
3604.11 42
3604.25 42
3604.39 39
3604.53 35
3604.66 30
3604.80 25
3604.94 19
3605.08 15
3605.22 11
3605.35 7
3605.49 5
3605.63 2
3605.77 0
3605.90 0
3606.04 0
3606.18 0
3606.32 0
3606.46 0
3606.59 0
3606.73 0
3606.87 3
3607.01 8
3607.15 12
3607.28 16
3607.42 19
3607.56 21
3607.70 22
3607.83 23
3607.97 24
3608.11 24
3608.25 24
3608.39 23
3608.52 20
3608.66 17
3608.80 14
3608.94 11
3609.07 8
3609.21 6
3609.35 6
3609.49 6
3609.63 7
3609.76 9
3609.90 11
3610.04 15
3610.18 19
3610.32 25
3610.45 32
3610.59 39
3610.73 45
3610.87 49
3611.01 51
3611.14 50
3611.28 47
3611.42 42
3611.56 36
3611.69 30
3611.83 25
3611.97 21
3612.11 17
3612.25 15
3612.38 13
3612.52 12
3612.66 12
3612.80 13
3612.94 15
3613.07 19
3613.21 24
3613.35 30
3613.49 37
3613.63 43
3613.76 49
3613.90 53
3614.04 57
3614.18 59
3614.32 60
3614.45 60
3614.59 60
3614.73 59
3614.87 60
3615.01 60
3615.14 62
3615.28 64
3615.42 65
3615.56 65
3615.70 65
3615.83 62
3615.97 58
3616.11 53
3616.25 48
3616.39 43
3616.52 39
3616.66 34
3616.80 31
3616.94 27
3617.08 23
3617.21 20
3617.35 17
3617.49 15
3617.63 14
3617.77 15
3617.90 17
3618.04 20
3618.18 23
3618.32 27
3618.46 32
3618.59 37
3618.73 43
3618.87 50
3619.01 58
3619.15 67
3619.28 75
3619.42 83
3619.56 88
3619.70 91
3619.84 92
3619.97 89
3620.11 84
3620.25 77
3620.39 68
3620.53 58
3620.66 50
3620.80 42
3620.94 35
3621.08 31
3621.22 28
3621.36 26
3621.49 24
3621.63 22
3621.77 19
3621.91 17
3622.05 15
3622.18 14
3622.32 15
3622.46 18
3622.60 21
3622.74 25
3622.87 28
3623.01 31
3623.15 32
3623.29 32
3623.43 32
3623.56 32
3623.70 34
3623.84 37
3623.98 40
3624.12 43
3624.26 46
3624.39 49
3624.53 50
3624.67 51
3624.81 52
3624.95 54
3625.08 56
3625.22 58
3625.36 61
3625.50 64
3625.64 66
3625.78 67
3625.91 65
3626.05 61
3626.19 54
3626.33 46
3626.47 36
3626.60 27
3626.74 17
3626.88 10
3627.02 6
3627.16 6
3627.30 9
3627.43 15
3627.57 23
3627.71 31
3627.85 39
3627.99 44
3628.12 47
3628.26 47
3628.40 44
3628.54 40
3628.68 35
3628.82 31
3628.95 28
3629.09 26
3629.23 25
3629.37 26
3629.51 28
3629.65 33
3629.78 39
3629.92 46
3630.06 53
3630.20 60
3630.34 67
3630.48 72
3630.61 76
3630.75 77
3630.89 77
3631.03 75
3631.17 72
3631.30 69
3631.44 66
3631.58 63
3631.72 61
3631.86 59
3632.00 58
3632.13 56
3632.27 54
3632.41 51
3632.55 47
3632.69 43
3632.83 38
3632.96 35
3633.10 32
3633.24 30
3633.38 30
3633.52 32
3633.66 35
3633.79 40
3633.93 46
3634.07 53
3634.21 61
3634.35 69
3634.49 77
3634.62 84
3634.76 90
3634.90 94
3635.04 96
3635.18 96
3635.32 93
3635.45 88
3635.59 81
3635.73 73
3635.87 64
3636.01 56
3636.15 49
3636.28 42
3636.42 37
3636.56 32
3636.70 28
3636.84 25
3636.98 22
3637.12 19
3637.25 17
3637.39 15
3637.53 13
3637.67 12
3637.81 11
3637.95 11
3638.08 10
3638.22 10
3638.36 10
3638.50 10
3638.64 10
3638.78 9
3638.91 9
3639.05 8
3639.19 6
3639.33 3
3639.47 0
3639.61 0
3639.75 0
3639.88 0
3640.02 0
3640.16 0
3640.30 0
3640.44 0
3640.58 10
3640.71 21
3640.85 32
3640.99 40
3641.13 45
3641.27 45
3641.41 41
3641.55 33
3641.68 24
3641.82 14
3641.96 4
3642.10 0
3642.24 0
3642.38 0
3642.51 0
3642.65 0
3642.79 0
3642.93 1
3643.07 6
3643.21 9
3643.35 12
3643.48 13
3643.62 14
3643.76 16
3643.90 17
3644.04 19
3644.18 21
3644.32 24
3644.45 28
3644.59 32
3644.73 37
3644.87 43
3645.01 49
3645.15 56
3645.29 62
3645.42 67
3645.56 69
3645.70 69
3645.84 68
3645.98 64
3646.12 61
3646.25 57
3646.39 53
3646.53 49
3646.67 44
3646.81 38
3646.95 32
3647.09 27
3647.23 23
3647.36 22
3647.50 23
3647.64 27
3647.78 34
3647.92 40
3648.06 46
3648.20 50
3648.33 53
3648.47 54
3648.61 55
3648.75 56
3648.89 57
3649.03 60
3649.17 64
3649.30 69
3649.44 74
3649.58 79
3649.72 83
3649.86 86
3650.00 87
3650.14 86
3650.27 84
3650.41 80
3650.55 75
3650.69 70
3650.83 65
3650.97 60
3651.11 56
3651.25 52
3651.38 49
3651.52 45
3651.66 42
3651.80 38
3651.94 34
3652.08 31
3652.22 27
3652.35 25
3652.49 22
3652.63 21
3652.77 19
3652.91 18
3653.05 16
3653.19 15
3653.33 14
3653.46 13
3653.60 12
3653.74 11
3653.88 11
3654.02 11
3654.16 11
3654.30 11
3654.44 11
3654.57 12
3654.71 11
3654.85 10
3654.99 9
3655.13 7
3655.27 6
3655.41 6
3655.55 7
3655.68 9
3655.82 11
3655.96 13
3656.10 15
3656.24 16
3656.38 15
3656.52 13
3656.66 9
3656.79 4
3656.93 0
3657.07 0
3657.21 0
3657.35 0
3657.49 0
3657.63 0
3657.77 0
3657.90 0
3658.04 1
3658.18 7
3658.32 13
3658.46 19
3658.60 26
3658.74 31
3658.88 36
3659.01 40
3659.15 42
3659.29 42
3659.43 40
3659.57 37
3659.71 32
3659.85 27
3659.99 22
3660.13 19
3660.26 18
3660.40 19
3660.54 22
3660.68 27
3660.82 33
3660.96 39
3661.10 43
3661.24 46
3661.37 46
3661.51 45
3661.65 43
3661.79 39
3661.93 36
3662.07 33
3662.21 31
3662.35 30
3662.49 30
3662.62 32
3662.76 34
3662.90 37
3663.04 38
3663.18 39
3663.32 39
3663.46 38
3663.60 36
3663.74 35
3663.87 34
3664.01 34
3664.15 36
3664.29 39
3664.43 44
3664.57 50
3664.71 56
3664.85 62
3664.99 67
3665.12 71
3665.26 74
3665.40 75
3665.54 77
3665.68 78
3665.82 81
3665.96 84
3666.10 88
3666.24 91
3666.38 93
3666.51 94
3666.65 94
3666.79 93
3666.93 92
3667.07 92
3667.21 92
3667.35 92
3667.49 91
3667.63 89
3667.77 85
3667.90 80
3668.04 72
3668.18 65
3668.32 58
3668.46 52
3668.60 50
3668.74 50
3668.88 53
3669.02 56
3669.15 60
3669.29 63
3669.43 65
3669.57 66
3669.71 64
3669.85 62
3669.99 59
3670.13 56
3670.27 54
3670.41 53
3670.55 54
3670.68 56
3670.82 59
3670.96 63
3671.10 67
3671.24 71
3671.38 75
3671.52 78
3671.66 81
3671.80 81
3671.94 80
3672.07 77
3672.21 73
3672.35 69
3672.49 66
3672.63 64
3672.77 66
3672.91 70
3673.05 76
3673.19 84
3673.33 91
3673.47 98
3673.60 104
3673.74 110
3673.88 115
3674.02 120
3674.16 123
3674.30 125
3674.44 125
3674.58 124
3674.72 122
3674.86 120
3675.00 120
3675.13 122
3675.27 126
3675.41 133
3675.55 140
3675.69 146
3675.83 151
3675.97 152
3676.11 149
3676.25 143
3676.39 135
3676.53 126
3676.67 118
3676.80 111
3676.94 106
3677.08 103
3677.22 101
3677.36 99
3677.50 97
3677.64 94
3677.78 90
3677.92 85
3678.06 79
3678.20 73
3678.33 69
3678.47 68
3678.61 71
3678.75 76
3678.89 84
3679.03 93
3679.17 102
3679.31 107
3679.45 109
3679.59 107
3679.73 101
3679.87 93
3680.01 84
3680.14 76
3680.28 68
3680.42 62
3680.56 57
3680.70 53
3680.84 50
3680.98 48
3681.12 47
3681.26 47
3681.40 49
3681.54 52
3681.68 55
3681.82 59
3681.95 61
3682.09 62
3682.23 60
3682.37 57
3682.51 53
3682.65 48
3682.79 44
3682.93 39
3683.07 35
3683.21 32
3683.35 30
3683.49 29
3683.63 28
3683.76 29
3683.90 32
3684.04 35
3684.18 38
3684.32 42
3684.46 45
3684.60 47
3684.74 47
3684.88 46
3685.02 44
3685.16 40
3685.30 36
3685.44 31
3685.58 28
3685.72 25
3685.85 23
3685.99 22
3686.13 21
3686.27 20
3686.41 19
3686.55 17
3686.69 15
3686.83 13
3686.97 12
3687.11 10
3687.25 9
3687.39 9
3687.53 8
3687.67 7
3687.81 5
3687.94 4
3688.08 2
3688.22 1
3688.36 0
3688.50 0
3688.64 1
3688.78 2
3688.92 3
3689.06 4
3689.20 5
3689.34 6
3689.48 6
3689.62 5
3689.76 4
3689.90 2
3690.04 0
3690.17 0
3690.31 0
3690.45 0
3690.59 0
3690.73 0
3690.87 0
3691.01 5
3691.15 12
3691.29 20
3691.43 26
3691.57 31
3691.71 33
3691.85 33
3691.99 31
3692.13 29
3692.27 25
3692.41 21
3692.54 18
3692.68 15
3692.82 13
3692.96 12
3693.10 11
3693.24 11
3693.38 11
3693.52 11
3693.66 11
3693.80 11
3693.94 10
3694.08 10
3694.22 11
3694.36 12
3694.50 14
3694.64 18
3694.78 22
3694.92 27
3695.06 33
3695.19 40
3695.33 47
3695.47 56
3695.61 65
3695.75 74
3695.89 82
3696.03 88
3696.17 91
3696.31 92
3696.45 90
3696.59 87
3696.73 83
3696.87 79
3697.01 77
3697.15 76
3697.29 76
3697.43 76
3697.57 76
3697.71 74
3697.85 70
3697.99 65
3698.12 59
3698.26 53
3698.40 47
3698.54 44
3698.68 42
3698.82 41
3698.96 41
3699.10 42
3699.24 43
3699.38 44
3699.52 46
3699.66 47
3699.80 50
3699.94 53
3700.08 56
3700.22 60
3700.36 64
3700.50 67
3700.64 69
3700.78 70
3700.92 71
3701.06 70
3701.20 69
3701.34 67
3701.47 66
3701.61 64
3701.75 64
3701.89 63
3702.03 63
3702.17 63
3702.31 64
3702.45 64
3702.59 64
3702.73 63
3702.87 61
3703.01 60
3703.15 58
3703.29 56
3703.43 57
3703.57 59
3703.71 63
3703.85 70
3703.99 80
3704.13 91
3704.27 104
3704.41 117
3704.55 128
3704.69 137
3704.83 144
3704.97 148
3705.11 149
3705.25 148
3705.39 146
3705.52 144
3705.66 144
3705.80 144
3705.94 145
3706.08 148
3706.22 151
3706.36 154
3706.50 158
3706.64 161
3706.78 165
3706.92 168
3707.06 170
3707.20 169
3707.34 165
3707.48 159
3707.62 149
3707.76 137
3707.90 125
3708.04 113
3708.18 103
3708.32 95
3708.46 89
3708.60 85
3708.74 83
3708.88 81
3709.02 80
3709.16 79
3709.30 79
3709.44 79
3709.58 80
3709.72 81
3709.86 82
3710.00 82
3710.14 81
3710.28 79
3710.42 77
3710.56 74
3710.70 72
3710.84 71
3710.97 73
3711.11 78
3711.25 85
3711.39 94
3711.53 103
3711.67 111
3711.81 117
3711.95 121
3712.09 123
3712.23 122
3712.37 119
3712.51 115
3712.65 109
3712.79 104
3712.93 99
3713.07 97
3713.21 96
3713.35 98
3713.49 103
3713.63 110
3713.77 118
3713.91 126
3714.05 134
3714.19 142
3714.33 147
3714.47 151
3714.61 153
3714.75 152
3714.89 147
3715.03 140
3715.17 131
3715.31 121
3715.45 112
3715.59 104
3715.73 99
3715.87 96
3716.01 95
3716.15 97
3716.29 99
3716.43 101
3716.57 104
3716.71 107
3716.85 111
3716.99 116
3717.13 121
3717.27 127
3717.41 132
3717.55 136
3717.69 138
3717.83 139
3717.97 137
3718.11 135
3718.25 131
3718.39 127
3718.53 123
3718.67 118
3718.81 114
3718.95 110
3719.09 107
3719.23 105
3719.37 104
3719.51 104
3719.65 105
3719.79 106
3719.93 108
3720.07 108
3720.21 108
3720.35 107
3720.49 103
3720.63 97
3720.77 89
3720.91 81
3721.05 73
3721.19 66
3721.33 61
3721.47 59
3721.61 59
3721.75 60
3721.89 61
3722.03 60
3722.17 58
3722.31 55
3722.45 52
3722.59 49
3722.73 48
3722.87 49
3723.01 52
3723.15 56
3723.29 61
3723.43 66
3723.57 69
3723.71 71
3723.85 72
3723.99 71
3724.13 68
3724.27 65
3724.41 61
3724.55 58
3724.69 54
3724.83 51
3724.97 48
3725.11 45
3725.25 43
3725.39 41
3725.53 40
3725.67 40
3725.81 40
3725.95 41
3726.09 42
3726.23 44
3726.37 47
3726.51 51
3726.65 58
3726.79 65
3726.93 74
3727.07 83
3727.21 90
3727.35 95
3727.49 96
3727.63 95
3727.77 91
3727.91 87
3728.05 84
3728.19 82
3728.33 83
3728.47 85
3728.61 88
3728.75 91
3728.89 93
3729.03 94
3729.17 95
3729.31 95
3729.45 95
3729.59 95
3729.73 96
3729.87 96
3730.01 96
3730.15 95
3730.29 93
3730.43 91
3730.57 87
3730.71 83
3730.85 80
3730.99 77
3731.13 77
3731.27 78
3731.41 80
3731.55 84
3731.69 87
3731.83 89
3731.97 90
3732.11 88
3732.25 86
3732.39 83
3732.53 79
3732.67 76
3732.82 73
3732.96 70
3733.10 65
3733.24 58
3733.38 51
3733.52 43
3733.66 36
3733.80 30
3733.94 25
3734.08 23
3734.22 22
3734.36 21
3734.50 20
3734.64 19
3734.78 16
3734.92 13
3735.06 10
3735.20 6
3735.34 3
3735.48 1
3735.62 0
3735.76 0
3735.90 0
3736.04 0
3736.18 0
3736.32 0
3736.46 0
3736.60 0
3736.74 0
3736.88 4
3737.02 9
3737.16 14
3737.30 20
3737.44 24
3737.58 29
3737.72 32
3737.86 35
3738.00 37
3738.14 39
3738.29 42
3738.43 44
3738.57 46
3738.71 48
3738.85 49
3738.99 50
3739.13 49
3739.27 48
3739.41 46
3739.55 45
3739.69 44
3739.83 44
3739.97 45
3740.11 46
3740.25 48
3740.39 49
3740.53 50
3740.67 50
3740.81 49
3740.95 49
3741.09 48
3741.23 48
3741.37 48
3741.51 46
3741.65 44
3741.79 40
3741.93 36
3742.07 31
3742.21 27
3742.36 25
3742.50 25
3742.64 28
3742.78 33
3742.92 39
3743.06 44
3743.20 47
3743.34 48
3743.48 45
3743.62 41
3743.76 35
3743.90 30
3744.04 26
3744.18 24
3744.32 24
3744.46 26
3744.60 30
3744.74 35
3744.88 40
3745.02 45
3745.16 49
3745.30 54
3745.44 57
3745.58 60
3745.73 61
3745.87 62
3746.01 62
3746.15 62
3746.29 60
3746.43 59
3746.57 57
3746.71 56
3746.85 56
3746.99 56
3747.13 57
3747.27 60
3747.41 63
3747.55 66
3747.69 70
3747.83 74
3747.97 77
3748.11 80
3748.25 81
3748.39 82
3748.53 81
3748.68 78
3748.82 75
3748.96 71
3749.10 69
3749.24 68
3749.38 70
3749.52 75
3749.66 83
3749.80 91
3749.94 100
3750.08 107
3750.22 113
3750.36 115
3750.50 115
3750.64 112
3750.78 108
3750.92 102
3751.06 97
3751.20 93
3751.35 91
3751.49 92
3751.63 95
3751.77 101
3751.91 106
3752.05 112
3752.19 115
3752.33 115
3752.47 111
3752.61 105
3752.75 96
3752.89 87
3753.03 79
3753.17 73
3753.31 71
3753.45 73
3753.59 77
3753.74 85
3753.88 93
3754.02 101
3754.16 108
3754.30 113
3754.44 117
3754.58 118
3754.72 119
3754.86 119
3755.00 118
3755.14 116
3755.28 114
3755.42 111
3755.56 107
3755.70 103
3755.84 100
3755.99 98
3756.13 97
3756.27 98
3756.41 100
3756.55 103
3756.69 105
3756.83 106
3756.97 106
3757.11 105
3757.25 105
3757.39 104
3757.53 105
3757.67 107
3757.81 111
3757.95 116
3758.10 122
3758.24 128
3758.38 134
3758.52 139
3758.66 143
3758.80 145
3758.94 145
3759.08 143
3759.22 139
3759.36 133
3759.50 126
3759.64 119
3759.78 114
3759.92 111
3760.06 111
3760.21 115
3760.35 120
3760.49 127
3760.63 134
3760.77 139
3760.91 141
3761.05 141
3761.19 139
3761.33 136
3761.47 132
3761.61 127
3761.75 122
3761.89 117
3762.04 110
3762.18 104
3762.32 96
3762.46 89
3762.60 82
3762.74 77
3762.88 74
3763.02 74
3763.16 76
3763.30 80
3763.44 86
3763.58 92
3763.72 98
3763.87 103
3764.01 106
3764.15 108
3764.29 109
3764.43 108
3764.57 107
3764.71 105
3764.85 104
3764.99 102
3765.13 101
3765.27 100
3765.41 99
3765.55 98
3765.70 97
3765.84 96
3765.98 94
3766.12 92
3766.26 89
3766.40 84
3766.54 78
3766.68 72
3766.82 65
3766.96 59
3767.10 54
3767.24 51
3767.39 49
3767.53 50
3767.67 51
3767.81 53
3767.95 55
3768.09 55
3768.23 55
3768.37 53
3768.51 51
3768.65 50
3768.79 50
3768.94 52
3769.08 55
3769.22 59
3769.36 63
3769.50 66
3769.64 68
3769.78 68
3769.92 66
3770.06 62
3770.20 59
3770.34 57
3770.49 57
3770.63 59
3770.77 64
3770.91 70
3771.05 76
3771.19 81
3771.33 84
3771.47 84
3771.61 82
3771.75 80
3771.89 77
3772.04 75
3772.18 75
3772.32 76
3772.46 79
3772.60 81
3772.74 83
3772.88 84
3773.02 84
3773.16 83
3773.30 82
3773.44 81
3773.59 80
3773.73 79
3773.87 79
3774.01 78
3774.15 77
3774.29 75
3774.43 73
3774.57 71
3774.71 70
3774.85 70
3775.00 70
3775.14 71
3775.28 72
3775.42 72
3775.56 72
3775.70 70
3775.84 68
3775.98 66
3776.12 65
3776.26 66
3776.41 68
3776.55 72
3776.69 76
3776.83 81
3776.97 84
3777.11 85
3777.25 85
3777.39 83
3777.53 80
3777.68 77
3777.82 76
3777.96 78
3778.10 83
3778.24 92
3778.38 103
3778.52 116
3778.66 129
3778.80 140
3778.94 148
3779.09 151
3779.23 151
3779.37 147
3779.51 140
3779.65 132
3779.79 125
3779.93 119
3780.07 115
3780.21 113
3780.36 113
3780.50 115
3780.64 117
3780.78 119
3780.92 119
3781.06 118
3781.20 115
3781.34 111
3781.48 106
3781.63 101
3781.77 97
3781.91 95
3782.05 94
3782.19 95
3782.33 96
3782.47 98
3782.61 100
3782.75 103
3782.90 106
3783.04 112
3783.18 119
3783.32 127
3783.46 135
3783.60 142
3783.74 145
3783.88 144
3784.02 138
3784.17 127
3784.31 113
3784.45 98
3784.59 84
3784.73 72
3784.87 64
3785.01 59
3785.15 58
3785.30 60
3785.44 65
3785.58 71
3785.72 77
3785.86 83
3786.00 88
3786.14 91
3786.28 94
3786.43 97
3786.57 99
3786.71 101
3786.85 102
3786.99 102
3787.13 100
3787.27 96
3787.41 92
3787.55 88
3787.70 85
3787.84 84
3787.98 85
3788.12 87
3788.26 90
3788.40 92
3788.54 91
3788.68 88
3788.83 83
3788.97 77
3789.11 70
3789.25 64
3789.39 59
3789.53 55
3789.67 52
3789.82 50
3789.96 48
3790.10 46
3790.24 44
3790.38 42
3790.52 39
3790.66 37
3790.80 35
3790.95 34
3791.09 34
3791.23 34
3791.37 36
3791.51 40
3791.65 45
3791.79 51
3791.93 57
3792.08 64
3792.22 69
3792.36 73
3792.50 74
3792.64 73
3792.78 70
3792.92 65
3793.07 60
3793.21 57
3793.35 55
3793.49 54
3793.63 55
3793.77 57
3793.91 58
3794.05 59
3794.20 58
3794.34 57
3794.48 56
3794.62 55
3794.76 55
3794.90 55
3795.04 57
3795.19 58
3795.33 59
3795.47 61
3795.61 62
3795.75 64
3795.89 65
3796.03 67
3796.18 69
3796.32 72
3796.46 73
3796.60 75
3796.74 76
3796.88 77
3797.02 77
3797.16 76
3797.31 75
3797.45 74
3797.59 72
3797.73 69
3797.87 65
3798.01 61
3798.15 57
3798.30 54
3798.44 52
3798.58 52
3798.72 55
3798.86 60
3799.00 67
3799.14 75
3799.29 83
3799.43 90
3799.57 96
3799.71 99
3799.85 99
3799.99 98
3800.14 95
3800.28 91
3800.42 86
3800.56 81
3800.70 78
3800.84 76
3800.98 76
3801.13 79
3801.27 82
3801.41 87
3801.55 93
3801.69 97
3801.83 100
3801.97 102
3802.12 103
3802.26 103
3802.40 102
3802.54 101
3802.68 99
3802.82 98
3802.96 96
3803.11 94
3803.25 92
3803.39 90
3803.53 89
3803.67 89
3803.81 89
3803.96 90
3804.10 89
3804.24 87
3804.38 84
3804.52 81
3804.66 76
3804.80 71
3804.95 67
3805.09 65
3805.23 64
3805.37 64
3805.51 64
3805.65 65
3805.80 65
3805.94 64
3806.08 62
3806.22 60
3806.36 58
3806.50 56
3806.65 55
3806.79 57
3806.93 59
3807.07 63
3807.21 67
3807.35 70
3807.49 72
3807.64 73
3807.78 73
3807.92 72
3808.06 70
3808.20 68
3808.34 68
3808.49 68
3808.63 71
3808.77 76
3808.91 82
3809.05 89
3809.19 96
3809.34 103
3809.48 108
3809.62 112
3809.76 113
3809.90 114
3810.04 113
3810.19 111
3810.33 109
3810.47 108
3810.61 107
3810.75 106
3810.89 106
3811.04 106
3811.18 106
3811.32 105
3811.46 105
3811.60 104
3811.74 103
3811.89 103
3812.03 104
3812.17 107
3812.31 110
3812.45 113
3812.59 116
3812.74 116
3812.88 113
3813.02 106
3813.16 97
3813.30 85
3813.44 73
3813.59 61
3813.73 51
3813.87 43
3814.01 37
3814.15 34
3814.29 33
3814.44 32
3814.58 32
3814.72 32
3814.86 32
3815.00 31
3815.15 30
3815.29 28
3815.43 26
3815.57 24
3815.71 23
3815.85 22
3816.00 23
3816.14 25
3816.28 28
3816.42 32
3816.56 37
3816.70 41
3816.85 45
3816.99 47
3817.13 48
3817.27 47
3817.41 46
3817.56 44
3817.70 42
3817.84 39
3817.98 37
3818.12 36
3818.26 34
3818.41 33
3818.55 33
3818.69 33
3818.83 35
3818.97 38
3819.12 42
3819.26 46
3819.40 50
3819.54 53
3819.68 55
3819.82 55
3819.97 53
3820.11 50
3820.25 46
3820.39 41
3820.53 36
3820.68 32
3820.82 28
3820.96 26
3821.10 26
3821.24 27
3821.38 29
3821.53 33
3821.67 37
3821.81 42
3821.95 46
3822.09 50
3822.24 53
3822.38 57
3822.52 59
3822.66 61
3822.80 62
3822.95 62
3823.09 60
3823.23 57
3823.37 53
3823.51 49
3823.65 45
3823.80 42
3823.94 41
3824.08 42
3824.22 44
3824.36 47
3824.51 50
3824.65 53
3824.79 55
3824.93 56
3825.07 56
3825.22 56
3825.36 54
3825.50 51
3825.64 47
3825.78 42
3825.93 38
3826.07 35
3826.21 34
3826.35 36
3826.49 39
3826.64 44
3826.78 49
3826.92 53
3827.06 55
3827.20 55
3827.35 54
3827.49 52
3827.63 50
3827.77 48
3827.91 47
3828.06 45
3828.20 42
3828.34 38
3828.48 34
3828.62 28
3828.77 23
3828.91 17
3829.05 13
3829.19 10
3829.33 9
3829.48 10
3829.62 13
3829.76 18
3829.90 23
3830.04 29
3830.19 35
3830.33 40
3830.47 44
3830.61 48
3830.75 51
3830.90 54
3831.04 57
3831.18 59
3831.32 60
3831.46 59
3831.61 58
3831.75 55
3831.89 52
3832.03 50
3832.17 48
3832.32 46
3832.46 45
3832.60 44
3832.74 42
3832.88 40
3833.03 38
3833.17 36
3833.31 34
3833.45 33
3833.59 32
3833.74 30
3833.88 28
3834.02 24
3834.16 20
3834.31 15
3834.45 10
3834.59 6
3834.73 3
3834.87 2
3835.02 3
3835.16 4
3835.30 5
3835.44 7
3835.58 8
3835.73 9
3835.87 9
3836.01 8
3836.15 6
3836.29 3
3836.44 0
3836.58 0
3836.72 0
3836.86 0
3837.01 0
3837.15 0
3837.29 0
3837.43 0
3837.57 7
3837.72 16
3837.86 25
3838.00 34
3838.14 42
3838.28 47
3838.43 50
3838.57 51
3838.71 49
3838.85 46
3839.00 42
3839.14 38
3839.28 35
3839.42 33
3839.56 33
3839.71 34
3839.85 36
3839.99 39
3840.13 42
3840.28 45
3840.42 47
3840.56 49
3840.70 50
3840.84 52
3840.99 54
3841.13 56
3841.27 60
3841.41 64
3841.56 69
3841.70 75
3841.84 82
3841.98 89
3842.12 95
3842.27 99
3842.41 102
3842.55 102
3842.69 101
3842.84 98
3842.98 95
3843.12 93
3843.26 91
3843.40 91
3843.55 91
3843.69 93
3843.83 94
3843.97 96
3844.12 97
3844.26 98
3844.40 99
3844.54 101
3844.69 102
3844.83 104
3844.97 105
3845.11 105
3845.25 104
3845.40 102
3845.54 99
3845.68 95
3845.82 91
3845.97 87
3846.11 84
3846.25 82
3846.39 80
3846.54 80
3846.68 79
3846.82 79
3846.96 78
3847.10 77
3847.25 77
3847.39 76
3847.53 75
3847.67 73
3847.82 70
3847.96 66
3848.10 61
3848.24 54
3848.39 47
3848.53 41
3848.67 37
3848.81 34
3848.96 34
3849.10 35
3849.24 38
3849.38 40
3849.52 43
3849.67 44
3849.81 46
3849.95 47
3850.09 49
3850.24 51
3850.38 54
3850.52 57
3850.66 60
3850.81 63
3850.95 64
3851.09 65
3851.23 65
3851.38 65
3851.52 65
3851.66 66
3851.80 67
3851.95 68
3852.09 69
3852.23 70
3852.37 70
3852.52 68
3852.66 66
3852.80 64
3852.94 62
3853.09 60
3853.23 60
3853.37 60
3853.51 61
3853.66 61
3853.80 60
3853.94 58
3854.08 55
3854.23 52
3854.37 49
3854.51 46
3854.65 45
3854.79 46
3854.94 49
3855.08 53
3855.22 59
3855.36 67
3855.51 74
3855.65 81
3855.79 86
3855.93 89
3856.08 89
3856.22 86
3856.36 80
3856.50 73
3856.65 64
3856.79 57
3856.93 51
3857.08 47
3857.22 44
3857.36 41
3857.50 38
3857.65 35
3857.79 31
3857.93 27
3858.07 22
3858.22 18
3858.36 14
3858.50 11
3858.64 10
3858.79 10
3858.93 12
3859.07 16
3859.21 21
3859.36 27
3859.50 34
3859.64 41
3859.78 47
3859.93 52
3860.07 55
3860.21 56
3860.35 57
3860.50 55
3860.64 53
3860.78 50
3860.92 46
3861.07 41
3861.21 37
3861.35 32
3861.49 27
3861.64 24
3861.78 22
3861.92 22
3862.06 23
3862.21 26
3862.35 29
3862.49 32
3862.64 35
3862.78 37
3862.92 39
3863.06 39
3863.21 38
3863.35 36
3863.49 34
3863.63 31
3863.78 28
3863.92 25
3864.06 22
3864.20 20
3864.35 19
3864.49 18
3864.63 18
3864.78 17
3864.92 16
3865.06 16
3865.20 16
3865.35 17
3865.49 19
3865.63 21
3865.77 24
3865.92 25
3866.06 26
3866.20 26
3866.34 26
3866.49 25
3866.63 24
3866.77 24
3866.92 25
3867.06 28
3867.20 32
3867.34 37
3867.49 42
3867.63 47
3867.77 51
3867.91 54
3868.06 56
3868.20 56
3868.34 55
3868.49 52
3868.63 49
3868.77 45
3868.91 42
3869.06 40
3869.20 39
3869.34 40
3869.48 43
3869.63 46
3869.77 50
3869.91 53
3870.06 56
3870.20 56
3870.34 55
3870.48 52
3870.63 48
3870.77 44
3870.91 42
3871.05 41
3871.20 43
3871.34 47
3871.48 52
3871.63 59
3871.77 67
3871.91 74
3872.05 82
3872.20 90
3872.34 97
3872.48 104
3872.63 109
3872.77 112
3872.91 112
3873.05 109
3873.20 105
3873.34 98
3873.48 92
3873.63 86
3873.77 82
3873.91 82
3874.05 84
3874.20 87
3874.34 91
3874.48 94
3874.63 96
3874.77 95
3874.91 92
3875.05 88
3875.20 84
3875.34 79
3875.48 76
3875.63 73
3875.77 71
3875.91 69
3876.05 68
3876.20 67
3876.34 67
3876.48 68
3876.63 70
3876.77 73
3876.91 77
3877.05 80
3877.20 82
3877.34 81
3877.48 79
3877.63 74
3877.77 68
3877.91 63
3878.05 58
3878.20 55
3878.34 54
3878.48 54
3878.63 56
3878.77 59
3878.91 63
3879.05 67
3879.20 70
3879.34 72
3879.48 73
3879.63 73
3879.77 70
3879.91 65
3880.06 58
3880.20 50
3880.34 41
3880.48 32
3880.63 23
3880.77 15
3880.91 7
3881.06 0
3881.20 0
3881.34 0
3881.49 0
3881.63 0
3881.77 0
3881.91 0
3882.06 0
3882.20 0
3882.34 7
3882.49 13
3882.63 18
3882.77 21
3882.91 24
3883.06 26
3883.20 27
3883.34 29
3883.49 32
3883.63 38
3883.77 45
3883.92 53
3884.06 62
3884.20 69
3884.35 74
3884.49 77
3884.63 76
3884.77 74
3884.92 71
3885.06 68
3885.20 67
3885.35 69
3885.49 72
3885.63 77
3885.78 82
3885.92 86
3886.06 89
3886.20 91
3886.35 92
3886.49 92
3886.63 91
3886.78 90
3886.92 90
3887.06 89
3887.21 88
3887.35 88
3887.49 89
3887.64 91
3887.78 94
3887.92 98
3888.06 101
3888.21 102
3888.35 102
3888.49 100
3888.64 97
3888.78 93
3888.92 89
3889.07 86
3889.21 86
3889.35 87
3889.50 90
3889.64 94
3889.78 99
3889.93 104
3890.07 108
3890.21 111
3890.35 113
3890.50 114
3890.64 114
3890.78 112
3890.93 108
3891.07 103
3891.21 97
3891.36 90
3891.50 85
3891.64 83
3891.79 84
3891.93 88
3892.07 95
3892.22 102
3892.36 110
3892.50 115
3892.65 117
3892.79 115
3892.93 110
3893.07 102
3893.22 92
3893.36 83
3893.50 74
3893.65 67
3893.79 62
3893.93 58
3894.08 55
3894.22 53
3894.36 51
3894.51 50
3894.65 49
3894.79 49
3894.94 49
3895.08 50
3895.22 51
3895.37 52
3895.51 52
3895.65 51
3895.80 49
3895.94 47
3896.08 44
3896.23 42
3896.37 39
3896.51 37
3896.66 37
3896.80 37
3896.94 38
3897.08 40
3897.23 43
3897.37 46
3897.51 48
3897.66 49
3897.80 49
3897.94 47
3898.09 46
3898.23 44
3898.37 42
3898.52 41
3898.66 41
3898.80 41
3898.95 40
3899.09 39
3899.23 36
3899.38 32
3899.52 26
3899.66 20
3899.81 13
3899.95 7
3900.09 1
3900.24 0
3900.38 0
3900.52 0
3900.67 0
3900.81 0
3900.95 0
3901.10 0
3901.24 0
3901.38 0
3901.53 3
3901.67 11
3901.81 20
3901.96 30
3902.10 41
3902.24 51
3902.39 58
3902.53 62
3902.67 64
3902.82 62
3902.96 60
3903.10 58
3903.25 56
3903.39 55
3903.53 56
3903.68 58
3903.82 60
3903.96 63
3904.11 64
3904.25 65
3904.39 65
3904.54 64
3904.68 61
3904.82 57
3904.97 52
3905.11 47
3905.26 43
3905.40 39
3905.54 38
3905.69 37
3905.83 38
3905.97 40
3906.12 42
3906.26 44
3906.40 45
3906.55 47
3906.69 49
3906.83 51
3906.98 53
3907.12 56
3907.26 59
3907.41 62
3907.55 65
3907.69 66
3907.84 67
3907.98 66
3908.12 63
3908.27 59
3908.41 54
3908.55 49
3908.70 44
3908.84 39
3908.98 35
3909.13 31
3909.27 28
3909.42 26
3909.56 25
3909.70 25
3909.85 26
3909.99 28
3910.13 31
3910.28 33
3910.42 35
3910.56 36
3910.71 35
3910.85 32
3910.99 28
3911.14 23
3911.28 18
3911.42 12
3911.57 8
3911.71 4
3911.85 1
3912.00 0
3912.14 0
3912.29 0
3912.43 0
3912.57 2
3912.72 5
3912.86 9
3913.00 13
3913.15 17
3913.29 22
3913.43 27
3913.58 32
3913.72 36
3913.86 39
3914.01 41
3914.15 43
3914.30 43
3914.44 42
3914.58 41
3914.73 39
3914.87 37
3915.01 35
3915.16 33
3915.30 31
3915.44 30
3915.59 30
3915.73 31
3915.87 32
3916.02 33
3916.16 33
3916.31 32
3916.45 30
3916.59 27
3916.74 24
3916.88 21
3917.02 20
3917.17 21
3917.31 23
3917.45 25
3917.60 28
3917.74 30
3917.89 32
3918.03 33
3918.17 35
3918.32 37
3918.46 41
3918.60 46
3918.75 52
3918.89 58
3919.03 64
3919.18 68
3919.32 70
3919.47 69
3919.61 65
3919.75 59
3919.90 51
3920.04 43
3920.18 35
3920.33 28
3920.47 23
3920.62 19
3920.76 16
3920.90 13
3921.05 12
3921.19 11
3921.33 10
3921.48 9
3921.62 8
3921.76 8
3921.91 8
3922.05 8
3922.20 10
3922.34 13
3922.48 17
3922.63 22
3922.77 28
3922.91 35
3923.06 41
3923.20 47
3923.35 52
3923.49 54
3923.63 54
3923.78 52
3923.92 49
3924.06 45
3924.21 42
3924.35 40
3924.50 39
3924.64 38
3924.78 38
3924.93 39
3925.07 41
3925.21 44
3925.36 49
3925.50 56
3925.65 63
3925.79 70
3925.93 75
3926.08 78
3926.22 77
3926.37 74
3926.51 68
3926.65 60
3926.80 53
3926.94 47
3927.08 41
3927.23 37
3927.37 35
3927.52 33
3927.66 31
3927.80 30
3927.95 29
3928.09 30
3928.23 31
3928.38 34
3928.52 37
3928.67 41
3928.81 46
3928.95 51
3929.10 55
3929.24 58
3929.39 61
3929.53 62
3929.67 63
3929.82 63
3929.96 64
3930.10 66
3930.25 69
3930.39 74
3930.54 79
3930.68 84
3930.82 88
3930.97 90
3931.11 89
3931.26 87
3931.40 84
3931.54 82
3931.69 81
3931.83 81
3931.98 83
3932.12 86
3932.26 88
3932.41 89
3932.55 89
3932.69 88
3932.84 85
3932.98 83
3933.13 80
3933.27 79
3933.41 78
3933.56 79
3933.70 81
3933.85 84
3933.99 87
3934.13 90
3934.28 91
3934.42 91
3934.57 88
3934.71 83
3934.85 76
3935.00 67
3935.14 58
3935.29 49
3935.43 42
3935.57 37
3935.72 34
3935.86 33
3936.01 33
3936.15 33
3936.29 34
3936.44 35
3936.58 36
3936.73 38
3936.87 40
3937.01 43
3937.16 48
3937.30 53
3937.45 59
3937.59 64
3937.73 69
3937.88 72
3938.02 74
3938.17 75
3938.31 75
3938.45 75
3938.60 75
3938.74 74
3938.89 74
3939.03 73
3939.17 73
3939.32 73
3939.46 75
3939.61 78
3939.75 81
3939.89 85
3940.04 88
3940.18 91
3940.33 91
3940.47 90
3940.61 87
3940.76 82
3940.90 77
3941.05 73
3941.19 70
3941.33 68
3941.48 68
3941.62 68
3941.77 70
3941.91 72
3942.05 74
3942.20 75
3942.34 74
3942.49 73
3942.63 70
3942.78 67
3942.92 63
3943.06 59
3943.21 56
3943.35 52
3943.50 49
3943.64 46
3943.78 43
3943.93 40
3944.07 39
3944.22 38
3944.36 40
3944.50 43
3944.65 47
3944.79 51
3944.94 55
3945.08 58
3945.23 60
3945.37 60
3945.51 59
3945.66 56
3945.80 54
3945.95 51
3946.09 48
3946.23 46
3946.38 46
3946.52 48
3946.67 54
3946.81 62
3946.96 75
3947.10 90
3947.24 107
3947.39 125
3947.53 143
3947.68 160
3947.82 176
3947.96 192
3948.11 209
3948.25 226
3948.40 245
3948.54 265
3948.69 287
3948.83 311
3948.97 338
3949.12 367
3949.26 397
3949.41 428
3949.55 459
3949.70 487
3949.84 512
3949.98 534
3950.13 555
3950.27 575
3950.42 596
3950.56 617
3950.70 640
3950.85 663
3950.99 684
3951.14 701
3951.28 714
3951.43 721
3951.57 723
3951.71 722
3951.86 719
3952.00 713
3952.15 707
3952.29 699
3952.44 689
3952.58 677
3952.72 662
3952.87 643
3953.01 623
3953.16 603
3953.30 582
3953.45 562
3953.59 543
3953.73 526
3953.88 508
3954.02 490
3954.17 471
3954.31 452
3954.46 432
3954.60 412
3954.74 393
3954.89 374
3955.03 357
3955.18 341
3955.32 327
3955.47 313
3955.61 300
3955.75 288
3955.90 275
3956.04 262
3956.19 247
3956.33 230
3956.48 212
3956.62 194
3956.77 176
3956.91 159
3957.05 146
3957.20 135
3957.34 127
3957.49 120
3957.63 115
3957.78 110
3957.92 105
3958.06 101
3958.21 97
3958.35 93
3958.50 89
3958.64 84
3958.79 79
3958.93 74
3959.08 69
3959.22 64
3959.36 60
3959.51 56
3959.65 53
3959.80 51
3959.94 49
3960.09 46
3960.23 44
3960.38 41
3960.52 39
3960.66 36
3960.81 33
3960.95 30
3961.10 27
3961.24 25
3961.39 23
3961.53 21
3961.67 21
3961.82 21
3961.96 21
3962.11 21
3962.25 20
3962.40 18
3962.54 14
3962.69 11
3962.83 7
3962.98 4
3963.12 1
3963.26 0
3963.41 0
3963.55 2
3963.70 6
3963.84 11
3963.99 19
3964.13 27
3964.28 36
3964.42 44
3964.56 51
3964.71 56
3964.85 59
3965.00 59
3965.14 58
3965.29 56
3965.43 52
3965.58 48
3965.72 43
3965.86 39
3966.01 36
3966.15 34
3966.30 34
3966.44 34
3966.59 35
3966.73 35
3966.88 35
3967.02 34
3967.17 33
3967.31 31
3967.45 30
3967.60 28
3967.74 28
3967.89 27
3968.03 27
3968.18 28
3968.32 30
3968.47 33
3968.61 37
3968.76 40
3968.90 43
3969.05 45
3969.19 46
3969.33 47
3969.48 48
3969.62 49
3969.77 50
3969.91 51
3970.06 53
3970.20 53
3970.35 53
3970.49 51
3970.64 48
3970.78 43
3970.92 37
3971.07 31
3971.21 23
3971.36 16
3971.50 10
3971.65 4
3971.79 1
3971.94 0
3972.08 0
3972.23 2
3972.37 5
3972.52 7
3972.66 10
3972.80 12
3972.95 14
3973.09 16
3973.24 18
3973.38 19
3973.53 19
3973.67 17
3973.82 13
3973.96 7
3974.11 1
3974.25 0
3974.40 0
3974.54 0
3974.69 1
3974.83 8
3974.97 16
3975.12 22
3975.26 27
3975.41 30
3975.55 30
3975.70 29
3975.84 28
3975.99 25
3976.13 24
3976.28 22
3976.42 19
3976.57 17
3976.71 14
3976.86 11
3977.00 8
3977.15 6
3977.29 5
3977.44 5
3977.58 6
3977.72 9
3977.87 12
3978.01 16
3978.16 19
3978.30 22
3978.45 25
3978.59 27
3978.74 29
3978.88 30
3979.03 31
3979.17 31
3979.32 31
3979.46 29
3979.61 26
3979.75 22
3979.90 19
3980.04 16
3980.19 14
3980.33 13
3980.47 14
3980.62 16
3980.76 18
3980.91 19
3981.05 18
3981.20 16
3981.34 12
3981.49 7
3981.63 1
3981.78 0
3981.92 0
3982.07 0
3982.21 0
3982.36 0
3982.50 0
3982.65 1
3982.79 6
3982.94 10
3983.08 12
3983.23 12
3983.37 10
3983.52 7
3983.66 4
3983.81 1
3983.95 0
3984.10 0
3984.24 0
3984.39 0
3984.53 0
3984.67 1
3984.82 5
3984.96 11
3985.11 20
3985.25 30
3985.40 41
3985.54 51
3985.69 61
3985.83 69
3985.98 74
3986.12 77
3986.27 77
3986.41 75
3986.56 72
3986.70 68
3986.85 64
3986.99 60
3987.14 57
3987.28 53
3987.43 49
3987.57 44
3987.72 38
3987.86 32
3988.01 26
3988.15 22
3988.30 19
3988.44 18
3988.59 20
3988.73 23
3988.88 27
3989.02 31
3989.17 35
3989.31 39
3989.46 42
3989.60 45
3989.75 46
3989.89 46
3990.04 45
3990.18 43
3990.33 42
3990.47 41
3990.62 42
3990.76 43
3990.91 46
3991.05 49
3991.20 51
3991.34 51
3991.49 50
3991.63 46
3991.78 40
3991.92 34
3992.07 29
3992.21 24
3992.36 21
3992.50 19
3992.65 17
3992.79 16
3992.94 14
3993.08 10
3993.23 7
3993.37 3
3993.52 0
3993.66 0
3993.81 0
3993.95 0
3994.10 0
3994.24 0
3994.39 0
3994.53 0
3994.68 2
3994.82 2
3994.97 3
3995.11 4
3995.26 5
3995.40 6
3995.55 7
3995.69 7
3995.84 6
3995.98 4
3996.13 1
3996.27 0
3996.42 0
3996.56 0
3996.71 0
3996.85 0
3997.00 3
3997.14 9
3997.29 17
3997.43 24
3997.58 32
3997.72 37
3997.87 41
3998.01 41
3998.16 38
3998.30 32
3998.45 24
3998.59 15
3998.74 7
3998.88 1
3999.03 0
3999.17 0
3999.32 0
3999.46 0
3999.61 3
3999.76 6
3999.90 9
4000.05 11
4000.19 13
4000.34 14
4000.48 15
4000.63 17
4000.77 20
4000.92 23
4001.06 29
4001.21 36
4001.35 45
4001.50 53
4001.64 62
4001.79 69
4001.93 74
4002.08 78
4002.22 79
4002.37 80
4002.51 80
4002.66 80
4002.80 80
4002.95 80
4003.09 81
4003.24 82
4003.38 83
4003.53 85
4003.67 86
4003.82 86
4003.97 86
4004.11 84
4004.26 82
4004.40 78
4004.55 74
4004.69 69
4004.84 65
4004.98 61
4005.13 58
4005.27 56
4005.42 56
4005.56 58
4005.71 60
4005.85 63
4006.00 66
4006.14 68
4006.29 69
4006.43 68
4006.58 65
4006.72 62
4006.87 58
4007.02 53
4007.16 49
4007.31 45
4007.45 41
4007.60 37
4007.74 35
4007.89 32
4008.03 31
4008.18 31
4008.32 32
4008.47 34
4008.61 37
4008.76 42
4008.90 47
4009.05 53
4009.19 60
4009.34 67
4009.49 72
4009.63 77
4009.78 80
4009.92 81
4010.07 81
4010.21 78
4010.36 74
4010.50 70
4010.65 65
4010.79 61
4010.94 57
4011.08 55
4011.23 53
4011.37 52
4011.52 51
4011.67 50
4011.81 48
4011.96 46
4012.10 43
4012.25 40
4012.39 38
4012.54 36
4012.68 37
4012.83 38
4012.97 42
4013.12 46
4013.26 50
4013.41 53
4013.56 56
4013.70 56
4013.85 57
4013.99 57
4014.14 58
4014.28 61
4014.43 65
4014.57 72
4014.72 80
4014.86 87
4015.01 94
4015.15 100
4015.30 103
4015.45 105
4015.59 106
4015.74 106
4015.88 106
4016.03 107
4016.17 109
4016.32 111
4016.46 114
4016.61 116
4016.75 116
4016.90 115
4017.05 110
4017.19 103
4017.34 94
4017.48 84
4017.63 74
4017.77 67
4017.92 63
4018.06 64
4018.21 69
4018.35 77
4018.50 88
4018.65 97
4018.79 105
4018.94 110
4019.08 112
4019.23 111
4019.37 109
4019.52 105
4019.66 101
4019.81 97
4019.95 94
4020.10 91
4020.25 88
4020.39 85
4020.54 83
4020.68 82
4020.83 81
4020.97 81
4021.12 81
4021.26 81
4021.41 81
4021.56 80
4021.70 78
4021.85 75
4021.99 71
4022.14 67
4022.28 62
4022.43 56
4022.57 51
4022.72 45
4022.87 40
4023.01 35
4023.16 31
4023.30 27
4023.45 25
4023.59 24
4023.74 24
4023.88 24
4024.03 24
4024.18 24
4024.32 24
4024.47 23
4024.61 23
4024.76 22
4024.90 22
4025.05 22
4025.19 22
4025.34 23
4025.49 25
4025.63 26
4025.78 28
4025.92 28
4026.07 28
4026.21 28
4026.36 27
4026.51 26
4026.65 25
4026.80 26
4026.94 28
4027.09 30
4027.23 33
4027.38 36
4027.52 39
4027.67 41
4027.82 43
4027.96 45
4028.11 45
4028.25 45
4028.40 44
4028.54 41
4028.69 37
4028.84 33
4028.98 29
4029.13 27
4029.27 27
4029.42 29
4029.56 33
4029.71 40
4029.86 47
4030.00 54
4030.15 60
4030.29 64
4030.44 66
4030.58 66
4030.73 65
4030.87 62
4031.02 60
4031.17 58
4031.31 58
4031.46 59
4031.60 60
4031.75 62
4031.89 63
4032.04 62
4032.19 59
4032.33 56
4032.48 51
4032.62 46
4032.77 43
4032.92 41
4033.06 41
4033.21 42
4033.35 46
4033.50 50
4033.64 55
4033.79 57
4033.94 58
4034.08 55
4034.23 49
4034.37 40
4034.52 30
4034.66 20
4034.81 10
4034.96 2
4035.10 0
4035.25 0
4035.39 0
4035.54 0
4035.68 0
4035.83 0
4035.98 0
4036.12 0
4036.27 0
4036.41 5
4036.56 10
4036.71 15
4036.85 20
4037.00 23
4037.14 26
4037.29 28
4037.43 29
4037.58 29
4037.73 29
4037.87 30
4038.02 31
4038.16 32
4038.31 33
4038.45 35
4038.60 35
4038.75 36
4038.89 35
4039.04 35
4039.18 36
4039.33 37
4039.48 38
4039.62 40
4039.77 43
4039.91 45
4040.06 46
4040.21 46
4040.35 46
4040.50 46
4040.64 46
4040.79 48
4040.93 51
4041.08 55
4041.23 58
4041.37 61
4041.52 62
4041.66 61
4041.81 58
4041.96 54
4042.10 50
4042.25 47
4042.39 45
4042.54 46
4042.69 47
4042.83 50
4042.98 52
4043.12 53
4043.27 53
4043.42 51
4043.56 48
4043.71 44
4043.85 40
4044.00 37
4044.14 34
4044.29 33
4044.44 32
4044.58 33
4044.73 34
4044.87 34
4045.02 34
4045.17 33
4045.31 31
4045.46 28
4045.60 25
4045.75 22
4045.90 19
4046.04 17
4046.19 14
4046.33 12
4046.48 10
4046.63 9
4046.77 7
4046.92 7
4047.06 9
4047.21 12
4047.36 15
4047.50 20
4047.65 24
4047.79 27
4047.94 29
4048.09 31
4048.23 33
4048.38 36
4048.52 41
4048.67 48
4048.82 55
4048.96 62
4049.11 68
4049.25 71
4049.40 73
4049.55 72
4049.69 69
4049.84 66
4049.98 63
4050.13 60
4050.28 58
4050.42 56
4050.57 55
4050.71 53
4050.86 49
4051.01 46
4051.15 42
4051.30 39
4051.45 38
4051.59 38
4051.74 40
4051.88 44
4052.03 50
4052.18 55
4052.32 61
4052.47 67
4052.61 72
4052.76 77
4052.91 81
4053.05 85
4053.20 88
4053.34 89
4053.49 88
4053.64 86
4053.78 82
4053.93 79
4054.07 77
4054.22 76
4054.37 78
4054.51 81
4054.66 85
4054.81 88
4054.95 90
4055.10 91
4055.24 89
4055.39 87
4055.54 83
4055.68 79
4055.83 74
4055.97 69
4056.12 65
4056.27 62
4056.41 59
4056.56 57
4056.71 57
4056.85 57
4057.00 57
4057.14 56
4057.29 56
4057.44 55
4057.58 54
4057.73 54
4057.87 55
4058.02 55
4058.17 56
4058.31 55
4058.46 53
4058.61 50
4058.75 46
4058.90 42
4059.04 38
4059.19 35
4059.34 33
4059.48 32
4059.63 31
4059.78 30
4059.92 28
4060.07 25
4060.21 23
4060.36 20
4060.51 18
4060.65 16
4060.80 16
4060.95 16
4061.09 17
4061.24 18
4061.38 19
4061.53 20
4061.68 20
4061.82 20
4061.97 20
4062.12 20
4062.26 21
4062.41 23
4062.55 25
4062.70 28
4062.85 31
4062.99 33
4063.14 34
4063.29 34
4063.43 33
4063.58 32
4063.72 32
4063.87 32
4064.02 33
4064.16 35
4064.31 36
4064.46 37
4064.60 37
4064.75 38
4064.90 38
4065.04 39
4065.19 40
4065.33 42
4065.48 43
4065.63 43
4065.77 41
4065.92 37
4066.07 30
4066.21 23
4066.36 16
4066.50 9
4066.65 5
4066.80 1
4066.94 0
4067.09 0
4067.24 0
4067.38 2
4067.53 3
4067.68 6
4067.82 8
4067.97 12
4068.11 15
4068.26 18
4068.41 20
4068.55 21
4068.70 20
4068.85 17
4068.99 13
4069.14 8
4069.29 3
4069.43 0
4069.58 0
4069.72 0
4069.87 0
4070.02 0
4070.16 0
4070.31 0
4070.46 0
4070.60 0
4070.75 3
4070.90 6
4071.04 8
4071.19 9
4071.34 8
4071.48 7
4071.63 4
4071.77 1
4071.92 0
4072.07 0
4072.21 0
4072.36 0
4072.51 0
4072.65 5
4072.80 11
4072.95 18
4073.09 24
4073.24 28
4073.39 31
4073.53 33
4073.68 34
4073.83 35
4073.97 37
4074.12 39
4074.26 41
4074.41 42
4074.56 43
4074.70 42
4074.85 38
4075.00 33
4075.14 26
4075.29 18
4075.44 10
4075.58 3
4075.73 0
4075.88 0
4076.02 0
4076.17 0
4076.32 0
4076.46 0
4076.61 3
4076.76 11
4076.90 18
4077.05 25
4077.19 31
4077.34 34
4077.49 36
4077.63 36
4077.78 36
4077.93 34
4078.07 33
4078.22 31
4078.37 29
4078.51 27
4078.66 25
4078.81 24
4078.95 23
4079.10 23
4079.25 22
4079.39 21
4079.54 20
4079.69 19
4079.83 17
4079.98 15
4080.13 12
4080.27 10
4080.42 8
4080.57 7
4080.71 6
4080.86 7
4081.01 8
4081.15 11
4081.30 14
4081.45 19
4081.59 23
4081.74 29
4081.89 34
4082.03 39
4082.18 45
4082.33 50
4082.47 54
4082.62 57
4082.77 58
4082.91 57
4083.06 52
4083.21 46
4083.35 37
4083.50 28
4083.65 19
4083.79 11
4083.94 5
4084.09 1
4084.23 0
4084.38 1
4084.53 4
4084.67 7
4084.82 11
4084.97 15
4085.11 18
4085.26 21
4085.41 22
4085.55 23
4085.70 22
4085.85 20
4085.99 17
4086.14 13
4086.29 8
4086.43 3
4086.58 0
4086.73 0
4086.87 0
4087.02 0
4087.17 0
4087.31 0
4087.46 0
4087.61 0
4087.75 5
4087.90 11
4088.05 17
4088.19 23
4088.34 29
4088.49 33
4088.63 36
4088.78 38
4088.93 38
4089.07 37
4089.22 36
4089.37 35
4089.51 34
4089.66 34
4089.81 35
4089.95 36
4090.10 37
4090.25 39
4090.39 41
4090.54 42
4090.69 43
4090.83 43
4090.98 43
4091.13 42
4091.27 42
4091.42 42
4091.57 44
4091.72 47
4091.86 51
4092.01 55
4092.16 59
4092.30 62
4092.45 63
4092.60 63
4092.74 62
4092.89 61
4093.04 60
4093.18 60
4093.33 59
4093.48 57
4093.62 55
4093.77 52
4093.92 49
4094.06 46
4094.21 45
4094.36 44
4094.50 46
4094.65 47
4094.80 50
4094.95 52
4095.09 53
4095.24 54
4095.39 55
4095.53 58
4095.68 62
4095.83 67
4095.97 75
4096.12 83
4096.27 91
4096.41 98
4096.56 104
4096.71 106
4096.85 106
4097.00 103
4097.15 99
4097.30 94
4097.44 88
4097.59 83
4097.74 78
4097.88 73
4098.03 70
4098.18 68
4098.32 67
4098.47 66
4098.62 67
4098.76 68
4098.91 70
4099.06 71
4099.21 72
4099.35 72
4099.50 72
4099.65 72
4099.79 74
4099.94 77
4100.09 82
4100.23 91
4100.38 101
4100.53 113
4100.67 126
4100.82 139
4100.97 151
4101.12 162
4101.26 171
4101.41 177
4101.56 180
4101.70 181
4101.85 179
4102.00 174
4102.14 169
4102.29 164
4102.44 161
4102.59 160
4102.73 161
4102.88 164
4103.03 168
4103.17 172
4103.32 177
4103.47 181
4103.61 185
4103.76 190
4103.91 197
4104.06 205
4104.20 213
4104.35 222
4104.50 231
4104.64 238
4104.79 244
4104.94 248
4105.08 251
4105.23 253
4105.38 253
4105.53 253
4105.67 251
4105.82 250
4105.97 247
4106.11 243
4106.26 237
4106.41 230
4106.56 222
4106.70 212
4106.85 201
4107.00 190
4107.14 178
4107.29 167
4107.44 155
4107.58 144
4107.73 133
4107.88 123
4108.03 114
4108.17 106
4108.32 99
4108.47 94
4108.61 90
4108.76 87
4108.91 84
4109.06 82
4109.20 81
4109.35 80
4109.50 80
4109.64 81
4109.79 83
4109.94 86
4110.09 88
4110.23 91
4110.38 93
4110.53 95
4110.67 96
4110.82 97
4110.97 98
4111.12 99
4111.26 100
4111.41 99
4111.56 96
4111.70 93
4111.85 88
4112.00 81
4112.15 74
4112.29 65
4112.44 56
4112.59 46
4112.73 37
4112.88 27
4113.03 19
4113.18 13
4113.32 9
4113.47 8
4113.62 11
4113.76 16
4113.91 24
4114.06 34
4114.21 45
4114.35 54
4114.50 63
4114.65 69
4114.79 74
4114.94 76
4115.09 76
4115.24 75
4115.38 74
4115.53 71
4115.68 67
4115.83 64
4115.97 60
4116.12 56
4116.27 53
4116.41 51
4116.56 50
4116.71 50
4116.86 52
4117.00 54
4117.15 58
4117.30 61
4117.45 66
4117.59 71
4117.74 76
4117.89 81
4118.03 86
4118.18 91
4118.33 96
4118.48 102
4118.62 108
4118.77 114
4118.92 121
4119.07 129
4119.21 136
4119.36 143
4119.51 148
4119.65 150
4119.80 149
4119.95 144
4120.10 135
4120.24 124
4120.39 112
4120.54 101
4120.69 92
4120.83 86
4120.98 82
4121.13 82
4121.27 83
4121.42 87
4121.57 92
4121.72 97
4121.86 102
4122.01 106
4122.16 108
4122.31 108
4122.45 104
4122.60 98
4122.75 89
4122.90 78
4123.04 67
4123.19 56
4123.34 46
4123.49 39
4123.63 33
4123.78 29
4123.93 26
4124.07 23
4124.22 22
4124.37 22
4124.52 24
4124.66 28
4124.81 34
4124.96 43
4125.11 54
4125.25 65
4125.40 75
4125.55 83
4125.70 87
4125.84 89
4125.99 87
4126.14 84
4126.29 81
4126.43 79
4126.58 80
4126.73 81
4126.88 84
4127.02 85
4127.17 84
4127.32 80
4127.46 74
4127.61 66
4127.76 58
4127.91 51
4128.05 46
4128.20 45
4128.35 46
4128.50 50
4128.64 53
4128.79 57
4128.94 59
4129.09 60
4129.23 59
4129.38 59
4129.53 58
4129.68 58
4129.82 58
4129.97 59
4130.12 59
4130.27 59
4130.41 58
4130.56 56
4130.71 53
4130.86 51
4131.00 48
4131.15 45
4131.30 42
4131.45 39
4131.59 35
4131.74 30
4131.89 25
4132.04 20
4132.18 16
4132.33 13
4132.48 12
4132.63 13
4132.77 14
4132.92 17
4133.07 20
4133.22 23
4133.36 26
4133.51 28
4133.66 30
4133.81 31
4133.95 31
4134.10 29
4134.25 25
4134.40 22
4134.55 18
4134.69 14
4134.84 12
4134.99 11
4135.14 10
4135.28 9
4135.43 7
4135.58 4
4135.73 0
4135.87 0
4136.02 0
4136.17 0
4136.32 0
4136.46 0
4136.61 0
4136.76 0
4136.91 8
4137.05 15
4137.20 20
4137.35 23
4137.50 23
4137.64 21
4137.79 17
4137.94 13
4138.09 9
4138.24 6
4138.38 3
4138.53 2
4138.68 1
4138.83 0
4138.97 0
4139.12 2
4139.27 5
4139.42 11
4139.56 20
4139.71 30
4139.86 41
4140.01 51
4140.15 58
4140.30 61
4140.45 61
4140.60 57
4140.75 52
4140.89 45
4141.04 38
4141.19 32
4141.34 26
4141.48 21
4141.63 17
4141.78 15
4141.93 15
4142.07 18
4142.22 23
4142.37 30
4142.52 38
4142.67 45
4142.81 52
4142.96 56
4143.11 57
4143.26 56
4143.40 54
4143.55 51
4143.70 49
4143.85 48
4143.99 48
4144.14 49
4144.29 50
4144.44 50
4144.59 48
4144.73 45
4144.88 40
4145.03 35
4145.18 29
4145.32 24
4145.47 19
4145.62 16
4145.77 13
4145.92 10
4146.06 8
4146.21 6
4146.36 4
4146.51 4
4146.65 4
4146.80 5
4146.95 6
4147.10 7
4147.25 8
4147.39 10
4147.54 11
4147.69 14
4147.84 17
4147.98 20
4148.13 24
4148.28 27
4148.43 29
4148.58 30
4148.72 29
4148.87 28
4149.02 27
4149.17 25
4149.31 23
4149.46 21
4149.61 18
4149.76 15
4149.91 12
4150.05 9
4150.20 7
4150.35 7
4150.50 10
4150.65 15
4150.79 21
4150.94 28
4151.09 35
4151.24 39
4151.38 42
4151.53 42
4151.68 40
4151.83 38
4151.98 35
4152.12 33
4152.27 31
4152.42 31
4152.57 31
4152.72 32
4152.86 35
4153.01 38
4153.16 41
4153.31 45
4153.46 48
4153.60 49
4153.75 49
4153.90 46
4154.05 42
4154.19 37
4154.34 30
4154.49 25
4154.64 21
4154.79 20
4154.93 21
4155.08 24
4155.23 29
4155.38 34
4155.53 38
4155.67 41
4155.82 41
4155.97 39
4156.12 37
4156.27 35
4156.41 34
4156.56 36
4156.71 39
4156.86 44
4157.01 50
4157.15 57
4157.30 63
4157.45 70
4157.60 76
4157.75 83
4157.89 90
4158.04 98
4158.19 106
4158.34 112
4158.49 116
4158.63 118
4158.78 118
4158.93 116
4159.08 111
4159.23 105
4159.37 99
4159.52 91
4159.67 83
4159.82 76
4159.97 70
4160.11 65
4160.26 63
4160.41 63
4160.56 65
4160.71 68
4160.85 70
4161.00 70
4161.15 70
4161.30 67
4161.45 64
4161.59 60
4161.74 56
4161.89 52
4162.04 49
4162.19 45
4162.33 41
4162.48 38
4162.63 35
4162.78 34
4162.93 33
4163.07 32
4163.22 32
4163.37 31
4163.52 29
4163.67 25
4163.81 21
4163.96 17
4164.11 14
4164.26 12
4164.41 12
4164.56 14
4164.70 18
4164.85 22
4165.00 25
4165.15 27
4165.30 26
4165.44 22
4165.59 16
4165.74 9
4165.89 2
4166.04 0
4166.18 0
4166.33 0
4166.48 0
4166.63 0
4166.78 0
4166.93 1
4167.07 4
4167.22 5
4167.37 5
4167.52 4
4167.67 4
4167.81 4
4167.96 5
4168.11 8
4168.26 12
4168.41 16
4168.55 20
4168.70 23
4168.85 24
4169.00 23
4169.15 21
4169.30 17
4169.44 13
4169.59 9
4169.74 6
4169.89 4
4170.04 2
4170.18 2
4170.33 2
4170.48 3
4170.63 4
4170.78 6
4170.93 9
4171.07 11
4171.22 14
4171.37 17
4171.52 20
4171.67 24
4171.82 28
4171.96 32
4172.11 35
4172.26 39
4172.41 42
4172.56 45
4172.70 48
4172.85 51
4173.00 53
4173.15 54
4173.30 55
4173.45 53
4173.59 51
4173.74 47
4173.89 43
4174.04 39
4174.19 35
4174.34 33
4174.48 32
4174.63 32
4174.78 34
4174.93 37
4175.08 40
4175.23 43
4175.37 44
4175.52 44
4175.67 41
4175.82 37
4175.97 32
4176.12 26
4176.26 19
4176.41 14
4176.56 10
4176.71 8
4176.86 7
4177.00 7
4177.15 9
4177.30 11
4177.45 14
4177.60 16
4177.75 18
4177.89 19
4178.04 18
4178.19 16
4178.34 12
4178.49 9
4178.64 6
4178.79 4
4178.93 4
4179.08 6
4179.23 10
4179.38 15
4179.53 21
4179.68 26
4179.82 30
4179.97 34
4180.12 35
4180.27 36
4180.42 36
4180.57 34
4180.71 31
4180.86 28
4181.01 23
4181.16 19
4181.31 14
4181.46 10
4181.60 7
4181.75 4
4181.90 1
4182.05 0
4182.20 0
4182.35 0
4182.49 0
4182.64 0
4182.79 0
4182.94 1
4183.09 2
4183.24 2
4183.39 2
4183.53 1
4183.68 0
4183.83 0
4183.98 0
4184.13 1
4184.28 5
4184.42 10
4184.57 15
4184.72 18
4184.87 20
4185.02 19
4185.17 16
4185.32 13
4185.46 10
4185.61 9
4185.76 11
4185.91 16
4186.06 23
4186.21 31
4186.35 40
4186.50 48
4186.65 56
4186.80 62
4186.95 67
4187.10 71
4187.25 74
4187.39 76
4187.54 76
4187.69 76
4187.84 76
4187.99 76
4188.14 76
4188.29 76
4188.43 75
4188.58 73
4188.73 70
4188.88 65
4189.03 60
4189.18 56
4189.32 53
4189.47 52
4189.62 53
4189.77 56
4189.92 61
4190.07 66
4190.22 72
4190.36 77
4190.51 82
4190.66 86
4190.81 88
4190.96 90
4191.11 89
4191.26 87
4191.40 83
4191.55 77
4191.70 70
4191.85 64
4192.00 58
4192.15 54
4192.30 52
4192.44 51
4192.59 52
4192.74 53
4192.89 55
4193.04 56
4193.19 58
4193.34 59
4193.48 62
4193.63 64
4193.78 67
4193.93 68
4194.08 67
4194.23 65
4194.38 60
4194.53 55
4194.67 49
4194.82 46
4194.97 44
4195.12 45
4195.27 49
4195.42 53
4195.57 57
4195.71 61
4195.86 62
4196.01 62
4196.16 61
4196.31 58
4196.46 55
4196.61 52
4196.76 49
4196.90 48
4197.05 47
4197.20 48
4197.35 50
4197.50 53
4197.65 56
4197.80 60
4197.94 63
4198.09 65
4198.24 67
4198.39 68
4198.54 70
4198.69 71
4198.84 74
4198.99 77
4199.13 81
4199.28 86
4199.43 92
4199.58 99
4199.73 106
4199.88 112
4200.03 118
4200.18 121
4200.32 122
4200.47 120
4200.62 118
4200.77 115
4200.92 112
4201.07 110
4201.22 110
4201.37 110
4201.51 109
4201.66 109
4201.81 107
4201.96 104
4202.11 101
4202.26 98
4202.41 96
4202.56 95
4202.70 96
4202.85 100
4203.00 104
4203.15 110
4203.30 116
4203.45 122
4203.60 127
4203.75 130
4203.89 131
4204.04 130
4204.19 128
4204.34 126
4204.49 124
4204.64 124
4204.79 125
4204.94 127
4205.08 130
4205.23 133
4205.38 135
4205.53 135
4205.68 133
4205.83 128
4205.98 122
4206.13 116
4206.28 111
4206.42 105
4206.57 101
4206.72 97
4206.87 94
4207.02 90
4207.17 85
4207.32 80
4207.47 76
4207.62 73
4207.76 72
4207.91 75
4208.06 81
4208.21 91
4208.36 103
4208.51 115
4208.66 128
4208.81 139
4208.96 147
4209.10 153
4209.25 155
4209.40 155
4209.55 153
4209.70 152
4209.85 151
4210.00 151
4210.15 154
4210.30 159
4210.44 164
4210.59 170
4210.74 176
4210.89 179
4211.04 181
4211.19 180
4211.34 178
4211.49 175
4211.64 172
4211.78 170
4211.93 170
4212.08 172
4212.23 176
4212.38 181
4212.53 187
4212.68 192
4212.83 195
4212.98 196
4213.13 197
4213.27 197
4213.42 198
4213.57 199
4213.72 200
4213.87 200
4214.02 200
4214.17 198
4214.32 196
4214.47 194
4214.61 192
4214.76 192
4214.91 193
4215.06 195
4215.21 197
4215.36 199
4215.51 199
4215.66 199
4215.81 198
4215.96 198
4216.10 198
4216.25 201
4216.40 205
4216.55 210
4216.70 216
4216.85 225
4217.00 236
4217.15 250
4217.30 269
4217.45 293
4217.60 323
4217.74 357
4217.89 396
4218.04 438
4218.19 483
4218.34 533
4218.49 587
4218.64 647
4218.79 714
4218.94 788
4219.09 869
4219.23 956
4219.38 1048
4219.53 1144
4219.68 1245
4219.83 1349
4219.98 1456
4220.13 1566
4220.28 1674
4220.43 1778
4220.58 1876
4220.73 1966
4220.87 2047
4221.02 2118
4221.17 2181
4221.32 2236
4221.47 2282
4221.62 2317
4221.77 2340
4221.92 2349
4222.07 2342
4222.22 2321
4222.37 2285
4222.51 2238
4222.66 2183
4222.81 2123
4222.96 2062
4223.11 2000
4223.26 1937
4223.41 1873
4223.56 1807
4223.71 1738
4223.86 1664
4224.01 1586
4224.16 1505
4224.30 1422
4224.45 1339
4224.60 1258
4224.75 1183
4224.90 1114
4225.05 1052
4225.20 997
4225.35 948
4225.50 902
4225.65 857
4225.80 812
4225.95 764
4226.09 713
4226.24 660
4226.39 607
4226.54 555
4226.69 507
4226.84 465
4226.99 431
4227.14 404
4227.29 382
4227.44 364
4227.59 348
4227.74 334
4227.89 319
4228.03 306
4228.18 293
4228.33 283
4228.48 276
4228.63 270
4228.78 267
4228.93 266
4229.08 264
4229.23 260
4229.38 254
4229.53 245
4229.68 234
4229.83 222
4229.97 210
4230.12 199
4230.27 191
4230.42 187
4230.57 184
4230.72 183
4230.87 182
4231.02 180
4231.17 176
4231.32 171
4231.47 165
4231.62 159
4231.77 154
4231.92 150
4232.06 147
4232.21 143
4232.36 140
4232.51 135
4232.66 129
4232.81 123
4232.96 116
4233.11 110
4233.26 105
4233.41 103
4233.56 102
4233.71 103
4233.86 105
4234.01 107
4234.16 108
4234.30 108
4234.45 107
4234.60 105
4234.75 102
4234.90 99
4235.05 97
4235.20 95
4235.35 94
4235.50 94
4235.65 96
4235.80 98
4235.95 103
4236.10 107
4236.25 113
4236.40 117
4236.54 121
4236.69 123
4236.84 122
4236.99 120
4237.14 116
4237.29 111
4237.44 105
4237.59 99
4237.74 92
4237.89 87
4238.04 83
4238.19 81
4238.34 81
4238.49 85
4238.64 92
4238.79 102
4238.94 114
4239.08 126
4239.23 139
4239.38 152
4239.53 163
4239.68 174
4239.83 185
4239.98 196
4240.13 206
4240.28 215
4240.43 222
4240.58 226
4240.73 227
4240.88 224
4241.03 219
4241.18 212
4241.33 204
4241.48 197
4241.63 191
4241.77 187
4241.92 184
4242.07 182
4242.22 179
4242.37 175
4242.52 171
4242.67 165
4242.82 159
4242.97 152
4243.12 147
4243.27 142
4243.42 138
4243.57 134
4243.72 131
4243.87 128
4244.02 125
4244.17 121
4244.32 116
4244.47 112
4244.61 109
4244.76 106
4244.91 105
4245.06 106
4245.21 109
4245.36 113
4245.51 119
4245.66 124
4245.81 128
4245.96 130
4246.11 130
4246.26 127
4246.41 121
4246.56 113
4246.71 104
4246.86 94
4247.01 85
4247.16 77
4247.31 71
4247.46 66
4247.61 63
4247.76 62
4247.90 62
4248.05 62
4248.20 64
4248.35 67
4248.50 70
4248.65 75
4248.80 79
4248.95 84
4249.10 89
4249.25 93
4249.40 96
4249.55 99
4249.70 99
4249.85 99
4250.00 97
4250.15 95
4250.30 91
4250.45 87
4250.60 82
4250.75 76
4250.90 71
4251.05 65
4251.20 59
4251.35 54
4251.50 51
4251.65 49
4251.79 48
4251.94 48
4252.09 49
4252.24 49
4252.39 49
4252.54 48
4252.69 46
4252.84 45
4252.99 43
4253.14 42
4253.29 43
4253.44 44
4253.59 48
4253.74 54
4253.89 61
4254.04 71
4254.19 82
4254.34 93
4254.49 103
4254.64 111
4254.79 116
4254.94 117
4255.09 115
4255.24 111
4255.39 107
4255.54 103
4255.69 101
4255.84 100
4255.99 100
4256.14 100
4256.29 100
4256.44 99
4256.58 96
4256.73 93
4256.88 89
4257.03 86
4257.18 82
4257.33 79
4257.48 76
4257.63 73
4257.78 69
4257.93 65
4258.08 60
4258.23 56
4258.38 53
4258.53 53
4258.68 55
4258.83 59
4258.98 65
4259.13 71
4259.28 77
4259.43 81
4259.58 83
4259.73 82
4259.88 79
4260.03 75
4260.18 71
4260.33 66
4260.48 63
4260.63 60
4260.78 59
4260.93 60
4261.08 61
4261.23 63
4261.38 67
4261.53 71
4261.68 76
4261.83 81
4261.98 86
4262.13 90
4262.28 92
4262.43 93
4262.58 91
4262.73 87
4262.88 81
4263.03 73
4263.18 64
4263.33 55
4263.48 45
4263.63 36
4263.77 29
4263.92 23
4264.07 20
4264.22 19
4264.37 21
4264.52 24
4264.67 30
4264.82 36
4264.97 43
4265.12 50
4265.27 56
4265.42 61
4265.57 64
4265.72 65
4265.87 66
4266.02 65
4266.17 64
4266.32 64
4266.47 64
4266.62 64
4266.77 64
4266.92 63
4267.07 61
4267.22 58
4267.37 54
4267.52 49
4267.67 44
4267.82 38
4267.97 32
4268.12 26
4268.27 21
4268.42 15
4268.57 10
4268.72 5
4268.87 1
4269.02 0
4269.17 0
4269.32 0
4269.47 0
4269.62 0
4269.77 0
4269.92 0
4270.07 0
4270.22 0
4270.37 3
4270.52 9
4270.67 15
4270.82 22
4270.97 30
4271.12 38
4271.27 45
4271.42 50
4271.57 54
4271.72 55
4271.87 54
4272.02 52
4272.17 48
4272.32 43
4272.47 38
4272.62 33
4272.77 29
4272.92 26
4273.07 25
4273.22 25
4273.37 25
4273.52 26
4273.67 26
4273.82 25
4273.97 22
4274.12 18
4274.27 13
4274.42 9
4274.57 6
4274.72 6
4274.87 8
4275.02 13
4275.17 18
4275.32 25
4275.47 31
4275.62 37
4275.77 42
4275.92 47
4276.07 51
4276.22 55
4276.37 58
4276.52 61
4276.67 64
4276.82 65
4276.97 65
4277.12 64
4277.27 62
4277.42 58
4277.57 54
4277.72 49
4277.87 44
4278.02 38
4278.17 33
4278.32 29
4278.47 27
4278.62 26
4278.77 27
4278.92 29
4279.07 31
4279.22 33
4279.37 34
4279.52 35
4279.67 36
4279.82 36
4279.97 36
4280.12 37
4280.28 38
4280.43 40
4280.58 41
4280.73 43
4280.88 45
4281.03 47
4281.18 49
4281.33 52
4281.48 55
4281.63 58
4281.78 61
4281.93 63
4282.08 65
4282.23 66
4282.38 66
4282.53 66
4282.68 65
4282.83 63
4282.98 60
4283.13 56
4283.28 51
4283.43 47
4283.58 43
4283.73 40
4283.88 39
4284.03 40
4284.18 42
4284.33 45
4284.48 48
4284.63 51
4284.78 52
4284.93 52
4285.08 52
4285.23 50
4285.38 49
4285.53 47
4285.68 46
4285.83 46
4285.98 46
4286.13 47
4286.28 49
4286.43 52
4286.58 54
4286.73 56
4286.88 57
4287.03 55
4287.18 51
4287.33 46
4287.49 40
4287.64 34
4287.79 29
4287.94 26
4288.09 25
4288.24 25
4288.39 26
4288.54 28
4288.69 29
4288.84 30
4288.99 31
4289.14 33
4289.29 36
4289.44 39
4289.59 42
4289.74 46
4289.89 48
4290.04 51
4290.19 53
4290.34 55
4290.49 57
4290.64 60
4290.79 64
4290.94 68
4291.09 73
4291.24 77
4291.39 81
4291.54 84
4291.69 85
4291.84 86
4291.99 86
4292.14 86
4292.30 86
4292.45 87
4292.60 89
4292.75 93
4292.90 97
4293.05 101
4293.20 105
4293.35 109
4293.50 115
4293.65 123
4293.80 134
4293.95 149
4294.10 168
4294.25 190
4294.40 213
4294.55 236
4294.70 256
4294.85 272
4295.00 283
4295.15 289
4295.30 292
4295.45 294
4295.60 295
4295.75 296
4295.90 299
4296.05 302
4296.21 304
4296.36 305
4296.51 303
4296.66 297
4296.81 287
4296.96 274
4297.11 260
4297.26 246
4297.41 232
4297.56 221
4297.71 212
4297.86 205
4298.01 200
4298.16 196
4298.31 194
4298.46 193
4298.61 192
4298.76 192
4298.91 191
4299.06 190
4299.21 187
4299.36 182
4299.52 176
4299.67 167
4299.82 158
4299.97 147
4300.12 136
4300.27 126
4300.42 117
4300.57 110
4300.72 104
4300.87 101
4301.02 98
4301.17 97
4301.32 96
4301.47 94
4301.62 91
4301.77 87
4301.92 81
4302.07 74
4302.22 66
4302.38 58
4302.53 50
4302.68 44
4302.83 38
4302.98 35
4303.13 33
4303.28 34
4303.43 37
4303.58 42
4303.73 50
4303.88 59
4304.03 68
4304.18 77
4304.33 85
4304.48 90
4304.63 93
4304.78 93
4304.93 91
4305.09 87
4305.24 83
4305.39 77
4305.54 71
4305.69 64
4305.84 57
4305.99 51
4306.14 47
4306.29 44
4306.44 43
4306.59 45
4306.74 49
4306.89 54
4307.04 59
4307.19 65
4307.34 69
4307.49 73
4307.65 77
4307.80 79
4307.95 81
4308.10 82
4308.25 83
4308.40 84
4308.55 85
4308.70 86
4308.85 88
4309.00 90
4309.15 92
4309.30 93
4309.45 93
4309.60 91
4309.75 89
4309.90 86
4310.06 83
4310.21 81
4310.36 79
4310.51 79
4310.66 80
4310.81 82
4310.96 86
4311.11 91
4311.26 96
4311.41 103
4311.56 109
4311.71 115
4311.86 118
4312.01 120
4312.17 119
4312.32 115
4312.47 109
4312.62 101
4312.77 93
4312.92 87
4313.07 82
4313.22 79
4313.37 77
4313.52 77
4313.67 76
4313.82 75
4313.97 73
4314.12 70
4314.28 66
4314.43 62
4314.58 57
4314.73 53
4314.88 49
4315.03 45
4315.18 41
4315.33 37
4315.48 35
4315.63 34
4315.78 35
4315.93 39
4316.08 45
4316.24 52
4316.39 59
4316.54 66
4316.69 71
4316.84 73
4316.99 74
4317.14 75
4317.29 75
4317.44 77
4317.59 81
4317.74 86
4317.89 92
4318.04 97
4318.20 100
4318.35 101
4318.50 99
4318.65 95
4318.80 89
4318.95 84
4319.10 79
4319.25 76
4319.40 75
4319.55 75
4319.70 76
4319.85 78
4320.01 81
4320.16 85
4320.31 89
4320.46 95
4320.61 104
4320.76 115
4320.91 128
4321.06 143
4321.21 158
4321.36 173
4321.51 187
4321.66 197
4321.82 204
4321.97 209
4322.12 212
4322.27 214
4322.42 217
4322.57 222
4322.72 228
4322.87 238
4323.02 251
4323.17 266
4323.32 282
4323.48 300
4323.63 317
4323.78 334
4323.93 350
4324.08 365
4324.23 378
4324.38 391
4324.53 402
4324.68 411
4324.83 419
4324.98 426
4325.14 431
4325.29 434
4325.44 435
4325.59 434
4325.74 428
4325.89 419
4326.04 406
4326.19 391
4326.34 376
4326.49 362
4326.65 351
4326.80 344
4326.95 341
4327.10 341
4327.25 341
4327.40 341
4327.55 339
4327.70 335
4327.85 328
4328.00 320
4328.15 311
4328.31 302
4328.46 292
4328.61 282
4328.76 272
4328.91 260
4329.06 248
4329.21 235
4329.36 223
4329.51 213
4329.66 205
4329.82 199
4329.97 196
4330.12 194
4330.27 193
4330.42 193
4330.57 193
4330.72 193
4330.87 193
4331.02 194
4331.18 196
4331.33 201
4331.48 207
4331.63 214
4331.78 222
4331.93 230
4332.08 238
4332.23 246
4332.38 256
4332.53 268
4332.69 283
4332.84 299
4332.99 315
4333.14 329
4333.29 341
4333.44 349
4333.59 352
4333.74 352
4333.89 349
4334.05 345
4334.20 340
4334.35 335
4334.50 330
4334.65 325
4334.80 319
4334.95 313
4335.10 306
4335.25 299
4335.41 292
4335.56 285
4335.71 279
4335.86 273
4336.01 268
4336.16 262
4336.31 257
4336.46 252
4336.61 248
4336.77 246
4336.92 245
4337.07 245
4337.22 246
4337.37 248
4337.52 251
4337.67 253
4337.82 255
4337.97 255
4338.13 254
4338.28 251
4338.43 247
4338.58 241
4338.73 234
4338.88 227
4339.03 220
4339.18 215
4339.33 211
4339.49 209
4339.64 209
4339.79 211
4339.94 214
4340.09 217
4340.24 219
4340.39 221
4340.54 221
4340.70 219
4340.85 215
4341.00 209
4341.15 202
4341.30 194
4341.45 185
4341.60 175
4341.75 166
4341.91 157
4342.06 148
4342.21 140
4342.36 132
4342.51 124
4342.66 117
4342.81 111
4342.96 106
4343.12 103
4343.27 102
4343.42 102
4343.57 102
4343.72 104
4343.87 106
4344.02 108
4344.17 111
4344.33 113
4344.48 115
4344.63 116
4344.78 117
4344.93 117
4345.08 118
4345.23 118
4345.38 118
4345.54 119
4345.69 119
4345.84 119
4345.99 118
4346.14 117
4346.29 116
4346.44 114
4346.59 112
4346.75 109
4346.90 107
4347.05 104
4347.20 102
4347.35 99
4347.50 97
4347.65 96
4347.81 94
4347.96 93
4348.11 91
4348.26 88
4348.41 82
4348.56 75
4348.71 66
4348.86 57
4349.02 47
4349.17 38
4349.32 32
4349.47 28
4349.62 28
4349.77 31
4349.92 35
4350.08 39
4350.23 43
4350.38 46
4350.53 47
4350.68 46
4350.83 45
4350.98 43
4351.13 41
4351.29 38
4351.44 34
4351.59 30
4351.74 25
4351.89 21
4352.04 18
4352.19 17
4352.35 18
4352.50 22
4352.65 28
4352.80 35
4352.95 41
4353.10 46
4353.25 50
4353.41 51
4353.56 51
4353.71 49
4353.86 46
4354.01 43
4354.16 39
4354.31 36
4354.47 33
4354.62 33
4354.77 34
4354.92 37
4355.07 42
4355.22 46
4355.37 50
4355.53 53
4355.68 55
4355.83 54
4355.98 52
4356.13 48
4356.28 43
4356.44 37
4356.59 30
4356.74 24
4356.89 19
4357.04 15
4357.19 13
4357.34 13
4357.50 15
4357.65 17
4357.80 19
4357.95 20
4358.10 19
4358.25 17
4358.40 13
4358.56 9
4358.71 5
4358.86 2
4359.01 0
4359.16 0
4359.31 0
4359.47 0
4359.62 0
4359.77 0
4359.92 0
4360.07 0
4360.22 0
4360.37 0
4360.53 5
4360.68 10
4360.83 15
4360.98 19
4361.13 21
4361.28 22
4361.44 22
4361.59 21
4361.74 20
4361.89 19
4362.04 20
4362.19 22
4362.34 26
4362.50 31
4362.65 36
4362.80 40
4362.95 44
4363.10 46
4363.25 47
4363.41 47
4363.56 45
4363.71 42
4363.86 38
4364.01 33
4364.16 27
4364.32 20
4364.47 13
4364.62 6
4364.77 1
4364.92 0
4365.07 0
4365.23 0
4365.38 5
4365.53 11
4365.68 18
4365.83 24
4365.98 30
4366.13 35
4366.29 38
4366.44 40
4366.59 42
4366.74 43
4366.89 45
4367.04 47
4367.20 50
4367.35 53
4367.50 55
4367.65 55
4367.80 54
4367.95 52
4368.11 48
4368.26 45
4368.41 42
4368.56 42
4368.71 45
4368.87 50
4369.02 59
4369.17 69
4369.32 79
4369.47 87
4369.62 94
4369.78 99
4369.93 102
4370.08 102
4370.23 102
4370.38 100
4370.53 98
4370.69 95
4370.84 92
4370.99 90
4371.14 88
4371.29 88
4371.44 87
4371.60 88
4371.75 87
4371.90 86
4372.05 83
4372.20 79
4372.35 75
4372.51 71
4372.66 67
4372.81 63
4372.96 60
4373.11 57
4373.27 53
4373.42 49
4373.57 43
4373.72 38
4373.87 34
4374.02 32
4374.18 32
4374.33 34
4374.48 38
4374.63 42
4374.78 46
4374.93 50
4375.09 53
4375.24 56
4375.39 59
4375.54 63
4375.69 68
4375.85 75
4376.00 82
4376.15 89
4376.30 96
4376.45 102
4376.60 107
4376.76 111
4376.91 113
4377.06 115
4377.21 116
4377.36 117
4377.52 117
4377.67 116
4377.82 114
4377.97 110
4378.12 106
4378.28 100
4378.43 95
4378.58 91
4378.73 88
4378.88 87
4379.03 87
4379.19 90
4379.34 93
4379.49 98
4379.64 102
4379.79 106
4379.95 109
4380.10 111
4380.25 110
4380.40 107
4380.55 103
4380.71 96
4380.86 89
4381.01 82
4381.16 76
4381.31 72
4381.46 70
4381.62 68
4381.77 68
4381.92 67
4382.07 66
4382.22 64
4382.38 61
4382.53 58
4382.68 55
4382.83 52
4382.98 50
4383.14 49
4383.29 50
4383.44 52
4383.59 55
4383.74 60
4383.90 66
4384.05 73
4384.20 79
4384.35 85
4384.50 88
4384.66 88
4384.81 85
4384.96 78
4385.11 71
4385.26 63
4385.42 56
4385.57 51
4385.72 50
4385.87 51
4386.02 53
4386.18 57
4386.33 59
4386.48 61
4386.63 61
4386.78 59
4386.94 56
4387.09 52
4387.24 48
4387.39 43
4387.54 37
4387.70 32
4387.85 27
4388.00 22
4388.15 18
4388.30 15
4388.46 13
4388.61 12
4388.76 13
4388.91 13
4389.06 14
4389.22 16
4389.37 17
4389.52 19
4389.67 21
4389.82 23
4389.98 24
4390.13 24
4390.28 23
4390.43 20
4390.58 17
4390.74 13
4390.89 10
4391.04 7
4391.19 5
4391.34 4
4391.50 6
4391.65 8
4391.80 12
4391.95 17
4392.11 22
4392.26 26
4392.41 29
4392.56 30
4392.71 28
4392.87 24
4393.02 20
4393.17 15
4393.32 12
4393.47 10
4393.63 10
4393.78 12
4393.93 15
4394.08 19
4394.23 22
4394.39 25
4394.54 27
4394.69 28
4394.84 28
4395.00 28
4395.15 29
4395.30 29
4395.45 30
4395.60 32
4395.76 33
4395.91 33
4396.06 34
4396.21 33
4396.36 34
4396.52 35
4396.67 38
4396.82 43
4396.97 51
4397.13 61
4397.28 73
4397.43 84
4397.58 96
4397.73 107
4397.89 117
4398.04 125
4398.19 131
4398.34 134
4398.50 134
4398.65 131
4398.80 125
4398.95 117
4399.10 108
4399.26 98
4399.41 89
4399.56 80
4399.71 73
4399.87 68
4400.02 64
4400.17 61
4400.32 61
4400.47 61
4400.63 64
4400.78 68
4400.93 73
4401.08 78
4401.24 84
4401.39 88
4401.54 91
4401.69 92
4401.84 90
4402.00 87
4402.15 83
4402.30 80
4402.45 77
4402.61 76
4402.76 77
4402.91 79
4403.06 81
4403.22 84
4403.37 86
4403.52 87
4403.67 86
4403.82 83
4403.98 79
4404.13 73
4404.28 68
4404.43 62
4404.59 56
4404.74 50
4404.89 46
4405.04 41
4405.20 38
4405.35 36
4405.50 35
4405.65 35
4405.80 37
4405.96 40
4406.11 43
4406.26 46
4406.41 50
4406.57 53
4406.72 55
4406.87 56
4407.02 55
4407.18 53
4407.33 50
4407.48 47
4407.63 42
4407.78 38
4407.94 35
4408.09 32
4408.24 30
4408.39 29
4408.55 28
4408.70 27
4408.85 24
4409.00 21
4409.16 15
4409.31 9
4409.46 1
4409.61 0
4409.77 0
4409.92 0
4410.07 0
4410.22 0
4410.38 0
4410.53 0
4410.68 2
4410.83 6
4410.99 8
4411.14 11
4411.29 13
4411.44 15
4411.60 18
4411.75 22
4411.90 25
4412.05 28
4412.20 29
4412.36 30
4412.51 30
4412.66 30
4412.81 31
4412.97 32
4413.12 33
4413.27 34
4413.42 36
4413.58 38
4413.73 42
4413.88 47
4414.03 52
4414.19 58
4414.34 65
4414.49 70
4414.64 74
4414.80 76
4414.95 77
4415.10 76
4415.25 76
4415.41 76
4415.56 78
4415.71 81
4415.86 86
4416.02 91
4416.17 98
4416.32 104
4416.47 110
4416.63 115
4416.78 120
4416.93 124
4417.08 127
4417.24 128
4417.39 128
4417.54 127
4417.69 125
4417.85 123
4418.00 121
4418.15 121
4418.30 122
4418.46 125
4418.61 129
4418.76 135
4418.91 141
4419.07 148
4419.22 156
4419.37 163
4419.53 170
4419.68 175
4419.83 180
4419.98 183
4420.14 184
4420.29 184
4420.44 182
4420.59 179
4420.75 173
4420.90 167
4421.05 160
4421.20 154
4421.36 148
4421.51 144
4421.66 141
4421.81 141
4421.97 143
4422.12 146
4422.27 148
4422.42 149
4422.58 148
4422.73 143
4422.88 134
4423.04 122
4423.19 107
4423.34 91
4423.49 76
4423.65 62
4423.80 51
4423.95 45
4424.10 42
4424.26 42
4424.41 46
4424.56 51
4424.71 56
4424.87 61
4425.02 63
4425.17 63
4425.32 61
4425.48 56
4425.63 50
4425.78 44
4425.94 39
4426.09 36
4426.24 35
4426.39 35
4426.55 37
4426.70 38
4426.85 38
4427.00 37
4427.16 36
4427.31 33
4427.46 31
4427.62 28
4427.77 26
4427.92 26
4428.07 25
4428.23 26
4428.38 26
4428.53 27
4428.68 27
4428.84 27
4428.99 26
4429.14 25
4429.30 24
4429.45 23
4429.60 22
4429.75 21
4429.91 20
4430.06 20
4430.21 20
4430.36 22
4430.52 25
4430.67 30
4430.82 37
4430.98 44
4431.13 51
4431.28 55
4431.43 57
4431.59 56
4431.74 51
4431.89 44
4432.04 37
4432.20 29
4432.35 22
4432.50 17
4432.66 14
4432.81 12
4432.96 12
4433.11 11
4433.27 10
4433.42 8
4433.57 6
4433.73 3
4433.88 0
4434.03 0
4434.18 0
4434.34 0
4434.49 0
4434.64 0
4434.80 0
4434.95 0
4435.10 3
4435.25 7
4435.41 10
4435.56 12
4435.71 13
4435.87 13
4436.02 11
4436.17 10
4436.32 8
4436.48 8
4436.63 8
4436.78 10
4436.94 12
4437.09 16
4437.24 19
4437.39 22
4437.55 25
4437.70 29
4437.85 33
4438.01 39
4438.16 46
4438.31 54
4438.46 63
4438.62 71
4438.77 77
4438.92 81
4439.08 82
4439.23 80
4439.38 76
4439.53 71
4439.69 65
4439.84 61
4439.99 57
4440.15 54
4440.30 53
4440.45 52
4440.61 51
4440.76 49
4440.91 47
4441.06 44
4441.22 41
4441.37 37
4441.52 33
4441.68 30
4441.83 25
4441.98 21
4442.13 16
4442.29 12
4442.44 8
4442.59 7
4442.75 7
4442.90 10
4443.05 15
4443.21 20
4443.36 25
4443.51 28
4443.66 30
4443.82 29
4443.97 27
4444.12 25
4444.28 23
4444.43 22
4444.58 23
4444.74 27
4444.89 31
4445.04 37
4445.19 41
4445.35 45
4445.50 46
4445.65 44
4445.81 41
4445.96 37
4446.11 33
4446.27 31
4446.42 30
4446.57 31
4446.72 33
4446.88 36
4447.03 38
4447.18 39
4447.34 39
4447.49 37
4447.64 35
4447.80 33
4447.95 31
4448.10 31
4448.26 31
4448.41 31
4448.56 32
4448.71 33
4448.87 33
4449.02 33
4449.17 32
4449.33 32
4449.48 33
4449.63 34
4449.79 35
4449.94 38
4450.09 40
4450.25 43
4450.40 44
4450.55 45
4450.70 46
4450.86 45
4451.01 43
4451.16 42
4451.32 39
4451.47 37
4451.62 34
4451.78 30
4451.93 26
4452.08 22
4452.24 18
4452.39 14
4452.54 11
4452.70 9
4452.85 8
4453.00 8
4453.15 10
4453.31 13
4453.46 17
4453.61 23
4453.77 30
4453.92 36
4454.07 41
4454.23 45
4454.38 46
4454.53 45
4454.69 41
4454.84 36
4454.99 30
4455.15 25
4455.30 22
4455.45 20
4455.61 20
4455.76 21
4455.91 23
4456.07 26
4456.22 27
4456.37 28
4456.52 28
4456.68 27
4456.83 27
4456.98 29
4457.14 31
4457.29 35
4457.44 40
4457.60 46
4457.75 51
4457.90 57
4458.06 63
4458.21 71
4458.36 79
4458.52 89
4458.67 99
4458.82 107
4458.98 113
4459.13 115
4459.28 114
4459.44 110
4459.59 103
4459.74 96
4459.90 90
4460.05 86
4460.20 84
4460.36 82
4460.51 82
4460.66 80
4460.82 78
4460.97 76
4461.12 74
4461.28 73
4461.43 72
4461.58 73
4461.74 74
4461.89 74
4462.04 73
4462.20 70
4462.35 65
4462.50 59
4462.66 54
4462.81 50
4462.96 47
4463.12 47
4463.27 48
4463.42 51
4463.58 55
4463.73 59
4463.88 63
4464.04 66
4464.19 67
4464.34 66
4464.50 62
4464.65 57
4464.80 49
4464.96 41
4465.11 32
4465.26 25
4465.42 18
4465.57 13
4465.72 10
4465.88 9
4466.03 10
4466.18 12
4466.34 15
4466.49 19
4466.64 22
4466.80 25
4466.95 27
4467.10 27
4467.26 27
4467.41 26
4467.56 26
4467.72 25
4467.87 25
4468.02 25
4468.18 26
4468.33 26
4468.48 27
4468.64 28
4468.79 28
4468.94 28
4469.10 27
4469.25 25
4469.40 22
4469.56 19
4469.71 14
4469.86 9
4470.02 4
4470.17 1
4470.32 0
4470.48 0
4470.63 0
4470.78 2
4470.94 4
4471.09 5
4471.24 5
4471.40 4
4471.55 2
4471.71 0
4471.86 0
4472.01 0
4472.17 0
4472.32 0
4472.47 0
4472.63 0
4472.78 0
4472.93 1
4473.09 2
4473.24 3
4473.39 4
4473.55 5
4473.70 7
4473.85 9
4474.01 11
4474.16 14
4474.31 16
4474.47 19
4474.62 21
4474.78 22
4474.93 24
4475.08 24
4475.24 24
4475.39 24
4475.54 24
4475.70 25
4475.85 27
4476.00 30
4476.16 34
4476.31 38
4476.46 43
4476.62 46
4476.77 48
4476.92 49
4477.08 49
4477.23 48
4477.39 48
4477.54 49
4477.69 51
4477.85 53
4478.00 55
4478.15 56
4478.31 55
4478.46 53
4478.61 48
4478.77 41
4478.92 34
4479.07 27
4479.23 20
4479.38 15
4479.54 12
4479.69 11
4479.84 10
4480.00 11
4480.15 11
4480.30 11
4480.46 11
4480.61 11
4480.76 10
4480.92 11
4481.07 11
4481.23 12
4481.38 13
4481.53 14
4481.69 14
4481.84 14
4481.99 12
4482.15 10
4482.30 9
4482.45 8
4482.61 9
4482.76 11
4482.92 14
4483.07 17
4483.22 20
4483.38 21
4483.53 20
4483.68 18
4483.84 15
4483.99 12
4484.15 11
4484.30 12
4484.45 15
4484.61 20
4484.76 25
4484.91 29
4485.07 30
4485.22 29
4485.37 26
4485.53 21
4485.68 15
4485.84 12
4485.99 10
4486.14 12
4486.30 16
4486.45 24
4486.60 32
4486.76 41
4486.91 48
4487.07 54
4487.22 58
4487.37 60
4487.53 60
4487.68 60
4487.83 60
4487.99 61
4488.14 62
4488.30 64
4488.45 65
4488.60 65
4488.76 65
4488.91 64
4489.06 63
4489.22 63
4489.37 65
4489.53 68
4489.68 71
4489.83 75
4489.99 78
4490.14 80
4490.29 79
4490.45 78
4490.60 75
4490.76 71
4490.91 68
4491.06 64
4491.22 61
4491.37 58
4491.52 55
4491.68 52
4491.83 48
4491.99 44
4492.14 40
4492.29 35
4492.45 31
4492.60 26
4492.76 22
4492.91 18
4493.06 15
4493.22 13
4493.37 11
4493.52 10
4493.68 9
4493.83 7
4493.99 6
4494.14 4
4494.29 1
4494.45 0
4494.60 0
4494.76 0
4494.91 0
4495.06 0
4495.22 0
4495.37 0
4495.52 0
4495.68 0
4495.83 2
4495.99 3
4496.14 5
4496.29 7
4496.45 9
4496.60 11
4496.76 12
4496.91 14
4497.06 16
4497.22 17
4497.37 18
4497.53 20
4497.68 20
4497.83 20
4497.99 19
4498.14 17
4498.30 15
4498.45 12
4498.60 9
4498.76 6
4498.91 4
4499.06 2
4499.22 2
4499.37 3
4499.53 6
4499.68 11
4499.83 18
4499.99 27
4500.14 36
4500.30 46
4500.45 54
4500.60 61
4500.76 65
4500.91 67
4501.07 67
4501.22 66
4501.37 63
4501.53 60
4501.68 56
4501.84 51
4501.99 47
4502.14 44
4502.30 43
4502.45 45
4502.61 50
4502.76 57
4502.91 66
4503.07 75
4503.22 85
4503.38 93
4503.53 99
4503.68 105
4503.84 108
4503.99 111
4504.15 112
4504.30 113
4504.45 114
4504.61 114
4504.76 115
4504.92 117
4505.07 118
4505.22 119
4505.38 119
4505.53 117
4505.69 113
4505.84 107
4505.99 101
4506.15 95
4506.30 90
4506.46 87
4506.61 86
4506.77 87
4506.92 89
4507.07 91
4507.23 92
4507.38 93
4507.54 93
4507.69 92
4507.84 91
4508.00 91
4508.15 91
4508.31 93
4508.46 94
4508.61 96
4508.77 98
4508.92 99
4509.08 100
4509.23 101
4509.38 103
4509.54 105
4509.69 107
4509.85 110
4510.00 112
4510.16 113
4510.31 112
4510.46 110
4510.62 106
4510.77 102
4510.93 98
4511.08 94
4511.23 91
4511.39 89
4511.54 86
4511.70 82
4511.85 78
4512.01 72
4512.16 65
4512.31 57
4512.47 49
4512.62 41
4512.78 33
4512.93 27
4513.08 22
4513.24 18
4513.39 15
4513.55 13
4513.70 13
4513.86 13
4514.01 15
4514.16 17
4514.32 19
4514.47 21
4514.63 23
4514.78 25
4514.93 26
4515.09 27
4515.24 27
4515.40 27
4515.55 27
4515.71 27
4515.86 26
4516.01 24
4516.17 21
4516.32 17
4516.48 13
4516.63 9
4516.79 6
4516.94 6
4517.09 9
4517.25 15
4517.40 23
4517.56 32
4517.71 42
4517.87 51
4518.02 59
4518.17 66
4518.33 71
4518.48 73
4518.64 74
4518.79 74
4518.94 72
4519.10 71
4519.25 69
4519.41 69
4519.56 70
4519.72 71
4519.87 74
4520.03 76
4520.18 77
4520.33 77
4520.49 76
4520.64 74
4520.80 73
4520.95 73
4521.11 74
4521.26 77
4521.41 80
4521.57 82
4521.72 82
4521.88 80
4522.03 77
4522.19 73
4522.34 68
4522.49 63
4522.65 60
4522.80 57
4522.96 55
4523.11 52
4523.27 50
4523.42 47
4523.57 45
4523.73 43
4523.88 42
4524.04 43
4524.19 44
4524.35 47
4524.50 51
4524.66 54
4524.81 56
4524.96 57
4525.12 57
4525.27 56
4525.43 53
4525.58 50
4525.74 46
4525.89 42
4526.04 38
4526.20 33
4526.35 29
4526.51 26
4526.66 24
4526.82 25
4526.97 28
4527.13 33
4527.28 39
4527.43 46
4527.59 53
4527.74 59
4527.90 63
4528.05 68
4528.21 71
4528.36 75
4528.52 79
4528.67 82
4528.82 86
4528.98 89
4529.13 91
4529.29 94
4529.44 96
4529.60 99
4529.75 101
4529.91 102
4530.06 102
4530.21 100
4530.37 96
4530.52 91
4530.68 87
4530.83 83
4530.99 81
4531.14 82
4531.30 84
4531.45 87
4531.60 89
4531.76 91
4531.91 92
4532.07 93
4532.22 95
4532.38 99
4532.53 105
4532.69 113
4532.84 124
4533.00 134
4533.15 145
4533.30 153
4533.46 159
4533.61 162
4533.77 162
4533.92 160
4534.08 157
4534.23 154
4534.39 149
4534.54 144
4534.70 137
4534.85 129
4535.00 120
4535.16 110
4535.31 101
4535.47 94
4535.62 90
4535.78 89
4535.93 92
4536.09 97
4536.24 105
4536.40 113
4536.55 121
4536.70 129
4536.86 134
4537.01 138
4537.17 141
4537.32 142
4537.48 144
4537.63 145
4537.79 146
4537.94 147
4538.10 148
4538.25 147
4538.41 144
4538.56 138
4538.71 131
4538.87 122
4539.02 112
4539.18 102
4539.33 93
4539.49 86
4539.64 81
4539.80 77
4539.95 76
4540.11 75
4540.26 75
4540.42 76
4540.57 76
4540.72 76
4540.88 76
4541.03 75
4541.19 72
4541.34 68
4541.50 63
4541.65 57
4541.81 51
4541.96 47
4542.12 44
4542.27 45
4542.43 47
4542.58 51
4542.74 55
4542.89 57
4543.04 58
4543.20 57
4543.35 54
4543.51 51
4543.66 47
4543.82 45
4543.97 44
4544.13 45
4544.28 47
4544.44 49
4544.59 53
4544.75 57
4544.90 60
4545.06 64
4545.21 67
4545.37 69
4545.52 70
4545.67 69
4545.83 65
4545.98 59
4546.14 50
4546.29 40
4546.45 30
4546.60 20
4546.76 12
4546.91 6
4547.07 3
4547.22 3
4547.38 6
4547.53 10
4547.69 15
4547.84 22
4548.00 29
4548.15 37
4548.31 46
4548.46 56
4548.62 66
4548.77 77
4548.92 86
4549.08 94
4549.23 101
4549.39 106
4549.54 110
4549.70 113
4549.85 117
4550.01 121
4550.16 126
4550.32 131
4550.47 136
4550.63 142
4550.78 148
4550.94 154
4551.09 162
4551.25 171
4551.40 182
4551.56 192
4551.71 201
4551.87 208
4552.02 211
4552.18 211
4552.33 209
4552.49 206
4552.64 204
4552.80 204
4552.95 207
4553.11 212
4553.26 218
4553.41 225
4553.57 232
4553.72 238
4553.88 242
4554.03 246
4554.19 248
4554.34 249
4554.50 248
4554.65 246
4554.81 243
4554.96 239
4555.12 235
4555.27 229
4555.43 224
4555.58 219
4555.74 215
4555.89 211
4556.05 207
4556.20 203
4556.36 199
4556.51 193
4556.67 186
4556.82 176
4556.98 164
4557.13 151
4557.29 137
4557.44 125
4557.60 114
4557.75 107
4557.91 104
4558.06 103
4558.22 104
4558.37 106
4558.53 107
4558.68 106
4558.84 103
4558.99 97
4559.15 88
4559.30 79
4559.46 68
4559.61 57
4559.77 46
4559.92 37
4560.08 31
4560.23 27
4560.39 28
4560.54 31
4560.70 37
4560.85 45
4561.01 53
4561.16 60
4561.32 65
4561.47 68
4561.63 70
4561.78 69
4561.94 68
4562.09 66
4562.25 64
4562.40 61
4562.56 57
4562.71 54
4562.87 50
4563.02 47
4563.18 43
4563.33 41
4563.49 39
4563.64 37
4563.80 35
4563.95 33
4564.11 29
4564.26 25
4564.42 19
4564.57 12
4564.73 6
4564.88 0
4565.04 0
4565.19 0
4565.35 0
4565.50 0
4565.66 0
4565.81 4
4565.97 9
4566.12 15
4566.28 19
4566.43 24
4566.59 27
4566.74 30
4566.90 34
4567.05 38
4567.21 44
4567.36 51
4567.52 59
4567.67 67
4567.83 74
4567.98 80
4568.14 83
4568.29 84
4568.45 83
4568.60 80
4568.76 76
4568.91 74
4569.07 72
4569.23 72
4569.38 74
4569.54 76
4569.69 79
4569.85 81
4570.00 82
4570.16 83
4570.31 84
4570.47 85
4570.62 85
4570.78 85
4570.93 85
4571.09 83
4571.24 82
4571.40 81
4571.55 80
4571.71 81
4571.86 83
4572.02 86
4572.17 89
4572.33 92
4572.48 94
4572.64 94
4572.79 93
4572.95 91
4573.10 89
4573.26 87
4573.41 85
4573.57 84
4573.73 82
4573.88 80
4574.04 78
4574.19 75
4574.35 73
4574.50 70
4574.66 67
4574.81 63
4574.97 58
4575.12 52
4575.28 45
4575.43 37
4575.59 30
4575.74 24
4575.90 20
4576.05 19
4576.21 20
4576.36 25
4576.52 32
4576.67 40
4576.83 48
4576.99 56
4577.14 63
4577.30 67
4577.45 69
4577.61 68
4577.76 66
4577.92 62
4578.07 57
4578.23 52
4578.38 49
4578.54 47
4578.69 46
4578.85 48
4579.00 53
4579.16 58
4579.31 65
4579.47 72
4579.63 77
4579.78 81
4579.94 81
4580.09 79
4580.25 74
4580.40 67
4580.56 59
4580.71 51
4580.87 43
4581.02 36
4581.18 29
4581.33 24
4581.49 18
4581.64 13
4581.80 6
4581.96 0
4582.11 0
4582.27 0
4582.42 0
4582.58 0
4582.73 0
4582.89 0
4583.04 0
4583.20 3
4583.35 12
4583.51 18
4583.66 21
4583.82 21
4583.98 19
4584.13 14
4584.29 9
4584.44 5
4584.60 2
4584.75 0
4584.91 1
4585.06 2
4585.22 4
4585.37 5
4585.53 6
4585.68 5
4585.84 3
4586.00 1
4586.15 0
4586.31 0
4586.46 0
4586.62 0
4586.77 0
4586.93 0
4587.08 0
4587.24 2
4587.39 4
4587.55 5
4587.71 4
4587.86 4
4588.02 2
4588.17 2
4588.33 2
4588.48 3
4588.64 6
4588.79 10
4588.95 15
4589.10 22
4589.26 31
4589.42 40
4589.57 49
4589.73 58
4589.88 65
4590.04 70
4590.19 72
4590.35 71
4590.50 69
4590.66 65
4590.81 62
4590.97 59
4591.13 57
4591.28 57
4591.44 58
4591.59 60
4591.75 63
4591.90 66
4592.06 69
4592.21 72
4592.37 75
4592.53 79
4592.68 84
4592.84 88
4592.99 93
4593.15 96
4593.30 99
4593.46 100
4593.61 100
4593.77 100
4593.93 99
4594.08 98
4594.24 98
4594.39 97
4594.55 97
4594.70 95
4594.86 92
4595.01 88
4595.17 82
4595.33 75
4595.48 68
4595.64 61
4595.79 55
4595.95 52
4596.10 52
4596.26 53
4596.41 56
4596.57 59
4596.73 62
4596.88 63
4597.04 63
4597.19 61
4597.35 59
4597.50 56
4597.66 54
4597.81 54
4597.97 56
4598.13 59
4598.28 63
4598.44 68
4598.59 72
4598.75 74
4598.90 76
4599.06 77
4599.22 77
4599.37 76
4599.53 74
4599.68 72
4599.84 69
4599.99 65
4600.15 61
4600.31 57
4600.46 55
4600.62 55
4600.77 57
4600.93 61
4601.08 65
4601.24 69
4601.39 71
4601.55 70
4601.71 68
4601.86 65
4602.02 62
4602.17 60
4602.33 60
4602.48 61
4602.64 64
4602.80 68
4602.95 71
4603.11 72
4603.26 73
4603.42 72
4603.57 69
4603.73 65
4603.89 61
4604.04 58
4604.20 55
4604.35 53
4604.51 53
4604.66 54
4604.82 55
4604.98 56
4605.13 57
4605.29 57
4605.44 56
4605.60 56
4605.76 57
4605.91 59
4606.07 62
4606.22 66
4606.38 69
4606.53 70
4606.69 70
4606.85 68
4607.00 65
4607.16 62
4607.31 60
4607.47 59
4607.62 60
4607.78 63
4607.94 67
4608.09 71
4608.25 75
4608.40 79
4608.56 82
4608.71 83
4608.87 83
4609.03 80
4609.18 75
4609.34 69
4609.49 62
4609.65 56
4609.81 51
4609.96 48
4610.12 48
4610.27 51
4610.43 55
4610.58 61
4610.74 67
4610.90 73
4611.05 79
4611.21 85
4611.36 90
4611.52 94
4611.68 97
4611.83 99
4611.99 100
4612.14 100
4612.30 99
4612.45 97
4612.61 95
4612.77 92
4612.92 89
4613.08 86
4613.23 85
4613.39 86
4613.55 90
4613.70 98
4613.86 108
4614.01 120
4614.17 134
4614.33 147
4614.48 161
4614.64 175
4614.79 189
4614.95 205
4615.11 222
4615.26 239
4615.42 257
4615.57 274
4615.73 289
4615.88 300
4616.04 308
4616.20 312
4616.35 315
4616.51 316
4616.66 317
4616.82 321
4616.98 327
4617.13 338
4617.29 353
4617.44 372
4617.60 395
4617.76 421
4617.91 448
4618.07 474
4618.22 498
4618.38 519
4618.54 535
4618.69 548
4618.85 557
4619.00 565
4619.16 573
4619.32 581
4619.47 589
4619.63 598
4619.78 607
4619.94 613
4620.10 616
4620.25 616
4620.41 612
4620.56 604
4620.72 595
4620.88 584
4621.03 572
4621.19 561
4621.34 550
4621.50 538
4621.66 524
4621.81 509
4621.97 493
4622.12 475
4622.28 458
4622.44 441
4622.59 426
4622.75 413
4622.90 402
4623.06 392
4623.22 382
4623.37 373
4623.53 362
4623.68 352
4623.84 340
4624.00 328
4624.15 315
4624.31 303
4624.46 291
4624.62 279
4624.78 267
4624.93 256
4625.09 244
4625.25 232
4625.40 220
4625.56 208
4625.71 196
4625.87 185
4626.03 173
4626.18 164
4626.34 155
4626.49 148
4626.65 143
4626.81 138
4626.96 134
4627.12 131
4627.27 129
4627.43 127
4627.59 125
4627.74 124
4627.90 124
4628.06 123
4628.21 123
4628.37 123
4628.52 122
4628.68 121
4628.84 120
4628.99 119
4629.15 117
4629.30 114
4629.46 110
4629.62 106
4629.77 102
4629.93 99
4630.09 96
4630.24 94
4630.40 93
4630.55 93
4630.71 93
4630.87 94
4631.02 95
4631.18 96
4631.33 96
4631.49 96
4631.65 95
4631.80 93
4631.96 91
4632.12 90
4632.27 90
4632.43 92
4632.58 95
4632.74 99
4632.90 103
4633.05 106
4633.21 108
4633.37 107
4633.52 104
4633.68 99
4633.83 94
4633.99 87
4634.15 81
4634.30 75
4634.46 68
4634.62 61
4634.77 54
4634.93 46
4635.08 39
4635.24 32
4635.40 28
4635.55 27
4635.71 28
4635.87 32
4636.02 37
4636.18 42
4636.33 46
4636.49 48
4636.65 48
4636.80 46
4636.96 42
4637.12 38
4637.27 33
4637.43 30
4637.58 28
4637.74 27
4637.90 28
4638.05 31
4638.21 34
4638.37 38
4638.52 43
4638.68 48
4638.83 53
4638.99 57
4639.15 60
4639.30 60
4639.46 59
4639.62 55
4639.77 51
4639.93 47
4640.09 44
4640.24 43
4640.40 44
4640.55 48
4640.71 52
4640.87 56
4641.02 59
4641.18 59
4641.34 59
4641.49 57
4641.65 55
4641.81 54
4641.96 54
4642.12 54
4642.27 55
4642.43 55
4642.59 54
4642.74 52
4642.90 50
4643.06 47
4643.21 46
4643.37 45
4643.53 47
4643.68 51
4643.84 56
4643.99 62
4644.15 67
4644.31 71
4644.46 75
4644.62 77
4644.78 78
4644.93 80
4645.09 82
4645.25 85
4645.40 89
4645.56 94
4645.71 100
4645.87 106
4646.03 111
4646.18 116
4646.34 120
4646.50 122
4646.65 123
4646.81 122
4646.97 120
4647.12 118
4647.28 116
4647.44 116
4647.59 117
4647.75 119
4647.91 122
4648.06 125
4648.22 127
4648.37 127
4648.53 126
4648.69 124
4648.84 121
4649.00 118
4649.16 115
4649.31 113
4649.47 112
4649.63 110
4649.78 109
4649.94 107
4650.10 106
4650.25 104
4650.41 102
4650.57 100
4650.72 97
4650.88 94
4651.04 88
4651.19 82
4651.35 74
4651.50 66
4651.66 59
4651.82 54
4651.97 51
4652.13 51
4652.29 54
4652.44 58
4652.60 62
4652.76 67
4652.91 71
4653.07 74
4653.23 74
4653.38 73
4653.54 70
4653.70 66
4653.85 61
4654.01 56
4654.17 51
4654.32 46
4654.48 41
4654.64 37
4654.79 33
4654.95 29
4655.11 26
4655.26 24
4655.42 22
4655.58 22
4655.73 22
4655.89 24
4656.05 25
4656.20 28
4656.36 30
4656.51 33
4656.67 35
4656.83 37
4656.98 38
4657.14 39
4657.30 39
4657.45 39
4657.61 40
4657.77 42
4657.92 46
4658.08 52
4658.24 60
4658.39 69
4658.55 79
4658.71 87
4658.86 93
4659.02 97
4659.18 98
4659.33 96
4659.49 93
4659.65 90
4659.80 88
4659.96 87
4660.12 88
4660.27 91
4660.43 96
4660.59 102
4660.74 107
4660.90 111
4661.06 113
4661.21 112
4661.37 110
4661.53 106
4661.68 100
4661.84 95
4662.00 90
4662.15 85
4662.31 81
4662.47 77
4662.62 76
4662.78 75
4662.94 76
4663.10 78
4663.25 81
4663.41 83
4663.57 84
4663.72 83
4663.88 79
4664.04 72
4664.19 64
4664.35 55
4664.51 47
4664.66 40
4664.82 36
4664.98 34
4665.13 34
4665.29 35
4665.45 36
4665.60 37
4665.76 38
4665.92 38
4666.07 37
4666.23 36
4666.39 35
4666.54 34
4666.70 34
4666.86 34
4667.01 35
4667.17 36
4667.33 37
4667.48 38
4667.64 37
4667.80 35
4667.95 31
4668.11 26
4668.27 19
4668.43 12
4668.58 4
4668.74 0
4668.90 0
4669.05 0
4669.21 0
4669.37 0
4669.52 0
4669.68 0
4669.84 0
4669.99 3
4670.15 10
4670.31 15
4670.46 17
4670.62 17
4670.78 15
4670.93 11
4671.09 7
4671.25 4
4671.41 3
4671.56 4
4671.72 7
4671.88 11
4672.03 15
4672.19 18
4672.35 19
4672.50 19
4672.66 17
4672.82 14
4672.97 12
4673.13 10
4673.29 10
4673.44 12
4673.60 14
4673.76 17
4673.92 19
4674.07 21
4674.23 22
4674.39 22
4674.54 21
4674.70 20
4674.86 20
4675.01 20
4675.17 20
4675.33 20
4675.48 20
4675.64 19
4675.80 16
4675.96 13
4676.11 8
4676.27 3
4676.43 0
4676.58 0
4676.74 0
4676.90 0
4677.05 0
4677.21 0
4677.37 0
4677.52 0
4677.68 3
4677.84 8
4678.00 13
4678.15 17
4678.31 19
4678.47 21
4678.62 22
4678.78 23
4678.94 23
4679.09 23
4679.25 23
4679.41 22
4679.57 21
4679.72 21
4679.88 22
4680.04 24
4680.19 27
4680.35 31
4680.51 36
4680.66 40
4680.82 43
4680.98 46
4681.14 47
4681.29 48
4681.45 48
4681.61 48
4681.76 49
4681.92 51
4682.08 53
4682.23 57
4682.39 61
4682.55 65
4682.71 69
4682.86 73
4683.02 77
4683.18 80
4683.33 82
4683.49 84
4683.65 86
4683.81 87
4683.96 89
4684.12 91
4684.28 94
4684.43 97
4684.59 99
4684.75 102
4684.91 104
4685.06 105
4685.22 104
4685.38 102
4685.53 98
4685.69 91
4685.85 83
4686.00 74
4686.16 65
4686.32 56
4686.48 50
4686.63 46
4686.79 44
4686.95 43
4687.10 42
4687.26 40
4687.42 38
4687.58 35
4687.73 32
4687.89 29
4688.05 29
4688.20 31
4688.36 34
4688.52 39
4688.68 44
4688.83 48
4688.99 49
4689.15 49
4689.30 48
4689.46 45
4689.62 43
4689.78 42
4689.93 42
4690.09 44
4690.25 47
4690.40 50
4690.56 52
4690.72 53
4690.88 52
4691.03 50
4691.19 47
4691.35 44
4691.51 41
4691.66 39
4691.82 39
4691.98 38
4692.13 38
4692.29 37
4692.45 36
4692.61 34
4692.76 33
4692.92 33
4693.08 33
4693.23 35
4693.39 37
4693.55 39
4693.71 40
4693.86 40
4694.02 39
4694.18 37
4694.34 35
4694.49 32
4694.65 30
4694.81 28
4694.96 26
4695.12 26
4695.28 27
4695.44 29
4695.59 32
4695.75 36
4695.91 38
4696.07 40
4696.22 40
4696.38 38
4696.54 36
4696.69 35
4696.85 34
4697.01 36
4697.17 38
4697.32 42
4697.48 46
4697.64 48
4697.80 49
4697.95 48
4698.11 46
4698.27 43
4698.42 41
4698.58 39
4698.74 38
4698.90 37
4699.05 36
4699.21 34
4699.37 33
4699.53 31
4699.68 29
4699.84 27
4700.00 26
4700.16 26
4700.31 29
4700.47 33
4700.63 39
4700.78 46
4700.94 55
4701.10 63
4701.26 70
4701.41 76
4701.57 79
4701.73 79
4701.89 77
4702.04 72
4702.20 66
4702.36 59
4702.52 51
4702.67 45
4702.83 39
4702.99 34
4703.15 30
4703.30 28
4703.46 27
4703.62 26
4703.77 27
4703.93 28
4704.09 30
4704.25 32
4704.40 34
4704.56 35
4704.72 35
4704.88 33
4705.03 31
4705.19 27
4705.35 23
4705.51 18
4705.66 14
4705.82 9
4705.98 4
4706.14 0
4706.29 0
4706.45 0
4706.61 0
4706.77 0
4706.92 0
4707.08 0
4707.24 0
4707.40 0
4707.55 5
4707.71 11
4707.87 16
4708.03 21
4708.18 25
4708.34 28
4708.50 31
4708.66 32
4708.81 32
4708.97 31
4709.13 29
4709.29 26
4709.44 23
4709.60 21
4709.76 19
4709.92 18
4710.07 19
4710.23 21
4710.39 25
4710.55 30
4710.70 35
4710.86 41
4711.02 47
4711.18 51
4711.33 54
4711.49 54
4711.65 53
4711.81 51
4711.96 47
4712.12 43
4712.28 40
4712.44 38
4712.59 37
4712.75 37
4712.91 38
4713.07 38
4713.22 39
4713.38 38
4713.54 36
4713.70 33
4713.85 30
4714.01 27
4714.17 23
4714.33 21
4714.48 19
4714.64 17
4714.80 15
4714.96 13
4715.12 11
4715.27 9
4715.43 6
4715.59 4
4715.75 2
4715.90 0
4716.06 0
4716.22 0
4716.38 0
4716.53 0
4716.69 0
4716.85 0
4717.01 0
4717.16 0
4717.32 1
4717.48 3
4717.64 5
4717.79 7
4717.95 8
4718.11 10
4718.27 10
4718.43 10
4718.58 10
4718.74 9
4718.90 9
4719.06 9
4719.21 11
4719.37 15
4719.53 19
4719.69 24
4719.84 29
4720.00 34
4720.16 38
4720.32 41
4720.47 45
4720.63 49
4720.79 54
4720.95 61
4721.11 67
4721.26 72
4721.42 75
4721.58 75
4721.74 71
4721.89 65
4722.05 57
4722.21 47
4722.37 38
4722.52 29
4722.68 22
4722.84 18
4723.00 17
4723.16 17
4723.31 20
4723.47 23
4723.63 26
4723.79 29
4723.94 31
4724.10 32
4724.26 33
4724.42 33
4724.58 33
4724.73 34
4724.89 35
4725.05 38
4725.21 41
4725.36 45
4725.52 49
4725.68 53
4725.84 58
4726.00 61
4726.15 64
4726.31 65
4726.47 65
4726.63 63
4726.78 58
4726.94 52
4727.10 45
4727.26 37
4727.42 30
4727.57 24
4727.73 21
4727.89 21
4728.05 23
4728.20 27
4728.36 31
4728.52 34
4728.68 37
4728.84 39
4728.99 40
4729.15 41
4729.31 42
4729.47 44
4729.63 46
4729.78 47
4729.94 49
4730.10 50
4730.26 50
4730.41 49
4730.57 48
4730.73 47
4730.89 46
4731.05 44
4731.20 43
4731.36 42
4731.52 42
4731.68 42
4731.84 42
4731.99 42
4732.15 42
4732.31 40
4732.47 37
4732.62 34
4732.78 30
4732.94 25
4733.10 19
4733.26 14
4733.41 9
4733.57 5
4733.73 2
4733.89 0
4734.05 0
4734.20 1
4734.36 3
4734.52 7
4734.68 12
4734.84 17
4734.99 21
4735.15 25
4735.31 27
4735.47 30
4735.62 32
4735.78 34
4735.94 37
4736.10 40
4736.26 42
4736.41 43
4736.57 43
4736.73 41
4736.89 36
4737.05 30
4737.20 23
4737.36 17
4737.52 12
4737.68 8
4737.84 7
4737.99 8
4738.15 11
4738.31 15
4738.47 18
4738.63 21
4738.78 22
4738.94 21
4739.10 19
4739.26 16
4739.42 12
4739.57 10
4739.73 9
4739.89 10
4740.05 11
4740.21 13
4740.36 15
4740.52 17
4740.68 17
4740.84 17
4741.00 17
4741.15 17
4741.31 17
4741.47 18
4741.63 19
4741.79 20
4741.94 21
4742.10 21
4742.26 20
4742.42 19
4742.58 17
4742.73 15
4742.89 14
4743.05 13
4743.21 14
4743.37 15
4743.53 18
4743.68 22
4743.84 25
4744.00 29
4744.16 33
4744.32 37
4744.47 40
4744.63 43
4744.79 45
4744.95 46
4745.11 47
4745.26 47
4745.42 46
4745.58 44
4745.74 43
4745.90 42
4746.05 43
4746.21 45
4746.37 49
4746.53 55
4746.69 61
4746.85 67
4747.00 73
4747.16 77
4747.32 79
4747.48 79
4747.64 78
4747.79 75
4747.95 71
4748.11 68
4748.27 64
4748.43 60
4748.58 57
4748.74 54
4748.90 50
4749.06 47
4749.22 43
4749.38 39
4749.53 37
4749.69 36
4749.85 39
4750.01 44
4750.17 52
4750.32 61
4750.48 71
4750.64 79
4750.80 85
4750.96 87
4751.12 86
4751.27 81
4751.43 73
4751.59 64
4751.75 54
4751.91 46
4752.06 39
4752.22 35
4752.38 33
4752.54 34
4752.70 36
4752.86 39
4753.01 42
4753.17 44
4753.33 46
4753.49 46
4753.65 44
4753.81 42
4753.96 39
4754.12 36
4754.28 34
4754.44 31
4754.60 30
4754.75 28
4754.91 28
4755.07 29
4755.23 30
4755.39 33
4755.55 37
4755.70 42
4755.86 47
4756.02 53
4756.18 60
4756.34 65
4756.50 70
4756.65 73
4756.81 74
4756.97 73
4757.13 69
4757.29 64
4757.45 58
4757.60 51
4757.76 44
4757.92 39
4758.08 36
4758.24 34
4758.40 35
4758.55 38
4758.71 42
4758.87 48
4759.03 54
4759.19 60
4759.35 66
4759.50 70
4759.66 75
4759.82 79
4759.98 85
4760.14 91
4760.30 97
4760.45 104
4760.61 110
4760.77 115
4760.93 119
4761.09 121
4761.25 122
4761.40 123
4761.56 123
4761.72 124
4761.88 125
4762.04 125
4762.20 126
4762.35 126
4762.51 127
4762.67 128
4762.83 131
4762.99 134
4763.15 137
4763.30 139
4763.46 139
4763.62 138
4763.78 134
4763.94 129
4764.10 124
4764.25 118
4764.41 113
4764.57 109
4764.73 105
4764.89 101
4765.05 96
4765.21 92
4765.36 88
4765.52 84
4765.68 82
4765.84 81
4766.00 81
4766.16 83
4766.31 84
4766.47 85
4766.63 85
4766.79 84
4766.95 83
4767.11 80
4767.27 78
4767.42 77
4767.58 76
4767.74 76
4767.90 77
4768.06 78
4768.22 79
4768.37 79
4768.53 78
4768.69 75
4768.85 71
4769.01 65
4769.17 59
4769.33 53
4769.48 48
4769.64 44
4769.80 41
4769.96 38
4770.12 36
4770.28 33
4770.44 30
4770.59 27
4770.75 25
4770.91 24
4771.07 26
4771.23 30
4771.39 36
4771.54 44
4771.70 52
4771.86 59
4772.02 65
4772.18 67
4772.34 67
4772.50 64
4772.65 59
4772.81 54
4772.97 49
4773.13 46
4773.29 45
4773.45 47
4773.61 50
4773.76 53
4773.92 55
4774.08 55
4774.24 53
4774.40 48
4774.56 41
4774.72 33
4774.87 25
4775.03 18
4775.19 14
4775.35 13
4775.51 14
4775.67 18
4775.83 24
4775.98 31
4776.14 38
4776.30 44
4776.46 50
4776.62 56
4776.78 60
4776.94 65
4777.10 70
4777.25 74
4777.41 79
4777.57 84
4777.73 88
4777.89 92
4778.05 97
4778.21 101
4778.36 106
4778.52 111
4778.68 116
4778.84 120
4779.00 123
4779.16 125
4779.32 126
4779.48 125
4779.63 123
4779.79 119
4779.95 116
4780.11 114
4780.27 113
4780.43 115
4780.59 121
4780.74 130
4780.90 142
4781.06 158
4781.22 175
4781.38 195
4781.54 214
4781.70 233
4781.86 250
4782.01 263
4782.17 272
4782.33 277
4782.49 278
4782.65 276
4782.81 273
4782.97 272
4783.13 272
4783.28 276
4783.44 282
4783.60 290
4783.76 300
4783.92 309
4784.08 316
4784.24 322
4784.40 327
4784.55 330
4784.71 333
4784.87 335
4785.03 338
4785.19 340
4785.35 340
4785.51 339
4785.67 335
4785.82 329
4785.98 322
4786.14 315
4786.30 308
4786.46 304
4786.62 302
4786.78 301
4786.94 303
4787.09 307
4787.25 312
4787.41 320
4787.57 330
4787.73 344
4787.89 362
4788.05 383
4788.21 407
4788.36 433
4788.52 459
4788.68 484
4788.84 505
4789.00 521
4789.16 530
4789.32 535
4789.48 537
4789.64 538
4789.79 542
4789.95 551
4790.11 568
4790.27 592
4790.43 622
4790.59 656
4790.75 691
4790.91 723
4791.06 751
4791.22 773
4791.38 788
4791.54 798
4791.70 803
4791.86 806
4792.02 808
4792.18 809
4792.34 810
4792.49 812
4792.65 813
4792.81 812
4792.97 808
4793.13 802
4793.29 792
4793.45 780
4793.61 767
4793.77 752
4793.92 735
4794.08 717
4794.24 697
4794.40 673
4794.56 646
4794.72 615
4794.88 581
4795.04 545
4795.20 508
4795.36 473
4795.51 440
4795.67 410
4795.83 384
4795.99 360
4796.15 340
4796.31 324
4796.47 310
4796.63 299
4796.79 290
4796.94 282
4797.10 275
4797.26 270
4797.42 267
4797.58 266
4797.74 267
4797.90 269
4798.06 272
4798.22 274
4798.38 276
4798.53 275
4798.69 272
4798.85 267
4799.01 259
4799.17 250
4799.33 239
4799.49 227
4799.65 215
4799.81 204
4799.97 194
4800.12 186
4800.28 180
4800.44 176
4800.60 173
4800.76 171
4800.92 169
4801.08 167
4801.24 165
4801.40 163
4801.56 159
4801.71 155
4801.87 149
4802.03 143
4802.19 135
4802.35 127
4802.51 119
4802.67 112
4802.83 107
4802.99 104
4803.15 103
4803.31 103
4803.46 104
4803.62 104
4803.78 104
4803.94 103
4804.10 101
4804.26 100
4804.42 98
4804.58 98
4804.74 99
4804.90 101
4805.05 104
4805.21 108
4805.37 113
4805.53 118
4805.69 125
4805.85 132
4806.01 139
4806.17 145
4806.33 150
4806.49 152
4806.65 151
4806.81 146
4806.96 137
4807.12 126
4807.28 114
4807.44 102
4807.60 91
4807.76 84
4807.92 79
4808.08 77
4808.24 77
4808.40 79
4808.56 81
4808.71 83
4808.87 85
4809.03 86
4809.19 87
4809.35 87
4809.51 85
4809.67 83
4809.83 80
4809.99 77
4810.15 75
4810.31 74
4810.47 74
4810.62 75
4810.78 79
4810.94 83
4811.10 87
4811.26 91
4811.42 94
4811.58 97
4811.74 100
4811.90 102
4812.06 104
4812.22 106
4812.38 109
4812.54 112
4812.69 117
4812.85 122
4813.01 128
4813.17 135
4813.33 141
4813.49 147
4813.65 152
4813.81 155
4813.97 156
4814.13 155
4814.29 154
4814.45 151
4814.61 147
4814.76 142
4814.92 137
4815.08 130
4815.24 123
4815.40 117
4815.56 111
4815.72 108
4815.88 108
4816.04 110
4816.20 113
4816.36 117
4816.52 119
4816.68 120
4816.84 118
4816.99 115
4817.15 110
4817.31 105
4817.47 100
4817.63 97
4817.79 95
4817.95 95
4818.11 95
4818.27 95
4818.43 97
4818.59 99
4818.75 102
4818.91 106
4819.07 112
4819.22 118
4819.38 124
4819.54 130
4819.70 137
4819.86 143
4820.02 150
4820.18 157
4820.34 163
4820.50 167
4820.66 171
4820.82 171
4820.98 170
4821.14 167
4821.30 163
4821.46 160
4821.62 157
4821.77 156
4821.93 157
4822.09 160
4822.25 164
4822.41 170
4822.57 176
4822.73 181
4822.89 186
4823.05 189
4823.21 190
4823.37 189
4823.53 184
4823.69 178
4823.85 170
4824.01 162
4824.17 155
4824.32 151
4824.48 149
4824.64 151
4824.80 155
4824.96 162
4825.12 169
4825.28 177
4825.44 183
4825.60 189
4825.76 193
4825.92 196
4826.08 199
4826.24 202
4826.40 205
4826.56 208
4826.72 213
4826.88 220
4827.04 228
4827.19 237
4827.35 247
4827.51 255
4827.67 262
4827.83 265
4827.99 264
4828.15 260
4828.31 252
4828.47 243
4828.63 234
4828.79 226
4828.95 220
4829.11 217
4829.27 217
4829.43 219
4829.59 223
4829.75 229
4829.91 235
4830.07 242
4830.22 249
4830.38 256
4830.54 263
4830.70 269
4830.86 275
4831.02 279
4831.18 282
4831.34 285
4831.50 286
4831.66 288
4831.82 288
4831.98 289
4832.14 288
4832.30 286
4832.46 282
4832.62 278
4832.78 272
4832.94 265
4833.10 258
4833.26 250
4833.42 243
4833.58 235
4833.73 228
4833.89 222
4834.05 217
4834.21 213
4834.37 211
4834.53 210
4834.69 211
4834.85 213
4835.01 217
4835.17 221
4835.33 227
4835.49 234
4835.65 242
4835.81 251
4835.97 261
4836.13 273
4836.29 285
4836.45 299
4836.61 315
4836.77 334
4836.93 357
4837.09 385
4837.25 419
4837.41 460
4837.56 509
4837.72 564
4837.88 624
4838.04 687
4838.20 752
4838.36 818
4838.52 883
4838.68 947
4838.84 1011
4839.00 1075
4839.16 1141
4839.32 1208
4839.48 1276
4839.64 1345
4839.80 1414
4839.96 1484
4840.12 1554
4840.28 1624
4840.44 1694
4840.60 1763
4840.76 1830
4840.92 1894
4841.08 1953
4841.24 2006
4841.40 2054
4841.56 2095
4841.72 2128
4841.88 2152
4842.04 2166
4842.20 2168
4842.36 2159
4842.51 2140
4842.67 2113
4842.83 2080
4842.99 2046
4843.15 2012
4843.31 1979
4843.47 1946
4843.63 1912
4843.79 1875
4843.95 1834
4844.11 1786
4844.27 1732
4844.43 1671
4844.59 1607
4844.75 1540
4844.91 1471
4845.07 1402
4845.23 1334
4845.39 1269
4845.55 1207
4845.71 1147
4845.87 1091
4846.03 1038
4846.19 988
4846.35 941
4846.51 896
4846.67 851
4846.83 807
4846.99 763
4847.15 718
4847.31 675
4847.47 633
4847.63 594
4847.79 559
4847.95 528
4848.11 500
4848.27 476
4848.43 454
4848.59 433
4848.75 413
4848.91 392
4849.07 372
4849.23 352
4849.38 333
4849.54 316
4849.70 302
4849.86 290
4850.02 280
4850.18 272
4850.34 265
4850.50 257
4850.66 250
4850.82 244
4850.98 239
4851.14 236
4851.30 236
4851.46 237
4851.62 239
4851.78 241
4851.94 241
4852.10 239
4852.26 236
4852.42 232
4852.58 227
4852.74 223
4852.90 220
4853.06 217
4853.22 213
4853.38 209
4853.54 205
4853.70 201
4853.86 196
4854.02 192
4854.18 189
4854.34 188
4854.50 187
4854.66 188
4854.82 189
4854.98 191
4855.14 193
4855.30 194
4855.46 195
4855.62 194
4855.78 192
4855.94 189
4856.10 187
4856.26 186
4856.42 187
4856.58 189
4856.74 193
4856.90 196
4857.06 197
4857.22 196
4857.38 192
4857.54 186
4857.70 178
4857.86 171
4858.02 164
4858.18 158
4858.34 154
4858.50 151
4858.66 149
4858.82 147
4858.98 145
4859.14 144
4859.30 142
4859.46 139
4859.62 135
4859.78 129
4859.94 123
4860.10 116
4860.26 108
4860.42 102
4860.58 97
4860.74 94
4860.90 93
4861.06 93
4861.22 95
4861.38 97
4861.54 98
4861.70 99
4861.86 98
4862.02 95
4862.18 91
4862.34 87
4862.50 83
4862.66 80
4862.82 78
4862.98 80
4863.14 83
4863.30 89
4863.46 97
4863.62 106
4863.78 115
4863.94 124
4864.10 134
4864.26 143
4864.42 151
4864.58 159
4864.74 164
4864.90 167
4865.06 169
4865.22 169
4865.38 168
4865.54 168
4865.70 169
4865.86 171
4866.02 173
4866.18 174
4866.34 174
4866.50 172
4866.66 168
4866.82 163
4866.98 156
4867.14 148
4867.30 141
4867.46 135
4867.62 129
4867.78 124
4867.94 120
4868.10 116
4868.26 113
4868.42 111
4868.58 110
4868.74 109
4868.90 109
4869.06 109
4869.22 110
4869.38 111
4869.54 114
4869.70 117
4869.86 121
4870.02 126
4870.18 131
4870.34 134
4870.51 136
4870.67 136
4870.83 133
4870.99 128
4871.15 122
4871.31 114
4871.47 107
4871.63 100
4871.79 93
4871.95 88
4872.11 84
4872.27 81
4872.43 78
4872.59 76
4872.75 74
4872.91 73
4873.07 73
4873.23 74
4873.39 75
4873.55 77
4873.71 78
4873.87 78
4874.03 76
4874.19 74
4874.35 71
4874.51 67
4874.67 64
4874.83 62
4874.99 60
4875.15 58
4875.31 57
4875.47 57
4875.63 56
4875.79 56
4875.95 55
4876.11 56
4876.27 56
4876.43 57
4876.59 57
4876.75 57
4876.91 55
4877.07 53
4877.23 50
4877.40 48
4877.56 46
4877.72 47
4877.88 49
4878.04 54
4878.20 60
4878.36 66
4878.52 72
4878.68 76
4878.84 77
4879.00 76
4879.16 73
4879.32 68
4879.48 63
4879.64 58
4879.80 53
4879.96 50
4880.12 49
4880.28 49
4880.44 49
4880.60 50
4880.76 51
4880.92 50
4881.08 48
4881.24 44
4881.40 39
4881.56 33
4881.72 25
4881.88 17
4882.04 10
4882.20 3
4882.37 0
4882.53 0
4882.69 0
4882.85 0
4883.01 0
4883.17 0
4883.33 0
4883.49 2
4883.65 4
4883.81 5
4883.97 6
4884.13 5
4884.29 4
4884.45 3
4884.61 3
4884.77 2
4884.93 3
4885.09 5
4885.25 8
4885.41 13
4885.57 19
4885.73 27
4885.89 35
4886.05 43
4886.21 50
4886.38 55
4886.54 59
4886.70 61
4886.86 62
4887.02 61
4887.18 60
4887.34 58
4887.50 57
4887.66 55
4887.82 54
4887.98 54
4888.14 54
4888.30 54
4888.46 54
4888.62 52
4888.78 49
4888.94 44
4889.10 37
4889.26 30
4889.42 24
4889.58 20
4889.75 17
4889.91 18
4890.07 20
4890.23 24
4890.39 29
4890.55 34
4890.71 39
4890.87 43
4891.03 46
4891.19 48
4891.35 49
4891.51 49
4891.67 48
4891.83 46
4891.99 44
4892.15 42
4892.31 40
4892.47 39
4892.63 38
4892.79 39
4892.96 42
4893.12 45
4893.28 48
4893.44 52
4893.60 54
4893.76 56
4893.92 57
4894.08 58
4894.24 59
4894.40 61
4894.56 63
4894.72 65
4894.88 68
4895.04 70
4895.20 72
4895.36 72
4895.52 72
4895.68 70
4895.85 68
4896.01 66
4896.17 64
4896.33 63
4896.49 63
4896.65 65
4896.81 68
4896.97 72
4897.13 76
4897.29 80
4897.45 82
4897.61 83
4897.77 82
4897.93 79
4898.09 76
4898.25 73
4898.42 69
4898.58 65
4898.74 61
4898.90 58
4899.06 54
4899.22 52
4899.38 51
4899.54 51
4899.70 52
4899.86 53
4900.02 56
4900.18 59
4900.34 62
4900.50 66
4900.66 69
4900.83 73
4900.99 76
4901.15 80
4901.31 83
4901.47 87
4901.63 90
4901.79 93
4901.95 95
4902.11 97
4902.27 98
4902.43 97
4902.59 96
4902.75 94
4902.91 91
4903.07 87
4903.24 83
4903.40 79
4903.56 75
4903.72 72
4903.88 70
4904.04 68
4904.20 67
4904.36 67
4904.52 68
4904.68 69
4904.84 71
4905.00 74
4905.16 77
4905.33 79
4905.49 81
4905.65 82
4905.81 81
4905.97 78
4906.13 75
4906.29 71
4906.45 67
4906.61 65
4906.77 65
4906.93 67
4907.09 70
4907.25 73
4907.41 76
4907.58 77
4907.74 77
4907.90 77
4908.06 77
4908.22 79
4908.38 82
4908.54 86
4908.70 89
4908.86 91
4909.02 90
4909.18 87
4909.34 81
4909.51 74
4909.67 66
4909.83 60
4909.99 57
4910.15 55
4910.31 55
4910.47 57
4910.63 58
4910.79 60
4910.95 60
4911.11 59
4911.27 56
4911.44 53
4911.60 48
4911.76 43
4911.92 37
4912.08 31
4912.24 26
4912.40 23
4912.56 23
4912.72 25
4912.88 30
4913.04 38
4913.20 47
4913.37 57
4913.53 67
4913.69 76
4913.85 84
4914.01 90
4914.17 94
4914.33 97
4914.49 98
4914.65 97
4914.81 95
4914.97 91
4915.14 85
4915.30 79
4915.46 73
4915.62 67
4915.78 62
4915.94 60
4916.10 59
4916.26 60
4916.42 63
4916.58 66
4916.74 69
4916.91 70
4917.07 69
4917.23 66
4917.39 61
4917.55 55
4917.71 49
4917.87 43
4918.03 39
4918.19 37
4918.35 37
4918.52 38
4918.68 40
4918.84 42
4919.00 44
4919.16 45
4919.32 46
4919.48 47
4919.64 49
4919.80 53
4919.96 57
4920.12 62
4920.29 66
4920.45 68
4920.61 68
4920.77 66
4920.93 62
4921.09 56
4921.25 51
4921.41 46
4921.57 42
4921.73 39
4921.90 38
4922.06 38
4922.22 39
4922.38 42
4922.54 46
4922.70 51
4922.86 56
4923.02 61
4923.18 65
4923.35 67
4923.51 68
4923.67 68
4923.83 67
4923.99 67
4924.15 67
4924.31 67
4924.47 67
4924.63 66
4924.79 64
4924.96 63
4925.12 61
4925.28 59
4925.44 59
4925.60 60
4925.76 63
4925.92 68
4926.08 73
4926.24 77
4926.41 80
4926.57 80
4926.73 77
4926.89 71
4927.05 63
4927.21 54
4927.37 46
4927.53 38
4927.69 33
4927.86 28
4928.02 25
4928.18 23
4928.34 22
4928.50 21
4928.66 21
4928.82 22
4928.98 23
4929.14 25
4929.31 28
4929.47 29
4929.63 29
4929.79 27
4929.95 22
4930.11 16
4930.27 9
4930.43 2
4930.59 0
4930.76 0
[truncated: 732,091 more chars]
