# Supplementary material for: Methylobacterium Species Promoting Rice and Barley Growth and Interaction Specificity Revealed with Whole-Cell Matrix-Assisted Laser Desorption / Ionization-Time-of-Flight Mass Spectrometry (MALDI-TOF/MS) Analysis
Source: PLoS One. 2015 Jun 8;10(6):e0129509. doi: 10.1371/journal.pone.0129509 (PMC4460032; doi:10.1371/journal.pone.0129509)
Supplement: S2 Data — (ZIP) [file pone.0129509.s002.zip › Supplementary data 2 (ms from inoculated rice)/22A-16.txt]

779.69 0
779.75 0
779.82 0
779.88 0
779.95 0
780.01 0
780.08 0
780.14 0
780.20 0
780.27 0
780.33 0
780.40 0
780.46 0
780.52 0
780.59 0
780.65 0
780.72 0
780.78 0
780.84 0
780.91 0
780.97 0
781.04 0
781.10 0
781.16 0
781.23 0
781.29 0
781.36 0
781.42 0
781.49 0
781.55 0
781.61 0
781.68 0
781.74 0
781.81 0
781.87 0
781.93 0
782.00 0
782.06 0
782.13 0
782.19 0
782.25 0
782.32 0
782.38 0
782.45 0
782.51 0
782.58 0
782.64 0
782.70 0
782.77 0
782.83 0
782.90 0
782.96 0
783.02 0
783.09 0
783.15 0
783.22 0
783.28 0
783.35 0
783.41 0
783.47 0
783.54 0
783.60 0
783.67 0
783.73 0
783.80 0
783.86 0
783.92 0
783.99 0
784.05 0
784.12 0
784.18 0
784.24 0
784.31 0
784.37 0
784.44 0
784.50 0
784.57 0
784.63 0
784.69 0
784.76 0
784.82 0
784.89 0
784.95 0
785.02 0
785.08 0
785.14 0
785.21 0
785.27 0
785.34 0
785.40 0
785.47 0
785.53 0
785.59 0
785.66 0
785.72 0
785.79 0
785.85 0
785.92 0
785.98 0
786.04 0
786.11 0
786.17 0
786.24 0
786.30 0
786.37 0
786.43 0
786.49 0
786.56 0
786.62 0
786.69 0
786.75 0
786.82 0
786.88 0
786.94 0
787.01 0
787.07 0
787.14 0
787.20 0
787.27 0
787.33 0
787.40 0
787.46 0
787.52 0
787.59 0
787.65 0
787.72 0
787.78 0
787.85 0
787.91 0
787.97 0
788.04 0
788.10 0
788.17 0
788.23 0
788.30 0
788.36 0
788.43 0
788.49 0
788.55 0
788.62 0
788.68 0
788.75 0
788.81 0
788.88 0
788.94 0
789.01 0
789.07 0
789.13 0
789.20 0
789.26 0
789.33 0
789.39 0
789.46 0
789.52 0
789.59 0
789.65 0
789.71 0
789.78 0
789.84 0
789.91 0
789.97 0
790.04 0
790.10 0
790.17 0
790.23 0
790.29 0
790.36 0
790.42 0
790.49 0
790.55 0
790.62 0
790.68 0
790.75 0
790.81 0
790.87 0
790.94 0
791.00 0
791.07 0
791.13 0
791.20 0
791.26 0
791.33 0
791.39 0
791.46 0
791.52 0
791.58 0
791.65 0
791.71 0
791.78 0
791.84 0
791.91 0
791.97 0
792.04 0
792.10 0
792.17 0
792.23 0
792.29 0
792.36 0
792.42 0
792.49 0
792.55 0
792.62 0
792.68 0
792.75 0
792.81 0
792.88 0
792.94 0
793.00 0
793.07 0
793.13 0
793.20 0
793.26 0
793.33 0
793.39 0
793.46 0
793.52 0
793.59 0
793.65 0
793.72 0
793.78 0
793.84 0
793.91 0
793.97 0
794.04 0
794.10 0
794.17 0
794.23 0
794.30 0
794.36 0
794.43 0
794.49 0
794.56 0
794.62 0
794.69 0
794.75 0
794.81 0
794.88 0
794.94 0
795.01 0
795.07 0
795.14 0
795.20 0
795.27 0
795.33 0
795.40 0
795.46 0
795.53 0
795.59 0
795.66 0
795.72 0
795.78 0
795.85 0
795.91 0
795.98 0
796.04 0
796.11 0
796.17 0
796.24 0
796.30 0
796.37 0
796.43 0
796.50 0
796.56 0
796.63 0
796.69 0
796.76 0
796.82 0
796.89 0
796.95 0
797.01 0
797.08 0
797.14 0
797.21 0
797.27 0
797.34 0
797.40 0
797.47 0
797.53 0
797.60 0
797.66 0
797.73 0
797.79 0
797.86 0
797.92 0
797.99 0
798.05 0
798.12 0
798.18 0
798.25 0
798.31 0
798.38 0
798.44 0
798.50 0
798.57 0
798.63 0
798.70 0
798.76 0
798.83 0
798.89 0
798.96 0
799.02 0
799.09 0
799.15 0
799.22 0
799.28 0
799.35 0
799.41 0
799.48 0
799.54 0
799.61 0
799.67 0
799.74 0
799.80 0
799.87 0
799.93 0
800.00 0
800.06 0
800.13 0
800.19 0
800.26 0
800.32 0
800.39 0
800.45 0
800.52 0
800.58 0
800.65 0
800.71 0
800.77 0
800.84 0
800.90 0
800.97 0
801.03 0
801.10 0
801.16 0
801.23 0
801.29 0
801.36 0
801.42 0
801.49 0
801.55 0
801.62 0
801.68 0
801.75 0
801.81 0
801.88 0
801.94 0
802.01 0
802.07 0
802.14 0
802.20 0
802.27 0
802.33 0
802.40 0
802.46 0
802.53 0
802.59 0
802.66 0
802.72 0
802.79 0
802.85 0
802.92 0
802.98 0
803.05 0
803.11 0
803.18 0
803.24 0
803.31 0
803.37 0
803.44 0
803.50 0
803.57 0
803.63 0
803.70 0
803.76 0
803.83 0
803.89 0
803.96 0
804.02 0
804.09 0
804.15 0
804.22 0
804.28 0
804.35 0
804.41 0
804.48 0
804.54 0
804.61 0
804.67 0
804.74 0
804.80 0
804.87 0
804.93 0
805.00 0
805.06 0
805.13 0
805.19 0
805.26 0
805.32 0
805.39 0
805.45 0
805.52 0
805.59 0
805.65 0
805.72 0
805.78 0
805.85 0
805.91 0
805.98 0
806.04 0
806.11 0
806.17 0
806.24 0
806.30 0
806.37 0
806.43 0
806.50 0
806.56 0
806.63 0
806.69 0
806.76 0
806.82 0
806.89 0
806.95 0
807.02 0
807.08 0
807.15 0
807.21 0
807.28 0
807.34 0
807.41 0
807.47 0
807.54 0
807.60 0
807.67 0
807.73 0
807.80 0
807.87 0
807.93 0
808.00 0
808.06 0
808.13 0
808.19 0
808.26 0
808.32 0
808.39 0
808.45 0
808.52 0
808.58 0
808.65 0
808.71 0
808.78 0
808.84 0
808.91 0
808.97 0
809.04 0
809.10 0
809.17 0
809.23 0
809.30 0
809.37 0
809.43 0
809.50 0
809.56 0
809.63 0
809.69 0
809.76 0
809.82 0
809.89 0
809.95 0
810.02 0
810.08 0
810.15 0
810.21 0
810.28 0
810.34 0
810.41 0
810.48 0
810.54 0
810.61 0
810.67 0
810.74 0
810.80 0
810.87 0
810.93 0
811.00 0
811.06 0
811.13 0
811.19 0
811.26 0
811.32 0
811.39 0
811.45 0
811.52 0
811.59 0
811.65 0
811.72 0
811.78 0
811.85 0
811.91 0
811.98 0
812.04 0
812.11 0
812.17 0
812.24 0
812.30 0
812.37 0
812.44 0
812.50 0
812.57 0
812.63 0
812.70 0
812.76 0
812.83 0
812.89 0
812.96 0
813.02 0
813.09 0
813.15 0
813.22 0
813.29 0
813.35 0
813.42 0
813.48 0
813.55 0
813.61 0
813.68 0
813.74 0
813.81 0
813.87 0
813.94 0
814.01 0
814.07 0
814.14 0
814.20 0
814.27 0
814.33 0
814.40 0
814.46 0
814.53 0
814.59 0
814.66 0
814.73 0
814.79 0
814.86 0
814.92 0
814.99 0
815.05 0
815.12 0
815.18 0
815.25 0
815.31 0
815.38 0
815.45 0
815.51 0
815.58 0
815.64 0
815.71 0
815.77 0
815.84 0
815.90 0
815.97 0
816.04 0
816.10 0
816.17 0
816.23 0
816.30 0
816.36 0
816.43 0
816.49 0
816.56 0
816.62 0
816.69 0
816.76 0
816.82 0
816.89 0
816.95 0
817.02 0
817.08 0
817.15 0
817.21 0
817.28 0
817.35 0
817.41 0
817.48 0
817.54 0
817.61 0
817.67 0
817.74 0
817.81 0
817.87 0
817.94 0
818.00 0
818.07 0
818.13 0
818.20 0
818.26 0
818.33 0
818.40 0
818.46 0
818.53 0
818.59 0
818.66 0
818.72 0
818.79 0
818.86 0
818.92 0
818.99 0
819.05 0
819.12 0
819.18 0
819.25 0
819.31 0
819.38 0
819.45 0
819.51 0
819.58 0
819.64 0
819.71 0
819.77 0
819.84 0
819.91 0
819.97 0
820.04 0
820.10 0
820.17 0
820.23 0
820.30 0
820.37 0
820.43 0
820.50 0
820.56 0
820.63 0
820.69 0
820.76 0
820.83 0
820.89 0
820.96 0
821.02 0
821.09 0
821.15 0
821.22 0
821.29 0
821.35 0
821.42 0
821.48 0
821.55 0
821.61 0
821.68 0
821.75 0
821.81 0
821.88 0
821.94 0
822.01 0
822.07 0
822.14 0
822.21 0
822.27 0
822.34 0
822.40 0
822.47 0
822.53 0
822.60 0
822.67 0
822.73 0
822.80 0
822.86 0
822.93 0
823.00 0
823.06 0
823.13 0
823.19 0
823.26 0
823.32 0
823.39 0
823.46 0
823.52 0
823.59 0
823.65 0
823.72 0
823.79 0
823.85 0
823.92 0
823.98 0
824.05 0
824.11 0
824.18 0
824.25 0
824.31 0
824.38 0
824.44 0
824.51 0
824.58 0
824.64 0
824.71 0
824.77 0
824.84 0
824.90 0
824.97 0
825.04 0
825.10 0
825.17 0
825.23 0
825.30 0
825.37 0
825.43 0
825.50 0
825.56 0
825.63 0
825.70 0
825.76 0
825.83 0
825.89 0
825.96 0
826.02 0
826.09 0
826.16 0
826.22 0
826.29 0
826.35 0
826.42 0
826.49 0
826.55 0
826.62 0
826.68 0
826.75 0
826.82 0
826.88 0
826.95 0
827.01 0
827.08 0
827.15 0
827.21 0
827.28 0
827.34 0
827.41 0
827.48 0
827.54 0
827.61 0
827.67 0
827.74 0
827.81 0
827.87 0
827.94 0
828.00 0
828.07 0
828.14 0
828.20 0
828.27 0
828.33 0
828.40 0
828.47 0
828.53 0
828.60 0
828.66 0
828.73 0
828.80 0
828.86 0
828.93 0
828.99 0
829.06 0
829.13 0
829.19 0
829.26 0
829.32 0
829.39 0
829.46 0
829.52 0
829.59 0
829.65 0
829.72 0
829.79 0
829.85 0
829.92 0
829.99 0
830.05 0
830.12 0
830.18 0
830.25 0
830.32 0
830.38 0
830.45 0
830.51 0
830.58 0
830.65 0
830.71 0
830.78 0
830.84 0
830.91 0
830.98 0
831.04 0
831.11 0
831.17 0
831.24 0
831.31 0
831.37 0
831.44 0
831.51 0
831.57 0
831.64 0
831.70 0
831.77 0
831.84 0
831.90 0
831.97 0
832.03 0
832.10 0
832.17 0
832.23 0
832.30 0
832.37 0
832.43 0
832.50 0
832.56 0
832.63 0
832.70 0
832.76 0
832.83 0
832.90 0
832.96 0
833.03 0
833.09 0
833.16 0
833.23 0
833.29 0
833.36 0
833.42 0
833.49 0
833.56 0
833.62 0
833.69 0
833.76 0
833.82 0
833.89 0
833.95 0
834.02 0
834.09 0
834.15 0
834.22 0
834.29 0
834.35 0
834.42 0
834.48 0
834.55 0
834.62 0
834.68 0
834.75 0
834.82 0
834.88 0
834.95 0
835.01 0
835.08 0
835.15 0
835.21 0
835.28 0
835.35 0
835.41 0
835.48 0
835.55 0
835.61 0
835.68 0
835.74 0
835.81 0
835.88 0
835.94 0
836.01 0
836.08 0
836.14 0
836.21 0
836.27 0
836.34 0
836.41 0
836.47 0
836.54 0
836.61 0
836.67 0
836.74 0
836.81 0
836.87 0
836.94 0
837.00 0
837.07 0
837.14 0
837.20 0
837.27 0
837.34 0
837.40 0
837.47 0
837.54 0
837.60 0
837.67 0
837.73 0
837.80 0
837.87 0
837.93 0
838.00 0
838.07 0
838.13 0
838.20 0
838.27 0
838.33 0
838.40 0
838.46 0
838.53 0
838.60 0
838.66 0
838.73 0
838.80 0
838.86 0
838.93 0
839.00 0
839.06 0
839.13 0
839.20 0
839.26 0
839.33 0
839.40 0
839.46 0
839.53 0
839.59 0
839.66 0
839.73 0
839.79 0
839.86 0
839.93 0
839.99 0
840.06 0
840.13 0
840.19 0
840.26 0
840.33 0
840.39 0
840.46 0
840.53 0
840.59 0
840.66 0
840.72 0
840.79 0
840.86 0
840.92 0
840.99 0
841.06 0
841.12 0
841.19 0
841.26 0
841.32 0
841.39 0
841.46 0
841.52 0
841.59 0
841.66 0
841.72 0
841.79 0
841.86 0
841.92 0
841.99 0
842.06 0
842.12 0
842.19 0
842.26 0
842.32 0
842.39 0
842.45 0
842.52 0
842.59 0
842.65 0
842.72 0
842.79 0
842.85 0
842.92 0
842.99 0
843.05 0
843.12 0
843.19 0
843.25 0
843.32 0
843.39 0
843.45 0
843.52 0
843.59 0
843.65 0
843.72 0
843.79 0
843.85 0
843.92 0
843.99 0
844.05 0
844.12 0
844.19 0
844.25 0
844.32 0
844.39 0
844.45 0
844.52 0
844.59 0
844.65 0
844.72 0
844.79 0
844.85 0
844.92 0
844.99 0
845.05 0
845.12 0
845.19 0
845.25 0
845.32 0
845.39 0
845.45 0
845.52 0
845.59 0
845.65 0
845.72 0
845.79 0
845.85 0
845.92 0
845.99 0
846.05 0
846.12 0
846.19 0
846.25 0
846.32 0
846.39 0
846.45 0
846.52 0
846.59 0
846.65 0
846.72 0
846.79 0
846.85 0
846.92 0
846.99 0
847.05 0
847.12 0
847.19 0
847.26 0
847.32 0
847.39 0
847.46 0
847.52 0
847.59 0
847.66 0
847.72 0
847.79 0
847.86 0
847.92 0
847.99 0
848.06 0
848.12 0
848.19 0
848.26 0
848.32 0
848.39 0
848.46 0
848.52 0
848.59 0
848.66 0
848.72 0
848.79 0
848.86 0
848.92 0
848.99 0
849.06 0
849.13 0
849.19 0
849.26 0
849.33 0
849.39 0
849.46 0
849.53 0
849.59 0
849.66 0
849.73 0
849.79 0
849.86 0
849.93 0
849.99 0
850.06 0
850.13 0
850.20 0
850.26 0
850.33 0
850.40 0
850.46 0
850.53 0
850.60 0
850.66 0
850.73 0
850.80 0
850.86 0
850.93 0
851.00 0
851.06 0
851.13 0
851.20 0
851.27 0
851.33 0
851.40 0
851.47 0
851.53 0
851.60 0
851.67 0
851.73 0
851.80 0
851.87 0
851.94 0
852.00 0
852.07 0
852.14 0
852.20 0
852.27 0
852.34 0
852.40 0
852.47 0
852.54 0
852.60 0
852.67 0
852.74 0
852.81 0
852.87 0
852.94 0
853.01 0
853.07 0
853.14 0
853.21 0
853.27 0
853.34 0
853.41 0
853.48 0
853.54 0
853.61 0
853.68 0
853.74 0
853.81 0
853.88 0
853.94 0
854.01 0
854.08 0
854.15 0
854.21 0
854.28 0
854.35 0
854.41 0
854.48 0
854.55 0
854.62 0
854.68 0
854.75 0
854.82 0
854.88 0
854.95 0
855.02 0
855.08 0
855.15 0
855.22 0
855.29 0
855.35 0
855.42 0
855.49 0
855.55 0
855.62 0
855.69 0
855.76 0
855.82 0
855.89 0
855.96 0
856.02 0
856.09 0
856.16 0
856.23 0
856.29 0
856.36 0
856.43 0
856.49 0
856.56 0
856.63 0
856.70 0
856.76 0
856.83 0
856.90 0
856.96 0
857.03 0
857.10 0
857.17 0
857.23 0
857.30 0
857.37 0
857.43 0
857.50 0
857.57 0
857.64 0
857.70 0
857.77 0
857.84 0
857.90 0
857.97 0
858.04 0
858.11 0
858.17 0
858.24 0
858.31 0
858.37 0
858.44 0
858.51 0
858.58 0
858.64 0
858.71 0
858.78 0
858.84 0
858.91 0
858.98 0
859.05 0
859.11 0
859.18 0
859.25 0
859.32 0
859.38 0
859.45 0
859.52 0
859.58 0
859.65 0
859.72 0
859.79 0
859.85 0
859.92 0
859.99 0
860.06 0
860.12 0
860.19 0
860.26 0
860.32 0
860.39 0
860.46 0
860.53 0
860.59 0
860.66 0
860.73 0
860.80 0
860.86 0
860.93 0
861.00 0
861.06 0
861.13 0
861.20 0
861.27 0
861.33 0
861.40 0
861.47 0
861.54 0
861.60 0
861.67 0
861.74 0
861.81 0
861.87 0
861.94 0
862.01 0
862.07 0
862.14 0
862.21 0
862.28 0
862.34 0
862.41 0
862.48 0
862.55 0
862.61 0
862.68 0
862.75 0
862.82 0
862.88 0
862.95 0
863.02 0
863.08 0
863.15 0
863.22 0
863.29 0
863.35 0
863.42 0
863.49 0
863.56 0
863.62 0
863.69 0
863.76 0
863.83 0
863.89 0
863.96 0
864.03 0
864.10 0
864.16 0
864.23 0
864.30 0
864.37 0
864.43 0
864.50 0
864.57 0
864.64 0
864.70 0
864.77 0
864.84 0
864.91 0
864.97 0
865.04 0
865.11 0
865.18 0
865.24 0
865.31 0
865.38 0
865.44 0
865.51 0
865.58 0
865.65 0
865.71 0
865.78 0
865.85 0
865.92 0
865.98 0
866.05 0
866.12 0
866.19 0
866.25 0
866.32 0
866.39 0
866.46 0
866.52 0
866.59 0
866.66 0
866.73 0
866.80 0
866.86 0
866.93 0
867.00 0
867.07 0
867.13 0
867.20 0
867.27 0
867.34 0
867.40 0
867.47 0
867.54 0
867.61 0
867.67 0
867.74 0
867.81 0
867.88 0
867.94 0
868.01 0
868.08 0
868.15 0
868.21 0
868.28 0
868.35 0
868.42 0
868.48 0
868.55 0
868.62 0
868.69 0
868.75 0
868.82 0
868.89 0
868.96 0
869.03 0
869.09 0
869.16 0
869.23 0
869.30 0
869.36 0
869.43 0
869.50 0
869.57 0
869.63 0
869.70 0
869.77 0
869.84 0
869.90 0
869.97 0
870.04 0
870.11 0
870.17 0
870.24 0
870.31 0
870.38 0
870.45 0
870.51 0
870.58 0
870.65 0
870.72 0
870.78 0
870.85 0
870.92 0
870.99 0
871.05 0
871.12 0
871.19 0
871.26 0
871.33 0
871.39 0
871.46 0
871.53 0
871.60 0
871.66 0
871.73 0
871.80 0
871.87 0
871.94 0
872.00 0
872.07 0
872.14 0
872.21 0
872.27 0
872.34 0
872.41 0
872.48 0
872.54 0
872.61 0
872.68 0
872.75 0
872.82 0
872.88 0
872.95 0
873.02 0
873.09 0
873.15 0
873.22 0
873.29 0
873.36 0
873.43 0
873.49 0
873.56 0
873.63 0
873.70 0
873.76 0
873.83 0
873.90 0
873.97 0
874.04 0
874.10 0
874.17 0
874.24 0
874.31 0
874.38 0
874.44 0
874.51 0
874.58 0
874.65 0
874.71 0
874.78 0
874.85 0
874.92 0
874.99 0
875.05 0
875.12 0
875.19 0
875.26 0
875.32 0
875.39 0
875.46 0
875.53 0
875.60 0
875.66 0
875.73 0
875.80 0
875.87 0
875.94 0
876.00 0
876.07 0
876.14 0
876.21 0
876.28 0
876.34 0
876.41 0
876.48 0
876.55 0
876.61 0
876.68 0
876.75 0
876.82 0
876.89 0
876.95 0
877.02 0
877.09 0
877.16 0
877.23 0
877.29 0
877.36 0
877.43 0
877.50 0
877.57 0
877.63 0
877.70 0
877.77 0
877.84 0
877.91 0
877.97 0
878.04 0
878.11 0
878.18 0
878.25 0
878.31 0
878.38 0
878.45 0
878.52 0
878.59 0
878.65 0
878.72 0
878.79 0
878.86 0
878.93 0
878.99 0
879.06 0
879.13 0
879.20 0
879.27 0
879.33 0
879.40 0
879.47 0
879.54 0
879.61 0
879.67 0
879.74 0
879.81 0
879.88 0
879.95 0
880.01 0
880.08 0
880.15 0
880.22 0
880.29 0
880.35 0
880.42 0
880.49 0
880.56 0
880.63 0
880.69 0
880.76 0
880.83 0
880.90 0
880.97 0
881.03 0
881.10 0
881.17 0
881.24 0
881.31 0
881.38 0
881.44 0
881.51 0
881.58 0
881.65 0
881.72 0
881.78 0
881.85 0
881.92 0
881.99 0
882.06 0
882.12 0
882.19 0
882.26 0
882.33 0
882.40 0
882.46 0
882.53 0
882.60 0
882.67 0
882.74 0
882.81 0
882.87 0
882.94 0
883.01 0
883.08 0
883.15 0
883.21 0
883.28 0
883.35 0
883.42 0
883.49 0
883.56 0
883.62 0
883.69 0
883.76 0
883.83 0
883.90 0
883.96 0
884.03 0
884.10 0
884.17 0
884.24 0
884.31 0
884.37 0
884.44 0
884.51 0
884.58 0
884.65 0
884.71 0
884.78 0
884.85 0
884.92 0
884.99 0
885.06 0
885.12 0
885.19 0
885.26 0
885.33 0
885.40 0
885.47 0
885.53 0
885.60 0
885.67 0
885.74 0
885.81 0
885.88 0
885.94 0
886.01 0
886.08 0
886.15 0
886.22 0
886.28 0
886.35 0
886.42 0
886.49 0
886.56 0
886.63 0
886.69 0
886.76 0
886.83 0
886.90 0
886.97 0
887.04 0
887.10 0
887.17 0
887.24 0
887.31 0
887.38 0
887.45 0
887.51 0
887.58 0
887.65 0
887.72 0
887.79 0
887.86 0
887.92 0
887.99 0
888.06 0
888.13 0
888.20 0
888.27 0
888.33 0
888.40 0
888.47 0
888.54 0
888.61 0
888.68 0
888.74 0
888.81 0
888.88 0
888.95 0
889.02 0
889.09 0
889.16 0
889.22 0
889.29 0
889.36 0
889.43 0
889.50 0
889.57 0
889.63 0
889.70 0
889.77 0
889.84 0
889.91 0
889.98 0
890.04 0
890.11 0
890.18 0
890.25 0
890.32 0
890.39 0
890.46 0
890.52 0
890.59 0
890.66 0
890.73 0
890.80 0
890.87 0
890.93 0
891.00 0
891.07 0
891.14 0
891.21 0
891.28 0
891.35 0
891.41 0
891.48 0
891.55 0
891.62 0
891.69 0
891.76 0
891.82 0
891.89 0
891.96 0
892.03 0
892.10 0
892.17 0
892.24 0
892.30 0
892.37 0
892.44 0
892.51 0
892.58 0
892.65 0
892.72 0
892.78 0
892.85 0
892.92 0
892.99 0
893.06 0
893.13 0
893.20 0
893.26 0
893.33 0
893.40 0
893.47 0
893.54 0
893.61 0
893.68 0
893.74 0
893.81 0
893.88 0
893.95 0
894.02 0
894.09 0
894.16 0
894.22 0
894.29 0
894.36 0
894.43 0
894.50 0
894.57 0
894.64 0
894.70 0
894.77 0
894.84 0
894.91 0
894.98 0
895.05 0
895.12 0
895.18 0
895.25 0
895.32 0
895.39 0
895.46 0
895.53 0
895.60 0
895.66 0
895.73 0
895.80 0
895.87 0
895.94 0
896.01 0
896.08 0
896.15 0
896.21 0
896.28 0
896.35 0
896.42 0
896.49 0
896.56 0
896.63 0
896.69 0
896.76 0
896.83 0
896.90 0
896.97 0
897.04 0
897.11 0
897.18 0
897.24 0
897.31 0
897.38 0
897.45 0
897.52 0
897.59 0
897.66 0
897.73 0
897.79 0
897.86 0
897.93 0
898.00 0
898.07 0
898.14 0
898.21 0
898.28 0
898.34 0
898.41 0
898.48 0
898.55 0
898.62 0
898.69 0
898.76 0
898.83 0
898.89 0
898.96 0
899.03 0
899.10 0
899.17 0
899.24 0
899.31 0
899.38 0
899.44 0
899.51 0
899.58 0
899.65 0
899.72 0
899.79 0
899.86 0
899.93 0
899.99 0
900.06 0
900.13 0
900.20 0
900.27 0
900.34 0
900.41 0
900.48 0
900.55 0
900.61 0
900.68 0
900.75 0
900.82 0
900.89 0
900.96 0
901.03 0
901.10 0
901.16 0
901.23 0
901.30 0
901.37 0
901.44 0
901.51 0
901.58 0
901.65 0
901.72 0
901.78 0
901.85 0
901.92 0
901.99 0
902.06 0
902.13 0
902.20 0
902.27 0
902.34 0
902.40 0
902.47 0
902.54 0
902.61 0
902.68 0
902.75 0
902.82 0
902.89 0
902.96 0
903.03 0
903.09 0
903.16 0
903.23 0
903.30 0
903.37 0
903.44 0
903.51 0
903.58 0
903.65 0
903.71 0
903.78 0
903.85 0
903.92 0
903.99 0
904.06 0
904.13 0
904.20 0
904.27 0
904.34 0
904.40 0
904.47 0
904.54 0
904.61 0
904.68 0
904.75 0
904.82 0
904.89 0
904.96 0
905.03 0
905.09 0
905.16 0
905.23 0
905.30 0
905.37 0
905.44 0
905.51 0
905.58 0
905.65 0
905.72 0
905.78 0
905.85 0
905.92 0
905.99 0
906.06 0
906.13 0
906.20 0
906.27 0
906.34 0
906.41 0
906.47 0
906.54 0
906.61 0
906.68 0
906.75 0
906.82 0
906.89 0
906.96 0
907.03 0
907.10 0
907.17 0
907.23 0
907.30 0
907.37 0
907.44 0
907.51 0
907.58 0
907.65 0
907.72 0
907.79 0
907.86 0
907.93 0
907.99 0
908.06 0
908.13 0
908.20 0
908.27 0
908.34 0
908.41 0
908.48 0
908.55 0
908.62 0
908.69 0
908.76 0
908.82 0
908.89 0
908.96 0
909.03 0
909.10 0
909.17 0
909.24 0
909.31 0
909.38 0
909.45 0
909.52 0
909.59 0
909.65 0
909.72 0
909.79 0
909.86 0
909.93 0
910.00 0
910.07 0
910.14 0
910.21 0
910.28 0
910.35 0
910.42 0
910.48 0
910.55 0
910.62 0
910.69 0
910.76 0
910.83 0
910.90 0
910.97 0
911.04 0
911.11 0
911.18 0
911.25 0
911.32 0
911.38 0
911.45 0
911.52 0
911.59 0
911.66 0
911.73 0
911.80 0
911.87 0
911.94 0
912.01 0
912.08 0
912.15 0
912.22 0
912.29 0
912.35 0
912.42 0
912.49 0
912.56 0
912.63 0
912.70 0
912.77 0
912.84 0
912.91 0
912.98 0
913.05 0
913.12 0
913.19 0
913.26 0
913.32 0
913.39 0
913.46 0
913.53 0
913.60 0
913.67 0
913.74 0
913.81 0
913.88 0
913.95 0
914.02 0
914.09 0
914.16 0
914.23 0
914.30 0
914.36 0
914.43 0
914.50 0
914.57 0
914.64 0
914.71 0
914.78 0
914.85 0
914.92 0
914.99 0
915.06 0
915.13 0
915.20 0
915.27 0
915.34 0
915.41 0
915.47 0
915.54 0
915.61 0
915.68 0
915.75 0
915.82 0
915.89 0
915.96 0
916.03 0
916.10 0
916.17 0
916.24 0
916.31 0
916.38 0
916.45 0
916.52 0
916.59 0
916.65 0
916.72 0
916.79 0
916.86 0
916.93 0
917.00 0
917.07 0
917.14 0
917.21 0
917.28 0
917.35 0
917.42 0
917.49 0
917.56 0
917.63 0
917.70 0
917.77 0
917.84 0
917.91 0
917.97 0
918.04 0
918.11 0
918.18 0
918.25 0
918.32 0
918.39 0
918.46 0
918.53 0
918.60 0
918.67 0
918.74 0
918.81 0
918.88 0
918.95 0
919.02 0
919.09 0
919.16 0
919.23 0
919.30 0
919.37 0
919.43 0
919.50 0
919.57 0
919.64 0
919.71 0
919.78 0
919.85 0
919.92 0
919.99 0
920.06 0
920.13 0
920.20 0
920.27 0
920.34 0
920.41 0
920.48 0
920.55 0
920.62 0
920.69 0
920.76 0
920.83 0
920.90 0
920.97 0
921.04 0
921.10 0
921.17 0
921.24 0
921.31 0
921.38 0
921.45 0
921.52 0
921.59 0
921.66 0
921.73 0
921.80 0
921.87 0
921.94 0
922.01 0
922.08 0
922.15 0
922.22 0
922.29 0
922.36 0
922.43 0
922.50 0
922.57 0
922.64 0
922.71 0
922.78 0
922.85 0
922.92 0
922.99 0
923.06 0
923.12 0
923.19 0
923.26 0
923.33 0
923.40 0
923.47 0
923.54 0
923.61 0
923.68 0
923.75 0
923.82 0
923.89 0
923.96 0
924.03 0
924.10 0
924.17 0
924.24 0
924.31 0
924.38 0
924.45 0
924.52 0
924.59 0
924.66 0
924.73 0
924.80 0
924.87 0
924.94 0
925.01 0
925.08 0
925.15 0
925.22 0
925.29 0
925.36 0
925.43 0
925.50 0
925.57 0
925.64 0
925.71 0
925.78 0
925.84 0
925.91 0
925.98 0
926.05 0
926.12 0
926.19 0
926.26 0
926.33 0
926.40 0
926.47 0
926.54 0
926.61 0
926.68 0
926.75 0
926.82 0
926.89 0
926.96 0
927.03 0
927.10 0
927.17 0
927.24 0
927.31 0
927.38 0
927.45 0
927.52 0
927.59 0
927.66 0
927.73 0
927.80 0
927.87 0
927.94 0
928.01 0
928.08 0
928.15 0
928.22 0
928.29 0
928.36 0
928.43 0
928.50 0
928.57 0
928.64 0
928.71 0
928.78 0
928.85 0
928.92 0
928.99 0
929.06 0
929.13 0
929.20 0
929.27 0
929.34 0
929.41 0
929.48 0
929.55 0
929.62 0
929.69 0
929.76 0
929.83 0
929.90 0
929.97 0
930.04 0
930.11 0
930.18 0
930.25 0
930.32 0
930.39 0
930.46 0
930.53 0
930.60 0
930.67 0
930.74 0
930.81 0
930.88 0
930.95 0
931.02 0
931.09 0
931.16 0
931.23 0
931.30 0
931.37 0
931.44 0
931.51 0
931.58 0
931.65 0
931.72 0
931.79 0
931.86 0
931.93 0
932.00 0
932.07 0
932.14 0
932.21 0
932.28 0
932.35 0
932.42 0
932.49 0
932.56 0
932.63 0
932.70 0
932.77 0
932.84 0
932.91 0
932.98 0
933.05 0
933.12 0
933.19 0
933.26 0
933.33 0
933.40 0
933.47 0
933.54 0
933.61 0
933.68 0
933.75 0
933.82 0
933.89 0
933.96 0
934.03 0
934.10 0
934.17 0
934.24 0
934.31 0
934.38 0
934.45 0
934.52 0
934.59 0
934.66 0
934.73 0
934.80 0
934.87 0
934.94 0
935.01 0
935.08 0
935.15 0
935.22 0
935.29 0
935.36 0
935.43 0
935.50 0
935.57 0
935.64 0
935.71 0
935.78 0
935.85 0
935.92 0
935.99 0
936.06 0
936.13 0
936.20 0
936.27 0
936.34 0
936.41 0
936.48 0
936.55 0
936.62 0
936.69 0
936.76 0
936.83 0
936.91 0
936.98 0
937.05 0
937.12 0
937.19 0
937.26 0
937.33 0
937.40 0
937.47 0
937.54 0
937.61 0
937.68 0
937.75 0
937.82 0
937.89 0
937.96 0
938.03 0
938.10 0
938.17 0
938.24 0
938.31 0
938.38 0
938.45 0
938.52 0
938.59 0
938.66 0
938.73 0
938.80 0
938.87 0
938.94 0
939.01 0
939.08 0
939.15 0
939.22 0
939.29 0
939.36 0
939.43 0
939.50 0
939.58 0
939.65 0
939.72 0
939.79 0
939.86 0
939.93 0
940.00 0
940.07 0
940.14 0
940.21 0
940.28 0
940.35 0
940.42 0
940.49 0
940.56 0
940.63 0
940.70 0
940.77 0
940.84 0
940.91 0
940.98 0
941.05 0
941.12 0
941.19 0
941.26 0
941.33 0
941.40 0
941.47 0
941.54 0
941.62 0
941.69 0
941.76 0
941.83 0
941.90 0
941.97 0
942.04 0
942.11 0
942.18 0
942.25 0
942.32 0
942.39 0
942.46 0
942.53 0
942.60 0
942.67 0
942.74 0
942.81 0
942.88 0
942.95 0
943.02 0
943.09 0
943.16 0
943.23 0
943.31 0
943.38 0
943.45 0
943.52 0
943.59 0
943.66 0
943.73 0
943.80 0
943.87 0
943.94 0
944.01 0
944.08 0
944.15 0
944.22 0
944.29 0
944.36 0
944.43 0
944.50 0
944.57 0
944.64 0
944.71 0
944.79 0
944.86 0
944.93 0
945.00 0
945.07 0
945.14 0
945.21 0
945.28 0
945.35 0
945.42 0
945.49 0
945.56 0
945.63 0
945.70 0
945.77 0
945.84 0
945.91 0
945.98 0
946.05 0
946.13 0
946.20 0
946.27 0
946.34 0
946.41 0
946.48 0
946.55 0
946.62 0
946.69 0
946.76 0
946.83 0
946.90 0
946.97 0
947.04 0
947.11 0
947.18 0
947.25 0
947.33 0
947.40 0
947.47 0
947.54 0
947.61 0
947.68 0
947.75 0
947.82 0
947.89 0
947.96 0
948.03 0
948.10 0
948.17 0
948.24 0
948.31 0
948.38 0
948.46 0
948.53 0
948.60 0
948.67 0
948.74 0
948.81 0
948.88 0
948.95 0
949.02 0
949.09 0
949.16 0
949.23 0
949.30 0
949.37 0
949.44 0
949.51 0
949.59 0
949.66 0
949.73 0
949.80 0
949.87 0
949.94 0
950.01 0
950.08 0
950.15 0
950.22 0
950.29 0
950.36 0
950.43 0
950.50 0
950.58 0
950.65 0
950.72 0
950.79 0
950.86 0
950.93 0
951.00 0
951.07 0
951.14 0
951.21 0
951.28 0
951.35 0
951.42 0
951.50 0
951.57 0
951.64 0
951.71 0
951.78 0
951.85 0
951.92 0
951.99 0
952.06 0
952.13 0
952.20 0
952.27 0
952.34 0
952.42 0
952.49 0
952.56 0
952.63 0
952.70 0
952.77 0
952.84 0
952.91 0
952.98 0
953.05 0
953.12 0
953.19 0
953.26 0
953.34 0
953.41 0
953.48 0
953.55 0
953.62 0
953.69 0
953.76 0
953.83 0
953.90 0
953.97 0
954.04 0
954.11 0
954.19 0
954.26 0
954.33 0
954.40 0
954.47 0
954.54 0
954.61 0
954.68 0
954.75 0
954.82 0
954.89 0
954.97 0
955.04 0
955.11 0
955.18 0
955.25 0
955.32 0
955.39 0
955.46 0
955.53 0
955.60 0
955.67 0
955.75 0
955.82 0
955.89 0
955.96 0
956.03 0
956.10 0
956.17 0
956.24 0
956.31 0
956.38 0
956.45 0
956.53 0
956.60 0
956.67 0
956.74 0
956.81 0
956.88 0
956.95 0
957.02 0
957.09 0
957.16 0
957.23 0
957.31 0
957.38 0
957.45 0
957.52 0
957.59 0
957.66 0
957.73 0
957.80 0
957.87 0
957.94 0
958.02 0
958.09 0
958.16 0
958.23 0
958.30 0
958.37 0
958.44 0
958.51 0
958.58 0
958.65 0
958.73 0
958.80 0
958.87 0
958.94 0
959.01 0
959.08 0
959.15 0
959.22 0
959.29 0
959.37 0
959.44 0
959.51 0
959.58 0
959.65 0
959.72 0
959.79 0
959.86 0
959.93 0
960.00 0
960.08 0
960.15 0
960.22 0
960.29 0
960.36 0
960.43 0
960.50 0
960.57 0
960.64 0
960.72 0
960.79 0
960.86 0
960.93 0
961.00 0
961.07 0
961.14 0
961.21 0
961.28 0
961.36 0
961.43 0
961.50 0
961.57 0
961.64 0
961.71 0
961.78 0
961.85 0
961.92 0
962.00 0
962.07 0
962.14 0
962.21 0
962.28 0
962.35 0
962.42 0
962.49 0
962.56 0
962.64 0
962.71 0
962.78 0
962.85 0
962.92 0
962.99 0
963.06 0
963.13 0
963.21 0
963.28 0
963.35 0
963.42 0
963.49 0
963.56 0
963.63 0
963.70 0
963.78 0
963.85 0
963.92 0
963.99 0
964.06 0
964.13 0
964.20 0
964.27 0
964.34 0
964.42 0
964.49 0
964.56 0
964.63 0
964.70 0
964.77 0
964.84 0
964.91 0
964.99 0
965.06 0
965.13 0
965.20 0
965.27 0
965.34 0
965.41 0
965.48 0
965.56 0
965.63 0
965.70 0
965.77 0
965.84 0
965.91 0
965.98 0
966.06 0
966.13 0
966.20 0
966.27 0
966.34 0
966.41 0
966.48 0
966.55 0
966.63 0
966.70 0
966.77 0
966.84 0
966.91 0
966.98 0
967.05 0
967.12 0
967.20 0
967.27 0
967.34 0
967.41 0
967.48 0
967.55 0
967.62 0
967.70 0
967.77 0
967.84 0
967.91 0
967.98 0
968.05 0
968.12 0
968.20 0
968.27 0
968.34 0
968.41 0
968.48 0
968.55 0
968.62 0
968.69 0
968.77 0
968.84 0
968.91 0
968.98 0
969.05 0
969.12 0
969.19 0
969.27 0
969.34 0
969.41 0
969.48 0
969.55 0
969.62 0
969.69 0
969.77 0
969.84 0
969.91 0
969.98 0
970.05 0
970.12 0
970.19 0
970.27 0
970.34 0
970.41 0
970.48 0
970.55 0
970.62 0
970.69 0
970.77 0
970.84 0
970.91 0
970.98 0
971.05 0
971.12 0
971.20 0
971.27 0
971.34 0
971.41 0
971.48 0
971.55 0
971.62 0
971.70 0
971.77 0
971.84 0
971.91 0
971.98 0
972.05 0
972.12 0
972.20 0
972.27 0
972.34 0
972.41 0
972.48 0
972.55 0
972.63 0
972.70 0
972.77 0
972.84 0
972.91 0
972.98 0
973.05 0
973.13 0
973.20 0
973.27 0
973.34 0
973.41 0
973.48 0
973.56 0
973.63 0
973.70 0
973.77 0
973.84 0
973.91 0
973.99 0
974.06 0
974.13 0
974.20 0
974.27 0
974.34 0
974.41 0
974.49 0
974.56 0
974.63 0
974.70 0
974.77 0
974.84 0
974.92 0
974.99 0
975.06 0
975.13 0
975.20 0
975.27 0
975.35 0
975.42 0
975.49 0
975.56 0
975.63 0
975.70 0
975.78 0
975.85 0
975.92 0
975.99 0
976.06 0
976.13 0
976.21 0
976.28 0
976.35 0
976.42 0
976.49 0
976.56 0
976.64 0
976.71 0
976.78 0
976.85 0
976.92 0
976.99 0
977.07 0
977.14 0
977.21 0
977.28 0
977.35 0
977.42 0
977.50 0
977.57 0
977.64 0
977.71 0
977.78 0
977.85 0
977.93 0
978.00 0
978.07 0
978.14 0
978.21 0
978.28 0
978.36 0
978.43 0
978.50 0
978.57 0
978.64 0
978.72 0
978.79 0
978.86 0
978.93 0
979.00 0
979.07 0
979.15 0
979.22 0
979.29 0
979.36 0
979.43 0
979.50 0
979.58 0
979.65 0
979.72 0
979.79 0
979.86 0
979.94 0
980.01 0
980.08 0
980.15 0
980.22 0
980.29 0
980.37 0
980.44 0
980.51 0
980.58 0
980.65 0
980.73 0
980.80 0
980.87 0
980.94 0
981.01 0
981.08 0
981.16 0
981.23 0
981.30 0
981.37 0
981.44 0
981.52 0
981.59 0
981.66 0
981.73 0
981.80 0
981.88 0
981.95 0
982.02 0
982.09 0
982.16 0
982.23 0
982.31 0
982.38 0
982.45 0
982.52 0
982.59 0
982.67 0
982.74 0
982.81 0
982.88 0
982.95 0
983.03 0
983.10 0
983.17 0
983.24 0
983.31 0
983.39 0
983.46 0
983.53 0
983.60 0
983.67 0
983.75 0
983.82 0
983.89 0
983.96 0
984.03 0
984.10 0
984.18 0
984.25 0
984.32 0
984.39 0
984.46 0
984.54 0
984.61 0
984.68 0
984.75 0
984.82 0
984.90 0
984.97 0
985.04 0
985.11 0
985.18 0
985.26 0
985.33 0
985.40 0
985.47 0
985.54 0
985.62 0
985.69 0
985.76 0
985.83 0
985.90 0
985.98 0
986.05 0
986.12 0
986.19 0
986.26 0
986.34 0
986.41 0
986.48 0
986.55 0
986.63 0
986.70 0
986.77 0
986.84 0
986.91 0
986.99 0
987.06 0
987.13 0
987.20 0
987.27 0
987.35 0
987.42 0
987.49 0
987.56 0
987.63 0
987.71 0
987.78 0
987.85 0
987.92 0
987.99 0
988.07 0
988.14 0
988.21 0
988.28 0
988.35 0
988.43 0
988.50 0
988.57 0
988.64 0
988.72 0
988.79 0
988.86 0
988.93 1
989.00 1
989.08 1
989.15 1
989.22 1
989.29 1
989.36 2
989.44 2
989.51 2
989.58 2
989.65 1
989.73 1
989.80 1
989.87 1
989.94 0
990.01 0
990.09 0
990.16 0
990.23 0
990.30 0
990.38 0
990.45 0
990.52 0
990.59 0
990.66 0
990.74 0
990.81 0
990.88 0
990.95 0
991.02 0
991.10 0
991.17 0
991.24 0
991.31 0
991.39 0
991.46 0
991.53 0
991.60 0
991.67 0
991.75 0
991.82 0
991.89 0
991.96 0
992.04 0
992.11 0
992.18 0
992.25 0
992.33 0
992.40 0
992.47 0
992.54 1
992.61 1
992.69 1
992.76 1
992.83 1
992.90 1
992.98 1
993.05 1
993.12 1
993.19 1
993.26 1
993.34 1
993.41 1
993.48 1
993.55 1
993.63 1
993.70 1
993.77 1
993.84 1
993.92 1
993.99 0
994.06 0
994.13 0
994.20 0
994.28 0
994.35 0
994.42 0
994.49 0
994.57 0
994.64 0
994.71 0
994.78 0
994.86 0
994.93 0
995.00 0
995.07 0
995.15 0
995.22 0
995.29 0
995.36 0
995.43 0
995.51 0
995.58 0
995.65 1
995.72 1
995.80 1
995.87 1
995.94 1
996.01 1
996.09 1
996.16 1
996.23 1
996.30 0
996.38 0
996.45 0
996.52 0
996.59 0
996.67 0
996.74 0
996.81 0
996.88 0
996.96 0
997.03 0
997.10 0
997.17 0
997.24 0
997.32 0
997.39 0
997.46 0
997.53 0
997.61 0
997.68 0
997.75 0
997.82 0
997.90 0
997.97 0
998.04 0
998.11 0
998.19 0
998.26 0
998.33 0
998.40 0
998.48 0
998.55 0
998.62 0
998.69 0
998.77 0
998.84 0
998.91 0
998.98 0
999.06 0
999.13 0
999.20 0
999.27 0
999.35 0
999.42 0
999.49 0
999.56 0
999.64 0
999.71 0
999.78 0
999.85 0
999.93 0
1000.00 0
1000.07 0
1000.14 0
1000.22 0
1000.29 0
1000.36 0
1000.43 0
1000.51 0
1000.58 0
1000.65 0
1000.72 0
1000.80 0
1000.87 0
1000.94 0
1001.02 0
1001.09 0
1001.16 0
1001.23 0
1001.31 0
1001.38 0
1001.45 0
1001.52 0
1001.60 0
1001.67 0
1001.74 0
1001.81 0
1001.89 0
1001.96 0
1002.03 0
1002.10 0
1002.18 0
1002.25 0
1002.32 0
1002.39 0
1002.47 0
1002.54 0
1002.61 0
1002.68 0
1002.76 0
1002.83 0
1002.90 0
1002.98 0
1003.05 0
1003.12 0
1003.19 1
1003.27 1
1003.34 1
1003.41 1
1003.48 1
1003.56 1
1003.63 1
1003.70 1
1003.77 1
1003.85 0
1003.92 0
1003.99 0
1004.07 0
1004.14 0
1004.21 0
1004.28 0
1004.36 0
1004.43 0
1004.50 0
1004.57 0
1004.65 1
1004.72 1
1004.79 1
1004.87 1
1004.94 1
1005.01 1
1005.08 1
1005.16 1
1005.23 1
1005.30 1
1005.37 1
1005.45 1
1005.52 1
1005.59 1
1005.67 1
1005.74 1
1005.81 1
1005.88 1
1005.96 1
1006.03 1
1006.10 1
1006.17 1
1006.25 1
1006.32 2
1006.39 2
1006.47 2
1006.54 3
1006.61 3
1006.68 3
1006.76 3
1006.83 3
1006.90 3
1006.97 3
1007.05 3
1007.12 3
1007.19 3
1007.27 3
1007.34 3
1007.41 3
1007.48 3
1007.56 3
1007.63 3
1007.70 3
1007.78 3
1007.85 2
1007.92 2
1007.99 2
1008.07 2
1008.14 1
1008.21 1
1008.29 1
1008.36 1
1008.43 2
1008.50 2
1008.58 2
1008.65 2
1008.72 2
1008.80 1
1008.87 1
1008.94 1
1009.01 1
1009.09 1
1009.16 1
1009.23 1
1009.31 1
1009.38 1
1009.45 0
1009.52 0
1009.60 0
1009.67 0
1009.74 0
1009.82 0
1009.89 0
1009.96 0
1010.03 0
1010.11 0
1010.18 0
1010.25 0
1010.33 0
1010.40 0
1010.47 0
1010.54 0
1010.62 0
1010.69 1
1010.76 1
1010.84 1
1010.91 1
1010.98 1
1011.06 1
1011.13 2
1011.20 2
1011.27 2
1011.35 1
1011.42 1
1011.49 1
1011.57 1
1011.64 0
1011.71 0
1011.78 0
1011.86 0
1011.93 0
1012.00 0
1012.08 0
1012.15 0
1012.22 0
1012.30 0
1012.37 0
1012.44 0
1012.51 0
1012.59 0
1012.66 0
1012.73 0
1012.81 0
1012.88 0
1012.95 0
1013.03 0
1013.10 0
1013.17 0
1013.24 0
1013.32 0
1013.39 0
1013.46 0
1013.54 0
1013.61 0
1013.68 0
1013.76 0
1013.83 0
1013.90 0
1013.97 0
1014.05 0
1014.12 0
1014.19 1
1014.27 1
1014.34 1
1014.41 1
1014.49 1
1014.56 1
1014.63 1
1014.71 1
1014.78 1
1014.85 1
1014.92 0
1015.00 0
1015.07 0
1015.14 0
1015.22 0
1015.29 0
1015.36 0
1015.44 0
1015.51 0
1015.58 0
1015.66 0
1015.73 0
1015.80 1
1015.87 1
1015.95 1
1016.02 1
1016.09 1
1016.17 1
1016.24 1
1016.31 1
1016.39 0
1016.46 0
1016.53 0
1016.61 0
1016.68 0
1016.75 0
1016.83 0
1016.90 0
1016.97 0
1017.04 1
1017.12 1
1017.19 1
1017.26 1
1017.34 1
1017.41 1
1017.48 1
1017.56 0
1017.63 0
1017.70 0
1017.78 0
1017.85 0
1017.92 0
1018.00 0
1018.07 1
1018.14 1
1018.22 1
1018.29 1
1018.36 1
1018.44 1
1018.51 1
1018.58 1
1018.65 0
1018.73 0
1018.80 0
1018.87 0
1018.95 0
1019.02 0
1019.09 0
1019.17 0
1019.24 0
1019.31 0
1019.39 0
1019.46 0
1019.53 0
1019.61 0
1019.68 0
1019.75 0
1019.83 0
1019.90 0
1019.97 0
1020.05 1
1020.12 1
1020.19 1
1020.27 1
1020.34 1
1020.41 2
1020.49 2
1020.56 2
1020.63 2
1020.71 2
1020.78 2
1020.85 2
1020.93 2
1021.00 2
1021.07 1
1021.15 1
1021.22 1
1021.29 0
1021.37 0
1021.44 0
1021.51 0
1021.59 0
1021.66 0
1021.73 0
1021.81 0
1021.88 0
1021.95 0
1022.03 1
1022.10 1
1022.17 2
1022.25 2
1022.32 2
1022.39 3
1022.47 3
1022.54 3
1022.61 3
1022.69 3
1022.76 3
1022.83 2
1022.91 2
1022.98 2
1023.05 3
1023.13 3
1023.20 3
1023.27 3
1023.35 3
1023.42 3
1023.49 3
1023.57 3
1023.64 3
1023.71 3
1023.79 3
1023.86 2
1023.93 2
1024.01 2
1024.08 1
1024.15 1
1024.23 1
1024.30 0
1024.37 0
1024.45 0
1024.52 0
1024.59 0
1024.67 1
1024.74 1
1024.81 1
1024.89 1
1024.96 1
1025.03 1
1025.11 1
1025.18 1
1025.25 1
1025.33 1
1025.40 1
1025.47 1
1025.55 1
1025.62 1
1025.70 0
1025.77 0
1025.84 0
1025.92 0
1025.99 0
1026.06 0
1026.14 0
1026.21 0
1026.28 0
1026.36 0
1026.43 1
1026.50 2
1026.58 2
1026.65 3
1026.72 3
1026.80 4
1026.87 4
1026.94 4
1027.02 4
1027.09 4
1027.17 4
1027.24 4
1027.31 4
1027.39 4
1027.46 4
1027.53 3
1027.61 3
1027.68 2
1027.75 2
1027.83 1
1027.90 1
1027.97 1
1028.05 1
1028.12 1
1028.19 1
1028.27 2
1028.34 2
1028.42 3
1028.49 3
1028.56 3
1028.64 4
1028.71 4
1028.78 4
1028.86 4
1028.93 4
1029.00 3
1029.08 3
1029.15 2
1029.22 2
1029.30 1
1029.37 1
1029.45 1
1029.52 1
1029.59 1
1029.67 1
1029.74 2
1029.81 2
1029.89 2
1029.96 3
1030.03 3
1030.11 3
1030.18 2
1030.26 2
1030.33 2
1030.40 1
1030.48 1
1030.55 1
1030.62 1
1030.70 1
1030.77 1
1030.84 1
1030.92 2
1030.99 2
1031.07 2
1031.14 3
1031.21 3
1031.29 3
1031.36 3
1031.43 3
1031.51 3
1031.58 3
1031.65 3
1031.73 2
1031.80 2
1031.88 2
1031.95 2
1032.02 2
1032.10 2
1032.17 2
1032.24 2
1032.32 3
1032.39 4
1032.47 4
1032.54 5
1032.61 5
1032.69 5
1032.76 4
1032.83 4
1032.91 4
1032.98 4
1033.05 4
1033.13 4
1033.20 4
1033.28 4
1033.35 4
1033.42 3
1033.50 2
1033.57 2
1033.64 2
1033.72 2
1033.79 3
1033.87 4
1033.94 5
1034.01 6
1034.09 7
1034.16 7
1034.23 7
1034.31 7
1034.38 6
1034.46 5
1034.53 5
1034.60 5
1034.68 5
1034.75 5
1034.82 5
1034.90 5
1034.97 5
1035.05 5
1035.12 5
1035.19 5
1035.27 5
1035.34 6
1035.42 6
1035.49 6
1035.56 6
1035.64 6
1035.71 6
1035.78 6
1035.86 6
1035.93 5
1036.01 5
1036.08 5
1036.15 5
1036.23 5
1036.30 4
1036.38 4
1036.45 4
1036.52 4
1036.60 4
1036.67 4
1036.74 4
1036.82 4
1036.89 4
1036.97 4
1037.04 5
1037.11 5
1037.19 5
1037.26 5
1037.34 5
1037.41 5
1037.48 5
1037.56 6
1037.63 6
1037.70 6
1037.78 7
1037.85 7
1037.93 7
1038.00 7
1038.07 6
1038.15 6
1038.22 6
1038.30 6
1038.37 6
1038.44 6
1038.52 5
1038.59 5
1038.67 4
1038.74 4
1038.81 4
1038.89 3
1038.96 3
1039.04 3
1039.11 2
1039.18 2
1039.26 1
1039.33 1
1039.40 1
1039.48 1
1039.55 1
1039.63 1
1039.70 1
1039.77 1
1039.85 1
1039.92 1
1040.00 2
1040.07 2
1040.14 3
1040.22 3
1040.29 3
1040.37 3
1040.44 3
1040.51 3
1040.59 3
1040.66 3
1040.74 2
1040.81 2
1040.88 2
1040.96 3
1041.03 3
1041.11 3
1041.18 4
1041.25 4
1041.33 5
1041.40 5
1041.48 6
1041.55 6
1041.62 7
1041.70 8
1041.77 9
1041.85 10
1041.92 11
1041.99 12
1042.07 14
1042.14 15
1042.22 16
1042.29 16
1042.37 16
1042.44 16
1042.51 16
1042.59 15
1042.66 15
1042.74 15
1042.81 15
1042.88 15
1042.96 15
1043.03 16
1043.11 17
1043.18 18
1043.25 19
1043.33 19
1043.40 19
1043.48 19
1043.55 18
1043.62 17
1043.70 16
1043.77 15
1043.85 14
1043.92 13
1044.00 13
1044.07 13
1044.14 13
1044.22 13
1044.29 13
1044.37 13
1044.44 13
1044.51 13
1044.59 12
1044.66 12
1044.74 12
1044.81 12
1044.88 11
1044.96 11
1045.03 10
1045.11 10
1045.18 9
1045.26 9
1045.33 9
1045.40 8
1045.48 8
1045.55 8
1045.63 7
1045.70 7
1045.77 7
1045.85 6
1045.92 6
1046.00 6
1046.07 6
1046.15 7
1046.22 7
1046.29 7
1046.37 7
1046.44 7
1046.52 6
1046.59 6
1046.66 6
1046.74 6
1046.81 7
1046.89 7
1046.96 8
1047.04 8
1047.11 9
1047.18 9
1047.26 9
1047.33 8
1047.41 8
1047.48 8
1047.56 7
1047.63 7
1047.70 7
1047.78 7
1047.85 7
1047.93 7
1048.00 7
1048.08 7
1048.15 6
1048.22 6
1048.30 6
1048.37 6
1048.45 6
1048.52 6
1048.60 7
1048.67 7
1048.74 8
1048.82 9
1048.89 9
1048.97 9
1049.04 9
1049.12 8
1049.19 7
1049.26 7
1049.34 6
1049.41 6
1049.49 7
1049.56 8
1049.64 9
1049.71 10
1049.78 11
1049.86 11
1049.93 12
1050.01 12
1050.08 11
1050.16 11
1050.23 11
1050.30 11
1050.38 11
1050.45 11
1050.53 11
1050.60 12
1050.68 12
1050.75 12
1050.82 12
1050.90 12
1050.97 12
1051.05 12
1051.12 12
1051.20 13
1051.27 13
1051.35 14
1051.42 14
1051.49 13
1051.57 12
1051.64 11
1051.72 11
1051.79 11
1051.87 11
1051.94 11
1052.01 12
1052.09 12
1052.16 12
1052.24 12
1052.31 11
1052.39 10
1052.46 9
1052.54 8
1052.61 7
1052.68 7
1052.76 6
1052.83 6
1052.91 6
1052.98 5
1053.06 5
1053.13 5
1053.21 5
1053.28 6
1053.35 6
1053.43 6
1053.50 6
1053.58 7
1053.65 7
1053.73 7
1053.80 8
1053.88 8
1053.95 9
1054.02 9
1054.10 9
1054.17 9
1054.25 9
1054.32 8
1054.40 7
1054.47 7
1054.55 6
1054.62 5
1054.70 4
1054.77 4
1054.84 4
1054.92 4
1054.99 4
1055.07 4
1055.14 5
1055.22 5
1055.29 5
1055.37 6
1055.44 6
1055.51 6
1055.59 6
1055.66 6
1055.74 6
1055.81 5
1055.89 5
1055.96 5
1056.04 5
1056.11 5
1056.19 5
1056.26 5
1056.33 5
1056.41 4
1056.48 3
1056.56 2
1056.63 1
1056.71 0
1056.78 0
1056.86 0
1056.93 0
1057.01 0
1057.08 1
1057.15 1
1057.23 1
1057.30 1
1057.38 2
1057.45 2
1057.53 2
1057.60 3
1057.68 3
1057.75 3
1057.83 2
1057.90 2
1057.98 1
1058.05 0
1058.12 0
1058.20 0
1058.27 0
1058.35 0
1058.42 0
1058.50 0
1058.57 0
1058.65 0
1058.72 1
1058.80 2
1058.87 2
1058.95 3
1059.02 3
1059.09 3
1059.17 3
1059.24 2
1059.32 2
1059.39 2
1059.47 3
1059.54 3
1059.62 4
1059.69 5
1059.77 6
1059.84 7
1059.92 7
1059.99 8
1060.07 8
1060.14 8
1060.21 8
1060.29 8
1060.36 8
1060.44 8
1060.51 8
1060.59 7
1060.66 6
1060.74 6
1060.81 5
1060.89 4
1060.96 3
1061.04 3
1061.11 3
1061.19 3
1061.26 3
1061.34 4
1061.41 5
1061.49 6
1061.56 7
1061.63 7
1061.71 8
1061.78 8
1061.86 7
1061.93 7
1062.01 6
1062.08 6
1062.16 6
1062.23 5
1062.31 5
1062.38 6
1062.46 6
1062.53 7
1062.61 8
1062.68 9
1062.76 10
1062.83 11
1062.91 12
1062.98 13
1063.06 14
1063.13 14
1063.20 15
1063.28 14
1063.35 14
1063.43 13
1063.50 12
1063.58 11
1063.65 10
1063.73 9
1063.80 9
1063.88 8
1063.95 8
1064.03 9
1064.10 9
1064.18 10
1064.25 11
1064.33 11
1064.40 12
1064.48 12
1064.55 12
1064.63 13
1064.70 13
1064.78 14
1064.85 14
1064.93 15
1065.00 15
1065.08 15
1065.15 14
1065.23 14
1065.30 14
1065.37 14
1065.45 14
1065.52 14
1065.60 14
1065.67 15
1065.75 15
1065.82 15
1065.90 14
1065.97 14
1066.05 14
1066.12 14
1066.20 14
1066.27 14
1066.35 14
1066.42 15
1066.50 16
1066.57 17
1066.65 17
1066.72 18
1066.80 19
1066.87 19
1066.95 19
1067.02 19
1067.10 18
1067.17 18
1067.25 18
1067.32 17
1067.40 17
1067.47 17
1067.55 16
1067.62 16
1067.70 16
1067.77 15
1067.85 15
1067.92 15
1068.00 14
1068.07 14
1068.15 14
1068.22 14
1068.30 13
1068.37 13
1068.45 12
1068.52 12
1068.60 12
1068.67 12
1068.75 12
1068.82 12
1068.90 12
1068.97 12
1069.05 12
1069.12 13
1069.20 13
1069.27 13
1069.35 13
1069.42 12
1069.50 12
1069.57 12
1069.65 11
1069.72 11
1069.80 11
1069.87 10
1069.95 10
1070.02 9
1070.10 9
1070.17 8
1070.25 8
1070.32 9
1070.40 9
1070.47 10
1070.55 11
1070.62 11
1070.70 11
1070.77 11
1070.85 11
1070.92 10
1071.00 10
1071.07 9
1071.15 8
1071.22 7
1071.30 6
1071.37 5
1071.45 4
1071.52 3
1071.60 3
1071.67 3
1071.75 3
1071.82 3
1071.90 3
1071.97 3
1072.05 4
1072.12 5
1072.20 6
1072.27 7
1072.35 8
1072.42 8
1072.50 8
1072.57 8
1072.65 7
1072.72 6
1072.80 5
1072.88 4
1072.95 3
1073.03 3
1073.10 3
1073.18 4
1073.25 4
1073.33 5
1073.40 6
1073.48 6
1073.55 6
1073.63 5
1073.70 4
1073.78 3
1073.85 3
1073.93 2
1074.00 1
1074.08 1
1074.15 2
1074.23 2
1074.30 3
1074.38 4
1074.45 5
1074.53 6
1074.60 6
1074.68 6
1074.75 5
1074.83 4
1074.90 4
1074.98 4
1075.06 5
1075.13 7
1075.21 9
1075.28 11
1075.36 13
1075.43 15
1075.51 16
1075.58 16
1075.66 15
1075.73 14
1075.81 12
1075.88 10
1075.96 9
1076.03 7
1076.11 7
1076.18 6
1076.26 7
1076.33 7
1076.41 8
1076.48 9
1076.56 10
1076.64 12
1076.71 13
1076.79 15
1076.86 16
1076.94 17
1077.01 17
1077.09 17
1077.16 17
1077.24 17
1077.31 17
1077.39 17
1077.46 17
1077.54 17
1077.61 18
1077.69 19
1077.76 20
1077.84 20
1077.92 21
1077.99 20
1078.07 20
1078.14 19
1078.22 17
1078.29 16
1078.37 15
1078.44 14
1078.52 14
1078.59 15
1078.67 15
1078.74 16
1078.82 17
1078.89 17
1078.97 18
1079.04 18
1079.12 18
1079.20 17
1079.27 17
1079.35 17
1079.42 17
1079.50 16
1079.57 16
1079.65 15
1079.72 16
1079.80 16
1079.87 17
1079.95 18
1080.02 18
1080.10 19
1080.18 19
1080.25 19
1080.33 18
1080.40 18
1080.48 17
1080.55 17
1080.63 18
1080.70 18
1080.78 18
1080.85 17
1080.93 17
1081.00 17
1081.08 16
1081.16 16
1081.23 17
1081.31 18
1081.38 20
1081.46 22
1081.53 24
1081.61 26
1081.68 27
1081.76 28
1081.83 28
1081.91 27
1081.99 26
1082.06 24
1082.14 22
1082.21 19
1082.29 17
1082.36 15
1082.44 13
1082.51 12
1082.59 11
1082.66 10
1082.74 9
1082.82 9
1082.89 9
1082.97 9
1083.04 9
1083.12 9
1083.19 10
1083.27 10
1083.34 10
1083.42 10
1083.50 10
1083.57 10
1083.65 9
1083.72 9
1083.80 9
1083.87 8
1083.95 8
1084.02 8
1084.10 7
1084.17 7
1084.25 7
1084.33 7
1084.40 7
1084.48 7
1084.55 7
1084.63 6
1084.70 6
1084.78 6
1084.85 6
1084.93 6
1085.01 5
1085.08 5
1085.16 5
1085.23 4
1085.31 3
1085.38 2
1085.46 1
1085.53 0
1085.61 0
1085.69 0
1085.76 0
1085.84 0
1085.91 0
1085.99 0
1086.06 0
1086.14 0
1086.22 0
1086.29 1
1086.37 1
1086.44 1
1086.52 2
1086.59 2
1086.67 2
1086.74 2
1086.82 2
1086.90 2
1086.97 2
1087.05 2
1087.12 2
1087.20 2
1087.27 1
1087.35 1
1087.43 0
1087.50 0
1087.58 0
1087.65 0
1087.73 0
1087.80 0
1087.88 0
1087.95 1
1088.03 1
1088.11 2
1088.18 2
1088.26 2
1088.33 2
1088.41 2
1088.48 2
1088.56 2
1088.64 2
1088.71 1
1088.79 1
1088.86 1
1088.94 1
1089.01 1
1089.09 1
1089.17 1
1089.24 1
1089.32 2
1089.39 2
1089.47 3
1089.54 4
1089.62 5
1089.70 6
1089.77 7
1089.85 8
1089.92 9
1090.00 10
1090.07 11
1090.15 12
1090.23 13
1090.30 13
1090.38 14
1090.45 14
1090.53 14
1090.60 13
1090.68 13
1090.76 13
1090.83 13
1090.91 14
1090.98 15
1091.06 17
1091.13 18
1091.21 20
1091.29 20
1091.36 20
1091.44 20
1091.51 19
1091.59 18
1091.67 18
1091.74 17
1091.82 17
1091.89 17
1091.97 18
1092.04 19
1092.12 20
1092.20 21
1092.27 22
1092.35 22
1092.42 23
1092.50 23
1092.57 23
1092.65 22
1092.73 21
1092.80 21
1092.88 20
1092.95 19
1093.03 18
1093.11 17
1093.18 17
1093.26 16
1093.33 17
1093.41 17
1093.48 18
1093.56 19
1093.64 20
1093.71 20
1093.79 21
1093.86 21
1093.94 21
1094.02 21
1094.09 21
1094.17 20
1094.24 20
1094.32 19
1094.40 19
1094.47 18
1094.55 19
1094.62 20
1094.70 21
1094.77 23
1094.85 25
1094.93 27
1095.00 29
1095.08 31
1095.15 33
1095.23 35
1095.31 37
1095.38 38
1095.46 40
1095.53 42
1095.61 44
1095.69 45
1095.76 47
1095.84 48
1095.91 49
1095.99 51
1096.07 52
1096.14 52
1096.22 52
1096.29 52
1096.37 51
1096.45 50
1096.52 48
1096.60 47
1096.67 46
1096.75 44
1096.83 43
1096.90 43
1096.98 43
1097.05 43
1097.13 44
1097.20 45
1097.28 47
1097.36 48
1097.43 49
1097.51 50
1097.58 50
1097.66 49
1097.74 47
1097.81 45
1097.89 43
1097.96 41
1098.04 39
1098.12 37
1098.19 36
1098.27 35
1098.34 34
1098.42 32
1098.50 30
1098.57 28
1098.65 26
1098.73 24
1098.80 23
1098.88 22
1098.95 21
1099.03 21
1099.11 21
1099.18 21
1099.26 20
1099.33 20
1099.41 19
1099.49 19
1099.56 18
1099.64 17
1099.71 16
1099.79 15
1099.87 14
1099.94 13
1100.02 12
1100.09 11
1100.17 10
1100.25 10
1100.32 10
1100.40 10
1100.47 10
1100.55 10
1100.63 9
1100.70 9
1100.78 9
1100.86 8
1100.93 7
1101.01 7
1101.08 6
1101.16 5
1101.24 5
1101.31 4
1101.39 4
1101.46 5
1101.54 5
1101.62 6
1101.69 6
1101.77 7
1101.84 7
1101.92 6
1102.00 6
1102.07 6
1102.15 6
1102.23 6
1102.30 7
1102.38 8
1102.45 9
1102.53 10
1102.61 11
1102.68 11
1102.76 12
1102.83 12
1102.91 11
1102.99 10
1103.06 9
1103.14 8
1103.22 7
1103.29 7
1103.37 6
1103.44 7
1103.52 7
1103.60 8
1103.67 8
1103.75 8
1103.83 9
1103.90 8
1103.98 8
1104.05 8
1104.13 9
1104.21 9
1104.28 11
1104.36 12
1104.44 13
1104.51 14
1104.59 15
1104.66 15
1104.74 15
1104.82 15
1104.89 15
1104.97 15
1105.05 15
1105.12 16
1105.20 16
1105.27 17
1105.35 18
1105.43 20
1105.50 22
1105.58 24
1105.66 26
1105.73 28
1105.81 29
1105.88 29
1105.96 28
1106.04 27
1106.11 26
1106.19 25
1106.27 24
1106.34 25
1106.42 25
1106.49 26
1106.57 27
1106.65 27
1106.72 28
1106.80 28
1106.88 28
1106.95 30
1107.03 31
1107.10 33
1107.18 35
1107.26 36
1107.33 37
1107.41 37
1107.49 36
1107.56 35
1107.64 33
1107.72 32
1107.79 31
1107.87 30
1107.94 30
1108.02 29
1108.10 29
1108.17 28
1108.25 27
1108.33 25
1108.40 24
1108.48 22
1108.56 20
1108.63 19
1108.71 18
1108.78 17
1108.86 17
1108.94 18
1109.01 18
1109.09 20
1109.17 21
1109.24 22
1109.32 23
1109.40 23
1109.47 23
1109.55 23
1109.62 22
1109.70 22
1109.78 22
1109.85 22
1109.93 22
1110.01 22
1110.08 21
1110.16 21
1110.24 20
1110.31 19
1110.39 17
1110.47 16
1110.54 15
1110.62 15
1110.69 15
1110.77 15
1110.85 15
1110.92 16
1111.00 17
1111.08 17
1111.15 18
1111.23 18
1111.31 18
1111.38 17
1111.46 17
1111.54 16
1111.61 16
1111.69 17
1111.77 18
1111.84 20
1111.92 23
1111.99 26
1112.07 28
1112.15 30
1112.22 31
1112.30 31
1112.38 31
1112.45 30
1112.53 28
1112.61 27
1112.68 26
1112.76 25
1112.84 25
1112.91 25
1112.99 26
1113.07 27
1113.14 28
1113.22 29
1113.30 30
1113.37 29
1113.45 29
1113.53 28
1113.60 28
1113.68 28
1113.76 29
1113.83 29
1113.91 30
1113.98 30
1114.06 30
1114.14 30
1114.21 29
1114.29 29
1114.37 30
1114.44 31
1114.52 32
1114.60 34
1114.67 35
1114.75 37
1114.83 37
1114.90 38
1114.98 38
1115.06 38
1115.13 37
1115.21 37
1115.29 37
1115.36 36
1115.44 34
1115.52 32
1115.59 30
1115.67 28
1115.75 26
1115.82 26
1115.90 26
1115.98 28
1116.05 31
1116.13 34
1116.21 37
1116.28 39
1116.36 41
1116.44 42
1116.51 43
1116.59 42
1116.67 41
1116.74 39
1116.82 36
1116.90 34
1116.97 31
1117.05 29
1117.13 28
1117.20 27
1117.28 26
1117.36 26
1117.43 26
1117.51 27
1117.59 28
1117.66 29
1117.74 31
1117.82 32
1117.89 34
1117.97 36
1118.05 37
1118.12 38
1118.20 38
1118.28 37
1118.35 35
1118.43 33
1118.51 31
1118.58 30
1118.66 29
1118.74 29
1118.81 29
1118.89 30
1118.97 30
1119.04 30
1119.12 29
1119.20 29
1119.27 28
1119.35 27
1119.43 26
1119.50 25
1119.58 25
1119.66 24
1119.73 24
1119.81 24
1119.89 25
1119.96 26
1120.04 26
1120.12 27
1120.19 27
1120.27 27
1120.35 26
1120.43 25
1120.50 23
1120.58 21
1120.66 20
1120.73 20
1120.81 21
1120.89 23
1120.96 25
1121.04 28
1121.12 30
1121.19 32
1121.27 32
1121.35 30
1121.42 28
1121.50 25
1121.58 23
1121.65 21
1121.73 21
1121.81 21
1121.88 21
1121.96 21
1122.04 20
1122.11 19
1122.19 18
1122.27 16
1122.35 14
1122.42 12
1122.50 11
1122.58 10
1122.65 10
1122.73 11
1122.81 12
1122.88 13
1122.96 14
1123.04 14
1123.11 14
1123.19 15
1123.27 15
1123.34 15
1123.42 14
1123.50 14
1123.58 13
1123.65 11
1123.73 10
1123.81 9
1123.88 7
1123.96 6
1124.04 5
1124.11 5
1124.19 4
1124.27 3
1124.34 2
1124.42 2
1124.50 1
1124.58 0
1124.65 0
1124.73 0
1124.81 0
1124.88 1
1124.96 1
1125.04 1
1125.11 1
1125.19 1
1125.27 0
1125.34 0
1125.42 0
1125.50 0
1125.58 0
1125.65 0
1125.73 0
1125.81 1
1125.88 2
1125.96 4
1126.04 5
1126.11 6
1126.19 7
1126.27 8
1126.35 8
1126.42 8
1126.50 7
1126.58 6
1126.65 5
1126.73 4
1126.81 2
1126.88 1
1126.96 1
1127.04 1
1127.12 1
1127.19 2
1127.27 4
1127.35 5
1127.42 6
1127.50 6
1127.58 5
1127.65 5
1127.73 4
1127.81 3
1127.89 2
1127.96 1
1128.04 1
1128.12 1
1128.19 1
1128.27 1
1128.35 2
1128.42 2
1128.50 3
1128.58 4
1128.66 5
1128.73 6
1128.81 8
1128.89 9
1128.96 11
1129.04 12
1129.12 13
1129.20 13
1129.27 13
1129.35 12
1129.43 12
1129.50 12
1129.58 12
1129.66 13
1129.74 13
1129.81 14
1129.89 15
1129.97 15
1130.04 15
1130.12 15
1130.20 14
1130.27 13
1130.35 12
1130.43 11
1130.51 10
1130.58 10
1130.66 9
1130.74 9
1130.81 9
1130.89 10
1130.97 10
1131.05 11
1131.12 11
1131.20 12
1131.28 13
1131.35 14
1131.43 15
1131.51 16
1131.59 18
1131.66 19
1131.74 20
1131.82 21
1131.89 22
1131.97 22
1132.05 22
1132.13 22
1132.20 21
1132.28 21
1132.36 20
1132.44 19
1132.51 19
1132.59 19
1132.67 19
1132.74 20
1132.82 20
1132.90 21
1132.98 23
1133.05 24
1133.13 25
1133.21 25
1133.28 26
1133.36 26
1133.44 26
1133.52 27
1133.59 28
1133.67 29
1133.75 31
1133.83 32
1133.90 34
1133.98 35
1134.06 36
1134.13 36
1134.21 37
1134.29 37
1134.37 38
1134.44 40
1134.52 44
1134.60 49
1134.67 55
1134.75 62
1134.83 69
1134.91 76
1134.98 81
1135.06 85
1135.14 87
1135.22 87
1135.29 86
1135.37 85
1135.45 84
1135.53 83
1135.60 83
1135.68 84
1135.76 86
1135.83 88
1135.91 90
1135.99 92
1136.07 93
1136.14 94
1136.22 95
1136.30 94
1136.38 93
1136.45 92
1136.53 90
1136.61 88
1136.68 86
1136.76 85
1136.84 84
1136.92 83
1136.99 83
1137.07 83
1137.15 82
1137.23 81
1137.30 79
1137.38 77
1137.46 74
1137.54 71
1137.61 68
1137.69 66
1137.77 63
1137.85 61
1137.92 60
1138.00 58
1138.08 56
1138.15 55
1138.23 54
1138.31 54
1138.39 53
1138.46 53
1138.54 52
1138.62 50
1138.70 49
1138.77 47
1138.85 45
1138.93 43
1139.01 41
1139.08 40
1139.16 38
1139.24 37
1139.32 36
1139.39 34
1139.47 32
1139.55 29
1139.63 27
1139.70 25
1139.78 23
1139.86 22
1139.94 22
1140.01 22
1140.09 23
1140.17 24
1140.25 24
1140.32 24
1140.40 24
1140.48 24
1140.55 23
1140.63 22
1140.71 21
1140.79 20
1140.86 20
1140.94 20
1141.02 20
1141.10 20
1141.17 21
1141.25 21
1141.33 21
1141.41 21
1141.48 20
1141.56 20
1141.64 20
1141.72 20
1141.79 20
1141.87 20
1141.95 19
1142.03 19
1142.10 19
1142.18 18
1142.26 17
1142.34 16
1142.42 14
1142.49 12
1142.57 10
1142.65 9
1142.73 8
1142.80 8
1142.88 8
1142.96 9
1143.04 10
1143.11 11
1143.19 12
1143.27 12
1143.35 11
1143.42 9
1143.50 7
1143.58 5
1143.66 4
1143.73 3
1143.81 3
1143.89 4
1143.97 4
1144.04 5
1144.12 6
1144.20 7
1144.28 6
1144.35 6
1144.43 5
1144.51 4
1144.59 3
1144.66 3
1144.74 4
1144.82 6
1144.90 7
1144.98 9
1145.05 10
1145.13 10
1145.21 9
1145.29 8
1145.36 5
1145.44 3
1145.52 1
1145.60 0
1145.67 0
1145.75 0
1145.83 0
1145.91 0
1145.98 0
1146.06 0
1146.14 0
1146.22 0
1146.29 1
1146.37 2
1146.45 4
1146.53 7
1146.61 9
1146.68 11
1146.76 13
1146.84 15
1146.92 16
1146.99 18
1147.07 19
1147.15 20
1147.23 22
1147.30 23
1147.38 25
1147.46 26
1147.54 27
1147.62 27
1147.69 27
1147.77 25
1147.85 24
1147.93 22
1148.00 20
1148.08 18
1148.16 17
1148.24 17
1148.32 18
1148.39 19
1148.47 21
1148.55 23
1148.63 24
1148.70 26
1148.78 27
1148.86 28
1148.94 28
1149.01 29
1149.09 30
1149.17 31
1149.25 33
1149.33 33
1149.40 34
1149.48 34
1149.56 34
1149.64 33
1149.71 33
1149.79 32
1149.87 33
1149.95 34
1150.03 36
1150.10 40
1150.18 44
1150.26 48
1150.34 53
1150.41 56
1150.49 59
1150.57 61
1150.65 62
1150.73 63
1150.80 64
1150.88 64
1150.96 63
1151.04 62
1151.12 60
1151.19 58
1151.27 56
1151.35 55
1151.43 54
1151.50 55
1151.58 56
1151.66 57
1151.74 59
1151.82 60
1151.89 62
1151.97 63
1152.05 65
1152.13 68
1152.21 71
1152.28 75
1152.36 79
1152.44 83
1152.52 87
1152.59 90
1152.67 93
1152.75 95
1152.83 97
1152.91 98
1152.98 99
1153.06 99
1153.14 99
1153.22 97
1153.30 94
1153.37 91
1153.45 88
1153.53 85
1153.61 82
1153.68 79
1153.76 77
1153.84 76
1153.92 75
1154.00 74
1154.07 72
1154.15 71
1154.23 69
1154.31 66
1154.39 63
1154.46 60
1154.54 56
1154.62 53
1154.70 50
1154.78 48
1154.85 47
1154.93 46
1155.01 45
1155.09 45
1155.17 44
1155.24 42
1155.32 40
1155.40 38
1155.48 35
1155.56 33
1155.63 32
1155.71 31
1155.79 31
1155.87 31
1155.95 32
1156.02 32
1156.10 32
1156.18 32
1156.26 32
1156.34 31
1156.41 31
1156.49 32
1156.57 33
1156.65 34
1156.73 36
1156.80 38
1156.88 39
1156.96 40
1157.04 40
1157.12 40
1157.19 38
1157.27 36
1157.35 34
1157.43 32
1157.51 29
1157.58 27
1157.66 24
1157.74 22
1157.82 20
1157.90 18
1157.97 15
1158.05 13
1158.13 10
1158.21 7
1158.29 5
1158.36 4
1158.44 4
1158.52 4
1158.60 5
1158.68 7
1158.75 8
1158.83 10
1158.91 11
1158.99 12
1159.07 12
1159.15 12
1159.22 12
1159.30 12
1159.38 12
1159.46 13
1159.54 13
1159.61 14
1159.69 15
1159.77 15
1159.85 16
1159.93 16
1160.00 17
1160.08 18
1160.16 18
1160.24 19
1160.32 19
1160.40 20
1160.47 20
1160.55 21
1160.63 22
1160.71 23
1160.79 24
1160.86 24
1160.94 24
1161.02 23
1161.10 22
1161.18 20
1161.25 19
1161.33 17
1161.41 16
1161.49 15
1161.57 13
1161.65 11
1161.72 9
1161.80 8
1161.88 7
1161.96 7
1162.04 7
1162.11 8
1162.19 10
1162.27 11
1162.35 12
1162.43 13
1162.51 12
1162.58 12
1162.66 11
1162.74 10
1162.82 9
1162.90 8
1162.98 7
1163.05 7
1163.13 7
1163.21 7
1163.29 8
1163.37 8
1163.44 8
1163.52 7
1163.60 7
1163.68 6
1163.76 5
1163.84 5
1163.91 6
1163.99 8
1164.07 10
1164.15 12
1164.23 14
1164.31 15
1164.38 15
1164.46 15
1164.54 14
1164.62 12
1164.70 10
1164.78 8
1164.85 6
1164.93 3
1165.01 1
1165.09 0
1165.17 0
1165.25 0
1165.32 0
1165.40 0
1165.48 0
1165.56 0
1165.64 1
1165.71 2
1165.79 2
1165.87 2
1165.95 2
1166.03 2
1166.11 2
1166.18 3
1166.26 4
1166.34 5
1166.42 6
1166.50 7
1166.58 8
1166.65 9
1166.73 9
1166.81 10
1166.89 10
1166.97 10
1167.05 11
1167.13 11
1167.20 12
1167.28 12
1167.36 13
1167.44 14
1167.52 15
1167.60 16
1167.67 17
1167.75 17
1167.83 18
1167.91 18
1167.99 19
1168.07 19
1168.14 19
1168.22 19
1168.30 18
1168.38 17
1168.46 16
1168.54 15
1168.61 15
1168.69 15
1168.77 16
1168.85 17
1168.93 19
1169.01 21
1169.09 23
1169.16 25
1169.24 25
1169.32 25
1169.40 24
1169.48 23
1169.56 22
1169.63 21
1169.71 22
1169.79 23
1169.87 25
1169.95 27
1170.03 29
1170.10 31
1170.18 32
1170.26 32
1170.34 32
1170.42 31
1170.50 29
1170.58 28
1170.65 26
1170.73 25
1170.81 23
1170.89 22
1170.97 20
1171.05 19
1171.13 19
1171.20 18
1171.28 19
1171.36 19
1171.44 20
1171.52 21
1171.60 21
1171.67 21
1171.75 20
1171.83 19
1171.91 16
1171.99 14
1172.07 11
1172.15 9
1172.22 8
1172.30 8
1172.38 8
1172.46 9
1172.54 10
1172.62 11
1172.70 11
1172.77 12
1172.85 12
1172.93 14
1173.01 16
1173.09 18
1173.17 21
1173.25 22
1173.32 23
1173.40 23
1173.48 22
1173.56 20
1173.64 19
1173.72 17
1173.80 16
1173.87 15
1173.95 14
1174.03 14
1174.11 13
1174.19 13
1174.27 13
1174.35 14
1174.42 15
1174.50 17
1174.58 18
1174.66 20
1174.74 20
1174.82 20
1174.90 20
1174.97 19
1175.05 17
1175.13 15
1175.21 13
1175.29 11
1175.37 10
1175.45 9
1175.53 9
1175.60 9
1175.68 10
1175.76 11
1175.84 12
1175.92 13
1176.00 13
1176.08 13
1176.15 13
1176.23 14
1176.31 14
1176.39 14
1176.47 15
1176.55 15
1176.63 16
1176.71 16
1176.78 16
1176.86 16
1176.94 16
1177.02 16
1177.10 16
1177.18 17
1177.26 18
1177.34 18
1177.41 19
1177.49 19
1177.57 19
1177.65 18
1177.73 16
1177.81 13
1177.89 11
1177.96 8
1178.04 6
1178.12 4
1178.20 3
1178.28 2
1178.36 2
1178.44 3
1178.52 4
1178.59 6
1178.67 8
1178.75 11
1178.83 14
1178.91 17
1178.99 18
1179.07 19
1179.15 18
1179.22 17
1179.30 16
1179.38 15
1179.46 15
1179.54 15
1179.62 16
1179.70 17
1179.78 18
1179.86 18
1179.93 18
1180.01 17
1180.09 16
1180.17 15
1180.25 13
1180.33 12
1180.41 11
1180.49 10
1180.56 9
1180.64 8
1180.72 6
1180.80 5
1180.88 3
1180.96 2
1181.04 1
1181.12 0
1181.19 1
1181.27 2
1181.35 3
1181.43 4
1181.51 4
1181.59 3
1181.67 1
1181.75 0
1181.83 0
1181.90 0
1181.98 0
1182.06 0
1182.14 0
1182.22 2
1182.30 7
1182.38 12
1182.46 16
1182.54 20
1182.61 22
1182.69 23
1182.77 22
1182.85 20
1182.93 18
1183.01 16
1183.09 15
1183.17 15
1183.25 15
1183.32 16
1183.40 17
1183.48 16
1183.56 14
1183.64 12
1183.72 9
1183.80 7
1183.88 6
1183.96 7
1184.03 10
1184.11 15
1184.19 20
1184.27 26
1184.35 32
1184.43 36
1184.51 40
1184.59 44
1184.67 46
1184.75 48
1184.82 49
1184.90 50
1184.98 50
1185.06 50
1185.14 49
1185.22 48
1185.30 48
1185.38 48
1185.46 48
1185.54 48
1185.61 48
1185.69 48
1185.77 46
1185.85 44
1185.93 42
1186.01 39
1186.09 37
1186.17 35
1186.25 34
1186.33 33
1186.40 32
1186.48 31
1186.56 29
1186.64 28
1186.72 26
1186.80 25
1186.88 25
1186.96 25
1187.04 25
1187.12 24
1187.19 24
1187.27 24
1187.35 24
1187.43 23
1187.51 23
1187.59 23
1187.67 24
1187.75 24
1187.83 25
1187.91 26
1187.98 28
1188.06 29
1188.14 30
1188.22 30
1188.30 30
1188.38 29
1188.46 27
1188.54 25
1188.62 24
1188.70 22
1188.78 23
1188.85 24
1188.93 27
1189.01 31
1189.09 34
1189.17 36
1189.25 37
1189.33 36
1189.41 33
1189.49 30
1189.57 26
1189.65 23
1189.72 20
1189.80 18
1189.88 16
1189.96 15
1190.04 13
1190.12 12
1190.20 11
1190.28 10
1190.36 10
1190.44 10
1190.52 10
1190.60 11
1190.67 12
1190.75 14
1190.83 16
1190.91 19
1190.99 22
1191.07 26
1191.15 30
1191.23 35
1191.31 39
1191.39 43
1191.47 46
1191.55 48
1191.62 49
1191.70 49
1191.78 48
1191.86 47
1191.94 46
1192.02 45
1192.10 45
1192.18 45
1192.26 46
1192.34 46
1192.42 46
1192.50 46
1192.57 45
1192.65 43
1192.73 42
1192.81 40
1192.89 38
1192.97 36
1193.05 34
1193.13 32
1193.21 30
1193.29 29
1193.37 28
1193.45 27
1193.53 26
1193.61 25
1193.68 23
1193.76 20
1193.84 17
1193.92 14
1194.00 11
1194.08 7
1194.16 5
1194.24 3
1194.32 3
1194.40 3
1194.48 4
1194.56 6
1194.64 9
1194.71 11
1194.79 14
1194.87 16
1194.95 18
1195.03 19
1195.11 20
1195.19 19
1195.27 19
1195.35 18
1195.43 17
1195.51 16
1195.59 16
1195.67 16
1195.75 16
1195.83 16
1195.90 16
1195.98 17
1196.06 19
1196.14 20
1196.22 22
1196.30 25
1196.38 27
1196.46 30
1196.54 32
1196.62 34
1196.70 35
1196.78 35
1196.86 34
1196.94 32
1197.02 31
1197.09 29
1197.17 28
1197.25 27
1197.33 27
1197.41 28
1197.49 28
1197.57 28
1197.65 28
1197.73 28
1197.81 27
1197.89 26
1197.97 26
1198.05 26
1198.13 27
1198.21 29
1198.29 31
1198.36 32
1198.44 34
1198.52 35
1198.60 36
1198.68 36
1198.76 36
1198.84 36
1198.92 36
1199.00 35
1199.08 35
1199.16 35
1199.24 35
1199.32 36
1199.40 37
1199.48 38
1199.56 39
1199.64 40
1199.72 41
1199.79 41
1199.87 41
1199.95 41
1200.03 41
1200.11 41
1200.19 41
1200.27 42
1200.35 43
1200.43 43
1200.51 44
1200.59 44
1200.67 45
1200.75 45
1200.83 45
1200.91 45
1200.99 44
1201.07 44
1201.15 44
1201.23 43
1201.30 43
1201.38 42
1201.46 40
1201.54 38
1201.62 36
1201.70 34
1201.78 31
1201.86 29
1201.94 27
1202.02 25
1202.10 23
1202.18 22
1202.26 21
1202.34 20
1202.42 19
1202.50 18
1202.58 18
1202.66 17
1202.74 16
1202.82 15
1202.90 14
1202.98 14
1203.05 14
1203.13 14
1203.21 14
1203.29 16
1203.37 18
1203.45 20
1203.53 23
1203.61 25
1203.69 27
1203.77 28
1203.85 28
1203.93 28
1204.01 28
1204.09 27
1204.17 27
1204.25 27
1204.33 27
1204.41 27
1204.49 27
1204.57 26
1204.65 25
1204.73 24
1204.81 22
1204.89 21
1204.96 19
1205.04 19
1205.12 18
1205.20 19
1205.28 19
1205.36 20
1205.44 20
1205.52 20
1205.60 19
1205.68 18
1205.76 17
1205.84 14
1205.92 11
1206.00 9
1206.08 6
1206.16 3
1206.24 1
1206.32 0
1206.40 0
1206.48 0
1206.56 0
1206.64 0
1206.72 0
1206.80 0
1206.88 0
1206.96 0
1207.04 0
1207.12 2
1207.20 5
1207.28 9
1207.35 13
1207.43 17
1207.51 21
1207.59 24
1207.67 27
1207.75 28
1207.83 30
1207.91 30
1207.99 31
1208.07 31
1208.15 29
1208.23 27
1208.31 24
1208.39 19
1208.47 14
1208.55 10
1208.63 6
1208.71 3
1208.79 2
1208.87 3
1208.95 4
1209.03 6
1209.11 7
1209.19 7
1209.27 6
1209.35 5
1209.43 4
1209.51 3
1209.59 3
1209.67 4
1209.75 4
1209.83 5
1209.91 5
1209.99 5
1210.07 4
1210.15 3
1210.23 2
1210.31 1
1210.39 2
1210.47 3
1210.55 5
1210.63 7
1210.70 9
1210.78 12
1210.86 14
1210.94 17
1211.02 18
1211.10 20
1211.18 20
1211.26 20
1211.34 19
1211.42 19
1211.50 18
1211.58 18
1211.66 18
1211.74 19
1211.82 20
1211.90 22
1211.98 24
1212.06 25
1212.14 26
1212.22 27
1212.30 28
1212.38 30
1212.46 32
1212.54 34
1212.62 36
1212.70 38
1212.78 39
1212.86 39
1212.94 39
1213.02 39
1213.10 38
1213.18 39
1213.26 40
1213.34 41
1213.42 42
1213.50 43
1213.58 42
1213.66 40
1213.74 38
1213.82 36
1213.90 34
1213.98 35
1214.06 36
1214.14 39
1214.22 43
1214.30 46
1214.38 49
1214.46 51
1214.54 53
1214.62 54
1214.70 54
1214.78 54
1214.86 53
1214.94 52
1215.02 51
1215.10 48
1215.18 45
1215.26 42
1215.34 39
1215.42 37
1215.50 36
1215.58 36
1215.66 38
1215.74 40
1215.82 44
1215.90 47
1215.98 50
1216.06 52
1216.14 52
1216.22 51
1216.30 49
1216.38 47
1216.46 44
1216.54 41
1216.62 38
1216.70 36
1216.78 34
1216.86 33
1216.94 32
1217.02 30
1217.10 29
1217.18 29
1217.26 28
1217.34 29
1217.42 30
1217.50 32
1217.58 34
1217.66 36
1217.74 38
1217.82 39
1217.90 40
1217.98 40
1218.06 38
1218.14 37
1218.22 34
1218.30 32
1218.38 30
1218.46 29
1218.54 28
1218.62 29
1218.70 29
1218.78 30
1218.86 31
1218.94 31
1219.02 31
1219.10 31
1219.18 31
1219.26 31
1219.34 31
1219.42 31
1219.50 30
1219.58 29
1219.66 26
1219.74 22
1219.82 17
1219.90 13
1219.98 9
1220.06 7
1220.14 6
1220.22 6
1220.30 6
1220.38 7
1220.46 7
1220.54 8
1220.62 9
1220.70 10
1220.78 12
1220.86 14
1220.94 17
1221.02 20
1221.10 22
1221.18 24
1221.26 25
1221.34 25
1221.42 25
1221.50 24
1221.58 22
1221.66 21
1221.74 19
1221.82 17
1221.91 15
1221.99 15
1222.07 15
1222.15 16
1222.23 17
1222.31 19
1222.39 20
1222.47 20
1222.55 19
1222.63 17
1222.71 15
1222.79 13
1222.87 13
1222.95 14
1223.03 17
1223.11 21
1223.19 26
1223.27 30
1223.35 34
1223.43 35
1223.51 35
1223.59 34
1223.67 32
1223.75 29
1223.83 27
1223.91 26
1223.99 26
1224.07 26
1224.15 27
1224.23 27
1224.31 26
1224.39 26
1224.47 25
1224.55 25
1224.63 25
1224.71 25
1224.79 25
1224.87 25
1224.95 24
1225.03 22
1225.11 20
1225.20 18
1225.28 16
1225.36 15
1225.44 16
1225.52 17
1225.60 19
1225.68 21
1225.76 24
1225.84 27
1225.92 29
1226.00 32
1226.08 35
1226.16 38
1226.24 39
1226.32 40
1226.40 40
1226.48 37
1226.56 34
1226.64 30
1226.72 27
1226.80 24
1226.88 23
1226.96 24
1227.04 27
1227.12 29
1227.20 32
1227.28 34
1227.36 36
1227.44 36
1227.52 36
1227.61 36
1227.69 36
1227.77 36
1227.85 37
1227.93 39
1228.01 40
1228.09 40
1228.17 39
1228.25 37
1228.33 35
1228.41 34
1228.49 32
1228.57 32
1228.65 33
1228.73 35
1228.81 38
1228.89 41
1228.97 44
1229.05 46
1229.13 48
1229.21 49
1229.29 50
1229.37 50
1229.45 50
1229.53 50
1229.62 52
1229.70 54
1229.78 57
1229.86 60
1229.94 63
1230.02 65
1230.10 67
1230.18 67
1230.26 66
1230.34 65
1230.42 63
1230.50 61
1230.58 59
1230.66 58
1230.74 56
1230.82 54
1230.90 53
1230.98 53
1231.06 53
1231.14 54
1231.22 56
1231.30 57
1231.39 58
1231.47 57
1231.55 54
1231.63 50
1231.71 44
1231.79 38
1231.87 31
1231.95 25
1232.03 20
1232.11 16
1232.19 12
1232.27 9
1232.35 7
1232.43 6
1232.51 5
1232.59 4
1232.67 4
1232.75 3
1232.83 2
1232.92 1
1233.00 0
1233.08 0
1233.16 0
1233.24 0
1233.32 0
1233.40 0
1233.48 0
1233.56 4
1233.64 8
1233.72 13
1233.80 17
1233.88 21
1233.96 24
1234.04 27
1234.12 28
1234.20 29
1234.29 28
1234.37 27
1234.45 25
1234.53 23
1234.61 21
1234.69 20
1234.77 19
1234.85 18
1234.93 19
1235.01 19
1235.09 20
1235.17 21
1235.25 22
1235.33 23
1235.41 23
1235.49 23
1235.57 22
1235.66 20
1235.74 19
1235.82 18
1235.90 17
1235.98 16
1236.06 16
1236.14 15
1236.22 14
1236.30 13
1236.38 10
1236.46 8
1236.54 5
1236.62 4
1236.70 3
1236.78 4
1236.87 5
1236.95 8
1237.03 10
1237.11 12
1237.19 14
1237.27 16
1237.35 16
1237.43 17
1237.51 18
1237.59 19
1237.67 20
1237.75 21
1237.83 23
1237.91 24
1238.00 26
1238.08 27
1238.16 28
1238.24 29
1238.32 30
1238.40 30
1238.48 30
1238.56 29
1238.64 27
1238.72 26
1238.80 24
1238.88 23
1238.96 22
1239.04 20
1239.13 19
1239.21 18
1239.29 17
1239.37 16
1239.45 15
1239.53 14
1239.61 14
1239.69 15
1239.77 17
1239.85 18
1239.93 20
1240.01 21
1240.09 22
1240.18 22
1240.26 23
1240.34 23
1240.42 24
1240.50 25
1240.58 26
1240.66 27
1240.74 28
1240.82 28
1240.90 28
1240.98 28
1241.06 28
1241.14 29
1241.23 31
1241.31 33
1241.39 36
1241.47 38
1241.55 40
1241.63 40
1241.71 40
1241.79 38
1241.87 35
1241.95 31
1242.03 27
1242.11 24
1242.20 22
1242.28 22
1242.36 23
1242.44 26
1242.52 30
1242.60 34
1242.68 38
1242.76 40
1242.84 41
1242.92 41
1243.00 40
1243.09 38
1243.17 37
1243.25 36
1243.33 37
1243.41 38
1243.49 40
1243.57 43
1243.65 45
1243.73 46
1243.81 45
1243.89 43
1243.97 38
1244.06 32
1244.14 26
1244.22 19
1244.30 12
1244.38 6
1244.46 0
1244.54 0
1244.62 0
1244.70 0
1244.78 0
1244.87 0
1244.95 0
1245.03 0
1245.11 3
1245.19 6
1245.27 7
1245.35 8
1245.43 8
1245.51 7
1245.59 7
1245.67 7
1245.76 7
1245.84 8
1245.92 9
1246.00 9
1246.08 9
1246.16 9
1246.24 9
1246.32 10
1246.40 12
1246.48 15
1246.57 18
1246.65 21
1246.73 23
1246.81 24
1246.89 23
1246.97 21
1247.05 19
1247.13 18
1247.21 18
1247.29 20
1247.38 22
1247.46 25
1247.54 28
1247.62 31
1247.70 33
1247.78 35
1247.86 38
1247.94 40
1248.02 41
1248.10 42
1248.19 41
1248.27 39
1248.35 36
1248.43 33
1248.51 29
1248.59 26
1248.67 24
1248.75 22
1248.83 20
1248.92 18
1249.00 15
1249.08 12
1249.16 9
1249.24 7
1249.32 5
1249.40 5
1249.48 5
1249.56 6
1249.64 7
1249.73 8
1249.81 8
1249.89 8
1249.97 8
1250.05 8
1250.13 8
1250.21 9
1250.29 9
1250.37 9
1250.46 10
1250.54 10
1250.62 10
1250.70 12
1250.78 14
1250.86 17
1250.94 20
1251.02 24
1251.10 27
1251.19 29
1251.27 30
1251.35 29
1251.43 28
1251.51 26
1251.59 24
1251.67 24
1251.75 25
1251.84 27
1251.92 31
1252.00 35
1252.08 38
1252.16 41
1252.24 42
1252.32 41
1252.40 39
1252.48 37
1252.57 33
1252.65 29
1252.73 26
1252.81 23
1252.89 22
1252.97 22
1253.05 24
1253.13 26
1253.22 29
1253.30 32
1253.38 33
1253.46 33
1253.54 31
1253.62 29
1253.70 26
1253.78 22
1253.87 19
1253.95 17
1254.03 15
1254.11 14
1254.19 14
1254.27 14
1254.35 16
1254.43 19
1254.52 22
1254.60 26
1254.68 28
1254.76 30
1254.84 31
1254.92 30
1255.00 29
1255.08 28
1255.17 26
1255.25 24
1255.33 22
1255.41 20
1255.49 19
1255.57 19
1255.65 21
1255.73 25
1255.82 30
1255.90 37
1255.98 43
1256.06 49
1256.14 53
1256.22 55
1256.30 56
1256.38 56
1256.47 56
1256.55 55
1256.63 55
1256.71 55
1256.79 55
1256.87 54
1256.95 54
1257.04 52
1257.12 51
1257.20 50
1257.28 49
1257.36 48
1257.44 47
1257.52 45
1257.60 44
1257.69 42
1257.77 41
1257.85 40
1257.93 39
1258.01 39
1258.09 41
1258.17 42
1258.26 44
1258.34 47
1258.42 49
1258.50 51
1258.58 54
1258.66 55
1258.74 57
1258.83 58
1258.91 58
1258.99 57
1259.07 56
1259.15 54
1259.23 51
1259.31 48
1259.39 44
1259.48 41
1259.56 38
1259.64 37
1259.72 36
1259.80 35
1259.88 34
1259.96 33
1260.05 32
1260.13 31
1260.21 31
1260.29 31
1260.37 31
1260.45 32
1260.53 34
1260.62 35
1260.70 36
1260.78 37
1260.86 39
1260.94 40
1261.02 40
1261.11 40
1261.19 39
1261.27 37
1261.35 35
1261.43 32
1261.51 30
1261.59 28
1261.68 27
1261.76 28
1261.84 28
1261.92 28
1262.00 28
1262.08 26
1262.16 23
1262.25 18
1262.33 13
1262.41 8
1262.49 4
1262.57 1
1262.65 1
1262.73 3
1262.82 7
1262.90 13
1262.98 18
1263.06 23
1263.14 27
1263.22 27
1263.31 26
1263.39 23
1263.47 20
1263.55 16
1263.63 14
1263.71 13
1263.79 13
1263.88 14
1263.96 16
1264.04 18
1264.12 19
1264.20 19
1264.28 18
1264.37 17
1264.45 15
1264.53 13
1264.61 12
1264.69 11
1264.77 11
1264.86 10
1264.94 10
1265.02 10
1265.10 10
1265.18 11
1265.26 11
1265.34 12
1265.43 13
1265.51 15
1265.59 18
1265.67 20
1265.75 23
1265.83 25
1265.92 27
1266.00 29
1266.08 31
1266.16 32
1266.24 33
1266.32 34
1266.41 34
1266.49 36
1266.57 38
1266.65 42
1266.73 48
1266.81 54
1266.90 61
1266.98 67
1267.06 73
1267.14 78
1267.22 82
1267.30 85
1267.39 88
1267.47 91
1267.55 94
1267.63 97
1267.71 100
1267.79 103
1267.88 106
1267.96 109
1268.04 111
1268.12 112
1268.20 112
1268.28 111
1268.37 108
1268.45 105
1268.53 100
1268.61 95
1268.69 91
1268.77 88
1268.86 87
1268.94 88
1269.02 90
1269.10 93
1269.18 95
1269.26 97
1269.35 97
1269.43 96
1269.51 94
1269.59 92
1269.67 90
1269.75 90
1269.84 90
1269.92 93
1270.00 96
1270.08 100
1270.16 104
1270.25 107
1270.33 110
1270.41 113
1270.49 114
1270.57 115
1270.65 115
1270.74 113
1270.82 110
1270.90 105
1270.98 99
1271.06 91
1271.14 83
1271.23 74
1271.31 66
1271.39 61
1271.47 58
1271.55 58
1271.64 60
1271.72 65
1271.80 72
1271.88 78
1271.96 84
1272.04 88
1272.13 90
1272.21 90
1272.29 88
1272.37 86
1272.45 85
1272.54 84
1272.62 84
1272.70 86
1272.78 88
1272.86 90
1272.94 91
1273.03 92
1273.11 92
1273.19 92
1273.27 91
1273.35 91
1273.44 91
1273.52 93
1273.60 96
1273.68 98
1273.76 101
1273.85 103
1273.93 104
1274.01 104
1274.09 105
1274.17 105
1274.25 106
1274.34 106
1274.42 106
1274.50 105
1274.58 104
1274.66 101
1274.75 97
1274.83 92
1274.91 88
1274.99 83
1275.07 79
1275.16 75
1275.24 72
1275.32 69
1275.40 66
1275.48 64
1275.57 61
1275.65 58
1275.73 55
1275.81 53
1275.89 52
1275.97 52
1276.06 54
1276.14 56
1276.22 59
1276.30 61
1276.38 63
1276.47 63
1276.55 62
1276.63 61
1276.71 60
1276.79 60
1276.88 59
1276.96 59
1277.04 58
1277.12 55
1277.20 51
1277.29 45
1277.37 38
1277.45 31
1277.53 25
1277.61 20
1277.70 17
1277.78 15
1277.86 15
1277.94 15
1278.02 15
1278.11 15
1278.19 13
1278.27 11
1278.35 8
1278.43 6
1278.52 4
1278.60 4
1278.68 6
1278.76 9
1278.84 14
1278.93 19
1279.01 23
1279.09 27
1279.17 28
1279.25 26
1279.34 22
1279.42 15
1279.50 8
1279.58 0
1279.66 0
1279.75 0
1279.83 0
1279.91 0
1279.99 0
1280.08 0
1280.16 6
1280.24 11
1280.32 16
1280.40 19
1280.49 21
1280.57 22
1280.65 22
1280.73 20
1280.81 18
1280.90 15
1280.98 12
1281.06 9
1281.14 6
1281.22 2
1281.31 0
1281.39 0
1281.47 0
1281.55 0
1281.64 0
1281.72 0
1281.80 0
1281.88 0
1281.96 4
1282.05 11
1282.13 18
1282.21 24
1282.29 27
1282.37 28
1282.46 28
1282.54 25
1282.62 22
1282.70 19
1282.79 17
1282.87 15
1282.95 15
1283.03 15
1283.11 16
1283.20 18
1283.28 21
1283.36 24
1283.44 28
1283.52 33
1283.61 39
1283.69 44
1283.77 49
1283.85 52
1283.94 53
1284.02 54
1284.10 53
1284.18 51
1284.26 50
1284.35 49
1284.43 48
1284.51 46
1284.59 45
1284.68 43
1284.76 40
1284.84 37
1284.92 34
1285.00 32
1285.09 31
1285.17 31
1285.25 34
1285.33 37
1285.42 41
1285.50 45
1285.58 48
1285.66 50
1285.74 50
1285.83 50
1285.91 49
1285.99 48
1286.07 49
1286.16 50
1286.24 53
1286.32 56
1286.40 60
1286.48 63
1286.57 66
1286.65 68
1286.73 69
1286.81 70
1286.90 71
1286.98 71
1287.06 71
1287.14 72
1287.23 72
1287.31 73
1287.39 74
1287.47 76
1287.55 78
1287.64 81
1287.72 84
1287.80 85
1287.88 86
1287.97 85
1288.05 83
1288.13 78
1288.21 73
1288.30 69
1288.38 66
1288.46 64
1288.54 66
1288.63 70
1288.71 77
1288.79 84
1288.87 90
1288.95 95
1289.04 97
1289.12 95
1289.20 91
1289.28 84
1289.37 77
1289.45 72
1289.53 69
1289.61 68
1289.70 70
1289.78 73
1289.86 78
1289.94 83
1290.03 86
1290.11 89
1290.19 90
1290.27 91
1290.35 91
1290.44 90
1290.52 88
1290.60 86
1290.68 85
1290.77 85
1290.85 85
1290.93 86
1291.01 89
1291.10 91
1291.18 92
1291.26 92
1291.34 90
1291.43 86
1291.51 80
1291.59 74
1291.67 67
1291.76 61
1291.84 54
1291.92 48
1292.00 43
1292.09 38
1292.17 33
1292.25 29
1292.33 25
1292.42 21
1292.50 18
1292.58 14
1292.66 12
1292.75 11
1292.83 12
1292.91 15
1292.99 21
1293.08 27
1293.16 34
1293.24 39
1293.32 42
1293.41 42
1293.49 40
1293.57 36
1293.65 32
1293.74 28
1293.82 25
1293.90 23
1293.98 21
1294.07 19
1294.15 17
1294.23 15
1294.31 13
1294.40 11
1294.48 10
1294.56 10
1294.64 11
1294.73 11
1294.81 11
1294.89 10
1294.97 8
1295.06 3
1295.14 0
1295.22 0
1295.30 0
1295.39 0
1295.47 0
1295.55 0
1295.63 0
1295.72 0
1295.80 4
1295.88 8
1295.96 10
1296.05 11
1296.13 10
1296.21 8
1296.29 5
1296.38 2
1296.46 0
1296.54 0
1296.63 0
1296.71 0
1296.79 2
1296.87 7
1296.96 13
1297.04 20
1297.12 25
1297.20 28
1297.29 29
1297.37 28
1297.45 24
1297.53 18
1297.62 12
1297.70 7
1297.78 3
1297.86 2
1297.95 3
1298.03 6
1298.11 11
1298.20 16
1298.28 22
1298.36 26
1298.44 29
1298.53 31
1298.61 33
1298.69 35
1298.77 36
1298.86 38
1298.94 39
1299.02 41
1299.10 41
1299.19 41
1299.27 42
1299.35 42
1299.44 43
1299.52 45
1299.60 48
1299.68 50
1299.77 52
1299.85 53
1299.93 53
1300.01 52
1300.10 51
1300.18 50
1300.26 50
1300.34 52
1300.43 54
1300.51 58
1300.59 63
1300.68 68
1300.76 72
1300.84 75
1300.92 79
1301.01 82
1301.09 84
1301.17 87
1301.26 90
1301.34 91
1301.42 92
1301.50 90
1301.59 87
1301.67 81
1301.75 74
1301.83 66
1301.92 57
1302.00 49
1302.08 41
1302.17 35
1302.25 30
1302.33 27
1302.41 27
1302.50 28
1302.58 32
1302.66 38
1302.74 44
1302.83 51
1302.91 56
1302.99 61
1303.08 64
1303.16 66
1303.24 68
1303.32 69
1303.41 71
1303.49 73
1303.57 75
1303.66 77
1303.74 79
1303.82 80
1303.90 82
1303.99 84
1304.07 86
1304.15 89
1304.24 92
1304.32 95
1304.40 97
1304.48 98
1304.57 98
1304.65 98
1304.73 97
1304.82 96
1304.90 96
1304.98 97
1305.06 100
1305.15 105
1305.23 112
1305.31 121
1305.40 130
1305.48 139
1305.56 146
1305.64 151
1305.73 152
1305.81 150
1305.89 146
1305.98 140
1306.06 132
1306.14 125
1306.22 118
1306.31 111
1306.39 103
1306.47 96
1306.56 88
1306.64 81
1306.72 75
1306.81 70
1306.89 66
1306.97 64
1307.05 64
1307.14 64
1307.22 65
1307.30 66
1307.39 66
1307.47 66
1307.55 65
1307.63 64
1307.72 62
1307.80 59
1307.88 56
1307.97 52
1308.05 48
1308.13 43
1308.22 39
1308.30 35
1308.38 33
1308.46 33
1308.55 35
1308.63 38
1308.71 43
1308.80 46
1308.88 48
1308.96 47
1309.05 44
1309.13 38
1309.21 31
1309.29 24
1309.38 18
1309.46 14
1309.54 13
1309.63 15
1309.71 19
1309.79 24
1309.88 30
1309.96 35
1310.04 40
1310.12 44
1310.21 48
1310.29 51
1310.37 54
1310.46 56
1310.54 57
1310.62 57
1310.71 56
1310.79 54
1310.87 51
1310.95 47
1311.04 44
1311.12 41
1311.20 38
1311.29 36
1311.37 32
1311.45 29
1311.54 24
1311.62 19
1311.70 13
1311.79 8
1311.87 4
1311.95 2
1312.03 2
1312.12 4
1312.20 6
1312.28 9
1312.37 12
1312.45 13
1312.53 13
1312.62 13
1312.70 12
1312.78 12
1312.87 13
1312.95 15
1313.03 18
1313.12 22
1313.20 27
1313.28 32
1313.36 37
1313.45 42
1313.53 45
1313.61 48
1313.70 49
1313.78 49
1313.86 49
1313.95 48
1314.03 48
1314.11 49
1314.20 51
1314.28 55
1314.36 60
1314.45 65
1314.53 70
1314.61 73
1314.70 74
1314.78 73
1314.86 70
1314.94 67
1315.03 64
1315.11 62
1315.19 62
1315.28 62
1315.36 64
1315.44 65
1315.53 67
1315.61 67
1315.69 67
1315.78 65
1315.86 62
1315.94 59
1316.03 56
1316.11 53
1316.19 52
1316.28 50
1316.36 49
1316.44 47
1316.53 45
1316.61 44
1316.69 42
1316.78 41
1316.86 41
1316.94 43
1317.03 46
1317.11 49
1317.19 54
1317.27 58
1317.36 63
1317.44 67
1317.52 70
1317.61 72
1317.69 73
1317.77 73
1317.86 73
1317.94 71
1318.02 68
1318.11 64
1318.19 61
1318.27 58
1318.36 56
1318.44 54
1318.52 54
1318.61 54
1318.69 54
1318.77 54
1318.86 53
1318.94 52
1319.02 49
1319.11 45
1319.19 41
1319.27 37
1319.36 33
1319.44 31
1319.52 29
1319.61 29
1319.69 29
1319.77 28
1319.86 27
1319.94 25
1320.02 22
1320.11 18
1320.19 13
1320.27 9
1320.36 5
1320.44 2
1320.52 0
1320.61 1
1320.69 4
1320.77 9
1320.86 16
1320.94 24
1321.02 34
1321.11 44
1321.19 54
1321.27 62
1321.36 68
1321.44 72
1321.52 73
1321.61 72
1321.69 71
1321.77 69
1321.86 68
1321.94 68
1322.02 70
1322.11 74
1322.19 79
1322.28 85
1322.36 91
1322.44 95
1322.53 97
1322.61 96
1322.69 93
1322.78 86
1322.86 78
1322.94 70
1323.03 63
1323.11 57
1323.19 54
1323.28 52
1323.36 52
1323.44 52
1323.53 53
1323.61 53
1323.69 52
1323.78 51
1323.86 50
1323.94 49
1324.03 49
1324.11 49
1324.19 48
1324.28 48
1324.36 47
1324.44 45
1324.53 44
1324.61 42
1324.70 41
1324.78 42
1324.86 43
1324.95 45
1325.03 46
1325.11 45
1325.20 43
1325.28 39
1325.36 32
1325.45 25
1325.53 17
1325.61 11
1325.70 7
1325.78 6
1325.86 7
1325.95 9
1326.03 13
1326.11 17
1326.20 19
1326.28 20
1326.37 20
1326.45 17
1326.53 13
1326.62 8
1326.70 2
1326.78 0
1326.87 0
1326.95 0
1327.03 0
1327.12 0
1327.20 0
1327.28 0
1327.37 0
1327.45 7
1327.54 17
1327.62 27
1327.70 37
1327.79 46
1327.87 53
1327.95 59
1328.04 63
1328.12 65
1328.20 65
1328.29 64
1328.37 61
1328.46 57
1328.54 53
1328.62 49
1328.71 47
1328.79 46
1328.87 48
1328.96 52
1329.04 58
1329.12 64
1329.21 70
1329.29 74
1329.37 75
1329.46 74
1329.54 70
1329.63 65
1329.71 59
1329.79 54
1329.88 52
1329.96 53
1330.04 56
1330.13 63
1330.21 72
1330.30 82
1330.38 91
1330.46 99
1330.55 105
1330.63 108
1330.71 107
1330.80 103
1330.88 98
1330.96 91
1331.05 84
1331.13 79
1331.22 76
1331.30 74
1331.38 75
1331.47 77
1331.55 79
1331.63 82
1331.72 85
1331.80 88
1331.89 91
1331.97 94
1332.05 95
1332.14 95
1332.22 94
1332.30 91
1332.39 86
1332.47 79
1332.56 73
1332.64 67
1332.72 62
1332.81 60
1332.89 59
1332.97 59
1333.06 62
1333.14 65
1333.23 69
1333.31 73
1333.39 76
1333.48 78
1333.56 80
1333.64 81
1333.73 80
1333.81 80
1333.90 79
1333.98 78
1334.06 76
1334.15 74
1334.23 72
1334.31 69
1334.40 66
1334.48 63
1334.57 60
1334.65 58
1334.73 56
1334.82 55
1334.90 54
1334.98 52
1335.07 50
1335.15 48
1335.24 46
1335.32 44
1335.40 43
1335.49 42
1335.57 42
1335.66 41
1335.74 40
1335.82 39
1335.91 37
1335.99 36
1336.07 35
1336.16 34
1336.24 33
1336.33 33
1336.41 32
1336.49 31
1336.58 30
1336.66 27
1336.75 25
1336.83 22
1336.91 21
1337.00 21
1337.08 23
1337.16 26
1337.25 31
1337.33 36
1337.42 40
1337.50 44
1337.58 46
1337.67 47
1337.75 47
1337.84 47
1337.92 47
1338.00 47
1338.09 49
1338.17 53
1338.26 57
1338.34 62
1338.42 66
1338.51 69
1338.59 69
1338.68 67
1338.76 64
1338.84 60
1338.93 55
1339.01 51
1339.09 47
1339.18 43
1339.26 40
1339.35 38
1339.43 36
1339.51 35
1339.60 35
1339.68 37
1339.77 39
1339.85 43
1339.93 46
1340.02 50
1340.10 52
1340.19 53
1340.27 53
1340.35 52
1340.44 51
1340.52 50
1340.61 49
1340.69 51
1340.77 54
1340.86 58
1340.94 64
1341.03 71
1341.11 76
1341.19 81
1341.28 83
1341.36 83
1341.45 80
1341.53 76
1341.61 72
1341.70 69
1341.78 67
1341.87 66
1341.95 67
1342.03 68
1342.12 71
1342.20 73
1342.29 75
1342.37 75
1342.45 75
1342.54 74
1342.62 73
1342.71 71
1342.79 69
1342.88 67
1342.96 67
1343.04 67
1343.13 68
1343.21 69
1343.30 71
1343.38 72
1343.46 73
1343.55 73
1343.63 72
1343.72 72
1343.80 71
1343.88 70
1343.97 68
1344.05 66
1344.14 63
1344.22 58
1344.30 53
1344.39 46
1344.47 39
1344.56 34
1344.64 29
1344.73 27
1344.81 28
1344.89 32
1344.98 39
1345.06 48
1345.15 57
1345.23 66
1345.31 74
1345.40 79
1345.48 80
1345.57 79
1345.65 76
1345.73 71
1345.82 66
1345.90 62
1345.99 59
1346.07 60
1346.16 63
1346.24 69
1346.32 77
1346.41 85
1346.49 94
1346.58 101
1346.66 106
1346.74 109
1346.83 109
1346.91 106
1347.00 102
1347.08 96
1347.17 89
1347.25 82
1347.33 75
1347.42 68
1347.50 62
1347.59 58
1347.67 55
1347.76 54
1347.84 54
1347.92 54
1348.01 56
1348.09 57
1348.18 58
1348.26 58
1348.34 58
1348.43 58
1348.51 57
1348.60 56
1348.68 54
1348.77 53
1348.85 51
1348.93 49
1349.02 47
1349.10 46
1349.19 45
1349.27 45
1349.36 46
1349.44 48
1349.52 51
1349.61 53
1349.69 55
1349.78 56
1349.86 55
1349.95 52
1350.03 49
1350.11 45
1350.20 40
1350.28 35
1350.37 29
1350.45 24
1350.54 19
1350.62 14
1350.70 9
1350.79 6
1350.87 4
1350.96 4
1351.04 5
1351.13 6
1351.21 6
1351.29 6
1351.38 4
1351.46 1
1351.55 0
1351.63 0
1351.72 0
1351.80 0
1351.88 0
1351.97 0
1352.05 0
1352.14 0
1352.22 2
1352.31 3
1352.39 4
1352.48 6
1352.56 7
1352.64 8
1352.73 9
1352.81 10
1352.90 12
1352.98 13
1353.07 14
1353.15 16
1353.23 18
1353.32 21
1353.40 24
1353.49 26
1353.57 29
1353.66 31
1353.74 32
1353.83 33
1353.91 33
1353.99 32
1354.08 31
1354.16 30
1354.25 29
1354.33 29
1354.42 30
1354.50 32
1354.59 34
1354.67 36
1354.75 37
1354.84 37
1354.92 35
1355.01 33
1355.09 29
1355.18 25
1355.26 22
1355.35 19
1355.43 18
1355.51 19
1355.60 22
1355.68 26
1355.77 31
1355.85 35
1355.94 39
1356.02 41
1356.11 42
1356.19 42
1356.27 42
1356.36 43
1356.44 45
1356.53 47
1356.61 50
1356.70 54
1356.78 57
1356.87 60
1356.95 63
1357.03 67
1357.12 72
1357.20 78
1357.29 84
1357.37 89
1357.46 93
1357.54 96
1357.63 96
1357.71 95
1357.80 94
1357.88 94
1357.96 93
1358.05 94
1358.13 95
1358.22 96
1358.30 97
1358.39 98
1358.47 97
1358.56 96
1358.64 95
1358.73 93
1358.81 93
1358.89 93
1358.98 96
1359.06 100
1359.15 106
1359.23 113
1359.32 119
1359.40 124
1359.49 127
1359.57 129
1359.66 131
1359.74 133
1359.83 135
1359.91 139
1359.99 144
1360.08 148
1360.16 153
1360.25 156
1360.33 160
1360.42 163
1360.50 167
1360.59 172
1360.67 177
1360.76 181
1360.84 184
1360.93 184
1361.01 182
1361.09 178
1361.18 172
1361.26 165
1361.35 157
1361.43 151
1361.52 146
1361.60 141
1361.69 139
1361.77 137
1361.86 137
1361.94 138
1362.03 139
1362.11 140
1362.19 140
1362.28 138
1362.36 133
1362.45 127
1362.53 120
1362.62 111
1362.70 104
1362.79 97
1362.87 92
1362.96 89
1363.04 86
1363.13 82
1363.21 78
1363.30 72
1363.38 66
1363.47 59
1363.55 53
1363.63 47
1363.72 44
1363.80 42
1363.89 42
1363.97 42
1364.06 43
1364.14 45
1364.23 46
1364.31 46
1364.40 47
1364.48 47
1364.57 46
1364.65 45
1364.74 43
1364.82 41
1364.91 38
1364.99 35
1365.07 33
1365.16 31
1365.24 30
1365.33 30
1365.41 32
1365.50 35
1365.58 38
1365.67 41
1365.75 43
1365.84 44
1365.92 44
1366.01 44
1366.09 42
1366.18 41
1366.26 40
1366.35 38
1366.43 35
1366.52 31
1366.60 26
1366.69 20
1366.77 14
1366.86 8
1366.94 5
1367.02 3
1367.11 2
1367.19 3
1367.28 5
1367.36 9
1367.45 13
1367.53 18
1367.62 23
1367.70 29
1367.79 35
1367.87 38
1367.96 40
1368.04 40
1368.13 38
1368.21 34
1368.30 30
1368.38 26
1368.47 22
1368.55 20
1368.64 17
1368.72 16
1368.81 14
1368.89 14
1368.98 14
1369.06 13
1369.15 13
1369.23 13
1369.32 13
1369.40 12
1369.49 13
1369.57 15
1369.66 19
1369.74 25
1369.83 33
1369.91 43
1370.00 52
1370.08 59
1370.17 64
1370.25 65
1370.33 62
1370.42 58
1370.50 54
1370.59 50
1370.67 48
1370.76 48
1370.84 49
1370.93 51
1371.01 52
1371.10 51
1371.18 49
1371.27 45
1371.35 39
1371.44 33
1371.52 28
1371.61 23
1371.69 21
1371.78 20
1371.86 21
1371.95 23
1372.03 26
1372.12 29
1372.20 32
1372.29 34
1372.37 36
1372.46 38
1372.54 39
1372.63 39
1372.71 38
1372.80 36
1372.88 35
1372.97 34
1373.05 36
1373.14 40
1373.22 47
1373.31 57
1373.39 70
1373.48 82
1373.56 95
1373.65 105
1373.73 113
1373.82 120
1373.90 125
1373.99 129
1374.07 133
1374.16 137
1374.24 140
1374.33 143
1374.41 144
1374.50 143
1374.58 140
1374.67 135
1374.75 130
1374.84 125
1374.92 120
1375.01 117
1375.09 116
1375.18 116
1375.26 117
1375.35 120
1375.43 123
1375.52 127
1375.60 130
1375.69 134
1375.78 136
1375.86 137
1375.95 138
1376.03 137
1376.12 136
1376.20 134
1376.29 133
1376.37 132
1376.46 132
1376.54 133
1376.63 134
1376.71 136
1376.80 137
1376.88 138
1376.97 137
1377.05 136
1377.14 134
1377.22 132
1377.31 130
1377.39 128
1377.48 127
1377.56 127
1377.65 127
1377.73 128
1377.82 129
1377.90 131
1377.99 133
1378.07 136
1378.16 139
1378.24 141
1378.33 143
1378.41 144
1378.50 143
1378.58 142
1378.67 140
1378.75 137
1378.84 136
1378.93 135
1379.01 135
1379.10 136
1379.18 138
1379.27 141
1379.35 143
1379.44 145
1379.52 146
1379.61 145
1379.69 142
1379.78 138
1379.86 133
1379.95 127
1380.03 120
1380.12 115
1380.20 111
1380.29 109
1380.37 107
1380.46 106
1380.54 106
1380.63 105
1380.71 104
1380.80 102
1380.89 101
1380.97 99
1381.06 98
1381.14 97
1381.23 96
1381.31 96
1381.40 96
1381.48 97
1381.57 99
1381.65 101
1381.74 104
1381.82 105
1381.91 106
1381.99 106
1382.08 105
1382.16 103
1382.25 101
1382.33 99
1382.42 97
1382.51 95
1382.59 94
1382.68 93
1382.76 92
1382.85 92
1382.93 92
1383.02 92
1383.10 91
1383.19 89
1383.27 85
1383.36 81
1383.44 76
1383.53 71
1383.61 65
1383.70 59
1383.78 55
1383.87 51
1383.96 49
1384.04 47
1384.13 47
1384.21 47
1384.30 49
1384.38 51
1384.47 53
1384.55 55
1384.64 57
1384.72 58
1384.81 57
1384.89 56
1384.98 53
1385.07 49
1385.15 44
1385.24 38
1385.32 32
1385.41 28
1385.49 26
1385.58 25
1385.66 25
1385.75 27
1385.83 28
1385.92 28
1386.00 26
1386.09 23
1386.18 18
1386.26 14
1386.35 10
1386.43 9
1386.52 9
1386.60 11
1386.69 14
1386.77 15
1386.86 15
1386.94 14
1387.03 10
1387.12 5
1387.20 0
1387.29 0
1387.37 0
1387.46 0
1387.54 0
1387.63 0
1387.71 6
1387.80 12
1387.88 19
1387.97 26
1388.06 31
1388.14 35
1388.23 37
1388.31 37
1388.40 35
1388.48 31
1388.57 26
1388.65 20
1388.74 13
1388.82 7
1388.91 1
1389.00 0
1389.08 0
1389.17 0
1389.25 0
1389.34 0
1389.42 0
1389.51 0
1389.59 2
1389.68 3
1389.76 5
1389.85 6
1389.94 7
1390.02 9
1390.11 13
1390.19 17
1390.28 22
1390.36 26
1390.45 29
1390.53 30
1390.62 31
1390.71 30
1390.79 29
1390.88 29
1390.96 31
1391.05 34
1391.13 39
1391.22 46
1391.30 53
1391.39 60
1391.48 66
1391.56 70
1391.65 72
1391.73 71
1391.82 69
1391.90 67
1391.99 65
1392.07 63
1392.16 62
1392.25 61
1392.33 61
1392.42 60
1392.50 58
1392.59 55
1392.67 50
1392.76 45
1392.85 40
1392.93 35
1393.02 31
1393.10 27
1393.19 25
1393.27 24
1393.36 24
1393.44 24
1393.53 26
1393.62 28
1393.70 30
1393.79 32
1393.87 34
1393.96 36
1394.04 37
1394.13 38
1394.22 38
1394.30 38
1394.39 36
1394.47 35
1394.56 33
1394.64 31
1394.73 31
1394.82 32
1394.90 33
1394.99 36
1395.07 39
1395.16 43
1395.24 47
1395.33 51
1395.41 55
1395.50 58
1395.59 61
1395.67 64
1395.76 66
1395.84 68
1395.93 70
1396.01 72
1396.10 74
1396.19 75
1396.27 75
1396.36 74
1396.44 72
1396.53 70
1396.61 69
1396.70 68
1396.79 68
1396.87 69
1396.96 71
1397.04 72
1397.13 72
1397.22 72
1397.30 69
1397.39 66
1397.47 61
1397.56 55
1397.64 49
1397.73 42
1397.82 37
1397.90 33
1397.99 32
1398.07 32
1398.16 35
1398.24 40
1398.33 44
1398.42 49
1398.50 52
1398.59 52
1398.67 50
1398.76 47
1398.84 42
1398.93 37
1399.02 33
1399.10 29
1399.19 27
1399.27 25
1399.36 24
1399.45 23
1399.53 22
1399.62 23
1399.70 25
1399.79 30
1399.87 36
1399.96 43
1400.05 51
1400.13 57
1400.22 62
1400.30 64
1400.39 64
1400.48 62
1400.56 60
1400.65 57
1400.73 54
1400.82 51
1400.90 48
1400.99 45
1401.08 43
1401.16 41
1401.25 39
1401.33 39
1401.42 39
1401.51 40
1401.59 40
1401.68 41
1401.76 41
1401.85 41
1401.94 40
1402.02 40
1402.11 39
1402.19 39
1402.28 39
1402.36 39
1402.45 39
1402.54 38
1402.62 37
1402.71 35
1402.79 34
1402.88 33
1402.97 32
1403.05 32
1403.14 32
1403.22 33
1403.31 33
1403.40 34
1403.48 34
1403.57 35
1403.65 36
1403.74 38
1403.83 40
1403.91 42
1404.00 44
1404.08 45
1404.17 45
1404.26 45
1404.34 44
1404.43 42
1404.51 40
1404.60 37
1404.69 36
1404.77 35
1404.86 35
1404.94 37
1405.03 38
1405.12 40
1405.20 41
1405.29 40
1405.37 38
1405.46 34
1405.55 30
1405.63 25
1405.72 22
1405.80 21
1405.89 22
1405.98 27
1406.06 33
1406.15 40
1406.23 46
1406.32 50
1406.41 52
1406.49 50
1406.58 45
1406.66 37
1406.75 27
1406.84 18
1406.92 8
1407.01 1
1407.09 0
1407.18 0
1407.27 0
1407.35 2
1407.44 9
1407.52 17
1407.61 25
1407.70 32
1407.78 38
1407.87 43
1407.95 47
1408.04 51
1408.13 53
1408.21 55
1408.30 55
1408.38 53
1408.47 50
1408.56 45
1408.64 39
1408.73 33
1408.82 26
1408.90 21
1408.99 17
1409.07 16
1409.16 16
1409.25 18
1409.33 21
1409.42 24
1409.50 28
1409.59 32
1409.68 36
1409.76 39
1409.85 43
1409.93 46
1410.02 48
1410.11 49
1410.19 49
1410.28 47
1410.37 43
1410.45 39
1410.54 33
1410.62 27
1410.71 21
1410.80 17
1410.88 14
1410.97 13
1411.05 14
1411.14 17
1411.23 21
1411.31 25
1411.40 30
1411.49 34
1411.57 37
1411.66 40
1411.74 42
1411.83 43
1411.92 43
1412.00 44
1412.09 44
1412.18 43
1412.26 42
1412.35 41
1412.43 40
1412.52 38
1412.61 36
1412.69 35
1412.78 33
1412.86 31
1412.95 31
1413.04 31
1413.12 32
1413.21 35
1413.30 39
1413.38 44
1413.47 50
1413.55 55
1413.64 59
1413.73 62
1413.81 64
1413.90 65
1413.99 65
1414.07 66
1414.16 67
1414.24 69
1414.33 70
1414.42 72
1414.50 74
1414.59 75
1414.68 75
1414.76 73
1414.85 71
1414.94 67
1415.02 63
1415.11 57
1415.19 52
1415.28 46
1415.37 39
1415.45 33
1415.54 26
1415.63 20
1415.71 15
1415.80 10
1415.88 7
1415.97 6
1416.06 5
1416.14 5
1416.23 6
1416.32 8
1416.40 11
1416.49 15
1416.58 21
1416.66 29
1416.75 37
1416.83 46
1416.92 53
1417.01 59
1417.09 62
1417.18 63
1417.27 62
1417.35 59
1417.44 55
1417.53 51
1417.61 48
1417.70 46
1417.78 45
1417.87 46
1417.96 47
1418.04 49
1418.13 51
1418.22 53
1418.30 55
1418.39 57
1418.48 58
1418.56 59
1418.65 60
1418.73 59
1418.82 56
1418.91 52
1418.99 48
1419.08 42
1419.17 38
1419.25 34
1419.34 32
1419.43 31
1419.51 33
1419.60 35
1419.69 38
1419.77 40
1419.86 41
1419.94 40
1420.03 39
1420.12 36
1420.20 34
1420.29 32
1420.38 30
1420.46 30
1420.55 31
1420.64 33
1420.72 35
1420.81 36
1420.90 37
1420.98 37
1421.07 36
1421.15 33
1421.24 30
1421.33 25
1421.41 20
1421.50 15
1421.59 10
1421.67 6
1421.76 3
1421.85 3
1421.93 4
1422.02 8
1422.11 14
1422.19 20
1422.28 26
1422.37 31
1422.45 34
1422.54 35
1422.63 36
1422.71 35
1422.80 36
1422.89 37
1422.97 40
1423.06 45
1423.14 50
1423.23 54
1423.32 58
1423.40 59
1423.49 59
1423.58 58
1423.66 57
1423.75 57
1423.84 58
1423.92 59
1424.01 61
1424.10 62
1424.18 62
1424.27 60
1424.36 57
1424.44 53
1424.53 49
1424.62 46
1424.70 43
1424.79 42
1424.88 42
1424.96 43
1425.05 44
1425.14 45
1425.22 45
1425.31 45
1425.40 44
1425.48 43
1425.57 42
1425.66 41
1425.74 39
1425.83 38
1425.92 35
1426.00 31
1426.09 26
1426.18 19
1426.26 11
1426.35 4
1426.44 0
1426.52 0
1426.61 0
1426.70 0
1426.78 1
1426.87 3
1426.96 4
1427.04 3
1427.13 1
1427.22 0
1427.30 0
1427.39 0
1427.48 0
1427.56 2
1427.65 4
1427.74 7
1427.82 9
1427.91 11
1428.00 13
1428.08 16
1428.17 20
1428.26 24
1428.34 29
1428.43 32
1428.52 35
1428.60 37
1428.69 37
1428.78 36
1428.86 34
1428.95 31
1429.04 29
1429.12 26
1429.21 23
1429.30 20
1429.38 17
1429.47 15
1429.56 14
1429.64 15
1429.73 18
1429.82 21
1429.90 25
1429.99 28
1430.08 29
1430.16 29
1430.25 27
1430.34 25
1430.42 21
1430.51 18
1430.60 14
1430.68 11
1430.77 7
1430.86 4
1430.94 3
1431.03 2
1431.12 3
1431.20 4
1431.29 7
1431.38 10
1431.46 12
1431.55 13
1431.64 13
1431.73 13
1431.81 12
1431.90 11
1431.99 11
1432.07 11
1432.16 12
1432.25 14
1432.33 15
1432.42 17
1432.51 18
1432.59 19
1432.68 19
1432.77 20
1432.85 21
1432.94 23
1433.03 27
1433.11 32
1433.20 38
1433.29 44
1433.37 49
1433.46 53
1433.55 54
1433.64 54
1433.72 53
1433.81 52
1433.90 52
1433.98 52
1434.07 52
1434.16 53
1434.24 54
1434.33 53
1434.42 52
1434.50 51
1434.59 51
1434.68 51
1434.76 53
1434.85 56
1434.94 60
1435.03 64
1435.11 68
1435.20 71
1435.29 72
1435.37 72
1435.46 71
1435.55 70
1435.63 68
1435.72 65
1435.81 62
1435.89 60
1435.98 58
1436.07 56
1436.16 54
1436.24 52
1436.33 49
1436.42 45
1436.50 41
1436.59 37
1436.68 34
1436.76 32
1436.85 31
1436.94 31
1437.02 32
1437.11 32
1437.20 32
1437.29 31
1437.37 28
1437.46 25
1437.55 22
1437.63 20
1437.72 20
1437.81 22
1437.89 27
1437.98 34
1438.07 42
1438.16 50
1438.24 57
1438.33 62
1438.42 63
1438.50 62
1438.59 58
1438.68 52
1438.76 46
1438.85 41
1438.94 38
1439.03 36
1439.11 37
1439.20 39
1439.29 41
1439.37 44
1439.46 46
1439.55 47
1439.64 46
1439.72 45
1439.81 43
1439.90 40
1439.98 38
1440.07 37
1440.16 36
1440.24 36
1440.33 37
1440.42 38
1440.51 39
1440.59 41
1440.68 42
1440.77 44
1440.85 47
1440.94 50
1441.03 54
1441.12 59
1441.20 63
1441.29 67
1441.38 69
1441.46 68
1441.55 64
1441.64 59
1441.72 52
1441.81 47
1441.90 43
1441.99 41
1442.07 41
1442.16 42
1442.25 43
1442.33 44
1442.42 43
1442.51 40
1442.60 37
1442.68 35
1442.77 33
1442.86 32
1442.94 34
1443.03 36
1443.12 39
1443.21 42
1443.29 44
1443.38 46
1443.47 48
1443.55 50
1443.64 52
1443.73 54
1443.82 56
1443.90 59
1443.99 62
1444.08 65
1444.16 67
1444.25 69
1444.34 70
1444.43 70
1444.51 69
1444.60 67
1444.69 64
1444.78 59
1444.86 53
1444.95 46
1445.04 38
1445.12 30
1445.21 24
1445.30 19
1445.39 16
1445.47 16
1445.56 18
1445.65 21
1445.73 24
1445.82 26
1445.91 27
1446.00 27
1446.08 27
1446.17 28
1446.26 31
1446.34 36
1446.43 44
1446.52 54
1446.61 63
1446.69 71
1446.78 77
1446.87 80
1446.96 80
1447.04 78
1447.13 76
1447.22 73
1447.30 72
1447.39 72
1447.48 74
1447.57 76
1447.65 78
1447.74 81
1447.83 82
1447.92 84
1448.00 84
1448.09 84
1448.18 84
1448.27 84
1448.35 84
1448.44 85
1448.53 86
1448.61 88
1448.70 92
1448.79 96
1448.88 102
1448.96 109
1449.05 117
1449.14 127
1449.23 136
1449.31 143
1449.40 149
1449.49 152
1449.57 152
1449.66 149
1449.75 143
1449.84 135
1449.92 127
1450.01 118
1450.10 109
1450.19 100
1450.27 93
1450.36 87
1450.45 82
1450.54 78
1450.62 76
1450.71 74
1450.80 73
1450.89 71
1450.97 67
1451.06 61
1451.15 53
1451.23 44
1451.32 35
1451.41 26
1451.50 19
1451.58 14
1451.67 12
1451.76 12
1451.85 13
1451.93 15
1452.02 16
1452.11 17
1452.20 16
1452.28 14
1452.37 11
1452.46 6
1452.55 1
1452.63 0
1452.72 0
1452.81 0
1452.90 0
1452.98 0
1453.07 0
1453.16 0
1453.25 1
1453.33 4
1453.42 7
1453.51 8
1453.60 9
1453.68 11
1453.77 13
1453.86 17
1453.95 23
1454.03 30
1454.12 37
1454.21 43
1454.30 48
1454.38 51
1454.47 51
1454.56 51
1454.65 49
1454.73 48
1454.82 48
1454.91 47
1455.00 46
1455.08 45
1455.17 43
1455.26 40
1455.35 38
1455.43 36
1455.52 36
1455.61 38
1455.70 42
1455.78 46
1455.87 52
1455.96 59
1456.05 66
1456.13 73
1456.22 79
1456.31 85
1456.40 89
1456.48 90
1456.57 90
1456.66 87
1456.75 83
1456.83 77
1456.92 72
1457.01 66
1457.10 61
1457.18 56
1457.27 51
1457.36 46
1457.45 41
1457.53 38
1457.62 36
1457.71 36
1457.80 37
1457.88 39
1457.97 41
1458.06 43
1458.15 42
1458.23 41
1458.32 38
1458.41 34
1458.50 31
1458.58 27
1458.67 23
1458.76 20
1458.85 17
1458.94 15
1459.02 15
1459.11 15
1459.20 18
1459.29 21
1459.37 25
1459.46 30
1459.55 34
1459.64 37
1459.72 40
1459.81 41
1459.90 43
1459.99 44
1460.07 45
1460.16 46
1460.25 47
1460.34 48
1460.43 50
1460.51 52
1460.60 54
1460.69 57
1460.78 60
1460.86 62
1460.95 64
1461.04 67
1461.13 70
1461.21 75
1461.30 81
1461.39 89
1461.48 100
1461.57 112
1461.65 125
1461.74 138
1461.83 150
1461.92 160
1462.00 167
1462.09 172
1462.18 174
1462.27 175
1462.35 175
1462.44 177
1462.53 179
1462.62 183
1462.71 188
1462.79 192
1462.88 195
1462.97 195
1463.06 191
1463.14 183
1463.23 171
1463.32 157
1463.41 144
1463.50 134
1463.58 129
1463.67 130
1463.76 137
1463.85 147
1463.93 159
1464.02 170
1464.11 176
1464.20 177
1464.29 172
1464.37 162
1464.46 148
1464.55 133
1464.64 118
1464.72 105
1464.81 94
1464.90 87
1464.99 83
1465.08 81
1465.16 81
1465.25 82
1465.34 83
1465.43 83
1465.51 81
1465.60 78
1465.69 73
1465.78 67
1465.87 60
1465.95 54
1466.04 49
1466.13 46
1466.22 44
1466.31 43
1466.39 43
1466.48 43
1466.57 43
1466.66 43
1466.74 43
1466.83 44
1466.92 46
1467.01 49
1467.10 54
1467.18 61
1467.27 67
1467.36 74
1467.45 79
1467.54 84
1467.62 87
1467.71 89
1467.80 90
1467.89 90
1467.97 90
1468.06 88
1468.15 83
1468.24 75
1468.33 65
1468.41 54
1468.50 42
1468.59 33
1468.68 27
1468.77 26
1468.85 29
1468.94 35
1469.03 43
1469.12 50
1469.21 55
1469.29 58
1469.38 59
1469.47 58
1469.56 57
1469.65 56
1469.73 56
1469.82 57
1469.91 59
1470.00 62
1470.08 64
1470.17 65
1470.26 65
1470.35 63
1470.44 59
1470.52 55
1470.61 49
1470.70 45
1470.79 40
1470.88 36
1470.96 33
1471.05 30
1471.14 28
1471.23 26
1471.32 26
1471.40 26
1471.49 27
1471.58 28
1471.67 29
1471.76 28
1471.84 27
1471.93 24
1472.02 20
1472.11 16
1472.20 14
1472.28 13
1472.37 16
1472.46 21
1472.55 29
1472.64 39
1472.72 50
1472.81 59
1472.90 66
1472.99 72
1473.08 74
1473.16 75
1473.25 75
1473.34 75
1473.43 75
1473.52 75
1473.61 76
1473.69 76
1473.78 75
1473.87 74
1473.96 73
1474.05 72
1474.13 70
1474.22 68
1474.31 65
1474.40 61
1474.49 57
1474.57 51
1474.66 45
1474.75 39
1474.84 35
1474.93 32
1475.01 30
1475.10 29
1475.19 29
1475.28 29
1475.37 28
1475.46 26
1475.54 24
1475.63 22
1475.72 20
1475.81 20
1475.90 21
1475.98 23
1476.07 26
1476.16 30
1476.25 33
1476.34 36
1476.42 38
1476.51 39
1476.60 39
1476.69 38
1476.78 38
1476.87 37
1476.95 35
1477.04 34
1477.13 32
1477.22 29
1477.31 24
1477.39 19
1477.48 13
1477.57 6
1477.66 0
1477.75 0
1477.84 0
1477.92 0
1478.01 0
1478.10 0
1478.19 1
1478.28 3
1478.36 5
1478.45 4
1478.54 2
1478.63 1
1478.72 2
1478.81 6
1478.89 14
1478.98 25
1479.07 39
1479.16 52
1479.25 63
1479.33 72
1479.42 78
1479.51 82
1479.60 84
1479.69 84
1479.78 83
1479.86 81
1479.95 76
1480.04 70
1480.13 62
1480.22 53
1480.31 44
1480.39 38
1480.48 35
1480.57 35
1480.66 41
1480.75 49
1480.84 61
1480.92 75
1481.01 89
1481.10 104
1481.19 117
1481.28 128
1481.36 136
1481.45 141
1481.54 142
1481.63 141
1481.72 137
1481.81 132
1481.89 126
1481.98 119
1482.07 113
1482.16 108
1482.25 104
1482.34 101
1482.42 100
1482.51 101
1482.60 104
1482.69 109
1482.78 115
1482.87 120
1482.95 124
1483.04 126
1483.13 126
1483.22 124
1483.31 122
1483.40 119
1483.48 117
1483.57 116
1483.66 114
1483.75 113
1483.84 111
1483.93 109
1484.01 107
1484.10 105
1484.19 104
1484.28 103
1484.37 103
1484.46 104
1484.55 104
1484.63 105
1484.72 107
1484.81 109
1484.90 112
1484.99 114
1485.08 114
1485.16 113
1485.25 111
1485.34 106
1485.43 101
1485.52 94
1485.61 87
1485.69 80
1485.78 72
1485.87 64
1485.96 57
1486.05 51
1486.14 48
1486.23 48
1486.31 49
1486.40 52
1486.49 56
1486.58 59
1486.67 61
1486.76 62
1486.84 63
1486.93 63
1487.02 62
1487.11 60
1487.20 57
1487.29 53
1487.38 48
1487.46 43
1487.55 38
1487.64 34
1487.73 32
1487.82 32
1487.91 33
1487.99 34
1488.08 36
1488.17 38
1488.26 40
1488.35 42
1488.44 45
1488.53 49
1488.61 54
1488.70 59
1488.79 65
1488.88 69
1488.97 72
1489.06 72
1489.15 70
1489.23 65
1489.32 59
1489.41 53
1489.50 50
1489.59 50
1489.68 53
1489.76 59
1489.85 66
1489.94 73
1490.03 78
1490.12 79
1490.21 77
1490.30 71
1490.38 63
1490.47 54
1490.56 44
1490.65 35
1490.74 28
1490.83 21
1490.92 15
1491.00 11
1491.09 7
1491.18 5
1491.27 4
1491.36 5
1491.45 7
1491.54 10
1491.62 13
1491.71 16
1491.80 18
1491.89 21
1491.98 23
1492.07 25
1492.16 26
1492.25 26
1492.33 25
1492.42 23
1492.51 20
1492.60 16
1492.69 13
1492.78 12
1492.87 13
1492.95 16
1493.04 21
1493.13 29
1493.22 38
1493.31 47
1493.40 56
1493.49 63
1493.57 68
1493.66 71
1493.75 72
1493.84 71
1493.93 70
1494.02 70
1494.11 71
1494.20 74
1494.28 79
1494.37 85
1494.46 91
1494.55 96
1494.64 100
1494.73 102
1494.82 103
1494.90 102
1494.99 99
1495.08 96
1495.17 93
1495.26 89
1495.35 84
1495.44 80
1495.53 76
1495.61 71
1495.70 66
1495.79 61
1495.88 56
1495.97 51
1496.06 47
1496.15 44
1496.24 41
1496.32 39
1496.41 37
1496.50 35
1496.59 32
1496.68 30
1496.77 28
1496.86 27
1496.95 28
1497.03 30
1497.12 33
1497.21 37
1497.30 41
1497.39 45
1497.48 48
1497.57 51
1497.66 54
1497.74 57
1497.83 60
1497.92 62
1498.01 63
1498.10 65
1498.19 65
1498.28 66
1498.37 66
1498.45 67
1498.54 68
1498.63 67
1498.72 66
1498.81 64
1498.90 60
1498.99 55
1499.08 49
1499.17 43
1499.25 37
1499.34 32
1499.43 27
1499.52 23
1499.61 20
1499.70 19
1499.79 19
1499.88 22
1499.96 26
1500.05 33
1500.14 41
1500.23 50
1500.32 58
1500.41 66
1500.50 72
1500.59 75
1500.68 76
1500.76 74
1500.85 70
1500.94 65
1501.03 58
1501.12 51
1501.21 44
1501.30 37
1501.39 32
1501.48 27
1501.56 23
1501.65 20
1501.74 17
1501.83 16
1501.92 16
1502.01 17
1502.10 20
1502.19 23
1502.28 27
1502.36 29
1502.45 28
1502.54 26
1502.63 21
1502.72 16
1502.81 11
1502.90 8
1502.99 6
1503.08 7
1503.17 9
1503.25 14
1503.34 19
1503.43 26
1503.52 32
1503.61 39
1503.70 44
1503.79 48
1503.88 49
1503.97 49
1504.05 46
1504.14 42
1504.23 39
1504.32 37
1504.41 38
1504.50 41
1504.59 45
1504.68 50
1504.77 53
1504.86 54
1504.94 52
1505.03 48
1505.12 43
1505.21 39
1505.30 36
1505.39 34
1505.48 35
1505.57 36
1505.66 37
1505.75 38
1505.83 38
1505.92 38
1506.01 39
1506.10 41
1506.19 45
1506.28 51
1506.37 58
1506.46 65
1506.55 72
1506.64 77
1506.72 82
1506.81 84
1506.90 86
1506.99 87
1507.08 87
1507.17 86
1507.26 85
1507.35 83
1507.44 80
1507.53 76
1507.62 71
1507.70 63
1507.79 55
1507.88 46
1507.97 38
1508.06 31
1508.15 26
1508.24 24
1508.33 26
1508.42 32
1508.51 41
1508.60 53
1508.68 66
1508.77 79
1508.86 92
1508.95 101
1509.04 105
1509.13 105
1509.22 100
1509.31 91
1509.40 80
1509.49 68
1509.58 57
1509.66 47
1509.75 40
1509.84 35
1509.93 32
1510.02 29
1510.11 27
1510.20 25
1510.29 24
1510.38 23
1510.47 24
1510.56 24
1510.65 25
1510.73 24
1510.82 22
1510.91 19
1511.00 14
1511.09 9
1511.18 4
1511.27 1
1511.36 0
1511.45 0
1511.54 3
1511.63 6
1511.72 10
1511.80 14
1511.89 16
1511.98 17
1512.07 16
1512.16 15
1512.25 13
1512.34 11
1512.43 9
1512.52 7
1512.61 5
1512.70 3
1512.79 1
1512.88 0
1512.96 0
1513.05 0
1513.14 0
1513.23 0
1513.32 5
1513.41 11
1513.50 19
1513.59 28
1513.68 36
1513.77 43
1513.86 49
1513.95 53
1514.04 56
1514.12 59
1514.21 61
1514.30 64
1514.39 67
1514.48 69
1514.57 71
1514.66 70
1514.75 69
1514.84 66
1514.93 63
1515.02 61
1515.11 59
1515.20 59
1515.29 60
1515.37 61
1515.46 63
1515.55 66
1515.64 69
1515.73 72
1515.82 75
1515.91 78
1516.00 80
1516.09 79
1516.18 75
1516.27 69
1516.36 61
1516.45 53
1516.54 46
1516.63 40
1516.71 37
1516.80 36
1516.89 36
1516.98 36
1517.07 36
1517.16 36
1517.25 35
1517.34 33
1517.43 31
1517.52 28
1517.61 23
1517.70 18
1517.79 11
1517.88 5
1517.97 0
1518.06 0
1518.14 0
1518.23 0
1518.32 0
1518.41 0
1518.50 0
1518.59 1
1518.68 3
1518.77 5
1518.86 6
1518.95 6
1519.04 5
1519.13 5
1519.22 5
1519.31 6
1519.40 8
1519.49 12
1519.58 16
1519.66 22
1519.75 27
1519.84 31
1519.93 34
1520.02 36
1520.11 36
1520.20 35
1520.29 33
1520.38 31
1520.47 29
1520.56 27
1520.65 25
1520.74 23
1520.83 22
1520.92 22
1521.01 24
1521.10 28
1521.19 33
1521.27 39
1521.36 44
1521.45 49
1521.54 52
1521.63 53
1521.72 52
1521.81 50
1521.90 48
1521.99 46
1522.08 44
1522.17 41
1522.26 39
1522.35 37
1522.44 36
1522.53 35
1522.62 36
1522.71 38
1522.80 43
1522.89 48
1522.98 53
1523.06 58
1523.15 60
1523.24 59
1523.33 55
1523.42 48
1523.51 38
1523.60 28
1523.69 19
1523.78 12
1523.87 8
1523.96 7
1524.05 8
1524.14 11
1524.23 15
1524.32 17
1524.41 19
1524.50 19
1524.59 19
1524.68 19
1524.77 20
1524.86 23
1524.95 27
1525.03 32
1525.12 37
1525.21 42
1525.30 45
1525.39 47
1525.48 47
1525.57 45
1525.66 41
1525.75 35
1525.84 27
1525.93 19
1526.02 9
1526.11 1
1526.20 0
1526.29 0
1526.38 0
1526.47 0
1526.56 0
1526.65 0
1526.74 0
1526.83 7
1526.92 13
1527.01 20
1527.10 25
1527.19 30
1527.28 33
1527.37 35
1527.45 37
1527.54 38
1527.63 40
1527.72 43
1527.81 46
1527.90 50
1527.99 53
1528.08 54
1528.17 53
1528.26 51
1528.35 47
1528.44 43
1528.53 39
1528.62 37
1528.71 35
1528.80 35
1528.89 35
1528.98 34
1529.07 33
1529.16 32
1529.25 31
1529.34 31
1529.43 33
1529.52 38
1529.61 46
1529.70 57
1529.79 70
1529.88 84
1529.97 97
1530.06 109
1530.15 117
1530.24 121
1530.33 122
1530.41 120
1530.50 116
1530.59 110
1530.68 103
1530.77 97
1530.86 91
1530.95 85
1531.04 81
1531.13 80
1531.22 80
1531.31 84
1531.40 90
1531.49 98
1531.58 106
1531.67 115
1531.76 122
1531.85 127
1531.94 129
1532.03 129
1532.12 125
1532.21 119
1532.30 111
1532.39 100
1532.48 88
1532.57 76
1532.66 65
1532.75 55
1532.84 48
1532.93 43
1533.02 39
1533.11 36
1533.20 32
1533.29 28
1533.38 24
1533.47 21
1533.56 19
1533.65 18
1533.74 19
1533.83 20
1533.92 20
1534.01 20
1534.10 18
1534.19 17
1534.28 15
1534.37 13
1534.46 11
1534.55 9
1534.64 6
1534.73 2
1534.82 0
1534.91 0
1535.00 0
1535.09 0
1535.18 0
1535.27 0
1535.35 0
1535.44 1
1535.53 8
1535.62 15
1535.71 21
1535.80 25
1535.89 28
1535.98 30
1536.07 31
1536.16 32
1536.25 33
1536.34 35
1536.43 37
1536.52 41
1536.61 44
1536.70 47
1536.79 50
1536.88 51
1536.97 51
1537.06 51
1537.15 52
1537.24 53
1537.33 57
1537.42 63
1537.51 71
1537.60 80
1537.69 91
1537.78 102
1537.87 113
1537.96 124
1538.05 134
1538.14 144
1538.23 151
1538.32 155
1538.41 155
1538.50 151
1538.59 144
1538.68 134
1538.77 123
1538.86 114
1538.95 108
1539.04 106
1539.13 107
1539.22 110
1539.31 115
1539.40 119
1539.49 123
1539.58 126
1539.67 130
1539.76 133
1539.85 137
1539.94 143
1540.03 149
1540.12 155
1540.21 162
1540.30 168
1540.39 174
1540.48 180
1540.57 186
1540.66 192
1540.75 198
1540.84 203
1540.93 207
1541.02 208
1541.11 208
1541.20 205
1541.29 200
1541.38 194
1541.47 185
1541.56 176
1541.65 166
1541.74 158
1541.83 153
1541.92 151
1542.01 154
1542.10 160
1542.19 167
1542.28 172
1542.37 175
1542.46 172
1542.55 164
1542.64 152
1542.73 139
1542.82 126
1542.91 116
1543.01 109
1543.10 105
1543.19 103
1543.28 102
1543.37 101
1543.46 100
1543.55 99
1543.64 99
1543.73 100
1543.82 103
1543.91 106
1544.00 109
1544.09 109
1544.18 106
1544.27 98
1544.36 87
1544.45 74
1544.54 61
1544.63 50
1544.72 43
1544.81 41
1544.90 42
1544.99 46
1545.08 50
1545.17 53
1545.26 54
1545.35 52
1545.44 49
1545.53 45
1545.62 43
1545.71 42
1545.80 43
1545.89 46
1545.98 49
1546.07 52
1546.16 52
1546.25 51
1546.34 47
1546.43 41
1546.52 34
1546.61 27
1546.70 19
1546.79 12
1546.88 6
1546.97 3
1547.06 2
1547.15 3
1547.24 7
1547.33 13
1547.42 19
1547.51 24
1547.60 28
1547.69 31
1547.78 32
1547.88 32
1547.97 33
1548.06 35
1548.15 38
1548.24 42
1548.33 46
1548.42 51
1548.51 54
1548.60 56
1548.69 57
1548.78 57
1548.87 55
1548.96 53
1549.05 49
1549.14 45
1549.23 40
1549.32 36
1549.41 32
1549.50 30
1549.59 29
1549.68 30
1549.77 33
1549.86 36
1549.95 40
1550.04 44
1550.13 48
1550.22 52
1550.31 55
1550.40 58
1550.49 61
1550.58 61
1550.67 60
1550.76 57
1550.85 51
1550.95 43
1551.04 34
1551.13 24
1551.22 14
1551.31 5
1551.40 0
1551.49 0
1551.58 0
1551.67 0
1551.76 0
1551.85 0
1551.94 0
1552.03 0
1552.12 1
1552.21 2
1552.30 3
1552.39 6
1552.48 9
1552.57 14
1552.66 19
1552.75 24
1552.84 29
1552.93 35
1553.02 40
1553.11 48
1553.20 56
1553.30 67
1553.39 77
1553.48 86
1553.57 93
1553.66 95
1553.75 92
1553.84 85
1553.93 74
1554.02 63
1554.11 54
1554.20 47
1554.29 45
1554.38 48
1554.47 54
1554.56 61
1554.65 68
1554.74 73
1554.83 73
1554.92 69
1555.01 62
1555.10 54
1555.19 47
1555.28 42
1555.38 41
1555.47 42
1555.56 44
1555.65 46
1555.74 46
1555.83 44
1555.92 40
1556.01 35
1556.10 30
1556.19 26
1556.28 23
1556.37 22
1556.46 23
1556.55 23
1556.64 24
1556.73 24
1556.82 23
1556.91 21
1557.00 19
1557.09 17
1557.19 16
1557.28 15
1557.37 16
1557.46 18
1557.55 21
1557.64 24
1557.73 26
1557.82 27
1557.91 26
1558.00 24
1558.09 21
1558.18 18
1558.27 17
1558.36 17
1558.45 19
1558.54 22
1558.63 25
1558.72 28
1558.82 31
1558.91 34
1559.00 36
1559.09 39
1559.18 42
1559.27 43
1559.36 43
1559.45 41
1559.54 37
1559.63 30
1559.72 23
1559.81 15
1559.90 8
1559.99 2
1560.08 0
1560.17 0
1560.26 0
1560.36 4
1560.45 13
1560.54 23
1560.63 34
1560.72 44
1560.81 51
1560.90 55
1560.99 55
1561.08 52
1561.17 48
1561.26 44
1561.35 41
1561.44 41
1561.53 43
1561.62 48
1561.72 55
1561.81 63
1561.90 71
1561.99 78
1562.08 85
1562.17 91
1562.26 97
1562.35 103
1562.44 110
1562.53 117
1562.62 125
1562.71 133
1562.80 141
1562.89 149
1562.98 157
1563.08 165
1563.17 172
1563.26 180
1563.35 185
1563.44 190
1563.53 192
1563.62 192
1563.71 192
1563.80 192
1563.89 195
1563.98 200
1564.07 208
1564.16 220
1564.25 235
1564.35 251
1564.44 266
1564.53 280
1564.62 291
1564.71 298
1564.80 300
1564.89 298
1564.98 293
1565.07 288
1565.16 283
1565.25 282
1565.34 285
1565.43 293
1565.53 306
1565.62 324
1565.71 346
1565.80 371
1565.89 396
1565.98 421
1566.07 443
1566.16 462
1566.25 476
1566.34 486
1566.43 491
1566.52 493
1566.61 494
1566.71 494
1566.80 497
1566.89 503
1566.98 514
1567.07 530
1567.16 552
1567.25 580
1567.34 612
1567.43 647
1567.52 683
1567.61 716
1567.70 745
1567.80 769
1567.89 788
1567.98 802
1568.07 812
1568.16 821
1568.25 830
1568.34 839
1568.43 849
1568.52 860
1568.61 870
1568.70 879
1568.79 886
1568.89 892
1568.98 895
1569.07 895
1569.16 894
1569.25 892
1569.34 889
1569.43 885
1569.52 880
1569.61 875
1569.70 868
1569.79 860
1569.89 849
1569.98 837
1570.07 823
1570.16 808
1570.25 795
1570.34 782
1570.43 773
1570.52 766
1570.61 762
1570.70 759
1570.79 757
1570.89 752
1570.98 745
1571.07 735
1571.16 722
1571.25 706
1571.34 689
1571.43 671
1571.52 653
1571.61 637
1571.70 622
1571.79 609
1571.89 597
1571.98 588
1572.07 581
1572.16 575
1572.25 569
1572.34 561
1572.43 550
1572.52 535
1572.61 515
1572.70 491
1572.80 465
1572.89 437
1572.98 409
1573.07 383
1573.16 360
1573.25 339
1573.34 321
1573.43 306
1573.52 292
1573.61 280
1573.70 271
1573.80 264
1573.89 259
1573.98 255
1574.07 251
1574.16 246
1574.25 240
1574.34 231
1574.43 221
1574.52 210
1574.62 199
1574.71 190
1574.80 181
1574.89 175
1574.98 168
1575.07 162
1575.16 155
1575.25 147
1575.34 139
1575.43 132
1575.53 127
1575.62 123
1575.71 120
1575.80 118
1575.89 114
1575.98 108
1576.07 101
1576.16 92
1576.25 83
1576.35 75
1576.44 69
1576.53 66
1576.62 67
1576.71 70
1576.80 76
1576.89 84
1576.98 92
1577.07 100
1577.17 105
1577.26 108
1577.35 107
1577.44 103
1577.53 96
1577.62 87
1577.71 77
1577.80 66
1577.89 58
1577.99 52
1578.08 48
1578.17 48
1578.26 50
1578.35 55
1578.44 60
1578.53 67
1578.62 73
1578.71 78
1578.81 81
1578.90 84
1578.99 85
1579.08 85
1579.17 84
1579.26 82
1579.35 80
1579.44 75
1579.53 70
1579.63 64
1579.72 58
1579.81 52
1579.90 48
1579.99 47
1580.08 48
1580.17 50
1580.26 54
1580.36 57
1580.45 60
1580.54 61
1580.63 59
1580.72 56
1580.81 51
1580.90 46
1580.99 42
1581.09 39
1581.18 37
1581.27 37
1581.36 37
1581.45 37
1581.54 36
1581.63 34
1581.72 31
1581.81 29
1581.91 27
1582.00 28
1582.09 31
1582.18 37
1582.27 45
1582.36 55
1582.45 65
1582.55 73
1582.64 78
1582.73 80
1582.82 78
1582.91 71
1583.00 61
1583.09 48
1583.18 34
1583.28 21
1583.37 9
1583.46 0
1583.55 0
1583.64 0
1583.73 0
1583.82 4
1583.91 12
1584.01 21
1584.10 30
1584.19 39
1584.28 48
1584.37 55
1584.46 61
1584.55 66
1584.64 70
1584.74 74
1584.83 76
1584.92 77
1585.01 76
1585.10 74
1585.19 72
1585.28 70
1585.38 69
1585.47 70
1585.56 72
1585.65 76
1585.74 81
1585.83 86
1585.92 91
1586.01 95
1586.11 98
1586.20 99
1586.29 98
1586.38 95
1586.47 89
1586.56 82
1586.65 75
1586.75 68
1586.84 63
1586.93 60
1587.02 58
1587.11 58
1587.20 58
1587.29 57
1587.39 57
1587.48 57
1587.57 59
1587.66 64
1587.75 71
1587.84 82
1587.93 95
1588.03 107
1588.12 118
1588.21 125
1588.30 127
1588.39 124
1588.48 116
1588.57 104
1588.67 90
1588.76 76
1588.85 64
1588.94 53
1589.03 47
1589.12 45
1589.21 48
1589.31 55
1589.40 65
1589.49 76
1589.58 88
1589.67 98
1589.76 106
1589.85 113
1589.95 119
1590.04 124
1590.13 129
1590.22 134
1590.31 139
1590.40 144
1590.49 148
1590.59 151
1590.68 152
1590.77 151
1590.86 149
1590.95 146
1591.04 141
1591.14 137
1591.23 133
1591.32 129
1591.41 125
1591.50 121
1591.59 115
1591.68 107
1591.78 97
1591.87 87
1591.96 78
1592.05 73
1592.14 72
1592.23 76
1592.33 85
1592.42 97
1592.51 109
1592.60 119
1592.69 124
1592.78 124
1592.87 119
1592.97 112
1593.06 104
1593.15 96
1593.24 89
1593.33 83
1593.42 79
1593.52 76
1593.61 75
1593.70 75
1593.79 77
1593.88 80
1593.97 85
1594.06 91
1594.16 97
1594.25 104
1594.34 110
1594.43 117
1594.52 125
1594.61 134
1594.71 144
1594.80 155
1594.89 165
1594.98 173
1595.07 178
1595.16 178
1595.26 174
1595.35 168
1595.44 159
1595.53 150
1595.62 141
1595.71 133
1595.81 126
1595.90 119
1595.99 111
1596.08 102
1596.17 93
1596.26 85
1596.36 77
1596.45 72
1596.54 70
1596.63 72
1596.72 76
1596.81 81
1596.91 86
1597.00 90
1597.09 92
1597.18 93
1597.27 93
1597.36 93
1597.46 94
1597.55 96
1597.64 99
1597.73 103
1597.82 108
1597.91 112
1598.01 115
1598.10 118
1598.19 119
1598.28 120
1598.37 120
1598.46 120
1598.56 120
1598.65 119
1598.74 118
1598.83 115
1598.92 111
1599.01 104
1599.11 96
1599.20 86
1599.29 76
1599.38 67
1599.47 59
1599.57 55
1599.66 55
1599.75 56
1599.84 59
1599.93 61
1600.02 62
1600.12 60
1600.21 56
1600.30 51
1600.39 44
1600.48 38
1600.57 32
1600.67 29
1600.76 26
1600.85 26
1600.94 28
1601.03 33
1601.13 39
1601.22 47
1601.31 56
1601.40 63
1601.49 68
1601.58 70
1601.68 70
1601.77 66
1601.86 61
1601.95 55
1602.04 48
1602.14 42
1602.23 37
1602.32 31
1602.41 25
1602.50 18
1602.59 10
1602.69 3
1602.78 0
1602.87 0
1602.96 0
1603.05 0
1603.15 0
1603.24 0
1603.33 0
1603.42 0
1603.51 5
1603.60 13
1603.70 20
1603.79 24
1603.88 25
1603.97 21
1604.06 15
1604.16 8
1604.25 1
1604.34 0
1604.43 0
1604.52 0
1604.62 0
1604.71 0
1604.80 2
1604.89 6
1604.98 12
1605.08 19
1605.17 27
1605.26 37
1605.35 46
1605.44 54
1605.53 60
1605.63 62
1605.72 61
1605.81 59
1605.90 56
1605.99 54
1606.09 52
1606.18 52
1606.27 53
1606.36 54
1606.45 55
1606.55 57
1606.64 59
1606.73 62
1606.82 64
1606.91 67
1607.01 69
1607.10 71
1607.19 72
1607.28 74
1607.37 74
1607.47 75
1607.56 74
1607.65 72
1607.74 70
1607.83 67
1607.93 64
1608.02 60
1608.11 57
1608.20 53
1608.29 50
1608.39 47
1608.48 43
1608.57 39
1608.66 35
1608.75 32
1608.85 29
1608.94 27
1609.03 26
1609.12 27
1609.21 29
1609.31 33
1609.40 37
1609.49 41
1609.58 46
1609.67 49
1609.77 51
1609.86 52
1609.95 52
1610.04 52
1610.13 53
1610.23 54
1610.32 57
1610.41 60
1610.50 63
1610.59 65
1610.69 66
1610.78 65
1610.87 63
1610.96 59
1611.05 56
1611.15 53
1611.24 52
1611.33 53
1611.42 55
1611.52 59
1611.61 63
1611.70 67
1611.79 68
1611.88 68
1611.98 65
1612.07 61
1612.16 54
1612.25 48
1612.34 40
1612.44 34
1612.53 28
1612.62 23
1612.71 19
1612.80 18
1612.90 18
1612.99 19
1613.08 20
1613.17 22
1613.27 23
1613.36 24
1613.45 26
1613.54 28
1613.63 31
1613.73 35
1613.82 41
1613.91 46
1614.00 52
1614.09 58
1614.19 62
1614.28 67
1614.37 70
1614.46 74
1614.56 78
1614.65 82
1614.74 85
1614.83 89
1614.92 92
1615.02 95
1615.11 96
1615.20 97
1615.29 96
1615.39 95
1615.48 93
1615.57 90
1615.66 87
1615.75 84
1615.85 82
1615.94 80
1616.03 80
1616.12 82
1616.22 84
1616.31 88
1616.40 91
1616.49 94
1616.58 95
1616.68 96
1616.77 95
1616.86 93
1616.95 90
1617.05 89
1617.14 89
1617.23 91
1617.32 94
1617.41 97
1617.51 101
1617.60 104
1617.69 105
1617.78 103
1617.88 99
1617.97 92
1618.06 83
1618.15 72
1618.25 61
1618.34 50
1618.43 40
1618.52 31
1618.61 24
1618.71 20
1618.80 18
1618.89 19
1618.98 22
1619.08 29
1619.17 36
1619.26 45
1619.35 54
1619.45 61
1619.54 66
1619.63 69
1619.72 70
1619.81 69
1619.91 66
1620.00 61
1620.09 55
1620.18 50
1620.28 45
1620.37 41
1620.46 38
1620.55 37
1620.65 38
1620.74 39
1620.83 41
1620.92 42
1621.01 43
1621.11 45
1621.20 47
1621.29 49
1621.38 51
1621.48 53
1621.57 53
1621.66 52
1621.75 48
1621.85 42
1621.94 34
1622.03 26
1622.12 17
1622.22 10
1622.31 4
1622.40 1
1622.49 0
1622.59 0
1622.68 0
1622.77 1
1622.86 2
1622.96 2
1623.05 1
1623.14 0
1623.23 0
1623.32 0
1623.42 0
1623.51 0
1623.60 2
1623.69 8
1623.79 15
1623.88 21
1623.97 26
1624.06 29
1624.16 30
1624.25 31
1624.34 33
1624.43 35
1624.53 37
1624.62 41
1624.71 44
1624.80 46
1624.90 47
1624.99 46
1625.08 44
1625.17 41
1625.27 37
1625.36 34
1625.45 31
1625.54 28
1625.64 26
1625.73 25
1625.82 24
1625.91 23
1626.01 23
1626.10 24
1626.19 25
1626.28 26
1626.38 27
1626.47 28
1626.56 27
1626.65 27
1626.75 25
1626.84 24
1626.93 22
1627.02 22
1627.12 24
1627.21 26
1627.30 28
1627.39 31
1627.49 33
1627.58 35
1627.67 36
1627.76 38
1627.86 40
1627.95 43
1628.04 47
1628.13 53
1628.23 58
1628.32 62
1628.41 66
1628.51 68
1628.60 68
1628.69 67
1628.78 66
1628.88 63
1628.97 60
1629.06 58
1629.15 55
1629.25 52
1629.34 49
1629.43 46
1629.52 43
1629.62 42
1629.71 41
1629.80 40
1629.89 41
1629.99 43
1630.08 44
1630.17 45
1630.26 44
1630.36 43
1630.45 41
1630.54 38
1630.64 37
1630.73 36
1630.82 37
1630.91 38
1631.01 40
1631.10 42
1631.19 45
1631.28 46
1631.38 48
1631.47 49
1631.56 50
1631.65 48
1631.75 46
1631.84 42
1631.93 37
1632.02 33
1632.12 29
1632.21 28
1632.30 28
1632.40 29
1632.49 30
1632.58 30
1632.67 29
1632.77 27
1632.86 23
1632.95 20
1633.04 18
1633.14 19
1633.23 22
1633.32 28
1633.42 37
1633.51 47
1633.60 56
1633.69 64
1633.79 70
1633.88 74
1633.97 74
1634.06 73
1634.16 70
1634.25 67
1634.34 64
1634.44 63
1634.53 62
1634.62 62
1634.71 62
1634.81 61
1634.90 57
1634.99 53
1635.08 47
1635.18 42
1635.27 38
1635.36 36
1635.46 36
1635.55 38
1635.64 41
1635.73 44
1635.83 46
1635.92 47
1636.01 47
1636.11 46
1636.20 44
1636.29 43
1636.38 44
1636.48 46
1636.57 49
1636.66 53
1636.75 57
1636.85 59
1636.94 61
1637.03 60
1637.13 59
1637.22 56
1637.31 55
1637.40 53
1637.50 53
1637.59 54
1637.68 54
1637.78 54
1637.87 54
1637.96 53
1638.05 51
1638.15 49
1638.24 48
1638.33 46
1638.43 44
1638.52 41
1638.61 39
1638.70 37
1638.80 35
1638.89 34
1638.98 34
1639.08 36
1639.17 39
1639.26 43
1639.35 47
1639.45 51
1639.54 54
1639.63 55
1639.73 56
1639.82 54
1639.91 51
1640.01 47
1640.10 41
1640.19 35
1640.28 29
1640.38 23
1640.47 16
1640.56 11
1640.66 5
1640.75 0
1640.84 0
1640.93 0
1641.03 0
1641.12 0
1641.21 0
1641.31 0
1641.40 0
1641.49 2
1641.58 5
1641.68 7
1641.77 8
1641.86 9
1641.96 10
1642.05 13
1642.14 16
1642.24 20
1642.33 24
1642.42 28
1642.51 29
1642.61 29
1642.70 26
1642.79 21
1642.89 15
1642.98 8
1643.07 1
1643.17 0
1643.26 0
1643.35 0
1643.44 0
1643.54 0
1643.63 0
1643.72 0
1643.82 0
1643.91 7
1644.00 15
1644.10 21
1644.19 26
1644.28 28
1644.37 30
1644.47 30
1644.56 30
1644.65 30
1644.75 31
1644.84 32
1644.93 34
1645.03 35
1645.12 35
1645.21 36
1645.30 35
1645.40 34
1645.49 32
1645.58 29
1645.68 27
1645.77 24
1645.86 23
1645.96 21
1646.05 21
1646.14 20
1646.24 19
1646.33 17
1646.42 16
1646.51 14
1646.61 13
1646.70 14
1646.79 17
1646.89 21
1646.98 27
1647.07 34
1647.17 41
1647.26 47
1647.35 52
1647.45 56
1647.54 59
1647.63 61
1647.73 63
1647.82 66
1647.91 70
1648.00 73
1648.10 76
1648.19 79
1648.28 80
1648.38 79
1648.47 77
1648.56 74
1648.66 71
1648.75 69
1648.84 68
1648.94 68
1649.03 70
1649.12 73
1649.22 76
1649.31 79
1649.40 80
1649.50 82
1649.59 83
1649.68 85
1649.77 87
1649.87 89
1649.96 91
1650.05 91
1650.15 90
1650.24 87
1650.33 82
1650.43 76
1650.52 71
1650.61 67
1650.71 63
1650.80 61
1650.89 58
1650.99 56
1651.08 54
1651.17 52
1651.27 50
1651.36 51
1651.45 55
1651.55 60
1651.64 67
1651.73 75
1651.83 83
1651.92 89
1652.01 94
1652.10 96
1652.20 97
1652.29 98
1652.38 97
1652.48 97
1652.57 96
1652.66 95
1652.76 94
1652.85 93
1652.94 91
1653.04 89
1653.13 86
1653.22 82
1653.32 79
1653.41 76
1653.50 73
1653.60 71
1653.69 70
1653.78 70
1653.88 71
1653.97 71
1654.06 72
1654.16 71
1654.25 69
1654.34 66
1654.44 61
1654.53 55
1654.62 48
1654.72 42
1654.81 38
1654.90 35
1655.00 35
1655.09 37
1655.18 40
1655.28 45
1655.37 49
1655.46 51
1655.56 53
1655.65 52
1655.74 49
1655.84 46
1655.93 42
1656.02 38
1656.12 33
1656.21 30
1656.30 27
1656.40 25
1656.49 25
1656.58 26
1656.68 28
1656.77 32
1656.86 36
1656.96 41
1657.05 44
1657.14 47
1657.24 47
1657.33 46
1657.42 44
1657.52 41
1657.61 39
1657.70 37
1657.80 37
1657.89 39
1657.98 43
1658.08 47
1658.17 52
1658.26 56
1658.36 58
1658.45 60
1658.55 62
1658.64 64
1658.73 67
1658.83 71
1658.92 75
1659.01 79
1659.11 82
1659.20 83
1659.29 82
1659.39 79
1659.48 75
1659.57 72
1659.67 70
1659.76 70
1659.85 73
1659.95 77
1660.04 82
1660.13 88
1660.23 95
1660.32 100
1660.41 106
1660.51 111
1660.60 115
1660.69 119
1660.79 121
1660.88 121
1660.98 119
1661.07 116
1661.16 111
1661.26 105
1661.35 100
1661.44 96
1661.54 94
1661.63 92
1661.72 90
1661.82 89
1661.91 87
1662.00 84
1662.10 80
1662.19 77
1662.28 74
1662.38 74
1662.47 76
1662.57 81
1662.66 88
1662.75 96
1662.85 105
1662.94 113
1663.03 119
1663.13 122
1663.22 123
1663.31 122
1663.41 118
1663.50 112
1663.59 104
1663.69 95
1663.78 85
1663.87 73
1663.97 62
1664.06 50
1664.16 39
1664.25 30
1664.34 24
1664.44 20
1664.53 19
1664.62 20
1664.72 23
1664.81 25
1664.90 27
1665.00 29
1665.09 28
1665.19 28
1665.28 27
1665.37 27
1665.47 28
1665.56 31
1665.65 35
1665.75 39
1665.84 42
1665.93 44
1666.03 44
1666.12 41
1666.22 36
1666.31 30
1666.40 25
1666.50 20
1666.59 18
1666.68 17
1666.78 18
1666.87 21
1666.96 25
1667.06 29
1667.15 34
1667.25 40
1667.34 46
1667.43 52
1667.53 57
1667.62 61
1667.71 63
1667.81 64
1667.90 62
1668.00 60
1668.09 56
1668.18 52
1668.28 49
1668.37 47
1668.46 47
1668.56 49
1668.65 53
1668.74 59
1668.84 65
1668.93 73
1669.03 81
1669.12 88
1669.21 95
1669.31 102
1669.40 109
1669.49 116
1669.59 122
1669.68 127
1669.78 129
1669.87 128
1669.96 123
1670.06 114
1670.15 103
1670.24 91
1670.34 79
1670.43 70
1670.53 63
1670.62 61
1670.71 61
1670.81 62
1670.90 65
1670.99 69
1671.09 72
1671.18 75
1671.28 77
1671.37 77
1671.46 76
1671.56 71
1671.65 64
1671.74 54
1671.84 43
1671.93 32
1672.03 22
1672.12 14
1672.21 10
1672.31 10
1672.40 12
1672.50 17
1672.59 23
1672.68 30
1672.78 35
1672.87 38
1672.96 41
1673.06 42
1673.15 44
1673.25 45
1673.34 47
1673.43 50
1673.53 52
1673.62 55
1673.72 56
1673.81 58
1673.90 60
1674.00 62
1674.09 65
1674.18 68
1674.28 71
1674.37 75
1674.47 80
1674.56 86
1674.65 93
1674.75 101
1674.84 110
1674.94 118
1675.03 125
1675.12 128
1675.22 129
1675.31 125
1675.41 118
1675.50 109
1675.59 98
1675.69 86
1675.78 74
1675.87 63
1675.97 52
1676.06 42
1676.16 34
1676.25 27
1676.34 22
1676.44 19
1676.53 17
1676.63 16
1676.72 15
1676.81 14
1676.91 13
1677.00 11
1677.10 9
1677.19 7
1677.28 5
1677.38 3
1677.47 1
1677.57 0
1677.66 0
1677.75 0
1677.85 0
1677.94 3
1678.04 8
1678.13 15
1678.22 22
1678.32 29
1678.41 34
1678.51 37
1678.60 39
1678.69 38
1678.79 35
1678.88 31
1678.98 26
1679.07 19
1679.16 12
1679.26 3
1679.35 0
1679.45 0
1679.54 0
1679.63 0
1679.73 0
1679.82 0
1679.92 0
1680.01 0
1680.10 8
1680.20 16
1680.29 23
1680.39 27
1680.48 29
1680.57 31
1680.67 32
1680.76 33
1680.86 36
1680.95 39
1681.04 42
1681.14 45
1681.23 47
1681.33 48
1681.42 46
1681.51 43
1681.61 39
1681.70 36
1681.80 32
1681.89 30
1681.98 28
1682.08 27
1682.17 27
1682.27 27
1682.36 27
1682.46 29
1682.55 31
1682.64 33
1682.74 36
1682.83 38
1682.93 40
1683.02 42
1683.11 43
1683.21 44
1683.30 46
1683.40 47
1683.49 49
1683.58 52
1683.68 56
1683.77 61
1683.87 66
1683.96 70
1684.06 73
1684.15 74
1684.24 72
1684.34 67
1684.43 62
1684.53 56
1684.62 52
1684.71 51
1684.81 54
1684.90 59
1685.00 66
1685.09 73
1685.19 78
1685.28 81
1685.37 81
1685.47 79
1685.56 75
1685.66 71
1685.75 66
1685.84 61
1685.94 57
1686.03 52
1686.13 47
1686.22 43
1686.32 41
1686.41 41
1686.50 44
1686.60 48
1686.69 55
1686.79 61
1686.88 66
1686.98 68
1687.07 69
1687.16 67
1687.26 65
1687.35 63
1687.45 62
1687.54 61
1687.63 60
1687.73 59
1687.82 57
1687.92 54
1688.01 50
1688.11 46
1688.20 42
1688.29 40
1688.39 39
1688.48 40
1688.58 43
1688.67 47
1688.77 51
1688.86 55
1688.95 58
1689.05 59
1689.14 58
1689.24 57
1689.33 54
1689.43 52
1689.52 52
1689.61 53
1689.71 56
1689.80 61
1689.90 66
1689.99 69
1690.09 71
1690.18 71
1690.27 67
1690.37 62
1690.46 55
1690.56 48
1690.65 41
1690.75 36
1690.84 32
1690.93 29
1691.03 28
1691.12 29
1691.22 31
1691.31 33
1691.41 35
1691.50 37
1691.60 38
1691.69 39
1691.78 40
1691.88 41
1691.97 42
1692.07 44
1692.16 46
1692.26 46
1692.35 46
1692.44 45
1692.54 43
1692.63 41
1692.73 40
1692.82 40
1692.92 41
1693.01 45
1693.11 50
1693.20 56
1693.29 63
1693.39 69
1693.48 74
1693.58 77
1693.67 78
1693.77 76
1693.86 72
1693.96 65
1694.05 55
1694.14 45
1694.24 34
1694.33 24
1694.43 16
1694.52 11
1694.62 9
1694.71 9
1694.80 11
1694.90 13
1694.99 16
1695.09 19
1695.18 23
1695.28 26
1695.37 31
1695.47 36
1695.56 42
1695.66 46
1695.75 50
1695.84 51
1695.94 50
1696.03 47
1696.13 42
1696.22 37
1696.32 31
1696.41 25
1696.51 19
1696.60 14
1696.69 10
1696.79 6
1696.88 4
1696.98 3
1697.07 4
1697.17 6
1697.26 11
1697.36 17
1697.45 25
1697.54 34
1697.64 43
1697.73 53
1697.83 63
1697.92 71
1698.02 78
1698.11 83
1698.21 85
1698.30 86
1698.40 85
1698.49 83
1698.58 80
1698.68 77
1698.77 73
1698.87 70
1698.96 68
1699.06 65
1699.15 64
1699.25 62
1699.34 61
1699.44 59
1699.53 58
1699.63 56
1699.72 54
1699.81 53
1699.91 53
1700.00 54
1700.10 57
1700.19 62
1700.29 67
1700.38 71
1700.48 75
1700.57 76
1700.67 75
1700.76 72
1700.85 68
1700.95 63
1701.04 60
1701.14 58
1701.23 58
1701.33 61
1701.42 67
1701.52 75
1701.61 84
1701.71 93
1701.80 101
1701.90 106
1701.99 108
1702.09 107
1702.18 101
1702.27 91
1702.37 81
1702.46 70
1702.56 62
1702.65 56
1702.75 54
1702.84 55
1702.94 58
1703.03 62
1703.13 65
1703.22 66
1703.32 66
1703.41 64
1703.51 61
1703.60 57
1703.69 54
1703.79 51
1703.88 51
1703.98 53
1704.07 56
1704.17 61
1704.26 67
1704.36 73
1704.45 80
1704.55 85
1704.64 90
1704.74 92
1704.83 92
1704.93 90
1705.02 86
1705.12 81
1705.21 75
1705.30 69
1705.40 64
1705.49 59
1705.59 54
1705.68 49
1705.78 45
1705.87 40
1705.97 37
1706.06 35
1706.16 36
1706.25 40
1706.35 46
1706.44 54
1706.54 64
1706.63 73
1706.73 81
1706.82 86
1706.92 88
1707.01 88
1707.11 87
1707.20 84
1707.29 82
1707.39 80
1707.48 80
1707.58 81
1707.67 82
1707.77 84
1707.86 86
1707.96 89
1708.05 92
1708.15 96
1708.24 99
1708.34 103
1708.43 106
1708.53 108
1708.62 110
1708.72 111
1708.81 113
1708.91 115
1709.00 119
1709.10 123
1709.19 127
1709.29 130
1709.38 132
1709.48 132
1709.57 130
1709.67 128
1709.76 126
1709.86 126
1709.95 126
1710.04 128
1710.14 130
1710.23 132
1710.33 134
1710.42 135
1710.52 135
1710.61 134
1710.71 132
1710.80 128
1710.90 124
1710.99 119
1711.09 114
1711.18 108
1711.28 101
1711.37 94
1711.47 88
1711.56 82
1711.66 77
1711.75 72
1711.85 67
1711.94 62
1712.04 57
1712.13 51
1712.23 45
1712.32 38
1712.42 31
1712.51 23
1712.61 16
1712.70 10
1712.80 6
1712.89 4
1712.99 4
1713.08 7
1713.18 13
1713.27 20
1713.37 29
1713.46 38
1713.56 47
1713.65 57
1713.75 67
1713.84 77
1713.94 86
1714.03 93
1714.13 99
1714.22 101
1714.32 102
1714.41 100
1714.51 97
1714.60 95
1714.70 95
1714.79 97
1714.89 100
1714.98 104
1715.08 106
1715.17 107
1715.27 105
1715.36 100
1715.46 94
1715.55 88
1715.65 84
1715.74 81
1715.84 80
1715.93 82
1716.03 84
1716.12 88
1716.22 92
1716.31 98
1716.41 104
1716.50 110
1716.60 117
1716.69 122
1716.79 125
1716.88 125
1716.98 122
1717.07 116
1717.17 108
1717.26 99
1717.36 91
1717.45 84
1717.55 79
1717.64 76
1717.74 74
1717.83 73
1717.93 74
1718.02 76
1718.12 79
1718.21 85
1718.31 92
1718.40 100
1718.50 108
1718.59 114
1718.69 118
1718.78 119
1718.88 118
1718.97 115
1719.07 111
1719.16 107
1719.26 103
1719.35 100
1719.45 95
1719.54 91
1719.64 86
1719.74 81
1719.83 77
1719.93 76
1720.02 77
1720.12 80
1720.21 86
1720.31 91
1720.40 96
1720.50 99
1720.59 99
1720.69 97
1720.78 93
1720.88 89
1720.97 84
1721.07 79
1721.16 75
1721.26 72
1721.35 69
1721.45 67
1721.54 67
1721.64 70
1721.73 76
1721.83 83
1721.92 92
1722.02 101
1722.11 108
1722.21 113
1722.30 115
1722.40 113
1722.50 108
1722.59 103
1722.69 96
1722.78 90
1722.88 84
1722.97 78
1723.07 73
1723.16 68
1723.26 64
1723.35 62
1723.45 62
1723.54 66
1723.64 72
1723.73 82
1723.83 94
1723.92 106
1724.02 117
1724.11 123
1724.21 125
1724.30 122
1724.40 113
1724.50 100
1724.59 85
1724.69 69
1724.78 55
1724.88 43
1724.97 35
1725.07 30
1725.16 29
1725.26 31
1725.35 36
1725.45 44
1725.54 52
1725.64 61
1725.73 68
1725.83 73
1725.92 75
1726.02 75
1726.12 73
1726.21 70
1726.31 67
1726.40 67
1726.50 68
1726.59 71
1726.69 74
1726.78 78
1726.88 81
1726.97 81
1727.07 80
1727.16 77
1727.26 72
1727.35 67
1727.45 61
1727.55 56
1727.64 50
1727.74 46
1727.83 42
1727.93 38
1728.02 35
1728.12 32
1728.21 28
1728.31 24
1728.40 19
1728.50 12
1728.59 5
1728.69 0
1728.79 0
1728.88 0
1728.98 0
1729.07 0
1729.17 0
1729.26 0
1729.36 0
1729.45 4
1729.55 14
1729.64 23
1729.74 31
1729.83 37
1729.93 41
1730.03 46
1730.12 51
1730.22 57
1730.31 64
1730.41 71
1730.50 78
1730.60 83
1730.69 85
1730.79 84
1730.88 81
1730.98 76
1731.08 70
1731.17 63
1731.27 56
1731.36 50
1731.46 44
1731.55 39
1731.65 33
1731.74 29
1731.84 26
1731.93 24
1732.03 23
1732.13 23
1732.22 23
1732.32 24
1732.41 25
1732.51 25
1732.60 25
1732.70 25
1732.79 24
1732.89 24
1732.98 24
1733.08 25
1733.18 28
1733.27 33
1733.37 40
1733.46 48
1733.56 56
1733.65 63
1733.75 68
1733.84 72
1733.94 72
1734.04 72
1734.13 71
1734.23 70
1734.32 70
1734.42 71
1734.51 73
1734.61 74
1734.70 75
1734.80 73
1734.90 70
1734.99 64
1735.09 58
1735.18 52
1735.28 48
1735.37 45
1735.47 45
1735.56 48
1735.66 54
1735.76 61
1735.85 70
1735.95 80
1736.04 88
1736.14 94
1736.23 98
1736.33 98
1736.42 97
1736.52 94
1736.62 91
1736.71 88
1736.81 86
1736.90 86
1737.00 87
1737.09 89
1737.19 92
1737.29 93
1737.38 94
1737.48 92
1737.57 89
1737.67 83
1737.76 77
1737.86 70
1737.95 65
1738.05 62
1738.15 63
1738.24 67
1738.34 74
1738.43 82
1738.53 90
1738.62 95
1738.72 99
1738.82 99
1738.91 97
1739.01 94
1739.10 90
1739.20 87
1739.29 86
1739.39 85
1739.49 86
1739.58 88
1739.68 90
1739.77 93
1739.87 95
1739.96 95
1740.06 94
1740.15 91
1740.25 86
1740.35 80
1740.44 75
1740.54 70
1740.63 67
1740.73 67
1740.82 69
1740.92 72
1741.02 75
1741.11 77
1741.21 79
1741.30 79
1741.40 78
1741.50 77
1741.59 77
1741.69 76
1741.78 76
1741.88 75
1741.97 73
1742.07 68
1742.17 62
1742.26 55
1742.36 47
1742.45 39
1742.55 33
1742.64 29
1742.74 26
1742.84 25
1742.93 26
1743.03 29
1743.12 33
1743.22 39
1743.31 46
1743.41 55
1743.51 65
1743.60 76
1743.70 86
1743.79 96
1743.89 102
1743.99 105
1744.08 104
1744.18 100
1744.27 93
1744.37 86
1744.46 79
1744.56 74
1744.66 71
1744.75 71
1744.85 73
1744.94 77
1745.04 81
1745.13 86
1745.23 90
1745.33 92
1745.42 93
1745.52 92
1745.61 88
1745.71 84
1745.81 79
1745.90 75
1746.00 72
1746.09 72
1746.19 74
1746.29 77
1746.38 81
1746.48 86
1746.57 90
1746.67 94
1746.76 96
1746.86 98
1746.96 100
1747.05 101
1747.15 102
1747.24 103
1747.34 103
1747.44 103
1747.53 102
1747.63 100
1747.72 98
1747.82 96
1747.92 95
1748.01 95
1748.11 97
1748.20 101
1748.30 105
1748.39 110
1748.49 114
1748.59 117
1748.68 117
1748.78 114
1748.87 108
1748.97 100
1749.07 90
1749.16 78
1749.26 67
1749.35 56
1749.45 48
1749.55 42
1749.64 37
1749.74 35
1749.83 34
1749.93 36
1750.03 38
1750.12 41
1750.22 45
1750.31 48
1750.41 50
1750.51 50
1750.60 49
1750.70 48
1750.79 46
1750.89 45
1750.99 45
1751.08 47
1751.18 51
1751.27 55
1751.37 59
1751.47 62
1751.56 65
1751.66 67
1751.75 68
1751.85 68
1751.95 68
1752.04 67
1752.14 66
1752.23 64
1752.33 61
1752.43 58
1752.52 54
1752.62 49
1752.71 44
1752.81 39
1752.91 36
1753.00 34
1753.10 35
1753.19 40
1753.29 48
1753.39 58
1753.48 69
1753.58 79
1753.67 87
1753.77 91
1753.87 93
1753.96 92
1754.06 90
1754.16 87
1754.25 85
1754.35 82
1754.44 80
1754.54 78
1754.64 76
1754.73 75
1754.83 75
1754.92 76
1755.02 80
1755.12 86
1755.21 94
1755.31 102
1755.40 109
1755.50 114
1755.60 117
1755.69 117
1755.79 114
1755.89 108
1755.98 102
1756.08 96
1756.17 91
1756.27 87
1756.37 86
1756.46 87
1756.56 89
1756.65 92
1756.75 94
1756.85 96
1756.94 96
1757.04 95
1757.14 92
1757.23 87
1757.33 82
1757.42 76
1757.52 70
1757.62 65
1757.71 60
1757.81 55
1757.90 51
1758.00 48
1758.10 46
1758.19 45
1758.29 47
1758.39 50
1758.48 54
1758.58 59
1758.67 62
1758.77 64
1758.87 64
1758.96 63
1759.06 60
1759.16 57
1759.25 54
1759.35 53
1759.44 52
1759.54 53
1759.64 54
1759.73 56
1759.83 56
1759.93 56
1760.02 56
1760.12 57
1760.21 59
1760.31 62
1760.41 66
1760.50 71
1760.60 75
1760.70 78
1760.79 78
1760.89 75
1760.98 70
1761.08 64
1761.18 58
1761.27 55
1761.37 54
1761.47 56
1761.56 61
1761.66 67
1761.75 74
1761.85 80
1761.95 87
1762.04 92
1762.14 97
1762.24 102
1762.33 105
1762.43 106
1762.52 106
1762.62 104
1762.72 101
1762.81 98
1762.91 94
1763.01 90
1763.10 86
1763.20 83
1763.30 80
1763.39 78
1763.49 77
1763.58 78
1763.68 80
1763.78 85
1763.87 90
1763.97 94
1764.07 98
1764.16 99
1764.26 98
1764.36 94
1764.45 87
1764.55 79
1764.64 71
1764.74 63
1764.84 56
1764.93 51
1765.03 50
1765.13 52
1765.22 57
1765.32 64
1765.42 71
1765.51 78
1765.61 84
1765.70 89
1765.80 91
1765.90 93
1765.99 96
1766.09 99
1766.19 105
1766.28 111
1766.38 118
1766.48 123
1766.57 125
1766.67 123
1766.77 116
1766.86 105
1766.96 92
1767.05 78
1767.15 66
1767.25 57
1767.34 51
1767.44 49
1767.54 50
1767.63 52
1767.73 55
1767.83 58
1767.92 60
1768.02 60
1768.12 59
1768.21 56
1768.31 50
1768.40 43
1768.50 36
1768.60 28
1768.69 22
1768.79 19
1768.89 18
1768.98 20
1769.08 24
1769.18 29
1769.27 35
1769.37 39
1769.47 41
1769.56 41
1769.66 39
1769.76 36
1769.85 32
1769.95 30
1770.05 30
1770.14 32
1770.24 36
1770.33 41
1770.43 46
1770.53 49
1770.62 50
1770.72 48
1770.82 43
1770.91 36
1771.01 30
1771.11 24
1771.20 21
1771.30 20
1771.40 22
1771.49 25
1771.59 28
1771.69 32
1771.78 37
1771.88 40
1771.98 44
1772.07 48
1772.17 52
1772.27 55
1772.36 58
1772.46 59
1772.56 60
1772.65 59
1772.75 58
1772.85 57
1772.94 55
1773.04 53
1773.14 50
1773.23 45
1773.33 39
1773.43 31
1773.52 22
1773.62 12
1773.72 3
1773.81 0
1773.91 0
1774.00 0
1774.10 0
1774.20 0
1774.29 0
1774.39 0
1774.49 0
1774.58 1
1774.68 5
1774.78 10
1774.87 16
1774.97 21
1775.07 26
1775.16 27
1775.26 27
1775.36 25
1775.45 21
1775.55 18
1775.65 16
1775.74 17
1775.84 19
1775.94 22
1776.03 25
1776.13 27
1776.23 29
1776.32 31
1776.42 34
1776.52 37
1776.61 43
1776.71 50
1776.81 56
1776.90 62
1777.00 66
1777.10 67
1777.20 66
1777.29 64
1777.39 62
1777.49 59
1777.58 57
1777.68 56
1777.78 55
1777.87 57
1777.97 60
1778.07 64
1778.16 70
1778.26 77
1778.36 83
1778.45 88
1778.55 89
1778.65 87
1778.74 82
1778.84 74
1778.94 66
1779.03 58
1779.13 53
1779.23 50
1779.32 51
1779.42 54
1779.52 59
1779.61 63
1779.71 66
1779.81 67
1779.90 66
1780.00 66
1780.10 66
1780.19 67
1780.29 71
1780.39 76
1780.48 82
1780.58 87
1780.68 91
1780.78 92
1780.87 91
1780.97 89
1781.07 84
1781.16 78
1781.26 72
1781.36 65
1781.45 57
1781.55 49
1781.65 41
1781.74 34
1781.84 30
1781.94 29
1782.03 32
1782.13 38
1782.23 46
1782.32 56
1782.42 63
1782.52 69
1782.62 71
1782.71 69
1782.81 64
1782.91 56
1783.00 47
1783.10 39
1783.20 31
1783.29 26
1783.39 23
1783.49 23
1783.58 25
1783.68 28
1783.78 32
1783.87 35
1783.97 37
1784.07 38
1784.17 37
1784.26 34
1784.36 30
1784.46 26
1784.55 21
1784.65 18
1784.75 17
1784.84 17
1784.94 19
1785.04 23
1785.13 29
1785.23 36
1785.33 44
1785.43 53
1785.52 61
1785.62 69
1785.72 75
1785.81 78
1785.91 80
1786.01 79
1786.10 77
1786.20 74
1786.30 72
1786.39 70
1786.49 70
1786.59 71
1786.69 73
1786.78 75
1786.88 77
1786.98 78
1787.07 78
1787.17 77
1787.27 75
1787.36 72
1787.46 68
1787.56 65
1787.66 62
1787.75 60
1787.85 58
1787.95 57
1788.04 55
1788.14 54
1788.24 54
1788.33 54
1788.43 55
1788.53 58
1788.63 63
1788.72 70
1788.82 77
1788.92 85
1789.01 91
1789.11 97
1789.21 102
1789.31 106
1789.40 110
1789.50 113
1789.60 117
1789.69 121
1789.79 124
1789.89 125
1789.98 123
1790.08 119
1790.18 113
1790.28 106
1790.37 97
1790.47 89
1790.57 82
1790.66 77
1790.76 74
1790.86 74
1790.96 75
1791.05 78
1791.15 82
1791.25 85
1791.34 88
1791.44 89
1791.54 91
1791.63 91
1791.73 92
1791.83 94
1791.93 96
1792.02 100
1792.12 104
1792.22 109
1792.31 115
1792.41 120
1792.51 124
1792.61 126
1792.70 127
1792.80 125
1792.90 120
1792.99 112
1793.09 101
1793.19 88
1793.29 74
1793.38 60
1793.48 48
1793.58 38
1793.67 32
1793.77 30
1793.87 33
1793.97 39
1794.06 49
1794.16 59
1794.26 69
1794.35 78
1794.45 85
1794.55 89
1794.65 91
1794.74 91
1794.84 89
1794.94 87
1795.04 84
1795.13 81
1795.23 77
1795.33 72
1795.42 67
1795.52 61
1795.62 57
1795.72 53
1795.81 52
1795.91 54
1796.01 58
1796.10 64
1796.20 72
1796.30 79
1796.40 86
1796.49 91
1796.59 95
1796.69 97
1796.79 98
1796.88 99
1796.98 100
1797.08 102
1797.17 103
1797.27 104
1797.37 104
1797.47 102
1797.56 99
1797.66 94
1797.76 88
1797.86 82
1797.95 75
1798.05 70
1798.15 65
1798.24 62
1798.34 59
1798.44 58
1798.54 58
1798.63 60
1798.73 63
1798.83 67
1798.93 72
1799.02 78
1799.12 83
1799.22 86
1799.31 86
1799.41 83
1799.51 77
1799.61 68
1799.70 58
1799.80 49
1799.90 43
1800.00 41
1800.09 43
1800.19 48
1800.29 56
1800.39 64
1800.48 73
1800.58 79
1800.68 83
1800.77 84
1800.87 82
1800.97 78
1801.07 72
1801.16 65
1801.26 57
1801.36 49
1801.46 41
1801.55 35
1801.65 30
1801.75 27
1801.85 25
1801.94 25
1802.04 26
1802.14 28
1802.24 29
1802.33 29
1802.43 29
1802.53 27
1802.62 25
1802.72 23
1802.82 21
1802.92 19
1803.01 17
1803.11 16
1803.21 15
1803.31 14
1803.40 12
1803.50 9
1803.60 6
1803.70 4
1803.79 2
1803.89 2
1803.99 3
1804.09 6
1804.18 11
1804.28 16
1804.38 20
1804.48 24
1804.57 27
1804.67 28
1804.77 27
1804.87 25
1804.96 22
1805.06 20
1805.16 18
1805.26 16
1805.35 17
1805.45 18
1805.55 21
1805.65 24
1805.74 28
1805.84 33
1805.94 39
1806.04 44
1806.13 49
1806.23 53
1806.33 56
1806.43 57
1806.52 56
1806.62 54
1806.72 50
1806.82 47
1806.91 44
1807.01 42
1807.11 41
1807.21 40
1807.30 38
1807.40 35
1807.50 31
1807.60 26
1807.69 20
1807.79 14
1807.89 9
1807.99 7
1808.08 6
1808.18 8
1808.28 11
1808.38 15
1808.47 20
1808.57 27
1808.67 34
1808.77 41
1808.86 49
1808.96 58
1809.06 65
1809.16 70
1809.25 72
1809.35 72
1809.45 70
1809.55 67
1809.64 64
1809.74 61
1809.84 60
1809.94 60
1810.04 59
1810.13 58
1810.23 56
1810.33 53
1810.43 50
1810.52 48
1810.62 48
1810.72 51
1810.82 55
1810.91 60
1811.01 64
1811.11 67
1811.21 68
1811.30 67
1811.40 65
1811.50 63
1811.60 62
1811.69 62
1811.79 64
1811.89 68
1811.99 74
1812.09 80
1812.18 86
1812.28 91
1812.38 93
1812.48 93
1812.57 91
1812.67 85
1812.77 78
1812.87 72
1812.96 67
1813.06 65
1813.16 67
1813.26 71
1813.36 77
1813.45 83
1813.55 85
1813.65 82
1813.75 74
1813.84 63
1813.94 48
1814.04 34
1814.14 21
1814.23 12
1814.33 5
1814.43 2
1814.53 0
1814.63 0
1814.72 0
1814.82 0
1814.92 0
1815.02 0
1815.11 0
1815.21 0
1815.31 0
1815.41 0
1815.51 1
1815.60 3
1815.70 7
1815.80 13
1815.90 21
1815.99 29
1816.09 39
1816.19 47
1816.29 55
1816.39 60
1816.48 63
1816.58 64
1816.68 63
1816.78 62
1816.87 60
1816.97 58
1817.07 57
1817.17 58
1817.27 59
1817.36 62
1817.46 66
1817.56 72
1817.66 78
1817.75 84
1817.85 89
1817.95 93
1818.05 94
1818.15 93
1818.24 90
1818.34 84
1818.44 77
1818.54 71
1818.63 65
1818.73 62
1818.83 61
1818.93 63
1819.03 68
1819.12 75
1819.22 82
1819.32 90
1819.42 98
1819.52 104
1819.61 108
1819.71 110
1819.81 109
1819.91 107
1820.00 104
1820.10 98
1820.20 92
1820.30 86
1820.40 80
1820.49 75
1820.59 72
1820.69 72
1820.79 75
1820.89 81
1820.98 87
1821.08 95
1821.18 101
1821.28 106
1821.38 110
1821.47 113
1821.57 115
1821.67 117
1821.77 120
1821.86 125
1821.96 129
1822.06 133
1822.16 136
1822.26 136
1822.35 135
1822.45 133
1822.55 130
1822.65 126
1822.75 123
1822.84 120
1822.94 116
1823.04 111
1823.14 104
1823.24 96
1823.33 86
1823.43 77
1823.53 70
1823.63 65
1823.73 62
1823.82 62
1823.92 63
1824.02 63
1824.12 61
1824.22 57
1824.31 50
1824.41 41
1824.51 31
1824.61 22
1824.71 15
1824.80 11
1824.90 10
1825.00 11
1825.10 14
1825.20 18
1825.29 21
1825.39 23
1825.49 24
1825.59 24
1825.69 23
1825.78 24
1825.88 25
1825.98 29
1826.08 33
1826.18 39
1826.27 46
1826.37 54
1826.47 61
1826.57 68
1826.67 74
1826.76 79
1826.86 82
1826.96 82
1827.06 82
1827.16 80
1827.25 79
1827.35 79
1827.45 82
1827.55 87
1827.65 93
1827.74 101
1827.84 108
1827.94 114
1828.04 118
1828.14 120
1828.24 119
1828.33 116
1828.43 112
1828.53 106
1828.63 101
1828.73 96
1828.82 92
1828.92 90
1829.02 90
1829.12 91
1829.22 93
1829.31 96
1829.41 99
1829.51 102
1829.61 106
1829.71 110
1829.81 113
1829.90 115
1830.00 116
1830.10 117
1830.20 117
1830.30 116
1830.39 115
1830.49 115
1830.59 117
1830.69 121
1830.79 128
1830.88 137
1830.98 148
1831.08 159
1831.18 170
1831.28 179
1831.38 186
1831.47 192
1831.57 197
1831.67 202
1831.77 209
1831.87 217
1831.96 226
1832.06 235
1832.16 241
1832.26 245
1832.36 245
1832.46 243
1832.55 238
1832.65 233
1832.75 227
1832.85 223
1832.95 220
1833.05 218
1833.14 217
1833.24 215
1833.34 212
1833.44 208
1833.54 203
1833.63 198
1833.73 193
1833.83 189
1833.93 187
1834.03 186
1834.13 188
1834.22 190
1834.32 193
1834.42 196
1834.52 197
1834.62 197
1834.72 194
1834.81 190
1834.91 183
1835.01 176
1835.11 167
1835.21 159
1835.31 151
1835.40 143
1835.50 136
1835.60 131
1835.70 126
1835.80 122
1835.89 119
1835.99 117
1836.09 116
1836.19 115
1836.29 114
1836.39 114
1836.48 114
1836.58 115
1836.68 116
1836.78 118
1836.88 120
1836.98 122
1837.07 123
1837.17 124
1837.27 124
1837.37 124
1837.47 123
1837.57 123
1837.66 122
1837.76 121
1837.86 120
1837.96 117
1838.06 114
1838.16 110
1838.25 105
1838.35 101
1838.45 98
1838.55 97
1838.65 97
1838.75 99
1838.84 103
1838.94 107
1839.04 111
1839.14 114
1839.24 116
1839.34 118
1839.44 118
1839.53 117
1839.63 117
1839.73 117
1839.83 117
1839.93 118
1840.03 120
1840.12 122
1840.22 123
1840.32 123
1840.42 122
1840.52 119
1840.62 114
1840.71 107
1840.81 98
1840.91 89
1841.01 80
1841.11 73
1841.21 68
1841.31 64
1841.40 60
1841.50 55
1841.60 49
1841.70 42
1841.80 33
1841.90 26
1841.99 19
1842.09 15
1842.19 12
1842.29 9
1842.39 6
1842.49 2
1842.59 0
1842.68 0
1842.78 0
1842.88 0
1842.98 0
1843.08 0
1843.18 0
1843.27 3
1843.37 12
1843.47 19
1843.57 25
1843.67 28
1843.77 28
1843.87 27
1843.96 25
1844.06 23
1844.16 22
1844.26 22
1844.36 24
1844.46 26
1844.56 28
1844.65 30
1844.75 32
1844.85 34
1844.95 34
1845.05 34
1845.15 34
1845.25 33
1845.34 31
1845.44 29
1845.54 27
1845.64 24
1845.74 21
1845.84 19
1845.94 18
1846.03 19
1846.13 21
1846.23 27
1846.33 34
1846.43 43
1846.53 52
1846.63 62
1846.72 70
1846.82 77
1846.92 81
1847.02 84
1847.12 85
1847.22 85
1847.32 83
1847.41 81
1847.51 79
1847.61 77
1847.71 77
1847.81 78
1847.91 80
1848.01 84
1848.10 88
1848.20 92
1848.30 94
1848.40 95
1848.50 94
1848.60 90
1848.70 84
1848.79 77
1848.89 68
1848.99 58
1849.09 48
1849.19 39
1849.29 31
1849.39 25
1849.49 21
1849.58 19
1849.68 19
1849.78 20
1849.88 23
1849.98 26
1850.08 29
1850.18 32
1850.27 34
1850.37 35
1850.47 36
1850.57 37
1850.67 38
1850.77 40
1850.87 43
1850.97 48
1851.06 53
1851.16 57
1851.26 61
1851.36 64
1851.46 64
1851.56 62
1851.66 58
1851.76 52
1851.85 45
1851.95 39
1852.05 32
1852.15 28
1852.25 27
1852.35 29
1852.45 35
1852.55 44
1852.64 56
1852.74 68
1852.84 80
1852.94 89
1853.04 96
1853.14 98
1853.24 97
1853.34 92
1853.43 85
1853.53 78
1853.63 70
1853.73 62
1853.83 55
1853.93 50
1854.03 45
1854.13 42
1854.22 39
1854.32 39
1854.42 40
1854.52 43
1854.62 48
1854.72 54
1854.82 61
1854.92 67
1855.01 72
1855.11 76
1855.21 79
1855.31 80
1855.41 81
1855.51 82
1855.61 83
1855.71 85
1855.81 88
1855.90 91
1856.00 93
1856.10 95
1856.20 96
1856.30 96
1856.40 95
1856.50 94
1856.60 92
1856.69 91
1856.79 89
1856.89 87
1856.99 83
1857.09 79
1857.19 73
1857.29 67
1857.39 62
1857.49 58
1857.58 57
1857.68 60
1857.78 66
1857.88 76
1857.98 87
1858.08 97
1858.18 105
1858.28 108
1858.38 106
1858.47 99
1858.57 89
1858.67 77
1858.77 64
1858.87 54
1858.97 45
1859.07 38
1859.17 33
1859.27 30
1859.36 28
1859.46 28
1859.56 28
1859.66 29
1859.76 31
1859.86 33
1859.96 34
1860.06 35
1860.16 35
1860.26 33
1860.35 32
1860.45 31
1860.55 33
1860.65 37
1860.75 44
1860.85 54
1860.95 66
1861.05 79
1861.15 92
1861.24 102
1861.34 110
1861.44 114
1861.54 114
1861.64 111
1861.74 105
1861.84 98
1861.94 90
1862.04 82
1862.14 75
1862.23 68
1862.33 62
1862.43 55
1862.53 49
1862.63 43
1862.73 38
1862.83 33
1862.93 29
1863.03 26
1863.13 24
1863.23 23
1863.32 23
1863.42 23
1863.52 24
1863.62 25
1863.72 25
1863.82 25
1863.92 24
1864.02 23
1864.12 21
1864.22 19
1864.31 17
1864.41 15
1864.51 13
1864.61 10
1864.71 6
1864.81 0
1864.91 0
1865.01 0
1865.11 0
1865.21 0
1865.31 0
1865.40 0
1865.50 0
1865.60 6
1865.70 14
1865.80 21
1865.90 26
1866.00 30
1866.10 33
1866.20 34
1866.30 35
1866.40 36
1866.49 36
1866.59 35
1866.69 33
1866.79 29
1866.89 23
1866.99 18
1867.09 12
1867.19 8
1867.29 6
1867.39 7
1867.49 10
1867.58 14
1867.68 20
1867.78 26
1867.88 32
1867.98 38
1868.08 43
1868.18 47
1868.28 49
1868.38 51
1868.48 52
1868.58 54
1868.68 57
1868.77 63
1868.87 73
1868.97 85
1869.07 99
1869.17 114
1869.27 127
1869.37 136
1869.47 141
1869.57 139
1869.67 132
1869.77 120
1869.87 104
1869.97 88
1870.06 70
1870.16 54
1870.26 41
1870.36 30
1870.46 23
1870.56 20
1870.66 21
1870.76 24
1870.86 29
1870.96 34
1871.06 38
1871.16 41
1871.26 41
1871.35 40
1871.45 38
1871.55 35
1871.65 32
1871.75 30
1871.85 28
1871.95 27
1872.05 27
1872.15 27
1872.25 28
1872.35 29
1872.45 31
1872.55 33
1872.64 35
1872.74 37
1872.84 37
1872.94 37
1873.04 34
1873.14 31
1873.24 27
1873.34 23
1873.44 19
1873.54 16
1873.64 13
1873.74 11
1873.84 9
1873.94 6
1874.03 4
1874.13 3
1874.23 3
1874.33 5
1874.43 9
1874.53 14
1874.63 20
1874.73 24
1874.83 25
1874.93 25
1875.03 22
1875.13 19
1875.23 17
1875.33 16
1875.43 18
1875.52 23
1875.62 29
1875.72 36
1875.82 42
1875.92 46
1876.02 47
1876.12 45
1876.22 40
1876.32 34
1876.42 27
1876.52 21
1876.62 16
1876.72 13
1876.82 11
1876.92 11
1877.02 11
1877.12 13
1877.21 14
1877.31 17
1877.41 20
1877.51 24
1877.61 28
1877.71 32
1877.81 37
1877.91 41
1878.01 44
1878.11 46
1878.21 47
1878.31 46
1878.41 44
1878.51 41
1878.61 37
1878.71 32
1878.81 28
1878.90 24
1879.00 21
1879.10 20
1879.20 21
1879.30 23
1879.40 26
1879.50 29
1879.60 32
1879.70 35
1879.80 36
1879.90 37
1880.00 37
1880.10 36
1880.20 36
1880.30 35
1880.40 34
1880.50 34
1880.60 34
1880.70 34
1880.79 33
1880.89 32
1880.99 30
1881.09 27
1881.19 25
1881.29 23
1881.39 22
1881.49 24
1881.59 27
1881.69 32
1881.79 37
1881.89 41
1881.99 43
1882.09 42
1882.19 39
1882.29 35
1882.39 31
1882.49 28
1882.59 28
1882.69 30
1882.78 34
1882.88 38
1882.98 42
1883.08 44
1883.18 45
1883.28 44
1883.38 43
1883.48 42
1883.58 41
1883.68 40
1883.78 39
1883.88 37
1883.98 35
1884.08 32
1884.18 30
1884.28 28
1884.38 27
1884.48 28
1884.58 30
1884.68 33
1884.78 36
1884.88 39
1884.98 42
1885.08 43
1885.17 44
1885.27 44
1885.37 43
1885.47 42
1885.57 41
1885.67 41
1885.77 42
1885.87 44
1885.97 45
1886.07 47
1886.17 48
1886.27 48
1886.37 48
1886.47 48
1886.57 50
1886.67 54
1886.77 60
1886.87 67
1886.97 75
1887.07 81
1887.17 84
1887.27 85
1887.37 82
1887.47 78
1887.57 72
1887.67 66
1887.77 62
1887.87 58
1887.97 56
1888.06 57
1888.16 60
1888.26 64
1888.36 68
1888.46 73
1888.56 76
1888.66 78
1888.76 77
1888.86 74
1888.96 69
1889.06 63
1889.16 57
1889.26 51
1889.36 46
1889.46 42
1889.56 38
1889.66 35
1889.76 32
1889.86 29
1889.96 25
1890.06 20
1890.16 15
1890.26 10
1890.36 5
1890.46 1
1890.56 0
1890.66 0
1890.76 0
1890.86 0
1890.96 0
1891.06 0
1891.16 0
1891.26 0
1891.36 0
1891.46 3
1891.56 11
1891.66 20
1891.76 31
1891.85 44
1891.95 56
1892.05 68
1892.15 79
1892.25 88
1892.35 95
1892.45 101
1892.55 105
1892.65 108
1892.75 110
1892.85 110
1892.95 109
1893.05 106
1893.15 100
1893.25 94
1893.35 87
1893.45 80
1893.55 73
1893.65 67
1893.75 62
1893.85 58
1893.95 54
1894.05 51
1894.15 48
1894.25 46
1894.35 45
1894.45 46
1894.55 48
1894.65 50
1894.75 51
1894.85 53
1894.95 55
1895.05 57
1895.15 59
1895.25 62
1895.35 66
1895.45 70
1895.55 74
1895.65 77
1895.75 77
1895.85 75
1895.95 72
1896.05 67
1896.15 62
1896.25 57
1896.35 53
1896.45 51
1896.55 50
1896.65 49
1896.75 48
1896.85 47
1896.95 44
1897.05 41
1897.15 38
1897.25 36
1897.35 34
1897.45 33
1897.55 34
1897.65 35
1897.75 37
1897.85 39
1897.95 41
1898.05 43
1898.15 45
1898.25 47
1898.35 50
1898.45 54
1898.55 58
1898.65 62
1898.75 65
1898.85 68
1898.95 69
1899.05 68
1899.15 66
1899.25 63
1899.35 58
1899.45 54
1899.55 49
1899.65 45
1899.75 41
1899.85 39
1899.95 38
1900.05 38
1900.15 40
1900.25 43
1900.35 47
1900.45 51
1900.55 54
1900.65 56
1900.75 58
1900.85 58
1900.95 57
1901.05 54
1901.15 52
1901.25 50
1901.35 48
1901.45 48
1901.55 48
1901.65 50
1901.75 53
1901.85 56
1901.95 61
1902.05 66
1902.15 71
1902.25 75
1902.35 77
1902.45 76
1902.55 72
1902.65 64
1902.75 52
1902.85 39
1902.95 26
1903.05 14
1903.15 6
1903.25 1
1903.35 0
1903.45 0
1903.55 2
1903.65 5
1903.75 8
1903.85 10
1903.95 11
1904.05 12
1904.15 13
1904.25 15
1904.35 17
1904.45 20
1904.55 23
1904.65 28
1904.75 33
1904.85 38
1904.95 44
1905.05 49
1905.15 53
1905.25 56
1905.35 58
1905.45 59
1905.55 60
1905.65 60
1905.75 61
1905.85 63
1905.95 66
1906.05 70
1906.15 74
1906.25 78
1906.35 80
1906.45 80
1906.55 78
1906.65 75
1906.75 72
1906.85 69
1906.95 68
1907.05 70
1907.15 74
1907.25 80
1907.35 87
1907.45 95
1907.55 102
1907.65 107
1907.75 111
1907.85 112
1907.95 110
1908.06 106
1908.16 99
1908.26 91
1908.36 81
1908.46 72
1908.56 64
1908.66 60
1908.76 59
1908.86 62
1908.96 68
1909.06 76
1909.16 84
1909.26 90
1909.36 96
1909.46 99
1909.56 102
1909.66 104
1909.76 107
1909.86 110
1909.96 113
1910.06 114
1910.16 114
1910.26 111
1910.36 107
1910.46 101
1910.56 96
1910.66 93
1910.76 91
1910.86 92
1910.96 94
1911.06 97
1911.16 100
1911.26 102
1911.36 102
1911.46 100
1911.56 97
1911.66 93
1911.76 89
1911.87 86
1911.97 86
1912.07 89
1912.17 94
1912.27 101
1912.37 109
1912.47 115
1912.57 119
1912.67 121
1912.77 120
1912.87 117
1912.97 114
1913.07 111
1913.17 109
1913.27 109
1913.37 110
1913.47 112
1913.57 114
1913.67 118
1913.77 121
1913.87 123
1913.97 123
1914.07 121
1914.17 117
1914.27 111
1914.37 103
1914.47 94
1914.57 84
1914.68 76
1914.78 68
1914.88 63
1914.98 60
1915.08 59
1915.18 60
1915.28 62
1915.38 64
1915.48 66
1915.58 66
1915.68 63
1915.78 60
1915.88 55
1915.98 50
1916.08 46
1916.18 44
1916.28 44
1916.38 46
1916.48 50
1916.58 55
1916.68 60
1916.78 65
1916.88 70
1916.98 74
1917.09 78
1917.19 82
1917.29 85
1917.39 88
1917.49 88
1917.59 87
1917.69 82
1917.79 76
1917.89 68
1917.99 59
1918.09 52
1918.19 46
1918.29 43
1918.39 42
1918.49 44
1918.59 47
1918.69 52
1918.79 57
1918.89 61
1918.99 64
1919.09 64
1919.20 62
1919.30 58
1919.40 53
1919.50 46
1919.60 39
1919.70 31
1919.80 24
1919.90 18
1920.00 13
1920.10 8
1920.20 4
1920.30 1
1920.40 0
1920.50 0
1920.60 0
1920.70 0
1920.80 0
1920.90 0
1921.00 0
1921.11 0
1921.21 0
1921.31 6
1921.41 13
1921.51 19
1921.61 23
1921.71 25
1921.81 24
1921.91 20
1922.01 13
1922.11 5
1922.21 0
1922.31 0
1922.41 0
1922.51 0
1922.61 0
1922.71 9
1922.82 21
1922.92 32
1923.02 43
1923.12 52
1923.22 59
1923.32 64
1923.42 68
1923.52 72
1923.62 75
1923.72 77
1923.82 77
1923.92 76
1924.02 72
1924.12 66
1924.22 57
1924.32 48
1924.43 39
1924.53 31
1924.63 25
1924.73 21
1924.83 18
1924.93 18
1925.03 18
1925.13 18
1925.23 18
1925.33 17
1925.43 16
1925.53 14
1925.63 11
1925.73 9
1925.83 7
1925.94 6
1926.04 5
1926.14 5
1926.24 5
1926.34 4
1926.44 3
1926.54 2
1926.64 2
1926.74 2
1926.84 3
1926.94 6
1927.04 9
1927.14 12
1927.24 16
1927.34 20
1927.45 25
1927.55 30
1927.65 37
1927.75 46
1927.85 56
1927.95 66
1928.05 75
1928.15 82
1928.25 86
1928.35 86
1928.45 82
1928.55 76
1928.65 69
1928.76 62
1928.86 56
1928.96 53
1929.06 52
1929.16 54
1929.26 59
1929.36 65
1929.46 72
1929.56 79
1929.66 87
1929.76 93
1929.86 98
1929.96 101
1930.07 103
1930.17 102
1930.27 99
1930.37 95
1930.47 91
1930.57 86
1930.67 82
1930.77 79
1930.87 76
1930.97 74
1931.07 72
1931.17 70
1931.27 69
1931.38 68
1931.48 67
1931.58 67
1931.68 68
1931.78 70
1931.88 72
1931.98 75
1932.08 79
1932.18 82
1932.28 86
1932.38 90
1932.49 94
1932.59 96
1932.69 96
1932.79 93
1932.89 87
1932.99 78
1933.09 68
1933.19 56
1933.29 46
1933.39 39
1933.49 35
1933.59 35
1933.70 37
1933.80 41
1933.90 45
1934.00 49
1934.10 52
1934.20 53
1934.30 54
1934.40 54
1934.50 55
1934.60 56
1934.70 58
1934.81 60
1934.91 61
1935.01 62
1935.11 61
1935.21 58
1935.31 52
1935.41 44
1935.51 34
1935.61 24
1935.71 15
1935.81 9
1935.92 8
1936.02 10
1936.12 16
1936.22 25
1936.32 34
1936.42 41
1936.52 46
1936.62 48
1936.72 46
1936.82 41
1936.93 36
1937.03 31
1937.13 27
1937.23 26
1937.33 28
1937.43 32
1937.53 37
1937.63 42
1937.73 48
1937.83 52
1937.94 57
1938.04 61
1938.14 65
1938.24 70
1938.34 74
1938.44 78
1938.54 81
1938.64 84
1938.74 85
1938.84 86
1938.95 86
1939.05 86
1939.15 86
1939.25 85
1939.35 85
1939.45 84
1939.55 84
1939.65 84
1939.75 83
1939.85 83
1939.96 83
1940.06 81
1940.16 79
1940.26 77
1940.36 74
1940.46 73
1940.56 72
1940.66 73
1940.76 76
1940.87 79
1940.97 82
1941.07 83
1941.17 83
1941.27 82
1941.37 79
1941.47 75
1941.57 72
1941.67 70
1941.77 69
1941.88 70
1941.98 73
1942.08 76
1942.18 80
1942.28 84
1942.38 87
1942.48 88
1942.58 87
1942.68 84
1942.79 79
1942.89 73
1942.99 66
1943.09 59
1943.19 54
1943.29 51
1943.39 50
1943.49 51
1943.60 53
1943.70 58
1943.80 63
1943.90 71
1944.00 81
1944.10 92
1944.20 104
1944.30 117
1944.40 127
1944.51 135
1944.61 140
1944.71 141
1944.81 140
1944.91 137
1945.01 135
1945.11 133
1945.21 134
1945.31 138
1945.42 142
1945.52 147
1945.62 151
1945.72 154
1945.82 155
1945.92 154
1946.02 152
1946.12 148
1946.23 144
1946.33 139
1946.43 134
1946.53 129
1946.63 125
1946.73 121
1946.83 117
1946.93 114
1947.04 110
1947.14 107
1947.24 103
1947.34 98
1947.44 92
1947.54 85
1947.64 77
1947.74 71
1947.85 67
1947.95 65
1948.05 65
1948.15 67
1948.25 69
1948.35 72
1948.45 73
1948.55 73
1948.66 72
1948.76 70
1948.86 68
1948.96 66
1949.06 66
1949.16 67
1949.26 70
1949.36 74
1949.47 78
1949.57 84
1949.67 89
1949.77 93
1949.87 96
1949.97 97
1950.07 96
1950.17 93
1950.28 89
1950.38 85
1950.48 81
1950.58 79
1950.68 80
1950.78 82
1950.88 87
1950.99 93
1951.09 100
1951.19 106
1951.29 111
1951.39 115
1951.49 117
1951.59 118
1951.70 117
1951.80 115
1951.90 113
1952.00 110
1952.10 106
1952.20 101
1952.30 96
1952.40 89
1952.51 82
1952.61 74
1952.71 68
1952.81 64
1952.91 63
1953.01 64
1953.11 68
1953.22 72
1953.32 77
1953.42 81
1953.52 82
1953.62 81
1953.72 77
1953.82 72
1953.93 66
1954.03 59
1954.13 52
1954.23 45
1954.33 38
1954.43 30
1954.53 21
1954.64 13
1954.74 6
1954.84 2
1954.94 0
1955.04 0
1955.14 0
1955.24 2
1955.35 4
1955.45 4
1955.55 4
1955.65 2
1955.75 0
1955.85 0
1955.95 0
1956.06 0
1956.16 0
1956.26 0
1956.36 0
1956.46 0
1956.56 1
1956.66 5
1956.77 10
1956.87 16
1956.97 25
1957.07 34
1957.17 44
1957.27 53
1957.38 61
1957.48 67
1957.58 71
1957.68 71
1957.78 68
1957.88 63
1957.98 56
1958.09 49
1958.19 43
1958.29 38
1958.39 35
1958.49 34
1958.59 33
1958.69 33
1958.80 32
1958.90 30
1959.00 26
1959.10 21
1959.20 15
1959.30 10
1959.41 5
1959.51 1
1959.61 0
1959.71 0
1959.81 0
1959.91 3
1960.01 9
1960.12 15
1960.22 21
1960.32 27
1960.42 33
1960.52 36
1960.62 38
1960.73 37
1960.83 34
1960.93 30
1961.03 25
1961.13 19
1961.23 15
1961.34 12
1961.44 13
1961.54 16
1961.64 22
1961.74 30
1961.84 37
1961.95 42
1962.05 44
1962.15 43
1962.25 39
1962.35 34
1962.45 27
1962.56 22
1962.66 18
1962.76 16
1962.86 15
1962.96 16
1963.06 19
1963.16 23
1963.27 29
1963.37 35
1963.47 41
1963.57 47
1963.67 51
1963.77 55
1963.88 57
1963.98 58
1964.08 58
1964.18 56
1964.28 54
1964.38 50
1964.49 45
1964.59 39
1964.69 33
1964.79 28
1964.89 25
1965.00 25
1965.10 27
1965.20 31
1965.30 38
1965.40 45
1965.50 53
1965.61 60
1965.71 67
1965.81 72
1965.91 76
1966.01 79
1966.11 81
1966.22 82
1966.32 83
1966.42 83
1966.52 83
1966.62 84
1966.72 85
1966.83 87
1966.93 89
1967.03 92
1967.13 95
1967.23 98
1967.33 100
1967.44 101
1967.54 102
1967.64 101
1967.74 100
1967.84 99
1967.95 99
1968.05 100
1968.15 103
1968.25 108
1968.35 115
1968.45 121
1968.56 128
1968.66 132
1968.76 133
1968.86 131
1968.96 126
1969.07 118
1969.17 110
1969.27 102
1969.37 95
1969.47 89
1969.57 85
1969.68 83
1969.78 83
1969.88 83
1969.98 83
1970.08 82
1970.19 81
1970.29 80
1970.39 79
1970.49 78
1970.59 78
1970.69 78
1970.80 79
1970.90 81
1971.00 82
1971.10 82
1971.20 81
1971.31 78
1971.41 74
1971.51 69
1971.61 64
1971.71 60
1971.81 59
1971.92 59
1972.02 62
1972.12 67
1972.22 72
1972.32 79
1972.43 85
1972.53 90
1972.63 94
1972.73 97
1972.83 98
1972.94 99
1973.04 98
1973.14 96
1973.24 94
1973.34 92
1973.45 90
1973.55 88
1973.65 86
1973.75 84
1973.85 82
1973.95 79
1974.06 75
1974.16 72
1974.26 68
1974.36 66
1974.46 65
1974.57 65
1974.67 66
1974.77 67
1974.87 68
1974.97 67
1975.08 66
1975.18 63
1975.28 59
1975.38 56
1975.48 52
1975.59 49
1975.69 47
1975.79 45
1975.89 46
1975.99 47
1976.10 50
1976.20 54
1976.30 58
1976.40 62
1976.50 65
1976.61 66
1976.71 66
1976.81 66
1976.91 66
1977.01 67
1977.12 69
1977.22 70
1977.32 70
1977.42 68
1977.52 65
1977.63 60
1977.73 54
1977.83 49
1977.93 47
1978.03 46
1978.14 48
1978.24 52
1978.34 56
1978.44 61
1978.54 65
1978.65 68
1978.75 71
1978.85 73
1978.95 75
1979.05 78
1979.16 80
1979.26 83
1979.36 85
1979.46 87
1979.57 90
1979.67 92
1979.77 93
1979.87 94
1979.97 93
1980.08 91
1980.18 88
1980.28 84
1980.38 80
1980.48 77
1980.59 74
1980.69 72
1980.79 71
1980.89 70
1980.99 70
1981.10 70
1981.20 71
1981.30 74
1981.40 77
1981.51 81
1981.61 85
1981.71 88
1981.81 91
1981.91 92
1982.02 91
1982.12 89
1982.22 86
1982.32 82
1982.42 78
1982.53 74
1982.63 71
1982.73 69
1982.83 67
1982.94 68
1983.04 69
1983.14 71
1983.24 73
1983.34 75
1983.45 75
1983.55 72
1983.65 68
1983.75 62
1983.85 56
1983.96 51
1984.06 47
1984.16 46
1984.26 46
1984.37 46
1984.47 45
1984.57 44
1984.67 41
1984.77 38
1984.88 36
1984.98 35
1985.08 36
1985.18 37
1985.29 40
1985.39 43
1985.49 45
1985.59 45
1985.69 45
1985.80 44
1985.90 44
1986.00 46
1986.10 50
1986.21 56
1986.31 64
1986.41 74
1986.51 83
1986.61 92
1986.72 99
1986.82 104
1986.92 107
1987.02 106
1987.13 104
1987.23 99
1987.33 94
1987.43 88
1987.54 82
1987.64 76
1987.74 71
1987.84 66
1987.94 62
1988.05 58
1988.15 53
1988.25 49
1988.35 44
1988.46 38
1988.56 32
1988.66 26
1988.76 20
1988.87 13
1988.97 8
1989.07 5
1989.17 4
1989.27 6
1989.38 11
1989.48 18
1989.58 26
1989.68 34
1989.79 42
1989.89 47
1989.99 49
1990.09 48
1990.20 45
1990.30 41
1990.40 36
1990.50 33
1990.60 30
1990.71 29
1990.81 30
1990.91 30
1991.01 29
1991.12 28
1991.22 24
1991.32 20
1991.42 15
1991.53 9
1991.63 3
1991.73 0
1991.83 0
1991.94 0
1992.04 0
1992.14 0
1992.24 0
1992.35 0
1992.45 0
1992.55 5
1992.65 20
1992.76 36
1992.86 53
1992.96 67
1993.06 77
1993.16 83
1993.27 84
1993.37 81
1993.47 76
1993.57 71
1993.68 67
1993.78 65
1993.88 64
1993.98 65
1994.09 67
1994.19 67
1994.29 66
1994.39 62
1994.50 56
1994.60 48
1994.70 39
1994.80 30
1994.91 21
1995.01 14
1995.11 8
1995.21 3
1995.32 0
1995.42 0
1995.52 0
1995.62 1
1995.73 4
1995.83 10
1995.93 17
1996.03 25
1996.14 33
1996.24 41
1996.34 49
1996.44 54
1996.55 58
1996.65 61
1996.75 63
1996.85 64
1996.96 64
1997.06 64
1997.16 64
1997.26 63
1997.37 61
1997.47 59
1997.57 57
1997.67 57
1997.78 58
1997.88 62
1997.98 68
1998.08 75
1998.19 82
1998.29 88
1998.39 92
1998.49 93
1998.60 92
1998.70 90
1998.80 85
1998.90 79
1999.01 73
1999.11 67
1999.21 61
1999.32 55
1999.42 50
1999.52 46
1999.62 43
1999.73 42
1999.83 41
1999.93 41
2000.03 42
2000.14 45
2000.24 49
2000.34 55
2000.44 61
2000.55 67
2000.65 72
2000.75 75
2000.85 75
2000.96 73
2001.06 70
2001.16 65
2001.26 62
2001.37 59
2001.47 57
2001.57 55
2001.68 54
2001.78 51
2001.88 47
2001.98 42
2002.09 38
2002.19 36
2002.29 36
2002.39 38
2002.50 42
2002.60 47
2002.70 52
2002.80 55
2002.91 55
2003.01 53
2003.11 49
2003.22 46
2003.32 42
2003.42 40
2003.52 38
2003.63 38
2003.73 40
2003.83 41
2003.93 44
2004.04 47
2004.14 49
2004.24 53
2004.34 56
2004.45 59
2004.55 62
2004.65 64
2004.76 66
2004.86 68
2004.96 71
2005.06 74
2005.17 78
2005.27 83
2005.37 88
2005.47 92
2005.58 94
2005.68 92
2005.78 88
2005.89 80
2005.99 72
2006.09 62
2006.19 53
2006.30 44
2006.40 38
2006.50 33
2006.61 31
2006.71 31
2006.81 33
2006.91 37
2007.02 43
2007.12 50
2007.22 57
2007.32 63
2007.43 65
2007.53 65
2007.63 61
2007.74 55
2007.84 47
2007.94 40
2008.04 34
2008.15 30
2008.25 27
2008.35 25
2008.46 24
2008.56 23
2008.66 21
2008.76 19
2008.87 17
2008.97 15
2009.07 14
2009.18 13
2009.28 12
2009.38 12
2009.48 10
2009.59 9
2009.69 7
2009.79 4
2009.90 3
2010.00 1
2010.10 0
2010.20 0
2010.31 0
2010.41 0
2010.51 0
2010.62 0
2010.72 0
2010.82 0
2010.92 2
2011.03 6
2011.13 11
2011.23 16
2011.34 21
2011.44 25
2011.54 29
2011.64 33
2011.75 35
2011.85 37
2011.95 37
2012.06 36
2012.16 34
2012.26 32
2012.36 28
2012.47 24
2012.57 20
2012.67 15
2012.78 11
2012.88 7
2012.98 5
2013.09 5
2013.19 8
2013.29 14
2013.39 23
2013.50 33
2013.60 44
2013.70 55
2013.81 66
2013.91 75
2014.01 83
2014.11 90
2014.22 95
2014.32 98
2014.42 99
2014.53 98
2014.63 97
2014.73 95
2014.84 92
2014.94 90
2015.04 88
2015.14 85
2015.25 82
2015.35 78
2015.45 73
2015.56 68
2015.66 63
2015.76 58
2015.87 55
2015.97 52
2016.07 49
2016.17 47
2016.28 44
2016.38 40
2016.48 35
2016.59 31
2016.69 29
2016.79 29
2016.90 31
2017.00 37
2017.10 46
2017.20 57
2017.31 68
2017.41 78
2017.51 86
2017.62 91
2017.72 93
2017.82 93
2017.93 90
2018.03 88
2018.13 87
2018.24 87
2018.34 88
2018.44 90
2018.54 91
2018.65 91
2018.75 88
2018.85 81
2018.96 71
2019.06 60
2019.16 48
2019.27 38
2019.37 30
2019.47 26
2019.58 24
2019.68 26
2019.78 29
2019.88 32
2019.99 34
2020.09 36
2020.19 36
2020.30 35
2020.40 33
2020.50 30
2020.61 27
2020.71 24
2020.81 22
2020.92 21
2021.02 23
2021.12 27
2021.23 34
2021.33 43
2021.43 52
2021.53 60
2021.64 67
2021.74 71
2021.84 72
2021.95 72
2022.05 70
2022.15 68
2022.26 67
2022.36 67
2022.46 69
2022.57 73
2022.67 78
2022.77 83
2022.88 88
2022.98 94
2023.08 99
2023.19 104
2023.29 109
2023.39 114
2023.50 119
2023.60 123
2023.70 126
2023.80 127
2023.91 126
2024.01 123
2024.11 118
2024.22 112
2024.32 106
2024.42 99
2024.53 91
2024.63 82
2024.73 71
2024.84 59
2024.94 46
2025.04 33
2025.15 20
2025.25 9
2025.35 0
2025.46 0
2025.56 0
2025.66 0
2025.77 0
2025.87 0
2025.97 0
2026.08 0
2026.18 0
2026.28 0
2026.39 4
2026.49 9
2026.59 16
2026.70 24
2026.80 33
2026.90 40
2027.01 46
2027.11 48
2027.21 49
2027.32 47
2027.42 45
2027.52 42
2027.63 41
2027.73 43
2027.83 46
2027.94 50
2028.04 55
2028.14 59
2028.25 62
2028.35 64
2028.45 63
2028.56 62
2028.66 61
2028.76 61
2028.87 61
2028.97 62
2029.07 63
2029.18 61
2029.28 58
2029.38 51
2029.49 43
2029.59 33
2029.69 23
2029.80 15
2029.90 11
2030.00 10
2030.11 13
2030.21 18
2030.31 24
2030.42 29
2030.52 33
2030.62 35
2030.73 36
2030.83 35
2030.93 35
2031.04 35
2031.14 36
2031.24 37
2031.35 38
2031.45 38
2031.55 37
2031.66 35
2031.76 31
2031.86 26
2031.97 20
2032.07 15
2032.17 10
2032.28 7
2032.38 7
2032.48 9
2032.59 13
2032.69 17
2032.79 22
2032.90 27
2033.00 31
2033.10 34
2033.21 37
2033.31 38
2033.41 40
2033.52 41
2033.62 43
2033.73 44
2033.83 46
2033.93 48
2034.04 51
2034.14 53
2034.24 54
2034.35 55
2034.45 54
2034.55 53
2034.66 52
2034.76 52
2034.86 53
2034.97 55
2035.07 58
2035.17 60
2035.28 62
2035.38 61
2035.48 60
2035.59 58
2035.69 55
2035.80 54
2035.90 54
2036.00 55
2036.11 58
2036.21 61
2036.31 65
2036.42 68
2036.52 69
2036.62 69
2036.73 68
2036.83 66
2036.93 66
2037.04 66
2037.14 67
2037.24 69
2037.35 70
2037.45 70
2037.56 66
2037.66 61
2037.76 53
2037.87 45
2037.97 38
2038.07 34
2038.18 33
2038.28 35
2038.38 41
2038.49 47
2038.59 53
2038.69 57
2038.80 59
2038.90 58
2039.01 56
2039.11 52
2039.21 50
2039.32 48
2039.42 48
2039.52 50
2039.63 52
2039.73 54
2039.83 57
2039.94 59
2040.04 61
2040.15 64
2040.25 66
2040.35 69
2040.46 73
2040.56 77
2040.66 80
2040.77 83
2040.87 84
2040.97 83
2041.08 80
2041.18 74
2041.29 67
2041.39 58
2041.49 49
2041.60 41
2041.70 34
2041.80 28
2041.91 24
2042.01 21
2042.11 20
2042.22 20
2042.32 21
2042.43 23
2042.53 26
2042.63 30
2042.74 35
2042.84 39
2042.94 44
2043.05 47
2043.15 49
2043.26 50
2043.36 50
2043.46 48
2043.57 46
2043.67 44
2043.77 41
2043.88 39
2043.98 37
2044.09 35
2044.19 34
2044.29 32
2044.40 30
2044.50 26
2044.60 23
2044.71 19
2044.81 15
2044.91 13
2045.02 14
2045.12 17
2045.23 24
2045.33 32
2045.43 41
2045.54 48
2045.64 53
2045.75 55
2045.85 54
2045.95 52
2046.06 49
2046.16 46
2046.26 45
2046.37 45
2046.47 47
2046.58 49
2046.68 53
2046.78 57
2046.89 62
2046.99 67
2047.09 73
2047.20 80
2047.30 87
2047.41 93
2047.51 99
2047.61 102
2047.72 104
2047.82 104
2047.92 100
2048.03 94
2048.13 87
2048.24 80
2048.34 73
2048.44 66
2048.55 59
2048.65 53
2048.76 46
2048.86 39
2048.96 30
2049.07 23
2049.17 17
2049.27 15
2049.38 15
2049.48 19
2049.59 26
2049.69 34
2049.79 43
2049.90 52
2050.00 60
2050.11 66
2050.21 70
2050.31 72
2050.42 72
2050.52 69
2050.63 65
2050.73 59
2050.83 53
2050.94 46
2051.04 40
2051.14 36
2051.25 34
2051.35 35
2051.46 39
2051.56 46
2051.66 56
2051.77 68
2051.87 82
2051.98 95
2052.08 106
2052.18 115
2052.29 119
2052.39 119
2052.50 114
2052.60 107
2052.70 97
2052.81 86
2052.91 76
2053.02 67
2053.12 61
2053.22 57
2053.33 55
2053.43 55
2053.54 55
2053.64 55
2053.74 55
2053.85 53
2053.95 50
2054.06 46
2054.16 43
2054.26 40
2054.37 38
2054.47 37
2054.57 36
2054.68 35
2054.78 35
2054.89 33
2054.99 31
2055.09 28
2055.20 25
2055.30 21
2055.41 16
2055.51 11
2055.62 6
2055.72 2
2055.82 0
2055.93 0
2056.03 0
2056.14 0
2056.24 2
2056.34 10
2056.45 20
2056.55 32
2056.66 44
2056.76 55
2056.86 64
2056.97 69
2057.07 72
2057.18 71
2057.28 68
2057.38 64
2057.49 60
2057.59 56
2057.70 51
2057.80 47
2057.90 42
2058.01 35
2058.11 28
2058.22 22
2058.32 16
2058.42 12
2058.53 9
2058.63 9
2058.74 8
2058.84 7
2058.95 5
2059.05 1
2059.15 0
2059.26 0
2059.36 0
2059.47 0
2059.57 0
2059.67 0
2059.78 0
2059.88 5
2059.99 12
2060.09 18
2060.19 22
2060.30 25
2060.40 27
2060.51 28
2060.61 29
2060.72 31
2060.82 32
2060.92 33
2061.03 34
2061.13 35
2061.24 35
2061.34 35
2061.44 36
2061.55 37
2061.65 38
2061.76 41
2061.86 44
2061.97 48
2062.07 51
2062.17 53
2062.28 55
2062.38 57
2062.49 58
2062.59 60
2062.69 62
2062.80 64
2062.90 66
2063.01 67
2063.11 66
2063.22 63
2063.32 59
2063.42 53
2063.53 45
2063.63 38
2063.74 29
2063.84 21
2063.95 12
2064.05 4
2064.15 0
2064.26 0
2064.36 0
2064.47 0
2064.57 0
2064.67 1
2064.78 9
2064.88 18
2064.99 27
2065.09 36
2065.20 44
2065.30 50
2065.40 55
2065.51 58
2065.61 60
2065.72 59
2065.82 57
2065.93 54
2066.03 49
2066.13 43
2066.24 38
2066.34 33
2066.45 29
2066.55 28
2066.66 28
2066.76 30
2066.86 33
2066.97 35
2067.07 34
2067.18 32
2067.28 28
2067.39 23
2067.49 20
2067.59 19
2067.70 22
2067.80 31
2067.91 43
2068.01 57
2068.12 72
2068.22 84
2068.33 94
2068.43 99
2068.53 99
2068.64 96
2068.74 91
2068.85 84
2068.95 78
2069.06 73
2069.16 68
2069.26 64
2069.37 60
2069.47 57
2069.58 55
2069.68 54
2069.79 55
2069.89 56
2069.99 59
2070.10 62
2070.20 64
2070.31 66
2070.41 66
2070.52 63
2070.62 58
2070.73 50
2070.83 41
2070.93 29
2071.04 17
2071.14 5
2071.25 0
2071.35 0
2071.46 0
2071.56 0
2071.67 0
2071.77 0
2071.87 0
2071.98 0
2072.08 5
2072.19 11
2072.29 16
2072.40 20
2072.50 22
2072.61 23
2072.71 22
2072.81 19
2072.92 15
2073.02 10
2073.13 6
2073.23 2
2073.34 0
2073.44 0
2073.55 1
2073.65 4
2073.75 8
2073.86 13
2073.96 16
2074.07 19
2074.17 21
2074.28 22
2074.38 21
2074.49 20
2074.59 18
2074.69 17
2074.80 16
2074.90 16
2075.01 17
2075.11 19
2075.22 21
2075.32 23
2075.43 24
2075.53 24
2075.64 23
2075.74 21
2075.84 17
2075.95 14
2076.05 11
2076.16 11
2076.26 12
2076.37 15
2076.47 18
2076.58 21
2076.68 23
2076.79 23
2076.89 20
2076.99 17
2077.10 14
2077.20 12
2077.31 12
2077.41 13
2077.52 17
2077.62 21
2077.73 25
2077.83 28
2077.94 30
2078.04 29
2078.14 27
2078.25 24
2078.35 20
2078.46 18
2078.56 18
2078.67 20
2078.77 25
2078.88 32
2078.98 39
2079.09 46
2079.19 51
2079.30 55
2079.40 57
2079.50 58
2079.61 56
2079.71 53
2079.82 48
2079.92 42
2080.03 36
2080.13 31
2080.24 27
2080.34 25
2080.45 26
2080.55 28
2080.66 32
2080.76 37
2080.87 40
2080.97 43
2081.07 43
2081.18 42
2081.28 39
2081.39 34
2081.49 29
2081.60 23
2081.70 19
2081.81 16
2081.91 15
2082.02 15
2082.12 18
2082.23 21
2082.33 26
2082.44 31
2082.54 37
2082.64 43
2082.75 49
2082.85 54
2082.96 60
2083.06 64
2083.17 68
2083.27 69
2083.38 68
2083.48 65
2083.59 59
2083.69 52
2083.80 44
2083.90 37
2084.01 31
2084.11 29
2084.22 29
2084.32 33
2084.43 39
2084.53 47
2084.63 55
2084.74 60
2084.84 63
2084.95 63
2085.05 60
2085.16 55
2085.26 50
2085.37 47
2085.47 45
2085.58 46
2085.68 49
2085.79 53
2085.89 57
2086.00 61
2086.10 65
2086.21 67
2086.31 68
2086.42 69
2086.52 69
2086.63 69
2086.73 69
2086.83 69
2086.94 69
2087.04 70
2087.15 70
2087.25 70
2087.36 67
2087.46 61
2087.57 53
2087.67 42
2087.78 29
2087.88 15
2087.99 4
2088.09 0
2088.20 0
2088.30 0
2088.41 0
2088.51 0
2088.62 0
2088.72 1
2088.83 4
2088.93 5
2089.04 6
2089.14 6
2089.25 7
2089.35 7
2089.46 9
2089.56 11
2089.67 14
2089.77 16
2089.88 19
2089.98 22
2090.09 25
2090.19 29
2090.29 33
2090.40 37
2090.50 42
2090.61 46
2090.71 50
2090.82 53
2090.92 55
2091.03 55
2091.13 55
2091.24 54
2091.34 53
2091.45 53
2091.55 52
2091.66 52
2091.76 53
2091.87 54
2091.97 55
2092.08 57
2092.18 59
2092.29 62
2092.39 65
2092.50 69
2092.60 72
2092.71 75
2092.81 77
2092.92 77
2093.02 76
2093.13 73
2093.23 69
2093.34 65
2093.44 61
2093.55 58
2093.65 56
2093.76 55
2093.86 55
2093.97 56
2094.07 57
2094.18 59
2094.28 62
2094.39 64
2094.49 66
2094.60 68
2094.70 69
2094.81 70
2094.91 71
2095.02 72
2095.12 73
2095.23 75
2095.33 77
2095.44 78
2095.54 79
2095.65 79
2095.75 77
2095.86 74
2095.96 69
2096.07 62
2096.17 54
2096.28 46
2096.38 38
2096.49 32
2096.59 29
2096.70 27
2096.80 28
2096.91 30
2097.01 33
2097.12 36
2097.22 40
2097.33 43
2097.43 47
2097.54 50
2097.64 53
2097.75 55
2097.85 56
2097.96 58
2098.06 59
2098.17 62
2098.27 66
2098.38 71
2098.48 77
2098.59 81
2098.69 84
2098.80 84
2098.91 81
2099.01 75
2099.12 66
2099.22 57
2099.33 48
2099.43 42
2099.54 38
2099.64 38
2099.75 41
2099.85 46
2099.96 51
2100.06 56
2100.17 58
2100.27 58
2100.38 55
2100.48 50
2100.59 44
2100.69 37
2100.80 30
2100.90 24
2101.01 19
2101.11 16
2101.22 15
2101.32 17
2101.43 21
2101.53 27
2101.64 33
2101.74 40
2101.85 45
2101.95 49
2102.06 51
2102.16 50
2102.27 46
2102.38 42
2102.48 36
2102.59 31
2102.69 25
2102.80 19
2102.90 13
2103.01 7
2103.11 0
2103.22 0
2103.32 0
2103.43 0
2103.53 0
2103.64 0
2103.74 0
2103.85 0
2103.95 1
2104.06 6
2104.16 10
2104.27 14
2104.37 16
2104.48 18
2104.59 21
2104.69 23
2104.80 26
2104.90 28
2105.01 30
2105.11 30
2105.22 29
2105.32 28
2105.43 26
2105.53 25
2105.64 24
2105.74 24
2105.85 23
2105.95 22
2106.06 20
2106.16 18
2106.27 15
2106.37 11
2106.48 9
2106.59 7
2106.69 6
2106.80 6
2106.90 6
2107.01 8
2107.11 10
2107.22 12
2107.32 14
2107.43 18
2107.53 21
2107.64 26
2107.74 32
2107.85 38
2107.95 45
2108.06 52
2108.17 58
2108.27 63
2108.38 66
2108.48 68
2108.59 68
2108.69 66
2108.80 65
2108.90 63
2109.01 61
2109.11 60
2109.22 59
2109.32 59
2109.43 59
2109.53 58
2109.64 58
2109.75 58
2109.85 59
2109.96 60
2110.06 62
2110.17 65
2110.27 68
2110.38 70
2110.48 71
2110.59 70
2110.69 67
2110.80 62
2110.90 55
2111.01 48
2111.12 42
2111.22 37
2111.33 36
2111.43 37
2111.54 41
2111.64 47
2111.75 54
2111.85 60
2111.96 66
2112.06 70
2112.17 72
2112.28 72
2112.38 72
2112.49 70
2112.59 67
2112.70 64
2112.80 59
2112.91 53
2113.01 46
2113.12 38
2113.22 29
2113.33 21
2113.44 15
2113.54 12
2113.65 12
2113.75 15
2113.86 21
2113.96 27
2114.07 33
2114.17 38
2114.28 40
2114.38 42
2114.49 42
2114.60 43
2114.70 45
2114.81 48
2114.91 52
2115.02 56
2115.12 57
2115.23 57
2115.33 53
2115.44 47
2115.55 40
2115.65 32
2115.76 24
2115.86 18
2115.97 13
2116.07 9
2116.18 6
2116.28 3
2116.39 0
2116.50 0
2116.60 0
2116.71 0
2116.81 0
2116.92 0
2117.02 0
2117.13 0
2117.23 1
2117.34 3
2117.45 5
2117.55 7
2117.66 11
2117.76 16
2117.87 22
2117.97 29
2118.08 37
2118.18 45
2118.29 54
2118.40 62
2118.50 71
2118.61 79
2118.71 87
2118.82 92
2118.92 94
2119.03 93
2119.14 89
2119.24 82
2119.35 74
2119.45 67
2119.56 61
2119.66 57
2119.77 54
2119.87 54
2119.98 54
2120.09 54
2120.19 54
2120.30 53
2120.40 51
2120.51 49
2120.61 47
2120.72 45
2120.83 44
2120.93 44
2121.04 46
2121.14 49
2121.25 54
2121.35 59
2121.46 63
2121.56 64
2121.67 63
2121.78 59
2121.88 51
2121.99 41
2122.09 30
2122.20 21
2122.30 14
2122.41 10
2122.52 10
2122.62 12
2122.73 16
2122.83 21
2122.94 24
2123.04 27
2123.15 28
2123.26 27
2123.36 26
2123.47 23
2123.57 20
2123.68 17
2123.78 14
2123.89 13
2124.00 13
2124.10 15
2124.21 19
2124.31 23
2124.42 27
2124.52 31
2124.63 33
2124.74 34
2124.84 35
2124.95 37
2125.05 40
2125.16 44
2125.27 49
2125.37 52
2125.48 55
2125.58 55
2125.69 53
2125.79 49
2125.90 45
2126.01 40
2126.11 35
2126.22 31
2126.32 26
2126.43 20
2126.53 15
2126.64 9
2126.75 3
2126.85 0
2126.96 0
2127.06 0
2127.17 0
2127.28 0
2127.38 0
2127.49 4
2127.59 8
2127.70 11
2127.80 14
2127.91 15
2128.02 15
2128.12 15
2128.23 14
2128.33 15
2128.44 16
2128.55 20
2128.65 24
2128.76 28
2128.86 33
2128.97 37
2129.07 39
2129.18 40
2129.29 40
2129.39 40
2129.50 39
2129.60 38
2129.71 38
2129.82 38
2129.92 40
2130.03 42
2130.13 44
2130.24 46
2130.35 45
2130.45 42
2130.56 37
2130.66 29
2130.77 20
2130.87 12
2130.98 5
2131.09 0
2131.19 0
2131.30 0
2131.40 0
2131.51 0
2131.62 0
2131.72 0
2131.83 0
2131.93 0
2132.04 0
2132.15 0
2132.25 0
2132.36 4
2132.46 9
2132.57 15
2132.68 21
2132.78 26
2132.89 30
2132.99 32
2133.10 32
2133.21 30
2133.31 26
2133.42 20
2133.52 15
2133.63 10
2133.74 6
2133.84 4
2133.95 5
2134.05 9
2134.16 15
2134.27 23
2134.37 31
2134.48 39
2134.58 47
2134.69 53
2134.80 57
2134.90 59
2135.01 60
2135.11 60
2135.22 59
2135.33 57
2135.43 56
2135.54 53
2135.64 50
2135.75 47
2135.86 44
2135.96 40
2136.07 38
2136.17 37
2136.28 38
2136.39 41
2136.49 45
2136.60 51
2136.70 57
2136.81 62
2136.92 67
2137.02 70
2137.13 71
2137.23 72
2137.34 71
2137.45 70
2137.55 67
2137.66 65
2137.76 61
2137.87 58
2137.98 56
2138.08 55
2138.19 55
2138.29 55
2138.40 56
2138.51 56
2138.61 56
2138.72 54
2138.83 50
2138.93 46
2139.04 42
2139.14 38
2139.25 35
2139.36 31
2139.46 28
2139.57 23
2139.67 17
2139.78 10
2139.89 1
2139.99 0
2140.10 0
2140.20 0
2140.31 0
2140.42 0
2140.52 0
2140.63 0
2140.74 1
2140.84 8
2140.95 16
2141.05 23
2141.16 29
2141.27 36
2141.37 43
2141.48 48
2141.58 52
2141.69 54
2141.80 52
2141.90 48
2142.01 41
2142.12 34
2142.22 28
2142.33 22
2142.43 19
2142.54 18
2142.65 19
2142.75 21
2142.86 22
2142.97 23
2143.07 24
2143.18 23
2143.28 21
2143.39 20
2143.50 19
2143.60 20
2143.71 25
2143.82 32
2143.92 42
2144.03 54
2144.13 65
2144.24 73
2144.35 77
2144.45 76
2144.56 70
2144.67 61
2144.77 50
2144.88 39
2144.98 29
2145.09 22
2145.20 17
2145.30 14
2145.41 14
2145.52 15
2145.62 18
2145.73 22
2145.83 26
2145.94 32
2146.05 39
2146.15 48
2146.26 57
2146.37 66
2146.47 73
2146.58 79
2146.68 81
2146.79 80
2146.90 75
2147.00 69
2147.11 61
2147.22 53
2147.32 46
2147.43 42
2147.53 39
2147.64 38
2147.75 38
2147.85 39
2147.96 40
2148.07 43
2148.17 48
2148.28 54
2148.39 63
2148.49 74
2148.60 86
2148.70 98
2148.81 108
2148.92 115
2149.02 119
2149.13 119
2149.24 115
2149.34 110
2149.45 104
2149.56 98
2149.66 94
2149.77 90
2149.87 88
2149.98 86
2150.09 85
2150.19 83
2150.30 82
2150.41 81
2150.51 81
2150.62 82
2150.73 82
2150.83 83
2150.94 82
2151.04 80
2151.15 77
2151.26 73
2151.36 70
2151.47 66
2151.58 61
2151.68 57
2151.79 53
2151.90 49
2152.00 45
2152.11 42
2152.22 40
2152.32 39
2152.43 39
2152.53 39
2152.64 39
2152.75 38
2152.85 37
2152.96 35
2153.07 32
2153.17 29
2153.28 27
2153.39 26
2153.49 27
2153.60 29
2153.71 33
2153.81 38
2153.92 43
2154.03 47
2154.13 50
2154.24 53
2154.34 54
2154.45 56
2154.56 57
2154.66 59
2154.77 61
2154.88 63
2154.98 64
2155.09 65
2155.20 66
2155.30 67
2155.41 68
2155.52 68
2155.62 66
2155.73 64
2155.84 60
2155.94 54
2156.05 47
2156.16 40
2156.26 33
2156.37 26
2156.48 20
2156.58 15
2156.69 12
2156.79 10
2156.90 10
2157.01 13
2157.11 18
2157.22 25
2157.33 34
2157.43 44
2157.54 53
2157.65 61
2157.75 68
2157.86 72
2157.97 74
2158.07 74
2158.18 73
2158.29 71
2158.39 69
2158.50 66
2158.61 63
2158.71 59
2158.82 53
2158.93 46
2159.03 38
2159.14 30
2159.25 24
2159.35 21
2159.46 21
2159.57 25
2159.67 31
2159.78 40
2159.89 48
2159.99 54
2160.10 58
2160.21 59
2160.31 58
2160.42 55
2160.53 51
2160.63 48
2160.74 46
2160.85 46
2160.95 47
2161.06 49
2161.17 51
2161.27 53
2161.38 54
2161.49 54
2161.59 53
2161.70 51
2161.81 49
2161.91 48
2162.02 47
2162.13 48
2162.23 49
2162.34 52
2162.45 55
2162.55 58
2162.66 62
2162.77 66
2162.87 70
2162.98 75
2163.09 80
2163.19 85
2163.30 88
2163.41 90
2163.51 89
2163.62 85
2163.73 80
2163.83 73
2163.94 66
2164.05 60
2164.15 56
2164.26 54
2164.37 53
2164.47 53
2164.58 53
2164.69 53
2164.79 52
2164.90 52
2165.01 52
2165.11 54
2165.22 56
2165.33 59
2165.43 61
2165.54 63
2165.65 63
2165.75 62
2165.86 59
2165.97 55
2166.07 50
2166.18 46
2166.29 44
2166.40 43
2166.50 43
2166.61 46
2166.72 51
2166.82 56
2166.93 61
2167.04 66
2167.14 70
2167.25 73
2167.36 76
2167.46 78
2167.57 80
2167.68 81
2167.78 83
2167.89 85
2168.00 86
2168.10 86
2168.21 86
2168.32 84
2168.42 80
2168.53 75
2168.64 70
2168.75 66
2168.85 63
2168.96 61
2169.07 63
2169.17 67
2169.28 73
2169.39 81
2169.49 90
2169.60 99
2169.71 107
2169.81 114
2169.92 118
2170.03 120
2170.13 121
2170.24 120
2170.35 117
2170.45 114
2170.56 111
2170.67 108
2170.78 105
2170.88 102
2170.99 98
2171.10 95
2171.20 93
2171.31 92
2171.42 93
2171.52 96
2171.63 100
2171.74 105
2171.84 110
2171.95 114
2172.06 116
2172.17 116
2172.27 114
2172.38 112
2172.49 110
2172.59 107
2172.70 105
2172.81 101
2172.91 97
2173.02 90
2173.13 82
2173.23 74
2173.34 65
2173.45 56
2173.56 49
2173.66 44
2173.77 41
2173.88 39
2173.98 36
2174.09 34
2174.20 31
2174.30 27
2174.41 23
2174.52 19
2174.63 17
2174.73 17
2174.84 19
2174.95 22
2175.05 26
2175.16 30
2175.27 34
2175.37 36
2175.48 36
2175.59 35
2175.70 34
2175.80 31
2175.91 28
2176.02 24
2176.12 20
2176.23 15
2176.34 11
2176.44 6
2176.55 0
2176.66 0
2176.77 0
2176.87 0
2176.98 0
2177.09 0
2177.19 0
2177.30 0
2177.41 1
2177.52 9
2177.62 15
2177.73 20
2177.84 23
2177.94 24
2178.05 24
2178.16 25
2178.26 26
2178.37 29
2178.48 33
2178.59 38
2178.69 43
2178.80 47
2178.91 51
2179.01 52
2179.12 51
2179.23 49
2179.34 46
2179.44 42
2179.55 37
2179.66 32
2179.76 28
2179.87 25
2179.98 23
2180.09 23
2180.19 25
2180.30 29
2180.41 34
2180.51 40
2180.62 45
2180.73 48
2180.84 49
2180.94 48
2181.05 45
2181.16 40
2181.26 36
2181.37 33
2181.48 32
2181.59 33
2181.69 37
2181.80 42
2181.91 47
2182.01 50
2182.12 52
2182.23 51
2182.34 48
2182.44 44
2182.55 41
2182.66 38
2182.76 38
2182.87 40
2182.98 44
2183.09 48
2183.19 52
2183.30 54
2183.41 55
2183.51 53
2183.62 50
2183.73 45
2183.84 39
2183.94 33
2184.05 27
2184.16 21
2184.27 16
2184.37 13
2184.48 12
2184.59 13
2184.69 17
2184.80 22
2184.91 29
2185.02 37
2185.12 44
2185.23 50
2185.34 56
2185.45 60
2185.55 64
2185.66 69
2185.77 73
2185.87 77
2185.98 80
2186.09 81
2186.20 81
2186.30 78
2186.41 74
2186.52 68
2186.63 62
2186.73 57
2186.84 54
2186.95 52
2187.05 52
2187.16 53
2187.27 56
2187.38 60
2187.48 66
2187.59 75
2187.70 85
2187.81 97
2187.91 110
2188.02 122
2188.13 132
2188.23 140
2188.34 143
2188.45 142
2188.56 137
2188.66 129
2188.77 120
2188.88 111
2188.99 101
2189.09 92
2189.20 84
2189.31 77
2189.42 72
2189.52 68
2189.63 66
2189.74 65
2189.84 64
2189.95 64
2190.06 63
2190.17 61
2190.27 60
2190.38 58
2190.49 58
2190.60 61
2190.70 65
2190.81 73
2190.92 82
2191.03 92
2191.13 102
2191.24 110
2191.35 115
2191.46 116
2191.56 116
2191.67 113
2191.78 110
2191.89 107
2191.99 104
2192.10 101
2192.21 99
2192.32 96
2192.42 93
2192.53 90
2192.64 87
2192.74 86
2192.85 85
2192.96 87
2193.07 91
2193.17 95
2193.28 99
2193.39 104
2193.50 108
2193.60 112
2193.71 116
2193.82 120
2193.93 124
2194.03 128
2194.14 131
2194.25 132
2194.36 132
2194.46 131
2194.57 129
2194.68 128
2194.79 128
2194.89 129
2195.00 132
2195.11 135
2195.22 137
2195.32 137
2195.43 136
2195.54 133
2195.65 129
2195.75 124
2195.86 118
2195.97 113
2196.08 108
2196.18 102
2196.29 96
2196.40 89
2196.51 81
2196.61 73
2196.72 65
2196.83 58
2196.94 53
2197.04 50
2197.15 49
2197.26 50
2197.37 52
2197.47 55
2197.58 58
2197.69 59
2197.80 60
2197.90 60
2198.01 60
2198.12 61
2198.23 63
2198.34 66
2198.44 71
2198.55 78
2198.66 85
2198.77 91
2198.87 95
2198.98 96
2199.09 93
2199.20 88
2199.30 81
2199.41 74
2199.52 67
2199.63 62
2199.73 59
2199.84 58
2199.95 59
2200.06 62
2200.16 66
2200.27 71
2200.38 76
2200.49 82
2200.59 87
2200.70 91
2200.81 95
2200.92 99
2201.03 102
2201.13 105
2201.24 108
2201.35 110
2201.46 110
2201.56 107
2201.67 102
2201.78 94
2201.89 83
2201.99 69
2202.10 55
2202.21 41
2202.32 29
2202.42 20
2202.53 14
2202.64 13
2202.75 16
2202.86 23
2202.96 33
2203.07 44
2203.18 55
2203.29 65
2203.39 71
2203.50 74
2203.61 75
2203.72 74
2203.82 71
2203.93 69
2204.04 67
2204.15 66
2204.26 67
2204.36 68
2204.47 71
2204.58 75
2204.69 79
2204.79 83
2204.90 88
2205.01 91
2205.12 93
2205.23 93
2205.33 91
2205.44 88
2205.55 85
2205.66 82
2205.76 81
2205.87 81
2205.98 82
2206.09 83
2206.19 83
2206.30 82
2206.41 79
2206.52 73
2206.63 66
2206.73 59
2206.84 52
2206.95 47
2207.06 45
2207.16 44
2207.27 47
2207.38 52
2207.49 58
2207.60 65
2207.70 71
2207.81 76
2207.92 79
2208.03 79
2208.14 78
2208.24 75
2208.35 71
2208.46 69
2208.57 66
2208.67 65
2208.78 64
2208.89 64
2209.00 63
2209.11 63
2209.21 62
2209.32 61
2209.43 61
2209.54 62
2209.64 63
2209.75 65
2209.86 68
2209.97 71
2210.08 75
2210.18 78
2210.29 80
2210.40 82
2210.51 82
2210.62 82
2210.72 80
2210.83 78
2210.94 76
2211.05 74
2211.15 72
2211.26 70
2211.37 69
2211.48 70
2211.59 70
2211.69 71
2211.80 72
2211.91 73
2212.02 72
2212.13 70
2212.23 66
2212.34 60
2212.45 52
2212.56 44
2212.67 37
2212.77 31
2212.88 28
2212.99 27
2213.10 29
2213.21 33
2213.31 37
2213.42 42
2213.53 47
2213.64 51
2213.74 54
2213.85 57
2213.96 61
2214.07 64
2214.18 68
2214.28 71
2214.39 74
2214.50 77
2214.61 79
2214.72 83
2214.82 88
2214.93 94
2215.04 102
2215.15 111
2215.26 120
2215.36 127
2215.47 132
2215.58 133
2215.69 130
2215.80 123
2215.90 114
2216.01 103
2216.12 92
2216.23 81
2216.34 72
2216.44 65
2216.55 60
2216.66 56
2216.77 52
2216.88 49
2216.98 45
2217.09 41
2217.20 37
2217.31 34
2217.42 34
2217.52 37
2217.63 43
2217.74 50
2217.85 57
2217.96 63
2218.07 66
2218.17 67
2218.28 65
2218.39 62
2218.50 58
2218.61 55
2218.71 52
2218.82 51
2218.93 51
2219.04 51
2219.15 51
2219.25 51
2219.36 51
2219.47 50
2219.58 50
2219.69 48
2219.79 48
2219.90 47
2220.01 47
2220.12 49
2220.23 51
2220.33 54
2220.44 57
2220.55 60
2220.66 64
2220.77 66
2220.88 68
2220.98 71
2221.09 74
2221.20 77
2221.31 81
2221.42 86
2221.52 91
2221.63 96
2221.74 100
2221.85 103
2221.96 104
2222.06 105
2222.17 105
2222.28 106
2222.39 107
2222.50 109
2222.61 113
2222.71 117
2222.82 120
2222.93 122
2223.04 120
2223.15 115
2223.25 106
2223.36 94
2223.47 79
2223.58 63
2223.69 48
2223.80 35
2223.90 25
2224.01 18
2224.12 14
2224.23 14
2224.34 17
2224.44 24
2224.55 34
2224.66 46
2224.77 60
2224.88 74
2224.99 87
2225.09 99
2225.20 108
2225.31 114
2225.42 118
2225.53 120
2225.64 122
2225.74 123
2225.85 125
2225.96 126
2226.07 128
2226.18 128
2226.28 127
2226.39 124
2226.50 120
2226.61 116
2226.72 112
2226.83 109
2226.93 108
2227.04 108
2227.15 111
2227.26 114
2227.37 118
2227.48 122
2227.58 124
2227.69 126
2227.80 127
2227.91 128
2228.02 129
2228.13 130
2228.23 132
2228.34 133
2228.45 134
2228.56 133
2228.67 130
2228.78 125
2228.88 118
2228.99 111
2229.10 105
2229.21 100
2229.32 96
2229.43 92
2229.53 89
2229.64 84
2229.75 79
2229.86 73
2229.97 66
2230.08 61
2230.18 58
2230.29 57
2230.40 59
2230.51 62
2230.62 65
2230.73 68
2230.83 71
2230.94 72
2231.05 71
2231.16 71
2231.27 70
2231.38 69
2231.48 69
2231.59 69
2231.70 70
2231.81 70
2231.92 70
2232.03 68
2232.13 64
2232.24 60
2232.35 54
2232.46 49
2232.57 44
2232.68 41
2232.78 39
2232.89 40
2233.00 42
2233.11 46
2233.22 51
2233.33 56
2233.44 62
2233.54 67
2233.65 71
2233.76 75
2233.87 78
2233.98 80
2234.09 82
2234.19 83
2234.30 85
2234.41 88
2234.52 91
2234.63 94
2234.74 98
2234.85 103
2234.95 107
2235.06 110
2235.17 110
2235.28 108
2235.39 103
2235.50 94
2235.60 83
2235.71 71
2235.82 59
2235.93 49
2236.04 41
2236.15 35
2236.26 31
2236.36 28
2236.47 26
2236.58 25
2236.69 25
2236.80 26
2236.91 28
2237.02 32
2237.12 37
2237.23 43
2237.34 48
2237.45 52
2237.56 55
2237.67 55
2237.77 55
2237.88 53
2237.99 50
2238.10 48
2238.21 47
2238.32 48
2238.43 50
2238.53 53
2238.64 58
2238.75 63
2238.86 68
2238.97 72
2239.08 75
2239.19 77
2239.29 79
2239.40 80
2239.51 81
2239.62 82
2239.73 84
2239.84 85
2239.95 86
2240.05 87
2240.16 88
2240.27 88
2240.38 89
2240.49 90
2240.60 92
2240.71 95
2240.81 98
2240.92 101
2241.03 105
2241.14 108
2241.25 111
2241.36 114
2241.47 117
2241.58 119
2241.68 119
2241.79 118
2241.90 116
2242.01 112
2242.12 107
2242.23 103
2242.34 99
2242.44 96
2242.55 95
2242.66 95
2242.77 96
2242.88 98
2242.99 99
2243.10 99
2243.20 99
2243.31 98
2243.42 97
2243.53 95
2243.64 93
2243.75 90
2243.86 88
2243.97 86
2244.07 84
2244.18 82
2244.29 81
2244.40 78
2244.51 75
2244.62 72
2244.73 68
2244.84 64
2244.94 62
2245.05 62
2245.16 64
2245.27 68
2245.38 73
2245.49 79
2245.60 84
2245.70 88
2245.81 91
2245.92 93
2246.03 93
2246.14 94
2246.25 93
2246.36 92
2246.47 90
2246.57 87
2246.68 82
2246.79 77
2246.90 73
2247.01 71
2247.12 72
2247.23 76
2247.34 83
2247.44 91
2247.55 98
2247.66 102
2247.77 102
2247.88 97
2247.99 88
2248.10 75
2248.21 61
2248.31 48
2248.42 37
2248.53 28
2248.64 23
2248.75 21
2248.86 22
2248.97 25
2249.08 29
2249.19 34
2249.29 39
2249.40 43
2249.51 46
2249.62 47
2249.73 46
2249.84 42
2249.95 36
2250.06 29
2250.16 20
2250.27 12
2250.38 6
2250.49 0
2250.60 0
2250.71 0
2250.82 0
2250.93 0
2251.04 0
2251.14 0
2251.25 2
2251.36 3
2251.47 4
2251.58 3
2251.69 3
2251.80 1
2251.91 0
2252.02 0
2252.12 0
2252.23 4
2252.34 10
2252.45 21
2252.56 34
2252.67 50
2252.78 67
2252.89 83
2253.00 96
2253.10 106
2253.21 111
2253.32 111
2253.43 107
2253.54 101
2253.65 93
2253.76 86
2253.87 79
2253.98 74
2254.08 71
2254.19 69
2254.30 70
2254.41 72
2254.52 75
2254.63 79
2254.74 84
2254.85 89
2254.96 94
2255.07 100
2255.17 105
2255.28 110
2255.39 114
2255.50 117
2255.61 119
2255.72 119
2255.83 118
2255.94 115
2256.05 110
2256.15 103
2256.26 96
2256.37 87
2256.48 79
2256.59 72
2256.70 65
2256.81 61
2256.92 59
2257.03 58
2257.14 59
2257.24 59
2257.35 59
2257.46 58
2257.57 58
2257.68 58
2257.79 60
2257.90 64
2258.01 71
2258.12 79
2258.23 87
2258.33 94
2258.44 99
2258.55 100
2258.66 99
2258.77 95
2258.88 89
2258.99 83
2259.10 78
2259.21 75
2259.32 75
2259.43 78
2259.53 84
2259.64 92
2259.75 101
2259.86 109
2259.97 114
2260.08 116
2260.19 113
2260.30 107
2260.41 98
2260.52 88
2260.63 79
2260.73 72
2260.84 70
2260.95 72
2261.06 78
2261.17 88
2261.28 100
2261.39 112
2261.50 123
2261.61 132
2261.72 137
2261.83 138
2261.93 135
2262.04 129
2262.15 121
2262.26 113
2262.37 106
2262.48 101
2262.59 99
2262.70 99
2262.81 101
2262.92 103
2263.03 105
2263.13 106
2263.24 105
2263.35 103
2263.46 99
2263.57 94
2263.68 89
2263.79 83
2263.90 78
2264.01 73
2264.12 69
2264.23 65
2264.34 62
2264.44 59
2264.55 56
2264.66 54
2264.77 53
2264.88 51
2264.99 49
2265.10 46
2265.21 42
2265.32 39
2265.43 36
2265.54 33
2265.65 32
2265.76 31
2265.86 31
2265.97 31
2266.08 32
2266.19 33
2266.30 35
2266.41 38
2266.52 43
2266.63 50
2266.74 57
2266.85 64
2266.96 70
2267.07 75
2267.18 79
2267.28 82
2267.39 85
2267.50 88
2267.61 92
2267.72 96
2267.83 101
2267.94 105
2268.05 107
2268.16 108
2268.27 107
2268.38 105
2268.49 102
2268.60 99
2268.70 97
2268.81 95
2268.92 93
2269.03 92
2269.14 90
2269.25 87
2269.36 83
2269.47 78
2269.58 73
2269.69 67
2269.80 63
2269.91 59
2270.02 56
2270.13 53
2270.24 51
2270.34 48
2270.45 46
2270.56 44
2270.67 42
2270.78 42
2270.89 44
2271.00 48
2271.11 54
2271.22 62
2271.33 69
2271.44 74
2271.55 75
2271.66 73
2271.77 67
2271.88 59
2271.98 52
2272.09 47
2272.20 46
2272.31 50
2272.42 57
2272.53 67
2272.64 78
2272.75 88
2272.86 96
2272.97 103
2273.08 108
2273.19 112
2273.30 116
2273.41 119
2273.52 122
2273.63 123
2273.73 123
2273.84 120
2273.95 116
2274.06 111
2274.17 106
2274.28 102
2274.39 99
2274.50 97
2274.61 95
2274.72 94
2274.83 93
2274.94 91
2275.05 87
2275.16 83
2275.27 78
2275.38 73
2275.49 67
2275.59 63
2275.70 60
2275.81 58
2275.92 57
2276.03 57
2276.14 58
2276.25 58
2276.36 58
2276.47 55
2276.58 51
2276.69 44
2276.80 37
2276.91 31
2277.02 25
2277.13 22
2277.24 21
2277.35 23
2277.46 28
2277.57 33
2277.67 40
2277.78 45
2277.89 51
2278.00 55
2278.11 57
2278.22 59
2278.33 60
2278.44 62
2278.55 63
2278.66 64
2278.77 65
2278.88 65
2278.99 66
2279.10 67
2279.21 69
2279.32 73
2279.43 78
2279.54 85
2279.65 91
2279.76 96
2279.87 97
2279.97 96
2280.08 90
2280.19 83
2280.30 75
2280.41 67
2280.52 62
2280.63 59
2280.74 58
2280.85 58
2280.96 58
2281.07 58
2281.18 56
2281.29 53
2281.40 50
2281.51 47
2281.62 45
2281.73 44
2281.84 44
2281.95 45
2282.06 47
2282.17 48
2282.28 50
2282.39 52
2282.50 55
2282.60 58
2282.71 63
2282.82 67
2282.93 72
2283.04 76
2283.15 79
2283.26 80
2283.37 81
2283.48 79
2283.59 77
2283.70 73
2283.81 69
2283.92 65
2284.03 62
2284.14 61
2284.25 61
2284.36 64
2284.47 68
2284.58 74
2284.69 81
2284.80 88
2284.91 93
2285.02 97
2285.13 99
2285.24 97
2285.35 94
2285.46 88
2285.57 81
2285.68 74
2285.78 69
2285.89 66
2286.00 66
2286.11 68
2286.22 72
2286.33 75
2286.44 79
2286.55 80
2286.66 80
2286.77 78
2286.88 75
2286.99 72
2287.10 67
2287.21 63
2287.32 58
2287.43 53
2287.54 49
2287.65 44
2287.76 40
2287.87 36
2287.98 32
2288.09 29
2288.20 27
2288.31 26
2288.42 27
2288.53 28
2288.64 31
2288.75 33
2288.86 35
2288.97 37
2289.08 37
2289.19 36
2289.30 34
2289.41 32
2289.52 31
2289.63 31
2289.74 33
2289.85 36
2289.96 41
2290.07 46
2290.17 52
2290.28 57
2290.39 60
2290.50 63
2290.61 63
2290.72 63
2290.83 60
2290.94 58
2291.05 54
2291.16 52
2291.27 50
2291.38 49
2291.49 50
2291.60 51
2291.71 53
2291.82 56
2291.93 59
2292.04 61
2292.15 64
2292.26 67
2292.37 69
2292.48 70
2292.59 69
2292.70 66
2292.81 61
2292.92 55
2293.03 48
2293.14 43
2293.25 39
2293.36 39
2293.47 41
2293.58 47
2293.69 55
2293.80 63
2293.91 70
2294.02 75
2294.13 76
2294.24 75
2294.35 70
2294.46 64
2294.57 58
2294.68 52
2294.79 48
2294.90 47
2295.01 49
2295.12 53
2295.23 58
2295.34 65
2295.45 71
2295.56 77
2295.67 80
2295.78 82
2295.89 81
2296.00 79
2296.11 74
2296.22 69
2296.33 63
2296.44 57
2296.55 51
2296.66 45
2296.77 39
2296.88 32
2296.99 27
2297.10 24
2297.21 23
2297.32 25
2297.43 29
2297.54 36
2297.65 45
2297.76 53
2297.87 62
2297.98 69
2298.09 76
2298.20 83
2298.31 90
2298.42 98
2298.53 106
2298.64 114
2298.75 120
2298.86 122
2298.97 121
2299.08 116
2299.19 108
2299.30 99
2299.41 88
2299.52 78
2299.63 68
2299.74 57
2299.85 46
2299.96 35
2300.07 25
2300.18 17
2300.29 11
2300.40 8
2300.51 9
2300.62 12
2300.73 17
2300.84 22
2300.95 27
2301.06 32
2301.17 35
2301.28 37
2301.39 38
2301.50 37
2301.61 36
2301.72 35
2301.83 34
2301.94 33
2302.05 32
2302.16 32
2302.27 32
2302.38 33
2302.49 35
2302.60 37
2302.71 41
2302.82 45
2302.93 50
2303.04 55
2303.15 59
2303.26 63
2303.37 66
2303.48 69
2303.59 71
2303.70 73
2303.81 76
2303.92 78
2304.03 81
2304.14 83
2304.25 83
2304.36 81
2304.47 77
2304.58 71
2304.69 65
2304.80 57
2304.91 51
2305.02 45
2305.13 40
2305.24 37
2305.35 37
2305.46 39
2305.57 43
2305.68 50
2305.79 59
2305.90 69
2306.01 79
2306.12 90
2306.23 99
2306.34 108
2306.45 115
2306.56 120
2306.67 123
2306.78 124
2306.89 122
2307.00 118
2307.12 113
2307.23 107
2307.34 100
2307.45 92
2307.56 85
2307.67 77
2307.78 69
2307.89 61
2308.00 53
2308.11 47
2308.22 44
2308.33 45
2308.44 48
2308.55 53
2308.66 58
2308.77 62
2308.88 64
2308.99 62
2309.10 58
2309.21 51
2309.32 44
2309.43 37
2309.54 31
2309.65 27
2309.76 25
2309.87 27
2309.98 31
2310.09 38
2310.20 46
2310.31 56
2310.42 66
2310.53 74
2310.64 81
2310.75 84
2310.86 86
2310.97 85
2311.08 82
2311.19 77
2311.30 71
2311.42 66
2311.53 61
2311.64 57
2311.75 55
2311.86 55
2311.97 56
2312.08 57
2312.19 58
2312.30 58
2312.41 57
2312.52 55
2312.63 53
2312.74 52
2312.85 53
2312.96 55
2313.07 57
2313.18 60
2313.29 63
2313.40 64
2313.51 65
2313.62 66
2313.73 68
2313.84 71
2313.95 75
2314.06 81
2314.17 88
2314.28 96
2314.39 103
2314.50 109
2314.62 113
2314.73 115
2314.84 114
2314.95 113
2315.06 110
2315.17 106
2315.28 102
2315.39 99
2315.50 96
2315.61 94
2315.72 93
2315.83 93
2315.94 94
2316.05 95
2316.16 95
2316.27 93
2316.38 90
2316.49 85
2316.60 79
2316.71 73
2316.82 70
2316.93 70
2317.04 74
2317.15 82
2317.27 92
2317.38 103
2317.49 114
2317.60 122
2317.71 127
2317.82 131
2317.93 132
2318.04 133
2318.15 132
2318.26 130
2318.37 127
2318.48 123
2318.59 119
2318.70 114
2318.81 109
2318.92 105
2319.03 102
2319.14 100
2319.25 100
2319.36 101
2319.47 104
2319.59 110
2319.70 118
2319.81 129
2319.92 141
2320.03 152
2320.14 162
2320.25 169
2320.36 171
2320.47 170
2320.58 165
2320.69 156
2320.80 146
2320.91 135
2321.02 124
2321.13 114
2321.24 105
2321.35 99
2321.46 94
2321.57 92
2321.69 91
2321.80 90
2321.91 89
2322.02 88
2322.13 85
2322.24 81
2322.35 75
2322.46 69
2322.57 64
2322.68 60
2322.79 58
2322.90 58
2323.01 61
2323.12 65
2323.23 71
2323.34 77
2323.45 83
2323.56 89
2323.68 94
2323.79 98
2323.90 102
2324.01 104
2324.12 106
2324.23 106
2324.34 106
2324.45 105
2324.56 103
2324.67 102
2324.78 101
2324.89 101
2325.00 102
2325.11 103
2325.22 104
2325.33 104
2325.45 103
2325.56 101
2325.67 99
2325.78 97
2325.89 94
2326.00 92
2326.11 90
2326.22 87
2326.33 83
2326.44 78
2326.55 71
2326.66 64
2326.77 58
2326.88 52
2326.99 48
2327.11 46
2327.22 45
2327.33 44
2327.44 44
2327.55 44
2327.66 44
2327.77 44
2327.88 44
2327.99 44
2328.10 43
2328.21 40
2328.32 35
2328.43 28
2328.54 19
2328.66 9
2328.77 0
2328.88 0
2328.99 0
2329.10 0
2329.21 0
2329.32 0
2329.43 0
2329.54 0
2329.65 2
2329.76 8
2329.87 12
2329.98 16
2330.09 18
2330.21 19
2330.32 19
2330.43 18
2330.54 18
2330.65 19
2330.76 22
2330.87 25
2330.98 30
2331.09 36
2331.20 42
2331.31 48
2331.42 54
2331.53 60
2331.65 65
2331.76 70
2331.87 74
2331.98 78
2332.09 82
2332.20 85
2332.31 89
2332.42 92
2332.53 94
2332.64 96
2332.75 96
2332.86 94
2332.98 91
2333.09 87
2333.20 82
2333.31 78
2333.42 74
2333.53 72
2333.64 71
2333.75 71
2333.86 71
2333.97 72
2334.08 74
2334.19 76
2334.31 78
2334.42 79
2334.53 81
2334.64 82
2334.75 83
2334.86 83
2334.97 82
2335.08 78
2335.19 73
2335.30 66
2335.41 59
2335.52 52
2335.64 47
2335.75 45
2335.86 45
2335.97 48
2336.08 51
2336.19 54
2336.30 56
2336.41 57
2336.52 58
2336.63 59
2336.74 61
2336.86 65
2336.97 71
2337.08 78
2337.19 84
2337.30 91
2337.41 95
2337.52 98
2337.63 100
2337.74 101
2337.85 102
2337.96 102
2338.08 102
2338.19 103
2338.30 103
2338.41 105
2338.52 106
2338.63 107
2338.74 107
2338.85 106
2338.96 104
2339.07 100
2339.19 95
2339.30 89
2339.41 82
2339.52 75
2339.63 68
2339.74 62
2339.85 55
2339.96 50
2340.07 45
2340.18 42
2340.30 40
2340.41 40
2340.52 41
2340.63 44
2340.74 47
2340.85 50
2340.96 52
2341.07 54
2341.18 54
2341.29 53
2341.41 50
2341.52 47
2341.63 43
2341.74 40
2341.85 37
2341.96 37
2342.07 40
2342.18 44
2342.29 51
2342.40 59
2342.52 67
2342.63 74
2342.74 80
2342.85 85
2342.96 87
2343.07 86
2343.18 85
2343.29 81
2343.40 78
2343.51 75
2343.63 73
2343.74 73
2343.85 75
2343.96 79
2344.07 84
2344.18 89
2344.29 92
2344.40 92
2344.51 89
2344.63 84
2344.74 77
2344.85 70
2344.96 64
2345.07 59
2345.18 56
2345.29 56
2345.40 57
2345.51 61
2345.63 66
2345.74 73
2345.85 81
2345.96 88
2346.07 94
2346.18 100
2346.29 105
2346.40 110
2346.51 115
2346.63 120
2346.74 126
2346.85 131
2346.96 135
2347.07 139
2347.18 142
2347.29 143
2347.40 143
2347.52 141
2347.63 138
2347.74 132
2347.85 125
2347.96 117
2348.07 109
2348.18 103
2348.29 98
2348.40 96
2348.52 95
2348.63 94
2348.74 94
2348.85 93
2348.96 91
2349.07 88
2349.18 84
2349.29 79
2349.41 73
2349.52 67
2349.63 62
2349.74 57
2349.85 53
2349.96 51
2350.07 49
2350.18 48
2350.30 49
2350.41 50
2350.52 52
2350.63 55
2350.74 58
2350.85 63
2350.96 69
2351.07 76
2351.19 83
2351.30 91
2351.41 98
2351.52 103
2351.63 107
2351.74 108
2351.85 108
2351.96 105
2352.08 102
2352.19 98
2352.30 95
2352.41 94
2352.52 96
2352.63 99
2352.74 103
2352.85 109
2352.97 113
2353.08 115
2353.19 115
2353.30 113
2353.41 108
2353.52 103
2353.63 99
2353.74 96
2353.86 96
2353.97 99
2354.08 104
2354.19 109
2354.30 115
2354.41 119
2354.52 123
2354.64 125
2354.75 126
2354.86 128
2354.97 130
2355.08 133
2355.19 138
2355.30 143
2355.41 150
2355.53 156
2355.64 162
2355.75 166
2355.86 168
2355.97 168
2356.08 166
2356.19 162
2356.31 157
2356.42 154
2356.53 152
2356.64 152
2356.75 154
2356.86 158
2356.97 162
2357.09 165
2357.20 167
2357.31 167
2357.42 166
2357.53 163
2357.64 160
2357.75 158
2357.87 156
2357.98 155
2358.09 155
2358.20 156
2358.31 156
2358.42 156
2358.53 155
2358.65 154
2358.76 153
2358.87 152
2358.98 153
2359.09 154
2359.20 154
2359.31 153
2359.43 149
2359.54 142
2359.65 131
2359.76 118
2359.87 104
2359.98 91
2360.09 81
2360.21 75
2360.32 72
2360.43 73
2360.54 75
2360.65 78
2360.76 81
2360.87 84
2360.99 87
2361.10 91
2361.21 95
2361.32 101
2361.43 107
2361.54 112
2361.65 116
2361.77 117
2361.88 115
2361.99 112
2362.10 106
2362.21 100
2362.32 93
2362.44 87
2362.55 82
2362.66 79
2362.77 78
2362.88 79
2362.99 81
2363.10 85
2363.22 90
2363.33 94
2363.44 97
2363.55 98
2363.66 98
2363.77 96
2363.89 93
2364.00 89
2364.11 85
2364.22 81
2364.33 79
2364.44 78
2364.55 80
2364.67 84
2364.78 89
2364.89 96
2365.00 103
2365.11 110
2365.22 117
2365.34 121
2365.45 125
2365.56 128
2365.67 130
2365.78 130
2365.89 130
2366.01 127
2366.12 123
2366.23 117
2366.34 110
2366.45 103
2366.56 98
2366.67 95
2366.79 95
2366.90 96
2367.01 100
2367.12 105
2367.23 110
2367.34 116
2367.46 121
2367.57 125
2367.68 127
2367.79 127
2367.90 124
2368.01 118
2368.13 110
2368.24 101
2368.35 91
2368.46 83
2368.57 77
2368.68 73
2368.80 72
2368.91 72
2369.02 73
2369.13 74
2369.24 76
2369.35 77
2369.47 79
2369.58 80
2369.69 80
2369.80 80
2369.91 80
2370.02 80
2370.14 79
2370.25 78
2370.36 76
2370.47 74
2370.58 72
2370.69 71
2370.81 70
2370.92 70
2371.03 72
2371.14 74
2371.25 77
2371.37 80
2371.48 83
2371.59 84
2371.70 84
2371.81 84
2371.92 82
2372.04 80
2372.15 78
2372.26 77
2372.37 76
2372.48 77
2372.59 78
2372.71 80
2372.82 83
2372.93 86
2373.04 88
2373.15 90
2373.26 91
2373.38 91
2373.49 89
2373.60 86
2373.71 82
2373.82 78
2373.94 74
2374.05 73
2374.16 73
2374.27 76
2374.38 81
2374.49 87
2374.61 94
2374.72 99
2374.83 102
2374.94 102
2375.05 100
2375.17 96
2375.28 90
2375.39 85
2375.50 80
2375.61 76
2375.72 75
2375.84 75
2375.95 78
2376.06 82
2376.17 88
2376.28 94
2376.40 100
2376.51 106
2376.62 110
2376.73 112
2376.84 112
2376.95 110
2377.07 106
2377.18 102
2377.29 99
2377.40 97
2377.51 97
2377.63 99
2377.74 101
2377.85 103
2377.96 104
2378.07 104
2378.19 102
2378.30 99
2378.41 96
2378.52 94
2378.63 93
2378.75 94
2378.86 96
2378.97 99
2379.08 101
2379.19 102
2379.30 101
2379.42 99
2379.53 97
2379.64 96
2379.75 94
2379.86 94
2379.98 95
2380.09 96
2380.20 97
2380.31 98
2380.42 99
2380.54 99
2380.65 99
2380.76 98
2380.87 97
2380.98 96
2381.10 95
2381.21 95
2381.32 95
2381.43 95
2381.54 94
2381.66 92
2381.77 88
2381.88 84
2381.99 79
2382.10 73
2382.22 68
2382.33 62
2382.44 58
2382.55 56
2382.66 56
2382.78 58
2382.89 61
2383.00 65
2383.11 70
2383.22 76
2383.34 82
2383.45 87
2383.56 93
2383.67 100
2383.78 106
2383.90 111
2384.01 116
2384.12 120
2384.23 122
2384.34 121
2384.46 120
2384.57 116
2384.68 110
2384.79 103
2384.90 95
2385.02 85
2385.13 77
2385.24 69
2385.35 64
2385.46 62
2385.58 63
2385.69 67
2385.80 73
2385.91 80
2386.02 86
2386.14 92
2386.25 97
2386.36 101
2386.47 104
2386.58 105
2386.70 107
2386.81 107
2386.92 107
2387.03 105
2387.15 103
2387.26 99
2387.37 93
2387.48 87
2387.59 80
2387.71 73
2387.82 67
2387.93 62
2388.04 58
2388.15 56
2388.27 55
2388.38 57
2388.49 60
2388.60 64
2388.71 68
2388.83 73
2388.94 77
2389.05 81
2389.16 83
2389.28 83
2389.39 82
2389.50 79
2389.61 75
2389.72 71
2389.84 66
2389.95 61
2390.06 58
2390.17 55
2390.29 55
2390.40 56
2390.51 58
2390.62 62
2390.73 66
2390.85 70
2390.96 73
2391.07 74
2391.18 74
2391.29 73
2391.41 71
2391.52 70
2391.63 70
2391.74 72
2391.86 77
2391.97 84
2392.08 92
2392.19 101
2392.30 108
2392.42 113
2392.53 115
2392.64 114
2392.75 111
2392.87 104
2392.98 95
2393.09 85
2393.20 73
2393.31 61
2393.43 51
2393.54 41
2393.65 34
2393.76 30
2393.88 29
2393.99 30
2394.10 33
2394.21 38
2394.33 44
2394.44 51
2394.55 58
2394.66 66
2394.77 72
2394.89 78
2395.00 81
2395.11 82
2395.22 81
2395.34 79
2395.45 76
2395.56 73
2395.67 70
2395.78 67
2395.90 62
2396.01 56
2396.12 49
2396.23 42
2396.35 35
2396.46 30
2396.57 26
2396.68 26
2396.80 27
2396.91 30
2397.02 34
2397.13 39
2397.24 43
2397.36 49
2397.47 55
2397.58 62
2397.69 69
2397.81 75
2397.92 81
2398.03 85
2398.14 87
2398.26 87
2398.37 87
2398.48 85
2398.59 83
2398.71 81
2398.82 80
2398.93 78
2399.04 75
2399.16 73
2399.27 71
2399.38 69
2399.49 67
2399.60 65
2399.72 63
2399.83 61
2399.94 59
2400.05 58
2400.17 56
2400.28 57
2400.39 58
2400.50 60
2400.62 63
2400.73 65
2400.84 65
2400.95 64
2401.07 60
2401.18 55
2401.29 49
2401.40 43
2401.52 39
2401.63 37
2401.74 37
2401.85 39
2401.97 43
2402.08 48
2402.19 54
2402.30 60
2402.42 66
2402.53 71
2402.64 75
2402.75 78
2402.87 78
2402.98 77
2403.09 73
2403.20 68
2403.32 60
2403.43 52
2403.54 42
2403.65 32
2403.77 23
2403.88 15
2403.99 10
2404.10 7
2404.21 7
2404.33 9
2404.44 12
2404.55 16
2404.67 21
2404.78 25
2404.89 28
2405.00 31
2405.12 33
2405.23 33
2405.34 33
2405.45 32
2405.57 31
2405.68 30
2405.79 30
2405.90 31
2406.02 31
2406.13 33
2406.24 34
2406.35 35
2406.47 35
2406.58 36
2406.69 38
2406.80 39
2406.92 40
2407.03 41
2407.14 40
2407.25 39
2407.37 36
2407.48 32
2407.59 29
2407.70 26
2407.82 26
2407.93 27
2408.04 28
2408.15 29
2408.27 29
2408.38 28
2408.49 25
2408.60 21
2408.72 17
2408.83 14
2408.94 13
2409.05 13
2409.17 14
2409.28 15
2409.39 17
2409.51 19
2409.62 22
2409.73 26
2409.84 30
2409.96 34
2410.07 36
2410.18 38
2410.29 37
2410.41 34
2410.52 31
2410.63 27
2410.74 26
2410.86 25
2410.97 27
2411.08 29
2411.20 31
2411.31 34
2411.42 37
2411.53 41
2411.65 46
2411.76 54
2411.87 64
2411.98 74
2412.10 84
2412.21 93
2412.32 98
2412.43 101
2412.55 101
2412.66 99
2412.77 98
2412.89 99
2413.00 103
2413.11 111
2413.22 121
2413.34 132
2413.45 143
2413.56 150
2413.67 154
2413.79 152
2413.90 146
2414.01 136
2414.13 125
2414.24 113
2414.35 102
2414.46 92
2414.58 84
2414.69 76
2414.80 70
2414.91 65
2415.03 61
2415.14 59
2415.25 61
2415.37 66
2415.48 74
2415.59 84
2415.70 95
2415.82 104
2415.93 109
2416.04 110
2416.15 105
2416.27 95
2416.38 82
2416.49 68
2416.61 55
2416.72 44
2416.83 38
2416.94 34
2417.06 33
2417.17 35
2417.28 38
2417.40 42
2417.51 46
2417.62 52
2417.73 59
2417.85 69
2417.96 81
2418.07 94
2418.19 108
2418.30 121
2418.41 131
2418.52 135
2418.64 135
2418.75 128
2418.86 116
2418.98 100
2419.09 84
2419.20 68
2419.31 56
2419.43 46
2419.54 41
2419.65 39
2419.77 39
2419.88 41
2419.99 43
2420.10 45
2420.22 46
2420.33 46
2420.44 45
2420.56 42
2420.67 38
2420.78 34
2420.89 29
2421.01 25
2421.12 22
2421.23 21
2421.35 23
2421.46 26
2421.57 32
2421.68 38
2421.80 42
2421.91 45
2422.02 44
2422.14 39
2422.25 32
2422.36 23
2422.47 13
2422.59 4
2422.70 0
2422.81 0
2422.93 0
2423.04 0
2423.15 0
2423.27 0
2423.38 0
2423.49 0
2423.60 1
2423.72 9
2423.83 17
2423.94 25
2424.06 30
2424.17 34
2424.28 34
2424.39 32
2424.51 28
2424.62 21
2424.73 14
2424.85 7
2424.96 1
2425.07 0
2425.19 0
2425.30 0
2425.41 0
2425.52 0
2425.64 0
2425.75 0
2425.86 0
2425.98 0
2426.09 7
2426.20 15
2426.32 23
2426.43 30
2426.54 36
2426.65 40
2426.77 42
2426.88 42
2426.99 40
2427.11 37
2427.22 34
2427.33 30
2427.45 25
2427.56 20
2427.67 15
2427.79 10
2427.90 7
2428.01 5
2428.12 4
2428.24 5
2428.35 8
2428.46 12
2428.58 17
2428.69 21
2428.80 24
2428.92 26
2429.03 27
2429.14 26
2429.26 24
2429.37 23
2429.48 22
2429.59 23
2429.71 25
2429.82 28
2429.93 32
2430.05 37
2430.16 40
2430.27 43
2430.39 45
2430.50 45
2430.61 44
2430.73 41
2430.84 38
2430.95 35
2431.06 32
2431.18 30
2431.29 29
2431.40 30
2431.52 31
2431.63 33
2431.74 34
2431.86 35
2431.97 35
2432.08 34
2432.20 34
2432.31 34
2432.42 35
2432.54 36
2432.65 37
2432.76 37
2432.88 36
2432.99 35
2433.10 33
2433.21 30
2433.33 27
2433.44 25
2433.55 23
2433.67 21
2433.78 20
2433.89 18
2434.01 16
2434.12 15
2434.23 13
2434.35 12
2434.46 11
2434.57 10
2434.69 9
2434.80 7
2434.91 4
2435.03 0
2435.14 0
2435.25 0
2435.37 0
2435.48 0
2435.59 0
2435.71 0
2435.82 0
2435.93 4
2436.05 11
2436.16 18
2436.27 26
2436.38 33
2436.50 40
2436.61 46
2436.72 50
2436.84 52
2436.95 52
2437.06 51
2437.18 49
2437.29 47
2437.40 44
2437.52 41
2437.63 38
2437.74 33
2437.86 29
2437.97 23
2438.08 18
2438.20 15
2438.31 14
2438.42 16
2438.54 21
2438.65 27
2438.76 33
2438.88 40
2438.99 45
2439.10 48
2439.22 50
2439.33 52
2439.44 53
2439.56 53
2439.67 53
2439.78 52
2439.90 51
2440.01 47
2440.12 43
2440.24 37
2440.35 29
2440.46 22
2440.58 15
2440.69 9
2440.80 7
2440.92 7
2441.03 10
2441.14 16
2441.26 23
2441.37 30
2441.48 36
2441.60 42
2441.71 47
2441.82 53
2441.94 61
2442.05 72
2442.16 84
2442.28 96
2442.39 107
2442.50 114
2442.62 117
2442.73 116
2442.84 112
2442.96 105
2443.07 98
2443.18 92
2443.30 86
2443.41 80
2443.53 75
2443.64 69
2443.75 63
2443.87 58
2443.98 52
2444.09 48
2444.21 45
2444.32 43
2444.43 41
2444.55 40
2444.66 37
2444.77 33
2444.89 29
2445.00 24
2445.11 19
2445.23 14
2445.34 10
2445.45 8
2445.57 7
2445.68 8
2445.79 11
2445.91 16
2446.02 22
2446.13 30
2446.25 38
2446.36 45
2446.47 52
2446.59 56
2446.70 59
2446.82 60
2446.93 60
2447.04 58
2447.16 56
2447.27 54
2447.38 51
2447.50 50
2447.61 49
2447.72 48
2447.84 49
2447.95 50
2448.06 51
2448.18 54
2448.29 57
2448.40 62
2448.52 68
2448.63 75
2448.75 83
2448.86 90
2448.97 96
2449.09 99
2449.20 100
2449.31 98
2449.43 94
2449.54 87
2449.65 79
2449.77 70
2449.88 60
2449.99 51
2450.11 42
2450.22 35
2450.33 29
2450.45 25
2450.56 24
2450.68 24
2450.79 26
2450.90 28
2451.02 29
2451.13 30
2451.24 30
2451.36 29
2451.47 27
2451.58 25
2451.70 21
2451.81 18
2451.93 14
2452.04 12
2452.15 11
2452.27 12
2452.38 15
2452.49 20
2452.61 28
2452.72 37
2452.83 46
2452.95 55
2453.06 63
2453.18 68
2453.29 71
2453.40 70
2453.52 67
2453.63 64
2453.74 60
2453.86 57
2453.97 55
2454.08 54
2454.20 54
2454.31 53
2454.43 51
2454.54 47
2454.65 41
2454.77 34
2454.88 26
2454.99 20
2455.11 14
2455.22 11
2455.33 9
2455.45 8
2455.56 9
2455.68 11
2455.79 15
2455.90 20
2456.02 27
2456.13 35
2456.24 44
2456.36 52
2456.47 60
2456.59 66
2456.70 70
2456.81 71
2456.93 70
2457.04 66
2457.15 60
2457.27 54
2457.38 48
2457.50 44
2457.61 44
2457.72 46
2457.84 50
2457.95 54
2458.06 58
2458.18 60
2458.29 60
2458.41 58
2458.52 56
2458.63 54
2458.75 53
2458.86 52
2458.97 52
2459.09 51
2459.20 48
2459.32 45
2459.43 41
2459.54 37
2459.66 34
2459.77 31
2459.88 29
2460.00 28
2460.11 28
2460.23 28
2460.34 28
2460.45 28
2460.57 28
2460.68 27
2460.80 25
2460.91 24
2461.02 23
2461.14 23
2461.25 23
2461.36 26
2461.48 29
2461.59 35
2461.71 43
2461.82 53
2461.93 65
2462.05 78
2462.16 91
2462.27 103
2462.39 112
2462.50 117
2462.62 117
2462.73 113
2462.84 106
2462.96 96
2463.07 86
2463.19 78
2463.30 70
2463.41 65
2463.53 61
2463.64 58
2463.76 54
2463.87 50
2463.98 47
2464.10 45
2464.21 44
2464.32 45
2464.44 48
2464.55 54
2464.67 60
2464.78 66
2464.89 71
2465.01 75
2465.12 77
2465.24 78
2465.35 78
2465.46 78
2465.58 77
2465.69 76
2465.81 74
2465.92 72
2466.03 67
2466.15 62
2466.26 55
2466.38 48
2466.49 43
2466.60 41
2466.72 43
2466.83 48
2466.95 58
2467.06 69
2467.17 79
2467.29 87
2467.40 91
2467.51 89
2467.63 83
2467.74 73
2467.86 61
2467.97 49
2468.08 38
2468.20 29
2468.31 23
2468.43 19
2468.54 16
2468.65 14
2468.77 11
2468.88 7
2469.00 3
2469.11 0
2469.22 0
2469.34 0
2469.45 0
2469.57 0
2469.68 0
2469.79 0
2469.91 0
2470.02 1
2470.14 3
2470.25 4
2470.37 7
2470.48 10
2470.59 16
2470.71 24
2470.82 33
2470.94 42
2471.05 52
2471.16 61
2471.28 68
2471.39 72
2471.51 74
2471.62 73
2471.73 69
2471.85 63
2471.96 55
2472.08 46
2472.19 37
2472.30 28
2472.42 20
2472.53 15
2472.65 13
2472.76 14
2472.87 17
2472.99 22
2473.10 28
2473.22 34
2473.33 38
2473.45 40
2473.56 41
2473.67 40
2473.79 40
2473.90 40
2474.02 43
2474.13 49
2474.24 58
2474.36 70
2474.47 84
2474.59 98
2474.70 110
2474.81 119
2474.93 123
2475.04 122
2475.16 117
2475.27 108
2475.39 95
2475.50 82
2475.61 70
2475.73 58
2475.84 48
2475.96 41
2476.07 37
2476.18 35
2476.30 36
2476.41 38
2476.53 41
2476.64 43
2476.76 44
2476.87 42
2476.98 37
2477.10 31
2477.21 24
2477.33 17
2477.44 11
2477.55 7
2477.67 6
2477.78 7
2477.90 10
2478.01 12
2478.13 15
2478.24 17
2478.35 17
2478.47 17
2478.58 17
2478.70 16
2478.81 16
2478.93 16
2479.04 15
2479.15 15
2479.27 14
2479.38 14
2479.50 14
2479.61 14
2479.73 16
2479.84 18
2479.95 22
2480.07 27
2480.18 33
2480.30 39
2480.41 46
2480.53 52
2480.64 57
2480.75 60
2480.87 62
2480.98 62
2481.10 61
2481.21 59
2481.33 57
2481.44 55
2481.55 54
2481.67 53
2481.78 53
2481.90 52
2482.01 51
2482.13 49
2482.24 46
2482.35 40
2482.47 32
2482.58 23
2482.70 13
2482.81 4
2482.93 0
2483.04 0
2483.15 0
2483.27 0
2483.38 7
2483.50 16
2483.61 24
2483.73 31
2483.84 34
2483.95 33
2484.07 30
2484.18 25
2484.30 20
2484.41 15
2484.53 12
2484.64 10
2484.76 8
2484.87 7
2484.98 5
2485.10 2
2485.21 0
2485.33 0
2485.44 0
2485.56 0
2485.67 0
2485.78 0
2485.90 0
2486.01 2
2486.13 11
2486.24 22
2486.36 33
2486.47 44
2486.59 53
2486.70 59
2486.81 63
2486.93 65
2487.04 66
2487.16 67
2487.27 69
2487.39 72
2487.50 76
2487.62 80
2487.73 83
2487.84 84
2487.96 83
2488.07 81
2488.19 78
2488.30 76
2488.42 76
2488.53 79
2488.65 84
2488.76 91
2488.87 99
2488.99 106
2489.10 113
2489.22 119
2489.33 123
2489.45 124
2489.56 124
2489.68 121
2489.79 117
2489.90 109
2490.02 100
2490.13 89
2490.25 76
2490.36 64
2490.48 53
2490.59 43
2490.71 36
2490.82 32
2490.93 29
2491.05 28
2491.16 28
2491.28 28
2491.39 29
2491.51 31
2491.62 34
2491.74 37
2491.85 40
2491.97 43
2492.08 44
2492.19 43
2492.31 40
2492.42 38
2492.54 37
2492.65 40
2492.77 45
2492.88 54
2493.00 66
2493.11 78
2493.23 89
2493.34 99
2493.45 106
2493.57 110
2493.68 113
2493.80 114
2493.91 115
2494.03 115
2494.14 116
2494.26 117
2494.37 117
2494.49 117
2494.60 115
2494.72 110
2494.83 102
2494.94 91
2495.06 77
2495.17 62
2495.29 48
2495.40 36
2495.52 28
2495.63 25
2495.75 26
2495.86 32
2495.98 41
2496.09 51
2496.21 59
2496.32 66
2496.43 69
2496.55 69
2496.66 67
2496.78 64
2496.89 61
2497.01 58
2497.12 56
2497.24 54
2497.35 53
2497.47 53
2497.58 52
2497.70 51
2497.81 50
2497.93 48
2498.04 46
2498.15 45
2498.27 43
2498.38 40
2498.50 38
2498.61 35
2498.73 33
2498.84 31
2498.96 30
2499.07 31
2499.19 33
2499.30 36
2499.42 41
2499.53 45
2499.65 49
2499.76 52
2499.88 54
2499.99 56
2500.10 58
2500.22 60
2500.33 63
2500.45 66
2500.56 68
2500.68 68
2500.79 67
2500.91 63
2501.02 58
2501.14 52
2501.25 44
2501.37 37
2501.48 30
2501.60 23
2501.71 16
2501.83 11
2501.94 6
2502.06 3
2502.17 2
2502.28 3
2502.40 7
2502.51 12
2502.63 19
2502.74 26
2502.86 33
2502.97 39
2503.09 44
2503.20 48
2503.32 52
2503.43 56
2503.55 60
2503.66 65
2503.78 71
2503.89 78
2504.01 84
2504.12 89
2504.24 92
2504.35 92
2504.47 89
2504.58 82
2504.70 74
2504.81 66
2504.93 59
2505.04 54
2505.15 52
2505.27 52
2505.38 54
2505.50 56
2505.61 59
2505.73 62
2505.84 64
2505.96 67
2506.07 69
2506.19 71
2506.30 74
2506.42 77
2506.53 80
2506.65 83
2506.76 87
2506.88 90
2506.99 93
2507.11 96
2507.22 98
2507.34 99
2507.45 98
2507.57 97
2507.68 94
2507.80 90
2507.91 85
2508.03 82
2508.14 80
2508.26 80
2508.37 82
2508.49 87
2508.60 94
2508.72 102
2508.83 111
2508.95 118
2509.06 124
2509.18 128
2509.29 130
2509.41 131
2509.52 129
2509.64 126
2509.75 121
2509.87 115
2509.98 109
2510.10 101
2510.21 93
2510.33 85
2510.44 77
2510.56 70
2510.67 65
2510.79 63
2510.90 64
2511.02 68
2511.13 75
2511.25 82
2511.36 89
2511.48 93
2511.59 95
2511.71 95
2511.82 93
2511.94 91
2512.05 90
2512.17 91
2512.28 95
2512.40 102
2512.51 109
2512.63 117
2512.74 124
2512.86 128
2512.97 130
2513.09 129
2513.20 126
2513.32 121
2513.43 116
2513.55 110
2513.66 103
2513.78 97
2513.89 91
2514.01 86
2514.12 83
2514.24 80
2514.35 78
2514.47 78
2514.58 78
2514.70 78
2514.81 78
2514.93 76
2515.04 72
2515.16 67
2515.27 61
2515.39 54
2515.50 46
2515.62 38
2515.73 29
2515.85 21
2515.96 13
2516.08 5
2516.19 0
2516.31 0
2516.42 0
2516.54 0
2516.65 0
2516.77 0
2516.88 0
2517.00 1
2517.11 4
2517.23 6
2517.34 7
2517.46 7
2517.57 8
2517.69 9
2517.80 13
2517.92 18
2518.03 26
2518.15 34
2518.26 41
2518.38 48
2518.49 53
2518.61 57
2518.72 59
2518.84 61
2518.95 62
2519.07 62
2519.19 62
2519.30 60
2519.42 58
2519.53 55
2519.65 50
2519.76 44
2519.88 39
2519.99 33
2520.11 28
2520.22 23
2520.34 19
2520.45 16
2520.57 15
2520.68 15
2520.80 17
2520.91 19
2521.03 23
2521.14 26
2521.26 29
2521.37 31
2521.49 31
2521.60 30
2521.72 27
2521.83 24
2521.95 20
2522.06 18
2522.18 17
2522.30 17
2522.41 20
2522.53 24
2522.64 29
2522.76 35
2522.87 42
2522.99 48
2523.10 53
2523.22 56
2523.33 57
2523.45 55
2523.56 51
2523.68 45
2523.79 40
2523.91 37
2524.02 37
2524.14 41
2524.25 49
2524.37 60
2524.49 73
2524.60 86
2524.72 96
2524.83 102
2524.95 104
2525.06 103
2525.18 99
2525.29 94
2525.41 89
2525.52 87
2525.64 88
2525.75 91
2525.87 96
2525.98 103
2526.10 109
2526.21 113
2526.33 117
2526.45 118
2526.56 117
2526.68 114
2526.79 109
2526.91 103
2527.02 95
2527.14 86
2527.25 77
2527.37 70
2527.48 66
2527.60 65
2527.71 68
2527.83 74
2527.94 80
2528.06 85
2528.18 87
2528.29 86
2528.41 80
2528.52 72
2528.64 61
2528.75 51
2528.87 41
2528.98 34
2529.10 29
2529.21 25
2529.33 24
2529.44 25
2529.56 27
2529.68 30
2529.79 34
2529.91 37
2530.02 40
2530.14 42
2530.25 44
2530.37 47
2530.48 50
2530.60 53
2530.71 57
2530.83 61
2530.95 64
2531.06 66
2531.18 66
2531.29 64
2531.41 61
2531.52 57
2531.64 55
2531.75 53
2531.87 53
2531.98 54
2532.10 56
2532.22 59
2532.33 60
2532.45 62
2532.56 63
2532.68 63
2532.79 64
2532.91 64
2533.02 64
2533.14 63
2533.25 59
2533.37 55
2533.49 48
2533.60 40
2533.72 32
2533.83 24
2533.95 18
2534.06 14
2534.18 12
2534.29 12
2534.41 14
2534.52 16
2534.64 19
2534.76 22
2534.87 25
2534.99 28
2535.10 31
2535.22 34
2535.33 37
2535.45 40
2535.56 43
2535.68 46
2535.80 47
2535.91 47
2536.03 46
2536.14 45
2536.26 44
2536.37 45
2536.49 47
2536.60 50
2536.72 54
2536.84 58
2536.95 61
2537.07 63
2537.18 63
2537.30 62
2537.41 60
2537.53 57
2537.64 54
2537.76 50
2537.88 47
2537.99 42
2538.11 38
2538.22 35
2538.34 32
2538.45 32
2538.57 33
2538.69 36
2538.80 41
2538.92 46
2539.03 51
2539.15 55
2539.26 57
2539.38 56
2539.49 53
2539.61 47
2539.73 38
2539.84 28
2539.96 18
2540.07 8
2540.19 0
2540.30 0
2540.42 0
2540.54 0
2540.65 0
2540.77 0
2540.88 0
2541.00 1
2541.11 6
2541.23 12
2541.34 19
2541.46 27
2541.58 35
2541.69 43
2541.81 50
2541.92 56
2542.04 59
2542.15 60
2542.27 58
2542.39 53
2542.50 47
2542.62 39
2542.73 32
2542.85 25
2542.96 19
2543.08 13
2543.20 8
2543.31 3
2543.43 0
2543.54 0
2543.66 0
2543.77 0
2543.89 0
2544.01 0
2544.12 0
2544.24 0
2544.35 2
2544.47 7
2544.58 11
2544.70 15
2544.82 17
2544.93 18
2545.05 20
2545.16 22
2545.28 25
2545.39 29
2545.51 34
2545.63 40
2545.74 46
2545.86 52
2545.97 56
2546.09 59
2546.21 60
2546.32 60
2546.44 58
2546.55 54
2546.67 51
2546.78 48
2546.90 46
2547.02 45
2547.13 47
2547.25 51
2547.36 57
2547.48 63
2547.59 70
2547.71 75
2547.83 79
2547.94 81
2548.06 80
2548.17 76
2548.29 71
2548.41 66
2548.52 61
2548.64 59
2548.75 61
2548.87 67
2548.98 75
2549.10 85
2549.22 95
2549.33 102
2549.45 105
2549.56 104
2549.68 100
2549.80 93
2549.91 86
2550.03 80
2550.14 77
2550.26 78
2550.37 82
2550.49 88
2550.61 94
2550.72 98
2550.84 100
2550.95 98
2551.07 92
2551.19 83
2551.30 72
2551.42 60
2551.53 47
2551.65 36
2551.77 26
2551.88 18
2552.00 13
2552.11 11
2552.23 10
2552.35 11
2552.46 13
2552.58 14
2552.69 14
2552.81 13
2552.92 11
2553.04 9
2553.16 8
2553.27 7
2553.39 7
2553.50 7
2553.62 8
2553.74 9
2553.85 10
2553.97 12
2554.08 15
2554.20 19
2554.32 25
2554.43 32
2554.55 41
2554.66 51
2554.78 61
2554.90 72
2555.01 82
2555.13 91
2555.24 98
2555.36 103
2555.48 104
2555.59 102
2555.71 97
2555.82 88
2555.94 77
2556.06 64
2556.17 49
2556.29 33
2556.40 17
2556.52 2
2556.64 0
2556.75 0
2556.87 0
2556.98 0
2557.10 0
2557.22 0
2557.33 0
2557.45 0
2557.56 11
2557.68 22
2557.80 32
2557.91 39
2558.03 43
2558.14 47
2558.26 51
2558.38 56
2558.49 62
2558.61 68
2558.72 74
2558.84 79
2558.96 81
2559.07 81
2559.19 78
2559.30 74
2559.42 69
2559.54 65
2559.65 63
2559.77 62
2559.89 62
2560.00 63
2560.12 66
2560.23 70
2560.35 75
2560.47 82
2560.58 90
2560.70 100
2560.81 112
2560.93 124
2561.05 136
2561.16 147
2561.28 155
2561.39 160
2561.51 161
2561.63 158
2561.74 152
2561.86 143
2561.98 132
2562.09 122
2562.21 113
2562.32 105
2562.44 100
2562.56 97
2562.67 96
2562.79 97
2562.90 98
2563.02 100
2563.14 103
2563.25 104
2563.37 105
2563.49 103
2563.60 99
2563.72 94
2563.83 87
2563.95 79
2564.07 73
2564.18 69
2564.30 68
2564.41 70
2564.53 75
2564.65 82
2564.76 90
2564.88 96
2565.00 100
2565.11 101
2565.23 99
2565.34 96
2565.46 92
2565.58 89
2565.69 86
2565.81 84
2565.93 83
2566.04 83
2566.16 84
2566.27 84
2566.39 84
2566.51 84
2566.62 84
2566.74 83
2566.86 82
2566.97 81
2567.09 80
2567.20 80
2567.32 81
2567.44 83
2567.55 85
2567.67 87
2567.79 88
2567.90 87
2568.02 85
2568.13 81
2568.25 76
2568.37 72
2568.48 67
2568.60 64
2568.72 62
2568.83 61
2568.95 60
2569.06 58
2569.18 54
2569.30 50
2569.41 44
2569.53 38
2569.65 33
2569.76 31
2569.88 31
2570.00 35
2570.11 42
2570.23 52
2570.34 62
2570.46 72
2570.58 80
2570.69 85
2570.81 88
2570.93 88
2571.04 87
2571.16 85
2571.27 81
2571.39 78
2571.51 75
2571.62 73
2571.74 71
2571.86 70
2571.97 71
2572.09 73
2572.21 77
2572.32 82
2572.44 87
2572.55 91
2572.67 92
2572.79 91
2572.90 87
2573.02 81
2573.14 76
2573.25 72
2573.37 71
2573.49 72
2573.60 75
2573.72 80
2573.83 84
2573.95 88
2574.07 91
2574.18 92
2574.30 92
2574.42 90
2574.53 88
2574.65 85
2574.77 80
2574.88 73
2575.00 64
2575.12 54
2575.23 43
2575.35 33
2575.46 25
2575.58 21
2575.70 20
2575.81 24
2575.93 32
2576.05 42
2576.16 55
2576.28 67
2576.40 79
2576.51 88
2576.63 95
2576.75 99
2576.86 101
2576.98 100
2577.10 97
2577.21 93
2577.33 88
2577.44 83
2577.56 78
2577.68 72
2577.79 68
2577.91 64
2578.03 60
2578.14 58
2578.26 57
2578.38 57
2578.49 58
2578.61 58
2578.73 58
2578.84 57
2578.96 55
2579.08 51
2579.19 45
2579.31 39
2579.43 32
2579.54 26
2579.66 20
2579.78 15
2579.89 10
2580.01 7
2580.12 5
2580.24 5
2580.36 7
2580.47 11
2580.59 18
2580.71 26
2580.82 34
2580.94 42
2581.06 49
2581.17 54
2581.29 57
2581.41 58
2581.52 57
2581.64 56
2581.76 55
2581.87 53
2581.99 51
2582.11 50
2582.22 48
2582.34 46
2582.46 44
2582.57 42
2582.69 39
2582.81 35
2582.92 31
2583.04 26
2583.16 22
2583.27 18
2583.39 15
2583.51 13
2583.62 11
2583.74 8
2583.86 5
2583.97 1
2584.09 0
2584.21 0
2584.32 0
2584.44 0
2584.56 0
2584.67 0
2584.79 0
2584.91 2
2585.02 8
2585.14 14
2585.26 18
2585.37 22
2585.49 26
2585.61 31
2585.72 38
2585.84 47
2585.96 58
2586.07 69
2586.19 80
2586.31 89
2586.42 95
2586.54 97
2586.66 95
2586.77 90
2586.89 82
2587.01 74
2587.12 64
2587.24 55
2587.36 46
2587.47 38
2587.59 31
2587.71 25
2587.82 21
2587.94 18
2588.06 17
2588.17 18
2588.29 21
2588.41 26
2588.52 32
2588.64 41
2588.76 50
2588.87 58
2588.99 65
2589.11 69
2589.22 70
2589.34 69
2589.46 65
2589.57 62
2589.69 60
2589.81 60
2589.92 60
2590.04 61
2590.16 62
2590.27 61
2590.39 58
2590.51 56
2590.62 53
2590.74 53
2590.86 56
2590.98 61
2591.09 68
2591.21 74
2591.33 79
2591.44 82
2591.56 83
2591.68 82
2591.79 79
2591.91 75
2592.03 70
2592.14 64
2592.26 56
2592.38 46
2592.49 36
2592.61 25
2592.73 15
2592.84 8
2592.96 2
2593.08 0
2593.19 0
2593.31 0
2593.43 0
2593.55 1
2593.66 2
2593.78 3
2593.90 4
2594.01 6
2594.13 9
2594.25 13
2594.36 17
2594.48 21
2594.60 25
2594.71 28
2594.83 30
2594.95 31
2595.06 32
2595.18 34
2595.30 35
2595.42 37
2595.53 40
2595.65 43
2595.77 46
2595.88 49
2596.00 52
2596.12 54
2596.23 57
2596.35 60
2596.47 62
2596.58 63
2596.70 64
2596.82 63
2596.93 61
2597.05 58
2597.17 54
2597.29 50
2597.40 46
2597.52 42
2597.64 38
2597.75 36
2597.87 35
2597.99 34
2598.10 35
2598.22 37
2598.34 39
2598.46 40
2598.57 40
2598.69 38
2598.81 36
2598.92 34
2599.04 33
2599.16 32
2599.27 33
2599.39 34
2599.51 38
2599.62 42
2599.74 46
2599.86 51
2599.98 57
2600.09 62
2600.21 67
2600.33 70
2600.44 74
2600.56 76
2600.68 78
2600.79 80
2600.91 80
2601.03 81
2601.15 80
2601.26 79
2601.38 77
2601.50 73
2601.61 69
2601.73 64
2601.85 58
2601.97 53
2602.08 50
2602.20 48
2602.32 48
2602.43 51
2602.55 54
2602.67 58
2602.78 61
2602.90 61
2603.02 60
2603.14 56
2603.25 52
2603.37 49
2603.49 47
2603.60 47
2603.72 50
2603.84 55
2603.96 61
2604.07 67
2604.19 72
2604.31 75
2604.42 74
2604.54 70
2604.66 63
2604.77 54
2604.89 44
2605.01 34
2605.13 26
2605.24 21
2605.36 19
2605.48 19
2605.59 21
2605.71 25
2605.83 30
2605.95 36
2606.06 42
2606.18 48
2606.30 54
2606.41 60
2606.53 63
2606.65 65
2606.77 65
2606.88 63
2607.00 59
2607.12 54
2607.23 49
2607.35 44
2607.47 39
2607.59 36
2607.70 33
2607.82 31
2607.94 28
2608.05 26
2608.17 23
2608.29 21
2608.41 19
2608.52 19
2608.64 20
2608.76 23
2608.88 27
2608.99 32
2609.11 35
2609.23 38
2609.34 38
2609.46 35
2609.58 31
2609.70 25
2609.81 20
2609.93 16
2610.05 14
2610.16 15
2610.28 18
2610.40 23
2610.52 29
2610.63 33
2610.75 35
2610.87 34
2610.99 33
2611.10 30
2611.22 27
2611.34 26
2611.45 25
2611.57 25
2611.69 24
2611.81 22
2611.92 19
2612.04 15
2612.16 10
2612.27 5
2612.39 2
2612.51 0
2612.63 0
2612.74 0
2612.86 0
2612.98 0
2613.10 0
2613.21 0
2613.33 0
2613.45 0
2613.57 0
2613.68 2
2613.80 6
2613.92 10
2614.03 15
2614.15 21
2614.27 28
2614.39 37
2614.50 48
2614.62 60
2614.74 72
2614.86 84
2614.97 94
2615.09 101
2615.21 106
2615.32 108
2615.44 107
2615.56 105
2615.68 101
2615.79 96
2615.91 91
2616.03 85
2616.15 79
2616.26 75
2616.38 72
2616.50 71
2616.62 73
2616.73 76
2616.85 80
2616.97 84
2617.09 87
2617.20 89
2617.32 89
2617.44 88
2617.55 85
2617.67 82
2617.79 78
2617.91 73
2618.02 68
2618.14 63
2618.26 57
2618.38 54
2618.49 52
2618.61 53
2618.73 58
2618.85 67
2618.96 79
2619.08 94
2619.20 108
2619.32 120
2619.43 128
2619.55 133
2619.67 134
2619.79 131
2619.90 126
2620.02 121
2620.14 115
2620.26 109
2620.37 104
2620.49 101
2620.61 98
2620.73 98
2620.84 98
2620.96 100
2621.08 102
2621.20 104
2621.31 104
2621.43 103
2621.55 101
2621.67 98
2621.78 96
2621.90 94
2622.02 93
2622.14 93
2622.25 94
2622.37 97
2622.49 99
2622.61 100
2622.72 101
2622.84 100
2622.96 98
2623.08 94
2623.19 89
2623.31 84
2623.43 78
2623.55 71
2623.66 65
2623.78 59
2623.90 55
2624.02 52
2624.13 51
2624.25 52
2624.37 54
2624.49 57
2624.60 61
2624.72 66
2624.84 71
2624.96 76
2625.07 81
2625.19 85
2625.31 87
2625.43 88
2625.54 86
2625.66 82
2625.78 76
2625.90 69
2626.01 62
2626.13 56
2626.25 51
2626.37 47
2626.48 44
2626.60 42
2626.72 40
2626.84 39
2626.95 39
2627.07 41
2627.19 45
2627.31 49
2627.42 54
2627.54 58
2627.66 60
2627.78 61
2627.90 59
2628.01 56
2628.13 52
2628.25 47
2628.37 42
2628.48 38
2628.60 35
2628.72 34
2628.84 35
2628.95 39
2629.07 44
2629.19 51
2629.31 57
2629.42 62
2629.54 64
2629.66 64
2629.78 62
2629.90 58
2630.01 54
2630.13 51
2630.25 50
2630.37 49
2630.48 50
2630.60 50
2630.72 51
2630.84 52
2630.95 52
2631.07 52
2631.19 50
2631.31 48
2631.43 46
2631.54 43
2631.66 40
2631.78 37
2631.90 36
2632.01 34
2632.13 33
2632.25 31
2632.37 28
2632.48 23
2632.60 18
2632.72 12
2632.84 8
2632.96 6
2633.07 6
2633.19 9
2633.31 13
2633.43 18
2633.54 22
2633.66 26
2633.78 29
2633.90 31
2634.02 32
2634.13 33
2634.25 34
2634.37 35
2634.49 35
2634.60 36
2634.72 36
2634.84 37
2634.96 38
2635.08 39
2635.19 41
2635.31 42
2635.43 44
2635.55 45
2635.66 47
2635.78 49
2635.90 52
2636.02 54
2636.14 57
2636.25 59
2636.37 60
2636.49 60
2636.61 58
2636.72 54
2636.84 48
2636.96 42
2637.08 34
2637.20 27
2637.31 20
2637.43 13
2637.55 9
2637.67 5
2637.79 4
2637.90 4
2638.02 6
2638.14 9
2638.26 13
2638.37 17
2638.49 19
2638.61 20
2638.73 18
2638.85 16
2638.96 12
2639.08 9
2639.20 7
2639.32 7
2639.44 9
2639.55 12
2639.67 16
2639.79 19
2639.91 21
2640.02 23
2640.14 24
2640.26 25
2640.38 27
2640.50 30
2640.61 33
2640.73 38
2640.85 41
2640.97 45
2641.09 47
2641.20 48
2641.32 47
2641.44 47
2641.56 46
2641.68 45
2641.79 44
2641.91 43
2642.03 42
2642.15 42
2642.26 44
2642.38 47
2642.50 53
2642.62 61
2642.74 70
2642.85 80
2642.97 88
2643.09 94
2643.21 97
2643.33 98
2643.44 97
2643.56 97
2643.68 98
2643.80 102
2643.92 108
2644.03 114
2644.15 121
2644.27 125
2644.39 126
2644.51 124
2644.62 118
2644.74 110
2644.86 101
2644.98 91
2645.10 81
2645.21 72
2645.33 63
2645.45 54
2645.57 46
2645.69 39
2645.80 32
2645.92 27
2646.04 24
2646.16 23
2646.28 24
2646.39 27
2646.51 30
2646.63 35
2646.75 40
2646.87 47
2646.98 54
2647.10 61
2647.22 67
2647.34 72
2647.46 74
2647.58 73
2647.69 70
2647.81 64
2647.93 58
2648.05 51
2648.17 45
2648.28 40
2648.40 37
2648.52 37
2648.64 39
2648.76 44
2648.87 51
2648.99 58
2649.11 66
2649.23 73
2649.35 77
2649.46 79
2649.58 77
2649.70 73
2649.82 67
2649.94 60
2650.06 54
2650.17 49
2650.29 46
2650.41 45
2650.53 46
2650.65 48
2650.76 50
2650.88 51
2651.00 51
2651.12 49
2651.24 46
2651.35 43
2651.47 41
2651.59 41
2651.71 43
2651.83 46
2651.95 49
2652.06 51
2652.18 52
2652.30 50
2652.42 46
2652.54 41
2652.65 35
2652.77 30
2652.89 27
2653.01 26
2653.13 27
2653.25 31
2653.36 35
2653.48 41
2653.60 46
2653.72 51
2653.84 53
2653.95 54
2654.07 53
2654.19 49
2654.31 45
2654.43 40
2654.55 36
2654.66 33
2654.78 33
2654.90 35
2655.02 39
2655.14 46
2655.25 52
2655.37 59
2655.49 64
2655.61 67
2655.73 70
2655.85 71
2655.96 72
2656.08 73
2656.20 75
2656.32 77
2656.44 79
2656.56 80
2656.67 81
2656.79 81
2656.91 79
2657.03 77
2657.15 74
2657.27 70
2657.38 66
2657.50 62
2657.62 57
2657.74 52
2657.86 45
2657.97 37
2658.09 29
2658.21 21
2658.33 15
2658.45 10
2658.57 7
2658.68 7
2658.80 9
2658.92 12
2659.04 15
2659.16 19
2659.28 23
2659.39 27
2659.51 31
2659.63 35
2659.75 38
2659.87 40
2659.99 42
2660.10 42
2660.22 42
2660.34 42
2660.46 42
2660.58 41
2660.70 40
2660.81 38
2660.93 34
2661.05 28
2661.17 22
2661.29 15
2661.41 9
2661.52 5
2661.64 3
2661.76 4
2661.88 7
2662.00 11
2662.12 17
2662.24 24
2662.35 32
2662.47 39
2662.59 46
2662.71 51
2662.83 54
2662.95 55
2663.06 53
2663.18 49
2663.30 44
2663.42 39
2663.54 35
2663.66 34
2663.77 34
2663.89 36
2664.01 37
2664.13 38
2664.25 38
2664.37 38
2664.48 37
2664.60 38
2664.72 40
2664.84 43
2664.96 48
2665.08 52
2665.20 55
2665.31 55
2665.43 54
2665.55 51
2665.67 46
2665.79 43
2665.91 40
2666.02 40
2666.14 41
2666.26 44
2666.38 47
2666.50 51
2666.62 55
2666.74 59
2666.85 61
2666.97 62
2667.09 62
2667.21 61
2667.33 58
2667.45 54
2667.57 50
2667.68 47
2667.80 45
2667.92 43
2668.04 43
2668.16 43
2668.28 44
2668.39 44
2668.51 43
2668.63 41
2668.75 39
2668.87 37
2668.99 35
2669.11 33
2669.22 31
2669.34 28
2669.46 25
2669.58 21
2669.70 17
2669.82 12
2669.94 7
2670.05 2
2670.17 0
2670.29 0
2670.41 0
2670.53 0
2670.65 0
2670.77 0
2670.88 2
2671.00 2
2671.12 2
2671.24 1
2671.36 0
2671.48 0
2671.60 0
2671.71 2
2671.83 4
2671.95 7
2672.07 10
2672.19 13
2672.31 16
2672.43 19
2672.54 22
2672.66 27
2672.78 31
2672.90 36
2673.02 41
2673.14 44
2673.26 46
2673.38 46
2673.49 45
2673.61 44
2673.73 43
2673.85 44
2673.97 47
2674.09 52
2674.21 56
2674.32 61
2674.44 64
2674.56 67
2674.68 68
2674.80 70
2674.92 72
2675.04 75
2675.16 79
2675.27 83
2675.39 86
2675.51 87
2675.63 86
2675.75 84
2675.87 82
2675.99 79
2676.10 77
2676.22 77
2676.34 78
2676.46 81
2676.58 83
2676.70 83
2676.82 82
2676.94 79
2677.05 75
2677.17 71
2677.29 67
2677.41 66
2677.53 66
2677.65 69
2677.77 73
2677.89 77
2678.00 79
2678.12 81
2678.24 81
2678.36 80
2678.48 78
2678.60 76
2678.72 74
2678.84 71
2678.95 67
2679.07 62
2679.19 56
2679.31 49
2679.43 41
2679.55 33
2679.67 24
2679.79 15
2679.90 6
2680.02 0
2680.14 0
2680.26 0
2680.38 0
2680.50 0
2680.62 0
2680.74 0
2680.85 0
2680.97 5
2681.09 15
2681.21 24
2681.33 31
2681.45 35
2681.57 36
2681.69 36
2681.81 35
2681.92 36
2682.04 37
2682.16 40
2682.28 44
2682.40 48
2682.52 52
2682.64 54
2682.76 54
2682.87 54
2682.99 52
2683.11 51
2683.23 51
2683.35 52
2683.47 54
2683.59 57
2683.71 60
2683.83 63
2683.94 66
2684.06 68
2684.18 69
2684.30 69
2684.42 68
2684.54 68
2684.66 68
2684.78 69
2684.90 71
2685.01 73
2685.13 75
2685.25 76
2685.37 75
2685.49 72
2685.61 65
2685.73 57
2685.85 48
2685.97 39
2686.08 33
2686.20 31
2686.32 32
2686.44 36
2686.56 43
2686.68 50
2686.80 56
2686.92 61
2687.04 64
2687.15 64
2687.27 64
2687.39 62
2687.51 62
2687.63 62
2687.75 64
2687.87 67
2687.99 71
2688.11 73
2688.23 75
2688.34 75
2688.46 72
2688.58 68
2688.70 63
2688.82 58
2688.94 55
2689.06 53
2689.18 55
2689.30 58
2689.42 64
2689.53 70
2689.65 76
2689.77 79
2689.89 79
2690.01 75
2690.13 69
2690.25 60
2690.37 49
2690.49 39
2690.61 29
2690.72 21
2690.84 15
2690.96 11
2691.08 9
2691.20 10
2691.32 13
2691.44 18
2691.56 26
2691.68 35
2691.80 45
2691.91 54
2692.03 63
2692.15 70
2692.27 76
2692.39 79
2692.51 81
2692.63 80
2692.75 78
2692.87 74
2692.99 69
2693.11 63
2693.22 57
2693.34 52
2693.46 48
2693.58 46
2693.70 47
2693.82 48
2693.94 51
2694.06 55
2694.18 58
2694.30 60
2694.42 61
2694.53 61
2694.65 61
2694.77 61
2694.89 61
2695.01 61
2695.13 62
2695.25 63
2695.37 64
2695.49 65
2695.61 67
2695.73 68
2695.84 69
2695.96 70
2696.08 70
2696.20 69
2696.32 67
2696.44 64
2696.56 60
2696.68 57
2696.80 54
2696.92 52
2697.04 53
2697.16 57
2697.27 62
2697.39 69
2697.51 77
2697.63 83
2697.75 89
2697.87 93
2697.99 96
2698.11 100
2698.23 103
2698.35 107
2698.47 111
2698.59 115
2698.70 116
2698.82 115
2698.94 112
2699.06 106
2699.18 100
2699.30 94
2699.42 90
2699.54 88
2699.66 89
2699.78 92
2699.90 95
2700.02 97
2700.14 98
2700.25 97
2700.37 94
2700.49 89
2700.61 84
2700.73 78
2700.85 73
2700.97 70
2701.09 68
2701.21 67
2701.33 68
2701.45 69
2701.57 70
2701.69 69
2701.80 67
2701.92 63
2702.04 58
2702.16 53
2702.28 49
2702.40 45
2702.52 44
2702.64 44
2702.76 44
2702.88 45
2703.00 46
2703.12 46
2703.24 45
2703.36 45
2703.47 44
2703.59 42
2703.71 41
2703.83 40
2703.95 39
2704.07 38
2704.19 38
2704.31 40
2704.43 42
2704.55 45
2704.67 49
2704.79 53
2704.91 56
2705.03 57
2705.15 56
2705.26 53
2705.38 49
2705.50 44
2705.62 40
2705.74 37
2705.86 36
2705.98 36
2706.10 36
2706.22 37
2706.34 37
2706.46 38
2706.58 39
2706.70 42
2706.82 45
2706.94 50
2707.06 56
2707.17 62
2707.29 67
2707.41 71
2707.53 73
2707.65 75
2707.77 75
2707.89 75
2708.01 74
2708.13 72
2708.25 70
2708.37 68
2708.49 65
2708.61 62
2708.73 60
2708.85 58
2708.97 57
2709.08 55
2709.20 53
2709.32 50
2709.44 47
2709.56 43
2709.68 40
2709.80 38
2709.92 38
2710.04 40
2710.16 46
2710.28 54
2710.40 65
2710.52 77
2710.64 89
2710.76 99
2710.88 107
2711.00 111
2711.12 112
2711.24 109
2711.35 105
2711.47 101
2711.59 96
2711.71 92
2711.83 90
2711.95 89
2712.07 89
2712.19 89
2712.31 90
2712.43 91
2712.55 91
2712.67 90
2712.79 87
2712.91 84
2713.03 80
2713.15 77
2713.27 74
2713.39 71
2713.51 69
2713.63 68
2713.74 66
2713.86 65
2713.98 65
2714.10 65
2714.22 66
2714.34 68
2714.46 71
2714.58 74
2714.70 77
2714.82 80
2714.94 81
2715.06 82
2715.18 81
2715.30 79
2715.42 76
2715.54 74
2715.66 71
2715.78 68
2715.90 66
2716.02 65
2716.14 64
2716.26 65
2716.37 68
2716.49 72
2716.61 77
2716.73 82
2716.85 86
2716.97 88
2717.09 87
2717.21 83
2717.33 76
2717.45 68
2717.57 59
2717.69 51
2717.81 45
2717.93 43
2718.05 43
2718.17 47
2718.29 53
2718.41 61
2718.53 71
2718.65 79
2718.77 85
2718.89 88
2719.01 88
2719.13 85
2719.25 78
2719.37 71
2719.49 62
2719.60 54
2719.72 47
2719.84 41
2719.96 35
2720.08 30
2720.20 25
2720.32 20
2720.44 16
2720.56 13
2720.68 12
2720.80 13
2720.92 15
2721.04 19
2721.16 23
2721.28 26
2721.40 29
2721.52 31
2721.64 33
2721.76 34
2721.88 35
2722.00 36
2722.12 37
2722.24 37
2722.36 37
2722.48 37
2722.60 37
2722.72 38
2722.84 38
2722.96 39
2723.08 39
2723.20 37
2723.32 35
2723.44 31
2723.55 27
2723.67 22
2723.79 18
2723.91 16
2724.03 15
2724.15 17
2724.27 20
2724.39 23
2724.51 26
2724.63 28
2724.75 28
2724.87 27
2724.99 24
2725.11 21
2725.23 20
2725.35 20
2725.47 22
2725.59 25
2725.71 28
2725.83 30
2725.95 31
2726.07 30
2726.19 26
2726.31 20
2726.43 14
2726.55 8
2726.67 2
2726.79 0
2726.91 0
2727.03 0
2727.15 0
2727.27 0
2727.39 0
2727.51 0
2727.63 0
2727.75 0
2727.87 6
2727.99 16
2728.11 28
2728.23 39
2728.35 51
2728.47 60
2728.59 69
2728.71 76
2728.83 82
2728.95 87
2729.07 93
2729.19 97
2729.31 101
2729.43 102
2729.55 101
2729.67 97
2729.79 90
2729.91 81
2730.02 73
2730.14 67
2730.26 63
2730.38 62
2730.50 63
2730.62 67
2730.74 70
2730.86 73
2730.98 75
2731.10 76
2731.22 77
2731.34 77
2731.46 79
2731.58 82
2731.70 85
2731.82 87
2731.94 87
2732.06 85
2732.18 81
2732.30 75
2732.42 68
2732.54 60
2732.66 54
2732.78 49
2732.90 45
2733.02 42
2733.14 38
2733.26 34
2733.38 30
2733.50 28
2733.62 26
2733.74 26
2733.86 28
2733.98 32
2734.10 38
2734.22 44
2734.34 49
2734.46 54
2734.58 56
2734.70 57
2734.82 57
2734.94 55
2735.06 54
2735.18 54
2735.30 55
2735.42 57
2735.54 58
2735.66 60
2735.78 61
2735.90 62
2736.02 62
2736.14 61
2736.26 60
2736.38 59
2736.50 56
2736.62 51
2736.74 45
2736.86 38
2736.98 31
2737.10 24
2737.22 18
2737.34 13
2737.46 10
2737.58 8
2737.70 7
2737.82 7
2737.94 9
2738.06 12
2738.18 18
2738.30 25
2738.42 33
2738.54 42
2738.66 52
2738.78 61
2738.90 69
2739.02 74
2739.14 78
2739.26 80
2739.38 79
2739.50 77
2739.62 73
2739.74 69
2739.86 66
2739.98 64
2740.10 63
2740.22 65
2740.35 68
2740.47 72
2740.59 75
2740.71 78
2740.83 78
2740.95 75
2741.07 69
2741.19 61
2741.31 51
2741.43 40
2741.55 30
2741.67 21
2741.79 13
2741.91 8
2742.03 4
2742.15 3
2742.27 3
2742.39 4
2742.51 7
2742.63 10
2742.75 12
2742.87 14
2742.99 13
2743.11 11
2743.23 7
2743.35 3
2743.47 0
2743.59 0
2743.71 0
2743.83 6
2743.95 14
2744.07 25
2744.19 36
2744.31 47
2744.43 57
2744.55 64
2744.67 68
2744.79 69
2744.91 67
2745.03 62
2745.15 55
2745.27 47
2745.39 39
2745.51 33
2745.63 28
2745.75 26
2745.87 26
2745.99 28
2746.11 32
2746.23 36
2746.35 41
2746.47 46
2746.59 51
2746.71 56
2746.84 58
2746.96 60
2747.08 59
2747.20 56
2747.32 51
2747.44 44
2747.56 37
2747.68 31
2747.80 25
2747.92 20
2748.04 17
2748.16 16
2748.28 16
2748.40 16
2748.52 18
2748.64 20
2748.76 23
2748.88 26
2749.00 30
2749.12 35
2749.24 41
2749.36 47
2749.48 53
2749.60 58
2749.72 62
2749.84 64
2749.96 63
2750.08 60
2750.20 56
2750.32 51
2750.44 47
2750.56 45
2750.68 44
2750.81 45
2750.93 47
2751.05 49
2751.17 49
2751.29 48
2751.41 45
2751.53 41
2751.65 37
2751.77 34
2751.89 33
2752.01 35
2752.13 41
2752.25 48
2752.37 57
2752.49 65
2752.61 72
2752.73 75
2752.85 75
2752.97 72
2753.09 67
2753.21 61
2753.33 54
2753.45 48
2753.57 42
2753.69 36
2753.81 30
2753.93 24
2754.06 17
2754.18 11
2754.30 5
2754.42 1
2754.54 0
2754.66 0
2754.78 2
2754.90 7
2755.02 12
2755.14 17
2755.26 22
2755.38 26
2755.50 29
2755.62 32
2755.74 34
2755.86 35
2755.98 35
2756.10 33
2756.22 31
2756.34 27
2756.46 24
2756.58 20
2756.71 18
2756.83 16
2756.95 16
2757.07 16
2757.19 18
2757.31 20
2757.43 24
2757.55 27
2757.67 32
2757.79 37
2757.91 41
2758.03 45
2758.15 49
2758.27 51
2758.39 51
2758.51 50
2758.63 48
2758.75 46
2758.87 43
2758.99 40
2759.12 38
2759.24 38
2759.36 39
2759.48 41
2759.60 44
2759.72 49
2759.84 55
2759.96 61
2760.08 65
2760.20 68
2760.32 69
2760.44 66
2760.56 59
2760.68 50
2760.80 38
2760.92 27
2761.04 17
2761.16 9
2761.28 5
2761.41 3
2761.53 4
2761.65 8
2761.77 12
2761.89 17
2762.01 20
2762.13 23
2762.25 23
2762.37 22
2762.49 19
2762.61 15
2762.73 11
2762.85 7
2762.97 5
2763.09 4
2763.21 5
2763.34 7
2763.46 9
2763.58 10
2763.70 11
2763.82 12
2763.94 12
2764.06 12
2764.18 12
2764.30 12
2764.42 12
2764.54 12
2764.66 13
2764.78 14
2764.90 15
2765.02 16
2765.14 17
2765.27 18
2765.39 19
2765.51 20
2765.63 21
2765.75 22
2765.87 24
2765.99 25
2766.11 27
2766.23 30
2766.35 34
2766.47 38
2766.59 42
2766.71 44
2766.83 44
2766.95 42
2767.08 38
2767.20 32
2767.32 26
2767.44 21
2767.56 18
2767.68 16
2767.80 14
2767.92 12
2768.04 9
2768.16 4
2768.28 0
2768.40 0
2768.52 0
2768.64 0
2768.77 0
2768.89 0
2769.01 0
2769.13 0
2769.25 8
2769.37 16
2769.49 23
2769.61 29
2769.73 35
2769.85 40
2769.97 44
2770.09 48
2770.21 50
2770.34 51
2770.46 50
2770.58 47
2770.70 44
2770.82 39
2770.94 35
2771.06 32
2771.18 30
2771.30 29
2771.42 29
2771.54 29
2771.66 29
2771.78 29
2771.91 28
2772.03 27
2772.15 27
2772.27 29
2772.39 33
2772.51 41
2772.63 49
2772.75 59
2772.87 67
2772.99 73
2773.11 74
2773.23 71
2773.36 64
2773.48 56
2773.60 47
2773.72 39
2773.84 33
2773.96 29
2774.08 27
2774.20 26
2774.32 26
2774.44 25
2774.56 24
2774.68 23
2774.81 23
2774.93 23
2775.05 25
2775.17 28
2775.29 32
2775.41 35
2775.53 38
2775.65 39
2775.77 39
2775.89 37
2776.01 35
2776.14 33
2776.26 33
2776.38 35
2776.50 41
2776.62 49
2776.74 60
2776.86 72
2776.98 84
2777.10 94
2777.22 103
2777.34 107
2777.47 107
2777.59 102
2777.71 95
2777.83 86
2777.95 76
2778.07 69
2778.19 64
2778.31 63
2778.43 65
2778.55 69
2778.67 74
2778.80 77
2778.92 79
2779.04 77
2779.16 72
2779.28 65
2779.40 55
2779.52 45
2779.64 36
2779.76 28
2779.88 23
2780.01 20
2780.13 21
2780.25 24
2780.37 28
2780.49 31
2780.61 34
2780.73 34
2780.85 33
2780.97 31
2781.09 28
2781.22 27
2781.34 29
2781.46 33
2781.58 40
2781.70 48
2781.82 57
2781.94 64
2782.06 69
2782.18 71
2782.30 68
2782.43 63
2782.55 54
2782.67 44
2782.79 34
2782.91 23
2783.03 13
2783.15 5
2783.27 0
2783.39 0
2783.51 0
2783.64 0
2783.76 0
2783.88 10
2784.00 22
2784.12 35
2784.24 47
2784.36 56
2784.48 62
2784.60 64
2784.73 62
2784.85 59
2784.97 54
2785.09 49
2785.21 44
2785.33 41
2785.45 38
2785.57 35
2785.69 33
2785.82 31
2785.94 30
2786.06 29
2786.18 29
2786.30 30
2786.42 31
2786.54 31
2786.66 32
2786.78 31
2786.91 30
2787.03 28
2787.15 26
2787.27 22
2787.39 18
2787.51 13
2787.63 7
2787.75 1
2787.87 0
2788.00 0
2788.12 0
2788.24 0
2788.36 0
2788.48 0
2788.60 0
2788.72 0
2788.84 6
2788.97 12
2789.09 17
2789.21 20
2789.33 23
2789.45 24
2789.57 23
2789.69 22
2789.81 21
2789.93 19
2790.06 19
2790.18 20
2790.30 24
2790.42 28
2790.54 35
2790.66 42
2790.78 48
2790.90 54
2791.03 58
2791.15 61
2791.27 61
2791.39 58
2791.51 53
2791.63 46
2791.75 38
2791.87 28
2792.00 19
2792.12 10
2792.24 4
2792.36 1
2792.48 2
2792.60 6
2792.72 13
2792.84 22
2792.97 31
2793.09 41
2793.21 50
2793.33 57
2793.45 63
2793.57 67
2793.69 70
2793.81 73
2793.94 76
2794.06 79
2794.18 82
2794.30 85
2794.42 87
2794.54 87
2794.66 86
2794.78 83
2794.91 77
2795.03 71
2795.15 63
2795.27 55
2795.39 49
2795.51 44
2795.63 42
2795.76 41
2795.88 43
2796.00 46
2796.12 49
2796.24 54
2796.36 59
2796.48 64
2796.60 69
2796.73 74
2796.85 78
2796.97 80
2797.09 79
2797.21 75
2797.33 68
2797.45 58
2797.58 48
2797.70 39
2797.82 31
2797.94 26
2798.06 23
2798.18 22
2798.30 23
2798.43 23
2798.55 23
2798.67 21
2798.79 19
2798.91 16
2799.03 12
2799.15 10
2799.27 7
2799.40 6
2799.52 5
2799.64 5
2799.76 6
2799.88 9
2800.00 12
2800.12 16
2800.25 21
2800.37 27
2800.49 33
2800.61 40
2800.73 46
2800.85 51
2800.97 57
2801.10 63
2801.22 69
2801.34 76
2801.46 84
2801.58 93
2801.70 103
2801.82 114
2801.95 125
2802.07 135
2802.19 144
2802.31 149
2802.43 151
2802.55 150
2802.67 145
2802.80 137
2802.92 126
2803.04 115
2803.16 104
2803.28 95
2803.40 88
2803.53 85
2803.65 85
2803.77 88
2803.89 93
2804.01 100
2804.13 105
2804.25 109
2804.38 111
2804.50 110
2804.62 107
2804.74 103
2804.86 100
2804.98 98
2805.10 99
2805.23 103
2805.35 109
2805.47 117
2805.59 124
2805.71 130
2805.83 134
2805.96 134
2806.08 131
2806.20 125
2806.32 117
2806.44 108
2806.56 99
2806.69 91
2806.81 82
2806.93 74
2807.05 65
2807.17 57
2807.29 49
2807.41 42
2807.54 37
2807.66 35
2807.78 35
2807.90 39
2808.02 43
2808.14 48
2808.27 52
2808.39 55
2808.51 54
2808.63 52
2808.75 48
2808.87 43
2809.00 37
2809.12 31
2809.24 26
2809.36 22
2809.48 19
2809.60 18
2809.72 20
2809.85 24
2809.97 30
2810.09 37
2810.21 44
2810.33 50
2810.45 55
2810.58 57
2810.70 58
2810.82 58
2810.94 57
2811.06 56
2811.18 55
2811.31 55
2811.43 55
2811.55 55
2811.67 56
2811.79 57
2811.91 59
2812.04 62
2812.16 65
2812.28 67
2812.40 70
2812.52 74
2812.64 77
2812.77 80
2812.89 83
2813.01 84
2813.13 84
2813.25 82
2813.37 77
2813.50 70
2813.62 63
2813.74 55
2813.86 48
2813.98 41
2814.11 36
2814.23 31
2814.35 27
2814.47 23
2814.59 19
2814.71 15
2814.84 12
2814.96 8
2815.08 4
2815.20 0
2815.32 0
2815.44 0
2815.57 0
2815.69 0
2815.81 0
2815.93 0
2816.05 0
2816.17 0
2816.30 8
2816.42 18
2816.54 27
2816.66 34
2816.78 40
2816.91 44
2817.03 46
2817.15 46
2817.27 45
2817.39 44
2817.51 43
2817.64 40
2817.76 37
2817.88 33
2818.00 27
2818.12 21
2818.25 15
2818.37 11
2818.49 9
2818.61 10
2818.73 13
2818.85 16
2818.98 19
2819.10 20
2819.22 19
2819.34 17
2819.46 14
2819.59 11
2819.71 9
2819.83 10
2819.95 13
2820.07 18
2820.19 23
2820.32 29
2820.44 34
2820.56 37
2820.68 39
2820.80 40
2820.93 41
2821.05 42
2821.17 45
2821.29 48
2821.41 51
2821.54 54
2821.66 57
2821.78 59
2821.90 59
2822.02 58
2822.14 57
2822.27 56
2822.39 55
2822.51 55
2822.63 55
2822.75 55
2822.88 55
2823.00 56
2823.12 56
2823.24 56
2823.36 55
2823.49 52
2823.61 49
2823.73 44
2823.85 40
2823.97 38
2824.10 38
2824.22 40
2824.34 43
2824.46 47
2824.58 49
2824.70 50
2824.83 48
2824.95 45
2825.07 41
2825.19 38
2825.31 36
2825.44 36
2825.56 36
2825.68 36
2825.80 36
2825.92 34
2826.05 31
2826.17 28
2826.29 26
2826.41 26
2826.53 28
2826.66 33
2826.78 40
2826.90 48
2827.02 58
2827.14 68
2827.27 77
2827.39 85
2827.51 90
2827.63 92
2827.75 92
2827.88 89
2828.00 85
2828.12 80
2828.24 74
2828.36 69
2828.49 65
2828.61 61
2828.73 58
2828.85 55
2828.97 53
2829.10 51
2829.22 49
2829.34 48
2829.46 47
2829.59 46
2829.71 46
2829.83 46
2829.95 46
2830.07 46
2830.20 46
2830.32 47
2830.44 49
2830.56 50
2830.68 51
2830.81 52
2830.93 52
2831.05 49
2831.17 45
2831.29 40
2831.42 33
2831.54 27
2831.66 21
2831.78 17
2831.90 15
2832.03 15
2832.15 16
2832.27 18
2832.39 20
2832.52 23
2832.64 26
2832.76 28
2832.88 30
2833.00 32
2833.13 33
2833.25 34
2833.37 36
2833.49 37
2833.61 40
2833.74 44
2833.86 49
2833.98 57
2834.10 66
2834.23 76
2834.35 87
2834.47 98
2834.59 107
2834.71 114
2834.84 118
2834.96 120
2835.08 119
2835.20 117
2835.32 113
2835.45 107
2835.57 101
2835.69 94
2835.81 86
2835.94 77
2836.06 67
2836.18 58
2836.30 48
2836.42 39
2836.55 31
2836.67 23
2836.79 17
2836.91 13
2837.04 12
2837.16 15
2837.28 20
2837.40 29
2837.52 39
2837.65 50
2837.77 59
2837.89 66
2838.01 70
2838.14 72
2838.26 73
2838.38 73
2838.50 72
2838.62 73
2838.75 74
2838.87 76
2838.99 78
2839.11 79
2839.24 79
2839.36 76
2839.48 72
2839.60 66
2839.72 61
2839.85 56
2839.97 52
2840.09 51
2840.21 52
2840.34 54
2840.46 56
2840.58 57
2840.70 57
2840.83 56
2840.95 53
2841.07 50
2841.19 45
2841.31 41
2841.44 37
2841.56 34
2841.68 31
2841.80 30
2841.93 29
2842.05 31
2842.17 32
2842.29 34
2842.42 35
2842.54 33
2842.66 30
2842.78 24
2842.90 17
2843.03 11
2843.15 6
2843.27 4
2843.39 6
2843.52 11
2843.64 17
2843.76 23
2843.88 27
2844.01 29
2844.13 27
2844.25 22
2844.37 16
2844.50 10
2844.62 7
2844.74 6
2844.86 8
2844.99 12
2845.11 18
2845.23 25
2845.35 30
2845.47 35
2845.60 40
2845.72 43
2845.84 47
2845.96 51
2846.09 55
2846.21 58
2846.33 60
2846.45 60
2846.58 59
2846.70 57
2846.82 55
2846.94 53
2847.07 52
2847.19 51
2847.31 51
2847.43 51
2847.56 49
2847.68 46
2847.80 41
2847.92 36
2848.05 31
2848.17 27
2848.29 24
2848.41 24
2848.54 25
2848.66 26
2848.78 27
2848.90 27
2849.03 26
2849.15 23
2849.27 20
2849.39 17
2849.52 14
2849.64 12
2849.76 12
2849.88 12
2850.01 12
2850.13 13
2850.25 15
2850.37 17
2850.50 19
2850.62 21
2850.74 23
2850.86 24
2850.99 25
2851.11 24
2851.23 23
2851.35 22
2851.48 22
2851.60 24
2851.72 27
2851.84 32
2851.97 37
2852.09 42
2852.21 45
2852.33 45
2852.46 43
2852.58 38
2852.70 32
2852.82 25
2852.95 19
2853.07 14
2853.19 11
2853.31 11
2853.44 11
2853.56 13
2853.68 15
2853.80 17
2853.93 19
2854.05 22
2854.17 25
2854.29 28
2854.42 31
2854.54 33
2854.66 34
2854.78 33
2854.91 29
2855.03 25
2855.15 20
2855.28 14
2855.40 9
2855.52 3
2855.64 0
2855.77 0
2855.89 0
2856.01 0
2856.13 0
2856.26 0
2856.38 0
2856.50 0
2856.62 10
2856.75 23
2856.87 33
2856.99 39
2857.11 41
2857.24 40
2857.36 36
2857.48 32
2857.61 29
2857.73 28
2857.85 29
2857.97 32
2858.10 35
2858.22 37
2858.34 37
2858.46 34
2858.59 30
2858.71 24
2858.83 20
2858.95 17
2859.08 18
2859.20 23
2859.32 31
2859.45 41
2859.57 51
2859.69 60
2859.81 66
2859.94 69
2860.06 68
2860.18 65
2860.30 61
2860.43 56
2860.55 52
2860.67 48
2860.80 44
2860.92 40
2861.04 35
2861.16 29
2861.29 22
2861.41 17
2861.53 13
2861.65 12
2861.78 13
2861.90 17
2862.02 22
2862.15 27
2862.27 32
2862.39 35
2862.51 38
2862.64 39
2862.76 40
2862.88 42
2863.00 42
2863.13 43
2863.25 43
2863.37 42
2863.50 42
2863.62 40
2863.74 39
2863.86 37
2863.99 34
2864.11 30
2864.23 25
2864.36 19
2864.48 14
2864.60 8
2864.72 3
2864.85 0
2864.97 0
2865.09 0
2865.22 0
2865.34 0
2865.46 0
2865.58 0
2865.71 0
2865.83 0
2865.95 7
2866.07 15
2866.20 25
2866.32 33
2866.44 41
2866.57 47
2866.69 52
2866.81 54
2866.93 56
2867.06 55
2867.18 54
2867.30 52
2867.43 48
2867.55 44
2867.67 39
2867.79 33
2867.92 26
2868.04 19
2868.16 12
2868.29 7
2868.41 4
2868.53 4
2868.66 6
2868.78 12
2868.90 19
2869.02 27
2869.15 34
2869.27 39
2869.39 40
2869.52 39
2869.64 35
2869.76 29
2869.88 21
2870.01 12
2870.13 4
2870.25 0
2870.38 0
2870.50 0
2870.62 0
2870.74 0
2870.87 5
2870.99 12
2871.11 19
2871.24 23
2871.36 25
2871.48 25
2871.61 23
2871.73 21
2871.85 20
2871.97 20
2872.10 21
2872.22 25
2872.34 29
2872.47 33
2872.59 38
2872.71 41
2872.84 43
2872.96 45
2873.08 46
2873.20 46
2873.33 47
2873.45 49
2873.57 51
2873.70 54
2873.82 57
2873.94 61
2874.07 65
2874.19 68
2874.31 70
2874.43 70
2874.56 69
2874.68 66
2874.80 62
2874.93 58
2875.05 55
2875.17 54
2875.30 55
2875.42 59
2875.54 64
2875.66 70
2875.79 73
2875.91 74
2876.03 71
2876.16 64
2876.28 56
2876.40 47
2876.53 38
2876.65 31
2876.77 26
2876.90 23
2877.02 21
2877.14 20
2877.26 19
2877.39 17
2877.51 16
2877.63 14
2877.76 13
2877.88 12
2878.00 12
2878.13 11
2878.25 10
2878.37 10
2878.50 9
2878.62 10
2878.74 11
2878.86 12
2878.99 12
2879.11 13
2879.23 12
2879.36 12
2879.48 12
2879.60 14
2879.73 18
2879.85 24
2879.97 32
2880.10 39
2880.22 46
2880.34 51
2880.47 53
2880.59 54
2880.71 54
2880.83 53
2880.96 54
2881.08 54
2881.20 55
2881.33 54
2881.45 52
2881.57 48
2881.70 43
2881.82 37
2881.94 32
2882.07 28
2882.19 25
2882.31 22
2882.44 20
2882.56 18
2882.68 15
2882.81 12
2882.93 10
2883.05 10
2883.18 12
2883.30 17
2883.42 25
2883.54 34
2883.67 44
2883.79 55
2883.91 64
2884.04 71
2884.16 77
2884.28 83
2884.41 87
2884.53 91
2884.65 95
2884.78 101
2884.90 107
2885.02 113
2885.15 119
2885.27 125
2885.39 129
2885.52 131
2885.64 130
2885.76 125
2885.89 117
2886.01 106
2886.13 93
2886.26 80
2886.38 67
2886.50 56
2886.63 49
2886.75 46
2886.87 46
2887.00 49
2887.12 54
2887.24 59
2887.37 64
2887.49 66
2887.61 67
2887.74 65
2887.86 62
2887.98 57
2888.11 52
2888.23 48
2888.35 45
2888.48 45
2888.60 47
2888.72 53
2888.85 61
2888.97 71
2889.09 80
2889.22 88
2889.34 91
2889.46 92
2889.59 89
2889.71 85
2889.83 82
2889.96 81
2890.08 82
2890.20 86
2890.33 92
2890.45 97
2890.57 101
2890.70 102
2890.82 100
2890.94 95
2891.07 90
2891.19 84
2891.31 79
2891.44 76
2891.56 73
2891.68 71
2891.81 68
2891.93 64
2892.05 59
2892.18 54
2892.30 50
2892.42 47
2892.55 46
2892.67 48
2892.79 51
2892.92 56
2893.04 61
2893.16 66
2893.29 69
2893.41 72
2893.53 72
2893.66 72
2893.78 71
2893.90 70
2894.03 68
2894.15 65
2894.27 62
2894.40 58
2894.52 53
2894.64 49
2894.77 45
2894.89 42
2895.02 40
2895.14 41
2895.26 43
2895.39 48
2895.51 53
2895.63 60
2895.76 66
2895.88 71
2896.00 75
2896.13 77
2896.25 76
2896.37 74
2896.50 70
2896.62 66
2896.74 61
2896.87 57
2896.99 55
2897.11 54
2897.24 56
2897.36 60
2897.49 66
2897.61 72
2897.73 78
2897.86 82
2897.98 84
2898.10 84
2898.23 82
2898.35 78
2898.47 73
2898.60 68
2898.72 63
2898.84 59
2898.97 55
2899.09 50
2899.21 44
2899.34 37
2899.46 29
2899.59 22
2899.71 15
2899.83 9
2899.96 4
2900.08 0
2900.20 0
2900.33 0
2900.45 0
2900.57 0
2900.70 0
2900.82 0
2900.94 0
2901.07 0
2901.19 3
2901.32 8
2901.44 14
2901.56 20
2901.69 26
2901.81 31
2901.93 37
2902.06 42
2902.18 47
2902.30 50
2902.43 52
2902.55 52
2902.67 51
2902.80 49
2902.92 46
2903.05 44
2903.17 44
2903.29 45
2903.42 48
2903.54 53
2903.66 58
2903.79 62
2903.91 66
2904.03 68
2904.16 69
2904.28 68
2904.41 67
2904.53 66
2904.65 66
2904.78 67
2904.90 68
2905.02 70
2905.15 71
2905.27 72
2905.40 73
2905.52 74
2905.64 77
2905.77 80
2905.89 85
2906.01 90
2906.14 97
2906.26 104
2906.38 110
2906.51 116
2906.63 120
2906.76 122
2906.88 123
2907.00 124
2907.13 124
2907.25 125
2907.37 126
2907.50 128
2907.62 131
2907.75 132
2907.87 133
2907.99 132
2908.12 130
2908.24 125
2908.36 119
2908.49 112
2908.61 105
2908.74 100
2908.86 97
2908.98 95
2909.11 96
2909.23 98
2909.35 100
2909.48 100
2909.60 98
2909.73 94
2909.85 88
2909.97 82
2910.10 76
2910.22 72
2910.34 72
2910.47 75
2910.59 81
2910.72 89
2910.84 98
2910.96 105
2911.09 109
2911.21 111
2911.34 110
2911.46 107
2911.58 103
2911.71 98
2911.83 94
2911.95 92
2912.08 90
2912.20 89
2912.33 88
2912.45 87
2912.57 85
2912.70 83
2912.82 80
2912.94 77
2913.07 74
2913.19 71
2913.32 68
2913.44 65
2913.56 61
2913.69 57
2913.81 54
2913.94 53
2914.06 55
2914.18 60
2914.31 68
2914.43 77
2914.56 85
2914.68 92
2914.80 96
2914.93 96
2915.05 94
2915.17 88
2915.30 80
2915.42 71
2915.55 61
2915.67 50
2915.79 39
2915.92 28
2916.04 18
2916.17 9
2916.29 2
2916.41 0
2916.54 0
2916.66 0
2916.79 0
2916.91 0
2917.03 0
2917.16 0
2917.28 0
2917.40 0
2917.53 3
2917.65 8
2917.78 14
2917.90 20
2918.02 26
2918.15 32
2918.27 36
2918.40 40
2918.52 43
2918.64 46
2918.77 48
2918.89 50
2919.02 52
2919.14 54
2919.26 56
2919.39 57
2919.51 59
2919.64 61
2919.76 65
2919.88 70
2920.01 75
2920.13 82
2920.26 88
2920.38 94
2920.50 97
2920.63 98
2920.75 97
2920.88 93
2921.00 86
2921.12 78
2921.25 70
2921.37 61
2921.50 53
2921.62 46
2921.74 41
2921.87 38
2921.99 36
2922.12 36
2922.24 36
2922.36 36
2922.49 36
2922.61 36
2922.74 36
2922.86 37
2922.98 37
2923.11 38
2923.23 38
2923.36 38
2923.48 36
2923.61 33
2923.73 29
2923.85 24
2923.98 19
2924.10 15
2924.23 12
2924.35 11
2924.47 10
2924.60 11
2924.72 13
2924.85 15
2924.97 18
2925.09 21
2925.22 26
2925.34 30
2925.47 34
2925.59 38
2925.71 41
2925.84 42
2925.96 41
2926.09 38
2926.21 33
2926.34 28
2926.46 22
2926.58 17
2926.71 12
2926.83 8
2926.96 5
2927.08 3
2927.20 2
2927.33 2
2927.45 4
2927.58 7
2927.70 11
2927.82 15
2927.95 19
2928.07 23
2928.20 26
2928.32 29
2928.45 30
2928.57 30
2928.69 29
2928.82 27
2928.94 24
2929.07 22
2929.19 19
2929.32 18
2929.44 16
2929.56 16
2929.69 16
2929.81 16
2929.94 16
2930.06 17
2930.18 20
2930.31 24
2930.43 30
2930.56 37
2930.68 44
2930.81 50
2930.93 53
2931.05 54
2931.18 51
2931.30 46
2931.43 39
2931.55 33
2931.68 27
2931.80 24
2931.92 23
2932.05 25
2932.17 28
2932.30 32
2932.42 36
2932.54 41
2932.67 44
2932.79 47
2932.92 49
2933.04 50
2933.17 49
2933.29 48
2933.41 46
2933.54 43
2933.66 39
2933.79 34
2933.91 26
2934.04 18
2934.16 9
2934.28 1
2934.41 0
2934.53 0
2934.66 0
2934.78 0
2934.91 9
2935.03 23
2935.15 39
2935.28 56
2935.40 71
2935.53 83
2935.65 92
2935.78 97
2935.90 98
2936.03 98
2936.15 95
2936.27 92
2936.40 88
2936.52 84
2936.65 81
2936.77 77
2936.90 73
2937.02 67
2937.14 61
2937.27 55
2937.39 49
2937.52 45
2937.64 42
2937.77 42
2937.89 45
2938.01 50
2938.14 55
2938.26 60
2938.39 64
2938.51 66
2938.64 66
2938.76 63
2938.89 60
2939.01 56
2939.13 51
2939.26 47
2939.38 42
2939.51 37
2939.63 32
2939.76 25
2939.88 18
2940.01 11
2940.13 4
2940.25 0
2940.38 0
2940.50 0
2940.63 0
2940.75 0
2940.88 0
2941.00 0
2941.12 0
2941.25 1
2941.37 6
2941.50 12
2941.62 18
2941.75 24
2941.87 31
2942.00 37
2942.12 44
2942.25 50
2942.37 56
2942.49 60
2942.62 62
2942.74 61
2942.87 57
2942.99 50
2943.12 41
2943.24 31
2943.37 21
2943.49 12
2943.61 6
2943.74 3
2943.86 3
2943.99 6
2944.11 12
2944.24 20
2944.36 29
2944.49 38
2944.61 46
2944.73 52
2944.86 55
2944.98 56
2945.11 55
2945.23 51
2945.36 46
2945.48 42
2945.61 38
2945.73 35
2945.86 34
2945.98 34
2946.10 35
2946.23 36
2946.35 37
2946.48 38
2946.60 37
2946.73 35
2946.85 31
2946.98 26
2947.10 20
2947.23 15
2947.35 10
2947.47 8
2947.60 9
2947.72 11
2947.85 15
2947.97 18
2948.10 21
2948.22 22
2948.35 21
2948.47 19
2948.60 17
2948.72 14
2948.85 12
2948.97 12
2949.09 12
2949.22 12
2949.34 14
2949.47 16
2949.59 18
2949.72 21
2949.84 25
2949.97 28
2950.09 30
2950.22 31
2950.34 31
2950.47 28
2950.59 24
2950.71 20
2950.84 18
2950.96 18
2951.09 21
2951.21 29
2951.34 39
2951.46 51
2951.59 63
2951.71 73
2951.84 79
2951.96 82
2952.09 82
2952.21 79
2952.34 75
2952.46 70
2952.58 64
2952.71 60
2952.83 56
2952.96 52
2953.08 49
2953.21 47
2953.33 47
2953.46 46
2953.58 46
2953.71 46
2953.83 45
2953.96 43
2954.08 39
2954.21 34
2954.33 29
2954.46 24
2954.58 21
2954.70 20
2954.83 20
2954.95 23
2955.08 26
2955.20 29
2955.33 32
2955.45 33
2955.58 34
2955.70 34
2955.83 34
2955.95 36
2956.08 39
2956.20 44
2956.33 52
2956.45 61
2956.58 70
2956.70 77
2956.83 82
2956.95 84
2957.07 83
2957.20 80
2957.32 75
2957.45 70
2957.57 65
2957.70 60
2957.82 54
2957.95 49
2958.07 43
2958.20 38
2958.32 33
2958.45 29
2958.57 27
2958.70 26
2958.82 26
2958.95 26
2959.07 26
2959.20 23
2959.32 19
2959.45 13
2959.57 7
2959.70 0
2959.82 0
2959.95 0
2960.07 0
2960.20 0
2960.32 0
2960.44 0
2960.57 0
2960.69 0
2960.82 9
2960.94 18
2961.07 27
2961.19 35
2961.32 40
2961.44 44
2961.57 46
2961.69 48
2961.82 51
2961.94 54
2962.07 58
2962.19 62
2962.32 66
2962.44 69
2962.57 72
2962.69 73
2962.82 72
2962.94 70
2963.07 66
2963.19 63
2963.32 59
2963.44 56
2963.57 53
2963.69 50
2963.82 47
2963.94 45
2964.07 42
2964.19 40
2964.32 39
2964.44 40
2964.57 42
2964.69 46
2964.82 52
2964.94 57
2965.07 63
2965.19 68
2965.32 72
2965.44 75
2965.57 77
2965.69 79
2965.82 80
2965.94 79
2966.07 77
2966.19 73
2966.32 68
2966.44 62
2966.57 57
2966.69 53
2966.82 50
2966.94 49
2967.07 50
2967.19 52
2967.32 55
2967.44 57
2967.57 59
2967.69 60
2967.82 61
2967.94 62
2968.07 63
2968.19 64
2968.32 66
2968.44 67
2968.57 66
2968.69 65
2968.82 62
2968.94 58
2969.07 54
2969.19 52
2969.32 51
2969.44 51
2969.57 52
2969.69 53
2969.82 53
2969.94 52
2970.07 50
2970.19 47
2970.32 45
2970.44 43
2970.57 42
2970.69 43
2970.82 43
2970.94 44
2971.07 44
2971.19 42
2971.32 39
2971.44 35
2971.57 30
2971.69 27
2971.82 24
2971.94 23
2972.07 24
2972.19 26
2972.32 29
2972.44 33
2972.57 37
2972.69 41
2972.82 46
2972.94 51
2973.07 57
2973.19 63
2973.32 69
2973.44 75
2973.57 80
2973.69 83
2973.82 84
2973.94 84
2974.07 82
2974.19 79
2974.32 75
2974.44 70
2974.57 65
2974.69 60
2974.82 56
2974.95 54
2975.07 53
2975.20 54
2975.32 58
2975.45 63
2975.57 68
2975.70 75
2975.82 80
2975.95 85
2976.07 89
2976.20 92
2976.32 95
2976.45 96
2976.57 97
2976.70 98
2976.82 97
2976.95 96
2977.07 93
2977.20 90
2977.32 86
2977.45 81
2977.57 78
2977.70 75
2977.82 75
2977.95 75
2978.07 78
2978.20 81
2978.33 85
2978.45 89
2978.58 92
2978.70 94
2978.83 95
2978.95 93
2979.08 91
2979.20 86
2979.33 81
2979.45 77
2979.58 73
2979.70 71
2979.83 69
2979.95 67
2980.08 65
2980.20 61
2980.33 56
2980.45 51
2980.58 45
2980.71 40
2980.83 37
2980.96 37
2981.08 40
2981.21 45
2981.33 51
2981.46 58
2981.58 63
2981.71 67
2981.83 69
2981.96 69
2982.08 67
2982.21 63
2982.33 60
2982.46 57
2982.58 56
2982.71 57
2982.84 61
2982.96 65
2983.09 70
2983.21 73
2983.34 74
2983.46 73
2983.59 70
2983.71 65
2983.84 60
2983.96 56
2984.09 53
2984.21 52
2984.34 52
2984.46 54
2984.59 56
2984.72 60
2984.84 64
2984.97 69
2985.09 74
2985.22 80
2985.34 86
2985.47 91
2985.59 94
2985.72 96
2985.84 96
2985.97 94
2986.09 92
2986.22 89
2986.35 86
2986.47 83
2986.60 80
2986.72 76
2986.85 71
2986.97 66
2987.10 61
2987.22 56
2987.35 53
2987.47 52
2987.60 54
2987.72 57
2987.85 62
2987.98 66
2988.10 70
2988.23 73
2988.35 73
2988.48 72
2988.60 70
2988.73 67
2988.85 64
2988.98 61
2989.10 58
2989.23 55
2989.36 52
2989.48 49
2989.61 46
2989.73 44
2989.86 43
2989.98 45
2990.11 50
2990.23 57
2990.36 66
2990.48 74
2990.61 82
2990.74 88
2990.86 92
2990.99 94
2991.11 95
2991.24 95
2991.36 93
2991.49 92
2991.61 89
2991.74 86
2991.87 81
2991.99 76
2992.12 71
2992.24 67
2992.37 63
2992.49 59
2992.62 57
2992.74 56
2992.87 55
2992.99 54
2993.12 52
2993.25 50
2993.37 45
2993.50 39
2993.62 30
2993.75 20
2993.87 10
2994.00 0
2994.12 0
2994.25 0
2994.38 0
2994.50 0
2994.63 0
2994.75 0
2994.88 0
2995.00 2
2995.13 8
2995.25 14
2995.38 18
2995.51 20
2995.63 20
2995.76 18
2995.88 15
2996.01 10
2996.13 6
2996.26 2
2996.39 0
2996.51 0
2996.64 2
2996.76 5
2996.89 9
2997.01 12
2997.14 14
2997.26 14
2997.39 13
2997.52 9
2997.64 6
2997.77 3
2997.89 3
2998.02 5
2998.14 10
2998.27 17
2998.40 26
2998.52 35
2998.65 43
2998.77 51
2998.90 57
2999.02 64
2999.15 71
2999.27 79
2999.40 88
2999.53 97
2999.65 105
2999.78 111
2999.90 114
3000.03 112
3000.15 107
3000.28 99
3000.41 88
3000.53 78
3000.66 68
3000.78 59
3000.91 51
3001.03 45
3001.16 39
3001.29 33
3001.41 27
3001.54 21
3001.66 16
3001.79 13
3001.91 12
3002.04 14
3002.17 18
3002.29 24
3002.42 31
3002.54 39
3002.67 46
3002.79 52
3002.92 57
3003.05 62
3003.17 67
3003.30 71
3003.42 75
3003.55 79
3003.67 83
3003.80 87
3003.93 90
3004.05 92
3004.18 93
3004.30 93
3004.43 91
3004.56 87
3004.68 82
3004.81 75
3004.93 68
3005.06 61
3005.18 55
3005.31 50
3005.44 48
3005.56 48
3005.69 50
3005.81 51
3005.94 52
3006.06 52
3006.19 49
3006.32 46
3006.44 42
3006.57 38
3006.69 35
3006.82 35
3006.95 36
3007.07 38
3007.20 41
3007.32 44
3007.45 46
3007.57 48
3007.70 49
3007.83 50
3007.95 51
3008.08 53
3008.20 56
3008.33 60
3008.46 65
3008.58 71
3008.71 78
3008.83 84
3008.96 89
3009.08 93
3009.21 94
3009.34 94
3009.46 92
3009.59 90
3009.71 87
3009.84 84
3009.97 81
3010.09 77
3010.22 73
3010.34 67
3010.47 61
3010.60 55
3010.72 51
3010.85 48
3010.97 49
3011.10 51
3011.22 55
3011.35 59
3011.48 62
3011.60 62
3011.73 61
3011.85 59
3011.98 57
3012.11 56
3012.23 57
3012.36 60
3012.48 63
3012.61 66
3012.74 69
3012.86 70
3012.99 69
3013.11 68
3013.24 66
3013.37 64
3013.49 61
3013.62 59
3013.74 56
3013.87 53
3014.00 50
3014.12 49
3014.25 48
3014.37 49
3014.50 50
3014.63 52
3014.75 53
3014.88 53
3015.00 51
3015.13 47
3015.26 41
3015.38 32
3015.51 22
3015.63 11
3015.76 0
3015.89 0
3016.01 0
3016.14 0
3016.26 0
3016.39 0
3016.52 0
3016.64 0
3016.77 0
3016.89 7
3017.02 17
3017.15 26
3017.27 35
3017.40 42
3017.52 45
3017.65 44
3017.78 39
3017.90 31
3018.03 20
3018.15 9
3018.28 0
3018.41 0
3018.53 0
3018.66 0
3018.78 0
3018.91 0
3019.04 3
3019.16 7
3019.29 9
3019.42 9
3019.54 6
3019.67 3
3019.79 1
3019.92 0
3020.05 0
3020.17 2
3020.30 6
3020.42 12
3020.55 18
3020.68 24
3020.80 29
3020.93 33
3021.05 35
3021.18 34
3021.31 31
3021.43 27
3021.56 23
3021.69 20
3021.81 19
3021.94 19
3022.06 20
3022.19 22
3022.32 23
3022.44 24
3022.57 23
3022.69 22
3022.82 20
3022.95 18
3023.07 17
3023.20 16
3023.32 14
3023.45 12
3023.58 9
3023.70 5
3023.83 1
3023.96 0
3024.08 0
3024.21 0
3024.33 0
3024.46 0
3024.59 2
3024.71 5
3024.84 9
3024.97 12
3025.09 15
3025.22 18
3025.34 22
3025.47 26
3025.60 30
3025.72 34
3025.85 37
3025.98 40
3026.10 41
3026.23 41
3026.35 41
3026.48 40
3026.61 40
3026.73 41
3026.86 43
3026.99 45
3027.11 48
3027.24 52
3027.36 55
3027.49 59
3027.62 62
3027.74 65
3027.87 68
3028.00 71
3028.12 75
3028.25 78
3028.37 82
3028.50 85
3028.63 88
3028.75 88
3028.88 87
3029.01 85
3029.13 82
3029.26 78
3029.38 74
3029.51 70
3029.64 67
3029.76 63
3029.89 59
3030.02 53
3030.14 47
3030.27 40
3030.39 33
3030.52 26
3030.65 21
3030.77 17
3030.90 14
3031.03 13
3031.15 11
3031.28 10
3031.41 8
3031.53 6
3031.66 4
3031.78 4
3031.91 6
3032.04 8
3032.16 13
3032.29 18
3032.42 23
3032.54 28
3032.67 32
3032.80 35
3032.92 37
3033.05 37
3033.17 36
3033.30 34
3033.43 32
3033.55 28
3033.68 25
3033.81 23
3033.93 21
3034.06 20
3034.19 20
3034.31 21
3034.44 23
3034.56 25
3034.69 27
3034.82 29
3034.94 31
3035.07 33
3035.20 34
3035.32 33
3035.45 32
3035.58 30
3035.70 28
3035.83 25
3035.96 21
3036.08 18
3036.21 15
3036.33 13
3036.46 12
3036.59 12
3036.71 13
3036.84 15
3036.97 17
3037.09 19
3037.22 20
3037.35 20
3037.47 19
3037.60 17
3037.73 15
3037.85 14
3037.98 13
3038.10 12
3038.23 13
3038.36 14
3038.48 16
3038.61 19
3038.74 21
3038.86 24
3038.99 25
3039.12 26
3039.24 25
3039.37 24
3039.50 21
3039.62 19
3039.75 17
3039.88 14
3040.00 11
3040.13 8
3040.26 5
3040.38 2
3040.51 0
3040.63 0
3040.76 0
3040.89 0
3041.01 0
3041.14 0
3041.27 1
3041.39 1
3041.52 1
3041.65 0
3041.77 0
3041.90 0
3042.03 1
3042.15 3
3042.28 5
3042.41 7
3042.53 8
3042.66 8
3042.79 6
3042.91 3
3043.04 0
3043.17 0
3043.29 0
3043.42 0
3043.55 0
3043.67 0
3043.80 0
3043.93 0
3044.05 3
3044.18 9
3044.31 15
3044.43 22
3044.56 29
3044.69 37
3044.81 44
3044.94 49
3045.07 53
3045.19 54
3045.32 53
3045.44 51
3045.57 49
3045.70 47
3045.82 47
3045.95 48
3046.08 50
3046.20 53
3046.33 56
3046.46 58
3046.58 59
3046.71 58
3046.84 56
3046.96 52
3047.09 46
3047.22 40
3047.34 34
3047.47 29
3047.60 26
3047.72 25
3047.85 27
3047.98 31
3048.10 36
3048.23 41
3048.36 47
3048.48 51
3048.61 54
3048.74 56
3048.86 58
3048.99 59
3049.12 60
3049.25 61
3049.37 61
3049.50 60
3049.63 59
3049.75 56
3049.88 53
3050.01 49
3050.13 45
3050.26 41
3050.39 37
3050.51 33
3050.64 30
3050.77 27
3050.89 25
3051.02 25
3051.15 26
3051.27 28
3051.40 31
3051.53 33
3051.65 34
3051.78 33
3051.91 31
3052.03 28
3052.16 25
3052.29 23
3052.41 24
3052.54 26
3052.67 31
3052.79 37
3052.92 43
3053.05 49
3053.17 54
3053.30 58
3053.43 60
3053.55 62
3053.68 62
3053.81 64
3053.94 66
3054.06 69
3054.19 73
3054.32 78
3054.44 81
3054.57 83
3054.70 82
3054.82 78
3054.95 72
3055.08 64
3055.20 56
3055.33 47
3055.46 40
3055.58 34
3055.71 31
3055.84 29
3055.96 30
3056.09 32
3056.22 36
3056.34 40
3056.47 44
3056.60 46
3056.73 47
3056.85 46
3056.98 44
3057.11 43
3057.23 43
3057.36 45
3057.49 49
3057.61 53
3057.74 56
3057.87 57
3057.99 53
3058.12 45
3058.25 34
3058.37 22
3058.50 10
3058.63 0
3058.76 0
3058.88 0
3059.01 0
3059.14 0
3059.26 0
3059.39 3
3059.52 8
3059.64 12
3059.77 16
3059.90 19
3060.02 22
3060.15 26
3060.28 30
3060.41 34
3060.53 39
3060.66 44
3060.79 49
3060.91 51
3061.04 52
3061.17 50
3061.29 45
3061.42 39
3061.55 33
3061.68 27
3061.80 23
3061.93 21
3062.06 21
3062.18 23
3062.31 26
3062.44 29
3062.56 34
3062.69 38
3062.82 42
3062.94 46
3063.07 50
3063.20 54
3063.33 57
3063.45 60
3063.58 62
3063.71 63
3063.83 63
3063.96 62
3064.09 59
3064.22 55
3064.34 48
3064.47 38
3064.60 27
3064.72 15
3064.85 3
3064.98 0
3065.10 0
3065.23 0
3065.36 0
3065.49 0
3065.61 9
3065.74 22
3065.87 34
3065.99 45
3066.12 52
3066.25 56
3066.37 59
3066.50 59
3066.63 59
3066.76 60
3066.88 62
3067.01 64
3067.14 68
3067.26 72
3067.39 76
3067.52 80
3067.65 83
3067.77 86
3067.90 87
3068.03 88
3068.15 88
3068.28 89
3068.41 90
3068.54 92
3068.66 95
3068.79 97
3068.92 100
3069.04 101
3069.17 101
3069.30 100
3069.43 99
3069.55 97
3069.68 97
3069.81 98
3069.93 101
3070.06 106
3070.19 114
3070.32 121
3070.44 128
3070.57 132
3070.70 134
3070.82 131
3070.95 126
3071.08 117
3071.21 108
3071.33 98
3071.46 89
3071.59 82
3071.71 76
3071.84 73
3071.97 72
3072.10 74
3072.22 77
3072.35 81
3072.48 84
3072.60 87
3072.73 86
3072.86 83
3072.99 77
3073.11 69
3073.24 60
3073.37 53
3073.49 48
3073.62 47
3073.75 49
3073.88 54
3074.00 61
3074.13 68
3074.26 75
3074.39 80
3074.51 84
3074.64 85
3074.77 85
3074.89 84
3075.02 82
3075.15 79
3075.28 76
3075.40 73
3075.53 69
3075.66 67
3075.78 64
3075.91 63
3076.04 61
3076.17 61
3076.29 61
3076.42 63
3076.55 67
3076.68 73
3076.80 79
3076.93 85
3077.06 90
3077.18 94
3077.31 94
3077.44 92
3077.57 88
3077.69 83
3077.82 78
3077.95 73
3078.08 70
3078.20 67
3078.33 64
3078.46 61
3078.59 56
3078.71 50
3078.84 42
3078.97 34
3079.09 26
3079.22 19
3079.35 14
3079.48 11
3079.60 10
3079.73 12
3079.86 16
3079.99 21
3080.11 27
3080.24 34
3080.37 40
3080.50 46
3080.62 51
3080.75 57
3080.88 62
3081.00 67
3081.13 72
3081.26 76
3081.39 78
3081.51 78
3081.64 77
3081.77 73
3081.90 67
3082.02 61
3082.15 53
3082.28 46
3082.41 40
3082.53 34
3082.66 31
3082.79 29
3082.92 29
3083.04 32
3083.17 36
3083.30 43
3083.43 50
3083.55 57
3083.68 65
3083.81 72
3083.93 77
3084.06 81
3084.19 82
3084.32 82
3084.44 79
3084.57 76
3084.70 73
3084.83 70
3084.95 68
3085.08 66
3085.21 65
3085.34 65
3085.46 65
3085.59 66
3085.72 66
3085.85 68
3085.97 70
3086.10 72
3086.23 75
3086.36 78
3086.48 80
3086.61 81
3086.74 81
3086.87 78
3086.99 74
3087.12 68
3087.25 62
3087.38 56
3087.50 52
3087.63 49
3087.76 49
3087.89 50
3088.01 52
3088.14 55
3088.27 58
3088.40 61
3088.52 63
3088.65 65
3088.78 69
3088.91 72
3089.03 76
3089.16 80
3089.29 82
3089.42 82
3089.54 80
3089.67 77
3089.80 72
3089.93 67
3090.05 64
3090.18 63
3090.31 65
3090.44 68
3090.56 73
3090.69 80
3090.82 87
3090.95 93
3091.07 99
3091.20 103
3091.33 106
3091.46 107
3091.59 107
3091.71 106
3091.84 104
3091.97 102
3092.10 99
3092.22 97
3092.35 94
3092.48 92
3092.61 91
3092.73 91
3092.86 92
3092.99 94
3093.12 97
3093.24 100
3093.37 103
3093.50 105
3093.63 107
3093.75 108
3093.88 108
3094.01 107
3094.14 105
3094.27 103
3094.39 100
3094.52 98
3094.65 95
3094.78 93
3094.90 90
3095.03 88
3095.16 84
3095.29 81
3095.41 77
3095.54 73
3095.67 70
3095.80 68
3095.92 67
3096.05 66
3096.18 66
3096.31 64
3096.44 62
3096.56 60
3096.69 56
3096.82 53
3096.95 49
3097.07 46
3097.20 43
3097.33 41
3097.46 38
3097.58 37
3097.71 36
3097.84 35
3097.97 35
3098.10 36
3098.22 36
3098.35 38
3098.48 39
3098.61 41
3098.73 42
3098.86 45
3098.99 47
3099.12 49
3099.25 50
3099.37 51
3099.50 52
3099.63 52
3099.76 51
3099.88 50
3100.01 49
3100.14 48
3100.27 48
3100.40 48
3100.52 48
3100.65 48
3100.78 48
3100.91 47
3101.03 46
3101.16 44
3101.29 42
3101.42 39
3101.55 36
3101.67 34
3101.80 32
3101.93 31
3102.06 31
3102.18 32
3102.31 34
3102.44 38
3102.57 43
3102.70 50
3102.82 56
3102.95 60
3103.08 63
3103.21 64
3103.33 62
3103.46 56
3103.59 49
3103.72 42
3103.85 35
3103.97 29
3104.10 25
3104.23 24
3104.36 24
3104.48 27
3104.61 31
3104.74 35
3104.87 41
3105.00 48
3105.12 55
3105.25 61
3105.38 66
3105.51 70
3105.64 71
3105.76 70
3105.89 66
3106.02 62
3106.15 57
3106.28 52
3106.40 48
3106.53 44
3106.66 40
3106.79 37
3106.91 34
3107.04 32
3107.17 31
3107.30 30
3107.43 32
3107.55 35
3107.68 39
3107.81 43
3107.94 49
3108.07 54
3108.19 60
3108.32 65
3108.45 70
3108.58 74
3108.71 77
3108.83 79
3108.96 78
3109.09 76
3109.22 71
3109.35 66
3109.47 59
3109.60 53
3109.73 48
3109.86 44
3109.99 43
3110.11 44
3110.24 46
3110.37 50
3110.50 53
3110.62 57
3110.75 59
3110.88 61
3111.01 62
3111.14 62
3111.26 60
3111.39 58
3111.52 54
3111.65 49
3111.78 44
3111.90 40
3112.03 36
3112.16 33
3112.29 31
3112.42 29
3112.54 27
3112.67 25
3112.80 22
3112.93 20
3113.06 19
3113.19 17
3113.31 16
3113.44 15
3113.57 15
3113.70 14
3113.83 13
3113.95 13
3114.08 13
3114.21 14
3114.34 16
3114.47 18
3114.59 20
3114.72 22
3114.85 24
3114.98 26
3115.11 27
3115.23 29
3115.36 30
3115.49 32
3115.62 33
3115.75 34
3115.87 35
3116.00 36
3116.13 38
3116.26 39
3116.39 41
3116.51 42
3116.64 42
3116.77 41
3116.90 39
3117.03 36
3117.16 34
3117.28 32
3117.41 31
3117.54 30
3117.67 31
3117.80 32
3117.92 32
3118.05 32
3118.18 32
3118.31 32
3118.44 32
3118.56 33
3118.69 34
3118.82 37
3118.95 40
3119.08 44
3119.21 47
3119.33 49
3119.46 50
3119.59 49
3119.72 46
3119.85 40
3119.97 33
3120.10 25
3120.23 18
3120.36 12
3120.49 8
3120.62 8
3120.74 10
3120.87 16
3121.00 23
3121.13 31
3121.26 39
3121.38 46
3121.51 51
3121.64 54
3121.77 55
3121.90 54
3122.03 51
3122.15 48
3122.28 45
3122.41 43
3122.54 43
3122.67 47
3122.79 54
3122.92 62
3123.05 70
3123.18 77
3123.31 80
3123.44 79
3123.56 73
3123.69 64
3123.82 52
3123.95 40
3124.08 28
3124.21 18
3124.33 10
3124.46 4
3124.59 1
3124.72 0
3124.85 0
3124.98 0
3125.10 1
3125.23 2
3125.36 2
3125.49 1
3125.62 0
3125.74 0
3125.87 0
3126.00 0
3126.13 0
3126.26 1
3126.39 4
3126.51 8
3126.64 12
3126.77 16
3126.90 20
3127.03 24
3127.16 29
3127.28 32
3127.41 36
3127.54 38
3127.67 40
3127.80 41
3127.93 42
3128.05 42
3128.18 42
3128.31 42
3128.44 42
3128.57 43
3128.70 44
3128.82 45
3128.95 48
3129.08 51
3129.21 55
3129.34 60
3129.47 65
3129.59 69
3129.72 72
3129.85 74
3129.98 74
3130.11 74
3130.24 73
3130.36 73
3130.49 73
3130.62 74
3130.75 76
3130.88 77
3131.01 78
3131.14 78
3131.26 78
3131.39 76
3131.52 75
3131.65 73
3131.78 71
3131.91 69
3132.03 67
3132.16 65
3132.29 62
3132.42 60
3132.55 58
3132.68 58
3132.80 58
3132.93 57
3133.06 57
3133.19 56
3133.32 55
3133.45 54
3133.58 54
3133.70 54
3133.83 56
3133.96 59
3134.09 62
3134.22 66
3134.35 69
3134.47 73
3134.60 76
3134.73 79
3134.86 81
3134.99 83
3135.12 83
3135.25 81
3135.37 78
3135.50 74
3135.63 69
3135.76 64
3135.89 60
3136.02 58
3136.14 58
3136.27 59
3136.40 61
3136.53 65
3136.66 69
3136.79 74
3136.92 79
3137.04 84
3137.17 89
3137.30 94
3137.43 98
3137.56 100
3137.69 100
3137.82 98
3137.94 93
3138.07 86
3138.20 77
3138.33 70
3138.46 65
3138.59 63
3138.72 65
3138.84 71
3138.97 78
3139.10 86
3139.23 93
3139.36 97
3139.49 98
3139.62 97
3139.74 93
3139.87 88
3140.00 83
3140.13 78
3140.26 74
3140.39 72
3140.52 72
3140.64 74
3140.77 77
3140.90 82
3141.03 88
3141.16 94
3141.29 98
3141.42 101
3141.54 100
3141.67 98
3141.80 93
3141.93 87
3142.06 81
3142.19 73
3142.32 65
3142.44 57
3142.57 49
3142.70 41
3142.83 34
3142.96 29
3143.09 26
3143.22 26
3143.35 28
3143.47 32
3143.60 38
3143.73 44
3143.86 49
3143.99 52
3144.12 54
3144.25 53
3144.37 52
3144.50 51
3144.63 51
3144.76 51
3144.89 53
3145.02 56
3145.15 59
3145.28 62
3145.40 63
3145.53 63
3145.66 61
3145.79 58
3145.92 52
3146.05 46
3146.18 39
3146.30 32
3146.43 24
3146.56 15
3146.69 7
3146.82 0
3146.95 0
3147.08 0
3147.21 0
3147.33 0
3147.46 0
3147.59 2
3147.72 6
3147.85 8
3147.98 8
3148.11 6
3148.24 4
3148.36 2
3148.49 2
3148.62 3
3148.75 6
3148.88 10
3149.01 13
3149.14 17
3149.27 20
3149.39 23
3149.52 26
3149.65 29
3149.78 31
3149.91 34
3150.04 36
3150.17 38
3150.30 40
3150.43 42
3150.55 45
3150.68 49
3150.81 52
3150.94 56
3151.07 58
3151.20 61
3151.33 62
3151.46 62
3151.58 60
3151.71 58
3151.84 55
3151.97 50
3152.10 44
3152.23 38
3152.36 32
3152.49 27
3152.62 23
3152.74 21
3152.87 20
3153.00 20
3153.13 21
3153.26 22
3153.39 22
3153.52 21
3153.65 18
3153.77 15
3153.90 12
3154.03 10
3154.16 10
3154.29 13
3154.42 20
3154.55 29
3154.68 39
3154.81 50
3154.93 60
3155.06 69
3155.19 76
3155.32 80
3155.45 81
3155.58 80
3155.71 77
3155.84 72
3155.97 66
3156.09 59
3156.22 52
3156.35 45
3156.48 40
3156.61 36
3156.74 33
3156.87 31
3157.00 30
3157.13 29
3157.26 28
3157.38 27
3157.51 26
3157.64 26
3157.77 27
3157.90 29
3158.03 33
3158.16 36
3158.29 40
3158.42 42
3158.54 43
3158.67 43
3158.80 40
3158.93 37
3159.06 32
3159.19 27
3159.32 23
3159.45 18
3159.58 15
3159.71 13
3159.83 12
3159.96 11
3160.09 11
3160.22 10
3160.35 10
3160.48 8
3160.61 6
3160.74 4
3160.87 3
3161.00 3
3161.12 5
3161.25 9
3161.38 16
3161.51 24
3161.64 33
3161.77 42
3161.90 50
3162.03 56
3162.16 59
3162.29 61
3162.41 62
3162.54 61
3162.67 61
3162.80 61
3162.93 61
3163.06 60
3163.19 60
3163.32 58
3163.45 56
3163.58 52
3163.71 47
3163.83 40
3163.96 32
3164.09 23
3164.22 13
3164.35 3
3164.48 0
3164.61 0
3164.74 0
3164.87 0
3165.00 0
3165.12 9
3165.25 22
3165.38 35
3165.51 48
3165.64 58
3165.77 65
3165.90 68
3166.03 68
3166.16 65
3166.29 60
3166.42 53
3166.55 44
3166.67 34
3166.80 24
3166.93 15
3167.06 8
3167.19 4
3167.32 4
3167.45 7
3167.58 12
3167.71 18
3167.84 23
3167.97 27
3168.09 30
3168.22 32
3168.35 34
3168.48 36
3168.61 40
3168.74 46
3168.87 53
3169.00 61
3169.13 68
3169.26 75
3169.39 81
3169.52 85
3169.64 87
3169.77 88
3169.90 88
3170.03 86
3170.16 84
3170.29 82
3170.42 80
3170.55 79
3170.68 80
3170.81 83
3170.94 87
3171.07 92
3171.20 97
3171.32 101
3171.45 103
3171.58 103
3171.71 101
3171.84 99
3171.97 96
3172.10 94
3172.23 91
3172.36 88
3172.49 85
3172.62 80
3172.75 75
3172.88 69
3173.00 63
3173.13 59
3173.26 55
3173.39 53
3173.52 52
3173.65 51
3173.78 49
3173.91 47
3174.04 45
3174.17 44
3174.30 44
3174.43 46
3174.56 48
3174.69 52
3174.81 55
3174.94 56
3175.07 56
3175.20 55
3175.33 52
3175.46 49
3175.59 46
3175.72 45
3175.85 44
3175.98 44
3176.11 45
3176.24 47
3176.37 51
3176.50 57
3176.63 63
3176.75 71
3176.88 78
3177.01 83
3177.14 87
3177.27 87
3177.40 85
3177.53 81
3177.66 75
3177.79 69
3177.92 64
3178.05 59
3178.18 55
3178.31 51
3178.44 48
3178.57 46
3178.69 44
3178.82 43
3178.95 43
3179.08 43
3179.21 44
3179.34 45
3179.47 46
3179.60 46
3179.73 47
3179.86 46
3179.99 45
3180.12 44
3180.25 43
3180.38 42
3180.51 40
3180.64 39
3180.76 37
3180.89 34
3181.02 30
3181.15 25
3181.28 20
3181.41 13
3181.54 6
3181.67 0
3181.80 0
3181.93 0
3182.06 0
3182.19 0
3182.32 0
3182.45 0
3182.58 0
3182.71 3
3182.84 10
3182.97 16
3183.09 20
3183.22 22
3183.35 22
3183.48 22
3183.61 21
3183.74 21
3183.87 21
3184.00 23
3184.13 26
3184.26 29
3184.39 32
3184.52 35
3184.65 37
3184.78 39
3184.91 41
3185.04 45
3185.17 51
3185.30 58
3185.43 65
3185.56 72
3185.68 78
3185.81 82
3185.94 84
3186.07 86
3186.20 88
3186.33 92
3186.46 96
3186.59 102
3186.72 108
3186.85 113
3186.98 118
3187.11 121
3187.24 122
3187.37 123
3187.50 122
3187.63 122
3187.76 122
3187.89 122
3188.02 123
3188.15 124
3188.28 126
3188.41 127
3188.53 129
3188.66 132
3188.79 137
3188.92 143
3189.05 150
3189.18 159
3189.31 167
3189.44 173
3189.57 176
3189.70 176
3189.83 171
3189.96 163
3190.09 152
3190.22 141
3190.35 130
3190.48 121
3190.61 115
3190.74 111
3190.87 110
3191.00 109
3191.13 110
3191.26 110
3191.39 110
3191.52 110
3191.65 109
3191.77 108
3191.90 107
3192.03 106
3192.16 104
3192.29 101
3192.42 98
3192.55 93
3192.68 87
3192.81 79
3192.94 70
3193.07 60
3193.20 51
3193.33 41
3193.46 33
3193.59 26
3193.72 22
3193.85 19
3193.98 18
3194.11 19
3194.24 21
3194.37 23
3194.50 26
3194.63 29
3194.76 33
3194.89 36
3195.02 38
3195.15 40
3195.28 40
3195.41 39
3195.54 35
3195.67 31
3195.79 26
3195.92 21
3196.05 18
3196.18 16
3196.31 16
3196.44 18
3196.57 21
3196.70 24
3196.83 29
3196.96 34
3197.09 40
3197.22 47
3197.35 54
3197.48 60
3197.61 65
3197.74 69
3197.87 70
3198.00 70
3198.13 67
3198.26 61
3198.39 53
3198.52 44
3198.65 35
3198.78 25
3198.91 17
3199.04 9
3199.17 3
3199.30 0
3199.43 0
3199.56 0
3199.69 0
3199.82 0
3199.95 0
3200.08 0
3200.21 0
3200.34 0
3200.47 3
3200.60 6
3200.73 10
3200.86 14
3200.99 18
3201.12 23
3201.25 29
3201.38 35
3201.51 41
3201.63 47
3201.76 52
3201.89 56
3202.02 60
3202.15 63
3202.28 66
3202.41 70
3202.54 73
3202.67 76
3202.80 80
3202.93 84
3203.06 88
3203.19 93
3203.32 99
3203.45 105
3203.58 111
3203.71 116
3203.84 119
3203.97 118
3204.10 115
3204.23 109
3204.36 102
3204.49 96
3204.62 91
3204.75 88
3204.88 86
3205.01 84
3205.14 83
3205.27 80
3205.40 76
3205.53 70
3205.66 62
3205.79 54
3205.92 44
3206.05 36
3206.18 28
3206.31 23
3206.44 21
3206.57 21
3206.70 23
3206.83 27
3206.96 31
3207.09 35
3207.22 39
3207.35 42
3207.48 45
3207.61 47
3207.74 49
3207.87 51
3208.00 53
3208.13 57
3208.26 61
3208.39 66
3208.52 71
3208.65 76
3208.78 80
3208.91 84
3209.04 86
3209.17 86
3209.30 84
3209.43 81
3209.56 77
3209.69 72
3209.82 66
3209.95 59
3210.08 52
3210.21 45
3210.34 38
3210.47 33
3210.60 30
3210.73 28
3210.86 28
3210.99 29
3211.12 32
3211.25 35
3211.38 38
3211.51 41
3211.64 45
3211.77 48
3211.90 50
3212.03 53
3212.16 54
3212.29 55
3212.42 55
3212.55 54
3212.68 53
3212.81 51
3212.94 48
3213.07 46
3213.20 44
3213.33 43
3213.46 43
3213.59 44
3213.72 45
3213.85 46
3213.98 46
3214.11 44
3214.24 41
3214.37 38
3214.50 36
3214.63 35
3214.76 37
3214.89 41
3215.02 47
3215.15 54
3215.28 62
3215.41 69
3215.54 76
3215.67 81
3215.80 85
3215.93 88
3216.06 89
3216.19 89
3216.32 87
3216.45 84
3216.58 80
3216.71 75
3216.84 71
3216.97 68
3217.10 66
3217.23 66
3217.36 67
3217.49 69
3217.63 71
3217.76 72
3217.89 73
3218.02 73
3218.15 73
3218.28 71
3218.41 69
3218.54 66
3218.67 62
3218.80 58
3218.93 54
3219.06 49
3219.19 43
3219.32 37
3219.45 31
3219.58 25
3219.71 20
3219.84 16
3219.97 13
3220.10 12
3220.23 12
3220.36 13
3220.49 15
3220.62 16
3220.75 16
3220.88 16
3221.01 16
3221.14 17
3221.27 20
3221.40 26
3221.53 35
3221.66 46
3221.79 57
3221.92 68
3222.05 77
3222.18 84
3222.31 87
3222.44 87
3222.57 86
3222.70 82
3222.83 78
3222.96 75
3223.09 73
3223.22 72
3223.35 72
3223.49 72
3223.62 73
3223.75 74
3223.88 74
3224.01 72
3224.14 70
3224.27 66
3224.40 62
3224.53 57
3224.66 51
3224.79 46
3224.92 41
3225.05 36
3225.18 33
3225.31 32
3225.44 32
3225.57 34
3225.70 37
3225.83 42
3225.96 47
3226.09 52
3226.22 57
3226.35 60
3226.48 62
3226.61 61
3226.74 58
3226.87 53
3227.00 47
3227.13 41
3227.26 35
3227.39 29
3227.53 24
3227.66 21
3227.79 18
3227.92 16
3228.05 16
3228.18 17
3228.31 19
3228.44 22
3228.57 27
3228.70 31
3228.83 36
3228.96 40
3229.09 44
3229.22 46
3229.35 47
3229.48 48
3229.61 48
3229.74 49
3229.87 50
3230.00 51
3230.13 52
3230.26 53
3230.39 54
3230.52 54
3230.65 53
3230.79 52
3230.92 51
3231.05 49
3231.18 47
3231.31 44
3231.44 41
3231.57 38
3231.70 36
3231.83 34
3231.96 33
3232.09 35
3232.22 40
3232.35 46
3232.48 55
3232.61 64
3232.74 74
3232.87 82
3233.00 88
3233.13 91
3233.26 93
3233.39 92
3233.52 91
3233.66 88
3233.79 85
3233.92 83
3234.05 80
3234.18 77
3234.31 75
3234.44 73
3234.57 72
3234.70 72
3234.83 72
3234.96 73
3235.09 74
3235.22 76
3235.35 77
3235.48 79
3235.61 79
3235.74 80
3235.87 79
3236.00 78
3236.13 76
3236.27 74
3236.40 74
3236.53 75
3236.66 76
3236.79 79
3236.92 82
3237.05 85
3237.18 88
3237.31 90
3237.44 91
3237.57 92
3237.70 93
3237.83 93
3237.96 93
3238.09 93
3238.22 92
3238.35 89
3238.49 85
3238.62 79
3238.75 73
3238.88 66
3239.01 60
3239.14 55
3239.27 52
3239.40 50
3239.53 50
3239.66 52
3239.79 56
3239.92 60
3240.05 66
3240.18 72
3240.31 78
3240.44 83
3240.57 88
3240.71 91
3240.84 92
3240.97 92
3241.10 90
3241.23 86
3241.36 82
3241.49 76
3241.62 70
3241.75 63
3241.88 56
3242.01 49
3242.14 41
3242.27 34
3242.40 27
3242.53 22
3242.67 18
3242.80 16
3242.93 16
3243.06 16
3243.19 17
3243.32 17
3243.45 16
3243.58 13
3243.71 8
3243.84 2
3243.97 0
3244.10 0
3244.23 0
3244.36 0
3244.49 0
3244.63 0
3244.76 0
3244.89 0
3245.02 7
3245.15 17
3245.28 28
3245.41 39
3245.54 49
3245.67 58
3245.80 65
3245.93 68
3246.06 69
3246.19 65
3246.32 59
3246.46 51
3246.59 42
3246.72 34
3246.85 29
3246.98 27
3247.11 29
3247.24 34
3247.37 41
3247.50 49
3247.63 56
3247.76 62
3247.89 65
3248.02 66
3248.16 66
3248.29 64
3248.42 61
3248.55 59
3248.68 56
3248.81 55
3248.94 53
3249.07 53
3249.20 52
3249.33 52
3249.46 52
3249.59 51
3249.73 48
3249.86 44
3249.99 38
3250.12 31
3250.25 24
3250.38 17
3250.51 10
3250.64 6
3250.77 3
3250.90 2
3251.03 2
3251.16 3
3251.30 6
3251.43 9
3251.56 12
3251.69 15
3251.82 19
3251.95 22
3252.08 25
3252.21 27
3252.34 30
3252.47 33
3252.60 37
3252.73 41
3252.87 45
3253.00 50
3253.13 53
3253.26 54
3253.39 54
3253.52 50
3253.65 45
3253.78 38
3253.91 31
3254.04 23
3254.17 15
3254.31 9
3254.44 4
3254.57 2
3254.70 2
3254.83 4
3254.96 9
3255.09 16
3255.22 25
3255.35 36
3255.48 48
3255.61 61
3255.75 76
3255.88 90
3256.01 105
3256.14 119
3256.27 131
3256.40 141
3256.53 149
3256.66 154
3256.79 157
3256.92 157
3257.05 156
3257.19 154
3257.32 151
3257.45 148
3257.58 146
3257.71 143
3257.84 140
3257.97 138
3258.10 135
3258.23 133
3258.36 131
3258.50 130
3258.63 130
3258.76 130
3258.89 130
3259.02 129
3259.15 128
3259.28 125
3259.41 123
3259.54 119
3259.67 116
3259.81 112
3259.94 109
3260.07 105
3260.20 102
3260.33 99
3260.46 96
3260.59 92
3260.72 88
3260.85 83
3260.98 76
3261.12 69
3261.25 61
3261.38 54
3261.51 48
3261.64 44
3261.77 43
3261.90 46
3262.03 52
3262.16 59
3262.30 65
3262.43 70
3262.56 71
3262.69 69
3262.82 64
3262.95 56
3263.08 48
3263.21 41
3263.34 36
3263.47 32
3263.61 30
3263.74 30
3263.87 30
3264.00 30
3264.13 30
3264.26 30
3264.39 29
3264.52 29
3264.65 28
3264.79 29
3264.92 32
3265.05 37
3265.18 44
3265.31 52
3265.44 61
3265.57 70
3265.70 77
3265.83 82
3265.97 84
3266.10 85
3266.23 85
3266.36 85
3266.49 85
3266.62 87
3266.75 89
3266.88 91
3267.02 91
3267.15 89
3267.28 85
3267.41 78
3267.54 69
3267.67 59
3267.80 49
3267.93 42
3268.06 37
3268.20 35
3268.33 37
3268.46 43
3268.59 51
3268.72 61
3268.85 70
3268.98 78
3269.11 84
3269.25 86
3269.38 86
3269.51 84
3269.64 81
3269.77 78
3269.90 75
3270.03 74
3270.16 74
3270.30 76
3270.43 79
3270.56 82
3270.69 85
3270.82 87
3270.95 88
3271.08 87
3271.21 85
3271.34 83
3271.48 79
3271.61 75
3271.74 71
3271.87 67
3272.00 64
3272.13 62
3272.26 60
3272.40 59
3272.53 58
3272.66 55
3272.79 51
3272.92 46
3273.05 41
3273.18 36
3273.31 32
3273.45 31
3273.58 31
3273.71 33
3273.84 35
3273.97 37
3274.10 36
3274.23 34
3274.36 32
3274.50 29
3274.63 28
3274.76 29
3274.89 34
3275.02 41
3275.15 50
3275.28 59
3275.41 67
3275.55 73
3275.68 76
3275.81 76
3275.94 74
3276.07 70
3276.20 66
3276.33 62
3276.47 61
3276.60 61
3276.73 64
3276.86 68
3276.99 73
3277.12 78
3277.25 83
3277.39 86
3277.52 89
3277.65 90
3277.78 91
3277.91 92
3278.04 92
3278.17 92
3278.30 92
3278.44 90
3278.57 88
3278.70 85
3278.83 83
3278.96 81
3279.09 80
3279.22 80
3279.36 81
3279.49 82
3279.62 83
3279.75 83
3279.88 83
3280.01 82
3280.14 83
3280.28 85
3280.41 88
3280.54 93
3280.67 99
3280.80 105
3280.93 109
3281.06 111
3281.20 111
3281.33 108
3281.46 103
3281.59 97
3281.72 91
3281.85 86
3281.98 84
3282.12 84
3282.25 88
3282.38 94
3282.51 100
3282.64 107
3282.77 112
3282.90 114
3283.04 114
3283.17 113
3283.30 110
3283.43 107
3283.56 105
3283.69 102
3283.83 101
3283.96 98
3284.09 95
3284.22 91
3284.35 85
3284.48 79
3284.61 73
3284.75 68
3284.88 64
3285.01 62
3285.14 60
3285.27 59
3285.40 59
3285.53 57
3285.67 55
3285.80 52
3285.93 48
3286.06 42
3286.19 36
3286.32 29
3286.46 23
3286.59 18
3286.72 14
3286.85 12
3286.98 12
3287.11 14
3287.25 17
3287.38 20
3287.51 23
3287.64 25
3287.77 28
3287.90 29
3288.03 30
3288.17 31
3288.30 30
3288.43 30
3288.56 28
3288.69 26
3288.82 24
3288.96 21
3289.09 19
3289.22 18
3289.35 17
3289.48 16
3289.61 14
3289.75 11
3289.88 6
3290.01 1
3290.14 0
3290.27 0
3290.40 0
3290.54 0
3290.67 0
3290.80 0
3290.93 0
3291.06 2
3291.19 7
3291.32 12
3291.46 16
3291.59 17
3291.72 18
3291.85 17
3291.98 16
3292.11 15
3292.25 14
3292.38 14
3292.51 14
3292.64 14
3292.77 15
3292.90 16
3293.04 17
3293.17 18
3293.30 19
3293.43 19
3293.56 20
3293.69 21
3293.83 21
3293.96 22
3294.09 22
3294.22 23
3294.35 24
3294.49 26
3294.62 29
3294.75 32
3294.88 35
3295.01 38
3295.14 40
3295.28 43
3295.41 45
3295.54 48
3295.67 52
3295.80 55
3295.93 59
3296.07 62
3296.20 64
3296.33 65
3296.46 65
3296.59 63
3296.72 60
3296.86 55
3296.99 49
3297.12 42
3297.25 36
3297.38 30
3297.52 27
3297.65 26
3297.78 27
3297.91 29
3298.04 32
3298.17 35
3298.31 36
3298.44 36
3298.57 34
3298.70 32
3298.83 29
3298.96 28
3299.10 28
3299.23 30
3299.36 34
3299.49 40
3299.62 46
3299.76 53
3299.89 59
3300.02 64
3300.15 67
3300.28 68
3300.41 67
3300.55 65
3300.68 62
3300.81 61
3300.94 59
3301.07 59
3301.21 60
3301.34 61
3301.47 63
3301.60 63
3301.73 62
3301.87 59
3302.00 56
3302.13 51
3302.26 47
3302.39 43
3302.52 40
3302.66 38
3302.79 37
3302.92 38
3303.05 39
3303.18 41
3303.32 43
3303.45 45
3303.58 46
3303.71 47
3303.84 48
3303.98 51
3304.11 54
3304.24 60
3304.37 67
3304.50 76
3304.63 86
3304.77 95
3304.90 103
3305.03 108
3305.16 111
3305.29 112
3305.43 111
3305.56 109
3305.69 108
3305.82 107
3305.95 106
3306.09 106
3306.22 104
3306.35 102
3306.48 98
3306.61 94
3306.75 89
3306.88 86
3307.01 83
3307.14 84
3307.27 86
3307.41 90
3307.54 96
3307.67 103
3307.80 113
3307.93 123
3308.07 134
3308.20 144
3308.33 151
3308.46 154
3308.59 152
3308.73 145
3308.86 134
3308.99 120
3309.12 106
3309.25 94
3309.39 85
3309.52 79
3309.65 74
3309.78 70
3309.91 66
3310.05 61
3310.18 56
3310.31 51
3310.44 47
3310.57 44
3310.71 44
3310.84 45
3310.97 47
3311.10 50
3311.23 53
3311.37 56
3311.50 59
3311.63 61
3311.76 62
3311.89 64
3312.03 65
3312.16 66
3312.29 67
3312.42 67
3312.55 66
3312.69 65
3312.82 63
3312.95 60
3313.08 57
3313.21 53
3313.35 51
3313.48 48
3313.61 46
3313.74 45
3313.88 44
3314.01 42
3314.14 40
3314.27 36
3314.40 32
3314.54 27
3314.67 22
3314.80 16
3314.93 12
3315.06 9
3315.20 7
3315.33 6
3315.46 7
3315.59 8
3315.72 10
3315.86 13
3315.99 16
3316.12 20
3316.25 24
3316.39 27
3316.52 29
3316.65 31
3316.78 30
3316.91 29
3317.05 25
3317.18 20
3317.31 16
3317.44 12
3317.57 10
3317.71 11
3317.84 14
3317.97 19
3318.10 25
3318.24 31
3318.37 35
3318.50 36
3318.63 35
3318.76 33
3318.90 30
3319.03 29
3319.16 28
3319.29 30
3319.43 34
3319.56 39
3319.69 45
3319.82 50
3319.95 53
3320.09 55
3320.22 54
3320.35 50
3320.48 44
3320.62 37
3320.75 29
3320.88 21
3321.01 13
3321.14 7
3321.28 2
3321.41 0
3321.54 0
3321.67 0
3321.81 0
3321.94 0
3322.07 0
3322.20 1
3322.33 2
3322.47 2
3322.60 2
3322.73 1
3322.86 0
3323.00 1
3323.13 3
3323.26 7
3323.39 13
3323.53 20
3323.66 27
3323.79 35
3323.92 42
3324.05 49
3324.19 57
3324.32 64
3324.45 70
3324.58 76
3324.72 80
3324.85 83
3324.98 83
3325.11 82
3325.25 79
3325.38 74
3325.51 66
3325.64 56
3325.77 43
3325.91 28
3326.04 13
3326.17 0
3326.30 0
3326.44 0
3326.57 0
3326.70 0
3326.83 0
3326.97 8
3327.10 19
3327.23 28
3327.36 33
3327.50 34
3327.63 32
3327.76 26
3327.89 20
3328.02 14
3328.16 10
3328.29 9
3328.42 11
3328.55 16
3328.69 21
3328.82 27
3328.95 31
3329.08 34
3329.22 35
3329.35 32
3329.48 28
3329.61 22
3329.75 16
3329.88 9
3330.01 3
3330.14 0
3330.28 0
3330.41 0
3330.54 0
3330.67 0
3330.81 4
3330.94 9
3331.07 14
3331.20 16
3331.33 16
3331.47 14
3331.60 12
3331.73 9
3331.86 8
3332.00 9
3332.13 15
3332.26 23
3332.39 34
3332.53 45
3332.66 56
3332.79 66
3332.92 73
3333.06 78
3333.19 81
3333.32 82
3333.45 83
3333.59 82
3333.72 80
3333.85 77
3333.98 72
3334.12 66
3334.25 59
3334.38 51
3334.51 44
3334.65 38
3334.78 34
3334.91 33
3335.04 34
3335.18 36
3335.31 40
3335.44 44
3335.57 48
3335.71 52
3335.84 55
3335.97 59
3336.10 62
3336.24 65
3336.37 67
3336.50 70
3336.63 71
3336.77 71
3336.90 71
3337.03 69
3337.17 66
3337.30 63
3337.43 59
3337.56 55
3337.70 51
3337.83 47
3337.96 44
3338.09 42
3338.23 41
3338.36 41
3338.49 42
3338.62 44
3338.76 47
3338.89 48
3339.02 49
3339.15 48
3339.29 45
3339.42 40
3339.55 35
3339.68 29
3339.82 23
3339.95 19
3340.08 16
3340.21 15
3340.35 16
3340.48 20
3340.61 27
3340.75 34
3340.88 42
3341.01 49
3341.14 55
3341.28 57
3341.41 56
3341.54 54
3341.67 49
3341.81 43
3341.94 36
3342.07 30
3342.20 23
3342.34 18
3342.47 13
3342.60 9
3342.74 8
3342.87 9
3343.00 13
3343.13 18
3343.27 25
3343.40 31
3343.53 37
3343.66 40
3343.80 41
3343.93 41
3344.06 39
3344.19 38
3344.33 38
3344.46 39
3344.59 42
3344.73 47
3344.86 52
3344.99 56
3345.12 60
3345.26 61
3345.39 61
3345.52 59
3345.65 57
3345.79 53
3345.92 50
3346.05 47
3346.19 45
3346.32 42
3346.45 40
3346.58 37
3346.72 35
3346.85 33
3346.98 31
3347.11 30
3347.25 29
3347.38 29
3347.51 29
3347.65 29
3347.78 30
3347.91 32
3348.04 34
3348.18 38
3348.31 42
3348.44 47
3348.58 51
3348.71 53
3348.84 53
3348.97 51
3349.11 47
3349.24 40
3349.37 32
3349.50 24
3349.64 17
3349.77 10
3349.90 6
3350.04 3
3350.17 1
3350.30 0
3350.43 0
3350.57 1
3350.70 1
3350.83 2
3350.97 3
3351.10 4
3351.23 5
3351.36 5
3351.50 5
3351.63 5
3351.76 3
3351.90 2
3352.03 0
3352.16 0
3352.29 0
3352.43 0
3352.56 0
3352.69 0
3352.83 2
3352.96 4
3353.09 4
3353.22 4
3353.36 2
3353.49 0
3353.62 0
3353.76 0
3353.89 0
3354.02 3
3354.15 8
3354.29 12
3354.42 16
3354.55 18
3354.69 18
3354.82 16
3354.95 14
3355.08 11
3355.22 10
3355.35 10
3355.48 11
3355.62 15
3355.75 20
3355.88 27
3356.02 35
3356.15 44
3356.28 53
3356.41 61
3356.55 68
3356.68 71
3356.81 71
3356.95 67
3357.08 60
3357.21 50
3357.34 40
3357.48 30
3357.61 21
3357.74 15
3357.88 11
3358.01 9
3358.14 9
3358.28 10
3358.41 11
3358.54 12
3358.67 13
3358.81 13
3358.94 13
3359.07 13
3359.21 13
3359.34 14
3359.47 17
3359.61 21
3359.74 26
3359.87 33
3360.00 38
3360.14 42
3360.27 44
3360.40 44
3360.54 42
3360.67 40
3360.80 39
3360.94 40
3361.07 43
3361.20 49
3361.33 56
3361.47 63
3361.60 69
3361.73 75
3361.87 79
3362.00 81
3362.13 82
3362.27 81
3362.40 79
3362.53 74
3362.67 69
3362.80 62
3362.93 53
3363.06 45
3363.20 36
3363.33 27
3363.46 20
3363.60 15
3363.73 11
3363.86 9
3364.00 9
3364.13 12
3364.26 16
3364.40 22
3364.53 29
3364.66 35
3364.79 42
3364.93 47
3365.06 51
3365.19 53
3365.33 54
3365.46 55
3365.59 54
3365.73 52
3365.86 51
3365.99 50
3366.13 49
3366.26 50
3366.39 52
3366.53 55
3366.66 58
3366.79 61
3366.93 64
3367.06 65
3367.19 64
3367.32 62
3367.46 57
3367.59 52
3367.72 47
3367.86 43
3367.99 41
3368.12 42
3368.26 45
3368.39 50
3368.52 55
3368.66 60
3368.79 62
3368.92 63
3369.06 63
3369.19 62
3369.32 63
3369.46 66
3369.59 72
3369.72 80
3369.85 90
3369.99 99
3370.12 105
3370.25 107
3370.39 106
3370.52 103
3370.65 99
3370.79 95
3370.92 92
3371.05 90
3371.19 89
3371.32 87
3371.45 85
3371.59 83
3371.72 81
3371.85 80
3371.99 81
3372.12 84
3372.25 88
3372.39 93
3372.52 96
3372.65 98
3372.79 98
3372.92 97
3373.05 96
3373.19 96
3373.32 97
3373.45 100
3373.59 102
3373.72 103
3373.85 101
3373.99 96
3374.12 88
3374.25 78
3374.39 69
3374.52 62
3374.65 59
3374.79 59
3374.92 62
3375.05 66
3375.19 70
3375.32 72
3375.45 71
3375.59 67
3375.72 62
3375.85 57
3375.99 54
3376.12 53
3376.25 57
3376.39 64
3376.52 74
3376.65 83
3376.79 92
3376.92 97
3377.05 100
3377.19 99
3377.32 96
3377.45 90
3377.59 84
3377.72 78
3377.85 73
3377.99 67
3378.12 62
3378.25 57
3378.39 52
3378.52 49
3378.65 47
3378.79 46
3378.92 48
3379.05 51
3379.19 55
3379.32 59
3379.45 63
3379.59 66
3379.72 67
3379.85 68
3379.99 67
3380.12 66
3380.25 64
3380.39 62
3380.52 60
3380.65 58
3380.79 57
3380.92 57
3381.05 56
3381.19 56
3381.32 56
3381.45 55
3381.59 55
3381.72 54
3381.85 52
3381.99 50
3382.12 47
3382.25 44
3382.39 39
3382.52 34
3382.66 30
3382.79 26
3382.92 23
3383.06 22
3383.19 22
3383.32 23
3383.46 23
3383.59 22
3383.72 20
3383.86 17
3383.99 14
3384.12 10
3384.26 7
3384.39 6
3384.52 6
3384.66 8
3384.79 10
3384.92 14
3385.06 18
3385.19 21
3385.33 24
3385.46 27
3385.59 29
3385.73 30
3385.86 29
3385.99 28
3386.13 26
3386.26 26
3386.39 26
3386.53 28
3386.66 31
3386.79 36
3386.93 40
3387.06 44
3387.19 46
3387.33 46
3387.46 45
3387.60 43
3387.73 41
3387.86 39
3388.00 38
3388.13 38
3388.26 39
3388.40 41
3388.53 44
3388.66 48
3388.80 52
3388.93 56
3389.06 58
3389.20 59
3389.33 58
3389.47 55
3389.60 50
3389.73 45
3389.87 40
3390.00 35
3390.13 32
3390.27 29
3390.40 27
3390.53 27
3390.67 27
3390.80 27
3390.94 28
3391.07 30
3391.20 31
3391.34 32
3391.47 32
3391.60 32
3391.74 31
3391.87 30
3392.00 30
3392.14 30
3392.27 31
3392.41 32
3392.54 33
3392.67 34
3392.81 35
3392.94 37
3393.07 37
3393.21 37
3393.34 37
3393.47 35
3393.61 32
3393.74 29
3393.88 26
3394.01 24
3394.14 24
3394.28 25
3394.41 27
3394.54 28
3394.68 29
3394.81 29
3394.94 26
3395.08 22
3395.21 16
3395.35 10
3395.48 3
3395.61 0
3395.75 0
3395.88 0
3396.01 0
3396.15 0
3396.28 0
3396.42 0
3396.55 0
3396.68 2
3396.82 8
3396.95 15
3397.08 20
3397.22 25
3397.35 27
3397.49 28
3397.62 27
3397.75 25
3397.89 22
3398.02 18
3398.15 16
3398.29 14
3398.42 14
3398.56 14
3398.69 15
3398.82 16
3398.96 17
3399.09 18
3399.22 19
3399.36 19
3399.49 20
3399.63 22
3399.76 24
3399.89 26
3400.03 28
3400.16 31
3400.30 33
3400.43 34
3400.56 34
3400.70 34
3400.83 31
3400.96 28
3401.10 24
3401.23 21
3401.37 17
3401.50 15
3401.63 13
3401.77 12
3401.90 11
3402.04 10
3402.17 10
3402.30 9
3402.44 9
3402.57 9
3402.70 11
3402.84 13
3402.97 15
3403.11 18
3403.24 20
3403.37 21
3403.51 21
3403.64 20
3403.78 19
3403.91 19
3404.04 20
3404.18 21
3404.31 24
3404.44 28
3404.58 31
3404.71 32
3404.85 31
3404.98 28
3405.11 23
3405.25 17
3405.38 11
3405.52 6
3405.65 2
3405.78 0
3405.92 0
3406.05 2
3406.19 5
3406.32 8
3406.45 11
3406.59 13
3406.72 14
3406.86 14
3406.99 14
3407.12 14
3407.26 14
3407.39 14
3407.52 13
3407.66 13
3407.79 12
3407.93 11
3408.06 10
3408.19 9
3408.33 8
3408.46 8
3408.60 10
3408.73 14
3408.86 20
3409.00 29
3409.13 39
3409.27 49
3409.40 60
3409.53 69
3409.67 76
3409.80 81
3409.94 83
3410.07 83
3410.20 81
3410.34 78
3410.47 74
3410.61 70
3410.74 65
3410.87 61
3411.01 58
3411.14 56
3411.28 57
3411.41 58
3411.54 61
3411.68 64
3411.81 66
3411.95 68
3412.08 68
3412.21 67
3412.35 66
3412.48 65
3412.62 64
3412.75 65
3412.89 66
3413.02 67
3413.15 68
3413.29 67
3413.42 66
3413.56 63
3413.69 60
3413.82 57
3413.96 56
3414.09 55
3414.23 55
3414.36 56
3414.49 57
3414.63 58
3414.76 59
3414.90 60
3415.03 63
3415.16 67
3415.30 71
3415.43 77
3415.57 81
3415.70 86
3415.84 89
3415.97 91
3416.10 93
3416.24 95
3416.37 97
3416.51 98
3416.64 99
3416.77 97
3416.91 94
3417.04 89
3417.18 83
3417.31 77
3417.44 71
3417.58 66
3417.71 63
3417.85 60
3417.98 58
3418.12 56
3418.25 55
3418.38 53
3418.52 52
3418.65 51
3418.79 50
3418.92 48
3419.05 46
3419.19 43
3419.32 39
3419.46 34
3419.59 29
3419.73 24
3419.86 20
3419.99 16
3420.13 15
3420.26 16
3420.40 20
3420.53 26
3420.66 33
3420.80 40
3420.93 47
3421.07 51
3421.20 53
3421.34 52
3421.47 50
3421.60 47
3421.74 44
3421.87 40
3422.01 37
3422.14 33
3422.28 29
3422.41 24
3422.54 18
3422.68 12
3422.81 7
3422.95 2
3423.08 0
3423.22 0
3423.35 0
3423.48 0
3423.62 0
3423.75 0
3423.89 0
3424.02 2
3424.16 6
3424.29 11
3424.42 16
3424.56 20
3424.69 23
3424.83 24
3424.96 23
3425.10 20
3425.23 16
3425.36 12
3425.50 7
3425.63 2
3425.77 0
3425.90 0
3426.04 0
3426.17 0
3426.30 0
3426.44 0
3426.57 0
3426.71 0
3426.84 3
3426.98 11
3427.11 20
3427.24 29
3427.38 36
3427.51 40
3427.65 40
3427.78 39
3427.92 35
3428.05 31
3428.18 28
3428.32 25
3428.45 23
3428.59 22
3428.72 21
3428.86 20
3428.99 19
3429.13 19
3429.26 19
3429.39 20
3429.53 24
3429.66 28
3429.80 33
3429.93 38
3430.07 41
3430.20 42
3430.34 42
3430.47 38
3430.60 34
3430.74 28
3430.87 22
3431.01 17
3431.14 14
3431.28 12
3431.41 12
3431.54 13
3431.68 14
3431.81 16
3431.95 17
3432.08 17
3432.22 17
3432.35 16
3432.49 15
3432.62 14
3432.75 14
3432.89 15
3433.02 16
3433.16 17
3433.29 17
3433.43 17
3433.56 16
3433.70 14
3433.83 12
3433.96 10
3434.10 7
3434.23 6
3434.37 4
3434.50 3
3434.64 2
3434.77 2
3434.91 1
3435.04 1
3435.18 1
3435.31 1
3435.44 1
3435.58 1
3435.71 0
3435.85 0
3435.98 0
3436.12 0
3436.25 1
3436.39 4
3436.52 7
3436.65 11
3436.79 15
3436.92 19
3437.06 22
3437.19 25
3437.33 27
3437.46 29
3437.60 31
3437.73 34
3437.87 36
3438.00 37
3438.13 38
3438.27 38
3438.40 36
3438.54 33
3438.67 29
3438.81 24
3438.94 18
3439.08 13
3439.21 7
3439.35 2
3439.48 0
3439.61 0
3439.75 0
3439.88 0
3440.02 0
3440.15 0
3440.29 0
3440.42 0
3440.56 2
3440.69 10
3440.83 19
3440.96 28
3441.10 37
3441.23 45
3441.36 52
3441.50 57
3441.63 60
3441.77 60
3441.90 58
3442.04 54
3442.17 47
3442.31 40
3442.44 33
3442.58 27
3442.71 22
3442.85 20
3442.98 19
3443.11 20
3443.25 22
3443.38 24
3443.52 26
3443.65 27
3443.79 28
3443.92 27
3444.06 26
3444.19 24
3444.33 21
3444.46 17
3444.60 12
3444.73 7
3444.87 1
3445.00 0
3445.14 0
3445.27 0
3445.40 0
3445.54 0
3445.67 0
3445.81 0
3445.94 3
3446.08 5
3446.21 7
3446.35 8
3446.48 7
3446.62 7
3446.75 7
3446.89 8
3447.02 10
3447.16 14
3447.29 19
3447.43 24
3447.56 29
3447.69 33
3447.83 36
3447.96 38
3448.10 39
3448.23 40
3448.37 40
3448.50 39
3448.64 38
3448.77 38
3448.91 38
3449.04 39
3449.18 40
3449.31 43
3449.45 47
3449.58 52
3449.72 57
3449.85 63
3449.99 69
3450.12 74
3450.26 77
3450.39 79
3450.52 78
3450.66 75
3450.79 72
3450.93 68
3451.06 66
3451.20 64
3451.33 63
3451.47 62
3451.60 60
3451.74 56
3451.87 50
3452.01 41
3452.14 31
3452.28 22
3452.41 15
3452.55 10
3452.68 8
3452.82 9
3452.95 12
3453.09 15
3453.22 19
3453.36 22
3453.49 24
3453.63 27
3453.76 31
3453.90 35
3454.03 40
3454.17 45
3454.30 49
3454.43 53
3454.57 56
3454.70 57
3454.84 59
3454.97 59
3455.11 59
3455.24 59
3455.38 58
3455.51 57
3455.65 57
3455.78 58
3455.92 61
3456.05 66
3456.19 71
3456.32 76
3456.46 80
3456.59 80
3456.73 77
3456.86 70
3457.00 62
3457.13 53
3457.27 43
3457.40 35
3457.54 27
3457.67 22
3457.81 18
3457.94 16
3458.08 16
3458.21 19
3458.35 24
3458.48 31
3458.62 38
3458.75 45
3458.89 51
3459.02 55
3459.16 58
3459.29 60
3459.43 61
3459.56 62
3459.70 64
3459.83 67
3459.97 70
3460.10 73
3460.24 76
3460.37 77
3460.51 77
3460.64 76
3460.78 73
3460.91 69
3461.05 66
3461.18 62
3461.32 59
3461.45 55
3461.59 52
3461.72 49
3461.86 45
3461.99 41
3462.13 37
3462.26 34
3462.40 33
3462.53 33
3462.67 36
3462.80 40
3462.94 46
3463.07 52
3463.21 58
3463.34 62
3463.48 65
3463.61 66
3463.75 65
3463.88 62
3464.02 58
3464.15 54
3464.29 51
3464.42 49
3464.56 48
3464.69 49
3464.83 51
3464.96 54
3465.10 58
3465.23 61
3465.37 63
3465.50 64
3465.64 64
3465.77 64
3465.91 63
3466.04 63
3466.18 63
3466.31 65
3466.45 67
3466.58 69
3466.72 71
3466.85 71
3466.99 68
3467.12 62
3467.26 53
3467.39 43
3467.53 32
3467.67 24
3467.80 19
3467.94 17
3468.07 19
3468.21 23
3468.34 26
3468.48 27
3468.61 27
3468.75 24
3468.88 21
3469.02 17
3469.15 14
3469.29 13
3469.42 13
3469.56 14
3469.69 15
3469.83 16
3469.96 15
3470.10 14
3470.23 11
3470.37 9
3470.50 6
3470.64 5
3470.77 4
3470.91 4
3471.04 3
3471.18 2
3471.31 0
3471.45 0
3471.59 0
3471.72 0
3471.86 0
3471.99 0
3472.13 0
3472.26 6
3472.40 14
3472.53 21
3472.67 26
3472.80 28
3472.94 28
3473.07 26
3473.21 24
3473.34 22
3473.48 22
3473.61 22
3473.75 24
3473.88 27
3474.02 30
3474.15 32
3474.29 34
3474.43 35
3474.56 34
3474.70 31
3474.83 28
3474.97 23
3475.10 19
3475.24 15
3475.37 11
3475.51 8
3475.64 5
3475.78 3
3475.91 0
3476.05 0
3476.18 0
3476.32 1
3476.45 5
3476.59 11
3476.72 18
3476.86 25
3477.00 32
3477.13 36
3477.27 39
3477.40 40
3477.54 41
3477.67 41
3477.81 43
3477.94 45
3478.08 49
3478.21 54
3478.35 58
3478.48 62
3478.62 63
3478.75 62
3478.89 60
3479.03 56
3479.16 52
3479.30 48
3479.43 45
3479.57 43
3479.70 41
3479.84 41
3479.97 40
3480.11 40
3480.24 39
3480.38 38
3480.51 36
3480.65 34
3480.79 31
3480.92 28
3481.06 25
3481.19 22
3481.33 19
3481.46 16
3481.60 14
3481.73 13
3481.87 13
3482.00 13
3482.14 15
3482.27 16
3482.41 18
3482.55 18
3482.68 19
3482.82 18
3482.95 18
3483.09 17
3483.22 17
3483.36 18
3483.49 20
3483.63 23
3483.76 27
3483.90 31
3484.04 34
3484.17 36
3484.31 37
3484.44 37
3484.58 37
3484.71 37
3484.85 38
3484.98 40
3485.12 42
3485.25 45
3485.39 48
3485.53 50
3485.66 51
3485.80 50
3485.93 50
3486.07 50
3486.20 52
3486.34 55
3486.47 61
3486.61 69
3486.74 79
3486.88 88
3487.02 95
3487.15 100
3487.29 100
3487.42 98
3487.56 92
3487.69 86
3487.83 79
3487.96 73
3488.10 69
3488.24 65
3488.37 63
3488.51 60
3488.64 57
3488.78 54
3488.91 52
3489.05 50
3489.18 50
3489.32 52
3489.46 56
3489.59 62
3489.73 69
3489.86 75
3490.00 81
3490.13 85
3490.27 87
3490.40 86
3490.54 85
3490.68 83
3490.81 80
3490.95 76
3491.08 73
3491.22 69
3491.35 65
3491.49 62
3491.62 60
3491.76 62
3491.90 66
3492.03 73
3492.17 82
3492.30 91
3492.44 99
3492.57 105
3492.71 108
3492.85 108
3492.98 105
3493.12 101
3493.25 96
3493.39 91
3493.52 86
3493.66 81
3493.79 76
3493.93 71
3494.07 66
3494.20 61
3494.34 55
3494.47 50
3494.61 45
3494.74 41
3494.88 38
3495.02 35
3495.15 32
3495.29 30
3495.42 27
3495.56 24
3495.69 21
3495.83 18
3495.97 15
3496.10 14
3496.24 13
3496.37 14
3496.51 16
3496.64 19
3496.78 22
3496.91 24
3497.05 26
3497.19 27
3497.32 26
3497.46 25
3497.59 22
3497.73 19
3497.86 15
3498.00 11
3498.14 8
3498.27 4
3498.41 1
3498.54 0
3498.68 0
3498.81 0
3498.95 0
3499.09 2
3499.22 3
3499.36 4
3499.49 6
3499.63 7
3499.77 9
3499.90 12
3500.04 17
3500.17 22
3500.31 28
3500.44 34
3500.58 38
3500.72 41
3500.85 43
3500.99 43
3501.12 43
3501.26 45
3501.39 47
3501.53 53
3501.67 60
3501.80 70
3501.94 81
3502.07 92
3502.21 102
3502.35 110
3502.48 116
3502.62 121
3502.75 125
3502.89 128
3503.02 130
3503.16 133
3503.30 134
3503.43 134
3503.57 131
3503.70 125
3503.84 116
3503.97 106
3504.11 96
3504.25 88
3504.38 81
3504.52 77
3504.65 75
3504.79 75
3504.93 75
3505.06 76
3505.20 77
3505.33 78
3505.47 80
3505.61 83
3505.74 86
3505.88 92
3506.01 99
3506.15 107
3506.28 115
3506.42 123
3506.56 131
3506.69 136
3506.83 139
3506.96 140
3507.10 139
3507.24 135
3507.37 131
3507.51 126
3507.64 122
3507.78 120
3507.92 118
3508.05 118
3508.19 119
3508.32 121
3508.46 121
3508.59 121
3508.73 118
3508.87 115
3509.00 109
3509.14 103
3509.27 96
3509.41 89
3509.55 82
3509.68 76
3509.82 72
3509.95 70
3510.09 70
3510.23 72
3510.36 75
3510.50 76
3510.63 77
3510.77 75
3510.91 70
3511.04 64
3511.18 57
3511.31 49
3511.45 43
3511.59 38
3511.72 34
3511.86 32
3511.99 31
3512.13 31
3512.27 31
3512.40 31
3512.54 30
3512.67 29
3512.81 28
3512.95 27
3513.08 28
3513.22 30
3513.35 35
3513.49 41
3513.63 48
3513.76 54
3513.90 58
3514.03 60
3514.17 58
3514.31 55
3514.44 50
3514.58 45
3514.71 40
3514.85 36
3514.99 32
3515.12 30
3515.26 28
3515.39 27
3515.53 26
3515.67 26
3515.80 26
3515.94 25
3516.07 23
3516.21 19
3516.35 13
3516.48 6
3516.62 0
3516.76 0
3516.89 0
3517.03 0
3517.16 0
3517.30 0
3517.44 0
3517.57 0
3517.71 2
3517.84 10
3517.98 19
3518.12 27
3518.25 35
3518.39 41
3518.52 46
3518.66 47
3518.80 45
3518.93 42
3519.07 37
3519.21 32
3519.34 29
3519.48 28
3519.61 31
3519.75 38
3519.89 47
3520.02 59
3520.16 71
3520.29 82
3520.43 92
3520.57 97
3520.70 99
3520.84 96
3520.98 90
3521.11 82
3521.25 73
3521.38 65
3521.52 59
3521.66 56
3521.79 55
3521.93 54
3522.06 54
3522.20 54
3522.34 53
3522.47 51
3522.61 50
3522.75 49
3522.88 49
3523.02 50
3523.15 52
3523.29 54
3523.43 57
3523.56 60
3523.70 62
3523.84 65
3523.97 68
3524.11 70
3524.24 73
3524.38 73
3524.52 72
3524.65 67
3524.79 60
3524.93 50
3525.06 39
3525.20 27
3525.33 15
3525.47 5
3525.61 0
3525.74 0
3525.88 0
3526.02 0
3526.15 0
3526.29 0
3526.42 1
3526.56 4
3526.70 7
3526.83 9
3526.97 10
3527.11 12
3527.24 14
3527.38 16
3527.51 18
3527.65 21
3527.79 24
3527.92 28
3528.06 31
3528.20 34
3528.33 35
3528.47 35
3528.60 33
3528.74 30
3528.88 26
3529.01 22
3529.15 19
3529.29 18
3529.42 19
3529.56 21
3529.70 25
3529.83 28
3529.97 30
3530.10 31
3530.24 30
3530.38 28
3530.51 25
3530.65 22
3530.79 20
3530.92 19
3531.06 18
3531.20 19
3531.33 21
3531.47 22
3531.60 24
3531.74 25
3531.88 25
3532.01 25
3532.15 25
3532.29 25
3532.42 24
3532.56 24
3532.70 24
3532.83 24
3532.97 24
3533.10 26
3533.24 28
3533.38 32
3533.51 37
3533.65 42
3533.79 48
3533.92 52
3534.06 56
3534.20 57
3534.33 57
3534.47 56
3534.60 55
3534.74 54
3534.88 54
3535.01 55
3535.15 56
3535.29 57
3535.42 57
3535.56 57
3535.70 55
3535.83 52
3535.97 49
3536.11 46
3536.24 44
3536.38 42
3536.52 40
3536.65 37
3536.79 33
3536.92 27
3537.06 19
3537.20 10
3537.33 0
3537.47 0
3537.61 0
3537.74 0
3537.88 0
3538.02 0
3538.15 0
3538.29 0
3538.43 0
3538.56 8
3538.70 18
3538.84 26
3538.97 34
3539.11 40
3539.25 44
3539.38 45
3539.52 44
3539.65 41
3539.79 36
3539.93 32
3540.06 28
3540.20 25
3540.34 23
3540.47 23
3540.61 23
3540.75 24
3540.88 25
3541.02 25
3541.16 25
3541.29 25
3541.43 26
3541.57 27
3541.70 29
3541.84 32
3541.98 35
3542.11 39
3542.25 43
3542.39 46
3542.52 49
3542.66 51
3542.80 52
3542.93 53
3543.07 54
3543.21 54
3543.34 56
3543.48 57
3543.62 60
3543.75 62
3543.89 64
3544.02 66
3544.16 67
3544.30 68
3544.43 68
3544.57 67
3544.71 65
3544.84 64
3544.98 64
3545.12 64
3545.25 65
3545.39 69
3545.53 73
3545.66 78
3545.80 84
3545.94 90
3546.07 95
3546.21 101
3546.35 106
3546.48 111
3546.62 115
3546.76 119
3546.89 122
3547.03 123
3547.17 122
3547.30 120
3547.44 117
3547.58 114
3547.71 111
3547.85 110
3547.99 110
3548.12 111
3548.26 114
3548.40 117
3548.53 122
3548.67 128
3548.81 134
3548.94 142
3549.08 149
3549.22 156
3549.35 162
3549.49 165
3549.63 165
3549.76 163
3549.90 160
3550.04 155
3550.18 150
3550.31 146
3550.45 142
3550.59 138
3550.72 135
3550.86 132
3551.00 130
3551.13 128
3551.27 128
3551.41 128
3551.54 129
3551.68 130
3551.82 131
3551.95 131
3552.09 131
3552.23 129
3552.36 126
3552.50 121
3552.64 114
3552.77 105
3552.91 94
3553.05 83
3553.18 73
3553.32 65
3553.46 60
3553.59 57
3553.73 56
3553.87 56
3554.00 58
3554.14 60
3554.28 63
3554.42 67
3554.55 71
3554.69 75
3554.83 79
3554.96 82
3555.10 84
3555.24 84
3555.37 81
3555.51 77
3555.65 72
3555.78 65
3555.92 59
3556.06 54
3556.19 50
3556.33 48
3556.47 47
3556.60 47
3556.74 49
3556.88 51
3557.01 52
3557.15 54
3557.29 56
3557.43 58
3557.56 60
3557.70 62
3557.84 65
3557.97 67
3558.11 68
3558.25 69
3558.38 69
3558.52 68
3558.66 66
3558.79 64
3558.93 59
3559.07 54
3559.21 48
3559.34 41
3559.48 35
3559.62 29
3559.75 26
3559.89 24
3560.03 25
3560.16 28
3560.30 33
3560.44 41
3560.57 50
3560.71 60
3560.85 70
3560.99 81
3561.12 91
3561.26 100
3561.40 107
3561.53 112
3561.67 114
3561.81 113
3561.94 109
3562.08 103
3562.22 96
3562.35 87
3562.49 79
3562.63 73
3562.77 68
3562.90 65
3563.04 63
3563.18 63
3563.31 63
3563.45 62
3563.59 60
3563.72 57
3563.86 53
3564.00 49
3564.14 46
3564.27 43
3564.41 40
3564.55 39
3564.68 37
3564.82 36
3564.96 35
3565.09 35
3565.23 34
3565.37 35
3565.51 36
3565.64 38
3565.78 40
3565.92 43
3566.05 45
3566.19 48
3566.33 50
3566.46 52
3566.60 54
3566.74 55
3566.88 57
3567.01 58
3567.15 60
3567.29 63
3567.42 67
3567.56 71
3567.70 74
3567.84 76
3567.97 76
3568.11 73
3568.25 69
3568.38 65
3568.52 62
3568.66 61
3568.79 62
3568.93 65
3569.07 68
3569.21 70
3569.34 68
3569.48 64
3569.62 58
3569.75 49
3569.89 41
3570.03 34
3570.17 28
3570.30 25
3570.44 24
3570.58 25
3570.71 27
3570.85 30
3570.99 33
3571.13 38
3571.26 42
3571.40 47
3571.54 52
3571.67 57
3571.81 61
3571.95 65
3572.09 67
3572.22 68
3572.36 68
3572.50 68
3572.63 66
3572.77 65
3572.91 63
3573.05 61
3573.18 58
3573.32 55
3573.46 51
3573.59 45
3573.73 39
3573.87 33
3574.01 29
3574.14 28
3574.28 30
3574.42 35
3574.55 42
3574.69 49
3574.83 55
3574.97 58
3575.10 59
3575.24 56
3575.38 52
3575.52 47
3575.65 43
3575.79 40
3575.93 39
3576.06 40
3576.20 41
3576.34 43
3576.48 45
3576.61 46
3576.75 48
3576.89 48
3577.02 49
3577.16 49
3577.30 49
3577.44 51
3577.57 53
3577.71 57
3577.85 61
3577.99 67
3578.12 74
3578.26 80
3578.40 86
3578.53 90
3578.67 93
3578.81 93
3578.95 92
3579.08 89
3579.22 84
3579.36 80
3579.50 75
3579.63 71
3579.77 69
3579.91 67
3580.04 65
3580.18 63
3580.32 60
3580.46 55
3580.59 49
3580.73 41
3580.87 33
3581.01 24
3581.14 17
3581.28 11
3581.42 6
3581.56 3
3581.69 1
3581.83 1
3581.97 0
3582.10 0
3582.24 0
3582.38 0
3582.52 0
3582.65 0
3582.79 0
3582.93 0
3583.07 2
3583.20 11
3583.34 21
3583.48 32
3583.62 41
3583.75 49
3583.89 53
3584.03 55
3584.17 55
3584.30 54
3584.44 53
3584.58 52
3584.71 52
3584.85 53
3584.99 52
3585.13 50
3585.26 46
3585.40 40
3585.54 33
3585.68 24
3585.81 15
3585.95 8
3586.09 2
3586.23 0
3586.36 0
3586.50 1
3586.64 4
3586.78 9
3586.91 14
3587.05 18
3587.19 21
3587.33 22
3587.46 22
3587.60 20
3587.74 17
3587.88 13
3588.01 9
3588.15 5
3588.29 1
3588.43 0
3588.56 0
3588.70 0
3588.84 0
3588.98 0
3589.11 0
3589.25 5
3589.39 14
3589.53 24
3589.66 35
3589.80 45
3589.94 54
3590.08 62
3590.21 68
3590.35 73
3590.49 76
3590.63 77
3590.76 76
3590.90 74
3591.04 70
3591.18 65
3591.31 60
3591.45 55
3591.59 51
3591.73 48
3591.86 46
3592.00 44
3592.14 44
3592.28 44
3592.41 46
3592.55 50
3592.69 56
3592.83 63
3592.96 71
3593.10 79
3593.24 86
3593.38 91
3593.51 94
3593.65 95
3593.79 93
3593.93 89
3594.06 84
3594.20 78
3594.34 71
3594.48 64
3594.61 59
3594.75 54
3594.89 52
3595.03 52
3595.16 54
3595.30 57
3595.44 61
3595.58 64
3595.71 65
3595.85 65
3595.99 64
3596.13 61
3596.27 57
3596.40 53
3596.54 48
3596.68 43
3596.82 37
3596.95 31
3597.09 26
3597.23 21
3597.37 19
3597.50 18
3597.64 20
3597.78 23
3597.92 27
3598.05 30
3598.19 32
3598.33 33
3598.47 32
3598.61 30
3598.74 29
3598.88 28
3599.02 30
3599.16 33
3599.29 37
3599.43 42
3599.57 47
3599.71 50
3599.84 52
3599.98 52
3600.12 50
3600.26 47
3600.39 43
3600.53 39
3600.67 36
3600.81 35
3600.95 37
3601.08 41
3601.22 46
3601.36 53
3601.50 60
3601.63 66
3601.77 70
3601.91 71
3602.05 70
3602.19 66
3602.32 59
3602.46 52
3602.60 43
3602.74 36
3602.87 30
3603.01 26
3603.15 24
3603.29 25
3603.42 28
3603.56 33
3603.70 39
3603.84 45
3603.98 50
3604.11 54
3604.25 57
3604.39 58
3604.53 59
3604.66 58
3604.80 57
3604.94 57
3605.08 57
3605.22 59
3605.35 62
3605.49 68
3605.63 76
3605.77 86
3605.90 96
3606.04 105
3606.18 111
3606.32 115
3606.46 114
3606.59 111
3606.73 105
3606.87 97
3607.01 89
3607.15 82
3607.28 75
3607.42 68
3607.56 63
3607.70 57
3607.83 52
3607.97 47
3608.11 42
3608.25 38
3608.39 33
3608.52 30
3608.66 27
3608.80 25
3608.94 24
3609.07 26
3609.21 30
3609.35 37
3609.49 45
3609.63 53
3609.76 61
3609.90 68
3610.04 73
3610.18 75
3610.32 77
3610.45 78
3610.59 78
3610.73 79
3610.87 81
3611.01 82
3611.14 84
3611.28 86
3611.42 87
3611.56 87
3611.69 87
3611.83 86
3611.97 86
3612.11 86
3612.25 85
3612.38 86
3612.52 86
3612.66 87
3612.80 88
3612.94 89
3613.07 89
3613.21 89
3613.35 89
3613.49 89
3613.63 89
3613.76 90
3613.90 92
3614.04 93
3614.18 94
3614.32 94
3614.45 92
3614.59 87
3614.73 81
3614.87 74
3615.01 67
3615.14 62
3615.28 57
3615.42 54
3615.56 53
3615.70 51
3615.83 50
3615.97 49
3616.11 49
3616.25 49
3616.39 51
3616.52 54
3616.66 59
3616.80 64
3616.94 70
3617.08 74
3617.21 76
3617.35 75
3617.49 73
3617.63 70
3617.77 66
3617.90 64
3618.04 62
3618.18 61
3618.32 60
3618.46 59
3618.59 58
3618.73 58
3618.87 58
3619.01 60
3619.15 63
3619.28 67
3619.42 71
3619.56 74
3619.70 75
3619.84 74
3619.97 71
3620.11 66
3620.25 61
3620.39 56
3620.53 49
3620.66 42
3620.80 35
3620.94 28
3621.08 20
3621.22 13
3621.36 7
3621.49 2
3621.63 0
3621.77 0
3621.91 0
3622.05 0
3622.18 0
3622.32 0
3622.46 0
3622.60 0
3622.74 0
3622.87 2
3623.01 8
3623.15 16
3623.29 24
3623.43 33
3623.56 43
3623.70 51
3623.84 59
3623.98 65
3624.12 70
3624.26 72
3624.39 73
3624.53 73
3624.67 72
3624.81 71
3624.95 69
3625.08 66
3625.22 62
3625.36 57
3625.50 49
3625.64 41
3625.78 32
3625.91 23
3626.05 17
3626.19 13
3626.33 11
3626.47 12
3626.60 14
3626.74 18
3626.88 22
3627.02 25
3627.16 28
3627.30 30
3627.43 32
3627.57 32
3627.71 31
3627.85 29
3627.99 27
3628.12 25
3628.26 23
3628.40 21
3628.54 20
3628.68 19
3628.82 19
3628.95 20
3629.09 23
3629.23 28
3629.37 34
3629.51 40
3629.65 47
3629.78 52
3629.92 55
3630.06 55
3630.20 53
3630.34 49
3630.48 44
3630.61 40
3630.75 37
3630.89 35
3631.03 36
3631.17 37
3631.30 38
3631.44 39
3631.58 40
3631.72 40
3631.86 41
3632.00 42
3632.13 44
3632.27 46
3632.41 50
3632.55 53
3632.69 57
3632.83 60
3632.96 63
3633.10 66
3633.24 70
3633.38 73
3633.52 76
3633.66 79
3633.79 81
3633.93 82
3634.07 83
3634.21 82
3634.35 81
3634.49 80
3634.62 78
3634.76 75
3634.90 71
3635.04 66
3635.18 61
3635.32 55
3635.45 49
3635.59 45
3635.73 42
3635.87 40
3636.01 40
3636.15 40
3636.28 40
3636.42 39
3636.56 38
3636.70 35
3636.84 32
3636.98 29
3637.12 27
3637.25 26
3637.39 27
3637.53 29
3637.67 32
3637.81 35
3637.95 38
3638.08 39
3638.22 38
3638.36 36
3638.50 32
3638.64 27
3638.78 21
3638.91 15
3639.05 9
3639.19 3
3639.33 0
3639.47 0
3639.61 0
3639.75 0
3639.88 0
3640.02 2
3640.16 8
3640.30 15
3640.44 22
3640.58 28
3640.71 33
3640.85 38
3640.99 41
3641.13 44
3641.27 45
3641.41 45
3641.55 43
3641.68 40
3641.82 34
3641.96 27
3642.10 20
3642.24 11
3642.38 3
3642.51 0
3642.65 0
3642.79 0
3642.93 0
3643.07 0
3643.21 0
3643.35 2
3643.48 9
3643.62 15
3643.76 20
3643.90 25
3644.04 29
3644.18 34
3644.32 40
3644.45 46
3644.59 53
3644.73 59
3644.87 64
3645.01 68
3645.15 70
3645.29 70
3645.42 69
3645.56 67
3645.70 65
3645.84 62
3645.98 59
3646.12 55
3646.25 51
3646.39 47
3646.53 43
3646.67 39
3646.81 36
3646.95 34
3647.09 33
3647.23 33
3647.36 33
3647.50 33
3647.64 32
3647.78 31
3647.92 29
3648.06 26
3648.20 24
3648.33 22
3648.47 21
3648.61 21
3648.75 21
3648.89 21
3649.03 21
3649.17 19
3649.30 16
3649.44 13
3649.58 10
3649.72 7
3649.86 6
3650.00 6
3650.14 8
3650.27 10
3650.41 13
3650.55 15
3650.69 17
3650.83 18
3650.97 19
3651.11 20
3651.25 24
3651.38 28
3651.52 34
3651.66 41
3651.80 47
3651.94 51
3652.08 53
3652.22 54
3652.35 53
3652.49 51
3652.63 50
3652.77 49
3652.91 48
3653.05 48
3653.19 47
3653.33 46
3653.46 44
3653.60 41
3653.74 38
3653.88 34
3654.02 30
3654.16 27
3654.30 26
3654.44 26
3654.57 28
3654.71 31
3654.85 35
3654.99 39
3655.13 44
3655.27 48
3655.41 51
3655.55 54
3655.68 57
3655.82 58
3655.96 59
3656.10 59
3656.24 58
3656.38 56
3656.52 53
3656.66 50
3656.79 47
3656.93 45
3657.07 42
3657.21 38
3657.35 35
3657.49 31
3657.63 26
3657.77 22
3657.90 18
3658.04 15
3658.18 13
3658.32 11
3658.46 11
3658.60 10
3658.74 10
3658.88 10
3659.01 9
3659.15 8
3659.29 6
3659.43 3
3659.57 0
3659.71 0
3659.85 0
3659.99 0
3660.13 0
3660.26 0
3660.40 0
3660.54 0
3660.68 0
3660.82 3
3660.96 6
3661.10 11
3661.24 18
3661.37 26
3661.51 35
3661.65 44
3661.79 53
3661.93 59
3662.07 64
3662.21 65
3662.35 64
3662.49 61
3662.62 57
3662.76 53
3662.90 48
3663.04 44
3663.18 40
3663.32 38
3663.46 36
3663.60 36
3663.74 37
3663.87 38
3664.01 41
3664.15 45
3664.29 49
3664.43 52
3664.57 56
3664.71 59
3664.85 61
3664.99 63
3665.12 65
3665.26 66
3665.40 66
3665.54 66
3665.68 66
3665.82 65
3665.96 63
3666.10 59
3666.24 54
3666.38 48
3666.51 42
3666.65 36
3666.79 30
3666.93 26
3667.07 23
3667.21 22
3667.35 22
3667.49 22
3667.63 20
3667.77 19
3667.90 16
3668.04 14
3668.18 12
3668.32 11
3668.46 12
3668.60 14
3668.74 17
3668.88 21
3669.02 25
3669.15 28
3669.29 33
3669.43 39
3669.57 45
3669.71 52
3669.85 59
3669.99 64
3670.13 66
3670.27 65
3670.41 62
3670.55 56
3670.68 49
3670.82 42
3670.96 36
3671.10 33
3671.24 31
3671.38 31
3671.52 32
3671.66 34
3671.80 37
3671.94 39
3672.07 41
3672.21 41
3672.35 39
3672.49 36
3672.63 30
3672.77 24
3672.91 18
3673.05 13
3673.19 9
3673.33 7
3673.47 7
3673.60 8
3673.74 9
3673.88 12
3674.02 15
3674.16 19
3674.30 23
3674.44 29
3674.58 35
3674.72 41
3674.86 47
3675.00 51
3675.13 53
3675.27 54
3675.41 52
3675.55 49
3675.69 45
3675.83 42
3675.97 39
3676.11 38
3676.25 38
3676.39 39
3676.53 41
3676.67 42
3676.80 41
3676.94 38
3677.08 33
3677.22 25
3677.36 17
3677.50 8
3677.64 2
3677.78 0
3677.92 0
3678.06 0
3678.20 6
3678.33 14
3678.47 22
3678.61 30
3678.75 35
3678.89 38
3679.03 38
3679.17 34
3679.31 30
3679.45 24
3679.59 20
3679.73 17
3679.87 16
3680.01 17
3680.14 20
3680.28 23
3680.42 25
3680.56 26
3680.70 26
3680.84 25
3680.98 23
3681.12 21
3681.26 21
3681.40 21
3681.54 22
3681.68 25
3681.82 28
3681.95 31
3682.09 34
3682.23 37
3682.37 39
3682.51 41
3682.65 42
3682.79 45
3682.93 49
3683.07 55
3683.21 62
3683.35 71
3683.49 81
3683.63 89
3683.76 95
3683.90 99
3684.04 101
3684.18 101
3684.32 100
3684.46 98
3684.60 96
3684.74 93
3684.88 89
3685.02 84
3685.16 77
3685.30 68
3685.44 59
3685.58 49
3685.72 40
3685.85 33
3685.99 26
3686.13 22
3686.27 18
3686.41 16
3686.55 14
3686.69 13
3686.83 13
3686.97 14
3687.11 15
3687.25 17
3687.39 20
3687.53 22
3687.67 24
3687.81 26
3687.94 28
3688.08 30
3688.22 32
3688.36 35
3688.50 37
3688.64 39
3688.78 40
3688.92 40
3689.06 38
3689.20 34
3689.34 28
3689.48 22
3689.62 15
3689.76 8
3689.90 2
3690.04 0
3690.17 0
3690.31 0
3690.45 0
3690.59 0
3690.73 0
3690.87 0
3691.01 0
3691.15 0
3691.29 6
3691.43 13
3691.57 21
3691.71 28
3691.85 33
3691.99 37
3692.13 39
3692.27 39
3692.41 38
3692.54 36
3692.68 36
3692.82 36
3692.96 39
3693.10 43
3693.24 49
3693.38 55
3693.52 60
3693.66 66
3693.80 69
3693.94 72
3694.08 74
3694.22 75
3694.36 75
3694.50 75
3694.64 75
3694.78 74
3694.92 72
3695.06 71
3695.19 69
3695.33 66
3695.47 64
3695.61 62
3695.75 60
3695.89 59
3696.03 58
3696.17 58
3696.31 58
3696.45 59
3696.59 59
3696.73 59
3696.87 60
3697.01 61
3697.15 63
3697.29 67
3697.43 72
3697.57 78
3697.71 85
3697.85 93
3697.99 100
3698.12 106
3698.26 110
3698.40 111
3698.54 110
3698.68 106
3698.82 101
3698.96 95
3699.10 90
3699.24 85
3699.38 82
3699.52 79
3699.66 77
3699.80 75
3699.94 73
3700.08 71
3700.22 68
3700.36 66
3700.50 63
3700.64 60
3700.78 58
3700.92 55
3701.06 52
3701.20 49
3701.34 47
3701.47 45
3701.61 44
3701.75 44
3701.89 44
3702.03 45
3702.17 44
3702.31 42
3702.45 39
3702.59 35
3702.73 30
3702.87 24
3703.01 18
3703.15 14
3703.29 11
3703.43 10
3703.57 11
3703.71 13
3703.85 17
3703.99 22
3704.13 28
3704.27 34
3704.41 40
3704.55 44
3704.69 46
3704.83 45
3704.97 41
3705.11 34
3705.25 26
3705.39 17
3705.52 11
3705.66 8
3705.80 9
3705.94 13
3706.08 19
3706.22 27
3706.36 33
3706.50 38
3706.64 42
3706.78 44
3706.92 46
3707.06 50
3707.20 55
3707.34 63
3707.48 71
3707.62 80
3707.76 86
3707.90 88
3708.04 87
3708.18 82
3708.32 74
3708.46 65
3708.60 57
3708.74 51
3708.88 47
3709.02 46
3709.16 46
3709.30 47
3709.44 47
3709.58 47
3709.72 46
3709.86 45
3710.00 44
3710.14 44
3710.28 44
3710.42 46
3710.56 49
3710.70 54
3710.84 59
3710.97 64
3711.11 68
3711.25 70
3711.39 70
3711.53 67
3711.67 62
3711.81 56
3711.95 49
3712.09 43
3712.23 37
3712.37 32
3712.51 29
3712.65 27
3712.79 27
3712.93 28
3713.07 31
3713.21 35
3713.35 40
3713.49 46
3713.63 52
3713.77 57
3713.91 61
3714.05 65
3714.19 68
3714.33 71
3714.47 74
3714.61 77
3714.75 80
3714.89 82
3715.03 84
3715.17 84
3715.31 82
3715.45 79
3715.59 76
3715.73 72
3715.87 68
3716.01 66
3716.15 64
3716.29 63
3716.43 63
3716.57 64
3716.71 64
3716.85 65
3716.99 66
3717.13 68
3717.27 70
3717.41 71
3717.55 73
3717.69 73
3717.83 71
3717.97 69
3718.11 66
3718.25 63
3718.39 60
3718.53 57
3718.67 55
3718.81 53
3718.95 51
3719.09 49
3719.23 47
3719.37 45
3719.51 44
3719.65 44
3719.79 43
3719.93 41
3720.07 38
3720.21 33
3720.35 25
3720.49 17
3720.63 9
3720.77 2
3720.91 0
3721.05 0
3721.19 5
3721.33 13
3721.47 24
3721.61 36
3721.75 47
3721.89 56
3722.03 63
3722.17 69
3722.31 74
3722.45 80
3722.59 88
3722.73 97
3722.87 108
3723.01 117
3723.15 125
3723.29 130
3723.43 132
3723.57 129
3723.71 124
3723.85 117
3723.99 110
3724.13 104
3724.27 100
3724.41 98
3724.55 98
3724.69 99
3724.83 101
3724.97 105
3725.11 110
3725.25 116
3725.39 124
3725.53 134
3725.67 145
3725.81 156
3725.95 167
3726.09 175
3726.23 179
3726.37 180
3726.51 177
3726.65 171
3726.79 164
3726.93 157
3727.07 151
3727.21 146
3727.35 142
3727.49 138
3727.63 133
3727.77 126
3727.91 117
3728.05 107
3728.19 97
3728.33 88
3728.47 81
3728.61 76
3728.75 73
3728.89 71
3729.03 70
3729.17 67
3729.31 63
3729.45 58
3729.59 52
3729.73 45
3729.87 39
3730.01 32
3730.15 26
3730.29 20
3730.43 14
3730.57 9
3730.71 5
3730.85 3
3730.99 5
3731.13 10
3731.27 18
3731.41 27
3731.55 36
3731.69 43
3731.83 48
3731.97 50
3732.11 49
3732.25 47
3732.39 44
3732.53 42
3732.67 41
3732.82 41
3732.96 41
3733.10 42
3733.24 42
3733.38 42
3733.52 40
3733.66 38
3733.80 35
3733.94 32
3734.08 29
3734.22 26
3734.36 25
3734.50 25
3734.64 26
3734.78 29
3734.92 33
3735.06 37
3735.20 41
3735.34 44
3735.48 45
3735.62 43
3735.76 38
3735.90 32
3736.04 24
3736.18 16
3736.32 10
3736.46 6
3736.60 5
3736.74 7
3736.88 10
3737.02 14
3737.16 17
3737.30 20
3737.44 20
3737.58 19
3737.72 15
3737.86 10
3738.00 4
3738.14 0
3738.29 0
3738.43 0
3738.57 0
3738.71 0
3738.85 0
3738.99 0
3739.13 0
3739.27 3
3739.41 5
3739.55 7
3739.69 9
3739.83 10
3739.97 12
3740.11 15
3740.25 17
3740.39 19
3740.53 21
3740.67 21
3740.81 20
3740.95 18
3741.09 16
3741.23 15
3741.37 14
3741.51 15
3741.65 18
3741.79 23
3741.93 29
3742.07 36
3742.21 43
3742.36 50
3742.50 56
3742.64 61
3742.78 64
3742.92 67
3743.06 69
3743.20 72
3743.34 75
3743.48 79
3743.62 82
3743.76 85
3743.90 87
3744.04 87
3744.18 87
3744.32 85
3744.46 82
3744.60 79
3744.74 76
3744.88 73
3745.02 72
3745.16 72
3745.30 74
3745.44 77
3745.58 80
3745.73 83
3745.87 85
3746.01 85
3746.15 82
3746.29 79
3746.43 73
3746.57 68
3746.71 62
3746.85 57
3746.99 54
3747.13 52
3747.27 52
3747.41 54
3747.55 59
3747.69 64
3747.83 71
3747.97 79
3748.11 86
3748.25 92
3748.39 96
3748.53 98
3748.68 99
3748.82 97
3748.96 94
3749.10 91
3749.24 89
3749.38 87
3749.52 86
3749.66 85
3749.80 85
3749.94 85
3750.08 83
3750.22 81
3750.36 78
3750.50 74
3750.64 70
3750.78 67
3750.92 65
3751.06 63
3751.20 62
3751.35 61
3751.49 59
3751.63 58
3751.77 58
3751.91 58
3752.05 60
3752.19 65
3752.33 73
3752.47 83
3752.61 96
3752.75 107
3752.89 117
3753.03 124
3753.17 126
3753.31 123
3753.45 117
3753.59 108
3753.74 98
3753.88 89
3754.02 81
3754.16 75
3754.30 70
3754.44 67
3754.58 63
3754.72 59
3754.86 54
3755.00 48
3755.14 41
3755.28 35
3755.42 29
3755.56 25
3755.70 22
3755.84 20
3755.99 19
3756.13 19
3756.27 19
3756.41 20
3756.55 21
3756.69 22
3756.83 23
3756.97 24
3757.11 25
3757.25 25
3757.39 23
3757.53 21
3757.67 19
3757.81 18
3757.95 19
3758.10 22
3758.24 29
3758.38 38
3758.52 50
3758.66 63
3758.80 75
3758.94 85
3759.08 92
3759.22 96
3759.36 96
3759.50 93
3759.64 89
3759.78 85
3759.92 81
3760.06 78
3760.21 75
3760.35 72
3760.49 70
3760.63 67
3760.77 63
3760.91 59
3761.05 56
3761.19 54
3761.33 53
3761.47 53
3761.61 55
3761.75 57
3761.89 60
3762.04 63
3762.18 66
3762.32 67
3762.46 68
3762.60 69
3762.74 70
3762.88 70
3763.02 71
3763.16 72
3763.30 73
3763.44 74
3763.58 74
3763.72 73
3763.87 71
3764.01 68
3764.15 65
3764.29 61
3764.43 57
3764.57 51
3764.71 46
3764.85 40
3764.99 34
3765.13 28
3765.27 23
3765.41 19
3765.55 16
3765.70 14
3765.84 14
3765.98 14
3766.12 16
3766.26 18
3766.40 21
3766.54 25
3766.68 31
3766.82 37
3766.96 44
3767.10 51
3767.24 59
3767.39 66
3767.53 72
3767.67 77
3767.81 80
3767.95 80
3768.09 78
3768.23 74
3768.37 68
3768.51 60
3768.65 52
3768.79 44
3768.94 38
3769.08 34
3769.22 32
3769.36 34
3769.50 37
3769.64 43
3769.78 49
3769.92 55
3770.06 61
3770.20 65
3770.34 67
3770.49 68
3770.63 68
3770.77 68
3770.91 67
3771.05 65
3771.19 64
3771.33 62
3771.47 59
3771.61 57
3771.75 54
3771.89 50
3772.04 47
3772.18 45
3772.32 43
3772.46 43
3772.60 43
3772.74 45
3772.88 48
3773.02 51
3773.16 54
3773.30 55
3773.44 55
3773.59 53
3773.73 49
3773.87 45
3774.01 41
3774.15 38
3774.29 36
3774.43 37
3774.57 40
3774.71 44
3774.85 50
3775.00 56
3775.14 61
3775.28 67
3775.42 72
3775.56 75
3775.70 77
3775.84 79
3775.98 78
3776.12 77
3776.26 76
3776.41 73
3776.55 70
3776.69 67
3776.83 63
3776.97 60
3777.11 57
3777.25 53
3777.39 50
3777.53 47
3777.68 45
3777.82 42
3777.96 40
3778.10 38
3778.24 35
3778.38 32
3778.52 29
3778.66 25
3778.80 22
3778.94 19
3779.09 18
3779.23 18
3779.37 21
3779.51 25
3779.65 29
3779.79 33
3779.93 36
3780.07 37
3780.21 38
3780.36 38
3780.50 37
3780.64 37
3780.78 38
3780.92 38
3781.06 38
3781.20 39
3781.34 41
3781.48 44
3781.63 50
3781.77 59
3781.91 69
3782.05 81
3782.19 91
3782.33 99
3782.47 104
3782.61 104
3782.75 100
3782.90 94
3783.04 87
3783.18 80
3783.32 73
3783.46 66
3783.60 59
3783.74 51
3783.88 42
3784.02 32
3784.17 23
3784.31 13
3784.45 6
3784.59 2
3784.73 1
3784.87 3
3785.01 7
3785.15 14
3785.30 22
3785.44 31
3785.58 40
3785.72 48
3785.86 56
3786.00 62
3786.14 67
3786.28 70
3786.43 70
3786.57 68
3786.71 63
3786.85 57
3786.99 50
3787.13 42
3787.27 36
3787.41 31
3787.55 28
3787.70 26
3787.84 26
3787.98 26
3788.12 27
3788.26 28
3788.40 29
3788.54 30
3788.68 31
3788.83 32
3788.97 31
3789.11 29
3789.25 25
3789.39 19
3789.53 13
3789.67 7
3789.82 2
3789.96 0
3790.10 0
3790.24 0
3790.38 1
3790.52 3
3790.66 5
3790.80 5
3790.95 4
3791.09 2
3791.23 0
3791.37 0
3791.51 0
3791.65 0
3791.79 0
3791.93 4
3792.08 13
3792.22 23
3792.36 33
3792.50 43
3792.64 51
3792.78 57
3792.92 61
3793.07 63
3793.21 63
3793.35 64
3793.49 67
3793.63 70
3793.77 75
3793.91 81
3794.05 87
3794.20 93
3794.34 98
3794.48 102
3794.62 104
3794.76 105
3794.90 105
3795.04 104
3795.19 102
3795.33 99
3795.47 97
3795.61 94
3795.75 92
3795.89 92
3796.03 92
3796.18 94
3796.32 95
3796.46 97
3796.60 99
3796.74 101
3796.88 102
3797.02 103
3797.16 103
3797.31 103
3797.45 102
3797.59 101
3797.73 100
3797.87 99
3798.01 99
3798.15 100
3798.30 102
3798.44 104
3798.58 105
3798.72 105
3798.86 104
3799.00 102
3799.14 98
3799.29 92
3799.43 86
3799.57 79
3799.71 72
3799.85 66
3799.99 61
3800.14 57
3800.28 55
3800.42 55
3800.56 55
3800.70 57
3800.84 59
3800.98 60
3801.13 61
3801.27 62
3801.41 61
3801.55 60
3801.69 59
3801.83 56
3801.97 53
3802.12 49
3802.26 45
3802.40 40
3802.54 36
3802.68 32
3802.82 30
3802.96 29
3803.11 30
3803.25 33
3803.39 37
3803.53 42
3803.67 47
3803.81 52
3803.96 56
3804.10 57
3804.24 56
3804.38 52
3804.52 47
3804.66 40
3804.80 33
3804.95 26
3805.09 20
3805.23 14
3805.37 10
3805.51 6
3805.65 2
3805.80 0
3805.94 0
3806.08 0
3806.22 1
3806.36 4
3806.50 7
3806.65 11
3806.79 15
3806.93 20
3807.07 24
3807.21 28
3807.35 33
3807.49 39
3807.64 46
3807.78 53
3807.92 59
3808.06 65
3808.20 69
3808.34 72
3808.49 72
3808.63 71
3808.77 69
3808.91 67
3809.05 65
3809.19 65
3809.34 66
3809.48 68
3809.62 69
3809.76 70
3809.90 69
3810.04 65
3810.19 60
3810.33 54
3810.47 47
3810.61 39
3810.75 33
3810.89 28
3811.04 24
3811.18 21
3811.32 21
3811.46 22
3811.60 26
3811.74 31
3811.89 37
3812.03 45
3812.17 53
3812.31 61
3812.45 68
3812.59 73
3812.74 77
3812.88 78
3813.02 78
3813.16 77
3813.30 74
3813.44 71
3813.59 67
3813.73 63
3813.87 58
3814.01 52
3814.15 46
3814.29 39
3814.44 33
3814.58 27
3814.72 21
3814.86 16
3815.00 11
3815.15 5
3815.29 0
3815.43 0
3815.57 0
3815.71 0
3815.85 0
3816.00 0
3816.14 0
3816.28 0
3816.42 6
3816.56 19
3816.70 32
3816.85 45
3816.99 57
3817.13 65
3817.27 71
3817.41 74
3817.56 74
3817.70 71
3817.84 67
3817.98 61
3818.12 54
3818.26 46
3818.41 38
3818.55 29
3818.69 19
3818.83 10
3818.97 2
3819.12 0
3819.26 0
3819.40 0
3819.54 0
3819.68 0
3819.82 5
3819.97 15
3820.11 24
3820.25 33
3820.39 40
3820.53 44
3820.68 46
3820.82 45
3820.96 43
3821.10 39
3821.24 36
3821.38 33
3821.53 31
3821.67 30
3821.81 29
3821.95 29
3822.09 29
3822.24 29
3822.38 29
3822.52 28
3822.66 25
3822.80 22
3822.95 18
3823.09 13
3823.23 8
3823.37 3
3823.51 0
3823.65 0
3823.80 0
3823.94 0
3824.08 0
3824.22 2
3824.36 4
3824.51 5
3824.65 7
3824.79 9
3824.93 12
3825.07 16
3825.22 21
3825.36 26
3825.50 30
3825.64 34
3825.78 37
3825.93 38
3826.07 40
3826.21 41
3826.35 42
3826.49 45
3826.64 48
3826.78 51
3826.92 54
3827.06 56
3827.20 56
3827.35 55
3827.49 53
3827.63 49
3827.77 44
3827.91 39
3828.06 34
3828.20 29
3828.34 25
3828.48 22
3828.62 18
3828.77 15
3828.91 12
3829.05 9
3829.19 6
3829.33 2
3829.48 0
3829.62 0
3829.76 0
3829.90 0
3830.04 0
3830.19 0
3830.33 0
3830.47 0
3830.61 3
3830.75 10
3830.90 17
3831.04 24
3831.18 30
3831.32 36
3831.46 41
3831.61 45
3831.75 48
3831.89 50
3832.03 50
3832.17 50
3832.32 49
3832.46 47
3832.60 46
3832.74 45
3832.88 44
3833.03 43
3833.17 44
3833.31 45
3833.45 47
3833.59 49
3833.74 50
3833.88 50
3834.02 49
3834.16 46
3834.31 42
3834.45 36
3834.59 30
3834.73 25
3834.87 20
3835.02 16
3835.16 13
3835.30 11
3835.44 9
3835.58 7
3835.73 6
3835.87 5
3836.01 5
3836.15 5
3836.29 6
3836.44 8
3836.58 12
3836.72 16
3836.86 21
3837.01 26
3837.15 32
3837.29 38
3837.43 43
3837.57 48
3837.72 52
3837.86 54
3838.00 55
3838.14 53
3838.28 50
3838.43 46
3838.57 39
3838.71 32
3838.85 24
3839.00 16
3839.14 9
3839.28 4
3839.42 0
3839.56 0
3839.71 0
3839.85 0
3839.99 0
3840.13 0
3840.28 0
3840.42 0
3840.56 0
3840.70 0
3840.84 3
3840.99 9
3841.13 16
3841.27 22
3841.41 27
3841.56 31
3841.70 32
3841.84 33
3841.98 34
3842.12 34
3842.27 36
3842.41 39
3842.55 43
3842.69 47
3842.84 52
3842.98 57
3843.12 61
3843.26 65
3843.40 69
3843.55 73
3843.69 78
3843.83 82
3843.97 85
3844.12 88
3844.26 89
3844.40 89
3844.54 88
3844.69 86
3844.83 85
3844.97 83
3845.11 83
3845.25 83
3845.40 84
3845.54 84
3845.68 84
3845.82 84
3845.97 83
3846.11 83
3846.25 82
3846.39 81
3846.54 80
3846.68 79
3846.82 77
3846.96 74
3847.10 72
3847.25 69
3847.39 67
3847.53 65
3847.67 65
3847.82 65
3847.96 66
3848.10 67
3848.24 70
3848.39 74
3848.53 80
3848.67 88
3848.81 98
3848.96 108
3849.10 118
3849.24 125
3849.38 130
3849.52 132
3849.67 130
3849.81 124
3849.95 116
3850.09 106
3850.24 95
3850.38 84
3850.52 73
3850.66 64
3850.81 56
3850.95 50
3851.09 46
3851.23 42
3851.38 39
3851.52 34
3851.66 28
3851.80 22
3851.95 15
3852.09 9
3852.23 5
3852.37 4
3852.52 5
3852.66 10
3852.80 16
3852.94 22
3853.09 28
3853.23 32
3853.37 35
3853.51 35
3853.66 35
3853.80 35
3853.94 35
3854.08 35
3854.23 37
3854.37 40
3854.51 43
3854.65 47
3854.79 50
3854.94 53
3855.08 54
3855.22 53
3855.36 50
3855.51 46
3855.65 40
3855.79 34
3855.93 28
3856.08 23
3856.22 20
3856.36 20
3856.50 21
3856.65 24
3856.79 30
3856.93 36
3857.08 42
3857.22 48
3857.36 53
3857.50 56
3857.65 57
3857.79 55
3857.93 52
3858.07 49
3858.22 45
3858.36 42
3858.50 40
3858.64 39
3858.79 39
3858.93 39
3859.07 41
3859.21 42
3859.36 43
3859.50 45
3859.64 46
3859.78 47
3859.93 48
3860.07 48
3860.21 47
3860.35 45
3860.50 42
3860.64 39
3860.78 37
3860.92 36
3861.07 37
3861.21 40
3861.35 46
3861.49 52
3861.64 59
3861.78 65
3861.92 69
3862.06 70
3862.21 68
3862.35 62
3862.49 55
3862.64 47
3862.78 39
3862.92 33
3863.06 29
3863.21 28
3863.35 29
3863.49 31
3863.63 33
3863.78 36
3863.92 37
3864.06 39
3864.20 41
3864.35 43
3864.49 46
3864.63 49
3864.78 51
3864.92 51
3865.06 49
3865.20 46
3865.35 41
3865.49 37
3865.63 34
3865.77 34
3865.92 36
3866.06 42
3866.20 48
3866.34 55
3866.49 62
3866.63 69
3866.77 75
3866.92 80
3867.06 85
3867.20 90
3867.34 95
3867.49 100
3867.63 103
3867.77 106
3867.91 107
3868.06 107
3868.20 106
3868.34 105
3868.49 103
3868.63 102
3868.77 102
3868.91 103
3869.06 106
3869.20 111
3869.34 116
3869.48 123
3869.63 128
3869.77 132
3869.91 134
3870.06 132
3870.20 128
3870.34 120
3870.48 110
3870.63 100
3870.77 89
3870.91 79
3871.05 70
3871.20 64
3871.34 60
3871.48 57
3871.63 56
3871.77 54
3871.91 52
3872.05 49
3872.20 45
3872.34 41
3872.48 36
3872.63 31
3872.77 26
3872.91 24
3873.05 24
3873.20 27
3873.34 32
3873.48 41
3873.63 51
3873.77 61
3873.91 71
3874.05 79
3874.20 85
3874.34 88
3874.48 89
3874.63 89
3874.77 87
3874.91 86
3875.05 83
3875.20 80
3875.34 77
3875.48 72
3875.63 68
3875.77 64
3875.91 61
3876.05 60
3876.20 60
3876.34 61
3876.48 62
3876.63 63
3876.77 64
3876.91 64
3877.05 63
3877.20 62
3877.34 60
3877.48 58
3877.63 57
3877.77 56
3877.91 55
3878.05 54
3878.20 54
3878.34 54
3878.48 55
3878.63 56
3878.77 57
3878.91 57
3879.05 56
3879.20 55
3879.34 52
3879.48 49
3879.63 46
3879.77 43
3879.91 41
3880.06 39
3880.20 38
3880.34 36
3880.48 34
3880.63 31
3880.77 28
3880.91 25
3881.06 21
3881.20 19
3881.34 17
3881.49 16
3881.63 17
3881.77 19
3881.91 23
3882.06 29
3882.20 37
3882.34 46
3882.49 56
3882.63 65
3882.77 73
3882.91 79
3883.06 82
3883.20 82
3883.34 81
3883.49 79
3883.63 76
3883.77 74
3883.92 73
3884.06 72
3884.20 71
3884.35 70
3884.49 68
3884.63 65
3884.77 61
3884.92 58
3885.06 55
3885.20 54
3885.35 55
3885.49 58
3885.63 61
3885.78 65
3885.92 67
3886.06 69
3886.20 69
3886.35 68
3886.49 66
3886.63 65
3886.78 64
3886.92 63
3887.06 62
3887.21 60
3887.35 58
3887.49 54
3887.64 51
3887.78 47
3887.92 45
3888.06 43
3888.21 44
3888.35 46
3888.49 49
3888.64 53
3888.78 58
3888.92 62
3889.07 67
3889.21 70
3889.35 73
3889.50 75
3889.64 77
3889.78 76
3889.93 75
3890.07 73
3890.21 70
3890.35 68
3890.50 67
3890.64 68
3890.78 71
3890.93 75
3891.07 81
3891.21 87
3891.36 93
3891.50 99
3891.64 103
3891.79 106
3891.93 108
3892.07 110
3892.22 111
3892.36 112
3892.50 113
3892.65 112
3892.79 110
3892.93 105
3893.07 99
3893.22 91
3893.36 82
3893.50 73
3893.65 66
3893.79 61
3893.93 58
3894.08 56
3894.22 55
3894.36 53
3894.51 51
3894.65 48
3894.79 45
3894.94 43
3895.08 41
3895.22 41
3895.37 42
3895.51 44
3895.65 46
3895.80 47
3895.94 48
3896.08 48
3896.23 48
3896.37 47
3896.51 47
3896.66 47
3896.80 48
3896.94 50
3897.08 54
3897.23 58
3897.37 63
3897.51 68
3897.66 73
3897.80 77
3897.94 79
3898.09 79
3898.23 78
3898.37 76
3898.52 72
3898.66 69
3898.80 65
3898.95 63
3899.09 61
3899.23 60
3899.38 59
3899.52 59
3899.66 59
3899.81 57
3899.95 54
3900.09 50
3900.24 45
3900.38 39
3900.52 32
3900.67 26
3900.81 20
3900.95 16
3901.10 14
3901.24 14
3901.38 16
3901.53 20
3901.67 25
3901.81 30
3901.96 35
3902.10 37
3902.24 38
3902.39 38
3902.53 36
3902.67 33
3902.82 31
3902.96 30
3903.10 30
3903.25 30
3903.39 30
3903.53 31
3903.68 31
3903.82 32
3903.96 33
3904.11 34
3904.25 35
3904.39 34
3904.54 31
3904.68 26
3904.82 20
3904.97 13
3905.11 7
3905.26 3
3905.40 2
3905.54 6
3905.69 14
3905.83 26
3905.97 39
3906.12 52
3906.26 64
3906.40 73
3906.55 79
3906.69 81
3906.83 81
3906.98 80
3907.12 78
3907.26 76
3907.41 74
3907.55 72
3907.69 69
3907.84 66
3907.98 61
3908.12 56
3908.27 49
3908.41 43
3908.55 37
3908.70 33
3908.84 30
3908.98 30
3909.13 31
3909.27 33
3909.42 35
3909.56 37
3909.70 38
3909.85 40
3909.99 43
3910.13 47
3910.28 52
3910.42 58
3910.56 64
3910.71 70
3910.85 73
3910.99 73
3911.14 71
3911.28 66
3911.42 61
3911.57 55
3911.71 51
3911.85 48
3912.00 46
3912.14 45
3912.29 44
3912.43 41
3912.57 36
3912.72 31
3912.86 24
3913.00 19
3913.15 15
3913.29 14
3913.43 16
3913.58 19
3913.72 24
3913.86 28
3914.01 32
3914.15 34
3914.30 34
3914.44 33
3914.58 31
3914.73 30
3914.87 29
3915.01 29
3915.16 29
3915.30 30
3915.44 30
3915.59 31
3915.73 33
3915.87 34
3916.02 37
3916.16 40
3916.31 44
3916.45 47
3916.59 51
3916.74 53
3916.88 55
3917.02 57
3917.17 59
3917.31 62
3917.45 67
3917.60 73
3917.74 80
3917.89 86
3918.03 91
3918.17 94
3918.32 94
3918.46 92
3918.60 88
3918.75 83
3918.89 78
3919.03 73
3919.18 69
3919.32 65
3919.47 61
3919.61 57
3919.75 52
3919.90 47
3920.04 42
3920.18 36
3920.33 29
3920.47 22
3920.62 16
3920.76 10
3920.90 6
3921.05 3
3921.19 4
3921.33 7
3921.48 14
3921.62 23
3921.76 33
3921.91 44
3922.05 53
3922.20 59
3922.34 63
3922.48 63
3922.63 60
3922.77 54
3922.91 48
3923.06 41
3923.20 34
3923.35 28
3923.49 23
3923.63 20
3923.78 19
3923.92 18
3924.06 19
3924.21 20
3924.35 22
3924.50 25
3924.64 27
3924.78 31
3924.93 35
3925.07 39
3925.21 43
3925.36 46
3925.50 49
3925.65 50
3925.79 51
3925.93 50
3926.08 49
3926.22 46
3926.37 44
3926.51 41
3926.65 38
3926.80 34
3926.94 29
3927.08 25
3927.23 20
3927.37 15
3927.52 10
3927.66 7
3927.80 5
3927.95 4
3928.09 5
3928.23 7
3928.38 11
3928.52 16
3928.67 22
3928.81 27
3928.95 30
3929.10 31
3929.24 30
3929.39 28
3929.53 23
3929.67 18
3929.82 13
3929.96 7
3930.10 3
3930.25 0
3930.39 0
3930.54 0
3930.68 0
3930.82 0
3930.97 0
3931.11 0
3931.26 0
3931.40 1
3931.54 9
3931.69 18
3931.83 27
3931.98 35
3932.12 40
3932.26 42
3932.41 42
3932.55 40
3932.69 36
3932.84 32
3932.98 29
3933.13 26
3933.27 23
3933.41 22
3933.56 20
3933.70 18
3933.85 15
3933.99 13
3934.13 11
3934.28 9
3934.42 7
3934.57 6
3934.71 6
3934.85 7
3935.00 8
3935.14 10
3935.29 12
3935.43 15
3935.57 18
3935.72 21
3935.86 24
3936.01 26
3936.15 28
3936.29 29
3936.44 29
3936.58 29
3936.73 28
3936.87 29
3937.01 30
3937.16 33
3937.30 37
3937.45 42
3937.59 48
3937.73 53
3937.88 57
3938.02 59
3938.17 59
3938.31 58
3938.45 56
3938.60 53
3938.74 49
3938.89 44
3939.03 38
3939.17 32
3939.32 25
3939.46 18
3939.61 11
3939.75 6
3939.89 2
3940.04 0
3940.18 1
3940.33 3
3940.47 6
3940.61 11
3940.76 16
3940.90 21
3941.05 27
3941.19 31
3941.33 34
3941.48 36
3941.62 35
3941.77 33
3941.91 28
3942.05 23
3942.20 17
3942.34 12
3942.49 10
3942.63 10
3942.78 13
3942.92 20
3943.06 28
3943.21 38
3943.35 46
3943.50 52
3943.64 55
3943.78 55
3943.93 52
3944.07 46
3944.22 40
3944.36 33
3944.50 27
3944.65 23
3944.79 21
3944.94 20
3945.08 22
3945.23 24
3945.37 27
3945.51 30
3945.66 34
3945.80 36
3945.95 38
3946.09 40
3946.23 41
3946.38 41
3946.52 41
3946.67 41
3946.81 42
3946.96 44
3947.10 47
3947.24 50
3947.39 53
3947.53 54
3947.68 54
3947.82 52
3947.96 49
3948.11 46
3948.25 43
3948.40 42
3948.54 42
3948.69 45
3948.83 49
3948.97 54
3949.12 59
3949.26 64
3949.41 69
3949.55 74
3949.70 77
3949.84 81
3949.98 83
3950.13 86
3950.27 87
3950.42 89
3950.56 90
3950.70 91
3950.85 93
3950.99 95
3951.14 98
3951.28 102
3951.43 108
3951.57 114
3951.71 122
3951.86 129
3952.00 135
3952.15 140
3952.29 143
3952.44 144
3952.58 144
3952.72 145
3952.87 147
3953.01 151
3953.16 156
3953.30 162
3953.45 166
3953.59 169
3953.73 168
3953.88 164
3954.02 159
3954.17 153
3954.31 147
3954.46 143
3954.60 139
3954.74 137
3954.89 135
3955.03 133
3955.18 130
3955.32 126
3955.47 121
3955.61 117
3955.75 112
3955.90 109
3956.04 107
3956.19 106
3956.33 107
3956.48 108
3956.62 111
3956.77 113
3956.91 115
3957.05 116
3957.20 115
3957.34 113
3957.49 110
3957.63 106
3957.78 102
3957.92 98
3958.06 95
3958.21 92
3958.35 90
3958.50 87
3958.64 83
3958.79 80
3958.93 77
3959.08 74
3959.22 73
3959.36 73
3959.51 74
3959.65 75
3959.80 76
3959.94 75
3960.09 74
3960.23 71
3960.38 67
3960.52 62
3960.66 57
3960.81 53
3960.95 49
3961.10 46
3961.24 44
3961.39 42
3961.53 40
3961.67 39
3961.82 39
3961.96 38
3962.11 38
3962.25 37
3962.40 35
3962.54 32
3962.69 28
3962.83 23
3962.98 18
3963.12 13
3963.26 10
3963.41 8
3963.55 7
3963.70 8
3963.84 10
3963.99 13
3964.13 15
3964.28 17
3964.42 19
3964.56 22
3964.71 26
3964.85 32
3965.00 39
3965.14 47
3965.29 55
3965.43 63
3965.58 69
3965.72 73
3965.86 75
3966.01 74
3966.15 72
3966.30 69
3966.44 65
3966.59 61
3966.73 56
3966.88 52
3967.02 48
3967.17 45
3967.31 43
3967.45 41
3967.60 40
3967.74 39
3967.89 37
3968.03 34
3968.18 31
3968.32 28
3968.47 26
3968.61 25
3968.76 26
3968.90 29
3969.05 33
3969.19 38
3969.33 43
3969.48 46
3969.62 48
3969.77 49
3969.91 48
3970.06 46
3970.20 44
3970.35 42
3970.49 41
3970.64 42
3970.78 42
3970.92 44
3971.07 45
3971.21 45
3971.36 45
3971.50 44
3971.65 41
3971.79 37
3971.94 32
3972.08 27
3972.23 21
3972.37 17
3972.52 15
3972.66 16
3972.80 20
3972.95 26
3973.09 34
3973.24 42
3973.38 49
3973.53 54
3973.67 55
3973.82 54
3973.96 50
3974.11 45
3974.25 38
3974.40 30
3974.54 23
3974.69 16
3974.83 11
3974.97 9
3975.12 8
3975.26 10
3975.41 14
3975.55 18
3975.70 23
3975.84 27
3975.99 29
3976.13 31
3976.28 31
3976.42 31
3976.57 30
3976.71 29
3976.86 28
3977.00 26
3977.15 23
3977.29 20
3977.44 16
3977.58 13
3977.72 10
3977.87 9
3978.01 9
3978.16 11
3978.30 13
3978.45 15
3978.59 18
3978.74 19
3978.88 20
3979.03 21
3979.17 22
3979.32 24
3979.46 25
3979.61 27
3979.75 27
3979.90 26
3980.04 24
3980.19 21
3980.33 18
3980.47 15
3980.62 14
3980.76 15
3980.91 17
3981.05 19
3981.20 21
3981.34 21
3981.49 20
3981.63 18
3981.78 14
3981.92 11
3982.07 9
3982.21 8
3982.36 10
3982.50 13
3982.65 16
3982.79 19
3982.94 20
3983.08 20
3983.23 18
3983.37 16
3983.52 15
3983.66 14
3983.81 15
3983.95 18
3984.10 21
3984.24 25
3984.39 29
3984.53 31
3984.67 32
3984.82 32
3984.96 33
3985.11 34
3985.25 38
3985.40 43
3985.54 50
3985.69 56
3985.83 61
3985.98 64
3986.12 66
3986.27 65
3986.41 64
3986.56 62
3986.70 59
3986.85 56
3986.99 52
3987.14 48
3987.28 44
3987.43 40
3987.57 36
3987.72 34
3987.86 32
3988.01 31
3988.15 31
3988.30 29
3988.44 27
3988.59 24
3988.73 20
3988.88 16
3989.02 13
3989.17 10
3989.31 8
3989.46 7
3989.60 7
3989.75 9
3989.89 12
3990.04 17
3990.18 22
3990.33 26
3990.47 30
3990.62 33
3990.76 34
3990.91 34
3991.05 31
3991.20 27
3991.34 22
3991.49 17
3991.63 11
3991.78 6
3991.92 1
3992.07 0
3992.21 0
3992.36 0
3992.50 0
3992.65 0
3992.79 0
3992.94 0
3993.08 0
3993.23 0
3993.37 3
3993.52 8
3993.66 14
3993.81 20
3993.95 25
3994.10 28
3994.24 28
3994.39 25
3994.53 19
3994.68 11
3994.82 3
3994.97 0
3995.11 0
3995.26 0
3995.40 0
3995.55 0
3995.69 0
3995.84 1
3995.98 6
3996.13 10
3996.27 14
3996.42 17
3996.56 18
3996.71 19
3996.85 19
3997.00 18
3997.14 19
3997.29 20
3997.43 24
3997.58 28
3997.72 33
3997.87 39
3998.01 44
3998.16 48
3998.30 51
3998.45 53
3998.59 55
3998.74 56
3998.88 58
3999.03 59
3999.17 59
3999.32 59
3999.46 58
3999.61 56
3999.76 53
3999.90 51
4000.05 49
4000.19 48
4000.34 48
4000.48 49
4000.63 51
4000.77 54
4000.92 57
4001.06 60
4001.21 63
4001.35 65
4001.50 66
4001.64 67
4001.79 67
4001.93 68
4002.08 69
4002.22 70
4002.37 69
4002.51 68
4002.66 64
4002.80 60
4002.95 54
4003.09 47
4003.24 41
4003.38 36
4003.53 32
4003.67 29
4003.82 28
4003.97 28
4004.11 28
4004.26 27
4004.40 26
4004.55 22
4004.69 17
4004.84 12
4004.98 8
4005.13 4
4005.27 3
4005.42 3
4005.56 4
4005.71 5
4005.85 5
4006.00 3
4006.14 1
4006.29 0
4006.43 0
4006.58 0
4006.72 5
4006.87 11
4007.02 18
4007.16 23
4007.31 27
4007.45 27
4007.60 25
4007.74 20
4007.89 15
4008.03 10
4008.18 6
4008.32 3
4008.47 2
4008.61 2
4008.76 3
4008.90 4
4009.05 5
4009.19 5
4009.34 5
4009.49 3
4009.63 1
4009.78 0
4009.92 0
4010.07 0
4010.21 0
4010.36 0
4010.50 0
4010.65 5
4010.79 12
4010.94 21
4011.08 28
4011.23 35
4011.37 40
4011.52 42
4011.67 42
4011.81 40
4011.96 36
4012.10 31
4012.25 25
4012.39 21
4012.54 17
4012.68 15
4012.83 15
4012.97 16
4013.12 18
4013.26 21
4013.41 25
4013.56 27
4013.70 30
4013.85 31
4013.99 32
4014.14 32
4014.28 33
4014.43 35
4014.57 39
4014.72 43
4014.86 48
4015.01 53
4015.15 57
4015.30 60
4015.45 61
4015.59 61
4015.74 60
4015.88 58
4016.03 58
4016.17 58
4016.32 59
4016.46 60
4016.61 60
4016.75 58
4016.90 54
4017.05 48
4017.19 42
4017.34 36
4017.48 30
4017.63 27
4017.77 26
4017.92 26
4018.06 28
4018.21 29
4018.35 30
4018.50 29
4018.65 28
4018.79 25
4018.94 23
4019.08 20
4019.23 19
4019.37 18
4019.52 18
4019.66 19
4019.81 20
4019.95 22
4020.10 24
4020.25 25
4020.39 25
4020.54 26
4020.68 25
4020.83 24
4020.97 23
4021.12 22
4021.26 22
4021.41 22
4021.56 24
4021.70 28
4021.85 32
4021.99 38
4022.14 44
4022.28 49
4022.43 53
4022.57 56
4022.72 57
4022.87 55
4023.01 52
4023.16 49
4023.30 45
4023.45 42
4023.59 40
4023.74 40
4023.88 40
4024.03 40
4024.18 39
4024.32 37
4024.47 34
4024.61 29
4024.76 24
4024.90 19
4025.05 14
4025.19 10
4025.34 6
4025.49 4
4025.63 2
4025.78 1
4025.92 2
4026.07 3
4026.21 6
4026.36 10
4026.51 14
4026.65 19
4026.80 24
4026.94 29
4027.09 33
4027.23 35
4027.38 36
4027.52 34
4027.67 32
4027.82 27
4027.96 22
4028.11 17
4028.25 14
4028.40 12
4028.54 13
4028.69 16
4028.84 21
4028.98 26
4029.13 30
4029.27 32
4029.42 31
4029.56 28
4029.71 23
4029.86 18
4030.00 15
4030.15 15
4030.29 19
4030.44 26
4030.58 36
4030.73 47
4030.87 59
4031.02 69
4031.17 78
4031.31 84
4031.46 86
4031.60 86
4031.75 83
4031.89 79
4032.04 72
4032.19 65
4032.33 57
4032.48 49
4032.62 41
4032.77 35
4032.92 30
4033.06 27
4033.21 26
4033.35 26
4033.50 28
4033.64 29
4033.79 30
4033.94 29
4034.08 27
4034.23 24
4034.37 19
4034.52 13
4034.66 7
4034.81 1
4034.96 0
4035.10 0
4035.25 0
4035.39 0
4035.54 0
4035.68 0
4035.83 0
4035.98 1
4036.12 10
4036.27 18
4036.41 24
4036.56 26
4036.71 26
4036.85 24
4037.00 22
4037.14 20
4037.29 19
4037.43 20
4037.58 21
4037.73 22
4037.87 22
4038.02 21
4038.16 19
4038.31 16
4038.45 13
4038.60 11
4038.75 9
4038.89 9
4039.04 9
4039.18 10
4039.33 12
4039.48 14
4039.62 16
4039.77 17
4039.91 17
4040.06 18
4040.21 18
4040.35 18
4040.50 18
4040.64 19
4040.79 20
4040.93 21
4041.08 20
4041.23 19
4041.37 17
4041.52 14
4041.66 11
4041.81 8
4041.96 5
4042.10 4
4042.25 4
4042.39 6
4042.54 9
4042.69 13
4042.83 18
4042.98 22
4043.12 26
4043.27 29
4043.42 30
4043.56 32
4043.71 32
4043.85 32
4044.00 33
4044.14 33
4044.29 33
4044.44 33
4044.58 33
4044.73 34
4044.87 35
4045.02 37
4045.17 39
4045.31 41
4045.46 42
4045.60 43
4045.75 41
4045.90 39
4046.04 35
4046.19 29
4046.33 23
4046.48 18
4046.63 13
4046.77 10
4046.92 10
4047.06 12
4047.21 17
4047.36 23
4047.50 30
4047.65 37
4047.79 41
4047.94 43
4048.09 42
4048.23 40
4048.38 36
4048.52 31
4048.67 28
4048.82 24
4048.96 21
4049.11 19
4049.25 16
4049.40 15
4049.55 14
4049.69 15
4049.84 16
4049.98 20
4050.13 23
4050.28 27
4050.42 31
4050.57 34
4050.71 36
4050.86 37
4051.01 37
4051.15 36
4051.30 32
4051.45 27
4051.59 20
4051.74 13
4051.88 6
4052.03 1
4052.18 0
4052.32 0
4052.47 2
4052.61 8
4052.76 16
4052.91 24
4053.05 32
4053.20 39
4053.34 43
4053.49 45
4053.64 45
4053.78 43
4053.93 39
4054.07 34
4054.22 28
4054.37 22
4054.51 17
4054.66 15
4054.81 14
4054.95 14
4055.10 15
4055.24 17
4055.39 18
4055.54 19
4055.68 17
4055.83 15
4055.97 13
4056.12 11
4056.27 9
4056.41 8
4056.56 8
4056.71 9
4056.85 10
4057.00 10
4057.14 10
4057.29 10
4057.44 9
4057.58 10
4057.73 10
4057.87 9
4058.02 9
4058.17 8
4058.31 6
4058.46 4
4058.61 2
4058.75 0
4058.90 0
4059.04 0
4059.19 0
4059.34 0
4059.48 0
4059.63 0
4059.78 0
4059.92 0
4060.07 1
4060.21 3
4060.36 5
4060.51 9
4060.65 13
4060.80 18
4060.95 25
4061.09 32
4061.24 40
4061.38 48
4061.53 55
4061.68 63
4061.82 70
4061.97 76
4062.12 82
4062.26 86
4062.41 89
4062.55 90
4062.70 88
4062.85 83
4062.99 75
4063.14 65
4063.29 53
4063.43 41
4063.58 30
4063.72 20
4063.87 14
4064.02 10
4064.16 8
4064.31 8
4064.46 10
4064.60 13
4064.75 17
4064.90 21
4065.04 26
4065.19 30
4065.33 33
4065.48 35
4065.63 36
4065.77 35
4065.92 33
4066.07 31
4066.21 30
4066.36 31
4066.50 33
4066.65 36
4066.80 41
4066.94 45
4067.09 47
4067.24 48
4067.38 47
4067.53 44
4067.68 39
4067.82 35
4067.97 31
4068.11 27
4068.26 25
4068.41 23
4068.55 21
4068.70 19
4068.85 18
4068.99 16
4069.14 14
4069.29 13
4069.43 12
4069.58 11
4069.72 10
4069.87 9
4070.02 8
4070.16 6
4070.31 4
4070.46 2
4070.60 0
4070.75 0
4070.90 0
4071.04 0
4071.19 0
4071.34 0
4071.48 0
4071.63 0
4071.77 0
4071.92 1
4072.07 4
4072.21 8
4072.36 13
4072.51 18
4072.65 23
4072.80 29
4072.95 35
4073.09 40
4073.24 44
4073.39 50
4073.53 55
4073.68 61
4073.83 67
4073.97 72
4074.12 76
4074.26 78
4074.41 77
4074.56 74
4074.70 69
4074.85 63
4075.00 55
4075.14 48
4075.29 41
4075.44 35
4075.58 30
4075.73 28
4075.88 27
4076.02 28
4076.17 31
4076.32 34
4076.46 37
4076.61 40
4076.76 43
4076.90 45
4077.05 47
4077.19 49
4077.34 52
4077.49 55
4077.63 58
4077.78 61
4077.93 64
4078.07 67
4078.22 69
4078.37 70
4078.51 71
4078.66 72
4078.81 73
4078.95 75
4079.10 78
4079.25 83
4079.39 88
4079.54 94
4079.69 99
4079.83 102
4079.98 104
4080.13 103
4080.27 99
4080.42 93
4080.57 85
4080.71 76
4080.86 69
4081.01 65
4081.15 65
4081.30 69
4081.45 77
4081.59 88
4081.74 100
4081.89 110
4082.03 118
4082.18 122
4082.33 121
4082.47 117
4082.62 111
4082.77 103
4082.91 94
4083.06 87
4083.21 80
4083.35 74
4083.50 69
4083.65 64
4083.79 61
4083.94 57
4084.09 54
4084.23 51
4084.38 48
4084.53 45
4084.67 43
4084.82 40
4084.97 38
4085.11 36
4085.26 35
4085.41 34
4085.55 35
4085.70 37
4085.85 41
4085.99 46
4086.14 54
4086.29 62
4086.43 71
4086.58 79
4086.73 84
4086.87 87
4087.02 87
4087.17 84
4087.31 79
4087.46 74
4087.61 68
4087.75 63
4087.90 59
4088.05 57
4088.19 55
4088.34 56
4088.49 57
4088.63 60
4088.78 63
4088.93 66
4089.07 68
4089.22 69
4089.37 69
4089.51 69
4089.66 67
4089.81 66
4089.95 65
4090.10 63
4090.25 62
4090.39 60
4090.54 58
4090.69 56
4090.83 55
4090.98 54
4091.13 55
4091.27 56
4091.42 60
4091.57 63
4091.72 67
4091.86 69
4092.01 70
4092.16 69
4092.30 67
4092.45 65
4092.60 62
4092.74 59
4092.89 58
4093.04 57
4093.18 58
4093.33 59
4093.48 61
4093.62 63
4093.77 65
4093.92 67
4094.06 69
4094.21 70
4094.36 71
4094.50 72
4094.65 73
4094.80 75
4094.95 77
4095.09 80
4095.24 83
4095.39 86
4095.53 88
4095.68 90
4095.83 91
4095.97 91
4096.12 92
4096.27 93
4096.41 95
4096.56 98
4096.71 100
4096.85 102
4097.00 102
4097.15 100
4097.30 97
4097.44 92
4097.59 86
4097.74 81
4097.88 75
4098.03 69
4098.18 64
4098.32 60
4098.47 56
4098.62 55
4098.76 56
4098.91 60
4099.06 66
4099.21 74
4099.35 82
4099.50 90
4099.65 96
4099.79 100
4099.94 101
4100.09 101
4100.23 98
4100.38 94
4100.53 89
4100.67 84
4100.82 79
4100.97 75
4101.12 71
4101.26 67
4101.41 64
4101.56 62
4101.70 59
4101.85 55
4102.00 51
4102.14 48
4102.29 46
4102.44 44
4102.59 45
4102.73 47
4102.88 51
4103.03 55
4103.17 57
4103.32 59
4103.47 58
4103.61 56
4103.76 53
4103.91 49
4104.06 47
4104.20 46
4104.35 46
4104.50 49
4104.64 53
4104.79 59
4104.94 64
4105.08 70
4105.23 73
4105.38 74
4105.53 73
4105.67 69
4105.82 63
4105.97 56
4106.11 49
4106.26 44
4106.41 41
4106.56 41
4106.70 42
4106.85 45
4107.00 48
4107.14 49
4107.29 49
4107.44 47
4107.58 44
4107.73 40
4107.88 36
4108.03 34
4108.17 34
4108.32 36
4108.47 40
4108.61 46
4108.76 53
4108.91 60
4109.06 66
4109.20 71
4109.35 74
4109.50 75
4109.64 74
4109.79 72
4109.94 69
4110.09 68
4110.23 68
4110.38 70
4110.53 75
4110.67 81
4110.82 88
4110.97 93
4111.12 96
4111.26 96
4111.41 93
4111.56 86
4111.70 78
4111.85 70
4112.00 62
4112.15 56
4112.29 53
4112.44 51
4112.59 51
4112.73 52
4112.88 53
4113.03 55
4113.18 57
4113.32 59
4113.47 61
4113.62 64
4113.76 67
4113.91 70
4114.06 73
4114.21 77
4114.35 79
4114.50 81
4114.65 81
4114.79 80
4114.94 78
4115.09 75
4115.24 72
4115.38 70
4115.53 68
4115.68 67
4115.83 67
4115.97 67
4116.12 68
4116.27 70
4116.41 72
4116.56 75
4116.71 80
4116.86 86
4117.00 94
4117.15 102
4117.30 109
4117.45 115
4117.59 119
4117.74 120
4117.89 118
4118.03 114
4118.18 108
4118.33 101
4118.48 93
4118.62 86
4118.77 80
4118.92 75
4119.07 71
4119.21 69
4119.36 69
4119.51 70
4119.65 71
4119.80 72
4119.95 72
4120.10 70
4120.24 67
4120.39 62
4120.54 58
4120.69 55
4120.83 55
4120.98 57
4121.13 61
4121.27 67
4121.42 73
4121.57 77
4121.72 80
4121.86 81
4122.01 82
4122.16 81
4122.31 80
4122.45 80
4122.60 79
4122.75 78
4122.90 76
4123.04 74
4123.19 71
4123.34 69
4123.49 67
4123.63 66
4123.78 65
4123.93 66
4124.07 68
4124.22 69
4124.37 71
4124.52 73
4124.66 75
4124.81 76
4124.96 77
4125.11 77
4125.25 77
4125.40 77
4125.55 78
4125.70 78
4125.84 80
4125.99 81
4126.14 82
4126.29 82
4126.43 80
4126.58 77
4126.73 73
4126.88 68
4127.02 63
4127.17 59
4127.32 56
4127.46 54
4127.61 53
4127.76 54
4127.91 56
4128.05 59
4128.20 62
4128.35 64
4128.50 66
4128.64 66
4128.79 64
4128.94 60
4129.09 54
4129.23 48
4129.38 42
4129.53 36
4129.68 31
4129.82 28
4129.97 27
4130.12 27
4130.27 28
4130.41 29
4130.56 30
4130.71 29
4130.86 28
4131.00 25
4131.15 23
4131.30 20
4131.45 17
4131.59 13
4131.74 10
4131.89 6
4132.04 3
4132.18 0
4132.33 0
4132.48 0
4132.63 0
4132.77 0
4132.92 0
4133.07 0
4133.22 0
4133.36 0
4133.51 5
4133.66 10
4133.81 16
4133.95 21
4134.10 27
4134.25 31
4134.40 35
4134.55 37
4134.69 39
4134.84 40
4134.99 40
4135.14 40
4135.28 40
4135.43 39
4135.58 37
4135.73 34
4135.87 31
4136.02 28
4136.17 26
4136.32 24
4136.46 24
4136.61 24
4136.76 26
4136.91 28
4137.05 30
4137.20 31
4137.35 30
4137.50 29
4137.64 26
4137.79 21
4137.94 16
4138.09 11
4138.24 7
4138.38 3
4138.53 1
4138.68 1
4138.83 2
4138.97 4
4139.12 6
4139.27 9
4139.42 11
4139.56 14
4139.71 15
4139.86 17
4140.01 20
4140.15 24
4140.30 28
4140.45 34
4140.60 41
4140.75 47
4140.89 53
4141.04 56
4141.19 58
4141.34 58
4141.48 56
4141.63 53
4141.78 49
4141.93 45
4142.07 41
4142.22 38
4142.37 36
4142.52 35
4142.67 35
4142.81 35
4142.96 36
4143.11 38
4143.26 41
4143.40 44
4143.55 47
4143.70 50
4143.85 54
4143.99 58
4144.14 61
4144.29 65
4144.44 69
4144.59 73
4144.73 77
4144.88 81
4145.03 84
4145.18 87
4145.32 89
4145.47 90
4145.62 91
4145.77 90
4145.92 89
4146.06 88
4146.21 87
4146.36 86
4146.51 84
4146.65 81
4146.80 78
4146.95 73
4147.10 69
4147.25 65
4147.39 62
4147.54 61
4147.69 63
4147.84 67
4147.98 73
4148.13 80
4148.28 86
4148.43 92
4148.58 95
4148.72 96
4148.87 96
4149.02 95
4149.17 94
4149.31 94
4149.46 96
4149.61 98
4149.76 102
4149.91 106
4150.05 109
4150.20 111
4150.35 112
4150.50 111
4150.65 109
4150.79 104
4150.94 99
4151.09 92
4151.24 84
4151.38 76
4151.53 68
4151.68 62
4151.83 57
4151.98 55
4152.12 54
4152.27 55
4152.42 56
4152.57 57
4152.72 57
4152.86 56
4153.01 53
4153.16 50
4153.31 46
4153.46 42
4153.60 39
4153.75 37
4153.90 36
4154.05 37
4154.19 38
4154.34 39
4154.49 40
4154.64 41
4154.79 41
4154.93 41
4155.08 40
4155.23 41
4155.38 42
4155.53 43
4155.67 46
4155.82 49
4155.97 51
4156.12 54
4156.27 56
4156.41 57
4156.56 59
4156.71 61
4156.86 63
4157.01 65
4157.15 67
4157.30 68
4157.45 68
4157.60 65
4157.75 62
4157.89 56
4158.04 50
4158.19 44
4158.34 39
4158.49 35
4158.63 33
4158.78 32
4158.93 33
4159.08 36
4159.23 41
4159.37 47
4159.52 54
4159.67 62
4159.82 71
4159.97 79
4160.11 85
4160.26 90
4160.41 91
4160.56 89
4160.71 83
4160.85 76
4161.00 66
4161.15 57
4161.30 48
4161.45 40
4161.59 33
4161.74 28
4161.89 22
4162.04 17
4162.19 11
4162.33 5
4162.48 0
4162.63 0
4162.78 0
4162.93 0
4163.07 0
4163.22 0
4163.37 1
4163.52 5
4163.67 8
4163.81 9
4163.96 8
4164.11 6
4164.26 3
4164.41 0
4164.56 0
4164.70 0
4164.85 0
4165.00 0
4165.15 0
4165.30 1
4165.44 4
4165.59 8
4165.74 12
4165.89 18
4166.04 25
4166.18 33
4166.33 42
4166.48 50
4166.63 58
4166.78 63
4166.93 66
4167.07 66
4167.22 63
4167.37 56
4167.52 47
4167.67 36
4167.81 26
4167.96 17
4168.11 9
4168.26 4
4168.41 2
4168.55 1
4168.70 1
4168.85 2
4169.00 3
4169.15 5
4169.30 7
4169.44 9
4169.59 12
4169.74 16
4169.89 20
4170.04 23
4170.18 26
4170.33 27
4170.48 26
4170.63 24
4170.78 20
4170.93 15
4171.07 11
4171.22 7
4171.37 4
4171.52 4
4171.67 5
4171.82 8
4171.96 13
4172.11 19
4172.26 26
4172.41 34
4172.56 42
4172.70 50
4172.85 57
4173.00 63
4173.15 69
4173.30 73
4173.45 76
4173.59 77
4173.74 77
4173.89 75
4174.04 73
4174.19 72
4174.34 70
4174.48 69
4174.63 68
4174.78 67
4174.93 65
4175.08 63
4175.23 60
4175.37 56
4175.52 53
4175.67 50
4175.82 48
4175.97 48
4176.12 48
4176.26 48
4176.41 48
4176.56 46
4176.71 44
4176.86 41
4177.00 40
4177.15 40
4177.30 42
4177.45 47
4177.60 52
4177.75 59
4177.89 66
4178.04 73
4178.19 78
4178.34 83
4178.49 85
4178.64 86
4178.79 85
4178.93 82
4179.08 76
4179.23 69
4179.38 61
4179.53 54
4179.68 47
4179.82 42
4179.97 39
4180.12 37
4180.27 38
4180.42 39
4180.57 41
4180.71 43
4180.86 45
4181.01 44
4181.16 42
4181.31 38
4181.46 33
4181.60 27
4181.75 21
4181.90 16
4182.05 11
4182.20 8
4182.35 6
4182.49 4
4182.64 4
4182.79 4
4182.94 5
4183.09 6
4183.24 9
4183.39 13
4183.53 17
4183.68 21
4183.83 25
4183.98 28
4184.13 30
4184.28 31
4184.42 31
4184.57 32
4184.72 33
4184.87 36
4185.02 42
4185.17 49
4185.32 57
4185.46 64
4185.61 69
4185.76 71
4185.91 70
4186.06 64
4186.21 56
4186.35 47
4186.50 38
4186.65 30
4186.80 24
4186.95 21
4187.10 21
4187.25 22
4187.39 25
4187.54 29
4187.69 33
4187.84 36
4187.99 40
4188.14 43
4188.29 46
4188.43 48
4188.58 49
4188.73 49
4188.88 46
4189.03 42
4189.18 36
4189.32 30
4189.47 23
4189.62 16
4189.77 11
4189.92 7
4190.07 5
4190.22 5
4190.36 7
4190.51 11
4190.66 16
4190.81 22
4190.96 28
4191.11 33
4191.26 37
4191.40 39
4191.55 40
4191.70 39
4191.85 37
4192.00 34
4192.15 30
4192.30 25
4192.44 21
4192.59 16
4192.74 13
4192.89 10
4193.04 9
4193.19 9
4193.34 10
4193.48 12
4193.63 14
4193.78 17
4193.93 20
4194.08 23
4194.23 25
4194.38 27
4194.53 28
4194.67 28
4194.82 29
4194.97 29
4195.12 29
4195.27 30
4195.42 30
4195.57 31
4195.71 32
4195.86 33
4196.01 33
4196.16 33
4196.31 33
4196.46 32
4196.61 29
4196.76 26
4196.90 22
4197.05 17
4197.20 12
4197.35 8
4197.50 6
4197.65 6
4197.80 10
4197.94 16
4198.09 25
4198.24 35
4198.39 45
4198.54 54
4198.69 60
4198.84 64
4198.99 65
4199.13 63
4199.28 60
4199.43 55
4199.58 51
4199.73 47
4199.88 45
4200.03 45
4200.18 47
4200.32 51
4200.47 57
4200.62 65
4200.77 73
4200.92 82
4201.07 91
4201.22 98
4201.37 105
4201.51 110
4201.66 114
4201.81 117
4201.96 120
4202.11 122
4202.26 124
4202.41 125
4202.56 125
4202.70 124
4202.85 123
4203.00 123
4203.15 125
4203.30 131
4203.45 140
4203.60 154
4203.75 170
4203.89 188
4204.04 206
4204.19 223
4204.34 239
4204.49 255
4204.64 270
4204.79 288
4204.94 308
4205.08 332
4205.23 359
4205.38 388
4205.53 417
4205.68 443
4205.83 467
4205.98 487
4206.13 505
4206.28 521
4206.42 537
4206.57 554
4206.72 574
4206.87 597
4207.02 621
4207.17 647
4207.32 675
4207.47 704
4207.62 737
4207.76 773
4207.91 811
4208.06 851
4208.21 891
4208.36 928
4208.51 962
4208.66 990
4208.81 1012
4208.96 1028
4209.10 1038
4209.25 1044
4209.40 1046
4209.55 1044
4209.70 1039
4209.85 1032
4210.00 1021
4210.15 1008
4210.30 991
4210.44 970
4210.59 947
4210.74 921
4210.89 892
4211.04 861
4211.19 828
4211.34 794
4211.49 759
4211.64 724
4211.78 690
4211.93 657
4212.08 626
4212.23 598
4212.38 573
4212.53 552
4212.68 535
4212.83 521
4212.98 509
4213.13 499
4213.27 488
4213.42 477
4213.57 463
4213.72 449
4213.87 434
4214.02 420
4214.17 407
4214.32 395
4214.47 385
4214.61 375
4214.76 364
4214.91 352
4215.06 338
4215.21 323
4215.36 308
4215.51 293
4215.66 279
4215.81 267
4215.96 256
4216.10 246
4216.25 238
4216.40 231
4216.55 225
4216.70 221
4216.85 217
4217.00 215
4217.15 212
4217.30 208
4217.45 203
4217.60 195
4217.74 186
4217.89 176
4218.04 167
4218.19 158
4218.34 152
4218.49 147
4218.64 144
4218.79 142
4218.94 139
4219.09 135
4219.23 130
4219.38 125
4219.53 121
4219.68 118
4219.83 118
4219.98 119
4220.13 122
4220.28 125
4220.43 127
4220.58 127
4220.73 124
4220.87 121
4221.02 116
4221.17 112
4221.32 107
4221.47 102
4221.62 97
4221.77 92
4221.92 86
4222.07 80
4222.22 75
4222.37 72
4222.51 71
4222.66 73
4222.81 76
4222.96 80
4223.11 84
4223.26 86
4223.41 85
4223.56 83
4223.71 81
4223.86 79
4224.01 76
4224.16 75
4224.30 73
4224.45 72
4224.60 71
4224.75 69
4224.90 68
4225.05 66
4225.20 66
4225.35 67
4225.50 68
4225.65 69
4225.80 70
4225.95 71
4226.09 72
4226.24 73
4226.39 75
4226.54 77
4226.69 81
4226.84 86
4226.99 92
4227.14 98
4227.29 104
4227.44 111
4227.59 116
4227.74 120
4227.89 122
4228.03 122
4228.18 120
4228.33 116
4228.48 110
4228.63 104
4228.78 97
4228.93 89
4229.08 81
4229.23 73
4229.38 64
4229.53 55
4229.68 46
4229.83 39
4229.97 35
4230.12 33
4230.27 35
4230.42 40
4230.57 48
4230.72 58
4230.87 67
4231.02 75
4231.17 80
4231.32 82
4231.47 81
4231.62 77
4231.77 71
4231.92 63
4232.06 56
4232.21 50
4232.36 45
4232.51 42
4232.66 40
4232.81 41
4232.96 41
4233.11 42
4233.26 42
4233.41 41
4233.56 40
4233.71 38
4233.86 36
4234.01 35
4234.16 34
4234.30 33
4234.45 33
4234.60 33
4234.75 33
4234.90 34
4235.05 35
4235.20 37
4235.35 39
4235.50 42
4235.65 45
4235.80 47
4235.95 47
4236.10 45
4236.25 41
4236.40 36
4236.54 30
4236.69 24
4236.84 18
4236.99 14
4237.14 10
4237.29 8
4237.44 6
4237.59 5
4237.74 5
4237.89 6
4238.04 7
4238.19 10
4238.34 13
4238.49 16
4238.64 20
4238.79 23
4238.94 27
4239.08 30
4239.23 33
4239.38 35
4239.53 36
4239.68 37
4239.83 38
4239.98 38
4240.13 39
4240.28 41
4240.43 42
4240.58 44
4240.73 44
4240.88 43
4241.03 39
4241.18 35
4241.33 29
4241.48 23
4241.63 18
4241.77 14
4241.92 11
4242.07 9
4242.22 8
4242.37 6
4242.52 5
4242.67 5
4242.82 6
4242.97 8
4243.12 10
4243.27 12
4243.42 15
4243.57 16
4243.72 17
4243.87 18
4244.02 18
4244.17 18
4244.32 20
4244.47 22
4244.61 25
4244.76 27
4244.91 29
4245.06 29
4245.21 29
4245.36 28
4245.51 27
4245.66 28
4245.81 31
4245.96 35
4246.11 41
4246.26 47
4246.41 52
4246.56 56
4246.71 59
4246.86 61
4247.01 61
4247.16 61
4247.31 59
4247.46 56
4247.61 52
4247.76 46
4247.90 40
4248.05 33
4248.20 26
4248.35 20
4248.50 16
4248.65 13
4248.80 12
4248.95 12
4249.10 13
4249.25 14
4249.40 17
4249.55 20
4249.70 25
4249.85 30
4250.00 36
4250.15 41
4250.30 47
4250.45 51
4250.60 55
4250.75 57
4250.90 60
4251.05 62
4251.20 66
4251.35 69
4251.50 74
4251.65 78
4251.79 83
4251.94 87
4252.09 90
4252.24 91
4252.39 92
4252.54 91
4252.69 91
4252.84 90
4252.99 88
4253.14 87
4253.29 86
4253.44 85
4253.59 84
4253.74 83
4253.89 82
4254.04 82
4254.19 83
4254.34 84
4254.49 86
4254.64 88
4254.79 90
4254.94 93
4255.09 95
4255.24 97
4255.39 98
4255.54 98
4255.69 96
4255.84 91
4255.99 84
4256.14 76
4256.29 67
4256.44 57
4256.58 49
4256.73 42
4256.88 38
4257.03 37
4257.18 37
4257.33 39
4257.48 41
4257.63 42
4257.78 42
4257.93 41
4258.08 40
4258.23 38
4258.38 36
4258.53 36
4258.68 37
4258.83 39
4258.98 43
4259.13 47
4259.28 51
4259.43 54
4259.58 56
4259.73 57
4259.88 55
4260.03 52
4260.18 48
4260.33 45
4260.48 42
4260.63 41
4260.78 41
4260.93 43
4261.08 45
4261.23 48
4261.38 51
4261.53 54
4261.68 56
4261.83 58
4261.98 60
4262.13 61
4262.28 62
4262.43 63
4262.58 65
4262.73 68
4262.88 71
4263.03 75
4263.18 78
4263.33 81
4263.48 83
4263.63 84
4263.77 84
4263.92 84
4264.07 84
4264.22 85
4264.37 86
4264.52 88
4264.67 90
4264.82 92
4264.97 93
4265.12 93
4265.27 92
4265.42 90
4265.57 87
4265.72 84
4265.87 80
4266.02 76
4266.17 72
4266.32 69
4266.47 67
4266.62 67
4266.77 70
4266.92 75
4267.07 81
4267.22 89
4267.37 96
4267.52 103
4267.67 107
4267.82 108
4267.97 105
4268.12 100
4268.27 93
4268.42 85
4268.57 77
4268.72 69
4268.87 63
4269.02 59
4269.17 57
4269.32 56
4269.47 57
4269.62 58
4269.77 58
4269.92 57
4270.07 54
4270.22 49
4270.37 43
4270.52 36
4270.67 30
4270.82 25
4270.97 21
4271.12 18
4271.27 17
4271.42 17
4271.57 17
4271.72 16
4271.87 14
4272.02 11
4272.17 6
4272.32 0
4272.47 0
4272.62 0
4272.77 0
4272.92 0
4273.07 0
4273.22 0
4273.37 0
4273.52 4
4273.67 8
4273.82 10
4273.97 10
4274.12 9
4274.27 6
4274.42 4
4274.57 2
4274.72 1
4274.87 1
4275.02 3
4275.17 6
4275.32 11
4275.47 16
4275.62 21
4275.77 26
4275.92 29
4276.07 32
4276.22 34
4276.37 35
4276.52 36
4276.67 37
4276.82 39
4276.97 42
4277.12 44
4277.27 46
4277.42 48
4277.57 49
4277.72 50
4277.87 51
4278.02 54
4278.17 58
4278.32 63
4278.47 68
4278.62 73
4278.77 77
4278.92 80
4279.07 81
4279.22 81
4279.37 82
4279.52 83
4279.67 85
4279.82 88
4279.97 91
4280.12 94
4280.28 96
4280.43 97
4280.58 98
4280.73 97
4280.88 96
4281.03 95
4281.18 93
4281.33 91
4281.48 88
4281.63 84
4281.78 79
4281.93 73
4282.08 68
4282.23 63
4282.38 59
4282.53 56
4282.68 56
4282.83 56
4282.98 57
4283.13 59
4283.28 61
4283.43 63
4283.58 65
4283.73 67
4283.88 69
4284.03 70
4284.18 71
4284.33 71
4284.48 69
4284.63 67
4284.78 65
4284.93 62
4285.08 58
4285.23 54
4285.38 50
4285.53 45
4285.68 40
4285.83 36
4285.98 33
4286.13 32
4286.28 33
4286.43 35
4286.58 39
4286.73 43
4286.88 46
4287.03 48
4287.18 48
4287.33 46
4287.49 44
4287.64 42
4287.79 40
4287.94 40
4288.09 40
4288.24 42
4288.39 45
4288.54 49
4288.69 52
4288.84 56
4288.99 59
4289.14 62
4289.29 64
4289.44 67
4289.59 71
4289.74 76
4289.89 83
4290.04 90
4290.19 98
4290.34 104
4290.49 107
4290.64 108
4290.79 105
4290.94 100
4291.09 93
4291.24 88
4291.39 84
4291.54 83
4291.69 84
4291.84 87
4291.99 91
4292.14 95
4292.30 97
4292.45 97
4292.60 95
4292.75 91
4292.90 87
4293.05 83
4293.20 79
4293.35 76
4293.50 74
4293.65 72
4293.80 69
4293.95 67
4294.10 64
4294.25 62
4294.40 61
4294.55 62
4294.70 65
4294.85 69
4295.00 74
4295.15 78
4295.30 81
4295.45 83
4295.60 84
4295.75 85
4295.90 86
4296.05 89
4296.21 92
4296.36 97
4296.51 101
4296.66 106
4296.81 110
4296.96 113
4297.11 116
4297.26 120
4297.41 124
4297.56 128
4297.71 134
4297.86 140
4298.01 146
4298.16 151
4298.31 156
4298.46 160
4298.61 162
4298.76 163
4298.91 163
4299.06 162
4299.21 160
4299.36 157
4299.52 153
4299.67 148
4299.82 142
4299.97 135
4300.12 129
4300.27 123
4300.42 117
4300.57 112
4300.72 108
4300.87 105
4301.02 103
4301.17 102
4301.32 102
4301.47 102
4301.62 103
4301.77 104
4301.92 105
4302.07 106
4302.22 108
4302.38 110
4302.53 112
4302.68 114
4302.83 116
4302.98 116
4303.13 116
4303.28 115
4303.43 114
4303.58 111
4303.73 108
4303.88 105
4304.03 101
4304.18 97
4304.33 93
4304.48 90
4304.63 87
4304.78 84
4304.93 82
4305.09 80
4305.24 78
4305.39 76
4305.54 73
4305.69 72
4305.84 70
4305.99 70
4306.14 70
4306.29 70
4306.44 70
4306.59 68
4306.74 66
4306.89 62
4307.04 59
4307.19 57
4307.34 57
4307.49 57
4307.65 59
4307.80 62
4307.95 66
4308.10 69
4308.25 73
4308.40 78
4308.55 83
4308.70 89
4308.85 95
4309.00 101
4309.15 107
4309.30 112
4309.45 118
4309.60 123
4309.75 130
4309.90 138
4310.06 148
4310.21 157
4310.36 167
4310.51 175
4310.66 182
4310.81 186
4310.96 187
4311.11 187
4311.26 185
4311.41 184
4311.56 183
4311.71 184
4311.86 188
4312.01 193
4312.17 200
4312.32 208
4312.47 216
4312.62 225
4312.77 234
4312.92 242
4313.07 248
4313.22 252
4313.37 254
4313.52 252
4313.67 247
4313.82 240
4313.97 233
4314.12 226
4314.28 222
4314.43 220
4314.58 222
4314.73 224
4314.88 227
4315.03 229
4315.18 228
4315.33 225
4315.48 220
4315.63 215
4315.78 208
4315.93 202
4316.08 196
4316.24 189
4316.39 182
4316.54 174
4316.69 166
4316.84 158
4316.99 150
4317.14 142
4317.29 135
4317.44 130
4317.59 126
4317.74 125
4317.89 127
4318.04 131
4318.20 139
4318.35 147
4318.50 156
4318.65 163
4318.80 168
4318.95 171
4319.10 172
4319.25 171
4319.40 168
4319.55 165
4319.70 162
4319.85 159
4320.01 157
4320.16 155
4320.31 153
4320.46 152
4320.61 151
4320.76 149
4320.91 148
4321.06 146
4321.21 145
4321.36 145
4321.51 147
4321.66 150
4321.82 154
4321.97 159
4322.12 165
4322.27 171
4322.42 177
4322.57 181
4322.72 184
4322.87 186
4323.02 186
4323.17 184
4323.32 181
4323.48 175
4323.63 168
4323.78 159
4323.93 148
4324.08 135
4324.23 121
4324.38 107
4324.53 94
4324.68 81
4324.83 71
4324.98 65
4325.14 61
4325.29 61
4325.44 64
4325.59 67
4325.74 71
4325.89 73
4326.04 73
4326.19 71
4326.34 68
4326.49 64
4326.65 62
4326.80 64
4326.95 69
4327.10 79
4327.25 92
4327.40 106
4327.55 119
4327.70 130
4327.85 136
4328.00 138
4328.15 136
4328.31 130
4328.46 123
4328.61 115
4328.76 108
4328.91 102
4329.06 97
4329.21 95
4329.36 93
4329.51 93
4329.66 94
4329.82 95
4329.97 96
4330.12 97
4330.27 98
4330.42 100
4330.57 102
4330.72 105
4330.87 109
4331.02 114
4331.18 119
4331.33 125
4331.48 132
4331.63 139
4331.78 148
4331.93 157
4332.08 167
4332.23 178
4332.38 188
4332.53 198
4332.69 207
4332.84 216
4332.99 223
4333.14 231
4333.29 239
4333.44 249
4333.59 260
4333.74 274
4333.89 291
4334.05 309
4334.20 329
4334.35 349
4334.50 369
4334.65 389
4334.80 407
4334.95 424
4335.10 439
4335.25 453
4335.41 465
4335.56 475
4335.71 483
4335.86 490
4336.01 496
4336.16 503
4336.31 512
4336.46 522
4336.61 536
4336.77 552
4336.92 571
4337.07 590
4337.22 608
4337.37 627
4337.52 643
4337.67 659
4337.82 675
4337.97 690
4338.13 705
4338.28 718
4338.43 730
4338.58 741
4338.73 749
4338.88 755
4339.03 758
4339.18 760
4339.33 761
4339.49 760
4339.64 758
4339.79 753
4339.94 745
4340.09 734
4340.24 720
4340.39 702
4340.54 683
4340.70 662
4340.85 640
4341.00 619
4341.15 599
4341.30 579
4341.45 559
4341.60 539
4341.75 519
4341.91 499
4342.06 480
4342.21 460
4342.36 441
4342.51 422
4342.66 404
4342.81 386
4342.96 369
4343.12 352
4343.27 335
4343.42 320
4343.57 306
4343.72 293
4343.87 282
4344.02 271
4344.17 262
4344.33 255
4344.48 247
4344.63 240
4344.78 233
4344.93 225
4345.08 217
4345.23 208
4345.38 198
4345.54 189
4345.69 179
4345.84 170
4345.99 161
4346.14 152
4346.29 144
4346.44 136
4346.59 128
4346.75 119
4346.90 109
4347.05 100
4347.20 90
4347.35 80
4347.50 72
4347.65 66
4347.81 62
4347.96 62
4348.11 65
4348.26 72
4348.41 82
4348.56 94
4348.71 107
4348.86 120
4349.02 132
4349.17 141
4349.32 146
4349.47 147
4349.62 145
4349.77 139
4349.92 132
4350.08 124
4350.23 117
4350.38 110
4350.53 104
4350.68 98
4350.83 91
4350.98 85
4351.13 79
4351.29 72
4351.44 66
4351.59 60
4351.74 55
4351.89 52
4352.04 50
4352.19 49
4352.35 50
4352.50 52
4352.65 55
4352.80 57
4352.95 60
4353.10 62
4353.25 62
4353.41 62
4353.56 60
4353.71 58
4353.86 53
4354.01 48
4354.16 41
4354.31 35
4354.47 30
4354.62 25
4354.77 22
4354.92 21
4355.07 22
4355.22 23
4355.37 25
4355.53 26
4355.68 27
4355.83 27
4355.98 26
4356.13 24
4356.28 22
4356.44 21
4356.59 19
4356.74 19
4356.89 20
4357.04 21
4357.19 24
4357.34 28
4357.50 32
4357.65 36
4357.80 39
4357.95 41
4358.10 42
4358.25 41
4358.40 40
4358.56 37
4358.71 34
4358.86 30
4359.01 27
4359.16 25
4359.31 23
4359.47 22
4359.62 22
4359.77 22
4359.92 21
4360.07 19
4360.22 16
4360.37 11
4360.53 6
4360.68 0
4360.83 0
4360.98 0
4361.13 0
4361.28 0
4361.44 0
4361.59 0
4361.74 0
4361.89 0
4362.04 8
4362.19 19
4362.34 31
4362.50 44
4362.65 56
4362.80 66
4362.95 74
4363.10 80
4363.25 83
4363.41 83
4363.56 81
4363.71 78
4363.86 72
4364.01 66
4364.16 58
4364.32 51
4364.47 45
4364.62 40
4364.77 36
4364.92 33
4365.07 30
4365.23 27
4365.38 24
4365.53 20
4365.68 15
4365.83 10
4365.98 4
4366.13 0
4366.29 0
4366.44 0
4366.59 0
4366.74 0
4366.89 0
4367.04 3
4367.20 6
4367.35 7
4367.50 8
4367.65 8
4367.80 6
4367.95 4
4368.11 3
4368.26 1
4368.41 0
4368.56 0
4368.71 0
4368.87 1
4369.02 4
4369.17 11
4369.32 20
4369.47 32
4369.62 44
4369.78 57
4369.93 66
4370.08 71
4370.23 70
4370.38 64
4370.53 54
4370.69 41
4370.84 27
4370.99 13
4371.14 2
4371.29 0
4371.44 0
4371.60 0
4371.75 0
4371.90 3
4372.05 12
4372.20 21
4372.35 28
4372.51 33
4372.66 36
4372.81 35
4372.96 32
4373.11 29
4373.27 24
4373.42 20
4373.57 16
4373.72 12
4373.87 8
4374.02 5
4374.18 2
4374.33 0
4374.48 0
4374.63 0
4374.78 0
4374.93 1
4375.09 6
4375.24 12
4375.39 19
4375.54 28
4375.69 37
4375.85 47
4376.00 55
4376.15 61
4376.30 64
4376.45 65
4376.60 64
4376.76 61
4376.91 57
4377.06 53
4377.21 48
4377.36 45
4377.52 42
4377.67 40
4377.82 38
4377.97 36
4378.12 33
4378.28 30
4378.43 27
4378.58 23
4378.73 20
4378.88 17
4379.03 16
4379.19 15
4379.34 16
4379.49 18
4379.64 20
4379.79 22
4379.95 24
4380.10 25
4380.25 26
4380.40 28
4380.55 30
4380.71 33
4380.86 38
4381.01 43
4381.16 47
4381.31 50
4381.46 51
4381.62 49
4381.77 45
4381.92 39
4382.07 32
4382.22 26
4382.38 22
4382.53 20
4382.68 20
4382.83 21
4382.98 22
4383.14 22
4383.29 21
4383.44 19
4383.59 15
4383.74 11
4383.90 9
4384.05 8
4384.20 9
4384.35 12
4384.50 16
4384.66 21
4384.81 25
4384.96 29
4385.11 33
4385.26 36
4385.42 38
4385.57 41
4385.72 42
4385.87 41
4386.02 39
4386.18 36
4386.33 31
4386.48 25
4386.63 20
4386.78 17
4386.94 16
4387.09 16
4387.24 19
4387.39 23
4387.54 28
4387.70 32
4387.85 34
4388.00 36
4388.15 36
4388.30 35
4388.46 33
4388.61 31
4388.76 29
4388.91 28
4389.06 27
4389.22 25
4389.37 23
4389.52 22
4389.67 20
4389.82 19
4389.98 19
4390.13 21
4390.28 24
4390.43 28
4390.58 32
4390.74 37
4390.89 40
4391.04 42
4391.19 42
4391.34 39
4391.50 35
4391.65 30
4391.80 24
4391.95 17
4392.11 11
4392.26 5
4392.41 0
4392.56 0
4392.71 0
4392.87 0
4393.02 0
4393.17 0
4393.32 0
4393.47 0
4393.63 0
4393.78 7
4393.93 13
4394.08 19
4394.23 22
4394.39 23
4394.54 21
4394.69 18
4394.84 15
4395.00 11
4395.15 10
4395.30 10
4395.45 14
4395.60 20
4395.76 27
4395.91 34
4396.06 39
4396.21 42
4396.36 41
4396.52 39
4396.67 35
4396.82 30
4396.97 27
4397.13 25
4397.28 24
4397.43 24
4397.58 25
4397.73 26
4397.89 26
4398.04 27
4398.19 27
4398.34 28
4398.50 30
4398.65 33
4398.80 37
4398.95 41
4399.10 46
4399.26 51
4399.41 56
4399.56 60
4399.71 63
4399.87 65
4400.02 65
4400.17 64
4400.32 62
4400.47 60
4400.63 58
4400.78 56
4400.93 54
4401.08 52
4401.24 50
4401.39 47
4401.54 44
4401.69 41
4401.84 37
4402.00 35
4402.15 32
4402.30 31
4402.45 31
4402.61 32
4402.76 33
4402.91 35
4403.06 38
4403.22 40
4403.37 42
4403.52 44
4403.67 45
4403.82 46
4403.98 49
4404.13 53
4404.28 59
4404.43 66
4404.59 73
4404.74 80
4404.89 86
4405.04 89
4405.20 89
4405.35 86
4405.50 81
4405.65 75
4405.80 68
4405.96 63
4406.11 58
4406.26 54
4406.41 51
4406.57 49
4406.72 47
4406.87 45
4407.02 43
4407.18 41
4407.33 37
4407.48 33
4407.63 28
4407.78 23
4407.94 18
4408.09 13
4408.24 8
4408.39 4
4408.55 1
4408.70 0
4408.85 0
4409.00 0
4409.16 0
4409.31 0
4409.46 1
4409.61 7
4409.77 14
4409.92 23
4410.07 31
4410.22 37
4410.38 41
4410.53 41
4410.68 39
4410.83 33
4410.99 26
4411.14 18
4411.29 11
4411.44 7
4411.60 5
4411.75 5
4411.90 8
4412.05 13
4412.20 18
4412.36 23
4412.51 27
4412.66 30
4412.81 32
4412.97 34
4413.12 36
4413.27 38
4413.42 41
4413.58 44
4413.73 48
4413.88 52
4414.03 57
4414.19 63
4414.34 69
4414.49 76
4414.64 82
4414.80 89
4414.95 94
4415.10 98
4415.25 101
4415.41 102
4415.56 101
4415.71 99
4415.86 95
4416.02 89
4416.17 83
4416.32 78
4416.47 73
4416.63 71
4416.78 72
4416.93 76
4417.08 82
4417.24 90
4417.39 99
4417.54 108
4417.69 115
4417.85 120
4418.00 122
4418.15 122
4418.30 120
4418.46 117
4418.61 112
4418.76 106
4418.91 100
4419.07 94
4419.22 88
4419.37 81
4419.53 73
4419.68 65
4419.83 57
4419.98 50
4420.14 45
4420.29 43
4420.44 44
4420.59 46
4420.75 51
4420.90 57
4421.05 63
4421.20 69
4421.36 75
4421.51 81
4421.66 87
4421.81 92
4421.97 97
4422.12 100
4422.27 102
4422.42 104
4422.58 105
4422.73 105
4422.88 104
4423.04 102
4423.19 99
4423.34 95
4423.49 91
4423.65 86
4423.80 81
4423.95 76
4424.10 73
4424.26 72
4424.41 72
4424.56 73
4424.71 74
4424.87 76
4425.02 77
4425.17 77
4425.32 77
4425.48 77
4425.63 76
4425.78 76
4425.94 77
4426.09 77
4426.24 78
4426.39 79
4426.55 81
4426.70 84
4426.85 88
4427.00 92
4427.16 97
4427.31 101
4427.46 104
4427.62 105
4427.77 103
4427.92 98
4428.07 92
4428.23 84
4428.38 75
4428.53 67
4428.68 60
4428.84 54
4428.99 48
4429.14 42
4429.30 36
4429.45 30
4429.60 26
4429.75 22
4429.91 20
4430.06 19
4430.21 20
4430.36 22
4430.52 24
4430.67 25
4430.82 26
4430.98 27
4431.13 28
4431.28 30
4431.43 34
4431.59 39
4431.74 46
4431.89 54
4432.04 62
4432.20 70
4432.35 78
4432.50 85
4432.66 91
4432.81 95
4432.96 99
4433.11 101
4433.27 101
4433.42 99
4433.57 95
4433.73 89
4433.88 82
4434.03 75
4434.18 68
4434.34 64
4434.49 61
4434.64 61
4434.80 63
4434.95 67
4435.10 71
4435.25 73
4435.41 74
4435.56 73
4435.71 69
4435.87 64
4436.02 57
4436.17 51
4436.32 47
4436.48 44
4436.63 45
4436.78 47
4436.94 52
4437.09 57
4437.24 62
4437.39 66
4437.55 69
4437.70 71
4437.85 72
4438.01 72
4438.16 72
4438.31 72
4438.46 70
4438.62 67
4438.77 62
4438.92 55
4439.08 47
4439.23 38
4439.38 30
4439.53 23
4439.69 17
4439.84 13
4439.99 10
4440.15 8
4440.30 7
4440.45 6
4440.61 4
4440.76 2
4440.91 0
4441.06 0
4441.22 0
4441.37 0
4441.52 0
4441.68 0
4441.83 0
4441.98 0
4442.13 1
4442.29 5
4442.44 10
4442.59 14
4442.75 18
4442.90 22
4443.05 25
4443.21 28
4443.36 31
4443.51 34
4443.66 38
4443.82 42
4443.97 46
4444.12 49
4444.28 52
4444.43 54
4444.58 55
4444.74 55
4444.89 55
4445.04 55
4445.19 55
4445.35 56
4445.50 58
4445.65 61
4445.81 63
4445.96 66
4446.11 69
4446.27 71
4446.42 73
4446.57 75
4446.72 76
4446.88 76
4447.03 75
4447.18 74
4447.34 72
4447.49 71
4447.64 70
4447.80 70
4447.95 70
4448.10 72
4448.26 75
4448.41 78
4448.56 83
4448.71 89
4448.87 95
4449.02 102
4449.17 109
4449.33 116
4449.48 122
4449.63 127
4449.79 131
4449.94 133
4450.09 133
4450.25 132
4450.40 131
4450.55 130
4450.70 130
4450.86 132
4451.01 136
4451.16 141
4451.32 148
4451.47 155
4451.62 161
4451.78 166
4451.93 170
4452.08 171
4452.24 171
4452.39 169
4452.54 167
4452.70 164
4452.85 160
4453.00 156
4453.15 152
4453.31 146
4453.46 140
4453.61 134
4453.77 128
4453.92 122
4454.07 117
4454.23 112
4454.38 108
4454.53 104
4454.69 101
4454.84 99
4454.99 99
4455.15 99
4455.30 101
4455.45 104
4455.61 106
4455.76 108
4455.91 109
4456.07 109
4456.22 108
4456.37 107
4456.52 106
4456.68 106
4456.83 107
4456.98 109
4457.14 112
4457.29 116
4457.44 121
4457.60 127
4457.75 132
4457.90 138
4458.06 142
4458.21 144
4458.36 145
4458.52 143
4458.67 140
4458.82 136
4458.98 130
4459.13 123
4459.28 115
4459.44 107
4459.59 99
4459.74 91
4459.90 83
4460.05 75
4460.20 69
4460.36 65
4460.51 63
4460.66 63
4460.82 64
4460.97 67
4461.12 71
4461.28 73
4461.43 75
4461.58 75
4461.74 73
4461.89 69
4462.04 65
4462.20 61
4462.35 59
4462.50 58
4462.66 60
4462.81 64
4462.96 70
4463.12 79
4463.27 88
4463.42 98
4463.58 107
4463.73 115
4463.88 121
4464.04 124
4464.19 125
4464.34 123
4464.50 120
4464.65 117
4464.80 114
4464.96 113
4465.11 113
4465.26 116
4465.42 120
4465.57 125
4465.72 129
4465.88 132
4466.03 133
4466.18 132
4466.34 130
4466.49 126
4466.64 121
4466.80 118
4466.95 114
4467.10 112
4467.26 109
4467.41 106
4467.56 103
4467.72 99
4467.87 94
4468.02 90
4468.18 87
4468.33 85
4468.48 83
4468.64 81
4468.79 78
4468.94 73
4469.10 67
4469.25 59
4469.40 52
4469.56 46
4469.71 42
4469.86 42
4470.02 45
4470.17 51
4470.32 59
4470.48 67
4470.63 74
4470.78 79
4470.94 81
4471.09 81
4471.24 80
4471.40 78
4471.55 77
4471.71 76
4471.86 76
4472.01 76
4472.17 77
4472.32 77
4472.47 77
4472.63 76
4472.78 73
4472.93 70
4473.09 66
4473.24 63
4473.39 58
4473.55 54
4473.70 50
4473.85 46
4474.01 42
4474.16 39
4474.31 35
4474.47 31
4474.62 27
4474.78 23
4474.93 19
4475.08 15
4475.24 11
4475.39 9
4475.54 7
4475.70 8
4475.85 9
4476.00 12
4476.16 16
4476.31 21
4476.46 26
4476.62 32
4476.77 38
4476.92 45
4477.08 51
4477.23 57
4477.39 61
4477.54 65
4477.69 66
4477.85 66
4478.00 64
4478.15 62
4478.31 59
4478.46 57
4478.61 55
4478.77 53
4478.92 52
4479.07 51
4479.23 52
4479.38 53
4479.54 55
4479.69 57
4479.84 58
4480.00 58
4480.15 57
4480.30 54
4480.46 49
4480.61 44
4480.76 40
4480.92 35
4481.07 32
4481.23 30
4481.38 28
4481.53 27
4481.69 25
4481.84 24
4481.99 22
4482.15 22
4482.30 21
4482.45 22
4482.61 24
4482.76 26
4482.92 29
4483.07 32
4483.22 34
4483.38 37
4483.53 38
4483.68 40
4483.84 43
4483.99 45
4484.15 48
4484.30 51
4484.45 54
4484.61 56
4484.76 57
4484.91 58
4485.07 58
4485.22 58
4485.37 57
4485.53 56
4485.68 54
4485.84 51
4485.99 47
4486.14 43
4486.30 37
4486.45 32
4486.60 28
4486.76 25
4486.91 24
4487.07 24
4487.22 25
4487.37 26
4487.53 28
4487.68 30
4487.83 31
4487.99 32
4488.14 33
4488.30 34
4488.45 34
4488.60 35
4488.76 36
4488.91 36
4489.06 36
4489.22 37
4489.37 38
4489.53 40
4489.68 43
4489.83 48
4489.99 53
4490.14 58
4490.29 63
4490.45 66
4490.60 67
4490.76 67
4490.91 66
4491.06 63
4491.22 61
4491.37 58
4491.52 55
4491.68 52
4491.83 48
4491.99 44
4492.14 39
4492.29 33
4492.45 27
4492.60 21
4492.76 16
4492.91 12
4493.06 9
4493.22 8
4493.37 8
4493.52 10
4493.68 11
4493.83 12
4493.99 11
4494.14 9
4494.29 6
4494.45 2
4494.60 0
4494.76 0
4494.91 0
4495.06 0
4495.22 0
4495.37 0
4495.52 0
4495.68 0
4495.83 5
4495.99 11
4496.14 17
4496.29 23
4496.45 29
4496.60 34
4496.76 38
4496.91 42
4497.06 46
4497.22 51
4497.37 55
4497.53 60
4497.68 65
4497.83 68
4497.99 71
4498.14 71
4498.30 71
4498.45 69
4498.60 66
4498.76 64
4498.91 61
4499.06 60
4499.22 58
4499.37 57
4499.53 56
4499.68 55
4499.83 54
4499.99 54
4500.14 55
4500.30 57
4500.45 59
4500.60 61
4500.76 62
4500.91 63
4501.07 62
4501.22 61
4501.37 60
4501.53 59
4501.68 60
4501.84 61
4501.99 63
4502.14 64
4502.30 66
4502.45 67
4502.61 67
4502.76 68
4502.91 69
4503.07 69
4503.22 70
4503.38 70
4503.53 70
4503.68 70
4503.84 70
4503.99 71
4504.15 72
4504.30 75
4504.45 79
4504.61 84
4504.76 89
4504.92 94
4505.07 100
4505.22 105
4505.38 111
4505.53 117
4505.69 123
4505.84 130
4505.99 135
4506.15 138
4506.30 140
4506.46 139
4506.61 136
4506.77 131
4506.92 124
4507.07 116
4507.23 108
4507.38 100
4507.54 94
4507.69 89
4507.84 85
4508.00 84
4508.15 84
4508.31 84
4508.46 84
4508.61 84
4508.77 82
4508.92 79
4509.08 76
4509.23 74
4509.38 73
4509.54 74
4509.69 78
4509.85 85
4510.00 92
4510.16 101
4510.31 108
4510.46 113
4510.62 115
4510.77 114
4510.93 109
4511.08 103
4511.23 95
4511.39 86
4511.54 79
4511.70 71
4511.85 65
4512.01 59
4512.16 54
4512.31 49
4512.47 45
4512.62 43
4512.78 42
4512.93 43
4513.08 45
4513.24 47
4513.39 50
4513.55 52
4513.70 54
4513.86 55
4514.01 56
4514.16 56
4514.32 55
4514.47 53
4514.63 50
4514.78 45
4514.93 39
4515.09 33
4515.24 26
4515.40 21
4515.55 17
4515.71 16
4515.86 16
4516.01 16
4516.17 18
4516.32 19
4516.48 21
4516.63 23
4516.79 27
4516.94 32
4517.09 38
4517.25 46
4517.40 54
4517.56 60
4517.71 66
4517.87 68
4518.02 69
4518.17 68
4518.33 66
4518.48 66
4518.64 66
4518.79 69
4518.94 73
4519.10 77
4519.25 81
4519.41 83
4519.56 84
4519.72 83
4519.87 81
4520.03 78
4520.18 76
4520.33 74
4520.49 72
4520.64 70
4520.80 68
4520.95 66
4521.11 64
4521.26 63
4521.41 62
4521.57 63
4521.72 66
4521.88 70
4522.03 75
4522.19 80
4522.34 84
4522.49 88
4522.65 90
4522.80 91
4522.96 90
4523.11 87
4523.27 82
4523.42 76
4523.57 69
4523.73 62
4523.88 57
4524.04 53
4524.19 53
4524.35 54
4524.50 57
4524.66 60
4524.81 61
4524.96 61
4525.12 60
4525.27 56
4525.43 52
4525.58 49
4525.74 46
4525.89 45
4526.04 46
4526.20 47
4526.35 50
4526.51 53
4526.66 56
4526.82 59
4526.97 62
4527.13 66
4527.28 70
4527.43 75
4527.59 80
4527.74 85
4527.90 90
4528.05 93
4528.21 95
4528.36 93
4528.52 90
4528.67 86
4528.82 81
4528.98 78
4529.13 77
4529.29 78
4529.44 81
4529.60 85
4529.75 89
4529.91 91
4530.06 92
4530.21 90
4530.37 88
4530.52 86
4530.68 84
4530.83 85
4530.99 87
4531.14 90
4531.30 95
4531.45 100
4531.60 106
4531.76 112
4531.91 117
4532.07 122
4532.22 125
4532.38 126
4532.53 125
4532.69 121
4532.84 115
4533.00 107
4533.15 99
4533.30 93
4533.46 88
4533.61 86
4533.77 85
4533.92 87
4534.08 88
4534.23 89
4534.39 89
4534.54 88
4534.70 86
4534.85 84
4535.00 82
4535.16 81
4535.31 82
4535.47 83
4535.62 86
4535.78 88
4535.93 91
4536.09 93
4536.24 94
4536.40 95
4536.55 94
4536.70 94
4536.86 92
4537.01 90
4537.17 88
4537.32 86
4537.48 85
4537.63 85
4537.79 86
4537.94 88
4538.10 91
4538.25 94
4538.41 97
4538.56 98
4538.71 98
4538.87 96
4539.02 93
4539.18 91
4539.33 88
4539.49 87
4539.64 87
4539.80 89
4539.95 91
4540.11 95
4540.26 98
4540.42 101
4540.57 103
4540.72 104
4540.88 104
4541.03 102
4541.19 100
4541.34 98
4541.50 96
4541.65 94
4541.81 92
4541.96 91
4542.12 90
4542.27 90
4542.43 92
4542.58 94
4542.74 98
4542.89 102
4543.04 106
4543.20 109
4543.35 112
4543.51 114
4543.66 115
4543.82 118
4543.97 121
4544.13 125
4544.28 130
4544.44 136
4544.59 140
4544.75 142
4544.90 141
4545.06 138
4545.21 134
4545.37 129
4545.52 124
4545.67 121
4545.83 119
4545.98 117
4546.14 115
4546.29 112
4546.45 107
4546.60 100
4546.76 91
4546.91 82
4547.07 73
4547.22 65
4547.38 60
4547.53 56
4547.69 56
4547.84 57
4548.00 59
4548.15 63
4548.31 66
4548.46 70
4548.62 73
4548.77 77
4548.92 80
4549.08 84
4549.23 87
4549.39 90
4549.54 93
4549.70 96
4549.85 99
4550.01 100
4550.16 100
4550.32 98
4550.47 94
4550.63 89
4550.78 83
4550.94 75
4551.09 68
4551.25 61
4551.40 55
4551.56 50
4551.71 46
4551.87 42
4552.02 40
4552.18 38
4552.33 37
4552.49 36
4552.64 35
4552.80 34
4552.95 33
4553.11 31
4553.26 28
4553.41 25
4553.57 21
4553.72 17
4553.88 13
4554.03 10
4554.19 9
4554.34 9
4554.50 10
4554.65 12
4554.81 14
4554.96 17
4555.12 18
4555.27 20
4555.43 20
4555.58 21
4555.74 22
4555.89 22
4556.05 24
4556.20 26
4556.36 29
4556.51 32
4556.67 35
4556.82 38
4556.98 40
4557.13 43
4557.29 44
4557.44 46
4557.60 48
4557.75 51
4557.91 56
4558.06 61
4558.22 66
4558.37 72
4558.53 77
4558.68 82
4558.84 86
4558.99 89
4559.15 92
4559.30 94
4559.46 96
4559.61 98
4559.77 101
4559.92 103
4560.08 106
4560.23 108
4560.39 108
4560.54 107
4560.70 103
4560.85 96
4561.01 87
4561.16 77
4561.32 68
4561.47 60
4561.63 55
4561.78 53
4561.94 54
4562.09 56
4562.25 59
4562.40 60
4562.56 59
4562.71 56
4562.87 52
4563.02 46
4563.18 40
4563.33 35
4563.49 32
4563.64 30
4563.80 31
4563.95 33
4564.11 38
4564.26 44
4564.42 51
4564.57 58
4564.73 65
4564.88 69
4565.04 72
4565.19 72
4565.35 69
4565.50 66
4565.66 62
4565.81 57
4565.97 54
4566.12 52
4566.28 51
4566.43 50
4566.59 51
4566.74 51
4566.90 52
4567.05 53
4567.21 54
4567.36 54
4567.52 54
4567.67 54
4567.83 52
4567.98 49
4568.14 45
4568.29 40
4568.45 35
4568.60 30
4568.76 24
4568.91 20
4569.07 16
4569.23 13
4569.38 11
4569.54 10
4569.69 11
4569.85 13
4570.00 16
4570.16 20
4570.31 25
4570.47 29
4570.62 33
4570.78 37
4570.93 39
4571.09 40
4571.24 40
4571.40 39
4571.55 38
4571.71 37
4571.86 38
4572.02 39
4572.17 42
4572.33 46
4572.48 50
4572.64 55
4572.79 61
4572.95 66
4573.10 72
4573.26 77
4573.41 81
4573.57 83
4573.73 84
4573.88 83
4574.04 80
4574.19 76
4574.35 70
4574.50 63
4574.66 56
4574.81 50
4574.97 44
4575.12 39
4575.28 36
4575.43 35
4575.59 36
4575.74 38
4575.90 42
4576.05 47
4576.21 51
4576.36 55
4576.52 58
4576.67 59
4576.83 59
4576.99 57
4577.14 54
4577.30 51
4577.45 48
4577.61 47
4577.76 47
4577.92 49
4578.07 53
4578.23 59
4578.38 65
4578.54 71
4578.69 74
4578.85 74
4579.00 72
4579.16 67
4579.31 60
4579.47 53
4579.63 47
4579.78 43
4579.94 41
4580.09 40
4580.25 41
4580.40 43
4580.56 46
4580.71 48
4580.87 50
4581.02 50
4581.18 50
4581.33 48
4581.49 46
4581.64 43
4581.80 40
4581.96 38
4582.11 36
4582.27 36
4582.42 37
4582.58 39
4582.73 41
4582.89 45
4583.04 48
4583.20 52
4583.35 55
4583.51 56
4583.66 57
4583.82 55
4583.98 52
4584.13 46
4584.29 39
4584.44 32
4584.60 24
4584.75 16
4584.91 9
4585.06 3
4585.22 0
4585.37 0
4585.53 0
4585.68 0
4585.84 0
4586.00 0
4586.15 0
4586.31 0
4586.46 1
4586.62 6
4586.77 11
4586.93 15
4587.08 18
4587.24 20
4587.39 21
4587.55 20
4587.71 18
4587.86 16
4588.02 15
4588.17 14
4588.33 16
4588.48 19
4588.64 24
4588.79 30
4588.95 37
4589.10 43
4589.26 47
4589.42 50
4589.57 51
4589.73 50
4589.88 49
4590.04 47
4590.19 45
4590.35 44
4590.50 43
4590.66 43
4590.81 43
4590.97 44
4591.13 46
4591.28 47
4591.44 49
4591.59 50
4591.75 52
4591.90 53
4592.06 55
4592.21 57
4592.37 58
4592.53 59
4592.68 59
4592.84 58
4592.99 56
4593.15 53
4593.30 51
4593.46 48
4593.61 46
4593.77 44
4593.93 43
4594.08 42
4594.24 42
4594.39 42
4594.55 42
4594.70 42
4594.86 43
4595.01 46
4595.17 48
4595.33 51
4595.48 54
4595.64 54
4595.79 51
4595.95 46
4596.10 38
4596.26 28
4596.41 17
4596.57 8
4596.73 2
4596.88 0
4597.04 0
4597.19 4
4597.35 10
4597.50 17
4597.66 22
4597.81 25
4597.97 25
4598.13 24
4598.28 21
4598.44 18
4598.59 16
4598.75 15
4598.90 15
4599.06 14
4599.22 14
4599.37 13
4599.53 12
4599.68 12
4599.84 13
4599.99 17
4600.15 23
4600.31 29
4600.46 36
4600.62 42
4600.77 45
4600.93 45
4601.08 43
4601.24 38
4601.39 33
4601.55 26
4601.71 20
4601.86 15
4602.02 10
4602.17 5
4602.33 1
4602.48 0
4602.64 0
4602.80 0
4602.95 0
4603.11 0
4603.26 0
4603.42 0
4603.57 0
4603.73 4
4603.89 11
4604.04 19
4604.20 27
4604.35 34
4604.51 41
4604.66 46
4604.82 50
4604.98 53
4605.13 56
4605.29 57
4605.44 59
4605.60 59
4605.76 60
4605.91 59
4606.07 58
4606.22 56
4606.38 53
4606.53 50
4606.69 48
4606.85 46
4607.00 44
4607.16 43
4607.31 42
4607.47 41
4607.62 40
4607.78 38
4607.94 35
4608.09 33
4608.25 32
4608.40 30
4608.56 29
4608.71 29
4608.87 28
4609.03 27
4609.18 25
4609.34 24
4609.49 22
4609.65 21
4609.81 21
4609.96 22
4610.12 24
4610.27 28
4610.43 32
4610.58 38
4610.74 44
4610.90 50
4611.05 56
4611.21 61
4611.36 65
4611.52 68
4611.68 69
4611.83 69
4611.99 68
4612.14 65
4612.30 61
4612.45 56
4612.61 51
4612.77 46
4612.92 42
4613.08 38
4613.23 36
4613.39 35
4613.55 35
4613.70 34
4613.86 33
4614.01 31
4614.17 28
4614.33 26
4614.48 23
4614.64 22
4614.79 22
4614.95 23
4615.11 25
4615.26 28
4615.42 31
4615.57 35
4615.73 38
4615.88 41
4616.04 43
4616.20 45
4616.35 47
4616.51 48
4616.66 48
4616.82 47
4616.98 45
4617.13 41
4617.29 37
4617.44 33
4617.60 28
4617.76 24
4617.91 21
4618.07 19
4618.22 19
4618.38 19
4618.54 21
4618.69 23
4618.85 25
4619.00 26
4619.16 26
4619.32 26
4619.47 26
4619.63 27
4619.78 31
4619.94 38
4620.10 47
4620.25 57
4620.41 66
4620.56 74
4620.72 77
4620.88 77
4621.03 72
4621.19 65
4621.34 57
4621.50 49
4621.66 43
4621.81 39
4621.97 38
4622.12 40
4622.28 43
4622.44 47
4622.59 51
4622.75 54
4622.90 56
4623.06 56
4623.22 54
4623.37 52
4623.53 50
4623.68 47
4623.84 45
4624.00 43
4624.15 41
4624.31 39
4624.46 38
4624.62 37
4624.78 38
4624.93 39
4625.09 42
4625.25 45
4625.40 48
4625.56 50
4625.71 51
4625.87 51
4626.03 50
4626.18 49
4626.34 47
4626.49 46
4626.65 46
4626.81 47
4626.96 48
4627.12 49
4627.27 48
4627.43 47
4627.59 45
4627.74 42
4627.90 39
4628.06 35
4628.21 32
4628.37 29
4628.52 27
4628.68 26
4628.84 25
4628.99 26
4629.15 27
4629.30 29
4629.46 31
4629.62 33
4629.77 35
4629.93 36
4630.09 35
4630.24 34
4630.40 32
4630.55 31
4630.71 30
4630.87 31
4631.02 34
4631.18 37
4631.33 41
4631.49 45
4631.65 47
4631.80 48
4631.96 47
4632.12 45
4632.27 41
4632.43 37
4632.58 32
4632.74 27
4632.90 23
4633.05 20
4633.21 18
4633.37 17
4633.52 16
4633.68 17
4633.83 17
4633.99 17
4634.15 16
4634.30 15
4634.46 14
4634.62 13
4634.77 13
4634.93 14
4635.08 16
4635.24 18
4635.40 22
4635.55 25
4635.71 28
4635.87 31
4636.02 34
4636.18 36
4636.33 38
4636.49 40
4636.65 41
4636.80 42
4636.96 43
4637.12 44
4637.27 44
4637.43 43
4637.58 42
4637.74 39
4637.90 35
4638.05 30
4638.21 24
4638.37 19
4638.52 16
4638.68 13
4638.83 13
4638.99 14
4639.15 17
4639.30 20
4639.46 22
4639.62 24
4639.77 24
4639.93 24
4640.09 22
4640.24 21
4640.40 20
4640.55 19
4640.71 20
4640.87 21
4641.02 21
4641.18 22
4641.34 22
4641.49 20
4641.65 18
4641.81 15
4641.96 11
4642.12 6
4642.27 0
4642.43 0
4642.59 0
4642.74 0
4642.90 0
4643.06 0
4643.21 0
4643.37 0
4643.53 2
4643.68 7
4643.84 11
4643.99 14
4644.15 15
4644.31 15
4644.46 14
4644.62 13
4644.78 11
4644.93 10
4645.09 9
4645.25 8
4645.40 9
4645.56 10
4645.71 12
4645.87 15
4646.03 17
4646.18 18
4646.34 19
4646.50 18
4646.65 15
4646.81 12
4646.97 8
4647.12 5
4647.28 2
4647.44 0
4647.59 0
4647.75 0
4647.91 0
4648.06 0
4648.22 0
4648.37 0
4648.53 0
4648.69 0
4648.84 0
4649.00 4
4649.16 9
4649.31 13
4649.47 16
4649.63 18
4649.78 18
4649.94 18
4650.10 18
4650.25 18
4650.41 20
4650.57 22
4650.72 25
4650.88 29
4651.04 33
4651.19 37
4651.35 39
4651.50 40
4651.66 39
4651.82 36
4651.97 33
4652.13 29
4652.29 27
4652.44 26
4652.60 26
4652.76 28
4652.91 31
4653.07 34
4653.23 36
4653.38 38
4653.54 40
4653.70 43
4653.85 45
4654.01 49
4654.17 54
4654.32 60
4654.48 67
4654.64 74
4654.79 81
4654.95 88
4655.11 96
4655.26 103
4655.42 110
4655.58 116
4655.73 120
4655.89 122
4656.05 120
4656.20 116
4656.36 110
4656.51 104
4656.67 97
4656.83 93
4656.98 90
4657.14 90
4657.30 92
4657.45 95
4657.61 97
4657.77 99
4657.92 99
4658.08 98
4658.24 95
4658.39 92
4658.55 88
4658.71 84
4658.86 81
4659.02 77
4659.18 74
4659.33 72
4659.49 71
4659.65 72
4659.80 74
4659.96 78
4660.12 82
4660.27 86
4660.43 90
4660.59 93
4660.74 94
4660.90 95
4661.06 94
4661.21 91
4661.37 88
4661.53 84
4661.68 79
4661.84 74
4662.00 70
4662.15 68
4662.31 68
4662.47 69
4662.62 73
4662.78 78
4662.94 84
4663.10 89
4663.25 94
4663.41 97
4663.57 98
4663.72 97
4663.88 95
4664.04 93
4664.19 90
4664.35 89
4664.51 87
4664.66 87
4664.82 86
4664.98 85
4665.13 82
4665.29 78
4665.45 73
4665.60 67
4665.76 63
4665.92 59
4666.07 58
4666.23 58
4666.39 59
4666.54 59
4666.70 59
4666.86 56
4667.01 51
4667.17 44
4667.33 36
4667.48 27
4667.64 19
4667.80 12
4667.95 7
4668.11 3
4668.27 1
4668.43 0
4668.58 1
4668.74 4
4668.90 7
4669.05 10
4669.21 13
4669.37 15
4669.52 16
4669.68 15
4669.84 14
4669.99 11
4670.15 9
4670.31 6
4670.46 5
4670.62 5
4670.78 7
4670.93 10
4671.09 13
4671.25 17
4671.41 22
4671.56 26
4671.72 29
4671.88 32
4672.03 34
4672.19 36
4672.35 38
4672.50 39
4672.66 40
4672.82 41
4672.97 41
4673.13 40
4673.29 38
4673.44 35
4673.60 32
4673.76 29
4673.92 26
4674.07 24
4674.23 24
4674.39 24
4674.54 25
4674.70 25
4674.86 25
4675.01 24
4675.17 22
4675.33 19
4675.48 17
4675.64 15
4675.80 14
4675.96 16
4676.11 20
4676.27 26
4676.43 34
4676.58 42
4676.74 51
4676.90 59
4677.05 64
4677.21 66
4677.37 65
4677.52 61
4677.68 55
4677.84 48
4678.00 42
4678.15 38
4678.31 35
4678.47 33
4678.62 33
4678.78 32
4678.94 30
4679.09 28
4679.25 25
4679.41 23
4679.57 21
4679.72 22
4679.88 24
4680.04 28
4680.19 33
4680.35 38
4680.51 41
4680.66 43
4680.82 44
4680.98 43
4681.14 41
4681.29 40
4681.45 39
4681.61 38
4681.76 38
4681.92 38
4682.08 39
4682.23 40
4682.39 41
4682.55 42
4682.71 44
4682.86 45
4683.02 46
4683.18 47
4683.33 46
4683.49 44
4683.65 40
4683.81 36
4683.96 30
4684.12 23
4684.28 17
4684.43 11
4684.59 7
4684.75 5
4684.91 5
4685.06 6
4685.22 8
4685.38 9
4685.53 9
4685.69 7
4685.85 4
4686.00 0
4686.16 0
4686.32 0
4686.48 0
4686.63 0
4686.79 0
4686.95 0
4687.10 0
4687.26 1
4687.42 5
4687.58 9
4687.73 14
4687.89 18
4688.05 23
4688.20 28
4688.36 33
4688.52 36
4688.68 39
4688.83 40
4688.99 41
4689.15 42
4689.30 43
4689.46 44
4689.62 46
4689.78 48
4689.93 51
4690.09 54
4690.25 59
4690.40 66
4690.56 73
4690.72 81
4690.88 90
4691.03 98
4691.19 104
4691.35 110
4691.51 113
4691.66 116
4691.82 119
4691.98 124
4692.13 130
4692.29 139
4692.45 152
4692.61 167
4692.76 185
4692.92 203
4693.08 221
4693.23 238
4693.39 253
4693.55 267
4693.71 280
4693.86 293
4694.02 309
4694.18 327
4694.34 348
4694.49 373
4694.65 402
4694.81 433
4694.96 467
4695.12 503
4695.28 540
4695.44 580
4695.59 621
4695.75 661
4695.91 698
4696.07 730
4696.22 754
4696.38 769
4696.54 775
4696.69 773
4696.85 764
4697.01 752
4697.17 739
4697.32 726
4697.48 715
4697.64 706
4697.80 696
4697.95 686
4698.11 675
4698.27 661
4698.42 645
4698.58 627
4698.74 608
4698.90 589
4699.05 569
4699.21 551
4699.37 534
4699.53 519
4699.68 507
4699.84 497
4700.00 490
4700.16 485
4700.31 481
4700.47 477
4700.63 472
4700.78 464
4700.94 454
4701.10 442
4701.26 427
4701.41 409
4701.57 390
4701.73 370
4701.89 350
4702.04 332
4702.20 315
4702.36 301
4702.52 291
4702.67 285
4702.83 282
4702.99 283
4703.15 286
4703.30 290
4703.46 294
4703.62 298
4703.77 303
4703.93 306
4704.09 309
4704.25 310
4704.40 310
4704.56 308
4704.72 303
4704.88 295
4705.03 285
4705.19 273
4705.35 259
4705.51 245
4705.66 232
4705.82 220
4705.98 211
4706.14 205
4706.29 202
4706.45 203
4706.61 206
4706.77 210
4706.92 215
4707.08 220
4707.24 222
4707.40 223
4707.55 222
4707.71 220
4707.87 218
4708.03 217
4708.18 219
4708.34 222
4708.50 228
4708.66 237
4708.81 247
4708.97 258
4709.13 269
4709.29 279
4709.44 288
4709.60 295
4709.76 301
4709.92 306
4710.07 311
4710.23 315
4710.39 320
4710.55 325
4710.70 330
4710.86 334
4711.02 338
4711.18 341
4711.33 343
4711.49 344
4711.65 346
4711.81 351
4711.96 359
4712.12 373
4712.28 394
4712.44 420
4712.59 451
4712.75 486
4712.91 523
4713.07 560
4713.22 595
4713.38 629
4713.54 660
4713.70 691
4713.85 723
4714.01 756
4714.17 793
4714.33 834
4714.48 880
4714.64 930
4714.80 983
4714.96 1038
4715.12 1095
4715.27 1152
4715.43 1209
4715.59 1265
4715.75 1322
4715.90 1381
4716.06 1442
4716.22 1506
4716.38 1572
4716.53 1641
4716.69 1712
4716.85 1785
4717.01 1860
4717.16 1938
4717.32 2018
4717.48 2101
4717.64 2185
4717.79 2270
4717.95 2353
4718.11 2432
4718.27 2506
4718.43 2575
4718.58 2639
4718.74 2700
4718.90 2758
4719.06 2814
4719.21 2867
4719.37 2916
4719.53 2960
4719.69 2996
4719.84 3023
4720.00 3041
4720.16 3048
4720.32 3046
4720.47 3036
4720.63 3018
4720.79 2994
4720.95 2963
4721.11 2926
4721.26 2885
4721.42 2838
4721.58 2786
4721.74 2728
4721.89 2666
4722.05 2599
4722.21 2528
4722.37 2452
4722.52 2374
4722.68 2293
4722.84 2212
4723.00 2131
4723.16 2052
4723.31 1976
4723.47 1902
4723.63 1832
4723.79 1764
4723.94 1698
4724.10 1634
4724.26 1571
4724.42 1509
4724.58 1449
4724.73 1391
4724.89 1334
4725.05 1279
4725.21 1225
4725.36 1174
4725.52 1128
4725.68 1086
4725.84 1050
4726.00 1019
4726.15 992
4726.31 968
4726.47 944
4726.63 920
4726.78 893
4726.94 866
4727.10 837
4727.26 809
4727.42 780
4727.57 752
4727.73 723
4727.89 696
4728.05 669
4728.20 643
4728.36 620
4728.52 599
4728.68 582
4728.84 569
4728.99 557
4729.15 548
4729.31 538
4729.47 528
4729.63 517
4729.78 504
4729.94 490
4730.10 475
4730.26 461
4730.41 449
4730.57 441
4730.73 435
4730.89 433
4731.05 431
4731.20 430
4731.36 428
4731.52 422
4731.68 414
4731.84 402
4731.99 390
4732.15 378
4732.31 368
4732.47 362
4732.62 360
4732.78 361
4732.94 364
4733.10 370
4733.26 375
4733.41 379
4733.57 381
4733.73 382
4733.89 382
4734.05 383
4734.20 384
4734.36 387
4734.52 391
4734.68 395
4734.84 400
4734.99 403
4735.15 406
4735.31 408
4735.47 410
4735.62 413
4735.78 417
4735.94 423
4736.10 431
4736.26 440
4736.41 450
4736.57 462
4736.73 475
4736.89 491
4737.05 507
4737.20 525
4737.36 543
4737.52 562
4737.68 580
4737.84 599
4737.99 620
4738.15 644
4738.31 670
4738.47 701
4738.63 733
4738.78 767
4738.94 800
4739.10 830
4739.26 857
4739.42 881
4739.57 902
4739.73 922
4739.89 942
4740.05 962
4740.21 982
4740.36 1002
4740.52 1021
4740.68 1039
4740.84 1057
4741.00 1077
4741.15 1099
4741.31 1123
4741.47 1151
4741.63 1181
4741.79 1210
4741.94 1238
4742.10 1261
4742.26 1277
4742.42 1285
4742.58 1285
4742.73 1276
4742.89 1260
4743.05 1239
4743.21 1215
4743.37 1191
4743.53 1168
4743.68 1145
4743.84 1124
4744.00 1103
4744.16 1082
4744.32 1060
4744.47 1037
4744.63 1013
4744.79 991
4744.95 971
4745.11 954
4745.26 938
4745.42 923
4745.58 908
4745.74 891
4745.90 871
4746.05 849
4746.21 823
4746.37 795
4746.53 767
4746.69 740
4746.85 716
4747.00 696
4747.16 681
4747.32 671
4747.48 663
4747.64 657
4747.79 650
4747.95 641
4748.11 630
4748.27 619
4748.43 608
4748.58 599
4748.74 594
4748.90 594
4749.06 596
4749.22 600
4749.38 603
4749.53 604
4749.69 600
4749.85 591
4750.01 579
4750.17 567
4750.32 556
4750.48 550
4750.64 550
4750.80 558
4750.96 570
4751.12 586
4751.27 602
4751.43 617
4751.59 628
4751.75 635
4751.91 639
4752.06 640
4752.22 640
4752.38 639
4752.54 639
4752.70 639
4752.86 640
4753.01 643
4753.17 647
4753.33 656
4753.49 668
4753.65 687
4753.81 712
4753.96 744
4754.12 781
4754.28 822
4754.44 866
4754.60 910
4754.75 955
4754.91 999
4755.07 1043
4755.23 1089
4755.39 1137
4755.55 1187
4755.70 1238
4755.86 1288
4756.02 1337
4756.18 1382
4756.34 1424
4756.50 1463
4756.65 1500
4756.81 1534
4756.97 1567
4757.13 1596
4757.29 1620
4757.45 1639
4757.60 1652
4757.76 1658
4757.92 1658
4758.08 1654
4758.24 1649
4758.40 1643
4758.55 1638
4758.71 1633
4758.87 1629
4759.03 1625
4759.19 1618
4759.35 1609
4759.50 1598
4759.66 1583
4759.82 1567
4759.98 1548
4760.14 1530
4760.30 1511
4760.45 1492
4760.61 1475
4760.77 1457
4760.93 1437
4761.09 1415
4761.25 1389
4761.40 1358
4761.56 1324
4761.72 1285
4761.88 1245
4762.04 1205
4762.20 1166
4762.35 1130
4762.51 1097
4762.67 1068
4762.83 1041
4762.99 1016
4763.15 992
4763.30 969
4763.46 944
4763.62 920
4763.78 895
4763.94 869
4764.10 842
4764.25 816
4764.41 790
4764.57 766
4764.73 744
4764.89 724
4765.05 707
4765.21 693
4765.36 679
4765.52 666
4765.68 652
4765.84 637
4766.00 620
4766.16 601
4766.31 580
4766.47 557
4766.63 533
4766.79 509
4766.95 487
4767.11 466
4767.27 450
4767.42 436
4767.58 426
4767.74 419
4767.90 412
4768.06 405
4768.22 396
4768.37 386
4768.53 373
4768.69 361
4768.85 349
4769.01 341
4769.17 336
4769.33 336
4769.48 340
4769.64 346
4769.80 354
4769.96 362
4770.12 369
4770.28 373
4770.44 375
4770.59 375
4770.75 374
4770.91 371
4771.07 368
4771.23 365
4771.39 361
4771.54 357
4771.70 352
4771.86 345
4772.02 338
4772.18 330
4772.34 321
4772.50 312
4772.65 304
4772.81 296
4772.97 289
4773.13 285
4773.29 283
4773.45 285
4773.61 288
4773.76 294
4773.92 302
4774.08 310
4774.24 317
4774.40 323
4774.56 327
4774.72 329
4774.87 330
4775.03 330
4775.19 330
4775.35 331
4775.51 334
4775.67 340
4775.83 349
4775.98 360
4776.14 375
4776.30 391
4776.46 407
4776.62 422
4776.78 436
4776.94 447
4777.10 456
4777.25 462
4777.41 465
4777.57 469
4777.73 472
4777.89 478
4778.05 486
4778.21 497
4778.36 509
4778.52 521
4778.68 533
4778.84 544
4779.00 553
4779.16 563
4779.32 573
4779.48 585
4779.63 599
4779.79 614
4779.95 629
4780.11 643
4780.27 653
4780.43 659
4780.59 659
4780.74 654
4780.90 644
4781.06 632
4781.22 618
4781.38 603
4781.54 588
4781.70 574
4781.86 560
4782.01 547
4782.17 536
4782.33 526
4782.49 520
4782.65 517
4782.81 518
4782.97 521
4783.13 525
4783.28 528
4783.44 528
4783.60 525
4783.76 517
4783.92 506
4784.08 494
4784.24 481
4784.40 468
4784.55 456
4784.71 444
4784.87 434
4785.03 425
4785.19 416
4785.35 407
4785.51 399
4785.67 391
4785.82 383
4785.98 375
4786.14 366
4786.30 356
4786.46 346
4786.62 335
4786.78 325
4786.94 315
4787.09 306
4787.25 297
4787.41 290
4787.57 285
4787.73 281
4787.89 280
4788.05 280
4788.21 280
4788.36 279
4788.52 276
4788.68 271
4788.84 264
4789.00 256
4789.16 247
4789.32 240
4789.48 234
4789.64 231
4789.79 229
4789.95 229
4790.11 229
4790.27 231
4790.43 232
4790.59 235
4790.75 240
4790.91 247
4791.06 257
4791.22 269
4791.38 285
4791.54 303
4791.70 322
4791.86 341
4792.02 360
4792.18 378
4792.34 393
4792.49 407
4792.65 418
4792.81 428
4792.97 436
4793.13 445
4793.29 455
4793.45 467
4793.61 481
4793.77 498
4793.92 516
4794.08 535
4794.24 552
4794.40 565
4794.56 575
4794.72 580
4794.88 584
4795.04 586
4795.20 591
4795.36 599
4795.51 610
4795.67 624
4795.83 639
4795.99 653
4796.15 663
4796.31 668
4796.47 669
4796.63 665
4796.79 659
4796.94 652
4797.10 646
4797.26 641
4797.42 637
4797.58 634
4797.74 629
4797.90 622
4798.06 612
4798.22 600
4798.38 586
4798.53 572
4798.69 559
4798.85 547
4799.01 537
4799.17 528
4799.33 520
4799.49 511
4799.65 501
4799.81 490
4799.97 478
4800.12 467
4800.28 456
4800.44 446
4800.60 440
4800.76 435
4800.92 432
4801.08 430
4801.24 429
4801.40 426
4801.56 422
4801.71 417
4801.87 411
4802.03 404
4802.19 397
4802.35 390
4802.51 382
4802.67 373
4802.83 363
4802.99 350
4803.15 335
4803.31 318
4803.46 299
4803.62 280
4803.78 262
4803.94 246
4804.10 232
4804.26 220
4804.42 210
4804.58 202
4804.74 196
4804.90 191
4805.05 188
4805.21 185
4805.37 184
4805.53 182
4805.69 179
4805.85 176
4806.01 170
4806.17 164
4806.33 157
4806.49 150
4806.65 144
4806.81 140
4806.96 136
4807.12 134
4807.28 133
4807.44 131
4807.60 130
4807.76 128
4807.92 126
4808.08 123
4808.24 118
4808.40 111
4808.56 101
4808.71 90
4808.87 78
4809.03 66
4809.19 56
4809.35 48
4809.51 42
4809.67 39
4809.83 38
4809.99 39
4810.15 42
4810.31 46
4810.47 52
4810.62 59
4810.78 68
4810.94 77
4811.10 85
4811.26 92
4811.42 98
4811.58 102
4811.74 105
4811.90 107
4812.06 111
4812.22 117
4812.38 127
4812.54 140
4812.69 156
4812.85 173
4813.01 190
4813.17 206
4813.33 219
4813.49 229
4813.65 237
4813.81 244
4813.97 249
4814.13 255
4814.29 261
4814.45 269
4814.61 277
4814.76 287
4814.92 297
4815.08 309
4815.24 321
4815.40 334
4815.56 348
4815.72 362
4815.88 378
4816.04 395
4816.20 412
4816.36 429
4816.52 444
4816.68 456
4816.84 465
4816.99 468
4817.15 466
4817.31 459
4817.47 449
4817.63 439
4817.79 429
4817.95 421
4818.11 417
4818.27 416
4818.43 419
4818.59 424
4818.75 432
4818.91 441
4819.07 449
4819.22 457
4819.38 463
4819.54 466
4819.70 466
4819.86 463
4820.02 457
4820.18 449
4820.34 440
4820.50 430
4820.66 420
4820.82 411
4820.98 402
4821.14 393
4821.30 384
4821.46 375
4821.62 365
4821.77 354
4821.93 342
4822.09 330
4822.25 317
4822.41 304
4822.57 290
4822.73 278
4822.89 266
4823.05 254
4823.21 244
4823.37 234
4823.53 224
4823.69 216
4823.85 209
4824.01 205
4824.17 205
4824.32 208
4824.48 216
4824.64 228
4824.80 242
4824.96 259
4825.12 275
4825.28 291
4825.44 305
4825.60 317
4825.76 328
4825.92 336
4826.08 344
4826.24 349
4826.40 353
4826.56 356
4826.72 359
4826.88 363
4827.04 369
4827.19 380
4827.35 395
4827.51 416
4827.67 440
4827.83 468
4827.99 497
4828.15 526
4828.31 555
4828.47 583
4828.63 610
4828.79 639
4828.95 670
4829.11 706
4829.27 747
4829.43 796
4829.59 850
4829.75 910
4829.91 973
4830.07 1036
4830.22 1096
4830.38 1152
4830.54 1203
4830.70 1247
4830.86 1284
4831.02 1317
4831.18 1344
4831.34 1368
4831.50 1388
4831.66 1406
4831.82 1420
4831.98 1432
4832.14 1441
4832.30 1446
4832.46 1448
4832.62 1447
4832.78 1442
4832.94 1433
4833.10 1422
4833.26 1409
4833.42 1395
4833.58 1382
4833.73 1368
4833.89 1355
4834.05 1340
4834.21 1323
4834.37 1302
4834.53 1276
4834.69 1245
4834.85 1210
4835.01 1172
4835.17 1131
4835.33 1091
4835.49 1051
4835.65 1013
4835.81 975
4835.97 940
4836.13 905
4836.29 871
4836.45 838
4836.61 806
4836.77 776
4836.93 749
4837.09 723
4837.25 699
4837.41 675
4837.56 651
4837.72 627
4837.88 602
4838.04 576
4838.20 552
4838.36 530
4838.52 511
4838.68 496
4838.84 483
4839.00 474
4839.16 465
4839.32 456
4839.48 445
4839.64 432
4839.80 417
4839.96 399
4840.12 381
4840.28 363
4840.44 348
4840.60 335
4840.76 326
4840.92 320
4841.08 316
4841.24 312
4841.40 307
4841.56 300
4841.72 291
4841.88 280
4842.04 269
4842.20 257
4842.36 247
4842.51 238
4842.67 231
4842.83 225
4842.99 218
4843.15 211
4843.31 203
4843.47 193
4843.63 184
4843.79 175
4843.95 167
4844.11 159
4844.27 152
4844.43 145
4844.59 138
4844.75 130
4844.91 122
4845.07 114
4845.23 107
4845.39 99
4845.55 92
4845.71 86
4845.87 79
4846.03 73
4846.19 67
4846.35 60
4846.51 54
4846.67 48
4846.83 43
4846.99 41
4847.15 40
4847.31 42
4847.47 47
4847.63 52
4847.79 57
4847.95 60
4848.11 60
4848.27 57
4848.43 52
4848.59 47
4848.75 42
4848.91 40
4849.07 41
4849.23 44
4849.38 48
4849.54 52
4849.70 53
4849.86 53
4850.02 50
4850.18 46
4850.34 40
4850.50 35
4850.66 31
4850.82 28
4850.98 26
4851.14 26
4851.30 27
4851.46 29
4851.62 31
4851.78 33
4851.94 35
4852.10 36
4852.26 36
4852.42 35
4852.58 35
4852.74 35
4852.90 36
4853.06 38
4853.22 43
4853.38 50
4853.54 59
4853.70 70
4853.86 81
4854.02 92
4854.18 101
4854.34 108
4854.50 112
4854.66 114
4854.82 116
4854.98 118
4855.14 121
4855.30 126
4855.46 133
4855.62 141
4855.78 148
4855.94 153
4856.10 156
4856.26 155
4856.42 152
4856.58 147
4856.74 141
4856.90 134
4857.06 128
4857.22 122
4857.38 116
4857.54 112
4857.70 108
4857.86 105
4858.02 104
4858.18 103
4858.34 103
4858.50 104
4858.66 105
4858.82 107
4858.98 110
4859.14 113
4859.30 117
4859.46 122
4859.62 127
4859.78 132
4859.94 137
4860.10 141
4860.26 144
4860.42 145
4860.58 144
4860.74 141
4860.90 135
4861.06 128
4861.22 120
4861.38 111
4861.54 102
4861.70 96
4861.86 91
4862.02 90
4862.18 91
4862.34 95
4862.50 101
4862.66 107
4862.82 112
4862.98 116
4863.14 117
4863.30 116
4863.46 114
4863.62 112
4863.78 110
4863.94 108
4864.10 108
4864.26 109
4864.42 110
4864.58 111
4864.74 111
4864.90 110
4865.06 107
4865.22 104
4865.38 100
4865.54 95
4865.70 89
4865.86 82
4866.02 73
4866.18 64
4866.34 54
4866.50 44
4866.66 32
4866.82 20
4866.98 9
4867.14 0
4867.30 0
4867.46 0
4867.62 0
4867.78 0
4867.94 0
4868.10 0
4868.26 5
4868.42 9
4868.58 12
4868.74 11
4868.90 9
4869.06 6
4869.22 3
4869.38 2
4869.54 4
4869.70 8
4869.86 15
4870.02 24
4870.18 34
4870.34 45
4870.51 55
4870.67 64
4870.83 71
4870.99 77
4871.15 81
4871.31 86
4871.47 91
4871.63 98
4871.79 106
4871.95 116
4872.11 127
4872.27 138
4872.43 147
4872.59 154
4872.75 160
4872.91 165
4873.07 169
4873.23 174
4873.39 180
4873.55 185
4873.71 190
4873.87 195
4874.03 199
4874.19 204
4874.35 209
4874.51 217
4874.67 226
4874.83 235
4874.99 244
4875.15 251
4875.31 256
4875.47 258
4875.63 257
4875.79 256
4875.95 255
4876.11 255
4876.27 256
4876.43 259
4876.59 263
4876.75 267
4876.91 270
4877.07 273
4877.23 274
4877.40 272
4877.56 267
4877.72 260
4877.88 252
4878.04 243
4878.20 236
4878.36 230
4878.52 226
4878.68 224
4878.84 222
4879.00 218
4879.16 213
4879.32 206
4879.48 198
4879.64 188
4879.80 179
4879.96 171
4880.12 164
4880.28 159
4880.44 155
4880.60 153
4880.76 152
4880.92 152
4881.08 151
4881.24 149
4881.40 146
4881.56 141
4881.72 134
4881.88 125
4882.04 116
4882.20 108
4882.37 102
4882.53 98
4882.69 98
4882.85 100
4883.01 104
4883.17 108
4883.33 111
4883.49 111
4883.65 110
4883.81 105
4883.97 99
4884.13 91
4884.29 83
4884.45 74
4884.61 65
4884.77 57
4884.93 50
4885.09 44
4885.25 38
4885.41 33
4885.57 29
4885.73 24
4885.89 18
4886.05 11
4886.21 4
4886.38 0
4886.54 0
4886.70 0
4886.86 0
4887.02 0
4887.18 0
4887.34 0
4887.50 0
4887.66 6
4887.82 15
4887.98 22
4888.14 27
4888.30 28
4888.46 24
4888.62 18
4888.78 9
4888.94 0
4889.10 0
4889.26 0
4889.42 0
4889.58 0
4889.75 0
4889.91 3
4890.07 14
4890.23 25
4890.39 34
4890.55 39
4890.71 42
4890.87 41
4891.03 40
4891.19 38
4891.35 37
4891.51 36
4891.67 36
4891.83 37
4891.99 37
4892.15 37
4892.31 36
4892.47 35
4892.63 34
4892.79 34
4892.96 36
4893.12 40
4893.28 47
4893.44 56
4893.60 67
4893.76 79
4893.92 91
4894.08 102
4894.24 111
4894.40 118
4894.56 122
4894.72 123
4894.88 122
4895.04 119
4895.20 115
4895.36 111
4895.52 108
4895.68 106
4895.85 107
4896.01 111
4896.17 116
4896.33 124
4896.49 131
4896.65 138
4896.81 145
4896.97 151
4897.13 156
4897.29 159
4897.45 160
4897.61 160
4897.77 157
4897.93 153
4898.09 147
4898.25 141
4898.42 134
4898.58 127
4898.74 120
4898.90 113
4899.06 106
4899.22 98
4899.38 91
4899.54 84
4899.70 78
4899.86 74
4900.02 73
4900.18 74
4900.34 77
4900.50 82
4900.66 87
4900.83 93
4900.99 98
4901.15 102
4901.31 104
4901.47 103
4901.63 100
4901.79 96
4901.95 91
4902.11 86
4902.27 82
4902.43 78
4902.59 76
4902.75 76
4902.91 76
4903.07 76
4903.24 76
4903.40 76
4903.56 74
4903.72 72
4903.88 70
4904.04 66
4904.20 62
4904.36 59
4904.52 55
4904.68 52
4904.84 51
4905.00 52
4905.16 54
4905.33 58
4905.49 64
4905.65 71
4905.81 76
4905.97 80
4906.13 80
4906.29 77
4906.45 72
4906.61 66
4906.77 61
4906.93 59
4907.09 61
4907.25 67
4907.41 77
4907.58 88
4907.74 99
4907.90 108
4908.06 113
4908.22 114
4908.38 111
4908.54 106
4908.70 99
4908.86 92
4909.02 85
4909.18 79
4909.34 76
4909.51 75
4909.67 76
4909.83 79
4909.99 84
4910.15 89
4910.31 93
4910.47 96
4910.63 96
4910.79 94
4910.95 90
4911.11 86
4911.27 81
4911.44 78
4911.60 77
4911.76 78
4911.92 82
4912.08 86
4912.24 91
4912.40 96
4912.56 100
4912.72 103
4912.88 105
4913.04 106
4913.20 106
4913.37 106
4913.53 105
4913.69 103
4913.85 100
4914.01 95
4914.17 88
4914.33 78
4914.49 67
4914.65 53
4914.81 39
4914.97 24
4915.14 11
4915.30 0
4915.46 0
4915.62 0
4915.78 0
4915.94 0
4916.10 0
4916.26 0
4916.42 0
4916.58 2
4916.74 6
4916.91 11
4917.07 15
4917.23 19
4917.39 24
4917.55 30
4917.71 35
4917.87 40
4918.03 44
4918.19 47
4918.35 49
4918.52 51
4918.68 53
4918.84 54
4919.00 55
4919.16 56
4919.32 58
4919.48 59
4919.64 61
4919.80 63
4919.96 65
4920.12 66
4920.29 67
4920.45 67
4920.61 66
4920.77 65
4920.93 63
4921.09 62
4921.25 61
4921.41 61
4921.57 62
4921.73 64
4921.90 64
4922.06 65
4922.22 64
4922.38 64
4922.54 65
4922.70 67
4922.86 71
4923.02 78
4923.18 87
4923.35 97
4923.51 106
4923.67 114
4923.83 120
4923.99 124
4924.15 126
4924.31 126
4924.47 125
4924.63 122
4924.79 117
4924.96 113
4925.12 108
4925.28 106
4925.44 108
4925.60 114
4925.76 124
4925.92 139
4926.08 156
4926.24 174
4926.41 190
4926.57 205
4926.73 217
4926.89 226
4927.05 231
4927.21 234
4927.37 232
4927.53 227
4927.69 219
4927.86 207
4928.02 194
4928.18 180
4928.34 166
4928.50 155
4928.66 145
4928.82 138
4928.98 132
4929.14 128
4929.31 124
4929.47 120
4929.63 116
4929.79 112
4929.95 109
4930.11 105
4930.27 101
4930.43 99
4930.59 98
4930.76 99
4930.92 102
4931.08 107
4931.24 113
4931.40 119
4931.56 124
4931.72 126
4931.88 125
4932.05 121
4932.21 115
4932.37 109
4932.53 102
4932.69 96
4932.85 91
4933.01 87
4933.17 84
4933.33 81
4933.50 78
4933.66 73
4933.82 67
4933.98 59
4934.14 52
4934.30 44
[truncated: 718,781 more chars]
