# Supplementary material for: Methylobacterium Species Promoting Rice and Barley Growth and Interaction Specificity Revealed with Whole-Cell Matrix-Assisted Laser Desorption / Ionization-Time-of-Flight Mass Spectrometry (MALDI-TOF/MS) Analysis
Source: PLoS One. 2015 Jun 8;10(6):e0129509. doi: 10.1371/journal.pone.0129509 (PMC4460032; doi:10.1371/journal.pone.0129509)
Supplement: S2 Data — (ZIP) [file pone.0129509.s002.zip › Supplementary data 2 (ms from inoculated rice)/22A-17.txt]

779.69 0
779.75 0
779.82 0
779.88 0
779.95 0
780.01 0
780.08 0
780.14 0
780.20 0
780.27 0
780.33 0
780.40 0
780.46 0
780.52 0
780.59 0
780.65 0
780.72 0
780.78 0
780.84 0
780.91 0
780.97 0
781.04 0
781.10 0
781.16 0
781.23 0
781.29 0
781.36 0
781.42 0
781.49 0
781.55 0
781.61 0
781.68 0
781.74 0
781.81 0
781.87 0
781.93 0
782.00 0
782.06 0
782.13 0
782.19 0
782.25 0
782.32 0
782.38 0
782.45 0
782.51 0
782.58 0
782.64 0
782.70 0
782.77 0
782.83 0
782.90 0
782.96 0
783.02 0
783.09 0
783.15 0
783.22 0
783.28 0
783.35 0
783.41 0
783.47 0
783.54 0
783.60 0
783.67 0
783.73 0
783.80 0
783.86 0
783.92 0
783.99 0
784.05 0
784.12 0
784.18 0
784.24 0
784.31 0
784.37 0
784.44 0
784.50 0
784.57 0
784.63 0
784.69 0
784.76 0
784.82 0
784.89 0
784.95 0
785.02 0
785.08 0
785.14 0
785.21 0
785.27 0
785.34 0
785.40 0
785.47 0
785.53 0
785.59 0
785.66 0
785.72 0
785.79 0
785.85 0
785.92 0
785.98 0
786.04 0
786.11 0
786.17 0
786.24 0
786.30 0
786.37 0
786.43 0
786.49 0
786.56 0
786.62 0
786.69 0
786.75 0
786.82 0
786.88 0
786.94 0
787.01 0
787.07 0
787.14 0
787.20 0
787.27 0
787.33 0
787.40 0
787.46 0
787.52 0
787.59 0
787.65 0
787.72 0
787.78 0
787.85 0
787.91 0
787.97 0
788.04 0
788.10 0
788.17 0
788.23 0
788.30 0
788.36 0
788.43 0
788.49 0
788.55 0
788.62 0
788.68 0
788.75 0
788.81 0
788.88 0
788.94 0
789.01 0
789.07 0
789.13 0
789.20 0
789.26 0
789.33 0
789.39 0
789.46 0
789.52 0
789.59 0
789.65 0
789.71 0
789.78 0
789.84 0
789.91 0
789.97 0
790.04 0
790.10 0
790.17 0
790.23 0
790.29 0
790.36 0
790.42 0
790.49 0
790.55 0
790.62 0
790.68 0
790.75 0
790.81 0
790.87 0
790.94 0
791.00 0
791.07 0
791.13 0
791.20 0
791.26 0
791.33 0
791.39 0
791.46 0
791.52 0
791.58 0
791.65 0
791.71 0
791.78 0
791.84 0
791.91 0
791.97 0
792.04 0
792.10 0
792.17 0
792.23 0
792.29 0
792.36 0
792.42 0
792.49 0
792.55 0
792.62 0
792.68 0
792.75 0
792.81 0
792.88 0
792.94 0
793.00 0
793.07 0
793.13 0
793.20 0
793.26 0
793.33 0
793.39 0
793.46 0
793.52 0
793.59 0
793.65 0
793.72 0
793.78 0
793.84 0
793.91 0
793.97 0
794.04 0
794.10 0
794.17 0
794.23 0
794.30 0
794.36 0
794.43 0
794.49 0
794.56 0
794.62 0
794.69 0
794.75 0
794.81 0
794.88 0
794.94 0
795.01 0
795.07 0
795.14 0
795.20 0
795.27 0
795.33 0
795.40 0
795.46 0
795.53 0
795.59 0
795.66 0
795.72 0
795.78 0
795.85 0
795.91 0
795.98 0
796.04 0
796.11 0
796.17 0
796.24 0
796.30 0
796.37 0
796.43 0
796.50 0
796.56 0
796.63 0
796.69 0
796.76 0
796.82 0
796.89 0
796.95 0
797.01 0
797.08 0
797.14 0
797.21 0
797.27 0
797.34 0
797.40 0
797.47 0
797.53 0
797.60 0
797.66 0
797.73 0
797.79 0
797.86 0
797.92 0
797.99 0
798.05 0
798.12 0
798.18 0
798.25 0
798.31 0
798.38 0
798.44 0
798.50 0
798.57 0
798.63 0
798.70 0
798.76 0
798.83 0
798.89 0
798.96 0
799.02 0
799.09 0
799.15 0
799.22 0
799.28 0
799.35 0
799.41 0
799.48 0
799.54 0
799.61 0
799.67 0
799.74 0
799.80 0
799.87 0
799.93 0
800.00 0
800.06 0
800.13 0
800.19 0
800.26 0
800.32 0
800.39 0
800.45 0
800.52 0
800.58 0
800.65 0
800.71 0
800.77 0
800.84 0
800.90 0
800.97 0
801.03 0
801.10 0
801.16 0
801.23 0
801.29 0
801.36 0
801.42 0
801.49 0
801.55 0
801.62 0
801.68 0
801.75 0
801.81 0
801.88 0
801.94 0
802.01 0
802.07 0
802.14 0
802.20 0
802.27 0
802.33 0
802.40 0
802.46 0
802.53 0
802.59 0
802.66 0
802.72 0
802.79 0
802.85 0
802.92 0
802.98 0
803.05 0
803.11 0
803.18 0
803.24 0
803.31 0
803.37 0
803.44 0
803.50 0
803.57 0
803.63 0
803.70 0
803.76 0
803.83 0
803.89 0
803.96 0
804.02 0
804.09 0
804.15 0
804.22 0
804.28 0
804.35 0
804.41 0
804.48 0
804.54 0
804.61 0
804.67 0
804.74 0
804.80 0
804.87 0
804.93 0
805.00 0
805.06 0
805.13 0
805.19 0
805.26 0
805.32 0
805.39 0
805.45 0
805.52 0
805.59 0
805.65 0
805.72 0
805.78 0
805.85 0
805.91 0
805.98 0
806.04 0
806.11 0
806.17 0
806.24 0
806.30 0
806.37 0
806.43 0
806.50 0
806.56 0
806.63 0
806.69 0
806.76 0
806.82 0
806.89 0
806.95 0
807.02 0
807.08 0
807.15 0
807.21 0
807.28 0
807.34 0
807.41 0
807.47 0
807.54 0
807.60 0
807.67 0
807.73 0
807.80 0
807.87 0
807.93 0
808.00 0
808.06 0
808.13 0
808.19 0
808.26 0
808.32 0
808.39 0
808.45 0
808.52 0
808.58 0
808.65 0
808.71 0
808.78 0
808.84 0
808.91 0
808.97 0
809.04 0
809.10 0
809.17 0
809.23 0
809.30 0
809.37 0
809.43 0
809.50 0
809.56 0
809.63 0
809.69 0
809.76 0
809.82 0
809.89 0
809.95 0
810.02 0
810.08 0
810.15 0
810.21 0
810.28 0
810.34 0
810.41 0
810.48 0
810.54 0
810.61 0
810.67 0
810.74 0
810.80 0
810.87 0
810.93 0
811.00 0
811.06 0
811.13 0
811.19 0
811.26 0
811.32 0
811.39 0
811.45 0
811.52 0
811.59 0
811.65 0
811.72 0
811.78 0
811.85 0
811.91 0
811.98 0
812.04 0
812.11 0
812.17 0
812.24 0
812.30 0
812.37 0
812.44 0
812.50 0
812.57 0
812.63 0
812.70 0
812.76 0
812.83 0
812.89 0
812.96 0
813.02 0
813.09 0
813.15 0
813.22 0
813.29 0
813.35 0
813.42 0
813.48 0
813.55 0
813.61 0
813.68 0
813.74 0
813.81 0
813.87 0
813.94 0
814.01 0
814.07 0
814.14 0
814.20 0
814.27 0
814.33 0
814.40 0
814.46 0
814.53 0
814.59 0
814.66 0
814.73 0
814.79 0
814.86 0
814.92 0
814.99 0
815.05 0
815.12 0
815.18 0
815.25 0
815.31 0
815.38 0
815.45 0
815.51 0
815.58 0
815.64 0
815.71 0
815.77 0
815.84 0
815.90 0
815.97 0
816.04 0
816.10 0
816.17 0
816.23 0
816.30 0
816.36 0
816.43 0
816.49 0
816.56 0
816.62 0
816.69 0
816.76 0
816.82 0
816.89 0
816.95 0
817.02 0
817.08 0
817.15 0
817.21 0
817.28 0
817.35 0
817.41 0
817.48 0
817.54 0
817.61 0
817.67 0
817.74 0
817.81 0
817.87 0
817.94 0
818.00 0
818.07 0
818.13 0
818.20 0
818.26 0
818.33 0
818.40 0
818.46 0
818.53 0
818.59 0
818.66 0
818.72 0
818.79 0
818.86 0
818.92 0
818.99 0
819.05 0
819.12 0
819.18 0
819.25 0
819.31 0
819.38 0
819.45 0
819.51 0
819.58 0
819.64 0
819.71 0
819.77 0
819.84 0
819.91 0
819.97 0
820.04 0
820.10 0
820.17 0
820.23 0
820.30 0
820.37 0
820.43 0
820.50 0
820.56 0
820.63 0
820.69 0
820.76 0
820.83 0
820.89 0
820.96 0
821.02 0
821.09 0
821.15 0
821.22 0
821.29 0
821.35 0
821.42 0
821.48 0
821.55 0
821.61 0
821.68 0
821.75 0
821.81 0
821.88 0
821.94 0
822.01 0
822.07 0
822.14 0
822.21 0
822.27 0
822.34 0
822.40 0
822.47 0
822.53 0
822.60 0
822.67 0
822.73 0
822.80 0
822.86 0
822.93 0
823.00 0
823.06 0
823.13 0
823.19 0
823.26 0
823.32 0
823.39 0
823.46 0
823.52 0
823.59 0
823.65 0
823.72 0
823.79 0
823.85 0
823.92 0
823.98 0
824.05 0
824.11 0
824.18 0
824.25 0
824.31 0
824.38 0
824.44 0
824.51 0
824.58 0
824.64 0
824.71 0
824.77 0
824.84 0
824.90 0
824.97 0
825.04 0
825.10 0
825.17 0
825.23 0
825.30 0
825.37 0
825.43 0
825.50 0
825.56 0
825.63 0
825.70 0
825.76 0
825.83 0
825.89 0
825.96 0
826.02 0
826.09 0
826.16 0
826.22 0
826.29 0
826.35 0
826.42 0
826.49 0
826.55 0
826.62 0
826.68 0
826.75 0
826.82 0
826.88 0
826.95 0
827.01 0
827.08 0
827.15 0
827.21 0
827.28 0
827.34 0
827.41 0
827.48 0
827.54 0
827.61 0
827.67 0
827.74 0
827.81 0
827.87 0
827.94 0
828.00 0
828.07 0
828.14 0
828.20 0
828.27 0
828.33 0
828.40 0
828.47 0
828.53 0
828.60 0
828.66 0
828.73 0
828.80 0
828.86 0
828.93 0
828.99 0
829.06 0
829.13 0
829.19 0
829.26 0
829.32 0
829.39 0
829.46 0
829.52 0
829.59 0
829.65 0
829.72 0
829.79 0
829.85 0
829.92 0
829.99 0
830.05 0
830.12 0
830.18 0
830.25 0
830.32 0
830.38 0
830.45 0
830.51 0
830.58 0
830.65 0
830.71 0
830.78 0
830.84 0
830.91 0
830.98 0
831.04 0
831.11 0
831.17 0
831.24 0
831.31 0
831.37 0
831.44 0
831.51 0
831.57 0
831.64 0
831.70 0
831.77 0
831.84 0
831.90 0
831.97 0
832.03 0
832.10 0
832.17 0
832.23 0
832.30 0
832.37 0
832.43 0
832.50 0
832.56 0
832.63 0
832.70 0
832.76 0
832.83 0
832.90 0
832.96 0
833.03 0
833.09 0
833.16 0
833.23 0
833.29 0
833.36 0
833.42 0
833.49 0
833.56 0
833.62 0
833.69 0
833.76 0
833.82 0
833.89 0
833.95 0
834.02 0
834.09 0
834.15 0
834.22 0
834.29 0
834.35 0
834.42 0
834.48 0
834.55 0
834.62 0
834.68 0
834.75 0
834.82 0
834.88 0
834.95 0
835.01 0
835.08 0
835.15 0
835.21 0
835.28 0
835.35 0
835.41 0
835.48 0
835.55 0
835.61 0
835.68 0
835.74 0
835.81 0
835.88 0
835.94 0
836.01 0
836.08 0
836.14 0
836.21 0
836.27 0
836.34 0
836.41 0
836.47 0
836.54 0
836.61 0
836.67 0
836.74 0
836.81 0
836.87 0
836.94 0
837.00 0
837.07 0
837.14 0
837.20 0
837.27 0
837.34 0
837.40 0
837.47 0
837.54 0
837.60 0
837.67 0
837.73 0
837.80 0
837.87 0
837.93 0
838.00 0
838.07 0
838.13 0
838.20 0
838.27 0
838.33 0
838.40 0
838.46 0
838.53 0
838.60 0
838.66 0
838.73 0
838.80 0
838.86 0
838.93 0
839.00 0
839.06 0
839.13 0
839.20 0
839.26 0
839.33 0
839.40 0
839.46 0
839.53 0
839.59 0
839.66 0
839.73 0
839.79 0
839.86 0
839.93 0
839.99 0
840.06 0
840.13 0
840.19 0
840.26 0
840.33 0
840.39 0
840.46 0
840.53 0
840.59 0
840.66 0
840.72 0
840.79 0
840.86 0
840.92 0
840.99 0
841.06 0
841.12 0
841.19 0
841.26 0
841.32 0
841.39 0
841.46 0
841.52 0
841.59 0
841.66 0
841.72 0
841.79 0
841.86 0
841.92 0
841.99 0
842.06 0
842.12 0
842.19 0
842.26 0
842.32 0
842.39 0
842.45 0
842.52 0
842.59 0
842.65 0
842.72 0
842.79 0
842.85 0
842.92 0
842.99 0
843.05 0
843.12 0
843.19 0
843.25 0
843.32 0
843.39 0
843.45 0
843.52 0
843.59 0
843.65 0
843.72 0
843.79 0
843.85 0
843.92 0
843.99 0
844.05 0
844.12 0
844.19 0
844.25 0
844.32 0
844.39 0
844.45 0
844.52 0
844.59 0
844.65 0
844.72 0
844.79 0
844.85 0
844.92 0
844.99 0
845.05 0
845.12 0
845.19 0
845.25 0
845.32 0
845.39 0
845.45 0
845.52 0
845.59 0
845.65 0
845.72 0
845.79 0
845.85 0
845.92 0
845.99 0
846.05 0
846.12 0
846.19 0
846.25 0
846.32 0
846.39 0
846.45 0
846.52 0
846.59 0
846.65 0
846.72 0
846.79 0
846.85 0
846.92 0
846.99 0
847.05 0
847.12 0
847.19 0
847.26 0
847.32 0
847.39 0
847.46 0
847.52 0
847.59 0
847.66 0
847.72 0
847.79 0
847.86 0
847.92 0
847.99 0
848.06 0
848.12 0
848.19 0
848.26 0
848.32 0
848.39 0
848.46 0
848.52 0
848.59 0
848.66 0
848.72 0
848.79 0
848.86 0
848.92 0
848.99 0
849.06 0
849.13 0
849.19 0
849.26 0
849.33 0
849.39 0
849.46 0
849.53 0
849.59 0
849.66 0
849.73 0
849.79 0
849.86 0
849.93 0
849.99 0
850.06 0
850.13 0
850.20 0
850.26 0
850.33 0
850.40 0
850.46 0
850.53 0
850.60 0
850.66 0
850.73 0
850.80 0
850.86 0
850.93 0
851.00 0
851.06 0
851.13 0
851.20 0
851.27 0
851.33 0
851.40 0
851.47 0
851.53 0
851.60 0
851.67 0
851.73 0
851.80 0
851.87 0
851.94 0
852.00 0
852.07 0
852.14 0
852.20 0
852.27 0
852.34 0
852.40 0
852.47 0
852.54 0
852.60 0
852.67 0
852.74 0
852.81 0
852.87 0
852.94 0
853.01 0
853.07 0
853.14 0
853.21 0
853.27 0
853.34 0
853.41 0
853.48 0
853.54 0
853.61 0
853.68 0
853.74 0
853.81 0
853.88 0
853.94 0
854.01 0
854.08 0
854.15 0
854.21 0
854.28 0
854.35 0
854.41 0
854.48 0
854.55 0
854.62 0
854.68 0
854.75 0
854.82 0
854.88 0
854.95 0
855.02 0
855.08 0
855.15 0
855.22 0
855.29 0
855.35 0
855.42 0
855.49 0
855.55 0
855.62 0
855.69 0
855.76 0
855.82 0
855.89 0
855.96 0
856.02 0
856.09 0
856.16 0
856.23 0
856.29 0
856.36 0
856.43 0
856.49 0
856.56 0
856.63 0
856.70 0
856.76 0
856.83 0
856.90 0
856.96 0
857.03 0
857.10 0
857.17 0
857.23 0
857.30 0
857.37 0
857.43 0
857.50 0
857.57 0
857.64 0
857.70 0
857.77 0
857.84 0
857.90 0
857.97 0
858.04 0
858.11 0
858.17 0
858.24 0
858.31 0
858.37 0
858.44 0
858.51 0
858.58 0
858.64 0
858.71 0
858.78 0
858.84 0
858.91 0
858.98 0
859.05 0
859.11 0
859.18 0
859.25 0
859.32 0
859.38 0
859.45 0
859.52 0
859.58 0
859.65 0
859.72 0
859.79 0
859.85 0
859.92 0
859.99 0
860.06 0
860.12 0
860.19 0
860.26 0
860.32 0
860.39 0
860.46 0
860.53 0
860.59 0
860.66 0
860.73 0
860.80 0
860.86 0
860.93 0
861.00 0
861.06 0
861.13 0
861.20 0
861.27 0
861.33 0
861.40 0
861.47 0
861.54 0
861.60 0
861.67 0
861.74 0
861.81 0
861.87 0
861.94 0
862.01 0
862.07 0
862.14 0
862.21 0
862.28 0
862.34 0
862.41 0
862.48 0
862.55 0
862.61 0
862.68 0
862.75 0
862.82 0
862.88 0
862.95 0
863.02 0
863.08 0
863.15 0
863.22 0
863.29 0
863.35 0
863.42 0
863.49 0
863.56 0
863.62 0
863.69 0
863.76 0
863.83 0
863.89 0
863.96 0
864.03 0
864.10 0
864.16 0
864.23 0
864.30 0
864.37 0
864.43 0
864.50 0
864.57 0
864.64 0
864.70 0
864.77 0
864.84 0
864.91 0
864.97 0
865.04 0
865.11 0
865.18 0
865.24 0
865.31 0
865.38 0
865.44 0
865.51 0
865.58 0
865.65 0
865.71 0
865.78 0
865.85 0
865.92 0
865.98 0
866.05 0
866.12 0
866.19 0
866.25 0
866.32 0
866.39 0
866.46 0
866.52 0
866.59 0
866.66 0
866.73 0
866.80 0
866.86 0
866.93 0
867.00 0
867.07 0
867.13 0
867.20 0
867.27 0
867.34 0
867.40 0
867.47 0
867.54 0
867.61 0
867.67 0
867.74 0
867.81 0
867.88 0
867.94 0
868.01 0
868.08 0
868.15 0
868.21 0
868.28 0
868.35 0
868.42 0
868.48 0
868.55 0
868.62 0
868.69 0
868.75 0
868.82 0
868.89 0
868.96 0
869.03 0
869.09 0
869.16 0
869.23 0
869.30 0
869.36 0
869.43 0
869.50 0
869.57 0
869.63 0
869.70 0
869.77 0
869.84 0
869.90 0
869.97 0
870.04 0
870.11 0
870.17 0
870.24 0
870.31 0
870.38 0
870.45 0
870.51 0
870.58 0
870.65 0
870.72 0
870.78 0
870.85 0
870.92 0
870.99 0
871.05 0
871.12 0
871.19 0
871.26 0
871.33 0
871.39 0
871.46 0
871.53 0
871.60 0
871.66 0
871.73 0
871.80 0
871.87 0
871.94 0
872.00 0
872.07 0
872.14 0
872.21 0
872.27 0
872.34 0
872.41 0
872.48 0
872.54 0
872.61 0
872.68 0
872.75 0
872.82 0
872.88 0
872.95 0
873.02 0
873.09 0
873.15 0
873.22 0
873.29 0
873.36 0
873.43 0
873.49 0
873.56 0
873.63 0
873.70 0
873.76 0
873.83 0
873.90 0
873.97 0
874.04 0
874.10 0
874.17 0
874.24 0
874.31 0
874.38 0
874.44 0
874.51 0
874.58 0
874.65 0
874.71 0
874.78 0
874.85 0
874.92 0
874.99 0
875.05 0
875.12 0
875.19 0
875.26 0
875.32 0
875.39 0
875.46 0
875.53 0
875.60 0
875.66 0
875.73 0
875.80 0
875.87 0
875.94 0
876.00 0
876.07 0
876.14 0
876.21 0
876.28 0
876.34 0
876.41 0
876.48 0
876.55 0
876.61 0
876.68 0
876.75 0
876.82 0
876.89 0
876.95 0
877.02 0
877.09 0
877.16 0
877.23 0
877.29 0
877.36 0
877.43 0
877.50 0
877.57 0
877.63 0
877.70 0
877.77 0
877.84 0
877.91 0
877.97 0
878.04 0
878.11 0
878.18 0
878.25 0
878.31 0
878.38 0
878.45 0
878.52 0
878.59 0
878.65 0
878.72 0
878.79 0
878.86 0
878.93 0
878.99 0
879.06 0
879.13 0
879.20 0
879.27 0
879.33 0
879.40 0
879.47 0
879.54 0
879.61 0
879.67 0
879.74 0
879.81 0
879.88 0
879.95 0
880.01 0
880.08 0
880.15 0
880.22 0
880.29 0
880.35 0
880.42 0
880.49 0
880.56 0
880.63 0
880.69 0
880.76 0
880.83 0
880.90 0
880.97 0
881.03 0
881.10 0
881.17 0
881.24 0
881.31 0
881.38 0
881.44 0
881.51 0
881.58 0
881.65 0
881.72 0
881.78 0
881.85 0
881.92 0
881.99 0
882.06 0
882.12 0
882.19 0
882.26 0
882.33 0
882.40 0
882.46 0
882.53 0
882.60 0
882.67 0
882.74 0
882.81 0
882.87 0
882.94 0
883.01 0
883.08 0
883.15 0
883.21 0
883.28 0
883.35 0
883.42 0
883.49 0
883.56 0
883.62 0
883.69 0
883.76 0
883.83 0
883.90 0
883.96 0
884.03 0
884.10 0
884.17 0
884.24 0
884.31 0
884.37 0
884.44 0
884.51 0
884.58 0
884.65 0
884.71 0
884.78 0
884.85 0
884.92 0
884.99 0
885.06 0
885.12 0
885.19 0
885.26 0
885.33 0
885.40 0
885.47 0
885.53 0
885.60 0
885.67 0
885.74 0
885.81 0
885.88 0
885.94 0
886.01 0
886.08 0
886.15 0
886.22 0
886.28 0
886.35 0
886.42 0
886.49 0
886.56 0
886.63 0
886.69 0
886.76 0
886.83 0
886.90 0
886.97 0
887.04 0
887.10 0
887.17 0
887.24 0
887.31 0
887.38 0
887.45 0
887.51 0
887.58 0
887.65 0
887.72 0
887.79 0
887.86 0
887.92 0
887.99 0
888.06 0
888.13 0
888.20 0
888.27 0
888.33 0
888.40 0
888.47 0
888.54 0
888.61 0
888.68 0
888.74 0
888.81 0
888.88 0
888.95 0
889.02 0
889.09 0
889.16 0
889.22 0
889.29 0
889.36 0
889.43 0
889.50 0
889.57 0
889.63 0
889.70 0
889.77 0
889.84 0
889.91 0
889.98 0
890.04 0
890.11 0
890.18 0
890.25 0
890.32 0
890.39 0
890.46 0
890.52 0
890.59 0
890.66 0
890.73 0
890.80 0
890.87 0
890.93 0
891.00 0
891.07 0
891.14 0
891.21 0
891.28 0
891.35 0
891.41 0
891.48 0
891.55 0
891.62 0
891.69 0
891.76 0
891.82 0
891.89 0
891.96 0
892.03 0
892.10 0
892.17 0
892.24 0
892.30 0
892.37 0
892.44 0
892.51 0
892.58 0
892.65 0
892.72 0
892.78 0
892.85 0
892.92 0
892.99 0
893.06 0
893.13 0
893.20 0
893.26 0
893.33 0
893.40 0
893.47 0
893.54 0
893.61 0
893.68 0
893.74 0
893.81 0
893.88 0
893.95 0
894.02 0
894.09 0
894.16 0
894.22 0
894.29 0
894.36 0
894.43 0
894.50 0
894.57 0
894.64 0
894.70 0
894.77 0
894.84 0
894.91 0
894.98 0
895.05 0
895.12 0
895.18 0
895.25 0
895.32 0
895.39 0
895.46 0
895.53 0
895.60 0
895.66 0
895.73 0
895.80 0
895.87 0
895.94 0
896.01 0
896.08 0
896.15 0
896.21 0
896.28 0
896.35 0
896.42 0
896.49 0
896.56 0
896.63 0
896.69 0
896.76 0
896.83 0
896.90 0
896.97 0
897.04 0
897.11 0
897.18 0
897.24 0
897.31 0
897.38 0
897.45 0
897.52 0
897.59 0
897.66 0
897.73 0
897.79 0
897.86 0
897.93 0
898.00 0
898.07 0
898.14 0
898.21 0
898.28 0
898.34 0
898.41 0
898.48 0
898.55 0
898.62 0
898.69 0
898.76 0
898.83 0
898.89 0
898.96 0
899.03 0
899.10 0
899.17 0
899.24 0
899.31 0
899.38 0
899.44 0
899.51 0
899.58 0
899.65 0
899.72 0
899.79 0
899.86 0
899.93 0
899.99 0
900.06 0
900.13 0
900.20 0
900.27 0
900.34 0
900.41 0
900.48 0
900.55 0
900.61 0
900.68 0
900.75 0
900.82 0
900.89 0
900.96 0
901.03 0
901.10 0
901.16 0
901.23 0
901.30 0
901.37 0
901.44 0
901.51 0
901.58 0
901.65 0
901.72 0
901.78 0
901.85 0
901.92 0
901.99 0
902.06 0
902.13 0
902.20 0
902.27 0
902.34 0
902.40 0
902.47 0
902.54 0
902.61 0
902.68 0
902.75 0
902.82 0
902.89 0
902.96 0
903.03 0
903.09 0
903.16 0
903.23 0
903.30 0
903.37 0
903.44 0
903.51 0
903.58 0
903.65 0
903.71 0
903.78 0
903.85 0
903.92 0
903.99 0
904.06 0
904.13 0
904.20 0
904.27 0
904.34 0
904.40 0
904.47 0
904.54 0
904.61 0
904.68 0
904.75 0
904.82 0
904.89 0
904.96 0
905.03 0
905.09 0
905.16 0
905.23 0
905.30 0
905.37 0
905.44 0
905.51 0
905.58 0
905.65 0
905.72 0
905.78 0
905.85 0
905.92 0
905.99 0
906.06 0
906.13 0
906.20 0
906.27 0
906.34 0
906.41 0
906.47 0
906.54 0
906.61 0
906.68 0
906.75 0
906.82 0
906.89 0
906.96 0
907.03 0
907.10 0
907.17 0
907.23 0
907.30 0
907.37 0
907.44 0
907.51 0
907.58 0
907.65 0
907.72 0
907.79 0
907.86 0
907.93 0
907.99 0
908.06 0
908.13 0
908.20 0
908.27 0
908.34 0
908.41 0
908.48 0
908.55 0
908.62 0
908.69 0
908.76 0
908.82 0
908.89 0
908.96 0
909.03 0
909.10 0
909.17 0
909.24 0
909.31 0
909.38 0
909.45 0
909.52 0
909.59 0
909.65 0
909.72 0
909.79 0
909.86 0
909.93 0
910.00 0
910.07 0
910.14 0
910.21 0
910.28 0
910.35 0
910.42 0
910.48 0
910.55 0
910.62 0
910.69 0
910.76 0
910.83 0
910.90 0
910.97 0
911.04 0
911.11 0
911.18 0
911.25 0
911.32 0
911.38 0
911.45 0
911.52 0
911.59 0
911.66 0
911.73 0
911.80 0
911.87 0
911.94 0
912.01 0
912.08 0
912.15 0
912.22 0
912.29 0
912.35 0
912.42 0
912.49 0
912.56 0
912.63 0
912.70 0
912.77 0
912.84 0
912.91 0
912.98 0
913.05 0
913.12 0
913.19 0
913.26 0
913.32 0
913.39 0
913.46 0
913.53 0
913.60 0
913.67 0
913.74 0
913.81 0
913.88 0
913.95 0
914.02 0
914.09 0
914.16 0
914.23 0
914.30 0
914.36 0
914.43 0
914.50 0
914.57 0
914.64 0
914.71 0
914.78 0
914.85 0
914.92 0
914.99 0
915.06 0
915.13 0
915.20 0
915.27 0
915.34 0
915.41 0
915.47 0
915.54 0
915.61 0
915.68 0
915.75 0
915.82 0
915.89 0
915.96 0
916.03 0
916.10 0
916.17 0
916.24 0
916.31 0
916.38 0
916.45 0
916.52 0
916.59 0
916.65 0
916.72 0
916.79 0
916.86 0
916.93 0
917.00 0
917.07 0
917.14 0
917.21 0
917.28 0
917.35 0
917.42 0
917.49 0
917.56 0
917.63 0
917.70 0
917.77 0
917.84 0
917.91 0
917.97 0
918.04 0
918.11 0
918.18 0
918.25 0
918.32 0
918.39 0
918.46 0
918.53 0
918.60 0
918.67 0
918.74 0
918.81 0
918.88 0
918.95 0
919.02 0
919.09 0
919.16 0
919.23 0
919.30 0
919.37 0
919.43 0
919.50 0
919.57 0
919.64 0
919.71 0
919.78 0
919.85 0
919.92 0
919.99 0
920.06 0
920.13 0
920.20 0
920.27 0
920.34 0
920.41 0
920.48 0
920.55 0
920.62 0
920.69 0
920.76 0
920.83 0
920.90 0
920.97 0
921.04 0
921.10 0
921.17 0
921.24 0
921.31 0
921.38 0
921.45 0
921.52 0
921.59 0
921.66 0
921.73 0
921.80 0
921.87 0
921.94 0
922.01 0
922.08 0
922.15 0
922.22 0
922.29 0
922.36 0
922.43 0
922.50 0
922.57 0
922.64 0
922.71 0
922.78 0
922.85 0
922.92 0
922.99 0
923.06 0
923.12 0
923.19 0
923.26 0
923.33 0
923.40 0
923.47 0
923.54 0
923.61 0
923.68 0
923.75 0
923.82 0
923.89 0
923.96 0
924.03 0
924.10 0
924.17 0
924.24 0
924.31 0
924.38 0
924.45 0
924.52 0
924.59 0
924.66 0
924.73 0
924.80 0
924.87 0
924.94 0
925.01 0
925.08 0
925.15 0
925.22 0
925.29 0
925.36 0
925.43 0
925.50 0
925.57 0
925.64 0
925.71 0
925.78 0
925.84 0
925.91 0
925.98 0
926.05 0
926.12 0
926.19 0
926.26 0
926.33 0
926.40 0
926.47 0
926.54 0
926.61 0
926.68 0
926.75 0
926.82 0
926.89 0
926.96 0
927.03 0
927.10 0
927.17 0
927.24 0
927.31 0
927.38 0
927.45 0
927.52 0
927.59 0
927.66 0
927.73 0
927.80 0
927.87 0
927.94 0
928.01 0
928.08 0
928.15 0
928.22 0
928.29 0
928.36 0
928.43 0
928.50 0
928.57 0
928.64 0
928.71 0
928.78 0
928.85 0
928.92 0
928.99 0
929.06 0
929.13 0
929.20 0
929.27 0
929.34 0
929.41 0
929.48 0
929.55 0
929.62 0
929.69 0
929.76 0
929.83 0
929.90 0
929.97 0
930.04 0
930.11 0
930.18 0
930.25 0
930.32 0
930.39 0
930.46 0
930.53 0
930.60 0
930.67 0
930.74 0
930.81 0
930.88 0
930.95 0
931.02 0
931.09 0
931.16 0
931.23 0
931.30 0
931.37 0
931.44 0
931.51 0
931.58 0
931.65 0
931.72 0
931.79 0
931.86 0
931.93 0
932.00 0
932.07 0
932.14 0
932.21 0
932.28 0
932.35 0
932.42 0
932.49 0
932.56 0
932.63 0
932.70 0
932.77 0
932.84 0
932.91 0
932.98 0
933.05 0
933.12 0
933.19 0
933.26 0
933.33 0
933.40 0
933.47 0
933.54 0
933.61 0
933.68 0
933.75 0
933.82 0
933.89 0
933.96 0
934.03 0
934.10 0
934.17 0
934.24 0
934.31 0
934.38 0
934.45 0
934.52 0
934.59 0
934.66 0
934.73 0
934.80 0
934.87 0
934.94 0
935.01 0
935.08 0
935.15 0
935.22 0
935.29 0
935.36 0
935.43 0
935.50 0
935.57 0
935.64 0
935.71 0
935.78 0
935.85 0
935.92 0
935.99 0
936.06 0
936.13 0
936.20 0
936.27 0
936.34 0
936.41 0
936.48 0
936.55 0
936.62 0
936.69 0
936.76 0
936.83 0
936.91 0
936.98 0
937.05 0
937.12 0
937.19 0
937.26 0
937.33 0
937.40 0
937.47 0
937.54 0
937.61 0
937.68 0
937.75 0
937.82 0
937.89 0
937.96 0
938.03 0
938.10 0
938.17 0
938.24 0
938.31 0
938.38 0
938.45 0
938.52 0
938.59 0
938.66 0
938.73 0
938.80 0
938.87 0
938.94 0
939.01 0
939.08 0
939.15 0
939.22 0
939.29 0
939.36 0
939.43 0
939.50 0
939.58 0
939.65 0
939.72 0
939.79 0
939.86 0
939.93 0
940.00 0
940.07 0
940.14 0
940.21 0
940.28 0
940.35 0
940.42 0
940.49 0
940.56 0
940.63 0
940.70 0
940.77 0
940.84 0
940.91 0
940.98 0
941.05 0
941.12 0
941.19 0
941.26 0
941.33 0
941.40 0
941.47 0
941.54 0
941.62 0
941.69 0
941.76 0
941.83 0
941.90 0
941.97 0
942.04 0
942.11 0
942.18 0
942.25 0
942.32 0
942.39 0
942.46 0
942.53 0
942.60 0
942.67 0
942.74 0
942.81 0
942.88 0
942.95 0
943.02 0
943.09 0
943.16 0
943.23 0
943.31 0
943.38 0
943.45 0
943.52 0
943.59 0
943.66 0
943.73 0
943.80 0
943.87 0
943.94 0
944.01 0
944.08 0
944.15 0
944.22 0
944.29 0
944.36 0
944.43 0
944.50 0
944.57 0
944.64 0
944.71 0
944.79 0
944.86 0
944.93 0
945.00 0
945.07 0
945.14 0
945.21 0
945.28 0
945.35 0
945.42 0
945.49 0
945.56 0
945.63 0
945.70 0
945.77 0
945.84 0
945.91 0
945.98 0
946.05 0
946.13 0
946.20 0
946.27 0
946.34 0
946.41 0
946.48 0
946.55 0
946.62 0
946.69 0
946.76 0
946.83 0
946.90 0
946.97 0
947.04 0
947.11 0
947.18 0
947.25 0
947.33 0
947.40 0
947.47 0
947.54 0
947.61 0
947.68 0
947.75 0
947.82 0
947.89 0
947.96 0
948.03 0
948.10 0
948.17 0
948.24 0
948.31 0
948.38 0
948.46 0
948.53 0
948.60 0
948.67 0
948.74 0
948.81 0
948.88 0
948.95 0
949.02 0
949.09 0
949.16 0
949.23 0
949.30 0
949.37 0
949.44 0
949.51 0
949.59 0
949.66 0
949.73 0
949.80 0
949.87 0
949.94 0
950.01 0
950.08 0
950.15 0
950.22 0
950.29 0
950.36 0
950.43 0
950.50 0
950.58 0
950.65 0
950.72 0
950.79 0
950.86 0
950.93 0
951.00 0
951.07 0
951.14 0
951.21 0
951.28 0
951.35 0
951.42 0
951.50 0
951.57 0
951.64 0
951.71 0
951.78 0
951.85 0
951.92 0
951.99 0
952.06 0
952.13 0
952.20 0
952.27 0
952.34 0
952.42 0
952.49 0
952.56 0
952.63 0
952.70 0
952.77 0
952.84 0
952.91 0
952.98 0
953.05 0
953.12 0
953.19 0
953.26 0
953.34 0
953.41 0
953.48 0
953.55 0
953.62 0
953.69 0
953.76 0
953.83 0
953.90 0
953.97 0
954.04 0
954.11 0
954.19 0
954.26 0
954.33 0
954.40 0
954.47 0
954.54 0
954.61 0
954.68 0
954.75 0
954.82 0
954.89 0
954.97 0
955.04 0
955.11 0
955.18 0
955.25 0
955.32 0
955.39 0
955.46 0
955.53 0
955.60 0
955.67 0
955.75 0
955.82 0
955.89 0
955.96 0
956.03 0
956.10 0
956.17 0
956.24 0
956.31 0
956.38 0
956.45 0
956.53 0
956.60 0
956.67 0
956.74 0
956.81 0
956.88 0
956.95 0
957.02 0
957.09 0
957.16 0
957.23 0
957.31 0
957.38 0
957.45 0
957.52 0
957.59 0
957.66 0
957.73 0
957.80 0
957.87 0
957.94 0
958.02 0
958.09 0
958.16 0
958.23 0
958.30 0
958.37 0
958.44 0
958.51 0
958.58 0
958.65 0
958.73 0
958.80 0
958.87 0
958.94 0
959.01 0
959.08 0
959.15 0
959.22 0
959.29 0
959.37 0
959.44 0
959.51 0
959.58 0
959.65 0
959.72 0
959.79 0
959.86 0
959.93 0
960.00 0
960.08 0
960.15 0
960.22 0
960.29 0
960.36 0
960.43 0
960.50 0
960.57 0
960.64 0
960.72 0
960.79 0
960.86 0
960.93 0
961.00 0
961.07 0
961.14 0
961.21 0
961.28 0
961.36 0
961.43 0
961.50 0
961.57 0
961.64 0
961.71 0
961.78 0
961.85 0
961.92 0
962.00 0
962.07 0
962.14 0
962.21 0
962.28 0
962.35 0
962.42 0
962.49 0
962.56 0
962.64 0
962.71 0
962.78 0
962.85 0
962.92 0
962.99 0
963.06 0
963.13 0
963.21 0
963.28 0
963.35 0
963.42 0
963.49 0
963.56 0
963.63 0
963.70 0
963.78 0
963.85 0
963.92 0
963.99 0
964.06 0
964.13 0
964.20 0
964.27 0
964.34 0
964.42 0
964.49 0
964.56 0
964.63 0
964.70 0
964.77 0
964.84 0
964.91 0
964.99 0
965.06 0
965.13 0
965.20 0
965.27 0
965.34 0
965.41 0
965.48 0
965.56 0
965.63 0
965.70 0
965.77 0
965.84 0
965.91 0
965.98 0
966.06 0
966.13 0
966.20 0
966.27 0
966.34 0
966.41 0
966.48 0
966.55 0
966.63 0
966.70 0
966.77 0
966.84 0
966.91 0
966.98 0
967.05 0
967.12 0
967.20 0
967.27 0
967.34 0
967.41 0
967.48 0
967.55 0
967.62 0
967.70 0
967.77 0
967.84 0
967.91 0
967.98 0
968.05 0
968.12 0
968.20 0
968.27 0
968.34 0
968.41 0
968.48 0
968.55 0
968.62 0
968.69 0
968.77 0
968.84 0
968.91 0
968.98 0
969.05 0
969.12 0
969.19 0
969.27 0
969.34 0
969.41 0
969.48 0
969.55 0
969.62 0
969.69 0
969.77 0
969.84 0
969.91 0
969.98 0
970.05 0
970.12 0
970.19 0
970.27 0
970.34 0
970.41 0
970.48 0
970.55 0
970.62 0
970.69 0
970.77 0
970.84 0
970.91 0
970.98 0
971.05 0
971.12 0
971.20 0
971.27 0
971.34 0
971.41 0
971.48 0
971.55 0
971.62 0
971.70 0
971.77 0
971.84 0
971.91 0
971.98 0
972.05 0
972.12 0
972.20 0
972.27 0
972.34 0
972.41 0
972.48 0
972.55 0
972.63 0
972.70 0
972.77 0
972.84 0
972.91 0
972.98 0
973.05 0
973.13 0
973.20 0
973.27 0
973.34 0
973.41 0
973.48 0
973.56 0
973.63 0
973.70 0
973.77 0
973.84 0
973.91 0
973.99 0
974.06 0
974.13 0
974.20 0
974.27 0
974.34 0
974.41 0
974.49 0
974.56 0
974.63 0
974.70 0
974.77 0
974.84 0
974.92 0
974.99 0
975.06 0
975.13 0
975.20 1
975.27 0
975.35 0
975.42 0
975.49 0
975.56 0
975.63 0
975.70 0
975.78 0
975.85 0
975.92 0
975.99 0
976.06 0
976.13 0
976.21 0
976.28 0
976.35 0
976.42 0
976.49 0
976.56 0
976.64 0
976.71 0
976.78 0
976.85 0
976.92 0
976.99 0
977.07 0
977.14 0
977.21 0
977.28 0
977.35 0
977.42 0
977.50 0
977.57 0
977.64 0
977.71 0
977.78 0
977.85 0
977.93 0
978.00 0
978.07 0
978.14 0
978.21 0
978.28 0
978.36 0
978.43 0
978.50 0
978.57 0
978.64 0
978.72 0
978.79 0
978.86 0
978.93 0
979.00 0
979.07 0
979.15 0
979.22 0
979.29 0
979.36 0
979.43 0
979.50 0
979.58 0
979.65 0
979.72 0
979.79 0
979.86 0
979.94 0
980.01 0
980.08 0
980.15 0
980.22 0
980.29 0
980.37 0
980.44 0
980.51 0
980.58 0
980.65 0
980.73 0
980.80 0
980.87 0
980.94 0
981.01 0
981.08 0
981.16 0
981.23 0
981.30 0
981.37 0
981.44 0
981.52 0
981.59 0
981.66 0
981.73 0
981.80 0
981.88 0
981.95 0
982.02 0
982.09 0
982.16 0
982.23 0
982.31 0
982.38 0
982.45 0
982.52 0
982.59 0
982.67 0
982.74 0
982.81 0
982.88 0
982.95 0
983.03 0
983.10 0
983.17 0
983.24 0
983.31 0
983.39 0
983.46 0
983.53 0
983.60 0
983.67 0
983.75 0
983.82 0
983.89 0
983.96 0
984.03 0
984.10 0
984.18 0
984.25 0
984.32 0
984.39 0
984.46 0
984.54 0
984.61 0
984.68 0
984.75 0
984.82 0
984.90 0
984.97 0
985.04 0
985.11 0
985.18 0
985.26 0
985.33 0
985.40 0
985.47 0
985.54 0
985.62 0
985.69 0
985.76 0
985.83 0
985.90 0
985.98 0
986.05 0
986.12 0
986.19 0
986.26 0
986.34 0
986.41 0
986.48 0
986.55 0
986.63 0
986.70 0
986.77 0
986.84 0
986.91 0
986.99 1
987.06 1
987.13 1
987.20 1
987.27 0
987.35 0
987.42 0
987.49 0
987.56 0
987.63 0
987.71 0
987.78 0
987.85 0
987.92 0
987.99 0
988.07 0
988.14 0
988.21 0
988.28 0
988.35 0
988.43 0
988.50 0
988.57 0
988.64 0
988.72 0
988.79 0
988.86 0
988.93 0
989.00 0
989.08 0
989.15 0
989.22 0
989.29 0
989.36 0
989.44 0
989.51 0
989.58 0
989.65 0
989.73 0
989.80 0
989.87 0
989.94 0
990.01 0
990.09 0
990.16 0
990.23 0
990.30 1
990.38 1
990.45 1
990.52 1
990.59 1
990.66 0
990.74 0
990.81 0
990.88 0
990.95 0
991.02 0
991.10 0
991.17 0
991.24 0
991.31 0
991.39 0
991.46 0
991.53 0
991.60 0
991.67 0
991.75 0
991.82 0
991.89 0
991.96 0
992.04 0
992.11 0
992.18 0
992.25 0
992.33 0
992.40 1
992.47 1
992.54 1
992.61 0
992.69 0
992.76 0
992.83 0
992.90 0
992.98 0
993.05 0
993.12 0
993.19 0
993.26 0
993.34 0
993.41 0
993.48 0
993.55 0
993.63 0
993.70 0
993.77 0
993.84 0
993.92 0
993.99 0
994.06 0
994.13 0
994.20 0
994.28 0
994.35 0
994.42 1
994.49 1
994.57 1
994.64 1
994.71 1
994.78 1
994.86 1
994.93 1
995.00 1
995.07 0
995.15 0
995.22 0
995.29 0
995.36 0
995.43 0
995.51 0
995.58 0
995.65 0
995.72 0
995.80 0
995.87 0
995.94 0
996.01 0
996.09 0
996.16 0
996.23 0
996.30 0
996.38 0
996.45 0
996.52 0
996.59 0
996.67 0
996.74 0
996.81 0
996.88 0
996.96 0
997.03 1
997.10 1
997.17 1
997.24 1
997.32 1
997.39 1
997.46 0
997.53 0
997.61 0
997.68 0
997.75 0
997.82 0
997.90 0
997.97 0
998.04 0
998.11 0
998.19 0
998.26 0
998.33 0
998.40 0
998.48 0
998.55 0
998.62 0
998.69 0
998.77 0
998.84 0
998.91 0
998.98 0
999.06 0
999.13 0
999.20 0
999.27 0
999.35 0
999.42 0
999.49 0
999.56 0
999.64 0
999.71 0
999.78 0
999.85 0
999.93 0
1000.00 0
1000.07 0
1000.14 0
1000.22 0
1000.29 0
1000.36 0
1000.43 0
1000.51 0
1000.58 1
1000.65 1
1000.72 1
1000.80 1
1000.87 1
1000.94 0
1001.02 0
1001.09 0
1001.16 0
1001.23 0
1001.31 0
1001.38 0
1001.45 0
1001.52 0
1001.60 0
1001.67 1
1001.74 1
1001.81 1
1001.89 1
1001.96 1
1002.03 1
1002.10 1
1002.18 1
1002.25 1
1002.32 1
1002.39 0
1002.47 0
1002.54 0
1002.61 0
1002.68 0
1002.76 0
1002.83 0
1002.90 0
1002.98 0
1003.05 0
1003.12 0
1003.19 0
1003.27 0
1003.34 0
1003.41 1
1003.48 1
1003.56 1
1003.63 1
1003.70 1
1003.77 1
1003.85 1
1003.92 1
1003.99 1
1004.07 1
1004.14 1
1004.21 1
1004.28 1
1004.36 1
1004.43 1
1004.50 1
1004.57 2
1004.65 2
1004.72 2
1004.79 2
1004.87 2
1004.94 2
1005.01 2
1005.08 2
1005.16 2
1005.23 2
1005.30 2
1005.37 2
1005.45 2
1005.52 2
1005.59 2
1005.67 2
1005.74 2
1005.81 2
1005.88 1
1005.96 1
1006.03 1
1006.10 1
1006.17 1
1006.25 2
1006.32 2
1006.39 2
1006.47 2
1006.54 2
1006.61 2
1006.68 2
1006.76 2
1006.83 2
1006.90 2
1006.97 2
1007.05 2
1007.12 2
1007.19 2
1007.27 2
1007.34 2
1007.41 2
1007.48 2
1007.56 2
1007.63 2
1007.70 2
1007.78 1
1007.85 1
1007.92 1
1007.99 1
1008.07 1
1008.14 1
1008.21 1
1008.29 1
1008.36 1
1008.43 1
1008.50 1
1008.58 1
1008.65 1
1008.72 1
1008.80 1
1008.87 1
1008.94 1
1009.01 1
1009.09 1
1009.16 1
1009.23 1
1009.31 1
1009.38 1
1009.45 1
1009.52 1
1009.60 0
1009.67 0
1009.74 1
1009.82 1
1009.89 1
1009.96 1
1010.03 1
1010.11 1
1010.18 1
1010.25 1
1010.33 1
1010.40 1
1010.47 1
1010.54 1
1010.62 1
1010.69 1
1010.76 0
1010.84 0
1010.91 0
1010.98 0
1011.06 0
1011.13 0
1011.20 0
1011.27 0
1011.35 0
1011.42 0
1011.49 1
1011.57 1
1011.64 1
1011.71 1
1011.78 1
1011.86 1
1011.93 1
1012.00 1
1012.08 1
1012.15 1
1012.22 1
1012.30 1
1012.37 1
1012.44 1
1012.51 1
1012.59 1
1012.66 1
1012.73 1
1012.81 1
1012.88 1
1012.95 1
1013.03 1
1013.10 1
1013.17 1
1013.24 0
1013.32 0
1013.39 0
1013.46 0
1013.54 0
1013.61 0
1013.68 0
1013.76 0
1013.83 0
1013.90 0
1013.97 0
1014.05 0
1014.12 0
1014.19 0
1014.27 0
1014.34 0
1014.41 0
1014.49 0
1014.56 0
1014.63 0
1014.71 0
1014.78 0
1014.85 1
1014.92 1
1015.00 1
1015.07 1
1015.14 1
1015.22 1
1015.29 1
1015.36 1
1015.44 1
1015.51 1
1015.58 1
1015.66 1
1015.73 1
1015.80 1
1015.87 1
1015.95 1
1016.02 1
1016.09 1
1016.17 1
1016.24 1
1016.31 0
1016.39 0
1016.46 0
1016.53 1
1016.61 1
1016.68 1
1016.75 1
1016.83 1
1016.90 0
1016.97 0
1017.04 0
1017.12 0
1017.19 0
1017.26 0
1017.34 0
1017.41 0
1017.48 0
1017.56 0
1017.63 0
1017.70 0
1017.78 0
1017.85 1
1017.92 1
1018.00 1
1018.07 1
1018.14 1
1018.22 1
1018.29 1
1018.36 0
1018.44 0
1018.51 0
1018.58 0
1018.65 0
1018.73 0
1018.80 0
1018.87 0
1018.95 1
1019.02 1
1019.09 1
1019.17 1
1019.24 1
1019.31 1
1019.39 1
1019.46 1
1019.53 1
1019.61 1
1019.68 1
1019.75 1
1019.83 1
1019.90 2
1019.97 2
1020.05 2
1020.12 2
1020.19 3
1020.27 3
1020.34 3
1020.41 3
1020.49 3
1020.56 2
1020.63 2
1020.71 2
1020.78 2
1020.85 2
1020.93 2
1021.00 2
1021.07 2
1021.15 2
1021.22 2
1021.29 2
1021.37 2
1021.44 2
1021.51 3
1021.59 3
1021.66 3
1021.73 3
1021.81 3
1021.88 3
1021.95 3
1022.03 3
1022.10 3
1022.17 3
1022.25 3
1022.32 3
1022.39 2
1022.47 2
1022.54 2
1022.61 1
1022.69 1
1022.76 1
1022.83 1
1022.91 1
1022.98 1
1023.05 2
1023.13 3
1023.20 3
1023.27 4
1023.35 4
1023.42 4
1023.49 4
1023.57 4
1023.64 4
1023.71 3
1023.79 3
1023.86 3
1023.93 3
1024.01 3
1024.08 3
1024.15 3
1024.23 2
1024.30 2
1024.37 2
1024.45 2
1024.52 2
1024.59 1
1024.67 1
1024.74 1
1024.81 1
1024.89 1
1024.96 1
1025.03 1
1025.11 1
1025.18 1
1025.25 1
1025.33 1
1025.40 1
1025.47 1
1025.55 2
1025.62 2
1025.70 2
1025.77 2
1025.84 2
1025.92 2
1025.99 2
1026.06 2
1026.14 2
1026.21 2
1026.28 2
1026.36 2
1026.43 2
1026.50 2
1026.58 2
1026.65 1
1026.72 1
1026.80 1
1026.87 1
1026.94 1
1027.02 1
1027.09 1
1027.17 1
1027.24 1
1027.31 1
1027.39 1
1027.46 1
1027.53 1
1027.61 2
1027.68 2
1027.75 2
1027.83 2
1027.90 2
1027.97 2
1028.05 2
1028.12 2
1028.19 1
1028.27 1
1028.34 1
1028.42 1
1028.49 1
1028.56 1
1028.64 1
1028.71 1
1028.78 1
1028.86 1
1028.93 1
1029.00 1
1029.08 1
1029.15 1
1029.22 1
1029.30 1
1029.37 1
1029.45 1
1029.52 1
1029.59 1
1029.67 1
1029.74 1
1029.81 1
1029.89 1
1029.96 1
1030.03 1
1030.11 1
1030.18 1
1030.26 1
1030.33 2
1030.40 2
1030.48 2
1030.55 2
1030.62 2
1030.70 2
1030.77 2
1030.84 2
1030.92 2
1030.99 2
1031.07 2
1031.14 2
1031.21 2
1031.29 2
1031.36 3
1031.43 3
1031.51 3
1031.58 3
1031.65 3
1031.73 3
1031.80 2
1031.88 2
1031.95 2
1032.02 2
1032.10 1
1032.17 1
1032.24 1
1032.32 1
1032.39 1
1032.47 1
1032.54 1
1032.61 1
1032.69 1
1032.76 2
1032.83 2
1032.91 2
1032.98 2
1033.05 2
1033.13 3
1033.20 3
1033.28 3
1033.35 3
1033.42 3
1033.50 3
1033.57 3
1033.64 3
1033.72 3
1033.79 2
1033.87 2
1033.94 2
1034.01 2
1034.09 2
1034.16 2
1034.23 2
1034.31 2
1034.38 2
1034.46 2
1034.53 2
1034.60 2
1034.68 2
1034.75 2
1034.82 2
1034.90 2
1034.97 2
1035.05 1
1035.12 1
1035.19 1
1035.27 2
1035.34 2
1035.42 3
1035.49 3
1035.56 3
1035.64 4
1035.71 4
1035.78 4
1035.86 4
1035.93 4
1036.01 3
1036.08 3
1036.15 3
1036.23 3
1036.30 3
1036.38 3
1036.45 3
1036.52 3
1036.60 3
1036.67 3
1036.74 3
1036.82 3
1036.89 4
1036.97 4
1037.04 4
1037.11 4
1037.19 4
1037.26 4
1037.34 4
1037.41 4
1037.48 4
1037.56 3
1037.63 3
1037.70 3
1037.78 3
1037.85 3
1037.93 3
1038.00 3
1038.07 3
1038.15 3
1038.22 3
1038.30 3
1038.37 3
1038.44 3
1038.52 2
1038.59 2
1038.67 2
1038.74 2
1038.81 2
1038.89 1
1038.96 1
1039.04 1
1039.11 1
1039.18 1
1039.26 1
1039.33 2
1039.40 2
1039.48 2
1039.55 2
1039.63 2
1039.70 2
1039.77 2
1039.85 2
1039.92 2
1040.00 2
1040.07 2
1040.14 2
1040.22 2
1040.29 3
1040.37 3
1040.44 3
1040.51 3
1040.59 3
1040.66 3
1040.74 2
1040.81 2
1040.88 2
1040.96 2
1041.03 1
1041.11 1
1041.18 1
1041.25 2
1041.33 2
1041.40 2
1041.48 2
1041.55 3
1041.62 3
1041.70 3
1041.77 3
1041.85 3
1041.92 3
1041.99 3
1042.07 3
1042.14 4
1042.22 4
1042.29 5
1042.37 5
1042.44 6
1042.51 6
1042.59 6
1042.66 6
1042.74 6
1042.81 6
1042.88 6
1042.96 7
1043.03 7
1043.11 8
1043.18 8
1043.25 9
1043.33 9
1043.40 9
1043.48 8
1043.55 8
1043.62 8
1043.70 8
1043.77 7
1043.85 7
1043.92 8
1044.00 8
1044.07 8
1044.14 8
1044.22 9
1044.29 10
1044.37 10
1044.44 10
1044.51 11
1044.59 10
1044.66 10
1044.74 9
1044.81 9
1044.88 8
1044.96 7
1045.03 6
1045.11 6
1045.18 6
1045.26 5
1045.33 5
1045.40 5
1045.48 5
1045.55 5
1045.63 6
1045.70 6
1045.77 7
1045.85 7
1045.92 7
1046.00 7
1046.07 7
1046.15 6
1046.22 6
1046.29 5
1046.37 5
1046.44 5
1046.52 6
1046.59 6
1046.66 7
1046.74 8
1046.81 8
1046.89 9
1046.96 9
1047.04 9
1047.11 9
1047.18 8
1047.26 8
1047.33 8
1047.41 8
1047.48 8
1047.56 8
1047.63 7
1047.70 7
1047.78 7
1047.85 6
1047.93 6
1048.00 6
1048.08 6
1048.15 6
1048.22 6
1048.30 6
1048.37 7
1048.45 7
1048.52 7
1048.60 7
1048.67 6
1048.74 6
1048.82 6
1048.89 6
1048.97 5
1049.04 5
1049.12 5
1049.19 6
1049.26 6
1049.34 7
1049.41 8
1049.49 9
1049.56 9
1049.64 10
1049.71 11
1049.78 11
1049.86 11
1049.93 12
1050.01 12
1050.08 13
1050.16 13
1050.23 13
1050.30 13
1050.38 12
1050.45 12
1050.53 11
1050.60 11
1050.68 11
1050.75 11
1050.82 11
1050.90 11
1050.97 11
1051.05 11
1051.12 10
1051.20 10
1051.27 10
1051.35 10
1051.42 11
1051.49 11
1051.57 11
1051.64 12
1051.72 12
1051.79 13
1051.87 13
1051.94 14
1052.01 15
1052.09 15
1052.16 15
1052.24 15
1052.31 15
1052.39 15
1052.46 14
1052.54 14
1052.61 13
1052.68 13
1052.76 12
1052.83 11
1052.91 10
1052.98 10
1053.06 9
1053.13 8
1053.21 8
1053.28 8
1053.35 7
1053.43 7
1053.50 7
1053.58 8
1053.65 8
1053.73 8
1053.80 8
1053.88 8
1053.95 7
1054.02 7
1054.10 6
1054.17 6
1054.25 5
1054.32 5
1054.40 4
1054.47 4
1054.55 3
1054.62 3
1054.70 3
1054.77 3
1054.84 3
1054.92 3
1054.99 4
1055.07 4
1055.14 4
1055.22 4
1055.29 3
1055.37 3
1055.44 2
1055.51 2
1055.59 2
1055.66 1
1055.74 1
1055.81 1
1055.89 1
1055.96 1
1056.04 2
1056.11 2
1056.19 2
1056.26 2
1056.33 2
1056.41 2
1056.48 2
1056.56 2
1056.63 2
1056.71 2
1056.78 2
1056.86 2
1056.93 2
1057.01 1
1057.08 1
1057.15 1
1057.23 1
1057.30 1
1057.38 1
1057.45 1
1057.53 0
1057.60 0
1057.68 0
1057.75 0
1057.83 0
1057.90 0
1057.98 0
1058.05 0
1058.12 0
1058.20 0
1058.27 0
1058.35 1
1058.42 1
1058.50 2
1058.57 2
1058.65 3
1058.72 4
1058.80 4
1058.87 5
1058.95 6
1059.02 6
1059.09 7
1059.17 7
1059.24 8
1059.32 8
1059.39 8
1059.47 8
1059.54 8
1059.62 7
1059.69 8
1059.77 8
1059.84 8
1059.92 9
1059.99 9
1060.07 10
1060.14 9
1060.21 9
1060.29 8
1060.36 7
1060.44 6
1060.51 5
1060.59 4
1060.66 3
1060.74 3
1060.81 3
1060.89 3
1060.96 3
1061.04 3
1061.11 4
1061.19 4
1061.26 5
1061.34 5
1061.41 6
1061.49 6
1061.56 7
1061.63 7
1061.71 7
1061.78 7
1061.86 7
1061.93 7
1062.01 7
1062.08 7
1062.16 6
1062.23 5
1062.31 5
1062.38 4
1062.46 4
1062.53 4
1062.61 5
1062.68 6
1062.76 6
1062.83 7
1062.91 8
1062.98 8
1063.06 8
1063.13 8
1063.20 8
1063.28 8
1063.35 8
1063.43 9
1063.50 9
1063.58 10
1063.65 10
1063.73 10
1063.80 10
1063.88 10
1063.95 10
1064.03 10
1064.10 10
1064.18 11
1064.25 12
1064.33 13
1064.40 13
1064.48 14
1064.55 14
1064.63 15
1064.70 15
1064.78 16
1064.85 16
1064.93 17
1065.00 17
1065.08 17
1065.15 17
1065.23 16
1065.30 14
1065.37 13
1065.45 11
1065.52 11
1065.60 10
1065.67 10
1065.75 11
1065.82 12
1065.90 12
1065.97 12
1066.05 12
1066.12 11
1066.20 10
1066.27 9
1066.35 9
1066.42 9
1066.50 8
1066.57 8
1066.65 8
1066.72 8
1066.80 7
1066.87 7
1066.95 8
1067.02 8
1067.10 9
1067.17 10
1067.25 11
1067.32 11
1067.40 11
1067.47 11
1067.55 11
1067.62 10
1067.70 10
1067.77 10
1067.85 10
1067.92 10
1068.00 10
1068.07 10
1068.15 9
1068.22 9
1068.30 8
1068.37 8
1068.45 8
1068.52 8
1068.60 8
1068.67 7
1068.75 7
1068.82 7
1068.90 7
1068.97 8
1069.05 8
1069.12 8
1069.20 8
1069.27 8
1069.35 7
1069.42 6
1069.50 5
1069.57 4
1069.65 3
1069.72 2
1069.80 1
1069.87 1
1069.95 1
1070.02 2
1070.10 3
1070.17 3
1070.25 4
1070.32 4
1070.40 4
1070.47 3
1070.55 3
1070.62 2
1070.70 1
1070.77 1
1070.85 0
1070.92 0
1071.00 0
1071.07 0
1071.15 0
1071.22 0
1071.30 0
1071.37 0
1071.45 1
1071.52 1
1071.60 2
1071.67 2
1071.75 2
1071.82 2
1071.90 2
1071.97 2
1072.05 2
1072.12 2
1072.20 2
1072.27 3
1072.35 4
1072.42 5
1072.50 5
1072.57 6
1072.65 6
1072.72 6
1072.80 5
1072.88 5
1072.95 4
1073.03 3
1073.10 3
1073.18 2
1073.25 3
1073.33 3
1073.40 3
1073.48 3
1073.55 4
1073.63 3
1073.70 3
1073.78 4
1073.85 4
1073.93 5
1074.00 6
1074.08 8
1074.15 9
1074.23 11
1074.30 11
1074.38 11
1074.45 11
1074.53 11
1074.60 10
1074.68 10
1074.75 9
1074.83 9
1074.90 8
1074.98 8
1075.06 7
1075.13 7
1075.21 6
1075.28 6
1075.36 7
1075.43 8
1075.51 8
1075.58 9
1075.66 9
1075.73 9
1075.81 8
1075.88 8
1075.96 7
1076.03 7
1076.11 8
1076.18 8
1076.26 8
1076.33 9
1076.41 8
1076.48 8
1076.56 7
1076.64 6
1076.71 6
1076.79 6
1076.86 6
1076.94 6
1077.01 7
1077.09 8
1077.16 8
1077.24 8
1077.31 8
1077.39 8
1077.46 8
1077.54 8
1077.61 9
1077.69 9
1077.76 9
1077.84 10
1077.92 10
1077.99 11
1078.07 11
1078.14 12
1078.22 13
1078.29 13
1078.37 12
1078.44 12
1078.52 12
1078.59 12
1078.67 12
1078.74 13
1078.82 14
1078.89 16
1078.97 17
1079.04 18
1079.12 19
1079.20 20
1079.27 21
1079.35 22
1079.42 22
1079.50 23
1079.57 24
1079.65 24
1079.72 25
1079.80 25
1079.87 25
1079.95 25
1080.02 25
1080.10 24
1080.18 24
1080.25 23
1080.33 22
1080.40 21
1080.48 20
1080.55 20
1080.63 20
1080.70 20
1080.78 20
1080.85 20
1080.93 20
1081.00 20
1081.08 20
1081.16 19
1081.23 19
1081.31 18
1081.38 18
1081.46 18
1081.53 18
1081.61 18
1081.68 18
1081.76 18
1081.83 17
1081.91 17
1081.99 16
1082.06 16
1082.14 16
1082.21 15
1082.29 15
1082.36 14
1082.44 14
1082.51 13
1082.59 13
1082.66 12
1082.74 11
1082.82 10
1082.89 9
1082.97 8
1083.04 6
1083.12 5
1083.19 4
1083.27 4
1083.34 3
1083.42 4
1083.50 4
1083.57 4
1083.65 4
1083.72 4
1083.80 4
1083.87 4
1083.95 3
1084.02 2
1084.10 2
1084.17 1
1084.25 1
1084.33 2
1084.40 2
1084.48 3
1084.55 4
1084.63 4
1084.70 5
1084.78 5
1084.85 5
1084.93 5
1085.01 5
1085.08 5
1085.16 5
1085.23 4
1085.31 4
1085.38 3
1085.46 2
1085.53 1
1085.61 1
1085.69 0
1085.76 0
1085.84 0
1085.91 0
1085.99 0
1086.06 0
1086.14 0
1086.22 0
1086.29 0
1086.37 0
1086.44 0
1086.52 0
1086.59 1
1086.67 2
1086.74 2
1086.82 2
1086.90 3
1086.97 2
1087.05 2
1087.12 2
1087.20 2
1087.27 1
1087.35 1
1087.43 2
1087.50 2
1087.58 3
1087.65 3
1087.73 3
1087.80 4
1087.88 3
1087.95 3
1088.03 2
1088.11 1
1088.18 0
1088.26 0
1088.33 0
1088.41 0
1088.48 0
1088.56 0
1088.64 0
1088.71 1
1088.79 2
1088.86 3
1088.94 3
1089.01 4
1089.09 3
1089.17 3
1089.24 3
1089.32 2
1089.39 2
1089.47 3
1089.54 3
1089.62 4
1089.70 5
1089.77 5
1089.85 5
1089.92 6
1090.00 6
1090.07 6
1090.15 6
1090.23 6
1090.30 6
1090.38 6
1090.45 6
1090.53 6
1090.60 5
1090.68 5
1090.76 6
1090.83 7
1090.91 8
1090.98 10
1091.06 12
1091.13 13
1091.21 15
1091.29 17
1091.36 17
1091.44 18
1091.51 17
1091.59 17
1091.67 16
1091.74 15
1091.82 14
1091.89 13
1091.97 13
1092.04 12
1092.12 12
1092.20 11
1092.27 10
1092.35 9
1092.42 8
1092.50 7
1092.57 7
1092.65 7
1092.73 8
1092.80 9
1092.88 10
1092.95 11
1093.03 12
1093.11 12
1093.18 13
1093.26 13
1093.33 13
1093.41 12
1093.48 12
1093.56 12
1093.64 12
1093.71 13
1093.79 13
1093.86 14
1093.94 16
1094.02 17
1094.09 17
1094.17 17
1094.24 18
1094.32 18
1094.40 18
1094.47 18
1094.55 19
1094.62 19
1094.70 20
1094.77 20
1094.85 19
1094.93 19
1095.00 19
1095.08 19
1095.15 19
1095.23 20
1095.31 20
1095.38 20
1095.46 20
1095.53 19
1095.61 18
1095.69 17
1095.76 17
1095.84 18
1095.91 19
1095.99 21
1096.07 23
1096.14 24
1096.22 25
1096.29 26
1096.37 26
1096.45 26
1096.52 26
1096.60 25
1096.67 24
1096.75 23
1096.83 22
1096.90 21
1096.98 21
1097.05 21
1097.13 22
1097.20 23
1097.28 25
1097.36 26
1097.43 26
1097.51 26
1097.58 25
1097.66 24
1097.74 23
1097.81 22
1097.89 21
1097.96 19
1098.04 18
1098.12 18
1098.19 17
1098.27 16
1098.34 15
1098.42 14
1098.50 13
1098.57 13
1098.65 12
1098.73 12
1098.80 12
1098.88 11
1098.95 10
1099.03 9
1099.11 8
1099.18 7
1099.26 6
1099.33 6
1099.41 6
1099.49 7
1099.56 8
1099.64 9
1099.71 11
1099.79 12
1099.87 14
1099.94 14
1100.02 15
1100.09 15
1100.17 14
1100.25 13
1100.32 12
1100.40 11
1100.47 10
1100.55 9
1100.63 8
1100.70 8
1100.78 8
1100.86 7
1100.93 7
1101.01 7
1101.08 7
1101.16 7
1101.24 7
1101.31 6
1101.39 6
1101.46 4
1101.54 3
1101.62 2
1101.69 1
1101.77 0
1101.84 0
1101.92 0
1102.00 0
1102.07 0
1102.15 0
1102.23 0
1102.30 0
1102.38 0
1102.45 0
1102.53 0
1102.61 0
1102.68 0
1102.76 0
1102.83 1
1102.91 1
1102.99 2
1103.06 2
1103.14 2
1103.22 2
1103.29 2
1103.37 2
1103.44 2
1103.52 2
1103.60 3
1103.67 4
1103.75 6
1103.83 7
1103.90 7
1103.98 8
1104.05 8
1104.13 7
1104.21 6
1104.28 5
1104.36 4
1104.44 3
1104.51 3
1104.59 2
1104.66 2
1104.74 2
1104.82 3
1104.89 3
1104.97 4
1105.05 4
1105.12 5
1105.20 5
1105.27 6
1105.35 6
1105.43 6
1105.50 7
1105.58 7
1105.66 8
1105.73 8
1105.81 8
1105.88 9
1105.96 10
1106.04 11
1106.11 12
1106.19 14
1106.27 15
1106.34 16
1106.42 17
1106.49 17
1106.57 16
1106.65 15
1106.72 14
1106.80 13
1106.88 13
1106.95 14
1107.03 14
1107.10 15
1107.18 17
1107.26 17
1107.33 18
1107.41 18
1107.49 18
1107.56 17
1107.64 17
1107.72 16
1107.79 16
1107.87 15
1107.94 14
1108.02 13
1108.10 12
1108.17 11
1108.25 11
1108.33 11
1108.40 12
1108.48 14
1108.56 15
1108.63 17
1108.71 17
1108.78 17
1108.86 17
1108.94 17
1109.01 16
1109.09 16
1109.17 16
1109.24 16
1109.32 17
1109.40 17
1109.47 17
1109.55 17
1109.62 16
1109.70 16
1109.78 15
1109.85 14
1109.93 13
1110.01 12
1110.08 12
1110.16 12
1110.24 12
1110.31 11
1110.39 11
1110.47 11
1110.54 11
1110.62 11
1110.69 11
1110.77 12
1110.85 14
1110.92 16
1111.00 17
1111.08 18
1111.15 19
1111.23 19
1111.31 18
1111.38 18
1111.46 17
1111.54 16
1111.61 15
1111.69 14
1111.77 14
1111.84 14
1111.92 14
1111.99 14
1112.07 15
1112.15 16
1112.22 18
1112.30 19
1112.38 21
1112.45 23
1112.53 25
1112.61 26
1112.68 27
1112.76 28
1112.84 29
1112.91 30
1112.99 30
1113.07 31
1113.14 31
1113.22 32
1113.30 32
1113.37 32
1113.45 32
1113.53 32
1113.60 31
1113.68 30
1113.76 29
1113.83 28
1113.91 26
1113.98 24
1114.06 23
1114.14 22
1114.21 21
1114.29 20
1114.37 21
1114.44 21
1114.52 22
1114.60 22
1114.67 22
1114.75 21
1114.83 20
1114.90 18
1114.98 17
1115.06 17
1115.13 17
1115.21 17
1115.29 18
1115.36 18
1115.44 18
1115.52 19
1115.59 19
1115.67 19
1115.75 20
1115.82 21
1115.90 22
1115.98 22
1116.05 22
1116.13 22
1116.21 22
1116.28 21
1116.36 21
1116.44 21
1116.51 22
1116.59 24
1116.67 26
1116.74 28
1116.82 29
1116.90 29
1116.97 29
1117.05 28
1117.13 26
1117.20 24
1117.28 22
1117.36 21
1117.43 19
1117.51 18
1117.59 17
1117.66 16
1117.74 15
1117.82 14
1117.89 13
1117.97 12
1118.05 11
1118.12 10
1118.20 9
1118.28 9
1118.35 9
1118.43 9
1118.51 10
1118.58 10
1118.66 11
1118.74 12
1118.81 13
1118.89 13
1118.97 14
1119.04 15
1119.12 15
1119.20 16
1119.27 17
1119.35 17
1119.43 17
1119.50 17
1119.58 17
1119.66 16
1119.73 16
1119.81 15
1119.89 15
1119.96 15
1120.04 15
1120.12 16
1120.19 17
1120.27 17
1120.35 17
1120.43 17
1120.50 16
1120.58 16
1120.66 16
1120.73 16
1120.81 17
1120.89 17
1120.96 17
1121.04 17
1121.12 16
1121.19 15
1121.27 13
1121.35 11
1121.42 10
1121.50 9
1121.58 8
1121.65 8
1121.73 9
1121.81 10
1121.88 11
1121.96 12
1122.04 13
1122.11 14
1122.19 14
1122.27 15
1122.35 15
1122.42 15
1122.50 15
1122.58 15
1122.65 14
1122.73 13
1122.81 12
1122.88 11
1122.96 10
1123.04 9
1123.11 9
1123.19 8
1123.27 7
1123.34 6
1123.42 6
1123.50 5
1123.58 4
1123.65 4
1123.73 3
1123.81 4
1123.88 4
1123.96 5
1124.04 6
1124.11 6
1124.19 6
1124.27 5
1124.34 4
1124.42 3
1124.50 1
1124.58 1
1124.65 1
1124.73 1
1124.81 2
1124.88 3
1124.96 5
1125.04 6
1125.11 7
1125.19 8
1125.27 9
1125.34 9
1125.42 9
1125.50 9
1125.58 9
1125.65 8
1125.73 7
1125.81 5
1125.88 4
1125.96 3
1126.04 2
1126.11 1
1126.19 0
1126.27 0
1126.35 0
1126.42 0
1126.50 0
1126.58 0
1126.65 0
1126.73 0
1126.81 0
1126.88 1
1126.96 2
1127.04 3
1127.12 4
1127.19 5
1127.27 6
1127.35 7
1127.42 7
1127.50 7
1127.58 7
1127.65 7
1127.73 7
1127.81 7
1127.89 7
1127.96 7
1128.04 6
1128.12 6
1128.19 5
1128.27 4
1128.35 3
1128.42 3
1128.50 3
1128.58 4
1128.66 5
1128.73 6
1128.81 6
1128.89 7
1128.96 7
1129.04 7
1129.12 7
1129.20 6
1129.27 6
1129.35 5
1129.43 5
1129.50 5
1129.58 5
1129.66 5
1129.74 5
1129.81 5
1129.89 5
1129.97 4
1130.04 4
1130.12 3
1130.20 3
1130.27 2
1130.35 2
1130.43 1
1130.51 1
1130.58 1
1130.66 1
1130.74 2
1130.81 3
1130.89 4
1130.97 6
1131.05 7
1131.12 8
1131.20 8
1131.28 7
1131.35 6
1131.43 5
1131.51 3
1131.59 1
1131.66 0
1131.74 0
1131.82 0
1131.89 0
1131.97 0
1132.05 0
1132.13 1
1132.20 2
1132.28 3
1132.36 3
1132.44 4
1132.51 5
1132.59 6
1132.67 7
1132.74 9
1132.82 10
1132.90 12
1132.98 14
1133.05 15
1133.13 17
1133.21 19
1133.28 20
1133.36 22
1133.44 25
1133.52 27
1133.59 29
1133.67 31
1133.75 33
1133.83 35
1133.90 36
1133.98 36
1134.06 36
1134.13 35
1134.21 34
1134.29 32
1134.37 30
1134.44 28
1134.52 26
1134.60 24
1134.67 23
1134.75 23
1134.83 24
1134.91 26
1134.98 28
1135.06 30
1135.14 33
1135.22 35
1135.29 38
1135.37 40
1135.45 41
1135.53 43
1135.60 44
1135.68 44
1135.76 45
1135.83 45
1135.91 45
1135.99 46
1136.07 46
1136.14 47
1136.22 48
1136.30 48
1136.38 48
1136.45 48
1136.53 47
1136.61 46
1136.68 44
1136.76 43
1136.84 43
1136.92 42
1136.99 42
1137.07 43
1137.15 43
1137.23 43
1137.30 42
1137.38 41
1137.46 40
1137.54 38
1137.61 35
1137.69 33
1137.77 31
1137.85 29
1137.92 27
1138.00 27
1138.08 26
1138.15 27
1138.23 27
1138.31 26
1138.39 26
1138.46 24
1138.54 23
1138.62 21
1138.70 19
1138.77 17
1138.85 15
1138.93 14
1139.01 13
1139.08 13
1139.16 12
1139.24 13
1139.32 13
1139.39 13
1139.47 13
1139.55 14
1139.63 14
1139.70 15
1139.78 15
1139.86 16
1139.94 17
1140.01 18
1140.09 19
1140.17 20
1140.25 19
1140.32 19
1140.40 18
1140.48 17
1140.55 15
1140.63 14
1140.71 12
1140.79 10
1140.86 8
1140.94 7
1141.02 6
1141.10 6
1141.17 6
1141.25 6
1141.33 7
1141.41 7
1141.48 7
1141.56 6
1141.64 6
1141.72 6
1141.79 6
1141.87 5
1141.95 5
1142.03 5
1142.10 5
1142.18 5
1142.26 4
1142.34 4
1142.42 5
1142.49 5
1142.57 5
1142.65 5
1142.73 5
1142.80 5
1142.88 5
1142.96 6
1143.04 7
1143.11 9
1143.19 11
1143.27 13
1143.35 16
1143.42 18
1143.50 19
1143.58 20
1143.66 20
1143.73 19
1143.81 18
1143.89 17
1143.97 17
1144.04 17
1144.12 18
1144.20 18
1144.28 19
1144.35 19
1144.43 19
1144.51 18
1144.59 16
1144.66 14
1144.74 12
1144.82 10
1144.90 9
1144.98 8
1145.05 7
1145.13 7
1145.21 6
1145.29 5
1145.36 4
1145.44 3
1145.52 3
1145.60 2
1145.67 2
1145.75 2
1145.83 2
1145.91 3
1145.98 3
1146.06 4
1146.14 4
1146.22 5
1146.29 6
1146.37 6
1146.45 7
1146.53 8
1146.61 9
1146.68 9
1146.76 9
1146.84 9
1146.92 8
1146.99 7
1147.07 5
1147.15 4
1147.23 3
1147.30 3
1147.38 3
1147.46 5
1147.54 7
1147.62 9
1147.69 12
1147.77 14
1147.85 16
1147.93 17
1148.00 18
1148.08 18
1148.16 18
1148.24 18
1148.32 18
1148.39 19
1148.47 20
1148.55 22
1148.63 24
1148.70 26
1148.78 27
1148.86 28
1148.94 29
1149.01 28
1149.09 27
1149.17 26
1149.25 25
1149.33 24
1149.40 24
1149.48 24
1149.56 25
1149.64 26
1149.71 27
1149.79 27
1149.87 27
1149.95 27
1150.03 26
1150.10 25
1150.18 25
1150.26 25
1150.34 26
1150.41 29
1150.49 32
1150.57 36
1150.65 40
1150.73 44
1150.80 49
1150.88 53
1150.96 56
1151.04 59
1151.12 60
1151.19 61
1151.27 61
1151.35 60
1151.43 59
1151.50 57
1151.58 54
1151.66 52
1151.74 50
1151.82 49
1151.89 48
1151.97 48
1152.05 49
1152.13 50
1152.21 52
1152.28 54
1152.36 55
1152.44 56
1152.52 57
1152.59 57
1152.67 56
1152.75 56
1152.83 55
1152.91 54
1152.98 54
1153.06 54
1153.14 55
1153.22 56
1153.30 57
1153.37 57
1153.45 58
1153.53 58
1153.61 57
1153.68 55
1153.76 53
1153.84 51
1153.92 49
1154.00 47
1154.07 45
1154.15 44
1154.23 43
1154.31 43
1154.39 42
1154.46 41
1154.54 40
1154.62 39
1154.70 37
1154.78 36
1154.85 36
1154.93 36
1155.01 36
1155.09 37
1155.17 38
1155.24 39
1155.32 39
1155.40 39
1155.48 38
1155.56 37
1155.63 35
1155.71 34
1155.79 33
1155.87 32
1155.95 31
1156.02 29
1156.10 28
1156.18 27
1156.26 26
1156.34 24
1156.41 23
1156.49 21
1156.57 19
1156.65 17
1156.73 15
1156.80 13
1156.88 12
1156.96 11
1157.04 11
1157.12 11
1157.19 12
1157.27 13
1157.35 13
1157.43 13
1157.51 12
1157.58 12
1157.66 11
1157.74 11
1157.82 10
1157.90 11
1157.97 11
1158.05 11
1158.13 11
1158.21 11
1158.29 10
1158.36 9
1158.44 8
1158.52 7
1158.60 6
1158.68 5
1158.75 4
1158.83 3
1158.91 3
1158.99 4
1159.07 5
1159.15 6
1159.22 7
1159.30 8
1159.38 8
1159.46 9
1159.54 9
1159.61 10
1159.69 11
1159.77 11
1159.85 11
1159.93 11
1160.00 10
1160.08 9
1160.16 7
1160.24 5
1160.32 3
1160.40 2
1160.47 1
1160.55 1
1160.63 1
1160.71 1
1160.79 1
1160.86 1
1160.94 1
1161.02 1
1161.10 2
1161.18 2
1161.25 4
1161.33 5
1161.41 7
1161.49 8
1161.57 9
1161.65 10
1161.72 9
1161.80 9
1161.88 8
1161.96 7
1162.04 7
1162.11 6
1162.19 5
1162.27 4
1162.35 2
1162.43 1
1162.51 0
1162.58 0
1162.66 0
1162.74 0
1162.82 0
1162.90 0
1162.98 0
1163.05 0
1163.13 1
1163.21 2
1163.29 3
1163.37 3
1163.44 3
1163.52 3
1163.60 2
1163.68 2
1163.76 1
1163.84 1
1163.91 1
1163.99 1
1164.07 2
1164.15 2
1164.23 2
1164.31 2
1164.38 2
1164.46 3
1164.54 4
1164.62 5
1164.70 7
1164.78 9
1164.85 11
1164.93 13
1165.01 15
1165.09 16
1165.17 17
1165.25 18
1165.32 18
1165.40 18
1165.48 18
1165.56 18
1165.64 17
1165.71 16
1165.79 14
1165.87 13
1165.95 11
1166.03 10
1166.11 9
1166.18 9
1166.26 9
1166.34 9
1166.42 10
1166.50 11
1166.58 12
1166.65 13
1166.73 14
1166.81 15
1166.89 17
1166.97 18
1167.05 19
1167.13 20
1167.20 21
1167.28 22
1167.36 22
1167.44 23
1167.52 23
1167.60 23
1167.67 23
1167.75 22
1167.83 21
1167.91 20
1167.99 19
1168.07 18
1168.14 17
1168.22 16
1168.30 16
1168.38 16
1168.46 17
1168.54 18
1168.61 20
1168.69 22
1168.77 24
1168.85 27
1168.93 29
1169.01 31
1169.09 33
1169.16 33
1169.24 34
1169.32 34
1169.40 34
1169.48 34
1169.56 34
1169.63 34
1169.71 34
1169.79 34
1169.87 34
1169.95 33
1170.03 32
1170.10 30
1170.18 28
1170.26 26
1170.34 25
1170.42 23
1170.50 21
1170.58 20
1170.65 18
1170.73 17
1170.81 17
1170.89 16
1170.97 17
1171.05 17
1171.13 18
1171.20 20
1171.28 22
1171.36 24
1171.44 26
1171.52 28
1171.60 30
1171.67 31
1171.75 32
1171.83 32
1171.91 32
1171.99 31
1172.07 30
1172.15 29
1172.22 27
1172.30 27
1172.38 26
1172.46 25
1172.54 25
1172.62 24
1172.70 24
1172.77 23
1172.85 23
1172.93 22
1173.01 22
1173.09 22
1173.17 21
1173.25 21
1173.32 21
1173.40 21
1173.48 20
1173.56 20
1173.64 20
1173.72 21
1173.80 21
1173.87 21
1173.95 21
1174.03 20
1174.11 18
1174.19 15
1174.27 12
1174.35 9
1174.42 6
1174.50 3
1174.58 2
1174.66 1
1174.74 2
1174.82 4
1174.90 7
1174.97 10
1175.05 14
1175.13 17
1175.21 20
1175.29 22
1175.37 23
1175.45 23
1175.53 22
1175.60 21
1175.68 19
1175.76 17
1175.84 15
1175.92 14
1176.00 13
1176.08 12
1176.15 12
1176.23 12
1176.31 12
1176.39 11
1176.47 11
1176.55 11
1176.63 10
1176.71 10
1176.78 10
1176.86 10
1176.94 10
1177.02 10
1177.10 9
1177.18 8
1177.26 7
1177.34 4
1177.41 2
1177.49 0
1177.57 0
1177.65 0
1177.73 0
1177.81 0
1177.89 0
1177.96 0
1178.04 0
1178.12 0
1178.20 1
1178.28 2
1178.36 3
1178.44 5
1178.52 7
1178.59 9
1178.67 11
1178.75 12
1178.83 12
1178.91 12
1178.99 11
1179.07 10
1179.15 9
1179.22 9
1179.30 10
1179.38 10
1179.46 11
1179.54 12
1179.62 13
1179.70 13
1179.78 13
1179.86 12
1179.93 11
1180.01 10
1180.09 9
1180.17 9
1180.25 9
1180.33 10
1180.41 11
1180.49 12
1180.56 12
1180.64 12
1180.72 12
1180.80 11
1180.88 10
1180.96 10
1181.04 9
1181.12 10
1181.19 11
1181.27 13
1181.35 14
1181.43 15
1181.51 16
1181.59 16
1181.67 16
1181.75 16
1181.83 16
1181.90 15
1181.98 15
1182.06 14
1182.14 14
1182.22 14
1182.30 14
1182.38 15
1182.46 16
1182.54 17
1182.61 19
1182.69 21
1182.77 22
1182.85 24
1182.93 25
1183.01 25
1183.09 25
1183.17 24
1183.25 23
1183.32 23
1183.40 22
1183.48 21
1183.56 21
1183.64 22
1183.72 22
1183.80 23
1183.88 24
1183.96 24
1184.03 25
1184.11 25
1184.19 25
1184.27 25
1184.35 25
1184.43 24
1184.51 24
1184.59 24
1184.67 26
1184.75 28
1184.82 30
1184.90 33
1184.98 36
1185.06 37
1185.14 38
1185.22 38
1185.30 37
1185.38 35
1185.46 34
1185.54 33
1185.61 33
1185.69 33
1185.77 33
1185.85 34
1185.93 35
1186.01 35
1186.09 35
1186.17 35
1186.25 34
1186.33 33
1186.40 33
1186.48 32
1186.56 33
1186.64 33
1186.72 34
1186.80 35
1186.88 37
1186.96 38
1187.04 39
1187.12 40
1187.19 40
1187.27 41
1187.35 41
1187.43 41
1187.51 40
1187.59 39
1187.67 38
1187.75 36
1187.83 34
1187.91 32
1187.98 30
1188.06 28
1188.14 26
1188.22 24
1188.30 22
1188.38 20
1188.46 18
1188.54 17
1188.62 15
1188.70 15
1188.78 14
1188.85 14
1188.93 15
1189.01 15
1189.09 16
1189.17 16
1189.25 15
1189.33 15
1189.41 14
1189.49 13
1189.57 13
1189.65 13
1189.72 13
1189.80 15
1189.88 16
1189.96 18
1190.04 20
1190.12 21
1190.20 22
1190.28 23
1190.36 24
1190.44 24
1190.52 24
1190.60 23
1190.67 23
1190.75 22
1190.83 22
1190.91 22
1190.99 21
1191.07 21
1191.15 21
1191.23 22
1191.31 22
1191.39 22
1191.47 22
1191.55 23
1191.62 22
1191.70 22
1191.78 21
1191.86 20
1191.94 19
1192.02 18
1192.10 17
1192.18 17
1192.26 16
1192.34 16
1192.42 16
1192.50 15
1192.57 14
1192.65 13
1192.73 12
1192.81 10
1192.89 9
1192.97 8
1193.05 7
1193.13 7
1193.21 7
1193.29 8
1193.37 9
1193.45 11
1193.53 11
1193.61 12
1193.68 12
1193.76 11
1193.84 11
1193.92 10
1194.00 11
1194.08 13
1194.16 15
1194.24 18
1194.32 21
1194.40 25
1194.48 27
1194.56 29
1194.64 31
1194.71 31
1194.79 31
1194.87 31
1194.95 30
1195.03 29
1195.11 29
1195.19 29
1195.27 30
1195.35 31
1195.43 32
1195.51 34
1195.59 34
1195.67 35
1195.75 34
1195.83 34
1195.90 32
1195.98 31
1196.06 30
1196.14 29
1196.22 28
1196.30 28
1196.38 27
1196.46 27
1196.54 27
1196.62 27
1196.70 28
1196.78 28
1196.86 28
1196.94 29
1197.02 29
1197.09 28
1197.17 29
1197.25 29
1197.33 30
1197.41 30
1197.49 31
1197.57 31
1197.65 31
1197.73 30
1197.81 28
1197.89 27
1197.97 27
1198.05 27
1198.13 27
1198.21 27
1198.29 27
1198.36 26
1198.44 25
1198.52 23
1198.60 22
1198.68 21
1198.76 20
1198.84 21
1198.92 21
1199.00 23
1199.08 24
1199.16 25
1199.24 27
1199.32 28
1199.40 29
1199.48 31
1199.56 32
1199.64 33
1199.72 34
1199.79 34
1199.87 33
1199.95 32
1200.03 30
1200.11 27
1200.19 25
1200.27 22
1200.35 20
1200.43 18
1200.51 17
1200.59 16
1200.67 16
1200.75 16
1200.83 18
1200.91 20
1200.99 23
1201.07 25
1201.15 28
1201.23 29
1201.30 30
1201.38 30
1201.46 29
1201.54 28
1201.62 27
1201.70 25
1201.78 24
1201.86 24
1201.94 24
1202.02 24
1202.10 24
1202.18 24
1202.26 24
1202.34 23
1202.42 22
1202.50 21
1202.58 19
1202.66 18
1202.74 17
1202.82 17
1202.90 16
1202.98 16
1203.05 17
1203.13 17
1203.21 16
1203.29 16
1203.37 16
1203.45 16
1203.53 15
1203.61 15
1203.69 14
1203.77 14
1203.85 14
1203.93 14
1204.01 14
1204.09 14
1204.17 14
1204.25 14
1204.33 13
1204.41 13
1204.49 13
1204.57 13
1204.65 13
1204.73 13
1204.81 13
1204.89 12
1204.96 12
1205.04 12
1205.12 11
1205.20 11
1205.28 10
1205.36 9
1205.44 8
1205.52 7
1205.60 6
1205.68 4
1205.76 4
1205.84 5
1205.92 6
1206.00 9
1206.08 12
1206.16 16
1206.24 20
1206.32 24
1206.40 28
1206.48 31
1206.56 33
1206.64 35
1206.72 36
1206.80 37
1206.88 36
1206.96 35
1207.04 33
1207.12 31
1207.20 30
1207.28 29
1207.35 28
1207.43 28
1207.51 28
1207.59 28
1207.67 27
1207.75 26
1207.83 24
1207.91 22
1207.99 19
1208.07 16
1208.15 12
1208.23 9
1208.31 6
1208.39 3
1208.47 1
1208.55 0
1208.63 0
1208.71 0
1208.79 0
1208.87 0
1208.95 0
1209.03 0
1209.11 0
1209.19 0
1209.27 1
1209.35 3
1209.43 6
1209.51 9
1209.59 13
1209.67 17
1209.75 21
1209.83 24
1209.91 26
1209.99 26
1210.07 26
1210.15 24
1210.23 21
1210.31 18
1210.39 16
1210.47 14
1210.55 13
1210.63 13
1210.70 14
1210.78 16
1210.86 18
1210.94 20
1211.02 22
1211.10 24
1211.18 26
1211.26 28
1211.34 31
1211.42 33
1211.50 36
1211.58 39
1211.66 42
1211.74 44
1211.82 45
1211.90 44
1211.98 43
1212.06 42
1212.14 40
1212.22 39
1212.30 39
1212.38 39
1212.46 40
1212.54 42
1212.62 43
1212.70 44
1212.78 43
1212.86 42
1212.94 40
1213.02 39
1213.10 37
1213.18 37
1213.26 37
1213.34 39
1213.42 42
1213.50 45
1213.58 48
1213.66 51
1213.74 53
1213.82 54
1213.90 53
1213.98 52
1214.06 50
1214.14 48
1214.22 46
1214.30 44
1214.38 41
1214.46 39
1214.54 37
1214.62 35
1214.70 33
1214.78 31
1214.86 29
1214.94 27
1215.02 26
1215.10 25
1215.18 26
1215.26 27
1215.34 28
1215.42 29
1215.50 30
1215.58 30
1215.66 29
1215.74 28
1215.82 26
1215.90 24
1215.98 22
1216.06 21
1216.14 19
1216.22 18
1216.30 17
1216.38 17
1216.46 17
1216.54 19
1216.62 20
1216.70 22
1216.78 24
1216.86 25
1216.94 26
1217.02 26
1217.10 25
1217.18 23
1217.26 21
1217.34 18
1217.42 15
1217.50 13
1217.58 10
1217.66 9
1217.74 7
1217.82 6
1217.90 6
1217.98 5
1218.06 5
1218.14 5
1218.22 5
1218.30 6
1218.38 8
1218.46 9
1218.54 12
1218.62 14
1218.70 15
1218.78 17
1218.86 18
1218.94 19
1219.02 19
1219.10 19
1219.18 20
1219.26 20
1219.34 21
1219.42 22
1219.50 24
1219.58 25
1219.66 27
1219.74 27
1219.82 27
1219.90 27
1219.98 25
1220.06 24
1220.14 22
1220.22 20
1220.30 19
1220.38 18
1220.46 17
1220.54 17
1220.62 17
1220.70 18
1220.78 19
1220.86 21
1220.94 23
1221.02 26
1221.10 28
1221.18 29
1221.26 29
1221.34 27
1221.42 25
1221.50 21
1221.58 18
1221.66 14
1221.74 10
1221.82 7
1221.91 5
1221.99 4
1222.07 5
1222.15 7
1222.23 10
1222.31 13
1222.39 17
1222.47 20
1222.55 22
1222.63 23
1222.71 22
1222.79 21
1222.87 18
1222.95 15
1223.03 12
1223.11 10
1223.19 8
1223.27 8
1223.35 8
1223.43 9
1223.51 10
1223.59 12
1223.67 14
1223.75 16
1223.83 19
1223.91 22
1223.99 24
1224.07 25
1224.15 26
1224.23 26
1224.31 26
1224.39 26
1224.47 27
1224.55 27
1224.63 28
1224.71 28
1224.79 29
1224.87 29
1224.95 29
1225.03 29
1225.11 29
1225.20 29
1225.28 29
1225.36 29
1225.44 29
1225.52 30
1225.60 30
1225.68 31
1225.76 33
1225.84 35
1225.92 38
1226.00 41
1226.08 44
1226.16 46
1226.24 48
1226.32 50
1226.40 50
1226.48 51
1226.56 50
1226.64 49
1226.72 47
1226.80 44
1226.88 40
1226.96 37
1227.04 35
1227.12 34
1227.20 35
1227.28 37
1227.36 40
1227.44 44
1227.52 47
1227.61 50
1227.69 53
1227.77 54
1227.85 55
1227.93 55
1228.01 55
1228.09 53
1228.17 51
1228.25 48
1228.33 44
1228.41 41
1228.49 38
1228.57 36
1228.65 35
1228.73 36
1228.81 36
1228.89 37
1228.97 38
1229.05 38
1229.13 38
1229.21 38
1229.29 38
1229.37 39
1229.45 40
1229.53 42
1229.62 44
1229.70 46
1229.78 47
1229.86 48
1229.94 47
1230.02 47
1230.10 46
1230.18 45
1230.26 45
1230.34 45
1230.42 44
1230.50 42
1230.58 40
1230.66 38
1230.74 34
1230.82 30
1230.90 25
1230.98 21
1231.06 18
1231.14 16
1231.22 14
1231.30 14
1231.39 15
1231.47 17
1231.55 21
1231.63 26
1231.71 32
1231.79 38
1231.87 45
1231.95 50
1232.03 54
1232.11 56
1232.19 56
1232.27 54
1232.35 52
1232.43 49
1232.51 45
1232.59 41
1232.67 37
1232.75 33
1232.83 30
1232.92 27
1233.00 24
1233.08 22
1233.16 21
1233.24 20
1233.32 19
1233.40 17
1233.48 16
1233.56 14
1233.64 13
1233.72 11
1233.80 10
1233.88 9
1233.96 8
1234.04 7
1234.12 7
1234.20 7
1234.29 7
1234.37 7
1234.45 7
1234.53 7
1234.61 7
1234.69 6
1234.77 5
1234.85 4
1234.93 3
1235.01 2
1235.09 1
1235.17 2
1235.25 3
1235.33 4
1235.41 6
1235.49 8
1235.57 9
1235.66 9
1235.74 9
1235.82 7
1235.90 5
1235.98 2
1236.06 0
1236.14 0
1236.22 0
1236.30 0
1236.38 0
1236.46 0
1236.54 0
1236.62 0
1236.70 1
1236.78 5
1236.87 9
1236.95 14
1237.03 18
1237.11 22
1237.19 25
1237.27 28
1237.35 29
1237.43 30
1237.51 31
1237.59 31
1237.67 30
1237.75 29
1237.83 27
1237.91 26
1238.00 25
1238.08 25
1238.16 25
1238.24 27
1238.32 29
1238.40 32
1238.48 35
1238.56 37
1238.64 38
1238.72 37
1238.80 35
1238.88 33
1238.96 29
1239.04 27
1239.13 25
1239.21 24
1239.29 24
1239.37 25
1239.45 26
1239.53 27
1239.61 27
1239.69 26
1239.77 26
1239.85 25
1239.93 24
1240.01 24
1240.09 25
1240.18 25
1240.26 26
1240.34 27
1240.42 27
1240.50 26
1240.58 25
1240.66 25
1240.74 24
1240.82 24
1240.90 24
1240.98 25
1241.06 26
1241.14 26
1241.23 27
1241.31 27
1241.39 26
1241.47 25
1241.55 24
1241.63 22
1241.71 21
1241.79 19
1241.87 18
1241.95 18
1242.03 18
1242.11 19
1242.20 20
1242.28 21
1242.36 22
1242.44 23
1242.52 24
1242.60 25
1242.68 25
1242.76 24
1242.84 23
1242.92 22
1243.00 21
1243.09 20
1243.17 20
1243.25 21
1243.33 23
1243.41 26
1243.49 30
1243.57 34
1243.65 38
1243.73 41
1243.81 42
1243.89 41
1243.97 39
1244.06 34
1244.14 30
1244.22 25
1244.30 21
1244.38 19
1244.46 18
1244.54 18
1244.62 19
1244.70 21
1244.78 22
1244.87 22
1244.95 21
1245.03 20
1245.11 19
1245.19 18
1245.27 18
1245.35 18
1245.43 19
1245.51 20
1245.59 22
1245.67 23
1245.76 25
1245.84 26
1245.92 26
1246.00 27
1246.08 27
1246.16 26
1246.24 25
1246.32 24
1246.40 23
1246.48 22
1246.57 21
1246.65 21
1246.73 21
1246.81 20
1246.89 19
1246.97 18
1247.05 16
1247.13 14
1247.21 12
1247.29 10
1247.38 10
1247.46 11
1247.54 13
1247.62 16
1247.70 19
1247.78 21
1247.86 22
1247.94 22
1248.02 20
1248.10 17
1248.19 14
1248.27 11
1248.35 9
1248.43 8
1248.51 8
1248.59 8
1248.67 10
1248.75 11
1248.83 14
1248.92 17
1249.00 20
1249.08 23
1249.16 26
1249.24 29
1249.32 30
1249.40 30
1249.48 30
1249.56 29
1249.64 28
1249.73 27
1249.81 26
1249.89 26
1249.97 26
1250.05 26
1250.13 26
1250.21 26
1250.29 26
1250.37 26
1250.46 27
1250.54 28
1250.62 29
1250.70 30
1250.78 30
1250.86 30
1250.94 29
1251.02 27
1251.10 24
1251.19 20
1251.27 16
1251.35 12
1251.43 9
1251.51 8
1251.59 7
1251.67 8
1251.75 9
1251.84 11
1251.92 13
1252.00 16
1252.08 18
1252.16 21
1252.24 24
1252.32 26
1252.40 27
1252.48 28
1252.57 29
1252.65 31
1252.73 32
1252.81 33
1252.89 35
1252.97 36
1253.05 36
1253.13 36
1253.22 34
1253.30 32
1253.38 29
1253.46 27
1253.54 24
1253.62 22
1253.70 19
1253.78 18
1253.87 16
1253.95 15
1254.03 14
1254.11 14
1254.19 15
1254.27 16
1254.35 17
1254.43 18
1254.52 19
1254.60 20
1254.68 21
1254.76 22
1254.84 23
1254.92 24
1255.00 26
1255.08 28
1255.17 30
1255.25 31
1255.33 31
1255.41 31
1255.49 30
1255.57 29
1255.65 27
1255.73 27
1255.82 27
1255.90 27
1255.98 28
1256.06 29
1256.14 30
1256.22 33
1256.30 35
1256.38 39
1256.47 42
1256.55 46
1256.63 48
1256.71 49
1256.79 48
1256.87 46
1256.95 41
1257.04 35
1257.12 30
1257.20 25
1257.28 23
1257.36 22
1257.44 23
1257.52 25
1257.60 28
1257.69 30
1257.77 31
1257.85 30
1257.93 28
1258.01 25
1258.09 22
1258.17 19
1258.26 18
1258.34 17
1258.42 19
1258.50 22
1258.58 26
1258.66 30
1258.74 34
1258.83 37
1258.91 40
1258.99 43
1259.07 45
1259.15 46
1259.23 47
1259.31 47
1259.39 47
1259.48 47
1259.56 46
1259.64 45
1259.72 44
1259.80 42
1259.88 40
1259.96 37
1260.05 33
1260.13 29
1260.21 24
1260.29 20
1260.37 16
1260.45 14
1260.53 12
1260.62 12
1260.70 13
1260.78 14
1260.86 16
1260.94 17
1261.02 19
1261.11 21
1261.19 22
1261.27 24
1261.35 25
1261.43 25
1261.51 24
1261.59 23
1261.68 21
1261.76 19
1261.84 17
1261.92 17
1262.00 17
1262.08 18
1262.16 19
1262.25 20
1262.33 19
1262.41 18
1262.49 16
1262.57 15
1262.65 14
1262.73 15
1262.82 18
1262.90 22
1262.98 27
1263.06 32
1263.14 36
1263.22 40
1263.31 42
1263.39 43
1263.47 44
1263.55 43
1263.63 42
1263.71 40
1263.79 38
1263.88 36
1263.96 34
1264.04 32
1264.12 30
1264.20 28
1264.28 26
1264.37 24
1264.45 21
1264.53 19
1264.61 17
1264.69 16
1264.77 16
1264.86 16
1264.94 16
1265.02 17
1265.10 17
1265.18 17
1265.26 17
1265.34 18
1265.43 19
1265.51 20
1265.59 21
1265.67 21
1265.75 21
1265.83 20
1265.92 19
1266.00 17
1266.08 15
1266.16 13
1266.24 11
1266.32 10
1266.41 9
1266.49 9
1266.57 9
1266.65 11
1266.73 12
1266.81 14
1266.90 16
1266.98 17
1267.06 19
1267.14 21
1267.22 24
1267.30 28
1267.39 32
1267.47 38
1267.55 43
1267.63 48
1267.71 51
1267.79 53
1267.88 54
1267.96 53
1268.04 52
1268.12 49
1268.20 47
1268.28 44
1268.37 42
1268.45 40
1268.53 39
1268.61 39
1268.69 40
1268.77 42
1268.86 44
1268.94 46
1269.02 47
1269.10 48
1269.18 48
1269.26 47
1269.35 46
1269.43 44
1269.51 43
1269.59 42
1269.67 41
1269.75 41
1269.84 41
1269.92 42
1270.00 43
1270.08 44
1270.16 45
1270.25 46
1270.33 46
1270.41 48
1270.49 50
1270.57 54
1270.65 60
1270.74 67
1270.82 75
1270.90 83
1270.98 90
1271.06 96
1271.14 100
1271.23 102
1271.31 102
1271.39 100
1271.47 96
1271.55 91
1271.64 85
1271.72 78
1271.80 71
1271.88 64
1271.96 59
1272.04 55
1272.13 53
1272.21 52
1272.29 52
1272.37 53
1272.45 55
1272.54 57
1272.62 60
1272.70 63
1272.78 67
1272.86 71
1272.94 74
1273.03 76
1273.11 77
1273.19 77
1273.27 77
1273.35 77
1273.44 78
1273.52 81
1273.60 84
1273.68 89
1273.76 94
1273.85 98
1273.93 102
1274.01 104
1274.09 104
1274.17 104
1274.25 104
1274.34 104
1274.42 105
1274.50 105
1274.58 106
1274.66 106
1274.75 105
1274.83 102
1274.91 98
1274.99 93
1275.07 86
1275.16 80
1275.24 75
1275.32 70
1275.40 67
1275.48 64
1275.57 63
1275.65 62
1275.73 61
1275.81 61
1275.89 60
1275.97 58
1276.06 57
1276.14 55
1276.22 53
1276.30 50
1276.38 48
1276.47 46
1276.55 44
1276.63 43
1276.71 42
1276.79 43
1276.88 44
1276.96 45
1277.04 47
1277.12 47
1277.20 48
1277.29 47
1277.37 47
1277.45 46
1277.53 46
1277.61 46
1277.70 46
1277.78 46
1277.86 46
1277.94 44
1278.02 42
1278.11 38
1278.19 34
1278.27 29
1278.35 25
1278.43 22
1278.52 20
1278.60 18
1278.68 18
1278.76 17
1278.84 18
1278.93 18
1279.01 18
1279.09 18
1279.17 18
1279.25 18
1279.34 18
1279.42 17
1279.50 17
1279.58 16
1279.66 15
1279.75 14
1279.83 13
1279.91 13
1279.99 14
1280.08 14
1280.16 16
1280.24 17
1280.32 19
1280.40 21
1280.49 23
1280.57 25
1280.65 26
1280.73 26
1280.81 24
1280.90 22
1280.98 18
1281.06 13
1281.14 9
1281.22 5
1281.31 2
1281.39 1
1281.47 2
1281.55 5
1281.64 8
1281.72 12
1281.80 16
1281.88 18
1281.96 21
1282.05 22
1282.13 23
1282.21 23
1282.29 23
1282.37 22
1282.46 21
1282.54 19
1282.62 16
1282.70 14
1282.79 13
1282.87 13
1282.95 15
1283.03 17
1283.11 21
1283.20 25
1283.28 29
1283.36 33
1283.44 35
1283.52 37
1283.61 37
1283.69 37
1283.77 35
1283.85 33
1283.94 32
1284.02 30
1284.10 28
1284.18 27
1284.26 26
1284.35 24
1284.43 23
1284.51 22
1284.59 21
1284.68 21
1284.76 23
1284.84 25
1284.92 27
1285.00 29
1285.09 31
1285.17 31
1285.25 31
1285.33 30
1285.42 28
1285.50 26
1285.58 25
1285.66 25
1285.74 26
1285.83 29
1285.91 34
1285.99 41
1286.07 50
1286.16 58
1286.24 66
1286.32 71
1286.40 74
1286.48 75
1286.57 72
1286.65 69
1286.73 66
1286.81 65
1286.90 64
1286.98 65
1287.06 67
1287.14 67
1287.23 67
1287.31 64
1287.39 60
1287.47 55
1287.55 51
1287.64 49
1287.72 47
1287.80 48
1287.88 49
1287.97 50
1288.05 51
1288.13 53
1288.21 53
1288.30 54
1288.38 55
1288.46 56
1288.54 58
1288.63 60
1288.71 62
1288.79 64
1288.87 65
1288.95 66
1289.04 65
1289.12 63
1289.20 62
1289.28 60
1289.37 59
1289.45 58
1289.53 57
1289.61 58
1289.70 58
1289.78 59
1289.86 59
1289.94 60
1290.03 59
1290.11 58
1290.19 55
1290.27 50
1290.35 44
1290.44 37
1290.52 30
1290.60 25
1290.68 21
1290.77 19
1290.85 19
1290.93 20
1291.01 22
1291.10 24
1291.18 27
1291.26 32
1291.34 38
1291.43 47
1291.51 57
1291.59 68
1291.67 77
1291.76 84
1291.84 89
1291.92 89
1292.00 88
1292.09 84
1292.17 80
1292.25 75
1292.33 71
1292.42 68
1292.50 65
1292.58 61
1292.66 56
1292.75 51
1292.83 46
1292.91 41
1292.99 37
1293.08 36
1293.16 36
1293.24 38
1293.32 42
1293.41 45
1293.49 47
1293.57 48
1293.65 48
1293.74 47
1293.82 46
1293.90 45
1293.98 45
1294.07 44
1294.15 44
1294.23 43
1294.31 40
1294.40 36
1294.48 31
1294.56 26
1294.64 20
1294.73 14
1294.81 9
1294.89 6
1294.97 5
1295.06 5
1295.14 8
1295.22 12
1295.30 16
1295.39 21
1295.47 25
1295.55 28
1295.63 30
1295.72 30
1295.80 30
1295.88 28
1295.96 25
1296.05 22
1296.13 18
1296.21 14
1296.29 10
1296.38 6
1296.46 2
1296.54 0
1296.63 0
1296.71 0
1296.79 0
1296.87 0
1296.96 0
1297.04 0
1297.12 0
1297.20 1
1297.29 3
1297.37 5
1297.45 7
1297.53 8
1297.62 7
1297.70 5
1297.78 1
1297.86 0
1297.95 0
1298.03 0
1298.11 0
1298.20 0
1298.28 0
1298.36 1
1298.44 5
1298.53 9
1298.61 12
1298.69 13
1298.77 14
1298.86 14
1298.94 14
1299.02 14
1299.10 15
1299.19 16
1299.27 16
1299.35 17
1299.44 19
1299.52 21
1299.60 24
1299.68 27
1299.77 31
1299.85 35
1299.93 39
1300.01 42
1300.10 44
1300.18 45
1300.26 45
1300.34 46
1300.43 47
1300.51 48
1300.59 50
1300.68 52
1300.76 53
1300.84 54
1300.92 53
1301.01 51
1301.09 49
1301.17 46
1301.26 45
1301.34 45
1301.42 48
1301.50 52
1301.59 59
1301.67 67
1301.75 75
1301.83 81
1301.92 86
1302.00 90
1302.08 92
1302.17 94
1302.25 96
1302.33 98
1302.41 100
1302.50 102
1302.58 104
1302.66 105
1302.74 104
1302.83 102
1302.91 99
1302.99 96
1303.08 93
1303.16 90
1303.24 86
1303.32 81
1303.41 76
1303.49 70
1303.57 64
1303.66 59
1303.74 55
1303.82 54
1303.90 55
1303.99 58
1304.07 63
1304.15 68
1304.24 74
1304.32 79
1304.40 84
1304.48 87
1304.57 90
1304.65 93
1304.73 96
1304.82 99
1304.90 103
1304.98 107
1305.06 109
1305.15 110
1305.23 107
1305.31 103
1305.40 95
1305.48 87
1305.56 78
1305.64 71
1305.73 65
1305.81 61
1305.89 59
1305.98 57
1306.06 56
1306.14 54
1306.22 52
1306.31 49
1306.39 47
1306.47 46
1306.56 47
1306.64 50
1306.72 54
1306.81 59
1306.89 63
1306.97 65
1307.05 65
1307.14 63
1307.22 58
1307.30 52
1307.39 45
1307.47 38
1307.55 32
1307.63 27
1307.72 23
1307.80 21
1307.88 19
1307.97 19
1308.05 20
1308.13 22
1308.22 25
1308.30 28
1308.38 31
1308.46 34
1308.55 36
1308.63 39
1308.71 40
1308.80 41
1308.88 41
1308.96 40
1309.05 38
1309.13 34
1309.21 30
1309.29 26
1309.38 22
1309.46 19
1309.54 16
1309.63 14
1309.71 13
1309.79 12
1309.88 13
1309.96 15
1310.04 18
1310.12 23
1310.21 28
1310.29 33
1310.37 38
1310.46 41
1310.54 44
1310.62 45
1310.71 45
1310.79 44
1310.87 42
1310.95 40
1311.04 37
1311.12 33
1311.20 29
1311.29 26
1311.37 23
1311.45 21
1311.54 20
1311.62 20
1311.70 20
1311.79 21
1311.87 21
1311.95 21
1312.03 20
1312.12 18
1312.20 15
1312.28 13
1312.37 10
1312.45 8
1312.53 7
1312.62 7
1312.70 8
1312.78 11
1312.87 15
1312.95 21
1313.03 27
1313.12 33
1313.20 37
1313.28 41
1313.36 43
1313.45 43
1313.53 44
1313.61 45
1313.70 47
1313.78 51
1313.86 56
1313.95 61
1314.03 67
1314.11 71
1314.20 75
1314.28 78
1314.36 79
1314.45 80
1314.53 81
1314.61 80
1314.70 77
1314.78 74
1314.86 69
1314.94 65
1315.03 60
1315.11 56
1315.19 55
1315.28 55
1315.36 57
1315.44 60
1315.53 64
1315.61 69
1315.69 74
1315.78 78
1315.86 82
1315.94 84
1316.03 85
1316.11 85
1316.19 84
1316.28 81
1316.36 77
1316.44 73
1316.53 68
1316.61 63
1316.69 57
1316.78 52
1316.86 47
1316.94 42
1317.03 39
1317.11 38
1317.19 38
1317.27 40
1317.36 42
1317.44 45
1317.52 48
1317.61 50
1317.69 52
1317.77 54
1317.86 56
1317.94 58
1318.02 59
1318.11 59
1318.19 59
1318.27 59
1318.36 58
1318.44 59
1318.52 60
1318.61 62
1318.69 64
1318.77 67
1318.86 70
1318.94 72
1319.02 74
1319.11 74
1319.19 74
1319.27 74
1319.36 73
1319.44 73
1319.52 73
1319.61 74
1319.69 75
1319.77 77
1319.86 79
1319.94 80
1320.02 82
1320.11 82
1320.19 82
1320.27 81
1320.36 78
1320.44 76
1320.52 74
1320.61 73
1320.69 72
1320.77 73
1320.86 75
1320.94 77
1321.02 79
1321.11 81
1321.19 82
1321.27 82
1321.36 83
1321.44 83
1321.52 83
1321.61 83
1321.69 82
1321.77 81
1321.86 78
1321.94 75
1322.02 71
1322.11 68
1322.19 66
1322.28 65
1322.36 65
1322.44 67
1322.53 69
1322.61 70
1322.69 71
1322.78 70
1322.86 68
1322.94 66
1323.03 63
1323.11 62
1323.19 62
1323.28 65
1323.36 68
1323.44 73
1323.53 78
1323.61 83
1323.69 87
1323.78 90
1323.86 93
1323.94 96
1324.03 98
1324.11 101
1324.19 102
1324.28 103
1324.36 103
1324.44 101
1324.53 96
1324.61 90
1324.70 82
1324.78 75
1324.86 68
1324.95 63
1325.03 60
1325.11 60
1325.20 62
1325.28 65
1325.36 68
1325.45 71
1325.53 72
1325.61 72
1325.70 71
1325.78 68
1325.86 65
1325.95 62
1326.03 58
1326.11 55
1326.20 53
1326.28 51
1326.37 51
1326.45 51
1326.53 51
1326.62 51
1326.70 52
1326.78 53
1326.87 53
1326.95 54
1327.03 55
1327.12 56
1327.20 56
1327.28 56
1327.37 55
1327.45 54
1327.54 53
1327.62 53
1327.70 53
1327.79 52
1327.87 51
1327.95 50
1328.04 46
1328.12 42
1328.20 36
1328.29 31
1328.37 25
1328.46 20
1328.54 16
1328.62 14
1328.71 15
1328.79 17
1328.87 23
1328.96 30
1329.04 39
1329.12 48
1329.21 56
1329.29 63
1329.37 66
1329.46 67
1329.54 65
1329.63 61
1329.71 55
1329.79 50
1329.88 46
1329.96 43
1330.04 42
1330.13 42
1330.21 44
1330.30 45
1330.38 46
1330.46 46
1330.55 45
1330.63 44
1330.71 43
1330.80 43
1330.88 44
1330.96 47
1331.05 52
1331.13 59
1331.22 66
1331.30 74
1331.38 82
1331.47 88
1331.55 93
1331.63 97
1331.72 99
1331.80 100
1331.89 101
1331.97 102
1332.05 102
1332.14 103
1332.22 103
1332.30 102
1332.39 100
1332.47 97
1332.56 93
1332.64 88
1332.72 83
1332.81 78
1332.89 75
1332.97 74
1333.06 75
1333.14 78
1333.23 82
1333.31 87
1333.39 90
1333.48 92
1333.56 91
1333.64 88
1333.73 84
1333.81 78
1333.90 73
1333.98 69
1334.06 67
1334.15 67
1334.23 68
1334.31 70
1334.40 72
1334.48 73
1334.57 74
1334.65 73
1334.73 72
1334.82 71
1334.90 70
1334.98 68
1335.07 67
1335.15 66
1335.24 64
1335.32 63
1335.40 62
1335.49 63
1335.57 64
1335.66 67
1335.74 70
1335.82 74
1335.91 78
1335.99 80
1336.07 81
1336.16 79
1336.24 76
1336.33 71
1336.41 64
1336.49 57
1336.58 51
1336.66 46
1336.75 43
1336.83 42
1336.91 43
1337.00 45
1337.08 49
1337.16 52
1337.25 56
1337.33 59
1337.42 61
1337.50 62
1337.58 64
1337.67 65
1337.75 66
1337.84 68
1337.92 71
1338.00 74
1338.09 77
1338.17 81
1338.26 85
1338.34 88
1338.42 89
1338.51 89
1338.59 87
1338.68 83
1338.76 78
1338.84 72
1338.93 66
1339.01 61
1339.09 55
1339.18 51
1339.26 48
1339.35 46
1339.43 47
1339.51 49
1339.60 52
1339.68 57
1339.77 61
1339.85 65
1339.93 67
1340.02 69
1340.10 69
1340.19 70
1340.27 70
1340.35 71
1340.44 72
1340.52 72
1340.61 71
1340.69 70
1340.77 68
1340.86 66
1340.94 64
1341.03 63
1341.11 63
1341.19 64
1341.28 66
1341.36 69
1341.45 71
1341.53 73
1341.61 74
1341.70 74
1341.78 74
1341.87 74
1341.95 72
1342.03 70
1342.12 67
1342.20 64
1342.29 60
1342.37 57
1342.45 55
1342.54 54
1342.62 54
1342.71 55
1342.79 58
1342.88 61
1342.96 64
1343.04 66
1343.13 69
1343.21 70
1343.30 71
1343.38 72
1343.46 72
1343.55 71
1343.63 70
1343.72 70
1343.80 70
1343.88 71
1343.97 72
1344.05 75
1344.14 77
1344.22 79
1344.30 79
1344.39 77
1344.47 75
1344.56 71
1344.64 67
1344.73 64
1344.81 62
1344.89 62
1344.98 63
1345.06 65
1345.15 68
1345.23 71
1345.31 74
1345.40 76
1345.48 78
1345.57 80
1345.65 83
1345.73 85
1345.82 86
1345.90 86
1345.99 85
1346.07 83
1346.16 80
1346.24 77
1346.32 74
1346.41 71
1346.49 69
1346.58 68
1346.66 66
1346.74 64
1346.83 62
1346.91 59
1347.00 56
1347.08 53
1347.17 51
1347.25 49
1347.33 49
1347.42 50
1347.50 53
1347.59 56
1347.67 60
1347.76 65
1347.84 70
1347.92 75
1348.01 80
1348.09 84
1348.18 87
1348.26 89
1348.34 89
1348.43 87
1348.51 83
1348.60 79
1348.68 73
1348.77 68
1348.85 62
1348.93 58
1349.02 55
1349.10 52
1349.19 50
1349.27 48
1349.36 46
1349.44 44
1349.52 43
1349.61 41
1349.69 40
1349.78 38
1349.86 37
1349.95 36
1350.03 35
1350.11 34
1350.20 34
1350.28 34
1350.37 35
1350.45 37
1350.54 38
1350.62 40
1350.70 41
1350.79 41
1350.87 41
1350.96 38
1351.04 35
1351.13 30
1351.21 24
1351.29 17
1351.38 11
1351.46 5
1351.55 1
1351.63 0
1351.72 0
1351.80 2
1351.88 7
1351.97 13
1352.05 19
1352.14 23
1352.22 25
1352.31 25
1352.39 22
1352.48 17
1352.56 12
1352.64 8
1352.73 5
1352.81 4
1352.90 5
1352.98 7
1353.07 9
1353.15 12
1353.23 13
1353.32 14
1353.40 14
1353.49 13
1353.57 12
1353.66 11
1353.74 10
1353.83 9
1353.91 8
1353.99 8
1354.08 7
1354.16 6
1354.25 6
1354.33 5
1354.42 5
1354.50 4
1354.59 3
1354.67 1
1354.75 0
1354.84 0
1354.92 0
1355.01 0
1355.09 0
1355.18 0
1355.26 0
1355.35 0
1355.43 0
1355.51 4
1355.60 10
1355.68 16
1355.77 22
1355.85 27
1355.94 30
1356.02 31
1356.11 29
1356.19 25
1356.27 20
1356.36 14
1356.44 8
1356.53 3
1356.61 0
1356.70 0
1356.78 0
1356.87 0
1356.95 0
1357.03 0
1357.12 1
1357.20 6
1357.29 14
1357.37 23
1357.46 32
1357.54 41
1357.63 49
1357.71 55
1357.80 60
1357.88 63
1357.96 65
1358.05 66
1358.13 67
1358.22 69
1358.30 70
1358.39 72
1358.47 73
1358.56 75
1358.64 75
1358.73 75
1358.81 74
1358.89 74
1358.98 74
1359.06 74
1359.15 77
1359.23 80
1359.32 85
1359.40 90
1359.49 94
1359.57 98
1359.66 99
1359.74 99
1359.83 97
1359.91 93
1359.99 90
1360.08 86
1360.16 84
1360.25 84
1360.33 85
1360.42 89
1360.50 93
1360.59 99
1360.67 104
1360.76 108
1360.84 111
1360.93 113
1361.01 114
1361.09 113
1361.18 113
1361.26 113
1361.35 112
1361.43 112
1361.52 111
1361.60 109
1361.69 108
1361.77 107
1361.86 106
1361.94 107
1362.03 108
1362.11 111
1362.19 112
1362.28 113
1362.36 113
1362.45 110
1362.53 106
1362.62 101
1362.70 94
1362.79 88
1362.87 82
1362.96 76
1363.04 71
1363.13 66
1363.21 61
1363.30 56
1363.38 52
1363.47 48
1363.55 44
1363.63 41
1363.72 38
1363.80 35
1363.89 33
1363.97 30
1364.06 27
1364.14 24
1364.23 21
1364.31 19
1364.40 17
1364.48 16
1364.57 14
1364.65 11
1364.74 8
1364.82 5
1364.91 2
1364.99 0
1365.07 0
1365.16 0
1365.24 2
1365.33 5
1365.41 8
1365.50 12
1365.58 14
1365.67 16
1365.75 17
1365.84 17
1365.92 17
1366.01 16
1366.09 15
1366.18 14
1366.26 14
1366.35 14
1366.43 15
1366.52 18
1366.60 21
1366.69 25
1366.77 29
1366.86 31
1366.94 32
1367.02 32
1367.11 30
1367.19 27
1367.28 24
1367.36 20
1367.45 16
1367.53 12
1367.62 10
1367.70 8
1367.79 6
1367.87 5
1367.96 5
1368.04 5
1368.13 5
1368.21 5
1368.30 5
1368.38 6
1368.47 6
1368.55 7
1368.64 7
1368.72 7
1368.81 6
1368.89 4
1368.98 1
1369.06 0
1369.15 0
1369.23 0
1369.32 0
1369.40 0
1369.49 0
1369.57 0
1369.66 2
1369.74 6
1369.83 9
1369.91 10
1370.00 9
1370.08 7
1370.17 3
1370.25 0
1370.33 0
1370.42 0
1370.50 0
1370.59 0
1370.67 2
1370.76 8
1370.84 14
1370.93 19
1371.01 23
1371.10 25
1371.18 26
1371.27 26
1371.35 26
1371.44 26
1371.52 26
1371.61 27
1371.69 27
1371.78 28
1371.86 29
1371.95 31
1372.03 33
1372.12 35
1372.20 35
1372.29 34
1372.37 32
1372.46 27
1372.54 21
1372.63 16
1372.71 11
1372.80 7
1372.88 4
1372.97 2
1373.05 0
1373.14 0
1373.22 0
1373.31 0
1373.39 0
1373.48 0
1373.56 2
1373.65 8
1373.73 17
1373.82 27
1373.90 37
1373.99 47
1374.07 56
1374.16 64
1374.24 71
1374.33 77
1374.41 81
1374.50 85
1374.58 88
1374.67 90
1374.75 91
1374.84 90
1374.92 89
1375.01 86
1375.09 82
1375.18 79
1375.26 75
1375.35 72
1375.43 69
1375.52 67
1375.60 65
1375.69 64
1375.78 63
1375.86 63
1375.95 63
1376.03 66
1376.12 70
1376.20 75
1376.29 81
1376.37 86
1376.46 90
1376.54 93
1376.63 94
1376.71 94
1376.80 94
1376.88 95
1376.97 98
1377.05 102
1377.14 108
1377.22 115
1377.31 121
1377.39 125
1377.48 129
1377.56 130
1377.65 130
1377.73 128
1377.82 125
1377.90 120
1377.99 113
1378.07 106
1378.16 99
1378.24 92
1378.33 86
1378.41 82
1378.50 79
1378.58 78
1378.67 78
1378.75 78
1378.84 78
1378.93 77
1379.01 75
1379.10 74
1379.18 72
1379.27 71
1379.35 71
1379.44 72
1379.52 72
1379.61 72
1379.69 72
1379.78 71
1379.86 70
1379.95 69
1380.03 67
1380.12 65
1380.20 62
1380.29 60
1380.37 57
1380.46 55
1380.54 53
1380.63 52
1380.71 52
1380.80 52
1380.89 53
1380.97 54
1381.06 54
1381.14 54
1381.23 53
1381.31 52
1381.40 49
1381.48 46
1381.57 42
1381.65 38
1381.74 34
1381.82 30
1381.91 26
1381.99 23
1382.08 21
1382.16 19
1382.25 18
1382.33 16
1382.42 14
1382.51 11
1382.59 8
1382.68 5
1382.76 2
1382.85 0
1382.93 0
1383.02 0
1383.10 0
1383.19 0
1383.27 0
1383.36 2
1383.44 5
1383.53 8
1383.61 11
1383.70 12
1383.78 13
1383.87 13
1383.96 12
1384.04 10
1384.13 7
1384.21 4
1384.30 2
1384.38 0
1384.47 0
1384.55 0
1384.64 0
1384.72 0
1384.81 0
1384.89 0
1384.98 0
1385.07 1
1385.15 4
1385.24 7
1385.32 10
1385.41 13
1385.49 16
1385.58 18
1385.66 20
1385.75 22
1385.83 23
1385.92 24
1386.00 25
1386.09 25
1386.18 24
1386.26 22
1386.35 19
1386.43 17
1386.52 15
1386.60 15
1386.69 15
1386.77 16
1386.86 17
1386.94 19
1387.03 21
1387.12 23
1387.20 26
1387.29 29
1387.37 33
1387.46 35
1387.54 37
1387.63 37
1387.71 35
1387.80 31
1387.88 26
1387.97 20
1388.06 15
1388.14 10
1388.23 8
1388.31 7
1388.40 8
1388.48 10
1388.57 11
1388.65 13
1388.74 13
1388.82 12
1388.91 10
1389.00 8
1389.08 6
1389.17 6
1389.25 6
1389.34 9
1389.42 12
1389.51 17
1389.59 22
1389.68 26
1389.76 29
1389.85 31
1389.94 32
1390.02 32
1390.11 31
1390.19 30
1390.28 30
1390.36 30
1390.45 31
1390.53 32
1390.62 33
1390.71 35
1390.79 36
1390.88 37
1390.96 38
1391.05 40
1391.13 41
1391.22 42
1391.30 43
1391.39 44
1391.48 43
1391.56 41
1391.65 37
1391.73 32
1391.82 26
1391.90 21
1391.99 16
1392.07 13
1392.16 12
1392.25 13
1392.33 15
1392.42 17
1392.50 19
1392.59 19
1392.67 19
1392.76 17
1392.85 15
1392.93 13
1393.02 11
1393.10 11
1393.19 11
1393.27 12
1393.36 14
1393.44 16
1393.53 19
1393.62 21
1393.70 23
1393.79 24
1393.87 24
1393.96 23
1394.04 20
1394.13 17
1394.22 14
1394.30 11
1394.39 8
1394.47 6
1394.56 5
1394.64 3
1394.73 1
1394.82 0
1394.90 0
1394.99 0
1395.07 0
1395.16 0
1395.24 0
1395.33 0
1395.41 0
1395.50 2
1395.59 4
1395.67 7
1395.76 10
1395.84 12
1395.93 15
1396.01 17
1396.10 19
1396.19 20
1396.27 22
1396.36 23
1396.44 26
1396.53 29
1396.61 33
1396.70 37
1396.79 41
1396.87 44
1396.96 46
1397.04 46
1397.13 44
1397.22 42
1397.30 37
1397.39 32
1397.47 26
1397.56 19
1397.64 12
1397.73 6
1397.82 1
1397.90 0
1397.99 0
1398.07 0
1398.16 5
1398.24 13
1398.33 21
1398.42 28
1398.50 34
1398.59 38
1398.67 39
1398.76 37
1398.84 33
1398.93 30
1399.02 27
1399.10 26
1399.19 28
1399.27 31
1399.36 36
1399.45 42
1399.53 47
1399.62 51
1399.70 53
1399.79 54
1399.87 54
1399.96 53
1400.05 51
1400.13 48
1400.22 45
1400.30 42
1400.39 39
1400.48 35
1400.56 31
1400.65 27
1400.73 23
1400.82 20
1400.90 16
1400.99 13
1401.08 10
1401.16 7
1401.25 4
1401.33 1
1401.42 0
1401.51 0
1401.59 0
1401.68 0
1401.76 0
1401.85 0
1401.94 0
1402.02 0
1402.11 3
1402.19 7
1402.28 10
1402.36 13
1402.45 15
1402.54 15
1402.62 14
1402.71 12
1402.79 9
1402.88 6
1402.97 3
1403.05 3
1403.14 4
1403.22 7
1403.31 12
1403.40 18
1403.48 23
1403.57 28
1403.65 32
1403.74 35
1403.83 36
1403.91 36
1404.00 35
1404.08 34
1404.17 32
1404.26 31
1404.34 29
1404.43 28
1404.51 29
1404.60 31
1404.69 34
1404.77 38
1404.86 42
1404.94 45
1405.03 45
1405.12 45
1405.20 43
1405.29 40
1405.37 38
1405.46 37
1405.55 36
1405.63 36
1405.72 35
1405.80 33
1405.89 30
1405.98 26
1406.06 22
1406.15 19
1406.23 16
1406.32 14
1406.41 13
1406.49 14
1406.58 16
1406.66 19
1406.75 24
1406.84 30
1406.92 36
1407.01 42
1407.09 48
1407.18 52
1407.27 54
1407.35 53
1407.44 51
1407.52 48
1407.61 44
1407.70 41
1407.78 39
1407.87 39
1407.95 39
1408.04 40
1408.13 40
1408.21 40
1408.30 39
1408.38 38
1408.47 36
1408.56 35
1408.64 34
1408.73 33
1408.82 33
1408.90 32
1408.99 31
1409.07 30
1409.16 28
1409.25 26
1409.33 23
1409.42 21
1409.50 19
1409.59 16
1409.68 14
1409.76 12
1409.85 11
1409.93 10
1410.02 9
1410.11 9
1410.19 9
1410.28 10
1410.37 12
1410.45 14
1410.54 17
1410.62 20
1410.71 23
1410.80 27
1410.88 29
1410.97 31
1411.05 33
1411.14 33
1411.23 33
1411.31 33
1411.40 33
1411.49 33
1411.57 34
1411.66 34
1411.74 34
1411.83 33
1411.92 31
1412.00 28
1412.09 23
1412.18 19
1412.26 14
1412.35 10
1412.43 6
1412.52 4
1412.61 2
1412.69 1
1412.78 0
1412.86 0
1412.95 0
1413.04 0
1413.12 0
1413.21 0
1413.30 0
1413.38 0
1413.47 0
1413.55 0
1413.64 1
1413.73 3
1413.81 5
1413.90 10
1413.99 17
1414.07 26
1414.16 36
1414.24 46
1414.33 54
1414.42 60
1414.50 64
1414.59 65
1414.68 63
1414.76 60
1414.85 55
1414.94 50
1415.02 45
1415.11 40
1415.19 35
1415.28 31
1415.37 27
1415.45 23
1415.54 21
1415.63 18
1415.71 17
1415.80 16
1415.88 16
1415.97 16
1416.06 16
1416.14 17
1416.23 17
1416.32 17
1416.40 16
1416.49 16
1416.58 15
1416.66 16
1416.75 17
1416.83 20
1416.92 24
1417.01 30
1417.09 35
1417.18 39
1417.27 42
1417.35 43
1417.44 43
1417.53 40
1417.61 38
1417.70 35
1417.78 34
1417.87 33
1417.96 34
1418.04 36
1418.13 38
1418.22 42
1418.30 47
1418.39 52
1418.48 57
1418.56 62
1418.65 65
1418.73 66
1418.82 65
1418.91 62
1418.99 57
1419.08 52
1419.17 48
1419.25 45
1419.34 43
1419.43 43
1419.51 43
1419.60 43
1419.69 42
1419.77 41
1419.86 39
1419.94 37
1420.03 35
1420.12 34
1420.20 35
1420.29 37
1420.38 40
1420.46 42
1420.55 45
1420.64 46
1420.72 46
1420.81 45
1420.90 44
1420.98 44
1421.07 44
1421.15 45
1421.24 47
1421.33 50
1421.41 52
1421.50 51
1421.59 49
1421.67 46
1421.76 41
1421.85 35
1421.93 31
1422.02 29
1422.11 29
1422.19 30
1422.28 33
1422.37 36
1422.45 39
1422.54 40
1422.63 39
1422.71 37
1422.80 34
1422.89 30
1422.97 27
1423.06 25
1423.14 24
1423.23 25
1423.32 26
1423.40 28
1423.49 30
1423.58 30
1423.66 30
1423.75 28
1423.84 27
1423.92 27
1424.01 28
1424.10 31
1424.18 35
1424.27 40
1424.36 44
1424.44 46
1424.53 46
1424.62 45
1424.70 42
1424.79 39
1424.88 38
1424.96 39
1425.05 42
1425.14 47
1425.22 54
1425.31 61
1425.40 68
1425.48 74
1425.57 78
1425.66 81
1425.74 82
1425.83 81
1425.92 79
1426.00 76
1426.09 71
1426.18 66
1426.26 60
1426.35 55
1426.44 49
1426.52 43
1426.61 39
1426.70 36
1426.78 34
1426.87 34
1426.96 36
1427.04 38
1427.13 40
1427.22 41
1427.30 40
1427.39 38
1427.48 34
1427.56 30
1427.65 27
1427.74 25
1427.82 25
1427.91 28
1428.00 32
1428.08 36
1428.17 41
1428.26 43
1428.34 45
1428.43 44
1428.52 42
1428.60 38
1428.69 35
1428.78 32
1428.86 30
1428.95 29
1429.04 29
1429.12 31
1429.21 32
1429.30 34
1429.38 35
1429.47 35
1429.56 34
1429.64 33
1429.73 32
1429.82 32
1429.90 33
1429.99 34
1430.08 36
1430.16 38
1430.25 39
1430.34 39
1430.42 39
1430.51 38
1430.60 37
1430.68 38
1430.77 40
1430.86 45
1430.94 52
1431.03 61
1431.12 70
1431.20 78
1431.29 83
1431.38 86
1431.46 86
1431.55 82
1431.64 77
1431.73 69
1431.81 62
1431.90 55
1431.99 50
1432.07 46
1432.16 43
1432.25 42
1432.33 41
1432.42 41
1432.51 42
1432.59 42
1432.68 41
1432.77 39
1432.85 37
1432.94 34
1433.03 32
1433.11 31
1433.20 31
1433.29 33
1433.37 37
1433.46 42
1433.55 46
1433.64 49
1433.72 51
1433.81 53
1433.90 54
1433.98 55
1434.07 57
1434.16 60
1434.24 63
1434.33 66
1434.42 68
1434.50 69
1434.59 69
1434.68 68
1434.76 67
1434.85 65
1434.94 64
1435.03 63
1435.11 62
1435.20 61
1435.29 61
1435.37 61
1435.46 61
1435.55 61
1435.63 62
1435.72 65
1435.81 69
1435.89 75
1435.98 81
1436.07 86
1436.16 91
1436.24 93
1436.33 92
1436.42 88
1436.50 82
1436.59 75
1436.68 67
1436.76 60
1436.85 55
1436.94 51
1437.02 49
1437.11 49
1437.20 50
1437.29 53
1437.37 56
1437.46 60
1437.55 65
1437.63 69
1437.72 74
1437.81 78
1437.89 82
1437.98 86
1438.07 91
1438.16 95
1438.24 100
1438.33 105
1438.42 109
1438.50 112
1438.59 114
1438.68 114
1438.76 112
1438.85 108
1438.94 102
1439.03 95
1439.11 85
1439.20 74
1439.29 62
1439.37 51
1439.46 40
1439.55 31
1439.64 25
1439.72 22
1439.81 22
1439.90 25
1439.98 31
1440.07 36
1440.16 41
1440.24 44
1440.33 45
1440.42 44
1440.51 41
1440.59 37
1440.68 34
1440.77 32
1440.85 31
1440.94 32
1441.03 34
1441.12 36
1441.20 38
1441.29 39
1441.38 38
1441.46 37
1441.55 34
1441.64 30
1441.72 24
1441.81 17
1441.90 9
1441.99 1
1442.07 0
1442.16 0
1442.25 0
1442.33 0
1442.42 0
1442.51 0
1442.60 0
1442.68 3
1442.77 6
1442.86 9
1442.94 10
1443.03 10
1443.12 10
1443.21 9
1443.29 8
1443.38 8
1443.47 10
1443.55 12
1443.64 15
1443.73 18
1443.82 20
1443.90 22
1443.99 23
1444.08 24
1444.16 24
1444.25 25
1444.34 25
1444.43 26
1444.51 26
1444.60 26
1444.69 25
1444.78 23
1444.86 20
1444.95 17
1445.04 13
1445.12 10
1445.21 7
1445.30 5
1445.39 4
1445.47 4
1445.56 6
1445.65 9
1445.73 13
1445.82 17
1445.91 21
1446.00 23
1446.08 25
1446.17 26
1446.26 25
1446.34 23
1446.43 20
1446.52 17
1446.61 13
1446.69 9
1446.78 6
1446.87 4
1446.96 3
1447.04 3
1447.13 4
1447.22 7
1447.30 11
1447.39 18
1447.48 26
1447.57 37
1447.65 48
1447.74 60
1447.83 72
1447.92 82
1448.00 90
1448.09 95
1448.18 98
1448.27 100
1448.35 101
1448.44 102
1448.53 104
1448.61 106
1448.70 107
1448.79 108
1448.88 109
1448.96 108
1449.05 107
1449.14 106
1449.23 105
1449.31 103
1449.40 101
1449.49 99
1449.57 96
1449.66 93
1449.75 88
1449.84 83
1449.92 77
1450.01 70
1450.10 62
1450.19 54
1450.27 45
1450.36 37
1450.45 30
1450.54 23
1450.62 18
1450.71 15
1450.80 14
1450.89 15
1450.97 17
1451.06 22
1451.15 27
1451.23 33
1451.32 40
1451.41 45
1451.50 49
1451.58 53
1451.67 57
1451.76 60
1451.85 64
1451.93 68
1452.02 72
1452.11 75
1452.20 77
1452.28 76
1452.37 74
1452.46 69
1452.55 64
1452.63 58
1452.72 55
1452.81 53
1452.90 53
1452.98 55
1453.07 59
1453.16 63
1453.25 67
1453.33 69
1453.42 71
1453.51 71
1453.60 70
1453.68 68
1453.77 66
1453.86 64
1453.95 62
1454.03 62
1454.12 63
1454.21 65
1454.30 68
1454.38 70
1454.47 72
1454.56 72
1454.65 70
1454.73 67
1454.82 63
1454.91 58
1455.00 55
1455.08 52
1455.17 52
1455.26 52
1455.35 53
1455.43 55
1455.52 55
1455.61 53
1455.70 50
1455.78 45
1455.87 40
1455.96 35
1456.05 32
1456.13 29
1456.22 29
1456.31 30
1456.40 32
1456.48 35
1456.57 40
1456.66 44
1456.75 49
1456.83 52
1456.92 55
1457.01 56
1457.10 56
1457.18 54
1457.27 52
1457.36 49
1457.45 46
1457.53 44
1457.62 42
1457.71 41
1457.80 40
1457.88 41
1457.97 43
1458.06 47
1458.15 52
1458.23 58
1458.32 64
1458.41 68
1458.50 70
1458.58 70
1458.67 68
1458.76 64
1458.85 60
1458.94 57
1459.02 55
1459.11 54
1459.20 55
1459.29 55
1459.37 55
1459.46 54
1459.55 51
1459.64 47
1459.72 42
1459.81 36
1459.90 29
1459.99 23
1460.07 16
1460.16 11
1460.25 7
1460.34 5
1460.43 6
1460.51 9
1460.60 14
1460.69 22
1460.78 30
1460.86 39
1460.95 47
1461.04 53
1461.13 57
1461.21 58
1461.30 57
1461.39 55
1461.48 54
1461.57 52
1461.65 52
1461.74 52
1461.83 54
1461.92 56
1462.00 60
1462.09 64
1462.18 69
1462.27 74
1462.35 79
1462.44 81
1462.53 82
1462.62 81
1462.71 78
1462.79 75
1462.88 71
1462.97 69
1463.06 68
1463.14 69
1463.23 70
1463.32 70
1463.41 70
1463.50 69
1463.58 68
1463.67 68
1463.76 68
1463.85 69
1463.93 71
1464.02 75
1464.11 77
1464.20 79
1464.29 80
1464.37 81
1464.46 80
1464.55 79
1464.64 76
1464.72 74
1464.81 70
1464.90 64
1464.99 57
1465.08 49
1465.16 40
1465.25 31
1465.34 24
1465.43 18
1465.51 15
1465.60 14
1465.69 15
1465.78 18
1465.87 20
1465.95 21
1466.04 21
1466.13 18
1466.22 14
1466.31 7
1466.39 0
1466.48 0
1466.57 0
1466.66 0
1466.74 0
1466.83 0
1466.92 0
1467.01 0
1467.10 2
1467.18 7
1467.27 13
1467.36 17
1467.45 22
1467.54 25
1467.62 29
1467.71 32
1467.80 35
1467.89 39
1467.97 42
1468.06 44
1468.15 46
1468.24 46
1468.33 45
1468.41 42
1468.50 38
1468.59 33
1468.68 27
1468.77 23
1468.85 20
1468.94 18
1469.03 19
1469.12 21
1469.21 24
1469.29 27
1469.38 29
1469.47 30
1469.56 30
1469.65 28
1469.73 26
1469.82 22
1469.91 18
1470.00 15
1470.08 12
1470.17 10
1470.26 8
1470.35 7
1470.44 5
1470.52 4
1470.61 2
1470.70 0
1470.79 0
1470.88 0
1470.96 2
1471.05 6
1471.14 12
1471.23 17
1471.32 23
1471.40 27
1471.49 29
1471.58 29
1471.67 27
1471.76 25
1471.84 23
1471.93 21
1472.02 21
1472.11 21
1472.20 21
1472.28 20
1472.37 19
1472.46 16
1472.55 13
1472.64 10
1472.72 8
1472.81 7
1472.90 9
1472.99 11
1473.08 13
1473.16 15
1473.25 14
1473.34 11
1473.43 6
1473.52 0
1473.61 0
1473.69 0
1473.78 0
1473.87 0
1473.96 0
1474.05 0
1474.13 0
1474.22 3
1474.31 8
1474.40 13
1474.49 17
1474.57 19
1474.66 20
1474.75 19
1474.84 16
1474.93 12
1475.01 9
1475.10 5
1475.19 3
1475.28 3
1475.37 4
1475.46 6
1475.54 9
1475.63 12
1475.72 14
1475.81 15
1475.90 15
1475.98 14
1476.07 13
1476.16 11
1476.25 10
1476.34 10
1476.42 10
1476.51 10
1476.60 11
1476.69 10
1476.78 8
1476.87 5
1476.95 1
1477.04 0
1477.13 0
1477.22 0
1477.31 0
1477.39 0
1477.48 0
1477.57 0
1477.66 5
1477.75 13
1477.84 22
1477.92 30
1478.01 35
1478.10 37
1478.19 36
1478.28 32
1478.36 25
1478.45 18
1478.54 9
1478.63 2
1478.72 0
1478.81 0
1478.89 0
1478.98 0
1479.07 0
1479.16 3
1479.25 9
1479.33 13
1479.42 15
1479.51 14
1479.60 13
1479.69 11
1479.78 9
1479.86 10
1479.95 12
1480.04 16
1480.13 21
1480.22 26
1480.31 30
1480.39 33
1480.48 34
1480.57 34
1480.66 33
1480.75 32
1480.84 31
1480.92 30
1481.01 31
1481.10 32
1481.19 34
1481.28 37
1481.36 39
1481.45 42
1481.54 44
1481.63 46
1481.72 48
1481.81 50
1481.89 51
1481.98 52
1482.07 52
1482.16 53
1482.25 55
1482.34 57
1482.42 59
1482.51 62
1482.60 66
1482.69 69
1482.78 72
1482.87 73
1482.95 74
1483.04 74
1483.13 72
1483.22 69
1483.31 65
1483.40 61
1483.48 56
1483.57 52
1483.66 48
1483.75 47
1483.84 49
1483.93 52
1484.01 58
1484.10 65
1484.19 72
1484.28 80
1484.37 88
1484.46 96
1484.55 103
1484.63 111
1484.72 119
1484.81 127
1484.90 135
1484.99 143
1485.08 149
1485.16 153
1485.25 156
1485.34 157
1485.43 157
1485.52 158
1485.61 157
1485.69 157
1485.78 157
1485.87 156
1485.96 155
1486.05 154
1486.14 152
1486.23 150
1486.31 149
1486.40 147
1486.49 146
1486.58 144
1486.67 141
1486.76 139
1486.84 135
1486.93 132
1487.02 129
1487.11 126
1487.20 124
1487.29 122
1487.38 121
1487.46 119
1487.55 117
1487.64 115
1487.73 112
1487.82 109
1487.91 106
1487.99 102
1488.08 98
1488.17 93
1488.26 89
1488.35 84
1488.44 80
1488.53 76
1488.61 72
1488.70 70
1488.79 68
1488.88 68
1488.97 70
1489.06 73
1489.15 76
1489.23 79
1489.32 81
1489.41 82
1489.50 82
1489.59 81
1489.68 80
1489.76 79
1489.85 79
1489.94 78
1490.03 77
1490.12 74
1490.21 69
1490.30 63
1490.38 56
1490.47 51
1490.56 47
1490.65 46
1490.74 48
1490.83 53
1490.92 57
1491.00 62
1491.09 64
1491.18 63
1491.27 59
1491.36 53
1491.45 46
1491.54 39
1491.62 34
1491.71 31
1491.80 32
1491.89 36
1491.98 42
1492.07 49
1492.16 54
1492.25 57
1492.33 57
1492.42 53
1492.51 46
1492.60 37
1492.69 28
1492.78 20
1492.87 16
1492.95 15
1493.04 18
1493.13 23
1493.22 30
1493.31 38
1493.40 45
1493.49 53
1493.57 61
1493.66 69
1493.75 78
1493.84 88
1493.93 97
1494.02 105
1494.11 110
1494.20 111
1494.28 109
1494.37 103
1494.46 95
1494.55 84
1494.64 73
1494.73 62
1494.82 51
1494.90 40
1494.99 30
1495.08 22
1495.17 14
1495.26 8
1495.35 4
1495.44 2
1495.53 3
1495.61 6
1495.70 10
1495.79 17
1495.88 24
1495.97 33
1496.06 42
1496.15 50
1496.24 58
1496.32 64
1496.41 68
1496.50 71
1496.59 71
1496.68 70
1496.77 68
1496.86 67
1496.95 67
1497.03 67
1497.12 69
1497.21 72
1497.30 76
1497.39 80
1497.48 84
1497.57 87
1497.66 90
1497.74 92
1497.83 93
1497.92 94
1498.01 95
1498.10 97
1498.19 100
1498.28 103
1498.37 106
1498.45 108
1498.54 109
1498.63 107
1498.72 103
1498.81 96
1498.90 89
1498.99 82
1499.08 77
1499.17 74
1499.25 74
1499.34 76
1499.43 80
1499.52 83
1499.61 86
1499.70 86
1499.79 84
1499.88 79
1499.96 71
1500.05 62
1500.14 51
1500.23 39
1500.32 29
1500.41 20
1500.50 12
1500.59 7
1500.68 3
1500.76 1
1500.85 1
1500.94 1
1501.03 2
1501.12 4
1501.21 6
1501.30 9
1501.39 11
1501.48 14
1501.56 16
1501.65 17
1501.74 17
1501.83 17
1501.92 16
1502.01 14
1502.10 13
1502.19 12
1502.28 12
1502.36 13
1502.45 15
1502.54 17
1502.63 18
1502.72 18
1502.81 17
1502.90 12
1502.99 6
1503.08 0
1503.17 0
1503.25 0
1503.34 0
1503.43 0
1503.52 0
1503.61 0
1503.70 0
1503.79 4
1503.88 9
1503.97 13
1504.05 17
1504.14 20
1504.23 23
1504.32 26
1504.41 29
1504.50 33
1504.59 35
1504.68 36
1504.77 36
1504.86 34
1504.94 30
1505.03 25
1505.12 19
1505.21 13
1505.30 6
1505.39 0
1505.48 0
1505.57 0
1505.66 0
1505.75 0
1505.83 4
1505.92 12
1506.01 20
1506.10 28
1506.19 34
1506.28 39
1506.37 42
1506.46 45
1506.55 47
1506.64 48
1506.72 50
1506.81 51
1506.90 52
1506.99 51
1507.08 49
1507.17 46
1507.26 43
1507.35 39
1507.44 35
1507.53 31
1507.62 26
1507.70 21
1507.79 17
1507.88 14
1507.97 14
1508.06 15
1508.15 19
1508.24 24
1508.33 29
1508.42 33
1508.51 35
1508.60 35
1508.68 34
1508.77 31
1508.86 29
1508.95 27
1509.04 27
1509.13 28
1509.22 29
1509.31 30
1509.40 30
1509.49 29
1509.58 29
1509.66 28
1509.75 29
1509.84 30
1509.93 32
1510.02 34
1510.11 36
1510.20 36
1510.29 36
1510.38 35
1510.47 36
1510.56 39
1510.65 44
1510.73 53
1510.82 64
1510.91 75
1511.00 85
1511.09 91
1511.18 94
1511.27 93
1511.36 89
1511.45 83
1511.54 78
1511.63 73
1511.72 69
1511.80 66
1511.89 63
1511.98 61
1512.07 59
1512.16 59
1512.25 60
1512.34 63
1512.43 68
1512.52 75
1512.61 82
1512.70 88
1512.79 91
1512.88 92
1512.96 91
1513.05 88
1513.14 85
1513.23 84
1513.32 85
1513.41 88
1513.50 93
1513.59 98
1513.68 101
1513.77 102
1513.86 100
1513.95 96
1514.04 91
1514.12 88
1514.21 87
1514.30 89
1514.39 93
1514.48 97
1514.57 100
1514.66 101
1514.75 99
1514.84 95
1514.93 88
1515.02 81
1515.11 74
1515.20 68
1515.29 64
1515.37 62
1515.46 62
1515.55 64
1515.64 68
1515.73 72
1515.82 78
1515.91 84
1516.00 90
1516.09 96
1516.18 101
1516.27 104
1516.36 105
1516.45 104
1516.54 100
1516.63 96
1516.71 92
1516.80 88
1516.89 86
1516.98 87
1517.07 89
1517.16 93
1517.25 97
1517.34 102
1517.43 105
1517.52 107
1517.61 108
1517.70 107
1517.79 105
1517.88 102
1517.97 97
1518.06 92
1518.14 85
1518.23 78
1518.32 72
1518.41 67
1518.50 63
1518.59 61
1518.68 61
1518.77 62
1518.86 65
1518.95 67
1519.04 69
1519.13 71
1519.22 72
1519.31 74
1519.40 74
1519.49 74
1519.58 72
1519.66 69
1519.75 64
1519.84 57
1519.93 51
1520.02 44
1520.11 39
1520.20 36
1520.29 34
1520.38 34
1520.47 34
1520.56 34
1520.65 34
1520.74 32
1520.83 30
1520.92 27
1521.01 23
1521.10 20
1521.19 18
1521.27 15
1521.36 14
1521.45 14
1521.54 15
1521.63 19
1521.72 24
1521.81 30
1521.90 37
1521.99 44
1522.08 49
1522.17 52
1522.26 53
1522.35 50
1522.44 46
1522.53 40
1522.62 34
1522.71 29
1522.80 25
1522.89 25
1522.98 28
1523.06 34
1523.15 42
1523.24 51
1523.33 59
1523.42 66
1523.51 70
1523.60 72
1523.69 72
1523.78 71
1523.87 71
1523.96 71
1524.05 71
1524.14 73
1524.23 75
1524.32 77
1524.41 77
1524.50 76
1524.59 73
1524.68 67
1524.77 61
1524.86 53
1524.95 43
1525.03 34
1525.12 24
1525.21 16
1525.30 9
1525.39 4
1525.48 1
1525.57 1
1525.66 3
1525.75 7
1525.84 12
1525.93 18
1526.02 24
1526.11 29
1526.20 34
1526.29 38
1526.38 42
1526.47 44
1526.56 46
1526.65 47
1526.74 48
1526.83 50
1526.92 51
1527.01 52
1527.10 53
1527.19 52
1527.28 50
1527.37 46
1527.45 40
1527.54 35
1527.63 30
1527.72 28
1527.81 27
1527.90 30
1527.99 34
1528.08 40
1528.17 45
1528.26 50
1528.35 54
1528.44 55
1528.53 55
1528.62 52
1528.71 46
1528.80 40
1528.89 31
1528.98 23
1529.07 15
1529.16 8
1529.25 3
1529.34 0
1529.43 0
1529.52 0
1529.61 0
1529.70 0
1529.79 0
1529.88 0
1529.97 0
1530.06 0
1530.15 3
1530.24 12
1530.33 23
1530.41 34
1530.50 45
1530.59 54
1530.68 62
1530.77 66
1530.86 69
1530.95 69
1531.04 67
1531.13 63
1531.22 59
1531.31 55
1531.40 50
1531.49 47
1531.58 44
1531.67 44
1531.76 45
1531.85 48
1531.94 52
1532.03 56
1532.12 61
1532.21 64
1532.30 66
1532.39 67
1532.48 65
1532.57 61
1532.66 54
1532.75 47
1532.84 38
1532.93 29
1533.02 21
1533.11 14
1533.20 10
1533.29 10
1533.38 12
1533.47 16
1533.56 23
1533.65 31
1533.74 39
1533.83 47
1533.92 54
1534.01 60
1534.10 65
1534.19 69
1534.28 73
1534.37 78
1534.46 83
1534.55 88
1534.64 95
1534.73 102
1534.82 109
1534.91 114
1535.00 117
1535.09 118
1535.18 116
1535.27 111
1535.35 104
1535.44 97
1535.53 91
1535.62 87
1535.71 86
1535.80 88
1535.89 93
1535.98 101
1536.07 111
1536.16 121
1536.25 131
1536.34 140
1536.43 147
1536.52 152
1536.61 155
1536.70 158
1536.79 160
1536.88 163
1536.97 167
1537.06 172
1537.15 178
1537.24 185
1537.33 193
1537.42 200
1537.51 206
1537.60 209
1537.69 210
1537.78 208
1537.87 204
1537.96 199
1538.05 193
1538.14 188
1538.23 185
1538.32 183
1538.41 183
1538.50 186
1538.59 192
1538.68 200
1538.77 211
1538.86 224
1538.95 239
1539.04 255
1539.13 270
1539.22 285
1539.31 299
1539.40 312
1539.49 324
1539.58 336
1539.67 348
1539.76 361
1539.85 374
1539.94 387
1540.03 400
1540.12 414
1540.21 429
1540.30 444
1540.39 462
1540.48 482
1540.57 505
1540.66 531
1540.75 559
1540.84 589
1540.93 620
1541.02 651
1541.11 681
1541.20 711
1541.29 738
1541.38 763
1541.47 785
1541.56 803
1541.65 816
1541.74 825
1541.83 831
1541.92 833
1542.01 834
1542.10 834
1542.19 832
1542.28 830
1542.37 828
1542.46 825
1542.55 822
1542.64 818
1542.73 815
1542.82 813
1542.91 811
1543.01 809
1543.10 807
1543.19 805
1543.28 802
1543.37 799
1543.46 797
1543.55 795
1543.64 793
1543.73 792
1543.82 791
1543.91 788
1544.00 782
1544.09 774
1544.18 763
1544.27 750
1544.36 733
1544.45 714
1544.54 692
1544.63 669
1544.72 645
1544.81 621
1544.90 599
1544.99 580
1545.08 564
1545.17 550
1545.26 539
1545.35 528
1545.44 516
1545.53 502
1545.62 486
1545.71 468
1545.80 448
1545.89 429
1545.98 411
1546.07 397
1546.16 387
1546.25 382
1546.34 382
1546.43 384
1546.52 386
1546.61 388
1546.70 386
1546.79 379
1546.88 369
1546.97 355
1547.06 339
1547.15 322
1547.24 305
1547.33 289
1547.42 275
1547.51 263
1547.60 253
1547.69 245
1547.78 238
1547.88 231
1547.97 224
1548.06 216
1548.15 207
1548.24 198
1548.33 187
1548.42 176
1548.51 166
1548.60 155
1548.69 146
1548.78 138
1548.87 131
1548.96 126
1549.05 123
1549.14 120
1549.23 118
1549.32 116
1549.41 114
1549.50 111
1549.59 107
1549.68 104
1549.77 101
1549.86 100
1549.95 100
1550.04 101
1550.13 104
1550.22 106
1550.31 107
1550.40 106
1550.49 105
1550.58 104
1550.67 102
1550.76 100
1550.85 100
1550.95 101
1551.04 102
1551.13 104
1551.22 105
1551.31 106
1551.40 106
1551.49 105
1551.58 101
1551.67 96
1551.76 90
1551.85 84
1551.94 78
1552.03 72
1552.12 68
1552.21 65
1552.30 64
1552.39 64
1552.48 65
1552.57 67
1552.66 70
1552.75 75
1552.84 82
1552.93 91
1553.02 101
1553.11 110
1553.20 118
1553.30 122
1553.39 121
1553.48 116
1553.57 107
1553.66 95
1553.75 82
1553.84 72
1553.93 65
1554.02 64
1554.11 67
1554.20 74
1554.29 83
1554.38 92
1554.47 99
1554.56 103
1554.65 103
1554.74 100
1554.83 94
1554.92 87
1555.01 79
1555.10 72
1555.19 65
1555.28 61
1555.38 58
1555.47 58
1555.56 59
1555.65 62
1555.74 65
1555.83 67
1555.92 69
1556.01 71
1556.10 74
1556.19 76
1556.28 80
1556.37 85
1556.46 89
1556.55 93
1556.64 97
1556.73 99
1556.82 101
1556.91 101
1557.00 101
1557.09 100
1557.19 98
1557.28 94
1557.37 89
1557.46 82
1557.55 74
1557.64 66
1557.73 59
1557.82 53
1557.91 50
1558.00 48
1558.09 48
1558.18 50
1558.27 55
1558.36 61
1558.45 69
1558.54 79
1558.63 88
1558.72 96
1558.82 103
1558.91 108
1559.00 110
1559.09 110
1559.18 109
1559.27 108
1559.36 106
1559.45 104
1559.54 102
1559.63 99
1559.72 96
1559.81 92
1559.90 87
1559.99 83
1560.08 80
1560.17 78
1560.26 77
1560.36 77
1560.45 78
1560.54 79
1560.63 81
1560.72 83
1560.81 85
1560.90 88
1560.99 90
1561.08 93
1561.17 96
1561.26 99
1561.35 102
1561.44 104
1561.53 107
1561.62 110
1561.72 115
1561.81 122
1561.90 132
1561.99 146
1562.08 162
1562.17 181
1562.26 202
1562.35 223
1562.44 245
1562.53 265
1562.62 284
1562.71 300
1562.80 314
1562.89 325
1562.98 333
1563.08 340
1563.17 345
1563.26 350
1563.35 355
1563.44 362
1563.53 370
1563.62 381
1563.71 394
1563.80 411
1563.89 430
1563.98 450
1564.07 471
1564.16 491
1564.25 509
1564.35 524
1564.44 538
1564.53 550
1564.62 562
1564.71 574
1564.80 587
1564.89 602
1564.98 617
1565.07 635
1565.16 653
1565.25 672
1565.34 693
1565.43 716
1565.53 742
1565.62 772
1565.71 805
1565.80 843
1565.89 885
1565.98 929
1566.07 977
1566.16 1026
1566.25 1077
1566.34 1130
1566.43 1186
1566.52 1245
1566.61 1307
1566.71 1372
1566.80 1439
1566.89 1507
1566.98 1575
1567.07 1640
1567.16 1704
1567.25 1764
1567.34 1823
1567.43 1880
1567.52 1937
1567.61 1993
1567.70 2048
1567.80 2101
1567.89 2150
1567.98 2194
1568.07 2231
1568.16 2262
1568.25 2287
1568.34 2308
1568.43 2326
1568.52 2343
1568.61 2358
1568.70 2372
1568.79 2383
1568.89 2393
1568.98 2401
1569.07 2408
1569.16 2415
1569.25 2423
1569.34 2431
1569.43 2440
1569.52 2449
1569.61 2457
1569.70 2462
1569.79 2466
1569.89 2467
1569.98 2467
1570.07 2463
1570.16 2456
1570.25 2444
1570.34 2428
1570.43 2406
1570.52 2378
1570.61 2346
1570.70 2308
1570.79 2266
1570.89 2220
1570.98 2170
1571.07 2117
1571.16 2060
1571.25 2001
1571.34 1943
1571.43 1886
1571.52 1832
1571.61 1782
1571.70 1736
1571.79 1693
1571.89 1653
1571.98 1614
1572.07 1577
1572.16 1541
1572.25 1506
1572.34 1472
1572.43 1438
1572.52 1405
1572.61 1372
1572.70 1341
1572.80 1310
1572.89 1283
1572.98 1259
1573.07 1240
1573.16 1227
1573.25 1217
1573.34 1209
1573.43 1202
1573.52 1192
1573.61 1177
1573.70 1156
1573.80 1129
1573.89 1096
1573.98 1061
1574.07 1024
1574.16 990
1574.25 959
1574.34 932
1574.43 909
1574.52 888
1574.62 868
1574.71 846
1574.80 822
1574.89 796
1574.98 769
1575.07 741
1575.16 714
1575.25 689
1575.34 667
1575.43 648
1575.53 631
1575.62 614
1575.71 597
1575.80 579
1575.89 561
1575.98 543
1576.07 525
1576.16 507
1576.25 492
1576.35 477
1576.44 463
1576.53 450
1576.62 437
1576.71 425
1576.80 415
1576.89 406
1576.98 399
1577.07 393
1577.17 390
1577.26 387
1577.35 384
1577.44 381
1577.53 377
1577.62 372
1577.71 366
1577.80 359
1577.89 353
1577.99 346
1578.08 339
1578.17 333
1578.26 326
1578.35 318
1578.44 308
1578.53 297
1578.62 284
1578.71 269
1578.81 254
1578.90 239
1578.99 224
1579.08 212
1579.17 203
1579.26 197
1579.35 193
1579.44 191
1579.53 189
1579.63 187
1579.72 182
1579.81 175
1579.90 166
1579.99 155
1580.08 144
1580.17 135
1580.26 128
1580.36 125
1580.45 126
1580.54 129
1580.63 134
1580.72 140
1580.81 146
1580.90 150
1580.99 153
1581.09 155
1581.18 157
1581.27 158
1581.36 160
1581.45 163
1581.54 165
1581.63 167
1581.72 168
1581.81 167
1581.91 163
1582.00 158
1582.09 150
1582.18 143
1582.27 135
1582.36 130
1582.45 126
1582.55 123
1582.64 122
1582.73 121
1582.82 120
1582.91 120
1583.00 120
1583.09 122
1583.18 125
1583.28 131
1583.37 139
1583.46 148
1583.55 158
1583.64 168
1583.73 177
1583.82 183
1583.91 188
1584.01 191
1584.10 192
1584.19 193
1584.28 193
1584.37 193
1584.46 193
1584.55 194
1584.64 194
1584.74 196
1584.83 198
1584.92 202
1585.01 208
1585.10 215
1585.19 223
1585.28 232
1585.38 239
1585.47 245
1585.56 248
1585.65 249
1585.74 248
1585.83 245
1585.92 241
1586.01 236
1586.11 229
1586.20 220
1586.29 209
1586.38 197
1586.47 184
1586.56 171
1586.65 160
1586.75 152
1586.84 146
1586.93 144
1587.02 143
1587.11 143
1587.20 142
1587.29 141
1587.39 138
1587.48 134
1587.57 132
1587.66 131
1587.75 134
1587.84 139
1587.93 146
1588.03 154
1588.12 162
1588.21 168
1588.30 171
1588.39 172
1588.48 170
1588.57 167
1588.67 163
1588.76 159
1588.85 156
1588.94 154
1589.03 155
1589.12 157
1589.21 160
1589.31 166
1589.40 173
1589.49 181
1589.58 189
1589.67 198
1589.76 205
1589.85 213
1589.95 219
1590.04 226
1590.13 233
1590.22 241
1590.31 251
1590.40 263
1590.49 274
1590.59 285
1590.68 295
1590.77 302
1590.86 307
1590.95 311
1591.04 314
1591.14 319
1591.23 326
1591.32 333
1591.41 340
1591.50 345
1591.59 347
1591.68 345
1591.78 339
1591.87 329
1591.96 319
1592.05 308
1592.14 298
1592.23 291
1592.33 286
1592.42 283
1592.51 282
1592.60 284
1592.69 287
1592.78 292
1592.87 297
1592.97 302
1593.06 306
1593.15 305
1593.24 300
1593.33 291
1593.42 277
1593.52 261
1593.61 244
1593.70 228
1593.79 214
1593.88 203
1593.97 196
1594.06 190
1594.16 187
1594.25 184
1594.34 182
1594.43 180
1594.52 178
1594.61 175
1594.71 173
1594.80 170
1594.89 167
1594.98 166
1595.07 165
1595.16 165
1595.26 166
1595.35 167
1595.44 168
1595.53 169
1595.62 168
1595.71 165
1595.81 160
1595.90 154
1595.99 148
1596.08 143
1596.17 139
1596.26 138
1596.36 138
1596.45 140
1596.54 144
1596.63 147
1596.72 150
1596.81 151
1596.91 150
1597.00 146
1597.09 140
1597.18 133
1597.27 125
1597.36 116
1597.46 109
1597.55 104
1597.64 101
1597.73 102
1597.82 106
1597.91 112
1598.01 119
1598.10 126
1598.19 130
1598.28 131
1598.37 127
1598.46 119
1598.56 108
1598.65 95
1598.74 85
1598.83 77
1598.92 74
1599.01 75
1599.11 79
1599.20 86
1599.29 93
1599.38 99
1599.47 103
1599.57 105
1599.66 106
1599.75 106
1599.84 106
1599.93 105
1600.02 104
1600.12 104
1600.21 102
1600.30 100
1600.39 96
1600.48 91
1600.57 86
1600.67 80
1600.76 75
1600.85 72
1600.94 73
1601.03 76
1601.13 81
1601.22 87
1601.31 94
1601.40 99
1601.49 104
1601.58 108
1601.68 112
1601.77 116
1601.86 121
1601.95 126
1602.04 131
1602.14 135
1602.23 136
1602.32 136
1602.41 134
1602.50 131
1602.59 127
1602.69 123
1602.78 118
1602.87 113
1602.96 108
1603.05 102
1603.15 95
1603.24 89
1603.33 85
1603.42 83
1603.51 83
1603.60 86
1603.70 90
1603.79 96
1603.88 101
1603.97 105
1604.06 109
1604.16 111
1604.25 113
1604.34 114
1604.43 114
1604.52 113
1604.62 112
1604.71 111
1604.80 111
1604.89 112
1604.98 115
1605.08 119
1605.17 125
1605.26 132
1605.35 140
1605.44 148
1605.53 157
1605.63 165
1605.72 173
1605.81 180
1605.90 186
1605.99 191
1606.09 195
1606.18 197
1606.27 199
1606.36 199
1606.45 198
1606.55 197
1606.64 195
1606.73 191
1606.82 187
1606.91 182
1607.01 175
1607.10 167
1607.19 158
1607.28 148
1607.37 137
1607.47 128
1607.56 119
1607.65 113
1607.74 110
1607.83 111
1607.93 116
1608.02 124
1608.11 135
1608.20 148
1608.29 161
1608.39 172
1608.48 180
1608.57 184
1608.66 185
1608.75 182
1608.85 176
1608.94 168
1609.03 160
1609.12 152
1609.21 145
1609.31 139
1609.40 133
1609.49 128
1609.58 125
1609.67 122
1609.77 121
1609.86 121
1609.95 122
1610.04 123
1610.13 125
1610.23 128
1610.32 130
1610.41 132
1610.50 133
1610.59 134
1610.69 133
1610.78 131
1610.87 127
1610.96 122
1611.05 115
1611.15 107
1611.24 99
1611.33 93
1611.42 88
1611.52 85
1611.61 84
1611.70 83
1611.79 83
1611.88 84
1611.98 84
1612.07 85
1612.16 86
1612.25 86
1612.34 87
1612.44 86
1612.53 84
1612.62 81
1612.71 76
1612.80 71
1612.90 67
1612.99 64
1613.08 64
1613.17 67
1613.27 73
1613.36 81
1613.45 88
1613.54 94
1613.63 97
1613.73 97
1613.82 94
1613.91 90
1614.00 86
1614.09 84
1614.19 83
1614.28 83
1614.37 85
1614.46 85
1614.56 84
1614.65 80
1614.74 74
1614.83 67
1614.92 60
1615.02 56
1615.11 54
1615.20 56
1615.29 60
1615.39 67
1615.48 73
1615.57 78
1615.66 82
1615.75 83
1615.85 83
1615.94 82
1616.03 81
1616.12 79
1616.22 78
1616.31 77
1616.40 75
1616.49 73
1616.58 70
1616.68 67
1616.77 64
1616.86 61
1616.95 59
1617.05 58
1617.14 58
1617.23 58
1617.32 57
1617.41 56
1617.51 54
1617.60 51
1617.69 48
1617.78 44
1617.88 41
1617.97 38
1618.06 35
1618.15 32
1618.25 30
1618.34 28
1618.43 26
1618.52 23
1618.61 20
1618.71 17
1618.80 14
1618.89 12
1618.98 10
1619.08 10
1619.17 11
1619.26 14
1619.35 17
1619.45 21
1619.54 25
1619.63 28
1619.72 31
1619.81 33
1619.91 36
1620.00 38
1620.09 42
1620.18 46
1620.28 51
1620.37 55
1620.46 59
1620.55 62
1620.65 64
1620.74 64
1620.83 64
1620.92 63
1621.01 61
1621.11 59
1621.20 58
1621.29 56
1621.38 55
1621.48 54
1621.57 52
1621.66 51
1621.75 49
1621.85 47
1621.94 45
1622.03 41
1622.12 38
1622.22 34
1622.31 29
1622.40 26
1622.49 23
1622.59 22
1622.68 22
1622.77 24
1622.86 26
1622.96 29
1623.05 32
1623.14 34
1623.23 35
1623.32 35
1623.42 35
1623.51 33
1623.60 31
1623.69 28
1623.79 24
1623.88 20
1623.97 15
1624.06 9
1624.16 3
1624.25 0
1624.34 0
1624.43 0
1624.53 0
1624.62 0
1624.71 0
1624.80 0
1624.90 0
1624.99 3
1625.08 6
1625.17 9
1625.27 12
1625.36 14
1625.45 17
1625.54 21
1625.64 25
1625.73 29
1625.82 33
1625.91 37
1626.01 40
1626.10 42
1626.19 43
1626.28 44
1626.38 44
1626.47 45
1626.56 46
1626.65 49
1626.75 54
1626.84 59
1626.93 66
1627.02 72
1627.12 78
1627.21 83
1627.30 85
1627.39 84
1627.49 82
1627.58 78
1627.67 75
1627.76 71
1627.86 68
1627.95 67
1628.04 67
1628.13 68
1628.23 69
1628.32 70
1628.41 72
1628.51 73
1628.60 74
1628.69 74
1628.78 74
1628.88 72
1628.97 69
1629.06 64
1629.15 58
1629.25 51
1629.34 45
1629.43 40
1629.52 38
1629.62 37
1629.71 39
1629.80 43
1629.89 48
1629.99 54
1630.08 60
1630.17 66
1630.26 72
1630.36 77
1630.45 81
1630.54 84
1630.64 84
1630.73 83
1630.82 80
1630.91 76
1631.01 74
1631.10 73
1631.19 73
1631.28 76
1631.38 79
1631.47 82
1631.56 86
1631.65 89
1631.75 93
1631.84 97
1631.93 100
1632.02 101
1632.12 101
1632.21 98
1632.30 93
1632.40 86
1632.49 78
1632.58 69
1632.67 62
1632.77 55
1632.86 49
1632.95 44
1633.04 39
1633.14 34
1633.23 28
1633.32 23
1633.42 17
1633.51 13
1633.60 10
1633.69 8
1633.79 7
1633.88 8
1633.97 10
1634.06 12
1634.16 16
1634.25 20
1634.34 25
1634.44 31
1634.53 37
1634.62 44
1634.71 50
1634.81 55
1634.90 59
1634.99 60
1635.08 59
1635.18 56
1635.27 51
1635.36 45
1635.46 38
1635.55 32
1635.64 26
1635.73 22
1635.83 20
1635.92 18
1636.01 18
1636.11 18
1636.20 18
1636.29 19
1636.38 19
1636.48 20
1636.57 21
1636.66 22
1636.75 23
1636.85 24
1636.94 24
1637.03 24
1637.13 25
1637.22 25
1637.31 27
1637.40 28
1637.50 30
1637.59 32
1637.68 33
1637.78 33
1637.87 32
1637.96 31
1638.05 29
1638.15 28
1638.24 28
1638.33 29
1638.43 31
1638.52 35
1638.61 39
1638.70 43
1638.80 48
1638.89 52
1638.98 55
1639.08 58
1639.17 61
1639.26 64
1639.35 66
1639.45 67
1639.54 67
1639.63 67
1639.73 67
1639.82 66
1639.91 66
1640.01 66
1640.10 66
1640.19 66
1640.28 66
1640.38 66
1640.47 67
1640.56 68
1640.66 68
1640.75 69
1640.84 69
1640.93 68
1641.03 66
1641.12 63
1641.21 60
1641.31 58
1641.40 58
1641.49 60
1641.58 64
1641.68 69
1641.77 74
1641.86 77
1641.96 80
1642.05 80
1642.14 79
1642.24 78
1642.33 76
1642.42 76
1642.51 75
1642.61 75
1642.70 75
1642.79 74
1642.89 72
1642.98 70
1643.07 68
1643.17 65
1643.26 62
1643.35 58
1643.44 53
1643.54 48
1643.63 42
1643.72 35
1643.82 30
1643.91 25
1644.00 23
1644.10 22
1644.19 24
1644.28 27
1644.37 32
1644.47 36
1644.56 41
1644.65 45
1644.75 48
1644.84 50
1644.93 52
1645.03 55
1645.12 57
1645.21 60
1645.30 63
1645.40 67
1645.49 72
1645.58 76
1645.68 78
1645.77 80
1645.86 79
1645.96 75
1646.05 71
1646.14 64
1646.24 58
1646.33 51
1646.42 45
1646.51 40
1646.61 37
1646.70 35
1646.79 34
1646.89 34
1646.98 34
1647.07 35
1647.17 36
1647.26 35
1647.35 32
1647.45 28
1647.54 22
1647.63 15
1647.73 8
1647.82 3
1647.91 0
1648.00 0
1648.10 0
1648.19 1
1648.28 6
1648.38 11
1648.47 18
1648.56 25
1648.66 33
1648.75 41
1648.84 49
1648.94 55
1649.03 61
1649.12 64
1649.22 65
1649.31 64
1649.40 60
1649.50 55
1649.59 48
1649.68 41
1649.77 35
1649.87 29
1649.96 24
1650.05 20
1650.15 16
1650.24 13
1650.33 9
1650.43 6
1650.52 3
1650.61 2
1650.71 1
1650.80 2
1650.89 4
1650.99 7
1651.08 9
1651.17 9
1651.27 8
1651.36 5
1651.45 1
1651.55 0
1651.64 0
1651.73 0
1651.83 0
1651.92 0
1652.01 0
1652.10 0
1652.20 0
1652.29 2
1652.38 6
1652.48 10
1652.57 14
1652.66 18
1652.76 22
1652.85 25
1652.94 27
1653.04 29
1653.13 30
1653.22 32
1653.32 34
1653.41 38
1653.50 43
1653.60 48
1653.69 52
1653.78 55
1653.88 57
1653.97 57
1654.06 55
1654.16 53
1654.25 51
1654.34 50
1654.44 50
1654.53 52
1654.62 54
1654.72 56
1654.81 58
1654.90 58
1655.00 56
1655.09 53
1655.18 50
1655.28 47
1655.37 44
1655.46 42
1655.56 40
1655.65 39
1655.74 39
1655.84 39
1655.93 39
1656.02 41
1656.12 44
1656.21 47
1656.30 51
1656.40 55
1656.49 60
1656.58 64
1656.68 67
1656.77 70
1656.86 73
1656.96 75
1657.05 76
1657.14 76
1657.24 76
1657.33 76
1657.42 75
1657.52 75
1657.61 75
1657.70 74
1657.80 74
1657.89 73
1657.98 73
1658.08 73
1658.17 73
1658.26 73
1658.36 74
1658.45 73
1658.55 72
1658.64 68
1658.73 62
1658.83 55
1658.92 47
1659.01 41
1659.11 36
1659.20 34
1659.29 36
1659.39 40
1659.48 45
1659.57 50
1659.67 55
1659.76 58
1659.85 58
1659.95 57
1660.04 54
1660.13 51
1660.23 47
1660.32 45
1660.41 44
1660.51 45
1660.60 47
1660.69 52
1660.79 56
1660.88 61
1660.98 65
1661.07 68
1661.16 70
1661.26 72
1661.35 74
1661.44 78
1661.54 83
1661.63 89
1661.72 95
1661.82 101
1661.91 106
1662.00 110
1662.10 114
1662.19 117
1662.28 121
1662.38 123
1662.47 125
1662.57 124
1662.66 121
1662.75 116
1662.85 109
1662.94 102
1663.03 96
1663.13 92
1663.22 91
1663.31 93
1663.41 96
1663.50 99
1663.59 100
1663.69 100
1663.78 97
1663.87 93
1663.97 87
1664.06 82
1664.16 77
1664.25 75
1664.34 74
1664.44 75
1664.53 78
1664.62 82
1664.72 87
1664.81 93
1664.90 99
1665.00 104
1665.09 108
1665.19 110
1665.28 109
1665.37 105
1665.47 100
1665.56 92
1665.65 84
1665.75 75
1665.84 67
1665.93 60
1666.03 53
1666.12 48
1666.22 43
1666.31 40
1666.40 37
1666.50 36
1666.59 35
1666.68 35
1666.78 35
1666.87 35
1666.96 33
1667.06 31
1667.15 28
1667.25 27
1667.34 26
1667.43 26
1667.53 28
1667.62 30
1667.71 33
1667.81 35
1667.90 37
1668.00 38
1668.09 39
1668.18 40
1668.28 43
1668.37 48
1668.46 55
1668.56 63
1668.65 72
1668.74 81
1668.84 88
1668.93 93
1669.03 96
1669.12 96
1669.21 93
1669.31 89
1669.40 84
1669.49 79
1669.59 75
1669.68 71
1669.78 67
1669.87 65
1669.96 62
1670.06 59
1670.15 57
1670.24 56
1670.34 56
1670.43 59
1670.53 63
1670.62 69
1670.71 75
1670.81 81
1670.90 87
1670.99 92
1671.09 96
1671.18 100
1671.28 104
1671.37 108
1671.46 111
1671.56 113
1671.65 114
1671.74 114
1671.84 112
1671.93 109
1672.03 105
1672.12 102
1672.21 99
1672.31 97
1672.40 97
1672.50 97
1672.59 98
1672.68 99
1672.78 98
1672.87 95
1672.96 90
1673.06 84
1673.15 75
1673.25 67
1673.34 59
1673.43 52
1673.53 46
1673.62 41
1673.72 38
1673.81 35
1673.90 34
1674.00 33
1674.09 34
1674.18 36
1674.28 38
1674.37 40
1674.47 41
1674.56 41
1674.65 40
1674.75 38
1674.84 35
1674.94 32
1675.03 29
1675.12 27
1675.22 26
1675.31 27
1675.41 29
1675.50 33
1675.59 38
1675.69 42
1675.78 44
1675.87 43
1675.97 40
1676.06 35
1676.16 28
1676.25 21
1676.34 16
1676.44 12
1676.53 12
1676.63 13
1676.72 17
1676.81 21
1676.91 25
1677.00 28
1677.10 29
1677.19 28
1677.28 26
1677.38 22
1677.47 18
1677.57 13
1677.66 10
1677.75 7
1677.85 5
1677.94 5
1678.04 6
1678.13 9
1678.22 13
1678.32 17
1678.41 23
1678.51 28
1678.60 34
1678.69 39
1678.79 43
1678.88 46
1678.98 49
1679.07 50
1679.16 49
1679.26 48
1679.35 46
1679.45 43
1679.54 41
1679.63 39
1679.73 36
1679.82 35
1679.92 33
1680.01 31
1680.10 29
1680.20 27
1680.29 26
1680.39 27
1680.48 29
1680.57 32
1680.67 36
1680.76 40
1680.86 43
1680.95 46
1681.04 47
1681.14 47
1681.23 45
1681.33 42
1681.42 38
1681.51 32
1681.61 26
1681.70 21
1681.80 16
1681.89 13
1681.98 12
1682.08 13
1682.17 15
1682.27 20
1682.36 24
1682.46 29
1682.55 34
1682.64 37
1682.74 40
1682.83 41
1682.93 41
1683.02 40
1683.11 40
1683.21 41
1683.30 43
1683.40 46
1683.49 51
1683.58 56
1683.68 60
1683.77 62
1683.87 61
1683.96 58
1684.06 54
1684.15 49
1684.24 45
1684.34 43
1684.43 43
1684.53 47
1684.62 53
1684.71 61
1684.81 71
1684.90 81
1685.00 91
1685.09 100
1685.19 107
1685.28 111
1685.37 112
1685.47 109
1685.56 103
1685.66 95
1685.75 87
1685.84 79
1685.94 73
1686.03 70
1686.13 69
1686.22 69
1686.32 70
1686.41 71
1686.50 72
1686.60 72
1686.69 71
1686.79 72
1686.88 73
1686.98 75
1687.07 76
1687.16 77
1687.26 77
1687.35 76
1687.45 73
1687.54 70
1687.63 67
1687.73 64
1687.82 60
1687.92 58
1688.01 55
1688.11 52
1688.20 50
1688.29 47
1688.39 45
1688.48 43
1688.58 41
1688.67 38
1688.77 36
1688.86 32
1688.95 30
1689.05 27
1689.14 26
1689.24 27
1689.33 28
1689.43 31
1689.52 34
1689.61 37
1689.71 39
1689.80 40
1689.90 41
1689.99 41
1690.09 41
1690.18 40
1690.27 39
1690.37 38
1690.46 37
1690.56 37
1690.65 37
1690.75 38
1690.84 41
1690.93 45
1691.03 49
1691.12 53
1691.22 56
1691.31 58
1691.41 57
1691.50 55
1691.60 52
1691.69 49
1691.78 47
1691.88 45
1691.97 46
1692.07 49
1692.16 54
1692.26 61
1692.35 67
1692.44 73
1692.54 76
1692.63 76
1692.73 71
1692.82 63
1692.92 52
1693.01 40
1693.11 28
1693.20 20
1693.29 14
1693.39 12
1693.48 13
1693.58 15
1693.67 18
1693.77 19
1693.86 19
1693.96 16
1694.05 13
1694.14 11
1694.24 9
1694.33 10
1694.43 12
1694.52 17
1694.62 22
1694.71 26
1694.80 30
1694.90 32
1694.99 33
1695.09 33
1695.18 34
1695.28 34
1695.37 36
1695.47 39
1695.56 41
1695.66 43
1695.75 43
1695.84 42
1695.94 39
1696.03 35
1696.13 30
1696.22 25
1696.32 20
1696.41 17
1696.51 14
1696.60 12
1696.69 10
1696.79 8
1696.88 5
1696.98 2
1697.07 0
1697.17 0
1697.26 0
1697.36 0
1697.45 0
1697.54 0
1697.64 0
1697.73 4
1697.83 13
1697.92 23
1698.02 32
1698.11 39
1698.21 45
1698.30 50
1698.40 53
1698.49 55
1698.58 56
1698.68 56
1698.77 55
1698.87 52
1698.96 47
1699.06 43
1699.15 38
1699.25 33
1699.34 29
1699.44 26
1699.53 24
1699.63 23
1699.72 23
1699.81 24
1699.91 26
1700.00 27
1700.10 29
1700.19 29
1700.29 29
1700.38 29
1700.48 30
1700.57 33
1700.67 38
1700.76 45
1700.85 53
1700.95 61
1701.04 69
1701.14 75
1701.23 78
1701.33 78
1701.42 76
1701.52 73
1701.61 70
1701.71 68
1701.80 66
1701.90 66
1701.99 66
1702.09 67
1702.18 69
1702.27 71
1702.37 71
1702.46 71
1702.56 70
1702.65 66
1702.75 62
1702.84 57
1702.94 52
1703.03 49
1703.13 48
1703.22 50
1703.32 54
1703.41 61
1703.51 68
1703.60 74
1703.69 78
1703.79 79
1703.88 79
1703.98 77
1704.07 74
1704.17 72
1704.26 71
1704.36 70
1704.45 69
1704.55 66
1704.64 62
1704.74 55
1704.83 48
1704.93 40
1705.02 34
1705.12 30
1705.21 30
1705.30 32
1705.40 36
1705.49 41
1705.59 47
1705.68 50
1705.78 52
1705.87 52
1705.97 52
1706.06 51
1706.16 52
1706.25 55
1706.35 60
1706.44 69
1706.54 79
1706.63 90
1706.73 101
1706.82 110
1706.92 117
1707.01 122
1707.11 124
1707.20 124
1707.29 121
1707.39 116
1707.48 110
1707.58 102
1707.67 94
1707.77 87
1707.86 81
1707.96 77
1708.05 75
1708.15 74
1708.24 74
1708.34 75
1708.43 77
1708.53 79
1708.62 83
1708.72 88
1708.81 94
1708.91 99
1709.00 103
1709.10 105
1709.19 105
1709.29 101
1709.38 96
1709.48 89
1709.57 82
1709.67 77
1709.76 75
1709.86 76
1709.95 79
1710.04 85
1710.14 91
1710.23 97
1710.33 103
1710.42 107
1710.52 109
1710.61 110
1710.71 109
1710.80 105
1710.90 100
1710.99 93
1711.09 85
1711.18 77
1711.28 69
1711.37 62
1711.47 57
1711.56 51
1711.66 47
1711.75 42
1711.85 37
1711.94 32
1712.04 27
1712.13 24
1712.23 23
1712.32 25
1712.42 29
1712.51 35
1712.61 42
1712.70 49
1712.80 54
1712.89 57
1712.99 58
1713.08 58
1713.18 57
1713.27 56
1713.37 56
1713.46 56
1713.56 56
1713.65 55
1713.75 52
1713.84 48
1713.94 44
1714.03 38
1714.13 33
1714.22 28
1714.32 23
1714.41 19
1714.51 14
1714.60 9
1714.70 4
1714.79 0
1714.89 0
1714.98 0
1715.08 0
1715.17 0
1715.27 0
1715.36 0
1715.46 7
1715.55 12
1715.65 15
1715.74 16
1715.84 13
1715.93 9
1716.03 3
1716.12 0
1716.22 0
1716.31 0
1716.41 0
1716.50 0
1716.60 0
1716.69 0
1716.79 0
1716.88 4
1716.98 12
1717.07 21
1717.17 30
1717.26 38
1717.36 44
1717.45 49
1717.55 51
1717.64 53
1717.74 53
1717.83 52
1717.93 52
1718.02 51
1718.12 49
1718.21 46
1718.31 43
1718.40 40
1718.50 36
1718.59 33
1718.69 31
1718.78 30
1718.88 31
1718.97 34
1719.07 38
1719.16 45
1719.26 52
1719.35 59
1719.45 64
1719.54 66
1719.64 64
1719.74 60
1719.83 52
1719.93 43
1720.02 34
1720.12 27
1720.21 23
1720.31 21
1720.40 20
1720.50 20
1720.59 19
1720.69 18
1720.78 16
1720.88 14
1720.97 11
1721.07 8
1721.16 5
1721.26 3
1721.35 2
1721.45 1
1721.54 1
1721.64 1
1721.73 2
1721.83 4
1721.92 7
1722.02 13
1722.11 19
1722.21 28
1722.30 38
1722.40 49
1722.50 59
1722.59 69
1722.69 77
1722.78 83
1722.88 87
1722.97 89
1723.07 90
1723.16 90
1723.26 90
1723.35 90
1723.45 91
1723.54 94
1723.64 97
1723.73 101
1723.83 106
1723.92 111
1724.02 116
1724.11 121
1724.21 126
1724.30 130
1724.40 135
1724.50 139
1724.59 141
1724.69 143
1724.78 144
1724.88 143
1724.97 140
1725.07 137
1725.16 133
1725.26 129
1725.35 125
1725.45 122
1725.54 119
1725.64 116
1725.73 114
1725.83 111
1725.92 107
1726.02 104
1726.12 100
1726.21 96
1726.31 92
1726.40 87
1726.50 81
1726.59 75
1726.69 68
1726.78 61
1726.88 55
1726.97 49
1727.07 44
1727.16 41
1727.26 38
1727.35 35
1727.45 32
1727.55 29
1727.64 26
1727.74 22
1727.83 17
1727.93 12
1728.02 8
1728.12 4
1728.21 2
1728.31 1
1728.40 2
1728.50 6
1728.59 11
1728.69 19
1728.79 27
1728.88 37
1728.98 46
1729.07 54
1729.17 61
1729.26 65
1729.36 66
1729.45 63
1729.55 59
1729.64 54
1729.74 48
1729.83 44
1729.93 41
1730.03 40
1730.12 39
1730.22 37
1730.31 34
1730.41 30
1730.50 24
1730.60 20
1730.69 16
1730.79 15
1730.88 16
1730.98 19
1731.08 23
1731.17 26
1731.27 29
1731.36 31
1731.46 32
1731.55 33
1731.65 34
1731.74 37
1731.84 41
1731.93 47
1732.03 54
1732.13 61
1732.22 67
1732.32 70
1732.41 72
1732.51 73
1732.60 72
1732.70 71
1732.79 70
1732.89 70
1732.98 69
1733.08 68
1733.18 65
1733.27 60
1733.37 54
1733.46 47
1733.56 40
1733.65 34
1733.75 30
1733.84 28
1733.94 26
1734.04 25
1734.13 23
1734.23 21
1734.32 18
1734.42 16
1734.51 16
1734.61 17
1734.70 20
1734.80 25
1734.90 32
1734.99 38
1735.09 43
1735.18 46
1735.28 47
1735.37 46
1735.47 43
1735.56 40
1735.66 35
1735.76 30
1735.85 25
1735.95 19
1736.04 13
1736.14 8
1736.23 3
1736.33 1
1736.42 1
1736.52 5
1736.62 11
1736.71 18
1736.81 25
1736.90 31
1737.00 35
1737.09 36
1737.19 35
1737.29 32
1737.38 28
1737.48 26
1737.57 24
1737.67 24
1737.76 25
1737.86 26
1737.95 28
1738.05 29
1738.15 29
1738.24 28
1738.34 25
1738.43 20
1738.53 15
1738.62 9
1738.72 4
1738.82 0
1738.91 0
1739.01 0
1739.10 0
1739.20 0
1739.29 0
1739.39 0
1739.49 0
1739.58 0
1739.68 2
1739.77 7
1739.87 13
1739.96 19
1740.06 24
1740.15 25
1740.25 25
1740.35 21
1740.44 16
1740.54 10
1740.63 6
1740.73 3
1740.82 2
1740.92 4
1741.02 8
1741.11 12
1741.21 16
1741.30 18
1741.40 18
1741.50 16
1741.59 13
1741.69 9
1741.78 6
1741.88 4
1741.97 5
1742.07 9
1742.17 15
1742.26 23
1742.36 32
1742.45 40
1742.55 49
1742.64 56
1742.74 62
1742.84 67
1742.93 70
1743.03 71
1743.12 70
1743.22 68
1743.31 65
1743.41 63
1743.51 61
1743.60 60
1743.70 59
1743.79 59
1743.89 58
1743.99 56
1744.08 53
1744.18 49
1744.27 44
1744.37 40
1744.46 36
1744.56 34
1744.66 33
1744.75 33
1744.85 34
1744.94 35
1745.04 36
1745.13 36
1745.23 36
1745.33 37
1745.42 38
1745.52 39
1745.61 41
1745.71 43
1745.81 44
1745.90 44
1746.00 44
1746.09 44
1746.19 44
1746.29 44
1746.38 45
1746.48 46
1746.57 47
1746.67 47
1746.76 47
1746.86 48
1746.96 48
1747.05 49
1747.15 49
1747.24 50
1747.34 50
1747.44 49
1747.53 48
1747.63 46
1747.72 44
1747.82 44
1747.92 46
1748.01 50
1748.11 55
1748.20 61
1748.30 66
1748.39 70
1748.49 70
1748.59 68
1748.68 64
1748.78 57
1748.87 51
1748.97 47
1749.07 46
1749.16 48
1749.26 53
1749.35 60
1749.45 68
1749.55 75
1749.64 81
1749.74 84
1749.83 85
1749.93 84
1750.03 82
1750.12 80
1750.22 77
1750.31 75
1750.41 74
1750.51 73
1750.60 72
1750.70 70
1750.79 66
1750.89 61
1750.99 53
1751.08 44
1751.18 34
1751.27 24
1751.37 15
1751.47 9
1751.56 6
1751.66 5
1751.75 6
1751.85 8
1751.95 10
1752.04 12
1752.14 12
1752.23 11
1752.33 8
1752.43 5
1752.52 1
1752.62 0
1752.71 0
1752.81 0
1752.91 0
1753.00 0
1753.10 0
1753.19 0
1753.29 5
1753.39 10
1753.48 14
1753.58 17
1753.67 19
1753.77 19
1753.87 19
1753.96 17
1754.06 15
1754.16 13
1754.25 12
1754.35 12
1754.44 13
1754.54 15
1754.64 19
1754.73 23
1754.83 29
1754.92 35
1755.02 40
1755.12 44
1755.21 46
1755.31 46
1755.40 42
1755.50 37
1755.60 30
1755.69 23
1755.79 18
1755.89 14
1755.98 12
1756.08 12
1756.17 12
1756.27 13
1756.37 14
1756.46 15
1756.56 16
1756.65 18
1756.75 22
1756.85 26
1756.94 32
1757.04 38
1757.14 45
1757.23 51
1757.33 55
1757.42 59
1757.52 60
1757.62 59
1757.71 57
1757.81 55
1757.90 54
1758.00 53
1758.10 54
1758.19 55
1758.29 56
1758.39 56
1758.48 55
1758.58 52
1758.67 48
1758.77 43
1758.87 37
1758.96 32
1759.06 27
1759.16 23
1759.25 19
1759.35 17
1759.44 14
1759.54 13
1759.64 12
1759.73 10
1759.83 9
1759.93 7
1760.02 5
1760.12 2
1760.21 0
1760.31 0
1760.41 0
1760.50 0
1760.60 0
1760.70 0
1760.79 0
1760.89 0
1760.98 0
1761.08 1
1761.18 5
1761.27 9
1761.37 13
1761.47 17
1761.56 19
1761.66 21
1761.75 21
1761.85 21
1761.95 20
1762.04 19
1762.14 19
1762.24 20
1762.33 20
1762.43 21
1762.52 21
1762.62 20
1762.72 19
1762.81 17
1762.91 14
1763.01 11
1763.10 9
1763.20 6
1763.30 4
1763.39 3
1763.49 2
1763.58 2
1763.68 2
1763.78 3
1763.87 5
1763.97 6
1764.07 7
1764.16 8
1764.26 8
1764.36 8
1764.45 9
1764.55 11
1764.64 14
1764.74 19
1764.84 25
1764.93 31
1765.03 35
1765.13 38
1765.22 38
1765.32 36
1765.42 32
1765.51 27
1765.61 23
1765.70 19
1765.80 16
1765.90 13
1765.99 11
1766.09 9
1766.19 7
1766.28 7
1766.38 7
1766.48 9
1766.57 13
1766.67 17
1766.77 23
1766.86 29
1766.96 33
1767.05 37
1767.15 39
1767.25 40
1767.34 40
1767.44 39
1767.54 39
1767.63 38
1767.73 37
1767.83 35
1767.92 33
1768.02 31
1768.12 28
1768.21 25
1768.31 22
1768.40 21
1768.50 20
1768.60 21
1768.69 22
1768.79 25
1768.89 28
1768.98 32
1769.08 36
1769.18 40
1769.27 44
1769.37 47
1769.47 49
1769.56 51
1769.66 52
1769.76 52
1769.85 51
1769.95 51
1770.05 50
1770.14 50
1770.24 50
1770.33 51
1770.43 52
1770.53 54
1770.62 55
1770.72 56
1770.82 56
1770.91 55
1771.01 53
1771.11 50
1771.20 45
1771.30 39
1771.40 32
1771.49 26
1771.59 20
1771.69 16
1771.78 15
1771.88 15
1771.98 17
1772.07 20
1772.17 23
1772.27 25
1772.36 26
1772.46 27
1772.56 28
1772.65 31
1772.75 36
1772.85 43
1772.94 50
1773.04 58
1773.14 64
1773.23 68
1773.33 68
1773.43 66
1773.52 62
1773.62 57
1773.72 52
1773.81 48
1773.91 46
1774.00 47
1774.10 49
1774.20 52
1774.29 57
1774.39 62
1774.49 67
1774.58 71
1774.68 73
1774.78 75
1774.87 74
1774.97 73
1775.07 71
1775.16 69
1775.26 67
1775.36 66
1775.45 65
1775.55 64
1775.65 65
1775.74 67
1775.84 70
1775.94 74
1776.03 80
1776.13 85
1776.23 91
1776.32 96
1776.42 101
1776.52 104
1776.61 106
1776.71 107
1776.81 106
1776.90 103
1777.00 98
1777.10 93
1777.20 87
1777.29 81
1777.39 76
1777.49 72
1777.58 69
1777.68 69
1777.78 69
1777.87 71
1777.97 74
1778.07 78
1778.16 82
1778.26 86
1778.36 88
1778.45 89
1778.55 89
1778.65 88
1778.74 86
1778.84 83
1778.94 80
1779.03 76
1779.13 72
1779.23 68
1779.32 64
1779.42 59
1779.52 54
1779.61 48
1779.71 42
1779.81 36
1779.90 31
1780.00 28
1780.10 26
1780.19 28
1780.29 33
1780.39 41
1780.48 50
1780.58 61
1780.68 72
1780.78 81
1780.87 88
1780.97 93
1781.07 96
1781.16 96
1781.26 95
1781.36 91
1781.45 87
1781.55 82
1781.65 76
1781.74 70
1781.84 64
1781.94 57
1782.03 50
1782.13 44
1782.23 37
1782.32 32
1782.42 27
1782.52 24
1782.62 22
1782.71 22
1782.81 22
1782.91 23
1783.00 23
1783.10 23
1783.20 22
1783.29 20
1783.39 19
1783.49 17
1783.58 14
1783.68 12
1783.78 9
1783.87 7
1783.97 6
1784.07 6
1784.17 8
1784.26 12
1784.36 19
1784.46 27
1784.55 36
1784.65 44
1784.75 51
1784.84 55
1784.94 57
1785.04 56
1785.13 55
1785.23 53
1785.33 51
1785.43 49
1785.52 48
1785.62 48
1785.72 48
1785.81 47
1785.91 45
1786.01 44
1786.10 42
1786.20 39
1786.30 37
1786.39 36
1786.49 34
1786.59 34
1786.69 33
1786.78 32
1786.88 31
1786.98 30
1787.07 29
1787.17 29
1787.27 30
1787.36 32
1787.46 35
1787.56 37
1787.66 39
1787.75 40
1787.85 40
1787.95 40
1788.04 41
1788.14 41
1788.24 42
1788.33 43
1788.43 44
1788.53 45
1788.63 44
1788.72 42
1788.82 39
1788.92 36
1789.01 32
1789.11 30
1789.21 29
1789.31 29
1789.40 30
1789.50 31
1789.60 32
1789.69 32
1789.79 31
1789.89 30
1789.98 29
1790.08 28
1790.18 27
1790.28 27
1790.37 28
1790.47 30
1790.57 32
1790.66 36
1790.76 41
1790.86 46
1790.96 51
1791.05 55
1791.15 59
1791.25 62
1791.34 64
1791.44 65
1791.54 66
1791.63 67
1791.73 68
1791.83 69
1791.93 69
1792.02 70
1792.12 71
1792.22 72
1792.31 74
1792.41 78
1792.51 82
1792.61 86
1792.70 91
1792.80 95
1792.90 98
1792.99 100
1793.09 101
1793.19 100
1793.29 98
1793.38 95
1793.48 91
1793.58 87
1793.67 83
1793.77 79
1793.87 77
1793.97 75
1794.06 75
1794.16 74
1794.26 72
1794.35 68
1794.45 63
1794.55 56
1794.65 49
1794.74 42
1794.84 36
1794.94 31
1795.04 29
1795.13 28
1795.23 30
1795.33 32
1795.42 36
1795.52 41
1795.62 47
1795.72 52
1795.81 56
1795.91 59
1796.01 60
1796.10 60
1796.20 58
1796.30 56
1796.40 55
1796.49 57
1796.59 61
1796.69 67
1796.79 73
1796.88 78
1796.98 80
1797.08 79
1797.17 74
1797.27 69
1797.37 63
1797.47 58
1797.56 55
1797.66 54
1797.76 54
1797.86 56
1797.95 57
1798.05 58
1798.15 58
1798.24 56
1798.34 54
1798.44 51
1798.54 48
1798.63 44
1798.73 40
1798.83 37
1798.93 36
1799.02 35
1799.12 36
1799.22 38
1799.31 40
1799.41 42
1799.51 43
1799.61 44
1799.70 43
1799.80 43
1799.90 43
1800.00 43
1800.09 43
1800.19 42
1800.29 41
1800.39 38
1800.48 34
1800.58 29
1800.68 25
1800.77 23
1800.87 22
1800.97 23
1801.07 26
1801.16 29
1801.26 31
1801.36 31
1801.46 31
1801.55 29
1801.65 28
1801.75 28
1801.85 29
1801.94 31
1802.04 33
1802.14 34
1802.24 34
1802.33 32
1802.43 29
1802.53 27
1802.62 25
1802.72 24
1802.82 26
1802.92 28
1803.01 30
1803.11 31
1803.21 31
1803.31 29
1803.40 26
1803.50 23
1803.60 19
1803.70 15
1803.79 12
1803.89 9
1803.99 6
1804.09 3
1804.18 0
1804.28 0
1804.38 0
1804.48 0
1804.57 0
1804.67 0
1804.77 0
1804.87 0
1804.96 0
1805.06 7
1805.16 15
1805.26 25
1805.35 35
1805.45 44
1805.55 53
1805.65 58
1805.74 61
1805.84 61
1805.94 59
1806.04 54
1806.13 48
1806.23 42
1806.33 37
1806.43 34
1806.52 31
1806.62 30
1806.72 31
1806.82 33
1806.91 36
1807.01 40
1807.11 45
1807.21 50
1807.30 55
1807.40 60
1807.50 63
1807.60 64
1807.69 65
1807.79 64
1807.89 61
1807.99 59
1808.08 56
1808.18 52
1808.28 49
1808.38 46
1808.47 44
1808.57 42
1808.67 40
1808.77 39
1808.86 38
1808.96 38
1809.06 36
1809.16 35
1809.25 33
1809.35 31
1809.45 29
1809.55 26
1809.64 24
1809.74 22
1809.84 19
1809.94 17
1810.04 16
1810.13 15
1810.23 14
1810.33 13
1810.43 12
1810.52 11
1810.62 9
1810.72 6
1810.82 4
1810.91 3
1811.01 3
1811.11 6
1811.21 11
1811.30 18
1811.40 27
1811.50 35
1811.60 43
1811.69 50
1811.79 56
1811.89 60
1811.99 64
1812.09 68
1812.18 71
1812.28 75
1812.38 77
1812.48 77
1812.57 76
1812.67 72
1812.77 66
1812.87 58
1812.96 50
1813.06 42
1813.16 36
1813.26 33
1813.36 33
1813.45 36
1813.55 40
1813.65 44
1813.75 48
1813.84 51
1813.94 51
1814.04 50
1814.14 49
1814.23 48
1814.33 47
1814.43 48
1814.53 48
1814.63 48
1814.72 48
1814.82 47
1814.92 46
1815.02 46
1815.11 47
1815.21 50
1815.31 55
1815.41 60
1815.51 65
1815.60 68
1815.70 68
1815.80 65
1815.90 60
1815.99 55
1816.09 50
1816.19 47
1816.29 47
1816.39 50
1816.48 56
1816.58 64
1816.68 74
1816.78 84
1816.87 94
1816.97 103
1817.07 109
1817.17 113
1817.27 113
1817.36 110
1817.46 104
1817.56 97
1817.66 89
1817.75 84
1817.85 80
1817.95 78
1818.05 78
1818.15 81
1818.24 84
1818.34 87
1818.44 89
1818.54 92
1818.63 93
1818.73 94
1818.83 94
1818.93 95
1819.03 94
1819.12 93
1819.22 91
1819.32 87
1819.42 81
1819.52 75
1819.61 67
1819.71 60
1819.81 53
1819.91 47
1820.00 43
1820.10 39
1820.20 36
1820.30 32
1820.40 29
1820.49 27
1820.59 25
1820.69 25
1820.79 25
1820.89 26
1820.98 29
1821.08 31
1821.18 32
1821.28 33
1821.38 32
1821.47 30
1821.57 28
1821.67 25
1821.77 21
1821.86 18
1821.96 15
1822.06 14
1822.16 14
1822.26 17
1822.35 22
1822.45 29
1822.55 38
1822.65 46
1822.75 54
1822.84 60
1822.94 63
1823.04 64
1823.14 63
1823.24 61
1823.33 59
1823.43 57
1823.53 57
1823.63 57
1823.73 58
1823.82 60
1823.92 62
1824.02 65
1824.12 69
1824.22 73
1824.31 77
1824.41 82
1824.51 84
1824.61 85
1824.71 83
1824.80 78
1824.90 72
1825.00 65
1825.10 58
1825.20 53
1825.29 50
1825.39 48
1825.49 47
1825.59 48
1825.69 50
1825.78 53
1825.88 55
1825.98 58
1826.08 62
1826.18 65
1826.27 68
1826.37 73
1826.47 78
1826.57 84
1826.67 91
1826.76 98
1826.86 104
1826.96 109
1827.06 112
1827.16 112
1827.25 110
1827.35 106
1827.45 100
1827.55 94
1827.65 87
1827.74 81
1827.84 75
1827.94 71
1828.04 67
1828.14 64
1828.24 62
1828.33 61
1828.43 59
1828.53 58
1828.63 55
1828.73 51
1828.82 47
1828.92 43
1829.02 40
1829.12 38
1829.22 38
1829.31 42
1829.41 48
1829.51 56
1829.61 64
1829.71 73
1829.81 80
1829.90 85
1830.00 89
1830.10 91
1830.20 93
1830.30 95
1830.39 98
1830.49 101
1830.59 104
1830.69 107
1830.79 107
1830.88 106
1830.98 103
1831.08 99
1831.18 95
1831.28 91
1831.38 88
1831.47 85
1831.57 83
1831.67 82
1831.77 82
1831.87 82
1831.96 85
1832.06 89
1832.16 94
1832.26 101
1832.36 107
1832.46 112
1832.55 114
1832.65 114
1832.75 111
1832.85 105
1832.95 99
1833.05 93
1833.14 88
1833.24 85
1833.34 83
1833.44 83
1833.54 84
1833.63 87
1833.73 90
1833.83 94
1833.93 98
1834.03 102
1834.13 105
1834.22 108
1834.32 108
1834.42 108
1834.52 108
1834.62 107
1834.72 107
1834.81 107
1834.91 108
1835.01 109
1835.11 110
1835.21 109
1835.31 107
1835.40 103
1835.50 99
1835.60 94
1835.70 90
1835.80 87
1835.89 86
1835.99 85
1836.09 85
1836.19 85
1836.29 84
1836.39 83
1836.48 80
1836.58 77
1836.68 75
1836.78 72
1836.88 72
1836.98 73
1837.07 78
1837.17 85
1837.27 94
1837.37 103
1837.47 112
1837.57 118
1837.66 121
1837.76 121
1837.86 118
1837.96 115
1838.06 110
1838.16 106
1838.25 101
1838.35 95
1838.45 89
1838.55 81
1838.65 72
1838.75 63
1838.84 54
1838.94 46
1839.04 40
1839.14 36
1839.24 33
1839.34 33
1839.44 34
1839.53 36
1839.63 39
1839.73 43
1839.83 47
1839.93 51
1840.03 53
1840.12 55
1840.22 55
1840.32 53
1840.42 51
1840.52 47
1840.62 43
1840.71 39
1840.81 36
1840.91 33
1841.01 30
1841.11 27
1841.21 23
1841.31 20
1841.40 16
1841.50 13
1841.60 11
1841.70 12
1841.80 14
1841.90 18
1841.99 22
1842.09 26
1842.19 30
1842.29 32
1842.39 33
1842.49 34
1842.59 35
1842.68 36
1842.78 39
1842.88 42
1842.98 45
1843.08 47
1843.18 47
1843.27 47
1843.37 45
1843.47 43
1843.57 42
1843.67 43
1843.77 44
1843.87 47
1843.96 50
1844.06 52
1844.16 51
1844.26 49
1844.36 43
1844.46 36
1844.56 28
1844.65 21
1844.75 15
1844.85 11
1844.95 10
1845.05 11
1845.15 13
1845.25 15
1845.34 17
1845.44 19
1845.54 19
1845.64 20
1845.74 20
1845.84 21
1845.94 23
1846.03 25
1846.13 28
1846.23 32
1846.33 36
1846.43 40
1846.53 46
1846.63 52
1846.72 59
1846.82 66
1846.92 72
1847.02 76
1847.12 77
1847.22 77
1847.32 74
1847.41 70
1847.51 66
1847.61 61
1847.71 56
1847.81 52
1847.91 49
1848.01 45
1848.10 43
1848.20 40
1848.30 39
1848.40 39
1848.50 39
1848.60 40
1848.70 42
1848.79 44
1848.89 47
1848.99 51
1849.09 54
1849.19 56
1849.29 58
1849.39 57
1849.49 55
1849.58 50
1849.68 44
1849.78 38
1849.88 34
1849.98 31
1850.08 31
1850.18 33
1850.27 38
1850.37 43
1850.47 49
1850.57 55
1850.67 60
1850.77 64
1850.87 67
1850.97 67
1851.06 67
1851.16 64
1851.26 60
1851.36 54
1851.46 49
1851.56 44
1851.66 40
1851.76 37
1851.85 36
1851.95 36
1852.05 35
1852.15 35
1852.25 33
1852.35 30
1852.45 25
1852.55 19
1852.64 12
1852.74 4
1852.84 0
1852.94 0
1853.04 0
1853.14 0
1853.24 0
1853.34 0
1853.43 0
1853.53 0
1853.63 3
1853.73 8
1853.83 13
1853.93 16
1854.03 19
1854.13 21
1854.22 24
1854.32 28
1854.42 33
1854.52 40
1854.62 49
1854.72 59
1854.82 69
1854.92 79
1855.01 86
1855.11 91
1855.21 92
1855.31 90
1855.41 87
1855.51 81
1855.61 76
1855.71 70
1855.81 66
1855.90 63
1856.00 61
1856.10 59
1856.20 58
1856.30 57
1856.40 57
1856.50 57
1856.60 59
1856.69 61
1856.79 63
1856.89 66
1856.99 68
1857.09 69
1857.19 69
1857.29 68
1857.39 67
1857.49 64
1857.58 61
1857.68 58
1857.78 55
1857.88 52
1857.98 48
1858.08 45
1858.18 42
1858.28 40
1858.38 38
1858.47 36
1858.57 35
1858.67 33
1858.77 32
1858.87 30
1858.97 28
1859.07 27
1859.17 25
1859.27 25
1859.36 26
1859.46 29
1859.56 34
1859.66 40
1859.76 48
1859.86 56
1859.96 64
1860.06 69
1860.16 73
1860.26 73
1860.35 71
1860.45 67
1860.55 61
1860.65 55
1860.75 50
1860.85 48
1860.95 48
1861.05 51
1861.15 56
1861.24 63
1861.34 70
1861.44 75
1861.54 77
1861.64 75
1861.74 70
1861.84 61
1861.94 52
1862.04 41
1862.14 32
1862.23 25
1862.33 20
1862.43 16
1862.53 15
1862.63 14
1862.73 14
1862.83 15
1862.93 16
1863.03 18
1863.13 20
1863.23 22
1863.32 23
1863.42 23
1863.52 23
1863.62 24
1863.72 26
1863.82 31
1863.92 38
1864.02 47
1864.12 57
1864.22 67
1864.31 75
1864.41 82
1864.51 86
1864.61 88
1864.71 89
1864.81 89
1864.91 89
1865.01 88
1865.11 87
1865.21 85
1865.31 82
1865.40 78
1865.50 74
1865.60 70
1865.70 66
1865.80 63
1865.90 61
1866.00 60
1866.10 61
1866.20 62
1866.30 63
1866.40 63
1866.49 62
1866.59 61
1866.69 59
1866.79 58
1866.89 58
1866.99 59
1867.09 61
1867.19 64
1867.29 68
1867.39 71
1867.49 73
1867.58 75
1867.68 75
1867.78 73
1867.88 70
1867.98 65
1868.08 59
1868.18 53
1868.28 48
1868.38 44
1868.48 43
1868.58 45
1868.68 49
1868.77 55
1868.87 61
1868.97 68
1869.07 73
1869.17 76
1869.27 78
1869.37 78
1869.47 76
1869.57 72
1869.67 68
1869.77 62
1869.87 56
1869.97 51
1870.06 47
1870.16 45
1870.26 45
1870.36 47
1870.46 49
1870.56 52
1870.66 54
1870.76 56
1870.86 58
1870.96 59
1871.06 60
1871.16 61
1871.26 61
1871.35 59
1871.45 56
1871.55 51
1871.65 46
1871.75 40
1871.85 35
1871.95 32
1872.05 31
1872.15 31
1872.25 33
1872.35 35
1872.45 38
1872.55 40
1872.64 43
1872.74 45
1872.84 47
1872.94 49
1873.04 50
1873.14 52
1873.24 53
1873.34 52
1873.44 50
1873.54 45
1873.64 40
1873.74 32
1873.84 24
1873.94 16
1874.03 8
1874.13 2
1874.23 0
1874.33 0
1874.43 0
1874.53 0
1874.63 0
1874.73 0
1874.83 0
1874.93 0
1875.03 1
1875.13 11
1875.23 20
1875.33 29
1875.43 35
1875.52 39
1875.62 39
1875.72 38
1875.82 36
1875.92 33
1876.02 31
1876.12 30
1876.22 30
1876.32 31
1876.42 33
1876.52 37
1876.62 41
1876.72 44
1876.82 47
1876.92 48
1877.02 48
1877.12 45
1877.21 41
1877.31 36
1877.41 31
1877.51 27
1877.61 25
1877.71 24
1877.81 26
1877.91 29
1878.01 34
1878.11 39
1878.21 44
1878.31 48
1878.41 50
1878.51 50
1878.61 48
1878.71 45
1878.81 41
1878.90 38
1879.00 36
1879.10 34
1879.20 34
1879.30 34
1879.40 33
1879.50 32
1879.60 30
1879.70 27
1879.80 24
1879.90 21
1880.00 19
1880.10 19
1880.20 19
1880.30 20
1880.40 21
1880.50 22
1880.60 23
1880.70 25
1880.79 26
1880.89 29
1880.99 33
1881.09 39
1881.19 46
1881.29 54
1881.39 62
1881.49 69
1881.59 74
1881.69 77
1881.79 77
1881.89 74
1881.99 69
1882.09 63
1882.19 58
1882.29 53
1882.39 49
1882.49 47
1882.59 46
1882.69 46
1882.78 47
1882.88 47
1882.98 46
1883.08 45
1883.18 44
1883.28 43
1883.38 43
1883.48 44
1883.58 46
1883.68 49
1883.78 52
1883.88 55
1883.98 59
1884.08 62
1884.18 65
1884.28 67
1884.38 68
1884.48 69
1884.58 67
1884.68 64
1884.78 61
1884.88 58
1884.98 56
1885.08 56
1885.17 58
1885.27 62
1885.37 67
1885.47 72
1885.57 76
1885.67 78
1885.77 80
1885.87 81
1885.97 82
1886.07 82
1886.17 83
1886.27 82
1886.37 81
1886.47 79
1886.57 74
1886.67 68
1886.77 61
1886.87 54
1886.97 49
1887.07 46
1887.17 47
1887.27 51
1887.37 58
1887.47 67
1887.57 76
1887.67 86
1887.77 94
1887.87 101
1887.97 106
1888.06 109
1888.16 109
1888.26 106
1888.36 101
1888.46 94
1888.56 85
1888.66 75
1888.76 65
1888.86 55
1888.96 47
1889.06 41
1889.16 37
1889.26 36
1889.36 37
1889.46 39
1889.56 43
1889.66 46
1889.76 47
1889.86 48
1889.96 47
1890.06 44
1890.16 42
1890.26 39
1890.36 38
1890.46 39
1890.56 41
1890.66 44
1890.76 49
1890.86 55
1890.96 61
1891.06 66
1891.16 71
1891.26 75
1891.36 78
1891.46 79
1891.56 79
1891.66 78
1891.76 76
1891.85 74
1891.95 72
1892.05 71
1892.15 71
1892.25 71
1892.35 71
1892.45 72
1892.55 72
1892.65 71
1892.75 71
1892.85 72
1892.95 73
1893.05 74
1893.15 75
1893.25 76
1893.35 75
1893.45 72
1893.55 67
1893.65 61
1893.75 55
1893.85 49
1893.95 46
1894.05 45
1894.15 47
1894.25 51
1894.35 58
1894.45 65
1894.55 72
1894.65 78
1894.75 82
1894.85 84
1894.95 85
1895.05 84
1895.15 82
1895.25 81
1895.35 80
1895.45 80
1895.55 79
1895.65 79
1895.75 78
1895.85 76
1895.95 74
1896.05 71
1896.15 68
1896.25 67
1896.35 66
1896.45 65
1896.55 65
1896.65 65
1896.75 65
1896.85 65
1896.95 66
1897.05 67
1897.15 70
1897.25 74
1897.35 79
1897.45 83
1897.55 87
1897.65 89
1897.75 88
1897.85 85
1897.95 80
1898.05 73
1898.15 66
1898.25 59
1898.35 54
1898.45 49
1898.55 46
1898.65 45
1898.75 43
1898.85 43
1898.95 41
1899.05 40
1899.15 37
1899.25 35
1899.35 32
1899.45 29
1899.55 27
1899.65 26
1899.75 26
1899.85 28
1899.95 32
1900.05 38
1900.15 46
1900.25 55
1900.35 65
1900.45 74
1900.55 82
1900.65 87
1900.75 91
1900.85 93
1900.95 93
1901.05 92
1901.15 91
1901.25 89
1901.35 88
1901.45 87
1901.55 86
1901.65 85
1901.75 84
1901.85 81
1901.95 79
1902.05 76
1902.15 74
1902.25 72
1902.35 70
1902.45 69
1902.55 69
1902.65 69
1902.75 70
1902.85 71
1902.95 71
1903.05 71
1903.15 71
1903.25 69
1903.35 65
1903.45 62
1903.55 58
1903.65 55
1903.75 54
1903.85 55
1903.95 58
1904.05 64
1904.15 71
1904.25 79
1904.35 86
1904.45 92
1904.55 96
1904.65 98
1904.75 98
1904.85 96
1904.95 92
1905.05 87
1905.15 82
1905.25 78
1905.35 75
1905.45 74
1905.55 74
1905.65 76
1905.75 77
1905.85 77
1905.95 76
1906.05 74
1906.15 70
1906.25 66
1906.35 63
1906.45 60
1906.55 59
1906.65 59
1906.75 59
1906.85 58
1906.95 55
1907.05 52
1907.15 48
1907.25 43
1907.35 39
1907.45 36
1907.55 34
1907.65 33
1907.75 33
1907.85 32
1907.95 31
1908.06 28
1908.16 25
1908.26 22
1908.36 19
1908.46 18
1908.56 18
1908.66 19
1908.76 22
1908.86 25
1908.96 28
1909.06 31
1909.16 34
1909.26 37
1909.36 38
1909.46 38
1909.56 37
1909.66 34
1909.76 31
1909.86 29
1909.96 27
1910.06 27
1910.16 29
1910.26 33
1910.36 38
1910.46 44
1910.56 50
1910.66 55
1910.76 60
1910.86 63
1910.96 65
1911.06 67
1911.16 67
1911.26 66
1911.36 65
1911.46 63
1911.56 60
1911.66 56
1911.76 51
1911.87 44
1911.97 37
1912.07 28
1912.17 18
1912.27 8
1912.37 0
1912.47 0
1912.57 0
1912.67 0
1912.77 0
1912.87 0
1912.97 0
1913.07 0
1913.17 2
1913.27 11
1913.37 20
1913.47 27
1913.57 34
1913.67 38
1913.77 41
1913.87 43
1913.97 43
1914.07 41
1914.17 39
1914.27 36
1914.37 34
1914.47 31
1914.57 29
1914.68 27
1914.78 26
1914.88 25
1914.98 25
1915.08 25
1915.18 25
1915.28 24
1915.38 24
1915.48 24
1915.58 24
1915.68 24
1915.78 24
1915.88 25
1915.98 27
1916.08 29
1916.18 33
1916.28 37
1916.38 43
1916.48 50
1916.58 58
1916.68 67
1916.78 76
1916.88 84
1916.98 92
1917.09 97
1917.19 101
1917.29 103
1917.39 104
1917.49 102
1917.59 100
1917.69 97
1917.79 94
1917.89 91
1917.99 88
1918.09 85
1918.19 82
1918.29 79
1918.39 75
1918.49 69
1918.59 63
1918.69 57
1918.79 52
1918.89 47
1918.99 44
1919.09 42
1919.20 42
1919.30 43
1919.40 45
1919.50 47
1919.60 49
1919.70 51
1919.80 53
1919.90 55
1920.00 57
1920.10 58
1920.20 59
1920.30 59
1920.40 58
1920.50 55
1920.60 51
1920.70 48
1920.80 44
1920.90 40
1921.00 37
1921.11 35
1921.21 33
1921.31 33
1921.41 34
1921.51 36
1921.61 37
1921.71 39
1921.81 40
1921.91 39
1922.01 39
1922.11 38
1922.21 37
1922.31 39
1922.41 41
1922.51 45
1922.61 50
1922.71 53
1922.82 56
1922.92 56
1923.02 55
1923.12 53
1923.22 53
1923.32 56
1923.42 61
1923.52 69
1923.62 77
1923.72 84
1923.82 88
1923.92 87
1924.02 82
1924.12 74
1924.22 63
1924.32 51
1924.43 40
1924.53 32
1924.63 25
1924.73 22
1924.83 21
1924.93 23
1925.03 26
1925.13 30
1925.23 34
1925.33 39
1925.43 43
1925.53 48
1925.63 52
1925.73 56
1925.83 59
1925.94 61
1926.04 62
1926.14 63
1926.24 64
1926.34 65
1926.44 66
1926.54 68
1926.64 70
1926.74 72
1926.84 73
1926.94 73
1927.04 73
1927.14 74
1927.24 75
1927.34 77
1927.45 80
1927.55 84
1927.65 87
1927.75 90
1927.85 92
1927.95 94
1928.05 95
1928.15 95
1928.25 96
1928.35 96
1928.45 97
1928.55 96
1928.65 94
1928.76 90
1928.86 84
1928.96 76
1929.06 67
1929.16 58
1929.26 49
1929.36 43
1929.46 40
1929.56 40
1929.66 43
1929.76 47
1929.86 52
1929.96 57
1930.07 60
1930.17 62
1930.27 63
1930.37 63
1930.47 64
1930.57 65
1930.67 66
1930.77 69
1930.87 71
1930.97 74
1931.07 77
1931.17 78
1931.27 79
1931.38 79
1931.48 78
1931.58 76
1931.68 74
1931.78 72
1931.88 69
1931.98 66
1932.08 63
1932.18 59
1932.28 56
1932.38 54
1932.49 53
1932.59 54
1932.69 56
1932.79 59
1932.89 64
1932.99 69
1933.09 73
1933.19 77
1933.29 80
1933.39 82
1933.49 82
1933.59 80
1933.70 78
1933.80 76
1933.90 74
1934.00 72
1934.10 71
1934.20 71
1934.30 70
1934.40 69
1934.50 67
1934.60 63
1934.70 60
1934.81 58
1934.91 56
1935.01 57
1935.11 59
1935.21 62
1935.31 65
1935.41 68
1935.51 69
1935.61 69
1935.71 67
1935.81 65
1935.92 62
1936.02 58
1936.12 55
1936.22 51
1936.32 47
1936.42 43
1936.52 41
1936.62 39
1936.72 39
1936.82 40
1936.93 41
1937.03 42
1937.13 42
1937.23 42
1937.33 41
1937.43 39
1937.53 36
1937.63 34
1937.73 32
1937.83 31
1937.94 30
1938.04 28
1938.14 26
1938.24 24
1938.34 22
1938.44 21
1938.54 21
1938.64 22
1938.74 26
1938.84 31
1938.95 37
1939.05 43
1939.15 49
1939.25 53
1939.35 55
1939.45 56
1939.55 54
1939.65 51
1939.75 45
1939.85 39
1939.96 32
1940.06 26
1940.16 21
1940.26 18
1940.36 17
1940.46 19
1940.56 23
1940.66 29
1940.76 37
1940.87 45
1940.97 53
1941.07 61
1941.17 68
1941.27 74
1941.37 79
1941.47 83
1941.57 86
1941.67 88
1941.77 89
1941.88 89
1941.98 88
1942.08 85
1942.18 82
1942.28 78
1942.38 74
1942.48 70
1942.58 68
1942.68 66
1942.79 67
1942.89 69
1942.99 72
1943.09 78
1943.19 86
1943.29 95
1943.39 105
1943.49 114
1943.60 123
1943.70 130
1943.80 133
1943.90 133
1944.00 130
1944.10 124
1944.20 116
1944.30 108
1944.40 100
1944.51 93
1944.61 89
1944.71 86
1944.81 86
1944.91 86
1945.01 86
1945.11 85
1945.21 84
1945.31 83
1945.42 81
1945.52 80
1945.62 81
1945.72 83
1945.82 86
1945.92 89
1946.02 93
1946.12 95
1946.23 95
1946.33 93
1946.43 89
1946.53 83
1946.63 77
1946.73 70
1946.83 63
1946.93 57
1947.04 53
1947.14 51
1947.24 51
1947.34 53
1947.44 56
1947.54 61
1947.64 66
1947.74 72
1947.85 76
1947.95 80
1948.05 82
1948.15 84
1948.25 84
1948.35 84
1948.45 83
1948.55 80
1948.66 76
1948.76 72
1948.86 66
1948.96 60
1949.06 55
1949.16 51
1949.26 47
1949.36 43
1949.47 40
1949.57 35
1949.67 29
1949.77 23
1949.87 17
1949.97 10
1950.07 5
1950.17 0
1950.28 0
1950.38 0
1950.48 0
1950.58 0
1950.68 0
1950.78 0
1950.88 0
1950.99 0
1951.09 1
1951.19 7
1951.29 15
1951.39 23
1951.49 31
1951.59 39
1951.70 46
1951.80 52
1951.90 58
1952.00 63
1952.10 68
1952.20 73
1952.30 78
1952.40 83
1952.51 89
1952.61 94
1952.71 99
1952.81 102
1952.91 104
1953.01 105
1953.11 104
1953.22 102
1953.32 98
1953.42 94
1953.52 88
1953.62 82
1953.72 75
1953.82 68
1953.93 60
1954.03 53
1954.13 47
1954.23 42
1954.33 38
1954.43 35
1954.53 32
1954.64 30
1954.74 26
1954.84 22
1954.94 18
1955.04 16
1955.14 15
1955.24 18
1955.35 25
1955.45 35
1955.55 46
1955.65 57
1955.75 66
1955.85 72
1955.95 74
1956.06 73
1956.16 69
1956.26 65
1956.36 61
1956.46 59
1956.56 58
1956.66 59
1956.77 59
1956.87 60
1956.97 61
1957.07 62
1957.17 64
1957.27 68
1957.38 73
1957.48 80
1957.58 87
1957.68 94
1957.78 99
1957.88 102
1957.98 101
1958.09 97
1958.19 90
1958.29 82
1958.39 73
1958.49 66
1958.59 60
1958.69 56
1958.80 54
1958.90 53
1959.00 54
1959.10 54
1959.20 52
1959.30 49
1959.41 44
1959.51 38
1959.61 30
1959.71 23
1959.81 17
1959.91 11
1960.01 8
1960.12 6
1960.22 5
1960.32 5
1960.42 6
1960.52 7
1960.62 7
1960.73 8
1960.83 8
1960.93 8
1961.03 8
1961.13 8
1961.23 8
1961.34 9
1961.44 10
1961.54 11
1961.64 13
1961.74 16
1961.84 21
1961.95 26
1962.05 32
1962.15 37
1962.25 42
1962.35 44
1962.45 44
1962.56 41
1962.66 36
1962.76 30
1962.86 24
1962.96 19
1963.06 14
1963.16 12
1963.27 11
1963.37 12
1963.47 13
1963.57 16
1963.67 18
1963.77 21
1963.88 24
1963.98 26
1964.08 27
1964.18 28
1964.28 27
1964.38 26
1964.49 25
1964.59 24
1964.69 24
1964.79 25
1964.89 26
1965.00 28
1965.10 29
1965.20 30
1965.30 30
1965.40 29
1965.50 27
1965.61 25
1965.71 23
1965.81 22
1965.91 22
1966.01 23
1966.11 26
1966.22 31
1966.32 37
1966.42 43
1966.52 49
1966.62 54
1966.72 57
1966.83 58
1966.93 57
1967.03 54
1967.13 49
1967.23 43
1967.33 38
1967.44 32
1967.54 27
1967.64 22
1967.74 18
1967.84 15
1967.95 13
1968.05 12
1968.15 12
1968.25 12
1968.35 13
1968.45 13
1968.56 12
1968.66 11
1968.76 9
1968.86 6
1968.96 2
1969.07 0
1969.17 0
1969.27 0
1969.37 0
1969.47 0
1969.57 0
1969.68 0
1969.78 0
1969.88 8
1969.98 15
1970.08 23
1970.19 28
1970.29 33
1970.39 35
1970.49 36
1970.59 37
1970.69 38
1970.80 40
1970.90 43
1971.00 47
1971.10 52
1971.20 56
1971.31 59
1971.41 60
1971.51 60
1971.61 58
1971.71 56
1971.81 54
1971.92 53
1972.02 52
1972.12 51
1972.22 51
1972.32 50
1972.43 49
1972.53 48
1972.63 47
1972.73 46
1972.83 46
1972.94 45
1973.04 45
1973.14 46
1973.24 47
1973.34 48
1973.45 51
1973.55 53
1973.65 56
1973.75 59
1973.85 63
1973.95 67
1974.06 72
1974.16 78
1974.26 84
1974.36 90
1974.46 96
1974.57 99
1974.67 100
1974.77 99
1974.87 94
1974.97 87
1975.08 79
1975.18 70
1975.28 60
1975.38 52
1975.48 45
1975.59 40
1975.69 36
1975.79 34
1975.89 33
1975.99 34
1976.10 36
1976.20 39
1976.30 42
1976.40 45
1976.50 47
1976.61 47
1976.71 47
1976.81 45
1976.91 43
1977.01 42
1977.12 42
1977.22 43
1977.32 45
1977.42 47
1977.52 48
1977.63 49
1977.73 49
1977.83 48
1977.93 47
1978.03 46
1978.14 45
1978.24 45
1978.34 46
1978.44 47
1978.54 50
1978.65 54
1978.75 59
1978.85 64
1978.95 70
1979.05 74
1979.16 76
1979.26 76
1979.36 73
1979.46 69
1979.57 65
1979.67 60
1979.77 57
1979.87 55
1979.97 54
1980.08 54
1980.18 54
1980.28 53
1980.38 52
1980.48 51
1980.59 50
1980.69 50
1980.79 51
1980.89 53
1980.99 55
1981.10 57
1981.20 59
1981.30 60
1981.40 61
1981.51 62
1981.61 63
1981.71 63
1981.81 63
1981.91 61
1982.02 58
1982.12 52
1982.22 46
1982.32 39
1982.42 33
1982.53 28
1982.63 25
1982.73 24
1982.83 25
1982.94 25
1983.04 24
1983.14 22
1983.24 19
1983.34 16
1983.45 13
1983.55 12
1983.65 12
1983.75 14
1983.85 17
1983.96 21
1984.06 25
1984.16 30
1984.26 34
1984.37 40
1984.47 46
1984.57 51
1984.67 56
1984.77 60
1984.88 62
1984.98 62
1985.08 62
1985.18 60
1985.29 59
1985.39 59
1985.49 59
1985.59 60
1985.69 61
1985.80 61
1985.90 62
1986.00 61
1986.10 61
1986.21 61
1986.31 62
1986.41 64
1986.51 66
1986.61 69
1986.72 71
1986.82 73
1986.92 73
1987.02 73
1987.13 73
1987.23 71
1987.33 70
1987.43 68
1987.54 67
1987.64 65
1987.74 64
1987.84 64
1987.94 64
1988.05 64
1988.15 63
1988.25 62
1988.35 59
1988.46 56
1988.56 53
1988.66 50
1988.76 47
1988.87 46
1988.97 46
1989.07 46
1989.17 47
1989.27 48
1989.38 48
1989.48 48
1989.58 48
1989.68 47
1989.79 47
1989.89 48
1989.99 49
1990.09 52
1990.20 54
1990.30 57
1990.40 58
1990.50 59
1990.60 60
1990.71 60
1990.81 61
1990.91 63
1991.01 66
1991.12 69
1991.22 72
1991.32 74
1991.42 74
1991.53 73
1991.63 71
1991.73 69
1991.83 69
1991.94 71
1992.04 74
1992.14 79
1992.24 85
1992.35 89
1992.45 90
1992.55 90
1992.65 87
1992.76 82
1992.86 77
1992.96 72
1993.06 69
1993.16 66
1993.27 65
1993.37 65
1993.47 66
1993.57 66
1993.68 66
1993.78 65
1993.88 63
1993.98 60
1994.09 56
1994.19 50
1994.29 43
1994.39 36
1994.50 29
1994.60 23
1994.70 17
1994.80 13
1994.91 10
1995.01 7
1995.11 6
1995.21 5
1995.32 6
1995.42 8
1995.52 11
1995.62 16
1995.73 21
1995.83 26
1995.93 31
1996.03 34
1996.14 36
1996.24 37
1996.34 37
1996.44 38
1996.55 40
1996.65 43
1996.75 46
1996.85 51
1996.96 55
1997.06 59
1997.16 61
1997.26 61
1997.37 60
1997.47 58
1997.57 55
1997.67 51
1997.78 47
1997.88 42
1997.98 38
1998.08 35
1998.19 32
1998.29 30
1998.39 28
1998.49 27
1998.60 26
1998.70 25
1998.80 25
1998.90 26
1999.01 28
1999.11 32
1999.21 37
1999.32 43
1999.42 50
1999.52 56
1999.62 61
1999.73 65
1999.83 67
1999.93 69
2000.03 69
2000.14 69
2000.24 69
2000.34 68
2000.44 69
2000.55 69
2000.65 70
2000.75 72
2000.85 73
2000.96 73
2001.06 73
2001.16 72
2001.26 69
2001.37 66
2001.47 62
2001.57 58
2001.68 55
2001.78 54
2001.88 54
2001.98 55
2002.09 58
2002.19 62
2002.29 65
2002.39 67
2002.50 69
2002.60 70
2002.70 71
2002.80 72
2002.91 73
2003.01 75
2003.11 76
2003.22 76
2003.32 74
2003.42 70
2003.52 64
2003.63 57
2003.73 50
2003.83 45
2003.93 43
2004.04 43
2004.14 46
2004.24 51
2004.34 57
2004.45 63
2004.55 67
2004.65 69
2004.76 69
2004.86 67
2004.96 63
2005.06 57
2005.17 52
2005.27 46
2005.37 42
2005.47 39
2005.58 38
2005.68 36
2005.78 34
2005.89 30
2005.99 25
2006.09 19
2006.19 12
2006.30 4
2006.40 0
2006.50 0
2006.61 0
2006.71 0
2006.81 0
2006.91 0
2007.02 0
2007.12 4
2007.22 9
2007.32 13
2007.43 15
2007.53 16
2007.63 15
2007.74 12
2007.84 9
2007.94 5
2008.04 1
2008.15 0
2008.25 0
2008.35 0
2008.46 0
2008.56 0
2008.66 0
2008.76 0
2008.87 0
2008.97 0
2009.07 2
2009.18 7
2009.28 12
2009.38 19
2009.48 27
2009.59 35
2009.69 44
2009.79 52
2009.90 59
2010.00 65
2010.10 68
2010.20 69
2010.31 66
2010.41 62
2010.51 55
2010.62 47
2010.72 40
2010.82 35
2010.92 32
2011.03 34
2011.13 38
2011.23 44
2011.34 51
2011.44 57
2011.54 62
2011.64 64
2011.75 63
2011.85 60
2011.95 57
2012.06 53
2012.16 51
2012.26 50
2012.36 52
2012.47 54
2012.57 57
2012.67 60
2012.78 62
2012.88 63
2012.98 64
2013.09 64
2013.19 62
2013.29 61
2013.39 58
2013.50 54
2013.60 51
2013.70 47
2013.81 45
2013.91 44
2014.01 46
2014.11 50
2014.22 57
2014.32 64
2014.42 71
2014.53 77
2014.63 81
2014.73 83
2014.84 83
2014.94 82
2015.04 81
2015.14 80
2015.25 82
2015.35 86
2015.45 92
2015.56 100
2015.66 109
2015.76 117
2015.87 123
2015.97 126
2016.07 126
2016.17 122
2016.28 115
2016.38 107
2016.48 98
2016.59 91
2016.69 85
2016.79 82
2016.90 79
2017.00 78
2017.10 75
2017.20 72
2017.31 68
2017.41 64
2017.51 61
2017.62 59
2017.72 60
2017.82 63
2017.93 67
2018.03 72
2018.13 77
2018.24 82
2018.34 85
2018.44 87
2018.54 87
2018.65 86
2018.75 84
2018.85 81
2018.96 77
2019.06 72
2019.16 67
2019.27 63
2019.37 59
2019.47 56
2019.58 55
2019.68 54
2019.78 54
2019.88 55
2019.99 57
2020.09 60
2020.19 65
2020.30 71
2020.40 79
2020.50 87
2020.61 93
2020.71 97
2020.81 97
2020.92 92
2021.02 83
2021.12 71
2021.23 57
2021.33 44
2021.43 32
2021.53 22
2021.64 16
2021.74 12
2021.84 11
2021.95 10
2022.05 11
2022.15 12
2022.26 13
2022.36 14
2022.46 15
2022.57 16
2022.67 17
2022.77 19
2022.88 21
2022.98 24
2023.08 28
2023.19 33
2023.29 37
2023.39 42
2023.50 45
2023.60 46
2023.70 46
2023.80 43
2023.91 38
2024.01 32
2024.11 24
2024.22 17
2024.32 10
2024.42 4
2024.53 0
2024.63 0
2024.73 0
2024.84 0
2024.94 0
2025.04 1
2025.15 4
2025.25 7
2025.35 10
2025.46 11
2025.56 11
2025.66 10
2025.77 8
2025.87 6
2025.97 5
2026.08 5
2026.18 6
2026.28 10
2026.39 15
2026.49 20
2026.59 25
2026.70 30
2026.80 35
2026.90 38
2027.01 41
2027.11 43
2027.21 44
2027.32 44
2027.42 41
2027.52 38
2027.63 33
2027.73 28
2027.83 23
2027.94 20
2028.04 19
2028.14 18
2028.25 18
2028.35 17
2028.45 16
2028.56 13
2028.66 11
2028.76 10
2028.87 11
2028.97 14
2029.07 18
2029.18 24
2029.28 28
2029.38 31
2029.49 32
2029.59 32
2029.69 30
2029.80 28
2029.90 26
2030.00 24
2030.11 23
2030.21 23
2030.31 26
2030.42 30
2030.52 36
2030.62 43
2030.73 51
2030.83 58
2030.93 64
2031.04 67
2031.14 67
2031.24 64
2031.35 59
2031.45 53
2031.55 47
2031.66 41
2031.76 35
2031.86 30
2031.97 26
2032.07 23
2032.17 21
2032.28 19
2032.38 18
2032.48 17
2032.59 17
2032.69 18
2032.79 18
2032.90 19
2033.00 22
2033.10 25
2033.21 29
2033.31 34
2033.41 39
2033.52 45
2033.62 50
2033.73 54
2033.83 57
2033.93 58
2034.04 56
2034.14 52
2034.24 46
2034.35 39
2034.45 32
2034.55 26
2034.66 21
2034.76 17
2034.86 14
2034.97 12
2035.07 9
2035.17 6
2035.28 3
2035.38 0
2035.48 0
2035.59 0
2035.69 0
2035.80 0
2035.90 0
2036.00 0
2036.11 0
2036.21 2
2036.31 3
2036.42 4
2036.52 6
2036.62 9
2036.73 14
2036.83 21
2036.93 30
2037.04 40
2037.14 49
2037.24 58
2037.35 66
2037.45 73
2037.56 79
2037.66 83
2037.76 86
2037.87 86
2037.97 85
2038.07 82
2038.18 78
2038.28 73
2038.38 67
2038.49 61
2038.59 53
2038.69 44
2038.80 35
2038.90 25
2039.01 16
2039.11 9
2039.21 4
2039.32 2
2039.42 2
2039.52 6
2039.63 12
2039.73 21
2039.83 30
2039.94 39
2040.04 47
2040.15 52
2040.25 53
2040.35 51
2040.46 46
2040.56 40
2040.66 33
2040.77 28
2040.87 26
2040.97 27
2041.08 29
2041.18 32
2041.29 35
2041.39 35
2041.49 34
2041.60 31
2041.70 26
2041.80 21
2041.91 18
2042.01 16
2042.11 15
2042.22 17
2042.32 18
2042.43 20
2042.53 21
2042.63 21
2042.74 21
2042.84 20
2042.94 19
2043.05 19
2043.15 20
2043.26 22
2043.36 25
2043.46 27
2043.57 29
2043.67 31
2043.77 32
2043.88 33
2043.98 33
2044.09 33
2044.19 32
2044.29 32
2044.40 31
2044.50 31
2044.60 30
2044.71 29
2044.81 28
2044.91 27
2045.02 27
2045.12 28
2045.23 31
2045.33 36
2045.43 42
2045.54 48
2045.64 54
2045.75 59
2045.85 63
2045.95 65
2046.06 65
2046.16 65
2046.26 63
2046.37 61
2046.47 57
2046.58 53
2046.68 47
2046.78 41
2046.89 35
2046.99 29
2047.09 23
2047.20 20
2047.30 18
2047.41 18
2047.51 21
2047.61 24
2047.72 27
2047.82 31
2047.92 35
2048.03 38
2048.13 41
2048.24 43
2048.34 44
2048.44 45
2048.55 46
2048.65 45
2048.76 45
2048.86 45
2048.96 46
2049.07 47
2049.17 50
2049.27 53
2049.38 58
2049.48 62
2049.59 65
2049.69 67
2049.79 67
2049.90 66
2050.00 63
2050.11 59
2050.21 54
2050.31 48
2050.42 42
2050.52 37
2050.63 33
2050.73 31
2050.83 30
2050.94 31
2051.04 32
2051.14 34
2051.25 36
2051.35 40
2051.46 44
2051.56 49
2051.66 56
2051.77 62
2051.87 68
2051.98 72
2052.08 73
2052.18 69
2052.29 63
2052.39 54
2052.50 44
2052.60 35
2052.70 28
2052.81 24
2052.91 21
2053.02 20
2053.12 20
2053.22 21
2053.33 22
2053.43 23
2053.54 25
2053.64 27
2053.74 31
2053.85 34
2053.95 38
2054.06 41
2054.16 43
2054.26 45
2054.37 45
2054.47 46
2054.57 46
2054.68 47
2054.78 48
2054.89 50
2054.99 52
2055.09 53
2055.20 54
2055.30 55
2055.41 55
2055.51 55
2055.62 55
2055.72 53
2055.82 52
2055.93 50
2056.03 48
2056.14 46
2056.24 44
2056.34 42
2056.45 41
2056.55 40
2056.66 39
2056.76 38
2056.86 37
2056.97 36
2057.07 33
2057.18 30
2057.28 27
2057.38 24
2057.49 22
2057.59 21
2057.70 23
2057.80 26
2057.90 30
2058.01 35
2058.11 39
2058.22 42
2058.32 44
2058.42 44
2058.53 42
2058.63 38
2058.74 33
2058.84 29
2058.95 24
2059.05 20
2059.15 18
2059.26 17
2059.36 18
2059.47 22
2059.57 27
2059.67 33
2059.78 39
2059.88 44
2059.99 48
2060.09 50
2060.19 50
2060.30 50
2060.40 49
2060.51 47
2060.61 45
2060.72 42
2060.82 38
2060.92 35
2061.03 30
2061.13 26
2061.24 22
2061.34 19
2061.44 17
2061.55 16
2061.65 17
2061.76 20
2061.86 24
2061.97 30
2062.07 37
2062.17 43
2062.28 47
2062.38 49
2062.49 47
2062.59 43
2062.69 36
2062.80 28
2062.90 21
2063.01 16
2063.11 12
2063.22 11
2063.32 12
2063.42 15
2063.53 19
2063.63 23
2063.74 27
2063.84 31
2063.95 35
2064.05 38
2064.15 38
2064.26 36
2064.36 30
2064.47 23
2064.57 14
2064.67 6
2064.78 0
2064.88 0
2064.99 2
2065.09 10
2065.20 20
2065.30 32
2065.40 43
2065.51 52
2065.61 57
2065.72 59
2065.82 57
2065.93 52
2066.03 46
2066.13 39
2066.24 32
2066.34 26
2066.45 21
2066.55 16
2066.66 11
2066.76 7
2066.86 3
2066.97 0
2067.07 0
2067.18 0
2067.28 0
2067.39 0
2067.49 0
2067.59 0
2067.70 0
2067.80 2
2067.91 9
2068.01 15
2068.12 20
2068.22 24
2068.33 27
2068.43 29
2068.53 31
2068.64 32
2068.74 33
2068.85 33
2068.95 32
2069.06 31
2069.16 31
2069.26 33
2069.37 38
2069.47 46
2069.58 57
2069.68 69
2069.79 82
2069.89 91
2069.99 98
2070.10 100
2070.20 100
2070.31 98
2070.41 96
2070.52 95
2070.62 97
2070.73 99
2070.83 102
2070.93 104
2071.04 105
2071.14 104
2071.25 100
2071.35 93
2071.46 85
2071.56 74
2071.67 63
2071.77 52
2071.87 40
2071.98 30
2072.08 20
2072.19 12
2072.29 6
2072.40 1
2072.50 0
2072.61 0
2072.71 0
2072.81 0
2072.92 0
2073.02 0
2073.13 0
2073.23 2
2073.34 3
2073.44 3
2073.55 3
2073.65 3
2073.75 3
2073.86 2
2073.96 2
2074.07 2
2074.17 2
2074.28 3
2074.38 4
2074.49 6
2074.59 8
2074.69 10
2074.80 11
2074.90 12
2075.01 11
2075.11 10
2075.22 8
2075.32 6
2075.43 4
2075.53 4
2075.64 6
2075.74 11
2075.84 18
2075.95 27
2076.05 35
2076.16 44
2076.26 51
2076.37 56
2076.47 60
2076.58 63
2076.68 64
2076.79 66
2076.89 67
2076.99 67
2077.10 67
2077.20 66
2077.31 65
2077.41 64
2077.52 62
2077.62 62
2077.73 62
2077.83 62
2077.94 63
2078.04 63
2078.14 62
2078.25 61
2078.35 59
2078.46 58
2078.56 59
2078.67 61
2078.77 67
2078.88 74
2078.98 82
2079.09 90
2079.19 96
2079.30 99
2079.40 99
2079.50 96
2079.61 90
2079.71 84
2079.82 79
2079.92 74
2080.03 71
2080.13 69
2080.24 68
2080.34 68
2080.45 67
2080.55 66
2080.66 65
2080.76 63
2080.87 61
2080.97 59
2081.07 57
2081.18 54
2081.28 50
2081.39 46
2081.49 40
2081.60 33
2081.70 26
2081.81 19
2081.91 13
2082.02 9
2082.12 6
2082.23 5
2082.33 4
2082.44 5
2082.54 6
2082.64 6
2082.75 6
2082.85 6
2082.96 6
2083.06 6
2083.17 6
2083.27 7
2083.38 9
2083.48 11
2083.59 14
2083.69 17
2083.80 20
2083.90 22
2084.01 25
2084.11 27
2084.22 30
2084.32 33
2084.43 36
2084.53 39
2084.63 42
2084.74 43
2084.84 44
2084.95 43
2085.05 42
2085.16 40
2085.26 37
2085.37 34
2085.47 32
2085.58 30
2085.68 28
2085.79 27
2085.89 26
2086.00 25
2086.10 24
2086.21 23
2086.31 22
2086.42 21
2086.52 20
2086.63 20
2086.73 21
2086.83 21
2086.94 23
2087.04 24
2087.15 26
2087.25 29
2087.36 31
2087.46 35
2087.57 38
2087.67 42
2087.78 45
2087.88 49
2087.99 52
2088.09 54
2088.20 55
2088.30 54
2088.41 51
2088.51 47
2088.62 41
2088.72 34
2088.83 27
2088.93 21
2089.04 18
2089.14 18
2089.25 20
2089.35 23
2089.46 26
2089.56 29
2089.67 29
2089.77 26
2089.88 22
2089.98 18
2090.09 15
2090.19 15
2090.29 16
2090.40 19
2090.50 22
2090.61 25
2090.71 27
2090.82 28
2090.92 28
2091.03 27
2091.13 27
2091.24 27
2091.34 28
2091.45 28
2091.55 28
2091.66 27
2091.76 26
2091.87 24
2091.97 21
2092.08 18
2092.18 15
2092.29 12
2092.39 8
2092.50 6
2092.60 5
2092.71 4
2092.81 5
2092.92 7
2093.02 8
2093.13 9
2093.23 9
2093.34 9
2093.44 8
2093.55 7
2093.65 7
2093.76 6
2093.86 6
2093.97 6
2094.07 6
2094.18 5
2094.28 5
2094.39 5
2094.49 5
2094.60 6
2094.70 6
2094.81 7
2094.91 8
2095.02 9
2095.12 11
2095.23 14
2095.33 20
2095.44 27
2095.54 37
2095.65 47
2095.75 58
2095.86 67
2095.96 72
2096.07 72
2096.17 67
2096.28 57
2096.38 44
2096.49 31
2096.59 18
2096.70 8
2096.80 1
2096.91 0
2097.01 0
2097.12 0
2097.22 0
2097.33 0
2097.43 0
2097.54 0
2097.64 0
2097.75 0
2097.85 8
2097.96 16
2098.06 24
2098.17 30
2098.27 33
2098.38 34
2098.48 33
2098.59 32
2098.69 32
2098.80 33
2098.91 37
2099.01 42
2099.12 48
2099.22 55
2099.33 62
2099.43 68
2099.54 73
2099.64 77
2099.75 79
2099.85 79
2099.96 76
2100.06 72
2100.17 67
2100.27 60
2100.38 54
2100.48 49
2100.59 44
2100.69 40
2100.80 37
2100.90 34
2101.01 30
2101.11 26
2101.22 21
2101.32 16
2101.43 11
2101.53 7
2101.64 4
2101.74 2
2101.85 2
2101.95 4
2102.06 7
2102.16 12
2102.27 18
2102.38 23
2102.48 29
2102.59 33
2102.69 36
2102.80 37
2102.90 37
2103.01 34
2103.11 30
2103.22 25
2103.32 18
2103.43 11
2103.53 5
2103.64 0
2103.74 0
2103.85 0
2103.95 0
2104.06 0
2104.16 0
2104.27 0
2104.37 5
2104.48 9
2104.59 12
2104.69 15
2104.80 17
2104.90 19
2105.01 22
2105.11 25
2105.22 27
2105.32 29
2105.43 28
2105.53 25
2105.64 20
2105.74 13
2105.85 7
2105.95 2
2106.06 0
2106.16 0
2106.27 0
2106.37 2
2106.48 6
2106.59 10
2106.69 14
2106.80 17
2106.90 18
2107.01 18
2107.11 16
2107.22 13
2107.32 10
2107.43 8
2107.53 9
2107.64 12
2107.74 19
2107.85 28
2107.95 38
2108.06 48
2108.17 58
2108.27 65
2108.38 70
2108.48 74
2108.59 74
2108.69 73
2108.80 70
2108.90 65
2109.01 59
2109.11 52
2109.22 45
2109.32 39
2109.43 35
2109.53 34
2109.64 37
2109.75 42
2109.85 49
2109.96 56
2110.06 63
2110.17 69
2110.27 74
2110.38 77
2110.48 79
2110.59 80
2110.69 79
2110.80 78
2110.90 77
2111.01 76
2111.12 75
2111.22 74
2111.33 73
2111.43 71
2111.54 68
2111.64 64
2111.75 59
2111.85 52
2111.96 46
2112.06 40
2112.17 36
2112.28 32
2112.38 29
2112.49 27
2112.59 25
2112.70 23
2112.80 21
2112.91 19
2113.01 18
2113.12 18
2113.22 19
2113.33 22
2113.44 26
2113.54 31
2113.65 36
2113.75 40
2113.86 45
2113.96 48
2114.07 52
2114.17 55
2114.28 57
2114.38 59
2114.49 59
2114.60 57
2114.70 54
2114.81 50
2114.91 46
2115.02 43
2115.12 41
2115.23 41
2115.33 42
2115.44 43
2115.55 42
2115.65 41
2115.76 38
2115.86 35
2115.97 31
2116.07 28
2116.18 26
2116.28 25
2116.39 24
2116.50 23
2116.60 22
2116.71 20
2116.81 18
2116.92 18
2117.02 18
2117.13 21
2117.23 26
2117.34 33
2117.45 39
2117.55 45
2117.66 49
2117.76 50
2117.87 49
2117.97 46
2118.08 42
2118.18 38
2118.29 35
2118.40 35
2118.50 37
2118.61 42
2118.71 50
2118.82 59
2118.92 68
2119.03 77
2119.14 82
2119.24 84
2119.35 81
2119.45 75
2119.56 66
2119.66 56
2119.77 47
2119.87 40
2119.98 37
2120.09 37
2120.19 38
2120.30 41
2120.40 42
2120.51 42
2120.61 39
2120.72 34
2120.83 28
2120.93 22
2121.04 17
2121.14 15
2121.25 15
2121.35 17
2121.46 21
2121.56 25
2121.67 29
2121.78 32
2121.88 34
2121.99 34
2122.09 33
2122.20 30
2122.30 26
2122.41 22
2122.52 17
2122.62 12
2122.73 7
2122.83 2
2122.94 0
2123.04 0
2123.15 0
2123.26 0
2123.36 0
2123.47 0
2123.57 0
2123.68 0
2123.78 5
2123.89 10
2124.00 15
2124.10 18
2124.21 19
2124.31 20
2124.42 21
2124.52 22
2124.63 24
2124.74 26
2124.84 29
2124.95 31
2125.05 33
2125.16 35
2125.27 36
2125.37 38
2125.48 40
2125.58 43
2125.69 47
2125.79 50
2125.90 52
2126.01 51
2126.11 49
2126.22 44
2126.32 37
2126.43 31
2126.53 25
2126.64 22
2126.75 20
2126.85 20
2126.96 21
2127.06 22
2127.17 23
2127.28 23
2127.38 22
2127.49 21
2127.59 21
2127.70 21
2127.80 23
2127.91 26
2128.02 29
2128.12 31
2128.23 32
2128.33 32
2128.44 30
2128.55 28
2128.65 26
2128.76 25
2128.86 25
2128.97 27
2129.07 29
2129.18 30
2129.29 31
2129.39 31
2129.50 29
2129.60 27
2129.71 25
2129.82 23
2129.92 23
2130.03 24
2130.13 26
2130.24 28
2130.35 29
2130.45 30
2130.56 29
2130.66 26
2130.77 22
2130.87 18
2130.98 12
2131.09 7
2131.19 2
2131.30 0
2131.40 0
2131.51 0
2131.62 0
2131.72 0
2131.83 0
2131.93 1
2132.04 5
2132.15 8
2132.25 11
2132.36 14
2132.46 16
2132.57 18
2132.68 21
2132.78 24
2132.89 27
2132.99 30
2133.10 32
2133.21 33
2133.31 34
2133.42 33
2133.52 31
2133.63 28
2133.74 25
2133.84 22
2133.95 18
2134.05 14
2134.16 10
2134.27 8
2134.37 6
2134.48 7
2134.58 9
2134.69 11
2134.80 14
2134.90 17
2135.01 18
2135.11 19
2135.22 18
2135.33 18
2135.43 18
2135.54 17
2135.64 17
2135.75 17
2135.86 17
2135.96 17
2136.07 17
2136.17 17
2136.28 17
2136.39 17
2136.49 17
2136.60 17
2136.70 17
2136.81 17
2136.92 16
2137.02 16
2137.13 16
2137.23 15
2137.34 15
2137.45 15
2137.55 15
2137.66 14
2137.76 14
2137.87 12
2137.98 9
2138.08 5
2138.19 0
2138.29 0
2138.40 0
2138.51 0
2138.61 0
2138.72 0
2138.83 0
2138.93 0
2139.04 4
2139.14 9
2139.25 14
2139.36 19
2139.46 21
2139.57 23
2139.67 24
2139.78 23
2139.89 21
2139.99 18
2140.10 16
2140.20 14
2140.31 15
2140.42 18
2140.52 24
2140.63 33
2140.74 43
2140.84 53
2140.95 63
2141.05 70
2141.16 74
2141.27 76
2141.37 76
2141.48 74
2141.58 71
2141.69 67
2141.80 64
2141.90 60
2142.01 57
2142.12 55
2142.22 53
2142.33 53
2142.43 53
2142.54 56
2142.65 59
2142.75 64
2142.86 70
2142.97 76
2143.07 83
2143.18 89
2143.28 95
2143.39 102
2143.50 108
2143.60 115
2143.71 122
2143.82 130
2143.92 138
2144.03 146
2144.13 152
2144.24 157
2144.35 159
2144.45 158
2144.56 153
2144.67 144
2144.77 134
2144.88 121
2144.98 109
2145.09 98
2145.20 89
2145.30 81
2145.41 76
2145.52 72
2145.62 70
2145.73 69
2145.83 69
2145.94 71
2146.05 74
2146.15 78
2146.26 82
2146.37 87
2146.47 90
2146.58 92
2146.68 93
2146.79 92
2146.90 90
2147.00 87
2147.11 83
2147.22 79
2147.32 74
2147.43 70
2147.53 67
2147.64 65
2147.75 64
2147.85 65
2147.96 66
2148.07 68
2148.17 69
2148.28 70
2148.39 70
2148.49 69
2148.60 66
2148.70 64
2148.81 61
2148.92 58
2149.02 56
2149.13 55
2149.24 55
2149.34 56
2149.45 57
2149.56 57
2149.66 57
2149.77 54
2149.87 51
2149.98 46
2150.09 40
2150.19 34
2150.30 29
2150.41 25
2150.51 22
2150.62 19
2150.73 17
2150.83 16
2150.94 15
2151.04 16
2151.15 17
2151.26 21
2151.36 26
2151.47 33
2151.58 40
2151.68 47
2151.79 54
2151.90 58
2152.00 60
2152.11 60
2152.22 57
2152.32 53
2152.43 48
2152.53 44
2152.64 40
2152.75 39
2152.85 40
2152.96 43
2153.07 48
2153.17 52
2153.28 56
2153.39 58
2153.49 58
2153.60 56
2153.71 54
2153.81 51
2153.92 49
2154.03 47
2154.13 47
2154.24 48
2154.34 48
2154.45 48
2154.56 47
2154.66 46
2154.77 45
2154.88 44
2154.98 44
2155.09 45
2155.20 46
2155.30 48
2155.41 50
2155.52 52
2155.62 53
2155.73 53
2155.84 53
2155.94 53
2156.05 52
2156.16 51
2156.26 50
2156.37 48
2156.48 45
2156.58 43
2156.69 41
2156.79 40
2156.90 40
2157.01 41
2157.11 43
2157.22 46
2157.33 49
2157.43 51
2157.54 53
2157.65 54
2157.75 53
2157.86 51
2157.97 49
2158.07 46
2158.18 44
2158.29 43
2158.39 44
2158.50 46
2158.61 49
2158.71 53
2158.82 55
2158.93 57
2159.03 57
2159.14 54
2159.25 50
2159.35 46
2159.46 42
2159.57 39
2159.67 38
2159.78 38
2159.89 39
2159.99 41
2160.10 41
2160.21 40
2160.31 38
2160.42 35
2160.53 33
2160.63 33
2160.74 33
2160.85 35
2160.95 38
2161.06 41
2161.17 44
2161.27 47
2161.38 49
2161.49 49
2161.59 47
2161.70 45
2161.81 41
2161.91 37
2162.02 33
2162.13 31
2162.23 30
2162.34 32
2162.45 36
2162.55 41
2162.66 47
2162.77 52
2162.87 55
2162.98 57
2163.09 57
2163.19 55
2163.30 52
2163.41 49
2163.51 47
2163.62 46
2163.73 45
2163.83 44
2163.94 41
2164.05 37
2164.15 32
2164.26 27
2164.37 23
2164.47 20
2164.58 18
2164.69 18
2164.79 18
2164.90 18
2165.01 17
2165.11 14
2165.22 11
2165.33 9
2165.43 7
2165.54 7
2165.65 10
2165.75 13
2165.86 17
2165.97 20
2166.07 21
2166.18 19
2166.29 16
2166.40 10
2166.50 4
2166.61 0
2166.72 0
2166.82 0
2166.93 0
2167.04 0
2167.14 0
2167.25 0
2167.36 0
2167.46 0
2167.57 7
2167.68 16
2167.78 24
2167.89 33
2168.00 40
2168.10 45
2168.21 48
2168.32 49
2168.42 49
2168.53 48
2168.64 47
2168.75 47
2168.85 47
2168.96 48
2169.07 50
2169.17 52
2169.28 55
2169.39 57
2169.49 60
2169.60 62
2169.71 62
2169.81 62
2169.92 60
2170.03 58
2170.13 55
2170.24 51
2170.35 46
2170.45 41
2170.56 35
2170.67 29
2170.78 22
2170.88 16
2170.99 11
2171.10 8
2171.20 8
2171.31 11
2171.42 15
2171.52 21
2171.63 28
2171.74 34
2171.84 40
2171.95 44
2172.06 48
2172.17 51
2172.27 53
2172.38 55
2172.49 57
2172.59 59
2172.70 61
2172.81 63
2172.91 64
2173.02 66
2173.13 69
2173.23 72
2173.34 75
2173.45 79
2173.56 83
2173.66 86
2173.77 89
2173.88 91
2173.98 91
2174.09 91
2174.20 89
2174.30 87
2174.41 83
2174.52 78
2174.63 72
2174.73 66
2174.84 60
2174.95 54
2175.05 48
2175.16 42
2175.27 36
2175.37 32
2175.48 30
2175.59 31
2175.70 33
2175.80 39
2175.91 46
2176.02 55
2176.12 63
2176.23 71
2176.34 77
2176.44 80
2176.55 81
2176.66 80
2176.77 78
2176.87 75
2176.98 72
2177.09 68
2177.19 65
2177.30 61
2177.41 58
2177.52 55
2177.62 53
2177.73 53
2177.84 55
2177.94 58
2178.05 63
2178.16 68
2178.26 72
2178.37 75
2178.48 75
2178.59 73
2178.69 70
2178.80 66
2178.91 63
2179.01 61
2179.12 60
2179.23 60
2179.34 59
2179.44 59
2179.55 56
2179.66 52
2179.76 47
2179.87 42
2179.98 37
2180.09 33
2180.19 30
2180.30 29
2180.41 29
2180.51 30
2180.62 33
2180.73 36
2180.84 41
2180.94 46
2181.05 51
2181.16 54
2181.26 56
2181.37 55
2181.48 51
2181.59 45
2181.69 37
2181.80 29
2181.91 20
2182.01 12
2182.12 5
2182.23 0
2182.34 0
2182.44 0
2182.55 0
2182.66 0
2182.76 0
2182.87 0
2182.98 0
2183.09 1
2183.19 6
2183.30 10
2183.41 14
2183.51 17
2183.62 19
2183.73 21
2183.84 23
2183.94 25
2184.05 27
2184.16 30
2184.27 32
2184.37 35
2184.48 38
2184.59 41
2184.69 45
2184.80 51
2184.91 57
2185.02 62
2185.12 67
2185.23 71
2185.34 73
2185.45 73
2185.55 72
2185.66 70
2185.77 66
2185.87 63
2185.98 59
2186.09 58
2186.20 59
2186.30 62
2186.41 68
2186.52 75
2186.63 82
2186.73 85
2186.84 86
2186.95 82
2187.05 76
2187.16 69
2187.27 62
2187.38 57
2187.48 55
2187.59 55
2187.70 56
2187.81 59
2187.91 61
2188.02 62
2188.13 62
2188.23 62
2188.34 61
2188.45 60
2188.56 61
2188.66 62
2188.77 65
2188.88 69
2188.99 73
2189.09 77
2189.20 79
2189.31 78
2189.42 76
2189.52 71
2189.63 66
2189.74 60
2189.84 55
2189.95 52
2190.06 51
2190.17 53
2190.27 57
2190.38 63
2190.49 70
2190.60 78
2190.70 83
2190.81 87
2190.92 88
2191.03 86
2191.13 81
2191.24 75
2191.35 70
2191.46 65
2191.56 62
2191.67 62
2191.78 62
2191.89 63
2191.99 64
2192.10 64
2192.21 63
2192.32 61
2192.42 59
2192.53 58
2192.64 59
2192.74 64
2192.85 71
2192.96 80
2193.07 91
2193.17 100
2193.28 108
2193.39 113
2193.50 115
2193.60 114
2193.71 112
2193.82 108
2193.93 105
2194.03 102
2194.14 98
2194.25 95
2194.36 92
2194.46 88
2194.57 85
2194.68 82
2194.79 80
2194.89 79
2195.00 78
2195.11 78
2195.22 76
2195.32 75
2195.43 72
2195.54 69
2195.65 67
2195.75 67
2195.86 70
2195.97 75
2196.08 83
2196.18 91
2196.29 100
2196.40 106
2196.51 110
2196.61 110
2196.72 107
2196.83 102
2196.94 96
2197.04 91
2197.15 86
2197.26 83
2197.37 83
2197.47 84
2197.58 86
2197.69 89
2197.80 93
2197.90 97
2198.01 100
2198.12 101
2198.23 100
2198.34 96
2198.44 90
2198.55 81
2198.66 70
2198.77 59
2198.87 48
2198.98 40
2199.09 34
2199.20 32
2199.30 33
2199.41 37
2199.52 43
2199.63 49
2199.73 55
2199.84 60
2199.95 63
2200.06 64
2200.16 63
2200.27 61
2200.38 57
2200.49 53
2200.59 49
2200.70 44
2200.81 39
2200.92 35
2201.03 33
2201.13 31
2201.24 31
2201.35 33
2201.46 35
2201.56 37
2201.67 39
2201.78 40
2201.89 39
2201.99 37
2202.10 34
2202.21 30
2202.32 27
2202.42 25
2202.53 24
2202.64 25
2202.75 28
2202.86 33
2202.96 40
2203.07 47
2203.18 55
2203.29 63
2203.39 70
2203.50 76
2203.61 81
2203.72 85
2203.82 88
2203.93 89
2204.04 89
2204.15 87
2204.26 84
2204.36 80
2204.47 76
2204.58 71
2204.69 66
2204.79 62
2204.90 58
2205.01 54
2205.12 50
2205.23 46
2205.33 42
2205.44 37
2205.55 34
2205.66 33
2205.76 35
2205.87 40
2205.98 48
2206.09 58
2206.19 69
2206.30 79
2206.41 88
2206.52 93
2206.63 96
2206.73 97
2206.84 96
2206.95 96
2207.06 96
2207.16 99
2207.27 104
2207.38 110
2207.49 117
2207.60 124
2207.70 128
2207.81 130
2207.92 130
2208.03 127
2208.14 123
2208.24 118
2208.35 112
2208.46 107
2208.57 102
2208.67 98
2208.78 94
2208.89 90
2209.00 86
2209.11 81
2209.21 75
2209.32 69
2209.43 64
2209.54 60
2209.64 57
2209.75 56
2209.86 57
2209.97 59
2210.08 61
2210.18 63
2210.29 63
2210.40 61
2210.51 59
2210.62 57
2210.72 55
2210.83 54
2210.94 55
2211.05 58
2211.15 60
2211.26 62
2211.37 63
2211.48 63
2211.59 61
2211.69 58
2211.80 54
2211.91 51
2212.02 48
2212.13 45
2212.23 44
2212.34 43
2212.45 43
2212.56 42
2212.67 42
2212.77 41
2212.88 39
2212.99 38
2213.10 36
2213.21 35
2213.31 35
2213.42 36
2213.53 38
2213.64 42
2213.74 48
2213.85 56
2213.96 64
2214.07 73
2214.18 81
2214.28 87
2214.39 92
2214.50 94
2214.61 94
2214.72 92
2214.82 88
2214.93 83
2215.04 79
2215.15 75
2215.26 72
2215.36 71
2215.47 71
2215.58 71
2215.69 71
2215.80 71
2215.90 71
2216.01 69
2216.12 67
2216.23 65
2216.34 63
2216.44 62
2216.55 61
2216.66 61
2216.77 61
2216.88 60
2216.98 58
2217.09 55
2217.20 52
2217.31 48
2217.42 45
2217.52 43
2217.63 43
2217.74 45
2217.85 47
2217.96 49
2218.07 51
2218.17 51
2218.28 51
2218.39 51
2218.50 51
2218.61 52
2218.71 53
2218.82 55
2218.93 57
2219.04 57
2219.15 57
2219.25 55
2219.36 52
2219.47 47
2219.58 42
2219.69 36
2219.79 31
2219.90 26
2220.01 24
2220.12 23
2220.23 23
2220.33 24
2220.44 27
2220.55 29
2220.66 33
2220.77 37
2220.88 42
2220.98 48
2221.09 56
2221.20 63
2221.31 70
2221.42 73
2221.52 74
2221.63 70
2221.74 63
2221.85 55
2221.96 46
2222.06 39
2222.17 35
2222.28 34
2222.39 36
2222.50 40
2222.61 45
2222.71 51
2222.82 57
2222.93 62
2223.04 66
2223.15 69
2223.25 71
2223.36 72
2223.47 72
2223.58 72
2223.69 70
2223.80 69
2223.90 68
2224.01 66
2224.12 66
2224.23 67
2224.34 70
2224.44 74
2224.55 79
2224.66 85
2224.77 89
2224.88 92
2224.99 92
2225.09 88
2225.20 82
2225.31 74
2225.42 66
2225.53 59
2225.64 56
2225.74 56
2225.85 59
2225.96 65
2226.07 72
2226.18 79
2226.28 84
2226.39 87
2226.50 88
2226.61 87
2226.72 85
2226.83 83
2226.93 82
2227.04 80
2227.15 80
2227.26 78
2227.37 76
2227.48 72
2227.58 67
2227.69 60
2227.80 53
2227.91 46
2228.02 39
2228.13 33
2228.23 27
2228.34 20
2228.45 14
2228.56 9
2228.67 4
2228.78 1
2228.88 1
2228.99 4
2229.10 9
2229.21 17
2229.32 24
2229.43 29
2229.53 33
2229.64 33
2229.75 30
2229.86 25
2229.97 20
2230.08 15
2230.18 11
2230.29 8
2230.40 6
2230.51 4
2230.62 2
2230.73 0
2230.83 0
2230.94 0
2231.05 0
2231.16 0
2231.27 0
2231.38 0
2231.48 0
2231.59 2
2231.70 6
2231.81 9
2231.92 12
2232.03 14
2232.13 16
2232.24 17
2232.35 19
2232.46 20
2232.57 22
2232.68 25
2232.78 28
2232.89 31
2233.00 34
2233.11 37
2233.22 39
2233.33 40
2233.44 41
2233.54 42
2233.65 44
2233.76 46
2233.87 50
2233.98 56
2234.09 62
2234.19 69
2234.30 75
2234.41 80
2234.52 82
2234.63 81
2234.74 75
2234.85 67
2234.95 57
2235.06 47
2235.17 38
2235.28 32
2235.39 29
2235.50 29
2235.60 31
2235.71 35
2235.82 39
2235.93 43
2236.04 46
2236.15 48
2236.26 50
2236.36 51
2236.47 51
2236.58 50
2236.69 48
2236.80 45
2236.91 40
2237.02 34
2237.12 29
2237.23 25
2237.34 22
2237.45 23
2237.56 26
2237.67 31
2237.77 39
2237.88 47
2237.99 55
2238.10 60
2238.21 64
2238.32 65
2238.43 63
2238.53 60
2238.64 55
2238.75 50
2238.86 46
2238.97 44
2239.08 44
2239.19 45
2239.29 47
2239.40 49
2239.51 51
2239.62 52
2239.73 52
2239.84 52
2239.95 52
2240.05 52
2240.16 55
2240.27 60
2240.38 67
2240.49 76
2240.60 84
2240.71 90
2240.81 93
2240.92 92
2241.03 88
2241.14 81
2241.25 73
2241.36 66
2241.47 60
2241.58 57
2241.68 57
2241.79 59
2241.90 62
2242.01 65
2242.12 69
2242.23 71
2242.34 72
2242.44 71
2242.55 68
2242.66 64
2242.77 59
2242.88 55
2242.99 50
2243.10 48
2243.20 47
2243.31 48
2243.42 50
2243.53 54
2243.64 58
2243.75 61
2243.86 65
2243.97 67
2244.07 69
2244.18 70
2244.29 72
2244.40 73
2244.51 75
2244.62 76
2244.73 78
2244.84 79
2244.94 79
2245.05 79
2245.16 78
2245.27 76
2245.38 73
2245.49 70
2245.60 66
2245.70 63
2245.81 59
2245.92 55
2246.03 52
2246.14 50
2246.25 48
2246.36 48
2246.47 48
2246.57 50
2246.68 52
2246.79 55
2246.90 57
2247.01 59
2247.12 60
2247.23 61
2247.34 62
2247.44 63
2247.55 65
2247.66 66
2247.77 67
2247.88 68
2247.99 68
2248.10 67
2248.21 65
2248.31 63
2248.42 61
2248.53 59
2248.64 57
2248.75 54
2248.86 50
2248.97 46
2249.08 41
2249.19 35
2249.29 30
2249.40 24
2249.51 18
2249.62 12
2249.73 5
2249.84 0
2249.95 0
2250.06 0
2250.16 0
2250.27 0
2250.38 0
2250.49 0
2250.60 0
2250.71 1
2250.82 8
2250.93 14
2251.04 22
2251.14 30
2251.25 38
2251.36 46
2251.47 53
2251.58 58
2251.69 60
2251.80 60
2251.91 56
2252.02 52
2252.12 48
2252.23 44
2252.34 43
2252.45 43
2252.56 45
2252.67 48
2252.78 51
2252.89 54
2253.00 57
2253.10 60
2253.21 64
2253.32 68
2253.43 72
2253.54 77
2253.65 82
2253.76 87
2253.87 91
2253.98 95
2254.08 97
2254.19 99
2254.30 100
2254.41 101
2254.52 101
2254.63 101
2254.74 100
2254.85 98
2254.96 95
2255.07 92
2255.17 87
2255.28 83
2255.39 78
2255.50 75
2255.61 73
2255.72 72
2255.83 72
2255.94 72
2256.05 71
2256.15 68
2256.26 64
2256.37 58
2256.48 51
2256.59 43
2256.70 35
2256.81 28
2256.92 23
2257.03 19
2257.14 18
2257.24 18
2257.35 20
2257.46 22
2257.57 24
2257.68 25
2257.79 25
2257.90 24
2258.01 23
2258.12 23
2258.23 23
2258.33 25
2258.44 27
2258.55 30
2258.66 32
2258.77 35
2258.88 37
2258.99 39
2259.10 40
2259.21 42
2259.32 44
2259.43 45
2259.53 46
2259.64 47
2259.75 46
2259.86 46
2259.97 46
2260.08 47
2260.19 49
2260.30 53
2260.41 57
2260.52 62
2260.63 68
2260.73 72
2260.84 74
2260.95 75
2261.06 73
2261.17 68
2261.28 61
2261.39 53
2261.50 44
2261.61 35
2261.72 26
2261.83 19
2261.93 12
2262.04 7
2262.15 3
2262.26 0
2262.37 0
2262.48 0
2262.59 0
2262.70 4
2262.81 10
2262.92 19
2263.03 29
2263.13 41
2263.24 53
2263.35 64
2263.46 73
2263.57 81
2263.68 86
2263.79 89
2263.90 89
2264.01 87
2264.12 84
2264.23 80
2264.34 76
2264.44 72
2264.55 69
2264.66 67
2264.77 66
2264.88 65
2264.99 65
2265.10 64
2265.21 63
2265.32 62
2265.43 60
2265.54 57
2265.65 54
2265.76 51
2265.86 49
2265.97 46
2266.08 45
2266.19 45
2266.30 46
2266.41 49
2266.52 52
2266.63 55
2266.74 58
2266.85 59
2266.96 58
2267.07 55
2267.18 51
2267.28 46
2267.39 40
2267.50 35
2267.61 30
2267.72 27
2267.83 24
2267.94 22
2268.05 22
2268.16 23
2268.27 25
2268.38 28
2268.49 32
2268.60 36
2268.70 40
2268.81 44
2268.92 46
2269.03 48
2269.14 49
2269.25 49
2269.36 48
2269.47 47
2269.58 45
2269.69 43
2269.80 42
2269.91 42
2270.02 44
2270.13 47
2270.24 50
2270.34 53
2270.45 56
2270.56 57
2270.67 57
2270.78 56
2270.89 56
2271.00 55
2271.11 55
2271.22 56
2271.33 57
2271.44 58
2271.55 60
2271.66 62
2271.77 65
2271.88 68
2271.98 72
2272.09 75
2272.20 78
2272.31 80
2272.42 82
2272.53 83
2272.64 84
2272.75 84
2272.86 82
2272.97 80
2273.08 77
2273.19 73
2273.30 69
2273.41 67
2273.52 67
2273.63 70
2273.73 75
2273.84 81
2273.95 86
2274.06 90
2274.17 91
2274.28 89
2274.39 83
2274.50 76
2274.61 69
2274.72 62
2274.83 58
2274.94 55
2275.05 54
2275.16 54
2275.27 54
2275.38 54
2275.49 52
2275.59 50
2275.70 46
2275.81 42
2275.92 39
2276.03 37
2276.14 36
2276.25 38
2276.36 40
2276.47 44
2276.58 48
2276.69 50
2276.80 52
2276.91 51
2277.02 50
2277.13 47
2277.24 43
2277.35 40
2277.46 36
2277.57 34
2277.67 32
2277.78 30
2277.89 30
2278.00 30
2278.11 30
2278.22 31
2278.33 31
2278.44 30
2278.55 29
2278.66 26
2278.77 23
2278.88 20
2278.99 17
2279.10 16
2279.21 17
2279.32 19
2279.43 23
2279.54 27
2279.65 31
2279.76 34
2279.87 37
2279.97 40
2280.08 43
2280.19 46
2280.30 50
2280.41 55
2280.52 58
2280.63 60
2280.74 60
2280.85 58
2280.96 52
2281.07 45
2281.18 35
2281.29 26
2281.40 17
2281.51 9
2281.62 3
2281.73 0
2281.84 0
2281.95 0
2282.06 0
2282.17 2
2282.28 4
2282.39 7
2282.50 9
2282.60 11
2282.71 12
2282.82 12
2282.93 10
2283.04 6
2283.15 0
2283.26 0
2283.37 0
2283.48 0
2283.59 0
2283.70 0
2283.81 0
2283.92 0
2284.03 7
2284.14 13
2284.25 19
2284.36 23
2284.47 26
2284.58 28
2284.69 29
2284.80 30
2284.91 30
2285.02 29
2285.13 29
2285.24 27
2285.35 26
2285.46 24
2285.57 23
2285.68 23
2285.78 25
2285.89 28
2286.00 33
2286.11 40
2286.22 46
2286.33 52
2286.44 57
2286.55 60
2286.66 62
2286.77 64
2286.88 66
2286.99 68
2287.10 70
2287.21 72
2287.32 72
2287.43 73
2287.54 72
2287.65 72
2287.76 72
2287.87 73
2287.98 74
2288.09 74
2288.20 75
2288.31 73
2288.42 69
2288.53 64
2288.64 58
2288.75 51
2288.86 44
2288.97 37
2289.08 32
2289.19 26
2289.30 22
2289.41 19
2289.52 16
2289.63 14
2289.74 14
2289.85 14
2289.96 15
2290.07 16
2290.17 17
2290.28 18
2290.39 19
2290.50 19
2290.61 19
2290.72 19
2290.83 19
2290.94 20
2291.05 21
2291.16 22
2291.27 25
2291.38 28
2291.49 31
2291.60 34
2291.71 38
2291.82 41
2291.93 45
2292.04 49
2292.15 53
2292.26 58
2292.37 62
2292.48 64
2292.59 66
2292.70 65
2292.81 63
2292.92 59
2293.03 54
2293.14 49
2293.25 45
2293.36 43
2293.47 42
2293.58 42
2293.69 43
2293.80 45
2293.91 46
2294.02 47
2294.13 47
2294.24 46
2294.35 45
2294.46 44
2294.57 42
2294.68 41
2294.79 39
2294.90 37
2295.01 34
2295.12 32
2295.23 30
2295.34 28
2295.45 27
2295.56 26
2295.67 25
2295.78 23
2295.89 22
2296.00 20
2296.11 19
2296.22 18
2296.33 19
2296.44 20
2296.55 22
2296.66 25
2296.77 27
2296.88 28
2296.99 27
2297.10 25
2297.21 22
2297.32 19
2297.43 17
2297.54 16
2297.65 17
2297.76 21
2297.87 27
2297.98 34
2298.09 41
2298.20 48
2298.31 53
2298.42 57
2298.53 60
2298.64 62
2298.75 65
2298.86 67
2298.97 70
2299.08 73
2299.19 76
2299.30 78
2299.41 79
2299.52 81
2299.63 82
2299.74 84
2299.85 85
2299.96 85
2300.07 83
2300.18 78
2300.29 71
2300.40 61
2300.51 51
2300.62 41
2300.73 32
2300.84 27
2300.95 25
2301.06 27
2301.17 30
2301.28 35
2301.39 39
2301.50 42
2301.61 43
2301.72 42
2301.83 39
2301.94 36
2302.05 33
2302.16 31
2302.27 31
2302.38 33
2302.49 38
2302.60 43
2302.71 50
2302.82 55
2302.93 59
2303.04 62
2303.15 62
2303.26 60
2303.37 58
2303.48 56
2303.59 54
2303.70 53
2303.81 53
2303.92 53
2304.03 53
2304.14 52
2304.25 51
2304.36 49
2304.47 48
2304.58 46
2304.69 45
2304.80 43
2304.91 42
2305.02 40
2305.13 39
2305.24 39
2305.35 40
2305.46 43
2305.57 47
2305.68 51
2305.79 56
2305.90 60
2306.01 63
2306.12 64
2306.23 64
2306.34 62
2306.45 60
2306.56 58
2306.67 56
2306.78 54
2306.89 53
2307.00 53
2307.12 52
2307.23 51
2307.34 49
2307.45 47
2307.56 44
2307.67 42
2307.78 40
2307.89 39
2308.00 39
2308.11 40
2308.22 42
2308.33 43
2308.44 43
2308.55 42
2308.66 40
2308.77 37
2308.88 34
2308.99 32
2309.10 30
2309.21 30
2309.32 31
2309.43 32
2309.54 33
2309.65 34
2309.76 33
2309.87 32
2309.98 31
2310.09 29
2310.20 28
2310.31 28
2310.42 27
2310.53 27
2310.64 26
2310.75 26
2310.86 26
2310.97 26
2311.08 28
2311.19 30
2311.30 32
2311.42 34
2311.53 36
2311.64 36
2311.75 35
2311.86 34
2311.97 33
2312.08 31
2312.19 31
2312.30 31
2312.41 31
2312.52 30
2312.63 29
2312.74 28
2312.85 26
2312.96 25
2313.07 24
2313.18 24
2313.29 24
2313.40 25
2313.51 25
2313.62 25
2313.73 25
2313.84 25
2313.95 26
2314.06 29
2314.17 33
2314.28 39
2314.39 46
2314.50 53
2314.62 59
2314.73 63
2314.84 64
2314.95 63
2315.06 61
2315.17 57
2315.28 53
2315.39 49
2315.50 46
2315.61 44
2315.72 43
2315.83 42
2315.94 42
2316.05 41
2316.16 41
2316.27 40
2316.38 39
2316.49 38
2316.60 37
2316.71 36
2316.82 34
2316.93 32
2317.04 30
2317.15 28
2317.27 27
2317.38 27
2317.49 29
2317.60 32
2317.71 36
2317.82 41
2317.93 45
2318.04 47
2318.15 48
2318.26 47
2318.37 46
2318.48 44
2318.59 44
2318.70 45
2318.81 48
2318.92 50
2319.03 53
2319.14 54
2319.25 53
2319.36 52
2319.47 50
2319.59 48
2319.70 48
2319.81 48
2319.92 50
2320.03 52
2320.14 53
2320.25 55
2320.36 56
2320.47 56
2320.58 56
2320.69 56
2320.80 56
2320.91 56
2321.02 55
2321.13 55
2321.24 55
2321.35 57
2321.46 60
2321.57 66
2321.69 73
2321.80 82
2321.91 91
2322.02 99
2322.13 105
2322.24 110
2322.35 112
2322.46 112
2322.57 109
2322.68 105
2322.79 100
2322.90 94
2323.01 88
2323.12 83
2323.23 80
2323.34 77
2323.45 75
2323.56 74
2323.68 74
2323.79 73
2323.90 71
2324.01 69
2324.12 67
2324.23 65
2324.34 63
2324.45 61
2324.56 58
2324.67 55
2324.78 53
2324.89 50
2325.00 49
2325.11 48
2325.22 49
2325.33 50
2325.45 53
2325.56 56
2325.67 58
2325.78 59
2325.89 59
2326.00 57
2326.11 53
2326.22 48
2326.33 42
2326.44 37
2326.55 34
2326.66 33
2326.77 36
2326.88 41
2326.99 48
2327.11 56
2327.22 63
2327.33 69
2327.44 72
2327.55 74
2327.66 73
2327.77 72
2327.88 69
2327.99 66
2328.10 61
2328.21 55
2328.32 47
2328.43 38
2328.54 28
2328.66 18
2328.77 10
2328.88 5
2328.99 2
2329.10 3
2329.21 7
2329.32 13
2329.43 22
2329.54 31
2329.65 40
2329.76 48
2329.87 54
2329.98 57
2330.09 58
2330.21 56
2330.32 53
2330.43 48
2330.54 43
2330.65 40
2330.76 38
2330.87 37
2330.98 40
2331.09 44
2331.20 51
2331.31 60
2331.42 69
2331.53 78
2331.65 86
2331.76 90
2331.87 90
2331.98 85
2332.09 75
2332.20 62
2332.31 46
2332.42 29
2332.53 14
2332.64 1
2332.75 0
2332.86 0
2332.98 0
2333.09 0
2333.20 0
2333.31 2
2333.42 12
2333.53 21
2333.64 29
2333.75 35
2333.86 39
2333.97 42
2334.08 44
2334.19 46
2334.31 49
2334.42 51
2334.53 54
2334.64 57
2334.75 59
2334.86 60
2334.97 58
2335.08 56
2335.19 52
2335.30 48
2335.41 45
2335.52 43
2335.64 43
2335.75 44
2335.86 46
2335.97 51
2336.08 56
2336.19 62
2336.30 70
2336.41 78
2336.52 86
2336.63 94
2336.74 99
2336.86 101
2336.97 101
2337.08 97
2337.19 91
2337.30 84
2337.41 77
2337.52 71
2337.63 67
2337.74 65
2337.85 64
2337.96 63
2338.08 64
2338.19 64
2338.30 64
2338.41 65
2338.52 66
2338.63 69
2338.74 73
2338.85 77
2338.96 82
2339.07 85
2339.19 85
2339.30 84
2339.41 80
2339.52 74
2339.63 68
2339.74 62
2339.85 58
2339.96 54
2340.07 52
2340.18 50
2340.30 49
2340.41 46
2340.52 42
2340.63 38
2340.74 33
2340.85 29
2340.96 25
2341.07 23
2341.18 22
2341.29 21
2341.41 20
2341.52 19
2341.63 16
2341.74 12
2341.85 5
2341.96 0
2342.07 0
2342.18 0
2342.29 0
2342.40 0
2342.52 0
2342.63 0
2342.74 0
2342.85 5
2342.96 12
2343.07 18
2343.18 23
2343.29 25
2343.40 26
2343.51 26
2343.63 24
2343.74 22
2343.85 20
2343.96 18
2344.07 16
2344.18 15
2344.29 14
2344.40 14
2344.51 14
2344.63 14
2344.74 14
2344.85 13
2344.96 12
2345.07 10
2345.18 9
2345.29 7
2345.40 7
2345.51 8
2345.63 10
2345.74 13
2345.85 17
2345.96 20
2346.07 23
2346.18 25
2346.29 26
2346.40 26
2346.51 26
2346.63 25
2346.74 25
2346.85 25
2346.96 24
2347.07 23
2347.18 20
2347.29 17
2347.40 14
2347.52 11
2347.63 9
2347.74 7
2347.85 6
2347.96 6
2348.07 5
2348.18 4
2348.29 3
2348.40 3
2348.52 2
2348.63 2
2348.74 3
2348.85 4
2348.96 6
2349.07 8
2349.18 9
2349.29 9
2349.41 10
2349.52 9
2349.63 9
2349.74 9
2349.85 9
2349.96 10
2350.07 10
2350.18 11
2350.30 12
2350.41 12
2350.52 12
2350.63 11
2350.74 11
2350.85 11
2350.96 12
2351.07 15
2351.19 19
2351.30 26
2351.41 34
2351.52 42
2351.63 50
2351.74 57
2351.85 62
2351.96 66
2352.08 69
2352.19 71
2352.30 75
2352.41 79
2352.52 85
2352.63 90
2352.74 95
2352.85 99
2352.97 100
2353.08 100
2353.19 98
2353.30 96
2353.41 94
2353.52 92
2353.63 90
2353.74 88
2353.86 86
2353.97 83
2354.08 78
2354.19 74
2354.30 69
2354.41 65
2354.52 61
2354.64 57
2354.75 53
2354.86 50
2354.97 47
2355.08 43
2355.19 39
2355.30 36
2355.41 32
2355.53 29
2355.64 27
2355.75 27
2355.86 28
2355.97 30
2356.08 32
2356.19 34
2356.31 36
2356.42 36
2356.53 36
2356.64 36
2356.75 37
2356.86 40
2356.97 44
2357.09 50
2357.20 56
2357.31 62
2357.42 66
2357.53 70
2357.64 72
2357.75 74
2357.87 77
2357.98 80
2358.09 86
2358.20 93
2358.31 102
2358.42 111
2358.53 119
2358.65 125
2358.76 128
2358.87 127
2358.98 121
2359.09 113
2359.20 103
2359.31 92
2359.43 82
2359.54 74
2359.65 67
2359.76 63
2359.87 60
2359.98 58
2360.09 56
2360.21 53
2360.32 51
2360.43 48
2360.54 46
2360.65 46
2360.76 48
2360.87 52
2360.99 58
2361.10 65
2361.21 72
2361.32 78
2361.43 81
2361.54 82
2361.65 81
2361.77 78
2361.88 74
2361.99 69
2362.10 65
2362.21 61
2362.32 57
2362.44 55
2362.55 53
2362.66 51
2362.77 49
2362.88 46
2362.99 41
2363.10 36
2363.22 30
2363.33 23
2363.44 16
2363.55 11
2363.66 7
2363.77 5
2363.89 5
2364.00 6
2364.11 8
2364.22 10
2364.33 13
2364.44 16
2364.55 19
2364.67 22
2364.78 25
2364.89 28
2365.00 31
2365.11 34
2365.22 37
2365.34 40
2365.45 43
2365.56 46
2365.67 49
2365.78 51
2365.89 51
2366.01 50
2366.12 47
2366.23 43
2366.34 38
2366.45 32
2366.56 26
2366.67 20
2366.79 15
2366.90 10
2367.01 6
2367.12 2
2367.23 0
2367.34 0
2367.46 0
2367.57 0
2367.68 0
2367.79 0
2367.90 0
2368.01 0
2368.13 2
2368.24 3
2368.35 4
2368.46 4
2368.57 5
2368.68 7
2368.80 12
2368.91 19
2369.02 28
2369.13 37
2369.24 47
2369.35 55
2369.47 61
2369.58 65
2369.69 67
2369.80 69
2369.91 71
2370.02 73
2370.14 75
2370.25 75
2370.36 73
2370.47 69
2370.58 62
2370.69 55
2370.81 47
2370.92 40
2371.03 36
2371.14 35
2371.25 37
2371.37 40
2371.48 45
2371.59 51
2371.70 56
2371.81 59
2371.92 60
2372.04 58
2372.15 53
2372.26 46
2372.37 36
2372.48 25
2372.59 16
2372.71 9
2372.82 6
2372.93 8
2373.04 13
2373.15 21
2373.26 31
2373.38 39
2373.49 45
2373.60 48
2373.71 48
2373.82 47
2373.94 45
2374.05 45
2374.16 46
2374.27 49
2374.38 53
2374.49 57
2374.61 59
2374.72 60
2374.83 59
2374.94 56
2375.05 53
2375.17 51
2375.28 50
2375.39 50
2375.50 52
2375.61 54
2375.72 57
2375.84 59
2375.95 61
2376.06 62
2376.17 62
2376.28 62
2376.40 63
2376.51 64
2376.62 66
2376.73 70
2376.84 74
2376.95 78
2377.07 82
2377.18 86
2377.29 88
2377.40 90
2377.51 93
2377.63 96
2377.74 100
2377.85 105
2377.96 110
2378.07 114
2378.19 117
2378.30 117
2378.41 115
2378.52 111
2378.63 107
2378.75 102
2378.86 99
2378.97 98
2379.08 100
2379.19 103
2379.30 108
2379.42 113
2379.53 119
2379.64 123
2379.75 127
2379.86 130
2379.98 132
2380.09 133
2380.20 134
2380.31 135
2380.42 135
2380.54 137
2380.65 139
2380.76 143
2380.87 148
2380.98 153
2381.10 159
2381.21 165
2381.32 168
2381.43 169
2381.54 168
2381.66 166
2381.77 163
2381.88 161
2381.99 161
2382.10 163
2382.22 167
2382.33 171
2382.44 175
2382.55 178
2382.66 178
2382.78 174
2382.89 169
2383.00 161
2383.11 152
2383.22 144
2383.34 136
2383.45 128
2383.56 120
2383.67 112
2383.78 104
2383.90 94
2384.01 84
2384.12 75
2384.23 68
2384.34 64
2384.46 64
2384.57 66
2384.68 70
2384.79 75
2384.90 80
2385.02 82
2385.13 83
2385.24 81
2385.35 77
2385.46 71
2385.58 65
2385.69 58
2385.80 51
2385.91 46
2386.02 42
2386.14 40
2386.25 40
2386.36 41
2386.47 44
2386.58 47
2386.70 50
2386.81 52
2386.92 54
2387.03 54
2387.15 54
2387.26 53
2387.37 51
2387.48 47
2387.59 43
2387.71 39
2387.82 36
2387.93 35
2388.04 36
2388.15 40
2388.27 47
2388.38 54
2388.49 61
2388.60 66
2388.71 69
2388.83 69
2388.94 68
2389.05 65
2389.16 61
2389.28 58
2389.39 55
2389.50 54
2389.61 53
2389.72 53
2389.84 54
2389.95 54
2390.06 55
2390.17 56
2390.29 57
2390.40 57
2390.51 56
2390.62 55
2390.73 54
2390.85 52
2390.96 51
2391.07 49
2391.18 48
2391.29 48
2391.41 48
2391.52 48
2391.63 49
2391.74 50
2391.86 50
2391.97 51
2392.08 52
2392.19 52
2392.30 52
2392.42 52
2392.53 53
2392.64 54
2392.75 56
2392.87 58
2392.98 59
2393.09 61
2393.20 62
2393.31 61
2393.43 60
2393.54 57
2393.65 54
2393.76 51
2393.88 47
2393.99 46
2394.10 46
2394.21 49
2394.33 54
2394.44 61
2394.55 69
2394.66 77
2394.77 83
2394.89 87
2395.00 88
2395.11 87
2395.22 83
2395.34 78
2395.45 72
2395.56 67
2395.67 64
2395.78 63
2395.90 66
2396.01 71
2396.12 78
2396.23 86
2396.35 93
2396.46 99
2396.57 101
2396.68 101
2396.80 99
2396.91 95
2397.02 91
2397.13 86
2397.24 81
2397.36 76
2397.47 70
2397.58 63
2397.69 56
2397.81 49
2397.92 41
2398.03 36
2398.14 32
2398.26 30
2398.37 29
2398.48 29
2398.59 29
2398.71 29
2398.82 28
2398.93 27
2399.04 25
2399.16 24
2399.27 23
2399.38 24
2399.49 26
2399.60 29
2399.72 32
2399.83 34
2399.94 35
2400.05 35
2400.17 34
2400.28 33
2400.39 31
2400.50 31
2400.62 32
2400.73 36
2400.84 41
2400.95 48
2401.07 56
2401.18 64
2401.29 71
2401.40 77
2401.52 81
2401.63 83
2401.74 85
2401.85 85
2401.97 84
2402.08 83
2402.19 80
2402.30 75
2402.42 68
2402.53 60
2402.64 51
2402.75 41
2402.87 33
2402.98 27
2403.09 22
2403.20 20
2403.32 20
2403.43 21
2403.54 23
2403.65 26
2403.77 29
2403.88 32
2403.99 35
2404.10 38
2404.21 41
2404.33 44
2404.44 46
2404.55 48
2404.67 49
2404.78 49
2404.89 49
2405.00 48
2405.12 47
2405.23 45
2405.34 44
2405.45 43
2405.57 42
2405.68 40
2405.79 38
2405.90 36
2406.02 34
2406.13 31
2406.24 29
2406.35 26
2406.47 22
2406.58 17
2406.69 12
2406.80 7
2406.92 3
2407.03 0
2407.14 0
2407.25 3
2407.37 10
2407.48 19
2407.59 30
2407.70 41
2407.82 51
2407.93 58
2408.04 62
2408.15 63
2408.27 60
2408.38 55
2408.49 48
2408.60 39
2408.72 31
2408.83 23
2408.94 16
2409.05 10
2409.17 5
2409.28 2
2409.39 0
2409.51 0
2409.62 0
2409.73 2
2409.84 5
2409.96 9
2410.07 14
2410.18 18
2410.29 21
2410.41 23
2410.52 23
2410.63 21
2410.74 17
2410.86 12
2410.97 6
2411.08 1
2411.20 0
2411.31 0
2411.42 0
2411.53 0
2411.65 0
2411.76 2
2411.87 10
2411.98 20
2412.10 29
2412.21 36
2412.32 41
2412.43 42
2412.55 41
2412.66 36
2412.77 30
2412.89 23
2413.00 16
2413.11 9
2413.22 3
2413.34 0
2413.45 0
2413.56 0
2413.67 0
2413.79 0
2413.90 0
2414.01 0
2414.13 0
2414.24 2
2414.35 4
2414.46 6
2414.58 8
2414.69 8
2414.80 9
2414.91 9
2415.03 11
2415.14 13
2415.25 18
2415.37 24
2415.48 31
2415.59 38
2415.70 43
2415.82 46
2415.93 44
2416.04 40
2416.15 34
2416.27 27
2416.38 22
2416.49 18
2416.61 18
2416.72 20
2416.83 24
2416.94 28
2417.06 32
2417.17 35
2417.28 36
2417.40 36
2417.51 35
2417.62 34
2417.73 33
2417.85 32
2417.96 32
2418.07 32
2418.19 32
2418.30 30
2418.41 28
2418.52 25
2418.64 22
2418.75 17
2418.86 13
2418.98 9
2419.09 5
2419.20 1
2419.31 0
2419.43 0
2419.54 0
2419.65 0
2419.77 0
2419.88 0
2419.99 0
2420.10 0
2420.22 0
2420.33 3
2420.44 7
2420.56 11
2420.67 17
2420.78 23
2420.89 30
2421.01 37
2421.12 44
2421.23 50
2421.35 56
2421.46 59
2421.57 60
2421.68 60
2421.80 59
2421.91 57
2422.02 55
2422.14 54
2422.25 54
2422.36 55
2422.47 56
2422.59 57
2422.70 56
2422.81 56
2422.93 54
2423.04 53
2423.15 53
2423.27 52
2423.38 53
2423.49 54
2423.60 54
2423.72 54
2423.83 53
2423.94 51
2424.06 47
2424.17 41
2424.28 35
2424.39 29
2424.51 24
2424.62 22
2424.73 21
2424.85 23
2424.96 26
2425.07 31
2425.19 36
2425.30 41
2425.41 45
2425.52 47
2425.64 48
2425.75 47
2425.86 44
2425.98 41
2426.09 37
2426.20 34
2426.32 31
2426.43 30
2426.54 30
2426.65 31
2426.77 30
2426.88 29
2426.99 27
2427.11 23
2427.22 19
2427.33 14
2427.45 10
2427.56 8
2427.67 7
2427.79 8
2427.90 11
2428.01 14
2428.12 19
2428.24 24
2428.35 30
2428.46 35
2428.58 39
2428.69 41
2428.80 42
2428.92 41
2429.03 39
2429.14 35
2429.26 30
2429.37 25
2429.48 20
2429.59 15
2429.71 11
2429.82 8
2429.93 7
2430.05 7
2430.16 8
2430.27 11
2430.39 15
2430.50 19
2430.61 22
2430.73 24
2430.84 24
2430.95 23
2431.06 22
2431.18 20
2431.29 19
2431.40 20
2431.52 22
2431.63 25
2431.74 29
2431.86 35
2431.97 41
2432.08 47
2432.20 54
2432.31 60
2432.42 66
2432.54 71
2432.65 74
2432.76 76
2432.88 76
2432.99 75
2433.10 73
2433.21 71
2433.33 67
2433.44 64
2433.55 61
2433.67 57
2433.78 55
2433.89 53
2434.01 52
2434.12 51
2434.23 52
2434.35 53
2434.46 55
2434.57 56
2434.69 56
2434.80 56
2434.91 55
2435.03 53
2435.14 50
2435.25 47
2435.37 43
2435.48 40
2435.59 36
2435.71 32
2435.82 30
2435.93 29
2436.05 29
2436.16 31
2436.27 34
2436.38 37
2436.50 39
2436.61 41
2436.72 41
2436.84 40
2436.95 38
2437.06 35
2437.18 31
2437.29 28
2437.40 25
2437.52 23
2437.63 22
2437.74 22
2437.86 23
2437.97 26
2438.08 28
2438.20 31
2438.31 33
2438.42 34
2438.54 36
2438.65 38
2438.76 40
2438.88 42
2438.99 44
2439.10 46
2439.22 47
2439.33 47
2439.44 45
2439.56 43
2439.67 39
2439.78 36
2439.90 33
2440.01 30
2440.12 29
2440.24 28
2440.35 28
2440.46 29
2440.58 29
2440.69 29
2440.80 30
2440.92 31
2441.03 33
2441.14 36
2441.26 39
2441.37 43
2441.48 46
2441.60 48
2441.71 49
2441.82 50
2441.94 50
2442.05 49
2442.16 48
2442.28 48
2442.39 48
2442.50 48
2442.62 49
2442.73 50
2442.84 52
2442.96 54
2443.07 54
2443.18 54
2443.30 51
2443.41 46
2443.53 39
2443.64 33
2443.75 28
2443.87 25
2443.98 24
2444.09 25
2444.21 29
2444.32 32
2444.43 35
2444.55 37
2444.66 37
2444.77 35
2444.89 32
2445.00 29
2445.11 27
2445.23 27
2445.34 29
2445.45 32
2445.57 37
2445.68 43
2445.79 48
2445.91 53
2446.02 56
2446.13 59
2446.25 61
2446.36 63
2446.47 64
2446.59 66
2446.70 66
2446.82 66
2446.93 64
2447.04 62
2447.16 60
2447.27 58
2447.38 58
2447.50 58
2447.61 59
2447.72 60
2447.84 61
2447.95 61
2448.06 60
2448.18 58
2448.29 56
2448.40 55
2448.52 55
2448.63 57
2448.75 60
2448.86 63
2448.97 66
2449.09 68
2449.20 69
2449.31 68
2449.43 67
2449.54 67
2449.65 67
2449.77 69
2449.88 72
2449.99 76
2450.11 79
2450.22 81
2450.33 80
2450.45 78
2450.56 75
2450.68 71
2450.79 68
2450.90 66
2451.02 66
2451.13 66
2451.24 68
2451.36 70
2451.47 71
2451.58 70
2451.70 68
2451.81 63
2451.93 57
2452.04 49
2452.15 42
2452.27 35
2452.38 30
2452.49 26
2452.61 25
2452.72 25
2452.83 26
2452.95 28
2453.06 30
2453.18 32
2453.29 33
2453.40 34
2453.52 35
2453.63 36
2453.74 36
2453.86 37
2453.97 37
2454.08 36
2454.20 35
2454.31 32
2454.43 29
2454.54 25
2454.65 20
2454.77 16
2454.88 11
2454.99 6
2455.11 1
2455.22 0
2455.33 0
2455.45 0
2455.56 0
2455.68 0
2455.79 0
2455.90 0
2456.02 0
2456.13 4
2456.24 8
2456.36 12
2456.47 16
2456.59 19
2456.70 22
2456.81 25
2456.93 28
2457.04 30
2457.15 31
2457.27 31
2457.38 31
2457.50 29
2457.61 26
2457.72 22
2457.84 18
2457.95 13
2458.06 8
2458.18 5
2458.29 5
2458.41 6
2458.52 10
2458.63 16
2458.75 21
2458.86 26
2458.97 30
2459.09 32
2459.20 33
2459.32 34
2459.43 35
2459.54 37
2459.66 39
2459.77 43
2459.88 46
2460.00 50
2460.11 53
2460.23 56
2460.34 59
2460.45 61
2460.57 64
2460.68 65
2460.80 64
2460.91 62
2461.02 57
2461.14 50
2461.25 42
2461.36 33
2461.48 25
2461.59 18
2461.71 14
2461.82 12
2461.93 13
2462.05 15
2462.16 18
2462.27 21
2462.39 22
2462.50 22
2462.62 20
2462.73 17
2462.84 12
2462.96 8
2463.07 3
2463.19 0
2463.30 0
2463.41 0
2463.53 0
2463.64 0
2463.76 0
2463.87 0
2463.98 0
2464.10 0
2464.21 7
2464.32 15
2464.44 23
2464.55 31
2464.67 38
2464.78 43
2464.89 48
2465.01 51
2465.12 53
2465.24 53
2465.35 52
2465.46 50
2465.58 47
2465.69 44
2465.81 39
2465.92 34
2466.03 30
2466.15 26
2466.26 23
2466.38 21
2466.49 21
2466.60 21
2466.72 23
2466.83 25
2466.95 27
2467.06 29
2467.17 30
2467.29 30
2467.40 29
2467.51 28
2467.63 26
2467.74 23
2467.86 20
2467.97 18
2468.08 17
2468.20 18
2468.31 19
2468.43 22
2468.54 24
2468.65 26
2468.77 27
2468.88 27
2469.00 26
2469.11 24
2469.22 23
2469.34 23
2469.45 24
2469.57 25
2469.68 28
2469.79 30
2469.91 33
2470.02 35
2470.14 36
2470.25 38
2470.37 38
2470.48 39
2470.59 38
2470.71 36
2470.82 34
2470.94 31
2471.05 27
2471.16 24
2471.28 22
2471.39 20
2471.51 20
2471.62 20
2471.73 20
2471.85 20
2471.96 19
2472.08 18
2472.19 17
2472.30 17
2472.42 18
2472.53 20
2472.65 24
2472.76 28
2472.87 33
2472.99 38
2473.10 43
2473.22 47
2473.33 50
2473.45 52
2473.56 53
2473.67 53
2473.79 51
2473.90 49
2474.02 45
2474.13 40
2474.24 36
2474.36 32
2474.47 29
2474.59 29
2474.70 30
2474.81 33
2474.93 37
2475.04 41
2475.16 45
2475.27 48
2475.39 48
2475.50 46
2475.61 42
2475.73 36
2475.84 30
2475.96 24
2476.07 20
2476.18 17
2476.30 16
2476.41 15
2476.53 15
2476.64 15
2476.76 14
2476.87 12
2476.98 10
2477.10 9
2477.21 9
2477.33 11
2477.44 14
2477.55 20
2477.67 27
2477.78 35
2477.90 43
2478.01 50
2478.13 54
2478.24 56
2478.35 55
2478.47 50
2478.58 43
2478.70 35
2478.81 26
2478.93 19
2479.04 14
2479.15 12
2479.27 15
2479.38 21
2479.50 30
2479.61 39
2479.73 46
2479.84 52
2479.95 54
2480.07 53
2480.18 50
2480.30 46
2480.41 44
2480.53 43
2480.64 45
2480.75 50
2480.87 56
2480.98 63
2481.10 69
2481.21 74
2481.33 77
2481.44 78
2481.55 77
2481.67 75
2481.78 71
2481.90 67
2482.01 61
2482.13 55
2482.24 48
2482.35 40
2482.47 33
2482.58 28
2482.70 25
2482.81 25
2482.93 28
2483.04 33
2483.15 38
2483.27 45
2483.38 51
2483.50 56
2483.61 60
2483.73 63
2483.84 64
2483.95 64
2484.07 62
2484.18 59
2484.30 55
2484.41 50
2484.53 45
2484.64 41
2484.76 38
2484.87 36
2484.98 35
2485.10 33
2485.21 32
2485.33 31
2485.44 31
2485.56 31
2485.67 33
2485.78 36
2485.90 40
2486.01 44
2486.13 50
2486.24 55
2486.36 59
2486.47 61
2486.59 62
2486.70 60
2486.81 56
2486.93 50
2487.04 43
2487.16 37
2487.27 34
2487.39 33
2487.50 34
2487.62 39
2487.73 45
2487.84 51
2487.96 57
2488.07 61
2488.19 65
2488.30 67
2488.42 69
2488.53 70
2488.65 71
2488.76 71
2488.87 69
2488.99 67
2489.10 64
2489.22 59
2489.33 55
2489.45 52
2489.56 49
2489.68 49
2489.79 49
2489.90 51
2490.02 54
2490.13 57
2490.25 59
2490.36 59
2490.48 58
2490.59 55
2490.71 51
2490.82 47
2490.93 44
2491.05 44
2491.16 45
2491.28 49
2491.39 54
2491.51 60
2491.62 66
2491.74 71
2491.85 75
2491.97 77
2492.08 76
2492.19 75
2492.31 72
2492.42 68
2492.54 65
2492.65 62
2492.77 60
2492.88 59
2493.00 58
2493.11 58
2493.23 59
2493.34 58
2493.45 57
2493.57 55
2493.68 52
2493.80 48
2493.91 43
2494.03 39
2494.14 36
2494.26 35
2494.37 36
2494.49 38
2494.60 41
2494.72 45
2494.83 48
2494.94 52
2495.06 55
2495.17 58
2495.29 62
2495.40 67
2495.52 72
2495.63 77
2495.75 82
2495.86 87
2495.98 91
2496.09 95
2496.21 98
2496.32 101
2496.43 103
2496.55 104
2496.66 104
2496.78 102
2496.89 98
2497.01 92
2497.12 86
2497.24 79
2497.35 72
2497.47 67
2497.58 61
2497.70 57
2497.81 53
2497.93 50
2498.04 47
2498.15 45
2498.27 44
2498.38 43
2498.50 43
2498.61 43
2498.73 44
2498.84 45
2498.96 46
2499.07 48
2499.19 51
2499.30 54
2499.42 59
2499.53 65
2499.65 72
2499.76 80
2499.88 87
2499.99 94
2500.10 99
2500.22 103
2500.33 105
2500.45 106
2500.56 105
2500.68 104
2500.79 101
2500.91 99
2501.02 95
2501.14 92
2501.25 87
2501.37 82
2501.48 78
2501.60 73
2501.71 69
2501.83 66
2501.94 64
2502.06 63
2502.17 62
2502.28 61
2502.40 59
2502.51 55
2502.63 50
2502.74 43
2502.86 37
2502.97 31
2503.09 26
2503.20 23
2503.32 21
2503.43 21
2503.55 21
2503.66 21
2503.78 21
2503.89 21
2504.01 22
2504.12 23
2504.24 26
2504.35 30
2504.47 36
2504.58 41
2504.70 46
2504.81 50
2504.93 53
2505.04 55
2505.15 54
2505.27 53
2505.38 51
2505.50 49
2505.61 46
2505.73 44
2505.84 41
2505.96 40
2506.07 38
2506.19 36
2506.30 34
2506.42 32
2506.53 32
2506.65 32
2506.76 33
2506.88 37
2506.99 41
2507.11 47
2507.22 54
2507.34 60
2507.45 65
2507.57 69
2507.68 71
2507.80 72
2507.91 70
2508.03 68
2508.14 64
2508.26 61
2508.37 58
2508.49 56
2508.60 55
2508.72 54
2508.83 54
2508.95 53
2509.06 52
2509.18 51
2509.29 50
2509.41 48
2509.52 46
2509.64 46
2509.75 46
2509.87 47
2509.98 49
2510.10 52
2510.21 56
2510.33 60
2510.44 65
2510.56 69
2510.67 71
2510.79 72
2510.90 69
2511.02 64
2511.13 57
2511.25 48
2511.36 40
2511.48 34
2511.59 29
2511.71 26
2511.82 25
2511.94 25
2512.05 27
2512.17 29
2512.28 31
2512.40 33
2512.51 35
2512.63 36
2512.74 37
2512.86 36
2512.97 34
2513.09 32
2513.20 30
2513.32 29
2513.43 28
2513.55 29
2513.66 29
2513.78 29
2513.89 27
2514.01 25
2514.12 22
2514.24 20
2514.35 20
2514.47 21
2514.58 24
2514.70 28
2514.81 31
2514.93 34
2515.04 36
2515.16 36
2515.27 36
2515.39 36
2515.50 37
2515.62 39
2515.73 42
2515.85 45
2515.96 48
2516.08 49
2516.19 48
2516.31 45
2516.42 40
2516.54 34
2516.65 28
2516.77 21
2516.88 16
2517.00 11
2517.11 8
2517.23 6
2517.34 6
2517.46 8
2517.57 11
2517.69 15
2517.80 19
2517.92 22
2518.03 24
2518.15 25
2518.26 24
2518.38 23
2518.49 21
2518.61 20
2518.72 19
2518.84 19
2518.95 20
2519.07 20
2519.19 19
2519.30 17
2519.42 15
2519.53 13
2519.65 11
2519.76 11
2519.88 14
2519.99 18
2520.11 24
2520.22 31
2520.34 38
2520.45 44
2520.57 49
2520.68 51
2520.80 51
2520.91 49
2521.03 46
2521.14 42
2521.26 39
2521.37 37
2521.49 36
2521.60 36
2521.72 37
2521.83 39
2521.95 41
2522.06 43
2522.18 45
2522.30 48
2522.41 51
2522.53 54
2522.64 56
2522.76 58
2522.87 58
2522.99 57
2523.10 55
2523.22 51
2523.33 48
2523.45 45
2523.56 42
2523.68 41
2523.79 40
2523.91 38
2524.02 36
2524.14 33
2524.25 29
2524.37 23
2524.49 18
2524.60 13
2524.72 8
2524.83 4
2524.95 0
2525.06 0
2525.18 0
2525.29 0
2525.41 0
2525.52 0
2525.64 0
2525.75 0
2525.87 1
2525.98 9
2526.10 17
2526.21 24
2526.33 28
2526.45 31
2526.56 32
2526.68 33
2526.79 34
2526.91 35
2527.02 38
2527.14 42
2527.25 46
2527.37 49
2527.48 52
2527.60 54
2527.71 55
2527.83 56
2527.94 56
2528.06 57
2528.18 58
2528.29 59
2528.41 60
2528.52 60
2528.64 58
2528.75 55
2528.87 51
2528.98 45
2529.10 39
2529.21 34
2529.33 30
2529.44 27
2529.56 27
2529.68 27
2529.79 28
2529.91 29
2530.02 29
2530.14 29
2530.25 29
2530.37 28
2530.48 28
2530.60 27
2530.71 26
2530.83 24
2530.95 22
2531.06 17
2531.18 12
2531.29 6
2531.41 2
2531.52 0
2531.64 0
2531.75 0
2531.87 0
2531.98 0
2532.10 1
2532.22 2
2532.33 4
2532.45 6
2532.56 10
2532.68 16
2532.79 24
2532.91 32
2533.02 40
2533.14 46
2533.25 51
2533.37 54
2533.49 55
2533.60 54
2533.72 53
2533.83 51
2533.95 49
2534.06 47
2534.18 45
2534.29 43
2534.41 43
2534.52 44
2534.64 47
2534.76 51
2534.87 57
2534.99 63
2535.10 68
2535.22 71
2535.33 71
2535.45 69
2535.56 66
2535.68 62
2535.80 58
2535.91 55
2536.03 55
2536.14 55
2536.26 57
2536.37 60
2536.49 62
2536.60 63
2536.72 64
2536.84 62
2536.95 59
2537.07 54
2537.18 48
2537.30 40
2537.41 32
2537.53 24
2537.64 18
2537.76 15
2537.88 13
2537.99 14
2538.11 15
2538.22 15
2538.34 14
2538.45 12
2538.57 8
2538.69 4
2538.80 0
2538.92 0
2539.03 0
2539.15 0
2539.26 3
2539.38 7
2539.49 13
2539.61 18
2539.73 24
2539.84 28
2539.96 32
2540.07 36
2540.19 41
2540.30 45
2540.42 50
2540.54 55
2540.65 62
2540.77 68
2540.88 76
2541.00 83
2541.11 90
2541.23 97
2541.34 104
2541.46 110
2541.58 114
2541.69 117
2541.81 119
2541.92 117
2542.04 113
2542.15 107
2542.27 100
2542.39 92
2542.50 84
2542.62 78
2542.73 73
2542.85 70
2542.96 68
2543.08 67
2543.20 67
2543.31 67
2543.43 66
2543.54 64
2543.66 60
2543.77 56
2543.89 50
2544.01 44
2544.12 37
2544.24 31
2544.35 27
2544.47 23
2544.58 22
2544.70 23
2544.82 26
2544.93 30
2545.05 35
2545.16 42
2545.28 49
2545.39 56
2545.51 64
2545.63 71
2545.74 77
2545.86 83
2545.97 88
2546.09 94
2546.21 99
2546.32 104
2546.44 107
2546.55 109
2546.67 108
2546.78 104
2546.90 97
2547.02 88
2547.13 77
2547.25 68
2547.36 60
2547.48 56
2547.59 56
2547.71 60
2547.83 65
2547.94 72
2548.06 78
2548.17 82
2548.29 83
2548.41 80
2548.52 73
2548.64 65
2548.75 55
2548.87 45
2548.98 36
2549.10 30
2549.22 27
2549.33 28
2549.45 33
2549.56 40
2549.68 49
2549.80 59
2549.91 69
2550.03 77
2550.14 82
2550.26 86
2550.37 87
2550.49 87
2550.61 85
2550.72 83
2550.84 81
2550.95 79
2551.07 77
2551.19 74
2551.30 71
2551.42 67
2551.53 63
2551.65 59
2551.77 54
2551.88 48
2552.00 43
2552.11 38
2552.23 34
2552.35 31
2552.46 29
2552.58 29
2552.69 29
2552.81 29
2552.92 29
2553.04 28
2553.16 27
2553.27 26
2553.39 24
2553.50 23
2553.62 23
2553.74 22
2553.85 22
2553.97 23
2554.08 23
2554.20 24
2554.32 26
2554.43 29
2554.55 33
2554.66 38
2554.78 42
2554.90 46
2555.01 49
2555.13 50
2555.24 50
2555.36 49
2555.48 47
2555.59 46
2555.71 45
2555.82 44
2555.94 44
2556.06 43
2556.17 43
2556.29 43
2556.40 43
2556.52 45
2556.64 49
2556.75 55
2556.87 62
2556.98 69
2557.10 75
2557.22 79
2557.33 81
2557.45 79
2557.56 76
2557.68 71
2557.80 64
2557.91 57
2558.03 50
2558.14 44
2558.26 38
2558.38 33
2558.49 30
2558.61 28
2558.72 27
2558.84 27
2558.96 28
2559.07 29
2559.19 30
2559.30 32
2559.42 33
2559.54 35
2559.65 36
2559.77 37
2559.89 38
2560.00 39
2560.12 40
2560.23 41
2560.35 42
2560.47 42
2560.58 42
2560.70 40
2560.81 38
2560.93 35
2561.05 31
2561.16 26
2561.28 20
2561.39 13
2561.51 7
2561.63 2
2561.74 0
2561.86 0
2561.98 0
2562.09 0
2562.21 0
2562.32 0
2562.44 0
2562.56 0
2562.67 1
2562.79 1
2562.90 2
2563.02 3
2563.14 5
2563.25 7
2563.37 11
2563.49 14
2563.60 18
2563.72 22
2563.83 25
2563.95 27
2564.07 29
2564.18 31
2564.30 33
2564.41 35
2564.53 39
2564.65 43
2564.76 50
2564.88 57
2565.00 65
2565.11 72
2565.23 78
2565.34 82
2565.46 84
2565.58 84
2565.69 83
2565.81 81
2565.93 79
2566.04 76
2566.16 73
2566.27 69
2566.39 64
2566.51 59
2566.62 52
2566.74 45
2566.86 37
2566.97 29
2567.09 21
2567.20 14
2567.32 9
2567.44 5
2567.55 2
2567.67 2
2567.79 3
2567.90 6
2568.02 10
2568.13 14
2568.25 19
2568.37 23
2568.48 27
2568.60 30
2568.72 32
2568.83 33
2568.95 34
2569.06 36
2569.18 38
2569.30 41
2569.41 45
2569.53 50
2569.65 54
2569.76 58
2569.88 60
2570.00 61
2570.11 60
2570.23 58
2570.34 56
2570.46 54
2570.58 51
2570.69 50
2570.81 50
2570.93 51
2571.04 53
2571.16 54
2571.27 54
2571.39 53
2571.51 51
2571.62 47
2571.74 42
2571.86 37
2571.97 32
2572.09 28
2572.21 26
2572.32 24
2572.44 25
2572.55 28
2572.67 32
2572.79 37
2572.90 41
2573.02 46
2573.14 49
2573.25 50
2573.37 50
2573.49 50
2573.60 49
2573.72 49
2573.83 49
2573.95 49
2574.07 50
2574.18 51
2574.30 51
2574.42 51
2574.53 51
2574.65 51
2574.77 53
2574.88 56
2575.00 58
2575.12 61
2575.23 64
2575.35 66
2575.46 66
2575.58 67
2575.70 68
2575.81 69
2575.93 71
2576.05 72
2576.16 73
2576.28 73
2576.40 72
2576.51 69
2576.63 67
2576.75 64
2576.86 63
2576.98 62
2577.10 61
2577.21 61
2577.33 59
2577.44 58
2577.56 56
2577.68 54
2577.79 51
2577.91 50
2578.03 49
2578.14 49
2578.26 50
2578.38 50
2578.49 50
2578.61 48
2578.73 45
2578.84 41
2578.96 36
2579.08 31
2579.19 27
2579.31 25
2579.43 24
2579.54 25
2579.66 26
2579.78 29
2579.89 30
2580.01 32
2580.12 33
2580.24 35
2580.36 37
2580.47 40
2580.59 44
2580.71 48
2580.82 53
2580.94 57
2581.06 60
2581.17 62
2581.29 61
2581.41 58
2581.52 54
2581.64 49
2581.76 45
2581.87 43
2581.99 43
2582.11 46
2582.22 51
2582.34 57
2582.46 64
2582.57 71
2582.69 76
2582.81 80
2582.92 83
2583.04 85
2583.16 85
2583.27 84
2583.39 82
2583.51 80
2583.62 76
2583.74 73
2583.86 69
2583.97 67
2584.09 67
2584.21 68
2584.32 70
2584.44 74
2584.56 77
2584.67 80
2584.79 82
2584.91 82
2585.02 81
2585.14 79
2585.26 77
2585.37 74
2585.49 71
2585.61 69
2585.72 68
2585.84 67
2585.96 68
2586.07 69
2586.19 71
2586.31 71
2586.42 70
2586.54 67
2586.66 62
2586.77 57
2586.89 52
2587.01 48
2587.12 45
2587.24 45
2587.36 46
2587.47 47
2587.59 48
2587.71 47
2587.82 46
2587.94 43
2588.06 38
2588.17 34
2588.29 31
2588.41 28
2588.52 27
2588.64 26
2588.76 26
2588.87 26
2588.99 25
2589.11 24
2589.22 22
2589.34 19
2589.46 18
2589.57 18
2589.69 19
2589.81 22
2589.92 26
2590.04 29
2590.16 32
2590.27 34
2590.39 35
2590.51 34
2590.62 34
2590.74 33
2590.86 33
2590.98 33
2591.09 34
2591.21 34
2591.33 35
2591.44 36
2591.56 36
2591.68 36
2591.79 35
2591.91 34
2592.03 33
2592.14 33
2592.26 32
2592.38 31
2592.49 30
2592.61 28
2592.73 26
2592.84 22
2592.96 17
2593.08 13
2593.19 7
2593.31 3
2593.43 0
2593.55 0
2593.66 0
2593.78 0
2593.90 3
2594.01 9
2594.13 17
2594.25 26
2594.36 33
2594.48 38
2594.60 41
2594.71 40
2594.83 38
2594.95 34
2595.06 30
2595.18 27
2595.30 24
2595.42 22
2595.53 20
2595.65 18
2595.77 15
2595.88 11
2596.00 7
2596.12 4
2596.23 0
2596.35 0
2596.47 0
2596.58 0
2596.70 0
2596.82 0
2596.93 0
2597.05 0
2597.17 0
2597.29 2
2597.40 5
2597.52 8
2597.64 10
2597.75 13
2597.87 16
2597.99 19
2598.10 21
2598.22 22
2598.34 22
2598.46 20
2598.57 16
2598.69 12
2598.81 8
2598.92 5
2599.04 4
2599.16 5
2599.27 7
2599.39 10
2599.51 13
2599.62 16
2599.74 17
2599.86 19
2599.98 20
2600.09 22
2600.21 24
2600.33 26
2600.44 29
2600.56 33
2600.68 36
2600.79 38
2600.91 39
2601.03 40
2601.15 39
2601.26 37
2601.38 33
2601.50 30
2601.61 28
2601.73 27
2601.85 27
2601.97 29
2602.08 32
2602.20 34
2602.32 36
2602.43 36
2602.55 34
2602.67 30
2602.78 25
2602.90 21
2603.02 17
2603.14 15
2603.25 16
2603.37 19
2603.49 23
2603.60 29
2603.72 34
2603.84 39
2603.96 42
2604.07 44
2604.19 45
2604.31 45
2604.42 44
2604.54 43
2604.66 42
2604.77 40
2604.89 39
2605.01 37
2605.13 33
2605.24 29
2605.36 22
2605.48 14
2605.59 5
2605.71 0
2605.83 0
2605.95 0
2606.06 0
2606.18 0
2606.30 0
2606.41 0
2606.53 2
2606.65 11
2606.77 19
2606.88 26
2607.00 32
2607.12 37
2607.23 41
2607.35 45
2607.47 49
2607.59 53
2607.70 57
2607.82 62
2607.94 65
2608.05 67
2608.17 68
2608.29 67
2608.41 66
2608.52 63
2608.64 62
2608.76 60
2608.88 60
2608.99 61
2609.11 63
2609.23 65
2609.34 67
2609.46 68
2609.58 68
2609.70 65
2609.81 61
2609.93 56
2610.05 49
2610.16 43
2610.28 37
2610.40 32
2610.52 29
2610.63 26
2610.75 25
2610.87 25
2610.99 26
2611.10 29
2611.22 32
2611.34 37
2611.45 42
2611.57 46
2611.69 50
2611.81 52
2611.92 53
2612.04 53
2612.16 53
2612.27 53
2612.39 53
2612.51 54
2612.63 56
2612.74 57
2612.86 58
2612.98 58
2613.10 56
2613.21 53
2613.33 49
2613.45 45
2613.57 41
2613.68 37
2613.80 35
2613.92 34
2614.03 34
2614.15 36
2614.27 39
2614.39 43
2614.50 46
2614.62 49
2614.74 50
2614.86 50
2614.97 49
2615.09 48
2615.21 47
2615.32 47
2615.44 47
2615.56 48
2615.68 48
2615.79 48
2615.91 48
2616.03 47
2616.15 47
2616.26 48
2616.38 50
2616.50 53
2616.62 58
2616.73 63
2616.85 67
2616.97 71
2617.09 73
2617.20 74
2617.32 73
2617.44 70
2617.55 65
2617.67 60
2617.79 54
2617.91 48
2618.02 43
2618.14 39
2618.26 37
2618.38 36
2618.49 35
2618.61 34
2618.73 32
2618.85 29
2618.96 25
2619.08 22
2619.20 19
2619.32 17
2619.43 17
2619.55 19
2619.67 23
2619.79 28
2619.90 34
2620.02 40
2620.14 47
2620.26 53
2620.37 60
2620.49 65
2620.61 70
2620.73 73
2620.84 75
2620.96 77
2621.08 79
2621.20 82
2621.31 87
2621.43 93
2621.55 100
2621.67 106
2621.78 110
2621.90 111
2622.02 110
2622.14 107
2622.25 103
2622.37 101
2622.49 100
2622.61 102
2622.72 106
2622.84 110
2622.96 114
2623.08 114
2623.19 112
2623.31 106
2623.43 97
2623.55 86
2623.66 75
2623.78 63
2623.90 51
2624.02 41
2624.13 31
2624.25 23
2624.37 16
2624.49 10
2624.60 5
2624.72 1
2624.84 0
2624.96 0
2625.07 0
2625.19 1
2625.31 6
2625.43 14
2625.54 25
2625.66 37
2625.78 49
2625.90 60
2626.01 67
2626.13 72
2626.25 73
2626.37 72
2626.48 68
2626.60 63
2626.72 57
2626.84 51
2626.95 46
2627.07 41
2627.19 37
2627.31 34
2627.42 32
2627.54 31
2627.66 30
2627.78 29
2627.90 28
2628.01 26
2628.13 24
2628.25 23
2628.37 23
2628.48 24
2628.60 25
2628.72 28
2628.84 30
2628.95 31
2629.07 31
2629.19 30
2629.31 29
2629.42 27
2629.54 26
2629.66 25
2629.78 25
2629.90 26
2630.01 26
2630.13 25
2630.25 22
2630.37 18
2630.48 13
2630.60 8
2630.72 3
2630.84 0
2630.95 0
2631.07 0
2631.19 0
2631.31 0
2631.43 0
2631.54 0
2631.66 0
2631.78 1
2631.90 2
2632.01 3
2632.13 4
2632.25 3
2632.37 3
2632.48 3
2632.60 3
2632.72 3
2632.84 5
2632.96 8
2633.07 11
2633.19 14
2633.31 18
2633.43 22
2633.54 26
2633.66 30
2633.78 35
2633.90 39
2634.02 42
2634.13 44
2634.25 44
2634.37 41
2634.49 37
2634.60 31
2634.72 26
2634.84 21
2634.96 18
2635.08 16
2635.19 17
2635.31 18
2635.43 21
2635.55 24
2635.66 28
2635.78 32
2635.90 35
2636.02 36
2636.14 36
2636.25 34
2636.37 30
2636.49 24
2636.61 18
2636.72 12
2636.84 6
2636.96 1
2637.08 0
2637.20 0
2637.31 0
2637.43 0
2637.55 0
2637.67 0
2637.79 0
2637.90 2
2638.02 4
2638.14 6
2638.26 9
2638.37 12
2638.49 16
2638.61 20
2638.73 25
2638.85 31
2638.96 36
2639.08 40
2639.20 44
2639.32 45
2639.44 46
2639.55 46
2639.67 44
2639.79 43
2639.91 42
2640.02 41
2640.14 41
2640.26 42
2640.38 43
2640.50 44
2640.61 45
2640.73 45
2640.85 44
2640.97 40
2641.09 35
2641.20 29
2641.32 22
2641.44 14
2641.56 7
2641.68 0
2641.79 0
2641.91 0
2642.03 0
2642.15 0
2642.26 0
2642.38 0
2642.50 0
2642.62 3
2642.74 8
2642.85 13
2642.97 18
2643.09 22
2643.21 27
2643.33 30
2643.44 33
2643.56 35
2643.68 36
2643.80 38
2643.92 39
2644.03 42
2644.15 45
2644.27 48
2644.39 50
2644.51 50
2644.62 48
2644.74 43
2644.86 37
2644.98 30
2645.10 23
2645.21 18
2645.33 14
2645.45 13
2645.57 12
2645.69 13
2645.80 12
2645.92 12
2646.04 10
2646.16 8
2646.28 6
2646.39 4
2646.51 3
2646.63 3
2646.75 4
2646.87 7
2646.98 10
2647.10 14
2647.22 17
2647.34 20
2647.46 21
2647.58 21
2647.69 18
2647.81 14
2647.93 9
2648.05 4
2648.17 0
2648.28 0
2648.40 0
2648.52 0
2648.64 0
2648.76 0
2648.87 0
2648.99 0
2649.11 0
2649.23 3
2649.35 5
2649.46 8
2649.58 10
2649.70 12
2649.82 13
2649.94 13
2650.06 12
2650.17 10
2650.29 9
2650.41 7
2650.53 7
2650.65 8
2650.76 10
2650.88 12
2651.00 14
2651.12 15
2651.24 16
2651.35 16
2651.47 16
2651.59 16
2651.71 15
2651.83 14
2651.95 14
2652.06 13
2652.18 13
2652.30 12
2652.42 10
2652.54 8
2652.65 5
2652.77 1
2652.89 0
2653.01 0
2653.13 0
2653.25 0
2653.36 0
2653.48 5
2653.60 17
2653.72 31
2653.84 45
2653.95 56
2654.07 62
2654.19 62
2654.31 58
2654.43 50
2654.55 40
2654.66 30
2654.78 21
2654.90 16
2655.02 13
2655.14 14
2655.25 17
2655.37 23
2655.49 28
2655.61 34
2655.73 40
2655.85 44
2655.96 47
2656.08 48
2656.20 48
2656.32 48
2656.44 47
2656.56 48
2656.67 49
2656.79 51
2656.91 53
2657.03 54
2657.15 53
2657.27 49
2657.38 44
2657.50 36
2657.62 28
2657.74 20
2657.86 15
2657.97 11
2658.09 9
2658.21 9
2658.33 11
2658.45 13
2658.57 15
2658.68 18
2658.80 20
2658.92 23
2659.04 25
2659.16 27
2659.28 27
2659.39 26
2659.51 24
2659.63 22
2659.75 19
2659.87 16
2659.99 14
2660.10 12
2660.22 11
2660.34 10
2660.46 10
2660.58 9
2660.70 8
2660.81 7
2660.93 5
2661.05 2
2661.17 0
2661.29 0
2661.41 0
2661.52 0
2661.64 0
2661.76 0
2661.88 3
2662.00 7
2662.12 10
2662.24 11
2662.35 12
2662.47 12
2662.59 12
2662.71 12
2662.83 13
2662.95 15
2663.06 17
2663.18 18
2663.30 18
2663.42 17
2663.54 15
2663.66 12
2663.77 11
2663.89 11
2664.01 14
2664.13 17
2664.25 21
2664.37 24
2664.48 25
2664.60 25
2664.72 24
2664.84 23
2664.96 23
2665.08 24
2665.20 25
2665.31 27
2665.43 28
2665.55 27
2665.67 26
2665.79 25
2665.91 23
2666.02 23
2666.14 23
2666.26 25
2666.38 27
2666.50 29
2666.62 31
2666.74 33
2666.85 34
2666.97 36
2667.09 37
2667.21 39
2667.33 41
2667.45 44
2667.57 47
2667.68 50
2667.80 52
2667.92 54
2668.04 55
2668.16 55
2668.28 54
2668.39 52
2668.51 51
2668.63 49
2668.75 47
2668.87 46
2668.99 45
2669.11 45
2669.22 46
2669.34 47
2669.46 49
2669.58 52
2669.70 54
2669.82 56
2669.94 56
2670.05 55
2670.17 52
2670.29 48
2670.41 44
2670.53 39
2670.65 35
2670.77 31
2670.88 28
2671.00 24
2671.12 20
2671.24 16
2671.36 12
2671.48 9
2671.60 6
2671.71 5
2671.83 3
2671.95 2
2672.07 1
2672.19 1
2672.31 1
2672.43 1
2672.54 3
2672.66 6
2672.78 10
2672.90 14
2673.02 18
2673.14 21
2673.26 23
2673.38 24
2673.49 26
2673.61 28
2673.73 30
2673.85 34
2673.97 39
2674.09 44
2674.21 49
2674.32 53
2674.44 56
2674.56 57
2674.68 56
2674.80 53
2674.92 49
2675.04 45
2675.16 41
2675.27 38
2675.39 36
2675.51 35
2675.63 34
2675.75 32
2675.87 29
2675.99 24
2676.10 18
2676.22 12
2676.34 6
2676.46 2
2676.58 1
2676.70 4
2676.82 9
2676.94 16
2677.05 25
2677.17 33
2677.29 40
2677.41 46
2677.53 50
2677.65 53
2677.77 55
2677.89 56
2678.00 58
2678.12 62
2678.24 66
2678.36 73
2678.48 80
2678.60 89
2678.72 99
2678.84 109
2678.95 118
2679.07 125
2679.19 129
2679.31 130
2679.43 128
2679.55 122
2679.67 113
2679.79 103
2679.90 93
2680.02 83
2680.14 74
2680.26 68
2680.38 64
2680.50 62
2680.62 62
2680.74 62
2680.85 61
2680.97 60
2681.09 58
2681.21 56
2681.33 54
2681.45 54
2681.57 56
2681.69 58
2681.81 62
2681.92 65
2682.04 67
2682.16 68
2682.28 66
2682.40 63
2682.52 58
2682.64 52
2682.76 46
2682.87 42
2682.99 38
2683.11 38
2683.23 39
2683.35 43
2683.47 49
2683.59 56
2683.71 62
2683.83 68
2683.94 71
2684.06 72
2684.18 71
2684.30 69
2684.42 65
2684.54 61
2684.66 56
2684.78 52
2684.90 48
2685.01 46
2685.13 44
2685.25 43
2685.37 43
2685.49 45
2685.61 46
2685.73 49
2685.85 51
2685.97 53
2686.08 55
2686.20 57
2686.32 58
2686.44 59
2686.56 59
2686.68 58
2686.80 56
2686.92 52
2687.04 47
2687.15 42
2687.27 36
2687.39 32
2687.51 29
2687.63 27
2687.75 27
2687.87 28
2687.99 30
2688.11 31
2688.23 32
2688.34 31
2688.46 31
2688.58 29
2688.70 28
2688.82 27
2688.94 26
2689.06 24
2689.18 24
2689.30 23
2689.42 23
2689.53 23
2689.65 24
2689.77 26
2689.89 28
2690.01 32
2690.13 36
2690.25 41
2690.37 46
2690.49 50
2690.61 54
2690.72 57
2690.84 60
2690.96 62
2691.08 63
2691.20 63
2691.32 63
2691.44 61
2691.56 58
2691.68 53
2691.80 47
2691.91 39
2692.03 32
2692.15 25
2692.27 19
2692.39 16
2692.51 14
2692.63 15
2692.75 18
2692.87 22
2692.99 27
2693.11 32
2693.22 37
2693.34 41
2693.46 45
2693.58 48
2693.70 50
2693.82 50
2693.94 49
2694.06 46
2694.18 41
2694.30 35
2694.42 28
2694.53 21
2694.65 15
2694.77 10
2694.89 6
2695.01 4
2695.13 3
2695.25 3
2695.37 3
2695.49 3
2695.61 2
2695.73 1
2695.84 0
2695.96 0
2696.08 0
2696.20 0
2696.32 0
2696.44 0
2696.56 0
2696.68 0
2696.80 0
2696.92 3
2697.04 7
2697.16 11
2697.27 16
2697.39 20
2697.51 23
2697.63 24
2697.75 25
2697.87 25
2697.99 25
2698.11 24
2698.23 24
2698.35 23
2698.47 22
2698.59 22
2698.70 22
2698.82 24
2698.94 28
2699.06 34
2699.18 41
2699.30 49
2699.42 55
2699.54 60
2699.66 61
2699.78 59
2699.90 55
2700.02 50
2700.14 45
2700.25 41
2700.37 40
2700.49 39
2700.61 39
2700.73 39
2700.85 39
2700.97 38
2701.09 36
2701.21 35
2701.33 35
2701.45 35
2701.57 36
2701.69 39
2701.80 42
2701.92 47
2702.04 52
2702.16 58
2702.28 64
2702.40 70
2702.52 76
2702.64 79
2702.76 82
2702.88 82
2703.00 82
2703.12 80
2703.24 78
2703.36 76
2703.47 74
2703.59 73
2703.71 73
2703.83 73
2703.95 73
2704.07 74
2704.19 75
2704.31 76
2704.43 78
2704.55 79
2704.67 80
2704.79 81
2704.91 81
2705.03 81
2705.15 82
2705.26 84
2705.38 87
2705.50 89
2705.62 92
2705.74 94
2705.86 95
2705.98 94
2706.10 92
2706.22 91
2706.34 90
2706.46 91
2706.58 93
2706.70 96
2706.82 98
2706.94 99
2707.06 97
2707.17 93
2707.29 87
2707.41 80
2707.53 72
2707.65 66
2707.77 61
2707.89 58
2708.01 57
2708.13 56
2708.25 56
2708.37 56
2708.49 55
2708.61 54
2708.73 53
2708.85 52
2708.97 51
2709.08 51
2709.20 52
2709.32 53
2709.44 55
2709.56 56
2709.68 56
2709.80 55
2709.92 53
2710.04 49
2710.16 44
2710.28 39
2710.40 32
2710.52 27
2710.64 21
2710.76 16
2710.88 12
2711.00 8
2711.12 6
2711.24 6
2711.35 7
2711.47 10
2711.59 13
2711.71 16
2711.83 18
2711.95 19
2712.07 18
2712.19 16
2712.31 12
2712.43 8
2712.55 4
2712.67 1
2712.79 0
2712.91 0
2713.03 0
2713.15 0
2713.27 0
2713.39 0
2713.51 0
2713.63 0
2713.74 3
2713.86 8
2713.98 12
2714.10 15
2714.22 17
2714.34 19
2714.46 21
2714.58 25
2714.70 30
2714.82 35
2714.94 40
2715.06 44
2715.18 48
2715.30 49
2715.42 49
2715.54 48
2715.66 45
2715.78 41
2715.90 37
2716.02 33
2716.14 30
2716.26 28
2716.37 26
2716.49 26
2716.61 27
2716.73 28
2716.85 29
2716.97 29
2717.09 29
2717.21 28
2717.33 27
2717.45 26
2717.57 25
2717.69 25
2717.81 24
2717.93 24
2718.05 22
2718.17 21
2718.29 18
2718.41 16
2718.53 13
2718.65 11
2718.77 9
2718.89 8
2719.01 9
2719.13 10
2719.25 13
2719.37 15
2719.49 17
2719.60 18
2719.72 17
2719.84 15
2719.96 12
2720.08 9
2720.20 7
2720.32 6
2720.44 7
2720.56 9
2720.68 11
2720.80 13
2720.92 14
2721.04 15
2721.16 14
2721.28 13
2721.40 13
2721.52 13
2721.64 13
2721.76 13
2721.88 14
2722.00 14
2722.12 14
2722.24 14
2722.36 13
2722.48 12
2722.60 11
2722.72 10
2722.84 10
2722.96 11
2723.08 13
2723.20 17
2723.32 21
2723.44 27
2723.55 33
2723.67 38
2723.79 44
2723.91 48
2724.03 53
2724.15 57
2724.27 62
2724.39 67
2724.51 73
2724.63 79
2724.75 84
2724.87 88
2724.99 90
2725.11 90
2725.23 88
2725.35 84
2725.47 80
2725.59 75
2725.71 70
2725.83 66
2725.95 64
2726.07 63
2726.19 63
2726.31 63
2726.43 64
2726.55 63
2726.67 62
2726.79 60
2726.91 57
2727.03 54
2727.15 52
2727.27 49
2727.39 48
2727.51 47
2727.63 47
2727.75 47
2727.87 47
2727.99 47
2728.11 48
2728.23 50
2728.35 53
2728.47 57
2728.59 62
2728.71 68
2728.83 73
2728.95 77
2729.07 80
2729.19 80
2729.31 78
2729.43 73
2729.55 67
2729.67 61
2729.79 55
2729.91 49
2730.02 45
2730.14 43
2730.26 42
2730.38 43
2730.50 43
2730.62 44
2730.74 45
2730.86 46
2730.98 46
2731.10 47
2731.22 48
2731.34 50
2731.46 52
2731.58 55
2731.70 57
2731.82 59
2731.94 59
2732.06 57
2732.18 53
2732.30 48
2732.42 42
2732.54 36
2732.66 32
2732.78 28
2732.90 27
2733.02 27
2733.14 30
2733.26 33
2733.38 36
2733.50 39
2733.62 40
2733.74 40
2733.86 39
2733.98 36
2734.10 34
2734.22 32
2734.34 32
2734.46 32
2734.58 32
2734.70 31
2734.82 29
2734.94 26
2735.06 22
2735.18 18
2735.30 15
2735.42 14
2735.54 16
2735.66 19
2735.78 25
2735.90 32
2736.02 41
2736.14 50
2736.26 60
2736.38 71
2736.50 81
2736.62 90
2736.74 95
2736.86 97
2736.98 95
2737.10 88
2737.22 78
2737.34 67
2737.46 56
2737.58 45
2737.70 36
2737.82 30
2737.94 25
2738.06 22
2738.18 20
2738.30 19
2738.42 18
2738.54 17
2738.66 17
2738.78 18
2738.90 20
2739.02 23
2739.14 27
2739.26 31
2739.38 34
2739.50 37
2739.62 37
2739.74 36
2739.86 33
2739.98 29
2740.10 25
2740.22 22
2740.35 21
2740.47 22
2740.59 23
2740.71 25
2740.83 28
2740.95 30
2741.07 32
2741.19 35
2741.31 37
2741.43 40
2741.55 42
2741.67 43
2741.79 43
2741.91 41
2742.03 38
2742.15 34
2742.27 31
2742.39 30
2742.51 30
2742.63 33
2742.75 38
2742.87 43
2742.99 48
2743.11 52
2743.23 55
2743.35 56
2743.47 56
2743.59 55
2743.71 53
2743.83 51
2743.95 48
2744.07 44
2744.19 40
2744.31 35
2744.43 30
2744.55 26
2744.67 24
2744.79 24
2744.91 24
2745.03 26
2745.15 27
2745.27 28
2745.39 28
2745.51 27
2745.63 25
2745.75 24
2745.87 24
2745.99 26
2746.11 27
2746.23 29
2746.35 30
2746.47 30
2746.59 29
2746.71 27
2746.84 23
2746.96 20
2747.08 16
2747.20 13
2747.32 12
2747.44 11
2747.56 12
2747.68 15
2747.80 18
2747.92 23
2748.04 27
2748.16 32
2748.28 36
2748.40 39
2748.52 42
2748.64 43
2748.76 45
2748.88 46
2749.00 47
2749.12 49
2749.24 51
2749.36 54
2749.48 57
2749.60 59
2749.72 60
2749.84 60
2749.96 58
2750.08 56
2750.20 53
2750.32 50
2750.44 49
2750.56 50
2750.68 52
2750.81 54
2750.93 56
2751.05 57
2751.17 58
2751.29 58
2751.41 57
2751.53 57
2751.65 56
2751.77 55
2751.89 53
2752.01 51
2752.13 48
2752.25 44
2752.37 40
2752.49 36
2752.61 33
2752.73 30
2752.85 30
2752.97 31
2753.09 33
2753.21 37
2753.33 42
2753.45 46
2753.57 50
2753.69 52
2753.81 53
2753.93 53
2754.06 53
2754.18 52
2754.30 51
2754.42 50
2754.54 50
2754.66 48
2754.78 46
2754.90 42
2755.02 38
2755.14 34
2755.26 30
2755.38 28
2755.50 28
2755.62 30
2755.74 33
2755.86 36
2755.98 39
2756.10 42
2756.22 44
2756.34 45
2756.46 45
2756.58 44
2756.71 42
2756.83 40
2756.95 37
2757.07 35
2757.19 33
2757.31 32
2757.43 31
2757.55 32
2757.67 34
2757.79 37
2757.91 40
2758.03 43
2758.15 45
2758.27 45
2758.39 44
2758.51 42
2758.63 37
2758.75 32
2758.87 27
2758.99 21
2759.12 15
2759.24 10
2759.36 5
2759.48 2
2759.60 0
2759.72 0
2759.84 0
2759.96 0
2760.08 2
2760.20 5
2760.32 9
2760.44 13
2760.56 16
2760.68 19
2760.80 21
2760.92 22
2761.04 22
2761.16 22
2761.28 20
2761.41 17
2761.53 15
2761.65 14
2761.77 13
2761.89 13
2762.01 15
2762.13 17
2762.25 19
2762.37 20
2762.49 20
2762.61 18
2762.73 14
2762.85 9
2762.97 3
2763.09 0
2763.21 0
2763.34 0
2763.46 0
2763.58 0
2763.70 0
2763.82 0
2763.94 0
2764.06 3
2764.18 8
2764.30 12
2764.42 16
2764.54 19
2764.66 21
2764.78 23
2764.90 25
2765.02 27
2765.14 29
2765.27 31
2765.39 33
2765.51 36
2765.63 38
2765.75 41
2765.87 43
2765.99 44
2766.11 44
2766.23 44
2766.35 44
2766.47 44
2766.59 43
2766.71 43
2766.83 42
2766.95 41
2767.08 38
2767.20 35
2767.32 32
2767.44 29
2767.56 26
2767.68 26
2767.80 28
2767.92 32
2768.04 38
2768.16 45
2768.28 51
2768.40 55
2768.52 58
2768.64 57
2768.77 55
2768.89 51
2769.01 47
2769.13 44
2769.25 43
2769.37 43
2769.49 45
2769.61 46
2769.73 47
2769.85 47
2769.97 46
2770.09 45
2770.21 44
2770.34 44
2770.46 45
2770.58 49
2770.70 53
2770.82 57
2770.94 60
2771.06 60
2771.18 58
2771.30 53
2771.42 46
2771.54 39
2771.66 33
2771.78 28
2771.91 27
2772.03 27
2772.15 30
2772.27 35
2772.39 41
2772.51 46
2772.63 51
2772.75 55
2772.87 58
2772.99 58
2773.11 57
2773.23 55
2773.36 53
2773.48 51
2773.60 50
2773.72 50
2773.84 51
2773.96 52
2774.08 53
2774.20 53
2774.32 53
2774.44 51
2774.56 49
2774.68 48
2774.81 47
2774.93 46
2775.05 47
2775.17 50
2775.29 53
2775.41 56
2775.53 59
2775.65 62
2775.77 64
2775.89 65
2776.01 66
2776.14 67
2776.26 69
2776.38 72
2776.50 77
2776.62 83
2776.74 89
2776.86 94
2776.98 98
2777.10 100
2777.22 101
2777.34 101
2777.47 99
2777.59 97
2777.71 95
2777.83 94
2777.95 93
2778.07 91
2778.19 90
2778.31 88
2778.43 86
2778.55 83
2778.67 79
2778.80 75
2778.92 71
2779.04 68
2779.16 66
2779.28 65
2779.40 66
2779.52 68
2779.64 71
2779.76 73
2779.88 74
2780.01 73
2780.13 70
2780.25 65
2780.37 59
2780.49 53
2780.61 49
2780.73 46
2780.85 46
2780.97 49
2781.09 53
2781.22 58
2781.34 62
2781.46 65
2781.58 65
2781.70 64
2781.82 60
2781.94 56
2782.06 51
2782.18 47
2782.30 44
2782.43 41
2782.55 39
2782.67 37
2782.79 34
2782.91 31
2783.03 28
2783.15 24
2783.27 21
2783.39 20
2783.51 20
2783.64 21
2783.76 24
2783.88 28
2784.00 33
2784.12 36
2784.24 39
2784.36 41
2784.48 42
2784.60 43
2784.73 45
2784.85 47
2784.97 49
2785.09 51
2785.21 53
2785.33 55
2785.45 55
2785.57 56
2785.69 57
2785.82 59
2785.94 62
2786.06 66
2786.18 70
2786.30 75
2786.42 78
2786.54 80
2786.66 80
2786.78 78
2786.91 74
2787.03 68
2787.15 62
2787.27 56
2787.39 50
2787.51 45
2787.63 40
2787.75 37
2787.87 33
2788.00 30
2788.12 27
2788.24 25
2788.36 24
2788.48 24
2788.60 26
2788.72 30
2788.84 34
2788.97 38
2789.09 40
2789.21 39
2789.33 34
2789.45 27
2789.57 18
2789.69 8
2789.81 0
2789.93 0
2790.06 0
2790.18 0
2790.30 0
2790.42 0
2790.54 0
2790.66 0
2790.78 3
2790.90 4
2791.03 5
2791.15 6
2791.27 7
2791.39 8
2791.51 10
2791.63 13
2791.75 16
2791.87 18
2792.00 20
2792.12 21
2792.24 20
2792.36 19
2792.48 17
2792.60 16
2792.72 17
2792.84 19
2792.97 22
2793.09 25
2793.21 28
2793.33 30
2793.45 31
2793.57 30
2793.69 29
2793.81 26
2793.94 24
2794.06 21
2794.18 19
2794.30 16
2794.42 13
2794.54 11
2794.66 9
2794.78 7
2794.91 7
2795.03 9
2795.15 11
2795.27 14
2795.39 17
2795.51 20
2795.63 22
2795.76 23
2795.88 22
2796.00 19
2796.12 16
2796.24 11
2796.36 8
2796.48 5
2796.60 5
2796.73 7
2796.85 11
2796.97 15
2797.09 20
2797.21 24
2797.33 26
2797.45 25
2797.58 23
2797.70 18
2797.82 13
2797.94 8
2798.06 4
2798.18 2
2798.30 1
2798.43 1
2798.55 2
2798.67 4
2798.79 6
2798.91 9
2799.03 13
2799.15 17
2799.27 22
2799.40 28
2799.52 33
2799.64 38
2799.76 40
2799.88 41
2800.00 40
2800.12 37
2800.25 32
2800.37 27
2800.49 21
2800.61 15
2800.73 10
2800.85 8
2800.97 7
2801.10 10
2801.22 15
2801.34 24
2801.46 36
2801.58 50
2801.70 65
2801.82 80
2801.95 95
2802.07 107
2802.19 117
2802.31 124
2802.43 128
2802.55 130
2802.67 130
2802.80 129
2802.92 129
2803.04 128
2803.16 127
2803.28 127
2803.40 128
2803.53 130
2803.65 133
2803.77 138
2803.89 145
2804.01 153
2804.13 161
2804.25 168
2804.38 173
2804.50 173
2804.62 169
2804.74 162
2804.86 153
2804.98 143
2805.10 135
2805.23 130
2805.35 128
2805.47 129
2805.59 132
2805.71 135
2805.83 137
2805.96 136
2806.08 131
2806.20 123
2806.32 113
2806.44 102
2806.56 89
2806.69 76
2806.81 64
2806.93 53
2807.05 43
2807.17 34
2807.29 28
2807.41 23
2807.54 20
2807.66 20
2807.78 22
2807.90 26
2808.02 31
2808.14 37
2808.27 43
2808.39 47
2808.51 49
2808.63 50
2808.75 49
2808.87 48
2809.00 46
2809.12 46
2809.24 46
2809.36 48
2809.48 50
2809.60 52
2809.72 55
2809.85 58
2809.97 61
2810.09 64
2810.21 67
2810.33 68
2810.45 68
2810.58 67
2810.70 64
2810.82 60
2810.94 56
2811.06 52
2811.18 49
2811.31 46
2811.43 45
2811.55 43
2811.67 41
2811.79 39
2811.91 36
2812.04 32
2812.16 28
2812.28 24
2812.40 20
2812.52 17
2812.64 16
2812.77 17
2812.89 20
2813.01 23
2813.13 28
2813.25 32
2813.37 36
2813.50 39
2813.62 41
2813.74 42
2813.86 43
2813.98 44
2814.11 45
2814.23 46
2814.35 48
2814.47 49
2814.59 49
2814.71 48
2814.84 46
2814.96 44
2815.08 43
2815.20 42
2815.32 42
2815.44 44
2815.57 48
2815.69 53
2815.81 58
2815.93 63
2816.05 67
2816.17 69
2816.30 70
2816.42 69
2816.54 67
2816.66 65
2816.78 64
2816.91 65
2817.03 65
2817.15 66
2817.27 67
2817.39 66
2817.51 63
2817.64 59
2817.76 54
2817.88 48
2818.00 42
2818.12 37
2818.25 32
2818.37 27
2818.49 23
2818.61 18
2818.73 13
2818.85 9
2818.98 5
2819.10 2
2819.22 0
2819.34 0
2819.46 0
2819.59 0
2819.71 0
2819.83 0
2819.95 1
2820.07 5
2820.19 9
2820.32 15
2820.44 21
2820.56 26
2820.68 30
2820.80 30
2820.93 28
2821.05 24
2821.17 17
2821.29 11
2821.41 5
2821.54 2
2821.66 2
2821.78 4
2821.90 9
2822.02 15
2822.14 22
2822.27 28
2822.39 33
2822.51 36
2822.63 38
2822.75 38
2822.88 36
2823.00 34
2823.12 31
2823.24 29
2823.36 27
2823.49 25
2823.61 25
2823.73 25
2823.85 26
2823.97 28
2824.10 31
2824.22 34
2824.34 37
2824.46 40
2824.58 42
2824.70 42
2824.83 40
2824.95 37
2825.07 34
2825.19 31
2825.31 28
2825.44 26
2825.56 26
2825.68 26
2825.80 26
2825.92 25
2826.05 24
2826.17 22
2826.29 20
2826.41 19
2826.53 19
2826.66 22
2826.78 27
2826.90 34
2827.02 43
2827.14 52
2827.27 60
2827.39 66
2827.51 69
2827.63 68
2827.75 65
2827.88 59
2828.00 51
2828.12 43
2828.24 35
2828.36 29
2828.49 25
2828.61 23
2828.73 24
2828.85 26
2828.97 29
2829.10 33
2829.22 37
2829.34 40
2829.46 42
2829.59 43
2829.71 42
2829.83 40
2829.95 37
2830.07 33
2830.20 29
2830.32 25
2830.44 22
2830.56 19
2830.68 17
2830.81 17
2830.93 16
2831.05 16
2831.17 17
2831.29 18
2831.42 18
2831.54 18
2831.66 18
2831.78 17
2831.90 16
2832.03 13
2832.15 11
2832.27 8
2832.39 6
2832.52 4
2832.64 3
2832.76 3
2832.88 3
2833.00 2
2833.13 1
2833.25 0
2833.37 0
2833.49 0
2833.61 0
2833.74 0
2833.86 0
2833.98 4
2834.10 9
2834.23 16
2834.35 24
2834.47 34
2834.59 43
2834.71 51
2834.84 57
2834.96 60
2835.08 61
2835.20 59
2835.32 56
2835.45 52
2835.57 48
2835.69 44
2835.81 41
2835.94 37
2836.06 33
2836.18 28
2836.30 23
2836.42 17
2836.55 11
2836.67 7
2836.79 4
2836.91 1
2837.04 0
2837.16 0
2837.28 0
2837.40 0
2837.52 0
2837.65 0
2837.77 0
2837.89 0
2838.01 0
2838.14 0
2838.26 1
2838.38 4
2838.50 8
2838.62 12
2838.75 16
2838.87 20
2838.99 23
2839.11 26
2839.24 28
2839.36 31
2839.48 34
2839.60 37
2839.72 39
2839.85 40
2839.97 40
2840.09 39
2840.21 37
2840.34 36
2840.46 36
2840.58 38
2840.70 40
2840.83 44
2840.95 47
2841.07 50
2841.19 52
2841.31 53
2841.44 52
2841.56 52
2841.68 50
2841.80 48
2841.93 45
2842.05 41
2842.17 36
2842.29 31
2842.42 26
2842.54 22
2842.66 19
2842.78 17
2842.90 17
2843.03 18
2843.15 21
2843.27 23
2843.39 25
2843.52 27
2843.64 27
2843.76 26
2843.88 24
2844.01 22
2844.13 20
2844.25 18
2844.37 18
2844.50 19
2844.62 20
2844.74 21
2844.86 20
2844.99 19
2845.11 17
2845.23 14
2845.35 12
2845.47 12
2845.60 13
2845.72 17
2845.84 21
2845.96 27
2846.09 31
2846.21 34
2846.33 34
2846.45 32
2846.58 28
2846.70 23
2846.82 18
2846.94 15
2847.07 14
2847.19 16
2847.31 20
2847.43 25
2847.56 31
2847.68 36
2847.80 40
2847.92 43
2848.05 44
2848.17 45
2848.29 46
2848.41 47
2848.54 49
2848.66 51
2848.78 54
2848.90 58
2849.03 62
2849.15 65
2849.27 68
2849.39 68
2849.52 66
2849.64 61
2849.76 52
2849.88 41
2850.01 28
2850.13 14
2850.25 2
2850.37 0
2850.50 0
2850.62 0
2850.74 0
2850.86 0
2850.99 0
2851.11 0
2851.23 6
2851.35 15
2851.48 23
2851.60 32
2851.72 40
2851.84 47
2851.97 52
2852.09 54
2852.21 54
2852.33 51
2852.46 46
2852.58 39
2852.70 31
2852.82 22
2852.95 13
2853.07 5
2853.19 0
2853.31 0
2853.44 0
2853.56 0
2853.68 0
2853.80 1
2853.93 8
2854.05 14
2854.17 18
2854.29 20
2854.42 20
2854.54 18
2854.66 14
2854.78 11
2854.91 8
2855.03 6
2855.15 5
2855.28 4
2855.40 4
2855.52 3
2855.64 1
2855.77 0
2855.89 0
2856.01 0
2856.13 0
2856.26 0
2856.38 0
2856.50 0
2856.62 4
2856.75 8
2856.87 11
2856.99 15
2857.11 18
2857.24 22
2857.36 27
2857.48 32
2857.61 37
2857.73 41
2857.85 42
2857.97 41
2858.10 37
2858.22 33
2858.34 28
2858.46 23
2858.59 20
2858.71 18
2858.83 18
2858.95 19
2859.08 20
2859.20 21
2859.32 21
2859.45 21
2859.57 20
2859.69 19
2859.81 19
2859.94 19
2860.06 22
2860.18 26
2860.30 32
2860.43 39
2860.55 45
2860.67 51
2860.80 57
2860.92 61
2861.04 63
2861.16 65
2861.29 65
2861.41 63
2861.53 60
2861.65 56
2861.78 51
2861.90 45
2862.02 40
2862.15 36
2862.27 33
2862.39 32
2862.51 31
2862.64 31
2862.76 31
2862.88 30
2863.00 29
2863.13 29
2863.25 28
2863.37 27
2863.50 27
2863.62 28
2863.74 29
2863.86 33
2863.99 37
2864.11 43
2864.23 50
2864.36 57
2864.48 63
2864.60 68
2864.72 70
2864.85 70
2864.97 69
2865.09 68
2865.22 66
2865.34 64
2865.46 62
2865.58 60
2865.71 58
2865.83 55
2865.95 51
2866.07 47
2866.20 44
2866.32 42
2866.44 42
2866.57 42
2866.69 43
2866.81 44
2866.93 45
2867.06 45
2867.18 44
2867.30 43
2867.43 40
2867.55 37
2867.67 34
2867.79 29
2867.92 25
2868.04 20
2868.16 16
2868.29 13
2868.41 11
2868.53 11
2868.66 12
2868.78 14
2868.90 17
2869.02 21
2869.15 25
2869.27 29
2869.39 31
2869.52 32
2869.64 32
2869.76 31
2869.88 30
2870.01 29
2870.13 29
2870.25 30
2870.38 33
2870.50 36
2870.62 40
2870.74 43
2870.87 44
2870.99 45
2871.11 44
2871.24 43
2871.36 43
2871.48 44
2871.61 46
2871.73 50
2871.85 56
2871.97 62
2872.10 70
2872.22 77
2872.34 84
2872.47 89
2872.59 93
2872.71 95
2872.84 95
2872.96 93
2873.08 89
2873.20 84
2873.33 80
2873.45 78
2873.57 77
2873.70 78
2873.82 81
2873.94 84
2874.07 87
2874.19 89
2874.31 89
2874.43 87
2874.56 83
2874.68 80
2874.80 76
2874.93 73
2875.05 71
2875.17 70
2875.30 69
2875.42 69
2875.54 68
2875.66 67
2875.79 67
2875.91 68
2876.03 70
2876.16 73
2876.28 76
2876.40 77
2876.53 78
2876.65 76
2876.77 71
2876.90 65
2877.02 57
2877.14 49
2877.26 42
2877.39 36
2877.51 32
2877.63 28
2877.76 26
2877.88 25
2878.00 26
2878.13 30
2878.25 37
2878.37 46
2878.50 57
2878.62 67
2878.74 75
2878.86 79
2878.99 80
2879.11 78
2879.23 74
2879.36 69
2879.48 64
2879.60 60
2879.73 57
2879.85 55
2879.97 53
2880.10 51
2880.22 48
2880.34 46
2880.47 42
2880.59 39
2880.71 36
2880.83 34
2880.96 32
2881.08 30
2881.20 31
2881.33 32
2881.45 35
2881.57 39
2881.70 44
2881.82 48
2881.94 50
2882.07 52
2882.19 51
2882.31 50
2882.44 49
2882.56 48
2882.68 49
2882.81 50
2882.93 53
2883.05 56
2883.18 59
2883.30 61
2883.42 62
2883.54 61
2883.67 60
2883.79 58
2883.91 57
2884.04 56
2884.16 57
2884.28 59
2884.41 62
2884.53 67
2884.65 74
2884.78 83
2884.90 94
2885.02 106
2885.15 121
2885.27 136
2885.39 150
2885.52 164
2885.64 174
2885.76 181
2885.89 185
2886.01 184
2886.13 181
2886.26 175
2886.38 168
2886.50 160
2886.63 153
2886.75 146
2886.87 140
2887.00 135
2887.12 132
2887.24 129
2887.37 126
2887.49 123
2887.61 119
2887.74 114
2887.86 108
2887.98 101
2888.11 95
2888.23 88
2888.35 82
2888.48 77
2888.60 72
2888.72 69
2888.85 66
2888.97 63
2889.09 62
2889.22 62
2889.34 63
2889.46 65
2889.59 68
2889.71 71
2889.83 74
2889.96 75
2890.08 76
2890.20 76
2890.33 75
2890.45 75
2890.57 76
2890.70 77
2890.82 80
2890.94 82
2891.07 84
2891.19 84
2891.31 83
2891.44 79
2891.56 73
2891.68 66
2891.81 57
2891.93 48
2892.05 40
2892.18 32
2892.30 27
2892.42 24
2892.55 24
2892.67 26
2892.79 30
2892.92 34
2893.04 40
2893.16 45
2893.29 51
2893.41 56
2893.53 60
2893.66 65
2893.78 69
2893.90 72
2894.03 75
2894.15 76
2894.27 76
2894.40 75
2894.52 73
2894.64 69
2894.77 64
2894.89 59
2895.02 53
2895.14 48
2895.26 42
2895.39 38
2895.51 34
2895.63 31
2895.76 29
2895.88 28
2896.00 28
2896.13 28
2896.25 30
2896.37 34
2896.50 38
2896.62 43
2896.74 49
2896.87 53
2896.99 57
2897.11 60
2897.24 63
2897.36 66
2897.49 70
2897.61 75
2897.73 82
2897.86 88
2897.98 93
2898.10 96
2898.23 96
2898.35 93
2898.47 86
2898.60 77
2898.72 68
2898.84 59
2898.97 51
2899.09 45
2899.21 41
2899.34 39
2899.46 39
2899.59 39
2899.71 42
2899.83 45
2899.96 50
2900.08 55
2900.20 61
2900.33 67
2900.45 72
2900.57 75
2900.70 78
2900.82 79
2900.94 80
2901.07 81
2901.19 83
2901.32 87
2901.44 90
2901.56 93
2901.69 94
2901.81 93
2901.93 89
2902.06 82
2902.18 74
2902.30 66
2902.43 58
2902.55 53
2902.67 50
2902.80 49
2902.92 48
2903.05 49
2903.17 49
2903.29 49
2903.42 48
2903.54 48
2903.66 48
2903.79 48
2903.91 48
2904.03 49
2904.16 50
2904.28 52
2904.41 54
2904.53 57
2904.65 60
2904.78 63
2904.90 67
2905.02 71
2905.15 74
2905.27 78
2905.40 81
2905.52 84
2905.64 87
2905.77 89
2905.89 91
2906.01 93
2906.14 95
2906.26 97
2906.38 100
2906.51 102
2906.63 104
2906.76 104
2906.88 103
2907.00 99
2907.13 94
2907.25 88
2907.37 82
2907.50 76
2907.62 70
2907.75 66
2907.87 61
2907.99 58
2908.12 55
2908.24 54
2908.36 53
2908.49 54
2908.61 57
2908.74 59
2908.86 62
2908.98 65
2909.11 67
2909.23 69
2909.35 70
2909.48 71
2909.60 72
2909.73 72
2909.85 72
2909.97 72
2910.10 71
2910.22 70
2910.34 69
2910.47 67
2910.59 66
2910.72 65
2910.84 63
2910.96 62
2911.09 60
2911.21 58
2911.34 57
2911.46 56
2911.58 56
2911.71 57
2911.83 60
2911.95 62
2912.08 65
2912.20 67
2912.33 67
2912.45 66
2912.57 64
2912.70 62
2912.82 60
2912.94 59
2913.07 59
2913.19 61
2913.32 65
2913.44 68
2913.56 71
2913.69 71
2913.81 70
2913.94 66
2914.06 60
2914.18 52
2914.31 43
2914.43 34
2914.56 25
2914.68 18
2914.80 12
2914.93 6
2915.05 3
2915.17 0
2915.30 0
2915.42 0
2915.55 0
2915.67 0
2915.79 0
2915.92 0
2916.04 0
2916.17 0
2916.29 0
2916.41 0
2916.54 0
2916.66 2
2916.79 5
2916.91 7
2917.03 10
2917.16 12
2917.28 15
2917.40 17
2917.53 21
2917.65 24
2917.78 29
2917.90 33
2918.02 37
2918.15 40
2918.27 41
2918.40 41
2918.52 40
2918.64 38
2918.77 35
2918.89 31
2919.02 29
2919.14 27
2919.26 26
2919.39 25
2919.51 25
2919.64 25
2919.76 25
2919.88 26
2920.01 27
2920.13 30
2920.26 34
2920.38 40
2920.50 47
2920.63 54
2920.75 61
2920.88 67
2921.00 72
2921.12 74
2921.25 74
2921.37 73
2921.50 70
2921.62 65
2921.74 59
2921.87 53
2921.99 46
2922.12 40
2922.24 36
2922.36 33
2922.49 32
2922.61 33
2922.74 36
2922.86 41
2922.98 46
2923.11 51
2923.23 56
2923.36 59
2923.48 61
2923.61 62
2923.73 60
2923.85 58
2923.98 55
2924.10 54
2924.23 55
2924.35 57
2924.47 62
2924.60 68
2924.72 75
2924.85 82
2924.97 88
2925.09 92
2925.22 94
2925.34 94
2925.47 93
2925.59 91
2925.71 88
2925.84 85
2925.96 83
2926.09 80
2926.21 79
2926.34 77
2926.46 76
2926.58 76
2926.71 75
2926.83 74
2926.96 72
2927.08 69
2927.20 65
2927.33 59
2927.45 53
2927.58 48
2927.70 44
2927.82 42
2927.95 43
2928.07 46
2928.20 50
2928.32 55
2928.45 59
2928.57 62
2928.69 63
2928.82 63
2928.94 62
2929.07 61
2929.19 60
2929.32 60
2929.44 61
2929.56 63
2929.69 66
2929.81 70
2929.94 74
2930.06 78
2930.18 81
2930.31 83
2930.43 84
2930.56 83
2930.68 80
2930.81 76
2930.93 71
2931.05 65
2931.18 59
2931.30 53
2931.43 47
2931.55 41
2931.68 36
2931.80 31
2931.92 27
2932.05 22
2932.17 18
2932.30 14
2932.42 10
2932.54 7
2932.67 5
2932.79 5
2932.92 6
2933.04 9
2933.17 14
2933.29 18
2933.41 23
2933.54 27
2933.66 30
2933.79 33
2933.91 35
2934.04 37
2934.16 38
2934.28 38
2934.41 38
2934.53 37
2934.66 36
2934.78 35
2934.91 35
2935.03 36
2935.15 38
2935.28 40
2935.40 42
2935.53 43
2935.65 43
2935.78 42
2935.90 40
2936.03 39
2936.15 39
2936.27 42
2936.40 45
2936.52 50
2936.65 54
2936.77 57
2936.90 58
2937.02 56
2937.14 53
2937.27 48
2937.39 43
2937.52 38
2937.64 34
2937.77 32
2937.89 31
2938.01 32
2938.14 33
2938.26 34
2938.39 35
2938.51 35
2938.64 35
2938.76 34
2938.89 33
2939.01 33
2939.13 34
2939.26 35
2939.38 38
2939.51 42
2939.63 46
2939.76 51
2939.88 56
2940.01 61
2940.13 65
2940.25 68
2940.38 70
2940.50 72
2940.63 73
2940.75 74
2940.88 75
2941.00 75
2941.12 74
2941.25 73
2941.37 70
2941.50 65
2941.62 59
2941.75 51
2941.87 44
2942.00 37
2942.12 32
2942.25 29
2942.37 27
2942.49 27
2942.62 27
2942.74 27
2942.87 24
2942.99 20
2943.12 14
2943.24 8
2943.37 2
2943.49 0
2943.61 0
2943.74 1
2943.86 7
2943.99 15
2944.11 25
2944.24 34
2944.36 43
2944.49 49
2944.61 53
2944.73 55
2944.86 55
2944.98 54
2945.11 52
2945.23 50
2945.36 48
2945.48 47
2945.61 47
2945.73 47
2945.86 48
2945.98 50
2946.10 52
2946.23 55
2946.35 58
2946.48 61
2946.60 64
2946.73 66
2946.85 67
2946.98 67
2947.10 66
2947.23 65
2947.35 64
2947.47 63
2947.60 61
2947.72 60
2947.85 58
2947.97 55
2948.10 51
2948.22 45
2948.35 39
2948.47 32
2948.60 25
2948.72 19
2948.85 15
2948.97 13
2949.09 12
2949.22 12
2949.34 13
2949.47 12
2949.59 10
2949.72 7
2949.84 3
2949.97 0
2950.09 0
2950.22 0
2950.34 0
2950.47 0
2950.59 2
2950.71 6
2950.84 9
2950.96 9
2951.09 8
2951.21 5
2951.34 1
2951.46 0
2951.59 0
2951.71 0
2951.84 0
2951.96 0
2952.09 0
2952.21 0
2952.34 4
2952.46 7
2952.58 9
2952.71 10
2952.83 8
2952.96 5
2953.08 1
2953.21 0
2953.33 0
2953.46 0
2953.58 5
2953.71 13
2953.83 22
2953.96 32
2954.08 40
2954.21 46
2954.33 50
2954.46 52
2954.58 54
2954.70 55
2954.83 57
2954.95 59
2955.08 60
2955.20 61
2955.33 60
2955.45 59
2955.58 56
2955.70 54
2955.83 52
2955.95 52
2956.08 53
2956.20 55
2956.33 58
2956.45 61
2956.58 64
2956.70 67
2956.83 68
2956.95 67
2957.07 67
2957.20 65
2957.32 63
2957.45 60
2957.57 57
2957.70 54
2957.82 51
2957.95 48
2958.07 45
2958.20 43
2958.32 43
2958.45 44
2958.57 46
2958.70 49
2958.82 51
2958.95 53
2959.07 53
2959.20 52
2959.32 49
2959.45 46
2959.57 42
2959.70 39
2959.82 37
2959.95 35
2960.07 34
2960.20 33
2960.32 33
2960.44 33
2960.57 33
2960.69 33
2960.82 34
2960.94 36
2961.07 37
2961.19 39
2961.32 42
2961.44 45
2961.57 49
2961.69 54
2961.82 60
2961.94 67
2962.07 74
2962.19 81
2962.32 86
2962.44 90
2962.57 92
2962.69 92
2962.82 92
2962.94 92
2963.07 92
2963.19 92
2963.32 93
2963.44 93
2963.57 93
2963.69 91
2963.82 88
2963.94 84
2964.07 79
2964.19 73
2964.32 66
2964.44 59
2964.57 53
2964.69 46
2964.82 40
2964.94 34
2965.07 29
2965.19 25
2965.32 23
2965.44 22
2965.57 23
2965.69 24
2965.82 26
2965.94 29
2966.07 33
2966.19 36
2966.32 40
2966.44 43
2966.57 47
2966.69 51
2966.82 55
2966.94 57
2967.07 59
2967.19 59
2967.32 58
2967.44 56
2967.57 53
2967.69 50
2967.82 46
2967.94 43
2968.07 41
2968.19 40
2968.32 40
2968.44 42
2968.57 45
2968.69 49
2968.82 53
2968.94 56
2969.07 58
2969.19 58
2969.32 57
2969.44 54
2969.57 50
2969.69 45
2969.82 41
2969.94 36
2970.07 32
2970.19 28
2970.32 24
2970.44 22
2970.57 21
2970.69 20
2970.82 21
2970.94 22
2971.07 23
2971.19 24
2971.32 24
2971.44 23
2971.57 21
2971.69 17
2971.82 11
2971.94 5
2972.07 0
2972.19 0
2972.32 0
2972.44 0
2972.57 0
2972.69 0
2972.82 0
2972.94 0
2973.07 3
2973.19 9
2973.32 15
2973.44 20
2973.57 26
2973.69 33
2973.82 39
2973.94 44
2974.07 47
2974.19 48
2974.32 47
2974.44 43
2974.57 38
2974.69 33
2974.82 29
2974.95 26
2975.07 24
2975.20 24
2975.32 25
2975.45 26
2975.57 29
2975.70 33
2975.82 39
2975.95 46
2976.07 54
2976.20 63
2976.32 70
2976.45 76
2976.57 79
2976.70 80
2976.82 81
2976.95 80
2977.07 79
2977.20 78
2977.32 76
2977.45 73
2977.57 69
2977.70 64
2977.82 58
2977.95 53
2978.07 48
2978.20 45
2978.33 43
2978.45 42
2978.58 41
2978.70 41
2978.83 42
2978.95 43
2979.08 44
2979.20 47
2979.33 50
2979.45 53
2979.58 56
2979.70 58
2979.83 59
2979.95 60
2980.08 59
2980.20 59
2980.33 59
2980.45 60
2980.58 62
2980.71 65
2980.83 68
2980.96 72
2981.08 75
2981.21 78
2981.33 80
2981.46 82
2981.58 83
2981.71 84
2981.83 84
2981.96 83
2982.08 81
2982.21 77
2982.33 72
2982.46 67
2982.58 62
2982.71 57
2982.84 54
2982.96 51
2983.09 49
2983.21 49
2983.34 48
2983.46 46
2983.59 44
2983.71 41
2983.84 38
2983.96 35
2984.09 33
2984.21 32
2984.34 33
2984.46 35
2984.59 37
2984.72 39
2984.84 39
2984.97 38
2985.09 36
2985.22 33
2985.34 30
2985.47 28
2985.59 27
2985.72 28
2985.84 30
2985.97 34
2986.09 39
2986.22 44
2986.35 49
2986.47 53
2986.60 56
2986.72 57
2986.85 56
2986.97 55
2987.10 53
2987.22 52
2987.35 51
2987.47 52
2987.60 54
2987.72 57
2987.85 60
2987.98 64
2988.10 68
2988.23 70
2988.35 72
2988.48 73
2988.60 73
2988.73 73
2988.85 73
2988.98 73
2989.10 74
2989.23 76
2989.36 77
2989.48 77
2989.61 75
2989.73 71
2989.86 65
2989.98 56
2990.11 47
2990.23 36
2990.36 27
2990.48 19
2990.61 13
2990.74 10
2990.86 10
2990.99 12
2991.11 15
2991.24 18
2991.36 21
2991.49 24
2991.61 26
2991.74 26
2991.87 26
2991.99 26
2992.12 26
2992.24 27
2992.37 28
2992.49 30
2992.62 33
2992.74 37
2992.87 42
2992.99 47
2993.12 52
2993.25 56
2993.37 59
2993.50 61
2993.62 62
2993.75 62
2993.87 61
2994.00 59
2994.12 56
2994.25 53
2994.38 51
2994.50 48
2994.63 47
2994.75 47
2994.88 48
2995.00 52
2995.13 57
2995.25 63
2995.38 69
2995.51 74
2995.63 78
2995.76 79
2995.88 77
2996.01 74
2996.13 70
2996.26 65
2996.39 61
2996.51 56
2996.64 53
2996.76 49
2996.89 46
2997.01 43
2997.14 40
2997.26 37
2997.39 35
2997.52 34
2997.64 33
2997.77 34
2997.89 35
2998.02 36
2998.14 38
2998.27 39
2998.40 41
2998.52 42
2998.65 44
2998.77 47
2998.90 52
2999.02 57
2999.15 63
2999.27 69
2999.40 75
2999.53 80
2999.65 83
2999.78 85
2999.90 86
3000.03 85
3000.15 83
3000.28 80
3000.41 77
3000.53 74
3000.66 71
3000.78 68
3000.91 64
3001.03 61
3001.16 58
3001.29 56
3001.41 56
3001.54 57
3001.66 60
3001.79 65
3001.91 71
3002.04 77
3002.17 81
3002.29 84
3002.42 84
3002.54 83
3002.67 81
3002.79 79
3002.92 76
3003.05 73
3003.17 69
3003.30 65
3003.42 60
3003.55 55
3003.67 52
3003.80 49
3003.93 48
3004.05 49
3004.18 50
3004.30 52
3004.43 54
3004.56 54
3004.68 54
3004.81 52
3004.93 50
3005.06 48
3005.18 46
3005.31 44
3005.44 42
3005.56 39
3005.69 36
3005.81 31
3005.94 26
3006.06 21
3006.19 18
3006.32 17
3006.44 18
3006.57 21
3006.69 25
3006.82 30
3006.95 34
3007.07 37
3007.20 39
3007.32 39
3007.45 39
3007.57 39
3007.70 39
3007.83 41
3007.95 43
3008.08 46
3008.20 48
3008.33 50
3008.46 50
3008.58 49
3008.71 46
3008.83 42
3008.96 37
3009.08 32
3009.21 27
3009.34 23
3009.46 21
3009.59 19
3009.71 19
3009.84 20
3009.97 21
3010.09 23
3010.22 25
3010.34 25
3010.47 25
3010.60 25
3010.72 23
3010.85 22
3010.97 20
3011.10 19
3011.22 19
3011.35 19
3011.48 19
3011.60 20
3011.73 21
3011.85 21
3011.98 22
3012.11 22
3012.23 22
3012.36 24
3012.48 26
3012.61 29
3012.74 33
3012.86 38
3012.99 43
3013.11 48
3013.24 52
3013.37 55
3013.49 57
3013.62 58
3013.74 59
3013.87 59
3014.00 60
3014.12 61
3014.25 61
3014.37 61
3014.50 60
3014.63 59
3014.75 57
3014.88 55
3015.00 55
3015.13 55
3015.26 56
3015.38 58
3015.51 59
3015.63 60
3015.76 59
3015.89 58
3016.01 55
3016.14 52
3016.26 48
3016.39 44
3016.52 40
3016.64 35
3016.77 31
3016.89 27
3017.02 23
3017.15 21
3017.27 21
3017.40 21
3017.52 22
3017.65 22
3017.78 21
3017.90 18
3018.03 13
3018.15 7
3018.28 0
3018.41 0
3018.53 0
3018.66 0
3018.78 0
3018.91 0
3019.04 0
3019.16 3
3019.29 5
3019.42 5
3019.54 4
3019.67 3
3019.79 2
3019.92 2
3020.05 4
3020.17 7
3020.30 12
3020.42 16
3020.55 21
3020.68 24
3020.80 25
3020.93 24
3021.05 22
3021.18 18
3021.31 15
3021.43 14
3021.56 13
3021.69 15
3021.81 18
3021.94 22
3022.06 26
3022.19 30
3022.32 34
3022.44 37
3022.57 39
3022.69 40
3022.82 40
3022.95 39
3023.07 39
3023.20 39
3023.32 40
3023.45 43
3023.58 46
3023.70 51
3023.83 57
3023.96 63
3024.08 70
3024.21 77
3024.33 83
3024.46 88
3024.59 91
3024.71 90
3024.84 86
3024.97 78
3025.09 66
3025.22 53
3025.34 40
3025.47 29
3025.60 20
3025.72 15
3025.85 13
3025.98 13
3026.10 15
3026.23 18
3026.35 21
3026.48 24
3026.61 27
3026.73 29
3026.86 31
3026.99 31
3027.11 31
3027.24 31
3027.36 31
3027.49 31
3027.62 32
3027.74 34
3027.87 36
3028.00 38
3028.12 40
3028.25 41
3028.37 43
3028.50 44
3028.63 46
3028.75 48
3028.88 51
3029.01 54
3029.13 56
3029.26 58
3029.38 57
3029.51 55
3029.64 52
3029.76 47
3029.89 43
3030.02 40
3030.14 38
3030.27 37
3030.39 38
3030.52 40
3030.65 42
3030.77 44
3030.90 45
3031.03 46
3031.15 45
3031.28 44
3031.41 42
3031.53 40
3031.66 39
3031.78 39
3031.91 40
3032.04 43
3032.16 47
3032.29 51
3032.42 55
3032.54 58
3032.67 62
3032.80 65
3032.92 68
3033.05 71
3033.17 74
3033.30 76
3033.43 76
3033.55 73
3033.68 69
3033.81 62
3033.93 55
3034.06 47
3034.19 39
3034.31 34
3034.44 31
3034.56 31
3034.69 33
3034.82 38
3034.94 44
3035.07 50
3035.20 55
3035.32 58
3035.45 60
3035.58 61
3035.70 61
3035.83 61
3035.96 60
3036.08 60
3036.21 59
3036.33 57
3036.46 55
3036.59 51
3036.71 48
3036.84 44
3036.97 41
3037.09 40
3037.22 40
3037.35 42
3037.47 44
3037.60 46
3037.73 47
3037.85 47
3037.98 45
3038.10 41
3038.23 37
3038.36 32
3038.48 28
3038.61 24
3038.74 23
3038.86 22
3038.99 23
3039.12 25
3039.24 28
3039.37 32
3039.50 37
3039.62 41
3039.75 46
3039.88 51
3040.00 55
3040.13 57
3040.26 59
3040.38 60
3040.51 59
3040.63 57
3040.76 54
3040.89 50
3041.01 46
3041.14 41
3041.27 36
3041.39 31
3041.52 26
3041.65 21
3041.77 18
3041.90 15
3042.03 14
3042.15 13
3042.28 12
3042.41 11
3042.53 8
3042.66 3
3042.79 0
3042.91 0
3043.04 0
3043.17 0
3043.29 0
3043.42 0
3043.55 0
3043.67 6
3043.80 18
3043.93 32
3044.05 45
3044.18 56
3044.31 64
3044.43 69
3044.56 70
3044.69 67
3044.81 61
3044.94 53
3045.07 43
3045.19 33
3045.32 25
3045.44 19
3045.57 16
3045.70 15
3045.82 16
3045.95 18
3046.08 21
3046.20 25
3046.33 29
3046.46 33
3046.58 38
3046.71 43
3046.84 49
3046.96 56
3047.09 63
3047.22 69
3047.34 73
3047.47 74
3047.60 72
3047.72 67
3047.85 60
3047.98 53
3048.10 46
3048.23 40
3048.36 36
3048.48 33
3048.61 32
3048.74 32
3048.86 33
3048.99 34
3049.12 35
3049.25 37
3049.37 39
3049.50 41
3049.63 43
3049.75 45
3049.88 47
3050.01 49
3050.13 49
3050.26 49
3050.39 48
3050.51 46
3050.64 43
3050.77 39
3050.89 34
3051.02 30
3051.15 26
3051.27 22
3051.40 19
3051.53 16
3051.65 13
3051.78 11
3051.91 10
3052.03 11
3052.16 15
3052.29 22
3052.41 30
3052.54 40
3052.67 48
3052.79 55
3052.92 59
3053.05 60
3053.17 60
3053.30 57
3053.43 54
3053.55 52
3053.68 49
3053.81 46
3053.94 44
3054.06 41
3054.19 38
3054.32 34
3054.44 31
3054.57 28
3054.70 26
3054.82 25
3054.95 25
3055.08 26
3055.20 27
3055.33 28
3055.46 28
3055.58 26
3055.71 22
3055.84 17
3055.96 11
3056.09 4
3056.22 0
3056.34 0
3056.47 0
3056.60 0
3056.73 0
3056.85 3
3056.98 11
3057.11 19
3057.23 28
3057.36 36
3057.49 42
3057.61 47
3057.74 51
3057.87 55
3057.99 57
3058.12 59
3058.25 62
3058.37 65
3058.50 70
3058.63 75
3058.76 80
3058.88 86
3059.01 91
3059.14 94
3059.26 95
3059.39 94
3059.52 90
3059.64 84
3059.77 77
3059.90 70
3060.02 63
3060.15 58
3060.28 53
3060.41 49
3060.53 45
3060.66 40
3060.79 35
3060.91 31
3061.04 27
3061.17 25
3061.29 25
3061.42 28
3061.55 33
3061.68 39
3061.80 45
3061.93 51
3062.06 56
3062.18 61
3062.31 65
3062.44 68
3062.56 70
3062.69 72
3062.82 73
3062.94 74
3063.07 73
3063.20 73
3063.33 72
3063.45 71
3063.58 71
3063.71 71
3063.83 71
3063.96 72
3064.09 73
3064.22 75
3064.34 77
3064.47 79
3064.60 83
3064.72 88
3064.85 94
3064.98 100
3065.10 107
3065.23 112
3065.36 116
3065.49 118
3065.61 118
3065.74 116
3065.87 114
3065.99 111
3066.12 110
3066.25 109
3066.37 108
3066.50 108
3066.63 108
3066.76 107
3066.88 106
3067.01 104
3067.14 103
3067.26 103
3067.39 104
3067.52 107
3067.65 111
3067.77 114
3067.90 116
3068.03 116
3068.15 115
3068.28 113
3068.41 110
3068.54 108
3068.66 107
3068.79 107
3068.92 110
3069.04 115
3069.17 121
3069.30 128
3069.43 136
3069.55 144
3069.68 150
3069.81 155
3069.93 157
3070.06 155
3070.19 149
3070.32 141
3070.44 131
3070.57 122
3070.70 114
3070.82 109
3070.95 108
3071.08 109
3071.21 111
3071.33 114
3071.46 117
3071.59 117
3071.71 115
3071.84 111
3071.97 105
3072.10 98
3072.22 89
3072.35 81
3072.48 74
3072.60 68
3072.73 64
3072.86 61
3072.99 59
3073.11 58
3073.24 57
3073.37 57
3073.49 58
3073.62 59
3073.75 60
3073.88 62
3074.00 64
3074.13 65
3074.26 66
3074.39 65
3074.51 64
3074.64 62
3074.77 58
3074.89 54
3075.02 51
3075.15 48
3075.28 46
3075.40 46
3075.53 47
3075.66 49
3075.78 51
3075.91 52
3076.04 51
3076.17 50
3076.29 46
3076.42 41
3076.55 36
3076.68 32
3076.80 29
3076.93 28
3077.06 30
3077.18 33
3077.31 39
3077.44 45
3077.57 52
3077.69 59
3077.82 65
3077.95 70
3078.08 74
3078.20 77
3078.33 78
3078.46 77
3078.59 75
3078.71 70
3078.84 63
3078.97 56
3079.09 48
3079.22 42
3079.35 38
3079.48 36
3079.60 37
3079.73 39
3079.86 42
3079.99 44
3080.11 45
3080.24 46
3080.37 46
3080.50 45
3080.62 45
3080.75 45
3080.88 46
3081.00 47
3081.13 48
3081.26 49
3081.39 49
3081.51 48
3081.64 47
3081.77 47
3081.90 48
3082.02 50
3082.15 54
3082.28 60
3082.41 67
3082.53 75
3082.66 82
3082.79 88
3082.92 92
3083.04 92
3083.17 91
3083.30 88
3083.43 85
3083.55 83
3083.68 84
3083.81 86
3083.93 91
3084.06 97
3084.19 103
3084.32 107
3084.44 108
3084.57 107
3084.70 104
3084.83 98
3084.95 92
3085.08 84
3085.21 76
3085.34 68
3085.46 59
3085.59 52
3085.72 45
3085.85 40
3085.97 37
3086.10 37
3086.23 38
3086.36 40
3086.48 43
3086.61 45
3086.74 47
3086.87 49
3086.99 51
3087.12 53
3087.25 54
3087.38 56
3087.50 57
3087.63 59
3087.76 59
3087.89 59
3088.01 59
3088.14 59
3088.27 59
3088.40 60
3088.52 61
3088.65 62
3088.78 62
3088.91 62
3089.03 61
3089.16 59
3089.29 56
3089.42 53
3089.54 50
3089.67 47
3089.80 44
3089.93 42
3090.05 41
3090.18 40
3090.31 40
3090.44 40
3090.56 40
3090.69 41
3090.82 43
3090.95 45
3091.07 48
3091.20 52
3091.33 54
3091.46 56
3091.59 56
3091.71 54
3091.84 51
3091.97 48
3092.10 44
3092.22 42
3092.35 40
3092.48 40
3092.61 41
3092.73 42
3092.86 44
3092.99 45
3093.12 45
3093.24 44
3093.37 42
3093.50 40
3093.63 37
3093.75 35
3093.88 33
3094.01 31
3094.14 30
3094.27 30
3094.39 30
3094.52 29
3094.65 28
3094.78 27
3094.90 24
3095.03 22
3095.16 19
3095.29 16
3095.41 14
3095.54 13
3095.67 12
3095.80 14
3095.92 17
3096.05 23
3096.18 30
3096.31 39
3096.44 49
3096.56 60
3096.69 69
3096.82 77
3096.95 83
3097.07 87
3097.20 88
3097.33 88
3097.46 87
3097.58 86
3097.71 84
3097.84 83
3097.97 82
3098.10 81
3098.22 79
3098.35 77
3098.48 73
3098.61 69
3098.73 65
3098.86 61
3098.99 56
3099.12 52
3099.25 48
3099.37 42
3099.50 37
3099.63 30
3099.76 24
3099.88 19
3100.01 15
3100.14 15
3100.27 18
3100.40 24
3100.52 34
3100.65 44
3100.78 55
3100.91 65
3101.03 72
3101.16 75
3101.29 75
3101.42 72
3101.55 68
3101.67 62
3101.80 57
3101.93 54
3102.06 51
3102.18 50
3102.31 50
3102.44 51
3102.57 52
3102.70 54
3102.82 56
3102.95 58
3103.08 60
3103.21 61
3103.33 62
3103.46 61
3103.59 60
3103.72 57
3103.85 54
3103.97 51
3104.10 49
3104.23 49
3104.36 49
3104.48 51
3104.61 54
3104.74 57
3104.87 60
3105.00 62
3105.12 64
3105.25 63
3105.38 61
3105.51 58
3105.64 54
3105.76 49
3105.89 45
3106.02 43
3106.15 42
3106.28 44
3106.40 47
3106.53 51
3106.66 55
3106.79 58
3106.91 59
3107.04 58
3107.17 55
3107.30 51
3107.43 47
3107.55 44
3107.68 42
3107.81 41
3107.94 41
3108.07 42
3108.19 44
3108.32 46
3108.45 49
3108.58 52
3108.71 56
3108.83 59
3108.96 62
3109.09 64
3109.22 66
3109.35 67
3109.47 67
3109.60 69
3109.73 71
3109.86 73
3109.99 75
3110.11 77
3110.24 78
3110.37 77
3110.50 75
3110.62 73
3110.75 71
3110.88 71
3111.01 72
3111.14 75
3111.26 77
3111.39 79
3111.52 80
3111.65 80
3111.78 79
3111.90 80
3112.03 81
3112.16 85
3112.29 89
3112.42 95
3112.54 99
3112.67 103
3112.80 105
3112.93 105
3113.06 105
3113.19 104
3113.31 102
3113.44 101
3113.57 100
3113.70 98
3113.83 96
3113.95 94
3114.08 91
3114.21 89
3114.34 86
3114.47 84
3114.59 82
3114.72 81
3114.85 78
3114.98 75
3115.11 72
3115.23 68
3115.36 65
3115.49 62
3115.62 60
3115.75 60
3115.87 61
3116.00 64
3116.13 67
3116.26 70
3116.39 74
3116.51 76
3116.64 78
3116.77 79
3116.90 79
3117.03 77
3117.16 74
3117.28 68
3117.41 62
3117.54 55
3117.67 47
3117.80 41
3117.92 36
3118.05 33
3118.18 33
3118.31 35
3118.44 37
3118.56 41
3118.69 43
3118.82 45
3118.95 45
3119.08 44
3119.21 42
3119.33 39
3119.46 37
3119.59 36
3119.72 35
3119.85 34
3119.97 34
3120.10 33
3120.23 32
3120.36 31
3120.49 29
3120.62 28
3120.74 29
3120.87 32
3121.00 36
3121.13 42
3121.26 49
3121.38 56
3121.51 61
3121.64 65
3121.77 67
3121.90 66
3122.03 65
3122.15 62
3122.28 58
3122.41 54
3122.54 51
3122.67 48
3122.79 45
3122.92 43
3123.05 41
3123.18 39
3123.31 35
3123.44 31
3123.56 26
3123.69 20
3123.82 14
3123.95 8
3124.08 3
3124.21 0
3124.33 0
3124.46 0
3124.59 0
3124.72 0
3124.85 0
3124.98 0
3125.10 0
3125.23 0
3125.36 0
3125.49 0
3125.62 2
3125.74 4
3125.87 8
3126.00 12
3126.13 17
3126.26 23
3126.39 29
3126.51 36
3126.64 45
3126.77 54
3126.90 63
3127.03 71
3127.16 78
3127.28 83
3127.41 85
3127.54 85
3127.67 83
3127.80 81
3127.93 77
3128.05 74
3128.18 71
3128.31 67
3128.44 64
3128.57 61
3128.70 57
3128.82 54
3128.95 50
3129.08 47
3129.21 45
3129.34 43
3129.47 43
3129.59 44
3129.72 46
3129.85 49
3129.98 54
3130.11 59
3130.24 66
3130.36 74
3130.49 82
3130.62 89
3130.75 94
3130.88 98
3131.01 98
3131.14 97
3131.26 94
3131.39 90
3131.52 88
3131.65 87
3131.78 87
3131.91 88
3132.03 89
3132.16 89
3132.29 88
3132.42 85
3132.55 81
3132.68 77
3132.80 73
3132.93 70
3133.06 67
3133.19 64
3133.32 61
3133.45 57
3133.58 52
3133.70 47
3133.83 42
3133.96 38
3134.09 35
3134.22 33
3134.35 32
3134.47 31
3134.60 31
3134.73 29
3134.86 27
3134.99 25
3135.12 22
3135.25 19
3135.37 18
3135.50 19
3135.63 22
3135.76 27
3135.89 33
3136.02 39
3136.14 44
3136.27 48
3136.40 51
3136.53 53
3136.66 54
3136.79 55
3136.92 57
3137.04 58
3137.17 60
3137.30 61
3137.43 61
3137.56 59
3137.69 55
3137.82 51
3137.94 45
3138.07 41
3138.20 37
3138.33 36
3138.46 38
3138.59 42
3138.72 49
3138.84 57
3138.97 65
3139.10 73
3139.23 78
3139.36 81
3139.49 81
3139.62 79
3139.74 76
3139.87 72
3140.00 67
3140.13 63
3140.26 60
3140.39 59
3140.52 58
3140.64 58
3140.77 58
3140.90 59
3141.03 59
3141.16 59
3141.29 58
3141.42 57
3141.54 55
3141.67 53
3141.80 51
3141.93 49
3142.06 47
3142.19 46
3142.32 45
3142.44 44
3142.57 44
3142.70 44
3142.83 44
3142.96 45
3143.09 45
3143.22 45
3143.35 44
3143.47 43
3143.60 42
3143.73 43
3143.86 46
3143.99 51
3144.12 58
3144.25 66
3144.37 74
3144.50 81
3144.63 86
3144.76 88
3144.89 87
3145.02 84
3145.15 81
3145.28 78
3145.40 76
3145.53 74
3145.66 72
3145.79 69
3145.92 65
3146.05 59
3146.18 52
3146.30 44
3146.43 37
3146.56 31
3146.69 28
3146.82 28
3146.95 30
3147.08 35
3147.21 41
3147.33 47
3147.46 53
3147.59 58
3147.72 61
3147.85 63
3147.98 64
3148.11 64
3148.24 63
3148.36 61
3148.49 58
3148.62 55
3148.75 51
3148.88 47
3149.01 42
3149.14 38
3149.27 34
3149.39 31
3149.52 28
3149.65 26
3149.78 24
3149.91 22
3150.04 18
3150.17 14
3150.30 9
3150.43 5
3150.55 0
3150.68 0
3150.81 0
3150.94 0
3151.07 0
3151.20 0
3151.33 0
3151.46 0
3151.58 3
3151.71 8
3151.84 13
3151.97 19
3152.10 25
3152.23 32
3152.36 39
3152.49 46
3152.62 52
3152.74 56
3152.87 59
3153.00 59
3153.13 58
3153.26 56
3153.39 54
3153.52 51
3153.65 49
3153.77 47
3153.90 44
3154.03 39
3154.16 33
3154.29 25
3154.42 15
3154.55 7
3154.68 0
3154.81 0
3154.93 0
3155.06 0
3155.19 0
3155.32 5
3155.45 11
3155.58 18
3155.71 24
3155.84 30
3155.97 35
3156.09 40
3156.22 44
3156.35 47
3156.48 48
3156.61 47
3156.74 44
3156.87 39
3157.00 32
3157.13 24
3157.26 17
3157.38 11
3157.51 9
3157.64 9
3157.77 12
3157.90 16
3158.03 21
3158.16 26
3158.29 29
3158.42 31
3158.54 33
3158.67 34
3158.80 36
3158.93 40
3159.06 44
3159.19 50
3159.32 56
3159.45 62
3159.58 66
3159.71 68
3159.83 68
3159.96 66
3160.09 63
3160.22 59
3160.35 55
3160.48 51
3160.61 48
3160.74 45
3160.87 42
3161.00 39
3161.12 37
3161.25 35
3161.38 33
3161.51 33
3161.64 33
3161.77 33
3161.90 35
3162.03 38
3162.16 41
3162.29 46
3162.41 51
3162.54 56
3162.67 59
3162.80 60
3162.93 58
3163.06 53
3163.19 45
3163.32 36
3163.45 26
3163.58 18
3163.71 11
3163.83 5
3163.96 0
3164.09 0
3164.22 0
3164.35 0
3164.48 0
3164.61 0
3164.74 0
3164.87 0
3165.00 1
3165.12 7
3165.25 12
3165.38 15
3165.51 17
3165.64 17
3165.77 16
3165.90 14
3166.03 13
3166.16 11
3166.29 10
3166.42 8
3166.55 7
3166.67 6
3166.80 6
3166.93 6
3167.06 8
3167.19 11
3167.32 15
3167.45 19
3167.58 23
3167.71 27
3167.84 31
3167.97 36
3168.09 41
3168.22 45
3168.35 48
3168.48 50
3168.61 50
3168.74 49
3168.87 47
3169.00 46
3169.13 46
3169.26 48
3169.39 52
3169.52 56
3169.64 62
3169.77 66
3169.90 71
3170.03 74
3170.16 77
3170.29 80
3170.42 83
3170.55 86
3170.68 86
3170.81 85
3170.94 81
3171.07 74
3171.20 66
3171.32 57
3171.45 47
3171.58 39
3171.71 33
3171.84 28
3171.97 24
3172.10 22
3172.23 21
3172.36 22
3172.49 25
3172.62 29
3172.75 34
3172.88 39
3173.00 44
3173.13 47
3173.26 48
3173.39 48
3173.52 48
3173.65 49
3173.78 49
3173.91 51
3174.04 54
3174.17 58
3174.30 60
3174.43 62
3174.56 62
3174.69 59
3174.81 55
3174.94 49
3175.07 42
3175.20 36
3175.33 30
3175.46 25
3175.59 22
3175.72 21
3175.85 19
3175.98 19
3176.11 17
3176.24 16
3176.37 14
3176.50 13
3176.63 13
3176.75 16
3176.88 21
3177.01 28
3177.14 37
3177.27 45
3177.40 52
3177.53 57
3177.66 59
3177.79 58
3177.92 55
3178.05 50
3178.18 44
3178.31 39
3178.44 34
3178.57 30
3178.69 27
3178.82 23
3178.95 20
3179.08 18
3179.21 16
3179.34 15
3179.47 15
3179.60 16
3179.73 16
3179.86 15
3179.99 13
3180.12 9
3180.25 5
3180.38 1
3180.51 0
3180.64 0
3180.76 2
3180.89 8
3181.02 16
3181.15 26
3181.28 35
3181.41 44
3181.54 52
3181.67 60
3181.80 66
3181.93 70
3182.06 74
3182.19 75
3182.32 75
3182.45 73
3182.58 69
3182.71 64
3182.84 58
3182.97 52
3183.09 48
3183.22 44
3183.35 43
3183.48 44
3183.61 46
3183.74 49
3183.87 52
3184.00 53
3184.13 53
3184.26 50
3184.39 46
3184.52 40
3184.65 34
3184.78 28
3184.91 23
3185.04 20
3185.17 19
3185.30 19
3185.43 20
3185.56 21
3185.68 22
3185.81 23
3185.94 22
3186.07 22
3186.20 22
3186.33 21
3186.46 21
3186.59 22
3186.72 23
3186.85 25
3186.98 26
3187.11 28
3187.24 30
3187.37 32
3187.50 35
3187.63 39
3187.76 44
3187.89 51
3188.02 59
3188.15 69
3188.28 78
3188.41 88
3188.53 97
3188.66 105
3188.79 111
3188.92 114
3189.05 115
3189.18 114
3189.31 110
3189.44 105
3189.57 99
3189.70 93
3189.83 86
3189.96 81
3190.09 76
3190.22 72
3190.35 68
3190.48 65
3190.61 62
3190.74 58
3190.87 54
3191.00 49
3191.13 44
3191.26 38
3191.39 33
3191.52 28
3191.65 25
3191.77 23
3191.90 22
3192.03 22
3192.16 23
3192.29 24
3192.42 24
3192.55 26
3192.68 28
3192.81 31
3192.94 36
3193.07 42
3193.20 48
3193.33 54
3193.46 58
3193.59 61
3193.72 62
3193.85 61
3193.98 58
3194.11 55
3194.24 51
3194.37 47
3194.50 44
3194.63 42
3194.76 42
3194.89 43
3195.02 45
3195.15 47
3195.28 50
3195.41 52
3195.54 52
3195.67 50
3195.79 47
3195.92 43
3196.05 38
3196.18 34
3196.31 31
3196.44 31
3196.57 32
3196.70 35
3196.83 39
3196.96 45
3197.09 51
3197.22 56
3197.35 61
3197.48 65
3197.61 67
3197.74 69
3197.87 69
3198.00 68
3198.13 66
3198.26 63
3198.39 59
3198.52 54
3198.65 49
3198.78 44
3198.91 39
3199.04 35
3199.17 32
3199.30 31
3199.43 30
3199.56 30
3199.69 30
3199.82 30
3199.95 29
3200.08 28
3200.21 28
3200.34 29
3200.47 32
3200.60 36
3200.73 42
3200.86 49
3200.99 56
3201.12 62
3201.25 69
3201.38 74
3201.51 79
3201.63 81
3201.76 82
3201.89 80
3202.02 75
3202.15 68
3202.28 59
3202.41 49
3202.54 41
3202.67 35
3202.80 32
3202.93 33
3203.06 38
3203.19 47
3203.32 57
3203.45 68
3203.58 78
3203.71 86
3203.84 90
3203.97 92
3204.10 91
3204.23 88
3204.36 84
3204.49 81
3204.62 78
3204.75 76
3204.88 74
3205.01 73
3205.14 73
3205.27 73
3205.40 74
3205.53 76
3205.66 78
3205.79 80
3205.92 81
3206.05 81
3206.18 80
3206.31 79
3206.44 76
3206.57 72
3206.70 67
3206.83 62
3206.96 56
3207.09 50
3207.22 45
3207.35 41
3207.48 39
3207.61 40
3207.74 44
3207.87 50
3208.00 57
3208.13 66
3208.26 74
3208.39 81
3208.52 87
3208.65 92
3208.78 95
3208.91 97
3209.04 97
3209.17 98
3209.30 98
3209.43 99
3209.56 100
3209.69 101
3209.82 102
3209.95 103
3210.08 102
3210.21 100
3210.34 95
3210.47 88
3210.60 79
3210.73 69
3210.86 59
3210.99 49
3211.12 41
3211.25 36
3211.38 32
3211.51 30
3211.64 31
3211.77 32
3211.90 34
3212.03 36
3212.16 38
3212.29 41
3212.42 43
3212.55 45
3212.68 46
3212.81 47
3212.94 47
3213.07 46
3213.20 44
3213.33 42
3213.46 40
3213.59 38
3213.72 37
3213.85 37
3213.98 39
3214.11 43
3214.24 47
3214.37 53
3214.50 58
3214.63 63
3214.76 67
3214.89 70
3215.02 72
3215.15 72
3215.28 72
3215.41 71
3215.54 70
3215.67 68
3215.80 65
3215.93 62
3216.06 57
3216.19 52
3216.32 47
3216.45 42
3216.58 38
3216.71 35
3216.84 33
3216.97 32
3217.10 33
3217.23 35
3217.36 38
3217.49 41
3217.63 45
3217.76 48
3217.89 50
3218.02 50
3218.15 50
3218.28 49
3218.41 47
3218.54 45
3218.67 44
3218.80 42
3218.93 41
3219.06 39
3219.19 37
3219.32 35
3219.45 32
3219.58 28
3219.71 24
3219.84 20
3219.97 15
3220.10 10
3220.23 4
3220.36 0
3220.49 0
3220.62 0
3220.75 0
3220.88 0
3221.01 0
3221.14 0
3221.27 3
3221.40 7
3221.53 8
3221.66 9
3221.79 8
3221.92 7
3222.05 6
3222.18 6
3222.31 6
3222.44 7
3222.57 7
3222.70 7
3222.83 7
3222.96 6
3223.09 7
3223.22 10
3223.35 15
3223.49 22
3223.62 29
3223.75 37
3223.88 42
3224.01 45
3224.14 45
3224.27 42
3224.40 38
3224.53 33
3224.66 28
3224.79 25
3224.92 23
3225.05 23
3225.18 24
3225.31 26
3225.44 29
3225.57 33
3225.70 38
3225.83 43
3225.96 49
3226.09 54
3226.22 59
3226.35 64
3226.48 67
3226.61 70
3226.74 71
3226.87 71
3227.00 68
3227.13 65
3227.26 61
3227.39 56
3227.53 52
3227.66 48
3227.79 45
3227.92 43
3228.05 42
3228.18 42
3228.31 43
3228.44 44
3228.57 45
3228.70 46
3228.83 47
3228.96 48
3229.09 49
3229.22 50
3229.35 51
3229.48 53
3229.61 55
3229.74 58
3229.87 61
3230.00 64
3230.13 67
3230.26 68
3230.39 68
3230.52 67
3230.65 65
3230.79 62
3230.92 59
3231.05 57
3231.18 56
3231.31 55
3231.44 56
3231.57 58
3231.70 61
3231.83 63
3231.96 66
3232.09 69
3232.22 70
3232.35 71
3232.48 72
3232.61 71
3232.74 70
3232.87 68
3233.00 66
3233.13 64
3233.26 62
3233.39 60
3233.52 59
3233.66 58
3233.79 57
3233.92 56
3234.05 54
3234.18 52
3234.31 49
3234.44 45
3234.57 42
3234.70 40
3234.83 40
3234.96 41
3235.09 44
3235.22 46
3235.35 49
3235.48 51
3235.61 52
3235.74 51
3235.87 51
3236.00 50
3236.13 51
3236.27 53
3236.40 56
3236.53 61
3236.66 66
3236.79 70
3236.92 74
3237.05 78
3237.18 80
3237.31 81
3237.44 81
3237.57 78
3237.70 74
3237.83 68
3237.96 60
3238.09 52
3238.22 44
3238.35 37
3238.49 32
3238.62 29
3238.75 28
3238.88 29
3239.01 30
3239.14 32
3239.27 32
3239.40 33
3239.53 32
3239.66 29
3239.79 26
3239.92 22
3240.05 18
3240.18 14
3240.31 12
3240.44 10
3240.57 10
3240.71 12
3240.84 14
3240.97 17
3241.10 20
3241.23 23
3241.36 26
3241.49 29
3241.62 32
3241.75 36
3241.88 42
3242.01 48
3242.14 55
3242.27 62
3242.40 68
3242.53 74
3242.67 77
3242.80 79
3242.93 79
3243.06 79
3243.19 77
3243.32 76
3243.45 75
3243.58 75
3243.71 75
3243.84 75
3243.97 74
3244.10 74
3244.23 72
3244.36 71
3244.49 71
3244.63 71
3244.76 73
3244.89 75
3245.02 78
3245.15 80
3245.28 80
3245.41 78
3245.54 74
3245.67 69
3245.80 64
3245.93 61
3246.06 60
3246.19 61
3246.32 65
3246.46 70
3246.59 75
3246.72 80
3246.85 82
3246.98 82
3247.11 81
3247.24 77
3247.37 73
3247.50 68
3247.63 63
3247.76 58
3247.89 55
3248.02 52
3248.16 50
3248.29 49
3248.42 49
3248.55 50
3248.68 52
3248.81 54
3248.94 56
3249.07 58
3249.20 59
3249.33 61
3249.46 62
3249.59 64
3249.73 67
3249.86 69
3249.99 72
3250.12 75
3250.25 77
3250.38 78
3250.51 79
3250.64 78
3250.77 76
3250.90 74
3251.03 71
3251.16 67
3251.30 63
3251.43 58
3251.56 53
3251.69 48
3251.82 42
3251.95 37
3252.08 32
3252.21 29
3252.34 28
3252.47 30
3252.60 34
3252.73 39
3252.87 47
3253.00 55
3253.13 62
3253.26 69
3253.39 73
3253.52 75
3253.65 75
3253.78 72
3253.91 68
3254.04 65
3254.17 62
3254.31 62
3254.44 63
3254.57 67
3254.70 72
3254.83 77
3254.96 81
3255.09 85
3255.22 87
3255.35 87
3255.48 87
3255.61 86
3255.75 84
3255.88 81
3256.01 78
3256.14 74
3256.27 70
3256.40 65
3256.53 59
3256.66 53
3256.79 47
3256.92 41
3257.05 36
3257.19 32
3257.32 29
3257.45 28
3257.58 29
3257.71 31
3257.84 34
3257.97 36
3258.10 38
3258.23 39
3258.36 39
3258.50 37
3258.63 35
3258.76 33
3258.89 32
3259.02 31
3259.15 30
3259.28 29
3259.41 29
3259.54 29
3259.67 29
3259.81 29
3259.94 30
3260.07 31
3260.20 33
3260.33 36
3260.46 38
3260.59 40
3260.72 41
3260.85 42
3260.98 43
3261.12 44
3261.25 46
3261.38 48
3261.51 51
3261.64 53
3261.77 55
3261.90 55
3262.03 55
3262.16 54
3262.30 55
3262.43 57
3262.56 61
3262.69 68
3262.82 76
3262.95 86
3263.08 97
3263.21 106
3263.34 114
3263.47 119
3263.61 121
3263.74 121
3263.87 119
3264.00 116
3264.13 113
3264.26 113
3264.39 115
3264.52 118
3264.65 123
3264.79 129
3264.92 136
3265.05 143
3265.18 149
3265.31 155
3265.44 159
3265.57 161
3265.70 161
3265.83 159
3265.97 154
3266.10 148
3266.23 141
3266.36 133
3266.49 126
3266.62 120
3266.75 114
3266.88 108
3267.02 102
3267.15 95
3267.28 87
3267.41 79
3267.54 71
3267.67 65
3267.80 59
3267.93 55
3268.06 52
3268.20 51
3268.33 51
3268.46 51
3268.59 50
3268.72 49
3268.85 48
3268.98 45
3269.11 41
3269.25 37
3269.38 33
3269.51 29
3269.64 26
3269.77 24
3269.90 23
3270.03 24
3270.16 25
3270.30 27
3270.43 28
3270.56 29
3270.69 28
3270.82 28
3270.95 26
3271.08 23
3271.21 20
3271.34 16
3271.48 12
3271.61 7
3271.74 3
3271.87 0
3272.00 0
3272.13 0
3272.26 0
3272.40 0
3272.53 0
3272.66 0
3272.79 0
3272.92 0
3273.05 6
3273.18 12
3273.31 18
3273.45 23
3273.58 27
3273.71 29
3273.84 31
3273.97 34
3274.10 37
3274.23 41
3274.36 45
3274.50 51
3274.63 56
3274.76 61
3274.89 63
3275.02 64
3275.15 63
3275.28 61
3275.41 58
3275.55 55
3275.68 52
3275.81 49
3275.94 46
3276.07 41
3276.20 36
3276.33 30
3276.47 24
3276.60 21
3276.73 19
3276.86 21
3276.99 24
3277.12 30
3277.25 35
3277.39 40
3277.52 43
3277.65 43
3277.78 43
3277.91 43
3278.04 43
3278.17 45
3278.30 49
3278.44 54
3278.57 59
3278.70 64
3278.83 68
3278.96 71
3279.09 74
3279.22 75
3279.36 77
3279.49 79
3279.62 81
3279.75 82
3279.88 81
3280.01 79
3280.14 76
3280.28 71
3280.41 65
3280.54 61
3280.67 58
3280.80 56
3280.93 56
3281.06 57
3281.20 58
3281.33 59
3281.46 59
3281.59 58
3281.72 56
3281.85 54
3281.98 52
3282.12 52
3282.25 53
3282.38 55
3282.51 59
3282.64 63
3282.77 69
3282.90 74
3283.04 79
3283.17 84
3283.30 89
3283.43 93
3283.56 97
3283.69 99
3283.83 99
3283.96 98
3284.09 94
3284.22 88
3284.35 82
3284.48 74
3284.61 67
3284.75 60
3284.88 52
3285.01 46
3285.14 39
3285.27 32
3285.40 26
3285.53 21
3285.67 17
3285.80 15
3285.93 15
3286.06 17
3286.19 20
3286.32 24
3286.46 28
3286.59 32
3286.72 37
3286.85 40
3286.98 43
3287.11 45
3287.25 46
3287.38 46
3287.51 44
3287.64 43
3287.77 41
3287.90 39
3288.03 38
3288.17 38
3288.30 38
3288.43 40
3288.56 41
3288.69 43
3288.82 43
3288.96 41
3289.09 38
3289.22 34
3289.35 30
3289.48 27
3289.61 27
3289.75 29
3289.88 34
3290.01 41
3290.14 49
3290.27 56
3290.40 62
3290.54 66
3290.67 67
3290.80 67
3290.93 65
3291.06 62
3291.19 59
3291.32 55
3291.46 52
3291.59 50
3291.72 48
3291.85 49
3291.98 51
3292.11 55
3292.25 60
3292.38 66
3292.51 72
3292.64 78
3292.77 82
3292.90 84
3293.04 85
3293.17 85
3293.30 83
3293.43 79
3293.56 75
3293.69 69
3293.83 62
3293.96 54
3294.09 47
3294.22 41
3294.35 37
3294.49 34
3294.62 33
3294.75 33
3294.88 35
3295.01 37
3295.14 38
3295.28 39
3295.41 37
3295.54 33
3295.67 28
3295.80 21
3295.93 14
3296.07 8
3296.20 4
3296.33 3
3296.46 5
3296.59 10
3296.72 17
3296.86 26
3296.99 35
3297.12 43
3297.25 49
3297.38 53
3297.52 55
3297.65 55
3297.78 54
3297.91 52
3298.04 52
3298.17 53
3298.31 54
3298.44 57
3298.57 61
3298.70 65
3298.83 69
3298.96 72
3299.10 74
3299.23 75
3299.36 75
3299.49 73
3299.62 70
3299.76 65
3299.89 60
3300.02 54
3300.15 48
3300.28 41
3300.41 36
3300.55 31
3300.68 27
3300.81 26
3300.94 26
3301.07 27
3301.21 29
3301.34 31
3301.47 33
3301.60 33
3301.73 34
3301.87 33
3302.00 32
3302.13 31
3302.26 30
3302.39 31
3302.52 31
3302.66 32
3302.79 33
3302.92 33
3303.05 32
3303.18 31
3303.32 28
3303.45 24
3303.58 20
3303.71 17
3303.84 14
3303.98 12
3304.11 11
3304.24 10
3304.37 9
3304.50 9
3304.63 9
3304.77 8
3304.90 9
3305.03 10
3305.16 12
3305.29 14
3305.43 18
3305.56 22
3305.69 26
3305.82 30
3305.95 33
3306.09 35
3306.22 36
3306.35 36
3306.48 36
3306.61 35
3306.75 34
3306.88 33
3307.01 32
3307.14 30
3307.27 29
3307.41 27
3307.54 26
3307.67 24
3307.80 23
3307.93 22
3308.07 21
3308.20 21
3308.33 21
3308.46 21
3308.59 22
3308.73 23
3308.86 23
3308.99 24
3309.12 24
3309.25 24
3309.39 25
3309.52 27
3309.65 30
3309.78 34
3309.91 38
3310.05 41
3310.18 44
3310.31 46
3310.44 46
3310.57 45
3310.71 43
3310.84 39
3310.97 35
3311.10 30
3311.23 25
3311.37 18
3311.50 12
3311.63 6
3311.76 1
3311.89 0
3312.03 0
3312.16 0
3312.29 0
3312.42 2
3312.55 5
3312.69 7
3312.82 9
3312.95 10
3313.08 11
3313.21 11
3313.35 11
3313.48 12
3313.61 13
3313.74 15
3313.88 19
3314.01 25
3314.14 31
3314.27 36
3314.40 41
3314.54 44
3314.67 45
3314.80 43
3314.93 39
3315.06 33
3315.20 26
3315.33 20
3315.46 13
3315.59 7
3315.72 2
3315.86 0
3315.99 0
3316.12 0
3316.25 0
3316.39 0
3316.52 0
3316.65 0
3316.78 0
3316.91 2
3317.05 7
3317.18 11
3317.31 14
3317.44 17
3317.57 18
3317.71 19
3317.84 19
3317.97 19
3318.10 18
3318.24 16
3318.37 15
3318.50 14
3318.63 14
3318.76 14
3318.90 16
3319.03 20
3319.16 24
3319.29 29
3319.43 33
3319.56 36
3319.69 38
3319.82 39
3319.95 39
3320.09 40
3320.22 41
3320.35 41
3320.48 42
3320.62 42
3320.75 40
3320.88 38
3321.01 35
3321.14 31
3321.28 28
3321.41 24
3321.54 21
3321.67 18
3321.81 15
3321.94 12
3322.07 10
3322.20 8
3322.33 8
3322.47 9
3322.60 10
3322.73 11
3322.86 11
3323.00 11
3323.13 11
3323.26 11
3323.39 11
3323.53 13
3323.66 17
3323.79 22
3323.92 27
3324.05 32
3324.19 36
3324.32 38
3324.45 37
3324.58 34
3324.72 29
3324.85 23
3324.98 18
3325.11 14
3325.25 11
3325.38 10
3325.51 9
3325.64 8
3325.77 7
3325.91 6
3326.04 5
3326.17 5
3326.30 6
3326.44 9
3326.57 12
3326.70 17
3326.83 21
3326.97 24
3327.10 26
3327.23 26
3327.36 26
3327.50 24
3327.63 24
3327.76 24
3327.89 25
3328.02 27
3328.16 30
3328.29 33
3328.42 36
3328.55 39
3328.69 41
3328.82 42
3328.95 42
3329.08 42
3329.22 40
3329.35 37
3329.48 33
3329.61 28
3329.75 22
3329.88 17
3330.01 12
3330.14 10
3330.28 9
3330.41 9
3330.54 11
3330.67 13
3330.81 16
3330.94 19
3331.07 22
3331.20 26
3331.33 29
3331.47 31
3331.60 33
3331.73 34
3331.86 33
3332.00 30
3332.13 26
3332.26 22
3332.39 19
3332.53 16
3332.66 15
3332.79 16
3332.92 17
3333.06 19
3333.19 20
3333.32 21
3333.45 20
3333.59 19
3333.72 17
3333.85 15
3333.98 11
3334.12 7
3334.25 3
3334.38 0
3334.51 0
3334.65 0
3334.78 0
3334.91 0
3335.04 0
3335.18 0
3335.31 0
3335.44 3
3335.57 8
3335.71 11
3335.84 14
3335.97 16
3336.10 18
3336.24 20
3336.37 22
3336.50 25
3336.63 27
3336.77 28
3336.90 28
3337.03 27
3337.17 25
3337.30 22
3337.43 20
3337.56 18
3337.70 18
3337.83 20
3337.96 24
3338.09 28
3338.23 32
3338.36 36
3338.49 38
3338.62 38
3338.76 36
3338.89 33
3339.02 29
3339.15 25
3339.29 20
3339.42 16
3339.55 13
3339.68 10
3339.82 8
3339.95 7
3340.08 8
3340.21 10
3340.35 13
3340.48 16
3340.61 20
3340.75 23
3340.88 26
3341.01 27
3341.14 28
3341.28 28
3341.41 27
3341.54 25
3341.67 24
3341.81 23
3341.94 22
3342.07 23
3342.20 25
3342.34 28
3342.47 32
3342.60 36
3342.74 40
3342.87 43
3343.00 44
3343.13 43
3343.27 42
3343.40 40
3343.53 38
3343.66 36
3343.80 35
3343.93 35
3344.06 35
3344.19 35
3344.33 36
3344.46 38
3344.59 40
3344.73 43
3344.86 46
3344.99 50
3345.12 54
3345.26 58
3345.39 61
3345.52 62
3345.65 62
3345.79 60
3345.92 56
3346.05 51
3346.19 44
3346.32 38
3346.45 32
3346.58 26
3346.72 22
3346.85 19
3346.98 18
3347.11 17
3347.25 16
3347.38 16
3347.51 16
3347.65 17
3347.78 17
3347.91 18
3348.04 19
3348.18 19
3348.31 20
3348.44 21
3348.58 21
3348.71 21
3348.84 22
3348.97 21
3349.11 20
3349.24 18
3349.37 15
3349.50 12
3349.64 8
3349.77 6
3349.90 6
3350.04 8
3350.17 13
3350.30 18
3350.43 23
3350.57 27
3350.70 28
3350.83 27
3350.97 24
3351.10 20
3351.23 17
3351.36 15
3351.50 14
3351.63 15
3351.76 17
3351.90 17
3352.03 16
3352.16 13
3352.29 8
3352.43 2
3352.56 0
3352.69 0
3352.83 0
3352.96 0
3353.09 0
3353.22 0
3353.36 0
3353.49 2
3353.62 3
3353.76 4
3353.89 5
3354.02 6
3354.15 8
3354.29 10
3354.42 13
3354.55 16
3354.69 20
3354.82 23
3354.95 27
3355.08 30
3355.22 33
3355.35 37
3355.48 40
3355.62 43
3355.75 45
3355.88 48
3356.02 49
3356.15 49
3356.28 47
3356.41 45
3356.55 42
3356.68 39
3356.81 37
3356.95 35
3357.08 35
3357.21 36
3357.34 37
3357.48 38
3357.61 38
3357.74 38
3357.88 37
3358.01 36
3358.14 33
3358.28 30
3358.41 27
3358.54 23
3358.67 20
3358.81 18
3358.94 16
3359.07 15
3359.21 15
3359.34 16
3359.47 19
3359.61 22
3359.74 26
3359.87 30
3360.00 33
3360.14 36
3360.27 38
3360.40 39
3360.54 40
3360.67 41
3360.80 42
3360.94 44
3361.07 45
3361.20 46
3361.33 48
3361.47 48
3361.60 48
3361.73 47
3361.87 46
3362.00 45
3362.13 44
3362.27 43
3362.40 41
3362.53 39
3362.67 37
3362.80 34
3362.93 31
3363.06 28
3363.20 24
3363.33 21
3363.46 19
3363.60 18
3363.73 18
3363.86 19
3364.00 20
3364.13 20
3364.26 20
3364.40 20
3364.53 21
3364.66 21
3364.79 23
3364.93 26
3365.06 30
3365.19 35
3365.33 40
3365.46 45
3365.59 49
3365.73 52
3365.86 54
3365.99 54
3366.13 52
3366.26 50
3366.39 46
3366.53 42
3366.66 37
3366.79 33
3366.93 29
3367.06 25
3367.19 22
3367.32 20
3367.46 18
3367.59 18
3367.72 18
3367.86 20
3367.99 23
3368.12 27
3368.26 33
3368.39 40
3368.52 50
3368.66 61
3368.79 74
3368.92 87
3369.06 100
3369.19 112
3369.32 121
3369.46 127
3369.59 127
3369.72 124
3369.85 117
3369.99 107
3370.12 96
3370.25 84
3370.39 74
3370.52 66
3370.65 60
3370.79 56
3370.92 54
3371.05 53
3371.19 54
3371.32 55
3371.45 56
3371.59 56
3371.72 56
3371.85 57
3371.99 57
3372.12 58
3372.25 59
3372.39 60
3372.52 61
3372.65 60
3372.79 58
3372.92 55
3373.05 52
3373.19 49
3373.32 47
3373.45 46
3373.59 46
3373.72 46
3373.85 46
3373.99 47
3374.12 47
3374.25 49
3374.39 52
3374.52 56
3374.65 62
3374.79 69
3374.92 77
3375.05 85
3375.19 93
3375.32 100
3375.45 105
3375.59 108
3375.72 110
3375.85 109
3375.99 107
3376.12 103
3376.25 98
3376.39 94
3376.52 90
3376.65 89
3376.79 89
3376.92 92
3377.05 98
3377.19 106
3377.32 115
3377.45 124
3377.59 132
3377.72 138
3377.85 141
3377.99 141
3378.12 140
3378.25 137
3378.39 134
3378.52 134
3378.65 136
3378.79 141
3378.92 148
3379.05 157
3379.19 165
3379.32 171
3379.45 175
3379.59 175
3379.72 173
3379.85 169
3379.99 164
3380.12 161
3380.25 159
3380.39 160
3380.52 162
3380.65 166
3380.79 169
3380.92 170
3381.05 170
3381.19 168
3381.32 165
3381.45 162
3381.59 157
3381.72 153
3381.85 149
3381.99 144
3382.12 138
3382.25 132
3382.39 126
3382.52 120
3382.66 114
3382.79 109
3382.92 105
3383.06 102
3383.19 99
3383.32 96
3383.46 93
3383.59 89
3383.72 86
3383.86 83
3383.99 80
3384.12 77
3384.26 73
3384.39 68
3384.52 62
3384.66 55
3384.79 46
3384.92 39
3385.06 32
3385.19 28
3385.33 26
3385.46 28
3385.59 32
3385.73 37
3385.86 43
3385.99 48
3386.13 51
3386.26 53
3386.39 54
3386.53 54
3386.66 55
3386.79 55
3386.93 56
3387.06 56
3387.19 56
3387.33 57
3387.46 57
3387.60 60
3387.73 64
3387.86 71
3388.00 80
3388.13 89
3388.26 97
3388.40 103
3388.53 106
3388.66 105
3388.80 101
3388.93 97
3389.06 92
3389.20 88
3389.33 84
3389.47 80
3389.60 77
3389.73 72
3389.87 67
3390.00 62
3390.13 57
3390.27 53
3390.40 49
3390.53 46
3390.67 43
3390.80 40
3390.94 38
3391.07 35
3391.20 32
3391.34 30
3391.47 27
3391.60 24
3391.74 21
3391.87 17
3392.00 15
3392.14 13
3392.27 12
3392.41 13
3392.54 14
3392.67 16
3392.81 19
3392.94 21
3393.07 24
3393.21 27
3393.34 31
3393.47 36
3393.61 41
3393.74 46
3393.88 51
3394.01 54
3394.14 57
3394.28 57
3394.41 57
3394.54 55
3394.68 53
3394.81 50
3394.94 47
3395.08 44
3395.21 41
3395.35 39
3395.48 37
3395.61 36
3395.75 37
3395.88 37
3396.01 39
3396.15 41
3396.28 43
3396.42 44
3396.55 45
3396.68 45
3396.82 45
3396.95 44
3397.08 43
3397.22 41
3397.35 40
3397.49 38
3397.62 35
3397.75 33
3397.89 32
3398.02 30
3398.15 30
3398.29 30
3398.42 30
3398.56 31
3398.69 32
3398.82 32
3398.96 30
3399.09 27
3399.22 24
3399.36 19
3399.49 14
3399.63 10
3399.76 7
3399.89 6
3400.03 7
3400.16 9
3400.30 13
3400.43 17
3400.56 21
3400.70 25
3400.83 29
3400.96 31
3401.10 34
3401.23 36
3401.37 38
3401.50 40
3401.63 43
3401.77 46
3401.90 47
3402.04 48
3402.17 46
3402.30 43
3402.44 37
3402.57 30
3402.70 23
3402.84 16
3402.97 10
3403.11 5
3403.24 2
3403.37 0
3403.51 0
3403.64 0
3403.78 0
3403.91 0
3404.04 0
3404.18 0
3404.31 1
3404.44 2
3404.58 2
3404.71 2
3404.85 1
3404.98 0
3405.11 0
3405.25 0
3405.38 2
3405.52 4
3405.65 7
3405.78 10
3405.92 13
3406.05 16
3406.19 18
3406.32 21
3406.45 24
3406.59 27
3406.72 31
3406.86 34
3406.99 37
3407.12 40
3407.26 42
3407.39 44
3407.52 46
3407.66 48
3407.79 50
3407.93 52
3408.06 53
3408.19 55
3408.33 56
3408.46 57
3408.60 59
3408.73 61
3408.86 63
3409.00 65
3409.13 67
3409.27 69
3409.40 71
3409.53 71
3409.67 70
3409.80 70
3409.94 70
3410.07 70
3410.20 71
3410.34 73
3410.47 74
3410.61 73
3410.74 71
3410.87 65
3411.01 58
3411.14 50
3411.28 42
3411.41 36
3411.54 32
3411.68 31
3411.81 33
3411.95 36
3412.08 40
3412.21 44
3412.35 46
3412.48 48
3412.62 47
3412.75 44
3412.89 40
3413.02 35
3413.15 29
3413.29 23
3413.42 17
3413.56 12
3413.69 9
3413.82 8
3413.96 9
3414.09 12
3414.23 17
3414.36 24
3414.49 30
3414.63 35
3414.76 39
3414.90 40
3415.03 40
3415.16 38
3415.30 35
3415.43 32
3415.57 28
3415.70 25
3415.84 21
3415.97 17
3416.10 14
3416.24 13
3416.37 12
3416.51 13
3416.64 14
3416.77 16
3416.91 17
3417.04 16
3417.18 13
3417.31 9
3417.44 4
3417.58 0
3417.71 0
3417.85 0
3417.98 0
3418.12 0
3418.25 0
3418.38 0
3418.52 5
3418.65 9
3418.79 12
3418.92 12
3419.05 12
3419.19 11
3419.32 11
3419.46 13
3419.59 17
3419.73 24
3419.86 31
3419.99 39
3420.13 46
3420.26 51
3420.40 53
3420.53 51
3420.66 47
3420.80 41
3420.93 33
3421.07 27
3421.20 21
3421.34 16
3421.47 13
3421.60 10
3421.74 8
3421.87 6
3422.01 4
3422.14 2
3422.28 0
3422.41 0
3422.54 0
3422.68 0
3422.81 0
3422.95 0
3423.08 0
3423.22 0
3423.35 0
3423.48 0
3423.62 2
3423.75 4
3423.89 8
3424.02 13
3424.16 18
3424.29 23
3424.42 26
3424.56 26
3424.69 24
3424.83 19
3424.96 12
3425.10 6
3425.23 0
3425.36 0
3425.50 0
3425.63 0
3425.77 0
3425.90 6
3426.04 14
3426.17 22
3426.30 30
3426.44 37
3426.57 42
3426.71 44
3426.84 44
3426.98 43
3427.11 40
3427.24 37
3427.38 34
3427.51 30
3427.65 27
3427.78 24
3427.92 20
3428.05 16
3428.18 12
3428.32 9
3428.45 7
3428.59 6
3428.72 4
3428.86 3
3428.99 2
3429.13 1
3429.26 0
3429.39 0
3429.53 0
3429.66 0
3429.80 2
3429.93 6
3430.07 10
3430.20 14
3430.34 17
3430.47 19
3430.60 20
3430.74 22
3430.87 24
3431.01 26
3431.14 30
3431.28 35
3431.41 40
3431.54 44
3431.68 48
3431.81 51
3431.95 52
3432.08 52
3432.22 51
3432.35 50
3432.49 48
3432.62 46
3432.75 44
3432.89 42
3433.02 41
3433.16 40
3433.29 40
3433.43 40
3433.56 40
3433.70 39
3433.83 38
3433.96 36
3434.10 34
3434.23 31
3434.37 29
3434.50 27
3434.64 26
3434.77 26
3434.91 26
3435.04 28
3435.18 30
3435.31 31
3435.44 32
3435.58 33
3435.71 32
3435.85 32
3435.98 31
3436.12 30
3436.25 29
3436.39 28
3436.52 27
3436.65 27
3436.79 25
3436.92 23
3437.06 21
3437.19 18
3437.33 15
3437.46 12
3437.60 10
3437.73 8
3437.87 7
3438.00 7
3438.13 6
3438.27 6
3438.40 5
3438.54 6
3438.67 7
3438.81 10
3438.94 14
3439.08 18
3439.21 23
3439.35 26
3439.48 27
3439.61 26
3439.75 23
3439.88 19
3440.02 16
3440.15 13
3440.29 13
3440.42 14
3440.56 17
3440.69 21
3440.83 25
3440.96 28
3441.10 28
3441.23 27
3441.36 25
3441.50 22
3441.63 20
3441.77 19
3441.90 18
3442.04 18
3442.17 19
3442.31 18
3442.44 17
3442.58 14
3442.71 12
3442.85 10
3442.98 9
3443.11 8
3443.25 8
3443.38 8
3443.52 8
3443.65 8
3443.79 8
3443.92 8
3444.06 8
3444.19 8
3444.33 9
3444.46 10
3444.60 12
3444.73 14
3444.87 17
3445.00 22
3445.14 26
3445.27 30
3445.40 34
3445.54 35
3445.67 35
3445.81 33
3445.94 30
3446.08 26
3446.21 23
3446.35 20
3446.48 17
3446.62 15
3446.75 13
3446.89 10
3447.02 8
3447.16 5
3447.29 3
3447.43 2
3447.56 2
3447.69 5
3447.83 9
3447.96 15
3448.10 22
3448.23 29
3448.37 34
3448.50 38
3448.64 40
3448.77 39
3448.91 36
3449.04 31
3449.18 26
3449.31 21
3449.45 18
3449.58 16
3449.72 15
3449.85 15
3449.99 16
3450.12 17
3450.26 16
3450.39 15
3450.52 12
3450.66 9
3450.79 6
3450.93 2
3451.06 0
3451.20 0
3451.33 0
3451.47 0
3451.60 0
3451.74 0
3451.87 0
3452.01 0
3452.14 0
3452.28 0
3452.41 8
3452.55 20
3452.68 34
3452.82 49
3452.95 64
3453.09 77
3453.22 87
3453.36 94
3453.49 98
3453.63 100
3453.76 100
3453.90 100
3454.03 99
3454.17 96
3454.30 92
3454.43 86
3454.57 79
3454.70 71
3454.84 64
3454.97 58
3455.11 54
3455.24 52
3455.38 51
3455.51 51
3455.65 52
3455.78 52
3455.92 53
3456.05 54
3456.19 55
3456.32 58
3456.46 61
3456.59 65
3456.73 67
3456.86 68
3457.00 66
3457.13 63
3457.27 59
3457.40 54
3457.54 49
3457.67 46
3457.81 44
3457.94 44
3458.08 44
3458.21 45
3458.35 45
3458.48 45
3458.62 43
3458.75 40
3458.89 37
3459.02 33
3459.16 29
3459.29 26
3459.43 24
3459.56 24
3459.70 27
3459.83 32
3459.97 40
3460.10 50
3460.24 61
3460.37 70
3460.51 77
3460.64 80
3460.78 80
3460.91 77
3461.05 71
3461.18 63
3461.32 54
3461.45 45
3461.59 36
3461.72 30
3461.86 26
3461.99 25
3462.13 26
3462.26 30
3462.40 35
3462.53 40
3462.67 44
3462.80 45
3462.94 45
3463.07 43
3463.21 41
3463.34 38
3463.48 36
3463.61 36
3463.75 37
3463.88 40
3464.02 44
3464.15 49
3464.29 54
3464.42 58
3464.56 61
3464.69 63
3464.83 63
3464.96 61
3465.10 58
3465.23 54
3465.37 51
3465.50 48
3465.64 47
3465.77 48
3465.91 51
3466.04 54
3466.18 56
3466.31 58
3466.45 57
3466.58 53
3466.72 49
3466.85 43
3466.99 38
3467.12 34
3467.26 32
3467.39 32
3467.53 32
3467.67 33
3467.80 34
3467.94 34
3468.07 34
3468.21 34
3468.34 33
3468.48 32
3468.61 31
3468.75 31
3468.88 30
3469.02 30
3469.15 31
3469.29 31
3469.42 33
3469.56 34
3469.69 35
3469.83 36
3469.96 36
3470.10 36
3470.23 37
3470.37 38
3470.50 39
3470.64 40
3470.77 41
3470.91 42
3471.04 43
3471.18 44
3471.31 45
3471.45 46
3471.59 48
3471.72 50
3471.86 51
3471.99 52
3472.13 52
3472.26 52
3472.40 51
3472.53 52
3472.67 53
3472.80 55
3472.94 57
3473.07 58
3473.21 59
3473.34 58
3473.48 55
3473.61 51
3473.75 47
3473.88 42
3474.02 38
3474.15 35
3474.29 34
3474.43 35
3474.56 37
3474.70 41
3474.83 46
3474.97 51
3475.10 57
3475.24 62
3475.37 67
3475.51 71
3475.64 76
3475.78 80
3475.91 85
3476.05 88
3476.18 91
3476.32 91
3476.45 90
3476.59 86
3476.72 80
3476.86 75
3477.00 70
3477.13 66
3477.27 66
3477.40 67
3477.54 70
3477.67 74
3477.81 77
3477.94 80
3478.08 80
3478.21 78
3478.35 74
3478.48 68
3478.62 62
3478.75 55
3478.89 48
3479.03 42
3479.16 38
3479.30 35
3479.43 34
3479.57 35
3479.70 37
3479.84 39
3479.97 43
3480.11 47
3480.24 51
3480.38 57
3480.51 64
3480.65 70
3480.79 77
3480.92 82
3481.06 86
3481.19 87
3481.33 86
3481.46 82
3481.60 77
3481.73 70
3481.87 63
3482.00 55
3482.14 49
3482.27 44
3482.41 41
3482.55 39
3482.68 38
3482.82 37
3482.95 37
3483.09 36
3483.22 34
3483.36 32
3483.49 30
3483.63 29
3483.76 28
3483.90 29
3484.04 31
3484.17 33
3484.31 36
3484.44 38
3484.58 39
3484.71 39
3484.85 38
3484.98 36
3485.12 33
3485.25 29
3485.39 26
3485.53 22
3485.66 18
3485.80 15
3485.93 12
3486.07 10
3486.20 8
3486.34 7
3486.47 7
3486.61 8
3486.74 8
3486.88 9
3487.02 11
3487.15 12
3487.29 13
3487.42 15
3487.56 17
3487.69 20
3487.83 24
3487.96 28
3488.10 33
3488.24 37
3488.37 41
3488.51 45
3488.64 48
3488.78 51
3488.91 52
3489.05 53
3489.18 52
3489.32 50
3489.46 48
3489.59 46
3489.73 45
3489.86 46
3490.00 48
3490.13 53
3490.27 58
3490.40 63
3490.54 66
3490.68 66
3490.81 63
3490.95 57
3491.08 49
3491.22 39
3491.35 29
3491.49 19
3491.62 11
3491.76 4
3491.90 0
3492.03 0
3492.17 0
3492.30 0
3492.44 0
3492.57 0
3492.71 0
3492.85 4
3492.98 9
3493.12 16
3493.25 24
3493.39 32
3493.52 39
3493.66 44
3493.79 47
3493.93 46
3494.07 44
3494.20 39
3494.34 34
3494.47 29
3494.61 25
3494.74 23
3494.88 22
3495.02 22
3495.15 23
3495.29 25
3495.42 27
3495.56 29
3495.69 31
3495.83 34
3495.97 37
3496.10 41
3496.24 44
3496.37 49
3496.51 53
3496.64 58
3496.78 62
3496.91 65
3497.05 67
3497.19 68
3497.32 66
3497.46 63
3497.59 60
3497.73 57
3497.86 55
3498.00 54
3498.14 54
3498.27 54
3498.41 53
3498.54 52
3498.68 51
3498.81 52
3498.95 53
3499.09 57
3499.22 62
3499.36 68
3499.49 74
3499.63 79
3499.77 82
3499.90 84
3500.04 85
3500.17 85
3500.31 85
3500.44 84
3500.58 83
3500.72 80
3500.85 77
3500.99 72
3501.12 67
3501.26 63
3501.39 60
3501.53 61
3501.67 64
3501.80 69
3501.94 75
3502.07 82
3502.21 88
3502.35 93
3502.48 97
3502.62 103
3502.75 109
3502.89 116
3503.02 125
3503.16 133
3503.30 141
3503.43 145
3503.57 147
3503.70 146
3503.84 142
3503.97 136
3504.11 129
3504.25 122
3504.38 114
3504.52 107
3504.65 101
3504.79 95
3504.93 91
3505.06 87
3505.20 85
3505.33 83
3505.47 82
3505.61 81
3505.74 79
3505.88 77
3506.01 75
3506.15 74
3506.28 72
3506.42 72
3506.56 72
3506.69 73
3506.83 74
3506.96 74
3507.10 74
3507.24 73
3507.37 71
3507.51 69
3507.64 65
3507.78 60
3507.92 54
3508.05 49
3508.19 43
3508.32 37
3508.46 31
3508.59 26
3508.73 20
3508.87 14
3509.00 9
3509.14 4
3509.27 1
3509.41 1
3509.55 2
3509.68 5
3509.82 8
3509.95 11
3510.09 13
3510.23 12
3510.36 10
3510.50 6
3510.63 0
3510.77 0
3510.91 0
3511.04 0
3511.18 0
3511.31 0
3511.45 0
3511.59 0
3511.72 4
3511.86 9
3511.99 12
3512.13 12
3512.27 11
3512.40 8
3512.54 5
3512.67 2
3512.81 0
3512.95 0
3513.08 0
3513.22 0
3513.35 2
3513.49 7
3513.63 13
3513.76 21
3513.90 30
3514.03 39
3514.17 48
3514.31 56
3514.44 61
3514.58 64
3514.71 65
3514.85 65
3514.99 63
3515.12 60
3515.26 56
3515.39 53
3515.53 49
3515.67 45
3515.80 40
3515.94 35
3516.07 31
3516.21 26
3516.35 22
3516.48 20
3516.62 18
3516.76 18
3516.89 19
3517.03 21
3517.16 23
3517.30 25
3517.44 27
3517.57 27
3517.71 27
3517.84 26
3517.98 23
3518.12 21
3518.25 18
3518.39 16
3518.52 14
3518.66 14
3518.80 15
3518.93 17
3519.07 19
3519.21 21
3519.34 21
3519.48 20
3519.61 17
3519.75 14
3519.89 11
3520.02 9
3520.16 9
3520.29 9
3520.43 12
3520.57 14
3520.70 17
3520.84 19
3520.98 21
3521.11 22
3521.25 23
3521.38 25
3521.52 26
3521.66 29
3521.79 31
3521.93 32
3522.06 33
3522.20 31
3522.34 28
3522.47 23
3522.61 18
3522.75 13
3522.88 8
3523.02 5
3523.15 3
3523.29 3
3523.43 4
3523.56 7
3523.70 10
3523.84 12
3523.97 15
3524.11 17
3524.24 17
3524.38 17
3524.52 15
3524.65 13
3524.79 9
3524.93 5
3525.06 0
3525.20 0
3525.33 0
3525.47 0
3525.61 0
3525.74 0
3525.88 0
3526.02 0
3526.15 0
3526.29 7
3526.42 15
3526.56 23
3526.70 29
3526.83 34
3526.97 38
3527.11 41
3527.24 43
3527.38 45
3527.51 47
3527.65 49
3527.79 51
3527.92 53
3528.06 55
3528.20 56
3528.33 56
3528.47 55
3528.60 53
3528.74 49
3528.88 44
3529.01 39
3529.15 33
3529.29 28
3529.42 23
3529.56 21
3529.70 20
3529.83 22
3529.97 25
3530.10 30
3530.24 34
3530.38 38
3530.51 39
3530.65 38
3530.79 34
3530.92 29
3531.06 24
3531.20 19
3531.33 14
3531.47 12
3531.60 10
3531.74 10
3531.88 10
3532.01 10
3532.15 11
3532.29 11
3532.42 11
3532.56 11
3532.70 12
3532.83 13
3532.97 14
3533.10 15
3533.24 15
3533.38 15
3533.51 14
3533.65 12
3533.79 10
3533.92 7
3534.06 3
3534.20 0
3534.33 0
3534.47 0
3534.60 0
3534.74 0
3534.88 0
3535.01 4
3535.15 11
3535.29 18
3535.42 24
3535.56 30
3535.70 34
3535.83 36
3535.97 36
3536.11 35
3536.24 34
3536.38 32
3536.52 30
3536.65 28
3536.79 26
3536.92 25
3537.06 23
3537.20 21
3537.33 19
3537.47 16
3537.61 13
3537.74 9
3537.88 5
3538.02 2
3538.15 1
3538.29 1
3538.43 2
3538.56 4
3538.70 6
3538.84 7
3538.97 7
3539.11 6
3539.25 4
3539.38 1
3539.52 0
3539.65 0
3539.79 0
3539.93 0
3540.06 0
3540.20 0
3540.34 0
3540.47 0
3540.61 4
3540.75 9
3540.88 12
3541.02 15
3541.16 16
3541.29 15
3541.43 13
3541.57 10
3541.70 7
3541.84 5
3541.98 5
3542.11 5
3542.25 6
3542.39 7
3542.52 8
3542.66 7
3542.80 6
3542.93 4
3543.07 3
3543.21 2
3543.34 3
3543.48 3
3543.62 5
3543.75 6
3543.89 8
3544.02 9
3544.16 11
3544.30 12
3544.43 13
3544.57 15
3544.71 17
3544.84 21
3544.98 26
3545.12 33
3545.25 42
3545.39 53
3545.53 66
3545.66 79
3545.80 90
3545.94 100
3546.07 108
3546.21 112
3546.35 113
3546.48 112
3546.62 110
3546.76 108
3546.89 106
3547.03 106
3547.17 107
3547.30 110
3547.44 114
3547.58 120
3547.71 126
3547.85 131
3547.99 136
3548.12 139
3548.26 140
3548.40 140
3548.53 137
3548.67 133
3548.81 129
3548.94 125
3549.08 122
3549.22 120
3549.35 120
3549.49 121
3549.63 122
3549.76 122
3549.90 122
3550.04 121
3550.18 119
3550.31 116
3550.45 113
3550.59 109
3550.72 103
3550.86 97
3551.00 89
3551.13 81
3551.27 73
3551.41 66
3551.54 60
3551.68 57
3551.82 55
3551.95 55
3552.09 57
3552.23 59
3552.36 61
3552.50 63
3552.64 64
3552.77 63
3552.91 62
3553.05 58
3553.18 54
3553.32 48
3553.46 41
3553.59 35
3553.73 28
3553.87 23
3554.00 20
3554.14 19
3554.28 20
3554.42 23
3554.55 28
3554.69 34
3554.83 39
3554.96 44
3555.10 47
3555.24 48
3555.37 49
3555.51 49
3555.65 49
3555.78 49
3555.92 48
3556.06 47
3556.19 45
3556.33 42
3556.47 37
3556.60 32
3556.74 25
3556.88 19
3557.01 14
3557.15 9
3557.29 6
3557.43 3
3557.56 1
3557.70 0
3557.84 0
3557.97 0
3558.11 0
3558.25 0
3558.38 0
3558.52 0
3558.66 0
3558.79 0
3558.93 6
3559.07 13
3559.21 19
3559.34 24
3559.48 27
3559.62 29
3559.75 29
3559.89 28
3560.03 27
3560.16 27
3560.30 28
3560.44 30
3560.57 32
3560.71 35
3560.85 38
3560.99 39
3561.12 40
3561.26 39
3561.40 38
3561.53 35
3561.67 33
3561.81 31
3561.94 31
3562.08 33
3562.22 37
3562.35 42
3562.49 47
3562.63 52
3562.77 55
3562.90 57
3563.04 57
3563.18 56
3563.31 54
3563.45 53
3563.59 53
3563.72 53
3563.86 54
3564.00 54
3564.14 53
3564.27 51
3564.41 47
3564.55 43
3564.68 38
3564.82 35
3564.96 34
3565.09 34
3565.23 37
3565.37 41
3565.51 46
3565.64 50
3565.78 52
3565.92 53
3566.05 54
3566.19 54
3566.33 54
3566.46 56
3566.60 59
3566.74 63
3566.88 67
3567.01 71
3567.15 72
3567.29 71
3567.42 68
3567.56 64
3567.70 57
3567.84 50
3567.97 43
3568.11 37
3568.25 32
3568.38 29
3568.52 28
3568.66 28
3568.79 30
3568.93 32
3569.07 35
3569.21 37
3569.34 38
3569.48 38
3569.62 36
3569.75 32
3569.89 28
3570.03 23
3570.17 18
3570.30 13
3570.44 9
3570.58 5
3570.71 3
3570.85 3
3570.99 3
3571.13 4
3571.26 5
3571.40 6
3571.54 6
3571.67 4
3571.81 2
3571.95 0
3572.09 0
3572.22 0
3572.36 0
3572.50 0
3572.63 0
3572.77 0
3572.91 2
3573.05 7
3573.18 13
3573.32 20
3573.46 27
3573.59 33
3573.73 39
3573.87 43
3574.01 44
3574.14 42
3574.28 38
3574.42 32
3574.55 25
3574.69 18
3574.83 12
3574.97 8
3575.10 7
3575.24 9
3575.38 12
3575.52 17
3575.65 21
3575.79 25
3575.93 27
3576.06 28
3576.20 26
3576.34 24
3576.48 21
3576.61 18
3576.75 16
3576.89 15
3577.02 14
3577.16 13
3577.30 11
3577.44 9
3577.57 7
3577.71 5
3577.85 3
3577.99 4
3578.12 7
3578.26 13
3578.40 22
3578.53 31
3578.67 39
3578.81 46
3578.95 49
3579.08 48
3579.22 45
3579.36 40
3579.50 35
3579.63 31
3579.77 30
3579.91 31
3580.04 34
3580.18 39
3580.32 43
3580.46 48
3580.59 51
3580.73 53
3580.87 55
3581.01 57
3581.14 59
3581.28 61
3581.42 63
3581.56 65
3581.69 65
3581.83 65
3581.97 64
3582.10 63
3582.24 63
3582.38 64
3582.52 66
3582.65 70
3582.79 74
3582.93 78
3583.07 81
3583.20 82
3583.34 81
3583.48 78
3583.62 74
3583.75 68
3583.89 63
3584.03 57
3584.17 52
3584.30 47
3584.44 43
3584.58 40
3584.71 38
3584.85 37
3584.99 38
3585.13 39
3585.26 41
3585.40 42
3585.54 41
3585.68 40
3585.81 37
3585.95 35
3586.09 35
3586.23 35
3586.36 38
3586.50 43
3586.64 48
3586.78 53
3586.91 57
3587.05 60
3587.19 63
3587.33 66
3587.46 68
3587.60 70
3587.74 72
3587.88 73
3588.01 73
3588.15 71
3588.29 68
3588.43 64
3588.56 59
3588.70 55
3588.84 51
3588.98 47
3589.11 45
3589.25 42
3589.39 39
3589.53 37
3589.66 35
3589.80 34
3589.94 33
3590.08 33
3590.21 34
3590.35 34
3590.49 34
3590.63 34
3590.76 33
3590.90 32
3591.04 32
3591.18 32
3591.31 34
3591.45 36
3591.59 38
3591.73 40
3591.86 42
3592.00 44
3592.14 46
3592.28 48
3592.41 50
3592.55 52
3592.69 54
3592.83 55
3592.96 54
3593.10 53
3593.24 50
3593.38 47
3593.51 44
3593.65 41
3593.79 40
3593.93 40
3594.06 40
3594.20 40
3594.34 39
3594.48 38
3594.61 36
3594.75 33
3594.89 29
3595.03 25
3595.16 21
3595.30 17
3595.44 15
3595.58 14
3595.71 14
3595.85 14
3595.99 15
3596.13 16
3596.27 17
3596.40 17
3596.54 16
3596.68 14
3596.82 12
3596.95 9
3597.09 7
3597.23 5
3597.37 4
3597.50 4
3597.64 5
3597.78 8
3597.92 12
3598.05 17
3598.19 22
3598.33 28
3598.47 34
3598.61 40
3598.74 44
3598.88 47
3599.02 48
3599.16 47
3599.29 46
3599.43 44
3599.57 43
3599.71 42
3599.84 42
3599.98 44
3600.12 47
3600.26 53
3600.39 58
3600.53 65
3600.67 71
3600.81 76
3600.95 79
3601.08 82
3601.22 83
3601.36 84
3601.50 86
3601.63 88
3601.77 90
3601.91 93
3602.05 94
3602.19 95
3602.32 93
3602.46 90
3602.60 85
3602.74 79
3602.87 73
3603.01 66
3603.15 59
3603.29 51
3603.42 44
3603.56 38
3603.70 32
3603.84 27
3603.98 24
3604.11 22
3604.25 23
3604.39 25
3604.53 27
3604.66 30
3604.80 32
3604.94 34
3605.08 34
3605.22 35
3605.35 36
3605.49 37
3605.63 39
3605.77 41
3605.90 44
3606.04 48
3606.18 50
3606.32 52
3606.46 53
3606.59 53
3606.73 52
3606.87 50
3607.01 47
3607.15 43
3607.28 38
3607.42 34
3607.56 30
3607.70 27
3607.83 25
3607.97 24
3608.11 24
3608.25 25
3608.39 27
3608.52 28
3608.66 30
3608.80 31
3608.94 32
3609.07 33
3609.21 34
3609.35 34
3609.49 33
3609.63 32
3609.76 29
3609.90 26
3610.04 23
3610.18 19
3610.32 17
3610.45 17
3610.59 18
3610.73 20
3610.87 23
3611.01 26
3611.14 28
3611.28 30
3611.42 32
3611.56 33
3611.69 35
3611.83 38
3611.97 40
3612.11 43
3612.25 45
3612.38 46
3612.52 46
3612.66 44
3612.80 40
3612.94 36
3613.07 31
3613.21 25
3613.35 20
3613.49 14
3613.63 9
3613.76 4
3613.90 1
3614.04 0
3614.18 0
3614.32 0
3614.45 5
3614.59 11
3614.73 18
3614.87 25
3615.01 32
3615.14 38
3615.28 41
3615.42 43
3615.56 44
3615.70 43
3615.83 40
3615.97 38
3616.11 35
3616.25 32
3616.39 31
3616.52 30
3616.66 31
3616.80 32
3616.94 33
3617.08 34
3617.21 33
3617.35 31
3617.49 27
3617.63 22
3617.77 17
3617.90 13
3618.04 11
3618.18 12
3618.32 14
3618.46 17
3618.59 21
3618.73 26
3618.87 30
3619.01 34
3619.15 38
3619.28 43
3619.42 48
3619.56 52
3619.70 56
3619.84 57
3619.97 56
3620.11 51
3620.25 43
3620.39 34
3620.53 23
3620.66 13
3620.80 5
3620.94 0
3621.08 0
3621.22 0
3621.36 1
3621.49 5
3621.63 8
3621.77 10
3621.91 10
3622.05 8
3622.18 3
3622.32 0
3622.46 0
3622.60 0
3622.74 0
3622.87 0
3623.01 0
3623.15 0
3623.29 4
3623.43 9
3623.56 14
3623.70 20
3623.84 25
3623.98 31
3624.12 35
3624.26 39
3624.39 41
3624.53 42
3624.67 40
3624.81 37
3624.95 33
3625.08 28
3625.22 24
3625.36 21
3625.50 20
3625.64 20
3625.78 21
3625.91 23
3626.05 25
3626.19 27
3626.33 29
3626.47 30
3626.60 32
3626.74 35
3626.88 39
3627.02 44
3627.16 51
3627.30 58
3627.43 65
3627.57 71
3627.71 74
3627.85 74
3627.99 73
3628.12 69
3628.26 64
3628.40 59
3628.54 55
3628.68 52
3628.82 51
3628.95 52
3629.09 54
3629.23 56
3629.37 59
3629.51 61
3629.65 63
3629.78 65
3629.92 65
3630.06 64
3630.20 63
3630.34 61
3630.48 58
3630.61 56
3630.75 54
3630.89 53
3631.03 52
3631.17 52
3631.30 51
3631.44 50
3631.58 48
3631.72 46
3631.86 43
3632.00 39
3632.13 35
3632.27 30
3632.41 25
3632.55 21
3632.69 17
3632.83 14
3632.96 12
3633.10 12
3633.24 14
3633.38 17
3633.52 22
3633.66 27
3633.79 30
3633.93 33
3634.07 34
3634.21 33
3634.35 32
3634.49 31
3634.62 30
3634.76 31
3634.90 33
3635.04 37
3635.18 40
3635.32 43
3635.45 46
3635.59 46
3635.73 46
3635.87 44
3636.01 42
3636.15 40
3636.28 38
3636.42 36
3636.56 34
3636.70 33
3636.84 33
3636.98 34
3637.12 36
3637.25 38
3637.39 41
3637.53 44
3637.67 47
3637.81 48
3637.95 49
3638.08 49
3638.22 47
3638.36 45
3638.50 42
3638.64 39
3638.78 36
3638.91 34
3639.05 32
3639.19 31
3639.33 30
3639.47 31
3639.61 33
3639.75 36
3639.88 39
3640.02 43
3640.16 48
3640.30 53
3640.44 57
3640.58 61
3640.71 63
3640.85 64
3640.99 63
3641.13 60
3641.27 57
3641.41 53
3641.55 50
3641.68 47
3641.82 44
3641.96 43
3642.10 43
3642.24 44
3642.38 46
3642.51 49
3642.65 53
3642.79 57
3642.93 61
3643.07 65
3643.21 68
3643.35 70
3643.48 72
3643.62 74
3643.76 76
3643.90 80
3644.04 85
3644.18 89
3644.32 94
3644.45 97
3644.59 98
3644.73 98
3644.87 97
3645.01 94
3645.15 91
3645.29 88
3645.42 84
3645.56 81
3645.70 77
3645.84 75
3645.98 74
3646.12 75
3646.25 79
3646.39 84
3646.53 90
3646.67 96
3646.81 102
3646.95 106
3647.09 107
3647.23 107
3647.36 104
3647.50 99
3647.64 92
3647.78 84
3647.92 76
3648.06 66
3648.20 57
3648.33 48
3648.47 41
3648.61 36
3648.75 35
3648.89 37
3649.03 42
3649.17 49
3649.30 57
3649.44 65
3649.58 71
3649.72 76
3649.86 78
3650.00 78
3650.14 76
3650.27 74
3650.41 71
3650.55 69
3650.69 68
3650.83 67
3650.97 67
3651.11 67
3651.25 67
3651.38 67
3651.52 67
3651.66 66
3651.80 66
3651.94 66
3652.08 67
3652.22 68
3652.35 69
3652.49 70
3652.63 70
3652.77 68
3652.91 65
3653.05 61
3653.19 58
3653.33 55
3653.46 53
3653.60 52
3653.74 52
3653.88 53
3654.02 54
3654.16 54
3654.30 54
3654.44 54
3654.57 54
3654.71 55
3654.85 55
3654.99 56
3655.13 56
3655.27 57
3655.41 57
3655.55 56
3655.68 55
3655.82 53
3655.96 53
3656.10 53
3656.24 54
3656.38 57
3656.52 60
3656.66 63
3656.79 65
3656.93 68
3657.07 69
3657.21 70
3657.35 70
3657.49 69
3657.63 68
3657.77 68
3657.90 67
3658.04 67
3658.18 67
3658.32 67
3658.46 67
3658.60 67
3658.74 66
3658.88 64
3659.01 61
3659.15 56
3659.29 51
3659.43 45
3659.57 39
3659.71 32
3659.85 26
3659.99 22
3660.13 19
3660.26 19
3660.40 22
3660.54 28
3660.68 36
3660.82 44
3660.96 52
3661.10 57
3661.24 58
3661.37 56
3661.51 50
3661.65 42
3661.79 33
3661.93 24
3662.07 15
3662.21 9
3662.35 4
3662.49 1
3662.62 0
3662.76 0
3662.90 0
3663.04 0
3663.18 0
3663.32 0
3663.46 0
3663.60 0
3663.74 0
3663.87 2
3664.01 4
3664.15 7
3664.29 9
3664.43 10
3664.57 11
3664.71 11
3664.85 11
3664.99 11
3665.12 11
3665.26 13
3665.40 15
3665.54 17
3665.68 21
3665.82 24
3665.96 28
3666.10 31
3666.24 34
3666.38 37
3666.51 38
3666.65 40
3666.79 42
3666.93 45
3667.07 48
3667.21 51
3667.35 55
3667.49 58
3667.63 60
3667.77 60
3667.90 59
3668.04 56
3668.18 53
3668.32 51
3668.46 50
3668.60 51
3668.74 54
3668.88 59
3669.02 63
3669.15 68
3669.29 71
3669.43 73
3669.57 73
3669.71 71
3669.85 68
3669.99 64
3670.13 59
3670.27 55
3670.41 51
3670.55 49
3670.68 48
3670.82 49
3670.96 52
3671.10 57
3671.24 63
3671.38 70
3671.52 76
3671.66 81
3671.80 86
3671.94 88
3672.07 90
3672.21 90
3672.35 90
3672.49 89
3672.63 88
3672.77 86
3672.91 83
3673.05 80
3673.19 75
3673.33 70
3673.47 65
3673.60 60
3673.74 58
3673.88 57
3674.02 58
3674.16 61
3674.30 64
3674.44 68
3674.58 70
3674.72 70
3674.86 69
3675.00 67
3675.13 65
3675.27 63
3675.41 61
3675.55 60
3675.69 59
3675.83 59
3675.97 59
3676.11 59
3676.25 60
3676.39 61
3676.53 63
3676.67 67
3676.80 73
3676.94 79
3677.08 85
3677.22 91
3677.36 96
3677.50 99
3677.64 101
3677.78 101
3677.92 100
3678.06 98
3678.20 95
3678.33 91
3678.47 88
3678.61 85
3678.75 83
3678.89 81
3679.03 81
3679.17 82
3679.31 83
3679.45 84
3679.59 83
3679.73 81
3679.87 77
3680.01 73
3680.14 69
3680.28 65
3680.42 63
3680.56 62
3680.70 61
3680.84 61
3680.98 62
3681.12 62
3681.26 64
3681.40 65
3681.54 67
3681.68 69
3681.82 71
3681.95 73
3682.09 76
3682.23 78
3682.37 81
3682.51 83
3682.65 84
3682.79 84
3682.93 83
3683.07 80
3683.21 77
3683.35 74
3683.49 71
3683.63 69
3683.76 69
3683.90 71
3684.04 75
3684.18 79
3684.32 85
3684.46 90
3684.60 95
3684.74 98
3684.88 100
3685.02 101
3685.16 100
3685.30 97
3685.44 92
3685.58 87
3685.72 83
3685.85 79
3685.99 78
3686.13 78
3686.27 79
3686.41 81
3686.55 81
3686.69 80
3686.83 76
3686.97 71
3687.11 64
3687.25 57
3687.39 51
3687.53 46
3687.67 43
3687.81 42
3687.94 43
3688.08 46
3688.22 49
3688.36 53
3688.50 57
3688.64 61
3688.78 64
3688.92 66
3689.06 68
3689.20 69
3689.34 71
3689.48 71
3689.62 71
3689.76 70
3689.90 67
3690.04 63
3690.17 59
3690.31 55
3690.45 51
3690.59 48
3690.73 46
3690.87 44
3691.01 43
3691.15 42
3691.29 41
3691.43 40
3691.57 38
3691.71 37
3691.85 36
3691.99 35
3692.13 34
3692.27 34
3692.41 35
3692.54 36
3692.68 39
3692.82 42
3692.96 47
3693.10 54
3693.24 63
3693.38 72
3693.52 83
3693.66 94
3693.80 104
3693.94 112
3694.08 117
3694.22 119
3694.36 118
3694.50 114
3694.64 108
3694.78 101
3694.92 93
3695.06 86
3695.19 78
3695.33 70
3695.47 63
3695.61 56
3695.75 50
3695.89 44
3696.03 41
3696.17 39
3696.31 39
3696.45 42
3696.59 47
3696.73 53
3696.87 60
3697.01 68
3697.15 74
3697.29 78
3697.43 80
3697.57 79
3697.71 76
3697.85 72
3697.99 67
3698.12 63
3698.26 59
3698.40 56
3698.54 54
3698.68 53
3698.82 54
3698.96 56
3699.10 58
3699.24 60
3699.38 61
3699.52 61
3699.66 60
3699.80 58
3699.94 55
3700.08 52
3700.22 51
3700.36 51
3700.50 53
3700.64 56
3700.78 60
3700.92 65
3701.06 70
3701.20 74
3701.34 79
3701.47 83
3701.61 86
3701.75 88
3701.89 88
3702.03 87
3702.17 85
3702.31 81
3702.45 78
3702.59 74
3702.73 71
3702.87 69
3703.01 69
3703.15 70
3703.29 72
3703.43 74
3703.57 76
3703.71 78
3703.85 81
3703.99 84
3704.13 88
3704.27 92
3704.41 97
3704.55 101
3704.69 103
3704.83 103
3704.97 101
3705.11 97
3705.25 93
3705.39 90
3705.52 90
3705.66 91
3705.80 95
3705.94 100
3706.08 104
3706.22 107
3706.36 108
3706.50 105
3706.64 101
3706.78 94
3706.92 88
3707.06 81
3707.20 75
3707.34 70
3707.48 65
3707.62 62
3707.76 58
3707.90 54
3708.04 50
3708.18 45
3708.32 39
3708.46 34
3708.60 28
3708.74 23
3708.88 18
3709.02 15
3709.16 13
3709.30 11
3709.44 10
3709.58 11
3709.72 13
3709.86 15
3710.00 18
3710.14 21
3710.28 24
3710.42 27
3710.56 29
3710.70 31
3710.84 33
3710.97 34
3711.11 36
3711.25 37
3711.39 39
3711.53 40
3711.67 39
3711.81 38
3711.95 34
3712.09 30
3712.23 24
3712.37 19
3712.51 14
3712.65 10
3712.79 8
3712.93 7
3713.07 6
3713.21 5
3713.35 4
3713.49 3
3713.63 1
3713.77 0
3713.91 0
3714.05 0
3714.19 0
3714.33 0
3714.47 0
3714.61 0
3714.75 0
3714.89 0
3715.03 1
3715.17 4
3715.31 7
3715.45 10
3715.59 13
3715.73 15
3715.87 16
3716.01 16
3716.15 15
3716.29 14
3716.43 14
3716.57 14
3716.71 15
3716.85 16
3716.99 18
3717.13 20
3717.27 22
3717.41 24
3717.55 25
3717.69 26
3717.83 28
3717.97 30
3718.11 32
3718.25 34
3718.39 35
3718.53 35
3718.67 34
3718.81 33
3718.95 32
3719.09 31
3719.23 31
3719.37 32
3719.51 33
3719.65 34
3719.79 34
3719.93 34
3720.07 32
3720.21 30
3720.35 29
3720.49 27
3720.63 26
3720.77 25
3720.91 25
3721.05 25
3721.19 24
3721.33 24
3721.47 23
3721.61 22
3721.75 21
3721.89 20
3722.03 19
3722.17 21
3722.31 24
3722.45 28
3722.59 34
3722.73 40
3722.87 46
3723.01 51
3723.15 55
3723.29 57
3723.43 58
3723.57 59
3723.71 60
3723.85 61
3723.99 63
3724.13 64
3724.27 66
3724.41 67
3724.55 68
3724.69 69
3724.83 71
3724.97 74
3725.11 78
3725.25 84
3725.39 90
3725.53 97
3725.67 104
3725.81 109
3725.95 111
3726.09 113
3726.23 113
3726.37 112
3726.51 112
3726.65 113
3726.79 114
3726.93 116
3727.07 118
3727.21 117
3727.35 115
3727.49 110
3727.63 103
3727.77 94
3727.91 84
3728.05 74
3728.19 64
3728.33 56
3728.47 48
3728.61 42
3728.75 38
3728.89 35
3729.03 33
3729.17 33
3729.31 33
3729.45 33
3729.59 34
3729.73 33
3729.87 32
3730.01 30
3730.15 28
3730.29 24
3730.43 20
3730.57 16
3730.71 12
3730.85 9
3730.99 7
3731.13 5
3731.27 5
3731.41 6
3731.55 8
3731.69 11
3731.83 14
3731.97 18
3732.11 22
3732.25 25
3732.39 29
3732.53 33
3732.67 37
3732.82 41
3732.96 45
3733.10 49
3733.24 53
3733.38 55
3733.52 57
3733.66 57
3733.80 56
3733.94 54
3734.08 51
3734.22 48
3734.36 45
3734.50 43
3734.64 39
3734.78 36
3734.92 33
3735.06 29
3735.20 26
3735.34 23
3735.48 21
3735.62 21
3735.76 22
3735.90 25
3736.04 29
3736.18 34
3736.32 38
3736.46 43
3736.60 47
3736.74 50
3736.88 52
3737.02 53
3737.16 54
3737.30 55
3737.44 56
3737.58 56
3737.72 56
3737.86 56
3738.00 53
3738.14 50
3738.29 44
3738.43 37
3738.57 30
3738.71 23
3738.85 18
3738.99 15
3739.13 13
3739.27 14
3739.41 16
3739.55 20
3739.69 23
3739.83 26
3739.97 28
3740.11 30
3740.25 31
3740.39 31
3740.53 31
3740.67 32
3740.81 33
3740.95 35
3741.09 38
3741.23 42
3741.37 45
3741.51 48
3741.65 50
3741.79 51
3741.93 50
3742.07 48
3742.21 45
3742.36 40
3742.50 34
3742.64 28
3742.78 21
3742.92 15
3743.06 10
3743.20 6
3743.34 4
3743.48 4
3743.62 4
3743.76 5
3743.90 5
3744.04 5
3744.18 4
3744.32 3
3744.46 2
3744.60 4
3744.74 7
3744.88 12
3745.02 18
3745.16 25
3745.30 31
3745.44 36
3745.58 39
3745.73 40
3745.87 40
3746.01 40
3746.15 38
3746.29 36
3746.43 34
3746.57 31
3746.71 28
3746.85 25
3746.99 22
3747.13 19
3747.27 18
3747.41 18
3747.55 19
3747.69 21
3747.83 22
3747.97 23
3748.11 24
3748.25 23
3748.39 22
3748.53 19
3748.68 15
3748.82 11
3748.96 7
3749.10 4
3749.24 1
3749.38 0
3749.52 1
3749.66 4
3749.80 8
3749.94 13
3750.08 17
3750.22 21
3750.36 24
3750.50 25
3750.64 25
3750.78 25
3750.92 24
3751.06 24
3751.20 23
3751.35 22
3751.49 21
3751.63 20
3751.77 19
3751.91 19
3752.05 19
3752.19 19
3752.33 21
3752.47 23
3752.61 25
3752.75 27
3752.89 30
3753.03 32
3753.17 34
3753.31 35
3753.45 35
3753.59 34
3753.74 32
3753.88 29
3754.02 26
3754.16 23
3754.30 20
3754.44 19
3754.58 19
3754.72 19
3754.86 19
3755.00 19
3755.14 18
3755.28 17
3755.42 17
3755.56 17
3755.70 18
3755.84 20
3755.99 22
3756.13 24
3756.27 25
3756.41 26
3756.55 25
3756.69 25
3756.83 26
3756.97 28
3757.11 31
3757.25 36
3757.39 41
3757.53 46
3757.67 50
3757.81 52
3757.95 54
3758.10 54
3758.24 55
3758.38 55
3758.52 55
3758.66 55
3758.80 55
3758.94 55
3759.08 55
3759.22 56
3759.36 56
3759.50 56
3759.64 56
3759.78 55
3759.92 53
3760.06 50
3760.21 48
3760.35 46
3760.49 46
3760.63 47
3760.77 51
3760.91 55
3761.05 60
3761.19 65
3761.33 70
3761.47 73
3761.61 76
3761.75 78
3761.89 79
3762.04 80
3762.18 80
3762.32 79
3762.46 79
3762.60 78
3762.74 77
3762.88 76
3763.02 74
3763.16 72
3763.30 69
3763.44 65
3763.58 59
3763.72 52
3763.87 44
3764.01 36
3764.15 29
3764.29 23
3764.43 19
3764.57 17
3764.71 15
3764.85 13
3764.99 12
3765.13 10
3765.27 8
3765.41 6
3765.55 4
3765.70 3
3765.84 3
3765.98 5
3766.12 8
3766.26 12
3766.40 17
3766.54 22
3766.68 26
3766.82 29
3766.96 31
3767.10 32
3767.24 32
3767.39 31
3767.53 30
3767.67 27
3767.81 25
3767.95 22
3768.09 19
3768.23 16
3768.37 14
3768.51 12
3768.65 10
3768.79 9
3768.94 8
3769.08 8
3769.22 7
3769.36 8
3769.50 8
3769.64 7
3769.78 6
3769.92 6
3770.06 5
3770.20 5
3770.34 4
3770.49 4
3770.63 3
3770.77 1
3770.91 0
3771.05 0
3771.19 0
3771.33 0
3771.47 0
3771.61 0
3771.75 0
3771.89 3
3772.04 8
3772.18 15
3772.32 21
3772.46 28
3772.60 35
3772.74 41
3772.88 47
3773.02 51
3773.16 53
3773.30 54
3773.44 52
3773.59 51
3773.73 49
3773.87 48
3774.01 49
3774.15 52
3774.29 55
3774.43 60
3774.57 65
3774.71 69
3774.85 72
3775.00 74
3775.14 73
3775.28 71
3775.42 67
3775.56 62
3775.70 56
3775.84 52
3775.98 48
3776.12 46
3776.26 44
3776.41 44
3776.55 43
3776.69 43
3776.83 41
3776.97 39
3777.11 36
3777.25 33
3777.39 30
3777.53 28
3777.68 26
3777.82 25
3777.96 25
3778.10 25
3778.24 26
3778.38 28
3778.52 30
3778.66 32
3778.80 33
3778.94 33
3779.09 33
3779.23 33
3779.37 33
3779.51 33
3779.65 33
3779.79 34
3779.93 35
3780.07 36
3780.21 36
3780.36 35
3780.50 34
3780.64 32
3780.78 29
3780.92 27
3781.06 26
3781.20 25
3781.34 25
3781.48 25
3781.63 26
3781.77 27
3781.91 28
3782.05 29
3782.19 30
3782.33 30
3782.47 29
3782.61 27
3782.75 24
3782.90 20
3783.04 16
3783.18 12
3783.32 7
3783.46 4
3783.60 1
3783.74 0
3783.88 0
3784.02 0
3784.17 0
3784.31 0
3784.45 0
3784.59 3
3784.73 6
3784.87 10
3785.01 15
3785.15 19
3785.30 23
3785.44 26
3785.58 29
3785.72 31
3785.86 31
3786.00 31
3786.14 31
3786.28 30
3786.43 28
3786.57 27
3786.71 26
3786.85 25
3786.99 25
3787.13 25
3787.27 25
3787.41 25
3787.55 25
3787.70 24
3787.84 24
3787.98 24
3788.12 25
3788.26 26
3788.40 27
3788.54 28
3788.68 29
3788.83 28
3788.97 27
3789.11 26
3789.25 24
3789.39 24
3789.53 25
3789.67 26
3789.82 28
3789.96 29
3790.10 29
3790.24 27
3790.38 25
3790.52 22
3790.66 20
3790.80 20
3790.95 22
3791.09 25
3791.23 30
3791.37 35
3791.51 38
3791.65 38
3791.79 36
3791.93 31
3792.08 25
3792.22 18
3792.36 11
3792.50 8
3792.64 7
3792.78 9
3792.92 14
3793.07 20
3793.21 28
3793.35 36
3793.49 42
3793.63 47
3793.77 50
3793.91 52
3794.05 52
3794.20 51
3794.34 50
3794.48 49
3794.62 48
3794.76 48
3794.90 47
3795.04 46
3795.19 44
3795.33 41
3795.47 37
3795.61 33
3795.75 29
3795.89 26
3796.03 26
3796.18 27
3796.32 31
3796.46 37
3796.60 43
3796.74 50
3796.88 55
3797.02 59
3797.16 61
3797.31 60
3797.45 58
3797.59 54
3797.73 50
3797.87 46
3798.01 43
3798.15 40
3798.30 39
3798.44 39
3798.58 39
3798.72 41
3798.86 43
3799.00 45
3799.14 47
3799.29 49
3799.43 51
3799.57 51
3799.71 50
3799.85 48
3799.99 46
3800.14 43
3800.28 41
3800.42 39
3800.56 38
3800.70 38
3800.84 38
3800.98 38
3801.13 37
3801.27 37
3801.41 36
3801.55 34
3801.69 33
3801.83 33
3801.97 33
3802.12 33
3802.26 35
3802.40 39
3802.54 44
3802.68 49
3802.82 55
3802.96 59
3803.11 62
3803.25 63
3803.39 61
3803.53 57
3803.67 52
3803.81 46
3803.96 41
3804.10 38
3804.24 37
3804.38 38
3804.52 41
3804.66 44
3804.80 47
3804.95 50
3805.09 52
3805.23 53
3805.37 53
3805.51 54
3805.65 55
3805.80 58
3805.94 61
3806.08 66
3806.22 70
3806.36 73
3806.50 74
3806.65 73
3806.79 69
3806.93 62
3807.07 54
3807.21 46
3807.35 39
3807.49 34
3807.64 31
3807.78 30
3807.92 30
3808.06 30
3808.20 29
3808.34 27
3808.49 25
3808.63 23
3808.77 23
3808.91 25
3809.05 29
3809.19 34
3809.34 40
3809.48 46
3809.62 49
3809.76 49
3809.90 47
3810.04 43
3810.19 37
3810.33 31
3810.47 26
3810.61 23
3810.75 21
3810.89 22
3811.04 25
3811.18 29
3811.32 35
3811.46 41
3811.60 46
3811.74 49
3811.89 50
3812.03 48
3812.17 44
3812.31 38
3812.45 31
3812.59 23
3812.74 17
3812.88 12
3813.02 8
3813.16 7
3813.30 7
3813.44 9
3813.59 12
3813.73 17
3813.87 21
3814.01 26
3814.15 31
3814.29 34
3814.44 37
3814.58 38
3814.72 38
3814.86 38
3815.00 38
3815.15 38
3815.29 39
3815.43 40
3815.57 42
3815.71 43
3815.85 43
3816.00 43
3816.14 43
3816.28 42
3816.42 40
3816.56 39
3816.70 37
3816.85 36
3816.99 36
3817.13 37
3817.27 38
3817.41 39
3817.56 41
3817.70 42
3817.84 43
3817.98 43
3818.12 43
3818.26 42
3818.41 40
3818.55 36
3818.69 33
3818.83 29
3818.97 26
3819.12 24
3819.26 23
3819.40 24
3819.54 26
3819.68 28
3819.82 30
3819.97 30
3820.11 28
3820.25 23
3820.39 17
3820.53 9
3820.68 1
3820.82 0
3820.96 0
3821.10 0
3821.24 0
3821.38 0
3821.53 0
3821.67 0
3821.81 5
3821.95 9
3822.09 13
3822.24 14
3822.38 14
3822.52 13
3822.66 12
3822.80 10
3822.95 10
3823.09 12
3823.23 14
3823.37 17
3823.51 20
3823.65 22
3823.80 21
3823.94 19
3824.08 14
3824.22 8
3824.36 3
3824.51 0
3824.65 0
3824.79 0
3824.93 0
3825.07 0
3825.22 3
3825.36 8
3825.50 13
3825.64 17
3825.78 20
3825.93 23
3826.07 25
3826.21 27
3826.35 30
3826.49 32
3826.64 34
3826.78 36
3826.92 36
3827.06 36
3827.20 35
3827.35 33
3827.49 31
3827.63 28
3827.77 26
3827.91 24
3828.06 23
3828.20 23
3828.34 25
3828.48 28
3828.62 33
3828.77 38
3828.91 42
3829.05 46
3829.19 47
3829.33 46
3829.48 43
3829.62 38
3829.76 32
3829.90 28
3830.04 25
3830.19 23
3830.33 24
3830.47 27
3830.61 30
3830.75 34
3830.90 36
3831.04 38
3831.18 38
3831.32 37
3831.46 35
3831.61 32
3831.75 28
3831.89 25
3832.03 21
3832.17 19
3832.32 16
3832.46 15
3832.60 14
3832.74 14
3832.88 14
3833.03 15
3833.17 17
3833.31 19
3833.45 22
3833.59 25
3833.74 29
3833.88 32
3834.02 36
3834.16 39
3834.31 42
3834.45 45
3834.59 47
3834.73 47
3834.87 47
3835.02 45
3835.16 42
3835.30 38
3835.44 34
3835.58 30
3835.73 27
3835.87 24
3836.01 21
3836.15 18
3836.29 16
3836.44 13
3836.58 9
3836.72 5
3836.86 1
3837.01 0
3837.15 0
3837.29 0
3837.43 0
3837.57 0
3837.72 0
3837.86 0
3838.00 0
3838.14 5
3838.28 9
3838.43 14
3838.57 17
3838.71 20
3838.85 22
3839.00 23
3839.14 24
3839.28 25
3839.42 24
3839.56 24
3839.71 23
3839.85 22
3839.99 22
3840.13 23
3840.28 26
3840.42 30
3840.56 34
3840.70 40
3840.84 45
3840.99 49
3841.13 53
3841.27 56
3841.41 58
3841.56 61
3841.70 63
3841.84 65
3841.98 66
3842.12 67
3842.27 67
3842.41 66
3842.55 66
3842.69 65
3842.84 64
3842.98 64
3843.12 64
3843.26 63
3843.40 63
3843.55 62
3843.69 61
3843.83 59
3843.97 58
3844.12 56
3844.26 54
3844.40 51
3844.54 46
3844.69 41
3844.83 33
3844.97 26
3845.11 18
3845.25 12
3845.40 8
3845.54 6
3845.68 7
3845.82 8
3845.97 10
3846.11 12
3846.25 14
3846.39 14
3846.54 14
3846.68 14
3846.82 15
3846.96 16
3847.10 18
3847.25 19
3847.39 20
3847.53 20
3847.67 19
3847.82 17
3847.96 16
3848.10 14
3848.24 14
3848.39 15
3848.53 17
3848.67 20
3848.81 24
3848.96 28
3849.10 32
3849.24 35
3849.38 36
3849.52 35
3849.67 31
3849.81 25
3849.95 19
3850.09 12
3850.24 6
3850.38 2
3850.52 2
3850.66 4
3850.81 9
3850.95 15
3851.09 23
3851.23 31
3851.38 38
3851.52 44
3851.66 49
3851.80 52
3851.95 53
3852.09 53
3852.23 50
3852.37 47
3852.52 43
3852.66 39
3852.80 35
3852.94 34
3853.09 34
3853.23 36
3853.37 39
3853.51 43
3853.66 46
3853.80 47
3853.94 46
3854.08 42
3854.23 38
3854.37 33
3854.51 29
3854.65 27
3854.79 28
3854.94 32
3855.08 38
3855.22 45
3855.36 53
3855.51 60
3855.65 66
3855.79 72
3855.93 76
3856.08 79
3856.22 81
3856.36 82
3856.50 81
3856.65 79
3856.79 77
3856.93 74
3857.08 72
3857.22 70
3857.36 67
3857.50 65
3857.65 61
3857.79 56
3857.93 49
3858.07 43
3858.22 37
3858.36 32
3858.50 29
3858.64 27
3858.79 27
3858.93 27
3859.07 29
3859.21 31
3859.36 34
3859.50 38
3859.64 43
3859.78 49
3859.93 56
3860.07 62
3860.21 67
3860.35 70
3860.50 72
3860.64 70
3860.78 67
3860.92 62
3861.07 56
3861.21 50
3861.35 45
3861.49 40
3861.64 37
3861.78 35
3861.92 32
3862.06 30
3862.21 28
3862.35 25
3862.49 21
3862.64 16
3862.78 11
3862.92 5
3863.06 0
3863.21 0
3863.35 0
3863.49 0
3863.63 0
3863.78 0
3863.92 0
3864.06 0
3864.20 0
3864.35 6
3864.49 14
3864.63 21
3864.78 28
3864.92 34
3865.06 39
3865.20 45
3865.35 49
3865.49 54
3865.63 58
3865.77 61
3865.92 63
3866.06 66
3866.20 67
3866.34 68
3866.49 69
3866.63 69
3866.77 69
3866.92 69
3867.06 68
3867.20 67
3867.34 67
3867.49 68
3867.63 70
3867.77 72
3867.91 75
3868.06 78
3868.20 80
3868.34 81
3868.49 81
3868.63 79
3868.77 77
3868.91 74
3869.06 72
3869.20 69
3869.34 67
3869.48 66
3869.63 64
3869.77 62
3869.91 60
3870.06 57
3870.20 54
3870.34 51
3870.48 48
3870.63 46
3870.77 44
3870.91 42
3871.05 41
3871.20 40
3871.34 39
3871.48 37
3871.63 36
3871.77 34
3871.91 32
3872.05 30
3872.20 27
3872.34 25
3872.48 22
3872.63 20
3872.77 19
3872.91 18
3873.05 17
3873.20 18
3873.34 19
3873.48 21
3873.63 22
3873.77 23
3873.91 24
3874.05 26
3874.20 27
3874.34 29
3874.48 32
3874.63 35
3874.77 39
3874.91 43
3875.05 46
3875.20 49
3875.34 51
3875.48 51
3875.63 52
3875.77 52
3875.91 51
3876.05 52
3876.20 53
3876.34 56
3876.48 59
3876.63 63
3876.77 67
3876.91 70
3877.05 72
3877.20 73
3877.34 72
3877.48 70
3877.63 67
3877.77 64
3877.91 62
3878.05 59
3878.20 57
3878.34 56
3878.48 55
3878.63 55
3878.77 55
3878.91 55
3879.05 55
3879.20 55
3879.34 54
3879.48 52
3879.63 50
3879.77 49
3879.91 47
3880.06 47
3880.20 46
3880.34 46
3880.48 45
3880.63 45
3880.77 44
3880.91 43
3881.06 41
3881.20 40
3881.34 39
3881.49 37
3881.63 36
3881.77 35
3881.91 34
3882.06 33
3882.20 33
3882.34 34
3882.49 35
3882.63 37
3882.77 39
3882.91 41
3883.06 43
3883.20 44
3883.34 45
3883.49 45
3883.63 45
3883.77 45
3883.92 45
3884.06 46
3884.20 47
3884.35 49
3884.49 51
3884.63 54
3884.77 57
3884.92 60
3885.06 62
3885.20 65
3885.35 67
3885.49 68
3885.63 68
3885.78 69
3885.92 69
3886.06 71
3886.20 73
3886.35 76
3886.49 81
3886.63 86
3886.78 91
3886.92 95
3887.06 98
3887.21 100
3887.35 102
3887.49 104
3887.64 107
3887.78 112
3887.92 118
3888.06 126
3888.21 134
3888.35 142
3888.49 147
3888.64 149
3888.78 147
3888.92 142
3889.07 133
3889.21 123
3889.35 113
3889.50 102
3889.64 92
3889.78 83
3889.93 76
3890.07 70
3890.21 66
3890.35 64
3890.50 65
3890.64 67
3890.78 72
3890.93 78
3891.07 83
3891.21 88
3891.36 90
3891.50 91
3891.64 90
3891.79 88
3891.93 86
3892.07 83
3892.22 81
3892.36 79
3892.50 78
3892.65 78
3892.79 80
3892.93 82
3893.07 85
3893.22 88
3893.36 91
3893.50 94
3893.65 96
3893.79 98
3893.93 100
3894.08 101
3894.22 103
3894.36 104
3894.51 104
3894.65 104
3894.79 102
3894.94 100
3895.08 98
3895.22 95
3895.37 92
3895.51 89
3895.65 87
3895.80 86
3895.94 84
3896.08 82
3896.23 79
3896.37 76
3896.51 72
3896.66 69
3896.80 66
3896.94 64
3897.08 62
3897.23 62
3897.37 63
3897.51 65
3897.66 67
3897.80 68
3897.94 69
3898.09 68
3898.23 64
3898.37 59
3898.52 52
3898.66 45
3898.80 39
3898.95 35
3899.09 34
3899.23 36
3899.38 40
3899.52 46
3899.66 53
3899.81 58
3899.95 63
3900.09 66
3900.24 69
3900.38 72
3900.52 74
3900.67 77
3900.81 79
3900.95 80
3901.10 80
3901.24 79
3901.38 77
3901.53 75
3901.67 73
3901.81 71
3901.96 69
3902.10 68
3902.24 67
3902.39 66
3902.53 66
3902.67 67
3902.82 69
3902.96 72
3903.10 75
3903.25 77
3903.39 78
3903.53 78
3903.68 76
3903.82 72
3903.96 67
3904.11 62
3904.25 58
3904.39 56
3904.54 54
3904.68 53
3904.82 54
3904.97 54
3905.11 55
3905.26 54
3905.40 52
3905.54 48
3905.69 44
3905.83 39
3905.97 33
3906.12 27
3906.26 22
3906.40 17
3906.55 13
3906.69 9
3906.83 6
3906.98 3
3907.12 3
3907.26 4
3907.41 8
3907.55 13
3907.69 20
3907.84 26
3907.98 32
3908.12 36
3908.27 37
3908.41 36
3908.55 33
3908.70 29
3908.84 24
3908.98 19
3909.13 15
3909.27 12
3909.42 9
3909.56 7
3909.70 6
3909.85 5
3909.99 6
3910.13 6
3910.28 8
3910.42 10
3910.56 13
3910.71 18
3910.85 23
3910.99 28
3911.14 34
3911.28 40
3911.42 45
3911.57 48
3911.71 50
3911.85 50
3912.00 49
3912.14 47
3912.29 46
3912.43 45
3912.57 46
3912.72 47
3912.86 48
3913.00 50
3913.15 52
3913.29 54
3913.43 56
3913.58 58
3913.72 60
3913.86 62
3914.01 64
3914.15 65
3914.30 66
3914.44 65
3914.58 63
3914.73 60
3914.87 57
3915.01 54
3915.16 51
3915.30 49
3915.44 48
3915.59 48
3915.73 49
3915.87 49
3916.02 47
3916.16 44
3916.31 39
3916.45 33
3916.59 26
3916.74 19
3916.88 13
3917.02 8
3917.17 5
3917.31 3
3917.45 3
3917.60 4
3917.74 6
3917.89 10
3918.03 15
3918.17 20
3918.32 26
3918.46 32
3918.60 36
3918.75 38
3918.89 39
3919.03 38
3919.18 37
3919.32 37
3919.47 38
3919.61 40
3919.75 44
3919.90 48
3920.04 52
3920.18 56
3920.33 57
3920.47 57
3920.62 55
3920.76 53
3920.90 51
3921.05 51
3921.19 52
3921.33 54
3921.48 57
3921.62 61
3921.76 64
3921.91 67
3922.05 69
3922.20 70
3922.34 71
3922.48 70
3922.63 68
3922.77 65
3922.91 60
3923.06 54
3923.20 47
3923.35 40
3923.49 32
3923.63 25
3923.78 17
3923.92 11
3924.06 5
3924.21 0
3924.35 0
3924.50 0
3924.64 0
3924.78 0
3924.93 0
3925.07 0
3925.21 0
3925.36 0
3925.50 1
3925.65 5
3925.79 9
3925.93 13
3926.08 18
3926.22 23
3926.37 27
3926.51 30
3926.65 31
3926.80 32
3926.94 31
3927.08 28
3927.23 26
3927.37 22
3927.52 19
3927.66 16
3927.80 13
3927.95 12
3928.09 12
3928.23 13
3928.38 15
3928.52 18
3928.67 23
3928.81 29
3928.95 34
3929.10 40
3929.24 46
3929.39 51
3929.53 55
3929.67 58
3929.82 60
3929.96 60
3930.10 58
3930.25 55
3930.39 50
3930.54 45
3930.68 41
3930.82 38
3930.97 36
3931.11 35
3931.26 35
3931.40 34
3931.54 33
3931.69 31
3931.83 28
3931.98 26
3932.12 24
3932.26 22
3932.41 22
3932.55 22
3932.69 23
3932.84 25
3932.98 28
3933.13 30
3933.27 33
3933.41 35
3933.56 37
3933.70 38
3933.85 38
3933.99 39
3934.13 40
3934.28 41
3934.42 43
3934.57 45
3934.71 46
3934.85 47
3935.00 46
3935.14 44
3935.29 42
3935.43 40
3935.57 38
3935.72 37
3935.86 37
3936.01 38
3936.15 39
3936.29 41
3936.44 44
3936.58 47
3936.73 52
3936.87 56
3937.01 60
3937.16 62
3937.30 62
3937.45 60
3937.59 56
3937.73 51
3937.88 46
3938.02 41
3938.17 38
3938.31 37
3938.45 36
3938.60 37
3938.74 37
3938.89 36
3939.03 36
3939.17 35
3939.32 33
3939.46 32
3939.61 32
3939.75 31
3939.89 32
3940.04 33
3940.18 34
3940.33 36
3940.47 39
3940.61 43
3940.76 46
3940.90 48
3941.05 50
3941.19 49
3941.33 48
3941.48 45
3941.62 41
3941.77 38
3941.91 34
3942.05 32
3942.20 29
3942.34 27
3942.49 25
3942.63 22
3942.78 20
3942.92 18
3943.06 17
3943.21 18
3943.35 20
3943.50 23
3943.64 27
3943.78 30
3943.93 31
3944.07 31
3944.22 28
3944.36 23
3944.50 16
3944.65 10
3944.79 4
3944.94 0
3945.08 0
3945.23 0
3945.37 0
3945.51 2
3945.66 5
3945.80 9
3945.95 12
3946.09 15
3946.23 18
3946.38 22
3946.52 28
3946.67 35
3946.81 43
3946.96 51
3947.10 58
3947.24 64
3947.39 66
3947.53 67
3947.68 67
3947.82 66
3947.96 67
3948.11 70
3948.25 75
3948.40 81
3948.54 88
3948.69 96
3948.83 102
3948.97 108
3949.12 114
3949.26 119
3949.41 124
3949.55 129
3949.70 133
3949.84 137
3949.98 140
3950.13 143
3950.27 147
3950.42 153
3950.56 160
3950.70 169
3950.85 178
3950.99 186
3951.14 192
3951.28 196
3951.43 198
3951.57 198
3951.71 197
3951.86 196
3952.00 195
3952.15 195
3952.29 193
3952.44 191
3952.58 188
3952.72 184
3952.87 180
3953.01 178
3953.16 176
3953.30 177
3953.45 179
3953.59 181
3953.73 183
3953.88 183
3954.02 182
3954.17 181
3954.31 179
3954.46 177
3954.60 177
3954.74 177
3954.89 178
3955.03 178
3955.18 176
3955.32 172
3955.47 165
3955.61 157
3955.75 147
3955.90 139
3956.04 132
3956.19 127
3956.33 125
3956.48 125
3956.62 127
3956.77 128
3956.91 129
3957.05 128
3957.20 125
3957.34 120
3957.49 115
3957.63 107
3957.78 99
3957.92 91
3958.06 82
3958.21 74
3958.35 66
3958.50 60
3958.64 54
3958.79 50
3958.93 47
3959.08 44
3959.22 42
3959.36 40
3959.51 37
3959.65 36
3959.80 34
3959.94 34
3960.09 35
3960.23 36
3960.38 38
3960.52 40
3960.66 41
3960.81 43
3960.95 46
3961.10 49
3961.24 53
3961.39 57
3961.53 62
3961.67 66
3961.82 70
3961.96 73
3962.11 75
3962.25 76
3962.40 76
3962.54 75
3962.69 73
3962.83 71
3962.98 68
3963.12 65
3963.26 62
3963.41 59
3963.55 57
3963.70 56
3963.84 55
3963.99 55
3964.13 55
3964.28 55
3964.42 53
3964.56 51
3964.71 48
3964.85 43
3965.00 39
3965.14 34
3965.29 30
3965.43 26
3965.58 22
3965.72 20
3965.86 19
3966.01 18
3966.15 19
3966.30 20
3966.44 22
3966.59 24
3966.73 26
3966.88 28
3967.02 30
3967.17 31
3967.31 32
3967.45 32
3967.60 33
3967.74 34
3967.89 36
3968.03 39
3968.18 42
3968.32 45
3968.47 48
3968.61 49
3968.76 49
3968.90 47
3969.05 44
3969.19 41
3969.33 38
3969.48 36
3969.62 34
3969.77 32
3969.91 32
3970.06 32
3970.20 32
3970.35 33
3970.49 33
3970.64 34
3970.78 34
3970.92 33
3971.07 32
3971.21 29
3971.36 24
3971.50 20
3971.65 14
3971.79 9
3971.94 4
3972.08 0
3972.23 0
3972.37 0
3972.52 0
3972.66 0
3972.80 0
3972.95 0
3973.09 1
3973.24 5
3973.38 6
3973.53 7
3973.67 6
3973.82 4
3973.96 1
3974.11 0
3974.25 0
3974.40 0
3974.54 3
3974.69 7
3974.83 12
3974.97 17
3975.12 23
3975.26 29
3975.41 35
3975.55 40
3975.70 45
3975.84 49
3975.99 51
3976.13 52
3976.28 51
3976.42 51
3976.57 50
3976.71 49
3976.86 49
3977.00 50
3977.15 52
3977.29 53
3977.44 55
3977.58 57
3977.72 58
3977.87 58
3978.01 57
3978.16 54
3978.30 50
3978.45 45
3978.59 39
3978.74 33
3978.88 28
3979.03 23
3979.17 19
3979.32 15
3979.46 12
3979.61 10
3979.75 8
3979.90 7
3980.04 8
3980.19 9
3980.33 11
3980.47 13
3980.62 17
3980.76 21
3980.91 25
3981.05 30
3981.20 34
3981.34 39
3981.49 44
3981.63 48
3981.78 51
3981.92 54
3982.07 57
3982.21 58
3982.36 58
3982.50 57
3982.65 55
3982.79 52
3982.94 48
3983.08 45
3983.23 42
3983.37 40
3983.52 39
3983.66 39
3983.81 40
3983.95 42
3984.10 43
3984.24 44
3984.39 45
3984.53 45
3984.67 45
3984.82 45
3984.96 45
3985.11 46
3985.25 46
3985.40 46
3985.54 46
3985.69 44
3985.83 41
3985.98 38
3986.12 34
3986.27 31
3986.41 29
3986.56 28
3986.70 28
3986.85 30
3986.99 32
3987.14 35
3987.28 38
3987.43 41
3987.57 42
3987.72 43
3987.86 44
3988.01 45
3988.15 46
3988.30 47
3988.44 49
3988.59 50
3988.73 51
3988.88 51
3989.02 48
3989.17 44
3989.31 38
3989.46 32
3989.60 25
3989.75 20
3989.89 16
3990.04 14
3990.18 14
3990.33 15
3990.47 17
3990.62 18
3990.76 20
3990.91 22
3991.05 25
3991.20 27
3991.34 30
3991.49 32
3991.63 34
3991.78 34
3991.92 34
3992.07 32
3992.21 29
3992.36 26
3992.50 22
3992.65 19
3992.79 17
3992.94 15
3993.08 15
3993.23 14
3993.37 15
3993.52 15
3993.66 15
3993.81 14
3993.95 13
3994.10 12
3994.24 11
3994.39 10
3994.53 8
3994.68 7
3994.82 6
3994.97 5
3995.11 5
3995.26 6
3995.40 7
3995.55 9
3995.69 11
3995.84 13
3995.98 16
3996.13 20
3996.27 23
3996.42 28
3996.56 31
3996.71 34
3996.85 35
3997.00 35
3997.14 33
3997.29 30
3997.43 28
3997.58 26
3997.72 26
3997.87 27
3998.01 28
3998.16 30
3998.30 30
3998.45 28
3998.59 24
3998.74 19
3998.88 14
3999.03 9
3999.17 4
3999.32 2
3999.46 0
3999.61 0
3999.76 0
3999.90 0
4000.05 0
4000.19 0
4000.34 0
4000.48 0
4000.63 0
4000.77 0
4000.92 1
4001.06 4
4001.21 8
4001.35 11
4001.50 15
4001.64 18
4001.79 19
4001.93 19
4002.08 18
4002.22 15
4002.37 12
4002.51 9
4002.66 7
4002.80 7
4002.95 7
4003.09 8
4003.24 10
4003.38 12
4003.53 13
4003.67 15
4003.82 17
4003.97 18
4004.11 21
4004.26 24
4004.40 27
4004.55 31
4004.69 33
4004.84 35
4004.98 35
4005.13 33
4005.27 30
4005.42 27
4005.56 23
4005.71 20
4005.85 17
4006.00 15
4006.14 14
4006.29 14
4006.43 14
4006.58 13
4006.72 12
4006.87 11
4007.02 8
4007.16 5
4007.31 2
4007.45 0
4007.60 0
4007.74 0
4007.89 0
4008.03 3
4008.18 8
4008.32 14
4008.47 19
4008.61 24
4008.76 28
4008.90 30
4009.05 30
4009.19 28
4009.34 25
4009.49 21
4009.63 16
4009.78 11
4009.92 7
4010.07 4
4010.21 1
4010.36 1
4010.50 1
4010.65 4
4010.79 7
4010.94 11
4011.08 14
4011.23 17
4011.37 19
4011.52 19
4011.67 19
4011.81 18
4011.96 19
4012.10 20
4012.25 23
4012.39 27
4012.54 30
4012.68 33
4012.83 35
4012.97 35
4013.12 35
4013.26 34
4013.41 33
4013.56 31
4013.70 30
4013.85 29
4013.99 27
4014.14 25
4014.28 24
4014.43 22
4014.57 22
4014.72 22
4014.86 24
4015.01 27
4015.15 30
4015.30 33
4015.45 37
4015.59 41
4015.74 44
4015.88 46
4016.03 48
4016.17 49
4016.32 48
4016.46 47
4016.61 44
4016.75 41
4016.90 38
4017.05 34
4017.19 30
4017.34 26
4017.48 21
4017.63 18
4017.77 15
4017.92 14
4018.06 15
4018.21 17
4018.35 19
4018.50 22
4018.65 24
4018.79 25
4018.94 26
4019.08 25
4019.23 25
4019.37 25
4019.52 25
4019.66 27
4019.81 29
4019.95 31
4020.10 34
4020.25 35
4020.39 36
4020.54 37
4020.68 38
4020.83 39
4020.97 40
4021.12 41
4021.26 43
4021.41 45
4021.56 46
4021.70 45
4021.85 44
4021.99 42
4022.14 40
4022.28 38
4022.43 37
4022.57 37
4022.72 38
4022.87 39
4023.01 41
4023.16 41
4023.30 42
4023.45 41
4023.59 40
4023.74 39
4023.88 38
4024.03 37
4024.18 36
4024.32 35
4024.47 34
4024.61 33
4024.76 32
4024.90 32
4025.05 32
4025.19 34
4025.34 36
4025.49 37
4025.63 39
4025.78 40
4025.92 40
4026.07 40
4026.21 40
4026.36 41
4026.51 43
4026.65 45
4026.80 47
4026.94 50
4027.09 51
4027.23 52
4027.38 51
4027.52 50
4027.67 48
4027.82 46
4027.96 44
4028.11 43
4028.25 43
4028.40 44
4028.54 45
4028.69 46
4028.84 46
4028.98 46
4029.13 46
4029.27 44
4029.42 42
4029.56 39
4029.71 35
4029.86 31
4030.00 27
4030.15 24
4030.29 22
4030.44 20
4030.58 19
4030.73 19
4030.87 19
4031.02 19
4031.17 17
4031.31 16
4031.46 14
4031.60 12
4031.75 11
4031.89 12
4032.04 14
4032.19 17
4032.33 22
4032.48 26
4032.62 30
4032.77 34
4032.92 36
4033.06 38
4033.21 38
4033.35 38
4033.50 38
4033.64 38
4033.79 38
4033.94 39
4034.08 40
4034.23 41
4034.37 42
4034.52 42
4034.66 40
4034.81 38
4034.96 35
4035.10 32
4035.25 31
4035.39 30
4035.54 29
4035.68 29
4035.83 28
4035.98 26
4036.12 23
4036.27 19
4036.41 16
4036.56 14
4036.71 13
4036.85 14
4037.00 16
4037.14 19
4037.29 20
4037.43 21
4037.58 20
4037.73 20
4037.87 19
4038.02 19
4038.16 21
4038.31 22
4038.45 24
4038.60 26
4038.75 27
4038.89 27
4039.04 28
4039.18 30
4039.33 33
4039.48 38
4039.62 43
4039.77 47
4039.91 51
4040.06 52
4040.21 52
4040.35 50
4040.50 47
4040.64 43
4040.79 41
4040.93 40
4041.08 39
4041.23 40
4041.37 40
4041.52 40
4041.66 39
4041.81 36
4041.96 33
4042.10 28
4042.25 24
4042.39 20
4042.54 17
4042.69 17
4042.83 18
4042.98 21
4043.12 25
4043.27 28
4043.42 29
4043.56 28
4043.71 25
4043.85 21
4044.00 16
4044.14 11
4044.29 8
4044.44 8
4044.58 11
4044.73 16
4044.87 22
4045.02 28
4045.17 34
4045.31 37
4045.46 39
4045.60 39
4045.75 37
4045.90 34
4046.04 29
4046.19 25
4046.33 21
4046.48 18
4046.63 16
4046.77 14
4046.92 13
4047.06 12
4047.21 10
4047.36 9
4047.50 8
4047.65 8
4047.79 10
4047.94 12
4048.09 15
4048.23 19
4048.38 22
4048.52 25
4048.67 28
4048.82 30
4048.96 32
4049.11 35
4049.25 38
4049.40 41
4049.55 44
4049.69 46
4049.84 47
4049.98 47
4050.13 45
4050.28 42
4050.42 38
4050.57 32
4050.71 25
4050.86 17
4051.01 9
4051.15 2
4051.30 0
4051.45 0
4051.59 0
4051.74 0
4051.88 0
4052.03 0
4052.18 2
4052.32 6
4052.47 10
4052.61 15
4052.76 19
4052.91 23
4053.05 27
4053.20 30
4053.34 32
4053.49 32
4053.64 31
4053.78 28
4053.93 24
4054.07 20
4054.22 16
4054.37 13
4054.51 13
4054.66 15
4054.81 18
4054.95 21
4055.10 25
4055.24 28
4055.39 30
4055.54 29
4055.68 27
4055.83 23
4055.97 19
4056.12 14
4056.27 9
4056.41 5
4056.56 1
4056.71 0
4056.85 0
4057.00 0
4057.14 0
4057.29 0
4057.44 0
4057.58 1
4057.73 1
4057.87 1
4058.02 1
4058.17 1
4058.31 1
4058.46 1
4058.61 1
4058.75 2
4058.90 4
4059.04 7
4059.19 10
4059.34 15
4059.48 19
4059.63 23
4059.78 26
4059.92 29
4060.07 30
4060.21 30
4060.36 29
4060.51 28
4060.65 26
4060.80 25
4060.95 23
4061.09 21
4061.24 19
4061.38 17
4061.53 15
4061.68 12
4061.82 10
4061.97 8
4062.12 8
4062.26 9
4062.41 11
4062.55 15
4062.70 19
4062.85 25
4062.99 29
4063.14 34
4063.29 36
4063.43 38
4063.58 38
4063.72 38
4063.87 37
4064.02 37
4064.16 37
4064.31 38
4064.46 40
4064.60 42
4064.75 44
4064.90 46
4065.04 46
4065.19 46
4065.33 46
4065.48 46
4065.63 46
4065.77 47
4065.92 48
4066.07 49
4066.21 48
4066.36 46
4066.50 43
4066.65 38
4066.80 33
4066.94 27
4067.09 21
4067.24 17
4067.38 14
4067.53 13
4067.68 12
4067.82 12
4067.97 11
4068.11 10
4068.26 9
4068.41 7
4068.55 6
4068.70 6
4068.85 8
4068.99 11
4069.14 15
4069.29 20
4069.43 24
4069.58 27
4069.72 28
4069.87 28
4070.02 27
4070.16 25
4070.31 23
4070.46 21
4070.60 19
4070.75 17
4070.90 16
4071.04 14
4071.19 12
4071.34 9
4071.48 6
4071.63 4
4071.77 3
4071.92 2
4072.07 3
4072.21 4
4072.36 7
4072.51 11
4072.65 16
4072.80 21
4072.95 26
4073.09 30
4073.24 33
4073.39 34
4073.53 33
4073.68 30
4073.83 27
4073.97 22
4074.12 19
4074.26 16
4074.41 15
4074.56 15
4074.70 18
4074.85 23
4075.00 28
4075.14 34
4075.29 39
4075.44 42
4075.58 45
4075.73 45
4075.88 45
4076.02 43
4076.17 41
4076.32 39
4076.46 38
4076.61 37
4076.76 37
4076.90 38
4077.05 38
4077.19 39
4077.34 40
4077.49 41
4077.63 42
4077.78 42
4077.93 42
4078.07 40
4078.22 37
4078.37 34
4078.51 29
4078.66 25
4078.81 21
4078.95 19
4079.10 17
4079.25 18
4079.39 20
4079.54 24
4079.69 30
4079.83 37
4079.98 44
4080.13 50
4080.27 56
4080.42 60
4080.57 63
4080.71 65
4080.86 65
4081.01 65
4081.15 65
4081.30 63
4081.45 60
4081.59 56
4081.74 52
4081.89 48
4082.03 44
4082.18 42
4082.33 41
4082.47 41
4082.62 41
4082.77 42
4082.91 41
4083.06 40
4083.21 38
4083.35 35
4083.50 31
4083.65 28
4083.79 24
4083.94 20
4084.09 16
4084.23 13
4084.38 10
4084.53 7
4084.67 6
4084.82 7
4084.97 10
4085.11 14
4085.26 19
4085.41 24
4085.55 28
4085.70 31
4085.85 31
4085.99 28
4086.14 24
4086.29 19
4086.43 14
4086.58 10
4086.73 7
4086.87 5
4087.02 4
4087.17 2
4087.31 0
4087.46 0
4087.61 0
4087.75 0
4087.90 0
4088.05 0
4088.19 0
4088.34 1
4088.49 6
4088.63 11
4088.78 15
4088.93 16
4089.07 16
4089.22 16
4089.37 15
4089.51 14
4089.66 13
4089.81 13
4089.95 14
4090.10 15
4090.25 16
4090.39 16
4090.54 16
4090.69 15
4090.83 14
4090.98 13
4091.13 11
4091.27 10
4091.42 9
4091.57 9
4091.72 9
4091.86 9
4092.01 10
4092.16 10
4092.30 11
4092.45 11
4092.60 12
4092.74 13
4092.89 16
4093.04 20
4093.18 26
4093.33 33
4093.48 40
4093.62 46
4093.77 51
4093.92 53
4094.06 53
4094.21 50
4094.36 45
4094.50 40
4094.65 35
4094.80 31
4094.95 29
4095.09 29
4095.24 30
4095.39 32
4095.53 35
4095.68 38
4095.83 41
4095.97 44
4096.12 47
4096.27 50
4096.41 53
4096.56 56
4096.71 57
4096.85 58
4097.00 56
4097.15 54
4097.30 51
4097.44 48
4097.59 45
4097.74 44
4097.88 44
4098.03 44
4098.18 45
4098.32 45
4098.47 44
4098.62 42
4098.76 38
4098.91 34
4099.06 29
4099.21 26
4099.35 25
4099.50 25
4099.65 28
4099.79 32
4099.94 36
4100.09 41
4100.23 46
4100.38 50
4100.53 52
4100.67 54
4100.82 55
4100.97 55
4101.12 55
4101.26 55
4101.41 55
4101.56 54
4101.70 52
4101.85 49
4102.00 44
4102.14 38
4102.29 31
4102.44 23
4102.59 17
4102.73 11
4102.88 8
4103.03 7
4103.17 9
4103.32 13
4103.47 18
4103.61 23
4103.76 28
4103.91 32
4104.06 34
4104.20 35
4104.35 35
4104.50 34
4104.64 33
4104.79 32
4104.94 31
4105.08 30
4105.23 30
4105.38 29
4105.53 29
4105.67 29
4105.82 29
4105.97 29
4106.11 31
4106.26 33
4106.41 37
4106.56 41
4106.70 46
4106.85 51
4107.00 54
4107.14 56
4107.29 56
4107.44 54
4107.58 50
4107.73 44
4107.88 38
4108.03 33
4108.17 28
4108.32 26
4108.47 25
4108.61 25
4108.76 27
4108.91 30
4109.06 33
4109.20 36
4109.35 39
4109.50 43
4109.64 47
4109.79 50
4109.94 52
4110.09 54
4110.23 54
4110.38 52
4110.53 50
4110.67 47
4110.82 45
4110.97 43
4111.12 42
4111.26 42
4111.41 44
4111.56 47
4111.70 50
4111.85 53
4112.00 55
4112.15 56
4112.29 54
4112.44 52
4112.59 48
4112.73 45
4112.88 42
4113.03 41
4113.18 41
4113.32 42
4113.47 44
4113.62 46
4113.76 47
4113.91 47
4114.06 45
4114.21 41
4114.35 36
4114.50 30
4114.65 25
4114.79 22
4114.94 20
4115.09 22
4115.24 26
4115.38 32
4115.53 39
4115.68 46
4115.83 51
4115.97 54
4116.12 55
4116.27 54
4116.41 51
4116.56 48
4116.71 46
4116.86 44
4117.00 43
4117.15 43
4117.30 43
4117.45 44
4117.59 45
4117.74 48
4117.89 50
4118.03 53
4118.18 57
4118.33 60
4118.48 62
4118.62 64
4118.77 64
4118.92 65
4119.07 65
4119.21 65
4119.36 65
4119.51 65
4119.65 64
4119.80 62
4119.95 59
4120.10 54
4120.24 49
4120.39 44
4120.54 38
4120.69 33
4120.83 28
4120.98 24
4121.13 20
4121.27 16
4121.42 12
4121.57 9
4121.72 7
4121.86 6
4122.01 7
4122.16 9
4122.31 14
4122.45 20
4122.60 27
4122.75 34
4122.90 39
4123.04 42
4123.19 44
4123.34 43
4123.49 41
4123.63 39
4123.78 36
4123.93 34
4124.07 33
4124.22 33
4124.37 33
4124.52 33
4124.66 33
4124.81 33
4124.96 31
4125.11 28
4125.25 25
4125.40 22
4125.55 19
4125.70 17
4125.84 15
4125.99 13
4126.14 10
4126.29 8
4126.43 5
4126.58 1
4126.73 0
4126.88 0
4127.02 0
4127.17 0
4127.32 0
4127.46 0
4127.61 0
4127.76 0
4127.91 3
4128.05 8
4128.20 13
4128.35 18
4128.50 22
4128.64 26
4128.79 29
4128.94 30
4129.09 30
4129.23 28
4129.38 25
4129.53 21
4129.68 18
4129.82 14
4129.97 11
4130.12 9
4130.27 7
4130.41 6
4130.56 6
4130.71 7
4130.86 7
4131.00 9
4131.15 11
4131.30 13
4131.45 17
4131.59 20
4131.74 23
4131.89 25
4132.04 26
4132.18 26
4132.33 24
4132.48 23
4132.63 20
4132.77 19
4132.92 17
4133.07 16
4133.22 14
4133.36 12
4133.51 10
4133.66 8
4133.81 6
4133.95 5
4134.10 3
4134.25 2
4134.40 1
4134.55 0
4134.69 0
4134.84 0
4134.99 1
4135.14 4
4135.28 8
4135.43 13
4135.58 19
4135.73 24
4135.87 27
4136.02 29
4136.17 28
4136.32 25
4136.46 22
4136.61 19
4136.76 17
4136.91 16
4137.05 16
4137.20 17
4137.35 18
4137.50 19
4137.64 19
4137.79 18
4137.94 17
4138.09 16
4138.24 15
4138.38 16
4138.53 18
4138.68 21
4138.83 25
4138.97 28
4139.12 31
4139.27 33
4139.42 34
4139.56 33
4139.71 31
4139.86 29
4140.01 26
4140.15 23
4140.30 20
4140.45 18
4140.60 16
4140.75 16
4140.89 16
4141.04 18
4141.19 20
4141.34 23
4141.48 26
4141.63 28
4141.78 30
4141.93 31
4142.07 32
4142.22 33
4142.37 34
4142.52 35
4142.67 35
4142.81 35
4142.96 34
4143.11 33
4143.26 31
4143.40 30
4143.55 30
4143.70 30
4143.85 31
4143.99 33
4144.14 35
4144.29 36
4144.44 38
4144.59 39
4144.73 40
4144.88 41
4145.03 41
4145.18 40
4145.32 39
4145.47 36
4145.62 32
4145.77 28
4145.92 23
4146.06 19
4146.21 16
4146.36 14
4146.51 13
4146.65 13
4146.80 13
4146.95 13
4147.10 13
4147.25 13
4147.39 13
4147.54 14
4147.69 15
4147.84 17
4147.98 19
4148.13 20
4148.28 19
4148.43 18
4148.58 15
4148.72 12
4148.87 9
4149.02 6
4149.17 4
4149.31 2
4149.46 0
4149.61 0
4149.76 0
4149.91 0
4150.05 0
4150.20 0
4150.35 0
4150.50 0
4150.65 1
4150.79 3
4150.94 4
4151.09 5
4151.24 7
4151.38 9
4151.53 10
4151.68 12
4151.83 13
4151.98 13
4152.12 11
4152.27 9
4152.42 5
4152.57 0
4152.72 0
4152.86 0
4153.01 0
4153.16 0
4153.31 0
4153.46 0
4153.60 0
4153.75 4
4153.90 12
4154.05 19
4154.19 26
4154.34 32
4154.49 36
4154.64 38
4154.79 37
4154.93 34
4155.08 29
4155.23 23
4155.38 17
4155.53 12
4155.67 9
4155.82 6
4155.97 5
4156.12 5
4156.27 5
4156.41 5
4156.56 5
4156.71 5
4156.86 4
4157.01 4
4157.15 3
4157.30 3
4157.45 3
4157.60 2
4157.75 2
4157.89 0
4158.04 0
4158.19 0
4158.34 0
4158.49 0
4158.63 0
4158.78 0
4158.93 0
4159.08 0
4159.23 3
4159.37 5
4159.52 8
4159.67 9
4159.82 10
4159.97 9
4160.11 7
4160.26 6
4160.41 4
4160.56 3
4160.71 3
4160.85 4
4161.00 6
4161.15 7
4161.30 9
4161.45 11
4161.59 12
4161.74 15
4161.89 18
4162.04 23
4162.19 28
4162.33 33
4162.48 38
4162.63 43
4162.78 47
4162.93 51
4163.07 53
4163.22 55
4163.37 55
4163.52 53
4163.67 50
4163.81 46
4163.96 42
4164.11 38
4164.26 35
4164.41 33
4164.56 32
4164.70 33
4164.85 34
4165.00 34
4165.15 34
4165.30 32
4165.44 31
4165.59 30
4165.74 31
4165.89 35
4166.04 41
4166.18 51
4166.33 62
4166.48 74
4166.63 84
4166.78 91
4166.93 94
4167.07 93
4167.22 88
4167.37 80
4167.52 72
4167.67 64
4167.81 58
4167.96 54
4168.11 53
4168.26 54
4168.41 56
4168.55 57
4168.70 57
4168.85 54
4169.00 50
4169.15 45
4169.30 40
4169.44 37
4169.59 35
4169.74 34
4169.89 36
4170.04 39
4170.18 43
4170.33 47
4170.48 51
4170.63 56
4170.78 60
4170.93 64
4171.07 66
4171.22 67
4171.37 66
4171.52 62
4171.67 56
4171.82 48
4171.96 39
4172.11 29
4172.26 20
4172.41 11
4172.56 3
4172.70 0
4172.85 0
4173.00 0
4173.15 0
4173.30 0
4173.45 0
4173.59 0
4173.74 0
4173.89 3
4174.04 10
4174.19 16
4174.34 20
4174.48 23
4174.63 25
4174.78 26
4174.93 26
4175.08 26
4175.23 24
4175.37 22
4175.52 18
4175.67 15
4175.82 10
4175.97 6
4176.12 2
4176.26 0
4176.41 0
4176.56 0
4176.71 0
4176.86 0
4177.00 0
4177.15 0
4177.30 2
4177.45 6
4177.60 11
4177.75 17
4177.89 23
4178.04 28
4178.19 32
4178.34 34
4178.49 35
4178.64 35
4178.79 35
4178.93 35
4179.08 36
4179.23 38
4179.38 41
4179.53 44
4179.68 47
4179.82 49
4179.97 49
4180.12 49
4180.27 49
4180.42 49
4180.57 50
4180.71 52
4180.86 54
4181.01 56
4181.16 58
4181.31 59
4181.46 57
4181.60 55
4181.75 51
4181.90 47
4182.05 42
4182.20 38
4182.35 35
4182.49 32
4182.64 29
4182.79 27
4182.94 25
4183.09 23
4183.24 20
4183.39 17
4183.53 14
4183.68 9
4183.83 5
4183.98 0
4184.13 0
4184.28 0
4184.42 0
4184.57 0
4184.72 0
4184.87 5
4185.02 11
4185.17 18
4185.32 24
4185.46 29
4185.61 33
4185.76 35
4185.91 36
4186.06 37
4186.21 36
4186.35 34
4186.50 31
4186.65 28
4186.80 24
4186.95 19
4187.10 15
4187.25 12
4187.39 11
4187.54 12
4187.69 15
4187.84 20
4187.99 28
4188.14 37
4188.29 47
4188.43 56
4188.58 64
4188.73 71
4188.88 77
4189.03 80
4189.18 81
4189.32 80
4189.47 78
4189.62 73
4189.77 66
4189.92 57
4190.07 48
4190.22 38
4190.36 28
4190.51 20
4190.66 15
4190.81 12
4190.96 12
4191.11 15
4191.26 20
4191.40 24
4191.55 27
4191.70 28
4191.85 27
4192.00 23
4192.15 18
4192.30 13
4192.44 9
4192.59 7
4192.74 6
4192.89 7
4193.04 7
4193.19 8
4193.34 8
4193.48 7
4193.63 4
4193.78 1
4193.93 0
4194.08 0
4194.23 0
4194.38 0
4194.53 0
4194.67 0
4194.82 1
4194.97 10
4195.12 20
4195.27 28
4195.42 35
4195.57 40
4195.71 42
4195.86 43
4196.01 43
4196.16 44
4196.31 46
4196.46 49
4196.61 52
4196.76 54
4196.90 56
4197.05 55
4197.20 53
4197.35 49
4197.50 45
4197.65 41
4197.80 38
4197.94 36
4198.09 34
4198.24 33
4198.39 33
4198.54 32
4198.69 32
4198.84 31
4198.99 31
4199.13 31
4199.28 33
4199.43 36
4199.58 40
4199.73 46
4199.88 54
4200.03 61
4200.18 69
4200.32 77
4200.47 84
4200.62 90
4200.77 94
4200.92 96
4201.07 95
4201.22 93
4201.37 88
4201.51 83
4201.66 77
4201.81 73
4201.96 71
4202.11 71
4202.26 74
4202.41 79
4202.56 86
4202.70 96
4202.85 109
4203.00 123
4203.15 138
4203.30 155
4203.45 172
4203.60 189
4203.75 203
4203.89 214
4204.04 223
4204.19 227
4204.34 229
4204.49 230
4204.64 232
4204.79 236
4204.94 244
4205.08 257
4205.23 274
4205.38 294
4205.53 317
4205.68 342
4205.83 367
4205.98 392
4206.13 419
4206.28 446
4206.42 476
4206.57 508
4206.72 543
4206.87 581
4207.02 622
4207.17 664
4207.32 706
4207.47 747
4207.62 785
4207.76 820
4207.91 852
4208.06 880
4208.21 906
4208.36 931
4208.51 953
4208.66 974
4208.81 993
4208.96 1009
4209.10 1021
4209.25 1029
4209.40 1033
4209.55 1032
4209.70 1027
4209.85 1017
4210.00 1003
4210.15 984
4210.30 961
4210.44 934
4210.59 905
4210.74 875
4210.89 844
4211.04 814
4211.19 784
4211.34 754
4211.49 722
4211.64 688
4211.78 652
4211.93 613
4212.08 574
4212.23 536
4212.38 499
4212.53 466
4212.68 436
4212.83 412
4212.98 391
4213.13 375
4213.27 364
4213.42 356
4213.57 352
4213.72 350
4213.87 350
4214.02 348
4214.17 342
4214.32 333
4214.47 319
4214.61 303
4214.76 285
4214.91 268
4215.06 254
4215.21 243
4215.36 236
4215.51 231
4215.66 227
4215.81 223
4215.96 219
4216.10 214
4216.25 209
4216.40 204
4216.55 199
4216.70 195
4216.85 192
4217.00 189
4217.15 187
4217.30 185
4217.45 186
4217.60 187
4217.74 189
4217.89 190
4218.04 192
4218.19 192
4218.34 191
4218.49 190
4218.64 187
4218.79 184
4218.94 182
4219.09 179
4219.23 176
4219.38 174
4219.53 171
4219.68 169
4219.83 166
4219.98 163
4220.13 159
4220.28 154
4220.43 148
4220.58 142
4220.73 135
4220.87 129
4221.02 123
4221.17 118
4221.32 114
4221.47 111
4221.62 108
4221.77 106
4221.92 103
4222.07 100
4222.22 96
4222.37 91
4222.51 87
4222.66 83
4222.81 79
4222.96 76
4223.11 75
4223.26 75
4223.41 75
4223.56 75
4223.71 75
4223.86 74
4224.01 73
4224.16 74
4224.30 75
4224.45 79
4224.60 84
4224.75 90
4224.90 97
4225.05 103
4225.20 107
4225.35 110
4225.50 110
4225.65 108
4225.80 105
4225.95 102
4226.09 97
4226.24 92
4226.39 87
4226.54 82
4226.69 78
4226.84 76
4226.99 75
4227.14 76
4227.29 78
4227.44 79
4227.59 79
4227.74 77
4227.89 73
4228.03 68
4228.18 63
4228.33 58
4228.48 56
4228.63 54
4228.78 54
4228.93 54
4229.08 54
4229.23 53
4229.38 51
4229.53 48
4229.68 47
4229.83 48
4229.97 52
4230.12 59
4230.27 69
4230.42 80
4230.57 91
4230.72 101
4230.87 108
4231.02 113
4231.17 115
4231.32 115
4231.47 113
4231.62 110
4231.77 106
4231.92 101
4232.06 97
4232.21 92
4232.36 88
4232.51 84
4232.66 82
4232.81 81
4232.96 82
4233.11 84
4233.26 87
4233.41 90
4233.56 91
4233.71 91
4233.86 88
4234.01 84
4234.16 79
4234.30 73
4234.45 67
4234.60 60
4234.75 54
4234.90 49
4235.05 46
4235.20 43
4235.35 43
4235.50 44
4235.65 47
4235.80 49
4235.95 51
4236.10 51
4236.25 50
4236.40 47
4236.54 43
4236.69 39
4236.84 35
4236.99 33
4237.14 33
4237.29 35
4237.44 38
4237.59 42
4237.74 46
4237.89 50
4238.04 53
4238.19 54
4238.34 54
4238.49 54
4238.64 52
4238.79 50
4238.94 46
4239.08 42
4239.23 38
4239.38 33
4239.53 30
4239.68 28
4239.83 29
4239.98 32
4240.13 38
4240.28 46
4240.43 54
4240.58 61
4240.73 67
4240.88 70
4241.03 71
4241.18 70
4241.33 68
4241.48 65
4241.63 62
4241.77 58
4241.92 54
4242.07 49
4242.22 43
4242.37 38
4242.52 33
4242.67 29
4242.82 26
4242.97 24
4243.12 23
4243.27 22
4243.42 22
4243.57 21
4243.72 21
4243.87 21
4244.02 21
4244.17 20
4244.32 19
4244.47 18
4244.61 17
4244.76 14
4244.91 11
4245.06 8
4245.21 5
4245.36 1
4245.51 0
4245.66 0
4245.81 0
4245.96 0
4246.11 0
4246.26 0
4246.41 0
4246.56 0
4246.71 1
4246.86 5
4247.01 9
4247.16 15
4247.31 20
4247.46 26
4247.61 33
4247.76 39
4247.90 46
4248.05 52
4248.20 58
4248.35 65
4248.50 71
4248.65 76
4248.80 80
4248.95 83
4249.10 83
4249.25 82
4249.40 80
4249.55 78
4249.70 76
4249.85 74
4250.00 74
4250.15 73
4250.30 73
4250.45 71
4250.60 68
4250.75 64
4250.90 59
4251.05 54
4251.20 50
4251.35 48
4251.50 46
4251.65 46
4251.79 45
4251.94 45
4252.09 45
4252.24 44
4252.39 44
4252.54 44
4252.69 45
4252.84 47
4252.99 48
4253.14 50
4253.29 50
4253.44 50
4253.59 48
4253.74 46
4253.89 42
4254.04 37
4254.19 32
4254.34 27
4254.49 22
4254.64 18
4254.79 14
4254.94 11
4255.09 9
4255.24 7
4255.39 5
4255.54 3
4255.69 2
4255.84 2
4255.99 3
4256.14 5
4256.29 8
4256.44 13
4256.58 18
4256.73 24
4256.88 28
4257.03 32
4257.18 35
4257.33 37
4257.48 38
4257.63 37
4257.78 35
4257.93 32
4258.08 27
4258.23 21
4258.38 15
4258.53 9
4258.68 4
4258.83 1
4258.98 1
4259.13 3
4259.28 9
4259.43 17
4259.58 26
4259.73 35
4259.88 43
4260.03 49
4260.18 51
4260.33 51
4260.48 48
4260.63 44
4260.78 39
4260.93 35
4261.08 32
4261.23 30
4261.38 30
4261.53 29
4261.68 27
4261.83 23
4261.98 17
4262.13 9
4262.28 0
4262.43 0
4262.58 0
4262.73 0
4262.88 0
4263.03 0
4263.18 2
4263.33 14
4263.48 26
4263.63 36
4263.77 43
4263.92 46
4264.07 47
4264.22 45
4264.37 42
4264.52 38
4264.67 34
4264.82 30
4264.97 26
4265.12 22
4265.27 19
4265.42 18
4265.57 18
4265.72 20
4265.87 23
4266.02 27
4266.17 30
4266.32 32
4266.47 34
4266.62 33
4266.77 32
4266.92 30
4267.07 28
4267.22 26
4267.37 24
4267.52 23
4267.67 21
4267.82 20
4267.97 17
4268.12 15
4268.27 11
4268.42 8
4268.57 5
4268.72 3
4268.87 1
4269.02 1
4269.17 1
4269.32 4
4269.47 7
4269.62 11
4269.77 15
4269.92 19
4270.07 22
4270.22 24
4270.37 25
4270.52 25
4270.67 25
4270.82 25
4270.97 26
4271.12 28
4271.27 30
4271.42 33
4271.57 36
4271.72 40
4271.87 42
4272.02 44
4272.17 44
4272.32 43
4272.47 41
4272.62 39
4272.77 37
4272.92 37
4273.07 38
4273.22 41
4273.37 45
4273.52 49
4273.67 53
4273.82 55
4273.97 56
4274.12 57
4274.27 57
4274.42 59
4274.57 62
4274.72 68
4274.87 76
4275.02 85
4275.17 92
4275.32 98
4275.47 101
4275.62 102
4275.77 100
4275.92 96
4276.07 92
4276.22 89
4276.37 87
4276.52 87
4276.67 88
4276.82 89
4276.97 91
4277.12 91
4277.27 90
4277.42 88
4277.57 85
4277.72 83
4277.87 81
4278.02 82
4278.17 86
4278.32 92
4278.47 99
4278.62 107
4278.77 115
4278.92 120
4279.07 123
4279.22 125
4279.37 125
4279.52 125
4279.67 124
4279.82 124
4279.97 123
4280.12 121
4280.28 117
4280.43 110
4280.58 102
4280.73 92
4280.88 82
4281.03 74
4281.18 68
4281.33 65
4281.48 66
4281.63 71
4281.78 78
4281.93 87
4282.08 97
4282.23 108
4282.38 119
4282.53 128
4282.68 135
4282.83 140
4282.98 144
4283.13 145
4283.28 145
4283.43 143
4283.58 141
4283.73 138
4283.88 136
4284.03 134
4284.18 134
4284.33 136
4284.48 139
4284.63 145
4284.78 152
4284.93 161
4285.08 170
4285.23 181
4285.38 191
4285.53 201
4285.68 211
4285.83 222
4285.98 233
4286.13 246
4286.28 261
4286.43 278
4286.58 298
4286.73 320
4286.88 344
4287.03 368
4287.18 392
4287.33 416
4287.49 440
4287.64 466
4287.79 493
4287.94 523
4288.09 558
4288.24 596
4288.39 638
4288.54 683
4288.69 731
4288.84 781
4288.99 834
4289.14 888
4289.29 946
4289.44 1005
4289.59 1067
4289.74 1130
4289.89 1195
4290.04 1259
4290.19 1323
4290.34 1386
4290.49 1445
4290.64 1501
4290.79 1553
4290.94 1602
4291.09 1647
4291.24 1689
4291.39 1731
4291.54 1772
4291.69 1813
4291.84 1853
4291.99 1889
4292.14 1922
4292.30 1950
4292.45 1972
4292.60 1989
4292.75 2002
4292.90 2011
4293.05 2017
4293.20 2020
4293.35 2019
4293.50 2013
4293.65 2003
4293.80 1989
4293.95 1971
4294.10 1952
4294.25 1931
4294.40 1910
4294.55 1886
4294.70 1861
4294.85 1832
4295.00 1800
4295.15 1763
4295.30 1723
4295.45 1680
4295.60 1633
4295.75 1585
4295.90 1535
4296.05 1486
4296.21 1442
4296.36 1403
4296.51 1371
4296.66 1346
4296.81 1325
4296.96 1305
4297.11 1284
4297.26 1257
4297.41 1223
4297.56 1184
4297.71 1139
4297.86 1093
4298.01 1046
4298.16 1000
4298.31 956
4298.46 913
4298.61 872
4298.76 833
4298.91 797
4299.06 764
4299.21 735
4299.36 711
4299.52 692
4299.67 677
4299.82 664
4299.97 652
4300.12 638
4300.27 622
4300.42 602
4300.57 580
4300.72 556
4300.87 530
4301.02 505
4301.17 482
4301.32 461
4301.47 442
4301.62 425
4301.77 412
4301.92 400
4302.07 389
4302.22 379
4302.38 370
4302.53 361
4302.68 352
4302.83 345
4302.98 338
4303.13 331
4303.28 325
4303.43 318
4303.58 310
4303.73 300
4303.88 289
4304.03 276
4304.18 263
4304.33 250
4304.48 238
4304.63 226
4304.78 216
4304.93 207
4305.09 198
4305.24 190
4305.39 181
4305.54 173
4305.69 166
4305.84 160
4305.99 156
4306.14 154
4306.29 154
4306.44 158
4306.59 165
4306.74 173
4306.89 180
4307.04 187
4307.19 190
4307.34 190
4307.49 186
4307.65 181
4307.80 176
4307.95 172
4308.10 171
4308.25 173
4308.40 179
4308.55 188
4308.70 198
4308.85 208
4309.00 218
4309.15 226
4309.30 233
4309.45 239
4309.60 245
4309.75 252
4309.90 258
4310.06 264
4310.21 270
4310.36 274
4310.51 276
4310.66 277
4310.81 276
4310.96 274
4311.11 273
4311.26 272
4311.41 272
4311.56 273
4311.71 276
4311.86 280
4312.01 284
4312.17 289
4312.32 293
4312.47 297
4312.62 301
4312.77 303
4312.92 303
4313.07 300
4313.22 294
4313.37 284
4313.52 271
4313.67 255
4313.82 237
4313.97 219
4314.12 202
4314.28 187
4314.43 175
4314.58 166
4314.73 160
4314.88 155
4315.03 152
4315.18 148
4315.33 145
4315.48 141
4315.63 136
4315.78 131
4315.93 127
4316.08 123
4316.24 120
4316.39 118
4316.54 117
4316.69 116
4316.84 117
4316.99 117
4317.14 117
4317.29 117
4317.44 115
4317.59 111
4317.74 105
4317.89 99
4318.04 92
4318.20 86
4318.35 81
4318.50 78
4318.65 78
4318.80 79
4318.95 81
4319.10 83
4319.25 85
4319.40 87
4319.55 89
4319.70 90
4319.85 91
4320.01 92
4320.16 93
4320.31 94
4320.46 95
4320.61 97
4320.76 99
4320.91 102
4321.06 106
4321.21 111
4321.36 117
4321.51 124
4321.66 129
4321.82 134
4321.97 137
4322.12 137
4322.27 136
4322.42 131
4322.57 126
4322.72 119
4322.87 113
4323.02 107
4323.17 103
4323.32 100
4323.48 98
4323.63 96
4323.78 95
4323.93 92
4324.08 88
4324.23 83
4324.38 78
4324.53 72
4324.68 66
4324.83 62
4324.98 60
4325.14 60
4325.29 62
4325.44 65
4325.59 69
4325.74 73
4325.89 75
4326.04 75
4326.19 74
4326.34 70
4326.49 65
4326.65 60
4326.80 54
4326.95 49
4327.10 44
4327.25 41
4327.40 39
4327.55 39
4327.70 41
4327.85 45
4328.00 50
4328.15 57
4328.31 63
4328.46 69
4328.61 73
4328.76 74
4328.91 72
4329.06 67
4329.21 60
4329.36 51
4329.51 41
4329.66 31
4329.82 23
4329.97 16
4330.12 13
4330.27 11
4330.42 12
4330.57 14
4330.72 17
4330.87 20
4331.02 22
4331.18 25
4331.33 27
4331.48 29
4331.63 31
4331.78 32
4331.93 34
4332.08 34
4332.23 34
4332.38 33
4332.53 33
4332.69 32
4332.84 33
4332.99 35
4333.14 38
4333.29 42
4333.44 47
4333.59 52
4333.74 58
4333.89 64
4334.05 68
4334.20 72
4334.35 75
4334.50 76
4334.65 75
4334.80 72
4334.95 68
4335.10 63
4335.25 58
4335.41 53
4335.56 50
4335.71 48
4335.86 47
4336.01 48
4336.16 48
4336.31 49
4336.46 49
4336.61 49
4336.77 49
4336.92 49
4337.07 51
4337.22 54
4337.37 59
4337.52 65
4337.67 72
4337.82 78
4337.97 84
4338.13 88
4338.28 91
4338.43 93
4338.58 94
4338.73 93
4338.88 92
4339.03 90
4339.18 87
4339.33 84
4339.49 81
4339.64 77
4339.79 72
4339.94 68
4340.09 63
4340.24 58
4340.39 54
4340.54 49
4340.70 46
4340.85 44
4341.00 43
4341.15 43
4341.30 45
4341.45 49
4341.60 52
4341.75 56
4341.91 60
4342.06 63
4342.21 66
4342.36 68
4342.51 69
4342.66 69
4342.81 68
4342.96 65
4343.12 61
4343.27 57
4343.42 52
4343.57 47
4343.72 42
4343.87 38
4344.02 34
4344.17 32
4344.33 29
4344.48 26
4344.63 23
4344.78 20
4344.93 15
4345.08 10
4345.23 5
4345.38 0
4345.54 0
4345.69 0
4345.84 0
4345.99 0
4346.14 0
4346.29 0
4346.44 0
4346.59 3
4346.75 4
4346.90 5
4347.05 6
4347.20 6
4347.35 6
4347.50 8
4347.65 10
4347.81 14
4347.96 20
4348.11 25
4348.26 30
4348.41 35
4348.56 39
4348.71 42
4348.86 44
4349.02 47
4349.17 50
4349.32 53
4349.47 57
4349.62 61
4349.77 63
4349.92 64
4350.08 63
4350.23 59
4350.38 53
4350.53 45
4350.68 35
4350.83 26
4350.98 17
4351.13 10
4351.29 5
4351.44 2
4351.59 1
4351.74 2
4351.89 5
4352.04 9
4352.19 14
4352.35 19
4352.50 24
4352.65 28
4352.80 31
4352.95 33
4353.10 33
4353.25 31
4353.41 29
4353.56 26
4353.71 23
4353.86 20
4354.01 17
4354.16 14
4354.31 11
4354.47 9
4354.62 7
4354.77 7
4354.92 7
4355.07 8
4355.22 9
4355.37 11
4355.53 11
4355.68 12
4355.83 12
4355.98 11
4356.13 11
4356.28 12
4356.44 14
4356.59 16
4356.74 18
4356.89 20
4357.04 20
4357.19 19
4357.34 17
4357.50 15
4357.65 11
4357.80 9
4357.95 6
4358.10 5
4358.25 3
4358.40 3
4358.56 2
4358.71 2
4358.86 2
4359.01 3
4359.16 7
4359.31 11
4359.47 17
4359.62 25
4359.77 32
4359.92 39
4360.07 45
4360.22 48
4360.37 48
4360.53 47
4360.68 43
4360.83 39
4360.98 36
4361.13 33
4361.28 32
4361.44 32
4361.59 33
4361.74 35
4361.89 37
4362.04 40
4362.19 42
4362.34 45
4362.50 48
4362.65 50
4362.80 53
4362.95 55
4363.10 55
4363.25 54
4363.41 52
4363.56 48
4363.71 44
4363.86 39
4364.01 34
4364.16 29
4364.32 24
4364.47 19
4364.62 14
4364.77 10
4364.92 6
4365.07 4
4365.23 3
4365.38 4
4365.53 6
4365.68 9
4365.83 13
4365.98 17
4366.13 22
4366.29 27
4366.44 32
4366.59 37
4366.74 40
4366.89 43
4367.04 44
4367.20 44
4367.35 42
4367.50 39
4367.65 35
4367.80 33
4367.95 31
4368.11 31
4368.26 33
4368.41 36
4368.56 39
4368.71 43
4368.87 47
4369.02 50
4369.17 53
4369.32 55
4369.47 57
4369.62 58
4369.78 59
4369.93 60
4370.08 61
4370.23 61
4370.38 61
4370.53 60
4370.69 58
4370.84 56
4370.99 53
4371.14 50
4371.29 47
4371.44 44
4371.60 42
4371.75 40
4371.90 38
4372.05 36
4372.20 33
4372.35 31
4372.51 29
4372.66 29
4372.81 29
4372.96 31
4373.11 35
4373.27 41
4373.42 47
4373.57 54
4373.72 60
4373.87 66
4374.02 70
4374.18 72
4374.33 72
4374.48 70
4374.63 66
4374.78 61
4374.93 56
4375.09 50
4375.24 46
4375.39 42
4375.54 39
4375.69 36
4375.85 34
4376.00 32
4376.15 30
4376.30 29
4376.45 28
4376.60 28
4376.76 29
4376.91 31
4377.06 33
4377.21 35
4377.36 39
4377.52 43
4377.67 47
4377.82 51
4377.97 54
4378.12 56
4378.28 55
4378.43 52
4378.58 46
4378.73 38
4378.88 29
4379.03 22
4379.19 16
4379.34 13
4379.49 12
4379.64 14
4379.79 16
4379.95 17
4380.10 17
4380.25 15
4380.40 10
4380.55 4
4380.71 0
4380.86 0
4381.01 0
4381.16 0
4381.31 0
4381.46 0
4381.62 0
4381.77 0
4381.92 5
4382.07 10
4382.22 14
4382.38 17
4382.53 19
4382.68 20
4382.83 21
4382.98 22
4383.14 24
4383.29 27
4383.44 31
4383.59 35
4383.74 39
4383.90 42
4384.05 44
4384.20 45
4384.35 44
4384.50 42
4384.66 40
4384.81 38
4384.96 37
4385.11 36
4385.26 36
4385.42 37
4385.57 38
4385.72 40
4385.87 43
4386.02 46
4386.18 50
4386.33 54
4386.48 58
4386.63 62
4386.78 64
4386.94 65
4387.09 65
4387.24 63
4387.39 60
4387.54 56
4387.70 51
4387.85 46
4388.00 42
4388.15 38
4388.30 36
4388.46 34
4388.61 34
4388.76 35
4388.91 36
4389.06 38
4389.22 41
4389.37 44
4389.52 47
4389.67 51
4389.82 55
4389.98 60
4390.13 64
4390.28 69
4390.43 74
4390.58 79
4390.74 83
4390.89 87
4391.04 91
4391.19 93
4391.34 94
4391.50 93
4391.65 90
4391.80 84
4391.95 76
4392.11 65
4392.26 55
4392.41 44
4392.56 35
4392.71 28
4392.87 25
4393.02 24
4393.17 27
4393.32 31
4393.47 36
4393.63 41
4393.78 45
4393.93 48
4394.08 50
4394.23 50
4394.39 49
4394.54 46
4394.69 43
4394.84 38
4395.00 33
4395.15 27
4395.30 22
4395.45 18
4395.60 16
4395.76 17
4395.91 21
4396.06 28
4396.21 38
4396.36 49
4396.52 62
4396.67 73
4396.82 84
4396.97 94
4397.13 102
4397.28 107
4397.43 110
4397.58 112
4397.73 111
4397.89 108
4398.04 104
4398.19 99
4398.34 93
4398.50 87
4398.65 80
4398.80 74
4398.95 68
4399.10 62
4399.26 57
4399.41 54
4399.56 52
4399.71 52
4399.87 54
4400.02 57
4400.17 59
4400.32 61
4400.47 62
4400.63 63
4400.78 63
4400.93 62
4401.08 62
4401.24 62
4401.39 61
4401.54 58
4401.69 54
4401.84 48
4402.00 40
4402.15 31
4402.30 23
4402.45 15
4402.61 9
4402.76 5
4402.91 2
4403.06 2
4403.22 4
4403.37 7
4403.52 11
4403.67 16
4403.82 21
4403.98 25
4404.13 28
4404.28 29
4404.43 29
4404.59 28
4404.74 26
4404.89 25
4405.04 24
4405.20 25
4405.35 26
4405.50 28
4405.65 29
4405.80 29
4405.96 28
4406.11 25
4406.26 21
4406.41 16
4406.57 11
4406.72 5
4406.87 0
4407.02 0
4407.18 0
4407.33 0
4407.48 0
4407.63 0
4407.78 0
4407.94 0
4408.09 0
4408.24 4
4408.39 8
4408.55 11
4408.70 14
4408.85 15
4409.00 17
4409.16 18
4409.31 19
4409.46 21
4409.61 24
4409.77 26
4409.92 29
4410.07 31
4410.22 33
4410.38 33
4410.53 32
4410.68 29
4410.83 25
4410.99 20
4411.14 15
4411.29 11
4411.44 8
4411.60 7
4411.75 8
4411.90 10
4412.05 14
4412.20 17
4412.36 22
4412.51 26
4412.66 30
4412.81 33
4412.97 37
4413.12 41
4413.27 45
4413.42 48
4413.58 52
4413.73 54
4413.88 56
4414.03 56
4414.19 55
4414.34 53
4414.49 51
4414.64 48
4414.80 46
4414.95 46
4415.10 47
4415.25 50
4415.41 53
4415.56 58
4415.71 61
4415.86 64
4416.02 64
4416.17 63
4416.32 59
4416.47 53
4416.63 47
4416.78 41
4416.93 36
4417.08 33
4417.24 31
4417.39 30
4417.54 30
4417.69 31
4417.85 32
4418.00 33
4418.15 34
4418.30 36
4418.46 39
4418.61 42
4418.76 46
4418.91 49
4419.07 53
4419.22 57
4419.37 62
4419.53 65
4419.68 69
4419.83 72
4419.98 74
4420.14 75
4420.29 75
4420.44 74
4420.59 72
4420.75 71
4420.90 71
4421.05 71
4421.20 72
4421.36 73
4421.51 73
4421.66 72
4421.81 71
4421.97 68
4422.12 66
4422.27 64
4422.42 63
4422.58 63
4422.73 64
4422.88 65
4423.04 65
4423.19 64
4423.34 62
4423.49 60
4423.65 58
4423.80 57
4423.95 56
4424.10 56
4424.26 56
4424.41 57
4424.56 58
4424.71 59
4424.87 59
4425.02 58
4425.17 56
4425.32 52
4425.48 47
4425.63 41
4425.78 35
4425.94 29
4426.09 25
4426.24 22
4426.39 21
4426.55 21
4426.70 22
4426.85 24
4427.00 26
4427.16 27
4427.31 27
4427.46 26
4427.62 25
4427.77 24
4427.92 24
4428.07 23
4428.23 23
4428.38 23
4428.53 23
4428.68 22
4428.84 21
4428.99 21
4429.14 21
4429.30 23
4429.45 26
4429.60 31
4429.75 36
4429.91 41
4430.06 46
4430.21 50
4430.36 53
4430.52 56
4430.67 59
4430.82 61
4430.98 64
4431.13 67
4431.28 70
4431.43 72
4431.59 73
4431.74 72
4431.89 70
4432.04 67
4432.20 63
4432.35 59
4432.50 56
4432.66 54
4432.81 54
4432.96 55
4433.11 56
4433.27 58
4433.42 59
4433.57 59
4433.73 59
4433.88 57
4434.03 56
4434.18 54
4434.34 54
4434.49 55
4434.64 56
4434.80 58
4434.95 59
4435.10 60
4435.25 59
4435.41 58
4435.56 56
4435.71 53
4435.87 51
4436.02 50
4436.17 49
4436.32 48
4436.48 47
4436.63 46
4436.78 46
4436.94 48
4437.09 50
4437.24 55
4437.39 61
4437.55 67
4437.70 72
4437.85 75
4438.01 75
4438.16 73
4438.31 69
4438.46 65
4438.62 61
4438.77 59
4438.92 59
4439.08 62
4439.23 66
4439.38 70
4439.53 73
4439.69 74
4439.84 73
4439.99 70
4440.15 66
4440.30 60
4440.45 54
4440.61 48
4440.76 43
4440.91 38
4441.06 34
4441.22 31
4441.37 28
4441.52 25
4441.68 24
4441.83 23
4441.98 23
4442.13 24
4442.29 25
4442.44 27
4442.59 29
4442.75 30
4442.90 31
4443.05 32
4443.21 32
4443.36 31
4443.51 30
4443.66 28
4443.82 26
4443.97 23
4444.12 20
4444.28 16
4444.43 14
4444.58 12
4444.74 12
4444.89 12
4445.04 14
4445.19 16
4445.35 19
4445.50 21
4445.65 24
4445.81 25
4445.96 25
4446.11 25
4446.27 24
4446.42 22
4446.57 22
4446.72 22
4446.88 23
4447.03 25
4447.18 27
4447.34 28
4447.49 29
4447.64 28
4447.80 26
4447.95 23
4448.10 21
4448.26 19
4448.41 17
4448.56 16
4448.71 15
4448.87 13
4449.02 12
4449.17 11
4449.33 9
4449.48 8
4449.63 8
4449.79 9
4449.94 11
4450.09 14
4450.25 17
4450.40 20
4450.55 24
4450.70 28
4450.86 32
4451.01 36
4451.16 40
4451.32 43
4451.47 45
4451.62 46
4451.78 45
4451.93 44
4452.08 42
4452.24 40
4452.39 39
4452.54 39
4452.70 41
4452.85 46
4453.00 52
4453.15 60
4453.31 68
4453.46 76
4453.61 82
4453.77 86
4453.92 87
4454.07 87
4454.23 85
4454.38 81
4454.53 76
4454.69 71
4454.84 66
4454.99 61
4455.15 56
4455.30 51
4455.45 46
4455.61 42
4455.76 39
4455.91 36
4456.07 34
4456.22 33
4456.37 34
4456.52 35
4456.68 38
4456.83 42
4456.98 44
4457.14 46
4457.29 46
4457.44 45
4457.60 42
4457.75 38
4457.90 34
4458.06 31
4458.21 29
4458.36 29
4458.52 30
4458.67 33
4458.82 36
4458.98 40
4459.13 43
4459.28 45
4459.44 47
4459.59 47
4459.74 47
4459.90 46
4460.05 45
4460.20 44
4460.36 44
4460.51 46
4460.66 50
4460.82 54
4460.97 60
4461.12 65
4461.28 69
4461.43 71
4461.58 71
4461.74 69
4461.89 65
4462.04 61
4462.20 56
4462.35 53
4462.50 52
4462.66 53
4462.81 56
4462.96 61
4463.12 66
4463.27 71
4463.42 74
4463.58 75
4463.73 74
4463.88 72
4464.04 69
4464.19 66
4464.34 63
4464.50 61
4464.65 59
4464.80 59
4464.96 59
4465.11 60
4465.26 61
4465.42 63
4465.57 64
4465.72 66
4465.88 67
4466.03 67
4466.18 65
4466.34 61
4466.49 54
4466.64 46
4466.80 37
4466.95 28
4467.10 20
4467.26 15
4467.41 12
4467.56 11
4467.72 13
4467.87 15
4468.02 17
4468.18 19
4468.33 21
4468.48 23
4468.64 25
4468.79 28
4468.94 32
4469.10 37
4469.25 44
4469.40 53
4469.56 61
4469.71 68
4469.86 74
4470.02 78
4470.17 79
4470.32 77
4470.48 73
4470.63 67
4470.78 62
4470.94 57
4471.09 52
4471.24 49
4471.40 46
4471.55 43
4471.71 41
4471.86 38
4472.01 35
4472.17 32
4472.32 30
4472.47 27
4472.63 26
4472.78 24
4472.93 21
4473.09 17
4473.24 13
4473.39 7
4473.55 1
4473.70 0
4473.85 0
4474.01 0
4474.16 0
4474.31 0
4474.47 0
4474.62 0
4474.78 2
4474.93 3
4475.08 4
4475.24 5
4475.39 7
4475.54 10
4475.70 15
4475.85 21
4476.00 27
4476.16 32
4476.31 34
4476.46 34
4476.62 33
4476.77 29
4476.92 26
4477.08 22
4477.23 20
4477.39 19
4477.54 20
4477.69 21
4477.85 23
4478.00 24
4478.15 24
4478.31 22
4478.46 20
4478.61 17
4478.77 14
4478.92 12
4479.07 11
4479.23 12
4479.38 15
4479.54 20
4479.69 26
4479.84 32
4480.00 39
4480.15 46
4480.30 51
4480.46 56
4480.61 60
4480.76 63
4480.92 65
4481.07 67
4481.23 69
4481.38 70
4481.53 69
4481.69 67
4481.84 64
4481.99 58
4482.15 50
4482.30 42
4482.45 33
4482.61 24
4482.76 16
4482.92 10
4483.07 4
4483.22 0
4483.38 0
4483.53 0
4483.68 0
4483.84 0
4483.99 1
4484.15 7
4484.30 13
4484.45 20
4484.61 27
4484.76 32
4484.91 35
4485.07 37
4485.22 38
4485.37 38
4485.53 37
4485.68 36
4485.84 35
4485.99 35
4486.14 35
4486.30 36
4486.45 38
4486.60 40
4486.76 42
4486.91 43
4487.07 44
4487.22 44
4487.37 44
4487.53 43
4487.68 44
4487.83 46
4487.99 49
4488.14 54
4488.30 61
4488.45 67
4488.60 73
4488.76 77
4488.91 78
4489.06 76
4489.22 73
4489.37 68
4489.53 63
4489.68 57
4489.83 53
4489.99 50
4490.14 48
4490.29 48
4490.45 48
4490.60 48
4490.76 49
4490.91 50
4491.06 51
4491.22 53
4491.37 55
4491.52 57
4491.68 59
4491.83 61
4491.99 62
4492.14 63
4492.29 64
4492.45 64
4492.60 65
4492.76 64
4492.91 64
4493.06 63
4493.22 62
4493.37 60
4493.52 58
4493.68 56
4493.83 53
4493.99 51
4494.14 48
4494.29 46
4494.45 45
4494.60 45
4494.76 45
4494.91 46
4495.06 47
4495.22 48
4495.37 48
4495.52 48
4495.68 47
4495.83 46
4495.99 45
4496.14 44
4496.29 44
4496.45 45
4496.60 47
4496.76 49
4496.91 52
4497.06 55
4497.22 60
4497.37 67
4497.53 74
4497.68 82
4497.83 89
4497.99 95
4498.14 99
4498.30 100
4498.45 100
4498.60 99
4498.76 98
4498.91 98
4499.06 100
4499.22 103
4499.37 108
4499.53 113
4499.68 117
4499.83 120
4499.99 122
4500.14 124
4500.30 126
4500.45 127
4500.60 127
4500.76 128
4500.91 127
4501.07 126
4501.22 125
4501.37 124
4501.53 123
4501.68 124
4501.84 126
4501.99 129
4502.14 133
4502.30 137
4502.45 141
4502.61 143
4502.76 143
4502.91 142
4503.07 139
4503.22 135
4503.38 131
4503.53 128
4503.68 125
4503.84 123
4503.99 123
4504.15 124
4504.30 124
4504.45 124
4504.61 123
4504.76 120
4504.92 115
4505.07 108
4505.22 101
4505.38 93
4505.53 87
4505.69 82
4505.84 79
4505.99 78
4506.15 78
4506.30 78
4506.46 78
4506.61 77
4506.77 76
4506.92 74
4507.07 73
4507.23 72
4507.38 72
4507.54 74
4507.69 76
4507.84 78
4508.00 79
4508.15 80
4508.31 80
4508.46 79
4508.61 76
4508.77 74
4508.92 71
4509.08 68
4509.23 66
4509.38 64
4509.54 63
4509.69 62
4509.85 62
4510.00 61
4510.16 61
4510.31 60
4510.46 60
4510.62 59
4510.77 58
4510.93 58
4511.08 58
4511.23 58
4511.39 59
4511.54 60
4511.70 63
4511.85 65
4512.01 69
4512.16 72
4512.31 77
4512.47 80
4512.62 83
4512.78 86
4512.93 87
4513.08 87
4513.24 88
4513.39 88
4513.55 90
4513.70 92
4513.86 95
4514.01 98
4514.16 100
4514.32 100
4514.47 98
4514.63 93
4514.78 87
4514.93 80
4515.09 73
4515.24 67
4515.40 63
4515.55 61
4515.71 60
4515.86 61
4516.01 64
4516.17 67
4516.32 71
4516.48 75
4516.63 78
4516.79 80
4516.94 81
4517.09 80
4517.25 80
4517.40 80
4517.56 80
4517.71 82
4517.87 84
4518.02 87
4518.17 90
4518.33 92
4518.48 95
4518.64 97
4518.79 98
4518.94 100
4519.10 102
4519.25 104
4519.41 106
4519.56 107
4519.72 107
4519.87 108
4520.03 108
4520.18 109
4520.33 111
4520.49 113
4520.64 116
4520.80 119
4520.95 122
4521.11 124
4521.26 125
4521.41 124
4521.57 122
4521.72 117
4521.88 112
4522.03 106
4522.19 100
4522.34 94
4522.49 89
4522.65 85
4522.80 82
4522.96 80
4523.11 79
4523.27 78
4523.42 76
4523.57 74
4523.73 71
4523.88 67
4524.04 63
4524.19 59
4524.35 57
4524.50 57
4524.66 58
4524.81 61
4524.96 63
4525.12 65
4525.27 66
4525.43 65
4525.58 64
4525.74 61
4525.89 59
4526.04 57
4526.20 56
4526.35 55
4526.51 55
4526.66 55
4526.82 56
4526.97 56
4527.13 56
4527.28 57
4527.43 59
4527.59 62
4527.74 67
4527.90 72
4528.05 77
4528.21 82
4528.36 84
4528.52 85
4528.67 83
4528.82 79
4528.98 73
4529.13 66
4529.29 61
4529.44 57
4529.60 54
4529.75 54
4529.91 54
4530.06 53
4530.21 53
4530.37 51
4530.52 50
4530.68 50
4530.83 52
4530.99 57
4531.14 65
4531.30 76
4531.45 88
4531.60 99
4531.76 108
4531.91 115
4532.07 118
4532.22 119
4532.38 117
4532.53 115
4532.69 111
4532.84 107
4533.00 103
4533.15 98
4533.30 93
4533.46 89
4533.61 85
4533.77 81
4533.92 77
4534.08 73
4534.23 69
4534.39 64
4534.54 60
4534.70 56
4534.85 53
4535.00 52
4535.16 51
4535.31 51
4535.47 50
4535.62 50
4535.78 49
4535.93 48
4536.09 48
4536.24 50
4536.40 53
4536.55 56
4536.70 60
4536.86 62
4537.01 63
4537.17 61
4537.32 59
4537.48 57
4537.63 54
4537.79 51
4537.94 49
4538.10 47
4538.25 44
4538.41 42
4538.56 39
4538.71 39
4538.87 40
4539.02 43
4539.18 49
4539.33 56
4539.49 63
4539.64 71
4539.80 77
4539.95 82
4540.11 85
4540.26 87
4540.42 88
4540.57 89
4540.72 90
4540.88 92
4541.03 94
4541.19 97
4541.34 99
4541.50 99
4541.65 99
4541.81 98
4541.96 98
4542.12 97
4542.27 98
4542.43 100
4542.58 103
4542.74 107
4542.89 109
4543.04 111
4543.20 111
4543.35 109
4543.51 105
4543.66 99
4543.82 92
4543.97 84
4544.13 74
4544.28 64
4544.44 55
4544.59 46
4544.75 39
4544.90 34
4545.06 30
4545.21 28
4545.37 28
4545.52 28
4545.67 29
4545.83 30
4545.98 32
4546.14 35
4546.29 38
4546.45 40
4546.60 41
4546.76 42
4546.91 41
4547.07 39
4547.22 37
4547.38 36
4547.53 37
4547.69 39
4547.84 42
4548.00 47
4548.15 51
4548.31 55
4548.46 57
4548.62 59
4548.77 59
4548.92 59
4549.08 59
4549.23 59
4549.39 59
4549.54 59
4549.70 58
4549.85 57
4550.01 55
4550.16 53
4550.32 52
4550.47 52
4550.63 53
4550.78 56
4550.94 59
4551.09 61
4551.25 64
4551.40 65
4551.56 65
4551.71 65
4551.87 65
4552.02 65
4552.18 67
4552.33 68
4552.49 69
4552.64 70
4552.80 69
4552.95 67
4553.11 65
4553.26 62
4553.41 61
4553.57 60
4553.72 61
4553.88 64
4554.03 67
4554.19 70
4554.34 73
4554.50 74
4554.65 75
4554.81 74
4554.96 73
4555.12 71
4555.27 69
4555.43 67
4555.58 65
4555.74 64
4555.89 62
4556.05 59
4556.20 57
4556.36 55
4556.51 54
4556.67 55
4556.82 58
4556.98 63
4557.13 68
4557.29 73
4557.44 77
4557.60 78
4557.75 76
4557.91 72
4558.06 66
4558.22 59
4558.37 51
4558.53 44
4558.68 39
4558.84 34
4558.99 30
4559.15 28
4559.30 26
4559.46 26
4559.61 26
4559.77 27
4559.92 29
4560.08 31
4560.23 33
4560.39 34
4560.54 36
4560.70 38
4560.85 40
4561.01 42
4561.16 45
4561.32 48
4561.47 50
4561.63 53
4561.78 55
4561.94 57
4562.09 58
4562.25 59
4562.40 59
4562.56 58
4562.71 57
4562.87 55
4563.02 53
4563.18 52
4563.33 53
4563.49 54
4563.64 57
4563.80 61
4563.95 64
4564.11 67
4564.26 67
4564.42 66
4564.57 64
4564.73 61
4564.88 57
4565.04 55
4565.19 55
4565.35 56
4565.50 59
4565.66 63
4565.81 68
4565.97 72
4566.12 74
4566.28 76
4566.43 75
4566.59 74
4566.74 71
4566.90 67
4567.05 63
4567.21 59
4567.36 56
4567.52 53
4567.67 50
4567.83 48
4567.98 46
4568.14 45
4568.29 43
4568.45 41
4568.60 38
4568.76 35
4568.91 32
4569.07 29
4569.23 27
4569.38 26
4569.54 26
4569.69 27
4569.85 30
4570.00 33
4570.16 37
4570.31 42
4570.47 48
4570.62 55
4570.78 61
4570.93 66
4571.09 69
4571.24 69
4571.40 67
4571.55 62
4571.71 56
4571.86 50
4572.02 44
4572.17 39
4572.33 37
4572.48 37
4572.64 38
4572.79 41
4572.95 44
4573.10 47
4573.26 50
4573.41 52
4573.57 55
4573.73 58
4573.88 60
4574.04 62
4574.19 62
4574.35 62
4574.50 61
4574.66 60
4574.81 60
4574.97 61
4575.12 63
4575.28 67
4575.43 71
4575.59 74
4575.74 75
4575.90 75
4576.05 72
4576.21 68
4576.36 62
4576.52 56
4576.67 50
4576.83 45
4576.99 41
4577.14 38
4577.30 36
4577.45 35
4577.61 34
4577.76 33
4577.92 32
4578.07 30
4578.23 28
4578.38 25
4578.54 21
4578.69 18
4578.85 13
4579.00 9
4579.16 5
4579.31 2
4579.47 0
4579.63 0
4579.78 0
4579.94 0
4580.09 0
4580.25 0
4580.40 0
4580.56 0
4580.71 2
4580.87 7
4581.02 12
4581.18 17
4581.33 20
4581.49 23
4581.64 24
4581.80 23
4581.96 21
4582.11 19
4582.27 16
4582.42 14
4582.58 13
4582.73 12
4582.89 13
4583.04 13
4583.20 14
4583.35 14
4583.51 13
4583.66 12
4583.82 10
4583.98 9
4584.13 8
4584.29 8
4584.44 9
4584.60 11
4584.75 13
4584.91 15
4585.06 18
4585.22 20
4585.37 23
4585.53 25
4585.68 26
4585.84 26
4586.00 25
4586.15 23
4586.31 20
4586.46 17
4586.62 15
4586.77 14
4586.93 15
4587.08 16
4587.24 17
4587.39 18
4587.55 20
4587.71 20
4587.86 20
4588.02 20
4588.17 20
4588.33 19
4588.48 19
4588.64 18
4588.79 19
4588.95 20
4589.10 22
4589.26 24
4589.42 26
4589.57 27
4589.73 28
4589.88 28
4590.04 27
4590.19 26
4590.35 25
4590.50 25
4590.66 24
4590.81 25
4590.97 26
4591.13 28
4591.28 31
4591.44 33
4591.59 36
4591.75 38
4591.90 39
4592.06 39
4592.21 38
4592.37 37
4592.53 35
4592.68 34
4592.84 32
4592.99 32
4593.15 32
4593.30 33
4593.46 33
4593.61 34
4593.77 34
4593.93 33
4594.08 30
4594.24 27
4594.39 23
4594.55 19
4594.70 16
4594.86 15
4595.01 14
4595.17 16
4595.33 18
4595.48 22
4595.64 25
4595.79 28
4595.95 29
4596.10 29
4596.26 28
4596.41 26
4596.57 24
4596.73 21
4596.88 19
4597.04 17
4597.19 16
4597.35 15
4597.50 16
4597.66 18
4597.81 20
4597.97 23
4598.13 25
4598.28 28
4598.44 29
4598.59 30
4598.75 30
4598.90 30
4599.06 32
4599.22 34
4599.37 37
4599.53 41
4599.68 46
4599.84 52
4599.99 58
4600.15 63
4600.31 67
4600.46 70
4600.62 71
4600.77 71
4600.93 69
4601.08 66
4601.24 62
4601.39 59
4601.55 57
4601.71 57
4601.86 59
4602.02 62
4602.17 66
4602.33 71
4602.48 75
4602.64 78
4602.80 79
4602.95 77
4603.11 74
4603.26 70
4603.42 64
4603.57 57
4603.73 51
4603.89 45
4604.04 41
4604.20 37
4604.35 35
4604.51 34
4604.66 34
4604.82 35
4604.98 36
4605.13 37
4605.29 39
4605.44 41
4605.60 42
4605.76 44
4605.91 45
4606.07 45
4606.22 44
4606.38 43
4606.53 41
4606.69 39
4606.85 37
4607.00 37
4607.16 38
4607.31 41
4607.47 43
4607.62 46
4607.78 48
4607.94 48
4608.09 46
4608.25 43
4608.40 38
4608.56 34
4608.71 31
4608.87 28
4609.03 28
4609.18 30
4609.34 33
4609.49 36
4609.65 39
4609.81 42
4609.96 43
4610.12 43
4610.27 43
4610.43 42
4610.58 41
4610.74 40
4610.90 39
4611.05 38
4611.21 37
4611.36 36
4611.52 35
4611.68 34
4611.83 33
4611.99 33
4612.14 32
4612.30 31
4612.45 31
4612.61 30
4612.77 30
4612.92 30
4613.08 30
4613.23 31
4613.39 32
4613.55 33
4613.70 35
4613.86 37
4614.01 39
4614.17 42
4614.33 44
4614.48 46
4614.64 48
4614.79 49
4614.95 50
4615.11 50
4615.26 51
4615.42 52
4615.57 53
4615.73 54
4615.88 55
4616.04 55
4616.20 55
4616.35 55
4616.51 55
4616.66 55
4616.82 55
4616.98 55
4617.13 54
4617.29 54
4617.44 53
4617.60 53
4617.76 53
4617.91 53
4618.07 54
4618.22 53
4618.38 52
4618.54 50
4618.69 46
4618.85 42
4619.00 39
4619.16 36
4619.32 34
4619.47 35
4619.63 37
4619.78 41
4619.94 46
4620.10 52
4620.25 56
4620.41 60
4620.56 61
4620.72 61
4620.88 60
4621.03 58
4621.19 55
4621.34 53
4621.50 51
4621.66 49
4621.81 48
4621.97 48
4622.12 49
4622.28 50
4622.44 53
4622.59 56
4622.75 60
4622.90 64
4623.06 68
4623.22 72
4623.37 76
4623.53 78
4623.68 80
4623.84 80
4624.00 79
4624.15 76
4624.31 72
4624.46 67
4624.62 60
4624.78 54
4624.93 47
4625.09 41
4625.25 36
4625.40 32
4625.56 29
4625.71 26
4625.87 24
4626.03 23
4626.18 23
4626.34 23
4626.49 24
4626.65 26
4626.81 29
4626.96 31
4627.12 34
4627.27 36
4627.43 38
4627.59 40
4627.74 42
4627.90 46
4628.06 51
4628.21 56
4628.37 61
4628.52 66
4628.68 69
4628.84 70
4628.99 69
4629.15 66
4629.30 63
4629.46 59
4629.62 55
4629.77 52
4629.93 49
4630.09 47
4630.24 45
4630.40 43
4630.55 42
4630.71 42
4630.87 42
4631.02 44
4631.18 48
4631.33 52
4631.49 56
4631.65 61
4631.80 65
4631.96 69
4632.12 71
4632.27 73
4632.43 74
4632.58 73
4632.74 73
4632.90 71
4633.05 69
4633.21 66
4633.37 63
4633.52 60
4633.68 57
4633.83 54
4633.99 53
4634.15 55
4634.30 59
4634.46 66
4634.62 75
4634.77 85
4634.93 94
4635.08 100
4635.24 104
4635.40 104
4635.55 100
4635.71 94
4635.87 86
4636.02 79
4636.18 73
4636.33 68
4636.49 67
4636.65 67
4636.80 68
4636.96 70
4637.12 72
4637.27 73
4637.43 73
4637.58 73
4637.74 73
4637.90 73
4638.05 73
4638.21 74
4638.37 75
4638.52 75
4638.68 75
4638.83 73
4638.99 71
4639.15 69
4639.30 67
4639.46 65
4639.62 65
4639.77 66
4639.93 66
4640.09 66
4640.24 65
4640.40 63
4640.55 60
4640.71 58
4640.87 57
4641.02 57
4641.18 58
4641.34 61
4641.49 65
4641.65 68
4641.81 71
4641.96 72
4642.12 72
4642.27 71
4642.43 70
4642.59 70
4642.74 70
4642.90 71
4643.06 74
4643.21 77
4643.37 80
4643.53 83
4643.68 85
4643.84 85
4643.99 85
4644.15 84
4644.31 83
4644.46 80
4644.62 76
4644.78 72
4644.93 68
4645.09 65
4645.25 64
4645.40 64
4645.56 66
4645.71 71
4645.87 76
4646.03 81
4646.18 85
4646.34 89
4646.50 92
4646.65 93
4646.81 94
4646.97 94
4647.12 93
4647.28 90
4647.44 86
4647.59 81
4647.75 75
4647.91 70
4648.06 65
4648.22 61
4648.37 58
4648.53 57
4648.69 57
4648.84 58
4649.00 60
4649.16 64
4649.31 69
4649.47 76
4649.63 84
4649.78 92
4649.94 100
4650.10 106
4650.25 110
4650.41 112
4650.57 112
4650.72 112
4650.88 112
4651.04 114
4651.19 118
4651.35 125
4651.50 135
4651.66 145
4651.82 156
4651.97 168
4652.13 179
4652.29 192
4652.44 206
4652.60 222
4652.76 237
4652.91 252
4653.07 266
4653.23 277
4653.38 285
4653.54 291
4653.70 296
4653.85 302
4654.01 308
4654.17 316
4654.32 325
4654.48 335
4654.64 345
4654.79 353
4654.95 359
4655.11 361
4655.26 361
4655.42 358
4655.58 353
4655.73 347
4655.89 340
4656.05 335
4656.20 331
4656.36 329
4656.51 328
4656.67 328
4656.83 327
4656.98 326
4657.14 322
4657.30 316
4657.45 309
4657.61 303
4657.77 297
4657.92 292
4658.08 289
4658.24 287
4658.39 285
4658.55 283
4658.71 280
4658.86 276
4659.02 271
4659.18 266
4659.33 260
4659.49 254
4659.65 248
4659.80 242
4659.96 236
4660.12 230
4660.27 224
4660.43 216
4660.59 208
4660.74 199
4660.90 189
4661.06 177
4661.21 165
4661.37 154
4661.53 144
4661.68 135
4661.84 128
4662.00 122
4662.15 118
4662.31 114
4662.47 111
4662.62 108
4662.78 106
4662.94 104
4663.10 104
4663.25 104
4663.41 105
4663.57 105
4663.72 104
4663.88 102
4664.04 99
4664.19 96
4664.35 92
4664.51 88
4664.66 85
4664.82 84
4664.98 84
4665.13 86
4665.29 89
4665.45 93
4665.60 97
4665.76 100
4665.92 103
4666.07 103
4666.23 100
4666.39 96
4666.54 89
4666.70 82
4666.86 75
4667.01 68
4667.17 64
4667.33 61
4667.48 60
4667.64 60
4667.80 60
4667.95 62
4668.11 64
4668.27 66
4668.43 67
4668.58 68
4668.74 69
4668.90 68
4669.05 66
4669.21 63
4669.37 59
4669.52 56
4669.68 54
4669.84 52
4669.99 51
4670.15 50
4670.31 48
4670.46 46
4670.62 42
4670.78 38
4670.93 35
4671.09 33
4671.25 32
4671.41 35
4671.56 39
4671.72 46
4671.88 54
4672.03 62
4672.19 70
4672.35 77
4672.50 82
4672.66 85
4672.82 86
4672.97 86
4673.13 85
4673.29 85
4673.44 87
4673.60 90
4673.76 95
4673.92 101
4674.07 108
4674.23 113
4674.39 116
4674.54 116
4674.70 113
4674.86 107
4675.01 100
4675.17 92
4675.33 86
4675.48 81
4675.64 79
4675.80 77
4675.96 76
4676.11 75
4676.27 72
4676.43 67
4676.58 61
4676.74 55
4676.90 49
4677.05 44
4677.21 40
4677.37 38
4677.52 37
4677.68 36
4677.84 35
4678.00 33
4678.15 30
4678.31 28
4678.47 26
4678.62 25
4678.78 25
4678.94 27
4679.09 30
4679.25 34
4679.41 38
4679.57 42
4679.72 46
4679.88 50
4680.04 55
4680.19 59
4680.35 63
4680.51 67
4680.66 70
4680.82 71
4680.98 72
4681.14 72
4681.29 71
4681.45 70
4681.61 70
4681.76 70
4681.92 71
4682.08 72
4682.23 73
4682.39 72
4682.55 71
4682.71 69
4682.86 66
4683.02 64
4683.18 64
4683.33 65
4683.49 68
4683.65 71
4683.81 74
4683.96 75
4684.12 75
4684.28 73
4684.43 71
4684.59 68
4684.75 67
4684.91 68
4685.06 69
4685.22 71
4685.38 74
4685.53 75
4685.69 76
4685.85 75
4686.00 74
4686.16 73
4686.32 72
4686.48 71
4686.63 71
4686.79 71
4686.95 70
4687.10 69
4687.26 68
4687.42 65
4687.58 61
4687.73 58
4687.89 54
4688.05 52
4688.20 50
4688.36 50
4688.52 50
4688.68 51
4688.83 53
4688.99 54
4689.15 54
4689.30 53
4689.46 52
4689.62 50
4689.78 47
4689.93 44
4690.09 41
4690.25 38
4690.40 35
4690.56 34
4690.72 34
4690.88 35
4691.03 37
4691.19 40
4691.35 44
4691.51 47
4691.66 50
4691.82 51
4691.98 52
4692.13 52
4692.29 52
4692.45 51
4692.61 50
4692.76 50
4692.92 50
4693.08 50
4693.23 51
4693.39 51
4693.55 52
4693.71 53
4693.86 54
4694.02 54
4694.18 54
4694.34 53
4694.49 51
4694.65 48
4694.81 45
4694.96 44
4695.12 43
4695.28 44
4695.44 46
4695.59 49
4695.75 52
4695.91 55
4696.07 57
4696.22 58
4696.38 59
4696.54 60
4696.69 61
4696.85 63
4697.01 65
4697.17 69
4697.32 72
4697.48 73
4697.64 73
4697.80 71
4697.95 67
4698.11 62
4698.27 56
4698.42 50
4698.58 45
4698.74 42
4698.90 40
4699.05 39
4699.21 39
4699.37 40
4699.53 40
4699.68 40
4699.84 39
4700.00 38
4700.16 38
4700.31 38
4700.47 39
4700.63 41
4700.78 44
4700.94 48
4701.10 51
4701.26 55
4701.41 57
4701.57 57
4701.73 55
4701.89 50
4702.04 43
4702.20 35
4702.36 27
4702.52 21
4702.67 16
4702.83 14
4702.99 14
4703.15 17
4703.30 20
4703.46 23
4703.62 26
4703.77 29
4703.93 31
4704.09 34
4704.25 37
4704.40 41
4704.56 46
4704.72 51
4704.88 56
4705.03 61
4705.19 65
4705.35 68
4705.51 71
4705.66 73
4705.82 73
4705.98 72
4706.14 70
4706.29 67
4706.45 64
4706.61 61
4706.77 59
4706.92 58
4707.08 59
4707.24 63
4707.40 68
4707.55 74
4707.71 80
4707.87 86
4708.03 92
4708.18 98
4708.34 104
4708.50 113
4708.66 123
4708.81 137
4708.97 153
4709.13 171
4709.29 190
4709.44 210
4709.60 230
4709.76 249
4709.92 268
4710.07 286
4710.23 306
4710.39 326
4710.55 346
4710.70 366
4710.86 383
4711.02 398
4711.18 408
4711.33 413
4711.49 413
4711.65 409
4711.81 402
4711.96 394
4712.12 387
4712.28 383
4712.44 384
4712.59 389
4712.75 398
4712.91 409
4713.07 419
4713.22 426
4713.38 427
4713.54 423
4713.70 414
4713.85 402
4714.01 387
4714.17 372
4714.33 357
4714.48 343
4714.64 331
4714.80 318
4714.96 305
4715.12 291
4715.27 277
4715.43 261
4715.59 244
4715.75 228
4715.90 211
4716.06 195
4716.22 180
4716.38 167
4716.53 157
4716.69 149
4716.85 144
4717.01 141
4717.16 141
4717.32 141
4717.48 142
4717.64 142
4717.79 140
4717.95 135
4718.11 129
4718.27 122
4718.43 113
4718.58 106
4718.74 99
4718.90 93
4719.06 89
4719.21 86
4719.37 84
4719.53 82
4719.69 81
4719.84 80
4720.00 80
4720.16 80
4720.32 80
4720.47 81
4720.63 81
4720.79 80
4720.95 79
4721.11 76
4721.26 72
4721.42 67
4721.58 61
4721.74 55
4721.89 48
4722.05 42
4722.21 37
4722.37 33
4722.52 29
4722.68 28
4722.84 27
4723.00 27
4723.16 28
4723.31 30
4723.47 32
4723.63 33
4723.79 35
4723.94 35
4724.10 35
4724.26 33
4724.42 30
4724.58 27
4724.73 24
4724.89 21
4725.05 19
4725.21 17
4725.36 16
4725.52 16
4725.68 17
4725.84 19
4726.00 21
4726.15 25
4726.31 28
4726.47 32
4726.63 35
4726.78 36
4726.94 36
4727.10 35
4727.26 32
4727.42 29
4727.57 25
4727.73 21
4727.89 18
4728.05 15
4728.20 13
4728.36 12
4728.52 11
4728.68 11
4728.84 11
4728.99 10
4729.15 9
4729.31 7
4729.47 5
4729.63 2
4729.78 0
4729.94 0
4730.10 0
4730.26 0
4730.41 0
4730.57 0
4730.73 0
4730.89 0
4731.05 3
4731.20 5
4731.36 7
4731.52 9
4731.68 11
4731.84 13
4731.99 15
4732.15 19
4732.31 22
4732.47 27
4732.62 31
4732.78 35
4732.94 38
4733.10 41
4733.26 43
4733.41 45
4733.57 46
4733.73 49
4733.89 53
4734.05 58
4734.20 64
4734.36 70
4734.52 74
4734.68 76
4734.84 75
4734.99 70
4735.15 63
4735.31 54
4735.47 46
4735.62 39
4735.78 35
4735.94 34
4736.10 35
4736.26 38
4736.41 41
4736.57 45
4736.73 48
4736.89 50
4737.05 53
4737.20 55
4737.36 58
4737.52 61
4737.68 63
4737.84 64
4737.99 64
4738.15 63
4738.31 61
4738.47 58
4738.63 55
4738.78 52
4738.94 49
4739.10 46
4739.26 43
4739.42 41
4739.57 39
4739.73 37
4739.89 36
4740.05 35
4740.21 35
4740.36 34
4740.52 34
4740.68 34
4740.84 35
4741.00 36
4741.15 38
4741.31 40
4741.47 42
4741.63 44
4741.79 45
4741.94 46
4742.10 47
4742.26 46
4742.42 45
4742.58 43
4742.73 40
4742.89 37
4743.05 35
4743.21 33
4743.37 32
4743.53 32
4743.68 33
4743.84 35
4744.00 36
4744.16 37
4744.32 37
4744.47 37
4744.63 36
4744.79 35
4744.95 34
4745.11 32
4745.26 31
4745.42 29
4745.58 28
4745.74 29
4745.90 31
4746.05 34
4746.21 40
4746.37 47
4746.53 54
4746.69 61
4746.85 67
4747.00 71
4747.16 73
4747.32 75
4747.48 75
4747.64 76
4747.79 77
4747.95 78
4748.11 79
4748.27 79
4748.43 78
4748.58 75
4748.74 70
4748.90 62
4749.06 53
4749.22 44
4749.38 35
4749.53 27
4749.69 21
4749.85 17
4750.01 15
4750.17 15
4750.32 18
4750.48 22
4750.64 27
4750.80 33
4750.96 38
4751.12 42
4751.27 43
4751.43 44
4751.59 44
4751.75 45
4751.91 46
4752.06 50
4752.22 56
4752.38 62
4752.54 69
4752.70 73
4752.86 75
4753.01 74
4753.17 70
4753.33 64
4753.49 57
4753.65 50
4753.81 43
4753.96 37
4754.12 33
4754.28 29
4754.44 26
4754.60 26
4754.75 26
4754.91 29
4755.07 33
4755.23 38
4755.39 43
4755.55 49
4755.70 53
4755.86 55
4756.02 56
4756.18 56
4756.34 55
4756.50 54
4756.65 53
4756.81 52
4756.97 52
4757.13 52
4757.29 52
4757.45 53
4757.60 53
4757.76 52
4757.92 50
4758.08 48
4758.24 45
4758.40 42
4758.55 38
4758.71 34
4758.87 30
4759.03 27
4759.19 23
4759.35 19
4759.50 16
4759.66 12
4759.82 9
4759.98 7
4760.14 5
4760.30 3
4760.45 2
4760.61 1
4760.77 1
4760.93 1
4761.09 2
4761.25 5
4761.40 8
4761.56 13
4761.72 18
4761.88 22
4762.04 26
4762.20 29
4762.35 31
4762.51 32
4762.67 33
4762.83 33
4762.99 33
4763.15 33
4763.30 34
4763.46 35
4763.62 35
4763.78 35
4763.94 35
4764.10 34
4764.25 33
4764.41 31
4764.57 28
4764.73 25
4764.89 22
4765.05 20
4765.21 18
4765.36 17
4765.52 17
4765.68 18
4765.84 20
4766.00 23
4766.16 26
4766.31 30
4766.47 34
4766.63 37
4766.79 40
4766.95 42
4767.11 43
4767.27 44
4767.42 44
4767.58 44
4767.74 45
4767.90 47
4768.06 48
4768.22 49
4768.37 50
4768.53 49
4768.69 47
4768.85 44
4769.01 41
4769.17 39
4769.33 38
4769.48 39
4769.64 43
4769.80 48
4769.96 54
4770.12 61
4770.28 67
4770.44 71
4770.59 74
4770.75 75
4770.91 74
4771.07 72
4771.23 71
4771.39 70
4771.54 70
4771.70 73
4771.86 78
4772.02 85
4772.18 92
4772.34 100
4772.50 107
4772.65 111
4772.81 114
4772.97 115
4773.13 115
4773.29 114
4773.45 113
4773.61 113
4773.76 112
4773.92 111
4774.08 110
4774.24 108
4774.40 105
4774.56 102
4774.72 98
4774.87 95
4775.03 93
4775.19 91
4775.35 89
4775.51 87
4775.67 85
4775.83 82
4775.98 80
4776.14 77
4776.30 75
4776.46 73
4776.62 72
4776.78 71
4776.94 69
4777.10 67
4777.25 64
4777.41 60
4777.57 55
4777.73 50
4777.89 46
4778.05 41
4778.21 38
4778.36 34
4778.52 31
4778.68 29
4778.84 27
4779.00 25
4779.16 24
4779.32 24
4779.48 24
4779.63 23
4779.79 22
4779.95 20
4780.11 17
4780.27 13
4780.43 9
4780.59 4
4780.74 1
4780.90 0
4781.06 0
4781.22 0
4781.38 0
4781.54 0
4781.70 0
4781.86 0
4782.01 0
4782.17 1
4782.33 3
4782.49 5
4782.65 7
4782.81 9
4782.97 11
4783.13 13
4783.28 16
4783.44 20
4783.60 23
4783.76 26
4783.92 30
4784.08 33
4784.24 37
4784.40 40
4784.55 44
4784.71 47
4784.87 49
4785.03 50
4785.19 51
4785.35 50
4785.51 47
4785.67 44
4785.82 41
4785.98 38
4786.14 35
4786.30 32
4786.46 32
4786.62 33
4786.78 37
4786.94 45
4787.09 56
4787.25 71
4787.41 89
4787.57 107
4787.73 124
4787.89 139
4788.05 152
4788.21 160
4788.36 165
4788.52 167
4788.68 168
4788.84 168
4789.00 170
4789.16 173
4789.32 179
4789.48 188
4789.64 200
4789.79 214
4789.95 230
4790.11 248
4790.27 267
4790.43 288
4790.59 308
4790.75 328
4790.91 347
4791.06 365
4791.22 380
4791.38 393
4791.54 404
4791.70 415
4791.86 426
4792.02 436
4792.18 448
4792.34 459
4792.49 470
4792.65 479
4792.81 486
4792.97 492
4793.13 496
4793.29 499
4793.45 502
4793.61 505
4793.77 508
4793.92 512
4794.08 515
4794.24 517
4794.40 518
4794.56 516
4794.72 510
4794.88 500
4795.04 485
4795.20 467
4795.36 446
4795.51 423
4795.67 400
4795.83 376
4795.99 353
4796.15 330
4796.31 308
4796.47 287
4796.63 267
4796.79 248
4796.94 232
4797.10 218
4797.26 207
4797.42 197
4797.58 189
4797.74 181
4797.90 172
4798.06 163
4798.22 154
4798.38 144
4798.53 135
4798.69 128
4798.85 122
4799.01 118
4799.17 115
4799.33 113
4799.49 110
4799.65 108
4799.81 105
4799.97 101
4800.12 98
4800.28 95
4800.44 92
4800.60 90
4800.76 88
4800.92 87
4801.08 86
4801.24 85
4801.40 83
4801.56 81
4801.71 79
4801.87 77
4802.03 75
4802.19 73
4802.35 72
4802.51 70
4802.67 69
4802.83 68
4802.99 66
4803.15 65
4803.31 65
4803.46 64
4803.62 65
4803.78 66
4803.94 68
4804.10 69
4804.26 70
4804.42 71
4804.58 69
4804.74 66
4804.90 62
4805.05 57
4805.21 52
4805.37 47
4805.53 43
4805.69 41
4805.85 39
4806.01 39
4806.17 40
4806.33 42
4806.49 45
4806.65 49
4806.81 53
4806.96 55
4807.12 56
4807.28 55
4807.44 52
4807.60 48
4807.76 43
4807.92 39
4808.08 38
4808.24 38
4808.40 41
4808.56 46
4808.71 51
4808.87 55
4809.03 58
4809.19 59
4809.35 58
4809.51 57
4809.67 56
4809.83 56
4809.99 57
4810.15 59
4810.31 62
4810.47 64
4810.62 65
4810.78 64
4810.94 62
4811.10 58
4811.26 54
4811.42 51
4811.58 48
4811.74 47
4811.90 48
4812.06 51
4812.22 55
4812.38 60
4812.54 65
4812.69 69
4812.85 74
4813.01 79
4813.17 84
4813.33 89
4813.49 95
4813.65 100
4813.81 104
4813.97 108
4814.13 110
4814.29 110
4814.45 110
4814.61 109
4814.76 109
4814.92 111
4815.08 115
4815.24 121
4815.40 128
4815.56 136
4815.72 144
4815.88 150
4816.04 155
4816.20 158
4816.36 160
4816.52 161
4816.68 161
4816.84 162
4816.99 163
4817.15 164
4817.31 166
4817.47 167
4817.63 167
4817.79 166
4817.95 163
4818.11 158
4818.27 153
4818.43 146
4818.59 138
4818.75 130
4818.91 123
4819.07 115
4819.22 109
4819.38 102
4819.54 96
4819.70 91
4819.86 87
4820.02 83
4820.18 81
4820.34 80
4820.50 79
4820.66 79
4820.82 79
4820.98 79
4821.14 78
4821.30 77
4821.46 76
4821.62 75
4821.77 75
4821.93 76
4822.09 78
4822.25 79
4822.41 80
4822.57 80
4822.73 79
4822.89 77
4823.05 75
4823.21 72
4823.37 69
4823.53 65
4823.69 60
4823.85 56
4824.01 52
4824.17 48
4824.32 46
4824.48 44
4824.64 44
4824.80 44
4824.96 45
4825.12 46
4825.28 48
4825.44 51
4825.60 55
4825.76 60
4825.92 64
4826.08 68
4826.24 71
4826.40 73
4826.56 73
4826.72 72
4826.88 72
4827.04 72
4827.19 74
4827.35 77
4827.51 82
4827.67 86
4827.83 90
4827.99 93
4828.15 93
4828.31 92
4828.47 89
4828.63 86
4828.79 84
4828.95 84
4829.11 85
4829.27 89
4829.43 95
4829.59 101
4829.75 108
4829.91 113
4830.07 118
4830.22 123
4830.38 128
4830.54 134
4830.70 140
4830.86 146
4831.02 152
4831.18 157
4831.34 159
4831.50 159
4831.66 157
4831.82 154
4831.98 150
4832.14 147
4832.30 144
4832.46 141
4832.62 139
4832.78 137
4832.94 134
4833.10 130
4833.26 126
4833.42 120
4833.58 115
4833.73 109
4833.89 104
4834.05 100
4834.21 96
4834.37 92
4834.53 87
4834.69 81
4834.85 73
4835.01 63
4835.17 52
4835.33 41
4835.49 32
4835.65 25
4835.81 22
4835.97 23
4836.13 26
4836.29 31
4836.45 36
4836.61 42
4836.77 47
4836.93 51
4837.09 54
4837.25 57
4837.41 61
4837.56 64
4837.72 67
4837.88 68
4838.04 67
4838.20 63
4838.36 58
4838.52 50
4838.68 41
4838.84 33
4839.00 25
4839.16 19
4839.32 14
4839.48 12
4839.64 10
4839.80 10
4839.96 10
4840.12 11
4840.28 11
4840.44 12
4840.60 14
4840.76 15
4840.92 17
4841.08 18
4841.24 20
4841.40 23
4841.56 25
4841.72 28
4841.88 31
4842.04 34
4842.20 37
4842.36 38
4842.51 39
4842.67 38
4842.83 36
4842.99 32
4843.15 28
4843.31 23
4843.47 19
4843.63 15
4843.79 12
4843.95 11
4844.11 10
4844.27 11
4844.43 11
4844.59 11
4844.75 10
4844.91 10
4845.07 11
4845.23 12
4845.39 15
4845.55 19
4845.71 24
4845.87 28
4846.03 30
4846.19 30
4846.35 28
4846.51 23
4846.67 16
4846.83 9
4846.99 3
4847.15 0
4847.31 0
4847.47 0
4847.63 0
4847.79 0
4847.95 0
4848.11 0
4848.27 0
4848.43 1
4848.59 4
4848.75 8
4848.91 12
4849.07 16
4849.23 19
4849.38 22
4849.54 24
4849.70 25
4849.86 26
4850.02 26
4850.18 25
4850.34 25
4850.50 25
4850.66 25
4850.82 26
4850.98 28
4851.14 29
4851.30 31
4851.46 32
4851.62 32
4851.78 31
4851.94 29
4852.10 27
4852.26 25
4852.42 24
4852.58 24
4852.74 23
4852.90 23
4853.06 21
4853.22 18
4853.38 15
4853.54 12
4853.70 9
4853.86 8
4854.02 9
4854.18 12
4854.34 17
4854.50 21
4854.66 26
4854.82 29
4854.98 31
4855.14 33
4855.30 34
4855.46 35
4855.62 37
4855.78 39
4855.94 41
4856.10 43
4856.26 45
4856.42 45
4856.58 44
4856.74 42
4856.90 39
4857.06 35
4857.22 32
4857.38 28
4857.54 25
4857.70 24
4857.86 24
4858.02 26
4858.18 29
4858.34 32
4858.50 35
4858.66 38
4858.82 40
4858.98 40
4859.14 40
4859.30 40
4859.46 40
4859.62 40
4859.78 40
4859.94 41
4860.10 42
4860.26 43
4860.42 43
4860.58 43
4860.74 42
4860.90 41
4861.06 40
4861.22 40
4861.38 40
4861.54 40
4861.70 42
4861.86 45
4862.02 48
4862.18 51
4862.34 55
4862.50 58
4862.66 61
4862.82 64
4862.98 66
4863.14 68
4863.30 70
4863.46 70
4863.62 70
4863.78 69
4863.94 67
4864.10 65
4864.26 62
4864.42 60
4864.58 59
4864.74 58
4864.90 58
4865.06 57
4865.22 56
4865.38 54
4865.54 51
4865.70 48
4865.86 45
4866.02 44
4866.18 44
4866.34 47
4866.50 52
4866.66 57
4866.82 63
4866.98 68
4867.14 71
4867.30 72
4867.46 71
4867.62 68
4867.78 66
4867.94 62
4868.10 58
4868.26 55
4868.42 51
4868.58 46
4868.74 42
4868.90 37
4869.06 33
4869.22 29
4869.38 27
4869.54 27
4869.70 28
4869.86 31
4870.02 37
4870.18 43
4870.34 50
4870.51 58
4870.67 65
4870.83 70
4870.99 74
4871.15 76
4871.31 77
4871.47 77
4871.63 76
4871.79 76
4871.95 76
4872.11 77
4872.27 79
4872.43 81
4872.59 82
4872.75 81
4872.91 79
4873.07 76
4873.23 71
4873.39 66
4873.55 61
4873.71 57
4873.87 54
4874.03 51
4874.19 49
4874.35 47
4874.51 46
4874.67 45
4874.83 45
4874.99 46
4875.15 48
4875.31 49
4875.47 49
4875.63 48
4875.79 45
4875.95 41
4876.11 36
4876.27 31
4876.43 25
4876.59 21
4876.75 18
4876.91 16
4877.07 14
4877.23 14
4877.40 13
4877.56 12
4877.72 9
4877.88 6
4878.04 3
4878.20 0
4878.36 0
4878.52 0
4878.68 0
4878.84 0
4879.00 1
4879.16 5
4879.32 7
4879.48 10
4879.64 12
4879.80 13
4879.96 14
4880.12 14
4880.28 15
4880.44 14
4880.60 14
4880.76 13
4880.92 12
4881.08 12
4881.24 13
4881.40 15
4881.56 19
4881.72 23
4881.88 27
4882.04 30
4882.20 32
4882.37 33
4882.53 31
4882.69 29
4882.85 26
4883.01 23
4883.17 19
4883.33 17
4883.49 14
4883.65 13
4883.81 12
4883.97 13
4884.13 15
4884.29 18
4884.45 22
4884.61 26
4884.77 29
4884.93 32
4885.09 35
4885.25 36
4885.41 37
4885.57 37
4885.73 36
4885.89 36
4886.05 35
4886.21 34
4886.38 34
4886.54 35
4886.70 36
4886.86 38
4887.02 39
4887.18 40
4887.34 41
4887.50 41
4887.66 42
4887.82 44
4887.98 46
4888.14 48
4888.30 50
4888.46 52
4888.62 51
4888.78 50
4888.94 47
4889.10 44
4889.26 42
4889.42 41
4889.58 42
4889.75 46
4889.91 51
4890.07 57
4890.23 63
4890.39 68
4890.55 70
4890.71 71
4890.87 69
4891.03 66
4891.19 63
4891.35 60
4891.51 58
4891.67 56
4891.83 54
4891.99 53
4892.15 49
4892.31 45
4892.47 39
4892.63 33
4892.79 26
4892.96 20
4893.12 15
4893.28 13
4893.44 11
4893.60 10
4893.76 10
4893.92 10
4894.08 10
4894.24 10
4894.40 9
4894.56 8
4894.72 8
4894.88 7
4895.04 6
4895.20 6
4895.36 6
4895.52 7
4895.68 9
4895.85 13
4896.01 19
4896.17 26
4896.33 34
4896.49 43
4896.65 50
4896.81 56
4896.97 60
4897.13 61
4897.29 60
4897.45 57
4897.61 54
4897.77 49
4897.93 45
4898.09 41
4898.25 38
4898.42 35
4898.58 33
4898.74 31
4898.90 30
4899.06 29
4899.22 28
4899.38 28
4899.54 27
4899.70 26
4899.86 24
4900.02 22
4900.18 20
4900.34 16
4900.50 13
4900.66 9
4900.83 5
4900.99 2
4901.15 0
4901.31 0
4901.47 0
4901.63 0
4901.79 1
4901.95 4
4902.11 7
4902.27 12
4902.43 17
4902.59 24
4902.75 32
4902.91 40
4903.07 47
4903.24 53
4903.40 58
4903.56 60
4903.72 60
4903.88 59
4904.04 56
4904.20 52
4904.36 47
4904.52 42
4904.68 37
4904.84 32
4905.00 27
4905.16 22
4905.33 18
4905.49 14
4905.65 11
4905.81 8
4905.97 6
4906.13 5
4906.29 4
4906.45 4
4906.61 5
4906.77 6
4906.93 8
4907.09 10
4907.25 13
4907.41 15
4907.58 18
4907.74 21
4907.90 23
4908.06 25
4908.22 26
4908.38 25
4908.54 24
4908.70 21
4908.86 17
4909.02 13
4909.18 8
4909.34 3
4909.51 0
4909.67 0
4909.83 0
4909.99 0
4910.15 0
4910.31 0
4910.47 0
4910.63 0
4910.79 2
4910.95 2
4911.11 3
4911.27 3
4911.44 4
4911.60 6
4911.76 8
4911.92 11
4912.08 14
4912.24 16
4912.40 18
4912.56 20
4912.72 21
4912.88 23
4913.04 25
4913.20 27
4913.37 28
4913.53 30
4913.69 30
4913.85 31
4914.01 31
4914.17 32
4914.33 35
4914.49 39
4914.65 45
4914.81 52
4914.97 60
4915.14 67
4915.30 73
4915.46 75
4915.62 75
4915.78 73
4915.94 68
4916.10 63
4916.26 58
4916.42 54
4916.58 50
4916.74 48
4916.91 45
4917.07 41
4917.23 37
4917.39 33
4917.55 30
4917.71 27
4917.87 26
4918.03 28
4918.19 31
4918.35 36
4918.52 42
4918.68 48
4918.84 53
4919.00 58
4919.16 61
4919.32 64
4919.48 65
4919.64 66
4919.80 67
4919.96 67
4920.12 67
4920.29 68
4920.45 69
4920.61 71
4920.77 75
4920.93 79
4921.09 84
4921.25 88
4921.41 91
4921.57 92
4921.73 91
4921.90 88
4922.06 83
4922.22 76
4922.38 69
4922.54 62
4922.70 57
4922.86 53
4923.02 50
4923.18 49
4923.35 49
4923.51 48
4923.67 49
4923.83 49
4923.99 49
4924.15 50
4924.31 52
4924.47 53
4924.63 54
4924.79 54
4924.96 53
4925.12 50
4925.28 46
4925.44 42
4925.60 40
4925.76 39
4925.92 41
4926.08 45
4926.24 50
4926.41 56
4926.57 61
4926.73 65
4926.89 68
4927.05 69
4927.21 69
4927.37 67
4927.53 65
4927.69 62
4927.86 60
4928.02 58
4928.18 58
4928.34 60
4928.50 63
4928.66 66
4928.82 69
4928.98 71
4929.14 71
4929.31 69
4929.47 66
4929.63 62
4929.79 58
4929.95 56
4930.11 56
4930.27 57
4930.43 59
4930.59 63
4930.76 66
4930.92 69
4931.08 69
4931.24 68
4931.40 65
4931.56 60
4931.72 54
4931.88 49
4932.05 43
4932.21 39
4932.37 37
4932.53 36
4932.69 36
4932.85 37
4933.01 38
4933.17 39
4933.33 41
4933.50 42
4933.66 43
4933.82 43
4933.98 43
4934.14 42
4934.30 40
4934.46 37
4934.62 33
4934.79 29
4934.95 25
4935.11 22
4935.27 20
4935.43 20
4935.59 23
4935.75 27
4935.91 32
4936.08 37
4936.24 41
4936.40 44
4936.56 45
4936.72 44
4936.88 41
4937.04 38
4937.20 34
4937.37 31
4937.53 28
4937.69 26
4937.85 24
4938.01 24
4938.17 23
4938.33 23
4938.49 22
4938.66 21
4938.82 20
4938.98 18
4939.14 16
4939.30 14
4939.46 12
4939.62 10
4939.79 10
4939.95 11
4940.11 13
4940.27 15
4940.43 17
4940.59 20
4940.75 22
4940.91 24
4941.08 25
4941.24 26
4941.40 27
4941.56 28
4941.72 29
4941.88 29
4942.04 29
4942.21 30
4942.37 30
4942.53 31
4942.69 33
4942.85 36
4943.01 40
4943.17 44
4943.33 47
4943.50 48
4943.66 47
4943.82 44
4943.98 38
4944.14 30
4944.30 21
4944.46 13
4944.63 6
4944.79 0
4944.95 0
4945.11 0
4945.27 0
4945.43 0
4945.59 0
4945.76 0
4945.92 0
4946.08 1
4946.24 3
4946.40 4
4946.56 6
4946.72 7
4946.89 7
4947.05 7
4947.21 7
4947.37 8
4947.53 8
4947.69 10
4947.85 12
4948.02 15
4948.18 18
4948.34 21
4948.50 24
4948.66 25
4948.82 26
4948.98 26
4949.15 24
4949.31 22
4949.47 21
4949.63 20
4949.79 21
4949.95 23
4950.11 26
4950.28 30
4950.44 35
4950.60 40
4950.76 45
4950.92 49
4951.08 52
4951.25 54
4951.41 56
4951.57 56
4951.73 55
4951.89 54
4952.05 52
4952.21 51
4952.38 50
4952.54 49
4952.70 48
4952.86 47
4953.02 46
4953.18 44
4953.34 42
4953.51 40
4953.67 38
4953.83 37
4953.99 38
4954.15 39
4954.31 41
4954.48 44
4954.64 47
4954.80 49
4954.96 51
4955.12 52
4955.28 52
4955.44 51
4955.61 50
4955.77 48
4955.93 46
4956.09 44
4956.25 44
4956.41 44
4956.58 44
4956.74 45
4956.90 47
4957.06 48
4957.22 49
4957.38 49
4957.55 49
4957.71 47
4957.87 45
4958.03 43
4958.19 41
4958.35 40
4958.52 39
4958.68 39
4958.84 39
4959.00 38
4959.16 37
4959.32 35
4959.48 32
4959.65 31
4959.81 30
4959.97 32
4960.13 35
4960.29 39
4960.45 44
4960.62 48
4960.78 50
4960.94 50
4961.10 49
4961.26 47
4961.42 44
4961.59 41
4961.75 40
4961.91 39
4962.07 39
4962.23 41
4962.39 43
4962.56 47
4962.72 51
4962.88 56
4963.04 59
4963.20 60
4963.36 59
4963.53 55
4963.69 50
4963.85 43
4964.01 36
4964.17 29
4964.34 24
4964.50 20
4964.66 18
4964.82 17
4964.98 17
4965.14 18
4965.31 19
4965.47 20
4965.63 21
4965.79 22
4965.95 22
4966.11 21
4966.28 19
4966.44 18
4966.60 15
4966.76 12
4966.92 9
4967.08 6
4967.25 3
4967.41 0
4967.57 0
4967.73 0
4967.89 0
4968.06 0
4968.22 0
4968.38 2
4968.54 3
4968.70 4
4968.86 3
4969.03 1
4969.19 0
4969.35 0
4969.51 0
4969.67 3
[truncated: 710,902 more chars]
