# Supplementary material for: Methylobacterium Species Promoting Rice and Barley Growth and Interaction Specificity Revealed with Whole-Cell Matrix-Assisted Laser Desorption / Ionization-Time-of-Flight Mass Spectrometry (MALDI-TOF/MS) Analysis
Source: PLoS One. 2015 Jun 8;10(6):e0129509. doi: 10.1371/journal.pone.0129509 (PMC4460032; doi:10.1371/journal.pone.0129509)
Supplement: S2 Data — (ZIP) [file pone.0129509.s002.zip › Supplementary data 2 (ms from inoculated rice)/22A-18.txt]

779.69 0
779.75 0
779.82 0
779.88 0
779.95 0
780.01 0
780.08 0
780.14 0
780.20 0
780.27 0
780.33 0
780.40 0
780.46 0
780.52 0
780.59 0
780.65 0
780.72 0
780.78 0
780.84 0
780.91 0
780.97 0
781.04 0
781.10 0
781.16 0
781.23 0
781.29 0
781.36 0
781.42 0
781.49 0
781.55 0
781.61 0
781.68 0
781.74 0
781.81 0
781.87 0
781.93 0
782.00 0
782.06 0
782.13 0
782.19 0
782.25 0
782.32 0
782.38 0
782.45 0
782.51 0
782.58 0
782.64 0
782.70 0
782.77 0
782.83 0
782.90 0
782.96 0
783.02 0
783.09 0
783.15 0
783.22 0
783.28 0
783.35 0
783.41 0
783.47 0
783.54 0
783.60 0
783.67 0
783.73 0
783.80 0
783.86 0
783.92 0
783.99 0
784.05 0
784.12 0
784.18 0
784.24 0
784.31 0
784.37 0
784.44 0
784.50 0
784.57 0
784.63 0
784.69 0
784.76 0
784.82 0
784.89 0
784.95 0
785.02 0
785.08 0
785.14 0
785.21 0
785.27 0
785.34 0
785.40 0
785.47 0
785.53 0
785.59 0
785.66 0
785.72 0
785.79 0
785.85 0
785.92 0
785.98 0
786.04 0
786.11 0
786.17 0
786.24 0
786.30 0
786.37 0
786.43 0
786.49 0
786.56 0
786.62 0
786.69 0
786.75 0
786.82 0
786.88 0
786.94 0
787.01 0
787.07 0
787.14 0
787.20 0
787.27 0
787.33 0
787.40 0
787.46 0
787.52 0
787.59 0
787.65 0
787.72 0
787.78 0
787.85 0
787.91 0
787.97 0
788.04 0
788.10 0
788.17 0
788.23 0
788.30 0
788.36 0
788.43 0
788.49 0
788.55 0
788.62 0
788.68 0
788.75 0
788.81 0
788.88 0
788.94 0
789.01 0
789.07 0
789.13 0
789.20 0
789.26 0
789.33 0
789.39 0
789.46 0
789.52 0
789.59 0
789.65 0
789.71 0
789.78 0
789.84 0
789.91 0
789.97 0
790.04 0
790.10 0
790.17 0
790.23 0
790.29 0
790.36 0
790.42 0
790.49 0
790.55 0
790.62 0
790.68 0
790.75 0
790.81 0
790.87 0
790.94 0
791.00 0
791.07 0
791.13 0
791.20 0
791.26 0
791.33 0
791.39 0
791.46 0
791.52 0
791.58 0
791.65 0
791.71 0
791.78 0
791.84 0
791.91 0
791.97 0
792.04 0
792.10 0
792.17 0
792.23 0
792.29 0
792.36 0
792.42 0
792.49 0
792.55 0
792.62 0
792.68 0
792.75 0
792.81 0
792.88 0
792.94 0
793.00 0
793.07 0
793.13 0
793.20 0
793.26 0
793.33 0
793.39 0
793.46 0
793.52 0
793.59 0
793.65 0
793.72 0
793.78 0
793.84 0
793.91 0
793.97 0
794.04 0
794.10 0
794.17 0
794.23 0
794.30 0
794.36 0
794.43 0
794.49 0
794.56 0
794.62 0
794.69 0
794.75 0
794.81 0
794.88 0
794.94 0
795.01 0
795.07 0
795.14 0
795.20 0
795.27 0
795.33 0
795.40 0
795.46 0
795.53 0
795.59 0
795.66 0
795.72 0
795.78 0
795.85 0
795.91 0
795.98 0
796.04 0
796.11 0
796.17 0
796.24 0
796.30 0
796.37 0
796.43 0
796.50 0
796.56 0
796.63 0
796.69 0
796.76 0
796.82 0
796.89 0
796.95 0
797.01 0
797.08 0
797.14 0
797.21 0
797.27 0
797.34 0
797.40 0
797.47 0
797.53 0
797.60 0
797.66 0
797.73 0
797.79 0
797.86 0
797.92 0
797.99 0
798.05 0
798.12 0
798.18 0
798.25 0
798.31 0
798.38 0
798.44 0
798.50 0
798.57 0
798.63 0
798.70 0
798.76 0
798.83 0
798.89 0
798.96 0
799.02 0
799.09 0
799.15 0
799.22 0
799.28 0
799.35 0
799.41 0
799.48 0
799.54 0
799.61 0
799.67 0
799.74 0
799.80 0
799.87 0
799.93 0
800.00 0
800.06 0
800.13 0
800.19 0
800.26 0
800.32 0
800.39 0
800.45 0
800.52 0
800.58 0
800.65 0
800.71 0
800.77 0
800.84 0
800.90 0
800.97 0
801.03 0
801.10 0
801.16 0
801.23 0
801.29 0
801.36 0
801.42 0
801.49 0
801.55 0
801.62 0
801.68 0
801.75 0
801.81 0
801.88 0
801.94 0
802.01 0
802.07 0
802.14 0
802.20 0
802.27 0
802.33 0
802.40 0
802.46 0
802.53 0
802.59 0
802.66 0
802.72 0
802.79 0
802.85 0
802.92 0
802.98 0
803.05 0
803.11 0
803.18 0
803.24 0
803.31 0
803.37 0
803.44 0
803.50 0
803.57 0
803.63 0
803.70 0
803.76 0
803.83 0
803.89 0
803.96 0
804.02 0
804.09 0
804.15 0
804.22 0
804.28 0
804.35 0
804.41 0
804.48 0
804.54 0
804.61 0
804.67 0
804.74 0
804.80 0
804.87 0
804.93 0
805.00 0
805.06 0
805.13 0
805.19 0
805.26 0
805.32 0
805.39 0
805.45 0
805.52 0
805.59 0
805.65 0
805.72 0
805.78 0
805.85 0
805.91 0
805.98 0
806.04 0
806.11 0
806.17 0
806.24 0
806.30 0
806.37 0
806.43 0
806.50 0
806.56 0
806.63 0
806.69 0
806.76 0
806.82 0
806.89 0
806.95 0
807.02 0
807.08 0
807.15 0
807.21 0
807.28 0
807.34 0
807.41 0
807.47 0
807.54 0
807.60 0
807.67 0
807.73 0
807.80 0
807.87 0
807.93 0
808.00 0
808.06 0
808.13 0
808.19 0
808.26 0
808.32 0
808.39 0
808.45 0
808.52 0
808.58 0
808.65 0
808.71 0
808.78 0
808.84 0
808.91 0
808.97 0
809.04 0
809.10 0
809.17 0
809.23 0
809.30 0
809.37 0
809.43 0
809.50 0
809.56 0
809.63 0
809.69 0
809.76 0
809.82 0
809.89 0
809.95 0
810.02 0
810.08 0
810.15 0
810.21 0
810.28 0
810.34 0
810.41 0
810.48 0
810.54 0
810.61 0
810.67 0
810.74 0
810.80 0
810.87 0
810.93 0
811.00 0
811.06 0
811.13 0
811.19 0
811.26 0
811.32 0
811.39 0
811.45 0
811.52 0
811.59 0
811.65 0
811.72 0
811.78 0
811.85 0
811.91 0
811.98 0
812.04 0
812.11 0
812.17 0
812.24 0
812.30 0
812.37 0
812.44 0
812.50 0
812.57 0
812.63 0
812.70 0
812.76 0
812.83 0
812.89 0
812.96 0
813.02 0
813.09 0
813.15 0
813.22 0
813.29 0
813.35 0
813.42 0
813.48 0
813.55 0
813.61 0
813.68 0
813.74 0
813.81 0
813.87 0
813.94 0
814.01 0
814.07 0
814.14 0
814.20 0
814.27 0
814.33 0
814.40 0
814.46 0
814.53 0
814.59 0
814.66 0
814.73 0
814.79 0
814.86 0
814.92 0
814.99 0
815.05 0
815.12 0
815.18 0
815.25 0
815.31 0
815.38 0
815.45 0
815.51 0
815.58 0
815.64 0
815.71 0
815.77 0
815.84 0
815.90 0
815.97 0
816.04 0
816.10 0
816.17 0
816.23 0
816.30 0
816.36 0
816.43 0
816.49 0
816.56 0
816.62 0
816.69 0
816.76 0
816.82 0
816.89 0
816.95 0
817.02 0
817.08 0
817.15 0
817.21 0
817.28 0
817.35 0
817.41 0
817.48 0
817.54 0
817.61 0
817.67 0
817.74 0
817.81 0
817.87 0
817.94 0
818.00 0
818.07 0
818.13 0
818.20 0
818.26 0
818.33 0
818.40 0
818.46 0
818.53 0
818.59 0
818.66 0
818.72 0
818.79 0
818.86 0
818.92 0
818.99 0
819.05 0
819.12 0
819.18 0
819.25 0
819.31 0
819.38 0
819.45 0
819.51 0
819.58 0
819.64 0
819.71 0
819.77 0
819.84 0
819.91 0
819.97 0
820.04 0
820.10 0
820.17 0
820.23 0
820.30 0
820.37 0
820.43 0
820.50 0
820.56 0
820.63 0
820.69 0
820.76 0
820.83 0
820.89 0
820.96 0
821.02 0
821.09 0
821.15 0
821.22 0
821.29 0
821.35 0
821.42 0
821.48 0
821.55 0
821.61 0
821.68 0
821.75 0
821.81 0
821.88 0
821.94 0
822.01 0
822.07 0
822.14 0
822.21 0
822.27 0
822.34 0
822.40 0
822.47 0
822.53 0
822.60 0
822.67 0
822.73 0
822.80 0
822.86 0
822.93 0
823.00 0
823.06 0
823.13 0
823.19 0
823.26 0
823.32 0
823.39 0
823.46 0
823.52 0
823.59 0
823.65 0
823.72 0
823.79 0
823.85 0
823.92 0
823.98 0
824.05 0
824.11 0
824.18 0
824.25 0
824.31 0
824.38 0
824.44 0
824.51 0
824.58 0
824.64 0
824.71 0
824.77 0
824.84 0
824.90 0
824.97 0
825.04 0
825.10 0
825.17 0
825.23 0
825.30 0
825.37 0
825.43 0
825.50 0
825.56 0
825.63 0
825.70 0
825.76 0
825.83 0
825.89 0
825.96 0
826.02 0
826.09 0
826.16 0
826.22 0
826.29 0
826.35 0
826.42 0
826.49 0
826.55 0
826.62 0
826.68 0
826.75 0
826.82 0
826.88 0
826.95 0
827.01 0
827.08 0
827.15 0
827.21 0
827.28 0
827.34 0
827.41 0
827.48 0
827.54 0
827.61 0
827.67 0
827.74 0
827.81 0
827.87 0
827.94 0
828.00 0
828.07 0
828.14 0
828.20 0
828.27 0
828.33 0
828.40 0
828.47 0
828.53 0
828.60 0
828.66 0
828.73 0
828.80 0
828.86 0
828.93 0
828.99 0
829.06 0
829.13 0
829.19 0
829.26 0
829.32 0
829.39 0
829.46 0
829.52 0
829.59 0
829.65 0
829.72 0
829.79 0
829.85 0
829.92 0
829.99 0
830.05 0
830.12 0
830.18 0
830.25 0
830.32 0
830.38 0
830.45 0
830.51 0
830.58 0
830.65 0
830.71 0
830.78 0
830.84 0
830.91 0
830.98 0
831.04 0
831.11 0
831.17 0
831.24 0
831.31 0
831.37 0
831.44 0
831.51 0
831.57 0
831.64 0
831.70 0
831.77 0
831.84 0
831.90 0
831.97 0
832.03 0
832.10 0
832.17 0
832.23 0
832.30 0
832.37 0
832.43 0
832.50 0
832.56 0
832.63 0
832.70 0
832.76 0
832.83 0
832.90 0
832.96 0
833.03 0
833.09 0
833.16 0
833.23 0
833.29 0
833.36 0
833.42 0
833.49 0
833.56 0
833.62 0
833.69 0
833.76 0
833.82 0
833.89 0
833.95 0
834.02 0
834.09 0
834.15 0
834.22 0
834.29 0
834.35 0
834.42 0
834.48 0
834.55 0
834.62 0
834.68 0
834.75 0
834.82 0
834.88 0
834.95 0
835.01 0
835.08 0
835.15 0
835.21 0
835.28 0
835.35 0
835.41 0
835.48 0
835.55 0
835.61 0
835.68 0
835.74 0
835.81 0
835.88 0
835.94 0
836.01 0
836.08 0
836.14 0
836.21 0
836.27 0
836.34 0
836.41 0
836.47 0
836.54 0
836.61 0
836.67 0
836.74 0
836.81 0
836.87 0
836.94 0
837.00 0
837.07 0
837.14 0
837.20 0
837.27 0
837.34 0
837.40 0
837.47 0
837.54 0
837.60 0
837.67 0
837.73 0
837.80 0
837.87 0
837.93 0
838.00 0
838.07 0
838.13 0
838.20 0
838.27 0
838.33 0
838.40 0
838.46 0
838.53 0
838.60 0
838.66 0
838.73 0
838.80 0
838.86 0
838.93 0
839.00 0
839.06 0
839.13 0
839.20 0
839.26 0
839.33 0
839.40 0
839.46 0
839.53 0
839.59 0
839.66 0
839.73 0
839.79 0
839.86 0
839.93 0
839.99 0
840.06 0
840.13 0
840.19 0
840.26 0
840.33 0
840.39 0
840.46 0
840.53 0
840.59 0
840.66 0
840.72 0
840.79 0
840.86 0
840.92 0
840.99 0
841.06 0
841.12 0
841.19 0
841.26 0
841.32 0
841.39 0
841.46 0
841.52 0
841.59 0
841.66 0
841.72 0
841.79 0
841.86 0
841.92 0
841.99 0
842.06 0
842.12 0
842.19 0
842.26 0
842.32 0
842.39 0
842.45 0
842.52 0
842.59 0
842.65 0
842.72 0
842.79 0
842.85 0
842.92 0
842.99 0
843.05 0
843.12 0
843.19 0
843.25 0
843.32 0
843.39 0
843.45 0
843.52 0
843.59 0
843.65 0
843.72 0
843.79 0
843.85 0
843.92 0
843.99 0
844.05 0
844.12 0
844.19 0
844.25 0
844.32 0
844.39 0
844.45 0
844.52 0
844.59 0
844.65 0
844.72 0
844.79 0
844.85 0
844.92 0
844.99 0
845.05 0
845.12 0
845.19 0
845.25 0
845.32 0
845.39 0
845.45 0
845.52 0
845.59 0
845.65 0
845.72 0
845.79 0
845.85 0
845.92 0
845.99 0
846.05 0
846.12 0
846.19 0
846.25 0
846.32 0
846.39 0
846.45 0
846.52 0
846.59 0
846.65 0
846.72 0
846.79 0
846.85 0
846.92 0
846.99 0
847.05 0
847.12 0
847.19 0
847.26 0
847.32 0
847.39 0
847.46 0
847.52 0
847.59 0
847.66 0
847.72 0
847.79 0
847.86 0
847.92 0
847.99 0
848.06 0
848.12 0
848.19 0
848.26 0
848.32 0
848.39 0
848.46 0
848.52 0
848.59 0
848.66 0
848.72 0
848.79 0
848.86 0
848.92 0
848.99 0
849.06 0
849.13 0
849.19 0
849.26 0
849.33 0
849.39 0
849.46 0
849.53 0
849.59 0
849.66 0
849.73 0
849.79 0
849.86 0
849.93 0
849.99 0
850.06 0
850.13 0
850.20 0
850.26 0
850.33 0
850.40 0
850.46 0
850.53 0
850.60 0
850.66 0
850.73 0
850.80 0
850.86 0
850.93 0
851.00 0
851.06 0
851.13 0
851.20 0
851.27 0
851.33 0
851.40 0
851.47 0
851.53 0
851.60 0
851.67 0
851.73 0
851.80 0
851.87 0
851.94 0
852.00 0
852.07 0
852.14 0
852.20 0
852.27 0
852.34 0
852.40 0
852.47 0
852.54 0
852.60 0
852.67 0
852.74 0
852.81 0
852.87 0
852.94 0
853.01 0
853.07 0
853.14 0
853.21 0
853.27 0
853.34 0
853.41 0
853.48 0
853.54 0
853.61 0
853.68 0
853.74 0
853.81 0
853.88 0
853.94 0
854.01 0
854.08 0
854.15 0
854.21 0
854.28 0
854.35 0
854.41 0
854.48 0
854.55 0
854.62 0
854.68 0
854.75 0
854.82 0
854.88 0
854.95 0
855.02 0
855.08 0
855.15 0
855.22 0
855.29 0
855.35 0
855.42 0
855.49 0
855.55 0
855.62 0
855.69 0
855.76 0
855.82 0
855.89 0
855.96 0
856.02 0
856.09 0
856.16 0
856.23 0
856.29 0
856.36 0
856.43 0
856.49 0
856.56 0
856.63 0
856.70 0
856.76 0
856.83 0
856.90 0
856.96 0
857.03 0
857.10 0
857.17 0
857.23 0
857.30 0
857.37 0
857.43 0
857.50 0
857.57 0
857.64 0
857.70 0
857.77 0
857.84 0
857.90 0
857.97 0
858.04 0
858.11 0
858.17 0
858.24 0
858.31 0
858.37 0
858.44 0
858.51 0
858.58 0
858.64 0
858.71 0
858.78 0
858.84 0
858.91 0
858.98 0
859.05 0
859.11 0
859.18 0
859.25 0
859.32 0
859.38 0
859.45 0
859.52 0
859.58 0
859.65 0
859.72 0
859.79 0
859.85 0
859.92 0
859.99 0
860.06 0
860.12 0
860.19 0
860.26 0
860.32 0
860.39 0
860.46 0
860.53 0
860.59 0
860.66 0
860.73 0
860.80 0
860.86 0
860.93 0
861.00 0
861.06 0
861.13 0
861.20 0
861.27 0
861.33 0
861.40 0
861.47 0
861.54 0
861.60 0
861.67 0
861.74 0
861.81 0
861.87 0
861.94 0
862.01 0
862.07 0
862.14 0
862.21 0
862.28 0
862.34 0
862.41 0
862.48 0
862.55 0
862.61 0
862.68 0
862.75 0
862.82 0
862.88 0
862.95 0
863.02 0
863.08 0
863.15 0
863.22 0
863.29 0
863.35 0
863.42 0
863.49 0
863.56 0
863.62 0
863.69 0
863.76 0
863.83 0
863.89 0
863.96 0
864.03 0
864.10 0
864.16 0
864.23 0
864.30 0
864.37 0
864.43 0
864.50 0
864.57 0
864.64 0
864.70 0
864.77 0
864.84 0
864.91 0
864.97 0
865.04 0
865.11 0
865.18 0
865.24 0
865.31 0
865.38 0
865.44 0
865.51 0
865.58 0
865.65 0
865.71 0
865.78 0
865.85 0
865.92 0
865.98 0
866.05 0
866.12 0
866.19 0
866.25 0
866.32 0
866.39 0
866.46 0
866.52 0
866.59 0
866.66 0
866.73 0
866.80 0
866.86 0
866.93 0
867.00 0
867.07 0
867.13 0
867.20 0
867.27 0
867.34 0
867.40 0
867.47 0
867.54 0
867.61 0
867.67 0
867.74 0
867.81 0
867.88 0
867.94 0
868.01 0
868.08 0
868.15 0
868.21 0
868.28 0
868.35 0
868.42 0
868.48 0
868.55 0
868.62 0
868.69 0
868.75 0
868.82 0
868.89 0
868.96 0
869.03 0
869.09 0
869.16 0
869.23 0
869.30 0
869.36 0
869.43 0
869.50 0
869.57 0
869.63 0
869.70 0
869.77 0
869.84 0
869.90 0
869.97 0
870.04 0
870.11 0
870.17 0
870.24 0
870.31 0
870.38 0
870.45 0
870.51 0
870.58 0
870.65 0
870.72 0
870.78 0
870.85 0
870.92 0
870.99 0
871.05 0
871.12 0
871.19 0
871.26 0
871.33 0
871.39 0
871.46 0
871.53 0
871.60 0
871.66 0
871.73 0
871.80 0
871.87 0
871.94 0
872.00 0
872.07 0
872.14 0
872.21 0
872.27 0
872.34 0
872.41 0
872.48 0
872.54 0
872.61 0
872.68 0
872.75 0
872.82 0
872.88 0
872.95 0
873.02 0
873.09 0
873.15 0
873.22 0
873.29 0
873.36 0
873.43 0
873.49 0
873.56 0
873.63 0
873.70 0
873.76 0
873.83 0
873.90 0
873.97 0
874.04 0
874.10 0
874.17 0
874.24 0
874.31 0
874.38 0
874.44 0
874.51 0
874.58 0
874.65 0
874.71 0
874.78 0
874.85 0
874.92 0
874.99 0
875.05 0
875.12 0
875.19 0
875.26 0
875.32 0
875.39 0
875.46 0
875.53 0
875.60 0
875.66 0
875.73 0
875.80 0
875.87 0
875.94 0
876.00 0
876.07 0
876.14 0
876.21 0
876.28 0
876.34 0
876.41 0
876.48 0
876.55 0
876.61 0
876.68 0
876.75 0
876.82 0
876.89 0
876.95 0
877.02 0
877.09 0
877.16 0
877.23 0
877.29 0
877.36 0
877.43 0
877.50 0
877.57 0
877.63 0
877.70 0
877.77 0
877.84 0
877.91 0
877.97 0
878.04 0
878.11 0
878.18 0
878.25 0
878.31 0
878.38 0
878.45 0
878.52 0
878.59 0
878.65 0
878.72 0
878.79 0
878.86 0
878.93 0
878.99 0
879.06 0
879.13 0
879.20 0
879.27 0
879.33 0
879.40 0
879.47 0
879.54 0
879.61 0
879.67 0
879.74 0
879.81 0
879.88 0
879.95 0
880.01 0
880.08 0
880.15 0
880.22 0
880.29 0
880.35 0
880.42 0
880.49 0
880.56 0
880.63 0
880.69 0
880.76 0
880.83 0
880.90 0
880.97 0
881.03 0
881.10 0
881.17 0
881.24 0
881.31 0
881.38 0
881.44 0
881.51 0
881.58 0
881.65 0
881.72 0
881.78 0
881.85 0
881.92 0
881.99 0
882.06 0
882.12 0
882.19 0
882.26 0
882.33 0
882.40 0
882.46 0
882.53 0
882.60 0
882.67 0
882.74 0
882.81 0
882.87 0
882.94 0
883.01 0
883.08 0
883.15 0
883.21 0
883.28 0
883.35 0
883.42 0
883.49 0
883.56 0
883.62 0
883.69 0
883.76 0
883.83 0
883.90 0
883.96 0
884.03 0
884.10 0
884.17 0
884.24 0
884.31 0
884.37 0
884.44 0
884.51 0
884.58 0
884.65 0
884.71 0
884.78 0
884.85 0
884.92 0
884.99 0
885.06 0
885.12 0
885.19 0
885.26 0
885.33 0
885.40 0
885.47 0
885.53 0
885.60 0
885.67 0
885.74 0
885.81 0
885.88 0
885.94 0
886.01 0
886.08 0
886.15 0
886.22 0
886.28 0
886.35 0
886.42 0
886.49 0
886.56 0
886.63 0
886.69 0
886.76 0
886.83 0
886.90 0
886.97 0
887.04 0
887.10 0
887.17 0
887.24 0
887.31 0
887.38 0
887.45 0
887.51 0
887.58 0
887.65 0
887.72 0
887.79 0
887.86 0
887.92 0
887.99 0
888.06 0
888.13 0
888.20 0
888.27 0
888.33 0
888.40 0
888.47 0
888.54 0
888.61 0
888.68 0
888.74 0
888.81 0
888.88 0
888.95 0
889.02 0
889.09 0
889.16 0
889.22 0
889.29 0
889.36 0
889.43 0
889.50 0
889.57 0
889.63 0
889.70 0
889.77 0
889.84 0
889.91 0
889.98 0
890.04 0
890.11 0
890.18 0
890.25 0
890.32 0
890.39 0
890.46 0
890.52 0
890.59 0
890.66 0
890.73 0
890.80 0
890.87 0
890.93 0
891.00 0
891.07 0
891.14 0
891.21 0
891.28 0
891.35 0
891.41 0
891.48 0
891.55 0
891.62 0
891.69 0
891.76 0
891.82 0
891.89 0
891.96 0
892.03 0
892.10 0
892.17 0
892.24 0
892.30 0
892.37 0
892.44 0
892.51 0
892.58 0
892.65 0
892.72 0
892.78 0
892.85 0
892.92 0
892.99 0
893.06 0
893.13 0
893.20 0
893.26 0
893.33 0
893.40 0
893.47 0
893.54 0
893.61 0
893.68 0
893.74 0
893.81 0
893.88 0
893.95 0
894.02 0
894.09 0
894.16 0
894.22 0
894.29 0
894.36 0
894.43 0
894.50 0
894.57 0
894.64 0
894.70 0
894.77 0
894.84 0
894.91 0
894.98 0
895.05 0
895.12 0
895.18 0
895.25 0
895.32 0
895.39 0
895.46 0
895.53 0
895.60 0
895.66 0
895.73 0
895.80 0
895.87 0
895.94 0
896.01 0
896.08 0
896.15 0
896.21 0
896.28 0
896.35 0
896.42 0
896.49 0
896.56 0
896.63 0
896.69 0
896.76 0
896.83 0
896.90 0
896.97 0
897.04 0
897.11 0
897.18 0
897.24 0
897.31 0
897.38 0
897.45 0
897.52 0
897.59 0
897.66 0
897.73 0
897.79 0
897.86 0
897.93 0
898.00 0
898.07 0
898.14 0
898.21 0
898.28 0
898.34 0
898.41 0
898.48 0
898.55 0
898.62 0
898.69 0
898.76 0
898.83 0
898.89 0
898.96 0
899.03 0
899.10 0
899.17 0
899.24 0
899.31 0
899.38 0
899.44 0
899.51 0
899.58 0
899.65 0
899.72 0
899.79 0
899.86 0
899.93 0
899.99 0
900.06 0
900.13 0
900.20 0
900.27 0
900.34 0
900.41 0
900.48 0
900.55 0
900.61 0
900.68 0
900.75 0
900.82 0
900.89 0
900.96 0
901.03 0
901.10 0
901.16 0
901.23 0
901.30 0
901.37 0
901.44 0
901.51 0
901.58 0
901.65 0
901.72 0
901.78 0
901.85 0
901.92 0
901.99 0
902.06 0
902.13 0
902.20 0
902.27 0
902.34 0
902.40 0
902.47 0
902.54 0
902.61 0
902.68 0
902.75 0
902.82 0
902.89 0
902.96 0
903.03 0
903.09 0
903.16 0
903.23 0
903.30 0
903.37 0
903.44 0
903.51 0
903.58 0
903.65 0
903.71 0
903.78 0
903.85 0
903.92 0
903.99 0
904.06 0
904.13 0
904.20 0
904.27 0
904.34 0
904.40 0
904.47 0
904.54 0
904.61 0
904.68 0
904.75 0
904.82 0
904.89 0
904.96 0
905.03 0
905.09 0
905.16 0
905.23 0
905.30 0
905.37 0
905.44 0
905.51 0
905.58 0
905.65 0
905.72 0
905.78 0
905.85 0
905.92 0
905.99 0
906.06 0
906.13 0
906.20 0
906.27 0
906.34 0
906.41 0
906.47 0
906.54 0
906.61 0
906.68 0
906.75 0
906.82 0
906.89 0
906.96 0
907.03 0
907.10 0
907.17 0
907.23 0
907.30 0
907.37 0
907.44 0
907.51 0
907.58 0
907.65 0
907.72 0
907.79 0
907.86 0
907.93 0
907.99 0
908.06 0
908.13 0
908.20 0
908.27 0
908.34 0
908.41 0
908.48 0
908.55 0
908.62 0
908.69 0
908.76 0
908.82 0
908.89 0
908.96 0
909.03 0
909.10 0
909.17 0
909.24 0
909.31 0
909.38 0
909.45 0
909.52 0
909.59 0
909.65 0
909.72 0
909.79 0
909.86 0
909.93 0
910.00 0
910.07 0
910.14 0
910.21 0
910.28 0
910.35 0
910.42 0
910.48 0
910.55 0
910.62 0
910.69 0
910.76 0
910.83 0
910.90 0
910.97 0
911.04 0
911.11 0
911.18 0
911.25 0
911.32 0
911.38 0
911.45 0
911.52 0
911.59 0
911.66 0
911.73 0
911.80 0
911.87 0
911.94 0
912.01 0
912.08 0
912.15 0
912.22 0
912.29 0
912.35 0
912.42 0
912.49 0
912.56 0
912.63 0
912.70 0
912.77 0
912.84 0
912.91 0
912.98 0
913.05 0
913.12 0
913.19 0
913.26 0
913.32 0
913.39 0
913.46 0
913.53 0
913.60 0
913.67 0
913.74 0
913.81 0
913.88 0
913.95 0
914.02 0
914.09 0
914.16 0
914.23 0
914.30 0
914.36 0
914.43 0
914.50 0
914.57 0
914.64 0
914.71 0
914.78 0
914.85 0
914.92 0
914.99 0
915.06 0
915.13 0
915.20 0
915.27 0
915.34 0
915.41 0
915.47 0
915.54 0
915.61 0
915.68 0
915.75 0
915.82 0
915.89 0
915.96 0
916.03 0
916.10 0
916.17 0
916.24 0
916.31 0
916.38 0
916.45 0
916.52 0
916.59 0
916.65 0
916.72 0
916.79 0
916.86 0
916.93 0
917.00 0
917.07 0
917.14 0
917.21 0
917.28 0
917.35 0
917.42 0
917.49 0
917.56 0
917.63 0
917.70 0
917.77 0
917.84 0
917.91 0
917.97 0
918.04 0
918.11 0
918.18 0
918.25 0
918.32 0
918.39 0
918.46 0
918.53 0
918.60 0
918.67 0
918.74 0
918.81 0
918.88 0
918.95 0
919.02 0
919.09 0
919.16 0
919.23 0
919.30 0
919.37 0
919.43 0
919.50 0
919.57 0
919.64 0
919.71 0
919.78 0
919.85 0
919.92 0
919.99 0
920.06 0
920.13 0
920.20 0
920.27 0
920.34 0
920.41 0
920.48 0
920.55 0
920.62 0
920.69 0
920.76 0
920.83 0
920.90 0
920.97 0
921.04 0
921.10 0
921.17 0
921.24 0
921.31 0
921.38 0
921.45 0
921.52 0
921.59 0
921.66 0
921.73 0
921.80 0
921.87 0
921.94 0
922.01 0
922.08 0
922.15 0
922.22 0
922.29 0
922.36 0
922.43 0
922.50 0
922.57 0
922.64 0
922.71 0
922.78 0
922.85 0
922.92 0
922.99 0
923.06 0
923.12 0
923.19 0
923.26 0
923.33 0
923.40 0
923.47 0
923.54 0
923.61 0
923.68 0
923.75 0
923.82 0
923.89 0
923.96 0
924.03 0
924.10 0
924.17 0
924.24 0
924.31 0
924.38 0
924.45 0
924.52 0
924.59 0
924.66 0
924.73 0
924.80 0
924.87 0
924.94 0
925.01 0
925.08 0
925.15 0
925.22 0
925.29 0
925.36 0
925.43 0
925.50 0
925.57 0
925.64 0
925.71 0
925.78 0
925.84 0
925.91 0
925.98 0
926.05 0
926.12 0
926.19 0
926.26 0
926.33 0
926.40 0
926.47 0
926.54 0
926.61 0
926.68 0
926.75 0
926.82 0
926.89 0
926.96 0
927.03 0
927.10 0
927.17 0
927.24 0
927.31 0
927.38 0
927.45 0
927.52 0
927.59 0
927.66 0
927.73 0
927.80 0
927.87 0
927.94 0
928.01 0
928.08 0
928.15 0
928.22 0
928.29 0
928.36 0
928.43 0
928.50 0
928.57 0
928.64 0
928.71 0
928.78 0
928.85 0
928.92 0
928.99 0
929.06 0
929.13 0
929.20 0
929.27 0
929.34 0
929.41 0
929.48 0
929.55 0
929.62 0
929.69 0
929.76 0
929.83 0
929.90 0
929.97 0
930.04 0
930.11 0
930.18 0
930.25 0
930.32 0
930.39 0
930.46 0
930.53 0
930.60 0
930.67 0
930.74 0
930.81 0
930.88 0
930.95 0
931.02 0
931.09 0
931.16 0
931.23 0
931.30 0
931.37 0
931.44 0
931.51 0
931.58 0
931.65 0
931.72 0
931.79 0
931.86 0
931.93 0
932.00 0
932.07 0
932.14 0
932.21 0
932.28 0
932.35 0
932.42 0
932.49 0
932.56 0
932.63 0
932.70 0
932.77 0
932.84 0
932.91 0
932.98 0
933.05 0
933.12 0
933.19 0
933.26 0
933.33 0
933.40 0
933.47 0
933.54 0
933.61 0
933.68 0
933.75 0
933.82 0
933.89 0
933.96 0
934.03 0
934.10 0
934.17 0
934.24 0
934.31 0
934.38 0
934.45 0
934.52 0
934.59 0
934.66 0
934.73 0
934.80 0
934.87 0
934.94 0
935.01 0
935.08 0
935.15 0
935.22 0
935.29 0
935.36 0
935.43 0
935.50 0
935.57 0
935.64 0
935.71 0
935.78 0
935.85 0
935.92 0
935.99 0
936.06 0
936.13 0
936.20 0
936.27 0
936.34 0
936.41 0
936.48 0
936.55 0
936.62 0
936.69 0
936.76 0
936.83 0
936.91 0
936.98 0
937.05 0
937.12 0
937.19 0
937.26 0
937.33 0
937.40 0
937.47 0
937.54 0
937.61 0
937.68 0
937.75 0
937.82 0
937.89 0
937.96 0
938.03 0
938.10 0
938.17 0
938.24 0
938.31 0
938.38 0
938.45 0
938.52 0
938.59 0
938.66 0
938.73 0
938.80 0
938.87 0
938.94 0
939.01 0
939.08 0
939.15 0
939.22 0
939.29 0
939.36 0
939.43 0
939.50 0
939.58 0
939.65 0
939.72 0
939.79 0
939.86 0
939.93 0
940.00 0
940.07 0
940.14 0
940.21 0
940.28 0
940.35 0
940.42 0
940.49 0
940.56 0
940.63 0
940.70 0
940.77 0
940.84 0
940.91 0
940.98 0
941.05 0
941.12 0
941.19 0
941.26 0
941.33 0
941.40 0
941.47 0
941.54 0
941.62 0
941.69 0
941.76 0
941.83 0
941.90 0
941.97 0
942.04 0
942.11 0
942.18 0
942.25 0
942.32 0
942.39 0
942.46 0
942.53 0
942.60 0
942.67 0
942.74 0
942.81 0
942.88 0
942.95 0
943.02 0
943.09 0
943.16 0
943.23 0
943.31 0
943.38 0
943.45 0
943.52 0
943.59 0
943.66 0
943.73 0
943.80 0
943.87 0
943.94 0
944.01 0
944.08 0
944.15 0
944.22 0
944.29 0
944.36 0
944.43 0
944.50 0
944.57 0
944.64 0
944.71 0
944.79 0
944.86 0
944.93 0
945.00 0
945.07 0
945.14 0
945.21 0
945.28 0
945.35 0
945.42 0
945.49 0
945.56 0
945.63 0
945.70 0
945.77 0
945.84 0
945.91 0
945.98 0
946.05 0
946.13 0
946.20 0
946.27 0
946.34 0
946.41 0
946.48 0
946.55 0
946.62 0
946.69 0
946.76 0
946.83 0
946.90 0
946.97 0
947.04 0
947.11 0
947.18 0
947.25 0
947.33 0
947.40 0
947.47 0
947.54 0
947.61 0
947.68 0
947.75 0
947.82 0
947.89 0
947.96 0
948.03 0
948.10 0
948.17 0
948.24 0
948.31 0
948.38 0
948.46 0
948.53 0
948.60 0
948.67 0
948.74 0
948.81 0
948.88 0
948.95 0
949.02 0
949.09 0
949.16 0
949.23 0
949.30 0
949.37 0
949.44 0
949.51 0
949.59 0
949.66 0
949.73 0
949.80 0
949.87 0
949.94 0
950.01 0
950.08 0
950.15 0
950.22 0
950.29 0
950.36 0
950.43 0
950.50 0
950.58 0
950.65 0
950.72 0
950.79 0
950.86 0
950.93 0
951.00 0
951.07 0
951.14 0
951.21 0
951.28 0
951.35 0
951.42 0
951.50 0
951.57 0
951.64 0
951.71 0
951.78 0
951.85 0
951.92 0
951.99 0
952.06 0
952.13 0
952.20 0
952.27 0
952.34 0
952.42 0
952.49 0
952.56 0
952.63 0
952.70 0
952.77 0
952.84 0
952.91 0
952.98 0
953.05 0
953.12 0
953.19 0
953.26 0
953.34 0
953.41 0
953.48 0
953.55 0
953.62 0
953.69 0
953.76 0
953.83 0
953.90 0
953.97 0
954.04 0
954.11 0
954.19 0
954.26 0
954.33 0
954.40 0
954.47 0
954.54 0
954.61 0
954.68 0
954.75 0
954.82 0
954.89 0
954.97 0
955.04 0
955.11 0
955.18 0
955.25 0
955.32 0
955.39 0
955.46 0
955.53 0
955.60 0
955.67 0
955.75 0
955.82 0
955.89 0
955.96 0
956.03 0
956.10 0
956.17 0
956.24 0
956.31 0
956.38 0
956.45 0
956.53 0
956.60 0
956.67 0
956.74 0
956.81 0
956.88 0
956.95 0
957.02 0
957.09 0
957.16 0
957.23 0
957.31 0
957.38 0
957.45 0
957.52 0
957.59 0
957.66 0
957.73 0
957.80 0
957.87 0
957.94 0
958.02 0
958.09 0
958.16 0
958.23 0
958.30 0
958.37 0
958.44 0
958.51 0
958.58 0
958.65 0
958.73 0
958.80 0
958.87 0
958.94 0
959.01 0
959.08 0
959.15 0
959.22 0
959.29 0
959.37 0
959.44 0
959.51 0
959.58 0
959.65 0
959.72 0
959.79 0
959.86 0
959.93 0
960.00 0
960.08 0
960.15 0
960.22 0
960.29 0
960.36 0
960.43 0
960.50 0
960.57 0
960.64 0
960.72 0
960.79 0
960.86 0
960.93 0
961.00 0
961.07 0
961.14 0
961.21 0
961.28 0
961.36 0
961.43 0
961.50 0
961.57 0
961.64 0
961.71 0
961.78 0
961.85 0
961.92 0
962.00 0
962.07 0
962.14 0
962.21 0
962.28 0
962.35 0
962.42 0
962.49 0
962.56 0
962.64 0
962.71 0
962.78 0
962.85 0
962.92 0
962.99 0
963.06 0
963.13 0
963.21 0
963.28 0
963.35 0
963.42 0
963.49 0
963.56 0
963.63 0
963.70 0
963.78 0
963.85 0
963.92 0
963.99 0
964.06 0
964.13 0
964.20 0
964.27 0
964.34 0
964.42 0
964.49 0
964.56 0
964.63 0
964.70 0
964.77 0
964.84 0
964.91 0
964.99 0
965.06 0
965.13 0
965.20 0
965.27 0
965.34 0
965.41 0
965.48 0
965.56 0
965.63 0
965.70 0
965.77 0
965.84 0
965.91 0
965.98 0
966.06 0
966.13 0
966.20 0
966.27 0
966.34 0
966.41 0
966.48 0
966.55 0
966.63 0
966.70 0
966.77 0
966.84 0
966.91 0
966.98 0
967.05 0
967.12 0
967.20 0
967.27 0
967.34 0
967.41 0
967.48 0
967.55 0
967.62 0
967.70 0
967.77 0
967.84 0
967.91 0
967.98 0
968.05 0
968.12 0
968.20 0
968.27 0
968.34 0
968.41 0
968.48 0
968.55 0
968.62 0
968.69 0
968.77 0
968.84 0
968.91 0
968.98 0
969.05 0
969.12 0
969.19 0
969.27 0
969.34 0
969.41 0
969.48 0
969.55 0
969.62 0
969.69 0
969.77 0
969.84 0
969.91 0
969.98 0
970.05 0
970.12 0
970.19 0
970.27 0
970.34 0
970.41 0
970.48 0
970.55 0
970.62 0
970.69 0
970.77 0
970.84 0
970.91 0
970.98 0
971.05 0
971.12 0
971.20 0
971.27 0
971.34 0
971.41 0
971.48 0
971.55 0
971.62 0
971.70 0
971.77 0
971.84 0
971.91 0
971.98 0
972.05 0
972.12 0
972.20 0
972.27 0
972.34 0
972.41 0
972.48 0
972.55 0
972.63 0
972.70 0
972.77 0
972.84 0
972.91 0
972.98 0
973.05 0
973.13 0
973.20 0
973.27 0
973.34 0
973.41 0
973.48 0
973.56 0
973.63 0
973.70 0
973.77 0
973.84 0
973.91 0
973.99 0
974.06 0
974.13 0
974.20 0
974.27 0
974.34 0
974.41 0
974.49 0
974.56 0
974.63 0
974.70 0
974.77 0
974.84 0
974.92 0
974.99 0
975.06 0
975.13 0
975.20 0
975.27 0
975.35 0
975.42 0
975.49 0
975.56 0
975.63 0
975.70 0
975.78 0
975.85 0
975.92 0
975.99 0
976.06 0
976.13 0
976.21 0
976.28 0
976.35 0
976.42 0
976.49 0
976.56 0
976.64 0
976.71 0
976.78 0
976.85 0
976.92 0
976.99 0
977.07 0
977.14 0
977.21 0
977.28 0
977.35 0
977.42 0
977.50 0
977.57 0
977.64 0
977.71 0
977.78 0
977.85 0
977.93 0
978.00 0
978.07 0
978.14 0
978.21 0
978.28 0
978.36 0
978.43 0
978.50 0
978.57 0
978.64 0
978.72 0
978.79 0
978.86 0
978.93 0
979.00 0
979.07 0
979.15 0
979.22 0
979.29 0
979.36 0
979.43 0
979.50 0
979.58 0
979.65 0
979.72 0
979.79 0
979.86 0
979.94 0
980.01 0
980.08 0
980.15 0
980.22 0
980.29 0
980.37 0
980.44 0
980.51 0
980.58 0
980.65 0
980.73 0
980.80 0
980.87 0
980.94 0
981.01 0
981.08 0
981.16 0
981.23 0
981.30 0
981.37 0
981.44 0
981.52 0
981.59 0
981.66 0
981.73 0
981.80 0
981.88 0
981.95 0
982.02 0
982.09 0
982.16 0
982.23 0
982.31 0
982.38 0
982.45 0
982.52 0
982.59 0
982.67 0
982.74 0
982.81 0
982.88 0
982.95 0
983.03 0
983.10 0
983.17 0
983.24 0
983.31 0
983.39 0
983.46 0
983.53 0
983.60 0
983.67 0
983.75 0
983.82 0
983.89 0
983.96 0
984.03 0
984.10 0
984.18 0
984.25 0
984.32 0
984.39 0
984.46 0
984.54 0
984.61 0
984.68 0
984.75 0
984.82 0
984.90 0
984.97 0
985.04 0
985.11 0
985.18 0
985.26 0
985.33 0
985.40 0
985.47 0
985.54 0
985.62 0
985.69 0
985.76 0
985.83 1
985.90 1
985.98 1
986.05 1
986.12 1
986.19 1
986.26 1
986.34 1
986.41 1
986.48 0
986.55 0
986.63 0
986.70 0
986.77 1
986.84 1
986.91 1
986.99 1
987.06 1
987.13 0
987.20 0
987.27 0
987.35 0
987.42 0
987.49 0
987.56 0
987.63 0
987.71 0
987.78 0
987.85 1
987.92 1
987.99 1
988.07 1
988.14 1
988.21 1
988.28 1
988.35 0
988.43 0
988.50 0
988.57 0
988.64 0
988.72 0
988.79 0
988.86 0
988.93 0
989.00 0
989.08 0
989.15 0
989.22 0
989.29 0
989.36 0
989.44 0
989.51 0
989.58 0
989.65 0
989.73 0
989.80 0
989.87 0
989.94 0
990.01 0
990.09 0
990.16 0
990.23 0
990.30 0
990.38 0
990.45 0
990.52 0
990.59 0
990.66 0
990.74 0
990.81 0
990.88 0
990.95 0
991.02 0
991.10 0
991.17 0
991.24 0
991.31 0
991.39 0
991.46 0
991.53 0
991.60 0
991.67 0
991.75 0
991.82 0
991.89 0
991.96 0
992.04 0
992.11 0
992.18 0
992.25 0
992.33 0
992.40 0
992.47 0
992.54 0
992.61 0
992.69 1
992.76 1
992.83 1
992.90 1
992.98 1
993.05 1
993.12 1
993.19 1
993.26 1
993.34 1
993.41 1
993.48 1
993.55 1
993.63 1
993.70 1
993.77 1
993.84 1
993.92 0
993.99 0
994.06 0
994.13 0
994.20 0
994.28 0
994.35 0
994.42 0
994.49 0
994.57 0
994.64 0
994.71 0
994.78 0
994.86 0
994.93 0
995.00 0
995.07 0
995.15 0
995.22 0
995.29 0
995.36 0
995.43 0
995.51 0
995.58 0
995.65 0
995.72 0
995.80 0
995.87 0
995.94 0
996.01 0
996.09 0
996.16 0
996.23 0
996.30 0
996.38 0
996.45 0
996.52 0
996.59 0
996.67 0
996.74 0
996.81 0
996.88 0
996.96 0
997.03 0
997.10 0
997.17 0
997.24 0
997.32 0
997.39 0
997.46 0
997.53 0
997.61 0
997.68 0
997.75 0
997.82 0
997.90 0
997.97 0
998.04 0
998.11 0
998.19 0
998.26 0
998.33 0
998.40 0
998.48 0
998.55 0
998.62 0
998.69 0
998.77 0
998.84 0
998.91 0
998.98 0
999.06 0
999.13 0
999.20 0
999.27 0
999.35 0
999.42 0
999.49 0
999.56 0
999.64 0
999.71 0
999.78 0
999.85 0
999.93 0
1000.00 0
1000.07 0
1000.14 0
1000.22 0
1000.29 0
1000.36 0
1000.43 0
1000.51 0
1000.58 0
1000.65 0
1000.72 0
1000.80 0
1000.87 0
1000.94 0
1001.02 0
1001.09 0
1001.16 0
1001.23 0
1001.31 0
1001.38 0
1001.45 0
1001.52 0
1001.60 0
1001.67 0
1001.74 0
1001.81 0
1001.89 0
1001.96 0
1002.03 0
1002.10 0
1002.18 0
1002.25 0
1002.32 0
1002.39 0
1002.47 0
1002.54 0
1002.61 0
1002.68 0
1002.76 0
1002.83 0
1002.90 0
1002.98 0
1003.05 0
1003.12 0
1003.19 0
1003.27 0
1003.34 0
1003.41 0
1003.48 0
1003.56 0
1003.63 0
1003.70 0
1003.77 0
1003.85 0
1003.92 0
1003.99 0
1004.07 0
1004.14 0
1004.21 0
1004.28 0
1004.36 0
1004.43 0
1004.50 0
1004.57 0
1004.65 0
1004.72 0
1004.79 0
1004.87 0
1004.94 0
1005.01 0
1005.08 0
1005.16 0
1005.23 0
1005.30 0
1005.37 0
1005.45 0
1005.52 0
1005.59 0
1005.67 0
1005.74 0
1005.81 0
1005.88 0
1005.96 0
1006.03 0
1006.10 0
1006.17 0
1006.25 0
1006.32 0
1006.39 0
1006.47 0
1006.54 0
1006.61 0
1006.68 0
1006.76 0
1006.83 0
1006.90 0
1006.97 0
1007.05 0
1007.12 0
1007.19 0
1007.27 1
1007.34 1
1007.41 1
1007.48 1
1007.56 1
1007.63 1
1007.70 1
1007.78 1
1007.85 1
1007.92 1
1007.99 1
1008.07 1
1008.14 1
1008.21 1
1008.29 1
1008.36 1
1008.43 1
1008.50 1
1008.58 1
1008.65 1
1008.72 1
1008.80 1
1008.87 1
1008.94 1
1009.01 1
1009.09 1
1009.16 1
1009.23 1
1009.31 1
1009.38 1
1009.45 1
1009.52 0
1009.60 0
1009.67 0
1009.74 0
1009.82 0
1009.89 0
1009.96 0
1010.03 0
1010.11 0
1010.18 0
1010.25 0
1010.33 0
1010.40 0
1010.47 0
1010.54 0
1010.62 0
1010.69 0
1010.76 0
1010.84 0
1010.91 0
1010.98 0
1011.06 0
1011.13 0
1011.20 0
1011.27 1
1011.35 1
1011.42 1
1011.49 1
1011.57 1
1011.64 1
1011.71 1
1011.78 1
1011.86 1
1011.93 1
1012.00 0
1012.08 0
1012.15 0
1012.22 0
1012.30 0
1012.37 0
1012.44 0
1012.51 0
1012.59 0
1012.66 0
1012.73 0
1012.81 0
1012.88 0
1012.95 0
1013.03 0
1013.10 0
1013.17 0
1013.24 0
1013.32 0
1013.39 0
1013.46 0
1013.54 0
1013.61 0
1013.68 0
1013.76 0
1013.83 0
1013.90 0
1013.97 0
1014.05 0
1014.12 0
1014.19 0
1014.27 0
1014.34 0
1014.41 0
1014.49 0
1014.56 0
1014.63 0
1014.71 0
1014.78 0
1014.85 0
1014.92 0
1015.00 0
1015.07 0
1015.14 0
1015.22 0
1015.29 0
1015.36 0
1015.44 0
1015.51 0
1015.58 0
1015.66 0
1015.73 0
1015.80 0
1015.87 0
1015.95 0
1016.02 0
1016.09 0
1016.17 1
1016.24 1
1016.31 1
1016.39 1
1016.46 1
1016.53 0
1016.61 0
1016.68 0
1016.75 0
1016.83 0
1016.90 0
1016.97 0
1017.04 0
1017.12 0
1017.19 0
1017.26 0
1017.34 0
1017.41 0
1017.48 0
1017.56 0
1017.63 0
1017.70 0
1017.78 0
1017.85 0
1017.92 0
1018.00 0
1018.07 0
1018.14 0
1018.22 0
1018.29 0
1018.36 0
1018.44 0
1018.51 0
1018.58 0
1018.65 0
1018.73 0
1018.80 0
1018.87 0
1018.95 0
1019.02 0
1019.09 0
1019.17 0
1019.24 0
1019.31 0
1019.39 0
1019.46 0
1019.53 0
1019.61 0
1019.68 0
1019.75 0
1019.83 0
1019.90 0
1019.97 0
1020.05 0
1020.12 0
1020.19 0
1020.27 0
1020.34 0
1020.41 0
1020.49 0
1020.56 0
1020.63 0
1020.71 0
1020.78 0
1020.85 0
1020.93 0
1021.00 0
1021.07 0
1021.15 0
1021.22 0
1021.29 0
1021.37 0
1021.44 0
1021.51 0
1021.59 0
1021.66 0
1021.73 0
1021.81 0
1021.88 0
1021.95 0
1022.03 1
1022.10 1
1022.17 1
1022.25 1
1022.32 1
1022.39 1
1022.47 1
1022.54 1
1022.61 2
1022.69 2
1022.76 2
1022.83 2
1022.91 2
1022.98 2
1023.05 2
1023.13 2
1023.20 2
1023.27 2
1023.35 2
1023.42 2
1023.49 2
1023.57 2
1023.64 2
1023.71 2
1023.79 2
1023.86 2
1023.93 2
1024.01 2
1024.08 2
1024.15 2
1024.23 2
1024.30 1
1024.37 1
1024.45 1
1024.52 1
1024.59 1
1024.67 1
1024.74 1
1024.81 1
1024.89 1
1024.96 1
1025.03 1
1025.11 1
1025.18 1
1025.25 1
1025.33 1
1025.40 1
1025.47 1
1025.55 1
1025.62 1
1025.70 1
1025.77 1
1025.84 1
1025.92 1
1025.99 1
1026.06 1
1026.14 1
1026.21 1
1026.28 2
1026.36 2
1026.43 2
1026.50 2
1026.58 2
1026.65 2
1026.72 2
1026.80 2
1026.87 1
1026.94 1
1027.02 1
1027.09 1
1027.17 1
1027.24 1
1027.31 1
1027.39 1
1027.46 1
1027.53 0
1027.61 0
1027.68 0
1027.75 0
1027.83 0
1027.90 0
1027.97 1
1028.05 1
1028.12 1
1028.19 1
1028.27 1
1028.34 1
1028.42 1
1028.49 1
1028.56 1
1028.64 0
1028.71 0
1028.78 0
1028.86 0
1028.93 0
1029.00 0
1029.08 0
1029.15 0
1029.22 0
1029.30 1
1029.37 1
1029.45 1
1029.52 0
1029.59 0
1029.67 0
1029.74 0
1029.81 0
1029.89 0
1029.96 0
1030.03 0
1030.11 0
1030.18 0
1030.26 1
1030.33 1
1030.40 1
1030.48 1
1030.55 1
1030.62 1
1030.70 1
1030.77 1
1030.84 1
1030.92 1
1030.99 1
1031.07 1
1031.14 1
1031.21 1
1031.29 1
1031.36 0
1031.43 1
1031.51 1
1031.58 1
1031.65 2
1031.73 2
1031.80 3
1031.88 3
1031.95 3
1032.02 3
1032.10 3
1032.17 3
1032.24 2
1032.32 2
1032.39 2
1032.47 2
1032.54 2
1032.61 2
1032.69 2
1032.76 2
1032.83 2
1032.91 2
1032.98 2
1033.05 2
1033.13 2
1033.20 3
1033.28 3
1033.35 3
1033.42 3
1033.50 3
1033.57 3
1033.64 2
1033.72 2
1033.79 2
1033.87 2
1033.94 2
1034.01 2
1034.09 2
1034.16 2
1034.23 2
1034.31 1
1034.38 1
1034.46 1
1034.53 1
1034.60 1
1034.68 1
1034.75 1
1034.82 2
1034.90 3
1034.97 3
1035.05 4
1035.12 4
1035.19 4
1035.27 4
1035.34 4
1035.42 4
1035.49 3
1035.56 3
1035.64 3
1035.71 2
1035.78 2
1035.86 2
1035.93 2
1036.01 2
1036.08 2
1036.15 1
1036.23 1
1036.30 1
1036.38 1
1036.45 1
1036.52 1
1036.60 1
1036.67 1
1036.74 1
1036.82 1
1036.89 1
1036.97 1
1037.04 2
1037.11 2
1037.19 2
1037.26 3
1037.34 3
1037.41 3
1037.48 4
1037.56 4
1037.63 4
1037.70 3
1037.78 3
1037.85 3
1037.93 2
1038.00 2
1038.07 2
1038.15 2
1038.22 2
1038.30 2
1038.37 2
1038.44 3
1038.52 3
1038.59 3
1038.67 3
1038.74 3
1038.81 2
1038.89 2
1038.96 2
1039.04 2
1039.11 2
1039.18 2
1039.26 2
1039.33 2
1039.40 2
1039.48 2
1039.55 3
1039.63 3
1039.70 3
1039.77 3
1039.85 3
1039.92 3
1040.00 2
1040.07 2
1040.14 2
1040.22 2
1040.29 2
1040.37 1
1040.44 1
1040.51 1
1040.59 1
1040.66 1
1040.74 1
1040.81 0
1040.88 1
1040.96 1
1041.03 1
1041.11 1
1041.18 1
1041.25 2
1041.33 2
1041.40 2
1041.48 1
1041.55 1
1041.62 1
1041.70 1
1041.77 0
1041.85 0
1041.92 1
1041.99 1
1042.07 1
1042.14 2
1042.22 2
1042.29 3
1042.37 3
1042.44 3
1042.51 3
1042.59 3
1042.66 3
1042.74 2
1042.81 2
1042.88 3
1042.96 3
1043.03 3
1043.11 4
1043.18 4
1043.25 5
1043.33 5
1043.40 5
1043.48 5
1043.55 5
1043.62 6
1043.70 6
1043.77 7
1043.85 7
1043.92 7
1044.00 7
1044.07 7
1044.14 7
1044.22 7
1044.29 7
1044.37 7
1044.44 7
1044.51 7
1044.59 7
1044.66 7
1044.74 7
1044.81 7
1044.88 7
1044.96 7
1045.03 7
1045.11 7
1045.18 6
1045.26 6
1045.33 6
1045.40 6
1045.48 7
1045.55 7
1045.63 7
1045.70 7
1045.77 7
1045.85 7
1045.92 6
1046.00 6
1046.07 6
1046.15 5
1046.22 5
1046.29 5
1046.37 5
1046.44 5
1046.52 5
1046.59 5
1046.66 5
1046.74 5
1046.81 4
1046.89 4
1046.96 4
1047.04 3
1047.11 3
1047.18 3
1047.26 3
1047.33 4
1047.41 4
1047.48 4
1047.56 4
1047.63 4
1047.70 4
1047.78 4
1047.85 4
1047.93 4
1048.00 4
1048.08 4
1048.15 4
1048.22 4
1048.30 4
1048.37 4
1048.45 4
1048.52 4
1048.60 4
1048.67 5
1048.74 4
1048.82 4
1048.89 4
1048.97 4
1049.04 5
1049.12 5
1049.19 5
1049.26 5
1049.34 6
1049.41 6
1049.49 6
1049.56 5
1049.64 5
1049.71 4
1049.78 4
1049.86 3
1049.93 3
1050.01 3
1050.08 3
1050.16 3
1050.23 3
1050.30 3
1050.38 4
1050.45 4
1050.53 5
1050.60 5
1050.68 5
1050.75 5
1050.82 5
1050.90 4
1050.97 4
1051.05 3
1051.12 3
1051.20 2
1051.27 2
1051.35 2
1051.42 2
1051.49 2
1051.57 2
1051.64 2
1051.72 2
1051.79 3
1051.87 3
1051.94 3
1052.01 3
1052.09 3
1052.16 3
1052.24 3
1052.31 3
1052.39 3
1052.46 3
1052.54 2
1052.61 2
1052.68 2
1052.76 2
1052.83 2
1052.91 2
1052.98 3
1053.06 3
1053.13 4
1053.21 4
1053.28 5
1053.35 5
1053.43 5
1053.50 5
1053.58 5
1053.65 5
1053.73 4
1053.80 4
1053.88 3
1053.95 2
1054.02 2
1054.10 2
1054.17 2
1054.25 2
1054.32 2
1054.40 3
1054.47 3
1054.55 3
1054.62 3
1054.70 3
1054.77 2
1054.84 2
1054.92 2
1054.99 1
1055.07 1
1055.14 1
1055.22 1
1055.29 0
1055.37 0
1055.44 0
1055.51 0
1055.59 1
1055.66 1
1055.74 2
1055.81 2
1055.89 2
1055.96 2
1056.04 2
1056.11 2
1056.19 2
1056.26 2
1056.33 2
1056.41 2
1056.48 2
1056.56 2
1056.63 1
1056.71 1
1056.78 1
1056.86 0
1056.93 0
1057.01 0
1057.08 0
1057.15 0
1057.23 0
1057.30 0
1057.38 0
1057.45 0
1057.53 0
1057.60 0
1057.68 0
1057.75 1
1057.83 1
1057.90 1
1057.98 1
1058.05 1
1058.12 1
1058.20 0
1058.27 0
1058.35 0
1058.42 0
1058.50 0
1058.57 0
1058.65 0
1058.72 0
1058.80 0
1058.87 0
1058.95 0
1059.02 0
1059.09 1
1059.17 1
1059.24 1
1059.32 2
1059.39 2
1059.47 2
1059.54 3
1059.62 3
1059.69 3
1059.77 3
1059.84 3
1059.92 3
1059.99 2
1060.07 2
1060.14 1
1060.21 1
1060.29 1
1060.36 1
1060.44 1
1060.51 2
1060.59 2
1060.66 3
1060.74 3
1060.81 3
1060.89 3
1060.96 3
1061.04 3
1061.11 4
1061.19 4
1061.26 5
1061.34 5
1061.41 5
1061.49 5
1061.56 5
1061.63 4
1061.71 3
1061.78 2
1061.86 2
1061.93 1
1062.01 1
1062.08 1
1062.16 1
1062.23 1
1062.31 2
1062.38 2
1062.46 2
1062.53 2
1062.61 3
1062.68 3
1062.76 3
1062.83 3
1062.91 3
1062.98 4
1063.06 4
1063.13 4
1063.20 4
1063.28 4
1063.35 4
1063.43 4
1063.50 4
1063.58 4
1063.65 4
1063.73 4
1063.80 5
1063.88 5
1063.95 6
1064.03 6
1064.10 6
1064.18 5
1064.25 5
1064.33 4
1064.40 4
1064.48 4
1064.55 4
1064.63 5
1064.70 5
1064.78 6
1064.85 6
1064.93 6
1065.00 6
1065.08 6
1065.15 6
1065.23 6
1065.30 5
1065.37 5
1065.45 4
1065.52 4
1065.60 3
1065.67 3
1065.75 3
1065.82 3
1065.90 3
1065.97 4
1066.05 5
1066.12 7
1066.20 8
1066.27 9
1066.35 10
1066.42 11
1066.50 11
1066.57 11
1066.65 10
1066.72 10
1066.80 10
1066.87 10
1066.95 10
1067.02 10
1067.10 10
1067.17 9
1067.25 9
1067.32 8
1067.40 8
1067.47 7
1067.55 7
1067.62 7
1067.70 7
1067.77 7
1067.85 7
1067.92 6
1068.00 6
1068.07 6
1068.15 5
1068.22 5
1068.30 5
1068.37 5
1068.45 6
1068.52 6
1068.60 6
1068.67 6
1068.75 6
1068.82 6
1068.90 6
1068.97 7
1069.05 7
1069.12 8
1069.20 9
1069.27 10
1069.35 11
1069.42 12
1069.50 12
1069.57 12
1069.65 12
1069.72 11
1069.80 10
1069.87 9
1069.95 9
1070.02 8
1070.10 8
1070.17 8
1070.25 9
1070.32 9
1070.40 9
1070.47 8
1070.55 8
1070.62 7
1070.70 7
1070.77 6
1070.85 6
1070.92 6
1071.00 6
1071.07 7
1071.15 7
1071.22 7
1071.30 7
1071.37 6
1071.45 6
1071.52 6
1071.60 5
1071.67 5
1071.75 5
1071.82 4
1071.90 4
1071.97 4
1072.05 4
1072.12 4
1072.20 4
1072.27 3
1072.35 3
1072.42 3
1072.50 2
1072.57 2
1072.65 2
1072.72 2
1072.80 2
1072.88 1
1072.95 1
1073.03 1
1073.10 1
1073.18 1
1073.25 2
1073.33 2
1073.40 3
1073.48 4
1073.55 4
1073.63 5
1073.70 6
1073.78 7
1073.85 8
1073.93 8
1074.00 9
1074.08 9
1074.15 9
1074.23 9
1074.30 8
1074.38 8
1074.45 7
1074.53 6
1074.60 5
1074.68 4
1074.75 4
1074.83 3
1074.90 3
1074.98 3
1075.06 3
1075.13 4
1075.21 4
1075.28 5
1075.36 5
1075.43 5
1075.51 6
1075.58 6
1075.66 6
1075.73 6
1075.81 6
1075.88 7
1075.96 7
1076.03 7
1076.11 7
1076.18 7
1076.26 7
1076.33 8
1076.41 8
1076.48 9
1076.56 9
1076.64 9
1076.71 9
1076.79 9
1076.86 9
1076.94 9
1077.01 10
1077.09 10
1077.16 11
1077.24 11
1077.31 11
1077.39 11
1077.46 10
1077.54 9
1077.61 8
1077.69 7
1077.76 7
1077.84 7
1077.92 7
1077.99 7
1078.07 7
1078.14 8
1078.22 9
1078.29 10
1078.37 10
1078.44 11
1078.52 11
1078.59 12
1078.67 12
1078.74 12
1078.82 13
1078.89 13
1078.97 13
1079.04 14
1079.12 14
1079.20 14
1079.27 14
1079.35 14
1079.42 13
1079.50 12
1079.57 11
1079.65 10
1079.72 10
1079.80 9
1079.87 9
1079.95 9
1080.02 9
1080.10 9
1080.18 10
1080.25 10
1080.33 10
1080.40 11
1080.48 12
1080.55 13
1080.63 14
1080.70 15
1080.78 15
1080.85 15
1080.93 15
1081.00 15
1081.08 14
1081.16 13
1081.23 12
1081.31 11
1081.38 10
1081.46 9
1081.53 8
1081.61 8
1081.68 7
1081.76 7
1081.83 7
1081.91 6
1081.99 6
1082.06 6
1082.14 6
1082.21 6
1082.29 7
1082.36 8
1082.44 8
1082.51 9
1082.59 10
1082.66 10
1082.74 10
1082.82 9
1082.89 9
1082.97 8
1083.04 6
1083.12 5
1083.19 4
1083.27 4
1083.34 3
1083.42 2
1083.50 2
1083.57 2
1083.65 3
1083.72 3
1083.80 4
1083.87 5
1083.95 5
1084.02 5
1084.10 5
1084.17 4
1084.25 3
1084.33 2
1084.40 2
1084.48 1
1084.55 0
1084.63 0
1084.70 0
1084.78 0
1084.85 0
1084.93 0
1085.01 0
1085.08 0
1085.16 0
1085.23 0
1085.31 1
1085.38 2
1085.46 3
1085.53 4
1085.61 4
1085.69 4
1085.76 4
1085.84 4
1085.91 3
1085.99 3
1086.06 3
1086.14 3
1086.22 3
1086.29 2
1086.37 2
1086.44 2
1086.52 2
1086.59 2
1086.67 1
1086.74 1
1086.82 1
1086.90 1
1086.97 1
1087.05 1
1087.12 1
1087.20 1
1087.27 1
1087.35 1
1087.43 1
1087.50 1
1087.58 2
1087.65 2
1087.73 2
1087.80 2
1087.88 3
1087.95 3
1088.03 3
1088.11 3
1088.18 3
1088.26 3
1088.33 4
1088.41 4
1088.48 4
1088.56 4
1088.64 4
1088.71 4
1088.79 4
1088.86 3
1088.94 3
1089.01 3
1089.09 2
1089.17 2
1089.24 2
1089.32 2
1089.39 3
1089.47 4
1089.54 5
1089.62 6
1089.70 8
1089.77 10
1089.85 12
1089.92 13
1090.00 15
1090.07 16
1090.15 17
1090.23 18
1090.30 18
1090.38 18
1090.45 17
1090.53 16
1090.60 15
1090.68 14
1090.76 13
1090.83 12
1090.91 12
1090.98 11
1091.06 11
1091.13 10
1091.21 10
1091.29 10
1091.36 10
1091.44 10
1091.51 11
1091.59 11
1091.67 11
1091.74 11
1091.82 11
1091.89 11
1091.97 10
1092.04 10
1092.12 9
1092.20 8
1092.27 8
1092.35 7
1092.42 8
1092.50 8
1092.57 10
1092.65 11
1092.73 12
1092.80 14
1092.88 14
1092.95 15
1093.03 15
1093.11 15
1093.18 14
1093.26 14
1093.33 13
1093.41 13
1093.48 13
1093.56 13
1093.64 13
1093.71 13
1093.79 13
1093.86 13
1093.94 13
1094.02 13
1094.09 14
1094.17 14
1094.24 14
1094.32 14
1094.40 14
1094.47 14
1094.55 14
1094.62 14
1094.70 14
1094.77 14
1094.85 15
1094.93 15
1095.00 16
1095.08 17
1095.15 18
1095.23 18
1095.31 18
1095.38 18
1095.46 18
1095.53 18
1095.61 17
1095.69 16
1095.76 15
1095.84 14
1095.91 13
1095.99 13
1096.07 12
1096.14 12
1096.22 13
1096.29 13
1096.37 14
1096.45 15
1096.52 15
1096.60 15
1096.67 14
1096.75 13
1096.83 12
1096.90 11
1096.98 11
1097.05 11
1097.13 11
1097.20 12
1097.28 12
1097.36 13
1097.43 13
1097.51 13
1097.58 13
1097.66 12
1097.74 12
1097.81 12
1097.89 12
1097.96 12
1098.04 12
1098.12 12
1098.19 12
1098.27 12
1098.34 12
1098.42 12
1098.50 12
1098.57 11
1098.65 11
1098.73 10
1098.80 10
1098.88 9
1098.95 8
1099.03 8
1099.11 7
1099.18 7
1099.26 7
1099.33 7
1099.41 7
1099.49 7
1099.56 7
1099.64 7
1099.71 8
1099.79 8
1099.87 8
1099.94 8
1100.02 7
1100.09 6
1100.17 6
1100.25 5
1100.32 5
1100.40 5
1100.47 5
1100.55 5
1100.63 5
1100.70 6
1100.78 6
1100.86 6
1100.93 6
1101.01 6
1101.08 7
1101.16 7
1101.24 8
1101.31 9
1101.39 9
1101.46 9
1101.54 8
1101.62 7
1101.69 6
1101.77 5
1101.84 4
1101.92 3
1102.00 3
1102.07 3
1102.15 4
1102.23 4
1102.30 4
1102.38 4
1102.45 4
1102.53 4
1102.61 3
1102.68 3
1102.76 2
1102.83 2
1102.91 2
1102.99 2
1103.06 3
1103.14 3
1103.22 4
1103.29 5
1103.37 6
1103.44 7
1103.52 8
1103.60 8
1103.67 9
1103.75 9
1103.83 9
1103.90 10
1103.98 10
1104.05 10
1104.13 11
1104.21 11
1104.28 11
1104.36 11
1104.44 11
1104.51 10
1104.59 10
1104.66 10
1104.74 10
1104.82 10
1104.89 9
1104.97 8
1105.05 8
1105.12 7
1105.20 6
1105.27 6
1105.35 6
1105.43 6
1105.50 6
1105.58 7
1105.66 8
1105.73 10
1105.81 11
1105.88 13
1105.96 14
1106.04 16
1106.11 17
1106.19 17
1106.27 18
1106.34 18
1106.42 18
1106.49 18
1106.57 18
1106.65 18
1106.72 19
1106.80 19
1106.88 20
1106.95 20
1107.03 19
1107.10 18
1107.18 16
1107.26 15
1107.33 14
1107.41 14
1107.49 15
1107.56 16
1107.64 18
1107.72 21
1107.79 23
1107.87 25
1107.94 26
1108.02 27
1108.10 27
1108.17 28
1108.25 28
1108.33 28
1108.40 27
1108.48 27
1108.56 26
1108.63 25
1108.71 24
1108.78 24
1108.86 23
1108.94 23
1109.01 23
1109.09 22
1109.17 21
1109.24 20
1109.32 18
1109.40 17
1109.47 15
1109.55 15
1109.62 15
1109.70 15
1109.78 16
1109.85 17
1109.93 18
1110.01 18
1110.08 18
1110.16 17
1110.24 16
1110.31 16
1110.39 15
1110.47 15
1110.54 16
1110.62 16
1110.69 17
1110.77 18
1110.85 19
1110.92 19
1111.00 20
1111.08 20
1111.15 21
1111.23 22
1111.31 22
1111.38 23
1111.46 23
1111.54 23
1111.61 23
1111.69 23
1111.77 22
1111.84 22
1111.92 20
1111.99 19
1112.07 18
1112.15 16
1112.22 15
1112.30 14
1112.38 13
1112.45 12
1112.53 12
1112.61 12
1112.68 12
1112.76 13
1112.84 14
1112.91 15
1112.99 16
1113.07 17
1113.14 18
1113.22 19
1113.30 20
1113.37 21
1113.45 23
1113.53 23
1113.60 24
1113.68 24
1113.76 23
1113.83 22
1113.91 21
1113.98 19
1114.06 18
1114.14 18
1114.21 17
1114.29 17
1114.37 17
1114.44 17
1114.52 17
1114.60 17
1114.67 17
1114.75 16
1114.83 16
1114.90 16
1114.98 16
1115.06 16
1115.13 15
1115.21 15
1115.29 14
1115.36 13
1115.44 12
1115.52 12
1115.59 11
1115.67 10
1115.75 9
1115.82 9
1115.90 9
1115.98 9
1116.05 9
1116.13 10
1116.21 11
1116.28 12
1116.36 13
1116.44 13
1116.51 13
1116.59 12
1116.67 12
1116.74 11
1116.82 10
1116.90 10
1116.97 11
1117.05 12
1117.13 13
1117.20 14
1117.28 15
1117.36 15
1117.43 16
1117.51 17
1117.59 17
1117.66 17
1117.74 17
1117.82 17
1117.89 16
1117.97 16
1118.05 16
1118.12 16
1118.20 16
1118.28 17
1118.35 18
1118.43 19
1118.51 20
1118.58 20
1118.66 20
1118.74 21
1118.81 21
1118.89 21
1118.97 21
1119.04 21
1119.12 22
1119.20 22
1119.27 23
1119.35 23
1119.43 24
1119.50 25
1119.58 25
1119.66 26
1119.73 27
1119.81 28
1119.89 28
1119.96 29
1120.04 29
1120.12 29
1120.19 29
1120.27 29
1120.35 29
1120.43 29
1120.50 28
1120.58 27
1120.66 26
1120.73 24
1120.81 23
1120.89 23
1120.96 23
1121.04 23
1121.12 25
1121.19 26
1121.27 27
1121.35 28
1121.42 28
1121.50 28
1121.58 27
1121.65 26
1121.73 26
1121.81 25
1121.88 24
1121.96 23
1122.04 22
1122.11 21
1122.19 21
1122.27 20
1122.35 20
1122.42 19
1122.50 19
1122.58 18
1122.65 17
1122.73 16
1122.81 15
1122.88 14
1122.96 13
1123.04 12
1123.11 12
1123.19 11
1123.27 12
1123.34 12
1123.42 14
1123.50 15
1123.58 17
1123.65 18
1123.73 18
1123.81 18
1123.88 17
1123.96 16
1124.04 15
1124.11 13
1124.19 12
1124.27 10
1124.34 10
1124.42 9
1124.50 10
1124.58 10
1124.65 10
1124.73 11
1124.81 10
1124.88 10
1124.96 9
1125.04 7
1125.11 6
1125.19 5
1125.27 4
1125.34 4
1125.42 4
1125.50 5
1125.58 6
1125.65 7
1125.73 8
1125.81 10
1125.88 10
1125.96 11
1126.04 11
1126.11 11
1126.19 10
1126.27 9
1126.35 8
1126.42 7
1126.50 6
1126.58 5
1126.65 4
1126.73 4
1126.81 4
1126.88 4
1126.96 5
1127.04 6
1127.12 6
1127.19 7
1127.27 7
1127.35 7
1127.42 6
1127.50 6
1127.58 5
1127.65 5
1127.73 5
1127.81 5
1127.89 5
1127.96 6
1128.04 7
1128.12 8
1128.19 9
1128.27 10
1128.35 11
1128.42 11
1128.50 10
1128.58 10
1128.66 9
1128.73 8
1128.81 7
1128.89 7
1128.96 7
1129.04 7
1129.12 8
1129.20 9
1129.27 9
1129.35 10
1129.43 10
1129.50 10
1129.58 9
1129.66 8
1129.74 6
1129.81 4
1129.89 3
1129.97 1
1130.04 0
1130.12 0
1130.20 0
1130.27 0
1130.35 0
1130.43 0
1130.51 0
1130.58 1
1130.66 1
1130.74 1
1130.81 1
1130.89 1
1130.97 0
1131.05 0
1131.12 0
1131.20 0
1131.28 0
1131.35 1
1131.43 2
1131.51 4
1131.59 5
1131.66 7
1131.74 8
1131.82 9
1131.89 9
1131.97 9
1132.05 9
1132.13 9
1132.20 9
1132.28 9
1132.36 9
1132.44 9
1132.51 9
1132.59 9
1132.67 9
1132.74 10
1132.82 11
1132.90 13
1132.98 15
1133.05 17
1133.13 20
1133.21 23
1133.28 25
1133.36 27
1133.44 28
1133.52 29
1133.59 29
1133.67 29
1133.75 29
1133.83 29
1133.90 30
1133.98 31
1134.06 34
1134.13 37
1134.21 40
1134.29 44
1134.37 48
1134.44 51
1134.52 53
1134.60 54
1134.67 55
1134.75 54
1134.83 54
1134.91 53
1134.98 54
1135.06 55
1135.14 56
1135.22 58
1135.29 61
1135.37 63
1135.45 65
1135.53 67
1135.60 68
1135.68 69
1135.76 70
1135.83 70
1135.91 69
1135.99 68
1136.07 67
1136.14 66
1136.22 65
1136.30 64
1136.38 64
1136.45 64
1136.53 64
1136.61 64
1136.68 63
1136.76 62
1136.84 61
1136.92 60
1136.99 58
1137.07 57
1137.15 57
1137.23 57
1137.30 57
1137.38 57
1137.46 58
1137.54 57
1137.61 56
1137.69 54
1137.77 52
1137.85 49
1137.92 47
1138.00 44
1138.08 42
1138.15 40
1138.23 40
1138.31 39
1138.39 40
1138.46 40
1138.54 40
1138.62 40
1138.70 39
1138.77 38
1138.85 37
1138.93 37
1139.01 36
1139.08 36
1139.16 35
1139.24 34
1139.32 33
1139.39 31
1139.47 28
1139.55 26
1139.63 24
1139.70 22
1139.78 20
1139.86 19
1139.94 18
1140.01 17
1140.09 16
1140.17 14
1140.25 12
1140.32 10
1140.40 8
1140.48 6
1140.55 5
1140.63 4
1140.71 4
1140.79 4
1140.86 6
1140.94 7
1141.02 9
1141.10 11
1141.17 12
1141.25 12
1141.33 12
1141.41 10
1141.48 9
1141.56 7
1141.64 5
1141.72 3
1141.79 2
1141.87 2
1141.95 2
1142.03 4
1142.10 5
1142.18 6
1142.26 7
1142.34 8
1142.42 8
1142.49 7
1142.57 6
1142.65 4
1142.73 3
1142.80 1
1142.88 1
1142.96 1
1143.04 1
1143.11 2
1143.19 4
1143.27 5
1143.35 7
1143.42 8
1143.50 9
1143.58 10
1143.66 10
1143.73 9
1143.81 9
1143.89 9
1143.97 8
1144.04 8
1144.12 8
1144.20 8
1144.28 8
1144.35 7
1144.43 7
1144.51 6
1144.59 6
1144.66 5
1144.74 4
1144.82 4
1144.90 3
1144.98 3
1145.05 3
1145.13 4
1145.21 5
1145.29 6
1145.36 7
1145.44 9
1145.52 10
1145.60 11
1145.67 12
1145.75 12
1145.83 12
1145.91 11
1145.98 10
1146.06 9
1146.14 8
1146.22 8
1146.29 8
1146.37 9
1146.45 9
1146.53 10
1146.61 10
1146.68 10
1146.76 10
1146.84 10
1146.92 10
1146.99 11
1147.07 12
1147.15 13
1147.23 14
1147.30 15
1147.38 16
1147.46 16
1147.54 16
1147.62 16
1147.69 14
1147.77 13
1147.85 11
1147.93 10
1148.00 10
1148.08 10
1148.16 10
1148.24 12
1148.32 13
1148.39 15
1148.47 16
1148.55 17
1148.63 17
1148.70 17
1148.78 17
1148.86 17
1148.94 18
1149.01 18
1149.09 19
1149.17 20
1149.25 21
1149.33 22
1149.40 23
1149.48 24
1149.56 25
1149.64 25
1149.71 25
1149.79 25
1149.87 24
1149.95 24
1150.03 24
1150.10 24
1150.18 24
1150.26 26
1150.34 28
1150.41 30
1150.49 33
1150.57 36
1150.65 38
1150.73 40
1150.80 42
1150.88 43
1150.96 44
1151.04 45
1151.12 47
1151.19 50
1151.27 53
1151.35 57
1151.43 60
1151.50 63
1151.58 65
1151.66 67
1151.74 67
1151.82 67
1151.89 66
1151.97 65
1152.05 64
1152.13 62
1152.21 62
1152.28 62
1152.36 63
1152.44 66
1152.52 69
1152.59 73
1152.67 76
1152.75 78
1152.83 79
1152.91 78
1152.98 77
1153.06 76
1153.14 75
1153.22 74
1153.30 74
1153.37 75
1153.45 76
1153.53 76
1153.61 76
1153.68 76
1153.76 76
1153.84 75
1153.92 74
1154.00 73
1154.07 72
1154.15 70
1154.23 67
1154.31 64
1154.39 61
1154.46 57
1154.54 54
1154.62 50
1154.70 48
1154.78 46
1154.85 45
1154.93 44
1155.01 44
1155.09 45
1155.17 45
1155.24 45
1155.32 45
1155.40 45
1155.48 45
1155.56 45
1155.63 44
1155.71 44
1155.79 44
1155.87 43
1155.95 43
1156.02 43
1156.10 43
1156.18 42
1156.26 41
1156.34 40
1156.41 38
1156.49 36
1156.57 34
1156.65 31
1156.73 29
1156.80 26
1156.88 25
1156.96 24
1157.04 23
1157.12 23
1157.19 23
1157.27 23
1157.35 23
1157.43 23
1157.51 22
1157.58 22
1157.66 22
1157.74 22
1157.82 22
1157.90 22
1157.97 22
1158.05 22
1158.13 23
1158.21 23
1158.29 23
1158.36 22
1158.44 22
1158.52 21
1158.60 19
1158.68 18
1158.75 16
1158.83 15
1158.91 14
1158.99 12
1159.07 12
1159.15 11
1159.22 10
1159.30 10
1159.38 10
1159.46 10
1159.54 10
1159.61 9
1159.69 8
1159.77 8
1159.85 7
1159.93 6
1160.00 6
1160.08 5
1160.16 5
1160.24 4
1160.32 3
1160.40 2
1160.47 2
1160.55 1
1160.63 0
1160.71 0
1160.79 0
1160.86 1
1160.94 1
1161.02 2
1161.10 3
1161.18 3
1161.25 3
1161.33 3
1161.41 2
1161.49 2
1161.57 2
1161.65 2
1161.72 2
1161.80 3
1161.88 4
1161.96 5
1162.04 5
1162.11 6
1162.19 6
1162.27 6
1162.35 5
1162.43 5
1162.51 4
1162.58 3
1162.66 2
1162.74 2
1162.82 1
1162.90 0
1162.98 0
1163.05 0
1163.13 0
1163.21 0
1163.29 0
1163.37 1
1163.44 1
1163.52 2
1163.60 2
1163.68 2
1163.76 1
1163.84 0
1163.91 0
1163.99 0
1164.07 0
1164.15 0
1164.23 0
1164.31 0
1164.38 1
1164.46 2
1164.54 4
1164.62 5
1164.70 6
1164.78 6
1164.85 5
1164.93 5
1165.01 4
1165.09 4
1165.17 3
1165.25 3
1165.32 3
1165.40 4
1165.48 5
1165.56 6
1165.64 7
1165.71 9
1165.79 11
1165.87 13
1165.95 15
1166.03 16
1166.11 18
1166.18 19
1166.26 20
1166.34 20
1166.42 20
1166.50 19
1166.58 18
1166.65 16
1166.73 15
1166.81 14
1166.89 13
1166.97 13
1167.05 13
1167.13 13
1167.20 14
1167.28 14
1167.36 15
1167.44 15
1167.52 15
1167.60 16
1167.67 17
1167.75 17
1167.83 18
1167.91 18
1167.99 18
1168.07 18
1168.14 17
1168.22 17
1168.30 17
1168.38 18
1168.46 18
1168.54 19
1168.61 20
1168.69 21
1168.77 21
1168.85 21
1168.93 21
1169.01 21
1169.09 21
1169.16 21
1169.24 21
1169.32 22
1169.40 23
1169.48 23
1169.56 23
1169.63 24
1169.71 24
1169.79 23
1169.87 23
1169.95 22
1170.03 22
1170.10 21
1170.18 20
1170.26 19
1170.34 18
1170.42 18
1170.50 18
1170.58 18
1170.65 18
1170.73 19
1170.81 19
1170.89 20
1170.97 21
1171.05 22
1171.13 23
1171.20 24
1171.28 26
1171.36 27
1171.44 28
1171.52 28
1171.60 28
1171.67 28
1171.75 27
1171.83 26
1171.91 24
1171.99 22
1172.07 21
1172.15 19
1172.22 18
1172.30 17
1172.38 16
1172.46 15
1172.54 15
1172.62 15
1172.70 15
1172.77 15
1172.85 15
1172.93 15
1173.01 15
1173.09 15
1173.17 15
1173.25 16
1173.32 17
1173.40 18
1173.48 19
1173.56 21
1173.64 23
1173.72 24
1173.80 26
1173.87 27
1173.95 27
1174.03 27
1174.11 27
1174.19 25
1174.27 23
1174.35 21
1174.42 18
1174.50 16
1174.58 14
1174.66 13
1174.74 13
1174.82 14
1174.90 15
1174.97 16
1175.05 17
1175.13 17
1175.21 16
1175.29 16
1175.37 15
1175.45 15
1175.53 16
1175.60 17
1175.68 19
1175.76 21
1175.84 24
1175.92 26
1176.00 27
1176.08 28
1176.15 27
1176.23 26
1176.31 24
1176.39 22
1176.47 19
1176.55 18
1176.63 16
1176.71 16
1176.78 16
1176.86 17
1176.94 18
1177.02 20
1177.10 21
1177.18 21
1177.26 21
1177.34 20
1177.41 18
1177.49 16
1177.57 14
1177.65 12
1177.73 11
1177.81 12
1177.89 13
1177.96 15
1178.04 18
1178.12 20
1178.20 22
1178.28 24
1178.36 25
1178.44 25
1178.52 26
1178.59 26
1178.67 27
1178.75 28
1178.83 28
1178.91 29
1178.99 28
1179.07 28
1179.15 26
1179.22 25
1179.30 23
1179.38 22
1179.46 21
1179.54 20
1179.62 20
1179.70 20
1179.78 19
1179.86 18
1179.93 17
1180.01 16
1180.09 15
1180.17 14
1180.25 14
1180.33 14
1180.41 14
1180.49 14
1180.56 13
1180.64 12
1180.72 11
1180.80 9
1180.88 8
1180.96 7
1181.04 6
1181.12 6
1181.19 6
1181.27 7
1181.35 8
1181.43 8
1181.51 9
1181.59 11
1181.67 12
1181.75 13
1181.83 15
1181.90 17
1181.98 18
1182.06 19
1182.14 20
1182.22 20
1182.30 20
1182.38 20
1182.46 19
1182.54 19
1182.61 18
1182.69 18
1182.77 18
1182.85 19
1182.93 20
1183.01 22
1183.09 24
1183.17 25
1183.25 27
1183.32 27
1183.40 26
1183.48 24
1183.56 21
1183.64 18
1183.72 15
1183.80 12
1183.88 10
1183.96 10
1184.03 10
1184.11 11
1184.19 12
1184.27 14
1184.35 14
1184.43 15
1184.51 14
1184.59 14
1184.67 13
1184.75 13
1184.82 13
1184.90 13
1184.98 13
1185.06 14
1185.14 15
1185.22 16
1185.30 17
1185.38 20
1185.46 23
1185.54 27
1185.61 32
1185.69 37
1185.77 43
1185.85 48
1185.93 52
1186.01 55
1186.09 56
1186.17 56
1186.25 56
1186.33 54
1186.40 53
1186.48 52
1186.56 51
1186.64 51
1186.72 50
1186.80 49
1186.88 48
1186.96 46
1187.04 43
1187.12 40
1187.19 37
1187.27 34
1187.35 31
1187.43 30
1187.51 28
1187.59 28
1187.67 27
1187.75 26
1187.83 26
1187.91 25
1187.98 25
1188.06 25
1188.14 24
1188.22 24
1188.30 24
1188.38 24
1188.46 24
1188.54 23
1188.62 23
1188.70 23
1188.78 23
1188.85 23
1188.93 22
1189.01 22
1189.09 21
1189.17 20
1189.25 18
1189.33 16
1189.41 14
1189.49 13
1189.57 12
1189.65 12
1189.72 13
1189.80 14
1189.88 17
1189.96 19
1190.04 21
1190.12 22
1190.20 23
1190.28 24
1190.36 25
1190.44 26
1190.52 28
1190.60 30
1190.67 32
1190.75 34
1190.83 36
1190.91 38
1190.99 39
1191.07 40
1191.15 40
1191.23 39
1191.31 38
1191.39 36
1191.47 33
1191.55 29
1191.62 25
1191.70 22
1191.78 19
1191.86 16
1191.94 14
1192.02 14
1192.10 13
1192.18 14
1192.26 14
1192.34 15
1192.42 16
1192.50 18
1192.57 20
1192.65 22
1192.73 24
1192.81 26
1192.89 28
1192.97 29
1193.05 28
1193.13 27
1193.21 25
1193.29 22
1193.37 19
1193.45 17
1193.53 16
1193.61 16
1193.68 16
1193.76 16
1193.84 17
1193.92 17
1194.00 17
1194.08 17
1194.16 17
1194.24 18
1194.32 19
1194.40 21
1194.48 23
1194.56 25
1194.64 26
1194.71 28
1194.79 29
1194.87 29
1194.95 29
1195.03 29
1195.11 28
1195.19 26
1195.27 25
1195.35 22
1195.43 20
1195.51 17
1195.59 15
1195.67 13
1195.75 11
1195.83 11
1195.90 11
1195.98 11
1196.06 12
1196.14 13
1196.22 15
1196.30 16
1196.38 17
1196.46 19
1196.54 20
1196.62 22
1196.70 23
1196.78 23
1196.86 24
1196.94 24
1197.02 23
1197.09 23
1197.17 22
1197.25 22
1197.33 21
1197.41 21
1197.49 20
1197.57 20
1197.65 20
1197.73 20
1197.81 22
1197.89 24
1197.97 27
1198.05 29
1198.13 32
1198.21 34
1198.29 34
1198.36 34
1198.44 32
1198.52 30
1198.60 29
1198.68 27
1198.76 26
1198.84 26
1198.92 26
1199.00 27
1199.08 29
1199.16 31
1199.24 32
1199.32 32
1199.40 32
1199.48 30
1199.56 28
1199.64 25
1199.72 22
1199.79 20
1199.87 19
1199.95 19
1200.03 20
1200.11 22
1200.19 23
1200.27 25
1200.35 27
1200.43 27
1200.51 28
1200.59 27
1200.67 26
1200.75 24
1200.83 23
1200.91 22
1200.99 22
1201.07 22
1201.15 21
1201.23 21
1201.30 20
1201.38 18
1201.46 16
1201.54 14
1201.62 12
1201.70 10
1201.78 10
1201.86 11
1201.94 12
1202.02 14
1202.10 15
1202.18 15
1202.26 15
1202.34 14
1202.42 11
1202.50 9
1202.58 6
1202.66 4
1202.74 2
1202.82 1
1202.90 0
1202.98 0
1203.05 1
1203.13 0
1203.21 0
1203.29 0
1203.37 0
1203.45 0
1203.53 0
1203.61 0
1203.69 0
1203.77 0
1203.85 1
1203.93 1
1204.01 2
1204.09 3
1204.17 3
1204.25 4
1204.33 4
1204.41 4
1204.49 4
1204.57 4
1204.65 4
1204.73 5
1204.81 6
1204.89 8
1204.96 10
1205.04 12
1205.12 14
1205.20 15
1205.28 15
1205.36 15
1205.44 15
1205.52 15
1205.60 15
1205.68 16
1205.76 16
1205.84 17
1205.92 18
1206.00 19
1206.08 20
1206.16 21
1206.24 21
1206.32 21
1206.40 20
1206.48 20
1206.56 19
1206.64 19
1206.72 18
1206.80 18
1206.88 17
1206.96 16
1207.04 16
1207.12 15
1207.20 15
1207.28 15
1207.35 15
1207.43 15
1207.51 14
1207.59 13
1207.67 11
1207.75 10
1207.83 8
1207.91 7
1207.99 6
1208.07 6
1208.15 7
1208.23 9
1208.31 10
1208.39 11
1208.47 12
1208.55 12
1208.63 12
1208.71 12
1208.79 13
1208.87 14
1208.95 15
1209.03 16
1209.11 18
1209.19 19
1209.27 19
1209.35 19
1209.43 18
1209.51 17
1209.59 15
1209.67 14
1209.75 13
1209.83 13
1209.91 13
1209.99 14
1210.07 14
1210.15 15
1210.23 17
1210.31 19
1210.39 22
1210.47 25
1210.55 28
1210.63 31
1210.70 33
1210.78 35
1210.86 35
1210.94 34
1211.02 34
1211.10 33
1211.18 32
1211.26 32
1211.34 32
1211.42 33
1211.50 33
1211.58 33
1211.66 33
1211.74 32
1211.82 31
1211.90 30
1211.98 29
1212.06 29
1212.14 29
1212.22 30
1212.30 32
1212.38 35
1212.46 37
1212.54 39
1212.62 40
1212.70 41
1212.78 41
1212.86 41
1212.94 40
1213.02 39
1213.10 39
1213.18 38
1213.26 39
1213.34 40
1213.42 42
1213.50 45
1213.58 49
1213.66 52
1213.74 54
1213.82 56
1213.90 56
1213.98 55
1214.06 53
1214.14 50
1214.22 48
1214.30 46
1214.38 44
1214.46 43
1214.54 41
1214.62 40
1214.70 39
1214.78 37
1214.86 36
1214.94 35
1215.02 35
1215.10 35
1215.18 35
1215.26 36
1215.34 36
1215.42 36
1215.50 36
1215.58 36
1215.66 36
1215.74 36
1215.82 36
1215.90 36
1215.98 36
1216.06 35
1216.14 34
1216.22 33
1216.30 30
1216.38 27
1216.46 23
1216.54 20
1216.62 17
1216.70 15
1216.78 14
1216.86 15
1216.94 16
1217.02 17
1217.10 18
1217.18 19
1217.26 19
1217.34 17
1217.42 15
1217.50 13
1217.58 12
1217.66 10
1217.74 10
1217.82 10
1217.90 10
1217.98 11
1218.06 12
1218.14 12
1218.22 14
1218.30 15
1218.38 17
1218.46 19
1218.54 21
1218.62 22
1218.70 23
1218.78 23
1218.86 23
1218.94 22
1219.02 22
1219.10 21
1219.18 21
1219.26 21
1219.34 21
1219.42 21
1219.50 20
1219.58 20
1219.66 19
1219.74 19
1219.82 19
1219.90 19
1219.98 18
1220.06 18
1220.14 18
1220.22 17
1220.30 17
1220.38 17
1220.46 17
1220.54 17
1220.62 17
1220.70 18
1220.78 18
1220.86 18
1220.94 18
1221.02 18
1221.10 18
1221.18 18
1221.26 18
1221.34 19
1221.42 19
1221.50 18
1221.58 17
1221.66 16
1221.74 14
1221.82 11
1221.91 9
1221.99 7
1222.07 6
1222.15 5
1222.23 6
1222.31 7
1222.39 8
1222.47 10
1222.55 10
1222.63 11
1222.71 11
1222.79 11
1222.87 10
1222.95 10
1223.03 10
1223.11 10
1223.19 10
1223.27 10
1223.35 9
1223.43 8
1223.51 7
1223.59 6
1223.67 6
1223.75 8
1223.83 10
1223.91 13
1223.99 18
1224.07 22
1224.15 27
1224.23 30
1224.31 32
1224.39 33
1224.47 33
1224.55 32
1224.63 32
1224.71 32
1224.79 32
1224.87 34
1224.95 35
1225.03 37
1225.11 38
1225.20 39
1225.28 39
1225.36 38
1225.44 37
1225.52 35
1225.60 32
1225.68 30
1225.76 29
1225.84 27
1225.92 27
1226.00 27
1226.08 28
1226.16 29
1226.24 31
1226.32 34
1226.40 37
1226.48 40
1226.56 42
1226.64 44
1226.72 44
1226.80 43
1226.88 41
1226.96 39
1227.04 37
1227.12 35
1227.20 34
1227.28 33
1227.36 33
1227.44 34
1227.52 35
1227.61 35
1227.69 36
1227.77 37
1227.85 38
1227.93 40
1228.01 41
1228.09 42
1228.17 43
1228.25 44
1228.33 43
1228.41 42
1228.49 40
1228.57 38
1228.65 36
1228.73 34
1228.81 33
1228.89 31
1228.97 31
1229.05 31
1229.13 32
1229.21 34
1229.29 37
1229.37 40
1229.45 42
1229.53 45
1229.62 47
1229.70 48
1229.78 49
1229.86 50
1229.94 51
1230.02 51
1230.10 51
1230.18 50
1230.26 49
1230.34 46
1230.42 43
1230.50 40
1230.58 37
1230.66 36
1230.74 34
1230.82 34
1230.90 34
1230.98 34
1231.06 33
1231.14 32
1231.22 31
1231.30 29
1231.39 27
1231.47 24
1231.55 22
1231.63 20
1231.71 19
1231.79 18
1231.87 17
1231.95 17
1232.03 17
1232.11 17
1232.19 17
1232.27 18
1232.35 19
1232.43 21
1232.51 23
1232.59 24
1232.67 26
1232.75 27
1232.83 27
1232.92 27
1233.00 25
1233.08 24
1233.16 23
1233.24 21
1233.32 21
1233.40 20
1233.48 19
1233.56 19
1233.64 18
1233.72 18
1233.80 18
1233.88 18
1233.96 19
1234.04 22
1234.12 24
1234.20 28
1234.29 31
1234.37 34
1234.45 36
1234.53 37
1234.61 37
1234.69 36
1234.77 35
1234.85 34
1234.93 33
1235.01 32
1235.09 30
1235.17 29
1235.25 28
1235.33 27
1235.41 26
1235.49 26
1235.57 25
1235.66 25
1235.74 24
1235.82 22
1235.90 20
1235.98 17
1236.06 15
1236.14 13
1236.22 12
1236.30 12
1236.38 12
1236.46 13
1236.54 14
1236.62 15
1236.70 16
1236.78 16
1236.87 16
1236.95 15
1237.03 14
1237.11 13
1237.19 12
1237.27 12
1237.35 11
1237.43 10
1237.51 10
1237.59 10
1237.67 10
1237.75 10
1237.83 10
1237.91 10
1238.00 8
1238.08 7
1238.16 5
1238.24 3
1238.32 1
1238.40 0
1238.48 0
1238.56 0
1238.64 0
1238.72 0
1238.80 0
1238.88 0
1238.96 0
1239.04 0
1239.13 2
1239.21 5
1239.29 8
1239.37 12
1239.45 15
1239.53 19
1239.61 22
1239.69 26
1239.77 28
1239.85 30
1239.93 31
1240.01 32
1240.09 32
1240.18 32
1240.26 32
1240.34 33
1240.42 34
1240.50 35
1240.58 36
1240.66 37
1240.74 38
1240.82 38
1240.90 38
1240.98 38
1241.06 39
1241.14 39
1241.23 39
1241.31 38
1241.39 37
1241.47 34
1241.55 31
1241.63 28
1241.71 25
1241.79 23
1241.87 22
1241.95 22
1242.03 23
1242.11 24
1242.20 25
1242.28 25
1242.36 25
1242.44 24
1242.52 23
1242.60 23
1242.68 22
1242.76 22
1242.84 22
1242.92 22
1243.00 22
1243.09 23
1243.17 22
1243.25 22
1243.33 22
1243.41 22
1243.49 22
1243.57 23
1243.65 24
1243.73 25
1243.81 26
1243.89 28
1243.97 29
1244.06 31
1244.14 34
1244.22 37
1244.30 39
1244.38 42
1244.46 44
1244.54 45
1244.62 46
1244.70 46
1244.78 46
1244.87 45
1244.95 44
1245.03 44
1245.11 42
1245.19 41
1245.27 40
1245.35 39
1245.43 38
1245.51 37
1245.59 36
1245.67 35
1245.76 34
1245.84 32
1245.92 30
1246.00 27
1246.08 24
1246.16 22
1246.24 20
1246.32 19
1246.40 19
1246.48 19
1246.57 20
1246.65 21
1246.73 22
1246.81 22
1246.89 23
1246.97 23
1247.05 23
1247.13 24
1247.21 25
1247.29 25
1247.38 26
1247.46 26
1247.54 26
1247.62 26
1247.70 27
1247.78 27
1247.86 27
1247.94 28
1248.02 29
1248.10 29
1248.19 30
1248.27 31
1248.35 32
1248.43 33
1248.51 34
1248.59 34
1248.67 33
1248.75 32
1248.83 29
1248.92 26
1249.00 22
1249.08 20
1249.16 20
1249.24 20
1249.32 22
1249.40 25
1249.48 27
1249.56 30
1249.64 31
1249.73 32
1249.81 33
1249.89 34
1249.97 34
1250.05 35
1250.13 36
1250.21 37
1250.29 37
1250.37 36
1250.46 35
1250.54 33
1250.62 32
1250.70 31
1250.78 31
1250.86 32
1250.94 34
1251.02 36
1251.10 39
1251.19 41
1251.27 42
1251.35 43
1251.43 42
1251.51 41
1251.59 40
1251.67 38
1251.75 37
1251.84 36
1251.92 36
1252.00 37
1252.08 39
1252.16 41
1252.24 44
1252.32 45
1252.40 47
1252.48 47
1252.57 46
1252.65 45
1252.73 44
1252.81 43
1252.89 42
1252.97 42
1253.05 42
1253.13 41
1253.22 40
1253.30 39
1253.38 37
1253.46 35
1253.54 34
1253.62 32
1253.70 31
1253.78 30
1253.87 29
1253.95 27
1254.03 26
1254.11 24
1254.19 22
1254.27 20
1254.35 17
1254.43 15
1254.52 12
1254.60 10
1254.68 8
1254.76 8
1254.84 9
1254.92 12
1255.00 15
1255.08 19
1255.17 23
1255.25 26
1255.33 28
1255.41 30
1255.49 31
1255.57 31
1255.65 31
1255.73 31
1255.82 31
1255.90 32
1255.98 32
1256.06 33
1256.14 33
1256.22 33
1256.30 33
1256.38 32
1256.47 31
1256.55 31
1256.63 30
1256.71 30
1256.79 30
1256.87 30
1256.95 30
1257.04 31
1257.12 32
1257.20 34
1257.28 37
1257.36 39
1257.44 41
1257.52 41
1257.60 40
1257.69 38
1257.77 34
1257.85 29
1257.93 26
1258.01 24
1258.09 24
1258.17 28
1258.26 33
1258.34 40
1258.42 47
1258.50 54
1258.58 59
1258.66 62
1258.74 63
1258.83 64
1258.91 63
1258.99 62
1259.07 61
1259.15 60
1259.23 59
1259.31 59
1259.39 58
1259.48 58
1259.56 59
1259.64 60
1259.72 61
1259.80 63
1259.88 64
1259.96 65
1260.05 64
1260.13 63
1260.21 61
1260.29 59
1260.37 58
1260.45 57
1260.53 57
1260.62 57
1260.70 56
1260.78 55
1260.86 54
1260.94 52
1261.02 49
1261.11 47
1261.19 44
1261.27 42
1261.35 40
1261.43 39
1261.51 37
1261.59 36
1261.68 35
1261.76 34
1261.84 34
1261.92 34
1262.00 34
1262.08 34
1262.16 35
1262.25 35
1262.33 34
1262.41 33
1262.49 31
1262.57 29
1262.65 26
1262.73 23
1262.82 21
1262.90 20
1262.98 20
1263.06 21
1263.14 21
1263.22 22
1263.31 23
1263.39 23
1263.47 24
1263.55 25
1263.63 27
1263.71 28
1263.79 30
1263.88 31
1263.96 32
1264.04 32
1264.12 31
1264.20 30
1264.28 29
1264.37 28
1264.45 27
1264.53 27
1264.61 27
1264.69 27
1264.77 27
1264.86 29
1264.94 30
1265.02 32
1265.10 33
1265.18 35
1265.26 37
1265.34 38
1265.43 39
1265.51 40
1265.59 40
1265.67 40
1265.75 39
1265.83 38
1265.92 36
1266.00 33
1266.08 31
1266.16 28
1266.24 26
1266.32 25
1266.41 24
1266.49 24
1266.57 23
1266.65 22
1266.73 20
1266.81 18
1266.90 16
1266.98 14
1267.06 13
1267.14 11
1267.22 11
1267.30 11
1267.39 11
1267.47 13
1267.55 14
1267.63 17
1267.71 20
1267.79 24
1267.88 28
1267.96 34
1268.04 39
1268.12 45
1268.20 51
1268.28 57
1268.37 62
1268.45 67
1268.53 72
1268.61 75
1268.69 78
1268.77 78
1268.86 77
1268.94 75
1269.02 71
1269.10 67
1269.18 62
1269.26 57
1269.35 54
1269.43 51
1269.51 50
1269.59 49
1269.67 48
1269.75 47
1269.84 46
1269.92 45
1270.00 44
1270.08 44
1270.16 45
1270.25 46
1270.33 47
1270.41 48
1270.49 48
1270.57 47
1270.65 46
1270.74 44
1270.82 43
1270.90 42
1270.98 43
1271.06 45
1271.14 48
1271.23 51
1271.31 53
1271.39 54
1271.47 55
1271.55 54
1271.64 53
1271.72 52
1271.80 51
1271.88 52
1271.96 54
1272.04 56
1272.13 59
1272.21 62
1272.29 65
1272.37 66
1272.45 67
1272.54 66
1272.62 64
1272.70 62
1272.78 58
1272.86 54
1272.94 50
1273.03 46
1273.11 42
1273.19 38
1273.27 35
1273.35 34
1273.44 33
1273.52 33
1273.60 34
1273.68 36
1273.76 38
1273.85 41
1273.93 44
1274.01 46
1274.09 47
1274.17 46
1274.25 45
1274.34 42
1274.42 39
1274.50 36
1274.58 34
1274.66 32
1274.75 32
1274.83 32
1274.91 32
1274.99 33
1275.07 33
1275.16 34
1275.24 34
1275.32 34
1275.40 34
1275.48 35
1275.57 36
1275.65 37
1275.73 38
1275.81 39
1275.89 40
1275.97 42
1276.06 43
1276.14 44
1276.22 44
1276.30 45
1276.38 44
1276.47 44
1276.55 43
1276.63 43
1276.71 43
1276.79 43
1276.88 43
1276.96 44
1277.04 45
1277.12 45
1277.20 45
1277.29 44
1277.37 43
1277.45 41
1277.53 39
1277.61 37
1277.70 35
1277.78 34
1277.86 33
1277.94 32
1278.02 32
1278.11 32
1278.19 32
1278.27 31
1278.35 29
1278.43 27
1278.52 24
1278.60 21
1278.68 17
1278.76 15
1278.84 13
1278.93 13
1279.01 12
1279.09 12
1279.17 12
1279.25 12
1279.34 12
1279.42 11
1279.50 10
1279.58 10
1279.66 10
1279.75 9
1279.83 8
1279.91 6
1279.99 4
1280.08 2
1280.16 1
1280.24 0
1280.32 0
1280.40 0
1280.49 0
1280.57 1
1280.65 1
1280.73 1
1280.81 0
1280.90 0
1280.98 0
1281.06 0
1281.14 0
1281.22 0
1281.31 1
1281.39 1
1281.47 2
1281.55 2
1281.64 2
1281.72 2
1281.80 3
1281.88 5
1281.96 8
1282.05 11
1282.13 14
1282.21 17
1282.29 20
1282.37 23
1282.46 26
1282.54 28
1282.62 30
1282.70 32
1282.79 34
1282.87 36
1282.95 37
1283.03 39
1283.11 40
1283.20 42
1283.28 42
1283.36 43
1283.44 42
1283.52 40
1283.61 37
1283.69 32
1283.77 27
1283.85 21
1283.94 17
1284.02 13
1284.10 12
1284.18 12
1284.26 14
1284.35 18
1284.43 21
1284.51 24
1284.59 25
1284.68 26
1284.76 26
1284.84 25
1284.92 24
1285.00 23
1285.09 23
1285.17 22
1285.25 21
1285.33 21
1285.42 20
1285.50 20
1285.58 21
1285.66 22
1285.74 24
1285.83 28
1285.91 32
1285.99 37
1286.07 43
1286.16 49
1286.24 55
1286.32 60
1286.40 65
1286.48 68
1286.57 71
1286.65 73
1286.73 74
1286.81 75
1286.90 75
1286.98 74
1287.06 72
1287.14 70
1287.23 68
1287.31 66
1287.39 65
1287.47 65
1287.55 66
1287.64 67
1287.72 69
1287.80 70
1287.88 70
1287.97 70
1288.05 70
1288.13 69
1288.21 68
1288.30 67
1288.38 66
1288.46 65
1288.54 62
1288.63 59
1288.71 56
1288.79 54
1288.87 51
1288.95 50
1289.04 48
1289.12 48
1289.20 47
1289.28 47
1289.37 47
1289.45 46
1289.53 47
1289.61 47
1289.70 48
1289.78 49
1289.86 50
1289.94 51
1290.03 52
1290.11 52
1290.19 52
1290.27 53
1290.35 53
1290.44 55
1290.52 57
1290.60 60
1290.68 62
1290.77 65
1290.85 68
1290.93 70
1291.01 72
1291.10 74
1291.18 75
1291.26 75
1291.34 75
1291.43 75
1291.51 74
1291.59 73
1291.67 71
1291.76 70
1291.84 68
1291.92 67
1292.00 65
1292.09 64
1292.17 62
1292.25 60
1292.33 58
1292.42 55
1292.50 52
1292.58 48
1292.66 45
1292.75 41
1292.83 39
1292.91 37
1292.99 37
1293.08 38
1293.16 39
1293.24 41
1293.32 42
1293.41 42
1293.49 42
1293.57 41
1293.65 41
1293.74 41
1293.82 42
1293.90 45
1293.98 49
1294.07 53
1294.15 57
1294.23 60
1294.31 61
1294.40 61
1294.48 60
1294.56 56
1294.64 52
1294.73 46
1294.81 40
1294.89 34
1294.97 29
1295.06 25
1295.14 21
1295.22 18
1295.30 15
1295.39 14
1295.47 13
1295.55 14
1295.63 15
1295.72 18
1295.80 22
1295.88 26
1295.96 30
1296.05 33
1296.13 36
1296.21 38
1296.29 39
1296.38 39
1296.46 39
1296.54 38
1296.63 36
1296.71 34
1296.79 32
1296.87 30
1296.96 29
1297.04 27
1297.12 26
1297.20 26
1297.29 25
1297.37 24
1297.45 23
1297.53 23
1297.62 22
1297.70 22
1297.78 22
1297.86 25
1297.95 28
1298.03 34
1298.11 40
1298.20 47
1298.28 54
1298.36 59
1298.44 62
1298.53 63
1298.61 61
1298.69 58
1298.77 54
1298.86 50
1298.94 46
1299.02 43
1299.10 42
1299.19 42
1299.27 43
1299.35 45
1299.44 49
1299.52 52
1299.60 56
1299.68 59
1299.77 61
1299.85 63
1299.93 63
1300.01 63
1300.10 62
1300.18 62
1300.26 62
1300.34 63
1300.43 66
1300.51 70
1300.59 75
1300.68 82
1300.76 90
1300.84 97
1300.92 103
1301.01 108
1301.09 111
1301.17 112
1301.26 111
1301.34 108
1301.42 105
1301.50 100
1301.59 94
1301.67 88
1301.75 81
1301.83 73
1301.92 65
1302.00 57
1302.08 50
1302.17 45
1302.25 43
1302.33 44
1302.41 47
1302.50 51
1302.58 55
1302.66 59
1302.74 61
1302.83 61
1302.91 61
1302.99 60
1303.08 60
1303.16 61
1303.24 63
1303.32 66
1303.41 69
1303.49 71
1303.57 74
1303.66 75
1303.74 76
1303.82 76
1303.90 75
1303.99 74
1304.07 72
1304.15 71
1304.24 69
1304.32 66
1304.40 64
1304.48 62
1304.57 60
1304.65 58
1304.73 57
1304.82 56
1304.90 55
1304.98 54
1305.06 55
1305.15 56
1305.23 57
1305.31 59
1305.40 60
1305.48 60
1305.56 60
1305.64 59
1305.73 57
1305.81 54
1305.89 52
1305.98 49
1306.06 47
1306.14 46
1306.22 44
1306.31 44
1306.39 44
1306.47 44
1306.56 44
1306.64 44
1306.72 44
1306.81 42
1306.89 40
1306.97 36
1307.05 31
1307.14 26
1307.22 22
1307.30 19
1307.39 18
1307.47 19
1307.55 22
1307.63 26
1307.72 31
1307.80 37
1307.88 41
1307.97 45
1308.05 47
1308.13 49
1308.22 50
1308.30 51
1308.38 51
1308.46 50
1308.55 50
1308.63 49
1308.71 47
1308.80 46
1308.88 43
1308.96 41
1309.05 39
1309.13 36
1309.21 34
1309.29 32
1309.38 31
1309.46 32
1309.54 35
1309.63 38
1309.71 43
1309.79 47
1309.88 50
1309.96 51
1310.04 51
1310.12 49
1310.21 46
1310.29 43
1310.37 40
1310.46 38
1310.54 37
1310.62 37
1310.71 36
1310.79 36
1310.87 35
1310.95 33
1311.04 31
1311.12 29
1311.20 27
1311.29 25
1311.37 24
1311.45 22
1311.54 21
1311.62 19
1311.70 18
1311.79 17
1311.87 16
1311.95 15
1312.03 13
1312.12 12
1312.20 11
1312.28 10
1312.37 11
1312.45 11
1312.53 12
1312.62 13
1312.70 13
1312.78 13
1312.87 12
1312.95 10
1313.03 10
1313.12 9
1313.20 10
1313.28 11
1313.36 12
1313.45 14
1313.53 15
1313.61 16
1313.70 17
1313.78 19
1313.86 22
1313.95 25
1314.03 30
1314.11 35
1314.20 40
1314.28 46
1314.36 51
1314.45 55
1314.53 59
1314.61 63
1314.70 66
1314.78 69
1314.86 72
1314.94 74
1315.03 76
1315.11 78
1315.19 79
1315.28 79
1315.36 79
1315.44 80
1315.53 80
1315.61 82
1315.69 84
1315.78 87
1315.86 90
1315.94 92
1316.03 92
1316.11 91
1316.19 87
1316.28 81
1316.36 73
1316.44 66
1316.53 58
1316.61 51
1316.69 46
1316.78 42
1316.86 39
1316.94 37
1317.03 37
1317.11 36
1317.19 36
1317.27 36
1317.36 36
1317.44 35
1317.52 34
1317.61 32
1317.69 30
1317.77 27
1317.86 25
1317.94 24
1318.02 25
1318.11 28
1318.19 33
1318.27 39
1318.36 47
1318.44 54
1318.52 59
1318.61 63
1318.69 64
1318.77 64
1318.86 63
1318.94 62
1319.02 61
1319.11 62
1319.19 63
1319.27 65
1319.36 66
1319.44 67
1319.52 66
1319.61 65
1319.69 63
1319.77 61
1319.86 59
1319.94 58
1320.02 57
1320.11 57
1320.19 57
1320.27 57
1320.36 58
1320.44 58
1320.52 57
1320.61 56
1320.69 54
1320.77 52
1320.86 51
1320.94 51
1321.02 52
1321.11 53
1321.19 55
1321.27 56
1321.36 57
1321.44 57
1321.52 57
1321.61 55
1321.69 54
1321.77 53
1321.86 51
1321.94 49
1322.02 48
1322.11 46
1322.19 45
1322.28 44
1322.36 43
1322.44 43
1322.53 43
1322.61 43
1322.69 42
1322.78 42
1322.86 41
1322.94 39
1323.03 39
1323.11 39
1323.19 41
1323.28 43
1323.36 47
1323.44 52
1323.53 57
1323.61 61
1323.69 63
1323.78 65
1323.86 66
1323.94 66
1324.03 66
1324.11 67
1324.19 67
1324.28 68
1324.36 70
1324.44 72
1324.53 73
1324.61 74
1324.70 75
1324.78 76
1324.86 75
1324.95 73
1325.03 71
1325.11 67
1325.20 62
1325.28 58
1325.36 54
1325.45 52
1325.53 51
1325.61 52
1325.70 55
1325.78 57
1325.86 59
1325.95 60
1326.03 58
1326.11 55
1326.20 50
1326.28 45
1326.37 40
1326.45 36
1326.53 33
1326.62 31
1326.70 31
1326.78 30
1326.87 30
1326.95 29
1327.03 28
1327.12 27
1327.20 27
1327.28 28
1327.37 31
1327.45 34
1327.54 38
1327.62 41
1327.70 43
1327.79 43
1327.87 42
1327.95 40
1328.04 37
1328.12 35
1328.20 34
1328.29 35
1328.37 39
1328.46 43
1328.54 48
1328.62 52
1328.71 55
1328.79 57
1328.87 57
1328.96 58
1329.04 59
1329.12 61
1329.21 64
1329.29 68
1329.37 73
1329.46 78
1329.54 82
1329.63 85
1329.71 87
1329.79 88
1329.88 89
1329.96 88
1330.04 87
1330.13 85
1330.21 83
1330.30 81
1330.38 81
1330.46 82
1330.55 85
1330.63 89
1330.71 94
1330.80 100
1330.88 106
1330.96 110
1331.05 112
1331.13 112
1331.22 111
1331.30 107
1331.38 103
1331.47 97
1331.55 92
1331.63 88
1331.72 84
1331.80 81
1331.89 80
1331.97 80
1332.05 82
1332.14 84
1332.22 88
1332.30 91
1332.39 93
1332.47 95
1332.56 95
1332.64 94
1332.72 92
1332.81 90
1332.89 87
1332.97 84
1333.06 81
1333.14 79
1333.23 78
1333.31 77
1333.39 76
1333.48 76
1333.56 77
1333.64 79
1333.73 81
1333.81 84
1333.90 86
1333.98 89
1334.06 90
1334.15 91
1334.23 91
1334.31 89
1334.40 86
1334.48 82
1334.57 78
1334.65 74
1334.73 69
1334.82 64
1334.90 59
1334.98 54
1335.07 50
1335.15 46
1335.24 43
1335.32 41
1335.40 41
1335.49 42
1335.57 44
1335.66 47
1335.74 50
1335.82 53
1335.91 56
1335.99 57
1336.07 58
1336.16 57
1336.24 54
1336.33 50
1336.41 45
1336.49 38
1336.58 31
1336.66 25
1336.75 20
1336.83 17
1336.91 16
1337.00 18
1337.08 20
1337.16 23
1337.25 26
1337.33 27
1337.42 27
1337.50 25
1337.58 21
1337.67 17
1337.75 12
1337.84 8
1337.92 5
1338.00 3
1338.09 2
1338.17 2
1338.26 4
1338.34 6
1338.42 8
1338.51 10
1338.59 12
1338.68 14
1338.76 15
1338.84 18
1338.93 21
1339.01 24
1339.09 28
1339.18 32
1339.26 36
1339.35 38
1339.43 39
1339.51 39
1339.60 38
1339.68 37
1339.77 35
1339.85 33
1339.93 32
1340.02 31
1340.10 31
1340.19 32
1340.27 33
1340.35 34
1340.44 36
1340.52 38
1340.61 40
1340.69 42
1340.77 45
1340.86 49
1340.94 51
1341.03 54
1341.11 55
1341.19 54
1341.28 51
1341.36 47
1341.45 41
1341.53 35
1341.61 30
1341.70 24
1341.78 20
1341.87 17
1341.95 16
1342.03 15
1342.12 16
1342.20 18
1342.29 22
1342.37 27
1342.45 33
1342.54 40
1342.62 47
1342.71 53
1342.79 59
1342.88 63
1342.96 65
1343.04 64
1343.13 63
1343.21 60
1343.30 57
1343.38 54
1343.46 51
1343.55 49
1343.63 47
1343.72 47
1343.80 47
1343.88 47
1343.97 48
1344.05 48
1344.14 49
1344.22 48
1344.30 47
1344.39 45
1344.47 43
1344.56 41
1344.64 41
1344.73 41
1344.81 44
1344.89 48
1344.98 53
1345.06 58
1345.15 63
1345.23 68
1345.31 73
1345.40 77
1345.48 81
1345.57 85
1345.65 89
1345.73 94
1345.82 98
1345.90 101
1345.99 103
1346.07 103
1346.16 102
1346.24 99
1346.32 96
1346.41 94
1346.49 92
1346.58 92
1346.66 91
1346.74 90
1346.83 89
1346.91 88
1347.00 86
1347.08 84
1347.17 83
1347.25 83
1347.33 84
1347.42 86
1347.50 87
1347.59 87
1347.67 85
1347.76 82
1347.84 76
1347.92 70
1348.01 65
1348.09 61
1348.18 59
1348.26 59
1348.34 60
1348.43 63
1348.51 65
1348.60 67
1348.68 67
1348.77 66
1348.85 64
1348.93 62
1349.02 60
1349.10 58
1349.19 57
1349.27 56
1349.36 55
1349.44 55
1349.52 54
1349.61 52
1349.69 50
1349.78 48
1349.86 45
1349.95 43
1350.03 41
1350.11 41
1350.20 41
1350.28 41
1350.37 42
1350.45 41
1350.54 41
1350.62 40
1350.70 39
1350.79 38
1350.87 39
1350.96 39
1351.04 40
1351.13 40
1351.21 40
1351.29 38
1351.38 36
1351.46 33
1351.55 31
1351.63 30
1351.72 31
1351.80 35
1351.88 39
1351.97 45
1352.05 50
1352.14 54
1352.22 55
1352.31 54
1352.39 50
1352.48 45
1352.56 39
1352.64 33
1352.73 28
1352.81 25
1352.90 23
1352.98 23
1353.07 25
1353.15 26
1353.23 28
1353.32 29
1353.40 30
1353.49 30
1353.57 30
1353.66 31
1353.74 32
1353.83 33
1353.91 34
1353.99 34
1354.08 33
1354.16 31
1354.25 28
1354.33 24
1354.42 18
1354.50 13
1354.59 8
1354.67 5
1354.75 2
1354.84 2
1354.92 3
1355.01 5
1355.09 7
1355.18 10
1355.26 12
1355.35 13
1355.43 13
1355.51 13
1355.60 12
1355.68 11
1355.77 10
1355.85 11
1355.94 12
1356.02 14
1356.11 18
1356.19 21
1356.27 25
1356.36 29
1356.44 32
1356.53 33
1356.61 34
1356.70 34
1356.78 34
1356.87 34
1356.95 34
1357.03 34
1357.12 36
1357.20 39
1357.29 43
1357.37 48
1357.46 54
1357.54 62
1357.63 70
1357.71 80
1357.80 89
1357.88 97
1357.96 104
1358.05 108
1358.13 111
1358.22 112
1358.30 112
1358.39 111
1358.47 109
1358.56 106
1358.64 103
1358.73 99
1358.81 96
1358.89 94
1358.98 93
1359.06 94
1359.15 96
1359.23 101
1359.32 106
1359.40 111
1359.49 115
1359.57 118
1359.66 119
1359.74 119
1359.83 116
1359.91 113
1359.99 109
1360.08 106
1360.16 103
1360.25 103
1360.33 104
1360.42 107
1360.50 112
1360.59 117
1360.67 121
1360.76 124
1360.84 125
1360.93 124
1361.01 121
1361.09 117
1361.18 114
1361.26 112
1361.35 110
1361.43 111
1361.52 112
1361.60 115
1361.69 117
1361.77 119
1361.86 121
1361.94 121
1362.03 120
1362.11 118
1362.19 116
1362.28 113
1362.36 110
1362.45 108
1362.53 105
1362.62 103
1362.70 100
1362.79 96
1362.87 91
1362.96 86
1363.04 81
1363.13 76
1363.21 71
1363.30 66
1363.38 62
1363.47 58
1363.55 54
1363.63 49
1363.72 45
1363.80 40
1363.89 36
1363.97 31
1364.06 27
1364.14 24
1364.23 23
1364.31 23
1364.40 23
1364.48 24
1364.57 25
1364.65 24
1364.74 22
1364.82 19
1364.91 14
1364.99 9
1365.07 4
1365.16 1
1365.24 0
1365.33 0
1365.41 0
1365.50 0
1365.58 0
1365.67 0
1365.75 0
1365.84 1
1365.92 1
1366.01 1
1366.09 1
1366.18 2
1366.26 2
1366.35 2
1366.43 3
1366.52 3
1366.60 3
1366.69 3
1366.77 3
1366.86 3
1366.94 3
1367.02 3
1367.11 4
1367.19 6
1367.28 9
1367.36 12
1367.45 15
1367.53 18
1367.62 21
1367.70 23
1367.79 25
1367.87 26
1367.96 25
1368.04 23
1368.13 20
1368.21 14
1368.30 8
1368.38 3
1368.47 0
1368.55 0
1368.64 0
1368.72 0
1368.81 0
1368.89 0
1368.98 2
1369.06 3
1369.15 3
1369.23 3
1369.32 2
1369.40 1
1369.49 1
1369.57 3
1369.66 5
1369.74 7
1369.83 8
1369.91 9
1370.00 10
1370.08 10
1370.17 11
1370.25 13
1370.33 16
1370.42 20
1370.50 24
1370.59 29
1370.67 33
1370.76 36
1370.84 39
1370.93 41
1371.01 42
1371.10 43
1371.18 43
1371.27 42
1371.35 41
1371.44 40
1371.52 39
1371.61 37
1371.69 36
1371.78 34
1371.86 31
1371.95 29
1372.03 27
1372.12 26
1372.20 26
1372.29 28
1372.37 32
1372.46 38
1372.54 44
1372.63 50
1372.71 56
1372.80 61
1372.88 64
1372.97 66
1373.05 67
1373.14 68
1373.22 68
1373.31 68
1373.39 68
1373.48 69
1373.56 69
1373.65 71
1373.73 72
1373.82 73
1373.90 75
1373.99 76
1374.07 76
1374.16 75
1374.24 73
1374.33 70
1374.41 67
1374.50 65
1374.58 64
1374.67 65
1374.75 68
1374.84 73
1374.92 79
1375.01 85
1375.09 92
1375.18 98
1375.26 102
1375.35 104
1375.43 105
1375.52 105
1375.60 104
1375.69 102
1375.78 101
1375.86 102
1375.95 104
1376.03 107
1376.12 111
1376.20 115
1376.29 119
1376.37 121
1376.46 121
1376.54 120
1376.63 117
1376.71 113
1376.80 108
1376.88 105
1376.97 103
1377.05 102
1377.14 103
1377.22 105
1377.31 108
1377.39 110
1377.48 111
1377.56 111
1377.65 108
1377.73 105
1377.82 100
1377.90 94
1377.99 88
1378.07 84
1378.16 80
1378.24 78
1378.33 76
1378.41 75
1378.50 74
1378.58 73
1378.67 70
1378.75 68
1378.84 65
1378.93 62
1379.01 61
1379.10 62
1379.18 65
1379.27 70
1379.35 76
1379.44 83
1379.52 91
1379.61 98
1379.69 104
1379.78 110
1379.86 113
1379.95 115
1380.03 115
1380.12 114
1380.20 110
1380.29 105
1380.37 100
1380.46 93
1380.54 86
1380.63 80
1380.71 73
1380.80 66
1380.89 60
1380.97 54
1381.06 50
1381.14 47
1381.23 45
1381.31 44
1381.40 45
1381.48 45
1381.57 45
1381.65 44
1381.74 44
1381.82 44
1381.91 44
1381.99 46
1382.08 48
1382.16 52
1382.25 55
1382.33 58
1382.42 61
1382.51 62
1382.59 63
1382.68 63
1382.76 62
1382.85 59
1382.93 56
1383.02 53
1383.10 50
1383.19 48
1383.27 47
1383.36 50
1383.44 54
1383.53 60
1383.61 67
1383.70 72
1383.78 75
1383.87 76
1383.96 73
1384.04 68
1384.13 61
1384.21 54
1384.30 48
1384.38 43
1384.47 41
1384.55 42
1384.64 44
1384.72 48
1384.81 51
1384.89 54
1384.98 56
1385.07 57
1385.15 57
1385.24 56
1385.32 55
1385.41 53
1385.49 51
1385.58 49
1385.66 47
1385.75 46
1385.83 45
1385.92 46
1386.00 49
1386.09 52
1386.18 55
1386.26 58
1386.35 59
1386.43 58
1386.52 56
1386.60 52
1386.69 48
1386.77 43
1386.86 40
1386.94 37
1387.03 36
1387.12 34
1387.20 33
1387.29 32
1387.37 30
1387.46 29
1387.54 27
1387.63 27
1387.71 27
1387.80 28
1387.88 30
1387.97 32
1388.06 34
1388.14 36
1388.23 36
1388.31 36
1388.40 36
1388.48 36
1388.57 36
1388.65 37
1388.74 38
1388.82 39
1388.91 40
1389.00 41
1389.08 42
1389.17 43
1389.25 44
1389.34 45
1389.42 46
1389.51 47
1389.59 48
1389.68 49
1389.76 49
1389.85 49
1389.94 49
1390.02 50
1390.11 51
1390.19 53
1390.28 55
1390.36 58
1390.45 61
1390.53 64
1390.62 66
1390.71 68
1390.79 68
1390.88 69
1390.96 68
1391.05 67
1391.13 66
1391.22 65
1391.30 64
1391.39 64
1391.48 65
1391.56 66
1391.65 67
1391.73 69
1391.82 70
1391.90 71
1391.99 71
1392.07 71
1392.16 70
1392.25 69
1392.33 68
1392.42 67
1392.50 65
1392.59 63
1392.67 60
1392.76 57
1392.85 55
1392.93 52
1393.02 51
1393.10 50
1393.19 49
1393.27 50
1393.36 50
1393.44 50
1393.53 49
1393.62 48
1393.70 47
1393.79 46
1393.87 46
1393.96 46
1394.04 46
1394.13 47
1394.22 48
1394.30 50
1394.39 51
1394.47 52
1394.56 53
1394.64 53
1394.73 53
1394.82 53
1394.90 52
1394.99 51
1395.07 50
1395.16 50
1395.24 50
1395.33 51
1395.41 53
1395.50 55
1395.59 56
1395.67 57
1395.76 58
1395.84 57
1395.93 56
1396.01 54
1396.10 51
1396.19 47
1396.27 44
1396.36 41
1396.44 38
1396.53 36
1396.61 35
1396.70 35
1396.79 37
1396.87 40
1396.96 43
1397.04 47
1397.13 51
1397.22 53
1397.30 54
1397.39 55
1397.47 54
1397.56 53
1397.64 52
1397.73 52
1397.82 53
1397.90 53
1397.99 54
1398.07 53
1398.16 52
1398.24 49
1398.33 46
1398.42 42
1398.50 38
1398.59 34
1398.67 31
1398.76 28
1398.84 27
1398.93 26
1399.02 26
1399.10 26
1399.19 26
1399.27 26
1399.36 26
1399.45 26
1399.53 26
1399.62 25
1399.70 25
1399.79 24
1399.87 23
1399.96 22
1400.05 21
1400.13 18
1400.22 16
1400.30 13
1400.39 11
1400.48 8
1400.56 6
1400.65 3
1400.73 1
1400.82 0
1400.90 0
1400.99 0
1401.08 0
1401.16 0
1401.25 0
1401.33 0
1401.42 0
1401.51 1
1401.59 5
1401.68 11
1401.76 16
1401.85 21
1401.94 25
1402.02 29
1402.11 31
1402.19 33
1402.28 33
1402.36 34
1402.45 34
1402.54 35
1402.62 35
1402.71 36
1402.79 38
1402.88 39
1402.97 41
1403.05 43
1403.14 45
1403.22 46
1403.31 47
1403.40 46
1403.48 45
1403.57 43
1403.65 42
1403.74 40
1403.83 39
1403.91 39
1404.00 39
1404.08 39
1404.17 39
1404.26 39
1404.34 39
1404.43 41
1404.51 43
1404.60 47
1404.69 52
1404.77 57
1404.86 63
1404.94 68
1405.03 72
1405.12 74
1405.20 74
1405.29 72
1405.37 69
1405.46 65
1405.55 61
1405.63 57
1405.72 53
1405.80 50
1405.89 47
1405.98 46
1406.06 46
1406.15 47
1406.23 49
1406.32 52
1406.41 54
1406.49 54
1406.58 54
1406.66 52
1406.75 49
1406.84 46
1406.92 44
1407.01 44
1407.09 46
1407.18 49
1407.27 54
1407.35 60
1407.44 65
1407.52 70
1407.61 74
1407.70 76
1407.78 77
1407.87 76
1407.95 73
1408.04 70
1408.13 67
1408.21 64
1408.30 62
1408.38 60
1408.47 59
1408.56 58
1408.64 57
1408.73 57
1408.82 55
1408.90 54
1408.99 51
1409.07 49
1409.16 46
1409.25 42
1409.33 40
1409.42 37
1409.50 36
1409.59 36
1409.68 37
1409.76 38
1409.85 40
1409.93 41
1410.02 42
1410.11 42
1410.19 40
1410.28 38
1410.37 35
1410.45 33
1410.54 33
1410.62 34
1410.71 38
1410.80 44
1410.88 52
1410.97 60
1411.05 68
1411.14 74
1411.23 78
1411.31 78
1411.40 76
1411.49 72
1411.57 66
1411.66 60
1411.74 53
1411.83 47
1411.92 41
1412.00 36
1412.09 32
1412.18 28
1412.26 25
1412.35 23
1412.43 22
1412.52 22
1412.61 22
1412.69 23
1412.78 25
1412.86 27
1412.95 30
1413.04 34
1413.12 39
1413.21 45
1413.30 50
1413.38 54
1413.47 56
1413.55 57
1413.64 55
1413.73 52
1413.81 48
1413.90 44
1413.99 40
1414.07 38
1414.16 36
1414.24 37
1414.33 38
1414.42 40
1414.50 42
1414.59 43
1414.68 44
1414.76 44
1414.85 43
1414.94 42
1415.02 40
1415.11 39
1415.19 39
1415.28 39
1415.37 40
1415.45 41
1415.54 42
1415.63 44
1415.71 46
1415.80 47
1415.88 48
1415.97 49
1416.06 49
1416.14 50
1416.23 50
1416.32 50
1416.40 49
1416.49 49
1416.58 47
1416.66 46
1416.75 44
1416.83 41
1416.92 38
1417.01 36
1417.09 33
1417.18 32
1417.27 31
1417.35 31
1417.44 32
1417.53 32
1417.61 31
1417.70 30
1417.78 29
1417.87 27
1417.96 24
1418.04 21
1418.13 18
1418.22 16
1418.30 14
1418.39 12
1418.48 12
1418.56 12
1418.65 14
1418.73 17
1418.82 21
1418.91 25
1418.99 31
1419.08 37
1419.17 43
1419.25 49
1419.34 55
1419.43 61
1419.51 67
1419.60 73
1419.69 78
1419.77 82
1419.86 85
1419.94 86
1420.03 87
1420.12 85
1420.20 83
1420.29 81
1420.38 79
1420.46 77
1420.55 75
1420.64 73
1420.72 71
1420.81 69
1420.90 65
1420.98 62
1421.07 58
1421.15 54
1421.24 52
1421.33 50
1421.41 51
1421.50 53
1421.59 56
1421.67 59
1421.76 62
1421.85 64
1421.93 64
1422.02 63
1422.11 59
1422.19 55
1422.28 49
1422.37 43
1422.45 37
1422.54 33
1422.63 30
1422.71 29
1422.80 30
1422.89 32
1422.97 36
1423.06 40
1423.14 44
1423.23 48
1423.32 52
1423.40 56
1423.49 59
1423.58 61
1423.66 62
1423.75 63
1423.84 64
1423.92 63
1424.01 63
1424.10 62
1424.18 61
1424.27 59
1424.36 57
1424.44 54
1424.53 52
1424.62 51
1424.70 51
1424.79 54
1424.88 58
1424.96 63
1425.05 69
1425.14 75
1425.22 79
1425.31 83
1425.40 84
1425.48 85
1425.57 85
1425.66 83
1425.74 81
1425.83 78
1425.92 75
1426.00 71
1426.09 68
1426.18 64
1426.26 61
1426.35 59
1426.44 57
1426.52 57
1426.61 57
1426.70 57
1426.78 56
1426.87 54
1426.96 51
1427.04 47
1427.13 41
1427.22 34
1427.30 27
1427.39 21
1427.48 17
1427.56 15
1427.65 16
1427.74 19
1427.82 24
1427.91 31
1428.00 38
1428.08 45
1428.17 51
1428.26 54
1428.34 55
1428.43 52
1428.52 47
1428.60 40
1428.69 32
1428.78 24
1428.86 17
1428.95 14
1429.04 13
1429.12 15
1429.21 19
1429.30 24
1429.38 29
1429.47 33
1429.56 35
1429.64 36
1429.73 35
1429.82 34
1429.90 32
1429.99 30
1430.08 29
1430.16 28
1430.25 27
1430.34 26
1430.42 23
1430.51 20
1430.60 16
1430.68 12
1430.77 9
1430.86 8
1430.94 9
1431.03 13
1431.12 19
1431.20 27
1431.29 36
1431.38 44
1431.46 52
1431.55 59
1431.64 66
1431.73 72
1431.81 76
1431.90 80
1431.99 82
1432.07 81
1432.16 78
1432.25 74
1432.33 69
1432.42 64
1432.51 60
1432.59 58
1432.68 56
1432.77 55
1432.85 54
1432.94 53
1433.03 51
1433.11 49
1433.20 46
1433.29 43
1433.37 41
1433.46 39
1433.55 37
1433.64 36
1433.72 36
1433.81 39
1433.90 45
1433.98 53
1434.07 62
1434.16 72
1434.24 81
1434.33 87
1434.42 89
1434.50 87
1434.59 83
1434.68 77
1434.76 69
1434.85 63
1434.94 56
1435.03 51
1435.11 45
1435.20 39
1435.29 33
1435.37 26
1435.46 20
1435.55 13
1435.63 9
1435.72 6
1435.81 6
1435.89 8
1435.98 12
1436.07 17
1436.16 24
1436.24 30
1436.33 35
1436.42 39
1436.50 42
1436.59 44
1436.68 45
1436.76 45
1436.85 43
1436.94 41
1437.02 37
1437.11 32
1437.20 27
1437.29 22
1437.37 17
1437.46 13
1437.55 12
1437.63 12
1437.72 13
1437.81 15
1437.89 18
1437.98 20
1438.07 22
1438.16 23
1438.24 23
1438.33 23
1438.42 22
1438.50 20
1438.59 18
1438.68 17
1438.76 16
1438.85 15
1438.94 15
1439.03 16
1439.11 17
1439.20 17
1439.29 18
1439.37 17
1439.46 16
1439.55 14
1439.64 13
1439.72 12
1439.81 12
1439.90 14
1439.98 16
1440.07 20
1440.16 25
1440.24 31
1440.33 36
1440.42 41
1440.51 45
1440.59 48
1440.68 48
1440.77 47
1440.85 44
1440.94 39
1441.03 35
1441.12 30
1441.20 26
1441.29 22
1441.38 19
1441.46 17
1441.55 14
1441.64 11
1441.72 9
1441.81 6
1441.90 5
1441.99 4
1442.07 5
1442.16 8
1442.25 12
1442.33 17
1442.42 22
1442.51 26
1442.60 29
1442.68 30
1442.77 29
1442.86 27
1442.94 23
1443.03 20
1443.12 17
1443.21 14
1443.29 11
1443.38 9
1443.47 5
1443.55 1
1443.64 0
1443.73 0
1443.82 0
1443.90 0
1443.99 0
1444.08 0
1444.16 0
1444.25 1
1444.34 6
1444.43 9
1444.51 11
1444.60 13
1444.69 13
1444.78 13
1444.86 12
1444.95 11
1445.04 11
1445.12 11
1445.21 10
1445.30 10
1445.39 11
1445.47 12
1445.56 13
1445.65 14
1445.73 14
1445.82 14
1445.91 13
1446.00 11
1446.08 8
1446.17 5
1446.26 2
1446.34 0
1446.43 0
1446.52 0
1446.61 0
1446.69 0
1446.78 0
1446.87 0
1446.96 0
1447.04 2
1447.13 7
1447.22 11
1447.30 16
1447.39 18
1447.48 19
1447.57 19
1447.65 17
1447.74 15
1447.83 12
1447.92 10
1448.00 9
1448.09 10
1448.18 11
1448.27 13
1448.35 15
1448.44 18
1448.53 20
1448.61 22
1448.70 23
1448.79 26
1448.88 28
1448.96 31
1449.05 35
1449.14 40
1449.23 44
1449.31 47
1449.40 50
1449.49 51
1449.57 51
1449.66 49
1449.75 46
1449.84 43
1449.92 40
1450.01 37
1450.10 36
1450.19 35
1450.27 36
1450.36 37
1450.45 37
1450.54 37
1450.62 35
1450.71 32
1450.80 29
1450.89 26
1450.97 24
1451.06 23
1451.15 24
1451.23 26
1451.32 30
1451.41 33
1451.50 36
1451.58 38
1451.67 39
1451.76 40
1451.85 40
1451.93 41
1452.02 42
1452.11 43
1452.20 45
1452.28 46
1452.37 47
1452.46 47
1452.55 47
1452.63 46
1452.72 45
1452.81 45
1452.90 44
1452.98 42
1453.07 40
1453.16 38
1453.25 35
1453.33 33
1453.42 31
1453.51 30
1453.60 30
1453.68 31
1453.77 31
1453.86 31
1453.95 31
1454.03 29
1454.12 27
1454.21 24
1454.30 21
1454.38 18
1454.47 16
1454.56 14
1454.65 13
1454.73 13
1454.82 13
1454.91 13
1455.00 14
1455.08 14
1455.17 14
1455.26 13
1455.35 12
1455.43 10
1455.52 8
1455.61 6
1455.70 4
1455.78 3
1455.87 4
1455.96 6
1456.05 9
1456.13 12
1456.22 16
1456.31 19
1456.40 20
1456.48 20
1456.57 19
1456.66 16
1456.75 12
1456.83 9
1456.92 8
1457.01 9
1457.10 11
1457.18 14
1457.27 18
1457.36 21
1457.45 23
1457.53 24
1457.62 24
1457.71 24
1457.80 24
1457.88 25
1457.97 26
1458.06 28
1458.15 31
1458.23 33
1458.32 34
1458.41 35
1458.50 34
1458.58 32
1458.67 31
1458.76 30
1458.85 30
1458.94 32
1459.02 37
1459.11 42
1459.20 49
1459.29 56
1459.37 62
1459.46 67
1459.55 70
1459.64 73
1459.72 75
1459.81 75
1459.90 76
1459.99 76
1460.07 76
1460.16 75
1460.25 75
1460.34 76
1460.43 78
1460.51 83
1460.60 89
1460.69 96
1460.78 104
1460.86 112
1460.95 118
1461.04 122
1461.13 124
1461.21 125
1461.30 127
1461.39 129
1461.48 133
1461.57 140
1461.65 148
1461.74 155
1461.83 162
1461.92 167
1462.00 170
1462.09 169
1462.18 167
1462.27 164
1462.35 161
1462.44 157
1462.53 152
1462.62 147
1462.71 140
1462.79 132
1462.88 122
1462.97 112
1463.06 102
1463.14 93
1463.23 86
1463.32 80
1463.41 75
1463.50 70
1463.58 66
1463.67 62
1463.76 59
1463.85 56
1463.93 54
1464.02 54
1464.11 54
1464.20 56
1464.29 58
1464.37 60
1464.46 62
1464.55 63
1464.64 64
1464.72 65
1464.81 66
1464.90 66
1464.99 66
1465.08 65
1465.16 64
1465.25 62
1465.34 60
1465.43 59
1465.51 59
1465.60 59
1465.69 59
1465.78 60
1465.87 61
1465.95 61
1466.04 62
1466.13 63
1466.22 64
1466.31 65
1466.39 66
1466.48 66
1466.57 67
1466.66 66
1466.74 65
1466.83 64
1466.92 63
1467.01 62
1467.10 63
1467.18 66
1467.27 70
1467.36 77
1467.45 84
1467.54 92
1467.62 99
1467.71 104
1467.80 107
1467.89 107
1467.97 105
1468.06 100
1468.15 93
1468.24 86
1468.33 78
1468.41 71
1468.50 64
1468.59 59
1468.68 54
1468.77 51
1468.85 49
1468.94 48
1469.03 46
1469.12 46
1469.21 44
1469.29 43
1469.38 40
1469.47 37
1469.56 34
1469.65 30
1469.73 25
1469.82 22
1469.91 19
1470.00 17
1470.08 17
1470.17 18
1470.26 19
1470.35 21
1470.44 23
1470.52 25
1470.61 27
1470.70 29
1470.79 31
1470.88 33
1470.96 36
1471.05 37
1471.14 38
1471.23 38
1471.32 38
1471.40 37
1471.49 36
1471.58 34
1471.67 33
1471.76 30
1471.84 27
1471.93 23
1472.02 19
1472.11 15
1472.20 11
1472.28 8
1472.37 7
1472.46 7
1472.55 9
1472.64 13
1472.72 17
1472.81 21
1472.90 25
1472.99 28
1473.08 31
1473.16 32
1473.25 34
1473.34 35
1473.43 34
1473.52 33
1473.61 31
1473.69 27
1473.78 22
1473.87 17
1473.96 11
1474.05 6
1474.13 3
1474.22 1
1474.31 0
1474.40 0
1474.49 0
1474.57 0
1474.66 0
1474.75 0
1474.84 0
1474.93 0
1475.01 0
1475.10 6
1475.19 17
1475.28 28
1475.37 39
1475.46 48
1475.54 56
1475.63 62
1475.72 66
1475.81 69
1475.90 71
1475.98 72
1476.07 72
1476.16 70
1476.25 68
1476.34 65
1476.42 61
1476.51 58
1476.60 55
1476.69 52
1476.78 50
1476.87 48
1476.95 45
1477.04 43
1477.13 40
1477.22 38
1477.31 37
1477.39 38
1477.48 41
1477.57 47
1477.66 54
1477.75 61
1477.84 68
1477.92 74
1478.01 77
1478.10 76
1478.19 72
1478.28 65
1478.36 57
1478.45 48
1478.54 41
1478.63 35
1478.72 32
1478.81 31
1478.89 31
1478.98 30
1479.07 29
1479.16 28
1479.25 26
1479.33 23
1479.42 21
1479.51 20
1479.60 21
1479.69 22
1479.78 25
1479.86 27
1479.95 28
1480.04 29
1480.13 29
1480.22 29
1480.31 30
1480.39 32
1480.48 34
1480.57 37
1480.66 40
1480.75 42
1480.84 42
1480.92 40
1481.01 38
1481.10 35
1481.19 33
1481.28 31
1481.36 30
1481.45 29
1481.54 30
1481.63 30
1481.72 31
1481.81 31
1481.89 29
1481.98 27
1482.07 23
1482.16 17
1482.25 11
1482.34 4
1482.42 0
1482.51 0
1482.60 0
1482.69 0
1482.78 0
1482.87 0
1482.95 2
1483.04 8
1483.13 14
1483.22 19
1483.31 23
1483.40 27
1483.48 30
1483.57 34
1483.66 37
1483.75 42
1483.84 48
1483.93 55
1484.01 64
1484.10 73
1484.19 81
1484.28 89
1484.37 97
1484.46 103
1484.55 109
1484.63 115
1484.72 121
1484.81 127
1484.90 134
1484.99 143
1485.08 152
1485.16 163
1485.25 175
1485.34 187
1485.43 199
1485.52 210
1485.61 218
1485.69 223
1485.78 226
1485.87 226
1485.96 224
1486.05 220
1486.14 215
1486.23 209
1486.31 202
1486.40 194
1486.49 185
1486.58 176
1486.67 167
1486.76 161
1486.84 156
1486.93 153
1487.02 152
1487.11 151
1487.20 151
1487.29 151
1487.38 151
1487.46 151
1487.55 150
1487.64 150
1487.73 149
1487.82 148
1487.91 147
1487.99 144
1488.08 141
1488.17 138
1488.26 135
1488.35 132
1488.44 129
1488.53 127
1488.61 124
1488.70 121
1488.79 116
1488.88 109
1488.97 101
1489.06 93
1489.15 86
1489.23 80
1489.32 76
1489.41 74
1489.50 74
1489.59 75
1489.68 76
1489.76 78
1489.85 79
1489.94 80
1490.03 81
1490.12 80
1490.21 80
1490.30 78
1490.38 76
1490.47 74
1490.56 71
1490.65 68
1490.74 65
1490.83 63
1490.92 63
1491.00 65
1491.09 68
1491.18 73
1491.27 78
1491.36 83
1491.45 85
1491.54 84
1491.62 80
1491.71 73
1491.80 63
1491.89 52
1491.98 42
1492.07 34
1492.16 28
1492.25 25
1492.33 26
1492.42 29
1492.51 35
1492.60 41
1492.69 48
1492.78 52
1492.87 55
1492.95 55
1493.04 52
1493.13 47
1493.22 41
1493.31 34
1493.40 29
1493.49 25
1493.57 24
1493.66 27
1493.75 31
1493.84 37
1493.93 43
1494.02 48
1494.11 52
1494.20 53
1494.28 53
1494.37 50
1494.46 46
1494.55 42
1494.64 38
1494.73 35
1494.82 33
1494.90 32
1494.99 31
1495.08 30
1495.17 28
1495.26 25
1495.35 21
1495.44 17
1495.53 13
1495.61 9
1495.70 7
1495.79 4
1495.88 2
1495.97 0
1496.06 0
1496.15 0
1496.24 0
1496.32 0
1496.41 0
1496.50 0
1496.59 0
1496.68 1
1496.77 4
1496.86 6
1496.95 7
1497.03 8
1497.12 9
1497.21 9
1497.30 10
1497.39 11
1497.48 11
1497.57 11
1497.66 11
1497.74 10
1497.83 9
1497.92 8
1498.01 8
1498.10 7
1498.19 7
1498.28 6
1498.37 4
1498.45 1
1498.54 0
1498.63 0
1498.72 0
1498.81 0
1498.90 0
1498.99 0
1499.08 5
1499.17 12
1499.25 20
1499.34 29
1499.43 37
1499.52 44
1499.61 50
1499.70 55
1499.79 57
1499.88 58
1499.96 57
1500.05 54
1500.14 50
1500.23 45
1500.32 39
1500.41 35
1500.50 31
1500.59 29
1500.68 28
1500.76 27
1500.85 27
1500.94 27
1501.03 25
1501.12 23
1501.21 19
1501.30 16
1501.39 13
1501.48 11
1501.56 11
1501.65 14
1501.74 18
1501.83 22
1501.92 26
1502.01 29
1502.10 31
1502.19 32
1502.28 32
1502.36 33
1502.45 35
1502.54 38
1502.63 40
1502.72 42
1502.81 44
1502.90 44
1502.99 43
1503.08 40
1503.17 38
1503.25 35
1503.34 32
1503.43 31
1503.52 32
1503.61 33
1503.70 36
1503.79 40
1503.88 43
1503.97 47
1504.05 49
1504.14 51
1504.23 52
1504.32 52
1504.41 51
1504.50 49
1504.59 47
1504.68 44
1504.77 40
1504.86 36
1504.94 32
1505.03 29
1505.12 26
1505.21 24
1505.30 22
1505.39 22
1505.48 23
1505.57 25
1505.66 28
1505.75 31
1505.83 34
1505.92 36
1506.01 39
1506.10 42
1506.19 45
1506.28 48
1506.37 51
1506.46 54
1506.55 56
1506.64 58
1506.72 58
1506.81 58
1506.90 56
1506.99 53
1507.08 49
1507.17 45
1507.26 40
1507.35 35
1507.44 32
1507.53 29
1507.62 28
1507.70 28
1507.79 30
1507.88 34
1507.97 39
1508.06 44
1508.15 49
1508.24 52
1508.33 53
1508.42 52
1508.51 50
1508.60 48
1508.68 47
1508.77 47
1508.86 49
1508.95 53
1509.04 58
1509.13 62
1509.22 66
1509.31 67
1509.40 67
1509.49 65
1509.58 61
1509.66 57
1509.75 53
1509.84 50
1509.93 48
1510.02 48
1510.11 50
1510.20 53
1510.29 57
1510.38 62
1510.47 66
1510.56 70
1510.65 72
1510.73 73
1510.82 72
1510.91 69
1511.00 67
1511.09 64
1511.18 63
1511.27 62
1511.36 63
1511.45 64
1511.54 65
1511.63 66
1511.72 65
1511.80 63
1511.89 60
1511.98 56
1512.07 52
1512.16 48
1512.25 44
1512.34 41
1512.43 41
1512.52 41
1512.61 44
1512.70 46
1512.79 49
1512.88 50
1512.96 51
1513.05 49
1513.14 46
1513.23 42
1513.32 38
1513.41 34
1513.50 31
1513.59 28
1513.68 27
1513.77 27
1513.86 27
1513.95 30
1514.04 33
1514.12 38
1514.21 43
1514.30 48
1514.39 51
1514.48 52
1514.57 50
1514.66 48
1514.75 44
1514.84 40
1514.93 37
1515.02 35
1515.11 34
1515.20 33
1515.29 33
1515.37 32
1515.46 30
1515.55 29
1515.64 28
1515.73 27
1515.82 27
1515.91 28
1516.00 29
1516.09 29
1516.18 29
1516.27 28
1516.36 26
1516.45 22
1516.54 19
1516.63 15
1516.71 12
1516.80 9
1516.89 6
1516.98 5
1517.07 5
1517.16 5
1517.25 7
1517.34 9
1517.43 11
1517.52 12
1517.61 13
1517.70 13
1517.79 11
1517.88 9
1517.97 7
1518.06 4
1518.14 2
1518.23 0
1518.32 0
1518.41 0
1518.50 0
1518.59 0
1518.68 0
1518.77 0
1518.86 0
1518.95 0
1519.04 4
1519.13 10
1519.22 15
1519.31 19
1519.40 20
1519.49 20
1519.58 18
1519.66 16
1519.75 12
1519.84 9
1519.93 6
1520.02 4
1520.11 2
1520.20 0
1520.29 0
1520.38 0
1520.47 0
1520.56 0
1520.65 0
1520.74 0
1520.83 0
1520.92 0
1521.01 1
1521.10 3
1521.19 4
1521.27 5
1521.36 7
1521.45 8
1521.54 9
1521.63 11
1521.72 13
1521.81 15
1521.90 18
1521.99 21
1522.08 24
1522.17 28
1522.26 32
1522.35 34
1522.44 36
1522.53 36
1522.62 35
1522.71 33
1522.80 31
1522.89 27
1522.98 24
1523.06 21
1523.15 19
1523.24 17
1523.33 16
1523.42 15
1523.51 14
1523.60 14
1523.69 12
1523.78 10
1523.87 8
1523.96 4
1524.05 1
1524.14 0
1524.23 0
1524.32 2
1524.41 7
1524.50 13
1524.59 19
1524.68 25
1524.77 30
1524.86 33
1524.95 34
1525.03 34
1525.12 33
1525.21 33
1525.30 34
1525.39 36
1525.48 39
1525.57 42
1525.66 45
1525.75 47
1525.84 48
1525.93 47
1526.02 43
1526.11 38
1526.20 31
1526.29 24
1526.38 17
1526.47 11
1526.56 6
1526.65 4
1526.74 5
1526.83 7
1526.92 11
1527.01 16
1527.10 22
1527.19 27
1527.28 33
1527.37 39
1527.45 44
1527.54 51
1527.63 57
1527.72 64
1527.81 71
1527.90 77
1527.99 83
1528.08 86
1528.17 88
1528.26 87
1528.35 84
1528.44 80
1528.53 75
1528.62 72
1528.71 70
1528.80 71
1528.89 74
1528.98 78
1529.07 82
1529.16 84
1529.25 85
1529.34 84
1529.43 80
1529.52 76
1529.61 71
1529.70 66
1529.79 63
1529.88 61
1529.97 60
1530.06 61
1530.15 63
1530.24 66
1530.33 70
1530.41 74
1530.50 79
1530.59 83
1530.68 86
1530.77 88
1530.86 88
1530.95 87
1531.04 84
1531.13 80
1531.22 76
1531.31 73
1531.40 73
1531.49 74
1531.58 78
1531.67 82
1531.76 87
1531.85 90
1531.94 91
1532.03 89
1532.12 84
1532.21 77
1532.30 70
1532.39 61
1532.48 54
1532.57 47
1532.66 41
1532.75 36
1532.84 31
1532.93 25
1533.02 19
1533.11 12
1533.20 5
1533.29 0
1533.38 0
1533.47 0
1533.56 0
1533.65 0
1533.74 0
1533.83 0
1533.92 4
1534.01 9
1534.10 10
1534.19 10
1534.28 8
1534.37 6
1534.46 4
1534.55 3
1534.64 4
1534.73 8
1534.82 12
1534.91 18
1535.00 23
1535.09 28
1535.18 32
1535.27 35
1535.35 38
1535.44 40
1535.53 42
1535.62 44
1535.71 47
1535.80 50
1535.89 55
1535.98 61
1536.07 68
1536.16 75
1536.25 82
1536.34 89
1536.43 95
1536.52 100
1536.61 104
1536.70 107
1536.79 109
1536.88 109
1536.97 108
1537.06 106
1537.15 103
1537.24 100
1537.33 98
1537.42 97
1537.51 99
1537.60 104
1537.69 111
1537.78 119
1537.87 129
1537.96 137
1538.05 145
1538.14 152
1538.23 158
1538.32 162
1538.41 167
1538.50 172
1538.59 177
1538.68 182
1538.77 186
1538.86 190
1538.95 193
1539.04 196
1539.13 200
1539.22 204
1539.31 209
1539.40 215
1539.49 223
1539.58 233
1539.67 242
1539.76 252
1539.85 262
1539.94 272
1540.03 281
1540.12 289
1540.21 297
1540.30 304
1540.39 311
1540.48 318
1540.57 324
1540.66 330
1540.75 334
1540.84 337
1540.93 340
1541.02 344
1541.11 351
1541.20 362
1541.29 379
1541.38 402
1541.47 431
1541.56 464
1541.65 497
1541.74 529
1541.83 557
1541.92 580
1542.01 597
1542.10 609
1542.19 616
1542.28 619
1542.37 621
1542.46 623
1542.55 626
1542.64 631
1542.73 637
1542.82 646
1542.91 654
1543.01 660
1543.10 663
1543.19 661
1543.28 654
1543.37 644
1543.46 632
1543.55 620
1543.64 609
1543.73 600
1543.82 593
1543.91 587
1544.00 579
1544.09 569
1544.18 555
1544.27 537
1544.36 517
1544.45 495
1544.54 473
1544.63 451
1544.72 431
1544.81 412
1544.90 396
1544.99 381
1545.08 368
1545.17 358
1545.26 348
1545.35 340
1545.44 333
1545.53 327
1545.62 321
1545.71 316
1545.80 310
1545.89 304
1545.98 297
1546.07 289
1546.16 280
1546.25 271
1546.34 262
1546.43 253
1546.52 247
1546.61 241
1546.70 237
1546.79 233
1546.88 230
1546.97 227
1547.06 222
1547.15 216
1547.24 209
1547.33 200
1547.42 190
1547.51 181
1547.60 173
1547.69 167
1547.78 164
1547.88 164
1547.97 166
1548.06 168
1548.15 170
1548.24 170
1548.33 168
1548.42 162
1548.51 154
1548.60 144
1548.69 133
1548.78 122
1548.87 112
1548.96 103
1549.05 95
1549.14 89
1549.23 85
1549.32 82
1549.41 81
1549.50 80
1549.59 80
1549.68 80
1549.77 80
1549.86 80
1549.95 79
1550.04 77
1550.13 76
1550.22 75
1550.31 74
1550.40 74
1550.49 75
1550.58 78
1550.67 81
1550.76 85
1550.85 89
1550.95 92
1551.04 95
1551.13 97
1551.22 98
1551.31 100
1551.40 101
1551.49 101
1551.58 102
1551.67 101
1551.76 100
1551.85 99
1551.94 98
1552.03 97
1552.12 98
1552.21 99
1552.30 100
1552.39 101
1552.48 100
1552.57 97
1552.66 92
1552.75 85
1552.84 77
1552.93 69
1553.02 60
1553.11 54
1553.20 49
1553.30 45
1553.39 44
1553.48 46
1553.57 49
1553.66 55
1553.75 62
1553.84 72
1553.93 82
1554.02 92
1554.11 102
1554.20 109
1554.29 115
1554.38 118
1554.47 119
1554.56 120
1554.65 120
1554.74 121
1554.83 123
1554.92 125
1555.01 127
1555.10 128
1555.19 127
1555.28 124
1555.38 119
1555.47 115
1555.56 112
1555.65 111
1555.74 112
1555.83 116
1555.92 121
1556.01 127
1556.10 133
1556.19 138
1556.28 142
1556.37 144
1556.46 144
1556.55 143
1556.64 141
1556.73 139
1556.82 137
1556.91 136
1557.00 136
1557.09 137
1557.19 138
1557.28 139
1557.37 141
1557.46 144
1557.55 147
1557.64 150
1557.73 153
1557.82 156
1557.91 157
1558.00 158
1558.09 157
1558.18 157
1558.27 157
1558.36 158
1558.45 159
1558.54 162
1558.63 165
1558.72 167
1558.82 167
1558.91 166
1559.00 163
1559.09 160
1559.18 155
1559.27 152
1559.36 149
1559.45 149
1559.54 151
1559.63 154
1559.72 160
1559.81 168
1559.90 176
1559.99 185
1560.08 193
1560.17 201
1560.26 209
1560.36 218
1560.45 227
1560.54 235
1560.63 243
1560.72 251
1560.81 257
1560.90 263
1560.99 266
1561.08 269
1561.17 271
1561.26 271
1561.35 272
1561.44 271
1561.53 271
1561.62 270
1561.72 271
1561.81 273
1561.90 277
1561.99 283
1562.08 290
1562.17 299
1562.26 311
1562.35 324
1562.44 338
1562.53 355
1562.62 373
1562.71 391
1562.80 411
1562.89 430
1562.98 451
1563.08 472
1563.17 495
1563.26 520
1563.35 545
1563.44 571
1563.53 596
1563.62 620
1563.71 642
1563.80 662
1563.89 679
1563.98 696
1564.07 713
1564.16 731
1564.25 751
1564.35 774
1564.44 800
1564.53 830
1564.62 864
1564.71 903
1564.80 945
1564.89 990
1564.98 1038
1565.07 1088
1565.16 1138
1565.25 1189
1565.34 1239
1565.43 1288
1565.53 1335
1565.62 1382
1565.71 1428
1565.80 1475
1565.89 1524
1565.98 1579
1566.07 1641
1566.16 1712
1566.25 1794
1566.34 1886
1566.43 1987
1566.52 2096
1566.61 2210
1566.71 2326
1566.80 2443
1566.89 2559
1566.98 2675
1567.07 2791
1567.16 2908
1567.25 3029
1567.34 3154
1567.43 3283
1567.52 3415
1567.61 3547
1567.70 3677
1567.80 3799
1567.89 3913
1567.98 4016
1568.07 4109
1568.16 4192
1568.25 4269
1568.34 4339
1568.43 4404
1568.52 4463
1568.61 4513
1568.70 4552
1568.79 4580
1568.89 4596
1568.98 4603
1569.07 4604
1569.16 4601
1569.25 4600
1569.34 4599
1569.43 4600
1569.52 4602
1569.61 4602
1569.70 4598
1569.79 4589
1569.89 4572
1569.98 4546
1570.07 4510
1570.16 4463
1570.25 4406
1570.34 4339
1570.43 4265
1570.52 4186
1570.61 4105
1570.70 4026
1570.79 3950
1570.89 3878
1570.98 3811
1571.07 3747
1571.16 3686
1571.25 3628
1571.34 3572
1571.43 3518
1571.52 3467
1571.61 3417
1571.70 3369
1571.79 3323
1571.89 3277
1571.98 3230
1572.07 3180
1572.16 3126
1572.25 3066
1572.34 2999
1572.43 2925
1572.52 2846
1572.61 2764
1572.70 2682
1572.80 2602
1572.89 2525
1572.98 2451
1573.07 2380
1573.16 2312
1573.25 2244
1573.34 2177
1573.43 2113
1573.52 2051
1573.61 1995
1573.70 1943
1573.80 1896
1573.89 1853
1573.98 1812
1574.07 1770
1574.16 1728
1574.25 1685
1574.34 1640
1574.43 1596
1574.52 1552
1574.62 1511
1574.71 1473
1574.80 1437
1574.89 1403
1574.98 1370
1575.07 1337
1575.16 1304
1575.25 1269
1575.34 1234
1575.43 1198
1575.53 1163
1575.62 1128
1575.71 1095
1575.80 1064
1575.89 1034
1575.98 1004
1576.07 976
1576.16 948
1576.25 921
1576.35 896
1576.44 872
1576.53 851
1576.62 832
1576.71 816
1576.80 803
1576.89 791
1576.98 780
1577.07 769
1577.17 759
1577.26 748
1577.35 736
1577.44 725
1577.53 713
1577.62 701
1577.71 689
1577.80 678
1577.89 666
1577.99 654
1578.08 641
1578.17 626
1578.26 609
1578.35 592
1578.44 573
1578.53 555
1578.62 537
1578.71 521
1578.81 507
1578.90 494
1578.99 482
1579.08 471
1579.17 460
1579.26 449
1579.35 439
1579.44 429
1579.53 420
1579.63 412
1579.72 404
1579.81 397
1579.90 390
1579.99 384
1580.08 377
1580.17 368
1580.26 359
1580.36 348
1580.45 336
1580.54 323
1580.63 309
1580.72 296
1580.81 285
1580.90 277
1580.99 272
1581.09 271
1581.18 274
1581.27 280
1581.36 289
1581.45 299
1581.54 308
1581.63 316
1581.72 322
1581.81 325
1581.91 325
1582.00 324
1582.09 320
1582.18 316
1582.27 310
1582.36 305
1582.45 300
1582.55 295
1582.64 289
1582.73 284
1582.82 277
1582.91 270
1583.00 263
1583.09 255
1583.18 249
1583.28 244
1583.37 241
1583.46 240
1583.55 241
1583.64 243
1583.73 245
1583.82 246
1583.91 247
1584.01 248
1584.10 250
1584.19 253
1584.28 259
1584.37 266
1584.46 274
1584.55 282
1584.64 287
1584.74 288
1584.83 283
1584.92 274
1585.01 259
1585.10 241
1585.19 224
1585.28 208
1585.38 197
1585.47 192
1585.56 193
1585.65 198
1585.74 208
1585.83 218
1585.92 229
1586.01 237
1586.11 245
1586.20 250
1586.29 254
1586.38 258
1586.47 262
1586.56 267
1586.65 271
1586.75 276
1586.84 281
1586.93 285
1587.02 288
1587.11 292
1587.20 297
1587.29 303
1587.39 310
1587.48 317
1587.57 324
1587.66 330
1587.75 332
1587.84 331
1587.93 325
1588.03 318
1588.12 310
1588.21 302
1588.30 298
1588.39 298
1588.48 303
1588.57 311
1588.67 321
1588.76 333
1588.85 345
1588.94 358
1589.03 372
1589.12 388
1589.21 406
1589.31 425
1589.40 447
1589.49 469
1589.58 490
1589.67 511
1589.76 530
1589.85 547
1589.95 563
1590.04 577
1590.13 591
1590.22 603
1590.31 615
1590.40 627
1590.49 639
1590.59 652
1590.68 665
1590.77 677
1590.86 688
1590.95 698
1591.04 705
1591.14 710
1591.23 713
1591.32 716
1591.41 719
1591.50 722
1591.59 724
1591.68 725
1591.78 726
1591.87 725
1591.96 725
1592.05 724
1592.14 723
1592.23 721
1592.33 719
1592.42 715
1592.51 711
1592.60 706
1592.69 701
1592.78 696
1592.87 692
1592.97 687
1593.06 681
1593.15 673
1593.24 664
1593.33 653
1593.42 642
1593.52 633
1593.61 627
1593.70 623
1593.79 621
1593.88 620
1593.97 616
1594.06 610
1594.16 600
1594.25 588
1594.34 573
1594.43 558
1594.52 544
1594.61 530
1594.71 517
1594.80 505
1594.89 493
1594.98 481
1595.07 468
1595.16 457
1595.26 446
1595.35 436
1595.44 428
1595.53 420
1595.62 413
1595.71 407
1595.81 400
1595.90 392
1595.99 384
1596.08 376
1596.17 367
1596.26 357
1596.36 348
1596.45 338
1596.54 329
1596.63 321
1596.72 313
1596.81 306
1596.91 301
1597.00 297
1597.09 295
1597.18 294
1597.27 294
1597.36 294
1597.46 294
1597.55 293
1597.64 291
1597.73 287
1597.82 283
1597.91 278
1598.01 273
1598.10 267
1598.19 262
1598.28 257
1598.37 251
1598.46 246
1598.56 239
1598.65 231
1598.74 223
1598.83 214
1598.92 205
1599.01 198
1599.11 193
1599.20 189
1599.29 187
1599.38 186
1599.47 186
1599.57 186
1599.66 185
1599.75 183
1599.84 180
1599.93 177
1600.02 174
1600.12 172
1600.21 172
1600.30 174
1600.39 178
1600.48 183
1600.57 188
1600.67 191
1600.76 193
1600.85 193
1600.94 192
1601.03 191
1601.13 191
1601.22 191
1601.31 193
1601.40 196
1601.49 200
1601.58 204
1601.68 208
1601.77 211
1601.86 213
1601.95 214
1602.04 212
1602.14 210
1602.23 207
1602.32 204
1602.41 200
1602.50 197
1602.59 196
1602.69 196
1602.78 200
1602.87 205
1602.96 212
1603.05 219
1603.15 224
1603.24 228
1603.33 230
1603.42 229
1603.51 229
1603.60 229
1603.70 231
1603.79 234
1603.88 238
1603.97 243
1604.06 246
1604.16 248
1604.25 249
1604.34 250
1604.43 254
1604.52 261
1604.62 272
1604.71 287
1604.80 304
1604.89 321
1604.98 336
1605.08 348
1605.17 357
1605.26 364
1605.35 369
1605.44 375
1605.53 382
1605.63 391
1605.72 402
1605.81 416
1605.90 431
1605.99 445
1606.09 459
1606.18 469
1606.27 477
1606.36 479
1606.45 478
1606.55 473
1606.64 465
1606.73 455
1606.82 446
1606.91 438
1607.01 432
1607.10 429
1607.19 430
1607.28 433
1607.37 439
1607.47 447
1607.56 456
1607.65 464
1607.74 470
1607.83 474
1607.93 476
1608.02 475
1608.11 474
1608.20 472
1608.29 471
1608.39 472
1608.48 474
1608.57 477
1608.66 481
1608.75 484
1608.85 487
1608.94 488
1609.03 487
1609.12 485
1609.21 480
1609.31 473
1609.40 463
1609.49 450
1609.58 435
1609.67 418
1609.77 400
1609.86 383
1609.95 367
1610.04 353
1610.13 342
1610.23 335
1610.32 329
1610.41 324
1610.50 319
1610.59 314
1610.69 308
1610.78 302
1610.87 297
1610.96 294
1611.05 293
1611.15 294
1611.24 297
1611.33 299
1611.42 300
1611.52 301
1611.61 300
1611.70 299
1611.79 299
1611.88 300
1611.98 302
1612.07 305
1612.16 308
1612.25 312
1612.34 314
1612.44 314
1612.53 312
1612.62 309
1612.71 304
1612.80 297
1612.90 291
1612.99 285
1613.08 280
1613.17 274
1613.27 269
1613.36 262
1613.45 254
1613.54 246
1613.63 238
1613.73 231
1613.82 225
1613.91 221
1614.00 219
1614.09 218
1614.19 218
1614.28 216
1614.37 214
1614.46 210
1614.56 206
1614.65 201
1614.74 196
1614.83 191
1614.92 188
1615.02 185
1615.11 184
1615.20 185
1615.29 186
1615.39 189
1615.48 193
1615.57 197
1615.66 200
1615.75 203
1615.85 205
1615.94 205
1616.03 204
1616.12 204
1616.22 205
1616.31 206
1616.40 207
1616.49 208
1616.58 207
1616.68 204
1616.77 197
1616.86 189
1616.95 180
1617.05 171
1617.14 164
1617.23 159
1617.32 156
1617.41 154
1617.51 154
1617.60 154
1617.69 154
1617.78 154
1617.88 152
1617.97 149
1618.06 145
1618.15 138
1618.25 130
1618.34 122
1618.43 114
1618.52 107
1618.61 104
1618.71 103
1618.80 104
1618.89 106
1618.98 108
1619.08 110
1619.17 110
1619.26 108
1619.35 106
1619.45 104
1619.54 101
1619.63 100
1619.72 99
1619.81 99
1619.91 99
1620.00 98
1620.09 98
1620.18 97
1620.28 96
1620.37 95
1620.46 93
1620.55 91
1620.65 89
1620.74 87
1620.83 84
1620.92 82
1621.01 80
1621.11 78
1621.20 76
1621.29 75
1621.38 75
1621.48 74
1621.57 73
1621.66 70
1621.75 66
1621.85 61
1621.94 55
1622.03 50
1622.12 45
1622.22 43
1622.31 44
1622.40 46
1622.49 48
1622.59 51
1622.68 52
1622.77 51
1622.86 48
1622.96 45
1623.05 41
1623.14 37
1623.23 36
1623.32 36
1623.42 38
1623.51 41
1623.60 43
1623.69 45
1623.79 44
1623.88 43
1623.97 40
1624.06 37
1624.16 35
1624.25 33
1624.34 32
1624.43 32
1624.53 32
1624.62 30
1624.71 28
1624.80 24
1624.90 20
1624.99 16
1625.08 14
1625.17 13
1625.27 14
1625.36 16
1625.45 20
1625.54 23
1625.64 26
1625.73 26
1625.82 25
1625.91 22
1626.01 18
1626.10 15
1626.19 12
1626.28 10
1626.38 8
1626.47 7
1626.56 6
1626.65 5
1626.75 2
1626.84 0
1626.93 0
1627.02 0
1627.12 0
1627.21 0
1627.30 0
1627.39 0
1627.49 0
1627.58 5
1627.67 11
1627.76 18
1627.86 24
1627.95 30
1628.04 35
1628.13 38
1628.23 41
1628.32 44
1628.41 46
1628.51 48
1628.60 51
1628.69 55
1628.78 59
1628.88 65
1628.97 71
1629.06 76
1629.15 81
1629.25 83
1629.34 82
1629.43 78
1629.52 70
1629.62 60
1629.71 50
1629.80 39
1629.89 31
1629.99 25
1630.08 22
1630.17 22
1630.26 24
1630.36 28
1630.45 32
1630.54 35
1630.64 38
1630.73 38
1630.82 38
1630.91 35
1631.01 31
1631.10 26
1631.19 21
1631.28 16
1631.38 13
1631.47 12
1631.56 14
1631.65 16
1631.75 20
1631.84 23
1631.93 25
1632.02 26
1632.12 26
1632.21 25
1632.30 24
1632.40 22
1632.49 21
1632.58 20
1632.67 19
1632.77 16
1632.86 13
1632.95 10
1633.04 7
1633.14 4
1633.23 4
1633.32 5
1633.42 8
1633.51 11
1633.60 15
1633.69 19
1633.79 21
1633.88 21
1633.97 20
1634.06 18
1634.16 15
1634.25 13
1634.34 12
1634.44 14
1634.53 17
1634.62 23
1634.71 30
1634.81 38
1634.90 46
1634.99 53
1635.08 60
1635.18 65
1635.27 69
1635.36 73
1635.46 75
1635.55 75
1635.64 75
1635.73 72
1635.83 68
1635.92 63
1636.01 57
1636.11 52
1636.20 48
1636.29 46
1636.38 45
1636.48 46
1636.57 47
1636.66 48
1636.75 48
1636.85 47
1636.94 43
1637.03 39
1637.13 35
1637.22 31
1637.31 28
1637.40 26
1637.50 27
1637.59 28
1637.68 30
1637.78 32
1637.87 32
1637.96 31
1638.05 28
1638.15 22
1638.24 16
1638.33 9
1638.43 2
1638.52 0
1638.61 0
1638.70 0
1638.80 0
1638.89 0
1638.98 0
1639.08 0
1639.17 0
1639.26 3
1639.35 9
1639.45 15
1639.54 19
1639.63 22
1639.73 24
1639.82 24
1639.91 24
1640.01 23
1640.10 22
1640.19 21
1640.28 21
1640.38 21
1640.47 22
1640.56 23
1640.66 24
1640.75 25
1640.84 27
1640.93 29
1641.03 31
1641.12 32
1641.21 34
1641.31 35
1641.40 34
1641.49 31
1641.58 28
1641.68 24
1641.77 20
1641.86 16
1641.96 14
1642.05 14
1642.14 16
1642.24 18
1642.33 21
1642.42 24
1642.51 28
1642.61 32
1642.70 36
1642.79 39
1642.89 43
1642.98 45
1643.07 47
1643.17 46
1643.26 44
1643.35 41
1643.44 37
1643.54 32
1643.63 28
1643.72 24
1643.82 20
1643.91 18
1644.00 17
1644.10 17
1644.19 17
1644.28 17
1644.37 16
1644.47 15
1644.56 14
1644.65 13
1644.75 13
1644.84 15
1644.93 18
1645.03 23
1645.12 29
1645.21 35
1645.30 40
1645.40 44
1645.49 45
1645.58 44
1645.68 39
1645.77 33
1645.86 24
1645.96 16
1646.05 7
1646.14 0
1646.24 0
1646.33 0
1646.42 0
1646.51 0
1646.61 0
1646.70 2
1646.79 8
1646.89 13
1646.98 18
1647.07 22
1647.17 24
1647.26 26
1647.35 27
1647.45 30
1647.54 34
1647.63 41
1647.73 50
1647.82 62
1647.91 76
1648.00 90
1648.10 102
1648.19 110
1648.28 113
1648.38 111
1648.47 104
1648.56 93
1648.66 79
1648.75 65
1648.84 52
1648.94 42
1649.03 34
1649.12 29
1649.22 25
1649.31 24
1649.40 23
1649.50 22
1649.59 22
1649.68 21
1649.77 21
1649.87 22
1649.96 22
1650.05 21
1650.15 20
1650.24 17
1650.33 13
1650.43 8
1650.52 2
1650.61 0
1650.71 0
1650.80 0
1650.89 0
1650.99 0
1651.08 0
1651.17 3
1651.27 6
1651.36 7
1651.45 6
1651.55 4
1651.64 2
1651.73 0
1651.83 0
1651.92 0
1652.01 1
1652.10 3
1652.20 4
1652.29 4
1652.38 4
1652.48 3
1652.57 2
1652.66 1
1652.76 1
1652.85 2
1652.94 2
1653.04 3
1653.13 4
1653.22 5
1653.32 7
1653.41 11
1653.50 15
1653.60 20
1653.69 24
1653.78 27
1653.88 26
1653.97 23
1654.06 18
1654.16 11
1654.25 5
1654.34 0
1654.44 0
1654.53 0
1654.62 0
1654.72 3
1654.81 7
1654.90 10
1655.00 13
1655.09 14
1655.18 15
1655.28 16
1655.37 16
1655.46 17
1655.56 18
1655.65 19
1655.74 19
1655.84 18
1655.93 15
1656.02 11
1656.12 6
1656.21 1
1656.30 0
1656.40 0
1656.49 0
1656.58 0
1656.68 1
1656.77 4
1656.86 7
1656.96 9
1657.05 8
1657.14 6
1657.24 3
1657.33 0
1657.42 0
1657.52 0
1657.61 0
1657.70 0
1657.80 0
1657.89 0
1657.98 5
1658.08 13
1658.17 23
1658.26 34
1658.36 43
1658.45 52
1658.55 58
1658.64 61
1658.73 63
1658.83 64
1658.92 64
1659.01 63
1659.11 63
1659.20 64
1659.29 65
1659.39 66
1659.48 68
1659.57 71
1659.67 73
1659.76 76
1659.85 78
1659.95 79
1660.04 79
1660.13 78
1660.23 76
1660.32 74
1660.41 72
1660.51 70
1660.60 69
1660.69 69
1660.79 70
1660.88 71
1660.98 72
1661.07 71
1661.16 68
1661.26 65
1661.35 60
1661.44 57
1661.54 56
1661.63 58
1661.72 62
1661.82 69
1661.91 77
1662.00 85
1662.10 92
1662.19 98
1662.28 103
1662.38 107
1662.47 110
1662.57 113
1662.66 115
1662.75 118
1662.85 120
1662.94 121
1663.03 121
1663.13 119
1663.22 115
1663.31 109
1663.41 101
1663.50 92
1663.59 82
1663.69 73
1663.78 63
1663.87 54
1663.97 45
1664.06 37
1664.16 30
1664.25 24
1664.34 19
1664.44 15
1664.53 14
1664.62 15
1664.72 18
1664.81 23
1664.90 28
1665.00 34
1665.09 38
1665.19 42
1665.28 44
1665.37 45
1665.47 46
1665.56 46
1665.65 46
1665.75 47
1665.84 48
1665.93 49
1666.03 51
1666.12 53
1666.22 54
1666.31 55
1666.40 56
1666.50 57
1666.59 58
1666.68 59
1666.78 61
1666.87 63
1666.96 66
1667.06 68
1667.15 71
1667.25 73
1667.34 74
1667.43 76
1667.53 76
1667.62 75
1667.71 74
1667.81 72
1667.90 69
1668.00 66
1668.09 64
1668.18 64
1668.28 65
1668.37 69
1668.46 75
1668.56 83
1668.65 90
1668.74 96
1668.84 100
1668.93 102
1669.03 102
1669.12 100
1669.21 96
1669.31 92
1669.40 89
1669.49 88
1669.59 88
1669.68 90
1669.78 95
1669.87 101
1669.96 109
1670.06 116
1670.15 123
1670.24 127
1670.34 129
1670.43 127
1670.53 122
1670.62 115
1670.71 106
1670.81 97
1670.90 89
1670.99 81
1671.09 76
1671.18 72
1671.28 69
1671.37 66
1671.46 63
1671.56 59
1671.65 55
1671.74 51
1671.84 48
1671.93 47
1672.03 48
1672.12 50
1672.21 55
1672.31 60
1672.40 65
1672.50 69
1672.59 72
1672.68 73
1672.78 74
1672.87 73
1672.96 71
1673.06 69
1673.15 65
1673.25 61
1673.34 55
1673.43 48
1673.53 41
1673.62 34
1673.72 28
1673.81 24
1673.90 21
1674.00 21
1674.09 22
1674.18 25
1674.28 29
1674.37 34
1674.47 38
1674.56 43
1674.65 46
1674.75 48
1674.84 50
1674.94 51
1675.03 53
1675.12 56
1675.22 60
1675.31 64
1675.41 67
1675.50 69
1675.59 69
1675.69 66
1675.78 61
1675.87 55
1675.97 48
1676.06 42
1676.16 37
1676.25 36
1676.34 37
1676.44 41
1676.53 48
1676.63 57
1676.72 66
1676.81 74
1676.91 79
1677.00 81
1677.10 81
1677.19 78
1677.28 73
1677.38 69
1677.47 65
1677.57 61
1677.66 58
1677.75 54
1677.85 50
1677.94 45
1678.04 40
1678.13 35
1678.22 31
1678.32 28
1678.41 27
1678.51 27
1678.60 28
1678.69 30
1678.79 31
1678.88 32
1678.98 33
1679.07 33
1679.16 33
1679.26 32
1679.35 32
1679.45 32
1679.54 32
1679.63 33
1679.73 34
1679.82 34
1679.92 35
1680.01 36
1680.10 36
1680.20 37
1680.29 37
1680.39 38
1680.48 41
1680.57 44
1680.67 48
1680.76 52
1680.86 57
1680.95 62
1681.04 65
1681.14 66
1681.23 65
1681.33 63
1681.42 58
1681.51 52
1681.61 44
1681.70 37
1681.80 29
1681.89 23
1681.98 20
1682.08 18
1682.17 20
1682.27 25
1682.36 31
1682.46 39
1682.55 46
1682.64 52
1682.74 55
1682.83 55
1682.93 52
1683.02 48
1683.11 43
1683.21 37
1683.30 32
1683.40 29
1683.49 27
1683.58 26
1683.68 28
1683.77 31
1683.87 35
1683.96 41
1684.06 46
1684.15 51
1684.24 54
1684.34 56
1684.43 57
1684.53 57
1684.62 57
1684.71 57
1684.81 60
1684.90 64
1685.00 68
1685.09 73
1685.19 78
1685.28 81
1685.37 82
1685.47 82
1685.56 80
1685.66 77
1685.75 73
1685.84 68
1685.94 62
1686.03 55
1686.13 48
1686.22 41
1686.32 34
1686.41 28
1686.50 24
1686.60 21
1686.69 20
1686.79 21
1686.88 24
1686.98 28
1687.07 34
1687.16 39
1687.26 45
1687.35 50
1687.45 55
1687.54 59
1687.63 63
1687.73 67
1687.82 70
1687.92 72
1688.01 73
1688.11 72
1688.20 70
1688.29 66
1688.39 59
1688.48 52
1688.58 44
1688.67 35
1688.77 28
1688.86 22
1688.95 18
1689.05 14
1689.14 12
1689.24 11
1689.33 10
1689.43 9
1689.52 8
1689.61 7
1689.71 6
1689.80 4
1689.90 3
1689.99 1
1690.09 0
1690.18 0
1690.27 0
1690.37 0
1690.46 0
1690.56 0
1690.65 0
1690.75 0
1690.84 5
1690.93 10
1691.03 15
1691.12 20
1691.22 24
1691.31 27
1691.41 28
1691.50 28
1691.60 25
1691.69 20
1691.78 13
1691.88 6
1691.97 0
1692.07 0
1692.16 0
1692.26 0
1692.35 0
1692.44 0
1692.54 0
1692.63 5
1692.73 8
1692.82 10
1692.92 11
1693.01 11
1693.11 11
1693.20 10
1693.29 10
1693.39 12
1693.48 13
1693.58 16
1693.67 19
1693.77 22
1693.86 26
1693.96 28
1694.05 30
1694.14 31
1694.24 31
1694.33 30
1694.43 29
1694.52 28
1694.62 29
1694.71 31
1694.80 34
1694.90 38
1694.99 42
1695.09 47
1695.18 50
1695.28 53
1695.37 56
1695.47 58
1695.56 59
1695.66 61
1695.75 63
1695.84 65
1695.94 66
1696.03 66
1696.13 65
1696.22 63
1696.32 60
1696.41 56
1696.51 52
1696.60 47
1696.69 42
1696.79 38
1696.88 34
1696.98 31
1697.07 28
1697.17 25
1697.26 22
1697.36 19
1697.45 16
1697.54 14
1697.64 12
1697.73 12
1697.83 14
1697.92 17
1698.02 22
1698.11 28
1698.21 34
1698.30 38
1698.40 40
1698.49 40
1698.58 37
1698.68 33
1698.77 29
1698.87 25
1698.96 22
1699.06 21
1699.15 21
1699.25 21
1699.34 22
1699.44 23
1699.53 24
1699.63 25
1699.72 26
1699.81 26
1699.91 25
1700.00 24
1700.10 23
1700.19 22
1700.29 21
1700.38 22
1700.48 23
1700.57 27
1700.67 30
1700.76 34
1700.85 38
1700.95 40
1701.04 41
1701.14 40
1701.23 37
1701.33 33
1701.42 30
1701.52 27
1701.61 26
1701.71 26
1701.80 28
1701.90 31
1701.99 34
1702.09 36
1702.18 38
1702.27 38
1702.37 36
1702.46 34
1702.56 31
1702.65 28
1702.75 26
1702.84 24
1702.94 24
1703.03 24
1703.13 23
1703.22 22
1703.32 19
1703.41 15
1703.51 11
1703.60 7
1703.69 4
1703.79 4
1703.88 7
1703.98 12
1704.07 20
1704.17 29
1704.26 37
1704.36 44
1704.45 49
1704.55 52
1704.64 54
1704.74 55
1704.83 55
1704.93 55
1705.02 54
1705.12 53
1705.21 51
1705.30 48
1705.40 46
1705.49 45
1705.59 45
1705.68 46
1705.78 50
1705.87 55
1705.97 59
1706.06 62
1706.16 63
1706.25 62
1706.35 58
1706.44 52
1706.54 47
1706.63 44
1706.73 42
1706.82 43
1706.92 45
1707.01 49
1707.11 53
1707.20 56
1707.29 59
1707.39 61
1707.48 63
1707.58 65
1707.67 67
1707.77 70
1707.86 71
1707.96 72
1708.05 72
1708.15 70
1708.24 65
1708.34 60
1708.43 54
1708.53 48
1708.62 43
1708.72 40
1708.81 39
1708.91 40
1709.00 41
1709.10 42
1709.19 44
1709.29 45
1709.38 46
1709.48 46
1709.57 46
1709.67 46
1709.76 47
1709.86 48
1709.95 51
1710.04 55
1710.14 59
1710.23 64
1710.33 69
1710.42 74
1710.52 79
1710.61 81
1710.71 82
1710.80 82
1710.90 80
1710.99 78
1711.09 74
1711.18 70
1711.28 66
1711.37 63
1711.47 59
1711.56 55
1711.66 52
1711.75 49
1711.85 45
1711.94 40
1712.04 35
1712.13 28
1712.23 21
1712.32 14
1712.42 8
1712.51 2
1712.61 0
1712.70 0
1712.80 0
1712.89 0
1712.99 0
1713.08 0
1713.18 0
1713.27 0
1713.37 0
1713.46 2
1713.56 4
1713.65 6
1713.75 8
1713.84 10
1713.94 12
1714.03 14
1714.13 15
1714.22 16
1714.32 16
1714.41 17
1714.51 18
1714.60 19
1714.70 21
1714.79 23
1714.89 26
1714.98 27
1715.08 27
1715.17 25
1715.27 21
1715.36 17
1715.46 14
1715.55 11
1715.65 9
1715.74 10
1715.84 11
1715.93 13
1716.03 15
1716.12 15
1716.22 15
1716.31 13
1716.41 12
1716.50 10
1716.60 10
1716.69 10
1716.79 11
1716.88 12
1716.98 14
1717.07 16
1717.17 18
1717.26 21
1717.36 24
1717.45 26
1717.55 29
1717.64 31
1717.74 31
1717.83 30
1717.93 27
1718.02 23
1718.12 18
1718.21 13
1718.31 9
1718.40 6
1718.50 6
1718.59 7
1718.69 11
1718.78 15
1718.88 20
1718.97 25
1719.07 30
1719.16 33
1719.26 36
1719.35 37
1719.45 37
1719.54 35
1719.64 33
1719.74 31
1719.83 27
1719.93 24
1720.02 21
1720.12 18
1720.21 17
1720.31 18
1720.40 20
1720.50 25
1720.59 31
1720.69 38
1720.78 47
1720.88 55
1720.97 64
1721.07 71
1721.16 76
1721.26 80
1721.35 82
1721.45 83
1721.54 82
1721.64 80
1721.73 78
1721.83 74
1721.92 68
1722.02 62
1722.11 54
1722.21 46
1722.30 39
1722.40 34
1722.50 31
1722.59 30
1722.69 31
1722.78 33
1722.88 35
1722.97 37
1723.07 37
1723.16 37
1723.26 37
1723.35 35
1723.45 34
1723.54 33
1723.64 32
1723.73 32
1723.83 32
1723.92 33
1724.02 33
1724.11 33
1724.21 32
1724.30 30
1724.40 27
1724.50 24
1724.59 21
1724.69 18
1724.78 17
1724.88 16
1724.97 16
1725.07 16
1725.16 16
1725.26 16
1725.35 15
1725.45 14
1725.54 14
1725.64 15
1725.73 17
1725.83 21
1725.92 27
1726.02 34
1726.12 40
1726.21 46
1726.31 49
1726.40 51
1726.50 51
1726.59 50
1726.69 49
1726.78 47
1726.88 46
1726.97 46
1727.07 47
1727.16 47
1727.26 48
1727.35 47
1727.45 45
1727.55 42
1727.64 39
1727.74 35
1727.83 32
1727.93 31
1728.02 30
1728.12 32
1728.21 34
1728.31 37
1728.40 39
1728.50 39
1728.59 37
1728.69 33
1728.79 29
1728.88 25
1728.98 23
1729.07 23
1729.17 25
1729.26 29
1729.36 35
1729.45 41
1729.55 47
1729.64 52
1729.74 56
1729.83 57
1729.93 55
1730.03 51
1730.12 46
1730.22 39
1730.31 33
1730.41 27
1730.50 21
1730.60 17
1730.69 14
1730.79 11
1730.88 9
1730.98 6
1731.08 3
1731.17 0
1731.27 0
1731.36 0
1731.46 0
1731.55 0
1731.65 0
1731.74 0
1731.84 0
1731.93 0
1732.03 5
1732.13 11
1732.22 15
1732.32 19
1732.41 21
1732.51 22
1732.60 22
1732.70 22
1732.79 23
1732.89 25
1732.98 29
1733.08 33
1733.18 38
1733.27 43
1733.37 47
1733.46 50
1733.56 51
1733.65 52
1733.75 52
1733.84 53
1733.94 55
1734.04 58
1734.13 62
1734.23 66
1734.32 70
1734.42 73
1734.51 77
1734.61 79
1734.70 82
1734.80 84
1734.90 85
1734.99 84
1735.09 81
1735.18 76
1735.28 69
1735.37 61
1735.47 52
1735.56 45
1735.66 41
1735.76 40
1735.85 43
1735.95 48
1736.04 54
1736.14 61
1736.23 66
1736.33 70
1736.42 71
1736.52 69
1736.62 66
1736.71 61
1736.81 55
1736.90 50
1737.00 46
1737.09 43
1737.19 42
1737.29 43
1737.38 45
1737.48 48
1737.57 52
1737.67 56
1737.76 59
1737.86 62
1737.95 65
1738.05 66
1738.15 67
1738.24 68
1738.34 69
1738.43 70
1738.53 71
1738.62 71
1738.72 72
1738.82 73
1738.91 74
1739.01 75
1739.10 75
1739.20 76
1739.29 77
1739.39 77
1739.49 78
1739.58 79
1739.68 78
1739.77 77
1739.87 73
1739.96 68
1740.06 62
1740.15 57
1740.25 51
1740.35 48
1740.44 46
1740.54 47
1740.63 50
1740.73 53
1740.82 56
1740.92 58
1741.02 60
1741.11 62
1741.21 63
1741.30 65
1741.40 67
1741.50 71
1741.59 75
1741.69 78
1741.78 80
1741.88 80
1741.97 78
1742.07 75
1742.17 70
1742.26 66
1742.36 64
1742.45 63
1742.55 65
1742.64 69
1742.74 75
1742.84 80
1742.93 85
1743.03 87
1743.12 87
1743.22 83
1743.31 78
1743.41 71
1743.51 64
1743.60 58
1743.70 53
1743.79 50
1743.89 48
1743.99 47
1744.08 44
1744.18 42
1744.27 38
1744.37 35
1744.46 32
1744.56 31
1744.66 31
1744.75 32
1744.85 35
1744.94 40
1745.04 46
1745.13 54
1745.23 62
1745.33 70
1745.42 77
1745.52 82
1745.61 85
1745.71 86
1745.81 86
1745.90 84
1746.00 82
1746.09 81
1746.19 81
1746.29 82
1746.38 84
1746.48 85
1746.57 86
1746.67 85
1746.76 84
1746.86 82
1746.96 80
1747.05 78
1747.15 77
1747.24 77
1747.34 78
1747.44 79
1747.53 81
1747.63 83
1747.72 87
1747.82 90
1747.92 94
1748.01 98
1748.11 101
1748.20 102
1748.30 101
1748.39 99
1748.49 95
1748.59 91
1748.68 87
1748.78 84
1748.87 83
1748.97 82
1749.07 83
1749.16 84
1749.26 85
1749.35 86
1749.45 87
1749.55 88
1749.64 90
1749.74 91
1749.83 93
1749.93 94
1750.03 94
1750.12 94
1750.22 93
1750.31 90
1750.41 87
1750.51 84
1750.60 81
1750.70 79
1750.79 77
1750.89 77
1750.99 77
1751.08 77
1751.18 76
1751.27 73
1751.37 70
1751.47 66
1751.56 63
1751.66 61
1751.75 61
1751.85 63
1751.95 65
1752.04 66
1752.14 67
1752.23 65
1752.33 62
1752.43 59
1752.52 56
1752.62 55
1752.71 55
1752.81 58
1752.91 62
1753.00 67
1753.10 71
1753.19 75
1753.29 79
1753.39 81
1753.48 82
1753.58 83
1753.67 83
1753.77 82
1753.87 80
1753.96 77
1754.06 73
1754.16 68
1754.25 63
1754.35 59
1754.44 57
1754.54 55
1754.64 54
1754.73 54
1754.83 54
1754.92 54
1755.02 52
1755.12 49
1755.21 44
1755.31 40
1755.40 34
1755.50 28
1755.60 22
1755.69 16
1755.79 9
1755.89 1
1755.98 0
1756.08 0
1756.17 0
1756.27 0
1756.37 0
1756.46 0
1756.56 0
1756.65 1
1756.75 15
1756.85 29
1756.94 42
1757.04 51
1757.14 57
1757.23 59
1757.33 57
1757.42 53
1757.52 49
1757.62 44
1757.71 39
1757.81 35
1757.90 33
1758.00 31
1758.10 31
1758.19 31
1758.29 32
1758.39 32
1758.48 33
1758.58 33
1758.67 34
1758.77 35
1758.87 38
1758.96 42
1759.06 46
1759.16 51
1759.25 56
1759.35 59
1759.44 60
1759.54 59
1759.64 55
1759.73 50
1759.83 43
1759.93 37
1760.02 30
1760.12 24
1760.21 19
1760.31 15
1760.41 12
1760.50 12
1760.60 13
1760.70 17
1760.79 22
1760.89 29
1760.98 36
1761.08 43
1761.18 50
1761.27 57
1761.37 63
1761.47 67
1761.56 70
1761.66 72
1761.75 73
1761.85 73
1761.95 73
1762.04 75
1762.14 77
1762.24 81
1762.33 87
1762.43 93
1762.52 99
1762.62 104
1762.72 107
1762.81 107
1762.91 104
1763.01 100
1763.10 94
1763.20 87
1763.30 82
1763.39 79
1763.49 78
1763.58 80
1763.68 84
1763.78 91
1763.87 99
1763.97 107
1764.07 116
1764.16 123
1764.26 129
1764.36 133
1764.45 135
1764.55 135
1764.64 134
1764.74 131
1764.84 128
1764.93 125
1765.03 120
1765.13 114
1765.22 107
1765.32 99
1765.42 89
1765.51 79
1765.61 70
1765.70 63
1765.80 59
1765.90 59
1765.99 63
1766.09 68
1766.19 75
1766.28 82
1766.38 86
1766.48 87
1766.57 85
1766.67 80
1766.77 73
1766.86 67
1766.96 62
1767.05 59
1767.15 57
1767.25 58
1767.34 59
1767.44 60
1767.54 61
1767.63 61
1767.73 62
1767.83 62
1767.92 63
1768.02 64
1768.12 65
1768.21 65
1768.31 63
1768.40 60
1768.50 56
1768.60 51
1768.69 47
1768.79 44
1768.89 44
1768.98 46
1769.08 50
1769.18 54
1769.27 59
1769.37 62
1769.47 64
1769.56 64
1769.66 61
1769.76 58
1769.85 53
1769.95 48
1770.05 44
1770.14 41
1770.24 40
1770.33 40
1770.43 41
1770.53 43
1770.62 45
1770.72 46
1770.82 46
1770.91 46
1771.01 46
1771.11 47
1771.20 49
1771.30 51
1771.40 54
1771.49 56
1771.59 58
1771.69 59
1771.78 58
1771.88 57
1771.98 56
1772.07 57
1772.17 59
1772.27 62
1772.36 68
1772.46 73
1772.56 79
1772.65 82
1772.75 84
1772.85 84
1772.94 82
1773.04 81
1773.14 80
1773.23 80
1773.33 81
1773.43 81
1773.52 81
1773.62 79
1773.72 75
1773.81 70
1773.91 65
1774.00 61
1774.10 58
1774.20 58
1774.29 60
1774.39 63
1774.49 67
1774.58 71
1774.68 74
1774.78 76
1774.87 75
1774.97 73
1775.07 70
1775.16 66
1775.26 62
1775.36 59
1775.45 57
1775.55 57
1775.65 60
1775.74 63
1775.84 67
1775.94 71
1776.03 74
1776.13 75
1776.23 75
1776.32 73
1776.42 71
1776.52 68
1776.61 65
1776.71 63
1776.81 62
1776.90 62
1777.00 64
1777.10 67
1777.20 71
1777.29 74
1777.39 78
1777.49 81
1777.58 83
1777.68 84
1777.78 84
1777.87 83
1777.97 81
1778.07 78
1778.16 74
1778.26 70
1778.36 65
1778.45 61
1778.55 57
1778.65 54
1778.74 53
1778.84 51
1778.94 51
1779.03 50
1779.13 48
1779.23 46
1779.32 44
1779.42 43
1779.52 42
1779.61 42
1779.71 44
1779.81 47
1779.90 52
1780.00 57
1780.10 62
1780.19 65
1780.29 67
1780.39 67
1780.48 65
1780.58 63
1780.68 62
1780.78 63
1780.87 66
1780.97 73
1781.07 80
1781.16 88
1781.26 95
1781.36 100
1781.45 100
1781.55 98
1781.65 92
1781.74 85
1781.84 77
1781.94 70
1782.03 64
1782.13 60
1782.23 57
1782.32 55
1782.42 53
1782.52 51
1782.62 47
1782.71 42
1782.81 36
1782.91 29
1783.00 23
1783.10 17
1783.20 12
1783.29 8
1783.39 5
1783.49 3
1783.58 2
1783.68 2
1783.78 3
1783.87 3
1783.97 3
1784.07 3
1784.17 2
1784.26 0
1784.36 0
1784.46 0
1784.55 0
1784.65 0
1784.75 0
1784.84 0
1784.94 1
1785.04 4
1785.13 8
1785.23 12
1785.33 17
1785.43 20
1785.52 23
1785.62 23
1785.72 22
1785.81 18
1785.91 13
1786.01 7
1786.10 2
1786.20 0
1786.30 0
1786.39 0
1786.49 0
1786.59 3
1786.69 9
1786.78 17
1786.88 26
1786.98 33
1787.07 40
1787.17 44
1787.27 46
1787.36 45
1787.46 42
1787.56 38
1787.66 36
1787.75 36
1787.85 39
1787.95 45
1788.04 54
1788.14 63
1788.24 72
1788.33 80
1788.43 86
1788.53 89
1788.63 91
1788.72 91
1788.82 92
1788.92 94
1789.01 97
1789.11 101
1789.21 107
1789.31 112
1789.40 116
1789.50 119
1789.60 119
1789.69 117
1789.79 112
1789.89 104
1789.98 94
1790.08 82
1790.18 69
1790.28 56
1790.37 44
1790.47 33
1790.57 25
1790.66 18
1790.76 15
1790.86 13
1790.96 14
1791.05 16
1791.15 19
1791.25 23
1791.34 29
1791.44 35
1791.54 43
1791.63 51
1791.73 60
1791.83 67
1791.93 73
1792.02 77
1792.12 78
1792.22 77
1792.31 74
1792.41 71
1792.51 68
1792.61 66
1792.70 66
1792.80 68
1792.90 71
1792.99 76
1793.09 82
1793.19 89
1793.29 94
1793.38 98
1793.48 100
1793.58 99
1793.67 95
1793.77 88
1793.87 80
1793.97 72
1794.06 64
1794.16 58
1794.26 54
1794.35 53
1794.45 55
1794.55 60
1794.65 65
1794.74 71
1794.84 77
1794.94 81
1795.04 82
1795.13 82
1795.23 79
1795.33 75
1795.42 71
1795.52 66
1795.62 61
1795.72 57
1795.81 53
1795.91 49
1796.01 47
1796.10 44
1796.20 43
1796.30 42
1796.40 41
1796.49 41
1796.59 40
1796.69 39
1796.79 38
1796.88 37
1796.98 37
1797.08 37
1797.17 38
1797.27 40
1797.37 42
1797.47 45
1797.56 47
1797.66 49
1797.76 51
1797.86 54
1797.95 58
1798.05 63
1798.15 69
1798.24 75
1798.34 82
1798.44 87
1798.54 91
1798.63 94
1798.73 95
1798.83 95
1798.93 94
1799.02 91
1799.12 86
1799.22 80
1799.31 71
1799.41 61
1799.51 50
1799.61 38
1799.70 27
1799.80 17
1799.90 8
1800.00 2
1800.09 0
1800.19 0
1800.29 0
1800.39 1
1800.48 4
1800.58 7
1800.68 9
1800.77 9
1800.87 8
1800.97 5
1801.07 2
1801.16 0
1801.26 0
1801.36 0
1801.46 0
1801.55 0
1801.65 1
1801.75 5
1801.85 8
1801.94 10
1802.04 10
1802.14 9
1802.24 8
1802.33 7
1802.43 9
1802.53 12
1802.62 17
1802.72 24
1802.82 31
1802.92 38
1803.01 44
1803.11 49
1803.21 52
1803.31 54
1803.40 55
1803.50 54
1803.60 53
1803.70 51
1803.79 49
1803.89 47
1803.99 45
1804.09 43
1804.18 40
1804.28 37
1804.38 33
1804.48 28
1804.57 22
1804.67 16
1804.77 9
1804.87 3
1804.96 0
1805.06 0
1805.16 0
1805.26 0
1805.35 0
1805.45 0
1805.55 2
1805.65 4
1805.74 7
1805.84 10
1805.94 15
1806.04 21
1806.13 28
1806.23 35
1806.33 42
1806.43 45
1806.52 45
1806.62 42
1806.72 36
1806.82 29
1806.91 21
1807.01 14
1807.11 10
1807.21 8
1807.30 7
1807.40 8
1807.50 9
1807.60 11
1807.69 11
1807.79 11
1807.89 11
1807.99 10
1808.08 8
1808.18 7
1808.28 7
1808.38 7
1808.47 7
1808.57 8
1808.67 9
1808.77 9
1808.86 8
1808.96 5
1809.06 1
1809.16 0
1809.25 0
1809.35 0
1809.45 0
1809.55 0
1809.64 0
1809.74 0
1809.84 2
1809.94 4
1810.04 6
1810.13 7
1810.23 8
1810.33 10
1810.43 12
1810.52 15
1810.62 19
1810.72 23
1810.82 26
1810.91 31
1811.01 34
1811.11 38
1811.21 41
1811.30 44
1811.40 47
1811.50 49
1811.60 50
1811.69 51
1811.79 51
1811.89 50
1811.99 48
1812.09 47
1812.18 47
1812.28 50
1812.38 55
1812.48 62
1812.57 71
1812.67 81
1812.77 89
1812.87 94
1812.96 96
1813.06 95
1813.16 91
1813.26 85
1813.36 78
1813.45 72
1813.55 68
1813.65 65
1813.75 63
1813.84 62
1813.94 61
1814.04 59
1814.14 56
1814.23 51
1814.33 46
1814.43 41
1814.53 38
1814.63 36
1814.72 36
1814.82 37
1814.92 40
1815.02 44
1815.11 48
1815.21 51
1815.31 54
1815.41 56
1815.51 58
1815.60 59
1815.70 60
1815.80 59
1815.90 58
1815.99 55
1816.09 52
1816.19 49
1816.29 45
1816.39 42
1816.48 38
1816.58 35
1816.68 32
1816.78 30
1816.87 27
1816.97 25
1817.07 24
1817.17 23
1817.27 22
1817.36 22
1817.46 21
1817.56 22
1817.66 23
1817.75 24
1817.85 25
1817.95 25
1818.05 26
1818.15 26
1818.24 25
1818.34 24
1818.44 24
1818.54 23
1818.63 22
1818.73 21
1818.83 20
1818.93 18
1819.03 15
1819.12 12
1819.22 8
1819.32 4
1819.42 0
1819.52 0
1819.61 0
1819.71 0
1819.81 0
1819.91 1
1820.00 7
1820.10 13
1820.20 20
1820.30 27
1820.40 32
1820.49 38
1820.59 42
1820.69 45
1820.79 49
1820.89 51
1820.98 52
1821.08 53
1821.18 53
1821.28 52
1821.38 51
1821.47 51
1821.57 50
1821.67 50
1821.77 49
1821.86 47
1821.96 45
1822.06 41
1822.16 36
1822.26 32
1822.35 28
1822.45 26
1822.55 26
1822.65 27
1822.75 29
1822.84 31
1822.94 32
1823.04 30
1823.14 27
1823.24 22
1823.33 17
1823.43 13
1823.53 10
1823.63 10
1823.73 11
1823.82 14
1823.92 19
1824.02 26
1824.12 33
1824.22 40
1824.31 48
1824.41 55
1824.51 60
1824.61 64
1824.71 65
1824.80 65
1824.90 63
1825.00 60
1825.10 56
1825.20 51
1825.29 47
1825.39 44
1825.49 40
1825.59 37
1825.69 35
1825.78 34
1825.88 34
1825.98 35
1826.08 36
1826.18 36
1826.27 36
1826.37 35
1826.47 33
1826.57 31
1826.67 28
1826.76 26
1826.86 25
1826.96 24
1827.06 22
1827.16 20
1827.25 16
1827.35 13
1827.45 9
1827.55 7
1827.65 6
1827.74 6
1827.84 7
1827.94 9
1828.04 10
1828.14 10
1828.24 9
1828.33 7
1828.43 6
1828.53 6
1828.63 7
1828.73 8
1828.82 9
1828.92 9
1829.02 8
1829.12 6
1829.22 5
1829.31 5
1829.41 6
1829.51 10
1829.61 15
1829.71 21
1829.81 26
1829.90 29
1830.00 32
1830.10 33
1830.20 33
1830.30 34
1830.39 37
1830.49 40
1830.59 44
1830.69 49
1830.79 53
1830.88 57
1830.98 59
1831.08 62
1831.18 64
1831.28 67
1831.38 70
1831.47 72
1831.57 73
1831.67 73
1831.77 71
1831.87 67
1831.96 62
1832.06 54
1832.16 46
1832.26 38
1832.36 31
1832.46 25
1832.55 20
1832.65 18
1832.75 18
1832.85 20
1832.95 23
1833.05 26
1833.14 29
1833.24 31
1833.34 33
1833.44 35
1833.54 37
1833.63 42
1833.73 48
1833.83 57
1833.93 68
1834.03 79
1834.13 89
1834.22 97
1834.32 102
1834.42 103
1834.52 101
1834.62 96
1834.72 91
1834.81 86
1834.91 82
1835.01 82
1835.11 84
1835.21 89
1835.31 97
1835.40 107
1835.50 119
1835.60 131
1835.70 144
1835.80 156
1835.89 167
1835.99 176
1836.09 182
1836.19 186
1836.29 186
1836.39 183
1836.48 176
1836.58 168
1836.68 159
1836.78 149
1836.88 139
1836.98 130
1837.07 123
1837.17 117
1837.27 114
1837.37 113
1837.47 114
1837.57 116
1837.66 117
1837.76 118
1837.86 117
1837.96 115
1838.06 113
1838.16 111
1838.25 111
1838.35 112
1838.45 115
1838.55 120
1838.65 126
1838.75 131
1838.84 134
1838.94 136
1839.04 135
1839.14 132
1839.24 129
1839.34 125
1839.44 122
1839.53 119
1839.63 117
1839.73 114
1839.83 111
1839.93 108
1840.03 103
1840.12 97
1840.22 91
1840.32 86
1840.42 80
1840.52 75
1840.62 70
1840.71 65
1840.81 59
1840.91 54
1841.01 48
1841.11 42
1841.21 36
1841.31 30
1841.40 24
1841.50 17
1841.60 10
1841.70 4
1841.80 0
1841.90 0
1841.99 0
1842.09 0
1842.19 0
1842.29 1
1842.39 8
1842.49 15
1842.59 23
1842.68 30
1842.78 36
1842.88 40
1842.98 42
1843.08 42
1843.18 41
1843.27 39
1843.37 37
1843.47 35
1843.57 35
1843.67 37
1843.77 39
1843.87 42
1843.96 44
1844.06 45
1844.16 44
1844.26 40
1844.36 35
1844.46 30
1844.56 25
1844.65 22
1844.75 20
1844.85 21
1844.95 24
1845.05 27
1845.15 31
1845.25 34
1845.34 36
1845.44 37
1845.54 37
1845.64 35
1845.74 33
1845.84 30
1845.94 27
1846.03 25
1846.13 23
1846.23 22
1846.33 22
1846.43 23
1846.53 24
1846.63 26
1846.72 28
1846.82 30
1846.92 32
1847.02 34
1847.12 36
1847.22 38
1847.32 40
1847.41 41
1847.51 41
1847.61 39
1847.71 36
1847.81 31
1847.91 26
1848.01 20
1848.10 14
1848.20 8
1848.30 3
1848.40 0
1848.50 0
1848.60 0
1848.70 0
1848.79 0
1848.89 0
1848.99 0
1849.09 0
1849.19 2
1849.29 4
1849.39 6
1849.49 7
1849.58 8
1849.68 8
1849.78 8
1849.88 8
1849.98 8
1850.08 8
1850.18 8
1850.27 7
1850.37 6
1850.47 3
1850.57 0
1850.67 0
1850.77 0
1850.87 0
1850.97 0
1851.06 0
1851.16 0
1851.26 0
1851.36 2
1851.46 5
1851.56 9
1851.66 12
1851.76 14
1851.85 17
1851.95 18
1852.05 19
1852.15 19
1852.25 19
1852.35 18
1852.45 19
1852.55 21
1852.64 24
1852.74 28
1852.84 32
1852.94 35
1853.04 38
1853.14 40
1853.24 42
1853.34 44
1853.43 47
1853.53 51
1853.63 55
1853.73 60
1853.83 63
1853.93 65
1854.03 65
1854.13 64
1854.22 61
1854.32 57
1854.42 53
1854.52 49
1854.62 46
1854.72 45
1854.82 45
1854.92 47
1855.01 51
1855.11 57
1855.21 63
1855.31 70
1855.41 76
1855.51 81
1855.61 86
1855.71 90
1855.81 94
1855.90 98
1856.00 103
1856.10 107
1856.20 110
1856.30 112
1856.40 111
1856.50 108
1856.60 101
1856.69 94
1856.79 85
1856.89 75
1856.99 66
1857.09 58
1857.19 51
1857.29 45
1857.39 41
1857.49 38
1857.58 37
1857.68 38
1857.78 40
1857.88 42
1857.98 44
1858.08 46
1858.18 46
1858.28 44
1858.38 42
1858.47 39
1858.57 37
1858.67 36
1858.77 37
1858.87 38
1858.97 39
1859.07 40
1859.17 40
1859.27 39
1859.36 38
1859.46 36
1859.56 34
1859.66 33
1859.76 33
1859.86 33
1859.96 35
1860.06 36
1860.16 37
1860.26 38
1860.35 38
1860.45 38
1860.55 38
1860.65 38
1860.75 37
1860.85 37
1860.95 35
1861.05 34
1861.15 33
1861.24 31
1861.34 30
1861.44 28
1861.54 25
1861.64 23
1861.74 20
1861.84 18
1861.94 17
1862.04 18
1862.14 22
1862.23 28
1862.33 34
1862.43 41
1862.53 47
1862.63 51
1862.73 53
1862.83 52
1862.93 49
1863.03 45
1863.13 40
1863.23 36
1863.32 32
1863.42 30
1863.52 29
1863.62 30
1863.72 33
1863.82 38
1863.92 43
1864.02 48
1864.12 53
1864.22 57
1864.31 60
1864.41 62
1864.51 63
1864.61 63
1864.71 62
1864.81 61
1864.91 59
1865.01 57
1865.11 55
1865.21 53
1865.31 51
1865.40 50
1865.50 49
1865.60 50
1865.70 51
1865.80 54
1865.90 56
1866.00 58
1866.10 59
1866.20 58
1866.30 55
1866.40 51
1866.49 45
1866.59 40
1866.69 35
1866.79 31
1866.89 28
1866.99 27
1867.09 27
1867.19 28
1867.29 31
1867.39 34
1867.49 37
1867.58 41
1867.68 44
1867.78 47
1867.88 49
1867.98 49
1868.08 48
1868.18 45
1868.28 42
1868.38 38
1868.48 35
1868.58 31
1868.68 29
1868.77 28
1868.87 28
1868.97 29
1869.07 30
1869.17 32
1869.27 32
1869.37 32
1869.47 30
1869.57 28
1869.67 25
1869.77 22
1869.87 20
1869.97 19
1870.06 20
1870.16 22
1870.26 24
1870.36 27
1870.46 29
1870.56 30
1870.66 30
1870.76 30
1870.86 29
1870.96 26
1871.06 24
1871.16 21
1871.26 18
1871.35 16
1871.45 14
1871.55 13
1871.65 12
1871.75 11
1871.85 8
1871.95 4
1872.05 0
1872.15 0
1872.25 0
1872.35 0
1872.45 0
1872.55 0
1872.64 0
1872.74 0
1872.84 6
1872.94 12
1873.04 17
1873.14 23
1873.24 28
1873.34 33
1873.44 39
1873.54 44
1873.64 48
1873.74 52
1873.84 53
1873.94 53
1874.03 53
1874.13 52
1874.23 51
1874.33 50
1874.43 50
1874.53 50
1874.63 48
1874.73 46
1874.83 42
1874.93 38
1875.03 33
1875.13 30
1875.23 28
1875.33 29
1875.43 32
1875.52 37
1875.62 42
1875.72 46
1875.82 48
1875.92 49
1876.02 47
1876.12 45
1876.22 42
1876.32 38
1876.42 35
1876.52 31
1876.62 28
1876.72 26
1876.82 22
1876.92 19
1877.02 14
1877.12 10
1877.21 7
1877.31 4
1877.41 4
1877.51 5
1877.61 7
1877.71 11
1877.81 14
1877.91 17
1878.01 18
1878.11 18
1878.21 17
1878.31 17
1878.41 18
1878.51 21
1878.61 25
1878.71 30
1878.81 34
1878.90 38
1879.00 39
1879.10 39
1879.20 36
1879.30 33
1879.40 28
1879.50 24
1879.60 19
1879.70 15
1879.80 12
1879.90 9
1880.00 7
1880.10 7
1880.20 9
1880.30 13
1880.40 18
1880.50 25
1880.60 31
1880.70 37
1880.79 42
1880.89 46
1880.99 48
1881.09 50
1881.19 50
1881.29 50
1881.39 50
1881.49 49
1881.59 46
1881.69 42
1881.79 37
1881.89 31
1881.99 24
1882.09 18
1882.19 13
1882.29 11
1882.39 11
1882.49 12
1882.59 15
1882.69 19
1882.78 22
1882.88 25
1882.98 26
1883.08 26
1883.18 25
1883.28 23
1883.38 22
1883.48 21
1883.58 20
1883.68 18
1883.78 16
1883.88 13
1883.98 11
1884.08 8
1884.18 7
1884.28 7
1884.38 8
1884.48 11
1884.58 14
1884.68 19
1884.78 25
1884.88 30
1884.98 36
1885.08 40
1885.17 44
1885.27 45
1885.37 43
1885.47 38
1885.57 32
1885.67 23
1885.77 15
1885.87 7
1885.97 2
1886.07 0
1886.17 0
1886.27 2
1886.37 6
1886.47 12
1886.57 17
1886.67 23
1886.77 28
1886.87 33
1886.97 38
1887.07 40
1887.17 41
1887.27 39
1887.37 35
1887.47 30
1887.57 24
1887.67 21
1887.77 19
1887.87 21
1887.97 26
1888.06 32
1888.16 38
1888.26 44
1888.36 48
1888.46 50
1888.56 51
1888.66 52
1888.76 52
1888.86 52
1888.96 52
1889.06 52
1889.16 51
1889.26 51
1889.36 50
1889.46 49
1889.56 49
1889.66 50
1889.76 52
1889.86 57
1889.96 64
1890.06 73
1890.16 84
1890.26 95
1890.36 105
1890.46 112
1890.56 114
1890.66 113
1890.76 108
1890.86 100
1890.96 91
1891.06 82
1891.16 73
1891.26 64
1891.36 56
1891.46 49
1891.56 40
1891.66 32
1891.76 24
1891.85 16
1891.95 10
1892.05 6
1892.15 4
1892.25 6
1892.35 9
1892.45 14
1892.55 21
1892.65 27
1892.75 33
1892.85 38
1892.95 43
1893.05 47
1893.15 51
1893.25 55
1893.35 59
1893.45 62
1893.55 63
1893.65 64
1893.75 62
1893.85 60
1893.95 57
1894.05 53
1894.15 50
1894.25 46
1894.35 42
1894.45 37
1894.55 30
1894.65 23
1894.75 15
1894.85 8
1894.95 4
1895.05 2
1895.15 5
1895.25 10
1895.35 17
1895.45 25
1895.55 33
1895.65 39
1895.75 42
1895.85 43
1895.95 44
1896.05 44
1896.15 46
1896.25 48
1896.35 52
1896.45 56
1896.55 58
1896.65 59
1896.75 57
1896.85 53
1896.95 47
1897.05 41
1897.15 37
1897.25 34
1897.35 34
1897.45 37
1897.55 41
1897.65 46
1897.75 51
1897.85 57
1897.95 63
1898.05 69
1898.15 74
1898.25 77
1898.35 78
1898.45 76
1898.55 72
1898.65 67
1898.75 62
1898.85 57
1898.95 54
1899.05 53
1899.15 53
1899.25 54
1899.35 55
1899.45 55
1899.55 53
1899.65 49
1899.75 44
1899.85 38
1899.95 33
1900.05 28
1900.15 24
1900.25 22
1900.35 21
1900.45 21
1900.55 22
1900.65 23
1900.75 24
1900.85 25
1900.95 26
1901.05 27
1901.15 28
1901.25 28
1901.35 28
1901.45 28
1901.55 26
1901.65 24
1901.75 22
1901.85 18
1901.95 15
1902.05 12
1902.15 9
1902.25 8
1902.35 8
1902.45 9
1902.55 11
1902.65 14
1902.75 16
1902.85 18
1902.95 18
1903.05 18
1903.15 17
1903.25 15
1903.35 12
1903.45 9
1903.55 7
1903.65 6
1903.75 6
1903.85 7
1903.95 9
1904.05 11
1904.15 13
1904.25 15
1904.35 16
1904.45 17
1904.55 19
1904.65 21
1904.75 24
1904.85 27
1904.95 30
1905.05 33
1905.15 33
1905.25 31
1905.35 27
1905.45 21
1905.55 14
1905.65 7
1905.75 1
1905.85 0
1905.95 0
1906.05 0
1906.15 0
1906.25 0
1906.35 0
1906.45 1
1906.55 2
1906.65 2
1906.75 2
1906.85 2
1906.95 2
1907.05 4
1907.15 7
1907.25 10
1907.35 13
1907.45 15
1907.55 15
1907.65 13
1907.75 10
1907.85 6
1907.95 3
1908.06 1
1908.16 1
1908.26 4
1908.36 8
1908.46 14
1908.56 22
1908.66 30
1908.76 38
1908.86 46
1908.96 53
1909.06 58
1909.16 62
1909.26 63
1909.36 62
1909.46 60
1909.56 56
1909.66 51
1909.76 47
1909.86 43
1909.96 40
1910.06 39
1910.16 38
1910.26 39
1910.36 41
1910.46 43
1910.56 44
1910.66 45
1910.76 46
1910.86 47
1910.96 48
1911.06 49
1911.16 51
1911.26 53
1911.36 55
1911.46 56
1911.56 57
1911.66 55
1911.76 51
1911.87 45
1911.97 39
1912.07 31
1912.17 24
1912.27 18
1912.37 14
1912.47 13
1912.57 14
1912.67 17
1912.77 22
1912.87 29
1912.97 36
1913.07 43
1913.17 49
1913.27 55
1913.37 59
1913.47 62
1913.57 64
1913.67 65
1913.77 65
1913.87 63
1913.97 60
1914.07 55
1914.17 50
1914.27 44
1914.37 38
1914.47 33
1914.57 28
1914.68 24
1914.78 22
1914.88 22
1914.98 24
1915.08 28
1915.18 33
1915.28 40
1915.38 47
1915.48 54
1915.58 60
1915.68 64
1915.78 68
1915.88 70
1915.98 71
1916.08 71
1916.18 70
1916.28 68
1916.38 65
1916.48 62
1916.58 59
1916.68 56
1916.78 54
1916.88 54
1916.98 53
1917.09 53
1917.19 54
1917.29 53
1917.39 52
1917.49 50
1917.59 47
1917.69 43
1917.79 38
1917.89 34
1917.99 29
1918.09 27
1918.19 26
1918.29 27
1918.39 31
1918.49 35
1918.59 40
1918.69 44
1918.79 48
1918.89 50
1918.99 51
1919.09 52
1919.20 52
1919.30 52
1919.40 53
1919.50 54
1919.60 55
1919.70 55
1919.80 56
1919.90 57
1920.00 58
1920.10 59
1920.20 61
1920.30 63
1920.40 67
1920.50 72
1920.60 76
1920.70 80
1920.80 83
1920.90 86
1921.00 87
1921.11 87
1921.21 86
1921.31 86
1921.41 86
1921.51 87
1921.61 88
1921.71 89
1921.81 90
1921.91 90
1922.01 88
1922.11 85
1922.21 81
1922.31 76
1922.41 70
1922.51 65
1922.61 61
1922.71 59
1922.82 58
1922.92 59
1923.02 60
1923.12 62
1923.22 63
1923.32 63
1923.42 63
1923.52 61
1923.62 59
1923.72 56
1923.82 52
1923.92 48
1924.02 43
1924.12 38
1924.22 33
1924.32 28
1924.43 26
1924.53 24
1924.63 25
1924.73 28
1924.83 33
1924.93 39
1925.03 47
1925.13 54
1925.23 62
1925.33 69
1925.43 75
1925.53 80
1925.63 84
1925.73 87
1925.83 90
1925.94 94
1926.04 97
1926.14 99
1926.24 100
1926.34 98
1926.44 94
1926.54 88
1926.64 80
1926.74 72
1926.84 66
1926.94 61
1927.04 59
1927.14 60
1927.24 62
1927.34 65
1927.45 68
1927.55 70
1927.65 70
1927.75 67
1927.85 63
1927.95 56
1928.05 48
1928.15 40
1928.25 32
1928.35 25
1928.45 19
1928.55 16
1928.65 14
1928.76 15
1928.86 16
1928.96 18
1929.06 18
1929.16 17
1929.26 15
1929.36 13
1929.46 10
1929.56 8
1929.66 7
1929.76 8
1929.86 10
1929.96 14
1930.07 16
1930.17 19
1930.27 19
1930.37 19
1930.47 17
1930.57 16
1930.67 15
1930.77 14
1930.87 15
1930.97 17
1931.07 19
1931.17 21
1931.27 23
1931.38 25
1931.48 25
1931.58 25
1931.68 24
1931.78 23
1931.88 21
1931.98 20
1932.08 19
1932.18 19
1932.28 20
1932.38 20
1932.49 21
1932.59 22
1932.69 23
1932.79 23
1932.89 23
1932.99 22
1933.09 21
1933.19 18
1933.29 14
1933.39 10
1933.49 4
1933.59 0
1933.70 0
1933.80 0
1933.90 0
1934.00 0
1934.10 0
1934.20 0
1934.30 0
1934.40 1
1934.50 7
1934.60 12
1934.70 17
1934.81 20
1934.91 20
1935.01 18
1935.11 15
1935.21 10
1935.31 5
1935.41 1
1935.51 0
1935.61 0
1935.71 0
1935.81 0
1935.92 4
1936.02 10
1936.12 16
1936.22 22
1936.32 28
1936.42 34
1936.52 39
1936.62 43
1936.72 46
1936.82 46
1936.93 45
1937.03 42
1937.13 37
1937.23 32
1937.33 28
1937.43 24
1937.53 22
1937.63 23
1937.73 27
1937.83 32
1937.94 37
1938.04 42
1938.14 45
1938.24 46
1938.34 44
1938.44 39
1938.54 35
1938.64 30
1938.74 28
1938.84 28
1938.95 31
1939.05 35
1939.15 41
1939.25 48
1939.35 54
1939.45 59
1939.55 62
1939.65 63
1939.75 62
1939.85 59
1939.96 55
1940.06 52
1940.16 49
1940.26 47
1940.36 47
1940.46 47
1940.56 48
1940.66 48
1940.76 48
1940.87 47
1940.97 47
1941.07 47
1941.17 48
1941.27 48
1941.37 49
1941.47 49
1941.57 48
1941.67 46
1941.77 45
1941.88 44
1941.98 44
1942.08 46
1942.18 49
1942.28 53
1942.38 57
1942.48 61
1942.58 63
1942.68 65
1942.79 66
1942.89 67
1942.99 69
1943.09 71
1943.19 75
1943.29 80
1943.39 86
1943.49 92
1943.60 97
1943.70 102
1943.80 106
1943.90 108
1944.00 110
1944.10 110
1944.20 108
1944.30 106
1944.40 102
1944.51 99
1944.61 96
1944.71 94
1944.81 93
1944.91 93
1945.01 93
1945.11 94
1945.21 95
1945.31 95
1945.42 95
1945.52 93
1945.62 90
1945.72 86
1945.82 83
1945.92 80
1946.02 80
1946.12 82
1946.23 87
1946.33 93
1946.43 100
1946.53 106
1946.63 110
1946.73 111
1946.83 108
1946.93 101
1947.04 92
1947.14 83
1947.24 74
1947.34 67
1947.44 63
1947.54 62
1947.64 63
1947.74 66
1947.85 69
1947.95 72
1948.05 75
1948.15 77
1948.25 79
1948.35 81
1948.45 84
1948.55 87
1948.66 90
1948.76 91
1948.86 91
1948.96 88
1949.06 85
1949.16 80
1949.26 75
1949.36 71
1949.47 68
1949.57 65
1949.67 63
1949.77 60
1949.87 56
1949.97 52
1950.07 47
1950.17 42
1950.28 37
1950.38 34
1950.48 32
1950.58 31
1950.68 32
1950.78 34
1950.88 36
1950.99 37
1951.09 36
1951.19 33
1951.29 28
1951.39 23
1951.49 16
1951.59 10
1951.70 6
1951.80 3
1951.90 3
1952.00 5
1952.10 8
1952.20 12
1952.30 16
1952.40 21
1952.51 25
1952.61 29
1952.71 33
1952.81 37
1952.91 41
1953.01 44
1953.11 46
1953.22 47
1953.32 46
1953.42 42
1953.52 36
1953.62 29
1953.72 21
1953.82 14
1953.93 9
1954.03 6
1954.13 5
1954.23 6
1954.33 8
1954.43 10
1954.53 13
1954.64 14
1954.74 16
1954.84 16
1954.94 17
1955.04 18
1955.14 20
1955.24 21
1955.35 22
1955.45 23
1955.55 24
1955.65 25
1955.75 26
1955.85 27
1955.95 30
1956.06 34
1956.16 39
1956.26 43
1956.36 47
1956.46 50
1956.56 52
1956.66 52
1956.77 50
1956.87 47
1956.97 43
1957.07 38
1957.17 33
1957.27 28
1957.38 23
1957.48 19
1957.58 16
1957.68 13
1957.78 12
1957.88 12
1957.98 13
1958.09 15
1958.19 17
1958.29 20
1958.39 22
1958.49 22
1958.59 20
1958.69 16
1958.80 10
1958.90 2
1959.00 0
1959.10 0
1959.20 0
1959.30 0
1959.41 0
1959.51 0
1959.61 6
1959.71 17
1959.81 28
1959.91 36
1960.01 43
1960.12 46
1960.22 47
1960.32 46
1960.42 44
1960.52 43
1960.62 44
1960.73 46
1960.83 50
1960.93 54
1961.03 57
1961.13 58
1961.23 58
1961.34 55
1961.44 50
1961.54 45
1961.64 38
1961.74 33
1961.84 29
1961.95 27
1962.05 26
1962.15 28
1962.25 30
1962.35 32
1962.45 33
1962.56 33
1962.66 32
1962.76 28
1962.86 24
1962.96 19
1963.06 14
1963.16 9
1963.27 6
1963.37 5
1963.47 7
1963.57 12
1963.67 19
1963.77 28
1963.88 39
1963.98 49
1964.08 58
1964.18 65
1964.28 71
1964.38 75
1964.49 76
1964.59 76
1964.69 74
1964.79 71
1964.89 66
1965.00 60
1965.10 54
1965.20 46
1965.30 39
1965.40 32
1965.50 26
1965.61 21
1965.71 17
1965.81 14
1965.91 11
1966.01 8
1966.11 7
1966.22 7
1966.32 8
1966.42 12
1966.52 17
1966.62 23
1966.72 29
1966.83 34
1966.93 36
1967.03 36
1967.13 34
1967.23 30
1967.33 26
1967.44 23
1967.54 20
1967.64 20
1967.74 21
1967.84 24
1967.95 27
1968.05 30
1968.15 33
1968.25 35
1968.35 38
1968.45 40
1968.56 44
1968.66 48
1968.76 52
1968.86 58
1968.96 62
1969.07 67
1969.17 71
1969.27 75
1969.37 79
1969.47 84
1969.57 89
1969.68 95
1969.78 102
1969.88 108
1969.98 113
1970.08 116
1970.19 115
1970.29 112
1970.39 106
1970.49 100
1970.59 93
1970.69 88
1970.80 83
1970.90 80
1971.00 76
1971.10 72
1971.20 66
1971.31 60
1971.41 53
1971.51 46
1971.61 41
1971.71 38
1971.81 37
1971.92 39
1972.02 43
1972.12 47
1972.22 52
1972.32 57
1972.43 62
1972.53 66
1972.63 70
1972.73 73
1972.83 76
1972.94 78
1973.04 79
1973.14 79
1973.24 76
1973.34 72
1973.45 66
1973.55 60
1973.65 54
1973.75 51
1973.85 50
1973.95 52
1974.06 54
1974.16 57
1974.26 59
1974.36 58
1974.46 55
1974.57 49
1974.67 43
1974.77 36
1974.87 30
1974.97 26
1975.08 23
1975.18 23
1975.28 24
1975.38 26
1975.48 28
1975.59 31
1975.69 32
1975.79 33
1975.89 32
1975.99 30
1976.10 26
1976.20 22
1976.30 17
1976.40 13
1976.50 8
1976.61 4
1976.71 1
1976.81 0
1976.91 0
1977.01 0
1977.12 0
1977.22 0
1977.32 0
1977.42 0
1977.52 0
1977.63 0
1977.73 4
1977.83 9
1977.93 15
1978.03 21
1978.14 27
1978.24 33
1978.34 38
1978.44 42
1978.54 45
1978.65 47
1978.75 49
1978.85 50
1978.95 50
1979.05 50
1979.16 49
1979.26 48
1979.36 47
1979.46 48
1979.57 50
1979.67 54
1979.77 58
1979.87 62
1979.97 65
1980.08 67
1980.18 66
1980.28 63
1980.38 57
1980.48 52
1980.59 46
1980.69 42
1980.79 40
1980.89 39
1980.99 39
1981.10 40
1981.20 40
1981.30 41
1981.40 41
1981.51 41
1981.61 42
1981.71 43
1981.81 46
1981.91 49
1982.02 52
1982.12 55
1982.22 56
1982.32 56
1982.42 55
1982.53 51
1982.63 47
1982.73 42
1982.83 36
1982.94 31
1983.04 27
1983.14 24
1983.24 23
1983.34 24
1983.45 25
1983.55 27
1983.65 28
1983.75 28
1983.85 28
1983.96 26
1984.06 25
1984.16 23
1984.26 21
1984.37 19
1984.47 17
1984.57 15
1984.67 13
1984.77 12
1984.88 13
1984.98 14
1985.08 17
1985.18 20
1985.29 24
1985.39 26
1985.49 28
1985.59 29
1985.69 30
1985.80 32
1985.90 35
1986.00 41
1986.10 49
1986.21 58
1986.31 68
1986.41 78
1986.51 86
1986.61 92
1986.72 96
1986.82 98
1986.92 98
1987.02 97
1987.13 94
1987.23 90
1987.33 86
1987.43 81
1987.54 76
1987.64 71
1987.74 67
1987.84 63
1987.94 59
1988.05 54
1988.15 49
1988.25 43
1988.35 37
1988.46 31
1988.56 25
1988.66 21
1988.76 18
1988.87 16
1988.97 15
1989.07 13
1989.17 12
1989.27 11
1989.38 10
1989.48 11
1989.58 13
1989.68 17
1989.79 22
1989.89 27
1989.99 33
1990.09 38
1990.20 42
1990.30 44
1990.40 44
1990.50 43
1990.60 40
1990.71 36
1990.81 31
1990.91 24
1991.01 17
1991.12 11
1991.22 6
1991.32 2
1991.42 0
1991.53 0
1991.63 1
1991.73 3
1991.83 5
1991.94 5
1992.04 5
1992.14 4
1992.24 4
1992.35 4
1992.45 5
1992.55 7
1992.65 10
1992.76 14
1992.86 18
1992.96 20
1993.06 22
1993.16 22
1993.27 21
1993.37 20
1993.47 19
1993.57 20
1993.68 22
1993.78 25
1993.88 30
1993.98 34
1994.09 37
1994.19 39
1994.29 40
1994.39 40
1994.50 38
1994.60 37
1994.70 36
1994.80 35
1994.91 33
1995.01 31
1995.11 28
1995.21 26
1995.32 23
1995.42 21
1995.52 21
1995.62 22
1995.73 24
1995.83 27
1995.93 29
1996.03 32
1996.14 34
1996.24 36
1996.34 39
1996.44 42
1996.55 46
1996.65 50
1996.75 54
1996.85 57
1996.96 58
1997.06 59
1997.16 59
1997.26 58
1997.37 58
1997.47 58
1997.57 58
1997.67 60
1997.78 62
1997.88 64
1997.98 66
1998.08 68
1998.19 70
1998.29 71
1998.39 69
1998.49 66
1998.60 62
1998.70 56
1998.80 50
1998.90 44
1999.01 39
1999.11 36
1999.21 35
1999.32 34
1999.42 33
1999.52 33
1999.62 33
1999.73 32
1999.83 31
1999.93 31
2000.03 31
2000.14 31
2000.24 31
2000.34 31
2000.44 31
2000.55 31
2000.65 30
2000.75 29
2000.85 27
2000.96 24
2001.06 22
2001.16 20
2001.26 19
2001.37 20
2001.47 22
2001.57 25
2001.68 29
2001.78 34
2001.88 38
2001.98 41
2002.09 42
2002.19 42
2002.29 41
2002.39 39
2002.50 36
2002.60 34
2002.70 32
2002.80 31
2002.91 32
2003.01 33
2003.11 36
2003.22 38
2003.32 40
2003.42 41
2003.52 39
2003.63 36
2003.73 31
2003.83 24
2003.93 18
2004.04 11
2004.14 6
2004.24 2
2004.34 0
2004.45 0
2004.55 0
2004.65 0
2004.76 0
2004.86 0
2004.96 0
2005.06 0
2005.17 0
2005.27 1
2005.37 2
2005.47 3
2005.58 3
2005.68 4
2005.78 3
2005.89 3
2005.99 3
2006.09 3
2006.19 3
2006.30 5
2006.40 7
2006.50 10
2006.61 13
2006.71 16
2006.81 19
2006.91 22
2007.02 25
2007.12 29
2007.22 32
2007.32 35
2007.43 37
2007.53 38
2007.63 36
2007.74 33
2007.84 27
2007.94 19
2008.04 9
2008.15 0
2008.25 0
2008.35 0
2008.46 0
2008.56 0
2008.66 0
2008.76 0
2008.87 0
2008.97 6
2009.07 17
2009.18 27
2009.28 37
2009.38 44
2009.48 50
2009.59 54
2009.69 57
2009.79 60
2009.90 62
2010.00 64
2010.10 65
2010.20 64
2010.31 61
2010.41 58
2010.51 53
2010.62 49
2010.72 45
2010.82 44
2010.92 43
2011.03 44
2011.13 46
2011.23 46
2011.34 45
2011.44 42
2011.54 37
2011.64 31
2011.75 24
2011.85 17
2011.95 11
2012.06 7
2012.16 5
2012.26 6
2012.36 10
2012.47 16
2012.57 24
2012.67 31
2012.78 37
2012.88 40
2012.98 41
2013.09 40
2013.19 38
2013.29 35
2013.39 34
2013.50 34
2013.60 35
2013.70 36
2013.81 37
2013.91 37
2014.01 36
2014.11 33
2014.22 29
2014.32 25
2014.42 22
2014.53 18
2014.63 16
2014.73 14
2014.84 14
2014.94 15
2015.04 19
2015.14 25
2015.25 33
2015.35 42
2015.45 52
2015.56 62
2015.66 70
2015.76 75
2015.87 79
2015.97 81
2016.07 83
2016.17 84
2016.28 85
2016.38 85
2016.48 85
2016.59 84
2016.69 82
2016.79 81
2016.90 80
2017.00 80
2017.10 81
2017.20 82
2017.31 83
2017.41 83
2017.51 82
2017.62 79
2017.72 76
2017.82 73
2017.93 70
2018.03 69
2018.13 70
2018.24 73
2018.34 77
2018.44 82
2018.54 86
2018.65 88
2018.75 90
2018.85 89
2018.96 88
2019.06 85
2019.16 82
2019.27 79
2019.37 75
2019.47 72
2019.58 68
2019.68 64
2019.78 62
2019.88 60
2019.99 61
2020.09 62
2020.19 65
2020.30 68
2020.40 71
2020.50 74
2020.61 75
2020.71 75
2020.81 75
2020.92 74
2021.02 72
2021.12 70
2021.23 67
2021.33 63
2021.43 58
2021.53 51
2021.64 44
2021.74 36
2021.84 28
2021.95 20
2022.05 13
2022.15 8
2022.26 4
2022.36 2
2022.46 1
2022.57 0
2022.67 0
2022.77 0
2022.88 0
2022.98 0
2023.08 0
2023.19 0
2023.29 0
2023.39 1
2023.50 5
2023.60 8
2023.70 11
2023.80 12
2023.91 11
2024.01 8
2024.11 5
2024.22 3
2024.32 1
2024.42 0
2024.53 0
2024.63 0
2024.73 0
2024.84 0
2024.94 0
2025.04 1
2025.15 4
2025.25 9
2025.35 15
2025.46 21
2025.56 27
2025.66 32
2025.77 35
2025.87 37
2025.97 38
2026.08 38
2026.18 37
2026.28 36
2026.39 34
2026.49 32
2026.59 30
2026.70 28
2026.80 26
2026.90 25
2027.01 25
2027.11 26
2027.21 28
2027.32 30
2027.42 33
2027.52 35
2027.63 37
2027.73 38
2027.83 38
2027.94 37
2028.04 36
2028.14 34
2028.25 33
2028.35 33
2028.45 33
2028.56 35
2028.66 38
2028.76 42
2028.87 47
2028.97 50
2029.07 53
2029.18 55
2029.28 55
2029.38 53
2029.49 50
2029.59 46
2029.69 41
2029.80 38
2029.90 35
2030.00 32
2030.11 31
2030.21 30
2030.31 30
2030.42 29
2030.52 28
2030.62 28
2030.73 29
2030.83 30
2030.93 33
2031.04 36
2031.14 39
2031.24 41
2031.35 41
2031.45 39
2031.55 36
2031.66 32
2031.76 28
2031.86 24
2031.97 20
2032.07 17
2032.17 15
2032.28 12
2032.38 9
2032.48 6
2032.59 2
2032.69 0
2032.79 0
2032.90 0
2033.00 0
2033.10 0
2033.21 0
2033.31 0
2033.41 0
2033.52 2
2033.62 4
2033.73 6
2033.83 8
2033.93 9
2034.04 11
2034.14 13
2034.24 15
2034.35 16
2034.45 17
2034.55 18
2034.66 18
2034.76 19
2034.86 19
2034.97 19
2035.07 19
2035.17 19
2035.28 18
2035.38 18
2035.48 17
2035.59 17
2035.69 18
2035.80 20
2035.90 23
2036.00 26
2036.11 29
2036.21 31
2036.31 31
2036.42 29
2036.52 25
2036.62 19
2036.73 14
2036.83 11
2036.93 8
2037.04 8
2037.14 8
2037.24 9
2037.35 9
2037.45 7
2037.56 5
2037.66 2
2037.76 0
2037.87 0
2037.97 0
2038.07 0
2038.18 0
2038.28 0
2038.38 0
2038.49 0
2038.59 2
2038.69 7
2038.80 13
2038.90 17
2039.01 20
2039.11 21
2039.21 20
2039.32 18
2039.42 15
2039.52 12
2039.63 10
2039.73 10
2039.83 11
2039.94 13
2040.04 15
2040.15 17
2040.25 19
2040.35 22
2040.46 25
2040.56 29
2040.66 34
2040.77 40
2040.87 47
2040.97 55
2041.08 62
2041.18 69
2041.29 75
2041.39 79
2041.49 81
2041.60 79
2041.70 75
2041.80 70
2041.91 63
2042.01 56
2042.11 49
2042.22 43
2042.32 37
2042.43 31
2042.53 26
2042.63 22
2042.74 18
2042.84 15
2042.94 13
2043.05 12
2043.15 12
2043.26 13
2043.36 14
2043.46 15
2043.57 16
2043.67 16
2043.77 16
2043.88 16
2043.98 14
2044.09 12
2044.19 10
2044.29 8
2044.40 7
2044.50 7
2044.60 8
2044.71 9
2044.81 11
2044.91 12
2045.02 13
2045.12 13
2045.23 13
2045.33 13
2045.43 13
2045.54 13
2045.64 13
2045.75 11
2045.85 9
2045.95 6
2046.06 4
2046.16 2
2046.26 1
2046.37 2
2046.47 4
2046.58 8
2046.68 12
2046.78 16
2046.89 20
2046.99 23
2047.09 26
2047.20 29
2047.30 31
2047.41 34
2047.51 36
2047.61 37
2047.72 38
2047.82 39
2047.92 39
2048.03 39
2048.13 41
2048.24 44
2048.34 51
2048.44 59
2048.55 70
2048.65 80
2048.76 90
2048.86 97
2048.96 100
2049.07 98
2049.17 94
2049.27 86
2049.38 78
2049.48 71
2049.59 64
2049.69 60
2049.79 57
2049.90 56
2050.00 55
2050.11 53
2050.21 52
2050.31 50
2050.42 48
2050.52 46
2050.63 44
2050.73 42
2050.83 42
2050.94 42
2051.04 43
2051.14 45
2051.25 47
2051.35 49
2051.46 51
2051.56 52
2051.66 52
2051.77 51
2051.87 51
2051.98 50
2052.08 49
2052.18 48
2052.29 48
2052.39 48
2052.50 48
2052.60 49
2052.70 49
2052.81 50
2052.91 51
2053.02 51
2053.12 52
2053.22 53
2053.33 54
2053.43 55
2053.54 55
2053.64 53
2053.74 51
2053.85 48
2053.95 44
2054.06 40
2054.16 37
2054.26 36
2054.37 37
2054.47 41
2054.57 46
2054.68 53
2054.78 60
2054.89 67
2054.99 72
2055.09 77
2055.20 79
2055.30 80
2055.41 80
2055.51 79
2055.62 78
2055.72 78
2055.82 77
2055.93 77
2056.03 76
2056.14 74
2056.24 71
2056.34 67
2056.45 62
2056.55 57
2056.66 53
2056.76 52
2056.86 52
2056.97 55
2057.07 61
2057.18 67
2057.28 73
2057.38 78
2057.49 81
2057.59 83
2057.70 82
2057.80 80
2057.90 77
2058.01 73
2058.11 69
2058.22 64
2058.32 59
2058.42 54
2058.53 50
2058.63 46
2058.74 43
2058.84 42
2058.95 42
2059.05 44
2059.15 48
2059.26 52
2059.36 57
2059.47 61
2059.57 64
2059.67 64
2059.78 61
2059.88 56
2059.99 50
2060.09 42
2060.19 35
2060.30 29
2060.40 24
2060.51 22
2060.61 20
2060.72 20
2060.82 20
2060.92 21
2061.03 23
2061.13 25
2061.24 27
2061.34 29
2061.44 32
2061.55 35
2061.65 39
2061.76 41
2061.86 44
2061.97 47
2062.07 49
2062.17 50
2062.28 51
2062.38 50
2062.49 49
2062.59 47
2062.69 43
2062.80 39
2062.90 35
2063.01 31
2063.11 28
2063.22 26
2063.32 25
2063.42 25
2063.53 27
2063.63 30
2063.74 34
2063.84 38
2063.95 41
2064.05 43
2064.15 43
2064.26 40
2064.36 36
2064.47 31
2064.57 26
2064.67 23
2064.78 21
2064.88 22
2064.99 27
2065.09 34
2065.20 43
2065.30 52
2065.40 61
2065.51 68
2065.61 72
2065.72 73
2065.82 70
2065.93 64
2066.03 55
2066.13 45
2066.24 35
2066.34 28
2066.45 22
2066.55 20
2066.66 21
2066.76 24
2066.86 29
2066.97 32
2067.07 35
2067.18 37
2067.28 38
2067.39 37
2067.49 37
2067.59 37
2067.70 38
2067.80 39
2067.91 41
2068.01 43
2068.12 44
2068.22 44
2068.33 43
2068.43 40
2068.53 36
2068.64 31
2068.74 26
2068.85 21
2068.95 16
2069.06 14
2069.16 13
2069.26 13
2069.37 14
2069.47 16
2069.58 17
2069.68 17
2069.79 16
2069.89 14
2069.99 10
2070.10 6
2070.20 3
2070.31 0
2070.41 0
2070.52 0
2070.62 0
2070.73 0
2070.83 0
2070.93 0
2071.04 0
2071.14 0
2071.25 0
2071.35 4
2071.46 11
2071.56 20
2071.67 29
2071.77 37
2071.87 45
2071.98 51
2072.08 56
2072.19 61
2072.29 67
2072.40 73
2072.50 79
2072.61 83
2072.71 85
2072.81 83
2072.92 78
2073.02 70
2073.13 60
2073.23 50
2073.34 40
2073.44 32
2073.55 25
2073.65 19
2073.75 14
2073.86 10
2073.96 8
2074.07 9
2074.17 12
2074.28 18
2074.38 27
2074.49 38
2074.59 50
2074.69 62
2074.80 72
2074.90 81
2075.01 88
2075.11 93
2075.22 97
2075.32 100
2075.43 102
2075.53 103
2075.64 102
2075.74 98
2075.84 93
2075.95 86
2076.05 79
2076.16 72
2076.26 66
2076.37 62
2076.47 59
2076.58 58
2076.68 56
2076.79 54
2076.89 53
2076.99 51
2077.10 50
2077.20 48
2077.31 47
2077.41 47
2077.52 45
2077.62 44
2077.73 42
2077.83 41
2077.94 40
2078.04 41
2078.14 43
2078.25 47
2078.35 54
2078.46 63
2078.56 73
2078.67 83
2078.77 92
2078.88 98
2078.98 102
2079.09 102
2079.19 99
2079.30 94
2079.40 88
2079.50 82
2079.61 78
2079.71 76
2079.82 74
2079.92 74
2080.03 74
2080.13 74
2080.24 74
2080.34 74
2080.45 74
2080.55 75
2080.66 77
2080.76 79
2080.87 81
2080.97 83
2081.07 86
2081.18 88
2081.28 90
2081.39 92
2081.49 94
2081.60 95
2081.70 95
2081.81 93
2081.91 89
2082.02 84
2082.12 78
2082.23 71
2082.33 65
2082.44 60
2082.54 56
2082.64 54
2082.75 52
2082.85 50
2082.96 48
2083.06 45
2083.17 41
2083.27 39
2083.38 38
2083.48 39
2083.59 42
2083.69 46
2083.80 51
2083.90 54
2084.01 55
2084.11 54
2084.22 50
2084.32 45
2084.43 40
2084.53 34
2084.63 29
2084.74 23
2084.84 18
2084.95 13
2085.05 8
2085.16 4
2085.26 1
2085.37 0
2085.47 1
2085.58 3
2085.68 6
2085.79 10
2085.89 12
2086.00 14
2086.10 14
2086.21 14
2086.31 13
2086.42 12
2086.52 12
2086.63 13
2086.73 15
2086.83 19
2086.94 22
2087.04 26
2087.15 30
2087.25 33
2087.36 36
2087.46 38
2087.57 41
2087.67 45
2087.78 49
2087.88 52
2087.99 56
2088.09 59
2088.20 61
2088.30 64
2088.41 66
2088.51 69
2088.62 71
2088.72 72
2088.83 71
2088.93 69
2089.04 64
2089.14 57
2089.25 50
2089.35 42
2089.46 37
2089.56 34
2089.67 34
2089.77 38
2089.88 45
2089.98 53
2090.09 62
2090.19 71
2090.29 79
2090.40 87
2090.50 93
2090.61 98
2090.71 102
2090.82 103
2090.92 102
2091.03 100
2091.13 95
2091.24 88
2091.34 81
2091.45 74
2091.55 67
2091.66 62
2091.76 58
2091.87 55
2091.97 52
2092.08 50
2092.18 48
2092.29 46
2092.39 45
2092.50 45
2092.60 46
2092.71 49
2092.81 54
2092.92 59
2093.02 65
2093.13 70
2093.23 74
2093.34 75
2093.44 74
2093.55 72
2093.65 69
2093.76 66
2093.86 65
2093.97 64
2094.07 65
2094.18 67
2094.28 71
2094.39 75
2094.49 79
2094.60 84
2094.70 88
2094.81 91
2094.91 93
2095.02 93
2095.12 91
2095.23 88
2095.33 84
2095.44 79
2095.54 75
2095.65 71
2095.75 68
2095.86 67
2095.96 66
2096.07 65
2096.17 64
2096.28 64
2096.38 63
2096.49 62
2096.59 61
2096.70 59
2096.80 56
2096.91 52
2097.01 47
2097.12 41
2097.22 37
2097.33 33
2097.43 32
2097.54 33
2097.64 37
2097.75 41
2097.85 45
2097.96 47
2098.06 48
2098.17 48
2098.27 46
2098.38 45
2098.48 44
2098.59 46
2098.69 49
2098.80 54
2098.91 59
2099.01 63
2099.12 65
2099.22 65
2099.33 61
2099.43 54
2099.54 46
2099.64 37
2099.75 28
2099.85 21
2099.96 16
2100.06 14
2100.17 14
2100.27 15
2100.38 17
2100.48 19
2100.59 22
2100.69 25
2100.80 29
2100.90 35
2101.01 43
2101.11 51
2101.22 59
2101.32 65
2101.43 68
2101.53 68
2101.64 64
2101.74 58
2101.85 50
2101.95 42
2102.06 35
2102.16 30
2102.27 27
2102.38 25
2102.48 25
2102.59 25
2102.69 25
2102.80 24
2102.90 22
2103.01 19
2103.11 15
2103.22 11
2103.32 7
2103.43 3
2103.53 0
2103.64 0
2103.74 0
2103.85 0
2103.95 1
2104.06 2
2104.16 2
2104.27 2
2104.37 0
2104.48 0
2104.59 0
2104.69 0
2104.80 0
2104.90 2
2105.01 7
2105.11 14
2105.22 22
2105.32 30
2105.43 39
2105.53 46
2105.64 53
2105.74 57
2105.85 60
2105.95 60
2106.06 58
2106.16 55
2106.27 49
2106.37 43
2106.48 37
2106.59 31
2106.69 27
2106.80 24
2106.90 23
2107.01 23
2107.11 23
2107.22 23
2107.32 23
2107.43 21
2107.53 19
2107.64 17
2107.74 14
2107.85 11
2107.95 9
2108.06 8
2108.17 8
2108.27 9
2108.38 11
2108.48 15
2108.59 21
2108.69 27
2108.80 34
2108.90 40
2109.01 46
2109.11 50
2109.22 51
2109.32 51
2109.43 49
2109.53 46
2109.64 43
2109.75 40
2109.85 38
2109.96 37
2110.06 36
2110.17 36
2110.27 36
2110.38 36
2110.48 36
2110.59 37
2110.69 37
2110.80 38
2110.90 38
2111.01 39
2111.12 41
2111.22 44
2111.33 49
2111.43 55
2111.54 62
2111.64 67
2111.75 71
2111.85 71
2111.96 69
2112.06 64
2112.17 58
2112.28 52
2112.38 46
2112.49 42
2112.59 39
2112.70 36
2112.80 34
2112.91 32
2113.01 29
2113.12 27
2113.22 25
2113.33 23
2113.44 21
2113.54 18
2113.65 16
2113.75 14
2113.86 13
2113.96 13
2114.07 17
2114.17 22
2114.28 30
2114.38 38
2114.49 45
2114.60 50
2114.70 51
2114.81 50
2114.91 46
2115.02 40
2115.12 34
2115.23 29
2115.33 25
2115.44 22
2115.55 20
2115.65 17
2115.76 14
2115.86 10
2115.97 5
2116.07 1
2116.18 0
2116.28 0
2116.39 0
2116.50 0
2116.60 0
2116.71 0
2116.81 1
2116.92 2
2117.02 3
2117.13 2
2117.23 2
2117.34 2
2117.45 3
2117.55 3
2117.66 4
2117.76 6
2117.87 8
2117.97 9
2118.08 11
2118.18 13
2118.29 15
2118.40 17
2118.50 20
2118.61 22
2118.71 23
2118.82 23
2118.92 22
2119.03 19
2119.14 15
2119.24 11
2119.35 8
2119.45 6
2119.56 5
2119.66 6
2119.77 9
2119.87 13
2119.98 16
2120.09 20
2120.19 23
2120.30 25
2120.40 26
2120.51 28
2120.61 29
2120.72 31
2120.83 33
2120.93 35
2121.04 36
2121.14 37
2121.25 37
2121.35 37
2121.46 36
2121.56 35
2121.67 33
2121.78 31
2121.88 30
2121.99 29
2122.09 29
2122.20 31
2122.30 32
2122.41 34
2122.52 36
2122.62 37
2122.73 37
2122.83 35
2122.94 32
2123.04 27
2123.15 21
2123.26 15
2123.36 10
2123.47 6
2123.57 5
2123.68 6
2123.78 11
2123.89 18
2124.00 26
2124.10 35
2124.21 42
2124.31 48
2124.42 49
2124.52 48
2124.63 44
2124.74 37
2124.84 31
2124.95 25
2125.05 21
2125.16 18
2125.27 18
2125.37 18
2125.48 19
2125.58 19
2125.69 19
2125.79 18
2125.90 18
2126.01 19
2126.11 22
2126.22 27
2126.32 34
2126.43 41
2126.53 48
2126.64 54
2126.75 57
2126.85 59
2126.96 58
2127.06 56
2127.17 53
2127.28 51
2127.38 48
2127.49 47
2127.59 46
2127.70 45
2127.80 46
2127.91 46
2128.02 47
2128.12 48
2128.23 49
2128.33 51
2128.44 52
2128.55 53
2128.65 55
2128.76 57
2128.86 59
2128.97 61
2129.07 62
2129.18 61
2129.29 59
2129.39 55
2129.50 51
2129.60 46
2129.71 41
2129.82 38
2129.92 35
2130.03 33
2130.13 33
2130.24 35
2130.35 37
2130.45 40
2130.56 43
2130.66 45
2130.77 46
2130.87 46
2130.98 45
2131.09 44
2131.19 43
2131.30 43
2131.40 44
2131.51 45
2131.62 46
2131.72 45
2131.83 44
2131.93 41
2132.04 39
2132.15 37
2132.25 36
2132.36 37
2132.46 40
2132.57 44
2132.68 48
2132.78 51
2132.89 53
2132.99 51
2133.10 48
2133.21 42
2133.31 36
2133.42 30
2133.52 24
2133.63 19
2133.74 16
2133.84 12
2133.95 9
2134.05 5
2134.16 1
2134.27 0
2134.37 0
2134.48 0
2134.58 0
2134.69 0
2134.80 2
2134.90 9
2135.01 16
2135.11 23
2135.22 29
2135.33 33
2135.43 37
2135.54 40
2135.64 44
2135.75 49
2135.86 54
2135.96 61
2136.07 67
2136.17 72
2136.28 75
2136.39 77
2136.49 76
2136.60 73
2136.70 70
2136.81 67
2136.92 64
2137.02 61
2137.13 59
2137.23 58
2137.34 56
2137.45 54
2137.55 51
2137.66 48
2137.76 44
2137.87 41
2137.98 38
2138.08 34
2138.19 31
2138.29 28
2138.40 24
2138.51 21
2138.61 17
2138.72 15
2138.83 13
2138.93 12
2139.04 12
2139.14 13
2139.25 15
2139.36 18
2139.46 21
2139.57 25
2139.67 28
2139.78 30
2139.89 31
2139.99 32
2140.10 32
2140.20 32
2140.31 33
2140.42 35
2140.52 37
2140.63 41
2140.74 45
2140.84 50
2140.95 54
2141.05 57
2141.16 59
2141.27 61
2141.37 62
2141.48 63
2141.58 64
2141.69 64
2141.80 63
2141.90 61
2142.01 58
2142.12 55
2142.22 53
2142.33 52
2142.43 55
2142.54 60
2142.65 69
2142.75 81
2142.86 95
2142.97 109
2143.07 122
2143.18 134
2143.28 142
2143.39 146
2143.50 147
2143.60 144
2143.71 139
2143.82 131
2143.92 123
2144.03 114
2144.13 106
2144.24 97
2144.35 89
2144.45 82
2144.56 76
2144.67 73
2144.77 72
2144.88 73
2144.98 76
2145.09 81
2145.20 86
2145.30 90
2145.41 93
2145.52 94
2145.62 94
2145.73 94
2145.83 93
2145.94 94
2146.05 95
2146.15 98
2146.26 102
2146.37 106
2146.47 109
2146.58 111
2146.68 111
2146.79 107
2146.90 102
2147.00 93
2147.11 83
2147.22 73
2147.32 63
2147.43 56
2147.53 52
2147.64 50
2147.75 52
2147.85 56
2147.96 60
2148.07 65
2148.17 68
2148.28 70
2148.39 72
2148.49 72
2148.60 73
2148.70 75
2148.81 77
2148.92 79
2149.02 81
2149.13 82
2149.24 81
2149.34 79
2149.45 75
2149.56 70
2149.66 65
2149.77 61
2149.87 57
2149.98 55
2150.09 54
2150.19 53
2150.30 52
2150.41 51
2150.51 50
2150.62 50
2150.73 50
2150.83 52
2150.94 55
2151.04 58
2151.15 62
2151.26 65
2151.36 67
2151.47 68
2151.58 68
2151.68 67
2151.79 66
2151.90 62
2152.00 58
2152.11 52
2152.22 46
2152.32 40
2152.43 35
2152.53 33
2152.64 35
2152.75 39
2152.85 45
2152.96 53
2153.07 60
2153.17 65
2153.28 69
2153.39 71
2153.49 72
2153.60 71
2153.71 70
2153.81 68
2153.92 65
2154.03 61
2154.13 54
2154.24 45
2154.34 35
2154.45 24
2154.56 13
2154.66 4
2154.77 0
2154.88 0
2154.98 0
2155.09 0
2155.20 0
2155.30 0
2155.41 0
2155.52 1
2155.62 7
2155.73 14
2155.84 21
2155.94 28
2156.05 33
2156.16 36
2156.26 37
2156.37 38
2156.48 38
2156.58 40
2156.69 43
2156.79 48
2156.90 53
2157.01 58
2157.11 60
2157.22 60
2157.33 56
2157.43 50
2157.54 42
2157.65 35
2157.75 29
2157.86 25
2157.97 23
2158.07 22
2158.18 22
2158.29 23
2158.39 25
2158.50 26
2158.61 28
2158.71 29
2158.82 30
2158.93 30
2159.03 30
2159.14 29
2159.25 28
2159.35 26
2159.46 24
2159.57 22
2159.67 19
2159.78 16
2159.89 12
2159.99 8
2160.10 4
2160.21 1
2160.31 0
2160.42 0
2160.53 0
2160.63 0
2160.74 0
2160.85 0
2160.95 0
2161.06 0
2161.17 5
2161.27 13
2161.38 22
2161.49 29
2161.59 35
2161.70 37
2161.81 38
2161.91 36
2162.02 33
2162.13 30
2162.23 29
2162.34 30
2162.45 33
2162.55 38
2162.66 45
2162.77 53
2162.87 60
2162.98 66
2163.09 71
2163.19 75
2163.30 76
2163.41 75
2163.51 72
2163.62 66
2163.73 59
2163.83 49
2163.94 39
2164.05 30
2164.15 23
2164.26 18
2164.37 15
2164.47 14
2164.58 14
2164.69 13
2164.79 12
2164.90 9
2165.01 6
2165.11 2
2165.22 0
2165.33 0
2165.43 2
2165.54 7
2165.65 14
2165.75 23
2165.86 32
2165.97 41
2166.07 50
2166.18 57
2166.29 63
2166.40 68
2166.50 71
2166.61 74
2166.72 76
2166.82 76
2166.93 75
2167.04 72
2167.14 66
2167.25 59
2167.36 52
2167.46 44
2167.57 37
2167.68 32
2167.78 29
2167.89 28
2168.00 29
2168.10 31
2168.21 35
2168.32 39
2168.42 43
2168.53 47
2168.64 50
2168.75 53
2168.85 54
2168.96 55
2169.07 53
2169.17 51
2169.28 49
2169.39 46
2169.49 44
2169.60 42
2169.71 39
2169.81 37
2169.92 33
2170.03 29
2170.13 24
2170.24 19
2170.35 13
2170.45 8
2170.56 3
2170.67 0
2170.78 0
2170.88 0
2170.99 0
2171.10 0
2171.20 0
2171.31 1
2171.42 2
2171.52 2
2171.63 1
2171.74 1
2171.84 0
2171.95 0
2172.06 0
2172.17 0
2172.27 2
2172.38 8
2172.49 15
2172.59 23
2172.70 33
2172.81 42
2172.91 50
2173.02 57
2173.13 63
2173.23 67
2173.34 70
2173.45 72
2173.56 73
2173.66 72
2173.77 69
2173.88 64
2173.98 57
2174.09 49
2174.20 39
2174.30 31
2174.41 23
2174.52 18
2174.63 16
2174.73 16
2174.84 17
2174.95 19
2175.05 22
2175.16 24
2175.27 26
2175.37 29
2175.48 31
2175.59 35
2175.70 39
2175.80 43
2175.91 47
2176.02 50
2176.12 51
2176.23 51
2176.34 49
2176.44 46
2176.55 42
2176.66 38
2176.77 35
2176.87 34
2176.98 34
2177.09 37
2177.19 42
2177.30 48
2177.41 55
2177.52 63
2177.62 69
2177.73 73
2177.84 74
2177.94 71
2178.05 64
2178.16 56
2178.26 47
2178.37 38
2178.48 30
2178.59 24
2178.69 19
2178.80 17
2178.91 17
2179.01 18
2179.12 21
2179.23 26
2179.34 33
2179.44 39
2179.55 45
2179.66 49
2179.76 51
2179.87 50
2179.98 47
2180.09 42
2180.19 37
2180.30 32
2180.41 29
2180.51 27
2180.62 26
2180.73 27
2180.84 29
2180.94 30
2181.05 31
2181.16 31
2181.26 30
2181.37 29
2181.48 29
2181.59 28
2181.69 29
2181.80 32
2181.91 35
2182.01 38
2182.12 42
2182.23 45
2182.34 48
2182.44 51
2182.55 53
2182.66 54
2182.76 55
2182.87 55
2182.98 55
2183.09 54
2183.19 52
2183.30 49
2183.41 45
2183.51 41
2183.62 38
2183.73 36
2183.84 35
2183.94 36
2184.05 37
2184.16 39
2184.27 40
2184.37 40
2184.48 40
2184.59 39
2184.69 39
2184.80 39
2184.91 41
2185.02 44
2185.12 48
2185.23 50
2185.34 50
2185.45 49
2185.55 45
2185.66 40
2185.77 35
2185.87 31
2185.98 30
2186.09 30
2186.20 33
2186.30 37
2186.41 40
2186.52 43
2186.63 44
2186.73 44
2186.84 42
2186.95 39
2187.05 35
2187.16 32
2187.27 27
2187.38 23
2187.48 18
2187.59 15
2187.70 13
2187.81 12
2187.91 14
2188.02 18
2188.13 22
2188.23 28
2188.34 33
2188.45 38
2188.56 43
2188.66 48
2188.77 52
2188.88 57
2188.99 61
2189.09 65
2189.20 68
2189.31 71
2189.42 73
2189.52 75
2189.63 77
2189.74 78
2189.84 79
2189.95 79
2190.06 79
2190.17 80
2190.27 81
2190.38 83
2190.49 86
2190.60 89
2190.70 91
2190.81 93
2190.92 94
2191.03 93
2191.13 92
2191.24 91
2191.35 91
2191.46 92
2191.56 93
2191.67 95
2191.78 96
2191.89 97
2191.99 97
2192.10 94
2192.21 90
2192.32 84
2192.42 75
2192.53 66
2192.64 56
2192.74 47
2192.85 39
2192.96 34
2193.07 31
2193.17 31
2193.28 32
2193.39 34
2193.50 36
2193.60 37
2193.71 37
2193.82 35
2193.93 33
2194.03 30
2194.14 27
2194.25 25
2194.36 25
2194.46 26
2194.57 29
2194.68 33
2194.79 37
2194.89 41
2195.00 43
2195.11 44
2195.22 42
2195.32 39
2195.43 34
2195.54 28
2195.65 21
2195.75 14
2195.86 7
2195.97 0
2196.08 0
2196.18 0
2196.29 0
2196.40 0
2196.51 0
2196.61 0
2196.72 0
2196.83 0
2196.94 5
2197.04 12
2197.15 18
2197.26 24
2197.37 30
2197.47 35
2197.58 39
2197.69 43
2197.80 47
2197.90 51
2198.01 55
2198.12 59
2198.23 63
2198.34 67
2198.44 71
2198.55 73
2198.66 75
2198.77 75
2198.87 74
2198.98 74
2199.09 74
2199.20 74
2199.30 74
2199.41 75
2199.52 75
2199.63 75
2199.73 72
2199.84 69
2199.95 63
2200.06 57
2200.16 51
2200.27 44
2200.38 39
2200.49 34
2200.59 31
2200.70 29
2200.81 28
2200.92 28
2201.03 28
2201.13 30
2201.24 32
2201.35 36
2201.46 40
2201.56 45
2201.67 49
2201.78 53
2201.89 54
2201.99 54
2202.10 52
2202.21 49
2202.32 45
2202.42 42
2202.53 38
2202.64 36
2202.75 34
2202.86 33
2202.96 32
2203.07 32
2203.18 32
2203.29 34
2203.39 38
2203.50 43
2203.61 49
2203.72 55
2203.82 60
2203.93 64
2204.04 65
2204.15 63
2204.26 60
2204.36 55
2204.47 49
2204.58 42
2204.69 37
2204.79 33
2204.90 30
2205.01 28
2205.12 27
2205.23 27
2205.33 27
2205.44 27
2205.55 28
2205.66 28
2205.76 28
2205.87 27
2205.98 26
2206.09 25
2206.19 23
2206.30 21
2206.41 19
2206.52 17
2206.63 15
2206.73 12
2206.84 9
2206.95 6
2207.06 3
2207.16 1
2207.27 1
2207.38 3
2207.49 6
2207.60 11
2207.70 16
2207.81 22
2207.92 26
2208.03 28
2208.14 30
2208.24 30
2208.35 29
2208.46 28
2208.57 28
2208.67 29
2208.78 32
2208.89 36
2209.00 40
2209.11 44
2209.21 47
2209.32 49
2209.43 49
2209.54 47
2209.64 43
2209.75 39
2209.86 35
2209.97 31
2210.08 29
2210.18 27
2210.29 26
2210.40 25
2210.51 25
2210.62 24
2210.72 22
2210.83 21
2210.94 19
2211.05 18
2211.15 18
2211.26 19
2211.37 22
2211.48 26
2211.59 32
2211.69 39
2211.80 47
2211.91 54
2212.02 62
2212.13 70
2212.23 77
2212.34 83
2212.45 89
2212.56 94
2212.67 98
2212.77 101
2212.88 101
2212.99 100
2213.10 95
2213.21 89
2213.31 80
2213.42 70
2213.53 59
2213.64 50
2213.74 42
2213.85 36
2213.96 31
2214.07 27
2214.18 25
2214.28 23
2214.39 21
2214.50 19
2214.61 15
2214.72 12
2214.82 7
2214.93 2
2215.04 0
2215.15 0
2215.26 0
2215.36 0
2215.47 0
2215.58 0
2215.69 0
2215.80 0
2215.90 4
2216.01 7
2216.12 11
2216.23 14
2216.34 17
2216.44 21
2216.55 27
2216.66 32
2216.77 38
2216.88 44
2216.98 47
2217.09 48
2217.20 47
2217.31 43
2217.42 38
2217.52 33
2217.63 29
2217.74 28
2217.85 29
2217.96 32
2218.07 37
2218.17 42
2218.28 45
2218.39 47
2218.50 47
2218.61 45
2218.71 42
2218.82 38
2218.93 34
2219.04 31
2219.15 30
2219.25 29
2219.36 31
2219.47 34
2219.58 39
2219.69 45
2219.79 52
2219.90 59
2220.01 66
2220.12 72
2220.23 76
2220.33 78
2220.44 77
2220.55 74
2220.66 68
2220.77 63
2220.88 57
2220.98 53
2221.09 51
2221.20 51
2221.31 53
2221.42 54
2221.52 55
2221.63 54
2221.74 51
2221.85 47
2221.96 41
2222.06 36
2222.17 32
2222.28 29
2222.39 28
2222.50 28
2222.61 28
2222.71 28
2222.82 27
2222.93 27
2223.04 27
2223.15 28
2223.25 30
2223.36 32
2223.47 35
2223.58 38
2223.69 40
2223.80 43
2223.90 46
2224.01 48
2224.12 51
2224.23 53
2224.34 55
2224.44 56
2224.55 57
2224.66 57
2224.77 58
2224.88 58
2224.99 58
2225.09 59
2225.20 60
2225.31 62
2225.42 64
2225.53 66
2225.64 68
2225.74 71
2225.85 74
2225.96 77
2226.07 81
2226.18 85
2226.28 88
2226.39 90
2226.50 91
2226.61 91
2226.72 91
2226.83 91
2226.93 91
2227.04 92
2227.15 94
2227.26 97
2227.37 100
2227.48 102
2227.58 104
2227.69 104
2227.80 103
2227.91 101
2228.02 99
2228.13 97
2228.23 96
2228.34 94
2228.45 93
2228.56 91
2228.67 88
2228.78 84
2228.88 79
2228.99 73
2229.10 67
2229.21 60
2229.32 54
2229.43 49
2229.53 43
2229.64 38
2229.75 33
2229.86 28
2229.97 24
2230.08 21
2230.18 18
2230.29 16
2230.40 14
2230.51 13
2230.62 12
2230.73 10
2230.83 9
2230.94 8
2231.05 8
2231.16 8
2231.27 8
2231.38 8
2231.48 9
2231.59 11
2231.70 13
2231.81 16
2231.92 19
2232.03 23
2232.13 27
2232.24 31
2232.35 33
2232.46 34
2232.57 34
2232.68 32
2232.78 29
2232.89 26
2233.00 23
2233.11 19
2233.22 14
2233.33 10
2233.44 5
2233.54 1
2233.65 0
2233.76 0
2233.87 0
2233.98 5
2234.09 12
2234.19 20
2234.30 27
2234.41 33
2234.52 37
2234.63 38
2234.74 37
2234.85 34
2234.95 30
2235.06 26
2235.17 23
2235.28 21
2235.39 19
2235.50 18
2235.60 16
2235.71 14
2235.82 11
2235.93 8
2236.04 6
2236.15 5
2236.26 6
2236.36 8
2236.47 11
2236.58 13
2236.69 15
2236.80 15
2236.91 14
2237.02 11
2237.12 8
2237.23 6
2237.34 6
2237.45 7
2237.56 9
2237.67 12
2237.77 14
2237.88 16
2237.99 18
2238.10 18
2238.21 18
2238.32 18
2238.43 18
2238.53 19
2238.64 20
2238.75 22
2238.86 23
2238.97 24
2239.08 23
2239.19 22
2239.29 20
2239.40 17
2239.51 14
2239.62 10
2239.73 7
2239.84 5
2239.95 3
2240.05 3
2240.16 4
2240.27 6
2240.38 8
2240.49 11
2240.60 13
2240.71 14
2240.81 14
2240.92 13
2241.03 11
2241.14 7
2241.25 4
2241.36 1
2241.47 0
2241.58 0
2241.68 0
2241.79 0
2241.90 0
2242.01 0
2242.12 3
2242.23 5
2242.34 8
2242.44 10
2242.55 12
2242.66 13
2242.77 13
2242.88 12
2242.99 11
2243.10 8
2243.20 5
2243.31 1
2243.42 0
2243.53 0
2243.64 0
2243.75 0
2243.86 0
2243.97 0
2244.07 0
2244.18 1
2244.29 6
2244.40 11
2244.51 14
2244.62 16
2244.73 18
2244.84 18
2244.94 19
2245.05 21
2245.16 23
2245.27 25
2245.38 28
2245.49 31
2245.60 34
2245.70 36
2245.81 37
2245.92 37
2246.03 37
2246.14 35
2246.25 33
2246.36 30
2246.47 27
2246.57 23
2246.68 20
2246.79 18
2246.90 16
2247.01 14
2247.12 13
2247.23 13
2247.34 12
2247.44 12
2247.55 12
2247.66 13
2247.77 14
2247.88 17
2247.99 20
2248.10 23
2248.21 27
2248.31 30
2248.42 32
2248.53 34
2248.64 35
2248.75 35
2248.86 35
2248.97 35
2249.08 36
2249.19 38
2249.29 42
2249.40 46
2249.51 52
2249.62 56
2249.73 59
2249.84 61
2249.95 60
2250.06 58
2250.16 55
2250.27 51
2250.38 48
2250.49 45
2250.60 42
2250.71 39
2250.82 33
2250.93 27
2251.04 19
2251.14 10
2251.25 3
2251.36 0
2251.47 0
2251.58 0
2251.69 0
2251.80 0
2251.91 0
2252.02 0
2252.12 0
2252.23 0
2252.34 0
2252.45 5
2252.56 11
2252.67 20
2252.78 31
2252.89 42
2253.00 53
2253.10 63
2253.21 70
2253.32 74
2253.43 75
2253.54 73
2253.65 70
2253.76 66
2253.87 63
2253.98 60
2254.08 59
2254.19 60
2254.30 60
2254.41 60
2254.52 58
2254.63 55
2254.74 49
2254.85 42
2254.96 35
2255.07 28
2255.17 22
2255.28 17
2255.39 14
2255.50 13
2255.61 14
2255.72 16
2255.83 20
2255.94 26
2256.05 34
2256.15 42
2256.26 51
2256.37 58
2256.48 64
2256.59 68
2256.70 69
2256.81 68
2256.92 64
2257.03 59
2257.14 53
2257.24 46
2257.35 39
2257.46 33
2257.57 29
2257.68 25
2257.79 24
2257.90 24
2258.01 25
2258.12 26
2258.23 28
2258.33 30
2258.44 30
2258.55 28
2258.66 26
2258.77 21
2258.88 16
2258.99 10
2259.10 4
2259.21 0
2259.32 0
2259.43 0
2259.53 5
2259.64 13
2259.75 22
2259.86 32
2259.97 40
2260.08 45
2260.19 48
2260.30 48
2260.41 46
2260.52 43
2260.63 39
2260.73 35
2260.84 31
2260.95 28
2261.06 25
2261.17 23
2261.28 22
2261.39 23
2261.50 25
2261.61 28
2261.72 33
2261.83 38
2261.93 42
2262.04 45
2262.15 46
2262.26 46
2262.37 44
2262.48 41
2262.59 38
2262.70 35
2262.81 32
2262.92 29
2263.03 27
2263.13 26
2263.24 24
2263.35 23
2263.46 22
2263.57 21
2263.68 20
2263.79 18
2263.90 17
2264.01 16
2264.12 15
2264.23 14
2264.34 14
2264.44 15
2264.55 18
2264.66 21
2264.77 27
2264.88 34
2264.99 41
2265.10 49
2265.21 55
2265.32 60
2265.43 62
2265.54 61
2265.65 57
2265.76 52
2265.86 45
2265.97 38
2266.08 32
2266.19 28
2266.30 26
2266.41 26
2266.52 27
2266.63 30
2266.74 32
2266.85 33
2266.96 33
2267.07 30
2267.18 27
2267.28 22
2267.39 18
2267.50 14
2267.61 11
2267.72 11
2267.83 12
2267.94 15
2268.05 18
2268.16 21
2268.27 24
2268.38 26
2268.49 27
2268.60 28
2268.70 29
2268.81 30
2268.92 32
2269.03 33
2269.14 34
2269.25 35
2269.36 35
2269.47 35
2269.58 34
2269.69 32
2269.80 30
2269.91 27
2270.02 23
2270.13 19
2270.24 16
2270.34 13
2270.45 12
2270.56 12
2270.67 14
2270.78 18
2270.89 23
2271.00 28
2271.11 33
2271.22 38
2271.33 41
2271.44 43
2271.55 44
2271.66 42
2271.77 39
2271.88 35
2271.98 30
2272.09 25
2272.20 20
2272.31 17
2272.42 14
2272.53 12
2272.64 9
2272.75 6
2272.86 2
2272.97 0
2273.08 0
2273.19 0
2273.30 0
2273.41 0
2273.52 0
2273.63 0
2273.73 1
2273.84 7
2273.95 11
2274.06 14
2274.17 15
2274.28 14
2274.39 10
2274.50 6
2274.61 2
2274.72 0
2274.83 0
2274.94 0
2275.05 0
2275.16 0
2275.27 0
2275.38 0
2275.49 0
2275.59 1
2275.70 5
2275.81 10
2275.92 16
2276.03 23
2276.14 28
2276.25 34
2276.36 38
2276.47 42
2276.58 46
2276.69 48
2276.80 51
2276.91 53
2277.02 55
2277.13 58
2277.24 61
2277.35 64
2277.46 66
2277.57 68
2277.67 69
2277.78 68
2277.89 66
2278.00 63
2278.11 60
2278.22 56
2278.33 52
2278.44 50
2278.55 49
2278.66 50
2278.77 54
2278.88 59
2278.99 66
2279.10 73
2279.21 79
2279.32 83
2279.43 84
2279.54 83
2279.65 79
2279.76 74
2279.87 69
2279.97 64
2280.08 61
2280.19 58
2280.30 57
2280.41 56
2280.52 56
2280.63 54
2280.74 53
2280.85 50
2280.96 47
2281.07 45
2281.18 44
2281.29 44
2281.40 44
2281.51 46
2281.62 47
2281.73 47
2281.84 46
2281.95 44
2282.06 41
2282.17 37
2282.28 34
2282.39 31
2282.50 29
2282.60 28
2282.71 27
2282.82 27
2282.93 26
2283.04 27
2283.15 27
2283.26 28
2283.37 29
2283.48 31
2283.59 33
2283.70 35
2283.81 37
2283.92 40
2284.03 42
2284.14 44
2284.25 45
2284.36 47
2284.47 47
2284.58 48
2284.69 47
2284.80 45
2284.91 43
2285.02 40
2285.13 37
2285.24 35
2285.35 35
2285.46 36
2285.57 39
2285.68 42
2285.78 44
2285.89 45
2286.00 44
2286.11 41
2286.22 36
2286.33 30
2286.44 24
2286.55 20
2286.66 17
2286.77 16
2286.88 16
2286.99 16
2287.10 16
2287.21 15
2287.32 14
2287.43 12
2287.54 10
2287.65 8
2287.76 7
2287.87 8
2287.98 9
2288.09 12
2288.20 14
2288.31 16
2288.42 17
2288.53 17
2288.64 17
2288.75 16
2288.86 16
2288.97 17
2289.08 19
2289.19 23
2289.30 28
2289.41 34
2289.52 40
2289.63 45
2289.74 49
2289.85 51
2289.96 50
2290.07 48
2290.17 43
2290.28 37
2290.39 31
2290.50 26
2290.61 22
2290.72 19
2290.83 18
2290.94 18
2291.05 18
2291.16 19
2291.27 19
2291.38 19
2291.49 18
2291.60 16
2291.71 13
2291.82 9
2291.93 6
2292.04 4
2292.15 3
2292.26 4
2292.37 7
2292.48 11
2292.59 16
2292.70 20
2292.81 23
2292.92 25
2293.03 26
2293.14 26
2293.25 28
2293.36 30
2293.47 32
2293.58 35
2293.69 38
2293.80 39
2293.91 39
2294.02 38
2294.13 36
2294.24 34
2294.35 33
2294.46 33
2294.57 34
2294.68 36
2294.79 40
2294.90 43
2295.01 47
2295.12 50
2295.23 51
2295.34 51
2295.45 49
2295.56 47
2295.67 44
2295.78 42
2295.89 40
2296.00 39
2296.11 38
2296.22 35
2296.33 32
2296.44 28
2296.55 23
2296.66 19
2296.77 16
2296.88 15
2296.99 16
2297.10 19
2297.21 23
2297.32 27
2297.43 30
2297.54 32
2297.65 34
2297.76 36
2297.87 37
2297.98 39
2298.09 42
2298.20 43
2298.31 44
2298.42 44
2298.53 43
2298.64 42
2298.75 40
2298.86 38
2298.97 35
2299.08 32
2299.19 28
2299.30 24
2299.41 20
2299.52 15
2299.63 11
2299.74 6
2299.85 2
2299.96 0
2300.07 0
2300.18 0
2300.29 0
2300.40 0
2300.51 0
2300.62 0
2300.73 0
2300.84 6
2300.95 19
2301.06 32
2301.17 42
2301.28 49
2301.39 51
2301.50 49
2301.61 43
2301.72 36
2301.83 30
2301.94 26
2302.05 26
2302.16 28
2302.27 31
2302.38 35
2302.49 37
2302.60 38
2302.71 36
2302.82 33
2302.93 29
2303.04 27
2303.15 26
2303.26 27
2303.37 30
2303.48 34
2303.59 37
2303.70 41
2303.81 42
2303.92 43
2304.03 42
2304.14 40
2304.25 37
2304.36 34
2304.47 30
2304.58 25
2304.69 20
2304.80 16
2304.91 12
2305.02 8
2305.13 7
2305.24 8
2305.35 11
2305.46 16
2305.57 23
2305.68 31
2305.79 38
2305.90 43
2306.01 46
2306.12 46
2306.23 45
2306.34 44
2306.45 42
2306.56 42
2306.67 43
2306.78 46
2306.89 50
2307.00 54
2307.12 58
2307.23 61
2307.34 63
2307.45 62
2307.56 60
2307.67 57
2307.78 52
2307.89 49
2308.00 46
2308.11 46
2308.22 48
2308.33 52
2308.44 57
2308.55 63
2308.66 69
2308.77 74
2308.88 76
2308.99 76
2309.10 74
2309.21 70
2309.32 66
2309.43 61
2309.54 58
2309.65 55
2309.76 53
2309.87 53
2309.98 53
2310.09 53
2310.20 53
2310.31 53
2310.42 52
2310.53 51
2310.64 50
2310.75 47
2310.86 44
2310.97 41
2311.08 36
2311.19 31
2311.30 25
2311.42 19
2311.53 13
2311.64 8
2311.75 3
2311.86 0
2311.97 0
2312.08 0
2312.19 0
2312.30 0
2312.41 1
2312.52 6
2312.63 12
2312.74 18
2312.85 25
2312.96 32
2313.07 38
2313.18 42
2313.29 45
2313.40 47
2313.51 48
2313.62 48
2313.73 47
2313.84 47
2313.95 45
2314.06 42
2314.17 38
2314.28 33
2314.39 27
2314.50 21
2314.62 15
2314.73 11
2314.84 8
2314.95 7
2315.06 8
2315.17 9
2315.28 10
2315.39 11
2315.50 10
2315.61 9
2315.72 8
2315.83 7
2315.94 7
2316.05 8
2316.16 11
2316.27 14
2316.38 18
2316.49 21
2316.60 25
2316.71 29
2316.82 33
2316.93 37
2317.04 41
2317.15 44
2317.27 47
2317.38 50
2317.49 52
2317.60 52
2317.71 52
2317.82 51
2317.93 49
2318.04 47
2318.15 44
2318.26 41
2318.37 38
2318.48 36
2318.59 35
2318.70 35
2318.81 37
2318.92 40
2319.03 45
2319.14 49
2319.25 52
2319.36 53
2319.47 53
2319.59 50
2319.70 46
2319.81 42
2319.92 39
2320.03 37
2320.14 36
2320.25 37
2320.36 38
2320.47 40
2320.58 43
2320.69 47
2320.80 52
2320.91 58
2321.02 64
2321.13 69
2321.24 74
2321.35 78
2321.46 82
2321.57 85
2321.69 89
2321.80 92
2321.91 93
2322.02 93
2322.13 89
2322.24 83
2322.35 74
2322.46 64
2322.57 53
2322.68 44
2322.79 37
2322.90 31
2323.01 28
2323.12 27
2323.23 28
2323.34 31
2323.45 36
2323.56 42
2323.68 50
2323.79 57
2323.90 65
2324.01 71
2324.12 78
2324.23 83
2324.34 88
2324.45 93
2324.56 97
2324.67 101
2324.78 104
2324.89 104
2325.00 104
2325.11 101
2325.22 98
2325.33 95
2325.45 92
2325.56 90
2325.67 87
2325.78 84
2325.89 80
2326.00 74
2326.11 66
2326.22 58
2326.33 49
2326.44 41
2326.55 34
2326.66 29
2326.77 24
2326.88 21
2326.99 18
2327.11 16
2327.22 16
2327.33 17
2327.44 18
2327.55 21
2327.66 23
2327.77 24
2327.88 25
2327.99 23
2328.10 21
2328.21 18
2328.32 15
2328.43 11
2328.54 8
2328.66 6
2328.77 3
2328.88 1
2328.99 0
2329.10 0
2329.21 0
2329.32 0
2329.43 0
2329.54 0
2329.65 0
2329.76 0
2329.87 4
2329.98 12
2330.09 21
2330.21 30
2330.32 37
2330.43 41
2330.54 42
2330.65 40
2330.76 35
2330.87 29
2330.98 24
2331.09 19
2331.20 18
2331.31 19
2331.42 22
2331.53 27
2331.65 31
2331.76 35
2331.87 38
2331.98 38
2332.09 37
2332.20 35
2332.31 33
2332.42 33
2332.53 33
2332.64 36
2332.75 39
2332.86 42
2332.98 46
2333.09 48
2333.20 50
2333.31 51
2333.42 52
2333.53 51
2333.64 49
2333.75 47
2333.86 44
2333.97 40
2334.08 37
2334.19 34
2334.31 32
2334.42 32
2334.53 34
2334.64 38
2334.75 42
2334.86 47
2334.97 51
2335.08 54
2335.19 54
2335.30 53
2335.41 50
2335.52 47
2335.64 43
2335.75 41
2335.86 41
2335.97 43
2336.08 47
2336.19 52
2336.30 57
2336.41 61
2336.52 64
2336.63 64
2336.74 63
2336.86 61
2336.97 59
2337.08 57
2337.19 55
2337.30 54
2337.41 53
2337.52 54
2337.63 55
2337.74 58
2337.85 61
2337.96 65
2338.08 69
2338.19 72
2338.30 76
2338.41 79
2338.52 82
2338.63 85
2338.74 88
2338.85 90
2338.96 91
2339.07 90
2339.19 87
2339.30 82
2339.41 74
2339.52 66
2339.63 58
2339.74 51
2339.85 45
2339.96 42
2340.07 42
2340.18 43
2340.30 47
2340.41 53
2340.52 61
2340.63 69
2340.74 77
2340.85 84
2340.96 87
2341.07 88
2341.18 86
2341.29 82
2341.41 76
2341.52 70
2341.63 65
2341.74 61
2341.85 58
2341.96 55
2342.07 53
2342.18 50
2342.29 46
2342.40 42
2342.52 38
2342.63 35
2342.74 33
2342.85 32
2342.96 32
2343.07 31
2343.18 30
2343.29 28
2343.40 25
2343.51 22
2343.63 19
2343.74 17
2343.85 16
2343.96 17
2344.07 18
2344.18 21
2344.29 25
2344.40 28
2344.51 31
2344.63 33
2344.74 35
2344.85 36
2344.96 35
2345.07 34
2345.18 32
2345.29 29
2345.40 27
2345.51 25
2345.63 23
2345.74 23
2345.85 23
2345.96 25
2346.07 27
2346.18 29
2346.29 31
2346.40 34
2346.51 37
2346.63 40
2346.74 44
2346.85 47
2346.96 51
2347.07 53
2347.18 55
2347.29 56
2347.40 57
2347.52 56
2347.63 56
2347.74 55
2347.85 54
2347.96 53
2348.07 51
2348.18 50
2348.29 48
2348.40 46
2348.52 45
2348.63 44
2348.74 44
2348.85 45
2348.96 47
2349.07 49
2349.18 52
2349.29 56
2349.41 59
2349.52 61
2349.63 64
2349.74 66
2349.85 68
2349.96 71
2350.07 73
2350.18 76
2350.30 78
2350.41 79
2350.52 80
2350.63 79
2350.74 79
2350.85 78
2350.96 78
2351.07 79
2351.19 80
2351.30 81
2351.41 81
2351.52 81
2351.63 81
2351.74 79
2351.85 77
2351.96 75
2352.08 74
2352.19 72
2352.30 72
2352.41 71
2352.52 72
2352.63 73
2352.74 75
2352.85 76
2352.97 79
2353.08 83
2353.19 87
2353.30 93
2353.41 98
2353.52 104
2353.63 110
2353.74 115
2353.86 120
2353.97 124
2354.08 126
2354.19 127
2354.30 127
2354.41 126
2354.52 125
2354.64 124
2354.75 124
2354.86 125
2354.97 127
2355.08 129
2355.19 132
2355.30 133
2355.41 134
2355.53 133
2355.64 133
2355.75 132
2355.86 133
2355.97 135
2356.08 139
2356.19 143
2356.31 149
2356.42 154
2356.53 159
2356.64 163
2356.75 168
2356.86 172
2356.97 176
2357.09 181
2357.20 186
2357.31 191
2357.42 197
2357.53 202
2357.64 206
2357.75 209
2357.87 211
2357.98 210
2358.09 208
2358.20 204
2358.31 199
2358.42 195
2358.53 191
2358.65 189
2358.76 189
2358.87 191
2358.98 194
2359.09 199
2359.20 202
2359.31 205
2359.43 205
2359.54 203
2359.65 199
2359.76 193
2359.87 187
2359.98 181
2360.09 177
2360.21 174
2360.32 172
2360.43 171
2360.54 170
2360.65 168
2360.76 164
2360.87 158
2360.99 151
2361.10 145
2361.21 138
2361.32 132
2361.43 128
2361.54 125
2361.65 124
2361.77 123
2361.88 123
2361.99 123
2362.10 123
2362.21 124
2362.32 126
2362.44 128
2362.55 132
2362.66 137
2362.77 142
2362.88 145
2362.99 146
2363.10 143
2363.22 137
2363.33 128
2363.44 117
2363.55 107
2363.66 99
2363.77 94
2363.89 93
2364.00 95
2364.11 100
2364.22 107
2364.33 113
2364.44 119
2364.55 125
2364.67 129
2364.78 133
2364.89 136
2365.00 140
2365.11 143
2365.22 145
2365.34 146
2365.45 144
2365.56 141
2365.67 136
2365.78 129
2365.89 121
2366.01 113
2366.12 107
2366.23 103
2366.34 101
2366.45 102
2366.56 106
2366.67 111
2366.79 116
2366.90 122
2367.01 127
2367.12 132
2367.23 136
2367.34 140
2367.46 143
2367.57 145
2367.68 147
2367.79 148
2367.90 147
2368.01 146
2368.13 145
2368.24 145
2368.35 145
2368.46 146
2368.57 148
2368.68 151
2368.80 153
2368.91 155
2369.02 156
2369.13 156
2369.24 156
2369.35 156
2369.47 155
2369.58 153
2369.69 150
2369.80 147
2369.91 143
2370.02 139
2370.14 136
2370.25 133
2370.36 131
2370.47 130
2370.58 129
2370.69 129
2370.81 127
2370.92 126
2371.03 124
2371.14 122
2371.25 121
2371.37 121
2371.48 123
2371.59 127
2371.70 131
2371.81 137
2371.92 143
2372.04 149
2372.15 153
2372.26 156
2372.37 156
2372.48 156
2372.59 155
2372.71 153
2372.82 152
2372.93 151
2373.04 150
2373.15 150
2373.26 151
2373.38 153
2373.49 155
2373.60 160
2373.71 165
2373.82 170
2373.94 175
2374.05 179
2374.16 180
2374.27 178
2374.38 173
2374.49 165
2374.61 157
2374.72 147
2374.83 139
2374.94 133
2375.05 129
2375.17 129
2375.28 133
2375.39 139
2375.50 147
2375.61 155
2375.72 162
2375.84 167
2375.95 169
2376.06 168
2376.17 165
2376.28 161
2376.40 158
2376.51 156
2376.62 156
2376.73 157
2376.84 160
2376.95 164
2377.07 168
2377.18 171
2377.29 174
2377.40 175
2377.51 175
2377.63 175
2377.74 174
2377.85 173
2377.96 174
2378.07 177
2378.19 181
2378.30 186
2378.41 193
2378.52 199
2378.63 204
2378.75 208
2378.86 211
2378.97 212
2379.08 213
2379.19 216
2379.30 222
2379.42 232
2379.53 245
2379.64 262
2379.75 280
2379.86 299
2379.98 317
2380.09 332
2380.20 343
2380.31 351
2380.42 355
2380.54 356
2380.65 353
2380.76 347
2380.87 338
2380.98 326
2381.10 312
2381.21 297
2381.32 283
2381.43 270
2381.54 261
2381.66 256
2381.77 254
2381.88 256
2381.99 261
2382.10 267
2382.22 274
2382.33 279
2382.44 283
2382.55 286
2382.66 287
2382.78 286
2382.89 285
2383.00 284
2383.11 282
2383.22 279
2383.34 275
2383.45 271
2383.56 267
2383.67 263
2383.78 260
2383.90 260
2384.01 261
2384.12 264
2384.23 267
2384.34 270
2384.46 272
2384.57 272
2384.68 270
2384.79 267
2384.90 262
2385.02 258
2385.13 255
2385.24 254
2385.35 254
2385.46 254
2385.58 255
2385.69 256
2385.80 255
2385.91 253
2386.02 249
2386.14 244
2386.25 238
2386.36 233
2386.47 230
2386.58 229
2386.70 231
2386.81 237
2386.92 245
2387.03 254
2387.15 263
2387.26 270
2387.37 274
2387.48 274
2387.59 271
2387.71 265
2387.82 259
2387.93 252
2388.04 245
2388.15 238
2388.27 231
2388.38 223
2388.49 214
2388.60 205
2388.71 197
2388.83 190
2388.94 185
2389.05 181
2389.16 179
2389.28 177
2389.39 176
2389.50 175
2389.61 173
2389.72 171
2389.84 170
2389.95 170
2390.06 172
2390.17 176
2390.29 181
2390.40 187
2390.51 194
2390.62 199
2390.73 203
2390.85 204
2390.96 204
2391.07 202
2391.18 198
2391.29 195
2391.41 192
2391.52 190
2391.63 190
2391.74 190
2391.86 192
2391.97 194
2392.08 195
2392.19 196
2392.30 197
2392.42 198
2392.53 199
2392.64 201
2392.75 204
2392.87 208
2392.98 212
2393.09 215
2393.20 217
2393.31 218
2393.43 217
2393.54 214
2393.65 209
2393.76 203
2393.88 196
2393.99 190
2394.10 187
2394.21 186
2394.33 189
2394.44 194
2394.55 202
2394.66 210
2394.77 219
2394.89 227
2395.00 235
2395.11 242
2395.22 249
2395.34 255
2395.45 261
2395.56 266
2395.67 271
2395.78 274
2395.90 277
2396.01 279
2396.12 280
2396.23 280
2396.35 280
2396.46 279
2396.57 277
2396.68 275
2396.80 272
2396.91 270
2397.02 270
2397.13 269
2397.24 269
2397.36 270
2397.47 270
2397.58 269
2397.69 268
2397.81 268
2397.92 268
2398.03 268
2398.14 269
2398.26 270
2398.37 269
2398.48 267
2398.59 263
2398.71 258
2398.82 252
2398.93 247
2399.04 243
2399.16 239
2399.27 236
2399.38 232
2399.49 227
2399.60 221
2399.72 214
2399.83 206
2399.94 198
2400.05 191
2400.17 185
2400.28 181
2400.39 178
2400.50 177
2400.62 176
2400.73 176
2400.84 176
2400.95 175
2401.07 174
2401.18 172
2401.29 170
2401.40 168
2401.52 166
2401.63 164
2401.74 163
2401.85 163
2401.97 165
2402.08 168
2402.19 172
2402.30 176
2402.42 181
2402.53 187
2402.64 192
2402.75 196
2402.87 199
2402.98 201
2403.09 201
2403.20 199
2403.32 194
2403.43 188
2403.54 181
2403.65 174
2403.77 169
2403.88 165
2403.99 163
2404.10 162
2404.21 162
2404.33 163
2404.44 163
2404.55 162
2404.67 160
2404.78 157
2404.89 154
2405.00 151
2405.12 149
2405.23 147
2405.34 146
2405.45 146
2405.57 146
2405.68 146
2405.79 145
2405.90 145
2406.02 145
2406.13 144
2406.24 142
2406.35 140
2406.47 136
2406.58 131
2406.69 125
2406.80 119
2406.92 114
2407.03 110
2407.14 107
2407.25 105
2407.37 103
2407.48 102
2407.59 100
2407.70 97
2407.82 92
2407.93 86
2408.04 79
2408.15 72
2408.27 64
2408.38 56
2408.49 50
2408.60 44
2408.72 41
2408.83 40
2408.94 41
2409.05 45
2409.17 50
2409.28 56
2409.39 62
2409.51 68
2409.62 74
2409.73 78
2409.84 82
2409.96 85
2410.07 88
2410.18 93
2410.29 98
2410.41 105
2410.52 111
2410.63 116
2410.74 119
2410.86 120
2410.97 118
2411.08 113
2411.20 108
2411.31 101
2411.42 95
2411.53 90
2411.65 87
2411.76 84
2411.87 82
2411.98 81
2412.10 80
2412.21 78
2412.32 77
2412.43 75
2412.55 73
2412.66 71
2412.77 70
2412.89 69
2413.00 69
2413.11 69
2413.22 70
2413.34 69
2413.45 68
2413.56 66
2413.67 64
2413.79 61
2413.90 59
2414.01 58
2414.13 59
2414.24 61
2414.35 64
2414.46 67
2414.58 70
2414.69 73
2414.80 75
2414.91 77
2415.03 78
2415.14 79
2415.25 79
2415.37 78
2415.48 76
2415.59 74
2415.70 72
2415.82 70
2415.93 67
2416.04 66
2416.15 65
2416.27 64
2416.38 64
2416.49 63
2416.61 63
2416.72 63
2416.83 64
2416.94 66
2417.06 70
2417.17 74
2417.28 78
2417.40 82
2417.51 84
2417.62 84
2417.73 83
2417.85 81
2417.96 79
2418.07 76
2418.19 73
2418.30 70
2418.41 65
2418.52 60
2418.64 54
2418.75 50
2418.86 48
2418.98 49
2419.09 53
2419.20 60
2419.31 69
2419.43 77
2419.54 84
2419.65 88
2419.77 90
2419.88 89
2419.99 87
2420.10 85
2420.22 84
2420.33 83
2420.44 83
2420.56 84
2420.67 85
2420.78 85
2420.89 84
2421.01 82
2421.12 78
2421.23 74
2421.35 69
2421.46 65
2421.57 62
2421.68 60
2421.80 61
2421.91 62
2422.02 63
2422.14 64
2422.25 64
2422.36 62
2422.47 59
2422.59 54
2422.70 49
2422.81 45
2422.93 42
2423.04 41
2423.15 42
2423.27 45
2423.38 49
2423.49 54
2423.60 57
2423.72 58
2423.83 58
2423.94 55
2424.06 51
2424.17 46
2424.28 42
2424.39 38
2424.51 36
2424.62 35
2424.73 35
2424.85 36
2424.96 38
2425.07 39
2425.19 41
2425.30 41
2425.41 40
2425.52 38
2425.64 34
2425.75 31
2425.86 27
2425.98 25
2426.09 24
2426.20 25
2426.32 28
2426.43 32
2426.54 35
2426.65 38
2426.77 39
2426.88 40
2426.99 39
2427.11 37
2427.22 34
2427.33 31
2427.45 28
2427.56 27
2427.67 27
2427.79 28
2427.90 32
2428.01 38
2428.12 46
2428.24 53
2428.35 60
2428.46 65
2428.58 68
2428.69 70
2428.80 70
2428.92 69
2429.03 68
2429.14 68
2429.26 69
2429.37 71
2429.48 74
2429.59 76
2429.71 79
2429.82 80
2429.93 80
2430.05 78
2430.16 74
2430.27 69
2430.39 63
2430.50 57
2430.61 51
2430.73 46
2430.84 42
2430.95 39
2431.06 36
2431.18 32
2431.29 28
2431.40 25
2431.52 21
2431.63 19
2431.74 18
2431.86 18
2431.97 19
2432.08 21
2432.20 23
2432.31 25
2432.42 26
2432.54 26
2432.65 27
2432.76 28
2432.88 29
2432.99 31
2433.10 33
2433.21 35
2433.33 37
2433.44 36
2433.55 35
2433.67 32
2433.78 29
2433.89 27
2434.01 28
2434.12 31
2434.23 38
2434.35 46
2434.46 55
2434.57 63
2434.69 68
2434.80 70
2434.91 69
2435.03 66
2435.14 61
2435.25 55
2435.37 51
2435.48 48
2435.59 47
2435.71 47
2435.82 49
2435.93 51
2436.05 53
2436.16 55
2436.27 58
2436.38 60
2436.50 62
2436.61 63
2436.72 63
2436.84 63
2436.95 63
2437.06 62
2437.18 62
2437.29 63
2437.40 64
2437.52 67
2437.63 70
2437.74 72
2437.86 73
2437.97 73
2438.08 71
2438.20 69
2438.31 66
2438.42 63
2438.54 60
2438.65 57
2438.76 54
2438.88 50
2438.99 46
2439.10 42
2439.22 38
2439.33 35
2439.44 32
2439.56 32
2439.67 33
2439.78 35
2439.90 38
2440.01 42
2440.12 46
2440.24 50
2440.35 53
2440.46 55
2440.58 55
2440.69 53
2440.80 49
2440.92 43
2441.03 35
2441.14 27
2441.26 18
2441.37 10
2441.48 2
2441.60 0
2441.71 0
2441.82 0
2441.94 0
2442.05 0
2442.16 0
2442.28 0
2442.39 0
2442.50 4
2442.62 12
2442.73 20
2442.84 27
2442.96 33
2443.07 37
2443.18 38
2443.30 37
2443.41 33
2443.53 29
2443.64 25
2443.75 21
2443.87 20
2443.98 22
2444.09 25
2444.21 30
2444.32 36
2444.43 41
2444.55 44
2444.66 45
2444.77 45
2444.89 42
2445.00 37
2445.11 32
2445.23 26
2445.34 21
2445.45 18
2445.57 18
2445.68 21
2445.79 29
2445.91 39
2446.02 51
2446.13 63
2446.25 73
2446.36 79
2446.47 81
2446.59 79
2446.70 76
2446.82 72
2446.93 68
2447.04 66
2447.16 65
2447.27 65
2447.38 65
2447.50 65
2447.61 64
2447.72 63
2447.84 62
2447.95 61
2448.06 60
2448.18 59
2448.29 58
2448.40 57
2448.52 56
2448.63 54
2448.75 53
2448.86 52
2448.97 51
2449.09 51
2449.20 51
2449.31 50
2449.43 49
2449.54 47
2449.65 45
2449.77 43
2449.88 41
2449.99 41
2450.11 41
2450.22 43
2450.33 47
2450.45 51
2450.56 55
2450.68 59
2450.79 62
2450.90 64
2451.02 66
2451.13 67
2451.24 69
2451.36 71
2451.47 73
2451.58 75
2451.70 77
2451.81 77
2451.93 75
2452.04 72
2452.15 66
2452.27 60
2452.38 53
2452.49 47
2452.61 42
2452.72 38
2452.83 36
2452.95 36
2453.06 36
2453.18 36
2453.29 36
2453.40 35
2453.52 34
2453.63 32
2453.74 30
2453.86 28
2453.97 26
2454.08 25
2454.20 24
2454.31 23
2454.43 20
2454.54 17
2454.65 12
2454.77 6
2454.88 0
2454.99 0
2455.11 0
2455.22 0
2455.33 0
2455.45 0
2455.56 0
2455.68 8
2455.79 16
2455.90 23
2456.02 29
2456.13 32
2456.24 33
2456.36 33
2456.47 31
2456.59 28
2456.70 25
2456.81 23
2456.93 20
2457.04 19
2457.15 18
2457.27 18
2457.38 19
2457.50 20
2457.61 22
2457.72 24
2457.84 28
2457.95 31
2458.06 35
2458.18 39
2458.29 41
2458.41 43
2458.52 43
2458.63 43
2458.75 43
2458.86 44
2458.97 46
2459.09 48
2459.20 51
2459.32 52
2459.43 52
2459.54 51
2459.66 48
2459.77 44
2459.88 38
2460.00 33
2460.11 28
2460.23 24
2460.34 20
2460.45 18
2460.57 17
2460.68 16
2460.80 16
2460.91 16
2461.02 16
2461.14 16
2461.25 17
2461.36 18
2461.48 19
2461.59 21
2461.71 23
2461.82 25
2461.93 27
2462.05 29
2462.16 32
2462.27 35
2462.39 39
2462.50 43
2462.62 47
2462.73 50
2462.84 52
2462.96 52
2463.07 49
2463.19 46
2463.30 41
2463.41 36
2463.53 31
2463.64 28
2463.76 27
2463.87 27
2463.98 28
2464.10 29
2464.21 30
2464.32 31
2464.44 30
2464.55 29
2464.67 27
2464.78 25
2464.89 23
2465.01 21
2465.12 19
2465.24 17
2465.35 14
2465.46 10
2465.58 6
2465.69 2
2465.81 0
2465.92 0
2466.03 0
2466.15 0
2466.26 0
2466.38 1
2466.49 2
2466.60 3
2466.72 3
2466.83 2
2466.95 1
2467.06 0
2467.17 0
2467.29 1
2467.40 2
2467.51 3
2467.63 5
2467.74 7
2467.86 9
2467.97 12
2468.08 15
2468.20 18
2468.31 21
2468.43 24
2468.54 27
2468.65 30
2468.77 33
2468.88 35
2469.00 37
2469.11 40
2469.22 42
2469.34 44
2469.45 46
2469.57 47
2469.68 47
2469.79 46
2469.91 45
2470.02 43
2470.14 41
2470.25 38
2470.37 36
2470.48 34
2470.59 33
2470.71 31
2470.82 29
2470.94 25
2471.05 21
2471.16 16
2471.28 11
2471.39 6
2471.51 4
2471.62 4
2471.73 6
2471.85 11
2471.96 18
2472.08 25
2472.19 31
2472.30 36
2472.42 39
2472.53 40
2472.65 38
2472.76 35
2472.87 30
2472.99 25
2473.10 19
2473.22 14
2473.33 10
2473.45 9
2473.56 10
2473.67 14
2473.79 20
2473.90 27
2474.02 34
2474.13 39
2474.24 41
2474.36 41
2474.47 38
2474.59 34
2474.70 31
2474.81 29
2474.93 30
2475.04 33
2475.16 37
2475.27 42
2475.39 45
2475.50 48
2475.61 48
2475.73 46
2475.84 42
2475.96 37
2476.07 32
2476.18 28
2476.30 26
2476.41 26
2476.53 28
2476.64 32
2476.76 38
2476.87 44
2476.98 52
2477.10 59
2477.21 65
2477.33 71
2477.44 75
2477.55 78
2477.67 79
2477.78 79
2477.90 77
2478.01 74
2478.13 69
2478.24 63
2478.35 55
2478.47 48
2478.58 41
2478.70 35
2478.81 30
2478.93 26
2479.04 23
2479.15 22
2479.27 23
2479.38 27
2479.50 33
2479.61 41
2479.73 50
2479.84 59
2479.95 66
2480.07 71
2480.18 73
2480.30 73
2480.41 72
2480.53 72
2480.64 72
2480.75 72
2480.87 73
2480.98 74
2481.10 73
2481.21 73
2481.33 73
2481.44 74
2481.55 76
2481.67 80
2481.78 85
2481.90 90
2482.01 93
2482.13 95
2482.24 94
2482.35 92
2482.47 87
2482.58 81
2482.70 75
2482.81 67
2482.93 59
2483.04 51
2483.15 44
2483.27 38
2483.38 32
2483.50 28
2483.61 26
2483.73 25
2483.84 25
2483.95 27
2484.07 29
2484.18 32
2484.30 36
2484.41 39
2484.53 43
2484.64 47
2484.76 51
2484.87 55
2484.98 59
2485.10 64
2485.21 67
2485.33 70
2485.44 71
2485.56 70
2485.67 67
2485.78 64
2485.90 60
2486.01 56
2486.13 52
2486.24 49
2486.36 45
2486.47 42
2486.59 39
2486.70 36
2486.81 32
2486.93 29
2487.04 25
2487.16 21
2487.27 18
2487.39 14
2487.50 12
2487.62 12
2487.73 13
2487.84 16
2487.96 20
2488.07 26
2488.19 32
2488.30 39
2488.42 44
2488.53 49
2488.65 52
2488.76 54
2488.87 55
2488.99 53
2489.10 50
2489.22 46
2489.33 41
2489.45 35
2489.56 30
2489.68 27
2489.79 24
2489.90 23
2490.02 23
2490.13 23
2490.25 24
2490.36 25
2490.48 26
2490.59 27
2490.71 29
2490.82 31
2490.93 33
2491.05 36
2491.16 39
2491.28 43
2491.39 46
2491.51 50
2491.62 53
2491.74 55
2491.85 56
2491.97 57
2492.08 57
2492.19 56
2492.31 54
2492.42 53
2492.54 51
2492.65 48
2492.77 46
2492.88 43
2493.00 39
2493.11 34
2493.23 30
2493.34 26
2493.45 22
2493.57 21
2493.68 23
2493.80 26
2493.91 32
2494.03 40
2494.14 48
2494.26 56
2494.37 63
2494.49 68
2494.60 71
2494.72 72
2494.83 71
2494.94 68
2495.06 65
2495.17 61
2495.29 57
2495.40 52
2495.52 47
2495.63 42
2495.75 36
2495.86 31
2495.98 26
2496.09 22
2496.21 20
2496.32 20
2496.43 23
2496.55 27
2496.66 33
2496.78 38
2496.89 42
2497.01 43
2497.12 43
2497.24 41
2497.35 39
2497.47 36
2497.58 35
2497.70 34
2497.81 35
2497.93 36
2498.04 36
2498.15 35
2498.27 32
2498.38 27
2498.50 23
2498.61 19
2498.73 17
2498.84 18
2498.96 22
2499.07 30
2499.19 40
2499.30 49
2499.42 58
2499.53 64
2499.65 67
2499.76 67
2499.88 65
2499.99 63
2500.10 61
2500.22 60
2500.33 61
2500.45 62
2500.56 64
2500.68 66
2500.79 68
2500.91 69
2501.02 69
2501.14 68
2501.25 66
2501.37 62
2501.48 59
2501.60 55
2501.71 53
2501.83 53
2501.94 54
2502.06 56
2502.17 59
2502.28 61
2502.40 61
2502.51 59
2502.63 56
2502.74 51
2502.86 47
2502.97 43
2503.09 42
2503.20 43
2503.32 45
2503.43 49
2503.55 54
2503.66 57
2503.78 60
2503.89 60
2504.01 59
2504.12 56
2504.24 52
2504.35 47
2504.47 43
2504.58 39
2504.70 36
2504.81 33
2504.93 31
2505.04 29
2505.15 27
2505.27 25
2505.38 24
2505.50 24
2505.61 24
2505.73 24
2505.84 25
2505.96 25
2506.07 25
2506.19 25
2506.30 27
2506.42 29
2506.53 34
2506.65 40
2506.76 47
2506.88 54
2506.99 60
2507.11 65
2507.22 68
2507.34 70
2507.45 71
2507.57 71
2507.68 71
2507.80 71
2507.91 71
2508.03 70
2508.14 69
2508.26 67
2508.37 66
2508.49 64
2508.60 64
2508.72 65
2508.83 68
2508.95 71
2509.06 75
2509.18 78
2509.29 82
2509.41 84
2509.52 85
2509.64 86
2509.75 85
2509.87 85
2509.98 84
2510.10 84
2510.21 84
2510.33 85
2510.44 86
2510.56 88
2510.67 90
2510.79 91
2510.90 92
2511.02 93
2511.13 92
2511.25 91
2511.36 90
2511.48 89
2511.59 89
2511.71 88
2511.82 88
2511.94 88
2512.05 89
2512.17 88
2512.28 87
2512.40 85
2512.51 83
2512.63 80
2512.74 77
2512.86 74
2512.97 73
2513.09 72
2513.20 71
2513.32 71
2513.43 70
2513.55 69
2513.66 68
2513.78 66
2513.89 65
2514.01 64
2514.12 64
2514.24 64
2514.35 64
2514.47 62
2514.58 60
2514.70 56
2514.81 53
2514.93 50
2515.04 48
2515.16 46
2515.27 45
2515.39 44
2515.50 43
2515.62 42
2515.73 40
2515.85 39
2515.96 38
2516.08 37
2516.19 37
2516.31 38
2516.42 39
2516.54 40
2516.65 41
2516.77 43
2516.88 46
2517.00 49
2517.11 53
2517.23 58
2517.34 63
2517.46 68
2517.57 72
2517.69 75
2517.80 78
2517.92 80
2518.03 81
2518.15 82
2518.26 82
2518.38 82
2518.49 82
2518.61 82
2518.72 81
2518.84 80
2518.95 78
2519.07 75
2519.19 71
2519.30 65
2519.42 59
2519.53 52
2519.65 46
2519.76 40
2519.88 37
2519.99 35
2520.11 35
2520.22 35
2520.34 36
2520.45 36
2520.57 36
2520.68 36
2520.80 36
2520.91 36
2521.03 38
2521.14 41
2521.26 45
2521.37 49
2521.49 54
2521.60 59
2521.72 63
2521.83 67
2521.95 71
2522.06 74
2522.18 76
2522.30 78
2522.41 80
2522.53 81
2522.64 81
2522.76 80
2522.87 78
2522.99 76
2523.10 74
2523.22 72
2523.33 70
2523.45 70
2523.56 72
2523.68 76
2523.79 81
2523.91 88
2524.02 96
2524.14 104
2524.25 111
2524.37 117
2524.49 120
2524.60 120
2524.72 118
2524.83 114
2524.95 108
2525.06 101
2525.18 93
2525.29 85
2525.41 77
2525.52 70
2525.64 64
2525.75 61
2525.87 59
2525.98 61
2526.10 65
2526.21 71
2526.33 78
2526.45 86
2526.56 92
2526.68 97
2526.79 99
2526.91 99
2527.02 97
2527.14 94
2527.25 90
2527.37 85
2527.48 81
2527.60 77
2527.71 73
2527.83 69
2527.94 66
2528.06 62
2528.18 59
2528.29 57
2528.41 56
2528.52 56
2528.64 57
2528.75 59
2528.87 63
2528.98 66
2529.10 70
2529.21 72
2529.33 72
2529.44 70
2529.56 66
2529.68 61
2529.79 56
2529.91 51
2530.02 48
2530.14 47
2530.25 46
2530.37 47
2530.48 48
2530.60 49
2530.71 49
2530.83 48
2530.95 47
2531.06 46
2531.18 44
2531.29 42
2531.41 39
2531.52 36
2531.64 33
2531.75 29
2531.87 25
2531.98 22
2532.10 20
2532.22 18
2532.33 17
2532.45 15
2532.56 14
2532.68 13
2532.79 11
2532.91 8
2533.02 5
2533.14 1
2533.25 0
2533.37 0
2533.49 0
2533.60 0
2533.72 0
2533.83 0
2533.95 0
2534.06 0
2534.18 4
2534.29 11
2534.41 19
2534.52 27
2534.64 35
2534.76 43
2534.87 49
2534.99 54
2535.10 58
2535.22 61
2535.33 62
2535.45 62
2535.56 61
2535.68 60
2535.80 58
2535.91 58
2536.03 58
2536.14 60
2536.26 63
2536.37 67
2536.49 71
2536.60 76
2536.72 79
2536.84 82
2536.95 85
2537.07 87
2537.18 89
2537.30 93
2537.41 96
2537.53 101
2537.64 106
2537.76 111
2537.88 116
2537.99 121
2538.11 125
2538.22 128
2538.34 129
2538.45 129
2538.57 126
2538.69 120
2538.80 112
2538.92 103
2539.03 93
2539.15 84
2539.26 75
2539.38 68
2539.49 62
2539.61 57
2539.73 52
2539.84 47
2539.96 42
2540.07 39
2540.19 37
2540.30 37
2540.42 40
2540.54 45
2540.65 52
2540.77 59
2540.88 66
2541.00 71
2541.11 74
2541.23 76
2541.34 77
2541.46 76
2541.58 76
2541.69 77
2541.81 77
2541.92 77
2542.04 77
2542.15 77
2542.27 77
2542.39 78
2542.50 80
2542.62 84
2542.73 90
2542.85 98
2542.96 106
2543.08 113
2543.20 118
2543.31 122
2543.43 123
2543.54 123
2543.66 123
2543.77 123
2543.89 123
2544.01 124
2544.12 125
2544.24 125
2544.35 124
2544.47 120
2544.58 115
2544.70 109
2544.82 103
2544.93 99
2545.05 96
2545.16 95
2545.28 94
2545.39 94
2545.51 94
2545.63 95
2545.74 95
2545.86 95
2545.97 95
2546.09 96
2546.21 97
2546.32 97
2546.44 96
2546.55 96
2546.67 95
2546.78 94
2546.90 94
2547.02 95
2547.13 97
2547.25 99
2547.36 102
2547.48 103
2547.59 105
2547.71 105
2547.83 106
2547.94 106
2548.06 107
2548.17 108
2548.29 110
2548.41 113
2548.52 116
2548.64 117
2548.75 116
2548.87 113
2548.98 107
2549.10 100
2549.22 93
2549.33 85
2549.45 79
2549.56 75
2549.68 73
2549.80 71
2549.91 69
2550.03 67
2550.14 64
2550.26 61
2550.37 58
2550.49 57
2550.61 58
2550.72 61
2550.84 66
2550.95 73
2551.07 80
2551.19 86
2551.30 91
2551.42 94
2551.53 94
2551.65 92
2551.77 89
2551.88 85
2552.00 80
2552.11 76
2552.23 73
2552.35 71
2552.46 69
2552.58 68
2552.69 65
2552.81 62
2552.92 57
2553.04 50
2553.16 43
2553.27 35
2553.39 29
2553.50 24
2553.62 22
2553.74 23
2553.85 27
2553.97 32
2554.08 38
2554.20 44
2554.32 49
2554.43 51
2554.55 52
2554.66 52
2554.78 50
2554.90 48
2555.01 46
2555.13 44
2555.24 43
2555.36 41
2555.48 41
2555.59 43
2555.71 46
2555.82 51
2555.94 58
2556.06 65
2556.17 71
2556.29 76
2556.40 79
2556.52 79
2556.64 76
2556.75 73
2556.87 68
2556.98 62
2557.10 55
2557.22 48
2557.33 41
2557.45 34
2557.56 28
2557.68 24
2557.80 23
2557.91 24
2558.03 26
2558.14 30
2558.26 33
2558.38 35
2558.49 36
2558.61 35
2558.72 35
2558.84 35
2558.96 36
2559.07 38
2559.19 41
2559.30 43
2559.42 45
2559.54 45
2559.65 44
2559.77 41
2559.89 39
2560.00 36
2560.12 35
2560.23 35
2560.35 36
2560.47 40
2560.58 45
2560.70 51
2560.81 58
2560.93 64
2561.05 69
2561.16 71
2561.28 72
2561.39 69
2561.51 65
2561.63 60
2561.74 55
2561.86 50
2561.98 47
2562.09 46
2562.21 47
2562.32 48
2562.44 50
2562.56 52
2562.67 53
2562.79 53
2562.90 54
2563.02 54
2563.14 56
2563.25 58
2563.37 61
2563.49 64
2563.60 67
2563.72 69
2563.83 69
2563.95 68
2564.07 66
2564.18 64
2564.30 64
2564.41 66
2564.53 69
2564.65 74
2564.76 80
2564.88 85
2565.00 88
2565.11 89
2565.23 88
2565.34 85
2565.46 81
2565.58 76
2565.69 71
2565.81 66
2565.93 62
2566.04 58
2566.16 55
2566.27 51
2566.39 46
2566.51 40
2566.62 35
2566.74 30
2566.86 26
2566.97 24
2567.09 24
2567.20 25
2567.32 27
2567.44 29
2567.55 31
2567.67 33
2567.79 34
2567.90 35
2568.02 36
2568.13 36
2568.25 35
2568.37 34
2568.48 32
2568.60 29
2568.72 25
2568.83 22
2568.95 20
2569.06 20
2569.18 21
2569.30 23
2569.41 25
2569.53 27
2569.65 29
2569.76 29
2569.88 29
2570.00 29
2570.11 30
2570.23 31
2570.34 34
2570.46 38
2570.58 42
2570.69 45
2570.81 48
2570.93 49
2571.04 48
2571.16 47
2571.27 46
2571.39 46
2571.51 46
2571.62 47
2571.74 49
2571.86 52
2571.97 55
2572.09 58
2572.21 61
2572.32 64
2572.44 67
2572.55 69
2572.67 71
2572.79 71
2572.90 69
2573.02 66
2573.14 62
2573.25 58
2573.37 54
2573.49 51
2573.60 50
2573.72 50
2573.83 52
2573.95 53
2574.07 55
2574.18 56
2574.30 57
2574.42 57
2574.53 57
2574.65 56
2574.77 55
2574.88 53
2575.00 51
2575.12 48
2575.23 46
2575.35 43
2575.46 41
2575.58 39
2575.70 37
2575.81 35
2575.93 33
2576.05 32
2576.16 32
2576.28 32
2576.40 34
2576.51 36
2576.63 39
2576.75 44
2576.86 49
2576.98 54
2577.10 59
2577.21 64
2577.33 66
2577.44 67
2577.56 66
2577.68 65
2577.79 63
2577.91 62
2578.03 62
2578.14 63
2578.26 65
2578.38 66
2578.49 65
2578.61 64
2578.73 61
2578.84 58
2578.96 55
2579.08 53
2579.19 53
2579.31 55
2579.43 59
2579.54 64
2579.66 69
2579.78 72
2579.89 72
2580.01 70
2580.12 65
2580.24 58
2580.36 52
2580.47 47
2580.59 44
2580.71 44
2580.82 45
2580.94 47
2581.06 49
2581.17 50
2581.29 48
2581.41 45
2581.52 41
2581.64 35
2581.76 29
2581.87 22
2581.99 15
2582.11 9
2582.22 3
2582.34 0
2582.46 0
2582.57 0
2582.69 0
2582.81 0
2582.92 0
2583.04 0
2583.16 0
2583.27 1
2583.39 5
2583.51 10
2583.62 14
2583.74 17
2583.86 20
2583.97 23
2584.09 25
2584.21 27
2584.32 29
2584.44 32
2584.56 36
2584.67 40
2584.79 44
2584.91 48
2585.02 51
2585.14 53
2585.26 53
2585.37 50
2585.49 46
2585.61 41
2585.72 36
2585.84 31
2585.96 27
2586.07 25
2586.19 25
2586.31 27
2586.42 31
2586.54 35
2586.66 39
2586.77 43
2586.89 46
2587.01 48
2587.12 49
2587.24 49
2587.36 48
2587.47 47
2587.59 45
2587.71 43
2587.82 41
2587.94 39
2588.06 36
2588.17 33
2588.29 30
2588.41 28
2588.52 25
2588.64 23
2588.76 21
2588.87 20
2588.99 19
2589.11 18
2589.22 17
2589.34 17
2589.46 17
2589.57 18
2589.69 19
2589.81 20
2589.92 22
2590.04 24
2590.16 25
2590.27 27
2590.39 28
2590.51 29
2590.62 29
2590.74 28
2590.86 26
2590.98 23
2591.09 19
2591.21 14
2591.33 9
2591.44 4
2591.56 1
2591.68 0
2591.79 2
2591.91 5
2592.03 11
2592.14 16
2592.26 22
2592.38 28
2592.49 32
2592.61 36
2592.73 40
2592.84 44
2592.96 48
2593.08 52
2593.19 54
2593.31 55
2593.43 53
2593.55 49
2593.66 44
2593.78 38
2593.90 34
2594.01 32
2594.13 33
2594.25 37
2594.36 43
2594.48 49
2594.60 55
2594.71 60
2594.83 63
2594.95 65
2595.06 65
2595.18 66
2595.30 67
2595.42 69
2595.53 71
2595.65 74
2595.77 76
2595.88 79
2596.00 82
2596.12 83
2596.23 84
2596.35 84
2596.47 82
2596.58 78
2596.70 74
2596.82 67
2596.93 61
2597.05 54
2597.17 48
2597.29 44
2597.40 42
2597.52 42
2597.64 43
2597.75 46
2597.87 51
2597.99 55
2598.10 59
2598.22 62
2598.34 64
2598.46 65
2598.57 65
2598.69 65
2598.81 64
2598.92 63
2599.04 63
2599.16 63
2599.27 63
2599.39 64
2599.51 63
2599.62 62
2599.74 60
2599.86 57
2599.98 54
2600.09 51
2600.21 49
2600.33 49
2600.44 49
2600.56 50
2600.68 52
2600.79 54
2600.91 55
2601.03 56
2601.15 58
2601.26 60
2601.38 63
2601.50 67
2601.61 72
2601.73 75
2601.85 77
2601.97 77
2602.08 75
2602.20 70
2602.32 63
2602.43 56
2602.55 49
2602.67 43
2602.78 38
2602.90 34
2603.02 31
2603.14 28
2603.25 26
2603.37 24
2603.49 21
2603.60 19
2603.72 17
2603.84 16
2603.96 16
2604.07 18
2604.19 20
2604.31 23
2604.42 28
2604.54 32
2604.66 37
2604.77 42
2604.89 46
2605.01 49
2605.13 51
2605.24 52
2605.36 52
2605.48 53
2605.59 53
2605.71 54
2605.83 55
2605.95 56
2606.06 58
2606.18 59
2606.30 60
2606.41 59
2606.53 59
2606.65 57
2606.77 56
2606.88 55
2607.00 54
2607.12 54
2607.23 53
2607.35 53
2607.47 52
2607.59 50
2607.70 48
2607.82 46
2607.94 44
2608.05 43
2608.17 42
2608.29 43
2608.41 45
2608.52 47
2608.64 48
2608.76 50
2608.88 51
2608.99 51
2609.11 50
2609.23 47
2609.34 43
2609.46 38
2609.58 33
2609.70 28
2609.81 25
2609.93 23
2610.05 23
2610.16 25
2610.28 27
2610.40 30
2610.52 31
2610.63 32
2610.75 31
2610.87 30
2610.99 29
2611.10 28
2611.22 28
2611.34 29
2611.45 32
2611.57 34
2611.69 37
2611.81 40
2611.92 42
2612.04 44
2612.16 45
2612.27 46
2612.39 46
2612.51 46
2612.63 45
2612.74 44
2612.86 44
2612.98 45
2613.10 47
2613.21 50
2613.33 55
2613.45 61
2613.57 68
2613.68 75
2613.80 82
2613.92 88
2614.03 94
2614.15 99
2614.27 102
2614.39 104
2614.50 104
2614.62 102
2614.74 99
2614.86 95
2614.97 91
2615.09 86
2615.21 81
2615.32 75
2615.44 70
2615.56 65
2615.68 60
2615.79 56
2615.91 53
2616.03 50
2616.15 49
2616.26 49
2616.38 49
2616.50 49
2616.62 49
2616.73 50
2616.85 51
2616.97 53
2617.09 55
2617.20 59
2617.32 62
2617.44 64
2617.55 64
2617.67 64
2617.79 62
2617.91 60
2618.02 59
2618.14 60
2618.26 62
2618.38 65
2618.49 68
2618.61 71
2618.73 71
2618.85 71
2618.96 69
2619.08 67
2619.20 65
2619.32 64
2619.43 65
2619.55 66
2619.67 68
2619.79 70
2619.90 70
2620.02 68
2620.14 65
2620.26 60
2620.37 55
2620.49 49
2620.61 43
2620.73 38
2620.84 33
2620.96 31
2621.08 29
2621.20 29
2621.31 29
2621.43 30
2621.55 30
2621.67 30
2621.78 28
2621.90 26
2622.02 24
2622.14 23
2622.25 23
2622.37 25
2622.49 29
2622.61 34
2622.72 40
2622.84 47
2622.96 54
2623.08 61
2623.19 68
2623.31 74
2623.43 78
2623.55 81
2623.66 82
2623.78 81
2623.90 78
2624.02 73
2624.13 67
2624.25 61
2624.37 55
2624.49 50
2624.60 47
2624.72 47
2624.84 49
2624.96 53
2625.07 60
2625.19 66
2625.31 73
2625.43 77
2625.54 79
2625.66 79
2625.78 75
2625.90 71
2626.01 65
2626.13 61
2626.25 57
2626.37 55
2626.48 54
2626.60 53
2626.72 52
2626.84 52
2626.95 51
2627.07 50
2627.19 49
2627.31 48
2627.42 46
2627.54 43
2627.66 39
2627.78 36
2627.90 31
2628.01 28
2628.13 26
2628.25 26
2628.37 28
2628.48 31
2628.60 36
2628.72 40
2628.84 42
2628.95 43
2629.07 40
2629.19 34
2629.31 27
2629.42 19
2629.54 12
2629.66 7
2629.78 5
2629.90 5
2630.01 7
2630.13 12
2630.25 18
2630.37 24
2630.48 30
2630.60 37
2630.72 43
2630.84 49
2630.95 55
2631.07 60
2631.19 64
2631.31 68
2631.43 70
2631.54 72
2631.66 73
2631.78 73
2631.90 74
2632.01 74
2632.13 75
2632.25 75
2632.37 74
2632.48 72
2632.60 69
2632.72 65
2632.84 61
2632.96 56
2633.07 52
2633.19 49
2633.31 48
2633.43 47
2633.54 47
2633.66 46
2633.78 45
2633.90 45
2634.02 44
2634.13 43
2634.25 43
2634.37 43
2634.49 41
2634.60 39
2634.72 36
2634.84 32
2634.96 28
2635.08 24
2635.19 22
2635.31 22
2635.43 23
2635.55 25
2635.66 27
2635.78 29
2635.90 30
2636.02 32
2636.14 34
2636.25 36
2636.37 39
2636.49 41
2636.61 43
2636.72 45
2636.84 44
2636.96 43
2637.08 40
2637.20 37
2637.31 35
2637.43 35
2637.55 35
2637.67 37
2637.79 41
2637.90 44
2638.02 47
2638.14 49
2638.26 51
2638.37 51
2638.49 50
2638.61 49
2638.73 47
2638.85 46
2638.96 45
2639.08 45
2639.20 45
2639.32 45
2639.44 47
2639.55 48
2639.67 49
2639.79 50
2639.91 49
2640.02 48
2640.14 45
2640.26 41
2640.38 37
2640.50 33
2640.61 32
2640.73 32
2640.85 36
2640.97 42
2641.09 51
2641.20 60
2641.32 67
2641.44 72
2641.56 74
2641.68 73
2641.79 69
2641.91 64
2642.03 60
2642.15 57
2642.26 58
2642.38 61
2642.50 66
2642.62 73
2642.74 79
2642.85 85
2642.97 90
2643.09 93
2643.21 95
2643.33 96
2643.44 97
2643.56 96
2643.68 96
2643.80 94
2643.92 92
2644.03 87
2644.15 81
2644.27 74
2644.39 65
2644.51 56
2644.62 46
2644.74 38
2644.86 32
2644.98 27
2645.10 24
2645.21 22
2645.33 22
2645.45 22
2645.57 22
2645.69 21
2645.80 21
2645.92 20
2646.04 18
2646.16 18
2646.28 18
2646.39 19
2646.51 22
2646.63 26
2646.75 30
2646.87 33
2646.98 36
2647.10 36
2647.22 35
2647.34 33
2647.46 29
2647.58 26
2647.69 24
2647.81 24
2647.93 26
2648.05 29
2648.17 35
2648.28 42
2648.40 50
2648.52 57
2648.64 64
2648.76 69
2648.87 73
2648.99 74
2649.11 73
2649.23 71
2649.35 67
2649.46 61
2649.58 54
2649.70 47
2649.82 39
2649.94 32
2650.06 26
2650.17 22
2650.29 20
2650.41 21
2650.53 24
2650.65 30
2650.76 37
2650.88 45
2651.00 53
2651.12 60
2651.24 65
2651.35 69
2651.47 70
2651.59 70
2651.71 67
2651.83 64
2651.95 59
2652.06 55
2652.18 50
2652.30 46
2652.42 43
2652.54 40
2652.65 39
2652.77 39
2652.89 41
2653.01 45
2653.13 50
2653.25 57
2653.36 64
2653.48 71
2653.60 76
2653.72 78
2653.84 78
2653.95 74
2654.07 68
2654.19 59
2654.31 50
2654.43 41
2654.55 34
2654.66 29
2654.78 26
2654.90 25
2655.02 25
2655.14 25
2655.25 25
2655.37 24
2655.49 23
2655.61 21
2655.73 18
2655.85 16
2655.96 14
2656.08 12
2656.20 11
2656.32 10
2656.44 9
2656.56 9
2656.67 9
2656.79 11
2656.91 13
2657.03 15
2657.15 18
2657.27 20
2657.38 21
2657.50 20
2657.62 19
2657.74 16
2657.86 12
2657.97 8
2658.09 6
2658.21 4
2658.33 4
2658.45 6
2658.57 9
2658.68 12
2658.80 14
2658.92 15
2659.04 15
2659.16 14
2659.28 12
2659.39 11
2659.51 12
2659.63 13
2659.75 16
2659.87 20
2659.99 24
2660.10 26
2660.22 27
2660.34 27
2660.46 24
2660.58 20
2660.70 16
2660.81 12
2660.93 9
2661.05 7
2661.17 6
2661.29 6
2661.41 7
2661.52 7
2661.64 8
2661.76 10
2661.88 13
2662.00 19
2662.12 26
2662.24 35
2662.35 44
2662.47 52
2662.59 57
2662.71 59
2662.83 57
2662.95 52
2663.06 46
2663.18 41
2663.30 37
2663.42 34
2663.54 33
2663.66 32
2663.77 32
2663.89 30
2664.01 27
2664.13 24
2664.25 20
2664.37 16
2664.48 13
2664.60 11
2664.72 8
2664.84 7
2664.96 5
2665.08 3
2665.20 1
2665.31 0
2665.43 0
2665.55 0
2665.67 0
2665.79 0
2665.91 0
2666.02 1
2666.14 1
2666.26 1
2666.38 1
2666.50 1
2666.62 1
2666.74 0
2666.85 0
2666.97 1
2667.09 2
2667.21 4
2667.33 7
2667.45 12
2667.57 18
2667.68 24
2667.80 31
2667.92 38
2668.04 43
2668.16 47
2668.28 50
2668.39 50
2668.51 50
2668.63 49
2668.75 48
2668.87 47
2668.99 46
2669.11 47
2669.22 48
2669.34 49
2669.46 52
2669.58 54
2669.70 56
2669.82 58
2669.94 58
2670.05 57
2670.17 54
2670.29 51
2670.41 48
2670.53 45
2670.65 42
2670.77 40
2670.88 39
2671.00 39
2671.12 40
2671.24 41
2671.36 43
2671.48 46
2671.60 48
2671.71 51
2671.83 53
2671.95 56
2672.07 57
2672.19 59
2672.31 59
2672.43 59
2672.54 58
2672.66 55
2672.78 50
2672.90 44
2673.02 36
2673.14 28
2673.26 21
2673.38 16
2673.49 14
2673.61 15
2673.73 19
2673.85 26
2673.97 35
2674.09 43
2674.21 51
2674.32 57
2674.44 62
2674.56 64
2674.68 65
2674.80 65
2674.92 64
2675.04 63
2675.16 62
2675.27 60
2675.39 59
2675.51 58
2675.63 58
2675.75 59
2675.87 62
2675.99 65
2676.10 70
2676.22 75
2676.34 81
2676.46 85
2676.58 89
2676.70 92
2676.82 95
2676.94 97
2677.05 99
2677.17 101
2677.29 102
2677.41 104
2677.53 105
2677.65 107
2677.77 109
2677.89 110
2678.00 111
2678.12 111
2678.24 110
2678.36 108
2678.48 105
2678.60 102
2678.72 99
2678.84 97
2678.95 96
2679.07 94
2679.19 91
2679.31 88
2679.43 84
2679.55 80
2679.67 76
2679.79 72
2679.90 70
2680.02 68
2680.14 67
2680.26 66
2680.38 65
2680.50 64
2680.62 62
2680.74 61
2680.85 60
2680.97 59
2681.09 58
2681.21 58
2681.33 57
2681.45 55
2681.57 53
2681.69 50
2681.81 48
2681.92 47
2682.04 47
2682.16 48
2682.28 51
2682.40 55
2682.52 59
2682.64 63
2682.76 64
2682.87 63
2682.99 59
2683.11 54
2683.23 49
2683.35 43
2683.47 39
2683.59 36
2683.71 34
2683.83 32
2683.94 31
2684.06 30
2684.18 28
2684.30 26
2684.42 23
2684.54 20
2684.66 17
2684.78 14
2684.90 11
2685.01 7
2685.13 4
2685.25 2
2685.37 0
2685.49 0
2685.61 0
2685.73 0
2685.85 0
2685.97 0
2686.08 0
2686.20 0
2686.32 1
2686.44 2
2686.56 3
2686.68 4
2686.80 5
2686.92 7
2687.04 9
2687.15 12
2687.27 17
2687.39 22
2687.51 29
2687.63 36
2687.75 45
2687.87 54
2687.99 62
2688.11 70
2688.23 76
2688.34 80
2688.46 82
2688.58 81
2688.70 79
2688.82 75
2688.94 72
2689.06 69
2689.18 67
2689.30 66
2689.42 64
2689.53 63
2689.65 61
2689.77 57
2689.89 53
2690.01 47
2690.13 42
2690.25 38
2690.37 35
2690.49 33
2690.61 32
2690.72 30
2690.84 29
2690.96 26
2691.08 23
2691.20 19
2691.32 15
2691.44 12
2691.56 10
2691.68 9
2691.80 10
2691.91 12
2692.03 16
2692.15 21
2692.27 26
2692.39 31
2692.51 35
2692.63 38
2692.75 39
2692.87 38
2692.99 37
2693.11 36
2693.22 35
2693.34 34
2693.46 35
2693.58 35
2693.70 36
2693.82 36
2693.94 36
2694.06 35
2694.18 34
2694.30 34
2694.42 33
2694.53 32
2694.65 30
2694.77 27
2694.89 23
2695.01 19
2695.13 15
2695.25 10
2695.37 7
2695.49 5
2695.61 4
2695.73 4
2695.84 5
2695.96 7
2696.08 10
2696.20 14
2696.32 18
2696.44 23
2696.56 28
2696.68 31
2696.80 33
2696.92 31
2697.04 27
2697.16 21
2697.27 14
2697.39 9
2697.51 5
2697.63 4
2697.75 5
2697.87 9
2697.99 14
2698.11 19
2698.23 22
2698.35 24
2698.47 24
2698.59 23
2698.70 21
2698.82 18
2698.94 16
2699.06 15
2699.18 14
2699.30 14
2699.42 15
2699.54 16
2699.66 16
2699.78 17
2699.90 17
2700.02 16
2700.14 15
2700.25 14
2700.37 12
2700.49 10
2700.61 7
2700.73 4
2700.85 0
2700.97 0
2701.09 0
2701.21 0
2701.33 0
2701.45 0
2701.57 0
2701.69 0
2701.80 0
2701.92 4
2702.04 8
2702.16 12
2702.28 16
2702.40 20
2702.52 23
2702.64 25
2702.76 26
2702.88 27
2703.00 26
2703.12 26
2703.24 25
2703.36 24
2703.47 23
2703.59 23
2703.71 22
2703.83 23
2703.95 23
2704.07 24
2704.19 25
2704.31 26
2704.43 27
2704.55 28
2704.67 28
2704.79 28
2704.91 28
2705.03 28
2705.15 28
2705.26 28
2705.38 29
2705.50 30
2705.62 31
2705.74 31
2705.86 30
2705.98 28
2706.10 26
2706.22 24
2706.34 22
2706.46 20
2706.58 18
2706.70 16
2706.82 13
2706.94 9
2707.06 4
2707.17 0
2707.29 0
2707.41 0
2707.53 0
2707.65 0
2707.77 0
2707.89 0
2708.01 4
2708.13 9
2708.25 13
2708.37 16
2708.49 19
2708.61 22
2708.73 24
2708.85 27
2708.97 29
2709.08 32
2709.20 34
2709.32 37
2709.44 39
2709.56 42
2709.68 44
2709.80 46
2709.92 47
2710.04 46
2710.16 44
2710.28 42
2710.40 39
2710.52 37
2710.64 36
2710.76 38
2710.88 42
2711.00 47
2711.12 54
2711.24 60
2711.35 65
2711.47 68
2711.59 68
2711.71 65
2711.83 60
2711.95 53
2712.07 45
2712.19 37
2712.31 29
2712.43 23
2712.55 17
2712.67 13
2712.79 9
2712.91 7
2713.03 7
2713.15 7
2713.27 10
2713.39 14
2713.51 19
2713.63 23
2713.74 27
2713.86 29
2713.98 29
2714.10 27
2714.22 24
2714.34 21
2714.46 18
2714.58 16
2714.70 15
2714.82 16
2714.94 18
2715.06 19
2715.18 21
2715.30 22
2715.42 23
2715.54 24
2715.66 26
2715.78 29
2715.90 33
2716.02 38
2716.14 43
2716.26 47
2716.37 49
2716.49 49
2716.61 47
2716.73 42
2716.85 37
2716.97 31
2717.09 27
2717.21 23
2717.33 22
2717.45 22
2717.57 24
2717.69 27
2717.81 30
2717.93 32
2718.05 34
2718.17 34
2718.29 34
2718.41 32
2718.53 31
2718.65 28
2718.77 26
2718.89 25
2719.01 23
2719.13 22
2719.25 22
2719.37 21
2719.49 22
2719.60 23
2719.72 24
2719.84 26
2719.96 27
2720.08 29
2720.20 30
2720.32 30
2720.44 30
2720.56 30
2720.68 28
2720.80 26
2720.92 24
2721.04 22
2721.16 21
2721.28 22
2721.40 24
2721.52 27
2721.64 30
2721.76 32
2721.88 33
2722.00 32
2722.12 29
2722.24 25
2722.36 21
2722.48 18
2722.60 16
2722.72 15
2722.84 15
2722.96 14
2723.08 13
2723.20 11
2723.32 8
2723.44 3
2723.55 0
2723.67 0
2723.79 0
2723.91 0
2724.03 0
2724.15 0
2724.27 0
2724.39 0
2724.51 2
2724.63 7
2724.75 12
2724.87 17
2724.99 23
2725.11 30
2725.23 36
2725.35 41
2725.47 46
2725.59 51
2725.71 54
2725.83 57
2725.95 59
2726.07 61
2726.19 63
2726.31 66
2726.43 68
2726.55 69
2726.67 70
2726.79 69
2726.91 68
2727.03 65
2727.15 61
2727.27 57
2727.39 53
2727.51 48
2727.63 44
2727.75 41
2727.87 39
2727.99 38
2728.11 39
2728.23 41
2728.35 46
2728.47 51
2728.59 56
2728.71 60
2728.83 62
2728.95 62
2729.07 60
2729.19 57
2729.31 53
2729.43 49
2729.55 46
2729.67 45
2729.79 44
2729.91 44
2730.02 44
2730.14 45
2730.26 47
2730.38 49
2730.50 51
2730.62 53
2730.74 55
2730.86 55
2730.98 53
2731.10 50
2731.22 47
2731.34 43
2731.46 41
2731.58 40
2731.70 40
2731.82 41
2731.94 42
2732.06 44
2732.18 46
2732.30 48
2732.42 51
2732.54 54
2732.66 58
2732.78 62
2732.90 65
2733.02 68
2733.14 69
2733.26 69
2733.38 68
2733.50 66
2733.62 64
2733.74 62
2733.86 61
2733.98 62
2734.10 63
2734.22 65
2734.34 68
2734.46 72
2734.58 76
2734.70 80
2734.82 85
2734.94 90
2735.06 94
2735.18 96
2735.30 97
2735.42 95
2735.54 90
2735.66 83
2735.78 75
2735.90 66
2736.02 59
2736.14 55
2736.26 53
2736.38 53
2736.50 56
2736.62 61
2736.74 66
2736.86 71
2736.98 75
2737.10 76
2737.22 75
2737.34 72
2737.46 67
2737.58 61
2737.70 54
2737.82 48
2737.94 43
2738.06 40
2738.18 37
2738.30 36
2738.42 35
2738.54 34
2738.66 33
2738.78 33
2738.90 33
2739.02 34
2739.14 36
2739.26 39
2739.38 44
2739.50 49
2739.62 55
2739.74 62
2739.86 68
2739.98 74
2740.10 79
2740.22 83
2740.35 86
2740.47 88
2740.59 88
2740.71 86
2740.83 83
2740.95 78
2741.07 73
2741.19 67
2741.31 62
2741.43 57
2741.55 55
2741.67 53
2741.79 53
2741.91 54
2742.03 55
2742.15 55
2742.27 54
2742.39 52
2742.51 49
2742.63 46
2742.75 43
2742.87 41
2742.99 39
2743.11 37
2743.23 36
2743.35 34
2743.47 32
2743.59 30
2743.71 28
2743.83 27
2743.95 26
2744.07 24
2744.19 23
2744.31 21
2744.43 20
2744.55 18
2744.67 18
2744.79 19
2744.91 21
2745.03 24
2745.15 28
2745.27 31
2745.39 33
2745.51 33
2745.63 31
2745.75 28
2745.87 26
2745.99 25
2746.11 27
2746.23 30
2746.35 36
2746.47 43
2746.59 50
2746.71 56
2746.84 61
2746.96 64
2747.08 64
2747.20 63
2747.32 60
2747.44 55
2747.56 50
2747.68 44
2747.80 37
2747.92 29
2748.04 21
2748.16 14
2748.28 6
2748.40 0
2748.52 0
2748.64 0
2748.76 0
2748.88 0
2749.00 4
2749.12 11
2749.24 17
2749.36 22
2749.48 26
2749.60 29
2749.72 30
2749.84 29
2749.96 28
2750.08 27
2750.20 26
2750.32 27
2750.44 28
2750.56 29
2750.68 31
2750.81 33
2750.93 34
2751.05 34
2751.17 33
2751.29 29
2751.41 25
2751.53 20
2751.65 16
2751.77 12
2751.89 10
2752.01 10
2752.13 12
2752.25 16
2752.37 21
2752.49 29
2752.61 38
2752.73 49
2752.85 60
2752.97 70
2753.09 79
2753.21 86
2753.33 90
2753.45 90
2753.57 89
2753.69 86
2753.81 83
2753.93 83
2754.06 84
2754.18 87
2754.30 92
2754.42 96
2754.54 100
2754.66 101
2754.78 101
2754.90 98
2755.02 94
2755.14 88
2755.26 82
2755.38 75
2755.50 67
2755.62 59
2755.74 50
2755.86 42
2755.98 34
2756.10 28
2756.22 23
2756.34 21
2756.46 21
2756.58 23
2756.71 26
2756.83 30
2756.95 34
2757.07 37
2757.19 41
2757.31 43
2757.43 44
2757.55 44
2757.67 44
2757.79 43
2757.91 41
2758.03 39
2758.15 36
2758.27 33
2758.39 30
2758.51 26
2758.63 21
2758.75 17
2758.87 13
2758.99 10
2759.12 8
2759.24 8
2759.36 9
2759.48 10
2759.60 12
2759.72 12
2759.84 12
2759.96 10
2760.08 8
2760.20 6
2760.32 5
2760.44 4
2760.56 5
2760.68 7
2760.80 10
2760.92 15
2761.04 20
2761.16 26
2761.28 32
2761.41 38
2761.53 42
2761.65 44
2761.77 43
2761.89 40
2762.01 34
2762.13 26
2762.25 18
2762.37 11
2762.49 5
2762.61 0
2762.73 0
2762.85 0
2762.97 0
2763.09 0
2763.21 0
2763.34 0
2763.46 0
2763.58 0
2763.70 0
2763.82 1
2763.94 4
2764.06 7
2764.18 11
2764.30 13
2764.42 15
2764.54 16
2764.66 16
2764.78 15
2764.90 14
2765.02 14
2765.14 14
2765.27 14
2765.39 15
2765.51 16
2765.63 17
2765.75 18
2765.87 19
2765.99 20
2766.11 21
2766.23 22
2766.35 23
2766.47 25
2766.59 26
2766.71 28
2766.83 29
2766.95 29
2767.08 28
2767.20 25
2767.32 21
2767.44 16
2767.56 12
2767.68 8
2767.80 6
2767.92 6
2768.04 8
2768.16 11
2768.28 13
2768.40 15
2768.52 16
2768.64 18
2768.77 19
2768.89 21
2769.01 24
2769.13 26
2769.25 29
2769.37 31
2769.49 32
2769.61 32
2769.73 30
2769.85 28
2769.97 24
2770.09 20
2770.21 15
2770.34 11
2770.46 8
2770.58 7
2770.70 6
2770.82 7
2770.94 9
2771.06 12
2771.18 14
2771.30 15
2771.42 15
2771.54 15
2771.66 15
2771.78 14
2771.91 14
2772.03 13
2772.15 12
2772.27 10
2772.39 8
2772.51 6
2772.63 5
2772.75 4
2772.87 4
2772.99 6
2773.11 9
2773.23 12
2773.36 16
2773.48 19
2773.60 21
2773.72 20
2773.84 18
2773.96 13
2774.08 7
2774.20 1
2774.32 0
2774.44 0
2774.56 0
2774.68 0
2774.81 4
2774.93 9
2775.05 15
2775.17 18
2775.29 19
2775.41 19
2775.53 18
2775.65 17
2775.77 17
2775.89 18
2776.01 21
2776.14 25
2776.26 29
2776.38 33
2776.50 38
2776.62 43
2776.74 49
2776.86 55
2776.98 62
2777.10 69
2777.22 76
2777.34 83
2777.47 89
2777.59 94
2777.71 99
2777.83 102
2777.95 103
2778.07 103
2778.19 100
2778.31 96
2778.43 90
2778.55 84
2778.67 77
2778.80 72
2778.92 68
2779.04 66
2779.16 66
2779.28 68
2779.40 72
2779.52 78
2779.64 83
2779.76 89
2779.88 94
2780.01 98
2780.13 99
2780.25 98
2780.37 95
2780.49 90
2780.61 83
2780.73 77
2780.85 70
2780.97 65
2781.09 60
2781.22 55
2781.34 51
2781.46 48
2781.58 45
2781.70 42
2781.82 40
2781.94 40
2782.06 41
2782.18 43
2782.30 47
2782.43 51
2782.55 55
2782.67 57
2782.79 57
2782.91 56
2783.03 53
2783.15 49
2783.27 46
2783.39 45
2783.51 45
2783.64 46
2783.76 49
2783.88 52
2784.00 55
2784.12 57
2784.24 57
2784.36 56
2784.48 53
2784.60 48
2784.73 41
2784.85 34
2784.97 26
2785.09 18
2785.21 11
2785.33 5
2785.45 0
2785.57 0
2785.69 0
2785.82 0
2785.94 3
2786.06 8
2786.18 14
2786.30 19
2786.42 23
2786.54 27
2786.66 29
2786.78 30
2786.91 32
2787.03 33
2787.15 34
2787.27 35
2787.39 37
2787.51 38
2787.63 39
2787.75 39
2787.87 39
2788.00 39
2788.12 38
2788.24 37
2788.36 36
2788.48 36
2788.60 36
2788.72 36
2788.84 38
2788.97 40
2789.09 42
2789.21 44
2789.33 45
2789.45 46
2789.57 45
2789.69 44
2789.81 42
2789.93 39
2790.06 35
2790.18 31
2790.30 25
2790.42 19
2790.54 13
2790.66 7
2790.78 2
2790.90 0
2791.03 0
2791.15 1
2791.27 6
2791.39 11
2791.51 16
2791.63 20
2791.75 23
2791.87 25
2792.00 26
2792.12 26
2792.24 28
2792.36 29
2792.48 31
2792.60 34
2792.72 35
2792.84 36
2792.97 36
2793.09 35
2793.21 33
2793.33 32
2793.45 31
2793.57 31
2793.69 32
2793.81 34
2793.94 36
2794.06 38
2794.18 42
2794.30 45
2794.42 49
2794.54 52
2794.66 54
2794.78 55
2794.91 55
2795.03 54
2795.15 52
2795.27 49
2795.39 47
2795.51 45
2795.63 43
2795.76 42
2795.88 42
2796.00 41
2796.12 41
2796.24 40
2796.36 39
2796.48 38
2796.60 36
2796.73 34
2796.85 32
2796.97 30
2797.09 29
2797.21 28
2797.33 28
2797.45 28
2797.58 28
2797.70 27
2797.82 26
2797.94 24
2798.06 23
2798.18 21
2798.30 18
2798.43 16
2798.55 13
2798.67 10
2798.79 7
2798.91 5
2799.03 5
2799.15 7
2799.27 10
2799.40 15
2799.52 21
2799.64 27
2799.76 33
2799.88 38
2800.00 44
2800.12 50
2800.25 56
2800.37 62
2800.49 67
2800.61 70
2800.73 73
2800.85 74
2800.97 75
2801.10 76
2801.22 77
2801.34 80
2801.46 83
2801.58 88
2801.70 92
2801.82 95
2801.95 97
2802.07 98
2802.19 99
2802.31 100
2802.43 102
2802.55 105
2802.67 111
2802.80 118
2802.92 126
2803.04 133
2803.16 138
2803.28 141
2803.40 140
2803.53 137
2803.65 132
2803.77 126
2803.89 121
2804.01 117
2804.13 115
2804.25 115
2804.38 117
2804.50 119
2804.62 120
2804.74 120
2804.86 117
2804.98 112
2805.10 105
2805.23 97
2805.35 89
2805.47 83
2805.59 78
2805.71 76
2805.83 75
2805.96 76
2806.08 77
2806.20 77
2806.32 76
2806.44 73
2806.56 69
2806.69 63
2806.81 58
2806.93 54
2807.05 53
2807.17 54
2807.29 58
2807.41 65
2807.54 72
2807.66 80
2807.78 85
2807.90 88
2808.02 88
2808.14 86
2808.27 81
2808.39 77
2808.51 72
2808.63 68
2808.75 65
2808.87 62
2809.00 58
2809.12 54
2809.24 50
2809.36 44
2809.48 38
2809.60 32
2809.72 26
2809.85 21
2809.97 17
2810.09 14
2810.21 11
2810.33 9
2810.45 8
2810.58 7
2810.70 7
2810.82 8
2810.94 10
2811.06 13
2811.18 16
2811.31 21
2811.43 25
2811.55 30
2811.67 35
2811.79 38
2811.91 41
2812.04 41
2812.16 40
2812.28 37
2812.40 32
2812.52 27
2812.64 24
2812.77 22
2812.89 23
2813.01 26
2813.13 32
2813.25 38
2813.37 43
2813.50 47
2813.62 49
2813.74 48
2813.86 45
2813.98 40
2814.11 35
2814.23 29
2814.35 25
2814.47 22
2814.59 21
2814.71 22
2814.84 24
2814.96 27
2815.08 31
2815.20 34
2815.32 36
2815.44 37
2815.57 37
2815.69 35
2815.81 34
2815.93 32
2816.05 31
2816.17 30
2816.30 28
2816.42 27
2816.54 25
2816.66 23
2816.78 20
2816.91 17
2817.03 13
2817.15 10
2817.27 8
2817.39 6
2817.51 5
2817.64 5
2817.76 6
2817.88 6
2818.00 7
2818.12 7
2818.25 8
2818.37 7
2818.49 7
2818.61 6
2818.73 6
2818.85 6
2818.98 5
2819.10 4
2819.22 3
2819.34 1
2819.46 0
2819.59 0
2819.71 0
2819.83 0
2819.95 0
2820.07 0
2820.19 0
2820.32 0
2820.44 4
2820.56 6
2820.68 8
2820.80 8
2820.93 8
2821.05 8
2821.17 8
2821.29 7
2821.41 8
2821.54 8
2821.66 8
2821.78 8
2821.90 9
2822.02 10
2822.14 12
2822.27 15
2822.39 18
2822.51 23
2822.63 27
2822.75 32
2822.88 36
2823.00 40
2823.12 43
2823.24 46
2823.36 48
2823.49 49
2823.61 48
2823.73 45
2823.85 40
2823.97 33
2824.10 25
2824.22 18
2824.34 12
2824.46 9
2824.58 8
2824.70 11
2824.83 15
2824.95 21
2825.07 27
2825.19 32
2825.31 36
2825.44 39
2825.56 39
2825.68 39
2825.80 38
2825.92 37
2826.05 37
2826.17 37
2826.29 40
2826.41 43
2826.53 48
2826.66 55
2826.78 62
2826.90 69
2827.02 74
2827.14 77
2827.27 78
2827.39 77
2827.51 75
2827.63 73
2827.75 70
2827.88 69
2828.00 69
2828.12 69
2828.24 70
2828.36 70
2828.49 70
2828.61 69
2828.73 67
2828.85 64
2828.97 62
2829.10 58
2829.22 55
2829.34 51
2829.46 46
2829.59 41
2829.71 35
2829.83 29
2829.95 24
2830.07 20
2830.20 18
2830.32 20
2830.44 24
2830.56 33
2830.68 43
2830.81 56
2830.93 68
2831.05 79
2831.17 88
2831.29 94
2831.42 98
2831.54 98
2831.66 97
2831.78 96
2831.90 93
2832.03 90
2832.15 86
2832.27 81
2832.39 74
2832.52 67
2832.64 59
2832.76 50
2832.88 43
2833.00 37
2833.13 33
2833.25 30
2833.37 30
2833.49 31
2833.61 33
2833.74 36
2833.86 38
2833.98 40
2834.10 42
2834.23 44
2834.35 46
2834.47 48
2834.59 52
2834.71 55
2834.84 59
2834.96 62
2835.08 63
2835.20 64
2835.32 62
2835.45 60
2835.57 58
2835.69 54
2835.81 49
2835.94 43
2836.06 34
2836.18 23
2836.30 12
2836.42 0
2836.55 0
2836.67 0
2836.79 0
2836.91 0
2837.04 0
2837.16 2
2837.28 14
2837.40 25
2837.52 35
2837.65 44
2837.77 49
2837.89 53
2838.01 54
2838.14 53
2838.26 51
2838.38 49
2838.50 47
2838.62 44
2838.75 42
2838.87 40
2838.99 38
2839.11 36
2839.24 35
2839.36 35
2839.48 35
2839.60 35
2839.72 36
2839.85 37
2839.97 38
2840.09 38
2840.21 39
2840.34 39
2840.46 38
2840.58 36
2840.70 34
2840.83 31
2840.95 28
2841.07 25
2841.19 21
2841.31 17
2841.44 14
2841.56 10
2841.68 7
2841.80 4
2841.93 3
2842.05 3
2842.17 5
2842.29 8
2842.42 11
2842.54 16
2842.66 20
2842.78 24
2842.90 26
2843.03 27
2843.15 26
2843.27 25
2843.39 24
2843.52 23
2843.64 23
2843.76 24
2843.88 26
2844.01 27
2844.13 28
2844.25 29
2844.37 29
2844.50 30
2844.62 31
2844.74 34
2844.86 38
2844.99 44
2845.11 50
2845.23 55
2845.35 58
2845.47 58
2845.60 54
2845.72 48
2845.84 39
2845.96 29
2846.09 19
2846.21 10
2846.33 3
2846.45 0
2846.58 0
2846.70 0
2846.82 1
2846.94 3
2847.07 7
2847.19 9
2847.31 12
2847.43 13
2847.56 14
2847.68 15
2847.80 16
2847.92 17
2848.05 19
2848.17 19
2848.29 20
2848.41 20
2848.54 20
2848.66 19
2848.78 18
2848.90 17
2849.03 17
2849.15 18
2849.27 19
2849.39 21
2849.52 22
2849.64 24
2849.76 26
2849.88 28
2850.01 30
2850.13 31
2850.25 33
2850.37 33
2850.50 34
2850.62 34
2850.74 35
2850.86 37
2850.99 39
2851.11 42
2851.23 44
2851.35 46
2851.48 47
2851.60 46
2851.72 45
2851.84 42
2851.97 40
2852.09 39
2852.21 38
2852.33 37
2852.46 38
2852.58 39
2852.70 39
2852.82 40
2852.95 39
2853.07 38
2853.19 35
2853.31 33
2853.44 30
2853.56 27
2853.68 26
2853.80 24
2853.93 23
2854.05 22
2854.17 21
2854.29 18
2854.42 15
2854.54 11
2854.66 7
2854.78 3
2854.91 0
2855.03 0
2855.15 0
2855.28 0
2855.40 0
2855.52 0
2855.64 0
2855.77 0
2855.89 0
2856.01 0
2856.13 1
2856.26 5
2856.38 11
2856.50 17
2856.62 23
2856.75 28
2856.87 31
2856.99 32
2857.11 31
2857.24 31
2857.36 31
2857.48 33
2857.61 37
2857.73 43
2857.85 50
2857.97 59
2858.10 67
2858.22 74
2858.34 80
2858.46 83
2858.59 84
2858.71 84
2858.83 82
2858.95 81
2859.08 78
2859.20 76
2859.32 73
2859.45 69
2859.57 64
2859.69 57
2859.81 49
2859.94 42
2860.06 37
2860.18 34
2860.30 34
2860.43 37
2860.55 42
2860.67 48
2860.80 53
2860.92 58
2861.04 62
2861.16 65
2861.29 69
2861.41 71
2861.53 74
2861.65 75
2861.78 76
2861.90 75
2862.02 75
2862.15 74
2862.27 75
2862.39 76
2862.51 78
2862.64 79
2862.76 78
2862.88 76
2863.00 70
2863.13 62
2863.25 51
2863.37 40
2863.50 28
2863.62 18
2863.74 11
2863.86 5
2863.99 3
2864.11 2
2864.23 4
2864.36 7
2864.48 10
2864.60 13
2864.72 16
2864.85 19
2864.97 22
2865.09 24
2865.22 27
2865.34 30
2865.46 32
2865.58 35
2865.71 39
2865.83 42
2865.95 45
2866.07 48
2866.20 50
2866.32 51
2866.44 51
2866.57 49
2866.69 48
2866.81 46
2866.93 46
2867.06 46
2867.18 48
2867.30 50
2867.43 52
2867.55 54
2867.67 56
2867.79 57
2867.92 58
2868.04 59
2868.16 60
2868.29 61
2868.41 63
2868.53 65
2868.66 67
2868.78 70
2868.90 75
2869.02 80
2869.15 87
2869.27 94
2869.39 100
2869.52 106
2869.64 111
2869.76 114
2869.88 117
2870.01 118
2870.13 117
2870.25 116
2870.38 114
2870.50 111
2870.62 109
2870.74 108
2870.87 107
2870.99 107
2871.11 108
2871.24 108
2871.36 109
2871.48 109
2871.61 109
2871.73 109
2871.85 110
2871.97 111
2872.10 112
2872.22 113
2872.34 114
2872.47 114
2872.59 113
2872.71 110
2872.84 107
2872.96 102
2873.08 96
2873.20 89
2873.33 82
2873.45 74
2873.57 68
2873.70 62
2873.82 57
2873.94 54
2874.07 52
2874.19 51
2874.31 51
2874.43 52
2874.56 54
2874.68 56
2874.80 59
2874.93 61
2875.05 64
2875.17 65
2875.30 66
2875.42 66
2875.54 66
2875.66 65
2875.79 64
2875.91 62
2876.03 59
2876.16 55
2876.28 51
2876.40 47
2876.53 43
2876.65 40
2876.77 37
2876.90 35
2877.02 34
2877.14 32
2877.26 31
2877.39 30
2877.51 28
2877.63 27
2877.76 26
2877.88 25
2878.00 24
2878.13 21
2878.25 18
2878.37 14
2878.50 10
2878.62 7
2878.74 5
2878.86 6
2878.99 9
2879.11 13
2879.23 19
2879.36 25
2879.48 30
2879.60 35
2879.73 39
2879.85 42
2879.97 44
2880.10 44
2880.22 44
2880.34 43
2880.47 42
2880.59 40
2880.71 40
2880.83 40
2880.96 40
2881.08 42
2881.20 44
2881.33 46
2881.45 48
2881.57 49
2881.70 49
2881.82 48
2881.94 47
2882.07 46
2882.19 47
2882.31 49
2882.44 52
2882.56 57
2882.68 61
2882.81 64
2882.93 64
2883.05 60
2883.18 54
2883.30 45
2883.42 36
2883.54 28
2883.67 23
2883.79 23
2883.91 27
2884.04 37
2884.16 50
2884.28 65
2884.41 81
2884.53 97
2884.65 109
2884.78 118
2884.90 123
2885.02 125
2885.15 125
2885.27 125
2885.39 126
2885.52 131
2885.64 139
2885.76 149
2885.89 160
2886.01 168
2886.13 173
2886.26 172
2886.38 167
2886.50 158
2886.63 147
2886.75 136
2886.87 128
2887.00 123
2887.12 121
2887.24 121
2887.37 122
2887.49 124
2887.61 124
2887.74 123
2887.86 121
2887.98 117
2888.11 114
2888.23 110
2888.35 105
2888.48 101
2888.60 97
2888.72 94
2888.85 91
2888.97 90
2889.09 89
2889.22 89
2889.34 88
2889.46 86
2889.59 82
2889.71 76
2889.83 70
2889.96 63
2890.08 57
2890.20 53
2890.33 52
2890.45 52
2890.57 54
2890.70 55
2890.82 56
2890.94 55
2891.07 52
2891.19 49
2891.31 45
2891.44 42
2891.56 40
2891.68 38
2891.81 37
2891.93 37
2892.05 37
2892.18 37
2892.30 37
2892.42 36
2892.55 35
2892.67 34
2892.79 32
2892.92 30
2893.04 26
2893.16 21
2893.29 16
2893.41 11
2893.53 7
2893.66 4
2893.78 3
2893.90 4
2894.03 7
2894.15 10
2894.27 12
2894.40 13
2894.52 13
2894.64 12
2894.77 10
2894.89 9
2895.02 8
2895.14 9
2895.26 12
2895.39 16
2895.51 23
2895.63 31
2895.76 39
2895.88 46
2896.00 52
2896.13 55
2896.25 56
2896.37 53
2896.50 48
2896.62 41
2896.74 33
2896.87 24
2896.99 16
2897.11 9
2897.24 5
2897.36 4
2897.49 5
2897.61 8
2897.73 13
2897.86 17
2897.98 20
2898.10 21
2898.23 22
2898.35 21
2898.47 20
2898.60 19
2898.72 20
2898.84 22
2898.97 24
2899.09 28
2899.21 33
2899.34 37
2899.46 41
2899.59 45
2899.71 48
2899.83 50
2899.96 51
2900.08 52
2900.20 52
2900.33 52
2900.45 52
2900.57 51
2900.70 50
2900.82 50
2900.94 51
2901.07 52
2901.19 54
2901.32 57
2901.44 60
2901.56 64
2901.69 67
2901.81 71
2901.93 73
2902.06 74
2902.18 73
2902.30 72
2902.43 69
2902.55 65
2902.67 61
2902.80 57
2902.92 54
2903.05 52
2903.17 52
2903.29 54
2903.42 57
2903.54 61
2903.66 64
2903.79 66
2903.91 68
2904.03 69
2904.16 69
2904.28 69
2904.41 69
2904.53 68
2904.65 67
2904.78 66
2904.90 64
2905.02 63
2905.15 63
2905.27 65
2905.40 68
2905.52 73
2905.64 78
2905.77 82
2905.89 85
2906.01 86
2906.14 84
2906.26 81
2906.38 76
2906.51 72
2906.63 69
2906.76 67
2906.88 67
2907.00 68
2907.13 69
2907.25 70
2907.37 71
2907.50 71
2907.62 71
2907.75 71
2907.87 72
2907.99 73
2908.12 74
2908.24 74
2908.36 74
2908.49 74
2908.61 74
2908.74 75
2908.86 76
2908.98 77
2909.11 79
2909.23 79
2909.35 78
2909.48 74
2909.60 69
2909.73 61
2909.85 54
2909.97 47
2910.10 42
2910.22 39
2910.34 40
2910.47 42
2910.59 47
2910.72 53
2910.84 60
2910.96 67
2911.09 76
2911.21 83
2911.34 91
2911.46 96
2911.58 99
2911.71 99
2911.83 96
2911.95 89
2912.08 82
2912.20 74
2912.33 66
2912.45 60
2912.57 55
2912.70 51
2912.82 48
2912.94 44
2913.07 39
2913.19 34
2913.32 29
2913.44 25
2913.56 23
2913.69 21
2913.81 20
2913.94 20
2914.06 19
2914.18 17
2914.31 14
2914.43 12
2914.56 10
2914.68 8
2914.80 8
2914.93 10
2915.05 13
2915.17 18
2915.30 24
2915.42 31
2915.55 38
2915.67 46
2915.79 52
2915.92 56
2916.04 59
2916.17 59
2916.29 57
2916.41 54
2916.54 51
2916.66 47
2916.79 43
2916.91 40
2917.03 38
2917.16 37
2917.28 36
2917.40 36
2917.53 35
2917.65 33
2917.78 29
2917.90 24
2918.02 18
2918.15 11
2918.27 4
2918.40 0
2918.52 0
2918.64 0
2918.77 0
2918.89 0
2919.02 1
2919.14 3
2919.26 5
2919.39 5
2919.51 3
2919.64 2
2919.76 0
2919.88 0
2920.01 0
2920.13 0
2920.26 2
2920.38 5
2920.50 8
2920.63 12
2920.75 17
2920.88 23
2921.00 31
2921.12 39
2921.25 48
2921.37 56
2921.50 63
2921.62 67
2921.74 68
2921.87 66
2921.99 61
2922.12 53
2922.24 44
2922.36 34
2922.49 24
2922.61 14
2922.74 6
2922.86 0
2922.98 0
2923.11 0
2923.23 0
2923.36 5
2923.48 11
2923.61 16
2923.73 20
2923.85 21
2923.98 21
2924.10 19
2924.23 15
2924.35 11
2924.47 8
2924.60 4
2924.72 1
2924.85 0
2924.97 0
2925.09 0
2925.22 0
2925.34 0
2925.47 1
2925.59 4
2925.71 8
2925.84 10
2925.96 12
2926.09 13
2926.21 14
2926.34 14
2926.46 14
2926.58 13
2926.71 11
2926.83 8
2926.96 5
2927.08 1
2927.20 0
2927.33 0
2927.45 0
2927.58 2
2927.70 7
2927.82 12
2927.95 18
2928.07 23
2928.20 28
2928.32 31
2928.45 34
2928.57 37
2928.69 40
2928.82 42
2928.94 45
2929.07 49
2929.19 52
2929.32 56
2929.44 60
2929.56 63
2929.69 66
2929.81 69
2929.94 70
2930.06 70
2930.18 69
2930.31 67
2930.43 65
2930.56 63
2930.68 62
2930.81 61
2930.93 61
2931.05 61
2931.18 61
2931.30 59
2931.43 57
2931.55 56
2931.68 55
2931.80 56
2931.92 60
2932.05 67
2932.17 76
2932.30 85
2932.42 93
2932.54 98
2932.67 101
2932.79 101
2932.92 98
2933.04 94
2933.17 89
2933.29 85
2933.41 81
2933.54 77
2933.66 74
2933.79 71
2933.91 67
2934.04 63
2934.16 59
2934.28 55
2934.41 51
2934.53 46
2934.66 43
2934.78 39
2934.91 35
2935.03 31
2935.15 27
2935.28 23
2935.40 20
2935.53 17
2935.65 15
2935.78 14
2935.90 14
2936.03 14
2936.15 15
2936.27 15
2936.40 15
2936.52 14
2936.65 14
2936.77 13
2936.90 12
2937.02 11
2937.14 10
2937.27 10
2937.39 11
2937.52 12
2937.64 14
2937.77 16
2937.89 19
2938.01 23
2938.14 26
2938.26 31
2938.39 35
2938.51 40
2938.64 44
2938.76 48
2938.89 50
2939.01 51
2939.13 50
2939.26 47
2939.38 44
2939.51 40
2939.63 37
2939.76 36
2939.88 35
2940.01 36
2940.13 36
2940.25 37
2940.38 37
2940.50 36
2940.63 33
2940.75 30
2940.88 26
2941.00 21
2941.12 16
2941.25 12
2941.37 8
2941.50 5
2941.62 3
2941.75 4
2941.87 6
2942.00 10
2942.12 15
2942.25 19
2942.37 23
2942.49 24
2942.62 23
2942.74 21
2942.87 18
2942.99 15
2943.12 13
2943.24 12
2943.37 13
2943.49 15
2943.61 18
2943.74 21
2943.86 24
2943.99 27
2944.11 29
2944.24 29
2944.36 28
2944.49 26
2944.61 22
2944.73 17
2944.86 13
2944.98 9
2945.11 6
2945.23 4
2945.36 2
2945.48 1
2945.61 0
2945.73 0
2945.86 0
2945.98 0
2946.10 0
2946.23 0
2946.35 0
2946.48 1
2946.60 6
2946.73 12
2946.85 17
2946.98 23
2947.10 27
2947.23 31
2947.35 33
2947.47 34
2947.60 33
2947.72 31
2947.85 28
2947.97 24
2948.10 19
2948.22 13
2948.35 8
2948.47 3
2948.60 0
2948.72 0
2948.85 0
2948.97 0
2949.09 0
2949.22 0
2949.34 0
2949.47 0
2949.59 0
2949.72 0
2949.84 2
2949.97 3
2950.09 5
2950.22 8
2950.34 10
2950.47 14
2950.59 18
2950.71 23
2950.84 28
2950.96 34
2951.09 40
2951.21 46
2951.34 52
2951.46 58
2951.59 62
2951.71 67
2951.84 70
2951.96 71
2952.09 70
2952.21 66
2952.34 60
2952.46 52
2952.58 43
2952.71 34
2952.83 25
2952.96 18
2953.08 11
2953.21 6
2953.33 2
2953.46 0
2953.58 0
2953.71 0
2953.83 0
2953.96 0
2954.08 2
2954.21 4
2954.33 6
2954.46 7
2954.58 7
2954.70 7
2954.83 8
2954.95 10
2955.08 12
2955.20 16
2955.33 20
2955.45 24
2955.58 29
2955.70 33
2955.83 37
2955.95 40
2956.08 42
2956.20 43
2956.33 42
2956.45 40
2956.58 37
2956.70 33
2956.83 28
2956.95 22
2957.07 18
2957.20 14
2957.32 11
2957.45 10
2957.57 10
2957.70 10
2957.82 12
2957.95 13
2958.07 14
2958.20 15
2958.32 16
2958.45 17
2958.57 17
2958.70 17
2958.82 16
2958.95 15
2959.07 14
2959.20 12
2959.32 12
2959.45 12
2959.57 15
2959.70 19
2959.82 24
2959.95 29
2960.07 35
2960.20 40
2960.32 43
2960.44 45
2960.57 45
2960.69 45
2960.82 44
2960.94 43
2961.07 41
2961.19 39
2961.32 36
2961.44 34
2961.57 32
2961.69 30
2961.82 28
2961.94 27
2962.07 26
2962.19 26
2962.32 27
2962.44 30
2962.57 35
2962.69 42
2962.82 50
2962.94 58
2963.07 64
2963.19 68
2963.32 68
2963.44 64
2963.57 57
2963.69 47
2963.82 37
2963.94 28
2964.07 22
2964.19 19
2964.32 20
2964.44 23
2964.57 29
2964.69 36
2964.82 43
2964.94 50
2965.07 56
2965.19 60
2965.32 63
2965.44 65
2965.57 65
2965.69 64
2965.82 61
2965.94 56
2966.07 50
2966.19 43
2966.32 35
2966.44 28
2966.57 22
2966.69 18
2966.82 16
2966.94 16
2967.07 17
2967.19 19
2967.32 21
2967.44 22
2967.57 21
2967.69 19
2967.82 16
2967.94 14
2968.07 12
2968.19 10
2968.32 8
2968.44 7
2968.57 6
2968.69 5
2968.82 5
2968.94 6
2969.07 7
2969.19 9
2969.32 11
2969.44 13
2969.57 14
2969.69 13
2969.82 11
2969.94 8
2970.07 4
2970.19 1
2970.32 0
2970.44 0
2970.57 0
2970.69 0
2970.82 0
2970.94 0
2971.07 1
2971.19 2
2971.32 2
2971.44 2
2971.57 1
2971.69 1
2971.82 0
2971.94 0
2972.07 0
2972.19 0
2972.32 0
2972.44 1
2972.57 2
2972.69 5
2972.82 8
2972.94 13
2973.07 18
2973.19 24
2973.32 30
2973.44 34
2973.57 38
2973.69 40
2973.82 41
2973.94 40
2974.07 39
2974.19 38
2974.32 37
2974.44 35
2974.57 33
2974.69 32
2974.82 31
2974.95 30
2975.07 29
2975.20 29
2975.32 29
2975.45 28
2975.57 27
2975.70 26
2975.82 24
2975.95 22
2976.07 20
2976.20 18
2976.32 17
2976.45 17
2976.57 17
2976.70 17
2976.82 18
2976.95 20
2977.07 22
2977.20 25
2977.32 29
2977.45 34
2977.57 41
2977.70 48
2977.82 54
2977.95 60
2978.07 63
2978.20 64
2978.33 64
2978.45 63
2978.58 62
2978.70 63
2978.83 66
2978.95 70
2979.08 76
2979.20 83
2979.33 89
2979.45 93
2979.58 96
2979.70 97
2979.83 95
2979.95 91
2980.08 85
2980.20 78
2980.33 69
2980.45 60
2980.58 51
2980.71 43
2980.83 36
2980.96 32
2981.08 30
2981.21 30
2981.33 32
2981.46 36
2981.58 41
2981.71 47
2981.83 52
2981.96 56
2982.08 60
2982.21 61
2982.33 62
2982.46 61
2982.58 60
2982.71 58
2982.84 57
2982.96 56
2983.09 55
2983.21 55
2983.34 56
2983.46 58
2983.59 61
2983.71 65
2983.84 69
2983.96 72
2984.09 73
2984.21 73
2984.34 71
2984.46 68
2984.59 64
2984.72 61
2984.84 60
2984.97 61
2985.09 63
2985.22 68
2985.34 74
2985.47 80
2985.59 85
2985.72 89
2985.84 92
2985.97 93
2986.09 91
2986.22 88
2986.35 84
2986.47 79
2986.60 74
2986.72 70
2986.85 66
2986.97 63
2987.10 60
2987.22 59
2987.35 57
2987.47 55
2987.60 52
2987.72 49
2987.85 45
2987.98 40
2988.10 36
2988.23 33
2988.35 30
2988.48 28
2988.60 27
2988.73 27
2988.85 29
2988.98 30
2989.10 32
2989.23 34
2989.36 36
2989.48 36
2989.61 36
2989.73 35
2989.86 33
2989.98 30
2990.11 27
2990.23 25
2990.36 23
2990.48 21
2990.61 20
2990.74 19
2990.86 19
2990.99 18
2991.11 18
2991.24 19
2991.36 19
2991.49 20
2991.61 22
2991.74 23
2991.87 26
2991.99 28
2992.12 32
2992.24 35
2992.37 39
2992.49 42
2992.62 45
2992.74 46
2992.87 46
2992.99 46
2993.12 44
2993.25 43
2993.37 42
2993.50 41
2993.62 41
2993.75 42
2993.87 44
2994.00 45
2994.12 47
2994.25 48
2994.38 48
2994.50 48
2994.63 47
2994.75 47
2994.88 46
2995.00 47
2995.13 48
2995.25 51
2995.38 54
2995.51 58
2995.63 62
2995.76 64
2995.88 65
2996.01 64
2996.13 62
2996.26 59
2996.39 56
2996.51 55
2996.64 55
2996.76 57
2996.89 61
2997.01 64
2997.14 67
2997.26 69
2997.39 70
2997.52 68
2997.64 64
2997.77 59
2997.89 52
2998.02 45
2998.14 37
2998.27 30
2998.40 24
2998.52 18
2998.65 14
2998.77 10
2998.90 8
2999.02 6
2999.15 4
2999.27 3
2999.40 2
2999.53 3
2999.65 5
2999.78 8
2999.90 12
3000.03 16
3000.15 21
3000.28 25
3000.41 28
3000.53 31
3000.66 33
3000.78 35
3000.91 37
3001.03 39
3001.16 42
3001.29 45
3001.41 49
3001.54 52
3001.66 56
3001.79 60
3001.91 63
3002.04 67
3002.17 69
3002.29 70
3002.42 70
3002.54 68
3002.67 66
3002.79 64
3002.92 62
3003.05 62
3003.17 62
3003.30 64
3003.42 66
3003.55 66
3003.67 66
3003.80 64
3003.93 61
3004.05 57
3004.18 53
3004.30 49
3004.43 46
3004.56 44
3004.68 44
3004.81 45
3004.93 47
3005.06 49
3005.18 52
3005.31 53
3005.44 54
3005.56 55
3005.69 56
3005.81 56
3005.94 56
3006.06 56
3006.19 56
3006.32 55
3006.44 53
3006.57 50
3006.69 47
3006.82 44
3006.95 41
3007.07 39
3007.20 38
3007.32 39
3007.45 41
3007.57 44
3007.70 48
3007.83 51
3007.95 54
3008.08 56
3008.20 57
3008.33 57
3008.46 57
3008.58 57
3008.71 58
3008.83 59
3008.96 61
3009.08 62
3009.21 63
3009.34 63
3009.46 62
3009.59 59
3009.71 56
3009.84 54
3009.97 52
3010.09 51
3010.22 51
3010.34 49
3010.47 48
3010.60 46
3010.72 44
3010.85 42
3010.97 42
3011.10 43
3011.22 45
3011.35 47
3011.48 48
3011.60 48
3011.73 47
3011.85 46
3011.98 44
3012.11 44
3012.23 44
3012.36 45
3012.48 48
3012.61 50
3012.74 52
3012.86 54
3012.99 54
3013.11 54
3013.24 53
3013.37 51
3013.49 48
3013.62 45
3013.74 40
3013.87 35
3014.00 30
3014.12 26
3014.25 22
3014.37 20
3014.50 20
3014.63 21
3014.75 23
3014.88 26
3015.00 28
3015.13 29
3015.26 29
3015.38 26
3015.51 22
3015.63 16
3015.76 10
3015.89 3
3016.01 0
3016.14 0
3016.26 0
3016.39 0
3016.52 0
3016.64 0
3016.77 0
3016.89 0
3017.02 2
3017.15 6
3017.27 10
3017.40 13
3017.52 16
3017.65 18
3017.78 20
3017.90 21
3018.03 22
3018.15 23
3018.28 24
3018.41 26
3018.53 28
3018.66 31
3018.78 33
3018.91 36
3019.04 39
3019.16 42
3019.29 45
3019.42 49
3019.54 54
3019.67 60
3019.79 66
3019.92 73
3020.05 80
3020.17 86
3020.30 91
3020.42 95
3020.55 97
3020.68 97
3020.80 96
3020.93 94
3021.05 90
3021.18 86
3021.31 80
3021.43 74
3021.56 66
3021.69 58
3021.81 51
3021.94 45
3022.06 40
3022.19 39
3022.32 39
3022.44 41
3022.57 45
3022.69 49
3022.82 53
3022.95 57
3023.07 62
3023.20 66
3023.32 70
3023.45 73
3023.58 75
3023.70 76
3023.83 75
3023.96 73
3024.08 70
3024.21 67
3024.33 64
3024.46 61
3024.59 59
3024.71 58
3024.84 58
3024.97 60
3025.09 62
3025.22 65
3025.34 68
3025.47 70
3025.60 72
3025.72 72
3025.85 72
3025.98 71
3026.10 71
3026.23 71
3026.35 71
3026.48 71
3026.61 71
3026.73 69
3026.86 66
3026.99 63
3027.11 60
3027.24 57
3027.36 55
3027.49 53
3027.62 51
3027.74 48
3027.87 45
3028.00 40
3028.12 36
3028.25 31
3028.37 27
3028.50 23
3028.63 21
3028.75 20
3028.88 20
3029.01 19
3029.13 18
3029.26 17
3029.38 16
3029.51 16
3029.64 18
3029.76 23
3029.89 30
3030.02 38
3030.14 45
3030.27 51
3030.39 56
3030.52 58
3030.65 59
3030.77 59
3030.90 60
3031.03 61
3031.15 62
3031.28 64
3031.41 65
3031.53 64
3031.66 62
3031.78 60
3031.91 57
3032.04 56
3032.16 56
3032.29 57
3032.42 61
3032.54 65
3032.67 69
3032.80 72
3032.92 75
3033.05 76
3033.17 75
3033.30 75
3033.43 73
3033.55 72
3033.68 70
3033.81 69
3033.93 66
3034.06 64
3034.19 61
3034.31 58
3034.44 56
3034.56 53
3034.69 50
3034.82 47
3034.94 42
3035.07 37
3035.20 31
3035.32 24
3035.45 18
3035.58 12
3035.70 7
3035.83 4
3035.96 1
3036.08 0
3036.21 0
3036.33 0
3036.46 0
3036.59 0
3036.71 0
3036.84 0
3036.97 0
3037.09 0
3037.22 0
3037.35 2
3037.47 6
3037.60 12
3037.73 18
3037.85 25
3037.98 32
3038.10 39
3038.23 45
3038.36 50
3038.48 56
3038.61 60
3038.74 63
3038.86 65
3038.99 65
3039.12 64
3039.24 60
3039.37 55
3039.50 48
3039.62 41
3039.75 35
3039.88 29
3040.00 24
3040.13 20
3040.26 17
3040.38 15
3040.51 14
3040.63 14
3040.76 16
3040.89 18
3041.01 21
3041.14 23
3041.27 24
3041.39 22
3041.52 19
3041.65 15
3041.77 11
3041.90 9
3042.03 9
3042.15 12
3042.28 19
3042.41 27
3042.53 35
3042.66 42
3042.79 48
3042.91 50
3043.04 50
3043.17 47
3043.29 43
3043.42 37
3043.55 32
3043.67 27
3043.80 23
3043.93 20
3044.05 18
3044.18 17
3044.31 17
3044.43 18
3044.56 20
3044.69 21
3044.81 21
3044.94 21
3045.07 20
3045.19 19
3045.32 17
3045.44 17
3045.57 16
3045.70 18
3045.82 21
3045.95 25
3046.08 31
3046.20 37
3046.33 42
3046.46 47
3046.58 50
3046.71 51
3046.84 49
3046.96 46
3047.09 42
3047.22 37
3047.34 32
3047.47 27
3047.60 24
3047.72 22
3047.85 21
3047.98 22
3048.10 24
3048.23 26
3048.36 27
3048.48 28
3048.61 27
3048.74 24
3048.86 21
3048.99 18
3049.12 16
3049.25 16
3049.37 19
3049.50 24
3049.63 31
3049.75 39
3049.88 46
3050.01 51
3050.13 53
3050.26 52
3050.39 48
3050.51 42
3050.64 34
3050.77 26
3050.89 20
3051.02 16
3051.15 14
3051.27 16
3051.40 19
3051.53 24
3051.65 28
3051.78 31
3051.91 32
3052.03 31
3052.16 28
3052.29 25
3052.41 22
3052.54 21
3052.67 22
3052.79 25
3052.92 27
3053.05 29
3053.17 30
3053.30 29
3053.43 26
3053.55 22
3053.68 15
3053.81 8
3053.94 1
3054.06 0
3054.19 0
3054.32 0
3054.44 0
3054.57 0
3054.70 4
3054.82 15
3054.95 26
3055.08 36
3055.20 42
3055.33 44
3055.46 43
3055.58 40
3055.71 37
3055.84 34
3055.96 34
3056.09 35
3056.22 36
3056.34 38
3056.47 39
3056.60 39
3056.73 36
3056.85 33
3056.98 28
3057.11 24
3057.23 20
3057.36 16
3057.49 14
3057.61 12
3057.74 12
3057.87 13
3057.99 16
3058.12 19
3058.25 25
3058.37 31
3058.50 37
3058.63 42
3058.76 47
3058.88 50
3059.01 51
3059.14 52
3059.26 53
3059.39 54
3059.52 55
3059.64 56
3059.77 56
3059.90 55
3060.02 53
3060.15 50
3060.28 46
3060.41 43
3060.53 40
3060.66 40
3060.79 41
3060.91 43
3061.04 46
3061.17 48
3061.29 49
3061.42 49
3061.55 48
3061.68 46
3061.80 43
3061.93 42
3062.06 41
3062.18 41
3062.31 43
3062.44 46
3062.56 49
3062.69 53
3062.82 57
3062.94 62
3063.07 67
3063.20 72
3063.33 79
3063.45 86
3063.58 94
3063.71 101
3063.83 108
3063.96 114
3064.09 120
3064.22 124
3064.34 127
3064.47 129
3064.60 129
3064.72 127
3064.85 125
3064.98 122
3065.10 119
3065.23 116
3065.36 113
3065.49 110
3065.61 108
3065.74 104
3065.87 101
3065.99 97
3066.12 92
3066.25 88
3066.37 84
3066.50 80
3066.63 76
3066.76 73
3066.88 70
3067.01 69
3067.14 69
3067.26 71
3067.39 75
3067.52 81
3067.65 90
3067.77 101
3067.90 113
3068.03 126
3068.15 139
3068.28 151
3068.41 162
3068.54 170
3068.66 176
3068.79 178
3068.92 177
3069.04 172
3069.17 165
3069.30 155
3069.43 144
3069.55 132
3069.68 121
3069.81 112
3069.93 106
3070.06 105
3070.19 107
3070.32 114
3070.44 122
3070.57 132
3070.70 141
3070.82 147
3070.95 150
3071.08 149
3071.21 144
3071.33 137
3071.46 128
3071.59 118
3071.71 108
3071.84 99
3071.97 90
3072.10 83
3072.22 77
3072.35 71
3072.48 65
3072.60 59
3072.73 52
3072.86 46
3072.99 40
3073.11 36
3073.24 35
3073.37 37
3073.49 42
3073.62 49
3073.75 58
3073.88 65
3074.00 71
3074.13 75
3074.26 75
3074.39 72
3074.51 68
3074.64 62
3074.77 56
3074.89 51
3075.02 47
3075.15 44
3075.28 43
3075.40 45
3075.53 49
3075.66 55
3075.78 62
3075.91 69
3076.04 76
3076.17 81
3076.29 84
3076.42 84
3076.55 82
3076.68 79
3076.80 77
3076.93 75
3077.06 76
3077.18 78
3077.31 81
3077.44 85
3077.57 90
3077.69 94
3077.82 98
3077.95 103
3078.08 107
3078.20 112
3078.33 117
3078.46 121
3078.59 123
3078.71 123
3078.84 120
3078.97 114
3079.09 107
3079.22 99
3079.35 91
3079.48 84
3079.60 79
3079.73 77
3079.86 76
3079.99 76
3080.11 77
3080.24 78
3080.37 80
3080.50 82
3080.62 84
3080.75 86
3080.88 89
3081.00 92
3081.13 95
3081.26 98
3081.39 100
3081.51 102
3081.64 104
3081.77 105
3081.90 105
3082.02 105
3082.15 102
3082.28 99
3082.41 93
3082.53 86
3082.66 78
3082.79 69
3082.92 61
3083.04 54
3083.17 49
3083.30 45
3083.43 42
3083.55 39
3083.68 36
3083.81 32
3083.93 27
3084.06 22
3084.19 18
3084.32 15
3084.44 14
3084.57 16
3084.70 21
3084.83 26
3084.95 32
3085.08 38
3085.21 41
3085.34 42
3085.46 41
3085.59 39
3085.72 39
3085.85 40
3085.97 43
3086.10 49
3086.23 57
3086.36 65
3086.48 73
3086.61 78
3086.74 81
3086.87 81
3086.99 80
3087.12 77
3087.25 74
3087.38 72
3087.50 71
3087.63 72
3087.76 74
3087.89 77
3088.01 79
3088.14 81
3088.27 81
3088.40 79
3088.52 75
3088.65 70
3088.78 63
3088.91 55
3089.03 48
3089.16 42
3089.29 38
3089.42 36
3089.54 35
3089.67 36
3089.80 37
3089.93 39
3090.05 40
3090.18 40
3090.31 39
3090.44 37
3090.56 35
3090.69 33
3090.82 31
3090.95 31
3091.07 33
3091.20 36
3091.33 40
3091.46 46
3091.59 51
3091.71 56
3091.84 59
3091.97 61
3092.10 61
3092.22 60
3092.35 57
3092.48 54
3092.61 50
3092.73 46
3092.86 41
3092.99 36
3093.12 31
3093.24 27
3093.37 24
3093.50 22
3093.63 21
3093.75 23
3093.88 25
3094.01 28
3094.14 29
3094.27 30
3094.39 30
3094.52 29
3094.65 28
3094.78 28
3094.90 30
3095.03 33
3095.16 38
3095.29 45
3095.41 52
3095.54 60
3095.67 67
3095.80 73
3095.92 77
3096.05 79
3096.18 79
3096.31 77
3096.44 74
3096.56 71
3096.69 68
3096.82 66
3096.95 66
3097.07 68
3097.20 69
3097.33 71
3097.46 71
3097.58 69
3097.71 66
3097.84 63
3097.97 59
3098.10 55
3098.22 52
3098.35 49
3098.48 47
3098.61 45
3098.73 43
3098.86 42
3098.99 41
3099.12 41
3099.25 43
3099.37 47
3099.50 53
3099.63 59
3099.76 64
3099.88 68
3100.01 70
3100.14 70
3100.27 67
3100.40 63
3100.52 59
3100.65 54
3100.78 51
3100.91 48
3101.03 46
3101.16 44
3101.29 43
3101.42 41
3101.55 41
3101.67 41
3101.80 43
3101.93 46
3102.06 50
3102.18 55
3102.31 58
3102.44 60
3102.57 59
3102.70 55
3102.82 50
3102.95 45
3103.08 39
3103.21 36
3103.33 34
3103.46 34
3103.59 36
3103.72 38
3103.85 40
3103.97 41
3104.10 42
3104.23 42
3104.36 42
3104.48 41
3104.61 40
3104.74 38
3104.87 36
3105.00 34
3105.12 32
3105.25 31
3105.38 30
3105.51 31
3105.64 33
3105.76 36
3105.89 40
3106.02 45
3106.15 50
3106.28 55
3106.40 61
3106.53 67
3106.66 74
3106.79 80
3106.91 86
3107.04 92
3107.17 97
3107.30 100
3107.43 102
3107.55 102
3107.68 102
3107.81 101
3107.94 99
3108.07 97
3108.19 96
3108.32 94
3108.45 94
3108.58 94
3108.71 94
3108.83 94
3108.96 93
3109.09 90
3109.22 87
3109.35 82
3109.47 76
3109.60 72
3109.73 70
3109.86 69
3109.99 71
3110.11 74
3110.24 77
3110.37 81
3110.50 84
3110.62 86
3110.75 87
3110.88 87
3111.01 87
3111.14 85
3111.26 82
3111.39 78
3111.52 71
3111.65 63
3111.78 54
3111.90 46
3112.03 41
3112.16 37
3112.29 37
3112.42 39
3112.54 43
3112.67 46
3112.80 48
3112.93 49
3113.06 48
3113.19 45
3113.31 42
3113.44 39
3113.57 37
3113.70 36
3113.83 35
3113.95 35
3114.08 35
3114.21 35
3114.34 34
3114.47 34
3114.59 33
3114.72 32
3114.85 31
3114.98 30
3115.11 29
3115.23 29
3115.36 29
3115.49 30
3115.62 31
3115.75 31
3115.87 30
3116.00 28
3116.13 25
3116.26 21
3116.39 19
3116.51 19
3116.64 21
3116.77 27
3116.90 35
3117.03 44
3117.16 54
3117.28 62
3117.41 69
3117.54 73
3117.67 74
3117.80 72
3117.92 68
3118.05 63
3118.18 57
3118.31 50
3118.44 42
3118.56 34
3118.69 27
3118.82 20
3118.95 13
3119.08 8
3119.21 4
3119.33 1
3119.46 0
3119.59 0
3119.72 0
3119.85 0
3119.97 0
3120.10 0
3120.23 0
3120.36 0
3120.49 0
3120.62 3
3120.74 8
3120.87 13
3121.00 19
3121.13 25
3121.26 31
3121.38 38
3121.51 45
3121.64 53
3121.77 60
3121.90 67
3122.03 72
3122.15 76
3122.28 77
3122.41 77
3122.54 75
3122.67 71
3122.79 67
3122.92 64
3123.05 60
3123.18 58
3123.31 56
3123.44 56
3123.56 57
3123.69 59
3123.82 62
3123.95 65
3124.08 68
3124.21 71
3124.33 73
3124.46 73
3124.59 73
3124.72 71
3124.85 68
3124.98 66
3125.10 65
3125.23 65
3125.36 65
3125.49 67
3125.62 69
3125.74 70
3125.87 71
3126.00 71
3126.13 70
3126.26 69
3126.39 67
3126.51 64
3126.64 61
3126.77 57
3126.90 52
3127.03 47
3127.16 41
3127.28 35
3127.41 29
3127.54 23
3127.67 18
3127.80 15
3127.93 14
3128.05 14
3128.18 17
3128.31 22
3128.44 29
3128.57 36
3128.70 43
3128.82 49
3128.95 54
3129.08 58
3129.21 60
3129.34 61
3129.47 61
3129.59 60
3129.72 59
3129.85 58
3129.98 57
3130.11 55
3130.24 53
3130.36 51
3130.49 49
3130.62 47
3130.75 44
3130.88 41
3131.01 39
3131.14 38
3131.26 37
3131.39 37
3131.52 38
3131.65 40
3131.78 41
3131.91 43
3132.03 44
3132.16 44
3132.29 45
3132.42 47
3132.55 50
3132.68 53
3132.80 58
3132.93 63
3133.06 68
3133.19 72
3133.32 75
3133.45 76
3133.58 76
3133.70 75
3133.83 73
3133.96 72
3134.09 70
3134.22 68
3134.35 66
3134.47 65
3134.60 63
3134.73 62
3134.86 62
3134.99 63
3135.12 66
3135.25 70
3135.37 74
3135.50 79
3135.63 83
3135.76 86
3135.89 87
3136.02 88
3136.14 87
3136.27 88
3136.40 89
3136.53 92
3136.66 96
3136.79 102
3136.92 107
3137.04 111
3137.17 112
3137.30 112
3137.43 110
3137.56 107
3137.69 105
3137.82 103
3137.94 101
3138.07 99
3138.20 97
3138.33 94
3138.46 91
3138.59 88
3138.72 86
3138.84 86
3138.97 89
3139.10 93
3139.23 99
3139.36 106
3139.49 114
3139.62 122
3139.74 129
3139.87 136
3140.00 141
3140.13 145
3140.26 147
3140.39 147
3140.52 145
3140.64 141
3140.77 136
3140.90 130
3141.03 125
3141.16 121
3141.29 118
3141.42 116
3141.54 115
3141.67 113
3141.80 109
3141.93 104
3142.06 98
3142.19 92
3142.32 87
3142.44 83
3142.57 80
3142.70 78
3142.83 76
3142.96 74
3143.09 71
3143.22 67
3143.35 64
3143.47 62
3143.60 61
3143.73 62
3143.86 64
3143.99 68
3144.12 72
3144.25 77
3144.37 80
3144.50 84
3144.63 86
3144.76 88
3144.89 89
3145.02 88
3145.15 87
3145.28 84
3145.40 81
3145.53 78
3145.66 75
3145.79 73
3145.92 74
3146.05 76
3146.18 80
3146.30 85
3146.43 91
3146.56 96
3146.69 101
3146.82 105
3146.95 107
3147.08 108
3147.21 108
3147.33 108
3147.46 108
3147.59 108
3147.72 108
3147.85 108
3147.98 107
3148.11 104
3148.24 99
3148.36 93
3148.49 85
3148.62 77
3148.75 70
3148.88 65
3149.01 62
3149.14 61
3149.27 63
3149.39 66
3149.52 71
3149.65 77
3149.78 83
3149.91 88
3150.04 93
3150.17 97
3150.30 101
3150.43 105
3150.55 109
3150.68 113
3150.81 117
3150.94 121
3151.07 125
3151.20 127
3151.33 129
3151.46 129
3151.58 127
3151.71 125
3151.84 122
3151.97 118
3152.10 114
3152.23 110
3152.36 105
3152.49 99
3152.62 93
3152.74 87
3152.87 80
3153.00 73
3153.13 67
3153.26 62
3153.39 59
3153.52 59
3153.65 61
3153.77 65
3153.90 71
3154.03 77
3154.16 82
3154.29 86
3154.42 88
3154.55 89
3154.68 87
3154.81 84
3154.93 80
3155.06 77
3155.19 73
3155.32 70
3155.45 68
3155.58 66
3155.71 65
3155.84 64
3155.97 63
3156.09 61
3156.22 59
3156.35 57
3156.48 56
3156.61 55
3156.74 57
3156.87 59
3157.00 64
3157.13 69
3157.26 73
3157.38 76
3157.51 77
3157.64 75
3157.77 71
3157.90 66
3158.03 62
3158.16 58
3158.29 57
3158.42 59
3158.54 63
3158.67 70
3158.80 79
3158.93 89
3159.06 100
3159.19 111
3159.32 120
3159.45 127
3159.58 130
3159.71 130
3159.83 126
3159.96 120
3160.09 113
3160.22 106
3160.35 101
3160.48 96
3160.61 93
3160.74 90
3160.87 85
3161.00 78
3161.12 70
3161.25 61
3161.38 51
3161.51 43
3161.64 36
3161.77 33
3161.90 32
3162.03 33
3162.16 34
3162.29 34
3162.41 33
3162.54 30
3162.67 26
3162.80 22
3162.93 20
3163.06 20
3163.19 22
3163.32 28
3163.45 35
3163.58 43
3163.71 52
3163.83 59
3163.96 65
3164.09 69
3164.22 69
3164.35 67
3164.48 62
3164.61 54
3164.74 45
3164.87 36
3165.00 26
3165.12 18
3165.25 12
3165.38 8
3165.51 7
3165.64 8
3165.77 12
3165.90 17
3166.03 24
3166.16 33
3166.29 41
3166.42 49
3166.55 56
3166.67 60
3166.80 63
3166.93 64
3167.06 63
3167.19 62
3167.32 61
3167.45 61
3167.58 62
3167.71 64
3167.84 65
3167.97 67
3168.09 68
3168.22 68
3168.35 67
3168.48 66
3168.61 66
3168.74 65
3168.87 65
3169.00 65
3169.13 65
3169.26 63
3169.39 61
3169.52 58
3169.64 54
3169.77 51
3169.90 49
3170.03 47
3170.16 45
3170.29 44
3170.42 42
3170.55 40
3170.68 38
3170.81 36
3170.94 35
3171.07 34
3171.20 35
3171.32 38
3171.45 41
3171.58 46
3171.71 50
3171.84 54
3171.97 57
3172.10 59
3172.23 59
3172.36 58
3172.49 57
3172.62 55
3172.75 53
3172.88 52
3173.00 52
3173.13 51
3173.26 51
3173.39 52
3173.52 52
3173.65 51
3173.78 51
3173.91 51
3174.04 51
3174.17 51
3174.30 52
3174.43 52
3174.56 52
3174.69 52
3174.81 51
3174.94 51
3175.07 50
3175.20 50
3175.33 50
3175.46 51
3175.59 53
3175.72 55
3175.85 56
3175.98 57
3176.11 56
3176.24 55
3176.37 53
3176.50 50
3176.63 46
3176.75 42
3176.88 38
3177.01 32
3177.14 26
3177.27 21
3177.40 15
3177.53 11
3177.66 9
3177.79 10
3177.92 13
3178.05 19
3178.18 27
3178.31 35
3178.44 42
3178.57 50
3178.69 56
3178.82 62
3178.95 68
3179.08 75
3179.21 81
3179.34 88
3179.47 93
3179.60 96
3179.73 98
3179.86 98
3179.99 97
3180.12 95
3180.25 93
3180.38 91
3180.51 89
3180.64 86
3180.76 84
3180.89 81
3181.02 78
3181.15 76
3181.28 75
3181.41 75
3181.54 75
3181.67 75
3181.80 76
3181.93 77
3182.06 77
3182.19 78
3182.32 80
3182.45 82
3182.58 85
3182.71 87
3182.84 89
3182.97 91
3183.09 90
3183.22 89
3183.35 86
3183.48 83
3183.61 78
3183.74 74
3183.87 70
3184.00 67
3184.13 66
3184.26 68
3184.39 73
3184.52 81
3184.65 91
3184.78 101
3184.91 110
3185.04 118
3185.17 121
3185.30 121
3185.43 116
3185.56 108
3185.68 97
3185.81 85
3185.94 72
3186.07 60
3186.20 48
3186.33 38
3186.46 29
3186.59 22
3186.72 17
3186.85 13
3186.98 11
3187.11 11
3187.24 13
3187.37 16
3187.50 21
3187.63 26
3187.76 32
3187.89 37
3188.02 42
3188.15 46
3188.28 49
3188.41 50
3188.53 50
3188.66 49
3188.79 47
3188.92 45
3189.05 43
3189.18 42
3189.31 41
3189.44 41
3189.57 40
3189.70 39
3189.83 37
3189.96 34
3190.09 30
3190.22 27
3190.35 23
3190.48 20
3190.61 18
3190.74 17
3190.87 16
3191.00 16
3191.13 16
3191.26 14
3191.39 12
3191.52 9
3191.65 7
3191.77 4
3191.90 4
3192.03 7
3192.16 11
3192.29 18
3192.42 25
3192.55 32
3192.68 36
3192.81 37
3192.94 37
3193.07 34
3193.20 32
3193.33 31
3193.46 33
3193.59 37
3193.72 44
3193.85 52
3193.98 60
3194.11 67
3194.24 73
3194.37 78
3194.50 81
3194.63 82
3194.76 83
3194.89 83
3195.02 81
3195.15 80
3195.28 78
3195.41 76
3195.54 75
3195.67 75
3195.79 74
3195.92 74
3196.05 73
3196.18 72
3196.31 69
3196.44 65
3196.57 60
3196.70 55
3196.83 51
3196.96 48
3197.09 46
3197.22 45
3197.35 45
3197.48 46
3197.61 47
3197.74 49
3197.87 51
3198.00 53
3198.13 56
3198.26 57
3198.39 58
3198.52 57
3198.65 55
3198.78 52
3198.91 48
3199.04 44
3199.17 40
3199.30 36
3199.43 33
3199.56 30
3199.69 28
3199.82 25
3199.95 23
3200.08 21
3200.21 20
3200.34 19
3200.47 18
3200.60 19
3200.73 19
3200.86 20
3200.99 22
3201.12 24
3201.25 26
3201.38 31
3201.51 37
3201.63 44
3201.76 52
3201.89 60
3202.02 67
3202.15 72
3202.28 74
3202.41 72
3202.54 67
3202.67 61
3202.80 54
3202.93 47
3203.06 40
3203.19 33
3203.32 28
3203.45 23
3203.58 20
3203.71 18
3203.84 17
3203.97 17
3204.10 18
3204.23 20
3204.36 21
3204.49 23
3204.62 24
3204.75 25
3204.88 25
3205.01 25
3205.14 24
3205.27 23
3205.40 20
3205.53 17
3205.66 15
3205.79 12
3205.92 10
3206.05 8
3206.18 6
3206.31 5
3206.44 4
3206.57 3
3206.70 2
3206.83 1
3206.96 1
3207.09 1
3207.22 0
3207.35 0
3207.48 0
3207.61 0
3207.74 0
3207.87 0
3208.00 0
3208.13 0
3208.26 2
3208.39 6
3208.52 10
3208.65 15
3208.78 20
3208.91 24
3209.04 28
3209.17 31
3209.30 34
3209.43 36
3209.56 38
3209.69 40
3209.82 42
3209.95 43
3210.08 44
3210.21 45
3210.34 45
3210.47 46
3210.60 48
3210.73 51
3210.86 55
3210.99 59
3211.12 64
3211.25 68
3211.38 71
3211.51 72
3211.64 70
3211.77 66
3211.90 61
3212.03 56
3212.16 51
3212.29 48
3212.42 46
3212.55 46
3212.68 46
3212.81 46
3212.94 46
3213.07 45
3213.20 42
3213.33 39
3213.46 35
3213.59 31
3213.72 28
3213.85 26
3213.98 26
3214.11 27
3214.24 29
3214.37 31
3214.50 33
3214.63 35
3214.76 34
3214.89 32
3215.02 29
3215.15 25
3215.28 22
3215.41 20
3215.54 19
3215.67 20
3215.80 23
3215.93 26
3216.06 29
3216.19 31
3216.32 32
3216.45 31
3216.58 28
3216.71 25
3216.84 23
3216.97 20
3217.10 19
3217.23 19
3217.36 20
3217.49 22
3217.63 25
3217.76 28
3217.89 31
3218.02 34
3218.15 37
3218.28 38
3218.41 38
3218.54 37
3218.67 34
3218.80 30
3218.93 25
3219.06 19
3219.19 14
3219.32 10
3219.45 7
3219.58 7
3219.71 8
3219.84 10
3219.97 14
3220.10 18
3220.23 22
3220.36 24
3220.49 26
3220.62 26
3220.75 27
3220.88 27
3221.01 27
3221.14 28
3221.27 28
3221.40 29
3221.53 29
3221.66 29
3221.79 28
3221.92 27
3222.05 26
3222.18 25
3222.31 26
3222.44 27
3222.57 30
3222.70 35
3222.83 41
3222.96 48
3223.09 54
3223.22 60
3223.35 64
3223.49 66
3223.62 66
3223.75 64
3223.88 62
3224.01 60
3224.14 59
3224.27 59
3224.40 59
3224.53 61
3224.66 62
3224.79 63
3224.92 63
3225.05 62
3225.18 61
3225.31 60
3225.44 60
3225.57 59
3225.70 58
3225.83 56
3225.96 53
3226.09 50
3226.22 45
3226.35 39
3226.48 34
3226.61 29
3226.74 24
3226.87 20
3227.00 17
3227.13 14
3227.26 13
3227.39 12
3227.53 12
3227.66 13
3227.79 14
3227.92 14
3228.05 14
3228.18 13
3228.31 11
3228.44 9
3228.57 5
3228.70 2
3228.83 0
3228.96 0
3229.09 0
3229.22 0
3229.35 0
3229.48 0
3229.61 0
3229.74 0
3229.87 1
3230.00 7
3230.13 13
3230.26 20
3230.39 26
3230.52 31
3230.65 35
3230.79 36
3230.92 36
3231.05 34
3231.18 31
3231.31 27
3231.44 21
3231.57 16
3231.70 11
3231.83 6
3231.96 1
3232.09 0
3232.22 0
3232.35 0
3232.48 0
3232.61 0
3232.74 0
3232.87 3
3233.00 9
3233.13 14
3233.26 20
3233.39 25
3233.52 28
3233.66 30
3233.79 31
3233.92 32
3234.05 34
3234.18 36
3234.31 39
3234.44 42
3234.57 46
3234.70 50
3234.83 53
3234.96 55
3235.09 57
3235.22 58
3235.35 59
3235.48 60
3235.61 61
3235.74 62
3235.87 62
3236.00 61
3236.13 60
3236.27 57
3236.40 54
3236.53 49
3236.66 44
3236.79 40
3236.92 35
3237.05 31
3237.18 28
3237.31 24
3237.44 21
3237.57 17
3237.70 14
3237.83 12
3237.96 11
3238.09 11
3238.22 12
3238.35 13
3238.49 16
3238.62 19
3238.75 23
3238.88 27
3239.01 32
3239.14 38
3239.27 44
3239.40 50
3239.53 54
3239.66 57
3239.79 59
3239.92 57
3240.05 54
3240.18 49
3240.31 41
3240.44 33
3240.57 25
3240.71 18
3240.84 13
3240.97 10
3241.10 10
3241.23 12
3241.36 15
3241.49 18
3241.62 20
3241.75 22
3241.88 23
3242.01 25
3242.14 28
3242.27 32
3242.40 38
3242.53 46
3242.67 55
3242.80 62
3242.93 68
3243.06 71
3243.19 72
3243.32 72
3243.45 70
3243.58 69
3243.71 68
3243.84 67
3243.97 66
3244.10 64
3244.23 63
3244.36 61
3244.49 59
3244.63 58
3244.76 57
3244.89 55
3245.02 53
3245.15 51
3245.28 48
3245.41 44
3245.54 40
3245.67 36
3245.80 33
3245.93 30
3246.06 28
3246.19 28
3246.32 28
3246.46 29
3246.59 30
3246.72 31
3246.85 33
3246.98 34
3247.11 35
3247.24 36
3247.37 35
3247.50 34
3247.63 33
3247.76 30
3247.89 27
3248.02 23
3248.16 19
3248.29 16
3248.42 13
3248.55 11
3248.68 11
3248.81 11
3248.94 13
3249.07 16
3249.20 21
3249.33 26
3249.46 31
3249.59 35
3249.73 37
3249.86 37
3249.99 35
3250.12 30
3250.25 24
3250.38 18
3250.51 13
3250.64 10
3250.77 9
3250.90 9
3251.03 12
3251.16 16
3251.30 20
3251.43 25
3251.56 29
3251.69 33
3251.82 37
3251.95 40
3252.08 44
3252.21 48
3252.34 51
3252.47 52
3252.60 53
3252.73 52
3252.87 49
3253.00 46
3253.13 43
3253.26 40
3253.39 38
3253.52 37
3253.65 37
3253.78 38
3253.91 39
3254.04 40
3254.17 41
3254.31 41
3254.44 42
3254.57 42
3254.70 43
3254.83 44
3254.96 44
3255.09 45
3255.22 46
3255.35 47
3255.48 48
3255.61 50
3255.75 51
3255.88 52
3256.01 51
3256.14 49
3256.27 46
3256.40 43
3256.53 39
3256.66 35
3256.79 33
3256.92 31
3257.05 31
3257.19 31
3257.32 33
3257.45 34
3257.58 36
3257.71 37
3257.84 37
3257.97 36
3258.10 34
3258.23 31
3258.36 27
3258.50 24
3258.63 21
3258.76 19
3258.89 19
3259.02 20
3259.15 22
3259.28 27
3259.41 33
3259.54 40
3259.67 46
3259.81 51
3259.94 54
3260.07 54
3260.20 52
3260.33 47
3260.46 42
3260.59 37
3260.72 33
3260.85 30
3260.98 29
3261.12 30
3261.25 31
3261.38 34
3261.51 39
3261.64 45
3261.77 53
3261.90 64
3262.03 75
3262.16 88
3262.30 102
3262.43 116
3262.56 131
3262.69 147
3262.82 163
3262.95 180
3263.08 198
3263.21 216
3263.34 232
3263.47 246
3263.61 258
3263.74 267
3263.87 274
3264.00 279
3264.13 283
3264.26 287
3264.39 290
3264.52 292
3264.65 294
3264.79 295
3264.92 294
3265.05 291
3265.18 287
3265.31 281
3265.44 274
3265.57 268
3265.70 262
3265.83 258
3265.97 256
3266.10 255
3266.23 255
3266.36 255
3266.49 254
3266.62 252
3266.75 248
3266.88 241
3267.02 232
3267.15 220
3267.28 206
3267.41 191
3267.54 176
3267.67 162
3267.80 149
3267.93 138
3268.06 129
3268.20 122
3268.33 116
3268.46 110
3268.59 104
3268.72 97
3268.85 89
3268.98 81
3269.11 74
3269.25 67
3269.38 63
3269.51 60
3269.64 59
3269.77 60
3269.90 62
3270.03 67
3270.16 72
3270.30 78
3270.43 84
3270.56 89
3270.69 92
3270.82 93
3270.95 92
3271.08 90
3271.21 87
3271.34 85
3271.48 84
3271.61 84
3271.74 84
3271.87 85
3272.00 86
3272.13 85
3272.26 83
3272.40 79
3272.53 75
3272.66 71
3272.79 67
3272.92 64
3273.05 62
3273.18 62
3273.31 63
3273.45 63
3273.58 64
3273.71 64
3273.84 64
3273.97 63
3274.10 61
3274.23 59
3274.36 57
3274.50 56
3274.63 54
3274.76 53
3274.89 52
3275.02 52
3275.15 51
3275.28 49
3275.41 48
3275.55 46
3275.68 43
3275.81 40
3275.94 37
3276.07 34
3276.20 29
3276.33 25
3276.47 19
3276.60 15
3276.73 11
3276.86 10
3276.99 12
3277.12 17
3277.25 25
3277.39 34
3277.52 44
3277.65 53
3277.78 59
3277.91 63
3278.04 65
3278.17 66
3278.30 65
3278.44 64
3278.57 64
3278.70 64
3278.83 64
3278.96 65
3279.09 66
3279.22 67
3279.36 67
3279.49 67
3279.62 67
3279.75 67
3279.88 66
3280.01 67
3280.14 68
3280.28 69
3280.41 70
3280.54 71
3280.67 73
3280.80 74
3280.93 76
3281.06 78
3281.20 80
3281.33 83
3281.46 86
3281.59 88
3281.72 90
3281.85 91
3281.98 91
3282.12 91
3282.25 90
3282.38 88
3282.51 86
3282.64 85
3282.77 84
3282.90 85
3283.04 89
3283.17 94
3283.30 101
3283.43 110
3283.56 119
3283.69 128
3283.83 134
3283.96 137
3284.09 136
3284.22 133
3284.35 127
3284.48 120
3284.61 113
3284.75 107
3284.88 104
3285.01 102
3285.14 101
3285.27 101
3285.40 100
3285.53 97
3285.67 93
3285.80 87
3285.93 80
3286.06 74
3286.19 68
3286.32 63
3286.46 59
3286.59 55
3286.72 52
3286.85 50
3286.98 49
3287.11 48
3287.25 49
3287.38 52
3287.51 55
3287.64 60
3287.77 65
3287.90 70
3288.03 73
3288.17 73
3288.30 71
3288.43 67
3288.56 62
3288.69 58
3288.82 55
3288.96 55
3289.09 57
3289.22 62
3289.35 68
3289.48 73
3289.61 77
3289.75 79
3289.88 78
3290.01 76
3290.14 72
3290.27 67
3290.40 63
3290.54 59
3290.67 54
3290.80 50
3290.93 47
3291.06 44
3291.19 42
3291.32 42
3291.46 43
3291.59 44
3291.72 46
3291.85 47
3291.98 47
3292.11 46
3292.25 43
3292.38 40
3292.51 37
3292.64 34
3292.77 32
3292.90 31
3293.04 31
3293.17 31
3293.30 30
3293.43 30
3293.56 30
3293.69 30
3293.83 31
3293.96 33
3294.09 36
3294.22 39
3294.35 42
3294.49 43
3294.62 42
3294.75 39
3294.88 35
3295.01 31
3295.14 27
3295.28 24
3295.41 23
3295.54 23
3295.67 23
3295.80 24
3295.93 25
3296.07 26
3296.20 28
3296.33 30
3296.46 34
3296.59 38
3296.72 41
3296.86 44
3296.99 45
3297.12 44
3297.25 41
3297.38 36
3297.52 31
3297.65 27
3297.78 23
3297.91 22
3298.04 23
3298.17 25
3298.31 29
3298.44 33
3298.57 38
3298.70 42
3298.83 45
3298.96 47
3299.10 49
3299.23 50
3299.36 51
3299.49 52
3299.62 53
3299.76 54
3299.89 54
3300.02 54
3300.15 53
3300.28 53
3300.41 53
3300.55 54
3300.68 57
3300.81 61
3300.94 67
3301.07 74
3301.21 81
3301.34 87
3301.47 92
3301.60 94
3301.73 94
3301.87 91
3302.00 86
3302.13 80
3302.26 73
3302.39 68
3302.52 64
3302.66 61
3302.79 61
3302.92 62
3303.05 64
3303.18 66
3303.32 68
3303.45 70
3303.58 72
3303.71 74
3303.84 76
3303.98 77
3304.11 77
3304.24 75
3304.37 71
3304.50 65
3304.63 59
3304.77 54
3304.90 49
3305.03 46
3305.16 45
3305.29 46
3305.43 47
3305.56 49
3305.69 51
3305.82 52
3305.95 53
3306.09 54
3306.22 55
3306.35 56
3306.48 58
3306.61 59
3306.75 58
3306.88 57
3307.01 54
3307.14 50
3307.27 45
3307.41 40
3307.54 35
3307.67 33
3307.80 33
3307.93 35
3308.07 39
3308.20 45
3308.33 50
3308.46 55
3308.59 59
3308.73 62
3308.86 64
3308.99 65
3309.12 67
3309.25 69
3309.39 70
3309.52 72
3309.65 72
3309.78 71
3309.91 69
3310.05 65
3310.18 60
3310.31 56
3310.44 52
3310.57 49
3310.71 48
3310.84 48
3310.97 49
3311.10 50
3311.23 51
3311.37 52
3311.50 51
3311.63 50
3311.76 48
3311.89 45
3312.03 44
3312.16 43
3312.29 44
3312.42 46
3312.55 49
3312.69 51
3312.82 52
3312.95 52
3313.08 49
3313.21 44
3313.35 38
3313.48 32
3313.61 26
3313.74 22
3313.88 19
3314.01 17
3314.14 16
3314.27 14
3314.40 12
3314.54 9
3314.67 6
3314.80 2
3314.93 0
3315.06 0
3315.20 0
3315.33 0
3315.46 0
3315.59 0
3315.72 0
3315.86 0
3315.99 2
3316.12 9
3316.25 18
3316.39 27
3316.52 35
3316.65 42
3316.78 47
3316.91 50
3317.05 50
3317.18 49
3317.31 46
3317.44 43
3317.57 41
3317.71 38
3317.84 35
3317.97 32
3318.10 29
3318.24 25
3318.37 22
3318.50 20
3318.63 20
3318.76 21
3318.90 23
3319.03 25
3319.16 28
3319.29 30
3319.43 31
3319.56 31
3319.69 30
3319.82 29
3319.95 28
3320.09 28
3320.22 27
3320.35 27
3320.48 28
3320.62 29
3320.75 30
3320.88 32
3321.01 36
3321.14 40
3321.28 47
3321.41 54
3321.54 61
3321.67 67
3321.81 70
3321.94 72
3322.07 71
3322.20 68
3322.33 65
3322.47 61
3322.60 58
3322.73 55
3322.86 52
3323.00 49
3323.13 47
3323.26 44
3323.39 42
3323.53 40
3323.66 39
3323.79 40
3323.92 41
3324.05 41
3324.19 41
3324.32 39
3324.45 34
3324.58 29
3324.72 22
3324.85 16
3324.98 12
3325.11 10
3325.25 12
3325.38 17
3325.51 24
3325.64 32
3325.77 40
3325.91 48
3326.04 54
3326.17 57
3326.30 59
3326.44 59
3326.57 57
3326.70 55
3326.83 51
3326.97 46
3327.10 41
3327.23 35
3327.36 29
3327.50 24
3327.63 20
3327.76 19
3327.89 21
3328.02 26
3328.16 32
3328.29 38
3328.42 43
3328.55 47
3328.69 49
3328.82 50
3328.95 49
3329.08 48
3329.22 47
3329.35 47
3329.48 47
3329.61 47
3329.75 46
3329.88 45
3330.01 43
3330.14 40
3330.28 36
3330.41 30
3330.54 23
3330.67 16
3330.81 8
3330.94 1
3331.07 0
3331.20 0
3331.33 0
3331.47 0
3331.60 0
3331.73 0
3331.86 0
3332.00 0
3332.13 2
3332.26 5
3332.39 8
3332.53 12
3332.66 16
3332.79 21
3332.92 25
3333.06 28
3333.19 30
3333.32 31
3333.45 30
3333.59 27
3333.72 24
3333.85 20
3333.98 15
3334.12 11
3334.25 8
3334.38 5
3334.51 2
3334.65 0
3334.78 0
3334.91 0
3335.04 0
3335.18 0
3335.31 0
3335.44 0
3335.57 0
3335.71 2
3335.84 9
3335.97 16
3336.10 22
3336.24 28
3336.37 32
3336.50 34
3336.63 34
3336.77 34
3336.90 33
3337.03 31
3337.17 30
3337.30 30
3337.43 29
3337.56 28
3337.70 27
3337.83 25
3337.96 22
3338.09 20
3338.23 18
3338.36 16
3338.49 16
3338.62 17
3338.76 19
3338.89 22
3339.02 24
3339.15 26
3339.29 27
3339.42 27
3339.55 26
3339.68 25
3339.82 24
3339.95 25
3340.08 27
3340.21 32
3340.35 38
3340.48 46
3340.61 55
3340.75 65
3340.88 74
3341.01 83
3341.14 90
3341.28 95
3341.41 99
3341.54 101
3341.67 102
3341.81 103
3341.94 104
3342.07 105
3342.20 108
3342.34 114
3342.47 120
3342.60 129
3342.74 138
3342.87 147
3343.00 155
3343.13 164
3343.27 173
3343.40 182
3343.53 192
3343.66 204
3343.80 216
3343.93 228
3344.06 238
3344.19 246
3344.33 250
3344.46 252
3344.59 254
3344.73 256
3344.86 260
3344.99 268
3345.12 280
3345.26 295
3345.39 312
3345.52 330
3345.65 348
3345.79 367
3345.92 385
3346.05 402
3346.19 418
3346.32 432
3346.45 443
3346.58 451
3346.72 455
3346.85 454
3346.98 450
3347.11 444
3347.25 435
3347.38 426
3347.51 416
3347.65 406
3347.78 398
3347.91 393
3348.04 390
3348.18 391
3348.31 395
3348.44 401
3348.58 408
3348.71 414
3348.84 416
3348.97 415
3349.11 410
3349.24 400
3349.37 386
3349.50 369
3349.64 349
3349.77 327
3349.90 306
3350.04 285
3350.17 267
3350.30 252
3350.43 240
3350.57 231
3350.70 223
3350.83 217
3350.97 212
3351.10 207
3351.23 201
3351.36 197
3351.50 193
3351.63 190
3351.76 187
3351.90 183
3352.03 179
3352.16 172
3352.29 163
3352.43 153
3352.56 141
3352.69 129
3352.83 117
3352.96 107
3353.09 98
3353.22 90
3353.36 85
3353.49 80
3353.62 78
3353.76 76
3353.89 75
3354.02 75
3354.15 76
3354.29 77
3354.42 78
3354.55 80
3354.69 81
3354.82 82
3354.95 83
3355.08 83
3355.22 82
3355.35 81
3355.48 78
3355.62 75
3355.75 72
3355.88 68
3356.02 64
3356.15 60
3356.28 56
3356.41 53
3356.55 51
3356.68 49
3356.81 48
3356.95 47
3357.08 48
3357.21 49
3357.34 51
3357.48 54
3357.61 57
3357.74 61
3357.88 65
3358.01 69
3358.14 72
3358.28 75
3358.41 76
3358.54 77
3358.67 76
3358.81 75
3358.94 73
3359.07 71
3359.21 68
3359.34 65
3359.47 62
3359.61 58
3359.74 53
3359.87 47
3360.00 42
3360.14 36
3360.27 32
3360.40 30
3360.54 30
3360.67 33
3360.80 37
3360.94 43
3361.07 49
3361.20 55
3361.33 59
3361.47 62
3361.60 63
3361.73 62
3361.87 60
3362.00 57
3362.13 52
3362.27 47
3362.40 41
3362.53 35
3362.67 30
3362.80 25
3362.93 21
3363.06 18
3363.20 16
3363.33 13
3363.46 11
3363.60 8
3363.73 6
3363.86 5
3364.00 3
3364.13 1
3364.26 0
3364.40 0
3364.53 0
3364.66 3
3364.79 7
3364.93 14
3365.06 22
3365.19 31
3365.33 39
3365.46 47
3365.59 52
3365.73 56
3365.86 57
3365.99 58
3366.13 58
3366.26 59
3366.39 58
3366.53 58
3366.66 56
3366.79 53
3366.93 50
3367.06 46
3367.19 43
3367.32 40
3367.46 39
3367.59 39
3367.72 40
3367.86 42
3367.99 45
3368.12 47
3368.26 51
3368.39 56
3368.52 62
3368.66 71
3368.79 81
3368.92 92
3369.06 103
3369.19 113
3369.32 120
3369.46 124
3369.59 125
3369.72 123
3369.85 120
3369.99 117
3370.12 115
3370.25 113
3370.39 112
3370.52 112
3370.65 113
3370.79 113
3370.92 113
3371.05 114
3371.19 114
3371.32 115
3371.45 115
3371.59 114
3371.72 113
3371.85 110
3371.99 106
3372.12 101
3372.25 97
3372.39 93
3372.52 90
3372.65 88
3372.79 86
3372.92 85
3373.05 84
3373.19 84
3373.32 82
3373.45 81
3373.59 79
3373.72 77
3373.85 76
3373.99 76
3374.12 77
3374.25 79
3374.39 83
3374.52 87
3374.65 92
3374.79 97
3374.92 101
3375.05 106
3375.19 111
3375.32 116
3375.45 122
3375.59 128
3375.72 135
3375.85 141
3375.99 146
3376.12 149
3376.25 150
3376.39 149
3376.52 145
3376.65 141
3376.79 137
3376.92 133
3377.05 131
3377.19 132
3377.32 134
3377.45 138
3377.59 143
3377.72 147
3377.85 149
3377.99 149
3378.12 149
3378.25 148
3378.39 149
3378.52 151
3378.65 155
3378.79 161
3378.92 167
3379.05 173
3379.19 177
3379.32 180
3379.45 182
3379.59 183
3379.72 185
3379.85 186
3379.99 188
3380.12 189
3380.25 190
3380.39 189
3380.52 187
3380.65 184
3380.79 179
3380.92 173
3381.05 167
3381.19 159
3381.32 151
3381.45 141
3381.59 129
3381.72 117
3381.85 104
3381.99 92
3382.12 81
3382.25 72
3382.39 65
3382.52 60
3382.66 56
3382.79 53
3382.92 49
3383.06 44
3383.19 38
3383.32 33
3383.46 27
3383.59 22
3383.72 20
3383.86 21
3383.99 24
3384.12 30
3384.26 36
3384.39 43
3384.52 48
3384.66 50
3384.79 49
3384.92 46
3385.06 40
3385.19 34
3385.33 29
3385.46 26
3385.59 25
3385.73 27
3385.86 32
3385.99 38
3386.13 45
3386.26 51
3386.39 57
3386.53 62
3386.66 66
3386.79 69
3386.93 72
3387.06 73
3387.19 75
3387.33 75
3387.46 74
3387.60 70
3387.73 64
3387.86 56
3388.00 47
3388.13 38
3388.26 30
3388.40 24
3388.53 20
3388.66 19
3388.80 20
3388.93 21
3389.06 23
3389.20 25
3389.33 27
3389.47 28
3389.60 30
3389.73 32
3389.87 35
3390.00 37
3390.13 40
3390.27 41
3390.40 41
3390.53 40
3390.67 38
3390.80 35
3390.94 31
3391.07 29
3391.20 27
3391.34 26
3391.47 26
3391.60 26
3391.74 26
3391.87 26
3392.00 25
3392.14 25
3392.27 23
3392.41 22
3392.54 20
3392.67 17
3392.81 13
3392.94 9
3393.07 6
3393.21 3
3393.34 1
3393.47 1
3393.61 1
3393.74 2
3393.88 2
3394.01 1
3394.14 0
3394.28 0
3394.41 0
3394.54 0
3394.68 0
3394.81 0
3394.94 0
3395.08 2
3395.21 5
3395.35 6
3395.48 6
3395.61 5
3395.75 4
3395.88 2
3396.01 0
3396.15 0
3396.28 0
3396.42 0
3396.55 3
3396.68 7
3396.82 11
3396.95 14
3397.08 18
3397.22 20
3397.35 21
3397.49 22
3397.62 22
3397.75 23
3397.89 25
3398.02 28
3398.15 32
3398.29 37
3398.42 42
3398.56 46
3398.69 48
3398.82 48
3398.96 46
3399.09 43
3399.22 38
3399.36 33
3399.49 29
3399.63 26
3399.76 25
3399.89 26
3400.03 28
3400.16 30
3400.30 31
3400.43 31
3400.56 31
3400.70 29
3400.83 28
3400.96 28
3401.10 28
3401.23 30
3401.37 32
3401.50 33
3401.63 34
3401.77 34
3401.90 33
3402.04 31
3402.17 29
3402.30 27
3402.44 26
3402.57 24
3402.70 21
3402.84 19
3402.97 15
3403.11 12
3403.24 8
3403.37 6
3403.51 5
3403.64 5
3403.78 5
3403.91 6
3404.04 7
3404.18 8
3404.31 7
3404.44 6
3404.58 5
3404.71 4
3404.85 4
3404.98 5
3405.11 8
3405.25 12
3405.38 17
3405.52 22
3405.65 27
3405.78 31
3405.92 34
3406.05 35
3406.19 35
3406.32 33
3406.45 31
3406.59 29
3406.72 27
3406.86 25
3406.99 24
3407.12 24
3407.26 25
3407.39 29
3407.52 34
3407.66 40
3407.79 47
3407.93 55
3408.06 61
3408.19 66
3408.33 70
3408.46 73
3408.60 76
3408.73 77
3408.86 77
3409.00 76
3409.13 74
3409.27 70
3409.40 66
3409.53 62
3409.67 59
3409.80 58
3409.94 60
3410.07 65
3410.20 71
3410.34 78
3410.47 83
3410.61 86
3410.74 85
3410.87 80
3411.01 74
3411.14 68
3411.28 64
3411.41 63
3411.54 65
3411.68 69
3411.81 73
3411.95 76
3412.08 77
3412.21 75
3412.35 70
3412.48 63
3412.62 56
3412.75 50
3412.89 44
3413.02 40
3413.15 37
3413.29 36
3413.42 36
3413.56 38
3413.69 42
3413.82 47
3413.96 52
3414.09 56
3414.23 59
3414.36 59
3414.49 57
3414.63 51
3414.76 44
3414.90 35
3415.03 26
3415.16 18
3415.30 10
3415.43 4
3415.57 0
3415.70 0
3415.84 0
3415.97 0
3416.10 0
3416.24 0
3416.37 0
3416.51 0
3416.64 1
3416.77 2
3416.91 3
3417.04 4
3417.18 7
3417.31 12
3417.44 19
3417.58 29
3417.71 41
3417.85 53
3417.98 66
3418.12 77
3418.25 87
3418.38 94
3418.52 98
3418.65 100
3418.79 100
3418.92 98
3419.05 95
3419.19 91
3419.32 87
3419.46 82
3419.59 77
3419.73 72
3419.86 66
3419.99 59
3420.13 52
3420.26 46
3420.40 41
3420.53 38
3420.66 37
3420.80 39
3420.93 42
3421.07 45
3421.20 47
3421.34 47
3421.47 46
3421.60 43
3421.74 40
3421.87 37
3422.01 35
3422.14 35
3422.28 36
3422.41 39
3422.54 42
3422.68 44
3422.81 46
3422.95 46
3423.08 45
3423.22 44
3423.35 42
3423.48 41
3423.62 40
3423.75 40
3423.89 41
3424.02 42
3424.16 43
3424.29 44
3424.42 45
3424.56 45
3424.69 45
3424.83 44
3424.96 43
3425.10 42
3425.23 42
3425.36 42
3425.50 43
3425.63 44
3425.77 45
3425.90 46
3426.04 47
3426.17 48
3426.30 48
3426.44 47
3426.57 46
3426.71 45
3426.84 44
3426.98 43
3427.11 42
3427.24 42
3427.38 42
3427.51 44
3427.65 45
3427.78 48
3427.92 50
3428.05 53
3428.18 55
3428.32 57
3428.45 59
3428.59 60
3428.72 60
3428.86 59
3428.99 58
3429.13 57
3429.26 55
3429.39 54
3429.53 53
3429.66 53
3429.80 54
3429.93 55
3430.07 57
3430.20 58
3430.34 60
3430.47 60
3430.60 60
3430.74 59
3430.87 58
3431.01 57
3431.14 56
3431.28 53
3431.41 50
3431.54 44
3431.68 38
3431.81 30
3431.95 21
3432.08 13
3432.22 7
3432.35 3
3432.49 1
3432.62 1
3432.75 1
3432.89 1
3433.02 0
3433.16 0
3433.29 0
3433.43 0
3433.56 0
3433.70 0
3433.83 0
3433.96 2
3434.10 6
3434.23 7
3434.37 7
3434.50 6
3434.64 4
3434.77 2
3434.91 2
3435.04 4
3435.18 7
3435.31 13
3435.44 18
3435.58 23
3435.71 26
3435.85 27
3435.98 26
3436.12 23
3436.25 19
3436.39 15
3436.52 12
3436.65 10
3436.79 9
3436.92 8
3437.06 8
3437.19 7
3437.33 5
3437.46 3
3437.60 1
3437.73 0
3437.87 0
3438.00 0
3438.13 0
3438.27 1
3438.40 2
3438.54 3
3438.67 2
3438.81 1
3438.94 0
3439.08 0
3439.21 0
3439.35 0
3439.48 0
3439.61 0
3439.75 0
3439.88 0
3440.02 0
3440.15 0
3440.29 0
3440.42 0
3440.56 2
3440.69 4
3440.83 6
3440.96 9
3441.10 11
3441.23 13
3441.36 16
3441.50 18
3441.63 19
3441.77 21
3441.90 21
3442.04 21
3442.17 20
3442.31 18
3442.44 16
3442.58 15
3442.71 15
3442.85 16
3442.98 19
3443.11 22
3443.25 27
3443.38 31
3443.52 34
3443.65 35
3443.79 35
3443.92 33
3444.06 30
3444.19 26
3444.33 22
3444.46 20
3444.60 19
3444.73 19
3444.87 22
3445.00 25
3445.14 28
3445.27 31
3445.40 33
3445.54 35
3445.67 35
3445.81 36
3445.94 37
3446.08 37
3446.21 38
3446.35 40
3446.48 42
3446.62 44
3446.75 46
3446.89 48
3447.02 49
3447.16 50
3447.29 50
3447.43 49
3447.56 48
3447.69 48
3447.83 47
3447.96 47
3448.10 47
3448.23 47
3448.37 46
3448.50 43
3448.64 39
3448.77 33
3448.91 27
3449.04 20
3449.18 14
3449.31 10
3449.45 8
3449.58 7
3449.72 8
3449.85 9
3449.99 11
3450.12 11
3450.26 11
3450.39 10
3450.52 9
3450.66 7
3450.79 5
3450.93 4
3451.06 5
3451.20 6
3451.33 8
3451.47 11
3451.60 14
3451.74 18
3451.87 21
3452.01 26
3452.14 32
3452.28 39
3452.41 47
3452.55 57
3452.68 68
3452.82 79
3452.95 90
3453.09 100
3453.22 107
3453.36 111
3453.49 111
3453.63 109
3453.76 103
3453.90 97
3454.03 90
3454.17 83
3454.30 76
3454.43 71
3454.57 66
3454.70 62
3454.84 59
3454.97 56
3455.11 53
3455.24 51
3455.38 49
3455.51 49
3455.65 49
3455.78 50
3455.92 52
3456.05 54
3456.19 57
3456.32 62
3456.46 67
3456.59 74
3456.73 81
3456.86 88
3457.00 93
3457.13 96
3457.27 97
3457.40 95
3457.54 91
3457.67 86
3457.81 81
3457.94 77
3458.08 74
3458.21 72
3458.35 70
3458.48 70
3458.62 70
3458.75 72
3458.89 75
3459.02 80
3459.16 85
3459.29 90
3459.43 94
3459.56 97
3459.70 98
3459.83 98
3459.97 95
3460.10 91
3460.24 86
3460.37 80
3460.51 75
3460.64 69
3460.78 65
3460.91 62
3461.05 60
3461.18 60
3461.32 60
3461.45 60
3461.59 59
3461.72 57
3461.86 53
3461.99 48
3462.13 41
3462.26 34
3462.40 27
3462.53 22
3462.67 19
3462.80 17
3462.94 18
3463.07 20
3463.21 23
3463.34 26
3463.48 30
3463.61 33
3463.75 36
3463.88 38
3464.02 39
3464.15 38
3464.29 36
3464.42 32
3464.56 28
3464.69 25
3464.83 22
3464.96 20
3465.10 20
3465.23 20
3465.37 20
3465.50 20
3465.64 21
3465.77 22
3465.91 25
3466.04 29
3466.18 35
3466.31 41
3466.45 47
3466.58 52
3466.72 55
3466.85 57
3466.99 58
3467.12 58
3467.26 58
3467.39 58
3467.53 58
3467.67 59
3467.80 60
3467.94 62
3468.07 64
3468.21 67
3468.34 70
3468.48 72
3468.61 74
3468.75 75
3468.88 76
3469.02 77
3469.15 79
3469.29 80
3469.42 82
3469.56 83
3469.69 83
3469.83 82
3469.96 79
3470.10 77
3470.23 75
3470.37 74
3470.50 75
3470.64 77
3470.77 80
3470.91 83
3471.04 84
3471.18 85
3471.31 83
3471.45 81
3471.59 78
3471.72 75
3471.86 72
3471.99 69
3472.13 66
3472.26 63
3472.40 60
3472.53 56
3472.67 52
3472.80 47
3472.94 42
3473.07 38
3473.21 34
3473.34 31
3473.48 29
3473.61 29
3473.75 28
3473.88 29
3474.02 30
3474.15 33
3474.29 36
3474.43 39
3474.56 43
3474.70 46
3474.83 50
3474.97 54
3475.10 57
3475.24 61
3475.37 65
3475.51 68
3475.64 72
3475.78 75
3475.91 78
3476.05 80
3476.18 83
3476.32 85
3476.45 88
3476.59 91
3476.72 95
3476.86 99
3477.00 103
3477.13 107
3477.27 109
3477.40 111
3477.54 110
3477.67 108
3477.81 104
3477.94 99
3478.08 92
3478.21 84
3478.35 77
3478.48 70
3478.62 65
3478.75 61
3478.89 58
3479.03 57
3479.16 56
3479.30 57
3479.43 58
3479.57 60
3479.70 63
3479.84 66
3479.97 70
3480.11 73
3480.24 75
3480.38 75
3480.51 74
3480.65 72
3480.79 69
3480.92 64
3481.06 60
3481.19 56
3481.33 52
3481.46 48
3481.60 44
3481.73 40
3481.87 36
3482.00 33
3482.14 30
3482.27 27
3482.41 25
3482.55 23
3482.68 22
3482.82 22
3482.95 22
3483.09 23
3483.22 24
3483.36 27
3483.49 30
3483.63 33
3483.76 36
3483.90 37
3484.04 39
3484.17 39
3484.31 39
3484.44 39
3484.58 39
3484.71 40
3484.85 42
3484.98 44
3485.12 47
3485.25 49
3485.39 51
3485.53 52
3485.66 52
3485.80 51
3485.93 50
3486.07 48
3486.20 47
3486.34 45
3486.47 44
3486.61 43
3486.74 42
3486.88 40
3487.02 38
3487.15 35
3487.29 31
3487.42 26
3487.56 20
3487.69 14
3487.83 8
3487.96 5
3488.10 3
3488.24 4
3488.37 6
3488.51 10
3488.64 14
3488.78 18
3488.91 22
3489.05 26
3489.18 29
3489.32 33
3489.46 37
3489.59 39
3489.73 41
3489.86 41
3490.00 39
3490.13 36
3490.27 32
3490.40 28
3490.54 24
3490.68 22
3490.81 20
3490.95 19
3491.08 19
3491.22 18
3491.35 18
3491.49 18
3491.62 18
3491.76 18
3491.90 18
3492.03 18
3492.17 18
3492.30 17
3492.44 17
3492.57 17
3492.71 18
3492.85 20
3492.98 23
3493.12 26
3493.25 30
3493.39 34
3493.52 38
3493.66 41
3493.79 45
3493.93 48
3494.07 51
3494.20 53
3494.34 53
3494.47 53
3494.61 50
3494.74 47
3494.88 42
3495.02 37
3495.15 32
3495.29 28
3495.42 25
3495.56 24
3495.69 23
3495.83 23
3495.97 24
3496.10 25
3496.24 25
3496.37 26
3496.51 25
3496.64 24
3496.78 22
3496.91 20
3497.05 18
3497.19 16
3497.32 15
3497.46 15
3497.59 16
3497.73 18
3497.86 21
3498.00 23
3498.14 25
3498.27 26
3498.41 27
3498.54 27
3498.68 26
3498.81 26
3498.95 25
3499.09 26
3499.22 27
3499.36 28
3499.49 29
3499.63 30
3499.77 32
3499.90 34
3500.04 36
3500.17 39
3500.31 43
3500.44 48
3500.58 53
3500.72 58
3500.85 62
3500.99 66
3501.12 69
3501.26 71
3501.39 72
3501.53 72
3501.67 71
3501.80 70
3501.94 67
3502.07 65
3502.21 62
3502.35 59
3502.48 56
3502.62 55
3502.75 54
3502.89 54
3503.02 56
3503.16 57
3503.30 59
3503.43 60
3503.57 59
3503.70 56
3503.84 52
3503.97 46
3504.11 40
3504.25 33
3504.38 28
3504.52 23
3504.65 20
3504.79 19
3504.93 18
3505.06 19
3505.20 20
3505.33 22
3505.47 23
3505.61 25
3505.74 28
3505.88 30
3506.01 32
3506.15 34
3506.28 36
3506.42 36
3506.56 36
3506.69 36
3506.83 35
3506.96 35
3507.10 35
3507.24 38
3507.37 42
3507.51 48
3507.64 55
3507.78 62
3507.92 68
3508.05 72
3508.19 73
3508.32 73
3508.46 71
3508.59 68
3508.73 65
3508.87 62
3509.00 61
3509.14 60
3509.27 60
3509.41 60
3509.55 61
3509.68 62
3509.82 63
3509.95 65
3510.09 67
3510.23 68
3510.36 68
3510.50 68
3510.63 66
3510.77 64
3510.91 62
3511.04 60
3511.18 59
3511.31 58
3511.45 57
3511.59 57
3511.72 55
3511.86 52
3511.99 48
3512.13 43
3512.27 37
3512.40 31
3512.54 25
3512.67 19
3512.81 15
3512.95 11
3513.08 7
3513.22 3
3513.35 0
3513.49 0
3513.63 0
3513.76 0
3513.90 0
3514.03 0
3514.17 0
3514.31 0
3514.44 0
3514.58 5
3514.71 9
3514.85 13
3514.99 16
3515.12 17
3515.26 17
3515.39 16
3515.53 14
3515.67 12
3515.80 10
3515.94 9
3516.07 9
3516.21 8
3516.35 8
3516.48 7
3516.62 6
3516.76 5
3516.89 5
3517.03 6
3517.16 9
3517.30 13
3517.44 19
3517.57 25
3517.71 30
3517.84 33
3517.98 33
3518.12 30
3518.25 24
3518.39 18
3518.52 12
3518.66 8
3518.80 6
3518.93 7
3519.07 10
3519.21 14
3519.34 17
3519.48 18
3519.61 17
3519.75 15
3519.89 12
3520.02 8
3520.16 6
3520.29 4
3520.43 5
3520.57 7
3520.70 10
3520.84 14
3520.98 18
3521.11 21
3521.25 23
3521.38 25
3521.52 25
3521.66 25
3521.79 25
3521.93 26
3522.06 28
3522.20 29
3522.34 31
3522.47 32
3522.61 32
3522.75 31
3522.88 30
3523.02 31
3523.15 33
3523.29 37
3523.43 43
3523.56 49
3523.70 56
3523.84 61
3523.97 66
3524.11 68
3524.24 69
3524.38 70
3524.52 70
3524.65 70
3524.79 70
3524.93 70
3525.06 70
3525.20 69
3525.33 68
3525.47 65
3525.61 63
3525.74 59
3525.88 56
3526.02 53
3526.15 51
3526.29 49
3526.42 48
3526.56 46
3526.70 45
3526.83 43
3526.97 41
3527.11 38
3527.24 35
3527.38 33
3527.51 31
3527.65 30
3527.79 30
3527.92 29
3528.06 29
3528.20 27
3528.33 25
3528.47 21
3528.60 16
3528.74 10
3528.88 5
3529.01 1
3529.15 0
3529.29 0
3529.42 0
3529.56 2
3529.70 5
3529.83 8
3529.97 12
3530.10 14
3530.24 17
3530.38 19
3530.51 22
3530.65 24
3530.79 27
3530.92 31
3531.06 36
3531.20 43
3531.33 51
3531.47 59
3531.60 67
3531.74 74
3531.88 79
3532.01 81
3532.15 80
3532.29 76
3532.42 70
3532.56 62
3532.70 53
3532.83 45
3532.97 37
3533.10 30
3533.24 26
3533.38 22
3533.51 21
3533.65 21
3533.79 23
3533.92 26
3534.06 29
3534.20 32
3534.33 35
3534.47 36
3534.60 37
3534.74 37
3534.88 37
3535.01 37
3535.15 37
3535.29 38
3535.42 38
3535.56 36
3535.70 33
3535.83 29
3535.97 23
3536.11 17
3536.24 11
3536.38 7
3536.52 4
3536.65 4
3536.79 6
3536.92 8
3537.06 10
3537.20 11
3537.33 10
3537.47 8
3537.61 5
3537.74 2
3537.88 0
3538.02 0
3538.15 0
3538.29 0
3538.43 0
3538.56 0
3538.70 0
3538.84 0
3538.97 0
3539.11 6
3539.25 12
3539.38 19
3539.52 25
3539.65 30
3539.79 34
3539.93 35
3540.06 34
3540.20 33
3540.34 31
3540.47 29
3540.61 28
3540.75 28
3540.88 29
3541.02 30
3541.16 32
3541.29 33
3541.43 34
3541.57 34
3541.70 35
3541.84 36
3541.98 38
3542.11 40
3542.25 42
3542.39 43
3542.52 44
3542.66 45
3542.80 46
3542.93 46
3543.07 48
3543.21 50
3543.34 53
3543.48 57
3543.62 61
3543.75 64
3543.89 66
3544.02 66
3544.16 65
3544.30 63
3544.43 60
3544.57 58
3544.71 55
3544.84 53
3544.98 52
3545.12 52
3545.25 52
3545.39 53
3545.53 56
3545.66 59
3545.80 64
3545.94 70
3546.07 78
3546.21 87
3546.35 96
3546.48 105
3546.62 114
3546.76 123
3546.89 130
3547.03 138
3547.17 146
3547.30 154
3547.44 163
3547.58 171
3547.71 179
3547.85 187
3547.99 193
3548.12 198
3548.26 202
3548.40 206
3548.53 207
3548.67 208
3548.81 206
3548.94 202
3549.08 196
3549.22 187
3549.35 177
3549.49 167
3549.63 158
3549.76 150
3549.90 146
3550.04 144
3550.18 144
3550.31 146
3550.45 148
3550.59 150
3550.72 150
3550.86 148
3551.00 145
3551.13 142
3551.27 137
3551.41 133
3551.54 130
3551.68 128
3551.82 127
3551.95 127
3552.09 127
3552.23 127
3552.36 127
3552.50 126
3552.64 123
3552.77 119
3552.91 115
3553.05 110
3553.18 107
3553.32 104
3553.46 102
3553.59 100
3553.73 98
3553.87 95
3554.00 91
3554.14 85
3554.28 78
3554.42 71
3554.55 65
3554.69 59
3554.83 55
3554.96 52
3555.10 50
3555.24 49
3555.37 47
3555.51 45
3555.65 42
3555.78 40
3555.92 37
3556.06 35
3556.19 34
3556.33 34
3556.47 35
3556.60 37
3556.74 38
3556.88 40
3557.01 43
3557.15 46
3557.29 50
3557.43 54
3557.56 58
3557.70 61
3557.84 63
3557.97 63
3558.11 63
3558.25 63
3558.38 63
3558.52 64
3558.66 66
3558.79 68
3558.93 69
3559.07 70
3559.21 69
3559.34 66
3559.48 62
3559.62 57
3559.75 52
3559.89 47
3560.03 44
3560.16 42
3560.30 41
3560.44 41
3560.57 41
3560.71 42
3560.85 42
3560.99 41
3561.12 40
3561.26 39
3561.40 39
3561.53 39
3561.67 41
3561.81 44
3561.94 48
3562.08 53
3562.22 57
3562.35 60
3562.49 62
3562.63 61
3562.77 58
3562.90 53
3563.04 47
3563.18 40
3563.31 35
3563.45 30
3563.59 28
3563.72 26
3563.86 26
3564.00 28
3564.14 29
3564.27 31
3564.41 32
3564.55 34
3564.68 34
3564.82 34
3564.96 33
3565.09 31
3565.23 29
3565.37 28
3565.51 28
3565.64 28
3565.78 30
3565.92 32
3566.05 34
3566.19 36
3566.33 37
3566.46 36
3566.60 35
3566.74 33
3566.88 31
3567.01 28
3567.15 26
3567.29 24
3567.42 23
3567.56 23
3567.70 24
3567.84 25
3567.97 28
3568.11 30
3568.25 32
3568.38 33
3568.52 32
3568.66 29
3568.79 26
3568.93 22
3569.07 18
3569.21 15
3569.34 13
3569.48 13
3569.62 15
3569.75 17
3569.89 20
3570.03 23
3570.17 25
3570.30 27
3570.44 30
3570.58 33
3570.71 36
3570.85 41
3570.99 45
3571.13 51
3571.26 56
3571.40 61
3571.54 67
3571.67 72
3571.81 77
3571.95 82
3572.09 86
3572.22 90
3572.36 93
3572.50 96
3572.63 99
3572.77 101
3572.91 104
3573.05 107
3573.18 109
3573.32 112
3573.46 114
3573.59 115
3573.73 116
3573.87 115
3574.01 114
3574.14 113
3574.28 110
3574.42 108
3574.55 105
3574.69 101
3574.83 98
3574.97 95
3575.10 92
3575.24 88
3575.38 85
3575.52 82
3575.65 78
3575.79 75
3575.93 72
3576.06 68
3576.20 65
3576.34 62
3576.48 60
3576.61 58
3576.75 56
3576.89 55
3577.02 55
3577.16 56
3577.30 56
3577.44 57
3577.57 57
3577.71 58
3577.85 59
3577.99 60
3578.12 62
3578.26 64
3578.40 67
3578.53 70
3578.67 73
3578.81 76
3578.95 78
3579.08 79
3579.22 79
3579.36 78
3579.50 76
3579.63 73
3579.77 72
3579.91 70
3580.04 70
3580.18 71
3580.32 71
3580.46 71
3580.59 71
3580.73 69
3580.87 65
3581.01 61
3581.14 56
3581.28 51
3581.42 47
3581.56 43
3581.69 40
3581.83 39
3581.97 40
3582.10 42
3582.24 45
3582.38 48
3582.52 51
3582.65 53
3582.79 54
3582.93 53
3583.07 51
3583.20 50
3583.34 49
3583.48 49
3583.62 51
3583.75 54
3583.89 58
3584.03 61
3584.17 64
3584.30 65
3584.44 65
3584.58 64
3584.71 62
3584.85 60
3584.99 58
3585.13 58
3585.26 58
3585.40 59
3585.54 60
3585.68 60
3585.81 60
3585.95 59
3586.09 57
3586.23 54
3586.36 50
3586.50 47
3586.64 43
3586.78 40
3586.91 37
3587.05 35
3587.19 33
3587.33 32
3587.46 31
3587.60 30
3587.74 29
3587.88 28
3588.01 26
3588.15 25
3588.29 23
3588.43 19
3588.56 16
3588.70 12
3588.84 8
3588.98 5
3589.11 3
3589.25 1
3589.39 1
3589.53 1
3589.66 1
3589.80 1
3589.94 0
3590.08 0
3590.21 0
3590.35 0
3590.49 0
3590.63 0
3590.76 0
3590.90 1
3591.04 3
3591.18 5
3591.31 6
3591.45 8
3591.59 8
3591.73 9
3591.86 10
3592.00 11
3592.14 13
3592.28 16
3592.41 18
3592.55 20
3592.69 21
3592.83 20
3592.96 19
3593.10 17
3593.24 15
3593.38 15
3593.51 16
3593.65 17
3593.79 20
3593.93 21
3594.06 22
3594.20 21
3594.34 20
3594.48 18
3594.61 16
3594.75 16
3594.89 17
3595.03 21
3595.16 26
3595.30 32
3595.44 39
3595.58 45
3595.71 50
3595.85 53
3595.99 54
3596.13 53
3596.27 50
3596.40 47
3596.54 44
3596.68 41
3596.82 38
3596.95 36
3597.09 34
3597.23 33
3597.37 32
3597.50 32
3597.64 33
3597.78 35
3597.92 39
3598.05 45
3598.19 51
3598.33 57
3598.47 60
3598.61 61
3598.74 59
3598.88 55
3599.02 48
3599.16 42
3599.29 35
3599.43 31
3599.57 28
3599.71 27
3599.84 26
3599.98 27
3600.12 27
3600.26 27
3600.39 27
3600.53 27
3600.67 28
3600.81 29
3600.95 31
3601.08 33
3601.22 35
3601.36 37
3601.50 38
3601.63 38
3601.77 37
3601.91 35
3602.05 32
3602.19 28
3602.32 25
3602.46 22
3602.60 20
3602.74 18
3602.87 18
3603.01 19
3603.15 20
3603.29 22
3603.42 24
3603.56 26
3603.70 28
3603.84 31
3603.98 33
3604.11 36
3604.25 38
3604.39 41
3604.53 44
3604.66 46
3604.80 48
3604.94 49
3605.08 50
3605.22 50
3605.35 50
3605.49 50
3605.63 51
3605.77 52
3605.90 52
3606.04 52
3606.18 52
3606.32 51
3606.46 49
3606.59 46
3606.73 42
3606.87 38
3607.01 33
3607.15 29
3607.28 26
3607.42 24
3607.56 23
3607.70 22
3607.83 23
3607.97 23
3608.11 23
3608.25 24
3608.39 23
3608.52 23
3608.66 23
3608.80 23
3608.94 23
3609.07 24
3609.21 26
3609.35 28
3609.49 31
3609.63 34
3609.76 37
3609.90 39
3610.04 41
3610.18 43
3610.32 45
3610.45 46
3610.59 47
3610.73 49
3610.87 51
3611.01 53
3611.14 55
3611.28 58
3611.42 61
3611.56 63
3611.69 66
3611.83 67
3611.97 68
3612.11 68
3612.25 66
3612.38 63
3612.52 59
3612.66 53
3612.80 48
3612.94 41
3613.07 35
3613.21 28
3613.35 21
3613.49 14
3613.63 7
3613.76 1
3613.90 0
3614.04 0
3614.18 0
3614.32 0
3614.45 0
3614.59 0
3614.73 0
3614.87 0
3615.01 6
3615.14 11
3615.28 14
3615.42 16
3615.56 17
3615.70 16
3615.83 15
3615.97 15
3616.11 15
3616.25 17
3616.39 19
3616.52 21
3616.66 23
3616.80 23
3616.94 22
3617.08 20
3617.21 17
3617.35 15
3617.49 14
3617.63 14
3617.77 15
3617.90 17
3618.04 20
3618.18 24
3618.32 28
3618.46 32
3618.59 36
3618.73 40
3618.87 44
3619.01 47
3619.15 50
3619.28 52
3619.42 53
3619.56 52
3619.70 50
3619.84 46
3619.97 42
3620.11 37
3620.25 33
3620.39 30
3620.53 27
3620.66 27
3620.80 28
3620.94 29
3621.08 31
3621.22 33
3621.36 34
3621.49 34
3621.63 32
3621.77 29
3621.91 25
3622.05 20
3622.18 15
3622.32 11
3622.46 7
3622.60 5
3622.74 4
3622.87 4
3623.01 6
3623.15 10
3623.29 14
3623.43 19
3623.56 24
3623.70 30
3623.84 35
3623.98 39
3624.12 43
3624.26 45
3624.39 45
3624.53 43
3624.67 40
3624.81 36
3624.95 32
3625.08 28
3625.22 25
3625.36 24
3625.50 24
3625.64 26
3625.78 27
3625.91 29
3626.05 31
3626.19 33
3626.33 35
3626.47 39
3626.60 44
3626.74 50
3626.88 57
3627.02 63
3627.16 69
3627.30 73
3627.43 75
3627.57 76
3627.71 76
3627.85 76
3627.99 76
3628.12 77
3628.26 79
3628.40 82
3628.54 85
3628.68 89
3628.82 94
3628.95 98
3629.09 102
3629.23 104
3629.37 105
3629.51 104
3629.65 101
3629.78 97
3629.92 93
3630.06 89
3630.20 87
3630.34 86
3630.48 87
3630.61 89
3630.75 90
3630.89 92
3631.03 93
3631.17 96
3631.30 99
3631.44 104
3631.58 110
3631.72 118
3631.86 125
3632.00 129
3632.13 131
3632.27 129
3632.41 123
3632.55 115
3632.69 105
3632.83 95
3632.96 85
3633.10 77
3633.24 69
3633.38 64
3633.52 60
3633.66 56
3633.79 54
3633.93 52
3634.07 50
3634.21 48
3634.35 45
3634.49 42
3634.62 39
3634.76 37
3634.90 35
3635.04 34
3635.18 34
3635.32 35
3635.45 36
3635.59 37
3635.73 37
3635.87 37
3636.01 37
3636.15 36
3636.28 36
3636.42 36
3636.56 37
3636.70 38
3636.84 39
3636.98 41
3637.12 41
3637.25 41
3637.39 40
3637.53 39
3637.67 36
3637.81 34
3637.95 31
3638.08 30
3638.22 30
3638.36 31
3638.50 33
3638.64 36
3638.78 38
3638.91 41
3639.05 42
3639.19 43
3639.33 42
3639.47 41
3639.61 40
3639.75 38
3639.88 36
3640.02 35
3640.16 34
3640.30 33
3640.44 33
3640.58 34
3640.71 35
3640.85 37
3640.99 38
3641.13 39
3641.27 39
3641.41 38
3641.55 37
3641.68 35
3641.82 34
3641.96 34
3642.10 35
3642.24 35
3642.38 36
3642.51 37
3642.65 38
3642.79 40
3642.93 42
3643.07 46
3643.21 51
3643.35 56
3643.48 61
3643.62 64
3643.76 66
3643.90 67
3644.04 67
3644.18 66
3644.32 65
3644.45 64
3644.59 64
3644.73 65
3644.87 66
3645.01 67
3645.15 67
3645.29 68
3645.42 68
3645.56 68
3645.70 69
3645.84 69
3645.98 69
3646.12 68
3646.25 65
3646.39 62
3646.53 58
3646.67 54
3646.81 50
3646.95 47
3647.09 45
3647.23 43
3647.36 42
3647.50 40
3647.64 37
3647.78 33
3647.92 29
3648.06 25
3648.20 22
3648.33 20
3648.47 20
3648.61 22
3648.75 25
3648.89 28
3649.03 32
3649.17 34
3649.30 36
3649.44 38
3649.58 39
3649.72 40
3649.86 41
3650.00 42
3650.14 43
3650.27 43
3650.41 43
3650.55 43
3650.69 43
3650.83 44
3650.97 45
3651.11 47
3651.25 50
3651.38 53
3651.52 57
3651.66 59
3651.80 59
3651.94 58
3652.08 55
3652.22 50
3652.35 43
3652.49 35
3652.63 27
3652.77 18
3652.91 10
3653.05 3
3653.19 0
3653.33 0
3653.46 0
3653.60 0
3653.74 0
3653.88 0
3654.02 0
3654.16 0
3654.30 2
3654.44 5
3654.57 7
3654.71 10
3654.85 14
3654.99 19
3655.13 25
3655.27 33
3655.41 40
3655.55 48
3655.68 54
3655.82 59
3655.96 61
3656.10 60
3656.24 56
3656.38 51
3656.52 44
3656.66 37
3656.79 30
3656.93 24
3657.07 19
3657.21 15
3657.35 13
3657.49 12
3657.63 11
3657.77 10
3657.90 10
3658.04 10
3658.18 11
3658.32 13
3658.46 16
3658.60 19
3658.74 22
3658.88 25
3659.01 27
3659.15 28
3659.29 29
3659.43 30
3659.57 31
3659.71 32
3659.85 35
3659.99 38
3660.13 42
3660.26 45
3660.40 47
3660.54 48
3660.68 47
3660.82 44
3660.96 40
3661.10 36
3661.24 32
3661.37 28
3661.51 27
3661.65 27
3661.79 28
3661.93 30
3662.07 34
3662.21 36
3662.35 39
3662.49 40
3662.62 40
3662.76 39
3662.90 39
3663.04 39
3663.18 40
3663.32 42
3663.46 46
3663.60 49
3663.74 52
3663.87 54
3664.01 54
3664.15 52
3664.29 48
3664.43 44
3664.57 39
3664.71 36
3664.85 33
3664.99 32
3665.12 33
3665.26 35
3665.40 39
3665.54 44
3665.68 49
3665.82 53
3665.96 57
3666.10 58
3666.24 58
3666.38 55
3666.51 51
3666.65 45
3666.79 38
3666.93 31
3667.07 25
3667.21 20
3667.35 17
3667.49 16
3667.63 16
3667.77 19
3667.90 23
3668.04 27
3668.18 31
3668.32 35
3668.46 37
3668.60 38
3668.74 38
3668.88 37
3669.02 35
3669.15 32
3669.29 29
3669.43 26
3669.57 24
3669.71 24
3669.85 25
3669.99 28
3670.13 33
3670.27 37
3670.41 41
3670.55 44
3670.68 46
3670.82 47
3670.96 47
3671.10 48
3671.24 49
3671.38 51
3671.52 53
3671.66 56
3671.80 58
3671.94 60
3672.07 59
3672.21 57
3672.35 54
3672.49 49
3672.63 44
3672.77 38
3672.91 34
3673.05 29
3673.19 26
3673.33 23
3673.47 21
3673.60 18
3673.74 16
3673.88 14
3674.02 13
3674.16 14
3674.30 16
3674.44 19
3674.58 23
3674.72 26
3674.86 29
3675.00 32
3675.13 33
3675.27 35
3675.41 36
3675.55 37
3675.69 39
3675.83 40
3675.97 41
3676.11 41
3676.25 40
3676.39 39
3676.53 37
3676.67 35
3676.80 33
3676.94 32
3677.08 32
3677.22 32
3677.36 33
3677.50 33
3677.64 34
3677.78 34
3677.92 34
3678.06 33
3678.20 31
3678.33 29
3678.47 26
3678.61 23
3678.75 20
3678.89 17
3679.03 14
3679.17 11
3679.31 9
3679.45 8
3679.59 6
3679.73 5
3679.87 5
3680.01 6
3680.14 8
3680.28 12
3680.42 17
3680.56 23
3680.70 29
3680.84 34
3680.98 37
3681.12 37
3681.26 35
3681.40 31
3681.54 26
3681.68 21
3681.82 17
3681.95 14
3682.09 12
3682.23 11
3682.37 11
3682.51 12
3682.65 13
3682.79 14
3682.93 14
3683.07 15
3683.21 15
3683.35 15
3683.49 15
3683.63 15
3683.76 14
3683.90 13
3684.04 12
3684.18 10
3684.32 8
3684.46 6
3684.60 3
3684.74 0
3684.88 0
3685.02 0
3685.16 0
3685.30 0
3685.44 0
3685.58 0
3685.72 0
3685.85 0
3685.99 1
3686.13 4
3686.27 7
3686.41 10
3686.55 15
3686.69 21
3686.83 27
3686.97 34
3687.11 40
3687.25 46
3687.39 50
3687.53 52
3687.67 53
3687.81 53
3687.94 51
3688.08 48
3688.22 46
3688.36 43
3688.50 40
3688.64 39
3688.78 38
3688.92 38
3689.06 38
3689.20 40
3689.34 42
3689.48 45
3689.62 48
3689.76 51
3689.90 54
3690.04 56
3690.17 57
3690.31 57
3690.45 55
3690.59 51
3690.73 46
3690.87 41
3691.01 36
3691.15 32
3691.29 30
3691.43 30
3691.57 31
3691.71 34
3691.85 37
3691.99 40
3692.13 42
3692.27 43
3692.41 41
3692.54 38
3692.68 34
3692.82 30
3692.96 28
3693.10 27
3693.24 29
3693.38 34
3693.52 40
3693.66 47
3693.80 54
3693.94 61
3694.08 66
3694.22 70
3694.36 74
3694.50 77
3694.64 79
3694.78 83
3694.92 86
3695.06 91
3695.19 97
3695.33 104
3695.47 113
3695.61 123
3695.75 132
3695.89 140
3696.03 147
3696.17 151
3696.31 152
3696.45 151
3696.59 148
3696.73 144
3696.87 140
3697.01 137
3697.15 135
3697.29 133
3697.43 130
3697.57 127
3697.71 124
3697.85 120
3697.99 115
3698.12 111
3698.26 108
3698.40 105
3698.54 102
3698.68 100
3698.82 98
3698.96 96
3699.10 94
3699.24 93
3699.38 93
3699.52 95
3699.66 98
3699.80 103
3699.94 107
3700.08 111
3700.22 114
3700.36 115
3700.50 114
3700.64 111
3700.78 107
3700.92 103
3701.06 99
3701.20 95
3701.34 92
3701.47 91
3701.61 91
3701.75 92
3701.89 94
3702.03 96
3702.17 97
3702.31 99
3702.45 99
3702.59 99
3702.73 98
3702.87 96
3703.01 94
3703.15 91
3703.29 88
3703.43 83
3703.57 77
3703.71 69
3703.85 61
3703.99 53
3704.13 45
3704.27 39
3704.41 36
3704.55 34
3704.69 33
3704.83 34
3704.97 35
3705.11 35
3705.25 36
3705.39 36
3705.52 37
3705.66 38
3705.80 40
3705.94 42
3706.08 43
3706.22 44
3706.36 42
3706.50 39
3706.64 36
3706.78 32
3706.92 28
3707.06 27
3707.20 27
3707.34 30
3707.48 35
3707.62 41
3707.76 49
3707.90 56
3708.04 62
3708.18 67
3708.32 70
3708.46 72
3708.60 72
3708.74 72
3708.88 71
3709.02 70
3709.16 70
3709.30 71
3709.44 71
3709.58 70
3709.72 68
3709.86 66
3710.00 62
3710.14 59
3710.28 56
3710.42 54
3710.56 53
3710.70 53
3710.84 52
3710.97 52
3711.11 52
3711.25 51
3711.39 49
3711.53 47
3711.67 45
3711.81 43
3711.95 41
3712.09 38
3712.23 35
3712.37 32
3712.51 29
3712.65 26
3712.79 24
3712.93 22
3713.07 22
3713.21 22
3713.35 22
3713.49 23
3713.63 24
3713.77 26
3713.91 28
3714.05 30
3714.19 33
3714.33 36
3714.47 39
3714.61 43
3714.75 46
3714.89 49
3715.03 52
3715.17 52
3715.31 50
3715.45 47
3715.59 42
3715.73 37
3715.87 33
3716.01 32
3716.15 34
3716.29 39
3716.43 46
3716.57 53
3716.71 60
3716.85 65
3716.99 67
3717.13 67
3717.27 65
3717.41 62
3717.55 59
3717.69 56
3717.83 54
3717.97 52
3718.11 52
3718.25 52
3718.39 52
3718.53 51
3718.67 49
3718.81 46
3718.95 43
3719.09 40
3719.23 37
3719.37 35
3719.51 34
3719.65 34
3719.79 36
3719.93 38
3720.07 42
3720.21 45
3720.35 48
3720.49 50
3720.63 50
3720.77 50
3720.91 48
3721.05 47
3721.19 47
3721.33 48
3721.47 51
3721.61 56
3721.75 61
3721.89 66
3722.03 71
3722.17 74
3722.31 77
3722.45 79
3722.59 80
3722.73 81
3722.87 82
3723.01 82
3723.15 82
3723.29 82
3723.43 81
3723.57 81
3723.71 82
3723.85 84
3723.99 87
3724.13 90
3724.27 94
3724.41 96
3724.55 98
3724.69 98
3724.83 97
3724.97 96
3725.11 95
3725.25 95
3725.39 96
3725.53 98
3725.67 101
3725.81 105
3725.95 109
3726.09 112
3726.23 115
3726.37 117
3726.51 117
3726.65 116
3726.79 113
3726.93 109
3727.07 102
3727.21 94
3727.35 86
3727.49 79
3727.63 73
3727.77 69
3727.91 68
3728.05 68
3728.19 71
3728.33 73
3728.47 74
3728.61 74
3728.75 73
3728.89 71
3729.03 69
3729.17 66
3729.31 65
3729.45 65
3729.59 65
3729.73 65
3729.87 64
3730.01 62
3730.15 59
3730.29 54
3730.43 48
3730.57 41
3730.71 36
3730.85 31
3730.99 29
3731.13 28
3731.27 28
3731.41 30
3731.55 31
3731.69 33
3731.83 33
3731.97 34
3732.11 33
3732.25 33
3732.39 32
3732.53 32
3732.67 31
3732.82 30
3732.96 29
3733.10 27
3733.24 25
3733.38 23
3733.52 23
3733.66 23
3733.80 25
3733.94 26
3734.08 27
3734.22 26
3734.36 25
3734.50 21
3734.64 17
3734.78 13
3734.92 9
3735.06 5
3735.20 2
3735.34 0
3735.48 0
3735.62 0
3735.76 0
3735.90 0
3736.04 0
3736.18 0
3736.32 0
3736.46 0
3736.60 0
3736.74 0
3736.88 1
3737.02 3
3737.16 7
3737.30 12
3737.44 19
3737.58 25
3737.72 31
3737.86 36
3738.00 39
3738.14 40
3738.29 40
3738.43 40
3738.57 39
3738.71 38
3738.85 38
3738.99 38
3739.13 38
3739.27 38
3739.41 38
3739.55 39
3739.69 40
3739.83 40
3739.97 40
3740.11 39
3740.25 36
3740.39 33
3740.53 30
3740.67 26
3740.81 22
3740.95 18
3741.09 15
3741.23 13
3741.37 12
3741.51 13
3741.65 16
3741.79 21
3741.93 27
3742.07 33
3742.21 40
3742.36 47
3742.50 51
3742.64 54
3742.78 55
3742.92 54
3743.06 51
3743.20 47
3743.34 44
3743.48 40
3743.62 38
3743.76 36
3743.90 36
3744.04 37
3744.18 38
3744.32 38
3744.46 39
3744.60 39
3744.74 39
3744.88 39
3745.02 39
3745.16 39
3745.30 39
3745.44 39
3745.58 39
3745.73 39
3745.87 39
3746.01 39
3746.15 40
3746.29 42
3746.43 45
3746.57 48
3746.71 50
3746.85 51
3746.99 51
3747.13 50
3747.27 48
3747.41 45
3747.55 43
3747.69 42
3747.83 41
3747.97 39
3748.11 38
3748.25 36
3748.39 34
3748.53 32
3748.68 30
3748.82 29
3748.96 30
3749.10 31
3749.24 34
3749.38 36
3749.52 39
3749.66 41
3749.80 42
3749.94 42
3750.08 42
3750.22 41
3750.36 40
3750.50 40
3750.64 40
3750.78 41
3750.92 42
3751.06 42
3751.20 42
3751.35 40
3751.49 36
3751.63 32
3751.77 29
3751.91 27
3752.05 27
3752.19 29
3752.33 34
3752.47 41
3752.61 48
3752.75 53
3752.89 56
3753.03 56
3753.17 52
3753.31 45
3753.45 36
3753.59 28
3753.74 21
3753.88 17
3754.02 17
3754.16 20
3754.30 25
3754.44 33
3754.58 40
3754.72 48
3754.86 54
3755.00 58
3755.14 60
3755.28 60
3755.42 58
3755.56 56
3755.70 54
3755.84 53
3755.99 54
3756.13 58
3756.27 64
3756.41 72
3756.55 80
3756.69 87
3756.83 92
3756.97 95
3757.11 96
3757.25 96
3757.39 94
3757.53 91
3757.67 87
3757.81 84
3757.95 79
3758.10 75
3758.24 70
3758.38 66
3758.52 61
3758.66 56
3758.80 51
3758.94 46
3759.08 41
3759.22 36
3759.36 34
3759.50 34
3759.64 38
3759.78 43
3759.92 51
3760.06 58
3760.21 64
3760.35 68
3760.49 69
3760.63 68
3760.77 65
3760.91 62
3761.05 59
3761.19 57
3761.33 56
3761.47 57
3761.61 57
3761.75 58
3761.89 58
3762.04 58
3762.18 58
3762.32 58
3762.46 58
3762.60 58
3762.74 58
3762.88 58
3763.02 57
3763.16 54
3763.30 50
3763.44 45
3763.58 40
3763.72 35
3763.87 31
3764.01 27
3764.15 25
3764.29 24
3764.43 25
3764.57 27
3764.71 30
3764.85 33
3764.99 37
3765.13 40
3765.27 41
3765.41 41
3765.55 40
3765.70 39
3765.84 36
3765.98 34
3766.12 32
3766.26 29
3766.40 27
3766.54 25
3766.68 23
3766.82 21
3766.96 21
3767.10 21
3767.24 22
3767.39 24
3767.53 27
3767.67 29
3767.81 30
3767.95 31
3768.09 30
3768.23 30
3768.37 30
3768.51 31
3768.65 32
3768.79 34
3768.94 37
3769.08 39
3769.22 41
3769.36 43
3769.50 44
3769.64 47
3769.78 50
3769.92 53
3770.06 56
3770.20 56
3770.34 55
3770.49 52
3770.63 46
3770.77 40
3770.91 35
3771.05 32
3771.19 32
3771.33 34
3771.47 37
3771.61 42
3771.75 46
3771.89 49
3772.04 51
3772.18 53
3772.32 53
3772.46 54
3772.60 54
3772.74 54
3772.88 53
3773.02 52
3773.16 51
3773.30 50
3773.44 48
3773.59 47
3773.73 45
3773.87 42
3774.01 38
3774.15 35
3774.29 31
3774.43 28
3774.57 26
3774.71 26
3774.85 27
3775.00 30
3775.14 34
3775.28 38
3775.42 42
3775.56 47
3775.70 51
3775.84 54
3775.98 57
3776.12 59
3776.26 60
3776.41 60
3776.55 60
3776.69 60
3776.83 60
3776.97 61
3777.11 63
3777.25 64
3777.39 66
3777.53 66
3777.68 66
3777.82 65
3777.96 62
3778.10 60
3778.24 58
3778.38 56
3778.52 55
3778.66 55
3778.80 56
3778.94 58
3779.09 60
3779.23 62
3779.37 64
3779.51 65
3779.65 66
3779.79 65
3779.93 62
3780.07 58
3780.21 53
3780.36 48
3780.50 42
3780.64 37
3780.78 33
3780.92 29
3781.06 26
3781.20 24
3781.34 22
3781.48 20
3781.63 18
3781.77 16
3781.91 14
3782.05 12
3782.19 11
3782.33 10
3782.47 11
3782.61 13
3782.75 16
3782.90 20
3783.04 24
3783.18 29
3783.32 33
3783.46 37
3783.60 40
3783.74 41
3783.88 41
3784.02 40
3784.17 38
3784.31 35
3784.45 31
3784.59 27
3784.73 24
3784.87 21
3785.01 18
3785.15 15
3785.30 13
3785.44 11
3785.58 10
3785.72 10
3785.86 11
3786.00 13
3786.14 16
3786.28 20
3786.43 23
3786.57 25
3786.71 27
3786.85 27
3786.99 26
3787.13 26
3787.27 24
3787.41 23
3787.55 22
3787.70 20
3787.84 19
3787.98 19
3788.12 20
3788.26 22
3788.40 26
3788.54 30
3788.68 35
3788.83 40
3788.97 43
3789.11 45
3789.25 45
3789.39 43
3789.53 40
3789.67 36
3789.82 31
3789.96 26
3790.10 22
3790.24 19
3790.38 16
3790.52 14
3790.66 12
3790.80 11
3790.95 11
3791.09 11
3791.23 11
3791.37 12
3791.51 15
3791.65 18
3791.79 21
3791.93 25
3792.08 28
3792.22 31
3792.36 32
3792.50 31
3792.64 30
3792.78 27
3792.92 24
3793.07 22
3793.21 22
3793.35 23
3793.49 26
3793.63 30
3793.77 36
3793.91 42
3794.05 47
3794.20 51
3794.34 52
3794.48 51
3794.62 48
3794.76 43
3794.90 37
3795.04 32
3795.19 28
3795.33 26
3795.47 25
3795.61 27
3795.75 29
3795.89 33
3796.03 38
3796.18 45
3796.32 52
3796.46 59
3796.60 66
3796.74 73
3796.88 78
3797.02 81
3797.16 83
3797.31 83
3797.45 82
3797.59 81
3797.73 79
3797.87 78
3798.01 76
3798.15 74
3798.30 72
3798.44 70
3798.58 66
3798.72 62
3798.86 58
3799.00 53
3799.14 49
3799.29 45
3799.43 42
3799.57 40
3799.71 38
3799.85 38
3799.99 38
3800.14 38
3800.28 38
3800.42 37
3800.56 37
3800.70 38
3800.84 39
3800.98 41
3801.13 43
3801.27 45
3801.41 47
3801.55 48
3801.69 47
3801.83 45
3801.97 41
3802.12 36
3802.26 31
3802.40 26
3802.54 22
3802.68 18
3802.82 16
3802.96 14
3803.11 13
3803.25 12
3803.39 11
3803.53 10
3803.67 9
3803.81 9
3803.96 8
3804.10 7
3804.24 6
3804.38 4
3804.52 2
3804.66 0
3804.80 0
3804.95 0
3805.09 0
3805.23 0
3805.37 0
3805.51 0
3805.65 0
3805.80 4
3805.94 7
3806.08 10
3806.22 12
3806.36 14
3806.50 14
3806.65 14
3806.79 14
3806.93 13
3807.07 11
3807.21 9
3807.35 6
3807.49 4
3807.64 2
3807.78 1
3807.92 1
3808.06 3
3808.20 5
3808.34 7
3808.49 8
3808.63 8
3808.77 7
3808.91 5
3809.05 3
3809.19 0
3809.34 0
3809.48 0
3809.62 0
3809.76 0
3809.90 0
3810.04 1
3810.19 4
3810.33 8
3810.47 12
3810.61 17
3810.75 23
3810.89 28
3811.04 33
3811.18 37
3811.32 39
3811.46 41
3811.60 42
3811.74 40
3811.89 38
3812.03 34
3812.17 30
3812.31 26
3812.45 23
3812.59 21
3812.74 20
3812.88 21
3813.02 23
3813.16 26
3813.30 27
3813.44 29
3813.59 29
3813.73 29
3813.87 30
3814.01 31
3814.15 34
3814.29 38
3814.44 44
3814.58 50
3814.72 56
3814.86 61
3815.00 64
3815.15 66
3815.29 67
3815.43 67
3815.57 67
3815.71 67
3815.85 67
3816.00 67
3816.14 66
3816.28 65
3816.42 62
3816.56 59
3816.70 54
3816.85 49
3816.99 43
3817.13 38
3817.27 32
3817.41 28
3817.56 25
3817.70 23
3817.84 23
3817.98 23
3818.12 24
3818.26 25
3818.41 26
3818.55 27
3818.69 28
3818.83 29
3818.97 31
3819.12 32
3819.26 34
3819.40 36
3819.54 36
3819.68 34
3819.82 31
3819.97 26
3820.11 20
3820.25 15
3820.39 11
3820.53 8
3820.68 9
3820.82 11
3820.96 16
3821.10 21
3821.24 25
3821.38 28
3821.53 28
3821.67 27
3821.81 23
3821.95 17
3822.09 12
3822.24 7
3822.38 5
3822.52 6
3822.66 9
3822.80 15
3822.95 22
3823.09 29
3823.23 35
3823.37 38
3823.51 39
3823.65 37
3823.80 34
3823.94 32
3824.08 30
3824.22 30
3824.36 31
3824.51 33
3824.65 37
3824.79 40
3824.93 43
3825.07 46
3825.22 49
3825.36 52
3825.50 54
3825.64 57
3825.78 60
3825.93 62
3826.07 64
3826.21 65
3826.35 64
3826.49 64
3826.64 62
3826.78 60
3826.92 58
3827.06 55
3827.20 52
3827.35 49
3827.49 46
3827.63 44
3827.77 43
3827.91 44
3828.06 47
3828.20 51
3828.34 56
3828.48 62
3828.62 68
3828.77 72
3828.91 73
3829.05 73
3829.19 71
3829.33 68
3829.48 64
3829.62 60
3829.76 57
3829.90 54
3830.04 52
3830.19 49
3830.33 45
3830.47 42
3830.61 39
3830.75 36
3830.90 34
3831.04 34
3831.18 34
3831.32 34
3831.46 34
3831.61 33
3831.75 33
3831.89 32
3832.03 31
3832.17 32
3832.32 33
3832.46 35
3832.60 36
3832.74 37
3832.88 38
3833.03 36
3833.17 34
3833.31 31
3833.45 28
3833.59 25
3833.74 24
3833.88 23
3834.02 23
3834.16 24
3834.31 26
3834.45 27
3834.59 28
3834.73 29
3834.87 29
3835.02 28
3835.16 27
3835.30 26
3835.44 24
3835.58 23
3835.73 21
3835.87 20
3836.01 19
3836.15 18
3836.29 18
3836.44 18
3836.58 18
3836.72 19
3836.86 21
3837.01 23
3837.15 26
3837.29 29
3837.43 33
3837.57 38
3837.72 42
3837.86 47
3838.00 52
3838.14 58
3838.28 63
3838.43 68
3838.57 72
3838.71 74
3838.85 74
3839.00 72
3839.14 66
3839.28 59
3839.42 50
3839.56 40
3839.71 32
3839.85 26
3839.99 22
3840.13 20
3840.28 20
3840.42 23
3840.56 27
3840.70 32
3840.84 37
3840.99 43
3841.13 48
3841.27 52
3841.41 54
3841.56 56
3841.70 56
3841.84 55
3841.98 55
3842.12 56
3842.27 57
3842.41 59
3842.55 61
3842.69 64
3842.84 65
3842.98 66
3843.12 66
3843.26 65
3843.40 63
3843.55 61
3843.69 58
3843.83 55
3843.97 53
3844.12 51
3844.26 50
3844.40 49
3844.54 48
3844.69 47
3844.83 45
3844.97 42
3845.11 38
3845.25 33
3845.40 27
3845.54 20
3845.68 14
3845.82 9
3845.97 5
3846.11 2
3846.25 1
3846.39 0
3846.54 0
3846.68 0
3846.82 0
3846.96 0
3847.10 0
3847.25 0
3847.39 0
3847.53 0
3847.67 0
3847.82 0
3847.96 1
3848.10 5
3848.24 10
3848.39 16
3848.53 21
3848.67 27
3848.81 31
3848.96 34
3849.10 35
3849.24 34
3849.38 32
3849.52 29
3849.67 27
3849.81 26
3849.95 27
3850.09 29
3850.24 33
3850.38 38
3850.52 42
3850.66 46
3850.81 48
3850.95 48
3851.09 49
3851.23 49
3851.38 50
3851.52 51
3851.66 54
3851.80 58
3851.95 62
3852.09 65
3852.23 67
3852.37 68
3852.52 67
3852.66 64
3852.80 61
3852.94 58
3853.09 55
3853.23 52
3853.37 50
3853.51 49
3853.66 49
3853.80 48
3853.94 48
3854.08 48
3854.23 47
3854.37 47
3854.51 46
3854.65 44
3854.79 43
3854.94 42
3855.08 40
3855.22 39
3855.36 39
3855.51 41
3855.65 44
3855.79 48
3855.93 53
3856.08 58
3856.22 63
3856.36 67
3856.50 70
3856.65 72
3856.79 73
3856.93 73
3857.08 73
3857.22 72
3857.36 70
3857.50 68
3857.65 64
3857.79 60
3857.93 56
3858.07 51
3858.22 46
3858.36 41
3858.50 36
3858.64 32
3858.79 29
3858.93 28
3859.07 29
3859.21 31
3859.36 35
3859.50 40
3859.64 44
3859.78 47
3859.93 48
3860.07 47
3860.21 45
3860.35 43
3860.50 41
3860.64 40
3860.78 39
3860.92 38
3861.07 36
3861.21 33
3861.35 30
3861.49 25
3861.64 20
3861.78 15
3861.92 11
3862.06 7
3862.21 4
3862.35 1
3862.49 0
3862.64 0
3862.78 0
3862.92 2
3863.06 7
3863.21 14
3863.35 22
3863.49 29
3863.63 35
3863.78 38
3863.92 38
3864.06 35
3864.20 29
3864.35 22
3864.49 16
3864.63 11
3864.78 9
3864.92 9
3865.06 10
3865.20 13
3865.35 14
3865.49 16
3865.63 16
3865.77 15
3865.92 13
3866.06 11
3866.20 10
3866.34 9
3866.49 8
3866.63 9
3866.77 10
3866.92 11
3867.06 12
3867.20 14
3867.34 16
3867.49 18
3867.63 20
3867.77 23
3867.91 25
3868.06 26
3868.20 27
3868.34 27
3868.49 25
3868.63 24
3868.77 22
3868.91 21
3869.06 20
3869.20 19
3869.34 19
3869.48 18
3869.63 17
3869.77 15
3869.91 13
3870.06 10
3870.20 7
3870.34 3
3870.48 0
3870.63 0
3870.77 0
3870.91 0
3871.05 0
3871.20 0
3871.34 0
3871.48 0
3871.63 0
3871.77 7
3871.91 14
3872.05 22
3872.20 30
3872.34 37
3872.48 42
3872.63 45
3872.77 45
3872.91 44
3873.05 41
3873.20 38
3873.34 34
3873.48 32
3873.63 30
3873.77 29
3873.91 29
3874.05 30
3874.20 31
3874.34 33
3874.48 34
3874.63 35
3874.77 34
3874.91 33
3875.05 29
3875.20 25
3875.34 21
3875.48 17
3875.63 14
3875.77 12
3875.91 12
3876.05 14
3876.20 17
3876.34 22
3876.48 26
3876.63 30
3876.77 33
3876.91 35
3877.05 36
3877.20 37
3877.34 38
3877.48 39
3877.63 40
3877.77 42
3877.91 44
3878.05 46
3878.20 47
3878.34 47
3878.48 45
3878.63 43
3878.77 41
3878.91 39
3879.05 38
3879.20 39
3879.34 40
3879.48 43
3879.63 47
3879.77 51
3879.91 53
3880.06 55
3880.20 54
3880.34 51
3880.48 46
3880.63 40
3880.77 35
3880.91 30
3881.06 27
3881.20 26
3881.34 26
3881.49 27
3881.63 27
3881.77 28
3881.91 28
3882.06 28
3882.20 27
3882.34 28
3882.49 29
3882.63 31
3882.77 34
3882.91 37
3883.06 40
3883.20 44
3883.34 47
3883.49 51
3883.63 55
3883.77 58
3883.92 62
3884.06 64
3884.20 66
3884.35 68
3884.49 69
3884.63 69
3884.77 70
3884.92 72
3885.06 76
3885.20 81
3885.35 87
3885.49 95
3885.63 101
3885.78 107
3885.92 111
3886.06 112
3886.20 112
3886.35 109
3886.49 106
3886.63 103
3886.78 100
3886.92 98
3887.06 96
3887.21 94
3887.35 93
3887.49 92
3887.64 90
3887.78 88
3887.92 87
3888.06 86
3888.21 85
3888.35 85
3888.49 86
3888.64 87
3888.78 88
3888.92 91
3889.07 94
3889.21 98
3889.35 102
3889.50 107
3889.64 113
3889.78 118
3889.93 123
3890.07 127
3890.21 130
3890.35 132
3890.50 133
3890.64 134
3890.78 135
3890.93 135
3891.07 136
3891.21 137
3891.36 138
3891.50 140
3891.64 141
3891.79 143
3891.93 144
3892.07 145
3892.22 145
3892.36 144
3892.50 142
3892.65 139
3892.79 135
3892.93 130
3893.07 124
3893.22 118
3893.36 112
3893.50 107
3893.65 103
3893.79 99
3893.93 96
3894.08 93
3894.22 89
3894.36 84
3894.51 79
3894.65 72
3894.79 66
3894.94 60
3895.08 57
3895.22 56
3895.37 57
3895.51 61
3895.65 66
3895.80 72
3895.94 78
3896.08 83
3896.23 86
3896.37 88
3896.51 90
3896.66 90
3896.80 90
3896.94 90
3897.08 89
3897.23 87
3897.37 83
3897.51 79
3897.66 75
3897.80 71
3897.94 67
3898.09 66
3898.23 66
3898.37 67
3898.52 68
3898.66 70
3898.80 70
3898.95 69
3899.09 67
3899.23 65
3899.38 62
3899.52 60
3899.66 60
3899.81 60
3899.95 61
3900.09 62
3900.24 65
3900.38 67
3900.52 70
3900.67 73
3900.81 76
3900.95 78
3901.10 80
3901.24 81
3901.38 82
3901.53 81
3901.67 81
3901.81 80
3901.96 79
3902.10 79
3902.24 79
3902.39 78
3902.53 78
3902.67 76
3902.82 73
3902.96 69
3903.10 64
3903.25 58
3903.39 52
3903.53 46
3903.68 42
3903.82 40
3903.96 40
3904.11 43
3904.25 47
3904.39 52
3904.54 56
3904.68 58
3904.82 58
3904.97 55
3905.11 50
3905.26 44
3905.40 40
3905.54 36
3905.69 36
3905.83 38
3905.97 42
3906.12 47
3906.26 53
3906.40 57
3906.55 60
3906.69 60
3906.83 60
3906.98 59
3907.12 59
3907.26 61
3907.41 66
3907.55 73
3907.69 81
3907.84 91
3907.98 99
3908.12 105
3908.27 109
3908.41 110
3908.55 110
3908.70 108
3908.84 107
3908.98 105
3909.13 105
3909.27 106
3909.42 106
3909.56 105
3909.70 104
3909.85 101
3909.99 97
3910.13 93
3910.28 89
3910.42 86
3910.56 84
3910.71 83
3910.85 83
3910.99 83
3911.14 82
3911.28 80
3911.42 76
3911.57 71
3911.71 65
3911.85 58
3912.00 51
3912.14 44
3912.29 38
3912.43 33
3912.57 30
3912.72 28
3912.86 28
3913.00 29
3913.15 31
3913.29 33
3913.43 34
3913.58 35
3913.72 34
3913.86 31
3914.01 28
3914.15 23
3914.30 18
3914.44 14
3914.58 12
3914.73 11
3914.87 13
3915.01 16
3915.16 20
3915.30 25
3915.44 30
3915.59 33
3915.73 35
3915.87 36
3916.02 36
3916.16 35
3916.31 34
3916.45 32
3916.59 31
3916.74 29
3916.88 27
3917.02 25
3917.17 23
3917.31 21
3917.45 20
3917.60 20
3917.74 20
3917.89 22
3918.03 24
3918.17 26
3918.32 28
3918.46 30
3918.60 32
3918.75 33
3918.89 33
3919.03 34
3919.18 34
3919.32 34
3919.47 34
3919.61 34
3919.75 32
3919.90 31
3920.04 29
3920.18 26
3920.33 23
3920.47 19
3920.62 16
3920.76 13
3920.90 10
3921.05 7
3921.19 6
3921.33 5
3921.48 4
3921.62 5
3921.76 5
3921.91 6
3922.05 7
3922.20 9
3922.34 9
3922.48 10
3922.63 10
3922.77 10
3922.91 10
3923.06 10
3923.20 9
3923.35 8
3923.49 8
3923.63 7
3923.78 5
3923.92 3
3924.06 0
3924.21 0
3924.35 0
3924.50 0
3924.64 0
3924.78 0
3924.93 0
3925.07 0
3925.21 2
3925.36 7
3925.50 12
3925.65 18
3925.79 22
3925.93 27
3926.08 30
3926.22 32
3926.37 32
3926.51 32
3926.65 32
3926.80 32
3926.94 32
3927.08 32
3927.23 32
3927.37 32
3927.52 31
3927.66 31
3927.80 30
3927.95 30
3928.09 30
3928.23 29
3928.38 29
3928.52 28
3928.67 26
3928.81 23
3928.95 20
3929.10 17
3929.24 15
3929.39 14
3929.53 16
3929.67 19
3929.82 24
3929.96 30
3930.10 37
3930.25 44
3930.39 52
3930.54 58
3930.68 64
3930.82 69
3930.97 73
3931.11 75
3931.26 77
3931.40 78
3931.54 78
3931.69 76
3931.83 74
3931.98 70
3932.12 66
3932.26 61
3932.41 57
3932.55 53
3932.69 49
3932.84 47
3932.98 45
3933.13 43
3933.27 41
3933.41 39
3933.56 37
3933.70 34
3933.85 32
3933.99 31
3934.13 30
3934.28 30
3934.42 29
3934.57 28
3934.71 27
3934.85 26
3935.00 24
3935.14 23
3935.29 23
3935.43 24
3935.57 26
3935.72 28
3935.86 31
3936.01 34
3936.15 37
3936.29 39
3936.44 40
3936.58 40
3936.73 41
3936.87 40
3937.01 40
3937.16 40
3937.30 40
3937.45 41
3937.59 43
3937.73 46
3937.88 48
3938.02 51
3938.17 52
3938.31 52
3938.45 51
3938.60 49
3938.74 48
3938.89 47
3939.03 46
3939.17 46
3939.32 47
3939.46 47
3939.61 46
3939.75 44
3939.89 42
3940.04 39
3940.18 37
3940.33 35
3940.47 34
3940.61 34
3940.76 35
3940.90 36
3941.05 38
3941.19 41
3941.33 43
3941.48 47
3941.62 50
3941.77 53
3941.91 56
3942.05 58
3942.20 60
3942.34 61
3942.49 63
3942.63 65
3942.78 67
3942.92 68
3943.06 68
3943.21 67
3943.35 64
3943.50 59
3943.64 54
3943.78 48
3943.93 43
3944.07 38
3944.22 34
3944.36 31
3944.50 28
3944.65 25
3944.79 21
3944.94 18
3945.08 15
3945.23 13
3945.37 13
3945.51 15
3945.66 18
3945.80 22
3945.95 26
3946.09 30
3946.23 34
3946.38 37
3946.52 40
3946.67 42
3946.81 43
3946.96 42
3947.10 40
3947.24 37
3947.39 33
3947.53 29
3947.68 25
3947.82 24
3947.96 25
3948.11 29
3948.25 34
3948.40 42
3948.54 49
3948.69 57
3948.83 64
3948.97 70
3949.12 77
3949.26 83
3949.41 90
3949.55 97
3949.70 104
3949.84 111
3949.98 118
3950.13 124
3950.27 130
3950.42 136
3950.56 142
3950.70 148
3950.85 154
3950.99 158
3951.14 161
3951.28 164
3951.43 166
3951.57 168
3951.71 171
3951.86 174
3952.00 178
3952.15 181
3952.29 184
3952.44 188
3952.58 191
3952.72 195
3952.87 200
3953.01 207
3953.16 214
3953.30 222
3953.45 229
3953.59 235
3953.73 240
3953.88 243
3954.02 244
3954.17 243
3954.31 240
3954.46 237
3954.60 232
3954.74 226
3954.89 220
3955.03 214
3955.18 208
3955.32 203
3955.47 199
3955.61 194
3955.75 189
3955.90 183
3956.04 176
3956.19 169
3956.33 162
3956.48 157
3956.62 154
3956.77 154
3956.91 156
3957.05 160
3957.20 165
3957.34 168
3957.49 169
3957.63 167
3957.78 161
3957.92 153
3958.06 144
3958.21 135
3958.35 126
3958.50 118
3958.64 111
3958.79 105
3958.93 100
3959.08 94
3959.22 88
3959.36 82
3959.51 76
3959.65 71
3959.80 66
3959.94 63
3960.09 61
3960.23 59
3960.38 58
3960.52 57
3960.66 56
3960.81 56
3960.95 56
3961.10 55
3961.24 54
3961.39 53
3961.53 51
3961.67 48
3961.82 45
3961.96 42
3962.11 39
3962.25 38
3962.40 38
3962.54 38
3962.69 40
3962.83 42
3962.98 42
3963.12 42
3963.26 40
3963.41 37
3963.55 33
3963.70 28
3963.84 24
3963.99 21
3964.13 18
3964.28 16
3964.42 16
3964.56 16
3964.71 17
3964.85 19
3965.00 22
3965.14 25
3965.29 28
3965.43 32
3965.58 34
3965.72 36
3965.86 37
3966.01 37
3966.15 36
3966.30 33
3966.44 29
3966.59 24
3966.73 18
3966.88 13
3967.02 9
3967.17 8
3967.31 11
3967.45 17
3967.60 26
3967.74 37
3967.89 48
3968.03 56
3968.18 63
3968.32 65
3968.47 65
3968.61 62
3968.76 58
3968.90 52
3969.05 47
3969.19 43
3969.33 40
3969.48 38
3969.62 37
3969.77 36
3969.91 35
3970.06 34
3970.20 31
3970.35 28
3970.49 24
3970.64 20
3970.78 17
3970.92 15
3971.07 14
3971.21 15
3971.36 18
3971.50 21
3971.65 25
3971.79 29
3971.94 33
3972.08 37
3972.23 41
3972.37 46
3972.52 51
3972.66 57
3972.80 65
3972.95 73
3973.09 82
3973.24 89
3973.38 93
3973.53 96
3973.67 95
3973.82 92
3973.96 88
3974.11 83
3974.25 79
3974.40 76
3974.54 74
3974.69 72
3974.83 71
3974.97 69
3975.12 67
3975.26 63
3975.41 57
3975.55 51
3975.70 44
3975.84 37
3975.99 31
3976.13 25
3976.28 21
3976.42 18
3976.57 16
3976.71 15
3976.86 15
3977.00 17
3977.15 19
3977.29 22
3977.44 25
3977.58 29
3977.72 33
3977.87 36
3978.01 40
3978.16 42
3978.30 43
3978.45 43
3978.59 41
3978.74 38
3978.88 34
3979.03 28
3979.17 23
3979.32 17
3979.46 12
3979.61 8
3979.75 6
3979.90 6
3980.04 8
3980.19 11
3980.33 16
3980.47 22
3980.62 27
3980.76 33
3980.91 37
3981.05 40
3981.20 42
3981.34 44
3981.49 45
3981.63 46
3981.78 47
3981.92 48
3982.07 49
3982.21 51
3982.36 52
3982.50 53
3982.65 54
3982.79 54
3982.94 54
3983.08 52
3983.23 50
3983.37 47
3983.52 42
3983.66 38
3983.81 32
3983.95 26
3984.10 20
3984.24 14
3984.39 7
3984.53 1
3984.67 0
3984.82 0
3984.96 0
3985.11 0
3985.25 0
3985.40 0
3985.54 2
3985.69 9
3985.83 15
3985.98 21
3986.12 24
3986.27 26
3986.41 28
3986.56 28
3986.70 30
3986.85 31
3986.99 33
3987.14 36
3987.28 38
3987.43 40
3987.57 42
3987.72 44
3987.86 46
3988.01 49
3988.15 52
3988.30 55
3988.44 59
3988.59 62
3988.73 65
3988.88 65
3989.02 65
3989.17 63
3989.31 60
3989.46 58
3989.60 56
3989.75 55
3989.89 54
3990.04 54
3990.18 54
3990.33 54
3990.47 53
3990.62 50
3990.76 47
3990.91 43
3991.05 38
3991.20 32
3991.34 26
3991.49 21
3991.63 16
3991.78 10
3991.92 5
3992.07 1
3992.21 0
3992.36 0
3992.50 0
3992.65 0
3992.79 0
3992.94 0
3993.08 0
3993.23 1
3993.37 4
3993.52 6
3993.66 8
3993.81 9
3993.95 8
3994.10 8
3994.24 7
3994.39 7
3994.53 7
3994.68 8
3994.82 11
3994.97 15
3995.11 18
3995.26 21
3995.40 22
3995.55 23
3995.69 22
3995.84 21
3995.98 20
3996.13 21
3996.27 22
3996.42 25
3996.56 27
3996.71 28
3996.85 28
3997.00 26
3997.14 24
3997.29 21
3997.43 18
3997.58 16
3997.72 15
3997.87 15
3998.01 16
3998.16 17
3998.30 19
3998.45 22
3998.59 26
3998.74 30
3998.88 35
3999.03 39
3999.17 41
3999.32 41
3999.46 38
3999.61 34
3999.76 28
3999.90 22
4000.05 17
4000.19 15
4000.34 16
4000.48 19
4000.63 24
4000.77 30
4000.92 36
4001.06 41
4001.21 43
4001.35 44
4001.50 44
4001.64 44
4001.79 45
4001.93 47
4002.08 50
4002.22 54
4002.37 58
4002.51 61
4002.66 63
4002.80 62
4002.95 60
4003.09 57
4003.24 54
4003.38 51
4003.53 49
4003.67 48
4003.82 47
4003.97 46
4004.11 43
4004.26 40
4004.40 37
4004.55 33
4004.69 31
4004.84 29
4004.98 30
4005.13 31
4005.27 34
4005.42 37
4005.56 40
4005.71 42
4005.85 44
4006.00 45
4006.14 45
4006.29 45
4006.43 44
4006.58 44
4006.72 44
4006.87 44
4007.02 44
4007.16 43
4007.31 42
4007.45 39
4007.60 35
4007.74 31
4007.89 26
4008.03 22
4008.18 19
4008.32 17
4008.47 17
4008.61 19
4008.76 21
4008.90 25
4009.05 28
4009.19 31
4009.34 33
4009.49 34
4009.63 35
4009.78 35
4009.92 34
4010.07 34
4010.21 34
4010.36 34
4010.50 35
4010.65 35
4010.79 34
4010.94 33
4011.08 30
4011.23 26
4011.37 21
4011.52 17
4011.67 13
4011.81 11
4011.96 9
4012.10 9
4012.25 10
4012.39 10
4012.54 10
4012.68 10
4012.83 10
4012.97 11
4013.12 13
4013.26 16
4013.41 21
4013.56 28
4013.70 34
4013.85 41
4013.99 47
4014.14 52
4014.28 54
4014.43 54
4014.57 53
4014.72 50
4014.86 47
4015.01 43
4015.15 38
4015.30 35
4015.45 32
4015.59 30
4015.74 28
4015.88 28
4016.03 28
4016.17 28
4016.32 30
4016.46 32
4016.61 34
4016.75 37
4016.90 40
4017.05 42
4017.19 45
4017.34 47
4017.48 50
4017.63 53
4017.77 56
4017.92 59
4018.06 62
4018.21 64
4018.35 65
4018.50 64
4018.65 62
4018.79 59
4018.94 55
4019.08 52
4019.23 49
4019.37 47
4019.52 46
4019.66 45
4019.81 45
4019.95 45
4020.10 44
4020.25 42
4020.39 40
4020.54 37
4020.68 34
4020.83 32
4020.97 30
4021.12 30
4021.26 30
4021.41 32
4021.56 34
4021.70 37
4021.85 40
4021.99 43
4022.14 47
4022.28 50
4022.43 52
4022.57 53
4022.72 53
4022.87 51
4023.01 49
4023.16 46
4023.30 43
4023.45 41
4023.59 40
4023.74 39
4023.88 39
4024.03 39
4024.18 39
4024.32 39
4024.47 40
4024.61 41
4024.76 44
4024.90 50
4025.05 57
4025.19 67
4025.34 78
4025.49 89
4025.63 98
4025.78 105
4025.92 109
4026.07 110
4026.21 109
4026.36 106
4026.51 102
4026.65 97
4026.80 91
4026.94 85
4027.09 79
4027.23 73
4027.38 67
4027.52 62
4027.67 57
4027.82 54
4027.96 53
4028.11 52
4028.25 53
4028.40 54
4028.54 55
4028.69 55
4028.84 54
4028.98 52
4029.13 50
4029.27 49
4029.42 48
4029.56 49
4029.71 50
4029.86 51
4030.00 52
4030.15 53
4030.29 54
4030.44 56
4030.58 58
4030.73 61
4030.87 63
4031.02 65
4031.17 66
4031.31 65
4031.46 63
4031.60 61
4031.75 58
4031.89 56
4032.04 54
4032.19 51
4032.33 49
4032.48 45
4032.62 41
4032.77 37
4032.92 33
4033.06 30
4033.21 29
4033.35 28
4033.50 30
4033.64 32
4033.79 34
4033.94 36
4034.08 37
4034.23 36
4034.37 34
4034.52 30
4034.66 26
4034.81 22
4034.96 18
4035.10 15
4035.25 13
4035.39 12
4035.54 10
4035.68 9
4035.83 8
4035.98 6
4036.12 5
4036.27 5
4036.41 6
4036.56 8
4036.71 11
4036.85 14
4037.00 16
4037.14 18
4037.29 20
4037.43 20
4037.58 18
4037.73 16
4037.87 12
4038.02 8
4038.16 4
4038.31 0
4038.45 0
4038.60 0
4038.75 0
4038.89 0
4039.04 0
4039.18 0
4039.33 0
4039.48 2
4039.62 5
4039.77 7
4039.91 9
4040.06 9
4040.21 8
4040.35 8
4040.50 7
4040.64 7
4040.79 7
4040.93 7
4041.08 8
4041.23 9
4041.37 10
4041.52 12
4041.66 15
4041.81 18
4041.96 22
4042.10 26
4042.25 30
4042.39 32
4042.54 34
4042.69 35
4042.83 35
4042.98 35
4043.12 36
4043.27 36
4043.42 36
4043.56 37
4043.71 37
4043.85 36
4044.00 35
4044.14 35
4044.29 34
4044.44 33
4044.58 32
4044.73 30
4044.87 28
4045.02 25
4045.17 22
4045.31 19
4045.46 16
4045.60 14
4045.75 13
4045.90 14
4046.04 15
4046.19 17
4046.33 20
4046.48 21
4046.63 22
4046.77 21
4046.92 19
4047.06 16
4047.21 12
4047.36 9
4047.50 6
4047.65 5
4047.79 6
4047.94 8
4048.09 11
4048.23 15
4048.38 20
4048.52 24
4048.67 26
4048.82 28
4048.96 28
4049.11 26
4049.25 23
4049.40 19
4049.55 15
4049.69 11
4049.84 9
4049.98 8
4050.13 9
4050.28 12
4050.42 17
4050.57 22
4050.71 28
4050.86 33
4051.01 36
4051.15 37
4051.30 35
4051.45 32
4051.59 29
4051.74 26
4051.88 25
4052.03 24
4052.18 25
4052.32 26
4052.47 27
4052.61 26
4052.76 24
4052.91 21
4053.05 16
4053.20 10
4053.34 5
4053.49 0
4053.64 0
4053.78 0
4053.93 0
4054.07 0
4054.22 0
4054.37 1
4054.51 3
4054.66 4
4054.81 4
4054.95 3
4055.10 2
4055.24 1
4055.39 0
4055.54 1
4055.68 2
4055.83 5
4055.97 9
4056.12 12
4056.27 15
4056.41 17
4056.56 18
4056.71 17
4056.85 15
4057.00 11
4057.14 8
4057.29 5
4057.44 3
4057.58 2
4057.73 2
4057.87 3
4058.02 5
4058.17 7
4058.31 8
4058.46 10
4058.61 12
4058.75 14
4058.90 16
4059.04 18
4059.19 20
4059.34 22
4059.48 23
4059.63 25
4059.78 26
4059.92 27
4060.07 27
4060.21 28
4060.36 29
4060.51 29
4060.65 30
4060.80 32
4060.95 33
4061.09 35
4061.24 36
4061.38 37
4061.53 37
4061.68 38
4061.82 38
4061.97 39
4062.12 40
4062.26 41
4062.41 42
4062.55 44
4062.70 44
4062.85 45
4062.99 45
4063.14 45
4063.29 46
4063.43 46
4063.58 47
4063.72 48
4063.87 47
4064.02 46
4064.16 44
4064.31 40
4064.46 36
4064.60 30
4064.75 25
4064.90 19
4065.04 14
4065.19 10
4065.33 7
4065.48 6
4065.63 7
4065.77 9
4065.92 13
4066.07 17
4066.21 21
4066.36 23
4066.50 25
4066.65 26
4066.80 25
4066.94 24
4067.09 24
4067.24 23
4067.38 23
4067.53 24
4067.68 25
4067.82 27
4067.97 30
4068.11 33
4068.26 37
4068.41 42
4068.55 47
4068.70 52
4068.85 56
4068.99 59
4069.14 60
4069.29 59
4069.43 57
4069.58 54
4069.72 52
4069.87 51
4070.02 51
4070.16 52
4070.31 55
4070.46 58
4070.60 60
4070.75 61
4070.90 61
4071.04 60
4071.19 57
4071.34 53
4071.48 48
4071.63 43
4071.77 39
4071.92 36
4072.07 33
4072.21 32
4072.36 31
4072.51 31
4072.65 30
4072.80 29
4072.95 26
4073.09 23
4073.24 19
4073.39 15
4073.53 13
4073.68 12
4073.83 14
4073.97 18
4074.12 23
4074.26 30
4074.41 37
4074.56 43
4074.70 49
4074.85 54
4075.00 59
4075.14 62
4075.29 66
4075.44 68
4075.58 69
4075.73 70
4075.88 68
4076.02 66
4076.17 62
4076.32 57
4076.46 52
4076.61 47
4076.76 42
4076.90 39
4077.05 38
4077.19 39
4077.34 42
4077.49 47
4077.63 53
4077.78 59
4077.93 67
4078.07 74
4078.22 80
4078.37 85
4078.51 87
4078.66 88
4078.81 87
4078.95 84
4079.10 80
4079.25 75
4079.39 71
4079.54 66
4079.69 63
4079.83 60
4079.98 58
4080.13 56
4080.27 55
4080.42 55
4080.57 55
4080.71 56
4080.86 57
4081.01 57
4081.15 58
4081.30 58
4081.45 59
4081.59 59
4081.74 60
4081.89 61
4082.03 62
4082.18 62
4082.33 62
4082.47 61
4082.62 58
4082.77 55
4082.91 51
4083.06 47
4083.21 42
4083.35 36
4083.50 30
4083.65 25
4083.79 19
4083.94 14
4084.09 10
4084.23 7
4084.38 3
4084.53 1
4084.67 0
4084.82 0
4084.97 0
4085.11 0
4085.26 0
4085.41 0
4085.55 0
4085.70 3
4085.85 9
4085.99 17
4086.14 24
4086.29 31
4086.43 36
4086.58 40
4086.73 41
4086.87 40
4087.02 37
4087.17 33
4087.31 28
4087.46 23
4087.61 18
4087.75 13
4087.90 9
4088.05 5
4088.19 3
4088.34 1
4088.49 1
4088.63 3
4088.78 6
4088.93 10
4089.07 14
4089.22 17
4089.37 18
4089.51 18
4089.66 15
4089.81 12
4089.95 8
4090.10 3
4090.25 0
4090.39 0
4090.54 0
4090.69 0
4090.83 0
4090.98 0
4091.13 0
4091.27 1
4091.42 1
4091.57 0
4091.72 0
4091.86 0
4092.01 1
4092.16 4
4092.30 7
4092.45 12
4092.60 16
4092.74 21
4092.89 26
4093.04 31
4093.18 36
4093.33 41
4093.48 45
4093.62 50
4093.77 54
4093.92 58
4094.06 59
4094.21 59
4094.36 57
4094.50 53
4094.65 48
4094.80 43
4094.95 37
4095.09 32
4095.24 28
4095.39 24
4095.53 21
4095.68 19
4095.83 17
4095.97 16
4096.12 14
4096.27 13
4096.41 12
4096.56 12
4096.71 12
4096.85 12
4097.00 13
4097.15 14
4097.30 16
4097.44 18
4097.59 21
4097.74 24
4097.88 27
4098.03 30
4098.18 33
4098.32 35
4098.47 37
4098.62 37
4098.76 36
4098.91 34
4099.06 32
4099.21 28
4099.35 24
4099.50 21
4099.65 17
4099.79 15
4099.94 13
4100.09 13
4100.23 13
4100.38 14
4100.53 16
4100.67 17
4100.82 17
4100.97 16
4101.12 13
4101.26 10
4101.41 8
4101.56 6
4101.70 7
4101.85 10
4102.00 15
4102.14 22
4102.29 29
4102.44 36
4102.59 42
4102.73 47
4102.88 51
4103.03 53
4103.17 54
4103.32 53
4103.47 51
4103.61 47
4103.76 43
4103.91 39
4104.06 36
4104.20 33
4104.35 32
4104.50 33
4104.64 34
4104.79 36
4104.94 38
4105.08 40
4105.23 43
4105.38 46
4105.53 49
4105.67 52
4105.82 54
4105.97 56
4106.11 56
4106.26 55
4106.41 53
4106.56 49
4106.70 45
4106.85 42
4107.00 40
4107.14 39
4107.29 39
4107.44 41
4107.58 42
4107.73 44
4107.88 46
4108.03 48
4108.17 49
4108.32 50
4108.47 50
4108.61 50
4108.76 50
4108.91 48
4109.06 45
4109.20 42
4109.35 38
4109.50 35
4109.64 32
4109.79 31
4109.94 31
4110.09 32
4110.23 33
4110.38 35
4110.53 38
4110.67 40
4110.82 44
4110.97 48
4111.12 52
4111.26 58
4111.41 62
4111.56 66
4111.70 69
4111.85 71
4112.00 72
4112.15 72
4112.29 72
4112.44 72
4112.59 72
4112.73 69
4112.88 65
4113.03 59
4113.18 51
4113.32 43
4113.47 35
4113.62 29
4113.76 26
4113.91 26
4114.06 28
4114.21 32
4114.35 36
4114.50 40
4114.65 43
4114.79 45
4114.94 45
4115.09 45
4115.24 45
4115.38 44
4115.53 44
4115.68 44
4115.83 43
4115.97 43
4116.12 42
4116.27 41
4116.41 39
4116.56 38
4116.71 37
4116.86 36
4117.00 35
4117.15 34
4117.30 34
4117.45 35
4117.59 38
4117.74 43
4117.89 50
4118.03 56
4118.18 62
4118.33 66
4118.48 68
4118.62 68
4118.77 66
4118.92 64
4119.07 63
4119.21 64
4119.36 66
4119.51 70
4119.65 74
4119.80 77
4119.95 78
4120.10 76
4120.24 71
4120.39 65
4120.54 57
4120.69 49
4120.83 41
4120.98 36
4121.13 32
4121.27 31
4121.42 31
4121.57 33
4121.72 35
4121.86 38
4122.01 40
4122.16 43
4122.31 44
4122.45 46
4122.60 48
4122.75 50
4122.90 53
4123.04 55
4123.19 58
4123.34 62
4123.49 66
4123.63 69
4123.78 72
4123.93 75
4124.07 75
4124.22 73
4124.37 70
4124.52 65
4124.66 59
4124.81 54
4124.96 50
4125.11 47
4125.25 45
4125.40 45
4125.55 45
4125.70 45
4125.84 44
4125.99 42
4126.14 40
4126.29 38
4126.43 36
4126.58 36
4126.73 36
4126.88 38
4127.02 41
4127.17 45
4127.32 48
4127.46 50
4127.61 52
4127.76 52
4127.91 52
4128.05 51
4128.20 50
4128.35 49
4128.50 47
4128.64 45
4128.79 43
4128.94 41
4129.09 40
4129.23 39
4129.38 38
4129.53 39
4129.68 41
4129.82 44
4129.97 48
4130.12 53
4130.27 57
4130.41 61
4130.56 64
4130.71 65
4130.86 65
4131.00 64
4131.15 62
4131.30 60
4131.45 59
4131.59 59
4131.74 60
4131.89 62
4132.04 65
4132.18 67
4132.33 68
4132.48 69
4132.63 70
4132.77 71
4132.92 73
4133.07 76
4133.22 81
4133.36 85
4133.51 90
4133.66 94
4133.81 96
4133.95 97
4134.10 97
4134.25 96
4134.40 93
4134.55 90
4134.69 87
4134.84 82
4134.99 78
4135.14 73
4135.28 69
4135.43 64
4135.58 58
4135.73 53
4135.87 47
4136.02 41
4136.17 35
4136.32 30
4136.46 25
4136.61 23
4136.76 21
4136.91 21
4137.05 22
4137.20 25
4137.35 28
4137.50 32
4137.64 37
4137.79 41
4137.94 47
4138.09 52
4138.24 57
4138.38 61
4138.53 64
4138.68 66
4138.83 66
4138.97 66
4139.12 64
4139.27 62
4139.42 60
4139.56 58
4139.71 56
4139.86 55
4140.01 53
4140.15 51
4140.30 49
4140.45 46
4140.60 42
4140.75 38
4140.89 33
4141.04 27
4141.19 22
4141.34 17
4141.48 13
4141.63 10
4141.78 8
4141.93 7
4142.07 7
4142.22 9
4142.37 10
4142.52 11
4142.67 12
4142.81 11
4142.96 10
4143.11 7
4143.26 4
4143.40 1
4143.55 0
4143.70 0
4143.85 0
4143.99 0
4144.14 0
4144.29 0
4144.44 1
4144.59 2
4144.73 2
4144.88 1
4145.03 1
4145.18 0
4145.32 1
4145.47 2
4145.62 5
4145.77 9
4145.92 14
4146.06 18
4146.21 22
4146.36 25
4146.51 27
4146.65 29
4146.80 31
4146.95 32
4147.10 33
4147.25 35
4147.39 35
4147.54 35
4147.69 35
4147.84 34
4147.98 32
4148.13 30
4148.28 29
4148.43 27
4148.58 26
4148.72 24
4148.87 23
4149.02 21
4149.17 20
4149.31 19
4149.46 19
4149.61 19
4149.76 20
4149.91 22
4150.05 24
4150.20 27
4150.35 30
4150.50 33
4150.65 36
4150.79 38
4150.94 38
4151.09 38
4151.24 36
4151.38 33
4151.53 30
4151.68 27
4151.83 25
4151.98 25
4152.12 25
4152.27 25
4152.42 26
4152.57 26
4152.72 26
4152.86 25
4153.01 25
4153.16 25
4153.31 26
4153.46 29
4153.60 32
4153.75 37
4153.90 41
4154.05 45
4154.19 48
4154.34 50
4154.49 52
4154.64 52
4154.79 53
4154.93 53
4155.08 53
4155.23 53
4155.38 53
4155.53 54
4155.67 56
4155.82 57
4155.97 58
4156.12 60
4156.27 61
4156.41 62
4156.56 62
4156.71 62
4156.86 61
4157.01 59
4157.15 56
4157.30 51
4157.45 46
4157.60 42
4157.75 38
4157.89 36
4158.04 35
4158.19 35
4158.34 37
4158.49 38
4158.63 38
4158.78 37
4158.93 34
4159.08 31
4159.23 28
4159.37 25
4159.52 25
4159.67 26
4159.82 30
4159.97 34
4160.11 38
4160.26 40
4160.41 41
4160.56 39
4160.71 35
4160.85 31
4161.00 25
4161.15 21
4161.30 19
4161.45 19
4161.59 22
4161.74 26
4161.89 30
4162.04 35
4162.19 40
4162.33 44
4162.48 47
4162.63 50
4162.78 53
4162.93 56
4163.07 58
4163.22 61
4163.37 63
4163.52 64
4163.67 64
4163.81 62
4163.96 60
4164.11 57
4164.26 54
4164.41 51
4164.56 49
4164.70 49
4164.85 49
4165.00 50
4165.15 52
4165.30 53
4165.44 55
4165.59 56
4165.74 57
4165.89 58
4166.04 59
4166.18 60
4166.33 62
4166.48 64
4166.63 65
4166.78 66
4166.93 66
4167.07 64
4167.22 61
4167.37 56
4167.52 51
4167.67 46
4167.81 40
4167.96 36
4168.11 32
4168.26 29
4168.41 26
4168.55 25
4168.70 24
4168.85 24
4169.00 25
4169.15 26
4169.30 29
4169.44 32
4169.59 35
4169.74 38
4169.89 41
4170.04 44
4170.18 46
4170.33 48
4170.48 49
4170.63 50
4170.78 51
4170.93 51
4171.07 50
4171.22 48
4171.37 46
4171.52 43
4171.67 40
4171.82 37
4171.96 35
4172.11 34
4172.26 35
4172.41 38
4172.56 41
4172.70 45
4172.85 49
4173.00 53
4173.15 55
4173.30 55
4173.45 54
4173.59 51
4173.74 48
4173.89 45
4174.04 42
4174.19 39
4174.34 36
4174.48 34
4174.63 31
4174.78 28
4174.93 26
4175.08 23
4175.23 22
4175.37 23
4175.52 25
4175.67 29
4175.82 34
4175.97 39
4176.12 43
4176.26 46
4176.41 47
4176.56 47
4176.71 44
4176.86 41
4177.00 36
4177.15 30
4177.30 24
4177.45 18
4177.60 11
4177.75 6
4177.89 2
4178.04 1
4178.19 3
4178.34 8
4178.49 15
4178.64 22
4178.79 28
4178.93 32
4179.08 32
4179.23 30
4179.38 25
4179.53 19
4179.68 14
4179.82 10
4179.97 7
4180.12 7
4180.27 7
4180.42 10
4180.57 13
4180.71 18
4180.86 24
4181.01 31
4181.16 40
4181.31 48
4181.46 55
4181.60 60
4181.75 64
4181.90 65
4182.05 64
4182.20 63
4182.35 62
4182.49 60
4182.64 59
4182.79 58
4182.94 56
4183.09 53
4183.24 50
4183.39 46
4183.53 42
4183.68 38
4183.83 35
4183.98 34
4184.13 33
4184.28 32
4184.42 31
4184.57 30
4184.72 30
4184.87 29
4185.02 28
4185.17 29
4185.32 31
4185.46 33
4185.61 37
4185.76 40
4185.91 43
4186.06 43
4186.21 41
4186.35 37
4186.50 31
4186.65 23
4186.80 15
4186.95 8
4187.10 3
4187.25 0
4187.39 0
4187.54 0
4187.69 0
4187.84 2
4187.99 4
4188.14 5
4188.29 5
4188.43 4
4188.58 3
4188.73 0
4188.88 0
4189.03 0
4189.18 0
4189.32 0
4189.47 0
4189.62 0
4189.77 0
4189.92 0
4190.07 2
4190.22 4
4190.36 5
4190.51 7
4190.66 8
4190.81 10
4190.96 11
4191.11 13
4191.26 15
4191.40 17
4191.55 19
4191.70 22
4191.85 25
4192.00 29
4192.15 33
4192.30 37
4192.44 40
4192.59 42
4192.74 41
4192.89 39
4193.04 36
4193.19 31
4193.34 27
4193.48 24
4193.63 22
4193.78 20
4193.93 18
4194.08 17
4194.23 16
4194.38 14
4194.53 13
4194.67 12
4194.82 12
4194.97 13
4195.12 16
4195.27 19
4195.42 22
4195.57 25
4195.71 27
4195.86 29
4196.01 28
4196.16 27
4196.31 25
4196.46 23
4196.61 22
4196.76 22
4196.90 24
4197.05 28
4197.20 33
4197.35 39
4197.50 46
4197.65 52
4197.80 58
4197.94 63
4198.09 68
4198.24 72
4198.39 76
4198.54 79
4198.69 81
4198.84 83
4198.99 84
4199.13 84
4199.28 85
4199.43 85
4199.58 86
4199.73 87
4199.88 88
4200.03 88
4200.18 88
4200.32 86
4200.47 83
4200.62 78
4200.77 72
4200.92 65
4201.07 57
4201.22 51
4201.37 45
4201.51 41
4201.66 38
4201.81 37
4201.96 36
4202.11 35
4202.26 33
4202.41 32
4202.56 31
4202.70 31
4202.85 34
4203.00 41
4203.15 52
4203.30 67
4203.45 87
4203.60 109
4203.75 134
4203.89 159
4204.04 183
4204.19 207
4204.34 229
4204.49 249
4204.64 268
4204.79 285
4204.94 301
4205.08 316
4205.23 332
4205.38 349
4205.53 369
4205.68 395
4205.83 428
4205.98 466
4206.13 509
4206.28 557
4206.42 606
4206.57 656
4206.72 708
4206.87 760
4207.02 815
4207.17 873
4207.32 935
4207.47 1000
4207.62 1065
4207.76 1128
4207.91 1185
4208.06 1233
4208.21 1272
4208.36 1302
4208.51 1324
4208.66 1341
4208.81 1354
4208.96 1367
4209.10 1379
4209.25 1390
4209.40 1398
4209.55 1404
4209.70 1405
4209.85 1403
4210.00 1398
4210.15 1391
4210.30 1383
4210.44 1373
4210.59 1362
4210.74 1348
4210.89 1330
4211.04 1305
4211.19 1276
4211.34 1240
4211.49 1200
4211.64 1156
4211.78 1110
4211.93 1062
4212.08 1013
4212.23 961
4212.38 908
4212.53 854
4212.68 799
4212.83 744
4212.98 692
4213.13 643
4213.27 598
4213.42 557
4213.57 520
4213.72 485
4213.87 453
4214.02 422
4214.17 393
4214.32 367
4214.47 343
4214.61 323
4214.76 305
4214.91 291
4215.06 278
4215.21 266
4215.36 254
4215.51 241
4215.66 228
4215.81 215
4215.96 203
4216.10 191
4216.25 180
4216.40 171
4216.55 164
4216.70 160
4216.85 157
4217.00 155
4217.15 155
4217.30 155
4217.45 154
4217.60 154
4217.74 152
4217.89 150
4218.04 148
4218.19 147
4218.34 145
4218.49 143
4218.64 141
4218.79 137
4218.94 132
4219.09 125
4219.23 117
4219.38 108
4219.53 99
4219.68 92
4219.83 87
4219.98 85
4220.13 86
4220.28 88
4220.43 90
4220.58 93
4220.73 95
4220.87 95
4221.02 94
4221.17 91
4221.32 87
4221.47 81
4221.62 75
4221.77 67
4221.92 59
4222.07 51
4222.22 44
4222.37 37
4222.51 32
4222.66 29
4222.81 28
4222.96 29
4223.11 31
4223.26 34
4223.41 38
4223.56 42
4223.71 46
4223.86 48
4224.01 51
4224.16 52
4224.30 53
4224.45 54
4224.60 53
4224.75 52
4224.90 51
4225.05 48
4225.20 44
4225.35 39
4225.50 34
4225.65 30
4225.80 27
4225.95 26
4226.09 26
4226.24 28
4226.39 31
4226.54 35
4226.69 40
4226.84 45
4226.99 49
4227.14 53
4227.29 55
4227.44 56
4227.59 55
4227.74 54
4227.89 52
4228.03 51
4228.18 51
4228.33 52
4228.48 55
4228.63 59
4228.78 63
4228.93 66
4229.08 68
4229.23 68
4229.38 66
4229.53 64
4229.68 61
4229.83 59
4229.97 58
4230.12 58
4230.27 59
4230.42 61
4230.57 62
4230.72 63
4230.87 63
4231.02 62
4231.17 59
4231.32 56
4231.47 52
4231.62 50
4231.77 48
4231.92 47
4232.06 47
4232.21 48
4232.36 47
4232.51 45
4232.66 42
4232.81 37
4232.96 32
4233.11 27
4233.26 24
4233.41 23
4233.56 24
4233.71 27
4233.86 32
4234.01 36
4234.16 40
4234.30 43
4234.45 44
4234.60 42
4234.75 39
4234.90 34
4235.05 30
4235.20 27
4235.35 25
4235.50 25
4235.65 27
4235.80 30
4235.95 33
4236.10 36
4236.25 38
4236.40 38
4236.54 36
4236.69 33
4236.84 28
4236.99 22
4237.14 16
4237.29 11
4237.44 7
4237.59 6
4237.74 7
4237.89 11
4238.04 16
4238.19 22
4238.34 26
4238.49 30
4238.64 31
4238.79 31
4238.94 28
4239.08 24
4239.23 20
4239.38 16
4239.53 13
4239.68 11
4239.83 10
4239.98 11
4240.13 13
4240.28 15
4240.43 16
4240.58 17
4240.73 16
4240.88 15
4241.03 13
4241.18 11
4241.33 10
4241.48 11
4241.63 12
4241.77 14
4241.92 15
4242.07 17
4242.22 18
4242.37 18
4242.52 18
4242.67 17
4242.82 15
4242.97 13
4243.12 11
4243.27 9
4243.42 7
4243.57 5
4243.72 5
4243.87 7
4244.02 10
4244.17 14
4244.32 19
4244.47 25
4244.61 31
4244.76 36
4244.91 41
4245.06 47
4245.21 52
4245.36 57
4245.51 62
4245.66 67
4245.81 71
4245.96 75
4246.11 77
4246.26 78
4246.41 78
4246.56 78
4246.71 78
4246.86 78
4247.01 79
4247.16 81
4247.31 81
4247.46 82
4247.61 81
4247.76 79
4247.90 76
4248.05 73
4248.20 70
4248.35 69
4248.50 70
4248.65 72
4248.80 74
4248.95 76
4249.10 78
4249.25 79
4249.40 80
4249.55 81
4249.70 83
4249.85 85
4250.00 87
4250.15 90
4250.30 91
4250.45 92
4250.60 91
4250.75 89
4250.90 87
4251.05 84
4251.20 82
4251.35 79
4251.50 78
4251.65 76
4251.79 74
4251.94 72
4252.09 70
4252.24 68
4252.39 66
4252.54 66
4252.69 67
4252.84 69
4252.99 72
4253.14 75
4253.29 78
4253.44 78
4253.59 78
4253.74 76
4253.89 73
4254.04 70
4254.19 68
4254.34 68
4254.49 68
4254.64 71
4254.79 74
4254.94 77
4255.09 79
4255.24 80
4255.39 79
4255.54 76
4255.69 71
4255.84 64
4255.99 57
4256.14 51
4256.29 46
4256.44 43
4256.58 41
4256.73 41
4256.88 41
4257.03 41
4257.18 41
4257.33 41
4257.48 40
4257.63 39
4257.78 39
4257.93 38
4258.08 38
4258.23 38
4258.38 38
4258.53 38
4258.68 38
4258.83 38
4258.98 38
4259.13 38
4259.28 38
4259.43 37
4259.58 36
4259.73 35
4259.88 35
4260.03 36
4260.18 39
4260.33 43
4260.48 47
4260.63 52
4260.78 56
4260.93 59
4261.08 60
4261.23 61
4261.38 60
4261.53 57
4261.68 54
4261.83 49
4261.98 43
4262.13 37
4262.28 30
4262.43 23
4262.58 17
4262.73 13
4262.88 11
4263.03 11
4263.18 12
4263.33 14
4263.48 15
4263.63 15
4263.77 14
4263.92 13
4264.07 12
4264.22 12
4264.37 14
4264.52 17
4264.67 23
4264.82 30
4264.97 36
4265.12 42
4265.27 47
4265.42 50
4265.57 52
4265.72 52
4265.87 51
4266.02 49
4266.17 46
4266.32 44
4266.47 41
4266.62 40
4266.77 39
4266.92 40
4267.07 41
4267.22 43
4267.37 45
4267.52 47
4267.67 48
4267.82 48
4267.97 46
4268.12 44
4268.27 40
4268.42 35
4268.57 29
4268.72 22
4268.87 15
4269.02 8
4269.17 2
4269.32 0
4269.47 0
4269.62 0
4269.77 0
4269.92 0
4270.07 1
4270.22 5
4270.37 8
4270.52 9
4270.67 9
4270.82 7
4270.97 5
4271.12 1
4271.27 0
4271.42 0
4271.57 0
4271.72 0
4271.87 0
4272.02 0
4272.17 0
4272.32 1
4272.47 10
4272.62 21
4272.77 34
4272.92 48
4273.07 63
4273.22 78
4273.37 91
4273.52 101
4273.67 109
4273.82 113
4273.97 115
4274.12 114
4274.27 111
4274.42 107
4274.57 103
4274.72 99
4274.87 95
4275.02 91
4275.17 88
4275.32 85
4275.47 82
4275.62 81
4275.77 80
4275.92 81
4276.07 84
4276.22 88
4276.37 94
4276.52 101
4276.67 108
4276.82 115
4276.97 121
4277.12 126
4277.27 130
4277.42 133
4277.57 135
4277.72 136
4277.87 135
4278.02 133
4278.17 128
4278.32 122
4278.47 113
4278.62 103
4278.77 92
4278.92 83
4279.07 75
4279.22 71
4279.37 70
4279.52 74
4279.67 81
4279.82 92
4279.97 105
4280.12 119
4280.28 132
4280.43 143
4280.58 150
4280.73 152
4280.88 149
4281.03 143
4281.18 133
4281.33 121
4281.48 109
4281.63 99
4281.78 91
4281.93 86
4282.08 84
4282.23 84
4282.38 86
4282.53 91
4282.68 97
4282.83 105
4282.98 115
4283.13 126
4283.28 139
4283.43 151
4283.58 162
4283.73 171
4283.88 178
4284.03 183
4284.18 185
4284.33 186
4284.48 185
4284.63 186
4284.78 187
4284.93 190
4285.08 194
4285.23 200
4285.38 207
4285.53 215
4285.68 222
4285.83 229
4285.98 234
4286.13 239
4286.28 243
4286.43 249
4286.58 256
4286.73 266
4286.88 280
4287.03 298
4287.18 319
4287.33 343
4287.49 367
4287.64 391
4287.79 414
4287.94 436
4288.09 457
4288.24 478
4288.39 501
4288.54 527
4288.69 556
4288.84 588
4288.99 622
4289.14 657
4289.29 694
4289.44 732
4289.59 774
4289.74 819
4289.89 869
4290.04 925
4290.19 986
4290.34 1050
4290.49 1115
4290.64 1179
4290.79 1240
4290.94 1297
4291.09 1351
4291.24 1401
4291.39 1448
4291.54 1492
4291.69 1534
4291.84 1571
4291.99 1603
4292.14 1629
4292.30 1646
4292.45 1656
4292.60 1658
4292.75 1654
4292.90 1646
4293.05 1638
4293.20 1631
4293.35 1628
4293.50 1629
4293.65 1633
4293.80 1639
4293.95 1645
4294.10 1649
4294.25 1651
4294.40 1649
4294.55 1644
4294.70 1635
4294.85 1625
4295.00 1612
4295.15 1597
4295.30 1582
4295.45 1566
4295.60 1551
4295.75 1535
4295.90 1520
4296.05 1503
4296.21 1483
4296.36 1460
4296.51 1431
4296.66 1398
4296.81 1360
4296.96 1319
4297.11 1277
4297.26 1234
4297.41 1192
4297.56 1152
4297.71 1114
4297.86 1079
4298.01 1046
4298.16 1015
4298.31 987
4298.46 960
4298.61 933
4298.76 906
4298.91 876
4299.06 845
4299.21 813
4299.36 780
4299.52 747
4299.67 715
4299.82 685
4299.97 658
4300.12 632
4300.27 607
4300.42 584
4300.57 561
4300.72 539
4300.87 518
4301.02 498
4301.17 479
4301.32 462
4301.47 446
4301.62 433
4301.77 422
4301.92 412
4302.07 403
4302.22 394
4302.38 386
4302.53 378
4302.68 370
4302.83 363
4302.98 357
4303.13 351
4303.28 344
4303.43 334
4303.58 321
4303.73 306
4303.88 289
4304.03 270
4304.18 252
4304.33 235
4304.48 220
4304.63 208
4304.78 199
4304.93 192
4305.09 188
4305.24 185
4305.39 183
4305.54 182
4305.69 181
4305.84 180
4305.99 178
4306.14 175
4306.29 170
4306.44 166
4306.59 161
4306.74 158
4306.89 158
4307.04 159
4307.19 163
4307.34 168
4307.49 173
4307.65 178
4307.80 182
4307.95 184
4308.10 185
4308.25 186
4308.40 186
4308.55 188
4308.70 191
4308.85 196
4309.00 202
4309.15 209
4309.30 217
4309.45 224
4309.60 231
4309.75 236
4309.90 241
4310.06 245
4310.21 249
4310.36 253
4310.51 258
4310.66 264
4310.81 270
4310.96 276
4311.11 281
4311.26 284
4311.41 284
4311.56 282
4311.71 279
4311.86 275
4312.01 273
4312.17 272
4312.32 273
4312.47 275
4312.62 278
4312.77 281
4312.92 283
4313.07 284
4313.22 283
4313.37 280
4313.52 276
4313.67 271
4313.82 266
4313.97 260
4314.12 254
4314.28 249
4314.43 244
4314.58 239
4314.73 235
4314.88 230
4315.03 227
4315.18 224
4315.33 221
4315.48 220
4315.63 218
4315.78 217
4315.93 214
4316.08 210
4316.24 204
4316.39 196
4316.54 186
4316.69 174
4316.84 162
4316.99 148
4317.14 135
4317.29 123
4317.44 112
4317.59 104
4317.74 97
4317.89 93
4318.04 91
4318.20 90
4318.35 91
4318.50 92
4318.65 94
4318.80 95
4318.95 98
4319.10 100
4319.25 104
4319.40 108
4319.55 113
4319.70 120
4319.85 126
4320.01 132
4320.16 136
4320.31 139
4320.46 140
4320.61 139
4320.76 136
4320.91 134
4321.06 131
4321.21 129
4321.36 129
4321.51 129
4321.66 130
4321.82 132
4321.97 133
4322.12 134
4322.27 132
4322.42 129
4322.57 124
4322.72 116
4322.87 108
4323.02 99
4323.17 91
4323.32 85
4323.48 81
4323.63 78
4323.78 78
4323.93 79
4324.08 81
4324.23 84
4324.38 88
4324.53 91
4324.68 93
4324.83 95
4324.98 95
4325.14 93
4325.29 90
4325.44 84
4325.59 77
4325.74 70
4325.89 63
4326.04 56
4326.19 51
4326.34 47
4326.49 44
4326.65 42
4326.80 41
4326.95 41
4327.10 40
4327.25 40
4327.40 40
4327.55 40
4327.70 40
4327.85 42
4328.00 45
4328.15 48
4328.31 50
4328.46 52
4328.61 53
4328.76 53
4328.91 53
4329.06 53
4329.21 54
4329.36 57
4329.51 61
4329.66 65
4329.82 68
4329.97 70
4330.12 68
4330.27 65
4330.42 60
4330.57 55
4330.72 51
4330.87 48
4331.02 48
4331.18 50
4331.33 53
4331.48 56
4331.63 61
4331.78 66
4331.93 72
4332.08 78
4332.23 86
4332.38 94
4332.53 102
4332.69 108
4332.84 113
4332.99 116
4333.14 116
4333.29 116
4333.44 116
4333.59 115
4333.74 114
4333.89 113
4334.05 112
4334.20 110
4334.35 108
4334.50 104
4334.65 100
4334.80 96
4334.95 93
4335.10 90
4335.25 88
4335.41 88
4335.56 89
4335.71 92
4335.86 95
4336.01 99
4336.16 103
4336.31 105
4336.46 105
4336.61 104
4336.77 101
4336.92 97
4337.07 94
4337.22 90
4337.37 87
4337.52 85
4337.67 83
4337.82 83
4337.97 83
4338.13 83
4338.28 83
4338.43 83
4338.58 81
4338.73 79
4338.88 76
4339.03 72
4339.18 69
4339.33 67
4339.49 66
4339.64 66
4339.79 68
4339.94 70
4340.09 73
4340.24 76
4340.39 77
4340.54 77
4340.70 76
4340.85 73
4341.00 69
4341.15 64
4341.30 59
4341.45 56
4341.60 53
4341.75 53
4341.91 55
4342.06 59
4342.21 64
4342.36 69
4342.51 73
4342.66 76
4342.81 77
4342.96 76
4343.12 74
4343.27 71
4343.42 68
4343.57 65
4343.72 62
4343.87 59
4344.02 56
4344.17 54
4344.33 51
4344.48 50
4344.63 49
4344.78 48
4344.93 48
4345.08 49
4345.23 49
4345.38 49
4345.54 48
4345.69 47
4345.84 45
4345.99 43
4346.14 43
4346.29 43
4346.44 45
4346.59 47
4346.75 49
4346.90 50
4347.05 51
4347.20 50
4347.35 48
4347.50 46
4347.65 44
4347.81 43
4347.96 42
4348.11 41
4348.26 41
4348.41 40
4348.56 40
4348.71 39
4348.86 40
4349.02 41
4349.17 43
4349.32 45
4349.47 48
4349.62 51
4349.77 53
4349.92 55
4350.08 56
4350.23 56
4350.38 56
4350.53 55
4350.68 54
4350.83 53
4350.98 53
4351.13 52
4351.29 52
4351.44 51
4351.59 50
4351.74 48
4351.89 47
4352.04 45
4352.19 44
4352.35 44
4352.50 45
4352.65 46
4352.80 49
4352.95 52
4353.10 56
4353.25 59
4353.41 62
4353.56 62
4353.71 61
4353.86 58
4354.01 52
4354.16 45
4354.31 36
4354.47 28
4354.62 21
4354.77 16
4354.92 13
4355.07 12
4355.22 14
4355.37 17
4355.53 21
4355.68 26
4355.83 31
4355.98 35
4356.13 39
4356.28 42
4356.44 44
4356.59 46
4356.74 47
4356.89 48
4357.04 47
4357.19 45
4357.34 41
4357.50 37
4357.65 31
4357.80 25
4357.95 19
4358.10 14
4358.25 10
4358.40 7
4358.56 6
4358.71 6
4358.86 8
4359.01 10
4359.16 13
4359.31 15
4359.47 18
4359.62 21
4359.77 23
4359.92 26
4360.07 28
4360.22 29
4360.37 29
4360.53 28
4360.68 27
4360.83 26
4360.98 24
4361.13 24
4361.28 24
4361.44 25
4361.59 27
4361.74 30
4361.89 33
4362.04 36
4362.19 40
4362.34 44
4362.50 48
4362.65 52
4362.80 57
4362.95 61
4363.10 65
4363.25 68
4363.41 70
4363.56 72
4363.71 72
4363.86 70
4364.01 67
4364.16 63
4364.32 58
4364.47 53
4364.62 48
4364.77 42
4364.92 37
4365.07 32
4365.23 27
4365.38 22
4365.53 17
4365.68 12
4365.83 8
4365.98 3
4366.13 0
4366.29 0
4366.44 0
4366.59 0
4366.74 0
4366.89 0
4367.04 0
4367.20 0
4367.35 0
4367.50 3
4367.65 7
4367.80 11
4367.95 15
4368.11 19
4368.26 23
4368.41 27
4368.56 32
4368.71 36
4368.87 40
4369.02 43
4369.17 46
4369.32 47
4369.47 46
4369.62 45
4369.78 42
4369.93 38
4370.08 34
4370.23 30
4370.38 27
4370.53 25
4370.69 26
4370.84 29
4370.99 34
4371.14 41
4371.29 50
4371.44 59
4371.60 68
4371.75 75
4371.90 80
4372.05 82
4372.20 81
4372.35 78
4372.51 73
4372.66 68
4372.81 61
4372.96 56
4373.11 51
4373.27 47
4373.42 45
4373.57 45
4373.72 46
4373.87 49
4374.02 52
4374.18 56
4374.33 59
4374.48 61
4374.63 62
4374.78 61
4374.93 59
4375.09 56
4375.24 55
4375.39 55
4375.54 57
4375.69 59
4375.85 62
4376.00 65
4376.15 67
4376.30 67
4376.45 66
4376.60 63
4376.76 61
4376.91 58
4377.06 57
4377.21 56
4377.36 56
4377.52 57
4377.67 58
4377.82 59
4377.97 58
4378.12 58
4378.28 57
4378.43 56
4378.58 55
4378.73 54
4378.88 53
4379.03 51
4379.19 49
4379.34 46
4379.49 43
4379.64 41
4379.79 38
4379.95 36
4380.10 34
4380.25 33
4380.40 30
4380.55 28
4380.71 26
4380.86 24
4381.01 23
4381.16 24
4381.31 28
4381.46 33
4381.62 39
4381.77 46
4381.92 52
4382.07 57
4382.22 60
4382.38 61
4382.53 60
4382.68 58
4382.83 56
4382.98 53
4383.14 51
4383.29 47
4383.44 44
4383.59 40
4383.74 35
4383.90 31
4384.05 28
4384.20 25
4384.35 22
4384.50 21
4384.66 20
4384.81 21
4384.96 22
4385.11 25
4385.26 31
4385.42 38
4385.57 48
4385.72 58
4385.87 67
4386.02 74
4386.18 79
4386.33 81
4386.48 81
4386.63 79
4386.78 78
4386.94 77
4387.09 76
4387.24 75
4387.39 74
4387.54 72
4387.70 69
4387.85 65
4388.00 61
4388.15 58
4388.30 55
4388.46 53
4388.61 52
4388.76 53
4388.91 54
4389.06 56
4389.22 58
4389.37 60
4389.52 62
4389.67 63
4389.82 64
4389.98 63
4390.13 63
4390.28 63
4390.43 63
4390.58 64
4390.74 65
4390.89 66
4391.04 68
4391.19 70
4391.34 74
4391.50 81
4391.65 90
4391.80 100
4391.95 113
4392.11 125
4392.26 136
4392.41 143
4392.56 148
4392.71 148
4392.87 145
4393.02 140
4393.17 132
4393.32 124
4393.47 116
4393.63 109
4393.78 103
4393.93 97
4394.08 92
4394.23 89
4394.39 85
4394.54 81
4394.69 77
4394.84 74
4395.00 70
4395.15 66
4395.30 63
4395.45 61
4395.60 60
4395.76 60
4395.91 60
4396.06 60
4396.21 60
4396.36 59
4396.52 57
4396.67 54
4396.82 50
4396.97 45
4397.13 40
4397.28 35
4397.43 31
4397.58 28
4397.73 27
4397.89 27
4398.04 28
4398.19 31
4398.34 34
4398.50 38
4398.65 42
4398.80 46
4398.95 49
4399.10 52
4399.26 55
4399.41 56
4399.56 56
4399.71 54
4399.87 52
4400.02 48
4400.17 44
4400.32 40
4400.47 38
4400.63 37
4400.78 39
4400.93 41
4401.08 45
4401.24 49
4401.39 52
4401.54 53
4401.69 53
4401.84 52
4402.00 51
4402.15 49
4402.30 49
4402.45 49
4402.61 50
4402.76 50
4402.91 51
4403.06 50
4403.22 48
4403.37 46
4403.52 43
4403.67 42
4403.82 41
4403.98 40
4404.13 41
4404.28 42
4404.43 44
4404.59 47
4404.74 49
4404.89 52
4405.04 55
4405.20 57
4405.35 57
4405.50 56
4405.65 52
4405.80 48
4405.96 42
4406.11 36
4406.26 32
4406.41 29
4406.57 29
4406.72 30
4406.87 34
4407.02 38
4407.18 42
4407.33 46
4407.48 49
4407.63 50
4407.78 52
4407.94 52
4408.09 53
4408.24 54
4408.39 55
4408.55 56
4408.70 56
4408.85 56
4409.00 55
4409.16 53
4409.31 49
4409.46 43
4409.61 37
4409.77 31
4409.92 24
4410.07 19
4410.22 16
4410.38 14
4410.53 13
4410.68 14
4410.83 15
4410.99 16
4411.14 18
4411.29 19
4411.44 21
4411.60 24
4411.75 28
4411.90 33
4412.05 38
4412.20 42
4412.36 45
4412.51 46
4412.66 45
4412.81 43
4412.97 41
4413.12 39
4413.27 37
4413.42 37
4413.58 37
4413.73 37
4413.88 38
4414.03 40
4414.19 42
4414.34 45
4414.49 48
4414.64 53
4414.80 57
4414.95 61
4415.10 63
4415.25 64
4415.41 64
4415.56 62
4415.71 59
4415.86 55
4416.02 51
4416.17 45
4416.32 40
4416.47 33
4416.63 27
4416.78 22
4416.93 18
4417.08 15
4417.24 14
4417.39 13
4417.54 14
4417.69 13
4417.85 12
4418.00 11
4418.15 8
4418.30 5
4418.46 1
4418.61 0
4418.76 0
4418.91 0
4419.07 0
4419.22 0
4419.37 0
4419.53 0
4419.68 0
4419.83 5
4419.98 13
4420.14 23
4420.29 32
4420.44 39
4420.59 44
4420.75 46
4420.90 47
4421.05 47
4421.20 45
4421.36 45
4421.51 44
4421.66 45
4421.81 46
4421.97 47
4422.12 48
4422.27 49
4422.42 49
4422.58 48
4422.73 46
4422.88 45
4423.04 42
4423.19 40
4423.34 37
4423.49 35
4423.65 33
4423.80 33
4423.95 35
4424.10 38
4424.26 42
4424.41 46
4424.56 50
4424.71 53
4424.87 55
4425.02 55
4425.17 53
4425.32 50
4425.48 47
4425.63 42
4425.78 39
4425.94 36
4426.09 35
4426.24 37
4426.39 41
4426.55 48
4426.70 57
4426.85 66
4427.00 73
4427.16 78
4427.31 80
4427.46 79
4427.62 75
4427.77 70
4427.92 65
4428.07 61
4428.23 58
4428.38 57
4428.53 56
4428.68 56
4428.84 56
4428.99 57
4429.14 58
4429.30 59
4429.45 62
4429.60 66
4429.75 71
4429.91 76
4430.06 80
4430.21 84
4430.36 87
4430.52 89
4430.67 90
4430.82 90
4430.98 90
4431.13 89
4431.28 88
4431.43 87
4431.59 85
4431.74 83
4431.89 82
4432.04 81
4432.20 82
4432.35 82
4432.50 83
4432.66 83
4432.81 83
4432.96 83
4433.11 81
4433.27 79
4433.42 78
4433.57 77
4433.73 76
4433.88 74
4434.03 72
4434.18 68
4434.34 63
4434.49 57
4434.64 50
4434.80 44
4434.95 39
4435.10 36
4435.25 36
4435.41 38
4435.56 41
4435.71 46
4435.87 50
4436.02 54
4436.17 58
4436.32 60
4436.48 61
4436.63 60
4436.78 57
4436.94 53
4437.09 49
4437.24 44
4437.39 40
4437.55 37
4437.70 36
4437.85 36
4438.01 37
4438.16 38
4438.31 39
4438.46 39
4438.62 39
4438.77 39
4438.92 38
4439.08 38
4439.23 39
4439.38 39
4439.53 40
4439.69 40
4439.84 40
4439.99 40
4440.15 40
4440.30 42
4440.45 44
4440.61 46
4440.76 49
4440.91 51
4441.06 52
4441.22 52
4441.37 51
4441.52 49
4441.68 47
4441.83 46
4441.98 45
4442.13 45
4442.29 44
4442.44 43
4442.59 43
4442.75 42
4442.90 43
4443.05 44
4443.21 46
4443.36 49
4443.51 52
4443.66 54
4443.82 56
4443.97 57
4444.12 58
4444.28 59
4444.43 60
4444.58 61
4444.74 63
4444.89 65
4445.04 67
4445.19 68
4445.35 68
4445.50 67
4445.65 64
4445.81 60
4445.96 56
4446.11 51
4446.27 48
4446.42 45
4446.57 44
4446.72 43
4446.88 44
4447.03 45
4447.18 46
4447.34 48
4447.49 49
4447.64 52
4447.80 55
4447.95 59
4448.10 63
4448.26 67
4448.41 70
4448.56 71
4448.71 71
4448.87 69
4449.02 66
4449.17 63
4449.33 60
4449.48 58
4449.63 56
4449.79 55
4449.94 54
4450.09 53
4450.25 50
4450.40 46
4450.55 40
4450.70 34
4450.86 28
4451.01 22
4451.16 18
4451.32 16
4451.47 16
4451.62 17
4451.78 19
4451.93 20
4452.08 21
4452.24 21
4452.39 20
4452.54 18
4452.70 15
4452.85 14
4453.00 13
4453.15 13
4453.31 14
4453.46 15
4453.61 17
4453.77 19
4453.92 20
4454.07 21
4454.23 22
4454.38 24
4454.53 26
4454.69 28
4454.84 31
4454.99 34
4455.15 36
4455.30 38
4455.45 38
4455.61 37
4455.76 36
4455.91 34
4456.07 33
4456.22 32
4456.37 32
4456.52 33
4456.68 34
4456.83 35
4456.98 36
4457.14 37
4457.29 38
4457.44 40
4457.60 41
4457.75 43
4457.90 46
4458.06 49
4458.21 52
4458.36 54
4458.52 57
4458.67 59
4458.82 61
4458.98 63
4459.13 65
4459.28 67
4459.44 69
4459.59 70
4459.74 71
4459.90 71
4460.05 70
4460.20 68
4460.36 66
4460.51 64
4460.66 62
4460.82 60
4460.97 58
4461.12 56
4461.28 53
4461.43 50
4461.58 47
4461.74 43
4461.89 39
4462.04 35
4462.20 33
4462.35 31
4462.50 29
4462.66 28
4462.81 27
4462.96 26
4463.12 24
4463.27 23
4463.42 21
4463.58 20
4463.73 19
4463.88 18
4464.04 16
4464.19 15
4464.34 13
4464.50 12
4464.65 12
4464.80 15
4464.96 19
4465.11 26
4465.26 33
4465.42 41
4465.57 48
4465.72 52
4465.88 54
4466.03 53
4466.18 49
4466.34 44
4466.49 38
4466.64 31
4466.80 24
4466.95 17
4467.10 11
4467.26 7
4467.41 4
4467.56 4
4467.72 7
4467.87 12
4468.02 18
4468.18 25
4468.33 31
4468.48 35
4468.64 37
4468.79 37
4468.94 34
4469.10 30
4469.25 25
4469.40 19
4469.56 14
4469.71 11
4469.86 10
4470.02 12
4470.17 16
4470.32 22
4470.48 29
4470.63 36
4470.78 43
4470.94 47
4471.09 49
4471.24 49
4471.40 47
4471.55 45
4471.71 41
4471.86 38
4472.01 35
4472.17 33
4472.32 30
4472.47 28
4472.63 27
4472.78 26
4472.93 26
4473.09 26
4473.24 28
4473.39 31
4473.55 34
4473.70 40
4473.85 46
4474.01 53
4474.16 60
4474.31 67
4474.47 73
4474.62 76
4474.78 78
4474.93 76
4475.08 72
4475.24 67
4475.39 62
4475.54 58
4475.70 56
4475.85 56
4476.00 57
4476.16 59
4476.31 61
4476.46 62
4476.62 61
4476.77 58
4476.92 53
4477.08 48
4477.23 41
4477.39 36
4477.54 31
4477.69 27
4477.85 26
4478.00 25
4478.15 27
4478.31 29
4478.46 31
4478.61 32
4478.77 32
4478.92 30
4479.07 27
4479.23 23
4479.38 18
4479.54 14
4479.69 11
4479.84 9
4480.00 9
4480.15 9
4480.30 10
4480.46 13
4480.61 16
4480.76 21
4480.92 25
4481.07 29
4481.23 32
4481.38 33
4481.53 33
4481.69 32
4481.84 31
4481.99 29
4482.15 26
4482.30 24
4482.45 21
4482.61 17
4482.76 12
4482.92 7
4483.07 3
4483.22 0
4483.38 0
4483.53 0
4483.68 0
4483.84 0
4483.99 1
4484.15 1
4484.30 1
4484.45 0
4484.61 0
4484.76 0
4484.91 0
4485.07 2
4485.22 3
4485.37 4
4485.53 5
4485.68 5
4485.84 5
4485.99 4
4486.14 3
4486.30 2
4486.45 1
4486.60 0
4486.76 0
4486.91 0
4487.07 0
4487.22 0
4487.37 0
4487.53 1
4487.68 5
4487.83 10
4487.99 14
4488.14 18
4488.30 20
4488.45 21
4488.60 21
4488.76 21
4488.91 21
4489.06 21
4489.22 21
4489.37 22
4489.53 22
4489.68 22
4489.83 22
4489.99 23
4490.14 24
4490.29 27
4490.45 30
4490.60 34
4490.76 37
4490.91 39
4491.06 40
4491.22 40
4491.37 37
4491.52 34
4491.68 31
4491.83 29
4491.99 27
4492.14 26
4492.29 25
4492.45 26
4492.60 27
4492.76 28
4492.91 30
4493.06 32
4493.22 35
4493.37 38
4493.52 42
4493.68 45
4493.83 49
4493.99 54
4494.14 60
4494.29 65
4494.45 71
4494.60 75
4494.76 78
4494.91 79
4495.06 78
4495.22 75
4495.37 71
4495.52 67
4495.68 63
4495.83 60
4495.99 57
4496.14 54
4496.29 53
4496.45 51
4496.60 52
4496.76 54
4496.91 59
4497.06 65
4497.22 73
4497.37 80
4497.53 86
4497.68 89
4497.83 90
4497.99 89
4498.14 86
4498.30 83
4498.45 81
4498.60 80
4498.76 80
4498.91 80
4499.06 79
4499.22 77
4499.37 73
4499.53 67
4499.68 61
4499.83 55
4499.99 50
4500.14 47
4500.30 47
4500.45 49
4500.60 54
4500.76 60
4500.91 67
4501.07 74
4501.22 79
4501.37 82
4501.53 83
4501.68 80
4501.84 76
4501.99 72
4502.14 67
4502.30 62
4502.45 59
4502.61 56
4502.76 55
4502.91 54
4503.07 54
4503.22 55
4503.38 57
4503.53 58
4503.68 60
4503.84 61
4503.99 62
4504.15 62
4504.30 62
4504.45 62
4504.61 61
4504.76 61
4504.92 61
4505.07 62
4505.22 63
4505.38 65
4505.53 67
4505.69 68
4505.84 69
4505.99 69
4506.15 68
4506.30 66
4506.46 63
4506.61 61
4506.77 60
4506.92 60
4507.07 61
4507.23 63
4507.38 67
4507.54 73
4507.69 78
4507.84 84
4508.00 90
4508.15 95
4508.31 98
4508.46 99
4508.61 99
4508.77 96
4508.92 93
4509.08 90
4509.23 87
4509.38 85
4509.54 85
4509.69 85
4509.85 88
4510.00 91
4510.16 96
4510.31 101
4510.46 108
4510.62 114
4510.77 120
4510.93 124
4511.08 124
4511.23 122
4511.39 117
4511.54 110
4511.70 102
4511.85 94
4512.01 87
4512.16 81
4512.31 78
4512.47 76
4512.62 76
4512.78 79
4512.93 84
4513.08 91
4513.24 99
4513.39 108
4513.55 117
4513.70 124
4513.86 128
4514.01 129
4514.16 127
4514.32 121
4514.47 114
4514.63 106
4514.78 97
4514.93 88
4515.09 81
4515.24 75
4515.40 71
4515.55 70
4515.71 71
4515.86 75
4516.01 80
4516.17 87
4516.32 93
4516.48 98
4516.63 102
4516.79 103
4516.94 102
4517.09 99
4517.25 93
4517.40 86
4517.56 79
4517.71 72
4517.87 67
4518.02 64
4518.17 64
4518.33 66
4518.48 70
4518.64 74
4518.79 77
4518.94 80
4519.10 81
4519.25 80
4519.41 79
4519.56 78
4519.72 77
4519.87 77
4520.03 79
4520.18 81
4520.33 84
4520.49 86
4520.64 89
4520.80 90
4520.95 90
4521.11 90
4521.26 89
4521.41 88
4521.57 86
4521.72 83
4521.88 79
4522.03 75
4522.19 72
4522.34 69
4522.49 69
4522.65 71
4522.80 74
4522.96 79
4523.11 85
4523.27 91
4523.42 96
4523.57 101
4523.73 105
4523.88 108
4524.04 112
4524.19 114
4524.35 115
4524.50 115
4524.66 113
4524.81 108
4524.96 101
4525.12 93
4525.27 83
4525.43 73
4525.58 63
4525.74 55
4525.89 48
4526.04 43
4526.20 42
4526.35 44
4526.51 49
4526.66 56
4526.82 65
4526.97 75
4527.13 85
4527.28 94
4527.43 101
4527.59 108
4527.74 112
4527.90 115
4528.05 117
4528.21 117
4528.36 116
4528.52 114
4528.67 110
4528.82 105
4528.98 100
4529.13 95
4529.29 89
4529.44 84
4529.60 78
4529.75 74
4529.91 71
4530.06 70
4530.21 71
4530.37 74
4530.52 78
4530.68 83
4530.83 88
4530.99 91
4531.14 94
4531.30 95
4531.45 97
4531.60 98
4531.76 99
4531.91 101
4532.07 104
4532.22 107
4532.38 109
4532.53 109
4532.69 108
4532.84 106
4533.00 102
4533.15 99
4533.30 95
4533.46 92
4533.61 89
4533.77 88
4533.92 86
4534.08 85
4534.23 83
4534.39 80
4534.54 77
4534.70 73
4534.85 70
4535.00 68
4535.16 69
4535.31 74
4535.47 81
4535.62 89
4535.78 99
4535.93 108
4536.09 114
4536.24 119
4536.40 122
4536.55 124
4536.70 125
4536.86 127
4537.01 130
4537.17 133
4537.32 135
4537.48 137
4537.63 137
4537.79 135
4537.94 132
4538.10 127
4538.25 121
4538.41 116
4538.56 111
4538.71 107
4538.87 104
4539.02 104
4539.18 104
4539.33 106
4539.49 106
4539.64 106
4539.80 103
4539.95 98
4540.11 92
4540.26 85
4540.42 78
4540.57 73
4540.72 70
4540.88 69
4541.03 69
4541.19 71
4541.34 73
4541.50 75
4541.65 75
4541.81 75
4541.96 73
4542.12 71
4542.27 69
4542.43 67
4542.58 65
4542.74 64
4542.89 63
4543.04 62
4543.20 61
4543.35 60
4543.51 58
4543.66 57
4543.82 55
4543.97 53
4544.13 53
4544.28 54
4544.44 56
4544.59 58
4544.75 61
4544.90 63
4545.06 65
4545.21 65
4545.37 66
4545.52 68
4545.67 71
4545.83 76
4545.98 82
4546.14 88
4546.29 93
4546.45 95
4546.60 94
4546.76 88
4546.91 80
4547.07 69
4547.22 57
4547.38 46
4547.53 37
4547.69 30
4547.84 27
4548.00 25
4548.15 24
4548.31 24
4548.46 24
4548.62 24
4548.77 24
4548.92 25
4549.08 26
4549.23 28
4549.39 31
4549.54 35
4549.70 40
4549.85 45
4550.01 50
4550.16 56
4550.32 63
4550.47 70
4550.63 78
4550.78 84
4550.94 90
4551.09 95
4551.25 98
4551.40 100
4551.56 102
4551.71 102
4551.87 101
4552.02 99
4552.18 96
4552.33 92
4552.49 87
4552.64 82
4552.80 78
4552.95 75
4553.11 74
4553.26 74
4553.41 76
4553.57 79
4553.72 82
4553.88 85
4554.03 89
4554.19 92
4554.34 96
4554.50 101
4554.65 105
4554.81 110
4554.96 114
4555.12 118
4555.27 119
4555.43 120
4555.58 120
4555.74 120
4555.89 120
4556.05 120
4556.20 120
4556.36 121
4556.51 122
4556.67 123
4556.82 123
4556.98 124
4557.13 125
4557.29 125
4557.44 125
4557.60 123
4557.75 120
4557.91 115
4558.06 110
4558.22 104
4558.37 98
4558.53 93
4558.68 90
4558.84 87
4558.99 86
4559.15 84
4559.30 81
4559.46 75
4559.61 68
4559.77 60
4559.92 50
4560.08 42
4560.23 35
4560.39 31
4560.54 31
4560.70 33
4560.85 39
4561.01 46
4561.16 53
4561.32 60
4561.47 66
4561.63 69
4561.78 71
4561.94 70
4562.09 67
4562.25 63
4562.40 59
4562.56 54
4562.71 50
4562.87 47
4563.02 44
4563.18 42
4563.33 41
4563.49 40
4563.64 40
4563.80 40
4563.95 41
4564.11 40
4564.26 39
4564.42 37
4564.57 35
4564.73 31
4564.88 28
4565.04 25
4565.19 22
4565.35 21
4565.50 20
4565.66 19
4565.81 19
4565.97 18
4566.12 17
4566.28 15
4566.43 13
4566.59 11
4566.74 10
4566.90 8
4567.05 7
4567.21 7
4567.36 6
4567.52 6
4567.67 5
4567.83 3
4567.98 2
4568.14 0
4568.29 0
4568.45 0
4568.60 0
4568.76 0
4568.91 0
4569.07 0
4569.23 0
4569.38 0
4569.54 0
4569.69 0
4569.85 2
4570.00 6
4570.16 11
4570.31 17
4570.47 25
4570.62 34
4570.78 43
4570.93 52
4571.09 58
4571.24 63
4571.40 67
4571.55 69
4571.71 70
4571.86 70
4572.02 71
4572.17 72
4572.33 73
4572.48 74
4572.64 74
4572.79 74
4572.95 74
4573.10 74
4573.26 75
4573.41 77
4573.57 80
4573.73 83
4573.88 85
4574.04 85
4574.19 84
4574.35 80
4574.50 74
4574.66 66
4574.81 58
4574.97 49
4575.12 39
4575.28 30
4575.43 22
4575.59 13
4575.74 6
4575.90 0
4576.05 0
4576.21 0
4576.36 0
4576.52 0
4576.67 0
4576.83 2
4576.99 9
4577.14 16
4577.30 22
4577.45 29
4577.61 34
4577.76 38
4577.92 42
4578.07 46
4578.23 50
4578.38 53
4578.54 56
4578.69 59
4578.85 61
4579.00 62
4579.16 62
4579.31 62
4579.47 61
4579.63 59
4579.78 57
4579.94 54
4580.09 50
4580.25 45
4580.40 40
4580.56 35
4580.71 31
4580.87 28
4581.02 27
4581.18 26
4581.33 26
4581.49 27
4581.64 29
4581.80 31
4581.96 33
4582.11 35
4582.27 37
4582.42 39
4582.58 40
4582.73 41
4582.89 42
4583.04 43
4583.20 45
4583.35 49
4583.51 55
4583.66 61
4583.82 66
4583.98 70
4584.13 71
4584.29 69
4584.44 64
4584.60 58
4584.75 50
4584.91 43
4585.06 37
4585.22 33
4585.37 31
4585.53 30
4585.68 31
4585.84 31
4586.00 31
4586.15 31
4586.31 30
4586.46 29
4586.62 28
4586.77 27
4586.93 26
4587.08 24
4587.24 23
4587.39 22
4587.55 22
4587.71 24
4587.86 28
4588.02 34
4588.17 42
4588.33 49
4588.48 55
4588.64 59
4588.79 60
4588.95 58
4589.10 55
4589.26 50
4589.42 46
4589.57 44
4589.73 44
4589.88 47
4590.04 52
4590.19 57
4590.35 63
4590.50 68
4590.66 72
4590.81 76
4590.97 80
4591.13 84
4591.28 89
4591.44 95
4591.59 100
4591.75 106
4591.90 110
4592.06 112
4592.21 112
4592.37 111
4592.53 108
4592.68 105
4592.84 102
4592.99 99
4593.15 97
4593.30 96
4593.46 94
4593.61 91
4593.77 87
4593.93 82
4594.08 78
4594.24 74
4594.39 72
4594.55 72
4594.70 73
4594.86 76
4595.01 79
4595.17 83
4595.33 86
4595.48 88
4595.64 90
4595.79 90
4595.95 88
4596.10 84
4596.26 78
4596.41 71
4596.57 63
4596.73 55
4596.88 49
4597.04 44
4597.19 42
4597.35 42
4597.50 43
4597.66 47
4597.81 50
4597.97 54
4598.13 57
4598.28 59
4598.44 58
4598.59 55
4598.75 50
4598.90 43
4599.06 36
4599.22 29
4599.37 24
4599.53 21
4599.68 21
4599.84 22
4599.99 25
4600.15 28
4600.31 30
4600.46 30
4600.62 28
4600.77 25
4600.93 22
4601.08 20
4601.24 19
4601.39 21
4601.55 25
4601.71 30
4601.86 37
4602.02 42
4602.17 47
4602.33 49
4602.48 50
4602.64 49
4602.80 46
4602.95 42
4603.11 37
4603.26 31
4603.42 27
4603.57 22
4603.73 19
4603.89 17
4604.04 17
4604.20 19
4604.35 21
4604.51 24
4604.66 26
4604.82 27
4604.98 27
4605.13 26
4605.29 24
4605.44 20
4605.60 17
4605.76 14
4605.91 11
4606.07 8
4606.22 5
4606.38 2
4606.53 0
4606.69 0
4606.85 0
4607.00 2
4607.16 7
4607.31 13
4607.47 19
4607.62 25
4607.78 29
4607.94 30
4608.09 30
4608.25 27
4608.40 24
4608.56 19
4608.71 16
4608.87 13
4609.03 11
4609.18 10
4609.34 9
4609.49 7
4609.65 5
4609.81 1
4609.96 0
4610.12 0
4610.27 0
4610.43 0
4610.58 0
4610.74 0
4610.90 0
4611.05 1
4611.21 10
4611.36 19
4611.52 28
4611.68 37
4611.83 43
4611.99 48
4612.14 49
4612.30 47
4612.45 43
4612.61 37
4612.77 31
4612.92 24
4613.08 18
4613.23 13
4613.39 10
4613.55 8
4613.70 8
4613.86 9
4614.01 11
4614.17 15
4614.33 20
4614.48 24
4614.64 29
4614.79 33
4614.95 37
4615.11 38
4615.26 39
4615.42 40
4615.57 41
4615.73 43
4615.88 46
4616.04 49
4616.20 53
4616.35 57
4616.51 60
4616.66 61
4616.82 62
4616.98 61
4617.13 59
4617.29 57
4617.44 54
4617.60 51
4617.76 47
4617.91 43
4618.07 39
4618.22 36
4618.38 32
4618.54 30
4618.69 28
4618.85 27
4619.00 26
4619.16 25
4619.32 24
4619.47 23
4619.63 23
4619.78 22
4619.94 23
4620.10 24
4620.25 25
4620.41 28
4620.56 31
4620.72 35
4620.88 40
4621.03 45
4621.19 49
4621.34 54
4621.50 57
4621.66 59
4621.81 59
4621.97 59
4622.12 57
4622.28 55
4622.44 54
4622.59 53
4622.75 54
4622.90 56
4623.06 59
4623.22 63
4623.37 66
4623.53 69
4623.68 72
4623.84 73
4624.00 74
4624.15 74
4624.31 74
4624.46 72
4624.62 69
4624.78 66
4624.93 63
4625.09 60
4625.25 57
4625.40 56
4625.56 55
4625.71 55
4625.87 56
4626.03 57
4626.18 57
4626.34 57
4626.49 57
4626.65 56
4626.81 55
4626.96 53
4627.12 52
4627.27 49
4627.43 47
4627.59 44
4627.74 42
4627.90 40
4628.06 38
4628.21 37
4628.37 37
4628.52 38
4628.68 38
4628.84 39
4628.99 40
4629.15 41
4629.30 42
4629.46 42
4629.62 41
4629.77 40
4629.93 39
4630.09 38
4630.24 37
4630.40 37
4630.55 38
4630.71 39
4630.87 42
4631.02 44
4631.18 47
4631.33 49
4631.49 52
4631.65 53
4631.80 55
4631.96 55
4632.12 55
4632.27 53
4632.43 50
4632.58 47
4632.74 43
4632.90 39
4633.05 36
4633.21 34
4633.37 33
4633.52 34
4633.68 36
4633.83 39
4633.99 42
4634.15 45
4634.30 48
4634.46 52
4634.62 55
4634.77 59
4634.93 62
4635.08 64
4635.24 65
4635.40 65
4635.55 63
4635.71 60
4635.87 56
4636.02 51
4636.18 46
4636.33 41
4636.49 38
4636.65 36
4636.80 36
4636.96 37
4637.12 38
4637.27 39
4637.43 40
4637.58 39
4637.74 39
4637.90 38
4638.05 38
4638.21 39
4638.37 43
4638.52 49
4638.68 56
4638.83 62
4638.99 68
4639.15 72
4639.30 74
4639.46 74
4639.62 72
4639.77 69
4639.93 66
4640.09 63
4640.24 61
4640.40 60
4640.55 58
4640.71 57
4640.87 55
4641.02 54
4641.18 51
4641.34 49
4641.49 47
4641.65 45
4641.81 44
4641.96 44
4642.12 45
4642.27 48
4642.43 51
4642.59 54
4642.74 57
4642.90 61
4643.06 63
4643.21 64
4643.37 64
4643.53 64
4643.68 63
4643.84 62
4643.99 61
4644.15 61
4644.31 60
4644.46 59
4644.62 57
4644.78 56
4644.93 54
4645.09 53
4645.25 53
4645.40 52
4645.56 52
4645.71 52
4645.87 51
4646.03 50
4646.18 48
4646.34 46
4646.50 44
4646.65 44
4646.81 44
4646.97 45
4647.12 47
4647.28 47
4647.44 47
4647.59 45
4647.75 42
4647.91 38
4648.06 34
4648.22 31
4648.37 29
4648.53 29
4648.69 31
4648.84 35
4649.00 41
4649.16 48
4649.31 55
4649.47 62
4649.63 67
4649.78 71
4649.94 75
4650.10 78
4650.25 82
4650.41 87
4650.57 94
4650.72 101
4650.88 109
4651.04 117
4651.19 124
4651.35 131
4651.50 138
4651.66 145
4651.82 151
4651.97 157
4652.13 163
4652.29 167
4652.44 172
4652.60 175
4652.76 178
4652.91 181
4653.07 185
4653.23 190
4653.38 197
4653.54 204
4653.70 213
4653.85 221
4654.01 229
4654.17 237
4654.32 243
4654.48 248
4654.64 254
4654.79 261
4654.95 270
4655.11 283
4655.26 298
4655.42 316
4655.58 335
4655.73 354
4655.89 370
4656.05 382
4656.20 389
4656.36 391
4656.51 388
4656.67 383
4656.83 375
4656.98 367
4657.14 358
4657.30 350
4657.45 342
4657.61 333
4657.77 325
4657.92 316
4658.08 307
4658.24 299
4658.39 293
4658.55 289
4658.71 286
4658.86 284
4659.02 282
4659.18 279
4659.33 274
4659.49 268
4659.65 261
4659.80 253
4659.96 246
4660.12 240
4660.27 234
4660.43 228
4660.59 222
4660.74 215
4660.90 208
4661.06 202
4661.21 195
4661.37 189
4661.53 185
4661.68 181
4661.84 178
4662.00 175
4662.15 171
4662.31 168
4662.47 163
4662.62 158
4662.78 152
4662.94 145
4663.10 138
4663.25 130
4663.41 123
4663.57 117
4663.72 112
4663.88 107
4664.04 103
4664.19 100
4664.35 97
4664.51 94
4664.66 91
4664.82 88
4664.98 85
4665.13 83
4665.29 80
4665.45 79
4665.60 78
4665.76 77
4665.92 78
4666.07 79
4666.23 80
4666.39 81
4666.54 80
4666.70 79
4666.86 76
4667.01 73
4667.17 69
4667.33 64
4667.48 60
4667.64 56
4667.80 53
4667.95 51
4668.11 49
4668.27 49
4668.43 49
4668.58 51
4668.74 52
4668.90 54
4669.05 56
4669.21 58
4669.37 60
4669.52 62
4669.68 66
4669.84 70
4669.99 74
4670.15 79
4670.31 83
4670.46 86
4670.62 86
4670.78 85
4670.93 82
4671.09 78
4671.25 73
4671.41 69
4671.56 65
4671.72 63
4671.88 62
4672.03 62
4672.19 64
4672.35 66
4672.50 69
4672.66 72
4672.82 75
4672.97 77
4673.13 79
4673.29 81
4673.44 81
4673.60 80
4673.76 77
4673.92 71
4674.07 64
4674.23 55
4674.39 46
4674.54 37
4674.70 31
4674.86 26
4675.01 23
4675.17 22
4675.33 22
4675.48 22
4675.64 22
4675.80 22
4675.96 22
4676.11 22
4676.27 21
4676.43 21
4676.58 21
4676.74 22
4676.90 25
4677.05 29
4677.21 34
4677.37 40
4677.52 46
4677.68 52
4677.84 56
4678.00 58
4678.15 57
4678.31 54
4678.47 50
4678.62 44
4678.78 40
4678.94 36
4679.09 35
4679.25 35
4679.41 37
4679.57 40
4679.72 44
4679.88 46
4680.04 48
4680.19 49
4680.35 49
4680.51 49
4680.66 50
4680.82 52
4680.98 55
4681.14 59
4681.29 65
4681.45 72
4681.61 79
4681.76 88
4681.92 97
4682.08 106
4682.23 116
4682.39 125
4682.55 133
4682.71 140
4682.86 143
4683.02 145
4683.18 144
4683.33 141
4683.49 136
4683.65 129
4683.81 123
4683.96 117
4684.12 112
4684.28 109
4684.43 106
4684.59 105
4684.75 106
4684.91 108
4685.06 111
4685.22 115
4685.38 119
4685.53 124
4685.69 128
4685.85 131
4686.00 132
4686.16 130
4686.32 126
4686.48 119
4686.63 111
4686.79 103
4686.95 96
4687.10 91
4687.26 88
4687.42 87
4687.58 87
4687.73 88
4687.89 89
4688.05 88
4688.20 85
4688.36 81
4688.52 76
4688.68 71
4688.83 67
4688.99 63
4689.15 61
4689.30 59
4689.46 58
4689.62 57
4689.78 55
4689.93 52
4690.09 47
4690.25 42
4690.40 36
4690.56 30
4690.72 25
4690.88 20
4691.03 15
4691.19 11
4691.35 7
4691.51 3
4691.66 0
4691.82 0
4691.98 0
4692.13 0
4692.29 0
4692.45 0
4692.61 0
4692.76 0
4692.92 2
4693.08 8
4693.23 15
4693.39 22
4693.55 28
4693.71 34
4693.86 38
4694.02 40
4694.18 40
4694.34 37
4694.49 33
4694.65 27
4694.81 21
4694.96 15
4695.12 10
4695.28 7
4695.44 5
4695.59 4
4695.75 4
4695.91 4
4696.07 5
4696.22 7
4696.38 9
4696.54 12
4696.69 15
4696.85 18
4697.01 20
4697.17 22
4697.32 24
4697.48 26
4697.64 27
4697.80 29
4697.95 31
4698.11 33
4698.27 36
4698.42 37
4698.58 38
4698.74 38
4698.90 37
4699.05 36
4699.21 35
4699.37 34
4699.53 33
4699.68 33
4699.84 34
4700.00 36
4700.16 38
4700.31 42
4700.47 46
4700.63 49
4700.78 51
4700.94 52
4701.10 51
4701.26 49
4701.41 45
4701.57 41
4701.73 37
4701.89 35
4702.04 33
4702.20 34
4702.36 35
4702.52 38
4702.67 40
4702.83 42
4702.99 42
4703.15 42
4703.30 39
4703.46 36
4703.62 32
4703.77 28
4703.93 25
4704.09 24
4704.25 23
4704.40 23
4704.56 24
4704.72 27
4704.88 30
4705.03 34
4705.19 37
4705.35 40
4705.51 42
4705.66 42
4705.82 40
4705.98 38
4706.14 35
4706.29 34
4706.45 34
4706.61 37
4706.77 42
4706.92 49
4707.08 58
4707.24 68
4707.40 78
4707.55 88
4707.71 98
4707.87 107
4708.03 114
4708.18 121
4708.34 126
4708.50 131
4708.66 136
4708.81 142
4708.97 149
4709.13 158
4709.29 167
4709.44 177
4709.60 187
4709.76 197
4709.92 207
4710.07 217
4710.23 229
4710.39 241
4710.55 256
4710.70 273
4710.86 291
4711.02 311
4711.18 332
4711.33 353
4711.49 373
4711.65 391
4711.81 406
4711.96 418
4712.12 426
4712.28 430
4712.44 432
4712.59 431
4712.75 430
4712.91 427
4713.07 424
4713.22 422
4713.38 419
4713.54 417
4713.70 415
4713.85 413
4714.01 410
4714.17 406
4714.33 398
4714.48 388
4714.64 375
4714.80 360
4714.96 345
4715.12 332
4715.27 321
4715.43 312
4715.59 306
4715.75 301
4715.90 297
4716.06 292
4716.22 287
4716.38 283
4716.53 279
4716.69 276
4716.85 274
4717.01 272
4717.16 270
4717.32 266
4717.48 262
4717.64 255
4717.79 247
4717.95 238
4718.11 229
4718.27 219
4718.43 209
4718.58 198
4718.74 188
4718.90 177
4719.06 167
4719.21 157
4719.37 148
4719.53 140
4719.69 132
4719.84 124
4720.00 117
4720.16 110
4720.32 103
4720.47 96
4720.63 90
4720.79 84
4720.95 80
4721.11 76
4721.26 74
4721.42 73
4721.58 72
4721.74 72
4721.89 72
4722.05 72
4722.21 71
4722.37 70
4722.52 69
4722.68 66
4722.84 62
4723.00 57
4723.16 52
4723.31 48
4723.47 44
4723.63 40
4723.79 38
4723.94 37
4724.10 36
4724.26 34
4724.42 33
4724.58 32
4724.73 32
4724.89 32
4725.05 32
4725.21 34
4725.36 36
4725.52 38
4725.68 41
4725.84 42
4726.00 44
4726.15 44
4726.31 44
4726.47 44
4726.63 44
4726.78 44
4726.94 44
4727.10 46
4727.26 48
4727.42 51
4727.57 55
4727.73 59
4727.89 62
4728.05 63
4728.20 63
4728.36 61
4728.52 58
4728.68 55
4728.84 51
4728.99 47
4729.15 45
4729.31 43
4729.47 42
4729.63 42
4729.78 42
4729.94 42
4730.10 42
4730.26 42
4730.41 41
4730.57 39
4730.73 37
4730.89 34
4731.05 31
4731.20 28
4731.36 24
4731.52 20
4731.68 16
4731.84 11
4731.99 8
4732.15 5
4732.31 3
4732.47 3
4732.62 5
4732.78 8
4732.94 13
4733.10 19
4733.26 25
4733.41 31
4733.57 37
4733.73 43
4733.89 47
4734.05 50
4734.20 51
4734.36 51
4734.52 49
4734.68 46
4734.84 44
4734.99 42
4735.15 41
4735.31 41
4735.47 42
4735.62 43
4735.78 42
4735.94 41
4736.10 39
4736.26 35
4736.41 32
4736.57 28
4736.73 25
4736.89 22
4737.05 20
4737.20 18
4737.36 16
4737.52 14
4737.68 12
4737.84 9
4737.99 7
4738.15 5
4738.31 3
4738.47 2
4738.63 2
4738.78 4
4738.94 7
4739.10 11
4739.26 17
4739.42 22
4739.57 26
4739.73 29
4739.89 30
4740.05 30
4740.21 29
4740.36 29
4740.52 28
4740.68 28
4740.84 29
4741.00 30
4741.15 30
4741.31 31
4741.47 32
4741.63 32
4741.79 32
4741.94 30
4742.10 28
4742.26 24
4742.42 19
4742.58 14
4742.73 9
4742.89 6
4743.05 5
4743.21 6
4743.37 9
4743.53 12
4743.68 16
4743.84 20
4744.00 22
4744.16 24
4744.32 24
4744.47 23
4744.63 22
4744.79 20
4744.95 18
4745.11 17
4745.26 16
4745.42 16
4745.58 16
4745.74 15
4745.90 15
4746.05 14
4746.21 13
4746.37 11
4746.53 10
4746.69 9
4746.85 9
4747.00 10
4747.16 10
4747.32 11
4747.48 13
4747.64 14
4747.79 17
4747.95 21
4748.11 26
4748.27 33
4748.43 41
4748.58 49
4748.74 56
4748.90 62
4749.06 66
4749.22 67
4749.38 66
4749.53 64
4749.69 62
4749.85 61
4750.01 60
4750.17 60
4750.32 59
4750.48 58
4750.64 55
4750.80 50
4750.96 44
4751.12 38
4751.27 32
4751.43 27
4751.59 23
4751.75 20
4751.91 18
4752.06 17
4752.22 15
4752.38 14
4752.54 12
4752.70 9
4752.86 7
4753.01 5
4753.17 4
4753.33 2
4753.49 2
4753.65 2
4753.81 3
4753.96 4
4754.12 6
4754.28 8
4754.44 10
4754.60 13
4754.75 15
4754.91 17
4755.07 20
4755.23 21
4755.39 23
4755.55 23
4755.70 23
4755.86 23
4756.02 23
4756.18 23
4756.34 24
4756.50 26
4756.65 30
4756.81 34
4756.97 40
4757.13 45
4757.29 50
4757.45 53
4757.60 54
4757.76 53
4757.92 49
4758.08 42
4758.24 35
4758.40 27
4758.55 19
4758.71 14
4758.87 11
4759.03 12
4759.19 15
4759.35 20
4759.50 25
4759.66 29
4759.82 32
4759.98 34
4760.14 33
4760.30 31
4760.45 28
4760.61 25
4760.77 20
4760.93 16
4761.09 11
4761.25 6
4761.40 2
4761.56 0
4761.72 0
4761.88 0
4762.04 0
4762.20 0
4762.35 0
4762.51 0
4762.67 0
4762.83 2
4762.99 6
4763.15 10
4763.30 12
4763.46 13
4763.62 12
4763.78 11
4763.94 10
4764.10 9
4764.25 8
4764.41 8
4764.57 9
4764.73 9
4764.89 9
4765.05 8
4765.21 7
4765.36 5
4765.52 3
4765.68 2
4765.84 0
4766.00 0
4766.16 0
4766.31 0
4766.47 0
4766.63 0
4766.79 0
4766.95 0
4767.11 0
4767.27 0
4767.42 1
4767.58 4
4767.74 8
4767.90 12
4768.06 16
4768.22 20
4768.37 24
4768.53 26
4768.69 28
4768.85 28
4769.01 26
4769.17 24
4769.33 20
4769.48 16
4769.64 12
4769.80 9
4769.96 6
4770.12 5
4770.28 4
4770.44 3
4770.59 3
4770.75 3
4770.91 3
4771.07 4
4771.23 6
4771.39 9
4771.54 13
4771.70 16
4771.86 20
4772.02 23
4772.18 26
4772.34 28
4772.50 29
4772.65 29
4772.81 29
4772.97 28
4773.13 26
4773.29 24
4773.45 23
4773.61 23
4773.76 25
4773.92 28
4774.08 33
4774.24 39
4774.40 47
4774.56 54
4774.72 61
4774.87 66
4775.03 70
4775.19 73
4775.35 74
4775.51 74
4775.67 73
4775.83 71
4775.98 68
4776.14 65
4776.30 61
4776.46 58
4776.62 55
4776.78 52
4776.94 51
4777.10 52
4777.25 54
4777.41 56
4777.57 60
4777.73 63
4777.89 66
4778.05 67
4778.21 67
4778.36 64
4778.52 60
4778.68 55
4778.84 50
4779.00 44
4779.16 40
4779.32 36
4779.48 34
4779.63 33
4779.79 32
4779.95 33
4780.11 34
4780.27 34
4780.43 35
4780.59 36
4780.74 36
4780.90 36
4781.06 35
4781.22 34
4781.38 32
4781.54 30
4781.70 27
4781.86 23
4782.01 18
4782.17 13
4782.33 9
4782.49 6
4782.65 4
4782.81 5
4782.97 8
4783.13 13
4783.28 19
4783.44 25
4783.60 31
4783.76 35
4783.92 38
4784.08 39
4784.24 40
4784.40 40
4784.55 40
4784.71 41
4784.87 43
4785.03 45
4785.19 46
4785.35 48
4785.51 48
4785.67 47
4785.82 45
4785.98 43
4786.14 42
4786.30 43
4786.46 47
4786.62 54
4786.78 64
4786.94 76
4787.09 90
4787.25 103
4787.41 115
4787.57 125
4787.73 133
4787.89 139
4788.05 143
4788.21 147
4788.36 153
4788.52 160
4788.68 169
4788.84 181
4789.00 195
4789.16 210
4789.32 225
4789.48 241
4789.64 256
4789.79 272
4789.95 289
4790.11 307
4790.27 326
4790.43 346
4790.59 368
4790.75 393
4790.91 420
4791.06 452
4791.22 490
4791.38 533
4791.54 582
4791.70 635
4791.86 689
4792.02 743
4792.18 794
4792.34 840
4792.49 882
4792.65 918
4792.81 949
4792.97 977
4793.13 1001
4793.29 1022
4793.45 1039
4793.61 1054
4793.77 1066
4793.92 1076
4794.08 1082
4794.24 1085
4794.40 1083
4794.56 1077
4794.72 1066
4794.88 1050
4795.04 1029
4795.20 1006
4795.36 982
4795.51 956
4795.67 931
4795.83 906
4795.99 882
4796.15 857
4796.31 831
4796.47 804
4796.63 775
4796.79 743
4796.94 710
4797.10 676
4797.26 640
4797.42 605
4797.58 571
4797.74 539
4797.90 510
4798.06 484
4798.22 461
4798.38 441
4798.53 423
4798.69 407
4798.85 390
4799.01 373
4799.17 355
4799.33 337
4799.49 319
4799.65 301
4799.81 284
4799.97 268
4800.12 252
4800.28 236
4800.44 220
4800.60 204
4800.76 189
4800.92 176
4801.08 165
4801.24 156
4801.40 152
4801.56 149
4801.71 149
4801.87 151
4802.03 152
4802.19 154
4802.35 156
4802.51 157
4802.67 157
4802.83 156
4802.99 152
4803.15 146
4803.31 138
4803.46 129
4803.62 118
4803.78 108
4803.94 100
4804.10 93
4804.26 89
4804.42 87
4804.58 87
4804.74 88
4804.90 90
4805.05 90
4805.21 90
4805.37 89
4805.53 86
4805.69 82
4805.85 78
4806.01 74
4806.17 71
4806.33 68
4806.49 66
4806.65 64
4806.81 62
4806.96 61
4807.12 59
4807.28 58
4807.44 58
4807.60 57
4807.76 57
4807.92 56
4808.08 55
4808.24 53
4808.40 51
4808.56 49
4808.71 47
4808.87 47
4809.03 49
4809.19 52
4809.35 57
4809.51 64
4809.67 71
4809.83 78
4809.99 84
4810.15 89
4810.31 91
4810.47 90
4810.62 87
4810.78 82
4810.94 77
4811.10 72
4811.26 70
4811.42 71
4811.58 76
4811.74 84
4811.90 93
4812.06 103
4812.22 111
4812.38 117
4812.54 119
4812.69 118
4812.85 115
4813.01 112
4813.17 109
4813.33 107
4813.49 108
4813.65 110
4813.81 114
4813.97 119
4814.13 125
4814.29 132
4814.45 139
4814.61 146
4814.76 153
4814.92 161
4815.08 170
4815.24 179
4815.40 189
4815.56 200
4815.72 211
4815.88 223
4816.04 235
4816.20 247
4816.36 259
4816.52 270
4816.68 280
4816.84 290
4816.99 298
4817.15 305
4817.31 310
4817.47 313
4817.63 314
4817.79 313
4817.95 311
4818.11 306
4818.27 300
4818.43 292
4818.59 283
4818.75 272
4818.91 261
4819.07 249
4819.22 238
4819.38 228
4819.54 218
4819.70 209
4819.86 202
4820.02 195
4820.18 188
4820.34 182
4820.50 174
4820.66 166
4820.82 157
4820.98 148
4821.14 140
4821.30 132
4821.46 127
4821.62 124
4821.77 124
4821.93 127
4822.09 131
4822.25 135
4822.41 138
4822.57 140
4822.73 139
4822.89 135
4823.05 130
4823.21 124
4823.37 119
4823.53 115
4823.69 113
4823.85 113
4824.01 114
4824.17 114
4824.32 114
4824.48 112
4824.64 109
4824.80 105
4824.96 101
4825.12 97
4825.28 94
4825.44 92
4825.60 91
4825.76 90
4825.92 89
4826.08 89
4826.24 90
4826.40 92
4826.56 95
4826.72 99
4826.88 103
4827.04 108
4827.19 112
4827.35 115
4827.51 118
4827.67 121
4827.83 125
4827.99 128
4828.15 132
4828.31 136
4828.47 141
4828.63 147
4828.79 154
4828.95 163
4829.11 173
4829.27 186
4829.43 199
4829.59 211
4829.75 223
4829.91 234
4830.07 243
4830.22 253
4830.38 263
4830.54 275
4830.70 289
4830.86 306
4831.02 324
4831.18 343
4831.34 362
4831.50 380
4831.66 396
4831.82 410
4831.98 421
4832.14 429
4832.30 434
4832.46 437
4832.62 439
4832.78 438
4832.94 436
4833.10 433
4833.26 427
4833.42 420
4833.58 411
4833.73 399
4833.89 385
4834.05 370
4834.21 352
4834.37 334
4834.53 315
4834.69 297
4834.85 279
4835.01 263
4835.17 249
4835.33 237
4835.49 228
4835.65 220
4835.81 214
4835.97 209
4836.13 204
4836.29 199
4836.45 194
4836.61 189
4836.77 184
4836.93 179
4837.09 175
4837.25 170
4837.41 166
4837.56 160
4837.72 155
4837.88 148
4838.04 142
4838.20 136
4838.36 131
4838.52 127
4838.68 125
4838.84 123
4839.00 123
4839.16 123
4839.32 122
4839.48 121
4839.64 118
4839.80 114
4839.96 108
4840.12 101
4840.28 94
4840.44 86
4840.60 79
4840.76 72
4840.92 66
4841.08 60
4841.24 55
4841.40 50
4841.56 45
4841.72 41
4841.88 38
4842.04 35
4842.20 34
4842.36 32
4842.51 30
4842.67 28
4842.83 24
4842.99 19
4843.15 14
4843.31 9
4843.47 4
4843.63 0
4843.79 0
4843.95 0
4844.11 0
4844.27 1
4844.43 4
4844.59 6
4844.75 7
4844.91 7
4845.07 5
4845.23 3
4845.39 0
4845.55 0
4845.71 0
4845.87 0
4846.03 0
4846.19 1
4846.35 2
4846.51 2
4846.67 0
4846.83 0
4846.99 0
4847.15 0
4847.31 0
4847.47 1
4847.63 3
4847.79 4
4847.95 3
4848.11 2
4848.27 0
4848.43 0
4848.59 0
4848.75 0
4848.91 2
4849.07 6
4849.23 11
4849.38 15
4849.54 19
4849.70 23
4849.86 25
4850.02 27
4850.18 28
4850.34 29
4850.50 30
4850.66 30
4850.82 29
4850.98 29
4851.14 29
4851.30 30
4851.46 33
4851.62 36
4851.78 41
4851.94 47
4852.10 54
4852.26 60
4852.42 66
4852.58 72
4852.74 77
4852.90 83
4853.06 90
4853.22 97
4853.38 104
4853.54 112
4853.70 119
4853.86 124
4854.02 128
4854.18 129
4854.34 129
4854.50 129
4854.66 127
4854.82 126
4854.98 124
4855.14 123
4855.30 122
4855.46 121
4855.62 119
4855.78 117
4855.94 113
4856.10 109
4856.26 102
4856.42 95
4856.58 86
4856.74 77
4856.90 68
4857.06 61
4857.22 56
4857.38 54
4857.54 52
4857.70 52
4857.86 52
4858.02 52
4858.18 50
4858.34 48
4858.50 45
4858.66 43
4858.82 43
4858.98 44
4859.14 47
4859.30 51
4859.46 56
4859.62 60
4859.78 64
4859.94 65
4860.10 65
4860.26 63
4860.42 59
4860.58 55
4860.74 49
4860.90 44
4861.06 40
4861.22 38
4861.38 37
4861.54 39
4861.70 43
4861.86 49
4862.02 56
4862.18 63
4862.34 69
4862.50 73
4862.66 75
4862.82 75
4862.98 73
4863.14 71
4863.30 69
4863.46 68
4863.62 68
4863.78 68
4863.94 68
4864.10 68
4864.26 66
4864.42 62
4864.58 57
4864.74 52
4864.90 49
4865.06 47
4865.22 49
4865.38 52
4865.54 56
4865.70 60
4865.86 61
4866.02 60
4866.18 57
4866.34 51
4866.50 45
4866.66 41
4866.82 38
4866.98 38
4867.14 40
4867.30 43
4867.46 46
4867.62 49
4867.78 52
4867.94 55
4868.10 60
4868.26 66
4868.42 73
4868.58 83
4868.74 93
4868.90 102
4869.06 109
4869.22 114
4869.38 116
4869.54 116
4869.70 114
4869.86 112
4870.02 110
4870.18 109
4870.34 108
4870.51 108
4870.67 108
4870.83 109
4870.99 110
4871.15 111
4871.31 114
4871.47 116
4871.63 119
4871.79 122
4871.95 125
4872.11 128
4872.27 130
4872.43 132
4872.59 134
4872.75 136
4872.91 137
4873.07 137
4873.23 137
4873.39 136
4873.55 135
4873.71 134
4873.87 133
4874.03 133
4874.19 133
4874.35 133
4874.51 132
4874.67 130
4874.83 126
4874.99 120
4875.15 114
4875.31 107
4875.47 100
4875.63 94
4875.79 89
4875.95 85
4876.11 83
4876.27 82
4876.43 83
4876.59 85
4876.75 87
4876.91 90
4877.07 91
4877.23 91
4877.40 90
4877.56 86
4877.72 82
4877.88 79
4878.04 76
4878.20 75
4878.36 75
4878.52 75
4878.68 75
4878.84 75
4879.00 74
4879.16 72
4879.32 70
4879.48 68
4879.64 67
4879.80 67
4879.96 67
4880.12 67
4880.28 66
4880.44 66
4880.60 64
4880.76 63
4880.92 61
4881.08 60
4881.24 60
4881.40 61
4881.56 63
4881.72 64
4881.88 65
4882.04 65
4882.20 64
4882.37 62
4882.53 59
4882.69 56
4882.85 52
4883.01 47
4883.17 43
4883.33 38
4883.49 32
4883.65 27
4883.81 21
4883.97 16
4884.13 12
4884.29 12
4884.45 13
4884.61 18
4884.77 23
4884.93 29
4885.09 34
4885.25 37
4885.41 38
4885.57 37
4885.73 37
4885.89 36
4886.05 37
4886.21 38
4886.38 40
4886.54 42
4886.70 44
4886.86 44
4887.02 44
4887.18 44
4887.34 45
4887.50 46
4887.66 48
4887.82 51
4887.98 55
4888.14 58
4888.30 62
4888.46 65
4888.62 67
4888.78 69
4888.94 70
4889.10 69
4889.26 68
4889.42 65
4889.58 61
4889.75 58
4889.91 55
4890.07 53
4890.23 54
4890.39 58
4890.55 64
4890.71 71
4890.87 79
4891.03 86
4891.19 91
4891.35 95
4891.51 97
4891.67 97
4891.83 96
4891.99 93
4892.15 88
4892.31 81
4892.47 74
4892.63 65
4892.79 56
4892.96 47
4893.12 39
4893.28 33
4893.44 28
4893.60 25
4893.76 23
4893.92 24
4894.08 26
4894.24 30
4894.40 34
4894.56 39
4894.72 43
4894.88 47
4895.04 49
4895.20 50
4895.36 48
4895.52 45
4895.68 41
4895.85 35
4896.01 30
4896.17 26
4896.33 23
4896.49 22
4896.65 22
4896.81 23
4896.97 24
4897.13 25
4897.29 25
4897.45 24
4897.61 23
4897.77 21
4897.93 20
4898.09 21
4898.25 22
4898.42 25
4898.58 28
4898.74 32
4898.90 36
4899.06 40
4899.22 44
4899.38 46
4899.54 48
4899.70 49
4899.86 48
4900.02 47
4900.18 44
4900.34 40
4900.50 36
4900.66 31
4900.83 26
4900.99 21
4901.15 16
4901.31 10
4901.47 4
4901.63 0
4901.79 0
4901.95 0
4902.11 0
4902.27 0
4902.43 0
4902.59 0
4902.75 1
4902.91 4
4903.07 6
4903.24 7
4903.40 6
4903.56 6
4903.72 5
4903.88 4
4904.04 5
4904.20 5
4904.36 6
4904.52 7
4904.68 7
4904.84 7
4905.00 6
4905.16 4
4905.33 2
4905.49 1
4905.65 0
4905.81 1
4905.97 4
4906.13 9
4906.29 16
4906.45 24
4906.61 33
4906.77 41
4906.93 48
4907.09 53
4907.25 56
4907.41 57
4907.58 56
4907.74 54
4907.90 52
4908.06 50
4908.22 48
4908.38 46
4908.54 45
4908.70 45
4908.86 45
4909.02 46
4909.18 47
4909.34 48
4909.51 49
4909.67 50
4909.83 51
4909.99 51
4910.15 50
4910.31 47
4910.47 43
4910.63 37
4910.79 32
4910.95 26
4911.11 22
4911.27 18
4911.44 16
4911.60 14
4911.76 12
4911.92 11
4912.08 10
4912.24 9
4912.40 9
4912.56 9
4912.72 10
4912.88 11
4913.04 13
4913.20 14
4913.37 15
4913.53 15
4913.69 15
4913.85 16
4914.01 17
4914.17 19
4914.33 22
4914.49 26
4914.65 30
4914.81 34
4914.97 38
4915.14 41
4915.30 44
4915.46 47
4915.62 51
4915.78 54
4915.94 57
4916.10 60
4916.26 63
4916.42 64
4916.58 63
4916.74 61
4916.91 58
4917.07 54
4917.23 50
4917.39 45
4917.55 41
4917.71 38
4917.87 36
4918.03 36
4918.19 38
4918.35 41
4918.52 44
4918.68 47
4918.84 49
4919.00 50
4919.16 48
4919.32 44
4919.48 40
4919.64 35
4919.80 30
4919.96 27
4920.12 26
4920.29 27
4920.45 29
4920.61 32
4920.77 35
4920.93 38
4921.09 40
4921.25 41
4921.41 42
4921.57 43
4921.73 44
4921.90 45
4922.06 47
4922.22 48
4922.38 49
4922.54 48
4922.70 47
4922.86 44
4923.02 41
4923.18 36
4923.35 31
4923.51 26
4923.67 22
4923.83 19
4923.99 17
4924.15 18
4924.31 21
4924.47 25
4924.63 31
4924.79 36
4924.96 40
4925.12 42
4925.28 43
4925.44 40
4925.60 36
4925.76 32
4925.92 27
4926.08 23
4926.24 20
4926.41 19
4926.57 19
4926.73 19
4926.89 19
4927.05 20
4927.21 20
4927.37 20
4927.53 20
4927.69 20
4927.86 20
4928.02 21
4928.18 24
4928.34 27
4928.50 30
4928.66 34
4928.82 37
4928.98 39
4929.14 41
4929.31 41
4929.47 40
4929.63 39
4929.79 38
4929.95 37
4930.11 37
4930.27 37
4930.43 38
4930.59 38
4930.76 39
4930.92 40
4931.08 42
4931.24 46
4931.40 50
4931.56 56
4931.72 62
4931.88 67
4932.05 71
4932.21 75
4932.37 77
4932.53 78
4932.69 78
4932.85 77
4933.01 75
4933.17 72
4933.33 68
4933.50 64
4933.66 58
4933.82 51
4933.98 45
4934.14 39
4934.30 35
4934.46 31
4934.62 30
4934.79 30
4934.95 32
4935.11 35
4935.27 40
4935.43 45
4935.59 50
4935.75 53
4935.91 55
4936.08 56
4936.24 55
4936.40 54
4936.56 53
4936.72 52
4936.88 53
4937.04 54
4937.20 56
4937.37 56
4937.53 56
4937.69 53
4937.85 50
4938.01 46
4938.17 43
4938.33 41
4938.49 42
4938.66 44
4938.82 48
4938.98 52
4939.14 56
4939.30 59
4939.46 61
4939.62 61
4939.79 61
4939.95 61
4940.11 61
4940.27 62
4940.43 61
4940.59 61
4940.75 60
4940.91 58
4941.08 55
4941.24 53
4941.40 50
4941.56 46
4941.72 42
4941.88 36
4942.04 29
4942.21 22
4942.37 15
4942.53 9
4942.69 6
4942.85 6
4943.01 9
4943.17 13
4943.33 19
4943.50 24
4943.66 29
4943.82 33
4943.98 36
4944.14 38
4944.30 41
4944.46 43
4944.63 44
4944.79 45
4944.95 45
4945.11 44
4945.27 43
4945.43 41
4945.59 40
4945.76 39
4945.92 38
4946.08 37
4946.24 36
4946.40 34
4946.56 32
4946.72 29
4946.89 27
4947.05 25
4947.21 24
4947.37 24
4947.53 25
4947.69 25
4947.85 26
4948.02 26
4948.18 26
4948.34 25
4948.50 24
4948.66 23
4948.82 22
4948.98 21
4949.15 20
4949.31 19
4949.47 19
4949.63 18
4949.79 18
4949.95 19
4950.11 20
[truncated: 720,319 more chars]
