# Supplementary material for: Methylobacterium Species Promoting Rice and Barley Growth and Interaction Specificity Revealed with Whole-Cell Matrix-Assisted Laser Desorption / Ionization-Time-of-Flight Mass Spectrometry (MALDI-TOF/MS) Analysis
Source: PLoS One. 2015 Jun 8;10(6):e0129509. doi: 10.1371/journal.pone.0129509 (PMC4460032; doi:10.1371/journal.pone.0129509)
Supplement: S2 Data — (ZIP) [file pone.0129509.s002.zip › Supplementary data 2 (ms from inoculated rice)/22A-19.txt]

777.45 0
777.52 0
777.58 0
777.64 0
777.71 0
777.77 0
777.84 0
777.90 0
777.96 0
778.03 0
778.09 0
778.16 0
778.22 0
778.28 0
778.35 0
778.41 0
778.48 0
778.54 0
778.60 0
778.67 0
778.73 0
778.80 0
778.86 0
778.93 0
778.99 0
779.05 0
779.12 0
779.18 0
779.25 0
779.31 0
779.37 0
779.44 0
779.50 0
779.57 0
779.63 0
779.69 0
779.76 0
779.82 0
779.89 0
779.95 0
780.01 0
780.08 0
780.14 0
780.21 0
780.27 0
780.34 0
780.40 0
780.46 0
780.53 0
780.59 0
780.66 0
780.72 0
780.78 0
780.85 0
780.91 0
780.98 0
781.04 0
781.10 0
781.17 0
781.23 0
781.30 0
781.36 0
781.43 0
781.49 0
781.55 0
781.62 0
781.68 0
781.75 0
781.81 0
781.87 0
781.94 0
782.00 0
782.07 0
782.13 0
782.20 0
782.26 0
782.32 0
782.39 0
782.45 0
782.52 0
782.58 0
782.65 0
782.71 0
782.77 0
782.84 0
782.90 0
782.97 0
783.03 0
783.09 0
783.16 0
783.22 0
783.29 0
783.35 0
783.42 0
783.48 0
783.54 0
783.61 0
783.67 0
783.74 0
783.80 0
783.87 0
783.93 0
783.99 0
784.06 0
784.12 0
784.19 0
784.25 0
784.32 0
784.38 0
784.44 0
784.51 0
784.57 0
784.64 0
784.70 0
784.77 0
784.83 0
784.89 0
784.96 0
785.02 0
785.09 0
785.15 0
785.22 0
785.28 0
785.34 0
785.41 0
785.47 0
785.54 0
785.60 0
785.67 0
785.73 0
785.80 0
785.86 0
785.92 0
785.99 0
786.05 0
786.12 0
786.18 0
786.25 0
786.31 0
786.37 0
786.44 0
786.50 0
786.57 0
786.63 0
786.70 0
786.76 0
786.82 0
786.89 0
786.95 0
787.02 0
787.08 0
787.15 0
787.21 0
787.28 0
787.34 0
787.40 0
787.47 0
787.53 0
787.60 0
787.66 0
787.73 0
787.79 0
787.86 0
787.92 0
787.98 0
788.05 0
788.11 0
788.18 0
788.24 0
788.31 0
788.37 0
788.44 0
788.50 0
788.56 0
788.63 0
788.69 0
788.76 0
788.82 0
788.89 0
788.95 0
789.02 0
789.08 0
789.14 0
789.21 0
789.27 0
789.34 0
789.40 0
789.47 0
789.53 0
789.60 0
789.66 0
789.73 0
789.79 0
789.85 0
789.92 0
789.98 0
790.05 0
790.11 0
790.18 0
790.24 0
790.31 0
790.37 0
790.43 0
790.50 0
790.56 0
790.63 0
790.69 0
790.76 0
790.82 0
790.89 0
790.95 0
791.02 0
791.08 0
791.14 0
791.21 0
791.27 0
791.34 0
791.40 0
791.47 0
791.53 0
791.60 0
791.66 0
791.73 0
791.79 0
791.86 0
791.92 0
791.98 0
792.05 0
792.11 0
792.18 0
792.24 0
792.31 0
792.37 0
792.44 0
792.50 0
792.57 0
792.63 0
792.70 0
792.76 0
792.82 0
792.89 0
792.95 0
793.02 0
793.08 0
793.15 0
793.21 0
793.28 0
793.34 0
793.41 0
793.47 0
793.54 0
793.60 0
793.66 0
793.73 0
793.79 0
793.86 0
793.92 0
793.99 0
794.05 0
794.12 0
794.18 0
794.25 0
794.31 0
794.38 0
794.44 0
794.51 0
794.57 0
794.64 0
794.70 0
794.76 0
794.83 0
794.89 0
794.96 0
795.02 0
795.09 0
795.15 0
795.22 0
795.28 0
795.35 0
795.41 0
795.48 0
795.54 0
795.61 0
795.67 0
795.74 0
795.80 0
795.87 0
795.93 0
795.99 0
796.06 0
796.12 0
796.19 0
796.25 0
796.32 0
796.38 0
796.45 0
796.51 0
796.58 0
796.64 0
796.71 0
796.77 0
796.84 0
796.90 0
796.97 0
797.03 0
797.10 0
797.16 0
797.23 0
797.29 0
797.36 0
797.42 0
797.48 0
797.55 0
797.61 0
797.68 0
797.74 0
797.81 0
797.87 0
797.94 0
798.00 0
798.07 0
798.13 0
798.20 0
798.26 0
798.33 0
798.39 0
798.46 0
798.52 0
798.59 0
798.65 0
798.72 0
798.78 0
798.85 0
798.91 0
798.98 0
799.04 0
799.11 0
799.17 0
799.24 0
799.30 0
799.37 0
799.43 0
799.50 0
799.56 0
799.63 0
799.69 0
799.76 0
799.82 0
799.89 0
799.95 0
800.01 0
800.08 0
800.14 0
800.21 0
800.27 0
800.34 0
800.40 0
800.47 0
800.53 0
800.60 0
800.66 0
800.73 0
800.79 0
800.86 0
800.92 0
800.99 0
801.05 0
801.12 0
801.18 0
801.25 0
801.31 0
801.38 0
801.44 0
801.51 0
801.57 0
801.64 0
801.70 0
801.77 0
801.83 0
801.90 0
801.96 0
802.03 0
802.09 0
802.16 0
802.22 0
802.29 0
802.35 0
802.42 0
802.48 0
802.55 0
802.61 0
802.68 0
802.74 0
802.81 0
802.87 0
802.94 0
803.00 0
803.07 0
803.13 0
803.20 0
803.26 0
803.33 0
803.39 0
803.46 0
803.52 0
803.59 0
803.65 0
803.72 0
803.79 0
803.85 0
803.92 0
803.98 0
804.05 0
804.11 0
804.18 0
804.24 0
804.31 0
804.37 0
804.44 0
804.50 0
804.57 0
804.63 0
804.70 0
804.76 0
804.83 0
804.89 0
804.96 0
805.02 0
805.09 0
805.15 0
805.22 0
805.28 0
805.35 0
805.41 0
805.48 0
805.54 0
805.61 0
805.67 0
805.74 0
805.80 0
805.87 0
805.93 0
806.00 0
806.06 0
806.13 0
806.19 0
806.26 0
806.33 0
806.39 0
806.46 0
806.52 0
806.59 0
806.65 0
806.72 0
806.78 0
806.85 0
806.91 0
806.98 0
807.04 0
807.11 0
807.17 0
807.24 0
807.30 0
807.37 0
807.43 0
807.50 0
807.56 0
807.63 0
807.69 0
807.76 0
807.83 0
807.89 0
807.96 0
808.02 0
808.09 0
808.15 0
808.22 0
808.28 0
808.35 0
808.41 0
808.48 0
808.54 0
808.61 0
808.67 0
808.74 0
808.80 0
808.87 0
808.93 0
809.00 0
809.07 0
809.13 0
809.20 0
809.26 0
809.33 0
809.39 0
809.46 0
809.52 0
809.59 0
809.65 0
809.72 0
809.78 0
809.85 0
809.91 0
809.98 0
810.04 0
810.11 0
810.18 0
810.24 0
810.31 0
810.37 0
810.44 0
810.50 0
810.57 0
810.63 0
810.70 0
810.76 0
810.83 0
810.89 0
810.96 0
811.03 0
811.09 0
811.16 0
811.22 0
811.29 0
811.35 0
811.42 0
811.48 0
811.55 0
811.61 0
811.68 0
811.74 0
811.81 0
811.88 0
811.94 0
812.01 0
812.07 0
812.14 0
812.20 0
812.27 0
812.33 0
812.40 0
812.46 0
812.53 0
812.59 0
812.66 0
812.73 0
812.79 0
812.86 0
812.92 0
812.99 0
813.05 0
813.12 0
813.18 0
813.25 0
813.31 0
813.38 0
813.45 0
813.51 0
813.58 0
813.64 0
813.71 0
813.77 0
813.84 0
813.90 0
813.97 0
814.03 0
814.10 0
814.17 0
814.23 0
814.30 0
814.36 0
814.43 0
814.49 0
814.56 0
814.62 0
814.69 0
814.76 0
814.82 0
814.89 0
814.95 0
815.02 0
815.08 0
815.15 0
815.21 0
815.28 0
815.35 0
815.41 0
815.48 0
815.54 0
815.61 0
815.67 0
815.74 0
815.80 0
815.87 0
815.94 0
816.00 0
816.07 0
816.13 0
816.20 0
816.26 0
816.33 0
816.39 0
816.46 0
816.53 0
816.59 0
816.66 0
816.72 0
816.79 0
816.85 0
816.92 0
816.98 0
817.05 0
817.12 0
817.18 0
817.25 0
817.31 0
817.38 0
817.44 0
817.51 0
817.58 0
817.64 0
817.71 0
817.77 0
817.84 0
817.90 0
817.97 0
818.03 0
818.10 0
818.17 0
818.23 0
818.30 0
818.36 0
818.43 0
818.49 0
818.56 0
818.63 0
818.69 0
818.76 0
818.82 0
818.89 0
818.95 0
819.02 0
819.09 0
819.15 0
819.22 0
819.28 0
819.35 0
819.41 0
819.48 0
819.55 0
819.61 0
819.68 0
819.74 0
819.81 0
819.87 0
819.94 0
820.01 0
820.07 0
820.14 0
820.20 0
820.27 0
820.33 0
820.40 0
820.47 0
820.53 0
820.60 0
820.66 0
820.73 0
820.79 0
820.86 0
820.93 0
820.99 0
821.06 0
821.12 0
821.19 0
821.25 0
821.32 0
821.39 0
821.45 0
821.52 0
821.58 0
821.65 0
821.72 0
821.78 0
821.85 0
821.91 0
821.98 0
822.04 0
822.11 0
822.18 0
822.24 0
822.31 0
822.37 0
822.44 0
822.51 0
822.57 0
822.64 0
822.70 0
822.77 0
822.83 0
822.90 0
822.97 0
823.03 0
823.10 0
823.16 0
823.23 0
823.30 0
823.36 0
823.43 0
823.49 0
823.56 0
823.62 0
823.69 0
823.76 0
823.82 0
823.89 0
823.95 0
824.02 0
824.09 0
824.15 0
824.22 0
824.28 0
824.35 0
824.42 0
824.48 0
824.55 0
824.61 0
824.68 0
824.75 0
824.81 0
824.88 0
824.94 0
825.01 0
825.07 0
825.14 0
825.21 0
825.27 0
825.34 0
825.40 0
825.47 0
825.54 0
825.60 0
825.67 0
825.73 0
825.80 0
825.87 0
825.93 0
826.00 0
826.06 0
826.13 0
826.20 0
826.26 0
826.33 0
826.39 0
826.46 0
826.53 0
826.59 0
826.66 0
826.72 0
826.79 0
826.86 0
826.92 0
826.99 0
827.05 0
827.12 0
827.19 0
827.25 0
827.32 0
827.38 0
827.45 0
827.52 0
827.58 0
827.65 0
827.71 0
827.78 0
827.85 0
827.91 0
827.98 0
828.04 0
828.11 0
828.18 0
828.24 0
828.31 0
828.37 0
828.44 0
828.51 0
828.57 0
828.64 0
828.71 0
828.77 0
828.84 0
828.90 0
828.97 0
829.04 0
829.10 0
829.17 0
829.23 0
829.30 0
829.37 0
829.43 0
829.50 0
829.56 0
829.63 0
829.70 0
829.76 0
829.83 0
829.90 0
829.96 0
830.03 0
830.09 0
830.16 0
830.23 0
830.29 0
830.36 0
830.42 0
830.49 0
830.56 0
830.62 0
830.69 0
830.75 0
830.82 0
830.89 0
830.95 0
831.02 0
831.09 0
831.15 0
831.22 0
831.28 0
831.35 0
831.42 0
831.48 0
831.55 0
831.62 0
831.68 0
831.75 0
831.81 0
831.88 0
831.95 0
832.01 0
832.08 0
832.14 0
832.21 0
832.28 0
832.34 0
832.41 0
832.48 0
832.54 0
832.61 0
832.67 0
832.74 0
832.81 0
832.87 0
832.94 0
833.01 0
833.07 0
833.14 0
833.20 0
833.27 0
833.34 0
833.40 0
833.47 0
833.54 0
833.60 0
833.67 0
833.73 0
833.80 0
833.87 0
833.93 0
834.00 0
834.07 0
834.13 0
834.20 0
834.27 0
834.33 0
834.40 0
834.46 0
834.53 0
834.60 0
834.66 0
834.73 0
834.80 0
834.86 0
834.93 0
834.99 0
835.06 0
835.13 0
835.19 0
835.26 0
835.33 0
835.39 0
835.46 0
835.53 0
835.59 0
835.66 0
835.72 0
835.79 0
835.86 0
835.92 0
835.99 0
836.06 0
836.12 0
836.19 0
836.26 0
836.32 0
836.39 0
836.45 0
836.52 0
836.59 0
836.65 0
836.72 0
836.79 0
836.85 0
836.92 0
836.99 0
837.05 0
837.12 0
837.18 0
837.25 0
837.32 0
837.38 0
837.45 0
837.52 0
837.58 0
837.65 0
837.72 0
837.78 0
837.85 0
837.92 0
837.98 0
838.05 0
838.12 0
838.18 0
838.25 0
838.31 0
838.38 0
838.45 0
838.51 0
838.58 0
838.65 0
838.71 0
838.78 0
838.85 0
838.91 0
838.98 0
839.05 0
839.11 0
839.18 0
839.25 0
839.31 0
839.38 0
839.44 0
839.51 0
839.58 0
839.64 0
839.71 0
839.78 0
839.84 0
839.91 0
839.98 0
840.04 0
840.11 0
840.18 0
840.24 0
840.31 0
840.38 0
840.44 0
840.51 0
840.58 0
840.64 0
840.71 0
840.78 0
840.84 0
840.91 0
840.98 0
841.04 0
841.11 0
841.17 0
841.24 0
841.31 0
841.37 0
841.44 0
841.51 0
841.57 0
841.64 0
841.71 0
841.77 0
841.84 0
841.91 0
841.97 0
842.04 0
842.11 0
842.17 0
842.24 0
842.31 0
842.37 0
842.44 0
842.51 0
842.57 0
842.64 0
842.71 0
842.77 0
842.84 0
842.91 0
842.97 0
843.04 0
843.11 0
843.17 0
843.24 0
843.31 0
843.37 0
843.44 0
843.51 0
843.57 0
843.64 0
843.71 0
843.77 0
843.84 0
843.91 0
843.97 0
844.04 0
844.11 0
844.17 0
844.24 0
844.31 0
844.37 0
844.44 0
844.51 0
844.57 0
844.64 0
844.71 0
844.77 0
844.84 0
844.91 0
844.97 0
845.04 0
845.11 0
845.17 0
845.24 0
845.31 0
845.37 0
845.44 0
845.51 0
845.57 0
845.64 0
845.71 0
845.77 0
845.84 0
845.91 0
845.97 0
846.04 0
846.11 0
846.18 0
846.24 0
846.31 0
846.38 0
846.44 0
846.51 0
846.58 0
846.64 0
846.71 0
846.78 0
846.84 0
846.91 0
846.98 0
847.04 0
847.11 0
847.18 0
847.24 0
847.31 0
847.38 0
847.44 0
847.51 0
847.58 0
847.64 0
847.71 0
847.78 0
847.85 0
847.91 0
847.98 0
848.05 0
848.11 0
848.18 0
848.25 0
848.31 0
848.38 0
848.45 0
848.51 0
848.58 0
848.65 0
848.71 0
848.78 0
848.85 0
848.92 0
848.98 0
849.05 0
849.12 0
849.18 0
849.25 0
849.32 0
849.38 0
849.45 0
849.52 0
849.58 0
849.65 0
849.72 0
849.78 0
849.85 0
849.92 0
849.99 0
850.05 0
850.12 0
850.19 0
850.25 0
850.32 0
850.39 0
850.45 0
850.52 0
850.59 0
850.65 0
850.72 0
850.79 0
850.86 0
850.92 0
850.99 0
851.06 0
851.12 0
851.19 0
851.26 0
851.32 0
851.39 0
851.46 0
851.53 0
851.59 0
851.66 0
851.73 0
851.79 0
851.86 0
851.93 0
851.99 0
852.06 0
852.13 0
852.20 0
852.26 0
852.33 0
852.40 0
852.46 0
852.53 0
852.60 0
852.66 0
852.73 0
852.80 0
852.87 0
852.93 0
853.00 0
853.07 0
853.13 0
853.20 0
853.27 0
853.33 0
853.40 0
853.47 0
853.54 0
853.60 0
853.67 0
853.74 0
853.80 0
853.87 0
853.94 0
854.01 0
854.07 0
854.14 0
854.21 0
854.27 0
854.34 0
854.41 0
854.48 0
854.54 0
854.61 0
854.68 0
854.74 0
854.81 0
854.88 0
854.95 0
855.01 0
855.08 0
855.15 0
855.21 0
855.28 0
855.35 0
855.41 0
855.48 0
855.55 0
855.62 0
855.68 0
855.75 0
855.82 0
855.88 0
855.95 0
856.02 0
856.09 0
856.15 0
856.22 0
856.29 0
856.36 0
856.42 0
856.49 0
856.56 0
856.62 0
856.69 0
856.76 0
856.83 0
856.89 0
856.96 0
857.03 0
857.09 0
857.16 0
857.23 0
857.30 0
857.36 0
857.43 0
857.50 0
857.56 0
857.63 0
857.70 0
857.77 0
857.83 0
857.90 0
857.97 0
858.04 0
858.10 0
858.17 0
858.24 0
858.30 0
858.37 0
858.44 0
858.51 0
858.57 0
858.64 0
858.71 0
858.78 0
858.84 0
858.91 0
858.98 0
859.04 0
859.11 0
859.18 0
859.25 0
859.31 0
859.38 0
859.45 0
859.52 0
859.58 0
859.65 0
859.72 0
859.78 0
859.85 0
859.92 0
859.99 0
860.05 0
860.12 0
860.19 0
860.26 0
860.32 0
860.39 0
860.46 0
860.52 0
860.59 0
860.66 0
860.73 0
860.79 0
860.86 0
860.93 0
861.00 0
861.06 0
861.13 0
861.20 0
861.27 0
861.33 0
861.40 0
861.47 0
861.54 0
861.60 0
861.67 0
861.74 0
861.80 0
861.87 0
861.94 0
862.01 0
862.07 0
862.14 0
862.21 0
862.28 0
862.34 0
862.41 0
862.48 0
862.55 0
862.61 0
862.68 0
862.75 0
862.82 0
862.88 0
862.95 0
863.02 0
863.09 0
863.15 0
863.22 0
863.29 0
863.36 0
863.42 0
863.49 0
863.56 0
863.63 0
863.69 0
863.76 0
863.83 0
863.90 0
863.96 0
864.03 0
864.10 0
864.16 0
864.23 0
864.30 0
864.37 0
864.43 0
864.50 0
864.57 0
864.64 0
864.70 0
864.77 0
864.84 0
864.91 0
864.97 0
865.04 0
865.11 0
865.18 0
865.24 0
865.31 0
865.38 0
865.45 0
865.52 0
865.58 0
865.65 0
865.72 0
865.79 0
865.85 0
865.92 0
865.99 0
866.06 0
866.12 0
866.19 0
866.26 0
866.33 0
866.39 0
866.46 0
866.53 0
866.60 0
866.66 0
866.73 0
866.80 0
866.87 0
866.93 0
867.00 0
867.07 0
867.14 0
867.20 0
867.27 0
867.34 0
867.41 0
867.47 0
867.54 0
867.61 0
867.68 0
867.74 0
867.81 0
867.88 0
867.95 0
868.02 0
868.08 0
868.15 0
868.22 0
868.29 0
868.35 0
868.42 0
868.49 0
868.56 0
868.62 0
868.69 0
868.76 0
868.83 0
868.89 0
868.96 0
869.03 0
869.10 0
869.17 0
869.23 0
869.30 0
869.37 0
869.44 0
869.50 0
869.57 0
869.64 0
869.71 0
869.77 0
869.84 0
869.91 0
869.98 0
870.05 0
870.11 0
870.18 0
870.25 0
870.32 0
870.38 0
870.45 0
870.52 0
870.59 0
870.65 0
870.72 0
870.79 0
870.86 0
870.93 0
870.99 0
871.06 0
871.13 0
871.20 0
871.26 0
871.33 0
871.40 0
871.47 0
871.54 0
871.60 0
871.67 0
871.74 0
871.81 0
871.87 0
871.94 0
872.01 0
872.08 0
872.15 0
872.21 0
872.28 0
872.35 0
872.42 0
872.48 0
872.55 0
872.62 0
872.69 0
872.76 0
872.82 0
872.89 0
872.96 0
873.03 0
873.10 0
873.16 0
873.23 0
873.30 0
873.37 0
873.43 0
873.50 0
873.57 0
873.64 0
873.71 0
873.77 0
873.84 0
873.91 0
873.98 0
874.04 0
874.11 0
874.18 0
874.25 0
874.32 0
874.38 0
874.45 0
874.52 0
874.59 0
874.66 0
874.72 0
874.79 0
874.86 0
874.93 0
875.00 0
875.06 0
875.13 0
875.20 0
875.27 0
875.33 0
875.40 0
875.47 0
875.54 0
875.61 0
875.67 0
875.74 0
875.81 0
875.88 0
875.95 0
876.01 0
876.08 0
876.15 0
876.22 0
876.29 0
876.35 0
876.42 0
876.49 0
876.56 0
876.63 0
876.69 0
876.76 0
876.83 0
876.90 0
876.97 0
877.03 0
877.10 0
877.17 0
877.24 0
877.31 0
877.37 0
877.44 0
877.51 0
877.58 0
877.65 0
877.71 0
877.78 0
877.85 0
877.92 0
877.99 0
878.05 0
878.12 0
878.19 0
878.26 0
878.33 0
878.39 0
878.46 0
878.53 0
878.60 0
878.67 0
878.73 0
878.80 0
878.87 0
878.94 0
879.01 0
879.07 0
879.14 0
879.21 0
879.28 0
879.35 0
879.41 0
879.48 0
879.55 0
879.62 0
879.69 0
879.75 0
879.82 0
879.89 0
879.96 0
880.03 0
880.10 0
880.16 0
880.23 0
880.30 0
880.37 0
880.44 0
880.50 0
880.57 0
880.64 0
880.71 0
880.78 0
880.84 0
880.91 0
880.98 0
881.05 0
881.12 0
881.19 0
881.25 0
881.32 0
881.39 0
881.46 0
881.53 0
881.59 0
881.66 0
881.73 0
881.80 0
881.87 0
881.93 0
882.00 0
882.07 0
882.14 0
882.21 0
882.28 0
882.34 0
882.41 0
882.48 0
882.55 0
882.62 0
882.68 0
882.75 0
882.82 0
882.89 0
882.96 0
883.03 0
883.09 0
883.16 0
883.23 0
883.30 0
883.37 0
883.44 0
883.50 0
883.57 0
883.64 0
883.71 0
883.78 0
883.84 0
883.91 0
883.98 0
884.05 0
884.12 0
884.19 0
884.25 0
884.32 0
884.39 0
884.46 0
884.53 0
884.60 0
884.66 0
884.73 0
884.80 0
884.87 0
884.94 0
885.00 0
885.07 0
885.14 0
885.21 0
885.28 0
885.35 0
885.41 0
885.48 0
885.55 0
885.62 0
885.69 0
885.76 0
885.82 0
885.89 0
885.96 0
886.03 0
886.10 0
886.17 0
886.23 0
886.30 0
886.37 0
886.44 0
886.51 0
886.58 0
886.64 0
886.71 0
886.78 0
886.85 0
886.92 0
886.99 0
887.05 0
887.12 0
887.19 0
887.26 0
887.33 0
887.40 0
887.47 0
887.53 0
887.60 0
887.67 0
887.74 0
887.81 0
887.88 0
887.94 0
888.01 0
888.08 0
888.15 0
888.22 0
888.29 0
888.35 0
888.42 0
888.49 0
888.56 0
888.63 0
888.70 0
888.76 0
888.83 0
888.90 0
888.97 0
889.04 0
889.11 0
889.18 0
889.24 0
889.31 0
889.38 0
889.45 0
889.52 0
889.59 0
889.65 0
889.72 0
889.79 0
889.86 0
889.93 0
890.00 0
890.07 0
890.13 0
890.20 0
890.27 0
890.34 0
890.41 0
890.48 0
890.54 0
890.61 0
890.68 0
890.75 0
890.82 0
890.89 0
890.96 0
891.02 0
891.09 0
891.16 0
891.23 0
891.30 0
891.37 0
891.44 0
891.50 0
891.57 0
891.64 0
891.71 0
891.78 0
891.85 0
891.92 0
891.98 0
892.05 0
892.12 0
892.19 0
892.26 0
892.33 0
892.40 0
892.46 0
892.53 0
892.60 0
892.67 0
892.74 0
892.81 0
892.88 0
892.94 0
893.01 0
893.08 0
893.15 0
893.22 0
893.29 0
893.36 0
893.42 0
893.49 0
893.56 0
893.63 0
893.70 0
893.77 0
893.84 0
893.90 0
893.97 0
894.04 0
894.11 0
894.18 0
894.25 0
894.32 0
894.39 0
894.45 0
894.52 0
894.59 0
894.66 0
894.73 0
894.80 0
894.87 0
894.93 0
895.00 0
895.07 0
895.14 0
895.21 0
895.28 0
895.35 0
895.42 0
895.48 0
895.55 0
895.62 0
895.69 0
895.76 0
895.83 0
895.90 0
895.96 0
896.03 0
896.10 0
896.17 0
896.24 0
896.31 0
896.38 0
896.45 0
896.51 0
896.58 0
896.65 0
896.72 0
896.79 0
896.86 0
896.93 0
897.00 0
897.06 0
897.13 0
897.20 0
897.27 0
897.34 0
897.41 0
897.48 0
897.55 0
897.61 0
897.68 0
897.75 0
897.82 0
897.89 0
897.96 0
898.03 0
898.10 0
898.16 0
898.23 0
898.30 0
898.37 0
898.44 0
898.51 0
898.58 0
898.65 0
898.72 0
898.78 0
898.85 0
898.92 0
898.99 0
899.06 0
899.13 0
899.20 0
899.27 0
899.33 0
899.40 0
899.47 0
899.54 0
899.61 0
899.68 0
899.75 0
899.82 0
899.89 0
899.95 0
900.02 0
900.09 0
900.16 0
900.23 0
900.30 0
900.37 0
900.44 0
900.51 0
900.57 0
900.64 0
900.71 0
900.78 0
900.85 0
900.92 0
900.99 0
901.06 0
901.13 0
901.19 0
901.26 0
901.33 0
901.40 0
901.47 0
901.54 0
901.61 0
901.68 0
901.75 0
901.81 0
901.88 0
901.95 0
902.02 0
902.09 0
902.16 0
902.23 0
902.30 0
902.37 0
902.43 0
902.50 0
902.57 0
902.64 0
902.71 0
902.78 0
902.85 0
902.92 0
902.99 0
903.06 0
903.12 0
903.19 0
903.26 0
903.33 0
903.40 0
903.47 0
903.54 0
903.61 0
903.68 0
903.75 0
903.81 0
903.88 0
903.95 0
904.02 0
904.09 0
904.16 0
904.23 0
904.30 0
904.37 0
904.44 0
904.50 0
904.57 0
904.64 0
904.71 0
904.78 0
904.85 0
904.92 0
904.99 0
905.06 0
905.13 0
905.20 0
905.26 0
905.33 0
905.40 0
905.47 0
905.54 0
905.61 0
905.68 0
905.75 0
905.82 0
905.89 0
905.96 0
906.02 0
906.09 0
906.16 0
906.23 0
906.30 0
906.37 0
906.44 0
906.51 0
906.58 0
906.65 0
906.72 0
906.78 0
906.85 0
906.92 0
906.99 0
907.06 0
907.13 0
907.20 0
907.27 0
907.34 0
907.41 0
907.48 0
907.54 0
907.61 0
907.68 0
907.75 0
907.82 0
907.89 0
907.96 0
908.03 0
908.10 0
908.17 0
908.24 0
908.31 0
908.37 0
908.44 0
908.51 0
908.58 0
908.65 0
908.72 0
908.79 0
908.86 0
908.93 0
909.00 0
909.07 0
909.14 0
909.21 0
909.27 0
909.34 0
909.41 0
909.48 0
909.55 0
909.62 0
909.69 0
909.76 0
909.83 0
909.90 0
909.97 0
910.04 0
910.11 0
910.17 0
910.24 0
910.31 0
910.38 0
910.45 0
910.52 0
910.59 0
910.66 0
910.73 0
910.80 0
910.87 0
910.94 0
911.01 0
911.08 0
911.14 0
911.21 0
911.28 0
911.35 0
911.42 0
911.49 0
911.56 0
911.63 0
911.70 0
911.77 0
911.84 0
911.91 0
911.98 0
912.05 0
912.11 0
912.18 0
912.25 0
912.32 0
912.39 0
912.46 0
912.53 0
912.60 0
912.67 0
912.74 0
912.81 0
912.88 0
912.95 0
913.02 0
913.09 0
913.15 0
913.22 0
913.29 0
913.36 0
913.43 0
913.50 0
913.57 0
913.64 0
913.71 0
913.78 0
913.85 0
913.92 0
913.99 0
914.06 0
914.13 0
914.20 0
914.27 0
914.33 0
914.40 0
914.47 0
914.54 0
914.61 0
914.68 0
914.75 0
914.82 0
914.89 0
914.96 0
915.03 0
915.10 0
915.17 0
915.24 0
915.31 0
915.38 0
915.45 0
915.51 0
915.58 0
915.65 0
915.72 0
915.79 0
915.86 0
915.93 0
916.00 0
916.07 0
916.14 0
916.21 0
916.28 0
916.35 0
916.42 0
916.49 0
916.56 0
916.63 0
916.70 0
916.77 0
916.83 0
916.90 0
916.97 0
917.04 0
917.11 0
917.18 0
917.25 0
917.32 0
917.39 0
917.46 0
917.53 0
917.60 0
917.67 0
917.74 0
917.81 0
917.88 0
917.95 0
918.02 0
918.09 0
918.16 0
918.23 0
918.30 0
918.36 0
918.43 0
918.50 0
918.57 0
918.64 0
918.71 0
918.78 0
918.85 0
918.92 0
918.99 0
919.06 0
919.13 0
919.20 0
919.27 0
919.34 0
919.41 0
919.48 0
919.55 0
919.62 0
919.69 0
919.76 0
919.83 0
919.90 0
919.97 0
920.03 0
920.10 0
920.17 0
920.24 0
920.31 0
920.38 0
920.45 0
920.52 0
920.59 0
920.66 0
920.73 0
920.80 0
920.87 0
920.94 0
921.01 0
921.08 0
921.15 0
921.22 0
921.29 0
921.36 0
921.43 0
921.50 0
921.57 0
921.64 0
921.71 0
921.78 0
921.85 0
921.92 0
921.99 0
922.06 0
922.12 0
922.19 0
922.26 0
922.33 0
922.40 0
922.47 0
922.54 0
922.61 0
922.68 0
922.75 0
922.82 0
922.89 0
922.96 0
923.03 0
923.10 0
923.17 0
923.24 0
923.31 0
923.38 0
923.45 0
923.52 0
923.59 0
923.66 0
923.73 0
923.80 0
923.87 0
923.94 0
924.01 0
924.08 0
924.15 0
924.22 0
924.29 0
924.36 0
924.43 0
924.50 0
924.57 0
924.64 0
924.71 0
924.78 0
924.85 0
924.92 0
924.98 0
925.05 0
925.12 0
925.19 0
925.26 0
925.33 0
925.40 0
925.47 0
925.54 0
925.61 0
925.68 0
925.75 0
925.82 0
925.89 0
925.96 0
926.03 0
926.10 0
926.17 0
926.24 0
926.31 0
926.38 0
926.45 0
926.52 0
926.59 0
926.66 0
926.73 0
926.80 0
926.87 0
926.94 0
927.01 0
927.08 0
927.15 0
927.22 0
927.29 0
927.36 0
927.43 0
927.50 0
927.57 0
927.64 0
927.71 0
927.78 0
927.85 0
927.92 0
927.99 0
928.06 0
928.13 0
928.20 0
928.27 0
928.34 0
928.41 0
928.48 0
928.55 0
928.62 0
928.69 0
928.76 0
928.83 0
928.90 0
928.97 0
929.04 0
929.11 0
929.18 0
929.25 0
929.32 0
929.39 0
929.46 0
929.53 0
929.60 0
929.67 0
929.74 0
929.81 0
929.88 0
929.95 0
930.02 0
930.09 0
930.16 0
930.23 0
930.30 0
930.37 0
930.44 0
930.51 0
930.58 0
930.65 0
930.72 0
930.79 0
930.86 0
930.93 0
931.00 0
931.07 0
931.14 0
931.21 0
931.28 0
931.35 0
931.42 0
931.49 0
931.56 0
931.63 0
931.70 0
931.77 0
931.84 0
931.91 0
931.98 0
932.05 0
932.12 0
932.19 0
932.26 0
932.33 0
932.40 0
932.47 0
932.54 0
932.61 0
932.68 0
932.75 0
932.82 0
932.89 0
932.96 0
933.03 0
933.10 0
933.17 0
933.24 0
933.31 0
933.38 0
933.45 0
933.52 0
933.59 0
933.66 0
933.73 0
933.80 0
933.87 0
933.94 0
934.01 0
934.08 0
934.15 0
934.22 0
934.29 0
934.36 0
934.43 0
934.50 0
934.57 0
934.64 0
934.71 0
934.78 0
934.85 0
934.92 0
935.00 0
935.07 0
935.14 0
935.21 0
935.28 0
935.35 0
935.42 0
935.49 0
935.56 0
935.63 0
935.70 0
935.77 0
935.84 0
935.91 0
935.98 0
936.05 0
936.12 0
936.19 0
936.26 0
936.33 0
936.40 0
936.47 0
936.54 0
936.61 0
936.68 0
936.75 0
936.82 0
936.89 0
936.96 0
937.03 0
937.10 0
937.17 0
937.24 0
937.31 0
937.38 0
937.45 0
937.52 0
937.59 0
937.66 0
937.73 0
937.80 0
937.88 0
937.95 0
938.02 0
938.09 0
938.16 0
938.23 0
938.30 0
938.37 0
938.44 0
938.51 0
938.58 0
938.65 0
938.72 0
938.79 0
938.86 0
938.93 0
939.00 0
939.07 0
939.14 0
939.21 0
939.28 0
939.35 0
939.42 0
939.49 0
939.56 0
939.63 0
939.70 0
939.77 0
939.84 0
939.91 0
939.99 0
940.06 0
940.13 0
940.20 0
940.27 0
940.34 0
940.41 0
940.48 0
940.55 0
940.62 0
940.69 0
940.76 0
940.83 0
940.90 0
940.97 0
941.04 0
941.11 0
941.18 0
941.25 0
941.32 0
941.39 0
941.46 0
941.53 0
941.60 0
941.67 0
941.75 0
941.82 0
941.89 0
941.96 0
942.03 0
942.10 0
942.17 0
942.24 0
942.31 0
942.38 0
942.45 0
942.52 0
942.59 0
942.66 0
942.73 0
942.80 0
942.87 0
942.94 0
943.01 0
943.08 0
943.15 0
943.23 0
943.30 0
943.37 0
943.44 0
943.51 0
943.58 0
943.65 0
943.72 0
943.79 0
943.86 0
943.93 0
944.00 0
944.07 0
944.14 0
944.21 0
944.28 0
944.35 0
944.42 0
944.49 0
944.57 0
944.64 0
944.71 0
944.78 0
944.85 0
944.92 0
944.99 0
945.06 0
945.13 0
945.20 0
945.27 0
945.34 0
945.41 0
945.48 0
945.55 0
945.62 0
945.69 0
945.76 0
945.84 0
945.91 0
945.98 0
946.05 0
946.12 0
946.19 0
946.26 0
946.33 0
946.40 0
946.47 0
946.54 0
946.61 0
946.68 0
946.75 0
946.82 0
946.89 0
946.97 0
947.04 0
947.11 0
947.18 0
947.25 0
947.32 0
947.39 0
947.46 0
947.53 0
947.60 0
947.67 0
947.74 0
947.81 0
947.88 0
947.95 0
948.03 0
948.10 0
948.17 0
948.24 1
948.31 1
948.38 1
948.45 1
948.52 1
948.59 1
948.66 1
948.73 1
948.80 1
948.87 0
948.94 0
949.01 0
949.09 0
949.16 0
949.23 0
949.30 0
949.37 0
949.44 0
949.51 0
949.58 0
949.65 0
949.72 0
949.79 0
949.86 0
949.93 0
950.01 0
950.08 0
950.15 0
950.22 0
950.29 0
950.36 0
950.43 0
950.50 0
950.57 0
950.64 0
950.71 0
950.78 0
950.85 0
950.93 0
951.00 0
951.07 0
951.14 0
951.21 0
951.28 0
951.35 0
951.42 0
951.49 0
951.56 0
951.63 0
951.70 0
951.77 0
951.85 0
951.92 0
951.99 0
952.06 0
952.13 0
952.20 0
952.27 0
952.34 0
952.41 0
952.48 0
952.55 0
952.62 0
952.70 0
952.77 0
952.84 0
952.91 0
952.98 0
953.05 0
953.12 0
953.19 0
953.26 0
953.33 0
953.40 0
953.48 0
953.55 0
953.62 0
953.69 0
953.76 0
953.83 0
953.90 0
953.97 0
954.04 0
954.11 0
954.18 0
954.25 0
954.33 0
954.40 0
954.47 0
954.54 0
954.61 0
954.68 0
954.75 0
954.82 0
954.89 0
954.96 0
955.04 0
955.11 0
955.18 0
955.25 0
955.32 0
955.39 0
955.46 0
955.53 0
955.60 0
955.67 0
955.74 0
955.82 0
955.89 0
955.96 0
956.03 0
956.10 0
956.17 0
956.24 0
956.31 0
956.38 0
956.45 0
956.53 0
956.60 0
956.67 0
956.74 0
956.81 0
956.88 0
956.95 0
957.02 0
957.09 0
957.16 0
957.24 0
957.31 0
957.38 0
957.45 0
957.52 0
957.59 0
957.66 0
957.73 0
957.80 0
957.87 0
957.95 0
958.02 0
958.09 0
958.16 0
958.23 0
958.30 0
958.37 0
958.44 0
958.51 0
958.59 0
958.66 0
958.73 0
958.80 0
958.87 0
958.94 0
959.01 0
959.08 0
959.15 0
959.23 0
959.30 0
959.37 0
959.44 0
959.51 0
959.58 0
959.65 0
959.72 0
959.79 0
959.86 0
959.94 0
960.01 0
960.08 0
960.15 0
960.22 0
960.29 0
960.36 0
960.43 0
960.51 0
960.58 0
960.65 0
960.72 0
960.79 0
960.86 0
960.93 0
961.00 0
961.07 0
961.15 0
961.22 0
961.29 0
961.36 0
961.43 0
961.50 0
961.57 0
961.64 0
961.71 0
961.79 0
961.86 0
961.93 0
962.00 0
962.07 0
962.14 0
962.21 0
962.28 0
962.36 0
962.43 0
962.50 0
962.57 0
962.64 0
962.71 0
962.78 0
962.85 0
962.93 0
963.00 0
963.07 0
963.14 0
963.21 0
963.28 0
963.35 0
963.42 0
963.50 0
963.57 0
963.64 0
963.71 0
963.78 0
963.85 0
963.92 0
963.99 0
964.07 0
964.14 0
964.21 0
964.28 0
964.35 0
964.42 0
964.49 0
964.56 0
964.64 0
964.71 0
964.78 0
964.85 0
964.92 0
964.99 0
965.06 0
965.13 0
965.21 0
965.28 0
965.35 0
965.42 0
965.49 0
965.56 0
965.63 0
965.71 0
965.78 0
965.85 0
965.92 0
965.99 0
966.06 0
966.13 0
966.20 0
966.28 0
966.35 0
966.42 0
966.49 0
966.56 0
966.63 0
966.70 0
966.78 0
966.85 0
966.92 0
966.99 0
967.06 0
967.13 0
967.20 0
967.28 0
967.35 0
967.42 0
967.49 0
967.56 0
967.63 0
967.70 0
967.78 0
967.85 0
967.92 0
967.99 0
968.06 0
968.13 0
968.20 0
968.28 0
968.35 0
968.42 0
968.49 0
968.56 0
968.63 0
968.70 0
968.78 0
968.85 0
968.92 0
968.99 0
969.06 0
969.13 0
969.20 0
969.28 0
969.35 0
969.42 0
969.49 0
969.56 0
969.63 0
969.70 0
969.78 0
969.85 0
969.92 0
969.99 0
970.06 0
970.13 0
970.20 0
970.28 0
970.35 0
970.42 0
970.49 0
970.56 0
970.63 0
970.71 0
970.78 0
970.85 0
970.92 0
970.99 0
971.06 0
971.13 0
971.21 0
971.28 0
971.35 0
971.42 0
971.49 0
971.56 0
971.64 0
971.71 0
971.78 0
971.85 1
971.92 1
971.99 1
972.06 0
972.14 0
972.21 0
972.28 0
972.35 0
972.42 0
972.49 0
972.57 0
972.64 0
972.71 0
972.78 0
972.85 0
972.92 0
973.00 0
973.07 0
973.14 0
973.21 0
973.28 0
973.35 0
973.42 0
973.50 0
973.57 0
973.64 0
973.71 0
973.78 0
973.85 0
973.93 0
974.00 0
974.07 0
974.14 0
974.21 0
974.28 0
974.36 0
974.43 0
974.50 0
974.57 0
974.64 0
974.71 0
974.79 0
974.86 0
974.93 0
975.00 0
975.07 0
975.14 0
975.22 0
975.29 0
975.36 0
975.43 0
975.50 0
975.57 0
975.65 0
975.72 0
975.79 0
975.86 0
975.93 0
976.00 0
976.08 0
976.15 0
976.22 0
976.29 0
976.36 0
976.43 0
976.51 0
976.58 0
976.65 0
976.72 0
976.79 0
976.87 0
976.94 0
977.01 0
977.08 0
977.15 0
977.22 0
977.30 0
977.37 0
977.44 0
977.51 0
977.58 0
977.65 0
977.73 0
977.80 0
977.87 0
977.94 0
978.01 0
978.09 0
978.16 0
978.23 0
978.30 0
978.37 0
978.44 0
978.52 0
978.59 0
978.66 0
978.73 0
978.80 0
978.88 0
978.95 0
979.02 0
979.09 0
979.16 0
979.23 0
979.31 0
979.38 0
979.45 0
979.52 0
979.59 0
979.67 0
979.74 0
979.81 0
979.88 0
979.95 0
980.02 0
980.10 0
980.17 0
980.24 0
980.31 0
980.38 0
980.46 0
980.53 0
980.60 0
980.67 0
980.74 0
980.82 0
980.89 0
980.96 0
981.03 0
981.10 0
981.17 0
981.25 0
981.32 0
981.39 0
981.46 0
981.53 0
981.61 0
981.68 0
981.75 0
981.82 0
981.89 0
981.97 0
982.04 0
982.11 0
982.18 0
982.25 0
982.33 0
982.40 0
982.47 0
982.54 0
982.61 0
982.69 0
982.76 0
982.83 0
982.90 1
982.97 0
983.05 0
983.12 0
983.19 0
983.26 0
983.33 0
983.40 0
983.48 0
983.55 0
983.62 0
983.69 0
983.76 0
983.84 1
983.91 1
983.98 1
984.05 1
984.12 1
984.20 1
984.27 1
984.34 1
984.41 1
984.48 1
984.56 1
984.63 1
984.70 1
984.77 1
984.85 1
984.92 1
984.99 1
985.06 1
985.13 1
985.21 1
985.28 1
985.35 1
985.42 1
985.49 1
985.57 1
985.64 1
985.71 1
985.78 2
985.85 2
985.93 2
986.00 2
986.07 2
986.14 2
986.21 2
986.29 2
986.36 2
986.43 2
986.50 2
986.57 2
986.65 2
986.72 2
986.79 2
986.86 2
986.94 2
987.01 1
987.08 1
987.15 1
987.22 1
987.30 1
987.37 1
987.44 1
987.51 1
987.58 1
987.66 1
987.73 1
987.80 0
987.87 0
987.95 0
988.02 0
988.09 0
988.16 0
988.23 1
988.31 1
988.38 1
988.45 1
988.52 1
988.59 1
988.67 1
988.74 1
988.81 2
988.88 2
988.96 2
989.03 2
989.10 3
989.17 3
989.24 4
989.32 4
989.39 5
989.46 5
989.53 5
989.61 4
989.68 4
989.75 4
989.82 3
989.89 3
989.97 3
990.04 4
990.11 4
990.18 4
990.26 4
990.33 4
990.40 4
990.47 4
990.54 3
990.62 3
990.69 3
990.76 2
990.83 2
990.91 2
990.98 2
991.05 2
991.12 2
991.19 2
991.27 2
991.34 2
991.41 1
991.48 1
991.56 1
991.63 1
991.70 1
991.77 1
991.85 1
991.92 0
991.99 0
992.06 0
992.13 1
992.21 1
992.28 1
992.35 1
992.42 1
992.50 1
992.57 1
992.64 1
992.71 1
992.79 1
992.86 1
992.93 0
993.00 0
993.07 0
993.15 0
993.22 0
993.29 0
993.36 0
993.44 0
993.51 0
993.58 0
993.65 0
993.73 0
993.80 0
993.87 0
993.94 0
994.01 0
994.09 0
994.16 0
994.23 0
994.30 0
994.38 0
994.45 0
994.52 0
994.59 0
994.67 0
994.74 0
994.81 0
994.88 0
994.96 1
995.03 1
995.10 1
995.17 1
995.25 1
995.32 1
995.39 1
995.46 1
995.54 1
995.61 1
995.68 1
995.75 1
995.83 1
995.90 1
995.97 0
996.04 0
996.11 0
996.19 0
996.26 0
996.33 0
996.40 0
996.48 0
996.55 0
996.62 0
996.69 0
996.77 0
996.84 0
996.91 0
996.98 0
997.06 0
997.13 0
997.20 1
997.27 1
997.35 1
997.42 1
997.49 1
997.56 1
997.64 1
997.71 1
997.78 1
997.85 1
997.93 0
998.00 0
998.07 0
998.14 0
998.22 0
998.29 0
998.36 0
998.43 0
998.51 0
998.58 0
998.65 0
998.72 0
998.80 0
998.87 0
998.94 0
999.01 0
999.09 0
999.16 0
999.23 0
999.31 0
999.38 0
999.45 0
999.52 0
999.60 0
999.67 0
999.74 0
999.81 0
999.89 0
999.96 0
1000.03 0
1000.10 0
1000.18 0
1000.25 1
1000.32 1
1000.39 1
1000.47 0
1000.54 0
1000.61 0
1000.68 0
1000.76 0
1000.83 0
1000.90 0
1000.97 1
1001.05 1
1001.12 1
1001.19 1
1001.27 1
1001.34 1
1001.41 1
1001.48 2
1001.56 2
1001.63 2
1001.70 2
1001.77 2
1001.85 2
1001.92 2
1001.99 2
1002.06 2
1002.14 2
1002.21 2
1002.28 2
1002.36 2
1002.43 2
1002.50 2
1002.57 2
1002.65 2
1002.72 2
1002.79 2
1002.86 2
1002.94 2
1003.01 2
1003.08 1
1003.15 1
1003.23 1
1003.30 1
1003.37 1
1003.45 1
1003.52 1
1003.59 2
1003.66 2
1003.74 2
1003.81 2
1003.88 2
1003.95 2
1004.03 2
1004.10 2
1004.17 2
1004.25 2
1004.32 2
1004.39 2
1004.46 2
1004.54 2
1004.61 2
1004.68 2
1004.75 2
1004.83 2
1004.90 2
1004.97 2
1005.05 2
1005.12 2
1005.19 2
1005.26 2
1005.34 2
1005.41 2
1005.48 2
1005.56 2
1005.63 2
1005.70 2
1005.77 2
1005.85 2
1005.92 2
1005.99 1
1006.06 1
1006.14 1
1006.21 2
1006.28 2
1006.36 2
1006.43 2
1006.50 2
1006.57 2
1006.65 1
1006.72 1
1006.79 1
1006.87 1
1006.94 1
1007.01 1
1007.08 2
1007.16 2
1007.23 3
1007.30 3
1007.38 4
1007.45 4
1007.52 4
1007.59 4
1007.67 4
1007.74 4
1007.81 4
1007.89 4
1007.96 4
1008.03 3
1008.10 3
1008.18 3
1008.25 3
1008.32 3
1008.40 3
1008.47 3
1008.54 2
1008.61 2
1008.69 2
1008.76 2
1008.83 2
1008.91 2
1008.98 2
1009.05 2
1009.13 2
1009.20 2
1009.27 2
1009.34 2
1009.42 2
1009.49 3
1009.56 3
1009.64 3
1009.71 3
1009.78 3
1009.85 3
1009.93 3
1010.00 3
1010.07 3
1010.15 2
1010.22 2
1010.29 2
1010.37 2
1010.44 1
1010.51 1
1010.58 1
1010.66 1
1010.73 1
1010.80 1
1010.88 1
1010.95 1
1011.02 1
1011.09 0
1011.17 0
1011.24 0
1011.31 0
1011.39 0
1011.46 1
1011.53 1
1011.61 1
1011.68 1
1011.75 1
1011.82 1
1011.90 1
1011.97 1
1012.04 1
1012.12 1
1012.19 1
1012.26 1
1012.34 1
1012.41 1
1012.48 1
1012.56 0
1012.63 0
1012.70 0
1012.77 0
1012.85 0
1012.92 0
1012.99 0
1013.07 0
1013.14 0
1013.21 1
1013.29 1
1013.36 1
1013.43 1
1013.50 1
1013.58 1
1013.65 1
1013.72 1
1013.80 1
1013.87 1
1013.94 1
1014.02 1
1014.09 1
1014.16 1
1014.24 1
1014.31 1
1014.38 1
1014.46 1
1014.53 0
1014.60 0
1014.67 0
1014.75 0
1014.82 0
1014.89 0
1014.97 0
1015.04 0
1015.11 0
1015.19 0
1015.26 0
1015.33 0
1015.41 0
1015.48 0
1015.55 0
1015.63 0
1015.70 0
1015.77 0
1015.84 0
1015.92 0
1015.99 0
1016.06 0
1016.14 0
1016.21 0
1016.28 0
1016.36 0
1016.43 0
1016.50 0
1016.58 1
1016.65 1
1016.72 1
1016.80 1
1016.87 1
1016.94 1
1017.02 1
1017.09 1
1017.16 0
1017.24 0
1017.31 0
1017.38 0
1017.45 0
1017.53 0
1017.60 0
1017.67 0
1017.75 0
1017.82 0
1017.89 1
1017.97 1
1018.04 1
1018.11 1
1018.19 1
1018.26 1
1018.33 1
1018.41 1
1018.48 1
1018.55 1
1018.63 1
1018.70 1
1018.77 1
1018.85 2
1018.92 2
1018.99 2
1019.07 2
1019.14 2
1019.21 2
1019.29 2
1019.36 3
1019.43 3
1019.51 4
1019.58 5
1019.65 6
1019.73 6
1019.80 7
1019.87 7
1019.95 7
1020.02 7
1020.09 6
1020.17 6
1020.24 5
1020.31 4
1020.39 4
1020.46 3
1020.53 3
1020.61 2
1020.68 2
1020.75 2
1020.83 2
1020.90 2
1020.97 2
1021.05 2
1021.12 2
1021.19 3
1021.27 3
1021.34 3
1021.41 3
1021.49 4
1021.56 4
1021.63 4
1021.71 3
1021.78 3
1021.85 3
1021.93 2
1022.00 2
1022.07 2
1022.15 2
1022.22 3
1022.29 3
1022.37 4
1022.44 4
1022.51 4
1022.59 5
1022.66 5
1022.73 6
1022.81 6
1022.88 7
1022.95 8
1023.03 9
1023.10 10
1023.17 11
1023.25 12
1023.32 13
1023.39 14
1023.47 14
1023.54 15
1023.61 16
1023.69 16
1023.76 17
1023.83 18
1023.91 19
1023.98 19
1024.06 20
1024.13 20
1024.20 20
1024.28 20
1024.35 19
1024.42 19
1024.50 18
1024.57 17
1024.64 16
1024.72 15
1024.79 13
1024.86 12
1024.94 11
1025.01 10
1025.08 10
1025.16 10
1025.23 11
1025.30 11
1025.38 11
1025.45 11
1025.52 12
1025.60 11
1025.67 11
1025.75 11
1025.82 11
1025.89 11
1025.97 11
1026.04 10
1026.11 10
1026.19 10
1026.26 10
1026.33 9
1026.41 9
1026.48 9
1026.55 9
1026.63 9
1026.70 8
1026.77 8
1026.85 7
1026.92 7
1027.00 6
1027.07 6
1027.14 5
1027.22 5
1027.29 4
1027.36 4
1027.44 4
1027.51 3
1027.58 3
1027.66 2
1027.73 2
1027.80 2
1027.88 2
1027.95 2
1028.03 3
1028.10 3
1028.17 3
1028.25 3
1028.32 3
1028.39 3
1028.47 3
1028.54 4
1028.61 4
1028.69 4
1028.76 4
1028.84 5
1028.91 5
1028.98 5
1029.06 4
1029.13 4
1029.20 4
1029.28 4
1029.35 4
1029.42 4
1029.50 5
1029.57 5
1029.65 5
1029.72 5
1029.79 5
1029.87 6
1029.94 6
1030.01 5
1030.09 5
1030.16 5
1030.23 4
1030.31 4
1030.38 3
1030.46 3
1030.53 3
1030.60 2
1030.68 2
1030.75 2
1030.82 2
1030.90 2
1030.97 2
1031.05 3
1031.12 3
1031.19 3
1031.27 4
1031.34 4
1031.41 4
1031.49 4
1031.56 5
1031.64 5
1031.71 5
1031.78 5
1031.86 5
1031.93 5
1032.00 4
1032.08 4
1032.15 4
1032.23 4
1032.30 3
1032.37 3
1032.45 3
1032.52 3
1032.59 3
1032.67 2
1032.74 2
1032.82 1
1032.89 1
1032.96 1
1033.04 1
1033.11 1
1033.18 2
1033.26 3
1033.33 4
1033.41 4
1033.48 4
1033.55 5
1033.63 4
1033.70 4
1033.77 4
1033.85 3
1033.92 3
1034.00 3
1034.07 3
1034.14 2
1034.22 2
1034.29 2
1034.36 2
1034.44 2
1034.51 2
1034.59 2
1034.66 2
1034.73 3
1034.81 3
1034.88 3
1034.96 3
1035.03 3
1035.10 3
1035.18 3
1035.25 2
1035.32 2
1035.40 2
1035.47 2
1035.55 2
1035.62 2
1035.69 2
1035.77 2
1035.84 3
1035.92 3
1035.99 2
1036.06 2
1036.14 2
1036.21 2
1036.29 2
1036.36 2
1036.43 2
1036.51 2
1036.58 2
1036.65 2
1036.73 2
1036.80 2
1036.88 1
1036.95 1
1037.02 1
1037.10 1
1037.17 1
1037.25 1
1037.32 1
1037.39 2
1037.47 2
1037.54 3
1037.62 3
1037.69 3
1037.76 3
1037.84 3
1037.91 3
1037.99 3
1038.06 3
1038.13 4
1038.21 4
1038.28 4
1038.36 4
1038.43 4
1038.50 4
1038.58 5
1038.65 5
1038.73 5
1038.80 6
1038.87 7
1038.95 8
1039.02 9
1039.10 10
1039.17 11
1039.24 12
1039.32 14
1039.39 15
1039.47 16
1039.54 17
1039.61 17
1039.69 17
1039.76 17
1039.84 16
1039.91 16
1039.98 15
1040.06 15
1040.13 14
1040.21 14
1040.28 14
1040.35 14
1040.43 14
1040.50 14
1040.58 14
1040.65 14
1040.72 13
1040.80 13
1040.87 12
1040.95 12
1041.02 13
1041.09 13
1041.17 14
1041.24 14
1041.32 15
1041.39 15
1041.46 15
1041.54 15
1041.61 15
1041.69 15
1041.76 15
1041.83 15
1041.91 15
1041.98 14
1042.06 14
1042.13 14
1042.21 14
1042.28 14
1042.35 14
1042.43 14
1042.50 14
1042.58 14
1042.65 14
1042.72 13
1042.80 13
1042.87 12
1042.95 12
1043.02 11
1043.09 11
1043.17 11
1043.24 11
1043.32 11
1043.39 10
1043.47 10
1043.54 10
1043.61 10
1043.69 9
1043.76 9
1043.84 8
1043.91 8
1043.98 8
1044.06 8
1044.13 8
1044.21 9
1044.28 9
1044.36 9
1044.43 10
1044.50 10
1044.58 11
1044.65 11
1044.73 12
1044.80 12
1044.87 13
1044.95 14
1045.02 14
1045.10 14
1045.17 14
1045.25 15
1045.32 15
1045.39 15
1045.47 16
1045.54 16
1045.62 17
1045.69 17
1045.77 17
1045.84 18
1045.91 17
1045.99 17
1046.06 17
1046.14 16
1046.21 16
1046.28 16
1046.36 16
1046.43 16
1046.51 15
1046.58 15
1046.66 14
1046.73 14
1046.80 13
1046.88 13
1046.95 12
1047.03 11
1047.10 11
1047.18 11
1047.25 10
1047.32 10
1047.40 10
1047.47 10
1047.55 10
1047.62 11
1047.70 11
1047.77 11
1047.84 12
1047.92 12
1047.99 13
1048.07 13
1048.14 14
1048.22 14
1048.29 14
1048.36 14
1048.44 13
1048.51 13
1048.59 13
1048.66 13
1048.74 12
1048.81 12
1048.89 11
1048.96 11
1049.03 10
1049.11 9
1049.18 9
1049.26 9
1049.33 9
1049.41 9
1049.48 10
1049.55 10
1049.63 11
1049.70 11
1049.78 11
1049.85 11
1049.93 10
1050.00 10
1050.08 10
1050.15 9
1050.22 8
1050.30 8
1050.37 7
1050.45 6
1050.52 5
1050.60 4
1050.67 3
1050.74 3
1050.82 2
1050.89 2
1050.97 3
1051.04 3
1051.12 3
1051.19 3
1051.27 3
1051.34 3
1051.41 3
1051.49 3
1051.56 3
1051.64 2
1051.71 2
1051.79 2
1051.86 2
1051.94 1
1052.01 1
1052.08 1
1052.16 1
1052.23 1
1052.31 1
1052.38 2
1052.46 2
1052.53 2
1052.61 3
1052.68 3
1052.75 3
1052.83 3
1052.90 2
1052.98 2
1053.05 2
1053.13 1
1053.20 1
1053.28 1
1053.35 0
1053.42 0
1053.50 0
1053.57 0
1053.65 0
1053.72 0
1053.80 0
1053.87 0
1053.95 0
1054.02 0
1054.10 0
1054.17 0
1054.24 0
1054.32 1
1054.39 1
1054.47 1
1054.54 0
1054.62 0
1054.69 0
1054.77 0
1054.84 0
1054.92 0
1054.99 0
1055.06 0
1055.14 0
1055.21 0
1055.29 0
1055.36 1
1055.44 1
1055.51 1
1055.59 1
1055.66 1
1055.74 1
1055.81 1
1055.88 1
1055.96 1
1056.03 1
1056.11 2
1056.18 2
1056.26 2
1056.33 2
1056.41 2
1056.48 2
1056.56 2
1056.63 1
1056.71 1
1056.78 0
1056.85 0
1056.93 0
1057.00 0
1057.08 0
1057.15 0
1057.23 0
1057.30 0
1057.38 1
1057.45 2
1057.53 3
1057.60 4
1057.68 4
1057.75 5
1057.83 5
1057.90 5
1057.97 5
1058.05 5
1058.12 4
1058.20 4
1058.27 4
1058.35 4
1058.42 4
1058.50 5
1058.57 6
1058.65 7
1058.72 7
1058.80 8
1058.87 8
1058.95 8
1059.02 8
1059.09 8
1059.17 8
1059.24 9
1059.32 10
1059.39 11
1059.47 11
1059.54 12
1059.62 12
1059.69 13
1059.77 13
1059.84 13
1059.92 13
1059.99 12
1060.07 12
1060.14 12
1060.22 11
1060.29 10
1060.37 9
1060.44 9
1060.51 9
1060.59 10
1060.66 11
1060.74 12
1060.81 13
1060.89 15
1060.96 16
1061.04 16
1061.11 16
1061.19 17
1061.26 17
1061.34 17
1061.41 17
1061.49 18
1061.56 19
1061.64 20
1061.71 22
1061.79 22
1061.86 23
1061.94 23
1062.01 22
1062.08 20
1062.16 19
1062.23 18
1062.31 17
1062.38 17
1062.46 17
1062.53 18
1062.61 19
1062.68 21
1062.76 21
1062.83 21
1062.91 21
1062.98 20
1063.06 19
1063.13 18
1063.21 17
1063.28 17
1063.36 17
1063.43 18
1063.51 19
1063.58 20
1063.66 20
1063.73 20
1063.81 19
1063.88 18
1063.96 17
1064.03 15
1064.11 14
1064.18 14
1064.26 13
1064.33 13
1064.41 14
1064.48 14
1064.55 14
1064.63 14
1064.70 14
1064.78 14
1064.85 14
1064.93 13
1065.00 12
1065.08 12
1065.15 11
1065.23 10
1065.30 9
1065.38 9
1065.45 8
1065.53 8
1065.60 8
1065.68 8
1065.75 8
1065.83 8
1065.90 8
1065.98 8
1066.05 8
1066.13 8
1066.20 8
1066.28 8
1066.35 9
1066.43 9
1066.50 8
1066.58 8
1066.65 7
1066.73 6
1066.80 5
1066.88 5
1066.95 4
1067.03 4
1067.10 4
1067.18 4
1067.25 4
1067.33 4
1067.40 5
1067.48 6
1067.55 6
1067.63 7
1067.70 8
1067.78 8
1067.85 9
1067.93 9
1068.00 9
1068.08 8
1068.15 7
1068.23 6
1068.30 6
1068.38 5
1068.45 5
1068.53 6
1068.60 6
1068.68 7
1068.75 8
1068.83 8
1068.90 8
1068.98 8
1069.05 8
1069.13 7
1069.20 7
1069.28 6
1069.35 5
1069.43 4
1069.50 4
1069.58 3
1069.65 3
1069.73 2
1069.80 2
1069.88 1
1069.95 1
1070.03 1
1070.10 1
1070.18 1
1070.25 1
1070.33 1
1070.40 1
1070.48 0
1070.55 0
1070.63 0
1070.71 0
1070.78 0
1070.86 0
1070.93 0
1071.01 0
1071.08 1
1071.16 1
1071.23 1
1071.31 2
1071.38 2
1071.46 2
1071.53 3
1071.61 3
1071.68 3
1071.76 4
1071.83 4
1071.91 4
1071.98 4
1072.06 4
1072.13 4
1072.21 3
1072.28 3
1072.36 3
1072.43 3
1072.51 3
1072.58 3
1072.66 4
1072.73 4
1072.81 4
1072.88 4
1072.96 3
1073.03 3
1073.11 3
1073.19 2
1073.26 2
1073.34 3
1073.41 4
1073.49 4
1073.56 5
1073.64 6
1073.71 7
1073.79 7
1073.86 7
1073.94 7
1074.01 7
1074.09 6
1074.16 6
1074.24 6
1074.31 6
1074.39 6
1074.46 6
1074.54 6
1074.61 6
1074.69 6
1074.76 6
1074.84 6
1074.92 6
1074.99 6
1075.07 5
1075.14 5
1075.22 5
1075.29 5
1075.37 4
1075.44 4
1075.52 3
1075.59 3
1075.67 2
1075.74 2
1075.82 2
1075.89 2
1075.97 2
1076.04 2
1076.12 3
1076.20 3
1076.27 3
1076.35 4
1076.42 5
1076.50 5
1076.57 6
1076.65 6
1076.72 7
1076.80 7
1076.87 7
1076.95 7
1077.02 8
1077.10 8
1077.17 8
1077.25 8
1077.33 9
1077.40 9
1077.48 9
1077.55 9
1077.63 10
1077.70 10
1077.78 10
1077.85 11
1077.93 11
1078.00 11
1078.08 11
1078.15 11
1078.23 11
1078.30 11
1078.38 11
1078.46 11
1078.53 10
1078.61 10
1078.68 9
1078.76 7
1078.83 6
1078.91 5
1078.98 4
1079.06 3
1079.13 3
1079.21 3
1079.28 3
1079.36 4
1079.44 4
1079.51 5
1079.59 6
1079.66 6
1079.74 7
1079.81 7
1079.89 7
1079.96 7
1080.04 7
1080.11 7
1080.19 6
1080.27 5
1080.34 4
1080.42 3
1080.49 3
1080.57 3
1080.64 2
1080.72 2
1080.79 2
1080.87 2
1080.94 2
1081.02 2
1081.10 2
1081.17 2
1081.25 2
1081.32 2
1081.40 2
1081.47 1
1081.55 0
1081.62 0
1081.70 0
1081.77 0
1081.85 0
1081.93 0
1082.00 0
1082.08 0
1082.15 1
1082.23 2
1082.30 3
1082.38 4
1082.45 4
1082.53 5
1082.61 5
1082.68 5
1082.76 4
1082.83 4
1082.91 4
1082.98 3
1083.06 3
1083.13 3
1083.21 3
1083.29 4
1083.36 5
1083.44 6
1083.51 7
1083.59 8
1083.66 9
1083.74 9
1083.81 9
1083.89 9
1083.97 9
1084.04 9
1084.12 9
1084.19 8
1084.27 8
1084.34 7
1084.42 6
1084.49 5
1084.57 4
1084.65 2
1084.72 1
1084.80 1
1084.87 1
1084.95 0
1085.02 0
1085.10 1
1085.17 1
1085.25 1
1085.33 1
1085.40 2
1085.48 2
1085.55 3
1085.63 4
1085.70 4
1085.78 4
1085.86 4
1085.93 4
1086.01 4
1086.08 4
1086.16 4
1086.23 5
1086.31 5
1086.39 6
1086.46 6
1086.54 6
1086.61 7
1086.69 7
1086.76 8
1086.84 9
1086.91 9
1086.99 10
1087.07 11
1087.14 11
1087.22 11
1087.29 10
1087.37 10
1087.44 9
1087.52 9
1087.60 9
1087.67 10
1087.75 11
1087.82 12
1087.90 14
1087.97 15
1088.05 16
1088.13 16
1088.20 16
1088.28 15
1088.35 13
1088.43 12
1088.50 10
1088.58 9
1088.66 9
1088.73 9
1088.81 9
1088.88 10
1088.96 10
1089.03 10
1089.11 11
1089.19 11
1089.26 11
1089.34 11
1089.41 11
1089.49 12
1089.57 13
1089.64 13
1089.72 13
1089.79 13
1089.87 13
1089.94 12
1090.02 11
1090.10 11
1090.17 11
1090.25 11
1090.32 11
1090.40 12
1090.47 12
1090.55 13
1090.63 13
1090.70 12
1090.78 12
1090.85 11
1090.93 11
1091.01 10
1091.08 10
1091.16 11
1091.23 11
1091.31 12
1091.38 12
1091.46 12
1091.54 12
1091.61 12
1091.69 12
1091.76 11
1091.84 11
1091.92 11
1091.99 10
1092.07 10
1092.14 10
1092.22 9
1092.29 9
1092.37 9
1092.45 8
1092.52 8
1092.60 7
1092.67 6
1092.75 5
1092.83 4
1092.90 3
1092.98 3
1093.05 3
1093.13 4
1093.21 5
1093.28 8
1093.36 10
1093.43 13
1093.51 15
1093.58 17
1093.66 18
1093.74 18
1093.81 18
1093.89 18
1093.96 17
1094.04 17
1094.12 16
1094.19 15
1094.27 15
1094.34 14
1094.42 12
1094.50 11
1094.57 9
1094.65 7
1094.72 6
1094.80 5
1094.88 4
1094.95 4
1095.03 3
1095.10 3
1095.18 3
1095.26 3
1095.33 4
1095.41 4
1095.48 5
1095.56 6
1095.64 7
1095.71 8
1095.79 8
1095.86 8
1095.94 8
1096.01 8
1096.09 7
1096.17 7
1096.24 7
1096.32 6
1096.39 6
1096.47 5
1096.55 5
1096.62 5
1096.70 5
1096.78 5
1096.85 5
1096.93 5
1097.00 5
1097.08 4
1097.16 3
1097.23 2
1097.31 1
1097.38 0
1097.46 0
1097.54 0
1097.61 0
1097.69 0
1097.76 0
1097.84 0
1097.92 0
1097.99 0
1098.07 0
1098.14 0
1098.22 1
1098.30 1
1098.37 2
1098.45 2
1098.52 2
1098.60 2
1098.68 1
1098.75 1
1098.83 0
1098.90 0
1098.98 0
1099.06 0
1099.13 0
1099.21 0
1099.29 0
1099.36 0
1099.44 1
1099.51 2
1099.59 3
1099.67 4
1099.74 6
1099.82 6
1099.89 7
1099.97 8
1100.05 8
1100.12 9
1100.20 9
1100.27 8
1100.35 8
1100.43 7
1100.50 7
1100.58 7
1100.66 7
1100.73 8
1100.81 9
1100.88 10
1100.96 11
1101.04 13
1101.11 14
1101.19 14
1101.26 15
1101.34 15
1101.42 14
1101.49 14
1101.57 14
1101.65 14
1101.72 15
1101.80 15
1101.87 15
1101.95 15
1102.03 15
1102.10 15
1102.18 15
1102.26 16
1102.33 16
1102.41 16
1102.48 16
1102.56 16
1102.64 15
1102.71 14
1102.79 13
1102.87 12
1102.94 11
1103.02 10
1103.09 10
1103.17 10
1103.25 11
1103.32 12
1103.40 14
1103.47 15
1103.55 17
1103.63 19
1103.70 21
1103.78 23
1103.86 24
1103.93 25
1104.01 26
1104.09 25
1104.16 25
1104.24 24
1104.31 22
1104.39 21
1104.47 20
1104.54 20
1104.62 20
1104.70 20
1104.77 20
1104.85 21
1104.92 21
1105.00 22
1105.08 22
1105.15 23
1105.23 23
1105.31 23
1105.38 24
1105.46 24
1105.53 24
1105.61 23
1105.69 22
1105.76 22
1105.84 20
1105.92 19
1105.99 18
1106.07 17
1106.15 15
1106.22 14
1106.30 14
1106.37 13
1106.45 13
1106.53 14
1106.60 15
1106.68 16
1106.76 17
1106.83 18
1106.91 19
1106.99 19
1107.06 19
1107.14 18
1107.21 17
1107.29 16
1107.37 15
1107.44 13
1107.52 12
1107.60 12
1107.67 12
1107.75 14
1107.83 16
1107.90 18
1107.98 20
1108.05 21
1108.13 22
1108.21 21
1108.28 20
1108.36 18
1108.44 16
1108.51 14
1108.59 13
1108.67 13
1108.74 13
1108.82 14
1108.90 15
1108.97 16
1109.05 16
1109.12 17
1109.20 17
1109.28 17
1109.35 17
1109.43 17
1109.51 17
1109.58 17
1109.66 17
1109.74 18
1109.81 17
1109.89 17
1109.97 17
1110.04 17
1110.12 16
1110.20 16
1110.27 16
1110.35 16
1110.42 16
1110.50 16
1110.58 16
1110.65 17
1110.73 18
1110.81 19
1110.88 20
1110.96 21
1111.04 21
1111.11 22
1111.19 21
1111.27 21
1111.34 20
1111.42 19
1111.50 18
1111.57 18
1111.65 18
1111.73 18
1111.80 19
1111.88 19
1111.96 19
1112.03 19
1112.11 19
1112.18 19
1112.26 18
1112.34 17
1112.41 16
1112.49 15
1112.57 15
1112.64 15
1112.72 15
1112.80 16
1112.87 17
1112.95 18
1113.03 18
1113.10 18
1113.18 18
1113.26 17
1113.33 16
1113.41 15
1113.49 14
1113.56 12
1113.64 10
1113.72 9
1113.79 7
1113.87 6
1113.95 6
1114.02 6
1114.10 8
1114.18 9
1114.25 11
1114.33 13
1114.41 15
1114.48 16
1114.56 16
1114.64 16
1114.71 15
1114.79 14
1114.87 12
1114.94 11
1115.02 10
1115.10 10
1115.17 9
1115.25 10
1115.33 10
1115.40 10
1115.48 11
1115.56 11
1115.63 12
1115.71 12
1115.79 12
1115.86 12
1115.94 11
1116.02 11
1116.09 12
1116.17 12
1116.25 13
1116.32 15
1116.40 16
1116.48 18
1116.55 19
1116.63 20
1116.71 21
1116.78 21
1116.86 22
1116.94 22
1117.01 22
1117.09 21
1117.17 21
1117.24 21
1117.32 22
1117.40 23
1117.47 24
1117.55 26
1117.63 27
1117.70 29
1117.78 29
1117.86 29
1117.93 27
1118.01 26
1118.09 24
1118.16 21
1118.24 19
1118.32 17
1118.39 16
1118.47 14
1118.55 13
1118.62 13
1118.70 12
1118.78 12
1118.85 13
1118.93 13
1119.01 14
1119.08 14
1119.16 15
1119.24 14
1119.32 13
1119.39 12
1119.47 10
1119.55 8
1119.62 7
1119.70 6
1119.78 7
1119.85 8
1119.93 9
1120.01 11
1120.08 12
1120.16 12
1120.24 13
1120.31 12
1120.39 11
1120.47 11
1120.54 11
1120.62 12
1120.70 13
1120.77 15
1120.85 16
1120.93 18
1121.01 18
1121.08 19
1121.16 18
1121.24 16
1121.31 14
1121.39 12
1121.47 10
1121.54 7
1121.62 5
1121.70 3
1121.77 2
1121.85 2
1121.93 2
1122.00 2
1122.08 3
1122.16 4
1122.24 5
1122.31 5
1122.39 5
1122.47 5
1122.54 4
1122.62 3
1122.70 1
1122.77 0
1122.85 0
1122.93 0
1123.00 0
1123.08 0
1123.16 0
1123.24 0
1123.31 0
1123.39 0
1123.47 2
1123.54 3
1123.62 5
1123.70 6
1123.77 7
1123.85 8
1123.93 8
1124.00 9
1124.08 8
1124.16 8
1124.24 7
1124.31 6
1124.39 5
1124.47 5
1124.54 4
1124.62 5
1124.70 5
1124.77 6
1124.85 6
1124.93 7
1125.01 7
1125.08 8
1125.16 9
1125.24 10
1125.31 12
1125.39 13
1125.47 13
1125.54 13
1125.62 13
1125.70 12
1125.78 11
1125.85 10
1125.93 9
1126.01 9
1126.08 10
1126.16 11
1126.24 11
1126.31 12
1126.39 12
1126.47 11
1126.55 10
1126.62 9
1126.70 8
1126.78 7
1126.85 7
1126.93 7
1127.01 8
1127.09 9
1127.16 11
1127.24 13
1127.32 14
1127.39 15
1127.47 16
1127.55 16
1127.62 16
1127.70 16
1127.78 17
1127.86 17
1127.93 18
1128.01 20
1128.09 21
1128.16 23
1128.24 24
1128.32 25
1128.40 26
1128.47 26
1128.55 25
1128.63 24
1128.70 22
1128.78 20
1128.86 18
1128.94 17
1129.01 16
1129.09 15
1129.17 15
1129.24 15
1129.32 16
1129.40 16
1129.48 17
1129.55 18
1129.63 20
1129.71 21
1129.78 22
1129.86 24
1129.94 25
1130.02 26
1130.09 27
1130.17 27
1130.25 27
1130.32 27
1130.40 27
1130.48 26
1130.56 26
1130.63 26
1130.71 26
1130.79 26
1130.86 27
1130.94 30
1131.02 32
1131.10 35
1131.17 37
1131.25 39
1131.33 40
1131.40 40
1131.48 39
1131.56 38
1131.64 36
1131.71 35
1131.79 34
1131.87 34
1131.95 35
1132.02 36
1132.10 38
1132.18 40
1132.25 42
1132.33 44
1132.41 46
1132.49 48
1132.56 49
1132.64 50
1132.72 50
1132.80 49
1132.87 48
1132.95 47
1133.03 46
1133.10 46
1133.18 46
1133.26 48
1133.34 49
1133.41 51
1133.49 52
1133.57 53
1133.65 53
1133.72 53
1133.80 53
1133.88 53
1133.95 52
1134.03 52
1134.11 51
1134.19 50
1134.26 49
1134.34 48
1134.42 47
1134.50 46
1134.57 46
1134.65 45
1134.73 45
1134.80 44
1134.88 42
1134.96 39
1135.04 35
1135.11 31
1135.19 27
1135.27 24
1135.35 22
1135.42 20
1135.50 20
1135.58 21
1135.66 23
1135.73 25
1135.81 27
1135.89 29
1135.96 30
1136.04 31
1136.12 31
1136.20 31
1136.27 31
1136.35 30
1136.43 30
1136.51 29
1136.58 28
1136.66 27
1136.74 26
1136.82 25
1136.89 25
1136.97 24
1137.05 23
1137.13 23
1137.20 23
1137.28 23
1137.36 23
1137.44 24
1137.51 24
1137.59 24
1137.67 24
1137.74 25
1137.82 25
1137.90 25
1137.98 24
1138.05 24
1138.13 23
1138.21 22
1138.29 20
1138.36 18
1138.44 17
1138.52 15
1138.60 14
1138.67 12
1138.75 11
1138.83 9
1138.91 8
1138.98 8
1139.06 7
1139.14 7
1139.22 8
1139.29 9
1139.37 10
1139.45 11
1139.53 12
1139.60 13
1139.68 14
1139.76 15
1139.84 16
1139.91 17
1139.99 18
1140.07 18
1140.15 18
1140.22 17
1140.30 15
1140.38 14
1140.46 13
1140.53 12
1140.61 12
1140.69 12
1140.77 12
1140.84 12
1140.92 12
1141.00 11
1141.08 11
1141.15 10
1141.23 10
1141.31 10
1141.39 10
1141.46 11
1141.54 12
1141.62 13
1141.70 14
1141.77 16
1141.85 17
1141.93 19
1142.01 20
1142.08 22
1142.16 23
1142.24 24
1142.32 25
1142.40 25
1142.47 24
1142.55 23
1142.63 21
1142.71 18
1142.78 16
1142.86 13
1142.94 10
1143.02 8
1143.09 6
1143.17 5
1143.25 5
1143.33 5
1143.40 6
1143.48 7
1143.56 8
1143.64 10
1143.71 11
1143.79 13
1143.87 14
1143.95 16
1144.03 16
1144.10 17
1144.18 17
1144.26 17
1144.34 17
1144.41 17
1144.49 17
1144.57 17
1144.65 17
1144.72 18
1144.80 18
1144.88 19
1144.96 20
1145.03 21
1145.11 22
1145.19 23
1145.27 24
1145.35 26
1145.42 27
1145.50 29
1145.58 31
1145.66 32
1145.73 33
1145.81 34
1145.89 34
1145.97 35
1146.04 35
1146.12 36
1146.20 36
1146.28 35
1146.36 35
1146.43 34
1146.51 34
1146.59 34
1146.67 35
1146.74 37
1146.82 39
1146.90 41
1146.98 44
1147.06 47
1147.13 50
1147.21 52
1147.29 54
1147.37 55
1147.44 56
1147.52 57
1147.60 57
1147.68 58
1147.75 59
1147.83 60
1147.91 63
1147.99 66
1148.07 69
1148.14 72
1148.22 75
1148.30 77
1148.38 77
1148.45 77
1148.53 76
1148.61 74
1148.69 72
1148.77 71
1148.84 71
1148.92 73
1149.00 76
1149.08 81
1149.16 86
1149.23 90
1149.31 94
1149.39 96
1149.47 96
1149.54 95
1149.62 94
1149.70 93
1149.78 92
1149.86 91
1149.93 90
1150.01 89
1150.09 87
1150.17 85
1150.24 83
1150.32 80
1150.40 78
1150.48 76
1150.56 74
1150.63 71
1150.71 69
1150.79 67
1150.87 65
1150.95 63
1151.02 61
1151.10 60
1151.18 59
1151.26 59
1151.33 59
1151.41 60
1151.49 61
1151.57 62
1151.65 63
1151.72 64
1151.80 65
1151.88 65
1151.96 63
1152.04 61
1152.11 57
1152.19 53
1152.27 50
1152.35 47
1152.43 46
1152.50 46
1152.58 47
1152.66 49
1152.74 52
1152.82 53
1152.89 53
1152.97 52
1153.05 50
1153.13 47
1153.20 43
1153.28 39
1153.36 36
1153.44 33
1153.52 31
1153.59 30
1153.67 29
1153.75 29
1153.83 30
1153.91 31
1153.98 32
1154.06 32
1154.14 32
1154.22 31
1154.30 30
1154.37 29
1154.45 27
1154.53 25
1154.61 24
1154.69 23
1154.76 22
1154.84 21
1154.92 21
1155.00 21
1155.08 22
1155.15 23
1155.23 25
1155.31 26
1155.39 26
1155.47 26
1155.54 25
1155.62 24
1155.70 22
1155.78 21
1155.86 20
1155.93 19
1156.01 19
1156.09 19
1156.17 20
1156.25 20
1156.33 20
1156.40 20
1156.48 19
1156.56 18
1156.64 17
1156.72 16
1156.79 14
1156.87 13
1156.95 12
1157.03 11
1157.11 11
1157.18 11
1157.26 11
1157.34 11
1157.42 12
1157.50 12
1157.57 13
1157.65 14
1157.73 14
1157.81 15
1157.89 15
1157.96 15
1158.04 13
1158.12 11
1158.20 9
1158.28 7
1158.36 6
1158.43 5
1158.51 6
1158.59 7
1158.67 9
1158.75 10
1158.82 12
1158.90 12
1158.98 13
1159.06 12
1159.14 12
1159.21 11
1159.29 11
1159.37 11
1159.45 11
1159.53 12
1159.61 13
1159.68 14
1159.76 15
1159.84 16
1159.92 17
1160.00 18
1160.07 18
1160.15 18
1160.23 18
1160.31 17
1160.39 16
1160.47 15
1160.54 13
1160.62 12
1160.70 11
1160.78 10
1160.86 9
1160.93 9
1161.01 9
1161.09 8
1161.17 8
1161.25 7
1161.33 7
1161.40 5
1161.48 4
1161.56 1
1161.64 0
1161.72 0
1161.80 0
1161.87 0
1161.95 0
1162.03 0
1162.11 0
1162.19 0
1162.26 1
1162.34 3
1162.42 5
1162.50 7
1162.58 8
1162.66 10
1162.73 11
1162.81 12
1162.89 13
1162.97 14
1163.05 15
1163.13 16
1163.20 17
1163.28 18
1163.36 19
1163.44 19
1163.52 19
1163.60 19
1163.67 19
1163.75 19
1163.83 19
1163.91 20
1163.99 21
1164.07 22
1164.14 23
1164.22 23
1164.30 24
1164.38 24
1164.46 24
1164.54 24
1164.61 24
1164.69 24
1164.77 24
1164.85 23
1164.93 22
1165.01 21
1165.08 20
1165.16 19
1165.24 19
1165.32 20
1165.40 21
1165.48 22
1165.55 23
1165.63 23
1165.71 23
1165.79 22
1165.87 22
1165.95 22
1166.02 22
1166.10 24
1166.18 26
1166.26 28
1166.34 29
1166.42 30
1166.49 30
1166.57 29
1166.65 28
1166.73 26
1166.81 24
1166.89 23
1166.96 22
1167.04 22
1167.12 22
1167.20 22
1167.28 22
1167.36 22
1167.44 22
1167.51 22
1167.59 22
1167.67 22
1167.75 22
1167.83 22
1167.91 22
1167.98 23
1168.06 23
1168.14 24
1168.22 25
1168.30 26
1168.38 27
1168.46 27
1168.53 27
1168.61 27
1168.69 26
1168.77 24
1168.85 22
1168.93 20
1169.00 19
1169.08 18
1169.16 18
1169.24 17
1169.32 17
1169.40 17
1169.48 17
1169.55 17
1169.63 17
1169.71 18
1169.79 19
1169.87 20
1169.95 22
1170.03 24
1170.10 25
1170.18 25
1170.26 26
1170.34 26
1170.42 25
1170.50 25
1170.57 26
1170.65 26
1170.73 27
1170.81 27
1170.89 28
1170.97 28
1171.05 28
1171.12 28
1171.20 27
1171.28 26
1171.36 24
1171.44 22
1171.52 21
1171.60 20
1171.67 20
1171.75 21
1171.83 22
1171.91 24
1171.99 26
1172.07 27
1172.15 28
1172.22 28
1172.30 26
1172.38 24
1172.46 22
1172.54 20
1172.62 18
1172.70 16
1172.77 16
1172.85 15
1172.93 15
1173.01 16
1173.09 16
1173.17 17
1173.25 17
1173.33 18
1173.40 18
1173.48 17
1173.56 16
1173.64 16
1173.72 15
1173.80 15
1173.88 16
1173.95 17
1174.03 18
1174.11 19
1174.19 20
1174.27 21
1174.35 21
1174.43 21
1174.50 21
1174.58 21
1174.66 22
1174.74 22
1174.82 22
1174.90 22
1174.98 22
1175.06 21
1175.13 21
1175.21 21
1175.29 22
1175.37 23
1175.45 24
1175.53 26
1175.61 27
1175.69 29
1175.76 30
1175.84 30
1175.92 30
1176.00 30
1176.08 28
1176.16 26
1176.24 24
1176.31 22
1176.39 19
1176.47 17
1176.55 16
1176.63 16
1176.71 16
1176.79 18
1176.87 20
1176.94 23
1177.02 25
1177.10 27
1177.18 28
1177.26 28
1177.34 27
1177.42 25
1177.50 22
1177.57 20
1177.65 18
1177.73 17
1177.81 18
1177.89 19
1177.97 20
1178.05 22
1178.13 23
1178.21 24
1178.28 24
1178.36 23
1178.44 22
1178.52 21
1178.60 20
1178.68 19
1178.76 19
1178.84 19
1178.91 20
1178.99 22
1179.07 24
1179.15 25
1179.23 26
1179.31 25
1179.39 25
1179.47 23
1179.54 22
1179.62 21
1179.70 21
1179.78 20
1179.86 20
1179.94 21
1180.02 22
1180.10 23
1180.18 25
1180.25 28
1180.33 32
1180.41 36
1180.49 40
1180.57 44
1180.65 48
1180.73 51
1180.81 54
1180.89 56
1180.96 56
1181.04 56
1181.12 55
1181.20 54
1181.28 52
1181.36 50
1181.44 49
1181.52 49
1181.60 51
1181.67 55
1181.75 60
1181.83 67
1181.91 73
1181.99 80
1182.07 85
1182.15 89
1182.23 91
1182.31 91
1182.38 89
1182.46 87
1182.54 84
1182.62 82
1182.70 81
1182.78 80
1182.86 79
1182.94 79
1183.02 78
1183.10 76
1183.17 74
1183.25 71
1183.33 67
1183.41 64
1183.49 61
1183.57 57
1183.65 54
1183.73 51
1183.81 49
1183.88 47
1183.96 45
1184.04 43
1184.12 41
1184.20 40
1184.28 38
1184.36 36
1184.44 35
1184.52 33
1184.60 32
1184.67 31
1184.75 30
1184.83 29
1184.91 28
1184.99 28
1185.07 27
1185.15 26
1185.23 25
1185.31 24
1185.39 24
1185.46 24
1185.54 25
1185.62 27
1185.70 30
1185.78 34
1185.86 38
1185.94 41
1186.02 44
1186.10 45
1186.18 45
1186.26 43
1186.33 41
1186.41 38
1186.49 35
1186.57 33
1186.65 30
1186.73 28
1186.81 27
1186.89 25
1186.97 23
1187.05 21
1187.13 19
1187.20 17
1187.28 16
1187.36 15
1187.44 15
1187.52 15
1187.60 16
1187.68 16
1187.76 18
1187.84 19
1187.92 21
1188.00 22
1188.07 24
1188.15 25
1188.23 25
1188.31 24
1188.39 23
1188.47 21
1188.55 19
1188.63 18
1188.71 16
1188.79 15
1188.87 14
1188.94 14
1189.02 13
1189.10 13
1189.18 12
1189.26 11
1189.34 10
1189.42 9
1189.50 8
1189.58 7
1189.66 8
1189.74 9
1189.82 11
1189.89 13
1189.97 16
1190.05 19
1190.13 21
1190.21 22
1190.29 22
1190.37 21
1190.45 20
1190.53 18
1190.61 17
1190.69 16
1190.77 16
1190.85 17
1190.92 18
1191.00 20
1191.08 22
1191.16 24
1191.24 26
1191.32 28
1191.40 29
1191.48 28
1191.56 27
1191.64 25
1191.72 22
1191.80 20
1191.88 18
1191.95 16
1192.03 16
1192.11 16
1192.19 18
1192.27 19
1192.35 20
1192.43 21
1192.51 21
1192.59 21
1192.67 21
1192.75 21
1192.83 21
1192.91 22
1192.98 23
1193.06 24
1193.14 25
1193.22 26
1193.30 26
1193.38 27
1193.46 28
1193.54 29
1193.62 29
1193.70 29
1193.78 29
1193.86 28
1193.94 27
1194.02 26
1194.10 24
1194.17 24
1194.25 24
1194.33 24
1194.41 25
1194.49 26
1194.57 26
1194.65 25
1194.73 23
1194.81 20
1194.89 17
1194.97 14
1195.05 12
1195.13 12
1195.21 13
1195.29 15
1195.36 19
1195.44 23
1195.52 27
1195.60 30
1195.68 32
1195.76 32
1195.84 31
1195.92 30
1196.00 28
1196.08 27
1196.16 26
1196.24 26
1196.32 28
1196.40 30
1196.48 34
1196.56 38
1196.63 41
1196.71 44
1196.79 46
1196.87 46
1196.95 46
1197.03 44
1197.11 42
1197.19 40
1197.27 38
1197.35 36
1197.43 33
1197.51 31
1197.59 29
1197.67 27
1197.75 25
1197.83 24
1197.91 23
1197.99 23
1198.06 22
1198.14 21
1198.22 20
1198.30 18
1198.38 16
1198.46 13
1198.54 10
1198.62 9
1198.70 8
1198.78 8
1198.86 8
1198.94 9
1199.02 10
1199.10 11
1199.18 11
1199.26 10
1199.34 9
1199.42 6
1199.50 4
1199.57 1
1199.65 0
1199.73 0
1199.81 0
1199.89 0
1199.97 0
1200.05 0
1200.13 0
1200.21 0
1200.29 2
1200.37 3
1200.45 4
1200.53 5
1200.61 5
1200.69 6
1200.77 7
1200.85 9
1200.93 10
1201.01 12
1201.09 13
1201.17 14
1201.24 15
1201.32 15
1201.40 15
1201.48 15
1201.56 15
1201.64 15
1201.72 16
1201.80 16
1201.88 16
1201.96 15
1202.04 13
1202.12 10
1202.20 7
1202.28 4
1202.36 2
1202.44 1
1202.52 1
1202.60 1
1202.68 1
1202.76 1
1202.84 1
1202.92 0
1203.00 0
1203.08 0
1203.15 0
1203.23 0
1203.31 0
1203.39 0
1203.47 2
1203.55 4
1203.63 7
1203.71 8
1203.79 9
1203.87 10
1203.95 10
1204.03 9
1204.11 8
1204.19 8
1204.27 8
1204.35 9
1204.43 10
1204.51 11
1204.59 13
1204.67 13
1204.75 14
1204.83 14
1204.91 13
1204.99 13
1205.07 13
1205.15 14
1205.23 15
1205.31 17
1205.39 20
1205.46 22
1205.54 24
1205.62 26
1205.70 26
1205.78 26
1205.86 25
1205.94 23
1206.02 20
1206.10 18
1206.18 14
1206.26 11
1206.34 7
1206.42 5
1206.50 3
1206.58 2
1206.66 2
1206.74 2
1206.82 4
1206.90 6
1206.98 8
1207.06 11
1207.14 14
1207.22 17
1207.30 20
1207.38 23
1207.46 24
1207.54 25
1207.62 25
1207.70 24
1207.78 23
1207.86 23
1207.94 23
1208.02 23
1208.10 24
1208.18 24
1208.26 24
1208.34 23
1208.42 22
1208.50 21
1208.58 19
1208.65 18
1208.73 18
1208.81 18
1208.89 19
1208.97 20
1209.05 22
1209.13 25
1209.21 27
1209.29 29
1209.37 30
1209.45 31
1209.53 31
1209.61 30
1209.69 29
1209.77 27
1209.85 25
1209.93 22
1210.01 20
1210.09 18
1210.17 16
1210.25 15
1210.33 15
1210.41 16
1210.49 17
1210.57 19
1210.65 21
1210.73 23
1210.81 24
1210.89 25
1210.97 26
1211.05 26
1211.13 26
1211.21 26
1211.29 25
1211.37 25
1211.45 24
1211.53 23
1211.61 23
1211.69 22
1211.77 21
1211.85 22
1211.93 23
1212.01 25
1212.09 28
1212.17 32
1212.25 37
1212.33 41
1212.41 43
1212.49 45
1212.57 44
1212.65 42
1212.73 39
1212.81 35
1212.89 31
1212.97 27
1213.05 24
1213.13 23
1213.21 23
1213.29 24
1213.37 25
1213.45 27
1213.53 28
1213.61 29
1213.69 29
1213.77 28
1213.85 27
1213.93 25
1214.01 24
1214.09 23
1214.17 23
1214.25 24
1214.33 24
1214.41 25
1214.49 26
1214.57 26
1214.65 26
1214.73 24
1214.81 22
1214.89 20
1214.97 17
1215.05 15
1215.13 13
1215.21 11
1215.29 10
1215.37 9
1215.45 8
1215.53 7
1215.61 6
1215.69 6
1215.77 5
1215.85 6
1215.93 7
1216.01 8
1216.09 10
1216.17 11
1216.25 12
1216.33 12
1216.41 11
1216.49 10
1216.57 8
1216.65 5
1216.73 3
1216.81 2
1216.89 0
1216.97 0
1217.05 0
1217.13 0
1217.21 0
1217.29 1
1217.37 2
1217.45 2
1217.53 2
1217.61 2
1217.69 1
1217.77 0
1217.85 0
1217.93 0
1218.01 0
1218.09 0
1218.17 0
1218.25 2
1218.33 4
1218.41 8
1218.49 11
1218.57 13
1218.65 15
1218.73 16
1218.81 15
1218.89 13
1218.97 10
1219.05 6
1219.13 3
1219.21 1
1219.29 0
1219.37 0
1219.45 0
1219.53 0
1219.61 0
1219.69 0
1219.77 0
1219.85 0
1219.93 1
1220.01 5
1220.09 9
1220.17 12
1220.25 16
1220.33 18
1220.41 19
1220.49 19
1220.57 17
1220.65 14
1220.74 11
1220.82 7
1220.90 4
1220.98 2
1221.06 1
1221.14 2
1221.22 3
1221.30 4
1221.38 5
1221.46 5
1221.54 5
1221.62 3
1221.70 0
1221.78 0
1221.86 0
1221.94 0
1222.02 0
1222.10 0
1222.18 0
1222.26 0
1222.34 1
1222.42 3
1222.50 5
1222.58 6
1222.66 7
1222.74 8
1222.82 9
1222.90 10
1222.98 12
1223.06 15
1223.14 19
1223.22 24
1223.30 29
1223.38 34
1223.46 38
1223.54 40
1223.62 40
1223.70 39
1223.78 37
1223.86 34
1223.95 31
1224.03 28
1224.11 26
1224.19 24
1224.27 23
1224.35 22
1224.43 21
1224.51 21
1224.59 20
1224.67 20
1224.75 20
1224.83 20
1224.91 21
1224.99 23
1225.07 25
1225.15 27
1225.23 29
1225.31 30
1225.39 31
1225.47 32
1225.55 32
1225.63 32
1225.71 33
1225.79 33
1225.87 33
1225.95 34
1226.03 34
1226.11 35
1226.19 35
1226.28 36
1226.36 36
1226.44 37
1226.52 39
1226.60 40
1226.68 42
1226.76 43
1226.84 44
1226.92 43
1227.00 42
1227.08 40
1227.16 37
1227.24 36
1227.32 34
1227.40 34
1227.48 34
1227.56 35
1227.64 35
1227.72 34
1227.80 33
1227.88 31
1227.96 28
1228.04 25
1228.12 22
1228.21 19
1228.29 16
1228.37 14
1228.45 13
1228.53 13
1228.61 14
1228.69 15
1228.77 18
1228.85 20
1228.93 21
1229.01 23
1229.09 23
1229.17 23
1229.25 22
1229.33 20
1229.41 19
1229.49 17
1229.57 15
1229.65 12
1229.73 10
1229.81 8
1229.90 6
1229.98 5
1230.06 3
1230.14 2
1230.22 1
1230.30 1
1230.38 1
1230.46 2
1230.54 4
1230.62 6
1230.70 7
1230.78 8
1230.86 8
1230.94 8
1231.02 7
1231.10 6
1231.18 5
1231.26 4
1231.34 4
1231.42 4
1231.51 4
1231.59 5
1231.67 7
1231.75 10
1231.83 12
1231.91 15
1231.99 17
1232.07 18
1232.15 19
1232.23 18
1232.31 16
1232.39 14
1232.47 11
1232.55 9
1232.63 7
1232.71 7
1232.79 8
1232.88 9
1232.96 11
1233.04 14
1233.12 16
1233.20 19
1233.28 22
1233.36 25
1233.44 28
1233.52 31
1233.60 33
1233.68 35
1233.76 35
1233.84 35
1233.92 33
1234.00 31
1234.08 28
1234.17 26
1234.25 23
1234.33 22
1234.41 21
1234.49 21
1234.57 22
1234.65 22
1234.73 22
1234.81 21
1234.89 20
1234.97 17
1235.05 14
1235.13 11
1235.21 8
1235.29 6
1235.38 5
1235.46 4
1235.54 5
1235.62 7
1235.70 8
1235.78 10
1235.86 11
1235.94 12
1236.02 13
1236.10 13
1236.18 14
1236.26 14
1236.34 15
1236.42 15
1236.50 16
1236.59 17
1236.67 18
1236.75 19
1236.83 21
1236.91 22
1236.99 24
1237.07 25
1237.15 25
1237.23 24
1237.31 22
1237.39 18
1237.47 15
1237.55 11
1237.64 9
1237.72 8
1237.80 9
1237.88 11
1237.96 13
1238.04 16
1238.12 18
1238.20 19
1238.28 20
1238.36 20
1238.44 20
1238.52 20
1238.60 21
1238.69 21
1238.77 22
1238.85 22
1238.93 22
1239.01 22
1239.09 21
1239.17 20
1239.25 18
1239.33 17
1239.41 16
1239.49 15
1239.57 17
1239.65 19
1239.74 24
1239.82 28
1239.90 33
1239.98 37
1240.06 39
1240.14 39
1240.22 37
1240.30 33
1240.38 28
1240.46 24
1240.54 19
1240.62 16
1240.71 13
1240.79 12
1240.87 11
1240.95 11
1241.03 12
1241.11 12
1241.19 11
1241.27 10
1241.35 9
1241.43 7
1241.51 5
1241.60 4
1241.68 4
1241.76 5
1241.84 7
1241.92 9
1242.00 11
1242.08 13
1242.16 14
1242.24 14
1242.32 13
1242.40 11
1242.49 9
1242.57 8
1242.65 6
1242.73 5
1242.81 5
1242.89 4
1242.97 4
1243.05 4
1243.13 3
1243.21 2
1243.29 0
1243.38 0
1243.46 0
1243.54 0
1243.62 0
1243.70 0
1243.78 0
1243.86 0
1243.94 1
1244.02 5
1244.10 8
1244.18 12
1244.27 15
1244.35 16
1244.43 16
1244.51 15
1244.59 13
1244.67 10
1244.75 8
1244.83 5
1244.91 4
1244.99 3
1245.08 3
1245.16 4
1245.24 5
1245.32 7
1245.40 9
1245.48 11
1245.56 14
1245.64 17
1245.72 21
1245.80 25
1245.89 30
1245.97 35
1246.05 38
1246.13 41
1246.21 42
1246.29 42
1246.37 40
1246.45 37
1246.53 33
1246.62 30
1246.70 28
1246.78 28
1246.86 29
1246.94 31
1247.02 34
1247.10 38
1247.18 41
1247.26 45
1247.34 48
1247.43 51
1247.51 52
1247.59 52
1247.67 52
1247.75 51
1247.83 50
1247.91 49
1247.99 48
1248.07 47
1248.16 47
1248.24 47
1248.32 48
1248.40 49
1248.48 51
1248.56 53
1248.64 55
1248.72 57
1248.80 58
1248.89 58
1248.97 57
1249.05 54
1249.13 51
1249.21 49
1249.29 47
1249.37 47
1249.45 47
1249.53 47
1249.62 48
1249.70 49
1249.78 49
1249.86 48
1249.94 46
1250.02 44
1250.10 42
1250.18 39
1250.26 36
1250.35 34
1250.43 32
1250.51 31
1250.59 30
1250.67 31
1250.75 32
1250.83 34
1250.91 37
1251.00 40
1251.08 43
1251.16 46
1251.24 49
1251.32 51
1251.40 53
1251.48 54
1251.56 55
1251.64 56
1251.73 56
1251.81 57
1251.89 58
1251.97 60
1252.05 62
1252.13 63
1252.21 64
1252.29 62
1252.38 59
1252.46 55
1252.54 51
1252.62 46
1252.70 42
1252.78 40
1252.86 38
1252.94 37
1253.03 36
1253.11 34
1253.19 32
1253.27 28
1253.35 25
1253.43 22
1253.51 20
1253.59 18
1253.68 18
1253.76 18
1253.84 18
1253.92 19
1254.00 18
1254.08 18
1254.16 18
1254.24 19
1254.33 20
1254.41 23
1254.49 26
1254.57 29
1254.65 31
1254.73 33
1254.81 34
1254.90 34
1254.98 33
1255.06 32
1255.14 30
1255.22 29
1255.30 28
1255.38 28
1255.46 29
1255.55 31
1255.63 35
1255.71 39
1255.79 45
1255.87 51
1255.95 57
1256.03 63
1256.12 68
1256.20 70
1256.28 70
1256.36 69
1256.44 65
1256.52 62
1256.60 58
1256.68 55
1256.77 53
1256.85 51
1256.93 49
1257.01 47
1257.09 43
1257.17 39
1257.25 35
1257.34 30
1257.42 27
1257.50 24
1257.58 24
1257.66 24
1257.74 27
1257.82 30
1257.91 34
1257.99 38
1258.07 41
1258.15 42
1258.23 42
1258.31 41
1258.39 39
1258.48 36
1258.56 33
1258.64 30
1258.72 27
1258.80 25
1258.88 24
1258.96 23
1259.05 23
1259.13 23
1259.21 24
1259.29 24
1259.37 24
1259.45 23
1259.53 21
1259.62 18
1259.70 15
1259.78 12
1259.86 10
1259.94 9
1260.02 9
1260.10 11
1260.19 13
1260.27 15
1260.35 17
1260.43 18
1260.51 18
1260.59 17
1260.68 17
1260.76 16
1260.84 15
1260.92 15
1261.00 14
1261.08 13
1261.16 12
1261.25 10
1261.33 8
1261.41 7
1261.49 6
1261.57 7
1261.65 8
1261.74 10
1261.82 12
1261.90 14
1261.98 16
1262.06 18
1262.14 19
1262.22 20
1262.31 20
1262.39 19
1262.47 18
1262.55 16
1262.63 13
1262.71 11
1262.80 10
1262.88 8
1262.96 8
1263.04 8
1263.12 9
1263.20 10
1263.28 11
1263.37 12
1263.45 14
1263.53 15
1263.61 16
1263.69 17
1263.77 16
1263.86 16
1263.94 16
1264.02 17
1264.10 19
1264.18 23
1264.26 27
1264.35 33
1264.43 38
1264.51 43
1264.59 47
1264.67 51
1264.75 53
1264.84 55
1264.92 55
1265.00 56
1265.08 56
1265.16 56
1265.24 57
1265.33 57
1265.41 58
1265.49 59
1265.57 60
1265.65 62
1265.73 64
1265.82 66
1265.90 68
1265.98 69
1266.06 70
1266.14 70
1266.22 71
1266.31 72
1266.39 73
1266.47 75
1266.55 75
1266.63 75
1266.71 72
1266.80 68
1266.88 62
1266.96 54
1267.04 47
1267.12 40
1267.20 34
1267.29 31
1267.37 29
1267.45 28
1267.53 27
1267.61 28
1267.69 28
1267.78 27
1267.86 27
1267.94 26
1268.02 24
1268.10 23
1268.18 21
1268.27 18
1268.35 16
1268.43 14
1268.51 13
1268.59 11
1268.68 10
1268.76 10
1268.84 10
1268.92 11
1269.00 13
1269.08 16
1269.17 20
1269.25 25
1269.33 30
1269.41 35
1269.49 38
1269.57 41
1269.66 44
1269.74 45
1269.82 46
1269.90 47
1269.98 49
1270.07 51
1270.15 52
1270.23 54
1270.31 55
1270.39 55
1270.47 55
1270.56 55
1270.64 54
1270.72 54
1270.80 55
1270.88 56
1270.97 58
1271.05 60
1271.13 62
1271.21 64
1271.29 65
1271.37 64
1271.46 63
1271.54 61
1271.62 59
1271.70 56
1271.78 52
1271.87 49
1271.95 46
1272.03 44
1272.11 41
1272.19 40
1272.28 40
1272.36 41
1272.44 43
1272.52 45
1272.60 48
1272.68 51
1272.77 53
1272.85 54
1272.93 55
1273.01 55
1273.09 54
1273.18 54
1273.26 53
1273.34 51
1273.42 48
1273.50 45
1273.59 41
1273.67 38
1273.75 35
1273.83 33
1273.91 33
1274.00 35
1274.08 37
1274.16 40
1274.24 43
1274.32 45
1274.40 47
1274.49 48
1274.57 47
1274.65 45
1274.73 43
1274.81 40
1274.90 36
1274.98 32
1275.06 28
1275.14 25
1275.22 22
1275.31 21
1275.39 21
1275.47 23
1275.55 26
1275.63 30
1275.72 34
1275.80 36
1275.88 37
1275.96 35
1276.04 31
1276.13 25
1276.21 18
1276.29 12
1276.37 8
1276.45 6
1276.54 6
1276.62 8
1276.70 10
1276.78 11
1276.86 11
1276.95 9
1277.03 6
1277.11 3
1277.19 0
1277.27 0
1277.36 0
1277.44 0
1277.52 2
1277.60 4
1277.68 6
1277.77 7
1277.85 6
1277.93 4
1278.01 2
1278.09 0
1278.18 0
1278.26 0
1278.34 0
1278.42 0
1278.51 0
1278.59 0
1278.67 0
1278.75 2
1278.83 4
1278.92 6
1279.00 8
1279.08 10
1279.16 11
1279.24 13
1279.33 14
1279.41 15
1279.49 15
1279.57 15
1279.65 15
1279.74 14
1279.82 15
1279.90 15
1279.98 16
1280.07 16
1280.15 16
1280.23 15
1280.31 15
1280.39 14
1280.48 14
1280.56 16
1280.64 19
1280.72 23
1280.80 28
1280.89 32
1280.97 36
1281.05 38
1281.13 39
1281.22 40
1281.30 40
1281.38 40
1281.46 40
1281.54 41
1281.63 42
1281.71 43
1281.79 44
1281.87 44
1281.95 44
1282.04 43
1282.12 42
1282.20 41
1282.28 39
1282.37 38
1282.45 36
1282.53 35
1282.61 35
1282.69 36
1282.78 37
1282.86 39
1282.94 40
1283.02 41
1283.11 41
1283.19 40
1283.27 39
1283.35 38
1283.43 37
1283.52 37
1283.60 38
1283.68 40
1283.76 41
1283.85 43
1283.93 45
1284.01 46
1284.09 47
1284.17 48
1284.26 48
1284.34 47
1284.42 46
1284.50 45
1284.59 44
1284.67 43
1284.75 44
1284.83 46
1284.92 50
1285.00 56
1285.08 64
1285.16 72
1285.24 81
1285.33 88
1285.41 93
1285.49 96
1285.57 98
1285.66 97
1285.74 96
1285.82 94
1285.90 92
1285.99 91
1286.07 90
1286.15 89
1286.23 88
1286.31 88
1286.40 89
1286.48 91
1286.56 94
1286.64 98
1286.73 103
1286.81 109
1286.89 113
1286.97 116
1287.06 118
1287.14 118
1287.22 117
1287.30 116
1287.38 115
1287.47 114
1287.55 114
1287.63 114
1287.71 114
1287.80 112
1287.88 110
1287.96 106
1288.04 101
1288.13 96
1288.21 90
1288.29 85
1288.37 81
1288.46 78
1288.54 75
1288.62 72
1288.70 69
1288.79 65
1288.87 61
1288.95 55
1289.03 49
1289.11 43
1289.20 37
1289.28 31
1289.36 26
1289.44 22
1289.53 18
1289.61 16
1289.69 15
1289.77 14
1289.86 13
1289.94 12
1290.02 10
1290.10 8
1290.19 5
1290.27 2
1290.35 0
1290.43 0
1290.52 0
1290.60 0
1290.68 0
1290.76 0
1290.85 0
1290.93 0
1291.01 3
1291.09 5
1291.18 7
1291.26 9
1291.34 12
1291.42 16
1291.51 20
1291.59 25
1291.67 30
1291.75 33
1291.84 35
1291.92 33
1292.00 30
1292.08 26
1292.17 20
1292.25 15
1292.33 10
1292.41 7
1292.50 4
1292.58 2
1292.66 2
1292.74 3
1292.83 5
1292.91 8
1292.99 12
1293.07 16
1293.16 20
1293.24 24
1293.32 26
1293.40 28
1293.49 29
1293.57 29
1293.65 30
1293.73 30
1293.82 30
1293.90 29
1293.98 28
1294.06 27
1294.15 26
1294.23 25
1294.31 25
1294.39 25
1294.48 26
1294.56 28
1294.64 29
1294.73 31
1294.81 32
1294.89 32
1294.97 33
1295.06 34
1295.14 36
1295.22 39
1295.30 43
1295.39 49
1295.47 55
1295.55 62
1295.63 68
1295.72 73
1295.80 76
1295.88 77
1295.96 78
1296.05 77
1296.13 76
1296.21 75
1296.30 74
1296.38 73
1296.46 72
1296.54 71
1296.63 71
1296.71 71
1296.79 73
1296.87 74
1296.96 75
1297.04 76
1297.12 75
1297.20 74
1297.29 72
1297.37 70
1297.45 69
1297.54 70
1297.62 71
1297.70 73
1297.78 74
1297.87 74
1297.95 73
1298.03 73
1298.11 72
1298.20 73
1298.28 75
1298.36 79
1298.44 83
1298.53 87
1298.61 90
1298.69 91
1298.78 91
1298.86 89
1298.94 85
1299.02 81
1299.11 75
1299.19 68
1299.27 61
1299.35 54
1299.44 48
1299.52 42
1299.60 36
1299.69 32
1299.77 29
1299.85 27
1299.93 26
1300.02 28
1300.10 31
1300.18 36
1300.27 43
1300.35 51
1300.43 59
1300.51 67
1300.60 75
1300.68 82
1300.76 88
1300.84 94
1300.93 99
1301.01 103
1301.09 107
1301.18 111
1301.26 115
1301.34 118
1301.42 121
1301.51 122
1301.59 122
1301.67 121
1301.76 118
1301.84 114
1301.92 109
1302.00 104
1302.09 98
1302.17 93
1302.25 90
1302.34 89
1302.42 89
1302.50 92
1302.58 96
1302.67 100
1302.75 104
1302.83 107
1302.92 108
1303.00 108
1303.08 107
1303.16 104
1303.25 100
1303.33 96
1303.41 91
1303.50 87
1303.58 83
1303.66 80
1303.74 78
1303.83 76
1303.91 74
1303.99 71
1304.08 68
1304.16 65
1304.24 62
1304.32 61
1304.41 61
1304.49 64
1304.57 67
1304.66 71
1304.74 75
1304.82 76
1304.90 75
1304.99 73
1305.07 70
1305.15 67
1305.24 67
1305.32 70
1305.40 75
1305.48 83
1305.57 91
1305.65 99
1305.73 105
1305.82 107
1305.90 107
1305.98 105
1306.07 100
1306.15 93
1306.23 85
1306.31 77
1306.40 68
1306.48 59
1306.56 51
1306.65 44
1306.73 40
1306.81 39
1306.90 40
1306.98 43
1307.06 47
1307.14 51
1307.23 55
1307.31 57
1307.39 58
1307.48 58
1307.56 58
1307.64 56
1307.73 55
1307.81 53
1307.89 51
1307.97 50
1308.06 49
1308.14 48
1308.22 48
1308.31 48
1308.39 48
1308.47 49
1308.56 49
1308.64 49
1308.72 48
1308.80 48
1308.89 47
1308.97 45
1309.05 43
1309.14 41
1309.22 39
1309.30 36
1309.39 33
1309.47 31
1309.55 30
1309.63 29
1309.72 30
1309.80 32
1309.88 34
1309.97 36
1310.05 38
1310.13 40
1310.22 41
1310.30 42
1310.38 42
1310.47 42
1310.55 43
1310.63 45
1310.72 46
1310.80 47
1310.88 48
1310.96 48
1311.05 48
1311.13 47
1311.21 47
1311.30 46
1311.38 46
1311.46 47
1311.55 49
1311.63 52
1311.71 57
1311.80 63
1311.88 69
1311.96 75
1312.05 80
1312.13 82
1312.21 82
1312.29 80
1312.38 77
1312.46 74
1312.54 71
1312.63 70
1312.71 71
1312.79 72
1312.88 72
1312.96 71
1313.04 68
1313.13 63
1313.21 56
1313.29 49
1313.38 42
1313.46 36
1313.54 33
1313.63 31
1313.71 30
1313.79 31
1313.87 31
1313.96 32
1314.04 31
1314.12 31
1314.21 31
1314.29 32
1314.37 34
1314.46 39
1314.54 44
1314.62 51
1314.71 58
1314.79 64
1314.87 68
1314.96 70
1315.04 69
1315.12 66
1315.21 62
1315.29 58
1315.37 54
1315.46 52
1315.54 50
1315.62 48
1315.71 47
1315.79 45
1315.87 43
1315.96 40
1316.04 37
1316.12 33
1316.21 29
1316.29 27
1316.37 26
1316.46 28
1316.54 31
1316.62 37
1316.71 44
1316.79 50
1316.87 54
1316.96 56
1317.04 55
1317.12 51
1317.21 46
1317.29 39
1317.37 33
1317.46 28
1317.54 25
1317.62 22
1317.71 20
1317.79 19
1317.87 18
1317.96 18
1318.04 18
1318.12 20
1318.21 22
1318.29 26
1318.37 31
1318.46 37
1318.54 44
1318.62 52
1318.71 59
1318.79 66
1318.87 72
1318.96 77
1319.04 81
1319.12 82
1319.21 82
1319.29 81
1319.37 78
1319.46 75
1319.54 73
1319.62 71
1319.71 70
1319.79 70
1319.87 70
1319.96 70
1320.04 68
1320.12 65
1320.21 61
1320.29 57
1320.37 53
1320.46 51
1320.54 51
1320.62 53
1320.71 57
1320.79 62
1320.87 66
1320.96 70
1321.04 73
1321.12 75
1321.21 76
1321.29 77
1321.37 79
1321.46 82
1321.54 86
1321.62 90
1321.71 95
1321.79 100
1321.87 104
1321.96 107
1322.04 109
1322.12 109
1322.21 108
1322.29 106
1322.38 104
1322.46 101
1322.54 98
1322.63 95
1322.71 92
1322.79 89
1322.88 87
1322.96 85
1323.04 82
1323.13 79
1323.21 75
1323.29 69
1323.38 64
1323.46 59
1323.54 55
1323.63 54
1323.71 57
1323.79 63
1323.88 71
1323.96 81
1324.05 90
1324.13 98
1324.21 103
1324.30 105
1324.38 104
1324.46 101
1324.55 96
1324.63 92
1324.71 87
1324.80 84
1324.88 83
1324.96 83
1325.05 85
1325.13 88
1325.21 91
1325.30 93
1325.38 93
1325.47 92
1325.55 88
1325.63 84
1325.72 79
1325.80 74
1325.88 71
1325.97 70
1326.05 70
1326.13 71
1326.22 74
1326.30 77
1326.39 80
1326.47 83
1326.55 85
1326.64 87
1326.72 89
1326.80 91
1326.89 92
1326.97 93
1327.05 92
1327.14 91
1327.22 88
1327.30 85
1327.39 81
1327.47 77
1327.56 74
1327.64 73
1327.72 72
1327.81 74
1327.89 79
1327.97 86
1328.06 94
1328.14 102
1328.22 111
1328.31 117
1328.39 122
1328.48 124
1328.56 124
1328.64 123
1328.73 122
1328.81 122
1328.89 123
1328.98 125
1329.06 129
1329.15 133
1329.23 135
1329.31 136
1329.40 135
1329.48 132
1329.56 127
1329.65 123
1329.73 119
1329.81 115
1329.90 113
1329.98 111
1330.07 110
1330.15 109
1330.23 107
1330.32 105
1330.40 103
1330.48 99
1330.57 95
1330.65 89
1330.74 83
1330.82 75
1330.90 67
1330.99 58
1331.07 51
1331.15 45
1331.24 40
1331.32 38
1331.41 37
1331.49 38
1331.57 39
1331.66 41
1331.74 42
1331.82 42
1331.91 41
1331.99 39
1332.08 37
1332.16 35
1332.24 33
1332.33 33
1332.41 34
1332.49 37
1332.58 41
1332.66 45
1332.75 49
1332.83 52
1332.91 54
1333.00 55
1333.08 56
1333.17 57
1333.25 58
1333.33 61
1333.42 64
1333.50 67
1333.58 69
1333.67 71
1333.75 71
1333.84 71
1333.92 69
1334.00 68
1334.09 67
1334.17 66
1334.25 65
1334.34 64
1334.42 63
1334.51 62
1334.59 61
1334.67 61
1334.76 61
1334.84 62
1334.93 63
1335.01 64
1335.09 63
1335.18 62
1335.26 58
1335.35 54
1335.43 50
1335.51 46
1335.60 44
1335.68 43
1335.76 43
1335.85 44
1335.93 45
1336.02 46
1336.10 46
1336.18 45
1336.27 43
1336.35 40
1336.44 38
1336.52 36
1336.60 34
1336.69 33
1336.77 34
1336.86 35
1336.94 37
1337.02 38
1337.11 39
1337.19 38
1337.28 36
1337.36 33
1337.44 29
1337.53 26
1337.61 24
1337.69 24
1337.78 24
1337.86 26
1337.95 28
1338.03 31
1338.11 33
1338.20 36
1338.28 39
1338.37 43
1338.45 47
1338.53 50
1338.62 53
1338.70 56
1338.79 59
1338.87 62
1338.95 65
1339.04 68
1339.12 72
1339.21 75
1339.29 77
1339.37 78
1339.46 77
1339.54 75
1339.63 72
1339.71 68
1339.79 64
1339.88 60
1339.96 57
1340.05 55
1340.13 54
1340.21 53
1340.30 53
1340.38 54
1340.47 56
1340.55 60
1340.63 66
1340.72 73
1340.80 82
1340.89 91
1340.97 99
1341.06 106
1341.14 110
1341.22 111
1341.31 109
1341.39 103
1341.48 95
1341.56 85
1341.64 75
1341.73 65
1341.81 58
1341.90 54
1341.98 53
1342.06 56
1342.15 61
1342.23 67
1342.32 71
1342.40 74
1342.48 74
1342.57 73
1342.65 72
1342.74 73
1342.82 77
1342.91 84
1342.99 94
1343.07 105
1343.16 116
1343.24 126
1343.33 132
1343.41 136
1343.49 138
1343.58 139
1343.66 140
1343.75 142
1343.83 145
1343.91 148
1344.00 152
1344.08 155
1344.17 158
1344.25 159
1344.34 160
1344.42 161
1344.50 162
1344.59 164
1344.67 165
1344.76 166
1344.84 165
1344.92 163
1345.01 159
1345.09 155
1345.18 149
1345.26 142
1345.35 134
1345.43 126
1345.51 117
1345.60 108
1345.68 100
1345.77 92
1345.85 86
1345.93 80
1346.02 76
1346.10 73
1346.19 69
1346.27 66
1346.36 63
1346.44 59
1346.52 54
1346.61 49
1346.69 43
1346.78 37
1346.86 30
1346.95 24
1347.03 18
1347.11 14
1347.20 11
1347.28 9
1347.37 8
1347.45 9
1347.54 10
1347.62 12
1347.70 15
1347.79 18
1347.87 22
1347.96 26
1348.04 29
1348.13 31
1348.21 30
1348.29 28
1348.38 24
1348.46 19
1348.55 16
1348.63 15
1348.72 16
1348.80 20
1348.88 26
1348.97 33
1349.05 38
1349.14 43
1349.22 45
1349.31 45
1349.39 44
1349.47 42
1349.56 40
1349.64 38
1349.73 36
1349.81 34
1349.90 32
1349.98 30
1350.06 27
1350.15 23
1350.23 19
1350.32 15
1350.40 13
1350.49 11
1350.57 11
1350.65 12
1350.74 15
1350.82 18
1350.91 22
1350.99 27
1351.08 31
1351.16 34
1351.25 37
1351.33 38
1351.41 37
1351.50 36
1351.58 35
1351.67 35
1351.75 35
1351.84 37
1351.92 39
1352.01 41
1352.09 41
1352.17 39
1352.26 35
1352.34 28
1352.43 21
1352.51 13
1352.60 7
1352.68 1
1352.76 0
1352.85 0
1352.93 0
1353.02 0
1353.10 0
1353.19 0
1353.27 0
1353.36 0
1353.44 2
1353.52 8
1353.61 15
1353.69 21
1353.78 26
1353.86 30
1353.95 33
1354.03 35
1354.12 36
1354.20 36
1354.28 36
1354.37 36
1354.45 36
1354.54 37
1354.62 39
1354.71 41
1354.79 43
1354.88 46
1354.96 48
1355.05 51
1355.13 54
1355.21 57
1355.30 61
1355.38 65
1355.47 70
1355.55 75
1355.64 79
1355.72 83
1355.81 86
1355.89 89
1355.97 92
1356.06 95
1356.14 98
1356.23 102
1356.31 105
1356.40 108
1356.48 110
1356.57 110
1356.65 110
1356.74 108
1356.82 104
1356.90 101
1356.99 97
1357.07 93
1357.16 89
1357.24 87
1357.33 85
1357.41 86
1357.50 88
1357.58 90
1357.67 93
1357.75 96
1357.84 99
1357.92 100
1358.00 100
1358.09 100
1358.17 100
1358.26 100
1358.34 101
1358.43 102
1358.51 104
1358.60 106
1358.68 109
1358.77 112
1358.85 115
1358.93 118
1359.02 119
1359.10 118
1359.19 116
1359.27 113
1359.36 108
1359.44 101
1359.53 95
1359.61 89
1359.70 84
1359.78 79
1359.87 76
1359.95 75
1360.04 74
1360.12 75
1360.20 76
1360.29 77
1360.37 79
1360.46 79
1360.54 79
1360.63 77
1360.71 74
1360.80 69
1360.88 64
1360.97 58
1361.05 52
1361.14 46
1361.22 40
1361.31 33
1361.39 27
1361.47 21
1361.56 16
1361.64 11
1361.73 9
1361.81 9
1361.90 10
1361.98 13
1362.07 17
1362.15 21
1362.24 24
1362.32 26
1362.41 26
1362.49 25
1362.58 23
1362.66 21
1362.75 18
1362.83 16
1362.91 14
1363.00 12
1363.08 11
1363.17 10
1363.25 10
1363.34 11
1363.42 12
1363.51 13
1363.59 14
1363.68 15
1363.76 16
1363.85 16
1363.93 16
1364.02 16
1364.10 15
1364.19 14
1364.27 13
1364.36 11
1364.44 8
1364.53 5
1364.61 2
1364.69 0
1364.78 0
1364.86 0
1364.95 0
1365.03 0
1365.12 0
1365.20 0
1365.29 0
1365.37 1
1365.46 2
1365.54 3
1365.63 6
1365.71 8
1365.80 9
1365.88 9
1365.97 8
1366.05 5
1366.14 1
1366.22 0
1366.31 0
1366.39 0
1366.48 0
1366.56 0
1366.65 0
1366.73 0
1366.82 0
1366.90 6
1366.99 12
1367.07 18
1367.16 25
1367.24 32
1367.32 37
1367.41 42
1367.49 45
1367.58 48
1367.66 50
1367.75 51
1367.83 51
1367.92 51
1368.00 51
1368.09 50
1368.17 48
1368.26 46
1368.34 45
1368.43 44
1368.51 44
1368.60 45
1368.68 46
1368.77 49
1368.85 52
1368.94 56
1369.02 60
1369.11 65
1369.19 69
1369.28 74
1369.36 78
1369.45 80
1369.53 82
1369.62 82
1369.70 81
1369.79 79
1369.87 76
1369.96 73
1370.04 70
1370.13 69
1370.21 70
1370.30 73
1370.38 78
1370.47 85
1370.55 91
1370.64 98
1370.72 104
1370.81 108
1370.89 111
1370.98 113
1371.06 114
1371.15 115
1371.23 116
1371.32 118
1371.40 120
1371.49 121
1371.57 122
1371.66 122
1371.74 122
1371.83 120
1371.91 119
1372.00 118
1372.08 118
1372.17 118
1372.25 119
1372.34 119
1372.42 120
1372.51 119
1372.59 118
1372.68 117
1372.76 117
1372.85 118
1372.93 120
1373.02 123
1373.10 126
1373.19 130
1373.27 133
1373.36 135
1373.44 137
1373.53 137
1373.61 138
1373.70 138
1373.78 139
1373.87 140
1373.95 140
1374.04 139
1374.12 137
1374.21 135
1374.29 132
1374.38 130
1374.46 129
1374.55 129
1374.63 131
1374.72 133
1374.80 136
1374.89 139
1374.97 140
1375.06 140
1375.14 138
1375.23 135
1375.32 131
1375.40 126
1375.49 121
1375.57 115
1375.66 109
1375.74 103
1375.83 97
1375.91 91
1376.00 85
1376.08 80
1376.17 76
1376.25 72
1376.34 69
1376.42 66
1376.51 63
1376.59 61
1376.68 59
1376.76 58
1376.85 58
1376.93 58
1377.02 60
1377.10 61
1377.19 64
1377.27 67
1377.36 72
1377.44 77
1377.53 84
1377.61 91
1377.70 98
1377.78 102
1377.87 104
1377.96 102
1378.04 97
1378.13 89
1378.21 79
1378.30 69
1378.38 61
1378.47 54
1378.55 50
1378.64 49
1378.72 49
1378.81 50
1378.89 51
1378.98 53
1379.06 56
1379.15 58
1379.23 61
1379.32 64
1379.40 66
1379.49 68
1379.57 69
1379.66 69
1379.75 66
1379.83 62
1379.92 57
1380.00 51
1380.09 45
1380.17 40
1380.26 35
1380.34 31
1380.43 28
1380.51 26
1380.60 24
1380.68 23
1380.77 22
1380.85 20
1380.94 18
1381.02 16
1381.11 14
1381.20 11
1381.28 10
1381.37 10
1381.45 12
1381.54 14
1381.62 18
1381.71 22
1381.79 26
1381.88 29
1381.96 31
1382.05 31
1382.13 31
1382.22 30
1382.30 29
1382.39 29
1382.48 29
1382.56 30
1382.65 32
1382.73 34
1382.82 37
1382.90 40
1382.99 43
1383.07 46
1383.16 48
1383.24 48
1383.33 46
1383.41 43
1383.50 37
1383.58 30
1383.67 24
1383.76 19
1383.84 16
1383.93 17
1384.01 22
1384.10 28
1384.18 35
1384.27 41
1384.35 45
1384.44 46
1384.52 43
1384.61 37
1384.69 29
1384.78 23
1384.87 18
1384.95 16
1385.04 17
1385.12 20
1385.21 25
1385.29 29
1385.38 32
1385.46 35
1385.55 37
1385.63 39
1385.72 42
1385.81 44
1385.89 47
1385.98 49
1386.06 49
1386.15 47
1386.23 42
1386.32 35
1386.40 26
1386.49 17
1386.57 8
1386.66 0
1386.75 0
1386.83 0
1386.92 0
1387.00 0
1387.09 0
1387.17 0
1387.26 0
1387.34 0
1387.43 4
1387.52 11
1387.60 17
1387.69 23
1387.77 27
1387.86 29
1387.94 29
1388.03 28
1388.11 26
1388.20 23
1388.28 21
1388.37 20
1388.46 21
1388.54 22
1388.63 25
1388.71 27
1388.80 30
1388.88 32
1388.97 32
1389.05 32
1389.14 30
1389.23 29
1389.31 27
1389.40 26
1389.48 27
1389.57 29
1389.65 32
1389.74 36
1389.82 40
1389.91 43
1390.00 44
1390.08 43
1390.17 40
1390.25 36
1390.34 31
1390.42 26
1390.51 22
1390.59 19
1390.68 18
1390.77 17
1390.85 17
1390.94 16
1391.02 14
1391.11 11
1391.19 7
1391.28 3
1391.37 0
1391.45 0
1391.54 0
1391.62 4
1391.71 11
1391.79 20
1391.88 30
1391.96 40
1392.05 47
1392.14 51
1392.22 51
1392.31 49
1392.39 44
1392.48 38
1392.56 33
1392.65 30
1392.74 28
1392.82 27
1392.91 27
1392.99 28
1393.08 28
1393.16 28
1393.25 28
1393.34 30
1393.42 33
1393.51 38
1393.59 45
1393.68 52
1393.76 58
1393.85 63
1393.94 65
1394.02 65
1394.11 62
1394.19 58
1394.28 53
1394.36 48
1394.45 44
1394.54 41
1394.62 40
1394.71 39
1394.79 40
1394.88 40
1394.96 39
1395.05 38
1395.14 36
1395.22 34
1395.31 31
1395.39 30
1395.48 29
1395.56 29
1395.65 29
1395.74 31
1395.82 32
1395.91 33
1395.99 33
1396.08 32
1396.16 30
1396.25 27
1396.34 24
1396.42 22
1396.51 20
1396.59 20
1396.68 22
1396.76 24
1396.85 27
1396.94 30
1397.02 33
1397.11 34
1397.19 34
1397.28 32
1397.37 29
1397.45 25
1397.54 20
1397.62 16
1397.71 11
1397.79 8
1397.88 6
1397.97 6
1398.05 6
1398.14 8
1398.22 9
1398.31 10
1398.40 11
1398.48 10
1398.57 9
1398.65 8
1398.74 6
1398.82 5
1398.91 4
1399.00 3
1399.08 3
1399.17 3
1399.25 3
1399.34 3
1399.43 4
1399.51 5
1399.60 6
1399.68 7
1399.77 9
1399.85 10
1399.94 11
1400.03 11
1400.11 11
1400.20 9
1400.28 7
1400.37 5
1400.46 3
1400.54 1
1400.63 0
1400.71 1
1400.80 4
1400.89 8
1400.97 13
1401.06 20
1401.14 26
1401.23 31
1401.32 35
1401.40 36
1401.49 36
1401.57 35
1401.66 35
1401.74 35
1401.83 37
1401.92 40
1402.00 45
1402.09 51
1402.17 56
1402.26 60
1402.35 62
1402.43 61
1402.52 58
1402.60 53
1402.69 46
1402.78 37
1402.86 30
1402.95 23
1403.03 19
1403.12 19
1403.21 21
1403.29 27
1403.38 34
1403.46 43
1403.55 51
1403.64 60
1403.72 67
1403.81 74
1403.89 79
1403.98 82
1404.07 83
1404.15 81
1404.24 77
1404.32 71
1404.41 64
1404.50 58
1404.58 53
1404.67 52
1404.75 54
1404.84 58
1404.93 65
1405.01 73
1405.10 80
1405.18 85
1405.27 87
1405.36 87
1405.44 85
1405.53 83
1405.61 80
1405.70 77
1405.79 75
1405.87 73
1405.96 72
1406.05 71
1406.13 70
1406.22 69
1406.30 67
1406.39 65
1406.48 63
1406.56 60
1406.65 57
1406.73 54
1406.82 50
1406.91 47
1406.99 44
1407.08 41
1407.16 37
1407.25 34
1407.34 30
1407.42 26
1407.51 21
1407.59 18
1407.68 14
1407.77 12
1407.85 10
1407.94 10
1408.03 9
1408.11 9
1408.20 10
1408.28 11
1408.37 12
1408.46 13
1408.54 13
1408.63 14
1408.71 14
1408.80 13
1408.89 11
1408.97 9
1409.06 5
1409.15 2
1409.23 0
1409.32 0
1409.40 0
1409.49 0
1409.58 0
1409.66 0
1409.75 0
1409.83 0
1409.92 7
1410.01 16
1410.09 27
1410.18 38
1410.27 48
1410.35 58
1410.44 65
1410.52 71
1410.61 74
1410.70 75
1410.78 75
1410.87 73
1410.96 70
1411.04 67
1411.13 63
1411.21 59
1411.30 55
1411.39 51
1411.47 47
1411.56 42
1411.65 37
1411.73 33
1411.82 30
1411.90 29
1411.99 30
1412.08 32
1412.16 36
1412.25 40
1412.34 44
1412.42 47
1412.51 49
1412.59 49
1412.68 48
1412.77 47
1412.85 46
1412.94 45
1413.03 44
1413.11 44
1413.20 44
1413.28 44
1413.37 43
1413.46 41
1413.54 37
1413.63 34
1413.72 29
1413.80 25
1413.89 22
1413.98 18
1414.06 16
1414.15 13
1414.23 11
1414.32 9
1414.41 7
1414.49 5
1414.58 4
1414.67 3
1414.75 4
1414.84 5
1414.92 9
1415.01 14
1415.10 20
1415.18 27
1415.27 34
1415.36 41
1415.44 46
1415.53 51
1415.62 53
1415.70 53
1415.79 51
1415.87 48
1415.96 44
1416.05 38
1416.13 32
1416.22 26
1416.31 21
1416.39 17
1416.48 14
1416.57 14
1416.65 14
1416.74 16
1416.82 19
1416.91 22
1417.00 27
1417.08 32
1417.17 37
1417.26 43
1417.34 49
1417.43 53
1417.52 56
1417.60 57
1417.69 57
1417.78 56
1417.86 55
1417.95 54
1418.03 55
1418.12 55
1418.21 57
1418.29 58
1418.38 59
1418.47 60
1418.55 60
1418.64 59
1418.73 58
1418.81 55
1418.90 53
1418.99 50
1419.07 47
1419.16 46
1419.25 46
1419.33 48
1419.42 51
1419.50 56
1419.59 61
1419.68 65
1419.76 68
1419.85 71
1419.94 72
1420.02 73
1420.11 74
1420.20 75
1420.28 76
1420.37 76
1420.46 74
1420.54 72
1420.63 70
1420.72 67
1420.80 65
1420.89 65
1420.98 64
1421.06 65
1421.15 65
1421.23 63
1421.32 61
1421.41 58
1421.49 53
1421.58 49
1421.67 46
1421.75 43
1421.84 42
1421.93 42
1422.01 44
1422.10 45
1422.19 48
1422.27 50
1422.36 54
1422.45 57
1422.53 61
1422.62 66
1422.71 70
1422.79 74
1422.88 78
1422.97 82
1423.05 86
1423.14 92
1423.23 99
1423.31 107
1423.40 114
1423.49 119
1423.57 121
1423.66 119
1423.75 114
1423.83 106
1423.92 96
1424.01 86
1424.09 78
1424.18 71
1424.27 66
1424.35 62
1424.44 57
1424.52 52
1424.61 46
1424.70 40
1424.78 34
1424.87 29
1424.96 26
1425.04 25
1425.13 26
1425.22 29
1425.30 34
1425.39 38
1425.48 42
1425.56 46
1425.65 48
1425.74 49
1425.82 48
1425.91 47
1426.00 44
1426.08 42
1426.17 39
1426.26 38
1426.34 37
1426.43 38
1426.52 38
1426.60 39
1426.69 39
1426.78 37
1426.87 35
1426.95 33
1427.04 30
1427.13 27
1427.21 26
1427.30 25
1427.39 25
1427.47 25
1427.56 25
1427.65 25
1427.73 25
1427.82 26
1427.91 28
1427.99 31
1428.08 37
1428.17 44
1428.25 53
1428.34 63
1428.43 74
1428.51 86
1428.60 98
1428.69 109
1428.77 118
1428.86 124
1428.95 127
1429.03 127
1429.12 123
1429.21 117
1429.29 110
1429.38 102
1429.47 93
1429.55 86
1429.64 80
1429.73 75
1429.81 70
1429.90 67
1429.99 65
1430.08 64
1430.16 64
1430.25 65
1430.34 66
1430.42 68
1430.51 70
1430.60 71
1430.68 71
1430.77 71
1430.86 71
1430.94 70
1431.03 71
1431.12 71
1431.20 71
1431.29 71
1431.38 70
1431.46 68
1431.55 65
1431.64 62
1431.72 60
1431.81 59
1431.90 60
1431.99 62
1432.07 66
1432.16 72
1432.25 78
1432.33 85
1432.42 90
1432.51 94
1432.59 96
1432.68 96
1432.77 94
1432.85 90
1432.94 85
1433.03 80
1433.11 75
1433.20 70
1433.29 67
1433.38 65
1433.46 64
1433.55 64
1433.64 64
1433.72 63
1433.81 62
1433.90 60
1433.98 58
1434.07 56
1434.16 54
1434.24 52
1434.33 51
1434.42 50
1434.51 50
1434.59 50
1434.68 50
1434.77 51
1434.85 52
1434.94 53
1435.03 55
1435.11 57
1435.20 60
1435.29 63
1435.38 65
1435.46 66
1435.55 66
1435.64 63
1435.72 59
1435.81 52
1435.90 44
1435.98 37
1436.07 30
1436.16 24
1436.24 20
1436.33 18
1436.42 17
1436.51 19
1436.59 21
1436.68 24
1436.77 25
1436.85 26
1436.94 26
1437.03 25
1437.11 23
1437.20 23
1437.29 25
1437.38 29
1437.46 34
1437.55 40
1437.64 45
1437.72 46
1437.81 44
1437.90 39
1437.99 30
1438.07 21
1438.16 13
1438.25 7
1438.33 4
1438.42 4
1438.51 5
1438.59 7
1438.68 9
1438.77 10
1438.86 11
1438.94 13
1439.03 14
1439.12 17
1439.20 20
1439.29 25
1439.38 30
1439.47 36
1439.55 41
1439.64 46
1439.73 50
1439.81 52
1439.90 52
1439.99 52
1440.07 50
1440.16 47
1440.25 46
1440.34 45
1440.42 47
1440.51 50
1440.60 53
1440.68 57
1440.77 60
1440.86 61
1440.95 60
1441.03 58
1441.12 53
1441.21 49
1441.29 44
1441.38 39
1441.47 35
1441.56 32
1441.64 28
1441.73 25
1441.82 21
1441.90 16
1441.99 12
1442.08 8
1442.17 4
1442.25 0
1442.34 0
1442.43 0
1442.51 0
1442.60 0
1442.69 0
1442.78 0
1442.86 0
1442.95 0
1443.04 2
1443.13 7
1443.21 13
1443.30 20
1443.39 27
1443.47 36
1443.56 45
1443.65 53
1443.74 61
1443.82 67
1443.91 71
1444.00 74
1444.08 75
1444.17 75
1444.26 75
1444.35 76
1444.43 78
1444.52 83
1444.61 89
1444.70 96
1444.78 104
1444.87 111
1444.96 117
1445.04 120
1445.13 122
1445.22 122
1445.31 121
1445.39 119
1445.48 116
1445.57 114
1445.66 111
1445.74 109
1445.83 108
1445.92 108
1446.00 108
1446.09 108
1446.18 109
1446.27 110
1446.35 109
1446.44 107
1446.53 104
1446.62 100
1446.70 96
1446.79 91
1446.88 87
1446.96 85
1447.05 83
1447.14 82
1447.23 81
1447.31 80
1447.40 79
1447.49 77
1447.58 74
1447.66 71
1447.75 68
1447.84 65
1447.93 62
1448.01 60
1448.10 59
1448.19 57
1448.27 56
1448.36 54
1448.45 52
1448.54 49
1448.62 47
1448.71 44
1448.80 42
1448.89 40
1448.97 38
1449.06 37
1449.15 37
1449.24 37
1449.32 37
1449.41 37
1449.50 37
1449.59 36
1449.67 35
1449.76 33
1449.85 31
1449.93 29
1450.02 28
1450.11 28
1450.20 31
1450.28 35
1450.37 39
1450.46 44
1450.55 49
1450.63 52
1450.72 54
1450.81 55
1450.90 55
1450.98 54
1451.07 53
1451.16 52
1451.25 50
1451.33 48
1451.42 46
1451.51 43
1451.60 41
1451.68 40
1451.77 40
1451.86 42
1451.95 46
1452.03 51
1452.12 57
1452.21 62
1452.30 68
1452.38 72
1452.47 74
1452.56 74
1452.65 72
1452.73 68
1452.82 63
1452.91 57
1453.00 51
1453.08 45
1453.17 41
1453.26 37
1453.35 35
1453.43 33
1453.52 33
1453.61 33
1453.70 36
1453.78 40
1453.87 46
1453.96 54
1454.05 62
1454.13 71
1454.22 79
1454.31 86
1454.40 90
1454.48 93
1454.57 95
1454.66 96
1454.75 95
1454.83 94
1454.92 93
1455.01 91
1455.10 88
1455.18 85
1455.27 83
1455.36 82
1455.45 81
1455.53 82
1455.62 82
1455.71 82
1455.80 82
1455.88 81
1455.97 79
1456.06 78
1456.15 77
1456.23 79
1456.32 83
1456.41 88
1456.50 96
1456.59 104
1456.67 112
1456.76 120
1456.85 126
1456.94 131
1457.02 135
1457.11 137
1457.20 138
1457.29 138
1457.37 136
1457.46 133
1457.55 128
1457.64 123
1457.72 117
1457.81 111
1457.90 106
1457.99 103
1458.07 104
1458.16 107
1458.25 113
1458.34 121
1458.43 129
1458.51 138
1458.60 145
1458.69 151
1458.78 155
1458.86 158
1458.95 161
1459.04 163
1459.13 165
1459.21 165
1459.30 163
1459.39 159
1459.48 151
1459.57 142
1459.65 132
1459.74 122
1459.83 114
1459.92 108
1460.00 105
1460.09 103
1460.18 101
1460.27 98
1460.35 95
1460.44 91
1460.53 86
1460.62 80
1460.71 73
1460.79 67
1460.88 61
1460.97 55
1461.06 49
1461.14 44
1461.23 40
1461.32 36
1461.41 33
1461.50 32
1461.58 31
1461.67 32
1461.76 35
1461.85 39
1461.93 43
1462.02 48
1462.11 53
1462.20 57
1462.29 60
1462.37 61
1462.46 62
1462.55 63
1462.64 63
1462.72 63
1462.81 63
1462.90 63
1462.99 63
1463.08 62
1463.16 61
1463.25 60
1463.34 57
1463.43 54
1463.51 50
1463.60 46
1463.69 42
1463.78 38
1463.87 35
1463.95 35
1464.04 35
1464.13 37
1464.22 39
1464.30 40
1464.39 41
1464.48 40
1464.57 39
1464.66 36
1464.74 33
1464.83 31
1464.92 27
1465.01 24
1465.10 21
1465.18 17
1465.27 14
1465.36 12
1465.45 11
1465.53 12
1465.62 15
1465.71 20
1465.80 26
1465.89 33
1465.97 38
1466.06 43
1466.15 45
1466.24 46
1466.33 44
1466.41 41
1466.50 36
1466.59 32
1466.68 28
1466.77 25
1466.85 23
1466.94 22
1467.03 23
1467.12 24
1467.20 26
1467.29 28
1467.38 29
1467.47 30
1467.56 30
1467.64 29
1467.73 28
1467.82 27
1467.91 25
1468.00 24
1468.08 21
1468.17 18
1468.26 14
1468.35 8
1468.44 2
1468.52 0
1468.61 0
1468.70 0
1468.79 0
1468.88 0
1468.96 0
1469.05 0
1469.14 0
1469.23 5
1469.32 11
1469.40 17
1469.49 22
1469.58 26
1469.67 29
1469.76 31
1469.84 33
1469.93 33
1470.02 32
1470.11 29
1470.20 26
1470.28 23
1470.37 20
1470.46 17
1470.55 16
1470.64 16
1470.72 18
1470.81 21
1470.90 24
1470.99 27
1471.08 29
1471.16 31
1471.25 31
1471.34 30
1471.43 28
1471.52 25
1471.60 22
1471.69 19
1471.78 16
1471.87 14
1471.96 13
1472.04 12
1472.13 12
1472.22 12
1472.31 12
1472.40 11
1472.48 9
1472.57 7
1472.66 4
1472.75 1
1472.84 0
1472.93 0
1473.01 0
1473.10 0
1473.19 0
1473.28 2
1473.37 6
1473.45 11
1473.54 15
1473.63 18
1473.72 20
1473.81 20
1473.89 18
1473.98 15
1474.07 11
1474.16 8
1474.25 7
1474.34 7
1474.42 9
1474.51 13
1474.60 19
1474.69 27
1474.78 34
1474.86 40
1474.95 46
1475.04 49
1475.13 49
1475.22 48
1475.30 44
1475.39 40
1475.48 35
1475.57 30
1475.66 25
1475.75 21
1475.83 19
1475.92 17
1476.01 17
1476.10 18
1476.19 19
1476.27 21
1476.36 22
1476.45 24
1476.54 25
1476.63 27
1476.72 29
1476.80 31
1476.89 34
1476.98 36
1477.07 37
1477.16 38
1477.25 38
1477.33 37
1477.42 36
1477.51 35
1477.60 34
1477.69 35
1477.77 35
1477.86 36
1477.95 37
1478.04 38
1478.13 38
1478.22 39
1478.30 39
1478.39 40
1478.48 42
1478.57 46
1478.66 52
1478.75 59
1478.83 66
1478.92 74
1479.01 80
1479.10 84
1479.19 85
1479.28 83
1479.36 79
1479.45 74
1479.54 69
1479.63 64
1479.72 62
1479.80 62
1479.89 64
1479.98 69
1480.07 75
1480.16 83
1480.25 91
1480.33 99
1480.42 107
1480.51 113
1480.60 119
1480.69 124
1480.78 129
1480.86 133
1480.95 138
1481.04 142
1481.13 148
1481.22 156
1481.31 165
1481.39 176
1481.48 187
1481.57 199
1481.66 210
1481.75 218
1481.84 224
1481.92 229
1482.01 232
1482.10 236
1482.19 240
1482.28 246
1482.37 253
1482.46 261
1482.54 268
1482.63 274
1482.72 279
1482.81 283
1482.90 286
1482.99 288
1483.07 291
1483.16 295
1483.25 298
1483.34 302
1483.43 306
1483.52 309
1483.60 312
1483.69 315
1483.78 318
1483.87 320
1483.96 321
1484.05 323
1484.13 324
1484.22 324
1484.31 325
1484.40 325
1484.49 325
1484.58 323
1484.67 321
1484.75 316
1484.84 309
1484.93 302
1485.02 294
1485.11 286
1485.20 278
1485.28 271
1485.37 263
1485.46 255
1485.55 248
1485.64 242
1485.73 238
1485.82 236
1485.90 235
1485.99 236
1486.08 237
1486.17 237
1486.26 233
1486.35 226
1486.43 216
1486.52 204
1486.61 191
1486.70 178
1486.79 167
1486.88 159
1486.97 153
1487.05 149
1487.14 147
1487.23 147
1487.32 148
1487.41 150
1487.50 153
1487.59 157
1487.67 160
1487.76 163
1487.85 163
1487.94 160
1488.03 154
1488.12 144
1488.21 132
1488.29 121
1488.38 110
1488.47 103
1488.56 99
1488.65 98
1488.74 100
1488.83 103
1488.91 106
1489.00 108
1489.09 107
1489.18 103
1489.27 97
1489.36 89
1489.45 82
1489.53 76
1489.62 71
1489.71 69
1489.80 69
1489.89 69
1489.98 69
1490.07 69
1490.15 67
1490.24 65
1490.33 62
1490.42 59
1490.51 56
1490.60 52
1490.69 47
1490.77 42
1490.86 36
1490.95 30
1491.04 25
1491.13 22
1491.22 22
1491.31 25
1491.39 31
1491.48 38
1491.57 46
1491.66 54
1491.75 61
1491.84 66
1491.93 69
1492.02 71
1492.10 71
1492.19 72
1492.28 73
1492.37 73
1492.46 74
1492.55 75
1492.64 74
1492.72 73
1492.81 70
1492.90 66
1492.99 60
1493.08 53
1493.17 45
1493.26 37
1493.35 30
1493.43 24
1493.52 20
1493.61 18
1493.70 19
1493.79 22
1493.88 28
1493.97 34
1494.06 42
1494.14 50
1494.23 57
1494.32 65
1494.41 73
1494.50 80
1494.59 86
1494.68 91
1494.77 94
1494.85 94
1494.94 92
1495.03 89
1495.12 86
1495.21 83
1495.30 81
1495.39 80
1495.48 79
1495.56 79
1495.65 80
1495.74 81
1495.83 82
1495.92 84
1496.01 86
1496.10 89
1496.19 91
1496.27 92
1496.36 90
1496.45 87
1496.54 82
1496.63 77
1496.72 72
1496.81 70
1496.90 72
1496.98 77
1497.07 86
1497.16 97
1497.25 108
1497.34 119
1497.43 127
1497.52 133
1497.61 135
1497.70 136
1497.78 135
1497.87 134
1497.96 133
1498.05 132
1498.14 131
1498.23 131
1498.32 131
1498.41 133
1498.49 134
1498.58 136
1498.67 137
1498.76 137
1498.85 137
1498.94 135
1499.03 133
1499.12 132
1499.21 131
1499.29 132
1499.38 134
1499.47 136
1499.56 140
1499.65 144
1499.74 148
1499.83 152
1499.92 156
1500.01 160
1500.09 164
1500.18 167
1500.27 169
1500.36 170
1500.45 169
1500.54 167
1500.63 164
1500.72 160
1500.81 156
1500.89 154
1500.98 153
1501.07 155
1501.16 159
1501.25 164
1501.34 171
1501.43 177
1501.52 182
1501.61 185
1501.70 186
1501.78 185
1501.87 184
1501.96 182
1502.05 182
1502.14 183
1502.23 185
1502.32 186
1502.41 185
1502.50 182
1502.59 177
1502.67 169
1502.76 159
1502.85 147
1502.94 136
1503.03 125
1503.12 115
1503.21 107
1503.30 101
1503.39 97
1503.47 96
1503.56 96
1503.65 99
1503.74 102
1503.83 106
1503.92 109
1504.01 111
1504.10 111
1504.19 110
1504.28 108
1504.37 104
1504.45 101
1504.54 97
1504.63 93
1504.72 88
1504.81 83
1504.90 77
1504.99 71
1505.08 64
1505.17 57
1505.26 51
1505.34 46
1505.43 43
1505.52 42
1505.61 43
1505.70 47
1505.79 53
1505.88 60
1505.97 69
1506.06 77
1506.15 83
1506.24 87
1506.32 88
1506.41 86
1506.50 84
1506.59 80
1506.68 78
1506.77 76
1506.86 77
1506.95 80
1507.04 83
1507.13 87
1507.22 91
1507.30 94
1507.39 96
1507.48 99
1507.57 101
1507.66 103
1507.75 104
1507.84 105
1507.93 104
1508.02 103
1508.11 101
1508.20 100
1508.29 99
1508.37 99
1508.46 100
1508.55 101
1508.64 103
1508.73 104
1508.82 104
1508.91 104
1509.00 103
1509.09 102
1509.18 101
1509.27 102
1509.35 104
1509.44 107
1509.53 110
1509.62 114
1509.71 118
1509.80 121
1509.89 121
1509.98 120
1510.07 115
1510.16 108
1510.25 100
1510.34 92
1510.43 85
1510.51 82
1510.60 81
1510.69 83
1510.78 86
1510.87 90
1510.96 93
1511.05 95
1511.14 96
1511.23 97
1511.32 98
1511.41 99
1511.50 101
1511.59 104
1511.67 106
1511.76 108
1511.85 110
1511.94 112
1512.03 113
1512.12 115
1512.21 117
1512.30 119
1512.39 120
1512.48 118
1512.57 115
1512.66 108
1512.75 100
1512.83 91
1512.92 81
1513.01 73
1513.10 66
1513.19 62
1513.28 59
1513.37 59
1513.46 61
1513.55 64
1513.64 68
1513.73 74
1513.82 80
1513.91 85
1514.00 88
1514.09 90
1514.17 89
1514.26 86
1514.35 83
1514.44 80
1514.53 78
1514.62 78
1514.71 80
1514.80 83
1514.89 87
1514.98 90
1515.07 91
1515.16 91
1515.25 90
1515.34 87
1515.43 85
1515.51 83
1515.60 82
1515.69 81
1515.78 80
1515.87 78
1515.96 74
1516.05 67
1516.14 59
1516.23 50
1516.32 41
1516.41 33
1516.50 27
1516.59 22
1516.68 19
1516.77 16
1516.86 13
1516.94 9
1517.03 5
1517.12 1
1517.21 0
1517.30 0
1517.39 0
1517.48 0
1517.57 0
1517.66 0
1517.75 0
1517.84 0
1517.93 1
1518.02 3
1518.11 6
1518.20 10
1518.29 15
1518.38 22
1518.46 28
1518.55 35
1518.64 42
1518.73 48
1518.82 54
1518.91 58
1519.00 63
1519.09 67
1519.18 71
1519.27 74
1519.36 77
1519.45 80
1519.54 82
1519.63 84
1519.72 86
1519.81 88
1519.90 90
1519.99 90
1520.08 88
1520.16 83
1520.25 76
1520.34 67
1520.43 57
1520.52 45
1520.61 33
1520.70 21
1520.79 10
1520.88 0
1520.97 0
1521.06 0
1521.15 0
1521.24 0
1521.33 0
1521.42 0
1521.51 4
1521.60 9
1521.69 11
1521.78 11
1521.87 10
1521.96 8
1522.04 8
1522.13 10
1522.22 15
1522.31 21
1522.40 27
1522.49 33
1522.58 38
1522.67 41
1522.76 41
1522.85 41
1522.94 39
1523.03 35
1523.12 31
1523.21 25
1523.30 19
1523.39 12
1523.48 7
1523.57 3
1523.66 1
1523.75 1
1523.84 4
1523.93 7
1524.02 12
1524.11 17
1524.19 23
1524.28 29
1524.37 36
1524.46 43
1524.55 51
1524.64 58
1524.73 64
1524.82 70
1524.91 74
1525.00 78
1525.09 83
1525.18 87
1525.27 91
1525.36 95
1525.45 98
1525.54 98
1525.63 98
1525.72 96
1525.81 94
1525.90 92
1525.99 92
1526.08 94
1526.17 99
1526.26 105
1526.35 113
1526.44 121
1526.53 130
1526.62 139
1526.71 145
1526.79 151
1526.88 154
1526.97 157
1527.06 159
1527.15 162
1527.24 166
1527.33 172
1527.42 179
1527.51 186
1527.60 193
1527.69 198
1527.78 201
1527.87 203
1527.96 203
1528.05 201
1528.14 198
1528.23 193
1528.32 187
1528.41 180
1528.50 172
1528.59 164
1528.68 156
1528.77 148
1528.86 140
1528.95 134
1529.04 129
1529.13 126
1529.22 124
1529.31 124
1529.40 126
1529.49 128
1529.58 130
1529.67 132
1529.76 133
1529.85 131
1529.94 128
1530.03 124
1530.12 119
1530.20 115
1530.29 112
1530.38 112
1530.47 114
1530.56 119
1530.65 126
1530.74 134
1530.83 141
1530.92 148
1531.01 152
1531.10 154
1531.19 154
1531.28 153
1531.37 150
1531.46 146
1531.55 142
1531.64 139
1531.73 136
1531.82 133
1531.91 132
1532.00 132
1532.09 134
1532.18 135
1532.27 136
1532.36 136
1532.45 134
1532.54 130
1532.63 125
1532.72 119
1532.81 113
1532.90 109
1532.99 107
1533.08 108
1533.17 112
1533.26 118
1533.35 126
1533.44 137
1533.53 148
1533.62 159
1533.71 170
1533.80 179
1533.89 188
1533.98 195
1534.07 200
1534.16 205
1534.25 211
1534.34 217
1534.43 223
1534.52 231
1534.61 239
1534.70 247
1534.79 254
1534.88 262
1534.97 269
1535.06 277
1535.15 286
1535.24 296
1535.33 307
1535.42 319
1535.51 331
1535.60 342
1535.69 351
1535.78 360
1535.87 368
1535.96 374
1536.05 381
1536.14 388
1536.23 394
1536.32 399
1536.41 402
1536.50 403
1536.59 402
1536.68 401
1536.77 400
1536.86 403
1536.95 411
1537.04 424
1537.13 440
1537.22 457
1537.31 474
1537.40 487
1537.49 498
1537.58 506
1537.67 514
1537.76 524
1537.85 537
1537.94 553
1538.03 572
1538.12 592
1538.21 613
1538.30 634
1538.39 654
1538.48 676
1538.57 699
1538.66 723
1538.75 747
1538.84 769
1538.93 786
1539.02 798
1539.11 804
1539.20 804
1539.29 799
1539.38 793
1539.47 787
1539.56 782
1539.65 778
1539.74 775
1539.83 772
1539.92 769
1540.01 764
1540.10 759
1540.19 752
1540.28 743
1540.37 732
1540.46 721
1540.55 708
1540.64 695
1540.73 682
1540.82 672
1540.91 663
1541.00 657
1541.09 653
1541.18 650
1541.27 646
1541.36 640
1541.45 632
1541.54 622
1541.63 608
1541.72 593
1541.81 576
1541.90 559
1541.99 542
1542.08 526
1542.17 510
1542.26 496
1542.35 482
1542.44 469
1542.53 456
1542.62 442
1542.71 428
1542.80 415
1542.89 403
1542.98 393
1543.07 385
1543.16 378
1543.25 373
1543.34 367
1543.43 360
1543.52 351
1543.61 340
1543.70 326
1543.79 312
1543.88 297
1543.97 284
1544.06 272
1544.15 262
1544.24 253
1544.33 243
1544.42 233
1544.52 221
1544.61 207
1544.70 193
1544.79 180
1544.88 169
1544.97 160
1545.06 154
1545.15 150
1545.24 147
1545.33 146
1545.42 144
1545.51 142
1545.60 138
1545.69 134
1545.78 128
1545.87 122
1545.96 117
1546.05 112
1546.14 109
1546.23 106
1546.32 106
1546.41 107
1546.50 109
1546.59 112
1546.68 114
1546.77 117
1546.86 118
1546.95 119
1547.04 120
1547.13 120
1547.22 119
1547.31 119
1547.40 118
1547.49 117
1547.58 115
1547.67 114
1547.76 112
1547.85 110
1547.94 109
1548.04 109
1548.13 109
1548.22 111
1548.31 113
1548.40 116
1548.49 118
1548.58 118
1548.67 116
1548.76 112
1548.85 106
1548.94 100
1549.03 96
1549.12 93
1549.21 93
1549.30 96
1549.39 100
1549.48 105
1549.57 108
1549.66 109
1549.75 107
1549.84 103
1549.93 98
1550.02 94
1550.11 90
1550.20 89
1550.29 92
1550.38 97
1550.47 105
1550.57 115
1550.66 125
1550.75 136
1550.84 145
1550.93 154
1551.02 161
1551.11 167
1551.20 171
1551.29 175
1551.38 179
1551.47 182
1551.56 184
1551.65 186
1551.74 185
1551.83 182
1551.92 176
1552.01 167
1552.10 157
1552.19 146
1552.28 135
1552.37 127
1552.46 121
1552.55 118
1552.64 119
1552.74 123
1552.83 129
1552.92 137
1553.01 147
1553.10 156
1553.19 164
1553.28 170
1553.37 172
1553.46 171
1553.55 165
1553.64 157
1553.73 147
1553.82 138
1553.91 132
1554.00 129
1554.09 131
1554.18 139
1554.27 150
1554.36 163
1554.45 176
1554.54 187
1554.64 195
1554.73 198
1554.82 198
1554.91 194
1555.00 190
1555.09 186
1555.18 184
1555.27 183
1555.36 183
1555.45 183
1555.54 183
1555.63 182
1555.72 182
1555.81 181
1555.90 182
1555.99 185
1556.08 188
1556.17 193
1556.26 197
1556.36 200
1556.45 201
1556.54 202
1556.63 203
1556.72 204
1556.81 207
1556.90 211
1556.99 217
1557.08 225
1557.17 233
1557.26 240
1557.35 246
1557.44 251
1557.53 254
1557.62 256
1557.71 255
1557.80 255
1557.90 256
1557.99 259
1558.08 267
1558.17 279
1558.26 296
1558.35 316
1558.44 337
1558.53 360
1558.62 382
1558.71 402
1558.80 421
1558.89 440
1558.98 457
1559.07 474
1559.16 491
1559.25 508
1559.35 526
1559.44 544
1559.53 561
1559.62 577
1559.71 594
1559.80 611
1559.89 630
1559.98 652
1560.07 677
1560.16 707
1560.25 740
1560.34 773
1560.43 805
1560.52 835
1560.61 861
1560.70 883
1560.80 902
1560.89 920
1560.98 939
1561.07 960
1561.16 982
1561.25 1006
1561.34 1031
1561.43 1057
1561.52 1084
1561.61 1113
1561.70 1144
1561.79 1179
1561.88 1220
1561.97 1266
1562.07 1318
1562.16 1373
1562.25 1429
1562.34 1485
1562.43 1538
1562.52 1590
1562.61 1641
1562.70 1694
1562.79 1754
1562.88 1823
1562.97 1905
1563.06 2001
1563.15 2111
1563.25 2233
1563.34 2363
1563.43 2500
1563.52 2640
1563.61 2782
1563.70 2922
1563.79 3062
1563.88 3201
1563.97 3338
1564.06 3472
1564.15 3603
1564.24 3731
1564.33 3854
1564.43 3973
1564.52 4088
1564.61 4198
1564.70 4305
1564.79 4408
1564.88 4508
1564.97 4605
1565.06 4699
1565.15 4792
1565.24 4884
1565.33 4975
1565.42 5065
1565.51 5153
1565.61 5239
1565.70 5320
1565.79 5395
1565.88 5463
1565.97 5521
1566.06 5569
1566.15 5606
1566.24 5631
1566.33 5643
1566.42 5643
1566.51 5631
1566.60 5607
1566.70 5573
1566.79 5528
1566.88 5472
1566.97 5405
1567.06 5327
1567.15 5239
1567.24 5144
1567.33 5045
1567.42 4948
1567.51 4856
1567.60 4771
1567.70 4695
1567.79 4625
1567.88 4559
1567.97 4493
1568.06 4426
1568.15 4354
1568.24 4277
1568.33 4196
1568.42 4112
1568.51 4024
1568.60 3935
1568.70 3845
1568.79 3756
1568.88 3669
1568.97 3587
1569.06 3512
1569.15 3445
1569.24 3384
1569.33 3328
1569.42 3273
1569.51 3216
1569.60 3154
1569.70 3086
1569.79 3013
1569.88 2936
1569.97 2858
1570.06 2781
1570.15 2706
1570.24 2636
1570.33 2569
1570.42 2507
1570.51 2447
1570.60 2390
1570.70 2333
1570.79 2277
1570.88 2221
1570.97 2163
1571.06 2105
1571.15 2047
1571.24 1990
1571.33 1937
1571.42 1889
1571.51 1846
1571.61 1809
1571.70 1775
1571.79 1742
1571.88 1708
1571.97 1671
1572.06 1633
1572.15 1595
1572.24 1560
1572.33 1529
1572.42 1503
1572.52 1480
1572.61 1458
1572.70 1435
1572.79 1409
1572.88 1377
1572.97 1341
1573.06 1302
1573.15 1263
1573.24 1225
1573.34 1190
1573.43 1158
1573.52 1129
1573.61 1101
1573.70 1075
1573.79 1049
1573.88 1024
1573.97 1000
1574.06 976
1574.15 952
1574.25 927
1574.34 902
1574.43 875
1574.52 847
1574.61 819
1574.70 792
1574.79 767
1574.88 744
1574.97 723
1575.07 704
1575.16 686
1575.25 669
1575.34 651
1575.43 633
1575.52 616
1575.61 599
1575.70 583
1575.79 569
1575.89 557
1575.98 546
1576.07 536
1576.16 528
1576.25 520
1576.34 512
1576.43 504
1576.52 494
1576.61 482
1576.71 469
1576.80 454
1576.89 439
1576.98 424
1577.07 410
1577.16 398
1577.25 387
1577.34 378
1577.44 370
1577.53 364
1577.62 359
1577.71 357
1577.80 356
1577.89 358
1577.98 363
1578.07 368
1578.16 375
1578.26 381
1578.35 386
1578.44 389
1578.53 389
1578.62 386
1578.71 381
1578.80 373
1578.89 364
1578.99 354
1579.08 345
1579.17 338
1579.26 332
1579.35 328
1579.44 326
1579.53 326
1579.62 327
1579.72 329
1579.81 331
1579.90 334
1579.99 338
1580.08 341
1580.17 343
1580.26 345
1580.35 346
1580.44 347
1580.54 348
1580.63 349
1580.72 350
1580.81 350
1580.90 349
1580.99 346
1581.08 341
1581.18 333
1581.27 322
1581.36 311
1581.45 299
1581.54 290
1581.63 285
1581.72 284
1581.81 287
1581.91 294
1582.00 304
1582.09 315
1582.18 324
1582.27 331
1582.36 334
1582.45 332
1582.54 327
1582.64 319
1582.73 311
1582.82 304
1582.91 300
1583.00 300
1583.09 303
1583.18 309
1583.28 317
1583.37 325
1583.46 332
1583.55 338
1583.64 343
1583.73 346
1583.82 348
1583.91 350
1584.01 352
1584.10 354
1584.19 356
1584.28 360
1584.37 366
1584.46 373
1584.55 383
1584.65 394
1584.74 405
1584.83 417
1584.92 429
1585.01 440
1585.10 451
1585.19 462
1585.29 475
1585.38 490
1585.47 506
1585.56 523
1585.65 539
1585.74 553
1585.83 564
1585.92 572
1586.02 578
1586.11 584
1586.20 592
1586.29 604
1586.38 620
1586.47 640
1586.56 663
1586.66 688
1586.75 710
1586.84 729
1586.93 744
1587.02 753
1587.11 758
1587.20 760
1587.30 762
1587.39 764
1587.48 770
1587.57 780
1587.66 794
1587.75 810
1587.85 828
1587.94 845
1588.03 861
1588.12 875
1588.21 886
1588.30 894
1588.39 900
1588.49 905
1588.58 908
1588.67 909
1588.76 907
1588.85 901
1588.94 890
1589.03 875
1589.13 856
1589.22 835
1589.31 812
1589.40 790
1589.49 769
1589.58 751
1589.68 737
1589.77 725
1589.86 716
1589.95 709
1590.04 703
1590.13 697
1590.22 691
1590.32 685
1590.41 678
1590.50 670
1590.59 662
1590.68 653
1590.77 645
1590.87 636
1590.96 627
1591.05 617
1591.14 607
1591.23 595
1591.32 583
1591.41 572
1591.51 562
1591.60 554
1591.69 548
1591.78 543
1591.87 538
1591.96 532
1592.06 525
1592.15 515
1592.24 504
1592.33 491
1592.42 479
1592.51 468
1592.61 459
1592.70 452
1592.79 448
1592.88 445
1592.97 441
1593.06 437
1593.15 430
1593.25 421
1593.34 410
1593.43 398
1593.52 386
1593.61 375
1593.70 366
1593.80 359
1593.89 352
1593.98 346
1594.07 341
1594.16 336
1594.25 331
1594.35 326
1594.44 321
1594.53 314
1594.62 307
1594.71 298
1594.80 289
1594.90 281
1594.99 274
1595.08 267
1595.17 262
1595.26 257
1595.35 253
1595.45 249
1595.54 245
1595.63 242
1595.72 240
1595.81 240
1595.90 241
1596.00 243
1596.09 246
1596.18 249
1596.27 252
1596.36 255
1596.45 258
1596.55 260
1596.64 263
1596.73 265
1596.82 266
1596.91 266
1597.01 265
1597.10 263
1597.19 261
1597.28 259
1597.37 258
1597.46 258
1597.56 260
1597.65 262
1597.74 263
1597.83 263
1597.92 262
1598.01 259
1598.11 257
1598.20 255
1598.29 255
1598.38 258
1598.47 264
1598.56 270
1598.66 277
1598.75 283
1598.84 288
1598.93 291
1599.02 294
1599.12 297
1599.21 300
1599.30 303
1599.39 305
1599.48 306
1599.57 307
1599.67 307
1599.76 308
1599.85 311
1599.94 320
1600.03 333
1600.13 351
1600.22 373
1600.31 395
1600.40 417
1600.49 435
1600.58 450
1600.68 460
1600.77 466
1600.86 469
1600.95 472
1601.04 474
1601.14 478
1601.23 483
1601.32 491
1601.41 502
1601.50 515
1601.59 530
1601.69 547
1601.78 565
1601.87 583
1601.96 599
1602.05 613
1602.15 623
1602.24 629
1602.33 633
1602.42 634
1602.51 633
1602.61 631
1602.70 630
1602.79 629
1602.88 628
1602.97 629
1603.06 631
1603.16 633
1603.25 637
1603.34 641
1603.43 646
1603.52 651
1603.62 657
1603.71 662
1603.80 667
1603.89 671
1603.98 674
1604.08 676
1604.17 677
1604.26 677
1604.35 677
1604.44 677
1604.54 677
1604.63 679
1604.72 681
1604.81 685
1604.90 690
1605.00 696
1605.09 702
1605.18 707
1605.27 710
1605.36 710
1605.46 707
1605.55 699
1605.64 689
1605.73 678
1605.82 666
1605.92 654
1606.01 644
1606.10 635
1606.19 625
1606.28 616
1606.38 606
1606.47 595
1606.56 584
1606.65 574
1606.74 565
1606.84 557
1606.93 551
1607.02 545
1607.11 539
1607.20 531
1607.30 521
1607.39 510
1607.48 497
1607.57 485
1607.66 473
1607.76 464
1607.85 456
1607.94 449
1608.03 442
1608.12 434
1608.22 425
1608.31 414
1608.40 401
1608.49 388
1608.58 377
1608.68 369
1608.77 364
1608.86 363
1608.95 364
1609.04 366
1609.14 368
1609.23 369
1609.32 368
1609.41 365
1609.50 362
1609.60 358
1609.69 355
1609.78 353
1609.87 352
1609.97 351
1610.06 350
1610.15 348
1610.24 344
1610.33 339
1610.43 333
1610.52 328
1610.61 322
1610.70 318
1610.79 315
1610.89 314
1610.98 314
1611.07 315
1611.16 317
1611.25 319
1611.35 319
1611.44 317
1611.53 313
1611.62 306
1611.72 297
1611.81 287
1611.90 277
1611.99 267
1612.08 258
1612.18 250
1612.27 242
1612.36 233
1612.45 225
1612.55 217
1612.64 210
1612.73 204
1612.82 201
1612.91 202
1613.01 205
1613.10 210
1613.19 216
1613.28 221
1613.37 225
1613.47 227
1613.56 229
1613.65 230
1613.74 232
1613.84 234
1613.93 236
1614.02 238
1614.11 240
1614.20 241
1614.30 241
1614.39 239
1614.48 237
1614.57 234
1614.67 230
1614.76 226
1614.85 222
1614.94 218
1615.03 214
1615.13 209
1615.22 206
1615.31 204
1615.40 203
1615.50 204
1615.59 208
1615.68 214
1615.77 222
1615.87 231
1615.96 239
1616.05 244
1616.14 246
1616.23 244
1616.33 238
1616.42 229
1616.51 219
1616.60 211
1616.70 206
1616.79 205
1616.88 208
1616.97 214
1617.06 222
1617.16 230
1617.25 235
1617.34 237
1617.43 236
1617.53 231
1617.62 224
1617.71 217
1617.80 210
1617.90 204
1617.99 198
1618.08 193
1618.17 187
1618.27 180
1618.36 172
1618.45 164
1618.54 155
1618.63 145
1618.73 136
1618.82 127
1618.91 119
1619.00 113
1619.10 109
1619.19 108
1619.28 109
1619.37 111
1619.47 114
1619.56 116
1619.65 115
1619.74 110
1619.84 101
1619.93 90
1620.02 78
1620.11 65
1620.20 54
1620.30 45
1620.39 39
1620.48 35
1620.57 33
1620.67 33
1620.76 34
1620.85 35
1620.94 37
1621.04 37
1621.13 38
1621.22 38
1621.31 38
1621.41 36
1621.50 34
1621.59 31
1621.68 27
1621.78 23
1621.87 18
1621.96 14
1622.05 12
1622.15 11
1622.24 12
1622.33 14
1622.42 17
1622.52 18
1622.61 19
1622.70 17
1622.79 13
1622.89 6
1622.98 0
1623.07 0
1623.16 0
1623.26 0
1623.35 0
1623.44 0
1623.53 0
1623.63 0
1623.72 2
1623.81 8
1623.90 14
1624.00 19
1624.09 23
1624.18 28
1624.27 32
1624.37 36
1624.46 39
1624.55 41
1624.64 42
1624.74 43
1624.83 42
1624.92 41
1625.01 41
1625.11 40
1625.20 41
1625.29 42
1625.38 44
1625.48 46
1625.57 47
1625.66 48
1625.75 49
1625.85 48
1625.94 47
1626.03 46
1626.12 45
1626.22 44
1626.31 44
1626.40 45
1626.49 47
1626.59 49
1626.68 51
1626.77 53
1626.86 54
1626.96 55
1627.05 53
1627.14 50
1627.23 46
1627.33 42
1627.42 37
1627.51 32
1627.60 28
1627.70 24
1627.79 21
1627.88 17
1627.98 11
1628.07 5
1628.16 0
1628.25 0
1628.35 0
1628.44 0
1628.53 0
1628.62 0
1628.72 0
1628.81 0
1628.90 2
1628.99 6
1629.09 9
1629.18 11
1629.27 14
1629.36 16
1629.46 18
1629.55 21
1629.64 25
1629.74 30
1629.83 35
1629.92 40
1630.01 45
1630.11 50
1630.20 54
1630.29 57
1630.38 59
1630.48 60
1630.57 60
1630.66 60
1630.75 59
1630.85 57
1630.94 55
1631.03 53
1631.13 51
1631.22 50
1631.31 50
1631.40 49
1631.50 48
1631.59 47
1631.68 45
1631.77 41
1631.87 38
1631.96 34
1632.05 32
1632.15 31
1632.24 32
1632.33 34
1632.42 36
1632.52 38
1632.61 40
1632.70 41
1632.79 42
1632.89 44
1632.98 47
1633.07 52
1633.17 57
1633.26 62
1633.35 67
1633.44 70
1633.54 71
1633.63 71
1633.72 70
1633.82 67
1633.91 64
1634.00 61
1634.09 58
1634.19 56
1634.28 53
1634.37 52
1634.46 52
1634.56 52
1634.65 53
1634.74 54
1634.84 54
1634.93 52
1635.02 49
1635.11 44
1635.21 39
1635.30 34
1635.39 30
1635.49 27
1635.58 26
1635.67 26
1635.76 29
1635.86 34
1635.95 40
1636.04 47
1636.14 53
1636.23 57
1636.32 60
1636.41 61
1636.51 61
1636.60 60
1636.69 59
1636.79 59
1636.88 59
1636.97 59
1637.06 58
1637.16 55
1637.25 50
1637.34 42
1637.44 33
1637.53 24
1637.62 16
1637.71 8
1637.81 2
1637.90 0
1637.99 0
1638.09 0
1638.18 0
1638.27 2
1638.36 8
1638.46 17
1638.55 26
1638.64 34
1638.74 40
1638.83 45
1638.92 46
1639.02 46
1639.11 45
1639.20 45
1639.29 46
1639.39 48
1639.48 51
1639.57 56
1639.67 61
1639.76 65
1639.85 67
1639.94 67
1640.04 65
1640.13 59
1640.22 51
1640.32 41
1640.41 31
1640.50 21
1640.60 15
1640.69 12
1640.78 13
1640.87 17
1640.97 24
1641.06 31
1641.15 38
1641.25 42
1641.34 43
1641.43 41
1641.53 37
1641.62 32
1641.71 27
1641.80 21
1641.90 16
1641.99 11
1642.08 8
1642.18 5
1642.27 3
1642.36 3
1642.46 6
1642.55 11
1642.64 18
1642.73 26
1642.83 35
1642.92 43
1643.01 49
1643.11 52
1643.20 52
1643.29 50
1643.39 46
1643.48 41
1643.57 35
1643.66 29
1643.76 22
1643.85 16
1643.94 10
1644.04 4
1644.13 0
1644.22 0
1644.32 0
1644.41 0
1644.50 0
1644.60 0
1644.69 0
1644.78 0
1644.87 0
1644.97 2
1645.06 6
1645.15 10
1645.25 14
1645.34 17
1645.43 19
1645.53 20
1645.62 20
1645.71 19
1645.81 17
1645.90 14
1645.99 12
1646.09 10
1646.18 9
1646.27 7
1646.36 5
1646.46 2
1646.55 0
1646.64 0
1646.74 0
1646.83 0
1646.92 0
1647.02 0
1647.11 0
1647.20 5
1647.30 15
1647.39 25
1647.48 32
1647.58 36
1647.67 36
1647.76 33
1647.86 29
1647.95 23
1648.04 19
1648.13 15
1648.23 13
1648.32 14
1648.41 15
1648.51 18
1648.60 20
1648.69 21
1648.79 20
1648.88 17
1648.97 11
1649.07 4
1649.16 0
1649.25 0
1649.35 0
1649.44 0
1649.53 4
1649.63 15
1649.72 29
1649.81 42
1649.91 55
1650.00 64
1650.09 71
1650.19 74
1650.28 75
1650.37 74
1650.47 72
1650.56 70
1650.65 68
1650.75 67
1650.84 65
1650.93 64
1651.02 63
1651.12 61
1651.21 59
1651.30 56
1651.40 53
1651.49 51
1651.58 48
1651.68 47
1651.77 46
1651.86 46
1651.96 45
1652.05 44
1652.14 41
1652.24 38
1652.33 34
1652.42 30
1652.52 29
1652.61 30
1652.70 34
1652.80 41
1652.89 49
1652.98 57
1653.08 65
1653.17 71
1653.26 75
1653.36 76
1653.45 75
1653.54 71
1653.64 65
1653.73 56
1653.82 46
1653.92 34
1654.01 23
1654.10 13
1654.20 6
1654.29 2
1654.38 2
1654.48 5
1654.57 11
1654.66 19
1654.76 26
1654.85 33
1654.94 39
1655.04 43
1655.13 47
1655.22 51
1655.32 55
1655.41 59
1655.50 64
1655.60 68
1655.69 70
1655.78 70
1655.88 66
1655.97 59
1656.07 50
1656.16 39
1656.25 30
1656.35 23
1656.44 19
1656.53 19
1656.63 21
1656.72 26
1656.81 32
1656.91 38
1657.00 44
1657.09 51
1657.19 58
1657.28 65
1657.37 72
1657.47 80
1657.56 87
1657.65 94
1657.75 99
1657.84 103
1657.93 105
1658.03 105
1658.12 102
1658.21 97
1658.31 91
1658.40 84
1658.49 79
1658.59 74
1658.68 73
1658.78 73
1658.87 77
1658.96 82
1659.06 89
1659.15 95
1659.24 101
1659.34 105
1659.43 108
1659.52 109
1659.62 109
1659.71 107
1659.80 104
1659.90 100
1659.99 96
1660.08 91
1660.18 86
1660.27 82
1660.36 77
1660.46 73
1660.55 69
1660.65 66
1660.74 63
1660.83 61
1660.93 60
1661.02 60
1661.11 61
1661.21 62
1661.30 63
1661.39 63
1661.49 63
1661.58 61
1661.67 58
1661.77 53
1661.86 46
1661.96 40
1662.05 34
1662.14 29
1662.24 25
1662.33 23
1662.42 22
1662.52 22
1662.61 22
1662.70 22
1662.80 22
1662.89 22
1662.98 21
1663.08 19
1663.17 16
1663.27 12
1663.36 6
1663.45 0
1663.55 0
1663.64 0
1663.73 0
1663.83 0
1663.92 0
1664.01 0
1664.11 0
1664.20 3
1664.30 9
1664.39 15
1664.48 20
1664.58 24
1664.67 27
1664.76 30
1664.86 32
1664.95 32
1665.04 32
1665.14 30
1665.23 26
1665.33 22
1665.42 17
1665.51 12
1665.61 7
1665.70 2
1665.79 0
1665.89 0
1665.98 0
1666.08 0
1666.17 0
1666.26 0
1666.36 4
1666.45 11
1666.54 18
1666.64 25
1666.73 31
1666.82 36
1666.92 40
1667.01 42
1667.11 44
1667.20 47
1667.29 49
1667.39 50
1667.48 51
1667.57 51
1667.67 48
1667.76 43
1667.86 37
1667.95 30
1668.04 25
1668.14 22
1668.23 21
1668.32 22
1668.42 25
1668.51 28
1668.61 31
1668.70 34
1668.79 35
1668.89 35
1668.98 34
1669.07 32
1669.17 28
1669.26 24
1669.36 20
1669.45 16
1669.54 14
1669.64 13
1669.73 16
1669.83 22
1669.92 30
1670.01 40
1670.11 49
1670.20 58
1670.29 64
1670.39 67
1670.48 67
1670.58 65
1670.67 62
1670.76 58
1670.86 54
1670.95 51
1671.04 50
1671.14 50
1671.23 50
1671.33 51
1671.42 51
1671.51 50
1671.61 49
1671.70 48
1671.80 48
1671.89 48
1671.98 50
1672.08 52
1672.17 53
1672.26 53
1672.36 51
1672.45 48
1672.55 44
1672.64 41
1672.73 38
1672.83 37
1672.92 38
1673.02 41
1673.11 44
1673.20 48
1673.30 53
1673.39 57
1673.49 62
1673.58 68
1673.67 73
1673.77 77
1673.86 81
1673.95 83
1674.05 83
1674.14 81
1674.24 76
1674.33 70
1674.42 62
1674.52 53
1674.61 44
1674.71 37
1674.80 31
1674.89 29
1674.99 31
1675.08 36
1675.18 43
1675.27 52
1675.36 62
1675.46 71
1675.55 78
1675.65 84
1675.74 89
1675.83 92
1675.93 95
1676.02 96
1676.12 96
1676.21 96
1676.30 94
1676.40 91
1676.49 88
1676.59 84
1676.68 81
1676.77 79
1676.87 77
1676.96 77
1677.06 77
1677.15 76
1677.24 75
1677.34 74
1677.43 71
1677.53 68
1677.62 65
1677.71 63
1677.81 60
1677.90 57
1678.00 54
1678.09 50
1678.18 46
1678.28 41
1678.37 36
1678.47 32
1678.56 30
1678.65 29
1678.75 29
1678.84 31
1678.94 33
1679.03 37
1679.12 39
1679.22 41
1679.31 42
1679.41 42
1679.50 41
1679.59 41
1679.69 41
1679.78 42
1679.88 45
1679.97 50
1680.06 56
1680.16 63
1680.25 70
1680.35 76
1680.44 82
1680.54 87
1680.63 91
1680.72 94
1680.82 98
1680.91 102
1681.01 106
1681.10 110
1681.19 112
1681.29 114
1681.38 113
1681.48 111
1681.57 107
1681.66 103
1681.76 99
1681.85 96
1681.95 95
1682.04 94
1682.14 94
1682.23 93
1682.32 91
1682.42 89
1682.51 86
1682.61 83
1682.70 80
1682.79 80
1682.89 81
1682.98 83
1683.08 86
1683.17 88
1683.27 88
1683.36 86
1683.45 81
1683.55 75
1683.64 66
1683.74 58
1683.83 49
1683.92 42
1684.02 35
1684.11 30
1684.21 26
1684.30 24
1684.40 23
1684.49 24
1684.58 28
1684.68 34
1684.77 41
1684.87 49
1684.96 56
1685.05 63
1685.15 68
1685.24 72
1685.34 73
1685.43 74
1685.53 73
1685.62 72
1685.71 70
1685.81 68
1685.90 67
1686.00 67
1686.09 67
1686.19 68
1686.28 69
1686.37 71
1686.47 72
1686.56 74
1686.66 75
1686.75 76
1686.85 76
1686.94 76
1687.03 74
1687.13 72
1687.22 68
1687.32 65
1687.41 61
1687.51 59
1687.60 59
1687.69 61
1687.79 63
1687.88 66
1687.98 69
1688.07 71
1688.17 73
1688.26 74
1688.35 77
1688.45 80
1688.54 84
1688.64 90
1688.73 96
1688.83 101
1688.92 104
1689.01 106
1689.11 107
1689.20 106
1689.30 104
1689.39 103
1689.49 101
1689.58 100
1689.68 98
1689.77 97
1689.86 94
1689.96 91
1690.05 86
1690.15 80
1690.24 73
1690.34 66
1690.43 60
1690.52 55
1690.62 52
1690.71 52
1690.81 56
1690.90 62
1691.00 68
1691.09 75
1691.19 81
1691.28 84
1691.37 86
1691.47 85
1691.56 83
1691.66 81
1691.75 79
1691.85 78
1691.94 77
1692.03 76
1692.13 74
1692.22 72
1692.32 69
1692.41 64
1692.51 59
1692.60 54
1692.70 49
1692.79 44
1692.88 41
1692.98 40
1693.07 40
1693.17 42
1693.26 45
1693.36 50
1693.45 55
1693.55 60
1693.64 64
1693.73 69
1693.83 72
1693.92 76
1694.02 78
1694.11 81
1694.21 82
1694.30 82
1694.40 80
1694.49 75
1694.59 69
1694.68 60
1694.77 51
1694.87 41
1694.96 31
1695.06 23
1695.15 17
1695.25 14
1695.34 12
1695.44 12
1695.53 13
1695.62 15
1695.72 19
1695.81 22
1695.91 25
1696.00 27
1696.10 29
1696.19 29
1696.29 29
1696.38 27
1696.48 25
1696.57 23
1696.66 20
1696.76 17
1696.85 14
1696.95 10
1697.04 7
1697.14 4
1697.23 1
1697.33 0
1697.42 0
1697.52 0
1697.61 0
1697.70 0
1697.80 0
1697.89 0
1697.99 0
1698.08 0
1698.18 6
1698.27 14
1698.37 22
1698.46 31
1698.56 38
1698.65 44
1698.75 48
1698.84 51
1698.93 55
1699.03 60
1699.12 67
1699.22 75
1699.31 85
1699.41 93
1699.50 99
1699.60 101
1699.69 100
1699.79 95
1699.88 90
1699.98 84
1700.07 79
1700.16 75
1700.26 72
1700.35 70
1700.45 69
1700.54 68
1700.64 68
1700.73 69
1700.83 72
1700.92 75
1701.02 80
1701.11 83
1701.21 85
1701.30 84
1701.40 81
1701.49 77
1701.58 72
1701.68 67
1701.77 63
1701.87 61
1701.96 61
1702.06 62
1702.15 65
1702.25 68
1702.34 72
1702.44 76
1702.53 79
1702.63 81
1702.72 83
1702.82 83
1702.91 82
1703.01 81
1703.10 80
1703.19 81
1703.29 85
1703.38 91
1703.48 98
1703.57 107
1703.67 115
1703.76 120
1703.86 122
1703.95 119
1704.05 113
1704.14 104
1704.24 94
1704.33 84
1704.43 76
1704.52 71
1704.62 69
1704.71 71
1704.81 76
1704.90 84
1705.00 94
1705.09 105
1705.18 115
1705.28 124
1705.37 130
1705.47 134
1705.56 135
1705.66 132
1705.75 128
1705.85 123
1705.94 118
1706.04 113
1706.13 109
1706.23 105
1706.32 102
1706.42 100
1706.51 98
1706.61 96
1706.70 96
1706.80 95
1706.89 95
1706.99 95
1707.08 95
1707.18 93
1707.27 91
1707.37 86
1707.46 80
1707.56 72
1707.65 63
1707.74 52
1707.84 42
1707.93 33
1708.03 26
1708.12 22
1708.22 20
1708.31 19
1708.41 20
1708.50 21
1708.60 21
1708.69 21
1708.79 22
1708.88 24
1708.98 28
1709.07 34
1709.17 41
1709.26 50
1709.36 59
1709.45 67
1709.55 74
1709.64 79
1709.74 82
1709.83 84
1709.93 85
1710.02 85
1710.12 84
1710.21 83
1710.31 82
1710.40 81
1710.50 80
1710.59 81
1710.69 81
1710.78 82
1710.88 83
1710.97 84
1711.07 84
1711.16 84
1711.26 84
1711.35 82
1711.45 79
1711.54 76
1711.64 71
1711.73 67
1711.83 63
1711.92 60
1712.02 58
1712.11 58
1712.21 57
1712.30 57
1712.40 57
1712.49 56
1712.59 55
1712.68 53
1712.78 52
1712.87 50
1712.97 49
1713.06 47
1713.16 44
1713.25 39
1713.35 32
1713.44 24
1713.54 17
1713.63 12
1713.73 10
1713.82 12
1713.92 17
1714.01 24
1714.11 34
1714.20 42
1714.30 50
1714.39 56
1714.49 60
1714.58 64
1714.68 66
1714.77 69
1714.87 72
1714.96 75
1715.06 79
1715.15 81
1715.25 82
1715.34 83
1715.44 82
1715.53 83
1715.63 84
1715.72 86
1715.82 91
1715.91 96
1716.01 101
1716.10 106
1716.20 109
1716.29 110
1716.39 111
1716.48 111
1716.58 110
1716.67 110
1716.77 109
1716.86 109
1716.96 108
1717.05 106
1717.15 104
1717.24 101
1717.34 98
1717.43 95
1717.53 92
1717.62 91
1717.72 91
1717.81 92
1717.91 94
1718.00 98
1718.10 102
1718.20 106
1718.29 110
1718.39 114
1718.48 117
1718.58 119
1718.67 122
1718.77 124
1718.86 126
1718.96 128
1719.05 131
1719.15 133
1719.24 135
1719.34 137
1719.43 138
1719.53 138
1719.62 138
1719.72 136
1719.81 134
1719.91 131
1720.00 129
1720.10 126
1720.19 123
1720.29 120
1720.38 118
1720.48 118
1720.57 120
1720.67 124
1720.77 129
1720.86 135
1720.96 142
1721.05 147
1721.15 149
1721.24 148
1721.34 144
1721.43 137
1721.53 129
1721.62 121
1721.72 115
1721.81 111
1721.91 109
1722.00 110
1722.10 114
1722.19 118
1722.29 122
1722.38 126
1722.48 129
1722.57 131
1722.67 131
1722.77 130
1722.86 128
1722.96 127
1723.05 126
1723.15 125
1723.24 124
1723.34 123
1723.43 120
1723.53 114
1723.62 106
1723.72 96
1723.81 84
1723.91 72
1724.00 61
1724.10 54
1724.19 50
1724.29 50
1724.39 54
1724.48 59
1724.58 65
1724.67 71
1724.77 75
1724.86 78
1724.96 79
1725.05 79
1725.15 78
1725.24 76
1725.34 75
1725.43 73
1725.53 73
1725.62 74
1725.72 78
1725.82 83
1725.91 89
1726.01 95
1726.10 101
1726.20 105
1726.29 108
1726.39 109
1726.48 107
1726.58 105
1726.67 101
1726.77 95
1726.86 89
1726.96 83
1727.06 76
1727.15 71
1727.25 66
1727.34 63
1727.44 62
1727.53 62
1727.63 63
1727.72 64
1727.82 65
1727.91 65
1728.01 63
1728.10 60
1728.20 56
1728.30 52
1728.39 49
1728.49 47
1728.58 49
1728.68 53
1728.77 60
1728.87 69
1728.96 81
1729.06 93
1729.15 105
1729.25 114
1729.35 121
1729.44 124
1729.54 123
1729.63 118
1729.73 112
1729.82 104
1729.92 97
1730.01 90
1730.11 84
1730.20 80
1730.30 76
1730.40 73
1730.49 69
1730.59 66
1730.68 63
1730.78 59
1730.87 57
1730.97 55
1731.06 56
1731.16 58
1731.25 62
1731.35 67
1731.45 72
1731.54 76
1731.64 79
1731.73 78
1731.83 76
1731.92 72
1732.02 68
1732.11 64
1732.21 62
1732.31 60
1732.40 60
1732.50 59
1732.59 59
1732.69 59
1732.78 59
1732.88 61
1732.97 63
1733.07 67
1733.17 71
1733.26 75
1733.36 78
1733.45 80
1733.55 82
1733.64 83
1733.74 84
1733.83 87
1733.93 91
1734.03 97
1734.12 104
1734.22 111
1734.31 117
1734.41 121
1734.50 122
1734.60 120
1734.69 116
1734.79 110
1734.89 103
1734.98 96
1735.08 90
1735.17 85
1735.27 81
1735.36 78
1735.46 77
1735.56 75
1735.65 74
1735.75 72
1735.84 69
1735.94 65
1736.03 60
1736.13 56
1736.22 52
1736.32 51
1736.42 51
1736.51 53
1736.61 57
1736.70 62
1736.80 68
1736.89 76
1736.99 85
1737.09 95
1737.18 104
1737.28 113
1737.37 119
1737.47 122
1737.56 123
1737.66 120
1737.76 116
1737.85 112
1737.95 107
1738.04 104
1738.14 103
1738.23 103
1738.33 106
1738.43 110
1738.52 115
1738.62 120
1738.71 122
1738.81 122
1738.90 118
1739.00 111
1739.10 101
1739.19 89
1739.29 76
1739.38 64
1739.48 54
1739.57 47
1739.67 42
1739.77 40
1739.86 40
1739.96 41
1740.05 43
1740.15 45
1740.24 46
1740.34 45
1740.44 44
1740.53 42
1740.63 39
1740.72 37
1740.82 35
1740.91 34
1741.01 35
1741.11 37
1741.20 40
1741.30 43
1741.39 47
1741.49 51
1741.59 55
1741.68 57
1741.78 59
1741.87 60
1741.97 59
1742.06 57
1742.16 54
1742.26 50
1742.35 48
1742.45 47
1742.54 49
1742.64 53
1742.73 59
1742.83 67
1742.93 75
1743.02 81
1743.12 86
1743.21 89
1743.31 90
1743.41 90
1743.50 90
1743.60 88
1743.69 86
1743.79 83
1743.88 79
1743.98 74
1744.08 68
1744.17 63
1744.27 57
1744.36 53
1744.46 49
1744.56 45
1744.65 41
1744.75 37
1744.84 34
1744.94 32
1745.04 31
1745.13 31
1745.23 32
1745.32 34
1745.42 37
1745.51 42
1745.61 47
1745.71 54
1745.80 62
1745.90 70
1745.99 77
1746.09 84
1746.19 89
1746.28 94
1746.38 97
1746.47 101
1746.57 104
1746.67 108
1746.76 112
1746.86 115
1746.95 117
1747.05 118
1747.15 117
1747.24 114
1747.34 109
1747.43 104
1747.53 98
1747.63 91
1747.72 85
1747.82 79
1747.91 74
1748.01 70
1748.11 66
1748.20 63
1748.30 60
1748.39 57
1748.49 55
1748.59 54
1748.68 52
1748.78 51
1748.87 50
1748.97 50
1749.07 50
1749.16 51
1749.26 53
1749.35 55
1749.45 58
1749.55 62
1749.64 65
1749.74 67
1749.83 68
1749.93 66
1750.03 63
1750.12 56
1750.22 49
1750.31 42
1750.41 36
1750.51 32
1750.60 30
1750.70 31
1750.79 33
1750.89 36
1750.99 40
1751.08 43
1751.18 46
1751.27 49
1751.37 51
1751.47 53
1751.56 55
1751.66 55
1751.75 54
1751.85 52
1751.95 47
1752.04 41
1752.14 34
1752.23 27
1752.33 19
1752.43 13
1752.52 7
1752.62 4
1752.71 3
1752.81 4
1752.91 6
1753.00 9
1753.10 11
1753.20 13
1753.29 14
1753.39 14
1753.48 12
1753.58 11
1753.68 10
1753.77 9
1753.87 10
1753.96 12
1754.06 13
1754.16 15
1754.25 16
1754.35 16
1754.45 16
1754.54 15
1754.64 14
1754.73 13
1754.83 10
1754.93 7
1755.02 2
1755.12 0
1755.21 0
1755.31 0
1755.41 0
1755.50 0
1755.60 0
1755.70 0
1755.79 1
1755.89 10
1755.98 19
1756.08 27
1756.18 32
1756.27 36
1756.37 38
1756.46 39
1756.56 39
1756.66 39
1756.75 40
1756.85 40
1756.95 40
1757.04 39
1757.14 37
1757.23 35
1757.33 33
1757.43 30
1757.52 28
1757.62 27
1757.72 26
1757.81 27
1757.91 30
1758.00 34
1758.10 42
1758.20 51
1758.29 60
1758.39 69
1758.49 76
1758.58 80
1758.68 81
1758.77 81
1758.87 81
1758.97 81
1759.06 83
1759.16 86
1759.26 89
1759.35 92
1759.45 93
1759.54 91
1759.64 88
1759.74 82
1759.83 75
1759.93 69
1760.03 63
1760.12 59
1760.22 57
1760.31 57
1760.41 58
1760.51 60
1760.60 62
1760.70 63
1760.80 61
1760.89 57
1760.99 52
1761.09 45
1761.18 40
1761.28 37
1761.37 37
1761.47 39
1761.57 43
1761.66 46
1761.76 47
1761.86 45
1761.95 41
1762.05 33
1762.15 25
1762.24 17
1762.34 11
1762.43 8
1762.53 8
1762.63 10
1762.72 13
1762.82 16
1762.92 19
1763.01 22
1763.11 24
1763.21 27
1763.30 30
1763.40 35
1763.49 40
1763.59 46
1763.69 52
1763.78 57
1763.88 62
1763.98 66
1764.07 70
1764.17 73
1764.27 77
1764.36 80
1764.46 83
1764.55 86
1764.65 86
1764.75 85
1764.84 82
1764.94 76
1765.04 68
1765.13 58
1765.23 46
1765.33 35
1765.42 25
1765.52 16
1765.62 10
1765.71 6
1765.81 6
1765.91 7
1766.00 11
1766.10 15
1766.19 21
1766.29 28
1766.39 34
1766.48 41
1766.58 46
1766.68 51
1766.77 55
1766.87 59
1766.97 63
1767.06 66
1767.16 69
1767.26 71
1767.35 74
1767.45 76
1767.55 77
1767.64 78
1767.74 79
1767.83 80
1767.93 81
1768.03 83
1768.12 85
1768.22 87
1768.32 90
1768.41 93
1768.51 96
1768.61 99
1768.70 102
1768.80 105
1768.90 108
1768.99 110
1769.09 112
1769.19 114
1769.28 115
1769.38 117
1769.48 118
1769.57 120
1769.67 121
1769.77 121
1769.86 119
1769.96 115
1770.06 109
1770.15 103
1770.25 96
1770.34 92
1770.44 90
1770.54 91
1770.63 93
1770.73 97
1770.83 99
1770.92 99
1771.02 96
1771.12 92
1771.21 85
1771.31 79
1771.41 75
1771.50 73
1771.60 74
1771.70 77
1771.79 82
1771.89 87
1771.99 90
1772.08 91
1772.18 88
1772.28 83
1772.37 76
1772.47 67
1772.57 58
1772.66 50
1772.76 43
1772.86 38
1772.95 34
1773.05 31
1773.15 30
1773.24 28
1773.34 25
1773.44 23
1773.53 20
1773.63 18
1773.73 16
1773.82 16
1773.92 17
1774.02 20
1774.11 25
1774.21 32
1774.31 40
1774.40 50
1774.50 60
1774.60 70
1774.69 80
1774.79 88
1774.89 94
1774.98 98
1775.08 99
1775.18 98
1775.27 96
1775.37 93
1775.47 90
1775.56 86
1775.66 83
1775.76 81
1775.85 79
1775.95 77
1776.05 76
1776.14 75
1776.24 74
1776.34 73
1776.43 72
1776.53 70
1776.63 68
1776.72 66
1776.82 64
1776.92 62
1777.02 61
1777.11 59
1777.21 57
1777.31 55
1777.40 52
1777.50 50
1777.60 48
1777.69 47
1777.79 47
1777.89 47
1777.98 48
1778.08 49
1778.18 51
1778.27 55
1778.37 59
1778.47 64
1778.56 70
1778.66 76
1778.76 81
1778.85 83
1778.95 83
1779.05 81
1779.14 77
1779.24 71
1779.34 65
1779.44 58
1779.53 52
1779.63 48
1779.73 45
1779.82 46
1779.92 48
1780.02 53
1780.11 59
1780.21 64
1780.31 67
1780.40 69
1780.50 68
1780.60 64
1780.69 60
1780.79 56
1780.89 53
1780.98 51
1781.08 51
1781.18 52
1781.28 54
1781.37 56
1781.47 57
1781.57 58
1781.66 59
1781.76 59
1781.86 59
1781.95 58
1782.05 55
1782.15 51
1782.24 45
1782.34 36
1782.44 26
1782.53 14
1782.63 3
1782.73 0
1782.83 0
1782.92 0
1783.02 0
1783.12 0
1783.21 0
1783.31 0
1783.41 5
1783.50 10
1783.60 14
1783.70 15
1783.80 15
1783.89 13
1783.99 12
1784.09 12
1784.18 14
1784.28 17
1784.38 22
1784.47 28
1784.57 34
1784.67 40
1784.76 45
1784.86 48
1784.96 48
1785.06 45
1785.15 40
1785.25 35
1785.35 30
1785.44 27
1785.54 26
1785.64 28
1785.73 32
1785.83 36
1785.93 41
1786.03 43
1786.12 44
1786.22 41
1786.32 36
1786.41 29
1786.51 20
1786.61 12
1786.70 6
1786.80 3
1786.90 4
1787.00 9
1787.09 20
1787.19 33
1787.29 50
1787.38 67
1787.48 83
1787.58 97
1787.67 106
1787.77 112
1787.87 113
1787.97 109
1788.06 101
1788.16 91
1788.26 80
1788.35 71
1788.45 63
1788.55 59
1788.65 58
1788.74 61
1788.84 67
1788.94 73
1789.03 80
1789.13 85
1789.23 89
1789.33 90
1789.42 90
1789.52 90
1789.62 90
1789.71 92
1789.81 95
1789.91 99
1790.00 103
1790.10 106
1790.20 107
1790.30 106
1790.39 104
1790.49 100
1790.59 97
1790.68 95
1790.78 95
1790.88 95
1790.98 96
1791.07 95
1791.17 91
1791.27 85
1791.36 77
1791.46 68
1791.56 61
1791.66 55
1791.75 54
1791.85 57
1791.95 63
1792.04 72
1792.14 82
1792.24 92
1792.34 101
1792.43 109
1792.53 115
1792.63 119
1792.73 123
1792.82 127
1792.92 130
1793.02 132
1793.11 132
1793.21 131
1793.31 127
1793.41 120
1793.50 112
1793.60 103
1793.70 94
1793.79 85
1793.89 78
1793.99 73
1794.09 69
1794.18 65
1794.28 63
1794.38 62
1794.48 63
1794.57 65
1794.67 68
1794.77 71
1794.86 74
1794.96 76
1795.06 74
1795.16 71
1795.25 66
1795.35 60
1795.45 54
1795.54 51
1795.64 48
1795.74 46
1795.84 45
1795.93 42
1796.03 38
1796.13 31
1796.23 23
1796.32 15
1796.42 8
1796.52 3
1796.61 0
1796.71 0
1796.81 2
1796.91 6
1797.00 12
1797.10 18
1797.20 24
1797.30 31
1797.39 37
1797.49 42
1797.59 44
1797.69 44
1797.78 41
1797.88 34
1797.98 26
1798.07 18
1798.17 10
1798.27 4
1798.37 0
1798.46 0
1798.56 0
1798.66 0
1798.76 0
1798.85 0
1798.95 0
1799.05 0
1799.15 0
1799.24 1
1799.34 6
1799.44 11
1799.53 15
1799.63 17
1799.73 17
1799.83 16
1799.92 13
1800.02 11
1800.12 9
1800.22 9
1800.31 10
1800.41 11
1800.51 13
1800.61 15
1800.70 17
1800.80 20
1800.90 24
1801.00 29
1801.09 36
1801.19 42
1801.29 47
1801.39 50
1801.48 50
1801.58 46
1801.68 39
1801.78 30
1801.87 19
1801.97 10
1802.07 2
1802.16 0
1802.26 0
1802.36 0
1802.46 0
1802.55 4
1802.65 8
1802.75 12
1802.85 15
1802.94 19
1803.04 25
1803.14 33
1803.24 42
1803.33 52
1803.43 60
1803.53 67
1803.63 70
1803.72 70
1803.82 66
1803.92 60
1804.02 53
1804.11 46
1804.21 40
1804.31 36
1804.41 33
1804.50 32
1804.60 32
1804.70 33
1804.80 35
1804.89 37
1804.99 40
1805.09 44
1805.19 49
1805.28 54
1805.38 59
1805.48 64
1805.58 70
1805.67 74
1805.77 77
1805.87 77
1805.97 75
1806.06 71
1806.16 64
1806.26 56
1806.36 48
1806.46 42
1806.55 37
1806.65 35
1806.75 34
1806.85 35
1806.94 36
1807.04 38
1807.14 39
1807.24 39
1807.33 40
1807.43 42
1807.53 45
1807.63 50
1807.72 56
1807.82 63
1807.92 70
1808.02 75
1808.11 77
1808.21 75
1808.31 70
1808.41 61
1808.50 51
1808.60 41
1808.70 34
1808.80 31
1808.89 32
1808.99 37
1809.09 44
1809.19 51
1809.29 55
1809.38 57
1809.48 55
1809.58 52
1809.68 50
1809.77 50
1809.87 53
1809.97 59
1810.07 68
1810.16 78
1810.26 88
1810.36 95
1810.46 101
1810.55 104
1810.65 105
1810.75 106
1810.85 104
1810.95 102
1811.04 98
1811.14 93
1811.24 88
1811.34 83
1811.43 78
1811.53 74
1811.63 71
1811.73 69
1811.82 67
1811.92 65
1812.02 61
1812.12 56
1812.22 50
1812.31 42
1812.41 35
1812.51 27
1812.61 22
1812.70 18
1812.80 16
1812.90 17
1813.00 20
1813.10 25
1813.19 32
1813.29 39
1813.39 46
1813.49 52
1813.58 55
1813.68 57
1813.78 56
1813.88 52
1813.97 48
1814.07 42
1814.17 37
1814.27 33
1814.37 30
1814.46 28
1814.56 27
1814.66 27
1814.76 28
1814.85 30
1814.95 33
1815.05 37
1815.15 42
1815.25 49
1815.34 56
1815.44 64
1815.54 73
1815.64 81
1815.74 89
1815.83 96
1815.93 101
1816.03 102
1816.13 100
1816.22 95
1816.32 88
1816.42 79
1816.52 70
1816.62 62
1816.71 56
1816.81 51
1816.91 46
1817.01 41
1817.10 35
1817.20 27
1817.30 18
1817.40 8
1817.50 0
1817.59 0
1817.69 0
1817.79 0
1817.89 0
1817.99 0
1818.08 0
1818.18 0
1818.28 4
1818.38 11
1818.47 15
1818.57 18
1818.67 19
1818.77 18
1818.87 16
1818.96 14
1819.06 12
1819.16 11
1819.26 11
1819.36 11
1819.45 12
1819.55 13
1819.65 14
1819.75 16
1819.85 20
1819.94 26
1820.04 33
1820.14 40
1820.24 48
1820.34 54
1820.43 58
1820.53 58
1820.63 57
1820.73 54
1820.82 51
1820.92 49
1821.02 49
1821.12 52
1821.22 57
1821.31 64
1821.41 72
1821.51 79
1821.61 85
1821.71 89
1821.80 91
1821.90 90
1822.00 89
1822.10 86
1822.20 84
1822.29 82
1822.39 80
1822.49 80
1822.59 80
1822.69 80
1822.78 81
1822.88 82
1822.98 84
1823.08 86
1823.18 87
1823.27 89
1823.37 90
1823.47 91
1823.57 91
1823.67 91
1823.76 91
1823.86 92
1823.96 92
1824.06 93
1824.16 93
1824.25 92
1824.35 90
1824.45 86
1824.55 81
1824.65 76
1824.74 71
1824.84 67
1824.94 64
1825.04 63
1825.14 62
1825.24 62
1825.33 62
1825.43 62
1825.53 64
1825.63 66
1825.73 70
1825.82 74
1825.92 78
1826.02 80
1826.12 81
1826.22 79
1826.31 74
1826.41 67
1826.51 60
1826.61 53
1826.71 48
1826.80 45
1826.90 45
1827.00 48
1827.10 52
1827.20 57
1827.30 61
1827.39 65
1827.49 67
1827.59 69
1827.69 70
1827.79 72
1827.88 74
1827.98 76
1828.08 78
1828.18 79
1828.28 79
1828.37 78
1828.47 77
1828.57 76
1828.67 77
1828.77 79
1828.87 84
1828.96 90
1829.06 99
1829.16 109
1829.26 119
1829.36 129
1829.45 138
1829.55 146
1829.65 153
1829.75 158
1829.85 161
1829.95 163
1830.04 163
1830.14 161
1830.24 158
1830.34 155
1830.44 150
1830.53 146
1830.63 142
1830.73 139
1830.83 136
1830.93 133
1831.03 131
1831.12 129
1831.22 127
1831.32 124
1831.42 121
1831.52 118
1831.61 116
1831.71 114
1831.81 114
1831.91 115
1832.01 116
1832.11 117
1832.20 118
1832.30 117
1832.40 115
1832.50 111
1832.60 107
1832.70 103
1832.79 100
1832.89 98
1832.99 97
1833.09 97
1833.19 97
1833.29 95
1833.38 92
1833.48 87
1833.58 80
1833.68 73
1833.78 67
1833.88 63
1833.97 62
1834.07 63
1834.17 67
1834.27 71
1834.37 75
1834.46 76
1834.56 75
1834.66 71
1834.76 66
1834.86 59
1834.96 53
1835.05 48
1835.15 44
1835.25 41
1835.35 38
1835.45 36
1835.55 34
1835.64 32
1835.74 30
1835.84 29
1835.94 30
1836.04 32
1836.14 36
1836.23 40
1836.33 43
1836.43 46
1836.53 46
1836.63 44
1836.73 41
1836.83 37
1836.92 34
1837.02 34
1837.12 37
1837.22 42
1837.32 50
1837.42 58
1837.51 65
1837.61 70
1837.71 73
1837.81 72
1837.91 70
1838.01 66
1838.10 60
1838.20 55
1838.30 50
1838.40 46
1838.50 42
1838.60 38
1838.69 35
1838.79 32
1838.89 29
1838.99 28
1839.09 28
1839.19 29
1839.29 32
1839.38 36
1839.48 41
1839.58 47
1839.68 51
1839.78 54
1839.88 55
1839.97 55
1840.07 52
1840.17 49
1840.27 45
1840.37 42
1840.47 39
1840.57 37
1840.66 36
1840.76 34
1840.86 33
1840.96 30
1841.06 28
1841.16 26
1841.25 25
1841.35 25
1841.45 26
1841.55 29
1841.65 33
1841.75 37
1841.85 42
1841.94 46
1842.04 49
1842.14 50
1842.24 48
1842.34 44
1842.44 38
1842.54 31
1842.63 23
1842.73 16
1842.83 11
1842.93 8
1843.03 7
1843.13 8
1843.23 10
1843.32 11
1843.42 12
1843.52 13
1843.62 12
1843.72 12
1843.82 11
1843.92 9
1844.01 7
1844.11 5
1844.21 3
1844.31 0
1844.41 0
1844.51 0
1844.61 0
1844.70 0
1844.80 0
1844.90 0
1845.00 0
1845.10 5
1845.20 13
1845.30 23
1845.39 32
1845.49 40
1845.59 47
1845.69 52
1845.79 56
1845.89 57
1845.99 58
1846.08 57
1846.18 54
1846.28 50
1846.38 44
1846.48 38
1846.58 31
1846.68 25
1846.77 20
1846.87 16
1846.97 13
1847.07 12
1847.17 12
1847.27 13
1847.37 15
1847.47 17
1847.56 20
1847.66 22
1847.76 26
1847.86 29
1847.96 33
1848.06 36
1848.16 39
1848.25 41
1848.35 41
1848.45 38
1848.55 34
1848.65 28
1848.75 21
1848.85 16
1848.95 12
1849.04 9
1849.14 8
1849.24 8
1849.34 9
1849.44 8
1849.54 8
1849.64 7
1849.74 7
1849.83 8
1849.93 9
1850.03 11
1850.13 13
1850.23 14
1850.33 15
1850.43 15
1850.53 16
1850.62 18
1850.72 22
1850.82 27
1850.92 33
1851.02 39
1851.12 44
1851.22 46
1851.32 45
1851.41 42
1851.51 37
1851.61 32
1851.71 28
1851.81 26
1851.91 26
1852.01 28
1852.11 31
1852.20 34
1852.30 36
1852.40 36
1852.50 35
1852.60 34
1852.70 34
1852.80 35
1852.90 38
1852.99 43
1853.09 51
1853.19 60
1853.29 68
1853.39 76
1853.49 82
1853.59 84
1853.69 83
1853.78 80
1853.88 75
1853.98 69
1854.08 64
1854.18 60
1854.28 57
1854.38 56
1854.48 56
1854.58 56
1854.67 58
1854.77 59
1854.87 61
1854.97 62
1855.07 62
1855.17 62
1855.27 60
1855.37 58
1855.47 55
1855.56 52
1855.66 49
1855.76 47
1855.86 46
1855.96 46
1856.06 46
1856.16 46
1856.26 45
1856.36 42
1856.45 38
1856.55 33
1856.65 28
1856.75 22
1856.85 17
1856.95 14
1857.05 14
1857.15 15
1857.25 18
1857.34 21
1857.44 24
1857.54 24
1857.64 22
1857.74 18
1857.84 12
1857.94 6
1858.04 0
1858.14 0
1858.23 0
1858.33 0
1858.43 0
1858.53 0
1858.63 4
1858.73 8
1858.83 12
1858.93 12
1859.03 10
1859.13 5
1859.22 0
1859.32 0
1859.42 0
1859.52 0
1859.62 0
1859.72 2
1859.82 10
1859.92 17
1860.02 22
1860.12 24
1860.21 24
1860.31 22
1860.41 21
1860.51 20
1860.61 21
1860.71 24
1860.81 28
1860.91 32
1861.01 35
1861.11 36
1861.20 36
1861.30 37
1861.40 38
1861.50 40
1861.60 45
1861.70 50
1861.80 56
1861.90 61
1862.00 65
1862.10 66
1862.20 64
1862.29 60
1862.39 56
1862.49 53
1862.59 51
1862.69 51
1862.79 53
1862.89 57
1862.99 61
1863.09 66
1863.19 69
1863.28 72
1863.38 73
1863.48 72
1863.58 72
1863.68 71
1863.78 71
1863.88 71
1863.98 73
1864.08 75
1864.18 76
1864.28 78
1864.37 78
1864.47 77
1864.57 75
1864.67 72
1864.77 68
1864.87 66
1864.97 64
1865.07 63
1865.17 64
1865.27 65
1865.37 66
1865.47 66
1865.56 65
1865.66 63
1865.76 59
1865.86 54
1865.96 48
1866.06 41
1866.16 35
1866.26 29
1866.36 26
1866.46 23
1866.56 23
1866.66 24
1866.75 26
1866.85 29
1866.95 33
1867.05 36
1867.15 40
1867.25 43
1867.35 45
1867.45 47
1867.55 48
1867.65 50
1867.75 51
1867.85 54
1867.94 58
1868.04 63
1868.14 69
1868.24 76
1868.34 82
1868.44 86
1868.54 88
1868.64 87
1868.74 82
1868.84 75
1868.94 66
1869.04 56
1869.14 46
1869.23 38
1869.33 33
1869.43 31
1869.53 32
1869.63 35
1869.73 38
1869.83 42
1869.93 44
1870.03 44
1870.13 43
1870.23 40
1870.33 38
1870.43 36
1870.52 36
1870.62 36
1870.72 36
1870.82 35
1870.92 34
1871.02 30
1871.12 26
1871.22 22
1871.32 18
1871.42 15
1871.52 13
1871.62 11
1871.72 10
1871.82 8
1871.91 6
1872.01 2
1872.11 0
1872.21 0
1872.31 0
1872.41 0
1872.51 0
1872.61 0
1872.71 0
1872.81 1
1872.91 9
1873.01 17
1873.11 25
1873.21 31
1873.31 35
1873.40 38
1873.50 40
1873.60 41
1873.70 42
1873.80 44
1873.90 46
1874.00 48
1874.10 50
1874.20 52
1874.30 53
1874.40 54
1874.50 55
1874.60 57
1874.70 59
1874.80 63
1874.90 67
1874.99 71
1875.09 75
1875.19 79
1875.29 82
1875.39 83
1875.49 83
1875.59 81
1875.69 77
1875.79 72
1875.89 65
1875.99 57
1876.09 48
1876.19 38
1876.29 29
1876.39 21
1876.49 15
1876.59 10
1876.68 8
1876.78 7
1876.88 7
1876.98 8
1877.08 10
1877.18 12
1877.28 15
1877.38 17
1877.48 19
1877.58 20
1877.68 20
1877.78 19
1877.88 17
1877.98 15
1878.08 14
1878.18 13
1878.28 14
1878.38 15
1878.48 17
1878.57 18
1878.67 19
1878.77 19
1878.87 19
1878.97 21
1879.07 23
1879.17 26
1879.27 30
1879.37 32
1879.47 34
1879.57 34
1879.67 32
1879.77 31
1879.87 30
1879.97 31
1880.07 33
1880.17 38
1880.27 44
1880.37 51
1880.47 58
1880.57 64
1880.66 68
1880.76 70
1880.86 69
1880.96 66
1881.06 60
1881.16 51
1881.26 41
1881.36 31
1881.46 22
1881.56 16
1881.66 12
1881.76 11
1881.86 12
1881.96 15
1882.06 18
1882.16 21
1882.26 24
1882.36 26
1882.46 27
1882.56 29
1882.66 29
1882.76 29
1882.86 28
1882.95 26
1883.05 22
1883.15 17
1883.25 12
1883.35 7
1883.45 3
1883.55 0
1883.65 0
1883.75 0
1883.85 1
1883.95 4
1884.05 6
1884.15 9
1884.25 10
1884.35 10
1884.45 9
1884.55 6
1884.65 2
1884.75 0
1884.85 0
1884.95 0
1885.05 0
1885.15 0
1885.25 0
1885.35 0
1885.45 2
1885.55 6
1885.65 10
1885.74 12
1885.84 15
1885.94 17
1886.04 22
1886.14 28
1886.24 36
1886.34 44
1886.44 53
1886.54 59
1886.64 64
1886.74 65
1886.84 63
1886.94 59
1887.04 53
1887.14 47
1887.24 41
1887.34 37
1887.44 35
1887.54 35
1887.64 37
1887.74 41
1887.84 48
1887.94 56
1888.04 65
1888.14 75
1888.24 86
1888.34 96
1888.44 104
1888.54 110
1888.64 112
1888.74 110
1888.84 104
1888.94 96
1889.04 87
1889.14 78
1889.24 70
1889.33 65
1889.43 63
1889.53 65
1889.63 69
1889.73 76
1889.83 84
1889.93 94
1890.03 103
1890.13 111
1890.23 117
1890.33 120
1890.43 121
1890.53 118
1890.63 112
1890.73 104
1890.83 95
1890.93 85
1891.03 76
1891.13 68
1891.23 61
1891.33 55
1891.43 50
1891.53 46
1891.63 43
1891.73 41
1891.83 40
1891.93 41
1892.03 42
1892.13 45
1892.23 48
1892.33 51
1892.43 55
1892.53 59
1892.63 62
1892.73 65
1892.83 66
1892.93 67
1893.03 65
1893.13 62
1893.23 58
1893.33 53
1893.43 49
1893.53 46
1893.63 44
1893.73 45
1893.83 46
1893.93 47
1894.03 47
1894.13 45
1894.23 42
1894.33 36
1894.43 31
1894.53 26
1894.63 23
1894.73 23
1894.83 26
1894.93 31
1895.03 39
1895.13 47
1895.23 54
1895.33 61
1895.43 66
1895.53 70
1895.63 73
1895.73 75
1895.83 78
1895.93 80
1896.03 81
1896.13 81
1896.23 80
1896.33 76
1896.43 70
1896.53 63
1896.63 55
1896.73 47
1896.83 40
1896.93 36
1897.03 34
1897.13 34
1897.23 35
1897.33 36
1897.43 35
1897.53 32
1897.63 28
1897.73 23
1897.83 18
1897.93 14
1898.03 10
1898.13 8
1898.23 6
1898.33 3
1898.43 0
1898.53 0
1898.63 0
1898.73 0
1898.83 0
1898.93 0
1899.03 0
1899.13 0
1899.23 5
1899.33 14
1899.43 21
1899.53 26
1899.63 29
1899.73 28
1899.83 25
1899.93 20
1900.03 15
1900.13 10
1900.23 7
1900.33 6
1900.43 8
1900.53 12
1900.63 18
1900.73 25
1900.83 33
1900.93 42
1901.03 50
1901.13 57
1901.23 63
1901.33 68
1901.43 71
1901.53 73
1901.63 73
1901.73 71
1901.83 69
1901.93 65
1902.03 61
1902.13 55
1902.23 48
1902.33 40
1902.43 30
1902.53 21
1902.63 12
1902.73 4
1902.83 0
1902.93 0
1903.03 0
1903.13 0
1903.23 0
1903.33 0
1903.43 0
1903.53 0
1903.63 1
1903.73 9
1903.83 17
1903.93 24
1904.03 31
1904.13 37
1904.23 43
1904.33 48
1904.43 54
1904.53 59
1904.63 64
1904.73 68
1904.83 71
1904.93 73
1905.03 75
1905.13 77
1905.23 79
1905.33 80
1905.43 79
1905.53 77
1905.63 74
1905.73 70
1905.83 67
1905.93 64
1906.03 63
1906.13 63
1906.23 64
1906.33 65
1906.43 66
1906.53 68
1906.63 69
1906.74 71
1906.84 74
1906.94 78
1907.04 84
1907.14 89
1907.24 93
1907.34 96
1907.44 97
1907.54 95
1907.64 92
1907.74 89
1907.84 85
1907.94 82
1908.04 79
1908.14 78
1908.24 77
1908.34 76
1908.44 77
1908.54 78
1908.64 79
1908.74 80
1908.84 81
1908.94 82
1909.04 82
1909.14 82
1909.24 83
1909.34 82
1909.44 81
1909.54 78
1909.64 74
1909.74 68
1909.84 61
1909.94 55
1910.04 51
1910.14 50
1910.24 52
1910.35 55
1910.45 59
1910.55 62
1910.65 63
1910.75 61
1910.85 59
1910.95 56
1911.05 55
1911.15 55
1911.25 57
1911.35 58
1911.45 59
1911.55 57
1911.65 53
1911.75 47
1911.85 40
1911.95 33
1912.05 27
1912.15 23
1912.25 22
1912.35 22
1912.45 25
1912.55 28
1912.65 32
1912.75 35
1912.85 38
1912.95 40
1913.05 41
1913.16 42
1913.26 42
1913.36 42
1913.46 42
1913.56 42
1913.66 41
1913.76 40
1913.86 39
1913.96 38
1914.06 37
1914.16 37
1914.26 36
1914.36 36
1914.46 35
1914.56 35
1914.66 35
1914.76 36
1914.86 36
1914.96 36
1915.06 36
1915.16 35
1915.26 33
1915.36 30
1915.47 27
1915.57 25
1915.67 25
1915.77 26
1915.87 28
1915.97 33
1916.07 38
1916.17 44
1916.27 49
1916.37 53
1916.47 55
1916.57 57
1916.67 58
1916.77 59
1916.87 61
1916.97 63
1917.07 67
1917.17 72
1917.27 79
1917.37 87
1917.47 95
1917.58 104
1917.68 111
1917.78 116
1917.88 119
1917.98 118
1918.08 115
1918.18 108
1918.28 100
1918.38 91
1918.48 83
1918.58 76
1918.68 72
1918.78 68
1918.88 66
1918.98 62
1919.08 57
1919.18 50
1919.28 41
1919.39 31
1919.49 21
1919.59 13
1919.69 6
1919.79 2
1919.89 1
1919.99 2
1920.09 6
1920.19 10
1920.29 15
1920.39 20
1920.49 26
1920.59 32
1920.69 38
1920.79 44
1920.89 51
1920.99 57
1921.10 64
1921.20 71
1921.30 77
1921.40 84
1921.50 89
1921.60 93
1921.70 94
1921.80 92
1921.90 88
1922.00 80
1922.10 70
1922.20 59
1922.30 49
1922.40 40
1922.50 34
1922.60 32
1922.71 33
1922.81 36
1922.91 41
1923.01 46
1923.11 50
1923.21 52
1923.31 53
1923.41 52
1923.51 51
1923.61 50
1923.71 49
1923.81 47
1923.91 45
1924.01 42
1924.11 38
1924.22 33
1924.32 27
1924.42 22
1924.52 19
1924.62 18
1924.72 20
1924.82 25
1924.92 31
1925.02 39
1925.12 47
1925.22 54
1925.32 59
1925.42 61
1925.52 61
1925.63 59
1925.73 56
1925.83 51
1925.93 46
1926.03 42
1926.13 39
1926.23 38
1926.33 40
1926.43 45
1926.53 51
1926.63 58
1926.73 64
1926.83 69
1926.93 73
1927.04 73
1927.14 72
1927.24 70
1927.34 67
1927.44 65
1927.54 62
1927.64 59
1927.74 56
1927.84 51
1927.94 45
1928.04 38
1928.14 32
1928.24 28
1928.35 26
1928.45 26
1928.55 29
1928.65 33
1928.75 37
1928.85 40
1928.95 41
1929.05 40
1929.15 37
1929.25 32
1929.35 26
1929.45 20
1929.56 16
1929.66 13
1929.76 13
1929.86 16
1929.96 20
1930.06 26
1930.16 34
1930.26 42
1930.36 49
1930.46 55
1930.56 59
1930.66 62
1930.77 62
1930.87 59
1930.97 55
1931.07 49
1931.17 42
1931.27 35
1931.37 27
1931.47 20
1931.57 14
1931.67 9
1931.77 6
1931.88 5
1931.98 6
1932.08 7
1932.18 9
1932.28 11
1932.38 11
1932.48 10
1932.58 7
1932.68 2
1932.78 0
1932.88 0
1932.99 0
1933.09 0
1933.19 0
1933.29 0
1933.39 0
1933.49 8
1933.59 20
1933.69 33
1933.79 44
1933.89 53
1933.99 59
1934.10 62
1934.20 63
1934.30 63
1934.40 64
1934.50 65
1934.60 68
1934.70 72
1934.80 75
1934.90 77
1935.00 77
1935.11 74
1935.21 70
1935.31 64
1935.41 57
1935.51 51
1935.61 45
1935.71 40
1935.81 36
1935.91 34
1936.01 32
1936.11 32
1936.22 33
1936.32 34
1936.42 35
1936.52 36
1936.62 36
1936.72 36
1936.82 35
1936.92 33
1937.02 30
1937.13 25
1937.23 21
1937.33 15
1937.43 10
1937.53 6
1937.63 4
1937.73 4
1937.83 7
1937.93 13
1938.03 20
1938.14 28
1938.24 37
1938.34 44
1938.44 50
1938.54 54
1938.64 57
1938.74 58
1938.84 60
1938.94 61
1939.05 62
1939.15 63
1939.25 63
1939.35 63
1939.45 62
1939.55 62
1939.65 62
1939.75 64
1939.85 67
1939.95 73
1940.06 81
1940.16 91
1940.26 102
1940.36 113
1940.46 124
1940.56 134
1940.66 144
1940.76 154
1940.86 162
1940.97 169
1941.07 175
1941.17 179
1941.27 181
1941.37 181
1941.47 179
1941.57 176
1941.67 171
1941.78 166
1941.88 159
1941.98 152
1942.08 145
1942.18 136
1942.28 127
1942.38 118
1942.48 109
1942.58 100
1942.69 93
1942.79 87
1942.89 83
1942.99 81
1943.09 80
1943.19 80
1943.29 81
1943.39 83
1943.50 85
1943.60 87
1943.70 89
1943.80 90
1943.90 91
1944.00 91
1944.10 90
1944.20 89
1944.30 86
1944.41 83
1944.51 79
1944.61 75
1944.71 71
1944.81 66
1944.91 62
1945.01 58
1945.11 54
1945.22 49
1945.32 43
1945.42 36
1945.52 28
1945.62 20
1945.72 11
1945.82 2
1945.92 0
1946.03 0
1946.13 0
1946.23 0
1946.33 0
1946.43 0
1946.53 0
1946.63 1
1946.73 6
1946.84 10
1946.94 12
1947.04 13
1947.14 12
1947.24 11
1947.34 9
1947.44 7
1947.54 6
1947.65 6
1947.75 7
1947.85 8
1947.95 10
1948.05 12
1948.15 15
1948.25 17
1948.36 19
1948.46 20
1948.56 22
1948.66 23
1948.76 25
1948.86 27
1948.96 29
1949.06 30
1949.17 29
1949.27 26
1949.37 21
1949.47 16
1949.57 10
1949.67 6
1949.77 3
1949.88 2
1949.98 4
1950.08 7
1950.18 11
1950.28 14
1950.38 17
1950.48 19
1950.58 19
1950.69 19
1950.79 18
1950.89 17
1950.99 16
1951.09 16
1951.19 16
1951.29 17
1951.40 17
1951.50 17
1951.60 15
1951.70 12
1951.80 9
1951.90 6
1952.00 6
1952.11 9
1952.21 16
1952.31 26
1952.41 39
1952.51 53
1952.61 65
1952.71 76
1952.82 83
1952.92 88
1953.02 90
1953.12 91
1953.22 91
1953.32 90
1953.42 88
1953.53 86
1953.63 82
1953.73 78
1953.83 73
1953.93 69
1954.03 65
1954.13 61
1954.24 58
1954.34 55
1954.44 51
1954.54 47
1954.64 42
1954.74 37
1954.85 31
1954.95 26
1955.05 21
1955.15 18
1955.25 17
1955.35 17
1955.45 17
1955.56 18
1955.66 19
1955.76 20
1955.86 20
1955.96 19
1956.06 18
1956.16 17
1956.27 17
1956.37 17
1956.47 18
1956.57 20
1956.67 23
1956.77 28
1956.88 33
1956.98 39
1957.08 43
1957.18 46
1957.28 46
1957.38 44
1957.48 41
1957.59 38
1957.69 36
1957.79 35
1957.89 37
1957.99 42
1958.09 48
1958.20 55
1958.30 62
1958.40 69
1958.50 74
1958.60 77
1958.70 80
1958.81 81
1958.91 82
1959.01 81
1959.11 79
1959.21 76
1959.31 72
1959.41 67
1959.52 63
1959.62 60
1959.72 57
1959.82 57
1959.92 58
1960.02 61
1960.13 66
1960.23 71
1960.33 75
1960.43 78
1960.53 78
1960.63 76
1960.74 70
1960.84 63
1960.94 55
1961.04 48
1961.14 44
1961.24 42
1961.35 43
1961.45 45
1961.55 48
1961.65 50
1961.75 51
1961.85 51
1961.96 49
1962.06 47
1962.16 46
1962.26 45
1962.36 46
1962.46 48
1962.57 50
1962.67 52
1962.77 54
1962.87 55
1962.97 57
1963.07 57
1963.18 57
1963.28 57
1963.38 57
1963.48 55
1963.58 52
1963.68 48
1963.79 42
1963.89 34
1963.99 26
1964.09 17
1964.19 9
1964.29 2
1964.40 0
1964.50 0
1964.60 0
1964.70 0
1964.80 0
1964.91 4
1965.01 8
1965.11 11
1965.21 13
1965.31 14
1965.41 14
1965.52 13
1965.62 12
1965.72 12
1965.82 12
1965.92 14
1966.02 16
1966.13 20
1966.23 23
1966.33 28
1966.43 32
1966.53 37
1966.64 41
1966.74 45
1966.84 49
1966.94 52
1967.04 55
1967.14 57
1967.25 59
1967.35 60
1967.45 60
1967.55 58
1967.65 55
1967.76 50
1967.86 44
1967.96 37
1968.06 31
1968.16 27
1968.26 24
1968.37 24
1968.47 25
1968.57 26
1968.67 28
1968.77 29
1968.88 29
1968.98 27
1969.08 25
1969.18 21
1969.28 17
1969.38 13
1969.49 10
1969.59 8
1969.69 7
1969.79 7
1969.89 6
1970.00 6
1970.10 5
1970.20 5
1970.30 3
1970.40 2
1970.51 0
1970.61 0
1970.71 0
1970.81 0
1970.91 0
1971.01 0
1971.12 0
1971.22 0
1971.32 1
1971.42 6
1971.52 14
1971.63 22
1971.73 32
1971.83 41
1971.93 50
1972.03 58
1972.14 64
1972.24 69
1972.34 73
1972.44 75
1972.54 75
1972.65 75
1972.75 74
1972.85 72
1972.95 71
1973.05 70
1973.16 70
1973.26 73
1973.36 77
1973.46 84
1973.56 92
1973.67 101
1973.77 109
1973.87 117
1973.97 124
1974.07 128
1974.18 130
1974.28 129
1974.38 124
1974.48 117
1974.58 108
1974.69 98
1974.79 87
1974.89 78
1974.99 71
1975.09 66
1975.20 63
1975.30 61
1975.40 60
1975.50 57
1975.60 54
1975.71 49
1975.81 44
1975.91 39
1976.01 35
1976.11 33
1976.22 33
1976.32 34
1976.42 36
1976.52 37
1976.62 37
1976.73 35
1976.83 32
1976.93 28
1977.03 23
1977.13 19
1977.24 18
1977.34 20
1977.44 25
1977.54 32
1977.64 41
1977.75 50
1977.85 58
1977.95 64
1978.05 67
1978.15 68
1978.26 67
1978.36 65
1978.46 62
1978.56 59
1978.67 56
1978.77 54
1978.87 52
1978.97 51
1979.07 51
1979.18 51
1979.28 51
1979.38 53
1979.48 54
1979.58 56
1979.69 57
1979.79 58
1979.89 58
1979.99 57
1980.10 57
1980.20 57
1980.30 59
1980.40 62
1980.50 66
1980.61 70
1980.71 74
1980.81 77
1980.91 80
1981.01 81
1981.12 81
1981.22 81
1981.32 80
1981.42 79
1981.53 77
1981.63 74
1981.73 71
1981.83 67
1981.93 64
1982.04 62
1982.14 60
1982.24 60
1982.34 61
1982.45 63
1982.55 65
1982.65 67
1982.75 69
1982.85 72
1982.96 75
1983.06 80
1983.16 87
1983.26 94
1983.36 101
1983.47 106
1983.57 109
1983.67 109
1983.77 106
1983.88 101
1983.98 93
1984.08 84
1984.18 75
1984.29 66
1984.39 57
1984.49 49
1984.59 43
1984.69 40
1984.80 39
1984.90 42
1985.00 47
1985.10 53
1985.21 59
1985.31 65
1985.41 67
1985.51 67
1985.61 64
1985.72 59
1985.82 53
1985.92 46
1986.02 39
1986.13 32
1986.23 25
1986.33 17
1986.43 9
1986.54 2
1986.64 0
1986.74 0
1986.84 0
1986.94 0
1987.05 0
1987.15 0
1987.25 0
1987.35 0
1987.46 4
1987.56 8
1987.66 12
1987.76 15
1987.87 17
1987.97 19
1988.07 20
1988.17 20
1988.27 19
1988.38 18
1988.48 19
1988.58 20
1988.68 23
1988.79 26
1988.89 30
1988.99 34
1989.09 37
1989.20 38
1989.30 38
1989.40 36
1989.50 35
1989.61 33
1989.71 30
1989.81 28
1989.91 24
1990.02 21
1990.12 18
1990.22 14
1990.32 12
1990.42 11
1990.53 12
1990.63 14
1990.73 18
1990.83 22
1990.94 27
1991.04 32
1991.14 38
1991.24 44
1991.35 50
1991.45 56
1991.55 60
1991.65 61
1991.76 61
1991.86 58
1991.96 53
1992.06 48
1992.17 43
1992.27 40
1992.37 40
1992.47 42
1992.58 46
1992.68 52
1992.78 58
1992.88 63
1992.99 68
1993.09 71
1993.19 74
1993.29 77
1993.40 81
1993.50 86
1993.60 93
1993.70 100
1993.81 108
1993.91 116
1994.01 123
1994.11 129
1994.22 134
1994.32 137
1994.42 139
1994.52 139
1994.63 138
1994.73 134
1994.83 128
1994.93 121
1995.04 114
1995.14 106
1995.24 99
1995.34 93
1995.45 88
1995.55 84
1995.65 80
1995.75 75
1995.86 70
1995.96 64
1996.06 59
1996.16 55
1996.27 54
1996.37 55
1996.47 58
1996.57 64
1996.68 71
1996.78 77
1996.88 82
1996.98 85
1997.09 85
1997.19 82
1997.29 78
1997.39 74
1997.50 70
1997.60 67
1997.70 65
1997.80 63
1997.91 60
1998.01 56
1998.11 50
1998.22 42
1998.32 35
1998.42 28
1998.52 23
1998.63 20
1998.73 19
1998.83 19
1998.93 18
1999.04 17
1999.14 16
1999.24 15
1999.34 15
1999.45 17
1999.55 21
1999.65 27
1999.75 32
1999.86 36
1999.96 38
2000.06 37
2000.17 34
2000.27 29
2000.37 24
2000.47 18
2000.58 14
2000.68 11
2000.78 9
2000.88 9
2000.99 11
2001.09 14
2001.19 18
2001.29 23
2001.40 29
2001.50 35
2001.60 41
2001.71 47
2001.81 51
2001.91 53
2002.01 52
2002.12 50
2002.22 47
2002.32 44
2002.42 42
2002.53 42
2002.63 44
2002.73 48
2002.84 53
2002.94 59
2003.04 65
2003.14 69
2003.25 71
2003.35 71
2003.45 69
2003.55 66
2003.66 61
2003.76 55
2003.86 51
2003.97 47
2004.07 45
2004.17 45
2004.27 46
2004.38 47
2004.48 49
2004.58 50
2004.68 50
2004.79 48
2004.89 46
2004.99 43
2005.10 39
2005.20 35
2005.30 31
2005.40 26
2005.51 20
2005.61 14
2005.71 8
2005.82 2
2005.92 0
2006.02 0
2006.12 0
2006.23 0
2006.33 0
2006.43 0
2006.54 0
2006.64 0
2006.74 3
2006.84 7
2006.95 11
2007.05 13
2007.15 16
2007.25 18
2007.36 21
2007.46 25
2007.56 30
2007.67 38
2007.77 48
2007.87 59
2007.97 70
2008.08 82
2008.18 92
2008.28 100
2008.39 106
2008.49 109
2008.59 110
2008.69 110
2008.80 109
2008.90 108
2009.00 107
2009.11 106
2009.21 106
2009.31 106
2009.42 105
2009.52 105
2009.62 103
2009.72 101
2009.83 98
2009.93 93
2010.03 87
2010.14 80
2010.24 72
2010.34 65
2010.44 60
2010.55 55
2010.65 54
2010.75 54
2010.86 57
2010.96 62
2011.06 67
2011.16 72
2011.27 77
2011.37 80
2011.47 81
2011.58 78
2011.68 74
2011.78 67
2011.89 60
2011.99 53
2012.09 48
2012.19 45
2012.30 45
2012.40 49
2012.50 55
2012.61 62
2012.71 70
2012.81 77
2012.92 82
2013.02 85
2013.12 86
2013.22 84
2013.33 79
2013.43 73
2013.53 65
2013.64 56
2013.74 48
2013.84 39
2013.95 31
2014.05 24
2014.15 19
2014.25 14
2014.36 10
2014.46 7
2014.56 5
2014.67 4
2014.77 4
2014.87 7
2014.98 11
2015.08 18
2015.18 26
2015.28 35
2015.39 45
2015.49 53
2015.59 59
2015.70 61
2015.80 60
2015.90 55
2016.01 48
2016.11 38
2016.21 27
2016.32 17
2016.42 8
2016.52 0
2016.62 0
2016.73 0
2016.83 0
2016.93 0
2017.04 0
2017.14 0
2017.24 0
2017.35 0
2017.45 5
2017.55 11
2017.66 17
2017.76 21
2017.86 25
2017.96 29
2018.07 34
2018.17 41
2018.27 49
2018.38 59
2018.48 71
2018.58 84
2018.69 96
2018.79 108
2018.89 117
2019.00 124
2019.10 127
2019.20 126
2019.31 121
2019.41 111
2019.51 98
2019.61 84
2019.72 69
2019.82 56
2019.92 46
2020.03 41
2020.13 41
2020.23 45
2020.34 51
2020.44 59
2020.54 65
2020.65 68
2020.75 67
2020.85 62
2020.96 54
2021.06 45
2021.16 37
2021.27 31
2021.37 28
2021.47 29
2021.58 32
2021.68 36
2021.78 40
2021.88 43
2021.99 44
2022.09 42
2022.19 39
2022.30 34
2022.40 29
2022.50 23
2022.61 19
2022.71 15
2022.81 11
2022.92 9
2023.02 8
2023.12 7
2023.23 8
2023.33 10
2023.43 15
2023.54 22
2023.64 32
2023.74 43
2023.85 56
2023.95 69
2024.05 79
2024.16 86
2024.26 89
2024.36 87
2024.47 82
2024.57 75
2024.67 66
2024.78 57
2024.88 48
2024.98 41
2025.09 35
2025.19 30
2025.29 27
2025.40 25
2025.50 23
2025.60 22
2025.71 21
2025.81 21
2025.91 21
2026.02 21
2026.12 21
2026.22 22
2026.33 22
2026.43 22
2026.53 22
2026.64 22
2026.74 22
2026.84 23
2026.95 25
2027.05 27
2027.15 29
2027.26 32
2027.36 36
2027.46 39
2027.57 43
2027.67 47
2027.77 51
2027.88 56
2027.98 61
2028.08 65
2028.19 69
2028.29 71
2028.39 72
2028.50 71
2028.60 69
2028.70 65
2028.81 61
2028.91 56
2029.01 51
2029.12 47
2029.22 42
2029.32 37
2029.43 33
2029.53 29
2029.63 26
2029.74 23
2029.84 22
2029.94 21
2030.05 21
2030.15 21
2030.25 20
2030.36 20
2030.46 19
2030.56 19
2030.67 20
2030.77 20
2030.87 21
2030.98 22
2031.08 22
2031.18 23
2031.29 25
2031.39 27
2031.49 31
2031.60 35
2031.70 40
2031.81 44
2031.91 45
2032.01 44
2032.12 41
2032.22 35
2032.32 28
2032.43 21
2032.53 15
2032.63 12
2032.74 13
2032.84 17
2032.94 25
2033.05 35
2033.15 47
2033.25 59
2033.36 68
2033.46 75
2033.56 77
2033.67 76
2033.77 71
2033.88 63
2033.98 54
2034.08 45
2034.19 35
2034.29 25
2034.39 16
2034.50 9
2034.60 3
2034.70 0
2034.81 0
2034.91 2
2035.01 6
2035.12 11
2035.22 17
2035.32 22
2035.43 26
2035.53 30
2035.64 34
2035.74 37
2035.84 39
2035.95 40
2036.05 39
2036.15 37
2036.26 33
2036.36 30
2036.46 27
2036.57 26
2036.67 27
2036.77 28
2036.88 29
2036.98 30
2037.09 29
2037.19 27
2037.29 26
2037.40 25
2037.50 28
2037.60 33
2037.71 40
2037.81 49
2037.91 58
2038.02 66
2038.12 71
2038.23 73
2038.33 72
2038.43 69
2038.54 66
2038.64 62
2038.74 59
2038.85 59
2038.95 60
2039.05 63
2039.16 66
2039.26 68
2039.37 68
2039.47 67
2039.57 64
2039.68 60
2039.78 56
2039.88 54
2039.99 54
2040.09 55
2040.19 57
2040.30 58
2040.40 57
2040.51 54
2040.61 49
2040.71 44
2040.82 41
2040.92 41
2041.02 45
2041.13 52
2041.23 62
2041.34 72
2041.44 80
2041.54 87
2041.65 91
2041.75 94
2041.85 96
2041.96 99
2042.06 103
2042.17 108
2042.27 114
2042.37 119
2042.48 123
2042.58 125
2042.68 125
2042.79 122
2042.89 117
2042.99 110
2043.10 102
2043.20 94
2043.31 87
2043.41 81
2043.51 79
2043.62 80
2043.72 83
2043.83 89
2043.93 94
2044.03 99
2044.14 102
2044.24 103
2044.34 103
2044.45 102
2044.55 102
2044.66 104
2044.76 107
2044.86 110
2044.97 112
2045.07 111
2045.17 106
2045.28 98
2045.38 88
2045.49 77
2045.59 67
2045.69 60
2045.80 55
2045.90 54
2046.00 55
2046.11 56
2046.21 58
2046.32 58
2046.42 58
2046.52 57
2046.63 55
2046.73 53
2046.84 50
2046.94 47
2047.04 45
2047.15 43
2047.25 42
2047.35 41
2047.46 40
2047.56 40
2047.67 38
2047.77 35
2047.87 30
2047.98 25
2048.08 20
2048.19 15
2048.29 11
2048.39 9
2048.50 7
2048.60 7
2048.71 7
2048.81 6
2048.91 5
2049.02 3
2049.12 2
2049.22 0
2049.33 0
2049.43 0
2049.54 0
2049.64 0
2049.74 0
2049.85 0
2049.95 0
2050.06 0
2050.16 0
2050.26 1
2050.37 6
2050.47 14
2050.58 23
2050.68 32
2050.78 38
2050.89 42
2050.99 41
2051.10 38
2051.20 32
2051.30 25
2051.41 19
2051.51 14
2051.62 11
2051.72 8
2051.82 6
2051.93 5
2052.03 3
2052.14 2
2052.24 1
2052.34 1
2052.45 4
2052.55 7
2052.66 12
2052.76 18
2052.86 24
2052.97 30
2053.07 37
2053.18 43
2053.28 50
2053.38 58
2053.49 65
2053.59 72
2053.70 78
2053.80 83
2053.90 86
2054.01 89
2054.11 91
2054.22 93
2054.32 96
2054.42 98
2054.53 99
2054.63 99
2054.74 95
2054.84 89
2054.94 80
2055.05 70
2055.15 60
2055.26 51
2055.36 44
2055.46 40
2055.57 36
2055.67 33
2055.78 30
2055.88 27
2055.98 25
2056.09 23
2056.19 22
2056.30 22
2056.40 23
2056.50 23
2056.61 23
2056.71 22
2056.82 19
2056.92 16
2057.03 13
2057.13 13
2057.23 16
2057.34 23
2057.44 32
2057.55 43
2057.65 53
2057.75 63
2057.86 71
2057.96 77
2058.07 81
2058.17 84
2058.27 85
2058.38 86
2058.48 84
2058.59 80
2058.69 73
2058.80 64
2058.90 54
2059.00 43
2059.11 35
2059.21 29
2059.32 26
2059.42 26
2059.52 29
2059.63 33
2059.73 38
2059.84 43
2059.94 46
2060.05 49
2060.15 49
2060.25 48
2060.36 46
2060.46 42
2060.57 38
2060.67 33
2060.77 30
2060.88 27
2060.98 24
2061.09 23
2061.19 21
2061.30 19
2061.40 17
2061.50 14
2061.61 10
2061.71 5
2061.82 0
2061.92 0
2062.03 0
2062.13 0
2062.23 0
2062.34 0
2062.44 0
2062.55 2
2062.65 13
2062.76 25
2062.86 35
2062.96 43
2063.07 46
2063.17 46
2063.28 41
2063.38 35
2063.48 27
2063.59 20
2063.69 15
2063.80 13
2063.90 13
2064.01 15
2064.11 17
2064.21 20
2064.32 21
2064.42 21
2064.53 19
2064.63 16
2064.74 13
2064.84 9
2064.94 5
2065.05 2
2065.15 0
2065.26 0
2065.36 0
2065.47 0
2065.57 0
2065.68 0
2065.78 0
2065.88 0
2065.99 0
2066.09 4
2066.20 7
2066.30 10
2066.41 12
2066.51 13
2066.61 14
2066.72 13
2066.82 12
2066.93 11
2067.03 10
2067.14 9
2067.24 9
2067.34 10
2067.45 10
2067.55 11
2067.66 12
2067.76 12
2067.87 12
2067.97 13
2068.08 13
2068.18 15
2068.28 18
2068.39 22
2068.49 26
2068.60 31
2068.70 34
2068.81 38
2068.91 42
2069.01 45
2069.12 49
2069.22 51
2069.33 51
2069.43 49
2069.54 44
2069.64 37
2069.75 31
2069.85 26
2069.95 24
2070.06 26
2070.16 32
2070.27 41
2070.37 50
2070.48 58
2070.58 64
2070.69 68
2070.79 70
2070.89 70
2071.00 70
2071.10 69
2071.21 68
2071.31 68
2071.42 68
2071.52 70
2071.63 72
2071.73 74
2071.83 77
2071.94 80
2072.04 82
2072.15 83
2072.25 83
2072.36 81
2072.46 77
2072.57 73
2072.67 68
2072.78 62
2072.88 57
2072.98 52
2073.09 49
2073.19 47
2073.30 47
2073.40 47
2073.51 49
2073.61 52
2073.72 55
2073.82 59
2073.93 62
2074.03 67
2074.13 72
2074.24 77
2074.34 82
2074.45 87
2074.55 91
2074.66 94
2074.76 94
2074.87 93
2074.97 89
2075.08 85
2075.18 80
2075.28 77
2075.39 75
2075.49 76
2075.60 79
2075.70 84
2075.81 90
2075.91 95
2076.02 100
2076.12 104
2076.23 105
2076.33 105
2076.43 102
2076.54 99
2076.64 96
2076.75 93
2076.85 92
2076.96 92
2077.06 93
2077.17 96
2077.27 98
2077.38 100
2077.48 101
2077.59 100
2077.69 97
2077.79 91
2077.90 84
2078.00 75
2078.11 66
2078.21 57
2078.32 49
2078.42 42
2078.53 36
2078.63 31
2078.74 26
2078.84 21
2078.95 16
2079.05 11
2079.15 8
2079.26 8
2079.36 10
2079.47 14
2079.57 21
2079.68 30
2079.78 40
2079.89 49
2079.99 57
2080.10 63
2080.20 66
2080.31 66
2080.41 64
2080.52 60
2080.62 54
2080.73 49
2080.83 43
2080.93 40
2081.04 38
2081.14 38
2081.25 40
2081.35 43
2081.46 47
2081.56 52
2081.67 57
2081.77 62
2081.88 67
2081.98 70
2082.09 72
2082.19 72
2082.30 69
2082.40 65
2082.51 60
2082.61 55
2082.72 51
2082.82 49
2082.92 49
2083.03 50
2083.13 52
2083.24 55
2083.34 57
2083.45 58
2083.55 58
2083.66 57
2083.76 57
2083.87 56
2083.97 55
2084.08 54
2084.18 54
2084.29 53
2084.39 52
2084.50 51
2084.60 49
2084.71 48
2084.81 46
2084.92 44
2085.02 41
2085.13 39
2085.23 36
2085.33 33
2085.44 30
2085.54 29
2085.65 28
2085.75 28
2085.86 30
2085.96 33
2086.07 38
2086.17 44
2086.28 52
2086.38 60
2086.49 70
2086.59 79
2086.70 88
2086.80 96
2086.91 103
2087.01 109
2087.12 115
2087.22 120
2087.33 125
2087.43 129
2087.54 131
2087.64 132
2087.75 132
2087.85 129
2087.96 125
2088.06 119
2088.17 114
2088.27 108
2088.38 105
2088.48 105
2088.59 107
2088.69 113
2088.80 122
2088.90 131
2089.01 141
2089.11 150
2089.21 156
2089.32 159
2089.42 159
2089.53 156
2089.63 151
2089.74 144
2089.84 136
2089.95 128
2090.05 120
2090.16 113
2090.26 108
2090.37 103
2090.47 100
2090.58 98
2090.68 97
2090.79 96
2090.89 95
2091.00 94
2091.10 91
2091.21 87
2091.31 82
2091.42 77
2091.52 71
2091.63 66
2091.73 62
2091.84 59
2091.94 58
2092.05 58
2092.15 59
2092.26 60
2092.36 62
2092.47 64
2092.57 67
2092.68 69
2092.78 71
2092.89 73
2092.99 75
2093.10 76
2093.20 76
2093.31 74
2093.41 71
2093.52 66
2093.62 62
2093.73 58
2093.83 56
2093.94 57
2094.04 60
2094.15 66
2094.25 71
2094.36 76
2094.46 80
2094.57 82
2094.67 81
2094.78 79
2094.88 77
2094.99 76
2095.09 75
2095.20 75
2095.30 77
2095.41 80
2095.51 85
2095.62 92
2095.72 100
2095.83 108
2095.94 117
2096.04 125
2096.15 131
2096.25 135
2096.36 137
2096.46 138
2096.57 136
2096.67 133
2096.78 130
2096.88 125
2096.99 120
2097.09 114
2097.20 107
2097.30 99
2097.41 92
2097.51 85
2097.62 78
2097.72 74
2097.83 70
2097.93 69
2098.04 70
2098.14 72
2098.25 75
2098.35 80
2098.46 85
2098.56 90
2098.67 96
2098.77 100
2098.88 104
2098.98 106
2099.09 106
2099.19 103
2099.30 97
2099.40 90
2099.51 82
2099.61 75
2099.72 70
2099.83 68
2099.93 71
2100.04 79
2100.14 89
2100.25 101
2100.35 113
2100.46 123
2100.56 130
2100.67 132
2100.77 130
2100.88 124
2100.98 116
2101.09 107
2101.19 96
2101.30 85
2101.40 76
2101.51 67
2101.61 60
2101.72 54
2101.82 50
2101.93 47
2102.03 45
2102.14 43
2102.24 40
2102.35 38
2102.46 35
2102.56 33
2102.67 31
2102.77 31
2102.88 31
2102.98 33
2103.09 35
2103.19 39
2103.30 43
2103.40 48
2103.51 53
2103.61 58
2103.72 62
2103.82 65
2103.93 66
2104.03 66
2104.14 63
2104.25 58
2104.35 52
2104.46 46
2104.56 41
2104.67 37
2104.77 35
2104.88 37
2104.98 42
2105.09 49
2105.19 58
2105.30 67
2105.40 76
2105.51 84
2105.61 91
2105.72 96
2105.82 102
2105.93 106
2106.04 109
2106.14 112
2106.25 114
2106.35 114
2106.46 114
2106.56 113
2106.67 111
2106.77 109
2106.88 106
2106.98 104
2107.09 101
2107.19 98
2107.30 94
2107.41 90
2107.51 86
2107.62 80
2107.72 74
2107.83 67
2107.93 60
2108.04 53
2108.14 47
2108.25 42
2108.35 40
2108.46 39
2108.56 39
2108.67 41
2108.78 43
2108.88 46
2108.99 48
2109.09 51
2109.20 52
2109.30 52
2109.41 51
2109.51 49
2109.62 46
2109.72 42
2109.83 38
2109.93 35
2110.04 31
2110.15 27
2110.25 24
2110.36 20
2110.46 18
2110.57 16
2110.67 17
2110.78 20
2110.88 25
2110.99 32
2111.09 40
2111.20 48
2111.31 56
2111.41 62
2111.52 66
2111.62 68
2111.73 68
2111.83 67
2111.94 65
2112.04 62
2112.15 59
2112.26 55
2112.36 50
2112.47 44
2112.57 36
2112.68 29
2112.78 22
2112.89 18
2112.99 17
2113.10 19
2113.20 25
2113.31 34
2113.42 44
2113.52 53
2113.63 62
2113.73 70
2113.84 77
2113.94 83
2114.05 88
2114.15 93
2114.26 96
2114.37 97
2114.47 96
2114.58 93
2114.68 88
2114.79 82
2114.89 76
2115.00 70
2115.10 64
2115.21 58
2115.32 54
2115.42 50
2115.53 48
2115.63 47
2115.74 46
2115.84 46
2115.95 46
2116.05 46
2116.16 46
2116.27 45
2116.37 46
2116.48 47
2116.58 49
2116.69 52
2116.79 54
2116.90 56
2117.00 57
2117.11 55
2117.22 52
2117.32 48
2117.43 44
2117.53 42
2117.64 41
2117.74 44
2117.85 49
2117.96 55
2118.06 63
2118.17 69
2118.27 76
2118.38 81
2118.48 85
2118.59 89
2118.70 93
2118.80 96
2118.91 98
2119.01 99
2119.12 99
2119.22 96
2119.33 91
2119.43 85
2119.54 77
2119.65 68
2119.75 60
2119.86 53
2119.96 46
2120.07 42
2120.17 38
2120.28 37
2120.39 36
2120.49 37
2120.60 38
2120.70 39
2120.81 39
2120.91 37
2121.02 34
2121.13 29
2121.23 24
2121.34 20
2121.44 19
2121.55 21
2121.65 27
2121.76 37
2121.87 49
2121.97 64
2122.08 77
2122.18 89
2122.29 96
2122.39 99
2122.50 96
2122.61 89
2122.71 80
2122.82 71
2122.92 62
2123.03 56
2123.13 52
2123.24 51
2123.35 51
2123.45 51
2123.56 51
2123.66 50
2123.77 49
2123.88 48
2123.98 48
2124.09 49
2124.19 52
2124.30 57
2124.40 61
2124.51 65
2124.62 66
2124.72 64
2124.83 60
2124.93 54
2125.04 46
2125.14 39
2125.25 33
2125.36 29
2125.46 26
2125.57 24
2125.67 24
2125.78 24
2125.89 25
2125.99 26
2126.10 28
2126.20 31
2126.31 34
2126.41 39
2126.52 44
2126.63 49
2126.73 54
2126.84 59
2126.94 64
2127.05 67
2127.16 70
2127.26 72
2127.37 71
2127.47 69
2127.58 64
2127.69 57
2127.79 48
2127.90 38
2128.00 27
2128.11 16
2128.21 6
2128.32 0
2128.43 0
2128.53 0
2128.64 0
2128.74 0
2128.85 0
2128.96 0
2129.06 0
2129.17 0
2129.27 6
2129.38 11
2129.49 16
2129.59 19
2129.70 21
2129.80 21
2129.91 21
2130.02 20
2130.12 20
2130.23 21
2130.33 25
2130.44 30
2130.54 36
2130.65 43
2130.76 50
2130.86 57
2130.97 61
2131.07 65
2131.18 67
2131.29 68
2131.39 68
2131.50 69
2131.60 69
2131.71 68
2131.82 68
2131.92 66
2132.03 63
2132.13 58
2132.24 53
2132.35 48
2132.45 44
2132.56 41
2132.66 42
2132.77 46
2132.88 54
2132.98 64
2133.09 75
2133.19 86
2133.30 95
2133.41 100
2133.51 101
2133.62 99
2133.72 93
2133.83 84
2133.94 73
2134.04 61
2134.15 50
2134.25 41
2134.36 34
2134.47 30
2134.57 29
2134.68 30
2134.79 32
2134.89 35
2135.00 39
2135.10 42
2135.21 47
2135.32 51
2135.42 56
2135.53 61
2135.63 65
2135.74 67
2135.85 65
2135.95 61
2136.06 55
2136.16 46
2136.27 36
2136.38 27
2136.48 20
2136.59 14
2136.69 11
2136.80 11
2136.91 13
2137.01 18
2137.12 25
2137.23 35
2137.33 48
2137.44 62
2137.54 77
2137.65 91
2137.76 105
2137.86 116
2137.97 124
2138.07 129
2138.18 129
2138.29 126
2138.39 120
2138.50 112
2138.60 104
2138.71 97
2138.82 91
2138.92 88
2139.03 88
2139.14 88
2139.24 90
2139.35 91
2139.45 92
2139.56 94
2139.67 95
2139.77 96
2139.88 97
2139.98 97
2140.09 97
2140.20 95
2140.30 91
2140.41 86
2140.52 80
2140.62 75
2140.73 71
2140.83 70
2140.94 71
2141.05 76
2141.15 83
2141.26 91
2141.37 100
2141.47 108
2141.58 115
2141.68 120
2141.79 121
2141.90 120
2142.00 115
2142.11 109
2142.22 102
2142.32 94
2142.43 86
2142.53 80
2142.64 75
2142.75 70
2142.85 66
2142.96 62
2143.07 58
2143.17 54
2143.28 50
2143.38 47
2143.49 45
2143.60 45
2143.70 46
2143.81 47
2143.92 48
2144.02 50
2144.13 50
2144.23 51
2144.34 53
2144.45 56
2144.55 60
2144.66 67
2144.77 74
2144.87 82
2144.98 89
2145.08 95
2145.19 99
2145.30 99
2145.40 98
2145.51 94
2145.62 91
2145.72 87
2145.83 85
2145.94 84
2146.04 86
2146.15 89
2146.25 92
2146.36 95
2146.47 97
2146.57 98
2146.68 96
2146.79 92
2146.89 85
2147.00 77
2147.11 67
2147.21 56
2147.32 46
2147.42 38
2147.53 33
2147.64 31
2147.74 32
2147.85 35
2147.96 39
2148.06 43
2148.17 46
2148.28 46
2148.38 44
2148.49 41
2148.59 36
2148.70 32
2148.81 28
2148.91 26
2149.02 25
2149.13 25
2149.23 26
2149.34 27
2149.45 29
2149.55 32
2149.66 36
2149.77 42
2149.87 49
2149.98 58
2150.08 67
2150.19 77
2150.30 85
2150.40 91
2150.51 94
2150.62 93
2150.72 90
2150.83 83
2150.94 75
2151.04 66
2151.15 58
2151.26 51
2151.36 46
2151.47 43
2151.57 41
2151.68 40
2151.79 40
2151.89 41
2152.00 41
2152.11 42
2152.21 42
2152.32 42
2152.43 42
2152.53 42
2152.64 42
2152.75 43
2152.85 46
2152.96 49
2153.07 54
2153.17 60
2153.28 66
2153.39 72
2153.49 78
2153.60 83
2153.70 89
2153.81 95
2153.92 102
2154.02 109
2154.13 117
2154.24 125
2154.34 131
2154.45 134
2154.56 133
2154.66 129
2154.77 122
2154.88 114
2154.98 107
2155.09 102
2155.20 100
2155.30 102
2155.41 106
2155.52 112
2155.62 118
2155.73 124
2155.84 130
2155.94 135
2156.05 139
2156.16 143
2156.26 146
2156.37 148
2156.48 149
2156.58 148
2156.69 143
2156.80 136
2156.90 125
2157.01 112
2157.11 98
2157.22 85
2157.33 74
2157.43 67
2157.54 64
2157.65 64
2157.75 67
2157.86 72
2157.97 75
2158.07 77
2158.18 78
2158.29 76
2158.39 74
2158.50 72
2158.61 70
2158.71 70
2158.82 70
2158.93 72
2159.03 74
2159.14 75
2159.25 76
2159.35 77
2159.46 78
2159.57 80
2159.67 84
2159.78 88
2159.89 93
2159.99 98
2160.10 102
2160.21 104
2160.31 104
2160.42 103
2160.53 101
2160.63 99
2160.74 96
2160.85 94
2160.95 92
2161.06 90
2161.17 86
2161.27 81
2161.38 75
2161.49 69
2161.59 65
2161.70 63
2161.81 64
2161.91 68
2162.02 74
2162.13 82
2162.24 90
2162.34 98
2162.45 104
2162.56 108
2162.66 110
2162.77 110
2162.88 108
2162.98 104
2163.09 100
2163.20 94
2163.30 89
2163.41 85
2163.52 81
2163.62 78
2163.73 75
2163.84 71
2163.94 68
2164.05 64
2164.16 60
2164.26 55
2164.37 51
2164.48 47
2164.58 43
2164.69 40
2164.80 38
2164.90 36
2165.01 35
2165.12 35
2165.22 37
2165.33 39
2165.44 42
2165.55 44
2165.65 45
2165.76 45
2165.87 43
2165.97 40
2166.08 36
2166.19 32
2166.29 29
2166.40 29
2166.51 32
2166.61 37
2166.72 44
2166.83 52
2166.93 59
2167.04 65
2167.15 68
2167.25 68
2167.36 66
2167.47 63
2167.58 59
2167.68 55
2167.79 53
2167.90 52
2168.00 53
2168.11 56
2168.22 60
2168.32 65
2168.43 71
2168.54 77
2168.64 81
2168.75 84
2168.86 86
2168.96 86
2169.07 84
2169.18 81
2169.29 77
2169.39 73
2169.50 69
2169.61 66
2169.71 64
2169.82 63
2169.93 64
2170.03 66
2170.14 70
2170.25 75
2170.35 79
2170.46 83
2170.57 86
2170.68 86
2170.78 83
2170.89 78
2171.00 71
2171.10 64
2171.21 58
2171.32 53
2171.42 51
2171.53 51
2171.64 55
2171.74 61
2171.85 69
2171.96 77
2172.07 87
2172.17 97
2172.28 106
2172.39 115
2172.49 123
2172.60 129
2172.71 133
2172.81 135
2172.92 135
2173.03 132
2173.14 127
2173.24 120
2173.35 112
2173.46 103
2173.56 95
2173.67 87
2173.78 79
2173.88 71
2173.99 64
2174.10 57
2174.21 50
2174.31 45
2174.42 41
2174.53 39
2174.63 41
2174.74 44
2174.85 49
2174.96 54
2175.06 59
2175.17 63
2175.28 66
2175.38 69
2175.49 72
2175.60 74
2175.70 77
2175.81 78
2175.92 77
2176.03 74
2176.13 70
2176.24 65
2176.35 60
2176.45 57
2176.56 54
2176.67 53
2176.78 52
2176.88 50
2176.99 46
2177.10 41
2177.20 33
2177.31 25
2177.42 17
2177.53 11
2177.63 7
2177.74 6
2177.85 7
2177.95 11
2178.06 17
2178.17 25
2178.27 34
2178.38 43
2178.49 52
2178.60 60
2178.70 67
2178.81 73
2178.92 78
2179.02 81
2179.13 82
2179.24 81
2179.35 80
2179.45 78
2179.56 76
2179.67 74
2179.78 72
2179.88 68
2179.99 63
2180.10 57
2180.20 49
2180.31 41
2180.42 32
2180.53 25
2180.63 20
2180.74 17
2180.85 17
2180.95 19
2181.06 21
2181.17 23
2181.28 25
2181.38 25
2181.49 25
2181.60 24
2181.70 23
2181.81 24
2181.92 25
2182.03 28
2182.13 32
2182.24 36
2182.35 39
2182.46 42
2182.56 43
2182.67 44
2182.78 44
2182.88 43
2182.99 43
2183.10 44
2183.21 45
2183.31 46
2183.42 48
2183.53 50
2183.63 52
2183.74 55
2183.85 57
2183.96 59
2184.06 62
2184.17 65
2184.28 69
2184.39 74
2184.49 78
2184.60 83
2184.71 85
2184.81 87
2184.92 86
2185.03 84
2185.14 79
2185.24 75
2185.35 70
2185.46 67
2185.57 66
2185.67 66
2185.78 67
2185.89 69
2186.00 71
2186.10 73
2186.21 74
2186.32 74
2186.42 75
2186.53 76
2186.64 77
2186.75 78
2186.85 81
2186.96 84
2187.07 89
2187.18 93
2187.28 98
2187.39 101
2187.50 103
2187.61 103
2187.71 102
2187.82 99
2187.93 97
2188.03 95
2188.14 93
2188.25 92
2188.36 91
2188.46 90
2188.57 88
2188.68 86
2188.79 83
2188.89 81
2189.00 80
2189.11 80
2189.22 80
2189.32 80
2189.43 81
2189.54 81
2189.65 81
2189.75 80
2189.86 80
2189.97 81
2190.08 82
2190.18 83
2190.29 84
2190.40 85
2190.50 86
2190.61 84
2190.72 82
2190.83 77
2190.93 71
2191.04 65
2191.15 59
2191.26 54
2191.36 50
2191.47 47
2191.58 44
2191.69 42
2191.79 38
2191.90 32
2192.01 24
2192.12 15
2192.22 5
2192.33 0
2192.44 0
2192.55 0
2192.65 0
2192.76 7
2192.87 22
2192.98 38
2193.08 52
2193.19 64
2193.30 70
2193.41 70
2193.51 65
2193.62 54
2193.73 41
2193.84 26
2193.94 13
2194.05 1
2194.16 0
2194.27 0
2194.37 0
2194.48 0
2194.59 0
2194.70 0
2194.80 0
2194.91 1
2195.02 4
2195.13 7
2195.23 11
2195.34 16
2195.45 23
2195.56 32
2195.66 43
2195.77 54
2195.88 64
2195.99 72
2196.09 76
2196.20 77
2196.31 75
2196.42 69
2196.53 63
2196.63 55
2196.74 48
2196.85 41
2196.96 36
2197.06 33
2197.17 33
2197.28 35
2197.39 39
2197.49 43
2197.60 47
2197.71 49
2197.82 48
2197.92 45
2198.03 40
2198.14 35
2198.25 31
2198.35 29
2198.46 30
2198.57 32
2198.68 35
2198.78 39
2198.89 42
2199.00 45
2199.11 47
2199.22 49
2199.32 52
2199.43 54
2199.54 57
2199.65 60
2199.75 62
2199.86 64
2199.97 64
2200.08 63
2200.18 62
2200.29 61
2200.40 59
2200.51 58
2200.62 56
2200.72 55
2200.83 53
2200.94 51
2201.05 48
2201.15 45
2201.26 42
2201.37 41
2201.48 41
2201.58 42
2201.69 44
2201.80 47
2201.91 50
2202.02 53
2202.12 55
2202.23 57
2202.34 59
2202.45 62
2202.55 67
2202.66 74
2202.77 81
2202.88 89
2202.98 96
2203.09 99
2203.20 100
2203.31 98
2203.42 93
2203.52 86
2203.63 79
2203.74 72
2203.85 67
2203.95 63
2204.06 62
2204.17 65
2204.28 72
2204.39 81
2204.49 92
2204.60 103
2204.71 112
2204.82 117
2204.92 119
2205.03 116
2205.14 111
2205.25 105
2205.36 99
2205.46 95
2205.57 92
2205.68 91
2205.79 91
2205.89 91
2206.00 92
2206.11 93
2206.22 95
2206.33 98
2206.43 102
2206.54 106
2206.65 109
2206.76 110
2206.86 108
2206.97 105
2207.08 99
2207.19 94
2207.30 89
2207.40 86
2207.51 87
2207.62 91
2207.73 98
2207.84 106
2207.94 113
2208.05 119
2208.16 122
2208.27 122
2208.37 120
2208.48 114
2208.59 107
2208.70 99
2208.81 90
2208.91 81
2209.02 74
2209.13 69
2209.24 67
2209.35 67
2209.45 70
2209.56 74
2209.67 78
2209.78 83
2209.89 86
2209.99 87
2210.10 88
2210.21 88
2210.32 87
2210.42 87
2210.53 87
2210.64 88
2210.75 88
2210.86 88
2210.96 88
2211.07 86
2211.18 83
2211.29 79
2211.40 75
2211.50 71
2211.61 68
2211.72 64
2211.83 60
2211.94 55
2212.04 50
2212.15 43
2212.26 36
2212.37 29
2212.48 24
2212.58 19
2212.69 16
2212.80 14
2212.91 13
2213.02 12
2213.12 11
2213.23 11
2213.34 10
2213.45 11
2213.56 12
2213.66 13
2213.77 15
2213.88 17
2213.99 19
2214.10 21
2214.20 23
2214.31 25
2214.42 27
2214.53 29
2214.64 31
2214.74 31
2214.85 30
2214.96 29
2215.07 27
2215.18 24
2215.28 21
2215.39 19
2215.50 17
2215.61 15
2215.72 13
2215.82 10
2215.93 7
2216.04 3
2216.15 0
2216.26 0
2216.36 0
2216.47 0
2216.58 3
2216.69 7
2216.80 12
2216.90 15
2217.01 18
2217.12 20
2217.23 21
2217.34 20
2217.44 18
2217.55 15
2217.66 11
2217.77 7
2217.88 3
2217.99 0
2218.09 0
2218.20 4
2218.31 10
2218.42 19
2218.53 30
2218.63 40
2218.74 50
2218.85 58
2218.96 65
2219.07 69
2219.17 72
2219.28 73
2219.39 73
2219.50 73
2219.61 72
2219.72 71
2219.82 71
2219.93 70
2220.04 68
2220.15 67
2220.26 64
2220.36 62
2220.47 59
2220.58 57
2220.69 55
2220.80 54
2220.91 54
2221.01 54
2221.12 54
2221.23 55
2221.34 55
2221.45 55
2221.55 54
2221.66 52
2221.77 49
2221.88 45
2221.99 39
2222.10 34
2222.20 29
2222.31 25
2222.42 23
2222.53 22
2222.64 21
2222.74 21
2222.85 20
2222.96 19
2223.07 18
2223.18 18
2223.29 19
2223.39 22
2223.50 26
2223.61 30
2223.72 35
2223.83 39
2223.93 42
2224.04 44
2224.15 44
2224.26 44
2224.37 43
2224.48 42
2224.58 40
2224.69 37
2224.80 34
2224.91 30
2225.02 25
2225.13 20
2225.23 14
2225.34 10
2225.45 6
2225.56 3
2225.67 1
2225.78 0
2225.88 0
2225.99 0
2226.10 0
2226.21 0
2226.32 0
2226.43 0
2226.53 0
2226.64 0
2226.75 3
2226.86 7
2226.97 10
2227.08 12
2227.18 14
2227.29 16
2227.40 17
2227.51 17
2227.62 18
2227.73 18
2227.83 19
2227.94 20
2228.05 22
2228.16 25
2228.27 28
2228.38 31
2228.48 34
2228.59 36
2228.70 37
2228.81 36
2228.92 33
2229.03 29
2229.13 25
2229.24 21
2229.35 18
2229.46 17
2229.57 17
2229.68 20
2229.78 24
2229.89 29
2230.00 34
2230.11 39
2230.22 43
2230.33 46
2230.43 47
2230.54 47
2230.65 46
2230.76 44
2230.87 41
2230.98 39
2231.09 37
2231.19 35
2231.30 33
2231.41 31
2231.52 28
2231.63 25
2231.74 21
2231.84 18
2231.95 17
2232.06 17
2232.17 19
2232.28 23
2232.39 28
2232.49 33
2232.60 37
2232.71 40
2232.82 41
2232.93 41
2233.04 40
2233.15 36
2233.25 32
2233.36 28
2233.47 25
2233.58 22
2233.69 21
2233.80 23
2233.90 25
2234.01 29
2234.12 32
2234.23 34
2234.34 34
2234.45 31
2234.56 26
2234.66 20
2234.77 13
2234.88 8
2234.99 4
2235.10 3
2235.21 4
2235.32 7
2235.42 11
2235.53 16
2235.64 21
2235.75 25
2235.86 28
2235.97 31
2236.08 33
2236.18 33
2236.29 33
2236.40 31
2236.51 29
2236.62 26
2236.73 23
2236.84 21
2236.94 20
2237.05 21
2237.16 25
2237.27 31
2237.38 39
2237.49 48
2237.60 57
2237.70 66
2237.81 75
2237.92 84
2238.03 93
2238.14 102
2238.25 112
2238.36 119
2238.46 125
2238.57 128
2238.68 126
2238.79 119
2238.90 109
2239.01 96
2239.12 82
2239.22 68
2239.33 56
2239.44 48
2239.55 42
2239.66 40
2239.77 39
2239.88 39
2239.98 38
2240.09 36
2240.20 33
2240.31 28
2240.42 23
2240.53 18
2240.64 15
2240.74 13
2240.85 13
2240.96 14
2241.07 14
2241.18 14
2241.29 13
2241.40 11
2241.51 8
2241.61 4
2241.72 1
2241.83 0
2241.94 0
2242.05 0
2242.16 0
2242.27 2
2242.38 6
2242.48 11
2242.59 17
2242.70 23
2242.81 29
2242.92 35
2243.03 38
2243.14 39
2243.24 37
2243.35 32
2243.46 26
2243.57 19
2243.68 13
2243.79 9
2243.90 5
2244.01 3
2244.11 1
2244.22 0
2244.33 0
2244.44 0
2244.55 0
2244.66 0
2244.77 0
2244.88 0
2244.98 2
2245.09 5
2245.20 8
2245.31 9
2245.42 9
2245.53 8
2245.64 9
2245.75 10
2245.85 12
2245.96 16
2246.07 20
2246.18 23
2246.29 27
2246.40 31
2246.51 34
2246.62 37
2246.72 40
2246.83 40
2246.94 39
2247.05 36
2247.16 32
2247.27 28
2247.38 25
2247.49 25
2247.60 27
2247.70 31
2247.81 35
2247.92 39
2248.03 42
2248.14 42
2248.25 41
2248.36 39
2248.47 36
2248.57 33
2248.68 30
2248.79 26
2248.90 22
2249.01 17
2249.12 11
2249.23 5
2249.34 0
2249.45 0
2249.55 0
2249.66 0
2249.77 0
2249.88 0
2249.99 6
2250.10 15
2250.21 24
2250.32 32
2250.43 39
2250.53 42
2250.64 43
2250.75 42
2250.86 40
2250.97 37
2251.08 34
2251.19 32
2251.30 30
2251.41 28
2251.51 26
2251.62 24
2251.73 22
2251.84 20
2251.95 19
2252.06 18
2252.17 19
2252.28 23
2252.39 29
2252.50 36
2252.60 45
2252.71 54
2252.82 61
2252.93 65
2253.04 66
2253.15 63
2253.26 59
2253.37 53
2253.48 48
2253.58 47
2253.69 48
2253.80 54
2253.91 62
2254.02 71
2254.13 80
2254.24 86
2254.35 89
2254.46 89
2254.57 87
2254.67 83
2254.78 80
2254.89 77
2255.00 74
2255.11 72
2255.22 70
2255.33 67
2255.44 65
2255.55 64
2255.66 65
2255.76 68
2255.87 73
2255.98 80
2256.09 87
2256.20 93
2256.31 97
2256.42 100
2256.53 101
2256.64 102
2256.75 101
2256.85 101
2256.96 99
2257.07 96
2257.18 92
2257.29 85
2257.40 77
2257.51 69
2257.62 60
2257.73 52
2257.84 46
2257.95 42
2258.05 39
2258.16 37
2258.27 35
2258.38 34
2258.49 33
2258.60 32
2258.71 31
2258.82 30
2258.93 30
2259.04 31
2259.15 34
2259.25 37
2259.36 42
2259.47 45
2259.58 48
2259.69 49
2259.80 48
2259.91 45
2260.02 43
2260.13 41
2260.24 40
2260.35 41
2260.45 44
2260.56 47
2260.67 50
2260.78 52
2260.89 52
2261.00 51
2261.11 49
2261.22 47
2261.33 46
2261.44 46
2261.55 46
2261.66 47
2261.76 48
2261.87 48
2261.98 47
2262.09 46
2262.20 45
2262.31 44
2262.42 45
2262.53 46
2262.64 49
2262.75 52
2262.86 55
2262.97 57
2263.07 59
2263.18 61
2263.29 64
2263.40 68
2263.51 74
2263.62 80
2263.73 87
2263.84 94
2263.95 98
2264.06 100
2264.17 99
2264.28 96
2264.39 93
2264.49 89
2264.60 86
2264.71 83
2264.82 80
2264.93 78
2265.04 75
2265.15 71
2265.26 67
2265.37 63
2265.48 59
2265.59 57
2265.70 56
2265.81 57
2265.91 60
2266.02 63
2266.13 67
2266.24 70
2266.35 72
2266.46 71
2266.57 69
2266.68 65
2266.79 59
2266.90 53
2267.01 46
2267.12 40
2267.23 35
2267.34 33
2267.44 33
2267.55 34
2267.66 38
2267.77 42
2267.88 45
2267.99 47
2268.10 47
2268.21 45
2268.32 43
2268.43 40
2268.54 38
2268.65 37
2268.76 38
2268.87 41
2268.98 45
2269.08 48
2269.19 50
2269.30 51
2269.41 51
2269.52 50
2269.63 50
2269.74 50
2269.85 50
2269.96 52
2270.07 55
2270.18 57
2270.29 59
2270.40 60
2270.51 61
2270.62 60
2270.72 58
2270.83 56
2270.94 53
2271.05 50
2271.16 47
2271.27 44
2271.38 42
2271.49 41
2271.60 41
2271.71 42
2271.82 46
2271.93 51
2272.04 60
2272.15 70
2272.26 80
2272.37 90
2272.48 98
2272.58 104
2272.69 108
2272.80 110
2272.91 109
2273.02 108
2273.13 106
2273.24 103
2273.35 100
2273.46 95
2273.57 89
2273.68 82
2273.79 75
2273.90 70
2274.01 67
2274.12 68
2274.23 72
2274.34 79
2274.45 87
2274.55 95
2274.66 101
2274.77 104
2274.88 105
2274.99 103
2275.10 101
2275.21 98
2275.32 95
2275.43 93
2275.54 92
2275.65 92
2275.76 93
2275.87 95
2275.98 99
2276.09 104
2276.20 110
2276.31 116
2276.42 121
2276.53 125
2276.64 129
2276.74 131
2276.85 133
2276.96 134
2277.07 136
2277.18 138
2277.29 139
2277.40 140
2277.51 138
2277.62 134
2277.73 128
2277.84 120
2277.95 111
2278.06 102
2278.17 94
2278.28 88
2278.39 85
2278.50 84
2278.61 86
2278.72 89
2278.83 92
2278.94 94
2279.05 95
2279.15 93
2279.26 89
2279.37 84
2279.48 78
2279.59 73
2279.70 69
2279.81 66
2279.92 64
2280.03 62
2280.14 59
2280.25 55
2280.36 50
2280.47 44
2280.58 39
2280.69 34
2280.80 30
2280.91 28
2281.02 27
2281.13 26
2281.24 27
2281.35 26
2281.46 25
2281.57 23
2281.68 21
2281.79 18
2281.90 15
2282.00 12
2282.11 9
2282.22 5
2282.33 1
2282.44 0
2282.55 0
2282.66 0
2282.77 0
2282.88 0
2282.99 0
2283.10 0
2283.21 1
2283.32 2
2283.43 2
2283.54 3
2283.65 5
2283.76 9
2283.87 14
2283.98 19
2284.09 25
2284.20 31
2284.31 36
2284.42 41
2284.53 46
2284.64 52
2284.75 58
2284.86 64
2284.97 69
2285.08 71
2285.19 71
2285.30 69
2285.41 65
2285.52 61
2285.62 58
2285.73 58
2285.84 61
2285.95 65
2286.06 71
2286.17 76
2286.28 79
2286.39 79
2286.50 75
2286.61 69
2286.72 62
2286.83 54
2286.94 48
2287.05 45
2287.16 44
2287.27 45
2287.38 47
2287.49 50
2287.60 51
2287.71 51
2287.82 50
2287.93 47
2288.04 43
2288.15 40
2288.26 38
2288.37 36
2288.48 34
2288.59 32
2288.70 31
2288.81 31
2288.92 32
2289.03 35
2289.14 40
2289.25 47
2289.36 56
2289.47 64
2289.58 71
2289.69 77
2289.80 80
2289.91 82
2290.02 83
2290.13 85
2290.24 87
2290.35 91
2290.46 97
2290.57 102
2290.68 107
2290.79 110
2290.90 110
2291.01 108
2291.11 105
2291.22 102
2291.33 99
2291.44 98
2291.55 99
2291.66 102
2291.77 104
2291.88 106
2291.99 106
2292.10 105
2292.21 103
2292.32 101
2292.43 100
2292.54 101
2292.65 104
2292.76 108
2292.87 112
2292.98 115
2293.09 115
2293.20 113
2293.31 109
2293.42 102
2293.53 96
2293.64 90
2293.75 86
2293.86 83
2293.97 81
2294.08 79
2294.19 77
2294.30 74
2294.41 71
2294.52 67
2294.63 64
2294.74 62
2294.85 60
2294.96 58
2295.07 57
2295.18 56
2295.29 55
2295.40 56
2295.51 57
2295.62 60
2295.73 63
2295.84 67
2295.95 70
2296.06 73
2296.17 74
2296.28 73
2296.39 71
2296.50 68
2296.61 65
2296.72 62
2296.83 59
2296.94 56
2297.05 55
2297.16 55
2297.27 57
2297.38 59
2297.49 62
2297.60 65
2297.71 66
2297.82 65
2297.93 63
2298.04 60
2298.15 56
2298.26 54
2298.37 53
2298.48 54
2298.59 59
2298.70 64
2298.81 71
2298.92 77
2299.03 82
2299.14 86
2299.25 87
2299.36 88
2299.47 86
2299.58 84
2299.69 81
2299.80 76
2299.91 69
2300.02 62
2300.13 54
2300.24 48
2300.35 44
2300.46 43
2300.57 45
2300.68 50
2300.79 57
2300.90 64
2301.01 70
2301.12 76
2301.23 80
2301.34 83
2301.45 85
2301.56 86
2301.67 84
2301.78 80
2301.89 74
2302.00 65
2302.12 56
2302.23 47
2302.34 40
2302.45 35
2302.56 32
2302.67 31
2302.78 30
2302.89 30
2303.00 28
2303.11 27
2303.22 25
2303.33 25
2303.44 25
2303.55 25
2303.66 25
2303.77 25
2303.88 24
2303.99 21
2304.10 19
2304.21 17
2304.32 15
2304.43 15
2304.54 16
2304.65 19
2304.76 22
2304.87 26
2304.98 29
2305.09 31
2305.20 33
2305.31 32
2305.42 30
2305.53 26
2305.64 22
2305.75 17
2305.86 13
2305.97 9
2306.08 6
2306.19 6
2306.30 7
2306.41 10
2306.52 14
2306.63 20
2306.74 27
2306.85 33
2306.96 39
2307.07 42
2307.18 42
2307.29 39
2307.40 33
2307.51 23
2307.63 13
2307.74 2
2307.85 0
2307.96 0
2308.07 0
2308.18 0
2308.29 2
2308.40 10
2308.51 19
2308.62 28
2308.73 35
2308.84 42
2308.95 49
2309.06 56
2309.17 62
2309.28 66
2309.39 70
2309.50 70
2309.61 68
2309.72 63
2309.83 56
2309.94 46
2310.05 36
2310.16 25
2310.27 15
2310.38 8
2310.49 4
2310.60 4
2310.71 7
2310.82 14
2310.93 22
2311.04 31
2311.15 39
2311.27 46
2311.38 50
2311.49 52
2311.60 52
2311.71 52
2311.82 50
2311.93 49
2312.04 48
2312.15 48
2312.26 49
2312.37 52
2312.48 57
2312.59 62
2312.70 68
2312.81 74
2312.92 78
2313.03 80
2313.14 81
2313.25 80
2313.36 79
2313.47 79
2313.58 79
2313.69 80
2313.80 81
2313.91 81
2314.02 81
2314.14 78
2314.25 73
2314.36 66
2314.47 57
2314.58 47
2314.69 36
2314.80 26
2314.91 17
2315.02 11
2315.13 8
2315.24 9
2315.35 13
2315.46 21
2315.57 32
2315.68 45
2315.79 60
2315.90 75
2316.01 88
2316.12 99
2316.23 108
2316.34 115
2316.45 121
2316.57 126
2316.68 131
2316.79 136
2316.90 140
2317.01 142
2317.12 142
2317.23 140
2317.34 136
2317.45 131
2317.56 126
2317.67 121
2317.78 116
2317.89 110
2318.00 103
2318.11 93
2318.22 82
2318.33 69
2318.44 55
2318.55 43
2318.66 34
2318.78 28
2318.89 26
2319.00 28
2319.11 33
2319.22 40
2319.33 47
2319.44 54
2319.55 59
2319.66 63
2319.77 63
2319.88 62
2319.99 59
2320.10 54
2320.21 48
2320.32 41
2320.43 35
2320.54 29
2320.65 26
2320.77 27
2320.88 31
2320.99 39
2321.10 50
2321.21 62
2321.32 74
2321.43 83
2321.54 88
2321.65 90
2321.76 88
2321.87 85
2321.98 81
2322.09 79
2322.20 79
2322.31 81
2322.42 85
2322.53 89
2322.65 92
2322.76 92
2322.87 88
2322.98 83
2323.09 75
2323.20 66
2323.31 57
2323.42 49
2323.53 41
2323.64 34
2323.75 26
2323.86 20
2323.97 14
2324.08 10
2324.19 10
2324.31 13
2324.42 20
2324.53 29
2324.64 40
2324.75 49
2324.86 57
2324.97 60
2325.08 60
2325.19 57
2325.30 52
2325.41 45
2325.52 39
2325.63 34
2325.74 32
2325.85 32
2325.97 34
2326.08 38
2326.19 44
2326.30 50
2326.41 57
2326.52 63
2326.63 70
2326.74 76
2326.85 82
2326.96 88
2327.07 92
2327.18 96
2327.29 97
2327.40 95
2327.52 90
2327.63 83
2327.74 73
2327.85 63
2327.96 53
2328.07 44
2328.18 37
2328.29 32
2328.40 30
2328.51 29
2328.62 30
2328.73 32
2328.84 35
2328.96 38
2329.07 42
2329.18 45
2329.29 48
2329.40 49
2329.51 50
2329.62 50
2329.73 49
2329.84 49
2329.95 49
2330.06 53
2330.17 59
2330.28 67
2330.40 78
2330.51 89
2330.62 99
2330.73 106
2330.84 109
2330.95 107
2331.06 102
2331.17 95
2331.28 86
2331.39 78
2331.50 71
2331.61 67
2331.73 65
2331.84 65
2331.95 67
2332.06 71
2332.17 77
2332.28 83
2332.39 88
2332.50 91
2332.61 91
2332.72 88
2332.83 82
2332.94 74
2333.06 64
2333.17 55
2333.28 47
2333.39 41
2333.50 37
2333.61 36
2333.72 36
2333.83 36
2333.94 38
2334.05 39
2334.16 40
2334.28 41
2334.39 41
2334.50 41
2334.61 40
2334.72 39
2334.83 38
2334.94 39
2335.05 40
2335.16 42
2335.27 45
2335.38 48
2335.50 51
2335.61 52
2335.72 53
2335.83 52
2335.94 51
2336.05 50
2336.16 50
2336.27 50
2336.38 50
2336.49 51
2336.60 51
2336.72 50
2336.83 48
2336.94 46
2337.05 44
2337.16 42
2337.27 41
2337.38 40
2337.49 39
2337.60 38
2337.71 37
2337.83 35
2337.94 33
2338.05 32
2338.16 33
2338.27 37
2338.38 43
2338.49 52
2338.60 60
2338.71 67
2338.82 70
2338.94 70
2339.05 66
2339.16 59
2339.27 51
2339.38 42
2339.49 35
2339.60 31
2339.71 29
2339.82 29
2339.93 29
2340.05 28
2340.16 25
2340.27 18
2340.38 8
2340.49 0
2340.60 0
2340.71 0
2340.82 0
2340.93 0
2341.05 0
2341.16 0
2341.27 0
2341.38 17
2341.49 35
2341.60 52
2341.71 65
2341.82 73
2341.93 77
2342.04 78
2342.16 77
2342.27 76
2342.38 76
2342.49 77
2342.60 79
2342.71 80
2342.82 80
2342.93 79
2343.04 75
2343.16 72
2343.27 70
2343.38 71
2343.49 76
2343.60 84
2343.71 93
2343.82 103
2343.93 110
2344.04 114
2344.16 112
2344.27 107
2344.38 99
2344.49 88
2344.60 77
2344.71 67
2344.82 58
2344.93 50
2345.05 43
2345.16 38
2345.27 34
2345.38 31
2345.49 29
2345.60 28
2345.71 27
2345.82 27
2345.93 28
2346.05 29
2346.16 30
2346.27 32
2346.38 34
2346.49 37
2346.60 41
2346.71 45
2346.82 48
2346.94 49
2347.05 50
2347.16 51
2347.27 50
2347.38 49
2347.49 48
2347.60 48
2347.71 49
2347.82 50
2347.94 50
2348.05 50
2348.16 49
2348.27 47
2348.38 44
2348.49 42
2348.60 43
2348.71 47
2348.83 55
2348.94 67
2349.05 81
2349.16 97
2349.27 114
2349.38 129
2349.49 142
2349.60 153
2349.72 162
2349.83 169
2349.94 174
2350.05 179
2350.16 183
2350.27 187
2350.38 190
2350.49 192
2350.61 194
2350.72 195
2350.83 196
2350.94 197
2351.05 198
2351.16 200
2351.27 201
2351.39 203
2351.50 204
2351.61 203
2351.72 201
2351.83 197
2351.94 191
2352.05 185
2352.16 178
2352.28 170
2352.39 162
2352.50 155
2352.61 148
2352.72 141
2352.83 137
2352.94 134
2353.06 136
2353.17 141
2353.28 151
2353.39 164
2353.50 180
2353.61 198
2353.72 215
2353.83 229
2353.95 240
2354.06 247
2354.17 250
2354.28 250
2354.39 247
2354.50 243
2354.61 236
2354.73 229
2354.84 221
2354.95 212
2355.06 204
2355.17 196
2355.28 191
2355.39 188
2355.51 189
2355.62 192
2355.73 198
2355.84 204
2355.95 210
2356.06 215
2356.17 219
2356.29 219
2356.40 217
2356.51 212
2356.62 205
2356.73 196
2356.84 188
2356.95 179
2357.07 170
2357.18 160
2357.29 151
2357.40 141
2357.51 131
2357.62 122
2357.73 114
2357.85 108
2357.96 105
2358.07 104
2358.18 106
2358.29 109
2358.40 114
2358.51 118
2358.63 122
2358.74 125
2358.85 127
2358.96 128
2359.07 128
2359.18 127
2359.29 127
2359.41 126
2359.52 124
2359.63 122
2359.74 120
2359.85 116
2359.96 111
2360.08 106
2360.19 100
2360.30 95
2360.41 90
2360.52 87
2360.63 85
2360.74 84
2360.86 86
2360.97 88
2361.08 92
2361.19 97
2361.30 103
2361.41 109
2361.52 115
2361.64 120
2361.75 126
2361.86 130
2361.97 135
2362.08 139
2362.19 144
2362.31 149
2362.42 154
2362.53 157
2362.64 159
2362.75 158
2362.86 154
2362.98 147
2363.09 137
2363.20 125
2363.31 113
2363.42 101
2363.53 90
2363.64 80
2363.76 71
2363.87 64
2363.98 58
2364.09 54
2364.20 50
2364.31 48
2364.43 49
2364.54 51
2364.65 56
2364.76 63
2364.87 72
2364.98 82
2365.10 91
2365.21 100
2365.32 106
2365.43 110
2365.54 112
2365.65 110
2365.77 105
2365.88 100
2365.99 94
2366.10 90
2366.21 87
2366.32 86
2366.44 87
2366.55 89
2366.66 91
2366.77 93
2366.88 94
2366.99 95
2367.11 96
2367.22 98
2367.33 103
2367.44 109
2367.55 119
2367.66 129
2367.78 140
2367.89 150
2368.00 158
2368.11 162
2368.22 164
2368.33 162
2368.45 159
2368.56 156
2368.67 154
2368.78 153
2368.89 154
2369.00 155
2369.12 156
2369.23 156
2369.34 152
2369.45 146
2369.56 137
2369.67 127
2369.79 117
2369.90 110
2370.01 106
2370.12 107
2370.23 112
2370.35 119
2370.46 126
2370.57 132
2370.68 134
2370.79 133
2370.90 129
2371.02 122
2371.13 117
2371.24 114
2371.35 116
2371.46 122
2371.57 132
2371.69 145
2371.80 159
2371.91 172
2372.02 183
2372.13 194
2372.25 204
2372.36 214
2372.47 225
2372.58 236
2372.69 248
2372.80 258
2372.92 267
2373.03 272
2373.14 274
2373.25 272
2373.36 268
2373.48 262
2373.59 256
2373.70 252
2373.81 248
2373.92 247
2374.03 249
2374.15 252
2374.26 257
2374.37 262
2374.48 267
2374.59 271
2374.71 273
2374.82 273
2374.93 270
2375.04 265
2375.15 262
2375.26 260
2375.38 261
2375.49 265
2375.60 272
2375.71 279
2375.82 287
2375.94 292
2376.05 295
2376.16 294
2376.27 292
2376.38 289
2376.50 284
2376.61 280
2376.72 275
2376.83 270
2376.94 265
2377.06 259
2377.17 253
2377.28 245
2377.39 239
2377.50 233
2377.61 230
2377.73 228
2377.84 230
2377.95 232
2378.06 236
2378.17 239
2378.29 243
2378.40 247
2378.51 251
2378.62 256
2378.73 263
2378.85 271
2378.96 280
2379.07 289
2379.18 298
2379.29 307
2379.41 316
2379.52 325
2379.63 333
2379.74 341
2379.85 347
2379.97 350
2380.08 350
2380.19 345
2380.30 338
2380.41 328
2380.53 318
2380.64 308
2380.75 299
2380.86 293
2380.97 289
2381.09 287
2381.20 287
2381.31 288
2381.42 288
2381.53 287
2381.65 283
2381.76 277
2381.87 269
2381.98 259
2382.09 248
2382.21 238
2382.32 231
2382.43 228
2382.54 227
2382.65 229
2382.77 231
2382.88 232
2382.99 229
2383.10 222
2383.21 211
2383.33 196
2383.44 180
2383.55 165
2383.66 154
2383.77 146
2383.89 143
2384.00 143
2384.11 146
2384.22 150
2384.33 155
2384.45 159
2384.56 162
2384.67 165
2384.78 168
2384.90 170
2385.01 172
2385.12 174
2385.23 176
2385.34 178
2385.46 179
2385.57 179
2385.68 179
2385.79 177
2385.90 173
2386.02 169
2386.13 164
2386.24 158
2386.35 154
2386.46 151
2386.58 149
2386.69 151
2386.80 154
2386.91 159
2387.03 166
2387.14 174
2387.25 183
2387.36 193
2387.47 204
2387.59 216
2387.70 228
2387.81 240
2387.92 251
2388.04 259
2388.15 264
2388.26 264
2388.37 261
2388.48 254
2388.60 245
2388.71 236
2388.82 228
2388.93 222
2389.04 218
2389.16 217
2389.27 217
2389.38 218
2389.49 219
2389.61 220
2389.72 223
2389.83 226
2389.94 232
2390.05 239
2390.17 247
2390.28 255
2390.39 262
2390.50 268
2390.62 270
2390.73 271
2390.84 270
2390.95 269
2391.06 268
2391.18 268
2391.29 268
2391.40 267
2391.51 266
2391.63 264
2391.74 260
2391.85 255
2391.96 248
2392.07 241
2392.19 235
2392.30 229
2392.41 223
2392.52 219
2392.64 217
2392.75 215
2392.86 213
2392.97 212
2393.09 212
2393.20 214
2393.31 216
2393.42 220
2393.53 225
2393.65 230
2393.76 234
2393.87 237
2393.98 236
2394.10 231
2394.21 223
2394.32 213
2394.43 202
2394.55 191
2394.66 184
2394.77 180
2394.88 180
2394.99 183
2395.11 187
2395.22 191
2395.33 196
2395.44 198
2395.56 200
2395.67 200
2395.78 200
2395.89 200
2396.01 200
2396.12 200
2396.23 199
2396.34 197
2396.46 194
2396.57 189
2396.68 183
2396.79 176
2396.90 169
2397.02 162
2397.13 157
2397.24 154
2397.35 154
2397.47 157
2397.58 162
2397.69 167
2397.80 173
2397.92 178
2398.03 183
2398.14 187
2398.25 190
2398.37 192
2398.48 192
2398.59 189
2398.70 185
2398.82 179
2398.93 172
2399.04 166
2399.15 163
2399.27 163
2399.38 167
2399.49 174
2399.60 183
2399.71 191
2399.83 197
2399.94 200
2400.05 199
2400.16 194
2400.28 185
2400.39 175
2400.50 164
2400.61 155
2400.73 148
2400.84 143
2400.95 142
2401.06 143
2401.18 146
2401.29 149
2401.40 151
2401.51 152
2401.63 152
2401.74 149
2401.85 145
2401.96 139
2402.08 132
2402.19 125
2402.30 119
2402.41 113
2402.53 107
2402.64 102
2402.75 97
2402.86 93
2402.98 90
2403.09 88
2403.20 86
2403.31 85
2403.43 86
2403.54 88
2403.65 91
2403.76 95
2403.88 99
2403.99 103
2404.10 105
2404.21 106
2404.33 106
2404.44 104
2404.55 102
2404.66 99
2404.78 97
2404.89 95
2405.00 94
2405.12 94
2405.23 93
2405.34 92
2405.45 90
2405.57 87
2405.68 83
2405.79 77
2405.90 71
2406.02 64
2406.13 58
2406.24 52
2406.35 48
2406.47 46
2406.58 46
2406.69 48
2406.80 49
2406.92 51
2407.03 51
2407.14 49
2407.25 46
2407.37 42
2407.48 38
2407.59 35
2407.71 33
2407.82 32
2407.93 32
2408.04 31
2408.16 29
2408.27 26
2408.38 21
2408.49 17
2408.61 14
2408.72 12
2408.83 13
2408.94 15
2409.06 19
2409.17 23
2409.28 26
2409.39 29
2409.51 31
2409.62 33
2409.73 35
2409.85 38
2409.96 42
2410.07 47
2410.18 53
2410.30 59
2410.41 64
2410.52 67
2410.63 69
2410.75 68
2410.86 64
2410.97 58
2411.09 50
2411.20 40
2411.31 30
2411.42 22
2411.54 17
2411.65 16
2411.76 18
2411.87 22
2411.99 28
2412.10 34
2412.21 38
2412.33 42
2412.44 44
2412.55 45
2412.66 47
2412.78 50
2412.89 52
2413.00 56
2413.11 59
2413.23 60
2413.34 60
2413.45 58
2413.57 53
2413.68 46
2413.79 38
2413.90 29
2414.02 21
2414.13 14
2414.24 9
2414.35 5
2414.47 3
2414.58 2
2414.69 2
2414.81 3
2414.92 6
2415.03 11
2415.14 16
2415.26 22
2415.37 26
2415.48 28
2415.60 27
2415.71 25
2415.82 22
2415.93 21
2416.05 22
2416.16 27
2416.27 34
2416.39 42
2416.50 50
2416.61 55
2416.72 59
2416.84 59
2416.95 58
2417.06 56
2417.18 54
2417.29 53
2417.40 52
2417.51 50
2417.63 48
2417.74 45
2417.85 42
2417.97 38
2418.08 34
2418.19 31
2418.30 28
2418.42 26
2418.53 24
2418.64 23
2418.76 22
2418.87 19
2418.98 17
2419.09 13
2419.21 9
2419.32 6
2419.43 5
2419.55 5
2419.66 6
2419.77 8
2419.88 11
2420.00 13
2420.11 15
2420.22 15
2420.34 14
2420.45 11
2420.56 9
2420.67 6
2420.79 4
2420.90 3
2421.01 4
2421.13 5
2421.24 6
2421.35 7
2421.47 7
2421.58 5
2421.69 2
2421.80 0
2421.92 0
2422.03 0
2422.14 0
2422.26 0
2422.37 0
2422.48 1
2422.60 7
2422.71 13
2422.82 19
2422.93 24
2423.05 28
2423.16 30
2423.27 32
2423.39 32
2423.50 33
2423.61 34
2423.73 34
2423.84 35
2423.95 35
2424.06 34
2424.18 34
2424.29 33
2424.40 33
2424.52 34
2424.63 36
2424.74 39
2424.86 42
2424.97 44
2425.08 45
2425.19 43
2425.31 40
2425.42 36
2425.53 32
2425.65 29
2425.76 28
2425.87 30
2425.99 34
2426.10 40
2426.21 45
2426.32 50
2426.44 53
2426.55 54
2426.66 55
2426.78 55
2426.89 56
2427.00 59
2427.12 63
2427.23 68
2427.34 72
2427.46 76
2427.57 78
2427.68 79
2427.79 79
2427.91 78
2428.02 75
2428.13 72
2428.25 67
2428.36 61
2428.47 54
2428.59 46
2428.70 37
2428.81 28
2428.93 19
2429.04 11
2429.15 4
2429.27 0
2429.38 0
2429.49 0
2429.60 5
2429.72 12
2429.83 21
2429.94 29
2430.06 36
2430.17 40
2430.28 42
2430.40 40
2430.51 36
2430.62 32
2430.74 27
2430.85 23
2430.96 21
2431.08 19
2431.19 20
2431.30 22
2431.42 26
2431.53 31
2431.64 38
2431.76 43
2431.87 48
2431.98 49
2432.09 48
2432.21 43
2432.32 36
2432.43 29
2432.55 21
2432.66 16
2432.77 13
2432.89 14
2433.00 17
2433.11 23
2433.23 31
2433.34 40
2433.45 49
2433.57 57
2433.68 64
2433.79 68
2433.91 70
2434.02 69
2434.13 65
2434.25 60
2434.36 53
2434.47 47
2434.59 42
2434.70 39
2434.81 39
2434.93 41
2435.04 45
2435.15 49
2435.27 53
2435.38 55
2435.49 55
2435.61 54
2435.72 51
2435.83 48
2435.94 44
2436.06 41
2436.17 39
2436.28 39
2436.40 40
2436.51 43
2436.62 48
2436.74 53
2436.85 57
2436.96 58
2437.08 56
2437.19 51
2437.30 43
2437.42 33
2437.53 23
2437.64 14
2437.76 9
2437.87 6
2437.98 7
2438.10 10
2438.21 15
2438.32 20
2438.44 24
2438.55 27
2438.66 28
2438.78 26
2438.89 23
2439.00 19
2439.12 15
2439.23 11
2439.34 7
2439.46 4
2439.57 1
2439.68 0
2439.80 0
2439.91 0
2440.03 0
2440.14 0
2440.25 0
2440.37 0
2440.48 0
2440.59 13
2440.71 26
2440.82 40
2440.93 53
2441.05 62
2441.16 68
2441.27 70
2441.39 70
2441.50 67
2441.61 62
2441.73 57
2441.84 53
2441.95 51
2442.07 51
2442.18 53
2442.29 57
2442.41 63
2442.52 70
2442.63 75
2442.75 80
2442.86 82
2442.97 81
2443.09 79
2443.20 75
2443.31 69
2443.43 64
2443.54 59
2443.65 56
2443.77 56
2443.88 58
2444.00 64
2444.11 71
2444.22 81
2444.34 90
2444.45 100
2444.56 108
2444.68 115
2444.79 121
2444.90 125
2445.02 128
2445.13 130
2445.24 132
2445.36 134
2445.47 136
2445.58 139
2445.70 142
2445.81 146
2445.92 149
2446.04 151
2446.15 153
2446.27 154
2446.38 154
2446.49 154
2446.61 154
2446.72 153
2446.83 152
2446.95 150
2447.06 148
2447.17 145
2447.29 141
2447.40 137
2447.51 133
2447.63 129
2447.74 125
2447.85 122
2447.97 120
2448.08 117
2448.20 114
2448.31 110
2448.42 104
2448.54 97
2448.65 88
2448.76 80
2448.88 72
2448.99 65
2449.10 60
2449.22 58
2449.33 56
2449.45 54
2449.56 51
2449.67 48
2449.79 43
2449.90 38
2450.01 35
2450.13 33
2450.24 33
2450.35 35
2450.47 39
2450.58 44
2450.69 49
2450.81 54
2450.92 59
2451.04 63
2451.15 67
2451.26 70
2451.38 72
2451.49 71
2451.60 68
2451.72 62
2451.83 55
2451.94 46
2452.06 37
2452.17 29
2452.29 23
2452.40 18
2452.51 14
2452.63 11
2452.74 10
2452.85 8
2452.97 7
2453.08 6
2453.20 4
2453.31 2
2453.42 0
2453.54 0
2453.65 0
2453.76 0
2453.88 0
2453.99 0
2454.10 0
2454.22 0
2454.33 2
2454.45 5
2454.56 9
2454.67 11
2454.79 14
2454.90 16
2455.01 19
2455.13 22
2455.24 25
2455.36 29
2455.47 33
2455.58 37
2455.70 38
2455.81 38
2455.92 36
2456.04 32
2456.15 27
2456.27 23
2456.38 20
2456.49 18
2456.61 19
2456.72 20
2456.83 22
2456.95 23
2457.06 23
2457.18 23
2457.29 21
2457.40 18
2457.52 15
2457.63 13
2457.75 12
2457.86 12
2457.97 14
2458.09 17
2458.20 22
2458.31 27
2458.43 32
2458.54 36
2458.66 40
2458.77 43
2458.88 44
2459.00 46
2459.11 47
2459.22 48
2459.34 50
2459.45 52
2459.57 54
2459.68 55
2459.79 56
2459.91 56
2460.02 55
2460.14 53
2460.25 50
2460.36 46
2460.48 42
2460.59 37
2460.70 32
2460.82 27
2460.93 23
2461.05 18
2461.16 14
2461.27 11
2461.39 10
2461.50 11
2461.62 15
2461.73 20
2461.84 27
2461.96 33
2462.07 39
2462.18 43
2462.30 45
2462.41 47
2462.53 48
2462.64 49
2462.75 50
2462.87 51
2462.98 51
2463.10 51
2463.21 49
2463.32 48
2463.44 46
2463.55 46
2463.67 46
2463.78 48
2463.89 50
2464.01 52
2464.12 54
2464.24 53
2464.35 51
2464.46 48
2464.58 43
2464.69 39
2464.81 36
2464.92 34
2465.03 33
2465.15 35
2465.26 38
2465.38 43
2465.49 49
2465.60 56
2465.72 61
2465.83 66
2465.95 68
2466.06 68
2466.17 64
2466.29 58
2466.40 50
2466.52 41
2466.63 33
2466.74 28
2466.86 25
2466.97 24
2467.09 24
2467.20 25
2467.31 26
2467.43 26
2467.54 26
2467.66 26
2467.77 26
2467.88 28
2468.00 32
2468.11 38
2468.23 44
2468.34 51
2468.45 56
2468.57 59
2468.68 60
2468.80 57
2468.91 53
2469.02 46
2469.14 39
2469.25 32
2469.37 25
2469.48 18
2469.59 12
2469.71 8
2469.82 5
2469.94 4
2470.05 3
2470.16 4
2470.28 5
2470.39 5
2470.51 6
2470.62 6
2470.73 6
2470.85 7
2470.96 8
2471.08 9
2471.19 10
2471.31 11
2471.42 12
2471.53 13
2471.65 13
2471.76 15
2471.88 16
2471.99 18
2472.10 20
2472.22 21
2472.33 21
2472.45 20
2472.56 17
2472.67 14
2472.79 11
2472.90 8
2473.02 7
2473.13 8
2473.25 9
2473.36 13
2473.47 17
2473.59 21
2473.70 24
2473.82 26
2473.93 28
2474.04 28
2474.16 28
2474.27 28
2474.39 28
2474.50 28
2474.62 27
2474.73 25
2474.84 22
2474.96 17
2475.07 12
2475.19 6
2475.30 0
2475.41 0
2475.53 0
2475.64 0
2475.76 0
2475.87 0
2475.99 0
2476.10 0
2476.21 1
2476.33 3
2476.44 4
2476.56 5
2476.67 6
2476.79 6
2476.90 7
2477.01 7
2477.13 9
2477.24 11
2477.36 13
2477.47 18
2477.59 23
2477.70 29
2477.81 36
2477.93 43
2478.04 49
2478.16 54
2478.27 58
2478.38 61
2478.50 63
2478.61 64
2478.73 66
2478.84 67
2478.96 68
2479.07 70
2479.18 72
2479.30 75
2479.41 79
2479.53 83
2479.64 88
2479.76 92
2479.87 95
2479.99 97
2480.10 97
2480.21 96
2480.33 92
2480.44 87
2480.56 82
2480.67 75
2480.79 69
2480.90 62
2481.01 55
2481.13 49
2481.24 43
2481.36 40
2481.47 37
2481.59 37
2481.70 37
2481.81 37
2481.93 38
2482.04 39
2482.16 41
2482.27 44
2482.39 48
2482.50 53
2482.61 58
2482.73 62
2482.84 67
2482.96 71
2483.07 75
2483.19 81
2483.30 88
2483.42 97
2483.53 106
2483.64 115
2483.76 123
2483.87 129
2483.99 131
2484.10 131
2484.22 128
2484.33 122
2484.45 115
2484.56 106
2484.67 98
2484.79 90
2484.90 83
2485.02 78
2485.13 74
2485.25 71
2485.36 67
2485.47 63
2485.59 60
2485.70 57
2485.82 56
2485.93 57
2486.05 59
2486.16 61
2486.28 61
2486.39 60
2486.50 56
2486.62 50
2486.73 45
2486.85 40
2486.96 38
2487.08 38
2487.19 39
2487.31 41
2487.42 43
2487.54 43
2487.65 42
2487.76 40
2487.88 37
2487.99 35
2488.11 32
2488.22 30
2488.34 28
2488.45 27
2488.57 27
2488.68 28
2488.79 29
2488.91 31
2489.02 33
2489.14 34
2489.25 34
2489.37 33
2489.48 31
2489.60 29
2489.71 27
2489.83 27
2489.94 28
2490.05 30
2490.17 33
2490.28 35
2490.40 35
2490.51 33
2490.63 28
2490.74 22
2490.86 16
2490.97 12
2491.09 11
2491.20 14
2491.31 21
2491.43 31
2491.54 41
2491.66 51
2491.77 60
2491.89 66
2492.00 69
2492.12 70
2492.23 70
2492.35 69
2492.46 67
2492.57 64
2492.69 61
2492.80 58
2492.92 54
2493.03 52
2493.15 49
2493.26 48
2493.38 47
2493.49 47
2493.61 47
2493.72 47
2493.84 48
2493.95 48
2494.06 49
2494.18 50
2494.29 50
2494.41 51
2494.52 51
2494.64 49
2494.75 46
2494.87 42
2494.98 36
2495.10 28
2495.21 21
2495.33 14
2495.44 10
2495.56 8
2495.67 9
2495.78 11
2495.90 15
2496.01 19
2496.13 21
2496.24 21
2496.36 20
2496.47 19
2496.59 18
2496.70 18
2496.82 19
2496.93 21
2497.05 24
2497.16 27
2497.28 30
2497.39 32
2497.51 34
2497.62 35
2497.73 36
2497.85 37
2497.96 37
2498.08 38
2498.19 38
2498.31 37
2498.42 36
2498.54 34
2498.65 31
2498.77 28
2498.88 24
2499.00 21
2499.11 18
2499.23 17
2499.34 16
2499.46 17
2499.57 18
2499.69 19
2499.80 20
2499.91 21
2500.03 22
2500.14 23
2500.26 24
2500.37 25
2500.49 25
2500.60 26
2500.72 26
2500.83 26
2500.95 27
2501.06 27
2501.18 26
2501.29 25
2501.41 23
2501.52 19
2501.64 15
2501.75 11
2501.87 9
2501.98 8
2502.10 10
2502.21 14
2502.33 19
2502.44 25
2502.55 31
2502.67 37
2502.78 41
2502.90 45
2503.01 49
2503.13 52
2503.24 55
2503.36 59
2503.47 62
2503.59 67
2503.70 72
2503.82 78
2503.93 84
2504.05 91
2504.16 98
2504.28 104
2504.39 107
2504.51 109
2504.62 108
2504.74 105
2504.85 101
2504.97 97
2505.08 93
2505.20 91
2505.31 91
2505.43 93
2505.54 96
2505.66 102
2505.77 108
2505.89 115
2506.00 121
2506.12 127
2506.23 132
2506.35 137
2506.46 142
2506.58 146
2506.69 149
2506.81 150
2506.92 150
2507.04 147
2507.15 142
2507.27 138
2507.38 134
2507.49 131
2507.61 131
2507.72 133
2507.84 136
2507.95 140
2508.07 143
2508.18 144
2508.30 141
2508.41 135
2508.53 126
2508.64 115
2508.76 104
2508.87 92
2508.99 82
2509.10 74
2509.22 69
2509.33 68
2509.45 68
2509.56 71
2509.68 74
2509.79 77
2509.91 80
2510.02 81
2510.14 80
2510.25 78
2510.37 75
2510.48 73
2510.60 72
2510.71 72
2510.83 72
2510.94 72
2511.06 72
2511.17 70
2511.29 68
2511.40 65
2511.52 63
2511.63 60
2511.75 59
2511.86 59
2511.98 59
2512.09 59
2512.21 59
2512.32 58
2512.44 56
2512.55 53
2512.67 50
2512.78 47
2512.90 45
2513.02 44
2513.13 45
2513.25 47
2513.36 51
2513.48 55
2513.59 61
2513.71 68
2513.82 75
2513.94 82
2514.05 89
2514.17 97
2514.28 103
2514.40 108
2514.51 112
2514.63 113
2514.74 112
2514.86 109
2514.97 104
2515.09 99
2515.20 95
2515.32 91
2515.43 88
2515.55 86
2515.66 85
2515.78 84
2515.89 84
2516.01 84
2516.12 84
2516.24 82
2516.35 78
2516.47 73
2516.58 68
2516.70 63
2516.81 58
2516.93 55
2517.04 53
2517.16 51
2517.27 49
2517.39 46
2517.50 43
2517.62 40
2517.74 37
2517.85 36
2517.97 36
2518.08 39
2518.20 44
2518.31 51
2518.43 59
2518.54 66
2518.66 73
2518.77 79
2518.89 81
2519.00 82
2519.12 82
2519.23 80
2519.35 79
2519.46 79
2519.58 79
2519.69 79
2519.81 79
2519.92 78
2520.04 75
2520.15 71
2520.27 65
2520.38 59
2520.50 51
2520.62 43
2520.73 34
2520.85 25
2520.96 16
2521.08 7
2521.19 2
2521.31 0
2521.42 0
2521.54 5
2521.65 13
2521.77 23
2521.88 35
2522.00 47
2522.11 58
2522.23 68
2522.34 75
2522.46 80
2522.57 84
2522.69 86
2522.81 87
2522.92 89
2523.04 90
2523.15 91
2523.27 90
2523.38 88
2523.50 83
2523.61 78
2523.73 71
2523.84 65
2523.96 59
2524.07 55
2524.19 53
2524.30 52
2524.42 51
2524.53 51
2524.65 51
2524.77 51
2524.88 50
2525.00 50
2525.11 50
2525.23 50
2525.34 51
2525.46 51
2525.57 52
2525.69 54
2525.80 55
2525.92 56
2526.03 57
2526.15 57
2526.27 57
2526.38 55
2526.50 51
2526.61 46
2526.73 42
2526.84 37
2526.96 35
2527.07 34
2527.19 36
2527.30 40
2527.42 45
2527.53 49
2527.65 53
2527.77 55
2527.88 57
2528.00 56
2528.11 56
2528.23 54
2528.34 52
2528.46 49
2528.57 47
2528.69 45
2528.80 44
2528.92 44
2529.03 44
2529.15 45
2529.27 45
2529.38 45
2529.50 44
2529.61 42
2529.73 39
2529.84 36
2529.96 34
2530.07 31
2530.19 30
2530.30 29
2530.42 29
2530.54 29
2530.65 30
2530.77 31
2530.88 32
2531.00 33
2531.11 34
2531.23 35
2531.34 35
2531.46 35
2531.58 35
2531.69 33
2531.81 31
2531.92 28
2532.04 25
2532.15 22
2532.27 20
2532.38 20
2532.50 21
2532.61 23
2532.73 26
2532.85 29
2532.96 32
2533.08 33
2533.19 34
2533.31 34
2533.42 35
2533.54 36
2533.65 39
2533.77 42
2533.89 46
2534.00 48
2534.12 49
2534.23 46
2534.35 41
2534.46 33
2534.58 25
2534.69 18
2534.81 12
2534.93 9
2535.04 9
2535.16 11
2535.27 13
2535.39 14
2535.50 13
2535.62 10
2535.73 7
2535.85 2
2535.97 0
2536.08 0
2536.20 0
2536.31 0
2536.43 0
2536.54 0
2536.66 0
2536.77 0
2536.89 0
2537.01 4
2537.12 8
2537.24 13
2537.35 18
2537.47 22
2537.58 26
2537.70 30
2537.82 34
2537.93 38
2538.05 43
2538.16 49
2538.28 57
2538.39 64
2538.51 70
2538.62 75
2538.74 77
2538.86 77
2538.97 73
2539.09 68
2539.20 61
2539.32 55
2539.43 49
2539.55 45
2539.67 43
2539.78 42
2539.90 43
2540.01 44
2540.13 44
2540.24 45
2540.36 46
2540.48 47
2540.59 49
2540.71 51
2540.82 54
2540.94 57
2541.05 60
2541.17 61
2541.29 62
2541.40 61
2541.52 60
2541.63 58
2541.75 57
2541.86 57
2541.98 59
2542.10 61
2542.21 66
2542.33 71
2542.44 78
2542.56 85
2542.67 92
2542.79 99
2542.91 104
2543.02 108
2543.14 110
2543.25 111
2543.37 112
2543.48 112
2543.60 112
2543.72 113
2543.83 114
2543.95 117
2544.06 121
2544.18 126
2544.29 132
2544.41 136
2544.53 140
2544.64 142
2544.76 141
2544.87 139
2544.99 136
2545.11 133
2545.22 129
2545.34 126
2545.45 123
2545.57 121
2545.68 118
2545.80 115
2545.92 111
2546.03 107
2546.15 101
2546.26 95
2546.38 89
2546.50 81
2546.61 73
2546.73 64
2546.84 54
2546.96 45
2547.07 36
2547.19 28
2547.31 21
2547.42 16
2547.54 13
2547.65 11
2547.77 11
2547.89 11
2548.00 11
2548.12 12
2548.23 13
2548.35 15
2548.46 17
2548.58 20
2548.70 23
2548.81 26
2548.93 28
2549.04 29
2549.16 29
2549.28 29
2549.39 28
2549.51 27
2549.62 28
2549.74 30
2549.86 34
2549.97 39
2550.09 43
2550.20 47
2550.32 50
2550.44 50
2550.55 49
2550.67 47
2550.78 44
2550.90 41
2551.01 39
2551.13 38
2551.25 39
2551.36 40
2551.48 42
2551.59 43
2551.71 43
2551.83 42
2551.94 39
2552.06 36
2552.17 34
2552.29 34
2552.41 35
2552.52 37
2552.64 41
2552.75 46
2552.87 51
2552.99 56
2553.10 61
2553.22 68
2553.33 75
2553.45 83
2553.57 91
2553.68 98
2553.80 104
2553.91 107
2554.03 106
2554.15 102
2554.26 94
2554.38 84
2554.49 72
2554.61 60
2554.73 49
2554.84 42
2554.96 36
2555.07 34
2555.19 33
2555.31 34
2555.42 36
2555.54 38
2555.65 41
2555.77 45
2555.89 50
2556.00 55
2556.12 61
2556.23 66
2556.35 70
2556.47 71
2556.58 70
2556.70 67
2556.81 62
2556.93 57
2557.05 53
2557.16 51
2557.28 51
2557.40 55
2557.51 63
2557.63 72
2557.74 83
2557.86 92
2557.98 99
2558.09 102
2558.21 101
2558.32 97
2558.44 91
2558.56 83
2558.67 74
2558.79 66
2558.90 59
2559.02 52
2559.14 46
2559.25 41
2559.37 38
2559.48 36
2559.60 36
2559.72 37
2559.83 39
2559.95 41
2560.07 42
2560.18 42
2560.30 42
2560.41 41
2560.53 40
2560.65 39
2560.76 39
2560.88 39
2560.99 39
2561.11 40
2561.23 40
2561.34 41
2561.46 42
2561.58 43
2561.69 45
2561.81 47
2561.92 48
2562.04 49
2562.16 51
2562.27 53
2562.39 55
2562.51 57
2562.62 60
2562.74 63
2562.85 66
2562.97 67
2563.09 67
2563.20 66
2563.32 64
2563.43 61
2563.55 57
2563.67 53
2563.78 47
2563.90 42
2564.02 36
2564.13 31
2564.25 26
2564.36 23
2564.48 20
2564.60 19
2564.71 19
2564.83 19
2564.95 19
2565.06 19
2565.18 19
2565.29 18
2565.41 18
2565.53 18
2565.64 19
2565.76 21
2565.88 25
2565.99 29
2566.11 34
2566.22 38
2566.34 41
2566.46 43
2566.57 42
2566.69 41
2566.81 38
2566.92 36
2567.04 34
2567.15 34
2567.27 36
2567.39 39
2567.50 43
2567.62 47
2567.74 50
2567.85 53
2567.97 56
2568.09 58
2568.20 61
2568.32 65
2568.43 69
2568.55 73
2568.67 78
2568.78 81
2568.90 83
2569.02 84
2569.13 82
2569.25 78
2569.37 71
2569.48 63
2569.60 53
2569.71 43
2569.83 35
2569.95 27
2570.06 23
2570.18 20
2570.30 18
2570.41 17
2570.53 15
2570.65 13
2570.76 9
2570.88 6
2570.99 4
2571.11 4
2571.23 8
2571.34 16
2571.46 27
2571.58 40
2571.69 55
2571.81 69
2571.93 82
2572.04 92
2572.16 100
2572.27 104
2572.39 106
2572.51 104
2572.62 100
2572.74 94
2572.86 86
2572.97 76
2573.09 66
2573.21 54
2573.32 43
2573.44 31
2573.56 21
2573.67 12
2573.79 5
2573.90 1
2574.02 0
2574.14 0
2574.25 2
2574.37 5
2574.49 8
2574.60 10
2574.72 13
2574.84 15
2574.95 17
2575.07 18
2575.19 20
2575.30 20
2575.42 20
2575.54 17
2575.65 14
2575.77 9
2575.88 3
2576.00 0
2576.12 0
2576.23 0
2576.35 0
2576.47 0
2576.58 0
2576.70 0
2576.82 0
2576.93 0
2577.05 2
2577.17 8
2577.28 15
2577.40 24
2577.52 33
2577.63 41
2577.75 48
2577.87 53
2577.98 56
2578.10 58
2578.22 60
2578.33 62
2578.45 65
2578.56 69
2578.68 74
2578.80 79
2578.91 82
2579.03 83
2579.15 82
2579.26 78
2579.38 72
2579.50 63
2579.61 54
2579.73 45
2579.85 37
2579.96 30
2580.08 24
2580.20 19
2580.31 16
2580.43 14
2580.55 12
2580.66 12
2580.78 12
2580.90 14
2581.01 15
2581.13 17
2581.25 19
2581.36 21
2581.48 23
2581.60 25
2581.71 26
2581.83 27
2581.95 28
2582.06 29
2582.18 28
2582.30 26
2582.41 23
2582.53 20
2582.65 18
2582.76 18
2582.88 19
2583.00 22
2583.11 27
2583.23 34
2583.35 40
2583.46 45
2583.58 49
2583.70 51
2583.81 51
2583.93 49
2584.05 47
2584.16 43
2584.28 40
2584.40 37
2584.51 34
2584.63 32
2584.75 31
2584.86 31
2584.98 33
2585.10 36
2585.21 39
2585.33 42
2585.45 44
2585.56 44
2585.68 43
2585.80 40
2585.91 36
2586.03 33
2586.15 30
2586.26 28
2586.38 28
2586.50 31
2586.61 35
2586.73 40
2586.85 45
2586.96 50
2587.08 55
2587.20 58
2587.31 61
2587.43 63
2587.55 64
2587.66 66
2587.78 70
2587.90 74
2588.01 79
2588.13 85
2588.25 90
2588.37 94
2588.48 96
2588.60 96
2588.72 93
2588.83 89
2588.95 84
2589.07 79
2589.18 74
2589.30 71
2589.42 67
2589.53 65
2589.65 63
2589.77 62
2589.88 61
2590.00 61
2590.12 60
2590.23 59
2590.35 57
2590.47 54
2590.58 49
2590.70 43
2590.82 36
2590.93 30
2591.05 24
2591.17 20
2591.29 18
2591.40 17
2591.52 17
2591.64 20
2591.75 23
2591.87 27
2591.99 33
2592.10 40
2592.22 48
2592.34 56
2592.45 64
2592.57 71
2592.69 76
2592.80 78
2592.92 78
2593.04 76
2593.16 73
2593.27 69
2593.39 65
2593.51 62
2593.62 57
2593.74 52
2593.86 46
2593.97 39
2594.09 32
2594.21 25
2594.32 19
2594.44 16
2594.56 14
2594.68 14
2594.79 15
2594.91 18
2595.03 23
2595.14 27
2595.26 31
2595.38 35
2595.49 38
2595.61 39
2595.73 38
2595.84 37
2595.96 36
2596.08 36
2596.20 39
2596.31 44
2596.43 51
2596.55 59
2596.66 68
2596.78 76
2596.90 83
2597.01 88
2597.13 91
2597.25 92
2597.36 92
2597.48 91
2597.60 88
2597.72 84
2597.83 80
2597.95 77
2598.07 74
2598.18 74
2598.30 74
2598.42 76
2598.53 79
2598.65 81
2598.77 84
2598.89 86
2599.00 88
2599.12 90
2599.24 92
2599.35 94
2599.47 96
2599.59 98
2599.71 100
2599.82 102
2599.94 103
2600.06 104
2600.17 105
2600.29 108
2600.41 112
2600.52 117
2600.64 123
2600.76 130
2600.88 137
2600.99 142
2601.11 144
2601.23 143
2601.34 140
2601.46 133
2601.58 125
2601.70 117
2601.81 110
2601.93 104
2602.05 102
2602.16 102
2602.28 104
2602.40 107
2602.51 111
2602.63 114
2602.75 115
2602.87 115
2602.98 114
2603.10 111
2603.22 109
2603.33 107
2603.45 106
2603.57 104
2603.69 102
2603.80 100
2603.92 97
2604.04 93
2604.15 90
2604.27 87
2604.39 85
2604.51 85
2604.62 87
2604.74 91
2604.86 95
2604.97 99
2605.09 104
2605.21 108
2605.33 112
2605.44 116
2605.56 121
2605.68 124
2605.79 127
2605.91 128
2606.03 127
2606.15 125
2606.26 122
2606.38 117
2606.50 113
2606.61 109
2606.73 104
2606.85 100
2606.97 95
2607.08 90
2607.20 86
2607.32 84
2607.44 85
2607.55 89
2607.67 95
2607.79 103
2607.90 109
2608.02 114
2608.14 116
2608.26 114
2608.37 111
2608.49 106
2608.61 101
2608.72 97
2608.84 94
2608.96 91
2609.08 87
2609.19 83
2609.31 79
2609.43 75
2609.55 71
2609.66 68
2609.78 66
2609.90 65
2610.01 64
2610.13 61
2610.25 58
2610.37 54
2610.48 50
2610.60 48
2610.72 48
2610.84 51
2610.95 57
2611.07 66
2611.19 76
2611.30 87
2611.42 98
2611.54 107
2611.66 115
2611.77 120
2611.89 124
2612.01 124
2612.13 123
2612.24 120
2612.36 117
2612.48 113
2612.59 111
2612.71 111
2612.83 113
2612.95 117
2613.06 122
2613.18 128
2613.30 133
2613.42 137
2613.53 140
2613.65 142
2613.77 143
2613.89 143
2614.00 143
2614.12 142
2614.24 141
2614.35 138
2614.47 135
2614.59 132
2614.71 128
2614.82 124
2614.94 120
2615.06 116
2615.18 114
2615.29 113
2615.41 114
2615.53 116
2615.65 118
2615.76 121
2615.88 124
2616.00 126
2616.12 128
2616.23 130
2616.35 132
2616.47 135
2616.59 139
2616.70 144
2616.82 150
2616.94 156
2617.06 162
2617.17 166
2617.29 166
2617.41 162
2617.52 155
2617.64 144
2617.76 132
2617.88 120
2617.99 109
2618.11 101
2618.23 96
2618.35 94
2618.46 96
2618.58 99
2618.70 104
2618.82 111
2618.93 118
2619.05 124
2619.17 128
2619.29 130
2619.40 130
2619.52 126
2619.64 121
2619.76 114
2619.87 108
2619.99 102
2620.11 98
2620.23 96
2620.34 95
2620.46 95
2620.58 96
2620.70 98
2620.81 100
2620.93 102
2621.05 103
2621.17 103
2621.28 102
2621.40 98
2621.52 93
2621.64 86
2621.75 79
2621.87 72
2621.99 66
2622.11 62
2622.22 60
2622.34 59
2622.46 60
2622.58 60
2622.69 60
2622.81 60
2622.93 60
2623.05 59
2623.16 60
2623.28 62
2623.40 65
2623.52 69
2623.63 74
2623.75 78
2623.87 82
2623.99 84
2624.11 84
2624.22 83
2624.34 81
2624.46 78
2624.58 74
2624.69 70
2624.81 65
2624.93 60
2625.05 56
2625.16 52
2625.28 49
2625.40 47
2625.52 45
2625.63 43
2625.75 41
2625.87 39
2625.99 35
2626.10 32
2626.22 29
2626.34 28
2626.46 30
2626.58 34
2626.69 41
2626.81 50
2626.93 60
2627.05 69
2627.16 76
2627.28 81
2627.40 83
2627.52 83
2627.63 82
2627.75 79
2627.87 77
2627.99 76
2628.10 76
2628.22 77
2628.34 79
2628.46 80
2628.58 82
2628.69 82
2628.81 82
2628.93 82
2629.05 82
2629.16 82
2629.28 83
2629.40 85
2629.52 87
2629.63 88
2629.75 88
2629.87 88
2629.99 85
2630.11 82
2630.22 79
2630.34 76
2630.46 73
2630.58 70
2630.69 69
2630.81 70
2630.93 72
2631.05 74
2631.16 76
2631.28 77
2631.40 76
2631.52 72
2631.64 67
2631.75 61
2631.87 56
2631.99 52
2632.11 51
2632.22 52
2632.34 57
2632.46 63
2632.58 71
2632.70 78
2632.81 85
2632.93 90
2633.05 95
2633.17 98
2633.28 100
2633.40 101
2633.52 101
2633.64 100
2633.76 99
2633.87 97
2633.99 94
2634.11 92
2634.23 89
2634.34 87
2634.46 85
2634.58 84
2634.70 82
2634.82 80
2634.93 78
2635.05 76
2635.17 73
2635.29 69
2635.41 65
2635.52 62
2635.64 58
2635.76 54
2635.88 52
2635.99 51
2636.11 50
2636.23 51
2636.35 52
2636.47 53
2636.58 53
2636.70 52
2636.82 50
2636.94 47
2637.06 44
2637.17 42
2637.29 42
2637.41 43
2637.53 45
2637.64 49
2637.76 52
2637.88 56
2638.00 58
2638.12 60
2638.23 61
2638.35 60
2638.47 60
2638.59 59
2638.71 59
2638.82 59
2638.94 58
2639.06 57
2639.18 53
2639.30 48
2639.41 41
2639.53 33
2639.65 25
2639.77 17
2639.88 12
2640.00 10
2640.12 11
2640.24 15
2640.36 20
2640.47 26
2640.59 31
2640.71 35
2640.83 37
2640.95 38
2641.06 39
2641.18 39
2641.30 39
2641.42 40
2641.54 41
2641.65 42
2641.77 42
2641.89 41
2642.01 38
2642.13 33
2642.24 26
2642.36 18
2642.48 10
2642.60 3
2642.72 0
2642.83 0
2642.95 0
2643.07 0
2643.19 0
2643.31 2
2643.42 8
2643.54 14
2643.66 18
2643.78 21
2643.90 21
2644.01 21
2644.13 19
2644.25 17
2644.37 14
2644.49 12
2644.60 10
2644.72 8
2644.84 5
2644.96 0
2645.08 0
2645.19 0
2645.31 0
2645.43 0
2645.55 0
2645.67 0
2645.79 0
2645.90 3
2646.02 12
2646.14 21
2646.26 31
2646.38 39
2646.49 48
2646.61 56
2646.73 63
2646.85 68
2646.97 73
2647.08 75
2647.20 76
2647.32 75
2647.44 73
2647.56 71
2647.67 71
2647.79 72
2647.91 74
2648.03 77
2648.15 80
2648.27 82
2648.38 82
2648.50 80
2648.62 76
2648.74 73
2648.86 70
2648.97 69
2649.09 70
2649.21 73
2649.33 77
2649.45 81
2649.56 84
2649.68 86
2649.80 86
2649.92 85
2650.04 83
2650.16 80
2650.27 77
2650.39 73
2650.51 68
2650.63 64
2650.75 60
2650.86 57
2650.98 55
2651.10 52
2651.22 51
2651.34 49
2651.46 48
2651.57 47
2651.69 47
2651.81 49
2651.93 52
2652.05 57
2652.16 64
2652.28 69
2652.40 74
2652.52 75
2652.64 74
2652.76 68
2652.87 61
2652.99 51
2653.11 42
2653.23 33
2653.35 27
2653.47 23
2653.58 23
2653.70 25
2653.82 30
2653.94 37
2654.06 45
2654.17 54
2654.29 64
2654.41 74
2654.53 83
2654.65 92
2654.77 100
2654.88 107
2655.00 113
2655.12 118
2655.24 123
2655.36 125
2655.48 125
2655.59 123
2655.71 119
2655.83 112
2655.95 104
2656.07 95
2656.19 86
2656.30 78
2656.42 70
2656.54 63
2656.66 56
2656.78 49
2656.90 42
2657.01 35
2657.13 27
2657.25 20
2657.37 14
2657.49 9
2657.60 5
2657.72 2
2657.84 0
2657.96 0
2658.08 0
2658.20 0
2658.32 0
2658.43 2
2658.55 6
2658.67 12
2658.79 19
2658.91 26
2659.03 32
2659.14 38
2659.26 41
2659.38 43
2659.50 44
2659.62 43
2659.74 40
2659.85 37
2659.97 32
2660.09 26
2660.21 20
2660.33 14
2660.45 8
2660.56 3
2660.68 0
2660.80 0
2660.92 0
2661.04 1
2661.16 4
2661.27 7
2661.39 10
2661.51 14
2661.63 17
2661.75 20
2661.87 24
2661.99 28
2662.10 32
2662.22 37
2662.34 42
2662.46 46
2662.58 49
2662.70 51
2662.81 52
2662.93 50
2663.05 47
2663.17 42
2663.29 37
2663.41 32
2663.52 28
2663.64 25
2663.76 24
2663.88 24
2664.00 24
2664.12 25
2664.24 26
2664.35 27
2664.47 28
2664.59 29
2664.71 30
2664.83 30
2664.95 28
2665.07 26
2665.18 24
2665.30 21
2665.42 19
2665.54 18
2665.66 20
2665.78 23
2665.89 27
2666.01 31
2666.13 34
2666.25 36
2666.37 37
2666.49 37
2666.61 39
2666.72 41
2666.84 45
2666.96 50
2667.08 55
2667.20 59
2667.32 63
2667.44 65
2667.55 65
2667.67 63
2667.79 60
2667.91 56
2668.03 52
2668.15 48
2668.27 45
2668.38 43
2668.50 41
2668.62 40
2668.74 38
2668.86 37
2668.98 35
2669.10 32
2669.21 30
2669.33 28
2669.45 27
2669.57 28
2669.69 30
2669.81 34
2669.93 40
2670.04 46
2670.16 52
2670.28 58
2670.40 62
2670.52 66
2670.64 69
2670.76 70
2670.87 70
2670.99 69
2671.11 68
2671.23 69
2671.35 71
2671.47 75
2671.59 81
2671.70 89
2671.82 97
2671.94 104
2672.06 108
2672.18 108
2672.30 105
2672.42 99
2672.54 89
2672.65 78
2672.77 66
2672.89 54
2673.01 43
2673.13 33
2673.25 24
2673.37 17
2673.48 13
2673.60 10
2673.72 8
2673.84 8
2673.96 8
2674.08 10
2674.20 11
2674.32 13
2674.43 15
2674.55 17
2674.67 20
2674.79 25
2674.91 30
2675.03 35
2675.15 41
2675.27 46
2675.38 51
2675.50 55
2675.62 58
2675.74 59
2675.86 60
2675.98 61
2676.10 61
2676.22 62
2676.33 64
2676.45 65
2676.57 66
2676.69 67
2676.81 67
2676.93 67
2677.05 67
2677.17 67
2677.28 68
2677.40 70
2677.52 72
2677.64 73
2677.76 74
2677.88 75
2678.00 75
2678.12 75
2678.23 76
2678.35 76
2678.47 78
2678.59 80
2678.71 81
2678.83 82
2678.95 81
2679.07 78
2679.18 74
2679.30 69
2679.42 65
2679.54 61
2679.66 60
2679.78 60
2679.90 63
2680.02 66
2680.14 70
2680.25 74
2680.37 76
2680.49 76
2680.61 74
2680.73 71
2680.85 67
2680.97 63
2681.09 58
2681.20 55
2681.32 53
2681.44 53
2681.56 55
2681.68 58
2681.80 63
2681.92 67
2682.04 71
2682.16 74
2682.27 74
2682.39 72
2682.51 69
2682.63 64
2682.75 60
2682.87 57
2682.99 57
2683.11 59
2683.23 65
2683.34 72
2683.46 79
2683.58 84
2683.70 87
2683.82 86
2683.94 82
2684.06 77
2684.18 71
2684.30 64
2684.41 58
2684.53 53
2684.65 47
2684.77 41
2684.89 35
2685.01 29
2685.13 23
2685.25 19
2685.37 17
2685.49 17
2685.60 18
2685.72 19
2685.84 19
2685.96 18
2686.08 16
2686.20 12
2686.32 8
2686.44 4
2686.56 0
2686.68 0
2686.79 0
2686.91 0
2687.03 0
2687.15 0
2687.27 0
2687.39 0
2687.51 0
2687.63 2
2687.75 9
2687.86 17
2687.98 26
2688.10 34
2688.22 42
2688.34 48
2688.46 52
2688.58 54
2688.70 54
2688.82 52
2688.94 48
2689.06 43
2689.17 38
2689.29 33
2689.41 28
2689.53 25
2689.65 23
2689.77 21
2689.89 21
2690.01 21
2690.13 21
2690.25 21
2690.36 21
2690.48 19
2690.60 18
2690.72 16
2690.84 14
2690.96 12
2691.08 11
2691.20 11
2691.32 13
2691.44 16
2691.56 21
2691.67 28
2691.79 36
2691.91 45
2692.03 54
2692.15 62
2692.27 68
2692.39 71
2692.51 72
2692.63 71
2692.75 70
2692.87 67
2692.98 63
2693.10 60
2693.22 55
2693.34 50
2693.46 45
2693.58 40
2693.70 36
2693.82 35
2693.94 36
2694.06 38
2694.18 41
2694.29 44
2694.41 45
2694.53 45
2694.65 42
2694.77 37
2694.89 31
2695.01 24
2695.13 18
2695.25 12
2695.37 7
2695.49 3
2695.61 0
2695.72 0
2695.84 0
2695.96 0
2696.08 0
2696.20 0
2696.32 0
2696.44 2
2696.56 5
2696.68 7
2696.80 8
2696.92 7
2697.04 5
2697.16 2
2697.27 0
2697.39 0
2697.51 0
2697.63 0
2697.75 0
2697.87 0
2697.99 0
2698.11 2
2698.23 6
2698.35 9
2698.47 13
2698.59 17
2698.71 21
2698.82 23
2698.94 25
2699.06 24
2699.18 22
2699.30 18
2699.42 13
2699.54 7
2699.66 3
2699.78 0
2699.90 0
2700.02 0
2700.14 1
2700.26 6
2700.37 12
2700.49 19
2700.61 26
2700.73 32
2700.85 38
2700.97 43
2701.09 47
2701.21 50
2701.33 51
2701.45 51
2701.57 50
2701.69 48
2701.81 45
2701.93 42
2702.04 39
2702.16 35
2702.28 32
2702.40 31
2702.52 31
2702.64 32
2702.76 34
2702.88 37
2703.00 39
2703.12 40
2703.24 40
2703.36 38
2703.48 35
2703.60 32
2703.72 30
2703.83 28
2703.95 27
2704.07 26
2704.19 26
2704.31 25
2704.43 25
2704.55 24
2704.67 24
2704.79 25
2704.91 27
2705.03 30
2705.15 34
2705.27 37
2705.39 39
2705.51 41
2705.63 42
2705.74 44
2705.86 47
2705.98 53
2706.10 60
2706.22 69
2706.34 79
2706.46 89
2706.58 96
2706.70 101
2706.82 104
2706.94 104
2707.06 101
2707.18 97
2707.30 91
2707.42 85
2707.54 79
2707.66 73
2707.78 68
2707.89 64
2708.01 61
2708.13 61
2708.25 61
2708.37 62
2708.49 64
2708.61 66
2708.73 67
2708.85 68
2708.97 68
2709.09 68
2709.21 68
2709.33 66
2709.45 65
2709.57 62
2709.69 57
2709.81 51
2709.93 44
2710.04 35
2710.16 25
2710.28 17
2710.40 9
2710.52 5
2710.64 4
2710.76 5
2710.88 8
2711.00 12
2711.12 15
2711.24 18
2711.36 18
2711.48 18
2711.60 18
2711.72 18
2711.84 19
2711.96 21
2712.08 23
2712.20 25
2712.32 26
2712.44 26
2712.55 25
2712.67 24
2712.79 24
2712.91 25
2713.03 28
2713.15 33
2713.27 39
2713.39 47
2713.51 54
2713.63 61
2713.75 66
2713.87 69
2713.99 70
2714.11 69
2714.23 67
2714.35 64
2714.47 62
2714.59 60
2714.71 60
2714.83 60
2714.95 61
2715.07 61
2715.19 61
2715.31 60
2715.42 60
2715.54 59
2715.66 59
2715.78 61
2715.90 64
2716.02 67
2716.14 70
2716.26 72
2716.38 71
2716.50 68
2716.62 63
2716.74 55
2716.86 47
2716.98 38
2717.10 31
2717.22 25
2717.34 20
2717.46 17
2717.58 16
2717.70 16
2717.82 16
2717.94 18
2718.06 20
2718.18 23
2718.30 27
2718.42 30
2718.54 32
2718.66 33
2718.77 33
2718.89 31
2719.01 29
2719.13 27
2719.25 25
2719.37 23
2719.49 23
2719.61 23
2719.73 24
2719.85 25
2719.97 26
2720.09 27
2720.21 27
2720.33 26
2720.45 24
2720.57 21
2720.69 17
2720.81 14
2720.93 11
2721.05 10
2721.17 10
2721.29 11
2721.41 13
2721.53 15
2721.65 17
2721.77 18
2721.89 18
2722.01 18
2722.13 18
2722.25 17
2722.37 16
2722.49 16
2722.61 16
2722.73 17
2722.85 18
2722.97 20
2723.09 20
2723.21 20
2723.32 18
2723.44 15
2723.56 11
2723.68 7
2723.80 4
2723.92 1
2724.04 0
2724.16 0
2724.28 0
2724.40 0
2724.52 0
2724.64 0
2724.76 0
2724.88 0
2725.00 0
2725.12 3
2725.24 10
2725.36 17
2725.48 24
2725.60 30
2725.72 35
2725.84 39
2725.96 42
2726.08 44
2726.20 47
2726.32 51
2726.44 55
2726.56 60
2726.68 65
2726.80 71
2726.92 77
2727.04 84
2727.16 90
2727.28 97
2727.40 102
2727.52 106
2727.64 107
2727.76 107
2727.88 105
2728.00 101
2728.12 97
2728.24 93
2728.36 89
2728.48 85
2728.60 82
2728.72 78
2728.84 74
2728.96 71
2729.08 68
2729.20 65
2729.32 63
2729.44 61
2729.56 59
2729.68 56
2729.80 52
2729.92 47
2730.04 42
2730.16 36
2730.28 32
2730.40 28
2730.52 26
2730.64 25
2730.76 25
2730.88 27
2731.00 29
2731.12 31
2731.24 33
2731.36 34
2731.48 34
2731.60 33
2731.72 30
2731.84 26
2731.96 22
2732.08 18
2732.20 16
2732.32 14
2732.44 14
2732.56 14
2732.68 14
2732.80 14
2732.92 12
2733.04 10
2733.16 7
2733.28 4
2733.40 3
2733.52 4
2733.64 8
2733.76 13
2733.88 20
2734.00 27
2734.12 35
2734.24 41
2734.36 46
2734.48 49
2734.60 51
2734.72 52
2734.84 52
2734.96 52
2735.08 52
2735.20 51
2735.32 50
2735.44 49
2735.56 48
2735.68 46
2735.80 45
2735.92 43
2736.04 41
2736.16 39
2736.28 37
2736.40 34
2736.52 32
2736.64 29
2736.76 27
2736.88 24
2737.00 22
2737.12 19
2737.24 17
2737.36 15
2737.48 14
2737.60 14
2737.72 14
2737.84 16
2737.96 19
2738.08 23
2738.20 29
2738.32 37
2738.44 46
2738.56 57
2738.68 68
2738.80 78
2738.92 88
2739.04 95
2739.16 99
2739.28 99
2739.40 97
2739.52 92
2739.64 84
2739.76 76
2739.88 68
2740.00 60
2740.12 54
2740.24 50
2740.36 48
2740.48 48
2740.60 50
2740.72 52
2740.84 54
2740.96 56
2741.08 55
2741.20 53
2741.32 49
2741.44 44
2741.56 39
2741.68 35
2741.80 33
2741.92 33
2742.04 35
2742.16 39
2742.28 43
2742.40 46
2742.52 47
2742.64 47
2742.76 44
2742.88 40
2743.00 35
2743.13 31
2743.25 27
2743.37 24
2743.49 21
2743.61 18
2743.73 15
2743.85 11
2743.97 7
2744.09 3
2744.21 1
2744.33 0
2744.45 1
2744.57 3
2744.69 7
2744.81 10
2744.93 12
2745.05 12
2745.17 9
2745.29 5
2745.41 0
2745.53 0
2745.65 0
2745.77 0
2745.89 0
2746.01 0
2746.13 0
2746.25 0
2746.37 7
2746.49 16
2746.61 27
2746.73 39
2746.85 50
2746.97 60
2747.09 68
2747.21 73
2747.33 76
2747.45 77
2747.58 78
2747.70 79
2747.82 82
2747.94 85
2748.06 90
2748.18 96
2748.30 103
2748.42 110
2748.54 116
2748.66 121
2748.78 124
2748.90 125
2749.02 123
2749.14 120
2749.26 116
2749.38 113
2749.50 110
2749.62 109
2749.74 110
2749.86 113
2749.98 115
2750.10 117
2750.22 118
2750.34 115
2750.46 109
2750.58 101
2750.70 91
2750.82 80
2750.94 71
2751.07 63
2751.19 58
2751.31 57
2751.43 57
2751.55 59
2751.67 61
2751.79 64
2751.91 66
2752.03 67
2752.15 69
2752.27 70
2752.39 70
2752.51 71
2752.63 70
2752.75 69
2752.87 66
2752.99 61
2753.11 56
2753.23 51
2753.35 46
2753.47 42
2753.59 41
2753.71 41
2753.84 44
2753.96 48
2754.08 52
2754.20 57
2754.32 62
2754.44 66
2754.56 70
2754.68 73
2754.80 76
2754.92 78
2755.04 79
2755.16 78
2755.28 74
2755.40 69
2755.52 63
2755.64 57
2755.76 51
2755.88 47
2756.00 46
2756.12 47
2756.24 51
2756.37 56
2756.49 62
2756.61 67
2756.73 72
2756.85 74
2756.97 73
2757.09 71
2757.21 67
2757.33 61
2757.45 56
2757.57 51
2757.69 46
2757.81 42
2757.93 38
2758.05 35
2758.17 31
2758.29 26
2758.41 22
2758.53 16
2758.66 11
2758.78 6
2758.90 2
2759.02 0
2759.14 0
2759.26 0
2759.38 0
2759.50 1
2759.62 3
2759.74 6
2759.86 8
2759.98 9
2760.10 9
2760.22 7
2760.34 5
2760.46 2
2760.58 0
2760.71 0
2760.83 2
2760.95 5
2761.07 9
2761.19 12
2761.31 15
2761.43 17
2761.55 16
2761.67 15
2761.79 13
2761.91 13
2762.03 15
2762.15 20
2762.27 29
2762.39 39
2762.51 50
2762.64 61
2762.76 68
2762.88 72
2763.00 72
2763.12 67
2763.24 59
2763.36 49
2763.48 37
2763.60 26
2763.72 16
2763.84 8
2763.96 3
2764.08 0
2764.20 0
2764.32 0
2764.45 2
2764.57 5
2764.69 8
2764.81 11
2764.93 15
2765.05 20
2765.17 26
2765.29 33
2765.41 39
2765.53 45
2765.65 49
2765.77 51
2765.89 50
2766.01 46
2766.14 40
2766.26 34
2766.38 29
2766.50 26
2766.62 26
2766.74 28
2766.86 32
2766.98 36
2767.10 39
2767.22 41
2767.34 40
2767.46 37
2767.58 33
2767.70 29
2767.83 25
2767.95 22
2768.07 21
2768.19 21
2768.31 22
2768.43 22
2768.55 22
2768.67 19
2768.79 15
2768.91 10
2769.03 4
2769.15 0
2769.27 0
2769.40 0
2769.52 0
2769.64 0
2769.76 0
2769.88 0
2770.00 0
2770.12 4
2770.24 10
2770.36 17
2770.48 23
2770.60 29
2770.72 35
2770.85 41
2770.97 48
2771.09 54
2771.21 60
2771.33 67
2771.45 74
2771.57 81
2771.69 88
2771.81 94
2771.93 100
2772.05 104
2772.17 106
2772.30 107
2772.42 107
2772.54 106
2772.66 104
2772.78 103
2772.90 101
2773.02 99
2773.14 97
2773.26 96
2773.38 94
2773.50 93
2773.62 93
2773.75 94
2773.87 95
2773.99 97
2774.11 100
2774.23 103
2774.35 105
2774.47 106
2774.59 105
2774.71 101
2774.83 95
2774.95 88
2775.08 80
2775.20 72
2775.32 67
2775.44 64
2775.56 64
2775.68 66
2775.80 70
2775.92 74
2776.04 78
2776.16 80
2776.29 81
2776.41 80
2776.53 77
2776.65 73
2776.77 68
2776.89 64
2777.01 60
2777.13 57
2777.25 56
2777.37 56
2777.49 56
2777.62 57
2777.74 57
2777.86 55
2777.98 52
2778.10 48
2778.22 44
2778.34 40
2778.46 40
2778.58 42
2778.70 47
2778.83 55
2778.95 63
2779.07 70
2779.19 76
2779.31 79
2779.43 82
2779.55 83
2779.67 86
2779.79 89
2779.91 94
2780.04 98
2780.16 101
2780.28 102
2780.40 99
2780.52 94
2780.64 88
2780.76 82
2780.88 78
2781.00 77
2781.12 78
2781.25 81
2781.37 85
2781.49 87
2781.61 87
2781.73 83
2781.85 76
2781.97 68
2782.09 58
2782.21 48
2782.34 39
2782.46 32
2782.58 26
2782.70 22
2782.82 21
2782.94 21
2783.06 23
2783.18 26
2783.30 30
2783.43 36
2783.55 41
2783.67 47
2783.79 52
2783.91 56
2784.03 60
2784.15 62
2784.27 63
2784.39 63
2784.52 64
2784.64 65
2784.76 67
2784.88 71
2785.00 77
2785.12 83
2785.24 89
2785.36 94
2785.48 97
2785.61 97
2785.73 95
2785.85 91
2785.97 87
2786.09 82
2786.21 77
2786.33 71
2786.45 64
2786.57 56
2786.70 46
2786.82 36
2786.94 25
2787.06 15
2787.18 6
2787.30 0
2787.42 0
2787.54 0
2787.67 0
2787.79 0
2787.91 0
2788.03 0
2788.15 0
2788.27 1
2788.39 9
2788.51 16
2788.64 21
2788.76 23
2788.88 24
2789.00 23
2789.12 22
2789.24 20
2789.36 18
2789.48 17
2789.60 17
2789.73 18
2789.85 19
2789.97 20
2790.09 22
2790.21 23
2790.33 25
2790.45 27
2790.57 30
2790.70 35
2790.82 40
2790.94 48
2791.06 56
2791.18 64
2791.30 71
2791.42 75
2791.54 76
2791.67 74
2791.79 69
2791.91 61
2792.03 53
2792.15 46
2792.27 39
2792.39 34
2792.52 31
2792.64 30
2792.76 31
2792.88 33
2793.00 37
2793.12 42
2793.24 49
2793.36 56
2793.49 63
2793.61 69
2793.73 73
2793.85 75
2793.97 75
2794.09 73
2794.21 71
2794.33 68
2794.46 66
2794.58 66
2794.70 67
2794.82 68
2794.94 70
2795.06 71
2795.18 71
2795.31 69
2795.43 66
2795.55 60
2795.67 53
2795.79 45
2795.91 38
2796.03 33
2796.16 31
2796.28 33
2796.40 40
2796.52 49
2796.64 59
2796.76 69
2796.88 77
2797.00 82
2797.13 82
2797.25 80
2797.37 77
2797.49 74
2797.61 73
2797.73 75
2797.85 80
2797.98 86
2798.10 94
2798.22 101
2798.34 109
2798.46 116
2798.58 125
2798.70 136
2798.83 151
2798.95 168
2799.07 188
2799.19 208
2799.31 226
2799.43 241
2799.55 251
2799.68 255
2799.80 256
2799.92 255
2800.04 253
2800.16 251
2800.28 250
2800.41 249
2800.53 248
2800.65 244
2800.77 239
2800.89 233
2801.01 226
2801.13 219
2801.26 214
2801.38 210
2801.50 206
2801.62 202
2801.74 198
2801.86 193
2801.98 187
2802.11 180
2802.23 173
2802.35 166
2802.47 159
2802.59 152
2802.71 144
2802.83 136
2802.96 128
2803.08 120
2803.20 114
2803.32 111
2803.44 110
2803.56 112
2803.69 116
2803.81 120
2803.93 122
2804.05 121
2804.17 117
2804.29 110
2804.41 101
2804.54 92
2804.66 84
2804.78 77
2804.90 72
2805.02 68
2805.14 66
2805.27 65
2805.39 65
2805.51 65
2805.63 67
2805.75 68
2805.87 70
2806.00 72
2806.12 73
2806.24 74
2806.36 73
2806.48 71
2806.60 68
2806.72 64
2806.85 60
2806.97 56
2807.09 52
2807.21 49
2807.33 46
2807.45 44
2807.58 43
2807.70 43
2807.82 44
2807.94 46
2808.06 49
2808.18 53
2808.31 57
2808.43 61
2808.55 65
2808.67 69
2808.79 71
2808.91 73
2809.04 73
2809.16 72
2809.28 70
2809.40 66
2809.52 62
2809.64 59
2809.77 56
2809.89 56
2810.01 58
2810.13 62
2810.25 68
2810.37 74
2810.50 80
2810.62 85
2810.74 87
2810.86 88
2810.98 87
2811.10 84
2811.23 81
2811.35 77
2811.47 72
2811.59 67
2811.71 62
2811.83 56
2811.96 50
2812.08 44
2812.20 40
2812.32 37
2812.44 36
2812.57 36
2812.69 37
2812.81 39
2812.93 41
2813.05 42
2813.17 44
2813.30 46
2813.42 48
2813.54 51
2813.66 55
2813.78 59
2813.90 64
2814.03 68
2814.15 72
2814.27 73
2814.39 74
2814.51 73
2814.63 71
2814.76 70
2814.88 69
2815.00 70
2815.12 72
2815.24 74
2815.37 76
2815.49 76
2815.61 74
2815.73 69
2815.85 61
2815.97 51
2816.10 40
2816.22 29
2816.34 20
2816.46 12
2816.58 6
2816.71 1
2816.83 0
2816.95 0
2817.07 0
2817.19 0
2817.31 0
2817.44 0
2817.56 0
2817.68 0
2817.80 1
2817.92 6
2818.05 12
2818.17 18
2818.29 24
2818.41 31
2818.53 39
2818.65 46
2818.78 51
2818.90 55
2819.02 57
2819.14 57
2819.26 56
2819.39 54
2819.51 54
2819.63 55
2819.75 58
2819.87 62
2820.00 66
2820.12 70
2820.24 72
2820.36 72
2820.48 70
2820.61 66
2820.73 61
2820.85 56
2820.97 51
2821.09 47
2821.21 44
2821.34 42
2821.46 40
2821.58 38
2821.70 37
2821.82 35
2821.95 35
2822.07 36
2822.19 38
2822.31 43
2822.43 51
2822.56 60
2822.68 69
2822.80 79
2822.92 86
2823.04 91
2823.17 93
2823.29 92
2823.41 90
2823.53 88
2823.65 87
2823.78 86
2823.90 86
2824.02 86
2824.14 85
2824.26 82
2824.39 78
2824.51 72
2824.63 66
2824.75 61
2824.87 59
2825.00 58
2825.12 60
2825.24 62
2825.36 66
2825.48 69
2825.61 71
2825.73 73
2825.85 74
2825.97 75
2826.09 78
2826.22 84
2826.34 92
2826.46 102
2826.58 113
2826.70 124
2826.83 133
2826.95 137
2827.07 136
2827.19 130
2827.31 121
2827.44 111
2827.56 102
2827.68 96
2827.80 93
2827.92 93
2828.05 96
2828.17 98
2828.29 99
2828.41 98
2828.53 94
2828.66 88
2828.78 81
2828.90 74
2829.02 67
2829.14 60
2829.27 55
2829.39 50
2829.51 46
2829.63 43
2829.76 43
2829.88 45
2830.00 50
2830.12 57
2830.24 66
2830.37 75
2830.49 84
2830.61 90
2830.73 94
2830.85 96
2830.98 96
2831.10 94
2831.22 93
2831.34 92
2831.47 92
2831.59 94
2831.71 96
2831.83 99
2831.95 102
2832.08 105
2832.20 107
2832.32 107
2832.44 107
2832.56 104
2832.69 99
2832.81 92
2832.93 84
2833.05 75
2833.18 67
2833.30 62
2833.42 60
2833.54 62
2833.66 69
2833.79 78
2833.91 87
2834.03 96
2834.15 102
2834.27 104
2834.40 102
2834.52 97
2834.64 88
2834.76 78
2834.89 67
2835.01 57
2835.13 48
2835.25 41
2835.37 35
2835.50 30
2835.62 26
2835.74 22
2835.86 19
2835.99 15
2836.11 12
2836.23 10
2836.35 10
2836.47 11
2836.60 16
2836.72 22
2836.84 30
2836.96 38
2837.09 46
2837.21 51
2837.33 54
2837.45 53
2837.58 50
2837.70 44
2837.82 37
2837.94 30
2838.06 23
2838.19 18
2838.31 15
2838.43 13
2838.55 12
2838.68 11
2838.80 11
2838.92 10
2839.04 9
2839.17 8
2839.29 7
2839.41 7
2839.53 8
2839.65 9
2839.78 10
2839.90 11
2840.02 11
2840.14 11
2840.27 11
2840.39 12
2840.51 14
2840.63 18
2840.76 24
2840.88 31
2841.00 39
2841.12 47
2841.24 54
2841.37 59
2841.49 64
2841.61 67
2841.73 70
2841.86 72
2841.98 75
2842.10 76
2842.22 76
2842.35 75
2842.47 72
2842.59 68
2842.71 63
2842.84 57
2842.96 53
2843.08 50
2843.20 49
2843.32 49
2843.45 51
2843.57 54
2843.69 58
2843.81 61
2843.94 64
2844.06 66
2844.18 66
2844.30 64
2844.43 62
2844.55 58
2844.67 55
2844.79 52
2844.92 50
2845.04 48
2845.16 47
2845.28 46
2845.41 46
2845.53 47
2845.65 49
2845.77 51
2845.90 52
2846.02 53
2846.14 52
2846.26 50
2846.39 47
2846.51 44
2846.63 43
2846.75 43
2846.88 47
2847.00 51
2847.12 57
2847.24 62
2847.37 66
2847.49 68
2847.61 67
2847.73 64
2847.86 60
2847.98 54
2848.10 48
2848.22 42
2848.35 37
2848.47 33
2848.59 29
2848.71 26
2848.84 25
2848.96 25
2849.08 25
2849.20 26
2849.33 27
2849.45 27
2849.57 27
2849.69 26
2849.82 25
2849.94 23
2850.06 21
2850.18 18
2850.31 15
2850.43 10
2850.55 5
2850.67 0
2850.80 0
2850.92 0
2851.04 0
2851.16 0
2851.29 0
2851.41 0
2851.53 6
2851.65 12
2851.78 17
2851.90 20
2852.02 21
2852.14 19
2852.27 17
2852.39 14
2852.51 12
2852.63 9
2852.76 7
2852.88 4
2853.00 1
2853.13 0
2853.25 0
2853.37 0
2853.49 0
2853.62 0
2853.74 0
2853.86 0
2853.98 1
2854.11 8
2854.23 14
2854.35 20
2854.47 23
2854.60 25
2854.72 24
2854.84 22
2854.96 18
2855.09 15
2855.21 11
2855.33 8
2855.45 6
2855.58 6
2855.70 6
2855.82 7
2855.95 8
2856.07 9
2856.19 10
2856.31 11
2856.44 11
2856.56 12
2856.68 12
2856.80 13
2856.93 15
2857.05 17
2857.17 20
2857.30 23
2857.42 26
2857.54 29
2857.66 32
2857.79 37
2857.91 42
2858.03 47
2858.15 52
2858.28 56
2858.40 58
2858.52 59
2858.64 58
2858.77 54
2858.89 49
2859.01 43
2859.14 35
2859.26 27
2859.38 19
2859.50 13
2859.63 9
2859.75 9
2859.87 11
2860.00 17
2860.12 24
2860.24 32
2860.36 40
2860.49 46
2860.61 50
2860.73 51
2860.85 50
2860.98 48
2861.10 43
2861.22 38
2861.35 32
2861.47 26
2861.59 21
2861.71 16
2861.84 13
2861.96 10
2862.08 8
2862.21 7
2862.33 7
2862.45 7
2862.57 8
2862.70 11
2862.82 15
2862.94 19
2863.06 24
2863.19 29
2863.31 32
2863.43 35
2863.56 38
2863.68 39
2863.80 40
2863.92 40
2864.05 39
2864.17 37
2864.29 33
2864.42 28
2864.54 22
2864.66 16
2864.78 11
2864.91 7
2865.03 5
2865.15 4
2865.28 5
2865.40 6
2865.52 8
2865.64 11
2865.77 15
2865.89 21
2866.01 28
2866.14 36
2866.26 45
2866.38 53
2866.50 61
2866.63 68
2866.75 72
2866.87 74
2867.00 75
2867.12 75
2867.24 74
2867.37 72
2867.49 71
2867.61 72
2867.73 73
2867.86 77
2867.98 81
2868.10 86
2868.23 91
2868.35 96
2868.47 99
2868.59 101
2868.72 102
2868.84 102
2868.96 102
2869.09 103
2869.21 104
2869.33 105
2869.45 106
2869.58 107
2869.70 107
2869.82 106
2869.95 104
2870.07 100
2870.19 95
2870.32 90
2870.44 84
2870.56 78
2870.68 74
2870.81 71
2870.93 69
2871.05 68
2871.18 68
2871.30 67
2871.42 67
2871.55 67
2871.67 68
2871.79 70
2871.91 73
2872.04 78
2872.16 83
2872.28 88
2872.41 91
2872.53 93
2872.65 92
2872.78 89
2872.90 85
2873.02 81
2873.14 77
2873.27 76
2873.39 77
2873.51 81
2873.64 87
2873.76 95
2873.88 103
2874.01 109
2874.13 114
2874.25 116
2874.38 116
2874.50 116
2874.62 117
2874.74 119
2874.87 121
2874.99 123
2875.11 124
2875.24 123
2875.36 120
2875.48 116
2875.61 112
2875.73 110
2875.85 108
2875.98 108
2876.10 109
2876.22 109
2876.34 108
2876.47 105
2876.59 100
2876.71 95
2876.84 91
2876.96 89
2877.08 90
2877.21 92
2877.33 95
2877.45 97
2877.58 98
2877.70 96
2877.82 93
2877.95 89
2878.07 85
2878.19 83
2878.31 83
2878.44 86
2878.56 91
2878.68 97
2878.81 103
2878.93 108
2879.05 114
2879.18 119
2879.30 126
2879.42 135
2879.55 147
2879.67 160
2879.79 177
2879.92 195
2880.04 214
2880.16 236
2880.29 259
2880.41 284
2880.53 309
2880.65 336
2880.78 361
2880.90 384
2881.02 404
2881.15 420
2881.27 431
2881.39 438
2881.52 439
2881.64 437
2881.76 432
2881.89 424
2882.01 415
2882.13 403
2882.26 391
2882.38 378
2882.50 364
2882.63 349
2882.75 335
2882.87 322
2883.00 310
2883.12 298
2883.24 289
2883.37 281
2883.49 274
2883.61 269
2883.74 263
2883.86 257
2883.98 250
2884.11 242
2884.23 234
2884.35 224
2884.48 215
2884.60 205
2884.72 196
2884.84 186
2884.97 176
2885.09 165
2885.21 153
2885.34 139
2885.46 124
2885.58 110
2885.71 97
2885.83 85
2885.95 76
2886.08 70
2886.20 66
2886.32 65
2886.45 65
2886.57 67
2886.69 70
2886.82 74
2886.94 78
2887.06 81
2887.19 83
2887.31 85
2887.43 85
2887.56 85
2887.68 84
2887.80 83
2887.93 82
2888.05 82
2888.17 81
2888.30 80
2888.42 79
2888.54 79
2888.67 79
2888.79 79
2888.91 82
2889.04 84
2889.16 86
2889.28 87
2889.41 86
2889.53 83
2889.66 77
2889.78 69
2889.90 60
2890.03 52
2890.15 45
2890.27 40
2890.40 38
2890.52 39
2890.64 43
2890.77 50
2890.89 58
2891.01 68
2891.14 77
2891.26 84
2891.38 89
2891.51 91
2891.63 90
2891.75 86
2891.88 80
2892.00 72
2892.12 64
2892.25 57
2892.37 50
2892.49 43
2892.62 37
2892.74 31
2892.86 25
2892.99 19
2893.11 15
2893.23 11
2893.36 8
2893.48 6
2893.60 6
2893.73 5
2893.85 6
2893.98 7
2894.10 9
2894.22 12
2894.35 18
2894.47 26
2894.59 35
2894.72 46
2894.84 57
2894.96 67
2895.09 75
2895.21 82
2895.33 87
2895.46 90
2895.58 91
2895.70 91
2895.83 90
2895.95 87
2896.07 83
2896.20 78
2896.32 71
2896.45 61
2896.57 51
2896.69 40
2896.82 30
2896.94 20
2897.06 12
2897.19 5
2897.31 1
2897.43 0
2897.56 0
2897.68 0
2897.80 0
2897.93 0
2898.05 0
2898.18 0
2898.30 0
2898.42 1
2898.55 3
2898.67 5
2898.79 7
2898.92 9
2899.04 10
2899.16 12
2899.29 15
2899.41 20
2899.53 27
2899.66 37
2899.78 49
2899.91 63
2900.03 75
2900.15 86
2900.28 93
2900.40 97
2900.52 97
2900.65 94
2900.77 91
2900.89 88
2901.02 87
2901.14 89
2901.27 94
2901.39 102
2901.51 112
2901.64 122
2901.76 131
2901.88 139
2902.01 144
2902.13 146
2902.25 146
2902.38 144
2902.50 141
2902.63 137
2902.75 133
2902.87 129
2903.00 125
2903.12 121
2903.24 116
2903.37 110
2903.49 103
2903.61 96
2903.74 88
2903.86 82
2903.99 77
2904.11 74
2904.23 74
2904.36 75
2904.48 78
2904.60 82
2904.73 85
2904.85 87
2904.98 89
2905.10 89
2905.22 89
2905.35 88
2905.47 89
2905.59 91
2905.72 93
2905.84 97
2905.97 100
2906.09 104
2906.21 107
2906.34 108
2906.46 107
2906.58 105
2906.71 102
2906.83 96
2906.96 90
2907.08 83
2907.20 77
2907.33 72
2907.45 69
2907.57 68
2907.70 70
2907.82 72
2907.95 74
2908.07 76
2908.19 77
2908.32 77
2908.44 75
2908.56 74
2908.69 73
2908.81 74
2908.94 78
2909.06 82
2909.18 87
2909.31 92
2909.43 96
2909.55 98
2909.68 97
2909.80 94
2909.93 90
2910.05 84
2910.17 78
2910.30 72
2910.42 65
2910.55 59
2910.67 52
2910.79 46
2910.92 39
2911.04 33
2911.16 26
2911.29 20
2911.41 14
2911.54 10
2911.66 8
2911.78 8
2911.91 10
2912.03 14
2912.16 18
2912.28 21
2912.40 24
2912.53 25
2912.65 25
2912.77 24
2912.90 23
2913.02 22
2913.15 22
2913.27 24
2913.39 28
2913.52 34
2913.64 41
2913.77 47
2913.89 54
2914.01 58
2914.14 61
2914.26 60
2914.39 58
2914.51 54
2914.63 48
2914.76 43
2914.88 38
2915.01 34
2915.13 31
2915.25 31
2915.38 33
2915.50 37
2915.62 42
2915.75 47
2915.87 52
2916.00 55
2916.12 56
2916.24 54
2916.37 50
2916.49 45
2916.62 41
2916.74 38
2916.86 36
2916.99 37
2917.11 39
2917.24 41
2917.36 44
2917.48 45
2917.61 45
2917.73 44
2917.86 43
2917.98 41
2918.10 39
2918.23 37
2918.35 35
2918.48 33
2918.60 31
2918.72 31
2918.85 31
2918.97 32
2919.10 35
2919.22 39
2919.34 44
2919.47 48
2919.59 52
2919.72 55
2919.84 56
2919.96 57
2920.09 57
2920.21 57
2920.34 57
2920.46 58
2920.58 60
2920.71 62
2920.83 65
2920.96 67
2921.08 69
2921.20 69
2921.33 69
2921.45 67
2921.58 65
2921.70 63
2921.83 61
2921.95 60
2922.07 60
2922.20 61
2922.32 62
2922.45 63
2922.57 62
2922.69 60
2922.82 56
2922.94 50
2923.07 44
2923.19 38
2923.31 33
2923.44 31
2923.56 29
2923.69 29
2923.81 29
2923.93 29
2924.06 28
2924.18 26
2924.31 22
2924.43 17
2924.56 12
2924.68 8
2924.80 5
2924.93 5
2925.05 7
2925.18 12
2925.30 19
2925.42 25
2925.55 30
2925.67 32
2925.80 33
2925.92 31
2926.05 29
2926.17 28
2926.29 29
2926.42 31
2926.54 35
2926.67 37
2926.79 38
2926.91 37
2927.04 34
2927.16 29
2927.29 25
2927.41 22
2927.54 22
2927.66 24
2927.78 29
2927.91 34
2928.03 39
2928.16 43
2928.28 45
2928.40 46
2928.53 47
2928.65 47
2928.78 47
2928.90 48
2929.03 49
2929.15 50
2929.27 51
2929.40 51
2929.52 50
2929.65 50
2929.77 48
2929.90 48
2930.02 47
2930.14 47
2930.27 47
2930.39 49
2930.52 52
2930.64 55
2930.77 60
2930.89 66
2931.01 71
2931.14 76
2931.26 78
2931.39 79
2931.51 77
2931.64 73
2931.76 68
2931.88 64
2932.01 60
2932.13 57
2932.26 56
2932.38 56
2932.51 56
2932.63 55
2932.75 54
2932.88 52
2933.00 49
2933.13 45
2933.25 41
2933.38 37
2933.50 34
2933.62 32
2933.75 31
2933.87 31
2934.00 32
2934.12 34
2934.25 35
2934.37 36
2934.49 36
2934.62 36
2934.74 36
2934.87 36
2934.99 36
2935.12 36
2935.24 36
2935.36 37
2935.49 37
2935.61 37
2935.74 36
2935.86 34
2935.99 31
2936.11 29
2936.24 27
2936.36 26
2936.48 26
2936.61 27
2936.73 28
2936.86 30
2936.98 32
2937.11 34
2937.23 35
2937.35 36
2937.48 36
2937.60 34
2937.73 33
2937.85 30
2937.98 28
2938.10 26
2938.23 24
2938.35 23
2938.47 24
2938.60 25
2938.72 28
2938.85 32
2938.97 37
2939.10 42
2939.22 47
2939.35 51
2939.47 55
2939.59 57
2939.72 58
2939.84 57
2939.97 54
2940.09 50
2940.22 45
2940.34 41
2940.47 39
2940.59 38
2940.71 38
2940.84 41
2940.96 45
2941.09 50
2941.21 56
2941.34 61
2941.46 66
2941.59 69
2941.71 72
2941.84 74
2941.96 77
2942.08 80
2942.21 84
2942.33 89
2942.46 96
2942.58 103
2942.71 109
2942.83 112
2942.96 113
2943.08 110
2943.20 104
2943.33 96
2943.45 88
2943.58 80
2943.70 74
2943.83 71
2943.95 69
2944.08 69
2944.20 70
2944.33 71
2944.45 71
2944.57 70
2944.70 68
2944.82 65
2944.95 61
2945.07 58
2945.20 55
2945.32 52
2945.45 50
2945.57 48
2945.70 45
2945.82 43
2945.94 39
2946.07 36
2946.19 32
2946.32 28
2946.44 23
2946.57 18
2946.69 13
2946.82 8
2946.94 3
2947.07 0
2947.19 0
2947.32 0
2947.44 0
2947.56 1
2947.69 6
2947.81 12
2947.94 20
2948.06 29
2948.19 36
2948.31 43
2948.44 49
2948.56 52
2948.69 54
2948.81 54
2948.94 52
2949.06 51
2949.18 49
2949.31 48
2949.43 47
2949.56 46
2949.68 46
2949.81 46
2949.93 45
2950.06 44
2950.18 42
2950.31 39
2950.43 36
2950.56 32
2950.68 28
2950.81 23
2950.93 18
2951.06 13
2951.18 9
2951.30 6
2951.43 3
2951.55 3
2951.68 3
2951.80 6
2951.93 10
2952.05 15
2952.18 22
2952.30 29
2952.43 36
2952.55 42
2952.68 47
2952.80 51
2952.93 55
2953.05 58
2953.18 60
2953.30 63
2953.42 65
2953.55 68
2953.67 70
2953.80 72
2953.92 72
2954.05 71
2954.17 67
2954.30 61
2954.42 53
2954.55 43
2954.67 33
2954.80 23
2954.92 14
2955.05 7
2955.17 3
2955.30 2
2955.42 4
2955.55 8
2955.67 13
2955.80 19
2955.92 24
2956.04 29
2956.17 33
2956.29 35
2956.42 37
2956.54 38
2956.67 39
2956.79 41
2956.92 44
2957.04 47
2957.17 52
2957.29 59
2957.42 67
2957.54 75
2957.67 84
2957.79 92
2957.92 98
2958.04 103
2958.17 106
2958.29 107
2958.42 106
2958.54 105
2958.67 104
2958.79 102
2958.92 99
2959.04 95
2959.17 90
2959.29 84
2959.42 78
2959.54 72
2959.67 69
2959.79 69
2959.91 72
2960.04 78
2960.16 86
2960.29 93
2960.41 100
2960.54 103
2960.66 102
2960.79 97
2960.91 90
2961.04 81
2961.16 74
2961.29 67
2961.41 63
2961.54 62
2961.66 62
2961.79 63
2961.91 65
2962.04 67
2962.16 69
2962.29 70
2962.41 70
2962.54 69
2962.66 69
2962.79 68
2962.91 67
2963.04 66
2963.16 65
2963.29 65
2963.41 64
2963.54 63
2963.66 63
2963.79 63
2963.91 64
2964.04 64
2964.16 62
2964.29 60
2964.41 55
2964.54 49
2964.66 41
2964.79 33
2964.91 25
2965.04 18
2965.16 13
2965.29 9
2965.41 7
2965.54 6
2965.66 8
2965.79 10
2965.91 12
2966.04 14
2966.16 15
2966.29 14
2966.41 13
2966.54 10
2966.66 6
2966.79 3
2966.91 0
2967.04 0
2967.16 0
2967.29 0
2967.41 0
2967.54 0
2967.66 0
2967.79 0
2967.91 0
2968.04 3
2968.16 8
2968.29 13
2968.41 18
2968.54 25
2968.66 32
2968.79 39
2968.91 47
2969.04 54
2969.16 61
2969.29 66
2969.41 70
2969.54 71
2969.66 70
2969.79 66
2969.91 61
2970.04 55
2970.16 48
2970.29 42
2970.41 37
2970.54 33
2970.66 30
2970.79 28
2970.91 27
2971.04 27
2971.16 27
2971.29 29
2971.41 33
2971.54 38
2971.67 45
2971.79 53
2971.92 61
2972.04 69
2972.17 76
2972.29 81
2972.42 85
2972.54 88
2972.67 92
2972.79 95
2972.92 98
2973.04 101
2973.17 102
2973.29 102
2973.42 100
2973.54 97
2973.67 94
2973.79 92
2973.92 91
2974.04 92
2974.17 94
2974.29 98
2974.42 103
2974.54 107
2974.67 111
2974.79 114
2974.92 117
2975.04 120
2975.17 123
2975.29 127
2975.42 130
2975.55 133
2975.67 136
2975.80 139
2975.92 140
2976.05 142
2976.17 142
2976.30 142
2976.42 143
2976.55 143
2976.67 143
2976.80 143
2976.92 143
2977.05 143
2977.17 143
2977.30 142
2977.42 141
2977.55 140
2977.67 138
2977.80 134
2977.92 128
2978.05 121
2978.18 113
2978.30 103
2978.43 94
2978.55 85
2978.68 79
2978.80 75
2978.93 74
2979.05 75
2979.18 78
2979.30 81
2979.43 83
2979.55 85
2979.68 85
2979.80 83
2979.93 81
2980.05 78
2980.18 76
2980.31 75
2980.43 75
2980.56 77
2980.68 81
2980.81 85
2980.93 90
2981.06 94
2981.18 96
2981.31 96
2981.43 94
2981.56 91
2981.68 87
2981.81 84
2981.93 81
2982.06 80
2982.19 79
2982.31 77
2982.44 75
2982.56 71
2982.69 66
2982.81 60
2982.94 55
2983.06 52
2983.19 51
2983.31 52
2983.44 55
2983.56 60
2983.69 64
2983.81 68
2983.94 71
2984.07 74
2984.19 77
2984.32 80
2984.44 84
2984.57 90
2984.69 95
2984.82 100
2984.94 104
2985.07 106
2985.19 106
2985.32 104
2985.44 101
2985.57 97
2985.70 94
2985.82 91
2985.95 90
2986.07 89
2986.20 89
2986.32 89
2986.45 89
2986.57 89
2986.70 89
2986.82 88
2986.95 86
2987.08 83
2987.20 80
2987.33 76
2987.45 73
2987.58 70
2987.70 69
2987.83 69
2987.95 71
2988.08 73
2988.20 76
2988.33 79
2988.46 81
2988.58 83
2988.71 86
2988.83 89
2988.96 93
2989.08 97
2989.21 101
2989.33 105
2989.46 108
2989.59 110
2989.71 111
2989.84 112
2989.96 113
2990.09 113
2990.21 114
2990.34 113
2990.46 111
2990.59 107
2990.71 101
2990.84 93
2990.97 84
2991.09 76
2991.22 69
2991.34 63
2991.47 60
2991.59 60
2991.72 61
2991.84 63
2991.97 64
2992.10 64
2992.22 63
2992.35 61
2992.47 57
2992.60 52
2992.72 48
2992.85 44
2992.97 40
2993.10 37
2993.23 34
2993.35 31
2993.48 28
2993.60 25
2993.73 22
2993.85 20
2993.98 19
2994.10 20
2994.23 22
2994.36 27
2994.48 32
2994.61 37
2994.73 43
2994.86 48
2994.98 52
2995.11 55
2995.24 59
2995.36 62
2995.49 66
2995.61 71
2995.74 77
2995.86 84
2995.99 91
2996.11 98
2996.24 103
2996.37 106
2996.49 106
2996.62 103
2996.74 98
2996.87 91
2996.99 85
2997.12 79
2997.25 75
2997.37 73
2997.50 73
2997.62 74
2997.75 75
2997.87 77
2998.00 78
2998.13 78
2998.25 78
2998.38 77
2998.50 77
2998.63 76
2998.75 76
2998.88 76
2999.01 76
2999.13 75
2999.26 74
2999.38 73
2999.51 71
2999.63 68
2999.76 66
2999.89 64
3000.01 63
3000.14 62
3000.26 61
3000.39 60
3000.51 59
3000.64 56
3000.77 53
3000.89 48
3001.02 42
3001.14 36
3001.27 29
3001.39 22
3001.52 17
3001.65 14
3001.77 14
3001.90 18
3002.02 24
3002.15 33
3002.27 43
3002.40 52
3002.53 58
3002.65 60
3002.78 58
3002.90 54
3003.03 48
3003.15 43
3003.28 41
3003.41 42
3003.53 46
3003.66 51
3003.78 56
3003.91 60
3004.04 61
3004.16 59
3004.29 55
3004.41 50
3004.54 45
3004.66 40
3004.79 37
3004.92 33
3005.04 30
3005.17 27
3005.29 22
3005.42 17
3005.55 12
3005.67 7
3005.80 4
3005.92 1
3006.05 0
3006.17 0
3006.30 0
3006.43 0
3006.55 0
3006.68 0
3006.80 0
3006.93 0
3007.06 0
3007.18 0
3007.31 2
3007.43 5
3007.56 8
3007.68 10
3007.81 10
3007.94 9
3008.06 7
3008.19 5
3008.31 4
3008.44 4
3008.57 7
3008.69 12
3008.82 20
3008.94 30
3009.07 41
3009.20 52
3009.32 62
3009.45 71
3009.57 77
3009.70 79
3009.83 79
3009.95 75
3010.08 68
3010.20 60
3010.33 51
3010.45 42
3010.58 34
3010.71 27
3010.83 21
3010.96 17
3011.08 14
3011.21 13
3011.34 12
3011.46 13
3011.59 15
3011.71 17
3011.84 20
3011.97 24
3012.09 30
3012.22 36
3012.34 44
3012.47 52
3012.60 59
3012.72 65
3012.85 69
3012.97 70
3013.10 69
3013.23 65
3013.35 60
3013.48 54
3013.60 48
3013.73 40
3013.86 33
3013.98 26
3014.11 20
3014.23 15
3014.36 12
3014.49 13
3014.61 16
3014.74 22
3014.86 27
3014.99 32
3015.12 35
3015.24 35
3015.37 32
3015.49 28
3015.62 23
3015.75 20
3015.87 19
3016.00 20
3016.12 23
3016.25 27
3016.38 31
3016.50 35
3016.63 38
3016.76 40
3016.88 40
3017.01 40
3017.13 39
3017.26 37
3017.39 36
3017.51 34
3017.64 32
3017.76 31
3017.89 31
3018.02 32
3018.14 33
3018.27 36
3018.39 39
3018.52 44
3018.65 48
3018.77 51
3018.90 52
3019.03 50
3019.15 46
3019.28 38
3019.40 28
3019.53 16
3019.66 5
3019.78 0
3019.91 0
3020.03 0
3020.16 0
3020.29 0
3020.41 0
3020.54 1
3020.66 5
3020.79 8
3020.92 8
3021.04 8
3021.17 6
3021.30 5
3021.42 4
3021.55 5
3021.67 8
3021.80 12
3021.93 17
3022.05 22
3022.18 27
3022.31 31
3022.43 34
3022.56 37
3022.68 39
3022.81 42
3022.94 46
3023.06 51
3023.19 56
3023.31 61
3023.44 65
3023.57 68
3023.69 69
3023.82 68
3023.95 65
3024.07 61
3024.20 56
3024.32 49
3024.45 42
3024.58 33
3024.70 25
3024.83 18
3024.96 12
3025.08 10
3025.21 12
3025.33 17
3025.46 25
3025.59 35
3025.71 45
3025.84 53
3025.97 59
3026.09 63
3026.22 64
3026.34 64
3026.47 63
3026.60 62
3026.72 60
3026.85 58
3026.98 56
3027.10 52
3027.23 48
3027.35 42
3027.48 37
3027.61 31
3027.73 26
3027.86 22
3027.99 17
3028.11 13
3028.24 9
3028.37 6
3028.49 3
3028.62 1
3028.74 2
3028.87 4
3029.00 8
3029.12 13
3029.25 20
3029.38 27
3029.50 33
3029.63 38
3029.75 43
3029.88 46
3030.01 48
3030.13 48
3030.26 48
3030.39 46
3030.51 43
3030.64 40
3030.77 36
3030.89 32
3031.02 29
3031.14 27
3031.27 26
3031.40 26
3031.52 26
3031.65 27
3031.78 27
3031.90 26
3032.03 24
3032.16 21
3032.28 18
3032.41 15
3032.53 12
3032.66 9
3032.79 8
3032.91 8
3033.04 9
3033.17 11
3033.29 13
3033.42 15
3033.55 16
3033.67 16
3033.80 16
3033.93 15
3034.05 15
3034.18 16
3034.30 17
3034.43 19
3034.56 22
3034.68 24
3034.81 27
3034.94 28
3035.06 30
3035.19 32
3035.32 33
3035.44 34
3035.57 35
3035.70 37
3035.82 38
3035.95 40
3036.08 41
3036.20 42
3036.33 42
3036.45 40
3036.58 37
3036.71 34
3036.83 30
3036.96 27
3037.09 26
3037.21 27
3037.34 31
3037.47 37
3037.59 44
3037.72 51
3037.85 58
3037.97 64
3038.10 67
3038.23 69
3038.35 68
3038.48 66
3038.61 62
3038.73 57
3038.86 52
3038.98 46
3039.11 42
3039.24 38
3039.36 35
3039.49 35
3039.62 35
3039.74 38
3039.87 41
3040.00 44
3040.12 48
3040.25 51
3040.38 54
3040.50 56
3040.63 58
3040.76 59
3040.88 61
3041.01 62
3041.14 63
3041.26 64
3041.39 64
3041.52 63
3041.64 61
3041.77 57
3041.90 53
3042.02 49
3042.15 45
3042.28 41
3042.40 37
3042.53 34
3042.66 31
3042.78 28
3042.91 27
3043.04 29
3043.16 33
3043.29 39
3043.42 47
3043.54 55
3043.67 62
3043.80 64
3043.92 63
3044.05 58
3044.18 51
3044.30 43
3044.43 35
3044.55 30
3044.68 28
3044.81 27
3044.93 28
3045.06 28
3045.19 26
3045.31 24
3045.44 20
3045.57 15
3045.69 11
3045.82 8
3045.95 6
3046.07 4
3046.20 3
3046.33 1
3046.46 0
3046.58 0
3046.71 0
3046.84 0
3046.96 0
3047.09 0
3047.22 0
3047.34 0
3047.47 0
3047.60 0
3047.72 1
3047.85 3
3047.98 6
3048.10 9
3048.23 12
3048.36 13
3048.48 13
3048.61 12
3048.74 11
3048.86 9
3048.99 8
3049.12 8
3049.24 9
3049.37 10
3049.50 12
3049.62 15
3049.75 17
3049.88 19
3050.00 21
3050.13 22
3050.26 24
3050.38 24
3050.51 25
3050.64 25
3050.76 25
3050.89 24
3051.02 23
3051.14 21
3051.27 18
3051.40 16
3051.52 14
3051.65 12
3051.78 12
3051.91 14
3052.03 17
3052.16 21
3052.29 25
3052.41 30
3052.54 34
3052.67 38
3052.79 42
3052.92 45
3053.05 49
3053.17 53
3053.30 56
3053.43 58
3053.55 58
3053.68 56
3053.81 53
3053.93 47
3054.06 41
3054.19 36
3054.31 32
3054.44 30
3054.57 31
3054.70 34
3054.82 40
3054.95 47
3055.08 54
3055.20 60
3055.33 65
3055.46 68
3055.58 69
3055.71 67
3055.84 63
3055.96 58
3056.09 51
3056.22 44
3056.34 37
3056.47 32
3056.60 29
3056.73 29
3056.85 32
3056.98 39
3057.11 48
3057.23 59
3057.36 70
3057.49 80
3057.61 89
3057.74 96
3057.87 99
3057.99 98
3058.12 94
3058.25 87
3058.38 77
3058.50 66
3058.63 54
3058.76 42
3058.88 32
3059.01 23
3059.14 17
3059.26 12
3059.39 8
3059.52 6
3059.65 4
3059.77 4
3059.90 5
3060.03 7
3060.15 12
3060.28 18
3060.41 27
3060.53 37
3060.66 47
3060.79 57
3060.91 67
3061.04 74
3061.17 80
3061.30 85
3061.42 89
3061.55 92
3061.68 94
3061.80 97
3061.93 99
3062.06 101
3062.19 103
3062.31 105
3062.44 106
3062.57 108
3062.69 110
3062.82 113
3062.95 115
3063.07 116
3063.20 115
3063.33 113
3063.46 109
3063.58 106
3063.71 105
3063.84 107
3063.96 112
3064.09 120
3064.22 130
3064.34 140
3064.47 148
3064.60 154
3064.73 159
3064.85 162
3064.98 166
3065.11 171
3065.23 178
3065.36 189
3065.49 201
3065.62 215
3065.74 229
3065.87 241
3066.00 251
3066.12 257
3066.25 257
3066.38 252
3066.51 241
3066.63 225
3066.76 208
3066.89 191
3067.01 178
3067.14 169
3067.27 165
3067.39 165
3067.52 167
3067.65 169
3067.78 169
3067.90 166
3068.03 159
3068.16 151
3068.28 141
3068.41 130
3068.54 120
3068.67 108
3068.79 97
3068.92 84
3069.05 72
3069.17 60
3069.30 49
3069.43 41
3069.56 36
3069.68 34
3069.81 35
3069.94 37
3070.07 40
3070.19 41
3070.32 42
3070.45 41
3070.57 40
3070.70 40
3070.83 40
3070.96 41
3071.08 44
3071.21 48
3071.34 52
3071.46 56
3071.59 59
3071.72 61
3071.85 62
3071.97 62
3072.10 61
3072.23 59
3072.35 57
3072.48 55
3072.61 53
3072.74 52
3072.86 52
3072.99 52
3073.12 53
3073.25 55
3073.37 58
3073.50 61
3073.63 63
3073.75 64
3073.88 64
3074.01 61
3074.14 57
3074.26 51
3074.39 45
3074.52 40
3074.65 37
3074.77 36
3074.90 38
3075.03 43
3075.15 48
3075.28 52
3075.41 55
3075.54 56
3075.66 55
3075.79 52
3075.92 50
3076.05 48
3076.17 47
3076.30 47
3076.43 47
3076.55 46
3076.68 45
3076.81 43
3076.94 42
3077.06 42
3077.19 44
3077.32 49
3077.45 57
3077.57 67
3077.70 77
3077.83 87
3077.96 95
3078.08 99
3078.21 101
3078.34 99
3078.46 96
3078.59 91
3078.72 86
3078.85 81
3078.97 75
3079.10 71
3079.23 67
3079.36 66
3079.48 66
3079.61 70
3079.74 75
3079.87 82
3079.99 89
3080.12 95
3080.25 98
3080.38 99
3080.50 97
3080.63 93
3080.76 88
3080.89 84
3081.01 82
3081.14 82
3081.27 84
3081.39 87
3081.52 91
3081.65 93
3081.78 94
3081.90 93
3082.03 92
3082.16 90
3082.29 90
3082.41 91
3082.54 94
3082.67 98
3082.80 103
3082.92 106
3083.05 107
3083.18 106
3083.31 102
3083.43 97
3083.56 92
3083.69 88
3083.82 84
3083.94 82
3084.07 81
3084.20 79
3084.33 76
3084.45 73
3084.58 68
3084.71 63
3084.84 59
3084.96 55
3085.09 54
3085.22 53
3085.35 54
3085.47 56
3085.60 58
3085.73 60
3085.86 62
3085.98 64
3086.11 64
3086.24 65
3086.37 64
3086.49 64
3086.62 63
3086.75 62
3086.88 60
3087.00 57
3087.13 53
3087.26 48
3087.39 42
3087.51 37
3087.64 34
3087.77 33
3087.90 35
3088.02 39
3088.15 44
3088.28 50
3088.41 56
3088.53 61
3088.66 64
3088.79 66
3088.92 66
3089.04 65
3089.17 63
3089.30 60
3089.43 56
3089.55 52
3089.68 47
3089.81 42
3089.94 37
3090.07 32
3090.19 26
3090.32 21
3090.45 15
3090.58 9
3090.70 4
3090.83 0
3090.96 0
3091.09 0
3091.21 2
3091.34 8
3091.47 17
3091.60 27
3091.72 37
3091.85 46
3091.98 52
3092.11 56
3092.23 57
3092.36 56
3092.49 55
3092.62 53
3092.75 52
3092.87 51
3093.00 49
3093.13 47
3093.26 43
3093.38 39
3093.51 35
3093.64 32
3093.77 32
3093.89 34
3094.02 38
3094.15 43
3094.28 48
3094.40 52
3094.53 54
3094.66 53
3094.79 51
3094.92 46
3095.04 42
3095.17 39
3095.30 39
3095.43 41
3095.55 48
3095.68 57
3095.81 67
3095.94 79
3096.06 89
3096.19 97
3096.32 102
3096.45 103
3096.58 100
3096.70 95
3096.83 88
3096.96 80
3097.09 72
3097.21 64
3097.34 59
3097.47 55
3097.60 51
3097.73 48
3097.85 43
3097.98 37
3098.11 29
3098.24 19
3098.36 9
3098.49 0
3098.62 0
3098.75 0
3098.88 0
3099.00 0
3099.13 0
3099.26 0
3099.39 0
3099.51 0
3099.64 8
3099.77 19
3099.90 30
3100.03 41
3100.15 51
3100.28 59
3100.41 66
3100.54 71
3100.66 75
3100.79 77
3100.92 79
3101.05 80
3101.18 80
3101.30 79
3101.43 76
3101.56 71
3101.69 64
3101.82 56
3101.94 47
3102.07 39
3102.20 32
3102.33 27
3102.45 26
3102.58 27
3102.71 31
3102.84 36
3102.97 42
3103.09 47
3103.22 52
3103.35 55
3103.48 58
3103.60 61
3103.73 65
3103.86 70
3103.99 76
3104.12 83
3104.24 90
3104.37 95
3104.50 97
3104.63 96
3104.76 93
3104.88 88
3105.01 82
3105.14 77
3105.27 74
3105.40 72
3105.52 73
3105.65 74
3105.78 75
3105.91 76
3106.04 76
3106.16 75
3106.29 74
3106.42 73
3106.55 72
3106.67 70
3106.80 67
3106.93 65
3107.06 62
3107.19 60
3107.31 59
3107.44 59
3107.57 59
3107.70 60
3107.83 62
3107.95 63
3108.08 65
3108.21 66
3108.34 68
3108.47 69
3108.59 69
3108.72 67
3108.85 64
3108.98 59
3109.11 53
3109.23 46
3109.36 39
3109.49 34
3109.62 30
3109.75 29
3109.87 29
3110.00 31
3110.13 33
3110.26 35
3110.39 36
3110.51 36
3110.64 35
3110.77 33
3110.90 31
3111.03 29
3111.15 27
3111.28 27
3111.41 29
3111.54 33
3111.67 38
3111.79 45
3111.92 54
3112.05 63
3112.18 72
3112.31 81
3112.43 88
3112.56 94
3112.69 99
3112.82 101
3112.95 102
3113.07 103
3113.20 103
3113.33 104
3113.46 104
3113.59 103
3113.72 101
3113.84 98
3113.97 94
3114.10 88
3114.23 83
3114.36 78
3114.48 75
3114.61 74
3114.74 73
3114.87 73
3115.00 73
3115.12 72
3115.25 69
3115.38 67
3115.51 64
3115.64 61
3115.76 60
3115.89 59
3116.02 58
3116.15 57
3116.28 55
3116.41 52
3116.53 50
3116.66 47
3116.79 44
3116.92 43
3117.05 42
3117.17 42
3117.30 42
3117.43 42
3117.56 43
3117.69 44
3117.82 46
3117.94 48
3118.07 51
3118.20 54
3118.33 56
3118.46 58
3118.58 59
3118.71 60
3118.84 61
3118.97 61
3119.10 62
3119.23 62
3119.35 64
3119.48 65
3119.61 67
3119.74 68
3119.87 69
3119.99 70
3120.12 70
3120.25 71
3120.38 70
3120.51 68
3120.64 65
3120.76 61
3120.89 57
3121.02 54
3121.15 53
3121.28 54
3121.40 58
3121.53 64
3121.66 72
3121.79 79
3121.92 85
3122.05 88
3122.17 86
3122.30 82
3122.43 74
3122.56 65
3122.69 57
3122.82 49
3122.94 43
3123.07 40
3123.20 38
3123.33 39
3123.46 40
3123.59 42
3123.71 44
3123.84 46
3123.97 47
3124.10 48
3124.23 49
3124.36 51
3124.48 52
3124.61 54
3124.74 56
3124.87 58
3125.00 60
3125.13 61
3125.25 61
3125.38 60
3125.51 59
3125.64 57
3125.77 56
3125.89 56
3126.02 57
3126.15 58
3126.28 60
3126.41 62
3126.54 63
3126.66 63
3126.79 63
3126.92 61
3127.05 59
3127.18 57
3127.31 55
3127.44 52
3127.56 50
3127.69 47
3127.82 45
3127.95 44
3128.08 44
3128.21 45
3128.33 47
3128.46 52
3128.59 57
3128.72 64
3128.85 71
3128.98 79
3129.10 88
3129.23 98
3129.36 107
3129.49 116
3129.62 123
3129.75 128
3129.87 130
3130.00 128
3130.13 123
3130.26 114
3130.39 103
3130.52 92
3130.65 80
3130.77 70
3130.90 62
3131.03 57
3131.16 54
3131.29 53
3131.42 53
3131.54 54
3131.67 54
3131.80 54
3131.93 54
3132.06 53
3132.19 54
3132.31 56
3132.44 60
3132.57 66
3132.70 74
3132.83 82
3132.96 90
3133.09 98
3133.21 104
3133.34 110
3133.47 113
3133.60 115
3133.73 116
3133.86 115
3133.99 114
3134.11 112
3134.24 109
3134.37 107
3134.50 105
3134.63 103
3134.76 100
3134.88 98
3135.01 96
3135.14 95
3135.27 97
3135.40 101
3135.53 108
3135.66 117
3135.78 126
3135.91 135
3136.04 140
3136.17 143
3136.30 142
3136.43 137
3136.56 130
3136.68 121
3136.81 112
3136.94 102
3137.07 93
3137.20 85
3137.33 79
3137.46 75
3137.58 73
3137.71 74
3137.84 78
3137.97 82
3138.10 88
3138.23 94
3138.36 98
3138.48 101
3138.61 103
3138.74 103
3138.87 103
3139.00 103
3139.13 103
3139.26 105
3139.38 107
3139.51 109
3139.64 109
3139.77 108
3139.90 106
3140.03 101
3140.16 95
3140.28 88
3140.41 82
3140.54 76
3140.67 70
3140.80 65
3140.93 60
3141.06 55
3141.19 51
3141.31 48
3141.44 46
3141.57 45
3141.70 47
3141.83 50
3141.96 54
3142.09 59
3142.21 64
3142.34 70
3142.47 76
3142.60 82
3142.73 86
3142.86 88
3142.99 88
3143.12 86
3143.24 81
3143.37 74
3143.50 67
3143.63 59
3143.76 52
3143.89 45
3144.02 39
3144.14 35
3144.27 32
3144.40 30
3144.53 29
3144.66 27
3144.79 27
3144.92 27
3145.05 27
3145.17 27
3145.30 29
3145.43 31
3145.56 35
3145.69 40
3145.82 46
3145.95 51
3146.08 57
3146.20 61
3146.33 64
3146.46 66
3146.59 69
3146.72 72
3146.85 75
3146.98 79
3147.11 83
3147.23 86
3147.36 87
3147.49 86
3147.62 83
3147.75 78
3147.88 72
3148.01 67
3148.14 61
3148.26 56
3148.39 52
3148.52 49
3148.65 47
3148.78 44
3148.91 41
3149.04 37
3149.17 33
3149.30 31
3149.42 30
3149.55 30
3149.68 33
3149.81 38
3149.94 43
3150.07 48
3150.20 52
3150.33 54
3150.45 56
3150.58 56
3150.71 57
3150.84 58
3150.97 60
3151.10 64
3151.23 68
3151.36 73
3151.49 79
3151.61 83
3151.74 85
3151.87 86
3152.00 84
3152.13 80
3152.26 75
3152.39 70
3152.52 65
3152.65 63
3152.77 63
3152.90 66
3153.03 69
3153.16 71
3153.29 73
3153.42 73
3153.55 72
3153.68 70
3153.81 69
3153.93 70
3154.06 73
3154.19 77
3154.32 81
3154.45 85
3154.58 88
3154.71 88
3154.84 87
3154.97 85
3155.09 83
3155.22 80
3155.35 78
3155.48 75
3155.61 73
3155.74 70
3155.87 67
3156.00 64
3156.13 62
3156.25 60
3156.38 59
3156.51 59
3156.64 58
3156.77 58
3156.90 57
3157.03 56
3157.16 55
3157.29 55
3157.42 54
3157.54 55
3157.67 56
3157.80 58
3157.93 61
3158.06 64
3158.19 68
3158.32 70
3158.45 73
3158.58 74
3158.71 75
3158.83 76
3158.96 76
3159.09 78
3159.22 80
3159.35 82
3159.48 86
3159.61 90
3159.74 93
3159.87 97
3160.00 100
3160.12 101
3160.25 100
3160.38 98
3160.51 94
3160.64 88
3160.77 81
3160.90 74
3161.03 66
3161.16 61
3161.29 56
3161.42 54
3161.54 53
3161.67 54
3161.80 55
3161.93 55
3162.06 56
3162.19 56
3162.32 57
3162.45 58
3162.58 59
3162.71 61
3162.83 64
3162.96 67
3163.09 71
3163.22 75
3163.35 80
3163.48 83
3163.61 86
3163.74 86
3163.87 83
3164.00 77
3164.13 70
3164.25 62
3164.38 55
3164.51 50
3164.64 48
3164.77 50
3164.90 53
3165.03 57
3165.16 61
3165.29 63
3165.42 64
3165.55 63
3165.68 61
3165.80 58
3165.93 56
3166.06 53
3166.19 51
3166.32 50
3166.45 49
3166.58 48
3166.71 48
3166.84 50
3166.97 53
3167.10 57
3167.23 62
3167.35 68
3167.48 75
3167.61 83
3167.74 90
3167.87 97
3168.00 103
3168.13 107
3168.26 110
3168.39 109
3168.52 106
3168.65 101
3168.78 93
3168.90 85
3169.03 76
3169.16 67
3169.29 59
3169.42 53
3169.55 48
3169.68 44
3169.81 43
3169.94 44
3170.07 46
3170.20 49
3170.33 52
3170.46 54
3170.58 54
3170.71 51
3170.84 48
3170.97 43
3171.10 38
3171.23 34
3171.36 33
3171.49 33
3171.62 36
3171.75 40
3171.88 44
3172.01 49
3172.14 53
3172.27 55
3172.39 57
3172.52 57
3172.65 56
3172.78 54
3172.91 52
3173.04 48
3173.17 45
3173.30 43
3173.43 42
3173.56 42
3173.69 44
3173.82 47
3173.95 51
3174.08 54
3174.20 55
3174.33 56
3174.46 55
3174.59 52
3174.72 49
3174.85 45
3174.98 41
3175.11 38
3175.24 35
3175.37 33
3175.50 32
3175.63 33
3175.76 36
3175.89 39
3176.02 42
3176.14 45
3176.27 46
3176.40 45
3176.53 42
3176.66 36
3176.79 30
3176.92 22
3177.05 15
3177.18 9
3177.31 3
3177.44 0
3177.57 0
3177.70 0
3177.83 0
3177.96 0
3178.09 0
3178.22 0
3178.34 0
3178.47 0
3178.60 1
3178.73 2
3178.86 4
3178.99 6
3179.12 9
3179.25 11
3179.38 13
3179.51 15
3179.64 17
3179.77 21
3179.90 27
3180.03 35
3180.16 46
3180.29 58
3180.42 70
3180.54 79
3180.67 85
3180.80 88
3180.93 87
3181.06 83
3181.19 78
3181.32 73
3181.45 70
3181.58 68
3181.71 68
3181.84 69
3181.97 71
3182.10 73
3182.23 74
3182.36 76
3182.49 78
3182.62 81
3182.75 86
3182.88 92
3183.00 100
3183.13 109
3183.26 119
3183.39 129
3183.52 138
3183.65 146
3183.78 152
3183.91 156
3184.04 157
3184.17 156
3184.30 152
3184.43 146
3184.56 140
3184.69 135
3184.82 131
3184.95 130
3185.08 132
3185.21 137
3185.34 145
3185.47 155
3185.60 166
3185.72 179
3185.85 190
3185.98 200
3186.11 208
3186.24 213
3186.37 215
3186.50 213
3186.63 210
3186.76 206
3186.89 201
3187.02 197
3187.15 192
3187.28 187
3187.41 181
3187.54 174
3187.67 165
3187.80 154
3187.93 142
3188.06 130
3188.19 119
3188.32 109
3188.45 102
3188.58 97
3188.71 95
3188.83 94
3188.96 95
3189.09 98
3189.22 101
3189.35 106
3189.48 111
3189.61 116
3189.74 119
3189.87 120
3190.00 118
3190.13 113
3190.26 107
3190.39 100
3190.52 94
3190.65 90
3190.78 88
3190.91 88
3191.04 88
3191.17 90
3191.30 90
3191.43 89
3191.56 87
3191.69 83
3191.82 79
3191.95 74
3192.08 70
3192.21 66
3192.34 62
3192.47 58
3192.59 54
3192.72 50
3192.85 47
3192.98 43
3193.11 41
3193.24 39
3193.37 39
3193.50 40
3193.63 42
3193.76 43
3193.89 43
3194.02 41
3194.15 36
3194.28 28
3194.41 19
3194.54 9
3194.67 0
3194.80 0
3194.93 0
3195.06 0
3195.19 0
3195.32 0
3195.45 0
3195.58 0
3195.71 0
3195.84 9
3195.97 19
3196.10 29
3196.23 38
3196.36 45
3196.49 51
3196.62 56
3196.75 59
3196.88 61
3197.01 63
3197.14 64
3197.27 65
3197.40 66
3197.53 67
3197.65 66
3197.78 64
3197.91 62
3198.04 60
3198.17 59
3198.30 59
3198.43 59
3198.56 60
3198.69 60
3198.82 59
3198.95 56
3199.08 53
3199.21 48
3199.34 44
3199.47 40
3199.60 38
3199.73 37
3199.86 36
3199.99 36
3200.12 34
3200.25 32
3200.38 28
3200.51 23
3200.64 18
3200.77 14
3200.90 9
3201.03 7
3201.16 5
3201.29 6
3201.42 9
3201.55 13
3201.68 18
3201.81 25
3201.94 33
3202.07 42
3202.20 51
3202.33 61
3202.46 71
3202.59 80
3202.72 87
3202.85 91
3202.98 93
3203.11 91
3203.24 86
3203.37 79
3203.50 72
3203.63 65
3203.76 59
3203.89 57
3204.02 59
3204.15 64
3204.28 72
3204.41 82
3204.54 91
3204.67 99
3204.80 103
3204.93 103
3205.06 101
3205.19 96
3205.32 91
3205.45 86
3205.58 83
3205.71 82
3205.84 83
3205.97 85
3206.10 88
3206.23 90
3206.36 92
3206.49 92
3206.62 91
3206.75 88
3206.88 83
3207.01 77
3207.14 70
3207.27 62
3207.40 55
3207.53 48
3207.66 41
3207.79 35
3207.92 30
3208.05 26
3208.18 24
3208.31 22
3208.44 23
3208.57 25
3208.70 29
3208.83 33
3208.96 37
3209.09 40
3209.22 41
3209.35 40
3209.48 39
3209.61 36
3209.74 34
3209.87 32
3210.00 32
3210.13 32
3210.26 34
3210.39 36
3210.52 39
3210.65 42
3210.78 45
3210.91 49
3211.04 52
3211.17 54
3211.30 55
3211.43 54
3211.56 51
3211.69 45
3211.82 39
3211.95 32
3212.08 25
3212.21 20
3212.34 17
3212.47 16
3212.60 17
3212.73 20
3212.86 22
3212.99 23
3213.12 22
3213.25 20
3213.38 16
3213.51 11
3213.64 7
3213.77 5
3213.90 4
3214.03 6
3214.16 10
3214.29 14
3214.42 19
3214.55 22
3214.68 25
3214.81 26
3214.94 25
3215.07 23
3215.20 21
3215.33 18
3215.46 15
3215.59 11
3215.72 7
3215.85 3
3215.98 0
3216.11 0
3216.24 0
3216.37 0
3216.50 0
3216.63 5
3216.76 12
3216.89 19
3217.02 27
3217.15 35
3217.28 42
3217.41 47
3217.54 52
3217.67 56
3217.81 60
3217.94 64
3218.07 67
3218.20 70
3218.33 72
3218.46 71
3218.59 69
3218.72 66
3218.85 60
3218.98 54
3219.11 47
3219.24 40
3219.37 34
3219.50 28
3219.63 23
3219.76 19
3219.89 15
3220.02 13
3220.15 11
3220.28 10
3220.41 9
3220.54 9
3220.67 8
3220.80 6
3220.93 4
3221.06 1
3221.19 0
3221.32 0
3221.45 0
3221.58 0
3221.71 1
3221.84 2
3221.97 2
3222.10 2
3222.23 0
3222.36 0
3222.49 0
3222.62 0
3222.75 0
3222.89 3
3223.02 7
3223.15 12
3223.28 17
3223.41 22
3223.54 26
3223.67 30
3223.80 33
3223.93 35
3224.06 35
3224.19 34
3224.32 31
3224.45 26
3224.58 22
3224.71 18
3224.84 15
3224.97 14
3225.10 14
3225.23 15
3225.36 16
3225.49 17
3225.62 17
3225.75 17
3225.88 16
3226.01 16
3226.14 15
3226.27 14
3226.40 13
3226.53 12
3226.67 11
3226.80 11
3226.93 11
3227.06 13
3227.19 16
3227.32 20
3227.45 24
3227.58 28
3227.71 31
3227.84 31
3227.97 30
3228.10 27
3228.23 24
3228.36 21
3228.49 19
3228.62 17
3228.75 15
3228.88 14
3229.01 11
3229.14 9
3229.27 6
3229.40 5
3229.53 5
3229.66 8
3229.80 13
3229.93 20
3230.06 28
3230.19 36
3230.32 43
3230.45 49
3230.58 54
3230.71 57
3230.84 60
3230.97 62
3231.10 63
3231.23 65
3231.36 66
3231.49 65
3231.62 64
3231.75 61
3231.88 59
3232.01 56
3232.14 54
3232.27 54
3232.40 56
3232.54 59
3232.67 63
3232.80 66
3232.93 68
3233.06 68
3233.19 66
3233.32 63
3233.45 60
3233.58 57
3233.71 54
3233.84 53
3233.97 54
3234.10 55
3234.23 56
3234.36 55
3234.49 53
3234.62 50
3234.75 45
3234.88 40
3235.02 37
3235.15 35
3235.28 36
3235.41 40
3235.54 46
3235.67 52
3235.80 58
3235.93 61
3236.06 62
3236.19 60
3236.32 56
3236.45 51
3236.58 45
3236.71 41
3236.84 37
3236.97 36
3237.10 36
3237.23 37
3237.37 39
3237.50 41
3237.63 42
3237.76 41
3237.89 38
3238.02 31
3238.15 24
3238.28 15
3238.41 8
3238.54 4
3238.67 4
3238.80 7
3238.93 12
3239.06 18
3239.19 23
3239.32 27
3239.46 28
3239.59 27
3239.72 24
3239.85 21
3239.98 19
3240.11 16
3240.24 15
3240.37 13
3240.50 12
3240.63 11
3240.76 10
3240.89 8
3241.02 6
3241.15 4
3241.28 1
3241.42 0
3241.55 0
3241.68 0
3241.81 0
3241.94 0
3242.07 1
3242.20 4
3242.33 6
3242.46 7
3242.59 7
3242.72 4
3242.85 1
3242.98 0
3243.11 0
3243.25 0
3243.38 0
3243.51 2
3243.64 10
3243.77 21
3243.90 33
3244.03 45
3244.16 57
3244.29 67
3244.42 74
3244.55 79
3244.68 80
3244.81 79
3244.94 76
3245.08 71
3245.21 64
3245.34 57
3245.47 51
3245.60 45
3245.73 40
3245.86 37
3245.99 34
3246.12 32
3246.25 29
3246.38 26
3246.51 22
3246.64 16
3246.78 9
3246.91 1
3247.04 0
3247.17 0
3247.30 0
3247.43 0
3247.56 0
3247.69 0
3247.82 0
3247.95 2
3248.08 12
3248.21 22
3248.35 31
3248.48 39
3248.61 45
3248.74 50
3248.87 55
3249.00 59
3249.13 61
3249.26 62
3249.39 61
3249.52 58
3249.65 53
3249.78 47
3249.92 41
3250.05 36
3250.18 32
3250.31 30
3250.44 30
3250.57 32
3250.70 36
3250.83 42
3250.96 48
3251.09 56
3251.22 64
3251.35 73
3251.49 84
3251.62 95
3251.75 108
3251.88 121
3252.01 134
3252.14 146
3252.27 156
3252.40 164
3252.53 172
3252.66 179
3252.79 188
3252.93 199
3253.06 211
3253.19 223
3253.32 234
3253.45 242
3253.58 246
3253.71 245
3253.84 241
3253.97 233
3254.10 224
3254.23 214
3254.37 203
3254.50 193
3254.63 183
3254.76 175
3254.89 168
3255.02 164
3255.15 162
3255.28 162
3255.41 163
3255.54 166
3255.68 168
3255.81 171
3255.94 172
3256.07 172
3256.20 169
3256.33 165
3256.46 158
3256.59 149
3256.72 138
3256.85 127
3256.99 115
3257.12 104
3257.25 94
3257.38 86
3257.51 79
3257.64 74
3257.77 72
3257.90 71
3258.03 72
3258.16 76
3258.30 80
3258.43 87
3258.56 94
3258.69 102
3258.82 109
3258.95 117
3259.08 123
3259.21 128
3259.34 131
3259.47 131
3259.61 127
3259.74 120
3259.87 111
3260.00 99
3260.13 86
3260.26 75
3260.39 64
3260.52 56
3260.65 50
3260.79 44
3260.92 40
3261.05 35
3261.18 30
3261.31 26
3261.44 24
3261.57 22
3261.70 23
3261.83 24
3261.96 25
3262.10 26
3262.23 26
3262.36 24
3262.49 22
3262.62 20
3262.75 18
3262.88 17
3263.01 16
3263.14 14
3263.28 13
3263.41 12
3263.54 11
3263.67 11
3263.80 11
3263.93 12
3264.06 14
3264.19 17
3264.33 21
3264.46 26
3264.59 33
3264.72 40
3264.85 49
3264.98 58
3265.11 65
3265.24 71
3265.37 74
3265.51 75
3265.64 72
3265.77 68
3265.90 62
3266.03 56
3266.16 49
3266.29 43
3266.42 37
3266.55 31
3266.69 27
3266.82 23
3266.95 21
3267.08 19
3267.21 18
3267.34 19
3267.47 21
3267.60 24
3267.74 28
3267.87 31
3268.00 34
3268.13 35
3268.26 35
3268.39 33
3268.52 30
3268.65 26
3268.79 21
3268.92 18
3269.05 16
3269.18 16
3269.31 18
3269.44 23
3269.57 29
3269.70 35
3269.84 41
3269.97 45
3270.10 48
3270.23 49
3270.36 49
3270.49 49
3270.62 50
3270.75 51
3270.89 54
3271.02 57
3271.15 60
3271.28 62
3271.41 63
3271.54 63
3271.67 61
3271.80 58
3271.94 52
3272.07 45
3272.20 36
3272.33 27
3272.46 17
3272.59 8
3272.72 1
3272.85 0
3272.99 0
3273.12 0
3273.25 3
3273.38 10
3273.51 17
3273.64 25
3273.77 31
3273.91 37
3274.04 41
3274.17 45
3274.30 49
3274.43 53
3274.56 59
3274.69 66
3274.82 74
3274.96 81
3275.09 87
3275.22 92
3275.35 96
3275.48 98
3275.61 99
3275.74 100
3275.88 100
3276.01 99
3276.14 100
3276.27 101
3276.40 102
3276.53 105
3276.66 108
3276.80 112
3276.93 116
3277.06 120
3277.19 124
3277.32 126
3277.45 127
3277.58 127
3277.72 125
3277.85 121
3277.98 116
3278.11 110
3278.24 105
3278.37 101
3278.50 97
3278.64 95
3278.77 94
3278.90 94
3279.03 94
3279.16 95
3279.29 95
3279.42 95
3279.56 94
3279.69 94
3279.82 92
3279.95 89
3280.08 85
3280.21 80
3280.34 74
3280.48 67
3280.61 61
3280.74 54
3280.87 47
3281.00 40
3281.13 35
3281.26 30
3281.40 28
3281.53 28
3281.66 29
3281.79 31
3281.92 34
3282.05 36
3282.18 37
3282.32 37
3282.45 36
3282.58 34
3282.71 32
3282.84 29
3282.97 28
3283.11 26
3283.24 24
3283.37 21
3283.50 18
3283.63 14
3283.76 10
3283.89 7
3284.03 6
3284.16 5
3284.29 6
3284.42 8
3284.55 10
3284.68 11
3284.82 11
3284.95 11
3285.08 10
3285.21 10
3285.34 11
3285.47 13
3285.60 15
3285.74 18
3285.87 20
3286.00 20
3286.13 19
3286.26 16
3286.39 11
3286.53 6
3286.66 1
3286.79 0
3286.92 0
3287.05 0
3287.18 0
3287.32 0
3287.45 0
3287.58 0
3287.71 0
3287.84 0
3287.97 1
3288.11 5
3288.24 8
3288.37 12
3288.50 15
3288.63 16
3288.76 16
3288.89 15
3289.03 14
3289.16 14
3289.29 14
3289.42 16
3289.55 18
3289.68 20
3289.82 21
3289.95 23
3290.08 24
3290.21 25
3290.34 26
3290.47 27
3290.61 29
3290.74 30
3290.87 31
3291.00 30
3291.13 28
3291.26 25
3291.40 21
3291.53 19
3291.66 17
3291.79 17
3291.92 17
3292.05 18
3292.19 18
3292.32 17
3292.45 14
3292.58 9
3292.71 4
3292.85 0
3292.98 0
3293.11 0
3293.24 0
3293.37 0
3293.50 0
3293.64 0
3293.77 0
3293.90 0
3294.03 2
3294.16 5
3294.29 9
3294.43 14
3294.56 22
3294.69 30
3294.82 40
3294.95 51
3295.08 61
3295.22 70
3295.35 78
3295.48 85
3295.61 90
3295.74 95
3295.88 99
3296.01 104
3296.14 108
3296.27 112
3296.40 115
3296.53 115
3296.67 113
3296.80 108
3296.93 100
3297.06 91
3297.19 82
3297.32 73
3297.46 66
3297.59 62
3297.72 61
3297.85 63
3297.98 68
3298.12 73
3298.25 78
3298.38 81
3298.51 81
3298.64 78
3298.77 73
3298.91 66
3299.04 59
3299.17 53
3299.30 47
3299.43 41
3299.57 34
3299.70 27
3299.83 20
3299.96 13
3300.09 7
3300.23 5
3300.36 5
3300.49 9
3300.62 14
3300.75 19
3300.88 24
3301.02 27
3301.15 28
3301.28 27
3301.41 27
3301.54 27
3301.68 29
3301.81 32
3301.94 37
3302.07 43
3302.20 51
3302.34 59
3302.47 67
3302.60 74
3302.73 81
3302.86 86
3302.99 89
3303.13 91
3303.26 91
3303.39 88
3303.52 83
3303.65 75
3303.79 64
3303.92 52
3304.05 40
3304.18 29
3304.31 21
3304.45 17
3304.58 18
3304.71 21
3304.84 27
3304.97 33
3305.11 39
3305.24 41
3305.37 41
3305.50 38
3305.63 33
3305.77 27
3305.90 20
3306.03 14
3306.16 9
3306.29 6
3306.43 5
3306.56 5
3306.69 4
3306.82 4
3306.95 3
3307.09 0
3307.22 0
3307.35 0
3307.48 0
3307.61 0
3307.75 0
3307.88 0
3308.01 2
3308.14 6
3308.27 10
3308.41 11
3308.54 10
3308.67 8
3308.80 5
3308.93 1
3309.07 0
3309.20 0
3309.33 0
3309.46 1
3309.59 4
3309.73 6
3309.86 8
3309.99 11
3310.12 13
3310.25 16
3310.39 18
3310.52 19
3310.65 19
3310.78 17
3310.91 15
3311.05 13
3311.18 11
3311.31 12
3311.44 14
3311.58 18
3311.71 22
3311.84 25
3311.97 27
3312.10 26
3312.24 23
3312.37 18
3312.50 14
3312.63 9
3312.76 7
3312.90 7
3313.03 9
3313.16 12
3313.29 17
3313.42 21
3313.56 25
3313.69 29
3313.82 31
3313.95 33
3314.09 35
3314.22 37
3314.35 39
3314.48 40
3314.61 41
3314.75 40
3314.88 38
3315.01 34
3315.14 31
3315.27 30
3315.41 30
3315.54 34
3315.67 41
3315.80 50
3315.94 59
3316.07 67
3316.20 71
3316.33 72
3316.46 69
3316.60 63
3316.73 56
3316.86 48
3316.99 43
3317.13 38
3317.26 36
3317.39 36
3317.52 37
3317.65 38
3317.79 40
3317.92 42
3318.05 44
3318.18 46
3318.32 47
3318.45 48
3318.58 48
3318.71 49
3318.84 50
3318.98 51
3319.11 51
3319.24 51
3319.37 51
3319.51 49
3319.64 48
3319.77 46
3319.90 43
3320.03 41
3320.17 39
3320.30 37
3320.43 35
3320.56 32
3320.70 28
3320.83 25
3320.96 21
3321.09 17
3321.22 15
3321.36 14
3321.49 16
3321.62 20
3321.75 25
3321.89 31
3322.02 36
3322.15 41
3322.28 44
3322.42 46
3322.55 48
3322.68 50
3322.81 52
3322.94 54
3323.08 56
3323.21 58
3323.34 59
3323.47 60
3323.61 61
3323.74 61
3323.87 63
3324.00 65
3324.14 67
3324.27 68
3324.40 69
3324.53 68
3324.66 66
3324.80 62
3324.93 59
3325.06 56
3325.19 53
3325.33 51
3325.46 50
3325.59 49
3325.72 47
3325.86 44
3325.99 39
3326.12 33
3326.25 27
3326.39 22
3326.52 17
3326.65 13
3326.78 10
3326.92 9
3327.05 10
3327.18 11
3327.31 13
3327.44 16
3327.58 19
3327.71 23
3327.84 27
3327.97 30
3328.11 31
3328.24 32
3328.37 31
3328.50 28
3328.64 26
3328.77 23
3328.90 20
3329.03 17
3329.17 13
3329.30 10
3329.43 6
3329.56 3
3329.70 0
3329.83 0
3329.96 0
3330.09 0
3330.23 0
3330.36 0
3330.49 0
3330.62 0
3330.76 0
3330.89 0
3331.02 6
3331.15 12
3331.29 20
3331.42 28
3331.55 34
3331.68 40
3331.82 43
3331.95 46
3332.08 46
3332.21 46
3332.35 47
3332.48 47
3332.61 47
3332.74 48
3332.88 47
3333.01 45
3333.14 42
3333.27 37
3333.41 32
3333.54 27
3333.67 23
3333.80 22
3333.94 23
3334.07 28
3334.20 35
3334.33 44
3334.47 54
3334.60 63
3334.73 71
3334.86 77
3335.00 81
3335.13 82
3335.26 83
3335.39 82
3335.53 81
3335.66 80
3335.79 79
3335.92 79
3336.06 80
3336.19 80
3336.32 81
3336.45 81
3336.59 80
3336.72 79
3336.85 78
3336.98 77
3337.12 76
3337.25 75
3337.38 74
3337.52 72
3337.65 71
3337.78 69
3337.91 68
3338.05 68
3338.18 70
3338.31 74
3338.44 80
3338.58 87
3338.71 95
3338.84 103
3338.97 109
3339.11 113
3339.24 114
3339.37 113
3339.50 109
3339.64 105
3339.77 99
3339.90 93
3340.04 88
3340.17 83
3340.30 79
3340.43 75
3340.57 71
3340.70 68
3340.83 64
3340.96 61
3341.10 59
3341.23 58
3341.36 60
3341.49 64
3341.63 71
3341.76 79
3341.89 87
3342.03 93
3342.16 97
3342.29 99
3342.42 97
3342.56 93
3342.69 88
3342.82 84
3342.95 79
3343.09 76
3343.22 74
3343.35 72
3343.48 71
3343.62 71
3343.75 71
3343.88 73
3344.02 76
3344.15 79
3344.28 84
3344.41 88
3344.55 92
3344.68 94
3344.81 95
3344.95 95
3345.08 93
3345.21 90
3345.34 84
3345.48 77
3345.61 69
3345.74 61
3345.87 54
3346.01 49
3346.14 45
3346.27 43
3346.41 42
3346.54 41
3346.67 39
3346.80 35
3346.94 32
3347.07 28
3347.20 24
3347.34 21
3347.47 18
3347.60 15
3347.73 12
3347.87 9
3348.00 7
3348.13 5
3348.26 5
3348.40 8
3348.53 11
3348.66 16
3348.80 22
3348.93 28
3349.06 34
3349.19 39
3349.33 44
3349.46 48
3349.59 52
3349.73 55
3349.86 57
3349.99 58
3350.12 58
3350.26 55
3350.39 50
3350.52 43
3350.66 33
3350.79 22
3350.92 10
3351.05 0
3351.19 0
3351.32 0
3351.45 0
3351.59 0
3351.72 0
3351.85 0
3351.98 0
3352.12 4
3352.25 10
3352.38 15
3352.52 18
3352.65 19
3352.78 18
3352.91 16
3353.05 14
3353.18 11
3353.31 9
3353.45 6
3353.58 3
3353.71 1
3353.85 0
3353.98 0
3354.11 0
3354.24 0
3354.38 0
3354.51 5
3354.64 12
3354.78 22
3354.91 31
3355.04 40
3355.17 49
3355.31 56
3355.44 63
3355.57 69
3355.71 74
3355.84 77
3355.97 78
3356.11 76
3356.24 71
3356.37 64
3356.50 56
3356.64 48
3356.77 41
3356.90 36
3357.04 33
3357.17 31
3357.30 29
3357.44 27
3357.57 25
3357.70 23
3357.83 22
3357.97 21
3358.10 22
3358.23 25
3358.37 30
3358.50 36
3358.63 42
3358.77 49
3358.90 56
3359.03 61
3359.16 66
3359.30 71
3359.43 74
3359.56 76
3359.70 76
3359.83 75
3359.96 71
3360.10 67
3360.23 63
3360.36 60
3360.50 58
3360.63 58
3360.76 61
3360.89 65
3361.03 71
3361.16 77
3361.29 83
3361.43 88
3361.56 92
3361.69 94
3361.83 95
3361.96 95
3362.09 94
3362.23 91
3362.36 88
3362.49 83
3362.62 77
3362.76 69
3362.89 61
3363.02 52
3363.16 45
3363.29 40
3363.42 38
3363.56 40
3363.69 45
3363.82 53
3363.96 63
3364.09 74
3364.22 84
3364.36 93
3364.49 101
3364.62 108
3364.75 115
3364.89 122
3365.02 129
3365.15 137
3365.29 144
3365.42 150
3365.55 155
3365.69 158
3365.82 158
3365.95 157
3366.09 153
3366.22 146
3366.35 138
3366.49 130
3366.62 122
3366.75 117
3366.89 115
3367.02 115
3367.15 119
3367.28 124
3367.42 130
3367.55 135
3367.68 140
3367.82 145
3367.95 150
3368.08 155
3368.22 160
3368.35 165
3368.48 170
3368.62 175
3368.75 180
3368.88 186
3369.02 191
3369.15 195
3369.28 197
3369.42 197
3369.55 192
3369.68 184
3369.82 174
3369.95 163
3370.08 152
3370.22 142
3370.35 135
3370.48 129
3370.62 125
3370.75 121
3370.88 117
3371.02 112
3371.15 106
3371.28 101
3371.41 95
3371.55 91
3371.68 89
3371.81 88
3371.95 90
3372.08 94
3372.21 100
3372.35 107
3372.48 114
3372.61 120
3372.75 126
3372.88 130
3373.01 133
3373.15 135
3373.28 136
3373.41 137
3373.55 138
3373.68 137
3373.81 135
3373.95 131
3374.08 127
3374.21 122
3374.35 118
3374.48 115
3374.61 114
3374.75 116
3374.88 119
3375.01 124
3375.15 130
3375.28 137
3375.41 144
3375.55 151
3375.68 158
3375.81 163
3375.95 168
3376.08 170
3376.21 171
3376.35 170
3376.48 168
3376.61 164
3376.75 160
3376.88 155
3377.01 149
3377.15 143
3377.28 138
3377.42 132
3377.55 128
3377.68 125
3377.82 123
3377.95 123
3378.08 123
3378.22 124
3378.35 125
3378.48 126
3378.62 124
3378.75 122
3378.88 118
3379.02 114
3379.15 108
3379.28 103
3379.42 97
3379.55 92
3379.68 88
3379.82 85
3379.95 82
3380.08 80
3380.22 79
3380.35 78
3380.48 76
3380.62 73
3380.75 68
3380.88 63
3381.02 57
3381.15 52
3381.28 48
3381.42 47
3381.55 48
3381.69 52
3381.82 58
3381.95 64
3382.09 70
3382.22 74
3382.35 76
3382.49 76
3382.62 73
3382.75 69
3382.89 64
3383.02 60
3383.15 58
3383.29 58
3383.42 60
3383.55 65
3383.69 70
3383.82 76
3383.95 81
3384.09 84
3384.22 86
3384.36 87
3384.49 87
3384.62 86
3384.76 84
3384.89 82
3385.02 79
3385.16 75
3385.29 69
3385.42 62
3385.56 55
3385.69 47
3385.82 41
3385.96 37
3386.09 35
3386.22 34
3386.36 35
3386.49 34
3386.63 33
3386.76 31
3386.89 27
3387.03 23
3387.16 18
3387.29 15
3387.43 12
3387.56 11
3387.69 10
3387.83 11
3387.96 13
3388.10 16
3388.23 20
3388.36 25
3388.50 32
3388.63 38
3388.76 43
3388.90 47
3389.03 47
3389.16 44
3389.30 39
3389.43 31
3389.56 21
3389.70 12
3389.83 6
3389.97 2
3390.10 4
3390.23 10
3390.37 19
3390.50 31
3390.63 43
3390.77 53
3390.90 61
3391.04 65
3391.17 65
3391.30 62
3391.44 58
3391.57 55
3391.70 53
3391.84 53
3391.97 56
3392.10 59
3392.24 62
3392.37 62
3392.51 61
3392.64 57
3392.77 50
3392.91 43
3393.04 37
3393.17 33
3393.31 32
3393.44 33
3393.58 38
3393.71 44
3393.84 52
3393.98 60
3394.11 67
3394.24 72
3394.38 75
3394.51 75
3394.64 72
3394.78 67
3394.91 60
3395.05 53
3395.18 47
3395.31 43
3395.45 40
3395.58 38
3395.71 37
3395.85 36
3395.98 34
3396.12 31
3396.25 27
3396.38 23
3396.52 19
3396.65 15
3396.79 13
3396.92 12
3397.05 11
3397.19 11
3397.32 13
3397.45 15
3397.59 19
3397.72 25
3397.86 31
3397.99 37
3398.12 43
3398.26 46
3398.39 47
3398.52 45
3398.66 40
3398.79 35
3398.93 29
3399.06 24
3399.19 21
3399.33 21
3399.46 23
3399.59 27
3399.73 32
3399.86 38
3400.00 42
3400.13 46
3400.26 48
3400.40 50
3400.53 52
3400.67 55
3400.80 59
3400.93 64
3401.07 69
3401.20 72
3401.34 74
3401.47 74
3401.60 70
3401.74 65
3401.87 57
3402.00 50
3402.14 42
3402.27 36
3402.41 32
3402.54 30
3402.67 31
3402.81 34
3402.94 39
3403.08 47
3403.21 56
3403.34 66
3403.48 74
3403.61 81
3403.75 85
3403.88 86
3404.01 85
3404.15 81
3404.28 77
3404.41 74
3404.55 71
3404.68 71
3404.82 73
3404.95 78
3405.08 85
3405.22 93
3405.35 101
3405.49 111
3405.62 120
3405.75 129
3405.89 139
3406.02 148
3406.16 157
3406.29 164
3406.42 170
3406.56 172
3406.69 172
3406.83 170
3406.96 165
3407.09 160
3407.23 156
3407.36 152
3407.50 151
3407.63 151
3407.76 153
3407.90 155
3408.03 156
3408.17 157
3408.30 157
3408.43 156
3408.57 154
3408.70 150
3408.84 144
3408.97 137
3409.10 128
3409.24 119
3409.37 109
3409.51 100
3409.64 93
3409.77 87
3409.91 83
3410.04 81
3410.18 81
3410.31 81
3410.44 82
3410.58 82
3410.71 81
3410.85 79
3410.98 75
3411.11 69
3411.25 63
3411.38 56
3411.52 50
3411.65 46
3411.78 44
3411.92 45
3412.05 48
3412.19 53
3412.32 58
3412.46 63
3412.59 66
3412.72 68
3412.86 68
3412.99 67
3413.13 65
3413.26 63
3413.39 61
3413.53 59
3413.66 57
3413.80 55
3413.93 53
3414.06 50
3414.20 47
3414.33 43
3414.47 40
3414.60 36
3414.73 33
3414.87 30
3415.00 27
3415.14 25
3415.27 25
3415.41 25
3415.54 25
3415.67 27
3415.81 29
3415.94 30
3416.08 30
3416.21 30
3416.34 27
3416.48 23
3416.61 18
3416.75 13
3416.88 8
3417.02 4
3417.15 0
3417.28 0
3417.42 0
3417.55 0
3417.69 0
3417.82 0
3417.95 0
3418.09 0
3418.22 1
3418.36 2
3418.49 2
3418.63 2
3418.76 2
3418.89 2
3419.03 4
3419.16 6
3419.30 10
3419.43 17
3419.57 25
3419.70 33
3419.83 42
3419.97 50
3420.10 56
3420.24 59
3420.37 60
3420.50 58
3420.64 54
3420.77 50
3420.91 45
3421.04 42
3421.18 39
3421.31 38
3421.44 37
3421.58 36
3421.71 35
3421.85 33
3421.98 31
3422.12 28
3422.25 24
3422.38 21
3422.52 17
3422.65 13
3422.79 9
3422.92 6
3423.06 4
3423.19 4
3423.32 5
3423.46 7
3423.59 9
3423.73 11
3423.86 12
3424.00 14
3424.13 14
3424.26 16
3424.40 17
3424.53 20
3424.67 22
3424.80 25
3424.94 28
3425.07 31
3425.20 33
3425.34 36
3425.47 38
3425.61 40
3425.74 43
3425.88 44
3426.01 45
3426.15 45
3426.28 44
3426.41 42
3426.55 41
3426.68 41
3426.82 41
3426.95 41
3427.09 42
3427.22 43
3427.35 42
3427.49 41
3427.62 39
3427.76 37
3427.89 36
3428.03 35
3428.16 35
3428.30 36
3428.43 37
3428.56 39
3428.70 41
3428.83 42
3428.97 42
3429.10 41
3429.24 39
3429.37 37
3429.51 34
3429.64 31
3429.77 29
3429.91 27
3430.04 27
3430.18 27
3430.31 28
3430.45 30
3430.58 31
3430.71 33
3430.85 33
3430.98 33
3431.12 31
3431.25 29
3431.39 25
3431.52 22
3431.66 19
3431.79 17
3431.93 17
3432.06 18
3432.19 20
3432.33 23
3432.46 25
3432.60 26
3432.73 26
3432.87 25
3433.00 23
3433.14 20
3433.27 16
3433.40 12
3433.54 8
3433.67 6
3433.81 5
3433.94 6
3434.08 9
3434.21 12
3434.35 16
3434.48 18
3434.61 19
3434.75 18
3434.88 16
3435.02 12
3435.15 7
3435.29 3
3435.42 0
3435.56 0
3435.69 0
3435.83 0
3435.96 1
3436.09 4
3436.23 7
3436.36 9
3436.50 9
3436.63 6
3436.77 2
3436.90 0
3437.04 0
3437.17 0
3437.31 0
3437.44 0
3437.57 3
3437.71 14
3437.84 26
3437.98 38
3438.11 48
3438.25 56
3438.38 61
3438.52 63
3438.65 62
3438.79 59
3438.92 53
3439.06 47
3439.19 41
3439.32 36
3439.46 31
3439.59 29
3439.73 28
3439.86 29
3440.00 31
3440.13 33
3440.27 35
3440.40 36
3440.54 36
3440.67 35
3440.81 34
3440.94 32
3441.07 29
3441.21 25
3441.34 21
3441.48 15
3441.61 10
3441.75 5
3441.88 1
3442.02 0
3442.15 0
3442.29 0
3442.42 0
3442.56 0
3442.69 0
3442.83 1
3442.96 1
3443.09 1
3443.23 1
3443.36 1
3443.50 1
3443.63 1
3443.77 1
3443.90 1
3444.04 3
3444.17 5
3444.31 9
3444.44 13
3444.58 18
3444.71 24
3444.85 28
3444.98 31
3445.12 33
3445.25 34
3445.38 35
3445.52 35
3445.65 37
3445.79 39
3445.92 42
3446.06 44
3446.19 46
3446.33 48
3446.46 49
3446.60 50
3446.73 52
3446.87 55
3447.00 59
3447.14 63
3447.27 66
3447.41 69
3447.54 71
3447.68 70
3447.81 69
3447.95 66
3448.08 63
3448.21 60
3448.35 57
3448.48 56
3448.62 54
3448.75 54
3448.89 53
3449.02 52
3449.16 51
3449.29 50
3449.43 50
3449.56 52
3449.70 56
3449.83 62
3449.97 69
3450.10 76
3450.24 83
3450.37 88
3450.51 90
3450.64 89
3450.78 86
3450.91 84
3451.05 82
3451.18 83
3451.32 87
3451.45 92
3451.59 97
3451.72 101
3451.86 103
3451.99 103
3452.12 100
3452.26 97
3452.39 94
3452.53 93
3452.66 94
3452.80 98
3452.93 105
3453.07 113
3453.20 122
3453.34 131
3453.47 137
3453.61 141
3453.74 141
3453.88 139
3454.01 134
3454.15 128
3454.28 123
3454.42 120
3454.55 118
3454.69 119
3454.82 121
3454.96 124
3455.09 126
3455.23 125
3455.36 122
3455.50 117
3455.63 109
3455.77 100
3455.90 92
3456.04 85
3456.17 81
3456.31 78
3456.44 77
3456.58 77
3456.71 77
3456.85 77
3456.98 76
3457.12 75
3457.25 74
3457.39 75
3457.52 76
3457.66 79
3457.79 82
3457.93 85
3458.06 87
3458.20 87
3458.33 86
3458.47 83
3458.60 81
3458.74 80
3458.87 80
3459.01 82
3459.14 86
3459.28 91
3459.41 95
3459.55 99
3459.68 100
3459.82 100
3459.95 98
3460.09 94
3460.22 90
3460.36 86
3460.49 82
3460.63 80
3460.76 79
3460.90 79
3461.03 79
3461.17 78
3461.30 77
3461.44 75
3461.57 72
3461.71 68
3461.84 64
3461.98 60
3462.11 56
3462.25 52
3462.38 48
3462.52 45
3462.65 44
3462.79 44
3462.92 47
3463.06 52
3463.19 58
3463.33 67
3463.46 75
3463.60 84
3463.73 91
3463.87 96
3464.00 99
3464.14 98
3464.27 95
3464.41 90
3464.54 84
3464.68 77
3464.81 70
3464.95 63
3465.08 56
3465.22 50
3465.35 45
3465.49 41
3465.62 37
3465.76 35
3465.89 34
3466.03 36
3466.16 39
3466.30 46
3466.43 55
3466.57 66
3466.71 78
3466.84 90
3466.98 100
3467.11 108
3467.25 112
3467.38 114
3467.52 114
3467.65 112
3467.79 109
3467.92 106
3468.06 104
3468.19 101
3468.33 99
3468.46 95
3468.60 92
3468.73 89
3468.87 88
3469.00 87
3469.14 88
3469.27 91
3469.41 96
3469.54 101
3469.68 106
3469.81 111
3469.95 115
3470.08 117
3470.22 119
3470.36 119
3470.49 119
3470.63 119
3470.76 118
3470.90 118
3471.03 117
3471.17 118
3471.30 119
3471.44 120
3471.57 121
3471.71 123
3471.84 125
3471.98 128
3472.11 130
3472.25 132
3472.38 134
3472.52 136
3472.65 138
3472.79 140
3472.92 143
3473.06 146
3473.20 150
3473.33 154
3473.47 157
3473.60 160
3473.74 162
3473.87 162
3474.01 161
3474.14 159
3474.28 157
3474.41 156
3474.55 156
3474.68 155
3474.82 155
3474.95 154
3475.09 152
3475.22 149
3475.36 145
3475.50 140
3475.63 135
3475.77 129
3475.90 123
3476.04 117
3476.17 111
3476.31 107
3476.44 105
3476.58 106
3476.71 109
3476.85 113
3476.98 118
3477.12 122
3477.25 124
3477.39 123
3477.53 120
3477.66 116
3477.80 110
3477.93 104
3478.07 98
3478.20 92
3478.34 86
3478.47 80
3478.61 74
3478.74 69
3478.88 64
3479.01 61
3479.15 58
3479.29 57
3479.42 58
3479.56 60
3479.69 62
3479.83 64
3479.96 66
3480.10 68
3480.23 68
3480.37 69
3480.50 68
3480.64 68
3480.77 69
3480.91 71
3481.05 76
3481.18 83
3481.32 92
3481.45 102
3481.59 112
3481.72 121
3481.86 127
3481.99 130
3482.13 131
3482.26 129
3482.40 126
3482.54 122
3482.67 117
3482.81 110
3482.94 102
3483.08 93
3483.21 83
3483.35 73
3483.48 65
3483.62 61
3483.75 60
3483.89 63
3484.03 68
3484.16 75
3484.30 83
3484.43 90
3484.57 95
3484.70 99
3484.84 103
3484.97 106
3485.11 108
3485.25 110
3485.38 110
3485.52 109
3485.65 107
3485.79 103
3485.92 98
3486.06 94
3486.19 92
3486.33 92
3486.46 95
3486.60 100
3486.74 106
3486.87 111
3487.01 114
3487.14 115
3487.28 113
3487.41 108
3487.55 101
3487.68 93
3487.82 85
3487.96 78
3488.09 71
3488.23 67
3488.36 64
3488.50 62
3488.63 63
3488.77 65
3488.90 67
3489.04 69
3489.18 70
3489.31 70
3489.45 70
3489.58 68
3489.72 67
3489.85 65
3489.99 64
3490.13 63
3490.26 62
3490.40 61
3490.53 59
3490.67 57
3490.80 54
3490.94 52
3491.07 50
3491.21 50
3491.35 52
3491.48 56
3491.62 62
3491.75 68
3491.89 75
3492.02 81
3492.16 85
3492.30 89
3492.43 92
3492.57 95
3492.70 98
3492.84 101
3492.97 105
3493.11 108
3493.24 109
3493.38 108
3493.52 106
3493.65 102
3493.79 97
3493.92 92
3494.06 88
3494.19 86
3494.33 85
3494.47 86
3494.60 89
3494.74 93
3494.87 97
3495.01 103
3495.14 109
3495.28 115
3495.42 121
3495.55 128
3495.69 135
3495.82 142
3495.96 148
3496.09 154
3496.23 160
3496.37 166
3496.50 172
3496.64 180
3496.77 188
3496.91 198
3497.04 209
3497.18 221
3497.32 233
3497.45 244
3497.59 254
3497.72 263
3497.86 273
3497.99 284
3498.13 296
3498.27 308
3498.40 322
3498.54 334
3498.67 345
3498.81 355
3498.94 362
3499.08 367
3499.22 372
3499.35 375
3499.49 377
3499.62 377
3499.76 376
3499.90 374
3500.03 371
3500.17 366
3500.30 362
3500.44 358
3500.57 355
3500.71 353
3500.85 351
3500.98 348
3501.12 345
3501.25 340
3501.39 334
3501.52 328
3501.66 322
3501.80 316
3501.93 311
3502.07 307
3502.20 302
3502.34 297
3502.48 291
3502.61 284
3502.75 275
3502.88 265
3503.02 254
3503.16 242
3503.29 229
3503.43 216
3503.56 204
3503.70 193
3503.83 184
3503.97 175
3504.11 168
3504.24 161
3504.38 155
3504.51 148
3504.65 141
3504.79 133
3504.92 125
3505.06 118
3505.19 112
3505.33 107
3505.46 103
3505.60 101
3505.74 100
3505.87 100
3506.01 100
3506.14 100
3506.28 101
3506.42 101
3506.55 99
3506.69 97
3506.82 93
3506.96 88
3507.10 83
3507.23 77
3507.37 73
3507.50 70
3507.64 69
3507.78 68
3507.91 68
3508.05 67
3508.18 66
3508.32 64
3508.46 60
3508.59 57
3508.73 53
3508.86 50
3509.00 48
3509.14 47
3509.27 47
3509.41 47
3509.54 47
3509.68 47
3509.82 48
3509.95 48
3510.09 49
3510.22 51
3510.36 54
3510.50 59
3510.63 66
3510.77 75
3510.90 84
3511.04 93
3511.18 103
3511.31 111
3511.45 117
3511.58 122
3511.72 124
3511.86 124
3511.99 121
3512.13 117
3512.26 111
3512.40 104
3512.54 97
3512.67 92
3512.81 88
3512.94 87
3513.08 87
3513.22 88
3513.35 90
3513.49 93
3513.62 95
3513.76 98
3513.90 100
3514.03 102
3514.17 104
3514.30 104
3514.44 103
3514.58 101
3514.71 98
3514.85 94
3514.98 90
3515.12 86
3515.26 82
3515.39 78
3515.53 74
3515.66 70
3515.80 67
3515.94 63
3516.07 60
3516.21 57
3516.35 55
3516.48 53
3516.62 53
3516.75 53
3516.89 53
3517.03 55
3517.16 57
3517.30 58
3517.43 58
3517.57 56
3517.71 54
3517.84 50
3517.98 47
3518.12 44
3518.25 42
3518.39 41
3518.52 40
3518.66 40
3518.80 39
3518.93 37
3519.07 35
3519.20 33
3519.34 32
3519.48 32
3519.61 34
3519.75 37
3519.89 40
3520.02 43
3520.16 44
3520.29 45
3520.43 45
3520.57 44
3520.70 45
3520.84 47
3520.97 52
3521.11 57
3521.25 64
3521.38 71
3521.52 77
3521.66 82
3521.79 84
3521.93 84
3522.06 80
3522.20 74
3522.34 66
3522.47 57
3522.61 49
3522.75 41
3522.88 37
3523.02 34
3523.15 35
3523.29 36
3523.43 38
3523.56 40
3523.70 40
3523.84 39
3523.97 38
3524.11 36
3524.24 35
3524.38 34
3524.52 33
3524.65 32
3524.79 31
3524.93 30
3525.06 29
3525.20 29
3525.33 29
3525.47 31
3525.61 34
3525.74 39
3525.88 44
3526.02 49
3526.15 54
3526.29 58
3526.42 61
3526.56 61
3526.70 60
3526.83 56
3526.97 51
3527.11 44
3527.24 37
3527.38 32
3527.52 28
3527.65 26
3527.79 26
3527.92 27
3528.06 28
3528.20 28
3528.33 26
3528.47 23
3528.61 18
3528.74 13
3528.88 8
3529.02 4
3529.15 1
3529.29 0
3529.42 0
3529.56 0
3529.70 0
3529.83 0
3529.97 0
3530.11 0
3530.24 0
3530.38 0
3530.52 4
3530.65 11
3530.79 18
3530.92 24
3531.06 28
3531.20 31
3531.33 33
3531.47 33
3531.61 35
3531.74 38
3531.88 42
3532.02 47
3532.15 53
3532.29 58
3532.42 61
3532.56 61
3532.70 59
3532.83 56
3532.97 51
3533.11 46
3533.24 42
3533.38 38
3533.52 34
3533.65 31
3533.79 26
3533.93 21
3534.06 15
3534.20 9
3534.33 4
3534.47 1
3534.61 1
3534.74 4
3534.88 10
3535.02 18
3535.15 28
3535.29 37
3535.43 45
3535.56 51
3535.70 56
3535.84 60
3535.97 62
3536.11 63
3536.25 63
3536.38 63
3536.52 63
3536.66 62
3536.79 62
3536.93 61
3537.06 61
3537.20 61
3537.34 61
3537.47 61
3537.61 62
3537.75 63
3537.88 64
3538.02 65
3538.16 65
3538.29 63
3538.43 61
3538.57 57
3538.70 54
3538.84 52
3538.98 53
3539.11 56
3539.25 61
3539.39 69
3539.52 77
3539.66 86
3539.80 95
3539.93 103
3540.07 111
3540.21 118
3540.34 125
3540.48 131
3540.61 137
3540.75 143
3540.89 148
3541.02 153
3541.16 159
3541.30 164
3541.43 171
3541.57 179
3541.71 187
3541.84 195
3541.98 203
3542.12 210
3542.25 217
3542.39 223
3542.53 231
3542.66 239
3542.80 248
3542.94 258
3543.07 268
3543.21 276
3543.35 283
3543.48 288
3543.62 292
3543.76 296
3543.89 300
3544.03 304
3544.17 307
3544.30 310
3544.44 311
3544.58 311
3544.71 309
3544.85 307
3544.99 305
3545.12 301
3545.26 297
3545.40 291
3545.53 283
3545.67 273
3545.81 261
3545.94 248
3546.08 236
3546.22 226
3546.35 217
3546.49 211
3546.63 206
3546.76 202
3546.90 197
3547.04 193
3547.17 188
3547.31 183
3547.45 178
3547.58 173
3547.72 169
3547.86 167
3547.99 165
3548.13 164
3548.27 163
3548.40 163
3548.54 162
3548.68 161
3548.81 160
3548.95 158
3549.09 156
3549.22 153
3549.36 148
3549.50 142
3549.63 134
3549.77 125
3549.91 115
3550.05 105
3550.18 95
3550.32 87
3550.46 81
3550.59 77
3550.73 75
3550.87 74
3551.00 74
3551.14 74
3551.28 75
3551.41 76
3551.55 78
3551.69 79
3551.82 81
3551.96 83
3552.10 85
3552.23 86
3552.37 85
3552.51 84
3552.64 81
3552.78 76
3552.92 70
3553.05 63
3553.19 56
3553.33 47
3553.46 39
3553.60 31
3553.74 24
3553.88 19
3554.01 16
3554.15 17
3554.29 21
3554.42 27
3554.56 34
3554.70 40
3554.83 46
3554.97 50
3555.11 53
3555.24 55
3555.38 58
3555.52 61
3555.65 66
3555.79 70
3555.93 76
3556.07 81
3556.20 86
3556.34 91
3556.48 96
3556.61 100
3556.75 102
3556.89 102
3557.02 100
3557.16 96
3557.30 90
3557.43 83
3557.57 77
3557.71 72
3557.84 69
3557.98 67
3558.12 67
3558.26 66
3558.39 66
3558.53 64
3558.67 61
3558.80 58
3558.94 55
3559.08 52
3559.21 49
3559.35 48
3559.49 47
3559.62 48
3559.76 48
3559.90 49
3560.04 50
3560.17 52
3560.31 54
3560.45 55
3560.58 55
3560.72 54
3560.86 52
3560.99 48
3561.13 43
3561.27 39
3561.41 35
3561.54 33
3561.68 32
3561.82 32
3561.95 33
3562.09 35
3562.23 37
3562.36 39
3562.50 42
3562.64 44
3562.78 45
3562.91 47
3563.05 48
3563.19 49
3563.32 50
3563.46 50
3563.60 51
3563.73 52
3563.87 53
3564.01 55
3564.15 56
3564.28 58
3564.42 61
3564.56 64
3564.69 67
3564.83 69
3564.97 71
3565.10 70
3565.24 68
3565.38 65
3565.52 60
3565.65 57
3565.79 55
3565.93 56
3566.06 61
3566.20 69
3566.34 80
3566.48 91
3566.61 101
3566.75 108
3566.89 111
3567.02 110
3567.16 105
3567.30 98
3567.44 90
3567.57 81
3567.71 74
3567.85 69
3567.98 65
3568.12 62
3568.26 61
3568.39 60
3568.53 60
3568.67 60
3568.81 60
3568.94 61
3569.08 63
3569.22 65
3569.35 68
3569.49 71
3569.63 74
3569.77 77
3569.90 78
3570.04 79
3570.18 79
3570.31 79
3570.45 80
3570.59 82
3570.73 85
3570.86 88
3571.00 91
3571.14 92
3571.27 90
3571.41 86
3571.55 78
3571.69 69
3571.82 60
3571.96 52
3572.10 46
3572.23 41
3572.37 39
3572.51 37
3572.65 36
3572.78 35
3572.92 33
3573.06 31
3573.20 29
3573.33 28
3573.47 28
3573.61 28
3573.74 29
3573.88 31
3574.02 34
3574.16 37
3574.29 39
3574.43 42
3574.57 44
3574.70 47
3574.84 49
3574.98 50
3575.12 51
3575.25 53
3575.39 54
3575.53 54
3575.67 55
3575.80 56
3575.94 57
3576.08 60
3576.21 63
3576.35 67
3576.49 71
3576.63 74
3576.76 76
3576.90 76
3577.04 74
3577.18 70
3577.31 65
3577.45 61
3577.59 56
3577.72 53
3577.86 52
3578.00 52
3578.14 52
3578.27 54
3578.41 55
3578.55 57
3578.69 58
3578.82 58
3578.96 58
3579.10 57
3579.24 55
3579.37 54
3579.51 53
3579.65 51
3579.78 49
3579.92 47
3580.06 45
3580.20 42
3580.33 40
3580.47 38
3580.61 39
3580.75 41
3580.88 44
3581.02 47
3581.16 51
3581.30 53
3581.43 53
3581.57 52
3581.71 51
3581.84 49
3581.98 48
3582.12 48
3582.26 49
3582.39 52
3582.53 55
3582.67 59
3582.81 63
3582.94 67
3583.08 70
3583.22 74
3583.36 77
3583.49 80
3583.63 82
3583.77 83
3583.91 85
3584.04 86
3584.18 88
3584.32 90
3584.46 92
3584.59 93
3584.73 93
3584.87 92
3585.00 90
3585.14 87
3585.28 83
3585.42 79
3585.55 76
3585.69 73
3585.83 71
3585.97 69
3586.10 67
3586.24 65
3586.38 61
3586.52 56
3586.65 51
3586.79 45
3586.93 40
3587.07 36
3587.20 35
3587.34 37
3587.48 41
3587.62 46
3587.75 51
3587.89 53
3588.03 53
3588.17 50
3588.30 46
3588.44 41
3588.58 37
3588.72 34
3588.85 34
3588.99 35
3589.13 36
3589.27 37
3589.40 36
3589.54 33
3589.68 29
3589.82 24
3589.95 19
3590.09 15
3590.23 12
3590.37 10
3590.50 9
3590.64 9
3590.78 9
3590.92 8
3591.05 7
3591.19 5
3591.33 3
3591.47 2
3591.60 1
3591.74 0
3591.88 0
3592.02 0
3592.15 0
3592.29 0
3592.43 0
3592.57 0
3592.71 0
3592.84 0
3592.98 0
3593.12 0
3593.26 3
3593.39 8
3593.53 12
3593.67 17
3593.81 20
3593.94 22
3594.08 23
3594.22 23
3594.36 21
3594.49 19
3594.63 17
3594.77 15
3594.91 12
3595.04 10
3595.18 7
3595.32 4
3595.46 2
3595.60 1
3595.73 2
3595.87 3
3596.01 6
3596.15 9
3596.28 12
3596.42 16
3596.56 19
3596.70 22
3596.83 25
3596.97 28
3597.11 31
3597.25 33
3597.38 35
3597.52 37
3597.66 38
3597.80 38
3597.94 37
3598.07 35
3598.21 33
3598.35 30
3598.49 26
3598.62 21
3598.76 16
3598.90 11
3599.04 6
3599.17 1
3599.31 0
3599.45 0
3599.59 0
3599.73 0
3599.86 0
3600.00 0
3600.14 0
3600.28 0
3600.41 6
3600.55 16
3600.69 27
3600.83 38
3600.96 46
3601.10 51
3601.24 52
3601.38 51
3601.52 47
3601.65 42
3601.79 37
3601.93 33
3602.07 30
3602.20 28
3602.34 28
3602.48 30
3602.62 33
3602.76 38
3602.89 43
3603.03 48
3603.17 54
3603.31 58
3603.44 62
3603.58 64
3603.72 66
3603.86 68
3604.00 69
3604.13 71
3604.27 74
3604.41 79
3604.55 85
3604.68 91
3604.82 99
3604.96 105
3605.10 111
3605.24 114
3605.37 115
3605.51 113
3605.65 108
3605.79 102
3605.93 96
3606.06 89
3606.20 83
3606.34 77
3606.48 71
3606.61 65
3606.75 59
3606.89 52
3607.03 46
3607.17 39
3607.30 32
3607.44 27
3607.58 22
3607.72 19
3607.86 18
3607.99 18
3608.13 19
3608.27 20
3608.41 20
3608.54 20
3608.68 19
3608.82 18
3608.96 19
3609.10 20
3609.23 24
3609.37 28
3609.51 32
3609.65 36
3609.79 37
3609.92 37
3610.06 35
3610.20 32
3610.34 30
3610.48 28
3610.61 28
3610.75 28
3610.89 28
3611.03 28
3611.16 28
3611.30 25
3611.44 22
3611.58 18
3611.72 14
3611.85 9
3611.99 5
3612.13 2
3612.27 0
3612.41 0
3612.54 0
3612.68 0
3612.82 0
3612.96 1
3613.10 5
3613.23 10
3613.37 15
3613.51 21
3613.65 26
3613.79 31
3613.92 35
3614.06 38
3614.20 40
3614.34 42
3614.48 43
3614.61 43
3614.75 42
3614.89 40
3615.03 38
3615.17 36
3615.30 34
3615.44 33
3615.58 33
3615.72 33
3615.86 33
3615.99 32
3616.13 29
3616.27 25
3616.41 19
3616.55 12
3616.68 5
3616.82 0
3616.96 0
3617.10 0
3617.24 0
3617.37 0
3617.51 0
3617.65 0
3617.79 0
3617.93 1
3618.06 5
3618.20 8
3618.34 10
3618.48 10
3618.62 10
3618.76 9
3618.89 7
3619.03 4
3619.17 2
3619.31 0
3619.45 0
3619.58 0
3619.72 0
3619.86 0
3620.00 0
3620.14 3
3620.27 8
3620.41 13
3620.55 19
3620.69 24
3620.83 28
3620.96 29
3621.10 28
3621.24 24
3621.38 18
3621.52 12
3621.66 7
3621.79 3
3621.93 1
3622.07 3
3622.21 6
3622.35 10
3622.48 15
3622.62 19
3622.76 21
3622.90 22
3623.04 20
3623.17 17
3623.31 14
3623.45 11
3623.59 8
3623.73 6
3623.87 4
3624.00 3
3624.14 2
3624.28 1
3624.42 2
3624.56 3
3624.69 7
3624.83 12
3624.97 18
3625.11 24
3625.25 31
3625.39 37
3625.52 42
3625.66 47
3625.80 50
3625.94 51
3626.08 51
3626.22 50
3626.35 46
3626.49 42
3626.63 37
3626.77 32
3626.91 29
3627.04 27
3627.18 29
3627.32 32
3627.46 37
3627.60 42
3627.74 46
3627.87 49
3628.01 48
3628.15 45
3628.29 40
3628.43 34
3628.57 28
3628.70 24
3628.84 21
3628.98 19
3629.12 19
3629.26 21
3629.39 22
3629.53 25
3629.67 28
3629.81 31
3629.95 35
3630.09 38
3630.22 41
3630.36 42
3630.50 43
3630.64 42
3630.78 41
3630.92 40
3631.05 40
3631.19 41
3631.33 43
3631.47 44
3631.61 45
3631.75 46
3631.88 44
3632.02 42
3632.16 40
3632.30 39
3632.44 38
3632.58 39
3632.71 40
3632.85 41
3632.99 42
3633.13 41
3633.27 40
3633.41 37
3633.54 34
3633.68 32
3633.82 30
3633.96 29
3634.10 28
3634.24 27
3634.37 27
3634.51 27
3634.65 28
3634.79 31
3634.93 36
3635.07 41
3635.21 47
3635.34 51
3635.48 55
3635.62 56
3635.76 56
3635.90 55
3636.04 55
3636.17 55
3636.31 57
3636.45 59
3636.59 63
3636.73 66
3636.87 70
3637.00 72
3637.14 74
3637.28 75
3637.42 76
3637.56 76
3637.70 76
3637.83 77
3637.97 77
3638.11 78
3638.25 78
3638.39 78
3638.53 78
3638.67 78
3638.80 78
3638.94 77
3639.08 75
3639.22 72
3639.36 68
3639.50 63
3639.63 57
3639.77 50
3639.91 43
3640.05 36
3640.19 30
3640.33 27
3640.47 27
3640.60 29
3640.74 33
3640.88 39
3641.02 45
3641.16 51
3641.30 55
3641.44 59
3641.57 62
3641.71 65
3641.85 67
3641.99 69
3642.13 70
3642.27 69
3642.40 68
3642.54 67
3642.68 64
3642.82 61
3642.96 58
3643.10 55
3643.24 52
3643.37 49
3643.51 46
3643.65 45
3643.79 44
3643.93 46
3644.07 49
3644.21 53
3644.34 58
3644.48 64
3644.62 70
3644.76 75
3644.90 79
3645.04 81
3645.18 81
3645.31 81
3645.45 81
3645.59 80
3645.73 79
3645.87 78
3646.01 78
3646.15 76
3646.28 75
3646.42 73
3646.56 71
3646.70 70
3646.84 70
3646.98 71
3647.12 72
3647.26 74
3647.39 75
3647.53 75
3647.67 71
3647.81 66
3647.95 58
3648.09 50
3648.23 42
3648.36 35
3648.50 30
3648.64 28
3648.78 27
3648.92 28
3649.06 31
3649.20 35
3649.33 39
3649.47 43
3649.61 46
3649.75 49
3649.89 52
3650.03 55
3650.17 58
3650.31 61
3650.44 65
3650.58 69
3650.72 73
3650.86 76
3651.00 78
3651.14 79
3651.28 80
3651.41 79
3651.55 77
3651.69 75
3651.83 72
3651.97 68
3652.11 65
3652.25 62
3652.39 59
3652.52 58
3652.66 58
3652.80 59
3652.94 61
3653.08 62
3653.22 61
3653.36 59
3653.50 54
3653.63 46
3653.77 37
3653.91 28
3654.05 19
3654.19 12
3654.33 7
3654.47 6
3654.61 7
3654.74 9
3654.88 12
3655.02 15
3655.16 17
3655.30 18
3655.44 18
3655.58 17
3655.72 17
3655.85 18
3655.99 22
3656.13 28
3656.27 36
3656.41 45
3656.55 54
3656.69 61
3656.83 67
3656.97 69
3657.10 69
3657.24 66
3657.38 63
3657.52 59
3657.66 56
3657.80 54
3657.94 53
3658.08 53
3658.21 55
3658.35 57
3658.49 59
3658.63 61
3658.77 62
3658.91 62
3659.05 61
3659.19 57
3659.33 53
3659.46 47
3659.60 40
3659.74 34
3659.88 29
3660.02 25
3660.16 23
3660.30 22
3660.44 23
3660.57 24
3660.71 27
3660.85 30
3660.99 33
3661.13 36
3661.27 38
3661.41 40
3661.55 40
3661.69 40
3661.82 40
3661.96 39
3662.10 39
3662.24 40
3662.38 42
3662.52 45
3662.66 48
3662.80 51
3662.94 55
3663.07 58
3663.21 61
3663.35 63
3663.49 65
3663.63 67
3663.77 68
3663.91 69
3664.05 67
3664.19 65
3664.33 60
3664.46 53
3664.60 45
3664.74 37
3664.88 30
3665.02 24
3665.16 21
3665.30 19
3665.44 18
3665.58 18
3665.71 18
3665.85 18
3665.99 17
3666.13 17
3666.27 17
3666.41 19
3666.55 20
3666.69 22
3666.83 23
3666.97 23
3667.10 23
3667.24 22
3667.38 21
3667.52 20
3667.66 19
3667.80 18
3667.94 18
3668.08 18
3668.22 17
3668.36 17
3668.49 15
3668.63 14
3668.77 12
3668.91 10
3669.05 9
3669.19 7
3669.33 6
3669.47 6
3669.61 5
3669.75 6
3669.89 6
3670.02 7
3670.16 8
3670.30 9
3670.44 11
3670.58 14
3670.72 16
3670.86 17
3671.00 17
3671.14 15
3671.28 12
3671.42 8
3671.55 3
3671.69 0
3671.83 0
3671.97 0
3672.11 0
3672.25 0
3672.39 0
3672.53 2
3672.67 4
3672.81 5
3672.95 5
3673.08 4
3673.22 3
3673.36 1
3673.50 0
3673.64 0
3673.78 0
3673.92 0
3674.06 0
3674.20 0
3674.34 6
3674.48 13
3674.61 21
3674.75 28
3674.89 34
3675.03 38
3675.17 41
3675.31 42
3675.45 42
3675.59 42
3675.73 43
3675.87 45
3676.01 46
3676.15 47
3676.28 47
3676.42 46
3676.56 44
3676.70 41
3676.84 38
3676.98 36
3677.12 34
3677.26 34
3677.40 33
3677.54 31
3677.68 29
3677.82 26
3677.95 22
3678.09 17
3678.23 13
3678.37 11
3678.51 10
3678.65 12
3678.79 16
3678.93 20
3679.07 25
3679.21 28
3679.35 28
3679.49 27
3679.63 24
3679.76 20
3679.90 17
3680.04 16
3680.18 18
3680.32 25
3680.46 35
3680.60 47
3680.74 61
3680.88 73
3681.02 84
3681.16 91
3681.30 95
3681.44 96
3681.57 95
3681.71 93
3681.85 90
3681.99 87
3682.13 84
3682.27 82
3682.41 78
3682.55 74
3682.69 70
3682.83 65
3682.97 61
3683.11 59
3683.25 58
3683.39 58
3683.52 61
3683.66 64
3683.80 66
3683.94 67
3684.08 67
3684.22 65
3684.36 61
3684.50 58
3684.64 54
3684.78 52
3684.92 50
3685.06 49
3685.20 48
3685.34 45
3685.48 40
3685.61 35
3685.75 29
3685.89 23
3686.03 18
3686.17 14
3686.31 12
3686.45 11
3686.59 10
3686.73 10
3686.87 9
3687.01 9
3687.15 10
3687.29 11
3687.43 12
3687.57 14
3687.71 17
3687.84 21
3687.98 27
3688.12 33
3688.26 41
3688.40 49
3688.54 57
3688.68 63
3688.82 69
3688.96 72
3689.10 74
3689.24 75
3689.38 75
3689.52 74
3689.66 73
3689.80 70
3689.94 67
3690.08 64
3690.21 61
3690.35 58
3690.49 58
3690.63 60
3690.77 64
3690.91 72
3691.05 81
3691.19 93
3691.33 105
3691.47 116
3691.61 126
3691.75 134
3691.89 140
3692.03 143
3692.17 143
3692.31 141
3692.45 137
3692.59 132
3692.72 126
3692.86 120
3693.00 113
3693.14 107
3693.28 101
3693.42 96
3693.56 93
3693.70 92
3693.84 95
3693.98 99
3694.12 105
3694.26 112
3694.40 119
3694.54 125
3694.68 129
3694.82 132
3694.96 133
3695.10 133
3695.24 133
3695.38 131
3695.52 129
3695.65 126
3695.79 124
3695.93 121
3696.07 118
3696.21 115
3696.35 113
3696.49 109
3696.63 106
3696.77 102
3696.91 99
3697.05 97
3697.19 96
3697.33 98
3697.47 102
3697.61 107
3697.75 114
3697.89 121
3698.03 128
3698.17 133
3698.31 136
3698.45 137
3698.59 135
3698.73 131
3698.86 125
3699.00 117
3699.14 109
3699.28 100
3699.42 93
3699.56 87
3699.70 83
3699.84 81
3699.98 81
3700.12 82
3700.26 85
3700.40 89
3700.54 94
3700.68 100
3700.82 106
3700.96 111
3701.10 117
3701.24 121
3701.38 124
3701.52 126
3701.66 126
3701.80 125
3701.94 122
3702.08 119
3702.22 115
3702.36 112
3702.50 111
3702.63 112
3702.77 116
3702.91 123
3703.05 132
3703.19 140
3703.33 148
3703.47 153
3703.61 155
3703.75 154
3703.89 151
3704.03 146
3704.17 141
3704.31 135
3704.45 129
3704.59 124
3704.73 119
3704.87 115
3705.01 113
3705.15 111
3705.29 109
3705.43 108
3705.57 107
3705.71 106
3705.85 105
3705.99 103
3706.13 101
3706.27 100
3706.41 99
3706.55 97
3706.69 94
3706.83 91
3706.97 87
3707.11 81
3707.25 76
3707.39 71
3707.52 68
3707.66 65
3707.80 64
3707.94 64
3708.08 65
3708.22 66
3708.36 66
3708.50 66
3708.64 66
3708.78 66
3708.92 67
3709.06 68
3709.20 70
3709.34 71
3709.48 71
3709.62 71
3709.76 71
3709.90 70
3710.04 71
3710.18 72
3710.32 74
3710.46 76
3710.60 78
3710.74 80
3710.88 81
3711.02 81
3711.16 80
3711.30 80
3711.44 80
3711.58 80
3711.72 80
3711.86 80
3712.00 79
3712.14 79
3712.28 78
3712.42 78
3712.56 77
3712.70 77
3712.84 78
3712.98 77
3713.12 76
3713.26 74
3713.40 70
3713.54 65
3713.68 58
3713.82 51
3713.96 43
3714.10 36
3714.24 29
3714.38 24
3714.52 20
3714.66 17
3714.80 15
3714.94 14
3715.08 13
3715.22 12
3715.36 11
3715.50 10
3715.64 9
3715.78 9
3715.92 11
3716.06 13
3716.20 16
3716.34 20
3716.48 24
3716.61 28
3716.75 32
3716.89 36
3717.03 40
3717.17 44
3717.31 48
3717.45 52
3717.59 56
3717.73 61
3717.87 67
3718.01 72
3718.15 77
3718.29 81
3718.43 84
3718.57 86
3718.71 86
3718.85 86
3718.99 85
3719.13 86
3719.27 88
3719.41 93
3719.55 101
3719.69 112
3719.83 126
3719.97 141
3720.11 156
3720.25 169
3720.39 180
3720.53 186
3720.67 189
3720.81 189
3720.95 186
3721.09 182
3721.23 177
3721.37 172
3721.51 166
3721.65 160
3721.79 152
3721.93 144
3722.07 137
3722.21 131
3722.35 127
3722.49 126
3722.63 126
3722.77 128
3722.91 129
3723.05 129
3723.19 126
3723.33 121
3723.47 113
3723.61 103
3723.75 91
3723.90 80
3724.04 71
3724.18 65
3724.32 63
3724.46 63
3724.60 67
3724.74 71
3724.88 76
3725.02 79
3725.16 81
3725.30 83
3725.44 84
3725.58 86
3725.72 90
3725.86 94
3726.00 98
3726.14 102
3726.28 103
3726.42 102
3726.56 99
3726.70 94
3726.84 90
3726.98 87
3727.12 85
3727.26 84
3727.40 84
3727.54 85
3727.68 85
3727.82 85
3727.96 84
3728.10 82
3728.24 78
3728.38 74
3728.52 69
3728.66 63
3728.80 58
3728.94 52
3729.08 47
3729.22 43
3729.36 38
3729.50 34
3729.64 29
3729.78 24
3729.92 18
3730.06 12
3730.20 6
3730.34 2
3730.48 1
3730.62 1
3730.76 3
3730.90 6
3731.04 8
3731.18 8
3731.32 7
3731.46 3
3731.60 0
3731.74 0
3731.88 0
3732.02 0
3732.16 0
3732.30 0
3732.44 1
3732.58 6
3732.72 11
3732.86 15
3733.01 18
3733.15 22
3733.29 26
3733.43 31
3733.57 37
3733.71 42
3733.85 47
3733.99 49
3734.13 50
3734.27 49
3734.41 46
3734.55 42
3734.69 37
3734.83 32
3734.97 28
3735.11 25
3735.25 23
3735.39 22
3735.53 22
3735.67 24
3735.81 28
3735.95 33
3736.09 39
3736.23 45
3736.37 51
3736.51 56
3736.65 60
3736.79 61
3736.93 60
3737.07 55
3737.21 49
3737.35 40
3737.49 31
3737.63 22
3737.77 14
3737.92 8
3738.06 4
3738.20 3
3738.34 3
3738.48 4
3738.62 7
3738.76 9
3738.90 12
3739.04 16
3739.18 19
3739.32 23
3739.46 28
3739.60 33
3739.74 39
3739.88 46
3740.02 54
3740.16 62
3740.30 70
3740.44 78
3740.58 84
3740.72 89
3740.86 92
3741.00 94
3741.14 94
3741.28 93
3741.42 91
3741.56 90
3741.71 89
3741.85 88
3741.99 86
3742.13 83
3742.27 79
3742.41 74
3742.55 68
3742.69 61
3742.83 55
3742.97 48
3743.11 43
3743.25 37
3743.39 33
3743.53 29
3743.67 27
3743.81 25
3743.95 25
3744.09 26
3744.23 28
3744.37 31
3744.51 34
3744.65 36
3744.79 37
3744.94 36
3745.08 34
3745.22 32
3745.36 30
3745.50 29
3745.64 29
3745.78 30
3745.92 32
3746.06 33
3746.20 35
3746.34 36
3746.48 37
3746.62 38
3746.76 39
3746.90 40
3747.04 41
3747.18 43
3747.32 45
3747.46 48
3747.60 52
3747.74 57
3747.89 62
3748.03 68
3748.17 74
3748.31 80
3748.45 84
3748.59 86
3748.73 88
3748.87 88
3749.01 88
3749.15 87
3749.29 88
3749.43 89
3749.57 91
3749.71 94
3749.85 96
3749.99 98
3750.13 97
3750.27 95
3750.42 92
3750.56 87
3750.70 83
3750.84 80
3750.98 79
3751.12 80
3751.26 84
3751.40 88
3751.54 93
3751.68 97
3751.82 101
3751.96 103
3752.10 104
3752.24 105
3752.38 106
3752.52 107
3752.66 107
3752.81 106
3752.95 104
3753.09 100
3753.23 96
3753.37 92
3753.51 89
3753.65 87
3753.79 87
3753.93 89
3754.07 91
3754.21 92
3754.35 92
3754.49 92
3754.63 90
3754.77 87
3754.91 85
3755.06 84
3755.20 83
3755.34 84
3755.48 85
3755.62 87
3755.76 88
3755.90 89
3756.04 89
3756.18 89
3756.32 89
3756.46 89
3756.60 90
3756.74 91
3756.88 91
3757.02 91
3757.17 89
3757.31 86
3757.45 81
3757.59 77
3757.73 72
3757.87 69
3758.01 67
3758.15 67
3758.29 69
3758.43 71
3758.57 73
3758.71 75
3758.85 76
3758.99 75
3759.14 72
3759.28 67
3759.42 62
3759.56 55
3759.70 49
3759.84 44
3759.98 40
3760.12 38
3760.26 39
3760.40 42
3760.54 46
3760.68 51
3760.82 56
3760.97 61
3761.11 65
3761.25 68
3761.39 71
3761.53 74
3761.67 77
3761.81 80
3761.95 82
3762.09 84
3762.23 84
3762.37 81
3762.51 77
3762.65 71
3762.80 65
3762.94 59
3763.08 53
3763.22 50
3763.36 47
3763.50 46
3763.64 46
3763.78 46
3763.92 45
3764.06 44
3764.20 43
3764.34 42
3764.49 42
3764.63 43
3764.77 45
3764.91 48
3765.05 51
3765.19 54
3765.33 56
3765.47 57
3765.61 59
3765.75 60
3765.89 62
3766.03 63
3766.18 64
3766.32 64
3766.46 62
3766.60 60
3766.74 57
3766.88 53
3767.02 49
3767.16 46
3767.30 43
3767.44 42
3767.58 42
3767.72 43
3767.87 46
3768.01 48
3768.15 50
3768.29 52
3768.43 52
3768.57 50
3768.71 47
3768.85 43
3768.99 39
3769.13 35
3769.27 31
3769.42 28
3769.56 26
3769.70 25
3769.84 26
3769.98 30
3770.12 37
3770.26 45
3770.40 54
3770.54 62
3770.68 69
3770.83 74
3770.97 75
3771.11 75
3771.25 73
3771.39 70
3771.53 68
3771.67 67
3771.81 66
3771.95 66
3772.09 65
3772.23 65
3772.38 64
3772.52 63
3772.66 62
3772.80 61
3772.94 59
3773.08 57
3773.22 53
3773.36 48
3773.50 43
3773.64 38
3773.79 34
3773.93 33
3774.07 34
3774.21 38
3774.35 43
3774.49 48
3774.63 53
3774.77 55
3774.91 55
3775.05 53
3775.20 50
3775.34 46
3775.48 42
3775.62 40
3775.76 40
3775.90 42
3776.04 45
3776.18 49
3776.32 54
3776.47 57
3776.61 59
3776.75 60
3776.89 58
3777.03 55
3777.17 52
3777.31 49
3777.45 46
3777.59 44
3777.73 43
3777.88 42
3778.02 39
3778.16 36
3778.30 31
3778.44 25
3778.58 19
3778.72 13
3778.86 9
3779.00 7
3779.15 8
3779.29 12
3779.43 18
3779.57 27
3779.71 36
3779.85 45
3779.99 53
3780.13 59
3780.27 63
3780.42 65
3780.56 66
3780.70 66
3780.84 66
3780.98 66
3781.12 65
3781.26 63
3781.40 60
3781.55 57
3781.69 54
3781.83 50
3781.97 48
3782.11 47
3782.25 46
3782.39 45
3782.53 43
3782.67 39
3782.82 34
3782.96 28
3783.10 21
3783.24 14
3783.38 8
3783.52 3
3783.66 1
3783.80 1
3783.94 4
3784.09 9
3784.23 16
3784.37 23
3784.51 32
3784.65 40
3784.79 47
3784.93 54
3785.07 59
3785.22 63
3785.36 67
3785.50 69
3785.64 70
3785.78 70
3785.92 69
3786.06 68
3786.20 66
3786.35 66
3786.49 67
3786.63 69
3786.77 73
3786.91 78
3787.05 82
3787.19 86
3787.33 88
3787.48 87
3787.62 85
3787.76 82
3787.90 77
3788.04 73
3788.18 70
3788.32 68
3788.46 67
3788.61 67
3788.75 69
3788.89 71
3789.03 75
3789.17 79
3789.31 84
3789.45 89
3789.59 93
3789.74 96
3789.88 97
3790.02 96
3790.16 93
3790.30 90
3790.44 85
3790.58 82
3790.73 79
3790.87 79
3791.01 81
3791.15 84
3791.29 87
3791.43 90
3791.57 90
3791.71 89
3791.86 85
3792.00 80
3792.14 74
3792.28 68
3792.42 62
3792.56 56
3792.70 51
3792.85 46
3792.99 42
3793.13 40
3793.27 39
3793.41 40
3793.55 43
3793.69 48
3793.84 54
3793.98 61
3794.12 68
3794.26 76
3794.40 83
3794.54 91
3794.68 100
3794.82 110
3794.97 118
3795.11 126
3795.25 132
3795.39 136
3795.53 137
3795.67 137
3795.81 134
3795.96 130
3796.10 124
3796.24 118
3796.38 111
3796.52 103
3796.66 96
3796.80 89
3796.95 84
3797.09 81
3797.23 78
3797.37 77
3797.51 76
3797.65 76
3797.79 77
3797.94 78
3798.08 79
3798.22 81
3798.36 84
3798.50 86
3798.64 89
3798.78 92
3798.93 93
3799.07 93
3799.21 91
3799.35 86
3799.49 80
3799.63 74
3799.78 68
3799.92 63
3800.06 61
3800.20 60
3800.34 61
3800.48 63
3800.62 63
3800.77 63
3800.91 61
3801.05 58
3801.19 55
3801.33 51
3801.47 48
3801.61 46
3801.76 46
3801.90 46
3802.04 46
3802.18 47
3802.32 47
3802.46 47
3802.61 46
3802.75 45
3802.89 44
3803.03 45
3803.17 46
3803.31 49
3803.45 51
3803.60 54
3803.74 56
3803.88 56
3804.02 53
3804.16 48
3804.30 42
3804.45 36
3804.59 30
3804.73 26
3804.87 25
3805.01 25
3805.15 27
3805.30 29
3805.44 32
3805.58 33
3805.72 35
3805.86 35
3806.00 34
3806.14 33
3806.29 31
3806.43 29
3806.57 28
3806.71 27
3806.85 28
3806.99 30
3807.14 33
3807.28 37
3807.42 40
3807.56 42
3807.70 43
3807.84 43
3807.99 42
3808.13 40
3808.27 38
3808.41 37
3808.55 36
3808.69 36
3808.84 37
3808.98 39
3809.12 40
3809.26 41
3809.40 40
3809.54 39
3809.69 37
3809.83 35
3809.97 33
3810.11 33
3810.25 33
3810.39 34
3810.54 36
3810.68 39
3810.82 42
3810.96 46
3811.10 50
3811.24 55
3811.39 60
3811.53 64
3811.67 68
3811.81 70
3811.95 72
3812.09 72
3812.24 73
3812.38 74
3812.52 75
3812.66 77
3812.80 78
3812.95 79
3813.09 79
3813.23 79
3813.37 78
3813.51 78
3813.65 78
3813.80 79
3813.94 79
3814.08 79
3814.22 77
3814.36 74
3814.50 69
3814.65 62
3814.79 54
3814.93 46
3815.07 40
3815.21 35
3815.36 31
3815.50 30
3815.64 29
3815.78 28
3815.92 28
3816.06 26
3816.21 24
3816.35 21
3816.49 18
3816.63 16
3816.77 15
3816.91 15
3817.06 16
3817.20 17
3817.34 17
3817.48 16
3817.62 13
3817.77 9
3817.91 5
3818.05 0
3818.19 0
3818.33 0
3818.47 0
3818.62 0
3818.76 0
3818.90 0
3819.04 0
3819.18 0
3819.33 5
3819.47 10
3819.61 16
3819.75 20
3819.89 23
3820.04 26
3820.18 27
3820.32 28
3820.46 31
3820.60 34
3820.74 38
3820.89 43
3821.03 49
3821.17 53
3821.31 57
3821.45 58
3821.60 59
3821.74 58
3821.88 58
3822.02 57
3822.16 57
3822.31 57
3822.45 58
3822.59 58
3822.73 59
3822.87 58
3823.01 58
3823.16 58
3823.30 59
3823.44 61
3823.58 65
3823.72 69
3823.87 73
3824.01 76
3824.15 78
3824.29 80
3824.43 80
3824.58 80
3824.72 81
3824.86 83
3825.00 85
3825.14 89
3825.29 93
3825.43 97
3825.57 101
3825.71 105
3825.85 107
3826.00 108
3826.14 107
3826.28 103
3826.42 97
3826.56 89
3826.71 81
3826.85 73
3826.99 68
3827.13 66
3827.27 66
3827.42 69
3827.56 72
3827.70 75
3827.84 77
3827.98 76
3828.13 74
3828.27 71
3828.41 67
3828.55 64
3828.69 62
3828.84 60
3828.98 60
3829.12 60
3829.26 60
3829.40 59
3829.55 58
3829.69 57
3829.83 55
3829.97 52
3830.11 49
3830.26 47
3830.40 45
3830.54 43
3830.68 43
3830.82 44
3830.97 46
3831.11 49
3831.25 54
3831.39 59
3831.53 65
3831.68 70
3831.82 74
3831.96 77
3832.10 79
3832.25 80
3832.39 80
3832.53 80
3832.67 80
3832.81 81
3832.96 81
3833.10 82
3833.24 82
3833.38 81
3833.52 78
3833.67 73
3833.81 66
3833.95 56
3834.09 46
3834.23 34
3834.38 23
3834.52 12
3834.66 4
3834.80 0
3834.95 0
3835.09 0
3835.23 0
3835.37 0
3835.51 0
3835.66 0
3835.80 1
3835.94 1
3836.08 2
3836.23 2
3836.37 4
3836.51 5
3836.65 7
3836.79 10
3836.94 13
3837.08 16
3837.22 20
3837.36 24
3837.50 30
3837.65 35
3837.79 40
3837.93 45
3838.07 47
3838.22 49
3838.36 49
3838.50 48
3838.64 47
3838.78 47
3838.93 48
3839.07 50
3839.21 52
3839.35 53
3839.50 54
3839.64 53
3839.78 51
3839.92 49
3840.06 46
3840.21 43
3840.35 40
3840.49 36
3840.63 33
3840.78 31
3840.92 30
3841.06 31
3841.20 33
3841.34 37
3841.49 42
3841.63 48
3841.77 52
3841.91 56
3842.06 59
3842.20 61
3842.34 63
3842.48 65
3842.63 68
3842.77 70
3842.91 72
3843.05 73
3843.19 72
3843.34 68
3843.48 63
3843.62 55
3843.76 47
3843.91 40
3844.05 33
3844.19 29
3844.33 26
3844.48 25
3844.62 25
3844.76 26
3844.90 28
3845.04 30
3845.19 34
3845.33 38
3845.47 43
3845.61 48
3845.76 53
3845.90 57
3846.04 59
3846.18 60
3846.33 61
3846.47 61
3846.61 62
3846.75 63
3846.89 66
3847.04 70
3847.18 74
3847.32 78
3847.46 81
3847.61 83
3847.75 83
3847.89 83
3848.03 81
3848.18 80
3848.32 78
3848.46 77
3848.60 75
3848.75 74
3848.89 72
3849.03 70
3849.17 67
3849.32 64
3849.46 60
3849.60 57
3849.74 54
3849.89 52
3850.03 51
3850.17 50
3850.31 48
3850.45 46
3850.60 44
3850.74 42
3850.88 41
3851.02 41
3851.17 43
3851.31 47
3851.45 50
3851.59 51
3851.74 51
3851.88 47
3852.02 41
3852.16 33
3852.31 26
3852.45 20
3852.59 17
3852.73 18
3852.88 23
3853.02 31
3853.16 41
3853.30 52
3853.45 63
3853.59 72
3853.73 80
3853.87 87
3854.02 92
3854.16 95
3854.30 98
3854.44 99
3854.59 97
3854.73 94
3854.87 88
3855.01 80
3855.16 71
3855.30 62
3855.44 53
3855.58 45
3855.73 39
3855.87 35
3856.01 33
3856.15 33
3856.30 34
3856.44 36
3856.58 39
3856.72 41
3856.87 42
3857.01 42
3857.15 39
3857.29 35
3857.44 30
3857.58 23
3857.72 17
3857.86 11
3858.01 7
3858.15 5
3858.29 5
3858.44 8
3858.58 12
3858.72 18
3858.86 24
3859.01 29
3859.15 32
3859.29 35
3859.43 36
3859.58 37
3859.72 37
3859.86 38
3860.00 40
3860.15 42
3860.29 46
3860.43 50
3860.57 54
3860.72 58
3860.86 63
3861.00 68
3861.14 72
3861.29 76
3861.43 78
3861.57 79
3861.72 79
3861.86 79
3862.00 79
3862.14 80
3862.29 83
3862.43 87
3862.57 91
3862.71 94
3862.86 95
3863.00 93
3863.14 89
3863.28 84
3863.43 78
3863.57 73
3863.71 70
3863.85 69
3864.00 70
3864.14 72
3864.28 74
3864.43 75
3864.57 75
3864.71 74
3864.85 73
3865.00 72
3865.14 73
3865.28 75
3865.42 77
3865.57 80
3865.71 83
3865.85 84
3866.00 85
3866.14 85
3866.28 85
3866.42 85
3866.57 85
3866.71 87
3866.85 88
3866.99 91
3867.14 93
3867.28 95
3867.42 97
3867.57 98
3867.71 98
3867.85 97
3867.99 97
3868.14 95
3868.28 93
3868.42 89
3868.56 85
3868.71 79
3868.85 73
3868.99 66
3869.14 60
3869.28 54
3869.42 51
3869.56 50
3869.71 51
3869.85 55
3869.99 61
3870.14 69
3870.28 77
3870.42 86
3870.56 94
3870.71 102
3870.85 108
3870.99 112
3871.13 115
3871.28 117
3871.42 117
3871.56 116
3871.71 114
3871.85 111
3871.99 108
3872.13 103
3872.28 98
3872.42 93
3872.56 88
3872.71 83
3872.85 78
3872.99 73
3873.13 70
3873.28 67
3873.42 67
3873.56 67
3873.71 68
3873.85 68
3873.99 69
3874.13 68
3874.28 66
3874.42 63
3874.56 60
3874.71 56
3874.85 52
3874.99 48
3875.13 46
3875.28 44
3875.42 43
3875.56 43
3875.71 43
3875.85 44
3875.99 45
3876.13 46
3876.28 46
3876.42 45
3876.56 42
3876.71 38
3876.85 34
3876.99 29
3877.14 25
3877.28 21
3877.42 19
3877.56 19
3877.71 19
3877.85 21
3877.99 23
3878.14 25
3878.28 26
3878.42 28
3878.56 30
3878.71 33
3878.85 35
3878.99 38
3879.14 42
3879.28 45
3879.42 49
3879.57 52
3879.71 57
3879.85 61
3879.99 67
3880.14 74
3880.28 81
3880.42 87
3880.57 91
3880.71 94
3880.85 94
3881.00 92
3881.14 89
3881.28 86
3881.42 83
3881.57 81
3881.71 80
3881.85 79
3882.00 79
3882.14 78
3882.28 77
3882.43 75
3882.57 74
3882.71 75
3882.85 77
3883.00 82
3883.14 88
3883.28 95
3883.43 102
3883.57 109
3883.71 116
3883.86 122
3884.00 129
3884.14 135
3884.28 142
3884.43 147
3884.57 150
3884.71 151
3884.86 150
3885.00 147
3885.14 145
3885.29 143
3885.43 145
3885.57 151
3885.72 159
3885.86 170
3886.00 181
3886.14 191
3886.29 198
3886.43 202
3886.57 201
3886.72 197
3886.86 192
3887.00 186
3887.15 181
3887.29 178
3887.43 176
3887.58 176
3887.72 176
3887.86 175
3888.00 175
3888.15 173
3888.29 170
3888.43 165
3888.58 159
3888.72 153
3888.86 146
3889.01 138
3889.15 131
3889.29 125
3889.44 120
3889.58 116
3889.72 112
3889.87 109
3890.01 106
3890.15 102
3890.30 98
3890.44 94
3890.58 89
3890.72 86
3890.87 83
3891.01 81
3891.15 81
3891.30 81
3891.44 81
3891.58 81
3891.73 81
3891.87 81
3892.01 80
3892.16 78
3892.30 76
3892.44 73
3892.59 69
3892.73 65
3892.87 61
3893.02 58
3893.16 55
3893.30 54
3893.45 54
3893.59 55
3893.73 56
3893.88 58
3894.02 59
3894.16 60
3894.30 59
3894.45 58
3894.59 55
3894.73 52
3894.88 48
3895.02 45
3895.16 44
3895.31 44
3895.45 47
3895.59 50
3895.74 54
3895.88 57
3896.02 59
3896.17 59
3896.31 57
3896.45 52
3896.60 48
3896.74 43
3896.88 39
3897.03 38
3897.17 38
3897.31 42
3897.46 47
3897.60 53
3897.74 59
3897.89 63
3898.03 64
3898.17 63
3898.32 60
3898.46 57
3898.60 54
3898.75 53
3898.89 55
3899.03 59
3899.18 65
3899.32 73
3899.46 80
3899.61 86
3899.75 91
3899.89 93
3900.04 94
3900.18 94
3900.32 93
3900.47 92
3900.61 91
3900.75 88
3900.90 85
3901.04 81
3901.18 76
3901.33 70
3901.47 65
3901.61 60
3901.76 57
3901.90 56
3902.04 56
3902.19 57
3902.33 59
3902.47 61
3902.62 62
3902.76 61
3902.90 61
3903.05 60
3903.19 59
3903.33 60
3903.48 62
3903.62 65
3903.76 70
3903.91 75
3904.05 79
3904.19 82
3904.34 83
3904.48 82
3904.62 80
3904.77 77
3904.91 73
3905.06 69
3905.20 67
3905.34 65
3905.49 65
3905.63 65
3905.77 66
3905.92 67
3906.06 68
3906.20 68
3906.35 68
3906.49 69
3906.63 69
3906.78 70
3906.92 72
3907.06 74
3907.21 76
3907.35 77
3907.49 76
3907.64 73
3907.78 68
3907.92 61
3908.07 52
3908.21 42
3908.35 34
3908.50 27
3908.64 22
3908.79 21
3908.93 22
3909.07 25
3909.22 29
3909.36 34
3909.50 38
3909.65 40
3909.79 41
3909.93 40
3910.08 39
3910.22 36
3910.36 34
3910.51 33
3910.65 34
3910.79 35
3910.94 38
3911.08 40
3911.23 42
3911.37 42
3911.51 41
3911.66 40
3911.80 37
3911.94 35
3912.09 32
3912.23 29
3912.37 27
3912.52 25
3912.66 22
3912.80 20
3912.95 19
3913.09 18
3913.24 17
3913.38 16
3913.52 16
3913.67 16
3913.81 17
3913.95 19
3914.10 21
3914.24 25
3914.38 31
3914.53 36
3914.67 42
3914.81 48
3914.96 52
3915.10 54
3915.25 54
3915.39 52
3915.53 49
3915.68 43
3915.82 37
3915.96 31
3916.11 26
3916.25 23
3916.39 22
3916.54 22
3916.68 24
3916.83 27
3916.97 29
3917.11 30
3917.26 29
3917.40 26
3917.54 22
3917.69 16
3917.83 10
3917.98 4
3918.12 0
3918.26 0
3918.41 0
3918.55 0
3918.69 0
3918.84 0
3918.98 0
3919.12 0
3919.27 0
3919.41 0
3919.56 2
3919.70 7
3919.84 13
3919.99 20
3920.13 26
3920.27 31
3920.42 34
3920.56 35
3920.71 36
3920.85 35
3920.99 34
3921.14 32
3921.28 30
3921.42 27
3921.57 23
3921.71 19
3921.86 16
3922.00 13
3922.14 12
3922.29 13
3922.43 17
3922.57 21
3922.72 25
3922.86 28
3923.01 29
3923.15 28
3923.29 26
3923.44 23
3923.58 20
3923.72 18
3923.87 16
3924.01 15
3924.16 14
3924.30 13
3924.44 12
3924.59 9
3924.73 6
3924.87 3
3925.02 2
3925.16 1
3925.31 1
3925.45 3
3925.59 4
3925.74 6
3925.88 7
3926.02 8
3926.17 7
3926.31 6
3926.46 5
3926.60 4
3926.74 3
3926.89 3
3927.03 3
3927.18 4
3927.32 7
3927.46 11
3927.61 16
3927.75 21
3927.89 27
3928.04 31
3928.18 34
3928.33 34
3928.47 32
3928.61 29
3928.76 25
3928.90 21
3929.05 17
3929.19 14
3929.33 12
3929.48 10
3929.62 9
3929.77 6
3929.91 4
3930.05 1
3930.20 0
3930.34 0
3930.48 0
3930.63 0
3930.77 2
3930.92 4
3931.06 8
3931.20 14
3931.35 21
3931.49 31
3931.64 42
3931.78 54
3931.92 66
3932.07 76
3932.21 83
3932.36 85
3932.50 83
3932.64 78
3932.79 71
3932.93 63
3933.08 57
3933.22 53
3933.36 51
3933.51 52
3933.65 54
3933.80 57
3933.94 60
3934.08 61
3934.23 60
3934.37 57
3934.51 52
3934.66 45
3934.80 38
3934.95 31
3935.09 26
3935.23 23
3935.38 21
3935.52 23
3935.67 25
3935.81 29
3935.95 34
3936.10 40
3936.24 46
3936.39 51
3936.53 56
3936.67 60
3936.82 62
3936.96 63
3937.11 63
3937.25 61
3937.39 59
3937.54 56
3937.68 52
3937.83 48
3937.97 44
3938.12 40
3938.26 34
3938.40 28
3938.55 20
3938.69 12
3938.84 3
3938.98 0
3939.12 0
3939.27 0
3939.41 0
3939.56 0
3939.70 0
3939.84 0
3939.99 0
3940.13 7
3940.28 15
3940.42 22
3940.56 26
3940.71 28
3940.85 28
3941.00 26
3941.14 22
3941.28 18
3941.43 14
3941.57 9
3941.72 5
3941.86 0
3942.01 0
3942.15 0
3942.29 0
3942.44 0
3942.58 0
3942.73 0
3942.87 0
3943.01 0
3943.16 3
3943.30 10
3943.45 19
3943.59 28
3943.73 38
3943.88 47
3944.02 55
3944.17 62
3944.31 69
3944.46 75
3944.60 81
3944.74 88
3944.89 95
3945.03 101
3945.18 107
3945.32 110
3945.46 112
3945.61 112
3945.75 111
3945.90 109
3946.04 108
3946.19 109
3946.33 110
3946.47 114
3946.62 119
3946.76 127
3946.91 136
3947.05 146
3947.20 157
3947.34 169
3947.48 180
3947.63 191
3947.77 201
3947.92 210
3948.06 217
3948.20 224
3948.35 230
3948.49 235
3948.64 239
3948.78 242
3948.93 245
3949.07 247
3949.21 249
3949.36 250
3949.50 251
3949.65 251
3949.79 251
3949.94 249
3950.08 247
3950.22 244
3950.37 240
3950.51 234
3950.66 227
3950.80 218
3950.95 206
3951.09 193
3951.23 178
3951.38 163
3951.52 149
3951.67 137
3951.81 127
3951.96 120
3952.10 116
3952.24 113
3952.39 112
3952.53 111
3952.68 109
3952.82 107
3952.97 105
3953.11 102
3953.25 98
3953.40 95
3953.54 91
3953.69 87
3953.83 84
3953.98 81
3954.12 79
3954.26 78
3954.41 78
3954.55 79
3954.70 80
3954.84 81
3954.99 81
3955.13 80
3955.27 79
3955.42 76
3955.56 74
3955.71 71
3955.85 69
3956.00 67
3956.14 64
3956.29 60
3956.43 56
3956.57 49
3956.72 42
3956.86 35
3957.01 28
3957.15 23
3957.30 19
3957.44 18
3957.58 18
3957.73 20
3957.87 22
3958.02 23
3958.16 24
3958.31 25
3958.45 25
3958.60 26
3958.74 28
3958.88 30
3959.03 31
3959.17 32
3959.32 32
3959.46 30
3959.61 27
3959.75 24
3959.90 22
3960.04 22
3960.18 24
3960.33 26
3960.47 29
3960.62 32
3960.76 35
3960.91 36
3961.05 36
3961.20 35
3961.34 34
3961.48 32
3961.63 31
3961.77 29
3961.92 27
3962.06 25
3962.21 22
3962.35 20
3962.50 18
3962.64 17
3962.78 18
3962.93 20
3963.07 23
3963.22 27
3963.36 30
3963.51 33
3963.65 35
3963.80 35
3963.94 33
3964.09 30
3964.23 26
3964.37 21
3964.52 17
3964.66 14
3964.81 12
3964.95 12
3965.10 12
3965.24 14
3965.39 16
3965.53 18
3965.68 20
3965.82 21
3965.96 21
3966.11 22
3966.25 22
3966.40 22
3966.54 22
3966.69 21
3966.83 19
3966.98 17
3967.12 14
3967.27 11
3967.41 8
3967.55 6
3967.70 5
3967.84 5
3967.99 7
3968.13 10
3968.28 14
3968.42 17
3968.57 20
3968.71 22
3968.86 23
3969.00 24
3969.15 24
3969.29 25
3969.43 28
3969.58 31
3969.72 35
3969.87 38
3970.01 39
3970.16 39
3970.30 36
3970.45 33
3970.59 29
3970.74 27
3970.88 27
3971.03 29
3971.17 33
3971.31 37
3971.46 40
3971.60 41
3971.75 39
3971.89 35
3972.04 29
3972.18 23
3972.33 19
3972.47 17
3972.62 19
3972.76 23
3972.91 29
3973.05 35
3973.20 41
3973.34 46
3973.48 49
3973.63 50
3973.77 50
3973.92 48
3974.06 47
3974.21 45
3974.35 43
3974.50 40
3974.64 37
3974.79 33
3974.93 29
3975.08 26
3975.22 24
3975.37 23
3975.51 26
3975.66 31
3975.80 38
3975.94 48
3976.09 59
3976.23 70
3976.38 79
3976.52 87
3976.67 92
3976.81 95
3976.96 95
3977.10 94
3977.25 92
3977.39 91
3977.54 91
3977.68 92
3977.83 96
3977.97 102
3978.12 108
3978.26 115
3978.41 120
3978.55 124
3978.69 125
3978.84 124
3978.98 120
3979.13 114
3979.27 106
3979.42 97
3979.56 88
3979.71 80
3979.85 73
3980.00 67
3980.14 64
3980.29 62
3980.43 61
3980.58 61
3980.72 63
3980.87 66
3981.01 69
3981.16 72
3981.30 75
3981.45 77
3981.59 78
3981.74 78
3981.88 75
3982.03 72
3982.17 68
3982.32 63
3982.46 58
3982.60 52
3982.75 47
3982.89 42
3983.04 38
3983.18 36
3983.33 36
3983.47 39
3983.62 44
3983.76 51
3983.91 59
3984.05 67
3984.20 73
3984.34 77
3984.49 78
3984.63 76
3984.78 72
3984.92 65
3985.07 58
3985.21 50
3985.36 43
3985.50 37
3985.65 31
3985.79 27
3985.94 24
3986.08 22
3986.23 21
3986.37 21
3986.52 23
3986.66 25
3986.81 27
3986.95 30
3987.10 31
3987.24 31
3987.39 30
3987.53 29
3987.68 29
3987.82 31
3987.97 35
3988.11 42
3988.26 50
3988.40 60
3988.55 69
3988.69 77
3988.84 84
3988.98 88
3989.13 90
3989.27 90
3989.42 86
3989.56 80
3989.71 72
3989.85 61
3990.00 49
3990.14 37
3990.29 26
3990.43 17
3990.58 11
3990.72 7
3990.87 7
3991.01 7
3991.16 9
3991.30 11
3991.45 13
3991.59 14
3991.74 13
3991.88 13
3992.03 12
3992.17 11
3992.32 11
3992.46 12
3992.61 15
3992.75 19
3992.90 23
3993.04 29
3993.19 35
3993.33 42
3993.48 49
3993.62 55
3993.77 60
3993.91 65
3994.06 68
3994.20 69
3994.35 69
3994.49 67
3994.64 66
3994.78 64
3994.93 62
3995.07 61
3995.22 59
3995.36 57
3995.51 54
3995.65 50
3995.80 44
3995.94 38
3996.09 31
3996.23 23
3996.38 15
3996.52 8
3996.67 1
3996.81 0
3996.96 0
3997.10 0
3997.25 0
3997.39 0
3997.54 0
3997.68 0
3997.83 1
3997.97 3
3998.12 5
3998.26 6
3998.41 8
3998.55 10
3998.70 13
3998.85 17
3998.99 20
3999.14 24
3999.28 27
3999.43 31
3999.57 34
3999.72 38
3999.86 42
4000.01 46
4000.15 50
4000.30 53
4000.44 55
4000.59 57
4000.73 57
4000.88 56
4001.02 55
4001.17 53
4001.31 52
4001.46 49
4001.60 46
4001.75 43
4001.89 40
4002.04 36
4002.18 33
4002.33 31
4002.47 30
4002.62 31
4002.76 34
4002.91 38
4003.06 42
4003.20 46
4003.35 49
4003.49 49
4003.64 46
4003.78 41
4003.93 34
4004.07 26
4004.22 19
4004.36 13
4004.51 9
4004.65 6
4004.80 4
4004.94 3
4005.09 2
4005.23 2
4005.38 2
4005.52 3
4005.67 5
4005.82 8
4005.96 12
4006.11 15
4006.25 19
4006.40 22
4006.54 23
4006.69 24
4006.83 24
4006.98 23
4007.12 22
4007.27 21
4007.41 21
4007.56 22
4007.70 25
4007.85 28
4007.99 31
4008.14 35
4008.29 39
4008.43 42
4008.58 45
4008.72 47
4008.87 50
4009.01 52
4009.16 54
4009.30 58
4009.45 62
4009.59 67
4009.74 72
4009.88 76
4010.03 80
4010.17 82
4010.32 83
4010.47 83
4010.61 82
4010.76 80
4010.90 78
4011.05 76
4011.19 74
4011.34 72
4011.48 71
4011.63 69
4011.77 66
4011.92 64
4012.06 61
4012.21 58
4012.36 55
4012.50 52
4012.65 50
4012.79 48
4012.94 47
4013.08 47
4013.23 48
4013.37 51
4013.52 54
4013.66 57
4013.81 61
4013.95 65
4014.10 68
4014.25 72
4014.39 75
4014.54 78
4014.68 80
4014.83 80
4014.97 78
4015.12 74
4015.26 68
4015.41 62
4015.55 56
4015.70 52
4015.85 50
4015.99 50
4016.14 51
4016.28 53
4016.43 55
4016.57 56
4016.72 56
4016.86 55
4017.01 54
4017.15 54
4017.30 55
4017.45 56
4017.59 58
4017.74 59
4017.88 60
4018.03 59
4018.17 58
4018.32 57
4018.46 57
4018.61 58
4018.76 60
4018.90 64
4019.05 68
4019.19 73
4019.34 78
4019.48 82
4019.63 85
4019.77 87
4019.92 89
4020.06 90
4020.21 91
4020.36 92
4020.50 92
4020.65 92
4020.79 91
4020.94 90
4021.08 88
4021.23 86
4021.37 85
4021.52 84
4021.67 85
4021.81 87
4021.96 89
4022.10 92
4022.25 94
4022.39 94
4022.54 92
4022.68 88
4022.83 82
4022.98 74
4023.12 66
4023.27 59
4023.41 54
4023.56 51
4023.70 50
4023.85 49
4024.00 50
4024.14 50
4024.29 50
4024.43 49
4024.58 48
4024.72 47
4024.87 47
4025.01 47
4025.16 48
4025.31 49
4025.45 50
4025.60 51
4025.74 51
4025.89 50
4026.03 47
4026.18 43
4026.33 38
4026.47 33
4026.62 28
4026.76 25
4026.91 23
4027.05 22
4027.20 23
4027.34 25
4027.49 28
4027.64 30
4027.78 33
4027.93 36
4028.07 38
4028.22 39
4028.36 39
4028.51 38
4028.66 37
4028.80 36
4028.95 36
4029.09 38
4029.24 42
4029.38 48
4029.53 54
4029.68 61
4029.82 67
4029.97 71
4030.11 74
4030.26 75
4030.40 75
4030.55 75
4030.70 74
4030.84 73
4030.99 73
4031.13 72
4031.28 72
4031.42 72
4031.57 72
4031.72 73
4031.86 74
4032.01 75
4032.15 76
4032.30 77
4032.44 77
4032.59 75
4032.74 73
4032.88 68
4033.03 63
4033.17 58
4033.32 54
4033.46 51
4033.61 49
4033.76 48
4033.90 47
4034.05 48
4034.19 49
4034.34 51
4034.49 53
4034.63 56
4034.78 59
4034.92 61
4035.07 62
4035.21 61
4035.36 58
4035.51 55
4035.65 50
4035.80 46
4035.94 43
4036.09 42
4036.24 44
4036.38 46
4036.53 49
4036.67 52
4036.82 54
4036.96 55
4037.11 54
4037.26 51
4037.40 47
4037.55 43
4037.69 39
4037.84 35
4037.99 33
4038.13 33
4038.28 34
4038.42 36
4038.57 39
4038.71 43
4038.86 46
4039.01 49
4039.15 51
4039.30 51
4039.44 49
4039.59 46
4039.74 42
4039.88 38
4040.03 35
4040.17 32
4040.32 31
4040.47 31
4040.61 32
4040.76 34
4040.90 36
4041.05 37
4041.19 38
4041.34 39
4041.49 39
4041.63 39
4041.78 41
4041.92 43
4042.07 46
4042.22 49
4042.36 53
4042.51 56
4042.65 58
4042.80 60
4042.95 61
4043.09 60
4043.24 59
4043.38 57
4043.53 54
4043.68 51
4043.82 47
4043.97 43
4044.11 39
4044.26 37
4044.41 35
4044.55 33
4044.70 32
4044.84 31
4044.99 29
4045.14 25
4045.28 21
4045.43 16
4045.57 11
4045.72 7
4045.87 3
4046.01 0
4046.16 0
4046.30 0
4046.45 0
4046.60 0
4046.74 0
4046.89 0
4047.03 0
4047.18 0
4047.33 0
4047.47 3
4047.62 10
4047.76 19
4047.91 30
4048.06 40
4048.20 49
4048.35 55
4048.49 59
4048.64 59
4048.79 57
4048.93 55
4049.08 52
4049.22 51
4049.37 50
4049.52 51
4049.66 51
4049.81 51
4049.95 50
4050.10 47
4050.25 42
4050.39 37
4050.54 32
4050.68 27
4050.83 24
4050.98 23
4051.12 24
4051.27 26
4051.42 29
4051.56 33
4051.71 37
4051.85 39
4052.00 40
4052.15 39
4052.29 37
4052.44 35
4052.58 33
4052.73 32
4052.88 32
4053.02 32
4053.17 33
4053.31 34
4053.46 35
4053.61 35
4053.75 36
4053.90 36
4054.05 37
4054.19 39
4054.34 41
4054.48 43
4054.63 46
4054.78 48
4054.92 49
4055.07 48
4055.21 45
4055.36 39
4055.51 31
4055.65 23
4055.80 15
4055.95 8
4056.09 3
4056.24 0
4056.38 0
4056.53 3
4056.68 6
4056.82 11
4056.97 16
4057.11 22
4057.26 29
4057.41 37
4057.55 46
4057.70 57
4057.85 69
4057.99 80
4058.14 90
4058.28 98
4058.43 103
4058.58 104
4058.72 102
4058.87 98
4059.02 92
4059.16 86
4059.31 79
4059.45 73
4059.60 67
4059.75 61
4059.89 57
4060.04 54
4060.19 53
4060.33 53
4060.48 54
4060.62 56
4060.77 58
4060.92 60
4061.06 63
4061.21 65
4061.36 68
4061.50 71
4061.65 73
4061.79 76
4061.94 77
4062.09 78
4062.23 78
4062.38 77
4062.53 75
4062.67 73
4062.82 69
4062.97 65
4063.11 60
4063.26 54
4063.40 47
4063.55 41
4063.70 36
4063.84 33
4063.99 32
4064.14 33
4064.28 37
4064.43 41
4064.57 45
4064.72 50
4064.87 53
4065.01 56
4065.16 57
4065.31 57
4065.45 56
4065.60 56
4065.75 55
4065.89 56
4066.04 58
4066.18 62
4066.33 66
4066.48 71
4066.62 76
4066.77 78
4066.92 78
4067.06 75
4067.21 70
4067.36 64
4067.50 59
4067.65 54
4067.79 51
4067.94 50
4068.09 51
4068.23 54
4068.38 56
4068.53 58
4068.67 58
4068.82 57
4068.97 55
4069.11 53
4069.26 52
4069.41 52
4069.55 54
4069.70 58
4069.84 64
4069.99 69
4070.14 74
4070.28 78
4070.43 81
4070.58 82
4070.72 84
4070.87 86
4071.02 89
4071.16 93
4071.31 98
4071.46 103
4071.60 109
4071.75 116
4071.89 122
4072.04 128
4072.19 132
4072.33 134
4072.48 133
4072.63 131
4072.77 128
4072.92 125
4073.07 125
4073.21 127
4073.36 132
4073.51 141
4073.65 151
4073.80 162
4073.95 171
4074.09 179
4074.24 184
4074.39 186
4074.53 188
4074.68 188
4074.82 188
4074.97 188
4075.12 188
4075.26 187
4075.41 186
4075.56 182
4075.70 177
4075.85 170
4076.00 162
4076.14 153
4076.29 145
4076.44 136
4076.58 129
4076.73 123
4076.88 118
4077.02 114
4077.17 109
4077.32 104
4077.46 97
4077.61 90
4077.76 83
4077.90 76
4078.05 70
4078.20 67
4078.34 66
4078.49 68
4078.64 73
4078.78 80
4078.93 88
4079.07 96
4079.22 102
4079.37 107
4079.51 109
4079.66 108
4079.81 105
4079.95 100
4080.10 94
4080.25 88
4080.39 83
4080.54 78
4080.69 74
4080.83 71
4080.98 69
4081.13 68
4081.27 67
4081.42 67
4081.57 67
4081.71 69
4081.86 70
4082.01 72
4082.15 73
4082.30 74
4082.45 73
4082.59 73
4082.74 73
4082.89 73
4083.03 74
4083.18 75
4083.33 75
4083.47 74
4083.62 72
4083.77 67
4083.91 61
4084.06 54
4084.21 47
4084.35 41
4084.50 37
4084.65 34
4084.79 33
4084.94 33
4085.09 34
4085.23 36
4085.38 38
4085.53 40
4085.67 42
4085.82 43
4085.97 44
4086.11 44
4086.26 45
4086.41 45
4086.55 44
4086.70 44
4086.85 44
4086.99 45
4087.14 48
4087.29 51
4087.44 55
4087.58 60
4087.73 64
4087.88 67
4088.02 69
4088.17 67
4088.32 64
4088.46 59
4088.61 53
4088.76 48
4088.90 44
4089.05 42
4089.20 42
4089.34 43
4089.49 45
4089.64 47
4089.78 49
4089.93 49
4090.08 49
4090.22 48
4090.37 47
4090.52 47
4090.66 49
4090.81 55
4090.96 63
4091.10 73
4091.25 85
4091.40 97
4091.55 108
4091.69 115
4091.84 119
4091.99 119
4092.13 116
4092.28 110
4092.43 103
4092.57 96
4092.72 89
4092.87 83
4093.01 78
4093.16 74
4093.31 71
4093.45 68
4093.60 65
4093.75 62
4093.89 59
4094.04 56
4094.19 54
4094.34 54
4094.48 55
4094.63 57
4094.78 60
4094.92 62
4095.07 63
4095.22 62
4095.36 59
4095.51 54
4095.66 49
4095.80 44
4095.95 40
4096.10 37
4096.24 35
4096.39 35
4096.54 35
4096.69 36
4096.83 38
4096.98 40
4097.13 41
4097.27 42
4097.42 42
4097.57 41
4097.71 39
4097.86 36
4098.01 33
4098.15 31
4098.30 30
4098.45 29
4098.60 30
4098.74 31
4098.89 33
4099.04 35
4099.18 37
4099.33 38
4099.48 38
4099.62 38
4099.77 38
4099.92 38
4100.07 39
4100.21 42
4100.36 47
4100.51 53
4100.65 59
4100.80 66
4100.95 71
4101.09 73
4101.24 73
4101.39 70
4101.53 66
4101.68 61
4101.83 56
4101.98 52
4102.12 48
4102.27 46
4102.42 44
4102.56 44
4102.71 44
4102.86 45
4103.01 47
4103.15 51
4103.30 54
4103.45 57
4103.59 60
4103.74 61
4103.89 61
4104.03 59
4104.18 58
4104.33 57
4104.48 57
4104.62 59
4104.77 61
4104.92 65
4105.06 68
4105.21 70
4105.36 71
4105.50 71
4105.65 68
4105.80 65
4105.95 61
4106.09 56
4106.24 52
4106.39 49
4106.53 47
4106.68 45
4106.83 43
4106.98 42
4107.12 41
4107.27 39
4107.42 38
4107.56 37
4107.71 36
4107.86 36
4108.01 37
4108.15 38
4108.30 39
4108.45 39
4108.59 38
4108.74 37
4108.89 35
4109.04 34
4109.18 34
4109.33 35
4109.48 39
4109.62 44
4109.77 50
4109.92 57
4110.07 63
4110.21 68
4110.36 72
4110.51 75
4110.65 76
4110.80 77
4110.95 77
4111.10 75
4111.24 72
4111.39 68
4111.54 64
4111.68 61
4111.83 58
4111.98 56
4112.13 55
4112.27 54
4112.42 54
4112.57 53
4112.71 53
4112.86 54
4113.01 56
4113.16 60
4113.30 64
4113.45 69
4113.60 73
4113.75 75
4113.89 76
4114.04 75
4114.19 73
4114.33 71
4114.48 68
4114.63 66
4114.78 65
4114.92 64
4115.07 65
4115.22 66
4115.36 68
4115.51 71
4115.66 74
4115.81 77
4115.95 80
4116.10 84
4116.25 86
4116.40 88
4116.54 90
4116.69 91
4116.84 91
4116.98 90
4117.13 88
4117.28 84
4117.43 80
4117.57 74
4117.72 68
4117.87 62
4118.02 56
4118.16 49
4118.31 44
4118.46 39
4118.60 35
4118.75 33
4118.90 33
4119.05 36
4119.19 41
4119.34 46
4119.49 52
4119.64 56
4119.78 59
4119.93 58
4120.08 55
4120.23 51
4120.37 45
4120.52 40
4120.67 36
4120.81 34
4120.96 32
4121.11 31
4121.26 31
4121.40 32
4121.55 33
4121.70 35
4121.85 37
4121.99 40
4122.14 44
4122.29 47
4122.44 51
4122.58 53
4122.73 54
4122.88 52
4123.03 49
4123.17 43
4123.32 36
4123.47 29
4123.61 21
4123.76 15
4123.91 9
4124.06 5
4124.20 1
4124.35 0
4124.50 0
4124.65 0
4124.79 0
4124.94 0
4125.09 0
4125.24 3
4125.38 8
4125.53 13
4125.68 18
4125.83 21
4125.97 23
4126.12 24
4126.27 25
4126.42 26
4126.56 28
4126.71 30
4126.86 32
4127.01 33
4127.15 34
4127.30 32
4127.45 29
4127.60 25
4127.74 20
4127.89 16
4128.04 13
4128.19 12
4128.33 14
4128.48 17
4128.63 22
4128.78 28
4128.92 33
4129.07 38
4129.22 42
4129.37 43
4129.51 43
4129.66 40
4129.81 36
4129.96 31
4130.10 26
4130.25 21
4130.40 18
4130.55 16
4130.69 16
4130.84 17
4130.99 18
4131.14 20
4131.28 22
4131.43 23
4131.58 24
4131.73 24
4131.87 24
4132.02 24
4132.17 23
4132.32 21
4132.46 19
4132.61 16
4132.76 13
4132.91 9
4133.05 5
4133.20 1
4133.35 0
4133.50 0
4133.64 0
4133.79 0
4133.94 0
4134.09 7
4134.23 14
4134.38 22
4134.53 29
4134.68 34
4134.82 36
4134.97 35
4135.12 31
4135.27 24
4135.41 17
4135.56 9
4135.71 3
4135.86 0
4136.01 0
4136.15 0
4136.30 0
4136.45 0
4136.60 1
4136.74 2
4136.89 3
4137.04 3
4137.19 2
4137.33 1
4137.48 0
4137.63 0
4137.78 0
4137.92 0
4138.07 2
4138.22 5
4138.37 8
4138.51 12
4138.66 16
4138.81 19
4138.96 22
4139.11 23
4139.25 23
4139.40 23
4139.55 23
4139.70 24
4139.84 25
4139.99 27
4140.14 28
4140.29 28
4140.43 26
4140.58 21
4140.73 14
4140.88 6
4141.03 0
4141.17 0
4141.32 0
4141.47 0
4141.62 0
4141.76 0
4141.91 0
4142.06 4
4142.21 10
4142.35 13
4142.50 15
4142.65 13
4142.80 9
4142.95 4
4143.09 0
4143.24 0
4143.39 0
4143.54 0
4143.68 0
4143.83 3
4143.98 7
4144.13 11
4144.28 15
4144.42 17
4144.57 19
4144.72 21
4144.87 23
4145.01 26
4145.16 29
4145.31 33
4145.46 38
4145.61 42
4145.75 45
4145.90 48
4146.05 49
4146.20 50
4146.34 49
4146.49 47
4146.64 46
4146.79 44
4146.94 41
4147.08 39
4147.23 36
4147.38 33
4147.53 31
4147.67 30
4147.82 29
4147.97 30
4148.12 33
4148.27 36
4148.41 40
4148.56 43
4148.71 47
4148.86 49
4149.01 51
4149.15 52
4149.30 51
4149.45 51
4149.60 49
4149.74 48
4149.89 47
4150.04 46
4150.19 46
4150.34 46
4150.48 47
4150.63 48
4150.78 49
4150.93 49
4151.08 48
4151.22 47
4151.37 45
4151.52 41
4151.67 38
4151.82 33
4151.96 29
4152.11 25
4152.26 21
4152.41 18
4152.55 17
4152.70 16
4152.85 16
4153.00 19
4153.15 23
4153.29 28
4153.44 33
4153.59 39
4153.74 44
4153.89 48
4154.03 51
4154.18 52
4154.33 54
4154.48 55
4154.63 57
4154.77 59
4154.92 61
4155.07 63
4155.22 66
4155.37 68
4155.51 70
4155.66 73
4155.81 75
4155.96 78
4156.11 81
4156.25 83
4156.40 83
4156.55 81
4156.70 77
4156.85 71
4156.99 64
4157.14 57
4157.29 50
4157.44 45
4157.59 43
4157.73 42
4157.88 42
4158.03 43
4158.18 45
4158.33 45
4158.47 44
4158.62 40
4158.77 35
4158.92 29
4159.07 22
4159.21 15
4159.36 9
4159.51 5
4159.66 1
4159.81 0
4159.95 0
4160.10 0
4160.25 0
4160.40 0
4160.55 0
4160.69 0
4160.84 0
4160.99 0
4161.14 3
4161.29 6
4161.43 8
4161.58 9
4161.73 9
4161.88 8
4162.03 8
4162.17 7
4162.32 8
4162.47 8
4162.62 9
4162.77 10
4162.91 11
4163.06 12
4163.21 13
4163.36 15
4163.51 18
4163.66 21
4163.80 26
4163.95 30
4164.10 35
4164.25 39
4164.40 42
4164.54 44
4164.69 44
4164.84 42
4164.99 39
4165.14 33
4165.28 26
4165.43 18
4165.58 9
4165.73 1
4165.88 0
4166.03 0
4166.17 0
4166.32 0
4166.47 0
4166.62 0
4166.77 6
4166.91 15
4167.06 26
4167.21 36
4167.36 46
4167.51 54
4167.66 61
4167.80 64
4167.95 64
4168.10 61
4168.25 55
4168.40 48
4168.54 40
4168.69 32
4168.84 26
4168.99 21
4169.14 17
4169.29 15
4169.43 14
4169.58 14
4169.73 15
4169.88 16
4170.03 17
4170.17 19
4170.32 22
4170.47 25
4170.62 28
4170.77 29
4170.92 29
4171.06 27
4171.21 23
4171.36 18
4171.51 11
4171.66 5
4171.81 0
4171.95 0
4172.10 0
4172.25 0
4172.40 0
4172.55 0
4172.69 0
4172.84 4
4172.99 9
4173.14 13
4173.29 17
4173.44 20
4173.58 22
4173.73 22
4173.88 22
4174.03 20
4174.18 18
4174.33 16
4174.47 13
4174.62 10
4174.77 7
4174.92 6
4175.07 4
4175.22 3
4175.36 2
4175.51 0
4175.66 0
4175.81 0
4175.96 0
4176.11 0
4176.25 0
4176.40 0
4176.55 0
4176.70 4
4176.85 11
4177.00 20
4177.14 27
4177.29 34
4177.44 39
4177.59 42
4177.74 44
4177.89 45
4178.03 45
4178.18 45
4178.33 43
4178.48 41
4178.63 38
4178.78 35
4178.92 31
4179.07 28
4179.22 25
4179.37 24
4179.52 25
4179.67 26
4179.81 28
4179.96 28
4180.11 28
4180.26 26
4180.41 23
4180.56 19
4180.71 16
4180.85 15
4181.00 15
4181.15 16
4181.30 20
4181.45 24
4181.60 30
4181.74 35
4181.89 40
4182.04 47
4182.19 53
4182.34 61
4182.49 68
4182.63 76
4182.78 82
4182.93 85
4183.08 86
4183.23 84
4183.38 79
4183.53 73
4183.67 67
4183.82 63
4183.97 60
4184.12 60
4184.27 62
4184.42 66
4184.56 71
4184.71 77
4184.86 82
4185.01 86
4185.16 90
4185.31 93
4185.46 94
4185.60 95
4185.75 95
4185.90 92
4186.05 89
4186.20 83
4186.35 77
4186.50 69
4186.64 61
4186.79 53
4186.94 47
4187.09 42
4187.24 38
4187.39 35
4187.53 33
4187.68 33
4187.83 33
4187.98 33
4188.13 34
4188.28 35
4188.43 37
4188.57 39
4188.72 42
4188.87 44
4189.02 46
4189.17 48
4189.32 49
4189.47 49
4189.61 48
4189.76 46
4189.91 44
4190.06 41
4190.21 38
4190.36 36
4190.51 34
4190.65 33
4190.80 34
4190.95 35
4191.10 38
4191.25 41
4191.40 44
4191.55 48
4191.69 52
4191.84 57
4191.99 63
4192.14 68
4192.29 73
4192.44 77
4192.59 79
4192.74 79
4192.88 76
4193.03 73
4193.18 69
4193.33 66
4193.48 65
4193.63 68
4193.78 73
4193.92 80
4194.07 91
4194.22 103
4194.37 116
4194.52 130
4194.67 144
4194.82 157
4194.96 167
4195.11 176
4195.26 183
4195.41 189
4195.56 195
4195.71 201
4195.86 206
4196.01 212
4196.15 217
4196.30 219
4196.45 220
4196.60 219
4196.75 215
4196.90 210
4197.05 204
4197.20 199
4197.34 195
4197.49 194
4197.64 196
4197.79 201
4197.94 210
4198.09 222
4198.24 235
4198.38 248
4198.53 259
4198.68 269
4198.83 277
4198.98 285
4199.13 296
4199.28 312
4199.43 333
4199.57 359
4199.72 388
4199.87 419
4200.02 450
4200.17 478
4200.32 503
4200.47 528
4200.62 554
4200.76 585
4200.91 623
4201.06 673
4201.21 736
4201.36 812
4201.51 901
4201.66 1001
4201.81 1108
4201.96 1220
4202.10 1333
4202.25 1446
4202.40 1556
4202.55 1664
4202.70 1769
4202.85 1872
4203.00 1972
4203.15 2068
4203.29 2158
4203.44 2240
4203.59 2313
4203.74 2374
4203.89 2426
4204.04 2468
4204.19 2503
4204.34 2534
4204.48 2560
4204.63 2584
4204.78 2603
4204.93 2617
4205.08 2623
4205.23 2620
4205.38 2606
4205.53 2583
4205.68 2549
4205.82 2504
4205.97 2451
4206.12 2390
4206.27 2322
4206.42 2249
4206.57 2171
4206.72 2091
4206.87 2011
4207.02 1932
4207.16 1855
4207.31 1779
4207.46 1706
4207.61 1634
4207.76 1565
4207.91 1497
4208.06 1431
4208.21 1367
4208.36 1304
4208.50 1241
4208.65 1178
4208.80 1113
4208.95 1048
4209.10 982
4209.25 919
4209.40 860
4209.55 806
4209.70 760
4209.84 721
4209.99 689
4210.14 661
4210.29 636
4210.44 611
4210.59 585
4210.74 558
4210.89 529
4211.04 501
4211.18 475
4211.33 451
4211.48 431
4211.63 415
4211.78 401
4211.93 389
4212.08 377
4212.23 365
4212.38 353
4212.53 341
4212.67 329
4212.82 317
4212.97 307
4213.12 298
4213.27 291
4213.42 287
4213.57 283
4213.72 281
4213.87 278
4214.02 275
4214.16 271
4214.31 264
4214.46 256
4214.61 247
4214.76 237
4214.91 227
4215.06 219
4215.21 213
4215.36 210
4215.51 210
4215.65 213
4215.80 216
4215.95 220
4216.10 222
4216.25 222
4216.40 219
4216.55 214
4216.70 208
4216.85 203
4217.00 200
4217.15 200
4217.29 203
4217.44 208
4217.59 214
4217.74 219
4217.89 221
4218.04 221
4218.19 219
4218.34 216
4218.49 212
4218.64 210
4218.78 209
4218.93 208
4219.08 208
4219.23 206
4219.38 202
4219.53 197
4219.68 189
4219.83 181
4219.98 173
4220.13 167
4220.28 164
4220.43 163
4220.57 164
4220.72 164
4220.87 163
4221.02 160
4221.17 152
4221.32 142
4221.47 128
4221.62 114
4221.77 99
4221.92 85
4222.07 73
4222.21 65
4222.36 61
4222.51 63
4222.66 69
4222.81 80
4222.96 94
4223.11 110
4223.26 124
4223.41 137
4223.56 147
4223.71 153
4223.86 158
4224.00 161
4224.15 163
4224.30 165
4224.45 166
4224.60 167
4224.75 168
4224.90 166
4225.05 164
4225.20 159
4225.35 153
4225.50 147
4225.65 141
4225.79 136
4225.94 132
4226.09 130
4226.24 128
4226.39 126
4226.54 124
4226.69 122
4226.84 119
4226.99 118
4227.14 117
4227.29 117
4227.44 119
4227.59 121
4227.73 123
4227.88 125
4228.03 126
4228.18 126
4228.33 124
4228.48 121
4228.63 117
4228.78 112
4228.93 106
4229.08 101
4229.23 96
4229.38 92
4229.53 89
4229.68 86
4229.82 84
4229.97 82
4230.12 79
4230.27 76
4230.42 71
4230.57 65
4230.72 60
4230.87 55
4231.02 51
4231.17 49
4231.32 49
4231.47 49
4231.62 49
4231.77 49
4231.91 48
4232.06 46
4232.21 43
4232.36 40
4232.51 38
4232.66 38
4232.81 40
4232.96 44
4233.11 50
4233.26 54
4233.41 57
4233.56 58
4233.71 55
4233.86 51
4234.01 45
4234.15 39
4234.30 36
4234.45 34
4234.60 35
4234.75 37
4234.90 42
4235.05 46
4235.20 50
4235.35 53
4235.50 55
4235.65 56
4235.80 55
4235.95 53
4236.10 51
4236.25 48
4236.40 48
4236.54 49
4236.69 52
4236.84 58
4236.99 67
4237.14 76
4237.29 85
4237.44 93
4237.59 98
4237.74 101
4237.89 102
4238.04 101
4238.19 100
4238.34 99
4238.49 98
4238.64 98
4238.79 98
4238.94 98
4239.08 98
4239.23 98
4239.38 97
4239.53 97
4239.68 97
4239.83 99
4239.98 101
4240.13 106
4240.28 112
4240.43 120
4240.58 131
4240.73 142
4240.88 155
4241.03 168
4241.18 181
4241.33 194
4241.48 208
4241.63 222
4241.78 238
4241.92 255
4242.07 273
4242.22 290
4242.37 306
4242.52 321
4242.67 334
4242.82 345
4242.97 356
4243.12 367
4243.27 380
4243.42 396
4243.57 414
4243.72 433
4243.87 454
4244.02 474
4244.17 494
4244.32 512
4244.47 529
4244.62 544
4244.77 557
4244.92 571
4245.06 586
4245.21 602
4245.36 620
4245.51 641
4245.66 663
4245.81 687
4245.96 709
4246.11 730
4246.26 747
4246.41 759
4246.56 766
4246.71 769
4246.86 768
4247.01 765
4247.16 760
4247.31 756
4247.46 753
4247.61 750
4247.76 747
4247.91 743
4248.06 736
4248.21 727
4248.36 715
4248.51 701
4248.65 686
4248.80 672
4248.95 659
4249.10 648
4249.25 639
4249.40 631
4249.55 622
4249.70 611
4249.85 596
4250.00 579
4250.15 560
4250.30 539
4250.45 517
4250.60 496
4250.75 475
4250.90 453
4251.05 431
4251.20 408
4251.35 384
4251.50 361
4251.65 339
4251.80 319
4251.95 302
4252.10 289
4252.25 277
4252.40 267
4252.55 259
4252.70 249
4252.84 240
4252.99 229
4253.14 217
4253.29 205
4253.44 192
4253.59 179
4253.74 166
4253.89 153
4254.04 141
4254.19 129
4254.34 119
4254.49 109
4254.64 100
4254.79 92
4254.94 85
4255.09 79
4255.24 73
4255.39 68
4255.54 62
4255.69 56
4255.84 49
4255.99 41
4256.14 33
4256.29 25
4256.44 19
4256.59 13
4256.74 9
4256.89 6
4257.04 5
4257.19 4
4257.34 5
4257.49 6
4257.64 8
4257.79 11
4257.94 16
4258.09 21
4258.24 28
4258.39 36
4258.53 44
4258.68 53
4258.83 61
4258.98 69
4259.13 76
4259.28 82
4259.43 86
4259.58 88
4259.73 88
4259.88 86
4260.03 84
4260.18 81
4260.33 78
4260.48 77
4260.63 78
4260.78 81
4260.93 84
4261.08 86
4261.23 86
4261.38 85
4261.53 83
4261.68 78
4261.83 73
4261.98 67
4262.13 60
4262.28 52
4262.43 43
4262.58 34
4262.73 25
4262.88 17
4263.03 12
4263.18 10
4263.33 11
4263.48 14
4263.63 18
4263.78 23
4263.93 26
4264.08 29
4264.23 29
4264.38 30
4264.53 30
4264.68 30
4264.83 32
4264.98 34
4265.13 36
4265.28 37
4265.43 37
4265.58 36
4265.73 32
4265.88 27
4266.03 21
4266.18 13
4266.33 6
4266.48 0
4266.63 0
4266.78 0
4266.93 0
4267.08 0
4267.23 0
4267.38 0
4267.53 0
4267.68 0
4267.83 2
4267.98 5
4268.13 7
4268.28 10
4268.43 13
4268.58 16
4268.73 19
4268.88 22
4269.03 25
4269.18 28
4269.33 33
4269.48 39
4269.63 48
4269.78 57
4269.93 67
4270.08 75
4270.23 81
4270.38 83
4270.53 81
4270.68 75
4270.83 68
4270.98 59
4271.13 52
4271.28 47
4271.43 43
4271.58 41
4271.73 40
4271.88 40
4272.03 40
4272.18 40
4272.33 43
4272.48 47
4272.63 54
4272.78 63
4272.93 74
4273.08 85
4273.23 95
4273.38 103
4273.53 108
4273.68 109
4273.83 106
4273.98 101
4274.13 94
4274.28 87
4274.43 82
4274.58 80
4274.73 81
4274.88 85
4275.03 90
4275.18 95
4275.33 99
4275.48 103
4275.63 106
4275.78 108
4275.93 110
4276.08 112
4276.23 114
4276.38 116
4276.53 117
4276.68 115
4276.83 111
4276.98 105
4277.13 97
4277.28 87
4277.43 77
4277.58 67
4277.73 58
4277.88 50
4278.03 45
4278.18 40
4278.33 38
4278.48 37
4278.63 37
4278.78 37
4278.93 38
4279.08 38
4279.23 38
4279.38 38
4279.53 38
4279.68 39
4279.83 42
4279.98 44
4280.13 48
4280.28 51
4280.43 54
4280.58 56
4280.73 58
4280.88 59
4281.03 60
4281.18 60
4281.33 59
4281.48 58
4281.63 57
4281.78 56
4281.93 55
4282.08 56
4282.23 58
4282.38 61
4282.53 65
4282.68 70
4282.83 74
4282.99 77
4283.14 79
4283.29 79
4283.44 79
4283.59 79
4283.74 78
4283.89 77
4284.04 76
4284.19 75
4284.34 73
4284.49 69
4284.64 65
4284.79 59
4284.94 52
4285.09 45
4285.24 40
4285.39 36
4285.54 34
4285.69 35
4285.84 39
4285.99 44
4286.14 50
4286.29 58
4286.44 65
4286.59 72
4286.74 79
4286.89 84
4287.04 88
4287.19 90
4287.34 90
4287.49 88
4287.64 85
4287.79 81
4287.94 77
4288.09 72
4288.24 69
4288.39 67
4288.54 66
4288.70 66
4288.85 69
4289.00 73
4289.15 77
4289.30 83
4289.45 88
4289.60 92
4289.75 96
4289.90 101
4290.05 106
4290.20 114
4290.35 124
4290.50 138
4290.65 155
4290.80 173
4290.95 193
4291.10 212
4291.25 229
4291.40 244
4291.55 256
4291.70 265
4291.85 272
4292.00 278
4292.15 283
4292.30 287
4292.45 292
4292.60 297
4292.75 303
4292.91 311
4293.06 321
4293.21 332
4293.36 344
4293.51 355
4293.66 364
4293.81 370
4293.96 372
4294.11 369
4294.26 362
4294.41 352
4294.56 340
4294.71 327
4294.86 313
4295.01 300
4295.16 287
4295.31 277
4295.46 268
4295.61 262
4295.76 257
4295.91 255
4296.06 253
4296.21 251
4296.36 248
4296.52 242
4296.67 235
4296.82 226
4296.97 216
4297.12 205
4297.27 195
4297.42 186
4297.57 177
4297.72 170
4297.87 163
4298.02 158
4298.17 153
4298.32 149
4298.47 145
4298.62 141
4298.77 137
4298.92 133
4299.07 128
4299.22 125
4299.37 124
4299.52 124
4299.68 126
4299.83 130
4299.98 135
4300.13 140
4300.28 143
4300.43 143
4300.58 140
4300.73 135
4300.88 129
4301.03 121
4301.18 114
4301.33 107
4301.48 103
4301.63 100
4301.78 100
4301.93 103
4302.08 109
4302.23 119
4302.38 131
4302.54 145
4302.69 160
4302.84 173
4302.99 184
4303.14 191
4303.29 193
4303.44 191
4303.59 186
4303.74 180
4303.89 172
4304.04 167
4304.19 163
4304.34 163
4304.49 166
4304.64 172
4304.79 180
4304.94 191
4305.10 202
4305.25 214
4305.40 227
4305.55 242
4305.70 257
4305.85 274
4306.00 291
4306.15 309
4306.30 326
4306.45 342
4306.60 356
4306.75 370
4306.90 383
4307.05 397
4307.20 411
4307.35 425
4307.51 437
4307.66 448
4307.81 455
4307.96 459
4308.11 460
4308.26 457
4308.41 452
4308.56 446
4308.71 438
4308.86 429
4309.01 419
4309.16 407
4309.31 393
4309.46 379
4309.61 364
4309.77 349
4309.92 333
4310.07 318
4310.22 303
4310.37 288
4310.52 276
4310.67 265
4310.82 257
4310.97 250
4311.12 245
4311.27 239
4311.42 233
4311.57 225
4311.72 215
4311.88 204
4312.03 191
4312.18 179
4312.33 167
4312.48 158
4312.63 151
4312.78 146
4312.93 143
4313.08 142
4313.23 142
4313.38 142
4313.53 142
4313.68 142
4313.83 142
4313.99 143
4314.14 144
4314.29 146
4314.44 147
4314.59 148
4314.74 149
4314.89 149
4315.04 149
4315.19 149
4315.34 149
4315.49 150
4315.64 150
4315.79 150
4315.95 149
4316.10 147
4316.25 144
4316.40 141
4316.55 141
4316.70 143
4316.85 149
4317.00 158
4317.15 168
4317.30 178
4317.45 186
4317.60 189
4317.76 188
4317.91 184
4318.06 177
4318.21 171
4318.36 165
4318.51 161
4318.66 157
4318.81 153
4318.96 149
4319.11 145
4319.26 141
4319.41 137
4319.57 135
4319.72 136
4319.87 138
4320.02 141
4320.17 144
4320.32 147
4320.47 147
4320.62 145
4320.77 140
4320.92 134
4321.07 127
4321.22 121
4321.38 117
4321.53 114
4321.68 115
4321.83 116
4321.98 118
4322.13 120
4322.28 121
4322.43 119
4322.58 116
4322.73 110
4322.88 104
4323.04 96
4323.19 89
4323.34 83
4323.49 78
4323.64 74
4323.79 72
4323.94 72
4324.09 72
4324.24 75
4324.39 78
4324.55 82
4324.70 87
4324.85 93
4325.00 100
4325.15 107
4325.30 115
4325.45 123
4325.60 131
4325.75 138
4325.90 145
4326.05 150
4326.21 155
4326.36 158
4326.51 159
4326.66 158
4326.81 155
4326.96 151
4327.11 147
4327.26 144
4327.41 142
4327.56 141
4327.72 142
4327.87 143
4328.02 143
4328.17 141
4328.32 137
4328.47 130
4328.62 122
4328.77 112
4328.92 103
4329.07 94
4329.23 87
4329.38 83
4329.53 81
4329.68 81
4329.83 82
4329.98 84
4330.13 87
4330.28 90
4330.43 94
4330.58 97
4330.74 101
4330.89 105
4331.04 107
4331.19 107
4331.34 105
4331.49 101
4331.64 95
4331.79 89
4331.94 83
4332.10 80
4332.25 79
4332.40 81
4332.55 85
4332.70 89
4332.85 92
4333.00 93
4333.15 91
4333.30 87
4333.46 81
4333.61 75
4333.76 69
4333.91 64
4334.06 60
4334.21 58
4334.36 57
4334.51 56
4334.66 56
4334.82 56
4334.97 57
4335.12 58
4335.27 60
4335.42 61
4335.57 61
4335.72 61
4335.87 58
4336.02 54
4336.18 50
4336.33 44
4336.48 40
4336.63 36
4336.78 33
4336.93 30
4337.08 29
4337.23 27
4337.38 24
4337.54 21
4337.69 16
4337.84 10
4337.99 4
4338.14 0
4338.29 0
4338.44 0
4338.59 0
4338.75 0
4338.90 0
4339.05 0
4339.20 0
4339.35 5
4339.50 11
4339.65 15
4339.80 17
4339.95 18
4340.11 18
4340.26 18
4340.41 19
4340.56 22
4340.71 27
4340.86 33
4341.01 40
4341.16 47
4341.32 54
4341.47 60
4341.62 64
4341.77 66
4341.92 66
4342.07 63
4342.22 59
4342.37 55
4342.53 51
4342.68 48
4342.83 47
4342.98 48
4343.13 50
4343.28 52
4343.43 54
4343.58 55
4343.74 55
4343.89 55
4344.04 55
4344.19 55
4344.34 55
4344.49 57
4344.64 59
4344.80 61
4344.95 62
4345.10 62
4345.25 60
4345.40 57
4345.55 52
4345.70 46
4345.85 38
4346.01 31
4346.16 23
4346.31 16
4346.46 10
4346.61 5
4346.76 2
4346.91 0
4347.06 0
4347.22 0
4347.37 0
4347.52 0
4347.67 0
4347.82 0
4347.97 0
4348.12 0
4348.28 3
4348.43 10
4348.58 16
4348.73 23
4348.88 28
4349.03 31
4349.18 33
4349.34 34
4349.49 33
4349.64 32
4349.79 30
4349.94 28
4350.09 26
4350.24 24
4350.39 23
4350.55 23
4350.70 23
4350.85 25
4351.00 26
4351.15 28
4351.30 31
4351.45 33
4351.61 35
4351.76 37
4351.91 40
4352.06 42
4352.21 45
4352.36 47
4352.51 49
4352.67 48
4352.82 46
4352.97 42
4353.12 37
4353.27 31
4353.42 26
4353.57 24
4353.73 24
4353.88 27
4354.03 32
4354.18 38
4354.33 43
4354.48 45
4354.63 45
4354.79 42
4354.94 36
4355.09 29
4355.24 21
4355.39 13
4355.54 6
4355.70 1
4355.85 0
4356.00 0
4356.15 0
4356.30 0
4356.45 0
4356.60 0
4356.76 0
4356.91 0
4357.06 1
4357.21 6
4357.36 13
4357.51 21
4357.66 28
4357.82 36
4357.97 41
4358.12 45
4358.27 45
4358.42 43
4358.57 37
4358.73 30
4358.88 23
4359.03 17
4359.18 12
4359.33 11
4359.48 11
4359.63 13
4359.79 15
4359.94 17
4360.09 19
4360.24 19
4360.39 19
4360.54 18
4360.70 17
4360.85 15
4361.00 13
4361.15 10
4361.30 7
4361.45 2
4361.61 0
4361.76 0
4361.91 0
4362.06 0
4362.21 0
4362.36 0
4362.51 2
4362.67 7
4362.82 11
4362.97 13
4363.12 14
4363.27 14
4363.42 13
4363.58 11
4363.73 10
4363.88 9
4364.03 8
4364.18 7
4364.33 6
4364.49 5
4364.64 4
4364.79 4
4364.94 4
4365.09 6
4365.24 9
4365.40 13
4365.55 17
4365.70 21
4365.85 24
4366.00 26
4366.15 27
4366.31 26
4366.46 25
4366.61 24
4366.76 22
4366.91 21
4367.06 21
4367.22 22
4367.37 24
4367.52 27
4367.67 30
4367.82 34
4367.97 38
4368.13 42
4368.28 47
4368.43 52
4368.58 58
4368.73 64
4368.88 70
4369.04 76
4369.19 80
4369.34 82
4369.49 82
4369.64 80
4369.79 76
4369.95 72
4370.10 67
4370.25 64
4370.40 63
4370.55 63
4370.71 64
4370.86 67
4371.01 70
4371.16 72
4371.31 73
4371.46 73
4371.62 71
4371.77 68
4371.92 64
4372.07 60
4372.22 56
4372.37 53
4372.53 52
4372.68 51
4372.83 52
4372.98 53
4373.13 55
4373.29 55
4373.44 55
4373.59 54
4373.74 51
4373.89 49
4374.04 46
4374.20 45
4374.35 45
4374.50 46
4374.65 48
4374.80 52
4374.96 55
4375.11 57
4375.26 59
4375.41 59
4375.56 58
4375.71 57
4375.87 55
4376.02 54
4376.17 52
4376.32 50
4376.47 49
4376.63 48
4376.78 48
4376.93 49
4377.08 51
4377.23 55
4377.38 60
4377.54 64
4377.69 67
4377.84 69
4377.99 68
4378.14 65
4378.30 62
4378.45 58
4378.60 54
4378.75 52
4378.90 52
4379.06 53
4379.21 55
4379.36 58
4379.51 61
4379.66 65
4379.81 69
4379.97 73
4380.12 76
4380.27 79
4380.42 81
4380.57 83
4380.73 83
4380.88 83
4381.03 82
4381.18 80
4381.33 79
4381.49 78
4381.64 79
4381.79 82
4381.94 85
4382.09 90
4382.25 94
4382.40 97
4382.55 98
4382.70 98
4382.85 96
4383.01 93
4383.16 91
4383.31 91
4383.46 92
4383.61 94
4383.77 96
4383.92 97
4384.07 97
4384.22 94
4384.37 90
4384.52 84
4384.68 79
4384.83 75
4384.98 73
4385.13 74
4385.28 76
4385.44 80
4385.59 84
4385.74 87
4385.89 89
4386.04 91
4386.20 92
4386.35 93
4386.50 93
4386.65 94
4386.81 93
4386.96 92
4387.11 89
4387.26 84
4387.41 79
4387.57 72
4387.72 65
4387.87 59
4388.02 53
4388.17 49
4388.33 46
4388.48 45
4388.63 45
4388.78 46
4388.93 48
4389.09 50
4389.24 53
4389.39 56
4389.54 59
4389.69 63
4389.85 67
4390.00 71
4390.15 75
4390.30 80
4390.45 83
4390.61 86
4390.76 87
4390.91 89
4391.06 90
4391.21 92
4391.37 93
4391.52 94
4391.67 95
4391.82 94
4391.98 92
4392.13 87
4392.28 81
4392.43 73
4392.58 66
4392.74 59
4392.89 53
4393.04 48
4393.19 44
4393.34 41
4393.50 38
4393.65 35
4393.80 31
4393.95 26
4394.11 22
4394.26 18
4394.41 16
4394.56 17
4394.71 20
4394.87 26
4395.02 34
4395.17 43
4395.32 52
4395.47 60
4395.63 66
4395.78 70
4395.93 71
4396.08 70
4396.24 68
4396.39 66
4396.54 66
4396.69 67
4396.84 71
4397.00 76
4397.15 82
4397.30 87
4397.45 91
4397.61 93
4397.76 94
4397.91 93
4398.06 92
4398.21 92
4398.37 93
4398.52 94
4398.67 95
4398.82 96
4398.98 97
4399.13 98
4399.28 98
4399.43 97
4399.58 96
4399.74 93
4399.89 90
4400.04 86
4400.19 82
4400.35 79
4400.50 79
4400.65 80
4400.80 83
4400.95 87
4401.11 89
4401.26 90
4401.41 88
4401.56 82
4401.72 75
4401.87 67
4402.02 59
4402.17 53
4402.33 48
4402.48 45
4402.63 44
4402.78 44
4402.93 44
4403.09 45
4403.24 47
4403.39 51
4403.54 55
4403.70 61
4403.85 66
4404.00 70
4404.15 73
4404.31 73
4404.46 70
4404.61 65
4404.76 60
4404.91 56
4405.07 53
4405.22 51
4405.37 51
4405.52 52
4405.68 53
4405.83 52
4405.98 51
4406.13 48
4406.29 44
4406.44 41
4406.59 38
4406.74 35
4406.90 34
4407.05 34
4407.20 34
4407.35 36
4407.50 37
4407.66 37
4407.81 38
4407.96 38
4408.11 38
4408.27 40
4408.42 43
4408.57 48
4408.72 54
4408.88 62
4409.03 70
4409.18 79
4409.33 87
4409.49 94
4409.64 103
4409.79 112
4409.94 122
4410.10 132
4410.25 141
4410.40 148
4410.55 152
4410.71 153
4410.86 151
4411.01 147
4411.16 142
4411.32 137
4411.47 131
4411.62 125
4411.77 119
4411.93 114
4412.08 111
4412.23 109
4412.38 110
4412.53 113
4412.69 117
4412.84 123
4412.99 127
4413.14 131
4413.30 132
4413.45 132
4413.60 129
4413.75 126
4413.91 123
4414.06 121
4414.21 119
4414.36 117
4414.52 116
4414.67 114
4414.82 112
4414.97 109
4415.13 104
4415.28 99
4415.43 92
4415.58 85
4415.74 78
4415.89 73
4416.04 70
4416.19 71
4416.35 76
4416.50 85
4416.65 97
4416.81 110
4416.96 122
4417.11 132
4417.26 138
4417.42 140
4417.57 139
4417.72 136
4417.87 130
4418.03 123
4418.18 116
4418.33 109
4418.48 102
4418.64 97
4418.79 94
4418.94 95
4419.09 99
4419.25 105
4419.40 112
4419.55 117
4419.70 120
4419.86 120
4420.01 117
4420.16 114
4420.31 112
4420.47 112
4420.62 115
4420.77 121
4420.92 131
4421.08 142
4421.23 153
4421.38 164
4421.54 173
4421.69 180
4421.84 184
4421.99 185
4422.15 183
4422.30 178
4422.45 171
4422.60 161
4422.76 151
4422.91 141
4423.06 132
4423.21 125
4423.37 121
4423.52 119
4423.67 120
4423.82 123
4423.98 126
4424.13 130
4424.28 133
4424.44 134
4424.59 135
4424.74 135
4424.89 136
4425.05 138
4425.20 141
4425.35 145
4425.50 148
4425.66 151
4425.81 152
4425.96 151
4426.12 149
4426.27 146
4426.42 144
4426.57 142
4426.73 140
4426.88 138
4427.03 137
4427.18 134
4427.34 130
4427.49 126
4427.64 122
4427.80 118
4427.95 117
4428.10 118
4428.25 121
4428.41 126
4428.56 133
4428.71 140
4428.86 146
4429.02 150
4429.17 153
4429.32 155
4429.48 155
4429.63 153
4429.78 149
4429.93 143
4430.09 136
4430.24 126
4430.39 115
4430.54 104
4430.70 94
4430.85 85
4431.00 78
4431.16 72
4431.31 68
4431.46 65
4431.61 63
4431.77 62
4431.92 61
4432.07 60
4432.23 60
4432.38 60
4432.53 61
4432.68 64
4432.84 66
4432.99 69
4433.14 72
4433.30 73
4433.45 73
4433.60 72
4433.75 68
4433.91 64
4434.06 58
4434.21 52
4434.37 47
4434.52 42
4434.67 39
4434.82 37
4434.98 36
4435.13 35
4435.28 36
4435.44 37
4435.59 39
4435.74 41
4435.89 42
4436.05 43
4436.20 43
4436.35 42
4436.51 42
4436.66 43
4436.81 44
4436.96 47
4437.12 52
4437.27 58
4437.42 63
4437.58 67
4437.73 69
4437.88 69
4438.03 66
4438.19 60
4438.34 52
4438.49 43
4438.65 35
4438.80 28
4438.95 23
4439.10 21
4439.26 22
4439.41 24
4439.56 29
4439.72 33
4439.87 38
4440.02 41
4440.18 44
4440.33 47
4440.48 50
4440.63 54
4440.79 58
4440.94 62
4441.09 66
4441.25 69
4441.40 70
4441.55 70
4441.70 68
4441.86 64
4442.01 59
4442.16 54
4442.32 48
4442.47 43
4442.62 38
4442.78 35
4442.93 32
4443.08 31
4443.23 30
4443.39 29
4443.54 28
4443.69 26
4443.85 23
4444.00 20
4444.15 17
4444.31 15
4444.46 14
4444.61 15
4444.76 18
4444.92 21
4445.07 26
4445.22 30
4445.38 34
4445.53 36
4445.68 36
4445.84 36
4445.99 35
4446.14 34
4446.30 34
4446.45 34
4446.60 33
4446.75 31
4446.91 29
4447.06 25
4447.21 20
4447.37 14
4447.52 10
4447.67 7
4447.83 6
4447.98 6
4448.13 7
4448.29 8
4448.44 9
4448.59 10
4448.74 11
4448.90 13
4449.05 16
4449.20 21
4449.36 27
4449.51 34
4449.66 41
4449.82 48
4449.97 55
4450.12 61
4450.28 67
4450.43 71
4450.58 75
4450.73 76
4450.89 77
4451.04 77
4451.19 77
4451.35 78
4451.50 81
4451.65 87
4451.81 94
4451.96 101
4452.11 108
4452.27 113
4452.42 115
4452.57 114
4452.73 112
4452.88 110
4453.03 108
4453.19 107
4453.34 109
4453.49 112
4453.64 115
4453.80 117
4453.95 119
4454.10 119
4454.26 117
4454.41 115
4454.56 113
4454.72 112
4454.87 114
4455.02 117
4455.18 121
4455.33 127
4455.48 133
4455.64 139
4455.79 142
4455.94 143
4456.10 141
4456.25 137
4456.40 131
4456.56 125
4456.71 119
4456.86 113
4457.02 109
4457.17 106
4457.32 105
4457.48 105
4457.63 105
4457.78 105
4457.93 105
4458.09 105
4458.24 103
4458.39 101
4458.55 99
4458.70 97
4458.85 96
4459.01 96
4459.16 98
4459.31 99
4459.47 101
4459.62 102
4459.77 101
4459.93 99
4460.08 95
4460.23 89
4460.39 82
4460.54 74
4460.69 67
4460.85 60
4461.00 54
4461.15 49
4461.31 45
4461.46 42
4461.61 41
4461.77 41
4461.92 43
4462.07 46
4462.23 49
4462.38 51
4462.53 54
4462.69 55
4462.84 56
4462.99 55
4463.15 52
4463.30 49
4463.45 44
4463.61 39
4463.76 33
4463.91 28
4464.07 25
4464.22 23
4464.37 23
4464.53 24
4464.68 27
4464.83 29
4464.99 30
4465.14 30
4465.29 29
4465.45 26
4465.60 22
4465.75 18
4465.91 14
4466.06 11
4466.21 8
4466.37 5
4466.52 2
4466.67 0
4466.83 0
4466.98 0
4467.13 0
4467.29 0
4467.44 0
4467.59 0
4467.75 1
4467.90 1
4468.06 1
4468.21 1
4468.36 1
4468.52 2
4468.67 4
4468.82 7
4468.98 11
4469.13 15
4469.28 20
4469.44 25
4469.59 30
4469.74 35
4469.90 41
4470.05 47
4470.20 52
4470.36 56
4470.51 58
4470.66 57
4470.82 54
4470.97 49
4471.12 43
4471.28 36
4471.43 30
4471.58 24
4471.74 20
4471.89 16
4472.05 13
4472.20 10
4472.35 6
4472.51 3
4472.66 0
4472.81 0
4472.97 3
4473.12 9
4473.27 19
4473.43 30
4473.58 43
4473.73 54
4473.89 64
4474.04 72
4474.19 78
4474.35 82
4474.50 86
4474.66 90
4474.81 93
4474.96 95
4475.12 96
4475.27 94
4475.42 91
4475.58 87
4475.73 80
4475.88 74
4476.04 66
4476.19 59
4476.34 53
4476.50 48
4476.65 45
4476.80 44
4476.96 44
4477.11 46
4477.27 50
4477.42 54
4477.57 58
4477.73 61
4477.88 63
4478.03 63
4478.19 63
4478.34 63
4478.49 64
4478.65 65
4478.80 66
4478.96 67
4479.11 67
4479.26 65
4479.42 63
4479.57 60
4479.72 57
4479.88 56
4480.03 57
4480.18 61
4480.34 66
4480.49 72
4480.65 79
4480.80 86
4480.95 92
4481.11 99
4481.26 105
4481.41 110
4481.57 116
4481.72 120
4481.87 124
4482.03 127
4482.18 129
4482.34 129
4482.49 128
4482.64 126
4482.80 122
4482.95 116
4483.10 109
4483.26 101
4483.41 93
4483.56 86
4483.72 80
4483.87 76
4484.03 74
4484.18 73
4484.33 72
4484.49 73
4484.64 74
4484.79 74
4484.95 75
4485.10 74
4485.26 74
4485.41 72
4485.56 71
4485.72 69
4485.87 67
4486.02 65
4486.18 63
4486.33 61
4486.49 58
4486.64 54
4486.79 51
4486.95 47
4487.10 45
4487.25 43
4487.41 43
4487.56 43
4487.72 44
4487.87 45
4488.02 46
4488.18 46
4488.33 46
4488.48 45
4488.64 43
4488.79 41
4488.95 39
4489.10 36
4489.25 32
4489.41 29
4489.56 26
4489.71 23
4489.87 20
4490.02 18
4490.18 16
4490.33 15
4490.48 13
4490.64 10
4490.79 8
4490.95 5
4491.10 3
4491.25 2
4491.41 2
4491.56 4
4491.71 6
4491.87 9
4492.02 12
4492.18 14
4492.33 14
4492.48 12
4492.64 9
4492.79 5
4492.94 2
4493.10 0
4493.25 0
4493.41 2
4493.56 5
4493.71 8
4493.87 11
4494.02 13
4494.18 13
4494.33 12
4494.48 9
4494.64 6
4494.79 3
4494.95 1
4495.10 0
4495.25 0
4495.41 0
4495.56 0
4495.71 0
4495.87 0
4496.02 2
4496.18 4
4496.33 5
4496.48 6
4496.64 5
4496.79 3
4496.95 0
4497.10 0
4497.25 0
4497.41 0
4497.56 0
4497.72 0
4497.87 1
4498.02 7
4498.18 13
4498.33 20
4498.49 26
4498.64 30
4498.79 32
4498.95 32
4499.10 31
4499.26 31
4499.41 31
4499.56 33
4499.72 38
4499.87 45
4500.02 53
4500.18 62
4500.33 71
4500.49 77
4500.64 83
4500.79 86
4500.95 89
4501.10 90
4501.26 92
4501.41 95
4501.56 98
4501.72 102
4501.87 106
4502.03 110
4502.18 114
4502.33 117
4502.49 119
4502.64 120
4502.80 120
4502.95 119
4503.10 118
4503.26 116
4503.41 114
4503.57 111
4503.72 108
4503.88 107
4504.03 107
4504.18 110
4504.34 115
4504.49 123
4504.65 132
4504.80 141
4504.95 148
4505.11 152
4505.26 152
4505.42 147
4505.57 138
4505.72 126
4505.88 113
4506.03 101
4506.19 90
4506.34 82
4506.49 76
4506.65 74
4506.80 73
4506.96 74
4507.11 74
4507.26 73
4507.42 71
4507.57 68
4507.73 65
4507.88 62
4508.04 61
4508.19 61
4508.34 63
4508.50 66
4508.65 68
4508.81 70
4508.96 70
4509.11 69
4509.27 67
4509.42 64
4509.58 60
4509.73 57
4509.88 54
4510.04 51
4510.19 50
4510.35 49
4510.50 48
4510.66 48
4510.81 47
4510.96 45
4511.12 43
4511.27 40
4511.43 36
4511.58 32
4511.73 28
4511.89 25
4512.04 22
4512.20 19
4512.35 18
4512.51 17
4512.66 18
4512.81 19
4512.97 21
4513.12 24
4513.28 28
4513.43 32
4513.58 37
4513.74 44
4513.89 52
4514.05 62
4514.20 74
4514.36 86
4514.51 98
4514.66 109
4514.82 118
4514.97 123
4515.13 125
4515.28 122
4515.44 116
4515.59 106
4515.74 92
4515.90 77
4516.05 61
4516.21 47
4516.36 35
4516.52 26
4516.67 22
4516.82 21
4516.98 24
4517.13 28
4517.29 33
4517.44 38
4517.60 42
4517.75 44
4517.90 46
4518.06 46
4518.21 45
4518.37 44
4518.52 41
4518.68 37
4518.83 32
4518.98 28
4519.14 24
4519.29 22
4519.45 21
4519.60 23
4519.76 26
4519.91 29
4520.06 33
4520.22 36
4520.37 40
4520.53 43
4520.68 48
4520.84 54
4520.99 60
4521.14 67
4521.30 73
4521.45 78
4521.61 81
4521.76 82
4521.92 82
4522.07 81
4522.22 79
4522.38 76
4522.53 74
4522.69 71
4522.84 69
4523.00 67
4523.15 65
4523.31 65
4523.46 66
4523.61 70
4523.77 76
4523.92 84
4524.08 94
4524.23 104
4524.39 113
4524.54 120
4524.69 125
4524.85 128
4525.00 127
4525.16 125
4525.31 120
4525.47 114
4525.62 107
4525.78 99
4525.93 93
4526.08 89
4526.24 86
4526.39 87
4526.55 90
4526.70 95
4526.86 100
4527.01 104
4527.17 107
4527.32 108
4527.47 108
4527.63 107
4527.78 104
4527.94 102
4528.09 100
4528.25 99
4528.40 98
4528.56 98
4528.71 98
4528.86 98
4529.02 99
4529.17 102
4529.33 106
4529.48 112
4529.64 118
4529.79 123
4529.95 128
4530.10 132
4530.25 134
4530.41 133
4530.56 131
4530.72 126
4530.87 120
4531.03 114
4531.18 108
4531.34 104
4531.49 100
4531.65 99
4531.80 100
4531.95 102
4532.11 106
4532.26 109
4532.42 113
4532.57 117
4532.73 121
4532.88 124
4533.04 126
4533.19 127
4533.34 126
4533.50 123
4533.65 120
4533.81 118
4533.96 118
4534.12 120
4534.27 124
4534.43 129
4534.58 133
4534.74 135
4534.89 133
4535.05 129
4535.20 122
4535.35 114
4535.51 108
4535.66 102
4535.82 99
4535.97 96
4536.13 93
4536.28 91
4536.44 87
4536.59 82
4536.75 77
4536.90 72
4537.05 68
4537.21 65
4537.36 63
4537.52 62
4537.67 61
4537.83 60
4537.98 60
4538.14 59
4538.29 59
4538.45 57
4538.60 56
4538.76 53
4538.91 50
4539.06 47
4539.22 45
4539.37 44
4539.53 44
4539.68 46
4539.84 48
4539.99 50
4540.15 53
4540.30 54
4540.46 55
4540.61 55
4540.77 54
4540.92 53
4541.08 51
4541.23 49
4541.38 47
4541.54 45
4541.69 43
4541.85 43
4542.00 43
4542.16 43
4542.31 44
4542.47 44
4542.62 42
4542.78 39
4542.93 35
4543.09 29
4543.24 23
4543.40 17
4543.55 13
4543.71 10
4543.86 10
4544.01 11
4544.17 14
4544.32 18
4544.48 22
4544.63 28
4544.79 33
4544.94 37
4545.10 41
4545.25 44
4545.41 46
4545.56 46
4545.72 45
4545.87 41
4546.03 37
4546.18 32
4546.34 27
4546.49 24
4546.65 23
4546.80 25
4546.95 29
4547.11 35
4547.26 41
4547.42 47
4547.57 51
4547.73 53
4547.88 52
4548.04 48
4548.19 42
4548.35 35
4548.50 27
4548.66 19
4548.81 13
4548.97 9
4549.12 7
4549.28 7
4549.43 9
4549.59 12
4549.74 17
4549.90 22
4550.05 28
4550.21 33
4550.36 39
4550.52 44
4550.67 49
4550.83 53
4550.98 57
4551.13 61
4551.29 63
4551.44 64
4551.60 64
4551.75 63
4551.91 60
4552.06 57
4552.22 54
4552.37 51
4552.53 51
4552.68 52
4552.84 56
4552.99 62
4553.15 68
4553.30 74
4553.46 77
4553.61 76
4553.77 72
4553.92 63
4554.08 52
4554.23 40
4554.39 29
4554.54 20
4554.70 14
4554.85 12
4555.01 14
4555.16 19
4555.32 26
4555.47 33
4555.63 40
4555.78 44
4555.94 46
4556.09 46
4556.25 45
4556.40 43
4556.56 42
4556.71 41
4556.87 42
4557.02 42
4557.18 43
4557.33 43
4557.49 42
4557.64 41
4557.80 40
4557.95 39
4558.11 40
4558.26 42
4558.42 44
4558.57 47
4558.73 51
4558.88 55
4559.04 58
4559.19 61
4559.35 63
4559.50 64
4559.66 65
4559.81 63
4559.97 60
4560.12 55
4560.28 49
4560.43 42
4560.59 35
4560.74 29
4560.90 22
4561.05 17
4561.21 11
4561.36 6
4561.52 0
4561.67 0
4561.83 0
4561.98 0
4562.14 0
4562.29 0
4562.45 0
4562.60 0
4562.76 0
4562.91 5
4563.07 10
4563.22 13
4563.38 17
4563.53 20
4563.69 23
4563.84 26
4564.00 30
4564.15 33
4564.31 36
4564.46 38
4564.62 40
4564.77 41
4564.93 42
4565.08 43
4565.24 45
4565.39 47
4565.55 51
4565.70 54
4565.86 57
4566.01 59
4566.17 60
4566.32 60
4566.48 59
4566.63 58
4566.79 57
4566.94 57
4567.10 58
4567.25 60
4567.41 62
4567.56 65
4567.72 66
4567.87 65
4568.03 64
4568.18 61
4568.34 57
4568.49 55
4568.65 52
4568.80 51
4568.96 51
4569.11 52
4569.27 52
4569.43 52
4569.58 52
4569.74 51
4569.89 50
4570.05 49
4570.20 49
4570.36 48
4570.51 49
4570.67 49
4570.82 51
4570.98 54
4571.13 57
4571.29 61
4571.44 66
4571.60 69
4571.75 71
4571.91 69
4572.06 64
4572.22 56
4572.37 45
4572.53 33
4572.68 21
4572.84 11
4572.99 3
4573.15 0
4573.30 0
4573.46 0
4573.62 0
4573.77 1
4573.93 3
4574.08 4
4574.24 5
4574.39 5
4574.55 6
4574.70 6
4574.86 7
4575.01 8
4575.17 9
4575.32 9
4575.48 8
4575.63 6
4575.79 4
4575.94 2
4576.10 0
4576.25 0
4576.41 0
4576.57 2
4576.72 4
4576.88 7
4577.03 9
4577.19 11
4577.34 13
4577.50 14
4577.65 15
4577.81 15
4577.96 15
4578.12 15
4578.27 14
4578.43 13
4578.58 12
4578.74 11
4578.89 10
4579.05 10
4579.21 11
4579.36 12
4579.52 14
4579.67 16
4579.83 19
4579.98 21
4580.14 24
4580.29 27
4580.45 30
4580.60 34
4580.76 37
4580.91 41
4581.07 44
4581.22 46
4581.38 47
4581.54 47
4581.69 46
4581.85 45
4582.00 44
4582.16 44
4582.31 44
4582.47 45
4582.62 46
4582.78 47
4582.93 46
4583.09 44
4583.24 41
4583.40 37
4583.56 32
4583.71 29
4583.87 27
4584.02 26
4584.18 27
4584.33 29
4584.49 32
4584.64 35
4584.80 38
4584.95 42
4585.11 45
4585.26 49
4585.42 53
4585.58 57
4585.73 60
4585.89 64
4586.04 66
4586.20 68
4586.35 68
4586.51 67
4586.66 64
4586.82 61
4586.97 56
4587.13 50
4587.29 43
4587.44 36
4587.60 29
4587.75 24
4587.91 20
4588.06 18
4588.22 17
4588.37 17
4588.53 16
4588.68 16
4588.84 14
4589.00 12
4589.15 9
4589.31 5
4589.46 3
4589.62 2
4589.77 4
4589.93 8
4590.08 13
4590.24 20
4590.40 26
4590.55 31
4590.71 35
4590.86 36
4591.02 35
4591.17 33
4591.33 30
4591.48 28
4591.64 26
4591.79 25
4591.95 27
4592.11 29
4592.26 32
4592.42 36
4592.57 40
4592.73 44
4592.88 46
4593.04 48
4593.19 49
4593.35 49
4593.51 49
4593.66 50
4593.82 52
4593.97 54
4594.13 57
4594.28 59
4594.44 60
4594.60 59
4594.75 55
4594.91 49
4595.06 41
4595.22 32
4595.37 22
4595.53 12
4595.68 3
4595.84 0
4596.00 0
4596.15 0
4596.31 0
4596.46 0
4596.62 1
4596.77 8
4596.93 17
4597.08 26
4597.24 34
4597.40 43
4597.55 51
4597.71 58
4597.86 64
4598.02 70
4598.17 75
4598.33 79
4598.49 81
4598.64 83
4598.80 84
4598.95 84
4599.11 84
4599.26 82
4599.42 80
4599.58 77
4599.73 73
4599.89 68
4600.04 62
4600.20 57
4600.35 53
4600.51 50
4600.66 48
4600.82 46
4600.98 43
4601.13 39
4601.29 36
4601.44 32
4601.60 29
4601.75 28
4601.91 28
4602.07 30
4602.22 34
4602.38 37
4602.53 39
4602.69 40
4602.84 38
4603.00 35
4603.16 30
4603.31 25
4603.47 20
4603.62 16
4603.78 14
4603.93 13
4604.09 15
4604.25 19
4604.40 26
4604.56 35
4604.71 44
4604.87 53
4605.03 61
4605.18 66
4605.34 69
4605.49 69
4605.65 68
4605.80 66
4605.96 63
4606.12 60
4606.27 58
4606.43 56
4606.58 54
4606.74 53
4606.89 52
4607.05 50
4607.21 48
4607.36 46
4607.52 44
4607.67 41
4607.83 39
4607.98 37
4608.14 36
4608.30 36
4608.45 37
4608.61 40
4608.76 43
4608.92 47
4609.08 51
4609.23 55
4609.39 57
4609.54 57
4609.70 54
4609.85 50
4610.01 43
4610.17 34
4610.32 24
4610.48 15
4610.63 7
4610.79 1
4610.95 0
4611.10 0
4611.26 0
4611.41 4
4611.57 9
4611.73 13
4611.88 17
4612.04 18
4612.19 19
4612.35 19
4612.50 18
4612.66 18
4612.82 19
4612.97 21
4613.13 23
4613.28 25
4613.44 27
4613.60 28
4613.75 28
4613.91 29
4614.06 29
4614.22 29
4614.38 31
4614.53 34
4614.69 37
4614.84 39
4615.00 41
4615.16 41
4615.31 39
4615.47 35
4615.62 30
4615.78 24
4615.93 19
4616.09 15
4616.25 12
4616.40 10
4616.56 10
4616.71 9
4616.87 8
4617.03 7
4617.18 6
4617.34 5
4617.49 4
4617.65 3
4617.81 2
4617.96 2
4618.12 1
4618.27 1
4618.43 2
4618.59 3
4618.74 6
4618.90 10
4619.05 15
4619.21 20
4619.37 25
4619.52 29
4619.68 32
4619.83 33
4619.99 32
4620.15 30
4620.30 26
4620.46 22
4620.61 18
4620.77 14
4620.93 10
4621.08 7
4621.24 4
4621.39 1
4621.55 0
4621.71 0
4621.86 0
4622.02 0
4622.17 0
4622.33 0
4622.49 0
4622.64 0
4622.80 5
4622.95 13
4623.11 21
4623.27 29
4623.42 37
4623.58 42
4623.74 46
4623.89 48
4624.05 47
4624.20 45
4624.36 42
4624.52 39
4624.67 37
4624.83 36
4624.98 35
4625.14 35
4625.30 35
4625.45 34
4625.61 34
4625.76 33
4625.92 32
4626.08 32
4626.23 31
4626.39 31
4626.55 31
4626.70 29
4626.86 28
4627.01 26
4627.17 25
4627.33 25
4627.48 27
4627.64 31
4627.79 36
4627.95 43
4628.11 50
4628.26 57
4628.42 62
4628.57 67
4628.73 70
4628.89 72
4629.04 73
4629.20 73
4629.36 73
4629.51 72
4629.67 71
4629.82 69
4629.98 67
4630.14 66
4630.29 65
4630.45 65
4630.61 67
4630.76 70
4630.92 74
4631.07 78
4631.23 80
4631.39 82
4631.54 80
4631.70 77
4631.85 72
4632.01 66
4632.17 61
4632.32 57
4632.48 54
4632.64 54
4632.79 55
4632.95 56
4633.10 58
4633.26 59
4633.42 61
4633.57 63
4633.73 67
4633.89 71
4634.04 75
4634.20 79
4634.35 82
4634.51 84
4634.67 84
4634.82 84
4634.98 82
4635.14 81
4635.29 79
4635.45 78
4635.60 77
4635.76 76
4635.92 76
4636.07 77
4636.23 78
4636.39 80
4636.54 82
4636.70 83
4636.85 83
4637.01 82
4637.17 80
4637.32 78
4637.48 75
4637.64 71
4637.79 68
4637.95 64
4638.11 59
4638.26 53
4638.42 46
4638.57 40
4638.73 33
4638.89 27
4639.04 23
4639.20 20
4639.36 19
4639.51 20
4639.67 22
4639.83 27
4639.98 33
4640.14 41
4640.29 50
4640.45 58
4640.61 64
4640.76 68
4640.92 70
4641.08 69
4641.23 66
4641.39 63
4641.55 61
4641.70 59
4641.86 57
4642.01 56
4642.17 55
4642.33 54
4642.48 53
4642.64 53
4642.80 53
4642.95 55
4643.11 57
4643.27 60
4643.42 63
4643.58 66
4643.73 68
4643.89 69
4644.05 71
4644.20 73
4644.36 74
4644.52 75
4644.67 77
4644.83 78
4644.99 78
4645.14 80
4645.30 82
4645.46 87
4645.61 93
4645.77 101
4645.92 111
4646.08 121
4646.24 131
4646.39 140
4646.55 147
4646.71 152
4646.86 156
4647.02 160
4647.18 165
4647.33 174
4647.49 188
4647.65 205
4647.80 227
4647.96 251
4648.12 274
4648.27 295
4648.43 312
4648.58 323
4648.74 330
4648.90 332
4649.05 332
4649.21 332
4649.37 333
4649.52 335
4649.68 340
4649.84 347
4649.99 355
4650.15 366
4650.31 379
4650.46 393
4650.62 409
4650.78 426
4650.93 443
4651.09 460
4651.25 477
4651.40 492
4651.56 505
4651.72 515
4651.87 522
4652.03 526
4652.18 528
4652.34 526
4652.50 523
4652.65 518
4652.81 513
4652.97 507
4653.12 503
4653.28 499
4653.44 497
4653.59 496
4653.75 496
4653.91 496
4654.06 495
4654.22 493
4654.38 487
4654.53 479
4654.69 469
4654.85 458
4655.00 446
4655.16 435
4655.32 424
4655.47 415
4655.63 407
4655.79 399
4655.94 392
4656.10 384
4656.26 375
4656.41 365
4656.57 353
4656.73 341
4656.88 327
4657.04 313
4657.20 299
4657.35 284
4657.51 269
4657.67 254
4657.82 239
4657.98 225
4658.14 213
4658.29 203
4658.45 196
4658.61 192
4658.76 190
4658.92 191
4659.08 193
4659.23 197
4659.39 203
4659.55 209
4659.70 217
4659.86 225
4660.02 232
4660.17 237
4660.33 238
4660.49 236
4660.64 228
4660.80 218
4660.96 205
4661.11 191
4661.27 178
4661.43 166
4661.58 156
4661.74 149
4661.90 144
4662.05 141
4662.21 139
4662.37 138
4662.52 138
4662.68 138
4662.84 136
4662.99 133
4663.15 129
4663.31 123
4663.46 118
4663.62 113
4663.78 111
4663.93 111
4664.09 114
4664.25 119
4664.40 125
4664.56 130
4664.72 135
4664.87 137
4665.03 136
4665.19 134
4665.34 130
4665.50 126
4665.66 123
4665.82 121
4665.97 121
4666.13 122
4666.29 124
4666.44 127
4666.60 129
4666.76 129
4666.91 128
4667.07 124
4667.23 119
4667.38 112
4667.54 104
4667.70 97
4667.85 91
4668.01 87
4668.17 86
4668.32 87
4668.48 91
4668.64 94
4668.79 98
4668.95 101
4669.11 101
4669.27 100
4669.42 97
4669.58 95
4669.74 93
4669.89 93
4670.05 95
4670.21 99
4670.36 104
4670.52 110
4670.68 116
4670.83 120
4670.99 123
4671.15 124
4671.30 125
4671.46 126
4671.62 128
4671.77 131
4671.93 134
4672.09 136
4672.25 138
4672.40 138
4672.56 137
4672.72 135
4672.87 133
4673.03 130
4673.19 129
4673.34 129
4673.50 130
4673.66 132
4673.81 133
4673.97 133
4674.13 133
4674.29 133
4674.44 132
4674.60 133
4674.76 134
4674.91 136
4675.07 139
4675.23 142
4675.38 146
4675.54 148
4675.70 151
4675.85 152
4676.01 152
4676.17 151
4676.33 151
4676.48 149
4676.64 149
4676.80 149
4676.95 150
4677.11 151
4677.27 153
4677.42 154
4677.58 154
4677.74 152
4677.90 149
4678.05 144
4678.21 140
4678.37 135
4678.52 133
4678.68 133
4678.84 135
4678.99 140
4679.15 148
4679.31 158
4679.47 170
4679.62 183
4679.78 196
4679.94 208
4680.09 217
4680.25 223
4680.41 225
4680.56 223
4680.72 220
4680.88 214
4681.04 209
4681.19 204
4681.35 200
4681.51 198
4681.66 196
4681.82 195
4681.98 194
4682.13 192
4682.29 190
4682.45 187
4682.61 185
4682.76 182
4682.92 180
4683.08 178
4683.23 176
4683.39 173
4683.55 171
4683.71 168
4683.86 166
4684.02 163
4684.18 161
4684.33 160
4684.49 159
4684.65 160
4684.81 161
4684.96 163
4685.12 165
4685.28 169
4685.43 173
4685.59 179
4685.75 187
4685.91 198
4686.06 212
4686.22 230
4686.38 252
4686.53 277
4686.69 305
4686.85 334
4687.01 365
4687.16 398
4687.32 432
4687.48 468
4687.63 507
4687.79 550
4687.95 596
4688.11 647
4688.26 703
4688.42 764
4688.58 831
4688.73 902
4688.89 978
4689.05 1057
4689.21 1136
4689.36 1216
4689.52 1294
4689.68 1369
4689.83 1442
4689.99 1512
4690.15 1581
4690.31 1649
4690.46 1718
4690.62 1788
4690.78 1859
4690.93 1930
4691.09 1998
4691.25 2059
4691.41 2109
4691.56 2145
4691.72 2165
4691.88 2170
4692.03 2162
4692.19 2143
4692.35 2118
4692.51 2089
4692.66 2057
4692.82 2025
4692.98 1991
4693.14 1956
4693.29 1919
4693.45 1879
4693.61 1836
4693.76 1790
4693.92 1741
4694.08 1689
4694.24 1636
4694.39 1582
4694.55 1529
4694.71 1477
4694.87 1427
4695.02 1380
4695.18 1336
4695.34 1293
4695.49 1251
4695.65 1209
4695.81 1166
4695.97 1121
4696.12 1075
4696.28 1026
4696.44 976
4696.60 926
4696.75 878
4696.91 832
4697.07 790
4697.22 752
4697.38 717
4697.54 684
4697.70 653
4697.85 622
4698.01 593
4698.17 565
4698.33 540
4698.48 517
4698.64 496
4698.80 476
4698.96 457
4699.11 437
4699.27 416
4699.43 394
4699.58 371
4699.74 347
4699.90 324
4700.06 303
4700.21 284
4700.37 267
4700.53 252
4700.69 239
4700.84 228
4701.00 219
4701.16 211
4701.32 204
4701.47 198
4701.63 192
4701.79 186
4701.95 180
4702.10 173
4702.26 166
4702.42 159
4702.57 152
4702.73 145
4702.89 138
4703.05 133
4703.20 128
4703.36 125
4703.52 124
4703.68 124
4703.83 125
4703.99 126
4704.15 125
4704.31 124
4704.46 121
4704.62 117
4704.78 114
4704.94 111
4705.09 110
4705.25 110
4705.41 111
4705.57 114
4705.72 116
4705.88 119
4706.04 121
4706.20 122
4706.35 122
4706.51 122
4706.67 122
4706.83 120
4706.98 117
4707.14 114
4707.30 108
4707.46 102
4707.61 96
4707.77 89
4707.93 83
4708.09 78
4708.24 74
4708.40 71
4708.56 70
4708.72 69
4708.87 68
4709.03 66
4709.19 64
4709.35 60
4709.50 55
4709.66 49
4709.82 42
4709.98 35
4710.13 29
4710.29 23
4710.45 18
4710.61 14
4710.76 10
4710.92 6
4711.08 3
4711.24 0
4711.39 0
4711.55 0
4711.71 0
4711.87 0
4712.02 0
4712.18 0
4712.34 0
4712.50 1
4712.65 6
4712.81 10
4712.97 14
4713.13 17
4713.28 21
4713.44 24
4713.60 28
4713.76 33
4713.91 38
4714.07 43
4714.23 49
4714.39 56
4714.54 61
4714.70 66
4714.86 69
4715.02 70
4715.18 68
4715.33 64
4715.49 59
4715.65 52
4715.81 47
4715.96 44
4716.12 43
4716.28 45
4716.44 48
4716.59 53
4716.75 57
4716.91 60
4717.07 62
4717.22 63
4717.38 62
4717.54 62
4717.70 61
4717.86 60
4718.01 59
4718.17 57
4718.33 55
4718.49 53
4718.64 52
4718.80 51
4718.96 51
4719.12 52
4719.27 53
4719.43 53
4719.59 51
4719.75 49
4719.90 45
4720.06 40
4720.22 35
4720.38 31
4720.54 26
4720.69 23
4720.85 21
4721.01 21
4721.17 21
4721.32 23
4721.48 26
4721.64 29
4721.80 32
4721.96 35
4722.11 37
4722.27 38
4722.43 39
4722.59 39
4722.74 38
4722.90 38
4723.06 38
4723.22 38
4723.37 39
4723.53 40
4723.69 42
4723.85 43
4724.01 44
4724.16 44
4724.32 43
4724.48 42
4724.64 41
4724.79 41
4724.95 41
4725.11 44
4725.27 49
4725.43 56
4725.58 65
4725.74 74
4725.90 83
4726.06 91
4726.21 97
4726.37 101
4726.53 104
4726.69 104
4726.85 103
4727.00 101
4727.16 98
4727.32 94
4727.48 89
4727.63 82
4727.79 75
4727.95 69
4728.11 64
4728.27 61
4728.42 63
4728.58 67
4728.74 73
4728.90 80
4729.06 86
4729.21 90
4729.37 92
4729.53 91
4729.69 88
4729.84 85
4730.00 81
4730.16 77
4730.32 74
4730.48 71
4730.63 67
4730.79 62
4730.95 56
4731.11 49
4731.27 43
4731.42 36
4731.58 31
4731.74 27
4731.90 23
4732.05 21
4732.21 19
4732.37 18
4732.53 19
4732.69 21
4732.84 25
4733.00 32
4733.16 41
4733.32 51
4733.48 62
4733.63 73
4733.79 82
4733.95 90
4734.11 96
4734.27 101
4734.42 106
4734.58 110
4734.74 114
4734.90 117
4735.06 118
4735.21 117
4735.37 114
4735.53 109
4735.69 102
4735.85 94
4736.00 86
4736.16 77
4736.32 69
4736.48 61
4736.64 55
4736.79 50
4736.95 48
4737.11 50
4737.27 55
4737.42 62
4737.58 71
4737.74 80
4737.90 88
4738.06 93
4738.21 94
4738.37 92
4738.53 86
4738.69 79
4738.85 72
4739.00 65
4739.16 60
4739.32 56
4739.48 53
4739.64 53
4739.79 53
4739.95 55
4740.11 57
4740.27 60
4740.43 63
4740.59 65
4740.74 67
4740.90 68
4741.06 68
4741.22 69
4741.38 69
4741.53 71
4741.69 74
4741.85 78
4742.01 82
4742.17 86
4742.32 89
4742.48 91
4742.64 92
4742.80 93
4742.96 94
4743.11 96
4743.27 99
4743.43 103
4743.59 107
4743.75 111
4743.90 115
4744.06 118
4744.22 119
4744.38 120
4744.54 121
4744.69 120
4744.85 119
4745.01 118
4745.17 116
4745.33 114
4745.49 111
4745.64 107
4745.80 103
4745.96 99
4746.12 95
4746.28 92
4746.43 89
4746.59 86
4746.75 84
4746.91 82
4747.07 81
4747.22 82
4747.38 85
4747.54 90
4747.70 98
4747.86 106
4748.02 113
4748.17 118
4748.33 119
4748.49 117
4748.65 111
4748.81 102
4748.96 92
4749.12 83
4749.28 75
4749.44 69
4749.60 66
4749.76 65
4749.91 65
4750.07 67
4750.23 69
4750.39 73
4750.55 76
4750.70 79
4750.86 81
4751.02 83
4751.18 84
4751.34 86
4751.50 87
4751.65 88
4751.81 89
4751.97 88
4752.13 86
4752.29 82
4752.45 76
4752.60 69
4752.76 62
4752.92 56
4753.08 52
4753.24 50
4753.39 49
4753.55 50
4753.71 50
4753.87 49
4754.03 46
4754.19 41
4754.34 33
4754.50 25
4754.66 16
4754.82 9
4754.98 4
4755.14 1
4755.29 0
4755.45 0
4755.61 0
4755.77 0
4755.93 0
4756.09 0
4756.24 0
4756.40 0
4756.56 0
4756.72 2
4756.88 5
4757.04 8
4757.19 9
4757.35 9
4757.51 10
4757.67 11
4757.83 14
4757.98 18
4758.14 23
4758.30 29
4758.46 35
4758.62 40
4758.78 45
4758.93 49
4759.09 52
4759.25 54
4759.41 56
4759.57 59
4759.73 62
4759.89 64
4760.04 66
4760.20 66
4760.36 65
4760.52 61
4760.68 55
4760.84 49
4760.99 41
4761.15 36
4761.31 33
4761.47 32
4761.63 35
4761.79 40
4761.94 46
4762.10 52
4762.26 57
4762.42 60
4762.58 61
4762.74 61
4762.89 61
4763.05 61
4763.21 63
4763.37 66
4763.53 70
4763.69 75
4763.84 81
4764.00 87
4764.16 94
4764.32 101
4764.48 108
4764.64 116
4764.80 123
4764.95 129
4765.11 133
4765.27 134
4765.43 134
4765.59 132
4765.75 129
4765.90 126
4766.06 125
4766.22 126
4766.38 129
4766.54 135
4766.70 143
4766.86 154
4767.01 167
4767.17 180
4767.33 192
4767.49 203
4767.65 212
4767.81 218
4767.96 221
4768.12 223
4768.28 224
4768.44 225
4768.60 227
4768.76 229
4768.92 232
4769.07 235
4769.23 238
4769.39 241
4769.55 242
4769.71 243
4769.87 242
4770.03 239
4770.18 234
4770.34 228
4770.50 220
4770.66 212
4770.82 203
4770.98 194
4771.14 186
4771.29 180
4771.45 175
4771.61 171
4771.77 168
4771.93 165
4772.09 163
4772.24 160
4772.40 158
4772.56 156
4772.72 155
4772.88 155
4773.04 154
4773.20 153
4773.35 153
4773.51 153
4773.67 153
4773.83 153
4773.99 154
4774.15 156
4774.31 157
4774.47 158
4774.62 158
4774.78 157
4774.94 154
4775.10 151
4775.26 148
4775.42 145
4775.58 143
4775.73 142
4775.89 141
4776.05 141
4776.21 140
4776.37 140
4776.53 140
4776.69 141
4776.84 141
4777.00 142
4777.16 142
4777.32 141
4777.48 140
4777.64 138
4777.80 135
4777.95 133
4778.11 132
4778.27 132
4778.43 134
4778.59 139
4778.75 145
4778.91 152
4779.07 160
4779.22 167
4779.38 173
4779.54 178
4779.70 182
4779.86 186
4780.02 191
4780.18 197
4780.34 204
4780.49 213
4780.65 223
4780.81 233
4780.97 242
4781.13 252
4781.29 261
4781.45 271
4781.60 283
4781.76 296
4781.92 312
4782.08 329
4782.24 347
4782.40 366
4782.56 385
4782.72 405
4782.87 426
4783.03 450
4783.19 476
4783.35 507
4783.51 541
4783.67 579
4783.83 620
4783.99 664
4784.14 710
4784.30 760
4784.46 814
4784.62 873
4784.78 936
4784.94 1005
4785.10 1080
4785.26 1162
4785.41 1251
4785.57 1349
4785.73 1455
4785.89 1570
4786.05 1691
4786.21 1816
4786.37 1941
4786.53 2064
4786.69 2182
4786.84 2292
4787.00 2395
4787.16 2492
4787.32 2582
4787.48 2669
4787.64 2753
4787.80 2834
4787.96 2913
4788.11 2987
4788.27 3055
4788.43 3113
4788.59 3161
4788.75 3195
4788.91 3217
4789.07 3226
4789.23 3224
4789.39 3213
4789.54 3195
4789.70 3170
4789.86 3141
4790.02 3108
4790.18 3071
4790.34 3030
4790.50 2983
4790.66 2929
4790.81 2865
4790.97 2792
4791.13 2710
4791.29 2621
4791.45 2527
4791.61 2432
4791.77 2340
4791.93 2253
4792.09 2170
4792.24 2091
4792.40 2014
4792.56 1938
4792.72 1860
4792.88 1780
4793.04 1698
4793.20 1616
4793.36 1535
4793.52 1456
4793.67 1379
4793.83 1306
4793.99 1236
4794.15 1168
4794.31 1103
4794.47 1040
4794.63 979
4794.79 921
4794.95 866
4795.11 813
4795.26 764
4795.42 717
4795.58 674
4795.74 635
4795.90 600
4796.06 570
4796.22 545
4796.38 523
4796.54 504
4796.69 487
4796.85 471
4797.01 456
4797.17 441
4797.33 425
4797.49 410
4797.65 395
4797.81 380
4797.97 366
4798.13 353
4798.28 340
4798.44 329
4798.60 319
4798.76 311
4798.92 304
4799.08 299
4799.24 295
4799.40 292
4799.56 291
4799.72 290
4799.87 291
4800.03 292
4800.19 295
4800.35 297
4800.51 298
4800.67 296
4800.83 292
4800.99 284
4801.15 275
4801.31 264
4801.47 255
4801.62 247
4801.78 241
4801.94 238
4802.10 236
4802.26 236
4802.42 236
4802.58 235
4802.74 235
4802.90 233
4803.06 232
4803.21 230
4803.37 228
4803.53 227
4803.69 226
4803.85 225
4804.01 225
4804.17 225
4804.33 225
4804.49 224
4804.65 222
4804.81 218
4804.96 214
4805.12 210
4805.28 206
4805.44 204
4805.60 203
4805.76 203
4805.92 204
4806.08 207
4806.24 210
4806.40 213
4806.56 218
4806.72 223
4806.87 230
4807.03 238
4807.19 247
4807.35 256
4807.51 266
4807.67 276
4807.83 287
4807.99 298
4808.15 311
4808.31 326
4808.47 344
4808.62 364
4808.78 385
4808.94 406
4809.10 425
4809.26 440
4809.42 452
4809.58 460
4809.74 466
4809.90 471
4810.06 474
4810.22 477
4810.38 480
4810.54 483
4810.69 484
4810.85 485
4811.01 487
4811.17 489
4811.33 493
4811.49 500
4811.65 510
4811.81 521
4811.97 532
4812.13 543
4812.29 551
4812.45 557
4812.60 558
4812.76 555
4812.92 550
4813.08 542
4813.24 532
4813.40 523
4813.56 514
4813.72 507
4813.88 502
4814.04 499
4814.20 495
4814.36 490
4814.52 484
4814.68 474
4814.83 462
4814.99 449
4815.15 436
4815.31 424
4815.47 415
4815.63 407
4815.79 400
4815.95 393
4816.11 384
4816.27 372
4816.43 358
4816.59 343
4816.75 329
4816.91 316
4817.06 307
4817.22 301
4817.38 298
4817.54 297
4817.70 296
4817.86 294
4818.02 291
4818.18 286
4818.34 281
4818.50 274
4818.66 267
4818.82 260
4818.98 253
4819.14 246
4819.29 240
4819.45 234
4819.61 230
4819.77 228
4819.93 227
4820.09 227
4820.25 228
4820.41 228
4820.57 229
4820.73 230
4820.89 234
4821.05 239
4821.21 246
4821.37 255
4821.53 266
4821.69 279
4821.84 293
4822.00 307
4822.16 321
4822.32 336
4822.48 351
4822.64 365
4822.80 379
4822.96 393
4823.12 408
4823.28 423
4823.44 440
4823.60 459
4823.76 479
4823.92 500
4824.08 522
4824.24 545
4824.40 571
4824.55 599
4824.71 628
4824.87 661
4825.03 694
4825.19 728
4825.35 760
4825.51 788
4825.67 811
4825.83 828
4825.99 839
4826.15 844
4826.31 846
4826.47 847
4826.63 847
4826.79 849
4826.95 851
4827.11 855
4827.27 858
4827.42 861
4827.58 864
4827.74 868
4827.90 872
4828.06 878
4828.22 885
4828.38 893
4828.54 901
4828.70 904
4828.86 903
4829.02 896
4829.18 884
4829.34 867
4829.50 847
4829.66 827
4829.82 806
4829.98 787
4830.14 767
4830.30 747
4830.46 726
4830.61 703
4830.77 679
4830.93 653
4831.09 628
4831.25 603
4831.41 580
4831.57 558
4831.73 539
4831.89 521
4832.05 506
4832.21 491
4832.37 478
4832.53 464
4832.69 449
4832.85 434
4833.01 416
4833.17 398
4833.33 378
4833.49 358
4833.65 339
4833.81 321
4833.97 304
4834.13 290
4834.28 279
4834.44 269
4834.60 260
4834.76 251
4834.92 242
4835.08 232
4835.24 222
4835.40 212
4835.56 203
4835.72 195
4835.88 189
4836.04 185
4836.20 183
4836.36 182
4836.52 183
4836.68 183
4836.84 184
4837.00 185
4837.16 185
4837.32 185
4837.48 185
4837.64 182
4837.80 178
4837.96 172
4838.12 164
4838.28 155
4838.43 146
4838.59 137
4838.75 129
4838.91 123
4839.07 118
4839.23 114
4839.39 111
4839.55 108
4839.71 104
4839.87 100
4840.03 95
4840.19 91
4840.35 86
4840.51 82
4840.67 78
4840.83 75
4840.99 73
4841.15 71
4841.31 70
4841.47 69
4841.63 70
4841.79 73
4841.95 77
4842.11 82
4842.27 89
4842.43 95
4842.59 100
4842.75 104
4842.91 105
4843.07 104
4843.23 101
4843.39 97
4843.55 93
4843.71 90
4843.86 88
4844.02 87
4844.18 88
4844.34 90
4844.50 92
4844.66 95
4844.82 100
4844.98 106
4845.14 114
4845.30 124
4845.46 135
4845.62 146
4845.78 156
4845.94 164
4846.10 170
4846.26 172
4846.42 172
4846.58 171
4846.74 169
4846.90 169
4847.06 170
4847.22 171
4847.38 173
4847.54 175
4847.70 177
4847.86 178
4848.02 180
4848.18 183
4848.34 187
4848.50 195
4848.66 204
4848.82 214
4848.98 224
4849.14 231
4849.30 236
4849.46 237
4849.62 233
4849.78 225
4849.94 213
4850.10 200
4850.26 187
4850.42 176
4850.58 166
4850.74 160
4850.90 158
4851.06 157
4851.22 158
4851.38 159
4851.54 159
4851.70 157
4851.86 154
4852.02 151
4852.18 147
4852.34 143
4852.50 141
4852.66 140
4852.81 140
4852.97 142
4853.13 144
4853.29 147
4853.45 150
4853.61 153
4853.77 155
4853.93 157
4854.09 157
4854.25 155
4854.41 153
4854.57 150
4854.73 149
4854.89 149
4855.05 151
4855.21 156
4855.37 162
4855.53 168
4855.69 174
4855.85 177
4856.01 177
4856.17 176
4856.33 173
4856.49 170
4856.65 167
4856.81 165
4856.97 165
4857.13 167
4857.29 170
4857.45 174
4857.61 179
4857.77 183
4857.93 186
4858.09 189
4858.25 191
4858.41 192
4858.57 193
4858.73 193
4858.89 193
4859.05 192
4859.21 192
4859.37 192
4859.53 193
4859.69 194
4859.85 196
4860.01 198
4860.17 199
4860.33 198
4860.49 194
4860.65 189
4860.81 183
4860.97 177
4861.13 174
4861.29 172
4861.45 175
4861.61 180
4861.77 188
4861.93 197
4862.09 205
4862.25 212
4862.41 218
4862.57 224
4862.73 228
4862.89 233
4863.05 237
4863.21 242
4863.37 246
4863.53 249
4863.69 251
4863.85 252
4864.01 251
4864.17 250
4864.33 249
4864.49 249
4864.65 250
4864.81 252
4864.97 255
4865.13 259
4865.29 263
4865.45 269
4865.62 274
4865.78 281
4865.94 287
4866.10 294
4866.26 300
4866.42 305
4866.58 310
4866.74 312
4866.90 314
4867.06 313
4867.22 310
4867.38 305
4867.54 298
4867.70 290
4867.86 281
4868.02 271
4868.18 262
4868.34 255
4868.50 248
4868.66 243
4868.82 238
4868.98 234
4869.14 229
4869.30 225
4869.46 219
4869.62 214
4869.78 208
4869.94 203
4870.10 200
4870.26 198
4870.42 198
4870.58 200
4870.74 202
4870.90 204
4871.06 205
4871.22 204
4871.38 201
4871.54 196
4871.70 190
4871.86 184
4872.02 177
4872.18 171
4872.34 165
4872.50 159
4872.66 153
4872.82 145
4872.98 137
4873.14 128
4873.30 117
4873.46 107
4873.62 96
4873.78 87
4873.94 80
4874.10 74
4874.26 71
4874.42 69
4874.59 68
4874.75 68
4874.91 68
4875.07 67
4875.23 66
4875.39 65
4875.55 63
4875.71 62
4875.87 61
4876.03 60
4876.19 60
4876.35 60
4876.51 61
4876.67 61
4876.83 61
4876.99 61
4877.15 60
4877.31 59
4877.47 59
4877.63 60
4877.79 61
4877.95 64
4878.11 69
4878.27 74
4878.43 79
4878.59 84
4878.75 87
4878.91 87
4879.07 85
4879.23 82
4879.39 76
4879.55 70
4879.71 65
4879.87 62
4880.04 61
4880.20 61
4880.36 64
4880.52 68
4880.68 73
4880.84 77
4881.00 81
4881.16 84
4881.32 85
4881.48 85
4881.64 85
4881.80 85
4881.96 85
4882.12 86
4882.28 88
4882.44 91
4882.60 94
4882.76 97
4882.92 100
4883.08 102
4883.24 104
4883.40 105
4883.56 105
4883.72 104
4883.88 102
4884.04 99
4884.21 95
4884.37 92
4884.53 89
4884.69 87
4884.85 85
4885.01 83
4885.17 82
4885.33 81
4885.49 81
4885.65 82
4885.81 84
4885.97 86
4886.13 88
4886.29 91
4886.45 93
4886.61 94
4886.77 95
4886.93 95
4887.09 93
4887.25 92
4887.41 89
4887.57 87
4887.73 85
4887.90 84
4888.06 84
4888.22 85
4888.38 87
4888.54 90
4888.70 93
4888.86 96
4889.02 97
4889.18 96
4889.34 94
4889.50 90
4889.66 87
4889.82 84
4889.98 82
4890.14 83
4890.30 86
4890.46 91
4890.62 96
4890.78 101
4890.94 104
4891.11 105
4891.27 104
4891.43 100
4891.59 96
4891.75 91
4891.91 88
4892.07 86
4892.23 85
4892.39 85
4892.55 85
4892.71 83
4892.87 81
4893.03 76
4893.19 70
4893.35 64
4893.51 58
4893.67 53
4893.83 52
4894.00 55
4894.16 60
4894.32 68
4894.48 77
4894.64 85
4894.80 92
4894.96 97
4895.12 99
4895.28 100
4895.44 101
4895.60 102
4895.76 103
4895.92 106
4896.08 109
4896.24 112
4896.40 115
4896.56 117
4896.73 119
4896.89 122
4897.05 124
4897.21 127
4897.37 131
4897.53 134
4897.69 138
4897.85 141
4898.01 143
4898.17 145
4898.33 146
4898.49 147
4898.65 148
4898.81 150
4898.97 154
4899.13 159
4899.30 165
4899.46 173
[truncated: 732,938 more chars]
