# Supplementary material for: Methylobacterium Species Promoting Rice and Barley Growth and Interaction Specificity Revealed with Whole-Cell Matrix-Assisted Laser Desorption / Ionization-Time-of-Flight Mass Spectrometry (MALDI-TOF/MS) Analysis
Source: PLoS One. 2015 Jun 8;10(6):e0129509. doi: 10.1371/journal.pone.0129509 (PMC4460032; doi:10.1371/journal.pone.0129509)
Supplement: S2 Data — (ZIP) [file pone.0129509.s002.zip › Supplementary data 2 (ms from inoculated rice)/22A-2.txt]

771.82 0
771.88 0
771.95 0
772.01 0
772.08 0
772.14 0
772.20 0
772.27 0
772.33 0
772.40 0
772.46 0
772.52 0
772.59 0
772.65 0
772.72 0
772.78 0
772.84 0
772.91 0
772.97 0
773.04 0
773.10 0
773.17 0
773.23 0
773.29 0
773.36 0
773.42 0
773.49 0
773.55 0
773.61 0
773.68 0
773.74 0
773.81 0
773.87 0
773.93 0
774.00 0
774.06 0
774.13 0
774.19 0
774.25 0
774.32 0
774.38 0
774.45 0
774.51 0
774.57 0
774.64 0
774.70 0
774.77 0
774.83 0
774.90 0
774.96 0
775.02 0
775.09 0
775.15 0
775.22 0
775.28 0
775.34 0
775.41 0
775.47 0
775.54 0
775.60 0
775.66 0
775.73 0
775.79 0
775.86 0
775.92 0
775.99 0
776.05 0
776.11 0
776.18 0
776.24 0
776.31 0
776.37 0
776.43 0
776.50 0
776.56 0
776.63 0
776.69 0
776.76 0
776.82 0
776.88 0
776.95 0
777.01 0
777.08 0
777.14 0
777.21 0
777.27 0
777.33 0
777.40 0
777.46 0
777.53 0
777.59 0
777.65 0
777.72 0
777.78 0
777.85 0
777.91 0
777.98 0
778.04 0
778.10 0
778.17 0
778.23 0
778.30 0
778.36 0
778.43 0
778.49 0
778.55 0
778.62 0
778.68 0
778.75 0
778.81 0
778.88 0
778.94 0
779.00 0
779.07 0
779.13 0
779.20 0
779.26 0
779.33 0
779.39 0
779.45 0
779.52 0
779.58 0
779.65 0
779.71 0
779.78 0
779.84 0
779.90 0
779.97 0
780.03 0
780.10 0
780.16 0
780.23 0
780.29 0
780.35 0
780.42 0
780.48 0
780.55 0
780.61 0
780.68 0
780.74 0
780.81 0
780.87 0
780.93 0
781.00 0
781.06 0
781.13 0
781.19 0
781.26 0
781.32 0
781.38 0
781.45 0
781.51 0
781.58 0
781.64 0
781.71 0
781.77 0
781.84 0
781.90 0
781.96 0
782.03 0
782.09 0
782.16 0
782.22 0
782.29 0
782.35 0
782.41 0
782.48 0
782.54 0
782.61 0
782.67 0
782.74 0
782.80 0
782.87 0
782.93 0
782.99 0
783.06 0
783.12 0
783.19 0
783.25 0
783.32 0
783.38 0
783.45 0
783.51 0
783.58 0
783.64 0
783.70 0
783.77 0
783.83 0
783.90 0
783.96 0
784.03 0
784.09 0
784.16 0
784.22 0
784.28 0
784.35 0
784.41 0
784.48 0
784.54 0
784.61 0
784.67 0
784.74 0
784.80 0
784.87 0
784.93 0
784.99 0
785.06 0
785.12 0
785.19 0
785.25 0
785.32 0
785.38 0
785.45 0
785.51 0
785.58 0
785.64 0
785.70 0
785.77 0
785.83 0
785.90 0
785.96 0
786.03 0
786.09 0
786.16 0
786.22 0
786.29 0
786.35 0
786.41 0
786.48 0
786.54 0
786.61 0
786.67 0
786.74 0
786.80 0
786.87 0
786.93 0
787.00 0
787.06 0
787.13 0
787.19 0
787.25 0
787.32 0
787.38 0
787.45 0
787.51 0
787.58 0
787.64 0
787.71 0
787.77 0
787.84 0
787.90 0
787.97 0
788.03 0
788.09 0
788.16 0
788.22 0
788.29 0
788.35 0
788.42 0
788.48 0
788.55 0
788.61 0
788.68 0
788.74 0
788.81 0
788.87 0
788.94 0
789.00 0
789.06 0
789.13 0
789.19 0
789.26 0
789.32 0
789.39 0
789.45 0
789.52 0
789.58 0
789.65 0
789.71 0
789.78 0
789.84 0
789.91 0
789.97 0
790.04 0
790.10 0
790.17 0
790.23 0
790.29 0
790.36 0
790.42 0
790.49 0
790.55 0
790.62 0
790.68 0
790.75 0
790.81 0
790.88 0
790.94 0
791.01 0
791.07 0
791.14 0
791.20 0
791.27 0
791.33 0
791.40 0
791.46 0
791.53 0
791.59 0
791.65 0
791.72 0
791.78 0
791.85 0
791.91 0
791.98 0
792.04 0
792.11 0
792.17 0
792.24 0
792.30 0
792.37 0
792.43 0
792.50 0
792.56 0
792.63 0
792.69 0
792.76 0
792.82 0
792.89 0
792.95 0
793.02 0
793.08 0
793.15 0
793.21 0
793.28 0
793.34 0
793.41 0
793.47 0
793.54 0
793.60 0
793.67 0
793.73 0
793.79 0
793.86 0
793.92 0
793.99 0
794.05 0
794.12 0
794.18 0
794.25 0
794.31 0
794.38 0
794.44 0
794.51 0
794.57 0
794.64 0
794.70 0
794.77 0
794.83 0
794.90 0
794.96 0
795.03 0
795.09 0
795.16 0
795.22 0
795.29 0
795.35 0
795.42 0
795.48 0
795.55 0
795.61 0
795.68 0
795.74 0
795.81 0
795.87 0
795.94 0
796.00 0
796.07 0
796.13 0
796.20 0
796.26 0
796.33 0
796.39 0
796.46 0
796.52 0
796.59 0
796.65 0
796.72 0
796.78 0
796.85 0
796.91 0
796.98 0
797.04 0
797.11 0
797.17 0
797.24 0
797.30 0
797.37 0
797.43 0
797.50 0
797.56 0
797.63 0
797.69 0
797.76 0
797.82 0
797.89 0
797.95 0
798.02 0
798.08 0
798.15 0
798.21 0
798.28 0
798.34 0
798.41 0
798.47 0
798.54 0
798.60 0
798.67 0
798.73 0
798.80 0
798.86 0
798.93 0
798.99 0
799.06 0
799.12 0
799.19 0
799.26 0
799.32 0
799.39 0
799.45 0
799.52 0
799.58 0
799.65 0
799.71 0
799.78 0
799.84 0
799.91 0
799.97 0
800.04 0
800.10 0
800.17 0
800.23 0
800.30 0
800.36 0
800.43 0
800.49 0
800.56 0
800.62 0
800.69 0
800.75 0
800.82 0
800.88 0
800.95 0
801.01 0
801.08 0
801.14 0
801.21 0
801.27 0
801.34 0
801.41 0
801.47 0
801.54 0
801.60 0
801.67 0
801.73 0
801.80 0
801.86 0
801.93 0
801.99 0
802.06 0
802.12 0
802.19 0
802.25 0
802.32 0
802.38 0
802.45 0
802.51 0
802.58 0
802.64 0
802.71 0
802.78 0
802.84 0
802.91 0
802.97 0
803.04 0
803.10 0
803.17 0
803.23 0
803.30 0
803.36 0
803.43 0
803.49 0
803.56 0
803.62 0
803.69 0
803.75 0
803.82 0
803.88 0
803.95 0
804.02 0
804.08 0
804.15 0
804.21 0
804.28 0
804.34 0
804.41 0
804.47 0
804.54 0
804.60 0
804.67 0
804.73 0
804.80 0
804.86 0
804.93 0
805.00 0
805.06 0
805.13 0
805.19 0
805.26 0
805.32 0
805.39 0
805.45 0
805.52 0
805.58 0
805.65 0
805.71 0
805.78 0
805.85 0
805.91 0
805.98 0
806.04 0
806.11 0
806.17 0
806.24 0
806.30 0
806.37 0
806.43 0
806.50 0
806.56 0
806.63 0
806.70 0
806.76 1
806.83 1
806.89 2
806.96 2
807.02 2
807.09 2
807.15 2
807.22 2
807.28 1
807.35 1
807.42 0
807.48 0
807.55 0
807.61 0
807.68 0
807.74 0
807.81 0
807.87 0
807.94 0
808.00 0
808.07 0
808.14 0
808.20 0
808.27 0
808.33 0
808.40 0
808.46 0
808.53 0
808.59 0
808.66 0
808.72 1
808.79 2
808.86 2
808.92 3
808.99 3
809.05 3
809.12 3
809.18 2
809.25 2
809.31 1
809.38 0
809.45 0
809.51 0
809.58 0
809.64 0
809.71 0
809.77 0
809.84 0
809.90 0
809.97 0
810.03 0
810.10 0
810.17 0
810.23 0
810.30 0
810.36 0
810.43 0
810.49 0
810.56 0
810.63 0
810.69 0
810.76 0
810.82 0
810.89 0
810.95 0
811.02 0
811.08 0
811.15 0
811.22 0
811.28 0
811.35 0
811.41 1
811.48 1
811.54 1
811.61 1
811.67 1
811.74 1
811.81 1
811.87 1
811.94 0
812.00 0
812.07 0
812.13 0
812.20 0
812.27 0
812.33 0
812.40 0
812.46 0
812.53 0
812.59 0
812.66 0
812.72 0
812.79 0
812.86 0
812.92 0
812.99 0
813.05 0
813.12 0
813.18 0
813.25 0
813.32 0
813.38 0
813.45 0
813.51 0
813.58 0
813.64 0
813.71 0
813.78 0
813.84 0
813.91 0
813.97 0
814.04 1
814.10 1
814.17 2
814.24 2
814.30 2
814.37 2
814.43 2
814.50 2
814.56 1
814.63 1
814.70 0
814.76 0
814.83 1
814.89 1
814.96 1
815.02 1
815.09 1
815.16 0
815.22 0
815.29 0
815.35 0
815.42 0
815.48 0
815.55 0
815.62 0
815.68 0
815.75 0
815.81 0
815.88 0
815.95 0
816.01 0
816.08 0
816.14 1
816.21 1
816.27 1
816.34 1
816.41 1
816.47 1
816.54 0
816.60 0
816.67 0
816.73 0
816.80 0
816.87 0
816.93 1
817.00 1
817.06 1
817.13 1
817.20 1
817.26 0
817.33 0
817.39 0
817.46 0
817.52 0
817.59 0
817.66 0
817.72 0
817.79 0
817.85 0
817.92 0
817.99 0
818.05 0
818.12 0
818.18 0
818.25 0
818.32 0
818.38 0
818.45 0
818.51 0
818.58 0
818.64 0
818.71 0
818.78 0
818.84 0
818.91 0
818.97 0
819.04 0
819.11 0
819.17 1
819.24 1
819.30 1
819.37 1
819.44 1
819.50 0
819.57 0
819.63 0
819.70 0
819.77 0
819.83 0
819.90 0
819.96 0
820.03 0
820.10 0
820.16 0
820.23 0
820.29 0
820.36 0
820.43 0
820.49 0
820.56 0
820.62 0
820.69 0
820.75 0
820.82 0
820.89 0
820.95 0
821.02 0
821.08 0
821.15 0
821.22 0
821.28 0
821.35 0
821.41 0
821.48 0
821.55 0
821.61 0
821.68 0
821.74 1
821.81 1
821.88 1
821.94 1
822.01 0
822.08 0
822.14 0
822.21 0
822.27 0
822.34 0
822.41 0
822.47 0
822.54 0
822.60 0
822.67 0
822.74 0
822.80 0
822.87 0
822.93 0
823.00 0
823.07 0
823.13 0
823.20 0
823.26 0
823.33 0
823.40 0
823.46 0
823.53 0
823.59 0
823.66 0
823.73 0
823.79 0
823.86 0
823.93 0
823.99 0
824.06 0
824.12 0
824.19 0
824.26 0
824.32 0
824.39 0
824.45 0
824.52 0
824.59 0
824.65 0
824.72 0
824.78 0
824.85 0
824.92 0
824.98 0
825.05 0
825.12 0
825.18 1
825.25 1
825.31 1
825.38 1
825.45 0
825.51 0
825.58 0
825.64 0
825.71 0
825.78 0
825.84 0
825.91 0
825.98 0
826.04 0
826.11 0
826.17 0
826.24 0
826.31 0
826.37 0
826.44 0
826.51 0
826.57 1
826.64 1
826.70 1
826.77 1
826.84 1
826.90 1
826.97 1
827.04 1
827.10 1
827.17 0
827.23 0
827.30 0
827.37 0
827.43 0
827.50 0
827.57 0
827.63 0
827.70 0
827.76 1
827.83 1
827.90 1
827.96 1
828.03 1
828.10 1
828.16 1
828.23 1
828.29 1
828.36 1
828.43 1
828.49 1
828.56 1
828.63 1
828.69 1
828.76 1
828.82 1
828.89 1
828.96 1
829.02 1
829.09 1
829.16 1
829.22 1
829.29 1
829.36 1
829.42 1
829.49 0
829.55 0
829.62 0
829.69 0
829.75 0
829.82 0
829.89 0
829.95 0
830.02 0
830.08 0
830.15 0
830.22 0
830.28 0
830.35 0
830.42 0
830.48 0
830.55 0
830.62 0
830.68 0
830.75 0
830.81 0
830.88 0
830.95 0
831.01 0
831.08 0
831.15 0
831.21 0
831.28 0
831.35 0
831.41 0
831.48 0
831.55 0
831.61 0
831.68 0
831.74 0
831.81 0
831.88 0
831.94 0
832.01 0
832.08 0
832.14 0
832.21 0
832.28 0
832.34 0
832.41 0
832.48 0
832.54 0
832.61 0
832.67 0
832.74 0
832.81 0
832.87 0
832.94 0
833.01 0
833.07 0
833.14 0
833.21 0
833.27 0
833.34 0
833.41 0
833.47 0
833.54 0
833.61 0
833.67 0
833.74 0
833.80 0
833.87 0
833.94 0
834.00 0
834.07 0
834.14 0
834.20 0
834.27 0
834.34 0
834.40 0
834.47 0
834.54 0
834.60 0
834.67 0
834.74 0
834.80 0
834.87 1
834.94 1
835.00 0
835.07 0
835.14 0
835.20 0
835.27 0
835.34 0
835.40 0
835.47 0
835.53 0
835.60 0
835.67 0
835.73 0
835.80 0
835.87 0
835.93 0
836.00 0
836.07 0
836.13 0
836.20 0
836.27 0
836.33 0
836.40 0
836.47 0
836.53 0
836.60 0
836.67 0
836.73 0
836.80 0
836.87 0
836.93 0
837.00 0
837.07 0
837.13 0
837.20 0
837.27 0
837.33 0
837.40 0
837.47 0
837.53 0
837.60 0
837.67 0
837.73 0
837.80 0
837.87 0
837.93 0
838.00 0
838.07 0
838.13 0
838.20 0
838.27 0
838.33 0
838.40 0
838.47 0
838.53 0
838.60 0
838.67 0
838.73 0
838.80 0
838.87 0
838.93 0
839.00 0
839.07 0
839.13 0
839.20 0
839.27 0
839.33 0
839.40 0
839.47 0
839.53 0
839.60 0
839.67 0
839.73 0
839.80 0
839.87 0
839.93 0
840.00 0
840.07 0
840.13 0
840.20 0
840.27 0
840.33 0
840.40 0
840.47 0
840.54 0
840.60 0
840.67 0
840.74 0
840.80 0
840.87 0
840.94 0
841.00 0
841.07 0
841.14 0
841.20 0
841.27 0
841.34 0
841.40 0
841.47 0
841.54 0
841.60 0
841.67 0
841.74 0
841.80 0
841.87 0
841.94 0
842.00 0
842.07 0
842.14 0
842.21 0
842.27 0
842.34 0
842.41 0
842.47 0
842.54 0
842.61 0
842.67 0
842.74 0
842.81 0
842.87 0
842.94 0
843.01 0
843.07 0
843.14 0
843.21 0
843.28 0
843.34 0
843.41 0
843.48 0
843.54 0
843.61 0
843.68 0
843.74 0
843.81 0
843.88 0
843.94 0
844.01 0
844.08 0
844.14 0
844.21 0
844.28 0
844.35 0
844.41 0
844.48 0
844.55 0
844.61 0
844.68 0
844.75 0
844.81 0
844.88 0
844.95 0
845.01 0
845.08 0
845.15 0
845.22 0
845.28 0
845.35 0
845.42 0
845.48 0
845.55 0
845.62 0
845.68 0
845.75 0
845.82 0
845.89 0
845.95 0
846.02 0
846.09 0
846.15 0
846.22 0
846.29 0
846.35 0
846.42 0
846.49 0
846.56 0
846.62 0
846.69 0
846.76 0
846.82 0
846.89 0
846.96 0
847.02 0
847.09 0
847.16 0
847.23 0
847.29 0
847.36 0
847.43 0
847.49 0
847.56 0
847.63 0
847.69 0
847.76 0
847.83 0
847.90 0
847.96 0
848.03 0
848.10 0
848.16 0
848.23 0
848.30 0
848.37 0
848.43 0
848.50 0
848.57 0
848.63 0
848.70 0
848.77 0
848.84 0
848.90 0
848.97 0
849.04 0
849.10 0
849.17 0
849.24 0
849.31 0
849.37 0
849.44 0
849.51 0
849.57 0
849.64 0
849.71 0
849.77 0
849.84 0
849.91 0
849.98 0
850.04 0
850.11 0
850.18 0
850.24 0
850.31 0
850.38 0
850.45 0
850.51 0
850.58 0
850.65 0
850.72 0
850.78 0
850.85 0
850.92 0
850.98 0
851.05 0
851.12 0
851.19 0
851.25 0
851.32 0
851.39 0
851.45 0
851.52 0
851.59 0
851.66 0
851.72 0
851.79 0
851.86 0
851.92 0
851.99 0
852.06 0
852.13 0
852.19 0
852.26 0
852.33 0
852.40 0
852.46 0
852.53 0
852.60 0
852.66 0
852.73 0
852.80 0
852.87 0
852.93 0
853.00 0
853.07 0
853.14 0
853.20 0
853.27 0
853.34 0
853.40 0
853.47 0
853.54 0
853.61 0
853.67 0
853.74 0
853.81 0
853.88 0
853.94 0
854.01 0
854.08 0
854.14 0
854.21 0
854.28 0
854.35 0
854.41 0
854.48 0
854.55 0
854.62 0
854.68 0
854.75 0
854.82 0
854.88 0
854.95 0
855.02 0
855.09 0
855.15 0
855.22 0
855.29 0
855.36 0
855.42 0
855.49 0
855.56 0
855.63 0
855.69 0
855.76 0
855.83 0
855.90 0
855.96 0
856.03 0
856.10 0
856.16 0
856.23 0
856.30 0
856.37 0
856.43 0
856.50 0
856.57 0
856.64 0
856.70 0
856.77 0
856.84 0
856.91 0
856.97 0
857.04 0
857.11 0
857.18 0
857.24 0
857.31 0
857.38 0
857.45 0
857.51 0
857.58 0
857.65 0
857.72 0
857.78 0
857.85 0
857.92 0
857.99 0
858.05 0
858.12 0
858.19 0
858.26 0
858.32 0
858.39 0
858.46 0
858.53 0
858.59 0
858.66 0
858.73 0
858.79 0
858.86 0
858.93 0
859.00 0
859.06 0
859.13 0
859.20 0
859.27 0
859.33 0
859.40 0
859.47 0
859.54 0
859.61 0
859.67 0
859.74 0
859.81 0
859.88 0
859.94 0
860.01 0
860.08 0
860.15 0
860.21 0
860.28 0
860.35 0
860.42 0
860.48 0
860.55 0
860.62 0
860.69 0
860.75 0
860.82 0
860.89 0
860.96 0
861.02 0
861.09 0
861.16 0
861.23 0
861.29 0
861.36 0
861.43 0
861.50 0
861.56 0
861.63 0
861.70 0
861.77 0
861.83 0
861.90 0
861.97 0
862.04 0
862.11 0
862.17 0
862.24 0
862.31 0
862.38 0
862.44 0
862.51 0
862.58 0
862.65 0
862.71 0
862.78 0
862.85 0
862.92 0
862.98 0
863.05 0
863.12 0
863.19 0
863.26 0
863.32 0
863.39 0
863.46 0
863.53 0
863.59 0
863.66 0
863.73 0
863.80 0
863.86 1
863.93 1
864.00 1
864.07 1
864.14 1
864.20 1
864.27 0
864.34 0
864.41 0
864.47 0
864.54 0
864.61 0
864.68 0
864.74 0
864.81 0
864.88 0
864.95 0
865.02 0
865.08 0
865.15 0
865.22 0
865.29 0
865.35 0
865.42 0
865.49 0
865.56 0
865.63 0
865.69 0
865.76 0
865.83 0
865.90 0
865.96 0
866.03 0
866.10 0
866.17 0
866.24 0
866.30 0
866.37 0
866.44 0
866.51 0
866.57 0
866.64 0
866.71 0
866.78 0
866.85 0
866.91 0
866.98 0
867.05 0
867.12 0
867.18 0
867.25 0
867.32 0
867.39 0
867.46 0
867.52 0
867.59 0
867.66 0
867.73 0
867.79 0
867.86 0
867.93 0
868.00 0
868.07 0
868.13 0
868.20 0
868.27 0
868.34 0
868.41 0
868.47 0
868.54 0
868.61 0
868.68 0
868.74 0
868.81 0
868.88 0
868.95 0
869.02 0
869.08 0
869.15 0
869.22 0
869.29 0
869.36 0
869.42 0
869.49 0
869.56 0
869.63 0
869.70 0
869.76 0
869.83 0
869.90 0
869.97 0
870.04 0
870.10 0
870.17 0
870.24 0
870.31 0
870.37 0
870.44 0
870.51 0
870.58 0
870.65 0
870.71 0
870.78 0
870.85 0
870.92 0
870.99 0
871.05 0
871.12 0
871.19 0
871.26 0
871.33 0
871.39 0
871.46 0
871.53 0
871.60 0
871.67 0
871.73 0
871.80 0
871.87 0
871.94 0
872.01 0
872.07 0
872.14 0
872.21 0
872.28 0
872.35 0
872.41 0
872.48 0
872.55 0
872.62 0
872.69 0
872.75 0
872.82 0
872.89 0
872.96 0
873.03 0
873.09 0
873.16 0
873.23 0
873.30 0
873.37 0
873.43 0
873.50 0
873.57 0
873.64 0
873.71 0
873.78 0
873.84 0
873.91 0
873.98 0
874.05 0
874.12 0
874.18 0
874.25 0
874.32 0
874.39 0
874.46 0
874.52 0
874.59 0
874.66 0
874.73 0
874.80 0
874.86 0
874.93 0
875.00 0
875.07 0
875.14 0
875.21 0
875.27 0
875.34 0
875.41 0
875.48 0
875.55 0
875.61 0
875.68 0
875.75 0
875.82 0
875.89 0
875.96 0
876.02 0
876.09 0
876.16 0
876.23 0
876.30 0
876.36 0
876.43 0
876.50 0
876.57 0
876.64 0
876.70 0
876.77 0
876.84 0
876.91 0
876.98 0
877.05 0
877.11 0
877.18 0
877.25 0
877.32 0
877.39 0
877.46 0
877.52 0
877.59 0
877.66 0
877.73 0
877.80 0
877.86 0
877.93 0
878.00 0
878.07 0
878.14 0
878.21 0
878.27 0
878.34 0
878.41 0
878.48 0
878.55 0
878.62 0
878.68 0
878.75 0
878.82 0
878.89 0
878.96 0
879.02 0
879.09 0
879.16 0
879.23 0
879.30 0
879.37 0
879.43 0
879.50 0
879.57 0
879.64 0
879.71 0
879.78 0
879.84 0
879.91 0
879.98 0
880.05 0
880.12 0
880.19 0
880.25 0
880.32 0
880.39 0
880.46 0
880.53 0
880.60 0
880.66 0
880.73 0
880.80 0
880.87 0
880.94 0
881.01 0
881.07 0
881.14 0
881.21 0
881.28 0
881.35 0
881.42 0
881.48 0
881.55 0
881.62 0
881.69 0
881.76 0
881.83 0
881.90 0
881.96 0
882.03 0
882.10 0
882.17 0
882.24 0
882.31 0
882.37 0
882.44 0
882.51 0
882.58 0
882.65 0
882.72 0
882.78 0
882.85 0
882.92 0
882.99 0
883.06 0
883.13 0
883.19 0
883.26 0
883.33 0
883.40 0
883.47 0
883.54 0
883.61 0
883.67 0
883.74 0
883.81 0
883.88 0
883.95 0
884.02 0
884.08 0
884.15 0
884.22 0
884.29 0
884.36 0
884.43 0
884.50 0
884.56 0
884.63 0
884.70 0
884.77 0
884.84 0
884.91 0
884.98 0
885.04 0
885.11 0
885.18 0
885.25 0
885.32 0
885.39 0
885.45 0
885.52 0
885.59 0
885.66 0
885.73 0
885.80 0
885.87 0
885.93 0
886.00 0
886.07 0
886.14 0
886.21 0
886.28 0
886.35 0
886.41 0
886.48 0
886.55 0
886.62 0
886.69 0
886.76 0
886.83 0
886.89 0
886.96 0
887.03 0
887.10 0
887.17 0
887.24 0
887.31 0
887.37 0
887.44 0
887.51 0
887.58 0
887.65 0
887.72 0
887.79 0
887.86 0
887.92 0
887.99 0
888.06 0
888.13 0
888.20 0
888.27 0
888.34 0
888.40 0
888.47 0
888.54 0
888.61 0
888.68 0
888.75 0
888.82 0
888.88 0
888.95 0
889.02 0
889.09 0
889.16 0
889.23 0
889.30 0
889.37 0
889.43 0
889.50 0
889.57 0
889.64 0
889.71 0
889.78 0
889.85 0
889.91 0
889.98 0
890.05 0
890.12 0
890.19 0
890.26 0
890.33 0
890.40 0
890.46 0
890.53 0
890.60 0
890.67 0
890.74 0
890.81 0
890.88 0
890.95 0
891.01 0
891.08 0
891.15 0
891.22 0
891.29 0
891.36 0
891.43 0
891.50 0
891.56 0
891.63 0
891.70 0
891.77 0
891.84 0
891.91 0
891.98 0
892.05 0
892.11 0
892.18 0
892.25 0
892.32 0
892.39 0
892.46 0
892.53 0
892.60 0
892.67 0
892.73 0
892.80 0
892.87 0
892.94 0
893.01 0
893.08 0
893.15 0
893.22 0
893.28 0
893.35 0
893.42 0
893.49 0
893.56 0
893.63 0
893.70 0
893.77 0
893.84 0
893.90 0
893.97 0
894.04 0
894.11 0
894.18 0
894.25 0
894.32 0
894.39 0
894.45 0
894.52 0
894.59 0
894.66 0
894.73 0
894.80 0
894.87 0
894.94 0
895.01 0
895.07 0
895.14 0
895.21 0
895.28 0
895.35 0
895.42 0
895.49 0
895.56 0
895.63 0
895.70 0
895.76 0
895.83 0
895.90 0
895.97 0
896.04 0
896.11 0
896.18 0
896.25 0
896.32 0
896.38 0
896.45 0
896.52 0
896.59 0
896.66 0
896.73 0
896.80 0
896.87 0
896.94 0
897.01 0
897.07 0
897.14 0
897.21 0
897.28 0
897.35 0
897.42 0
897.49 0
897.56 0
897.63 0
897.70 0
897.76 0
897.83 0
897.90 0
897.97 0
898.04 0
898.11 0
898.18 0
898.25 0
898.32 0
898.39 0
898.45 0
898.52 0
898.59 0
898.66 0
898.73 0
898.80 0
898.87 0
898.94 0
899.01 0
899.08 0
899.14 0
899.21 0
899.28 0
899.35 0
899.42 0
899.49 0
899.56 0
899.63 0
899.70 0
899.77 0
899.84 0
899.90 0
899.97 0
900.04 0
900.11 0
900.18 0
900.25 0
900.32 0
900.39 0
900.46 0
900.53 0
900.60 0
900.66 0
900.73 0
900.80 0
900.87 0
900.94 0
901.01 0
901.08 0
901.15 0
901.22 0
901.29 0
901.36 0
901.42 0
901.49 0
901.56 0
901.63 0
901.70 0
901.77 0
901.84 0
901.91 0
901.98 0
902.05 0
902.12 0
902.19 0
902.25 0
902.32 0
902.39 0
902.46 0
902.53 0
902.60 0
902.67 0
902.74 0
902.81 0
902.88 0
902.95 0
903.02 0
903.09 0
903.15 0
903.22 0
903.29 0
903.36 0
903.43 0
903.50 0
903.57 0
903.64 0
903.71 0
903.78 0
903.85 0
903.92 0
903.99 0
904.05 0
904.12 0
904.19 0
904.26 0
904.33 0
904.40 0
904.47 0
904.54 0
904.61 0
904.68 0
904.75 0
904.82 0
904.89 0
904.95 0
905.02 0
905.09 0
905.16 0
905.23 0
905.30 0
905.37 0
905.44 0
905.51 0
905.58 0
905.65 0
905.72 0
905.79 0
905.86 0
905.92 0
905.99 0
906.06 0
906.13 0
906.20 0
906.27 0
906.34 0
906.41 0
906.48 0
906.55 0
906.62 0
906.69 0
906.76 0
906.83 0
906.90 0
906.96 0
907.03 0
907.10 0
907.17 0
907.24 0
907.31 0
907.38 0
907.45 0
907.52 0
907.59 0
907.66 0
907.73 0
907.80 0
907.87 0
907.94 0
908.01 0
908.07 0
908.14 0
908.21 0
908.28 0
908.35 0
908.42 0
908.49 0
908.56 0
908.63 0
908.70 0
908.77 0
908.84 0
908.91 0
908.98 0
909.05 0
909.12 0
909.19 0
909.25 0
909.32 0
909.39 0
909.46 0
909.53 0
909.60 0
909.67 0
909.74 0
909.81 0
909.88 0
909.95 0
910.02 0
910.09 0
910.16 0
910.23 0
910.30 0
910.37 0
910.44 0
910.51 0
910.57 0
910.64 0
910.71 0
910.78 0
910.85 0
910.92 0
910.99 0
911.06 0
911.13 0
911.20 0
911.27 0
911.34 0
911.41 0
911.48 0
911.55 0
911.62 0
911.69 0
911.76 0
911.83 0
911.90 0
911.97 0
912.03 0
912.10 0
912.17 0
912.24 0
912.31 0
912.38 0
912.45 0
912.52 0
912.59 0
912.66 0
912.73 0
912.80 0
912.87 0
912.94 0
913.01 0
913.08 0
913.15 0
913.22 0
913.29 0
913.36 0
913.43 0
913.50 0
913.57 0
913.64 0
913.70 0
913.77 0
913.84 0
913.91 0
913.98 0
914.05 0
914.12 0
914.19 0
914.26 0
914.33 0
914.40 0
914.47 0
914.54 0
914.61 0
914.68 0
914.75 0
914.82 0
914.89 0
914.96 0
915.03 0
915.10 0
915.17 0
915.24 0
915.31 0
915.38 1
915.45 1
915.52 1
915.59 1
915.65 1
915.72 0
915.79 0
915.86 0
915.93 0
916.00 0
916.07 0
916.14 0
916.21 0
916.28 0
916.35 0
916.42 0
916.49 0
916.56 0
916.63 0
916.70 0
916.77 0
916.84 0
916.91 0
916.98 0
917.05 0
917.12 0
917.19 0
917.26 0
917.33 0
917.40 0
917.47 0
917.54 0
917.61 0
917.68 0
917.75 0
917.82 0
917.89 0
917.96 0
918.03 0
918.10 0
918.17 0
918.24 0
918.30 0
918.37 0
918.44 0
918.51 0
918.58 0
918.65 0
918.72 0
918.79 0
918.86 1
918.93 1
919.00 1
919.07 1
919.14 0
919.21 0
919.28 0
919.35 0
919.42 0
919.49 0
919.56 0
919.63 0
919.70 0
919.77 0
919.84 0
919.91 0
919.98 0
920.05 0
920.12 0
920.19 0
920.26 0
920.33 0
920.40 0
920.47 0
920.54 0
920.61 0
920.68 0
920.75 0
920.82 0
920.89 0
920.96 0
921.03 0
921.10 0
921.17 0
921.24 0
921.31 0
921.38 1
921.45 1
921.52 1
921.59 1
921.66 1
921.73 1
921.80 1
921.87 1
921.94 0
922.01 0
922.08 0
922.15 0
922.22 0
922.29 0
922.36 0
922.43 0
922.50 0
922.57 1
922.64 1
922.71 1
922.78 1
922.85 1
922.92 1
922.99 1
923.06 1
923.13 1
923.20 1
923.27 1
923.34 1
923.41 1
923.48 1
923.55 1
923.62 1
923.69 1
923.76 1
923.83 0
923.90 0
923.97 0
924.04 0
924.11 0
924.18 0
924.25 0
924.32 0
924.39 0
924.46 0
924.53 0
924.60 0
924.67 0
924.74 0
924.81 0
924.88 0
924.95 0
925.02 0
925.09 0
925.16 1
925.23 1
925.30 1
925.37 1
925.44 1
925.51 1
925.58 1
925.65 0
925.72 0
925.79 0
925.86 0
925.93 0
926.00 0
926.07 0
926.14 0
926.21 0
926.28 0
926.35 0
926.42 0
926.49 0
926.56 0
926.63 0
926.70 0
926.77 0
926.84 0
926.91 0
926.98 1
927.05 1
927.12 1
927.19 1
927.26 1
927.33 1
927.40 1
927.47 0
927.54 0
927.61 0
927.68 0
927.75 0
927.82 0
927.89 0
927.96 0
928.03 0
928.10 0
928.17 0
928.24 0
928.31 1
928.38 1
928.45 1
928.52 1
928.59 0
928.66 0
928.73 0
928.80 0
928.87 0
928.94 0
929.01 0
929.08 0
929.15 0
929.22 1
929.29 1
929.36 0
929.43 0
929.50 0
929.57 0
929.64 0
929.72 0
929.79 0
929.86 0
929.93 0
930.00 0
930.07 0
930.14 0
930.21 0
930.28 0
930.35 0
930.42 0
930.49 0
930.56 0
930.63 0
930.70 0
930.77 0
930.84 0
930.91 0
930.98 0
931.05 0
931.12 0
931.19 0
931.26 0
931.33 0
931.40 0
931.47 0
931.54 0
931.61 0
931.68 0
931.75 0
931.82 0
931.89 0
931.96 0
932.03 0
932.10 0
932.17 0
932.24 0
932.31 0
932.39 0
932.46 0
932.53 0
932.60 0
932.67 0
932.74 0
932.81 0
932.88 0
932.95 0
933.02 0
933.09 0
933.16 0
933.23 0
933.30 0
933.37 0
933.44 0
933.51 0
933.58 0
933.65 0
933.72 0
933.79 0
933.86 0
933.93 0
934.00 0
934.07 0
934.14 0
934.21 0
934.28 0
934.36 0
934.43 0
934.50 0
934.57 0
934.64 0
934.71 0
934.78 0
934.85 0
934.92 0
934.99 0
935.06 0
935.13 0
935.20 0
935.27 0
935.34 0
935.41 0
935.48 0
935.55 0
935.62 0
935.69 0
935.76 0
935.83 0
935.90 0
935.97 0
936.05 0
936.12 0
936.19 0
936.26 0
936.33 0
936.40 0
936.47 0
936.54 0
936.61 0
936.68 0
936.75 0
936.82 0
936.89 0
936.96 0
937.03 0
937.10 0
937.17 0
937.24 0
937.31 0
937.38 0
937.46 0
937.53 0
937.60 0
937.67 0
937.74 0
937.81 0
937.88 0
937.95 0
938.02 0
938.09 0
938.16 0
938.23 0
938.30 0
938.37 0
938.44 0
938.51 0
938.58 0
938.65 0
938.72 0
938.80 0
938.87 1
938.94 1
939.01 1
939.08 1
939.15 1
939.22 0
939.29 0
939.36 0
939.43 0
939.50 0
939.57 0
939.64 0
939.71 0
939.78 0
939.85 0
939.92 0
940.00 0
940.07 0
940.14 0
940.21 0
940.28 0
940.35 0
940.42 0
940.49 0
940.56 0
940.63 0
940.70 0
940.77 0
940.84 0
940.91 0
940.98 0
941.05 0
941.13 0
941.20 0
941.27 0
941.34 0
941.41 0
941.48 0
941.55 0
941.62 0
941.69 0
941.76 0
941.83 0
941.90 0
941.97 0
942.04 0
942.11 0
942.19 1
942.26 1
942.33 1
942.40 1
942.47 1
942.54 1
942.61 1
942.68 1
942.75 1
942.82 1
942.89 1
942.96 2
943.03 2
943.10 2
943.17 2
943.25 2
943.32 2
943.39 1
943.46 1
943.53 1
943.60 1
943.67 1
943.74 1
943.81 2
943.88 2
943.95 2
944.02 2
944.09 2
944.17 2
944.24 2
944.31 1
944.38 1
944.45 1
944.52 2
944.59 2
944.66 2
944.73 2
944.80 2
944.87 2
944.94 2
945.01 1
945.09 1
945.16 1
945.23 0
945.30 0
945.37 0
945.44 0
945.51 0
945.58 1
945.65 1
945.72 1
945.79 1
945.86 1
945.94 0
946.01 0
946.08 0
946.15 0
946.22 0
946.29 0
946.36 0
946.43 0
946.50 0
946.57 0
946.64 0
946.71 0
946.79 0
946.86 0
946.93 0
947.00 0
947.07 0
947.14 0
947.21 0
947.28 0
947.35 0
947.42 0
947.49 0
947.56 0
947.64 0
947.71 0
947.78 0
947.85 0
947.92 0
947.99 0
948.06 0
948.13 0
948.20 0
948.27 0
948.34 0
948.42 0
948.49 0
948.56 0
948.63 0
948.70 0
948.77 0
948.84 0
948.91 0
948.98 0
949.05 0
949.13 0
949.20 0
949.27 0
949.34 0
949.41 0
949.48 0
949.55 0
949.62 0
949.69 0
949.76 0
949.83 0
949.91 0
949.98 0
950.05 1
950.12 1
950.19 1
950.26 1
950.33 1
950.40 1
950.47 1
950.54 0
950.62 0
950.69 0
950.76 0
950.83 0
950.90 0
950.97 0
951.04 0
951.11 0
951.18 0
951.25 0
951.33 0
951.40 0
951.47 0
951.54 0
951.61 0
951.68 0
951.75 0
951.82 0
951.89 0
951.96 1
952.04 1
952.11 1
952.18 1
952.25 1
952.32 1
952.39 1
952.46 1
952.53 0
952.60 0
952.68 0
952.75 0
952.82 0
952.89 0
952.96 1
953.03 1
953.10 1
953.17 0
953.24 0
953.32 0
953.39 0
953.46 0
953.53 0
953.60 0
953.67 0
953.74 0
953.81 0
953.88 0
953.96 0
954.03 0
954.10 0
954.17 0
954.24 0
954.31 0
954.38 0
954.45 0
954.52 0
954.60 0
954.67 1
954.74 1
954.81 1
954.88 1
954.95 1
955.02 1
955.09 0
955.16 0
955.24 0
955.31 0
955.38 0
955.45 0
955.52 0
955.59 0
955.66 1
955.73 1
955.81 1
955.88 1
955.95 1
956.02 1
956.09 0
956.16 0
956.23 0
956.30 0
956.38 0
956.45 0
956.52 1
956.59 1
956.66 1
956.73 1
956.80 1
956.87 1
956.95 1
957.02 1
957.09 1
957.16 0
957.23 0
957.30 0
957.37 0
957.44 0
957.51 0
957.59 0
957.66 0
957.73 0
957.80 0
957.87 0
957.94 0
958.01 0
958.09 0
958.16 0
958.23 0
958.30 0
958.37 0
958.44 0
958.51 0
958.58 0
958.66 0
958.73 0
958.80 0
958.87 0
958.94 0
959.01 0
959.08 1
959.15 1
959.23 1
959.30 1
959.37 1
959.44 1
959.51 1
959.58 1
959.65 1
959.73 1
959.80 1
959.87 1
959.94 1
960.01 1
960.08 1
960.15 1
960.22 1
960.30 1
960.37 0
960.44 0
960.51 0
960.58 0
960.65 0
960.72 0
960.80 0
960.87 0
960.94 1
961.01 1
961.08 1
961.15 1
961.22 1
961.30 1
961.37 0
961.44 0
961.51 0
961.58 0
961.65 0
961.72 0
961.80 0
961.87 1
961.94 1
962.01 1
962.08 1
962.15 1
962.22 1
962.30 1
962.37 1
962.44 1
962.51 1
962.58 1
962.65 1
962.72 1
962.80 1
962.87 1
962.94 1
963.01 1
963.08 1
963.15 1
963.22 1
963.30 1
963.37 1
963.44 1
963.51 1
963.58 1
963.65 1
963.72 1
963.80 0
963.87 0
963.94 0
964.01 0
964.08 0
964.15 1
964.22 1
964.30 1
964.37 1
964.44 1
964.51 0
964.58 0
964.65 0
964.73 0
964.80 0
964.87 0
964.94 0
965.01 1
965.08 1
965.15 1
965.23 1
965.30 1
965.37 1
965.44 0
965.51 0
965.58 0
965.66 0
965.73 0
965.80 0
965.87 0
965.94 0
966.01 0
966.08 0
966.16 0
966.23 0
966.30 0
966.37 0
966.44 0
966.51 0
966.59 0
966.66 0
966.73 0
966.80 0
966.87 1
966.94 1
967.02 1
967.09 1
967.16 1
967.23 2
967.30 2
967.37 2
967.45 2
967.52 1
967.59 1
967.66 1
967.73 1
967.80 1
967.88 1
967.95 1
968.02 1
968.09 1
968.16 1
968.23 1
968.31 1
968.38 1
968.45 1
968.52 1
968.59 1
968.66 1
968.74 1
968.81 1
968.88 1
968.95 1
969.02 1
969.09 1
969.17 1
969.24 1
969.31 1
969.38 1
969.45 1
969.52 1
969.60 1
969.67 1
969.74 1
969.81 1
969.88 1
969.95 1
970.03 1
970.10 1
970.17 1
970.24 1
970.31 1
970.38 1
970.46 1
970.53 1
970.60 1
970.67 0
970.74 0
970.81 0
970.89 0
970.96 0
971.03 0
971.10 0
971.17 0
971.25 0
971.32 0
971.39 0
971.46 0
971.53 0
971.60 1
971.68 1
971.75 1
971.82 1
971.89 1
971.96 1
972.03 1
972.11 2
972.18 2
972.25 2
972.32 2
972.39 1
972.47 1
972.54 1
972.61 1
972.68 1
972.75 1
972.82 1
972.90 1
972.97 1
973.04 1
973.11 1
973.18 1
973.26 1
973.33 1
973.40 0
973.47 0
973.54 0
973.61 0
973.69 0
973.76 0
973.83 0
973.90 1
973.97 1
974.05 1
974.12 1
974.19 1
974.26 1
974.33 1
974.41 1
974.48 1
974.55 1
974.62 1
974.69 1
974.76 1
974.84 1
974.91 1
974.98 1
975.05 1
975.12 1
975.20 1
975.27 1
975.34 1
975.41 1
975.48 1
975.56 1
975.63 1
975.70 1
975.77 1
975.84 1
975.92 1
975.99 1
976.06 1
976.13 0
976.20 0
976.28 0
976.35 0
976.42 0
976.49 1
976.56 1
976.64 1
976.71 1
976.78 1
976.85 1
976.92 1
976.99 1
977.07 1
977.14 2
977.21 2
977.28 2
977.35 2
977.43 2
977.50 2
977.57 2
977.64 2
977.71 2
977.79 2
977.86 2
977.93 1
978.00 1
978.07 1
978.15 1
978.22 0
978.29 0
978.36 0
978.44 0
978.51 1
978.58 1
978.65 1
978.72 2
978.80 2
978.87 2
978.94 2
979.01 2
979.08 2
979.16 2
979.23 2
979.30 2
979.37 2
979.44 2
979.52 3
979.59 3
979.66 3
979.73 3
979.80 3
979.88 2
979.95 2
980.02 1
980.09 0
980.16 0
980.24 0
980.31 0
980.38 0
980.45 1
980.53 1
980.60 1
980.67 1
980.74 1
980.81 1
980.89 2
980.96 2
981.03 2
981.10 2
981.17 2
981.25 2
981.32 1
981.39 1
981.46 1
981.53 1
981.61 0
981.68 0
981.75 0
981.82 0
981.90 0
981.97 0
982.04 1
982.11 1
982.18 1
982.26 1
982.33 1
982.40 1
982.47 1
982.55 1
982.62 1
982.69 1
982.76 1
982.83 1
982.91 1
982.98 1
983.05 1
983.12 1
983.19 2
983.27 2
983.34 2
983.41 2
983.48 2
983.56 2
983.63 2
983.70 1
983.77 1
983.84 0
983.92 0
983.99 0
984.06 0
984.13 1
984.21 1
984.28 1
984.35 1
984.42 1
984.49 1
984.57 1
984.64 1
984.71 1
984.78 1
984.86 1
984.93 1
985.00 1
985.07 1
985.15 2
985.22 2
985.29 2
985.36 1
985.43 1
985.51 1
985.58 1
985.65 1
985.72 1
985.80 1
985.87 1
985.94 1
986.01 1
986.09 1
986.16 2
986.23 2
986.30 2
986.37 3
986.45 3
986.52 3
986.59 3
986.66 3
986.74 2
986.81 2
986.88 2
986.95 1
987.03 1
987.10 1
987.17 1
987.24 1
987.31 1
987.39 2
987.46 2
987.53 2
987.60 2
987.68 3
987.75 3
987.82 3
987.89 2
987.97 2
988.04 2
988.11 2
988.18 2
988.26 2
988.33 2
988.40 2
988.47 1
988.55 1
988.62 1
988.69 1
988.76 1
988.83 1
988.91 1
988.98 1
989.05 1
989.12 1
989.20 1
989.27 1
989.34 2
989.41 2
989.49 2
989.56 2
989.63 1
989.70 1
989.78 1
989.85 0
989.92 0
989.99 0
990.07 0
990.14 0
990.21 0
990.28 0
990.36 0
990.43 0
990.50 0
990.57 0
990.65 0
990.72 0
990.79 0
990.86 0
990.94 0
991.01 0
991.08 0
991.15 0
991.23 0
991.30 0
991.37 1
991.44 1
991.52 1
991.59 1
991.66 1
991.73 1
991.81 1
991.88 1
991.95 1
992.02 0
992.10 0
992.17 0
992.24 0
992.31 0
992.39 0
992.46 1
992.53 1
992.60 2
992.68 2
992.75 2
992.82 2
992.89 2
992.97 1
993.04 1
993.11 1
993.18 1
993.26 1
993.33 1
993.40 1
993.47 2
993.55 2
993.62 2
993.69 3
993.76 3
993.84 4
993.91 4
993.98 4
994.06 4
994.13 4
994.20 4
994.27 3
994.35 3
994.42 2
994.49 2
994.56 3
994.64 3
994.71 3
994.78 3
994.85 3
994.93 3
995.00 3
995.07 2
995.14 2
995.22 2
995.29 1
995.36 1
995.44 1
995.51 1
995.58 1
995.65 2
995.73 2
995.80 2
995.87 2
995.94 2
996.02 2
996.09 3
996.16 3
996.23 3
996.31 3
996.38 3
996.45 4
996.53 4
996.60 4
996.67 4
996.74 5
996.82 5
996.89 5
996.96 4
997.03 4
997.11 4
997.18 4
997.25 4
997.33 4
997.40 4
997.47 5
997.54 5
997.62 5
997.69 5
997.76 5
997.83 4
997.91 4
997.98 4
998.05 4
998.13 4
998.20 4
998.27 5
998.34 5
998.42 6
998.49 6
998.56 6
998.63 7
998.71 7
998.78 7
998.85 6
998.93 6
999.00 6
999.07 6
999.14 5
999.22 4
999.29 4
999.36 3
999.44 3
999.51 2
999.58 2
999.65 3
999.73 3
999.80 3
999.87 4
999.94 4
1000.02 4
1000.09 4
1000.16 5
1000.24 5
1000.31 5
1000.38 5
1000.45 5
1000.53 6
1000.60 6
1000.67 6
1000.75 6
1000.82 6
1000.89 6
1000.96 6
1001.04 6
1001.11 6
1001.18 6
1001.26 6
1001.33 6
1001.40 5
1001.47 5
1001.55 5
1001.62 5
1001.69 5
1001.77 5
1001.84 5
1001.91 4
1001.98 4
1002.06 3
1002.13 3
1002.20 2
1002.28 2
1002.35 2
1002.42 3
1002.49 3
1002.57 3
1002.64 3
1002.71 3
1002.79 3
1002.86 4
1002.93 4
1003.01 4
1003.08 4
1003.15 5
1003.22 5
1003.30 5
1003.37 5
1003.44 4
1003.52 4
1003.59 3
1003.66 2
1003.73 1
1003.81 1
1003.88 1
1003.95 1
1004.03 1
1004.10 1
1004.17 2
1004.25 2
1004.32 2
1004.39 2
1004.46 1
1004.54 1
1004.61 0
1004.68 0
1004.76 0
1004.83 0
1004.90 0
1004.98 0
1005.05 0
1005.12 0
1005.19 0
1005.27 0
1005.34 0
1005.41 0
1005.49 0
1005.56 1
1005.63 1
1005.71 1
1005.78 1
1005.85 1
1005.92 1
1006.00 0
1006.07 0
1006.14 0
1006.22 0
1006.29 0
1006.36 0
1006.44 0
1006.51 1
1006.58 1
1006.66 2
1006.73 2
1006.80 2
1006.87 2
1006.95 2
1007.02 1
1007.09 1
1007.17 1
1007.24 1
1007.31 0
1007.39 0
1007.46 0
1007.53 1
1007.61 1
1007.68 1
1007.75 2
1007.82 2
1007.90 2
1007.97 3
1008.04 3
1008.12 3
1008.19 3
1008.26 4
1008.34 4
1008.41 4
1008.48 4
1008.56 4
1008.63 4
1008.70 3
1008.77 3
1008.85 3
1008.92 3
1008.99 3
1009.07 4
1009.14 5
1009.21 5
1009.29 6
1009.36 6
1009.43 6
1009.51 6
1009.58 5
1009.65 4
1009.73 3
1009.80 3
1009.87 2
1009.95 2
1010.02 2
1010.09 2
1010.16 2
1010.24 1
1010.31 1
1010.38 0
1010.46 0
1010.53 0
1010.60 0
1010.68 1
1010.75 1
1010.82 2
1010.90 2
1010.97 1
1011.04 1
1011.12 0
1011.19 0
1011.26 0
1011.34 0
1011.41 0
1011.48 0
1011.56 0
1011.63 0
1011.70 0
1011.78 0
1011.85 0
1011.92 0
1012.00 0
1012.07 0
1012.14 1
1012.22 1
1012.29 1
1012.36 2
1012.43 2
1012.51 2
1012.58 2
1012.65 2
1012.73 2
1012.80 2
1012.87 2
1012.95 2
1013.02 2
1013.09 2
1013.17 2
1013.24 2
1013.31 1
1013.39 0
1013.46 0
1013.53 0
1013.61 0
1013.68 0
1013.75 0
1013.83 0
1013.90 1
1013.97 1
1014.05 2
1014.12 3
1014.19 4
1014.27 4
1014.34 3
1014.41 2
1014.49 2
1014.56 1
1014.63 0
1014.71 0
1014.78 0
1014.85 0
1014.93 0
1015.00 1
1015.07 1
1015.15 1
1015.22 2
1015.29 2
1015.37 2
1015.44 3
1015.51 3
1015.59 4
1015.66 4
1015.73 5
1015.81 5
1015.88 6
1015.95 6
1016.03 6
1016.10 6
1016.18 6
1016.25 6
1016.32 6
1016.40 5
1016.47 5
1016.54 5
1016.62 5
1016.69 5
1016.76 5
1016.84 5
1016.91 6
1016.98 6
1017.06 7
1017.13 8
1017.20 8
1017.28 9
1017.35 10
1017.42 10
1017.50 11
1017.57 10
1017.64 10
1017.72 8
1017.79 7
1017.86 5
1017.94 4
1018.01 3
1018.08 3
1018.16 3
1018.23 4
1018.30 5
1018.38 6
1018.45 7
1018.53 8
1018.60 8
1018.67 7
1018.75 7
1018.82 6
1018.89 6
1018.97 6
1019.04 7
1019.11 9
1019.19 10
1019.26 11
1019.33 12
1019.41 12
1019.48 11
1019.55 10
1019.63 9
1019.70 7
1019.78 6
1019.85 5
1019.92 5
1020.00 5
1020.07 5
1020.14 5
1020.22 5
1020.29 5
1020.36 5
1020.44 4
1020.51 4
1020.58 4
1020.66 4
1020.73 4
1020.80 4
1020.88 5
1020.95 6
1021.03 7
1021.10 8
1021.17 8
1021.25 8
1021.32 8
1021.39 7
1021.47 7
1021.54 7
1021.61 6
1021.69 6
1021.76 6
1021.84 5
1021.91 5
1021.98 4
1022.06 4
1022.13 3
1022.20 3
1022.28 3
1022.35 3
1022.42 4
1022.50 4
1022.57 4
1022.64 4
1022.72 4
1022.79 4
1022.87 3
1022.94 4
1023.01 4
1023.09 4
1023.16 4
1023.23 5
1023.31 5
1023.38 4
1023.46 4
1023.53 4
1023.60 4
1023.68 4
1023.75 5
1023.82 5
1023.90 6
1023.97 7
1024.04 8
1024.12 9
1024.19 10
1024.27 11
1024.34 11
1024.41 12
1024.49 11
1024.56 10
1024.63 9
1024.71 7
1024.78 5
1024.86 3
1024.93 2
1025.00 1
1025.08 0
1025.15 0
1025.22 0
1025.30 1
1025.37 1
1025.44 2
1025.52 2
1025.59 2
1025.67 3
1025.74 3
1025.81 4
1025.89 5
1025.96 6
1026.03 7
1026.11 8
1026.18 9
1026.26 10
1026.33 10
1026.40 10
1026.48 10
1026.55 9
1026.63 8
1026.70 7
1026.77 5
1026.85 4
1026.92 3
1026.99 2
1027.07 1
1027.14 1
1027.22 2
1027.29 4
1027.36 6
1027.44 8
1027.51 10
1027.58 11
1027.66 11
1027.73 11
1027.81 10
1027.88 8
1027.95 6
1028.03 5
1028.10 5
1028.18 4
1028.25 5
1028.32 5
1028.40 5
1028.47 5
1028.54 5
1028.62 4
1028.69 4
1028.77 4
1028.84 3
1028.91 4
1028.99 4
1029.06 4
1029.14 5
1029.21 5
1029.28 5
1029.36 5
1029.43 5
1029.50 5
1029.58 5
1029.65 4
1029.73 4
1029.80 3
1029.87 1
1029.95 0
1030.02 0
1030.10 0
1030.17 0
1030.24 0
1030.32 0
1030.39 0
1030.47 0
1030.54 1
1030.61 1
1030.69 1
1030.76 1
1030.83 1
1030.91 2
1030.98 2
1031.06 2
1031.13 2
1031.20 2
1031.28 1
1031.35 1
1031.43 0
1031.50 0
1031.57 0
1031.65 0
1031.72 0
1031.80 0
1031.87 0
1031.94 0
1032.02 0
1032.09 1
1032.17 2
1032.24 3
1032.31 3
1032.39 3
1032.46 2
1032.54 2
1032.61 1
1032.68 1
1032.76 1
1032.83 1
1032.91 2
1032.98 3
1033.05 4
1033.13 5
1033.20 5
1033.28 6
1033.35 6
1033.42 6
1033.50 6
1033.57 6
1033.65 6
1033.72 5
1033.79 5
1033.87 4
1033.94 3
1034.02 2
1034.09 2
1034.16 1
1034.24 0
1034.31 0
1034.39 0
1034.46 0
1034.53 1
1034.61 1
1034.68 2
1034.76 2
1034.83 3
1034.90 3
1034.98 3
1035.05 3
1035.13 4
1035.20 4
1035.28 5
1035.35 6
1035.42 7
1035.50 7
1035.57 7
1035.65 6
1035.72 5
1035.79 4
1035.87 4
1035.94 4
1036.02 4
1036.09 5
1036.16 6
1036.24 7
1036.31 7
1036.39 7
1036.46 6
1036.54 5
1036.61 4
1036.68 3
1036.76 2
1036.83 1
1036.91 0
1036.98 0
1037.05 1
1037.13 2
1037.20 3
1037.28 5
1037.35 7
1037.43 8
1037.50 9
1037.57 9
1037.65 9
1037.72 9
1037.80 8
1037.87 7
1037.94 7
1038.02 6
1038.09 5
1038.17 5
1038.24 4
1038.32 3
1038.39 2
1038.46 2
1038.54 2
1038.61 2
1038.69 3
1038.76 3
1038.83 4
1038.91 3
1038.98 3
1039.06 2
1039.13 2
1039.21 2
1039.28 2
1039.35 2
1039.43 1
1039.50 1
1039.58 1
1039.65 0
1039.73 0
1039.80 0
1039.87 0
1039.95 1
1040.02 1
1040.10 2
1040.17 2
1040.25 2
1040.32 2
1040.39 2
1040.47 2
1040.54 2
1040.62 2
1040.69 2
1040.77 2
1040.84 2
1040.91 2
1040.99 1
1041.06 1
1041.14 2
1041.21 2
1041.29 2
1041.36 2
1041.43 2
1041.51 1
1041.58 1
1041.66 1
1041.73 0
1041.81 0
1041.88 0
1041.95 0
1042.03 0
1042.10 0
1042.18 0
1042.25 0
1042.33 0
1042.40 0
1042.47 0
1042.55 0
1042.62 1
1042.70 1
1042.77 1
1042.85 2
1042.92 2
1042.99 3
1043.07 3
1043.14 3
1043.22 3
1043.29 4
1043.37 3
1043.44 3
1043.52 3
1043.59 3
1043.66 2
1043.74 2
1043.81 2
1043.89 1
1043.96 1
1044.04 1
1044.11 1
1044.19 2
1044.26 2
1044.33 2
1044.41 3
1044.48 3
1044.56 4
1044.63 4
1044.71 5
1044.78 5
1044.85 5
1044.93 5
1045.00 5
1045.08 5
1045.15 5
1045.23 5
1045.30 6
1045.38 7
1045.45 8
1045.52 9
1045.60 10
1045.67 10
1045.75 10
1045.82 9
1045.90 8
1045.97 7
1046.05 6
1046.12 5
1046.20 4
1046.27 4
1046.34 5
1046.42 5
1046.49 6
1046.57 6
1046.64 6
1046.72 5
1046.79 4
1046.87 3
1046.94 3
1047.01 2
1047.09 2
1047.16 3
1047.24 4
1047.31 6
1047.39 7
1047.46 8
1047.54 8
1047.61 8
1047.69 7
1047.76 6
1047.83 5
1047.91 4
1047.98 4
1048.06 3
1048.13 3
1048.21 4
1048.28 4
1048.36 5
1048.43 5
1048.51 6
1048.58 6
1048.65 6
1048.73 6
1048.80 5
1048.88 5
1048.95 4
1049.03 2
1049.10 1
1049.18 0
1049.25 0
1049.33 0
1049.40 0
1049.47 0
1049.55 0
1049.62 0
1049.70 0
1049.77 1
1049.85 3
1049.92 4
1050.00 4
1050.07 4
1050.15 3
1050.22 2
1050.30 0
1050.37 0
1050.44 0
1050.52 0
1050.59 0
1050.67 0
1050.74 1
1050.82 3
1050.89 5
1050.97 6
1051.04 7
1051.12 7
1051.19 6
1051.27 5
1051.34 4
1051.41 3
1051.49 2
1051.56 2
1051.64 2
1051.71 2
1051.79 3
1051.86 3
1051.94 3
1052.01 3
1052.09 2
1052.16 1
1052.24 1
1052.31 0
1052.39 0
1052.46 0
1052.54 0
1052.61 1
1052.68 2
1052.76 3
1052.83 3
1052.91 3
1052.98 3
1053.06 3
1053.13 2
1053.21 2
1053.28 3
1053.36 3
1053.43 4
1053.51 5
1053.58 6
1053.66 7
1053.73 7
1053.81 6
1053.88 6
1053.95 6
1054.03 5
1054.10 5
1054.18 6
1054.25 7
1054.33 8
1054.40 9
1054.48 10
1054.55 11
1054.63 12
1054.70 13
1054.78 14
1054.85 15
1054.93 15
1055.00 15
1055.08 15
1055.15 14
1055.23 14
1055.30 13
1055.38 12
1055.45 11
1055.53 11
1055.60 11
1055.68 11
1055.75 12
1055.82 12
1055.90 12
1055.97 12
1056.05 12
1056.12 11
1056.20 10
1056.27 9
1056.35 8
1056.42 6
1056.50 5
1056.57 4
1056.65 3
1056.72 3
1056.80 3
1056.87 4
1056.95 5
1057.02 6
1057.10 8
1057.17 9
1057.25 9
1057.32 10
1057.40 10
1057.47 10
1057.55 10
1057.62 10
1057.70 10
1057.77 10
1057.85 10
1057.92 10
1058.00 11
1058.07 12
1058.15 13
1058.22 13
1058.30 13
1058.37 11
1058.44 9
1058.52 6
1058.59 3
1058.67 1
1058.74 0
1058.82 0
1058.89 0
1058.97 0
1059.04 1
1059.12 3
1059.19 5
1059.27 6
1059.34 7
1059.42 7
1059.49 7
1059.57 7
1059.64 8
1059.72 9
1059.79 10
1059.87 12
1059.94 14
1060.02 15
1060.09 16
1060.17 17
1060.24 16
1060.32 16
1060.39 16
1060.47 16
1060.54 17
1060.62 17
1060.69 18
1060.77 18
1060.84 18
1060.92 17
1060.99 17
1061.07 16
1061.14 15
1061.22 15
1061.29 15
1061.37 14
1061.44 13
1061.52 12
1061.59 10
1061.67 8
1061.74 6
1061.82 5
1061.89 4
1061.97 4
1062.04 5
1062.12 6
1062.19 7
1062.27 8
1062.34 9
1062.42 10
1062.49 11
1062.57 12
1062.64 12
1062.72 12
1062.79 11
1062.87 11
1062.94 12
1063.02 13
1063.09 14
1063.17 15
1063.24 16
1063.32 17
1063.39 17
1063.47 15
1063.55 13
1063.62 11
1063.70 8
1063.77 6
1063.85 5
1063.92 4
1064.00 5
1064.07 6
1064.15 7
1064.22 9
1064.30 11
1064.37 12
1064.45 13
1064.52 14
1064.60 15
1064.67 15
1064.75 16
1064.82 16
1064.90 16
1064.97 17
1065.05 17
1065.12 16
1065.20 15
1065.27 13
1065.35 12
1065.42 10
1065.50 10
1065.57 10
1065.65 10
1065.72 11
1065.80 11
1065.87 11
1065.95 10
1066.02 8
1066.10 6
1066.17 3
1066.25 0
1066.33 0
1066.40 0
1066.48 0
1066.55 1
1066.63 3
1066.70 6
1066.78 8
1066.85 10
1066.93 10
1067.00 9
1067.08 8
1067.15 6
1067.23 3
1067.30 2
1067.38 1
1067.45 1
1067.53 2
1067.60 3
1067.68 5
1067.75 7
1067.83 8
1067.90 9
1067.98 10
1068.06 11
1068.13 11
1068.21 11
1068.28 10
1068.36 10
1068.43 10
1068.51 9
1068.58 9
1068.66 9
1068.73 8
1068.81 7
1068.88 6
1068.96 5
1069.03 4
1069.11 4
1069.18 5
1069.26 6
1069.33 9
1069.41 12
1069.49 15
1069.56 17
1069.64 19
1069.71 19
1069.79 18
1069.86 17
1069.94 15
1070.01 13
1070.09 11
1070.16 9
1070.24 9
1070.31 8
1070.39 9
1070.46 9
1070.54 10
1070.62 10
1070.69 11
1070.77 12
1070.84 13
1070.92 15
1070.99 16
1071.07 17
1071.14 18
1071.22 18
1071.29 18
1071.37 17
1071.44 16
1071.52 15
1071.59 16
1071.67 16
1071.75 17
1071.82 18
1071.90 20
1071.97 20
1072.05 21
1072.12 20
1072.20 18
1072.27 16
1072.35 14
1072.42 12
1072.50 10
1072.58 8
1072.65 8
1072.73 8
1072.80 9
1072.88 10
1072.95 12
1073.03 14
1073.10 16
1073.18 17
1073.25 18
1073.33 17
1073.40 16
1073.48 15
1073.56 14
1073.63 12
1073.71 11
1073.78 10
1073.86 9
1073.93 8
1074.01 7
1074.08 6
1074.16 5
1074.23 4
1074.31 3
1074.39 3
1074.46 3
1074.54 4
1074.61 5
1074.69 7
1074.76 8
1074.84 9
1074.91 10
1074.99 10
1075.06 10
1075.14 9
1075.22 9
1075.29 8
1075.37 8
1075.44 8
1075.52 7
1075.59 7
1075.67 6
1075.74 6
1075.82 7
1075.90 7
1075.97 8
1076.05 9
1076.12 9
1076.20 9
1076.27 8
1076.35 7
1076.42 6
1076.50 5
1076.58 5
1076.65 5
1076.73 5
1076.80 5
1076.88 5
1076.95 4
1077.03 3
1077.10 2
1077.18 1
1077.26 0
1077.33 0
1077.41 0
1077.48 0
1077.56 0
1077.63 0
1077.71 0
1077.78 0
1077.86 0
1077.94 0
1078.01 0
1078.09 2
1078.16 4
1078.24 7
1078.31 9
1078.39 10
1078.47 10
1078.54 9
1078.62 7
1078.69 5
1078.77 3
1078.84 2
1078.92 1
1078.99 0
1079.07 0
1079.15 0
1079.22 0
1079.30 0
1079.37 1
1079.45 2
1079.52 3
1079.60 4
1079.68 4
1079.75 5
1079.83 6
1079.90 7
1079.98 8
1080.05 9
1080.13 10
1080.20 11
1080.28 11
1080.36 12
1080.43 12
1080.51 13
1080.58 13
1080.66 14
1080.73 15
1080.81 16
1080.89 18
1080.96 18
1081.04 19
1081.11 18
1081.19 17
1081.26 15
1081.34 12
1081.42 10
1081.49 8
1081.57 7
1081.64 7
1081.72 9
1081.79 12
1081.87 16
1081.95 21
1082.02 24
1082.10 27
1082.17 29
1082.25 30
1082.32 29
1082.40 28
1082.48 26
1082.55 24
1082.63 21
1082.70 18
1082.78 16
1082.86 13
1082.93 11
1083.01 9
1083.08 9
1083.16 9
1083.23 9
1083.31 10
1083.39 12
1083.46 13
1083.54 15
1083.61 17
1083.69 19
1083.76 20
1083.84 21
1083.92 21
1083.99 20
1084.07 19
1084.14 18
1084.22 18
1084.30 18
1084.37 18
1084.45 18
1084.52 18
1084.60 19
1084.67 18
1084.75 18
1084.83 17
1084.90 16
1084.98 16
1085.05 15
1085.13 14
1085.21 14
1085.28 13
1085.36 12
1085.43 11
1085.51 11
1085.58 10
1085.66 11
1085.74 12
1085.81 13
1085.89 15
1085.96 18
1086.04 21
1086.12 23
1086.19 24
1086.27 24
1086.34 23
1086.42 21
1086.50 20
1086.57 19
1086.65 19
1086.72 20
1086.80 22
1086.87 24
1086.95 25
1087.03 26
1087.10 27
1087.18 27
1087.25 27
1087.33 26
1087.41 26
1087.48 25
1087.56 23
1087.63 22
1087.71 21
1087.79 19
1087.86 18
1087.94 18
1088.01 18
1088.09 18
1088.17 18
1088.24 18
1088.32 17
1088.39 16
1088.47 15
1088.55 14
1088.62 13
1088.70 13
1088.77 14
1088.85 15
1088.93 17
1089.00 19
1089.08 21
1089.15 22
1089.23 23
1089.31 23
1089.38 22
1089.46 21
1089.53 19
1089.61 18
1089.69 17
1089.76 16
1089.84 15
1089.91 14
1089.99 14
1090.07 14
1090.14 15
1090.22 16
1090.29 18
1090.37 19
1090.45 19
1090.52 18
1090.60 15
1090.67 13
1090.75 10
1090.83 8
1090.90 8
1090.98 8
1091.05 10
1091.13 12
1091.21 14
1091.28 16
1091.36 17
1091.43 17
1091.51 17
1091.59 18
1091.66 18
1091.74 18
1091.81 17
1091.89 15
1091.97 13
1092.04 10
1092.12 6
1092.19 3
1092.27 0
1092.35 0
1092.42 0
1092.50 0
1092.58 0
1092.65 0
1092.73 0
1092.80 0
1092.88 0
1092.96 1
1093.03 2
1093.11 4
1093.18 6
1093.26 8
1093.34 9
1093.41 10
1093.49 11
1093.56 11
1093.64 11
1093.72 11
1093.79 11
1093.87 11
1093.95 11
1094.02 11
1094.10 12
1094.17 12
1094.25 11
1094.33 10
1094.40 9
1094.48 8
1094.55 7
1094.63 6
1094.71 5
1094.78 5
1094.86 5
1094.94 5
1095.01 6
1095.09 7
1095.16 8
1095.24 11
1095.32 13
1095.39 16
1095.47 19
1095.55 21
1095.62 23
1095.70 23
1095.77 23
1095.85 22
1095.93 21
1096.00 19
1096.08 17
1096.16 16
1096.23 15
1096.31 14
1096.38 13
1096.46 13
1096.54 13
1096.61 13
1096.69 13
1096.77 12
1096.84 13
1096.92 13
1096.99 13
1097.07 14
1097.15 14
1097.22 15
1097.30 15
1097.38 15
1097.45 15
1097.53 15
1097.60 16
1097.68 16
1097.76 16
1097.83 17
1097.91 17
1097.99 17
1098.06 17
1098.14 17
1098.21 16
1098.29 15
1098.37 14
1098.44 13
1098.52 13
1098.60 13
1098.67 15
1098.75 18
1098.82 23
1098.90 29
1098.98 34
1099.05 40
1099.13 43
1099.21 46
1099.28 47
1099.36 47
1099.44 47
1099.51 47
1099.59 49
1099.66 51
1099.74 54
1099.82 57
1099.89 60
1099.97 62
1100.05 64
1100.12 66
1100.20 67
1100.28 67
1100.35 67
1100.43 67
1100.50 67
1100.58 66
1100.66 66
1100.73 65
1100.81 64
1100.89 63
1100.96 62
1101.04 61
1101.12 59
1101.19 57
1101.27 54
1101.35 51
1101.42 47
1101.50 44
1101.57 41
1101.65 39
1101.73 38
1101.80 39
1101.88 40
1101.96 42
1102.03 44
1102.11 45
1102.19 44
1102.26 41
1102.34 37
1102.42 33
1102.49 30
1102.57 29
1102.64 30
1102.72 32
1102.80 37
1102.87 42
1102.95 46
1103.03 50
1103.10 52
1103.18 51
1103.26 49
1103.33 46
1103.41 42
1103.49 37
1103.56 34
1103.64 31
1103.72 30
1103.79 30
1103.87 30
1103.94 31
1104.02 32
1104.10 32
1104.17 32
1104.25 32
1104.33 31
1104.40 30
1104.48 30
1104.56 30
1104.63 30
1104.71 30
1104.79 29
1104.86 27
1104.94 25
1105.02 22
1105.09 20
1105.17 18
1105.25 17
1105.32 16
1105.40 16
1105.48 16
1105.55 16
1105.63 15
1105.70 14
1105.78 13
1105.86 12
1105.93 10
1106.01 10
1106.09 9
1106.16 9
1106.24 10
1106.32 10
1106.39 11
1106.47 13
1106.55 14
1106.62 16
1106.70 17
1106.78 19
1106.85 22
1106.93 24
1107.01 28
1107.08 31
1107.16 35
1107.24 38
1107.31 41
1107.39 42
1107.47 41
1107.54 40
1107.62 37
1107.70 34
1107.77 31
1107.85 29
1107.93 27
1108.00 26
1108.08 24
1108.16 22
1108.23 21
1108.31 20
1108.39 20
1108.46 19
1108.54 19
1108.62 19
1108.69 19
1108.77 18
1108.85 17
1108.92 16
1109.00 15
1109.08 15
1109.15 14
1109.23 13
1109.31 12
1109.38 10
1109.46 8
1109.54 5
1109.61 3
1109.69 2
1109.77 3
1109.84 4
1109.92 7
1110.00 11
1110.07 14
1110.15 16
1110.23 18
1110.30 18
1110.38 18
1110.46 19
1110.53 21
1110.61 24
1110.69 28
1110.76 33
1110.84 38
1110.92 41
1110.99 44
1111.07 45
1111.15 45
1111.22 44
1111.30 43
1111.38 42
1111.45 41
1111.53 40
1111.61 39
1111.68 38
1111.76 37
1111.84 38
1111.91 39
1111.99 40
1112.07 42
1112.15 44
1112.22 45
1112.30 45
1112.38 44
1112.45 43
1112.53 42
1112.61 41
1112.68 41
1112.76 43
1112.84 45
1112.91 47
1112.99 49
1113.07 50
1113.14 51
1113.22 52
1113.30 53
1113.37 53
1113.45 54
1113.53 55
1113.60 55
1113.68 55
1113.76 55
1113.84 53
1113.91 52
1113.99 50
1114.07 48
1114.14 46
1114.22 44
1114.30 43
1114.37 42
1114.45 41
1114.53 41
1114.60 41
1114.68 42
1114.76 44
1114.83 46
1114.91 49
1114.99 51
1115.07 53
1115.14 55
1115.22 55
1115.30 55
1115.37 54
1115.45 53
1115.53 52
1115.60 50
1115.68 49
1115.76 46
1115.83 43
1115.91 39
1115.99 34
1116.06 29
1116.14 24
1116.22 21
1116.30 18
1116.37 16
1116.45 15
1116.53 16
1116.60 17
1116.68 18
1116.76 21
1116.83 23
1116.91 25
1116.99 27
1117.06 28
1117.14 27
1117.22 26
1117.30 23
1117.37 20
1117.45 18
1117.53 16
1117.60 15
1117.68 15
1117.76 16
1117.83 16
1117.91 17
1117.99 16
1118.07 15
1118.14 13
1118.22 10
1118.30 7
1118.37 3
1118.45 0
1118.53 0
1118.60 0
1118.68 0
1118.76 0
1118.84 0
1118.91 0
1118.99 0
1119.07 1
1119.14 4
1119.22 7
1119.30 9
1119.37 10
1119.45 10
1119.53 8
1119.61 7
1119.68 5
1119.76 3
1119.84 3
1119.91 4
1119.99 7
1120.07 10
1120.15 14
1120.22 18
1120.30 20
1120.38 21
1120.45 19
1120.53 17
1120.61 14
1120.68 12
1120.76 10
1120.84 9
1120.92 9
1120.99 11
1121.07 13
1121.15 15
1121.22 18
1121.30 20
1121.38 22
1121.46 23
1121.53 24
1121.61 24
1121.69 22
1121.76 20
1121.84 16
1121.92 12
1122.00 9
1122.07 5
1122.15 3
1122.23 1
1122.30 0
1122.38 0
1122.46 0
1122.54 0
1122.61 0
1122.69 0
1122.77 0
1122.84 0
1122.92 1
1123.00 3
1123.08 3
1123.15 3
1123.23 2
1123.31 0
1123.38 0
1123.46 0
1123.54 0
1123.62 1
1123.69 4
1123.77 8
1123.85 13
1123.92 18
1124.00 23
1124.08 27
1124.16 31
1124.23 35
1124.31 37
1124.39 40
1124.46 42
1124.54 44
1124.62 47
1124.70 50
1124.77 53
1124.85 56
1124.93 58
1125.01 59
1125.08 58
1125.16 55
1125.24 52
1125.31 50
1125.39 48
1125.47 48
1125.55 49
1125.62 51
1125.70 53
1125.78 54
1125.85 56
1125.93 56
1126.01 56
1126.09 55
1126.16 53
1126.24 52
1126.32 50
1126.40 48
1126.47 47
1126.55 45
1126.63 44
1126.70 44
1126.78 43
1126.86 43
1126.94 43
1127.01 44
1127.09 44
1127.17 45
1127.25 45
1127.32 46
1127.40 46
1127.48 46
1127.56 46
1127.63 47
1127.71 49
1127.79 52
1127.86 54
1127.94 57
1128.02 60
1128.10 61
1128.17 61
1128.25 59
1128.33 56
1128.41 53
1128.48 49
1128.56 46
1128.64 44
1128.72 43
1128.79 43
1128.87 44
1128.95 45
1129.02 48
1129.10 51
1129.18 54
1129.26 57
1129.33 59
1129.41 62
1129.49 64
1129.57 66
1129.64 69
1129.72 72
1129.80 75
1129.88 77
1129.95 80
1130.03 81
1130.11 80
1130.19 78
1130.26 76
1130.34 72
1130.42 69
1130.49 66
1130.57 64
1130.65 63
1130.73 63
1130.80 63
1130.88 64
1130.96 64
1131.04 63
1131.11 61
1131.19 59
1131.27 56
1131.35 54
1131.42 52
1131.50 50
1131.58 50
1131.66 50
1131.73 50
1131.81 50
1131.89 50
1131.97 50
1132.04 50
1132.12 50
1132.20 51
1132.28 52
1132.35 54
1132.43 55
1132.51 56
1132.59 56
1132.66 56
1132.74 54
1132.82 52
1132.90 50
1132.97 47
1133.05 45
1133.13 44
1133.21 42
1133.28 41
1133.36 40
1133.44 39
1133.52 37
1133.59 35
1133.67 32
1133.75 30
1133.83 27
1133.90 25
1133.98 24
1134.06 23
1134.14 24
1134.21 26
1134.29 27
1134.37 28
1134.45 28
1134.52 27
1134.60 24
1134.68 20
1134.76 17
1134.83 14
1134.91 12
1134.99 13
1135.07 14
1135.14 17
1135.22 19
1135.30 22
1135.38 23
1135.45 23
1135.53 24
1135.61 24
1135.69 24
1135.77 25
1135.84 26
1135.92 27
1136.00 29
1136.08 30
1136.15 31
1136.23 31
1136.31 32
1136.39 32
1136.46 31
1136.54 30
1136.62 29
1136.70 28
1136.77 26
1136.85 24
1136.93 23
1137.01 21
1137.08 20
1137.16 18
1137.24 17
1137.32 17
1137.40 18
1137.47 20
1137.55 22
1137.63 26
1137.71 30
1137.78 34
1137.86 37
1137.94 40
1138.02 43
1138.09 46
1138.17 49
1138.25 52
1138.33 55
1138.40 57
1138.48 59
1138.56 59
1138.64 58
1138.72 55
1138.79 52
1138.87 48
1138.95 44
1139.03 40
1139.10 36
1139.18 32
1139.26 30
1139.34 28
1139.42 26
1139.49 26
1139.57 27
1139.65 28
1139.73 29
1139.80 31
1139.88 32
1139.96 34
1140.04 35
1140.11 36
1140.19 38
1140.27 39
1140.35 41
1140.43 43
1140.50 44
1140.58 43
1140.66 41
1140.74 38
1140.81 33
1140.89 27
1140.97 22
1141.05 17
1141.13 13
1141.20 10
1141.28 9
1141.36 9
1141.44 10
1141.51 12
1141.59 15
1141.67 17
1141.75 20
1141.83 22
1141.90 24
1141.98 25
1142.06 27
1142.14 28
1142.21 30
1142.29 34
1142.37 38
1142.45 43
1142.53 47
1142.60 51
1142.68 54
1142.76 55
1142.84 56
1142.92 55
1142.99 54
1143.07 54
1143.15 54
1143.23 55
1143.30 58
1143.38 61
1143.46 65
1143.54 69
1143.62 75
1143.69 82
1143.77 90
1143.85 98
1143.93 106
1144.01 113
1144.08 119
1144.16 122
1144.24 123
1144.32 121
1144.39 119
1144.47 115
1144.55 112
1144.63 109
1144.71 108
1144.78 108
1144.86 109
1144.94 110
1145.02 112
1145.10 114
1145.17 114
1145.25 114
1145.33 113
1145.41 110
1145.49 106
1145.56 102
1145.64 99
1145.72 98
1145.80 99
1145.87 102
1145.95 107
1146.03 112
1146.11 116
1146.19 118
1146.26 118
1146.34 114
1146.42 109
1146.50 104
1146.58 99
1146.65 97
1146.73 97
1146.81 99
1146.89 102
1146.97 104
1147.04 104
1147.12 103
1147.20 99
1147.28 95
1147.36 90
1147.43 85
1147.51 83
1147.59 81
1147.67 80
1147.75 79
1147.82 78
1147.90 77
1147.98 74
1148.06 71
1148.14 67
1148.21 64
1148.29 60
1148.37 58
1148.45 56
1148.53 54
1148.60 53
1148.68 51
1148.76 50
1148.84 49
1148.92 48
1148.99 46
1149.07 42
1149.15 38
1149.23 33
1149.31 27
1149.38 21
1149.46 15
1149.54 10
1149.62 6
1149.70 2
1149.77 0
1149.85 0
1149.93 0
1150.01 0
1150.09 0
1150.17 0
1150.24 0
1150.32 0
1150.40 1
1150.48 2
1150.56 4
1150.63 5
1150.71 7
1150.79 8
1150.87 9
1150.95 9
1151.02 9
1151.10 9
1151.18 8
1151.26 7
1151.34 6
1151.41 6
1151.49 6
1151.57 7
1151.65 8
1151.73 10
1151.81 13
1151.88 16
1151.96 21
1152.04 27
1152.12 33
1152.20 40
1152.27 47
1152.35 51
1152.43 55
1152.51 57
1152.59 57
1152.67 58
1152.74 59
1152.82 61
1152.90 64
1152.98 67
1153.06 70
1153.13 72
1153.21 74
1153.29 75
1153.37 75
1153.45 75
1153.53 74
1153.60 73
1153.68 72
1153.76 71
1153.84 71
1153.92 70
1153.99 70
1154.07 70
1154.15 69
1154.23 69
1154.31 67
1154.39 64
1154.46 61
1154.54 56
1154.62 51
1154.70 47
1154.78 43
1154.86 40
1154.93 39
1155.01 39
1155.09 40
1155.17 40
1155.25 41
1155.32 41
1155.40 40
1155.48 39
1155.56 36
1155.64 32
1155.72 27
1155.79 22
1155.87 17
1155.95 12
1156.03 9
1156.11 7
1156.19 6
1156.26 7
1156.34 8
1156.42 9
1156.50 9
1156.58 9
1156.66 7
1156.73 6
1156.81 5
1156.89 5
1156.97 7
1157.05 11
1157.13 16
1157.20 22
1157.28 27
1157.36 31
1157.44 33
1157.52 33
1157.60 32
1157.67 30
1157.75 28
1157.83 26
1157.91 23
1157.99 20
1158.07 16
1158.14 11
1158.22 6
1158.30 1
1158.38 0
1158.46 0
1158.54 0
1158.61 0
1158.69 0
1158.77 0
1158.85 0
1158.93 1
1159.01 4
1159.08 6
1159.16 7
1159.24 7
1159.32 7
1159.40 6
1159.48 6
1159.55 6
1159.63 7
1159.71 8
1159.79 9
1159.87 10
1159.95 9
1160.02 8
1160.10 7
1160.18 6
1160.26 5
1160.34 4
1160.42 4
1160.50 5
1160.57 5
1160.65 6
1160.73 6
1160.81 6
1160.89 6
1160.97 7
1161.04 8
1161.12 9
1161.20 10
1161.28 12
1161.36 13
1161.44 13
1161.52 14
1161.59 14
1161.67 15
1161.75 17
1161.83 19
1161.91 21
1161.99 23
1162.06 24
1162.14 26
1162.22 27
1162.30 29
1162.38 32
1162.46 36
1162.54 41
1162.61 46
1162.69 50
1162.77 54
1162.85 57
1162.93 59
1163.01 61
1163.09 64
1163.16 66
1163.24 67
1163.32 69
1163.40 69
1163.48 70
1163.56 70
1163.63 71
1163.71 72
1163.79 74
1163.87 75
1163.95 75
1164.03 74
1164.11 72
1164.18 69
1164.26 65
1164.34 61
1164.42 56
1164.50 52
1164.58 47
1164.66 42
1164.73 36
1164.81 30
1164.89 24
1164.97 18
1165.05 13
1165.13 9
1165.21 7
1165.28 6
1165.36 7
1165.44 9
1165.52 13
1165.60 17
1165.68 21
1165.76 24
1165.83 27
1165.91 29
1165.99 31
1166.07 33
1166.15 35
1166.23 36
1166.31 37
1166.39 37
1166.46 36
1166.54 33
1166.62 28
1166.70 23
1166.78 18
1166.86 14
1166.94 13
1167.01 14
1167.09 16
1167.17 20
1167.25 24
1167.33 27
1167.41 27
1167.49 24
1167.56 19
1167.64 12
1167.72 6
1167.80 1
1167.88 0
1167.96 0
1168.04 5
1168.12 12
1168.19 21
1168.27 31
1168.35 39
1168.43 45
1168.51 47
1168.59 46
1168.67 43
1168.75 39
1168.82 34
1168.90 30
1168.98 27
1169.06 27
1169.14 28
1169.22 30
1169.30 33
1169.38 36
1169.45 39
1169.53 40
1169.61 41
1169.69 41
1169.77 40
1169.85 40
1169.93 39
1170.00 39
1170.08 39
1170.16 39
1170.24 40
1170.32 40
1170.40 41
1170.48 42
1170.56 43
1170.64 45
1170.71 46
1170.79 48
1170.87 51
1170.95 54
1171.03 57
1171.11 61
1171.19 64
1171.27 68
1171.34 72
1171.42 77
1171.50 80
1171.58 84
1171.66 87
1171.74 90
1171.82 93
1171.90 96
1171.97 99
1172.05 102
1172.13 104
1172.21 106
1172.29 106
1172.37 105
1172.45 102
1172.53 96
1172.61 90
1172.68 82
1172.76 74
1172.84 66
1172.92 58
1173.00 51
1173.08 45
1173.16 39
1173.24 34
1173.31 30
1173.39 27
1173.47 25
1173.55 25
1173.63 26
1173.71 29
1173.79 33
1173.87 37
1173.95 40
1174.02 42
1174.10 43
1174.18 43
1174.26 43
1174.34 43
1174.42 44
1174.50 45
1174.58 47
1174.66 49
1174.73 51
1174.81 52
1174.89 52
1174.97 52
1175.05 52
1175.13 52
1175.21 52
1175.29 53
1175.37 55
1175.45 58
1175.52 61
1175.60 65
1175.68 68
1175.76 71
1175.84 74
1175.92 76
1176.00 77
1176.08 77
1176.16 75
1176.23 72
1176.31 68
1176.39 64
1176.47 60
1176.55 58
1176.63 57
1176.71 59
1176.79 62
1176.87 66
1176.95 71
1177.02 75
1177.10 78
1177.18 82
1177.26 86
1177.34 92
1177.42 98
1177.50 105
1177.58 112
1177.66 118
1177.74 123
1177.81 127
1177.89 131
1177.97 134
1178.05 139
1178.13 144
1178.21 149
1178.29 155
1178.37 159
1178.45 162
1178.53 163
1178.60 164
1178.68 164
1178.76 164
1178.84 165
1178.92 169
1179.00 174
1179.08 180
1179.16 187
1179.24 195
1179.32 203
1179.40 210
1179.47 217
1179.55 223
1179.63 226
1179.71 227
1179.79 225
1179.87 218
1179.95 208
1180.03 195
1180.11 181
1180.19 166
1180.27 153
1180.34 141
1180.42 133
1180.50 127
1180.58 124
1180.66 122
1180.74 122
1180.82 122
1180.90 123
1180.98 123
1181.06 124
1181.14 124
1181.21 124
1181.29 123
1181.37 120
1181.45 116
1181.53 111
1181.61 103
1181.69 95
1181.77 87
1181.85 79
1181.93 72
1182.01 66
1182.09 61
1182.16 58
1182.24 56
1182.32 56
1182.40 56
1182.48 58
1182.56 60
1182.64 62
1182.72 64
1182.80 66
1182.88 67
1182.96 68
1183.04 70
1183.11 71
1183.19 74
1183.27 77
1183.35 81
1183.43 85
1183.51 88
1183.59 89
1183.67 89
1183.75 87
1183.83 85
1183.91 82
1183.99 81
1184.06 81
1184.14 82
1184.22 84
1184.30 85
1184.38 85
1184.46 82
1184.54 78
1184.62 72
1184.70 65
1184.78 59
1184.86 54
1184.94 50
1185.02 47
1185.09 46
1185.17 44
1185.25 42
1185.33 40
1185.41 37
1185.49 35
1185.57 34
1185.65 35
1185.73 38
1185.81 43
1185.89 50
1185.97 57
1186.05 65
1186.13 73
1186.20 79
1186.28 85
1186.36 90
1186.44 93
1186.52 95
1186.60 95
1186.68 93
1186.76 90
1186.84 86
1186.92 82
1187.00 77
1187.08 72
1187.16 68
1187.24 63
1187.32 59
1187.39 54
1187.47 50
1187.55 47
1187.63 44
1187.71 42
1187.79 40
1187.87 40
1187.95 41
1188.03 43
1188.11 45
1188.19 48
1188.27 51
1188.35 54
1188.43 57
1188.51 60
1188.58 61
1188.66 60
1188.74 58
1188.82 55
1188.90 52
1188.98 50
1189.06 49
1189.14 49
1189.22 50
1189.30 52
1189.38 54
1189.46 56
1189.54 56
1189.62 57
1189.70 57
1189.78 58
1189.86 60
1189.93 64
1190.01 68
1190.09 72
1190.17 75
1190.25 77
1190.33 78
1190.41 76
1190.49 73
1190.57 68
1190.65 64
1190.73 60
1190.81 57
1190.89 55
1190.97 55
1191.05 56
1191.13 58
1191.21 61
1191.29 63
1191.36 65
1191.44 66
1191.52 65
1191.60 61
1191.68 56
1191.76 49
1191.84 40
1191.92 31
1192.00 22
1192.08 14
1192.16 6
1192.24 1
1192.32 0
1192.40 0
1192.48 0
1192.56 0
1192.64 0
1192.72 0
1192.80 2
1192.87 4
1192.95 6
1193.03 6
1193.11 5
1193.19 3
1193.27 1
1193.35 0
1193.43 1
1193.51 3
1193.59 7
1193.67 13
1193.75 20
1193.83 28
1193.91 34
1193.99 39
1194.07 43
1194.15 44
1194.23 43
1194.31 41
1194.39 39
1194.47 36
1194.55 35
1194.62 35
1194.70 36
1194.78 39
1194.86 42
1194.94 45
1195.02 47
1195.10 47
1195.18 46
1195.26 45
1195.34 43
1195.42 42
1195.50 41
1195.58 42
1195.66 43
1195.74 44
1195.82 44
1195.90 44
1195.98 43
1196.06 41
1196.14 38
1196.22 34
1196.30 31
1196.38 29
1196.46 27
1196.54 25
1196.62 24
1196.69 23
1196.77 21
1196.85 18
1196.93 15
1197.01 12
1197.09 9
1197.17 6
1197.25 5
1197.33 4
1197.41 4
1197.49 5
1197.57 7
1197.65 10
1197.73 13
1197.81 16
1197.89 20
1197.97 25
1198.05 29
1198.13 33
1198.21 37
1198.29 40
1198.37 42
1198.45 43
1198.53 42
1198.61 40
1198.69 36
1198.77 33
1198.85 28
1198.93 25
1199.01 22
1199.09 21
1199.16 22
1199.24 25
1199.32 29
1199.40 33
1199.48 38
1199.56 44
1199.64 49
1199.72 53
1199.80 57
1199.88 59
1199.96 59
1200.04 57
1200.12 53
1200.20 48
1200.28 43
1200.36 38
1200.44 35
1200.52 33
1200.60 32
1200.68 31
1200.76 29
1200.84 27
1200.92 24
1201.00 22
1201.08 22
1201.16 23
1201.24 26
1201.32 30
1201.40 32
1201.48 34
1201.56 32
1201.64 29
1201.72 23
1201.80 18
1201.88 13
1201.96 10
1202.04 9
1202.12 10
1202.20 12
1202.28 15
1202.36 19
1202.44 23
1202.52 26
1202.60 28
1202.68 29
1202.76 28
1202.84 25
1202.91 20
1202.99 14
1203.07 8
1203.15 3
1203.23 0
1203.31 1
1203.39 4
1203.47 9
1203.55 15
1203.63 22
1203.71 28
1203.79 34
1203.87 38
1203.95 43
1204.03 46
1204.11 50
1204.19 52
1204.27 54
1204.35 53
1204.43 52
1204.51 48
1204.59 44
1204.67 41
1204.75 39
1204.83 40
1204.91 43
1204.99 48
1205.07 54
1205.15 61
1205.23 68
1205.31 73
1205.39 78
1205.47 81
1205.55 83
1205.63 85
1205.71 86
1205.79 87
1205.87 87
1205.95 88
1206.03 88
1206.11 88
1206.19 88
1206.27 87
1206.35 86
1206.43 85
1206.51 83
1206.59 80
1206.67 76
1206.75 71
1206.83 66
1206.91 60
1206.99 56
1207.07 53
1207.15 52
1207.23 53
1207.31 56
1207.39 60
1207.47 64
1207.55 68
1207.63 70
1207.71 70
1207.79 69
1207.87 66
1207.95 63
1208.03 59
1208.11 56
1208.19 53
1208.27 50
1208.35 49
1208.43 47
1208.51 45
1208.59 43
1208.67 40
1208.75 37
1208.83 33
1208.91 30
1208.99 28
1209.07 28
1209.15 29
1209.23 33
1209.31 38
1209.39 44
1209.47 50
1209.55 55
1209.63 58
1209.71 60
1209.79 58
1209.87 55
1209.95 49
1210.03 41
1210.11 31
1210.19 21
1210.27 11
1210.35 3
1210.43 0
1210.51 0
1210.59 0
1210.67 0
1210.75 0
1210.83 0
1210.91 0
1210.99 1
1211.07 3
1211.15 4
1211.23 5
1211.31 7
1211.39 10
1211.47 13
1211.55 15
1211.63 17
1211.71 16
1211.79 15
1211.87 12
1211.95 10
1212.03 8
1212.12 7
1212.20 9
1212.28 13
1212.36 20
1212.44 26
1212.52 34
1212.60 40
1212.68 45
1212.76 47
1212.84 46
1212.92 44
1213.00 40
1213.08 35
1213.16 30
1213.24 25
1213.32 21
1213.40 18
1213.48 16
1213.56 16
1213.64 16
1213.72 17
1213.80 18
1213.88 20
1213.96 21
1214.04 21
1214.12 19
1214.20 16
1214.28 12
1214.36 7
1214.44 5
1214.52 5
1214.60 8
1214.68 15
1214.76 24
1214.84 34
1214.92 42
1215.00 49
1215.08 51
1215.16 51
1215.24 49
1215.32 45
1215.40 41
1215.48 36
1215.56 31
1215.64 25
1215.72 17
1215.80 9
1215.89 2
1215.97 0
1216.05 0
1216.13 0
1216.21 0
1216.29 1
1216.37 8
1216.45 16
1216.53 23
1216.61 29
1216.69 33
1216.77 36
1216.85 37
1216.93 37
1217.01 38
1217.09 39
1217.17 40
1217.25 41
1217.33 42
1217.41 43
1217.49 44
1217.57 44
1217.65 44
1217.73 44
1217.81 44
1217.89 44
1217.97 45
1218.05 46
1218.13 46
1218.21 46
1218.29 44
1218.38 39
1218.46 33
1218.54 25
1218.62 16
1218.70 6
1218.78 0
1218.86 0
1218.94 0
1219.02 0
1219.10 0
1219.18 0
1219.26 0
1219.34 0
1219.42 3
1219.50 6
1219.58 8
1219.66 10
1219.74 13
1219.82 15
1219.90 18
1219.98 21
1220.06 26
1220.14 32
1220.22 37
1220.30 41
1220.38 44
1220.47 44
1220.55 43
1220.63 41
1220.71 39
1220.79 37
1220.87 38
1220.95 40
1221.03 43
1221.11 46
1221.19 48
1221.27 48
1221.35 47
1221.43 46
1221.51 44
1221.59 44
1221.67 45
1221.75 48
1221.83 52
1221.91 58
1221.99 63
1222.07 66
1222.15 69
1222.24 70
1222.32 70
1222.40 69
1222.48 69
1222.56 69
1222.64 70
1222.72 72
1222.80 75
1222.88 77
1222.96 78
1223.04 78
1223.12 77
1223.20 75
1223.28 71
1223.36 67
1223.44 61
1223.52 55
1223.60 49
1223.68 43
1223.77 37
1223.85 33
1223.93 30
1224.01 30
1224.09 32
1224.17 35
1224.25 41
1224.33 47
1224.41 53
1224.49 58
1224.57 62
1224.65 64
1224.73 64
1224.81 63
1224.89 61
1224.97 57
1225.05 54
1225.13 50
1225.22 47
1225.30 44
1225.38 41
1225.46 39
1225.54 38
1225.62 38
1225.70 37
1225.78 35
1225.86 34
1225.94 31
1226.02 28
1226.10 25
1226.18 23
1226.26 22
1226.34 24
1226.42 28
1226.51 33
1226.59 39
1226.67 44
1226.75 48
1226.83 49
1226.91 47
1226.99 43
1227.07 38
1227.15 32
1227.23 27
1227.31 24
1227.39 22
1227.47 22
1227.55 24
1227.63 27
1227.71 32
1227.80 38
1227.88 44
1227.96 50
1228.04 55
1228.12 59
1228.20 61
1228.28 61
1228.36 60
1228.44 58
1228.52 56
1228.60 54
1228.68 53
1228.76 54
1228.84 55
1228.93 57
1229.01 58
1229.09 59
1229.17 59
1229.25 57
1229.33 53
1229.41 48
1229.49 42
1229.57 34
1229.65 26
1229.73 17
1229.81 8
1229.89 2
1229.97 0
1230.06 0
1230.14 0
1230.22 0
1230.30 0
1230.38 0
1230.46 0
1230.54 0
1230.62 0
1230.70 3
1230.78 8
1230.86 13
1230.94 17
1231.02 20
1231.11 22
1231.19 24
1231.27 26
1231.35 28
1231.43 29
1231.51 31
1231.59 32
1231.67 33
1231.75 33
1231.83 33
1231.91 33
1231.99 34
1232.07 35
1232.16 37
1232.24 39
1232.32 41
1232.40 42
1232.48 42
1232.56 40
1232.64 37
1232.72 33
1232.80 29
1232.88 25
1232.96 24
1233.04 25
1233.13 30
1233.21 38
1233.29 49
1233.37 61
1233.45 73
1233.53 83
1233.61 91
1233.69 96
1233.77 97
1233.85 95
1233.93 90
1234.01 84
1234.10 77
1234.18 70
1234.26 63
1234.34 58
1234.42 55
1234.50 52
1234.58 50
1234.66 48
1234.74 46
1234.82 43
1234.90 39
1234.99 36
1235.07 32
1235.15 29
1235.23 27
1235.31 26
1235.39 27
1235.47 29
1235.55 33
1235.63 38
1235.71 45
1235.79 53
1235.88 63
1235.96 71
1236.04 78
1236.12 83
1236.20 84
1236.28 81
1236.36 75
1236.44 69
1236.52 63
1236.60 59
1236.69 57
1236.77 58
1236.85 62
1236.93 66
1237.01 71
1237.09 73
1237.17 74
1237.25 71
1237.33 67
1237.41 61
1237.49 56
1237.58 53
1237.66 51
1237.74 52
1237.82 54
1237.90 57
1237.98 59
1238.06 60
1238.14 59
1238.22 57
1238.30 54
1238.39 51
1238.47 49
1238.55 49
1238.63 50
1238.71 52
1238.79 56
1238.87 58
1238.95 60
1239.03 59
1239.12 56
1239.20 49
1239.28 41
1239.36 31
1239.44 20
1239.52 10
1239.60 0
1239.68 0
1239.76 0
1239.84 0
1239.93 0
1240.01 0
1240.09 0
1240.17 0
1240.25 0
1240.33 6
1240.41 13
1240.49 19
1240.57 24
1240.66 27
1240.74 30
1240.82 32
1240.90 35
1240.98 37
1241.06 40
1241.14 43
1241.22 47
1241.30 52
1241.39 57
1241.47 64
1241.55 72
1241.63 78
1241.71 83
1241.79 84
1241.87 81
1241.95 73
1242.03 63
1242.12 51
1242.20 39
1242.28 28
1242.36 19
1242.44 13
1242.52 10
1242.60 9
1242.68 9
1242.76 10
1242.85 11
1242.93 12
1243.01 13
1243.09 14
1243.17 14
1243.25 14
1243.33 14
1243.41 14
1243.50 13
1243.58 13
1243.66 13
1243.74 13
1243.82 14
1243.90 16
1243.98 19
1244.06 25
1244.14 32
1244.23 41
1244.31 51
1244.39 61
1244.47 71
1244.55 79
1244.63 85
1244.71 89
1244.79 90
1244.88 89
1244.96 87
1245.04 83
1245.12 78
1245.20 73
1245.28 70
1245.36 67
1245.44 66
1245.53 66
1245.61 66
1245.69 66
1245.77 65
1245.85 62
1245.93 57
1246.01 51
1246.09 43
1246.18 36
1246.26 29
1246.34 25
1246.42 23
1246.50 22
1246.58 23
1246.66 25
1246.74 26
1246.83 27
1246.91 26
1246.99 25
1247.07 22
1247.15 19
1247.23 16
1247.31 14
1247.39 14
1247.48 14
1247.56 16
1247.64 19
1247.72 22
1247.80 24
1247.88 26
1247.96 26
1248.05 26
1248.13 25
1248.21 27
1248.29 31
1248.37 38
1248.45 48
1248.53 60
1248.61 73
1248.70 85
1248.78 95
1248.86 103
1248.94 108
1249.02 110
1249.10 108
1249.18 104
1249.27 97
1249.35 89
1249.43 80
1249.51 71
1249.59 64
1249.67 58
1249.75 54
1249.84 52
1249.92 52
1250.00 53
1250.08 54
1250.16 56
1250.24 59
1250.32 62
1250.41 66
1250.49 70
1250.57 73
1250.65 76
1250.73 77
1250.81 77
1250.89 74
1250.97 69
1251.06 62
1251.14 54
1251.22 47
1251.30 40
1251.38 34
1251.46 30
1251.55 27
1251.63 26
1251.71 26
1251.79 27
1251.87 30
1251.95 34
1252.03 39
1252.12 45
1252.20 51
1252.28 58
1252.36 64
1252.44 70
1252.52 75
1252.60 80
1252.69 83
1252.77 83
1252.85 81
1252.93 76
1253.01 69
1253.09 61
1253.17 52
1253.26 46
1253.34 42
1253.42 43
1253.50 47
1253.58 54
1253.66 62
1253.74 69
1253.83 75
1253.91 78
1253.99 77
1254.07 74
1254.15 70
1254.23 64
1254.32 60
1254.40 55
1254.48 51
1254.56 48
1254.64 46
1254.72 44
1254.80 44
1254.89 43
1254.97 44
1255.05 44
1255.13 44
1255.21 42
1255.29 38
1255.38 34
1255.46 28
1255.54 23
1255.62 18
1255.70 14
1255.78 12
1255.87 11
1255.95 10
1256.03 10
1256.11 10
1256.19 9
1256.27 8
1256.35 5
1256.44 2
1256.52 0
1256.60 0
1256.68 0
1256.76 0
1256.84 0
1256.93 0
1257.01 0
1257.09 0
1257.17 3
1257.25 10
1257.33 18
1257.42 25
1257.50 31
1257.58 33
1257.66 33
1257.74 30
1257.82 25
1257.91 18
1257.99 11
1258.07 3
1258.15 0
1258.23 0
1258.31 0
1258.40 2
1258.48 13
1258.56 28
1258.64 45
1258.72 61
1258.80 73
1258.89 80
1258.97 83
1259.05 81
1259.13 77
1259.21 71
1259.29 67
1259.38 63
1259.46 60
1259.54 57
1259.62 55
1259.70 52
1259.78 49
1259.87 46
1259.95 43
1260.03 41
1260.11 40
1260.19 39
1260.27 39
1260.36 40
1260.44 41
1260.52 41
1260.60 42
1260.68 40
1260.77 37
1260.85 32
1260.93 25
1261.01 19
1261.09 13
1261.17 10
1261.26 8
1261.34 9
1261.42 11
1261.50 13
1261.58 16
1261.66 18
1261.75 18
1261.83 18
1261.91 17
1261.99 15
1262.07 14
1262.16 14
1262.24 15
1262.32 17
1262.40 22
1262.48 28
1262.56 36
1262.65 45
1262.73 55
1262.81 65
1262.89 74
1262.97 82
1263.05 87
1263.14 91
1263.22 93
1263.30 93
1263.38 93
1263.46 92
1263.55 91
1263.63 89
1263.71 86
1263.79 83
1263.87 80
1263.96 77
1264.04 76
1264.12 75
1264.20 75
1264.28 77
1264.36 79
1264.45 83
1264.53 88
1264.61 93
1264.69 98
1264.77 102
1264.86 105
1264.94 106
1265.02 106
1265.10 104
1265.18 102
1265.26 100
1265.35 98
1265.43 96
1265.51 93
1265.59 88
1265.67 83
1265.76 77
1265.84 70
1265.92 64
1266.00 60
1266.08 57
1266.17 55
1266.25 55
1266.33 55
1266.41 54
1266.49 54
1266.58 53
1266.66 51
1266.74 49
1266.82 46
1266.90 44
1266.99 43
1267.07 44
1267.15 47
1267.23 54
1267.31 63
1267.39 75
1267.48 88
1267.56 100
1267.64 111
1267.72 119
1267.80 124
1267.89 127
1267.97 127
1268.05 124
1268.13 120
1268.21 114
1268.30 106
1268.38 97
1268.46 88
1268.54 80
1268.62 73
1268.71 69
1268.79 67
1268.87 68
1268.95 71
1269.03 73
1269.12 75
1269.20 75
1269.28 73
1269.36 69
1269.44 63
1269.53 57
1269.61 52
1269.69 46
1269.77 42
1269.85 37
1269.94 34
1270.02 31
1270.10 29
1270.18 28
1270.27 29
1270.35 31
1270.43 35
1270.51 41
1270.59 47
1270.68 53
1270.76 58
1270.84 61
1270.92 62
1271.00 61
1271.09 58
1271.17 55
1271.25 51
1271.33 48
1271.41 45
1271.50 44
1271.58 42
1271.66 40
1271.74 37
1271.82 33
1271.91 30
1271.99 28
1272.07 28
1272.15 30
1272.24 35
1272.32 42
1272.40 49
1272.48 55
1272.56 60
1272.65 63
1272.73 63
1272.81 61
1272.89 57
1272.97 53
1273.06 48
1273.14 44
1273.22 40
1273.30 37
1273.38 35
1273.47 34
1273.55 33
1273.63 33
1273.71 34
1273.80 36
1273.88 39
1273.96 43
1274.04 48
1274.12 53
1274.21 57
1274.29 60
1274.37 61
1274.45 60
1274.54 57
1274.62 51
1274.70 44
1274.78 35
1274.86 26
1274.95 17
1275.03 8
1275.11 1
1275.19 0
1275.28 0
1275.36 0
1275.44 0
1275.52 0
1275.60 0
1275.69 0
1275.77 0
1275.85 0
1275.93 6
1276.02 15
1276.10 26
1276.18 37
1276.26 48
1276.34 59
1276.43 67
1276.51 73
1276.59 78
1276.67 81
1276.76 84
1276.84 88
1276.92 93
1277.00 100
1277.08 107
1277.17 116
1277.25 125
1277.33 132
1277.41 138
1277.50 143
1277.58 145
1277.66 145
1277.74 143
1277.82 141
1277.91 139
1277.99 138
1278.07 138
1278.15 138
1278.24 140
1278.32 142
1278.40 144
1278.48 147
1278.57 150
1278.65 154
1278.73 160
1278.81 165
1278.89 170
1278.98 173
1279.06 173
1279.14 169
1279.22 163
1279.31 155
1279.39 147
1279.47 141
1279.55 138
1279.64 138
1279.72 141
1279.80 146
1279.88 151
1279.97 156
1280.05 161
1280.13 163
1280.21 164
1280.29 163
1280.38 160
1280.46 155
1280.54 148
1280.62 139
1280.71 130
1280.79 120
1280.87 111
1280.95 102
1281.04 95
1281.12 88
1281.20 82
1281.28 76
1281.37 70
1281.45 63
1281.53 55
1281.61 47
1281.70 39
1281.78 31
1281.86 24
1281.94 21
1282.03 20
1282.11 23
1282.19 29
1282.27 37
1282.35 47
1282.44 58
1282.52 71
1282.60 84
1282.68 97
1282.77 110
1282.85 122
1282.93 132
1283.01 138
1283.10 141
1283.18 139
1283.26 132
1283.34 121
1283.43 107
1283.51 91
1283.59 77
1283.67 64
1283.76 55
1283.84 50
1283.92 49
1284.00 52
1284.09 58
1284.17 64
1284.25 69
1284.33 71
1284.42 69
1284.50 64
1284.58 56
1284.66 47
1284.75 39
1284.83 33
1284.91 30
1284.99 31
1285.08 35
1285.16 41
1285.24 48
1285.32 55
1285.41 60
1285.49 62
1285.57 63
1285.65 63
1285.74 63
1285.82 64
1285.90 67
1285.98 71
1286.07 76
1286.15 81
1286.23 83
1286.32 83
1286.40 79
1286.48 71
1286.56 61
1286.65 49
1286.73 37
1286.81 27
1286.89 20
1286.98 16
1287.06 15
1287.14 17
1287.22 20
1287.31 23
1287.39 26
1287.47 26
1287.55 25
1287.64 21
1287.72 15
1287.80 9
1287.88 1
1287.97 0
1288.05 0
1288.13 0
1288.21 0
1288.30 0
1288.38 0
1288.46 0
1288.55 0
1288.63 7
1288.71 12
1288.79 15
1288.88 15
1288.96 13
1289.04 10
1289.12 6
1289.21 1
1289.29 0
1289.37 0
1289.45 0
1289.54 0
1289.62 0
1289.70 9
1289.79 20
1289.87 33
1289.95 45
1290.03 56
1290.12 61
1290.20 62
1290.28 57
1290.36 48
1290.45 37
1290.53 27
1290.61 19
1290.69 15
1290.78 14
1290.86 15
1290.94 18
1291.03 21
1291.11 23
1291.19 23
1291.27 22
1291.36 20
1291.44 18
1291.52 16
1291.60 13
1291.69 11
1291.77 8
1291.85 5
1291.94 3
1292.02 1
1292.10 0
1292.18 0
1292.27 0
1292.35 0
1292.43 0
1292.51 0
1292.60 0
1292.68 0
1292.76 0
1292.85 0
1292.93 2
1293.01 7
1293.09 13
1293.18 20
1293.26 28
1293.34 36
1293.43 44
1293.51 51
1293.59 55
1293.67 57
1293.76 57
1293.84 54
1293.92 50
1294.01 44
1294.09 37
1294.17 31
1294.25 24
1294.34 18
1294.42 11
1294.50 6
1294.58 2
1294.67 0
1294.75 0
1294.83 2
1294.92 6
1295.00 11
1295.08 16
1295.16 21
1295.25 26
1295.33 32
1295.41 38
1295.50 46
1295.58 55
1295.66 65
1295.74 74
1295.83 79
1295.91 80
1295.99 77
1296.08 69
1296.16 58
1296.24 45
1296.32 33
1296.41 23
1296.49 16
1296.57 13
1296.66 13
1296.74 16
1296.82 22
1296.91 30
1296.99 39
1297.07 48
1297.15 57
1297.24 65
1297.32 71
1297.40 75
1297.49 78
1297.57 78
1297.65 78
1297.73 76
1297.82 73
1297.90 70
1297.98 66
1298.07 61
1298.15 55
1298.23 49
1298.31 42
1298.40 36
1298.48 31
1298.56 27
1298.65 26
1298.73 26
1298.81 28
1298.90 31
1298.98 36
1299.06 41
1299.14 48
1299.23 55
1299.31 63
1299.39 71
1299.48 79
1299.56 87
1299.64 93
1299.73 98
1299.81 100
1299.89 100
1299.97 98
1300.06 94
1300.14 90
1300.22 84
1300.31 78
1300.39 74
1300.47 70
1300.56 66
1300.64 62
1300.72 57
1300.80 51
1300.89 43
1300.97 35
1301.05 26
1301.14 17
1301.22 10
1301.30 5
1301.39 2
1301.47 2
1301.55 4
1301.63 8
1301.72 15
1301.80 22
1301.88 29
1301.97 35
1302.05 40
1302.13 43
1302.22 45
1302.30 46
1302.38 47
1302.47 50
1302.55 55
1302.63 61
1302.71 67
1302.80 72
1302.88 75
1302.96 75
1303.05 72
1303.13 66
1303.21 60
1303.30 54
1303.38 49
1303.46 45
1303.55 42
1303.63 39
1303.71 36
1303.80 34
1303.88 33
1303.96 32
1304.04 33
1304.13 35
1304.21 38
1304.29 42
1304.38 44
1304.46 46
1304.54 48
1304.63 50
1304.71 52
1304.79 54
1304.88 55
1304.96 54
1305.04 52
1305.13 48
1305.21 42
1305.29 37
1305.37 33
1305.46 32
1305.54 33
1305.62 37
1305.71 42
1305.79 47
1305.87 51
1305.96 54
1306.04 55
1306.12 54
1306.21 54
1306.29 55
1306.37 57
1306.46 61
1306.54 66
1306.62 72
1306.71 76
1306.79 78
1306.87 76
1306.96 71
1307.04 63
1307.12 54
1307.21 46
1307.29 40
1307.37 38
1307.46 40
1307.54 46
1307.62 53
1307.70 61
1307.79 67
1307.87 70
1307.95 69
1308.04 65
1308.12 58
1308.20 48
1308.29 38
1308.37 28
1308.45 18
1308.54 9
1308.62 1
1308.70 0
1308.79 0
1308.87 0
1308.95 0
1309.04 0
1309.12 0
1309.20 0
1309.29 0
1309.37 2
1309.45 9
1309.54 18
1309.62 28
1309.70 39
1309.79 50
1309.87 60
1309.95 66
1310.04 69
1310.12 66
1310.20 60
1310.29 52
1310.37 42
1310.45 32
1310.54 25
1310.62 19
1310.70 15
1310.79 13
1310.87 13
1310.95 13
1311.04 14
1311.12 14
1311.20 14
1311.29 14
1311.37 12
1311.45 9
1311.54 5
1311.62 1
1311.70 0
1311.79 0
1311.87 0
1311.95 0
1312.04 0
1312.12 0
1312.20 0
1312.29 0
1312.37 2
1312.45 4
1312.54 7
1312.62 10
1312.70 13
1312.79 16
1312.87 20
1312.95 26
1313.04 32
1313.12 39
1313.20 46
1313.29 53
1313.37 58
1313.46 61
1313.54 61
1313.62 59
1313.71 56
1313.79 52
1313.87 46
1313.96 41
1314.04 35
1314.12 28
1314.21 22
1314.29 17
1314.37 13
1314.46 11
1314.54 11
1314.62 13
1314.71 17
1314.79 22
1314.87 28
1314.96 35
1315.04 42
1315.12 49
1315.21 54
1315.29 56
1315.37 56
1315.46 53
1315.54 49
1315.63 44
1315.71 39
1315.79 37
1315.88 38
1315.96 42
1316.04 49
1316.13 60
1316.21 74
1316.29 92
1316.38 114
1316.46 140
1316.54 170
1316.63 203
1316.71 239
1316.79 276
1316.88 313
1316.96 349
1317.05 383
1317.13 412
1317.21 438
1317.30 460
1317.38 479
1317.46 494
1317.55 506
1317.63 516
1317.71 522
1317.80 525
1317.88 526
1317.96 524
1318.05 519
1318.13 512
1318.21 504
1318.30 495
1318.38 485
1318.47 476
1318.55 468
1318.63 461
1318.72 456
1318.80 453
1318.88 450
1318.97 449
1319.05 447
1319.13 444
1319.22 438
1319.30 428
1319.39 414
1319.47 396
1319.55 375
1319.64 353
1319.72 331
1319.80 313
1319.89 299
1319.97 291
1320.05 287
1320.14 287
1320.22 288
1320.31 290
1320.39 289
1320.47 286
1320.56 281
1320.64 275
1320.72 270
1320.81 265
1320.89 262
1320.97 260
1321.06 258
1321.14 257
1321.23 255
1321.31 252
1321.39 250
1321.48 248
1321.56 248
1321.64 250
1321.73 254
1321.81 261
1321.90 269
1321.98 276
1322.06 282
1322.15 287
1322.23 289
1322.31 290
1322.40 289
1322.48 287
1322.56 284
1322.65 280
1322.73 275
1322.82 269
1322.90 262
1322.98 254
1323.07 247
1323.15 242
1323.23 238
1323.32 237
1323.40 239
1323.49 243
1323.57 249
1323.65 256
1323.74 263
1323.82 269
1323.90 274
1323.99 277
1324.07 278
1324.16 278
1324.24 277
1324.32 276
1324.41 276
1324.49 277
1324.57 277
1324.66 278
1324.74 278
1324.83 276
1324.91 275
1324.99 273
1325.08 272
1325.16 272
1325.25 275
1325.33 279
1325.41 286
1325.50 293
1325.58 299
1325.66 305
1325.75 308
1325.83 307
1325.92 304
1326.00 296
1326.08 285
1326.17 270
1326.25 254
1326.33 237
1326.42 221
1326.50 207
1326.59 197
1326.67 190
1326.75 185
1326.84 182
1326.92 179
1327.01 177
1327.09 174
1327.17 171
1327.26 169
1327.34 167
1327.42 164
1327.51 160
1327.59 154
1327.68 145
1327.76 135
1327.84 125
1327.93 116
1328.01 109
1328.10 105
1328.18 104
1328.26 105
1328.35 106
1328.43 107
1328.52 107
1328.60 105
1328.68 101
1328.77 95
1328.85 88
1328.93 79
1329.02 69
1329.10 59
1329.19 48
1329.27 39
1329.35 32
1329.44 28
1329.52 29
1329.61 35
1329.69 45
1329.77 58
1329.86 73
1329.94 87
1330.03 99
1330.11 107
1330.19 110
1330.28 110
1330.36 106
1330.45 99
1330.53 91
1330.61 83
1330.70 73
1330.78 62
1330.87 51
1330.95 38
1331.03 26
1331.12 15
1331.20 6
1331.29 0
1331.37 0
1331.45 0
1331.54 0
1331.62 0
1331.71 0
1331.79 0
1331.87 0
1331.96 0
1332.04 7
1332.13 14
1332.21 19
1332.29 23
1332.38 25
1332.46 26
1332.55 28
1332.63 32
1332.71 37
1332.80 45
1332.88 55
1332.97 66
1333.05 78
1333.13 90
1333.22 102
1333.30 113
1333.39 123
1333.47 128
1333.55 130
1333.64 128
1333.72 122
1333.81 114
1333.89 106
1333.97 100
1334.06 97
1334.14 97
1334.23 100
1334.31 104
1334.40 109
1334.48 113
1334.56 116
1334.65 118
1334.73 117
1334.82 114
1334.90 108
1334.98 100
1335.07 89
1335.15 75
1335.24 61
1335.32 48
1335.40 37
1335.49 31
1335.57 29
1335.66 31
1335.74 38
1335.83 48
1335.91 59
1335.99 71
1336.08 82
1336.16 91
1336.25 97
1336.33 100
1336.41 101
1336.50 101
1336.58 100
1336.67 100
1336.75 102
1336.83 107
1336.92 115
1337.00 125
1337.09 137
1337.17 148
1337.26 159
1337.34 168
1337.42 175
1337.51 181
1337.59 186
1337.68 191
1337.76 197
1337.85 202
1337.93 207
1338.01 211
1338.10 214
1338.18 218
1338.27 223
1338.35 231
1338.43 243
1338.52 259
1338.60 279
1338.69 302
1338.77 328
1338.86 356
1338.94 385
1339.02 413
1339.11 439
1339.19 462
1339.28 482
1339.36 499
1339.45 514
1339.53 529
1339.61 545
1339.70 564
1339.78 585
1339.87 608
1339.95 633
1340.04 658
1340.12 684
1340.20 710
1340.29 736
1340.37 764
1340.46 792
1340.54 819
1340.63 844
1340.71 866
1340.79 884
1340.88 898
1340.96 908
1341.05 915
1341.13 920
1341.22 923
1341.30 923
1341.38 921
1341.47 916
1341.55 909
1341.64 901
1341.72 893
1341.81 887
1341.89 883
1341.97 881
1342.06 880
1342.14 879
1342.23 874
1342.31 863
1342.40 846
1342.48 823
1342.56 796
1342.65 768
1342.73 742
1342.82 722
1342.90 709
1342.99 702
1343.07 699
1343.15 697
1343.24 693
1343.32 684
1343.41 671
1343.49 652
1343.58 630
1343.66 605
1343.75 581
1343.83 556
1343.91 533
1344.00 511
1344.08 488
1344.17 466
1344.25 444
1344.34 423
1344.42 402
1344.51 383
1344.59 365
1344.67 348
1344.76 333
1344.84 318
1344.93 303
1345.01 288
1345.10 273
1345.18 258
1345.26 244
1345.35 232
1345.43 220
1345.52 208
1345.60 197
1345.69 184
1345.77 169
1345.86 153
1345.94 135
1346.02 117
1346.11 100
1346.19 84
1346.28 70
1346.36 59
1346.45 49
1346.53 42
1346.62 36
1346.70 32
1346.79 29
1346.87 28
1346.95 28
1347.04 29
1347.12 32
1347.21 36
1347.29 42
1347.38 49
1347.46 56
1347.55 64
1347.63 70
1347.71 74
1347.80 74
1347.88 70
1347.97 63
1348.05 54
1348.14 42
1348.22 31
1348.31 21
1348.39 14
1348.48 11
1348.56 11
1348.64 13
1348.73 17
1348.81 20
1348.90 23
1348.98 24
1349.07 23
1349.15 23
1349.24 22
1349.32 22
1349.41 22
1349.49 22
1349.57 19
1349.66 14
1349.74 7
1349.83 0
1349.91 0
1350.00 0
1350.08 0
1350.17 0
1350.25 0
1350.34 0
1350.42 0
1350.50 7
1350.59 22
1350.67 38
1350.76 55
1350.84 70
1350.93 84
1351.01 96
1351.10 105
1351.18 112
1351.27 118
1351.35 122
1351.44 126
1351.52 130
1351.60 135
1351.69 138
1351.77 142
1351.86 146
1351.94 150
1352.03 155
1352.11 161
1352.20 166
1352.28 171
1352.37 174
1352.45 174
1352.54 171
1352.62 165
1352.71 156
1352.79 148
1352.87 141
1352.96 137
1353.04 136
1353.13 138
1353.21 143
1353.30 151
1353.38 161
1353.47 173
1353.55 186
1353.64 200
1353.72 213
1353.81 224
1353.89 232
1353.98 236
1354.06 235
1354.14 230
1354.23 221
1354.31 212
1354.40 203
1354.48 197
1354.57 195
1354.65 197
1354.74 201
1354.82 207
1354.91 213
1354.99 218
1355.08 222
1355.16 224
1355.25 225
1355.33 227
1355.42 229
1355.50 232
1355.59 234
1355.67 235
1355.75 234
1355.84 229
1355.92 221
1356.01 210
1356.09 195
1356.18 177
1356.26 156
1356.35 135
1356.43 115
1356.52 99
1356.60 87
1356.69 82
1356.77 83
1356.86 91
1356.94 103
1357.03 116
1357.11 129
1357.20 138
1357.28 143
1357.37 144
1357.45 141
1357.54 134
1357.62 126
1357.70 116
1357.79 106
1357.87 96
1357.96 84
1358.04 72
1358.13 59
1358.21 47
1358.30 35
1358.38 24
1358.47 15
1358.55 8
1358.64 2
1358.72 0
1358.81 0
1358.89 0
1358.98 0
1359.06 3
1359.15 14
1359.23 28
1359.32 43
1359.40 58
1359.49 70
1359.57 78
1359.66 80
1359.74 78
1359.83 72
1359.91 66
1360.00 59
1360.08 55
1360.17 55
1360.25 57
1360.34 61
1360.42 67
1360.51 71
1360.59 73
1360.68 72
1360.76 70
1360.85 66
1360.93 63
1361.01 61
1361.10 61
1361.18 63
1361.27 66
1361.35 69
1361.44 71
1361.52 72
1361.61 70
1361.69 67
1361.78 63
1361.86 57
1361.95 51
1362.03 44
1362.12 36
1362.20 29
1362.29 21
1362.37 13
1362.46 6
1362.54 0
1362.63 0
1362.71 0
1362.80 0
1362.88 0
1362.97 0
1363.05 0
1363.14 0
1363.22 0
1363.31 3
1363.39 10
1363.48 16
1363.56 21
1363.65 24
1363.73 26
1363.82 29
1363.90 34
1363.99 41
1364.07 50
1364.16 60
1364.24 71
1364.33 82
1364.41 91
1364.50 98
1364.58 105
1364.67 111
1364.75 118
1364.84 126
1364.92 135
1365.01 143
1365.09 150
1365.18 153
1365.26 152
1365.35 147
1365.43 139
1365.52 128
1365.60 117
1365.69 107
1365.77 99
1365.86 95
1365.94 94
1366.03 94
1366.12 93
1366.20 91
1366.29 87
1366.37 83
1366.46 80
1366.54 80
1366.63 84
1366.71 95
1366.80 109
1366.88 127
1366.97 146
1367.05 164
1367.14 179
1367.22 190
1367.31 196
1367.39 199
1367.48 198
1367.56 197
1367.65 195
1367.73 195
1367.82 196
1367.90 199
1367.99 204
1368.07 211
1368.16 220
1368.24 229
1368.33 239
1368.41 249
1368.50 257
1368.58 263
1368.67 266
1368.75 265
1368.84 260
1368.92 252
1369.01 243
1369.09 234
1369.18 226
1369.26 221
1369.35 219
1369.44 219
1369.52 218
1369.61 217
1369.69 215
1369.78 211
1369.86 207
1369.95 204
1370.03 201
1370.12 201
1370.20 202
1370.29 205
1370.37 210
1370.46 217
1370.54 226
1370.63 237
1370.71 251
1370.80 265
1370.88 278
1370.97 289
1371.05 297
1371.14 300
1371.22 297
1371.31 291
1371.40 281
1371.48 270
1371.57 260
1371.65 253
1371.74 249
1371.82 249
1371.91 252
1371.99 256
1372.08 259
1372.16 259
1372.25 256
1372.33 248
1372.42 237
1372.50 222
1372.59 206
1372.67 189
1372.76 173
1372.84 159
1372.93 147
1373.02 139
1373.10 133
1373.19 130
1373.27 129
1373.36 128
1373.44 129
1373.53 130
1373.61 132
1373.70 136
1373.78 142
1373.87 148
1373.95 154
1374.04 158
1374.12 160
1374.21 160
1374.30 158
1374.38 154
1374.47 150
1374.55 145
1374.64 140
1374.72 135
1374.81 131
1374.89 127
1374.98 124
1375.06 124
1375.15 126
1375.23 133
1375.32 142
1375.40 154
1375.49 166
1375.58 178
1375.66 187
1375.75 192
1375.83 193
1375.92 190
1376.00 182
1376.09 173
1376.17 162
1376.26 152
1376.34 144
1376.43 139
1376.51 136
1376.60 135
1376.69 135
1376.77 134
1376.86 131
1376.94 125
1377.03 115
1377.11 103
1377.20 89
1377.28 75
1377.37 61
1377.45 50
1377.54 42
1377.63 37
1377.71 37
1377.80 39
1377.88 43
1377.97 48
1378.05 54
1378.14 58
1378.22 62
1378.31 64
1378.39 66
1378.48 67
1378.57 70
1378.65 74
1378.74 79
1378.82 86
1378.91 94
1378.99 101
1379.08 106
1379.16 109
1379.25 110
1379.33 108
1379.42 103
1379.51 97
1379.59 91
1379.68 85
1379.76 80
1379.85 77
1379.93 75
1380.02 73
1380.10 71
1380.19 68
1380.28 64
1380.36 59
1380.45 54
1380.53 50
1380.62 48
1380.70 47
1380.79 48
1380.87 50
1380.96 54
1381.04 58
1381.13 63
1381.22 68
1381.30 73
1381.39 78
1381.47 84
1381.56 89
1381.64 94
1381.73 98
1381.81 101
1381.90 102
1381.99 101
1382.07 99
1382.16 96
1382.24 95
1382.33 94
1382.41 96
1382.50 99
1382.59 104
1382.67 110
1382.76 116
1382.84 122
1382.93 127
1383.01 132
1383.10 136
1383.18 140
1383.27 143
1383.36 145
1383.44 147
1383.53 149
1383.61 150
1383.70 151
1383.78 152
1383.87 154
1383.95 156
1384.04 159
1384.13 162
1384.21 166
1384.30 168
1384.38 169
1384.47 168
1384.55 164
1384.64 158
1384.73 149
1384.81 137
1384.90 123
1384.98 108
1385.07 92
1385.15 78
1385.24 65
1385.33 55
1385.41 49
1385.50 46
1385.58 46
1385.67 48
1385.75 50
1385.84 53
1385.93 55
1386.01 58
1386.10 60
1386.18 62
1386.27 64
1386.35 64
1386.44 61
1386.53 54
1386.61 44
1386.70 32
1386.78 18
1386.87 5
1386.95 0
1387.04 0
1387.13 0
1387.21 0
1387.30 0
1387.38 0
1387.47 0
1387.55 0
1387.64 0
1387.73 7
1387.81 15
1387.90 24
1387.98 31
1388.07 36
1388.15 37
1388.24 34
1388.33 29
1388.41 22
1388.50 15
1388.58 11
1388.67 9
1388.75 11
1388.84 16
1388.93 22
1389.01 30
1389.10 37
1389.18 43
1389.27 50
1389.36 59
1389.44 69
1389.53 81
1389.61 93
1389.70 104
1389.78 111
1389.87 113
1389.96 108
1390.04 97
1390.13 81
1390.21 63
1390.30 46
1390.38 32
1390.47 22
1390.56 16
1390.64 14
1390.73 13
1390.81 12
1390.90 10
1390.99 6
1391.07 0
1391.16 0
1391.24 0
1391.33 0
1391.42 0
1391.50 0
1391.59 0
1391.67 0
1391.76 12
1391.84 23
1391.93 34
1392.02 42
1392.10 47
1392.19 51
1392.27 52
1392.36 53
1392.45 55
1392.53 59
1392.62 64
1392.70 70
1392.79 77
1392.88 82
1392.96 86
1393.05 86
1393.13 83
1393.22 78
1393.30 71
1393.39 65
1393.48 58
1393.56 53
1393.65 48
1393.73 44
1393.82 40
1393.91 35
1393.99 30
1394.08 26
1394.16 22
1394.25 20
1394.34 21
1394.42 22
1394.51 25
1394.59 27
1394.68 28
1394.77 27
1394.85 25
1394.94 21
1395.02 17
1395.11 13
1395.20 12
1395.28 13
1395.37 17
1395.45 24
1395.54 32
1395.63 41
1395.71 50
1395.80 58
1395.88 64
1395.97 68
1396.06 71
1396.14 73
1396.23 74
1396.31 74
1396.40 72
1396.49 67
1396.57 61
1396.66 54
1396.74 47
1396.83 41
1396.92 39
1397.00 40
1397.09 44
1397.17 49
1397.26 54
1397.35 58
1397.43 61
1397.52 61
1397.60 60
1397.69 59
1397.78 57
1397.86 55
1397.95 55
1398.03 56
1398.12 58
1398.21 62
1398.29 68
1398.38 76
1398.46 84
1398.55 91
1398.64 95
1398.72 95
1398.81 90
1398.90 79
1398.98 65
1399.07 49
1399.15 33
1399.24 20
1399.33 9
1399.41 2
1399.50 0
1399.58 0
1399.67 0
1399.76 0
1399.84 0
1399.93 0
1400.01 0
1400.10 0
1400.19 0
1400.27 11
1400.36 22
1400.45 33
1400.53 42
1400.62 51
1400.70 60
1400.79 69
1400.88 81
1400.96 94
1401.05 109
1401.13 124
1401.22 137
1401.31 147
1401.39 153
1401.48 156
1401.57 156
1401.65 153
1401.74 148
1401.82 142
1401.91 135
1402.00 126
1402.08 116
1402.17 103
1402.25 88
1402.34 73
1402.43 58
1402.51 45
1402.60 37
1402.69 34
1402.77 36
1402.86 44
1402.94 54
1403.03 67
1403.12 79
1403.20 90
1403.29 99
1403.38 106
1403.46 110
1403.55 114
1403.63 118
1403.72 122
1403.81 127
1403.89 132
1403.98 137
1404.07 142
1404.15 144
1404.24 145
1404.32 143
1404.41 139
1404.50 133
1404.58 126
1404.67 119
1404.76 111
1404.84 104
1404.93 99
1405.01 95
1405.10 91
1405.19 88
1405.27 84
1405.36 79
1405.45 75
1405.53 70
1405.62 67
1405.71 65
1405.79 65
1405.88 66
1405.96 68
1406.05 69
1406.14 69
1406.22 68
1406.31 66
1406.40 66
1406.48 66
1406.57 69
1406.65 73
1406.74 78
1406.83 82
1406.91 83
1407.00 82
1407.09 78
1407.17 71
1407.26 62
1407.35 52
1407.43 43
1407.52 35
1407.60 30
1407.69 27
1407.78 27
1407.86 28
1407.95 32
1408.04 35
1408.12 39
1408.21 42
1408.30 45
1408.38 47
1408.47 50
1408.55 54
1408.64 60
1408.73 68
1408.81 78
1408.90 91
1408.99 104
1409.07 116
1409.16 126
1409.25 132
1409.33 135
1409.42 135
1409.50 132
1409.59 126
1409.68 118
1409.76 108
1409.85 95
1409.94 81
1410.02 67
1410.11 53
1410.20 41
1410.28 34
1410.37 30
1410.46 31
1410.54 34
1410.63 38
1410.72 41
1410.80 43
1410.89 41
1410.97 38
1411.06 33
1411.15 26
1411.23 20
1411.32 14
1411.41 9
1411.49 5
1411.58 3
1411.67 4
1411.75 7
1411.84 13
1411.93 22
1412.01 33
1412.10 44
1412.19 53
1412.27 60
1412.36 64
1412.44 65
1412.53 63
1412.62 62
1412.70 61
1412.79 62
1412.88 65
1412.96 68
1413.05 72
1413.14 73
1413.22 73
1413.31 70
1413.40 65
1413.48 58
1413.57 52
1413.66 46
1413.74 41
1413.83 37
1413.92 34
1414.00 31
1414.09 29
1414.18 28
1414.26 28
1414.35 30
1414.44 35
1414.52 41
1414.61 49
1414.69 57
1414.78 63
1414.87 67
1414.95 67
1415.04 62
1415.13 54
1415.21 44
1415.30 31
1415.39 19
1415.47 8
1415.56 0
1415.65 0
1415.73 0
1415.82 0
1415.91 5
1415.99 13
1416.08 21
1416.17 26
1416.25 28
1416.34 27
1416.43 23
1416.51 20
1416.60 18
1416.69 20
1416.77 27
1416.86 38
1416.95 50
1417.03 61
1417.12 68
1417.21 71
1417.29 69
1417.38 63
1417.47 54
1417.55 44
1417.64 35
1417.73 27
1417.81 21
1417.90 15
1417.99 9
1418.07 4
1418.16 0
1418.25 0
1418.33 0
1418.42 0
1418.51 0
1418.59 0
1418.68 0
1418.77 0
1418.85 0
1418.94 4
1419.03 8
1419.11 13
1419.20 18
1419.29 21
1419.37 24
1419.46 24
1419.55 22
1419.63 19
1419.72 15
1419.81 12
1419.89 11
1419.98 12
1420.07 15
1420.15 19
1420.24 24
1420.33 29
1420.41 33
1420.50 36
1420.59 38
1420.67 38
1420.76 38
1420.85 37
1420.94 36
1421.02 35
1421.11 34
1421.20 33
1421.28 30
1421.37 26
1421.46 21
1421.54 15
1421.63 11
1421.72 9
1421.80 9
1421.89 12
1421.98 17
1422.06 23
1422.15 28
1422.24 32
1422.32 34
1422.41 34
1422.50 30
1422.58 24
1422.67 17
1422.76 11
1422.84 5
1422.93 2
1423.02 2
1423.11 6
1423.19 11
1423.28 17
1423.37 22
1423.45 27
1423.54 30
1423.63 32
1423.71 34
1423.80 36
1423.89 37
1423.97 39
1424.06 39
1424.15 37
1424.23 33
1424.32 29
1424.41 25
1424.49 22
1424.58 22
1424.67 23
1424.76 27
1424.84 30
1424.93 33
1425.02 33
1425.10 30
1425.19 24
1425.28 15
1425.36 5
1425.45 0
1425.54 0
1425.62 0
1425.71 0
1425.80 0
1425.89 0
1425.97 0
1426.06 0
1426.15 6
1426.23 15
1426.32 23
1426.41 29
1426.49 33
1426.58 36
1426.67 38
1426.75 41
1426.84 47
1426.93 56
1427.02 67
1427.10 79
1427.19 90
1427.28 98
1427.36 102
1427.45 101
1427.54 95
1427.62 86
1427.71 74
1427.80 61
1427.89 48
1427.97 36
1428.06 24
1428.15 14
1428.23 7
1428.32 4
1428.41 5
1428.49 10
1428.58 20
1428.67 33
1428.76 48
1428.84 64
1428.93 81
1429.02 98
1429.10 114
1429.19 131
1429.28 148
1429.36 163
1429.45 175
1429.54 183
1429.63 185
1429.71 181
1429.80 171
1429.89 159
1429.97 145
1430.06 133
1430.15 125
1430.23 122
1430.32 123
1430.41 127
1430.50 133
1430.58 141
1430.67 149
1430.76 159
1430.84 169
1430.93 180
1431.02 190
1431.11 201
1431.19 208
1431.28 213
1431.37 213
1431.45 210
1431.54 205
1431.63 200
1431.71 197
1431.80 196
1431.89 199
1431.98 206
1432.06 216
1432.15 228
1432.24 240
1432.32 252
1432.41 261
1432.50 267
1432.59 270
1432.67 269
1432.76 264
1432.85 254
1432.93 242
1433.02 226
1433.11 208
1433.20 190
1433.28 171
1433.37 154
1433.46 139
1433.54 126
1433.63 117
1433.72 111
1433.81 108
1433.89 107
1433.98 106
1434.07 106
1434.15 105
1434.24 103
1434.33 100
1434.42 97
1434.50 93
1434.59 90
1434.68 87
1434.76 85
1434.85 84
1434.94 83
1435.03 82
1435.11 81
1435.20 79
1435.29 76
1435.38 71
1435.46 66
1435.55 61
1435.64 55
1435.72 48
1435.81 42
1435.90 35
1435.99 28
1436.07 20
1436.16 11
1436.25 2
1436.33 0
1436.42 0
1436.51 0
1436.60 0
1436.68 0
1436.77 0
1436.86 0
1436.95 1
1437.03 5
1437.12 7
1437.21 10
1437.29 14
1437.38 20
1437.47 28
1437.56 37
1437.64 48
1437.73 59
1437.82 69
1437.91 78
1437.99 86
1438.08 95
1438.17 104
1438.25 114
1438.34 126
1438.43 137
1438.52 148
1438.60 158
1438.69 166
1438.78 174
1438.87 181
1438.95 188
1439.04 197
1439.13 207
1439.21 217
1439.30 227
1439.39 235
1439.48 240
1439.56 243
1439.65 242
1439.74 238
1439.83 232
1439.91 224
1440.00 217
1440.09 211
1440.18 207
1440.26 208
1440.35 213
1440.44 223
1440.53 237
1440.61 255
1440.70 274
1440.79 293
1440.87 311
1440.96 327
1441.05 342
1441.14 358
1441.22 373
1441.31 389
1441.40 404
1441.49 416
1441.57 426
1441.66 431
1441.75 433
1441.84 431
1441.92 426
1442.01 418
1442.10 409
1442.19 400
1442.27 389
1442.36 377
1442.45 365
1442.54 353
1442.62 341
1442.71 331
1442.80 323
1442.88 318
1442.97 316
1443.06 317
1443.15 321
1443.23 325
1443.32 329
1443.41 330
1443.50 328
1443.58 321
1443.67 310
1443.76 298
1443.85 287
1443.93 278
1444.02 273
1444.11 272
1444.20 276
1444.28 283
1444.37 292
1444.46 300
1444.55 307
1444.63 309
1444.72 308
1444.81 301
1444.90 290
1444.98 274
1445.07 256
1445.16 236
1445.25 216
1445.33 198
1445.42 184
1445.51 173
1445.60 167
1445.68 165
1445.77 167
1445.86 171
1445.95 177
1446.03 183
1446.12 187
1446.21 191
1446.30 193
1446.38 194
1446.47 195
1446.56 196
1446.65 196
1446.73 196
1446.82 196
1446.91 197
1447.00 197
1447.08 199
1447.17 201
1447.26 204
1447.35 207
1447.43 210
1447.52 212
1447.61 213
1447.70 212
1447.79 210
1447.87 206
1447.96 202
1448.05 197
1448.14 192
1448.22 188
1448.31 183
1448.40 179
1448.49 174
1448.57 171
1448.66 168
1448.75 167
1448.84 168
1448.92 172
1449.01 179
1449.10 187
1449.19 195
1449.27 202
1449.36 205
1449.45 204
1449.54 197
1449.63 187
1449.71 174
1449.80 159
1449.89 145
1449.98 132
1450.06 121
1450.15 113
1450.24 107
1450.33 104
1450.41 103
1450.50 104
1450.59 105
1450.68 108
1450.76 110
1450.85 112
1450.94 112
1451.03 111
1451.12 109
1451.20 106
1451.29 104
1451.38 101
1451.47 98
1451.55 96
1451.64 95
1451.73 94
1451.82 94
1451.90 95
1451.99 98
1452.08 102
1452.17 108
1452.26 115
1452.34 123
1452.43 131
1452.52 137
1452.61 142
1452.69 145
1452.78 146
1452.87 146
1452.96 146
1453.04 147
1453.13 149
1453.22 153
1453.31 158
1453.40 163
1453.48 168
1453.57 171
1453.66 172
1453.75 171
1453.83 168
1453.92 164
1454.01 159
1454.10 155
1454.19 149
1454.27 144
1454.36 137
1454.45 130
1454.54 123
1454.62 117
1454.71 114
1454.80 115
1454.89 120
1454.98 128
1455.06 138
1455.15 150
1455.24 163
1455.33 174
1455.41 183
1455.50 190
1455.59 194
1455.68 195
1455.77 196
1455.85 196
1455.94 197
1456.03 200
1456.12 204
1456.21 209
1456.29 214
1456.38 217
1456.47 218
1456.56 215
1456.64 209
1456.73 200
1456.82 189
1456.91 177
1457.00 166
1457.08 157
1457.17 151
1457.26 146
1457.35 144
1457.44 141
1457.52 140
1457.61 137
1457.70 133
1457.79 129
1457.87 124
1457.96 120
1458.05 117
1458.14 114
1458.23 112
1458.31 110
1458.40 107
1458.49 106
1458.58 104
1458.67 105
1458.75 107
1458.84 110
1458.93 114
1459.02 119
1459.11 123
1459.19 125
1459.28 126
1459.37 126
1459.46 123
1459.54 120
1459.63 114
1459.72 107
1459.81 99
1459.90 91
1459.98 83
1460.07 76
1460.16 68
1460.25 61
1460.34 53
1460.42 44
1460.51 34
1460.60 24
1460.69 16
1460.78 10
1460.86 8
1460.95 9
1461.04 13
1461.13 16
1461.22 17
1461.30 14
1461.39 7
1461.48 0
1461.57 0
1461.66 0
1461.74 0
1461.83 0
1461.92 0
1462.01 3
1462.10 19
1462.18 36
1462.27 49
1462.36 59
1462.45 65
1462.54 69
1462.62 74
1462.71 82
1462.80 93
1462.89 109
1462.98 129
1463.06 148
1463.15 164
1463.24 173
1463.33 175
1463.42 169
1463.50 157
1463.59 142
1463.68 126
1463.77 113
1463.86 104
1463.95 99
1464.03 97
1464.12 96
1464.21 94
1464.30 91
1464.39 85
1464.47 76
1464.56 65
1464.65 54
1464.74 44
1464.83 37
1464.91 36
1465.00 39
1465.09 47
1465.18 58
1465.27 70
1465.35 81
1465.44 89
1465.53 93
1465.62 92
1465.71 88
1465.80 82
1465.88 74
1465.97 67
1466.06 60
1466.15 56
1466.24 53
1466.32 51
1466.41 49
1466.50 46
1466.59 42
1466.68 37
1466.76 31
1466.85 27
1466.94 25
1467.03 27
1467.12 32
1467.21 40
1467.29 50
1467.38 60
1467.47 69
1467.56 76
1467.65 80
1467.73 81
1467.82 80
1467.91 78
1468.00 75
1468.09 73
1468.18 71
1468.26 71
1468.35 74
1468.44 81
1468.53 91
1468.62 103
1468.70 117
1468.79 130
1468.88 140
1468.97 147
1469.06 149
1469.15 146
1469.23 138
1469.32 125
1469.41 110
1469.50 93
1469.59 78
1469.68 65
1469.76 57
1469.85 54
1469.94 56
1470.03 64
1470.12 76
1470.20 90
1470.29 104
1470.38 116
1470.47 123
1470.56 126
1470.65 125
1470.73 121
1470.82 115
1470.91 111
1471.00 109
1471.09 110
1471.18 113
1471.26 117
1471.35 121
1471.44 122
1471.53 121
1471.62 117
1471.71 110
1471.79 103
1471.88 97
1471.97 92
1472.06 89
1472.15 88
1472.24 90
1472.32 94
1472.41 100
1472.50 106
1472.59 113
1472.68 118
1472.77 122
1472.85 123
1472.94 121
1473.03 116
1473.12 108
1473.21 97
1473.30 84
1473.38 69
1473.47 53
1473.56 35
1473.65 16
1473.74 0
1473.83 0
1473.91 0
1474.00 0
1474.09 0
1474.18 0
1474.27 0
1474.36 0
1474.44 4
1474.53 19
1474.62 33
1474.71 44
1474.80 52
1474.89 56
1474.97 56
1475.06 53
1475.15 47
1475.24 40
1475.33 33
1475.42 29
1475.50 30
1475.59 34
1475.68 43
1475.77 56
1475.86 71
1475.95 88
1476.04 104
1476.12 118
1476.21 129
1476.30 136
1476.39 139
1476.48 138
1476.57 135
1476.65 131
1476.74 129
1476.83 130
1476.92 134
1477.01 140
1477.10 148
1477.19 154
1477.27 157
1477.36 157
1477.45 154
1477.54 147
1477.63 138
1477.72 127
1477.80 116
1477.89 106
1477.98 98
1478.07 94
1478.16 95
1478.25 101
1478.34 112
1478.42 125
1478.51 139
1478.60 152
1478.69 163
1478.78 170
1478.87 173
1478.95 174
1479.04 172
1479.13 170
1479.22 168
1479.31 167
1479.40 167
1479.49 170
1479.57 174
1479.66 180
1479.75 187
1479.84 195
1479.93 202
1480.02 206
1480.11 207
1480.19 205
1480.28 201
1480.37 195
1480.46 190
1480.55 187
1480.64 186
1480.73 186
1480.81 187
1480.90 188
1480.99 188
1481.08 187
1481.17 187
1481.26 188
1481.35 189
1481.43 189
1481.52 188
1481.61 184
1481.70 175
1481.79 162
1481.88 146
1481.97 128
1482.05 111
1482.14 96
1482.23 86
1482.32 82
1482.41 82
1482.50 85
1482.59 90
1482.67 94
1482.76 96
1482.85 94
1482.94 86
1483.03 75
1483.12 63
1483.21 51
1483.30 41
1483.38 34
1483.47 32
1483.56 34
1483.65 39
1483.74 45
1483.83 51
1483.92 57
1484.00 62
1484.09 66
1484.18 68
1484.27 69
1484.36 68
1484.45 66
1484.54 63
1484.63 60
1484.71 58
1484.80 57
1484.89 57
1484.98 59
1485.07 61
1485.16 64
1485.25 66
1485.34 66
1485.42 63
1485.51 56
1485.60 46
1485.69 33
1485.78 19
1485.87 6
1485.96 0
1486.04 0
1486.13 0
1486.22 0
1486.31 0
1486.40 0
1486.49 0
1486.58 6
1486.67 10
1486.75 12
1486.84 12
1486.93 11
1487.02 10
1487.11 11
1487.20 13
1487.29 19
1487.38 29
1487.46 42
1487.55 57
1487.64 73
1487.73 87
1487.82 99
1487.91 107
1488.00 111
1488.09 111
1488.18 110
1488.26 107
1488.35 105
1488.44 104
1488.53 104
1488.62 104
1488.71 105
1488.80 106
1488.89 105
1488.97 104
1489.06 101
1489.15 97
1489.24 92
1489.33 87
1489.42 82
1489.51 77
1489.60 74
1489.68 73
1489.77 76
1489.86 82
1489.95 91
1490.04 104
1490.13 118
1490.22 131
1490.31 141
1490.40 146
1490.48 145
1490.57 138
1490.66 124
1490.75 106
1490.84 86
1490.93 66
1491.02 51
1491.11 43
1491.20 41
1491.28 46
1491.37 56
1491.46 69
1491.55 83
1491.64 96
1491.73 107
1491.82 118
1491.91 129
1492.00 141
1492.08 154
1492.17 167
1492.26 179
1492.35 188
1492.44 194
1492.53 195
1492.62 192
1492.71 187
1492.80 180
1492.88 174
1492.97 169
1493.06 166
1493.15 165
1493.24 165
1493.33 164
1493.42 161
1493.51 155
1493.60 146
1493.69 135
1493.77 122
1493.86 109
1493.95 98
1494.04 89
1494.13 84
1494.22 81
1494.31 80
1494.40 80
1494.49 80
1494.57 80
1494.66 79
1494.75 78
1494.84 79
1494.93 83
1495.02 90
1495.11 99
1495.20 109
1495.29 118
1495.38 125
1495.46 128
1495.55 128
1495.64 123
1495.73 117
1495.82 108
1495.91 99
1496.00 90
1496.09 83
1496.18 77
1496.27 75
1496.36 75
1496.44 77
1496.53 80
1496.62 82
1496.71 81
1496.80 77
1496.89 69
1496.98 59
1497.07 48
1497.16 39
1497.25 33
1497.33 30
1497.42 29
1497.51 29
1497.60 29
1497.69 28
1497.78 26
1497.87 21
1497.96 16
1498.05 9
1498.14 1
1498.23 0
1498.31 0
1498.40 0
1498.49 0
1498.58 0
1498.67 0
1498.76 0
1498.85 0
1498.94 7
1499.03 16
1499.12 25
1499.21 34
1499.29 42
1499.38 47
1499.47 49
1499.56 48
1499.65 44
1499.74 38
1499.83 34
1499.92 33
1500.01 36
1500.10 44
1500.19 56
1500.28 71
1500.36 87
1500.45 102
1500.54 117
1500.63 131
1500.72 144
1500.81 156
1500.90 168
1500.99 176
1501.08 183
1501.17 186
1501.26 186
1501.35 183
1501.43 179
1501.52 173
1501.61 166
1501.70 158
1501.79 149
1501.88 137
1501.97 124
1502.06 109
1502.15 94
1502.24 81
1502.33 71
1502.42 68
1502.50 72
1502.59 84
1502.68 103
1502.77 125
1502.86 148
1502.95 169
1503.04 185
1503.13 196
1503.22 202
1503.31 204
1503.40 206
1503.49 208
1503.58 211
1503.66 215
1503.75 217
1503.84 218
1503.93 214
1504.02 207
1504.11 198
1504.20 188
1504.29 179
1504.38 173
1504.47 171
1504.56 172
1504.65 174
1504.74 176
1504.83 176
1504.91 174
1505.00 170
1505.09 166
1505.18 161
1505.27 158
1505.36 157
1505.45 156
1505.54 156
1505.63 155
1505.72 153
1505.81 148
1505.90 142
1505.99 133
1506.08 124
1506.17 115
1506.25 106
1506.34 97
1506.43 88
1506.52 79
1506.61 70
1506.70 62
1506.79 56
1506.88 55
1506.97 58
1507.06 67
1507.15 80
1507.24 96
1507.33 113
1507.42 128
1507.51 141
1507.59 151
1507.68 159
1507.77 165
1507.86 170
1507.95 175
1508.04 179
1508.13 183
1508.22 186
1508.31 186
1508.40 184
1508.49 179
1508.58 171
1508.67 160
1508.76 146
1508.85 130
1508.94 114
1509.02 98
1509.11 85
1509.20 74
1509.29 66
1509.38 63
1509.47 63
1509.56 66
1509.65 71
1509.74 78
1509.83 84
1509.92 90
1510.01 94
1510.10 97
1510.19 97
1510.28 96
1510.37 94
1510.46 92
1510.55 89
1510.63 86
1510.72 82
1510.81 76
1510.90 70
1510.99 62
1511.08 53
1511.17 42
1511.26 31
1511.35 20
1511.44 10
1511.53 0
1511.62 0
1511.71 0
1511.80 0
1511.89 0
1511.98 0
1512.07 0
1512.16 0
1512.25 4
1512.33 6
1512.42 7
1512.51 6
1512.60 4
1512.69 3
1512.78 4
1512.87 6
1512.96 11
1513.05 17
1513.14 24
1513.23 30
1513.32 35
1513.41 39
1513.50 41
1513.59 42
1513.68 42
1513.77 41
1513.86 40
1513.95 39
1514.04 39
1514.13 40
1514.22 41
1514.30 43
1514.39 43
1514.48 42
1514.57 39
1514.66 34
1514.75 29
1514.84 23
1514.93 18
1515.02 16
1515.11 16
1515.20 19
1515.29 26
1515.38 36
1515.47 50
1515.56 67
1515.65 87
1515.74 106
1515.83 124
1515.92 137
1516.01 143
1516.10 142
1516.19 135
1516.28 123
1516.37 109
1516.46 98
1516.54 92
1516.63 92
1516.72 99
1516.81 110
1516.90 124
1516.99 137
1517.08 147
1517.17 152
1517.26 151
1517.35 145
1517.44 135
1517.53 123
1517.62 111
1517.71 101
1517.80 95
1517.89 92
1517.98 91
1518.07 93
1518.16 96
1518.25 100
1518.34 104
1518.43 109
1518.52 114
1518.61 120
1518.70 124
1518.79 127
1518.88 128
1518.97 126
1519.06 119
1519.15 109
1519.23 95
1519.32 78
1519.41 59
1519.50 41
1519.59 25
1519.68 13
1519.77 6
1519.86 5
1519.95 6
1520.04 11
1520.13 16
1520.22 20
1520.31 22
1520.40 22
1520.49 22
1520.58 22
1520.67 24
1520.76 28
1520.85 36
1520.94 46
1521.03 58
1521.12 70
1521.21 82
1521.30 90
1521.39 94
1521.48 92
1521.57 85
1521.66 74
1521.75 61
1521.84 47
1521.93 36
1522.02 28
1522.11 24
1522.20 22
1522.29 23
1522.38 23
1522.47 23
1522.56 20
1522.65 16
1522.74 9
1522.83 1
1522.92 0
1523.01 0
1523.09 0
1523.18 0
1523.27 0
1523.36 0
1523.45 0
1523.54 2
1523.63 7
1523.72 13
1523.81 18
1523.90 25
1523.99 35
1524.08 47
1524.17 61
1524.26 75
1524.35 86
1524.44 93
1524.53 95
1524.62 90
1524.71 79
1524.80 65
1524.89 49
1524.98 35
1525.07 25
1525.16 19
1525.25 20
1525.34 25
1525.43 34
1525.52 46
1525.61 59
1525.70 72
1525.79 84
1525.88 95
1525.97 104
1526.06 109
1526.15 109
1526.24 104
1526.33 93
1526.42 78
1526.51 61
1526.60 46
1526.69 37
1526.78 35
1526.87 42
1526.96 55
1527.05 73
1527.14 92
1527.23 109
1527.32 122
1527.41 129
1527.50 131
1527.59 129
1527.68 125
1527.77 118
1527.86 112
1527.95 106
1528.04 100
1528.13 95
1528.22 90
1528.31 85
1528.40 79
1528.49 72
1528.58 63
1528.67 54
1528.76 46
1528.85 38
1528.94 32
1529.03 29
1529.12 28
1529.21 30
1529.30 34
1529.39 39
1529.48 44
1529.57 49
1529.66 53
1529.75 58
1529.84 62
1529.93 68
1530.02 74
1530.11 82
1530.20 90
1530.29 100
1530.38 109
1530.47 117
1530.56 125
1530.65 132
1530.74 137
1530.83 143
1530.92 149
1531.01 158
1531.10 169
1531.19 183
1531.28 199
1531.37 217
1531.46 238
1531.55 259
1531.64 282
1531.73 307
1531.82 331
1531.91 356
1532.00 377
1532.09 394
1532.18 403
1532.27 405
1532.36 399
1532.45 385
1532.54 367
1532.63 346
1532.72 326
1532.81 307
1532.90 291
1532.99 278
1533.08 266
1533.17 257
1533.26 247
1533.35 238
1533.44 229
1533.53 219
1533.62 210
1533.71 201
1533.80 192
1533.89 183
1533.98 174
1534.07 165
1534.16 156
1534.25 147
1534.34 140
1534.43 135
1534.52 133
1534.61 135
1534.70 139
1534.79 147
1534.88 157
1534.97 167
1535.07 177
1535.16 185
1535.25 192
1535.34 197
1535.43 201
1535.52 203
1535.61 203
1535.70 200
1535.79 194
1535.88 185
1535.97 173
1536.06 159
1536.15 146
1536.24 135
1536.33 129
1536.42 128
1536.51 133
1536.60 142
1536.69 153
1536.78 165
1536.87 174
1536.96 179
1537.05 179
1537.14 173
1537.23 163
1537.32 149
1537.41 136
1537.50 125
1537.59 118
1537.68 117
1537.77 120
1537.86 127
1537.95 135
1538.04 142
1538.13 145
1538.22 144
1538.31 139
1538.40 130
1538.49 118
1538.58 106
1538.67 92
1538.76 79
1538.85 68
1538.95 58
1539.04 52
1539.13 49
1539.22 50
1539.31 56
1539.40 65
1539.49 75
1539.58 85
1539.67 93
1539.76 101
1539.85 107
1539.94 113
1540.03 120
1540.12 128
1540.21 137
1540.30 144
1540.39 148
1540.48 148
1540.57 144
1540.66 137
1540.75 130
1540.84 125
1540.93 125
1541.02 129
1541.11 136
1541.20 145
1541.29 150
1541.38 151
1541.47 147
1541.56 138
1541.66 125
1541.75 112
1541.84 102
1541.93 95
1542.02 93
1542.11 94
1542.20 98
1542.29 103
1542.38 108
1542.47 112
1542.56 115
1542.65 116
1542.74 115
1542.83 112
1542.92 108
1543.01 101
1543.10 95
1543.19 88
1543.28 84
1543.37 81
1543.46 81
1543.55 84
1543.64 89
1543.73 95
1543.82 102
1543.92 107
1544.01 109
1544.10 108
1544.19 103
1544.28 95
1544.37 84
1544.46 73
1544.55 64
1544.64 58
1544.73 57
1544.82 62
1544.91 72
1545.00 85
1545.09 100
1545.18 115
1545.27 128
1545.36 137
1545.45 142
1545.54 143
1545.63 138
1545.72 130
1545.81 120
1545.91 108
1546.00 98
1546.09 90
1546.18 86
1546.27 85
1546.36 86
1546.45 88
1546.54 89
1546.63 87
1546.72 83
1546.81 75
1546.90 65
1546.99 52
1547.08 40
1547.17 28
1547.26 18
1547.35 11
1547.44 9
1547.53 11
1547.63 18
1547.72 27
1547.81 39
1547.90 51
1547.99 60
1548.08 65
1548.17 65
1548.26 61
1548.35 53
1548.44 43
1548.53 32
1548.62 22
1548.71 14
1548.80 7
1548.89 2
1548.98 0
1549.07 0
1549.16 0
1549.26 0
1549.35 0
1549.44 0
1549.53 0
1549.62 0
1549.71 9
1549.80 22
1549.89 32
1549.98 39
1550.07 42
1550.16 40
1550.25 36
1550.34 29
1550.43 22
1550.52 14
1550.61 7
1550.71 0
1550.80 0
1550.89 0
1550.98 0
1551.07 0
1551.16 0
1551.25 0
1551.34 9
1551.43 20
1551.52 29
1551.61 37
1551.70 43
1551.79 46
1551.88 50
1551.97 54
1552.07 59
1552.16 65
1552.25 70
1552.34 73
1552.43 72
1552.52 67
1552.61 58
1552.70 44
1552.79 29
1552.88 15
1552.97 3
1553.06 0
1553.15 0
1553.24 0
1553.33 7
1553.43 23
1553.52 41
1553.61 59
1553.70 75
1553.79 85
1553.88 89
1553.97 87
1554.06 79
1554.15 68
1554.24 55
1554.33 42
1554.42 32
1554.51 24
1554.60 20
1554.70 21
1554.79 27
1554.88 38
1554.97 52
1555.06 69
1555.15 86
1555.24 102
1555.33 114
1555.42 121
1555.51 123
1555.60 119
1555.69 110
1555.78 97
1555.88 81
1555.97 64
1556.06 47
1556.15 31
1556.24 19
1556.33 10
1556.42 5
1556.51 4
1556.60 6
1556.69 10
1556.78 16
1556.87 22
1556.97 30
1557.06 39
1557.15 50
1557.24 64
1557.33 80
1557.42 99
1557.51 120
1557.60 142
1557.69 165
1557.78 186
1557.87 204
1557.96 218
1558.06 228
1558.15 233
1558.24 231
1558.33 224
1558.42 212
1558.51 199
1558.60 186
1558.69 174
1558.78 166
1558.87 164
1558.96 167
1559.05 174
1559.15 185
1559.24 199
1559.33 215
1559.42 233
1559.51 252
1559.60 272
1559.69 292
1559.78 312
1559.87 331
1559.96 347
1560.05 359
1560.15 368
1560.24 374
1560.33 377
1560.42 378
1560.51 379
1560.60 379
1560.69 379
1560.78 379
1560.87 377
1560.96 374
1561.05 369
1561.15 361
1561.24 350
1561.33 336
1561.42 319
1561.51 298
1561.60 275
1561.69 250
1561.78 226
1561.87 203
1561.96 184
1562.06 170
1562.15 160
1562.24 156
1562.33 157
1562.42 162
1562.51 170
1562.60 181
1562.69 194
1562.78 207
1562.87 220
1562.96 231
1563.06 238
1563.15 241
1563.24 241
1563.33 239
1563.42 236
1563.51 234
1563.60 235
1563.69 238
1563.78 243
1563.87 248
1563.97 253
1564.06 256
1564.15 257
1564.24 257
1564.33 255
1564.42 254
1564.51 254
1564.60 254
1564.69 254
1564.79 254
1564.88 253
1564.97 253
1565.06 253
1565.15 255
1565.24 258
1565.33 264
1565.42 271
1565.51 278
1565.60 284
1565.70 287
1565.79 288
1565.88 285
1565.97 278
1566.06 266
1566.15 251
1566.24 231
1566.33 210
1566.42 189
1566.52 170
1566.61 155
1566.70 146
1566.79 143
1566.88 145
1566.97 150
1567.06 156
1567.15 162
1567.24 167
1567.34 171
1567.43 174
1567.52 178
1567.61 182
1567.70 184
1567.79 185
1567.88 184
1567.97 181
1568.06 177
1568.16 172
1568.25 167
1568.34 163
1568.43 160
1568.52 157
1568.61 152
1568.70 145
1568.79 136
1568.88 125
1568.98 111
1569.07 98
1569.16 86
1569.25 76
1569.34 69
1569.43 66
1569.52 65
1569.61 67
1569.71 71
1569.80 75
1569.89 79
1569.98 84
1570.07 89
1570.16 94
1570.25 100
1570.34 106
1570.44 110
1570.53 112
1570.62 109
1570.71 100
1570.80 86
1570.89 68
1570.98 48
1571.07 30
1571.16 17
1571.26 9
1571.35 7
1571.44 9
1571.53 12
1571.62 14
1571.71 13
1571.80 8
1571.89 0
1571.99 0
1572.08 0
1572.17 0
1572.26 0
1572.35 0
1572.44 0
1572.53 6
1572.62 16
1572.72 25
1572.81 33
1572.90 39
1572.99 44
1573.08 49
1573.17 53
1573.26 57
1573.36 60
1573.45 62
1573.54 63
1573.63 63
1573.72 63
1573.81 63
1573.90 63
1573.99 65
1574.09 68
1574.18 72
1574.27 77
1574.36 83
1574.45 87
1574.54 90
1574.63 91
1574.72 89
1574.82 84
1574.91 79
1575.00 75
1575.09 75
1575.18 78
1575.27 87
1575.36 99
1575.46 114
1575.55 130
1575.64 144
1575.73 156
1575.82 165
1575.91 170
1576.00 173
1576.09 173
1576.19 170
1576.28 165
1576.37 157
1576.46 146
1576.55 132
1576.64 115
1576.73 97
1576.83 80
1576.92 64
1577.01 52
1577.10 45
1577.19 43
1577.28 49
1577.37 60
1577.47 74
1577.56 91
1577.65 107
1577.74 121
1577.83 131
1577.92 138
1578.01 140
1578.11 141
1578.20 140
1578.29 138
1578.38 136
1578.47 134
1578.56 130
1578.65 126
1578.75 122
1578.84 120
1578.93 119
1579.02 122
1579.11 126
1579.20 132
1579.29 137
1579.39 140
1579.48 140
1579.57 137
1579.66 132
1579.75 127
1579.84 123
1579.93 121
1580.03 122
1580.12 125
1580.21 127
1580.30 129
1580.39 128
1580.48 125
1580.58 121
1580.67 117
1580.76 115
1580.85 114
1580.94 114
1581.03 115
1581.12 115
1581.22 113
1581.31 109
1581.40 104
1581.49 99
1581.58 94
1581.67 91
1581.77 87
1581.86 83
1581.95 75
1582.04 62
1582.13 45
1582.22 25
1582.31 4
1582.41 0
1582.50 0
1582.59 0
1582.68 0
1582.77 0
1582.86 0
1582.96 0
1583.05 0
1583.14 16
1583.23 39
1583.32 62
1583.41 83
1583.50 101
1583.60 115
1583.69 124
1583.78 131
1583.87 135
1583.96 138
1584.05 142
1584.15 146
1584.24 149
1584.33 149
1584.42 146
1584.51 138
1584.60 126
1584.70 111
1584.79 96
1584.88 83
1584.97 72
1585.06 66
1585.15 64
1585.25 65
1585.34 69
1585.43 75
1585.52 81
1585.61 89
1585.70 97
1585.80 107
1585.89 116
1585.98 125
1586.07 132
1586.16 138
1586.25 141
1586.35 141
1586.44 140
1586.53 136
1586.62 131
1586.71 124
1586.80 116
1586.90 108
1586.99 100
1587.08 96
1587.17 94
1587.26 96
1587.35 100
1587.45 105
1587.54 109
1587.63 109
1587.72 105
1587.81 94
1587.90 80
1588.00 62
1588.09 44
1588.18 28
1588.27 16
1588.36 8
1588.45 4
1588.55 3
1588.64 4
1588.73 4
1588.82 3
1588.91 0
1589.00 0
1589.10 0
1589.19 0
1589.28 0
1589.37 0
1589.46 1
1589.56 16
1589.65 34
1589.74 52
1589.83 69
1589.92 84
1590.01 95
1590.11 103
1590.20 108
1590.29 110
1590.38 108
1590.47 104
1590.56 98
1590.66 89
1590.75 79
1590.84 67
1590.93 54
1591.02 40
1591.12 26
1591.21 12
1591.30 1
1591.39 0
1591.48 0
1591.57 0
1591.67 0
1591.76 0
1591.85 0
1591.94 0
1592.03 0
1592.13 1
1592.22 5
1592.31 11
1592.40 20
1592.49 32
1592.58 44
1592.68 57
1592.77 67
1592.86 74
1592.95 77
1593.04 77
1593.14 74
1593.23 70
1593.32 66
1593.41 64
1593.50 64
1593.60 67
1593.69 73
1593.78 81
1593.87 90
1593.96 100
1594.05 109
1594.15 116
1594.24 121
1594.33 123
1594.42 122
1594.51 119
1594.61 113
1594.70 105
1594.79 96
1594.88 88
1594.97 81
1595.07 76
1595.16 75
1595.25 77
1595.34 82
1595.43 89
1595.53 97
1595.62 104
1595.71 110
1595.80 116
1595.89 121
1595.98 125
1596.08 129
1596.17 132
1596.26 136
1596.35 140
1596.44 144
1596.54 146
1596.63 147
1596.72 148
1596.81 148
1596.90 146
1597.00 144
1597.09 142
1597.18 138
1597.27 133
1597.36 127
1597.46 121
1597.55 115
1597.64 109
1597.73 104
1597.82 100
1597.92 97
1598.01 95
1598.10 95
1598.19 95
1598.28 98
1598.38 101
1598.47 103
1598.56 105
1598.65 103
1598.74 98
1598.84 91
1598.93 83
1599.02 75
1599.11 70
1599.20 69
1599.30 73
1599.39 81
1599.48 93
1599.57 106
1599.66 120
1599.76 132
1599.85 143
1599.94 150
1600.03 154
1600.12 155
1600.22 154
1600.31 151
1600.40 147
1600.49 142
1600.59 137
1600.68 132
1600.77 126
1600.86 122
1600.95 117
1601.05 114
1601.14 110
1601.23 107
1601.32 104
1601.41 101
1601.51 98
1601.60 96
1601.69 94
1601.78 93
1601.87 91
1601.97 89
1602.06 85
1602.15 80
1602.24 75
1602.34 70
1602.43 67
1602.52 69
1602.61 75
1602.70 86
1602.80 99
1602.89 112
1602.98 122
1603.07 128
1603.16 127
1603.26 118
1603.35 104
1603.44 84
1603.53 63
1603.63 41
1603.72 22
1603.81 7
1603.90 0
1603.99 0
1604.09 0
1604.18 0
1604.27 5
1604.36 10
1604.45 13
1604.55 12
1604.64 8
1604.73 3
1604.82 0
1604.92 0
1605.01 0
1605.10 0
1605.19 0
1605.28 0
1605.38 4
1605.47 11
1605.56 17
1605.65 21
1605.75 24
1605.84 25
1605.93 26
1606.02 27
1606.11 33
1606.21 43
1606.30 59
1606.39 79
1606.48 100
1606.58 118
1606.67 129
1606.76 130
1606.85 120
1606.94 102
1607.04 80
1607.13 59
1607.22 41
1607.31 32
1607.41 32
1607.50 38
1607.59 48
1607.68 59
1607.78 67
1607.87 72
1607.96 75
1608.05 76
1608.14 76
1608.24 78
1608.33 82
1608.42 86
1608.51 89
1608.61 90
1608.70 90
1608.79 88
1608.88 87
1608.98 87
1609.07 91
1609.16 99
1609.25 110
1609.34 123
1609.44 134
1609.53 141
1609.62 145
1609.71 143
1609.81 139
1609.90 134
1609.99 130
1610.08 128
1610.18 129
1610.27 132
1610.36 136
1610.45 139
1610.54 139
1610.64 136
1610.73 130
1610.82 123
1610.91 115
1611.01 108
1611.10 102
1611.19 98
1611.28 96
1611.38 94
1611.47 90
1611.56 84
1611.65 75
1611.75 63
1611.84 48
1611.93 33
1612.02 19
1612.12 8
1612.21 3
1612.30 4
1612.39 13
1612.49 28
1612.58 47
1612.67 68
1612.76 87
1612.85 103
1612.95 115
1613.04 120
1613.13 121
1613.22 118
1613.32 113
1613.41 108
1613.50 102
1613.59 97
1613.69 92
1613.78 86
1613.87 80
1613.96 73
1614.06 67
1614.15 62
1614.24 60
1614.33 61
1614.43 68
1614.52 78
1614.61 91
1614.70 106
1614.80 122
1614.89 136
1614.98 146
1615.07 153
1615.17 155
1615.26 152
1615.35 144
1615.44 131
1615.54 117
1615.63 101
1615.72 88
1615.81 78
1615.91 74
1616.00 76
1616.09 84
1616.18 97
1616.28 112
1616.37 126
1616.46 138
1616.55 145
1616.65 147
1616.74 143
1616.83 135
1616.92 124
1617.02 111
1617.11 98
1617.20 86
1617.29 76
1617.39 66
1617.48 57
1617.57 47
1617.66 36
1617.76 23
1617.85 9
1617.94 0
1618.03 0
1618.13 0
1618.22 0
1618.31 0
1618.41 0
1618.50 0
1618.59 0
1618.68 10
1618.78 18
1618.87 23
1618.96 25
1619.05 25
1619.15 23
1619.24 19
1619.33 14
1619.42 9
1619.52 5
1619.61 3
1619.70 3
1619.79 5
1619.89 9
1619.98 13
1620.07 17
1620.16 20
1620.26 23
1620.35 26
1620.44 30
1620.54 37
1620.63 44
1620.72 52
1620.81 60
1620.91 64
1621.00 66
1621.09 64
1621.18 59
1621.28 51
1621.37 44
1621.46 37
1621.55 32
1621.65 29
1621.74 29
1621.83 30
1621.93 32
1622.02 34
1622.11 35
1622.20 36
1622.30 36
1622.39 36
1622.48 35
1622.57 33
1622.67 30
1622.76 25
1622.85 20
1622.95 15
1623.04 12
1623.13 11
1623.22 14
1623.32 19
1623.41 25
1623.50 29
1623.59 32
1623.69 31
1623.78 27
1623.87 22
1623.97 19
1624.06 19
1624.15 21
1624.24 27
1624.34 33
1624.43 38
1624.52 39
1624.61 36
1624.71 30
1624.80 23
1624.89 17
1624.99 15
1625.08 16
1625.17 21
1625.26 28
1625.36 36
1625.45 42
1625.54 47
1625.64 49
1625.73 50
1625.82 48
1625.91 45
1626.01 41
1626.10 38
1626.19 35
1626.28 34
1626.38 35
1626.47 39
1626.56 45
1626.66 55
1626.75 67
1626.84 81
1626.93 98
1627.03 115
1627.12 132
1627.21 147
1627.31 159
1627.40 166
1627.49 167
1627.58 164
1627.68 156
1627.77 147
1627.86 138
1627.96 131
1628.05 127
1628.14 126
1628.23 125
1628.33 124
1628.42 121
1628.51 116
1628.61 110
1628.70 104
1628.79 101
1628.88 100
1628.98 102
1629.07 106
1629.16 109
1629.26 110
1629.35 110
1629.44 108
1629.53 105
1629.63 101
1629.72 96
1629.81 90
1629.91 83
1630.00 75
1630.09 67
1630.19 62
1630.28 61
1630.37 66
1630.46 76
1630.56 90
1630.65 104
1630.74 116
1630.84 122
1630.93 121
1631.02 114
1631.11 103
1631.21 92
1631.30 83
1631.39 79
1631.49 79
1631.58 82
1631.67 85
1631.77 88
1631.86 89
1631.95 88
1632.04 85
1632.14 82
1632.23 78
1632.32 75
1632.42 72
1632.51 68
1632.60 63
1632.69 56
1632.79 45
1632.88 32
1632.97 17
1633.07 0
1633.16 0
1633.25 0
1633.35 0
1633.44 0
1633.53 0
1633.62 0
1633.72 0
1633.81 4
1633.90 23
1634.00 41
1634.09 55
1634.18 65
1634.28 71
1634.37 73
1634.46 74
1634.56 74
1634.65 73
1634.74 71
1634.83 67
1634.93 61
1635.02 52
1635.11 43
1635.21 34
1635.30 27
1635.39 24
1635.49 25
1635.58 29
1635.67 33
1635.77 37
1635.86 39
1635.95 40
1636.04 41
1636.14 44
1636.23 51
1636.32 63
1636.42 78
1636.51 93
1636.60 105
1636.70 114
1636.79 116
1636.88 114
1636.98 108
1637.07 103
1637.16 102
1637.25 106
1637.35 117
1637.44 133
1637.53 155
1637.63 179
1637.72 204
1637.81 228
1637.91 247
1638.00 261
1638.09 270
1638.19 274
1638.28 272
1638.37 267
1638.47 258
1638.56 248
1638.65 238
1638.75 228
1638.84 218
1638.93 207
1639.02 196
1639.12 184
1639.21 171
1639.30 158
1639.40 144
1639.49 131
1639.58 118
1639.68 106
1639.77 94
1639.86 82
1639.96 68
1640.05 53
1640.14 37
1640.24 20
1640.33 3
1640.42 0
1640.52 0
1640.61 0
1640.70 0
1640.80 0
1640.89 0
1640.98 0
1641.07 0
1641.17 9
1641.26 31
1641.35 54
1641.45 78
1641.54 99
1641.63 116
1641.73 129
1641.82 138
1641.91 142
1642.01 144
1642.10 145
1642.19 149
1642.29 155
1642.38 164
1642.47 174
1642.57 184
1642.66 192
1642.75 195
1642.85 194
1642.94 187
1643.03 176
1643.13 163
1643.22 149
1643.31 136
1643.41 124
1643.50 116
1643.59 111
1643.69 108
1643.78 108
1643.87 108
1643.97 107
1644.06 103
1644.15 96
1644.25 87
1644.34 77
1644.43 67
1644.53 57
1644.62 50
1644.71 46
1644.81 44
1644.90 46
1644.99 50
1645.09 57
1645.18 64
1645.27 70
1645.37 73
1645.46 73
1645.55 68
1645.65 61
1645.74 54
1645.83 48
1645.93 46
1646.02 48
1646.11 53
1646.21 59
1646.30 65
1646.39 68
1646.49 68
1646.58 67
1646.67 65
1646.77 64
1646.86 66
1646.95 70
1647.05 75
1647.14 80
1647.23 83
1647.33 82
1647.42 76
1647.51 66
1647.61 52
1647.70 36
1647.79 19
1647.89 5
1647.98 0
1648.07 0
1648.17 0
1648.26 0
1648.36 0
1648.45 11
1648.54 28
1648.64 48
1648.73 68
1648.82 88
1648.92 106
1649.01 120
1649.10 129
1649.20 133
1649.29 130
1649.38 121
1649.48 107
1649.57 88
1649.66 69
1649.76 50
1649.85 35
1649.94 26
1650.04 22
1650.13 23
1650.22 29
1650.32 37
1650.41 47
1650.50 58
1650.60 69
1650.69 79
1650.79 90
1650.88 99
1650.97 107
1651.07 111
1651.16 111
1651.25 108
1651.35 100
1651.44 89
1651.53 77
1651.63 65
1651.72 54
1651.81 47
1651.91 43
1652.00 43
1652.09 47
1652.19 53
1652.28 61
1652.38 69
1652.47 78
1652.56 86
1652.66 93
1652.75 99
1652.84 104
1652.94 108
1653.03 109
1653.12 109
1653.22 105
1653.31 100
1653.40 94
1653.50 87
1653.59 79
1653.69 71
1653.78 63
1653.87 56
1653.97 47
1654.06 38
1654.15 27
1654.25 15
1654.34 3
1654.43 0
1654.53 0
1654.62 0
1654.71 0
1654.81 0
1654.90 0
1655.00 0
1655.09 7
1655.18 17
1655.28 25
1655.37 28
1655.46 27
1655.56 21
1655.65 10
1655.74 0
1655.84 0
1655.93 0
1656.03 0
1656.12 0
1656.21 0
1656.31 0
1656.40 19
1656.49 40
1656.59 60
1656.68 76
1656.78 86
1656.87 91
1656.96 90
1657.06 88
1657.15 86
1657.24 86
1657.34 91
1657.43 100
1657.52 112
1657.62 125
1657.71 136
1657.81 143
1657.90 144
1657.99 137
1658.09 124
1658.18 108
1658.27 91
1658.37 76
1658.46 65
1658.56 60
1658.65 59
1658.74 63
1658.84 67
1658.93 71
1659.02 71
1659.12 68
1659.21 61
1659.31 52
1659.40 43
1659.49 35
1659.59 30
1659.68 27
1659.77 25
1659.87 21
1659.96 16
1660.06 8
1660.15 0
1660.24 0
1660.34 0
1660.43 0
1660.52 1
1660.62 16
1660.71 34
1660.81 53
1660.90 69
1660.99 81
1661.09 88
1661.18 89
1661.27 86
1661.37 82
1661.46 77
1661.56 72
1661.65 68
1661.74 66
1661.84 64
1661.93 62
1662.02 59
1662.12 55
1662.21 52
1662.31 47
1662.40 44
1662.49 41
1662.59 39
1662.68 40
1662.78 42
1662.87 44
1662.96 48
1663.06 51
1663.15 54
1663.24 55
1663.34 54
1663.43 52
1663.53 48
1663.62 42
1663.71 35
1663.81 27
1663.90 20
1664.00 13
1664.09 7
1664.18 1
1664.28 0
1664.37 0
1664.47 0
1664.56 0
1664.65 4
1664.75 11
1664.84 19
1664.93 27
1665.03 33
1665.12 37
1665.22 39
1665.31 38
1665.40 36
1665.50 33
1665.59 30
1665.69 28
1665.78 28
1665.87 30
1665.97 34
1666.06 39
1666.16 44
1666.25 49
1666.34 52
1666.44 54
1666.53 53
1666.63 52
1666.72 50
1666.81 48
1666.91 49
1667.00 51
1667.10 58
1667.19 69
1667.28 84
1667.38 102
1667.47 122
1667.57 140
1667.66 153
1667.75 161
1667.85 160
1667.94 154
1668.04 143
1668.13 131
1668.22 122
1668.32 116
1668.41 115
1668.51 118
1668.60 124
1668.69 131
1668.79 137
1668.88 143
1668.98 146
1669.07 147
1669.16 146
1669.26 141
1669.35 134
1669.45 124
1669.54 115
1669.63 107
1669.73 102
1669.82 103
1669.92 108
1670.01 116
1670.10 127
1670.20 136
1670.29 143
1670.39 147
1670.48 147
1670.57 145
1670.67 140
1670.76 133
1670.86 126
1670.95 119
1671.04 112
1671.14 106
1671.23 100
1671.33 97
1671.42 95
1671.51 94
1671.61 94
1671.70 94
1671.80 93
1671.89 91
1671.99 88
1672.08 82
1672.17 76
1672.27 69
1672.36 63
1672.46 58
1672.55 54
1672.64 52
1672.74 51
1672.83 52
1672.93 54
1673.02 57
1673.11 61
1673.21 66
1673.30 72
1673.40 78
1673.49 84
1673.59 90
1673.68 98
1673.77 107
1673.87 116
1673.96 125
1674.06 133
1674.15 140
1674.24 143
1674.34 144
1674.43 142
1674.53 139
1674.62 136
1674.72 133
1674.81 131
1674.90 130
1675.00 128
1675.09 125
1675.19 119
1675.28 108
1675.37 93
1675.47 75
1675.56 55
1675.66 37
1675.75 23
1675.85 15
1675.94 14
1676.03 19
1676.13 30
1676.22 42
1676.32 53
1676.41 62
1676.51 65
1676.60 63
1676.69 56
1676.79 44
1676.88 31
1676.98 18
1677.07 7
1677.16 0
1677.26 0
1677.35 0
1677.45 0
1677.54 0
1677.64 0
1677.73 0
1677.82 0
1677.92 0
1678.01 0
1678.11 0
1678.20 0
1678.30 6
1678.39 14
1678.48 24
1678.58 35
1678.67 46
1678.77 55
1678.86 61
1678.96 63
1679.05 61
1679.14 56
1679.24 49
1679.33 42
1679.43 36
1679.52 35
1679.62 37
1679.71 45
1679.80 56
1679.90 68
1679.99 78
1680.09 84
1680.18 82
1680.28 73
1680.37 55
1680.46 33
1680.56 8
1680.65 0
1680.75 0
1680.84 0
1680.94 0
1681.03 0
1681.13 0
1681.22 0
1681.31 0
1681.41 11
1681.50 31
1681.60 52
1681.69 73
1681.79 93
1681.88 110
1681.97 125
1682.07 137
1682.16 145
1682.26 151
1682.35 157
1682.45 163
1682.54 170
1682.64 178
1682.73 186
1682.82 195
1682.92 203
1683.01 211
1683.11 220
1683.20 231
1683.30 245
1683.39 260
1683.49 275
1683.58 288
1683.67 297
1683.77 300
1683.86 297
1683.96 289
1684.05 279
1684.15 268
1684.24 259
1684.34 254
1684.43 252
1684.52 253
1684.62 254
1684.71 254
1684.81 252
1684.90 247
1685.00 242
1685.09 238
1685.19 235
1685.28 234
1685.37 236
1685.47 239
1685.56 243
1685.66 246
1685.75 247
1685.85 243
1685.94 234
1686.04 221
1686.13 204
1686.22 187
1686.32 172
1686.41 160
1686.51 153
1686.60 153
1686.70 157
1686.79 165
1686.89 176
1686.98 187
1687.08 198
1687.17 208
1687.26 216
1687.36 222
1687.45 223
1687.55 221
1687.64 215
1687.74 206
1687.83 193
1687.93 180
1688.02 167
1688.12 156
1688.21 149
1688.30 146
1688.40 147
1688.49 150
1688.59 153
1688.68 154
1688.78 152
1688.87 146
1688.97 137
1689.06 127
1689.16 116
1689.25 107
1689.34 100
1689.44 97
1689.53 96
1689.63 97
1689.72 98
1689.82 100
1689.91 101
1690.01 102
1690.10 104
1690.20 108
1690.29 116
1690.39 126
1690.48 140
1690.57 154
1690.67 167
1690.76 176
1690.86 180
1690.95 180
1691.05 175
1691.14 170
1691.24 165
1691.33 162
1691.43 162
1691.52 163
1691.62 166
1691.71 168
1691.80 168
1691.90 165
1691.99 158
1692.09 150
1692.18 138
1692.28 126
1692.37 112
1692.47 99
1692.56 89
1692.66 82
1692.75 79
1692.85 82
1692.94 90
1693.04 102
1693.13 115
1693.23 127
1693.32 136
1693.41 143
1693.51 146
1693.60 147
1693.70 148
1693.79 149
1693.89 150
1693.98 152
1694.08 153
1694.17 151
1694.27 146
1694.36 138
1694.46 126
1694.55 114
1694.65 101
1694.74 90
1694.84 80
1694.93 73
1695.02 68
1695.12 64
1695.21 63
1695.31 64
1695.40 67
1695.50 72
1695.59 78
1695.69 84
1695.78 89
1695.88 93
1695.97 93
1696.07 91
1696.16 86
1696.26 79
1696.35 70
1696.45 60
1696.54 51
1696.64 42
1696.73 34
1696.83 28
1696.92 25
1697.01 23
1697.11 22
1697.20 23
1697.30 24
1697.39 27
1697.49 31
1697.58 37
1697.68 45
1697.77 56
1697.87 68
1697.96 81
1698.06 91
1698.15 100
1698.25 105
1698.34 109
1698.44 111
1698.53 112
1698.63 112
1698.72 109
1698.82 104
1698.91 94
1699.01 80
1699.10 63
1699.20 45
1699.29 31
1699.39 21
1699.48 18
1699.58 20
1699.67 27
1699.77 36
1699.86 45
1699.96 52
1700.05 59
1700.14 63
1700.24 67
1700.33 70
1700.43 70
1700.52 68
1700.62 63
1700.71 54
1700.81 43
1700.90 31
1701.00 20
1701.09 13
1701.19 10
1701.28 12
1701.38 18
1701.47 27
1701.57 39
1701.66 51
1701.76 64
1701.85 75
1701.95 85
1702.04 93
1702.14 97
1702.23 97
1702.33 93
1702.42 85
1702.52 75
1702.61 65
1702.71 57
1702.80 53
1702.90 54
1702.99 58
1703.09 66
1703.18 74
1703.28 80
1703.37 83
1703.47 81
1703.56 75
1703.66 69
1703.75 63
1703.85 62
1703.94 66
1704.04 75
1704.13 87
1704.23 99
1704.32 108
1704.42 112
1704.51 108
1704.61 99
1704.70 85
1704.80 70
1704.89 56
1704.99 43
1705.08 34
1705.18 27
1705.27 23
1705.37 21
1705.46 20
1705.56 22
1705.65 28
1705.75 37
1705.84 48
1705.94 62
1706.03 76
1706.13 88
1706.22 97
1706.32 101
1706.41 101
1706.51 97
1706.60 89
1706.70 79
1706.79 67
1706.89 52
1706.98 36
1707.08 20
1707.17 3
1707.27 0
1707.36 0
1707.46 0
1707.55 0
1707.65 0
1707.74 0
1707.84 0
1707.93 0
1708.03 5
1708.12 12
1708.22 19
1708.32 28
1708.41 39
1708.51 52
1708.60 64
1708.70 75
1708.79 85
1708.89 95
1708.98 103
1709.08 110
1709.17 118
1709.27 125
1709.36 131
1709.46 136
1709.55 138
1709.65 138
1709.74 134
1709.84 127
1709.93 118
1710.03 108
1710.12 100
1710.22 93
1710.31 91
1710.41 93
1710.50 98
1710.60 107
1710.69 117
1710.79 128
1710.88 138
1710.98 148
1711.07 156
1711.17 162
1711.27 165
1711.36 166
1711.46 164
1711.55 158
1711.65 150
1711.74 139
1711.84 129
1711.93 120
1712.03 114
1712.12 113
1712.22 117
1712.31 124
1712.41 131
1712.50 136
1712.60 136
1712.69 129
1712.79 118
1712.88 106
1712.98 95
1713.07 91
1713.17 93
1713.26 102
1713.36 115
1713.46 130
1713.55 141
1713.65 146
1713.74 145
1713.84 138
1713.93 127
1714.03 116
1714.12 105
1714.22 98
1714.31 97
1714.41 102
1714.50 111
1714.60 125
1714.69 141
1714.79 157
1714.88 170
1714.98 180
1715.08 184
1715.17 183
1715.27 179
1715.36 173
1715.46 166
1715.55 160
1715.65 153
1715.74 145
1715.84 135
1715.93 123
1716.03 108
1716.12 91
1716.22 75
1716.31 61
1716.41 50
1716.51 42
1716.60 37
1716.70 35
1716.79 33
1716.89 32
1716.98 33
1717.08 36
1717.17 43
1717.27 53
1717.36 65
1717.46 77
1717.55 86
1717.65 93
1717.74 95
1717.84 95
1717.94 93
1718.03 90
1718.13 90
1718.22 90
1718.32 91
1718.41 91
1718.51 90
1718.60 86
1718.70 82
1718.79 77
1718.89 74
1718.98 73
1719.08 75
1719.18 80
1719.27 89
1719.37 100
1719.46 112
1719.56 125
1719.65 137
1719.75 146
1719.84 152
1719.94 153
1720.03 148
1720.13 138
1720.23 123
1720.32 106
1720.42 90
1720.51 75
1720.61 64
1720.70 56
1720.80 52
1720.89 51
1720.99 54
1721.08 61
1721.18 72
1721.28 87
1721.37 104
1721.47 123
1721.56 140
1721.66 154
1721.75 163
1721.85 164
1721.94 159
1722.04 147
1722.13 131
1722.23 112
1722.33 91
1722.42 71
1722.52 51
1722.61 33
1722.71 17
1722.80 5
1722.90 0
1722.99 0
1723.09 0
1723.19 0
1723.28 0
1723.38 0
1723.47 0
1723.57 0
1723.66 4
1723.76 7
1723.85 9
1723.95 11
1724.05 14
1724.14 18
1724.24 23
1724.33 30
1724.43 39
1724.52 48
1724.62 56
1724.71 61
1724.81 64
1724.91 65
1725.00 63
1725.10 61
1725.19 61
1725.29 63
1725.38 69
1725.48 78
1725.57 90
1725.67 103
1725.77 114
1725.86 122
1725.96 126
1726.05 125
1726.15 121
1726.24 115
1726.34 110
1726.44 106
1726.53 104
1726.63 101
1726.72 98
1726.82 93
1726.91 86
1727.01 77
1727.10 70
1727.20 66
1727.30 70
1727.39 83
1727.49 104
1727.58 130
1727.68 158
1727.77 184
1727.87 206
1727.97 222
1728.06 234
1728.16 242
1728.25 250
1728.35 260
1728.44 273
1728.54 287
1728.64 302
1728.73 315
1728.83 323
1728.92 323
1729.02 315
1729.11 298
1729.21 276
1729.30 249
1729.40 221
1729.50 195
1729.59 172
1729.69 154
1729.78 142
1729.88 134
1729.97 131
1730.07 131
1730.17 135
1730.26 142
1730.36 151
1730.45 160
1730.55 168
1730.64 175
1730.74 181
1730.84 186
1730.93 191
1731.03 197
1731.12 206
1731.22 217
1731.32 229
1731.41 242
1731.51 254
1731.60 263
1731.70 269
1731.79 270
1731.89 267
1731.99 257
1732.08 244
1732.18 227
1732.27 208
1732.37 191
1732.46 176
1732.56 165
1732.66 161
1732.75 161
1732.85 165
1732.94 171
1733.04 178
1733.13 184
1733.23 189
1733.33 191
1733.42 192
1733.52 192
1733.61 191
1733.71 191
1733.81 191
1733.90 192
1734.00 193
1734.09 194
1734.19 194
1734.28 194
1734.38 193
1734.48 194
1734.57 195
1734.67 198
1734.76 200
1734.86 201
1734.96 199
1735.05 193
1735.15 179
1735.24 159
1735.34 134
1735.43 105
1735.53 76
1735.63 49
1735.72 27
1735.82 14
1735.91 9
1736.01 13
1736.11 23
1736.20 38
1736.30 55
1736.39 72
1736.49 89
1736.59 103
1736.68 117
1736.78 129
1736.87 142
1736.97 155
1737.07 168
1737.16 181
1737.26 194
1737.35 206
1737.45 215
1737.54 223
1737.64 228
1737.74 232
1737.83 235
1737.93 237
1738.02 239
1738.12 240
1738.22 242
1738.31 242
1738.41 242
1738.50 241
1738.60 238
1738.70 236
1738.79 234
1738.89 234
1738.98 234
1739.08 235
1739.18 237
1739.27 237
1739.37 235
1739.46 230
1739.56 222
1739.66 212
1739.75 200
1739.85 189
1739.94 180
1740.04 172
1740.14 167
1740.23 164
1740.33 161
1740.42 159
1740.52 157
1740.62 156
1740.71 155
1740.81 153
1740.90 152
1741.00 151
1741.10 150
1741.19 147
1741.29 143
1741.38 137
1741.48 127
1741.58 116
1741.67 102
1741.77 88
1741.86 77
1741.96 69
1742.06 68
1742.15 73
1742.25 84
1742.34 99
1742.44 115
1742.54 131
1742.63 144
1742.73 154
1742.82 160
1742.92 163
1743.02 165
1743.11 164
1743.21 163
1743.30 159
1743.40 153
1743.50 145
1743.59 135
1743.69 123
1743.79 110
1743.88 97
1743.98 84
1744.07 72
1744.17 60
1744.27 49
1744.36 38
1744.46 28
1744.55 20
1744.65 13
1744.75 9
1744.84 7
1744.94 8
1745.03 11
1745.13 14
1745.23 17
1745.32 18
1745.42 18
1745.52 19
1745.61 20
1745.71 23
1745.80 29
1745.90 40
1746.00 53
1746.09 68
1746.19 84
1746.28 98
1746.38 110
1746.48 119
1746.57 125
1746.67 129
1746.77 128
1746.86 125
1746.96 117
1747.05 106
1747.15 92
1747.25 77
1747.34 63
1747.44 51
1747.54 44
1747.63 42
1747.73 47
1747.82 57
1747.92 71
1748.02 90
1748.11 111
1748.21 132
1748.30 152
1748.40 171
1748.50 186
1748.59 196
1748.69 203
1748.79 205
1748.88 204
1748.98 200
1749.07 194
1749.17 187
1749.27 178
1749.36 169
1749.46 159
1749.56 150
1749.65 142
1749.75 136
1749.84 132
1749.94 128
1750.04 126
1750.13 124
1750.23 121
1750.33 117
1750.42 112
1750.52 106
1750.61 101
1750.71 97
1750.81 95
1750.90 94
1751.00 96
1751.10 99
1751.19 103
1751.29 108
1751.39 112
1751.48 115
1751.58 116
1751.67 114
1751.77 110
1751.87 104
1751.96 97
1752.06 90
1752.16 84
1752.25 78
1752.35 72
1752.44 66
1752.54 59
1752.64 51
1752.73 42
1752.83 32
1752.93 24
1753.02 18
1753.12 13
1753.22 11
1753.31 10
1753.41 10
1753.50 9
1753.60 7
1753.70 2
1753.79 0
1753.89 0
1753.99 0
1754.08 0
1754.18 0
1754.28 0
1754.37 0
1754.47 0
1754.56 5
1754.66 13
1754.76 19
1754.85 23
1754.95 26
1755.05 29
1755.14 31
1755.24 35
1755.34 39
1755.43 44
1755.53 50
1755.63 55
1755.72 61
1755.82 67
1755.91 74
1756.01 81
1756.11 89
1756.20 97
1756.30 105
1756.40 112
1756.49 116
1756.59 117
1756.69 114
1756.78 109
1756.88 103
1756.98 97
1757.07 94
1757.17 94
1757.26 99
1757.36 106
1757.46 114
1757.55 121
1757.65 127
1757.75 130
1757.84 130
1757.94 129
1758.04 127
1758.13 125
1758.23 124
1758.33 124
1758.42 124
1758.52 124
1758.62 124
1758.71 124
1758.81 122
1758.91 120
1759.00 118
1759.10 116
1759.19 115
1759.29 115
1759.39 117
1759.48 119
1759.58 121
1759.68 120
1759.77 117
1759.87 109
1759.97 99
1760.06 86
1760.16 74
1760.26 62
1760.35 53
1760.45 46
1760.55 42
1760.64 40
1760.74 40
1760.84 43
1760.93 47
1761.03 53
1761.13 59
1761.22 65
1761.32 70
1761.42 75
1761.51 79
1761.61 82
1761.70 86
1761.80 90
1761.90 93
1761.99 96
1762.09 95
1762.19 92
1762.28 84
1762.38 74
1762.48 63
1762.57 51
1762.67 40
1762.77 30
1762.86 21
1762.96 13
1763.06 4
1763.15 0
1763.25 0
1763.35 0
1763.44 0
1763.54 0
1763.64 15
1763.73 38
1763.83 65
1763.93 92
1764.02 116
1764.12 134
1764.22 144
1764.31 147
1764.41 144
1764.51 135
1764.60 123
1764.70 110
1764.80 98
1764.89 88
1764.99 82
1765.09 80
1765.18 83
1765.28 87
1765.38 93
1765.47 97
1765.57 98
1765.67 95
1765.76 87
1765.86 75
1765.96 60
1766.05 42
1766.15 25
1766.25 10
1766.34 0
1766.44 0
1766.54 0
1766.63 0
1766.73 0
1766.83 0
1766.92 0
1767.02 0
1767.12 0
1767.21 0
1767.31 15
1767.41 34
1767.51 54
1767.60 72
1767.70 86
1767.80 94
1767.89 96
1767.99 94
1768.09 90
1768.18 88
1768.28 87
1768.38 88
1768.47 89
1768.57 89
1768.67 85
1768.76 77
1768.86 64
1768.96 50
1769.05 36
1769.15 24
1769.25 15
1769.34 10
1769.44 7
1769.54 7
1769.63 7
1769.73 7
1769.83 9
1769.92 12
1770.02 17
1770.12 26
1770.21 37
1770.31 50
1770.41 63
1770.51 73
1770.60 79
1770.70 80
1770.80 77
1770.89 71
1770.99 63
1771.09 55
1771.18 49
1771.28 47
1771.38 49
1771.47 55
1771.57 65
1771.67 78
1771.76 91
1771.86 104
1771.96 114
1772.06 121
1772.15 124
1772.25 122
1772.35 117
1772.44 109
1772.54 99
1772.64 87
1772.73 73
1772.83 59
1772.93 44
1773.02 29
1773.12 14
1773.22 1
1773.31 0
1773.41 0
1773.51 0
1773.61 0
1773.70 10
1773.80 28
1773.90 49
1773.99 70
1774.09 88
1774.19 101
1774.28 109
1774.38 112
1774.48 110
1774.57 105
1774.67 100
1774.77 95
1774.87 93
1774.96 93
1775.06 96
1775.16 102
1775.25 112
1775.35 123
1775.45 137
1775.54 152
1775.64 168
1775.74 183
1775.83 196
1775.93 205
1776.03 210
1776.13 209
1776.22 204
1776.32 194
1776.42 182
1776.51 169
1776.61 156
1776.71 147
1776.80 142
1776.90 142
1777.00 145
1777.10 152
1777.19 161
1777.29 170
1777.39 177
1777.48 182
1777.58 182
1777.68 180
1777.77 174
1777.87 165
1777.97 154
1778.07 142
1778.16 129
1778.26 116
1778.36 103
1778.45 90
1778.55 79
1778.65 71
1778.75 64
1778.84 62
1778.94 65
1779.04 73
1779.13 85
1779.23 99
1779.33 114
1779.42 125
1779.52 130
1779.62 127
1779.72 115
1779.81 96
1779.91 76
1780.01 57
1780.10 43
1780.20 37
1780.30 38
1780.40 44
1780.49 52
1780.59 58
1780.69 62
1780.78 63
1780.88 62
1780.98 62
1781.08 65
1781.17 73
1781.27 86
1781.37 102
1781.46 120
1781.56 138
1781.66 154
1781.76 165
1781.85 173
1781.95 177
1782.05 178
1782.14 177
1782.24 174
1782.34 171
1782.44 168
1782.53 167
1782.63 167
1782.73 167
1782.82 169
1782.92 171
1783.02 173
1783.12 175
1783.21 178
1783.31 181
1783.41 185
1783.50 189
1783.60 192
1783.70 193
1783.80 193
1783.89 191
1783.99 189
1784.09 188
1784.18 186
1784.28 185
1784.38 184
1784.48 182
1784.57 176
1784.67 168
1784.77 157
1784.86 144
1784.96 134
1785.06 127
1785.16 125
1785.25 129
1785.35 136
1785.45 145
1785.55 152
1785.64 153
1785.74 150
1785.84 140
1785.93 126
1786.03 109
1786.13 93
1786.23 77
1786.32 64
1786.42 55
1786.52 48
1786.62 46
1786.71 47
1786.81 50
1786.91 53
1787.00 56
1787.10 57
1787.20 57
1787.30 55
1787.39 55
1787.49 58
1787.59 65
1787.69 78
1787.78 95
1787.88 114
1787.98 133
1788.07 150
1788.17 163
1788.27 170
1788.37 172
1788.46 169
1788.56 162
1788.66 152
1788.76 142
1788.85 135
1788.95 131
1789.05 133
1789.15 139
1789.24 148
1789.34 156
1789.44 160
1789.53 159
1789.63 151
1789.73 137
1789.83 120
1789.92 103
1790.02 90
1790.12 82
1790.22 80
1790.31 83
1790.41 90
1790.51 97
1790.61 102
1790.70 103
1790.80 101
1790.90 95
1790.99 85
1791.09 73
1791.19 59
1791.29 43
1791.38 26
1791.48 9
1791.58 0
1791.68 0
1791.77 0
1791.87 0
1791.97 0
1792.07 0
1792.16 0
1792.26 0
1792.36 10
1792.46 19
1792.55 24
1792.65 27
1792.75 29
1792.85 30
1792.94 31
1793.04 32
1793.14 34
1793.24 35
1793.33 35
1793.43 35
1793.53 35
1793.63 36
1793.72 40
1793.82 46
1793.92 54
1794.02 63
1794.11 70
1794.21 73
1794.31 71
1794.41 65
1794.50 57
1794.60 48
1794.70 41
1794.80 38
1794.89 38
1794.99 40
1795.09 43
1795.18 44
1795.28 44
1795.38 42
1795.48 40
1795.57 39
1795.67 43
1795.77 51
1795.87 62
1795.97 76
1796.06 89
1796.16 99
1796.26 105
1796.36 106
1796.45 104
1796.55 102
1796.65 102
1796.75 104
1796.84 109
1796.94 118
1797.04 129
1797.14 141
1797.23 152
1797.33 160
1797.43 165
1797.53 167
1797.62 163
1797.72 156
1797.82 145
1797.92 133
1798.01 119
1798.11 104
1798.21 90
1798.31 77
1798.40 66
1798.50 56
1798.60 48
1798.70 42
1798.79 38
1798.89 39
1798.99 43
1799.09 52
1799.18 65
1799.28 82
1799.38 100
1799.48 118
1799.58 134
1799.67 147
1799.77 156
1799.87 162
1799.97 166
1800.06 168
1800.16 169
1800.26 171
1800.36 172
1800.45 174
1800.55 175
1800.65 178
1800.75 182
1800.84 188
1800.94 194
1801.04 200
1801.14 204
1801.23 205
1801.33 201
1801.43 194
1801.53 185
1801.63 176
1801.72 171
1801.82 170
1801.92 174
1802.02 181
1802.11 189
1802.21 195
1802.31 196
1802.41 191
1802.50 178
1802.60 160
1802.70 138
1802.80 115
1802.90 95
1802.99 79
1803.09 69
1803.19 65
1803.29 66
1803.38 71
1803.48 78
1803.58 85
1803.68 91
1803.78 95
1803.87 98
1803.97 101
1804.07 102
1804.17 104
1804.26 106
1804.36 109
1804.46 111
1804.56 113
1804.65 115
1804.75 117
1804.85 119
1804.95 121
1805.05 121
1805.14 121
1805.24 119
1805.34 115
1805.44 109
1805.53 101
1805.63 91
1805.73 81
1805.83 71
1805.93 61
1806.02 54
1806.12 50
1806.22 49
1806.32 53
1806.41 61
1806.51 71
1806.61 81
1806.71 91
1806.81 97
1806.90 100
1807.00 97
1807.10 91
1807.20 83
1807.30 74
1807.39 65
1807.49 57
1807.59 51
1807.69 48
1807.78 47
1807.88 49
1807.98 52
1808.08 55
1808.18 58
1808.27 58
1808.37 54
1808.47 44
1808.57 31
1808.66 15
1808.76 0
1808.86 0
1808.96 0
1809.06 0
1809.15 0
1809.25 0
1809.35 0
1809.45 3
1809.55 8
1809.64 11
1809.74 11
1809.84 11
1809.94 12
1810.04 13
1810.13 15
1810.23 17
1810.33 19
1810.43 20
1810.52 20
1810.62 19
1810.72 18
1810.82 18
1810.92 19
1811.01 23
1811.11 28
1811.21 36
1811.31 44
1811.41 54
1811.50 62
1811.60 70
1811.70 76
1811.80 81
1811.90 86
1811.99 91
1812.09 98
1812.19 107
1812.29 120
1812.39 137
1812.48 158
1812.58 181
1812.68 206
1812.78 228
1812.88 246
1812.97 257
1813.07 259
1813.17 255
1813.27 245
1813.37 231
1813.46 218
1813.56 206
1813.66 200
1813.76 198
1813.86 201
1813.95 207
1814.05 215
1814.15 222
1814.25 227
1814.35 230
1814.44 229
1814.54 225
1814.64 218
1814.74 210
1814.84 203
1814.93 199
1815.03 199
1815.13 206
1815.23 217
1815.33 232
1815.42 248
1815.52 263
1815.62 274
1815.72 280
1815.82 282
1815.91 279
1816.01 273
1816.11 267
1816.21 260
1816.31 254
1816.40 249
1816.50 245
1816.60 242
1816.70 238
1816.80 235
1816.89 231
1816.99 230
1817.09 230
1817.19 234
1817.29 241
1817.39 251
1817.48 263
1817.58 276
1817.68 287
1817.78 295
1817.88 298
1817.97 297
1818.07 290
1818.17 279
1818.27 266
1818.37 252
1818.46 237
1818.56 222
1818.66 207
1818.76 193
1818.86 179
1818.96 167
1819.05 158
1819.15 151
1819.25 147
1819.35 145
1819.45 144
1819.54 145
1819.64 145
1819.74 146
1819.84 147
1819.94 149
1820.03 151
1820.13 155
1820.23 159
1820.33 163
1820.43 165
1820.53 167
1820.62 168
1820.72 168
1820.82 171
1820.92 176
1821.02 184
1821.11 195
1821.21 208
1821.31 221
1821.41 231
1821.51 238
1821.61 241
1821.70 240
1821.80 237
1821.90 232
1822.00 226
1822.10 218
1822.20 208
1822.29 193
1822.39 175
1822.49 155
1822.59 136
1822.69 120
1822.78 112
1822.88 112
1822.98 119
1823.08 131
1823.18 146
1823.28 158
1823.37 165
1823.47 168
1823.57 166
1823.67 160
1823.77 153
1823.87 146
1823.96 140
1824.06 135
1824.16 131
1824.26 128
1824.36 125
1824.46 121
1824.55 117
1824.65 112
1824.75 107
1824.85 102
1824.95 97
1825.04 92
1825.14 87
1825.24 80
1825.34 73
1825.44 65
1825.54 58
1825.63 53
1825.73 52
1825.83 55
1825.93 63
1826.03 73
1826.13 84
1826.22 92
1826.32 98
1826.42 100
1826.52 99
1826.62 97
1826.72 97
1826.81 101
1826.91 109
1827.01 122
1827.11 139
1827.21 157
1827.31 176
1827.41 193
1827.50 206
1827.60 215
1827.70 219
1827.80 220
1827.90 218
1828.00 213
1828.09 207
1828.19 199
1828.29 190
1828.39 180
1828.49 170
1828.59 160
1828.68 149
1828.78 140
1828.88 132
1828.98 125
1829.08 119
1829.18 114
1829.27 110
1829.37 105
1829.47 100
1829.57 93
1829.67 86
1829.77 78
1829.87 70
1829.96 61
1830.06 54
1830.16 46
1830.26 39
1830.36 32
1830.46 23
1830.55 14
1830.65 4
1830.75 0
1830.85 0
1830.95 0
1831.05 0
1831.14 0
1831.24 0
1831.34 0
1831.44 0
1831.54 8
1831.64 19
1831.74 26
1831.83 31
1831.93 34
1832.03 33
1832.13 31
1832.23 30
1832.33 30
1832.43 33
1832.52 37
1832.62 42
1832.72 45
1832.82 47
1832.92 47
1833.02 45
1833.11 43
1833.21 44
1833.31 49
1833.41 60
1833.51 75
1833.61 95
1833.71 115
1833.80 135
1833.90 150
1834.00 159
1834.10 162
1834.20 160
1834.30 154
1834.40 146
1834.49 138
1834.59 131
1834.69 125
1834.79 118
1834.89 111
1834.99 101
1835.09 89
1835.18 75
1835.28 61
1835.38 47
1835.48 36
1835.58 27
1835.68 22
1835.78 20
1835.87 20
1835.97 21
1836.07 22
1836.17 23
1836.27 24
1836.37 24
1836.47 22
1836.56 20
1836.66 18
1836.76 17
1836.86 17
1836.96 18
1837.06 21
1837.16 26
1837.25 32
1837.35 39
1837.45 46
1837.55 53
1837.65 60
1837.75 65
1837.85 68
1837.95 70
1838.04 72
1838.14 74
1838.24 77
1838.34 81
1838.44 87
1838.54 92
1838.64 96
1838.73 98
1838.83 97
1838.93 94
1839.03 89
1839.13 84
1839.23 81
1839.33 79
1839.43 79
1839.52 80
1839.62 83
1839.72 86
1839.82 87
1839.92 87
1840.02 85
1840.12 81
1840.22 78
1840.31 76
1840.41 79
1840.51 87
1840.61 102
1840.71 122
1840.81 146
1840.91 170
1841.00 192
1841.10 210
1841.20 221
1841.30 226
1841.40 225
1841.50 220
1841.60 213
1841.70 205
1841.79 199
1841.89 196
1841.99 196
1842.09 201
1842.19 208
1842.29 216
1842.39 224
1842.49 228
1842.58 228
1842.68 225
1842.78 220
1842.88 215
1842.98 214
1843.08 218
1843.18 226
1843.28 237
1843.38 249
1843.47 258
1843.57 262
1843.67 261
1843.77 253
1843.87 241
1843.97 225
1844.07 205
1844.17 183
1844.26 160
1844.36 137
1844.46 115
1844.56 98
1844.66 86
1844.76 81
1844.86 82
1844.96 89
1845.06 101
1845.15 114
1845.25 127
1845.35 139
1845.45 149
1845.55 156
1845.65 162
1845.75 167
1845.85 171
1845.94 173
1846.04 175
1846.14 178
1846.24 181
1846.34 185
1846.44 191
1846.54 198
1846.64 205
1846.74 212
1846.83 216
1846.93 216
1847.03 211
1847.13 204
1847.23 193
1847.33 182
1847.43 171
1847.53 162
1847.63 155
1847.72 151
1847.82 147
1847.92 143
1848.02 138
1848.12 132
1848.22 123
1848.32 113
1848.42 101
1848.52 89
1848.62 75
1848.71 61
1848.81 48
1848.91 33
1849.01 19
1849.11 5
1849.21 0
1849.31 0
1849.41 0
1849.51 0
1849.60 0
1849.70 0
1849.80 0
1849.90 1
1850.00 12
1850.10 20
1850.20 26
1850.30 30
1850.40 33
1850.50 37
1850.59 41
1850.69 47
1850.79 53
1850.89 59
1850.99 64
1851.09 69
1851.19 72
1851.29 74
1851.39 75
1851.49 78
1851.58 81
1851.68 86
1851.78 91
1851.88 96
1851.98 101
1852.08 103
1852.18 103
1852.28 99
1852.38 92
1852.48 84
1852.57 74
1852.67 66
1852.77 59
1852.87 54
1852.97 51
1853.07 47
1853.17 41
1853.27 34
1853.37 26
1853.47 17
1853.57 10
1853.66 5
1853.76 6
1853.86 11
1853.96 20
1854.06 32
1854.16 44
1854.26 56
1854.36 66
1854.46 73
1854.56 77
1854.66 80
1854.75 81
1854.85 82
1854.95 84
1855.05 89
1855.15 96
1855.25 105
1855.35 115
1855.45 124
1855.55 130
1855.65 133
1855.75 131
1855.84 125
1855.94 118
1856.04 110
1856.14 104
1856.24 102
1856.34 102
1856.44 105
1856.54 108
1856.64 113
1856.74 116
1856.84 118
1856.93 117
1857.03 115
1857.13 110
1857.23 104
1857.33 97
1857.43 91
1857.53 87
1857.63 87
1857.73 92
1857.83 101
1857.93 112
1858.03 124
1858.13 135
1858.22 144
1858.32 152
1858.42 159
1858.52 165
1858.62 170
1858.72 173
1858.82 173
1858.92 168
1859.02 158
1859.12 144
1859.22 127
1859.32 109
1859.41 92
1859.51 78
1859.61 69
1859.71 64
1859.81 64
1859.91 69
1860.01 77
1860.11 88
1860.21 101
1860.31 115
1860.41 130
1860.51 144
1860.61 159
1860.70 174
1860.80 189
1860.90 203
1861.00 214
1861.10 221
1861.20 222
1861.30 218
1861.40 209
1861.50 197
1861.60 185
1861.70 173
1861.80 165
1861.90 158
1862.00 153
1862.09 149
1862.19 145
1862.29 140
1862.39 133
1862.49 127
1862.59 121
1862.69 116
1862.79 114
1862.89 113
1862.99 112
1863.09 110
1863.19 108
1863.29 105
1863.39 103
1863.49 106
1863.58 115
1863.68 132
1863.78 156
1863.88 184
1863.98 211
1864.08 233
1864.18 244
1864.28 244
1864.38 233
1864.48 214
1864.58 190
1864.68 165
1864.78 143
1864.88 124
1864.98 110
1865.07 99
1865.17 92
1865.27 89
1865.37 88
1865.47 89
1865.57 91
1865.67 94
1865.77 98
1865.87 100
1865.97 101
1866.07 100
1866.17 98
1866.27 96
1866.37 94
1866.47 92
1866.57 90
1866.67 88
1866.76 85
1866.86 83
1866.96 81
1867.06 78
1867.16 76
1867.26 75
1867.36 74
1867.46 75
1867.56 77
1867.66 82
1867.76 89
1867.86 100
1867.96 114
1868.06 130
1868.16 149
1868.26 170
1868.36 191
1868.45 210
1868.55 226
1868.65 238
1868.75 243
1868.85 243
1868.95 239
1869.05 230
1869.15 220
1869.25 210
1869.35 202
1869.45 195
1869.55 190
1869.65 186
1869.75 182
1869.85 179
1869.95 176
1870.05 173
1870.15 171
1870.25 169
1870.35 168
1870.44 166
1870.54 162
1870.64 156
1870.74 148
1870.84 140
1870.94 132
1871.04 125
1871.14 121
1871.24 121
1871.34 124
1871.44 130
1871.54 137
1871.64 146
1871.74 157
1871.84 168
1871.94 179
1872.04 190
1872.14 199
1872.24 208
1872.34 216
1872.44 225
1872.54 233
1872.63 244
1872.73 255
1872.83 266
1872.93 277
1873.03 285
1873.13 289
1873.23 289
1873.33 284
1873.43 273
1873.53 259
1873.63 241
1873.73 222
1873.83 205
1873.93 189
1874.03 176
1874.13 165
1874.23 156
1874.33 148
1874.43 141
1874.53 135
1874.63 133
1874.73 133
1874.83 137
1874.93 144
1875.03 150
1875.12 154
1875.22 154
1875.32 149
1875.42 140
1875.52 126
1875.62 112
1875.72 97
1875.82 84
1875.92 71
1876.02 58
1876.12 46
1876.22 32
1876.32 19
1876.42 6
1876.52 0
1876.62 0
1876.72 0
1876.82 0
1876.92 0
1877.02 0
1877.12 0
1877.22 0
1877.32 0
1877.42 1
1877.52 7
1877.62 13
1877.72 21
1877.82 30
1877.92 42
1878.02 56
1878.12 72
1878.22 88
1878.31 103
1878.41 114
1878.51 120
1878.61 121
1878.71 117
1878.81 109
1878.91 97
1879.01 84
1879.11 72
1879.21 60
1879.31 51
1879.41 43
1879.51 38
1879.61 36
1879.71 34
1879.81 34
1879.91 35
1880.01 38
1880.11 43
1880.21 49
1880.31 58
1880.41 67
1880.51 77
1880.61 85
1880.71 90
1880.81 91
1880.91 88
1881.01 81
1881.11 73
1881.21 65
1881.31 60
1881.41 57
1881.51 58
1881.61 62
1881.71 68
1881.81 73
1881.91 79
1882.01 84
1882.11 89
1882.21 94
1882.31 98
1882.41 102
1882.51 106
1882.61 110
1882.71 113
1882.81 116
1882.90 119
1883.00 125
1883.10 132
1883.20 139
1883.30 146
1883.40 151
1883.50 154
1883.60 155
1883.70 155
1883.80 155
1883.90 158
1884.00 164
1884.10 176
1884.20 191
1884.30 206
1884.40 218
1884.50 224
1884.60 223
1884.70 212
1884.80 194
1884.90 173
1885.00 154
1885.10 141
1885.20 134
1885.30 135
1885.40 140
1885.50 148
1885.60 155
1885.70 160
1885.80 161
1885.90 161
1886.00 160
1886.10 160
1886.20 161
1886.30 163
1886.40 165
1886.50 168
1886.60 169
1886.70 170
1886.80 170
1886.90 171
1887.00 171
1887.10 171
1887.20 168
1887.30 163
1887.40 153
1887.50 140
1887.60 125
1887.70 109
1887.80 96
1887.90 86
1888.00 82
1888.10 85
1888.20 92
1888.30 105
1888.40 120
1888.50 138
1888.60 155
1888.70 173
1888.80 188
1888.90 200
1889.00 208
1889.10 212
1889.20 211
1889.30 206
1889.40 200
1889.50 192
1889.60 184
1889.70 178
1889.80 174
1889.90 172
1890.00 172
1890.10 172
1890.20 173
1890.30 173
1890.40 173
1890.50 172
1890.60 172
1890.70 171
1890.80 172
1890.90 173
1891.00 174
1891.10 175
1891.20 175
1891.30 172
1891.40 168
1891.50 160
1891.60 151
1891.70 141
1891.80 132
1891.90 124
1892.00 118
1892.10 113
1892.20 107
1892.30 100
1892.40 90
1892.50 77
1892.60 61
1892.70 44
1892.80 27
1892.90 13
1893.00 1
1893.10 0
1893.20 0
1893.30 0
1893.40 0
1893.50 0
1893.60 0
1893.70 0
1893.80 0
1893.90 5
1894.00 16
1894.10 28
1894.20 40
1894.30 50
1894.40 58
1894.50 63
1894.60 65
1894.71 66
1894.81 65
1894.91 65
1895.01 65
1895.11 65
1895.21 64
1895.31 62
1895.41 59
1895.51 56
1895.61 53
1895.71 53
1895.81 57
1895.91 64
1896.01 75
1896.11 86
1896.21 94
1896.31 97
1896.41 94
1896.51 84
1896.61 69
1896.71 52
1896.81 36
1896.91 26
1897.01 22
1897.11 27
1897.21 39
1897.31 57
1897.41 79
1897.51 102
1897.61 124
1897.71 143
1897.81 157
1897.91 165
1898.01 163
1898.11 153
1898.21 134
1898.31 108
1898.41 78
1898.51 50
1898.61 24
1898.71 6
1898.81 0
1898.91 0
1899.01 0
1899.11 1
1899.21 12
1899.32 27
1899.42 43
1899.52 63
1899.62 84
1899.72 106
1899.82 127
1899.92 146
1900.02 161
1900.12 172
1900.22 178
1900.32 180
1900.42 177
1900.52 169
1900.62 157
1900.72 140
1900.82 118
1900.92 94
1901.02 68
1901.12 44
1901.22 25
1901.32 10
1901.42 1
1901.52 0
1901.62 0
1901.72 0
1901.82 0
1901.92 0
1902.02 0
1902.12 0
1902.22 0
1902.32 0
1902.43 0
1902.53 3
1902.63 12
1902.73 24
1902.83 38
1902.93 51
1903.03 63
1903.13 74
1903.23 82
1903.33 87
1903.43 87
1903.53 83
1903.63 76
1903.73 66
1903.83 57
1903.93 51
1904.03 49
1904.13 51
1904.23 58
1904.33 68
1904.43 78
1904.53 87
1904.63 93
1904.73 97
1904.83 99
1904.93 102
1905.04 107
1905.14 115
1905.24 129
1905.34 147
1905.44 167
1905.54 188
1905.64 206
1905.74 218
1905.84 221
1905.94 214
1906.04 199
1906.14 177
1906.24 151
1906.34 123
1906.44 98
1906.54 76
1906.64 60
1906.74 49
1906.84 46
1906.94 48
1907.04 54
1907.14 63
1907.25 71
1907.35 79
1907.45 83
1907.55 83
1907.65 79
1907.75 72
1907.85 64
1907.95 57
1908.05 51
1908.15 48
1908.25 48
1908.35 50
1908.45 55
1908.55 61
1908.65 69
1908.75 79
1908.85 91
1908.95 103
1909.05 116
1909.16 128
1909.26 139
1909.36 146
1909.46 150
1909.56 150
1909.66 147
1909.76 141
1909.86 131
1909.96 120
1910.06 105
1910.16 90
1910.26 74
1910.36 60
1910.46 50
1910.56 45
1910.66 49
1910.76 62
1910.86 83
1910.97 110
1911.07 139
1911.17 167
1911.27 191
1911.37 210
1911.47 222
1911.57 230
1911.67 234
1911.77 235
1911.87 234
1911.97 232
1912.07 229
1912.17 226
1912.27 221
1912.37 218
1912.47 215
1912.58 214
1912.68 216
1912.78 220
1912.88 225
1912.98 229
1913.08 232
1913.18 231
1913.28 227
1913.38 220
1913.48 209
1913.58 196
1913.68 181
1913.78 166
1913.88 149
1913.98 133
1914.08 116
1914.19 99
1914.29 83
1914.39 69
1914.49 56
1914.59 45
1914.69 37
1914.79 32
1914.89 30
1914.99 33
1915.09 41
1915.19 54
1915.29 71
1915.39 91
1915.49 113
1915.60 135
1915.70 156
1915.80 174
1915.90 188
1916.00 199
1916.10 206
1916.20 210
1916.30 209
1916.40 205
1916.50 197
1916.60 186
1916.70 171
1916.80 156
1916.90 139
1917.01 124
1917.11 112
1917.21 104
1917.31 99
1917.41 98
1917.51 99
1917.61 101
1917.71 103
1917.81 105
1917.91 104
1918.01 103
1918.11 101
1918.21 98
1918.32 96
1918.42 95
1918.52 95
1918.62 94
1918.72 93
1918.82 93
1918.92 93
1919.02 96
1919.12 102
1919.22 113
1919.32 127
1919.42 143
1919.52 160
1919.63 174
1919.73 184
1919.83 189
1919.93 189
1920.03 185
1920.13 177
1920.23 167
1920.33 157
1920.43 147
1920.53 140
1920.63 134
1920.73 131
1920.84 130
1920.94 129
1921.04 127
1921.14 124
1921.24 118
1921.34 111
1921.44 102
1921.54 92
1921.64 84
1921.74 77
1921.84 72
1921.94 68
1922.05 65
1922.15 63
1922.25 61
1922.35 59
1922.45 57
1922.55 56
1922.65 54
1922.75 51
1922.85 48
1922.95 45
1923.05 42
1923.16 40
1923.26 39
1923.36 38
1923.46 37
1923.56 34
1923.66 30
1923.76 25
1923.86 20
1923.96 17
1924.06 16
1924.16 16
1924.27 18
1924.37 19
1924.47 19
1924.57 16
1924.67 11
1924.77 5
1924.87 1
1924.97 0
1925.07 0
1925.17 4
1925.28 8
1925.38 12
1925.48 13
1925.58 12
1925.68 7
1925.78 1
1925.88 0
1925.98 0
1926.08 0
1926.18 0
1926.28 0
1926.39 0
1926.49 0
1926.59 5
1926.69 12
1926.79 19
1926.89 26
1926.99 35
1927.09 44
1927.19 54
1927.29 66
1927.40 77
1927.50 88
1927.60 95
1927.70 99
1927.80 96
1927.90 89
1928.00 78
1928.10 65
1928.20 54
1928.31 47
1928.41 47
1928.51 53
1928.61 65
1928.71 80
1928.81 96
1928.91 111
1929.01 124
1929.11 133
1929.21 138
1929.32 138
1929.42 135
1929.52 127
1929.62 117
1929.72 104
1929.82 91
1929.92 80
1930.02 72
1930.12 69
1930.23 69
1930.33 71
1930.43 76
1930.53 82
1930.63 87
1930.73 91
1930.83 94
1930.93 95
1931.03 93
1931.14 89
1931.24 81
1931.34 71
1931.44 60
1931.54 51
1931.64 43
1931.74 39
1931.84 38
1931.94 41
1932.05 47
1932.15 55
1932.25 64
1932.35 75
1932.45 90
1932.55 107
1932.65 127
1932.75 147
1932.85 164
1932.96 175
1933.06 178
1933.16 173
1933.26 161
1933.36 147
1933.46 134
1933.56 127
1933.66 127
1933.77 133
1933.87 145
1933.97 159
1934.07 171
1934.17 181
1934.27 186
1934.37 185
1934.47 181
1934.57 174
1934.68 164
1934.78 154
1934.88 145
1934.98 137
1935.08 132
1935.18 130
1935.28 131
1935.38 132
1935.49 132
1935.59 130
1935.69 125
1935.79 116
1935.89 104
1935.99 89
1936.09 72
1936.19 54
1936.30 36
1936.40 17
1936.50 0
1936.60 0
1936.70 0
1936.80 0
1936.90 0
1937.00 0
1937.11 0
1937.21 0
1937.31 0
1937.41 21
1937.51 45
1937.61 67
1937.71 85
1937.81 98
1937.92 106
1938.02 109
1938.12 109
1938.22 108
1938.32 106
1938.42 105
1938.52 104
1938.62 103
1938.73 100
1938.83 97
1938.93 94
1939.03 93
1939.13 94
1939.23 100
1939.33 110
1939.44 124
1939.54 139
1939.64 152
1939.74 160
1939.84 162
1939.94 159
1940.04 152
1940.14 144
1940.25 137
1940.35 133
1940.45 131
1940.55 130
1940.65 128
1940.75 123
1940.85 116
1940.96 106
1941.06 97
1941.16 90
1941.26 85
1941.36 84
1941.46 86
1941.56 91
1941.67 98
1941.77 107
1941.87 117
1941.97 128
1942.07 139
1942.17 150
1942.27 159
1942.38 166
1942.48 173
1942.58 179
1942.68 185
1942.78 189
1942.88 191
1942.98 189
1943.08 182
1943.19 169
1943.29 151
1943.39 131
1943.49 113
1943.59 98
1943.69 88
1943.79 84
1943.90 83
1944.00 84
1944.10 84
1944.20 83
1944.30 80
1944.40 76
1944.51 72
1944.61 69
1944.71 68
1944.81 68
1944.91 67
1945.01 65
1945.11 59
1945.22 47
1945.32 30
1945.42 9
1945.52 0
1945.62 0
1945.72 0
1945.82 0
1945.93 0
1946.03 0
1946.13 0
1946.23 4
1946.33 19
1946.43 30
1946.53 37
1946.64 41
1946.74 45
1946.84 50
1946.94 59
1947.04 70
1947.14 83
1947.25 95
1947.35 105
1947.45 111
1947.55 111
1947.65 106
1947.75 98
1947.85 88
1947.96 77
1948.06 66
1948.16 55
1948.26 46
1948.36 38
1948.46 31
1948.57 26
1948.67 24
1948.77 27
1948.87 35
1948.97 48
1949.07 67
1949.18 89
1949.28 115
1949.38 140
1949.48 162
1949.58 179
1949.68 188
1949.78 185
1949.89 172
1949.99 147
1950.09 114
1950.19 77
1950.29 39
1950.39 5
1950.50 0
1950.60 0
1950.70 0
1950.80 0
1950.90 0
1951.00 0
1951.11 0
1951.21 0
1951.31 17
1951.41 33
1951.51 47
1951.61 58
1951.72 65
1951.82 70
1951.92 72
1952.02 73
1952.12 72
1952.22 70
1952.33 66
1952.43 61
1952.53 53
1952.63 42
1952.73 29
1952.83 13
1952.94 0
1953.04 0
1953.14 0
1953.24 0
1953.34 0
1953.44 0
1953.55 0
1953.65 0
1953.75 8
1953.85 37
1953.95 68
1954.05 99
1954.16 128
1954.26 154
1954.36 175
1954.46 192
1954.56 203
1954.66 209
1954.77 210
1954.87 207
1954.97 200
1955.07 188
1955.17 174
1955.27 156
1955.38 138
1955.48 119
1955.58 104
1955.68 93
1955.78 91
1955.89 97
1955.99 112
1956.09 132
1956.19 154
1956.29 173
1956.39 184
1956.50 185
1956.60 175
1956.70 156
1956.80 132
1956.90 108
1957.00 87
1957.11 71
1957.21 60
1957.31 54
1957.41 50
1957.51 47
1957.62 46
1957.72 48
1957.82 54
1957.92 66
1958.02 82
1958.12 101
1958.23 120
1958.33 135
1958.43 145
1958.53 148
1958.63 144
1958.74 135
1958.84 123
1958.94 111
1959.04 101
1959.14 94
1959.24 91
1959.35 93
1959.45 99
1959.55 107
1959.65 116
1959.75 122
1959.86 126
1959.96 126
1960.06 124
1960.16 122
1960.26 121
1960.37 124
1960.47 133
1960.57 146
1960.67 162
1960.77 179
1960.87 195
1960.98 208
1961.08 218
1961.18 224
1961.28 226
1961.38 227
1961.49 225
1961.59 222
1961.69 218
1961.79 211
1961.89 202
1962.00 191
1962.10 177
1962.20 163
1962.30 149
1962.40 136
1962.51 126
1962.61 120
1962.71 117
1962.81 118
1962.91 122
1963.01 128
1963.12 134
1963.22 140
1963.32 146
1963.42 150
1963.52 153
1963.63 157
1963.73 162
1963.83 170
1963.93 181
1964.03 194
1964.14 209
1964.24 225
1964.34 240
1964.44 254
1964.54 264
1964.65 271
1964.75 275
1964.85 275
1964.95 272
1965.05 264
1965.16 253
1965.26 237
1965.36 220
1965.46 203
1965.56 188
1965.67 177
1965.77 172
1965.87 173
1965.97 177
1966.07 182
1966.18 186
1966.28 187
1966.38 185
1966.48 181
1966.58 177
1966.69 175
1966.79 178
1966.89 187
1966.99 201
1967.09 218
1967.20 235
1967.30 249
1967.40 257
1967.50 259
1967.60 255
1967.71 246
1967.81 235
1967.91 224
1968.01 215
1968.12 208
1968.22 203
1968.32 199
1968.42 194
1968.52 189
1968.63 184
1968.73 178
1968.83 173
1968.93 170
1969.03 170
1969.14 172
1969.24 176
1969.34 182
1969.44 189
1969.54 196
1969.65 201
1969.75 205
1969.85 206
1969.95 207
1970.06 207
1970.16 208
1970.26 210
1970.36 215
1970.46 222
1970.57 231
1970.67 242
1970.77 255
1970.87 267
1970.97 280
1971.08 292
1971.18 302
1971.28 309
1971.38 313
1971.49 312
1971.59 306
1971.69 297
1971.79 285
1971.89 271
1972.00 258
1972.10 246
1972.20 237
1972.30 230
1972.40 225
1972.51 220
1972.61 215
1972.71 209
1972.81 202
1972.92 196
1973.02 191
1973.12 188
1973.22 188
1973.32 189
1973.43 191
1973.53 190
1973.63 185
1973.73 176
1973.84 164
1973.94 151
1974.04 139
1974.14 131
1974.24 129
1974.35 131
1974.45 136
1974.55 143
1974.65 148
1974.76 151
1974.86 152
1974.96 152
1975.06 154
1975.16 160
1975.27 170
1975.37 185
1975.47 203
1975.57 222
1975.68 238
1975.78 249
1975.88 256
1975.98 258
1976.09 258
1976.19 257
1976.29 256
1976.39 256
1976.49 254
1976.60 249
1976.70 239
1976.80 226
1976.90 209
1977.01 190
1977.11 173
1977.21 158
1977.31 148
1977.42 142
1977.52 139
1977.62 136
1977.72 134
1977.82 131
1977.93 127
1978.03 122
1978.13 115
1978.23 108
1978.34 100
1978.44 92
1978.54 85
1978.64 79
1978.75 76
1978.85 74
1978.95 75
1979.05 76
1979.15 77
1979.26 76
1979.36 73
1979.46 67
1979.56 59
1979.67 49
1979.77 38
1979.87 27
1979.97 18
1980.08 10
1980.18 3
1980.28 0
1980.38 0
1980.49 0
1980.59 0
1980.69 0
1980.79 0
1980.90 2
1981.00 4
1981.10 6
1981.20 7
1981.30 7
1981.41 6
1981.51 4
1981.61 0
1981.71 0
1981.82 0
1981.92 0
1982.02 0
1982.12 0
1982.23 5
1982.33 15
1982.43 27
1982.53 37
1982.64 46
1982.74 51
1982.84 54
1982.94 56
1983.05 57
1983.15 61
1983.25 68
1983.35 77
1983.46 87
1983.56 97
1983.66 105
1983.76 107
1983.87 105
1983.97 98
1984.07 88
1984.17 77
1984.28 70
1984.38 67
1984.48 69
1984.58 76
1984.69 88
1984.79 101
1984.89 116
1984.99 129
1985.10 140
1985.20 147
1985.30 152
1985.40 152
1985.51 149
1985.61 143
1985.71 136
1985.81 128
1985.92 122
1986.02 116
1986.12 111
1986.22 106
1986.33 102
1986.43 97
1986.53 92
1986.63 89
1986.74 90
1986.84 94
1986.94 103
1987.04 115
1987.15 128
1987.25 140
1987.35 149
1987.45 154
1987.56 156
1987.66 156
1987.76 156
1987.86 156
1987.97 158
1988.07 161
1988.17 165
1988.28 169
1988.38 171
1988.48 170
1988.58 167
1988.69 162
1988.79 156
1988.89 152
1988.99 151
1989.10 155
1989.20 164
1989.30 179
1989.40 197
1989.51 216
1989.61 233
1989.71 246
1989.81 256
1989.92 263
1990.02 269
1990.12 274
1990.22 280
1990.33 286
1990.43 291
1990.53 292
1990.64 289
1990.74 280
1990.84 266
1990.94 247
1991.05 225
1991.15 201
1991.25 177
1991.35 155
1991.46 137
1991.56 124
1991.66 116
1991.76 114
1991.87 118
1991.97 126
1992.07 137
1992.18 150
1992.28 164
1992.38 178
1992.48 192
1992.59 204
1992.69 213
1992.79 219
1992.89 221
1993.00 218
1993.10 210
1993.20 198
1993.31 183
1993.41 168
1993.51 154
1993.61 144
1993.72 137
1993.82 135
1993.92 135
1994.02 135
1994.13 134
1994.23 130
1994.33 123
1994.44 114
1994.54 104
1994.64 94
1994.74 86
1994.85 79
1994.95 73
1995.05 66
1995.15 57
1995.26 45
1995.36 30
1995.46 13
1995.57 0
1995.67 0
1995.77 0
1995.87 0
1995.98 0
1996.08 0
1996.18 0
1996.29 0
1996.39 12
1996.49 24
1996.59 33
1996.70 39
1996.80 46
1996.90 55
1997.01 70
1997.11 89
1997.21 111
1997.31 133
1997.42 151
1997.52 164
1997.62 170
1997.72 170
1997.83 168
1997.93 164
1998.03 160
1998.14 157
1998.24 154
1998.34 151
1998.44 149
1998.55 146
1998.65 144
1998.75 144
1998.86 144
1998.96 145
1999.06 146
1999.16 146
1999.27 146
1999.37 144
1999.47 141
1999.58 136
1999.68 129
1999.78 121
1999.89 112
1999.99 102
2000.09 94
2000.19 89
2000.30 88
2000.40 91
2000.50 98
2000.61 106
2000.71 113
2000.81 118
2000.91 121
2001.02 121
2001.12 118
2001.22 115
2001.33 111
2001.43 106
2001.53 98
2001.63 88
2001.74 75
2001.84 60
2001.94 47
2002.05 37
2002.15 32
2002.25 34
2002.36 41
2002.46 54
2002.56 69
2002.66 85
2002.77 97
2002.87 107
2002.97 114
2003.08 118
2003.18 121
2003.28 123
2003.39 126
2003.49 130
2003.59 134
2003.69 137
2003.80 141
2003.90 143
2004.00 147
2004.11 152
2004.21 159
2004.31 169
2004.41 180
2004.52 192
2004.62 203
2004.72 212
2004.83 219
2004.93 224
2005.03 228
2005.14 232
2005.24 238
2005.34 244
2005.45 251
2005.55 257
2005.65 259
2005.75 258
2005.86 253
2005.96 243
2006.06 232
2006.17 220
2006.27 211
2006.37 205
2006.48 204
2006.58 207
2006.68 212
2006.78 218
2006.89 221
2006.99 222
2007.09 218
2007.20 211
2007.30 202
2007.40 193
2007.51 187
2007.61 185
2007.71 186
2007.82 192
2007.92 200
2008.02 208
2008.12 216
2008.23 221
2008.33 223
2008.43 221
2008.54 215
2008.64 205
2008.74 193
2008.85 180
2008.95 166
2009.05 153
2009.16 143
2009.26 134
2009.36 126
2009.47 120
2009.57 112
2009.67 104
2009.77 96
2009.88 88
2009.98 82
2010.08 80
2010.19 83
2010.29 93
2010.39 108
2010.50 128
2010.60 149
2010.70 168
2010.81 183
2010.91 193
2011.01 196
2011.12 193
2011.22 185
2011.32 174
2011.43 160
2011.53 144
2011.63 126
2011.74 106
2011.84 86
2011.94 67
2012.04 53
2012.15 46
2012.25 45
2012.35 51
2012.46 62
2012.56 73
2012.66 84
2012.77 92
2012.87 96
2012.97 99
2013.08 102
2013.18 105
2013.28 110
2013.39 114
2013.49 117
2013.59 117
2013.70 113
2013.80 106
2013.90 96
2014.01 86
2014.11 77
2014.21 69
2014.32 64
2014.42 60
2014.52 58
2014.63 57
2014.73 59
2014.83 62
2014.94 68
2015.04 75
2015.14 82
2015.25 89
2015.35 96
2015.45 102
2015.56 108
2015.66 113
2015.76 118
2015.87 123
2015.97 125
2016.07 126
2016.18 123
2016.28 117
2016.38 110
2016.49 102
2016.59 94
2016.69 89
2016.80 85
2016.90 85
2017.00 87
2017.10 89
2017.21 92
2017.31 91
2017.42 88
2017.52 81
2017.62 71
2017.73 59
2017.83 45
2017.93 32
2018.04 21
2018.14 12
2018.24 5
2018.35 1
2018.45 0
2018.55 1
2018.66 4
2018.76 10
2018.86 17
2018.97 27
2019.07 38
2019.17 49
2019.28 61
2019.38 72
2019.48 81
2019.59 86
2019.69 88
2019.79 87
2019.90 82
2020.00 75
2020.10 67
2020.21 60
2020.31 57
2020.41 58
2020.52 63
2020.62 71
2020.72 81
2020.83 90
2020.93 96
2021.03 97
2021.14 93
2021.24 83
2021.34 71
2021.45 57
2021.55 44
2021.65 33
2021.76 26
2021.86 21
2021.96 19
2022.07 17
2022.17 14
2022.27 11
2022.38 6
2022.48 0
2022.59 0
2022.69 0
2022.79 0
2022.90 0
2023.00 0
2023.10 0
2023.21 0
2023.31 14
2023.41 35
2023.52 58
2023.62 80
2023.72 99
2023.83 115
2023.93 125
2024.03 130
2024.14 131
2024.24 129
2024.34 125
2024.45 121
2024.55 119
2024.66 118
2024.76 118
2024.86 120
2024.97 123
2025.07 127
2025.17 132
2025.28 138
2025.38 143
2025.48 147
2025.59 147
2025.69 144
2025.79 136
2025.90 127
2026.00 117
2026.10 110
2026.21 107
2026.31 108
2026.42 112
2026.52 117
2026.62 120
2026.73 121
2026.83 119
2026.93 117
2027.04 117
2027.14 121
2027.24 130
2027.35 143
2027.45 158
2027.56 172
2027.66 182
2027.76 187
2027.87 185
2027.97 179
2028.07 170
2028.18 162
2028.28 158
2028.38 159
2028.49 165
2028.59 175
2028.69 186
2028.80 195
2028.90 198
2029.01 193
2029.11 182
2029.21 168
2029.32 153
2029.42 142
2029.52 138
2029.63 143
2029.73 153
2029.83 168
2029.94 185
2030.04 202
2030.15 218
2030.25 233
2030.35 247
2030.46 261
2030.56 275
2030.66 288
2030.77 300
2030.87 310
2030.98 319
2031.08 325
2031.18 329
2031.29 329
2031.39 326
2031.49 321
2031.60 316
2031.70 312
2031.80 311
2031.91 315
2032.01 322
2032.12 333
2032.22 343
2032.32 349
2032.43 349
2032.53 340
2032.63 323
2032.74 299
2032.84 272
2032.95 245
2033.05 222
2033.15 208
2033.26 202
2033.36 207
2033.46 220
2033.57 239
2033.67 261
2033.78 285
2033.88 307
2033.98 328
2034.09 344
2034.19 357
2034.29 364
2034.40 366
2034.50 363
2034.61 356
2034.71 346
2034.81 336
2034.92 328
2035.02 323
2035.12 322
2035.23 322
2035.33 324
2035.44 326
2035.54 326
2035.64 325
2035.75 323
2035.85 321
2035.96 319
2036.06 317
2036.16 315
2036.27 310
2036.37 303
2036.47 294
2036.58 283
2036.68 270
2036.79 255
2036.89 240
2036.99 225
2037.10 210
2037.20 196
2037.31 184
2037.41 174
2037.51 168
2037.62 165
2037.72 164
2037.82 166
2037.93 170
2038.03 176
2038.14 183
2038.24 192
2038.34 201
2038.45 209
2038.55 214
2038.66 214
2038.76 209
2038.86 199
2038.97 184
2039.07 166
2039.17 149
2039.28 134
2039.38 123
2039.49 117
2039.59 114
2039.69 112
2039.80 112
2039.90 110
2040.01 105
2040.11 98
2040.21 87
2040.32 74
2040.42 60
2040.53 46
2040.63 34
2040.73 25
2040.84 21
2040.94 20
2041.05 21
2041.15 25
2041.25 28
2041.36 29
2041.46 28
2041.57 24
2041.67 17
2041.77 8
2041.88 0
2041.98 0
2042.08 0
2042.19 0
2042.29 0
2042.40 0
2042.50 0
2042.60 0
2042.71 7
2042.81 26
2042.92 46
2043.02 65
2043.12 82
2043.23 94
2043.33 102
2043.44 107
2043.54 109
2043.64 111
2043.75 115
2043.85 121
2043.96 128
2044.06 138
2044.16 148
2044.27 157
2044.37 164
2044.48 169
2044.58 173
2044.68 176
2044.79 178
2044.89 178
2045.00 176
2045.10 173
2045.21 169
2045.31 162
2045.41 154
2045.52 145
2045.62 134
2045.73 122
2045.83 111
2045.93 99
2046.04 88
2046.14 78
2046.25 69
2046.35 60
2046.45 50
2046.56 41
2046.66 31
2046.77 22
2046.87 13
2046.97 5
2047.08 0
2047.18 0
2047.29 0
2047.39 0
2047.49 0
2047.60 0
2047.70 0
2047.81 0
2047.91 0
2048.02 7
2048.12 19
2048.22 30
2048.33 38
2048.43 43
2048.54 43
2048.64 40
2048.74 36
2048.85 30
2048.95 25
2049.06 19
2049.16 13
2049.27 5
2049.37 0
2049.47 0
2049.58 0
2049.68 0
2049.79 0
2049.89 0
2049.99 3
2050.10 18
2050.20 33
2050.31 45
2050.41 54
2050.52 57
2050.62 57
2050.72 54
2050.83 51
2050.93 48
2051.04 47
2051.14 50
2051.24 57
2051.35 66
2051.45 77
2051.56 90
2051.66 102
2051.77 113
2051.87 122
2051.97 128
2052.08 132
2052.18 134
2052.29 135
2052.39 136
2052.50 136
2052.60 135
2052.70 135
2052.81 134
2052.91 134
2053.02 134
2053.12 136
2053.22 137
2053.33 139
2053.43 138
2053.54 134
2053.64 125
2053.75 111
2053.85 94
2053.95 76
2054.06 59
2054.16 46
2054.27 38
2054.37 37
2054.48 42
2054.58 51
2054.68 60
2054.79 68
2054.89 71
2055.00 68
2055.10 59
2055.21 45
2055.31 27
2055.41 8
2055.52 0
2055.62 0
2055.73 0
2055.83 0
2055.94 0
2056.04 0
2056.14 0
2056.25 0
2056.35 11
2056.46 29
2056.56 46
2056.67 61
2056.77 73
2056.88 83
2056.98 90
2057.08 93
2057.19 92
2057.29 87
2057.40 77
2057.50 64
2057.61 49
2057.71 34
2057.81 23
2057.92 15
2058.02 12
2058.13 14
2058.23 18
2058.34 24
2058.44 30
2058.55 34
2058.65 37
2058.75 38
2058.86 38
2058.96 39
2059.07 43
2059.17 50
2059.28 60
2059.38 71
2059.48 82
2059.59 91
2059.69 95
2059.80 93
2059.90 88
2060.01 79
2060.11 71
2060.22 64
2060.32 61
2060.42 61
2060.53 64
2060.63 69
2060.74 74
2060.84 78
2060.95 80
2061.05 80
2061.16 79
2061.26 77
2061.36 74
2061.47 72
2061.57 69
2061.68 66
2061.78 62
2061.89 56
2061.99 48
2062.10 39
2062.20 29
2062.30 20
2062.41 13
2062.51 10
2062.62 9
2062.72 12
2062.83 15
2062.93 17
2063.04 16
2063.14 12
2063.25 4
2063.35 0
2063.45 0
2063.56 0
2063.66 0
2063.77 0
2063.87 0
2063.98 0
2064.08 6
2064.19 16
2064.29 26
2064.39 34
2064.50 39
2064.60 43
2064.71 48
2064.81 55
2064.92 65
2065.02 81
2065.13 100
2065.23 122
2065.34 144
2065.44 162
2065.54 174
2065.65 179
2065.75 177
2065.86 170
2065.96 159
2066.07 148
2066.17 138
2066.28 132
2066.38 128
2066.49 128
2066.59 129
2066.70 131
2066.80 133
2066.90 134
2067.01 132
2067.11 128
2067.22 122
2067.32 115
2067.43 107
2067.53 99
2067.64 92
2067.74 85
2067.85 81
2067.95 78
2068.06 77
2068.16 78
2068.26 81
2068.37 86
2068.47 92
2068.58 97
2068.68 101
2068.79 104
2068.89 106
2069.00 106
2069.10 104
2069.21 101
2069.31 97
2069.42 94
2069.52 93
2069.62 96
2069.73 104
2069.83 116
2069.94 130
2070.04 144
2070.15 154
2070.25 158
2070.36 154
2070.46 141
2070.57 122
2070.67 102
2070.78 82
2070.88 66
2070.99 55
2071.09 50
2071.20 49
2071.30 52
2071.40 56
2071.51 61
2071.61 64
2071.72 67
2071.82 68
2071.93 69
2072.03 70
2072.14 74
2072.24 82
2072.35 93
2072.45 107
2072.56 122
2072.66 136
2072.77 146
2072.87 152
2072.98 151
2073.08 146
2073.18 139
2073.29 130
2073.39 122
2073.50 117
2073.60 114
2073.71 114
2073.81 116
2073.92 119
2074.02 124
2074.13 129
2074.23 135
2074.34 140
2074.44 145
2074.55 148
2074.65 147
2074.76 140
2074.86 128
2074.97 109
2075.07 86
2075.18 61
2075.28 38
2075.39 20
2075.49 9
2075.60 5
2075.70 5
2075.80 9
2075.91 12
2076.01 13
2076.12 10
2076.22 3
2076.33 0
2076.43 0
2076.54 0
2076.64 0
2076.75 0
2076.85 0
2076.96 4
2077.06 17
2077.17 31
2077.27 47
2077.38 63
2077.48 79
2077.59 92
2077.69 103
2077.80 111
2077.90 114
2078.01 113
2078.11 109
2078.22 102
2078.32 90
2078.43 76
2078.53 59
2078.64 40
2078.74 21
2078.85 3
2078.95 0
2079.06 0
2079.16 0
2079.27 0
2079.37 0
2079.48 0
2079.58 0
2079.68 0
2079.79 6
2079.89 18
2080.00 33
2080.10 48
2080.21 65
2080.31 83
2080.42 100
2080.52 117
2080.63 130
2080.73 138
2080.84 141
2080.94 138
2081.05 129
2081.15 115
2081.26 98
2081.36 80
2081.47 61
2081.57 43
2081.68 26
2081.78 12
2081.89 1
2081.99 0
2082.10 0
2082.20 0
2082.31 0
2082.41 1
2082.52 10
2082.62 19
2082.73 26
2082.83 33
2082.94 36
2083.04 37
2083.15 36
2083.25 32
2083.36 26
2083.46 18
2083.57 9
2083.67 0
2083.78 0
2083.88 0
2083.99 0
2084.09 5
2084.20 16
2084.30 28
2084.41 37
2084.51 41
2084.62 38
2084.72 29
2084.83 17
2084.93 3
2085.04 0
2085.14 0
2085.25 0
2085.35 0
2085.46 0
2085.56 0
2085.67 0
2085.77 3
2085.88 14
2085.98 23
2086.09 28
2086.19 30
2086.30 29
2086.41 27
2086.51 25
2086.62 25
2086.72 26
2086.83 29
2086.93 32
2087.04 35
2087.14 37
2087.25 38
2087.35 41
2087.46 46
2087.56 54
2087.67 66
2087.77 79
2087.88 91
2087.98 100
2088.09 106
2088.19 107
2088.30 104
2088.40 100
2088.51 97
2088.61 95
2088.72 96
2088.82 99
2088.93 103
2089.03 106
2089.14 105
2089.24 101
2089.35 92
2089.45 82
2089.56 73
2089.66 68
2089.77 69
2089.87 78
2089.98 94
2090.08 113
2090.19 133
2090.30 151
2090.40 167
2090.51 179
2090.61 189
2090.72 199
2090.82 208
2090.93 217
2091.03 225
2091.14 230
2091.24 229
2091.35 223
2091.45 212
2091.56 196
2091.66 176
2091.77 154
2091.87 132
2091.98 112
2092.08 96
2092.19 85
2092.29 80
2092.40 80
2092.50 85
2092.61 93
2092.72 103
2092.82 113
2092.93 124
2093.03 137
2093.14 153
2093.24 172
2093.35 194
2093.45 214
2093.56 230
2093.66 238
2093.77 235
2093.87 220
2093.98 198
2094.08 170
2094.19 142
2094.29 117
2094.40 100
2094.50 91
2094.61 92
2094.72 101
2094.82 118
2094.93 140
2095.03 165
2095.14 190
2095.24 212
2095.35 229
2095.45 237
2095.56 237
2095.66 229
2095.77 213
2095.87 193
2095.98 169
2096.08 145
2096.19 122
2096.30 102
2096.40 86
2096.51 76
2096.61 71
2096.72 71
2096.82 76
2096.93 84
2097.03 93
2097.14 101
2097.24 106
2097.35 108
2097.45 105
2097.56 99
2097.66 91
2097.77 83
2097.88 79
2097.98 78
2098.09 82
2098.19 92
2098.30 105
2098.40 121
2098.51 138
2098.61 154
2098.72 168
2098.82 177
2098.93 183
2099.03 185
2099.14 183
2099.25 178
2099.35 173
2099.46 169
2099.56 165
2099.67 164
2099.77 163
2099.88 163
2099.98 163
2100.09 160
2100.19 154
2100.30 148
2100.41 140
2100.51 135
2100.62 131
2100.72 129
2100.83 128
2100.93 125
2101.04 118
2101.14 106
2101.25 88
2101.35 66
2101.46 43
2101.57 24
2101.67 11
2101.78 7
2101.88 9
2101.99 18
2102.09 29
2102.20 40
2102.30 51
2102.41 61
2102.51 69
2102.62 78
2102.73 89
2102.83 101
2102.94 115
2103.04 130
2103.15 144
2103.25 156
2103.36 166
2103.46 172
2103.57 174
2103.68 172
2103.78 166
2103.89 156
2103.99 144
2104.10 130
2104.20 116
2104.31 103
2104.41 93
2104.52 85
2104.62 80
2104.73 77
2104.84 75
2104.94 73
2105.05 70
2105.15 66
2105.26 61
2105.36 56
2105.47 50
2105.57 46
2105.68 44
2105.79 43
2105.89 44
2106.00 47
2106.10 51
2106.21 56
2106.31 62
2106.42 68
2106.53 76
2106.63 85
2106.74 95
2106.84 105
2106.95 113
2107.05 118
2107.16 119
2107.26 116
2107.37 108
2107.48 97
2107.58 82
2107.69 66
2107.79 49
2107.90 33
2108.00 18
2108.11 7
2108.21 0
2108.32 0
2108.43 0
2108.53 6
2108.64 14
2108.74 21
2108.85 26
2108.95 28
2109.06 27
2109.17 25
2109.27 23
2109.38 24
2109.48 30
2109.59 40
2109.69 54
2109.80 71
2109.91 89
2110.01 107
2110.12 122
2110.22 132
2110.33 134
2110.43 129
2110.54 116
2110.65 96
2110.75 72
2110.86 47
2110.96 25
2111.07 8
2111.17 0
2111.28 0
2111.39 0
2111.49 5
2111.60 14
2111.70 23
2111.81 32
2111.91 39
2112.02 44
2112.13 47
2112.23 48
2112.34 48
2112.44 48
2112.55 47
2112.65 47
2112.76 46
2112.87 46
2112.97 45
2113.08 45
2113.18 46
2113.29 49
2113.39 55
2113.50 65
2113.61 76
2113.71 86
2113.82 92
2113.92 90
2114.03 80
2114.13 63
2114.24 42
2114.35 22
2114.45 5
2114.56 0
2114.66 0
2114.77 0
2114.88 0
2114.98 0
2115.09 0
2115.19 0
2115.30 0
2115.40 0
2115.51 0
2115.62 20
2115.72 46
2115.83 73
2115.93 94
2116.04 106
2116.14 108
2116.25 99
2116.36 85
2116.46 68
2116.57 53
2116.67 41
2116.78 35
2116.89 31
2116.99 28
2117.10 24
2117.20 16
2117.31 6
2117.42 0
2117.52 0
2117.63 0
2117.73 0
2117.84 0
2117.94 9
2118.05 26
2118.16 41
2118.26 54
2118.37 61
2118.47 63
2118.58 62
2118.69 58
2118.79 53
2118.90 49
2119.00 45
2119.11 42
2119.22 39
2119.32 36
2119.43 35
2119.53 35
2119.64 40
2119.74 49
2119.85 64
2119.96 84
2120.06 107
2120.17 130
2120.27 151
2120.38 167
2120.49 177
2120.59 181
2120.70 180
2120.80 176
2120.91 171
2121.02 169
2121.12 169
2121.23 172
2121.33 178
2121.44 186
2121.55 193
2121.65 198
2121.76 201
2121.86 201
2121.97 196
2122.08 188
2122.18 176
2122.29 162
2122.39 147
2122.50 134
2122.61 123
2122.71 116
2122.82 114
2122.92 116
2123.03 121
2123.14 126
2123.24 131
2123.35 135
2123.45 137
2123.56 138
2123.67 139
2123.77 142
2123.88 146
2123.98 151
2124.09 158
2124.20 166
2124.30 176
2124.41 189
2124.51 204
2124.62 220
2124.73 236
2124.83 250
2124.94 257
2125.04 257
2125.15 249
2125.26 234
2125.36 215
2125.47 198
2125.57 185
2125.68 179
2125.79 180
2125.89 187
2126.00 196
2126.10 202
2126.21 204
2126.32 199
2126.42 188
2126.53 174
2126.64 159
2126.74 148
2126.85 141
2126.95 138
2127.06 138
2127.17 137
2127.27 135
2127.38 128
2127.48 119
2127.59 107
2127.70 94
2127.80 83
2127.91 75
2128.01 71
2128.12 70
2128.23 72
2128.33 76
2128.44 82
2128.55 89
2128.65 96
2128.76 104
2128.86 112
2128.97 121
2129.08 130
2129.18 140
2129.29 151
2129.39 162
2129.50 174
2129.61 185
2129.71 197
2129.82 208
2129.93 218
2130.03 226
2130.14 234
2130.24 241
2130.35 248
2130.46 254
2130.56 260
2130.67 265
2130.77 268
2130.88 270
2130.99 270
2131.09 269
2131.20 270
2131.31 271
2131.41 273
2131.52 274
2131.62 273
2131.73 268
2131.84 258
2131.94 241
2132.05 220
2132.16 197
2132.26 174
2132.37 155
2132.47 140
2132.58 131
2132.69 127
2132.79 127
2132.90 130
2133.01 133
2133.11 135
2133.22 135
2133.32 132
2133.43 126
2133.54 118
2133.64 107
2133.75 96
2133.86 85
2133.96 75
2134.07 66
2134.17 61
2134.28 58
2134.39 60
2134.49 64
2134.60 71
2134.71 79
2134.81 86
2134.92 91
2135.02 93
2135.13 92
2135.24 90
2135.34 87
2135.45 83
2135.56 79
2135.66 74
2135.77 67
2135.88 58
2135.98 48
2136.09 39
2136.19 31
2136.30 25
2136.41 23
2136.51 23
2136.62 23
2136.73 23
2136.83 21
2136.94 18
2137.05 14
2137.15 9
2137.26 4
2137.36 0
2137.47 0
2137.58 0
2137.68 0
2137.79 0
2137.90 0
2138.00 0
2138.11 0
2138.22 8
2138.32 22
2138.43 37
2138.53 47
2138.64 53
2138.75 52
2138.85 46
2138.96 36
2139.07 25
2139.17 17
2139.28 15
2139.39 20
2139.49 32
2139.60 50
2139.70 70
2139.81 91
2139.92 109
2140.02 123
2140.13 134
2140.24 141
2140.34 146
2140.45 148
2140.56 149
2140.66 148
2140.77 144
2140.88 137
2140.98 127
2141.09 117
2141.19 106
2141.30 97
2141.41 91
2141.51 88
2141.62 88
2141.73 91
2141.83 98
2141.94 108
2142.05 121
2142.15 137
2142.26 154
2142.37 171
2142.47 185
2142.58 197
2142.69 205
2142.79 208
2142.90 206
2143.00 200
2143.11 191
2143.22 180
2143.32 169
2143.43 158
2143.54 150
2143.64 146
2143.75 147
2143.86 152
2143.96 163
2144.07 177
2144.18 194
2144.28 213
2144.39 232
2144.50 251
2144.60 269
2144.71 286
2144.82 301
2144.92 313
2145.03 319
2145.14 318
2145.24 309
2145.35 291
2145.46 267
2145.56 237
2145.67 207
2145.77 178
2145.88 153
2145.99 134
2146.09 121
2146.20 115
2146.31 116
2146.41 122
2146.52 133
2146.63 148
2146.73 163
2146.84 176
2146.95 184
2147.05 186
2147.16 179
2147.27 166
2147.37 146
2147.48 122
2147.59 98
2147.69 75
2147.80 56
2147.91 41
2148.01 30
2148.12 21
2148.23 13
2148.33 6
2148.44 0
2148.55 0
2148.65 0
2148.76 0
2148.87 0
2148.97 0
2149.08 0
2149.19 0
2149.29 0
2149.40 8
2149.51 19
2149.61 30
2149.72 40
2149.83 48
2149.93 53
2150.04 56
2150.15 56
2150.25 53
2150.36 48
2150.47 42
2150.57 34
2150.68 27
2150.79 22
2150.89 20
2151.00 23
2151.11 31
2151.21 43
2151.32 59
2151.43 76
2151.53 93
2151.64 110
2151.75 125
2151.85 141
2151.96 157
2152.07 175
2152.17 195
2152.28 214
2152.39 230
2152.49 241
2152.60 243
2152.71 237
2152.81 224
2152.92 205
2153.03 183
2153.13 162
2153.24 144
2153.35 128
2153.45 115
2153.56 103
2153.67 90
2153.77 76
2153.88 62
2153.99 48
2154.10 36
2154.20 28
2154.31 26
2154.42 30
2154.52 41
2154.63 56
2154.74 73
2154.84 90
2154.95 104
2155.06 115
2155.16 121
2155.27 122
2155.38 121
2155.48 118
2155.59 113
2155.70 107
2155.80 100
2155.91 93
2156.02 86
2156.12 79
2156.23 73
2156.34 69
2156.44 68
2156.55 71
2156.66 76
2156.77 84
2156.87 95
2156.98 107
2157.09 118
2157.19 128
2157.30 135
2157.41 137
2157.51 135
2157.62 128
2157.73 117
2157.83 105
2157.94 95
2158.05 88
2158.15 87
2158.26 91
2158.37 100
2158.48 112
2158.58 126
2158.69 139
2158.80 149
2158.90 156
2159.01 157
2159.12 154
2159.22 146
2159.33 133
2159.44 116
2159.54 99
2159.65 83
2159.76 70
2159.86 61
2159.97 58
2160.08 58
2160.19 62
2160.29 65
2160.40 67
2160.51 65
2160.61 62
2160.72 57
2160.83 51
2160.93 47
2161.04 46
2161.15 48
2161.26 54
2161.36 62
2161.47 72
2161.58 83
2161.68 94
2161.79 105
2161.90 115
2162.00 124
2162.11 130
2162.22 133
2162.32 133
2162.43 130
2162.54 122
2162.65 110
2162.75 93
2162.86 74
2162.97 52
2163.07 33
2163.18 17
2163.29 8
2163.39 9
2163.50 18
2163.61 33
2163.72 51
2163.82 67
2163.93 79
2164.04 85
2164.14 86
2164.25 84
2164.36 81
2164.46 80
2164.57 82
2164.68 88
2164.79 97
2164.89 107
2165.00 117
2165.11 125
2165.21 131
2165.32 133
2165.43 133
2165.54 130
2165.64 127
2165.75 124
2165.86 123
2165.96 127
2166.07 136
2166.18 149
2166.28 165
2166.39 182
2166.50 196
2166.61 205
2166.71 208
2166.82 204
2166.93 197
2167.03 188
2167.14 181
2167.25 179
2167.36 181
2167.46 187
2167.57 196
2167.68 203
2167.78 206
2167.89 205
2168.00 198
2168.11 186
2168.21 170
2168.32 152
2168.43 134
2168.53 117
2168.64 102
2168.75 90
2168.86 81
2168.96 75
2169.07 73
2169.18 75
2169.28 80
2169.39 88
2169.50 97
2169.61 106
2169.71 113
2169.82 117
2169.93 117
2170.03 113
2170.14 106
2170.25 97
2170.36 89
2170.46 83
2170.57 79
2170.68 80
2170.78 85
2170.89 93
2171.00 103
2171.11 113
2171.21 124
2171.32 133
2171.43 141
2171.53 146
2171.64 148
2171.75 147
2171.86 144
2171.96 139
2172.07 132
2172.18 125
2172.28 118
2172.39 111
2172.50 103
2172.61 94
2172.71 85
2172.82 75
2172.93 66
2173.04 59
2173.14 52
2173.25 48
2173.36 45
2173.46 41
2173.57 37
2173.68 33
2173.79 29
2173.89 26
2174.00 26
2174.11 28
2174.22 32
2174.32 35
2174.43 36
2174.54 34
2174.64 29
2174.75 22
2174.86 16
2174.97 13
2175.07 15
2175.18 22
2175.29 35
2175.40 50
2175.50 67
2175.61 83
2175.72 97
2175.82 108
2175.93 117
2176.04 125
2176.15 133
2176.25 142
2176.36 151
2176.47 158
2176.58 163
2176.68 163
2176.79 157
2176.90 145
2177.01 127
2177.11 107
2177.22 86
2177.33 68
2177.43 55
2177.54 49
2177.65 51
2177.76 58
2177.86 69
2177.97 83
2178.08 95
2178.19 104
2178.29 109
2178.40 111
2178.51 110
2178.62 109
2178.72 110
2178.83 115
2178.94 125
2179.05 137
2179.15 151
2179.26 162
2179.37 169
2179.47 168
2179.58 159
2179.69 144
2179.80 123
2179.90 101
2180.01 81
2180.12 64
2180.23 53
2180.33 47
2180.44 43
2180.55 40
2180.66 36
2180.76 30
2180.87 24
2180.98 19
2181.09 17
2181.19 20
2181.30 26
2181.41 36
2181.52 46
2181.62 55
2181.73 62
2181.84 67
2181.95 71
2182.05 75
2182.16 81
2182.27 90
2182.38 100
2182.48 110
2182.59 118
2182.70 121
2182.81 119
2182.91 110
2183.02 98
2183.13 83
2183.24 68
2183.34 57
2183.45 51
2183.56 51
2183.67 56
2183.77 65
2183.88 75
2183.99 85
2184.10 92
2184.20 97
2184.31 98
2184.42 97
2184.53 94
2184.63 88
2184.74 82
2184.85 75
2184.96 67
2185.06 58
2185.17 49
2185.28 41
2185.39 32
2185.49 22
2185.60 12
2185.71 0
2185.82 0
2185.92 0
2186.03 0
2186.14 0
2186.25 0
2186.35 0
2186.46 0
2186.57 5
2186.68 17
2186.78 27
2186.89 35
2187.00 40
2187.11 46
2187.21 54
2187.32 65
2187.43 77
2187.54 90
2187.64 101
2187.75 107
2187.86 108
2187.97 103
2188.08 94
2188.18 81
2188.29 68
2188.40 56
2188.51 47
2188.61 40
2188.72 36
2188.83 32
2188.94 29
2189.04 25
2189.15 21
2189.26 18
2189.37 16
2189.47 18
2189.58 23
2189.69 31
2189.80 41
2189.91 50
2190.01 59
2190.12 65
2190.23 65
2190.34 59
2190.44 47
2190.55 30
2190.66 9
2190.77 0
2190.87 0
2190.98 0
2191.09 0
2191.20 0
2191.30 0
2191.41 0
2191.52 0
2191.63 19
2191.74 39
2191.84 57
2191.95 71
2192.06 80
2192.17 84
2192.27 83
2192.38 78
2192.49 71
2192.60 64
2192.70 59
2192.81 58
2192.92 63
2193.03 74
2193.14 91
2193.24 114
2193.35 139
2193.46 165
2193.57 190
2193.67 209
2193.78 221
2193.89 224
2194.00 218
2194.11 204
2194.21 183
2194.32 161
2194.43 138
2194.54 117
2194.64 98
2194.75 84
2194.86 72
2194.97 63
2195.08 55
2195.18 46
2195.29 37
2195.40 28
2195.51 19
2195.61 11
2195.72 3
2195.83 0
2195.94 0
2196.05 0
2196.15 5
2196.26 14
2196.37 25
2196.48 38
2196.58 51
2196.69 62
2196.80 72
2196.91 80
2197.02 86
2197.12 93
2197.23 101
2197.34 111
2197.45 125
2197.56 139
2197.66 153
2197.77 163
2197.88 167
2197.99 163
2198.09 152
2198.20 136
2198.31 115
2198.42 94
2198.53 74
2198.63 54
2198.74 37
2198.85 20
2198.96 4
2199.07 0
2199.17 0
2199.28 0
2199.39 0
2199.50 0
2199.60 0
2199.71 0
2199.82 0
2199.93 8
2200.04 22
2200.14 37
2200.25 54
2200.36 76
2200.47 101
2200.58 127
2200.68 153
2200.79 174
2200.90 187
2201.01 192
2201.12 190
2201.22 183
2201.33 173
2201.44 164
2201.55 159
2201.66 158
2201.76 160
2201.87 163
2201.98 166
2202.09 166
2202.19 163
2202.30 157
2202.41 148
2202.52 139
2202.63 131
2202.73 126
2202.84 123
2202.95 123
2203.06 123
2203.17 123
2203.27 123
2203.38 123
2203.49 122
2203.60 123
2203.71 126
2203.81 131
2203.92 138
2204.03 147
2204.14 154
2204.25 160
2204.35 164
2204.46 165
2204.57 163
2204.68 161
2204.79 158
2204.89 156
2205.00 157
2205.11 161
2205.22 167
2205.33 176
2205.43 184
2205.54 191
2205.65 193
2205.76 191
2205.87 184
2205.97 174
2206.08 164
2206.19 157
2206.30 154
2206.41 158
2206.52 168
2206.62 182
2206.73 199
2206.84 215
2206.95 228
2207.06 235
2207.16 237
2207.27 231
2207.38 218
2207.49 201
2207.60 179
2207.70 156
2207.81 133
2207.92 112
2208.03 95
2208.14 83
2208.24 77
2208.35 75
2208.46 78
2208.57 83
2208.68 89
2208.79 95
2208.89 100
2209.00 103
2209.11 106
2209.22 108
2209.33 109
2209.43 109
2209.54 108
2209.65 105
2209.76 101
2209.87 97
2209.97 93
2210.08 88
2210.19 84
2210.30 81
2210.41 78
2210.52 75
2210.62 73
2210.73 75
2210.84 81
2210.95 93
2211.06 109
2211.16 128
2211.27 146
2211.38 161
2211.49 170
2211.60 173
2211.71 171
2211.81 167
2211.92 162
2212.03 158
2212.14 156
2212.25 156
2212.35 156
2212.46 157
2212.57 157
2212.68 157
2212.79 156
2212.90 156
2213.00 156
2213.11 156
2213.22 155
2213.33 156
2213.44 156
2213.54 155
2213.65 155
2213.76 156
2213.87 159
2213.98 164
2214.09 172
2214.19 184
2214.30 200
2214.41 219
2214.52 240
2214.63 259
2214.74 276
2214.84 288
2214.95 295
2215.06 299
2215.17 299
2215.28 297
2215.39 292
2215.49 286
2215.60 277
2215.71 265
2215.82 249
2215.93 229
2216.03 206
2216.14 183
2216.25 159
2216.36 136
2216.47 115
2216.58 96
2216.68 81
2216.79 68
2216.90 58
2217.01 51
2217.12 46
2217.23 44
2217.33 44
2217.44 45
2217.55 46
2217.66 50
2217.77 56
2217.88 64
2217.98 72
2218.09 81
2218.20 87
2218.31 89
2218.42 86
2218.53 79
2218.63 70
2218.74 62
2218.85 60
2218.96 63
2219.07 72
2219.18 85
2219.28 98
2219.39 106
2219.50 106
2219.61 97
2219.72 81
2219.83 60
2219.94 39
2220.04 23
2220.15 16
2220.26 19
2220.37 32
2220.48 52
2220.59 75
2220.69 97
2220.80 115
2220.91 125
2221.02 127
2221.13 121
2221.24 109
2221.34 94
2221.45 78
2221.56 63
2221.67 50
2221.78 38
2221.89 28
2222.00 19
2222.10 11
2222.21 4
2222.32 0
2222.43 0
2222.54 0
2222.65 0
2222.75 0
2222.86 0
2222.97 0
2223.08 0
2223.19 0
2223.30 5
2223.41 15
2223.51 27
2223.62 42
2223.73 60
2223.84 80
2223.95 104
2224.06 130
2224.16 159
2224.27 189
2224.38 219
2224.49 246
2224.60 267
2224.71 281
2224.82 285
2224.92 278
2225.03 263
2225.14 239
2225.25 211
2225.36 183
2225.47 157
2225.58 136
2225.68 121
2225.79 112
2225.90 109
2226.01 110
2226.12 113
2226.23 119
2226.33 126
2226.44 132
2226.55 138
2226.66 142
2226.77 143
2226.88 139
2226.99 132
2227.09 121
2227.20 109
2227.31 95
2227.42 82
2227.53 71
2227.64 63
2227.75 57
2227.85 53
2227.96 51
2228.07 52
2228.18 54
2228.29 59
2228.40 66
2228.51 74
2228.61 82
2228.72 90
2228.83 96
2228.94 100
2229.05 99
2229.16 97
2229.27 93
2229.38 89
2229.48 89
2229.59 93
2229.70 102
2229.81 115
2229.92 129
2230.03 141
2230.14 147
2230.24 146
2230.35 136
2230.46 119
2230.57 97
2230.68 73
2230.79 49
2230.90 29
2231.00 13
2231.11 0
2231.22 0
2231.33 0
2231.44 0
2231.55 0
2231.66 0
2231.77 0
2231.87 0
2231.98 0
2232.09 10
2232.20 30
2232.31 50
2232.42 66
2232.53 77
2232.63 82
2232.74 85
2232.85 85
2232.96 85
2233.07 87
2233.18 89
2233.29 92
2233.40 94
2233.50 96
2233.61 96
2233.72 96
2233.83 97
2233.94 99
2234.05 101
2234.16 102
2234.27 102
2234.37 99
2234.48 94
2234.59 90
2234.70 87
2234.81 88
2234.92 93
2235.03 103
2235.14 114
2235.24 126
2235.35 137
2235.46 145
2235.57 149
2235.68 150
2235.79 149
2235.90 147
2236.01 144
2236.11 143
2236.22 143
2236.33 146
2236.44 153
2236.55 163
2236.66 175
2236.77 188
2236.88 202
2236.98 213
2237.09 223
2237.20 229
2237.31 234
2237.42 236
2237.53 237
2237.64 236
2237.75 235
2237.86 234
2237.96 234
2238.07 234
2238.18 236
2238.29 240
2238.40 246
2238.51 253
2238.62 260
2238.73 266
2238.83 272
2238.94 276
2239.05 281
2239.16 285
2239.27 290
2239.38 295
2239.49 300
2239.60 304
2239.71 307
2239.81 307
2239.92 308
2240.03 310
2240.14 314
2240.25 323
2240.36 335
2240.47 348
2240.58 361
2240.69 372
2240.79 378
2240.90 379
2241.01 378
2241.12 376
2241.23 374
2241.34 373
2241.45 373
2241.56 373
2241.67 370
2241.77 363
2241.88 351
2241.99 333
2242.10 312
2242.21 289
2242.32 267
2242.43 250
2242.54 239
2242.65 237
2242.76 241
2242.86 249
2242.97 258
2243.08 264
2243.19 267
2243.30 266
2243.41 260
2243.52 253
2243.63 243
2243.74 232
2243.84 219
2243.95 203
2244.06 185
2244.17 165
2244.28 144
2244.39 124
2244.50 108
2244.61 97
2244.72 91
2244.83 90
2244.93 93
2245.04 102
2245.15 115
2245.26 133
2245.37 154
2245.48 177
2245.59 199
2245.70 218
2245.81 231
2245.92 237
2246.02 237
2246.13 233
2246.24 227
2246.35 222
2246.46 218
2246.57 218
2246.68 219
2246.79 221
2246.90 220
2247.01 214
2247.11 203
2247.22 186
2247.33 165
2247.44 142
2247.55 119
2247.66 97
2247.77 79
2247.88 67
2247.99 61
2248.10 61
2248.21 67
2248.31 78
2248.42 90
2248.53 103
2248.64 114
2248.75 120
2248.86 122
2248.97 119
2249.08 111
2249.19 100
2249.30 88
2249.41 75
2249.51 64
2249.62 55
2249.73 50
2249.84 48
2249.95 50
2250.06 55
2250.17 61
2250.28 67
2250.39 70
2250.50 70
2250.61 67
2250.71 62
2250.82 54
2250.93 47
2251.04 39
2251.15 31
2251.26 23
2251.37 16
2251.48 10
2251.59 6
2251.70 7
2251.81 14
2251.92 25
2252.02 39
2252.13 54
2252.24 67
2252.35 76
2252.46 78
2252.57 75
2252.68 69
2252.79 60
2252.90 51
2253.01 43
2253.12 35
2253.23 27
2253.33 17
2253.44 7
2253.55 0
2253.66 0
2253.77 0
2253.88 0
2253.99 0
2254.10 0
2254.21 0
2254.32 0
2254.43 8
2254.54 24
2254.65 39
2254.75 53
2254.86 66
2254.97 78
2255.08 89
2255.19 100
2255.30 113
2255.41 126
2255.52 140
2255.63 154
2255.74 164
2255.85 170
2255.96 171
2256.07 168
2256.18 163
2256.28 158
2256.39 156
2256.50 159
2256.61 166
2256.72 176
2256.83 186
2256.94 193
2257.05 196
2257.16 193
2257.27 186
2257.38 174
2257.49 161
2257.60 146
2257.71 131
2257.81 117
2257.92 102
2258.03 89
2258.14 77
2258.25 66
2258.36 59
2258.47 54
2258.58 52
2258.69 52
2258.80 53
2258.91 55
2259.02 56
2259.13 56
2259.24 55
2259.34 54
2259.45 54
2259.56 57
2259.67 64
2259.78 73
2259.89 84
2260.00 96
2260.11 106
2260.22 114
2260.33 118
2260.44 119
2260.55 118
2260.66 116
2260.77 115
2260.88 113
2260.99 110
2261.09 106
2261.20 101
2261.31 96
2261.42 92
2261.53 89
2261.64 91
2261.75 97
2261.86 106
2261.97 118
2262.08 131
2262.19 143
2262.30 154
2262.41 163
2262.52 171
2262.63 179
2262.74 185
2262.85 189
2262.95 190
2263.06 187
2263.17 179
2263.28 165
2263.39 146
2263.50 125
2263.61 103
2263.72 81
2263.83 64
2263.94 51
2264.05 44
2264.16 44
2264.27 47
2264.38 53
2264.49 60
2264.60 66
2264.71 70
2264.82 71
2264.92 70
2265.03 68
2265.14 66
2265.25 66
2265.36 68
2265.47 72
2265.58 78
2265.69 87
2265.80 98
2265.91 111
2266.02 124
2266.13 135
2266.24 143
2266.35 146
2266.46 143
2266.57 134
2266.68 121
2266.79 109
2266.90 100
2267.01 96
2267.11 97
2267.22 103
2267.33 113
2267.44 125
2267.55 136
2267.66 147
2267.77 157
2267.88 166
2267.99 173
2268.10 177
2268.21 178
2268.32 173
2268.43 166
2268.54 156
2268.65 147
2268.76 140
2268.87 138
2268.98 140
2269.09 146
2269.20 154
2269.31 160
2269.42 163
2269.53 163
2269.63 159
2269.74 152
2269.85 145
2269.96 137
2270.07 129
2270.18 120
2270.29 110
2270.40 98
2270.51 84
2270.62 70
2270.73 57
2270.84 47
2270.95 41
2271.06 40
2271.17 45
2271.28 54
2271.39 66
2271.50 79
2271.61 91
2271.72 100
2271.83 105
2271.94 106
2272.05 103
2272.16 98
2272.27 92
2272.38 87
2272.49 85
2272.59 88
2272.70 95
2272.81 106
2272.92 119
2273.03 133
2273.14 146
2273.25 156
2273.36 164
2273.47 170
2273.58 174
2273.69 178
2273.80 185
2273.91 197
2274.02 214
2274.13 237
2274.24 264
2274.35 292
2274.46 318
2274.57 337
2274.68 347
2274.79 346
2274.90 335
2275.01 316
2275.12 291
2275.23 263
2275.34 234
2275.45 204
2275.56 176
2275.67 150
2275.78 128
2275.89 111
2276.00 99
2276.11 93
2276.22 94
2276.32 102
2276.43 113
2276.54 128
2276.65 143
2276.76 156
2276.87 165
2276.98 169
2277.09 166
2277.20 156
2277.31 140
2277.42 121
2277.53 100
2277.64 79
2277.75 60
2277.86 42
2277.97 27
2278.08 12
2278.19 0
2278.30 0
2278.41 0
2278.52 0
2278.63 0
2278.74 0
2278.85 0
2278.96 0
2279.07 1
2279.18 22
2279.29 45
2279.40 67
2279.51 88
2279.62 107
2279.73 123
2279.84 135
2279.95 143
2280.06 147
2280.17 146
2280.28 142
2280.39 136
2280.50 128
2280.61 120
2280.72 112
2280.83 105
2280.94 99
2281.05 92
2281.16 85
2281.27 77
2281.38 66
2281.49 54
2281.60 41
2281.71 27
2281.82 16
2281.93 9
2282.04 9
2282.15 16
2282.26 32
2282.37 54
2282.48 82
2282.59 111
2282.70 138
2282.80 160
2282.91 175
2283.02 182
2283.13 181
2283.24 175
2283.35 165
2283.46 154
2283.57 145
2283.68 138
2283.79 134
2283.90 135
2284.01 139
2284.12 146
2284.23 154
2284.34 163
2284.45 171
2284.56 175
2284.67 176
2284.78 173
2284.89 167
2285.00 161
2285.11 156
2285.22 154
2285.33 157
2285.44 163
2285.55 171
2285.66 179
2285.77 185
2285.88 188
2285.99 186
2286.10 181
2286.21 175
2286.32 167
2286.43 159
2286.54 153
2286.65 148
2286.76 144
2286.87 141
2286.98 139
2287.09 138
2287.20 136
2287.31 133
2287.42 127
2287.53 118
2287.64 105
2287.75 90
2287.86 74
2287.97 57
2288.08 42
2288.19 29
2288.30 20
2288.41 13
2288.52 10
2288.63 7
2288.74 5
2288.85 1
2288.96 0
2289.07 0
2289.18 0
2289.29 0
2289.40 0
2289.51 0
2289.62 0
2289.73 7
2289.84 29
2289.95 56
2290.06 86
2290.17 117
2290.28 144
2290.39 167
2290.51 184
2290.62 194
2290.73 196
2290.84 193
2290.95 186
2291.06 178
2291.17 169
2291.28 163
2291.39 159
2291.50 158
2291.61 158
2291.72 160
2291.83 159
2291.94 157
2292.05 152
2292.16 144
2292.27 137
2292.38 130
2292.49 127
2292.60 129
2292.71 136
2292.82 148
2292.93 165
2293.04 186
2293.15 210
2293.26 236
2293.37 263
2293.48 288
2293.59 312
2293.70 332
2293.81 349
2293.92 361
2294.03 370
2294.14 377
2294.25 383
2294.36 387
2294.47 389
2294.58 388
2294.69 384
2294.80 377
2294.91 366
2295.02 352
2295.13 336
2295.24 319
2295.35 303
2295.46 290
2295.57 278
2295.68 269
2295.79 263
2295.90 259
2296.01 257
2296.12 257
2296.23 260
2296.34 266
2296.45 275
2296.56 284
2296.67 293
2296.78 300
2296.89 301
2297.01 298
2297.12 289
2297.23 279
2297.34 268
2297.45 261
2297.56 259
2297.67 263
2297.78 272
2297.89 282
2298.00 290
2298.11 294
2298.22 293
2298.33 288
2298.44 281
2298.55 273
2298.66 267
2298.77 262
2298.88 258
2298.99 256
2299.10 253
2299.21 249
2299.32 246
2299.43 244
2299.54 244
2299.65 249
2299.76 258
2299.87 271
2299.98 288
2300.09 308
2300.20 329
2300.31 349
2300.42 366
2300.53 381
2300.64 391
2300.76 396
2300.87 397
2300.98 395
2301.09 391
2301.20 388
2301.31 385
2301.42 383
2301.53 383
2301.64 384
2301.75 386
2301.86 387
2301.97 385
2302.08 381
2302.19 373
2302.30 362
2302.41 347
2302.52 331
2302.63 314
2302.74 298
2302.85 283
2302.96 271
2303.07 261
2303.18 253
2303.29 248
2303.40 244
2303.51 241
2303.62 240
2303.74 239
2303.85 238
2303.96 236
2304.07 232
2304.18 225
2304.29 215
2304.40 205
2304.51 197
2304.62 191
2304.73 192
2304.84 199
2304.95 211
2305.06 225
2305.17 238
2305.28 246
2305.39 245
2305.50 236
2305.61 220
2305.72 200
2305.83 180
2305.94 163
2306.05 153
2306.16 149
2306.28 149
2306.39 150
2306.50 151
2306.61 150
2306.72 145
2306.83 138
2306.94 133
2307.05 130
2307.16 130
2307.27 135
2307.38 141
2307.49 149
2307.60 155
2307.71 157
2307.82 155
2307.93 150
2308.04 142
2308.15 134
2308.26 126
2308.37 119
2308.49 116
2308.60 116
2308.71 120
2308.82 127
2308.93 137
2309.04 149
2309.15 160
2309.26 168
2309.37 171
2309.48 167
2309.59 158
2309.70 142
2309.81 122
2309.92 99
2310.03 77
2310.14 57
2310.25 41
2310.36 28
2310.48 20
2310.59 16
2310.70 15
2310.81 16
2310.92 19
2311.03 24
2311.14 31
2311.25 39
2311.36 47
2311.47 55
2311.58 61
2311.69 64
2311.80 62
2311.91 56
2312.02 45
2312.13 33
2312.24 20
2312.36 12
2312.47 10
2312.58 15
2312.69 26
2312.80 42
2312.91 59
2313.02 74
2313.13 83
2313.24 86
2313.35 82
2313.46 72
2313.57 60
2313.68 48
2313.79 38
2313.90 31
2314.01 28
2314.13 29
2314.24 32
2314.35 35
2314.46 37
2314.57 37
2314.68 34
2314.79 29
2314.90 24
2315.01 20
2315.12 18
2315.23 19
2315.34 24
2315.45 30
2315.56 38
2315.67 44
2315.79 48
2315.90 49
2316.01 47
2316.12 42
2316.23 36
2316.34 29
2316.45 22
2316.56 17
2316.67 13
2316.78 12
2316.89 12
2317.00 14
2317.11 17
2317.22 19
2317.34 21
2317.45 21
2317.56 19
2317.67 17
2317.78 14
2317.89 13
2318.00 12
2318.11 11
2318.22 10
2318.33 7
2318.44 0
2318.55 0
2318.66 0
2318.78 0
2318.89 0
2319.00 0
2319.11 0
2319.22 10
2319.33 28
2319.44 44
2319.55 56
2319.66 63
2319.77 65
2319.88 63
2319.99 59
2320.10 55
2320.22 52
2320.33 50
2320.44 49
2320.55 47
2320.66 44
2320.77 39
2320.88 31
2320.99 21
2321.10 10
2321.21 2
2321.32 0
2321.43 0
2321.55 0
2321.66 5
2321.77 15
2321.88 28
2321.99 40
2322.10 52
2322.21 62
2322.32 71
2322.43 77
2322.54 83
2322.65 88
2322.76 93
2322.88 98
2322.99 103
2323.10 109
2323.21 113
2323.32 117
2323.43 119
2323.54 118
2323.65 116
2323.76 111
2323.87 103
2323.98 94
2324.10 83
2324.21 69
2324.32 54
2324.43 37
2324.54 21
2324.65 7
2324.76 0
2324.87 0
2324.98 0
2325.09 0
2325.20 8
2325.32 22
2325.43 35
2325.54 45
2325.65 49
2325.76 47
2325.87 40
2325.98 30
2326.09 20
2326.20 14
2326.31 12
2326.42 17
2326.54 27
2326.65 40
2326.76 53
2326.87 63
2326.98 67
2327.09 67
2327.20 62
2327.31 55
2327.42 49
2327.53 46
2327.65 47
2327.76 52
2327.87 57
2327.98 62
2328.09 64
2328.20 63
2328.31 58
2328.42 52
2328.53 46
2328.64 43
2328.76 41
2328.87 40
2328.98 40
2329.09 40
2329.20 37
2329.31 33
2329.42 28
2329.53 23
2329.64 19
2329.75 17
2329.87 18
2329.98 19
2330.09 22
2330.20 26
2330.31 29
2330.42 30
2330.53 29
2330.64 26
2330.75 20
2330.86 12
2330.98 2
2331.09 0
2331.20 0
2331.31 0
2331.42 0
2331.53 0
2331.64 0
2331.75 0
2331.86 0
2331.98 13
2332.09 31
2332.20 50
2332.31 70
2332.42 88
2332.53 103
2332.64 114
2332.75 120
2332.86 121
2332.98 118
2333.09 113
2333.20 107
2333.31 101
2333.42 97
2333.53 94
2333.64 92
2333.75 92
2333.86 91
2333.98 89
2334.09 85
2334.20 81
2334.31 77
2334.42 73
2334.53 71
2334.64 71
2334.75 73
2334.86 78
2334.98 83
2335.09 89
2335.20 93
2335.31 93
2335.42 91
2335.53 85
2335.64 78
2335.75 72
2335.86 68
2335.98 68
2336.09 73
2336.20 81
2336.31 90
2336.42 99
2336.53 104
2336.64 104
2336.75 100
2336.87 94
2336.98 88
2337.09 84
2337.20 84
2337.31 87
2337.42 95
2337.53 106
2337.64 119
2337.76 131
2337.87 142
2337.98 152
2338.09 160
2338.20 165
2338.31 167
2338.42 167
2338.53 162
2338.65 155
2338.76 144
2338.87 132
2338.98 118
2339.09 105
2339.20 95
2339.31 90
2339.42 89
2339.54 94
2339.65 103
2339.76 114
2339.87 125
2339.98 134
2340.09 141
2340.20 143
2340.31 143
2340.43 140
2340.54 136
2340.65 132
2340.76 128
2340.87 126
2340.98 125
2341.09 125
2341.20 128
2341.32 132
2341.43 136
2341.54 138
2341.65 137
2341.76 131
2341.87 119
2341.98 102
2342.09 80
2342.21 56
2342.32 34
2342.43 15
2342.54 3
2342.65 0
2342.76 0
2342.87 8
2342.99 19
2343.10 34
2343.21 47
2343.32 59
2343.43 68
2343.54 75
2343.65 83
2343.76 93
2343.88 106
2343.99 126
2344.10 150
2344.21 178
2344.32 205
2344.43 228
2344.54 244
2344.66 251
2344.77 249
2344.88 240
2344.99 226
2345.10 211
2345.21 195
2345.32 181
2345.44 170
2345.55 162
2345.66 155
2345.77 152
2345.88 151
2345.99 153
2346.10 159
2346.22 168
2346.33 180
2346.44 193
2346.55 205
2346.66 215
2346.77 220
2346.88 221
2347.00 220
2347.11 217
2347.22 217
2347.33 219
2347.44 225
2347.55 234
2347.66 243
2347.78 250
2347.89 253
2348.00 250
2348.11 241
2348.22 227
2348.33 211
2348.44 194
2348.56 180
2348.67 168
2348.78 160
2348.89 154
2349.00 149
2349.11 144
2349.22 138
2349.34 131
2349.45 122
2349.56 114
2349.67 106
2349.78 99
2349.89 92
2350.01 84
2350.12 76
2350.23 66
2350.34 55
2350.45 43
2350.56 30
2350.67 18
2350.79 7
2350.90 0
2351.01 0
2351.12 0
2351.23 0
2351.34 0
2351.46 0
2351.57 0
2351.68 0
2351.79 5
2351.90 23
2352.01 40
2352.12 55
2352.24 68
2352.35 76
2352.46 81
2352.57 85
2352.68 88
2352.79 93
2352.91 100
2353.02 109
2353.13 121
2353.24 134
2353.35 149
2353.46 162
2353.58 174
2353.69 184
2353.80 190
2353.91 191
2354.02 188
2354.13 178
2354.24 162
2354.36 143
2354.47 121
2354.58 99
2354.69 82
2354.80 72
2354.91 70
2355.03 77
2355.14 90
2355.25 106
2355.36 124
2355.47 140
2355.58 153
2355.70 163
2355.81 170
2355.92 176
2356.03 181
2356.14 185
2356.25 187
2356.37 184
2356.48 177
2356.59 164
2356.70 146
2356.81 126
2356.92 107
2357.04 93
2357.15 87
2357.26 91
2357.37 105
2357.48 126
2357.59 151
2357.71 173
2357.82 190
2357.93 199
2358.04 199
2358.15 191
2358.26 178
2358.38 162
2358.49 146
2358.60 131
2358.71 117
2358.82 106
2358.93 97
2359.05 91
2359.16 87
2359.27 87
2359.38 89
2359.49 94
2359.60 101
2359.72 110
2359.83 119
2359.94 130
2360.05 140
2360.16 151
2360.28 162
2360.39 173
2360.50 184
2360.61 197
2360.72 210
2360.83 224
2360.95 239
2361.06 252
2361.17 262
2361.28 266
2361.39 264
2361.50 254
2361.62 239
2361.73 221
2361.84 203
2361.95 188
2362.06 178
2362.18 173
2362.29 174
2362.40 178
2362.51 183
2362.62 188
2362.73 192
2362.85 192
2362.96 190
2363.07 185
2363.18 177
2363.29 166
2363.41 154
2363.52 141
2363.63 128
2363.74 115
2363.85 103
2363.96 93
2364.08 85
2364.19 78
2364.30 71
2364.41 65
2364.52 59
2364.64 53
2364.75 48
2364.86 44
2364.97 42
2365.08 43
2365.20 47
2365.31 54
2365.42 61
2365.53 69
2365.64 76
2365.75 81
2365.87 83
2365.98 84
2366.09 82
2366.20 78
2366.31 73
2366.43 69
2366.54 65
2366.65 61
2366.76 59
2366.87 59
2366.99 60
2367.10 62
2367.21 66
2367.32 71
2367.43 77
2367.54 82
2367.66 85
2367.77 84
2367.88 81
2367.99 73
2368.10 62
2368.22 50
2368.33 39
2368.44 30
2368.55 26
2368.66 26
2368.78 31
2368.89 39
2369.00 50
2369.11 62
2369.22 74
2369.34 85
2369.45 93
2369.56 100
2369.67 103
2369.78 104
2369.90 102
2370.01 98
2370.12 95
2370.23 92
2370.34 90
2370.46 88
2370.57 86
2370.68 83
2370.79 77
2370.90 67
2371.02 53
2371.13 36
2371.24 17
2371.35 0
2371.46 0
2371.58 0
2371.69 0
2371.80 0
2371.91 0
2372.02 0
2372.14 0
2372.25 4
2372.36 29
2372.47 52
2372.58 72
2372.70 85
2372.81 91
2372.92 92
2373.03 88
2373.14 82
2373.26 75
2373.37 68
2373.48 61
2373.59 54
2373.70 47
2373.82 41
2373.93 37
2374.04 35
2374.15 36
2374.27 39
2374.38 43
2374.49 49
2374.60 54
2374.71 58
2374.83 60
2374.94 61
2375.05 62
2375.16 63
2375.27 66
2375.39 72
2375.50 80
2375.61 90
2375.72 101
2375.83 110
2375.95 116
2376.06 117
2376.17 112
2376.28 101
2376.40 86
2376.51 70
2376.62 55
2376.73 43
2376.84 34
2376.96 30
2377.07 29
2377.18 30
2377.29 32
2377.40 32
2377.52 31
2377.63 28
2377.74 23
2377.85 15
2377.97 6
2378.08 0
2378.19 0
2378.30 0
2378.41 0
2378.53 0
2378.64 0
2378.75 0
2378.86 0
2378.97 9
2379.09 20
2379.20 30
2379.31 39
2379.42 47
2379.54 55
2379.65 61
2379.76 68
2379.87 75
2379.98 80
2380.10 85
2380.21 89
2380.32 91
2380.43 94
2380.55 97
2380.66 102
2380.77 109
2380.88 119
2380.99 130
2381.11 140
2381.22 148
2381.33 153
2381.44 153
2381.56 150
2381.67 144
2381.78 138
2381.89 134
2382.00 133
2382.12 137
2382.23 145
2382.34 154
2382.45 164
2382.57 171
2382.68 173
2382.79 171
2382.90 163
2383.02 153
2383.13 143
2383.24 135
2383.35 132
2383.46 134
2383.58 143
2383.69 155
2383.80 168
2383.91 179
2384.03 185
2384.14 186
2384.25 181
2384.36 172
2384.48 160
2384.59 147
2384.70 134
2384.81 121
2384.92 109
2385.04 98
2385.15 86
2385.26 74
2385.37 62
2385.49 52
2385.60 44
2385.71 40
2385.82 39
2385.94 42
2386.05 47
2386.16 54
2386.27 61
2386.39 66
2386.50 69
2386.61 69
2386.72 69
2386.83 69
2386.95 70
2387.06 72
2387.17 77
2387.28 81
2387.40 83
2387.51 84
2387.62 82
2387.73 78
2387.85 73
2387.96 67
2388.07 62
2388.18 58
2388.30 54
2388.41 51
2388.52 49
2388.63 47
2388.75 47
2388.86 48
2388.97 51
2389.08 57
2389.20 63
2389.31 71
2389.42 78
2389.53 84
2389.65 87
2389.76 86
2389.87 82
2389.98 76
2390.09 69
2390.21 62
2390.32 57
2390.43 56
2390.54 59
2390.66 67
2390.77 80
2390.88 96
2390.99 114
2391.11 132
2391.22 146
2391.33 155
2391.44 159
2391.56 157
2391.67 150
2391.78 139
2391.89 126
2392.01 112
2392.12 96
2392.23 79
2392.34 58
2392.46 36
2392.57 13
2392.68 0
2392.79 0
2392.91 0
2393.02 0
2393.13 0
2393.24 0
2393.36 0
2393.47 9
2393.58 17
2393.69 21
2393.81 22
2393.92 21
2394.03 18
2394.14 15
2394.26 14
2394.37 15
2394.48 19
2394.60 24
2394.71 30
2394.82 35
2394.93 38
2395.05 39
2395.16 38
2395.27 34
2395.38 31
2395.50 28
2395.61 28
2395.72 29
2395.83 33
2395.95 38
2396.06 43
2396.17 47
2396.28 50
2396.40 52
2396.51 52
2396.62 51
2396.73 50
2396.85 50
2396.96 51
2397.07 55
2397.18 61
2397.30 69
2397.41 78
2397.52 87
2397.64 93
2397.75 96
2397.86 93
2397.97 86
2398.09 76
2398.20 66
2398.31 56
2398.42 49
2398.54 44
2398.65 41
2398.76 40
2398.87 40
2398.99 40
2399.10 40
2399.21 40
2399.32 41
2399.44 41
2399.55 41
2399.66 40
2399.78 39
2399.89 38
2400.00 39
2400.11 41
2400.23 47
2400.34 55
2400.45 67
2400.56 78
2400.68 89
2400.79 95
2400.90 95
2401.02 90
2401.13 79
2401.24 66
2401.35 52
2401.47 41
2401.58 36
2401.69 36
2401.80 41
2401.92 51
2402.03 63
2402.14 75
2402.26 87
2402.37 96
2402.48 105
2402.59 111
2402.71 117
2402.82 120
2402.93 122
2403.04 121
2403.16 119
2403.27 117
2403.38 116
2403.50 117
2403.61 123
2403.72 133
2403.83 148
2403.95 164
2404.06 182
2404.17 197
2404.28 209
2404.40 216
2404.51 217
2404.62 213
2404.74 205
2404.85 192
2404.96 177
2405.07 161
2405.19 146
2405.30 132
2405.41 120
2405.53 111
2405.64 104
2405.75 100
2405.86 96
2405.98 93
2406.09 90
2406.20 86
2406.32 81
2406.43 76
2406.54 71
2406.65 66
2406.77 64
2406.88 66
2406.99 71
2407.11 80
2407.22 93
2407.33 110
2407.44 128
2407.56 145
2407.67 162
2407.78 175
2407.90 183
2408.01 188
2408.12 189
2408.23 188
2408.35 187
2408.46 186
2408.57 188
2408.69 193
2408.80 198
2408.91 204
2409.02 209
2409.14 212
2409.25 214
2409.36 215
2409.48 216
2409.59 219
2409.70 224
2409.81 228
2409.93 232
2410.04 234
2410.15 232
2410.27 228
2410.38 222
2410.49 218
2410.61 216
2410.72 217
2410.83 220
2410.94 224
2411.06 225
2411.17 221
2411.28 210
2411.40 193
2411.51 172
2411.62 148
2411.73 126
2411.85 108
2411.96 94
2412.07 85
2412.19 79
2412.30 75
2412.41 71
2412.53 66
2412.64 59
2412.75 50
2412.86 42
2412.98 34
2413.09 30
2413.20 28
2413.32 30
2413.43 35
2413.54 41
2413.66 47
2413.77 53
2413.88 58
2413.99 62
2414.11 65
2414.22 66
2414.33 66
2414.45 62
2414.56 57
2414.67 49
2414.79 40
2414.90 33
2415.01 28
2415.12 29
2415.24 34
2415.35 44
2415.46 59
2415.58 77
2415.69 96
2415.80 116
2415.92 135
2416.03 154
2416.14 172
2416.26 190
2416.37 206
2416.48 221
2416.59 233
2416.71 244
2416.82 252
2416.93 257
2417.05 259
2417.16 258
2417.27 256
2417.39 254
2417.50 253
2417.61 254
2417.73 257
2417.84 260
2417.95 262
2418.06 262
2418.18 258
2418.29 250
2418.40 241
2418.52 230
2418.63 221
2418.74 213
2418.86 209
2418.97 208
2419.08 209
2419.20 214
2419.31 221
2419.42 232
2419.54 243
2419.65 253
2419.76 260
2419.87 260
2419.99 252
2420.10 238
2420.21 220
2420.33 202
2420.44 189
2420.55 182
2420.67 183
2420.78 189
2420.89 198
2421.01 208
2421.12 217
2421.23 224
2421.35 231
2421.46 238
2421.57 246
2421.69 256
2421.80 265
2421.91 273
2422.02 278
2422.14 280
2422.25 279
2422.36 275
2422.48 268
2422.59 258
2422.70 244
2422.82 226
2422.93 203
2423.04 175
2423.16 141
2423.27 106
2423.38 70
2423.50 38
2423.61 11
2423.72 0
2423.84 0
2423.95 0
2424.06 0
2424.18 0
2424.29 0
2424.40 0
2424.52 0
2424.63 7
2424.74 15
2424.86 22
2424.97 25
2425.08 26
2425.20 22
2425.31 15
2425.42 6
2425.54 0
2425.65 0
2425.76 0
2425.88 0
2425.99 0
2426.10 0
2426.22 0
2426.33 5
2426.44 25
2426.55 46
2426.67 67
2426.78 86
2426.89 101
2427.01 110
2427.12 115
2427.23 114
2427.35 108
2427.46 99
2427.57 85
2427.69 68
2427.80 49
2427.91 31
2428.03 14
2428.14 1
2428.25 0
2428.37 0
2428.48 6
2428.59 22
2428.71 42
2428.82 64
2428.93 84
2429.05 100
2429.16 110
2429.28 112
2429.39 109
2429.50 101
2429.62 92
2429.73 83
2429.84 77
2429.96 74
2430.07 76
2430.18 82
2430.30 92
2430.41 107
2430.52 125
2430.64 147
2430.75 172
2430.86 200
2430.98 228
2431.09 256
2431.20 279
2431.32 297
2431.43 308
2431.54 312
2431.66 308
2431.77 299
2431.88 285
2432.00 270
2432.11 253
2432.22 235
2432.34 217
2432.45 197
2432.56 176
2432.68 156
2432.79 137
2432.90 121
2433.02 110
2433.13 105
2433.24 107
2433.36 115
2433.47 126
2433.59 138
2433.70 149
2433.81 154
2433.93 152
2434.04 143
2434.15 128
2434.27 110
2434.38 92
2434.49 78
2434.61 70
2434.72 67
2434.83 66
2434.95 67
2435.06 64
2435.17 57
2435.29 46
2435.40 31
2435.51 17
2435.63 6
2435.74 1
2435.85 5
2435.97 18
2436.08 37
2436.20 62
2436.31 89
2436.42 117
2436.54 141
2436.65 161
2436.76 175
2436.88 181
2436.99 180
2437.10 173
2437.22 161
2437.33 146
2437.44 131
2437.56 120
2437.67 114
2437.79 113
2437.90 117
2438.01 125
2438.13 132
2438.24 136
2438.35 135
2438.47 128
2438.58 117
2438.69 105
2438.81 93
2438.92 85
2439.03 81
2439.15 81
2439.26 82
2439.38 82
2439.49 79
2439.60 73
2439.72 63
2439.83 54
2439.94 46
2440.06 44
2440.17 47
2440.28 58
2440.40 73
2440.51 91
2440.63 109
2440.74 124
2440.85 134
2440.97 140
2441.08 142
2441.19 142
2441.31 143
2441.42 146
2441.53 153
2441.65 162
2441.76 172
2441.88 181
2441.99 184
2442.10 182
2442.22 172
2442.33 158
2442.44 141
2442.56 124
2442.67 111
2442.78 102
2442.90 98
2443.01 97
2443.13 98
2443.24 98
2443.35 96
2443.47 93
2443.58 87
2443.69 81
2443.81 73
2443.92 64
2444.04 53
2444.15 40
2444.26 24
2444.38 7
2444.49 0
2444.60 0
2444.72 0
2444.83 0
2444.95 0
2445.06 0
2445.17 0
2445.29 0
2445.40 12
2445.51 29
2445.63 43
2445.74 53
2445.86 57
2445.97 57
2446.08 53
2446.20 48
2446.31 42
2446.42 39
2446.54 38
2446.65 39
2446.77 41
2446.88 42
2446.99 41
2447.11 39
2447.22 37
2447.33 36
2447.45 37
2447.56 43
2447.68 51
2447.79 62
2447.90 73
2448.02 83
2448.13 89
2448.24 92
2448.36 90
2448.47 84
2448.59 76
2448.70 67
2448.81 57
2448.93 49
2449.04 43
2449.16 39
2449.27 38
2449.38 40
2449.50 44
2449.61 50
2449.72 56
2449.84 62
2449.95 66
2450.07 67
2450.18 64
2450.29 59
2450.41 53
2450.52 48
2450.64 44
2450.75 44
2450.86 45
2450.98 47
2451.09 48
2451.20 47
2451.32 45
2451.43 44
2451.55 45
2451.66 53
2451.77 67
2451.89 88
2452.00 112
2452.12 135
2452.23 154
2452.34 165
2452.46 167
2452.57 158
2452.69 140
2452.80 117
2452.91 90
2453.03 65
2453.14 43
2453.25 27
2453.37 18
2453.48 17
2453.60 23
2453.71 36
2453.82 54
2453.94 75
2454.05 96
2454.17 116
2454.28 133
2454.39 147
2454.51 156
2454.62 162
2454.74 165
2454.85 166
2454.96 164
2455.08 161
2455.19 156
2455.31 150
2455.42 143
2455.53 138
2455.65 135
2455.76 134
2455.88 134
2455.99 135
2456.10 135
2456.22 135
2456.33 135
2456.45 135
2456.56 136
2456.67 140
2456.79 145
2456.90 149
2457.02 151
2457.13 149
2457.24 141
2457.36 127
2457.47 110
2457.59 92
2457.70 75
2457.81 61
2457.93 50
2458.04 43
2458.16 39
2458.27 36
2458.38 34
2458.50 31
2458.61 31
2458.73 33
2458.84 40
2458.95 51
2459.07 66
2459.18 84
2459.30 102
2459.41 116
2459.52 126
2459.64 131
2459.75 134
2459.87 136
2459.98 139
2460.09 145
2460.21 152
2460.32 160
2460.44 165
2460.55 165
2460.67 159
2460.78 148
2460.89 135
2461.01 120
2461.12 108
2461.24 99
2461.35 94
2461.46 93
2461.58 94
2461.69 96
2461.81 96
2461.92 94
2462.03 89
2462.15 82
2462.26 74
2462.38 67
2462.49 62
2462.61 58
2462.72 57
2462.83 57
2462.95 58
2463.06 59
2463.18 61
2463.29 64
2463.40 70
2463.52 81
2463.63 96
2463.75 114
2463.86 132
2463.98 148
2464.09 158
2464.20 162
2464.32 159
2464.43 149
2464.55 134
2464.66 115
2464.77 94
2464.89 70
2465.00 45
2465.12 21
2465.23 0
2465.35 0
2465.46 0
2465.57 0
2465.69 0
2465.80 0
2465.92 0
2466.03 1
2466.15 9
2466.26 14
2466.37 18
2466.49 21
2466.60 25
2466.72 33
2466.83 43
2466.94 55
2467.06 67
2467.17 78
2467.29 85
2467.40 88
2467.52 86
2467.63 81
2467.74 73
2467.86 63
2467.97 54
2468.09 46
2468.20 39
2468.32 32
2468.43 25
2468.54 17
2468.66 8
2468.77 0
2468.89 0
2469.00 0
2469.12 0
2469.23 3
2469.34 22
2469.46 47
2469.57 76
2469.69 105
2469.80 132
2469.92 154
2470.03 168
2470.14 174
2470.26 172
2470.37 165
2470.49 155
2470.60 143
2470.72 131
2470.83 123
2470.94 120
2471.06 121
2471.17 127
2471.29 134
2471.40 142
2471.52 147
2471.63 150
2471.75 149
2471.86 146
2471.97 145
2472.09 148
2472.20 157
2472.32 172
2472.43 191
2472.55 213
2472.66 234
2472.77 249
2472.89 258
2473.00 259
2473.12 256
2473.23 251
2473.35 248
2473.46 249
2473.58 256
2473.69 266
2473.80 278
2473.92 288
2474.03 297
2474.15 304
2474.26 311
2474.38 320
2474.49 335
2474.60 355
2474.72 379
2474.83 406
2474.95 431
2475.06 450
2475.18 462
2475.29 465
2475.41 462
2475.52 453
2475.63 441
2475.75 428
2475.86 418
2475.98 410
2476.09 407
2476.21 408
2476.32 414
2476.44 423
2476.55 434
2476.66 445
2476.78 455
2476.89 462
2477.01 465
2477.12 462
2477.24 454
2477.35 440
2477.47 420
2477.58 394
2477.70 364
2477.81 331
2477.92 298
2478.04 268
2478.15 243
2478.27 226
2478.38 216
2478.50 212
2478.61 213
2478.73 215
2478.84 218
2478.95 220
2479.07 221
2479.18 222
2479.30 225
2479.41 228
2479.53 232
2479.64 235
2479.76 238
2479.87 238
2479.99 238
2480.10 237
2480.21 237
2480.33 240
2480.44 244
2480.56 249
2480.67 254
2480.79 257
2480.90 257
2481.02 253
2481.13 247
2481.25 238
2481.36 230
2481.47 220
2481.59 212
2481.70 203
2481.82 194
2481.93 185
2482.05 175
2482.16 165
2482.28 156
2482.39 150
2482.51 149
2482.62 153
2482.74 164
2482.85 180
2482.96 200
2483.08 221
2483.19 239
2483.31 254
2483.42 262
2483.54 265
2483.65 262
2483.77 255
2483.88 248
2484.00 240
2484.11 233
2484.23 226
2484.34 218
2484.45 211
2484.57 203
2484.68 194
2484.80 186
2484.91 176
2485.03 167
2485.14 156
2485.26 144
2485.37 131
2485.49 117
2485.60 104
2485.72 93
2485.83 85
2485.95 81
2486.06 83
2486.17 90
2486.29 100
2486.40 114
2486.52 129
2486.63 143
2486.75 155
2486.86 164
2486.98 170
2487.09 174
2487.21 178
2487.32 184
2487.44 193
2487.55 205
2487.67 220
2487.78 234
2487.90 246
2488.01 254
2488.12 259
2488.24 261
2488.35 262
2488.47 265
2488.58 269
2488.70 274
2488.81 277
2488.93 276
2489.04 268
2489.16 253
2489.27 231
2489.39 204
2489.50 177
2489.62 151
2489.73 128
2489.85 110
2489.96 95
2490.08 82
2490.19 71
2490.30 60
2490.42 50
2490.53 44
2490.65 41
2490.76 43
2490.88 50
2490.99 59
2491.11 71
2491.22 83
2491.34 94
2491.45 103
2491.57 111
2491.68 117
2491.80 124
2491.91 130
2492.03 135
2492.14 139
2492.26 139
2492.37 137
2492.49 131
2492.60 123
2492.72 115
2492.83 108
2492.95 102
2493.06 97
2493.18 92
2493.29 88
2493.40 84
2493.52 80
2493.63 76
2493.75 73
2493.86 73
2493.98 76
2494.09 80
2494.21 85
2494.32 89
2494.44 89
2494.55 85
2494.67 77
2494.78 65
2494.90 51
2495.01 38
2495.13 26
2495.24 16
2495.36 10
2495.47 6
2495.59 4
2495.70 2
2495.82 0
2495.93 0
2496.05 0
2496.16 0
2496.28 0
2496.39 0
2496.51 0
2496.62 0
2496.74 11
2496.85 26
2496.97 41
2497.08 53
2497.20 60
2497.31 60
2497.43 56
2497.54 47
2497.66 37
2497.77 28
2497.89 23
2498.00 22
2498.12 27
2498.23 35
2498.35 43
2498.46 50
2498.58 52
2498.69 49
2498.81 39
2498.92 26
2499.04 13
2499.15 3
2499.27 0
2499.38 3
2499.50 12
2499.61 23
2499.73 35
2499.84 45
2499.96 50
2500.07 51
2500.19 50
2500.30 47
2500.42 46
2500.53 47
2500.65 51
2500.76 58
2500.88 67
2500.99 77
2501.11 88
2501.22 99
2501.34 109
2501.45 117
2501.57 125
2501.68 131
2501.80 137
2501.91 143
2502.03 150
2502.14 156
2502.26 160
2502.37 161
2502.49 158
2502.60 149
2502.72 135
2502.83 118
2502.95 100
2503.06 85
2503.18 76
2503.29 75
2503.41 81
2503.52 94
2503.64 110
2503.75 125
2503.87 136
2503.98 138
2504.10 132
2504.21 119
2504.33 101
2504.44 81
2504.56 62
2504.67 47
2504.79 37
2504.90 31
2505.02 29
2505.13 29
2505.25 31
2505.36 36
2505.48 44
2505.59 56
2505.71 72
2505.82 91
2505.94 110
2506.05 128
2506.17 142
2506.28 152
2506.40 156
2506.52 158
2506.63 157
2506.75 156
2506.86 155
2506.98 156
2507.09 156
2507.21 156
2507.32 155
2507.44 152
2507.55 148
2507.67 142
2507.78 134
2507.90 125
2508.01 114
2508.13 102
2508.24 90
2508.36 78
2508.47 66
2508.59 57
2508.70 50
2508.82 46
2508.93 44
2509.05 44
2509.16 46
2509.28 50
2509.39 55
2509.51 59
2509.63 63
2509.74 65
2509.86 63
2509.97 58
2510.09 49
2510.20 37
2510.32 23
2510.43 8
2510.55 0
2510.66 0
2510.78 0
2510.89 0
2511.01 2
2511.12 15
2511.24 29
2511.35 40
2511.47 47
2511.58 50
2511.70 48
2511.81 44
2511.93 39
2512.05 34
2512.16 31
2512.28 28
2512.39 26
2512.51 22
2512.62 15
2512.74 6
2512.85 0
2512.97 0
2513.08 0
2513.20 0
2513.31 0
2513.43 0
2513.54 0
2513.66 0
2513.77 5
2513.89 15
2514.01 23
2514.12 30
2514.24 38
2514.35 47
2514.47 58
2514.58 69
2514.70 79
2514.81 87
2514.93 93
2515.04 95
2515.16 96
2515.27 96
2515.39 98
2515.50 103
2515.62 110
2515.74 118
2515.85 128
2515.97 136
2516.08 142
2516.20 143
2516.31 139
2516.43 129
2516.54 116
2516.66 99
2516.77 83
2516.89 67
2517.00 56
2517.12 49
2517.24 47
2517.35 50
2517.47 56
2517.58 62
2517.70 68
2517.81 71
2517.93 71
2518.04 68
2518.16 62
2518.27 55
2518.39 50
2518.51 47
2518.62 50
2518.74 58
2518.85 71
2518.97 88
2519.08 106
2519.20 121
2519.31 131
2519.43 136
2519.54 135
2519.66 131
2519.77 127
2519.89 126
2520.01 131
2520.12 140
2520.24 152
2520.35 164
2520.47 173
2520.58 175
2520.70 169
2520.81 156
2520.93 137
2521.05 116
2521.16 97
2521.28 81
2521.39 71
2521.51 68
2521.62 70
2521.74 76
2521.85 82
2521.97 87
2522.08 88
2522.20 84
2522.32 77
2522.43 66
2522.55 53
2522.66 39
2522.78 24
2522.89 10
2523.01 0
2523.12 0
2523.24 0
2523.36 0
2523.47 0
2523.59 0
2523.70 0
2523.82 0
2523.93 1
2524.05 13
2524.16 27
2524.28 41
2524.40 55
2524.51 66
2524.63 75
2524.74 79
2524.86 80
2524.97 77
2525.09 74
2525.20 71
2525.32 72
2525.44 76
2525.55 83
2525.67 90
2525.78 95
2525.90 95
2526.01 90
2526.13 82
2526.24 72
2526.36 63
2526.48 57
2526.59 55
2526.71 57
2526.82 60
2526.94 62
2527.05 63
2527.17 62
2527.28 57
2527.40 51
2527.52 43
2527.63 36
2527.75 29
2527.86 23
2527.98 17
2528.09 11
2528.21 5
2528.33 0
2528.44 0
2528.56 0
2528.67 0
2528.79 0
2528.90 0
2529.02 0
2529.14 0
2529.25 9
2529.37 28
2529.48 48
2529.60 67
2529.71 84
2529.83 98
2529.95 110
2530.06 120
2530.18 130
2530.29 141
2530.41 153
2530.52 165
2530.64 175
2530.75 183
2530.87 188
2530.99 188
2531.10 185
2531.22 179
2531.33 172
2531.45 164
2531.56 158
2531.68 153
2531.80 150
2531.91 149
2532.03 149
2532.14 151
2532.26 152
2532.38 154
2532.49 157
2532.61 160
2532.72 164
2532.84 167
2532.95 172
2533.07 175
2533.19 176
2533.30 175
2533.42 173
2533.53 171
2533.65 171
2533.76 175
2533.88 184
2534.00 197
2534.11 213
2534.23 227
2534.34 236
2534.46 238
2534.57 233
2534.69 222
2534.81 208
2534.92 195
2535.04 186
2535.15 182
2535.27 183
2535.39 188
2535.50 194
2535.62 200
2535.73 206
2535.85 209
2535.96 212
2536.08 213
2536.20 213
2536.31 211
2536.43 208
2536.54 202
2536.66 195
2536.78 187
2536.89 179
2537.01 172
2537.12 167
2537.24 164
2537.35 164
2537.47 164
2537.59 163
2537.70 160
2537.82 154
2537.93 144
2538.05 132
2538.17 118
2538.28 106
2538.40 96
2538.51 91
2538.63 90
2538.74 92
2538.86 97
2538.98 102
2539.09 107
2539.21 110
2539.32 112
2539.44 113
2539.56 113
2539.67 112
2539.79 113
2539.90 114
2540.02 115
2540.14 118
2540.25 121
2540.37 125
2540.48 130
2540.60 136
2540.72 141
2540.83 145
2540.95 148
2541.06 148
2541.18 145
2541.30 138
2541.41 128
2541.53 116
2541.64 105
2541.76 95
2541.87 89
2541.99 87
2542.11 88
2542.22 91
2542.34 96
2542.45 101
2542.57 108
2542.69 115
2542.80 123
2542.92 132
2543.03 140
2543.15 146
2543.27 149
2543.38 148
2543.50 142
2543.61 134
2543.73 124
2543.85 114
2543.96 106
2544.08 99
2544.19 94
2544.31 90
2544.43 86
2544.54 83
2544.66 80
2544.77 77
2544.89 74
2545.01 71
2545.12 68
2545.24 65
2545.35 60
2545.47 56
2545.59 53
2545.70 51
2545.82 52
2545.93 55
2546.05 60
2546.17 66
2546.28 71
2546.40 73
2546.52 72
2546.63 67
2546.75 61
2546.86 53
2546.98 47
2547.10 44
2547.21 44
2547.33 46
2547.44 50
2547.56 54
2547.68 55
2547.79 54
2547.91 51
2548.02 47
2548.14 44
2548.26 43
2548.37 45
2548.49 51
2548.60 59
2548.72 71
2548.84 83
2548.95 96
2549.07 108
2549.19 119
2549.30 130
2549.42 141
2549.53 151
2549.65 159
2549.77 163
2549.88 164
2550.00 159
2550.11 148
2550.23 133
2550.35 116
2550.46 101
2550.58 90
2550.70 85
2550.81 87
2550.93 94
2551.04 102
2551.16 108
2551.28 108
2551.39 99
2551.51 83
2551.62 61
2551.74 36
2551.86 14
2551.97 0
2552.09 0
2552.21 0
2552.32 0
2552.44 0
2552.55 0
2552.67 2
2552.79 6
2552.90 8
2553.02 8
2553.14 8
2553.25 8
2553.37 7
2553.48 6
2553.60 7
2553.72 9
2553.83 12
2553.95 16
2554.06 20
2554.18 22
2554.30 21
2554.41 17
2554.53 10
2554.65 4
2554.76 0
2554.88 0
2554.99 2
2555.11 11
2555.23 23
2555.34 35
2555.46 45
2555.58 52
2555.69 54
2555.81 54
2555.93 51
2556.04 49
2556.16 49
2556.27 51
2556.39 57
2556.51 65
2556.62 75
2556.74 85
2556.86 95
2556.97 103
2557.09 109
2557.20 114
2557.32 119
2557.44 124
2557.55 131
2557.67 142
2557.79 155
2557.90 170
2558.02 185
2558.13 199
2558.25 210
2558.37 217
2558.48 219
2558.60 216
2558.72 209
2558.83 201
2558.95 193
2559.07 185
2559.18 179
2559.30 175
2559.41 174
2559.53 175
2559.65 176
2559.76 177
2559.88 178
2560.00 179
2560.11 181
2560.23 184
2560.35 191
2560.46 201
2560.58 212
2560.69 223
2560.81 232
2560.93 236
2561.04 234
2561.16 226
2561.28 212
2561.39 194
2561.51 176
2561.63 158
2561.74 145
2561.86 137
2561.98 134
2562.09 137
2562.21 142
2562.32 147
2562.44 151
2562.56 152
2562.67 150
2562.79 148
2562.91 147
2563.02 148
2563.14 154
2563.26 165
2563.37 179
2563.49 196
2563.61 215
2563.72 235
2563.84 256
2563.95 277
2564.07 298
2564.19 315
2564.30 329
2564.42 336
2564.54 338
2564.65 332
2564.77 319
2564.89 301
2565.00 281
2565.12 260
2565.24 241
2565.35 226
2565.47 216
2565.59 212
2565.70 211
2565.82 213
2565.93 216
2566.05 218
2566.17 219
2566.28 220
2566.40 222
2566.52 226
2566.63 233
2566.75 243
2566.87 254
2566.98 264
2567.10 270
2567.22 271
2567.33 266
2567.45 259
2567.57 251
2567.68 245
2567.80 243
2567.92 247
2568.03 255
2568.15 265
2568.27 275
2568.38 282
2568.50 285
2568.61 283
2568.73 276
2568.85 265
2568.96 252
2569.08 239
2569.20 227
2569.31 218
2569.43 213
2569.55 213
2569.66 220
2569.78 233
2569.90 252
2570.01 273
2570.13 295
2570.25 313
2570.36 326
2570.48 331
2570.60 329
2570.71 319
2570.83 304
2570.95 287
2571.06 270
2571.18 255
2571.30 244
2571.41 237
2571.53 233
2571.65 232
2571.76 229
2571.88 224
2572.00 216
2572.11 203
2572.23 186
2572.35 167
2572.46 149
2572.58 134
2572.70 124
2572.81 119
2572.93 118
2573.05 120
2573.16 123
2573.28 127
2573.40 131
2573.51 133
2573.63 133
2573.75 131
2573.86 127
2573.98 121
2574.10 112
2574.21 103
2574.33 92
2574.45 82
2574.56 73
2574.68 66
2574.80 61
2574.91 57
2575.03 55
2575.15 53
2575.26 52
2575.38 49
2575.50 46
2575.61 41
2575.73 37
2575.85 35
2575.96 37
2576.08 42
2576.20 53
2576.31 69
2576.43 86
2576.55 102
2576.66 114
2576.78 121
2576.90 124
2577.01 124
2577.13 123
2577.25 124
2577.36 130
2577.48 140
2577.60 152
2577.72 164
2577.83 173
2577.95 176
2578.07 174
2578.18 169
2578.30 164
2578.42 161
2578.53 163
2578.65 168
2578.77 175
2578.88 182
2579.00 186
2579.12 188
2579.23 188
2579.35 189
2579.47 192
2579.58 198
2579.70 205
2579.82 213
2579.93 218
2580.05 219
2580.17 216
2580.28 209
2580.40 200
2580.52 193
2580.64 186
2580.75 182
2580.87 177
2580.99 172
2581.10 165
2581.22 156
2581.34 147
2581.45 140
2581.57 137
2581.69 141
2581.80 149
2581.92 161
2582.04 175
2582.15 188
2582.27 196
2582.39 200
2582.50 198
2582.62 192
2582.74 184
2582.86 175
2582.97 168
2583.09 162
2583.21 156
2583.32 149
2583.44 140
2583.56 127
2583.67 110
2583.79 90
2583.91 68
2584.02 45
2584.14 24
2584.26 6
2584.38 0
2584.49 0
2584.61 0
2584.73 0
2584.84 0
2584.96 0
2585.08 0
2585.19 0
2585.31 4
2585.43 15
2585.54 27
2585.66 37
2585.78 45
2585.90 51
2586.01 54
2586.13 56
2586.25 57
2586.36 59
2586.48 65
2586.60 76
2586.71 91
2586.83 108
2586.95 126
2587.07 142
2587.18 155
2587.30 162
2587.42 165
2587.53 164
2587.65 160
2587.77 155
2587.88 149
2588.00 141
2588.12 132
2588.24 123
2588.35 113
2588.47 104
2588.59 97
2588.70 94
2588.82 94
2588.94 98
2589.05 104
2589.17 111
2589.29 117
2589.41 121
2589.52 120
2589.64 115
2589.76 106
2589.87 96
2589.99 85
2590.11 77
2590.22 74
2590.34 75
2590.46 79
2590.58 85
2590.69 90
2590.81 93
2590.93 93
2591.04 90
2591.16 86
2591.28 81
2591.40 76
2591.51 71
2591.63 67
2591.75 64
2591.86 62
2591.98 62
2592.10 62
2592.21 64
2592.33 67
2592.45 71
2592.57 76
2592.68 81
2592.80 87
2592.92 95
2593.03 105
2593.15 117
2593.27 131
2593.39 145
2593.50 158
2593.62 166
2593.74 169
2593.85 166
2593.97 159
2594.09 149
2594.21 139
2594.32 130
2594.44 125
2594.56 125
2594.67 126
2594.79 129
2594.91 130
2595.03 127
2595.14 120
2595.26 106
2595.38 87
2595.49 63
2595.61 38
2595.73 13
2595.85 0
2595.96 0
2596.08 0
2596.20 0
2596.31 0
2596.43 0
2596.55 0
2596.67 3
2596.78 10
2596.90 14
2597.02 17
2597.14 21
2597.25 28
2597.37 40
2597.49 58
2597.60 81
2597.72 107
2597.84 134
2597.96 157
2598.07 174
2598.19 184
2598.31 187
2598.42 184
2598.54 175
2598.66 163
2598.78 149
2598.89 134
2599.01 118
2599.13 103
2599.25 89
2599.36 77
2599.48 67
2599.60 61
2599.71 57
2599.83 55
2599.95 56
2600.07 57
2600.18 59
2600.30 60
2600.42 58
2600.54 53
2600.65 44
2600.77 32
2600.89 17
2601.00 2
2601.12 0
2601.24 0
2601.36 0
2601.47 0
2601.59 0
2601.71 0
2601.83 0
2601.94 8
2602.06 14
2602.18 18
2602.29 19
2602.41 19
2602.53 21
2602.65 24
2602.76 31
2602.88 41
2603.00 54
2603.12 68
2603.23 81
2603.35 94
2603.47 103
2603.59 110
2603.70 114
2603.82 115
2603.94 113
2604.06 107
2604.17 99
2604.29 88
2604.41 75
2604.52 62
2604.64 51
2604.76 44
2604.88 41
2604.99 43
2605.11 48
2605.23 56
2605.35 64
2605.46 69
2605.58 71
2605.70 70
2605.82 66
2605.93 60
2606.05 55
2606.17 52
2606.29 53
2606.40 58
2606.52 67
2606.64 80
2606.76 95
2606.87 112
2606.99 130
2607.11 149
2607.22 168
2607.34 186
2607.46 203
2607.58 217
2607.69 226
2607.81 230
2607.93 228
2608.05 221
2608.16 210
2608.28 196
2608.40 182
2608.52 168
2608.63 157
2608.75 150
2608.87 148
2608.99 151
2609.10 159
2609.22 171
2609.34 184
2609.46 196
2609.57 203
2609.69 205
2609.81 201
2609.93 191
2610.04 179
2610.16 167
2610.28 155
2610.40 147
2610.51 143
2610.63 143
2610.75 146
2610.87 153
2610.98 163
2611.10 176
2611.22 191
2611.34 207
2611.45 223
2611.57 238
2611.69 251
2611.81 259
2611.92 262
2612.04 258
2612.16 247
2612.28 230
2612.39 207
2612.51 180
2612.63 152
2612.75 127
2612.86 108
2612.98 94
2613.10 88
2613.22 86
2613.34 88
2613.45 91
2613.57 93
2613.69 95
2613.81 97
2613.92 103
2614.04 112
2614.16 126
2614.28 143
2614.39 162
2614.51 179
2614.63 191
2614.75 199
2614.86 201
2614.98 200
2615.10 197
2615.22 196
2615.33 197
2615.45 201
2615.57 207
2615.69 213
2615.80 220
2615.92 225
2616.04 228
2616.16 230
2616.28 231
2616.39 232
2616.51 233
2616.63 235
2616.75 238
2616.86 240
2616.98 242
2617.10 242
2617.22 240
2617.33 234
2617.45 227
2617.57 217
2617.69 209
2617.80 202
2617.92 201
2618.04 205
2618.16 217
2618.28 233
2618.39 253
2618.51 270
2618.63 282
2618.75 286
2618.86 278
2618.98 261
2619.10 237
2619.22 211
2619.33 187
2619.45 169
2619.57 158
2619.69 154
2619.81 155
2619.92 159
2620.04 162
2620.16 163
2620.28 162
2620.39 157
2620.51 149
2620.63 140
2620.75 132
2620.87 123
2620.98 116
2621.10 109
2621.22 103
2621.34 99
2621.45 96
2621.57 94
2621.69 92
2621.81 90
2621.92 87
2622.04 83
2622.16 76
2622.28 68
2622.40 60
2622.51 53
2622.63 47
2622.75 44
2622.87 42
2622.98 42
2623.10 43
2623.22 43
2623.34 44
2623.46 45
2623.57 49
2623.69 57
2623.81 70
2623.93 88
2624.04 108
2624.16 128
2624.28 143
2624.40 151
2624.52 150
2624.63 140
2624.75 125
2624.87 108
2624.99 91
2625.11 79
2625.22 72
2625.34 69
2625.46 69
2625.58 69
2625.69 66
2625.81 59
2625.93 47
2626.05 32
2626.17 15
2626.28 0
2626.40 0
2626.52 0
2626.64 0
2626.76 0
2626.87 0
2626.99 0
2627.11 0
2627.23 0
2627.34 3
2627.46 8
2627.58 14
2627.70 22
2627.82 31
2627.93 41
2628.05 51
2628.17 59
2628.29 64
2628.41 67
2628.52 67
2628.64 65
2628.76 63
2628.88 61
2629.00 61
2629.11 64
2629.23 71
2629.35 81
2629.47 94
2629.59 109
2629.70 124
2629.82 139
2629.94 152
2630.06 165
2630.17 176
2630.29 187
2630.41 198
2630.53 209
2630.65 220
2630.76 230
2630.88 237
2631.00 242
2631.12 242
2631.24 237
2631.35 229
2631.47 216
2631.59 200
2631.71 179
2631.83 156
2631.94 130
2632.06 102
2632.18 76
2632.30 51
2632.42 32
2632.53 17
2632.65 8
2632.77 4
2632.89 2
2633.01 2
2633.12 1
2633.24 0
2633.36 0
2633.48 0
2633.60 0
2633.71 0
2633.83 0
2633.95 0
2634.07 0
2634.19 3
2634.30 9
2634.42 16
2634.54 24
2634.66 33
2634.78 42
2634.89 52
2635.01 62
2635.13 72
2635.25 81
2635.37 89
2635.49 95
2635.60 99
2635.72 100
2635.84 98
2635.96 94
2636.08 88
2636.19 81
2636.31 76
2636.43 73
2636.55 75
2636.67 81
2636.78 92
2636.90 106
2637.02 121
2637.14 135
2637.26 148
2637.37 158
2637.49 165
2637.61 170
2637.73 174
2637.85 176
2637.97 177
2638.08 177
2638.20 175
2638.32 173
2638.44 171
2638.56 172
2638.67 174
2638.79 180
2638.91 186
2639.03 191
2639.15 192
2639.26 186
2639.38 173
2639.50 154
2639.62 131
2639.74 107
2639.86 85
2639.97 67
2640.09 53
2640.21 45
2640.33 40
2640.45 39
2640.56 38
2640.68 40
2640.80 43
2640.92 48
2641.04 55
2641.16 64
2641.27 74
2641.39 86
2641.51 96
2641.63 105
2641.75 112
2641.86 116
2641.98 118
2642.10 118
2642.22 117
2642.34 116
2642.46 116
2642.57 117
2642.69 120
2642.81 125
2642.93 132
2643.05 140
2643.17 149
2643.28 158
2643.40 164
2643.52 167
2643.64 167
2643.76 162
2643.87 153
2643.99 142
2644.11 130
2644.23 119
2644.35 113
2644.47 113
2644.58 119
2644.70 132
2644.82 149
2644.94 167
2645.06 181
2645.18 190
2645.29 190
2645.41 183
2645.53 169
2645.65 152
2645.77 134
2645.89 117
2646.00 102
2646.12 89
2646.24 78
2646.36 68
2646.48 59
2646.60 52
2646.71 46
2646.83 41
2646.95 37
2647.07 33
2647.19 29
2647.31 24
2647.42 18
2647.54 10
2647.66 2
2647.78 0
2647.90 0
2648.02 0
2648.13 0
2648.25 0
2648.37 0
2648.49 0
2648.61 0
2648.73 1
2648.84 14
2648.96 30
2649.08 49
2649.20 68
2649.32 86
2649.44 100
2649.55 108
2649.67 110
2649.79 106
2649.91 99
2650.03 91
2650.15 85
2650.26 84
2650.38 91
2650.50 106
2650.62 127
2650.74 152
2650.86 176
2650.97 195
2651.09 205
2651.21 205
2651.33 194
2651.45 175
2651.57 153
2651.69 131
2651.80 111
2651.92 96
2652.04 84
2652.16 73
2652.28 62
2652.40 49
2652.51 35
2652.63 23
2652.75 14
2652.87 9
2652.99 10
2653.11 15
2653.22 22
2653.34 29
2653.46 33
2653.58 34
2653.70 32
2653.82 30
2653.94 27
2654.05 25
2654.17 24
2654.29 25
2654.41 27
2654.53 29
2654.65 31
2654.77 32
2654.88 34
2655.00 35
2655.12 36
2655.24 37
2655.36 39
2655.48 43
2655.59 50
2655.71 62
2655.83 78
2655.95 98
2656.07 121
2656.19 146
2656.31 170
2656.42 191
2656.54 207
2656.66 219
2656.78 224
2656.90 224
2657.02 219
2657.14 209
2657.25 196
2657.37 181
2657.49 166
2657.61 154
2657.73 146
2657.85 142
2657.97 144
2658.08 150
2658.20 158
2658.32 168
2658.44 175
2658.56 179
2658.68 179
2658.80 175
2658.91 166
2659.03 153
2659.15 139
2659.27 126
2659.39 115
2659.51 108
2659.63 106
2659.74 110
2659.86 118
2659.98 130
2660.10 141
2660.22 151
2660.34 155
2660.46 152
2660.57 144
2660.69 130
2660.81 115
2660.93 101
2661.05 90
2661.17 85
2661.29 86
2661.41 90
2661.52 98
2661.64 106
2661.76 113
2661.88 120
2662.00 127
2662.12 134
2662.24 142
2662.35 151
2662.47 162
2662.59 173
2662.71 184
2662.83 195
2662.95 203
2663.07 209
2663.19 213
2663.30 215
2663.42 215
2663.54 215
2663.66 215
2663.78 216
2663.90 215
2664.02 212
2664.13 205
2664.25 196
2664.37 183
2664.49 170
2664.61 158
2664.73 149
2664.85 144
2664.97 143
2665.08 144
2665.20 146
2665.32 146
2665.44 147
2665.56 147
2665.68 149
2665.80 154
2665.92 163
2666.03 174
2666.15 185
2666.27 194
2666.39 197
2666.51 193
2666.63 180
2666.75 161
2666.87 137
2666.98 111
2667.10 86
2667.22 66
2667.34 53
2667.46 50
2667.58 58
2667.70 77
2667.82 105
2667.93 140
2668.05 178
2668.17 212
2668.29 237
2668.41 252
2668.53 253
2668.65 243
2668.77 226
2668.88 206
2669.00 189
2669.12 178
2669.24 176
2669.36 182
2669.48 195
2669.60 211
2669.72 227
2669.84 237
2669.95 241
2670.07 236
2670.19 225
2670.31 211
2670.43 196
2670.55 183
2670.67 175
2670.79 173
2670.91 178
2671.02 187
2671.14 197
2671.26 206
2671.38 210
2671.50 210
2671.62 204
2671.74 195
2671.86 183
2671.97 171
2672.09 161
2672.21 152
2672.33 145
2672.45 140
2672.57 136
2672.69 135
2672.81 138
2672.93 143
2673.04 151
2673.16 160
2673.28 167
2673.40 171
2673.52 171
2673.64 165
2673.76 157
2673.88 148
2674.00 141
2674.12 137
2674.23 138
2674.35 140
2674.47 144
2674.59 147
2674.71 146
2674.83 141
2674.95 133
2675.07 124
2675.19 115
2675.30 108
2675.42 101
2675.54 97
2675.66 93
2675.78 89
2675.90 85
2676.02 82
2676.14 81
2676.26 85
2676.38 93
2676.49 107
2676.61 126
2676.73 147
2676.85 168
2676.97 187
2677.09 200
2677.21 207
2677.33 206
2677.45 199
2677.57 186
2677.68 168
2677.80 147
2677.92 126
2678.04 104
2678.16 83
2678.28 63
2678.40 45
2678.52 28
2678.64 12
2678.76 0
2678.87 0
2678.99 0
2679.11 0
2679.23 0
2679.35 0
2679.47 0
2679.59 0
2679.71 3
2679.83 12
2679.95 20
2680.06 27
2680.18 34
2680.30 43
2680.42 54
2680.54 67
2680.66 81
2680.78 94
2680.90 103
2681.02 106
2681.14 102
2681.26 89
2681.37 71
2681.49 49
2681.61 28
2681.73 12
2681.85 2
2681.97 1
2682.09 9
2682.21 24
2682.33 43
2682.45 65
2682.57 85
2682.68 101
2682.80 113
2682.92 122
2683.04 127
2683.16 131
2683.28 136
2683.40 144
2683.52 157
2683.64 174
2683.76 194
2683.88 215
2684.00 233
2684.11 246
2684.23 252
2684.35 252
2684.47 246
2684.59 239
2684.71 232
2684.83 228
2684.95 228
2685.07 231
2685.19 236
2685.31 241
2685.43 242
2685.54 238
2685.66 228
2685.78 212
2685.90 194
2686.02 174
2686.14 157
2686.26 143
2686.38 136
2686.50 132
2686.62 132
2686.74 133
2686.86 132
2686.97 129
2687.09 123
2687.21 117
2687.33 111
2687.45 108
2687.57 108
2687.69 111
2687.81 116
2687.93 122
2688.05 127
2688.17 131
2688.29 136
2688.41 143
2688.52 154
2688.64 168
2688.76 185
2688.88 205
2689.00 223
2689.12 237
2689.24 247
2689.36 250
2689.48 248
2689.60 241
2689.72 232
2689.84 220
2689.96 208
2690.08 194
2690.19 178
2690.31 162
2690.43 146
2690.55 131
2690.67 120
2690.79 114
2690.91 113
2691.03 115
2691.15 119
2691.27 121
2691.39 122
2691.51 120
2691.63 116
2691.75 112
2691.86 111
2691.98 111
2692.10 112
2692.22 114
2692.34 114
2692.46 112
2692.58 107
2692.70 99
2692.82 90
2692.94 83
2693.06 78
2693.18 74
2693.30 73
2693.42 72
2693.54 73
2693.65 76
2693.77 80
2693.89 87
2694.01 96
2694.13 109
2694.25 122
2694.37 134
2694.49 142
2694.61 147
2694.73 148
2694.85 145
2694.97 140
2695.09 136
2695.21 132
2695.33 131
2695.45 131
2695.56 132
2695.68 131
2695.80 127
2695.92 121
2696.04 112
2696.16 103
2696.28 94
2696.40 89
2696.52 88
2696.64 90
2696.76 95
2696.88 99
2697.00 102
2697.12 103
2697.24 99
2697.36 93
2697.48 86
2697.59 80
2697.71 76
2697.83 75
2697.95 78
2698.07 84
2698.19 93
2698.31 105
2698.43 118
2698.55 133
2698.67 149
2698.79 166
2698.91 182
2699.03 194
2699.15 202
2699.27 204
2699.39 201
2699.51 193
2699.63 183
2699.75 171
2699.86 161
2699.98 153
2700.10 147
2700.22 141
2700.34 134
2700.46 126
2700.58 116
2700.70 104
2700.82 91
2700.94 78
2701.06 65
2701.18 54
2701.30 45
2701.42 37
2701.54 32
2701.66 28
2701.78 26
2701.90 23
2702.02 19
2702.14 12
2702.26 4
2702.37 0
2702.49 0
2702.61 0
2702.73 0
2702.85 0
2702.97 0
2703.09 0
2703.21 1
2703.33 14
2703.45 28
2703.57 43
2703.69 57
2703.81 71
2703.93 84
2704.05 96
2704.17 108
2704.29 121
2704.41 133
2704.53 145
2704.65 157
2704.77 167
2704.89 175
2705.01 179
2705.13 178
2705.24 174
2705.36 166
2705.48 156
2705.60 146
2705.72 136
2705.84 128
2705.96 122
2706.08 118
2706.20 115
2706.32 114
2706.44 114
2706.56 115
2706.68 115
2706.80 116
2706.92 115
2707.04 115
2707.16 114
2707.28 114
2707.40 115
2707.52 117
2707.64 120
2707.76 122
2707.88 121
2708.00 117
2708.12 109
2708.24 96
2708.36 81
2708.48 66
2708.60 52
2708.71 41
2708.83 35
2708.95 33
2709.07 36
2709.19 42
2709.31 50
2709.43 59
2709.55 69
2709.67 80
2709.79 93
2709.91 109
2710.03 129
2710.15 152
2710.27 176
2710.39 200
2710.51 221
2710.63 236
2710.75 243
2710.87 243
2710.99 236
2711.11 223
2711.23 207
2711.35 191
2711.47 177
2711.59 167
2711.71 161
2711.83 159
2711.95 161
2712.07 165
2712.19 172
2712.31 178
2712.43 183
2712.55 186
2712.67 186
2712.79 183
2712.91 176
2713.03 166
2713.15 153
2713.26 139
2713.38 125
2713.50 111
2713.62 98
2713.74 86
2713.86 76
2713.98 67
2714.10 59
2714.22 50
2714.34 40
2714.46 28
2714.58 15
2714.70 2
2714.82 0
2714.94 0
2715.06 0
2715.18 0
2715.30 0
2715.42 1
2715.54 22
2715.66 46
2715.78 72
2715.90 97
2716.02 119
2716.14 137
2716.26 148
2716.38 154
2716.50 155
2716.62 150
2716.74 142
2716.86 131
2716.98 120
2717.10 109
2717.22 98
2717.34 87
2717.46 77
2717.58 68
2717.70 61
2717.82 55
2717.94 52
2718.06 52
2718.18 53
2718.30 55
2718.42 56
2718.54 52
2718.66 43
2718.78 28
2718.90 9
2719.02 0
2719.14 0
2719.26 0
2719.38 0
2719.50 0
2719.62 0
2719.74 0
2719.86 0
2719.98 14
2720.10 30
2720.22 41
2720.34 47
2720.46 48
2720.58 45
2720.70 38
2720.82 29
2720.94 20
2721.06 12
2721.18 8
2721.30 9
2721.42 16
2721.54 29
2721.66 45
2721.78 64
2721.90 83
2722.02 99
2722.14 111
2722.26 116
2722.38 116
2722.50 112
2722.62 105
2722.74 98
2722.86 94
2722.98 93
2723.10 96
2723.22 101
2723.34 106
2723.46 108
2723.58 107
2723.70 104
2723.82 97
2723.94 91
2724.06 85
2724.18 83
2724.30 86
2724.42 93
2724.54 103
2724.66 116
2724.78 127
2724.90 136
2725.02 141
2725.14 141
2725.26 135
2725.38 127
2725.50 117
2725.62 110
2725.74 109
2725.86 116
2725.98 132
2726.10 156
2726.22 185
2726.34 215
2726.46 241
2726.58 261
2726.70 271
2726.82 274
2726.94 271
2727.06 265
2727.18 260
2727.30 258
2727.42 260
2727.54 264
2727.66 269
2727.78 273
2727.90 273
2728.02 269
2728.14 262
2728.26 252
2728.38 242
2728.50 233
2728.62 227
2728.74 224
2728.86 225
2728.98 231
2729.10 241
2729.22 254
2729.34 269
2729.46 286
2729.58 302
2729.70 316
2729.82 328
2729.94 336
2730.06 340
2730.18 341
2730.30 339
2730.42 334
2730.54 327
2730.66 317
2730.78 304
2730.90 290
2731.02 275
2731.14 261
2731.26 249
2731.38 242
2731.50 239
2731.62 237
2731.74 237
2731.86 235
2731.98 230
2732.10 222
2732.22 212
2732.35 201
2732.47 191
2732.59 183
2732.71 178
2732.83 175
2732.95 176
2733.07 180
2733.19 188
2733.31 199
2733.43 214
2733.55 232
2733.67 251
2733.79 271
2733.91 288
2734.03 302
2734.15 312
2734.27 319
2734.39 324
2734.51 327
2734.63 330
2734.75 332
2734.87 332
2734.99 330
2735.11 323
2735.23 312
2735.35 297
2735.47 277
2735.59 255
2735.71 233
2735.83 212
2735.95 196
2736.07 183
2736.19 175
2736.31 170
2736.43 167
2736.55 163
2736.67 159
2736.79 153
2736.91 147
2737.04 140
2737.16 135
2737.28 133
2737.40 134
2737.52 138
2737.64 145
2737.76 153
2737.88 163
2738.00 171
2738.12 178
2738.24 181
2738.36 182
2738.48 180
2738.60 178
2738.72 176
2738.84 176
2738.96 178
2739.08 181
2739.20 183
2739.32 183
2739.44 179
2739.56 172
2739.68 163
2739.80 152
2739.92 144
2740.04 138
2740.16 136
2740.28 138
2740.41 143
2740.53 149
2740.65 153
2740.77 152
2740.89 146
2741.01 135
2741.13 119
2741.25 102
2741.37 86
2741.49 72
2741.61 63
2741.73 58
2741.85 55
2741.97 54
2742.09 52
2742.21 51
2742.33 51
2742.45 51
2742.57 54
2742.69 59
2742.81 65
2742.93 69
2743.05 72
2743.17 71
2743.30 68
2743.42 64
2743.54 61
2743.66 60
2743.78 61
2743.90 66
2744.02 73
2744.14 80
2744.26 87
2744.38 93
2744.50 97
2744.62 100
2744.74 101
2744.86 101
2744.98 103
2745.10 105
2745.22 108
2745.34 111
2745.46 114
2745.58 117
2745.70 117
2745.83 116
2745.95 114
2746.07 111
2746.19 110
2746.31 111
2746.43 115
2746.55 121
2746.67 129
2746.79 136
2746.91 142
2747.03 146
2747.15 146
2747.27 145
2747.39 142
2747.51 141
2747.63 142
2747.75 147
2747.87 153
2747.99 162
2748.12 171
2748.24 180
2748.36 188
2748.48 194
2748.60 199
2748.72 203
2748.84 207
2748.96 210
2749.08 211
2749.20 211
2749.32 209
2749.44 203
2749.56 196
2749.68 187
2749.80 177
2749.92 169
2750.04 161
2750.17 154
2750.29 147
2750.41 140
2750.53 132
2750.65 124
2750.77 116
2750.89 110
2751.01 108
2751.13 111
2751.25 117
2751.37 126
2751.49 135
2751.61 144
2751.73 150
2751.85 155
2751.97 158
2752.09 162
2752.22 166
2752.34 172
2752.46 177
2752.58 182
2752.70 184
2752.82 183
2752.94 178
2753.06 171
2753.18 162
2753.30 152
2753.42 141
2753.54 131
2753.66 121
2753.78 111
2753.90 101
2754.03 90
2754.15 79
2754.27 68
2754.39 57
2754.51 46
2754.63 36
2754.75 29
2754.87 24
2754.99 22
2755.11 23
2755.23 25
2755.35 28
2755.47 30
2755.59 31
2755.72 31
2755.84 31
2755.96 32
2756.08 35
2756.20 39
2756.32 44
2756.44 50
2756.56 54
2756.68 56
2756.80 56
2756.92 54
2757.04 52
2757.16 51
2757.29 51
2757.41 52
2757.53 54
2757.65 56
2757.77 58
2757.89 58
2758.01 58
2758.13 58
2758.25 60
2758.37 62
2758.49 64
2758.61 66
2758.73 67
2758.86 67
2758.98 67
2759.10 68
2759.22 73
2759.34 82
2759.46 96
2759.58 113
2759.70 130
2759.82 146
2759.94 158
2760.06 163
2760.18 162
2760.30 156
2760.43 146
2760.55 135
2760.67 123
2760.79 114
2760.91 106
2761.03 100
2761.15 96
2761.27 92
2761.39 88
2761.51 82
2761.63 74
2761.75 63
2761.88 49
2762.00 32
2762.12 13
2762.24 0
2762.36 0
2762.48 0
2762.60 0
2762.72 0
2762.84 0
2762.96 0
2763.08 0
2763.21 3
2763.33 15
2763.45 29
2763.57 45
2763.69 64
2763.81 86
2763.93 112
2764.05 139
2764.17 164
2764.29 184
2764.41 199
2764.54 208
2764.66 211
2764.78 211
2764.90 209
2765.02 208
2765.14 206
2765.26 203
2765.38 198
2765.50 191
2765.62 180
2765.74 167
2765.87 153
2765.99 141
2766.11 133
2766.23 131
2766.35 135
2766.47 144
2766.59 156
2766.71 167
2766.83 175
2766.95 177
2767.07 173
2767.20 162
2767.32 147
2767.44 130
2767.56 113
2767.68 98
2767.80 87
2767.92 80
2768.04 77
2768.16 76
2768.28 77
2768.41 81
2768.53 87
2768.65 94
2768.77 101
2768.89 108
2769.01 114
2769.13 118
2769.25 120
2769.37 120
2769.49 121
2769.62 124
2769.74 130
2769.86 139
2769.98 149
2770.10 157
2770.22 162
2770.34 162
2770.46 157
2770.58 150
2770.71 143
2770.83 140
2770.95 140
2771.07 145
2771.19 152
2771.31 160
2771.43 167
2771.55 172
2771.67 173
2771.79 171
2771.92 167
2772.04 160
2772.16 152
2772.28 143
2772.40 135
2772.52 127
2772.64 122
2772.76 121
2772.88 124
2773.01 131
2773.13 141
2773.25 153
2773.37 165
2773.49 177
2773.61 187
2773.73 196
2773.85 203
2773.97 209
2774.10 216
2774.22 221
2774.34 226
2774.46 228
2774.58 227
2774.70 224
2774.82 219
2774.94 213
2775.06 209
2775.19 206
2775.31 206
2775.43 207
2775.55 210
2775.67 212
2775.79 212
2775.91 211
2776.03 210
2776.16 210
2776.28 214
2776.40 221
2776.52 233
2776.64 246
2776.76 260
2776.88 272
2777.00 279
2777.12 280
2777.25 276
2777.37 268
2777.49 258
2777.61 250
2777.73 246
2777.85 247
2777.97 256
2778.09 271
2778.22 291
2778.34 314
2778.46 334
2778.58 351
2778.70 360
2778.82 361
2778.94 356
2779.06 345
2779.19 334
2779.31 324
2779.43 318
2779.55 315
2779.67 316
2779.79 317
2779.91 317
2780.03 314
2780.15 308
2780.28 301
2780.40 295
2780.52 293
2780.64 295
2780.76 302
2780.88 311
2781.00 320
2781.13 327
2781.25 330
2781.37 329
2781.49 326
2781.61 322
2781.73 320
2781.85 321
2781.97 327
2782.10 335
2782.22 345
2782.34 355
2782.46 362
2782.58 366
2782.70 365
2782.82 361
2782.94 356
2783.07 352
2783.19 353
2783.31 359
2783.43 371
2783.55 386
2783.67 401
2783.79 414
2783.92 421
2784.04 421
2784.16 415
2784.28 404
2784.40 391
2784.52 378
2784.64 365
2784.76 355
2784.89 348
2785.01 343
2785.13 341
2785.25 340
2785.37 342
2785.49 346
2785.61 353
2785.74 361
2785.86 372
2785.98 383
2786.10 394
2786.22 404
2786.34 412
2786.46 418
2786.59 421
2786.71 422
2786.83 422
2786.95 420
2787.07 417
2787.19 411
2787.31 403
2787.43 393
2787.56 381
2787.68 369
2787.80 357
2787.92 347
2788.04 339
2788.16 334
2788.28 332
2788.41 331
2788.53 330
2788.65 330
2788.77 328
2788.89 323
2789.01 316
2789.13 306
2789.26 293
2789.38 278
2789.50 262
2789.62 246
2789.74 231
2789.86 220
2789.99 212
2790.11 210
2790.23 213
2790.35 220
2790.47 231
2790.59 243
2790.71 253
2790.84 260
2790.96 261
2791.08 256
2791.20 246
2791.32 232
2791.44 217
2791.56 202
2791.69 191
2791.81 183
2791.93 179
2792.05 179
2792.17 181
2792.29 184
2792.42 186
2792.54 187
2792.66 186
2792.78 182
2792.90 176
2793.02 167
2793.14 156
2793.27 144
2793.39 132
2793.51 122
2793.63 115
2793.75 113
2793.87 115
2794.00 122
2794.12 131
2794.24 141
2794.36 150
2794.48 155
2794.60 158
2794.72 157
2794.85 155
2794.97 152
2795.09 150
2795.21 151
2795.33 153
2795.45 158
2795.58 163
2795.70 169
2795.82 173
2795.94 176
2796.06 176
2796.18 174
2796.31 171
2796.43 167
2796.55 164
2796.67 164
2796.79 167
2796.91 173
2797.03 181
2797.16 191
2797.28 200
2797.40 207
2797.52 208
2797.64 203
2797.76 190
2797.89 170
2798.01 143
2798.13 110
2798.25 74
2798.37 40
2798.49 9
2798.62 0
2798.74 0
2798.86 0
2798.98 0
2799.10 0
2799.22 0
2799.35 2
2799.47 6
2799.59 7
2799.71 7
2799.83 9
2799.95 14
2800.08 25
2800.20 39
2800.32 55
2800.44 68
2800.56 78
2800.68 84
2800.81 86
2800.93 86
2801.05 88
2801.17 91
2801.29 96
2801.41 101
2801.54 102
2801.66 100
2801.78 92
2801.90 79
2802.02 64
2802.15 48
2802.27 33
2802.39 22
2802.51 15
2802.63 11
2802.75 11
2802.88 14
2803.00 18
2803.12 23
2803.24 28
2803.36 31
2803.48 31
2803.61 27
2803.73 20
2803.85 11
2803.97 1
2804.09 0
2804.21 0
2804.34 0
2804.46 0
2804.58 0
2804.70 5
2804.82 14
2804.95 24
2805.07 34
2805.19 45
2805.31 57
2805.43 69
2805.55 79
2805.68 88
2805.80 92
2805.92 93
2806.04 89
2806.16 83
2806.29 76
2806.41 68
2806.53 60
2806.65 53
2806.77 46
2806.89 41
2807.02 36
2807.14 32
2807.26 30
2807.38 30
2807.50 31
2807.63 34
2807.75 37
2807.87 40
2807.99 41
2808.11 39
2808.23 34
2808.36 27
2808.48 19
2808.60 11
2808.72 5
2808.84 4
2808.97 7
2809.09 16
2809.21 29
2809.33 45
2809.45 60
2809.58 75
2809.70 87
2809.82 95
2809.94 102
2810.06 107
2810.19 113
2810.31 118
2810.43 123
2810.55 127
2810.67 129
2810.79 126
2810.92 119
2811.04 109
2811.16 95
2811.28 79
2811.40 63
2811.53 48
2811.65 35
2811.77 23
2811.89 13
2812.01 5
2812.14 0
2812.26 0
2812.38 0
2812.50 0
2812.62 0
2812.75 0
2812.87 0
2812.99 0
2813.11 3
2813.23 12
2813.36 19
2813.48 26
2813.60 32
2813.72 38
2813.84 44
2813.97 51
2814.09 58
2814.21 64
2814.33 69
2814.45 71
2814.58 72
2814.70 73
2814.82 76
2814.94 81
2815.06 90
2815.19 103
2815.31 116
2815.43 129
2815.55 139
2815.67 144
2815.80 145
2815.92 144
2816.04 141
2816.16 141
2816.28 146
2816.41 157
2816.53 174
2816.65 196
2816.77 220
2816.89 243
2817.02 260
2817.14 270
2817.26 271
2817.38 265
2817.50 255
2817.63 243
2817.75 231
2817.87 222
2817.99 215
2818.11 210
2818.24 205
2818.36 199
2818.48 193
2818.60 186
2818.72 182
2818.85 180
2818.97 183
2819.09 189
2819.21 199
2819.34 210
2819.46 219
2819.58 225
2819.70 226
2819.82 223
2819.95 217
2820.07 211
2820.19 205
2820.31 201
2820.43 201
2820.56 202
2820.68 204
2820.80 204
2820.92 203
2821.05 201
2821.17 197
2821.29 194
2821.41 192
2821.53 191
2821.66 191
2821.78 191
2821.90 189
2822.02 184
2822.14 178
2822.27 171
2822.39 162
2822.51 154
2822.63 147
2822.76 141
2822.88 134
2823.00 127
2823.12 119
2823.24 109
2823.37 100
2823.49 93
2823.61 88
2823.73 87
2823.85 90
2823.98 95
2824.10 101
2824.22 105
2824.34 107
2824.47 107
2824.59 106
2824.71 105
2824.83 108
2824.95 114
2825.08 124
2825.20 135
2825.32 145
2825.44 151
2825.57 152
2825.69 147
2825.81 138
2825.93 127
2826.06 117
2826.18 111
2826.30 107
2826.42 107
2826.54 106
2826.67 106
2826.79 103
2826.91 98
2827.03 92
2827.16 86
2827.28 81
2827.40 76
2827.52 71
2827.64 66
2827.77 59
2827.89 50
2828.01 41
2828.13 32
2828.26 26
2828.38 25
2828.50 27
2828.62 33
2828.75 40
2828.87 45
2828.99 47
2829.11 44
2829.23 36
2829.36 25
2829.48 13
2829.60 3
2829.72 0
2829.85 0
2829.97 0
2830.09 0
2830.21 0
2830.34 0
2830.46 0
2830.58 0
2830.70 0
2830.82 0
2830.95 3
2831.07 12
2831.19 25
2831.31 41
2831.44 59
2831.56 76
2831.68 90
2831.80 101
2831.93 108
2832.05 112
2832.17 113
2832.29 113
2832.42 114
2832.54 116
2832.66 118
2832.78 121
2832.91 122
2833.03 121
2833.15 118
2833.27 113
2833.39 106
2833.52 99
2833.64 90
2833.76 82
2833.88 74
2834.01 69
2834.13 65
2834.25 64
2834.37 66
2834.50 71
2834.62 77
2834.74 85
2834.86 94
2834.99 105
2835.11 119
2835.23 135
2835.35 151
2835.48 166
2835.60 178
2835.72 184
2835.84 184
2835.97 179
2836.09 172
2836.21 165
2836.33 163
2836.46 165
2836.58 172
2836.70 182
2836.82 191
2836.95 196
2837.07 195
2837.19 188
2837.31 175
2837.44 159
2837.56 140
2837.68 120
2837.80 99
2837.93 78
2838.05 59
2838.17 42
2838.29 29
2838.42 20
2838.54 17
2838.66 19
2838.78 24
2838.91 30
2839.03 33
2839.15 33
2839.27 29
2839.40 23
2839.52 17
2839.64 14
2839.76 18
2839.89 29
2840.01 46
2840.13 66
2840.25 84
2840.38 98
2840.50 106
2840.62 106
2840.74 102
2840.87 97
2840.99 93
2841.11 94
2841.23 101
2841.36 111
2841.48 124
2841.60 136
2841.72 144
2841.85 147
2841.97 142
2842.09 132
2842.21 118
2842.34 101
2842.46 85
2842.58 72
2842.71 61
2842.83 54
2842.95 47
2843.07 39
2843.20 28
2843.32 14
2843.44 0
2843.56 0
2843.69 0
2843.81 0
2843.93 0
2844.05 0
2844.18 0
2844.30 6
2844.42 15
2844.54 20
2844.67 21
2844.79 19
2844.91 17
2845.04 16
2845.16 16
2845.28 19
2845.40 23
2845.53 30
2845.65 39
2845.77 51
2845.89 66
2846.02 83
2846.14 98
2846.26 110
2846.38 116
2846.51 114
2846.63 106
2846.75 93
2846.88 78
2847.00 65
2847.12 55
2847.24 50
2847.37 49
2847.49 50
2847.61 53
2847.73 56
2847.86 59
2847.98 61
2848.10 64
2848.22 68
2848.35 72
2848.47 78
2848.59 84
2848.72 91
2848.84 100
2848.96 110
2849.08 121
2849.21 133
2849.33 145
2849.45 155
2849.58 162
2849.70 166
2849.82 166
2849.94 163
2850.07 157
2850.19 150
2850.31 141
2850.43 132
2850.56 124
2850.68 115
2850.80 107
2850.93 98
2851.05 88
2851.17 77
2851.29 67
2851.42 58
2851.54 52
2851.66 49
2851.79 50
2851.91 53
2852.03 59
2852.15 64
2852.28 69
2852.40 72
2852.52 73
2852.64 72
2852.77 70
2852.89 66
2853.01 61
2853.14 53
2853.26 44
2853.38 34
2853.50 24
2853.63 18
2853.75 16
2853.87 20
2854.00 28
2854.12 41
2854.24 55
2854.36 67
2854.49 74
2854.61 75
2854.73 71
2854.86 62
2854.98 50
2855.10 38
2855.22 27
2855.35 19
2855.47 13
2855.59 10
2855.72 10
2855.84 12
2855.96 17
2856.08 25
2856.21 34
2856.33 45
2856.45 55
2856.58 62
2856.70 67
2856.82 67
2856.95 65
2857.07 61
2857.19 56
2857.31 54
2857.44 55
2857.56 61
2857.68 72
2857.81 89
2857.93 110
2858.05 131
2858.17 151
2858.30 165
2858.42 171
2858.54 168
2858.67 157
2858.79 141
2858.91 123
2859.03 107
2859.16 96
2859.28 91
2859.40 91
2859.53 94
2859.65 96
2859.77 96
2859.90 92
2860.02 83
2860.14 71
2860.26 58
2860.39 43
2860.51 30
2860.63 18
2860.76 8
2860.88 1
2861.00 0
2861.13 0
2861.25 0
2861.37 5
2861.49 13
2861.62 22
2861.74 31
2861.86 39
2861.99 46
2862.11 52
2862.23 59
2862.36 66
2862.48 74
2862.60 83
2862.72 92
2862.85 100
2862.97 104
2863.09 104
2863.22 100
2863.34 91
2863.46 78
2863.59 62
2863.71 47
2863.83 32
2863.96 19
2864.08 10
2864.20 4
2864.32 2
2864.45 2
2864.57 5
2864.69 8
2864.82 13
2864.94 18
2865.06 23
2865.19 31
2865.31 42
2865.43 57
2865.56 75
2865.68 96
2865.80 117
2865.92 137
2866.05 154
2866.17 168
2866.29 177
2866.42 182
2866.54 183
2866.66 180
2866.79 175
2866.91 167
2867.03 157
2867.16 147
2867.28 136
2867.40 127
2867.53 122
2867.65 120
2867.77 122
2867.89 128
2868.02 137
2868.14 146
2868.26 154
2868.39 158
2868.51 157
2868.63 150
2868.76 137
2868.88 120
2869.00 102
2869.13 86
2869.25 74
2869.37 71
2869.50 77
2869.62 90
2869.74 110
2869.87 131
2869.99 150
2870.11 164
2870.23 169
2870.36 164
2870.48 150
2870.60 130
2870.73 107
2870.85 84
2870.97 63
2871.10 46
2871.22 34
2871.34 27
2871.47 25
2871.59 27
2871.71 33
2871.84 43
2871.96 57
2872.08 72
2872.21 90
2872.33 108
2872.45 125
2872.58 140
2872.70 153
2872.82 162
2872.95 168
2873.07 171
2873.19 172
2873.32 171
2873.44 169
2873.56 164
2873.69 155
2873.81 144
2873.93 129
2874.06 111
2874.18 90
2874.30 69
2874.43 47
2874.55 26
2874.67 8
2874.79 0
2874.92 0
2875.04 0
2875.16 0
2875.29 0
2875.41 0
2875.53 0
2875.66 0
2875.78 3
2875.90 12
2876.03 22
2876.15 33
2876.27 46
2876.40 63
2876.52 83
2876.64 105
2876.77 125
2876.89 143
2877.01 157
2877.14 168
2877.26 175
2877.38 179
2877.51 182
2877.63 186
2877.75 190
2877.88 194
2878.00 197
2878.12 200
2878.25 201
2878.37 201
2878.49 199
2878.62 197
2878.74 195
2878.87 195
2878.99 197
2879.11 201
2879.24 208
2879.36 216
2879.48 222
2879.61 226
2879.73 226
2879.85 220
2879.98 209
2880.10 195
2880.22 180
2880.35 165
2880.47 155
2880.59 151
2880.72 154
2880.84 164
2880.96 182
2881.09 203
2881.21 227
2881.33 251
2881.46 273
2881.58 292
2881.70 309
2881.83 323
2881.95 332
2882.07 335
2882.20 331
2882.32 318
2882.44 298
2882.57 271
2882.69 244
2882.81 218
2882.94 198
2883.06 186
2883.18 181
2883.31 183
2883.43 188
2883.56 195
2883.68 200
2883.80 204
2883.93 208
2884.05 211
2884.17 215
2884.30 220
2884.42 227
2884.54 235
2884.67 244
2884.79 253
2884.91 261
2885.04 267
2885.16 273
2885.28 278
2885.41 282
2885.53 285
2885.65 287
2885.78 287
2885.90 285
2886.03 279
2886.15 272
2886.27 261
2886.40 249
2886.52 237
2886.64 229
2886.77 225
2886.89 228
2887.01 239
2887.14 259
2887.26 286
2887.38 317
2887.51 349
2887.63 378
2887.76 399
2887.88 411
2888.00 412
2888.13 400
2888.25 380
2888.37 353
2888.50 325
2888.62 297
2888.74 273
2888.87 254
2888.99 242
2889.11 238
2889.24 240
2889.36 248
2889.49 261
2889.61 277
2889.73 294
2889.86 307
2889.98 313
2890.10 312
2890.23 301
2890.35 282
2890.47 257
2890.60 229
2890.72 202
2890.85 181
2890.97 169
2891.09 167
2891.22 177
2891.34 197
2891.46 224
2891.59 255
2891.71 286
2891.83 314
2891.96 336
2892.08 351
2892.21 359
2892.33 361
2892.45 361
2892.58 359
2892.70 359
2892.82 360
2892.95 362
2893.07 366
2893.19 369
2893.32 371
2893.44 371
2893.57 368
2893.69 362
2893.81 353
2893.94 340
2894.06 326
2894.18 309
2894.31 292
2894.43 277
2894.56 265
2894.68 257
2894.80 256
2894.93 259
2895.05 267
2895.17 279
2895.30 293
2895.42 306
2895.55 319
2895.67 330
2895.79 337
2895.92 343
2896.04 345
2896.16 346
2896.29 346
2896.41 347
2896.54 350
2896.66 356
2896.78 364
2896.91 373
2897.03 381
2897.15 387
2897.28 388
2897.40 383
2897.53 372
2897.65 357
2897.77 340
2897.90 320
2898.02 302
2898.14 287
2898.27 274
2898.39 266
2898.52 262
2898.64 261
2898.76 263
2898.89 265
2899.01 267
2899.13 268
2899.26 267
2899.38 264
2899.51 260
2899.63 255
2899.75 250
2899.88 247
2900.00 244
2900.13 244
2900.25 246
2900.37 250
2900.50 256
2900.62 263
2900.74 271
2900.87 278
2900.99 285
2901.12 290
2901.24 293
2901.36 292
2901.49 286
2901.61 275
2901.74 258
2901.86 235
2901.98 209
2902.11 181
2902.23 155
2902.35 134
2902.48 122
2902.60 119
2902.73 125
2902.85 140
2902.97 160
2903.10 183
2903.22 206
2903.35 227
2903.47 245
2903.59 261
2903.72 275
2903.84 285
2903.97 290
2904.09 290
2904.21 285
2904.34 274
2904.46 261
2904.59 247
2904.71 236
2904.83 230
2904.96 231
2905.08 237
2905.20 247
2905.33 258
2905.45 268
2905.58 276
2905.70 281
2905.82 284
2905.95 285
2906.07 285
2906.20 283
2906.32 278
2906.44 272
2906.57 263
2906.69 255
2906.82 248
2906.94 243
2907.06 241
2907.19 242
2907.31 248
2907.44 257
2907.56 270
2907.68 284
2907.81 300
2907.93 315
2908.06 326
2908.18 331
2908.30 327
2908.43 315
2908.55 297
2908.68 275
2908.80 253
2908.92 235
2909.05 224
2909.17 221
2909.30 223
2909.42 228
2909.54 234
2909.67 238
2909.79 238
2909.92 235
2910.04 229
2910.16 222
2910.29 218
2910.41 217
2910.54 218
2910.66 222
2910.78 227
2910.91 232
2911.03 237
2911.16 240
2911.28 241
2911.41 241
2911.53 241
2911.65 240
2911.78 238
2911.90 236
2912.03 237
2912.15 241
2912.27 250
2912.40 265
2912.52 285
2912.65 307
2912.77 329
2912.89 345
2913.02 354
2913.14 353
2913.27 343
2913.39 327
2913.51 308
2913.64 289
2913.76 271
2913.89 255
2914.01 241
2914.14 228
2914.26 215
2914.38 205
2914.51 196
2914.63 193
2914.76 194
2914.88 201
2915.00 212
2915.13 228
2915.25 245
2915.38 263
2915.50 280
2915.63 295
2915.75 308
2915.87 317
2916.00 322
2916.12 323
2916.25 319
2916.37 308
2916.49 292
2916.62 270
2916.74 244
2916.87 215
2916.99 187
2917.12 161
2917.24 140
2917.36 124
2917.49 113
2917.61 106
2917.74 102
2917.86 99
2917.98 97
2918.11 96
2918.23 95
2918.36 96
2918.48 97
2918.61 97
2918.73 94
2918.85 87
2918.98 78
2919.10 65
2919.23 52
2919.35 40
2919.48 31
2919.60 26
2919.72 24
2919.85 23
2919.97 24
2920.10 26
2920.22 31
2920.35 38
2920.47 47
2920.59 58
2920.72 71
2920.84 82
2920.97 90
2921.09 93
2921.22 91
2921.34 86
2921.46 79
2921.59 72
2921.71 66
2921.84 62
2921.96 62
2922.09 64
2922.21 67
2922.33 69
2922.46 70
2922.58 68
2922.71 62
2922.83 52
2922.96 39
2923.08 25
2923.20 11
2923.33 0
2923.45 0
2923.58 0
2923.70 0
2923.83 0
2923.95 0
2924.07 0
2924.20 0
2924.32 0
2924.45 0
2924.57 6
2924.70 16
2924.82 27
2924.94 39
2925.07 50
2925.19 58
2925.32 63
2925.44 64
2925.57 63
2925.69 61
2925.82 60
2925.94 59
2926.06 60
2926.19 61
2926.31 61
2926.44 59
2926.56 55
2926.69 48
2926.81 39
2926.94 29
2927.06 19
2927.18 11
2927.31 5
2927.43 4
2927.56 6
2927.68 12
2927.81 19
2927.93 26
2928.05 30
2928.18 30
2928.30 27
2928.43 22
2928.55 16
2928.68 13
2928.80 13
2928.93 17
2929.05 23
2929.17 29
2929.30 34
2929.42 37
2929.55 40
2929.67 44
2929.80 52
2929.92 65
2930.05 81
2930.17 101
2930.29 119
2930.42 134
2930.54 142
2930.67 145
2930.79 144
2930.92 141
2931.04 140
2931.17 144
2931.29 153
2931.42 166
2931.54 181
2931.66 194
2931.79 202
2931.91 202
2932.04 194
2932.16 178
2932.29 157
2932.41 134
2932.54 110
2932.66 89
2932.78 70
2932.91 53
2933.03 39
2933.16 25
2933.28 13
2933.41 1
2933.53 0
2933.66 0
2933.78 0
2933.91 0
2934.03 0
2934.15 0
2934.28 0
2934.40 0
2934.53 11
2934.65 26
2934.78 40
2934.90 52
2935.03 62
2935.15 70
2935.28 77
2935.40 83
2935.53 91
2935.65 100
2935.77 111
2935.90 122
2936.02 133
2936.15 142
2936.27 150
2936.40 157
2936.52 163
2936.65 169
2936.77 174
2936.90 178
2937.02 180
2937.14 178
2937.27 170
2937.39 157
2937.52 140
2937.64 119
2937.77 99
2937.89 82
2938.02 69
2938.14 64
2938.27 65
2938.39 74
2938.52 87
2938.64 103
2938.77 117
2938.89 129
2939.01 136
2939.14 139
2939.26 137
2939.39 131
2939.51 124
2939.64 117
2939.76 110
2939.89 104
2940.01 96
2940.14 87
2940.26 75
2940.39 61
2940.51 46
2940.64 32
2940.76 21
2940.88 15
2941.01 16
2941.13 21
2941.26 29
2941.38 35
2941.51 37
2941.63 32
2941.76 20
2941.88 3
2942.01 0
2942.13 0
2942.26 0
2942.38 0
2942.51 0
2942.63 0
2942.76 0
2942.88 14
2943.00 35
2943.13 53
2943.25 68
2943.38 79
2943.50 86
2943.63 89
2943.75 87
2943.88 81
2944.00 73
2944.13 64
2944.25 55
2944.38 47
2944.50 42
2944.63 39
2944.75 39
2944.88 40
2945.00 43
2945.13 46
2945.25 48
2945.38 48
2945.50 47
2945.63 44
2945.75 39
2945.87 33
2946.00 26
2946.12 18
2946.25 11
2946.37 5
2946.50 0
2946.62 0
2946.75 0
2946.87 0
2947.00 0
2947.12 0
2947.25 0
2947.37 0
2947.50 0
2947.62 5
2947.75 10
2947.87 14
2948.00 18
2948.12 22
2948.25 28
2948.37 36
2948.50 47
2948.62 61
2948.75 79
2948.87 97
2949.00 115
2949.12 129
2949.25 137
2949.37 137
2949.50 128
2949.62 111
2949.74 87
2949.87 60
2949.99 34
2950.12 10
2950.24 0
2950.37 0
2950.49 0
2950.62 0
2950.74 0
2950.87 10
2950.99 26
2951.12 43
2951.24 60
2951.37 76
2951.49 92
2951.62 107
2951.74 119
2951.87 126
2951.99 128
2952.12 124
2952.24 114
2952.37 99
2952.49 82
2952.62 65
2952.74 50
2952.87 39
2952.99 33
2953.12 31
2953.24 33
2953.37 37
2953.49 43
2953.62 49
2953.74 55
2953.87 59
2953.99 61
2954.12 61
2954.24 58
2954.37 54
2954.49 50
2954.62 48
2954.74 47
2954.87 50
2954.99 55
2955.12 61
2955.24 67
2955.37 71
2955.49 72
2955.62 70
2955.74 65
2955.87 59
2955.99 51
2956.12 43
2956.24 35
2956.37 28
2956.49 23
2956.62 22
2956.74 27
2956.87 36
2956.99 50
2957.12 67
2957.24 84
2957.37 99
2957.49 111
2957.62 119
2957.74 122
2957.87 122
2957.99 121
2958.12 117
2958.24 114
2958.37 111
2958.49 109
2958.62 109
2958.74 110
2958.87 115
2958.99 122
2959.12 131
2959.24 143
2959.37 156
2959.49 169
2959.62 182
2959.74 193
2959.87 200
2959.99 203
2960.12 201
2960.24 194
2960.37 185
2960.49 174
2960.62 165
2960.74 160
2960.87 158
2961.00 160
2961.12 165
2961.25 173
2961.37 180
2961.50 185
2961.62 187
2961.75 184
2961.87 177
2962.00 164
2962.12 145
2962.25 123
2962.37 98
2962.50 73
2962.62 51
2962.75 31
2962.87 17
2963.00 8
2963.12 2
2963.25 0
2963.37 0
2963.50 0
2963.62 0
2963.75 0
2963.87 0
2964.00 0
2964.12 0
2964.25 0
2964.37 0
2964.50 5
2964.62 13
2964.75 24
2964.88 36
2965.00 49
2965.13 62
2965.25 75
2965.38 88
2965.50 99
2965.63 109
2965.75 115
2965.88 119
2966.00 120
2966.13 119
2966.25 116
2966.38 111
2966.50 105
2966.63 98
2966.75 90
2966.88 81
2967.00 72
2967.13 63
2967.25 54
2967.38 45
2967.51 36
2967.63 26
2967.76 17
2967.88 8
2968.01 0
2968.13 0
2968.26 0
2968.38 0
2968.51 0
2968.63 0
2968.76 0
2968.88 0
2969.01 0
2969.13 7
2969.26 15
2969.38 23
2969.51 29
2969.63 34
2969.76 37
2969.89 40
2970.01 41
2970.14 42
2970.26 44
2970.39 46
2970.51 50
2970.64 55
2970.76 59
2970.89 63
2971.01 65
2971.14 65
2971.26 61
2971.39 55
2971.51 49
2971.64 43
2971.77 40
2971.89 40
2972.02 44
2972.14 51
2972.27 61
2972.39 72
2972.52 84
2972.64 97
2972.77 111
2972.89 125
2973.02 140
2973.14 154
2973.27 167
2973.40 175
2973.52 179
2973.65 176
2973.77 166
2973.90 150
2974.02 128
2974.15 104
2974.27 80
2974.40 57
2974.52 39
2974.65 25
2974.77 17
2974.90 14
2975.03 14
2975.15 18
2975.28 24
2975.40 32
2975.53 41
2975.65 52
2975.78 64
2975.90 75
2976.03 85
2976.15 92
2976.28 96
2976.41 96
2976.53 91
2976.66 80
2976.78 67
2976.91 51
2977.03 37
2977.16 25
2977.28 17
2977.41 13
2977.53 15
2977.66 19
2977.79 25
2977.91 29
2978.04 31
2978.16 29
2978.29 25
2978.41 17
2978.54 9
2978.66 0
2978.79 0
2978.91 0
2979.04 0
2979.17 0
2979.29 0
2979.42 0
2979.54 0
2979.67 0
2979.79 6
2979.92 13
2980.04 19
2980.17 25
2980.30 29
2980.42 33
2980.55 36
2980.67 38
2980.80 39
2980.92 40
2981.05 41
2981.17 44
2981.30 48
2981.43 53
2981.55 60
2981.68 66
2981.80 72
2981.93 75
2982.05 74
2982.18 69
2982.30 61
2982.43 50
2982.56 37
2982.68 27
2982.81 20
2982.93 19
2983.06 23
2983.18 32
2983.31 44
2983.43 58
2983.56 70
2983.69 80
2983.81 89
2983.94 97
2984.06 107
2984.19 119
2984.31 133
2984.44 148
2984.56 163
2984.69 174
2984.82 180
2984.94 179
2985.07 169
2985.19 153
2985.32 131
2985.44 107
2985.57 83
2985.70 61
2985.82 43
2985.95 30
2986.07 21
2986.20 16
2986.32 13
2986.45 13
2986.57 14
2986.70 17
2986.83 21
2986.95 23
2987.08 25
2987.20 24
2987.33 20
2987.45 15
2987.58 8
2987.71 2
2987.83 0
2987.96 0
2988.08 0
2988.21 3
2988.33 8
2988.46 12
2988.59 13
2988.71 11
2988.84 7
2988.96 0
2989.09 0
2989.21 0
2989.34 0
2989.47 0
2989.59 2
2989.72 22
2989.84 47
2989.97 74
2990.09 101
2990.22 124
2990.35 141
2990.47 151
2990.60 154
2990.72 151
2990.85 145
2990.97 135
2991.10 127
2991.23 120
2991.35 117
2991.48 116
2991.60 115
2991.73 114
2991.85 111
2991.98 105
2992.11 95
2992.23 85
2992.36 77
2992.48 73
2992.61 74
2992.74 80
2992.86 90
2992.99 99
2993.11 107
2993.24 109
2993.36 107
2993.49 101
2993.62 93
2993.74 84
2993.87 77
2993.99 73
2994.12 71
2994.25 71
2994.37 72
2994.50 73
2994.62 74
2994.75 75
2994.87 76
2995.00 79
2995.13 82
2995.25 86
2995.38 92
2995.50 99
2995.63 106
2995.76 112
2995.88 119
2996.01 125
2996.13 129
2996.26 132
2996.38 132
2996.51 129
2996.64 125
2996.76 118
2996.89 110
2997.01 101
2997.14 92
2997.27 84
2997.39 77
2997.52 73
2997.64 72
2997.77 73
2997.89 77
2998.02 82
2998.15 88
2998.27 93
2998.40 97
2998.52 99
2998.65 100
2998.78 100
2998.90 99
2999.03 96
2999.15 93
2999.28 88
2999.41 83
2999.53 78
2999.66 75
2999.78 72
2999.91 72
3000.04 72
3000.16 73
3000.29 73
3000.41 71
3000.54 67
3000.67 61
3000.79 53
3000.92 43
3001.04 33
3001.17 22
3001.30 11
3001.42 1
3001.55 0
3001.67 0
3001.80 0
3001.93 0
3002.05 0
3002.18 0
3002.30 0
3002.43 2
3002.55 12
3002.68 20
3002.81 26
3002.93 28
3003.06 29
3003.18 30
3003.31 30
3003.44 33
3003.56 38
3003.69 46
3003.82 56
3003.94 67
3004.07 79
3004.19 89
3004.32 97
3004.45 103
3004.57 106
3004.70 107
3004.82 107
3004.95 106
3005.08 104
3005.20 102
3005.33 100
3005.45 97
3005.58 93
3005.71 87
3005.83 79
3005.96 69
3006.08 57
3006.21 44
3006.34 31
3006.46 22
3006.59 17
3006.71 17
3006.84 20
3006.97 25
3007.09 32
3007.22 36
3007.34 35
3007.47 30
3007.60 19
3007.72 4
3007.85 0
3007.98 0
3008.10 0
3008.23 0
3008.35 0
3008.48 0
3008.61 0
3008.73 8
3008.86 25
3008.98 40
3009.11 51
3009.24 59
3009.36 63
3009.49 66
3009.61 70
3009.74 73
3009.87 76
3009.99 80
3010.12 83
3010.25 86
3010.37 89
3010.50 92
3010.62 95
3010.75 97
3010.88 97
3011.00 95
3011.13 88
3011.25 79
3011.38 69
3011.51 59
3011.63 53
3011.76 51
3011.89 55
3012.01 63
3012.14 74
3012.26 88
3012.39 101
3012.52 113
3012.64 124
3012.77 133
3012.90 141
3013.02 148
3013.15 154
3013.27 161
3013.40 167
3013.53 171
3013.65 175
3013.78 176
3013.91 174
3014.03 170
3014.16 164
3014.28 157
3014.41 150
3014.54 143
3014.66 136
3014.79 130
3014.92 123
3015.04 117
3015.17 110
3015.29 104
3015.42 100
3015.55 100
3015.67 103
3015.80 111
3015.93 122
3016.05 134
3016.18 146
3016.30 156
3016.43 162
3016.56 163
3016.68 161
3016.81 155
3016.94 149
3017.06 144
3017.19 140
3017.31 138
3017.44 138
3017.57 139
3017.69 138
3017.82 136
3017.95 132
3018.07 128
3018.20 126
3018.32 127
3018.45 132
3018.58 142
3018.70 155
3018.83 170
3018.96 185
3019.08 196
3019.21 203
3019.34 208
3019.46 210
3019.59 211
3019.71 211
3019.84 210
3019.97 211
3020.09 212
3020.22 213
3020.35 214
3020.47 216
3020.60 216
3020.73 216
3020.85 212
3020.98 205
3021.10 195
3021.23 183
3021.36 170
3021.48 158
3021.61 150
3021.74 148
3021.86 150
3021.99 158
3022.12 170
3022.24 183
3022.37 196
3022.49 207
3022.62 214
3022.75 215
3022.87 212
3023.00 203
3023.13 189
3023.25 173
3023.38 155
3023.51 136
3023.63 119
3023.76 102
3023.89 87
3024.01 73
3024.14 59
3024.26 44
3024.39 28
3024.52 12
3024.64 0
3024.77 0
3024.90 0
3025.02 0
3025.15 0
3025.28 0
3025.40 0
3025.53 5
3025.66 12
3025.78 15
3025.91 15
3026.04 13
3026.16 12
3026.29 13
3026.41 20
3026.54 32
3026.67 51
3026.79 75
3026.92 103
3027.05 132
3027.17 160
3027.30 183
3027.43 200
3027.55 211
3027.68 214
3027.81 212
3027.93 206
3028.06 197
3028.19 187
3028.31 177
3028.44 166
3028.57 156
3028.69 145
3028.82 135
3028.95 127
3029.07 119
3029.20 112
3029.32 105
3029.45 98
3029.58 88
3029.70 77
3029.83 63
3029.96 48
3030.08 33
3030.21 19
3030.34 7
3030.46 0
3030.59 0
3030.72 0
3030.84 0
3030.97 7
3031.10 24
3031.22 48
3031.35 76
3031.48 107
3031.60 138
3031.73 168
3031.86 194
3031.98 218
3032.11 237
3032.24 254
3032.36 267
3032.49 275
3032.62 279
3032.74 279
3032.87 275
3033.00 269
3033.12 262
3033.25 257
3033.38 253
3033.50 252
3033.63 251
3033.76 248
3033.88 242
3034.01 233
3034.14 221
3034.26 207
3034.39 193
3034.52 183
3034.64 177
3034.77 178
3034.90 184
3035.02 194
3035.15 205
3035.28 214
3035.40 219
3035.53 216
3035.66 207
3035.78 192
3035.91 173
3036.04 156
3036.16 141
3036.29 133
3036.42 130
3036.54 133
3036.67 139
3036.80 148
3036.92 157
3037.05 165
3037.18 170
3037.30 172
3037.43 171
3037.56 168
3037.68 165
3037.81 164
3037.94 167
3038.06 175
3038.19 186
3038.32 201
3038.44 216
3038.57 229
3038.70 239
3038.82 244
3038.95 246
3039.08 244
3039.20 237
3039.33 228
3039.46 215
3039.58 201
3039.71 186
3039.84 173
3039.96 165
3040.09 163
3040.22 166
3040.34 172
3040.47 180
3040.60 186
3040.73 187
3040.85 183
3040.98 174
3041.11 162
3041.23 149
3041.36 136
3041.49 126
3041.61 118
3041.74 112
3041.87 109
3041.99 107
3042.12 107
3042.25 110
3042.37 115
3042.50 122
3042.63 130
3042.75 139
3042.88 146
3043.01 149
3043.13 149
3043.26 145
3043.39 137
3043.52 126
3043.64 114
3043.77 102
3043.90 93
3044.02 87
3044.15 83
3044.28 82
3044.40 83
3044.53 83
3044.66 82
3044.78 76
3044.91 66
3045.04 52
3045.16 35
3045.29 18
3045.42 4
3045.55 0
3045.67 0
3045.80 2
3045.93 14
3046.05 30
3046.18 45
3046.31 57
3046.43 66
3046.56 70
3046.69 70
3046.81 67
3046.94 65
3047.07 63
3047.20 63
3047.32 65
3047.45 70
3047.58 79
3047.70 91
3047.83 105
3047.96 121
3048.08 136
3048.21 149
3048.34 159
3048.46 162
3048.59 159
3048.72 150
3048.85 134
3048.97 114
3049.10 91
3049.23 68
3049.35 45
3049.48 25
3049.61 11
3049.73 2
3049.86 0
3049.99 4
3050.11 12
3050.24 22
3050.37 31
3050.50 36
3050.62 36
3050.75 32
3050.88 24
3051.00 14
3051.13 5
3051.26 0
3051.38 0
3051.51 0
3051.64 3
3051.77 8
3051.89 13
3052.02 17
3052.15 20
3052.27 20
3052.40 19
3052.53 16
3052.66 12
3052.78 8
3052.91 5
3053.04 5
3053.16 8
3053.29 14
3053.42 24
3053.54 36
3053.67 48
3053.80 58
3053.93 63
3054.05 64
3054.18 61
3054.31 53
3054.43 44
3054.56 34
3054.69 25
3054.82 16
3054.94 9
3055.07 3
3055.20 0
3055.32 0
3055.45 0
3055.58 0
3055.70 0
3055.83 0
3055.96 0
3056.09 0
3056.21 2
3056.34 16
3056.47 33
3056.59 50
3056.72 66
3056.85 80
3056.98 90
3057.10 95
3057.23 97
3057.36 95
3057.48 92
3057.61 90
3057.74 90
3057.87 94
3057.99 101
3058.12 112
3058.25 124
3058.37 135
3058.50 145
3058.63 152
3058.76 157
3058.88 160
3059.01 163
3059.14 166
3059.26 171
3059.39 177
3059.52 185
3059.65 193
3059.77 202
3059.90 211
3060.03 221
3060.16 230
3060.28 239
3060.41 246
3060.54 251
3060.66 251
3060.79 248
3060.92 239
3061.05 226
3061.17 211
3061.30 192
3061.43 173
3061.55 152
3061.68 131
3061.81 109
3061.94 88
3062.06 69
3062.19 54
3062.32 44
3062.44 40
3062.57 43
3062.70 52
3062.83 64
3062.95 78
3063.08 92
3063.21 103
3063.34 111
3063.46 117
3063.59 119
3063.72 118
3063.84 115
3063.97 111
3064.10 104
3064.23 98
3064.35 92
3064.48 89
3064.61 88
3064.74 90
3064.86 93
3064.99 96
3065.12 97
3065.24 93
3065.37 84
3065.50 70
3065.63 53
3065.75 36
3065.88 20
3066.01 9
3066.14 3
3066.26 3
3066.39 8
3066.52 19
3066.65 34
3066.77 53
3066.90 73
3067.03 92
3067.15 108
3067.28 119
3067.41 123
3067.54 119
3067.66 108
3067.79 92
3067.92 74
3068.05 57
3068.17 43
3068.30 33
3068.43 26
3068.56 20
3068.68 14
3068.81 7
3068.94 0
3069.06 0
3069.19 0
3069.32 0
3069.45 0
3069.57 0
3069.70 0
3069.83 0
3069.96 9
3070.08 21
3070.21 33
3070.34 41
3070.47 47
3070.59 50
3070.72 50
3070.85 48
3070.98 45
3071.10 42
3071.23 41
3071.36 41
3071.49 41
3071.61 40
3071.74 36
3071.87 30
3072.00 21
3072.12 12
3072.25 3
3072.38 0
3072.51 0
3072.63 7
3072.76 18
3072.89 31
3073.01 44
3073.14 55
3073.27 63
3073.40 68
3073.52 72
3073.65 76
3073.78 80
3073.91 85
3074.03 91
3074.16 96
3074.29 100
3074.42 100
3074.54 98
3074.67 90
3074.80 78
3074.93 61
3075.05 42
3075.18 23
3075.31 6
3075.44 0
3075.56 0
3075.69 0
3075.82 0
3075.95 6
3076.07 21
3076.20 37
3076.33 54
3076.46 71
3076.58 86
3076.71 98
3076.84 108
3076.97 116
3077.09 122
3077.22 127
3077.35 131
3077.48 136
3077.61 143
3077.73 153
3077.86 166
3077.99 182
3078.12 200
3078.24 219
3078.37 238
3078.50 255
3078.63 269
3078.75 281
3078.88 291
3079.01 299
3079.14 306
3079.26 311
3079.39 315
3079.52 315
3079.65 312
3079.77 307
3079.90 300
3080.03 294
3080.16 290
3080.28 289
3080.41 289
3080.54 289
3080.67 288
3080.79 283
3080.92 275
3081.05 264
3081.18 253
3081.31 244
3081.43 239
3081.56 236
3081.69 234
3081.82 232
3081.94 229
3082.07 222
3082.20 213
3082.33 202
3082.45 189
3082.58 176
3082.71 162
3082.84 147
3082.96 130
3083.09 113
3083.22 97
3083.35 82
3083.48 70
3083.60 63
3083.73 61
3083.86 64
3083.99 70
3084.11 78
3084.24 85
3084.37 90
3084.50 93
3084.62 92
3084.75 88
3084.88 82
3085.01 75
3085.14 69
3085.26 63
3085.39 58
3085.52 55
3085.65 52
3085.77 49
3085.90 46
3086.03 42
3086.16 38
3086.28 34
3086.41 32
3086.54 33
3086.67 36
3086.80 42
3086.92 48
3087.05 53
3087.18 56
3087.31 55
3087.43 50
3087.56 42
3087.69 34
3087.82 27
3087.95 24
3088.07 24
3088.20 28
3088.33 35
3088.46 46
3088.58 59
3088.71 73
3088.84 87
3088.97 100
3089.10 112
3089.22 122
3089.35 129
3089.48 133
3089.61 133
3089.73 131
3089.86 127
3089.99 122
3090.12 118
3090.25 116
3090.37 116
3090.50 117
3090.63 118
3090.76 119
3090.88 118
3091.01 117
3091.14 113
3091.27 108
3091.40 101
3091.52 93
3091.65 86
3091.78 80
3091.91 74
3092.04 71
3092.16 70
3092.29 72
3092.42 75
3092.55 80
3092.67 86
3092.80 92
3092.93 98
3093.06 103
3093.19 107
3093.31 108
3093.44 107
3093.57 104
3093.70 98
3093.83 90
3093.95 79
3094.08 67
3094.21 56
3094.34 47
3094.47 41
3094.59 40
3094.72 42
3094.85 48
3094.98 58
3095.10 69
3095.23 80
3095.36 92
3095.49 103
3095.62 111
3095.74 117
3095.87 119
3096.00 117
3096.13 115
3096.26 111
3096.38 109
3096.51 109
3096.64 113
3096.77 119
3096.90 125
3097.02 129
3097.15 130
3097.28 127
3097.41 120
3097.54 110
3097.66 98
3097.79 86
3097.92 75
3098.05 65
3098.18 55
3098.30 45
3098.43 35
3098.56 25
3098.69 17
3098.82 10
3098.94 7
3099.07 8
3099.20 12
3099.33 20
3099.46 29
3099.58 37
3099.71 42
3099.84 42
3099.97 36
3100.10 25
3100.22 12
3100.35 0
3100.48 0
3100.61 0
3100.74 0
3100.86 0
3100.99 0
3101.12 0
3101.25 0
3101.38 0
3101.50 6
3101.63 13
3101.76 21
3101.89 28
3102.02 33
3102.14 35
3102.27 32
3102.40 26
3102.53 18
3102.66 9
3102.78 2
3102.91 0
3103.04 0
3103.17 0
3103.30 0
3103.42 0
3103.55 4
3103.68 9
3103.81 18
3103.94 30
3104.07 46
3104.19 63
3104.32 81
3104.45 96
3104.58 106
3104.71 109
3104.83 103
3104.96 91
3105.09 73
3105.22 53
3105.35 32
3105.47 12
3105.60 0
3105.73 0
3105.86 0
3105.99 0
3106.12 0
3106.24 0
3106.37 0
3106.50 19
3106.63 48
3106.76 78
3106.88 106
3107.01 127
3107.14 139
3107.27 139
3107.40 129
3107.52 110
3107.65 86
3107.78 62
3107.91 43
3108.04 31
3108.17 29
3108.29 36
3108.42 48
3108.55 63
3108.68 77
3108.81 88
3108.93 96
3109.06 99
3109.19 102
3109.32 104
3109.45 108
3109.58 113
3109.70 118
3109.83 123
3109.96 127
3110.09 128
3110.22 128
3110.35 126
3110.47 123
3110.60 118
3110.73 114
3110.86 109
3110.99 105
3111.11 103
3111.24 104
3111.37 108
3111.50 114
3111.63 121
3111.76 129
3111.88 136
3112.01 143
3112.14 148
3112.27 154
3112.40 159
3112.53 164
3112.65 168
3112.78 168
3112.91 163
3113.04 154
3113.17 139
3113.30 120
3113.42 99
3113.55 77
3113.68 58
3113.81 41
3113.94 28
3114.06 18
3114.19 10
3114.32 5
3114.45 0
3114.58 0
3114.71 0
3114.83 0
3114.96 0
3115.09 0
3115.22 0
3115.35 0
3115.48 0
3115.60 0
3115.73 5
3115.86 18
3115.99 33
3116.12 51
3116.25 68
3116.37 82
3116.50 92
3116.63 95
3116.76 94
3116.89 87
3117.02 79
3117.14 69
3117.27 60
3117.40 54
3117.53 50
3117.66 50
3117.79 54
3117.92 61
3118.04 69
3118.17 78
3118.30 85
3118.43 91
3118.56 93
3118.69 92
3118.81 87
3118.94 80
3119.07 72
3119.20 63
3119.33 55
3119.46 49
3119.58 44
3119.71 42
3119.84 44
3119.97 50
3120.10 59
3120.23 70
3120.35 82
3120.48 91
3120.61 95
3120.74 93
3120.87 82
3121.00 66
3121.13 47
3121.25 30
3121.38 18
3121.51 14
3121.64 18
3121.77 30
3121.90 45
3122.02 59
3122.15 70
3122.28 74
3122.41 73
3122.54 67
3122.67 59
3122.80 52
3122.92 47
3123.05 45
3123.18 48
3123.31 54
3123.44 62
3123.57 71
3123.70 77
3123.82 79
3123.95 78
3124.08 72
3124.21 65
3124.34 58
3124.47 54
3124.59 54
3124.72 60
3124.85 71
3124.98 88
3125.11 107
3125.24 127
3125.37 145
3125.49 160
3125.62 170
3125.75 175
3125.88 177
3126.01 176
3126.14 173
3126.27 171
3126.39 168
3126.52 165
3126.65 161
3126.78 156
3126.91 151
3127.04 148
3127.17 147
3127.29 150
3127.42 157
3127.55 167
3127.68 176
3127.81 183
3127.94 187
3128.07 185
3128.19 180
3128.32 172
3128.45 163
3128.58 152
3128.71 141
3128.84 127
3128.97 112
3129.09 95
3129.22 79
3129.35 64
3129.48 54
3129.61 50
3129.74 52
3129.87 60
3129.99 72
3130.12 84
3130.25 95
3130.38 102
3130.51 105
3130.64 105
3130.77 105
3130.90 105
3131.02 106
3131.15 110
3131.28 115
3131.41 120
3131.54 123
3131.67 122
3131.80 117
3131.92 109
3132.05 98
3132.18 84
3132.31 69
3132.44 55
3132.57 44
3132.70 37
3132.83 34
3132.95 37
3133.08 44
3133.21 54
3133.34 64
3133.47 71
3133.60 74
3133.73 71
3133.85 63
3133.98 52
3134.11 40
3134.24 28
3134.37 18
3134.50 11
3134.63 8
3134.76 6
3134.88 5
3135.01 5
3135.14 5
3135.27 7
3135.40 10
3135.53 15
3135.66 19
3135.79 23
3135.91 25
3136.04 24
3136.17 20
3136.30 14
3136.43 7
3136.56 2
3136.69 0
3136.82 0
3136.94 0
3137.07 1
3137.20 2
3137.33 1
3137.46 0
3137.59 0
3137.72 0
3137.85 0
3137.98 0
3138.10 0
3138.23 4
3138.36 7
3138.49 8
3138.62 7
3138.75 5
3138.88 3
3139.01 4
3139.13 7
3139.26 14
3139.39 21
3139.52 28
3139.65 32
3139.78 33
3139.91 29
3140.04 21
3140.16 13
3140.29 5
3140.42 0
3140.55 0
3140.68 0
3140.81 0
3140.94 0
3141.07 0
3141.20 0
3141.32 0
3141.45 0
3141.58 2
3141.71 5
3141.84 6
3141.97 7
3142.10 6
3142.23 5
3142.36 3
3142.48 1
3142.61 0
3142.74 0
3142.87 0
3143.00 0
3143.13 0
3143.26 0
3143.39 0
3143.52 0
3143.64 7
3143.77 19
3143.90 31
3144.03 41
3144.16 48
3144.29 50
3144.42 47
3144.55 39
3144.68 28
3144.80 16
3144.93 7
3145.06 1
3145.19 0
3145.32 4
3145.45 14
3145.58 26
3145.71 39
3145.84 51
3145.97 60
3146.09 63
3146.22 59
3146.35 48
3146.48 32
3146.61 11
3146.74 0
3146.87 0
3147.00 0
3147.13 0
3147.26 0
3147.38 0
3147.51 0
3147.64 0
3147.77 24
3147.90 56
3148.03 89
3148.16 118
3148.29 142
3148.42 160
3148.55 170
3148.67 172
3148.80 168
3148.93 159
3149.06 147
3149.19 136
3149.32 127
3149.45 121
3149.58 118
3149.71 117
3149.84 119
3149.96 120
3150.09 121
3150.22 121
3150.35 119
3150.48 116
3150.61 113
3150.74 109
3150.87 105
3151.00 103
3151.13 101
3151.25 100
3151.38 99
3151.51 98
3151.64 96
3151.77 94
3151.90 92
3152.03 91
3152.16 92
3152.29 95
3152.42 101
3152.55 109
3152.67 117
3152.80 125
3152.93 133
3153.06 138
3153.19 143
3153.32 146
3153.45 149
3153.58 151
3153.71 153
3153.84 153
3153.97 151
3154.09 148
3154.22 143
3154.35 139
3154.48 137
3154.61 136
3154.74 139
3154.87 144
3155.00 151
3155.13 159
3155.26 168
3155.39 175
3155.52 181
3155.64 186
3155.77 189
3155.90 191
3156.03 191
3156.16 190
3156.29 186
3156.42 179
3156.55 169
3156.68 155
3156.81 138
3156.94 121
3157.07 104
3157.19 90
3157.32 79
3157.45 74
3157.58 75
3157.71 79
3157.84 85
3157.97 90
3158.10 91
3158.23 89
3158.36 83
3158.49 74
3158.62 64
3158.75 56
3158.87 50
3159.00 47
3159.13 47
3159.26 48
3159.39 50
3159.52 50
3159.65 49
3159.78 45
3159.91 39
3160.04 30
3160.17 17
3160.30 2
3160.43 0
3160.55 0
3160.68 0
3160.81 0
3160.94 0
3161.07 0
3161.20 0
3161.33 12
3161.46 43
3161.59 72
3161.72 97
3161.85 118
3161.98 133
3162.11 144
3162.23 152
3162.36 157
3162.49 160
3162.62 158
3162.75 152
3162.88 140
3163.01 124
3163.14 106
3163.27 88
3163.40 74
3163.53 64
3163.66 58
3163.79 57
3163.92 56
3164.05 54
3164.17 47
3164.30 36
3164.43 20
3164.56 1
3164.69 0
3164.82 0
3164.95 0
3165.08 0
3165.21 0
3165.34 0
3165.47 0
3165.60 5
3165.73 21
3165.86 35
3165.99 46
3166.11 53
3166.24 57
3166.37 59
3166.50 60
3166.63 60
3166.76 61
3166.89 60
3167.02 60
3167.15 59
3167.28 58
3167.41 59
3167.54 61
3167.67 66
3167.80 73
3167.93 82
3168.06 90
3168.18 97
3168.31 101
3168.44 102
3168.57 102
3168.70 100
3168.83 97
3168.96 95
3169.09 92
3169.22 88
3169.35 84
3169.48 79
3169.61 73
3169.74 68
3169.87 65
3170.00 66
3170.13 72
3170.26 84
3170.39 100
3170.51 120
3170.64 140
3170.77 160
3170.90 177
3171.03 189
3171.16 196
3171.29 197
3171.42 193
3171.55 185
3171.68 176
3171.81 168
3171.94 162
3172.07 161
3172.20 164
3172.33 170
3172.46 176
3172.59 180
3172.72 178
3172.85 170
3172.97 157
3173.10 139
3173.23 120
3173.36 103
3173.49 90
3173.62 81
3173.75 77
3173.88 75
3174.01 73
3174.14 70
3174.27 65
3174.40 58
3174.53 49
3174.66 39
3174.79 32
3174.92 29
3175.05 30
3175.18 36
3175.31 47
3175.44 60
3175.57 73
3175.70 86
3175.82 96
3175.95 105
3176.08 114
3176.21 124
3176.34 136
3176.47 149
3176.60 163
3176.73 174
3176.86 181
3176.99 182
3177.12 178
3177.25 170
3177.38 161
3177.51 154
3177.64 150
3177.77 150
3177.90 153
3178.03 158
3178.16 162
3178.29 165
3178.42 166
3178.55 165
3178.68 163
3178.81 161
3178.94 159
3179.06 155
3179.19 151
3179.32 146
3179.45 141
3179.58 138
3179.71 139
3179.84 143
3179.97 153
3180.10 167
3180.23 184
3180.36 201
3180.49 217
3180.62 230
3180.75 238
3180.88 240
3181.01 237
3181.14 230
3181.27 219
3181.40 206
3181.53 193
3181.66 181
3181.79 168
3181.92 156
3182.05 144
3182.18 130
3182.31 116
3182.44 101
3182.57 88
3182.70 75
3182.83 65
3182.95 56
3183.08 48
3183.21 41
3183.34 34
3183.47 27
3183.60 21
3183.73 15
3183.86 9
3183.99 4
3184.12 0
3184.25 0
3184.38 0
3184.51 0
3184.64 0
3184.77 0
3184.90 0
3185.03 0
3185.16 0
3185.29 10
3185.42 26
3185.55 42
3185.68 59
3185.81 74
3185.94 85
3186.07 92
3186.20 94
3186.33 93
3186.46 91
3186.59 87
3186.72 84
3186.85 82
3186.98 81
3187.11 81
3187.24 82
3187.37 85
3187.50 90
3187.63 97
3187.76 105
3187.89 112
3188.02 116
3188.15 116
3188.28 109
3188.41 95
3188.53 75
3188.66 52
3188.79 28
3188.92 6
3189.05 0
3189.18 0
3189.31 0
3189.44 0
3189.57 4
3189.70 22
3189.83 41
3189.96 61
3190.09 79
3190.22 93
3190.35 103
3190.48 110
3190.61 113
3190.74 114
3190.87 114
3191.00 115
3191.13 116
3191.26 117
3191.39 118
3191.52 118
3191.65 116
3191.78 114
3191.91 112
3192.04 109
3192.17 106
3192.30 103
3192.43 99
3192.56 93
3192.69 86
3192.82 78
3192.95 72
3193.08 71
3193.21 75
3193.34 86
3193.47 104
3193.60 125
3193.73 146
3193.86 165
3193.99 176
3194.12 179
3194.25 173
3194.38 160
3194.51 142
3194.64 121
3194.77 100
3194.90 82
3195.03 68
3195.16 59
3195.29 55
3195.42 55
3195.55 58
3195.68 63
3195.81 66
3195.94 67
3196.07 63
3196.20 55
3196.33 43
3196.46 29
3196.59 16
3196.72 4
3196.85 0
3196.98 0
3197.11 0
3197.24 0
3197.37 0
3197.50 0
3197.63 0
3197.76 0
3197.89 2
3198.02 8
3198.15 15
3198.28 22
3198.41 30
3198.54 41
3198.67 53
3198.80 67
3198.93 82
3199.06 95
3199.19 105
3199.32 109
3199.45 108
3199.58 103
3199.71 94
3199.84 82
3199.97 70
3200.10 60
3200.23 51
3200.36 46
3200.49 44
3200.62 45
3200.75 48
3200.88 54
3201.01 59
3201.14 65
3201.27 68
3201.40 71
3201.53 74
3201.66 77
3201.79 82
3201.92 88
3202.05 95
3202.18 102
3202.31 108
3202.44 110
3202.57 108
3202.70 102
3202.83 93
3202.96 84
3203.09 75
3203.22 70
3203.35 69
3203.48 71
3203.61 77
3203.74 82
3203.87 88
3204.00 92
3204.13 94
3204.26 95
3204.39 97
3204.52 100
3204.65 105
3204.78 112
3204.91 119
3205.04 126
3205.17 130
3205.30 131
3205.43 127
3205.56 119
3205.69 109
3205.82 99
3205.95 90
3206.09 85
3206.22 84
3206.35 87
3206.48 95
3206.61 105
3206.74 119
3206.87 136
3207.00 155
3207.13 173
3207.26 189
3207.39 199
3207.52 201
3207.65 192
3207.78 174
3207.91 148
3208.04 116
3208.17 83
3208.30 53
3208.43 28
3208.56 10
3208.69 0
3208.82 0
3208.95 0
3209.08 5
3209.21 13
3209.34 22
3209.47 30
3209.60 37
3209.73 40
3209.86 41
3209.99 39
3210.12 35
3210.25 28
3210.38 20
3210.51 11
3210.64 0
3210.77 0
3210.90 0
3211.03 0
3211.16 0
3211.29 0
3211.42 0
3211.55 0
3211.69 2
3211.82 10
3211.95 17
3212.08 24
3212.21 31
3212.34 39
3212.47 49
3212.60 61
3212.73 74
3212.86 87
3212.99 97
3213.12 106
3213.25 111
3213.38 113
3213.51 112
3213.64 109
3213.77 103
3213.90 96
3214.03 88
3214.16 79
3214.29 71
3214.42 66
3214.55 66
3214.68 71
3214.81 83
3214.94 100
3215.07 122
3215.20 145
3215.33 169
3215.46 189
3215.60 206
3215.73 219
3215.86 226
3215.99 227
3216.12 224
3216.25 215
3216.38 200
3216.51 179
3216.64 154
3216.77 126
3216.90 95
3217.03 65
3217.16 37
3217.29 15
3217.42 1
3217.55 0
3217.68 4
3217.81 21
3217.94 46
3218.07 74
3218.20 101
3218.33 124
3218.46 140
3218.59 149
3218.72 151
3218.86 150
3218.99 148
3219.12 148
3219.25 149
3219.38 153
3219.51 157
3219.64 162
3219.77 167
3219.90 174
3220.03 181
3220.16 188
3220.29 197
3220.42 204
3220.55 209
3220.68 210
3220.81 208
3220.94 202
3221.07 195
3221.20 185
3221.33 175
3221.46 165
3221.60 154
3221.73 144
3221.86 133
3221.99 123
3222.12 115
3222.25 112
3222.38 114
3222.51 123
3222.64 139
3222.77 160
3222.90 186
3223.03 213
3223.16 238
3223.29 259
3223.42 273
3223.55 280
3223.68 280
3223.81 272
3223.94 260
3224.07 244
3224.21 226
3224.34 208
3224.47 190
3224.60 171
3224.73 153
3224.86 136
3224.99 121
3225.12 109
3225.25 101
3225.38 99
3225.51 101
3225.64 108
3225.77 118
3225.90 129
3226.03 140
3226.16 149
3226.29 156
3226.43 159
3226.56 161
3226.69 161
3226.82 162
3226.95 165
3227.08 171
3227.21 179
3227.34 187
3227.47 193
3227.60 194
3227.73 189
3227.86 177
3227.99 160
3228.12 141
3228.25 124
3228.38 112
3228.51 107
3228.65 110
3228.78 118
3228.91 130
3229.04 142
3229.17 151
3229.30 158
3229.43 161
3229.56 163
3229.69 164
3229.82 166
3229.95 171
3230.08 177
3230.21 185
3230.34 192
3230.47 197
3230.61 197
3230.74 191
3230.87 181
3231.00 166
3231.13 151
3231.26 136
3231.39 125
3231.52 119
3231.65 117
3231.78 119
3231.91 124
3232.04 131
3232.17 139
3232.30 147
3232.44 152
3232.57 155
3232.70 154
3232.83 148
3232.96 137
3233.09 123
3233.22 108
3233.35 94
3233.48 83
3233.61 76
3233.74 72
3233.87 69
3234.00 66
3234.13 60
3234.27 50
3234.40 36
3234.53 20
3234.66 5
3234.79 0
3234.92 0
3235.05 0
3235.18 0
3235.31 0
3235.44 0
3235.57 1
3235.70 3
3235.83 4
3235.97 4
3236.10 6
3236.23 9
3236.36 15
3236.49 20
3236.62 25
3236.75 27
3236.88 24
3237.01 18
3237.14 9
3237.27 0
3237.40 0
3237.53 0
3237.67 0
3237.80 0
3237.93 3
3238.06 17
3238.19 31
3238.32 44
3238.45 52
3238.58 56
3238.71 56
3238.84 54
3238.97 52
3239.10 51
3239.24 54
3239.37 61
3239.50 70
3239.63 82
3239.76 96
3239.89 110
3240.02 125
3240.15 139
3240.28 153
3240.41 164
3240.54 172
3240.68 176
3240.81 176
3240.94 173
3241.07 168
3241.20 164
3241.33 161
3241.46 161
3241.59 164
3241.72 167
3241.85 173
3241.98 179
3242.11 187
3242.25 197
3242.38 207
3242.51 217
3242.64 226
3242.77 232
3242.90 232
3243.03 227
3243.16 219
3243.29 208
3243.42 198
3243.56 192
3243.69 191
3243.82 195
3243.95 204
3244.08 214
3244.21 224
3244.34 230
3244.47 231
3244.60 226
3244.73 217
3244.86 205
3245.00 194
3245.13 185
3245.26 181
3245.39 182
3245.52 187
3245.65 194
3245.78 204
3245.91 213
3246.04 223
3246.17 234
3246.31 244
3246.44 255
3246.57 264
3246.70 272
3246.83 276
3246.96 275
3247.09 269
3247.22 259
3247.35 246
3247.48 233
3247.62 223
3247.75 214
3247.88 208
3248.01 202
3248.14 196
3248.27 187
3248.40 177
3248.53 166
3248.66 156
3248.79 149
3248.93 146
3249.06 147
3249.19 150
3249.32 156
3249.45 160
3249.58 162
3249.71 162
3249.84 160
3249.97 155
3250.11 149
3250.24 141
3250.37 134
3250.50 128
3250.63 123
3250.76 122
3250.89 123
3251.02 128
3251.15 134
3251.28 141
3251.42 147
3251.55 150
3251.68 149
3251.81 144
3251.94 134
3252.07 120
3252.20 104
3252.33 87
3252.46 69
3252.60 52
3252.73 35
3252.86 20
3252.99 5
3253.12 0
3253.25 0
3253.38 0
3253.51 0
3253.64 0
3253.78 0
3253.91 0
3254.04 0
3254.17 7
3254.30 16
3254.43 24
3254.56 31
3254.69 35
3254.83 39
3254.96 40
3255.09 40
3255.22 37
3255.35 33
3255.48 28
3255.61 24
3255.74 22
3255.87 24
3256.01 31
3256.14 43
3256.27 58
3256.40 74
3256.53 91
3256.66 107
3256.79 122
3256.92 133
3257.06 142
3257.19 148
3257.32 152
3257.45 156
3257.58 160
3257.71 165
3257.84 170
3257.97 175
3258.11 178
3258.24 179
3258.37 176
3258.50 169
3258.63 161
3258.76 152
3258.89 146
3259.02 144
3259.16 147
3259.29 155
3259.42 165
3259.55 176
3259.68 183
3259.81 185
3259.94 180
3260.07 168
3260.21 151
3260.34 130
3260.47 109
3260.60 90
3260.73 74
3260.86 62
3260.99 54
3261.12 48
3261.26 46
3261.39 45
3261.52 46
3261.65 49
3261.78 55
3261.91 63
3262.04 74
3262.17 86
3262.31 98
3262.44 108
3262.57 116
3262.70 121
3262.83 124
3262.96 124
3263.09 124
3263.22 125
3263.36 127
3263.49 131
3263.62 135
3263.75 138
3263.88 140
3264.01 139
3264.14 136
3264.28 131
3264.41 124
3264.54 116
3264.67 109
3264.80 102
3264.93 95
3265.06 87
3265.20 80
3265.33 74
3265.46 70
3265.59 68
3265.72 69
3265.85 73
3265.98 79
3266.11 85
3266.25 89
3266.38 89
3266.51 86
3266.64 80
3266.77 73
3266.90 68
3267.03 67
3267.17 69
3267.30 75
3267.43 81
3267.56 87
3267.69 89
3267.82 88
3267.95 83
3268.09 76
3268.22 69
3268.35 64
3268.48 62
3268.61 64
3268.74 69
3268.87 75
3269.01 79
3269.14 81
3269.27 80
3269.40 77
3269.53 72
3269.66 68
3269.79 67
3269.93 68
3270.06 72
3270.19 75
3270.32 77
3270.45 74
3270.58 66
3270.72 52
3270.85 34
3270.98 14
3271.11 0
3271.24 0
3271.37 0
3271.50 0
3271.64 0
3271.77 0
3271.90 0
3272.03 0
3272.16 5
3272.29 18
3272.42 29
3272.56 41
3272.69 52
3272.82 64
3272.95 77
3273.08 90
3273.21 102
3273.35 115
3273.48 127
3273.61 138
3273.74 146
3273.87 153
3274.00 157
3274.13 161
3274.27 165
3274.40 170
3274.53 176
3274.66 185
3274.79 194
3274.92 202
3275.06 209
3275.19 213
3275.32 214
3275.45 214
3275.58 214
3275.71 215
3275.84 219
3275.98 223
3276.11 229
3276.24 234
3276.37 238
3276.50 241
3276.63 241
3276.77 238
3276.90 234
3277.03 227
3277.16 219
3277.29 211
3277.42 202
3277.56 196
3277.69 191
3277.82 189
3277.95 189
3278.08 192
3278.21 194
3278.35 198
3278.48 200
3278.61 202
3278.74 204
3278.87 205
3279.00 207
3279.14 208
3279.27 211
3279.40 215
3279.53 222
3279.66 230
3279.79 240
3279.93 250
3280.06 259
3280.19 266
3280.32 270
3280.45 272
3280.58 272
3280.72 272
3280.85 273
3280.98 276
3281.11 280
3281.24 284
3281.37 287
3281.51 290
3281.64 291
3281.77 292
3281.90 292
3282.03 293
3282.16 296
3282.30 299
3282.43 303
3282.56 307
3282.69 312
3282.82 316
3282.95 319
3283.09 320
3283.22 321
3283.35 321
3283.48 320
3283.61 319
3283.74 318
3283.88 318
3284.01 320
3284.14 324
3284.27 330
3284.40 336
3284.54 342
3284.67 346
3284.80 348
3284.93 347
3285.06 342
3285.19 334
3285.33 322
3285.46 307
3285.59 291
3285.72 273
3285.85 254
3285.98 236
3286.12 219
3286.25 204
3286.38 190
3286.51 179
3286.64 169
3286.78 161
3286.91 155
3287.04 152
3287.17 150
3287.30 150
3287.43 151
3287.57 154
3287.70 158
3287.83 164
3287.96 170
3288.09 178
3288.23 187
3288.36 195
3288.49 202
3288.62 209
3288.75 216
3288.88 224
3289.02 233
3289.15 244
3289.28 254
3289.41 262
3289.54 266
3289.68 266
3289.81 261
3289.94 253
3290.07 245
3290.20 238
3290.33 235
3290.47 235
3290.60 237
3290.73 241
3290.86 243
3290.99 243
3291.13 239
3291.26 233
3291.39 224
3291.52 214
3291.65 204
3291.79 197
3291.92 193
3292.05 194
3292.18 198
3292.31 205
3292.45 214
3292.58 224
3292.71 232
3292.84 239
3292.97 242
3293.10 242
3293.24 239
3293.37 235
3293.50 230
3293.63 227
3293.76 227
3293.90 231
3294.03 240
3294.16 252
3294.29 265
3294.42 276
3294.56 283
3294.69 284
3294.82 280
3294.95 270
3295.08 257
3295.22 241
3295.35 222
3295.48 203
3295.61 183
3295.74 164
3295.88 146
3296.01 132
3296.14 121
3296.27 114
3296.40 109
3296.54 105
3296.67 100
3296.80 93
3296.93 84
3297.06 74
3297.20 65
3297.33 57
3297.46 52
3297.59 51
3297.72 56
3297.86 66
3297.99 82
3298.12 103
3298.25 127
3298.38 152
3298.52 174
3298.65 191
3298.78 201
3298.91 203
3299.04 198
3299.18 189
3299.31 176
3299.44 163
3299.57 150
3299.70 138
3299.84 127
3299.97 115
3300.10 103
3300.23 89
3300.36 75
3300.50 61
3300.63 48
3300.76 38
3300.89 32
3301.03 31
3301.16 34
3301.29 43
3301.42 54
3301.55 69
3301.69 85
3301.82 101
3301.95 114
3302.08 125
3302.21 132
3302.35 134
3302.48 133
3302.61 129
3302.74 124
3302.87 118
3303.01 114
3303.14 112
3303.27 113
3303.40 116
3303.54 120
3303.67 125
3303.80 130
3303.93 136
3304.06 141
3304.20 145
3304.33 147
3304.46 149
3304.59 149
3304.72 147
3304.86 144
3304.99 141
3305.12 138
3305.25 135
3305.39 132
3305.52 129
3305.65 125
3305.78 122
3305.91 118
3306.05 114
3306.18 109
3306.31 103
3306.44 95
3306.58 87
3306.71 78
3306.84 68
3306.97 58
3307.10 48
3307.24 41
3307.37 37
3307.50 36
3307.63 38
3307.77 43
3307.90 49
3308.03 56
3308.16 62
3308.29 69
3308.43 77
3308.56 87
3308.69 100
3308.82 114
3308.96 128
3309.09 141
3309.22 152
3309.35 160
3309.48 165
3309.62 170
3309.75 175
3309.88 182
3310.01 191
3310.15 200
3310.28 206
3310.41 207
3310.54 202
3310.67 189
3310.81 173
3310.94 156
3311.07 142
3311.20 133
3311.34 132
3311.47 136
3311.60 144
3311.73 152
3311.87 157
3312.00 157
3312.13 154
3312.26 149
3312.39 144
3312.53 141
3312.66 143
3312.79 150
3312.92 161
3313.06 173
3313.19 185
3313.32 193
3313.45 196
3313.59 193
3313.72 185
3313.85 173
3313.98 161
3314.11 151
3314.25 144
3314.38 141
3314.51 141
3314.64 142
3314.78 145
3314.91 145
3315.04 145
3315.17 143
3315.31 142
3315.44 142
3315.57 143
3315.70 147
3315.84 151
3315.97 157
3316.10 160
3316.23 160
3316.36 156
3316.50 146
3316.63 132
3316.76 113
3316.89 93
3317.03 72
3317.16 53
3317.29 38
3317.42 28
3317.56 23
3317.69 22
3317.82 24
3317.95 28
3318.09 32
3318.22 36
3318.35 39
3318.48 43
3318.62 47
3318.75 53
3318.88 60
3319.01 69
3319.15 79
3319.28 92
3319.41 107
3319.54 123
3319.68 142
3319.81 161
3319.94 180
3320.07 196
3320.21 208
3320.34 213
3320.47 211
3320.60 203
3320.74 187
3320.87 167
3321.00 144
3321.13 120
3321.27 98
3321.40 78
3321.53 64
3321.66 57
3321.80 58
3321.93 68
3322.06 84
3322.19 105
3322.33 128
3322.46 148
3322.59 163
3322.72 171
3322.86 173
3322.99 170
3323.12 165
3323.25 161
3323.39 161
3323.52 165
3323.65 171
3323.78 179
3323.92 185
3324.05 189
3324.18 187
3324.31 181
3324.45 169
3324.58 155
3324.71 140
3324.84 125
3324.98 115
3325.11 109
3325.24 109
3325.37 114
3325.51 121
3325.64 129
3325.77 136
3325.90 141
3326.04 143
3326.17 144
3326.30 144
3326.43 147
3326.57 151
3326.70 157
3326.83 165
3326.96 174
3327.10 182
3327.23 189
3327.36 194
3327.50 196
3327.63 196
3327.76 192
3327.89 186
3328.03 176
3328.16 164
3328.29 150
3328.42 135
3328.56 121
3328.69 108
3328.82 98
3328.95 92
3329.09 91
3329.22 95
3329.35 103
3329.48 112
3329.62 121
3329.75 126
3329.88 127
3330.02 123
3330.15 114
3330.28 104
3330.41 95
3330.55 88
3330.68 86
3330.81 87
3330.94 90
3331.08 91
3331.21 88
3331.34 79
3331.47 62
3331.61 39
3331.74 13
3331.87 0
3332.01 0
3332.14 0
3332.27 0
3332.40 0
3332.54 0
3332.67 0
3332.80 0
3332.93 16
3333.07 31
3333.20 40
3333.33 42
3333.47 38
3333.60 31
3333.73 22
3333.86 13
3334.00 7
3334.13 6
3334.26 9
3334.39 16
3334.53 26
3334.66 36
3334.79 46
3334.93 55
3335.06 64
3335.19 72
3335.32 79
3335.46 87
3335.59 95
3335.72 103
3335.85 111
3335.99 118
3336.12 124
3336.25 129
3336.39 134
3336.52 138
3336.65 142
3336.78 147
3336.92 152
3337.05 157
3337.18 162
3337.32 167
3337.45 172
3337.58 174
3337.71 175
3337.85 172
3337.98 167
3338.11 161
3338.25 153
3338.38 144
3338.51 133
3338.64 119
3338.78 102
3338.91 83
3339.04 61
3339.18 39
3339.31 18
3339.44 1
3339.57 0
3339.71 0
3339.84 0
3339.97 0
3340.11 0
3340.24 0
3340.37 1
3340.50 4
3340.64 9
3340.77 16
3340.90 25
3341.04 34
3341.17 42
3341.30 47
3341.43 47
3341.57 43
3341.70 33
3341.83 22
3341.97 9
3342.10 0
3342.23 0
3342.36 0
3342.50 0
3342.63 0
3342.76 0
3342.90 0
3343.03 0
3343.16 0
3343.29 2
3343.43 9
3343.56 19
3343.69 33
3343.83 50
3343.96 69
3344.09 89
3344.23 107
3344.36 121
3344.49 130
3344.62 132
3344.76 129
3344.89 124
3345.02 118
3345.16 113
3345.29 112
3345.42 113
3345.55 117
3345.69 122
3345.82 128
3345.95 132
3346.09 137
3346.22 139
3346.35 141
3346.49 141
3346.62 138
3346.75 132
3346.88 124
3347.02 111
3347.15 96
3347.28 79
3347.42 62
3347.55 46
3347.68 33
3347.82 24
3347.95 19
3348.08 18
3348.21 20
3348.35 24
3348.48 27
3348.61 30
3348.75 30
3348.88 28
3349.01 24
3349.15 19
3349.28 14
3349.41 9
3349.55 4
3349.68 1
3349.81 0
3349.94 0
3350.08 3
3350.21 7
3350.34 13
3350.48 22
3350.61 32
3350.74 44
3350.88 57
3351.01 70
3351.14 80
3351.27 86
3351.41 87
3351.54 83
3351.67 76
3351.81 66
3351.94 56
3352.07 47
3352.21 41
3352.34 36
3352.47 31
3352.61 24
3352.74 15
3352.87 4
3353.01 0
3353.14 0
3353.27 0
3353.40 0
3353.54 0
3353.67 0
3353.80 0
3353.94 0
3354.07 18
3354.20 38
3354.34 57
3354.47 77
3354.60 94
3354.74 107
3354.87 116
3355.00 120
3355.14 118
3355.27 113
3355.40 105
3355.53 98
3355.67 94
3355.80 93
3355.93 97
3356.07 103
3356.20 110
3356.33 116
3356.47 119
3356.60 117
3356.73 113
3356.87 107
3357.00 101
3357.13 98
3357.27 99
3357.40 103
3357.53 109
3357.67 115
3357.80 119
3357.93 118
3358.07 113
3358.20 103
3358.33 89
3358.47 75
3358.60 60
3358.73 47
3358.86 37
3359.00 29
3359.13 23
3359.26 16
3359.40 8
3359.53 0
3359.66 0
3359.80 0
3359.93 0
3360.06 0
3360.20 0
3360.33 0
3360.46 0
3360.60 16
3360.73 44
3360.86 72
3361.00 97
3361.13 115
3361.26 127
3361.40 133
3361.53 135
3361.66 134
3361.80 135
3361.93 137
3362.06 143
3362.20 152
3362.33 163
3362.46 177
3362.60 192
3362.73 206
3362.86 219
3363.00 229
3363.13 236
3363.26 239
3363.40 239
3363.53 238
3363.66 236
3363.80 234
3363.93 234
3364.06 233
3364.20 233
3364.33 232
3364.46 230
3364.60 226
3364.73 221
3364.86 216
3365.00 212
3365.13 210
3365.26 210
3365.40 212
3365.53 217
3365.66 225
3365.80 233
3365.93 243
3366.06 251
3366.20 259
3366.33 265
3366.46 271
3366.60 277
3366.73 282
3366.86 289
3367.00 295
3367.13 302
3367.26 309
3367.40 315
3367.53 321
3367.66 327
3367.80 333
3367.93 339
3368.06 344
3368.20 346
3368.33 347
3368.46 344
3368.60 339
3368.73 332
3368.86 324
3369.00 316
3369.13 309
3369.27 302
3369.40 295
3369.53 288
3369.67 283
3369.80 279
3369.93 278
3370.07 281
3370.20 288
3370.33 298
3370.47 310
3370.60 320
3370.73 329
3370.87 334
3371.00 337
3371.13 338
3371.27 338
3371.40 339
3371.53 339
3371.67 339
3371.80 337
3371.93 331
3372.07 321
3372.20 309
3372.33 294
3372.47 280
3372.60 268
3372.74 259
3372.87 252
3373.00 247
3373.14 243
3373.27 240
3373.40 235
3373.54 231
3373.67 227
3373.80 224
3373.94 223
3374.07 224
3374.20 226
3374.34 228
3374.47 231
3374.60 236
3374.74 241
3374.87 249
3375.01 258
3375.14 268
3375.27 279
3375.41 289
3375.54 296
3375.67 298
3375.81 296
3375.94 290
3376.07 279
3376.21 265
3376.34 250
3376.47 234
3376.61 218
3376.74 204
3376.88 190
3377.01 180
3377.14 173
3377.28 171
3377.41 175
3377.54 186
3377.68 202
3377.81 224
3377.94 248
3378.08 272
3378.21 292
3378.35 306
3378.48 311
3378.61 307
3378.75 296
3378.88 280
3379.01 263
3379.15 249
3379.28 240
3379.41 238
3379.55 241
3379.68 247
3379.82 254
3379.95 258
3380.08 260
3380.22 257
3380.35 252
3380.48 245
3380.62 236
3380.75 228
3380.88 221
3381.02 214
3381.15 209
3381.29 205
3381.42 203
3381.55 204
3381.69 206
3381.82 210
3381.95 214
3382.09 217
3382.22 219
3382.35 218
3382.49 215
3382.62 212
3382.76 209
3382.89 209
3383.02 213
3383.16 221
3383.29 232
3383.42 243
3383.56 253
3383.69 257
3383.83 254
3383.96 245
3384.09 229
3384.23 211
3384.36 191
3384.49 175
3384.63 161
3384.76 152
3384.90 146
3385.03 141
3385.16 138
3385.30 135
3385.43 134
3385.56 137
3385.70 143
3385.83 153
3385.97 166
3386.10 181
3386.23 194
3386.37 203
3386.50 208
3386.63 208
3386.77 204
3386.90 197
3387.04 190
3387.17 184
3387.30 178
3387.44 174
3387.57 171
3387.70 166
3387.84 161
3387.97 154
3388.11 146
3388.24 137
3388.37 129
3388.51 123
3388.64 120
3388.78 120
3388.91 123
3389.04 130
3389.18 138
3389.31 148
3389.44 159
3389.58 168
3389.71 175
3389.85 179
3389.98 178
3390.11 173
3390.25 164
3390.38 149
3390.52 131
3390.65 112
3390.78 92
3390.92 73
3391.05 57
3391.18 46
3391.32 39
3391.45 36
3391.59 37
3391.72 39
3391.85 45
3391.99 53
3392.12 63
3392.26 77
3392.39 95
3392.52 117
3392.66 142
3392.79 168
3392.93 194
3393.06 216
3393.19 233
3393.33 243
3393.46 247
3393.59 244
3393.73 236
3393.86 224
3394.00 211
3394.13 199
3394.26 190
3394.40 184
3394.53 181
3394.67 181
3394.80 181
3394.93 179
3395.07 174
3395.20 164
3395.34 152
3395.47 137
3395.60 121
3395.74 106
3395.87 91
3396.01 75
3396.14 59
3396.27 41
3396.41 23
3396.54 6
3396.68 0
3396.81 0
3396.94 0
3397.08 0
3397.21 0
3397.35 0
3397.48 0
3397.61 0
3397.75 1
3397.88 6
3398.02 14
3398.15 26
3398.28 41
3398.42 59
3398.55 78
3398.69 97
3398.82 114
3398.95 128
3399.09 138
3399.22 145
3399.36 149
3399.49 152
3399.62 153
3399.76 153
3399.89 153
3400.03 152
3400.16 150
3400.29 146
3400.43 140
3400.56 133
3400.70 126
3400.83 119
3400.96 115
3401.10 116
3401.23 121
3401.37 131
3401.50 144
3401.63 157
3401.77 167
3401.90 172
3402.04 168
3402.17 157
3402.30 139
3402.44 118
3402.57 95
3402.71 75
3402.84 58
3402.98 48
3403.11 43
3403.24 44
3403.38 49
3403.51 56
3403.65 63
3403.78 70
3403.91 76
3404.05 80
3404.18 83
3404.32 86
3404.45 88
3404.58 89
3404.72 87
3404.85 82
3404.99 73
3405.12 61
3405.26 48
3405.39 36
3405.52 26
3405.66 21
3405.79 21
3405.93 27
3406.06 38
3406.19 52
3406.33 66
3406.46 81
3406.60 93
3406.73 103
3406.87 110
3407.00 114
3407.13 116
3407.27 117
3407.40 118
3407.54 120
3407.67 122
3407.80 124
3407.94 126
3408.07 127
3408.21 127
3408.34 126
3408.48 124
3408.61 121
3408.74 119
3408.88 116
3409.01 111
3409.15 106
3409.28 99
3409.42 91
3409.55 83
3409.68 77
3409.82 74
3409.95 75
3410.09 78
3410.22 84
3410.36 88
3410.49 90
3410.62 86
3410.76 76
3410.89 62
3411.03 43
3411.16 24
3411.29 8
3411.43 0
3411.56 0
3411.70 0
3411.83 0
3411.97 2
3412.10 11
3412.23 19
3412.37 25
3412.50 29
3412.64 29
3412.77 26
3412.91 21
3413.04 14
3413.17 7
3413.31 0
3413.44 0
3413.58 0
3413.71 0
3413.85 0
3413.98 0
3414.12 0
3414.25 0
3414.38 3
3414.52 6
3414.65 8
3414.79 8
3414.92 8
3415.06 7
3415.19 7
3415.32 9
3415.46 15
3415.59 26
3415.73 41
3415.86 58
3416.00 75
3416.13 86
3416.26 90
3416.40 85
3416.53 70
3416.67 47
3416.80 21
3416.94 0
3417.07 0
3417.21 0
3417.34 0
3417.47 0
3417.61 0
3417.74 0
3417.88 8
3418.01 19
3418.15 24
3418.28 25
3418.41 24
3418.55 23
3418.68 26
3418.82 34
3418.95 46
3419.09 62
3419.22 78
3419.36 92
3419.49 102
3419.62 108
3419.76 112
3419.89 115
3420.03 120
3420.16 129
3420.30 141
3420.43 156
3420.57 170
3420.70 182
3420.83 191
3420.97 195
3421.10 195
3421.24 194
3421.37 193
3421.51 194
3421.64 197
3421.78 203
3421.91 209
3422.04 214
3422.18 216
3422.31 216
3422.45 213
3422.58 207
3422.72 199
3422.85 190
3422.99 178
3423.12 162
3423.25 143
3423.39 120
3423.52 96
3423.66 74
3423.79 56
3423.93 44
3424.06 40
3424.20 43
3424.33 54
3424.47 69
3424.60 86
3424.73 104
3424.87 120
3425.00 134
3425.14 144
3425.27 150
3425.41 154
3425.54 156
3425.68 158
3425.81 160
3425.95 163
3426.08 165
3426.21 168
3426.35 169
3426.48 170
3426.62 169
3426.75 167
3426.89 164
3427.02 160
3427.16 155
3427.29 148
3427.43 141
3427.56 134
3427.69 127
3427.83 118
3427.96 108
3428.10 96
3428.23 82
3428.37 64
3428.50 45
3428.64 26
3428.77 10
3428.91 0
3429.04 0
3429.18 0
3429.31 2
3429.44 12
3429.58 22
3429.71 31
3429.85 36
3429.98 38
3430.12 38
3430.25 37
3430.39 38
3430.52 43
3430.66 53
3430.79 69
3430.93 89
3431.06 111
3431.20 133
3431.33 154
3431.46 172
3431.60 185
3431.73 194
3431.87 198
3432.00 198
3432.14 195
3432.27 190
3432.41 183
3432.54 178
3432.68 176
3432.81 177
3432.95 181
3433.08 188
3433.22 196
3433.35 204
3433.48 211
3433.62 217
3433.75 223
3433.89 229
3434.02 235
3434.16 241
3434.29 248
3434.43 255
3434.56 262
3434.70 269
3434.83 278
3434.97 289
3435.10 303
3435.24 322
3435.37 344
3435.51 369
3435.64 396
3435.77 423
3435.91 451
3436.04 477
3436.18 504
3436.31 530
3436.45 557
3436.58 583
3436.72 607
3436.85 627
3436.99 640
3437.12 646
3437.26 645
3437.39 636
3437.53 622
3437.66 606
3437.80 591
3437.93 578
3438.07 569
3438.20 564
3438.34 563
3438.47 564
3438.61 566
3438.74 568
3438.87 569
3439.01 568
3439.14 565
3439.28 559
3439.41 550
3439.55 538
3439.68 525
3439.82 512
3439.95 499
3440.09 487
3440.22 478
3440.36 470
3440.49 463
3440.63 457
3440.76 451
3440.90 446
3441.03 444
3441.17 443
3441.30 444
3441.44 445
3441.57 445
3441.71 441
3441.84 433
3441.98 422
3442.11 407
3442.25 392
3442.38 378
3442.52 367
3442.65 359
3442.79 355
3442.92 353
3443.05 352
3443.19 351
3443.32 349
3443.46 343
3443.59 332
3443.73 316
3443.86 295
3444.00 271
3444.13 247
3444.27 224
3444.40 207
3444.54 194
3444.67 186
3444.81 181
3444.94 178
3445.08 176
3445.21 176
3445.35 176
3445.48 176
3445.62 177
3445.75 178
3445.89 177
3446.02 175
3446.16 170
3446.29 165
3446.43 160
3446.56 158
3446.70 160
3446.83 166
3446.97 174
3447.10 183
3447.24 190
3447.37 194
3447.51 194
3447.64 188
3447.78 180
3447.91 169
3448.05 158
3448.18 149
3448.32 142
3448.45 138
3448.59 136
3448.72 135
3448.86 137
3448.99 139
3449.13 142
3449.26 146
3449.40 154
3449.53 165
3449.67 179
3449.80 197
3449.94 216
3450.07 235
3450.21 252
3450.34 265
3450.48 273
3450.61 274
3450.75 270
3450.88 261
3451.02 247
3451.15 229
3451.29 210
3451.42 190
3451.56 168
3451.69 147
3451.83 124
3451.96 102
3452.10 80
3452.23 60
3452.37 44
3452.50 34
3452.64 30
3452.77 33
3452.91 41
3453.04 52
3453.18 63
3453.31 70
3453.45 72
3453.58 69
3453.72 61
3453.85 51
3453.99 41
3454.12 32
3454.26 26
3454.39 24
3454.53 26
3454.66 29
3454.80 35
3454.94 41
3455.07 49
3455.21 57
3455.34 66
3455.48 75
3455.61 83
3455.75 91
3455.88 96
3456.02 99
3456.15 99
3456.29 97
3456.42 94
3456.56 90
3456.69 85
3456.83 81
3456.96 77
3457.10 71
3457.23 63
3457.37 54
3457.50 42
3457.64 30
3457.77 19
3457.91 9
3458.04 0
3458.18 0
3458.31 0
3458.45 0
3458.58 0
3458.72 0
3458.85 0
3458.99 0
3459.13 0
3459.26 1
3459.40 5
3459.53 10
3459.67 16
3459.80 23
3459.94 31
3460.07 40
3460.21 49
3460.34 58
3460.48 67
3460.61 75
3460.75 82
3460.88 89
3461.02 95
3461.15 100
3461.29 104
3461.42 106
3461.56 106
3461.69 104
3461.83 101
3461.96 95
3462.10 88
3462.24 80
3462.37 74
3462.51 70
3462.64 71
3462.78 77
3462.91 88
3463.05 104
3463.18 122
3463.32 140
3463.45 154
3463.59 162
3463.72 163
3463.86 157
3463.99 143
3464.13 125
3464.26 105
3464.40 84
3464.54 65
3464.67 48
3464.81 34
3464.94 23
3465.08 14
3465.21 7
3465.35 0
3465.48 0
3465.62 0
3465.75 0
3465.89 0
3466.02 0
3466.16 0
3466.29 0
3466.43 0
3466.57 7
3466.70 13
3466.84 18
3466.97 19
3467.11 19
3467.24 19
3467.38 21
3467.51 27
3467.65 37
3467.78 53
3467.92 72
3468.05 91
3468.19 108
3468.32 120
3468.46 126
3468.60 125
3468.73 117
3468.87 106
3469.00 93
3469.14 83
3469.27 75
3469.41 72
3469.54 71
3469.68 72
3469.81 73
3469.95 72
3470.09 70
3470.22 68
3470.36 65
3470.49 64
3470.63 65
3470.76 66
3470.90 66
3471.03 64
3471.17 58
3471.30 48
3471.44 35
3471.57 19
3471.71 4
3471.85 0
3471.98 0
3472.12 0
3472.25 0
3472.39 0
3472.52 0
3472.66 10
3472.79 20
3472.93 29
3473.06 34
3473.20 37
3473.34 36
3473.47 32
3473.61 27
3473.74 20
3473.88 14
3474.01 9
3474.15 6
3474.28 6
3474.42 10
3474.56 15
3474.69 22
3474.83 31
3474.96 40
3475.10 50
3475.23 59
3475.37 67
3475.50 74
3475.64 79
3475.77 81
3475.91 79
3476.05 74
3476.18 67
3476.32 58
3476.45 50
3476.59 44
3476.72 40
3476.86 40
3476.99 41
3477.13 44
3477.27 46
3477.40 46
3477.54 45
3477.67 45
3477.81 46
3477.94 51
3478.08 59
3478.21 70
3478.35 82
3478.49 93
3478.62 102
3478.76 106
3478.89 105
3479.03 100
3479.16 93
3479.30 85
3479.43 78
3479.57 73
3479.71 70
3479.84 68
3479.98 67
3480.11 67
3480.25 66
3480.38 65
3480.52 62
3480.66 58
3480.79 53
3480.93 46
3481.06 38
3481.20 27
3481.33 15
3481.47 2
3481.60 0
3481.74 0
3481.88 0
3482.01 0
3482.15 0
3482.28 0
3482.42 0
3482.55 0
3482.69 15
3482.83 30
3482.96 42
3483.10 52
3483.23 58
3483.37 61
3483.50 63
3483.64 64
3483.78 66
3483.91 71
3484.05 78
3484.18 88
3484.32 102
3484.45 116
3484.59 131
3484.73 144
3484.86 154
3485.00 160
3485.13 162
3485.27 160
3485.40 155
3485.54 148
3485.68 141
3485.81 136
3485.95 132
3486.08 130
3486.22 129
3486.35 127
3486.49 125
3486.63 121
3486.76 114
3486.90 105
3487.03 95
3487.17 84
3487.30 75
3487.44 70
3487.58 70
3487.71 77
3487.85 90
3487.98 110
3488.12 133
3488.25 158
3488.39 181
3488.53 199
3488.66 212
3488.80 217
3488.93 215
3489.07 208
3489.20 198
3489.34 187
3489.48 178
3489.61 172
3489.75 170
3489.88 172
3490.02 176
3490.16 182
3490.29 187
3490.43 188
3490.56 186
3490.70 178
3490.83 164
3490.97 146
3491.11 124
3491.24 101
3491.38 80
3491.51 63
3491.65 52
3491.78 49
3491.92 54
3492.06 65
3492.19 82
3492.33 101
3492.46 120
3492.60 137
3492.74 151
3492.87 161
3493.01 167
3493.14 170
3493.28 171
3493.42 170
3493.55 167
3493.69 163
3493.82 157
3493.96 150
3494.09 142
3494.23 130
3494.37 114
3494.50 95
3494.64 72
3494.77 48
3494.91 24
3495.05 4
3495.18 0
3495.32 0
3495.45 0
3495.59 0
3495.73 2
3495.86 12
3496.00 19
3496.13 22
3496.27 19
3496.40 12
3496.54 2
3496.68 0
3496.81 0
3496.95 0
3497.08 0
3497.22 4
3497.36 19
3497.49 38
3497.63 56
3497.76 72
3497.90 83
3498.04 89
3498.17 88
3498.31 84
3498.44 77
3498.58 70
3498.72 64
3498.85 61
3498.99 58
3499.12 57
3499.26 54
3499.40 51
3499.53 47
3499.67 45
3499.80 45
3499.94 50
3500.08 58
3500.21 67
3500.35 76
3500.48 82
3500.62 82
3500.76 75
3500.89 63
3501.03 47
3501.16 30
3501.30 16
3501.44 5
3501.57 0
3501.71 0
3501.84 0
3501.98 0
3502.12 3
3502.25 5
3502.39 5
3502.52 3
3502.66 0
3502.80 0
3502.93 0
3503.07 0
3503.20 0
3503.34 4
3503.48 14
3503.61 25
3503.75 39
3503.88 52
3504.02 66
3504.16 78
3504.29 87
3504.43 95
3504.57 100
3504.70 104
3504.84 106
3504.97 108
3505.11 111
3505.25 115
3505.38 121
3505.52 127
3505.65 134
3505.79 140
3505.93 144
3506.06 144
3506.20 139
3506.33 132
3506.47 121
3506.61 110
3506.74 99
3506.88 90
3507.01 86
3507.15 85
3507.29 89
3507.42 96
3507.56 104
3507.70 112
3507.83 117
3507.97 119
3508.10 117
3508.24 112
3508.38 105
3508.51 99
3508.65 94
3508.78 92
3508.92 94
3509.06 99
3509.19 106
3509.33 114
3509.47 123
3509.60 129
3509.74 135
3509.87 139
3510.01 143
3510.15 146
3510.28 150
3510.42 153
3510.56 157
3510.69 158
3510.83 158
3510.96 155
3511.10 149
3511.24 141
3511.37 132
3511.51 123
3511.64 116
3511.78 112
3511.92 112
3512.05 115
3512.19 121
3512.33 128
3512.46 136
3512.60 141
3512.73 145
3512.87 146
3513.01 144
3513.14 140
3513.28 136
3513.42 134
3513.55 135
3513.69 140
3513.82 149
3513.96 160
3514.10 172
3514.23 183
3514.37 192
3514.51 198
3514.64 201
3514.78 200
3514.91 197
3515.05 192
3515.19 184
3515.32 172
3515.46 159
3515.60 145
3515.73 131
3515.87 120
3516.01 114
3516.14 114
3516.28 120
3516.41 130
3516.55 140
3516.69 148
3516.82 150
3516.96 145
3517.10 134
3517.23 120
3517.37 105
3517.50 95
3517.64 93
3517.78 98
3517.91 110
3518.05 124
3518.19 135
3518.32 141
3518.46 138
3518.60 126
3518.73 106
3518.87 83
3519.00 59
3519.14 39
3519.28 25
3519.41 18
3519.55 18
3519.69 25
3519.82 34
3519.96 44
3520.10 51
3520.23 53
3520.37 49
3520.50 37
3520.64 22
3520.78 6
3520.91 0
3521.05 0
3521.19 0
3521.32 0
3521.46 12
3521.60 28
3521.73 44
3521.87 57
3522.01 66
3522.14 72
3522.28 74
3522.41 75
3522.55 75
3522.69 74
3522.82 72
3522.96 68
3523.10 64
3523.23 59
3523.37 54
3523.51 49
3523.64 44
3523.78 40
3523.92 38
3524.05 38
3524.19 40
3524.32 46
3524.46 56
3524.60 69
3524.73 86
3524.87 103
3525.01 118
3525.14 129
3525.28 134
3525.42 134
3525.55 127
3525.69 115
3525.83 99
3525.96 81
3526.10 62
3526.24 45
3526.37 33
3526.51 25
3526.64 23
3526.78 25
3526.92 30
3527.05 35
3527.19 39
3527.33 40
3527.46 39
3527.60 36
3527.74 35
3527.87 35
3528.01 36
3528.15 37
3528.28 38
3528.42 36
3528.56 32
3528.69 26
3528.83 22
3528.97 19
3529.10 20
3529.24 24
3529.38 27
3529.51 30
3529.65 30
3529.79 26
3529.92 20
3530.06 11
3530.19 1
3530.33 0
3530.47 0
3530.60 0
3530.74 0
3530.88 0
3531.01 0
3531.15 0
3531.29 0
3531.42 8
3531.56 23
3531.70 36
3531.83 47
3531.97 54
3532.11 58
3532.24 62
3532.38 66
3532.52 70
3532.65 76
3532.79 81
3532.93 84
3533.06 85
3533.20 82
3533.34 75
3533.47 66
3533.61 55
3533.75 43
3533.88 33
3534.02 23
3534.16 13
3534.29 5
3534.43 0
3534.57 0
3534.70 0
3534.84 0
3534.98 0
3535.11 0
3535.25 1
3535.39 10
3535.52 20
3535.66 30
3535.80 41
3535.93 52
3536.07 66
3536.21 82
3536.34 100
3536.48 121
3536.62 141
3536.75 159
3536.89 174
3537.03 186
3537.16 195
3537.30 200
3537.44 203
3537.57 203
3537.71 202
3537.85 199
3537.98 192
3538.12 182
3538.26 170
3538.39 157
3538.53 145
3538.67 136
3538.80 130
3538.94 129
3539.08 131
3539.21 136
3539.35 143
3539.49 149
3539.63 155
3539.76 161
3539.90 166
3540.04 170
3540.17 172
3540.31 173
3540.45 171
3540.58 167
3540.72 163
3540.86 157
3540.99 153
3541.13 152
3541.27 153
3541.40 158
3541.54 164
3541.68 171
3541.81 177
3541.95 182
3542.09 185
3542.22 187
3542.36 190
3542.50 194
3542.63 200
3542.77 207
3542.91 215
3543.04 220
3543.18 223
3543.32 221
3543.46 216
3543.59 210
3543.73 206
3543.87 208
3544.00 217
3544.14 233
3544.28 256
3544.41 281
3544.55 303
3544.69 320
3544.82 328
3544.96 326
3545.10 316
3545.23 299
3545.37 277
3545.51 253
3545.65 230
3545.78 207
3545.92 186
3546.06 165
3546.19 143
3546.33 120
3546.47 96
3546.60 71
3546.74 45
3546.88 22
3547.01 3
3547.15 0
3547.29 0
3547.42 0
3547.56 0
3547.70 0
3547.84 10
3547.97 22
3548.11 32
3548.25 40
3548.38 45
3548.52 48
3548.66 49
3548.79 50
3548.93 52
3549.07 53
3549.20 55
3549.34 56
3549.48 57
3549.62 57
3549.75 57
3549.89 57
3550.03 59
3550.16 62
3550.30 65
3550.44 67
3550.57 66
3550.71 61
3550.85 52
3550.99 39
3551.12 25
3551.26 13
3551.40 5
3551.53 3
3551.67 4
3551.81 9
3551.94 13
3552.08 16
3552.22 14
3552.36 8
3552.49 0
3552.63 0
3552.77 0
3552.90 0
3553.04 0
3553.18 0
3553.31 0
3553.45 12
3553.59 27
3553.73 42
3553.86 56
3554.00 67
3554.14 75
3554.27 79
3554.41 80
3554.55 80
3554.68 81
3554.82 85
3554.96 93
3555.10 107
3555.23 124
3555.37 143
3555.51 161
3555.64 177
3555.78 188
3555.92 194
3556.06 194
3556.19 191
3556.33 185
3556.47 180
3556.60 176
3556.74 176
3556.88 179
3557.01 185
3557.15 193
3557.29 200
3557.43 206
3557.56 208
3557.70 206
3557.84 203
3557.97 199
3558.11 197
3558.25 200
3558.39 211
3558.52 229
3558.66 252
3558.80 277
3558.93 300
3559.07 315
3559.21 320
3559.35 314
3559.48 299
3559.62 278
3559.76 257
3559.89 238
3560.03 223
3560.17 215
3560.31 210
3560.44 209
3560.58 210
3560.72 210
3560.85 212
3560.99 214
3561.13 217
3561.27 220
3561.40 223
3561.54 225
3561.68 225
3561.81 222
3561.95 218
3562.09 213
3562.23 207
3562.36 202
3562.50 197
3562.64 193
3562.77 188
3562.91 184
3563.05 180
3563.19 178
3563.32 178
3563.46 181
3563.60 186
3563.74 193
3563.87 200
3564.01 205
3564.15 206
3564.28 203
3564.42 196
3564.56 186
3564.70 175
3564.83 165
3564.97 157
3565.11 153
3565.24 151
3565.38 150
3565.52 149
3565.66 147
3565.79 145
3565.93 141
3566.07 138
3566.21 135
3566.34 134
3566.48 132
3566.62 129
3566.75 124
3566.89 116
3567.03 106
3567.17 96
3567.30 88
3567.44 83
3567.58 84
3567.72 90
3567.85 100
3567.99 112
3568.13 124
3568.27 135
3568.40 143
3568.54 148
3568.68 149
3568.81 150
3568.95 148
3569.09 146
3569.23 144
3569.36 141
3569.50 137
3569.64 133
3569.78 128
3569.91 122
3570.05 115
3570.19 106
3570.33 95
3570.46 83
3570.60 70
3570.74 57
3570.87 46
3571.01 37
3571.15 30
3571.29 27
3571.42 25
3571.56 25
3571.70 26
3571.84 28
3571.97 32
3572.11 38
3572.25 47
3572.39 56
3572.52 64
3572.66 70
3572.80 72
3572.94 70
3573.07 64
3573.21 55
3573.35 44
3573.48 34
3573.62 25
3573.76 17
3573.90 9
3574.03 1
3574.17 0
3574.31 0
3574.45 0
3574.58 0
3574.72 0
3574.86 0
3575.00 0
3575.13 0
3575.27 17
3575.41 34
3575.55 49
3575.68 63
3575.82 73
3575.96 82
3576.10 90
3576.23 98
3576.37 107
3576.51 117
3576.65 127
3576.78 136
3576.92 142
3577.06 145
3577.20 145
3577.33 143
3577.47 139
3577.61 136
3577.75 133
3577.88 130
3578.02 126
3578.16 123
3578.30 120
3578.43 119
3578.57 120
3578.71 124
3578.85 130
3578.98 138
3579.12 146
3579.26 151
3579.40 151
3579.53 146
3579.67 136
3579.81 121
3579.95 104
3580.08 88
3580.22 75
3580.36 68
3580.50 67
3580.63 71
3580.77 78
3580.91 84
3581.05 87
3581.18 83
3581.32 74
3581.46 59
3581.60 43
3581.73 29
3581.87 18
3582.01 13
3582.15 13
3582.28 18
3582.42 25
3582.56 32
3582.70 40
3582.83 48
3582.97 56
3583.11 64
3583.25 70
3583.39 75
3583.52 78
3583.66 76
3583.80 72
3583.94 64
3584.07 56
3584.21 48
3584.35 41
3584.49 36
3584.62 34
3584.76 35
3584.90 40
3585.04 48
3585.17 59
3585.31 73
3585.45 86
3585.59 98
3585.72 106
3585.86 109
3586.00 108
3586.14 103
3586.28 97
3586.41 92
3586.55 88
3586.69 86
3586.83 85
3586.96 84
3587.10 82
3587.24 77
3587.38 72
3587.51 67
3587.65 63
3587.79 64
3587.93 67
3588.06 73
3588.20 81
3588.34 90
3588.48 97
3588.62 104
3588.75 111
3588.89 119
3589.03 127
3589.17 137
3589.30 148
3589.44 157
3589.58 165
3589.72 171
3589.86 173
3589.99 173
3590.13 172
3590.27 171
3590.41 171
3590.54 172
3590.68 176
3590.82 182
3590.96 189
3591.09 196
3591.23 204
3591.37 210
3591.51 214
3591.65 216
3591.78 214
3591.92 210
3592.06 203
3592.20 194
3592.33 185
3592.47 176
3592.61 170
3592.75 165
3592.89 162
3593.02 161
3593.16 162
3593.30 164
3593.44 168
3593.57 174
3593.71 180
3593.85 186
3593.99 191
3594.13 193
3594.26 191
3594.40 186
3594.54 176
3594.68 164
3594.81 150
3594.95 135
3595.09 121
3595.23 108
3595.37 97
3595.50 89
3595.64 83
3595.78 79
3595.92 77
3596.06 77
3596.19 78
3596.33 80
3596.47 83
3596.61 89
3596.74 99
3596.88 111
3597.02 127
3597.16 144
3597.30 161
3597.43 174
3597.57 182
3597.71 183
3597.85 176
3597.99 164
3598.12 147
3598.26 127
3598.40 106
3598.54 87
3598.67 70
3598.81 59
3598.95 52
3599.09 51
3599.23 55
3599.36 64
3599.50 75
3599.64 86
3599.78 95
3599.92 101
3600.05 102
3600.19 101
3600.33 97
3600.47 93
3600.61 92
3600.74 93
3600.88 97
3601.02 102
3601.16 107
3601.30 108
3601.43 105
3601.57 96
3601.71 83
3601.85 67
3601.98 49
3602.12 33
3602.26 18
3602.40 5
3602.54 0
3602.67 0
3602.81 0
3602.95 0
3603.09 0
3603.23 0
3603.36 0
3603.50 0
3603.64 0
3603.78 12
3603.92 30
3604.05 50
3604.19 71
3604.33 92
3604.47 113
3604.61 132
3604.74 149
3604.88 164
3605.02 174
3605.16 180
3605.30 182
3605.43 181
3605.57 179
3605.71 176
3605.85 175
3605.99 176
3606.12 179
3606.26 184
3606.40 190
3606.54 196
3606.68 201
3606.81 206
3606.95 209
3607.09 213
3607.23 216
3607.37 220
3607.51 224
3607.64 228
3607.78 231
3607.92 234
3608.06 234
3608.20 233
3608.33 229
3608.47 222
3608.61 211
3608.75 197
3608.89 181
3609.02 163
3609.16 146
3609.30 134
3609.44 127
3609.58 127
3609.71 132
3609.85 142
3609.99 154
3610.13 164
3610.27 173
3610.40 179
3610.54 183
3610.68 186
3610.82 188
3610.96 188
3611.10 186
3611.23 181
3611.37 171
3611.51 160
3611.65 147
3611.79 137
3611.92 129
3612.06 126
3612.20 127
3612.34 132
3612.48 138
3612.61 145
3612.75 151
3612.89 156
3613.03 158
3613.17 160
3613.31 160
3613.44 160
3613.58 158
3613.72 156
3613.86 152
3614.00 148
3614.13 142
3614.27 135
3614.41 127
3614.55 118
3614.69 109
3614.83 101
3614.96 93
3615.10 88
3615.24 84
3615.38 83
3615.52 82
3615.66 83
3615.79 86
3615.93 90
3616.07 94
3616.21 99
3616.35 104
3616.48 107
3616.62 109
3616.76 107
3616.90 102
3617.04 93
3617.18 80
3617.31 64
3617.45 45
3617.59 25
3617.73 5
3617.87 0
3618.01 0
3618.14 0
3618.28 0
3618.42 0
3618.56 0
3618.70 0
3618.83 2
3618.97 10
3619.11 17
3619.25 23
3619.39 29
3619.53 36
3619.66 42
3619.80 49
3619.94 54
3620.08 59
3620.22 63
3620.36 67
3620.49 73
3620.63 82
3620.77 92
3620.91 104
3621.05 117
3621.19 130
3621.32 140
3621.46 148
3621.60 151
3621.74 150
3621.88 145
3622.02 138
3622.15 129
3622.29 121
3622.43 117
3622.57 117
3622.71 121
3622.85 131
3622.98 144
3623.12 158
3623.26 171
3623.40 181
3623.54 189
3623.68 192
3623.81 192
3623.95 189
3624.09 184
3624.23 178
3624.37 171
3624.51 164
3624.64 156
3624.78 149
3624.92 142
3625.06 133
3625.20 122
3625.34 111
3625.47 99
3625.61 87
3625.75 77
3625.89 69
3626.03 63
3626.17 61
3626.31 62
3626.44 65
3626.58 72
3626.72 81
3626.86 94
3627.00 110
3627.14 127
3627.27 144
3627.41 158
3627.55 168
3627.69 171
3627.83 169
3627.97 162
3628.10 153
3628.24 143
3628.38 136
3628.52 133
3628.66 133
3628.80 136
3628.94 139
3629.07 142
3629.21 142
3629.35 139
3629.49 133
3629.63 124
3629.77 114
3629.91 104
3630.04 96
3630.18 91
3630.32 88
3630.46 87
3630.60 87
3630.74 87
3630.87 89
3631.01 92
3631.15 98
3631.29 106
3631.43 117
3631.57 128
3631.71 138
3631.84 143
3631.98 144
3632.12 138
3632.26 128
3632.40 115
3632.54 101
3632.68 87
3632.81 76
3632.95 66
3633.09 59
3633.23 53
3633.37 48
3633.51 44
3633.65 41
3633.78 39
3633.92 38
3634.06 38
3634.20 37
3634.34 37
3634.48 36
3634.62 35
3634.75 34
3634.89 33
3635.03 32
3635.17 31
3635.31 28
3635.45 24
3635.59 19
3635.72 15
3635.86 11
3636.00 9
3636.14 9
3636.28 12
3636.42 16
3636.56 21
3636.69 25
3636.83 29
3636.97 33
3637.11 37
3637.25 41
3637.39 46
3637.53 51
3637.66 55
3637.80 57
3637.94 57
3638.08 55
3638.22 51
3638.36 44
3638.50 38
3638.63 32
3638.77 28
3638.91 27
3639.05 27
3639.19 28
3639.33 29
3639.47 29
3639.61 28
3639.74 25
3639.88 23
3640.02 21
3640.16 23
3640.30 28
3640.44 35
3640.58 45
3640.71 56
3640.85 67
3640.99 76
3641.13 82
3641.27 85
3641.41 86
3641.55 82
3641.69 77
3641.82 69
3641.96 61
3642.10 54
3642.24 49
3642.38 47
3642.52 48
3642.66 50
3642.80 55
3642.93 60
3643.07 65
3643.21 70
3643.35 75
3643.49 80
3643.63 84
3643.77 85
3643.91 85
3644.04 81
3644.18 76
3644.32 69
3644.46 61
3644.60 53
3644.74 47
3644.88 42
3645.02 38
3645.15 36
3645.29 34
3645.43 31
3645.57 29
3645.71 25
3645.85 19
3645.99 13
3646.13 6
3646.26 0
3646.40 0
3646.54 0
3646.68 0
3646.82 0
3646.96 0
3647.10 0
3647.24 0
3647.38 3
3647.51 15
3647.65 28
3647.79 41
3647.93 52
3648.07 62
3648.21 71
3648.35 80
3648.49 89
3648.62 98
3648.76 107
3648.90 115
3649.04 119
3649.18 118
3649.32 111
3649.46 100
3649.60 85
3649.74 71
3649.87 59
3650.01 52
3650.15 50
3650.29 51
3650.43 52
3650.57 52
3650.71 49
3650.85 44
3650.99 36
3651.12 30
3651.26 27
3651.40 27
3651.54 30
3651.68 35
3651.82 39
3651.96 43
3652.10 45
3652.24 46
3652.37 48
3652.51 50
3652.65 54
3652.79 60
3652.93 65
3653.07 69
3653.21 71
3653.35 72
3653.49 72
3653.62 70
3653.76 68
3653.90 66
3654.04 62
3654.18 58
3654.32 51
3654.46 44
3654.60 36
3654.74 30
3654.88 28
3655.01 29
3655.15 34
3655.29 42
3655.43 50
3655.57 56
3655.71 59
3655.85 57
3655.99 52
3656.13 46
3656.26 40
3656.40 37
3656.54 37
3656.68 40
3656.82 46
3656.96 51
3657.10 53
3657.24 52
3657.38 46
3657.52 38
3657.65 27
3657.79 17
3657.93 9
3658.07 5
3658.21 5
3658.35 9
3658.49 17
3658.63 27
3658.77 38
3658.91 50
3659.04 62
3659.18 73
3659.32 84
3659.46 94
3659.60 101
3659.74 107
3659.88 111
3660.02 115
3660.16 118
3660.30 123
3660.44 129
3660.57 138
3660.71 149
3660.85 160
3660.99 171
3661.13 181
3661.27 187
3661.41 189
3661.55 186
3661.69 179
3661.83 169
3661.97 157
3662.10 146
3662.24 138
3662.38 134
3662.52 133
3662.66 136
3662.80 140
3662.94 143
3663.08 144
3663.22 141
3663.36 135
3663.50 125
3663.63 113
3663.77 102
3663.91 95
3664.05 92
3664.19 95
3664.33 104
3664.47 115
3664.61 128
3664.75 138
3664.89 142
3665.03 140
3665.17 130
3665.30 116
3665.44 100
3665.58 85
3665.72 72
3665.86 63
3666.00 57
3666.14 54
3666.28 51
3666.42 48
3666.56 42
3666.70 33
3666.84 23
3666.97 13
3667.11 4
3667.25 0
3667.39 0
3667.53 0
3667.67 0
3667.81 0
3667.95 0
3668.09 3
3668.23 5
3668.37 6
3668.51 5
3668.64 3
3668.78 2
3668.92 1
3669.06 3
3669.20 7
3669.34 13
3669.48 21
3669.62 30
3669.76 39
3669.90 48
3670.04 58
3670.18 68
3670.32 79
3670.45 92
3670.59 104
3670.73 116
3670.87 126
3671.01 133
3671.15 137
3671.29 137
3671.43 134
3671.57 128
3671.71 120
3671.85 112
3671.99 107
3672.13 105
3672.27 109
3672.40 117
3672.54 130
3672.68 145
3672.82 158
3672.96 167
3673.10 171
3673.24 170
3673.38 165
3673.52 157
3673.66 146
3673.80 135
3673.94 123
3674.08 112
3674.22 102
3674.36 93
3674.49 87
3674.63 84
3674.77 85
3674.91 90
3675.05 98
3675.19 108
3675.33 119
3675.47 130
3675.61 141
3675.75 149
3675.89 154
3676.03 153
3676.17 146
3676.31 133
3676.45 115
3676.58 94
3676.72 73
3676.86 56
3677.00 44
3677.14 38
3677.28 39
3677.42 43
3677.56 50
3677.70 58
3677.84 65
3677.98 72
3678.12 77
3678.26 83
3678.40 88
3678.54 93
3678.68 98
3678.81 102
3678.95 105
3679.09 108
3679.23 111
3679.37 114
3679.51 117
3679.65 118
3679.79 115
3679.93 108
3680.07 96
3680.21 80
3680.35 63
3680.49 47
3680.63 34
3680.77 26
3680.91 21
3681.05 20
3681.19 21
3681.32 23
3681.46 25
3681.60 28
3681.74 31
3681.88 35
3682.02 40
3682.16 45
3682.30 48
3682.44 48
3682.58 47
3682.72 44
3682.86 40
3683.00 36
3683.14 34
3683.28 35
3683.42 38
3683.56 42
3683.70 48
3683.84 53
3683.97 57
3684.11 61
3684.25 62
3684.39 60
3684.53 55
3684.67 48
3684.81 37
3684.95 25
3685.09 12
3685.23 0
3685.37 0
3685.51 0
3685.65 0
3685.79 0
3685.93 0
3686.07 0
3686.21 0
3686.35 1
3686.49 7
3686.63 13
3686.77 17
3686.91 21
3687.04 25
3687.18 29
3687.32 36
3687.46 46
3687.60 58
3687.74 73
3687.88 88
3688.02 103
3688.16 115
3688.30 122
3688.44 124
3688.58 120
3688.72 111
3688.86 98
3689.00 82
3689.14 65
3689.28 50
3689.42 40
3689.56 35
3689.70 38
3689.84 47
3689.98 63
3690.12 83
3690.26 104
3690.40 123
3690.53 138
3690.67 148
3690.81 153
3690.95 155
3691.09 154
3691.23 152
3691.37 151
3691.51 152
3691.65 154
3691.79 156
3691.93 160
3692.07 162
3692.21 164
3692.35 164
3692.49 163
3692.63 161
3692.77 159
3692.91 157
3693.05 156
3693.19 157
3693.33 158
3693.47 159
3693.61 159
3693.75 157
3693.89 152
3694.03 146
3694.17 139
3694.31 133
3694.45 130
3694.59 132
3694.72 138
3694.86 148
3695.00 162
3695.14 177
3695.28 191
3695.42 202
3695.56 209
3695.70 213
3695.84 214
3695.98 215
3696.12 216
3696.26 219
3696.40 224
3696.54 230
3696.68 237
3696.82 244
3696.96 248
3697.10 250
3697.24 249
3697.38 246
3697.52 243
3697.66 239
3697.80 236
3697.94 236
3698.08 239
3698.22 246
3698.36 256
3698.50 270
3698.64 288
3698.78 308
3698.92 327
3699.06 345
3699.20 357
3699.34 363
3699.48 360
3699.62 349
3699.76 331
3699.90 308
3700.04 284
3700.18 261
3700.32 242
3700.46 228
3700.60 220
3700.73 218
3700.87 222
3701.01 229
3701.15 238
3701.29 249
3701.43 258
3701.57 266
3701.71 272
3701.85 274
3701.99 274
3702.13 271
3702.27 266
3702.41 260
3702.55 253
3702.69 245
3702.83 236
3702.97 228
3703.11 222
3703.25 219
3703.39 220
3703.53 226
3703.67 237
3703.81 252
3703.95 268
3704.09 283
3704.23 295
3704.37 303
3704.51 304
3704.65 300
3704.79 289
3704.93 273
3705.07 252
3705.21 228
3705.35 202
3705.49 175
3705.63 149
3705.77 125
3705.91 105
3706.05 89
3706.19 78
3706.33 72
3706.47 70
3706.61 72
3706.75 76
3706.89 80
3707.03 84
3707.17 87
3707.31 90
3707.45 92
3707.59 94
3707.73 96
3707.87 97
3708.01 98
3708.15 98
3708.29 96
3708.43 92
3708.57 86
3708.71 79
3708.85 73
3708.99 67
3709.13 63
3709.27 62
3709.41 64
3709.55 70
3709.69 79
3709.83 91
3709.97 106
3710.11 121
3710.25 137
3710.39 150
3710.53 160
3710.67 167
3710.81 168
3710.95 167
3711.09 162
3711.23 157
3711.37 154
3711.51 153
3711.65 154
3711.79 157
3711.93 162
3712.07 166
3712.21 169
3712.35 168
3712.49 165
3712.63 157
3712.77 147
3712.91 135
3713.05 121
3713.19 106
3713.33 92
3713.47 78
3713.61 65
3713.75 53
3713.89 43
3714.03 34
3714.17 26
3714.31 22
3714.45 21
3714.59 25
3714.73 33
3714.87 45
3715.01 62
3715.15 81
3715.29 102
3715.43 122
3715.57 137
3715.71 146
3715.85 148
3715.99 142
3716.13 131
3716.27 117
3716.41 102
3716.55 89
3716.69 79
3716.83 70
3716.97 62
3717.11 52
3717.25 40
3717.39 27
3717.53 14
3717.67 2
3717.81 0
3717.95 0
3718.09 0
3718.23 12
3718.37 30
3718.51 51
3718.65 73
3718.79 92
3718.93 108
3719.07 120
3719.21 128
3719.35 133
3719.50 136
3719.64 136
3719.78 134
3719.92 128
3720.06 120
3720.20 110
3720.34 99
3720.48 89
3720.62 82
3720.76 79
3720.90 77
3721.04 75
3721.18 70
3721.32 60
3721.46 44
3721.60 25
3721.74 4
3721.88 0
3722.02 0
3722.16 0
3722.30 0
3722.44 0
3722.58 0
3722.72 0
3722.86 5
3723.00 12
3723.14 18
3723.28 23
3723.42 26
3723.56 27
3723.70 24
3723.84 18
3723.98 10
3724.12 2
3724.26 0
3724.40 0
3724.54 0
3724.68 0
3724.82 13
3724.96 29
3725.10 48
3725.24 67
3725.38 85
3725.53 100
3725.67 111
3725.81 119
3725.95 123
3726.09 125
3726.23 125
3726.37 124
3726.51 124
3726.65 125
3726.79 127
3726.93 129
3727.07 130
3727.21 127
3727.35 122
3727.49 113
3727.63 102
3727.77 89
3727.91 77
3728.05 67
3728.19 60
3728.33 59
3728.47 62
3728.61 70
3728.75 83
3728.89 97
3729.03 112
3729.17 125
3729.31 135
3729.45 140
3729.59 141
3729.74 138
3729.88 131
3730.02 123
3730.16 112
3730.30 102
3730.44 91
3730.58 81
3730.72 74
3730.86 68
3731.00 64
3731.14 64
3731.28 66
3731.42 70
3731.56 75
3731.70 80
3731.84 86
3731.98 90
3732.12 94
3732.26 97
3732.40 100
3732.54 103
3732.68 108
3732.82 113
3732.96 120
3733.10 128
3733.25 135
3733.39 142
3733.53 147
3733.67 147
3733.81 142
3733.95 132
3734.09 116
3734.23 97
3734.37 76
3734.51 58
3734.65 44
3734.79 36
3734.93 34
3735.07 36
3735.21 40
3735.35 45
3735.49 48
3735.63 49
3735.77 48
3735.91 48
3736.05 48
3736.19 49
3736.34 52
3736.48 57
3736.62 64
3736.76 72
3736.90 80
3737.04 89
3737.18 97
3737.32 103
3737.46 105
3737.60 102
3737.74 93
3737.88 77
3738.02 58
3738.16 35
3738.30 13
3738.44 0
3738.58 0
3738.72 0
3738.86 0
3739.01 0
3739.15 0
3739.29 0
3739.43 2
3739.57 10
3739.71 16
3739.85 20
3739.99 22
3740.13 22
3740.27 23
3740.41 24
3740.55 29
3740.69 36
3740.83 47
3740.97 62
3741.11 80
3741.25 99
3741.39 118
3741.54 134
3741.68 144
3741.82 146
3741.96 141
3742.10 127
3742.24 108
3742.38 85
3742.52 62
3742.66 41
3742.80 26
3742.94 18
3743.08 15
3743.22 18
3743.36 25
3743.50 34
3743.64 44
3743.79 54
3743.93 63
3744.07 68
3744.21 70
3744.35 66
3744.49 57
3744.63 43
3744.77 28
3744.91 14
3745.05 4
3745.19 1
3745.33 5
3745.47 18
3745.61 36
3745.75 57
3745.89 77
3746.04 93
3746.18 105
3746.32 111
3746.46 113
3746.60 112
3746.74 111
3746.88 111
3747.02 113
3747.16 117
3747.30 123
3747.44 132
3747.58 142
3747.72 154
3747.86 167
3748.01 180
3748.15 191
3748.29 200
3748.43 204
3748.57 202
3748.71 195
3748.85 181
3748.99 164
3749.13 145
3749.27 127
3749.41 112
3749.55 100
3749.69 93
3749.83 88
3749.98 86
3750.12 85
3750.26 82
3750.40 78
3750.54 70
3750.68 61
3750.82 51
3750.96 42
3751.10 35
3751.24 32
3751.38 34
3751.52 42
3751.66 54
3751.81 68
3751.95 81
3752.09 91
3752.23 95
3752.37 93
3752.51 86
3752.65 75
3752.79 63
3752.93 53
3753.07 47
3753.21 44
3753.35 45
3753.49 48
3753.64 52
3753.78 56
3753.92 60
3754.06 65
3754.20 72
3754.34 79
3754.48 87
3754.62 93
3754.76 98
3754.90 99
3755.04 97
3755.18 94
3755.33 90
3755.47 87
3755.61 85
3755.75 86
3755.89 89
3756.03 92
3756.17 96
3756.31 99
3756.45 100
3756.59 100
3756.73 98
3756.88 94
3757.02 88
3757.16 83
3757.30 77
3757.44 74
3757.58 74
3757.72 77
3757.86 82
3758.00 88
3758.14 94
3758.28 99
3758.43 103
3758.57 104
3758.71 104
3758.85 104
3758.99 103
3759.13 103
3759.27 104
3759.41 105
3759.55 107
3759.69 109
3759.83 112
3759.98 118
3760.12 125
3760.26 136
3760.40 149
3760.54 164
3760.68 178
3760.82 192
3760.96 204
3761.10 214
3761.24 221
3761.38 227
3761.53 232
3761.67 234
3761.81 235
3761.95 234
3762.09 230
3762.23 223
3762.37 213
3762.51 200
3762.65 187
3762.79 172
3762.94 159
3763.08 147
3763.22 138
3763.36 133
3763.50 133
3763.64 136
3763.78 143
3763.92 153
3764.06 163
3764.20 173
3764.35 182
3764.49 190
3764.63 197
3764.77 202
3764.91 206
3765.05 209
3765.19 211
3765.33 212
3765.47 211
3765.61 210
3765.76 209
3765.90 209
3766.04 209
3766.18 211
3766.32 215
3766.46 221
3766.60 227
3766.74 235
3766.88 244
3767.03 254
3767.17 263
3767.31 272
3767.45 281
3767.59 287
3767.73 292
3767.87 294
3768.01 293
3768.15 289
3768.29 282
3768.44 271
3768.58 259
3768.72 248
3768.86 238
3769.00 233
3769.14 234
3769.28 241
3769.42 253
3769.56 269
3769.71 285
3769.85 300
3769.99 312
3770.13 321
3770.27 326
3770.41 329
3770.55 329
3770.69 327
3770.84 321
3770.98 312
3771.12 299
3771.26 282
3771.40 262
3771.54 244
3771.68 228
3771.82 218
3771.96 214
3772.11 215
3772.25 220
3772.39 227
3772.53 235
3772.67 243
3772.81 249
3772.95 254
3773.09 258
3773.23 260
3773.38 259
3773.52 255
3773.66 249
3773.80 240
3773.94 230
3774.08 220
3774.22 211
3774.36 203
3774.51 196
3774.65 188
3774.79 179
3774.93 167
3775.07 152
3775.21 132
3775.35 110
3775.49 87
3775.64 65
3775.78 48
3775.92 37
3776.06 35
3776.20 39
3776.34 48
3776.48 60
3776.62 71
3776.77 81
3776.91 87
3777.05 91
3777.19 93
3777.33 93
3777.47 94
3777.61 93
3777.75 92
3777.90 89
3778.04 82
3778.18 72
3778.32 57
3778.46 38
3778.60 16
3778.74 0
3778.88 0
3779.03 0
3779.17 0
3779.31 0
3779.45 0
3779.59 0
3779.73 5
3779.87 17
3780.01 25
3780.16 28
3780.30 27
3780.44 23
3780.58 18
3780.72 13
3780.86 8
3781.00 1
3781.15 0
3781.29 0
3781.43 0
3781.57 0
3781.71 0
3781.85 0
3781.99 0
3782.13 4
3782.28 16
3782.42 27
3782.56 35
3782.70 40
3782.84 43
3782.98 46
3783.12 50
3783.27 55
3783.41 62
3783.55 70
3783.69 79
3783.83 88
3783.97 98
3784.11 107
3784.25 115
3784.40 122
3784.54 127
3784.68 129
3784.82 129
3784.96 126
3785.10 122
3785.24 116
3785.39 111
3785.53 106
3785.67 103
3785.81 100
3785.95 97
3786.09 94
3786.23 90
3786.38 83
3786.52 74
3786.66 65
3786.80 55
3786.94 47
3787.08 39
3787.22 34
3787.37 30
3787.51 28
3787.65 28
3787.79 29
3787.93 33
3788.07 41
3788.21 51
3788.36 63
3788.50 75
3788.64 84
3788.78 89
3788.92 88
3789.06 82
3789.21 73
3789.35 63
3789.49 55
3789.63 51
3789.77 50
3789.91 53
3790.05 57
3790.20 61
3790.34 61
3790.48 59
3790.62 52
3790.76 44
3790.90 35
3791.04 27
3791.19 22
3791.33 20
3791.47 22
3791.61 26
3791.75 32
3791.89 37
3792.04 40
3792.18 41
3792.32 39
3792.46 36
3792.60 33
3792.74 33
3792.88 35
3793.03 42
3793.17 50
3793.31 60
3793.45 69
3793.59 74
3793.73 74
3793.88 69
3794.02 59
3794.16 47
3794.30 36
3794.44 28
3794.58 27
3794.72 34
3794.87 48
3795.01 67
3795.15 89
3795.29 112
3795.43 132
3795.57 148
3795.72 159
3795.86 165
3796.00 167
3796.14 164
3796.28 160
3796.42 154
3796.57 148
3796.71 144
3796.85 140
3796.99 136
3797.13 133
3797.27 130
3797.42 125
3797.56 119
3797.70 112
3797.84 107
3797.98 102
3798.12 98
3798.27 95
3798.41 92
3798.55 89
3798.69 84
3798.83 79
3798.97 73
3799.12 69
3799.26 68
3799.40 69
3799.54 74
3799.68 81
3799.82 91
3799.97 101
3800.11 112
3800.25 121
3800.39 129
3800.53 135
3800.67 139
3800.82 140
3800.96 138
3801.10 135
3801.24 130
3801.38 125
3801.52 120
3801.67 117
3801.81 117
3801.95 118
3802.09 119
3802.23 121
3802.37 122
3802.52 122
3802.66 122
3802.80 122
3802.94 122
3803.08 123
3803.22 124
3803.37 124
3803.51 125
3803.65 124
3803.79 124
3803.93 124
3804.08 127
3804.22 131
3804.36 138
3804.50 146
3804.64 154
3804.78 161
3804.93 167
3805.07 171
3805.21 174
3805.35 177
3805.49 180
3805.63 184
3805.78 188
3805.92 191
3806.06 194
3806.20 195
3806.34 194
3806.49 193
3806.63 190
3806.77 186
3806.91 180
3807.05 173
3807.19 166
3807.34 158
3807.48 150
3807.62 144
3807.76 140
3807.90 137
3808.05 135
3808.19 134
3808.33 134
3808.47 134
3808.61 134
3808.75 134
3808.90 133
3809.04 131
3809.18 126
3809.32 118
3809.46 107
3809.61 93
3809.75 78
3809.89 65
3810.03 54
3810.17 48
3810.31 46
3810.46 48
3810.60 52
3810.74 56
3810.88 59
3811.02 60
3811.17 58
3811.31 55
3811.45 53
3811.59 51
3811.73 51
3811.88 52
3812.02 53
3812.16 52
3812.30 50
3812.44 45
3812.59 37
3812.73 28
3812.87 19
3813.01 11
3813.15 5
3813.29 1
3813.44 0
3813.58 0
3813.72 0
3813.86 0
3814.00 0
3814.15 0
3814.29 0
3814.43 0
3814.57 0
3814.71 9
3814.86 18
3815.00 27
3815.14 34
3815.28 41
3815.42 47
3815.57 52
3815.71 57
3815.85 64
3815.99 71
3816.13 80
3816.28 88
3816.42 95
3816.56 102
3816.70 106
3816.84 109
3816.99 109
3817.13 108
3817.27 107
3817.41 106
3817.55 107
3817.70 112
3817.84 119
3817.98 131
3818.12 147
3818.26 165
3818.41 184
3818.55 202
3818.69 219
3818.83 233
3818.97 246
3819.12 256
3819.26 263
3819.40 268
3819.54 270
3819.68 267
3819.83 259
3819.97 246
3820.11 226
3820.25 202
3820.39 177
3820.54 152
3820.68 131
3820.82 117
3820.96 110
3821.10 111
3821.25 116
3821.39 124
3821.53 132
3821.67 138
3821.82 140
3821.96 140
3822.10 137
3822.24 132
3822.38 127
3822.53 121
3822.67 115
3822.81 109
3822.95 105
3823.09 104
3823.24 106
3823.38 111
3823.52 121
3823.66 135
3823.80 151
3823.95 169
3824.09 186
3824.23 202
3824.37 215
3824.52 223
3824.66 226
3824.80 223
3824.94 215
3825.08 204
3825.23 191
3825.37 180
3825.51 172
3825.65 169
3825.79 169
3825.94 173
3826.08 177
3826.22 181
3826.36 184
3826.51 185
3826.65 183
3826.79 178
3826.93 169
3827.07 157
3827.22 140
3827.36 121
3827.50 101
3827.64 81
3827.78 66
3827.93 56
3828.07 52
3828.21 54
3828.35 60
3828.50 69
3828.64 81
3828.78 93
3828.92 105
3829.06 116
3829.21 126
3829.35 133
3829.49 135
3829.63 131
3829.78 123
3829.92 111
3830.06 97
3830.20 82
3830.34 67
3830.49 53
3830.63 39
3830.77 25
3830.91 10
3831.06 0
3831.20 0
3831.34 0
3831.48 0
3831.63 0
3831.77 0
3831.91 0
3832.05 0
3832.19 7
3832.34 27
3832.48 47
3832.62 64
3832.76 79
3832.91 91
3833.05 101
3833.19 109
3833.33 117
3833.47 125
3833.62 133
3833.76 142
3833.90 150
3834.04 157
3834.19 163
3834.33 168
3834.47 170
3834.61 172
3834.76 173
3834.90 177
3835.04 183
3835.18 194
3835.32 208
3835.47 223
3835.61 238
3835.75 248
3835.89 250
3836.04 244
3836.18 230
3836.32 209
3836.46 185
3836.61 159
3836.75 135
3836.89 113
3837.03 95
3837.18 80
3837.32 67
3837.46 57
3837.60 48
3837.75 41
3837.89 36
3838.03 35
3838.17 37
3838.31 42
3838.46 51
3838.60 64
3838.74 80
3838.88 98
3839.03 115
3839.17 131
3839.31 145
3839.45 154
3839.60 160
3839.74 163
3839.88 163
3840.02 161
3840.17 157
3840.31 150
3840.45 141
3840.59 130
3840.74 118
3840.88 106
3841.02 96
3841.16 89
3841.31 86
3841.45 87
3841.59 91
3841.73 97
3841.88 106
3842.02 114
3842.16 123
3842.30 130
3842.44 134
3842.59 134
3842.73 128
3842.87 118
3843.01 103
3843.16 86
3843.30 68
3843.44 52
3843.58 39
3843.73 31
3843.87 28
3844.01 28
3844.15 32
3844.30 36
3844.44 41
3844.58 45
3844.72 48
3844.87 49
3845.01 47
3845.15 44
3845.29 39
3845.44 33
3845.58 28
3845.72 24
3845.86 22
3846.01 23
3846.15 29
3846.29 40
3846.44 55
3846.58 73
3846.72 94
3846.86 116
3847.01 137
3847.15 158
3847.29 175
3847.43 190
3847.58 201
3847.72 208
3847.86 208
3848.00 203
3848.15 191
3848.29 175
3848.43 156
3848.57 137
3848.72 119
3848.86 105
3849.00 94
3849.14 86
3849.29 80
3849.43 75
3849.57 70
3849.71 65
3849.86 60
3850.00 54
3850.14 47
3850.28 41
3850.43 33
3850.57 25
3850.71 17
3850.86 10
3851.00 5
3851.14 3
3851.28 4
3851.43 7
3851.57 13
3851.71 20
3851.85 29
3852.00 40
3852.14 52
3852.28 65
3852.42 78
3852.57 89
3852.71 95
3852.85 96
3852.99 91
3853.14 82
3853.28 70
3853.42 60
3853.57 54
3853.71 54
3853.85 59
3853.99 68
3854.14 78
3854.28 86
3854.42 89
3854.56 88
3854.71 83
3854.85 75
3854.99 66
3855.13 57
3855.28 51
3855.42 48
3855.56 47
3855.71 48
3855.85 50
3855.99 51
3856.13 51
3856.28 49
3856.42 46
3856.56 42
3856.70 38
3856.85 36
3856.99 37
3857.13 41
3857.28 48
3857.42 60
3857.56 75
3857.70 91
3857.85 105
3857.99 116
3858.13 120
3858.27 117
3858.42 105
3858.56 86
3858.70 63
3858.85 37
3858.99 13
3859.13 0
3859.27 0
3859.42 0
3859.56 0
3859.70 0
3859.85 0
3859.99 0
3860.13 0
3860.27 9
3860.42 15
3860.56 20
3860.70 24
3860.85 27
3860.99 28
3861.13 29
3861.27 28
3861.42 27
3861.56 24
3861.70 21
3861.84 17
3861.99 14
3862.13 11
3862.27 9
3862.42 7
3862.56 4
3862.70 0
3862.84 0
3862.99 0
3863.13 0
3863.27 0
3863.42 0
3863.56 8
3863.70 23
3863.84 41
3863.99 60
3864.13 77
3864.27 91
3864.42 99
3864.56 100
3864.70 96
3864.84 88
3864.99 77
3865.13 64
3865.27 51
3865.42 39
3865.56 26
3865.70 14
3865.84 1
3865.99 0
3866.13 0
3866.27 0
3866.42 0
3866.56 0
3866.70 22
3866.85 50
3866.99 81
3867.13 109
3867.27 131
3867.42 146
3867.56 153
3867.70 153
3867.85 148
3867.99 140
3868.13 130
3868.27 119
3868.42 108
3868.56 97
3868.70 87
3868.85 78
3868.99 74
3869.13 74
3869.28 79
3869.42 89
3869.56 103
3869.70 118
3869.85 134
3869.99 146
3870.13 155
3870.28 159
3870.42 158
3870.56 153
3870.70 144
3870.85 133
3870.99 121
3871.13 111
3871.28 103
3871.42 99
3871.56 99
3871.71 103
3871.85 110
3871.99 118
3872.13 127
3872.28 135
3872.42 142
3872.56 148
3872.71 155
3872.85 162
3872.99 170
3873.14 180
3873.28 190
3873.42 200
3873.57 207
3873.71 209
3873.85 206
3873.99 195
3874.14 178
3874.28 155
3874.42 128
3874.57 99
3874.71 73
3874.85 50
3875.00 32
3875.14 21
3875.28 16
3875.42 14
3875.57 14
3875.71 14
3875.85 11
3876.00 5
3876.14 0
3876.28 0
3876.43 0
3876.57 0
3876.71 0
3876.86 0
3877.00 0
3877.14 0
3877.29 7
3877.43 13
3877.57 16
3877.71 17
3877.86 16
3878.00 14
3878.14 12
3878.29 9
3878.43 7
3878.57 6
3878.72 6
3878.86 6
3879.00 6
3879.15 5
3879.29 1
3879.43 0
3879.58 0
3879.72 0
3879.86 0
3880.00 0
3880.15 0
3880.29 13
3880.43 33
3880.58 54
3880.72 74
3880.86 88
3881.01 96
3881.15 98
3881.29 96
3881.44 90
3881.58 84
3881.72 79
3881.87 76
3882.01 77
3882.15 80
3882.30 86
3882.44 94
3882.58 104
3882.73 113
3882.87 120
3883.01 124
3883.15 122
3883.30 116
3883.44 106
3883.58 93
3883.73 81
3883.87 71
3884.01 65
3884.16 64
3884.30 66
3884.44 72
3884.59 78
3884.73 85
3884.87 91
3885.02 96
3885.16 99
3885.30 100
3885.45 99
3885.59 98
3885.73 97
3885.88 97
3886.02 98
3886.16 101
3886.31 104
3886.45 108
3886.59 110
3886.74 109
3886.88 105
3887.02 100
3887.17 93
3887.31 87
3887.45 83
3887.60 83
3887.74 85
3887.88 90
3888.03 96
3888.17 102
3888.31 105
3888.46 106
3888.60 106
3888.74 105
3888.89 106
3889.03 112
3889.17 122
3889.32 136
3889.46 150
3889.60 162
3889.75 167
3889.89 162
3890.03 149
3890.18 129
3890.32 105
3890.46 83
3890.61 64
3890.75 50
3890.89 42
3891.04 38
3891.18 35
3891.32 33
3891.47 30
3891.61 25
3891.75 19
3891.90 14
3892.04 10
3892.18 8
3892.33 7
3892.47 9
3892.61 12
3892.76 16
3892.90 20
3893.04 24
3893.19 27
3893.33 29
3893.47 29
3893.62 27
3893.76 23
3893.90 17
3894.05 10
3894.19 3
3894.33 0
3894.48 0
3894.62 0
3894.76 0
3894.91 0
3895.05 1
3895.19 10
3895.34 23
3895.48 37
3895.62 51
3895.77 65
3895.91 77
3896.05 85
3896.20 88
3896.34 87
3896.49 82
3896.63 75
3896.77 69
3896.92 63
3897.06 60
3897.20 60
3897.35 62
3897.49 66
3897.63 71
3897.78 78
3897.92 85
3898.06 92
3898.21 99
3898.35 106
3898.49 111
3898.64 113
3898.78 113
3898.92 110
3899.07 105
3899.21 99
3899.35 95
3899.50 91
3899.64 90
3899.79 91
3899.93 93
3900.07 94
3900.22 94
3900.36 91
3900.50 83
3900.65 72
3900.79 58
3900.93 43
3901.08 27
3901.22 12
3901.36 0
3901.51 0
3901.65 0
3901.80 0
3901.94 0
3902.08 0
3902.23 0
3902.37 0
3902.51 0
3902.66 16
3902.80 33
3902.94 50
3903.09 67
3903.23 84
3903.37 101
3903.52 120
3903.66 139
3903.81 159
3903.95 179
3904.09 194
3904.24 204
3904.38 207
3904.52 201
3904.67 188
3904.81 171
3904.95 152
3905.10 136
3905.24 127
3905.38 126
3905.53 133
3905.67 145
3905.82 161
3905.96 177
3906.10 188
3906.25 194
3906.39 193
3906.53 186
3906.68 175
3906.82 161
3906.96 145
3907.11 129
3907.25 114
3907.40 100
3907.54 87
3907.68 76
3907.83 68
3907.97 63
3908.11 62
3908.26 66
3908.40 73
3908.55 84
3908.69 97
3908.83 110
3908.98 123
3909.12 134
3909.26 142
3909.41 149
3909.55 152
3909.69 154
3909.84 154
3909.98 152
3910.13 148
3910.27 141
3910.41 132
3910.56 119
3910.70 103
3910.84 87
3910.99 72
3911.13 59
3911.28 50
3911.42 43
3911.56 39
3911.71 37
3911.85 36
3911.99 33
3912.14 30
3912.28 26
3912.43 21
3912.57 17
3912.71 14
3912.86 14
3913.00 16
3913.14 21
3913.29 29
3913.43 41
3913.58 55
3913.72 71
3913.86 88
3914.01 104
3914.15 117
3914.29 126
3914.44 131
3914.58 131
3914.73 126
3914.87 118
3915.01 108
3915.16 98
3915.30 89
3915.44 82
3915.59 75
3915.73 68
3915.88 62
3916.02 55
3916.16 49
3916.31 42
3916.45 37
3916.60 35
3916.74 34
3916.88 35
3917.03 37
3917.17 39
3917.31 39
3917.46 37
3917.60 33
3917.75 27
3917.89 22
3918.03 19
3918.18 21
3918.32 27
3918.47 38
3918.61 51
3918.75 64
3918.90 75
3919.04 84
3919.18 90
3919.33 92
3919.47 92
3919.62 91
3919.76 89
3919.90 87
3920.05 86
3920.19 87
3920.34 91
3920.48 101
3920.62 115
3920.77 134
3920.91 156
3921.06 178
3921.20 196
3921.34 209
3921.49 214
3921.63 211
3921.77 202
3921.92 189
3922.06 174
3922.21 160
3922.35 147
3922.49 136
3922.64 126
3922.78 116
3922.93 107
3923.07 97
3923.21 87
3923.36 76
3923.50 65
3923.65 55
3923.79 45
3923.93 38
3924.08 33
3924.22 31
3924.37 35
3924.51 43
3924.65 54
3924.80 68
3924.94 82
3925.09 93
3925.23 101
3925.37 104
3925.52 103
3925.66 100
3925.81 96
3925.95 93
3926.09 92
3926.24 91
3926.38 91
3926.53 89
3926.67 84
3926.81 74
3926.96 62
3927.10 48
3927.25 34
3927.39 23
3927.53 15
3927.68 9
3927.82 6
3927.97 3
3928.11 0
3928.25 0
3928.40 0
3928.54 0
3928.69 0
3928.83 0
3928.97 0
3929.12 0
3929.26 5
3929.41 11
3929.55 16
3929.69 20
3929.84 23
3929.98 27
3930.13 31
3930.27 36
3930.42 42
3930.56 48
3930.70 55
3930.85 61
3930.99 69
3931.14 77
3931.28 87
3931.42 98
3931.57 108
3931.71 117
3931.86 123
3932.00 126
3932.14 127
3932.29 125
3932.43 122
3932.58 119
3932.72 114
3932.86 109
3933.01 103
3933.15 96
3933.30 88
3933.44 80
3933.59 72
3933.73 66
3933.87 62
3934.02 59
3934.16 56
3934.31 52
3934.45 48
3934.59 46
3934.74 46
3934.88 51
3935.03 63
3935.17 84
3935.32 111
3935.46 142
3935.60 173
3935.75 200
3935.89 221
3936.04 232
3936.18 235
3936.32 229
3936.47 218
3936.61 203
3936.76 187
3936.90 172
3937.05 160
3937.19 153
3937.33 153
3937.48 158
3937.62 169
3937.77 182
3937.91 196
3938.06 206
3938.20 210
3938.34 206
3938.49 196
3938.63 181
3938.78 167
3938.92 156
3939.06 152
3939.21 156
3939.35 168
3939.50 186
3939.64 205
3939.79 222
3939.93 234
3940.07 238
3940.22 234
3940.36 222
3940.51 203
3940.65 178
3940.80 150
3940.94 120
3941.08 92
3941.23 65
3941.37 45
3941.52 30
3941.66 21
3941.81 18
3941.95 18
3942.09 21
3942.24 24
3942.38 26
3942.53 27
3942.67 26
3942.82 24
3942.96 21
3943.10 18
3943.25 15
3943.39 12
3943.54 10
3943.68 8
3943.83 8
3943.97 11
3944.11 16
3944.26 25
3944.40 36
3944.55 49
3944.69 62
3944.84 74
3944.98 83
3945.13 90
3945.27 95
3945.41 98
3945.56 102
3945.70 107
3945.85 114
3945.99 120
3946.14 125
3946.28 127
3946.42 125
3946.57 119
3946.71 111
3946.86 102
3947.00 95
3947.15 91
3947.29 92
3947.44 96
3947.58 105
3947.72 116
3947.87 127
3948.01 136
3948.16 143
3948.30 147
3948.45 145
3948.59 139
3948.73 129
3948.88 117
3949.02 104
3949.17 92
3949.31 82
3949.46 74
3949.60 70
3949.75 67
3949.89 65
3950.03 63
3950.18 59
3950.32 53
3950.47 45
3950.61 37
3950.76 30
3950.90 23
3951.05 17
3951.19 12
3951.33 8
3951.48 5
3951.62 1
3951.77 0
3951.91 0
3952.06 0
3952.20 0
3952.35 0
3952.49 0
3952.63 0
3952.78 0
3952.92 0
3953.07 0
3953.21 1
3953.36 9
3953.50 22
3953.65 39
3953.79 59
3953.94 79
3954.08 98
3954.22 115
3954.37 128
3954.51 136
3954.66 139
3954.80 137
3954.95 132
3955.09 123
3955.24 112
3955.38 98
3955.53 85
3955.67 73
3955.81 64
3955.96 58
3956.10 57
3956.25 59
3956.39 63
3956.54 66
3956.68 67
3956.83 63
3956.97 55
3957.12 44
3957.26 33
3957.40 24
3957.55 20
3957.69 23
3957.84 33
3957.98 48
3958.13 66
3958.27 86
3958.42 104
3958.56 119
3958.71 129
3958.85 133
3958.99 131
3959.14 123
3959.28 112
3959.43 98
3959.57 85
3959.72 75
3959.86 69
3960.01 68
3960.15 72
3960.30 81
3960.44 91
3960.59 102
3960.73 111
3960.87 117
3961.02 119
3961.16 117
3961.31 112
3961.45 106
3961.60 99
3961.74 93
3961.89 89
3962.03 86
3962.18 83
3962.32 79
3962.47 73
3962.61 66
3962.76 58
3962.90 49
3963.04 42
3963.19 38
3963.33 37
3963.48 41
3963.62 47
3963.77 55
3963.91 62
3964.06 66
3964.20 67
3964.35 61
3964.49 51
3964.64 38
3964.78 23
3964.93 9
3965.07 0
3965.22 0
3965.36 0
3965.50 0
3965.65 0
3965.79 0
3965.94 1
3966.08 4
3966.23 6
3966.37 6
3966.52 4
3966.66 3
3966.81 3
3966.95 5
3967.10 9
3967.24 15
3967.39 22
3967.53 29
3967.68 35
3967.82 38
3967.97 39
3968.11 39
3968.25 39
3968.40 41
3968.54 45
3968.69 51
3968.83 57
3968.98 63
3969.12 66
3969.27 67
3969.41 64
3969.56 59
3969.70 52
3969.85 42
3969.99 32
3970.14 21
3970.28 12
3970.43 4
3970.57 0
3970.72 0
3970.86 6
3971.01 16
3971.15 29
3971.30 44
3971.44 56
3971.59 63
3971.73 66
3971.87 62
3972.02 55
3972.16 44
3972.31 33
3972.45 23
3972.60 16
3972.74 11
3972.89 10
3973.03 11
3973.18 15
3973.32 22
3973.47 33
3973.61 47
3973.76 65
3973.90 86
3974.05 108
3974.19 129
3974.34 149
3974.48 165
3974.63 177
3974.77 184
3974.92 188
3975.06 189
3975.21 188
3975.35 185
3975.50 181
3975.64 177
3975.79 171
3975.93 163
3976.08 154
3976.22 143
3976.37 131
3976.51 117
3976.66 104
3976.80 92
3976.95 81
3977.09 72
3977.24 65
3977.38 61
3977.53 59
3977.67 57
3977.82 56
3977.96 55
3978.11 54
3978.25 53
3978.40 52
3978.54 52
3978.69 54
3978.83 57
3978.97 63
3979.12 70
3979.26 76
3979.41 82
3979.55 85
3979.70 85
3979.84 82
3979.99 77
3980.13 72
3980.28 68
3980.42 67
3980.57 70
3980.71 77
3980.86 87
3981.00 100
3981.15 113
3981.29 125
3981.44 134
3981.58 139
3981.73 140
3981.87 137
3982.02 131
3982.16 123
3982.31 115
3982.45 107
3982.60 100
3982.74 95
3982.89 90
3983.04 87
3983.18 83
3983.33 78
3983.47 73
3983.62 68
3983.76 64
3983.91 61
3984.05 60
3984.20 61
3984.34 64
3984.49 68
3984.63 70
3984.78 71
3984.92 69
3985.07 65
3985.21 60
3985.36 54
3985.50 48
3985.65 43
3985.79 40
3985.94 39
3986.08 40
3986.23 41
3986.37 42
3986.52 44
3986.66 45
3986.81 46
3986.95 47
3987.10 49
3987.24 51
3987.39 55
3987.53 60
3987.68 66
3987.82 74
3987.97 85
3988.11 98
3988.26 112
3988.40 126
3988.55 139
3988.69 148
3988.84 153
3988.98 155
3989.13 154
3989.27 151
3989.42 149
3989.56 148
3989.71 147
3989.85 146
3990.00 143
3990.15 140
3990.29 136
3990.44 132
3990.58 128
3990.73 125
3990.87 122
3991.02 120
3991.16 118
3991.31 114
3991.45 110
3991.60 106
3991.74 102
3991.89 98
3992.03 95
3992.18 91
3992.32 88
3992.47 84
3992.61 79
3992.76 75
3992.90 72
3993.05 70
3993.19 72
3993.34 77
3993.48 85
3993.63 96
3993.78 110
3993.92 125
3994.07 140
3994.21 154
3994.36 165
3994.50 173
3994.65 177
3994.79 176
3994.94 172
3995.08 166
3995.23 160
3995.37 156
3995.52 154
3995.66 157
3995.81 162
3995.95 170
3996.10 177
3996.24 180
3996.39 178
3996.54 170
3996.68 157
3996.83 140
3996.97 122
3997.12 104
3997.26 90
3997.41 78
3997.55 71
3997.70 66
3997.84 63
3997.99 60
3998.13 59
3998.28 59
3998.42 62
3998.57 67
3998.71 74
3998.86 84
3999.01 96
3999.15 108
3999.30 120
3999.44 131
3999.59 141
3999.73 149
3999.88 157
4000.02 163
4000.17 168
4000.31 172
4000.46 173
4000.60 172
4000.75 168
4000.89 160
4001.04 151
4001.19 140
4001.33 127
4001.48 113
4001.62 99
4001.77 85
4001.91 72
4002.06 59
4002.20 46
4002.35 35
4002.49 24
4002.64 14
4002.78 4
4002.93 0
4003.08 0
4003.22 0
4003.37 0
4003.51 0
4003.66 0
4003.80 0
4003.95 0
4004.09 1
4004.24 7
4004.38 11
4004.53 14
4004.68 15
4004.82 15
4004.97 13
4005.11 10
4005.26 6
4005.40 2
4005.55 0
4005.69 0
4005.84 0
4005.98 0
4006.13 0
4006.27 0
4006.42 7
4006.57 17
4006.71 27
4006.86 36
4007.00 44
4007.15 49
4007.29 55
4007.44 60
4007.58 67
4007.73 75
4007.88 83
4008.02 93
4008.17 102
4008.31 110
4008.46 117
4008.60 123
4008.75 129
4008.89 137
4009.04 145
4009.18 153
4009.33 161
4009.48 168
4009.62 172
4009.77 171
4009.91 166
4010.06 157
4010.20 145
4010.35 133
4010.49 121
4010.64 113
4010.79 109
4010.93 110
4011.08 115
4011.22 123
4011.37 131
4011.51 138
4011.66 143
4011.80 146
4011.95 146
4012.10 145
4012.24 144
4012.39 144
4012.53 146
4012.68 149
4012.82 154
4012.97 158
4013.11 161
4013.26 162
4013.41 160
4013.55 156
4013.70 150
4013.84 144
4013.99 141
4014.13 140
4014.28 143
4014.42 148
4014.57 154
4014.72 158
4014.86 157
4015.01 150
4015.15 135
4015.30 113
4015.44 88
4015.59 63
4015.74 38
4015.88 19
4016.03 4
4016.17 0
4016.32 0
4016.46 0
4016.61 0
4016.75 0
4016.90 0
4017.05 0
4017.19 3
4017.34 5
4017.48 6
4017.63 6
4017.77 6
4017.92 6
4018.07 7
4018.21 11
4018.36 17
4018.50 25
4018.65 35
4018.79 44
4018.94 53
4019.09 61
4019.23 67
4019.38 72
4019.52 75
4019.67 77
4019.81 80
4019.96 83
4020.11 86
4020.25 90
4020.40 95
4020.54 100
4020.69 107
4020.83 115
4020.98 122
4021.13 129
4021.27 135
4021.42 138
4021.56 138
4021.71 136
4021.85 131
4022.00 126
4022.15 120
4022.29 115
4022.44 110
4022.58 106
4022.73 102
4022.87 98
4023.02 94
4023.17 90
4023.31 85
4023.46 80
4023.60 75
4023.75 70
4023.89 65
4024.04 61
4024.19 60
4024.33 61
4024.48 66
4024.62 73
4024.77 82
4024.92 91
4025.06 99
4025.21 103
4025.35 105
4025.50 102
4025.64 98
4025.79 91
4025.94 84
4026.08 79
4026.23 76
4026.37 76
4026.52 80
4026.67 87
4026.81 97
4026.96 108
4027.10 117
4027.25 123
4027.39 125
4027.54 122
4027.69 114
4027.83 103
4027.98 88
4028.12 74
4028.27 60
4028.42 49
4028.56 42
4028.71 38
4028.85 38
4029.00 41
4029.14 46
4029.29 51
4029.44 56
4029.58 61
4029.73 63
4029.87 64
4030.02 63
4030.17 60
4030.31 58
4030.46 57
4030.60 59
4030.75 64
4030.90 71
4031.04 80
4031.19 88
4031.33 94
4031.48 95
4031.62 92
4031.77 86
4031.92 78
4032.06 71
4032.21 67
4032.35 65
4032.50 67
4032.65 70
4032.79 75
4032.94 78
4033.08 81
4033.23 81
4033.38 80
4033.52 78
4033.67 77
4033.81 78
4033.96 82
4034.11 89
4034.25 99
4034.40 110
4034.54 121
4034.69 130
4034.84 137
4034.98 142
4035.13 144
4035.27 146
4035.42 148
4035.57 151
4035.71 156
4035.86 161
4036.00 166
4036.15 167
4036.30 164
4036.44 156
4036.59 144
4036.73 129
4036.88 114
4037.03 100
4037.17 90
4037.32 81
4037.46 74
4037.61 68
4037.76 62
4037.90 55
4038.05 49
4038.19 45
4038.34 42
4038.49 41
4038.63 40
4038.78 37
4038.92 31
4039.07 22
4039.22 11
4039.36 0
4039.51 0
4039.65 0
4039.80 0
4039.95 0
4040.09 0
4040.24 0
4040.38 0
4040.53 5
4040.68 17
4040.82 28
4040.97 37
4041.11 45
4041.26 52
4041.41 58
4041.55 63
4041.70 66
4041.85 68
4041.99 67
4042.14 65
4042.28 63
4042.43 61
4042.58 59
4042.72 59
4042.87 60
4043.01 61
4043.16 62
4043.31 63
4043.45 62
4043.60 60
4043.74 57
4043.89 53
4044.04 49
4044.18 44
4044.33 39
4044.48 34
4044.62 29
4044.77 26
4044.91 23
4045.06 22
4045.21 22
4045.35 24
4045.50 26
4045.64 29
4045.79 33
4045.94 37
4046.08 42
4046.23 48
4046.38 53
4046.52 59
4046.67 64
4046.81 68
4046.96 70
4047.11 72
4047.25 72
4047.40 72
4047.55 74
4047.69 79
4047.84 86
4047.98 97
4048.13 112
4048.28 128
4048.42 144
4048.57 159
4048.72 169
4048.86 174
4049.01 175
4049.15 170
4049.30 161
4049.45 151
4049.59 141
4049.74 132
4049.88 125
4050.03 120
4050.18 117
4050.32 115
4050.47 113
4050.62 110
4050.76 106
4050.91 100
4051.05 92
4051.20 83
4051.35 74
4051.49 66
4051.64 59
4051.79 55
4051.93 54
4052.08 56
4052.23 60
4052.37 65
4052.52 70
4052.66 73
4052.81 74
4052.96 73
4053.10 70
4053.25 66
4053.40 61
4053.54 58
4053.69 53
4053.83 49
4053.98 44
4054.13 39
4054.27 35
4054.42 31
4054.57 30
4054.71 31
4054.86 34
4055.01 37
4055.15 41
4055.30 43
4055.44 43
4055.59 41
4055.74 37
4055.88 32
4056.03 26
4056.18 20
4056.32 13
4056.47 7
4056.62 2
4056.76 0
4056.91 0
4057.05 2
4057.20 9
4057.35 18
4057.49 29
4057.64 41
4057.79 53
4057.93 64
4058.08 73
4058.23 80
4058.37 86
4058.52 90
4058.66 90
4058.81 86
4058.96 77
4059.10 63
4059.25 45
4059.40 24
4059.54 4
4059.69 0
4059.84 0
4059.98 0
4060.13 0
4060.28 0
4060.42 14
4060.57 39
4060.71 65
4060.86 91
4061.01 114
4061.15 134
4061.30 149
4061.45 159
4061.59 166
4061.74 169
4061.89 168
4062.03 164
4062.18 158
4062.33 149
4062.47 138
4062.62 125
4062.76 112
4062.91 100
4063.06 90
4063.20 84
4063.35 83
4063.50 89
4063.64 100
4063.79 116
4063.94 137
4064.08 159
4064.23 181
4064.38 202
4064.52 219
4064.67 232
4064.82 240
4064.96 243
4065.11 242
4065.26 239
4065.40 236
4065.55 234
4065.69 235
4065.84 238
4065.99 242
4066.13 245
4066.28 246
4066.43 243
4066.57 235
4066.72 224
4066.87 211
4067.01 198
4067.16 185
4067.31 175
4067.45 165
4067.60 157
4067.75 149
4067.89 143
4068.04 137
4068.19 134
4068.33 134
4068.48 135
4068.63 138
4068.77 140
4068.92 141
4069.07 139
4069.21 134
4069.36 124
4069.51 110
4069.65 93
4069.80 75
4069.95 55
4070.09 36
4070.24 19
4070.39 8
4070.53 1
4070.68 1
4070.83 6
4070.97 15
4071.12 25
4071.26 34
4071.41 41
4071.56 43
4071.70 42
4071.85 38
4072.00 33
4072.14 26
4072.29 18
4072.44 11
4072.58 3
4072.73 0
4072.88 0
4073.02 0
4073.17 0
4073.32 0
4073.46 0
4073.61 0
4073.76 0
4073.90 8
4074.05 25
4074.20 44
4074.34 63
4074.49 79
4074.64 90
4074.78 97
4074.93 100
4075.08 101
4075.22 100
4075.37 100
4075.52 103
4075.66 108
4075.81 114
4075.96 122
4076.11 131
4076.25 138
4076.40 145
4076.55 150
4076.69 155
4076.84 157
4076.99 156
4077.13 152
4077.28 145
4077.43 134
4077.57 121
4077.72 108
4077.87 95
4078.01 84
4078.16 78
4078.31 78
4078.45 82
4078.60 91
4078.75 103
4078.89 115
4079.04 124
4079.19 128
4079.33 126
4079.48 116
4079.63 100
4079.77 80
4079.92 59
4080.07 40
4080.21 25
4080.36 15
4080.51 9
4080.65 6
4080.80 6
4080.95 8
4081.10 10
4081.24 14
4081.39 20
4081.54 30
4081.68 42
4081.83 57
4081.98 73
4082.12 90
4082.27 106
4082.42 118
4082.56 128
4082.71 135
4082.86 140
4083.00 144
4083.15 147
4083.30 149
4083.44 150
4083.59 149
4083.74 147
4083.88 142
4084.03 134
4084.18 126
4084.33 118
4084.47 110
4084.62 104
4084.77 98
4084.91 94
4085.06 90
4085.21 88
4085.35 87
4085.50 88
4085.65 90
4085.79 93
4085.94 95
4086.09 94
4086.23 90
4086.38 82
4086.53 70
4086.68 56
4086.82 42
4086.97 31
4087.12 25
4087.26 25
4087.41 30
4087.56 40
4087.70 53
4087.85 67
4088.00 79
4088.14 86
4088.29 88
4088.44 84
4088.59 76
4088.73 64
4088.88 50
4089.03 38
4089.17 27
4089.32 19
4089.47 13
4089.61 8
4089.76 3
4089.91 0
4090.06 0
4090.20 0
4090.35 0
4090.50 0
4090.64 0
4090.79 0
4090.94 0
4091.08 3
4091.23 14
4091.38 26
4091.52 39
4091.67 51
4091.82 64
4091.97 78
4092.11 92
4092.26 106
4092.41 119
4092.55 129
4092.70 136
4092.85 138
4092.99 133
4093.14 123
4093.29 109
4093.44 93
4093.58 78
4093.73 66
4093.88 58
4094.02 55
4094.17 57
4094.32 63
4094.47 70
4094.61 78
4094.76 85
4094.91 90
4095.05 94
4095.20 95
4095.35 95
4095.49 97
4095.64 100
4095.79 106
4095.94 116
4096.08 129
4096.23 145
4096.38 161
4096.52 172
4096.67 177
4096.82 172
4096.97 157
4097.11 134
4097.26 106
4097.41 78
4097.55 54
4097.70 36
4097.85 25
4098.00 20
4098.14 19
4098.29 17
4098.44 14
4098.58 9
4098.73 2
4098.88 0
4099.02 0
4099.17 0
4099.32 0
4099.47 0
4099.61 0
4099.76 3
4099.91 6
4100.05 6
4100.20 6
4100.35 5
4100.50 4
4100.64 2
4100.79 1
4100.94 0
4101.08 0
4101.23 0
4101.38 0
4101.53 0
4101.67 0
4101.82 1
4101.97 12
4102.12 26
4102.26 42
4102.41 60
4102.56 78
4102.70 96
4102.85 113
4103.00 128
4103.15 141
4103.29 152
4103.44 159
4103.59 162
4103.73 161
4103.88 157
4104.03 151
4104.18 145
4104.32 142
4104.47 140
4104.62 141
4104.76 143
4104.91 143
4105.06 141
4105.21 135
4105.35 127
4105.50 118
4105.65 110
4105.80 105
4105.94 104
4106.09 109
4106.24 118
4106.38 129
4106.53 142
4106.68 155
4106.83 165
4106.97 172
4107.12 174
4107.27 171
4107.42 162
4107.56 149
4107.71 134
4107.86 121
4108.00 109
4108.15 103
4108.30 100
4108.45 99
4108.59 100
4108.74 99
4108.89 95
4109.04 89
4109.18 80
4109.33 72
4109.48 66
4109.62 64
4109.77 67
4109.92 78
4110.07 96
4110.21 118
4110.36 145
4110.51 171
4110.66 194
4110.80 211
4110.95 220
4111.10 220
4111.25 213
4111.39 200
4111.54 185
4111.69 170
4111.83 157
4111.98 146
4112.13 137
4112.28 129
4112.42 120
4112.57 109
4112.72 96
4112.87 82
4113.01 67
4113.16 52
4113.31 39
4113.46 29
4113.60 20
4113.75 13
4113.90 8
4114.05 3
4114.19 0
4114.34 0
4114.49 0
4114.64 0
4114.78 0
4114.93 3
4115.08 10
4115.22 19
4115.37 29
4115.52 42
4115.67 55
4115.81 71
4115.96 88
4116.11 105
4116.26 120
4116.40 132
4116.55 139
4116.70 138
4116.85 130
4116.99 116
4117.14 96
4117.29 76
4117.44 57
4117.58 43
4117.73 35
4117.88 34
4118.03 39
4118.17 48
4118.32 59
4118.47 70
4118.62 80
4118.76 88
4118.91 94
4119.06 98
4119.21 102
4119.35 106
4119.50 111
4119.65 117
4119.80 122
4119.94 127
4120.09 129
4120.24 129
4120.39 127
4120.53 124
4120.68 120
4120.83 119
4120.98 119
4121.12 122
4121.27 126
4121.42 131
4121.57 135
4121.71 136
4121.86 133
4122.01 127
4122.16 116
4122.30 104
4122.45 90
4122.60 77
4122.75 65
4122.89 53
4123.04 42
4123.19 30
4123.34 17
4123.48 5
4123.63 0
4123.78 0
4123.93 0
4124.07 0
4124.22 0
4124.37 0
4124.52 0
4124.66 0
4124.81 6
4124.96 14
4125.11 21
4125.26 26
4125.40 29
4125.55 32
4125.70 35
4125.85 38
4125.99 43
4126.14 49
4126.29 58
4126.44 67
4126.58 77
4126.73 87
4126.88 96
4127.03 104
4127.17 109
4127.32 112
4127.47 113
4127.62 113
4127.76 113
4127.91 112
4128.06 113
4128.21 113
4128.36 114
4128.50 113
4128.65 111
4128.80 108
4128.95 103
4129.09 100
4129.24 98
4129.39 98
4129.54 101
4129.68 107
4129.83 113
4129.98 118
4130.13 122
4130.27 124
4130.42 125
4130.57 125
4130.72 125
4130.87 125
4131.01 125
4131.16 124
4131.31 121
4131.46 117
4131.60 112
4131.75 105
4131.90 97
4132.05 89
4132.20 82
4132.34 76
4132.49 71
4132.64 68
4132.79 65
4132.93 63
4133.08 61
4133.23 60
4133.38 60
4133.52 62
4133.67 66
4133.82 72
4133.97 79
4134.12 86
4134.26 92
4134.41 95
4134.56 95
4134.71 90
4134.85 82
4135.00 73
4135.15 64
4135.30 57
4135.45 53
4135.59 52
4135.74 54
4135.89 60
4136.04 68
4136.18 79
4136.33 91
4136.48 106
4136.63 121
4136.78 137
4136.92 152
4137.07 164
4137.22 171
4137.37 174
4137.51 171
4137.66 163
4137.81 151
4137.96 137
4138.11 124
4138.25 114
4138.40 108
4138.55 108
4138.70 113
4138.85 122
4138.99 131
4139.14 141
4139.29 146
4139.44 147
4139.58 143
4139.73 137
4139.88 130
4140.03 125
4140.18 123
4140.32 125
4140.47 132
4140.62 141
4140.77 151
4140.92 158
4141.06 162
4141.21 162
4141.36 157
4141.51 150
4141.65 142
4141.80 134
4141.95 129
4142.10 124
4142.25 120
4142.39 116
4142.54 110
4142.69 103
4142.84 95
4142.99 86
4143.13 78
4143.28 71
4143.43 66
4143.58 62
4143.73 61
4143.87 62
4144.02 66
4144.17 72
4144.32 80
4144.46 88
4144.61 97
4144.76 104
4144.91 109
4145.06 110
4145.20 107
4145.35 100
4145.50 90
4145.65 81
4145.80 73
4145.94 69
4146.09 70
4146.24 78
4146.39 89
4146.54 103
4146.68 116
4146.83 124
4146.98 127
4147.13 122
4147.28 110
4147.42 94
4147.57 77
4147.72 60
4147.87 47
4148.02 37
4148.16 30
4148.31 25
4148.46 20
4148.61 14
4148.76 8
4148.90 1
4149.05 0
4149.20 0
4149.35 0
4149.50 1
4149.64 12
4149.79 24
4149.94 37
4150.09 48
4150.24 55
4150.38 58
4150.53 57
4150.68 51
4150.83 43
4150.98 33
4151.12 24
4151.27 16
4151.42 9
4151.57 3
4151.72 0
4151.86 0
4152.01 0
4152.16 0
4152.31 0
4152.46 0
4152.61 0
4152.75 0
4152.90 2
4153.05 3
4153.20 4
4153.35 5
4153.49 6
4153.64 9
4153.79 12
4153.94 15
4154.09 19
4154.23 23
4154.38 28
4154.53 34
4154.68 39
4154.83 43
4154.97 45
4155.12 45
4155.27 43
4155.42 37
4155.57 31
4155.72 26
4155.86 24
4156.01 27
4156.16 36
4156.31 50
4156.46 69
4156.60 90
4156.75 112
4156.90 132
4157.05 149
4157.20 161
4157.35 170
4157.49 177
4157.64 181
4157.79 186
4157.94 192
4158.09 199
4158.23 207
4158.38 216
4158.53 223
4158.68 228
4158.83 230
4158.98 227
4159.12 219
4159.27 207
4159.42 191
4159.57 174
4159.72 157
4159.86 142
4160.01 130
4160.16 124
4160.31 123
4160.46 126
4160.61 132
4160.75 139
4160.90 145
4161.05 149
4161.20 149
4161.35 147
4161.49 142
4161.64 137
4161.79 133
4161.94 130
4162.09 129
4162.24 130
4162.38 133
4162.53 137
4162.68 142
4162.83 146
4162.98 152
4163.13 158
4163.27 166
4163.42 175
4163.57 185
4163.72 195
4163.87 204
4164.02 212
4164.16 218
4164.31 223
4164.46 227
4164.61 231
4164.76 236
4164.91 241
4165.05 246
4165.20 250
4165.35 254
4165.50 256
4165.65 257
4165.80 257
4165.94 257
4166.09 258
4166.24 258
4166.39 258
4166.54 257
4166.68 255
4166.83 253
4166.98 253
4167.13 256
4167.28 264
4167.43 277
4167.58 293
4167.72 311
4167.87 328
4168.02 342
4168.17 352
4168.32 358
4168.47 362
4168.61 367
4168.76 373
4168.91 383
4169.06 395
4169.21 408
4169.36 421
4169.50 432
4169.65 441
4169.80 447
4169.95 451
4170.10 455
4170.25 460
4170.39 465
4170.54 470
4170.69 475
4170.84 478
4170.99 481
4171.14 483
4171.28 486
4171.43 493
4171.58 506
4171.73 526
4171.88 552
4172.03 585
4172.18 623
4172.32 665
4172.47 709
4172.62 753
4172.77 798
4172.92 841
4173.07 882
4173.21 918
4173.36 948
4173.51 971
4173.66 990
4173.81 1005
4173.96 1019
4174.10 1036
4174.25 1056
4174.40 1081
4174.55 1109
4174.70 1137
4174.85 1165
4175.00 1191
4175.14 1216
4175.29 1238
4175.44 1260
4175.59 1282
4175.74 1304
4175.89 1325
4176.04 1344
4176.18 1359
4176.33 1370
4176.48 1375
4176.63 1375
4176.78 1371
4176.93 1365
4177.07 1358
4177.22 1352
4177.37 1347
4177.52 1342
4177.67 1337
4177.82 1330
4177.97 1320
4178.11 1309
4178.26 1296
4178.41 1282
4178.56 1269
4178.71 1258
4178.86 1249
4179.01 1240
4179.15 1230
4179.30 1218
4179.45 1203
4179.60 1185
4179.75 1163
4179.90 1139
4180.05 1114
4180.19 1089
4180.34 1065
4180.49 1039
4180.64 1013
4180.79 985
4180.94 955
4181.09 924
4181.23 893
4181.38 864
4181.53 837
4181.68 815
4181.83 797
4181.98 785
4182.13 778
4182.27 774
4182.42 773
4182.57 774
4182.72 773
4182.87 770
4183.02 763
4183.17 752
4183.31 736
4183.46 716
4183.61 694
4183.76 670
4183.91 647
4184.06 626
4184.21 608
4184.36 593
4184.50 582
4184.65 575
4184.80 570
4184.95 566
4185.10 560
4185.25 551
4185.40 539
4185.54 524
4185.69 507
4185.84 490
4185.99 476
4186.14 466
4186.29 462
4186.44 461
4186.58 461
4186.73 461
4186.88 459
4187.03 453
4187.18 444
4187.33 433
4187.48 421
4187.63 410
4187.77 402
4187.92 395
4188.07 389
4188.22 384
4188.37 380
4188.52 377
4188.67 375
4188.82 376
4188.96 381
4189.11 390
4189.26 402
4189.41 416
4189.56 430
4189.71 441
4189.86 447
4190.01 448
4190.15 444
4190.30 435
4190.45 425
4190.60 415
4190.75 405
4190.90 398
4191.05 392
4191.20 388
4191.34 384
4191.49 378
4191.64 368
4191.79 355
4191.94 339
4192.09 319
4192.24 298
4192.39 277
4192.53 258
4192.68 241
4192.83 226
4192.98 214
4193.13 205
4193.28 199
4193.43 197
4193.58 197
4193.72 200
4193.87 205
4194.02 212
4194.17 218
4194.32 222
4194.47 224
4194.62 224
4194.77 222
4194.92 219
4195.06 215
4195.21 211
4195.36 208
4195.51 207
4195.66 208
4195.81 210
4195.96 215
4196.11 221
4196.25 229
4196.40 238
4196.55 247
4196.70 255
4196.85 262
4197.00 268
4197.15 271
4197.30 271
4197.45 271
4197.59 269
4197.74 266
4197.89 263
4198.04 259
4198.19 255
4198.34 249
4198.49 242
4198.64 233
4198.79 224
4198.93 216
4199.08 207
4199.23 200
4199.38 192
4199.53 185
4199.68 178
4199.83 171
4199.98 165
4200.13 162
4200.28 163
4200.42 169
4200.57 181
4200.72 195
4200.87 210
4201.02 222
4201.17 229
4201.32 228
4201.47 219
4201.62 203
4201.76 182
4201.91 158
4202.06 134
4202.21 110
4202.36 88
4202.51 69
4202.66 54
4202.81 44
4202.96 39
4203.11 37
4203.25 39
4203.40 44
4203.55 50
4203.70 54
4203.85 56
4204.00 55
4204.15 51
4204.30 44
4204.45 35
4204.59 26
4204.74 17
4204.89 8
4205.04 2
4205.19 0
4205.34 0
4205.49 0
4205.64 0
4205.79 0
4205.94 0
4206.09 0
4206.23 0
4206.38 1
4206.53 10
4206.68 18
4206.83 25
4206.98 30
4207.13 32
4207.28 31
4207.43 29
4207.58 25
4207.72 22
4207.87 20
4208.02 19
4208.17 19
4208.32 20
4208.47 20
4208.62 19
4208.77 18
4208.92 16
4209.07 16
4209.22 17
4209.36 21
4209.51 29
4209.66 40
4209.81 52
4209.96 63
4210.11 73
4210.26 77
4210.41 77
4210.56 70
4210.71 60
4210.86 47
4211.00 34
4211.15 25
4211.30 22
4211.45 25
4211.60 35
4211.75 51
4211.90 70
4212.05 90
4212.20 107
4212.35 121
4212.50 129
4212.64 131
4212.79 129
4212.94 124
4213.09 118
4213.24 113
4213.39 111
4213.54 110
4213.69 111
4213.84 111
4213.99 108
4214.14 102
4214.29 91
4214.43 76
4214.58 60
4214.73 45
4214.88 33
4215.03 24
4215.18 18
4215.33 14
4215.48 12
4215.63 9
4215.78 5
4215.93 0
4216.08 0
4216.23 0
4216.37 0
4216.52 0
4216.67 0
4216.82 0
4216.97 0
4217.12 4
4217.27 8
4217.42 11
4217.57 14
4217.72 17
4217.87 22
4218.02 28
4218.17 36
4218.31 46
4218.46 56
4218.61 64
4218.76 70
4218.91 70
4219.06 66
4219.21 58
4219.36 47
4219.51 37
4219.66 30
4219.81 28
4219.96 30
4220.11 37
4220.25 47
4220.40 59
4220.55 72
4220.70 84
4220.85 96
4221.00 108
4221.15 118
4221.30 128
4221.45 134
4221.60 137
4221.75 136
4221.90 131
4222.05 122
4222.20 110
4222.34 98
4222.49 86
4222.64 77
4222.79 70
4222.94 68
4223.09 70
4223.24 76
4223.39 85
4223.54 96
4223.69 107
4223.84 117
4223.99 125
4224.14 130
4224.29 134
4224.44 136
4224.58 137
4224.73 137
4224.88 136
4225.03 135
4225.18 132
4225.33 127
4225.48 122
4225.63 116
4225.78 110
4225.93 105
4226.08 101
4226.23 97
4226.38 93
4226.53 89
4226.68 85
4226.83 83
4226.97 82
4227.12 84
4227.27 90
4227.42 98
4227.57 110
4227.72 124
4227.87 139
4228.02 156
4228.17 173
4228.32 191
4228.47 210
4228.62 227
4228.77 243
4228.92 254
4229.07 261
4229.22 263
4229.37 261
4229.51 256
4229.66 250
4229.81 242
4229.96 236
4230.11 228
4230.26 220
4230.41 210
4230.56 198
4230.71 185
4230.86 170
4231.01 156
4231.16 144
4231.31 136
4231.46 131
4231.61 131
4231.76 134
4231.91 137
4232.06 140
4232.21 141
4232.35 140
4232.50 137
4232.65 133
4232.80 131
4232.95 131
4233.10 136
4233.25 145
4233.40 157
4233.55 170
4233.70 180
4233.85 185
4234.00 185
4234.15 179
4234.30 169
4234.45 159
4234.60 150
4234.75 144
4234.90 143
4235.05 143
4235.20 144
4235.35 141
4235.49 134
4235.64 120
4235.79 100
4235.94 77
4236.09 55
4236.24 37
4236.39 25
4236.54 22
4236.69 28
4236.84 40
4236.99 57
4237.14 76
4237.29 93
4237.44 107
4237.59 116
4237.74 120
4237.89 118
4238.04 112
4238.19 102
4238.34 91
4238.49 80
4238.64 71
4238.79 67
4238.93 67
4239.08 73
4239.23 86
4239.38 102
4239.53 122
4239.68 141
4239.83 158
4239.98 169
4240.13 174
4240.28 173
4240.43 165
4240.58 154
4240.73 140
4240.88 126
4241.03 112
4241.18 100
4241.33 88
4241.48 75
4241.63 62
4241.78 48
4241.93 34
4242.08 21
4242.23 10
4242.38 3
4242.53 0
4242.68 0
4242.83 2
4242.98 7
4243.13 12
4243.27 15
4243.42 16
4243.57 14
4243.72 10
4243.87 3
4244.02 0
4244.17 0
4244.32 0
4244.47 0
4244.62 0
4244.77 0
4244.92 0
4245.07 0
4245.22 11
4245.37 24
4245.52 39
4245.67 54
4245.82 67
4245.97 76
4246.12 79
4246.27 76
4246.42 68
4246.57 56
4246.72 45
4246.87 35
4247.02 30
4247.17 28
4247.32 30
4247.47 33
4247.62 36
4247.77 37
4247.92 37
4248.07 36
4248.22 34
4248.37 31
4248.52 28
4248.66 24
4248.81 20
4248.96 15
4249.11 11
4249.26 7
4249.41 4
4249.56 2
4249.71 1
4249.86 0
4250.01 0
4250.16 0
4250.31 0
4250.46 0
4250.61 0
4250.76 0
4250.91 0
4251.06 1
4251.21 8
4251.36 16
4251.51 24
4251.66 31
4251.81 37
4251.96 41
4252.11 45
4252.26 49
4252.41 55
4252.56 62
4252.71 70
4252.86 78
4253.01 86
4253.16 90
4253.31 89
4253.46 81
4253.61 68
4253.76 51
4253.91 33
4254.06 18
4254.21 9
4254.36 7
4254.51 12
4254.66 23
4254.81 36
4254.96 48
4255.11 56
4255.26 60
4255.41 58
4255.56 51
4255.71 41
4255.86 30
4256.01 19
4256.16 9
4256.31 2
4256.46 0
4256.61 0
4256.76 1
4256.91 7
4257.06 16
4257.21 25
4257.36 34
4257.51 41
4257.66 44
4257.81 44
4257.96 41
4258.11 36
4258.26 30
4258.41 23
4258.56 16
4258.71 8
4258.86 0
4259.01 0
4259.16 0
4259.31 0
4259.46 0
4259.61 0
4259.76 0
4259.91 0
4260.06 5
4260.21 23
4260.36 42
4260.51 60
4260.66 77
4260.81 90
4260.96 102
4261.11 111
4261.26 118
4261.41 122
4261.56 125
4261.71 125
4261.86 124
4262.01 122
4262.16 121
4262.31 121
4262.46 125
4262.61 131
4262.76 141
4262.91 152
4263.06 164
4263.21 176
4263.36 186
4263.51 193
4263.66 198
4263.81 200
4263.96 199
4264.11 193
4264.26 182
4264.41 167
4264.56 149
4264.71 128
4264.86 107
4265.01 90
4265.16 77
4265.31 70
4265.46 68
4265.61 71
4265.76 77
4265.91 82
4266.06 84
4266.21 81
4266.36 73
4266.51 60
4266.66 44
4266.81 27
4266.96 11
4267.11 0
4267.26 0
4267.41 0
4267.56 0
4267.71 1
4267.86 7
4268.01 11
4268.16 13
4268.31 10
4268.46 6
4268.61 0
4268.76 0
4268.91 0
4269.06 0
4269.21 0
4269.36 0
4269.51 12
4269.66 28
4269.81 48
4269.96 69
4270.11 90
4270.26 109
4270.41 122
4270.56 129
4270.71 129
4270.86 123
4271.01 111
4271.16 97
4271.31 82
4271.46 69
4271.61 58
4271.76 51
4271.91 49
4272.06 51
4272.21 56
4272.36 65
4272.51 75
4272.66 86
4272.81 97
4272.96 108
4273.11 117
4273.26 126
4273.41 133
4273.56 139
4273.71 145
4273.86 151
4274.01 157
4274.17 164
4274.32 171
4274.47 178
4274.62 185
4274.77 191
4274.92 195
4275.07 199
4275.22 201
4275.37 204
4275.52 207
4275.67 211
4275.82 216
4275.97 222
4276.12 228
4276.27 233
4276.42 238
4276.57 241
4276.72 244
4276.87 246
4277.02 247
4277.17 248
4277.32 249
4277.47 252
4277.62 257
4277.77 265
4277.92 275
4278.07 289
4278.22 305
4278.37 321
4278.52 334
4278.67 344
4278.82 349
4278.97 348
4279.12 342
4279.27 335
4279.42 327
4279.57 322
4279.73 318
4279.88 318
4280.03 318
4280.18 318
4280.33 318
4280.48 316
4280.63 313
4280.78 312
4280.93 312
4281.08 315
4281.23 320
4281.38 327
4281.53 332
4281.68 336
4281.83 339
4281.98 342
4282.13 346
4282.28 352
4282.43 363
4282.58 376
4282.73 391
4282.88 404
4283.03 413
4283.18 415
4283.33 411
4283.48 401
4283.63 386
4283.78 369
4283.94 352
4284.09 335
4284.24 321
4284.39 310
4284.54 300
4284.69 293
4284.84 287
4284.99 282
4285.14 277
4285.29 269
4285.44 258
4285.59 243
4285.74 225
4285.89 205
4286.04 186
4286.19 170
4286.34 160
4286.49 158
4286.64 165
4286.79 181
4286.94 202
4287.09 228
4287.24 253
4287.40 277
4287.55 298
4287.70 315
4287.85 329
4288.00 342
4288.15 352
4288.30 360
4288.45 367
4288.60 372
4288.75 375
4288.90 377
4289.05 379
4289.20 382
4289.35 385
4289.50 388
4289.65 389
4289.80 385
4289.95 375
4290.10 357
4290.25 331
4290.40 300
4290.56 269
4290.71 240
4290.86 219
4291.01 207
4291.16 203
4291.31 207
4291.46 214
4291.61 221
4291.76 224
4291.91 221
4292.06 213
4292.21 201
4292.36 188
4292.51 176
4292.66 169
4292.81 165
4292.96 166
4293.11 168
4293.26 171
4293.42 171
4293.57 169
4293.72 163
4293.87 155
4294.02 147
4294.17 140
4294.32 135
4294.47 134
4294.62 135
4294.77 139
4294.92 145
4295.07 151
4295.22 156
4295.37 158
4295.52 157
4295.67 151
4295.82 142
4295.98 128
4296.13 113
4296.28 97
4296.43 84
4296.58 74
4296.73 70
4296.88 70
4297.03 75
4297.18 82
4297.33 90
4297.48 97
4297.63 101
4297.78 103
4297.93 103
4298.08 102
4298.23 101
4298.39 100
4298.54 100
4298.69 100
4298.84 101
4298.99 100
4299.14 98
4299.29 94
4299.44 87
4299.59 77
4299.74 64
4299.89 48
4300.04 32
4300.19 19
4300.34 10
4300.49 8
4300.65 13
4300.80 24
4300.95 37
4301.10 50
4301.25 60
4301.40 65
4301.55 66
4301.70 64
4301.85 63
4302.00 63
4302.15 67
4302.30 72
4302.45 79
4302.60 85
4302.76 90
4302.91 94
4303.06 98
4303.21 104
4303.36 113
4303.51 126
4303.66 143
4303.81 160
4303.96 176
4304.11 189
4304.26 196
4304.41 198
4304.56 195
4304.71 188
4304.87 178
4305.02 168
4305.17 158
4305.32 149
4305.47 141
4305.62 134
4305.77 127
4305.92 120
4306.07 114
4306.22 111
4306.37 110
4306.52 115
4306.68 124
4306.83 137
4306.98 153
4307.13 169
4307.28 186
4307.43 200
4307.58 211
4307.73 220
4307.88 224
4308.03 224
4308.18 219
4308.33 209
4308.48 196
4308.64 182
4308.79 168
4308.94 157
4309.09 150
4309.24 146
4309.39 145
4309.54 144
4309.69 142
4309.84 137
4309.99 129
4310.14 118
4310.29 104
4310.45 89
4310.60 72
4310.75 56
4310.90 40
4311.05 24
4311.20 10
4311.35 0
4311.50 0
4311.65 0
4311.80 0
4311.95 0
4312.11 0
4312.26 4
4312.41 15
4312.56 23
4312.71 28
4312.86 28
4313.01 23
4313.16 15
4313.31 4
4313.46 0
4313.61 0
4313.77 0
4313.92 0
4314.07 0
4314.22 7
4314.37 16
4314.52 23
4314.67 27
4314.82 29
4314.97 29
4315.12 27
4315.27 24
4315.43 19
4315.58 14
4315.73 9
4315.88 4
4316.03 0
4316.18 0
4316.33 0
4316.48 0
4316.63 0
4316.78 0
4316.93 0
4317.09 0
4317.24 0
4317.39 0
4317.54 0
4317.69 4
4317.84 8
4317.99 14
4318.14 20
4318.29 28
4318.44 36
4318.60 46
4318.75 55
4318.90 64
4319.05 71
4319.20 75
4319.35 78
4319.50 80
4319.65 81
4319.80 83
4319.95 87
4320.11 91
4320.26 96
4320.41 100
4320.56 103
4320.71 102
4320.86 99
4321.01 95
4321.16 91
4321.31 89
4321.47 90
4321.62 95
4321.77 104
4321.92 114
4322.07 126
4322.22 136
4322.37 145
4322.52 150
4322.67 153
4322.82 153
4322.98 150
4323.13 144
4323.28 138
4323.43 132
4323.58 127
4323.73 125
4323.88 126
4324.03 130
4324.18 135
4324.34 141
4324.49 146
4324.64 149
4324.79 147
4324.94 142
4325.09 135
4325.24 125
4325.39 114
4325.54 104
4325.70 95
4325.85 87
4326.00 80
4326.15 75
4326.30 71
4326.45 67
4326.60 64
4326.75 62
4326.90 60
4327.06 57
4327.21 53
4327.36 46
4327.51 37
4327.66 26
4327.81 13
4327.96 2
4328.11 0
4328.27 0
4328.42 0
4328.57 11
4328.72 28
4328.87 47
4329.02 65
4329.17 79
4329.32 88
4329.47 91
4329.63 90
4329.78 86
4329.93 81
4330.08 78
4330.23 76
4330.38 76
4330.53 75
4330.68 73
4330.84 68
4330.99 60
4331.14 50
4331.29 40
4331.44 31
4331.59 26
4331.74 26
4331.89 29
4332.05 36
4332.20 46
4332.35 56
4332.50 67
4332.65 76
4332.80 85
4332.95 92
4333.10 96
4333.26 97
4333.41 96
4333.56 94
4333.71 90
4333.86 86
4334.01 83
4334.16 82
4334.31 83
4334.47 84
4334.62 85
4334.77 86
4334.92 86
4335.07 85
4335.22 83
4335.37 81
4335.52 78
4335.68 75
4335.83 72
4335.98 67
4336.13 61
4336.28 55
4336.43 47
4336.58 40
4336.73 33
4336.89 30
4337.04 30
4337.19 36
4337.34 48
4337.49 65
4337.64 88
4337.79 114
4337.95 140
4338.10 165
4338.25 186
4338.40 202
4338.55 211
4338.70 215
4338.85 212
4339.00 204
4339.16 190
4339.31 173
4339.46 153
4339.61 134
4339.76 116
4339.91 103
4340.06 94
4340.22 90
4340.37 89
4340.52 91
4340.67 93
4340.82 97
4340.97 101
4341.12 107
4341.28 114
4341.43 124
4341.58 135
4341.73 146
4341.88 156
4342.03 162
4342.18 164
4342.34 162
4342.49 156
4342.64 147
4342.79 137
4342.94 126
4343.09 114
4343.24 103
4343.40 94
4343.55 86
4343.70 80
4343.85 80
4344.00 85
4344.15 94
4344.30 108
4344.46 123
4344.61 137
4344.76 146
4344.91 148
4345.06 143
4345.21 131
4345.36 115
4345.52 97
4345.67 82
4345.82 71
4345.97 65
4346.12 67
4346.27 74
4346.42 86
4346.58 99
4346.73 110
4346.88 118
4347.03 120
4347.18 116
4347.33 108
4347.48 99
4347.64 90
4347.79 84
4347.94 81
4348.09 82
4348.24 82
4348.39 81
4348.55 75
4348.70 65
4348.85 49
4349.00 31
4349.15 12
4349.30 0
4349.45 0
4349.61 0
4349.76 0
4349.91 0
4350.06 0
4350.21 2
4350.36 11
4350.52 18
4350.67 20
4350.82 19
4350.97 14
4351.12 8
4351.27 3
4351.42 0
4351.58 0
4351.73 0
4351.88 0
4352.03 0
4352.18 0
4352.33 0
4352.49 10
4352.64 25
4352.79 47
4352.94 72
4353.09 99
4353.24 124
4353.40 145
4353.55 159
4353.70 165
4353.85 165
4354.00 160
4354.15 152
4354.31 145
4354.46 140
4354.61 137
4354.76 138
4354.91 141
4355.06 145
4355.21 151
4355.37 157
4355.52 162
4355.67 167
4355.82 173
4355.97 180
4356.12 188
4356.28 196
4356.43 205
4356.58 213
4356.73 219
4356.88 223
4357.03 224
4357.19 223
4357.34 219
4357.49 212
4357.64 201
4357.79 188
4357.94 172
4358.10 157
4358.25 144
4358.40 136
4358.55 134
4358.70 138
4358.85 147
4359.01 158
4359.16 168
4359.31 176
4359.46 180
4359.61 180
4359.77 179
4359.92 179
4360.07 180
4360.22 187
4360.37 198
4360.52 214
4360.68 232
4360.83 250
4360.98 267
4361.13 280
4361.28 288
4361.43 291
4361.59 289
4361.74 283
4361.89 275
4362.04 265
4362.19 254
4362.34 243
4362.50 232
4362.65 221
4362.80 213
4362.95 208
4363.10 206
4363.26 206
4363.41 208
4363.56 210
4363.71 210
4363.86 207
4364.01 201
4364.17 192
4364.32 181
4364.47 169
4364.62 158
4364.77 148
4364.92 140
4365.08 135
4365.23 134
4365.38 137
4365.53 144
4365.68 155
4365.84 169
4365.99 183
4366.14 197
4366.29 209
4366.44 218
4366.59 222
4366.75 222
4366.90 217
4367.05 207
4367.20 194
4367.35 179
4367.51 164
4367.66 151
4367.81 141
4367.96 135
4368.11 133
4368.27 131
4368.42 130
4368.57 128
4368.72 122
4368.87 114
4369.02 102
4369.18 88
4369.33 73
4369.48 58
4369.63 45
4369.78 34
4369.94 27
4370.09 23
4370.24 21
4370.39 20
4370.54 18
4370.70 14
4370.85 6
4371.00 0
4371.15 0
4371.30 0
4371.45 0
4371.61 0
4371.76 0
4371.91 0
4372.06 8
4372.21 27
4372.37 44
4372.52 57
4372.67 65
4372.82 68
4372.97 68
4373.13 67
4373.28 67
4373.43 69
4373.58 74
4373.73 81
4373.89 89
4374.04 96
4374.19 101
4374.34 102
4374.49 98
4374.65 90
4374.80 78
4374.95 63
4375.10 50
4375.25 38
4375.41 30
4375.56 28
4375.71 30
4375.86 36
4376.01 45
4376.17 56
4376.32 66
4376.47 73
4376.62 77
4376.77 76
4376.93 71
4377.08 63
4377.23 51
4377.38 37
4377.53 23
4377.69 11
4377.84 2
4377.99 0
4378.14 0
4378.29 0
4378.45 0
4378.60 0
4378.75 0
4378.90 0
4379.05 0
4379.21 0
4379.36 4
4379.51 11
4379.66 19
4379.81 27
4379.97 33
4380.12 37
4380.27 40
4380.42 41
4380.57 40
4380.73 38
4380.88 37
4381.03 37
4381.18 38
4381.34 42
4381.49 49
4381.64 57
4381.79 66
4381.94 73
4382.10 78
4382.25 80
4382.40 81
4382.55 80
4382.70 78
4382.86 78
4383.01 80
4383.16 82
4383.31 84
4383.46 87
4383.62 89
4383.77 90
4383.92 91
4384.07 91
4384.23 91
4384.38 91
4384.53 90
4384.68 86
4384.83 81
4384.99 72
4385.14 62
4385.29 51
4385.44 41
4385.59 34
4385.75 30
4385.90 30
4386.05 34
4386.20 40
4386.36 47
4386.51 53
4386.66 58
4386.81 63
4386.96 68
4387.12 73
4387.27 80
4387.42 87
4387.57 94
4387.73 97
4387.88 97
4388.03 92
4388.18 83
4388.33 70
4388.49 57
4388.64 43
4388.79 31
4388.94 21
4389.10 12
4389.25 7
4389.40 4
4389.55 5
4389.70 10
4389.86 19
4390.01 32
4390.16 45
4390.31 58
4390.47 68
4390.62 75
4390.77 77
4390.92 77
4391.07 74
4391.23 69
4391.38 64
4391.53 59
4391.68 54
4391.84 49
4391.99 45
4392.14 42
4392.29 41
4392.44 42
4392.60 45
4392.75 50
4392.90 56
4393.05 61
4393.21 64
4393.36 65
4393.51 65
4393.66 63
4393.82 62
4393.97 63
4394.12 67
4394.27 76
4394.42 88
4394.58 104
4394.73 121
4394.88 137
4395.03 149
4395.19 156
4395.34 157
4395.49 150
4395.64 138
4395.80 122
4395.95 105
4396.10 90
4396.25 78
4396.40 71
4396.56 70
4396.71 73
4396.86 80
4397.01 87
4397.17 93
4397.32 97
4397.47 98
4397.62 97
4397.78 93
4397.93 88
4398.08 81
4398.23 74
4398.39 66
4398.54 57
4398.69 48
4398.84 40
4399.00 33
4399.15 27
4399.30 22
4399.45 18
4399.60 15
4399.76 11
4399.91 8
4400.06 6
4400.21 5
4400.37 8
4400.52 13
4400.67 21
4400.82 29
4400.98 37
4401.13 43
4401.28 47
4401.43 48
4401.59 46
4401.74 43
4401.89 40
4402.04 38
4402.20 36
4402.35 35
4402.50 34
4402.65 34
4402.81 32
4402.96 30
4403.11 27
4403.26 22
4403.42 18
4403.57 13
4403.72 9
4403.87 6
4404.03 4
4404.18 3
4404.33 2
4404.48 1
4404.64 0
4404.79 0
4404.94 0
4405.09 0
4405.25 0
4405.40 0
4405.55 0
4405.70 1
4405.86 10
4406.01 21
4406.16 34
4406.31 47
4406.47 58
4406.62 67
4406.77 72
4406.92 74
4407.08 73
4407.23 69
4407.38 65
4407.53 61
4407.69 58
4407.84 57
4407.99 57
4408.14 58
4408.30 58
4408.45 59
4408.60 59
4408.75 58
4408.91 57
4409.06 55
4409.21 55
4409.36 55
4409.52 55
4409.67 55
4409.82 55
4409.97 57
4410.13 60
4410.28 64
4410.43 71
4410.58 80
4410.74 92
4410.89 104
4411.04 117
4411.19 128
4411.35 136
4411.50 141
4411.65 142
4411.81 139
4411.96 133
4412.11 126
4412.26 118
4412.42 110
4412.57 103
4412.72 97
4412.87 91
4413.03 86
4413.18 81
4413.33 76
4413.48 71
4413.64 69
4413.79 68
4413.94 70
4414.09 73
4414.25 76
4414.40 79
4414.55 79
4414.71 77
4414.86 73
4415.01 69
4415.16 66
4415.32 64
4415.47 63
4415.62 64
4415.77 65
4415.93 64
4416.08 61
4416.23 56
4416.39 51
4416.54 46
4416.69 44
4416.84 44
4417.00 49
4417.15 57
4417.30 68
4417.45 78
4417.61 86
4417.76 92
4417.91 95
4418.06 95
4418.22 93
4418.37 90
4418.52 88
4418.68 87
4418.83 88
4418.98 91
4419.13 93
4419.29 96
4419.44 98
4419.59 98
4419.74 97
4419.90 95
4420.05 93
4420.20 92
4420.36 94
4420.51 100
4420.66 109
4420.81 123
4420.97 141
4421.12 161
4421.27 182
4421.43 204
4421.58 224
4421.73 242
4421.88 257
4422.04 270
4422.19 280
4422.34 289
4422.49 298
4422.65 307
4422.80 317
4422.95 328
4423.11 342
4423.26 356
4423.41 372
4423.56 387
4423.72 402
4423.87 415
4424.02 428
4424.18 441
4424.33 454
4424.48 467
4424.63 481
4424.79 494
4424.94 507
4425.09 518
4425.25 529
4425.40 537
4425.55 545
4425.70 552
4425.86 558
4426.01 564
4426.16 568
4426.32 570
4426.47 571
4426.62 570
4426.77 568
4426.93 566
4427.08 563
4427.23 560
4427.39 558
4427.54 555
4427.69 553
4427.84 551
4428.00 549
4428.15 545
4428.30 540
4428.46 532
4428.61 520
4428.76 504
4428.91 486
4429.07 466
4429.22 446
4429.37 429
4429.53 415
4429.68 403
4429.83 394
4429.99 385
4430.14 374
4430.29 361
4430.44 344
4430.60 325
4430.75 306
4430.90 288
4431.06 272
4431.21 260
4431.36 251
4431.51 246
4431.67 244
4431.82 244
4431.97 247
4432.13 252
4432.28 259
4432.43 267
4432.59 276
4432.74 283
4432.89 288
4433.04 290
4433.20 286
4433.35 275
4433.50 258
4433.66 235
4433.81 208
4433.96 180
4434.12 155
4434.27 134
4434.42 118
4434.57 108
4434.73 100
4434.88 93
4435.03 83
4435.19 69
4435.34 52
4435.49 33
4435.65 16
4435.80 4
4435.95 0
4436.10 2
4436.26 14
4436.41 33
4436.56 56
4436.72 82
4436.87 107
4437.02 131
4437.18 151
4437.33 167
4437.48 179
4437.63 186
4437.79 189
4437.94 187
4438.09 183
4438.25 175
4438.40 166
4438.55 156
4438.71 146
4438.86 137
4439.01 130
4439.17 124
4439.32 122
4439.47 123
4439.62 127
4439.78 134
4439.93 144
4440.08 155
4440.24 166
4440.39 176
4440.54 182
4440.70 185
4440.85 184
4441.00 180
4441.16 172
4441.31 162
4441.46 149
4441.62 135
4441.77 119
4441.92 103
4442.07 85
4442.23 68
4442.38 52
4442.53 37
4442.69 23
4442.84 13
4442.99 5
4443.15 1
4443.30 0
4443.45 0
4443.61 1
4443.76 2
4443.91 2
4444.07 1
4444.22 0
4444.37 0
4444.53 0
4444.68 0
4444.83 0
4444.98 0
4445.14 3
4445.29 5
4445.44 4
4445.60 3
4445.75 0
4445.90 0
4446.06 0
4446.21 0
4446.36 2
4446.52 8
4446.67 16
4446.82 24
4446.98 31
4447.13 37
4447.28 43
4447.44 48
4447.59 53
4447.74 57
4447.90 61
4448.05 62
4448.20 60
4448.36 55
4448.51 45
4448.66 32
4448.82 17
4448.97 2
4449.12 0
4449.27 0
4449.43 0
4449.58 0
4449.73 0
4449.89 0
4450.04 0
4450.19 6
4450.35 15
4450.50 21
4450.65 25
4450.81 24
4450.96 22
4451.11 19
4451.27 16
4451.42 16
4451.57 18
4451.73 23
4451.88 30
4452.03 40
4452.19 52
4452.34 66
4452.49 80
4452.65 94
4452.80 106
4452.95 113
4453.11 116
4453.26 112
4453.41 101
4453.57 86
4453.72 67
4453.87 48
4454.03 29
4454.18 12
4454.33 0
4454.49 0
4454.64 0
4454.79 0
4454.95 0
4455.10 0
4455.25 0
4455.41 0
4455.56 3
4455.71 13
4455.87 21
4456.02 26
4456.17 29
4456.33 28
4456.48 26
4456.63 23
4456.79 21
4456.94 21
4457.09 26
4457.25 34
4457.40 47
4457.55 65
4457.71 84
4457.86 105
4458.01 125
4458.17 143
4458.32 157
4458.48 167
4458.63 173
4458.78 176
4458.94 177
4459.09 176
4459.24 174
4459.40 172
4459.55 169
4459.70 164
4459.86 158
4460.01 149
4460.16 139
4460.32 128
4460.47 116
4460.62 105
4460.78 97
4460.93 93
4461.08 93
4461.24 98
4461.39 106
4461.54 116
4461.70 126
4461.85 132
4462.00 135
4462.16 133
4462.31 127
4462.46 119
4462.62 111
4462.77 105
4462.93 101
4463.08 101
4463.23 104
4463.39 109
4463.54 114
4463.69 119
4463.85 122
4464.00 125
4464.15 128
4464.31 132
4464.46 140
4464.61 151
4464.77 164
4464.92 178
4465.07 190
4465.23 198
4465.38 199
4465.53 195
4465.69 186
4465.84 175
4466.00 165
4466.15 158
4466.30 155
4466.46 155
4466.61 156
4466.76 156
4466.92 152
4467.07 144
4467.22 131
4467.38 115
4467.53 98
4467.68 83
4467.84 72
4467.99 67
4468.15 68
4468.30 77
4468.45 89
4468.61 103
4468.76 117
4468.91 126
4469.07 129
4469.22 126
4469.37 117
4469.53 105
4469.68 94
4469.83 87
4469.99 87
4470.14 95
4470.30 111
4470.45 131
4470.60 152
4470.76 171
4470.91 185
4471.06 194
4471.22 200
4471.37 203
4471.52 207
4471.68 212
4471.83 217
4471.99 221
4472.14 222
4472.29 219
4472.45 211
4472.60 199
4472.75 185
4472.91 171
4473.06 159
4473.22 151
4473.37 147
4473.52 147
4473.68 149
4473.83 150
4473.98 150
4474.14 145
4474.29 135
4474.44 120
4474.60 102
4474.75 84
4474.91 67
4475.06 55
4475.21 48
4475.37 45
4475.52 45
4475.67 44
4475.83 42
4475.98 35
4476.14 24
4476.29 11
4476.44 0
4476.60 0
4476.75 0
4476.90 0
4477.06 0
4477.21 0
4477.37 0
4477.52 0
4477.67 7
4477.83 26
4477.98 44
4478.13 61
4478.29 72
4478.44 77
4478.60 77
4478.75 71
4478.90 63
4479.06 53
4479.21 45
4479.36 39
4479.52 37
4479.67 38
4479.83 42
4479.98 46
4480.13 51
4480.29 57
4480.44 63
4480.59 69
4480.75 75
4480.90 82
4481.06 90
4481.21 99
4481.36 107
4481.52 114
4481.67 119
4481.82 120
4481.98 118
4482.13 112
4482.29 102
4482.44 89
4482.59 75
4482.75 59
4482.90 43
4483.06 28
4483.21 14
4483.36 1
4483.52 0
4483.67 0
4483.82 0
4483.98 0
4484.13 0
4484.29 0
4484.44 4
4484.59 12
4484.75 18
4484.90 22
4485.06 23
4485.21 22
4485.36 20
4485.52 18
4485.67 15
4485.82 14
4485.98 15
4486.13 18
4486.29 24
4486.44 32
4486.59 41
4486.75 50
4486.90 56
4487.06 58
4487.21 53
4487.36 42
4487.52 26
4487.67 9
4487.83 0
4487.98 0
4488.13 0
4488.29 0
4488.44 0
4488.60 0
4488.75 10
4488.90 19
4489.06 26
4489.21 30
4489.36 32
4489.52 34
4489.67 36
4489.83 40
4489.98 45
4490.13 52
4490.29 60
4490.44 67
4490.60 74
4490.75 80
4490.90 83
4491.06 84
4491.21 83
4491.37 81
4491.52 79
4491.67 77
4491.83 77
4491.98 78
4492.14 80
4492.29 84
4492.44 89
4492.60 96
4492.75 104
4492.91 114
4493.06 125
4493.21 137
4493.37 148
4493.52 158
4493.68 165
4493.83 169
4493.98 170
4494.14 168
4494.29 164
4494.45 159
4494.60 152
4494.75 145
4494.91 137
4495.06 130
4495.22 124
4495.37 120
4495.52 117
4495.68 114
4495.83 111
4495.99 105
4496.14 98
4496.29 87
4496.45 73
4496.60 58
4496.76 42
4496.91 27
4497.07 17
4497.22 11
4497.37 11
4497.53 17
4497.68 27
4497.84 39
4497.99 50
4498.14 59
4498.30 64
4498.45 65
4498.61 63
4498.76 58
4498.91 52
4499.07 45
4499.22 40
4499.38 36
4499.53 36
4499.68 41
4499.84 50
4499.99 64
4500.15 80
4500.30 97
4500.46 110
4500.61 118
4500.76 120
4500.92 115
4501.07 106
4501.23 95
4501.38 85
4501.53 78
4501.69 76
4501.84 79
4502.00 86
4502.15 94
4502.31 102
4502.46 107
4502.61 107
4502.77 103
4502.92 92
4503.08 78
4503.23 61
4503.38 43
4503.54 26
4503.69 13
4503.85 3
4504.00 0
4504.16 0
4504.31 2
4504.46 9
4504.62 17
4504.77 26
4504.93 35
4505.08 41
4505.23 45
4505.39 45
4505.54 44
4505.70 40
4505.85 36
4506.01 31
4506.16 29
4506.31 29
4506.47 32
4506.62 38
4506.78 48
4506.93 60
4507.09 74
4507.24 88
4507.39 100
4507.55 110
4507.70 116
4507.86 119
4508.01 117
4508.17 111
4508.32 102
4508.47 90
4508.63 77
4508.78 62
4508.94 49
4509.09 36
4509.25 25
4509.40 16
4509.55 8
4509.71 0
4509.86 0
4510.02 0
4510.17 0
4510.33 0
4510.48 0
4510.63 0
4510.79 0
4510.94 0
4511.10 0
4511.25 5
4511.41 22
4511.56 39
4511.71 54
4511.87 65
4512.02 70
4512.18 70
4512.33 66
4512.49 61
4512.64 57
4512.79 55
4512.95 55
4513.10 57
4513.26 58
4513.41 57
4513.57 54
4513.72 49
4513.88 43
4514.03 35
4514.18 27
4514.34 21
4514.49 16
4514.65 14
4514.80 14
4514.96 17
4515.11 23
4515.26 31
4515.42 39
4515.57 48
4515.73 55
4515.88 61
4516.04 65
4516.19 69
4516.35 72
4516.50 74
4516.65 76
4516.81 76
4516.96 72
4517.12 64
4517.27 52
4517.43 36
4517.58 19
4517.73 2
4517.89 0
4518.04 0
4518.20 0
4518.35 0
4518.51 0
4518.66 12
4518.82 32
4518.97 53
4519.12 75
4519.28 95
4519.43 112
4519.59 126
4519.74 135
4519.90 139
4520.05 140
4520.21 138
4520.36 135
4520.52 133
4520.67 131
4520.82 130
4520.98 131
4521.13 130
4521.29 128
4521.44 123
4521.60 114
4521.75 101
4521.91 85
4522.06 67
4522.21 51
4522.37 36
4522.52 26
4522.68 21
4522.83 21
4522.99 27
4523.14 38
4523.30 53
4523.45 71
4523.61 92
4523.76 114
4523.91 137
4524.07 159
4524.22 179
4524.38 196
4524.53 208
4524.69 216
4524.84 221
4525.00 223
4525.15 224
4525.31 224
4525.46 222
4525.61 220
4525.77 215
4525.92 208
4526.08 198
4526.23 185
4526.39 170
4526.54 154
4526.70 140
4526.85 127
4527.01 116
4527.16 108
4527.31 104
4527.47 103
4527.62 106
4527.78 112
4527.93 122
4528.09 133
4528.24 145
4528.40 155
4528.55 162
4528.71 166
4528.86 166
4529.02 163
4529.17 158
4529.32 155
4529.48 153
4529.63 154
4529.79 155
4529.94 157
4530.10 158
4530.25 157
4530.41 154
4530.56 150
4530.72 144
4530.87 138
4531.03 133
4531.18 128
4531.33 122
4531.49 116
4531.64 110
4531.80 103
4531.95 97
4532.11 92
4532.26 88
4532.42 87
4532.57 88
4532.73 94
4532.88 103
4533.04 115
4533.19 130
4533.35 147
4533.50 163
4533.65 177
4533.81 189
4533.96 197
4534.12 204
4534.27 209
4534.43 215
4534.58 221
4534.74 228
4534.89 235
4535.05 240
4535.20 243
4535.36 244
4535.51 242
4535.67 240
4535.82 239
4535.98 239
4536.13 241
4536.29 245
4536.44 250
4536.59 257
4536.75 264
4536.90 272
4537.06 280
4537.21 290
4537.37 300
4537.52 310
4537.68 320
4537.83 331
4537.99 344
4538.14 358
4538.30 376
4538.45 397
4538.61 421
4538.76 446
4538.92 471
4539.07 494
4539.23 516
4539.38 536
4539.54 556
4539.69 576
4539.84 597
4540.00 620
4540.15 643
4540.31 666
4540.46 685
4540.62 702
4540.77 715
4540.93 726
4541.08 737
4541.24 749
4541.39 766
4541.55 788
4541.70 818
4541.86 852
4542.01 890
4542.17 928
4542.32 963
4542.48 993
4542.63 1017
4542.79 1035
4542.94 1050
4543.10 1064
4543.25 1081
4543.41 1102
4543.56 1126
4543.72 1152
4543.87 1178
4544.03 1202
4544.18 1222
4544.34 1238
4544.49 1251
4544.65 1262
4544.80 1273
4544.95 1285
4545.11 1297
4545.26 1308
4545.42 1318
4545.57 1327
4545.73 1333
4545.88 1337
4546.04 1337
4546.19 1333
4546.35 1324
4546.50 1308
4546.66 1286
4546.81 1256
4546.97 1221
4547.12 1183
4547.28 1146
4547.43 1113
4547.59 1086
4547.74 1065
4547.90 1052
4548.05 1045
4548.21 1041
4548.36 1038
4548.52 1034
4548.67 1025
4548.83 1013
4548.98 995
4549.14 972
4549.29 947
4549.45 922
4549.60 899
4549.76 877
4549.91 857
4550.07 839
4550.22 822
4550.38 805
4550.53 790
4550.69 777
4550.84 768
4551.00 763
4551.15 762
4551.31 764
4551.46 768
4551.62 773
4551.77 775
4551.93 775
4552.08 773
4552.24 767
4552.39 757
4552.55 745
4552.70 728
4552.86 708
4553.01 685
4553.17 660
4553.32 634
4553.48 608
4553.63 584
4553.79 563
4553.94 544
4554.10 528
4554.25 515
4554.41 504
4554.56 496
4554.72 487
4554.87 478
4555.03 466
4555.18 452
4555.34 434
4555.49 415
4555.65 396
4555.80 379
4555.96 366
4556.11 358
4556.27 355
4556.42 355
4556.58 356
4556.73 357
4556.89 356
4557.04 351
4557.20 342
4557.35 329
4557.51 314
4557.66 297
4557.82 280
4557.97 264
4558.13 250
4558.29 239
4558.44 231
4558.60 228
4558.75 227
4558.91 229
4559.06 234
4559.22 239
4559.37 244
4559.53 248
4559.68 251
4559.84 253
4559.99 255
4560.15 257
4560.30 261
4560.46 266
4560.61 275
4560.77 286
4560.92 298
4561.08 310
4561.23 318
4561.39 323
4561.54 323
4561.70 318
4561.85 309
4562.01 298
4562.16 287
4562.32 277
4562.47 271
4562.63 268
4562.78 268
4562.94 271
4563.10 275
4563.25 278
4563.41 280
4563.56 278
4563.72 273
4563.87 264
4564.03 252
4564.18 237
4564.34 222
4564.49 208
4564.65 198
4564.80 193
4564.96 192
4565.11 194
4565.27 198
4565.42 201
4565.58 200
4565.73 193
4565.89 182
4566.04 167
4566.20 150
4566.35 135
4566.51 123
4566.67 115
4566.82 112
4566.98 113
4567.13 117
4567.29 124
4567.44 131
4567.60 139
4567.75 148
4567.91 157
4568.06 166
4568.22 176
4568.37 187
4568.53 199
4568.68 213
4568.84 227
4568.99 241
4569.15 253
4569.31 261
4569.46 265
4569.62 264
4569.77 258
4569.93 251
4570.08 242
4570.24 234
4570.39 227
4570.55 220
4570.70 213
4570.86 205
4571.01 196
4571.17 184
4571.32 171
4571.48 156
4571.63 139
4571.79 122
4571.95 104
4572.10 85
4572.26 66
4572.41 47
4572.57 30
4572.72 16
4572.88 6
4573.03 1
4573.19 0
4573.34 4
4573.50 13
4573.65 24
4573.81 36
4573.97 48
4574.12 59
4574.28 68
4574.43 74
4574.59 77
4574.74 78
4574.90 78
4575.05 77
4575.21 76
4575.36 74
4575.52 71
4575.67 66
4575.83 61
4575.99 54
4576.14 49
4576.30 44
4576.45 42
4576.61 41
4576.76 43
4576.92 46
4577.07 49
4577.23 52
4577.38 54
4577.54 56
4577.70 57
4577.85 57
4578.01 56
4578.16 53
4578.32 48
4578.47 40
4578.63 30
4578.78 17
4578.94 5
4579.09 0
4579.25 0
4579.41 0
4579.56 0
4579.72 0
4579.87 0
4580.03 8
4580.18 17
4580.34 26
4580.49 32
4580.65 36
4580.80 39
4580.96 42
4581.12 44
4581.27 47
4581.43 49
4581.58 49
4581.74 49
4581.89 46
4582.05 40
4582.20 33
4582.36 25
4582.52 17
4582.67 10
4582.83 5
4582.98 1
4583.14 0
4583.29 0
4583.45 1
4583.60 3
4583.76 4
4583.92 4
4584.07 3
4584.23 1
4584.38 0
4584.54 0
4584.69 0
4584.85 0
4585.00 0
4585.16 5
4585.32 12
4585.47 19
4585.63 25
4585.78 28
4585.94 30
4586.09 30
4586.25 28
4586.40 26
4586.56 23
4586.72 20
4586.87 18
4587.03 16
4587.18 15
4587.34 15
4587.49 15
4587.65 15
4587.80 16
4587.96 18
4588.12 23
4588.27 32
4588.43 46
4588.58 66
4588.74 90
4588.89 118
4589.05 146
4589.21 173
4589.36 195
4589.52 212
4589.67 222
4589.83 228
4589.98 228
4590.14 226
4590.29 221
4590.45 216
4590.61 211
4590.76 205
4590.92 199
4591.07 191
4591.23 182
4591.38 173
4591.54 162
4591.70 151
4591.85 140
4592.01 129
4592.16 117
4592.32 105
4592.47 91
4592.63 78
4592.79 67
4592.94 59
4593.10 54
4593.25 52
4593.41 53
4593.56 54
4593.72 55
4593.88 54
4594.03 51
4594.19 47
4594.34 43
4594.50 40
4594.65 39
4594.81 40
4594.97 41
4595.12 41
4595.28 40
4595.43 39
4595.59 38
4595.74 40
4595.90 46
4596.06 56
4596.21 71
4596.37 88
4596.52 106
4596.68 122
4596.83 134
4596.99 143
4597.15 147
4597.30 147
4597.46 145
4597.61 143
4597.77 140
4597.93 136
4598.08 133
4598.24 130
4598.39 127
4598.55 125
4598.70 123
4598.86 124
4599.02 126
4599.17 130
4599.33 135
4599.48 141
4599.64 147
4599.79 151
4599.95 152
4600.11 149
4600.26 143
4600.42 132
4600.57 118
4600.73 101
4600.89 82
4601.04 63
4601.20 44
4601.35 26
4601.51 11
4601.66 0
4601.82 0
4601.98 0
4602.13 0
4602.29 0
4602.44 7
4602.60 27
4602.76 52
4602.91 80
4603.07 106
4603.22 130
4603.38 146
4603.54 155
4603.69 156
4603.85 150
4604.00 137
4604.16 120
4604.31 100
4604.47 78
4604.63 57
4604.78 37
4604.94 21
4605.09 10
4605.25 3
4605.41 1
4605.56 1
4605.72 3
4605.87 4
4606.03 5
4606.19 3
4606.34 1
4606.50 0
4606.65 0
4606.81 0
4606.97 0
4607.12 0
4607.28 0
4607.43 2
4607.59 4
4607.75 4
4607.90 4
4608.06 4
4608.21 4
4608.37 5
4608.52 8
4608.68 12
4608.84 16
4608.99 18
4609.15 18
4609.30 15
4609.46 11
4609.62 7
4609.77 4
4609.93 4
4610.08 8
4610.24 15
4610.40 24
4610.55 32
4610.71 39
4610.86 42
4611.02 41
4611.18 37
4611.33 31
4611.49 24
4611.64 17
4611.80 10
4611.96 3
4612.11 0
4612.27 0
4612.42 0
4612.58 0
4612.74 0
4612.89 0
4613.05 0
4613.21 0
4613.36 9
4613.52 18
4613.67 23
4613.83 22
4613.99 16
4614.14 6
4614.30 0
4614.45 0
4614.61 0
4614.77 0
4614.92 0
4615.08 0
4615.23 9
4615.39 21
4615.55 31
4615.70 37
4615.86 40
4616.01 39
4616.17 37
4616.33 34
4616.48 32
4616.64 33
4616.79 36
4616.95 41
4617.11 46
4617.26 51
4617.42 54
4617.58 56
4617.73 57
4617.89 57
4618.04 56
4618.20 57
4618.36 57
4618.51 58
4618.67 59
4618.82 61
4618.98 63
4619.14 66
4619.29 69
4619.45 72
4619.61 74
4619.76 76
4619.92 75
4620.07 73
4620.23 70
4620.39 66
4620.54 62
4620.70 59
4620.85 58
4621.01 60
4621.17 64
4621.32 71
4621.48 81
4621.64 92
4621.79 104
4621.95 115
4622.10 124
4622.26 132
4622.42 138
4622.57 143
4622.73 147
4622.88 150
4623.04 154
4623.20 158
4623.35 161
4623.51 163
4623.67 164
4623.82 164
4623.98 165
4624.13 167
4624.29 172
4624.45 181
4624.60 192
4624.76 206
4624.92 220
4625.07 232
4625.23 242
4625.38 249
4625.54 252
4625.70 251
4625.85 248
4626.01 243
4626.17 237
4626.32 229
4626.48 221
4626.63 214
4626.79 209
4626.95 205
4627.10 202
4627.26 200
4627.42 196
4627.57 189
4627.73 178
4627.88 163
4628.04 146
4628.20 128
4628.35 111
4628.51 99
4628.67 90
4628.82 86
4628.98 84
4629.14 85
4629.29 85
4629.45 84
4629.60 82
4629.76 78
4629.92 72
4630.07 66
4630.23 60
4630.39 55
4630.54 51
4630.70 50
4630.85 50
4631.01 52
4631.17 55
4631.32 57
4631.48 59
4631.64 58
4631.79 57
4631.95 54
4632.11 51
4632.26 49
4632.42 48
4632.57 48
4632.73 50
4632.89 52
4633.04 55
4633.20 55
4633.36 54
4633.51 52
4633.67 47
4633.83 43
4633.98 39
4634.14 37
4634.29 38
4634.45 42
4634.61 48
4634.76 54
4634.92 61
4635.08 66
4635.23 71
4635.39 75
4635.55 78
4635.70 82
4635.86 87
4636.02 92
4636.17 98
4636.33 104
4636.48 109
4636.64 113
4636.80 116
4636.95 118
4637.11 121
4637.27 124
4637.42 127
4637.58 131
4637.74 135
4637.89 138
4638.05 138
4638.21 136
4638.36 132
4638.52 128
4638.68 125
4638.83 123
4638.99 124
4639.14 126
4639.30 127
4639.46 126
4639.61 121
4639.77 112
4639.93 101
4640.08 91
4640.24 84
4640.40 84
4640.55 91
4640.71 105
4640.87 123
4641.02 142
4641.18 158
4641.34 169
4641.49 172
4641.65 170
4641.81 163
4641.96 153
4642.12 142
4642.27 132
4642.43 123
4642.59 115
4642.74 107
4642.90 100
4643.06 92
4643.21 85
4643.37 79
4643.53 74
4643.68 71
4643.84 71
4644.00 72
4644.15 74
4644.31 78
4644.47 84
4644.62 91
4644.78 100
4644.94 109
4645.09 118
4645.25 124
4645.41 127
4645.56 124
4645.72 116
4645.88 101
4646.03 81
4646.19 58
4646.35 34
4646.50 10
4646.66 0
4646.82 0
4646.97 0
4647.13 0
4647.29 0
4647.44 0
4647.60 0
4647.75 0
4647.91 5
4648.07 20
4648.22 34
4648.38 48
4648.54 58
4648.69 66
4648.85 69
4649.01 69
4649.16 67
4649.32 65
4649.48 64
4649.63 66
4649.79 70
4649.95 77
4650.10 85
4650.26 92
4650.42 97
4650.57 100
4650.73 99
4650.89 95
4651.04 89
4651.20 82
4651.36 74
4651.51 66
4651.67 60
4651.83 56
4651.98 53
4652.14 52
4652.30 51
4652.45 48
4652.61 44
4652.77 37
4652.92 28
4653.08 17
4653.24 6
4653.40 0
4653.55 0
4653.71 0
4653.87 0
4654.02 0
4654.18 10
4654.34 22
4654.49 33
4654.65 43
4654.81 50
4654.96 54
4655.12 55
4655.28 54
4655.43 52
4655.59 49
4655.75 46
4655.90 43
4656.06 40
4656.22 34
4656.37 28
4656.53 21
4656.69 15
4656.84 10
4657.00 10
4657.16 14
4657.31 24
4657.47 38
4657.63 55
4657.78 72
4657.94 87
4658.10 100
4658.25 110
4658.41 117
4658.57 122
4658.73 126
4658.88 129
4659.04 132
4659.20 133
4659.35 132
4659.51 127
4659.67 118
4659.82 105
4659.98 88
4660.14 70
4660.29 51
4660.45 33
4660.61 20
4660.76 11
4660.92 8
4661.08 9
4661.23 13
4661.39 20
4661.55 25
4661.70 29
4661.86 29
4662.02 25
4662.18 18
4662.33 9
4662.49 0
4662.65 0
4662.80 0
4662.96 0
4663.12 0
4663.27 0
4663.43 0
4663.59 0
4663.74 3
4663.90 10
4664.06 17
4664.22 21
4664.37 25
4664.53 27
4664.69 28
4664.84 28
4665.00 27
4665.16 24
4665.31 19
4665.47 14
4665.63 9
4665.78 5
4665.94 3
4666.10 4
4666.25 8
4666.41 14
4666.57 22
4666.73 30
4666.88 40
4667.04 50
4667.20 61
4667.35 72
4667.51 82
4667.67 91
4667.82 99
4667.98 105
4668.14 110
4668.30 117
4668.45 125
4668.61 134
4668.77 145
4668.92 155
4669.08 163
4669.24 169
4669.39 170
4669.55 168
4669.71 164
4669.87 158
4670.02 152
4670.18 146
4670.34 141
4670.49 138
4670.65 137
4670.81 138
4670.96 141
4671.12 146
4671.28 152
4671.44 160
4671.59 168
4671.75 177
4671.91 186
4672.06 195
4672.22 204
4672.38 212
4672.53 219
4672.69 224
4672.85 227
4673.01 229
4673.16 229
4673.32 229
4673.48 230
4673.63 231
4673.79 235
4673.95 241
4674.10 246
4674.26 252
4674.42 255
4674.58 257
4674.73 254
4674.89 248
4675.05 238
4675.20 227
4675.36 216
4675.52 205
4675.68 196
4675.83 188
4675.99 182
4676.15 177
4676.30 171
4676.46 163
4676.62 155
4676.78 144
4676.93 133
4677.09 121
4677.25 110
4677.40 102
4677.56 98
4677.72 97
4677.88 99
4678.03 103
4678.19 109
4678.35 115
4678.50 118
4678.66 118
4678.82 114
4678.98 106
4679.13 93
4679.29 77
4679.45 59
4679.60 40
4679.76 22
4679.92 6
4680.08 0
4680.23 0
4680.39 0
4680.55 0
4680.70 0
4680.86 0
4681.02 0
4681.18 13
4681.33 30
4681.49 49
4681.65 67
4681.80 82
4681.96 92
4682.12 95
4682.28 90
4682.43 78
4682.59 60
4682.75 41
4682.90 22
4683.06 7
4683.22 0
4683.38 0
4683.53 0
4683.69 0
4683.85 0
4684.01 0
4684.16 0
4684.32 0
4684.48 1
4684.63 3
4684.79 5
4684.95 7
4685.11 9
4685.26 10
4685.42 10
4685.58 10
4685.74 9
4685.89 10
4686.05 12
4686.21 16
4686.36 23
4686.52 32
4686.68 43
4686.84 57
4686.99 73
4687.15 91
4687.31 110
4687.47 129
4687.62 145
4687.78 159
4687.94 168
4688.09 171
4688.25 170
4688.41 166
4688.57 160
4688.72 153
4688.88 147
4689.04 143
4689.20 141
4689.35 142
4689.51 148
4689.67 157
4689.82 170
4689.98 186
4690.14 203
4690.30 221
4690.45 235
4690.61 247
4690.77 253
4690.93 255
4691.08 254
4691.24 251
4691.40 249
4691.56 249
4691.71 252
4691.87 259
4692.03 270
4692.18 285
4692.34 303
4692.50 323
4692.66 342
4692.81 361
4692.97 376
4693.13 388
4693.29 396
4693.44 398
4693.60 396
4693.76 392
4693.92 387
4694.07 382
4694.23 379
4694.39 379
4694.55 381
4694.70 386
4694.86 392
4695.02 399
4695.18 407
4695.33 417
4695.49 428
4695.65 442
4695.81 456
4695.96 470
4696.12 482
4696.28 490
4696.43 494
4696.59 494
4696.75 490
4696.91 483
4697.06 476
4697.22 470
4697.38 464
4697.54 459
4697.69 454
4697.85 448
4698.01 440
4698.17 430
4698.32 418
4698.48 406
4698.64 394
4698.80 384
4698.95 376
4699.11 371
4699.27 367
4699.43 361
4699.58 353
4699.74 343
4699.90 331
4700.06 319
4700.21 310
4700.37 305
4700.53 305
4700.69 311
4700.84 321
4701.00 334
4701.16 347
4701.32 358
4701.47 365
4701.63 368
4701.79 366
4701.95 361
4702.10 352
4702.26 342
4702.42 332
4702.58 322
4702.73 312
4702.89 304
4703.05 295
4703.21 285
4703.36 275
4703.52 265
4703.68 257
4703.84 250
4703.99 246
4704.15 244
4704.31 245
4704.47 248
4704.63 251
4704.78 254
4704.94 257
4705.10 259
4705.26 261
4705.41 263
4705.57 265
4705.73 265
4705.89 264
4706.04 262
4706.20 257
4706.36 250
4706.52 241
4706.67 231
4706.83 220
4706.99 212
4707.15 205
4707.30 202
4707.46 203
4707.62 207
4707.78 213
4707.93 218
4708.09 219
4708.25 217
4708.41 209
4708.57 200
4708.72 189
4708.88 181
4709.04 177
4709.20 179
4709.35 187
4709.51 199
4709.67 212
4709.83 225
4709.98 237
4710.14 246
4710.30 252
4710.46 257
4710.62 259
4710.77 258
4710.93 255
4711.09 248
4711.25 237
4711.40 224
4711.56 211
4711.72 198
4711.88 188
4712.03 182
4712.19 179
4712.35 178
4712.51 176
4712.67 174
4712.82 168
4712.98 159
4713.14 148
4713.30 137
4713.45 129
4713.61 125
4713.77 127
4713.93 134
4714.08 146
4714.24 159
4714.40 171
4714.56 181
4714.72 187
4714.87 189
4715.03 189
4715.19 189
4715.35 190
4715.50 194
4715.66 200
4715.82 208
4715.98 216
4716.14 223
4716.29 225
4716.45 223
4716.61 215
4716.77 203
4716.92 186
4717.08 167
4717.24 146
4717.40 126
4717.56 108
4717.71 93
4717.87 80
4718.03 71
4718.19 65
4718.34 62
4718.50 60
4718.66 60
4718.82 62
4718.98 65
4719.13 70
4719.29 75
4719.45 79
4719.61 82
4719.76 82
4719.92 80
4720.08 75
4720.24 69
4720.40 63
4720.55 58
4720.71 55
4720.87 56
4721.03 59
4721.19 64
4721.34 71
4721.50 79
4721.66 86
4721.82 92
4721.97 97
4722.13 101
4722.29 102
4722.45 102
4722.61 100
4722.76 96
4722.92 92
4723.08 87
4723.24 81
4723.40 76
4723.55 70
4723.71 63
4723.87 56
4724.03 48
4724.18 39
4724.34 29
4724.50 18
4724.66 8
4724.82 0
4724.97 0
4725.13 0
4725.29 6
4725.45 19
4725.61 37
4725.76 57
4725.92 75
4726.08 89
4726.24 97
4726.40 98
4726.55 93
4726.71 84
4726.87 73
4727.03 65
4727.19 59
4727.34 58
4727.50 60
4727.66 64
4727.82 66
4727.98 66
4728.13 61
4728.29 52
4728.45 41
4728.61 30
4728.77 20
4728.92 15
4729.08 14
4729.24 17
4729.40 24
4729.56 34
4729.71 44
4729.87 54
4730.03 63
4730.19 71
4730.35 78
4730.50 81
4730.66 80
4730.82 75
4730.98 66
4731.14 53
4731.29 38
4731.45 24
4731.61 12
4731.77 4
4731.93 0
4732.08 0
4732.24 1
4732.40 4
4732.56 7
4732.72 11
4732.87 13
4733.03 15
4733.19 16
4733.35 19
4733.51 22
4733.66 26
4733.82 32
4733.98 39
4734.14 47
4734.30 55
4734.45 63
4734.61 68
4734.77 71
4734.93 70
4735.09 66
4735.24 58
4735.40 48
4735.56 37
4735.72 27
4735.88 18
4736.03 10
4736.19 4
4736.35 0
4736.51 0
4736.67 0
4736.83 0
4736.98 0
4737.14 0
4737.30 0
4737.46 0
4737.62 0
4737.77 7
4737.93 15
4738.09 21
4738.25 24
4738.41 24
4738.56 23
4738.72 21
4738.88 19
4739.04 20
4739.20 23
4739.36 28
4739.51 33
4739.67 37
4739.83 40
4739.99 42
4740.15 42
4740.30 41
4740.46 41
4740.62 42
4740.78 43
4740.94 44
4741.10 46
4741.25 46
4741.41 45
4741.57 41
4741.73 35
4741.89 27
4742.04 19
4742.20 11
4742.36 5
4742.52 1
4742.68 2
4742.84 7
4742.99 15
4743.15 24
4743.31 35
4743.47 45
4743.63 54
4743.78 61
4743.94 65
4744.10 67
4744.26 69
4744.42 70
4744.58 72
4744.73 76
4744.89 80
4745.05 85
4745.21 90
4745.37 94
4745.53 96
4745.68 97
4745.84 95
4746.00 92
4746.16 89
4746.32 88
4746.48 89
4746.63 93
4746.79 99
4746.95 107
4747.11 115
4747.27 123
4747.42 129
4747.58 134
4747.74 139
4747.90 143
4748.06 148
4748.22 153
4748.37 158
4748.53 164
4748.69 169
4748.85 174
4749.01 178
4749.17 184
4749.32 191
4749.48 200
4749.64 212
4749.80 223
4749.96 233
4750.12 239
4750.27 238
4750.43 230
4750.59 213
4750.75 190
4750.91 163
4751.07 137
4751.22 113
4751.38 94
4751.54 81
4751.70 75
4751.86 74
4752.02 77
4752.17 81
4752.33 85
4752.49 88
4752.65 91
4752.81 93
4752.97 94
4753.12 96
4753.28 99
4753.44 103
4753.60 109
4753.76 115
4753.92 122
4754.08 127
4754.23 131
4754.39 133
4754.55 133
4754.71 133
4754.87 133
4755.03 135
4755.18 138
4755.34 143
4755.50 149
4755.66 157
4755.82 165
4755.98 173
4756.13 180
4756.29 186
4756.45 189
4756.61 189
4756.77 184
4756.93 176
4757.09 166
4757.24 156
4757.40 148
4757.56 143
4757.72 141
4757.88 142
4758.04 144
4758.19 145
4758.35 143
4758.51 138
4758.67 130
4758.83 121
4758.99 113
4759.15 105
4759.30 100
4759.46 95
4759.62 92
4759.78 88
4759.94 85
4760.10 82
4760.25 82
4760.41 84
4760.57 90
4760.73 98
4760.89 107
4761.05 114
4761.21 117
4761.36 114
4761.52 108
4761.68 98
4761.84 88
4762.00 82
4762.16 80
4762.32 84
4762.47 92
4762.63 102
4762.79 111
4762.95 117
4763.11 119
4763.27 117
4763.43 112
4763.58 106
4763.74 101
4763.90 96
4764.06 92
4764.22 88
4764.38 83
4764.54 76
4764.69 68
4764.85 60
4765.01 53
4765.17 48
4765.33 46
4765.49 48
4765.65 53
4765.80 60
4765.96 71
4766.12 85
4766.28 100
4766.44 117
4766.60 133
4766.76 148
4766.91 160
4767.07 167
4767.23 169
4767.39 166
4767.55 158
4767.71 149
4767.87 137
4768.02 125
4768.18 114
4768.34 103
4768.50 94
4768.66 86
4768.82 79
4768.98 75
4769.13 74
4769.29 76
4769.45 81
4769.61 89
4769.77 98
4769.93 107
4770.09 114
4770.25 118
4770.40 120
4770.56 119
4770.72 116
4770.88 112
4771.04 108
4771.20 104
4771.36 102
4771.51 101
4771.67 102
4771.83 104
4771.99 109
4772.15 116
4772.31 123
4772.47 130
4772.63 135
4772.78 139
4772.94 140
4773.10 138
4773.26 136
4773.42 133
4773.58 130
4773.74 128
4773.90 125
4774.05 120
4774.21 114
4774.37 105
4774.53 94
4774.69 80
4774.85 65
4775.01 50
4775.17 37
4775.32 27
4775.48 20
4775.64 17
4775.80 17
4775.96 20
4776.12 26
4776.28 33
4776.44 40
4776.59 46
4776.75 52
4776.91 55
4777.07 57
4777.23 56
4777.39 55
4777.55 54
4777.71 53
4777.86 53
4778.02 55
4778.18 59
4778.34 65
4778.50 72
4778.66 79
4778.82 86
4778.98 92
4779.13 98
4779.29 104
4779.45 110
4779.61 117
4779.77 124
4779.93 131
4780.09 137
4780.25 139
4780.41 138
4780.56 133
4780.72 127
4780.88 120
4781.04 115
4781.20 114
4781.36 116
4781.52 122
4781.68 130
4781.84 138
4781.99 143
4782.15 145
4782.31 142
4782.47 135
4782.63 127
4782.79 120
4782.95 116
4783.11 115
4783.27 119
4783.42 125
4783.58 135
4783.74 145
4783.90 154
4784.06 162
4784.22 166
4784.38 166
4784.54 163
4784.70 156
4784.85 147
4785.01 137
4785.17 128
4785.33 118
4785.49 110
4785.65 101
4785.81 91
4785.97 79
4786.13 64
4786.28 47
4786.44 30
4786.60 13
4786.76 0
4786.92 0
4787.08 0
4787.24 0
4787.40 0
4787.56 0
4787.71 0
4787.87 0
4788.03 0
4788.19 0
[truncated: 751,921 more chars]
