# Supplementary material for: Methylobacterium Species Promoting Rice and Barley Growth and Interaction Specificity Revealed with Whole-Cell Matrix-Assisted Laser Desorption / Ionization-Time-of-Flight Mass Spectrometry (MALDI-TOF/MS) Analysis
Source: PLoS One. 2015 Jun 8;10(6):e0129509. doi: 10.1371/journal.pone.0129509 (PMC4460032; doi:10.1371/journal.pone.0129509)
Supplement: S2 Data — (ZIP) [file pone.0129509.s002.zip › Supplementary data 2 (ms from inoculated rice)/22A-20.txt]

777.45 0
777.52 0
777.58 0
777.64 0
777.71 0
777.77 0
777.84 0
777.90 0
777.96 0
778.03 0
778.09 0
778.16 0
778.22 0
778.28 0
778.35 0
778.41 0
778.48 0
778.54 0
778.60 0
778.67 0
778.73 0
778.80 0
778.86 0
778.93 0
778.99 0
779.05 0
779.12 0
779.18 0
779.25 0
779.31 0
779.37 0
779.44 0
779.50 0
779.57 0
779.63 0
779.69 0
779.76 0
779.82 0
779.89 0
779.95 0
780.01 0
780.08 0
780.14 0
780.21 0
780.27 0
780.34 0
780.40 0
780.46 0
780.53 0
780.59 0
780.66 0
780.72 0
780.78 0
780.85 0
780.91 0
780.98 0
781.04 0
781.10 0
781.17 0
781.23 0
781.30 0
781.36 0
781.43 0
781.49 0
781.55 0
781.62 0
781.68 0
781.75 0
781.81 0
781.87 0
781.94 0
782.00 0
782.07 0
782.13 0
782.20 0
782.26 0
782.32 0
782.39 0
782.45 0
782.52 0
782.58 0
782.65 0
782.71 0
782.77 0
782.84 0
782.90 0
782.97 0
783.03 0
783.09 0
783.16 0
783.22 0
783.29 0
783.35 0
783.42 0
783.48 0
783.54 0
783.61 0
783.67 0
783.74 0
783.80 0
783.87 0
783.93 0
783.99 0
784.06 0
784.12 0
784.19 0
784.25 0
784.32 0
784.38 0
784.44 0
784.51 0
784.57 0
784.64 0
784.70 0
784.77 0
784.83 0
784.89 0
784.96 0
785.02 0
785.09 0
785.15 0
785.22 0
785.28 0
785.34 0
785.41 0
785.47 0
785.54 0
785.60 0
785.67 0
785.73 0
785.80 0
785.86 0
785.92 0
785.99 0
786.05 0
786.12 0
786.18 0
786.25 0
786.31 0
786.37 0
786.44 0
786.50 0
786.57 0
786.63 0
786.70 0
786.76 0
786.82 0
786.89 0
786.95 0
787.02 0
787.08 0
787.15 0
787.21 0
787.28 0
787.34 0
787.40 0
787.47 0
787.53 0
787.60 0
787.66 0
787.73 0
787.79 0
787.86 0
787.92 0
787.98 0
788.05 0
788.11 0
788.18 0
788.24 0
788.31 0
788.37 0
788.44 0
788.50 0
788.56 0
788.63 0
788.69 0
788.76 0
788.82 0
788.89 0
788.95 0
789.02 0
789.08 0
789.14 0
789.21 0
789.27 0
789.34 0
789.40 0
789.47 0
789.53 0
789.60 0
789.66 0
789.73 0
789.79 0
789.85 0
789.92 0
789.98 0
790.05 0
790.11 0
790.18 0
790.24 0
790.31 0
790.37 0
790.43 0
790.50 0
790.56 0
790.63 0
790.69 0
790.76 0
790.82 0
790.89 0
790.95 0
791.02 0
791.08 0
791.14 0
791.21 0
791.27 0
791.34 0
791.40 0
791.47 0
791.53 0
791.60 0
791.66 0
791.73 0
791.79 0
791.86 0
791.92 0
791.98 0
792.05 0
792.11 0
792.18 0
792.24 0
792.31 0
792.37 0
792.44 0
792.50 0
792.57 0
792.63 0
792.70 0
792.76 0
792.82 0
792.89 0
792.95 0
793.02 0
793.08 0
793.15 0
793.21 0
793.28 0
793.34 0
793.41 0
793.47 0
793.54 0
793.60 0
793.66 0
793.73 0
793.79 0
793.86 0
793.92 0
793.99 0
794.05 0
794.12 0
794.18 0
794.25 0
794.31 0
794.38 0
794.44 0
794.51 0
794.57 0
794.64 0
794.70 0
794.76 0
794.83 0
794.89 0
794.96 0
795.02 0
795.09 0
795.15 0
795.22 0
795.28 0
795.35 0
795.41 0
795.48 0
795.54 0
795.61 0
795.67 0
795.74 0
795.80 0
795.87 0
795.93 0
795.99 0
796.06 0
796.12 0
796.19 0
796.25 0
796.32 0
796.38 0
796.45 0
796.51 0
796.58 0
796.64 0
796.71 0
796.77 0
796.84 0
796.90 0
796.97 0
797.03 0
797.10 0
797.16 0
797.23 0
797.29 0
797.36 0
797.42 0
797.48 0
797.55 0
797.61 0
797.68 0
797.74 0
797.81 0
797.87 0
797.94 0
798.00 0
798.07 0
798.13 0
798.20 0
798.26 0
798.33 0
798.39 0
798.46 0
798.52 0
798.59 0
798.65 0
798.72 0
798.78 0
798.85 0
798.91 0
798.98 0
799.04 0
799.11 0
799.17 0
799.24 0
799.30 0
799.37 0
799.43 0
799.50 0
799.56 0
799.63 0
799.69 0
799.76 0
799.82 0
799.89 0
799.95 0
800.01 0
800.08 0
800.14 0
800.21 0
800.27 0
800.34 0
800.40 0
800.47 0
800.53 0
800.60 0
800.66 0
800.73 0
800.79 0
800.86 0
800.92 0
800.99 0
801.05 0
801.12 0
801.18 0
801.25 0
801.31 0
801.38 0
801.44 0
801.51 0
801.57 0
801.64 0
801.70 0
801.77 0
801.83 0
801.90 0
801.96 0
802.03 0
802.09 0
802.16 0
802.22 0
802.29 0
802.35 0
802.42 0
802.48 0
802.55 0
802.61 0
802.68 0
802.74 0
802.81 0
802.87 0
802.94 0
803.00 0
803.07 0
803.13 0
803.20 0
803.26 0
803.33 0
803.39 0
803.46 0
803.52 0
803.59 0
803.65 0
803.72 0
803.79 0
803.85 0
803.92 0
803.98 0
804.05 0
804.11 0
804.18 0
804.24 0
804.31 0
804.37 0
804.44 0
804.50 0
804.57 0
804.63 0
804.70 0
804.76 0
804.83 0
804.89 0
804.96 0
805.02 0
805.09 0
805.15 0
805.22 0
805.28 0
805.35 0
805.41 0
805.48 0
805.54 0
805.61 0
805.67 0
805.74 0
805.80 0
805.87 0
805.93 0
806.00 0
806.06 0
806.13 0
806.19 0
806.26 0
806.33 0
806.39 0
806.46 0
806.52 0
806.59 0
806.65 0
806.72 0
806.78 0
806.85 0
806.91 0
806.98 0
807.04 0
807.11 0
807.17 0
807.24 0
807.30 0
807.37 0
807.43 0
807.50 0
807.56 0
807.63 0
807.69 0
807.76 0
807.83 0
807.89 0
807.96 0
808.02 0
808.09 0
808.15 0
808.22 0
808.28 0
808.35 0
808.41 0
808.48 0
808.54 0
808.61 0
808.67 0
808.74 0
808.80 0
808.87 0
808.93 0
809.00 0
809.07 0
809.13 0
809.20 0
809.26 0
809.33 0
809.39 0
809.46 0
809.52 0
809.59 0
809.65 0
809.72 0
809.78 0
809.85 0
809.91 0
809.98 0
810.04 0
810.11 0
810.18 0
810.24 0
810.31 0
810.37 0
810.44 0
810.50 0
810.57 0
810.63 0
810.70 0
810.76 0
810.83 0
810.89 0
810.96 0
811.03 0
811.09 0
811.16 0
811.22 0
811.29 0
811.35 0
811.42 0
811.48 0
811.55 0
811.61 0
811.68 0
811.74 0
811.81 0
811.88 0
811.94 0
812.01 0
812.07 0
812.14 0
812.20 0
812.27 0
812.33 0
812.40 0
812.46 0
812.53 0
812.59 0
812.66 0
812.73 0
812.79 0
812.86 0
812.92 0
812.99 0
813.05 0
813.12 0
813.18 0
813.25 0
813.31 0
813.38 0
813.45 0
813.51 0
813.58 0
813.64 0
813.71 0
813.77 0
813.84 0
813.90 0
813.97 0
814.03 0
814.10 0
814.17 0
814.23 0
814.30 0
814.36 0
814.43 0
814.49 0
814.56 0
814.62 0
814.69 0
814.76 0
814.82 0
814.89 0
814.95 0
815.02 0
815.08 0
815.15 0
815.21 0
815.28 0
815.35 0
815.41 0
815.48 0
815.54 0
815.61 0
815.67 0
815.74 0
815.80 0
815.87 0
815.94 0
816.00 0
816.07 0
816.13 0
816.20 0
816.26 0
816.33 0
816.39 0
816.46 0
816.53 0
816.59 0
816.66 0
816.72 0
816.79 0
816.85 0
816.92 0
816.98 0
817.05 0
817.12 0
817.18 0
817.25 0
817.31 0
817.38 0
817.44 0
817.51 0
817.58 0
817.64 0
817.71 0
817.77 0
817.84 0
817.90 0
817.97 0
818.03 0
818.10 0
818.17 0
818.23 0
818.30 0
818.36 0
818.43 0
818.49 0
818.56 0
818.63 0
818.69 0
818.76 0
818.82 0
818.89 0
818.95 0
819.02 0
819.09 0
819.15 0
819.22 0
819.28 0
819.35 0
819.41 0
819.48 0
819.55 0
819.61 0
819.68 0
819.74 0
819.81 0
819.87 0
819.94 0
820.01 0
820.07 0
820.14 0
820.20 0
820.27 0
820.33 0
820.40 0
820.47 0
820.53 0
820.60 0
820.66 0
820.73 0
820.79 0
820.86 0
820.93 0
820.99 0
821.06 0
821.12 0
821.19 0
821.25 0
821.32 0
821.39 0
821.45 0
821.52 0
821.58 0
821.65 0
821.72 0
821.78 0
821.85 0
821.91 0
821.98 0
822.04 0
822.11 0
822.18 0
822.24 0
822.31 0
822.37 0
822.44 0
822.51 0
822.57 0
822.64 0
822.70 0
822.77 0
822.83 0
822.90 0
822.97 0
823.03 0
823.10 0
823.16 0
823.23 0
823.30 0
823.36 0
823.43 0
823.49 0
823.56 0
823.62 0
823.69 0
823.76 0
823.82 0
823.89 0
823.95 0
824.02 0
824.09 0
824.15 0
824.22 0
824.28 0
824.35 0
824.42 0
824.48 0
824.55 0
824.61 0
824.68 0
824.75 0
824.81 0
824.88 0
824.94 0
825.01 0
825.07 0
825.14 0
825.21 0
825.27 0
825.34 0
825.40 0
825.47 0
825.54 0
825.60 0
825.67 0
825.73 0
825.80 0
825.87 0
825.93 0
826.00 0
826.06 0
826.13 0
826.20 0
826.26 0
826.33 0
826.39 0
826.46 0
826.53 0
826.59 0
826.66 0
826.72 0
826.79 0
826.86 0
826.92 0
826.99 0
827.05 0
827.12 0
827.19 0
827.25 0
827.32 0
827.38 0
827.45 0
827.52 0
827.58 0
827.65 0
827.71 0
827.78 0
827.85 0
827.91 0
827.98 0
828.04 0
828.11 0
828.18 0
828.24 0
828.31 0
828.37 0
828.44 0
828.51 0
828.57 0
828.64 0
828.71 0
828.77 0
828.84 0
828.90 0
828.97 0
829.04 0
829.10 0
829.17 0
829.23 0
829.30 0
829.37 0
829.43 0
829.50 0
829.56 0
829.63 0
829.70 0
829.76 0
829.83 0
829.90 0
829.96 0
830.03 0
830.09 0
830.16 0
830.23 0
830.29 0
830.36 0
830.42 0
830.49 0
830.56 0
830.62 0
830.69 0
830.75 0
830.82 0
830.89 0
830.95 0
831.02 0
831.09 0
831.15 0
831.22 0
831.28 0
831.35 0
831.42 0
831.48 0
831.55 0
831.62 0
831.68 0
831.75 0
831.81 0
831.88 0
831.95 0
832.01 0
832.08 0
832.14 0
832.21 0
832.28 0
832.34 0
832.41 0
832.48 0
832.54 0
832.61 0
832.67 0
832.74 0
832.81 0
832.87 0
832.94 0
833.01 0
833.07 0
833.14 0
833.20 0
833.27 0
833.34 0
833.40 0
833.47 0
833.54 0
833.60 0
833.67 0
833.73 0
833.80 0
833.87 0
833.93 0
834.00 0
834.07 0
834.13 0
834.20 0
834.27 0
834.33 0
834.40 0
834.46 0
834.53 0
834.60 0
834.66 0
834.73 0
834.80 0
834.86 0
834.93 0
834.99 0
835.06 0
835.13 0
835.19 0
835.26 0
835.33 0
835.39 0
835.46 0
835.53 0
835.59 0
835.66 0
835.72 0
835.79 0
835.86 0
835.92 0
835.99 0
836.06 0
836.12 0
836.19 0
836.26 0
836.32 0
836.39 0
836.45 0
836.52 0
836.59 0
836.65 0
836.72 0
836.79 0
836.85 0
836.92 0
836.99 0
837.05 0
837.12 0
837.18 0
837.25 1
837.32 1
837.38 1
837.45 1
837.52 1
837.58 1
837.65 1
837.72 1
837.78 1
837.85 1
837.92 1
837.98 1
838.05 1
838.12 1
838.18 1
838.25 1
838.31 1
838.38 1
838.45 1
838.51 1
838.58 1
838.65 1
838.71 1
838.78 1
838.85 1
838.91 1
838.98 1
839.05 1
839.11 1
839.18 1
839.25 1
839.31 1
839.38 1
839.44 1
839.51 1
839.58 1
839.64 1
839.71 1
839.78 1
839.84 1
839.91 1
839.98 1
840.04 1
840.11 1
840.18 1
840.24 1
840.31 1
840.38 1
840.44 1
840.51 1
840.58 1
840.64 1
840.71 1
840.78 1
840.84 1
840.91 1
840.98 1
841.04 1
841.11 1
841.17 1
841.24 1
841.31 1
841.37 1
841.44 1
841.51 1
841.57 1
841.64 1
841.71 1
841.77 1
841.84 1
841.91 1
841.97 1
842.04 1
842.11 1
842.17 1
842.24 1
842.31 1
842.37 1
842.44 1
842.51 1
842.57 1
842.64 1
842.71 1
842.77 1
842.84 1
842.91 1
842.97 1
843.04 1
843.11 1
843.17 1
843.24 1
843.31 1
843.37 1
843.44 1
843.51 1
843.57 1
843.64 1
843.71 1
843.77 1
843.84 1
843.91 1
843.97 1
844.04 1
844.11 1
844.17 1
844.24 1
844.31 1
844.37 1
844.44 1
844.51 1
844.57 1
844.64 1
844.71 1
844.77 1
844.84 1
844.91 1
844.97 1
845.04 1
845.11 1
845.17 1
845.24 1
845.31 1
845.37 1
845.44 1
845.51 1
845.57 1
845.64 1
845.71 1
845.77 1
845.84 1
845.91 1
845.97 1
846.04 1
846.11 1
846.18 1
846.24 1
846.31 1
846.38 1
846.44 1
846.51 1
846.58 1
846.64 1
846.71 1
846.78 1
846.84 1
846.91 1
846.98 1
847.04 1
847.11 1
847.18 1
847.24 1
847.31 1
847.38 1
847.44 1
847.51 1
847.58 1
847.64 1
847.71 1
847.78 1
847.85 1
847.91 1
847.98 1
848.05 1
848.11 1
848.18 1
848.25 1
848.31 1
848.38 1
848.45 1
848.51 1
848.58 1
848.65 1
848.71 1
848.78 1
848.85 1
848.92 1
848.98 1
849.05 1
849.12 1
849.18 1
849.25 1
849.32 1
849.38 1
849.45 1
849.52 1
849.58 1
849.65 1
849.72 1
849.78 1
849.85 1
849.92 1
849.99 1
850.05 1
850.12 1
850.19 1
850.25 1
850.32 1
850.39 1
850.45 1
850.52 1
850.59 1
850.65 1
850.72 1
850.79 1
850.86 1
850.92 1
850.99 1
851.06 1
851.12 1
851.19 1
851.26 1
851.32 1
851.39 1
851.46 1
851.53 1
851.59 1
851.66 1
851.73 1
851.79 1
851.86 1
851.93 1
851.99 1
852.06 1
852.13 1
852.20 1
852.26 1
852.33 1
852.40 1
852.46 1
852.53 1
852.60 1
852.66 1
852.73 1
852.80 1
852.87 1
852.93 1
853.00 1
853.07 1
853.13 1
853.20 1
853.27 1
853.33 1
853.40 1
853.47 1
853.54 1
853.60 1
853.67 1
853.74 1
853.80 1
853.87 1
853.94 1
854.01 1
854.07 1
854.14 1
854.21 1
854.27 1
854.34 1
854.41 1
854.48 1
854.54 1
854.61 1
854.68 1
854.74 1
854.81 1
854.88 1
854.95 1
855.01 1
855.08 1
855.15 1
855.21 1
855.28 1
855.35 1
855.41 1
855.48 1
855.55 1
855.62 1
855.68 1
855.75 1
855.82 1
855.88 1
855.95 1
856.02 1
856.09 1
856.15 1
856.22 1
856.29 1
856.36 1
856.42 1
856.49 1
856.56 1
856.62 1
856.69 1
856.76 1
856.83 1
856.89 1
856.96 1
857.03 1
857.09 1
857.16 1
857.23 1
857.30 1
857.36 1
857.43 1
857.50 1
857.56 1
857.63 1
857.70 1
857.77 1
857.83 1
857.90 1
857.97 1
858.04 1
858.10 1
858.17 1
858.24 1
858.30 1
858.37 1
858.44 1
858.51 1
858.57 1
858.64 1
858.71 1
858.78 1
858.84 1
858.91 1
858.98 1
859.04 1
859.11 1
859.18 1
859.25 1
859.31 1
859.38 1
859.45 1
859.52 1
859.58 1
859.65 1
859.72 1
859.78 1
859.85 1
859.92 1
859.99 1
860.05 1
860.12 1
860.19 1
860.26 1
860.32 1
860.39 1
860.46 1
860.52 1
860.59 1
860.66 1
860.73 1
860.79 1
860.86 1
860.93 1
861.00 1
861.06 1
861.13 1
861.20 1
861.27 1
861.33 1
861.40 1
861.47 1
861.54 1
861.60 1
861.67 1
861.74 1
861.80 1
861.87 1
861.94 1
862.01 1
862.07 1
862.14 1
862.21 1
862.28 1
862.34 1
862.41 1
862.48 1
862.55 1
862.61 1
862.68 1
862.75 1
862.82 1
862.88 1
862.95 1
863.02 1
863.09 1
863.15 1
863.22 1
863.29 1
863.36 1
863.42 1
863.49 1
863.56 1
863.63 1
863.69 1
863.76 1
863.83 1
863.90 1
863.96 1
864.03 1
864.10 1
864.16 1
864.23 1
864.30 1
864.37 1
864.43 1
864.50 1
864.57 1
864.64 1
864.70 1
864.77 1
864.84 1
864.91 1
864.97 1
865.04 1
865.11 1
865.18 1
865.24 1
865.31 1
865.38 1
865.45 1
865.52 1
865.58 1
865.65 1
865.72 1
865.79 1
865.85 1
865.92 1
865.99 1
866.06 1
866.12 1
866.19 1
866.26 1
866.33 1
866.39 1
866.46 1
866.53 1
866.60 1
866.66 1
866.73 1
866.80 1
866.87 1
866.93 1
867.00 1
867.07 1
867.14 1
867.20 1
867.27 1
867.34 1
867.41 1
867.47 1
867.54 1
867.61 1
867.68 1
867.74 1
867.81 1
867.88 1
867.95 1
868.02 1
868.08 1
868.15 1
868.22 1
868.29 1
868.35 1
868.42 1
868.49 1
868.56 1
868.62 1
868.69 1
868.76 1
868.83 1
868.89 1
868.96 1
869.03 1
869.10 1
869.17 1
869.23 1
869.30 1
869.37 1
869.44 1
869.50 1
869.57 1
869.64 1
869.71 1
869.77 1
869.84 1
869.91 1
869.98 1
870.05 1
870.11 1
870.18 1
870.25 1
870.32 1
870.38 1
870.45 1
870.52 1
870.59 1
870.65 1
870.72 1
870.79 1
870.86 1
870.93 1
870.99 1
871.06 1
871.13 1
871.20 1
871.26 1
871.33 1
871.40 1
871.47 1
871.54 1
871.60 1
871.67 1
871.74 1
871.81 1
871.87 1
871.94 1
872.01 1
872.08 1
872.15 1
872.21 1
872.28 1
872.35 1
872.42 1
872.48 1
872.55 1
872.62 1
872.69 1
872.76 1
872.82 1
872.89 1
872.96 2
873.03 2
873.10 2
873.16 2
873.23 2
873.30 2
873.37 2
873.43 2
873.50 2
873.57 2
873.64 2
873.71 2
873.77 2
873.84 2
873.91 2
873.98 2
874.04 2
874.11 2
874.18 2
874.25 2
874.32 2
874.38 2
874.45 2
874.52 2
874.59 2
874.66 2
874.72 2
874.79 2
874.86 2
874.93 2
875.00 2
875.06 2
875.13 2
875.20 2
875.27 2
875.33 2
875.40 2
875.47 2
875.54 2
875.61 2
875.67 2
875.74 2
875.81 2
875.88 2
875.95 2
876.01 2
876.08 2
876.15 2
876.22 2
876.29 2
876.35 2
876.42 2
876.49 2
876.56 2
876.63 2
876.69 2
876.76 2
876.83 2
876.90 2
876.97 2
877.03 2
877.10 2
877.17 2
877.24 2
877.31 2
877.37 2
877.44 2
877.51 2
877.58 2
877.65 2
877.71 2
877.78 2
877.85 2
877.92 2
877.99 2
878.05 2
878.12 2
878.19 2
878.26 2
878.33 2
878.39 2
878.46 2
878.53 2
878.60 2
878.67 2
878.73 2
878.80 2
878.87 2
878.94 2
879.01 2
879.07 2
879.14 2
879.21 2
879.28 2
879.35 2
879.41 2
879.48 2
879.55 2
879.62 2
879.69 2
879.75 2
879.82 2
879.89 2
879.96 2
880.03 2
880.10 2
880.16 2
880.23 2
880.30 2
880.37 2
880.44 2
880.50 2
880.57 2
880.64 2
880.71 2
880.78 2
880.84 2
880.91 2
880.98 2
881.05 2
881.12 2
881.19 2
881.25 2
881.32 2
881.39 2
881.46 2
881.53 2
881.59 2
881.66 2
881.73 2
881.80 2
881.87 2
881.93 2
882.00 2
882.07 2
882.14 2
882.21 2
882.28 2
882.34 2
882.41 2
882.48 2
882.55 2
882.62 2
882.68 2
882.75 2
882.82 2
882.89 2
882.96 2
883.03 2
883.09 2
883.16 2
883.23 2
883.30 2
883.37 2
883.44 2
883.50 2
883.57 2
883.64 2
883.71 2
883.78 2
883.84 2
883.91 2
883.98 2
884.05 2
884.12 2
884.19 2
884.25 2
884.32 2
884.39 2
884.46 2
884.53 2
884.60 2
884.66 2
884.73 2
884.80 2
884.87 2
884.94 2
885.00 2
885.07 2
885.14 2
885.21 2
885.28 2
885.35 2
885.41 2
885.48 2
885.55 2
885.62 2
885.69 2
885.76 2
885.82 2
885.89 2
885.96 2
886.03 2
886.10 2
886.17 2
886.23 2
886.30 2
886.37 2
886.44 2
886.51 2
886.58 2
886.64 2
886.71 2
886.78 2
886.85 2
886.92 2
886.99 2
887.05 2
887.12 2
887.19 2
887.26 2
887.33 2
887.40 2
887.47 2
887.53 2
887.60 2
887.67 2
887.74 2
887.81 2
887.88 2
887.94 2
888.01 2
888.08 2
888.15 2
888.22 2
888.29 2
888.35 2
888.42 2
888.49 2
888.56 2
888.63 2
888.70 2
888.76 2
888.83 2
888.90 2
888.97 2
889.04 2
889.11 2
889.18 2
889.24 2
889.31 2
889.38 2
889.45 2
889.52 2
889.59 2
889.65 2
889.72 2
889.79 2
889.86 2
889.93 2
890.00 2
890.07 2
890.13 2
890.20 2
890.27 2
890.34 2
890.41 2
890.48 2
890.54 2
890.61 2
890.68 2
890.75 2
890.82 2
890.89 2
890.96 2
891.02 2
891.09 2
891.16 2
891.23 2
891.30 2
891.37 2
891.44 2
891.50 2
891.57 2
891.64 2
891.71 2
891.78 2
891.85 2
891.92 2
891.98 2
892.05 2
892.12 2
892.19 2
892.26 2
892.33 2
892.40 2
892.46 2
892.53 2
892.60 2
892.67 2
892.74 2
892.81 2
892.88 2
892.94 2
893.01 2
893.08 2
893.15 2
893.22 2
893.29 2
893.36 2
893.42 2
893.49 2
893.56 2
893.63 2
893.70 2
893.77 2
893.84 2
893.90 2
893.97 2
894.04 2
894.11 2
894.18 2
894.25 2
894.32 2
894.39 2
894.45 2
894.52 2
894.59 2
894.66 2
894.73 2
894.80 2
894.87 2
894.93 2
895.00 2
895.07 2
895.14 2
895.21 2
895.28 2
895.35 2
895.42 2
895.48 2
895.55 2
895.62 2
895.69 2
895.76 2
895.83 2
895.90 2
895.96 2
896.03 2
896.10 2
896.17 2
896.24 2
896.31 2
896.38 2
896.45 2
896.51 2
896.58 2
896.65 2
896.72 2
896.79 2
896.86 2
896.93 2
897.00 2
897.06 2
897.13 2
897.20 2
897.27 2
897.34 2
897.41 2
897.48 2
897.55 2
897.61 2
897.68 2
897.75 2
897.82 2
897.89 2
897.96 2
898.03 2
898.10 2
898.16 2
898.23 2
898.30 2
898.37 2
898.44 2
898.51 2
898.58 2
898.65 2
898.72 2
898.78 2
898.85 2
898.92 2
898.99 2
899.06 2
899.13 2
899.20 2
899.27 2
899.33 2
899.40 2
899.47 2
899.54 2
899.61 2
899.68 2
899.75 2
899.82 2
899.89 2
899.95 2
900.02 2
900.09 2
900.16 2
900.23 2
900.30 2
900.37 2
900.44 2
900.51 2
900.57 2
900.64 2
900.71 2
900.78 2
900.85 2
900.92 2
900.99 2
901.06 2
901.13 2
901.19 2
901.26 2
901.33 2
901.40 2
901.47 2
901.54 2
901.61 2
901.68 2
901.75 2
901.81 2
901.88 2
901.95 2
902.02 2
902.09 2
902.16 2
902.23 2
902.30 2
902.37 2
902.43 2
902.50 2
902.57 2
902.64 2
902.71 2
902.78 2
902.85 2
902.92 2
902.99 2
903.06 2
903.12 2
903.19 2
903.26 2
903.33 2
903.40 2
903.47 2
903.54 2
903.61 2
903.68 2
903.75 2
903.81 2
903.88 2
903.95 2
904.02 2
904.09 2
904.16 2
904.23 2
904.30 2
904.37 2
904.44 2
904.50 2
904.57 2
904.64 2
904.71 2
904.78 2
904.85 2
904.92 2
904.99 2
905.06 2
905.13 2
905.20 2
905.26 2
905.33 2
905.40 2
905.47 2
905.54 2
905.61 2
905.68 2
905.75 2
905.82 2
905.89 2
905.96 2
906.02 2
906.09 2
906.16 2
906.23 2
906.30 2
906.37 2
906.44 2
906.51 2
906.58 2
906.65 2
906.72 2
906.78 2
906.85 2
906.92 2
906.99 2
907.06 2
907.13 2
907.20 2
907.27 2
907.34 2
907.41 2
907.48 2
907.54 2
907.61 2
907.68 2
907.75 2
907.82 2
907.89 2
907.96 2
908.03 2
908.10 2
908.17 2
908.24 2
908.31 2
908.37 2
908.44 2
908.51 2
908.58 2
908.65 2
908.72 2
908.79 2
908.86 2
908.93 2
909.00 2
909.07 2
909.14 2
909.21 2
909.27 2
909.34 2
909.41 2
909.48 2
909.55 2
909.62 2
909.69 2
909.76 2
909.83 2
909.90 2
909.97 2
910.04 2
910.11 2
910.17 2
910.24 2
910.31 2
910.38 2
910.45 2
910.52 2
910.59 2
910.66 2
910.73 2
910.80 2
910.87 2
910.94 2
911.01 2
911.08 2
911.14 2
911.21 2
911.28 2
911.35 2
911.42 2
911.49 2
911.56 2
911.63 2
911.70 2
911.77 2
911.84 2
911.91 2
911.98 2
912.05 2
912.11 2
912.18 2
912.25 2
912.32 2
912.39 2
912.46 2
912.53 2
912.60 2
912.67 2
912.74 2
912.81 2
912.88 2
912.95 2
913.02 2
913.09 2
913.15 2
913.22 2
913.29 2
913.36 2
913.43 2
913.50 2
913.57 2
913.64 2
913.71 2
913.78 2
913.85 2
913.92 2
913.99 2
914.06 2
914.13 2
914.20 2
914.27 2
914.33 2
914.40 2
914.47 2
914.54 2
914.61 2
914.68 2
914.75 2
914.82 2
914.89 2
914.96 2
915.03 2
915.10 2
915.17 2
915.24 2
915.31 2
915.38 2
915.45 2
915.51 2
915.58 2
915.65 2
915.72 2
915.79 2
915.86 2
915.93 2
916.00 2
916.07 2
916.14 2
916.21 2
916.28 2
916.35 2
916.42 2
916.49 2
916.56 2
916.63 2
916.70 2
916.77 2
916.83 2
916.90 2
916.97 2
917.04 2
917.11 2
917.18 2
917.25 2
917.32 2
917.39 2
917.46 2
917.53 2
917.60 2
917.67 2
917.74 2
917.81 2
917.88 2
917.95 2
918.02 2
918.09 2
918.16 2
918.23 2
918.30 2
918.36 3
918.43 3
918.50 3
918.57 3
918.64 3
918.71 3
918.78 3
918.85 3
918.92 3
918.99 3
919.06 3
919.13 3
919.20 3
919.27 3
919.34 3
919.41 3
919.48 3
919.55 3
919.62 3
919.69 3
919.76 3
919.83 3
919.90 3
919.97 3
920.03 3
920.10 3
920.17 3
920.24 3
920.31 3
920.38 3
920.45 3
920.52 3
920.59 3
920.66 3
920.73 3
920.80 3
920.87 3
920.94 3
921.01 3
921.08 3
921.15 3
921.22 3
921.29 3
921.36 3
921.43 3
921.50 3
921.57 3
921.64 3
921.71 3
921.78 3
921.85 3
921.92 3
921.99 3
922.06 3
922.12 3
922.19 3
922.26 3
922.33 3
922.40 3
922.47 3
922.54 3
922.61 3
922.68 3
922.75 3
922.82 3
922.89 3
922.96 3
923.03 3
923.10 3
923.17 3
923.24 3
923.31 3
923.38 3
923.45 3
923.52 3
923.59 3
923.66 3
923.73 3
923.80 3
923.87 3
923.94 3
924.01 3
924.08 3
924.15 3
924.22 3
924.29 3
924.36 3
924.43 3
924.50 3
924.57 3
924.64 3
924.71 3
924.78 3
924.85 3
924.92 3
924.98 3
925.05 3
925.12 3
925.19 3
925.26 3
925.33 3
925.40 3
925.47 3
925.54 3
925.61 3
925.68 3
925.75 3
925.82 3
925.89 3
925.96 3
926.03 3
926.10 3
926.17 3
926.24 3
926.31 3
926.38 3
926.45 3
926.52 3
926.59 3
926.66 3
926.73 3
926.80 3
926.87 3
926.94 3
927.01 3
927.08 3
927.15 3
927.22 3
927.29 3
927.36 3
927.43 3
927.50 3
927.57 3
927.64 3
927.71 3
927.78 3
927.85 3
927.92 3
927.99 3
928.06 3
928.13 3
928.20 3
928.27 3
928.34 3
928.41 3
928.48 3
928.55 3
928.62 3
928.69 3
928.76 3
928.83 3
928.90 3
928.97 3
929.04 3
929.11 3
929.18 3
929.25 3
929.32 3
929.39 3
929.46 3
929.53 3
929.60 3
929.67 3
929.74 3
929.81 3
929.88 3
929.95 3
930.02 3
930.09 3
930.16 3
930.23 3
930.30 3
930.37 3
930.44 3
930.51 3
930.58 3
930.65 3
930.72 3
930.79 3
930.86 3
930.93 3
931.00 3
931.07 3
931.14 3
931.21 3
931.28 3
931.35 3
931.42 3
931.49 3
931.56 3
931.63 3
931.70 3
931.77 3
931.84 3
931.91 3
931.98 3
932.05 3
932.12 3
932.19 3
932.26 3
932.33 3
932.40 3
932.47 3
932.54 3
932.61 3
932.68 3
932.75 3
932.82 3
932.89 3
932.96 3
933.03 3
933.10 3
933.17 3
933.24 3
933.31 3
933.38 3
933.45 3
933.52 3
933.59 3
933.66 3
933.73 3
933.80 3
933.87 3
933.94 3
934.01 3
934.08 3
934.15 3
934.22 3
934.29 3
934.36 3
934.43 3
934.50 3
934.57 3
934.64 3
934.71 3
934.78 3
934.85 3
934.92 3
935.00 3
935.07 3
935.14 3
935.21 3
935.28 3
935.35 3
935.42 3
935.49 3
935.56 3
935.63 3
935.70 3
935.77 3
935.84 3
935.91 3
935.98 3
936.05 3
936.12 3
936.19 3
936.26 3
936.33 3
936.40 3
936.47 3
936.54 3
936.61 3
936.68 3
936.75 3
936.82 3
936.89 3
936.96 3
937.03 3
937.10 3
937.17 3
937.24 3
937.31 3
937.38 3
937.45 3
937.52 3
937.59 3
937.66 3
937.73 3
937.80 3
937.88 3
937.95 3
938.02 3
938.09 3
938.16 3
938.23 3
938.30 3
938.37 3
938.44 3
938.51 3
938.58 3
938.65 3
938.72 3
938.79 3
938.86 3
938.93 3
939.00 3
939.07 3
939.14 3
939.21 3
939.28 3
939.35 3
939.42 3
939.49 3
939.56 3
939.63 3
939.70 3
939.77 3
939.84 3
939.91 3
939.99 3
940.06 3
940.13 3
940.20 3
940.27 3
940.34 3
940.41 3
940.48 3
940.55 3
940.62 3
940.69 3
940.76 3
940.83 3
940.90 3
940.97 3
941.04 3
941.11 3
941.18 3
941.25 3
941.32 3
941.39 3
941.46 3
941.53 3
941.60 3
941.67 3
941.75 3
941.82 3
941.89 3
941.96 3
942.03 3
942.10 3
942.17 3
942.24 3
942.31 3
942.38 3
942.45 3
942.52 3
942.59 3
942.66 3
942.73 3
942.80 3
942.87 3
942.94 3
943.01 3
943.08 3
943.15 3
943.23 3
943.30 3
943.37 3
943.44 3
943.51 3
943.58 3
943.65 3
943.72 3
943.79 3
943.86 2
943.93 2
944.00 2
944.07 2
944.14 2
944.21 2
944.28 2
944.35 2
944.42 2
944.49 2
944.57 2
944.64 2
944.71 2
944.78 2
944.85 2
944.92 2
944.99 2
945.06 2
945.13 2
945.20 2
945.27 2
945.34 2
945.41 2
945.48 2
945.55 2
945.62 2
945.69 2
945.76 2
945.84 2
945.91 2
945.98 2
946.05 2
946.12 2
946.19 2
946.26 2
946.33 2
946.40 2
946.47 2
946.54 2
946.61 2
946.68 2
946.75 2
946.82 2
946.89 2
946.97 2
947.04 2
947.11 2
947.18 2
947.25 2
947.32 2
947.39 2
947.46 2
947.53 2
947.60 2
947.67 2
947.74 2
947.81 2
947.88 2
947.95 2
948.03 2
948.10 2
948.17 2
948.24 2
948.31 2
948.38 2
948.45 2
948.52 2
948.59 2
948.66 2
948.73 2
948.80 2
948.87 2
948.94 2
949.01 2
949.09 2
949.16 3
949.23 3
949.30 3
949.37 3
949.44 3
949.51 3
949.58 3
949.65 3
949.72 3
949.79 3
949.86 3
949.93 3
950.01 3
950.08 2
950.15 2
950.22 2
950.29 2
950.36 2
950.43 2
950.50 2
950.57 2
950.64 2
950.71 2
950.78 2
950.85 2
950.93 2
951.00 2
951.07 2
951.14 2
951.21 2
951.28 2
951.35 2
951.42 2
951.49 2
951.56 2
951.63 2
951.70 2
951.77 2
951.85 2
951.92 2
951.99 2
952.06 2
952.13 2
952.20 2
952.27 2
952.34 2
952.41 2
952.48 2
952.55 2
952.62 2
952.70 2
952.77 2
952.84 2
952.91 2
952.98 2
953.05 2
953.12 2
953.19 2
953.26 2
953.33 2
953.40 2
953.48 2
953.55 2
953.62 2
953.69 2
953.76 2
953.83 2
953.90 2
953.97 2
954.04 2
954.11 2
954.18 2
954.25 2
954.33 2
954.40 2
954.47 2
954.54 2
954.61 2
954.68 2
954.75 2
954.82 2
954.89 2
954.96 2
955.04 2
955.11 2
955.18 2
955.25 2
955.32 2
955.39 2
955.46 2
955.53 2
955.60 2
955.67 2
955.74 2
955.82 2
955.89 2
955.96 2
956.03 2
956.10 2
956.17 2
956.24 2
956.31 2
956.38 2
956.45 2
956.53 2
956.60 2
956.67 2
956.74 2
956.81 2
956.88 2
956.95 2
957.02 2
957.09 2
957.16 2
957.24 2
957.31 2
957.38 2
957.45 2
957.52 2
957.59 2
957.66 2
957.73 2
957.80 2
957.87 2
957.95 2
958.02 2
958.09 2
958.16 2
958.23 2
958.30 2
958.37 2
958.44 2
958.51 2
958.59 2
958.66 2
958.73 2
958.80 2
958.87 2
958.94 2
959.01 2
959.08 2
959.15 2
959.23 2
959.30 2
959.37 2
959.44 2
959.51 2
959.58 2
959.65 2
959.72 2
959.79 2
959.86 2
959.94 2
960.01 2
960.08 2
960.15 2
960.22 2
960.29 2
960.36 2
960.43 2
960.51 2
960.58 2
960.65 2
960.72 2
960.79 2
960.86 2
960.93 2
961.00 2
961.07 2
961.15 2
961.22 2
961.29 2
961.36 2
961.43 2
961.50 2
961.57 2
961.64 2
961.71 2
961.79 2
961.86 2
961.93 2
962.00 2
962.07 2
962.14 2
962.21 2
962.28 2
962.36 2
962.43 2
962.50 2
962.57 2
962.64 2
962.71 2
962.78 2
962.85 2
962.93 2
963.00 2
963.07 2
963.14 2
963.21 2
963.28 2
963.35 2
963.42 2
963.50 2
963.57 2
963.64 2
963.71 2
963.78 2
963.85 2
963.92 2
963.99 2
964.07 2
964.14 2
964.21 2
964.28 2
964.35 2
964.42 2
964.49 2
964.56 2
964.64 2
964.71 2
964.78 2
964.85 2
964.92 2
964.99 2
965.06 2
965.13 2
965.21 2
965.28 2
965.35 2
965.42 2
965.49 2
965.56 2
965.63 2
965.71 2
965.78 2
965.85 2
965.92 2
965.99 2
966.06 2
966.13 2
966.20 2
966.28 2
966.35 2
966.42 2
966.49 2
966.56 2
966.63 2
966.70 2
966.78 2
966.85 2
966.92 2
966.99 2
967.06 2
967.13 2
967.20 2
967.28 2
967.35 2
967.42 2
967.49 2
967.56 2
967.63 2
967.70 2
967.78 2
967.85 2
967.92 2
967.99 2
968.06 2
968.13 2
968.20 2
968.28 2
968.35 2
968.42 2
968.49 2
968.56 2
968.63 2
968.70 2
968.78 2
968.85 2
968.92 2
968.99 2
969.06 2
969.13 2
969.20 2
969.28 2
969.35 2
969.42 2
969.49 2
969.56 2
969.63 2
969.70 2
969.78 2
969.85 2
969.92 2
969.99 2
970.06 2
970.13 2
970.20 2
970.28 2
970.35 2
970.42 2
970.49 2
970.56 2
970.63 2
970.71 2
970.78 2
970.85 2
970.92 2
970.99 2
971.06 2
971.13 2
971.21 2
971.28 2
971.35 2
971.42 2
971.49 2
971.56 2
971.64 2
971.71 2
971.78 2
971.85 2
971.92 2
971.99 2
972.06 2
972.14 2
972.21 2
972.28 2
972.35 2
972.42 2
972.49 2
972.57 2
972.64 2
972.71 2
972.78 2
972.85 2
972.92 2
973.00 2
973.07 2
973.14 2
973.21 2
973.28 2
973.35 2
973.42 2
973.50 2
973.57 2
973.64 2
973.71 2
973.78 2
973.85 2
973.93 2
974.00 2
974.07 2
974.14 2
974.21 2
974.28 2
974.36 2
974.43 2
974.50 2
974.57 2
974.64 2
974.71 2
974.79 2
974.86 2
974.93 2
975.00 2
975.07 2
975.14 2
975.22 2
975.29 2
975.36 2
975.43 2
975.50 2
975.57 2
975.65 2
975.72 2
975.79 1
975.86 1
975.93 1
976.00 2
976.08 2
976.15 2
976.22 2
976.29 2
976.36 2
976.43 2
976.51 2
976.58 2
976.65 2
976.72 2
976.79 2
976.87 2
976.94 2
977.01 2
977.08 2
977.15 2
977.22 2
977.30 2
977.37 2
977.44 2
977.51 2
977.58 2
977.65 2
977.73 2
977.80 2
977.87 2
977.94 2
978.01 2
978.09 2
978.16 1
978.23 1
978.30 1
978.37 1
978.44 1
978.52 1
978.59 1
978.66 1
978.73 1
978.80 1
978.88 1
978.95 1
979.02 1
979.09 1
979.16 1
979.23 1
979.31 1
979.38 1
979.45 1
979.52 1
979.59 1
979.67 1
979.74 1
979.81 1
979.88 1
979.95 1
980.02 1
980.10 1
980.17 1
980.24 1
980.31 1
980.38 1
980.46 1
980.53 1
980.60 1
980.67 1
980.74 1
980.82 1
980.89 1
980.96 1
981.03 1
981.10 1
981.17 1
981.25 1
981.32 1
981.39 1
981.46 1
981.53 1
981.61 1
981.68 1
981.75 1
981.82 1
981.89 1
981.97 1
982.04 1
982.11 1
982.18 1
982.25 1
982.33 1
982.40 1
982.47 1
982.54 1
982.61 1
982.69 1
982.76 1
982.83 1
982.90 1
982.97 1
983.05 1
983.12 1
983.19 1
983.26 1
983.33 1
983.40 1
983.48 1
983.55 1
983.62 1
983.69 1
983.76 1
983.84 1
983.91 1
983.98 1
984.05 1
984.12 1
984.20 1
984.27 1
984.34 1
984.41 1
984.48 1
984.56 1
984.63 1
984.70 1
984.77 1
984.85 2
984.92 2
984.99 2
985.06 2
985.13 2
985.21 2
985.28 2
985.35 2
985.42 2
985.49 2
985.57 2
985.64 2
985.71 3
985.78 3
985.85 3
985.93 4
986.00 4
986.07 5
986.14 5
986.21 5
986.29 5
986.36 4
986.43 4
986.50 4
986.57 3
986.65 3
986.72 4
986.79 4
986.86 4
986.94 4
987.01 5
987.08 5
987.15 5
987.22 5
987.30 4
987.37 4
987.44 4
987.51 3
987.58 3
987.66 2
987.73 2
987.80 2
987.87 2
987.95 2
988.02 2
988.09 2
988.16 2
988.23 3
988.31 3
988.38 3
988.45 3
988.52 2
988.59 2
988.67 2
988.74 2
988.81 2
988.88 2
988.96 2
989.03 2
989.10 2
989.17 2
989.24 2
989.32 2
989.39 2
989.46 2
989.53 2
989.61 2
989.68 2
989.75 2
989.82 1
989.89 1
989.97 1
990.04 1
990.11 1
990.18 1
990.26 1
990.33 1
990.40 1
990.47 1
990.54 1
990.62 1
990.69 1
990.76 1
990.83 1
990.91 1
990.98 2
991.05 2
991.12 3
991.19 4
991.27 4
991.34 5
991.41 5
991.48 5
991.56 5
991.63 5
991.70 5
991.77 5
991.85 5
991.92 5
991.99 5
992.06 4
992.13 4
992.21 4
992.28 4
992.35 4
992.42 4
992.50 4
992.57 4
992.64 4
992.71 5
992.79 5
992.86 5
992.93 5
993.00 5
993.07 5
993.15 4
993.22 4
993.29 4
993.36 4
993.44 4
993.51 4
993.58 4
993.65 3
993.73 3
993.80 3
993.87 3
993.94 2
994.01 2
994.09 2
994.16 2
994.23 2
994.30 3
994.38 3
994.45 3
994.52 3
994.59 3
994.67 3
994.74 3
994.81 3
994.88 3
994.96 2
995.03 2
995.10 2
995.17 2
995.25 1
995.32 1
995.39 1
995.46 1
995.54 1
995.61 1
995.68 0
995.75 0
995.83 0
995.90 0
995.97 0
996.04 0
996.11 0
996.19 0
996.26 1
996.33 1
996.40 1
996.48 1
996.55 1
996.62 0
996.69 0
996.77 0
996.84 0
996.91 0
996.98 0
997.06 0
997.13 0
997.20 0
997.27 0
997.35 0
997.42 0
997.49 0
997.56 0
997.64 0
997.71 0
997.78 0
997.85 0
997.93 0
998.00 0
998.07 0
998.14 0
998.22 0
998.29 0
998.36 0
998.43 0
998.51 0
998.58 0
998.65 0
998.72 0
998.80 0
998.87 0
998.94 0
999.01 0
999.09 0
999.16 0
999.23 0
999.31 0
999.38 0
999.45 0
999.52 1
999.60 1
999.67 1
999.74 0
999.81 0
999.89 0
999.96 0
1000.03 0
1000.10 0
1000.18 0
1000.25 0
1000.32 0
1000.39 0
1000.47 0
1000.54 0
1000.61 0
1000.68 0
1000.76 0
1000.83 0
1000.90 0
1000.97 0
1001.05 0
1001.12 1
1001.19 1
1001.27 1
1001.34 1
1001.41 1
1001.48 1
1001.56 1
1001.63 1
1001.70 1
1001.77 1
1001.85 2
1001.92 2
1001.99 2
1002.06 2
1002.14 3
1002.21 3
1002.28 3
1002.36 3
1002.43 3
1002.50 2
1002.57 2
1002.65 2
1002.72 2
1002.79 2
1002.86 2
1002.94 3
1003.01 3
1003.08 4
1003.15 6
1003.23 7
1003.30 8
1003.37 10
1003.45 11
1003.52 12
1003.59 12
1003.66 12
1003.74 12
1003.81 12
1003.88 12
1003.95 12
1004.03 12
1004.10 12
1004.17 12
1004.25 12
1004.32 12
1004.39 11
1004.46 11
1004.54 11
1004.61 11
1004.68 11
1004.75 11
1004.83 11
1004.90 11
1004.97 12
1005.05 11
1005.12 11
1005.19 11
1005.26 10
1005.34 10
1005.41 9
1005.48 8
1005.56 8
1005.63 7
1005.70 7
1005.77 7
1005.85 7
1005.92 7
1005.99 7
1006.06 7
1006.14 7
1006.21 8
1006.28 8
1006.36 8
1006.43 7
1006.50 7
1006.57 7
1006.65 6
1006.72 6
1006.79 5
1006.87 5
1006.94 5
1007.01 5
1007.08 6
1007.16 7
1007.23 9
1007.30 10
1007.38 11
1007.45 12
1007.52 12
1007.59 12
1007.67 11
1007.74 11
1007.81 10
1007.89 9
1007.96 9
1008.03 9
1008.10 9
1008.18 9
1008.25 10
1008.32 10
1008.40 11
1008.47 11
1008.54 11
1008.61 11
1008.69 11
1008.76 11
1008.83 11
1008.91 10
1008.98 10
1009.05 10
1009.13 11
1009.20 11
1009.27 11
1009.34 11
1009.42 11
1009.49 11
1009.56 11
1009.64 10
1009.71 10
1009.78 9
1009.85 9
1009.93 8
1010.00 7
1010.07 7
1010.15 6
1010.22 5
1010.29 5
1010.37 5
1010.44 5
1010.51 5
1010.58 5
1010.66 5
1010.73 5
1010.80 5
1010.88 4
1010.95 4
1011.02 3
1011.09 3
1011.17 3
1011.24 3
1011.31 3
1011.39 4
1011.46 4
1011.53 4
1011.61 4
1011.68 4
1011.75 4
1011.82 4
1011.90 4
1011.97 3
1012.04 3
1012.12 3
1012.19 3
1012.26 3
1012.34 3
1012.41 3
1012.48 3
1012.56 3
1012.63 3
1012.70 2
1012.77 2
1012.85 2
1012.92 2
1012.99 2
1013.07 2
1013.14 2
1013.21 2
1013.29 2
1013.36 2
1013.43 2
1013.50 2
1013.58 1
1013.65 1
1013.72 1
1013.80 0
1013.87 0
1013.94 0
1014.02 0
1014.09 0
1014.16 0
1014.24 0
1014.31 0
1014.38 0
1014.46 0
1014.53 0
1014.60 0
1014.67 0
1014.75 0
1014.82 0
1014.89 0
1014.97 1
1015.04 1
1015.11 2
1015.19 2
1015.26 2
1015.33 2
1015.41 2
1015.48 2
1015.55 2
1015.63 2
1015.70 2
1015.77 2
1015.84 2
1015.92 2
1015.99 2
1016.06 2
1016.14 2
1016.21 2
1016.28 2
1016.36 2
1016.43 1
1016.50 1
1016.58 1
1016.65 1
1016.72 1
1016.80 1
1016.87 1
1016.94 2
1017.02 2
1017.09 2
1017.16 2
1017.24 2
1017.31 2
1017.38 2
1017.45 2
1017.53 2
1017.60 2
1017.67 2
1017.75 1
1017.82 1
1017.89 1
1017.97 1
1018.04 1
1018.11 1
1018.19 1
1018.26 1
1018.33 1
1018.41 1
1018.48 1
1018.55 1
1018.63 1
1018.70 1
1018.77 2
1018.85 3
1018.92 5
1018.99 7
1019.07 11
1019.14 14
1019.21 18
1019.29 22
1019.36 25
1019.43 27
1019.51 29
1019.58 31
1019.65 32
1019.73 32
1019.80 33
1019.87 33
1019.95 33
1020.02 32
1020.09 32
1020.17 32
1020.24 31
1020.31 31
1020.39 31
1020.46 30
1020.53 30
1020.61 30
1020.68 29
1020.75 29
1020.83 27
1020.90 26
1020.97 24
1021.05 22
1021.12 20
1021.19 19
1021.27 17
1021.34 17
1021.41 16
1021.49 15
1021.56 15
1021.63 15
1021.71 14
1021.78 14
1021.85 14
1021.93 13
1022.00 13
1022.07 13
1022.15 13
1022.22 13
1022.29 12
1022.37 12
1022.44 11
1022.51 11
1022.59 11
1022.66 11
1022.73 11
1022.81 11
1022.88 12
1022.95 12
1023.03 13
1023.10 14
1023.17 16
1023.25 17
1023.32 18
1023.39 20
1023.47 21
1023.54 22
1023.61 23
1023.69 23
1023.76 23
1023.83 22
1023.91 22
1023.98 21
1024.06 20
1024.13 20
1024.20 20
1024.28 19
1024.35 19
1024.42 19
1024.50 18
1024.57 18
1024.64 17
1024.72 16
1024.79 16
1024.86 15
1024.94 15
1025.01 15
1025.08 16
1025.16 16
1025.23 17
1025.30 17
1025.38 17
1025.45 17
1025.52 16
1025.60 15
1025.67 15
1025.75 15
1025.82 14
1025.89 14
1025.97 15
1026.04 15
1026.11 15
1026.19 15
1026.26 14
1026.33 14
1026.41 13
1026.48 12
1026.55 11
1026.63 10
1026.70 10
1026.77 9
1026.85 9
1026.92 9
1027.00 9
1027.07 10
1027.14 10
1027.22 10
1027.29 11
1027.36 10
1027.44 10
1027.51 10
1027.58 9
1027.66 8
1027.73 8
1027.80 7
1027.88 6
1027.95 6
1028.03 5
1028.10 5
1028.17 4
1028.25 4
1028.32 4
1028.39 3
1028.47 3
1028.54 2
1028.61 2
1028.69 2
1028.76 3
1028.84 3
1028.91 4
1028.98 5
1029.06 6
1029.13 7
1029.20 8
1029.28 9
1029.35 9
1029.42 9
1029.50 9
1029.57 9
1029.65 9
1029.72 9
1029.79 9
1029.87 9
1029.94 9
1030.01 9
1030.09 9
1030.16 9
1030.23 10
1030.31 10
1030.38 10
1030.46 10
1030.53 10
1030.60 10
1030.68 10
1030.75 10
1030.82 10
1030.90 10
1030.97 10
1031.05 10
1031.12 10
1031.19 10
1031.27 10
1031.34 10
1031.41 10
1031.49 10
1031.56 11
1031.64 11
1031.71 11
1031.78 11
1031.86 11
1031.93 11
1032.00 10
1032.08 10
1032.15 9
1032.23 8
1032.30 7
1032.37 6
1032.45 5
1032.52 4
1032.59 3
1032.67 3
1032.74 2
1032.82 2
1032.89 2
1032.96 3
1033.04 3
1033.11 4
1033.18 5
1033.26 6
1033.33 6
1033.41 7
1033.48 7
1033.55 7
1033.63 6
1033.70 6
1033.77 6
1033.85 5
1033.92 5
1034.00 5
1034.07 5
1034.14 4
1034.22 4
1034.29 4
1034.36 3
1034.44 3
1034.51 3
1034.59 2
1034.66 2
1034.73 2
1034.81 2
1034.88 2
1034.96 3
1035.03 3
1035.10 3
1035.18 3
1035.25 3
1035.32 3
1035.40 3
1035.47 3
1035.55 3
1035.62 3
1035.69 3
1035.77 3
1035.84 3
1035.92 4
1035.99 4
1036.06 4
1036.14 4
1036.21 4
1036.29 4
1036.36 4
1036.43 4
1036.51 4
1036.58 4
1036.65 4
1036.73 4
1036.80 3
1036.88 3
1036.95 3
1037.02 4
1037.10 4
1037.17 4
1037.25 4
1037.32 4
1037.39 4
1037.47 4
1037.54 5
1037.62 5
1037.69 5
1037.76 6
1037.84 6
1037.91 6
1037.99 6
1038.06 6
1038.13 7
1038.21 7
1038.28 7
1038.36 7
1038.43 7
1038.50 8
1038.58 8
1038.65 8
1038.73 7
1038.80 7
1038.87 7
1038.95 7
1039.02 7
1039.10 7
1039.17 8
1039.24 8
1039.32 8
1039.39 8
1039.47 8
1039.54 9
1039.61 9
1039.69 9
1039.76 10
1039.84 10
1039.91 10
1039.98 11
1040.06 11
1040.13 10
1040.21 10
1040.28 10
1040.35 10
1040.43 10
1040.50 10
1040.58 10
1040.65 10
1040.72 10
1040.80 11
1040.87 11
1040.95 12
1041.02 12
1041.09 13
1041.17 13
1041.24 14
1041.32 14
1041.39 15
1041.46 15
1041.54 15
1041.61 15
1041.69 15
1041.76 14
1041.83 14
1041.91 13
1041.98 13
1042.06 13
1042.13 12
1042.21 12
1042.28 12
1042.35 11
1042.43 11
1042.50 11
1042.58 10
1042.65 10
1042.72 10
1042.80 10
1042.87 10
1042.95 10
1043.02 10
1043.09 11
1043.17 11
1043.24 12
1043.32 12
1043.39 13
1043.47 13
1043.54 13
1043.61 13
1043.69 13
1043.76 13
1043.84 13
1043.91 13
1043.98 13
1044.06 13
1044.13 13
1044.21 13
1044.28 12
1044.36 11
1044.43 10
1044.50 9
1044.58 8
1044.65 7
1044.73 6
1044.80 6
1044.87 6
1044.95 6
1045.02 8
1045.10 10
1045.17 12
1045.25 15
1045.32 18
1045.39 21
1045.47 24
1045.54 26
1045.62 28
1045.69 29
1045.77 29
1045.84 29
1045.91 29
1045.99 29
1046.06 29
1046.14 29
1046.21 29
1046.28 29
1046.36 29
1046.43 30
1046.51 30
1046.58 30
1046.66 29
1046.73 28
1046.80 27
1046.88 25
1046.95 24
1047.03 22
1047.10 21
1047.18 21
1047.25 21
1047.32 21
1047.40 22
1047.47 23
1047.55 24
1047.62 24
1047.70 25
1047.77 24
1047.84 24
1047.92 23
1047.99 22
1048.07 21
1048.14 20
1048.22 19
1048.29 18
1048.36 17
1048.44 16
1048.51 15
1048.59 15
1048.66 15
1048.74 15
1048.81 15
1048.89 14
1048.96 14
1049.03 14
1049.11 13
1049.18 13
1049.26 13
1049.33 14
1049.41 14
1049.48 14
1049.55 15
1049.63 15
1049.70 15
1049.78 15
1049.85 15
1049.93 15
1050.00 14
1050.08 14
1050.15 13
1050.22 12
1050.30 12
1050.37 11
1050.45 10
1050.52 10
1050.60 9
1050.67 9
1050.74 9
1050.82 9
1050.89 8
1050.97 8
1051.04 8
1051.12 8
1051.19 8
1051.27 7
1051.34 6
1051.41 6
1051.49 5
1051.56 5
1051.64 5
1051.71 5
1051.79 5
1051.86 6
1051.94 7
1052.01 8
1052.08 8
1052.16 9
1052.23 9
1052.31 9
1052.38 9
1052.46 9
1052.53 9
1052.61 9
1052.68 9
1052.75 9
1052.83 9
1052.90 9
1052.98 9
1053.05 10
1053.13 10
1053.20 10
1053.28 10
1053.35 10
1053.42 10
1053.50 10
1053.57 9
1053.65 9
1053.72 9
1053.80 9
1053.87 9
1053.95 10
1054.02 10
1054.10 10
1054.17 10
1054.24 10
1054.32 10
1054.39 10
1054.47 10
1054.54 9
1054.62 9
1054.69 9
1054.77 9
1054.84 9
1054.92 8
1054.99 8
1055.06 8
1055.14 8
1055.21 8
1055.29 8
1055.36 7
1055.44 7
1055.51 7
1055.59 8
1055.66 8
1055.74 8
1055.81 8
1055.88 8
1055.96 8
1056.03 7
1056.11 7
1056.18 7
1056.26 7
1056.33 8
1056.41 8
1056.48 8
1056.56 9
1056.63 9
1056.71 9
1056.78 9
1056.85 8
1056.93 8
1057.00 8
1057.08 8
1057.15 8
1057.23 7
1057.30 7
1057.38 6
1057.45 6
1057.53 5
1057.60 5
1057.68 5
1057.75 6
1057.83 6
1057.90 7
1057.97 8
1058.05 9
1058.12 9
1058.20 9
1058.27 9
1058.35 9
1058.42 9
1058.50 9
1058.57 9
1058.65 8
1058.72 8
1058.80 7
1058.87 7
1058.95 6
1059.02 6
1059.09 6
1059.17 7
1059.24 7
1059.32 7
1059.39 8
1059.47 8
1059.54 8
1059.62 7
1059.69 7
1059.77 7
1059.84 7
1059.92 8
1059.99 8
1060.07 8
1060.14 8
1060.22 8
1060.29 7
1060.37 7
1060.44 7
1060.51 7
1060.59 7
1060.66 7
1060.74 8
1060.81 9
1060.89 10
1060.96 11
1061.04 12
1061.11 13
1061.19 13
1061.26 14
1061.34 14
1061.41 14
1061.49 14
1061.56 14
1061.64 14
1061.71 14
1061.79 14
1061.86 14
1061.94 14
1062.01 15
1062.08 15
1062.16 15
1062.23 15
1062.31 16
1062.38 16
1062.46 16
1062.53 17
1062.61 17
1062.68 17
1062.76 17
1062.83 17
1062.91 17
1062.98 17
1063.06 17
1063.13 16
1063.21 15
1063.28 15
1063.36 13
1063.43 12
1063.51 11
1063.58 10
1063.66 10
1063.73 10
1063.81 10
1063.88 11
1063.96 12
1064.03 13
1064.11 14
1064.18 15
1064.26 16
1064.33 17
1064.41 18
1064.48 18
1064.55 18
1064.63 18
1064.70 18
1064.78 17
1064.85 17
1064.93 16
1065.00 16
1065.08 15
1065.15 15
1065.23 15
1065.30 15
1065.38 14
1065.45 14
1065.53 14
1065.60 13
1065.68 12
1065.75 11
1065.83 11
1065.90 10
1065.98 10
1066.05 10
1066.13 11
1066.20 11
1066.28 12
1066.35 12
1066.43 12
1066.50 12
1066.58 12
1066.65 12
1066.73 12
1066.80 12
1066.88 12
1066.95 12
1067.03 12
1067.10 12
1067.18 11
1067.25 11
1067.33 11
1067.40 11
1067.48 10
1067.55 9
1067.63 9
1067.70 8
1067.78 7
1067.85 6
1067.93 5
1068.00 5
1068.08 5
1068.15 5
1068.23 5
1068.30 5
1068.38 5
1068.45 5
1068.53 5
1068.60 5
1068.68 5
1068.75 5
1068.83 5
1068.90 6
1068.98 6
1069.05 6
1069.13 7
1069.20 7
1069.28 8
1069.35 8
1069.43 9
1069.50 9
1069.58 9
1069.65 9
1069.73 9
1069.80 8
1069.88 8
1069.95 8
1070.03 8
1070.10 8
1070.18 7
1070.25 7
1070.33 7
1070.40 7
1070.48 7
1070.55 7
1070.63 7
1070.71 7
1070.78 7
1070.86 7
1070.93 8
1071.01 8
1071.08 8
1071.16 8
1071.23 8
1071.31 8
1071.38 8
1071.46 8
1071.53 8
1071.61 8
1071.68 8
1071.76 9
1071.83 9
1071.91 9
1071.98 9
1072.06 10
1072.13 10
1072.21 10
1072.28 11
1072.36 11
1072.43 11
1072.51 10
1072.58 10
1072.66 9
1072.73 7
1072.81 6
1072.88 5
1072.96 3
1073.03 3
1073.11 2
1073.19 2
1073.26 3
1073.34 3
1073.41 4
1073.49 4
1073.56 4
1073.64 4
1073.71 4
1073.79 4
1073.86 4
1073.94 4
1074.01 4
1074.09 5
1074.16 5
1074.24 5
1074.31 5
1074.39 4
1074.46 4
1074.54 4
1074.61 4
1074.69 4
1074.76 4
1074.84 5
1074.92 6
1074.99 7
1075.07 8
1075.14 8
1075.22 8
1075.29 7
1075.37 7
1075.44 6
1075.52 6
1075.59 6
1075.67 6
1075.74 6
1075.82 6
1075.89 6
1075.97 6
1076.04 6
1076.12 7
1076.20 7
1076.27 8
1076.35 8
1076.42 9
1076.50 8
1076.57 8
1076.65 7
1076.72 6
1076.80 4
1076.87 4
1076.95 3
1077.02 3
1077.10 3
1077.17 4
1077.25 5
1077.33 6
1077.40 7
1077.48 7
1077.55 8
1077.63 8
1077.70 8
1077.78 9
1077.85 9
1077.93 10
1078.00 10
1078.08 11
1078.15 12
1078.23 13
1078.30 13
1078.38 13
1078.46 13
1078.53 13
1078.61 12
1078.68 12
1078.76 13
1078.83 13
1078.91 14
1078.98 15
1079.06 16
1079.13 16
1079.21 16
1079.28 15
1079.36 15
1079.44 14
1079.51 13
1079.59 12
1079.66 11
1079.74 11
1079.81 11
1079.89 11
1079.96 11
1080.04 12
1080.11 12
1080.19 12
1080.27 11
1080.34 10
1080.42 9
1080.49 8
1080.57 8
1080.64 7
1080.72 6
1080.79 6
1080.87 6
1080.94 6
1081.02 6
1081.10 6
1081.17 6
1081.25 6
1081.32 6
1081.40 6
1081.47 6
1081.55 5
1081.62 4
1081.70 3
1081.77 3
1081.85 2
1081.93 1
1082.00 1
1082.08 1
1082.15 1
1082.23 0
1082.30 0
1082.38 0
1082.45 0
1082.53 0
1082.61 0
1082.68 0
1082.76 0
1082.83 0
1082.91 0
1082.98 1
1083.06 1
1083.13 2
1083.21 3
1083.29 4
1083.36 5
1083.44 6
1083.51 7
1083.59 8
1083.66 9
1083.74 10
1083.81 11
1083.89 11
1083.97 12
1084.04 12
1084.12 12
1084.19 12
1084.27 11
1084.34 10
1084.42 8
1084.49 7
1084.57 6
1084.65 5
1084.72 4
1084.80 3
1084.87 2
1084.95 2
1085.02 2
1085.10 2
1085.17 2
1085.25 3
1085.33 3
1085.40 3
1085.48 4
1085.55 4
1085.63 5
1085.70 5
1085.78 6
1085.86 7
1085.93 7
1086.01 8
1086.08 8
1086.16 8
1086.23 9
1086.31 9
1086.39 10
1086.46 10
1086.54 11
1086.61 12
1086.69 13
1086.76 14
1086.84 14
1086.91 15
1086.99 14
1087.07 14
1087.14 13
1087.22 13
1087.29 13
1087.37 13
1087.44 13
1087.52 12
1087.60 12
1087.67 11
1087.75 11
1087.82 9
1087.90 8
1087.97 7
1088.05 7
1088.13 6
1088.20 6
1088.28 6
1088.35 6
1088.43 6
1088.50 6
1088.58 6
1088.66 6
1088.73 6
1088.81 6
1088.88 7
1088.96 7
1089.03 7
1089.11 8
1089.19 8
1089.26 9
1089.34 10
1089.41 11
1089.49 12
1089.57 13
1089.64 14
1089.72 15
1089.79 16
1089.87 16
1089.94 16
1090.02 16
1090.10 16
1090.17 16
1090.25 16
1090.32 15
1090.40 15
1090.47 14
1090.55 13
1090.63 12
1090.70 10
1090.78 9
1090.85 8
1090.93 7
1091.01 6
1091.08 5
1091.16 5
1091.23 5
1091.31 4
1091.38 4
1091.46 4
1091.54 4
1091.61 4
1091.69 5
1091.76 6
1091.84 7
1091.92 9
1091.99 11
1092.07 13
1092.14 14
1092.22 16
1092.29 17
1092.37 18
1092.45 19
1092.52 19
1092.60 19
1092.67 18
1092.75 17
1092.83 16
1092.90 15
1092.98 15
1093.05 14
1093.13 14
1093.21 14
1093.28 14
1093.36 13
1093.43 13
1093.51 12
1093.58 12
1093.66 11
1093.74 11
1093.81 11
1093.89 11
1093.96 12
1094.04 12
1094.12 13
1094.19 13
1094.27 13
1094.34 13
1094.42 13
1094.50 12
1094.57 12
1094.65 12
1094.72 12
1094.80 13
1094.88 14
1094.95 16
1095.03 17
1095.10 18
1095.18 19
1095.26 20
1095.33 19
1095.41 18
1095.48 17
1095.56 15
1095.64 13
1095.71 11
1095.79 9
1095.86 8
1095.94 7
1096.01 7
1096.09 7
1096.17 7
1096.24 6
1096.32 6
1096.39 6
1096.47 5
1096.55 5
1096.62 5
1096.70 5
1096.78 5
1096.85 5
1096.93 5
1097.00 5
1097.08 4
1097.16 4
1097.23 3
1097.31 1
1097.38 0
1097.46 0
1097.54 0
1097.61 0
1097.69 0
1097.76 0
1097.84 0
1097.92 0
1097.99 0
1098.07 1
1098.14 1
1098.22 1
1098.30 2
1098.37 2
1098.45 2
1098.52 2
1098.60 2
1098.68 2
1098.75 2
1098.83 2
1098.90 1
1098.98 1
1099.06 1
1099.13 1
1099.21 1
1099.29 1
1099.36 1
1099.44 2
1099.51 3
1099.59 3
1099.67 4
1099.74 4
1099.82 4
1099.89 4
1099.97 4
1100.05 4
1100.12 4
1100.20 5
1100.27 5
1100.35 6
1100.43 7
1100.50 7
1100.58 8
1100.66 9
1100.73 9
1100.81 9
1100.88 8
1100.96 8
1101.04 7
1101.11 6
1101.19 6
1101.26 6
1101.34 7
1101.42 7
1101.49 8
1101.57 9
1101.65 9
1101.72 10
1101.80 10
1101.87 11
1101.95 11
1102.03 11
1102.10 12
1102.18 12
1102.26 12
1102.33 12
1102.41 12
1102.48 12
1102.56 12
1102.64 12
1102.71 12
1102.79 12
1102.87 11
1102.94 10
1103.02 9
1103.09 8
1103.17 8
1103.25 7
1103.32 7
1103.40 7
1103.47 7
1103.55 7
1103.63 6
1103.70 6
1103.78 5
1103.86 5
1103.93 5
1104.01 5
1104.09 7
1104.16 8
1104.24 10
1104.31 12
1104.39 14
1104.47 16
1104.54 17
1104.62 18
1104.70 18
1104.77 18
1104.85 17
1104.92 16
1105.00 14
1105.08 12
1105.15 10
1105.23 8
1105.31 6
1105.38 5
1105.46 4
1105.53 4
1105.61 4
1105.69 5
1105.76 6
1105.84 8
1105.92 9
1105.99 11
1106.07 13
1106.15 14
1106.22 15
1106.30 16
1106.37 16
1106.45 15
1106.53 14
1106.60 14
1106.68 14
1106.76 14
1106.83 14
1106.91 15
1106.99 15
1107.06 15
1107.14 15
1107.21 15
1107.29 15
1107.37 15
1107.44 16
1107.52 18
1107.60 20
1107.67 22
1107.75 24
1107.83 25
1107.90 26
1107.98 27
1108.05 27
1108.13 26
1108.21 26
1108.28 25
1108.36 25
1108.44 24
1108.51 24
1108.59 23
1108.67 22
1108.74 21
1108.82 19
1108.90 18
1108.97 16
1109.05 15
1109.12 13
1109.20 12
1109.28 11
1109.35 10
1109.43 8
1109.51 7
1109.58 6
1109.66 6
1109.74 5
1109.81 5
1109.89 5
1109.97 5
1110.04 5
1110.12 5
1110.20 5
1110.27 5
1110.35 6
1110.42 6
1110.50 6
1110.58 6
1110.65 7
1110.73 7
1110.81 6
1110.88 6
1110.96 6
1111.04 5
1111.11 5
1111.19 6
1111.27 6
1111.34 8
1111.42 9
1111.50 10
1111.57 11
1111.65 12
1111.73 12
1111.80 11
1111.88 10
1111.96 10
1112.03 9
1112.11 8
1112.18 8
1112.26 8
1112.34 8
1112.41 8
1112.49 9
1112.57 10
1112.64 10
1112.72 10
1112.80 10
1112.87 10
1112.95 9
1113.03 8
1113.10 8
1113.18 7
1113.26 7
1113.33 6
1113.41 6
1113.49 7
1113.56 7
1113.64 7
1113.72 7
1113.79 8
1113.87 8
1113.95 8
1114.02 8
1114.10 8
1114.18 8
1114.25 8
1114.33 7
1114.41 7
1114.48 7
1114.56 7
1114.64 7
1114.71 8
1114.79 10
1114.87 11
1114.94 12
1115.02 13
1115.10 13
1115.17 13
1115.25 13
1115.33 13
1115.40 13
1115.48 13
1115.56 13
1115.63 13
1115.71 12
1115.79 12
1115.86 11
1115.94 11
1116.02 10
1116.09 11
1116.17 11
1116.25 12
1116.32 14
1116.40 15
1116.48 17
1116.55 17
1116.63 18
1116.71 18
1116.78 18
1116.86 18
1116.94 18
1117.01 18
1117.09 18
1117.17 18
1117.24 18
1117.32 17
1117.40 17
1117.47 16
1117.55 14
1117.63 13
1117.70 11
1117.78 10
1117.86 9
1117.93 9
1118.01 9
1118.09 9
1118.16 9
1118.24 9
1118.32 9
1118.39 8
1118.47 8
1118.55 8
1118.62 7
1118.70 7
1118.78 7
1118.85 8
1118.93 8
1119.01 9
1119.08 9
1119.16 9
1119.24 8
1119.32 7
1119.39 6
1119.47 5
1119.55 5
1119.62 5
1119.70 5
1119.78 6
1119.85 7
1119.93 9
1120.01 10
1120.08 11
1120.16 11
1120.24 12
1120.31 12
1120.39 12
1120.47 12
1120.54 11
1120.62 11
1120.70 11
1120.77 11
1120.85 12
1120.93 13
1121.01 13
1121.08 14
1121.16 15
1121.24 15
1121.31 16
1121.39 16
1121.47 16
1121.54 16
1121.62 15
1121.70 15
1121.77 15
1121.85 14
1121.93 14
1122.00 13
1122.08 12
1122.16 12
1122.24 11
1122.31 11
1122.39 10
1122.47 10
1122.54 9
1122.62 9
1122.70 8
1122.77 7
1122.85 7
1122.93 7
1123.00 7
1123.08 8
1123.16 9
1123.24 10
1123.31 11
1123.39 12
1123.47 12
1123.54 11
1123.62 10
1123.70 8
1123.77 7
1123.85 5
1123.93 4
1124.00 3
1124.08 2
1124.16 1
1124.24 1
1124.31 1
1124.39 1
1124.47 2
1124.54 3
1124.62 4
1124.70 4
1124.77 5
1124.85 5
1124.93 5
1125.01 4
1125.08 4
1125.16 3
1125.24 2
1125.31 1
1125.39 1
1125.47 1
1125.54 0
1125.62 0
1125.70 0
1125.78 0
1125.85 0
1125.93 0
1126.01 0
1126.08 0
1126.16 0
1126.24 0
1126.31 1
1126.39 2
1126.47 3
1126.55 3
1126.62 4
1126.70 4
1126.78 4
1126.85 5
1126.93 6
1127.01 6
1127.09 7
1127.16 8
1127.24 8
1127.32 7
1127.39 7
1127.47 6
1127.55 6
1127.62 7
1127.70 8
1127.78 10
1127.86 11
1127.93 12
1128.01 13
1128.09 12
1128.16 11
1128.24 10
1128.32 8
1128.40 7
1128.47 6
1128.55 6
1128.63 6
1128.70 7
1128.78 7
1128.86 8
1128.94 8
1129.01 8
1129.09 9
1129.17 9
1129.24 10
1129.32 11
1129.40 12
1129.48 13
1129.55 15
1129.63 16
1129.71 16
1129.78 17
1129.86 17
1129.94 17
1130.02 16
1130.09 16
1130.17 16
1130.25 16
1130.32 16
1130.40 17
1130.48 17
1130.56 18
1130.63 18
1130.71 19
1130.79 20
1130.86 21
1130.94 22
1131.02 22
1131.10 23
1131.17 23
1131.25 24
1131.33 24
1131.40 25
1131.48 27
1131.56 28
1131.64 30
1131.71 31
1131.79 33
1131.87 34
1131.95 35
1132.02 35
1132.10 36
1132.18 37
1132.25 38
1132.33 40
1132.41 42
1132.49 44
1132.56 45
1132.64 46
1132.72 46
1132.80 45
1132.87 43
1132.95 40
1133.03 38
1133.10 35
1133.18 33
1133.26 32
1133.34 32
1133.41 32
1133.49 32
1133.57 32
1133.65 32
1133.72 31
1133.80 30
1133.88 29
1133.95 27
1134.03 26
1134.11 25
1134.19 23
1134.26 22
1134.34 21
1134.42 20
1134.50 20
1134.57 19
1134.65 19
1134.73 19
1134.80 18
1134.88 18
1134.96 18
1135.04 17
1135.11 16
1135.19 15
1135.27 15
1135.35 14
1135.42 14
1135.50 14
1135.58 15
1135.66 15
1135.73 15
1135.81 14
1135.89 13
1135.96 12
1136.04 10
1136.12 9
1136.20 7
1136.27 6
1136.35 5
1136.43 5
1136.51 5
1136.58 5
1136.66 6
1136.74 8
1136.82 9
1136.89 11
1136.97 12
1137.05 14
1137.13 16
1137.20 18
1137.28 20
1137.36 21
1137.44 22
1137.51 23
1137.59 23
1137.67 22
1137.74 21
1137.82 20
1137.90 18
1137.98 16
1138.05 15
1138.13 13
1138.21 12
1138.29 11
1138.36 11
1138.44 11
1138.52 11
1138.60 12
1138.67 14
1138.75 15
1138.83 16
1138.91 17
1138.98 17
1139.06 17
1139.14 15
1139.22 14
1139.29 12
1139.37 10
1139.45 9
1139.53 8
1139.60 7
1139.68 7
1139.76 7
1139.84 6
1139.91 5
1139.99 4
1140.07 3
1140.15 2
1140.22 2
1140.30 2
1140.38 2
1140.46 4
1140.53 6
1140.61 8
1140.69 10
1140.77 12
1140.84 13
1140.92 14
1141.00 13
1141.08 12
1141.15 11
1141.23 9
1141.31 7
1141.39 6
1141.46 4
1141.54 3
1141.62 3
1141.70 2
1141.77 2
1141.85 2
1141.93 2
1142.01 1
1142.08 1
1142.16 0
1142.24 0
1142.32 0
1142.40 0
1142.47 0
1142.55 0
1142.63 0
1142.71 0
1142.78 0
1142.86 1
1142.94 2
1143.02 2
1143.09 3
1143.17 4
1143.25 4
1143.33 5
1143.40 5
1143.48 6
1143.56 6
1143.64 7
1143.71 7
1143.79 7
1143.87 6
1143.95 6
1144.03 5
1144.10 5
1144.18 5
1144.26 6
1144.34 8
1144.41 9
1144.49 12
1144.57 14
1144.65 16
1144.72 18
1144.80 19
1144.88 20
1144.96 20
1145.03 20
1145.11 19
1145.19 18
1145.27 17
1145.35 16
1145.42 15
1145.50 15
1145.58 15
1145.66 15
1145.73 16
1145.81 17
1145.89 19
1145.97 20
1146.04 21
1146.12 22
1146.20 21
1146.28 20
1146.36 19
1146.43 16
1146.51 14
1146.59 11
1146.67 9
1146.74 8
1146.82 7
1146.90 7
1146.98 7
1147.06 9
1147.13 10
1147.21 12
1147.29 14
1147.37 17
1147.44 19
1147.52 21
1147.60 23
1147.68 24
1147.75 26
1147.83 28
1147.91 30
1147.99 32
1148.07 33
1148.14 35
1148.22 36
1148.30 36
1148.38 36
1148.45 36
1148.53 35
1148.61 33
1148.69 32
1148.77 30
1148.84 29
1148.92 28
1149.00 28
1149.08 28
1149.16 29
1149.23 30
1149.31 31
1149.39 32
1149.47 34
1149.54 35
1149.62 36
1149.70 37
1149.78 38
1149.86 38
1149.93 38
1150.01 38
1150.09 38
1150.17 38
1150.24 39
1150.32 39
1150.40 40
1150.48 40
1150.56 40
1150.63 39
1150.71 38
1150.79 36
1150.87 35
1150.95 33
1151.02 32
1151.10 31
1151.18 30
1151.26 30
1151.33 28
1151.41 27
1151.49 25
1151.57 24
1151.65 22
1151.72 21
1151.80 20
1151.88 20
1151.96 20
1152.04 19
1152.11 19
1152.19 18
1152.27 17
1152.35 15
1152.43 14
1152.50 14
1152.58 13
1152.66 13
1152.74 13
1152.82 12
1152.89 11
1152.97 9
1153.05 7
1153.13 5
1153.20 3
1153.28 1
1153.36 1
1153.44 1
1153.52 3
1153.59 5
1153.67 8
1153.75 11
1153.83 14
1153.91 16
1153.98 17
1154.06 18
1154.14 18
1154.22 17
1154.30 15
1154.37 14
1154.45 12
1154.53 11
1154.61 9
1154.69 9
1154.76 8
1154.84 8
1154.92 8
1155.00 9
1155.08 9
1155.15 9
1155.23 9
1155.31 8
1155.39 8
1155.47 7
1155.54 6
1155.62 5
1155.70 4
1155.78 4
1155.86 4
1155.93 4
1156.01 4
1156.09 4
1156.17 5
1156.25 5
1156.33 5
1156.40 4
1156.48 4
1156.56 4
1156.64 5
1156.72 6
1156.79 7
1156.87 7
1156.95 8
1157.03 8
1157.11 7
1157.18 5
1157.26 3
1157.34 1
1157.42 0
1157.50 0
1157.57 0
1157.65 0
1157.73 0
1157.81 0
1157.89 1
1157.96 2
1158.04 4
1158.12 6
1158.20 9
1158.28 11
1158.36 13
1158.43 14
1158.51 14
1158.59 14
1158.67 12
1158.75 10
1158.82 8
1158.90 6
1158.98 5
1159.06 4
1159.14 3
1159.21 4
1159.29 5
1159.37 6
1159.45 7
1159.53 8
1159.61 9
1159.68 10
1159.76 10
1159.84 11
1159.92 11
1160.00 12
1160.07 12
1160.15 12
1160.23 13
1160.31 13
1160.39 14
1160.47 14
1160.54 15
1160.62 16
1160.70 17
1160.78 17
1160.86 16
1160.93 14
1161.01 12
1161.09 10
1161.17 8
1161.25 6
1161.33 6
1161.40 6
1161.48 8
1161.56 10
1161.64 13
1161.72 15
1161.80 16
1161.87 17
1161.95 16
1162.03 15
1162.11 13
1162.19 11
1162.26 10
1162.34 9
1162.42 8
1162.50 9
1162.58 9
1162.66 10
1162.73 10
1162.81 11
1162.89 12
1162.97 13
1163.05 14
1163.13 15
1163.20 16
1163.28 17
1163.36 18
1163.44 17
1163.52 17
1163.60 15
1163.67 12
1163.75 9
1163.83 6
1163.91 4
1163.99 1
1164.07 0
1164.14 0
1164.22 0
1164.30 0
1164.38 0
1164.46 0
1164.54 0
1164.61 0
1164.69 0
1164.77 0
1164.85 0
1164.93 1
1165.01 3
1165.08 5
1165.16 7
1165.24 10
1165.32 13
1165.40 16
1165.48 20
1165.55 24
1165.63 28
1165.71 32
1165.79 35
1165.87 38
1165.95 40
1166.02 41
1166.10 41
1166.18 41
1166.26 42
1166.34 43
1166.42 44
1166.49 46
1166.57 49
1166.65 52
1166.73 55
1166.81 57
1166.89 58
1166.96 59
1167.04 58
1167.12 57
1167.20 55
1167.28 53
1167.36 52
1167.44 51
1167.51 50
1167.59 50
1167.67 49
1167.75 49
1167.83 48
1167.91 47
1167.98 46
1168.06 45
1168.14 44
1168.22 43
1168.30 42
1168.38 41
1168.46 41
1168.53 40
1168.61 38
1168.69 35
1168.77 32
1168.85 28
1168.93 24
1169.00 21
1169.08 18
1169.16 17
1169.24 17
1169.32 18
1169.40 19
1169.48 19
1169.55 19
1169.63 17
1169.71 14
1169.79 11
1169.87 8
1169.95 6
1170.03 5
1170.10 5
1170.18 7
1170.26 9
1170.34 11
1170.42 13
1170.50 16
1170.57 17
1170.65 18
1170.73 19
1170.81 18
1170.89 17
1170.97 15
1171.05 12
1171.12 10
1171.20 7
1171.28 4
1171.36 2
1171.44 1
1171.52 0
1171.60 0
1171.67 1
1171.75 2
1171.83 3
1171.91 4
1171.99 6
1172.07 7
1172.15 9
1172.22 10
1172.30 11
1172.38 11
1172.46 11
1172.54 11
1172.62 10
1172.70 8
1172.77 7
1172.85 6
1172.93 4
1173.01 3
1173.09 2
1173.17 2
1173.25 2
1173.33 2
1173.40 2
1173.48 3
1173.56 4
1173.64 4
1173.72 5
1173.80 5
1173.88 6
1173.95 6
1174.03 5
1174.11 5
1174.19 4
1174.27 4
1174.35 4
1174.43 4
1174.50 4
1174.58 4
1174.66 5
1174.74 5
1174.82 5
1174.90 5
1174.98 5
1175.06 5
1175.13 5
1175.21 6
1175.29 8
1175.37 11
1175.45 13
1175.53 16
1175.61 19
1175.69 21
1175.76 23
1175.84 23
1175.92 22
1176.00 21
1176.08 19
1176.16 17
1176.24 14
1176.31 12
1176.39 11
1176.47 10
1176.55 10
1176.63 10
1176.71 10
1176.79 11
1176.87 11
1176.94 12
1177.02 12
1177.10 12
1177.18 12
1177.26 12
1177.34 11
1177.42 10
1177.50 9
1177.57 9
1177.65 9
1177.73 10
1177.81 11
1177.89 13
1177.97 15
1178.05 18
1178.13 20
1178.21 22
1178.28 24
1178.36 24
1178.44 23
1178.52 22
1178.60 21
1178.68 19
1178.76 17
1178.84 15
1178.91 13
1178.99 11
1179.07 8
1179.15 6
1179.23 3
1179.31 1
1179.39 0
1179.47 0
1179.54 0
1179.62 0
1179.70 1
1179.78 4
1179.86 6
1179.94 9
1180.02 11
1180.10 12
1180.18 13
1180.25 15
1180.33 16
1180.41 17
1180.49 18
1180.57 19
1180.65 20
1180.73 20
1180.81 21
1180.89 22
1180.96 23
1181.04 25
1181.12 28
1181.20 31
1181.28 36
1181.36 41
1181.44 47
1181.52 53
1181.60 60
1181.67 66
1181.75 72
1181.83 77
1181.91 82
1181.99 87
1182.07 92
1182.15 97
1182.23 103
1182.31 108
1182.38 114
1182.46 120
1182.54 124
1182.62 128
1182.70 130
1182.78 131
1182.86 130
1182.94 129
1183.02 127
1183.10 125
1183.17 123
1183.25 121
1183.33 119
1183.41 117
1183.49 115
1183.57 113
1183.65 110
1183.73 107
1183.81 103
1183.88 98
1183.96 92
1184.04 87
1184.12 82
1184.20 78
1184.28 74
1184.36 70
1184.44 67
1184.52 64
1184.60 61
1184.67 57
1184.75 52
1184.83 48
1184.91 45
1184.99 42
1185.07 40
1185.15 40
1185.23 41
1185.31 42
1185.39 44
1185.46 45
1185.54 46
1185.62 46
1185.70 45
1185.78 43
1185.86 41
1185.94 39
1186.02 37
1186.10 35
1186.18 32
1186.26 29
1186.33 26
1186.41 22
1186.49 19
1186.57 15
1186.65 13
1186.73 10
1186.81 8
1186.89 7
1186.97 7
1187.05 8
1187.13 9
1187.20 11
1187.28 14
1187.36 18
1187.44 22
1187.52 25
1187.60 27
1187.68 28
1187.76 27
1187.84 24
1187.92 21
1188.00 18
1188.07 15
1188.15 13
1188.23 11
1188.31 11
1188.39 12
1188.47 14
1188.55 15
1188.63 15
1188.71 15
1188.79 14
1188.87 13
1188.94 11
1189.02 10
1189.10 8
1189.18 6
1189.26 4
1189.34 3
1189.42 1
1189.50 1
1189.58 0
1189.66 0
1189.74 0
1189.82 1
1189.89 2
1189.97 4
1190.05 5
1190.13 6
1190.21 7
1190.29 7
1190.37 7
1190.45 6
1190.53 5
1190.61 4
1190.69 2
1190.77 1
1190.85 0
1190.92 0
1191.00 0
1191.08 0
1191.16 0
1191.24 0
1191.32 0
1191.40 0
1191.48 0
1191.56 1
1191.64 3
1191.72 4
1191.80 6
1191.88 8
1191.95 10
1192.03 11
1192.11 12
1192.19 12
1192.27 12
1192.35 12
1192.43 12
1192.51 12
1192.59 11
1192.67 10
1192.75 9
1192.83 9
1192.91 8
1192.98 7
1193.06 7
1193.14 7
1193.22 7
1193.30 8
1193.38 9
1193.46 10
1193.54 10
1193.62 10
1193.70 9
1193.78 9
1193.86 8
1193.94 8
1194.02 8
1194.10 10
1194.17 12
1194.25 14
1194.33 15
1194.41 16
1194.49 15
1194.57 14
1194.65 13
1194.73 12
1194.81 12
1194.89 13
1194.97 14
1195.05 16
1195.13 16
1195.21 15
1195.29 13
1195.36 9
1195.44 5
1195.52 2
1195.60 0
1195.68 0
1195.76 0
1195.84 3
1195.92 6
1196.00 10
1196.08 13
1196.16 16
1196.24 18
1196.32 20
1196.40 21
1196.48 23
1196.56 25
1196.63 26
1196.71 26
1196.79 26
1196.87 25
1196.95 24
1197.03 23
1197.11 24
1197.19 25
1197.27 27
1197.35 30
1197.43 33
1197.51 36
1197.59 38
1197.67 40
1197.75 40
1197.83 40
1197.91 39
1197.99 37
1198.06 34
1198.14 32
1198.22 29
1198.30 27
1198.38 25
1198.46 23
1198.54 21
1198.62 20
1198.70 19
1198.78 19
1198.86 18
1198.94 18
1199.02 19
1199.10 19
1199.18 20
1199.26 21
1199.34 22
1199.42 23
1199.50 25
1199.57 26
1199.65 28
1199.73 29
1199.81 30
1199.89 31
1199.97 32
1200.05 32
1200.13 32
1200.21 32
1200.29 31
1200.37 29
1200.45 28
1200.53 26
1200.61 23
1200.69 21
1200.77 19
1200.85 17
1200.93 17
1201.01 16
1201.09 16
1201.17 17
1201.24 16
1201.32 16
1201.40 15
1201.48 13
1201.56 11
1201.64 9
1201.72 8
1201.80 7
1201.88 7
1201.96 8
1202.04 10
1202.12 12
1202.20 13
1202.28 15
1202.36 15
1202.44 16
1202.52 16
1202.60 15
1202.68 15
1202.76 15
1202.84 16
1202.92 16
1203.00 18
1203.08 18
1203.15 19
1203.23 20
1203.31 20
1203.39 19
1203.47 19
1203.55 19
1203.63 19
1203.71 19
1203.79 19
1203.87 19
1203.95 20
1204.03 20
1204.11 20
1204.19 20
1204.27 19
1204.35 19
1204.43 18
1204.51 17
1204.59 16
1204.67 16
1204.75 16
1204.83 17
1204.91 19
1204.99 22
1205.07 25
1205.15 27
1205.23 27
1205.31 27
1205.39 25
1205.46 22
1205.54 19
1205.62 16
1205.70 14
1205.78 13
1205.86 13
1205.94 12
1206.02 12
1206.10 12
1206.18 12
1206.26 11
1206.34 10
1206.42 10
1206.50 11
1206.58 12
1206.66 14
1206.74 16
1206.82 19
1206.90 22
1206.98 25
1207.06 27
1207.14 29
1207.22 29
1207.30 29
1207.38 28
1207.46 27
1207.54 25
1207.62 24
1207.70 23
1207.78 22
1207.86 21
1207.94 21
1208.02 21
1208.10 22
1208.18 23
1208.26 24
1208.34 26
1208.42 28
1208.50 30
1208.58 32
1208.65 34
1208.73 35
1208.81 36
1208.89 36
1208.97 35
1209.05 33
1209.13 30
1209.21 27
1209.29 23
1209.37 20
1209.45 17
1209.53 15
1209.61 15
1209.69 15
1209.77 16
1209.85 17
1209.93 18
1210.01 19
1210.09 20
1210.17 22
1210.25 24
1210.33 27
1210.41 30
1210.49 34
1210.57 38
1210.65 41
1210.73 44
1210.81 46
1210.89 46
1210.97 46
1211.05 46
1211.13 45
1211.21 43
1211.29 43
1211.37 42
1211.45 41
1211.53 41
1211.61 41
1211.69 41
1211.77 41
1211.85 41
1211.93 42
1212.01 42
1212.09 43
1212.17 44
1212.25 46
1212.33 47
1212.41 48
1212.49 49
1212.57 50
1212.65 51
1212.73 52
1212.81 53
1212.89 54
1212.97 55
1213.05 55
1213.13 54
1213.21 53
1213.29 50
1213.37 47
1213.45 43
1213.53 40
1213.61 36
1213.69 33
1213.77 30
1213.85 27
1213.93 25
1214.01 24
1214.09 22
1214.17 21
1214.25 21
1214.33 20
1214.41 20
1214.49 19
1214.57 18
1214.65 18
1214.73 17
1214.81 17
1214.89 17
1214.97 17
1215.05 17
1215.13 18
1215.21 20
1215.29 22
1215.37 24
1215.45 27
1215.53 30
1215.61 33
1215.69 35
1215.77 37
1215.85 38
1215.93 38
1216.01 37
1216.09 36
1216.17 34
1216.25 33
1216.33 31
1216.41 29
1216.49 28
1216.57 27
1216.65 26
1216.73 27
1216.81 27
1216.89 28
1216.97 30
1217.05 31
1217.13 32
1217.21 32
1217.29 32
1217.37 31
1217.45 30
1217.53 28
1217.61 26
1217.69 24
1217.77 22
1217.85 20
1217.93 18
1218.01 16
1218.09 14
1218.17 12
1218.25 10
1218.33 8
1218.41 6
1218.49 5
1218.57 4
1218.65 3
1218.73 3
1218.81 3
1218.89 3
1218.97 4
1219.05 5
1219.13 6
1219.21 5
1219.29 5
1219.37 3
1219.45 0
1219.53 0
1219.61 0
1219.69 0
1219.77 0
1219.85 0
1219.93 0
1220.01 0
1220.09 0
1220.17 2
1220.25 4
1220.33 5
1220.41 6
1220.49 6
1220.57 7
1220.65 8
1220.74 8
1220.82 9
1220.90 10
1220.98 11
1221.06 11
1221.14 12
1221.22 12
1221.30 13
1221.38 15
1221.46 17
1221.54 21
1221.62 25
1221.70 30
1221.78 35
1221.86 39
1221.94 41
1222.02 41
1222.10 40
1222.18 37
1222.26 34
1222.34 32
1222.42 30
1222.50 29
1222.58 29
1222.66 30
1222.74 30
1222.82 31
1222.90 31
1222.98 31
1223.06 31
1223.14 31
1223.22 31
1223.30 32
1223.38 32
1223.46 32
1223.54 33
1223.62 34
1223.70 36
1223.78 38
1223.86 39
1223.95 40
1224.03 40
1224.11 40
1224.19 39
1224.27 38
1224.35 38
1224.43 37
1224.51 37
1224.59 36
1224.67 35
1224.75 32
1224.83 29
1224.91 25
1224.99 22
1225.07 19
1225.15 17
1225.23 17
1225.31 18
1225.39 20
1225.47 22
1225.55 25
1225.63 27
1225.71 29
1225.79 29
1225.87 29
1225.95 27
1226.03 26
1226.11 25
1226.19 24
1226.28 24
1226.36 24
1226.44 25
1226.52 26
1226.60 26
1226.68 27
1226.76 28
1226.84 28
1226.92 29
1227.00 30
1227.08 32
1227.16 34
1227.24 36
1227.32 37
1227.40 38
1227.48 38
1227.56 37
1227.64 35
1227.72 32
1227.80 29
1227.88 26
1227.96 24
1228.04 22
1228.12 21
1228.21 21
1228.29 20
1228.37 20
1228.45 20
1228.53 20
1228.61 20
1228.69 20
1228.77 20
1228.85 20
1228.93 21
1229.01 21
1229.09 22
1229.17 23
1229.25 23
1229.33 23
1229.41 23
1229.49 23
1229.57 22
1229.65 21
1229.73 21
1229.81 20
1229.90 20
1229.98 19
1230.06 19
1230.14 19
1230.22 20
1230.30 20
1230.38 21
1230.46 22
1230.54 23
1230.62 23
1230.70 23
1230.78 21
1230.86 19
1230.94 17
1231.02 13
1231.10 10
1231.18 7
1231.26 4
1231.34 2
1231.42 1
1231.51 0
1231.59 0
1231.67 1
1231.75 4
1231.83 7
1231.91 10
1231.99 12
1232.07 14
1232.15 15
1232.23 16
1232.31 16
1232.39 17
1232.47 18
1232.55 21
1232.63 25
1232.71 30
1232.79 34
1232.88 37
1232.96 39
1233.04 40
1233.12 39
1233.20 39
1233.28 38
1233.36 38
1233.44 38
1233.52 38
1233.60 37
1233.68 35
1233.76 32
1233.84 28
1233.92 24
1234.00 20
1234.08 17
1234.17 16
1234.25 15
1234.33 15
1234.41 16
1234.49 17
1234.57 19
1234.65 21
1234.73 24
1234.81 26
1234.89 28
1234.97 30
1235.05 31
1235.13 31
1235.21 29
1235.29 27
1235.38 24
1235.46 21
1235.54 19
1235.62 17
1235.70 17
1235.78 17
1235.86 17
1235.94 17
1236.02 17
1236.10 17
1236.18 17
1236.26 16
1236.34 16
1236.42 16
1236.50 17
1236.59 17
1236.67 17
1236.75 16
1236.83 13
1236.91 10
1236.99 7
1237.07 4
1237.15 2
1237.23 1
1237.31 1
1237.39 2
1237.47 5
1237.55 7
1237.64 10
1237.72 12
1237.80 14
1237.88 16
1237.96 18
1238.04 19
1238.12 21
1238.20 22
1238.28 24
1238.36 26
1238.44 29
1238.52 32
1238.60 35
1238.69 38
1238.77 40
1238.85 42
1238.93 43
1239.01 43
1239.09 43
1239.17 41
1239.25 40
1239.33 38
1239.41 36
1239.49 34
1239.57 32
1239.65 32
1239.74 31
1239.82 31
1239.90 31
1239.98 30
1240.06 29
1240.14 27
1240.22 25
1240.30 23
1240.38 21
1240.46 20
1240.54 19
1240.62 18
1240.71 17
1240.79 16
1240.87 15
1240.95 14
1241.03 14
1241.11 15
1241.19 17
1241.27 19
1241.35 21
1241.43 22
1241.51 22
1241.60 22
1241.68 21
1241.76 20
1241.84 19
1241.92 20
1242.00 21
1242.08 23
1242.16 24
1242.24 25
1242.32 25
1242.40 24
1242.49 22
1242.57 21
1242.65 19
1242.73 18
1242.81 16
1242.89 14
1242.97 12
1243.05 9
1243.13 5
1243.21 3
1243.29 1
1243.38 0
1243.46 1
1243.54 3
1243.62 5
1243.70 8
1243.78 9
1243.86 11
1243.94 11
1244.02 11
1244.10 10
1244.18 10
1244.27 9
1244.35 8
1244.43 7
1244.51 6
1244.59 5
1244.67 4
1244.75 2
1244.83 2
1244.91 2
1244.99 2
1245.08 4
1245.16 6
1245.24 9
1245.32 12
1245.40 15
1245.48 18
1245.56 20
1245.64 22
1245.72 23
1245.80 23
1245.89 23
1245.97 23
1246.05 22
1246.13 21
1246.21 19
1246.29 18
1246.37 17
1246.45 17
1246.53 17
1246.62 17
1246.70 17
1246.78 18
1246.86 18
1246.94 18
1247.02 18
1247.10 19
1247.18 20
1247.26 21
1247.34 22
1247.43 24
1247.51 27
1247.59 31
1247.67 35
1247.75 39
1247.83 43
1247.91 47
1247.99 50
1248.07 53
1248.16 55
1248.24 57
1248.32 59
1248.40 59
1248.48 59
1248.56 58
1248.64 56
1248.72 55
1248.80 54
1248.89 53
1248.97 54
1249.05 56
1249.13 58
1249.21 61
1249.29 63
1249.37 64
1249.45 64
1249.53 62
1249.62 59
1249.70 55
1249.78 51
1249.86 46
1249.94 43
1250.02 39
1250.10 37
1250.18 34
1250.26 31
1250.35 29
1250.43 27
1250.51 25
1250.59 23
1250.67 21
1250.75 21
1250.83 20
1250.91 21
1251.00 22
1251.08 24
1251.16 28
1251.24 31
1251.32 35
1251.40 38
1251.48 41
1251.56 42
1251.64 41
1251.73 39
1251.81 36
1251.89 31
1251.97 27
1252.05 23
1252.13 20
1252.21 18
1252.29 18
1252.38 20
1252.46 23
1252.54 27
1252.62 31
1252.70 35
1252.78 37
1252.86 38
1252.94 37
1253.03 33
1253.11 29
1253.19 25
1253.27 22
1253.35 20
1253.43 19
1253.51 19
1253.59 20
1253.68 21
1253.76 23
1253.84 25
1253.92 28
1254.00 30
1254.08 33
1254.16 35
1254.24 37
1254.33 37
1254.41 35
1254.49 32
1254.57 28
1254.65 24
1254.73 21
1254.81 19
1254.90 19
1254.98 22
1255.06 26
1255.14 32
1255.22 38
1255.30 44
1255.38 49
1255.46 54
1255.55 56
1255.63 57
1255.71 56
1255.79 53
1255.87 48
1255.95 42
1256.03 36
1256.12 31
1256.20 26
1256.28 23
1256.36 21
1256.44 21
1256.52 22
1256.60 24
1256.68 26
1256.77 27
1256.85 27
1256.93 26
1257.01 25
1257.09 23
1257.17 22
1257.25 22
1257.34 23
1257.42 26
1257.50 29
1257.58 32
1257.66 34
1257.74 35
1257.82 35
1257.91 35
1257.99 33
1258.07 31
1258.15 29
1258.23 26
1258.31 23
1258.39 19
1258.48 15
1258.56 10
1258.64 6
1258.72 2
1258.80 0
1258.88 0
1258.96 0
1259.05 1
1259.13 3
1259.21 5
1259.29 6
1259.37 7
1259.45 7
1259.53 6
1259.62 5
1259.70 4
1259.78 2
1259.86 2
1259.94 1
1260.02 1
1260.10 0
1260.19 0
1260.27 0
1260.35 0
1260.43 0
1260.51 0
1260.59 0
1260.68 0
1260.76 0
1260.84 1
1260.92 2
1261.00 2
1261.08 1
1261.16 1
1261.25 1
1261.33 1
1261.41 3
1261.49 6
1261.57 10
1261.65 14
1261.74 17
1261.82 20
1261.90 22
1261.98 24
1262.06 25
1262.14 26
1262.22 29
1262.31 32
1262.39 35
1262.47 38
1262.55 40
1262.63 41
1262.71 41
1262.80 40
1262.88 39
1262.96 38
1263.04 40
1263.12 42
1263.20 47
1263.28 52
1263.37 58
1263.45 63
1263.53 66
1263.61 67
1263.69 66
1263.77 63
1263.86 59
1263.94 55
1264.02 52
1264.10 49
1264.18 48
1264.26 47
1264.35 46
1264.43 47
1264.51 47
1264.59 47
1264.67 48
1264.75 49
1264.84 51
1264.92 54
1265.00 57
1265.08 60
1265.16 63
1265.24 65
1265.33 67
1265.41 68
1265.49 68
1265.57 68
1265.65 68
1265.73 68
1265.82 68
1265.90 69
1265.98 70
1266.06 72
1266.14 74
1266.22 76
1266.31 77
1266.39 76
1266.47 75
1266.55 72
1266.63 68
1266.71 64
1266.80 59
1266.88 54
1266.96 51
1267.04 49
1267.12 48
1267.20 48
1267.29 47
1267.37 47
1267.45 46
1267.53 45
1267.61 43
1267.69 42
1267.78 41
1267.86 41
1267.94 42
1268.02 43
1268.10 45
1268.18 48
1268.27 52
1268.35 56
1268.43 62
1268.51 67
1268.59 72
1268.68 77
1268.76 80
1268.84 83
1268.92 84
1269.00 83
1269.08 81
1269.17 77
1269.25 73
1269.33 69
1269.41 65
1269.49 62
1269.57 62
1269.66 63
1269.74 67
1269.82 73
1269.90 79
1269.98 85
1270.07 91
1270.15 94
1270.23 97
1270.31 98
1270.39 99
1270.47 98
1270.56 97
1270.64 96
1270.72 93
1270.80 91
1270.88 88
1270.97 85
1271.05 83
1271.13 83
1271.21 83
1271.29 85
1271.37 87
1271.46 90
1271.54 92
1271.62 94
1271.70 93
1271.78 92
1271.87 89
1271.95 85
1272.03 81
1272.11 75
1272.19 70
1272.28 65
1272.36 60
1272.44 56
1272.52 53
1272.60 52
1272.68 51
1272.77 52
1272.85 52
1272.93 54
1273.01 54
1273.09 54
1273.18 54
1273.26 52
1273.34 48
1273.42 45
1273.50 40
1273.59 36
1273.67 32
1273.75 30
1273.83 29
1273.91 29
1274.00 30
1274.08 31
1274.16 30
1274.24 29
1274.32 26
1274.40 23
1274.49 18
1274.57 15
1274.65 12
1274.73 10
1274.81 8
1274.90 8
1274.98 7
1275.06 7
1275.14 7
1275.22 8
1275.31 8
1275.39 9
1275.47 10
1275.55 11
1275.63 11
1275.72 11
1275.80 9
1275.88 7
1275.96 3
1276.04 0
1276.13 0
1276.21 0
1276.29 0
1276.37 0
1276.45 0
1276.54 0
1276.62 0
1276.70 0
1276.78 3
1276.86 6
1276.95 8
1277.03 11
1277.11 13
1277.19 14
1277.27 15
1277.36 15
1277.44 15
1277.52 15
1277.60 14
1277.68 14
1277.77 15
1277.85 16
1277.93 17
1278.01 18
1278.09 19
1278.18 20
1278.26 20
1278.34 20
1278.42 19
1278.51 18
1278.59 18
1278.67 18
1278.75 18
1278.83 18
1278.92 18
1279.00 18
1279.08 18
1279.16 17
1279.24 16
1279.33 16
1279.41 16
1279.49 16
1279.57 17
1279.65 18
1279.74 20
1279.82 21
1279.90 22
1279.98 23
1280.07 25
1280.15 27
1280.23 31
1280.31 35
1280.39 40
1280.48 44
1280.56 48
1280.64 50
1280.72 50
1280.80 49
1280.89 45
1280.97 41
1281.05 37
1281.13 35
1281.22 34
1281.30 36
1281.38 39
1281.46 42
1281.54 46
1281.63 49
1281.71 51
1281.79 53
1281.87 54
1281.95 55
1282.04 55
1282.12 56
1282.20 56
1282.28 56
1282.37 56
1282.45 56
1282.53 55
1282.61 55
1282.69 54
1282.78 54
1282.86 53
1282.94 52
1283.02 51
1283.11 49
1283.19 47
1283.27 44
1283.35 41
1283.43 37
1283.52 32
1283.60 27
1283.68 22
1283.76 18
1283.85 16
1283.93 15
1284.01 17
1284.09 20
1284.17 24
1284.26 29
1284.34 33
1284.42 37
1284.50 40
1284.59 42
1284.67 43
1284.75 43
1284.83 44
1284.92 44
1285.00 44
1285.08 45
1285.16 47
1285.24 49
1285.33 53
1285.41 57
1285.49 62
1285.57 66
1285.66 69
1285.74 72
1285.82 73
1285.90 74
1285.99 74
1286.07 74
1286.15 75
1286.23 76
1286.31 78
1286.40 80
1286.48 83
1286.56 85
1286.64 86
1286.73 87
1286.81 86
1286.89 84
1286.97 82
1287.06 79
1287.14 76
1287.22 74
1287.30 74
1287.38 75
1287.47 77
1287.55 79
1287.63 81
1287.71 83
1287.80 84
1287.88 85
1287.96 85
1288.04 85
1288.13 84
1288.21 83
1288.29 82
1288.37 80
1288.46 78
1288.54 75
1288.62 72
1288.70 68
1288.79 63
1288.87 59
1288.95 54
1289.03 50
1289.11 46
1289.20 44
1289.28 43
1289.36 44
1289.44 45
1289.53 47
1289.61 49
1289.69 51
1289.77 52
1289.86 52
1289.94 52
1290.02 52
1290.10 52
1290.19 53
1290.27 54
1290.35 57
1290.43 61
1290.52 66
1290.60 71
1290.68 76
1290.76 79
1290.85 80
1290.93 80
1291.01 78
1291.09 74
1291.18 69
1291.26 64
1291.34 58
1291.42 52
1291.51 46
1291.59 42
1291.67 38
1291.75 36
1291.84 36
1291.92 37
1292.00 38
1292.08 40
1292.17 40
1292.25 40
1292.33 39
1292.41 38
1292.50 36
1292.58 35
1292.66 34
1292.74 35
1292.83 36
1292.91 38
1292.99 41
1293.07 43
1293.16 46
1293.24 47
1293.32 48
1293.40 48
1293.49 48
1293.57 46
1293.65 44
1293.73 42
1293.82 39
1293.90 38
1293.98 36
1294.06 36
1294.15 37
1294.23 38
1294.31 39
1294.39 40
1294.48 40
1294.56 39
1294.64 37
1294.73 34
1294.81 31
1294.89 29
1294.97 27
1295.06 27
1295.14 28
1295.22 29
1295.30 30
1295.39 31
1295.47 32
1295.55 32
1295.63 31
1295.72 30
1295.80 29
1295.88 30
1295.96 31
1296.05 33
1296.13 36
1296.21 39
1296.30 42
1296.38 45
1296.46 47
1296.54 47
1296.63 47
1296.71 46
1296.79 44
1296.87 43
1296.96 41
1297.04 40
1297.12 38
1297.20 37
1297.29 35
1297.37 34
1297.45 33
1297.54 32
1297.62 32
1297.70 33
1297.78 35
1297.87 37
1297.95 41
1298.03 45
1298.11 49
1298.20 53
1298.28 55
1298.36 55
1298.44 53
1298.53 49
1298.61 43
1298.69 37
1298.78 31
1298.86 27
1298.94 23
1299.02 22
1299.11 22
1299.19 23
1299.27 25
1299.35 26
1299.44 28
1299.52 29
1299.60 29
1299.69 30
1299.77 30
1299.85 31
1299.93 32
1300.02 33
1300.10 34
1300.18 34
1300.27 33
1300.35 32
1300.43 30
1300.51 27
1300.60 25
1300.68 23
1300.76 22
1300.84 22
1300.93 24
1301.01 27
1301.09 31
1301.18 36
1301.26 41
1301.34 47
1301.42 52
1301.51 58
1301.59 63
1301.67 67
1301.76 71
1301.84 73
1301.92 74
1302.00 73
1302.09 71
1302.17 67
1302.25 62
1302.34 56
1302.42 51
1302.50 46
1302.58 41
1302.67 35
1302.75 29
1302.83 22
1302.92 15
1303.00 9
1303.08 4
1303.16 2
1303.25 2
1303.33 4
1303.41 7
1303.50 10
1303.58 13
1303.66 14
1303.74 15
1303.83 15
1303.91 14
1303.99 12
1304.08 9
1304.16 6
1304.24 2
1304.32 0
1304.41 0
1304.49 0
1304.57 0
1304.66 0
1304.74 0
1304.82 0
1304.90 0
1304.99 4
1305.07 11
1305.15 18
1305.24 23
1305.32 27
1305.40 29
1305.48 30
1305.57 29
1305.65 27
1305.73 26
1305.82 25
1305.90 24
1305.98 25
1306.07 27
1306.15 28
1306.23 29
1306.31 28
1306.40 27
1306.48 24
1306.56 21
1306.65 18
1306.73 15
1306.81 14
1306.90 13
1306.98 13
1307.06 14
1307.14 15
1307.23 15
1307.31 16
1307.39 16
1307.48 17
1307.56 18
1307.64 19
1307.73 19
1307.81 19
1307.89 19
1307.97 18
1308.06 17
1308.14 16
1308.22 15
1308.31 14
1308.39 14
1308.47 14
1308.56 16
1308.64 18
1308.72 22
1308.80 28
1308.89 35
1308.97 44
1309.05 52
1309.14 59
1309.22 65
1309.30 68
1309.39 70
1309.47 70
1309.55 69
1309.63 67
1309.72 65
1309.80 62
1309.88 59
1309.97 54
1310.05 49
1310.13 43
1310.22 37
1310.30 31
1310.38 26
1310.47 22
1310.55 20
1310.63 18
1310.72 16
1310.80 14
1310.88 12
1310.96 10
1311.05 7
1311.13 5
1311.21 3
1311.30 2
1311.38 1
1311.46 1
1311.55 2
1311.63 4
1311.71 7
1311.80 12
1311.88 17
1311.96 24
1312.05 31
1312.13 39
1312.21 46
1312.29 51
1312.38 55
1312.46 58
1312.54 59
1312.63 60
1312.71 60
1312.79 59
1312.88 57
1312.96 55
1313.04 52
1313.13 50
1313.21 47
1313.29 46
1313.38 46
1313.46 46
1313.54 47
1313.63 47
1313.71 45
1313.79 42
1313.87 38
1313.96 32
1314.04 28
1314.12 25
1314.21 23
1314.29 23
1314.37 24
1314.46 25
1314.54 26
1314.62 25
1314.71 22
1314.79 19
1314.87 15
1314.96 12
1315.04 10
1315.12 9
1315.21 10
1315.29 13
1315.37 16
1315.46 19
1315.54 23
1315.62 25
1315.71 26
1315.79 27
1315.87 26
1315.96 25
1316.04 23
1316.12 20
1316.21 17
1316.29 14
1316.37 12
1316.46 9
1316.54 7
1316.62 6
1316.71 4
1316.79 3
1316.87 2
1316.96 1
1317.04 0
1317.12 0
1317.21 0
1317.29 0
1317.37 0
1317.46 0
1317.54 0
1317.62 1
1317.71 6
1317.79 12
1317.87 18
1317.96 25
1318.04 30
1318.12 35
1318.21 39
1318.29 42
1318.37 43
1318.46 43
1318.54 42
1318.62 40
1318.71 39
1318.79 40
1318.87 41
1318.96 44
1319.04 48
1319.12 53
1319.21 56
1319.29 57
1319.37 55
1319.46 51
1319.54 47
1319.62 42
1319.71 40
1319.79 40
1319.87 43
1319.96 50
1320.04 58
1320.12 66
1320.21 74
1320.29 79
1320.37 81
1320.46 82
1320.54 80
1320.62 77
1320.71 74
1320.79 72
1320.87 71
1320.96 70
1321.04 71
1321.12 72
1321.21 74
1321.29 75
1321.37 77
1321.46 79
1321.54 81
1321.62 83
1321.71 85
1321.79 87
1321.87 90
1321.96 92
1322.04 93
1322.12 94
1322.21 93
1322.29 91
1322.38 88
1322.46 84
1322.54 81
1322.63 79
1322.71 78
1322.79 78
1322.88 80
1322.96 83
1323.04 85
1323.13 87
1323.21 87
1323.29 86
1323.38 84
1323.46 80
1323.54 75
1323.63 69
1323.71 64
1323.79 59
1323.88 54
1323.96 51
1324.05 47
1324.13 44
1324.21 41
1324.30 38
1324.38 35
1324.46 32
1324.55 30
1324.63 28
1324.71 27
1324.80 26
1324.88 24
1324.96 22
1325.05 21
1325.13 20
1325.21 21
1325.30 24
1325.38 28
1325.47 32
1325.55 36
1325.63 39
1325.72 42
1325.80 43
1325.88 45
1325.97 48
1326.05 51
1326.13 56
1326.22 61
1326.30 66
1326.39 70
1326.47 72
1326.55 74
1326.64 76
1326.72 77
1326.80 80
1326.89 83
1326.97 85
1327.05 88
1327.14 89
1327.22 90
1327.30 88
1327.39 86
1327.47 84
1327.56 81
1327.64 79
1327.72 78
1327.81 78
1327.89 81
1327.97 86
1328.06 93
1328.14 101
1328.22 109
1328.31 116
1328.39 122
1328.48 126
1328.56 128
1328.64 127
1328.73 123
1328.81 118
1328.89 112
1328.98 105
1329.06 98
1329.15 92
1329.23 87
1329.31 84
1329.40 81
1329.48 79
1329.56 78
1329.65 78
1329.73 78
1329.81 79
1329.90 80
1329.98 82
1330.07 86
1330.15 90
1330.23 95
1330.32 99
1330.40 103
1330.48 106
1330.57 107
1330.65 105
1330.74 101
1330.82 95
1330.90 87
1330.99 79
1331.07 70
1331.15 63
1331.24 57
1331.32 52
1331.41 50
1331.49 49
1331.57 49
1331.66 50
1331.74 50
1331.82 51
1331.91 50
1331.99 49
1332.08 47
1332.16 45
1332.24 43
1332.33 42
1332.41 39
1332.49 37
1332.58 34
1332.66 31
1332.75 27
1332.83 23
1332.91 20
1333.00 17
1333.08 14
1333.17 13
1333.25 12
1333.33 12
1333.42 12
1333.50 12
1333.58 13
1333.67 14
1333.75 16
1333.84 19
1333.92 21
1334.00 24
1334.09 26
1334.17 29
1334.25 31
1334.34 33
1334.42 35
1334.51 37
1334.59 38
1334.67 39
1334.76 41
1334.84 43
1334.93 45
1335.01 46
1335.09 47
1335.18 47
1335.26 45
1335.35 42
1335.43 38
1335.51 34
1335.60 33
1335.68 33
1335.76 35
1335.85 40
1335.93 46
1336.02 52
1336.10 58
1336.18 64
1336.27 68
1336.35 71
1336.44 74
1336.52 76
1336.60 76
1336.69 75
1336.77 71
1336.86 65
1336.94 57
1337.02 48
1337.11 40
1337.19 33
1337.28 30
1337.36 30
1337.44 32
1337.53 37
1337.61 42
1337.69 47
1337.78 52
1337.86 56
1337.95 60
1338.03 64
1338.11 68
1338.20 72
1338.28 75
1338.37 77
1338.45 77
1338.53 76
1338.62 72
1338.70 67
1338.79 62
1338.87 57
1338.95 53
1339.04 49
1339.12 45
1339.21 42
1339.29 38
1339.37 34
1339.46 29
1339.54 26
1339.63 25
1339.71 25
1339.79 28
1339.88 33
1339.96 38
1340.05 43
1340.13 46
1340.21 46
1340.30 44
1340.38 39
1340.47 33
1340.55 27
1340.63 22
1340.72 18
1340.80 16
1340.89 16
1340.97 19
1341.06 22
1341.14 26
1341.22 30
1341.31 33
1341.39 35
1341.48 36
1341.56 36
1341.64 35
1341.73 34
1341.81 34
1341.90 34
1341.98 35
1342.06 36
1342.15 38
1342.23 40
1342.32 43
1342.40 48
1342.48 54
1342.57 63
1342.65 73
1342.74 83
1342.82 93
1342.91 100
1342.99 105
1343.07 106
1343.16 105
1343.24 101
1343.33 98
1343.41 96
1343.49 96
1343.58 98
1343.66 102
1343.75 108
1343.83 113
1343.91 118
1344.00 122
1344.08 123
1344.17 122
1344.25 119
1344.34 115
1344.42 109
1344.50 104
1344.59 98
1344.67 93
1344.76 88
1344.84 83
1344.92 79
1345.01 75
1345.09 71
1345.18 67
1345.26 64
1345.35 62
1345.43 60
1345.51 60
1345.60 59
1345.68 59
1345.77 58
1345.85 57
1345.93 56
1346.02 53
1346.10 50
1346.19 47
1346.27 44
1346.36 41
1346.44 40
1346.52 39
1346.61 40
1346.69 42
1346.78 44
1346.86 46
1346.95 48
1347.03 48
1347.11 47
1347.20 45
1347.28 42
1347.37 38
1347.45 34
1347.54 29
1347.62 25
1347.70 21
1347.79 17
1347.87 14
1347.96 12
1348.04 11
1348.13 10
1348.21 9
1348.29 8
1348.38 8
1348.46 8
1348.55 8
1348.63 8
1348.72 8
1348.80 9
1348.88 10
1348.97 12
1349.05 14
1349.14 16
1349.22 18
1349.31 20
1349.39 22
1349.47 22
1349.56 21
1349.64 20
1349.73 18
1349.81 17
1349.90 17
1349.98 18
1350.06 19
1350.15 19
1350.23 20
1350.32 19
1350.40 18
1350.49 18
1350.57 19
1350.65 22
1350.74 26
1350.82 31
1350.91 37
1350.99 43
1351.08 46
1351.16 48
1351.25 48
1351.33 46
1351.41 44
1351.50 42
1351.58 40
1351.67 39
1351.75 39
1351.84 39
1351.92 40
1352.01 42
1352.09 44
1352.17 47
1352.26 51
1352.34 55
1352.43 59
1352.51 63
1352.60 65
1352.68 66
1352.76 67
1352.85 66
1352.93 66
1353.02 64
1353.10 62
1353.19 60
1353.27 57
1353.36 54
1353.44 51
1353.52 48
1353.61 45
1353.69 44
1353.78 43
1353.86 44
1353.95 45
1354.03 47
1354.12 50
1354.20 53
1354.28 55
1354.37 56
1354.45 57
1354.54 57
1354.62 57
1354.71 57
1354.79 57
1354.88 59
1354.96 62
1355.05 66
1355.13 71
1355.21 77
1355.30 83
1355.38 89
1355.47 95
1355.55 100
1355.64 104
1355.72 107
1355.81 109
1355.89 111
1355.97 112
1356.06 114
1356.14 116
1356.23 119
1356.31 123
1356.40 128
1356.48 132
1356.57 136
1356.65 138
1356.74 139
1356.82 138
1356.90 135
1356.99 131
1357.07 127
1357.16 121
1357.24 116
1357.33 112
1357.41 110
1357.50 111
1357.58 114
1357.67 121
1357.75 130
1357.84 141
1357.92 153
1358.00 164
1358.09 174
1358.17 182
1358.26 188
1358.34 190
1358.43 190
1358.51 188
1358.60 184
1358.68 180
1358.77 175
1358.85 171
1358.93 167
1359.02 163
1359.10 160
1359.19 157
1359.27 154
1359.36 150
1359.44 147
1359.53 142
1359.61 137
1359.70 132
1359.78 126
1359.87 121
1359.95 116
1360.04 113
1360.12 111
1360.20 111
1360.29 112
1360.37 113
1360.46 113
1360.54 112
1360.63 110
1360.71 106
1360.80 100
1360.88 93
1360.97 86
1361.05 80
1361.14 74
1361.22 68
1361.31 64
1361.39 61
1361.47 58
1361.56 55
1361.64 52
1361.73 48
1361.81 44
1361.90 39
1361.98 35
1362.07 30
1362.15 27
1362.24 24
1362.32 23
1362.41 22
1362.49 21
1362.58 20
1362.66 18
1362.75 17
1362.83 16
1362.91 15
1363.00 15
1363.08 16
1363.17 18
1363.25 22
1363.34 26
1363.42 30
1363.51 33
1363.59 35
1363.68 35
1363.76 33
1363.85 30
1363.93 26
1364.02 21
1364.10 18
1364.19 15
1364.27 13
1364.36 12
1364.44 12
1364.53 12
1364.61 13
1364.69 15
1364.78 19
1364.86 23
1364.95 27
1365.03 32
1365.12 35
1365.20 37
1365.29 36
1365.37 33
1365.46 28
1365.54 21
1365.63 14
1365.71 7
1365.80 2
1365.88 0
1365.97 0
1366.05 0
1366.14 0
1366.22 0
1366.31 0
1366.39 0
1366.48 1
1366.56 0
1366.65 0
1366.73 1
1366.82 2
1366.90 4
1366.99 7
1367.07 11
1367.16 15
1367.24 19
1367.32 22
1367.41 24
1367.49 26
1367.58 27
1367.66 28
1367.75 29
1367.83 30
1367.92 30
1368.00 30
1368.09 28
1368.17 25
1368.26 20
1368.34 14
1368.43 8
1368.51 3
1368.60 0
1368.68 0
1368.77 0
1368.85 0
1368.94 1
1369.02 4
1369.11 8
1369.19 10
1369.28 12
1369.36 14
1369.45 14
1369.53 15
1369.62 16
1369.70 18
1369.79 20
1369.87 23
1369.96 26
1370.04 29
1370.13 31
1370.21 32
1370.30 33
1370.38 34
1370.47 34
1370.55 36
1370.64 38
1370.72 40
1370.81 43
1370.89 47
1370.98 52
1371.06 57
1371.15 61
1371.23 66
1371.32 70
1371.40 74
1371.49 78
1371.57 82
1371.66 86
1371.74 90
1371.83 92
1371.91 95
1372.00 96
1372.08 97
1372.17 98
1372.25 99
1372.34 101
1372.42 104
1372.51 107
1372.59 111
1372.68 114
1372.76 116
1372.85 118
1372.93 120
1373.02 121
1373.10 122
1373.19 123
1373.27 125
1373.36 125
1373.44 125
1373.53 123
1373.61 120
1373.70 117
1373.78 113
1373.87 110
1373.95 108
1374.04 109
1374.12 111
1374.21 114
1374.29 118
1374.38 121
1374.46 124
1374.55 124
1374.63 123
1374.72 120
1374.80 115
1374.89 110
1374.97 104
1375.06 100
1375.14 96
1375.23 93
1375.32 90
1375.40 87
1375.49 85
1375.57 81
1375.66 77
1375.74 71
1375.83 66
1375.91 60
1376.00 55
1376.08 49
1376.17 45
1376.25 41
1376.34 38
1376.42 35
1376.51 33
1376.59 32
1376.68 31
1376.76 30
1376.85 30
1376.93 31
1377.02 32
1377.10 34
1377.19 37
1377.27 40
1377.36 43
1377.44 46
1377.53 48
1377.61 49
1377.70 50
1377.78 50
1377.87 50
1377.96 49
1378.04 49
1378.13 48
1378.21 47
1378.30 46
1378.38 45
1378.47 45
1378.55 45
1378.64 44
1378.72 43
1378.81 41
1378.89 38
1378.98 34
1379.06 28
1379.15 22
1379.23 15
1379.32 7
1379.40 0
1379.49 0
1379.57 0
1379.66 0
1379.75 0
1379.83 0
1379.92 0
1380.00 0
1380.09 0
1380.17 4
1380.26 9
1380.34 13
1380.43 17
1380.51 20
1380.60 21
1380.68 22
1380.77 22
1380.85 21
1380.94 19
1381.02 17
1381.11 15
1381.20 14
1381.28 13
1381.37 13
1381.45 14
1381.54 14
1381.62 15
1381.71 15
1381.79 13
1381.88 11
1381.96 7
1382.05 4
1382.13 1
1382.22 0
1382.30 0
1382.39 0
1382.48 1
1382.56 4
1382.65 6
1382.73 8
1382.82 9
1382.90 9
1382.99 9
1383.07 9
1383.16 10
1383.24 12
1383.33 15
1383.41 19
1383.50 24
1383.58 30
1383.67 36
1383.76 41
1383.84 46
1383.93 49
1384.01 51
1384.10 52
1384.18 53
1384.27 54
1384.35 55
1384.44 56
1384.52 58
1384.61 59
1384.69 60
1384.78 60
1384.87 60
1384.95 58
1385.04 55
1385.12 51
1385.21 44
1385.29 37
1385.38 29
1385.46 20
1385.55 13
1385.63 7
1385.72 3
1385.81 2
1385.89 2
1385.98 4
1386.06 7
1386.15 9
1386.23 11
1386.32 12
1386.40 12
1386.49 11
1386.57 10
1386.66 9
1386.75 9
1386.83 10
1386.92 13
1387.00 16
1387.09 21
1387.17 26
1387.26 31
1387.34 34
1387.43 37
1387.52 38
1387.60 37
1387.69 35
1387.77 32
1387.86 28
1387.94 25
1388.03 22
1388.11 19
1388.20 18
1388.28 19
1388.37 20
1388.46 23
1388.54 26
1388.63 30
1388.71 35
1388.80 39
1388.88 43
1388.97 47
1389.05 50
1389.14 52
1389.23 55
1389.31 56
1389.40 57
1389.48 55
1389.57 52
1389.65 46
1389.74 38
1389.82 30
1389.91 22
1390.00 15
1390.08 9
1390.17 7
1390.25 6
1390.34 7
1390.42 8
1390.51 11
1390.59 13
1390.68 14
1390.77 15
1390.85 16
1390.94 15
1391.02 15
1391.11 14
1391.19 13
1391.28 13
1391.37 13
1391.45 13
1391.54 13
1391.62 14
1391.71 15
1391.79 16
1391.88 17
1391.96 17
1392.05 17
1392.14 17
1392.22 16
1392.31 16
1392.39 15
1392.48 15
1392.56 16
1392.65 17
1392.74 18
1392.82 20
1392.91 23
1392.99 25
1393.08 28
1393.16 30
1393.25 30
1393.34 30
1393.42 28
1393.51 25
1393.59 22
1393.68 18
1393.76 15
1393.85 13
1393.94 12
1394.02 12
1394.11 13
1394.19 13
1394.28 12
1394.36 12
1394.45 10
1394.54 10
1394.62 10
1394.71 12
1394.79 16
1394.88 20
1394.96 25
1395.05 29
1395.14 33
1395.22 36
1395.31 39
1395.39 41
1395.48 43
1395.56 46
1395.65 49
1395.74 54
1395.82 60
1395.91 65
1395.99 70
1396.08 74
1396.16 75
1396.25 73
1396.34 69
1396.42 62
1396.51 53
1396.59 44
1396.68 35
1396.76 28
1396.85 22
1396.94 18
1397.02 17
1397.11 19
1397.19 23
1397.28 29
1397.37 35
1397.45 42
1397.54 47
1397.62 51
1397.71 53
1397.79 52
1397.88 50
1397.97 47
1398.05 44
1398.14 41
1398.22 39
1398.31 37
1398.40 35
1398.48 34
1398.57 33
1398.65 33
1398.74 33
1398.82 34
1398.91 34
1399.00 35
1399.08 35
1399.17 35
1399.25 36
1399.34 38
1399.43 42
1399.51 47
1399.60 54
1399.68 61
1399.77 67
1399.85 71
1399.94 73
1400.03 72
1400.11 69
1400.20 64
1400.28 59
1400.37 54
1400.46 50
1400.54 46
1400.63 42
1400.71 39
1400.80 36
1400.89 33
1400.97 30
1401.06 28
1401.14 26
1401.23 24
1401.32 22
1401.40 19
1401.49 17
1401.57 16
1401.66 15
1401.74 16
1401.83 17
1401.92 19
1402.00 21
1402.09 22
1402.17 22
1402.26 21
1402.35 20
1402.43 18
1402.52 16
1402.60 14
1402.69 12
1402.78 11
1402.86 11
1402.95 11
1403.03 13
1403.12 17
1403.21 21
1403.29 27
1403.38 34
1403.46 40
1403.55 44
1403.64 48
1403.72 49
1403.81 49
1403.89 48
1403.98 45
1404.07 42
1404.15 38
1404.24 34
1404.32 29
1404.41 24
1404.50 19
1404.58 14
1404.67 9
1404.75 5
1404.84 2
1404.93 0
1405.01 0
1405.10 0
1405.18 0
1405.27 0
1405.36 0
1405.44 0
1405.53 0
1405.61 0
1405.70 2
1405.79 8
1405.87 14
1405.96 20
1406.05 23
1406.13 25
1406.22 24
1406.30 22
1406.39 18
1406.48 15
1406.56 13
1406.65 14
1406.73 18
1406.82 24
1406.91 31
1406.99 39
1407.08 45
1407.16 51
1407.25 54
1407.34 55
1407.42 54
1407.51 52
1407.59 50
1407.68 47
1407.77 45
1407.85 42
1407.94 38
1408.03 35
1408.11 31
1408.20 27
1408.28 24
1408.37 20
1408.46 17
1408.54 14
1408.63 10
1408.71 7
1408.80 4
1408.89 2
1408.97 0
1409.06 0
1409.15 1
1409.23 4
1409.32 9
1409.40 14
1409.49 20
1409.58 25
1409.66 28
1409.75 30
1409.83 30
1409.92 29
1410.01 28
1410.09 26
1410.18 25
1410.27 24
1410.35 23
1410.44 22
1410.52 20
1410.61 19
1410.70 19
1410.78 18
1410.87 19
1410.96 19
1411.04 20
1411.13 20
1411.21 20
1411.30 21
1411.39 20
1411.47 20
1411.56 20
1411.65 20
1411.73 19
1411.82 20
1411.90 20
1411.99 21
1412.08 23
1412.16 25
1412.25 28
1412.34 30
1412.42 32
1412.51 34
1412.59 35
1412.68 35
1412.77 34
1412.85 32
1412.94 28
1413.03 24
1413.11 19
1413.20 14
1413.28 11
1413.37 10
1413.46 10
1413.54 12
1413.63 15
1413.72 18
1413.80 20
1413.89 21
1413.98 21
1414.06 20
1414.15 19
1414.23 17
1414.32 17
1414.41 17
1414.49 17
1414.58 18
1414.67 20
1414.75 23
1414.84 27
1414.92 30
1415.01 33
1415.10 35
1415.18 36
1415.27 35
1415.36 33
1415.44 30
1415.53 27
1415.62 25
1415.70 24
1415.79 24
1415.87 26
1415.96 29
1416.05 32
1416.13 34
1416.22 35
1416.31 35
1416.39 34
1416.48 32
1416.57 30
1416.65 28
1416.74 27
1416.82 28
1416.91 29
1417.00 32
1417.08 35
1417.17 39
1417.26 42
1417.34 46
1417.43 49
1417.52 52
1417.60 54
1417.69 55
1417.78 55
1417.86 54
1417.95 53
1418.03 51
1418.12 49
1418.21 47
1418.29 44
1418.38 41
1418.47 38
1418.55 34
1418.64 31
1418.73 28
1418.81 26
1418.90 26
1418.99 26
1419.07 27
1419.16 28
1419.25 29
1419.33 31
1419.42 32
1419.50 32
1419.59 32
1419.68 32
1419.76 32
1419.85 32
1419.94 32
1420.02 32
1420.11 33
1420.20 35
1420.28 36
1420.37 38
1420.46 39
1420.54 39
1420.63 38
1420.72 35
1420.80 32
1420.89 28
1420.98 23
1421.06 19
1421.15 15
1421.23 13
1421.32 12
1421.41 13
1421.49 15
1421.58 18
1421.67 22
1421.75 26
1421.84 29
1421.93 31
1422.01 31
1422.10 30
1422.19 28
1422.27 25
1422.36 22
1422.45 19
1422.53 17
1422.62 16
1422.71 16
1422.79 16
1422.88 17
1422.97 19
1423.05 21
1423.14 24
1423.23 27
1423.31 31
1423.40 34
1423.49 36
1423.57 37
1423.66 35
1423.75 33
1423.83 29
1423.92 24
1424.01 19
1424.09 14
1424.18 10
1424.27 6
1424.35 2
1424.44 0
1424.52 0
1424.61 0
1424.70 1
1424.78 4
1424.87 8
1424.96 13
1425.04 18
1425.13 22
1425.22 26
1425.30 28
1425.39 29
1425.48 28
1425.56 26
1425.65 21
1425.74 16
1425.82 10
1425.91 3
1426.00 0
1426.08 0
1426.17 0
1426.26 0
1426.34 0
1426.43 0
1426.52 0
1426.60 0
1426.69 7
1426.78 12
1426.87 15
1426.95 16
1427.04 15
1427.13 13
1427.21 10
1427.30 8
1427.39 8
1427.47 10
1427.56 14
1427.65 21
1427.73 28
1427.82 36
1427.91 42
1427.99 47
1428.08 50
1428.17 51
1428.25 51
1428.34 50
1428.43 47
1428.51 44
1428.60 41
1428.69 37
1428.77 34
1428.86 31
1428.95 30
1429.03 29
1429.12 30
1429.21 31
1429.29 34
1429.38 39
1429.47 44
1429.55 51
1429.64 57
1429.73 63
1429.81 68
1429.90 72
1429.99 73
1430.08 72
1430.16 70
1430.25 66
1430.34 62
1430.42 58
1430.51 53
1430.60 49
1430.68 45
1430.77 42
1430.86 40
1430.94 38
1431.03 36
1431.12 35
1431.20 34
1431.29 34
1431.38 35
1431.46 37
1431.55 40
1431.64 44
1431.72 48
1431.81 52
1431.90 56
1431.99 59
1432.07 63
1432.16 67
1432.25 72
1432.33 79
1432.42 87
1432.51 95
1432.59 102
1432.68 108
1432.77 113
1432.85 115
1432.94 116
1433.03 116
1433.11 116
1433.20 115
1433.29 113
1433.38 110
1433.46 105
1433.55 97
1433.64 87
1433.72 77
1433.81 65
1433.90 55
1433.98 46
1434.07 38
1434.16 33
1434.24 30
1434.33 28
1434.42 27
1434.51 26
1434.59 26
1434.68 25
1434.77 24
1434.85 23
1434.94 22
1435.03 21
1435.11 21
1435.20 22
1435.29 23
1435.38 25
1435.46 26
1435.55 25
1435.64 24
1435.72 22
1435.81 20
1435.90 18
1435.98 16
1436.07 16
1436.16 16
1436.24 17
1436.33 18
1436.42 18
1436.51 19
1436.59 19
1436.68 18
1436.77 17
1436.85 16
1436.94 14
1437.03 11
1437.11 7
1437.20 3
1437.29 0
1437.38 0
1437.46 0
1437.55 0
1437.64 0
1437.72 0
1437.81 0
1437.90 0
1437.99 0
1438.07 3
1438.16 8
1438.25 14
1438.33 20
1438.42 25
1438.51 29
1438.59 30
1438.68 29
1438.77 26
1438.86 22
1438.94 17
1439.03 12
1439.12 7
1439.20 4
1439.29 3
1439.38 2
1439.47 2
1439.55 3
1439.64 3
1439.73 4
1439.81 5
1439.90 5
1439.99 6
1440.07 8
1440.16 10
1440.25 12
1440.34 15
1440.42 18
1440.51 21
1440.60 23
1440.68 23
1440.77 22
1440.86 20
1440.95 17
1441.03 14
1441.12 12
1441.21 12
1441.29 13
1441.38 16
1441.47 20
1441.56 24
1441.64 27
1441.73 29
1441.82 28
1441.90 27
1441.99 24
1442.08 22
1442.17 22
1442.25 24
1442.34 28
1442.43 35
1442.51 44
1442.60 53
1442.69 61
1442.78 67
1442.86 72
1442.95 74
1443.04 76
1443.13 78
1443.21 79
1443.30 82
1443.39 85
1443.47 89
1443.56 93
1443.65 97
1443.74 102
1443.82 106
1443.91 112
1444.00 119
1444.08 127
1444.17 136
1444.26 144
1444.35 152
1444.43 160
1444.52 167
1444.61 174
1444.70 183
1444.78 193
1444.87 204
1444.96 215
1445.04 224
1445.13 232
1445.22 237
1445.31 239
1445.39 240
1445.48 241
1445.57 243
1445.66 244
1445.74 244
1445.83 242
1445.92 238
1446.00 230
1446.09 220
1446.18 207
1446.27 194
1446.35 181
1446.44 170
1446.53 160
1446.62 152
1446.70 145
1446.79 140
1446.88 134
1446.96 130
1447.05 126
1447.14 124
1447.23 122
1447.31 120
1447.40 120
1447.49 119
1447.58 119
1447.66 119
1447.75 118
1447.84 116
1447.93 113
1448.01 108
1448.10 101
1448.19 92
1448.27 82
1448.36 71
1448.45 61
1448.54 52
1448.62 46
1448.71 41
1448.80 39
1448.89 39
1448.97 40
1449.06 42
1449.15 45
1449.24 47
1449.32 49
1449.41 50
1449.50 52
1449.59 54
1449.67 57
1449.76 60
1449.85 63
1449.93 67
1450.02 71
1450.11 75
1450.20 79
1450.28 82
1450.37 85
1450.46 85
1450.55 83
1450.63 80
1450.72 75
1450.81 69
1450.90 64
1450.98 59
1451.07 57
1451.16 56
1451.25 57
1451.33 57
1451.42 57
1451.51 56
1451.60 52
1451.68 46
1451.77 39
1451.86 31
1451.95 23
1452.03 17
1452.12 13
1452.21 11
1452.30 12
1452.38 14
1452.47 17
1452.56 19
1452.65 22
1452.73 23
1452.82 24
1452.91 25
1453.00 24
1453.08 24
1453.17 23
1453.26 21
1453.35 19
1453.43 16
1453.52 14
1453.61 11
1453.70 9
1453.78 8
1453.87 8
1453.96 8
1454.05 11
1454.13 14
1454.22 18
1454.31 23
1454.40 28
1454.48 32
1454.57 36
1454.66 39
1454.75 40
1454.83 40
1454.92 39
1455.01 36
1455.10 34
1455.18 31
1455.27 28
1455.36 25
1455.45 23
1455.53 20
1455.62 17
1455.71 15
1455.80 12
1455.88 11
1455.97 11
1456.06 12
1456.15 16
1456.23 21
1456.32 28
1456.41 37
1456.50 47
1456.59 56
1456.67 63
1456.76 69
1456.85 73
1456.94 75
1457.02 75
1457.11 75
1457.20 73
1457.29 72
1457.37 71
1457.46 71
1457.55 72
1457.64 73
1457.72 75
1457.81 78
1457.90 80
1457.99 82
1458.07 82
1458.16 82
1458.25 80
1458.34 78
1458.43 75
1458.51 73
1458.60 72
1458.69 71
1458.78 72
1458.86 73
1458.95 75
1459.04 77
1459.13 79
1459.21 82
1459.30 84
1459.39 86
1459.48 88
1459.57 88
1459.65 88
1459.74 87
1459.83 85
1459.92 85
1460.00 85
1460.09 86
1460.18 88
1460.27 90
1460.35 90
1460.44 88
1460.53 83
1460.62 76
1460.71 67
1460.79 58
1460.88 49
1460.97 41
1461.06 35
1461.14 31
1461.23 29
1461.32 26
1461.41 24
1461.50 22
1461.58 20
1461.67 18
1461.76 17
1461.85 16
1461.93 17
1462.02 19
1462.11 21
1462.20 23
1462.29 23
1462.37 23
1462.46 22
1462.55 19
1462.64 16
1462.72 13
1462.81 11
1462.90 10
1462.99 10
1463.08 11
1463.16 11
1463.25 11
1463.34 9
1463.43 6
1463.51 2
1463.60 0
1463.69 0
1463.78 0
1463.87 0
1463.95 0
1464.04 5
1464.13 11
1464.22 17
1464.30 20
1464.39 22
1464.48 21
1464.57 20
1464.66 18
1464.74 17
1464.83 16
1464.92 16
1465.01 15
1465.10 14
1465.18 12
1465.27 11
1465.36 9
1465.45 8
1465.53 7
1465.62 6
1465.71 5
1465.80 4
1465.89 2
1465.97 0
1466.06 0
1466.15 0
1466.24 0
1466.33 0
1466.41 0
1466.50 0
1466.59 0
1466.68 4
1466.77 8
1466.85 12
1466.94 15
1467.03 18
1467.12 20
1467.20 22
1467.29 26
1467.38 30
1467.47 35
1467.56 41
1467.64 47
1467.73 53
1467.82 58
1467.91 63
1468.00 65
1468.08 66
1468.17 65
1468.26 62
1468.35 57
1468.44 50
1468.52 43
1468.61 35
1468.70 29
1468.79 26
1468.88 24
1468.96 25
1469.05 27
1469.14 30
1469.23 33
1469.32 35
1469.40 36
1469.49 35
1469.58 33
1469.67 29
1469.76 25
1469.84 22
1469.93 21
1470.02 21
1470.11 22
1470.20 25
1470.28 27
1470.37 29
1470.46 30
1470.55 29
1470.64 27
1470.72 24
1470.81 20
1470.90 15
1470.99 10
1471.08 4
1471.16 0
1471.25 0
1471.34 0
1471.43 0
1471.52 0
1471.60 0
1471.69 0
1471.78 0
1471.87 5
1471.96 13
1472.04 20
1472.13 26
1472.22 31
1472.31 35
1472.40 38
1472.48 42
1472.57 46
1472.66 50
1472.75 53
1472.84 55
1472.93 55
1473.01 53
1473.10 49
1473.19 45
1473.28 40
1473.37 37
1473.45 37
1473.54 40
1473.63 46
1473.72 54
1473.81 63
1473.89 72
1473.98 79
1474.07 86
1474.16 90
1474.25 92
1474.34 93
1474.42 93
1474.51 92
1474.60 91
1474.69 90
1474.78 88
1474.86 85
1474.95 82
1475.04 77
1475.13 73
1475.22 69
1475.30 66
1475.39 65
1475.48 65
1475.57 66
1475.66 67
1475.75 67
1475.83 66
1475.92 64
1476.01 61
1476.10 58
1476.19 55
1476.27 55
1476.36 56
1476.45 58
1476.54 61
1476.63 65
1476.72 67
1476.80 68
1476.89 66
1476.98 62
1477.07 57
1477.16 51
1477.25 47
1477.33 45
1477.42 47
1477.51 51
1477.60 59
1477.69 67
1477.77 75
1477.86 82
1477.95 88
1478.04 91
1478.13 93
1478.22 95
1478.30 96
1478.39 98
1478.48 101
1478.57 105
1478.66 109
1478.75 112
1478.83 115
1478.92 116
1479.01 116
1479.10 114
1479.19 110
1479.28 106
1479.36 101
1479.45 97
1479.54 93
1479.63 92
1479.72 91
1479.80 93
1479.89 95
1479.98 99
1480.07 101
1480.16 104
1480.25 105
1480.33 105
1480.42 104
1480.51 102
1480.60 100
1480.69 98
1480.78 96
1480.86 94
1480.95 91
1481.04 88
1481.13 86
1481.22 86
1481.31 89
1481.39 95
1481.48 105
1481.57 116
1481.66 128
1481.75 139
1481.84 148
1481.92 154
1482.01 157
1482.10 158
1482.19 158
1482.28 158
1482.37 157
1482.46 157
1482.54 155
1482.63 153
1482.72 149
1482.81 143
1482.90 138
1482.99 134
1483.07 132
1483.16 131
1483.25 132
1483.34 135
1483.43 137
1483.52 140
1483.60 142
1483.69 144
1483.78 146
1483.87 148
1483.96 150
1484.05 152
1484.13 154
1484.22 156
1484.31 159
1484.40 161
1484.49 163
1484.58 165
1484.67 164
1484.75 162
1484.84 157
1484.93 151
1485.02 142
1485.11 133
1485.20 124
1485.28 116
1485.37 108
1485.46 101
1485.55 96
1485.64 93
1485.73 92
1485.82 93
1485.90 95
1485.99 100
1486.08 106
1486.17 112
1486.26 118
1486.35 124
1486.43 129
1486.52 134
1486.61 137
1486.70 138
1486.79 136
1486.88 132
1486.97 125
1487.05 117
1487.14 108
1487.23 98
1487.32 90
1487.41 84
1487.50 79
1487.59 76
1487.67 75
1487.76 76
1487.85 78
1487.94 81
1488.03 85
1488.12 87
1488.21 89
1488.29 89
1488.38 88
1488.47 86
1488.56 84
1488.65 83
1488.74 83
1488.83 85
1488.91 87
1489.00 89
1489.09 90
1489.18 90
1489.27 90
1489.36 89
1489.45 87
1489.53 86
1489.62 84
1489.71 82
1489.80 79
1489.89 75
1489.98 70
1490.07 64
1490.15 58
1490.24 52
1490.33 48
1490.42 47
1490.51 49
1490.60 54
1490.69 61
1490.77 70
1490.86 79
1490.95 86
1491.04 92
1491.13 95
1491.22 96
1491.31 97
1491.39 98
1491.48 100
1491.57 103
1491.66 108
1491.75 111
1491.84 113
1491.93 113
1492.02 109
1492.10 102
1492.19 94
1492.28 84
1492.37 76
1492.46 69
1492.55 63
1492.64 60
1492.72 57
1492.81 56
1492.90 55
1492.99 54
1493.08 53
1493.17 53
1493.26 53
1493.35 54
1493.43 55
1493.52 56
1493.61 57
1493.70 58
1493.79 59
1493.88 60
1493.97 63
1494.06 67
1494.14 71
1494.23 75
1494.32 79
1494.41 82
1494.50 82
1494.59 81
1494.68 78
1494.77 75
1494.85 72
1494.94 70
1495.03 68
1495.12 68
1495.21 69
1495.30 72
1495.39 77
1495.48 83
1495.56 91
1495.65 99
1495.74 106
1495.83 114
1495.92 120
1496.01 126
1496.10 130
1496.19 133
1496.27 134
1496.36 133
1496.45 130
1496.54 124
1496.63 117
1496.72 108
1496.81 98
1496.90 89
1496.98 81
1497.07 76
1497.16 73
1497.25 72
1497.34 74
1497.43 77
1497.52 80
1497.61 82
1497.70 83
1497.78 82
1497.87 79
1497.96 76
1498.05 71
1498.14 65
1498.23 58
1498.32 50
1498.41 42
1498.49 35
1498.58 28
1498.67 22
1498.76 18
1498.85 17
1498.94 18
1499.03 21
1499.12 26
1499.21 31
1499.29 36
1499.38 38
1499.47 37
1499.56 33
1499.65 27
1499.74 18
1499.83 10
1499.92 2
1500.01 0
1500.09 0
1500.18 0
1500.27 0
1500.36 0
1500.45 0
1500.54 0
1500.63 0
1500.72 2
1500.81 7
1500.89 11
1500.98 15
1501.07 19
1501.16 21
1501.25 23
1501.34 25
1501.43 27
1501.52 29
1501.61 32
1501.70 36
1501.78 40
1501.87 45
1501.96 49
1502.05 53
1502.14 55
1502.23 56
1502.32 55
1502.41 52
1502.50 46
1502.59 39
1502.67 30
1502.76 21
1502.85 14
1502.94 9
1503.03 8
1503.12 12
1503.21 19
1503.30 29
1503.39 39
1503.47 47
1503.56 51
1503.65 52
1503.74 50
1503.83 45
1503.92 38
1504.01 32
1504.10 27
1504.19 24
1504.28 23
1504.37 23
1504.45 25
1504.54 29
1504.63 32
1504.72 37
1504.81 41
1504.90 45
1504.99 49
1505.08 51
1505.17 53
1505.26 54
1505.34 53
1505.43 53
1505.52 52
1505.61 52
1505.70 51
1505.79 51
1505.88 50
1505.97 49
1506.06 48
1506.15 48
1506.24 50
1506.32 53
1506.41 58
1506.50 64
1506.59 70
1506.68 74
1506.77 77
1506.86 76
1506.95 73
1507.04 68
1507.13 62
1507.22 56
1507.30 52
1507.39 50
1507.48 50
1507.57 52
1507.66 54
1507.75 55
1507.84 55
1507.93 52
1508.02 46
1508.11 39
1508.20 32
1508.29 24
1508.37 19
1508.46 16
1508.55 16
1508.64 17
1508.73 20
1508.82 24
1508.91 28
1509.00 31
1509.09 32
1509.18 33
1509.27 33
1509.35 32
1509.44 31
1509.53 29
1509.62 27
1509.71 24
1509.80 22
1509.89 21
1509.98 21
1510.07 24
1510.16 28
1510.25 35
1510.34 43
1510.43 52
1510.51 60
1510.60 66
1510.69 70
1510.78 71
1510.87 72
1510.96 72
1511.05 72
1511.14 73
1511.23 74
1511.32 75
1511.41 76
1511.50 76
1511.59 74
1511.67 73
1511.76 72
1511.85 72
1511.94 75
1512.03 81
1512.12 88
1512.21 97
1512.30 105
1512.39 111
1512.48 114
1512.57 113
1512.66 109
1512.75 103
1512.83 95
1512.92 89
1513.01 83
1513.10 80
1513.19 79
1513.28 79
1513.37 79
1513.46 80
1513.55 79
1513.64 79
1513.73 78
1513.82 77
1513.91 76
1514.00 75
1514.09 73
1514.17 70
1514.26 64
1514.35 58
1514.44 50
1514.53 43
1514.62 36
1514.71 30
1514.80 25
1514.89 20
1514.98 15
1515.07 10
1515.16 4
1515.25 0
1515.34 0
1515.43 0
1515.51 0
1515.60 2
1515.69 8
1515.78 14
1515.87 19
1515.96 22
1516.05 23
1516.14 23
1516.23 21
1516.32 19
1516.41 17
1516.50 15
1516.59 13
1516.68 10
1516.77 6
1516.86 3
1516.94 0
1517.03 0
1517.12 0
1517.21 0
1517.30 3
1517.39 8
1517.48 14
1517.57 20
1517.66 25
1517.75 31
1517.84 35
1517.93 40
1518.02 44
1518.11 47
1518.20 49
1518.29 50
1518.38 50
1518.46 49
1518.55 48
1518.64 47
1518.73 47
1518.82 47
1518.91 48
1519.00 48
1519.09 49
1519.18 48
1519.27 48
1519.36 48
1519.45 49
1519.54 50
1519.63 51
1519.72 52
1519.81 53
1519.90 53
1519.99 53
1520.08 52
1520.16 51
1520.25 48
1520.34 45
1520.43 40
1520.52 36
1520.61 33
1520.70 31
1520.79 31
1520.88 34
1520.97 38
1521.06 43
1521.15 46
1521.24 47
1521.33 46
1521.42 42
1521.51 37
1521.60 32
1521.69 28
1521.78 25
1521.87 22
1521.96 21
1522.04 19
1522.13 17
1522.22 15
1522.31 13
1522.40 11
1522.49 9
1522.58 9
1522.67 10
1522.76 12
1522.85 14
1522.94 16
1523.03 18
1523.12 18
1523.21 19
1523.30 18
1523.39 18
1523.48 18
1523.57 17
1523.66 17
1523.75 16
1523.84 15
1523.93 13
1524.02 11
1524.11 8
1524.19 5
1524.28 3
1524.37 1
1524.46 0
1524.55 0
1524.64 0
1524.73 0
1524.82 1
1524.91 6
1525.00 13
1525.09 21
1525.18 30
1525.27 39
1525.36 47
1525.45 54
1525.54 59
1525.63 60
1525.72 59
1525.81 56
1525.90 50
1525.99 44
1526.08 37
1526.17 29
1526.26 23
1526.35 17
1526.44 12
1526.53 9
1526.62 7
1526.71 7
1526.79 7
1526.88 9
1526.97 10
1527.06 10
1527.15 9
1527.24 7
1527.33 3
1527.42 0
1527.51 0
1527.60 0
1527.69 0
1527.78 0
1527.87 0
1527.96 0
1528.05 4
1528.14 10
1528.23 14
1528.32 18
1528.41 20
1528.50 20
1528.59 18
1528.68 14
1528.77 9
1528.86 2
1528.95 0
1529.04 0
1529.13 0
1529.22 0
1529.31 0
1529.40 0
1529.49 0
1529.58 0
1529.67 12
1529.76 25
1529.85 39
1529.94 52
1530.03 61
1530.12 68
1530.20 70
1530.29 70
1530.38 67
1530.47 62
1530.56 56
1530.65 50
1530.74 44
1530.83 39
1530.92 35
1531.01 33
1531.10 33
1531.19 35
1531.28 40
1531.37 47
1531.46 55
1531.55 63
1531.64 69
1531.73 73
1531.82 73
1531.91 71
1532.00 66
1532.09 60
1532.18 54
1532.27 48
1532.36 44
1532.45 41
1532.54 41
1532.63 41
1532.72 43
1532.81 47
1532.90 52
1532.99 58
1533.08 66
1533.17 74
1533.26 83
1533.35 91
1533.44 99
1533.53 105
1533.62 109
1533.71 111
1533.80 110
1533.89 107
1533.98 102
1534.07 96
1534.16 89
1534.25 81
1534.34 74
1534.43 66
1534.52 60
1534.61 55
1534.70 53
1534.79 54
1534.88 60
1534.97 70
1535.06 85
1535.15 103
1535.24 123
1535.33 144
1535.42 163
1535.51 180
1535.60 192
1535.69 201
1535.78 206
1535.87 208
1535.96 209
1536.05 210
1536.14 212
1536.23 217
1536.32 224
1536.41 233
1536.50 245
1536.59 258
1536.68 272
1536.77 287
1536.86 302
1536.95 316
1537.04 329
1537.13 341
1537.22 352
1537.31 362
1537.40 372
1537.49 382
1537.58 394
1537.67 409
1537.76 426
1537.85 444
1537.94 463
1538.03 479
1538.12 492
1538.21 499
1538.30 500
1538.39 495
1538.48 488
1538.57 481
1538.66 477
1538.75 477
1538.84 482
1538.93 492
1539.02 504
1539.11 516
1539.20 527
1539.29 535
1539.38 541
1539.47 546
1539.56 549
1539.65 550
1539.74 551
1539.83 550
1539.92 547
1540.01 543
1540.10 537
1540.19 530
1540.28 522
1540.37 515
1540.46 507
1540.55 499
1540.64 489
1540.73 477
1540.82 463
1540.91 447
1541.00 429
1541.09 409
1541.18 390
1541.27 371
1541.36 353
1541.45 337
1541.54 323
1541.63 313
1541.72 305
1541.81 300
1541.90 296
1541.99 294
1542.08 291
1542.17 286
1542.26 280
1542.35 271
1542.44 261
1542.53 250
1542.62 238
1542.71 228
1542.80 219
1542.89 213
1542.98 209
1543.07 206
1543.16 205
1543.25 204
1543.34 202
1543.43 200
1543.52 198
1543.61 195
1543.70 192
1543.79 188
1543.88 185
1543.97 182
1544.06 181
1544.15 180
1544.24 180
1544.33 181
1544.42 182
1544.52 182
1544.61 179
1544.70 174
1544.79 167
1544.88 159
1544.97 150
1545.06 142
1545.15 136
1545.24 132
1545.33 129
1545.42 126
1545.51 122
1545.60 117
1545.69 111
1545.78 103
1545.87 95
1545.96 88
1546.05 80
1546.14 73
1546.23 66
1546.32 59
1546.41 51
1546.50 44
1546.59 38
1546.68 33
1546.77 29
1546.86 28
1546.95 28
1547.04 30
1547.13 32
1547.22 35
1547.31 38
1547.40 39
1547.49 39
1547.58 39
1547.67 37
1547.76 36
1547.85 36
1547.94 37
1548.04 40
1548.13 44
1548.22 51
1548.31 58
1548.40 67
1548.49 76
1548.58 85
1548.67 93
1548.76 100
1548.85 103
1548.94 103
1549.03 99
1549.12 92
1549.21 82
1549.30 71
1549.39 61
1549.48 53
1549.57 49
1549.66 48
1549.75 50
1549.84 55
1549.93 61
1550.02 68
1550.11 75
1550.20 80
1550.29 84
1550.38 86
1550.47 88
1550.57 90
1550.66 92
1550.75 96
1550.84 101
1550.93 106
1551.02 112
1551.11 117
1551.20 120
1551.29 122
1551.38 121
1551.47 118
1551.56 113
1551.65 108
1551.74 102
1551.83 97
1551.92 93
1552.01 91
1552.10 90
1552.19 91
1552.28 93
1552.37 96
1552.46 99
1552.55 102
1552.64 105
1552.74 108
1552.83 111
1552.92 113
1553.01 114
1553.10 114
1553.19 111
1553.28 107
1553.37 101
1553.46 93
1553.55 83
1553.64 72
1553.73 62
1553.82 51
1553.91 42
1554.00 34
1554.09 28
1554.18 24
1554.27 24
1554.36 26
1554.45 31
1554.54 38
1554.64 46
1554.73 55
1554.82 64
1554.91 71
1555.00 76
1555.09 80
1555.18 83
1555.27 84
1555.36 85
1555.45 87
1555.54 89
1555.63 93
1555.72 99
1555.81 106
1555.90 113
1555.99 120
1556.08 126
1556.17 131
1556.26 136
1556.36 140
1556.45 145
1556.54 150
1556.63 157
1556.72 162
1556.81 167
1556.90 169
1556.99 169
1557.08 165
1557.17 160
1557.26 154
1557.35 149
1557.44 145
1557.53 145
1557.62 148
1557.71 152
1557.80 157
1557.90 162
1557.99 166
1558.08 170
1558.17 174
1558.26 178
1558.35 183
1558.44 190
1558.53 198
1558.62 206
1558.71 214
1558.80 222
1558.89 230
1558.98 238
1559.07 247
1559.16 258
1559.25 271
1559.35 287
1559.44 304
1559.53 321
1559.62 337
1559.71 350
1559.80 359
1559.89 365
1559.98 368
1560.07 372
1560.16 377
1560.25 386
1560.34 401
1560.43 421
1560.52 446
1560.61 475
1560.70 505
1560.80 535
1560.89 564
1560.98 588
1561.07 608
1561.16 622
1561.25 631
1561.34 636
1561.43 637
1561.52 637
1561.61 637
1561.70 641
1561.79 648
1561.88 662
1561.97 681
1562.07 704
1562.16 730
1562.25 758
1562.34 786
1562.43 814
1562.52 841
1562.61 868
1562.70 897
1562.79 930
1562.88 968
1562.97 1011
1563.06 1060
1563.15 1113
1563.25 1171
1563.34 1231
1563.43 1293
1563.52 1356
1563.61 1418
1563.70 1479
1563.79 1537
1563.88 1593
1563.97 1647
1564.06 1699
1564.15 1751
1564.24 1802
1564.33 1853
1564.43 1903
1564.52 1951
1564.61 1997
1564.70 2037
1564.79 2072
1564.88 2101
1564.97 2125
1565.06 2145
1565.15 2163
1565.24 2181
1565.33 2202
1565.42 2225
1565.51 2252
1565.61 2281
1565.70 2309
1565.79 2334
1565.88 2353
1565.97 2364
1566.06 2365
1566.15 2355
1566.24 2338
1566.33 2315
1566.42 2291
1566.51 2267
1566.60 2247
1566.70 2231
1566.79 2217
1566.88 2204
1566.97 2190
1567.06 2172
1567.15 2148
1567.24 2118
1567.33 2083
1567.42 2044
1567.51 2003
1567.60 1963
1567.70 1927
1567.79 1896
1567.88 1871
1567.97 1849
1568.06 1830
1568.15 1812
1568.24 1792
1568.33 1768
1568.42 1741
1568.51 1711
1568.60 1678
1568.70 1642
1568.79 1605
1568.88 1565
1568.97 1522
1569.06 1476
1569.15 1428
1569.24 1378
1569.33 1329
1569.42 1283
1569.51 1243
1569.60 1209
1569.70 1182
1569.79 1159
1569.88 1140
1569.97 1122
1570.06 1103
1570.15 1081
1570.24 1058
1570.33 1033
1570.42 1008
1570.51 985
1570.60 966
1570.70 949
1570.79 936
1570.88 922
1570.97 908
1571.06 891
1571.15 870
1571.24 845
1571.33 816
1571.42 784
1571.51 752
1571.61 720
1571.70 690
1571.79 661
1571.88 635
1571.97 612
1572.06 593
1572.15 577
1572.24 564
1572.33 555
1572.42 548
1572.52 541
1572.61 532
1572.70 519
1572.79 503
1572.88 484
1572.97 462
1573.06 439
1573.15 417
1573.24 397
1573.34 379
1573.43 365
1573.52 353
1573.61 344
1573.70 337
1573.79 332
1573.88 326
1573.97 320
1574.06 313
1574.15 303
1574.25 290
1574.34 276
1574.43 261
1574.52 246
1574.61 233
1574.70 222
1574.79 215
1574.88 211
1574.97 208
1575.07 208
1575.16 208
1575.25 208
1575.34 208
1575.43 209
1575.52 209
1575.61 209
1575.70 210
1575.79 210
1575.89 209
1575.98 208
1576.07 205
1576.16 203
1576.25 199
1576.34 196
1576.43 193
1576.52 192
1576.61 192
1576.71 192
1576.80 194
1576.89 195
1576.98 197
1577.07 199
1577.16 202
1577.25 205
1577.34 210
1577.44 216
1577.53 223
1577.62 231
1577.71 238
1577.80 245
1577.89 251
1577.98 259
1578.07 266
1578.16 273
1578.26 279
1578.35 283
1578.44 285
1578.53 283
1578.62 278
1578.71 269
1578.80 259
1578.89 247
1578.99 235
1579.08 223
1579.17 210
1579.26 197
1579.35 185
1579.44 172
1579.53 160
1579.62 149
1579.72 141
1579.81 135
1579.90 134
1579.99 135
1580.08 139
1580.17 145
1580.26 152
1580.35 158
1580.44 162
1580.54 165
1580.63 166
1580.72 168
1580.81 169
1580.90 171
1580.99 174
1581.08 177
1581.18 179
1581.27 182
1581.36 183
1581.45 183
1581.54 183
1581.63 183
1581.72 182
1581.81 182
1581.91 182
1582.00 183
1582.09 186
1582.18 191
1582.27 199
1582.36 209
1582.45 221
1582.54 233
1582.64 245
1582.73 256
1582.82 265
1582.91 272
1583.00 278
1583.09 282
1583.18 286
1583.28 289
1583.37 291
1583.46 293
1583.55 295
1583.64 297
1583.73 299
1583.82 301
1583.91 304
1584.01 308
1584.10 314
1584.19 320
1584.28 326
1584.37 331
1584.46 333
1584.55 333
1584.65 329
1584.74 325
1584.83 321
1584.92 320
1585.01 325
1585.10 335
1585.19 352
1585.29 374
1585.38 399
1585.47 425
1585.56 450
1585.65 471
1585.74 490
1585.83 504
1585.92 516
1586.02 527
1586.11 537
1586.20 548
1586.29 560
1586.38 572
1586.47 584
1586.56 595
1586.66 604
1586.75 611
1586.84 617
1586.93 620
1587.02 621
1587.11 621
1587.20 619
1587.30 616
1587.39 612
1587.48 609
1587.57 606
1587.66 606
1587.75 608
1587.85 613
1587.94 621
1588.03 631
1588.12 642
1588.21 653
1588.30 664
1588.39 674
1588.49 683
1588.58 690
1588.67 695
1588.76 698
1588.85 700
1588.94 700
1589.03 700
1589.13 698
1589.22 695
1589.31 691
1589.40 684
1589.49 675
1589.58 664
1589.68 651
1589.77 638
1589.86 624
1589.95 611
1590.04 599
1590.13 586
1590.22 573
1590.32 560
1590.41 545
1590.50 530
1590.59 514
1590.68 498
1590.77 484
1590.87 472
1590.96 463
1591.05 457
1591.14 453
1591.23 451
1591.32 450
1591.41 449
1591.51 447
1591.60 443
1591.69 437
1591.78 429
1591.87 419
1591.96 409
1592.06 399
1592.15 389
1592.24 381
1592.33 374
1592.42 368
1592.51 364
1592.61 362
1592.70 362
1592.79 363
1592.88 364
1592.97 366
1593.06 366
1593.15 364
1593.25 359
1593.34 350
1593.43 337
1593.52 322
1593.61 305
1593.70 288
1593.80 272
1593.89 257
1593.98 246
1594.07 237
1594.16 230
1594.25 226
1594.35 222
1594.44 219
1594.53 215
1594.62 211
1594.71 206
1594.80 202
1594.90 199
1594.99 199
1595.08 200
1595.17 204
1595.26 210
1595.35 217
1595.45 224
1595.54 230
1595.63 235
1595.72 239
1595.81 243
1595.90 246
1596.00 249
1596.09 252
1596.18 254
1596.27 256
1596.36 257
1596.45 256
1596.55 254
1596.64 249
1596.73 242
1596.82 234
1596.91 224
1597.01 214
1597.10 204
1597.19 196
1597.28 191
1597.37 189
1597.46 190
1597.56 193
1597.65 197
1597.74 200
1597.83 202
1597.92 202
1598.01 201
1598.11 199
1598.20 197
1598.29 196
1598.38 196
1598.47 199
1598.56 203
1598.66 208
1598.75 212
1598.84 215
1598.93 214
1599.02 210
1599.12 204
1599.21 195
1599.30 186
1599.39 178
1599.48 174
1599.57 173
1599.67 175
1599.76 178
1599.85 182
1599.94 185
1600.03 187
1600.13 187
1600.22 187
1600.31 186
1600.40 187
1600.49 188
1600.58 190
1600.68 193
1600.77 197
1600.86 202
1600.95 208
1601.04 213
1601.14 216
1601.23 218
1601.32 219
1601.41 220
1601.50 221
1601.59 225
1601.69 233
1601.78 243
1601.87 256
1601.96 270
1602.05 281
1602.15 290
1602.24 294
1602.33 295
1602.42 294
1602.51 294
1602.61 296
1602.70 303
1602.79 314
1602.88 328
1602.97 344
1603.06 359
1603.16 373
1603.25 384
1603.34 392
1603.43 396
1603.52 399
1603.62 398
1603.71 396
1603.80 392
1603.89 386
1603.98 378
1604.08 370
1604.17 363
1604.26 357
1604.35 353
1604.44 351
1604.54 349
1604.63 349
1604.72 350
1604.81 350
1604.90 350
1605.00 349
1605.09 348
1605.18 346
1605.27 342
1605.36 336
1605.46 330
1605.55 322
1605.64 314
1605.73 306
1605.82 298
1605.92 290
1606.01 284
1606.10 278
1606.19 272
1606.28 268
1606.38 264
1606.47 262
1606.56 262
1606.65 262
1606.74 263
1606.84 263
1606.93 261
1607.02 256
1607.11 249
1607.20 238
1607.30 226
1607.39 213
1607.48 200
1607.57 189
1607.66 179
1607.76 172
1607.85 165
1607.94 160
1608.03 156
1608.12 153
1608.22 151
1608.31 150
1608.40 151
1608.49 155
1608.58 161
1608.68 169
1608.77 176
1608.86 181
1608.95 184
1609.04 184
1609.14 179
1609.23 171
1609.32 160
1609.41 148
1609.50 137
1609.60 126
1609.69 118
1609.78 113
1609.87 112
1609.97 115
1610.06 120
1610.15 127
1610.24 134
1610.33 141
1610.43 146
1610.52 149
1610.61 151
1610.70 151
1610.79 150
1610.89 148
1610.98 145
1611.07 141
1611.16 137
1611.25 134
1611.35 133
1611.44 134
1611.53 136
1611.62 141
1611.72 146
1611.81 150
1611.90 153
1611.99 153
1612.08 150
1612.18 146
1612.27 141
1612.36 137
1612.45 135
1612.55 135
1612.64 137
1612.73 141
1612.82 147
1612.91 155
1613.01 164
1613.10 173
1613.19 181
1613.28 190
1613.37 198
1613.47 206
1613.56 212
1613.65 218
1613.74 223
1613.84 228
1613.93 232
1614.02 234
1614.11 235
1614.20 232
1614.30 225
1614.39 215
1614.48 201
1614.57 185
1614.67 168
1614.76 151
1614.85 137
1614.94 125
1615.03 116
1615.13 110
1615.22 107
1615.31 106
1615.40 107
1615.50 110
1615.59 113
1615.68 117
1615.77 119
1615.87 122
1615.96 123
1616.05 124
1616.14 125
1616.23 125
1616.33 125
1616.42 124
1616.51 121
1616.60 118
1616.70 114
1616.79 111
1616.88 110
1616.97 111
1617.06 115
1617.16 120
1617.25 126
1617.34 131
1617.43 133
1617.53 133
1617.62 130
1617.71 124
1617.80 117
1617.90 110
1617.99 104
1618.08 99
1618.17 97
1618.27 96
1618.36 96
1618.45 96
1618.54 96
1618.63 93
1618.73 89
1618.82 83
1618.91 76
1619.00 70
1619.10 66
1619.19 65
1619.28 67
1619.37 72
1619.47 79
1619.56 86
1619.65 91
1619.74 94
1619.84 93
1619.93 89
1620.02 83
1620.11 75
1620.20 68
1620.30 60
1620.39 53
1620.48 48
1620.57 43
1620.67 40
1620.76 37
1620.85 36
1620.94 35
1621.04 34
1621.13 33
1621.22 32
1621.31 29
1621.41 26
1621.50 23
1621.59 21
1621.68 20
1621.78 21
1621.87 24
1621.96 29
1622.05 34
1622.15 39
1622.24 43
1622.33 46
1622.42 49
1622.52 52
1622.61 54
1622.70 57
1622.79 59
1622.89 61
1622.98 61
1623.07 60
1623.16 57
1623.26 52
1623.35 45
1623.44 36
1623.53 26
1623.63 17
1623.72 8
1623.81 2
1623.90 0
1624.00 0
1624.09 0
1624.18 0
1624.27 0
1624.37 0
1624.46 0
1624.55 0
1624.64 0
1624.74 3
1624.83 6
1624.92 10
1625.01 12
1625.11 16
1625.20 19
1625.29 23
1625.38 27
1625.48 30
1625.57 32
1625.66 33
1625.75 33
1625.85 31
1625.94 30
1626.03 29
1626.12 29
1626.22 30
1626.31 31
1626.40 31
1626.49 30
1626.59 27
1626.68 22
1626.77 15
1626.86 9
1626.96 3
1627.05 0
1627.14 0
1627.23 0
1627.33 0
1627.42 0
1627.51 5
1627.60 11
1627.70 18
1627.79 24
1627.88 30
1627.98 34
1628.07 36
1628.16 35
1628.25 32
1628.35 28
1628.44 24
1628.53 22
1628.62 23
1628.72 27
1628.81 34
1628.90 45
1628.99 57
1629.09 69
1629.18 81
1629.27 91
1629.36 97
1629.46 99
1629.55 97
1629.64 90
1629.74 79
1629.83 67
1629.92 55
1630.01 43
1630.11 33
1630.20 24
1630.29 18
1630.38 13
1630.48 10
1630.57 9
1630.66 9
1630.75 12
1630.85 18
1630.94 27
1631.03 38
1631.13 49
1631.22 61
1631.31 70
1631.40 76
1631.50 78
1631.59 76
1631.68 72
1631.77 66
1631.87 60
1631.96 56
1632.05 56
1632.15 58
1632.24 62
1632.33 67
1632.42 71
1632.52 73
1632.61 74
1632.70 73
1632.79 71
1632.89 69
1632.98 68
1633.07 67
1633.17 65
1633.26 63
1633.35 59
1633.44 53
1633.54 48
1633.63 44
1633.72 42
1633.82 43
1633.91 48
1634.00 56
1634.09 65
1634.19 75
1634.28 83
1634.37 89
1634.46 92
1634.56 91
1634.65 87
1634.74 81
1634.84 72
1634.93 62
1635.02 52
1635.11 42
1635.21 33
1635.30 25
1635.39 18
1635.49 13
1635.58 9
1635.67 7
1635.76 7
1635.86 9
1635.95 13
1636.04 18
1636.14 24
1636.23 31
1636.32 36
1636.41 40
1636.51 41
1636.60 40
1636.69 36
1636.79 30
1636.88 23
1636.97 15
1637.06 7
1637.16 0
1637.25 0
1637.34 0
1637.44 0
1637.53 0
1637.62 0
1637.71 0
1637.81 0
1637.90 4
1637.99 7
1638.09 8
1638.18 9
1638.27 8
1638.36 8
1638.46 7
1638.55 8
1638.64 9
1638.74 10
1638.83 12
1638.92 14
1639.02 17
1639.11 19
1639.20 23
1639.29 26
1639.39 29
1639.48 32
1639.57 34
1639.67 35
1639.76 36
1639.85 36
1639.94 36
1640.04 36
1640.13 36
1640.22 35
1640.32 35
1640.41 35
1640.50 36
1640.60 36
1640.69 38
1640.78 40
1640.87 43
1640.97 46
1641.06 50
1641.15 51
1641.25 52
1641.34 50
1641.43 47
1641.53 43
1641.62 39
1641.71 35
1641.80 31
1641.90 29
1641.99 26
1642.08 23
1642.18 20
1642.27 17
1642.36 13
1642.46 10
1642.55 8
1642.64 8
1642.73 10
1642.83 14
1642.92 19
1643.01 25
1643.11 30
1643.20 34
1643.29 35
1643.39 36
1643.48 35
1643.57 35
1643.66 34
1643.76 34
1643.85 33
1643.94 31
1644.04 28
1644.13 23
1644.22 16
1644.32 10
1644.41 5
1644.50 2
1644.60 2
1644.69 5
1644.78 10
1644.87 15
1644.97 20
1645.06 24
1645.15 27
1645.25 30
1645.34 31
1645.43 32
1645.53 32
1645.62 30
1645.71 26
1645.81 20
1645.90 12
1645.99 4
1646.09 0
1646.18 0
1646.27 0
1646.36 0
1646.46 0
1646.55 0
1646.64 0
1646.74 0
1646.83 4
1646.92 10
1647.02 16
1647.11 21
1647.20 26
1647.30 31
1647.39 36
1647.48 39
1647.58 42
1647.67 42
1647.76 41
1647.86 37
1647.95 32
1648.04 25
1648.13 18
1648.23 10
1648.32 4
1648.41 0
1648.51 0
1648.60 0
1648.69 0
1648.79 3
1648.88 7
1648.97 13
1649.07 20
1649.16 26
1649.25 33
1649.35 39
1649.44 45
1649.53 50
1649.63 53
1649.72 55
1649.81 55
1649.91 54
1650.00 53
1650.09 52
1650.19 51
1650.28 52
1650.37 53
1650.47 56
1650.56 58
1650.65 61
1650.75 63
1650.84 64
1650.93 63
1651.02 61
1651.12 58
1651.21 55
1651.30 52
1651.40 49
1651.49 47
1651.58 45
1651.68 44
1651.77 44
1651.86 44
1651.96 44
1652.05 44
1652.14 44
1652.24 45
1652.33 47
1652.42 49
1652.52 53
1652.61 57
1652.70 61
1652.80 64
1652.89 66
1652.98 65
1653.08 61
1653.17 55
1653.26 47
1653.36 38
1653.45 30
1653.54 22
1653.64 16
1653.73 11
1653.82 8
1653.92 6
1654.01 5
1654.10 5
1654.20 6
1654.29 8
1654.38 13
1654.48 18
1654.57 25
1654.66 32
1654.76 38
1654.85 43
1654.94 46
1655.04 46
1655.13 44
1655.22 41
1655.32 37
1655.41 34
1655.50 33
1655.60 33
1655.69 36
1655.78 39
1655.88 42
1655.97 46
1656.07 49
1656.16 52
1656.25 55
1656.35 58
1656.44 62
1656.53 65
1656.63 68
1656.72 70
1656.81 73
1656.91 75
1657.00 77
1657.09 79
1657.19 82
1657.28 84
1657.37 85
1657.47 86
1657.56 86
1657.65 85
1657.75 85
1657.84 84
1657.93 84
1658.03 85
1658.12 87
1658.21 91
1658.31 96
1658.40 103
1658.49 111
1658.59 119
1658.68 127
1658.78 133
1658.87 136
1658.96 136
1659.06 131
1659.15 124
1659.24 114
1659.34 105
1659.43 96
1659.52 89
1659.62 85
1659.71 83
1659.80 81
1659.90 80
1659.99 79
1660.08 76
1660.18 71
1660.27 66
1660.36 60
1660.46 55
1660.55 51
1660.65 49
1660.74 49
1660.83 51
1660.93 53
1661.02 55
1661.11 55
1661.21 54
1661.30 53
1661.39 51
1661.49 49
1661.58 47
1661.67 46
1661.77 45
1661.86 45
1661.96 45
1662.05 46
1662.14 47
1662.24 48
1662.33 50
1662.42 52
1662.52 53
1662.61 54
1662.70 53
1662.80 52
1662.89 49
1662.98 45
1663.08 40
1663.17 36
1663.27 33
1663.36 32
1663.45 33
1663.55 38
1663.64 45
1663.73 55
1663.83 65
1663.92 76
1664.01 85
1664.11 92
1664.20 96
1664.30 98
1664.39 97
1664.48 94
1664.58 90
1664.67 84
1664.76 78
1664.86 73
1664.95 68
1665.04 64
1665.14 61
1665.23 59
1665.33 57
1665.42 54
1665.51 52
1665.61 49
1665.70 47
1665.79 45
1665.89 44
1665.98 46
1666.08 50
1666.17 57
1666.26 66
1666.36 77
1666.45 87
1666.54 94
1666.64 98
1666.73 97
1666.82 91
1666.92 82
1667.01 70
1667.11 57
1667.20 45
1667.29 36
1667.39 31
1667.48 28
1667.57 30
1667.67 34
1667.76 40
1667.86 47
1667.95 54
1668.04 59
1668.14 63
1668.23 65
1668.32 64
1668.42 61
1668.51 57
1668.61 52
1668.70 48
1668.79 45
1668.89 43
1668.98 44
1669.07 45
1669.17 46
1669.26 46
1669.36 44
1669.45 41
1669.54 37
1669.64 33
1669.73 29
1669.83 27
1669.92 28
1670.01 29
1670.11 32
1670.20 35
1670.29 39
1670.39 41
1670.48 43
1670.58 45
1670.67 47
1670.76 50
1670.86 52
1670.95 55
1671.04 58
1671.14 60
1671.23 61
1671.33 60
1671.42 58
1671.51 53
1671.61 47
1671.70 40
1671.80 32
1671.89 25
1671.98 19
1672.08 15
1672.17 13
1672.26 14
1672.36 15
1672.45 18
1672.55 21
1672.64 24
1672.73 28
1672.83 31
1672.92 34
1673.02 37
1673.11 39
1673.20 41
1673.30 41
1673.39 39
1673.49 36
1673.58 33
1673.67 29
1673.77 26
1673.86 23
1673.95 22
1674.05 21
1674.14 21
1674.24 21
1674.33 21
1674.42 21
1674.52 22
1674.61 25
1674.71 29
1674.80 34
1674.89 41
1674.99 48
1675.08 56
1675.18 62
1675.27 67
1675.36 70
1675.46 69
1675.55 66
1675.65 60
1675.74 53
1675.83 44
1675.93 36
1676.02 30
1676.12 25
1676.21 21
1676.30 18
1676.40 16
1676.49 13
1676.59 10
1676.68 7
1676.77 3
1676.87 0
1676.96 0
1677.06 0
1677.15 0
1677.24 0
1677.34 0
1677.43 0
1677.53 0
1677.62 0
1677.71 0
1677.81 5
1677.90 10
1678.00 14
1678.09 17
1678.18 18
1678.28 18
1678.37 18
1678.47 18
1678.56 21
1678.65 25
1678.75 31
1678.84 37
1678.94 42
1679.03 45
1679.12 46
1679.22 45
1679.31 41
1679.41 35
1679.50 30
1679.59 24
1679.69 19
1679.78 15
1679.88 12
1679.97 11
1680.06 12
1680.16 14
1680.25 18
1680.35 22
1680.44 24
1680.54 26
1680.63 24
1680.72 21
1680.82 15
1680.91 8
1681.01 1
1681.10 0
1681.19 0
1681.29 0
1681.38 0
1681.48 0
1681.57 5
1681.66 9
1681.76 14
1681.85 19
1681.95 23
1682.04 27
1682.14 30
1682.23 31
1682.32 32
1682.42 31
1682.51 30
1682.61 29
1682.70 28
1682.79 27
1682.89 27
1682.98 27
1683.08 27
1683.17 29
1683.27 32
1683.36 38
1683.45 47
1683.55 56
1683.64 66
1683.74 75
1683.83 81
1683.92 83
1684.02 80
1684.11 73
1684.21 63
1684.30 53
1684.40 43
1684.49 36
1684.58 32
1684.68 32
1684.77 34
1684.87 39
1684.96 45
1685.05 52
1685.15 58
1685.24 64
1685.34 70
1685.43 75
1685.53 80
1685.62 84
1685.71 89
1685.81 94
1685.90 100
1686.00 106
1686.09 112
1686.19 117
1686.28 122
1686.37 126
1686.47 128
1686.56 128
1686.66 126
1686.75 122
1686.85 116
1686.94 109
1687.03 100
1687.13 91
1687.22 84
1687.32 78
1687.41 75
1687.51 74
1687.60 76
1687.69 80
1687.79 84
1687.88 87
1687.98 88
1688.07 88
1688.17 85
1688.26 81
1688.35 76
1688.45 70
1688.54 64
1688.64 58
1688.73 53
1688.83 49
1688.92 45
1689.01 43
1689.11 40
1689.20 38
1689.30 35
1689.39 34
1689.49 34
1689.58 34
1689.68 36
1689.77 40
1689.86 44
1689.96 47
1690.05 50
1690.15 52
1690.24 53
1690.34 55
1690.43 56
1690.52 59
1690.62 63
1690.71 68
1690.81 74
1690.90 81
1691.00 86
1691.09 91
1691.19 95
1691.28 100
1691.37 104
1691.47 110
1691.56 116
1691.66 122
1691.75 127
1691.85 131
1691.94 131
1692.03 128
1692.13 122
1692.22 114
1692.32 105
1692.41 97
1692.51 92
1692.60 90
1692.70 91
1692.79 94
1692.88 99
1692.98 105
1693.07 110
1693.17 114
1693.26 117
1693.36 119
1693.45 118
1693.55 117
1693.64 114
1693.73 110
1693.83 105
1693.92 98
1694.02 91
1694.11 83
1694.21 76
1694.30 69
1694.40 63
1694.49 59
1694.59 55
1694.68 53
1694.77 50
1694.87 48
1694.96 46
1695.06 44
1695.15 42
1695.25 40
1695.34 40
1695.44 41
1695.53 42
1695.62 44
1695.72 46
1695.81 47
1695.91 46
1696.00 44
1696.10 40
1696.19 36
1696.29 33
1696.38 31
1696.48 31
1696.57 33
1696.66 38
1696.76 44
1696.85 50
1696.95 56
1697.04 60
1697.14 61
1697.23 60
1697.33 55
1697.42 48
1697.52 39
1697.61 30
1697.70 22
1697.80 17
1697.89 14
1697.99 14
1698.08 17
1698.18 23
1698.27 29
1698.37 36
1698.46 42
1698.56 47
1698.65 51
1698.75 55
1698.84 57
1698.93 60
1699.03 62
1699.12 65
1699.22 67
1699.31 69
1699.41 71
1699.50 72
1699.60 73
1699.69 74
1699.79 75
1699.88 76
1699.98 76
1700.07 76
1700.16 75
1700.26 72
1700.35 68
1700.45 62
1700.54 55
1700.64 47
1700.73 39
1700.83 31
1700.92 24
1701.02 17
1701.11 12
1701.21 7
1701.30 2
1701.40 0
1701.49 0
1701.58 0
1701.68 0
1701.77 0
1701.87 0
1701.96 0
1702.06 1
1702.15 4
1702.25 7
1702.34 8
1702.44 9
1702.53 10
1702.63 12
1702.72 15
1702.82 21
1702.91 28
1703.01 35
1703.10 42
1703.19 46
1703.29 48
1703.38 46
1703.48 43
1703.57 38
1703.67 33
1703.76 28
1703.86 25
1703.95 23
1704.05 22
1704.14 21
1704.24 21
1704.33 21
1704.43 20
1704.52 21
1704.62 22
1704.71 25
1704.81 29
1704.90 33
1705.00 36
1705.09 39
1705.18 41
1705.28 43
1705.37 43
1705.47 44
1705.56 46
1705.66 48
1705.75 51
1705.85 52
1705.94 53
1706.04 53
1706.13 53
1706.23 51
1706.32 50
1706.42 49
1706.51 49
1706.61 50
1706.70 53
1706.80 57
1706.89 60
1706.99 64
1707.08 67
1707.18 68
1707.27 66
1707.37 63
1707.46 57
1707.56 51
1707.65 45
1707.74 40
1707.84 36
1707.93 34
1708.03 33
1708.12 33
1708.22 34
1708.31 34
1708.41 34
1708.50 34
1708.60 33
1708.69 32
1708.79 32
1708.88 32
1708.98 33
1709.07 34
1709.17 35
1709.26 36
1709.36 38
1709.45 40
1709.55 43
1709.64 47
1709.74 52
1709.83 59
1709.93 66
1710.02 74
1710.12 80
1710.21 85
1710.31 87
1710.40 87
1710.50 85
1710.59 81
1710.69 76
1710.78 71
1710.88 66
1710.97 63
1711.07 60
1711.16 58
1711.26 57
1711.35 56
1711.45 55
1711.54 54
1711.64 52
1711.73 49
1711.83 47
1711.92 44
1712.02 43
1712.11 43
1712.21 46
1712.30 50
1712.40 55
1712.49 61
1712.59 67
1712.68 71
1712.78 75
1712.87 76
1712.97 76
1713.06 75
1713.16 73
1713.25 70
1713.35 66
1713.44 62
1713.54 57
1713.63 53
1713.73 49
1713.82 47
1713.92 46
1714.01 46
1714.11 48
1714.20 50
1714.30 52
1714.39 53
1714.49 53
1714.58 53
1714.68 51
1714.77 50
1714.87 48
1714.96 46
1715.06 45
1715.15 42
1715.25 38
1715.34 33
1715.44 27
1715.53 21
1715.63 17
1715.72 14
1715.82 14
1715.91 16
1716.01 21
1716.10 27
1716.20 34
1716.29 39
1716.39 44
1716.48 47
1716.58 50
1716.67 52
1716.77 56
1716.86 61
1716.96 67
1717.05 74
1717.15 80
1717.24 86
1717.34 90
1717.43 91
1717.53 89
1717.62 84
1717.72 76
1717.81 67
1717.91 58
1718.00 49
1718.10 41
1718.20 34
1718.29 29
1718.39 26
1718.48 24
1718.58 24
1718.67 25
1718.77 28
1718.86 31
1718.96 37
1719.05 43
1719.15 51
1719.24 59
1719.34 68
1719.43 77
1719.53 84
1719.62 91
1719.72 97
1719.81 103
1719.91 108
1720.00 113
1720.10 118
1720.19 120
1720.29 121
1720.38 120
1720.48 117
1720.57 113
1720.67 109
1720.77 106
1720.86 106
1720.96 108
1721.05 111
1721.15 116
1721.24 120
1721.34 123
1721.43 124
1721.53 123
1721.62 119
1721.72 113
1721.81 104
1721.91 95
1722.00 85
1722.10 75
1722.19 67
1722.29 62
1722.38 58
1722.48 57
1722.57 58
1722.67 60
1722.77 63
1722.86 66
1722.96 71
1723.05 75
1723.15 80
1723.24 84
1723.34 88
1723.43 90
1723.53 90
1723.62 90
1723.72 90
1723.81 91
1723.91 93
1724.00 97
1724.10 103
1724.19 108
1724.29 111
1724.39 112
1724.48 110
1724.58 105
1724.67 99
1724.77 95
1724.86 92
1724.96 93
1725.05 95
1725.15 97
1725.24 99
1725.34 97
1725.43 93
1725.53 88
1725.62 81
1725.72 76
1725.82 72
1725.91 69
1726.01 67
1726.10 67
1726.20 66
1726.29 64
1726.39 62
1726.48 59
1726.58 55
1726.67 52
1726.77 50
1726.86 49
1726.96 49
1727.06 50
1727.15 53
1727.25 57
1727.34 60
1727.44 63
1727.53 65
1727.63 66
1727.72 66
1727.82 65
1727.91 64
1728.01 65
1728.10 68
1728.20 71
1728.30 74
1728.39 76
1728.49 77
1728.58 74
1728.68 70
1728.77 63
1728.87 56
1728.96 49
1729.06 44
1729.15 41
1729.25 39
1729.35 39
1729.44 40
1729.54 42
1729.63 43
1729.73 44
1729.82 45
1729.92 45
1730.01 44
1730.11 44
1730.20 43
1730.30 44
1730.40 47
1730.49 52
1730.59 58
1730.68 66
1730.78 73
1730.87 79
1730.97 83
1731.06 85
1731.16 85
1731.25 85
1731.35 83
1731.45 82
1731.54 80
1731.64 77
1731.73 72
1731.83 64
1731.92 54
1732.02 43
1732.11 32
1732.21 23
1732.31 17
1732.40 15
1732.50 18
1732.59 23
1732.69 28
1732.78 32
1732.88 34
1732.97 32
1733.07 28
1733.17 23
1733.26 18
1733.36 15
1733.45 15
1733.55 17
1733.64 19
1733.74 21
1733.83 21
1733.93 20
1734.03 17
1734.12 13
1734.22 10
1734.31 8
1734.41 9
1734.50 11
1734.60 15
1734.69 20
1734.79 25
1734.89 30
1734.98 35
1735.08 38
1735.17 41
1735.27 44
1735.36 45
1735.46 47
1735.56 48
1735.65 49
1735.75 51
1735.84 53
1735.94 54
1736.03 53
1736.13 51
1736.22 47
1736.32 40
1736.42 32
1736.51 24
1736.61 16
1736.70 11
1736.80 8
1736.89 7
1736.99 7
1737.09 9
1737.18 10
1737.28 12
1737.37 15
1737.47 18
1737.56 22
1737.66 27
1737.76 33
1737.85 39
1737.95 45
1738.04 49
1738.14 52
1738.23 53
1738.33 52
1738.43 51
1738.52 49
1738.62 48
1738.71 47
1738.81 46
1738.90 47
1739.00 49
1739.10 53
1739.19 59
1739.29 66
1739.38 74
1739.48 81
1739.57 88
1739.67 93
1739.77 95
1739.86 94
1739.96 91
1740.05 85
1740.15 78
1740.24 70
1740.34 61
1740.44 52
1740.53 45
1740.63 38
1740.72 32
1740.82 27
1740.91 23
1741.01 20
1741.11 17
1741.20 16
1741.30 16
1741.39 19
1741.49 25
1741.59 33
1741.68 43
1741.78 54
1741.87 64
1741.97 70
1742.06 74
1742.16 73
1742.26 70
1742.35 66
1742.45 61
1742.54 57
1742.64 54
1742.73 52
1742.83 49
1742.93 46
1743.02 43
1743.12 40
1743.21 37
1743.31 35
1743.41 34
1743.50 36
1743.60 38
1743.69 40
1743.79 43
1743.88 45
1743.98 46
1744.08 46
1744.17 47
1744.27 47
1744.36 47
1744.46 48
1744.56 49
1744.65 50
1744.75 51
1744.84 51
1744.94 50
1745.04 48
1745.13 45
1745.23 40
1745.32 34
1745.42 29
1745.51 24
1745.61 20
1745.71 18
1745.80 17
1745.90 17
1745.99 18
1746.09 19
1746.19 21
1746.28 24
1746.38 27
1746.47 30
1746.57 32
1746.67 33
1746.76 34
1746.86 35
1746.95 37
1747.05 40
1747.15 44
1747.24 48
1747.34 53
1747.43 58
1747.53 61
1747.63 64
1747.72 66
1747.82 66
1747.91 66
1748.01 66
1748.11 65
1748.20 63
1748.30 61
1748.39 58
1748.49 55
1748.59 51
1748.68 47
1748.78 44
1748.87 41
1748.97 39
1749.07 37
1749.16 35
1749.26 33
1749.35 31
1749.45 29
1749.55 26
1749.64 23
1749.74 21
1749.83 20
1749.93 20
1750.03 21
1750.12 22
1750.22 22
1750.31 23
1750.41 22
1750.51 21
1750.60 21
1750.70 20
1750.79 21
1750.89 23
1750.99 26
1751.08 29
1751.18 32
1751.27 34
1751.37 35
1751.47 36
1751.56 37
1751.66 39
1751.75 41
1751.85 45
1751.95 48
1752.04 51
1752.14 52
1752.23 51
1752.33 46
1752.43 39
1752.52 30
1752.62 20
1752.71 11
1752.81 4
1752.91 0
1753.00 0
1753.10 0
1753.20 3
1753.29 7
1753.39 8
1753.48 7
1753.58 4
1753.68 0
1753.77 0
1753.87 0
1753.96 0
1754.06 0
1754.16 0
1754.25 6
1754.35 14
1754.45 21
1754.54 27
1754.64 30
1754.73 32
1754.83 33
1754.93 34
1755.02 36
1755.12 38
1755.21 40
1755.31 42
1755.41 43
1755.50 42
1755.60 39
1755.70 35
1755.79 29
1755.89 23
1755.98 17
1756.08 11
1756.18 6
1756.27 2
1756.37 0
1756.46 0
1756.56 0
1756.66 0
1756.75 0
1756.85 0
1756.95 0
1757.04 0
1757.14 0
1757.23 0
1757.33 4
1757.43 8
1757.52 11
1757.62 15
1757.72 18
1757.81 21
1757.91 23
1758.00 27
1758.10 31
1758.20 37
1758.29 44
1758.39 51
1758.49 57
1758.58 62
1758.68 64
1758.77 64
1758.87 61
1758.97 58
1759.06 55
1759.16 52
1759.26 51
1759.35 50
1759.45 51
1759.54 53
1759.64 55
1759.74 59
1759.83 64
1759.93 70
1760.03 77
1760.12 84
1760.22 91
1760.31 97
1760.41 100
1760.51 100
1760.60 97
1760.70 91
1760.80 83
1760.89 74
1760.99 66
1761.09 60
1761.18 55
1761.28 53
1761.37 53
1761.47 55
1761.57 59
1761.66 64
1761.76 69
1761.86 74
1761.95 78
1762.05 81
1762.15 83
1762.24 83
1762.34 83
1762.43 81
1762.53 80
1762.63 78
1762.72 75
1762.82 73
1762.92 72
1763.01 70
1763.11 68
1763.21 66
1763.30 64
1763.40 61
1763.49 57
1763.59 54
1763.69 50
1763.78 48
1763.88 45
1763.98 44
1764.07 44
1764.17 43
1764.27 42
1764.36 39
1764.46 34
1764.55 28
1764.65 20
1764.75 11
1764.84 2
1764.94 0
1765.04 0
1765.13 0
1765.23 0
1765.33 0
1765.42 0
1765.52 0
1765.62 0
1765.71 5
1765.81 15
1765.91 24
1766.00 30
1766.10 33
1766.19 34
1766.29 33
1766.39 31
1766.48 30
1766.58 31
1766.68 33
1766.77 35
1766.87 37
1766.97 38
1767.06 38
1767.16 37
1767.26 36
1767.35 35
1767.45 35
1767.55 35
1767.64 35
1767.74 34
1767.83 32
1767.93 28
1768.03 23
1768.12 17
1768.22 11
1768.32 7
1768.41 4
1768.51 3
1768.61 5
1768.70 8
1768.80 12
1768.90 17
1768.99 21
1769.09 24
1769.19 27
1769.28 29
1769.38 30
1769.48 30
1769.57 31
1769.67 32
1769.77 34
1769.86 37
1769.96 40
1770.06 43
1770.15 45
1770.25 46
1770.34 45
1770.44 42
1770.54 37
1770.63 33
1770.73 28
1770.83 25
1770.92 23
1771.02 23
1771.12 23
1771.21 23
1771.31 23
1771.41 23
1771.50 23
1771.60 23
1771.70 25
1771.79 28
1771.89 33
1771.99 40
1772.08 49
1772.18 59
1772.28 69
1772.37 79
1772.47 86
1772.57 90
1772.66 92
1772.76 90
1772.86 85
1772.95 78
1773.05 70
1773.15 62
1773.24 56
1773.34 51
1773.44 49
1773.53 49
1773.63 51
1773.73 55
1773.82 59
1773.92 62
1774.02 66
1774.11 68
1774.21 71
1774.31 74
1774.40 79
1774.50 84
1774.60 90
1774.69 96
1774.79 101
1774.89 104
1774.98 106
1775.08 105
1775.18 102
1775.27 97
1775.37 91
1775.47 85
1775.56 78
1775.66 71
1775.76 64
1775.85 58
1775.95 51
1776.05 45
1776.14 41
1776.24 38
1776.34 37
1776.43 37
1776.53 39
1776.63 42
1776.72 44
1776.82 45
1776.92 45
1777.02 43
1777.11 41
1777.21 39
1777.31 38
1777.40 38
1777.50 39
1777.60 40
1777.69 40
1777.79 39
1777.89 36
1777.98 32
1778.08 28
1778.18 24
1778.27 22
1778.37 22
1778.47 25
1778.56 32
1778.66 41
1778.76 51
1778.85 62
1778.95 71
1779.05 79
1779.14 83
1779.24 83
1779.34 80
1779.44 74
1779.53 66
1779.63 58
1779.73 50
1779.82 44
1779.92 39
1780.02 36
1780.11 35
1780.21 34
1780.31 36
1780.40 38
1780.50 41
1780.60 45
1780.69 50
1780.79 54
1780.89 59
1780.98 63
1781.08 66
1781.18 68
1781.28 70
1781.37 71
1781.47 72
1781.57 72
1781.66 72
1781.76 71
1781.86 69
1781.95 66
1782.05 61
1782.15 56
1782.24 49
1782.34 41
1782.44 33
1782.53 25
1782.63 17
1782.73 11
1782.83 6
1782.92 3
1783.02 2
1783.12 3
1783.21 5
1783.31 7
1783.41 10
1783.50 12
1783.60 14
1783.70 15
1783.80 15
1783.89 14
1783.99 11
1784.09 8
1784.18 4
1784.28 0
1784.38 0
1784.47 0
1784.57 0
1784.67 0
1784.76 0
1784.86 0
1784.96 0
1785.06 1
1785.15 8
1785.25 15
1785.35 22
1785.44 28
1785.54 34
1785.64 40
1785.73 45
1785.83 51
1785.93 57
1786.03 61
1786.12 65
1786.22 66
1786.32 67
1786.41 67
1786.51 67
1786.61 67
1786.70 67
1786.80 68
1786.90 69
1787.00 70
1787.09 71
1787.19 72
1787.29 73
1787.38 73
1787.48 72
1787.58 70
1787.67 67
1787.77 63
1787.87 60
1787.97 57
1788.06 57
1788.16 59
1788.26 64
1788.35 70
1788.45 77
1788.55 83
1788.65 89
1788.74 93
1788.84 97
1788.94 101
1789.03 106
1789.13 113
1789.23 121
1789.33 129
1789.42 135
1789.52 139
1789.62 138
1789.71 133
1789.81 125
1789.91 114
1790.00 103
1790.10 94
1790.20 88
1790.30 85
1790.39 83
1790.49 83
1790.59 82
1790.68 80
1790.78 76
1790.88 71
1790.98 64
1791.07 58
1791.17 52
1791.27 46
1791.36 41
1791.46 38
1791.56 36
1791.66 36
1791.75 37
1791.85 40
1791.95 43
1792.04 48
1792.14 52
1792.24 55
1792.34 56
1792.43 55
1792.53 51
1792.63 46
1792.73 39
1792.82 33
1792.92 27
1793.02 23
1793.11 21
1793.21 21
1793.31 22
1793.41 24
1793.50 27
1793.60 30
1793.70 32
1793.79 32
1793.89 30
1793.99 27
1794.09 23
1794.18 18
1794.28 13
1794.38 9
1794.48 6
1794.57 5
1794.67 7
1794.77 11
1794.86 16
1794.96 21
1795.06 26
1795.16 29
1795.25 30
1795.35 28
1795.45 23
1795.54 17
1795.64 10
1795.74 6
1795.84 3
1795.93 3
1796.03 6
1796.13 12
1796.23 19
1796.32 27
1796.42 35
1796.52 41
1796.61 45
1796.71 46
1796.81 43
1796.91 36
1797.00 28
1797.10 19
1797.20 10
1797.30 3
1797.39 0
1797.49 0
1797.59 0
1797.69 0
1797.78 0
1797.88 1
1797.98 1
1798.07 1
1798.17 1
1798.27 1
1798.37 0
1798.46 0
1798.56 0
1798.66 2
1798.76 6
1798.85 13
1798.95 21
1799.05 30
1799.15 40
1799.24 48
1799.34 54
1799.44 56
1799.53 54
1799.63 49
1799.73 42
1799.83 34
1799.92 26
1800.02 20
1800.12 16
1800.22 16
1800.31 17
1800.41 20
1800.51 25
1800.61 29
1800.70 33
1800.80 34
1800.90 34
1801.00 33
1801.09 30
1801.19 28
1801.29 28
1801.39 30
1801.48 34
1801.58 40
1801.68 47
1801.78 54
1801.87 59
1801.97 62
1802.07 61
1802.16 58
1802.26 52
1802.36 44
1802.46 36
1802.55 29
1802.65 24
1802.75 21
1802.85 20
1802.94 20
1803.04 22
1803.14 25
1803.24 28
1803.33 32
1803.43 36
1803.53 40
1803.63 45
1803.72 49
1803.82 52
1803.92 54
1804.02 54
1804.11 53
1804.21 50
1804.31 47
1804.41 44
1804.50 42
1804.60 41
1804.70 40
1804.80 41
1804.89 42
1804.99 42
1805.09 43
1805.19 43
1805.28 44
1805.38 46
1805.48 50
1805.58 54
1805.67 59
1805.77 64
1805.87 69
1805.97 71
1806.06 73
1806.16 71
1806.26 69
1806.36 65
1806.46 60
1806.55 57
1806.65 53
1806.75 51
1806.85 49
1806.94 47
1807.04 45
1807.14 43
1807.24 40
1807.33 38
1807.43 37
1807.53 37
1807.63 38
1807.72 39
1807.82 40
1807.92 41
1808.02 39
1808.11 37
1808.21 33
1808.31 29
1808.41 25
1808.50 22
1808.60 19
1808.70 17
1808.80 15
1808.89 12
1808.99 9
1809.09 6
1809.19 3
1809.29 0
1809.38 0
1809.48 0
1809.58 0
1809.68 0
1809.77 0
1809.87 0
1809.97 0
1810.07 3
1810.16 12
1810.26 21
1810.36 30
1810.46 36
1810.55 40
1810.65 42
1810.75 42
1810.85 41
1810.95 41
1811.04 42
1811.14 45
1811.24 51
1811.34 59
1811.43 68
1811.53 76
1811.63 81
1811.73 82
1811.82 79
1811.92 73
1812.02 64
1812.12 55
1812.22 47
1812.31 41
1812.41 40
1812.51 42
1812.61 47
1812.70 54
1812.80 62
1812.90 69
1813.00 75
1813.10 80
1813.19 83
1813.29 87
1813.39 90
1813.49 94
1813.58 97
1813.68 99
1813.78 101
1813.88 102
1813.97 101
1814.07 99
1814.17 96
1814.27 93
1814.37 90
1814.46 88
1814.56 88
1814.66 89
1814.76 91
1814.85 93
1814.95 96
1815.05 97
1815.15 97
1815.25 96
1815.34 93
1815.44 90
1815.54 87
1815.64 84
1815.74 82
1815.83 79
1815.93 76
1816.03 72
1816.13 68
1816.22 63
1816.32 58
1816.42 54
1816.52 52
1816.62 51
1816.71 52
1816.81 54
1816.91 55
1817.01 56
1817.10 55
1817.20 52
1817.30 47
1817.40 42
1817.50 36
1817.59 33
1817.69 31
1817.79 33
1817.89 38
1817.99 45
1818.08 53
1818.18 60
1818.28 65
1818.38 67
1818.47 68
1818.57 65
1818.67 61
1818.77 55
1818.87 47
1818.96 39
1819.06 30
1819.16 21
1819.26 13
1819.36 7
1819.45 4
1819.55 4
1819.65 7
1819.75 13
1819.85 20
1819.94 28
1820.04 34
1820.14 39
1820.24 42
1820.34 42
1820.43 40
1820.53 36
1820.63 31
1820.73 26
1820.82 21
1820.92 17
1821.02 14
1821.12 12
1821.22 9
1821.31 6
1821.41 2
1821.51 0
1821.61 0
1821.71 0
1821.80 0
1821.90 0
1822.00 4
1822.10 12
1822.20 22
1822.29 32
1822.39 42
1822.49 52
1822.59 60
1822.69 68
1822.78 75
1822.88 81
1822.98 84
1823.08 85
1823.18 85
1823.27 82
1823.37 77
1823.47 70
1823.57 62
1823.67 54
1823.76 46
1823.86 38
1823.96 31
1824.06 25
1824.16 21
1824.25 20
1824.35 20
1824.45 23
1824.55 28
1824.65 34
1824.74 40
1824.84 45
1824.94 49
1825.04 51
1825.14 52
1825.24 52
1825.33 52
1825.43 53
1825.53 56
1825.63 60
1825.73 65
1825.82 70
1825.92 74
1826.02 77
1826.12 78
1826.22 77
1826.31 76
1826.41 74
1826.51 73
1826.61 73
1826.71 74
1826.80 75
1826.90 77
1827.00 78
1827.10 77
1827.20 74
1827.30 69
1827.39 64
1827.49 58
1827.59 54
1827.69 52
1827.79 52
1827.88 55
1827.98 59
1828.08 63
1828.18 66
1828.28 66
1828.37 65
1828.47 63
1828.57 60
1828.67 59
1828.77 60
1828.87 64
1828.96 69
1829.06 74
1829.16 79
1829.26 83
1829.36 85
1829.45 86
1829.55 86
1829.65 86
1829.75 86
1829.85 84
1829.95 81
1830.04 76
1830.14 69
1830.24 62
1830.34 56
1830.44 52
1830.53 51
1830.63 54
1830.73 60
1830.83 69
1830.93 80
1831.03 92
1831.12 102
1831.22 112
1831.32 119
1831.42 123
1831.52 124
1831.61 122
1831.71 119
1831.81 115
1831.91 111
1832.01 108
1832.11 105
1832.20 103
1832.30 102
1832.40 101
1832.50 101
1832.60 102
1832.70 103
1832.79 105
1832.89 108
1832.99 111
1833.09 113
1833.19 115
1833.29 115
1833.38 114
1833.48 112
1833.58 108
1833.68 103
1833.78 96
1833.88 89
1833.97 83
1834.07 78
1834.17 75
1834.27 76
1834.37 79
1834.46 85
1834.56 94
1834.66 104
1834.76 115
1834.86 126
1834.96 134
1835.05 139
1835.15 140
1835.25 137
1835.35 130
1835.45 120
1835.55 108
1835.64 96
1835.74 86
1835.84 77
1835.94 70
1836.04 65
1836.14 62
1836.23 60
1836.33 58
1836.43 56
1836.53 53
1836.63 50
1836.73 46
1836.83 41
1836.92 37
1837.02 33
1837.12 29
1837.22 27
1837.32 25
1837.42 24
1837.51 23
1837.61 24
1837.71 26
1837.81 31
1837.91 38
1838.01 47
1838.10 58
1838.20 70
1838.30 82
1838.40 93
1838.50 102
1838.60 108
1838.69 111
1838.79 110
1838.89 106
1838.99 99
1839.09 87
1839.19 73
1839.29 58
1839.38 43
1839.48 29
1839.58 18
1839.68 9
1839.78 3
1839.88 0
1839.97 0
1840.07 0
1840.17 0
1840.27 0
1840.37 0
1840.47 0
1840.57 0
1840.66 0
1840.76 2
1840.86 6
1840.96 10
1841.06 15
1841.16 20
1841.25 25
1841.35 29
1841.45 34
1841.55 37
1841.65 38
1841.75 39
1841.85 39
1841.94 38
1842.04 39
1842.14 42
1842.24 45
1842.34 49
1842.44 53
1842.54 54
1842.63 54
1842.73 50
1842.83 45
1842.93 40
1843.03 37
1843.13 35
1843.23 34
1843.32 36
1843.42 37
1843.52 38
1843.62 37
1843.72 34
1843.82 30
1843.92 27
1844.01 26
1844.11 27
1844.21 30
1844.31 37
1844.41 44
1844.51 51
1844.61 55
1844.70 56
1844.80 54
1844.90 50
1845.00 45
1845.10 41
1845.20 40
1845.30 41
1845.39 45
1845.49 50
1845.59 54
1845.69 58
1845.79 60
1845.89 62
1845.99 63
1846.08 65
1846.18 69
1846.28 73
1846.38 79
1846.48 83
1846.58 86
1846.68 87
1846.77 86
1846.87 83
1846.97 78
1847.07 72
1847.17 66
1847.27 61
1847.37 57
1847.47 53
1847.56 50
1847.66 46
1847.76 42
1847.86 38
1847.96 33
1848.06 30
1848.16 28
1848.25 28
1848.35 31
1848.45 35
1848.55 42
1848.65 49
1848.75 56
1848.85 62
1848.95 68
1849.04 73
1849.14 78
1849.24 83
1849.34 86
1849.44 89
1849.54 90
1849.64 88
1849.74 84
1849.83 79
1849.93 71
1850.03 63
1850.13 56
1850.23 51
1850.33 47
1850.43 47
1850.53 48
1850.62 50
1850.72 53
1850.82 56
1850.92 58
1851.02 59
1851.12 59
1851.22 58
1851.32 57
1851.41 55
1851.51 54
1851.61 53
1851.71 54
1851.81 56
1851.91 59
1852.01 63
1852.11 67
1852.20 70
1852.30 72
1852.40 73
1852.50 73
1852.60 72
1852.70 72
1852.80 72
1852.90 74
1852.99 77
1853.09 80
1853.19 82
1853.29 83
1853.39 80
1853.49 74
1853.59 67
1853.69 57
1853.78 47
1853.88 39
1853.98 31
1854.08 25
1854.18 21
1854.28 17
1854.38 14
1854.48 11
1854.58 8
1854.67 7
1854.77 7
1854.87 10
1854.97 14
1855.07 20
1855.17 26
1855.27 31
1855.37 36
1855.47 40
1855.56 44
1855.66 49
1855.76 54
1855.86 60
1855.96 65
1856.06 68
1856.16 68
1856.26 65
1856.36 58
1856.45 48
1856.55 36
1856.65 22
1856.75 9
1856.85 0
1856.95 0
1857.05 0
1857.15 0
1857.25 0
1857.34 0
1857.44 0
1857.54 0
1857.64 0
1857.74 4
1857.84 13
1857.94 24
1858.04 36
1858.14 48
1858.23 59
1858.33 69
1858.43 77
1858.53 82
1858.63 85
1858.73 88
1858.83 91
1858.93 94
1859.03 98
1859.13 101
1859.22 103
1859.32 103
1859.42 100
1859.52 94
1859.62 85
1859.72 75
1859.82 66
1859.92 57
1860.02 50
1860.12 46
1860.21 44
1860.31 45
1860.41 47
1860.51 50
1860.61 53
1860.71 57
1860.81 60
1860.91 63
1861.01 65
1861.11 65
1861.20 65
1861.30 63
1861.40 61
1861.50 57
1861.60 53
1861.70 50
1861.80 49
1861.90 48
1862.00 50
1862.10 52
1862.20 55
1862.29 57
1862.39 59
1862.49 59
1862.59 59
1862.69 59
1862.79 58
1862.89 57
1862.99 57
1863.09 57
1863.19 57
1863.28 56
1863.38 54
1863.48 52
1863.58 49
1863.68 46
1863.78 44
1863.88 42
1863.98 41
1864.08 41
1864.18 42
1864.28 41
1864.37 40
1864.47 36
1864.57 30
1864.67 22
1864.77 14
1864.87 5
1864.97 0
1865.07 0
1865.17 0
1865.27 0
1865.37 0
1865.47 0
1865.56 0
1865.66 7
1865.76 18
1865.86 30
1865.96 42
1866.06 55
1866.16 67
1866.26 77
1866.36 84
1866.46 90
1866.56 93
1866.66 95
1866.75 96
1866.85 97
1866.95 98
1867.05 99
1867.15 98
1867.25 97
1867.35 94
1867.45 89
1867.55 83
1867.65 77
1867.75 69
1867.85 63
1867.94 58
1868.04 56
1868.14 55
1868.24 57
1868.34 59
1868.44 61
1868.54 62
1868.64 62
1868.74 60
1868.84 59
1868.94 58
1869.04 59
1869.14 62
1869.23 67
1869.33 71
1869.43 75
1869.53 78
1869.63 78
1869.73 76
1869.83 73
1869.93 70
1870.03 69
1870.13 69
1870.23 70
1870.33 71
1870.43 72
1870.52 72
1870.62 69
1870.72 65
1870.82 60
1870.92 55
1871.02 52
1871.12 50
1871.22 52
1871.32 55
1871.42 61
1871.52 67
1871.62 73
1871.72 79
1871.82 85
1871.91 89
1872.01 93
1872.11 96
1872.21 98
1872.31 100
1872.41 101
1872.51 100
1872.61 99
1872.71 96
1872.81 91
1872.91 85
1873.01 77
1873.11 69
1873.21 59
1873.31 50
1873.40 42
1873.50 35
1873.60 30
1873.70 27
1873.80 24
1873.90 23
1874.00 21
1874.10 20
1874.20 18
1874.30 16
1874.40 15
1874.50 15
1874.60 16
1874.70 18
1874.80 20
1874.90 23
1874.99 25
1875.09 26
1875.19 24
1875.29 21
1875.39 17
1875.49 13
1875.59 8
1875.69 4
1875.79 2
1875.89 0
1875.99 0
1876.09 0
1876.19 0
1876.29 0
1876.39 0
1876.49 0
1876.59 0
1876.68 0
1876.78 1
1876.88 3
1876.98 6
1877.08 8
1877.18 10
1877.28 10
1877.38 11
1877.48 12
1877.58 14
1877.68 17
1877.78 22
1877.88 27
1877.98 33
1878.08 39
1878.18 44
1878.28 48
1878.38 51
1878.48 52
1878.57 51
1878.67 49
1878.77 46
1878.87 42
1878.97 37
1879.07 32
1879.17 26
1879.27 19
1879.37 13
1879.47 8
1879.57 4
1879.67 4
1879.77 6
1879.87 11
1879.97 17
1880.07 22
1880.17 26
1880.27 27
1880.37 26
1880.47 21
1880.57 16
1880.66 10
1880.76 6
1880.86 2
1880.96 1
1881.06 1
1881.16 3
1881.26 5
1881.36 7
1881.46 8
1881.56 9
1881.66 9
1881.76 9
1881.86 10
1881.96 11
1882.06 13
1882.16 15
1882.26 18
1882.36 21
1882.46 24
1882.56 28
1882.66 32
1882.76 38
1882.86 45
1882.95 53
1883.05 60
1883.15 66
1883.25 70
1883.35 72
1883.45 71
1883.55 71
1883.65 70
1883.75 70
1883.85 71
1883.95 73
1884.05 75
1884.15 78
1884.25 80
1884.35 81
1884.45 81
1884.55 80
1884.65 79
1884.75 78
1884.85 77
1884.95 75
1885.05 74
1885.15 71
1885.25 68
1885.35 63
1885.45 57
1885.55 50
1885.65 41
1885.74 32
1885.84 23
1885.94 15
1886.04 8
1886.14 5
1886.24 3
1886.34 4
1886.44 6
1886.54 9
1886.64 12
1886.74 15
1886.84 16
1886.94 17
1887.04 16
1887.14 15
1887.24 13
1887.34 11
1887.44 10
1887.54 12
1887.64 16
1887.74 22
1887.84 31
1887.94 42
1888.04 53
1888.14 62
1888.24 69
1888.34 73
1888.44 72
1888.54 68
1888.64 61
1888.74 51
1888.84 41
1888.94 30
1889.04 20
1889.14 12
1889.24 5
1889.33 1
1889.43 0
1889.53 0
1889.63 2
1889.73 6
1889.83 10
1889.93 14
1890.03 17
1890.13 21
1890.23 24
1890.33 27
1890.43 30
1890.53 32
1890.63 33
1890.73 33
1890.83 31
1890.93 28
1891.03 23
1891.13 18
1891.23 14
1891.33 12
1891.43 10
1891.53 11
1891.63 12
1891.73 13
1891.83 15
1891.93 17
1892.03 18
1892.13 20
1892.23 21
1892.33 23
1892.43 25
1892.53 28
1892.63 31
1892.73 36
1892.83 41
1892.93 46
1893.03 51
1893.13 54
1893.23 56
1893.33 54
1893.43 51
1893.53 46
1893.63 41
1893.73 36
1893.83 33
1893.93 31
1894.03 30
1894.13 29
1894.23 26
1894.33 22
1894.43 17
1894.53 10
1894.63 3
1894.73 0
1894.83 0
1894.93 0
1895.03 0
1895.13 0
1895.23 0
1895.33 0
1895.43 0
1895.53 1
1895.63 3
1895.73 6
1895.83 9
1895.93 13
1896.03 18
1896.13 25
1896.23 31
1896.33 37
1896.43 41
1896.53 44
1896.63 44
1896.73 44
1896.83 44
1896.93 44
1897.03 46
1897.13 49
1897.23 53
1897.33 56
1897.43 57
1897.53 56
1897.63 52
1897.73 45
1897.83 36
1897.93 27
1898.03 19
1898.13 12
1898.23 9
1898.33 8
1898.43 10
1898.53 14
1898.63 20
1898.73 25
1898.83 29
1898.93 33
1899.03 35
1899.13 36
1899.23 37
1899.33 37
1899.43 37
1899.53 37
1899.63 36
1899.73 35
1899.83 34
1899.93 33
1900.03 31
1900.13 30
1900.23 28
1900.33 27
1900.43 27
1900.53 27
1900.63 28
1900.73 31
1900.83 35
1900.93 40
1901.03 46
1901.13 53
1901.23 59
1901.33 65
1901.43 68
1901.53 70
1901.63 69
1901.73 66
1901.83 61
1901.93 55
1902.03 48
1902.13 41
1902.23 36
1902.33 33
1902.43 32
1902.53 33
1902.63 37
1902.73 41
1902.83 47
1902.93 52
1903.03 58
1903.13 64
1903.23 71
1903.33 77
1903.43 84
1903.53 91
1903.63 97
1903.73 102
1903.83 104
1903.93 104
1904.03 101
1904.13 96
1904.23 88
1904.33 80
1904.43 74
1904.53 68
1904.63 66
1904.73 65
1904.83 66
1904.93 67
1905.03 67
1905.13 64
1905.23 60
1905.33 53
1905.43 46
1905.53 39
1905.63 33
1905.73 29
1905.83 27
1905.93 28
1906.03 29
1906.13 32
1906.23 35
1906.33 38
1906.43 41
1906.53 44
1906.63 47
1906.74 49
1906.84 51
1906.94 53
1907.04 55
1907.14 55
1907.24 55
1907.34 55
1907.44 53
1907.54 52
1907.64 50
1907.74 48
1907.84 46
1907.94 46
1908.04 48
1908.14 51
1908.24 55
1908.34 59
1908.44 61
1908.54 61
1908.64 58
1908.74 53
1908.84 45
1908.94 37
1909.04 30
1909.14 25
1909.24 23
1909.34 23
1909.44 25
1909.54 28
1909.64 30
1909.74 32
1909.84 32
1909.94 32
1910.04 32
1910.14 33
1910.24 37
1910.35 42
1910.45 47
1910.55 53
1910.65 58
1910.75 60
1910.85 60
1910.95 58
1911.05 54
1911.15 50
1911.25 47
1911.35 47
1911.45 49
1911.55 54
1911.65 59
1911.75 65
1911.85 69
1911.95 72
1912.05 72
1912.15 71
1912.25 70
1912.35 68
1912.45 68
1912.55 69
1912.65 70
1912.75 73
1912.85 75
1912.95 77
1913.05 78
1913.16 77
1913.26 74
1913.36 70
1913.46 65
1913.56 58
1913.66 51
1913.76 44
1913.86 36
1913.96 29
1914.06 24
1914.16 21
1914.26 22
1914.36 26
1914.46 34
1914.56 46
1914.66 58
1914.76 71
1914.86 81
1914.96 87
1915.06 89
1915.16 86
1915.26 81
1915.36 73
1915.47 65
1915.57 58
1915.67 51
1915.77 47
1915.87 43
1915.97 43
1916.07 44
1916.17 48
1916.27 55
1916.37 62
1916.47 71
1916.57 79
1916.67 86
1916.77 93
1916.87 100
1916.97 106
1917.07 113
1917.17 119
1917.27 125
1917.37 130
1917.47 133
1917.58 134
1917.68 133
1917.78 131
1917.88 128
1917.98 123
1918.08 116
1918.18 109
1918.28 100
1918.38 91
1918.48 83
1918.58 77
1918.68 72
1918.78 69
1918.88 68
1918.98 67
1919.08 65
1919.18 63
1919.28 61
1919.39 58
1919.49 57
1919.59 56
1919.69 57
1919.79 58
1919.89 59
1919.99 59
1920.09 58
1920.19 55
1920.29 50
1920.39 44
1920.49 37
1920.59 30
1920.69 24
1920.79 19
1920.89 16
1920.99 15
1921.10 17
1921.20 21
1921.30 27
1921.40 35
1921.50 43
1921.60 51
1921.70 57
1921.80 62
1921.90 64
1922.00 64
1922.10 62
1922.20 58
1922.30 53
1922.40 48
1922.50 42
1922.60 37
1922.71 33
1922.81 30
1922.91 27
1923.01 26
1923.11 25
1923.21 25
1923.31 27
1923.41 31
1923.51 36
1923.61 44
1923.71 53
1923.81 63
1923.91 72
1924.01 79
1924.11 84
1924.22 86
1924.32 85
1924.42 82
1924.52 78
1924.62 72
1924.72 66
1924.82 61
1924.92 58
1925.02 57
1925.12 59
1925.22 62
1925.32 67
1925.42 71
1925.52 75
1925.63 78
1925.73 78
1925.83 78
1925.93 76
1926.03 73
1926.13 70
1926.23 67
1926.33 63
1926.43 59
1926.53 54
1926.63 50
1926.73 45
1926.83 41
1926.93 37
1927.04 34
1927.14 30
1927.24 28
1927.34 25
1927.44 22
1927.54 20
1927.64 19
1927.74 17
1927.84 16
1927.94 16
1928.04 15
1928.14 14
1928.24 12
1928.35 11
1928.45 10
1928.55 10
1928.65 11
1928.75 14
1928.85 18
1928.95 25
1929.05 32
1929.15 40
1929.25 47
1929.35 54
1929.45 58
1929.56 59
1929.66 58
1929.76 55
1929.86 49
1929.96 43
1930.06 36
1930.16 29
1930.26 24
1930.36 19
1930.46 16
1930.56 13
1930.66 9
1930.77 5
1930.87 0
1930.97 0
1931.07 0
1931.17 0
1931.27 0
1931.37 0
1931.47 0
1931.57 0
1931.67 4
1931.77 11
1931.88 16
1931.98 20
1932.08 23
1932.18 24
1932.28 26
1932.38 28
1932.48 30
1932.58 32
1932.68 35
1932.78 39
1932.88 42
1932.99 46
1933.09 49
1933.19 51
1933.29 52
1933.39 52
1933.49 51
1933.59 49
1933.69 47
1933.79 46
1933.89 45
1933.99 46
1934.10 48
1934.20 49
1934.30 49
1934.40 48
1934.50 46
1934.60 43
1934.70 41
1934.80 39
1934.90 38
1935.00 39
1935.11 40
1935.21 40
1935.31 41
1935.41 41
1935.51 40
1935.61 41
1935.71 42
1935.81 44
1935.91 48
1936.01 52
1936.11 57
1936.22 62
1936.32 66
1936.42 71
1936.52 75
1936.62 78
1936.72 80
1936.82 81
1936.92 79
1937.02 76
1937.13 71
1937.23 65
1937.33 60
1937.43 56
1937.53 53
1937.63 51
1937.73 50
1937.83 50
1937.93 51
1938.03 52
1938.14 52
1938.24 54
1938.34 55
1938.44 58
1938.54 60
1938.64 63
1938.74 66
1938.84 69
1938.94 72
1939.05 75
1939.15 77
1939.25 79
1939.35 81
1939.45 83
1939.55 84
1939.65 86
1939.75 89
1939.85 92
1939.95 96
1940.06 102
1940.16 109
1940.26 117
1940.36 127
1940.46 137
1940.56 146
1940.66 154
1940.76 158
1940.86 160
1940.97 159
1941.07 156
1941.17 152
1941.27 148
1941.37 144
1941.47 139
1941.57 134
1941.67 128
1941.78 122
1941.88 116
1941.98 110
1942.08 107
1942.18 106
1942.28 108
1942.38 110
1942.48 113
1942.58 115
1942.69 115
1942.79 113
1942.89 110
1942.99 107
1943.09 104
1943.19 103
1943.29 103
1943.39 105
1943.50 108
1943.60 111
1943.70 112
1943.80 112
1943.90 110
1944.00 107
1944.10 104
1944.20 102
1944.30 101
1944.41 102
1944.51 104
1944.61 106
1944.71 108
1944.81 109
1944.91 109
1945.01 108
1945.11 104
1945.22 100
1945.32 96
1945.42 91
1945.52 88
1945.62 85
1945.72 84
1945.82 84
1945.92 84
1946.03 86
1946.13 86
1946.23 85
1946.33 83
1946.43 78
1946.53 72
1946.63 66
1946.73 60
1946.84 56
1946.94 55
1947.04 57
1947.14 61
1947.24 67
1947.34 72
1947.44 77
1947.54 80
1947.65 80
1947.75 79
1947.85 76
1947.95 71
1948.05 67
1948.15 61
1948.25 56
1948.36 49
1948.46 42
1948.56 34
1948.66 25
1948.76 16
1948.86 7
1948.96 0
1949.06 0
1949.17 0
1949.27 0
1949.37 0
1949.47 0
1949.57 0
1949.67 0
1949.77 0
1949.88 5
1949.98 11
1950.08 16
1950.18 20
1950.28 22
1950.38 22
1950.48 20
1950.58 17
1950.69 13
1950.79 11
1950.89 10
1950.99 12
1951.09 17
1951.19 25
1951.29 35
1951.40 46
1951.50 56
1951.60 63
1951.70 66
1951.80 64
1951.90 56
1952.00 45
1952.11 31
1952.21 17
1952.31 5
1952.41 0
1952.51 0
1952.61 0
1952.71 2
1952.82 11
1952.92 20
1953.02 29
1953.12 35
1953.22 37
1953.32 36
1953.42 33
1953.53 28
1953.63 22
1953.73 17
1953.83 13
1953.93 11
1954.03 9
1954.13 10
1954.24 11
1954.34 13
1954.44 14
1954.54 15
1954.64 15
1954.74 13
1954.85 9
1954.95 4
1955.05 0
1955.15 0
1955.25 0
1955.35 0
1955.45 0
1955.56 0
1955.66 0
1955.76 0
1955.86 4
1955.96 9
1956.06 13
1956.16 17
1956.27 20
1956.37 23
1956.47 26
1956.57 28
1956.67 30
1956.77 32
1956.88 33
1956.98 33
1957.08 33
1957.18 33
1957.28 34
1957.38 36
1957.48 39
1957.59 42
1957.69 46
1957.79 49
1957.89 52
1957.99 53
1958.09 54
1958.20 56
1958.30 58
1958.40 61
1958.50 65
1958.60 71
1958.70 77
1958.81 83
1958.91 89
1959.01 95
1959.11 99
1959.21 102
1959.31 103
1959.41 102
1959.52 98
1959.62 93
1959.72 85
1959.82 77
1959.92 68
1960.02 60
1960.13 53
1960.23 47
1960.33 44
1960.43 42
1960.53 43
1960.63 45
1960.74 50
1960.84 56
1960.94 61
1961.04 65
1961.14 67
1961.24 67
1961.35 64
1961.45 59
1961.55 53
1961.65 48
1961.75 44
1961.85 41
1961.96 38
1962.06 36
1962.16 34
1962.26 31
1962.36 29
1962.46 27
1962.57 26
1962.67 26
1962.77 28
1962.87 32
1962.97 38
1963.07 45
1963.18 52
1963.28 59
1963.38 64
1963.48 67
1963.58 68
1963.68 68
1963.79 66
1963.89 63
1963.99 59
1964.09 55
1964.19 51
1964.29 48
1964.40 44
1964.50 39
1964.60 35
1964.70 31
1964.80 26
1964.91 23
1965.01 21
1965.11 20
1965.21 20
1965.31 21
1965.41 23
1965.52 24
1965.62 24
1965.72 25
1965.82 24
1965.92 24
1966.02 25
1966.13 26
1966.23 29
1966.33 33
1966.43 38
1966.53 45
1966.64 53
1966.74 61
1966.84 69
1966.94 74
1967.04 77
1967.14 76
1967.25 70
1967.35 61
1967.45 49
1967.55 36
1967.65 24
1967.76 15
1967.86 11
1967.96 12
1968.06 18
1968.16 28
1968.26 42
1968.37 57
1968.47 71
1968.57 85
1968.67 96
1968.77 103
1968.88 107
1968.98 108
1969.08 105
1969.18 99
1969.28 93
1969.38 85
1969.49 76
1969.59 68
1969.69 59
1969.79 50
1969.89 43
1970.00 36
1970.10 31
1970.20 28
1970.30 27
1970.40 28
1970.51 30
1970.61 33
1970.71 37
1970.81 42
1970.91 47
1971.01 51
1971.12 54
1971.22 55
1971.32 56
1971.42 55
1971.52 53
1971.63 52
1971.73 50
1971.83 50
1971.93 50
1972.03 51
1972.14 53
1972.24 54
1972.34 55
1972.44 57
1972.54 58
1972.65 60
1972.75 63
1972.85 65
1972.95 66
1973.05 65
1973.16 62
1973.26 56
1973.36 49
1973.46 40
1973.56 33
1973.67 27
1973.77 25
1973.87 25
1973.97 28
1974.07 33
1974.18 38
1974.28 43
1974.38 46
1974.48 49
1974.58 50
1974.69 52
1974.79 53
1974.89 56
1974.99 58
1975.09 62
1975.20 64
1975.30 67
1975.40 69
1975.50 70
1975.60 70
1975.71 71
1975.81 72
1975.91 75
1976.01 77
1976.11 81
1976.22 84
1976.32 86
1976.42 86
1976.52 84
1976.62 80
1976.73 73
1976.83 64
1976.93 54
1977.03 44
1977.13 34
1977.24 25
1977.34 18
1977.44 14
1977.54 14
1977.64 17
1977.75 24
1977.85 34
1977.95 45
1978.05 55
1978.15 63
1978.26 69
1978.36 73
1978.46 75
1978.56 75
1978.67 76
1978.77 76
1978.87 75
1978.97 73
1979.07 70
1979.18 65
1979.28 59
1979.38 53
1979.48 47
1979.58 44
1979.69 45
1979.79 49
1979.89 55
1979.99 65
1980.10 74
1980.20 83
1980.30 90
1980.40 95
1980.50 96
1980.61 95
1980.71 93
1980.81 90
1980.91 88
1981.01 87
1981.12 87
1981.22 89
1981.32 92
1981.42 96
1981.53 99
1981.63 102
1981.73 104
1981.83 105
1981.93 105
1982.04 103
1982.14 99
1982.24 94
1982.34 87
1982.45 81
1982.55 75
1982.65 71
1982.75 69
1982.85 69
1982.96 69
1983.06 71
1983.16 71
1983.26 71
1983.36 70
1983.47 68
1983.57 65
1983.67 60
1983.77 55
1983.88 49
1983.98 41
1984.08 33
1984.18 24
1984.29 16
1984.39 8
1984.49 2
1984.59 0
1984.69 0
1984.80 0
1984.90 1
1985.00 7
1985.10 15
1985.21 24
1985.31 33
1985.41 42
1985.51 49
1985.61 54
1985.72 56
1985.82 54
1985.92 50
1986.02 44
1986.13 39
1986.23 34
1986.33 30
1986.43 29
1986.54 29
1986.64 30
1986.74 32
1986.84 34
1986.94 35
1987.05 36
1987.15 36
1987.25 35
1987.35 34
1987.46 33
1987.56 31
1987.66 29
1987.76 28
1987.87 28
1987.97 28
1988.07 29
1988.17 31
1988.27 33
1988.38 37
1988.48 41
1988.58 46
1988.68 51
1988.79 56
1988.89 61
1988.99 64
1989.09 65
1989.20 64
1989.30 62
1989.40 59
1989.50 57
1989.61 55
1989.71 56
1989.81 57
1989.91 59
1990.02 60
1990.12 59
1990.22 55
1990.32 50
1990.42 43
1990.53 37
1990.63 31
1990.73 26
1990.83 22
1990.94 18
1991.04 12
1991.14 5
1991.24 0
1991.35 0
1991.45 0
1991.55 0
1991.65 0
1991.76 0
1991.86 0
1991.96 0
1992.06 5
1992.17 8
1992.27 11
1992.37 12
1992.47 14
1992.58 16
1992.68 18
1992.78 20
1992.88 21
1992.99 23
1993.09 26
1993.19 29
1993.29 34
1993.40 40
1993.50 46
1993.60 51
1993.70 55
1993.81 57
1993.91 57
1994.01 56
1994.11 55
1994.22 55
1994.32 56
1994.42 59
1994.52 63
1994.63 67
1994.73 71
1994.83 75
1994.93 77
1995.04 77
1995.14 76
1995.24 74
1995.34 72
1995.45 70
1995.55 68
1995.65 66
1995.75 65
1995.86 64
1995.96 62
1996.06 59
1996.16 56
1996.27 52
1996.37 49
1996.47 46
1996.57 45
1996.68 46
1996.78 48
1996.88 51
1996.98 54
1997.09 56
1997.19 58
1997.29 58
1997.39 57
1997.50 54
1997.60 50
1997.70 46
1997.80 41
1997.91 37
1998.01 34
1998.11 33
1998.22 33
1998.32 36
1998.42 41
1998.52 46
1998.63 51
1998.73 54
1998.83 54
1998.93 53
1999.04 49
1999.14 44
1999.24 39
1999.34 35
1999.45 33
1999.55 33
1999.65 34
1999.75 36
1999.86 38
1999.96 41
2000.06 44
2000.17 47
2000.27 49
2000.37 51
2000.47 52
2000.58 52
2000.68 52
2000.78 53
2000.88 55
2000.99 58
2001.09 63
2001.19 69
2001.29 75
2001.40 82
2001.50 88
2001.60 93
2001.71 97
2001.81 99
2001.91 99
2002.01 98
2002.12 95
2002.22 91
2002.32 86
2002.42 80
2002.53 75
2002.63 71
2002.73 67
2002.84 64
2002.94 62
2003.04 61
2003.14 61
2003.25 60
2003.35 61
2003.45 62
2003.55 63
2003.66 65
2003.76 66
2003.86 67
2003.97 68
2004.07 67
2004.17 65
2004.27 62
2004.38 59
2004.48 57
2004.58 55
2004.68 55
2004.79 57
2004.89 60
2004.99 64
2005.10 67
2005.20 69
2005.30 69
2005.40 67
2005.51 65
2005.61 62
2005.71 60
2005.82 58
2005.92 56
2006.02 54
2006.12 52
2006.23 49
2006.33 47
2006.43 46
2006.54 46
2006.64 48
2006.74 52
2006.84 59
2006.95 66
2007.05 73
2007.15 78
2007.25 80
2007.36 79
2007.46 74
2007.56 67
2007.67 58
2007.77 50
2007.87 43
2007.97 37
2008.08 34
2008.18 33
2008.28 34
2008.39 36
2008.49 37
2008.59 39
2008.69 41
2008.80 41
2008.90 40
2009.00 39
2009.11 37
2009.21 36
2009.31 34
2009.42 34
2009.52 34
2009.62 35
2009.72 37
2009.83 40
2009.93 42
2010.03 44
2010.14 46
2010.24 47
2010.34 48
2010.44 50
2010.55 52
2010.65 55
2010.75 58
2010.86 61
2010.96 62
2011.06 62
2011.16 59
2011.27 53
2011.37 46
2011.47 37
2011.58 29
2011.68 22
2011.78 16
2011.89 13
2011.99 12
2012.09 12
2012.19 14
2012.30 17
2012.40 20
2012.50 23
2012.61 26
2012.71 27
2012.81 27
2012.92 24
2013.02 19
2013.12 14
2013.22 8
2013.33 4
2013.43 3
2013.53 4
2013.64 8
2013.74 14
2013.84 19
2013.95 23
2014.05 24
2014.15 23
2014.25 20
2014.36 16
2014.46 13
2014.56 10
2014.67 9
2014.77 10
2014.87 11
2014.98 13
2015.08 14
2015.18 15
2015.28 15
2015.39 15
2015.49 15
2015.59 16
2015.70 17
2015.80 19
2015.90 22
2016.01 24
2016.11 27
2016.21 30
2016.32 32
2016.42 36
2016.52 39
2016.62 43
2016.73 47
2016.83 52
2016.93 56
2017.04 60
2017.14 62
2017.24 64
2017.35 64
2017.45 64
2017.55 63
2017.66 63
2017.76 64
2017.86 67
2017.96 70
2018.07 75
2018.17 80
2018.27 83
2018.38 85
2018.48 83
2018.58 78
2018.69 70
2018.79 62
2018.89 53
2019.00 47
2019.10 44
2019.20 46
2019.31 51
2019.41 59
2019.51 68
2019.61 76
2019.72 82
2019.82 86
2019.92 88
2020.03 88
2020.13 86
2020.23 85
2020.34 83
2020.44 81
2020.54 80
2020.65 78
2020.75 77
2020.85 75
2020.96 73
2021.06 69
2021.16 63
2021.27 55
2021.37 44
2021.47 32
2021.58 19
2021.68 7
2021.78 0
2021.88 0
2021.99 0
2022.09 0
2022.19 0
2022.30 0
2022.40 4
2022.50 16
2022.61 27
2022.71 39
2022.81 49
2022.92 58
2023.02 63
2023.12 66
2023.23 67
2023.33 65
2023.43 63
2023.54 60
2023.64 59
2023.74 58
2023.85 59
2023.95 60
2024.05 61
2024.16 60
2024.26 58
2024.36 55
2024.47 51
2024.57 48
2024.67 46
2024.78 45
2024.88 46
2024.98 46
2025.09 47
2025.19 48
2025.29 49
2025.40 50
2025.50 53
2025.60 58
2025.71 63
2025.81 68
2025.91 72
2026.02 74
2026.12 73
2026.22 71
2026.33 67
2026.43 63
2026.53 60
2026.64 60
2026.74 60
2026.84 62
2026.95 64
2027.05 64
2027.15 63
2027.26 59
2027.36 54
2027.46 49
2027.57 45
2027.67 42
2027.77 42
2027.88 44
2027.98 48
2028.08 53
2028.19 58
2028.29 63
2028.39 67
2028.50 70
2028.60 72
2028.70 73
2028.81 73
2028.91 74
2029.01 75
2029.12 77
2029.22 80
2029.32 82
2029.43 84
2029.53 84
2029.63 83
2029.74 80
2029.84 74
2029.94 67
2030.05 59
2030.15 50
2030.25 41
2030.36 33
2030.46 25
2030.56 20
2030.67 16
2030.77 14
2030.87 13
2030.98 13
2031.08 12
2031.18 10
2031.29 7
2031.39 2
2031.49 0
2031.60 0
2031.70 0
2031.81 0
2031.91 0
2032.01 0
2032.12 0
2032.22 5
2032.32 14
2032.43 23
2032.53 30
2032.63 35
2032.74 39
2032.84 42
2032.94 44
2033.05 48
2033.15 52
2033.25 58
2033.36 65
2033.46 73
2033.56 80
2033.67 85
2033.77 88
2033.88 87
2033.98 82
2034.08 74
2034.19 65
2034.29 56
2034.39 48
2034.50 42
2034.60 40
2034.70 40
2034.81 42
2034.91 46
2035.01 51
2035.12 57
2035.22 64
2035.32 71
2035.43 79
2035.53 86
2035.64 93
2035.74 98
2035.84 100
2035.95 100
2036.05 98
2036.15 95
2036.26 93
2036.36 92
2036.46 93
2036.57 95
2036.67 98
2036.77 102
2036.88 105
2036.98 107
2037.09 108
2037.19 108
2037.29 107
2037.40 107
2037.50 106
2037.60 105
2037.71 104
2037.81 103
2037.91 102
2038.02 102
2038.12 103
2038.23 104
2038.33 106
2038.43 107
2038.54 107
2038.64 104
2038.74 100
2038.85 94
2038.95 87
2039.05 80
2039.16 74
2039.26 68
2039.37 63
2039.47 58
2039.57 54
2039.68 49
2039.78 45
2039.88 42
2039.99 41
2040.09 43
2040.19 47
2040.30 53
2040.40 60
2040.51 66
2040.61 70
2040.71 71
2040.82 68
2040.92 62
2041.02 55
2041.13 47
2041.23 38
2041.34 31
2041.44 25
2041.54 20
2041.65 17
2041.75 15
2041.85 14
2041.96 14
2042.06 16
2042.17 19
2042.27 23
2042.37 28
2042.48 33
2042.58 38
2042.68 41
2042.79 44
2042.89 46
2042.99 47
2043.10 48
2043.20 49
2043.31 50
2043.41 52
2043.51 54
2043.62 57
2043.72 59
2043.83 62
2043.93 66
2044.03 69
2044.14 74
2044.24 78
2044.34 84
2044.45 89
2044.55 94
2044.66 99
2044.76 101
2044.86 101
2044.97 100
2045.07 97
2045.17 94
2045.28 90
2045.38 87
2045.49 85
2045.59 86
2045.69 88
2045.80 91
2045.90 95
2046.00 100
2046.11 104
2046.21 106
2046.32 106
2046.42 103
2046.52 98
2046.63 91
2046.73 84
2046.84 78
2046.94 74
2047.04 72
2047.15 74
2047.25 77
2047.35 81
2047.46 84
2047.56 86
2047.67 88
2047.77 88
2047.87 89
2047.98 89
2048.08 90
2048.19 90
2048.29 90
2048.39 89
2048.50 87
2048.60 84
2048.71 80
2048.81 77
2048.91 73
2049.02 70
2049.12 68
2049.22 66
2049.33 66
2049.43 68
2049.54 71
2049.64 74
2049.74 79
2049.85 83
2049.95 87
2050.06 89
2050.16 91
2050.26 91
2050.37 90
2050.47 90
2050.58 89
2050.68 88
2050.78 87
2050.89 85
2050.99 83
2051.10 81
2051.20 78
2051.30 75
2051.41 73
2051.51 71
2051.62 68
2051.72 65
2051.82 61
2051.93 56
2052.03 51
2052.14 44
2052.24 38
2052.34 33
2052.45 28
2052.55 24
2052.66 22
2052.76 20
2052.86 20
2052.97 20
2053.07 21
2053.18 23
2053.28 25
2053.38 28
2053.49 31
2053.59 35
2053.70 41
2053.80 47
2053.90 55
2054.01 64
2054.11 74
2054.22 85
2054.32 94
2054.42 101
2054.53 105
2054.63 104
2054.74 99
2054.84 91
2054.94 81
2055.05 70
2055.15 60
2055.26 50
2055.36 41
2055.46 33
2055.57 24
2055.67 17
2055.78 10
2055.88 6
2055.98 4
2056.09 6
2056.19 12
2056.30 20
2056.40 30
2056.50 39
2056.61 47
2056.71 52
2056.82 55
2056.92 56
2057.03 55
2057.13 53
2057.23 51
2057.34 49
2057.44 48
2057.55 47
2057.65 48
2057.75 50
2057.86 53
2057.96 56
2058.07 60
2058.17 62
2058.27 64
2058.38 65
2058.48 67
2058.59 69
2058.69 73
2058.80 79
2058.90 85
2059.00 92
2059.11 99
2059.21 104
2059.32 108
2059.42 109
2059.52 108
2059.63 104
2059.73 98
2059.84 91
2059.94 82
2060.05 72
2060.15 64
2060.25 56
2060.36 51
2060.46 48
2060.57 47
2060.67 49
2060.77 52
2060.88 58
2060.98 64
2061.09 70
2061.19 75
2061.30 79
2061.40 80
2061.50 79
2061.61 75
2061.71 69
2061.82 64
2061.92 59
2062.03 55
2062.13 54
2062.23 55
2062.34 57
2062.44 60
2062.55 63
2062.65 66
2062.76 67
2062.86 67
2062.96 67
2063.07 67
2063.17 68
2063.28 70
2063.38 74
2063.48 79
2063.59 84
2063.69 88
2063.80 91
2063.90 92
2064.01 91
2064.11 89
2064.21 86
2064.32 83
2064.42 80
2064.53 78
2064.63 74
2064.74 70
2064.84 66
2064.94 60
2065.05 55
2065.15 50
2065.26 47
2065.36 46
2065.47 46
2065.57 48
2065.68 50
2065.78 53
2065.88 56
2065.99 59
2066.09 61
2066.20 62
2066.30 62
2066.41 59
2066.51 54
2066.61 47
2066.72 40
2066.82 33
2066.93 27
2067.03 25
2067.14 26
2067.24 29
2067.34 33
2067.45 35
2067.55 36
2067.66 33
2067.76 27
2067.87 19
2067.97 10
2068.08 2
2068.18 0
2068.28 0
2068.39 0
2068.49 0
2068.60 0
2068.70 2
2068.81 5
2068.91 6
2069.01 5
2069.12 4
2069.22 2
2069.33 0
2069.43 0
2069.54 1
2069.64 4
2069.75 8
2069.85 14
2069.95 20
2070.06 25
2070.16 28
2070.27 29
2070.37 28
2070.48 23
2070.58 17
2070.69 10
2070.79 3
2070.89 0
2071.00 0
2071.10 0
2071.21 2
2071.31 8
2071.42 13
2071.52 16
2071.63 17
2071.73 16
2071.83 13
2071.94 12
2072.04 13
2072.15 17
2072.25 25
2072.36 34
2072.46 43
2072.57 51
2072.67 55
2072.78 55
2072.88 52
2072.98 46
2073.09 41
2073.19 36
2073.30 35
2073.40 37
2073.51 44
2073.61 54
2073.72 66
2073.82 78
2073.93 88
2074.03 94
2074.13 96
2074.24 94
2074.34 89
2074.45 82
2074.55 75
2074.66 69
2074.76 65
2074.87 64
2074.97 66
2075.08 70
2075.18 75
2075.28 80
2075.39 85
2075.49 89
2075.60 90
2075.70 90
2075.81 88
2075.91 86
2076.02 83
2076.12 81
2076.23 79
2076.33 79
2076.43 79
2076.54 81
2076.64 82
2076.75 83
2076.85 84
2076.96 83
2077.06 82
2077.17 80
2077.27 78
2077.38 75
2077.48 72
2077.59 68
2077.69 63
2077.79 58
2077.90 53
2078.00 46
2078.11 40
2078.21 33
2078.32 25
2078.42 18
2078.53 11
2078.63 5
2078.74 0
2078.84 0
2078.95 0
2079.05 2
2079.15 7
2079.26 12
2079.36 15
2079.47 16
2079.57 15
2079.68 11
2079.78 6
2079.89 1
2079.99 0
2080.10 0
2080.20 0
2080.31 0
2080.41 0
2080.52 0
2080.62 0
2080.73 0
2080.83 0
2080.93 4
2081.04 10
2081.14 18
2081.25 25
2081.35 33
2081.46 39
2081.56 43
2081.67 46
2081.77 49
2081.88 50
2081.98 51
2082.09 52
2082.19 53
2082.30 54
2082.40 54
2082.51 53
2082.61 52
2082.72 49
2082.82 46
2082.92 42
2083.03 37
2083.13 32
2083.24 28
2083.34 25
2083.45 26
2083.55 29
2083.66 34
2083.76 41
2083.87 47
2083.97 52
2084.08 54
2084.18 54
2084.29 52
2084.39 49
2084.50 45
2084.60 41
2084.71 36
2084.81 32
2084.92 28
2085.02 24
2085.13 22
2085.23 23
2085.33 26
2085.44 32
2085.54 39
2085.65 48
2085.75 57
2085.86 64
2085.96 70
2086.07 75
2086.17 79
2086.28 81
2086.38 84
2086.49 86
2086.59 87
2086.70 88
2086.80 86
2086.91 83
2087.01 79
2087.12 73
2087.22 68
2087.33 64
2087.43 62
2087.54 62
2087.64 64
2087.75 67
2087.85 71
2087.96 74
2088.06 76
2088.17 78
2088.27 78
2088.38 78
2088.48 78
2088.59 77
2088.69 76
2088.80 74
2088.90 71
2089.01 67
2089.11 63
2089.21 58
2089.32 54
2089.42 52
2089.53 51
2089.63 52
2089.74 54
2089.84 57
2089.95 61
2090.05 64
2090.16 66
2090.26 68
2090.37 70
2090.47 71
2090.58 71
2090.68 69
2090.79 66
2090.89 62
2091.00 58
2091.10 54
2091.21 51
2091.31 50
2091.42 50
2091.52 50
2091.63 50
2091.73 49
2091.84 47
2091.94 44
2092.05 41
2092.15 38
2092.26 38
2092.36 40
2092.47 44
2092.57 48
2092.68 52
2092.78 55
2092.89 56
2092.99 56
2093.10 53
2093.20 48
2093.31 42
2093.41 36
2093.52 29
2093.62 22
2093.73 17
2093.83 14
2093.94 13
2094.04 15
2094.15 20
2094.25 28
2094.36 38
2094.46 49
2094.57 59
2094.67 69
2094.78 77
2094.88 83
2094.99 87
2095.09 89
2095.20 89
2095.30 88
2095.41 87
2095.51 86
2095.62 86
2095.72 88
2095.83 92
2095.94 96
2096.04 100
2096.15 103
2096.25 104
2096.36 101
2096.46 95
2096.57 86
2096.67 76
2096.78 66
2096.88 56
2096.99 49
2097.09 44
2097.20 40
2097.30 38
2097.41 35
2097.51 32
2097.62 29
2097.72 25
2097.83 21
2097.93 18
2098.04 16
2098.14 16
2098.25 18
2098.35 21
2098.46 25
2098.56 29
2098.67 34
2098.77 39
2098.88 43
2098.98 47
2099.09 49
2099.19 50
2099.30 49
2099.40 46
2099.51 41
2099.61 36
2099.72 31
2099.83 27
2099.93 26
2100.04 28
2100.14 33
2100.25 39
2100.35 45
2100.46 51
2100.56 55
2100.67 57
2100.77 57
2100.88 55
2100.98 51
2101.09 45
2101.19 39
2101.30 32
2101.40 25
2101.51 19
2101.61 15
2101.72 13
2101.82 13
2101.93 15
2102.03 17
2102.14 19
2102.24 21
2102.35 23
2102.46 24
2102.56 26
2102.67 27
2102.77 28
2102.88 27
2102.98 25
2103.09 21
2103.19 15
2103.30 6
2103.40 0
2103.51 0
2103.61 0
2103.72 0
2103.82 0
2103.93 0
2104.03 0
2104.14 0
2104.25 17
2104.35 36
2104.46 53
2104.56 65
2104.67 71
2104.77 70
2104.88 65
2104.98 56
2105.09 46
2105.19 38
2105.30 32
2105.40 30
2105.51 29
2105.61 30
2105.72 29
2105.82 27
2105.93 23
2106.04 17
2106.14 11
2106.25 5
2106.35 2
2106.46 1
2106.56 3
2106.67 6
2106.77 11
2106.88 16
2106.98 22
2107.09 27
2107.19 33
2107.30 40
2107.41 49
2107.51 59
2107.62 69
2107.72 80
2107.83 88
2107.93 95
2108.04 97
2108.14 96
2108.25 91
2108.35 83
2108.46 75
2108.56 67
2108.67 59
2108.78 53
2108.88 48
2108.99 42
2109.09 36
2109.20 29
2109.30 21
2109.41 12
2109.51 5
2109.62 0
2109.72 0
2109.83 0
2109.93 0
2110.04 4
2110.15 10
2110.25 18
2110.36 24
2110.46 29
2110.57 32
2110.67 31
2110.78 27
2110.88 20
2110.99 12
2111.09 4
2111.20 0
2111.31 0
2111.41 0
2111.52 0
2111.62 0
2111.73 0
2111.83 2
2111.94 8
2112.04 15
2112.15 22
2112.26 29
2112.36 36
2112.47 43
2112.57 48
2112.68 50
2112.78 50
2112.89 47
2112.99 42
2113.10 37
2113.20 32
2113.31 29
2113.42 28
2113.52 28
2113.63 30
2113.73 31
2113.84 33
2113.94 34
2114.05 34
2114.15 33
2114.26 33
2114.37 34
2114.47 35
2114.58 38
2114.68 41
2114.79 46
2114.89 52
2115.00 58
2115.10 64
2115.21 70
2115.32 73
2115.42 74
2115.53 72
2115.63 67
2115.74 59
2115.84 49
2115.95 39
2116.05 29
2116.16 20
2116.27 14
2116.37 9
2116.48 5
2116.58 2
2116.69 0
2116.79 0
2116.90 0
2117.00 0
2117.11 0
2117.22 0
2117.32 0
2117.43 0
2117.53 4
2117.64 7
2117.74 8
2117.85 9
2117.96 9
2118.06 9
2118.17 10
2118.27 11
2118.38 12
2118.48 13
2118.59 14
2118.70 15
2118.80 16
2118.91 19
2119.01 23
2119.12 28
2119.22 35
2119.33 43
2119.43 51
2119.54 57
2119.65 61
2119.75 62
2119.86 61
2119.96 58
2120.07 54
2120.17 49
2120.28 46
2120.39 44
2120.49 43
2120.60 44
2120.70 44
2120.81 45
2120.91 45
2121.02 45
2121.13 45
2121.23 46
2121.34 49
2121.44 51
2121.55 54
2121.65 56
2121.76 57
2121.87 54
2121.97 49
2122.08 41
2122.18 32
2122.29 23
2122.39 15
2122.50 8
2122.61 4
2122.71 2
2122.82 3
2122.92 7
2123.03 13
2123.13 20
2123.24 27
2123.35 33
2123.45 37
2123.56 39
2123.66 37
2123.77 33
2123.88 27
2123.98 20
2124.09 13
2124.19 8
2124.30 5
2124.40 5
2124.51 7
2124.62 11
2124.72 16
2124.83 21
2124.93 26
2125.04 29
2125.14 31
2125.25 32
2125.36 32
2125.46 33
2125.57 34
2125.67 35
2125.78 36
2125.89 36
2125.99 34
2126.10 31
2126.20 27
2126.31 24
2126.41 21
2126.52 22
2126.63 25
2126.73 32
2126.84 40
2126.94 49
2127.05 57
2127.16 64
2127.26 67
2127.37 66
2127.47 62
2127.58 54
2127.69 43
2127.79 32
2127.90 22
2128.00 14
2128.11 10
2128.21 9
2128.32 12
2128.43 18
2128.53 23
2128.64 27
2128.74 29
2128.85 27
2128.96 21
2129.06 12
2129.17 3
2129.27 0
2129.38 0
2129.49 0
2129.59 0
2129.70 0
2129.80 0
2129.91 0
2130.02 0
2130.12 7
2130.23 13
2130.33 19
2130.44 25
2130.54 29
2130.65 33
2130.76 36
2130.86 38
2130.97 38
2131.07 38
2131.18 39
2131.29 40
2131.39 42
2131.50 46
2131.60 50
2131.71 55
2131.82 59
2131.92 61
2132.03 61
2132.13 59
2132.24 55
2132.35 52
2132.45 50
2132.56 50
2132.66 50
2132.77 50
2132.88 49
2132.98 45
2133.09 39
2133.19 30
2133.30 21
2133.41 12
2133.51 4
2133.62 0
2133.72 0
2133.83 0
2133.94 1
2134.04 7
2134.15 15
2134.25 23
2134.36 30
2134.47 36
2134.57 41
2134.68 43
2134.79 42
2134.89 40
2135.00 36
2135.10 32
2135.21 28
2135.32 24
2135.42 20
2135.53 16
2135.63 12
2135.74 8
2135.85 5
2135.95 3
2136.06 3
2136.16 5
2136.27 10
2136.38 17
2136.48 25
2136.59 33
2136.69 40
2136.80 45
2136.91 48
2137.01 48
2137.12 46
2137.23 43
2137.33 40
2137.44 38
2137.54 35
2137.65 32
2137.76 30
2137.86 26
2137.97 22
2138.07 17
2138.18 12
2138.29 8
2138.39 4
2138.50 2
2138.60 0
2138.71 1
2138.82 3
2138.92 5
2139.03 9
2139.14 13
2139.24 15
2139.35 16
2139.45 15
2139.56 13
2139.67 10
2139.77 8
2139.88 6
2139.98 7
2140.09 8
2140.20 9
2140.30 10
2140.41 9
2140.52 8
2140.62 6
2140.73 5
2140.83 5
2140.94 8
2141.05 12
2141.15 19
2141.26 26
2141.37 32
2141.47 36
2141.58 37
2141.68 35
2141.79 31
2141.90 25
2142.00 19
2142.11 13
2142.22 8
2142.32 3
2142.43 0
2142.53 0
2142.64 0
2142.75 0
2142.85 0
2142.96 0
2143.07 3
2143.17 9
2143.28 16
2143.38 23
2143.49 28
2143.60 32
2143.70 33
2143.81 33
2143.92 31
2144.02 28
2144.13 24
2144.23 21
2144.34 19
2144.45 19
2144.55 20
2144.66 23
2144.77 27
2144.87 32
2144.98 37
2145.08 42
2145.19 45
2145.30 47
2145.40 47
2145.51 45
2145.62 42
2145.72 38
2145.83 36
2145.94 35
2146.04 37
2146.15 41
2146.25 47
2146.36 54
2146.47 60
2146.57 64
2146.68 65
2146.79 64
2146.89 60
2147.00 55
2147.11 49
2147.21 44
2147.32 40
2147.42 38
2147.53 37
2147.64 37
2147.74 37
2147.85 36
2147.96 34
2148.06 31
2148.17 27
2148.28 23
2148.38 20
2148.49 19
2148.59 18
2148.70 19
2148.81 21
2148.91 23
2149.02 26
2149.13 28
2149.23 30
2149.34 32
2149.45 33
2149.55 33
2149.66 31
2149.77 28
2149.87 24
2149.98 20
2150.08 18
2150.19 17
2150.30 17
2150.40 18
2150.51 20
2150.62 22
2150.72 22
2150.83 22
2150.94 22
2151.04 22
2151.15 22
2151.26 22
2151.36 22
2151.47 21
2151.57 19
2151.68 16
2151.79 12
2151.89 7
2152.00 3
2152.11 0
2152.21 0
2152.32 0
2152.43 0
2152.53 0
2152.64 0
2152.75 0
2152.85 0
2152.96 0
2153.07 0
2153.17 2
2153.28 6
2153.39 12
2153.49 20
2153.60 28
2153.70 37
2153.81 45
2153.92 52
2154.02 59
2154.13 64
2154.24 70
2154.34 74
2154.45 78
2154.56 81
2154.66 82
2154.77 81
2154.88 80
2154.98 77
2155.09 75
2155.20 73
2155.30 73
2155.41 74
2155.52 77
2155.62 80
2155.73 84
2155.84 87
2155.94 88
2156.05 88
2156.16 86
2156.26 82
2156.37 77
2156.48 72
2156.58 66
2156.69 61
2156.80 54
2156.90 48
2157.01 41
2157.11 35
2157.22 29
2157.33 25
2157.43 23
2157.54 22
2157.65 23
2157.75 24
2157.86 26
2157.97 27
2158.07 26
2158.18 24
2158.29 20
2158.39 15
2158.50 10
2158.61 5
2158.71 2
2158.82 2
2158.93 6
2159.03 13
2159.14 22
2159.25 33
2159.35 43
2159.46 52
2159.57 58
2159.67 60
2159.78 59
2159.89 56
2159.99 52
2160.10 48
2160.21 45
2160.31 45
2160.42 46
2160.53 48
2160.63 51
2160.74 53
2160.85 52
2160.95 48
2161.06 41
2161.17 32
2161.27 21
2161.38 10
2161.49 0
2161.59 0
2161.70 0
2161.81 0
2161.91 0
2162.02 0
2162.13 0
2162.24 0
2162.34 0
2162.45 7
2162.56 17
2162.66 26
2162.77 34
2162.88 41
2162.98 45
2163.09 47
2163.20 48
2163.30 46
2163.41 44
2163.52 41
2163.62 38
2163.73 36
2163.84 34
2163.94 34
2164.05 35
2164.16 38
2164.26 41
2164.37 44
2164.48 47
2164.58 48
2164.69 48
2164.80 46
2164.90 44
2165.01 42
2165.12 41
2165.22 40
2165.33 39
2165.44 37
2165.55 34
2165.65 32
2165.76 29
2165.87 29
2165.97 30
2166.08 34
2166.19 41
2166.29 48
2166.40 55
2166.51 60
2166.61 63
2166.72 63
2166.83 59
2166.93 54
2167.04 46
2167.15 39
2167.25 31
2167.36 26
2167.47 23
2167.58 22
2167.68 24
2167.79 29
2167.90 35
2168.00 42
2168.11 47
2168.22 51
2168.32 53
2168.43 53
2168.54 50
2168.64 47
2168.75 43
2168.86 40
2168.96 38
2169.07 36
2169.18 36
2169.29 35
2169.39 34
2169.50 33
2169.61 30
2169.71 28
2169.82 25
2169.93 24
2170.03 25
2170.14 28
2170.25 33
2170.35 38
2170.46 42
2170.57 45
2170.68 46
2170.78 44
2170.89 41
2171.00 37
2171.10 33
2171.21 29
2171.32 26
2171.42 23
2171.53 21
2171.64 20
2171.74 20
2171.85 22
2171.96 25
2172.07 27
2172.17 28
2172.28 28
2172.39 24
2172.49 20
2172.60 14
2172.71 10
2172.81 7
2172.92 6
2173.03 6
2173.14 8
2173.24 9
2173.35 10
2173.46 9
2173.56 7
2173.67 5
2173.78 3
2173.88 3
2173.99 3
2174.10 4
2174.21 6
2174.31 7
2174.42 7
2174.53 6
2174.63 3
2174.74 0
2174.85 0
2174.96 0
2175.06 0
2175.17 0
2175.28 0
2175.38 5
2175.49 15
2175.60 25
2175.70 34
2175.81 40
2175.92 43
2176.03 42
2176.13 38
2176.24 32
2176.35 25
2176.45 18
2176.56 11
2176.67 7
2176.78 4
2176.88 4
2176.99 5
2177.10 6
2177.20 8
2177.31 10
2177.42 11
2177.53 11
2177.63 10
2177.74 10
2177.85 9
2177.95 8
2178.06 7
2178.17 6
2178.27 4
2178.38 2
2178.49 0
2178.60 0
2178.70 0
2178.81 0
2178.92 0
2179.02 0
2179.13 0
2179.24 0
2179.35 2
2179.45 4
2179.56 6
2179.67 7
2179.78 8
2179.88 9
2179.99 10
2180.10 12
2180.20 14
2180.31 16
2180.42 19
2180.53 22
2180.63 26
2180.74 31
2180.85 36
2180.95 43
2181.06 49
2181.17 55
2181.28 61
2181.38 66
2181.49 69
2181.60 70
2181.70 70
2181.81 68
2181.92 65
2182.03 61
2182.13 56
2182.24 52
2182.35 49
2182.46 48
2182.56 49
2182.67 52
2182.78 55
2182.88 59
2182.99 61
2183.10 62
2183.21 63
2183.31 63
2183.42 65
2183.53 68
2183.63 71
2183.74 76
2183.85 80
2183.96 82
2184.06 82
2184.17 80
2184.28 76
2184.39 71
2184.49 68
2184.60 66
2184.71 68
2184.81 73
2184.92 79
2185.03 87
2185.14 93
2185.24 97
2185.35 98
2185.46 96
2185.57 90
2185.67 83
2185.78 76
2185.89 70
2186.00 68
2186.10 69
2186.21 74
2186.32 81
2186.42 90
2186.53 99
2186.64 107
2186.75 112
2186.85 115
2186.96 116
2187.07 115
2187.18 113
2187.28 110
2187.39 108
2187.50 107
2187.61 106
2187.71 107
2187.82 107
2187.93 108
2188.03 110
2188.14 111
2188.25 113
2188.36 115
2188.46 117
2188.57 120
2188.68 122
2188.79 124
2188.89 126
2189.00 126
2189.11 126
2189.22 124
2189.32 120
2189.43 114
2189.54 107
2189.65 99
2189.75 91
2189.86 84
2189.97 78
2190.08 72
2190.18 67
2190.29 64
2190.40 60
2190.50 58
2190.61 55
2190.72 52
2190.83 48
2190.93 44
2191.04 39
2191.15 33
2191.26 28
2191.36 23
2191.47 19
2191.58 16
2191.69 15
2191.79 15
2191.90 17
2192.01 19
2192.12 21
2192.22 24
2192.33 26
2192.44 30
2192.55 34
2192.65 40
2192.76 48
2192.87 56
2192.98 64
2193.08 71
2193.19 76
2193.30 78
2193.41 76
2193.51 72
2193.62 66
2193.73 58
2193.84 51
2193.94 45
2194.05 42
2194.16 41
2194.27 42
2194.37 45
2194.48 49
2194.59 53
2194.70 56
2194.80 58
2194.91 58
2195.02 57
2195.13 53
2195.23 47
2195.34 40
2195.45 33
2195.56 26
2195.66 21
2195.77 20
2195.88 21
2195.99 26
2196.09 34
2196.20 43
2196.31 52
2196.42 60
2196.53 66
2196.63 70
2196.74 72
2196.85 72
2196.96 71
2197.06 69
2197.17 66
2197.28 63
2197.39 60
2197.49 56
2197.60 54
2197.71 52
2197.82 53
2197.92 56
2198.03 62
2198.14 70
2198.25 79
2198.35 89
2198.46 97
2198.57 105
2198.68 112
2198.78 118
2198.89 124
2199.00 129
2199.11 134
2199.22 139
2199.32 141
2199.43 141
2199.54 139
2199.65 134
2199.75 126
2199.86 117
2199.97 107
2200.08 96
2200.18 87
2200.29 79
2200.40 73
2200.51 70
2200.62 70
2200.72 72
2200.83 76
2200.94 81
2201.05 86
2201.15 90
2201.26 92
2201.37 92
2201.48 90
2201.58 87
2201.69 84
2201.80 81
2201.91 80
2202.02 79
2202.12 80
2202.23 81
2202.34 82
2202.45 81
2202.55 78
2202.66 73
2202.77 67
2202.88 60
2202.98 53
2203.09 47
2203.20 42
2203.31 39
2203.42 37
2203.52 37
2203.63 38
2203.74 41
2203.85 46
2203.95 52
2204.06 60
2204.17 70
2204.28 79
2204.39 88
2204.49 96
2204.60 101
2204.71 104
2204.82 103
2204.92 99
2205.03 93
2205.14 86
2205.25 79
2205.36 74
2205.46 71
2205.57 71
2205.68 74
2205.79 78
2205.89 81
2206.00 84
2206.11 84
2206.22 82
2206.33 78
2206.43 73
2206.54 67
2206.65 61
2206.76 55
2206.86 49
2206.97 43
2207.08 38
2207.19 34
2207.30 31
2207.40 31
2207.51 33
2207.62 38
2207.73 45
2207.84 53
2207.94 62
2208.05 71
2208.16 79
2208.27 87
2208.37 93
2208.48 99
2208.59 104
2208.70 107
2208.81 109
2208.91 109
2209.02 108
2209.13 106
2209.24 103
2209.35 100
2209.45 98
2209.56 96
2209.67 96
2209.78 97
2209.89 99
2209.99 102
2210.10 107
2210.21 111
2210.32 114
2210.42 117
2210.53 117
2210.64 114
2210.75 110
2210.86 103
2210.96 94
2211.07 85
2211.18 76
2211.29 67
2211.40 58
2211.50 51
2211.61 44
2211.72 38
2211.83 33
2211.94 30
2212.04 27
2212.15 26
2212.26 24
2212.37 24
2212.48 24
2212.58 26
2212.69 29
2212.80 34
2212.91 42
2213.02 51
2213.12 62
2213.23 73
2213.34 84
2213.45 92
2213.56 97
2213.66 100
2213.77 99
2213.88 96
2213.99 92
2214.10 88
2214.20 84
2214.31 80
2214.42 78
2214.53 77
2214.64 76
2214.74 76
2214.85 76
2214.96 75
2215.07 75
2215.18 74
2215.28 74
2215.39 74
2215.50 75
2215.61 76
2215.72 79
2215.82 82
2215.93 86
2216.04 91
2216.15 97
2216.26 101
2216.36 104
2216.47 104
2216.58 103
2216.69 99
2216.80 94
2216.90 89
2217.01 85
2217.12 82
2217.23 80
2217.34 79
2217.44 80
2217.55 81
2217.66 82
2217.77 82
2217.88 82
2217.99 81
2218.09 81
2218.20 80
2218.31 79
2218.42 79
2218.53 79
2218.63 80
2218.74 81
2218.85 81
2218.96 80
2219.07 79
2219.17 79
2219.28 79
2219.39 81
2219.50 85
2219.61 90
2219.72 97
2219.82 105
2219.93 111
2220.04 114
2220.15 115
2220.26 114
2220.36 110
2220.47 104
2220.58 97
2220.69 90
2220.80 84
2220.91 80
2221.01 79
2221.12 81
2221.23 85
2221.34 92
2221.45 100
2221.55 108
2221.66 115
2221.77 119
2221.88 120
2221.99 117
2222.10 111
2222.20 102
2222.31 91
2222.42 80
2222.53 69
2222.64 58
2222.74 48
2222.85 40
2222.96 33
2223.07 28
2223.18 24
2223.29 21
2223.39 18
2223.50 14
2223.61 11
2223.72 7
2223.83 5
2223.93 4
2224.04 5
2224.15 7
2224.26 11
2224.37 15
2224.48 17
2224.58 18
2224.69 17
2224.80 14
2224.91 11
2225.02 7
2225.13 5
2225.23 2
2225.34 1
2225.45 0
2225.56 0
2225.67 0
2225.78 0
2225.88 0
2225.99 0
2226.10 0
2226.21 0
2226.32 5
2226.43 9
2226.53 12
2226.64 14
2226.75 14
2226.86 13
2226.97 12
2227.08 11
2227.18 12
2227.29 15
2227.40 19
2227.51 24
2227.62 31
2227.73 37
2227.83 43
2227.94 48
2228.05 52
2228.16 56
2228.27 58
2228.38 61
2228.48 63
2228.59 65
2228.70 66
2228.81 66
2228.92 64
2229.03 61
2229.13 57
2229.24 52
2229.35 47
2229.46 43
2229.57 39
2229.68 37
2229.78 35
2229.89 34
2230.00 33
2230.11 32
2230.22 32
2230.33 32
2230.43 33
2230.54 34
2230.65 36
2230.76 38
2230.87 40
2230.98 42
2231.09 44
2231.19 45
2231.30 46
2231.41 44
2231.52 41
2231.63 38
2231.74 34
2231.84 30
2231.95 29
2232.06 30
2232.17 34
2232.28 39
2232.39 46
2232.49 51
2232.60 56
2232.71 59
2232.82 60
2232.93 61
2233.04 62
2233.15 63
2233.25 66
2233.36 69
2233.47 71
2233.58 72
2233.69 71
2233.80 69
2233.90 64
2234.01 58
2234.12 50
2234.23 41
2234.34 31
2234.45 22
2234.56 13
2234.66 6
2234.77 1
2234.88 0
2234.99 0
2235.10 1
2235.21 3
2235.32 5
2235.42 6
2235.53 7
2235.64 8
2235.75 9
2235.86 13
2235.97 19
2236.08 27
2236.18 35
2236.29 43
2236.40 48
2236.51 51
2236.62 50
2236.73 47
2236.84 43
2236.94 38
2237.05 34
2237.16 31
2237.27 29
2237.38 28
2237.49 28
2237.60 29
2237.70 31
2237.81 34
2237.92 39
2238.03 44
2238.14 49
2238.25 54
2238.36 57
2238.46 59
2238.57 60
2238.68 59
2238.79 58
2238.90 58
2239.01 59
2239.12 61
2239.22 65
2239.33 69
2239.44 73
2239.55 75
2239.66 76
2239.77 75
2239.88 73
2239.98 72
2240.09 71
2240.20 71
2240.31 72
2240.42 73
2240.53 73
2240.64 72
2240.74 70
2240.85 66
2240.96 62
2241.07 58
2241.18 56
2241.29 54
2241.40 54
2241.51 54
2241.61 52
2241.72 50
2241.83 46
2241.94 40
2242.05 33
2242.16 25
2242.27 17
2242.38 9
2242.48 1
2242.59 0
2242.70 0
2242.81 0
2242.92 0
2243.03 0
2243.14 0
2243.24 0
2243.35 0
2243.46 7
2243.57 13
2243.68 18
2243.79 22
2243.90 23
2244.01 23
2244.11 22
2244.22 21
2244.33 22
2244.44 24
2244.55 27
2244.66 32
2244.77 39
2244.88 46
2244.98 54
2245.09 61
2245.20 68
2245.31 73
2245.42 76
2245.53 78
2245.64 78
2245.75 78
2245.85 78
2245.96 78
2246.07 79
2246.18 81
2246.29 84
2246.40 87
2246.51 91
2246.62 93
2246.72 96
2246.83 97
2246.94 98
2247.05 97
2247.16 95
2247.27 92
2247.38 88
2247.49 84
2247.60 80
2247.70 75
2247.81 70
2247.92 65
2248.03 60
2248.14 54
2248.25 49
2248.36 44
2248.47 39
2248.57 34
2248.68 29
2248.79 24
2248.90 19
2249.01 13
2249.12 9
2249.23 5
2249.34 4
2249.45 5
2249.55 9
2249.66 16
2249.77 23
2249.88 32
2249.99 40
2250.10 47
2250.21 51
2250.32 53
2250.43 53
2250.53 50
2250.64 46
2250.75 42
2250.86 37
2250.97 33
2251.08 31
2251.19 31
2251.30 33
2251.41 38
2251.51 43
2251.62 50
2251.73 57
2251.84 62
2251.95 66
2252.06 67
2252.17 66
2252.28 63
2252.39 59
2252.50 54
2252.60 50
2252.71 47
2252.82 45
2252.93 43
2253.04 43
2253.15 42
2253.26 42
2253.37 41
2253.48 40
2253.58 38
2253.69 36
2253.80 35
2253.91 34
2254.02 33
2254.13 32
2254.24 32
2254.35 33
2254.46 34
2254.57 37
2254.67 40
2254.78 42
2254.89 43
2255.00 44
2255.11 43
2255.22 42
2255.33 42
2255.44 43
2255.55 45
2255.66 49
2255.76 54
2255.87 57
2255.98 59
2256.09 57
2256.20 54
2256.31 48
2256.42 41
2256.53 36
2256.64 34
2256.75 34
2256.85 38
2256.96 45
2257.07 53
2257.18 61
2257.29 68
2257.40 73
2257.51 76
2257.62 77
2257.73 78
2257.84 78
2257.95 79
2258.05 81
2258.16 83
2258.27 85
2258.38 88
2258.49 91
2258.60 94
2258.71 97
2258.82 100
2258.93 103
2259.04 105
2259.15 107
2259.25 108
2259.36 109
2259.47 109
2259.58 108
2259.69 106
2259.80 101
2259.91 96
2260.02 88
2260.13 80
2260.24 72
2260.35 65
2260.45 60
2260.56 56
2260.67 53
2260.78 50
2260.89 48
2261.00 44
2261.11 40
2261.22 36
2261.33 31
2261.44 26
2261.55 23
2261.66 20
2261.76 19
2261.87 20
2261.98 21
2262.09 23
2262.20 26
2262.31 29
2262.42 32
2262.53 34
2262.64 37
2262.75 39
2262.86 40
2262.97 41
2263.07 41
2263.18 41
2263.29 40
2263.40 38
2263.51 38
2263.62 39
2263.73 43
2263.84 50
2263.95 60
2264.06 72
2264.17 85
2264.28 97
2264.39 107
2264.49 113
2264.60 116
2264.71 117
2264.82 114
2264.93 111
2265.04 105
2265.15 99
2265.26 92
2265.37 83
2265.48 74
2265.59 64
2265.70 54
2265.81 46
2265.91 40
2266.02 37
2266.13 35
2266.24 36
2266.35 37
2266.46 40
2266.57 42
2266.68 45
2266.79 47
2266.90 51
2267.01 55
2267.12 61
2267.23 68
2267.34 75
2267.44 82
2267.55 87
2267.66 91
2267.77 92
2267.88 90
2267.99 86
2268.10 80
2268.21 73
2268.32 67
2268.43 62
2268.54 59
2268.65 58
2268.76 58
2268.87 58
2268.98 59
2269.08 58
2269.19 55
2269.30 52
2269.41 49
2269.52 46
2269.63 44
2269.74 45
2269.85 47
2269.96 50
2270.07 53
2270.18 55
2270.29 57
2270.40 57
2270.51 56
2270.62 55
2270.72 54
2270.83 54
2270.94 55
2271.05 57
2271.16 61
2271.27 67
2271.38 72
2271.49 78
2271.60 81
2271.71 81
2271.82 78
2271.93 72
2272.04 64
2272.15 54
2272.26 44
2272.37 34
2272.48 26
2272.58 20
2272.69 16
2272.80 12
2272.91 9
2273.02 6
2273.13 3
2273.24 1
2273.35 0
2273.46 0
2273.57 0
2273.68 0
2273.79 0
2273.90 0
2274.01 0
2274.12 0
2274.23 1
2274.34 3
2274.45 5
2274.55 7
2274.66 9
2274.77 13
2274.88 18
2274.99 23
2275.10 30
2275.21 37
2275.32 45
2275.43 53
2275.54 61
2275.65 69
2275.76 74
2275.87 77
2275.98 77
2276.09 73
2276.20 65
2276.31 55
2276.42 44
2276.53 34
2276.64 27
2276.74 22
2276.85 19
2276.96 19
2277.07 21
2277.18 24
2277.29 26
2277.40 27
2277.51 27
2277.62 26
2277.73 25
2277.84 23
2277.95 22
2278.06 20
2278.17 20
2278.28 21
2278.39 23
2278.50 25
2278.61 28
2278.72 31
2278.83 36
2278.94 41
2279.05 47
2279.15 54
2279.26 60
2279.37 66
2279.48 70
2279.59 72
2279.70 71
2279.81 68
2279.92 63
2280.03 58
2280.14 54
2280.25 51
2280.36 50
2280.47 50
2280.58 51
2280.69 51
2280.80 51
2280.91 49
2281.02 46
2281.13 42
2281.24 39
2281.35 36
2281.46 35
2281.57 37
2281.68 41
2281.79 47
2281.90 54
2282.00 60
2282.11 65
2282.22 69
2282.33 71
2282.44 72
2282.55 70
2282.66 68
2282.77 65
2282.88 62
2282.99 59
2283.10 56
2283.21 54
2283.32 52
2283.43 52
2283.54 51
2283.65 50
2283.76 49
2283.87 45
2283.98 40
2284.09 33
2284.20 27
2284.31 21
2284.42 17
2284.53 15
2284.64 16
2284.75 18
2284.86 21
2284.97 24
2285.08 26
2285.19 26
2285.30 24
2285.41 21
2285.52 17
2285.62 13
2285.73 9
2285.84 7
2285.95 6
2286.06 7
2286.17 11
2286.28 16
2286.39 22
2286.50 30
2286.61 37
2286.72 43
2286.83 47
2286.94 48
2287.05 47
2287.16 42
2287.27 36
2287.38 28
2287.49 21
2287.60 16
2287.71 14
2287.82 17
2287.93 23
2288.04 33
2288.15 46
2288.26 60
2288.37 74
2288.48 86
2288.59 96
2288.70 104
2288.81 107
2288.92 108
2289.03 106
2289.14 101
2289.25 94
2289.36 86
2289.47 78
2289.58 70
2289.69 63
2289.80 57
2289.91 52
2290.02 49
2290.13 45
2290.24 42
2290.35 39
2290.46 35
2290.57 32
2290.68 30
2290.79 31
2290.90 34
2291.01 40
2291.11 47
2291.22 56
2291.33 65
2291.44 72
2291.55 77
2291.66 80
2291.77 80
2291.88 79
2291.99 75
2292.10 70
2292.21 63
2292.32 54
2292.43 45
2292.54 35
2292.65 25
2292.76 15
2292.87 7
2292.98 0
2293.09 0
2293.20 0
2293.31 0
2293.42 0
2293.53 0
2293.64 0
2293.75 0
2293.86 6
2293.97 17
2294.08 29
2294.19 42
2294.30 54
2294.41 63
2294.52 70
2294.63 73
2294.74 73
2294.85 70
2294.96 64
2295.07 57
2295.18 50
2295.29 45
2295.40 42
2295.51 41
2295.62 42
2295.73 45
2295.84 48
2295.95 50
2296.06 51
2296.17 49
2296.28 47
2296.39 45
2296.50 43
2296.61 42
2296.72 44
2296.83 47
2296.94 51
2297.05 55
2297.16 57
2297.27 58
2297.38 56
2297.49 52
2297.60 48
2297.71 42
2297.82 37
2297.93 33
2298.04 30
2298.15 28
2298.26 27
2298.37 27
2298.48 28
2298.59 30
2298.70 32
2298.81 35
2298.92 38
2299.03 42
2299.14 47
2299.25 52
2299.36 58
2299.47 66
2299.58 73
2299.69 80
2299.80 84
2299.91 86
2300.02 85
2300.13 82
2300.24 76
2300.35 71
2300.46 67
2300.57 65
2300.68 65
2300.79 68
2300.90 72
2301.01 76
2301.12 80
2301.23 83
2301.34 84
2301.45 84
2301.56 81
2301.67 77
2301.78 72
2301.89 65
2302.00 58
2302.12 50
2302.23 42
2302.34 33
2302.45 26
2302.56 18
2302.67 11
2302.78 4
2302.89 0
2303.00 0
2303.11 0
2303.22 0
2303.33 0
2303.44 9
2303.55 24
2303.66 41
2303.77 58
2303.88 74
2303.99 86
2304.10 93
2304.21 96
2304.32 95
2304.43 91
2304.54 86
2304.65 80
2304.76 75
2304.87 69
2304.98 64
2305.09 60
2305.20 56
2305.31 52
2305.42 47
2305.53 43
2305.64 39
2305.75 34
2305.86 28
2305.97 22
2306.08 15
2306.19 10
2306.30 6
2306.41 5
2306.52 7
2306.63 13
2306.74 22
2306.85 31
2306.96 39
2307.07 45
2307.18 47
2307.29 45
2307.40 40
2307.51 33
2307.63 25
2307.74 17
2307.85 9
2307.96 2
2308.07 0
2308.18 0
2308.29 0
2308.40 0
2308.51 0
2308.62 0
2308.73 5
2308.84 14
2308.95 23
2309.06 33
2309.17 41
2309.28 49
2309.39 56
2309.50 62
2309.61 67
2309.72 70
2309.83 70
2309.94 69
2310.05 65
2310.16 60
2310.27 56
2310.38 52
2310.49 49
2310.60 46
2310.71 45
2310.82 43
2310.93 40
2311.04 37
2311.15 33
2311.27 30
2311.38 27
2311.49 26
2311.60 25
2311.71 25
2311.82 26
2311.93 27
2312.04 29
2312.15 31
2312.26 34
2312.37 36
2312.48 39
2312.59 41
2312.70 42
2312.81 43
2312.92 43
2313.03 42
2313.14 42
2313.25 41
2313.36 41
2313.47 42
2313.58 44
2313.69 48
2313.80 52
2313.91 58
2314.02 63
2314.14 66
2314.25 68
2314.36 68
2314.47 67
2314.58 64
2314.69 62
2314.80 61
2314.91 62
2315.02 64
2315.13 68
2315.24 73
2315.35 78
2315.46 81
2315.57 84
2315.68 85
2315.79 84
2315.90 83
2316.01 81
2316.12 79
2316.23 76
2316.34 73
2316.45 70
2316.57 68
2316.68 66
2316.79 64
2316.90 62
2317.01 60
2317.12 58
2317.23 56
2317.34 53
2317.45 51
2317.56 50
2317.67 49
2317.78 48
2317.89 47
2318.00 46
2318.11 44
2318.22 43
2318.33 43
2318.44 45
2318.55 49
2318.66 54
2318.78 60
2318.89 65
2319.00 68
2319.11 69
2319.22 67
2319.33 64
2319.44 60
2319.55 57
2319.66 56
2319.77 58
2319.88 62
2319.99 69
2320.10 77
2320.21 85
2320.32 93
2320.43 98
2320.54 101
2320.65 101
2320.77 99
2320.88 96
2320.99 91
2321.10 87
2321.21 82
2321.32 77
2321.43 74
2321.54 70
2321.65 68
2321.76 67
2321.87 66
2321.98 67
2322.09 69
2322.20 72
2322.31 76
2322.42 80
2322.53 84
2322.65 88
2322.76 89
2322.87 88
2322.98 85
2323.09 79
2323.20 71
2323.31 63
2323.42 55
2323.53 47
2323.64 39
2323.75 34
2323.86 30
2323.97 27
2324.08 27
2324.19 27
2324.31 28
2324.42 29
2324.53 30
2324.64 30
2324.75 29
2324.86 26
2324.97 21
2325.08 14
2325.19 7
2325.30 0
2325.41 0
2325.52 0
2325.63 0
2325.74 0
2325.85 0
2325.97 0
2326.08 0
2326.19 1
2326.30 9
2326.41 18
2326.52 26
2326.63 32
2326.74 38
2326.85 42
2326.96 45
2327.07 48
2327.18 49
2327.29 48
2327.40 45
2327.52 40
2327.63 33
2327.74 24
2327.85 14
2327.96 6
2328.07 0
2328.18 0
2328.29 0
2328.40 1
2328.51 8
2328.62 16
2328.73 25
2328.84 33
2328.96 41
2329.07 47
2329.18 50
2329.29 51
2329.40 50
2329.51 47
2329.62 43
2329.73 40
2329.84 38
2329.95 37
2330.06 37
2330.17 38
2330.28 41
2330.40 43
2330.51 45
2330.62 46
2330.73 47
2330.84 48
2330.95 49
2331.06 50
2331.17 52
2331.28 54
2331.39 58
2331.50 61
2331.61 64
2331.73 65
2331.84 65
2331.95 63
2332.06 59
2332.17 53
2332.28 46
2332.39 38
2332.50 32
2332.61 27
2332.72 24
2332.83 25
2332.94 29
2333.06 35
2333.17 42
2333.28 49
2333.39 55
2333.50 60
2333.61 63
2333.72 65
2333.83 66
2333.94 66
2334.05 66
2334.16 65
2334.28 65
2334.39 64
2334.50 63
2334.61 62
2334.72 63
2334.83 64
2334.94 66
2335.05 68
2335.16 71
2335.27 73
2335.38 74
2335.50 73
2335.61 71
2335.72 67
2335.83 62
2335.94 55
2336.05 48
2336.16 40
2336.27 33
2336.38 28
2336.49 23
2336.60 21
2336.72 20
2336.83 19
2336.94 20
2337.05 20
2337.16 22
2337.27 24
2337.38 27
2337.49 31
2337.60 37
2337.71 45
2337.83 53
2337.94 61
2338.05 69
2338.16 75
2338.27 80
2338.38 83
2338.49 83
2338.60 82
2338.71 78
2338.82 72
2338.94 64
2339.05 56
2339.16 48
2339.27 40
2339.38 36
2339.49 34
2339.60 37
2339.71 42
2339.82 51
2339.93 62
2340.05 74
2340.16 86
2340.27 96
2340.38 103
2340.49 106
2340.60 106
2340.71 102
2340.82 94
2340.93 85
2341.05 74
2341.16 63
2341.27 54
2341.38 46
2341.49 41
2341.60 37
2341.71 34
2341.82 32
2341.93 30
2342.04 30
2342.16 32
2342.27 37
2342.38 45
2342.49 55
2342.60 68
2342.71 81
2342.82 94
2342.93 104
2343.04 111
2343.16 112
2343.27 109
2343.38 102
2343.49 92
2343.60 81
2343.71 70
2343.82 61
2343.93 54
2344.04 50
2344.16 47
2344.27 45
2344.38 43
2344.49 40
2344.60 35
2344.71 29
2344.82 21
2344.93 14
2345.05 6
2345.16 0
2345.27 0
2345.38 0
2345.49 0
2345.60 0
2345.71 0
2345.82 0
2345.93 0
2346.05 0
2346.16 4
2346.27 10
2346.38 17
2346.49 24
2346.60 32
2346.71 40
2346.82 46
2346.94 51
2347.05 54
2347.16 54
2347.27 53
2347.38 51
2347.49 50
2347.60 51
2347.71 56
2347.82 64
2347.94 74
2348.05 87
2348.16 99
2348.27 110
2348.38 118
2348.49 124
2348.60 128
2348.71 131
2348.83 134
2348.94 138
2349.05 144
2349.16 152
2349.27 161
2349.38 171
2349.49 182
2349.60 191
2349.72 199
2349.83 204
2349.94 207
2350.05 206
2350.16 203
2350.27 198
2350.38 192
2350.49 186
2350.61 180
2350.72 174
2350.83 169
2350.94 165
2351.05 162
2351.16 159
2351.27 158
2351.39 158
2351.50 160
2351.61 165
2351.72 172
2351.83 181
2351.94 189
2352.05 196
2352.16 200
2352.28 200
2352.39 196
2352.50 189
2352.61 178
2352.72 167
2352.83 155
2352.94 144
2353.06 135
2353.17 128
2353.28 123
2353.39 120
2353.50 119
2353.61 120
2353.72 124
2353.83 130
2353.95 139
2354.06 149
2354.17 160
2354.28 170
2354.39 177
2354.50 180
2354.61 181
2354.73 178
2354.84 174
2354.95 170
2355.06 167
2355.17 164
2355.28 162
2355.39 159
2355.51 154
2355.62 148
2355.73 140
2355.84 133
2355.95 127
2356.06 125
2356.17 127
2356.29 133
2356.40 143
2356.51 156
2356.62 168
2356.73 178
2356.84 186
2356.95 189
2357.07 189
2357.18 185
2357.29 178
2357.40 169
2357.51 159
2357.62 150
2357.73 141
2357.85 133
2357.96 127
2358.07 124
2358.18 122
2358.29 121
2358.40 122
2358.51 123
2358.63 125
2358.74 126
2358.85 127
2358.96 126
2359.07 123
2359.18 118
2359.29 109
2359.41 99
2359.52 87
2359.63 77
2359.74 69
2359.85 64
2359.96 61
2360.08 62
2360.19 63
2360.30 66
2360.41 68
2360.52 70
2360.63 73
2360.74 77
2360.86 81
2360.97 86
2361.08 91
2361.19 96
2361.30 101
2361.41 106
2361.52 111
2361.64 117
2361.75 123
2361.86 128
2361.97 131
2362.08 130
2362.19 126
2362.31 119
2362.42 110
2362.53 100
2362.64 91
2362.75 85
2362.86 83
2362.98 85
2363.09 91
2363.20 100
2363.31 109
2363.42 118
2363.53 125
2363.64 130
2363.76 130
2363.87 128
2363.98 123
2364.09 117
2364.20 109
2364.31 102
2364.43 97
2364.54 94
2364.65 93
2364.76 95
2364.87 98
2364.98 102
2365.10 105
2365.21 107
2365.32 106
2365.43 103
2365.54 100
2365.65 98
2365.77 98
2365.88 101
2365.99 107
2366.10 116
2366.21 126
2366.32 136
2366.44 144
2366.55 149
2366.66 150
2366.77 147
2366.88 141
2366.99 132
2367.11 121
2367.22 112
2367.33 104
2367.44 99
2367.55 97
2367.66 99
2367.78 103
2367.89 107
2368.00 111
2368.11 113
2368.22 114
2368.33 113
2368.45 111
2368.56 109
2368.67 108
2368.78 107
2368.89 107
2369.00 107
2369.12 106
2369.23 105
2369.34 104
2369.45 102
2369.56 100
2369.67 99
2369.79 99
2369.90 101
2370.01 106
2370.12 113
2370.23 121
2370.35 129
2370.46 136
2370.57 142
2370.68 146
2370.79 147
2370.90 147
2371.02 144
2371.13 141
2371.24 138
2371.35 134
2371.46 132
2371.57 130
2371.69 131
2371.80 135
2371.91 141
2372.02 149
2372.13 159
2372.25 169
2372.36 178
2372.47 186
2372.58 192
2372.69 196
2372.80 199
2372.92 201
2373.03 201
2373.14 200
2373.25 197
2373.36 192
2373.48 186
2373.59 181
2373.70 177
2373.81 174
2373.92 173
2374.03 174
2374.15 177
2374.26 181
2374.37 186
2374.48 191
2374.59 196
2374.71 200
2374.82 203
2374.93 204
2375.04 204
2375.15 202
2375.26 198
2375.38 194
2375.49 190
2375.60 188
2375.71 188
2375.82 191
2375.94 195
2376.05 199
2376.16 202
2376.27 204
2376.38 203
2376.50 200
2376.61 197
2376.72 194
2376.83 194
2376.94 197
2377.06 203
2377.17 210
2377.28 219
2377.39 228
2377.50 235
2377.61 241
2377.73 245
2377.84 248
2377.95 250
2378.06 253
2378.17 256
2378.29 259
2378.40 261
2378.51 261
2378.62 259
2378.73 255
2378.85 248
2378.96 240
2379.07 230
2379.18 221
2379.29 212
2379.41 203
2379.52 196
2379.63 190
2379.74 185
2379.85 180
2379.97 174
2380.08 168
2380.19 161
2380.30 154
2380.41 148
2380.53 144
2380.64 141
2380.75 141
2380.86 140
2380.97 140
2381.09 139
2381.20 136
2381.31 131
2381.42 127
2381.53 124
2381.65 123
2381.76 125
2381.87 131
2381.98 138
2382.09 147
2382.21 157
2382.32 166
2382.43 174
2382.54 181
2382.65 186
2382.77 189
2382.88 190
2382.99 189
2383.10 186
2383.21 182
2383.33 179
2383.44 176
2383.55 176
2383.66 179
2383.77 185
2383.89 192
2384.00 200
2384.11 206
2384.22 210
2384.33 210
2384.45 207
2384.56 201
2384.67 195
2384.78 191
2384.90 189
2385.01 189
2385.12 192
2385.23 197
2385.34 201
2385.46 203
2385.57 202
2385.68 198
2385.79 190
2385.90 179
2386.02 167
2386.13 155
2386.24 143
2386.35 133
2386.46 126
2386.58 121
2386.69 120
2386.80 122
2386.91 124
2387.03 127
2387.14 129
2387.25 128
2387.36 126
2387.47 122
2387.59 116
2387.70 110
2387.81 105
2387.92 102
2388.04 100
2388.15 99
2388.26 100
2388.37 102
2388.48 104
2388.60 106
2388.71 108
2388.82 110
2388.93 111
2389.04 112
2389.16 112
2389.27 112
2389.38 113
2389.49 115
2389.61 118
2389.72 120
2389.83 123
2389.94 124
2390.05 123
2390.17 121
2390.28 118
2390.39 114
2390.50 110
2390.62 108
2390.73 107
2390.84 107
2390.95 109
2391.06 111
2391.18 114
2391.29 116
2391.40 118
2391.51 121
2391.63 124
2391.74 127
2391.85 132
2391.96 136
2392.07 141
2392.19 144
2392.30 147
2392.41 147
2392.52 146
2392.64 143
2392.75 139
2392.86 135
2392.97 131
2393.09 128
2393.20 126
2393.31 125
2393.42 125
2393.53 126
2393.65 127
2393.76 129
2393.87 130
2393.98 131
2394.10 131
2394.21 130
2394.32 127
2394.43 124
2394.55 120
2394.66 117
2394.77 114
2394.88 113
2394.99 113
2395.11 115
2395.22 119
2395.33 124
2395.44 131
2395.56 138
2395.67 145
2395.78 151
2395.89 155
2396.01 156
2396.12 154
2396.23 151
2396.34 145
2396.46 139
2396.57 135
2396.68 131
2396.79 130
2396.90 129
2397.02 131
2397.13 132
2397.24 135
2397.35 137
2397.47 140
2397.58 143
2397.69 146
2397.80 148
2397.92 150
2398.03 151
2398.14 151
2398.25 151
2398.37 150
2398.48 149
2398.59 148
2398.70 147
2398.82 147
2398.93 145
2399.04 144
2399.15 142
2399.27 141
2399.38 140
2399.49 141
2399.60 142
2399.71 143
2399.83 143
2399.94 142
2400.05 138
2400.16 132
2400.28 126
2400.39 121
2400.50 116
2400.61 113
2400.73 111
2400.84 108
2400.95 105
2401.06 100
2401.18 93
2401.29 86
2401.40 78
2401.51 71
2401.63 67
2401.74 66
2401.85 68
2401.96 71
2402.08 76
2402.19 81
2402.30 85
2402.41 87
2402.53 87
2402.64 86
2402.75 83
2402.86 80
2402.98 77
2403.09 75
2403.20 75
2403.31 76
2403.43 78
2403.54 79
2403.65 79
2403.76 77
2403.88 74
2403.99 70
2404.10 65
2404.21 60
2404.33 55
2404.44 52
2404.55 48
2404.66 46
2404.78 44
2404.89 42
2405.00 42
2405.12 42
2405.23 44
2405.34 47
2405.45 51
2405.57 56
2405.68 61
2405.79 66
2405.90 71
2406.02 74
2406.13 76
2406.24 77
2406.35 76
2406.47 75
2406.58 73
2406.69 73
2406.80 75
2406.92 79
2407.03 84
2407.14 90
2407.25 96
2407.37 100
2407.48 102
2407.59 100
2407.71 96
2407.82 91
2407.93 85
2408.04 80
2408.16 77
2408.27 76
2408.38 75
2408.49 74
2408.61 73
2408.72 69
2408.83 64
2408.94 58
2409.06 52
2409.17 48
2409.28 47
2409.39 49
2409.51 54
2409.62 62
2409.73 72
2409.85 82
2409.96 90
2410.07 96
2410.18 99
2410.30 99
2410.41 97
2410.52 94
2410.63 92
2410.75 92
2410.86 93
2410.97 95
2411.09 97
2411.20 99
2411.31 99
2411.42 95
2411.54 89
2411.65 81
2411.76 71
2411.87 61
2411.99 52
2412.10 44
2412.21 39
2412.33 35
2412.44 34
2412.55 34
2412.66 36
2412.78 39
2412.89 43
2413.00 48
2413.11 53
2413.23 58
2413.34 62
2413.45 63
2413.57 62
2413.68 59
2413.79 55
2413.90 49
2414.02 43
2414.13 38
2414.24 34
2414.35 32
2414.47 30
2414.58 31
2414.69 34
2414.81 39
2414.92 48
2415.03 59
2415.14 72
2415.26 86
2415.37 98
2415.48 108
2415.60 113
2415.71 115
2415.82 113
2415.93 107
2416.05 100
2416.16 93
2416.27 85
2416.39 79
2416.50 73
2416.61 69
2416.72 66
2416.84 65
2416.95 64
2417.06 64
2417.18 64
2417.29 65
2417.40 64
2417.51 63
2417.63 62
2417.74 59
2417.85 57
2417.97 55
2418.08 53
2418.19 53
2418.30 53
2418.42 55
2418.53 57
2418.64 59
2418.76 61
2418.87 64
2418.98 66
2419.09 68
2419.21 69
2419.32 70
2419.43 69
2419.55 68
2419.66 65
2419.77 62
2419.88 58
2420.00 52
2420.11 45
2420.22 38
2420.34 31
2420.45 24
2420.56 17
2420.67 13
2420.79 9
2420.90 8
2421.01 8
2421.13 10
2421.24 12
2421.35 14
2421.47 16
2421.58 18
2421.69 19
2421.80 19
2421.92 19
2422.03 19
2422.14 21
2422.26 23
2422.37 27
2422.48 32
2422.60 37
2422.71 42
2422.82 46
2422.93 49
2423.05 51
2423.16 52
2423.27 53
2423.39 53
2423.50 51
2423.61 49
2423.73 44
2423.84 38
2423.95 31
2424.06 23
2424.18 16
2424.29 10
2424.40 6
2424.52 4
2424.63 3
2424.74 3
2424.86 3
2424.97 1
2425.08 0
2425.19 0
2425.31 0
2425.42 0
2425.53 0
2425.65 0
2425.76 0
2425.87 5
2425.99 12
2426.10 18
2426.21 25
2426.32 30
2426.44 34
2426.55 37
2426.66 38
2426.78 38
2426.89 37
2427.00 35
2427.12 33
2427.23 32
2427.34 31
2427.46 30
2427.57 30
2427.68 30
2427.79 30
2427.91 31
2428.02 32
2428.13 34
2428.25 36
2428.36 39
2428.47 42
2428.59 45
2428.70 48
2428.81 52
2428.93 55
2429.04 59
2429.15 61
2429.27 63
2429.38 64
2429.49 63
2429.60 62
2429.72 61
2429.83 60
2429.94 60
2430.06 61
2430.17 63
2430.28 66
2430.40 70
2430.51 74
2430.62 79
2430.74 82
2430.85 85
2430.96 87
2431.08 88
2431.19 87
2431.30 84
2431.42 79
2431.53 73
2431.64 66
2431.76 60
2431.87 54
2431.98 49
2432.09 45
2432.21 42
2432.32 41
2432.43 40
2432.55 40
2432.66 41
2432.77 42
2432.89 43
2433.00 43
2433.11 43
2433.23 40
2433.34 38
2433.45 35
2433.57 33
2433.68 34
2433.79 36
2433.91 39
2434.02 42
2434.13 44
2434.25 45
2434.36 43
2434.47 39
2434.59 35
2434.70 30
2434.81 25
2434.93 22
2435.04 19
2435.15 18
2435.27 18
2435.38 18
2435.49 20
2435.61 22
2435.72 25
2435.83 27
2435.94 29
2436.06 30
2436.17 29
2436.28 26
2436.40 23
2436.51 20
2436.62 18
2436.74 17
2436.85 17
2436.96 20
2437.08 24
2437.19 29
2437.30 36
2437.42 44
2437.53 53
2437.64 61
2437.76 67
2437.87 71
2437.98 72
2438.10 71
2438.21 68
2438.32 65
2438.44 62
2438.55 58
2438.66 55
2438.78 52
2438.89 48
2439.00 44
2439.12 39
2439.23 34
2439.34 29
2439.46 25
2439.57 22
2439.68 20
2439.80 19
2439.91 20
2440.03 23
2440.14 26
2440.25 30
2440.37 33
2440.48 36
2440.59 37
2440.71 37
2440.82 35
2440.93 32
2441.05 30
2441.16 28
2441.27 28
2441.39 28
2441.50 30
2441.61 33
2441.73 37
2441.84 41
2441.95 45
2442.07 49
2442.18 53
2442.29 57
2442.41 61
2442.52 64
2442.63 66
2442.75 67
2442.86 66
2442.97 65
2443.09 63
2443.20 61
2443.31 60
2443.43 60
2443.54 61
2443.65 63
2443.77 67
2443.88 70
2444.00 72
2444.11 71
2444.22 69
2444.34 64
2444.45 57
2444.56 50
2444.68 44
2444.79 39
2444.90 37
2445.02 38
2445.13 41
2445.24 46
2445.36 52
2445.47 58
2445.58 62
2445.70 64
2445.81 64
2445.92 60
2446.04 55
2446.15 49
2446.27 44
2446.38 40
2446.49 39
2446.61 41
2446.72 44
2446.83 47
2446.95 50
2447.06 50
2447.17 47
2447.29 43
2447.40 37
2447.51 30
2447.63 24
2447.74 18
2447.85 15
2447.97 13
2448.08 13
2448.20 14
2448.31 16
2448.42 18
2448.54 20
2448.65 20
2448.76 18
2448.88 14
2448.99 8
2449.10 1
2449.22 0
2449.33 0
2449.45 0
2449.56 0
2449.67 0
2449.79 0
2449.90 0
2450.01 0
2450.13 4
2450.24 10
2450.35 17
2450.47 26
2450.58 35
2450.69 44
2450.81 52
2450.92 59
2451.04 62
2451.15 63
2451.26 61
2451.38 57
2451.49 54
2451.60 51
2451.72 50
2451.83 51
2451.94 56
2452.06 63
2452.17 71
2452.29 78
2452.40 84
2452.51 87
2452.63 87
2452.74 83
2452.85 78
2452.97 71
2453.08 66
2453.20 61
2453.31 58
2453.42 55
2453.54 53
2453.65 51
2453.76 48
2453.88 45
2453.99 41
2454.10 39
2454.22 37
2454.33 36
2454.45 36
2454.56 36
2454.67 36
2454.79 36
2454.90 35
2455.01 33
2455.13 32
2455.24 31
2455.36 32
2455.47 34
2455.58 37
2455.70 40
2455.81 43
2455.92 45
2456.04 46
2456.15 46
2456.27 45
2456.38 43
2456.49 40
2456.61 37
2456.72 34
2456.83 31
2456.95 29
2457.06 27
2457.18 26
2457.29 27
2457.40 29
2457.52 33
2457.63 39
2457.75 47
2457.86 56
2457.97 64
2458.09 72
2458.20 77
2458.31 79
2458.43 78
2458.54 76
2458.66 72
2458.77 69
2458.88 66
2459.00 63
2459.11 60
2459.22 56
2459.34 51
2459.45 46
2459.57 39
2459.68 32
2459.79 26
2459.91 21
2460.02 18
2460.14 16
2460.25 15
2460.36 15
2460.48 14
2460.59 12
2460.70 9
2460.82 4
2460.93 0
2461.05 0
2461.16 0
2461.27 0
2461.39 0
2461.50 0
2461.62 0
2461.73 0
2461.84 6
2461.96 11
2462.07 15
2462.18 17
2462.30 18
2462.41 17
2462.53 14
2462.64 11
2462.75 7
2462.87 2
2462.98 0
2463.10 0
2463.21 0
2463.32 1
2463.44 7
2463.55 14
2463.67 22
2463.78 30
2463.89 37
2464.01 42
2464.12 46
2464.24 48
2464.35 48
2464.46 48
2464.58 48
2464.69 48
2464.81 48
2464.92 49
2465.03 50
2465.15 51
2465.26 53
2465.38 55
2465.49 58
2465.60 61
2465.72 64
2465.83 69
2465.95 73
2466.06 77
2466.17 80
2466.29 82
2466.40 81
2466.52 78
2466.63 73
2466.74 66
2466.86 58
2466.97 50
2467.09 43
2467.20 37
2467.31 32
2467.43 29
2467.54 27
2467.66 27
2467.77 27
2467.88 29
2468.00 32
2468.11 36
2468.23 42
2468.34 48
2468.45 54
2468.57 59
2468.68 62
2468.80 61
2468.91 57
2469.02 50
2469.14 42
2469.25 32
2469.37 23
2469.48 16
2469.59 11
2469.71 9
2469.82 10
2469.94 13
2470.05 18
2470.16 21
2470.28 24
2470.39 23
2470.51 21
2470.62 16
2470.73 11
2470.85 6
2470.96 3
2471.08 2
2471.19 3
2471.31 5
2471.42 8
2471.53 10
2471.65 10
2471.76 9
2471.88 8
2471.99 6
2472.10 4
2472.22 4
2472.33 4
2472.45 5
2472.56 6
2472.67 8
2472.79 9
2472.90 11
2473.02 13
2473.13 15
2473.25 17
2473.36 19
2473.47 21
2473.59 23
2473.70 24
2473.82 25
2473.93 27
2474.04 29
2474.16 31
2474.27 34
2474.39 37
2474.50 40
2474.62 43
2474.73 45
2474.84 45
2474.96 46
2475.07 46
2475.19 48
2475.30 49
2475.41 52
2475.53 54
2475.64 55
2475.76 55
2475.87 53
2475.99 49
2476.10 45
2476.21 42
2476.33 41
2476.44 42
2476.56 46
2476.67 51
2476.79 57
2476.90 62
2477.01 64
2477.13 64
2477.24 62
2477.36 59
2477.47 56
2477.59 54
2477.70 53
2477.81 53
2477.93 54
2478.04 55
2478.16 54
2478.27 54
2478.38 53
2478.50 54
2478.61 55
2478.73 58
2478.84 63
2478.96 68
2479.07 73
2479.18 78
2479.30 80
2479.41 81
2479.53 81
2479.64 80
2479.76 78
2479.87 77
2479.99 76
2480.10 76
2480.21 74
2480.33 73
2480.44 70
2480.56 66
2480.67 61
2480.79 55
2480.90 49
2481.01 43
2481.13 37
2481.24 30
2481.36 24
2481.47 19
2481.59 14
2481.70 10
2481.81 6
2481.93 3
2482.04 1
2482.16 0
2482.27 0
2482.39 0
2482.50 0
2482.61 0
2482.73 0
2482.84 2
2482.96 3
2483.07 4
2483.19 4
2483.30 4
2483.42 2
2483.53 0
2483.64 0
2483.76 0
2483.87 0
2483.99 0
2484.10 0
2484.22 1
2484.33 5
2484.45 10
2484.56 14
2484.67 19
2484.79 23
2484.90 27
2485.02 31
2485.13 36
2485.25 41
2485.36 47
2485.47 52
2485.59 57
2485.70 60
2485.82 62
2485.93 63
2486.05 64
2486.16 64
2486.28 66
2486.39 68
2486.50 71
2486.62 74
2486.73 77
2486.85 78
2486.96 78
2487.08 78
2487.19 77
2487.31 76
2487.42 76
2487.54 76
2487.65 76
2487.76 75
2487.88 75
2487.99 73
2488.11 71
2488.22 67
2488.34 63
2488.45 57
2488.57 50
2488.68 43
2488.79 35
2488.91 28
2489.02 22
2489.14 19
2489.25 17
2489.37 17
2489.48 18
2489.60 20
2489.71 21
2489.83 20
2489.94 19
2490.05 17
2490.17 16
2490.28 17
2490.40 20
2490.51 27
2490.63 36
2490.74 48
2490.86 60
2490.97 72
2491.09 83
2491.20 92
2491.31 98
2491.43 102
2491.54 104
2491.66 103
2491.77 102
2491.89 99
2492.00 96
2492.12 93
2492.23 90
2492.35 88
2492.46 86
2492.57 84
2492.69 83
2492.80 82
2492.92 81
2493.03 80
2493.15 78
2493.26 77
2493.38 77
2493.49 77
2493.61 78
2493.72 81
2493.84 84
2493.95 87
2494.06 90
2494.18 91
2494.29 90
2494.41 87
2494.52 82
2494.64 75
2494.75 68
2494.87 62
2494.98 58
2495.10 56
2495.21 57
2495.33 62
2495.44 68
2495.56 75
2495.67 82
2495.78 88
2495.90 91
2496.01 92
2496.13 90
2496.24 86
2496.36 81
2496.47 77
2496.59 75
2496.70 74
2496.82 76
2496.93 79
2497.05 81
2497.16 83
2497.28 82
2497.39 78
2497.51 71
2497.62 62
2497.73 52
2497.85 43
2497.96 37
2498.08 33
2498.19 31
2498.31 31
2498.42 31
2498.54 30
2498.65 29
2498.77 25
2498.88 21
2499.00 16
2499.11 11
2499.23 7
2499.34 3
2499.46 0
2499.57 0
2499.69 0
2499.80 0
2499.91 0
2500.03 0
2500.14 0
2500.26 0
2500.37 2
2500.49 10
2500.60 18
2500.72 26
2500.83 34
2500.95 41
2501.06 46
2501.18 51
2501.29 54
2501.41 56
2501.52 57
2501.64 57
2501.75 58
2501.87 60
2501.98 63
2502.10 69
2502.21 75
2502.33 82
2502.44 88
2502.55 91
2502.67 92
2502.78 90
2502.90 86
2503.01 80
2503.13 74
2503.24 69
2503.36 67
2503.47 66
2503.59 68
2503.70 72
2503.82 76
2503.93 81
2504.05 85
2504.16 88
2504.28 91
2504.39 95
2504.51 100
2504.62 106
2504.74 112
2504.85 119
2504.97 124
2505.08 127
2505.20 128
2505.31 127
2505.43 123
2505.54 119
2505.66 115
2505.77 112
2505.89 110
2506.00 109
2506.12 109
2506.23 109
2506.35 109
2506.46 108
2506.58 108
2506.69 106
2506.81 104
2506.92 101
2507.04 97
2507.15 93
2507.27 87
2507.38 82
2507.49 76
2507.61 71
2507.72 67
2507.84 65
2507.95 65
2508.07 67
2508.18 70
2508.30 74
2508.41 79
2508.53 83
2508.64 85
2508.76 85
2508.87 83
2508.99 78
2509.10 71
2509.22 62
2509.33 53
2509.45 45
2509.56 38
2509.68 32
2509.79 28
2509.91 26
2510.02 25
2510.14 27
2510.25 30
2510.37 35
2510.48 41
2510.60 49
2510.71 57
2510.83 65
2510.94 72
2511.06 78
2511.17 83
2511.29 85
2511.40 85
2511.52 82
2511.63 77
2511.75 69
2511.86 60
2511.98 51
2512.09 42
2512.21 35
2512.32 28
2512.44 24
2512.55 20
2512.67 17
2512.78 16
2512.90 14
2513.02 14
2513.13 14
2513.25 16
2513.36 17
2513.48 19
2513.59 20
2513.71 21
2513.82 19
2513.94 17
2514.05 14
2514.17 12
2514.28 11
2514.40 11
2514.51 13
2514.63 16
2514.74 19
2514.86 22
2514.97 24
2515.09 25
2515.20 25
2515.32 24
2515.43 24
2515.55 25
2515.66 26
2515.78 29
2515.89 33
2516.01 37
2516.12 41
2516.24 44
2516.35 46
2516.47 46
2516.58 44
2516.70 41
2516.81 36
2516.93 32
2517.04 29
2517.16 27
2517.27 26
2517.39 28
2517.50 31
2517.62 36
2517.74 40
2517.85 45
2517.97 48
2518.08 49
2518.20 50
2518.31 49
2518.43 49
2518.54 48
2518.66 49
2518.77 51
2518.89 52
2519.00 54
2519.12 53
2519.23 52
2519.35 49
2519.46 45
2519.58 41
2519.69 39
2519.81 37
2519.92 37
2520.04 39
2520.15 41
2520.27 43
2520.38 46
2520.50 47
2520.62 47
2520.73 47
2520.85 46
2520.96 45
2521.08 45
2521.19 45
2521.31 47
2521.42 50
2521.54 53
2521.65 57
2521.77 60
2521.88 62
2522.00 63
2522.11 63
2522.23 63
2522.34 63
2522.46 62
2522.57 60
2522.69 57
2522.81 53
2522.92 46
2523.04 37
2523.15 27
2523.27 16
2523.38 4
2523.50 0
2523.61 0
2523.73 0
2523.84 0
2523.96 0
2524.07 0
2524.19 0
2524.30 0
2524.42 3
2524.53 12
2524.65 22
2524.77 30
2524.88 38
2525.00 43
2525.11 46
2525.23 47
2525.34 44
2525.46 40
2525.57 36
2525.69 30
2525.80 25
2525.92 20
2526.03 15
2526.15 10
2526.27 6
2526.38 1
2526.50 0
2526.61 0
2526.73 0
2526.84 0
2526.96 2
2527.07 6
2527.19 10
2527.30 14
2527.42 16
2527.53 17
2527.65 18
2527.77 18
2527.88 18
2528.00 18
2528.11 20
2528.23 21
2528.34 22
2528.46 23
2528.57 23
2528.69 23
2528.80 22
2528.92 21
2529.03 20
2529.15 20
2529.27 19
2529.38 17
2529.50 15
2529.61 11
2529.73 8
2529.84 4
2529.96 1
2530.07 0
2530.19 0
2530.30 0
2530.42 0
2530.54 0
2530.65 0
2530.77 0
2530.88 4
2531.00 10
2531.11 17
2531.23 23
2531.34 28
2531.46 31
2531.58 32
2531.69 31
2531.81 28
2531.92 24
2532.04 21
2532.15 18
2532.27 15
2532.38 14
2532.50 12
2532.61 12
2532.73 12
2532.85 12
2532.96 14
2533.08 16
2533.19 19
2533.31 23
2533.42 27
2533.54 31
2533.65 35
2533.77 37
2533.89 38
2534.00 38
2534.12 36
2534.23 32
2534.35 28
2534.46 22
2534.58 17
2534.69 11
2534.81 6
2534.93 2
2535.04 0
2535.16 0
2535.27 0
2535.39 0
2535.50 0
2535.62 0
2535.73 4
2535.85 9
2535.97 14
2536.08 18
2536.20 22
2536.31 24
2536.43 24
2536.54 24
2536.66 23
2536.77 21
2536.89 19
2537.01 17
2537.12 14
2537.24 11
2537.35 9
2537.47 6
2537.58 5
2537.70 5
2537.82 7
2537.93 12
2538.05 19
2538.16 27
2538.28 36
2538.39 44
2538.51 51
2538.62 54
2538.74 55
2538.86 54
2538.97 53
2539.09 51
2539.20 51
2539.32 53
2539.43 55
2539.55 57
2539.67 56
2539.78 53
2539.90 46
2540.01 37
2540.13 28
2540.24 19
2540.36 13
2540.48 10
2540.59 10
2540.71 13
2540.82 17
2540.94 20
2541.05 21
2541.17 21
2541.29 18
2541.40 15
2541.52 12
2541.63 10
2541.75 10
2541.86 10
2541.98 12
2542.10 14
2542.21 17
2542.33 19
2542.44 21
2542.56 24
2542.67 29
2542.79 36
2542.91 45
2543.02 57
2543.14 68
2543.25 79
2543.37 88
2543.48 95
2543.60 97
2543.72 95
2543.83 90
2543.95 83
2544.06 76
2544.18 68
2544.29 63
2544.41 60
2544.53 61
2544.64 64
2544.76 70
2544.87 75
2544.99 79
2545.11 80
2545.22 77
2545.34 71
2545.45 60
2545.57 48
2545.68 35
2545.80 24
2545.92 13
2546.03 5
2546.15 0
2546.26 0
2546.38 0
2546.50 0
2546.61 0
2546.73 1
2546.84 2
2546.96 3
2547.07 3
2547.19 3
2547.31 2
2547.42 0
2547.54 0
2547.65 0
2547.77 0
2547.89 0
2548.00 1
2548.12 4
2548.23 7
2548.35 10
2548.46 12
2548.58 13
2548.70 13
2548.81 14
2548.93 15
2549.04 18
2549.16 22
2549.28 26
2549.39 31
2549.51 34
2549.62 36
2549.74 38
2549.86 39
2549.97 42
2550.09 45
2550.20 50
2550.32 55
2550.44 59
2550.55 61
2550.67 60
2550.78 56
2550.90 49
2551.01 41
2551.13 34
2551.25 27
2551.36 23
2551.48 21
2551.59 21
2551.71 24
2551.83 27
2551.94 30
2552.06 33
2552.17 35
2552.29 36
2552.41 35
2552.52 34
2552.64 32
2552.75 31
2552.87 31
2552.99 32
2553.10 34
2553.22 36
2553.33 37
2553.45 38
2553.57 36
2553.68 34
2553.80 30
2553.91 27
2554.03 25
2554.15 24
2554.26 25
2554.38 27
2554.49 30
2554.61 33
2554.73 35
2554.84 37
2554.96 37
2555.07 36
2555.19 34
2555.31 32
2555.42 30
2555.54 27
2555.65 25
2555.77 24
2555.89 22
2556.00 21
2556.12 19
2556.23 17
2556.35 15
2556.47 14
2556.58 13
2556.70 13
2556.81 15
2556.93 19
2557.05 24
2557.16 29
2557.28 34
2557.40 38
2557.51 42
2557.63 44
2557.74 46
2557.86 46
2557.98 45
2558.09 45
2558.21 45
2558.32 46
2558.44 48
2558.56 52
2558.67 55
2558.79 59
2558.90 61
2559.02 62
2559.14 62
2559.25 61
2559.37 59
2559.48 56
2559.60 54
2559.72 51
2559.83 49
2559.95 47
2560.07 45
2560.18 43
2560.30 41
2560.41 39
2560.53 36
2560.65 32
2560.76 26
2560.88 20
2560.99 13
2561.11 6
2561.23 0
2561.34 0
2561.46 0
2561.58 0
2561.69 0
2561.81 0
2561.92 0
2562.04 0
2562.16 0
2562.27 2
2562.39 5
2562.51 7
2562.62 10
2562.74 12
2562.85 15
2562.97 18
2563.09 21
2563.20 24
2563.32 28
2563.43 32
2563.55 38
2563.67 45
2563.78 52
2563.90 58
2564.02 63
2564.13 65
2564.25 66
2564.36 65
2564.48 63
2564.60 62
2564.71 61
2564.83 63
2564.95 67
2565.06 72
2565.18 77
2565.29 82
2565.41 87
2565.53 90
2565.64 92
2565.76 93
2565.88 93
2565.99 91
2566.11 89
2566.22 85
2566.34 82
2566.46 80
2566.57 79
2566.69 80
2566.81 82
2566.92 85
2567.04 88
2567.15 90
2567.27 89
2567.39 87
2567.50 83
2567.62 79
2567.74 74
2567.85 71
2567.97 70
2568.09 70
2568.20 72
2568.32 75
2568.43 79
2568.55 82
2568.67 83
2568.78 80
2568.90 75
2569.02 66
2569.13 55
2569.25 43
2569.37 31
2569.48 23
2569.60 18
2569.71 17
2569.83 19
2569.95 24
2570.06 29
2570.18 35
2570.30 40
2570.41 45
2570.53 49
2570.65 54
2570.76 60
2570.88 67
2570.99 74
2571.11 80
2571.23 85
2571.34 89
2571.46 89
2571.58 87
2571.69 84
2571.81 80
2571.93 76
2572.04 73
2572.16 70
2572.27 70
2572.39 70
2572.51 71
2572.62 73
2572.74 73
2572.86 73
2572.97 70
2573.09 65
2573.21 58
2573.32 48
2573.44 37
2573.56 26
2573.67 18
2573.79 13
2573.90 14
2574.02 19
2574.14 29
2574.25 41
2574.37 54
2574.49 65
2574.60 72
2574.72 74
2574.84 72
2574.95 68
2575.07 62
2575.19 57
2575.30 52
2575.42 50
2575.54 48
2575.65 46
2575.77 44
2575.88 43
2576.00 41
2576.12 40
2576.23 40
2576.35 41
2576.47 45
2576.58 49
2576.70 55
2576.82 60
2576.93 63
2577.05 65
2577.17 64
2577.28 61
2577.40 56
2577.52 50
2577.63 43
2577.75 37
2577.87 33
2577.98 30
2578.10 29
2578.22 29
2578.33 31
2578.45 33
2578.56 35
2578.68 38
2578.80 40
2578.91 41
2579.03 42
2579.15 42
2579.26 42
2579.38 42
2579.50 41
2579.61 42
2579.73 44
2579.85 47
2579.96 52
2580.08 58
2580.20 64
2580.31 71
2580.43 78
2580.55 85
2580.66 91
2580.78 97
2580.90 101
2581.01 103
2581.13 102
2581.25 98
2581.36 90
2581.48 80
2581.60 70
2581.71 60
2581.83 52
2581.95 46
2582.06 42
2582.18 40
2582.30 39
2582.41 38
2582.53 36
2582.65 34
2582.76 33
2582.88 32
2583.00 33
2583.11 34
2583.23 37
2583.35 40
2583.46 43
2583.58 46
2583.70 48
2583.81 50
2583.93 51
2584.05 52
2584.16 54
2584.28 56
2584.40 57
2584.51 57
2584.63 56
2584.75 54
2584.86 52
2584.98 50
2585.10 48
2585.21 48
2585.33 49
2585.45 52
2585.56 56
2585.68 61
2585.80 66
2585.91 69
2586.03 72
2586.15 74
2586.26 73
2586.38 71
2586.50 67
2586.61 62
2586.73 55
2586.85 48
2586.96 41
2587.08 36
2587.20 33
2587.31 32
2587.43 33
2587.55 35
2587.66 38
2587.78 40
2587.90 41
2588.01 41
2588.13 39
2588.25 37
2588.37 34
2588.48 30
2588.60 28
2588.72 26
2588.83 24
2588.95 22
2589.07 19
2589.18 16
2589.30 13
2589.42 9
2589.53 5
2589.65 2
2589.77 0
2589.88 0
2590.00 0
2590.12 0
2590.23 0
2590.35 0
2590.47 0
2590.58 0
2590.70 0
2590.82 1
2590.93 6
2591.05 13
2591.17 21
2591.29 31
2591.40 41
2591.52 50
2591.64 56
2591.75 60
2591.87 61
2591.99 60
2592.10 58
2592.22 54
2592.34 50
2592.45 45
2592.57 40
2592.69 34
2592.80 28
2592.92 24
2593.04 20
2593.16 18
2593.27 19
2593.39 21
2593.51 24
2593.62 27
2593.74 30
2593.86 32
2593.97 33
2594.09 34
2594.21 37
2594.32 42
2594.44 49
2594.56 57
2594.68 66
2594.79 75
2594.91 82
2595.03 87
2595.14 88
2595.26 86
2595.38 83
2595.49 78
2595.61 73
2595.73 68
2595.84 65
2595.96 63
2596.08 64
2596.20 67
2596.31 71
2596.43 77
2596.55 84
2596.66 91
2596.78 96
2596.90 98
2597.01 99
2597.13 97
2597.25 95
2597.36 93
2597.48 91
2597.60 91
2597.72 92
2597.83 94
2597.95 96
2598.07 99
2598.18 100
2598.30 101
2598.42 101
2598.53 99
2598.65 98
2598.77 97
2598.89 97
2599.00 98
2599.12 100
2599.24 102
2599.35 105
2599.47 107
2599.59 109
2599.71 110
2599.82 109
2599.94 108
2600.06 105
2600.17 102
2600.29 99
2600.41 97
2600.52 97
2600.64 99
2600.76 103
2600.88 110
2600.99 118
2601.11 125
2601.23 132
2601.34 136
2601.46 137
2601.58 134
2601.70 129
2601.81 121
2601.93 113
2602.05 104
2602.16 97
2602.28 92
2602.40 90
2602.51 90
2602.63 92
2602.75 93
2602.87 94
2602.98 93
2603.10 90
2603.22 85
2603.33 79
2603.45 73
2603.57 67
2603.69 63
2603.80 60
2603.92 57
2604.04 54
2604.15 51
2604.27 48
2604.39 43
2604.51 38
2604.62 33
2604.74 29
2604.86 25
2604.97 22
2605.09 21
2605.21 22
2605.33 25
2605.44 30
2605.56 35
2605.68 41
2605.79 47
2605.91 53
2606.03 59
2606.15 64
2606.26 69
2606.38 71
2606.50 72
2606.61 71
2606.73 66
2606.85 60
2606.97 51
2607.08 42
2607.20 32
2607.32 23
2607.44 15
2607.55 8
2607.67 2
2607.79 0
2607.90 0
2608.02 1
2608.14 6
2608.26 14
2608.37 24
2608.49 34
2608.61 43
2608.72 52
2608.84 60
2608.96 67
2609.08 73
2609.19 79
2609.31 84
2609.43 88
2609.55 89
2609.66 87
2609.78 83
2609.90 77
2610.01 71
2610.13 64
2610.25 59
2610.37 56
2610.48 55
2610.60 56
2610.72 58
2610.84 60
2610.95 61
2611.07 62
2611.19 62
2611.30 63
2611.42 64
2611.54 68
2611.66 73
2611.77 81
2611.89 89
2612.01 98
2612.13 105
2612.24 111
2612.36 113
2612.48 112
2612.59 108
2612.71 103
2612.83 97
2612.95 91
2613.06 86
2613.18 83
2613.30 81
2613.42 81
2613.53 80
2613.65 80
2613.77 79
2613.89 79
2614.00 78
2614.12 78
2614.24 79
2614.35 80
2614.47 81
2614.59 83
2614.71 83
2614.82 82
2614.94 81
2615.06 81
2615.18 81
2615.29 83
2615.41 87
2615.53 93
2615.65 99
2615.76 105
2615.88 110
2616.00 114
2616.12 115
2616.23 115
2616.35 114
2616.47 114
2616.59 114
2616.70 115
2616.82 116
2616.94 118
2617.06 120
2617.17 120
2617.29 118
2617.41 114
2617.52 107
2617.64 97
2617.76 86
2617.88 73
2617.99 61
2618.11 51
2618.23 44
2618.35 41
2618.46 42
2618.58 47
2618.70 54
2618.82 62
2618.93 69
2619.05 75
2619.17 78
2619.29 79
2619.40 78
2619.52 75
2619.64 72
2619.76 69
2619.87 67
2619.99 66
2620.11 66
2620.23 68
2620.34 71
2620.46 75
2620.58 78
2620.70 80
2620.81 81
2620.93 79
2621.05 74
2621.17 67
2621.28 59
2621.40 51
2621.52 44
2621.64 39
2621.75 37
2621.87 38
2621.99 42
2622.11 49
2622.22 57
2622.34 64
2622.46 70
2622.58 74
2622.69 74
2622.81 73
2622.93 69
2623.05 65
2623.16 61
2623.28 59
2623.40 57
2623.52 56
2623.63 56
2623.75 54
2623.87 51
2623.99 47
2624.11 42
2624.22 37
2624.34 32
2624.46 29
2624.58 27
2624.69 27
2624.81 27
2624.93 28
2625.05 29
2625.16 30
2625.28 30
2625.40 28
2625.52 26
2625.63 23
2625.75 20
2625.87 17
2625.99 14
2626.10 13
2626.22 13
2626.34 13
2626.46 14
2626.58 13
2626.69 12
2626.81 10
2626.93 8
2627.05 6
2627.16 5
2627.28 6
2627.40 8
2627.52 11
2627.63 15
2627.75 17
2627.87 19
2627.99 21
2628.10 23
2628.22 27
2628.34 32
2628.46 38
2628.58 45
2628.69 51
2628.81 56
2628.93 58
2629.05 58
2629.16 54
2629.28 49
2629.40 43
2629.52 35
2629.63 28
2629.75 21
2629.87 16
2629.99 11
2630.11 8
2630.22 6
2630.34 6
2630.46 8
2630.58 10
2630.69 13
2630.81 17
2630.93 21
2631.05 25
2631.16 28
2631.28 30
2631.40 32
2631.52 32
2631.64 32
2631.75 31
2631.87 31
2631.99 30
2632.11 29
2632.22 26
2632.34 23
2632.46 19
2632.58 13
2632.70 7
2632.81 2
2632.93 0
2633.05 0
2633.17 0
2633.28 0
2633.40 0
2633.52 0
2633.64 0
2633.76 0
2633.87 0
2633.99 1
2634.11 6
2634.23 12
2634.34 19
2634.46 24
2634.58 28
2634.70 30
2634.82 29
2634.93 27
2635.05 25
2635.17 25
2635.29 25
2635.41 27
2635.52 30
2635.64 32
2635.76 34
2635.88 33
2635.99 31
2636.11 28
2636.23 25
2636.35 23
2636.47 23
2636.58 26
2636.70 31
2636.82 38
2636.94 47
2637.06 57
2637.17 67
2637.29 76
2637.41 82
2637.53 85
2637.64 85
2637.76 81
2637.88 76
2638.00 70
2638.12 65
2638.23 59
2638.35 55
2638.47 52
2638.59 49
2638.71 45
2638.82 41
2638.94 36
2639.06 30
2639.18 23
2639.30 16
2639.41 10
2639.53 5
2639.65 3
2639.77 4
2639.88 7
2640.00 12
2640.12 18
2640.24 23
2640.36 27
2640.47 29
2640.59 30
2640.71 29
2640.83 26
2640.95 24
2641.06 22
2641.18 21
2641.30 20
2641.42 20
2641.54 20
2641.65 20
2641.77 19
2641.89 18
2642.01 17
2642.13 16
2642.24 15
2642.36 13
2642.48 10
2642.60 7
2642.72 3
2642.83 0
2642.95 0
2643.07 0
2643.19 0
2643.31 0
2643.42 7
2643.54 16
2643.66 27
2643.78 39
2643.90 51
2644.01 62
2644.13 72
2644.25 80
2644.37 87
2644.49 92
2644.60 95
2644.72 96
2644.84 97
2644.96 96
2645.08 96
2645.19 95
2645.31 94
2645.43 92
2645.55 89
2645.67 85
2645.79 80
2645.90 74
2646.02 68
2646.14 63
2646.26 60
2646.38 58
2646.49 59
2646.61 60
2646.73 61
2646.85 62
2646.97 60
2647.08 58
2647.20 54
2647.32 50
2647.44 45
2647.56 40
2647.67 36
2647.79 31
2647.91 27
2648.03 22
2648.15 17
2648.27 13
2648.38 11
2648.50 12
2648.62 16
2648.74 22
2648.86 30
2648.97 39
2649.09 47
2649.21 53
2649.33 56
2649.45 58
2649.56 60
2649.68 62
2649.80 66
2649.92 73
2650.04 81
2650.16 90
2650.27 98
2650.39 104
2650.51 108
2650.63 109
2650.75 107
2650.86 103
2650.98 97
2651.10 89
2651.22 81
2651.34 71
2651.46 62
2651.57 52
2651.69 43
2651.81 35
2651.93 28
2652.05 22
2652.16 17
2652.28 14
2652.40 12
2652.52 11
2652.64 13
2652.76 15
2652.87 20
2652.99 25
2653.11 31
2653.23 37
2653.35 42
2653.47 46
2653.58 50
2653.70 52
2653.82 53
2653.94 53
2654.06 51
2654.17 47
2654.29 43
2654.41 38
2654.53 32
2654.65 29
2654.77 27
2654.88 27
2655.00 29
2655.12 32
2655.24 34
2655.36 36
2655.48 36
2655.59 34
2655.71 33
2655.83 31
2655.95 32
2656.07 35
2656.19 40
2656.30 47
2656.42 54
2656.54 62
2656.66 68
2656.78 72
2656.90 75
2657.01 76
2657.13 76
2657.25 75
2657.37 74
2657.49 73
2657.60 72
2657.72 70
2657.84 67
2657.96 64
2658.08 59
2658.20 54
2658.32 49
2658.43 45
2658.55 42
2658.67 43
2658.79 45
2658.91 50
2659.03 56
2659.14 62
2659.26 67
2659.38 69
2659.50 69
2659.62 67
2659.74 62
2659.85 55
2659.97 47
2660.09 37
2660.21 28
2660.33 19
2660.45 11
2660.56 5
2660.68 2
2660.80 0
2660.92 0
2661.04 0
2661.16 0
2661.27 0
2661.39 0
2661.51 0
2661.63 0
2661.75 0
2661.87 0
2661.99 4
2662.10 12
2662.22 21
2662.34 30
2662.46 39
2662.58 47
2662.70 53
2662.81 59
2662.93 64
2663.05 69
2663.17 74
2663.29 77
2663.41 79
2663.52 79
2663.64 77
2663.76 73
2663.88 68
2664.00 63
2664.12 59
2664.24 55
2664.35 54
2664.47 54
2664.59 55
2664.71 57
2664.83 58
2664.95 60
2665.07 62
2665.18 63
2665.30 64
2665.42 64
2665.54 64
2665.66 63
2665.78 61
2665.89 59
2666.01 57
2666.13 57
2666.25 57
2666.37 58
2666.49 60
2666.61 62
2666.72 62
2666.84 61
2666.96 58
2667.08 53
2667.20 47
2667.32 40
2667.44 33
2667.55 28
2667.67 25
2667.79 25
2667.91 29
2668.03 36
2668.15 44
2668.27 54
2668.38 63
2668.50 70
2668.62 75
2668.74 78
2668.86 79
2668.98 79
2669.10 80
2669.21 81
2669.33 84
2669.45 87
2669.57 91
2669.69 94
2669.81 95
2669.93 96
2670.04 94
2670.16 91
2670.28 87
2670.40 83
2670.52 79
2670.64 75
2670.76 73
2670.87 71
2670.99 70
2671.11 69
2671.23 67
2671.35 66
2671.47 64
2671.59 63
2671.70 62
2671.82 64
2671.94 67
2672.06 72
2672.18 78
2672.30 85
2672.42 91
2672.54 95
2672.65 97
2672.77 96
2672.89 95
2673.01 93
2673.13 91
2673.25 90
2673.37 90
2673.48 89
2673.60 89
2673.72 88
2673.84 87
2673.96 85
2674.08 81
2674.20 77
2674.32 73
2674.43 68
2674.55 63
2674.67 59
2674.79 55
2674.91 51
2675.03 48
2675.15 47
2675.27 46
2675.38 46
2675.50 48
2675.62 51
2675.74 57
2675.86 63
2675.98 68
2676.10 72
2676.22 75
2676.33 75
2676.45 72
2676.57 68
2676.69 63
2676.81 59
2676.93 55
2677.05 51
2677.17 47
2677.28 41
2677.40 34
2677.52 26
2677.64 18
2677.76 10
2677.88 5
2678.00 3
2678.12 4
2678.23 9
2678.35 17
2678.47 26
2678.59 35
2678.71 44
2678.83 53
2678.95 59
2679.07 64
2679.18 66
2679.30 66
2679.42 64
2679.54 60
2679.66 55
2679.78 50
2679.90 44
2680.02 38
2680.14 32
2680.25 27
2680.37 22
2680.49 18
2680.61 15
2680.73 13
2680.85 13
2680.97 14
2681.09 17
2681.20 20
2681.32 23
2681.44 27
2681.56 29
2681.68 31
2681.80 31
2681.92 30
2682.04 27
2682.16 22
2682.27 17
2682.39 12
2682.51 9
2682.63 7
2682.75 7
2682.87 10
2682.99 15
2683.11 22
2683.23 28
2683.34 35
2683.46 40
2683.58 44
2683.70 46
2683.82 47
2683.94 46
2684.06 43
2684.18 40
2684.30 37
2684.41 33
2684.53 30
2684.65 28
2684.77 27
2684.89 28
2685.01 30
2685.13 34
2685.25 40
2685.37 45
2685.49 51
2685.60 56
2685.72 59
2685.84 61
2685.96 60
2686.08 59
2686.20 56
2686.32 51
2686.44 47
2686.56 42
2686.68 37
2686.79 33
2686.91 30
2687.03 30
2687.15 33
2687.27 37
2687.39 42
2687.51 46
2687.63 49
2687.75 50
2687.86 49
2687.98 47
2688.10 45
2688.22 44
2688.34 43
2688.46 43
2688.58 42
2688.70 41
2688.82 39
2688.94 36
2689.06 32
2689.17 27
2689.29 23
2689.41 19
2689.53 16
2689.65 14
2689.77 14
2689.89 15
2690.01 18
2690.13 21
2690.25 26
2690.36 30
2690.48 34
2690.60 37
2690.72 39
2690.84 40
2690.96 40
2691.08 38
2691.20 36
2691.32 34
2691.44 31
2691.56 28
2691.67 26
2691.79 23
2691.91 21
2692.03 19
2692.15 18
2692.27 16
2692.39 15
2692.51 12
2692.63 9
2692.75 5
2692.87 0
2692.98 0
2693.10 0
2693.22 0
2693.34 0
2693.46 0
2693.58 0
2693.70 0
2693.82 7
2693.94 18
2694.06 28
2694.18 36
2694.29 43
2694.41 48
2694.53 53
2694.65 57
2694.77 62
2694.89 67
2695.01 72
2695.13 78
2695.25 82
2695.37 84
2695.49 84
2695.61 83
2695.72 79
2695.84 73
2695.96 67
2696.08 60
2696.20 54
2696.32 49
2696.44 45
2696.56 43
2696.68 42
2696.80 41
2696.92 40
2697.04 40
2697.16 39
2697.27 37
2697.39 35
2697.51 33
2697.63 32
2697.75 31
2697.87 30
2697.99 31
2698.11 32
2698.23 35
2698.35 37
2698.47 39
2698.59 41
2698.71 41
2698.82 41
2698.94 39
2699.06 38
2699.18 37
2699.30 36
2699.42 37
2699.54 37
2699.66 38
2699.78 39
2699.90 40
2700.02 41
2700.14 44
2700.26 47
2700.37 50
2700.49 54
2700.61 56
2700.73 59
2700.85 60
2700.97 60
2701.09 60
2701.21 60
2701.33 61
2701.45 61
2701.57 60
2701.69 59
2701.81 57
2701.93 53
2702.04 48
2702.16 43
2702.28 37
2702.40 32
2702.52 29
2702.64 28
2702.76 28
2702.88 31
2703.00 35
2703.12 40
2703.24 45
2703.36 49
2703.48 53
2703.60 55
2703.72 55
2703.83 55
2703.95 52
2704.07 49
2704.19 46
2704.31 44
2704.43 43
2704.55 42
2704.67 43
2704.79 44
2704.91 45
2705.03 46
2705.15 47
2705.27 49
2705.39 50
2705.51 52
2705.63 54
2705.74 55
2705.86 55
2705.98 55
2706.10 55
2706.22 54
2706.34 53
2706.46 52
2706.58 53
2706.70 54
2706.82 56
2706.94 58
2707.06 59
2707.18 59
2707.30 58
2707.42 56
2707.54 53
2707.66 51
2707.78 48
2707.89 47
2708.01 47
2708.13 48
2708.25 49
2708.37 51
2708.49 51
2708.61 50
2708.73 46
2708.85 41
2708.97 33
2709.09 25
2709.21 16
2709.33 8
2709.45 2
2709.57 0
2709.69 0
2709.81 0
2709.93 1
2710.04 6
2710.16 12
2710.28 19
2710.40 26
2710.52 32
2710.64 39
2710.76 44
2710.88 49
2711.00 53
2711.12 56
2711.24 59
2711.36 60
2711.48 62
2711.60 62
2711.72 62
2711.84 61
2711.96 60
2712.08 58
2712.20 55
2712.32 53
2712.44 51
2712.55 50
2712.67 51
2712.79 53
2712.91 57
2713.03 63
2713.15 69
2713.27 75
2713.39 79
2713.51 83
2713.63 84
2713.75 83
2713.87 81
2713.99 78
2714.11 73
2714.23 68
2714.35 62
2714.47 55
2714.59 48
2714.71 40
2714.83 34
2714.95 30
2715.07 28
2715.19 30
2715.31 33
2715.42 38
2715.54 43
2715.66 46
2715.78 48
2715.90 47
2716.02 45
2716.14 42
2716.26 39
2716.38 36
2716.50 32
2716.62 29
2716.74 24
2716.86 19
2716.98 13
2717.10 8
2717.22 3
2717.34 0
2717.46 0
2717.58 0
2717.70 0
2717.82 2
2717.94 5
2718.06 8
2718.18 10
2718.30 10
2718.42 10
2718.54 9
2718.66 8
2718.77 8
2718.89 8
2719.01 9
2719.13 13
2719.25 17
2719.37 22
2719.49 26
2719.61 30
2719.73 31
2719.85 31
2719.97 29
2720.09 26
2720.21 22
2720.33 21
2720.45 21
2720.57 24
2720.69 28
2720.81 34
2720.93 41
2721.05 46
2721.17 50
2721.29 52
2721.41 52
2721.53 52
2721.65 50
2721.77 49
2721.89 48
2722.01 49
2722.13 49
2722.25 50
2722.37 51
2722.49 51
2722.61 51
2722.73 51
2722.85 52
2722.97 53
2723.09 56
2723.21 59
2723.32 62
2723.44 64
2723.56 65
2723.68 64
2723.80 62
2723.92 59
2724.04 56
2724.16 52
2724.28 49
2724.40 45
2724.52 42
2724.64 39
2724.76 35
2724.88 32
2725.00 30
2725.12 27
2725.24 25
2725.36 23
2725.48 20
2725.60 17
2725.72 13
2725.84 8
2725.96 3
2726.08 0
2726.20 0
2726.32 0
2726.44 0
2726.56 0
2726.68 0
2726.80 0
2726.92 0
2727.04 3
2727.16 7
2727.28 11
2727.40 14
2727.52 17
2727.64 20
2727.76 21
2727.88 22
2728.00 22
2728.12 23
2728.24 23
2728.36 24
2728.48 26
2728.60 29
2728.72 32
2728.84 35
2728.96 38
2729.08 40
2729.20 42
2729.32 45
2729.44 50
2729.56 56
2729.68 63
2729.80 69
2729.92 75
2730.04 78
2730.16 78
2730.28 75
2730.40 70
2730.52 66
2730.64 62
2730.76 61
2730.88 62
2731.00 64
2731.12 66
2731.24 66
2731.36 65
2731.48 61
2731.60 56
2731.72 50
2731.84 45
2731.96 41
2732.08 39
2732.20 39
2732.32 39
2732.44 39
2732.56 39
2732.68 37
2732.80 35
2732.92 31
2733.04 28
2733.16 25
2733.28 24
2733.40 24
2733.52 26
2733.64 29
2733.76 32
2733.88 33
2734.00 34
2734.12 32
2734.24 30
2734.36 28
2734.48 26
2734.60 25
2734.72 25
2734.84 28
2734.96 32
2735.08 37
2735.20 43
2735.32 50
2735.44 55
2735.56 60
2735.68 63
2735.80 64
2735.92 65
2736.04 65
2736.16 64
2736.28 63
2736.40 61
2736.52 59
2736.64 57
2736.76 54
2736.88 51
2737.00 47
2737.12 44
2737.24 42
2737.36 41
2737.48 42
2737.60 44
2737.72 47
2737.84 52
2737.96 55
2738.08 58
2738.20 59
2738.32 59
2738.44 58
2738.56 57
2738.68 56
2738.80 57
2738.92 59
2739.04 62
2739.16 66
2739.28 69
2739.40 71
2739.52 72
2739.64 70
2739.76 65
2739.88 59
2740.00 51
2740.12 42
2740.24 33
2740.36 26
2740.48 21
2740.60 18
2740.72 17
2740.84 17
2740.96 17
2741.08 16
2741.20 14
2741.32 11
2741.44 7
2741.56 2
2741.68 0
2741.80 0
2741.92 0
2742.04 3
2742.16 7
2742.28 13
2742.40 19
2742.52 25
2742.64 32
2742.76 38
2742.88 44
2743.00 50
2743.13 55
2743.25 58
2743.37 60
2743.49 61
2743.61 60
2743.73 58
2743.85 56
2743.97 55
2744.09 55
2744.21 56
2744.33 57
2744.45 58
2744.57 58
2744.69 57
2744.81 55
2744.93 52
2745.05 50
2745.17 49
2745.29 50
2745.41 51
2745.53 53
2745.65 55
2745.77 55
2745.89 54
2746.01 50
2746.13 45
2746.25 40
2746.37 36
2746.49 33
2746.61 32
2746.73 32
2746.85 33
2746.97 34
2747.09 34
2747.21 33
2747.33 31
2747.45 29
2747.58 28
2747.70 27
2747.82 28
2747.94 30
2748.06 33
2748.18 35
2748.30 38
2748.42 39
2748.54 41
2748.66 42
2748.78 43
2748.90 44
2749.02 45
2749.14 46
2749.26 46
2749.38 47
2749.50 49
2749.62 51
2749.74 53
2749.86 56
2749.98 59
2750.10 61
2750.22 62
2750.34 61
2750.46 59
2750.58 58
2750.70 57
2750.82 57
2750.94 60
2751.07 63
2751.19 67
2751.31 69
2751.43 70
2751.55 68
2751.67 64
2751.79 59
2751.91 52
2752.03 46
2752.15 41
2752.27 36
2752.39 34
2752.51 31
2752.63 29
2752.75 26
2752.87 23
2752.99 19
2753.11 15
2753.23 13
2753.35 13
2753.47 17
2753.59 23
2753.71 33
2753.84 45
2753.96 58
2754.08 72
2754.20 84
2754.32 93
2754.44 100
2754.56 102
2754.68 99
2754.80 94
2754.92 85
2755.04 76
2755.16 67
2755.28 60
2755.40 56
2755.52 55
2755.64 58
2755.76 63
2755.88 70
2756.00 77
2756.12 84
2756.24 90
2756.37 95
2756.49 99
2756.61 100
2756.73 100
2756.85 96
2756.97 90
2757.09 82
2757.21 71
2757.33 59
2757.45 47
2757.57 37
2757.69 30
2757.81 28
2757.93 29
2758.05 34
2758.17 40
2758.29 48
2758.41 54
2758.53 59
2758.66 61
2758.78 62
2758.90 61
2759.02 59
2759.14 56
2759.26 54
2759.38 51
2759.50 49
2759.62 47
2759.74 45
2759.86 44
2759.98 43
2760.10 44
2760.22 46
2760.34 49
2760.46 53
2760.58 57
2760.71 60
2760.83 63
2760.95 66
2761.07 68
2761.19 69
2761.31 70
2761.43 70
2761.55 68
2761.67 66
2761.79 63
2761.91 60
2762.03 59
2762.15 60
2762.27 63
2762.39 67
2762.51 72
2762.64 75
2762.76 77
2762.88 75
2763.00 71
2763.12 66
2763.24 61
2763.36 55
2763.48 51
2763.60 47
2763.72 43
2763.84 39
2763.96 35
2764.08 30
2764.20 25
2764.32 20
2764.45 15
2764.57 11
2764.69 6
2764.81 1
2764.93 0
2765.05 0
2765.17 0
2765.29 0
2765.41 0
2765.53 0
2765.65 0
2765.77 0
2765.89 10
2766.01 19
2766.14 28
2766.26 36
2766.38 42
2766.50 48
2766.62 53
2766.74 57
2766.86 61
2766.98 65
2767.10 68
2767.22 71
2767.34 72
2767.46 72
2767.58 71
2767.70 70
2767.83 68
2767.95 66
2768.07 64
2768.19 63
2768.31 63
2768.43 63
2768.55 63
2768.67 63
2768.79 62
2768.91 59
2769.03 55
2769.15 49
2769.27 41
2769.40 33
2769.52 25
2769.64 18
2769.76 12
2769.88 8
2770.00 6
2770.12 5
2770.24 5
2770.36 8
2770.48 12
2770.60 19
2770.72 28
2770.85 38
2770.97 49
2771.09 60
2771.21 70
2771.33 77
2771.45 83
2771.57 88
2771.69 91
2771.81 94
2771.93 96
2772.05 99
2772.17 101
2772.30 103
2772.42 104
2772.54 104
2772.66 103
2772.78 101
2772.90 98
2773.02 95
2773.14 91
2773.26 87
2773.38 82
2773.50 76
2773.62 70
2773.75 63
2773.87 57
2773.99 51
2774.11 47
2774.23 44
2774.35 42
2774.47 41
2774.59 42
2774.71 43
2774.83 45
2774.95 48
2775.08 51
2775.20 54
2775.32 57
2775.44 61
2775.56 63
2775.68 65
2775.80 65
2775.92 64
2776.04 62
2776.16 58
2776.29 54
2776.41 50
2776.53 48
2776.65 48
2776.77 51
2776.89 56
2777.01 63
2777.13 71
2777.25 77
2777.37 81
2777.49 81
2777.62 78
2777.74 73
2777.86 67
2777.98 60
2778.10 55
2778.22 50
2778.34 47
2778.46 46
2778.58 47
2778.70 48
2778.83 51
2778.95 53
2779.07 56
2779.19 58
2779.31 60
2779.43 62
2779.55 63
2779.67 64
2779.79 64
2779.91 63
2780.04 62
2780.16 62
2780.28 62
2780.40 64
2780.52 68
2780.64 73
2780.76 80
2780.88 86
2781.00 91
2781.12 94
2781.25 93
2781.37 89
2781.49 83
2781.61 75
2781.73 66
2781.85 58
2781.97 52
2782.09 47
2782.21 45
2782.34 44
2782.46 43
2782.58 43
2782.70 41
2782.82 39
2782.94 35
2783.06 30
2783.18 25
2783.30 18
2783.43 12
2783.55 7
2783.67 3
2783.79 0
2783.91 0
2784.03 2
2784.15 7
2784.27 13
2784.39 20
2784.52 27
2784.64 34
2784.76 40
2784.88 45
2785.00 48
2785.12 50
2785.24 50
2785.36 51
2785.48 51
2785.61 53
2785.73 56
2785.85 60
2785.97 66
2786.09 73
2786.21 79
2786.33 84
2786.45 86
2786.57 87
2786.70 84
2786.82 81
2786.94 76
2787.06 73
2787.18 70
2787.30 70
2787.42 71
2787.54 74
2787.67 77
2787.79 80
2787.91 83
2788.03 85
2788.15 86
2788.27 87
2788.39 88
2788.51 90
2788.64 91
2788.76 92
2788.88 94
2789.00 96
2789.12 98
2789.24 99
2789.36 100
2789.48 100
2789.60 99
2789.73 98
2789.85 95
2789.97 93
2790.09 90
2790.21 86
2790.33 83
2790.45 80
2790.57 77
2790.70 74
2790.82 70
2790.94 67
2791.06 62
2791.18 57
2791.30 51
2791.42 44
2791.54 37
2791.67 31
2791.79 26
2791.91 23
2792.03 20
2792.15 19
2792.27 18
2792.39 17
2792.52 16
2792.64 15
2792.76 15
2792.88 16
2793.00 18
2793.12 21
2793.24 24
2793.36 27
2793.49 29
2793.61 29
2793.73 28
2793.85 26
2793.97 25
2794.09 26
2794.21 27
2794.33 30
2794.46 33
2794.58 35
2794.70 37
2794.82 37
2794.94 35
2795.06 31
2795.18 28
2795.31 24
2795.43 22
2795.55 22
2795.67 23
2795.79 27
2795.91 33
2796.03 40
2796.16 49
2796.28 58
2796.40 69
2796.52 80
2796.64 90
2796.76 98
2796.88 104
2797.00 108
2797.13 111
2797.25 111
2797.37 111
2797.49 111
2797.61 111
2797.73 111
2797.85 112
2797.98 113
2798.10 115
2798.22 117
2798.34 121
2798.46 125
2798.58 131
2798.70 136
2798.83 141
2798.95 145
2799.07 148
2799.19 148
2799.31 147
2799.43 146
2799.55 145
2799.68 144
2799.80 144
2799.92 144
2800.04 144
2800.16 144
2800.28 142
2800.41 139
2800.53 134
2800.65 128
2800.77 121
2800.89 115
2801.01 108
2801.13 102
2801.26 96
2801.38 90
2801.50 85
2801.62 81
2801.74 77
2801.86 75
2801.98 75
2802.11 76
2802.23 80
2802.35 85
2802.47 90
2802.59 94
2802.71 96
2802.83 96
2802.96 94
2803.08 90
2803.20 85
2803.32 79
2803.44 73
2803.56 68
2803.69 64
2803.81 61
2803.93 61
2804.05 62
2804.17 64
2804.29 68
2804.41 71
2804.54 72
2804.66 72
2804.78 69
2804.90 64
2805.02 58
2805.14 50
2805.27 42
2805.39 35
2805.51 29
2805.63 24
2805.75 21
2805.87 19
2806.00 19
2806.12 20
2806.24 23
2806.36 27
2806.48 32
2806.60 38
2806.72 43
2806.85 48
2806.97 52
2807.09 53
2807.21 52
2807.33 49
2807.45 45
2807.58 39
2807.70 33
2807.82 27
2807.94 22
2808.06 17
2808.18 15
2808.31 13
2808.43 14
2808.55 15
2808.67 17
2808.79 18
2808.91 19
2809.04 18
2809.16 15
2809.28 11
2809.40 6
2809.52 1
2809.64 0
2809.77 0
2809.89 0
2810.01 0
2810.13 0
2810.25 0
2810.37 0
2810.50 0
2810.62 5
2810.74 12
2810.86 17
2810.98 23
2811.10 28
2811.23 32
2811.35 35
2811.47 39
2811.59 42
2811.71 45
2811.83 46
2811.96 46
2812.08 45
2812.20 42
2812.32 38
2812.44 33
2812.57 29
2812.69 26
2812.81 25
2812.93 26
2813.05 29
2813.17 34
2813.30 39
2813.42 46
2813.54 52
2813.66 59
2813.78 67
2813.90 73
2814.03 80
2814.15 86
2814.27 91
2814.39 96
2814.51 100
2814.63 105
2814.76 110
2814.88 114
2815.00 117
2815.12 118
2815.24 116
2815.37 111
2815.49 104
2815.61 97
2815.73 91
2815.85 88
2815.97 88
2816.10 92
2816.22 97
2816.34 104
2816.46 110
2816.58 115
2816.71 118
2816.83 121
2816.95 122
2817.07 124
2817.19 127
2817.31 129
2817.44 133
2817.56 137
2817.68 141
2817.80 144
2817.92 146
2818.05 147
2818.17 146
2818.29 143
2818.41 138
2818.53 132
2818.65 126
2818.78 119
2818.90 113
2819.02 108
2819.14 104
2819.26 101
2819.39 98
2819.51 95
2819.63 92
2819.75 90
2819.87 88
2820.00 87
2820.12 88
2820.24 89
2820.36 92
2820.48 94
2820.61 97
2820.73 99
2820.85 99
2820.97 100
2821.09 99
2821.21 98
2821.34 98
2821.46 97
2821.58 97
2821.70 97
2821.82 97
2821.95 96
2822.07 94
2822.19 90
2822.31 85
2822.43 79
2822.56 73
2822.68 69
2822.80 68
2822.92 70
2823.04 75
2823.17 81
2823.29 88
2823.41 96
2823.53 102
2823.65 108
2823.78 112
2823.90 114
2824.02 116
2824.14 115
2824.26 113
2824.39 109
2824.51 104
2824.63 99
2824.75 93
2824.87 88
2825.00 83
2825.12 80
2825.24 78
2825.36 78
2825.48 79
2825.61 81
2825.73 83
2825.85 85
2825.97 87
2826.09 87
2826.22 87
2826.34 85
2826.46 83
2826.58 81
2826.70 79
2826.83 76
2826.95 73
2827.07 70
2827.19 66
2827.31 63
2827.44 59
2827.56 55
2827.68 52
2827.80 50
2827.92 49
2828.05 50
2828.17 52
2828.29 55
2828.41 59
2828.53 62
2828.66 64
2828.78 66
2828.90 67
2829.02 66
2829.14 64
2829.27 61
2829.39 57
2829.51 52
2829.63 46
2829.76 40
2829.88 35
2830.00 32
2830.12 30
2830.24 29
2830.37 31
2830.49 34
2830.61 38
2830.73 43
2830.85 48
2830.98 53
2831.10 57
2831.22 62
2831.34 66
2831.47 70
2831.59 73
2831.71 76
2831.83 77
2831.95 77
2832.08 76
2832.20 74
2832.32 72
2832.44 69
2832.56 66
2832.69 63
2832.81 60
2832.93 57
2833.05 53
2833.18 49
2833.30 46
2833.42 42
2833.54 38
2833.66 36
2833.79 34
2833.91 34
2834.03 36
2834.15 40
2834.27 45
2834.40 53
2834.52 61
2834.64 69
2834.76 76
2834.89 81
2835.01 84
2835.13 85
2835.25 83
2835.37 80
2835.50 75
2835.62 69
2835.74 62
2835.86 56
2835.99 50
2836.11 45
2836.23 42
2836.35 40
2836.47 40
2836.60 42
2836.72 45
2836.84 49
2836.96 54
2837.09 59
2837.21 65
2837.33 71
2837.45 78
2837.58 84
2837.70 89
2837.82 93
2837.94 96
2838.06 98
2838.19 100
2838.31 101
2838.43 101
2838.55 102
2838.68 101
2838.80 100
2838.92 96
2839.04 90
2839.17 83
2839.29 74
2839.41 66
2839.53 59
2839.65 53
2839.78 48
2839.90 45
2840.02 41
2840.14 37
2840.27 33
2840.39 29
2840.51 26
2840.63 26
2840.76 28
2840.88 32
2841.00 37
2841.12 43
2841.24 49
2841.37 55
2841.49 61
2841.61 67
2841.73 73
2841.86 80
2841.98 86
2842.10 90
2842.22 92
2842.35 92
2842.47 90
2842.59 86
2842.71 82
2842.84 79
2842.96 78
2843.08 78
2843.20 80
2843.32 83
2843.45 88
2843.57 94
2843.69 100
2843.81 106
2843.94 111
2844.06 117
2844.18 121
2844.30 123
2844.43 123
2844.55 120
2844.67 117
2844.79 112
2844.92 108
2845.04 104
2845.16 99
2845.28 95
2845.41 91
2845.53 85
2845.65 78
2845.77 71
2845.90 63
2846.02 55
2846.14 49
2846.26 45
2846.39 43
2846.51 43
2846.63 45
2846.75 48
2846.88 50
2847.00 51
2847.12 51
2847.24 50
2847.37 48
2847.49 46
2847.61 44
2847.73 44
2847.86 45
2847.98 47
2848.10 49
2848.22 51
2848.35 52
2848.47 53
2848.59 54
2848.71 53
2848.84 51
2848.96 48
2849.08 45
2849.20 40
2849.33 35
2849.45 30
2849.57 26
2849.69 23
2849.82 20
2849.94 18
2850.06 17
2850.18 16
2850.31 16
2850.43 16
2850.55 18
2850.67 21
2850.80 25
2850.92 31
2851.04 37
2851.16 43
2851.29 49
2851.41 54
2851.53 58
2851.65 60
2851.78 61
2851.90 60
2852.02 57
2852.14 55
2852.27 52
2852.39 51
2852.51 50
2852.63 49
2852.76 48
2852.88 46
2853.00 43
2853.13 39
2853.25 33
2853.37 27
2853.49 21
2853.62 17
2853.74 15
2853.86 14
2853.98 14
2854.11 15
2854.23 17
2854.35 21
2854.47 25
2854.60 30
2854.72 37
2854.84 46
2854.96 57
2855.09 68
2855.21 78
2855.33 88
2855.45 95
2855.58 98
2855.70 98
2855.82 95
2855.95 89
2856.07 81
2856.19 73
2856.31 65
2856.44 59
2856.56 54
2856.68 51
2856.80 50
2856.93 50
2857.05 51
2857.17 51
2857.30 51
2857.42 49
2857.54 48
2857.66 46
2857.79 46
2857.91 48
2858.03 53
2858.15 60
2858.28 68
2858.40 75
2858.52 81
2858.64 83
2858.77 82
2858.89 79
2859.01 73
2859.14 66
2859.26 60
2859.38 55
2859.50 52
2859.63 50
2859.75 49
2859.87 48
2860.00 47
2860.12 45
2860.24 43
2860.36 40
2860.49 37
2860.61 35
2860.73 36
2860.85 38
2860.98 41
2861.10 45
2861.22 49
2861.35 52
2861.47 53
2861.59 53
2861.71 51
2861.84 49
2861.96 48
2862.08 48
2862.21 49
2862.33 51
2862.45 53
2862.57 53
2862.70 53
2862.82 52
2862.94 50
2863.06 48
2863.19 48
2863.31 48
2863.43 50
2863.56 53
2863.68 57
2863.80 60
2863.92 64
2864.05 67
2864.17 70
2864.29 72
2864.42 74
2864.54 74
2864.66 73
2864.78 70
2864.91 65
2865.03 58
2865.15 49
2865.28 41
2865.40 34
2865.52 29
2865.64 28
2865.77 31
2865.89 36
2866.01 43
2866.14 51
2866.26 58
2866.38 64
2866.50 69
2866.63 72
2866.75 75
2866.87 78
2867.00 80
2867.12 82
2867.24 83
2867.37 84
2867.49 83
2867.61 81
2867.73 77
2867.86 73
2867.98 69
2868.10 66
2868.23 64
2868.35 64
2868.47 65
2868.59 68
2868.72 72
2868.84 75
2868.96 78
2869.09 80
2869.21 80
2869.33 79
2869.45 77
2869.58 75
2869.70 72
2869.82 70
2869.95 68
2870.07 68
2870.19 70
2870.32 73
2870.44 76
2870.56 78
2870.68 79
2870.81 78
2870.93 75
2871.05 71
2871.18 67
2871.30 64
2871.42 62
2871.55 61
2871.67 62
2871.79 63
2871.91 63
2872.04 62
2872.16 60
2872.28 58
2872.41 55
2872.53 52
2872.65 50
2872.78 48
2872.90 47
2873.02 47
2873.14 47
2873.27 47
2873.39 47
2873.51 48
2873.64 50
2873.76 53
2873.88 58
2874.01 65
2874.13 74
2874.25 84
2874.38 93
2874.50 102
2874.62 110
2874.74 116
2874.87 120
2874.99 123
2875.11 126
2875.24 128
2875.36 130
2875.48 132
2875.61 132
2875.73 131
2875.85 129
2875.98 125
2876.10 119
2876.22 114
2876.34 107
2876.47 101
2876.59 95
2876.71 88
2876.84 80
2876.96 72
2877.08 63
2877.21 55
2877.33 46
2877.45 39
2877.58 35
2877.70 34
2877.82 38
2877.95 46
2878.07 59
2878.19 73
2878.31 90
2878.44 105
2878.56 119
2878.68 130
2878.81 138
2878.93 144
2879.05 147
2879.18 149
2879.30 149
2879.42 150
2879.55 150
2879.67 150
2879.79 150
2879.92 149
2880.04 148
2880.16 147
2880.29 145
2880.41 144
2880.53 144
2880.65 146
2880.78 149
2880.90 155
2881.02 163
2881.15 173
2881.27 182
2881.39 190
2881.52 196
2881.64 200
2881.76 203
2881.89 205
2882.01 208
2882.13 212
2882.26 216
2882.38 220
2882.50 222
2882.63 221
2882.75 214
2882.87 204
2883.00 189
2883.12 173
2883.24 158
2883.37 144
2883.49 133
2883.61 126
2883.74 121
2883.86 120
2883.98 120
2884.11 121
2884.23 123
2884.35 125
2884.48 126
2884.60 127
2884.72 127
2884.84 125
2884.97 122
2885.09 116
2885.21 108
2885.34 99
2885.46 90
2885.58 82
2885.71 76
2885.83 73
2885.95 72
2886.08 74
2886.20 77
2886.32 81
2886.45 85
2886.57 88
2886.69 91
2886.82 93
2886.94 96
2887.06 98
2887.19 100
2887.31 101
2887.43 100
2887.56 98
2887.68 95
2887.80 91
2887.93 87
2888.05 83
2888.17 79
2888.30 75
2888.42 71
2888.54 65
2888.67 59
2888.79 51
2888.91 41
2889.04 32
2889.16 23
2889.28 16
2889.41 11
2889.53 8
2889.66 8
2889.78 8
2889.90 8
2890.03 8
2890.15 7
2890.27 4
2890.40 1
2890.52 0
2890.64 0
2890.77 0
2890.89 0
2891.01 0
2891.14 0
2891.26 0
2891.38 2
2891.51 4
2891.63 6
2891.75 6
2891.88 7
2892.00 7
2892.12 7
2892.25 10
2892.37 13
2892.49 18
2892.62 23
2892.74 29
2892.86 34
2892.99 39
2893.11 43
2893.23 47
2893.36 50
2893.48 53
2893.60 56
2893.73 59
2893.85 62
2893.98 66
2894.10 69
2894.22 72
2894.35 75
2894.47 76
2894.59 76
2894.72 75
2894.84 73
2894.96 71
2895.09 69
2895.21 68
2895.33 68
2895.46 68
2895.58 68
2895.70 69
2895.83 69
2895.95 69
2896.07 69
2896.20 71
2896.32 74
2896.45 79
2896.57 85
2896.69 92
2896.82 99
2896.94 105
2897.06 110
2897.19 113
2897.31 114
2897.43 113
2897.56 111
2897.68 109
2897.80 106
2897.93 104
2898.05 102
2898.18 100
2898.30 99
2898.42 97
2898.55 96
2898.67 95
2898.79 93
2898.92 91
2899.04 89
2899.16 86
2899.29 83
2899.41 79
2899.53 75
2899.66 72
2899.78 69
2899.91 68
2900.03 69
2900.15 71
2900.28 75
2900.40 81
2900.52 88
2900.65 96
2900.77 104
2900.89 113
2901.02 120
2901.14 126
2901.27 129
2901.39 129
2901.51 126
2901.64 121
2901.76 113
2901.88 106
2902.01 98
2902.13 92
2902.25 87
2902.38 83
2902.50 81
2902.63 80
2902.75 80
2902.87 81
2903.00 83
2903.12 85
2903.24 87
2903.37 89
2903.49 91
2903.61 92
2903.74 93
2903.86 92
2903.99 90
2904.11 86
2904.23 80
2904.36 74
2904.48 66
2904.60 59
2904.73 52
2904.85 47
2904.98 43
2905.10 41
2905.22 42
2905.35 45
2905.47 50
2905.59 57
2905.72 66
2905.84 75
2905.97 84
2906.09 92
2906.21 98
2906.34 101
2906.46 101
2906.58 99
2906.71 94
2906.83 88
2906.96 82
2907.08 77
2907.20 73
2907.33 72
2907.45 72
2907.57 75
2907.70 78
2907.82 82
2907.95 85
2908.07 87
2908.19 87
2908.32 85
2908.44 82
2908.56 78
2908.69 74
2908.81 72
2908.94 72
2909.06 74
2909.18 78
2909.31 83
2909.43 89
2909.55 94
2909.68 98
2909.80 100
2909.93 101
2910.05 100
2910.17 97
2910.30 94
2910.42 89
2910.55 83
2910.67 77
2910.79 72
2910.92 67
2911.04 63
2911.16 61
2911.29 60
2911.41 60
2911.54 62
2911.66 62
2911.78 62
2911.91 59
2912.03 55
2912.16 49
2912.28 42
2912.40 35
2912.53 29
2912.65 24
2912.77 20
2912.90 17
2913.02 15
2913.15 14
2913.27 13
2913.39 13
2913.52 14
2913.64 17
2913.77 21
2913.89 26
2914.01 32
2914.14 37
2914.26 42
2914.39 45
2914.51 47
2914.63 48
2914.76 46
2914.88 44
2915.01 41
2915.13 38
2915.25 35
2915.38 31
2915.50 27
2915.62 22
2915.75 17
2915.87 11
2916.00 6
2916.12 0
2916.24 0
2916.37 0
2916.49 0
2916.62 0
2916.74 0
2916.86 0
2916.99 0
2917.11 1
2917.24 3
2917.36 4
2917.48 5
2917.61 6
2917.73 6
2917.86 6
2917.98 4
2918.10 2
2918.23 0
2918.35 0
2918.48 0
2918.60 2
2918.72 7
2918.85 14
2918.97 22
2919.10 31
2919.22 39
2919.34 45
2919.47 51
2919.59 55
2919.72 58
2919.84 60
2919.96 61
2920.09 61
2920.21 62
2920.34 63
2920.46 63
2920.58 64
2920.71 64
2920.83 63
2920.96 62
2921.08 60
2921.20 58
2921.33 57
2921.45 57
2921.58 58
2921.70 60
2921.83 61
2921.95 62
2922.07 60
2922.20 55
2922.32 48
2922.45 39
2922.57 29
2922.69 20
2922.82 12
2922.94 6
2923.07 3
2923.19 2
2923.31 4
2923.44 6
2923.56 10
2923.69 14
2923.81 19
2923.93 23
2924.06 27
2924.18 31
2924.31 34
2924.43 35
2924.56 36
2924.68 37
2924.80 38
2924.93 39
2925.05 41
2925.18 44
2925.30 47
2925.42 50
2925.55 51
2925.67 51
2925.80 50
2925.92 48
2926.05 46
2926.17 45
2926.29 46
2926.42 47
2926.54 49
2926.67 50
2926.79 51
2926.91 52
2927.04 52
2927.16 52
2927.29 53
2927.41 55
2927.54 58
2927.66 61
2927.78 63
2927.91 65
2928.03 66
2928.16 67
2928.28 67
2928.40 67
2928.53 69
2928.65 72
2928.78 75
2928.90 78
2929.03 80
2929.15 81
2929.27 81
2929.40 79
2929.52 76
2929.65 72
2929.77 68
2929.90 65
2930.02 63
2930.14 61
2930.27 60
2930.39 59
2930.52 57
2930.64 54
2930.77 49
2930.89 43
2931.01 34
2931.14 26
2931.26 17
2931.39 10
2931.51 5
2931.64 3
2931.76 4
2931.88 8
2932.01 13
2932.13 19
2932.26 23
2932.38 26
2932.51 28
2932.63 28
2932.75 28
2932.88 28
2933.00 29
2933.13 30
2933.25 30
2933.38 30
2933.50 29
2933.62 27
2933.75 24
2933.87 20
2934.00 18
2934.12 16
2934.25 15
2934.37 16
2934.49 18
2934.62 19
2934.74 21
2934.87 23
2934.99 25
2935.12 28
2935.24 30
2935.36 34
2935.49 37
2935.61 41
2935.74 45
2935.86 49
2935.99 53
2936.11 56
2936.24 59
2936.36 60
2936.48 59
2936.61 56
2936.73 50
2936.86 42
2936.98 32
2937.11 21
2937.23 11
2937.35 2
2937.48 0
2937.60 0
2937.73 0
2937.85 0
2937.98 0
2938.10 0
2938.23 0
2938.35 0
2938.47 2
2938.60 10
2938.72 18
2938.85 25
2938.97 32
2939.10 37
2939.22 40
2939.35 42
2939.47 43
2939.59 44
2939.72 46
2939.84 50
2939.97 54
2940.09 60
2940.22 65
2940.34 69
2940.47 71
2940.59 72
2940.71 72
2940.84 70
2940.96 69
2941.09 68
2941.21 68
2941.34 69
2941.46 71
2941.59 75
2941.71 78
2941.84 81
2941.96 82
2942.08 82
2942.21 80
2942.33 76
2942.46 72
2942.58 68
2942.71 64
2942.83 60
2942.96 57
2943.08 55
2943.20 53
2943.33 50
2943.45 48
2943.58 45
2943.70 43
2943.83 42
2943.95 41
2944.08 41
2944.20 41
2944.33 42
2944.45 42
2944.57 42
2944.70 42
2944.82 42
2944.95 42
2945.07 43
2945.20 44
2945.32 44
2945.45 44
2945.57 43
2945.70 41
2945.82 38
2945.94 34
2946.07 30
2946.19 27
2946.32 26
2946.44 27
2946.57 30
2946.69 34
2946.82 38
2946.94 40
2947.07 40
2947.19 38
2947.32 33
2947.44 26
2947.56 19
2947.69 13
2947.81 9
2947.94 7
2948.06 8
2948.19 11
2948.31 18
2948.44 25
2948.56 33
2948.69 41
2948.81 48
2948.94 54
2949.06 58
2949.18 61
2949.31 63
2949.43 64
2949.56 65
2949.68 64
2949.81 63
2949.93 60
2950.06 57
2950.18 53
2950.31 50
2950.43 47
2950.56 46
2950.68 46
2950.81 48
2950.93 49
2951.06 51
2951.18 53
2951.30 54
2951.43 54
2951.55 54
2951.68 54
2951.80 54
2951.93 53
2952.05 53
2952.18 52
2952.30 51
2952.43 51
2952.55 52
2952.68 54
2952.80 58
2952.93 64
2953.05 71
2953.18 78
2953.30 84
2953.42 89
2953.55 93
2953.67 94
2953.80 95
2953.92 93
2954.05 90
2954.17 86
2954.30 81
2954.42 75
2954.55 70
2954.67 66
2954.80 62
2954.92 61
2955.05 60
2955.17 61
2955.30 61
2955.42 62
2955.55 62
2955.67 61
2955.80 60
2955.92 59
2956.04 57
2956.17 56
2956.29 57
2956.42 58
2956.54 61
2956.67 66
2956.79 71
2956.92 77
2957.04 82
2957.17 87
2957.29 91
2957.42 94
2957.54 96
2957.67 99
2957.79 101
2957.92 104
2958.04 108
2958.17 112
2958.29 116
2958.42 119
2958.54 121
2958.67 122
2958.79 122
2958.92 120
2959.04 119
2959.17 118
2959.29 117
2959.42 118
2959.54 121
2959.67 125
2959.79 129
2959.91 133
2960.04 136
2960.16 140
2960.29 144
2960.41 148
2960.54 151
2960.66 155
2960.79 157
2960.91 158
2961.04 157
2961.16 155
2961.29 151
2961.41 146
2961.54 141
2961.66 134
2961.79 128
2961.91 121
2962.04 114
2962.16 108
2962.29 102
2962.41 96
2962.54 92
2962.66 90
2962.79 89
2962.91 90
2963.04 91
2963.16 93
2963.29 95
2963.41 96
2963.54 96
2963.66 95
2963.79 92
2963.91 87
2964.04 82
2964.16 76
2964.29 70
2964.41 67
2964.54 66
2964.66 67
2964.79 72
2964.91 78
2965.04 85
2965.16 92
2965.29 97
2965.41 100
2965.54 101
2965.66 99
2965.79 95
2965.91 90
2966.04 84
2966.16 77
2966.29 69
2966.41 62
2966.54 53
2966.66 45
2966.79 38
2966.91 32
2967.04 27
2967.16 25
2967.29 25
2967.41 26
2967.54 28
2967.66 31
2967.79 33
2967.91 35
2968.04 37
2968.16 38
2968.29 39
2968.41 40
2968.54 41
2968.66 41
2968.79 40
2968.91 38
2969.04 35
2969.16 32
2969.29 28
2969.41 25
2969.54 24
2969.66 25
2969.79 27
2969.91 32
2970.04 37
2970.16 43
2970.29 48
2970.41 53
2970.54 56
2970.66 57
2970.79 57
2970.91 55
2971.04 53
2971.16 50
2971.29 48
2971.41 47
2971.54 47
2971.67 50
2971.79 55
2971.92 61
2972.04 67
2972.17 72
2972.29 75
2972.42 75
2972.54 74
2972.67 70
2972.79 66
2972.92 62
2973.04 59
2973.17 59
2973.29 61
2973.42 65
2973.54 71
2973.67 78
2973.79 86
2973.92 93
2974.04 99
2974.17 104
2974.29 108
2974.42 109
2974.54 110
2974.67 110
2974.79 110
2974.92 109
2975.04 108
2975.17 107
2975.29 106
2975.42 105
2975.55 104
2975.67 104
2975.80 106
2975.92 109
2976.05 113
2976.17 119
2976.30 125
2976.42 130
2976.55 135
2976.67 139
2976.80 141
2976.92 141
2977.05 140
2977.17 137
2977.30 132
2977.42 126
2977.55 119
2977.67 113
2977.80 107
2977.92 104
2978.05 101
2978.18 100
2978.30 99
2978.43 97
2978.55 96
2978.68 95
2978.80 94
2978.93 94
2979.05 96
2979.18 100
2979.30 104
2979.43 108
2979.55 112
2979.68 114
2979.80 115
2979.93 115
2980.05 115
2980.18 116
2980.31 118
2980.43 122
2980.56 127
2980.68 132
2980.81 136
2980.93 139
2981.06 138
2981.18 136
2981.31 131
2981.43 125
2981.56 119
2981.68 113
2981.81 109
2981.93 105
2982.06 102
2982.19 100
2982.31 97
2982.44 95
2982.56 92
2982.69 89
2982.81 87
2982.94 87
2983.06 87
2983.19 89
2983.31 91
2983.44 94
2983.56 97
2983.69 100
2983.81 102
2983.94 103
2984.07 103
2984.19 101
2984.32 99
2984.44 96
2984.57 92
2984.69 89
2984.82 86
2984.94 85
2985.07 86
2985.19 89
2985.32 92
2985.44 97
2985.57 101
2985.70 104
2985.82 106
2985.95 105
2986.07 104
2986.20 101
2986.32 98
2986.45 95
2986.57 92
2986.70 90
2986.82 87
2986.95 84
2987.08 80
2987.20 76
2987.33 71
2987.45 68
2987.58 66
2987.70 65
2987.83 66
2987.95 68
2988.08 69
2988.20 69
2988.33 67
2988.46 65
2988.58 61
2988.71 58
2988.83 54
2988.96 52
2989.08 49
2989.21 46
2989.33 42
2989.46 38
2989.59 33
2989.71 28
2989.84 23
2989.96 20
2990.09 18
2990.21 17
2990.34 18
2990.46 20
2990.59 23
2990.71 25
2990.84 28
2990.97 31
2991.09 35
2991.22 38
2991.34 41
2991.47 43
2991.59 46
2991.72 47
2991.84 48
2991.97 49
2992.10 49
2992.22 50
2992.35 52
2992.47 54
2992.60 57
2992.72 59
2992.85 60
2992.97 58
2993.10 55
2993.23 49
2993.35 42
2993.48 35
2993.60 28
2993.73 25
2993.85 24
2993.98 28
2994.10 35
2994.23 45
2994.36 57
2994.48 68
2994.61 79
2994.73 87
2994.86 93
2994.98 96
2995.11 95
2995.24 93
2995.36 88
2995.49 83
2995.61 77
2995.74 72
2995.86 70
2995.99 68
2996.11 69
2996.24 70
2996.37 71
2996.49 72
2996.62 72
2996.74 71
2996.87 70
2996.99 68
2997.12 66
2997.25 64
2997.37 61
2997.50 57
2997.62 51
2997.75 45
2997.87 39
2998.00 33
2998.13 29
2998.25 26
2998.38 24
2998.50 23
2998.63 23
2998.75 22
2998.88 22
2999.01 21
2999.13 20
2999.26 19
2999.38 20
2999.51 20
2999.63 21
2999.76 20
2999.89 18
3000.01 15
3000.14 11
3000.26 7
3000.39 4
3000.51 3
3000.64 4
3000.77 9
3000.89 15
3001.02 23
3001.14 31
3001.27 39
3001.39 46
3001.52 51
3001.65 54
3001.77 55
3001.90 55
3002.02 53
3002.15 51
3002.27 51
3002.40 51
3002.53 54
3002.65 57
3002.78 62
3002.90 66
3003.03 69
3003.15 70
3003.28 70
3003.41 68
3003.53 65
3003.66 61
3003.78 58
3003.91 55
3004.04 52
3004.16 48
3004.29 43
3004.41 36
3004.54 29
3004.66 20
3004.79 10
3004.92 0
3005.04 0
3005.17 0
3005.29 0
3005.42 0
3005.55 0
3005.67 0
3005.80 0
3005.92 3
3006.05 11
3006.17 17
3006.30 21
3006.43 23
3006.55 23
3006.68 22
3006.80 22
3006.93 23
3007.06 26
3007.18 31
3007.31 37
3007.43 45
3007.56 53
3007.68 59
3007.81 63
3007.94 65
3008.06 65
3008.19 63
3008.31 59
3008.44 55
3008.57 49
3008.69 44
3008.82 39
3008.94 35
3009.07 32
3009.20 32
3009.32 33
3009.45 35
3009.57 37
3009.70 37
3009.83 35
3009.95 30
3010.08 22
3010.20 13
3010.33 5
3010.45 0
3010.58 0
3010.71 0
3010.83 2
3010.96 8
3011.08 14
3011.21 21
3011.34 27
3011.46 33
3011.59 38
3011.71 44
3011.84 49
3011.97 54
3012.09 57
3012.22 58
3012.34 58
3012.47 56
3012.60 53
3012.72 51
3012.85 49
3012.97 49
3013.10 49
3013.23 49
3013.35 48
3013.48 47
3013.60 45
3013.73 43
3013.86 41
3013.98 41
3014.11 42
3014.23 46
3014.36 52
3014.49 61
3014.61 71
3014.74 81
3014.86 91
3014.99 98
3015.12 103
3015.24 105
3015.37 104
3015.49 100
3015.62 95
3015.75 89
3015.87 83
3016.00 77
3016.12 73
3016.25 70
3016.38 67
3016.50 65
3016.63 63
3016.76 61
3016.88 57
3017.01 52
3017.13 47
3017.26 42
3017.39 38
3017.51 36
3017.64 36
3017.76 39
3017.89 43
3018.02 47
3018.14 51
3018.27 52
3018.39 51
3018.52 47
3018.65 43
3018.77 38
3018.90 34
3019.03 31
3019.15 30
3019.28 29
3019.40 27
3019.53 25
3019.66 23
3019.78 20
3019.91 17
3020.03 15
3020.16 14
3020.29 16
3020.41 19
3020.54 25
3020.66 31
3020.79 39
3020.92 46
3021.04 53
3021.17 59
3021.30 62
3021.42 65
3021.55 66
3021.67 66
3021.80 67
3021.93 68
3022.05 70
3022.18 72
3022.31 74
3022.43 76
3022.56 78
3022.68 81
3022.81 84
3022.94 88
3023.06 93
3023.19 99
3023.31 104
3023.44 108
3023.57 109
3023.69 107
3023.82 103
3023.95 97
3024.07 90
3024.20 84
3024.32 80
3024.45 78
3024.58 78
3024.70 78
3024.83 78
3024.96 77
3025.08 74
3025.21 70
3025.33 66
3025.46 63
3025.59 62
3025.71 64
3025.84 68
3025.97 73
3026.09 79
3026.22 83
3026.34 86
3026.47 86
3026.60 83
3026.72 78
3026.85 70
3026.98 62
3027.10 52
3027.23 43
3027.35 33
3027.48 24
3027.61 16
3027.73 8
3027.86 0
3027.99 0
3028.11 0
3028.24 0
3028.37 0
3028.49 0
3028.62 0
3028.74 0
3028.87 0
3029.00 6
3029.12 13
3029.25 20
3029.38 27
3029.50 32
3029.63 36
3029.75 40
3029.88 44
3030.01 47
3030.13 50
3030.26 53
3030.39 55
3030.51 56
3030.64 55
3030.77 53
3030.89 51
3031.02 48
3031.14 45
3031.27 43
3031.40 42
3031.52 41
3031.65 40
3031.78 40
3031.90 38
3032.03 37
3032.16 35
3032.28 33
3032.41 31
3032.53 29
3032.66 28
3032.79 27
3032.91 26
3033.04 25
3033.17 24
3033.29 24
3033.42 24
3033.55 25
3033.67 28
3033.80 32
3033.93 38
3034.05 45
3034.18 52
3034.30 59
3034.43 66
3034.56 70
3034.68 73
3034.81 74
3034.94 73
3035.06 70
3035.19 66
3035.32 62
3035.44 58
3035.57 54
3035.70 49
3035.82 44
3035.95 39
3036.08 33
3036.20 28
3036.33 24
3036.45 21
3036.58 20
3036.71 21
3036.83 23
3036.96 24
3037.09 26
3037.21 28
3037.34 29
3037.47 31
3037.59 34
3037.72 39
3037.85 47
3037.97 56
3038.10 65
3038.23 75
3038.35 82
3038.48 87
3038.61 89
3038.73 88
3038.86 84
3038.98 77
3039.11 69
3039.24 61
3039.36 53
3039.49 46
3039.62 41
3039.74 38
3039.87 36
3040.00 37
3040.12 40
3040.25 44
3040.38 51
3040.50 59
3040.63 67
3040.76 75
3040.88 81
3041.01 86
3041.14 90
3041.26 92
3041.39 93
3041.52 95
3041.64 97
3041.77 98
3041.90 99
3042.02 99
3042.15 98
3042.28 95
3042.40 89
3042.53 82
3042.66 75
3042.78 66
3042.91 59
3043.04 51
3043.16 45
3043.29 39
3043.42 35
3043.54 32
3043.67 31
3043.80 30
3043.92 31
3044.05 32
3044.18 34
3044.30 35
3044.43 37
3044.55 37
3044.68 38
3044.81 38
3044.93 40
3045.06 42
3045.19 46
3045.31 51
3045.44 57
3045.57 63
3045.69 67
3045.82 70
3045.95 70
3046.07 68
3046.20 65
3046.33 61
3046.46 58
3046.58 55
3046.71 52
3046.84 50
3046.96 48
3047.09 46
3047.22 43
3047.34 40
3047.47 36
3047.60 32
3047.72 27
3047.85 20
3047.98 14
3048.10 6
3048.23 0
3048.36 0
3048.48 0
3048.61 0
3048.74 0
3048.86 0
3048.99 3
3049.12 14
3049.24 25
3049.37 34
3049.50 41
3049.62 46
3049.75 47
3049.88 45
3050.00 41
3050.13 37
3050.26 32
3050.38 27
3050.51 23
3050.64 21
3050.76 19
3050.89 17
3051.02 17
3051.14 18
3051.27 21
3051.40 24
3051.52 28
3051.65 32
3051.78 37
3051.91 41
3052.03 43
3052.16 45
3052.29 46
3052.41 47
3052.54 49
3052.67 51
3052.79 55
3052.92 60
3053.05 65
3053.17 69
3053.30 71
3053.43 71
3053.55 68
3053.68 64
3053.81 60
3053.93 56
3054.06 53
3054.19 52
3054.31 50
3054.44 48
3054.57 45
3054.70 41
3054.82 35
3054.95 30
3055.08 25
3055.20 22
3055.33 22
3055.46 24
3055.58 28
3055.71 32
3055.84 37
3055.96 40
3056.09 42
3056.22 42
3056.34 40
3056.47 36
3056.60 31
3056.73 26
3056.85 20
3056.98 15
3057.11 10
3057.23 7
3057.36 4
3057.49 3
3057.61 3
3057.74 4
3057.87 5
3057.99 6
3058.12 7
3058.25 6
3058.38 3
3058.50 0
3058.63 0
3058.76 0
3058.88 0
3059.01 0
3059.14 0
3059.26 0
3059.39 3
3059.52 8
3059.65 13
3059.77 18
3059.90 23
3060.03 27
3060.15 31
3060.28 34
3060.41 37
3060.53 38
3060.66 39
3060.79 40
3060.91 40
3061.04 41
3061.17 43
3061.30 45
3061.42 47
3061.55 48
3061.68 50
3061.80 53
3061.93 56
3062.06 60
3062.19 66
3062.31 72
3062.44 79
3062.57 86
3062.69 92
3062.82 95
3062.95 97
3063.07 96
3063.20 94
3063.33 93
3063.46 92
3063.58 93
3063.71 96
3063.84 101
3063.96 108
3064.09 115
3064.22 120
3064.34 125
3064.47 126
3064.60 125
3064.73 121
3064.85 115
3064.98 106
3065.11 95
3065.23 85
3065.36 77
3065.49 72
3065.62 72
3065.74 77
3065.87 88
3066.00 103
3066.12 120
3066.25 137
3066.38 151
3066.51 162
3066.63 168
3066.76 169
3066.89 167
3067.01 161
3067.14 153
3067.27 144
3067.39 134
3067.52 125
3067.65 117
3067.78 110
3067.90 105
3068.03 102
3068.16 100
3068.28 98
3068.41 96
3068.54 93
3068.67 89
3068.79 84
3068.92 80
3069.05 75
3069.17 72
3069.30 70
3069.43 69
3069.56 70
3069.68 72
3069.81 73
3069.94 75
3070.07 76
3070.19 77
3070.32 77
3070.45 76
3070.57 74
3070.70 71
3070.83 67
3070.96 64
3071.08 61
3071.21 59
3071.34 60
3071.46 62
3071.59 66
3071.72 72
3071.85 78
3071.97 83
3072.10 88
3072.23 92
3072.35 95
3072.48 96
3072.61 97
3072.74 98
3072.86 99
3072.99 100
3073.12 102
3073.25 104
3073.37 107
3073.50 110
3073.63 113
3073.75 115
3073.88 117
3074.01 117
3074.14 116
3074.26 114
3074.39 109
3074.52 103
3074.65 98
3074.77 93
3074.90 91
3075.03 91
3075.15 93
3075.28 97
3075.41 101
3075.54 103
3075.66 102
3075.79 97
3075.92 89
3076.05 78
3076.17 65
3076.30 52
3076.43 41
3076.55 33
3076.68 29
3076.81 29
3076.94 31
3077.06 36
3077.19 42
3077.32 48
3077.45 53
3077.57 58
3077.70 61
3077.83 64
3077.96 67
3078.08 70
3078.21 73
3078.34 77
3078.46 81
3078.59 85
3078.72 90
3078.85 94
3078.97 97
3079.10 100
3079.23 101
3079.36 102
3079.48 102
3079.61 101
3079.74 98
3079.87 94
3079.99 90
3080.12 85
3080.25 81
3080.38 78
3080.50 76
3080.63 77
3080.76 79
3080.89 82
3081.01 85
3081.14 89
3081.27 92
3081.39 96
3081.52 99
3081.65 103
3081.78 106
3081.90 108
3082.03 109
3082.16 107
3082.29 103
3082.41 97
3082.54 90
3082.67 82
3082.80 76
3082.92 70
3083.05 64
3083.18 60
3083.31 55
3083.43 50
3083.56 44
3083.69 39
3083.82 34
3083.94 31
3084.07 30
3084.20 32
3084.33 35
3084.45 40
3084.58 46
3084.71 50
3084.84 54
3084.96 54
3085.09 52
3085.22 48
3085.35 41
3085.47 34
3085.60 28
3085.73 23
3085.86 21
3085.98 23
3086.11 29
3086.24 37
3086.37 48
3086.49 60
3086.62 71
3086.75 80
3086.88 87
3087.00 90
3087.13 90
3087.26 87
3087.39 81
3087.51 74
3087.64 65
3087.77 56
3087.90 48
3088.02 42
3088.15 38
3088.28 35
3088.41 34
3088.53 33
3088.66 33
3088.79 32
3088.92 32
3089.04 30
3089.17 29
3089.30 28
3089.43 28
3089.55 28
3089.68 30
3089.81 31
3089.94 33
3090.07 33
3090.19 34
3090.32 33
3090.45 32
3090.58 31
3090.70 31
3090.83 33
3090.96 35
3091.09 38
3091.21 40
3091.34 42
3091.47 42
3091.60 41
3091.72 39
3091.85 37
3091.98 36
3092.11 36
3092.23 37
3092.36 38
3092.49 41
3092.62 43
3092.75 46
3092.87 50
3093.00 53
3093.13 57
3093.26 60
3093.38 62
3093.51 63
3093.64 62
3093.77 60
3093.89 58
3094.02 56
3094.15 54
3094.28 53
3094.40 54
3094.53 55
3094.66 56
3094.79 59
3094.92 62
3095.04 65
3095.17 69
3095.30 73
3095.43 76
3095.55 78
3095.68 78
3095.81 76
3095.94 73
3096.06 70
3096.19 67
3096.32 65
3096.45 64
3096.58 65
3096.70 67
3096.83 68
3096.96 69
3097.09 69
3097.21 68
3097.34 67
3097.47 65
3097.60 64
3097.73 62
3097.85 60
3097.98 57
3098.11 52
3098.24 47
3098.36 40
3098.49 33
3098.62 27
3098.75 21
3098.88 18
3099.00 17
3099.13 18
3099.26 23
3099.39 29
3099.51 37
3099.64 44
3099.77 50
3099.90 54
3100.03 56
3100.15 57
3100.28 57
3100.41 58
3100.54 61
3100.66 66
3100.79 74
3100.92 82
3101.05 90
3101.18 97
3101.30 101
3101.43 102
3101.56 101
3101.69 99
3101.82 97
3101.94 97
3102.07 99
3102.20 104
3102.33 110
3102.45 118
3102.58 126
3102.71 132
3102.84 135
3102.97 136
3103.09 133
3103.22 128
3103.35 122
3103.48 117
3103.60 113
3103.73 111
3103.86 112
3103.99 115
3104.12 120
3104.24 125
3104.37 130
3104.50 134
3104.63 137
3104.76 139
3104.88 139
3105.01 137
3105.14 134
3105.27 130
3105.40 124
3105.52 117
3105.65 109
3105.78 100
3105.91 92
3106.04 84
3106.16 79
3106.29 75
3106.42 74
3106.55 75
3106.67 79
3106.80 83
3106.93 88
3107.06 91
3107.19 93
3107.31 93
3107.44 90
3107.57 86
3107.70 82
3107.83 78
3107.95 76
3108.08 75
3108.21 77
3108.34 81
3108.47 85
3108.59 89
3108.72 91
3108.85 90
3108.98 87
3109.11 83
3109.23 77
3109.36 71
3109.49 66
3109.62 62
3109.75 59
3109.87 57
3110.00 55
3110.13 53
3110.26 50
3110.39 46
3110.51 41
3110.64 36
3110.77 30
3110.90 24
3111.03 19
3111.15 14
3111.28 11
3111.41 8
3111.54 6
3111.67 4
3111.79 3
3111.92 2
3112.05 2
3112.18 3
3112.31 7
3112.43 12
3112.56 18
3112.69 25
3112.82 33
3112.95 40
3113.07 47
3113.20 53
3113.33 59
3113.46 63
3113.59 68
3113.72 72
3113.84 75
3113.97 79
3114.10 82
3114.23 85
3114.36 87
3114.48 87
3114.61 85
3114.74 79
3114.87 70
3115.00 59
3115.12 46
3115.25 34
3115.38 23
3115.51 14
3115.64 11
3115.76 12
3115.89 17
3116.02 26
3116.15 36
3116.28 46
3116.41 53
3116.53 57
3116.66 57
3116.79 54
3116.92 48
3117.05 41
3117.17 34
3117.30 29
3117.43 26
3117.56 24
3117.69 24
3117.82 25
3117.94 26
3118.07 27
3118.20 28
3118.33 29
3118.46 29
3118.58 27
3118.71 24
3118.84 19
3118.97 13
3119.10 7
3119.23 0
3119.35 0
3119.48 0
3119.61 0
3119.74 0
3119.87 0
3119.99 0
3120.12 0
3120.25 1
3120.38 4
3120.51 7
3120.64 10
3120.76 13
3120.89 18
3121.02 24
3121.15 31
3121.28 37
3121.40 42
3121.53 46
3121.66 49
3121.79 50
3121.92 50
3122.05 49
3122.17 48
3122.30 47
3122.43 45
3122.56 43
3122.69 41
3122.82 37
3122.94 32
3123.07 26
3123.20 19
3123.33 13
3123.46 8
3123.59 4
3123.71 3
3123.84 4
3123.97 6
3124.10 8
3124.23 10
3124.36 11
3124.48 10
3124.61 8
3124.74 7
3124.87 7
3125.00 9
3125.13 14
3125.25 21
3125.38 31
3125.51 40
3125.64 49
3125.77 55
3125.89 58
3126.02 58
3126.15 56
3126.28 51
3126.41 45
3126.54 40
3126.66 35
3126.79 33
3126.92 32
3127.05 33
3127.18 36
3127.31 39
3127.44 43
3127.56 45
3127.69 47
3127.82 47
3127.95 47
3128.08 45
3128.21 44
3128.33 43
3128.46 43
3128.59 44
3128.72 48
3128.85 52
3128.98 58
3129.10 64
3129.23 70
3129.36 75
3129.49 78
3129.62 79
3129.75 78
3129.87 75
3130.00 70
3130.13 64
3130.26 58
3130.39 53
3130.52 48
3130.65 44
3130.77 41
3130.90 38
3131.03 36
3131.16 34
3131.29 32
3131.42 30
3131.54 30
3131.67 30
3131.80 31
3131.93 33
3132.06 35
3132.19 38
3132.31 40
3132.44 43
3132.57 46
3132.70 50
3132.83 53
3132.96 57
3133.09 60
3133.21 63
3133.34 64
3133.47 64
3133.60 62
3133.73 60
3133.86 57
3133.99 54
3134.11 52
3134.24 50
3134.37 48
3134.50 47
3134.63 46
3134.76 45
3134.88 45
3135.01 47
3135.14 50
3135.27 55
3135.40 61
3135.53 67
3135.66 72
3135.78 75
3135.91 75
3136.04 72
3136.17 67
3136.30 61
3136.43 54
3136.56 49
3136.68 45
3136.81 43
3136.94 42
3137.07 42
3137.20 42
3137.33 43
3137.46 43
3137.58 44
3137.71 45
3137.84 47
3137.97 49
3138.10 51
3138.23 53
3138.36 55
3138.48 57
3138.61 59
3138.74 61
3138.87 61
3139.00 59
3139.13 56
3139.26 50
3139.38 44
3139.51 38
3139.64 32
3139.77 28
3139.90 26
3140.03 26
3140.16 27
3140.28 31
3140.41 35
3140.54 40
3140.67 46
3140.80 52
3140.93 58
3141.06 62
3141.19 66
3141.31 69
3141.44 71
3141.57 72
3141.70 72
3141.83 71
3141.96 70
3142.09 68
3142.21 66
3142.34 63
3142.47 60
3142.60 57
3142.73 53
3142.86 48
3142.99 44
3143.12 41
3143.24 39
3143.37 38
3143.50 38
3143.63 37
3143.76 34
3143.89 30
3144.02 24
3144.14 16
3144.27 7
3144.40 0
3144.53 0
3144.66 0
3144.79 0
3144.92 0
3145.05 0
3145.17 5
3145.30 12
3145.43 19
3145.56 26
3145.69 32
3145.82 36
3145.95 39
3146.08 41
3146.20 41
3146.33 40
3146.46 38
3146.59 36
3146.72 33
3146.85 30
3146.98 28
3147.11 25
3147.23 23
3147.36 21
3147.49 19
3147.62 17
3147.75 16
3147.88 14
3148.01 13
3148.14 12
3148.26 12
3148.39 13
3148.52 16
3148.65 21
3148.78 27
3148.91 34
3149.04 40
3149.17 46
3149.30 50
3149.42 52
3149.55 53
3149.68 54
3149.81 55
3149.94 57
3150.07 59
3150.20 62
3150.33 63
3150.45 62
3150.58 60
3150.71 56
3150.84 50
3150.97 44
3151.10 39
3151.23 33
3151.36 29
3151.49 27
3151.61 27
3151.74 28
3151.87 31
3152.00 37
3152.13 44
3152.26 52
3152.39 60
3152.52 67
3152.65 74
3152.77 80
3152.90 85
3153.03 89
3153.16 93
3153.29 97
3153.42 99
3153.55 98
3153.68 95
3153.81 89
3153.93 80
3154.06 69
3154.19 56
3154.32 44
3154.45 32
3154.58 23
3154.71 15
3154.84 8
3154.97 3
3155.09 0
3155.22 0
3155.35 0
3155.48 0
3155.61 0
3155.74 0
3155.87 0
3156.00 0
3156.13 0
3156.25 3
3156.38 8
3156.51 13
3156.64 18
3156.77 22
3156.90 26
3157.03 28
3157.16 30
3157.29 30
3157.42 29
3157.54 27
3157.67 25
3157.80 24
3157.93 22
3158.06 22
3158.19 22
3158.32 23
3158.45 25
3158.58 27
3158.71 28
3158.83 30
3158.96 31
3159.09 32
3159.22 33
3159.35 34
3159.48 35
3159.61 37
3159.74 40
3159.87 42
3160.00 43
3160.12 44
3160.25 43
3160.38 40
3160.51 37
3160.64 32
3160.77 26
3160.90 20
3161.03 13
3161.16 7
3161.29 1
3161.42 0
3161.54 0
3161.67 0
3161.80 0
3161.93 0
3162.06 0
3162.19 0
3162.32 1
3162.45 5
3162.58 10
3162.71 17
3162.83 26
3162.96 37
3163.09 48
3163.22 58
3163.35 66
3163.48 72
3163.61 74
3163.74 75
3163.87 74
3164.00 71
3164.13 67
3164.25 62
3164.38 56
3164.51 49
3164.64 43
3164.77 37
3164.90 33
3165.03 31
3165.16 32
3165.29 35
3165.42 39
3165.55 43
3165.68 47
3165.80 49
3165.93 50
3166.06 49
3166.19 47
3166.32 46
3166.45 44
3166.58 43
3166.71 43
3166.84 42
3166.97 42
3167.10 42
3167.23 42
3167.35 42
3167.48 42
3167.61 42
3167.74 43
3167.87 43
3168.00 43
3168.13 42
3168.26 42
3168.39 41
3168.52 42
3168.65 45
3168.78 50
3168.90 57
3169.03 65
3169.16 73
3169.29 79
3169.42 83
3169.55 84
3169.68 83
3169.81 81
3169.94 78
3170.07 77
3170.20 77
3170.33 78
3170.46 81
3170.58 82
3170.71 83
3170.84 81
3170.97 77
3171.10 71
3171.23 64
3171.36 58
3171.49 53
3171.62 51
3171.75 52
3171.88 55
3172.01 59
3172.14 63
3172.27 66
3172.39 68
3172.52 67
3172.65 66
3172.78 64
3172.91 63
3173.04 63
3173.17 64
3173.30 67
3173.43 70
3173.56 74
3173.69 77
3173.82 80
3173.95 83
3174.08 84
3174.20 85
3174.33 86
3174.46 85
3174.59 84
3174.72 83
3174.85 81
3174.98 79
3175.11 78
3175.24 77
3175.37 77
3175.50 78
3175.63 80
3175.76 83
3175.89 86
3176.02 89
3176.14 93
3176.27 95
3176.40 97
3176.53 99
3176.66 100
3176.79 100
3176.92 100
3177.05 98
3177.18 97
3177.31 94
3177.44 90
3177.57 86
3177.70 81
3177.83 75
3177.96 71
3178.09 67
3178.22 65
3178.34 63
3178.47 62
3178.60 62
3178.73 61
3178.86 61
3178.99 60
3179.12 61
3179.25 62
3179.38 65
3179.51 68
3179.64 71
3179.77 74
3179.90 76
3180.03 76
3180.16 74
3180.29 70
3180.42 66
3180.54 61
3180.67 57
3180.80 53
3180.93 50
3181.06 46
3181.19 42
3181.32 37
3181.45 32
3181.58 28
3181.71 26
3181.84 26
3181.97 30
3182.10 35
3182.23 40
3182.36 45
3182.49 48
3182.62 47
3182.75 45
3182.88 42
3183.00 38
3183.13 36
3183.26 35
3183.39 36
3183.52 36
3183.65 36
3183.78 35
3183.91 33
3184.04 31
3184.17 30
3184.30 30
3184.43 33
3184.56 37
3184.69 43
3184.82 48
3184.95 52
3185.08 54
3185.21 54
3185.34 54
3185.47 54
3185.60 54
3185.72 56
3185.85 60
3185.98 65
3186.11 70
3186.24 74
3186.37 75
3186.50 74
3186.63 70
3186.76 63
3186.89 55
3187.02 46
3187.15 38
3187.28 31
3187.41 27
3187.54 25
3187.67 26
3187.80 28
3187.93 32
3188.06 37
3188.19 44
3188.32 50
3188.45 57
3188.58 62
3188.71 66
3188.83 68
3188.96 68
3189.09 66
3189.22 64
3189.35 61
3189.48 59
3189.61 58
3189.74 58
3189.87 59
3190.00 62
3190.13 65
3190.26 69
3190.39 72
3190.52 75
3190.65 76
3190.78 77
3190.91 76
3191.04 74
3191.17 72
3191.30 70
3191.43 68
3191.56 66
3191.69 65
3191.82 64
3191.95 63
3192.08 62
3192.21 62
3192.34 62
3192.47 62
3192.59 63
3192.72 64
3192.85 63
3192.98 63
3193.11 61
3193.24 58
3193.37 55
3193.50 52
3193.63 50
3193.76 50
3193.89 51
3194.02 53
3194.15 55
3194.28 59
3194.41 63
3194.54 67
3194.67 71
3194.80 76
3194.93 80
3195.06 83
3195.19 86
3195.32 87
3195.45 88
3195.58 88
3195.71 87
3195.84 85
3195.97 83
3196.10 79
3196.23 75
3196.36 68
3196.49 60
3196.62 51
3196.75 42
3196.88 33
3197.01 28
3197.14 25
3197.27 25
3197.40 28
3197.53 33
3197.65 38
3197.78 42
3197.91 45
3198.04 47
3198.17 48
3198.30 50
3198.43 52
3198.56 54
3198.69 57
3198.82 61
3198.95 65
3199.08 68
3199.21 71
3199.34 73
3199.47 76
3199.60 79
3199.73 82
3199.86 83
3199.99 83
3200.12 80
3200.25 75
3200.38 68
3200.51 61
3200.64 53
3200.77 46
3200.90 41
3201.03 38
3201.16 36
3201.29 36
3201.42 37
3201.55 39
3201.68 42
3201.81 45
3201.94 47
3202.07 50
3202.20 52
3202.33 53
3202.46 53
3202.59 53
3202.72 53
3202.85 54
3202.98 54
3203.11 55
3203.24 57
3203.37 60
3203.50 64
3203.63 70
3203.76 78
3203.89 85
3204.02 92
3204.15 96
3204.28 97
3204.41 94
3204.54 89
3204.67 84
3204.80 79
3204.93 75
3205.06 74
3205.19 74
3205.32 76
3205.45 78
3205.58 79
3205.71 80
3205.84 78
3205.97 75
3206.10 71
3206.23 66
3206.36 62
3206.49 58
3206.62 56
3206.75 54
3206.88 53
3207.01 53
3207.14 53
3207.27 52
3207.40 51
3207.53 50
3207.66 48
3207.79 47
3207.92 45
3208.05 45
3208.18 44
3208.31 44
3208.44 45
3208.57 47
3208.70 49
3208.83 53
3208.96 56
3209.09 59
3209.22 60
3209.35 60
3209.48 58
3209.61 55
3209.74 52
3209.87 48
3210.00 46
3210.13 44
3210.26 44
3210.39 44
3210.52 44
3210.65 44
3210.78 43
3210.91 41
3211.04 40
3211.17 39
3211.30 40
3211.43 41
3211.56 42
3211.69 43
3211.82 44
3211.95 44
3212.08 44
3212.21 42
3212.34 40
3212.47 38
3212.60 36
3212.73 33
3212.86 30
3212.99 28
3213.12 26
3213.25 25
3213.38 26
3213.51 29
3213.64 33
3213.77 38
3213.90 43
3214.03 48
3214.16 53
3214.29 58
3214.42 63
3214.55 68
3214.68 73
3214.81 77
3214.94 79
3215.07 79
3215.20 77
3215.33 74
3215.46 69
3215.59 65
3215.72 62
3215.85 61
3215.98 63
3216.11 67
3216.24 72
3216.37 78
3216.50 83
3216.63 87
3216.76 90
3216.89 91
3217.02 89
3217.15 86
3217.28 82
3217.41 77
3217.54 73
3217.67 68
3217.81 64
3217.94 59
3218.07 54
3218.20 49
3218.33 42
3218.46 34
3218.59 24
3218.72 14
3218.85 5
3218.98 0
3219.11 0
3219.24 0
3219.37 0
3219.50 0
3219.63 0
3219.76 0
3219.89 0
3220.02 4
3220.15 9
3220.28 13
3220.41 16
3220.54 18
3220.67 19
3220.80 20
3220.93 21
3221.06 22
3221.19 23
3221.32 23
3221.45 23
3221.58 22
3221.71 21
3221.84 19
3221.97 18
3222.10 19
3222.23 20
3222.36 23
3222.49 27
3222.62 32
3222.75 38
3222.89 43
3223.02 48
3223.15 50
3223.28 52
3223.41 51
3223.54 49
3223.67 47
3223.80 44
3223.93 41
3224.06 40
3224.19 41
3224.32 43
3224.45 46
3224.58 50
3224.71 53
3224.84 55
3224.97 55
3225.10 53
3225.23 51
3225.36 48
3225.49 46
3225.62 47
3225.75 50
3225.88 55
3226.01 62
3226.14 68
3226.27 74
3226.40 77
3226.53 78
3226.67 75
3226.80 70
3226.93 63
3227.06 56
3227.19 49
3227.32 43
3227.45 38
3227.58 36
3227.71 35
3227.84 36
3227.97 39
3228.10 41
3228.23 44
3228.36 46
3228.49 47
3228.62 47
3228.75 46
3228.88 44
3229.01 43
3229.14 42
3229.27 42
3229.40 43
3229.53 45
3229.66 47
3229.80 50
3229.93 52
3230.06 54
3230.19 55
3230.32 56
3230.45 57
3230.58 56
3230.71 54
3230.84 51
3230.97 48
3231.10 43
3231.23 39
3231.36 35
3231.49 32
3231.62 30
3231.75 29
3231.88 28
3232.01 26
3232.14 25
3232.27 25
3232.40 25
3232.54 27
3232.67 31
3232.80 36
3232.93 42
3233.06 47
3233.19 53
3233.32 56
3233.45 58
3233.58 58
3233.71 57
3233.84 53
3233.97 48
3234.10 42
3234.23 35
3234.36 29
3234.49 22
3234.62 17
3234.75 13
3234.88 11
3235.02 10
3235.15 9
3235.28 9
3235.41 9
3235.54 9
3235.67 9
3235.80 11
3235.93 14
3236.06 18
3236.19 23
3236.32 29
3236.45 33
3236.58 36
3236.71 38
3236.84 37
3236.97 36
3237.10 35
3237.23 33
3237.37 33
3237.50 34
3237.63 36
3237.76 39
3237.89 42
3238.02 46
3238.15 50
3238.28 53
3238.41 56
3238.54 58
3238.67 60
3238.80 62
3238.93 63
3239.06 64
3239.19 64
3239.32 63
3239.46 61
3239.59 58
3239.72 55
3239.85 51
3239.98 48
3240.11 45
3240.24 44
3240.37 43
3240.50 42
3240.63 43
3240.76 44
3240.89 45
3241.02 48
3241.15 51
3241.28 54
3241.42 58
3241.55 62
3241.68 65
3241.81 66
3241.94 67
3242.07 66
3242.20 65
3242.33 64
3242.46 62
3242.59 60
3242.72 58
3242.85 54
3242.98 48
3243.11 42
3243.25 35
3243.38 29
3243.51 25
3243.64 23
3243.77 24
3243.90 27
3244.03 31
3244.16 36
3244.29 39
3244.42 41
3244.55 42
3244.68 40
3244.81 36
3244.94 30
3245.08 22
3245.21 14
3245.34 5
3245.47 0
3245.60 0
3245.73 0
3245.86 0
3245.99 0
3246.12 0
3246.25 0
3246.38 2
3246.51 6
3246.64 8
3246.78 9
3246.91 9
3247.04 9
3247.17 10
3247.30 12
3247.43 15
3247.56 18
3247.69 21
3247.82 23
3247.95 24
3248.08 24
3248.21 22
3248.35 19
3248.48 18
3248.61 17
3248.74 17
3248.87 18
3249.00 19
3249.13 19
3249.26 20
3249.39 19
3249.52 16
3249.65 13
3249.78 9
3249.92 5
3250.05 1
3250.18 0
3250.31 0
3250.44 0
3250.57 0
3250.70 0
3250.83 0
3250.96 4
3251.09 8
3251.22 12
3251.35 17
3251.49 22
3251.62 27
3251.75 33
3251.88 40
3252.01 46
3252.14 52
3252.27 56
3252.40 58
3252.53 58
3252.66 57
3252.79 55
3252.93 54
3253.06 53
3253.19 54
3253.32 56
3253.45 58
3253.58 60
3253.71 62
3253.84 64
3253.97 64
3254.10 65
3254.23 65
3254.37 64
3254.50 63
3254.63 61
3254.76 58
3254.89 55
3255.02 51
3255.15 45
3255.28 39
3255.41 31
3255.54 23
3255.68 16
3255.81 9
3255.94 4
3256.07 1
3256.20 1
3256.33 3
3256.46 6
3256.59 9
3256.72 10
3256.85 11
3256.99 10
3257.12 9
3257.25 10
3257.38 14
3257.51 23
3257.64 36
3257.77 53
3257.90 71
3258.03 89
3258.16 105
3258.30 117
3258.43 127
3258.56 134
3258.69 141
3258.82 148
3258.95 157
3259.08 168
3259.21 181
3259.34 195
3259.47 209
3259.61 222
3259.74 235
3259.87 247
3260.00 258
3260.13 269
3260.26 281
3260.39 293
3260.52 306
3260.65 319
3260.79 332
3260.92 345
3261.05 357
3261.18 368
3261.31 378
3261.44 386
3261.57 391
3261.70 393
3261.83 391
3261.96 386
3262.10 379
3262.23 369
3262.36 357
3262.49 343
3262.62 328
3262.75 312
3262.88 295
3263.01 277
3263.14 261
3263.28 245
3263.41 231
3263.54 217
3263.67 204
3263.80 191
3263.93 176
3264.06 161
3264.19 146
3264.33 131
3264.46 116
3264.59 104
3264.72 92
3264.85 83
3264.98 74
3265.11 66
3265.24 60
3265.37 57
3265.51 57
3265.64 61
3265.77 67
3265.90 76
3266.03 85
3266.16 92
3266.29 96
3266.42 97
3266.55 94
3266.69 89
3266.82 82
3266.95 74
3267.08 67
3267.21 61
3267.34 57
3267.47 54
3267.60 54
3267.74 55
3267.87 58
3268.00 61
3268.13 64
3268.26 66
3268.39 65
3268.52 64
3268.65 61
3268.79 58
3268.92 55
3269.05 53
3269.18 51
3269.31 50
3269.44 49
3269.57 48
3269.70 46
3269.84 45
3269.97 44
3270.10 43
3270.23 43
3270.36 42
3270.49 41
3270.62 41
3270.75 41
3270.89 43
3271.02 46
3271.15 50
3271.28 56
3271.41 63
3271.54 69
3271.67 75
3271.80 81
3271.94 85
3272.07 88
3272.20 89
3272.33 89
3272.46 88
3272.59 86
3272.72 84
3272.85 81
3272.99 77
3273.12 74
3273.25 70
3273.38 66
3273.51 60
3273.64 54
3273.77 47
3273.91 40
3274.04 33
3274.17 26
3274.30 20
3274.43 15
3274.56 11
3274.69 9
3274.82 8
3274.96 8
3275.09 10
3275.22 12
3275.35 15
3275.48 19
3275.61 23
3275.74 28
3275.88 33
3276.01 39
3276.14 44
3276.27 49
3276.40 55
3276.53 60
3276.66 65
3276.80 69
3276.93 74
3277.06 78
3277.19 82
3277.32 87
3277.45 93
3277.58 100
3277.72 107
3277.85 115
3277.98 121
3278.11 125
3278.24 126
3278.37 124
3278.50 120
3278.64 114
3278.77 108
3278.90 104
3279.03 100
3279.16 99
3279.29 99
3279.42 98
3279.56 97
3279.69 95
3279.82 91
3279.95 87
3280.08 83
3280.21 80
3280.34 78
3280.48 76
3280.61 74
3280.74 72
3280.87 68
3281.00 64
3281.13 60
3281.26 58
3281.40 57
3281.53 59
3281.66 63
3281.79 67
3281.92 71
3282.05 73
3282.18 73
3282.32 71
3282.45 67
3282.58 63
3282.71 59
3282.84 57
3282.97 56
3283.11 55
3283.24 55
3283.37 53
3283.50 50
3283.63 45
3283.76 39
3283.89 32
3284.03 25
3284.16 18
3284.29 12
3284.42 8
3284.55 6
3284.68 6
3284.82 8
3284.95 11
3285.08 16
3285.21 21
3285.34 27
3285.47 32
3285.60 36
3285.74 40
3285.87 42
3286.00 44
3286.13 44
3286.26 44
3286.39 42
3286.53 39
3286.66 36
3286.79 33
3286.92 31
3287.05 30
3287.18 31
3287.32 31
3287.45 33
3287.58 34
3287.71 35
3287.84 36
3287.97 36
3288.11 37
3288.24 37
3288.37 37
3288.50 36
3288.63 36
3288.76 35
3288.89 34
3289.03 32
3289.16 30
3289.29 28
3289.42 25
3289.55 21
3289.68 17
3289.82 13
3289.95 9
3290.08 8
3290.21 9
3290.34 12
3290.47 18
3290.61 27
3290.74 36
3290.87 44
3291.00 51
3291.13 56
3291.26 58
3291.40 58
3291.53 55
3291.66 52
3291.79 48
3291.92 46
3292.05 44
3292.19 44
3292.32 45
3292.45 47
3292.58 49
3292.71 51
3292.85 51
3292.98 49
3293.11 45
3293.24 40
3293.37 35
3293.50 29
3293.64 25
3293.77 21
3293.90 19
3294.03 18
3294.16 18
3294.29 18
3294.43 20
3294.56 23
3294.69 28
3294.82 34
3294.95 42
3295.08 51
3295.22 60
3295.35 69
3295.48 77
3295.61 83
3295.74 87
3295.88 89
3296.01 89
3296.14 89
3296.27 87
3296.40 86
3296.53 86
3296.67 85
3296.80 84
3296.93 82
3297.06 79
3297.19 75
3297.32 71
3297.46 68
3297.59 65
3297.72 64
3297.85 63
3297.98 62
3298.12 59
3298.25 55
3298.38 50
3298.51 43
3298.64 35
3298.77 28
3298.91 22
3299.04 17
3299.17 14
3299.30 11
3299.43 10
3299.57 10
3299.70 11
3299.83 13
3299.96 16
3300.09 19
3300.23 24
3300.36 28
3300.49 33
3300.62 38
3300.75 42
3300.88 46
3301.02 50
3301.15 54
3301.28 58
3301.41 62
3301.54 66
3301.68 71
3301.81 75
3301.94 79
3302.07 81
3302.20 83
3302.34 83
3302.47 83
3302.60 84
3302.73 85
3302.86 87
3302.99 89
3303.13 93
3303.26 95
3303.39 96
3303.52 94
3303.65 90
3303.79 84
3303.92 75
3304.05 65
3304.18 55
3304.31 44
3304.45 35
3304.58 28
3304.71 23
3304.84 20
3304.97 18
3305.11 18
3305.24 19
3305.37 20
3305.50 23
3305.63 26
3305.77 31
3305.90 36
3306.03 43
3306.16 51
3306.29 57
3306.43 63
3306.56 67
3306.69 68
3306.82 68
3306.95 66
3307.09 63
3307.22 59
3307.35 55
3307.48 51
3307.61 48
3307.75 44
3307.88 42
3308.01 39
3308.14 37
3308.27 35
3308.41 33
3308.54 31
3308.67 29
3308.80 29
3308.93 29
3309.07 30
3309.20 32
3309.33 34
3309.46 36
3309.59 37
3309.73 37
3309.86 35
3309.99 31
3310.12 27
3310.25 23
3310.39 20
3310.52 17
3310.65 17
3310.78 17
3310.91 19
3311.05 20
3311.18 21
3311.31 21
3311.44 20
3311.58 17
3311.71 13
3311.84 8
3311.97 3
3312.10 0
3312.24 0
3312.37 0
3312.50 0
3312.63 1
3312.76 4
3312.90 5
3313.03 6
3313.16 5
3313.29 3
3313.42 1
3313.56 0
3313.69 0
3313.82 0
3313.95 0
3314.09 0
3314.22 0
3314.35 4
3314.48 9
3314.61 14
3314.75 18
3314.88 21
3315.01 23
3315.14 24
3315.27 24
3315.41 24
3315.54 24
3315.67 23
3315.80 23
3315.94 24
3316.07 25
3316.20 27
3316.33 29
3316.46 33
3316.60 37
3316.73 41
3316.86 43
3316.99 45
3317.13 45
3317.26 44
3317.39 42
3317.52 40
3317.65 39
3317.79 38
3317.92 39
3318.05 39
3318.18 40
3318.32 41
3318.45 41
3318.58 40
3318.71 38
3318.84 35
3318.98 32
3319.11 28
3319.24 26
3319.37 23
3319.51 21
3319.64 20
3319.77 20
3319.90 20
3320.03 21
3320.17 22
3320.30 22
3320.43 22
3320.56 20
3320.70 17
3320.83 13
3320.96 9
3321.09 6
3321.22 5
3321.36 5
3321.49 6
3321.62 7
3321.75 9
3321.89 9
3322.02 9
3322.15 10
3322.28 11
3322.42 13
3322.55 16
3322.68 20
3322.81 25
3322.94 29
3323.08 33
3323.21 36
3323.34 37
3323.47 38
3323.61 36
3323.74 34
3323.87 29
3324.00 24
3324.14 19
3324.27 15
3324.40 11
3324.53 9
3324.66 7
3324.80 5
3324.93 4
3325.06 2
3325.19 0
3325.33 0
3325.46 0
3325.59 0
3325.72 0
3325.86 0
3325.99 0
3326.12 0
3326.25 2
3326.39 5
3326.52 9
3326.65 12
3326.78 14
3326.92 16
3327.05 17
3327.18 18
3327.31 18
3327.44 18
3327.58 19
3327.71 19
3327.84 19
3327.97 19
3328.11 19
3328.24 20
3328.37 22
3328.50 25
3328.64 29
3328.77 34
3328.90 39
3329.03 43
3329.17 47
3329.30 50
3329.43 53
3329.56 55
3329.70 56
3329.83 57
3329.96 57
3330.09 56
3330.23 53
3330.36 50
3330.49 45
3330.62 40
3330.76 36
3330.89 31
3331.02 28
3331.15 27
3331.29 27
3331.42 28
3331.55 30
3331.68 32
3331.82 33
3331.95 35
3332.08 36
3332.21 37
3332.35 37
3332.48 38
3332.61 39
3332.74 39
3332.88 38
3333.01 36
3333.14 33
3333.27 30
3333.41 28
3333.54 28
3333.67 29
3333.80 33
3333.94 39
3334.07 46
3334.20 54
3334.33 62
3334.47 69
3334.60 75
3334.73 78
3334.86 80
3335.00 80
3335.13 80
3335.26 78
3335.39 76
3335.53 74
3335.66 72
3335.79 70
3335.92 68
3336.06 65
3336.19 61
3336.32 57
3336.45 54
3336.59 52
3336.72 52
3336.85 52
3336.98 54
3337.12 56
3337.25 56
3337.38 56
3337.52 54
3337.65 53
3337.78 52
3337.91 54
3338.05 58
3338.18 66
3338.31 75
3338.44 86
3338.58 96
3338.71 106
3338.84 114
3338.97 121
3339.11 126
3339.24 131
3339.37 134
3339.50 137
3339.64 140
3339.77 143
3339.90 146
3340.04 150
3340.17 157
3340.30 166
3340.43 179
3340.57 195
3340.70 214
3340.83 235
3340.96 256
3341.10 274
3341.23 290
3341.36 301
3341.49 309
3341.63 313
3341.76 315
3341.89 316
3342.03 318
3342.16 320
3342.29 323
3342.42 327
3342.56 332
3342.69 336
3342.82 340
3342.95 343
3343.09 346
3343.22 349
3343.35 352
3343.48 354
3343.62 355
3343.75 353
3343.88 350
3344.02 343
3344.15 335
3344.28 327
3344.41 319
3344.55 313
3344.68 308
3344.81 305
3344.95 302
3345.08 298
3345.21 293
3345.34 284
3345.48 271
3345.61 256
3345.74 239
3345.87 222
3346.01 206
3346.14 193
3346.27 182
3346.41 173
3346.54 168
3346.67 163
3346.80 160
3346.94 156
3347.07 153
3347.20 149
3347.34 145
3347.47 140
3347.60 134
3347.73 128
3347.87 121
3348.00 113
3348.13 106
3348.26 98
3348.40 91
3348.53 84
3348.66 78
3348.80 75
3348.93 73
3349.06 75
3349.19 79
3349.33 86
3349.46 94
3349.59 103
3349.73 111
3349.86 118
3349.99 124
3350.12 128
3350.26 130
3350.39 130
3350.52 129
3350.66 128
3350.79 126
3350.92 123
3351.05 119
3351.19 115
3351.32 111
3351.45 106
3351.59 101
3351.72 96
3351.85 91
3351.98 86
3352.12 82
3352.25 77
3352.38 74
3352.52 73
3352.65 74
3352.78 76
3352.91 80
3353.05 83
3353.18 84
3353.31 84
3353.45 80
3353.58 74
3353.71 65
3353.85 56
3353.98 49
3354.11 44
3354.24 42
3354.38 43
3354.51 47
3354.64 52
3354.78 57
3354.91 60
3355.04 62
3355.17 61
3355.31 57
3355.44 50
3355.57 42
3355.71 34
3355.84 27
3355.97 22
3356.11 20
3356.24 21
3356.37 26
3356.50 33
3356.64 42
3356.77 52
3356.90 62
3357.04 72
3357.17 80
3357.30 86
3357.44 89
3357.57 88
3357.70 84
3357.83 77
3357.97 69
3358.10 61
3358.23 55
3358.37 51
3358.50 51
3358.63 52
3358.77 54
3358.90 56
3359.03 58
3359.16 59
3359.30 59
3359.43 59
3359.56 61
3359.70 63
3359.83 66
3359.96 68
3360.10 69
3360.23 68
3360.36 66
3360.50 62
3360.63 58
3360.76 56
3360.89 56
3361.03 59
3361.16 65
3361.29 73
3361.43 82
3361.56 89
3361.69 93
3361.83 94
3361.96 92
3362.09 87
3362.23 83
3362.36 79
3362.49 77
3362.62 77
3362.76 79
3362.89 83
3363.02 87
3363.16 90
3363.29 92
3363.42 94
3363.56 95
3363.69 97
3363.82 100
3363.96 104
3364.09 111
3364.22 119
3364.36 128
3364.49 136
3364.62 144
3364.75 150
3364.89 153
3365.02 154
3365.15 153
3365.29 150
3365.42 145
3365.55 138
3365.69 132
3365.82 125
3365.95 119
3366.09 115
3366.22 112
3366.35 111
3366.49 113
3366.62 116
3366.75 121
3366.89 127
3367.02 132
3367.15 137
3367.28 140
3367.42 140
3367.55 138
3367.68 133
3367.82 129
3367.95 125
3368.08 122
3368.22 122
3368.35 123
3368.48 126
3368.62 129
3368.75 132
3368.88 133
3369.02 132
3369.15 129
3369.28 124
3369.42 117
3369.55 108
3369.68 99
3369.82 90
3369.95 82
3370.08 76
3370.22 73
3370.35 73
3370.48 77
3370.62 83
3370.75 90
3370.88 97
3371.02 102
3371.15 105
3371.28 106
3371.41 105
3371.55 103
3371.68 102
3371.81 102
3371.95 105
3372.08 109
3372.21 117
3372.35 127
3372.48 139
3372.61 153
3372.75 168
3372.88 183
3373.01 196
3373.15 206
3373.28 213
3373.41 218
3373.55 220
3373.68 221
3373.81 221
3373.95 221
3374.08 221
3374.21 220
3374.35 218
3374.48 215
3374.61 211
3374.75 206
3374.88 201
3375.01 196
3375.15 191
3375.28 186
3375.41 182
3375.55 179
3375.68 176
3375.81 175
3375.95 174
3376.08 173
3376.21 172
3376.35 169
3376.48 165
3376.61 159
3376.75 153
3376.88 146
3377.01 140
3377.15 134
3377.28 131
3377.42 128
3377.55 126
3377.68 124
3377.82 122
3377.95 117
3378.08 111
3378.22 102
3378.35 93
3378.48 83
3378.62 75
3378.75 70
3378.88 68
3379.02 69
3379.15 74
3379.28 79
3379.42 84
3379.55 86
3379.68 85
3379.82 81
3379.95 74
3380.08 67
3380.22 60
3380.35 55
3380.48 51
3380.62 48
3380.75 46
3380.88 44
3381.02 41
3381.15 37
3381.28 33
3381.42 30
3381.55 28
3381.69 28
3381.82 31
3381.95 35
3382.09 40
3382.22 46
3382.35 52
3382.49 57
3382.62 62
3382.75 66
3382.89 69
3383.02 71
3383.15 72
3383.29 72
3383.42 72
3383.55 71
3383.69 70
3383.82 69
3383.95 69
3384.09 69
3384.22 69
3384.36 71
3384.49 73
3384.62 77
3384.76 80
3384.89 84
3385.02 86
3385.16 86
3385.29 83
3385.42 78
3385.56 71
3385.69 62
3385.82 53
3385.96 43
3386.09 34
3386.22 26
3386.36 18
3386.49 12
3386.63 6
3386.76 3
3386.89 0
3387.03 0
3387.16 1
3387.29 2
3387.43 4
3387.56 6
3387.69 8
3387.83 11
3387.96 14
3388.10 19
3388.23 23
3388.36 28
3388.50 32
3388.63 35
3388.76 37
3388.90 36
3389.03 34
3389.16 32
3389.30 30
3389.43 29
3389.56 28
3389.70 28
3389.83 28
3389.97 29
3390.10 29
3390.23 29
3390.37 30
3390.50 30
3390.63 30
3390.77 30
3390.90 30
3391.04 30
3391.17 28
3391.30 26
3391.44 22
3391.57 18
3391.70 12
3391.84 8
3391.97 4
3392.10 2
3392.24 3
3392.37 6
3392.51 11
3392.64 16
3392.77 21
3392.91 24
3393.04 26
3393.17 25
3393.31 23
3393.44 20
3393.58 17
3393.71 15
3393.84 13
3393.98 13
3394.11 13
3394.24 13
3394.38 13
3394.51 13
3394.64 12
3394.78 12
3394.91 13
3395.05 16
3395.18 21
3395.31 27
3395.45 35
3395.58 43
3395.71 51
3395.85 57
3395.98 61
3396.12 63
3396.25 63
3396.38 61
3396.52 57
3396.65 52
3396.79 46
3396.92 41
3397.05 35
3397.19 30
3397.32 26
3397.45 22
3397.59 18
3397.72 15
3397.86 13
3397.99 11
3398.12 10
3398.26 10
3398.39 10
3398.52 10
3398.66 10
3398.79 9
3398.93 7
3399.06 3
3399.19 0
3399.33 0
3399.46 0
3399.59 0
3399.73 0
3399.86 0
3400.00 0
3400.13 0
3400.26 7
3400.40 13
3400.53 19
3400.67 24
3400.80 29
3400.93 32
3401.07 36
3401.20 39
3401.34 44
3401.47 48
3401.60 53
3401.74 57
3401.87 61
3402.00 64
3402.14 66
3402.27 66
3402.41 64
3402.54 61
3402.67 56
3402.81 50
3402.94 43
3403.08 37
3403.21 32
3403.34 28
3403.48 26
3403.61 25
3403.75 25
3403.88 26
3404.01 27
3404.15 28
3404.28 28
3404.41 27
3404.55 27
3404.68 28
3404.82 30
3404.95 34
3405.08 38
3405.22 43
3405.35 48
3405.49 51
3405.62 54
3405.75 55
3405.89 55
3406.02 55
3406.16 54
3406.29 54
3406.42 53
3406.56 53
3406.69 53
3406.83 52
3406.96 52
3407.09 52
3407.23 52
3407.36 52
3407.50 53
3407.63 53
3407.76 52
3407.90 51
3408.03 49
3408.17 47
3408.30 45
3408.43 43
3408.57 41
3408.70 38
3408.84 36
3408.97 34
3409.10 32
3409.24 32
3409.37 33
3409.51 35
3409.64 40
3409.77 45
3409.91 51
3410.04 57
3410.18 62
3410.31 65
3410.44 66
3410.58 65
3410.71 63
3410.85 60
3410.98 57
3411.11 54
3411.25 51
3411.38 49
3411.52 46
3411.65 43
3411.78 40
3411.92 38
3412.05 37
3412.19 37
3412.32 37
3412.46 37
3412.59 36
3412.72 35
3412.86 33
3412.99 30
3413.13 28
3413.26 28
3413.39 28
3413.53 30
3413.66 33
3413.80 37
3413.93 39
3414.06 41
3414.20 41
3414.33 39
3414.47 37
3414.60 36
3414.73 36
3414.87 40
3415.00 47
3415.14 56
3415.27 67
3415.41 78
3415.54 87
3415.67 93
3415.81 96
3415.94 97
3416.08 96
3416.21 93
3416.34 89
3416.48 87
3416.61 85
3416.75 83
3416.88 83
3417.02 83
3417.15 83
3417.28 82
3417.42 80
3417.55 76
3417.69 71
3417.82 65
3417.95 57
3418.09 49
3418.22 41
3418.36 34
3418.49 29
3418.63 25
3418.76 23
3418.89 22
3419.03 22
3419.16 23
3419.30 23
3419.43 23
3419.57 23
3419.70 22
3419.83 22
3419.97 23
3420.10 26
3420.24 30
3420.37 35
3420.50 41
3420.64 47
3420.77 52
3420.91 55
3421.04 58
3421.18 59
3421.31 60
3421.44 62
3421.58 64
3421.71 67
3421.85 71
3421.98 75
3422.12 80
3422.25 83
3422.38 86
3422.52 87
3422.65 87
3422.79 87
3422.92 86
3423.06 84
3423.19 83
3423.32 80
3423.46 76
3423.59 71
3423.73 65
3423.86 58
3424.00 50
3424.13 43
3424.26 36
3424.40 30
3424.53 26
3424.67 23
3424.80 21
3424.94 19
3425.07 19
3425.20 20
3425.34 22
3425.47 25
3425.61 30
3425.74 37
3425.88 44
3426.01 52
3426.15 59
3426.28 65
3426.41 67
3426.55 67
3426.68 63
3426.82 57
3426.95 48
3427.09 39
3427.22 30
3427.35 21
3427.49 14
3427.62 10
3427.76 7
3427.89 6
3428.03 8
3428.16 10
3428.30 12
3428.43 15
3428.56 16
3428.70 16
3428.83 14
3428.97 11
3429.10 7
3429.24 4
3429.37 1
3429.51 0
3429.64 0
3429.77 2
3429.91 5
3430.04 10
3430.18 14
3430.31 19
3430.45 24
3430.58 29
3430.71 33
3430.85 35
3430.98 36
3431.12 36
3431.25 34
3431.39 30
3431.52 27
3431.66 23
3431.79 19
3431.93 14
3432.06 10
3432.19 5
3432.33 0
3432.46 0
3432.60 0
3432.73 0
3432.87 0
3433.00 0
3433.14 0
3433.27 0
3433.40 4
3433.54 14
3433.67 23
3433.81 31
3433.94 37
3434.08 39
3434.21 38
3434.35 34
3434.48 28
3434.61 21
3434.75 15
3434.88 9
3435.02 6
3435.15 5
3435.29 5
3435.42 6
3435.56 8
3435.69 8
3435.83 8
3435.96 6
3436.09 2
3436.23 0
3436.36 0
3436.50 0
3436.63 0
3436.77 0
3436.90 0
3437.04 0
3437.17 7
3437.31 15
3437.44 25
3437.57 33
3437.71 41
3437.84 47
3437.98 52
3438.11 55
3438.25 56
3438.38 56
3438.52 55
3438.65 53
3438.79 51
3438.92 47
3439.06 43
3439.19 39
3439.32 35
3439.46 31
3439.59 28
3439.73 24
3439.86 21
3440.00 18
3440.13 14
3440.27 10
3440.40 6
3440.54 1
3440.67 0
3440.81 0
3440.94 0
3441.07 0
3441.21 0
3441.34 0
3441.48 0
3441.61 0
3441.75 5
3441.88 9
3442.02 12
3442.15 14
3442.29 14
3442.42 14
3442.56 11
3442.69 9
3442.83 7
3442.96 6
3443.09 7
3443.23 9
3443.36 13
3443.50 17
3443.63 21
3443.77 25
3443.90 28
3444.04 32
3444.17 38
3444.31 47
3444.44 57
3444.58 70
3444.71 82
3444.85 92
3444.98 99
3445.12 101
3445.25 99
3445.38 94
3445.52 86
3445.65 78
3445.79 71
3445.92 66
3446.06 63
3446.19 62
3446.33 62
3446.46 65
3446.60 68
3446.73 71
3446.87 74
3447.00 76
3447.14 77
3447.27 77
3447.41 76
3447.54 74
3447.68 72
3447.81 69
3447.95 65
3448.08 62
3448.21 58
3448.35 56
3448.48 54
3448.62 52
3448.75 52
3448.89 51
3449.02 51
3449.16 50
3449.29 49
3449.43 49
3449.56 47
3449.70 46
3449.83 45
3449.97 45
3450.10 46
3450.24 48
3450.37 52
3450.51 57
3450.64 65
3450.78 73
3450.91 82
3451.05 90
3451.18 98
3451.32 103
3451.45 107
3451.59 110
3451.72 112
3451.86 113
3451.99 114
3452.12 115
3452.26 116
3452.39 116
3452.53 115
3452.66 111
3452.80 107
3452.93 101
3453.07 95
3453.20 91
3453.34 89
3453.47 89
3453.61 92
3453.74 96
3453.88 102
3454.01 107
3454.15 111
3454.28 114
3454.42 115
3454.55 115
3454.69 115
3454.82 113
3454.96 112
3455.09 111
3455.23 109
3455.36 109
3455.50 108
3455.63 108
3455.77 109
3455.90 109
3456.04 109
3456.17 108
3456.31 105
3456.44 100
3456.58 94
3456.71 87
3456.85 80
3456.98 73
3457.12 67
3457.25 62
3457.39 58
3457.52 55
3457.66 53
3457.79 53
3457.93 55
3458.06 59
3458.20 64
3458.33 71
3458.47 78
3458.60 84
3458.74 87
3458.87 88
3459.01 85
3459.14 82
3459.28 77
3459.41 73
3459.55 71
3459.68 70
3459.82 70
3459.95 71
3460.09 71
3460.22 71
3460.36 69
3460.49 66
3460.63 62
3460.76 57
3460.90 53
3461.03 49
3461.17 45
3461.30 43
3461.44 42
3461.57 42
3461.71 42
3461.84 40
3461.98 38
3462.11 33
3462.25 28
3462.38 22
3462.52 18
3462.65 15
3462.79 15
3462.92 17
3463.06 21
3463.19 26
3463.33 31
3463.46 33
3463.60 34
3463.73 33
3463.87 30
3464.00 26
3464.14 22
3464.27 19
3464.41 18
3464.54 19
3464.68 21
3464.81 26
3464.95 32
3465.08 38
3465.22 45
3465.35 50
3465.49 55
3465.62 58
3465.76 60
3465.89 60
3466.03 60
3466.16 60
3466.30 60
3466.43 60
3466.57 60
3466.71 61
3466.84 62
3466.98 62
3467.11 62
3467.25 63
3467.38 63
3467.52 64
3467.65 66
3467.79 68
3467.92 70
3468.06 72
3468.19 75
3468.33 76
3468.46 78
3468.60 79
3468.73 79
3468.87 79
3469.00 77
3469.14 74
3469.27 70
3469.41 66
3469.54 62
3469.68 60
3469.81 60
3469.95 63
3470.08 67
3470.22 72
3470.36 76
3470.49 79
3470.63 78
3470.76 74
3470.90 68
3471.03 61
3471.17 53
3471.30 47
3471.44 44
3471.57 43
3471.71 44
3471.84 47
3471.98 52
3472.11 57
3472.25 62
3472.38 67
3472.52 71
3472.65 76
3472.79 81
3472.92 86
3473.06 90
3473.20 94
3473.33 96
3473.47 96
3473.60 94
3473.74 91
3473.87 87
3474.01 83
3474.14 79
3474.28 77
3474.41 77
3474.55 77
3474.68 78
3474.82 80
3474.95 82
3475.09 84
3475.22 85
3475.36 84
3475.50 83
3475.63 80
3475.77 76
3475.90 71
3476.04 66
3476.17 61
3476.31 57
3476.44 53
3476.58 50
3476.71 47
3476.85 46
3476.98 45
3477.12 46
3477.25 48
3477.39 52
3477.53 56
3477.66 60
3477.80 62
3477.93 62
3478.07 60
3478.20 56
3478.34 52
3478.47 48
3478.61 46
3478.74 46
3478.88 47
3479.01 50
3479.15 54
3479.29 57
3479.42 61
3479.56 64
3479.69 67
3479.83 72
3479.96 77
3480.10 82
3480.23 88
3480.37 94
3480.50 99
3480.64 102
3480.77 102
3480.91 101
3481.05 99
3481.18 97
3481.32 95
3481.45 95
3481.59 97
3481.72 99
3481.86 102
3481.99 104
3482.13 104
3482.26 102
3482.40 98
3482.54 93
3482.67 86
3482.81 79
3482.94 73
3483.08 69
3483.21 65
3483.35 64
3483.48 63
3483.62 63
3483.75 63
3483.89 62
3484.03 60
3484.16 56
3484.30 51
3484.43 44
3484.57 36
3484.70 27
3484.84 18
3484.97 9
3485.11 1
3485.25 0
3485.38 0
3485.52 0
3485.65 0
3485.79 0
3485.92 0
3486.06 0
3486.19 0
3486.33 3
3486.46 5
3486.60 8
3486.74 11
3486.87 14
3487.01 18
3487.14 22
3487.28 26
3487.41 30
3487.55 33
3487.68 34
3487.82 34
3487.96 32
3488.09 30
3488.23 27
3488.36 25
3488.50 23
3488.63 22
3488.77 21
3488.90 22
3489.04 22
3489.18 23
3489.31 24
3489.45 24
3489.58 25
3489.72 26
3489.85 27
3489.99 29
3490.13 31
3490.26 32
3490.40 33
3490.53 34
3490.67 34
3490.80 34
3490.94 35
3491.07 35
3491.21 35
3491.35 34
3491.48 33
3491.62 31
3491.75 28
3491.89 26
3492.02 26
3492.16 26
3492.30 29
3492.43 31
3492.57 34
3492.70 34
3492.84 33
3492.97 30
3493.11 27
3493.24 22
3493.38 19
3493.52 17
3493.65 17
3493.79 17
3493.92 18
3494.06 17
3494.19 16
3494.33 13
3494.47 9
3494.60 6
3494.74 2
3494.87 0
3495.01 0
3495.14 0
3495.28 0
3495.42 2
3495.55 5
3495.69 9
3495.82 14
3495.96 19
3496.09 24
3496.23 29
3496.37 34
3496.50 38
3496.64 41
3496.77 44
3496.91 48
3497.04 52
3497.18 57
3497.32 62
3497.45 67
3497.59 72
3497.72 75
3497.86 77
3497.99 77
3498.13 77
3498.27 75
3498.40 72
3498.54 69
3498.67 65
3498.81 62
3498.94 59
3499.08 57
3499.22 55
3499.35 54
3499.49 53
3499.62 51
3499.76 48
3499.90 44
3500.03 39
3500.17 33
3500.30 26
3500.44 20
3500.57 15
3500.71 10
3500.85 6
3500.98 2
3501.12 0
3501.25 0
3501.39 0
3501.52 0
3501.66 0
3501.80 0
3501.93 0
3502.07 0
3502.20 2
3502.34 5
3502.48 8
3502.61 8
3502.75 8
3502.88 6
3503.02 5
3503.16 5
3503.29 8
3503.43 14
3503.56 22
3503.70 32
3503.83 42
3503.97 49
3504.11 54
3504.24 54
3504.38 50
3504.51 43
3504.65 34
3504.79 26
3504.92 20
3505.06 19
3505.19 21
3505.33 28
3505.46 37
3505.60 46
3505.74 55
3505.87 61
3506.01 64
3506.14 64
3506.28 62
3506.42 57
3506.55 52
3506.69 47
3506.82 43
3506.96 41
3507.10 40
3507.23 40
3507.37 42
3507.50 45
3507.64 50
3507.78 56
3507.91 63
3508.05 69
3508.18 74
3508.32 77
3508.46 78
3508.59 77
3508.73 74
3508.86 72
3509.00 69
3509.14 68
3509.27 68
3509.41 69
3509.54 72
3509.68 74
3509.82 76
3509.95 77
3510.09 77
3510.22 74
3510.36 71
3510.50 67
3510.63 62
3510.77 57
3510.90 53
3511.04 51
3511.18 51
3511.31 52
3511.45 54
3511.58 55
3511.72 56
3511.86 57
3511.99 56
3512.13 55
3512.26 54
3512.40 54
3512.54 56
3512.67 59
3512.81 63
3512.94 67
3513.08 72
3513.22 76
3513.35 78
3513.49 78
3513.62 77
3513.76 75
3513.90 72
3514.03 70
3514.17 69
3514.30 69
3514.44 70
3514.58 71
3514.71 71
3514.85 68
3514.98 62
3515.12 55
3515.26 46
3515.39 37
3515.53 29
3515.66 23
3515.80 21
3515.94 20
3516.07 22
3516.21 25
3516.35 28
3516.48 31
3516.62 34
3516.75 37
3516.89 41
3517.03 45
3517.16 50
3517.30 55
3517.43 60
3517.57 64
3517.71 66
3517.84 66
3517.98 65
3518.12 62
3518.25 58
3518.39 55
3518.52 51
3518.66 48
3518.80 44
3518.93 41
3519.07 38
3519.20 35
3519.34 32
3519.48 30
3519.61 30
3519.75 32
3519.89 36
3520.02 41
3520.16 47
3520.29 52
3520.43 55
3520.57 57
3520.70 57
3520.84 56
3520.97 54
3521.11 52
3521.25 51
3521.38 50
3521.52 49
3521.66 47
3521.79 44
3521.93 40
3522.06 33
3522.20 25
3522.34 17
3522.47 9
3522.61 3
3522.75 0
3522.88 0
3523.02 3
3523.15 8
3523.29 15
3523.43 22
3523.56 29
3523.70 35
3523.84 40
3523.97 45
3524.11 49
3524.24 52
3524.38 56
3524.52 59
3524.65 62
3524.79 63
3524.93 63
3525.06 61
3525.20 58
3525.33 55
3525.47 51
3525.61 47
3525.74 43
3525.88 39
3526.02 37
3526.15 35
3526.29 34
3526.42 34
3526.56 35
3526.70 36
3526.83 36
3526.97 37
3527.11 37
3527.24 37
3527.38 37
3527.52 37
3527.65 37
3527.79 37
3527.92 37
3528.06 37
3528.20 37
3528.33 36
3528.47 35
3528.61 35
3528.74 34
3528.88 34
3529.02 33
3529.15 33
3529.29 32
3529.42 30
3529.56 28
3529.70 25
3529.83 22
3529.97 18
3530.11 15
3530.24 11
3530.38 8
3530.52 5
3530.65 5
3530.79 6
3530.92 8
3531.06 12
3531.20 15
3531.33 19
3531.47 22
3531.61 25
3531.74 27
3531.88 31
3532.02 35
3532.15 40
3532.29 45
3532.42 50
3532.56 53
3532.70 54
3532.83 52
3532.97 47
3533.11 39
3533.24 30
3533.38 22
3533.52 14
3533.65 9
3533.79 7
3533.93 7
3534.06 10
3534.20 15
3534.33 19
3534.47 22
3534.61 23
3534.74 23
3534.88 21
3535.02 19
3535.15 16
3535.29 13
3535.43 12
3535.56 12
3535.70 12
3535.84 14
3535.97 17
3536.11 20
3536.25 23
3536.38 26
3536.52 27
3536.66 26
3536.79 25
3536.93 21
3537.06 17
3537.20 12
3537.34 6
3537.47 1
3537.61 0
3537.75 0
3537.88 0
3538.02 0
3538.16 0
3538.29 0
3538.43 0
3538.57 0
3538.70 2
3538.84 7
3538.98 15
3539.11 23
3539.25 33
3539.39 43
3539.52 53
3539.66 61
3539.80 68
3539.93 71
3540.07 73
3540.21 72
3540.34 70
3540.48 69
3540.61 68
3540.75 68
3540.89 70
3541.02 72
3541.16 74
3541.30 75
3541.43 76
3541.57 76
3541.71 75
3541.84 74
3541.98 72
3542.12 71
3542.25 70
3542.39 72
3542.53 75
3542.66 83
3542.80 94
3542.94 109
3543.07 126
3543.21 143
3543.35 159
3543.48 173
3543.62 184
3543.76 192
3543.89 198
3544.03 204
3544.17 209
3544.30 215
3544.44 220
3544.58 224
3544.71 226
3544.85 225
3544.99 220
3545.12 212
3545.26 200
3545.40 187
3545.53 172
3545.67 157
3545.81 144
3545.94 133
3546.08 127
3546.22 125
3546.35 127
3546.49 131
3546.63 135
3546.76 138
3546.90 137
3547.04 131
3547.17 122
3547.31 111
3547.45 99
3547.58 87
3547.72 78
3547.86 70
3547.99 63
3548.13 58
3548.27 52
3548.40 46
3548.54 40
3548.68 35
3548.81 32
3548.95 31
3549.09 32
3549.22 35
3549.36 39
3549.50 43
3549.63 46
3549.77 49
3549.91 52
3550.05 54
3550.18 57
3550.32 59
3550.46 61
3550.59 61
3550.73 60
3550.87 60
3551.00 60
3551.14 61
3551.28 63
3551.41 66
3551.55 70
3551.69 74
3551.82 77
3551.96 79
3552.10 80
3552.23 81
3552.37 83
3552.51 86
3552.64 89
3552.78 92
3552.92 95
3553.05 97
3553.19 97
3553.33 95
3553.46 92
3553.60 88
3553.74 85
3553.88 81
3554.01 78
3554.15 76
3554.29 73
3554.42 72
3554.56 70
3554.70 69
3554.83 68
3554.97 67
3555.11 66
3555.24 64
3555.38 61
3555.52 58
3555.65 55
3555.79 54
3555.93 53
3556.07 53
3556.20 53
3556.34 53
3556.48 51
3556.61 48
3556.75 43
3556.89 38
3557.02 32
3557.16 27
3557.30 23
3557.43 21
3557.57 21
3557.71 23
3557.84 26
3557.98 30
3558.12 36
3558.26 42
3558.39 48
3558.53 54
3558.67 59
3558.80 64
3558.94 68
3559.08 71
3559.21 74
3559.35 76
3559.49 79
3559.62 80
3559.76 80
3559.90 79
3560.04 77
3560.17 74
3560.31 69
3560.45 65
3560.58 59
3560.72 54
3560.86 48
3560.99 42
3561.13 35
3561.27 28
3561.41 21
3561.54 16
3561.68 14
3561.82 15
3561.95 19
3562.09 26
3562.23 35
3562.36 45
3562.50 56
3562.64 66
3562.78 74
3562.91 81
3563.05 86
3563.19 88
3563.32 89
3563.46 88
3563.60 87
3563.73 86
3563.87 85
3564.01 84
3564.15 83
3564.28 82
3564.42 81
3564.56 80
3564.69 79
3564.83 78
3564.97 77
3565.10 77
3565.24 78
3565.38 78
3565.52 78
3565.65 77
3565.79 74
3565.93 71
3566.06 66
3566.20 60
3566.34 55
3566.48 51
3566.61 48
3566.75 46
3566.89 46
3567.02 45
3567.16 45
3567.30 44
3567.44 43
3567.57 43
3567.71 43
3567.85 45
3567.98 49
3568.12 55
3568.26 62
3568.39 70
3568.53 77
3568.67 82
3568.81 85
3568.94 86
3569.08 85
3569.22 85
3569.35 86
3569.49 89
3569.63 95
3569.77 103
3569.90 112
3570.04 121
3570.18 128
3570.31 131
3570.45 130
3570.59 124
3570.73 115
3570.86 102
3571.00 88
3571.14 74
3571.27 61
3571.41 50
3571.55 42
3571.69 38
3571.82 38
3571.96 42
3572.10 47
3572.23 54
3572.37 60
3572.51 64
3572.65 67
3572.78 69
3572.92 70
3573.06 70
3573.20 70
3573.33 69
3573.47 68
3573.61 65
3573.74 63
3573.88 59
3574.02 56
3574.16 54
3574.29 53
3574.43 53
3574.57 53
3574.70 54
3574.84 55
3574.98 55
3575.12 53
3575.25 50
3575.39 46
3575.53 41
3575.67 37
3575.80 35
3575.94 34
3576.08 36
3576.21 39
3576.35 42
3576.49 44
3576.63 46
3576.76 46
3576.90 45
3577.04 43
3577.18 40
3577.31 38
3577.45 37
3577.59 37
3577.72 37
3577.86 37
3578.00 37
3578.14 38
3578.27 38
3578.41 39
3578.55 39
3578.69 39
3578.82 37
3578.96 35
3579.10 31
3579.24 25
3579.37 18
3579.51 11
3579.65 5
3579.78 1
3579.92 0
3580.06 0
3580.20 0
3580.33 1
3580.47 3
3580.61 4
3580.75 3
3580.88 1
3581.02 0
3581.16 0
3581.30 0
3581.43 0
3581.57 0
3581.71 5
3581.84 11
3581.98 17
3582.12 23
3582.26 27
3582.39 31
3582.53 34
3582.67 35
3582.81 35
3582.94 34
3583.08 32
3583.22 29
3583.36 25
3583.49 20
3583.63 15
3583.77 11
3583.91 8
3584.04 7
3584.18 8
3584.32 10
3584.46 12
3584.59 14
3584.73 15
3584.87 16
3585.00 16
3585.14 16
3585.28 17
3585.42 21
3585.55 25
3585.69 32
3585.83 38
3585.97 44
3586.10 50
3586.24 53
3586.38 56
3586.52 57
3586.65 58
3586.79 59
3586.93 59
3587.07 59
3587.20 58
3587.34 57
3587.48 55
3587.62 53
3587.75 50
3587.89 49
3588.03 48
3588.17 48
3588.30 50
3588.44 51
3588.58 53
3588.72 54
3588.85 53
3588.99 52
3589.13 49
3589.27 46
3589.40 43
3589.54 40
3589.68 38
3589.82 37
3589.95 36
3590.09 35
3590.23 33
3590.37 31
3590.50 30
3590.64 28
3590.78 28
3590.92 28
3591.05 29
3591.19 31
3591.33 34
3591.47 38
3591.60 41
3591.74 45
3591.88 48
3592.02 50
3592.15 53
3592.29 55
3592.43 57
3592.57 60
3592.71 63
3592.84 67
3592.98 71
3593.12 75
3593.26 79
3593.39 83
3593.53 85
3593.67 85
3593.81 84
3593.94 81
3594.08 76
3594.22 70
3594.36 63
3594.49 57
3594.63 53
3594.77 50
3594.91 50
3595.04 52
3595.18 55
3595.32 59
3595.46 63
3595.60 66
3595.73 68
3595.87 69
3596.01 69
3596.15 68
3596.28 66
3596.42 64
3596.56 62
3596.70 59
3596.83 55
3596.97 52
3597.11 49
3597.25 49
3597.38 50
3597.52 53
3597.66 56
3597.80 60
3597.94 64
3598.07 66
3598.21 67
3598.35 68
3598.49 69
3598.62 71
3598.76 74
3598.90 79
3599.04 84
3599.17 89
3599.31 94
3599.45 97
3599.59 99
3599.73 100
3599.86 100
3600.00 98
3600.14 94
3600.28 89
3600.41 83
3600.55 75
3600.69 66
3600.83 57
3600.96 48
3601.10 41
3601.24 34
3601.38 31
3601.52 29
3601.65 29
3601.79 31
3601.93 33
3602.07 36
3602.20 39
3602.34 41
3602.48 43
3602.62 44
3602.76 45
3602.89 47
3603.03 50
3603.17 53
3603.31 56
3603.44 59
3603.58 61
3603.72 62
3603.86 62
3604.00 62
3604.13 60
3604.27 58
3604.41 56
3604.55 53
3604.68 51
3604.82 48
3604.96 45
3605.10 42
3605.24 39
3605.37 36
3605.51 33
3605.65 30
3605.79 28
3605.93 26
3606.06 25
3606.20 25
3606.34 27
3606.48 30
3606.61 34
3606.75 39
3606.89 42
3607.03 44
3607.17 43
3607.30 40
3607.44 35
3607.58 29
3607.72 23
3607.86 19
3607.99 17
3608.13 16
3608.27 17
3608.41 19
3608.54 22
3608.68 25
3608.82 28
3608.96 29
3609.10 29
3609.23 28
3609.37 26
3609.51 24
3609.65 22
3609.79 21
3609.92 22
3610.06 25
3610.20 30
3610.34 35
3610.48 40
3610.61 45
3610.75 49
3610.89 53
3611.03 56
3611.16 59
3611.30 60
3611.44 60
3611.58 58
3611.72 53
3611.85 46
3611.99 38
3612.13 30
3612.27 24
3612.41 20
3612.54 18
3612.68 19
3612.82 22
3612.96 25
3613.10 29
3613.23 32
3613.37 34
3613.51 35
3613.65 35
3613.79 35
3613.92 33
3614.06 31
3614.20 29
3614.34 28
3614.48 28
3614.61 30
3614.75 34
3614.89 38
3615.03 43
3615.17 46
3615.30 47
3615.44 46
3615.58 45
3615.72 43
3615.86 41
3615.99 40
3616.13 41
3616.27 42
3616.41 45
3616.55 47
3616.68 49
3616.82 51
3616.96 51
3617.10 50
3617.24 46
3617.37 41
3617.51 34
3617.65 26
3617.79 16
3617.93 7
3618.06 0
3618.20 0
3618.34 0
3618.48 0
3618.62 0
3618.76 0
3618.89 0
3619.03 0
3619.17 2
3619.31 6
3619.45 8
3619.58 10
3619.72 12
3619.86 13
3620.00 15
3620.14 17
3620.27 19
3620.41 23
3620.55 28
3620.69 35
3620.83 42
3620.96 51
3621.10 60
3621.24 69
3621.38 77
3621.52 83
3621.66 88
3621.79 91
3621.93 91
3622.07 90
3622.21 87
3622.35 84
3622.48 80
3622.62 78
3622.76 76
3622.90 76
3623.04 78
3623.17 82
3623.31 86
3623.45 92
3623.59 97
3623.73 102
3623.87 106
3624.00 109
3624.14 110
3624.28 110
3624.42 108
3624.56 105
3624.69 100
3624.83 95
3624.97 90
3625.11 86
3625.25 84
3625.39 83
3625.52 84
3625.66 84
3625.80 85
3625.94 84
3626.08 83
3626.22 83
3626.35 82
3626.49 83
3626.63 85
3626.77 87
3626.91 89
3627.04 90
3627.18 90
3627.32 89
3627.46 88
3627.60 88
3627.74 89
3627.87 91
3628.01 94
3628.15 98
3628.29 102
3628.43 104
3628.57 105
3628.70 104
3628.84 100
3628.98 95
3629.12 88
3629.26 80
3629.39 72
3629.53 66
3629.67 61
3629.81 57
3629.95 54
3630.09 52
3630.22 51
3630.36 49
3630.50 45
3630.64 41
3630.78 36
3630.92 32
3631.05 30
3631.19 30
3631.33 33
3631.47 39
3631.61 46
3631.75 54
3631.88 61
3632.02 68
3632.16 73
3632.30 77
3632.44 81
3632.58 84
3632.71 86
3632.85 88
3632.99 89
3633.13 89
3633.27 89
3633.41 89
3633.54 87
3633.68 84
3633.82 80
3633.96 74
3634.10 66
3634.24 56
3634.37 46
3634.51 35
3634.65 25
3634.79 16
3634.93 8
3635.07 2
3635.21 0
3635.34 0
3635.48 0
3635.62 0
3635.76 4
3635.90 12
3636.04 24
3636.17 36
3636.31 48
3636.45 59
3636.59 68
3636.73 74
3636.87 78
3637.00 78
3637.14 77
3637.28 75
3637.42 71
3637.56 68
3637.70 65
3637.83 62
3637.97 60
3638.11 59
3638.25 58
3638.39 59
3638.53 60
3638.67 61
3638.80 61
3638.94 62
3639.08 61
3639.22 60
3639.36 59
3639.50 58
3639.63 58
3639.77 58
3639.91 59
3640.05 60
3640.19 61
3640.33 61
3640.47 60
3640.60 58
3640.74 55
3640.88 50
3641.02 45
3641.16 41
3641.30 38
3641.44 36
3641.57 37
3641.71 40
3641.85 44
3641.99 49
3642.13 54
3642.27 58
3642.40 60
3642.54 61
3642.68 61
3642.82 61
3642.96 61
3643.10 62
3643.24 62
3643.37 62
3643.51 61
3643.65 60
3643.79 57
3643.93 55
3644.07 52
3644.21 49
3644.34 46
3644.48 44
3644.62 43
3644.76 42
3644.90 43
3645.04 44
3645.18 46
3645.31 48
3645.45 50
3645.59 52
3645.73 54
3645.87 55
3646.01 56
3646.15 56
3646.28 54
3646.42 51
3646.56 47
3646.70 41
3646.84 33
3646.98 25
3647.12 19
3647.26 13
3647.39 11
3647.53 10
3647.67 13
3647.81 17
3647.95 22
3648.09 27
3648.23 33
3648.36 38
3648.50 43
3648.64 48
3648.78 53
3648.92 56
3649.06 59
3649.20 62
3649.33 63
3649.47 63
3649.61 62
3649.75 61
3649.89 60
3650.03 59
3650.17 57
3650.31 56
3650.44 54
3650.58 53
3650.72 52
3650.86 52
3651.00 52
3651.14 52
3651.28 51
3651.41 49
3651.55 45
3651.69 40
3651.83 35
3651.97 29
3652.11 25
3652.25 22
3652.39 20
3652.52 19
3652.66 18
3652.80 19
3652.94 20
3653.08 22
3653.22 25
3653.36 30
3653.50 34
3653.63 38
3653.77 41
3653.91 42
3654.05 40
3654.19 37
3654.33 32
3654.47 27
3654.61 22
3654.74 18
3654.88 14
3655.02 12
3655.16 9
3655.30 8
3655.44 6
3655.58 7
3655.72 9
3655.85 13
3655.99 19
3656.13 27
3656.27 36
3656.41 46
3656.55 56
3656.69 64
3656.83 71
3656.97 77
3657.10 80
3657.24 80
3657.38 78
3657.52 73
3657.66 67
3657.80 61
3657.94 55
3658.08 50
3658.21 46
3658.35 45
3658.49 44
3658.63 44
3658.77 44
3658.91 43
3659.05 41
3659.19 38
3659.33 34
3659.46 29
3659.60 24
3659.74 20
3659.88 17
3660.02 15
3660.16 13
3660.30 12
3660.44 11
3660.57 11
3660.71 11
3660.85 13
3660.99 16
3661.13 20
3661.27 26
3661.41 31
3661.55 36
3661.69 40
3661.82 42
3661.96 43
3662.10 43
3662.24 42
3662.38 42
3662.52 42
3662.66 42
3662.80 44
3662.94 46
3663.07 49
3663.21 51
3663.35 53
3663.49 54
3663.63 53
3663.77 50
3663.91 44
3664.05 37
3664.19 29
3664.33 21
3664.46 15
3664.60 10
3664.74 7
3664.88 5
3665.02 5
3665.16 5
3665.30 5
3665.44 5
3665.58 4
3665.71 4
3665.85 4
3665.99 5
3666.13 6
3666.27 7
3666.41 8
3666.55 9
3666.69 9
3666.83 9
3666.97 9
3667.10 10
3667.24 11
3667.38 13
3667.52 14
3667.66 15
3667.80 15
3667.94 14
3668.08 13
3668.22 12
3668.36 10
3668.49 7
3668.63 4
3668.77 1
3668.91 0
3669.05 0
3669.19 0
3669.33 0
3669.47 0
3669.61 0
3669.75 0
3669.89 1
3670.02 4
3670.16 7
3670.30 9
3670.44 12
3670.58 15
3670.72 19
3670.86 24
3671.00 29
3671.14 34
3671.28 37
3671.42 38
3671.55 35
3671.69 31
3671.83 24
3671.97 16
3672.11 8
3672.25 2
3672.39 0
3672.53 0
3672.67 0
3672.81 0
3672.95 5
3673.08 10
3673.22 16
3673.36 22
3673.50 27
3673.64 31
3673.78 34
3673.92 36
3674.06 37
3674.20 37
3674.34 36
3674.48 34
3674.61 33
3674.75 32
3674.89 32
3675.03 33
3675.17 36
3675.31 41
3675.45 47
3675.59 53
3675.73 58
3675.87 62
3676.01 64
3676.15 64
3676.28 63
3676.42 60
3676.56 58
3676.70 56
3676.84 54
3676.98 52
3677.12 49
3677.26 45
3677.40 39
3677.54 33
3677.68 26
3677.82 19
3677.95 15
3678.09 12
3678.23 12
3678.37 13
3678.51 15
3678.65 17
3678.79 18
3678.93 18
3679.07 17
3679.21 15
3679.35 14
3679.49 13
3679.63 14
3679.76 15
3679.90 16
3680.04 17
3680.18 17
3680.32 15
3680.46 13
3680.60 10
3680.74 8
3680.88 8
3681.02 10
3681.16 16
3681.30 24
3681.44 35
3681.57 46
3681.71 56
3681.85 64
3681.99 69
3682.13 71
3682.27 71
3682.41 70
3682.55 69
3682.69 70
3682.83 72
3682.97 75
3683.11 78
3683.25 81
3683.39 83
3683.52 83
3683.66 83
3683.80 82
3683.94 80
3684.08 79
3684.22 78
3684.36 77
3684.50 77
3684.64 77
3684.78 77
3684.92 77
3685.06 77
3685.20 76
3685.34 73
3685.48 68
3685.61 61
3685.75 53
3685.89 44
3686.03 35
3686.17 27
3686.31 22
3686.45 18
3686.59 17
3686.73 18
3686.87 19
3687.01 21
3687.15 23
3687.29 25
3687.43 26
3687.57 27
3687.71 28
3687.84 28
3687.98 29
3688.12 29
3688.26 30
3688.40 31
3688.54 32
3688.68 34
3688.82 36
3688.96 38
3689.10 40
3689.24 43
3689.38 46
3689.52 50
3689.66 55
3689.80 61
3689.94 67
3690.08 73
3690.21 79
3690.35 83
3690.49 87
3690.63 91
3690.77 96
3690.91 101
3691.05 106
3691.19 112
3691.33 118
3691.47 122
3691.61 125
3691.75 127
3691.89 127
3692.03 127
3692.17 126
3692.31 126
3692.45 126
3692.59 128
3692.72 131
3692.86 135
3693.00 140
3693.14 144
3693.28 148
3693.42 152
3693.56 153
3693.70 154
3693.84 153
3693.98 151
3694.12 148
3694.26 145
3694.40 141
3694.54 137
3694.68 133
3694.82 130
3694.96 127
3695.10 125
3695.24 123
3695.38 121
3695.52 119
3695.65 116
3695.79 113
3695.93 108
3696.07 103
3696.21 98
3696.35 93
3696.49 88
3696.63 84
3696.77 82
3696.91 80
3697.05 79
3697.19 80
3697.33 81
3697.47 82
3697.61 84
3697.75 86
3697.89 88
3698.03 90
3698.17 92
3698.31 94
3698.45 96
3698.59 98
3698.73 101
3698.86 104
3699.00 109
3699.14 114
3699.28 118
3699.42 121
3699.56 122
3699.70 121
3699.84 119
3699.98 114
3700.12 109
3700.26 105
3700.40 102
3700.54 100
3700.68 99
3700.82 98
3700.96 97
3701.10 94
3701.24 90
3701.38 84
3701.52 78
3701.66 71
3701.80 65
3701.94 61
3702.08 58
3702.22 56
3702.36 56
3702.50 57
3702.63 58
3702.77 59
3702.91 60
3703.05 61
3703.19 62
3703.33 63
3703.47 64
3703.61 65
3703.75 65
3703.89 65
3704.03 63
3704.17 60
3704.31 57
3704.45 55
3704.59 53
3704.73 51
3704.87 49
3705.01 48
3705.15 45
3705.29 41
3705.43 36
3705.57 30
3705.71 25
3705.85 21
3705.99 17
3706.13 14
3706.27 12
3706.41 11
3706.55 11
3706.69 12
3706.83 15
3706.97 19
3707.11 25
3707.25 31
3707.39 37
3707.52 41
3707.66 44
3707.80 46
3707.94 45
3708.08 44
3708.22 42
3708.36 39
3708.50 36
3708.64 33
3708.78 29
3708.92 26
3709.06 23
3709.20 21
3709.34 19
3709.48 17
3709.62 16
3709.76 16
3709.90 16
3710.04 17
3710.18 19
3710.32 22
3710.46 24
3710.60 26
3710.74 27
3710.88 27
3711.02 27
3711.16 26
3711.30 25
3711.44 25
3711.58 26
3711.72 27
3711.86 27
3712.00 27
3712.14 27
3712.28 26
3712.42 25
3712.56 23
3712.70 22
3712.84 21
3712.98 19
3713.12 17
3713.26 15
3713.40 12
3713.54 10
3713.68 10
3713.82 12
3713.96 17
3714.10 24
3714.24 32
3714.38 41
3714.52 48
3714.66 55
3714.80 59
3714.94 62
3715.08 64
3715.22 66
3715.36 67
3715.50 68
3715.64 67
3715.78 66
3715.92 65
3716.06 62
3716.20 60
3716.34 58
3716.48 57
3716.61 56
3716.75 56
3716.89 55
3717.03 54
3717.17 53
3717.31 51
3717.45 49
3717.59 46
3717.73 41
3717.87 36
3718.01 31
3718.15 25
3718.29 19
3718.43 15
3718.57 13
3718.71 13
3718.85 15
3718.99 18
3719.13 21
3719.27 25
3719.41 28
3719.55 31
3719.69 33
3719.83 34
3719.97 35
3720.11 37
3720.25 38
3720.39 39
3720.53 39
3720.67 39
3720.81 38
3720.95 36
3721.09 32
3721.23 28
3721.37 23
3721.51 20
3721.65 19
3721.79 21
3721.93 25
3722.07 33
3722.21 42
3722.35 53
3722.49 63
3722.63 73
3722.77 81
3722.91 87
3723.05 91
3723.19 94
3723.33 94
3723.47 93
3723.61 91
3723.75 87
3723.90 82
3724.04 76
3724.18 69
3724.32 62
3724.46 54
3724.60 47
3724.74 41
3724.88 36
3725.02 33
3725.16 31
3725.30 32
3725.44 35
3725.58 39
3725.72 45
3725.86 52
3726.00 58
3726.14 63
3726.28 66
3726.42 68
3726.56 68
3726.70 67
3726.84 65
3726.98 62
3727.12 57
3727.26 52
3727.40 47
3727.54 40
3727.68 34
3727.82 28
3727.96 22
3728.10 18
3728.24 15
3728.38 14
3728.52 15
3728.66 16
3728.80 18
3728.94 20
3729.08 20
3729.22 19
3729.36 18
3729.50 16
3729.64 14
3729.78 14
3729.92 15
3730.06 19
3730.20 25
3730.34 32
3730.48 39
3730.62 46
3730.76 52
3730.90 56
3731.04 57
3731.18 56
3731.32 54
3731.46 50
3731.60 46
3731.74 41
3731.88 36
3732.02 31
3732.16 26
3732.30 21
3732.44 16
3732.58 13
3732.72 10
3732.86 8
3733.01 7
3733.15 6
3733.29 5
3733.43 5
3733.57 4
3733.71 2
3733.85 1
3733.99 0
3734.13 0
3734.27 0
3734.41 0
3734.55 2
3734.69 4
3734.83 5
3734.97 5
3735.11 4
3735.25 2
3735.39 0
3735.53 0
3735.67 0
3735.81 0
3735.95 0
3736.09 0
3736.23 2
3736.37 5
3736.51 9
3736.65 11
3736.79 12
3736.93 13
3737.07 14
3737.21 16
3737.35 19
3737.49 23
3737.63 29
3737.77 36
3737.92 42
3738.06 48
3738.20 53
3738.34 57
3738.48 59
3738.62 60
3738.76 59
3738.90 59
3739.04 58
3739.18 57
3739.32 57
3739.46 56
3739.60 56
3739.74 55
3739.88 54
3740.02 52
3740.16 50
3740.30 48
3740.44 46
3740.58 44
3740.72 44
3740.86 45
3741.00 48
3741.14 51
3741.28 54
3741.42 55
3741.56 55
3741.71 53
3741.85 50
3741.99 45
3742.13 40
3742.27 36
3742.41 35
3742.55 36
3742.69 39
3742.83 43
3742.97 49
3743.11 53
3743.25 56
3743.39 56
3743.53 54
3743.67 50
3743.81 44
3743.95 37
3744.09 31
3744.23 25
3744.37 21
3744.51 19
3744.65 18
3744.79 19
3744.94 21
3745.08 23
3745.22 26
3745.36 30
3745.50 33
3745.64 37
3745.78 42
3745.92 47
3746.06 53
3746.20 59
3746.34 66
3746.48 74
3746.62 81
3746.76 87
3746.90 92
3747.04 94
3747.18 94
3747.32 92
3747.46 87
3747.60 81
3747.74 74
3747.89 68
3748.03 62
3748.17 58
3748.31 56
3748.45 54
3748.59 52
3748.73 51
3748.87 49
3749.01 46
3749.15 44
3749.29 42
3749.43 40
3749.57 39
3749.71 38
3749.85 38
3749.99 37
3750.13 36
3750.27 34
3750.42 31
3750.56 29
3750.70 27
3750.84 25
3750.98 25
3751.12 26
3751.26 28
3751.40 30
3751.54 30
3751.68 30
3751.82 29
3751.96 27
3752.10 26
3752.24 24
3752.38 25
3752.52 26
3752.66 28
3752.81 32
3752.95 35
3753.09 39
3753.23 42
3753.37 44
3753.51 46
3753.65 48
3753.79 49
3753.93 51
3754.07 52
3754.21 54
3754.35 55
3754.49 57
3754.63 58
3754.77 58
3754.91 58
3755.06 57
3755.20 56
3755.34 55
3755.48 56
3755.62 57
3755.76 60
3755.90 64
3756.04 68
3756.18 72
3756.32 76
3756.46 78
3756.60 80
3756.74 81
3756.88 81
3757.02 79
3757.17 74
3757.31 68
3757.45 59
3757.59 48
3757.73 37
3757.87 27
3758.01 19
3758.15 13
3758.29 10
3758.43 11
3758.57 15
3758.71 21
3758.85 28
3758.99 34
3759.14 39
3759.28 42
3759.42 42
3759.56 40
3759.70 35
3759.84 29
3759.98 21
3760.12 15
3760.26 9
3760.40 6
3760.54 6
3760.68 9
3760.82 13
3760.97 18
3761.11 24
3761.25 30
3761.39 34
3761.53 38
3761.67 41
3761.81 42
3761.95 41
3762.09 39
3762.23 35
3762.37 30
3762.51 23
3762.65 15
3762.80 7
3762.94 0
3763.08 0
3763.22 0
3763.36 0
3763.50 0
3763.64 0
3763.78 0
3763.92 0
3764.06 0
3764.20 5
3764.34 11
3764.49 18
3764.63 25
3764.77 32
3764.91 38
3765.05 43
3765.19 47
3765.33 48
3765.47 48
3765.61 46
3765.75 43
3765.89 39
3766.03 37
3766.18 36
3766.32 37
3766.46 41
3766.60 46
3766.74 52
3766.88 58
3767.02 62
3767.16 65
3767.30 67
3767.44 68
3767.58 67
3767.72 66
3767.87 64
3768.01 61
3768.15 58
3768.29 55
3768.43 53
3768.57 51
3768.71 51
3768.85 53
3768.99 55
3769.13 57
3769.27 58
3769.42 58
3769.56 55
3769.70 51
3769.84 46
3769.98 41
3770.12 38
3770.26 35
3770.40 35
3770.54 38
3770.68 42
3770.83 49
3770.97 56
3771.11 63
3771.25 69
3771.39 73
3771.53 75
3771.67 75
3771.81 73
3771.95 69
3772.09 66
3772.23 62
3772.38 59
3772.52 55
3772.66 52
3772.80 48
3772.94 45
3773.08 41
3773.22 38
3773.36 36
3773.50 34
3773.64 33
3773.79 32
3773.93 31
3774.07 29
3774.21 27
3774.35 24
3774.49 21
3774.63 18
3774.77 16
3774.91 15
3775.05 14
3775.20 13
3775.34 13
3775.48 12
3775.62 10
3775.76 8
3775.90 5
3776.04 1
3776.18 0
3776.32 0
3776.47 0
3776.61 0
3776.75 0
3776.89 0
3777.03 6
3777.17 13
3777.31 20
3777.45 27
3777.59 31
3777.73 34
3777.88 36
3778.02 35
3778.16 33
3778.30 30
3778.44 27
3778.58 23
3778.72 20
3778.86 18
3779.00 16
3779.15 16
3779.29 18
3779.43 20
3779.57 22
3779.71 25
3779.85 28
3779.99 30
3780.13 31
3780.27 31
3780.42 31
3780.56 31
3780.70 31
3780.84 32
3780.98 32
3781.12 32
3781.26 31
3781.40 28
3781.55 25
3781.69 21
3781.83 17
3781.97 14
3782.11 14
3782.25 14
3782.39 17
3782.53 21
3782.67 25
3782.82 29
3782.96 31
3783.10 32
3783.24 32
3783.38 32
3783.52 32
3783.66 32
3783.80 33
3783.94 35
3784.09 37
3784.23 38
3784.37 39
3784.51 37
3784.65 33
3784.79 28
3784.93 21
3785.07 14
3785.22 6
3785.36 0
3785.50 0
3785.64 0
3785.78 0
3785.92 0
3786.06 0
3786.20 0
3786.35 0
3786.49 0
3786.63 4
3786.77 11
3786.91 18
3787.05 23
3787.19 27
3787.33 29
3787.48 28
3787.62 27
3787.76 25
3787.90 24
3788.04 24
3788.18 25
3788.32 27
3788.46 30
3788.61 32
3788.75 33
3788.89 33
3789.03 32
3789.17 29
3789.31 25
3789.45 20
3789.59 16
3789.74 11
3789.88 7
3790.02 4
3790.16 2
3790.30 2
3790.44 3
3790.58 6
3790.73 10
3790.87 15
3791.01 20
3791.15 24
3791.29 28
3791.43 30
3791.57 32
3791.71 32
3791.86 33
3792.00 34
3792.14 36
3792.28 39
3792.42 44
3792.56 49
3792.70 55
3792.85 61
3792.99 67
3793.13 71
3793.27 73
3793.41 75
3793.55 76
3793.69 77
3793.84 79
3793.98 80
3794.12 81
3794.26 80
3794.40 77
3794.54 71
3794.68 64
3794.82 55
3794.97 48
3795.11 42
3795.25 39
3795.39 39
3795.53 42
3795.67 47
3795.81 51
3795.96 53
3796.10 54
3796.24 52
3796.38 48
3796.52 44
3796.66 39
3796.80 35
3796.95 33
3797.09 31
3797.23 30
3797.37 29
3797.51 29
3797.65 29
3797.79 28
3797.94 27
3798.08 25
3798.22 23
3798.36 19
3798.50 14
3798.64 9
3798.78 5
3798.93 3
3799.07 2
3799.21 3
3799.35 5
3799.49 8
3799.63 11
3799.78 14
3799.92 15
3800.06 16
3800.20 17
3800.34 17
3800.48 17
3800.62 17
3800.77 18
3800.91 19
3801.05 20
3801.19 22
3801.33 26
3801.47 30
3801.61 35
3801.76 39
3801.90 42
3802.04 44
3802.18 43
3802.32 40
3802.46 36
3802.61 30
3802.75 25
3802.89 21
3803.03 19
3803.17 19
3803.31 21
3803.45 25
3803.60 29
3803.74 33
3803.88 35
3804.02 37
3804.16 38
3804.30 38
3804.45 37
3804.59 36
3804.73 37
3804.87 37
3805.01 39
3805.15 41
3805.30 43
3805.44 45
3805.58 46
3805.72 44
3805.86 41
3806.00 37
3806.14 31
3806.29 25
3806.43 19
3806.57 14
3806.71 11
3806.85 10
3806.99 10
3807.14 12
3807.28 15
3807.42 17
3807.56 20
3807.70 21
3807.84 23
3807.99 24
3808.13 25
3808.27 26
3808.41 28
3808.55 29
3808.69 30
3808.84 30
3808.98 28
3809.12 24
3809.26 20
3809.40 15
3809.54 12
3809.69 9
3809.83 8
3809.97 9
3810.11 11
3810.25 14
3810.39 17
3810.54 20
3810.68 22
3810.82 24
3810.96 26
3811.10 27
3811.24 29
3811.39 30
3811.53 31
3811.67 32
3811.81 32
3811.95 31
3812.09 30
3812.24 29
3812.38 27
3812.52 25
3812.66 24
3812.80 22
3812.95 21
3813.09 20
3813.23 19
3813.37 17
3813.51 16
3813.65 13
3813.80 11
3813.94 7
3814.08 4
3814.22 2
3814.36 1
3814.50 2
3814.65 5
3814.79 9
3814.93 14
3815.07 19
3815.21 23
3815.36 26
3815.50 28
3815.64 30
3815.78 32
3815.92 36
3816.06 41
3816.21 46
3816.35 52
3816.49 57
3816.63 60
3816.77 60
3816.91 58
3817.06 54
3817.20 49
3817.34 43
3817.48 37
3817.62 32
3817.77 27
3817.91 24
3818.05 21
3818.19 20
3818.33 20
3818.47 20
3818.62 22
3818.76 25
3818.90 28
3819.04 33
3819.18 39
3819.33 44
3819.47 49
3819.61 53
3819.75 55
3819.89 56
3820.04 56
3820.18 55
3820.32 55
3820.46 56
3820.60 59
3820.74 62
3820.89 65
3821.03 67
3821.17 69
3821.31 69
3821.45 68
3821.60 67
3821.74 65
3821.88 64
3822.02 63
3822.16 62
3822.31 60
3822.45 58
3822.59 54
3822.73 50
3822.87 45
3823.01 41
3823.16 37
3823.30 35
3823.44 34
3823.58 34
3823.72 35
3823.87 38
3824.01 41
3824.15 44
3824.29 48
3824.43 51
3824.58 54
3824.72 57
3824.86 58
3825.00 59
3825.14 59
3825.29 60
3825.43 61
3825.57 64
3825.71 68
3825.85 73
3826.00 78
3826.14 82
3826.28 85
3826.42 87
3826.56 86
3826.71 84
3826.85 81
3826.99 78
3827.13 76
3827.27 75
3827.42 74
3827.56 73
3827.70 72
3827.84 69
3827.98 65
3828.13 60
3828.27 56
3828.41 54
3828.55 53
3828.69 54
3828.84 57
3828.98 60
3829.12 63
3829.26 65
3829.40 65
3829.55 64
3829.69 62
3829.83 60
3829.97 58
3830.11 56
3830.26 55
3830.40 53
3830.54 51
3830.68 48
3830.82 44
3830.97 40
3831.11 36
3831.25 33
3831.39 31
3831.53 31
3831.68 31
3831.82 32
3831.96 31
3832.10 30
3832.25 27
3832.39 21
3832.53 15
3832.67 7
3832.81 1
3832.96 0
3833.10 0
3833.24 0
3833.38 0
3833.52 0
3833.67 0
3833.81 0
3833.95 0
3834.09 0
3834.23 7
3834.38 16
3834.52 26
3834.66 37
3834.80 47
3834.95 55
3835.09 60
3835.23 62
3835.37 61
3835.51 59
3835.66 55
3835.80 50
3835.94 46
3836.08 42
3836.23 39
3836.37 37
3836.51 35
3836.65 33
3836.79 32
3836.94 33
3837.08 34
3837.22 37
3837.36 41
3837.50 46
3837.65 50
3837.79 53
3837.93 54
3838.07 53
3838.22 51
3838.36 48
3838.50 45
3838.64 43
3838.78 44
3838.93 46
3839.07 50
3839.21 54
3839.35 57
3839.50 60
3839.64 63
3839.78 65
3839.92 67
3840.06 70
3840.21 74
3840.35 78
3840.49 83
3840.63 88
3840.78 91
3840.92 93
3841.06 93
3841.20 91
3841.34 89
3841.49 85
3841.63 81
3841.77 77
3841.91 73
3842.06 70
3842.20 68
3842.34 67
3842.48 67
3842.63 69
3842.77 71
3842.91 73
3843.05 75
3843.19 75
3843.34 73
3843.48 70
3843.62 66
3843.76 61
3843.91 57
3844.05 54
3844.19 53
3844.33 53
3844.48 55
3844.62 58
3844.76 62
3844.90 66
3845.04 70
3845.19 74
3845.33 77
3845.47 78
3845.61 77
3845.76 74
3845.90 70
3846.04 67
3846.18 64
3846.33 64
3846.47 65
3846.61 67
3846.75 69
3846.89 70
3847.04 70
3847.18 69
3847.32 67
3847.46 65
3847.61 64
3847.75 65
3847.89 67
3848.03 69
3848.18 71
3848.32 73
3848.46 73
3848.60 72
3848.75 69
3848.89 65
3849.03 60
3849.17 54
3849.32 48
3849.46 43
3849.60 38
3849.74 35
3849.89 32
3850.03 32
3850.17 32
3850.31 34
3850.45 36
3850.60 39
3850.74 41
3850.88 42
3851.02 43
3851.17 43
3851.31 41
3851.45 39
3851.59 37
3851.74 34
3851.88 32
3852.02 32
3852.16 32
3852.31 33
3852.45 35
3852.59 38
3852.73 40
3852.88 42
3853.02 44
3853.16 45
3853.30 45
3853.45 44
3853.59 42
3853.73 39
3853.87 36
3854.02 33
3854.16 29
3854.30 25
3854.44 21
3854.59 18
3854.73 15
3854.87 14
3855.01 13
3855.16 13
3855.30 15
3855.44 18
3855.58 22
3855.73 26
3855.87 30
3856.01 32
3856.15 34
3856.30 34
3856.44 34
3856.58 33
3856.72 33
3856.87 35
3857.01 38
3857.15 42
3857.29 46
3857.44 50
3857.58 53
3857.72 54
3857.86 53
3858.01 51
3858.15 47
3858.29 44
3858.44 41
3858.58 39
3858.72 39
3858.86 39
3859.01 40
3859.15 42
3859.29 44
3859.43 46
3859.58 48
3859.72 51
3859.86 53
3860.00 55
3860.15 58
3860.29 60
3860.43 62
3860.57 62
3860.72 62
3860.86 60
3861.00 58
3861.14 54
3861.29 51
3861.43 48
3861.57 46
3861.72 45
3861.86 45
3862.00 47
3862.14 49
3862.29 51
3862.43 52
3862.57 53
3862.71 51
3862.86 49
3863.00 46
3863.14 42
3863.28 40
3863.43 38
3863.57 38
3863.71 40
3863.85 42
3864.00 44
3864.14 46
3864.28 46
3864.43 45
3864.57 43
3864.71 40
3864.85 37
3865.00 36
3865.14 36
3865.28 38
3865.42 41
3865.57 44
3865.71 48
3865.85 50
3866.00 51
3866.14 51
3866.28 51
3866.42 51
3866.57 53
3866.71 56
3866.85 60
3866.99 63
3867.14 66
3867.28 66
3867.42 65
3867.57 61
3867.71 56
3867.85 52
3867.99 49
3868.14 47
3868.28 47
3868.42 48
3868.56 48
3868.71 46
3868.85 44
3868.99 40
3869.14 37
3869.28 35
3869.42 35
3869.56 36
3869.71 38
3869.85 40
3869.99 42
3870.14 42
3870.28 42
3870.42 42
3870.56 41
3870.71 40
3870.85 39
3870.99 37
3871.13 34
3871.28 30
3871.42 25
3871.56 21
3871.71 19
3871.85 19
3871.99 23
3872.13 29
3872.28 37
3872.42 46
3872.56 54
3872.71 59
3872.85 61
3872.99 61
3873.13 58
3873.28 53
3873.42 47
3873.56 42
3873.71 38
3873.85 35
3873.99 33
3874.13 31
3874.28 31
3874.42 30
3874.56 29
3874.71 28
3874.85 27
3874.99 26
3875.13 26
3875.28 26
3875.42 27
3875.56 29
3875.71 31
3875.85 33
3875.99 34
3876.13 35
3876.28 34
3876.42 34
3876.56 35
3876.71 36
3876.85 38
3876.99 43
3877.14 48
3877.28 55
3877.42 62
3877.56 69
3877.71 75
3877.85 80
3877.99 83
3878.14 85
3878.28 85
3878.42 83
3878.56 79
3878.71 75
3878.85 70
3878.99 66
3879.14 63
3879.28 61
3879.42 62
3879.57 63
3879.71 66
3879.85 70
3879.99 72
3880.14 74
3880.28 74
3880.42 72
3880.57 69
3880.71 66
3880.85 64
3881.00 63
3881.14 64
3881.28 66
3881.42 68
3881.57 70
3881.71 71
3881.85 70
3882.00 69
3882.14 68
3882.28 68
3882.43 69
3882.57 70
3882.71 72
3882.85 72
3883.00 70
3883.14 66
3883.28 60
3883.43 54
3883.57 50
3883.71 46
3883.86 45
3884.00 46
3884.14 47
3884.28 48
3884.43 48
3884.57 47
3884.71 45
3884.86 43
3885.00 42
3885.14 43
3885.29 45
3885.43 48
3885.57 51
3885.72 53
3885.86 54
3886.00 54
3886.14 53
3886.29 51
3886.43 48
3886.57 46
3886.72 44
3886.86 42
3887.00 42
3887.15 42
3887.29 44
3887.43 47
3887.58 51
3887.72 56
3887.86 62
3888.00 69
3888.15 76
3888.29 82
3888.43 89
3888.58 94
3888.72 98
3888.86 100
3889.01 99
3889.15 97
3889.29 92
3889.44 87
3889.58 80
3889.72 74
3889.87 70
3890.01 67
3890.15 65
3890.30 64
3890.44 64
3890.58 63
3890.72 60
3890.87 56
3891.01 50
3891.15 45
3891.30 40
3891.44 36
3891.58 36
3891.73 37
3891.87 42
3892.01 48
3892.16 54
3892.30 61
3892.44 66
3892.59 69
3892.73 71
3892.87 71
3893.02 71
3893.16 71
3893.30 71
3893.45 71
3893.59 72
3893.73 73
3893.88 74
3894.02 75
3894.16 76
3894.30 77
3894.45 78
3894.59 79
3894.73 80
3894.88 80
3895.02 81
3895.16 81
3895.31 80
3895.45 79
3895.59 77
3895.74 74
3895.88 71
3896.02 67
3896.17 63
3896.31 59
3896.45 56
3896.60 54
3896.74 52
3896.88 51
3897.03 49
3897.17 47
3897.31 43
3897.46 39
3897.60 34
3897.74 29
3897.89 25
3898.03 22
3898.17 22
3898.32 24
3898.46 28
3898.60 33
3898.75 38
3898.89 43
3899.03 47
3899.18 49
3899.32 51
3899.46 51
3899.61 53
3899.75 56
3899.89 60
3900.04 64
3900.18 69
3900.32 74
3900.47 77
3900.61 79
3900.75 79
3900.90 79
3901.04 78
3901.18 77
3901.33 76
3901.47 74
3901.61 73
3901.76 70
3901.90 67
3902.04 62
3902.19 58
3902.33 53
3902.47 48
3902.62 44
3902.76 40
3902.90 39
3903.05 38
3903.19 39
3903.33 41
3903.48 44
3903.62 46
3903.76 49
3903.91 51
3904.05 52
3904.19 52
3904.34 52
3904.48 52
3904.62 52
3904.77 53
3904.91 54
3905.06 56
3905.20 57
3905.34 58
3905.49 58
3905.63 57
3905.77 54
3905.92 51
3906.06 46
3906.20 41
3906.35 35
3906.49 30
3906.63 25
3906.78 21
3906.92 19
3907.06 17
3907.21 16
3907.35 15
3907.49 15
3907.64 14
3907.78 14
3907.92 14
3908.07 16
3908.21 18
3908.35 22
3908.50 27
3908.64 32
3908.79 37
3908.93 42
3909.07 44
3909.22 46
3909.36 45
3909.50 43
3909.65 41
3909.79 37
3909.93 34
3910.08 31
3910.22 29
3910.36 26
3910.51 25
3910.65 23
3910.79 22
3910.94 21
3911.08 21
3911.23 20
3911.37 19
3911.51 17
3911.66 14
3911.80 11
3911.94 9
3912.09 6
3912.23 5
3912.37 3
3912.52 2
3912.66 1
3912.80 0
3912.95 0
3913.09 0
3913.24 0
3913.38 0
3913.52 0
3913.67 0
3913.81 0
3913.95 1
3914.10 4
3914.24 7
3914.38 9
3914.53 11
3914.67 12
3914.81 13
3914.96 14
3915.10 16
3915.25 17
3915.39 20
3915.53 22
3915.68 25
3915.82 28
3915.96 32
3916.11 35
3916.25 39
3916.39 43
3916.54 47
3916.68 50
3916.83 52
3916.97 52
3917.11 51
3917.26 49
3917.40 45
3917.54 41
3917.69 37
3917.83 34
3917.98 32
3918.12 32
3918.26 34
3918.41 36
3918.55 39
3918.69 41
3918.84 42
3918.98 42
3919.12 41
3919.27 39
3919.41 38
3919.56 38
3919.70 39
3919.84 41
3919.99 43
3920.13 45
3920.27 46
3920.42 45
3920.56 41
3920.71 36
3920.85 30
3920.99 24
3921.14 18
3921.28 13
3921.42 9
3921.57 6
3921.71 5
3921.86 4
3922.00 6
3922.14 8
3922.29 11
3922.43 15
3922.57 19
3922.72 21
3922.86 21
3923.01 20
3923.15 19
3923.29 17
3923.44 18
3923.58 20
3923.72 25
3923.87 32
3924.01 41
3924.16 50
3924.30 58
3924.44 64
3924.59 67
3924.73 69
3924.87 67
3925.02 64
3925.16 60
3925.31 54
3925.45 49
3925.59 44
3925.74 39
3925.88 35
3926.02 33
3926.17 32
3926.31 33
3926.46 34
3926.60 37
3926.74 40
3926.89 44
3927.03 46
3927.18 48
3927.32 50
3927.46 51
3927.61 52
3927.75 52
3927.89 53
3928.04 54
3928.18 55
3928.33 56
3928.47 57
3928.61 58
3928.76 58
3928.90 59
3929.05 60
3929.19 61
3929.33 63
3929.48 65
3929.62 67
3929.77 69
3929.91 71
3930.05 72
3930.20 73
3930.34 74
3930.48 74
3930.63 73
3930.77 72
3930.92 70
3931.06 68
3931.20 67
3931.35 65
3931.49 64
3931.64 65
3931.78 66
3931.92 68
3932.07 71
3932.21 75
3932.36 78
3932.50 81
3932.64 83
3932.79 84
3932.93 83
3933.08 80
3933.22 75
3933.36 69
3933.51 62
3933.65 55
3933.80 48
3933.94 41
3934.08 36
3934.23 32
3934.37 28
3934.51 23
3934.66 19
3934.80 15
3934.95 10
3935.09 7
3935.23 5
3935.38 5
3935.52 8
3935.67 11
3935.81 16
3935.95 21
3936.10 25
3936.24 27
3936.39 28
3936.53 29
3936.67 29
3936.82 29
3936.96 30
3937.11 31
3937.25 33
3937.39 35
3937.54 37
3937.68 39
3937.83 40
3937.97 42
3938.12 43
3938.26 46
3938.40 48
3938.55 52
3938.69 55
3938.84 57
3938.98 58
3939.12 57
3939.27 55
3939.41 51
3939.56 46
3939.70 41
3939.84 35
3939.99 31
3940.13 28
3940.28 26
3940.42 26
3940.56 27
3940.71 29
3940.85 31
3941.00 33
3941.14 35
3941.28 35
3941.43 34
3941.57 32
3941.72 30
3941.86 28
3942.01 27
3942.15 28
3942.29 31
3942.44 36
3942.58 43
3942.73 50
3942.87 57
3943.01 64
3943.16 71
3943.30 76
3943.45 81
3943.59 85
3943.73 88
3943.88 91
3944.02 95
3944.17 99
3944.31 105
3944.46 111
3944.60 119
3944.74 129
3944.89 139
3945.03 151
3945.18 162
3945.32 172
3945.46 180
3945.61 188
3945.75 196
3945.90 206
3946.04 218
3946.19 234
3946.33 253
3946.47 276
3946.62 300
3946.76 324
3946.91 347
3947.05 367
3947.20 385
3947.34 400
3947.48 414
3947.63 426
3947.77 438
3947.92 448
3948.06 456
3948.20 460
3948.35 461
3948.49 459
3948.64 454
3948.78 449
3948.93 443
3949.07 439
3949.21 435
3949.36 432
3949.50 428
3949.65 422
3949.79 414
3949.94 404
3950.08 391
3950.22 378
3950.37 363
3950.51 349
3950.66 336
3950.80 325
3950.95 315
3951.09 307
3951.23 302
3951.38 297
3951.52 293
3951.67 290
3951.81 286
3951.96 282
3952.10 276
3952.24 269
3952.39 261
3952.53 253
3952.68 243
3952.82 232
3952.97 220
3953.11 207
3953.25 193
3953.40 179
3953.54 164
3953.69 149
3953.83 134
3953.98 119
3954.12 106
3954.26 94
3954.41 85
3954.55 80
3954.70 78
3954.84 80
3954.99 83
3955.13 87
3955.27 90
3955.42 92
3955.56 92
3955.71 90
3955.85 86
3956.00 81
3956.14 76
3956.29 72
3956.43 69
3956.57 66
3956.72 63
3956.86 61
3957.01 58
3957.15 55
3957.30 50
3957.44 44
3957.58 37
3957.73 31
3957.87 25
3958.02 23
3958.16 23
3958.31 26
3958.45 33
3958.60 40
3958.74 47
3958.88 53
3959.03 56
3959.17 56
3959.32 54
3959.46 51
3959.61 49
3959.75 47
3959.90 46
3960.04 46
3960.18 46
3960.33 46
3960.47 45
3960.62 44
3960.76 43
3960.91 43
3961.05 42
3961.20 42
3961.34 41
3961.48 40
3961.63 38
3961.77 35
3961.92 31
3962.06 27
3962.21 23
3962.35 20
3962.50 18
3962.64 16
3962.78 15
3962.93 13
3963.07 10
3963.22 7
3963.36 4
3963.51 0
3963.65 0
3963.80 0
3963.94 0
3964.09 0
3964.23 0
3964.37 0
3964.52 2
3964.66 10
3964.81 19
3964.95 30
3965.10 42
3965.24 52
3965.39 62
3965.53 69
3965.68 74
3965.82 77
3965.96 78
3966.11 78
3966.25 76
3966.40 73
3966.54 68
3966.69 63
3966.83 56
3966.98 48
3967.12 41
3967.27 35
3967.41 30
3967.55 28
3967.70 28
3967.84 30
3967.99 33
3968.13 35
3968.28 35
3968.42 33
3968.57 29
3968.71 23
3968.86 17
3969.00 11
3969.15 6
3969.29 3
3969.43 3
3969.58 6
3969.72 10
3969.87 15
3970.01 21
3970.16 25
3970.30 29
3970.45 32
3970.59 34
3970.74 35
3970.88 36
3971.03 36
3971.17 36
3971.31 35
3971.46 34
3971.60 31
3971.75 28
3971.89 23
3972.04 18
3972.18 13
3972.33 9
3972.47 5
3972.62 2
3972.76 0
3972.91 0
3973.05 0
3973.20 0
3973.34 0
3973.48 0
3973.63 0
3973.77 0
3973.92 3
3974.06 6
3974.21 8
3974.35 8
3974.50 6
3974.64 4
3974.79 2
3974.93 0
3975.08 0
3975.22 1
3975.37 2
3975.51 3
3975.66 5
3975.80 5
3975.94 6
3976.09 7
3976.23 8
3976.38 11
3976.52 14
3976.67 18
3976.81 23
3976.96 28
3977.10 34
3977.25 39
3977.39 43
3977.54 47
3977.68 52
3977.83 56
3977.97 60
3978.12 65
3978.26 70
3978.41 75
3978.55 79
3978.69 82
3978.84 85
3978.98 86
3979.13 86
3979.27 84
3979.42 82
3979.56 79
3979.71 74
3979.85 69
3980.00 63
3980.14 55
3980.29 48
3980.43 41
3980.58 36
3980.72 32
3980.87 29
3981.01 29
3981.16 29
3981.30 30
3981.45 31
3981.59 33
3981.74 36
3981.88 39
3982.03 44
3982.17 50
3982.32 56
3982.46 61
3982.60 66
3982.75 69
3982.89 69
3983.04 67
3983.18 64
3983.33 61
3983.47 57
3983.62 54
3983.76 51
3983.91 49
3984.05 48
3984.20 47
3984.34 46
3984.49 44
3984.63 43
3984.78 43
3984.92 43
3985.07 45
3985.21 48
3985.36 53
3985.50 59
3985.65 66
3985.79 73
3985.94 79
3986.08 83
3986.23 84
3986.37 82
3986.52 77
3986.66 69
3986.81 60
3986.95 51
3987.10 42
3987.24 35
3987.39 30
3987.53 26
3987.68 25
3987.82 24
3987.97 24
3988.11 25
3988.26 25
3988.40 26
3988.55 27
3988.69 29
3988.84 31
3988.98 34
3989.13 37
3989.27 39
3989.42 39
3989.56 39
3989.71 37
3989.85 34
3990.00 31
3990.14 29
3990.29 28
3990.43 28
3990.58 30
3990.72 33
3990.87 36
3991.01 41
3991.16 44
3991.30 48
3991.45 51
3991.59 54
3991.74 56
3991.88 59
3992.03 61
3992.17 63
3992.32 64
3992.46 65
3992.61 66
3992.75 68
3992.90 69
3993.04 71
3993.19 74
3993.33 77
3993.48 80
3993.62 82
3993.77 84
3993.91 83
3994.06 81
3994.20 77
3994.35 72
3994.49 66
3994.64 61
3994.78 56
3994.93 51
3995.07 48
3995.22 46
3995.36 46
3995.51 46
3995.65 48
3995.80 50
3995.94 54
3996.09 58
3996.23 62
3996.38 65
3996.52 67
3996.67 67
3996.81 64
3996.96 59
3997.10 52
3997.25 44
3997.39 36
3997.54 29
3997.68 22
3997.83 18
3997.97 16
3998.12 15
3998.26 17
3998.41 20
3998.55 23
3998.70 27
3998.85 31
3998.99 34
3999.14 36
3999.28 38
3999.43 39
3999.57 40
3999.72 41
3999.86 42
4000.01 43
4000.15 44
4000.30 45
4000.44 46
4000.59 46
4000.73 47
4000.88 48
4001.02 49
4001.17 51
4001.31 53
4001.46 55
4001.60 57
4001.75 59
4001.89 60
4002.04 60
4002.18 60
4002.33 58
4002.47 56
4002.62 53
4002.76 50
4002.91 47
4003.06 43
4003.20 39
4003.35 35
4003.49 30
4003.64 25
4003.78 20
4003.93 15
4004.07 12
4004.22 9
4004.36 6
4004.51 5
4004.65 3
4004.80 1
4004.94 0
4005.09 0
4005.23 0
4005.38 0
4005.52 0
4005.67 0
4005.82 0
4005.96 0
4006.11 0
4006.25 0
4006.40 0
4006.54 2
4006.69 5
4006.83 9
4006.98 14
4007.12 20
4007.27 26
4007.41 31
4007.56 37
4007.70 42
4007.85 46
4007.99 50
4008.14 52
4008.29 54
4008.43 55
4008.58 55
4008.72 54
4008.87 51
4009.01 48
4009.16 44
4009.30 40
4009.45 35
4009.59 31
4009.74 27
4009.88 24
4010.03 21
4010.17 18
4010.32 16
4010.47 14
4010.61 13
4010.76 14
4010.90 17
4011.05 21
4011.19 27
4011.34 34
4011.48 41
4011.63 47
4011.77 53
4011.92 57
4012.06 60
4012.21 63
4012.36 66
4012.50 69
4012.65 72
4012.79 75
4012.94 78
4013.08 79
4013.23 79
4013.37 77
4013.52 75
4013.66 72
4013.81 68
4013.95 65
4014.10 63
4014.25 61
4014.39 60
4014.54 58
4014.68 57
4014.83 56
4014.97 56
4015.12 56
4015.26 59
4015.41 62
4015.55 68
4015.70 74
4015.85 80
4015.99 85
4016.14 88
4016.28 87
4016.43 84
4016.57 78
4016.72 70
4016.86 60
4017.01 51
4017.15 42
4017.30 35
4017.45 30
4017.59 27
4017.74 26
4017.88 27
4018.03 30
4018.17 33
4018.32 37
4018.46 40
4018.61 42
4018.76 43
4018.90 42
4019.05 39
4019.19 35
4019.34 30
4019.48 26
4019.63 23
4019.77 21
4019.92 21
4020.06 23
4020.21 26
4020.36 29
4020.50 32
4020.65 34
4020.79 37
4020.94 39
4021.08 41
4021.23 43
4021.37 46
4021.52 49
4021.67 52
4021.81 55
4021.96 59
4022.10 62
4022.25 64
4022.39 66
4022.54 67
4022.68 67
4022.83 66
4022.98 63
4023.12 59
4023.27 54
4023.41 48
4023.56 43
4023.70 38
4023.85 34
4024.00 30
4024.14 28
4024.29 28
4024.43 29
4024.58 31
4024.72 34
4024.87 37
4025.01 41
4025.16 46
4025.31 49
4025.45 52
4025.60 54
4025.74 54
4025.89 53
4026.03 51
4026.18 49
4026.33 46
4026.47 45
4026.62 44
4026.76 44
4026.91 44
4027.05 44
4027.20 44
4027.34 43
4027.49 40
4027.64 36
4027.78 31
4027.93 25
4028.07 21
4028.22 18
4028.36 17
4028.51 19
4028.66 23
4028.80 29
4028.95 36
4029.09 43
4029.24 50
4029.38 54
4029.53 57
4029.68 58
4029.82 57
4029.97 54
4030.11 51
4030.26 48
4030.40 44
4030.55 41
4030.70 37
4030.84 34
4030.99 29
4031.13 25
4031.28 19
4031.42 13
4031.57 7
4031.72 2
4031.86 0
4032.01 0
4032.15 0
4032.30 0
4032.44 0
4032.59 0
4032.74 0
4032.88 0
4033.03 1
4033.17 5
4033.32 10
4033.46 14
4033.61 18
4033.76 20
4033.90 22
4034.05 22
4034.19 22
4034.34 21
4034.49 20
4034.63 19
4034.78 18
4034.92 16
4035.07 16
4035.21 15
4035.36 14
4035.51 14
4035.65 14
4035.80 14
4035.94 14
4036.09 14
4036.24 14
4036.38 14
4036.53 14
4036.67 13
4036.82 13
4036.96 12
4037.11 12
4037.26 12
4037.40 13
4037.55 15
4037.69 18
4037.84 22
4037.99 25
4038.13 29
4038.28 31
4038.42 32
4038.57 32
4038.71 30
4038.86 28
4039.01 26
4039.15 24
4039.30 23
4039.44 22
4039.59 22
4039.74 24
4039.88 27
4040.03 31
4040.17 34
4040.32 37
4040.47 38
4040.61 38
4040.76 35
4040.90 31
4041.05 26
4041.19 22
4041.34 20
4041.49 20
4041.63 21
4041.78 24
4041.92 26
4042.07 27
4042.22 27
4042.36 25
4042.51 21
4042.65 16
4042.80 11
4042.95 6
4043.09 2
4043.24 0
4043.38 0
4043.53 0
4043.68 0
4043.82 3
4043.97 8
4044.11 12
4044.26 17
4044.41 21
4044.55 24
4044.70 26
4044.84 28
4044.99 29
4045.14 29
4045.28 28
4045.43 26
4045.57 24
4045.72 20
4045.87 16
4046.01 12
4046.16 9
4046.30 8
4046.45 8
4046.60 11
4046.74 16
4046.89 22
4047.03 29
4047.18 34
4047.33 38
4047.47 41
4047.62 42
4047.76 42
4047.91 41
4048.06 40
4048.20 37
4048.35 34
4048.49 30
4048.64 24
4048.79 18
4048.93 11
4049.08 4
4049.22 0
4049.37 0
4049.52 0
4049.66 0
4049.81 0
4049.95 0
4050.10 0
4050.25 10
4050.39 20
4050.54 30
4050.68 38
4050.83 42
4050.98 44
4051.12 42
4051.27 38
4051.42 33
4051.56 28
4051.71 24
4051.85 21
4052.00 18
4052.15 16
4052.29 15
4052.44 13
4052.58 12
4052.73 11
4052.88 11
4053.02 13
4053.17 16
4053.31 20
4053.46 24
4053.61 29
4053.75 32
4053.90 35
4054.05 38
4054.19 39
4054.34 40
4054.48 40
4054.63 38
4054.78 36
4054.92 32
4055.07 27
4055.21 22
4055.36 18
4055.51 14
4055.65 11
4055.80 8
4055.95 5
4056.09 2
4056.24 0
4056.38 0
4056.53 0
4056.68 0
4056.82 0
4056.97 0
4057.11 0
4057.26 0
4057.41 4
4057.55 11
4057.70 19
4057.85 26
4057.99 33
4058.14 38
4058.28 42
4058.43 44
4058.58 46
4058.72 47
4058.87 49
4059.02 51
4059.16 55
4059.31 58
4059.45 62
4059.60 64
4059.75 65
4059.89 64
4060.04 60
4060.19 55
4060.33 48
4060.48 39
4060.62 29
4060.77 19
4060.92 10
4061.06 1
4061.21 0
4061.36 0
4061.50 0
4061.65 0
4061.79 0
4061.94 2
4062.09 13
4062.23 24
4062.38 36
4062.53 47
4062.67 56
4062.82 61
4062.97 63
4063.11 60
4063.26 54
4063.40 45
4063.55 34
4063.70 24
4063.84 16
4063.99 10
4064.14 9
4064.28 10
4064.43 15
4064.57 21
4064.72 28
4064.87 34
4065.01 37
4065.16 38
4065.31 36
4065.45 31
4065.60 25
4065.75 18
4065.89 12
4066.04 7
4066.18 3
4066.33 2
4066.48 3
4066.62 6
4066.77 9
4066.92 13
4067.06 17
4067.21 21
4067.36 25
4067.50 28
4067.65 31
4067.79 33
4067.94 35
4068.09 35
4068.23 35
4068.38 34
4068.53 32
4068.67 30
4068.82 28
4068.97 25
4069.11 23
4069.26 20
4069.41 17
4069.55 16
4069.70 16
4069.84 18
4069.99 22
4070.14 27
4070.28 34
4070.43 41
4070.58 47
4070.72 52
4070.87 55
4071.02 57
4071.16 58
4071.31 57
4071.46 56
4071.60 54
4071.75 52
4071.89 50
4072.04 48
4072.19 46
4072.33 44
4072.48 44
4072.63 45
4072.77 48
4072.92 52
4073.07 57
4073.21 63
4073.36 68
4073.51 73
4073.65 77
4073.80 81
4073.95 83
4074.09 86
4074.24 89
4074.39 92
4074.53 94
4074.68 95
4074.82 95
4074.97 92
4075.12 87
4075.26 80
4075.41 73
4075.56 66
4075.70 60
4075.85 56
4076.00 52
4076.14 50
4076.29 49
4076.44 47
4076.58 44
4076.73 41
4076.88 37
4077.02 34
4077.17 31
4077.32 29
4077.46 27
4077.61 27
4077.76 26
4077.90 25
4078.05 23
4078.20 20
4078.34 18
4078.49 17
4078.64 18
4078.78 21
4078.93 25
4079.07 30
4079.22 35
4079.37 39
4079.51 42
4079.66 43
4079.81 44
4079.95 45
4080.10 46
4080.25 49
4080.39 51
4080.54 53
4080.69 54
4080.83 53
4080.98 51
4081.13 49
4081.27 46
4081.42 45
4081.57 44
4081.71 44
4081.86 45
4082.01 46
4082.15 46
4082.30 47
4082.45 48
4082.59 50
4082.74 52
4082.89 55
4083.03 59
4083.18 62
4083.33 65
4083.47 67
4083.62 67
4083.77 67
4083.91 65
4084.06 62
4084.21 58
4084.35 53
4084.50 48
4084.65 43
4084.79 38
4084.94 33
4085.09 28
4085.23 23
4085.38 18
4085.53 13
4085.67 7
4085.82 2
4085.97 0
4086.11 0
4086.26 0
4086.41 0
4086.55 0
4086.70 0
4086.85 0
4086.99 0
4087.14 3
4087.29 6
4087.44 8
4087.58 9
4087.73 9
4087.88 10
4088.02 11
4088.17 13
4088.32 16
4088.46 19
4088.61 23
4088.76 26
4088.90 27
4089.05 27
4089.20 25
4089.34 22
4089.49 18
4089.64 14
4089.78 11
4089.93 9
4090.08 7
4090.22 7
4090.37 7
4090.52 8
4090.66 11
4090.81 15
4090.96 20
4091.10 27
4091.25 35
4091.40 43
4091.55 49
4091.69 54
4091.84 55
4091.99 54
4092.13 52
4092.28 48
4092.43 44
4092.57 41
4092.72 39
4092.87 36
4093.01 33
4093.16 29
4093.31 25
4093.45 19
4093.60 14
4093.75 9
4093.89 5
4094.04 3
4094.19 1
4094.34 1
4094.48 2
4094.63 4
4094.78 8
4094.92 14
4095.07 21
4095.22 31
4095.36 41
4095.51 50
4095.66 57
4095.80 62
4095.95 64
4096.10 64
4096.24 62
4096.39 59
4096.54 56
4096.69 54
4096.83 52
4096.98 52
4097.13 51
4097.27 50
4097.42 48
4097.57 46
4097.71 42
4097.86 38
4098.01 34
4098.15 30
4098.30 28
4098.45 27
4098.60 27
4098.74 29
4098.89 31
4099.04 34
4099.18 37
4099.33 40
4099.48 41
4099.62 41
4099.77 39
4099.92 35
4100.07 30
4100.21 24
4100.36 17
4100.51 10
4100.65 5
4100.80 2
4100.95 1
4101.09 2
4101.24 4
4101.39 7
4101.53 9
4101.68 11
4101.83 12
4101.98 12
4102.12 11
4102.27 9
4102.42 7
4102.56 4
4102.71 1
4102.86 0
4103.01 0
4103.15 0
4103.30 0
4103.45 3
4103.59 8
4103.74 14
4103.89 19
4104.03 23
4104.18 26
4104.33 27
4104.48 27
4104.62 27
4104.77 26
4104.92 25
4105.06 24
4105.21 23
4105.36 22
4105.50 22
4105.65 21
4105.80 21
4105.95 22
4106.09 23
4106.24 25
4106.39 27
4106.53 29
4106.68 31
4106.83 32
4106.98 33
4107.12 34
4107.27 35
4107.42 37
4107.56 39
4107.71 41
4107.86 43
4108.01 43
4108.15 42
4108.30 40
4108.45 35
4108.59 30
4108.74 26
4108.89 22
4109.04 20
4109.18 20
4109.33 21
4109.48 23
4109.62 26
4109.77 28
4109.92 31
4110.07 33
4110.21 35
4110.36 37
4110.51 39
4110.65 42
4110.80 45
4110.95 47
4111.10 49
4111.24 49
4111.39 49
4111.54 47
4111.68 45
4111.83 42
4111.98 40
4112.13 38
4112.27 37
4112.42 37
4112.57 39
4112.71 43
4112.86 47
4113.01 52
4113.16 57
4113.30 61
4113.45 64
4113.60 65
4113.75 65
4113.89 63
4114.04 61
4114.19 59
4114.33 58
4114.48 59
4114.63 61
4114.78 63
4114.92 66
4115.07 67
4115.22 66
4115.36 63
4115.51 59
4115.66 55
4115.81 51
4115.95 49
4116.10 49
4116.25 51
4116.40 55
4116.54 59
4116.69 63
4116.84 65
4116.98 66
4117.13 65
4117.28 61
4117.43 57
4117.57 51
4117.72 45
4117.87 39
4118.02 33
4118.16 28
4118.31 24
4118.46 20
4118.60 17
4118.75 15
4118.90 14
4119.05 14
4119.19 13
4119.34 13
4119.49 13
4119.64 13
4119.78 13
4119.93 13
4120.08 13
4120.23 13
4120.37 14
4120.52 15
4120.67 16
4120.81 17
4120.96 16
4121.11 15
4121.26 12
4121.40 8
4121.55 6
4121.70 5
4121.85 7
4121.99 11
4122.14 18
4122.29 27
4122.44 36
4122.58 44
4122.73 49
4122.88 50
4123.03 49
4123.17 45
4123.32 39
4123.47 33
4123.61 27
4123.76 23
4123.91 19
4124.06 15
4124.20 12
4124.35 9
4124.50 6
4124.65 4
4124.79 3
4124.94 5
4125.09 10
4125.24 18
4125.38 28
4125.53 39
4125.68 48
4125.83 56
4125.97 61
4126.12 62
4126.27 61
4126.42 58
4126.56 54
4126.71 51
4126.86 50
4127.01 50
4127.15 52
4127.30 55
4127.45 58
4127.60 59
4127.74 60
4127.89 59
4128.04 58
4128.19 56
4128.33 55
4128.48 55
4128.63 54
4128.78 52
4128.92 49
4129.07 44
4129.22 38
4129.37 32
4129.51 26
4129.66 21
4129.81 17
4129.96 15
4130.10 13
4130.25 12
4130.40 10
4130.55 8
4130.69 5
4130.84 1
4130.99 0
4131.14 0
4131.28 0
4131.43 0
4131.58 0
4131.73 0
4131.87 0
4132.02 0
4132.17 2
4132.32 5
4132.46 7
4132.61 10
4132.76 12
4132.91 14
4133.05 16
4133.20 16
4133.35 17
4133.50 16
4133.64 14
4133.79 12
4133.94 11
4134.09 12
4134.23 14
4134.38 18
4134.53 23
4134.68 29
4134.82 33
4134.97 36
4135.12 36
4135.27 34
4135.41 30
4135.56 26
4135.71 21
4135.86 18
4136.01 15
4136.15 15
4136.30 16
4136.45 17
4136.60 17
4136.74 17
4136.89 16
4137.04 13
4137.19 10
4137.33 8
4137.48 6
4137.63 5
4137.78 5
4137.92 7
4138.07 9
4138.22 12
4138.37 16
4138.51 21
4138.66 25
4138.81 29
4138.96 33
4139.11 35
4139.25 36
4139.40 36
4139.55 35
4139.70 34
4139.84 32
4139.99 31
4140.14 32
4140.29 34
4140.43 37
4140.58 41
4140.73 45
4140.88 48
4141.03 49
4141.17 47
4141.32 43
4141.47 37
4141.62 30
4141.76 23
4141.91 17
4142.06 12
4142.21 8
4142.35 6
4142.50 5
4142.65 5
4142.80 5
4142.95 6
4143.09 6
4143.24 6
4143.39 5
4143.54 3
4143.68 0
4143.83 0
4143.98 0
4144.13 0
4144.28 0
4144.42 0
4144.57 0
4144.72 1
4144.87 5
4145.01 9
4145.16 11
4145.31 12
4145.46 11
4145.61 9
4145.75 5
4145.90 1
4146.05 0
4146.20 0
4146.34 0
4146.49 0
4146.64 0
4146.79 0
4146.94 1
4147.08 5
4147.23 8
4147.38 10
4147.53 12
4147.67 12
4147.82 12
4147.97 11
4148.12 10
4148.27 9
4148.41 10
4148.56 11
4148.71 14
4148.86 16
4149.01 19
4149.15 22
4149.30 25
4149.45 27
4149.60 28
4149.74 30
4149.89 32
4150.04 34
4150.19 37
4150.34 40
4150.48 44
4150.63 47
4150.78 51
4150.93 55
4151.08 58
4151.22 62
4151.37 66
4151.52 70
4151.67 74
4151.82 76
4151.96 78
4152.11 80
4152.26 81
4152.41 82
4152.55 84
4152.70 87
4152.85 91
4153.00 95
4153.15 99
4153.29 104
4153.44 108
4153.59 111
4153.74 114
4153.89 116
4154.03 117
4154.18 116
4154.33 113
4154.48 109
4154.63 104
4154.77 99
4154.92 93
4155.07 89
4155.22 85
4155.37 82
4155.51 80
4155.66 78
4155.81 77
4155.96 76
4156.11 75
4156.25 74
4156.40 73
4156.55 73
4156.70 73
4156.85 73
4156.99 73
4157.14 73
4157.29 73
4157.44 74
4157.59 74
4157.73 74
4157.88 73
4158.03 70
4158.18 66
4158.33 60
4158.47 53
4158.62 46
4158.77 39
4158.92 35
4159.07 32
4159.21 32
4159.36 34
4159.51 36
4159.66 39
4159.81 41
4159.95 42
4160.10 44
4160.25 44
4160.40 45
4160.55 45
4160.69 45
4160.84 45
4160.99 45
4161.14 45
4161.29 46
4161.43 47
4161.58 50
4161.73 53
4161.88 57
4162.03 60
4162.17 62
4162.32 63
4162.47 63
4162.62 63
4162.77 62
4162.91 61
4163.06 59
4163.21 57
4163.36 55
4163.51 51
4163.66 46
4163.80 41
4163.95 35
4164.10 30
4164.25 25
4164.40 21
4164.54 18
4164.69 16
4164.84 14
4164.99 12
4165.14 10
4165.28 8
4165.43 6
4165.58 6
4165.73 7
4165.88 10
4166.03 15
4166.17 20
4166.32 27
4166.47 33
4166.62 38
4166.77 40
4166.91 41
4167.06 40
4167.21 36
4167.36 32
4167.51 27
4167.66 23
4167.80 19
4167.95 17
4168.10 15
4168.25 14
4168.40 13
4168.54 12
4168.69 10
4168.84 9
4168.99 7
4169.14 6
4169.29 5
4169.43 5
4169.58 4
4169.73 4
4169.88 4
4170.03 3
4170.17 2
4170.32 2
4170.47 1
4170.62 0
4170.77 0
4170.92 0
4171.06 0
4171.21 0
4171.36 0
4171.51 2
4171.66 5
4171.81 9
4171.95 15
4172.10 22
4172.25 30
4172.40 37
4172.55 43
4172.69 47
4172.84 49
4172.99 48
4173.14 44
4173.29 38
4173.44 31
4173.58 25
4173.73 19
4173.88 15
4174.03 14
4174.18 14
4174.33 14
4174.47 15
4174.62 16
4174.77 14
4174.92 12
4175.07 9
4175.22 6
4175.36 3
4175.51 3
4175.66 5
4175.81 10
4175.96 17
4176.11 26
4176.25 36
4176.40 45
4176.55 52
4176.70 57
4176.85 59
4177.00 58
4177.14 55
4177.29 51
4177.44 47
4177.59 44
4177.74 42
4177.89 41
4178.03 41
4178.18 41
4178.33 42
4178.48 45
4178.63 47
4178.78 51
4178.92 54
4179.07 57
4179.22 58
4179.37 58
4179.52 56
4179.67 52
4179.81 47
4179.96 40
4180.11 33
4180.26 25
4180.41 17
4180.56 10
4180.71 3
4180.85 0
4181.00 0
4181.15 0
4181.30 0
4181.45 0
4181.60 0
4181.74 0
4181.89 0
4182.04 4
4182.19 12
4182.34 20
4182.49 27
4182.63 31
4182.78 33
4182.93 34
4183.08 33
4183.23 32
4183.38 32
4183.53 32
4183.67 33
4183.82 35
4183.97 37
4184.12 39
4184.27 41
4184.42 42
4184.56 42
4184.71 41
4184.86 40
4185.01 38
4185.16 37
4185.31 35
4185.46 33
4185.60 31
4185.75 29
4185.90 27
4186.05 25
4186.20 23
4186.35 22
4186.50 21
4186.64 21
4186.79 22
4186.94 23
4187.09 26
4187.24 27
4187.39 28
4187.53 27
4187.68 24
4187.83 21
4187.98 17
4188.13 13
4188.28 11
4188.43 10
4188.57 11
4188.72 13
4188.87 15
4189.02 17
4189.17 18
4189.32 19
4189.47 19
4189.61 19
4189.76 20
4189.91 21
4190.06 23
4190.21 25
4190.36 27
4190.51 29
4190.65 32
4190.80 36
4190.95 40
4191.10 44
4191.25 49
4191.40 52
4191.55 55
4191.69 57
4191.84 57
4191.99 56
4192.14 55
4192.29 53
4192.44 52
4192.59 50
4192.74 49
4192.88 47
4193.03 45
4193.18 43
4193.33 41
4193.48 40
4193.63 39
4193.78 39
4193.92 39
4194.07 39
4194.22 39
4194.37 40
4194.52 43
4194.67 47
4194.82 53
4194.96 61
4195.11 70
4195.26 78
4195.41 86
4195.56 91
4195.71 94
4195.86 94
4196.01 92
4196.15 89
4196.30 86
4196.45 84
4196.60 82
4196.75 81
4196.90 79
4197.05 78
4197.20 75
4197.34 71
4197.49 67
4197.64 64
4197.79 61
4197.94 61
4198.09 63
4198.24 67
4198.38 75
4198.53 84
4198.68 96
4198.83 107
4198.98 119
4199.13 129
4199.28 139
4199.43 148
4199.57 156
4199.72 165
4199.87 175
4200.02 186
4200.17 199
4200.32 215
4200.47 233
4200.62 253
4200.76 274
4200.91 298
4201.06 324
4201.21 352
4201.36 381
4201.51 410
4201.66 441
4201.81 471
4201.96 500
4202.10 529
4202.25 558
4202.40 587
4202.55 617
4202.70 648
4202.85 680
4203.00 714
4203.15 750
4203.29 786
4203.44 821
4203.59 856
4203.74 890
4203.89 922
4204.04 951
4204.19 977
4204.34 1000
4204.48 1020
4204.63 1036
4204.78 1048
4204.93 1058
4205.08 1065
4205.23 1068
4205.38 1068
4205.53 1062
4205.68 1051
4205.82 1034
4205.97 1011
4206.12 984
4206.27 952
4206.42 919
4206.57 884
4206.72 850
4206.87 817
4207.02 785
4207.16 755
4207.31 726
4207.46 698
4207.61 670
4207.76 641
4207.91 612
4208.06 581
4208.21 551
4208.36 520
4208.50 492
4208.65 466
4208.80 443
4208.95 422
4209.10 404
4209.25 388
4209.40 372
4209.55 357
4209.70 342
4209.84 326
4209.99 311
4210.14 295
4210.29 280
4210.44 266
4210.59 252
4210.74 239
4210.89 227
4211.04 217
4211.18 209
4211.33 202
4211.48 197
4211.63 192
4211.78 187
4211.93 182
4212.08 176
4212.23 170
4212.38 164
4212.53 160
4212.67 159
4212.82 159
4212.97 162
4213.12 164
4213.27 167
4213.42 167
4213.57 166
4213.72 162
4213.87 157
4214.02 151
4214.16 144
4214.31 137
4214.46 130
4214.61 122
4214.76 112
4214.91 101
4215.06 91
4215.21 82
4215.36 76
4215.51 73
4215.65 76
4215.80 81
4215.95 89
4216.10 98
4216.25 105
4216.40 108
4216.55 107
4216.70 103
4216.85 95
4217.00 86
4217.15 77
4217.29 69
4217.44 64
4217.59 60
4217.74 59
4217.89 59
4218.04 60
4218.19 62
4218.34 65
4218.49 70
4218.64 77
4218.78 85
4218.93 95
4219.08 105
4219.23 115
4219.38 122
4219.53 125
4219.68 125
4219.83 122
4219.98 115
4220.13 107
4220.28 99
4220.43 91
4220.57 85
4220.72 79
4220.87 75
4221.02 71
4221.17 66
4221.32 60
4221.47 53
4221.62 46
4221.77 39
4221.92 35
4222.07 33
4222.21 36
4222.36 41
4222.51 49
4222.66 57
4222.81 65
4222.96 71
4223.11 74
4223.26 75
4223.41 74
4223.56 72
4223.71 69
4223.86 65
4224.00 63
4224.15 60
4224.30 58
4224.45 56
4224.60 53
4224.75 50
4224.90 47
4225.05 43
4225.20 40
4225.35 37
4225.50 34
4225.65 34
4225.79 35
4225.94 39
4226.09 44
4226.24 51
4226.39 58
4226.54 65
4226.69 72
4226.84 77
4226.99 82
4227.14 86
4227.29 90
4227.44 95
4227.59 99
4227.73 103
4227.88 107
4228.03 108
4228.18 109
4228.33 109
4228.48 108
4228.63 107
4228.78 106
4228.93 104
4229.08 103
4229.23 100
4229.38 96
4229.53 91
4229.68 85
4229.82 79
4229.97 72
4230.12 66
4230.27 61
4230.42 57
4230.57 54
4230.72 52
4230.87 53
4231.02 56
4231.17 60
4231.32 64
4231.47 68
4231.62 70
4231.77 70
4231.91 67
4232.06 61
4232.21 53
4232.36 46
4232.51 39
4232.66 33
4232.81 28
4232.96 25
4233.11 23
4233.26 21
4233.41 19
4233.56 17
4233.71 15
4233.86 13
4234.01 12
4234.15 12
4234.30 13
4234.45 14
4234.60 15
4234.75 17
4234.90 18
4235.05 19
4235.20 21
4235.35 23
4235.50 26
4235.65 30
4235.80 34
4235.95 39
4236.10 43
4236.25 47
4236.40 49
4236.54 49
4236.69 47
4236.84 44
4236.99 40
4237.14 35
4237.29 30
4237.44 25
4237.59 21
4237.74 17
4237.89 15
4238.04 13
4238.19 12
4238.34 13
4238.49 13
4238.64 13
4238.79 13
4238.94 12
4239.08 12
4239.23 11
4239.38 11
4239.53 12
4239.68 15
4239.83 17
4239.98 20
4240.13 22
4240.28 24
4240.43 24
4240.58 24
4240.73 24
4240.88 25
4241.03 28
4241.18 31
4241.33 36
4241.48 39
4241.63 42
4241.78 44
4241.92 46
4242.07 47
4242.22 49
4242.37 53
4242.52 57
4242.67 61
4242.82 64
4242.97 65
4243.12 64
4243.27 61
4243.42 57
4243.57 54
4243.72 53
4243.87 54
4244.02 59
4244.17 67
4244.32 77
4244.47 86
4244.62 93
4244.77 97
4244.92 97
4245.06 93
4245.21 86
4245.36 77
4245.51 66
4245.66 55
4245.81 44
4245.96 36
4246.11 30
4246.26 27
4246.41 26
4246.56 27
4246.71 29
4246.86 30
4247.01 29
4247.16 26
4247.31 21
4247.46 15
4247.61 9
4247.76 4
4247.91 0
4248.06 0
4248.21 0
4248.36 0
4248.51 0
4248.65 0
4248.80 0
4248.95 0
4249.10 0
4249.25 0
4249.40 0
4249.55 1
4249.70 3
4249.85 7
4250.00 13
4250.15 20
4250.30 29
4250.45 39
4250.60 47
4250.75 54
4250.90 58
4251.05 59
4251.20 58
4251.35 55
4251.50 51
4251.65 46
4251.80 41
4251.95 36
4252.10 31
4252.25 26
4252.40 21
4252.55 17
4252.70 14
4252.84 12
4252.99 10
4253.14 8
4253.29 7
4253.44 5
4253.59 3
4253.74 0
4253.89 0
4254.04 0
4254.19 0
4254.34 0
4254.49 0
4254.64 0
4254.79 0
4254.94 3
4255.09 6
4255.24 9
4255.39 14
4255.54 18
4255.69 23
4255.84 28
4255.99 32
4256.14 36
4256.29 38
4256.44 38
4256.59 36
4256.74 33
4256.89 29
4257.04 24
4257.19 17
4257.34 11
4257.49 5
4257.64 0
4257.79 0
4257.94 0
4258.09 0
4258.24 0
4258.39 0
4258.53 0
4258.68 2
4258.83 3
4258.98 3
4259.13 2
4259.28 2
4259.43 3
4259.58 5
4259.73 7
4259.88 9
4260.03 11
4260.18 13
4260.33 14
4260.48 14
4260.63 14
4260.78 14
4260.93 15
4261.08 16
4261.23 17
4261.38 18
4261.53 18
4261.68 19
4261.83 18
4261.98 16
4262.13 15
4262.28 13
4262.43 11
4262.58 9
4262.73 9
4262.88 9
4263.03 11
4263.18 14
4263.33 19
4263.48 24
4263.63 28
4263.78 32
4263.93 34
4264.08 35
4264.23 35
4264.38 33
4264.53 32
4264.68 32
4264.83 33
4264.98 35
4265.13 37
4265.28 39
4265.43 39
4265.58 39
4265.73 36
4265.88 32
4266.03 27
4266.18 22
4266.33 17
4266.48 14
4266.63 11
4266.78 9
4266.93 8
4267.08 7
4267.23 7
4267.38 7
4267.53 9
4267.68 12
4267.83 17
4267.98 23
4268.13 29
4268.28 35
4268.43 38
4268.58 40
4268.73 40
4268.88 38
4269.03 36
4269.18 35
4269.33 34
4269.48 35
4269.63 36
4269.78 38
4269.93 40
4270.08 41
4270.23 41
4270.38 40
4270.53 38
4270.68 37
4270.83 35
4270.98 33
4271.13 32
4271.28 32
4271.43 32
4271.58 33
4271.73 34
4271.88 35
4272.03 36
4272.18 36
4272.33 36
4272.48 35
4272.63 34
4272.78 33
4272.93 31
4273.08 29
4273.23 28
4273.38 27
4273.53 27
4273.68 28
4273.83 31
4273.98 35
4274.13 40
4274.28 45
4274.43 50
4274.58 56
4274.73 61
4274.88 66
4275.03 71
4275.18 75
4275.33 79
4275.48 84
4275.63 88
4275.78 92
4275.93 95
4276.08 96
4276.23 96
4276.38 95
4276.53 93
4276.68 92
4276.83 93
4276.98 95
4277.13 99
4277.28 104
4277.43 108
4277.58 111
4277.73 112
4277.88 111
4278.03 107
4278.18 103
4278.33 98
4278.48 93
4278.63 90
4278.78 87
4278.93 85
4279.08 85
4279.23 86
4279.38 90
4279.53 95
4279.68 102
4279.83 111
4279.98 120
4280.13 130
4280.28 138
4280.43 145
4280.58 149
4280.73 151
4280.88 150
4281.03 147
4281.18 142
4281.33 137
4281.48 132
4281.63 126
4281.78 121
4281.93 117
4282.08 111
4282.23 106
4282.38 99
4282.53 92
4282.68 86
4282.83 80
4282.99 75
4283.14 73
4283.29 71
4283.44 72
4283.59 73
4283.74 76
4283.89 79
4284.04 82
4284.19 85
4284.34 88
4284.49 91
4284.64 92
4284.79 92
4284.94 91
4285.09 88
4285.24 83
4285.39 78
4285.54 73
4285.69 69
4285.84 67
4285.99 66
4286.14 67
4286.29 70
4286.44 72
4286.59 75
4286.74 77
4286.89 78
4287.04 78
4287.19 77
4287.34 76
4287.49 75
4287.64 75
4287.79 75
4287.94 75
4288.09 76
4288.24 77
4288.39 78
4288.54 79
4288.70 79
4288.85 78
4289.00 77
4289.15 77
4289.30 78
4289.45 80
4289.60 83
4289.75 88
4289.90 93
4290.05 99
4290.20 106
4290.35 113
4290.50 121
4290.65 129
4290.80 137
4290.95 145
4291.10 153
4291.25 161
4291.40 168
4291.55 173
4291.70 175
4291.85 177
4292.00 177
4292.15 177
4292.30 178
4292.45 181
4292.60 186
4292.75 193
4292.91 201
4293.06 211
4293.21 219
4293.36 227
4293.51 233
4293.66 236
4293.81 238
4293.96 237
4294.11 235
4294.26 232
4294.41 228
4294.56 222
4294.71 216
4294.86 210
4295.01 204
4295.16 197
4295.31 191
4295.46 186
4295.61 181
4295.76 177
4295.91 173
4296.06 171
4296.21 169
4296.36 167
4296.52 167
4296.67 168
4296.82 168
4296.97 169
4297.12 169
4297.27 169
4297.42 169
4297.57 168
4297.72 167
4297.87 165
4298.02 163
4298.17 159
4298.32 154
4298.47 148
4298.62 142
4298.77 135
4298.92 129
4299.07 125
4299.22 122
4299.37 122
4299.52 123
4299.68 125
4299.83 126
4299.98 125
4300.13 124
4300.28 120
4300.43 115
4300.58 109
4300.73 103
4300.88 98
4301.03 94
4301.18 92
4301.33 92
4301.48 94
4301.63 98
4301.78 102
4301.93 106
4302.08 109
4302.23 109
4302.38 106
4302.54 102
4302.69 95
4302.84 88
4302.99 82
4303.14 77
4303.29 73
4303.44 71
4303.59 70
4303.74 70
4303.89 70
4304.04 70
4304.19 72
4304.34 74
4304.49 78
4304.64 84
4304.79 93
4304.94 103
4305.10 115
4305.25 126
4305.40 135
4305.55 143
4305.70 148
4305.85 151
4306.00 153
4306.15 154
4306.30 156
4306.45 159
4306.60 162
4306.75 167
4306.90 172
4307.05 176
4307.20 179
4307.35 181
4307.51 180
4307.66 177
4307.81 174
4307.96 171
4308.11 170
4308.26 169
4308.41 171
4308.56 173
4308.71 175
4308.86 176
4309.01 176
4309.16 174
4309.31 172
4309.46 169
4309.61 167
4309.77 165
4309.92 163
4310.07 160
4310.22 157
4310.37 152
4310.52 145
4310.67 138
4310.82 132
4310.97 127
4311.12 123
4311.27 122
4311.42 122
4311.57 123
4311.72 124
4311.88 125
4312.03 126
4312.18 126
4312.33 126
4312.48 125
4312.63 124
4312.78 123
4312.93 120
4313.08 117
4313.23 114
4313.38 111
4313.53 107
4313.68 104
4313.83 102
4313.99 100
4314.14 97
4314.29 95
4314.44 92
4314.59 89
4314.74 87
4314.89 87
4315.04 88
4315.19 91
4315.34 96
4315.49 103
4315.64 111
4315.79 120
4315.95 129
4316.10 138
4316.25 145
4316.40 150
4316.55 154
4316.70 156
4316.85 157
4317.00 156
4317.15 153
4317.30 149
4317.45 144
4317.60 136
4317.76 128
4317.91 118
4318.06 109
4318.21 102
4318.36 96
4318.51 92
4318.66 88
4318.81 85
4318.96 82
4319.11 77
4319.26 69
4319.41 61
4319.57 52
4319.72 43
4319.87 36
4320.02 31
4320.17 29
4320.32 28
4320.47 28
4320.62 27
4320.77 25
4320.92 20
4321.07 12
4321.22 3
4321.38 0
4321.53 0
4321.68 0
4321.83 0
4321.98 0
4322.13 0
4322.28 0
4322.43 0
4322.58 7
4322.73 14
4322.88 20
4323.04 25
4323.19 29
4323.34 32
4323.49 34
4323.64 35
4323.79 36
4323.94 36
4324.09 34
4324.24 32
4324.39 30
4324.55 27
4324.70 24
4324.85 22
4325.00 19
4325.15 17
4325.30 14
4325.45 11
4325.60 8
4325.75 6
4325.90 6
4326.05 7
4326.21 9
4326.36 13
4326.51 18
4326.66 24
4326.81 29
4326.96 34
4327.11 38
4327.26 41
4327.41 44
4327.56 46
4327.72 47
4327.87 48
4328.02 49
4328.17 50
4328.32 52
4328.47 54
4328.62 55
4328.77 55
4328.92 55
4329.07 53
4329.23 50
4329.38 46
4329.53 43
4329.68 41
4329.83 40
4329.98 40
4330.13 41
4330.28 42
4330.43 44
4330.58 46
4330.74 48
4330.89 50
4331.04 52
4331.19 54
4331.34 56
4331.49 58
4331.64 59
4331.79 58
4331.94 57
4332.10 55
4332.25 53
4332.40 52
4332.55 51
4332.70 52
4332.85 53
4333.00 55
4333.15 56
4333.30 55
4333.46 53
4333.61 48
4333.76 41
4333.91 33
4334.06 25
4334.21 18
4334.36 14
4334.51 12
4334.66 14
4334.82 18
4334.97 23
4335.12 28
4335.27 32
4335.42 33
4335.57 32
4335.72 30
4335.87 26
4336.02 22
4336.18 19
4336.33 18
4336.48 18
4336.63 20
4336.78 23
4336.93 26
4337.08 30
4337.23 33
4337.38 36
4337.54 38
4337.69 40
4337.84 41
4337.99 42
4338.14 43
4338.29 43
4338.44 43
4338.59 42
4338.75 42
4338.90 42
4339.05 43
4339.20 44
4339.35 46
4339.50 49
4339.65 53
4339.80 58
4339.95 63
4340.11 70
4340.26 77
4340.41 83
4340.56 89
4340.71 93
4340.86 95
4341.01 95
4341.16 92
4341.32 87
4341.47 80
4341.62 72
4341.77 64
4341.92 55
4342.07 48
4342.22 42
4342.37 37
4342.53 34
4342.68 33
4342.83 34
4342.98 35
4343.13 36
4343.28 36
4343.43 36
4343.58 35
4343.74 33
4343.89 31
4344.04 29
4344.19 27
4344.34 27
4344.49 27
4344.64 28
4344.80 30
4344.95 32
4345.10 34
4345.25 35
4345.40 35
4345.55 34
4345.70 32
4345.85 28
4346.01 24
4346.16 19
4346.31 14
4346.46 11
4346.61 9
4346.76 9
4346.91 10
4347.06 12
4347.22 15
4347.37 18
4347.52 21
4347.67 24
4347.82 27
4347.97 30
4348.12 33
4348.28 36
4348.43 39
4348.58 42
4348.73 43
4348.88 44
4349.03 42
4349.18 38
4349.34 32
4349.49 26
4349.64 20
4349.79 15
4349.94 11
4350.09 9
4350.24 9
4350.39 10
4350.55 12
4350.70 14
4350.85 17
4351.00 20
4351.15 22
4351.30 24
4351.45 25
4351.61 25
4351.76 25
4351.91 23
4352.06 21
4352.21 17
4352.36 13
4352.51 8
4352.67 3
4352.82 0
4352.97 0
4353.12 0
4353.27 0
4353.42 0
4353.57 0
4353.73 0
4353.88 0
4354.03 4
4354.18 10
4354.33 14
4354.48 17
4354.63 18
4354.79 16
4354.94 14
4355.09 10
4355.24 7
4355.39 4
4355.54 3
4355.70 4
4355.85 7
4356.00 13
4356.15 19
4356.30 27
4356.45 35
4356.60 42
4356.76 48
4356.91 53
4357.06 57
4357.21 59
4357.36 61
4357.51 61
4357.66 61
4357.82 60
4357.97 59
4358.12 58
4358.27 56
4358.42 55
4358.57 54
4358.73 52
4358.88 49
4359.03 45
4359.18 40
4359.33 35
4359.48 31
4359.63 27
4359.79 25
4359.94 25
4360.09 27
4360.24 30
4360.39 32
4360.54 34
4360.70 34
4360.85 32
4361.00 29
4361.15 25
4361.30 22
4361.45 20
4361.61 19
4361.76 20
4361.91 23
4362.06 27
4362.21 31
4362.36 36
4362.51 40
4362.67 43
4362.82 45
4362.97 45
4363.12 45
4363.27 43
4363.42 42
4363.58 40
4363.73 38
4363.88 37
4364.03 37
4364.18 36
4364.33 36
4364.49 34
4364.64 32
4364.79 29
4364.94 26
4365.09 21
4365.24 16
4365.40 11
4365.55 6
4365.70 2
4365.85 0
4366.00 0
4366.15 0
4366.31 1
4366.46 2
4366.61 3
4366.76 3
4366.91 1
4367.06 0
4367.22 0
4367.37 0
4367.52 0
4367.67 0
4367.82 2
4367.97 7
4368.13 13
4368.28 18
4368.43 22
4368.58 25
4368.73 27
4368.88 27
4369.04 25
4369.19 22
4369.34 18
4369.49 13
4369.64 8
4369.79 3
4369.95 0
4370.10 0
4370.25 0
4370.40 0
4370.55 0
4370.71 1
4370.86 5
4371.01 10
4371.16 15
4371.31 20
4371.46 26
4371.62 31
4371.77 35
4371.92 39
4372.07 42
4372.22 42
4372.37 41
4372.53 39
4372.68 34
4372.83 28
4372.98 21
4373.13 15
4373.29 9
4373.44 5
4373.59 4
4373.74 5
4373.89 9
4374.04 14
4374.20 20
4374.35 26
4374.50 30
4374.65 34
4374.80 36
4374.96 37
4375.11 37
4375.26 37
4375.41 37
4375.56 36
4375.71 35
4375.87 33
4376.02 33
4376.17 33
4376.32 36
4376.47 40
4376.63 46
4376.78 54
4376.93 63
4377.08 72
4377.23 80
4377.38 86
4377.54 90
4377.69 92
4377.84 92
4377.99 90
4378.14 85
4378.30 80
4378.45 73
4378.60 65
4378.75 57
4378.90 49
4379.06 43
4379.21 38
4379.36 34
4379.51 33
4379.66 33
4379.81 34
4379.97 37
4380.12 40
4380.27 44
4380.42 49
4380.57 54
4380.73 57
4380.88 59
4381.03 58
4381.18 56
4381.33 53
4381.49 49
4381.64 46
4381.79 43
4381.94 42
4382.09 42
4382.25 43
4382.40 44
4382.55 45
4382.70 46
4382.85 46
4383.01 46
4383.16 46
4383.31 46
4383.46 47
4383.61 48
4383.77 49
4383.92 50
4384.07 51
4384.22 51
4384.37 51
4384.52 51
4384.68 51
4384.83 52
4384.98 53
4385.13 55
4385.28 56
4385.44 57
4385.59 58
4385.74 58
4385.89 57
4386.04 56
4386.20 56
4386.35 57
4386.50 57
4386.65 58
4386.81 59
4386.96 59
4387.11 58
4387.26 56
4387.41 51
4387.57 46
4387.72 39
4387.87 33
4388.02 27
4388.17 22
4388.33 19
4388.48 17
4388.63 17
4388.78 17
4388.93 18
4389.09 19
4389.24 20
4389.39 20
4389.54 21
4389.69 21
4389.85 20
4390.00 19
4390.15 18
4390.30 18
4390.45 20
4390.61 23
4390.76 27
4390.91 31
4391.06 34
4391.21 36
4391.37 35
4391.52 32
4391.67 28
4391.82 23
4391.98 20
4392.13 17
4392.28 16
4392.43 17
4392.58 20
4392.74 23
4392.89 27
4393.04 31
4393.19 35
4393.34 37
4393.50 38
4393.65 38
4393.80 36
4393.95 34
4394.11 31
4394.26 27
4394.41 23
4394.56 19
4394.71 16
4394.87 15
4395.02 14
4395.17 16
4395.32 20
4395.47 25
4395.63 31
4395.78 37
4395.93 43
4396.08 48
4396.24 51
4396.39 52
4396.54 52
4396.69 50
4396.84 48
4397.00 46
4397.15 42
4397.30 38
4397.45 33
4397.61 27
4397.76 21
4397.91 15
4398.06 10
4398.21 7
4398.37 5
4398.52 5
4398.67 8
4398.82 11
4398.98 15
4399.13 19
4399.28 22
4399.43 25
4399.58 28
4399.74 30
4399.89 32
4400.04 33
4400.19 34
4400.35 34
4400.50 34
4400.65 32
4400.80 29
4400.95 26
4401.11 23
4401.26 21
4401.41 21
4401.56 23
4401.72 28
4401.87 34
4402.02 41
4402.17 48
4402.33 54
4402.48 60
4402.63 66
4402.78 71
4402.93 76
4403.09 81
4403.24 85
4403.39 89
4403.54 91
4403.70 91
4403.85 90
4404.00 87
4404.15 82
4404.31 76
4404.46 69
4404.61 61
4404.76 54
4404.91 48
4405.07 44
4405.22 41
4405.37 39
4405.52 39
4405.68 39
4405.83 38
4405.98 37
4406.13 35
4406.29 33
4406.44 30
4406.59 27
4406.74 25
4406.90 24
4407.05 23
4407.20 23
4407.35 23
4407.50 23
4407.66 25
4407.81 27
4407.96 31
4408.11 35
4408.27 40
4408.42 45
4408.57 51
4408.72 56
4408.88 61
4409.03 65
4409.18 69
4409.33 71
4409.49 72
4409.64 72
4409.79 72
4409.94 72
4410.10 73
4410.25 75
4410.40 78
4410.55 82
4410.71 85
4410.86 88
4411.01 88
4411.16 87
4411.32 84
4411.47 79
4411.62 74
4411.77 69
4411.93 66
4412.08 65
4412.23 66
4412.38 70
4412.53 75
4412.69 80
4412.84 85
4412.99 89
4413.14 89
4413.30 87
4413.45 81
4413.60 73
4413.75 64
4413.91 54
4414.06 45
4414.21 38
4414.36 34
4414.52 32
4414.67 32
4414.82 33
4414.97 34
4415.13 36
4415.28 38
4415.43 40
4415.58 41
4415.74 43
4415.89 44
4416.04 44
4416.19 44
4416.35 42
4416.50 39
4416.65 36
4416.81 32
4416.96 29
4417.11 27
4417.26 26
4417.42 28
4417.57 31
4417.72 36
4417.87 42
4418.03 49
4418.18 56
4418.33 63
4418.48 67
4418.64 69
4418.79 69
4418.94 67
4419.09 63
4419.25 59
4419.40 56
4419.55 54
4419.70 55
4419.86 58
4420.01 64
4420.16 72
4420.31 81
4420.47 89
4420.62 97
4420.77 104
4420.92 110
4421.08 115
4421.23 118
4421.38 120
4421.54 120
4421.69 118
4421.84 113
4421.99 107
4422.15 98
4422.30 88
4422.45 77
4422.60 68
4422.76 60
4422.91 54
4423.06 51
4423.21 50
4423.37 51
4423.52 51
4423.67 52
4423.82 52
4423.98 51
4424.13 51
4424.28 51
4424.44 53
4424.59 57
4424.74 62
4424.89 68
4425.05 73
4425.20 76
4425.35 79
4425.50 80
4425.66 82
4425.81 83
4425.96 85
4426.12 87
4426.27 89
4426.42 89
4426.57 89
4426.73 86
4426.88 83
4427.03 80
4427.18 77
4427.34 76
4427.49 76
4427.64 76
4427.80 77
4427.95 77
4428.10 77
4428.25 75
4428.41 72
4428.56 69
4428.71 66
4428.86 64
4429.02 62
4429.17 61
4429.32 59
4429.48 58
4429.63 57
4429.78 56
4429.93 55
4430.09 55
4430.24 55
4430.39 56
4430.54 59
4430.70 61
4430.85 64
4431.00 68
4431.16 71
4431.31 75
4431.46 77
4431.61 80
4431.77 81
4431.92 82
4432.07 82
4432.23 82
4432.38 81
4432.53 80
4432.68 79
4432.84 78
4432.99 76
4433.14 75
4433.30 75
4433.45 74
4433.60 75
4433.75 76
4433.91 78
4434.06 81
4434.21 83
4434.37 86
4434.52 87
4434.67 88
4434.82 89
4434.98 90
4435.13 92
4435.28 95
4435.44 99
4435.59 104
4435.74 110
4435.89 115
4436.05 119
4436.20 122
4436.35 124
4436.51 126
4436.66 129
4436.81 132
4436.96 136
4437.12 141
4437.27 146
4437.42 151
4437.58 155
4437.73 157
4437.88 157
4438.03 154
4438.19 150
4438.34 143
4438.49 135
4438.65 125
4438.80 114
4438.95 104
4439.10 95
4439.26 88
4439.41 84
4439.56 82
4439.72 82
4439.87 84
4440.02 85
4440.18 85
4440.33 85
4440.48 83
4440.63 80
4440.79 77
4440.94 75
4441.09 75
4441.25 76
4441.40 80
4441.55 86
4441.70 93
4441.86 101
4442.01 107
4442.16 113
4442.32 116
4442.47 117
4442.62 116
4442.78 113
4442.93 108
4443.08 101
4443.23 92
4443.39 82
4443.54 71
4443.69 60
4443.85 49
4444.00 39
4444.15 30
4444.31 25
4444.46 22
4444.61 21
4444.76 23
4444.92 27
4445.07 31
4445.22 35
4445.38 39
4445.53 42
4445.68 45
4445.84 47
4445.99 49
4446.14 50
4446.30 51
4446.45 52
4446.60 52
4446.75 53
4446.91 52
4447.06 52
4447.21 50
4447.37 48
4447.52 46
4447.67 44
4447.83 43
4447.98 43
4448.13 44
4448.29 47
4448.44 50
4448.59 52
4448.74 54
4448.90 54
4449.05 52
4449.20 49
4449.36 44
4449.51 39
4449.66 33
4449.82 26
4449.97 21
4450.12 17
4450.28 14
4450.43 13
4450.58 13
4450.73 15
4450.89 17
4451.04 18
4451.19 19
4451.35 19
4451.50 17
4451.65 16
4451.81 15
4451.96 15
4452.11 17
4452.27 21
4452.42 28
4452.57 35
4452.73 43
4452.88 51
4453.03 57
4453.19 61
4453.34 62
4453.49 61
4453.64 57
4453.80 52
4453.95 46
4454.10 41
4454.26 38
4454.41 36
4454.56 38
4454.72 41
4454.87 44
4455.02 48
4455.18 51
4455.33 53
4455.48 53
4455.64 53
4455.79 52
4455.94 51
4456.10 51
4456.25 53
4456.40 55
4456.56 58
4456.71 62
4456.86 65
4457.02 69
4457.17 72
4457.32 75
4457.48 76
4457.63 76
4457.78 74
4457.93 70
4458.09 65
4458.24 59
4458.39 53
4458.55 47
4458.70 42
4458.85 39
4459.01 39
4459.16 39
4459.31 41
4459.47 43
4459.62 45
4459.77 45
4459.93 45
4460.08 45
4460.23 44
4460.39 45
4460.54 46
4460.69 47
4460.85 49
4461.00 52
4461.15 54
4461.31 56
4461.46 57
4461.61 57
4461.77 56
4461.92 54
4462.07 51
4462.23 48
4462.38 45
4462.53 42
4462.69 40
4462.84 37
4462.99 36
4463.15 35
4463.30 36
4463.45 37
4463.61 40
4463.76 44
4463.91 48
4464.07 53
4464.22 57
4464.37 60
4464.53 62
4464.68 63
4464.83 63
4464.99 63
4465.14 63
4465.29 62
4465.45 61
4465.60 59
4465.75 58
4465.91 56
4466.06 54
4466.21 52
4466.37 52
4466.52 53
4466.67 55
4466.83 57
4466.98 59
4467.13 59
4467.29 58
4467.44 56
4467.59 52
4467.75 48
4467.90 46
4468.06 45
4468.21 47
4468.36 50
4468.52 54
4468.67 57
4468.82 60
4468.98 61
4469.13 61
4469.28 59
4469.44 56
4469.59 53
4469.74 51
4469.90 50
4470.05 50
4470.20 51
4470.36 52
4470.51 53
4470.66 53
4470.82 52
4470.97 50
4471.12 47
4471.28 43
4471.43 39
4471.58 35
4471.74 30
4471.89 26
4472.05 21
4472.20 16
4472.35 12
4472.51 7
4472.66 3
4472.81 0
4472.97 0
4473.12 0
4473.27 0
4473.43 0
4473.58 0
4473.73 0
4473.89 0
4474.04 0
4474.19 4
4474.35 8
4474.50 14
4474.66 19
4474.81 24
4474.96 29
4475.12 34
4475.27 38
4475.42 41
4475.58 44
4475.73 45
4475.88 46
4476.04 45
4476.19 43
4476.34 40
4476.50 38
4476.65 36
4476.80 35
4476.96 37
4477.11 41
4477.27 46
4477.42 52
4477.57 57
4477.73 61
4477.88 62
4478.03 62
4478.19 59
4478.34 55
4478.49 51
4478.65 47
4478.80 43
4478.96 41
4479.11 40
4479.26 40
4479.42 41
4479.57 42
4479.72 44
4479.88 46
4480.03 49
4480.18 51
4480.34 54
4480.49 57
4480.65 58
4480.80 59
4480.95 59
4481.11 58
4481.26 56
4481.41 53
4481.57 50
4481.72 47
4481.87 43
4482.03 40
4482.18 36
4482.34 33
4482.49 32
4482.64 31
4482.80 32
4482.95 34
4483.10 38
4483.26 43
4483.41 49
4483.56 54
4483.72 58
4483.87 61
4484.03 62
4484.18 62
4484.33 61
4484.49 59
4484.64 58
4484.79 58
4484.95 58
4485.10 58
4485.26 58
4485.41 58
4485.56 59
4485.72 60
4485.87 61
4486.02 62
4486.18 64
4486.33 65
4486.49 65
4486.64 63
4486.79 61
4486.95 59
4487.10 56
4487.25 53
4487.41 51
4487.56 49
4487.72 47
4487.87 45
4488.02 43
4488.18 41
4488.33 39
4488.48 38
4488.64 38
4488.79 39
4488.95 39
4489.10 40
4489.25 41
4489.41 41
4489.56 39
4489.71 36
4489.87 33
4490.02 29
4490.18 26
4490.33 23
4490.48 21
4490.64 21
4490.79 22
4490.95 24
4491.10 28
4491.25 32
4491.41 37
4491.56 42
4491.71 47
4491.87 51
4492.02 54
4492.18 56
4492.33 58
4492.48 58
4492.64 59
4492.79 61
4492.94 64
4493.10 67
4493.25 72
4493.41 77
4493.56 81
4493.71 85
4493.87 86
4494.02 87
4494.18 85
4494.33 83
4494.48 80
4494.64 76
4494.79 74
4494.95 72
4495.10 72
4495.25 74
4495.41 77
4495.56 81
4495.71 85
4495.87 89
4496.02 90
4496.18 90
4496.33 87
4496.48 84
4496.64 81
4496.79 79
4496.95 77
4497.10 77
4497.25 78
4497.41 80
4497.56 83
4497.72 87
4497.87 91
4498.02 95
4498.18 99
4498.33 101
4498.49 102
4498.64 100
4498.79 97
4498.95 92
4499.10 86
4499.26 80
4499.41 75
4499.56 70
4499.72 68
4499.87 66
4500.02 66
4500.18 66
4500.33 66
4500.49 64
4500.64 62
4500.79 58
4500.95 55
4501.10 52
4501.26 51
4501.41 51
4501.56 53
4501.72 57
4501.87 61
4502.03 67
4502.18 73
4502.33 80
4502.49 88
4502.64 94
4502.80 101
4502.95 105
4503.10 108
4503.26 109
4503.41 109
4503.57 107
4503.72 104
4503.88 101
4504.03 98
4504.18 96
4504.34 95
4504.49 95
4504.65 96
4504.80 98
4504.95 100
4505.11 101
4505.26 101
4505.42 100
4505.57 99
4505.72 98
4505.88 98
4506.03 99
4506.19 101
4506.34 103
4506.49 105
4506.65 105
4506.80 102
4506.96 97
4507.11 91
4507.26 84
4507.42 78
4507.57 74
4507.73 71
4507.88 70
4508.04 69
4508.19 69
4508.34 69
4508.50 69
4508.65 68
4508.81 68
4508.96 68
4509.11 69
4509.27 69
4509.42 70
4509.58 70
4509.73 69
4509.88 68
4510.04 67
4510.19 65
4510.35 64
4510.50 63
4510.66 63
4510.81 62
4510.96 61
4511.12 60
4511.27 58
4511.43 56
4511.58 56
4511.73 56
4511.89 57
4512.04 59
4512.20 61
4512.35 62
4512.51 61
4512.66 60
4512.81 58
4512.97 55
4513.12 53
4513.28 52
4513.43 53
4513.58 54
4513.74 55
4513.89 57
4514.05 57
4514.20 57
4514.36 57
4514.51 56
4514.66 56
4514.82 55
4514.97 56
4515.13 56
4515.28 56
4515.44 55
4515.59 53
4515.74 50
4515.90 46
4516.05 43
4516.21 40
4516.36 40
4516.52 43
4516.67 48
4516.82 56
4516.98 66
4517.13 76
4517.29 84
4517.44 91
4517.60 94
4517.75 95
4517.90 92
4518.06 88
4518.21 82
4518.37 77
4518.52 72
4518.68 68
4518.83 64
4518.98 62
4519.14 60
4519.29 58
4519.45 56
4519.60 54
4519.76 51
4519.91 49
4520.06 46
4520.22 42
4520.37 38
4520.53 34
4520.68 29
4520.84 25
4520.99 22
4521.14 20
4521.30 19
4521.45 20
4521.61 22
4521.76 26
4521.92 31
4522.07 36
4522.22 42
4522.38 47
4522.53 52
4522.69 57
4522.84 62
4523.00 66
4523.15 69
4523.31 71
4523.46 70
4523.61 66
4523.77 60
4523.92 53
4524.08 45
4524.23 39
4524.39 34
4524.54 32
4524.69 34
4524.85 38
4525.00 43
4525.16 49
4525.31 53
4525.47 56
4525.62 56
4525.78 54
4525.93 51
4526.08 49
4526.24 47
4526.39 48
4526.55 51
4526.70 57
4526.86 65
4527.01 73
4527.17 82
4527.32 90
4527.47 97
4527.63 101
4527.78 104
4527.94 105
4528.09 105
4528.25 105
4528.40 103
4528.56 102
4528.71 99
4528.86 96
4529.02 92
4529.17 88
4529.33 85
4529.48 83
4529.64 82
4529.79 82
4529.95 82
4530.10 81
4530.25 79
4530.41 76
4530.56 73
4530.72 70
4530.87 68
4531.03 67
4531.18 68
4531.34 71
4531.49 74
4531.65 78
4531.80 81
4531.95 85
4532.11 89
4532.26 94
4532.42 99
4532.57 104
4532.73 109
4532.88 113
4533.04 116
4533.19 118
4533.34 118
4533.50 117
4533.65 116
4533.81 114
4533.96 114
4534.12 114
4534.27 116
4534.43 118
4534.58 120
4534.74 122
4534.89 124
4535.05 124
4535.20 123
4535.35 121
4535.51 118
4535.66 114
4535.82 111
4535.97 108
4536.13 104
4536.28 101
4536.44 97
4536.59 93
4536.75 90
4536.90 86
4537.05 82
4537.21 78
4537.36 75
4537.52 72
4537.67 71
4537.83 69
4537.98 68
4538.14 68
4538.29 67
4538.45 66
4538.60 65
4538.76 64
4538.91 64
4539.06 64
4539.22 65
4539.37 65
4539.53 66
4539.68 65
4539.84 64
4539.99 61
4540.15 57
4540.30 52
4540.46 47
4540.61 41
4540.77 36
4540.92 31
4541.08 28
4541.23 26
4541.38 25
4541.54 26
4541.69 28
4541.85 30
4542.00 32
4542.16 34
4542.31 36
4542.47 36
4542.62 36
4542.78 36
4542.93 36
4543.09 37
4543.24 39
4543.40 42
4543.55 45
4543.71 48
4543.86 49
4544.01 48
4544.17 47
4544.32 43
4544.48 40
4544.63 36
4544.79 33
4544.94 31
4545.10 29
4545.25 28
4545.41 27
4545.56 26
4545.72 26
4545.87 26
4546.03 27
4546.18 29
4546.34 31
4546.49 33
4546.65 35
4546.80 36
4546.95 37
4547.11 36
4547.26 35
4547.42 34
4547.57 33
4547.73 33
4547.88 34
4548.04 37
4548.19 41
4548.35 45
4548.50 50
4548.66 54
4548.81 56
4548.97 57
4549.12 55
4549.28 50
4549.43 45
4549.59 38
4549.74 32
4549.90 28
4550.05 27
4550.21 28
4550.36 32
4550.52 39
4550.67 46
4550.83 54
4550.98 61
4551.13 66
4551.29 70
4551.44 71
4551.60 72
4551.75 72
4551.91 72
4552.06 73
4552.22 73
4552.37 73
4552.53 73
4552.68 73
4552.84 73
4552.99 74
4553.15 75
4553.30 77
4553.46 79
4553.61 81
4553.77 82
4553.92 81
4554.08 78
4554.23 72
4554.39 66
4554.54 58
4554.70 51
4554.85 44
4555.01 39
4555.16 34
4555.32 30
4555.47 26
4555.63 23
4555.78 20
4555.94 17
4556.09 16
4556.25 15
4556.40 15
4556.56 17
4556.71 19
4556.87 20
4557.02 21
4557.18 21
4557.33 20
4557.49 17
4557.64 13
4557.80 9
4557.95 6
4558.11 4
4558.26 5
4558.42 7
4558.57 10
4558.73 14
4558.88 18
4559.04 21
4559.19 23
4559.35 25
4559.50 28
4559.66 31
4559.81 34
4559.97 37
4560.12 39
4560.28 39
4560.43 36
4560.59 32
4560.74 26
4560.90 19
4561.05 13
4561.21 9
4561.36 7
4561.52 6
4561.67 7
4561.83 9
4561.98 10
4562.14 11
4562.29 11
4562.45 11
4562.60 10
4562.76 8
4562.91 7
4563.07 6
4563.22 6
4563.38 7
4563.53 8
4563.69 11
4563.84 14
4564.00 19
4564.15 25
4564.31 30
4564.46 35
4564.62 38
4564.77 40
4564.93 40
4565.08 39
4565.24 35
4565.39 31
4565.55 27
4565.70 22
4565.86 18
4566.01 15
4566.17 13
4566.32 14
4566.48 16
4566.63 19
4566.79 24
4566.94 29
4567.10 34
4567.25 38
4567.41 41
4567.56 43
4567.72 42
4567.87 40
4568.03 36
4568.18 31
4568.34 25
4568.49 18
4568.65 13
4568.80 7
4568.96 2
4569.11 0
4569.27 0
4569.43 0
4569.58 0
4569.74 0
4569.89 0
4570.05 0
4570.20 0
4570.36 4
4570.51 11
4570.67 17
4570.82 22
4570.98 25
4571.13 27
4571.29 29
4571.44 30
4571.60 31
4571.75 32
4571.91 31
4572.06 29
4572.22 26
4572.37 21
4572.53 15
4572.68 10
4572.84 7
4572.99 6
4573.15 6
4573.30 8
4573.46 10
4573.62 12
4573.77 13
4573.93 12
4574.08 10
4574.24 7
4574.39 3
4574.55 0
4574.70 0
4574.86 0
4575.01 0
4575.17 0
4575.32 0
4575.48 0
4575.63 1
4575.79 6
4575.94 12
4576.10 19
4576.25 25
4576.41 31
4576.57 35
4576.72 37
4576.88 37
4577.03 35
4577.19 32
4577.34 29
4577.50 25
4577.65 22
4577.81 19
4577.96 16
4578.12 13
4578.27 11
4578.43 10
4578.58 11
4578.74 13
4578.89 16
4579.05 21
4579.21 25
4579.36 29
4579.52 31
4579.67 32
4579.83 31
4579.98 29
4580.14 26
4580.29 23
4580.45 20
4580.60 18
4580.76 17
4580.91 18
4581.07 20
4581.22 23
4581.38 26
4581.54 27
4581.69 28
4581.85 26
4582.00 24
4582.16 22
4582.31 20
4582.47 20
4582.62 21
4582.78 25
4582.93 30
4583.09 35
4583.24 39
4583.40 42
4583.56 43
4583.71 42
4583.87 39
4584.02 36
4584.18 32
4584.33 29
4584.49 28
4584.64 27
4584.80 27
4584.95 27
4585.11 27
4585.26 26
4585.42 24
4585.58 22
4585.73 19
4585.89 18
4586.04 18
4586.20 20
4586.35 25
4586.51 31
4586.66 38
4586.82 45
4586.97 50
4587.13 54
4587.29 56
4587.44 55
4587.60 54
4587.75 53
4587.91 52
4588.06 53
4588.22 54
4588.37 57
4588.53 60
4588.68 63
4588.84 66
4589.00 70
4589.15 74
4589.31 77
4589.46 80
4589.62 82
4589.77 83
4589.93 83
4590.08 81
4590.24 79
4590.40 76
4590.55 72
4590.71 68
4590.86 64
4591.02 62
4591.17 62
4591.33 63
4591.48 65
4591.64 67
4591.79 67
4591.95 66
4592.11 63
4592.26 57
4592.42 50
4592.57 43
4592.73 38
4592.88 34
4593.04 33
4593.19 35
4593.35 39
4593.51 43
4593.66 48
4593.82 51
4593.97 53
4594.13 53
4594.28 51
4594.44 48
4594.60 43
4594.75 38
4594.91 33
4595.06 28
4595.22 24
4595.37 20
4595.53 16
4595.68 14
4595.84 13
4596.00 14
4596.15 17
4596.31 21
4596.46 26
4596.62 31
4596.77 37
4596.93 42
4597.08 47
4597.24 51
4597.40 55
4597.55 59
4597.71 62
4597.86 65
4598.02 67
4598.17 68
4598.33 68
4598.49 67
4598.64 65
4598.80 63
4598.95 60
4599.11 57
4599.26 53
4599.42 47
4599.58 42
4599.73 35
4599.89 28
4600.04 22
4600.20 18
4600.35 15
4600.51 15
4600.66 17
4600.82 21
4600.98 26
4601.13 32
4601.29 37
4601.44 41
4601.60 42
4601.75 42
4601.91 40
4602.07 36
4602.22 32
4602.38 27
4602.53 23
4602.69 20
4602.84 17
4603.00 16
4603.16 15
4603.31 15
4603.47 16
4603.62 17
4603.78 18
4603.93 19
4604.09 21
4604.25 23
4604.40 24
4604.56 27
4604.71 29
4604.87 32
4605.03 35
4605.18 38
4605.34 42
4605.49 46
4605.65 49
4605.80 53
4605.96 56
4606.12 58
4606.27 58
4606.43 58
4606.58 57
4606.74 55
4606.89 52
4607.05 49
4607.21 46
4607.36 44
4607.52 43
4607.67 43
4607.83 43
4607.98 43
4608.14 43
4608.30 42
4608.45 40
4608.61 38
4608.76 36
4608.92 34
4609.08 32
4609.23 30
4609.39 28
4609.54 26
4609.70 24
4609.85 21
4610.01 19
4610.17 19
4610.32 19
4610.48 20
4610.63 23
4610.79 25
4610.95 26
4611.10 26
4611.26 26
4611.41 27
4611.57 27
4611.73 29
4611.88 31
4612.04 34
4612.19 37
4612.35 39
4612.50 40
4612.66 40
4612.82 38
4612.97 36
4613.13 32
4613.28 28
4613.44 24
4613.60 19
4613.75 14
4613.91 10
4614.06 7
4614.22 4
4614.38 3
4614.53 2
4614.69 2
4614.84 0
4615.00 0
4615.16 0
4615.31 0
4615.47 0
4615.62 0
4615.78 0
4615.93 0
4616.09 5
4616.25 12
4616.40 20
4616.56 27
4616.71 33
4616.87 38
4617.03 42
4617.18 45
4617.34 48
4617.49 50
4617.65 52
4617.81 53
4617.96 54
4618.12 54
4618.27 53
4618.43 52
4618.59 51
4618.74 51
4618.90 50
4619.05 51
4619.21 52
4619.37 53
4619.52 55
4619.68 56
4619.83 58
4619.99 59
4620.15 61
4620.30 61
4620.46 61
4620.61 60
4620.77 58
4620.93 57
4621.08 57
4621.24 57
4621.39 59
4621.55 62
4621.71 65
4621.86 68
4622.02 71
4622.17 73
4622.33 74
4622.49 74
4622.64 74
4622.80 73
4622.95 72
4623.11 69
4623.27 65
4623.42 61
4623.58 56
4623.74 53
4623.89 51
4624.05 52
4624.20 55
4624.36 59
4624.52 62
4624.67 65
4624.83 65
4624.98 63
4625.14 59
4625.30 55
4625.45 52
4625.61 51
4625.76 51
4625.92 53
4626.08 54
4626.23 54
4626.39 53
4626.55 49
4626.70 44
4626.86 37
4627.01 32
4627.17 28
4627.33 27
4627.48 28
4627.64 30
4627.79 33
4627.95 36
4628.11 38
4628.26 38
4628.42 38
4628.57 37
4628.73 36
4628.89 36
4629.04 36
4629.20 38
4629.36 39
4629.51 41
4629.67 42
4629.82 42
4629.98 41
4630.14 40
4630.29 39
4630.45 38
4630.61 39
4630.76 41
4630.92 45
4631.07 49
4631.23 55
4631.39 61
4631.54 67
4631.70 72
4631.85 76
4632.01 79
4632.17 80
4632.32 78
4632.48 75
4632.64 70
4632.79 65
4632.95 60
4633.10 56
4633.26 54
4633.42 53
4633.57 54
4633.73 54
4633.89 56
4634.04 57
4634.20 58
4634.35 59
4634.51 60
4634.67 61
4634.82 62
4634.98 62
4635.14 61
4635.29 60
4635.45 58
4635.60 56
4635.76 55
4635.92 54
4636.07 54
4636.23 54
4636.39 53
4636.54 52
4636.70 50
4636.85 47
4637.01 44
4637.17 42
4637.32 41
4637.48 41
4637.64 42
4637.79 43
4637.95 44
4638.11 45
4638.26 46
4638.42 46
4638.57 46
4638.73 46
4638.89 46
4639.04 47
4639.20 48
4639.36 50
4639.51 52
4639.67 54
4639.83 57
4639.98 60
4640.14 64
4640.29 67
4640.45 70
4640.61 72
4640.76 73
4640.92 74
4641.08 74
4641.23 73
4641.39 72
4641.55 72
4641.70 73
4641.86 74
4642.01 75
4642.17 76
4642.33 75
4642.48 74
4642.64 71
4642.80 68
4642.95 65
4643.11 63
4643.27 61
4643.42 61
4643.58 63
4643.73 66
4643.89 69
4644.05 73
4644.20 78
4644.36 84
4644.52 89
4644.67 95
4644.83 100
4644.99 106
4645.14 110
4645.30 113
4645.46 116
4645.61 117
4645.77 118
4645.92 119
4646.08 121
4646.24 125
4646.39 133
4646.55 145
4646.71 160
4646.86 178
4647.02 197
4647.18 218
4647.33 239
4647.49 260
4647.65 281
4647.80 301
4647.96 321
4648.12 340
4648.27 359
4648.43 378
4648.58 397
4648.74 415
4648.90 433
4649.05 450
4649.21 468
4649.37 485
4649.52 502
4649.68 519
4649.84 535
4649.99 549
4650.15 562
4650.31 572
4650.46 582
4650.62 590
4650.78 597
4650.93 603
4651.09 607
4651.25 610
4651.40 610
4651.56 607
4651.72 602
4651.87 593
4652.03 583
4652.18 571
4652.34 558
4652.50 545
4652.65 530
4652.81 515
4652.97 499
4653.12 482
4653.28 465
4653.44 449
4653.59 434
4653.75 419
4653.91 406
4654.06 393
4654.22 381
4654.38 369
4654.53 358
4654.69 348
4654.85 340
4655.00 332
4655.16 327
4655.32 322
4655.47 317
4655.63 311
4655.79 306
4655.94 299
4656.10 291
4656.26 283
4656.41 275
4656.57 267
4656.73 259
4656.88 252
4657.04 246
4657.20 240
4657.35 235
4657.51 229
4657.67 223
4657.82 215
4657.98 207
4658.14 199
4658.29 190
4658.45 181
4658.61 173
4658.76 166
4658.92 159
4659.08 152
4659.23 147
4659.39 142
4659.55 137
4659.70 133
4659.86 130
4660.02 128
4660.17 128
4660.33 129
4660.49 131
4660.64 133
4660.80 136
4660.96 136
4661.11 135
4661.27 133
4661.43 129
4661.58 124
4661.74 119
4661.90 114
4662.05 108
4662.21 103
4662.37 98
4662.52 93
4662.68 88
4662.84 83
4662.99 79
4663.15 75
4663.31 72
4663.46 69
4663.62 68
4663.78 66
4663.93 64
4664.09 61
4664.25 57
4664.40 52
4664.56 47
4664.72 41
4664.87 37
4665.03 35
4665.19 35
4665.34 35
4665.50 37
4665.66 38
4665.82 39
4665.97 38
4666.13 36
4666.29 34
4666.44 31
4666.60 27
4666.76 22
4666.91 17
4667.07 12
4667.23 6
4667.38 2
4667.54 0
4667.70 0
4667.85 3
4668.01 9
4668.17 17
4668.32 25
4668.48 32
4668.64 36
4668.79 36
4668.95 33
4669.11 29
4669.27 23
4669.42 18
4669.58 15
4669.74 14
4669.89 16
4670.05 19
4670.21 22
4670.36 26
4670.52 28
4670.68 29
4670.83 29
4670.99 28
4671.15 25
4671.30 23
4671.46 19
4671.62 15
4671.77 11
4671.93 6
4672.09 2
4672.25 0
4672.40 0
4672.56 0
4672.72 0
4672.87 0
4673.03 0
4673.19 2
4673.34 5
4673.50 7
4673.66 8
4673.81 7
4673.97 5
4674.13 2
4674.29 0
4674.44 0
4674.60 0
4674.76 0
4674.91 0
4675.07 0
4675.23 4
4675.38 10
4675.54 16
4675.70 23
4675.85 30
4676.01 36
4676.17 42
4676.33 48
4676.48 53
4676.64 58
4676.80 61
4676.95 64
4677.11 66
4677.27 68
4677.42 69
4677.58 71
4677.74 73
4677.90 74
4678.05 75
4678.21 76
4678.37 76
4678.52 76
4678.68 77
4678.84 77
4678.99 79
4679.15 81
4679.31 83
4679.47 85
4679.62 85
4679.78 84
4679.94 82
4680.09 78
4680.25 74
4680.41 69
4680.56 66
4680.72 63
4680.88 62
4681.04 61
4681.19 60
4681.35 60
4681.51 59
4681.66 58
4681.82 57
4681.98 56
4682.13 57
4682.29 58
4682.45 62
4682.61 67
4682.76 73
4682.92 80
4683.08 87
4683.23 93
4683.39 98
4683.55 101
4683.71 101
4683.86 99
4684.02 94
4684.18 87
4684.33 79
4684.49 69
4684.65 59
4684.81 49
4684.96 39
4685.12 31
4685.28 25
4685.43 21
4685.59 18
4685.75 16
4685.91 16
4686.06 15
4686.22 15
4686.38 14
4686.53 14
4686.69 13
4686.85 12
4687.01 11
4687.16 9
4687.32 8
4687.48 7
4687.63 5
4687.79 4
4687.95 5
4688.11 6
4688.26 9
4688.42 13
4688.58 19
4688.73 26
4688.89 33
4689.05 41
4689.21 49
4689.36 55
4689.52 61
4689.68 65
4689.83 68
4689.99 69
4690.15 69
4690.31 69
4690.46 67
4690.62 66
4690.78 64
4690.93 62
4691.09 59
4691.25 57
4691.41 54
4691.56 51
4691.72 47
4691.88 43
4692.03 38
4692.19 33
4692.35 28
4692.51 24
4692.66 21
4692.82 21
4692.98 22
4693.14 25
4693.29 29
4693.45 33
4693.61 36
4693.76 37
4693.92 36
4694.08 33
4694.24 29
4694.39 23
4694.55 18
4694.71 13
4694.87 10
4695.02 7
4695.18 7
4695.34 8
4695.49 11
4695.65 15
4695.81 21
4695.97 27
4696.12 34
4696.28 39
4696.44 44
4696.60 46
4696.75 47
4696.91 48
4697.07 47
4697.22 47
4697.38 47
4697.54 48
4697.70 50
4697.85 53
4698.01 57
4698.17 62
4698.33 67
4698.48 73
4698.64 78
4698.80 82
4698.96 84
4699.11 84
4699.27 81
4699.43 75
4699.58 67
4699.74 57
4699.90 47
4700.06 38
4700.21 30
4700.37 25
4700.53 23
4700.69 23
4700.84 25
4701.00 28
4701.16 32
4701.32 37
4701.47 44
4701.63 52
4701.79 63
4701.95 74
4702.10 86
4702.26 95
4702.42 102
4702.57 104
4702.73 102
4702.89 97
4703.05 91
4703.20 86
4703.36 83
4703.52 84
4703.68 89
4703.83 97
4703.99 107
4704.15 118
4704.31 128
4704.46 138
4704.62 146
4704.78 155
4704.94 163
4705.09 173
4705.25 183
4705.41 193
4705.57 204
4705.72 214
4705.88 224
4706.04 233
4706.20 241
4706.35 248
4706.51 256
4706.67 265
4706.83 274
4706.98 284
4707.14 295
4707.30 306
4707.46 317
4707.61 328
4707.77 337
4707.93 343
4708.09 346
4708.24 346
4708.40 340
4708.56 331
4708.72 318
4708.87 303
4709.03 287
4709.19 271
4709.35 256
4709.50 244
4709.66 234
4709.82 227
4709.98 222
4710.13 220
4710.29 219
4710.45 218
4710.61 217
4710.76 216
4710.92 213
4711.08 209
4711.24 205
4711.39 199
4711.55 193
4711.71 187
4711.87 180
4712.02 173
4712.18 165
4712.34 155
4712.50 144
4712.65 132
4712.81 118
4712.97 105
4713.13 93
4713.28 83
4713.44 75
4713.60 69
4713.76 66
4713.91 65
4714.07 65
4714.23 65
4714.39 65
4714.54 64
4714.70 63
4714.86 63
4715.02 62
4715.18 61
4715.33 60
4715.49 58
4715.65 57
4715.81 55
4715.96 53
4716.12 51
4716.28 49
4716.44 48
4716.59 48
4716.75 48
4716.91 48
4717.07 47
4717.22 46
4717.38 45
4717.54 43
4717.70 41
4717.86 39
4718.01 37
4718.17 36
4718.33 34
4718.49 33
4718.64 30
4718.80 28
4718.96 24
4719.12 21
4719.27 17
4719.43 15
4719.59 13
4719.75 14
4719.90 17
4720.06 22
4720.22 29
4720.38 36
4720.54 42
4720.69 47
4720.85 49
4721.01 48
4721.17 46
4721.32 42
4721.48 38
4721.64 35
4721.80 32
4721.96 30
4722.11 30
4722.27 29
4722.43 29
4722.59 29
4722.74 29
4722.90 28
4723.06 29
4723.22 30
4723.37 31
4723.53 33
4723.69 35
4723.85 37
4724.01 37
4724.16 37
4724.32 34
4724.48 30
4724.64 24
4724.79 18
4724.95 13
4725.11 8
4725.27 6
4725.43 7
4725.58 11
4725.74 17
4725.90 24
4726.06 32
4726.21 39
4726.37 45
4726.53 49
4726.69 50
4726.85 50
4727.00 48
4727.16 45
4727.32 43
4727.48 40
4727.63 39
4727.79 39
4727.95 39
4728.11 39
4728.27 41
4728.42 43
4728.58 44
4728.74 46
4728.90 48
4729.06 48
4729.21 46
4729.37 42
4729.53 37
4729.69 32
4729.84 26
4730.00 22
4730.16 21
4730.32 22
4730.48 26
4730.63 31
4730.79 37
4730.95 42
4731.11 45
4731.27 47
4731.42 47
4731.58 47
4731.74 46
4731.90 46
4732.05 48
4732.21 50
4732.37 53
4732.53 56
4732.69 59
4732.84 62
4733.00 65
4733.16 68
4733.32 70
4733.48 72
4733.63 74
4733.79 76
4733.95 77
4734.11 77
4734.27 77
4734.42 77
4734.58 76
4734.74 73
4734.90 69
4735.06 64
4735.21 58
4735.37 52
4735.53 47
4735.69 43
4735.85 41
4736.00 41
4736.16 43
4736.32 46
4736.48 49
4736.64 50
4736.79 50
4736.95 47
4737.11 42
4737.27 37
4737.42 32
4737.58 27
4737.74 24
4737.90 22
4738.06 22
4738.21 23
4738.37 26
4738.53 30
4738.69 35
4738.85 40
4739.00 44
4739.16 47
4739.32 47
4739.48 45
4739.64 40
4739.79 34
4739.95 29
4740.11 24
4740.27 22
4740.43 22
4740.59 24
4740.74 27
4740.90 32
4741.06 36
4741.22 41
4741.38 46
4741.53 51
4741.69 56
4741.85 61
4742.01 66
4742.17 71
4742.32 75
4742.48 79
4742.64 82
4742.80 84
4742.96 85
4743.11 84
4743.27 82
4743.43 79
4743.59 76
4743.75 73
4743.90 72
4744.06 72
4744.22 74
4744.38 77
4744.54 80
4744.69 83
4744.85 84
4745.01 85
4745.17 84
4745.33 83
4745.49 83
4745.64 84
4745.80 85
4745.96 86
4746.12 88
4746.28 88
4746.43 88
4746.59 87
4746.75 85
4746.91 84
4747.07 82
4747.22 81
4747.38 80
4747.54 79
4747.70 78
4747.86 76
4748.02 73
4748.17 70
4748.33 66
4748.49 62
4748.65 59
4748.81 55
4748.96 51
4749.12 47
4749.28 43
4749.44 39
4749.60 36
4749.76 33
4749.91 31
4750.07 28
4750.23 25
4750.39 21
4750.55 17
4750.70 14
4750.86 11
4751.02 9
4751.18 9
4751.34 10
4751.50 11
4751.65 12
4751.81 12
4751.97 10
4752.13 8
4752.29 5
4752.45 3
4752.60 1
4752.76 0
4752.92 0
4753.08 0
4753.24 0
4753.39 0
4753.55 0
4753.71 0
4753.87 0
4754.03 0
4754.19 0
4754.34 1
4754.50 4
4754.66 5
4754.82 6
4754.98 5
4755.14 3
4755.29 2
4755.45 1
4755.61 2
4755.77 4
4755.93 7
4756.09 12
4756.24 17
4756.40 22
4756.56 26
4756.72 29
4756.88 31
4757.04 32
4757.19 31
4757.35 30
4757.51 28
4757.67 27
4757.83 26
4757.98 26
4758.14 26
4758.30 26
4758.46 26
4758.62 25
4758.78 24
4758.93 21
4759.09 18
4759.25 14
4759.41 9
4759.57 4
4759.73 1
4759.89 0
4760.04 1
4760.20 4
4760.36 10
4760.52 16
4760.68 22
4760.84 27
4760.99 30
4761.15 30
4761.31 28
4761.47 24
4761.63 20
4761.79 16
4761.94 12
4762.10 9
4762.26 7
4762.42 5
4762.58 2
4762.74 0
4762.89 0
4763.05 0
4763.21 0
4763.37 0
4763.53 0
4763.69 1
4763.84 9
4764.00 18
4764.16 29
4764.32 38
4764.48 47
4764.64 53
4764.80 58
4764.95 61
4765.11 62
4765.27 64
4765.43 64
4765.59 65
4765.75 66
4765.90 66
4766.06 65
4766.22 63
4766.38 60
4766.54 56
4766.70 50
4766.86 43
4767.01 37
4767.17 33
4767.33 30
4767.49 29
4767.65 30
4767.81 31
4767.96 33
4768.12 35
4768.28 35
4768.44 34
4768.60 33
4768.76 31
4768.92 29
4769.07 28
4769.23 27
4769.39 27
4769.55 26
4769.71 26
4769.87 25
4770.03 23
4770.18 21
4770.34 19
4770.50 18
4770.66 17
4770.82 16
4770.98 16
4771.14 16
4771.29 16
4771.45 16
4771.61 15
4771.77 13
4771.93 10
4772.09 8
4772.24 7
4772.40 7
4772.56 9
4772.72 11
4772.88 15
4773.04 18
4773.20 21
4773.35 22
4773.51 23
4773.67 24
4773.83 24
4773.99 25
4774.15 27
4774.31 29
4774.47 31
4774.62 32
4774.78 33
4774.94 34
4775.10 33
4775.26 32
4775.42 31
4775.58 30
4775.73 28
4775.89 26
4776.05 24
4776.21 22
4776.37 20
4776.53 18
4776.69 17
4776.84 16
4777.00 14
4777.16 13
4777.32 11
4777.48 8
4777.64 6
4777.80 4
4777.95 3
4778.11 4
4778.27 7
4778.43 9
4778.59 12
4778.75 13
4778.91 13
4779.07 11
4779.22 9
4779.38 6
4779.54 5
4779.70 5
4779.86 8
4780.02 12
4780.18 17
4780.34 22
4780.49 26
4780.65 29
4780.81 30
4780.97 30
4781.13 29
4781.29 27
4781.45 26
4781.60 26
4781.76 25
4781.92 26
4782.08 27
4782.24 28
4782.40 30
4782.56 32
4782.72 35
4782.87 39
4783.03 44
4783.19 49
4783.35 55
4783.51 61
4783.67 67
4783.83 72
4783.99 77
4784.14 82
4784.30 88
4784.46 94
4784.62 101
4784.78 109
4784.94 117
4785.10 126
4785.26 136
4785.41 146
4785.57 157
4785.73 170
4785.89 184
4786.05 199
4786.21 215
4786.37 230
4786.53 244
4786.69 257
4786.84 269
4787.00 279
4787.16 287
4787.32 294
4787.48 301
4787.64 308
4787.80 315
4787.96 323
4788.11 331
4788.27 338
4788.43 344
4788.59 348
4788.75 350
4788.91 348
4789.07 345
4789.23 340
4789.39 334
4789.54 329
4789.70 323
4789.86 318
4790.02 313
4790.18 308
4790.34 303
4790.50 299
4790.66 295
4790.81 291
4790.97 286
4791.13 279
4791.29 272
4791.45 263
4791.61 252
4791.77 241
4791.93 230
4792.09 220
4792.24 210
4792.40 200
4792.56 190
4792.72 180
4792.88 171
4793.04 161
4793.20 151
4793.36 141
4793.52 132
4793.67 123
4793.83 115
4793.99 109
4794.15 104
4794.31 100
4794.47 99
4794.63 98
4794.79 97
4794.95 96
4795.11 95
4795.26 93
4795.42 89
4795.58 85
4795.74 80
4795.90 74
4796.06 68
4796.22 61
4796.38 55
4796.54 49
4796.69 44
4796.85 40
4797.01 37
4797.17 36
4797.33 36
4797.49 36
4797.65 35
4797.81 35
4797.97 33
4798.13 31
4798.28 29
4798.44 27
4798.60 27
4798.76 28
4798.92 31
4799.08 35
4799.24 39
4799.40 44
4799.56 47
4799.72 49
4799.87 50
4800.03 50
4800.19 49
4800.35 48
4800.51 47
4800.67 47
4800.83 46
4800.99 46
4801.15 46
4801.31 45
4801.47 45
4801.62 44
4801.78 43
4801.94 43
4802.10 43
4802.26 43
4802.42 44
4802.58 45
4802.74 46
4802.90 47
4803.06 48
4803.21 49
4803.37 50
4803.53 52
4803.69 54
4803.85 57
4804.01 60
4804.17 63
4804.33 66
4804.49 68
4804.65 69
4804.81 70
4804.96 71
4805.12 72
4805.28 73
4805.44 73
4805.60 72
4805.76 71
4805.92 69
4806.08 66
4806.24 64
4806.40 62
4806.56 61
4806.72 62
4806.87 63
4807.03 64
4807.19 65
4807.35 65
4807.51 64
4807.67 62
4807.83 61
4807.99 60
4808.15 61
4808.31 63
4808.47 66
4808.62 71
4808.78 77
4808.94 83
4809.10 90
4809.26 96
4809.42 101
4809.58 105
4809.74 110
4809.90 115
4810.06 122
4810.22 130
4810.38 140
4810.54 151
4810.69 162
4810.85 170
4811.01 176
4811.17 178
4811.33 177
4811.49 173
4811.65 167
4811.81 161
4811.97 155
4812.13 150
4812.29 145
4812.45 140
4812.60 134
4812.76 127
4812.92 120
4813.08 114
4813.24 109
4813.40 106
4813.56 106
4813.72 107
4813.88 109
4814.04 112
4814.20 113
4814.36 114
4814.52 113
4814.68 112
4814.83 109
4814.99 106
4815.15 101
4815.31 96
4815.47 90
4815.63 83
4815.79 76
4815.95 68
4816.11 60
4816.27 52
4816.43 44
4816.59 36
4816.75 28
4816.91 21
4817.06 14
4817.22 8
4817.38 4
4817.54 0
4817.70 0
4817.86 0
4818.02 0
4818.18 0
4818.34 0
4818.50 0
4818.66 0
4818.82 0
4818.98 2
4819.14 4
4819.29 5
4819.45 7
4819.61 8
4819.77 10
4819.93 14
4820.09 18
4820.25 24
4820.41 30
4820.57 37
4820.73 45
4820.89 53
4821.05 60
4821.21 67
4821.37 71
4821.53 75
4821.69 76
4821.84 75
4822.00 73
4822.16 70
4822.32 66
4822.48 63
4822.64 60
4822.80 57
4822.96 55
4823.12 54
4823.28 53
4823.44 52
4823.60 52
4823.76 51
4823.92 52
4824.08 54
4824.24 56
4824.40 61
4824.55 66
4824.71 73
4824.87 80
4825.03 88
4825.19 96
4825.35 103
4825.51 108
4825.67 111
4825.83 111
4825.99 109
4826.15 104
4826.31 98
4826.47 90
4826.63 82
4826.79 75
4826.95 70
4827.11 68
4827.27 67
4827.42 68
4827.58 70
4827.74 72
4827.90 73
4828.06 73
4828.22 72
4828.38 71
4828.54 69
4828.70 68
4828.86 67
4829.02 67
4829.18 68
4829.34 70
4829.50 71
4829.66 72
4829.82 72
4829.98 72
4830.14 70
4830.30 67
4830.46 63
4830.61 59
4830.77 54
4830.93 50
4831.09 47
4831.25 45
4831.41 44
4831.57 43
4831.73 43
4831.89 43
4832.05 43
4832.21 43
4832.37 42
4832.53 42
4832.69 43
4832.85 44
4833.01 44
4833.17 45
4833.33 44
4833.49 41
4833.65 37
4833.81 31
4833.97 24
4834.13 16
4834.28 9
4834.44 3
4834.60 0
4834.76 0
4834.92 0
4835.08 0
4835.24 4
4835.40 11
4835.56 19
4835.72 27
4835.88 34
4836.04 38
4836.20 41
4836.36 41
4836.52 39
4836.68 37
4836.84 34
4837.00 32
4837.16 29
4837.32 28
4837.48 27
4837.64 26
4837.80 25
4837.96 25
4838.12 25
4838.28 25
4838.43 24
4838.59 23
4838.75 21
4838.91 17
4839.07 13
4839.23 9
4839.39 4
4839.55 0
4839.71 0
4839.87 0
4840.03 0
4840.19 0
4840.35 0
4840.51 0
4840.67 0
4840.83 0
4840.99 4
4841.15 9
4841.31 13
4841.47 17
4841.63 21
4841.79 23
4841.95 25
4842.11 26
4842.27 28
4842.43 29
4842.59 30
4842.75 32
4842.91 34
4843.07 36
4843.23 36
4843.39 36
4843.55 35
4843.71 34
4843.86 33
4844.02 32
4844.18 33
4844.34 34
4844.50 36
4844.66 39
4844.82 43
4844.98 46
4845.14 49
4845.30 51
4845.46 52
4845.62 53
4845.78 51
4845.94 50
4846.10 47
4846.26 44
4846.42 42
4846.58 40
4846.74 38
4846.90 36
4847.06 33
4847.22 31
4847.38 27
4847.54 24
4847.70 22
4847.86 20
4848.02 21
4848.18 22
4848.34 25
4848.50 28
4848.66 30
4848.82 31
4848.98 30
4849.14 29
4849.30 27
4849.46 25
4849.62 25
4849.78 26
4849.94 30
4850.10 34
4850.26 39
4850.42 43
4850.58 46
4850.74 48
4850.90 49
4851.06 49
4851.22 50
4851.38 50
4851.54 51
4851.70 52
4851.86 52
4852.02 52
4852.18 52
4852.34 52
4852.50 51
4852.66 51
4852.81 51
4852.97 52
4853.13 53
4853.29 55
4853.45 57
4853.61 60
4853.77 64
4853.93 69
4854.09 75
4854.25 81
4854.41 86
4854.57 91
4854.73 94
4854.89 97
4855.05 99
4855.21 99
4855.37 99
4855.53 98
4855.69 96
4855.85 93
4856.01 90
4856.17 87
4856.33 85
4856.49 83
4856.65 83
4856.81 84
4856.97 85
4857.13 87
4857.29 87
4857.45 86
4857.61 82
4857.77 77
4857.93 71
4858.09 66
4858.25 61
4858.41 59
4858.57 58
4858.73 60
4858.89 62
4859.05 64
4859.21 65
4859.37 64
4859.53 63
4859.69 60
4859.85 57
4860.01 54
4860.17 52
4860.33 52
4860.49 53
4860.65 55
4860.81 59
4860.97 65
4861.13 70
4861.29 76
4861.45 82
4861.61 86
4861.77 89
4861.93 91
4862.09 92
4862.25 93
4862.41 94
4862.57 94
4862.73 95
4862.89 95
4863.05 96
4863.21 96
4863.37 97
4863.53 98
4863.69 98
4863.85 99
4864.01 99
4864.17 99
4864.33 99
4864.49 98
4864.65 97
4864.81 96
4864.97 94
4865.13 90
4865.29 86
4865.45 82
4865.62 77
4865.78 73
4865.94 71
4866.10 70
4866.26 70
4866.42 72
4866.58 75
4866.74 77
4866.90 78
4867.06 78
4867.22 76
4867.38 73
4867.54 69
4867.70 64
4867.86 58
4868.02 53
4868.18 49
4868.34 46
4868.50 46
4868.66 47
4868.82 50
4868.98 54
4869.14 58
4869.30 61
4869.46 63
4869.62 63
4869.78 62
4869.94 59
4870.10 57
4870.26 53
4870.42 50
4870.58 47
4870.74 44
4870.90 42
4871.06 40
4871.22 38
4871.38 37
4871.54 36
4871.70 35
4871.86 33
4872.02 29
4872.18 25
4872.34 21
4872.50 17
4872.66 13
4872.82 11
4872.98 11
4873.14 11
4873.30 12
4873.46 12
4873.62 12
4873.78 11
4873.94 10
4874.10 10
4874.26 10
4874.42 11
4874.59 14
4874.75 17
4874.91 21
4875.07 24
4875.23 28
4875.39 30
4875.55 33
4875.71 35
4875.87 38
4876.03 41
4876.19 45
4876.35 50
4876.51 54
4876.67 58
4876.83 60
4876.99 61
4877.15 61
4877.31 61
4877.47 60
4877.63 58
4877.79 57
4877.95 56
4878.11 56
4878.27 55
4878.43 53
4878.59 51
4878.75 49
4878.91 46
4879.07 43
4879.23 39
4879.39 35
4879.55 32
4879.71 28
4879.87 26
4880.04 25
4880.20 25
4880.36 25
4880.52 26
4880.68 27
4880.84 28
4881.00 27
4881.16 27
4881.32 26
4881.48 25
4881.64 24
4881.80 25
4881.96 27
4882.12 30
4882.28 35
4882.44 39
4882.60 43
4882.76 46
4882.92 48
4883.08 49
4883.24 50
4883.40 50
4883.56 51
4883.72 52
4883.88 52
4884.04 52
4884.21 49
4884.37 45
4884.53 41
4884.69 36
4884.85 32
4885.01 30
4885.17 29
4885.33 30
4885.49 31
4885.65 31
4885.81 29
4885.97 26
4886.13 21
4886.29 16
4886.45 12
4886.61 9
4886.77 8
4886.93 9
4887.09 11
4887.25 15
4887.41 19
4887.57 24
4887.73 28
4887.90 33
4888.06 37
4888.22 41
4888.38 45
4888.54 48
4888.70 52
4888.86 55
4889.02 57
4889.18 57
4889.34 56
4889.50 53
4889.66 48
4889.82 43
4889.98 37
4890.14 32
4890.30 27
4890.46 23
4890.62 19
4890.78 16
4890.94 13
4891.11 11
4891.27 9
4891.43 7
4891.59 6
4891.75 6
4891.91 6
4892.07 6
4892.23 7
4892.39 7
4892.55 7
4892.71 6
4892.87 5
4893.03 4
4893.19 3
4893.35 2
4893.51 3
4893.67 5
4893.83 7
4894.00 9
4894.16 11
4894.32 13
4894.48 13
4894.64 12
4894.80 11
4894.96 9
4895.12 7
4895.28 6
4895.44 5
4895.60 6
4895.76 8
4895.92 11
4896.08 14
4896.24 17
4896.40 20
4896.56 23
4896.73 25
4896.89 26
4897.05 27
4897.21 28
4897.37 27
4897.53 27
4897.69 25
4897.85 24
4898.01 23
4898.17 22
4898.33 23
4898.49 25
4898.65 28
4898.81 33
4898.97 37
4899.13 41
4899.30 44
4899.46 44
4899.62 44
4899.78 42
4899.94 40
4900.10 38
4900.26 36
4900.42 34
4900.58 32
4900.74 28
4900.90 23
4901.06 18
4901.22 12
4901.38 6
4901.54 1
4901.71 0
4901.87 0
4902.03 0
4902.19 2
4902.35 6
4902.51 10
4902.67 13
4902.83 14
4902.99 13
4903.15 10
4903.31 7
4903.47 4
4903.63 3
4903.79 4
4903.96 8
4904.12 13
4904.28 20
4904.44 26
4904.60 31
4904.76 33
4904.92 32
4905.08 30
4905.24 26
4905.40 22
4905.56 17
4905.72 14
4905.88 11
4906.05 9
4906.21 7
4906.37 5
4906.53 4
4906.69 3
4906.85 4
4907.01 4
4907.17 5
4907.33 7
4907.49 8
4907.65 9
4907.81 9
4907.97 9
4908.14 10
4908.30 12
4908.46 15
4908.62 17
4908.78 19
4908.94 20
4909.10 19
4909.26 16
4909.42 11
4909.58 7
4909.74 3
4909.90 0
4910.07 0
4910.23 0
4910.39 0
4910.55 0
4910.71 0
4910.87 0
4911.03 0
4911.19 0
4911.35 0
4911.51 5
4911.67 12
4911.83 19
4912.00 25
4912.16 29
4912.32 32
4912.48 33
4912.64 34
4912.80 35
4912.96 37
4913.12 39
4913.28 41
4913.44 44
4913.60 46
4913.77 48
4913.93 48
4914.09 47
4914.25 46
4914.41 46
4914.57 46
4914.73 46
4914.89 48
4915.05 49
4915.21 51
4915.37 53
4915.54 54
4915.70 55
4915.86 56
4916.02 57
4916.18 58
4916.34 58
4916.50 57
4916.66 56
4916.82 53
4916.98 48
4917.14 43
4917.31 37
4917.47 31
4917.63 25
4917.79 20
4917.95 16
4918.11 14
4918.27 12
4918.43 11
4918.59 11
4918.75 12
4918.92 13
4919.08 16
4919.24 19
4919.40 23
4919.56 28
4919.72 33
4919.88 39
4920.04 46
4920.20 53
4920.36 61
4920.53 67
4920.69 72
4920.85 76
4921.01 78
4921.17 80
4921.33 82
4921.49 83
4921.65 86
4921.81 89
4921.97 93
4922.14 97
4922.30 101
4922.46 103
4922.62 105
4922.78 105
4922.94 102
4923.10 98
4923.26 92
4923.42 85
4923.58 78
4923.75 73
4923.91 69
4924.07 67
4924.23 68
4924.39 70
4924.55 73
4924.71 75
4924.87 77
4925.03 77
4925.20 77
4925.36 76
4925.52 76
4925.68 76
4925.84 78
4926.00 80
4926.16 83
4926.32 86
4926.48 89
4926.65 90
4926.81 91
4926.97 89
4927.13 85
4927.29 79
4927.45 72
4927.61 64
4927.77 55
4927.93 48
4928.10 41
4928.26 36
4928.42 33
4928.58 31
4928.74 31
4928.90 33
4929.06 37
4929.22 43
4929.38 51
4929.55 61
4929.71 71
4929.87 80
4930.03 87
4930.19 91
4930.35 91
4930.51 88
4930.67 83
4930.84 77
4931.00 70
4931.16 65
4931.32 63
4931.48 63
4931.64 64
4931.80 67
4931.96 69
4932.12 71
4932.29 71
4932.45 68
4932.61 62
4932.77 55
4932.93 46
4933.09 36
4933.25 26
4933.41 17
4933.58 10
4933.74 4
4933.90 1
4934.06 0
4934.22 0
4934.38 0
4934.54 0
4934.70 0
4934.87 0
4935.03 2
4935.19 2
4935.35 2
4935.51 1
4935.67 0
4935.83 0
4935.99 0
4936.16 2
4936.32 5
4936.48 10
4936.64 15
4936.80 20
4936.96 25
4937.12 29
4937.28 32
4937.45 34
4937.61 36
4937.77 38
4937.93 40
4938.09 43
4938.25 47
4938.41 50
4938.57 53
4938.74 55
4938.90 56
4939.06 56
4939.22 55
4939.38 53
4939.54 52
4939.70 51
4939.87 50
4940.03 49
4940.19 49
4940.35 49
4940.51 49
4940.67 47
4940.83 45
4940.99 43
4941.16 41
4941.32 39
4941.48 39
4941.64 40
4941.80 41
4941.96 45
4942.12 48
4942.29 52
4942.45 56
4942.61 60
4942.77 62
4942.93 64
4943.09 65
4943.25 64
4943.41 62
4943.58 59
4943.74 55
4943.90 51
4944.06 47
4944.22 43
4944.38 39
4944.54 36
4944.71 34
4944.87 31
4945.03 29
4945.19 27
4945.35 25
4945.51 24
4945.67 23
4945.84 24
4946.00 26
4946.16 29
4946.32 33
4946.48 37
4946.64 41
4946.80 44
4946.97 45
[truncated: 722,121 more chars]
