# Supplementary material for: Methylobacterium Species Promoting Rice and Barley Growth and Interaction Specificity Revealed with Whole-Cell Matrix-Assisted Laser Desorption / Ionization-Time-of-Flight Mass Spectrometry (MALDI-TOF/MS) Analysis
Source: PLoS One. 2015 Jun 8;10(6):e0129509. doi: 10.1371/journal.pone.0129509 (PMC4460032; doi:10.1371/journal.pone.0129509)
Supplement: S2 Data — (ZIP) [file pone.0129509.s002.zip › Supplementary data 2 (ms from inoculated rice)/22A-3.txt]

771.82 0
771.88 0
771.95 0
772.01 0
772.08 0
772.14 0
772.20 0
772.27 0
772.33 0
772.40 0
772.46 0
772.52 0
772.59 0
772.65 0
772.72 0
772.78 0
772.84 0
772.91 0
772.97 0
773.04 0
773.10 0
773.17 0
773.23 0
773.29 0
773.36 0
773.42 0
773.49 0
773.55 0
773.61 0
773.68 0
773.74 0
773.81 0
773.87 0
773.93 0
774.00 0
774.06 0
774.13 0
774.19 0
774.25 0
774.32 0
774.38 0
774.45 0
774.51 0
774.57 0
774.64 0
774.70 0
774.77 0
774.83 0
774.90 0
774.96 0
775.02 0
775.09 0
775.15 0
775.22 0
775.28 0
775.34 0
775.41 0
775.47 0
775.54 0
775.60 0
775.66 0
775.73 0
775.79 0
775.86 0
775.92 0
775.99 0
776.05 0
776.11 0
776.18 0
776.24 0
776.31 0
776.37 0
776.43 0
776.50 0
776.56 0
776.63 0
776.69 0
776.76 0
776.82 0
776.88 0
776.95 0
777.01 0
777.08 0
777.14 0
777.21 0
777.27 0
777.33 0
777.40 0
777.46 0
777.53 0
777.59 0
777.65 0
777.72 0
777.78 0
777.85 0
777.91 0
777.98 0
778.04 0
778.10 0
778.17 0
778.23 0
778.30 0
778.36 0
778.43 0
778.49 0
778.55 0
778.62 0
778.68 0
778.75 0
778.81 0
778.88 0
778.94 0
779.00 0
779.07 0
779.13 0
779.20 0
779.26 0
779.33 0
779.39 0
779.45 0
779.52 0
779.58 0
779.65 0
779.71 0
779.78 0
779.84 0
779.90 0
779.97 0
780.03 0
780.10 0
780.16 0
780.23 0
780.29 0
780.35 0
780.42 0
780.48 0
780.55 0
780.61 0
780.68 0
780.74 0
780.81 0
780.87 0
780.93 0
781.00 0
781.06 0
781.13 0
781.19 0
781.26 0
781.32 0
781.38 0
781.45 0
781.51 0
781.58 0
781.64 0
781.71 0
781.77 0
781.84 0
781.90 0
781.96 0
782.03 0
782.09 0
782.16 0
782.22 0
782.29 0
782.35 0
782.41 0
782.48 0
782.54 0
782.61 0
782.67 0
782.74 0
782.80 0
782.87 0
782.93 0
782.99 0
783.06 0
783.12 0
783.19 0
783.25 0
783.32 0
783.38 0
783.45 0
783.51 0
783.58 0
783.64 0
783.70 0
783.77 0
783.83 0
783.90 0
783.96 0
784.03 0
784.09 0
784.16 0
784.22 0
784.28 0
784.35 0
784.41 0
784.48 0
784.54 0
784.61 0
784.67 0
784.74 0
784.80 0
784.87 0
784.93 0
784.99 0
785.06 0
785.12 0
785.19 0
785.25 0
785.32 0
785.38 0
785.45 0
785.51 0
785.58 0
785.64 0
785.70 0
785.77 0
785.83 0
785.90 0
785.96 0
786.03 0
786.09 0
786.16 0
786.22 0
786.29 0
786.35 0
786.41 0
786.48 0
786.54 0
786.61 0
786.67 0
786.74 0
786.80 0
786.87 0
786.93 0
787.00 0
787.06 0
787.13 0
787.19 0
787.25 0
787.32 0
787.38 0
787.45 0
787.51 0
787.58 0
787.64 0
787.71 0
787.77 0
787.84 0
787.90 0
787.97 0
788.03 0
788.09 0
788.16 0
788.22 0
788.29 0
788.35 0
788.42 0
788.48 0
788.55 0
788.61 0
788.68 0
788.74 0
788.81 0
788.87 0
788.94 0
789.00 0
789.06 0
789.13 0
789.19 0
789.26 0
789.32 0
789.39 0
789.45 0
789.52 0
789.58 0
789.65 0
789.71 0
789.78 0
789.84 0
789.91 0
789.97 0
790.04 0
790.10 0
790.17 0
790.23 0
790.29 0
790.36 0
790.42 0
790.49 0
790.55 0
790.62 0
790.68 0
790.75 0
790.81 0
790.88 0
790.94 0
791.01 0
791.07 0
791.14 0
791.20 0
791.27 0
791.33 0
791.40 0
791.46 0
791.53 0
791.59 0
791.65 0
791.72 0
791.78 0
791.85 0
791.91 0
791.98 0
792.04 0
792.11 0
792.17 0
792.24 0
792.30 0
792.37 0
792.43 0
792.50 0
792.56 0
792.63 0
792.69 0
792.76 0
792.82 0
792.89 0
792.95 0
793.02 0
793.08 0
793.15 0
793.21 0
793.28 0
793.34 0
793.41 0
793.47 0
793.54 0
793.60 0
793.67 0
793.73 0
793.79 0
793.86 0
793.92 0
793.99 0
794.05 0
794.12 0
794.18 0
794.25 0
794.31 0
794.38 0
794.44 0
794.51 0
794.57 0
794.64 0
794.70 0
794.77 0
794.83 0
794.90 0
794.96 0
795.03 0
795.09 0
795.16 0
795.22 0
795.29 0
795.35 0
795.42 0
795.48 0
795.55 0
795.61 0
795.68 0
795.74 0
795.81 0
795.87 0
795.94 0
796.00 0
796.07 0
796.13 0
796.20 0
796.26 0
796.33 0
796.39 0
796.46 0
796.52 0
796.59 0
796.65 0
796.72 0
796.78 0
796.85 0
796.91 0
796.98 0
797.04 0
797.11 0
797.17 0
797.24 0
797.30 0
797.37 0
797.43 0
797.50 0
797.56 0
797.63 0
797.69 0
797.76 0
797.82 0
797.89 0
797.95 0
798.02 0
798.08 0
798.15 0
798.21 0
798.28 0
798.34 0
798.41 0
798.47 0
798.54 0
798.60 0
798.67 0
798.73 0
798.80 0
798.86 0
798.93 0
798.99 0
799.06 0
799.12 0
799.19 0
799.26 0
799.32 0
799.39 0
799.45 0
799.52 0
799.58 0
799.65 0
799.71 0
799.78 0
799.84 0
799.91 0
799.97 0
800.04 0
800.10 0
800.17 0
800.23 0
800.30 0
800.36 0
800.43 0
800.49 0
800.56 0
800.62 0
800.69 0
800.75 0
800.82 0
800.88 0
800.95 0
801.01 0
801.08 0
801.14 0
801.21 0
801.27 0
801.34 0
801.41 0
801.47 0
801.54 0
801.60 0
801.67 0
801.73 0
801.80 0
801.86 0
801.93 0
801.99 0
802.06 0
802.12 0
802.19 0
802.25 0
802.32 0
802.38 0
802.45 0
802.51 0
802.58 0
802.64 0
802.71 0
802.78 0
802.84 0
802.91 0
802.97 0
803.04 0
803.10 0
803.17 0
803.23 0
803.30 0
803.36 0
803.43 0
803.49 0
803.56 0
803.62 0
803.69 0
803.75 0
803.82 0
803.88 0
803.95 0
804.02 0
804.08 0
804.15 0
804.21 0
804.28 0
804.34 0
804.41 0
804.47 0
804.54 0
804.60 0
804.67 0
804.73 0
804.80 0
804.86 0
804.93 0
805.00 0
805.06 0
805.13 0
805.19 0
805.26 0
805.32 0
805.39 0
805.45 0
805.52 0
805.58 0
805.65 0
805.71 0
805.78 0
805.85 0
805.91 0
805.98 0
806.04 0
806.11 0
806.17 0
806.24 0
806.30 0
806.37 0
806.43 0
806.50 0
806.56 0
806.63 0
806.70 0
806.76 1
806.83 1
806.89 2
806.96 3
807.02 3
807.09 3
807.15 3
807.22 3
807.28 2
807.35 1
807.42 0
807.48 0
807.55 0
807.61 0
807.68 0
807.74 0
807.81 0
807.87 0
807.94 0
808.00 0
808.07 1
808.14 1
808.20 0
808.27 0
808.33 0
808.40 0
808.46 0
808.53 0
808.59 0
808.66 0
808.72 1
808.79 2
808.86 3
808.92 3
808.99 3
809.05 3
809.12 3
809.18 2
809.25 1
809.31 1
809.38 0
809.45 0
809.51 0
809.58 0
809.64 0
809.71 0
809.77 0
809.84 0
809.90 0
809.97 0
810.03 0
810.10 0
810.17 0
810.23 0
810.30 0
810.36 0
810.43 0
810.49 0
810.56 0
810.63 0
810.69 0
810.76 0
810.82 0
810.89 0
810.95 0
811.02 0
811.08 0
811.15 0
811.22 1
811.28 1
811.35 1
811.41 2
811.48 2
811.54 2
811.61 2
811.67 1
811.74 1
811.81 1
811.87 0
811.94 0
812.00 0
812.07 0
812.13 1
812.20 1
812.27 1
812.33 1
812.40 1
812.46 0
812.53 0
812.59 0
812.66 0
812.72 0
812.79 0
812.86 0
812.92 0
812.99 0
813.05 0
813.12 0
813.18 0
813.25 0
813.32 0
813.38 0
813.45 0
813.51 0
813.58 0
813.64 0
813.71 0
813.78 1
813.84 1
813.91 1
813.97 1
814.04 1
814.10 2
814.17 2
814.24 2
814.30 3
814.37 2
814.43 2
814.50 1
814.56 1
814.63 1
814.70 0
814.76 0
814.83 0
814.89 0
814.96 0
815.02 0
815.09 0
815.16 0
815.22 0
815.29 0
815.35 0
815.42 0
815.48 0
815.55 0
815.62 0
815.68 0
815.75 0
815.81 0
815.88 0
815.95 0
816.01 0
816.08 0
816.14 1
816.21 1
816.27 1
816.34 1
816.41 1
816.47 1
816.54 0
816.60 0
816.67 0
816.73 0
816.80 0
816.87 0
816.93 1
817.00 1
817.06 1
817.13 1
817.20 1
817.26 1
817.33 1
817.39 0
817.46 0
817.52 0
817.59 0
817.66 0
817.72 0
817.79 0
817.85 0
817.92 0
817.99 0
818.05 0
818.12 0
818.18 0
818.25 0
818.32 0
818.38 0
818.45 0
818.51 0
818.58 0
818.64 0
818.71 0
818.78 0
818.84 0
818.91 0
818.97 0
819.04 0
819.11 0
819.17 0
819.24 0
819.30 0
819.37 0
819.44 0
819.50 0
819.57 0
819.63 0
819.70 0
819.77 0
819.83 0
819.90 0
819.96 0
820.03 0
820.10 0
820.16 0
820.23 0
820.29 0
820.36 0
820.43 0
820.49 0
820.56 0
820.62 0
820.69 0
820.75 0
820.82 0
820.89 0
820.95 0
821.02 0
821.08 0
821.15 0
821.22 0
821.28 0
821.35 0
821.41 1
821.48 1
821.55 1
821.61 1
821.68 1
821.74 1
821.81 1
821.88 1
821.94 1
822.01 1
822.08 0
822.14 0
822.21 0
822.27 0
822.34 0
822.41 0
822.47 0
822.54 0
822.60 0
822.67 0
822.74 0
822.80 0
822.87 0
822.93 0
823.00 0
823.07 0
823.13 0
823.20 0
823.26 0
823.33 0
823.40 0
823.46 0
823.53 0
823.59 0
823.66 0
823.73 0
823.79 0
823.86 0
823.93 0
823.99 0
824.06 0
824.12 0
824.19 0
824.26 0
824.32 0
824.39 0
824.45 0
824.52 0
824.59 0
824.65 0
824.72 0
824.78 0
824.85 0
824.92 0
824.98 0
825.05 0
825.12 0
825.18 0
825.25 0
825.31 0
825.38 1
825.45 1
825.51 1
825.58 1
825.64 1
825.71 1
825.78 1
825.84 0
825.91 0
825.98 0
826.04 0
826.11 0
826.17 0
826.24 0
826.31 0
826.37 0
826.44 0
826.51 0
826.57 0
826.64 0
826.70 0
826.77 0
826.84 0
826.90 0
826.97 0
827.04 0
827.10 0
827.17 1
827.23 1
827.30 1
827.37 1
827.43 1
827.50 1
827.57 1
827.63 0
827.70 0
827.76 0
827.83 0
827.90 0
827.96 0
828.03 0
828.10 0
828.16 0
828.23 0
828.29 0
828.36 0
828.43 0
828.49 0
828.56 0
828.63 0
828.69 0
828.76 0
828.82 0
828.89 0
828.96 0
829.02 0
829.09 0
829.16 0
829.22 0
829.29 0
829.36 0
829.42 0
829.49 0
829.55 0
829.62 0
829.69 0
829.75 0
829.82 0
829.89 0
829.95 0
830.02 1
830.08 1
830.15 1
830.22 1
830.28 1
830.35 1
830.42 1
830.48 0
830.55 0
830.62 0
830.68 0
830.75 0
830.81 0
830.88 0
830.95 0
831.01 0
831.08 0
831.15 0
831.21 0
831.28 0
831.35 0
831.41 0
831.48 0
831.55 0
831.61 0
831.68 0
831.74 0
831.81 0
831.88 0
831.94 0
832.01 0
832.08 0
832.14 0
832.21 0
832.28 0
832.34 0
832.41 0
832.48 0
832.54 0
832.61 0
832.67 0
832.74 0
832.81 0
832.87 0
832.94 0
833.01 0
833.07 0
833.14 0
833.21 0
833.27 0
833.34 0
833.41 0
833.47 0
833.54 0
833.61 0
833.67 0
833.74 0
833.80 0
833.87 0
833.94 0
834.00 0
834.07 0
834.14 0
834.20 0
834.27 0
834.34 0
834.40 0
834.47 0
834.54 0
834.60 0
834.67 0
834.74 0
834.80 0
834.87 0
834.94 0
835.00 0
835.07 0
835.14 0
835.20 0
835.27 0
835.34 0
835.40 0
835.47 0
835.53 1
835.60 1
835.67 1
835.73 1
835.80 1
835.87 1
835.93 1
836.00 1
836.07 0
836.13 0
836.20 0
836.27 0
836.33 0
836.40 0
836.47 0
836.53 0
836.60 0
836.67 0
836.73 0
836.80 0
836.87 0
836.93 0
837.00 0
837.07 0
837.13 0
837.20 0
837.27 0
837.33 0
837.40 0
837.47 0
837.53 0
837.60 0
837.67 0
837.73 0
837.80 0
837.87 0
837.93 0
838.00 0
838.07 0
838.13 0
838.20 0
838.27 0
838.33 0
838.40 0
838.47 0
838.53 0
838.60 0
838.67 0
838.73 0
838.80 0
838.87 0
838.93 0
839.00 0
839.07 0
839.13 0
839.20 0
839.27 0
839.33 0
839.40 0
839.47 0
839.53 0
839.60 0
839.67 0
839.73 0
839.80 0
839.87 0
839.93 0
840.00 0
840.07 0
840.13 0
840.20 0
840.27 0
840.33 0
840.40 0
840.47 0
840.54 0
840.60 0
840.67 0
840.74 0
840.80 0
840.87 0
840.94 0
841.00 0
841.07 0
841.14 0
841.20 0
841.27 0
841.34 0
841.40 0
841.47 0
841.54 0
841.60 0
841.67 0
841.74 0
841.80 0
841.87 0
841.94 0
842.00 0
842.07 0
842.14 0
842.21 0
842.27 0
842.34 0
842.41 0
842.47 0
842.54 0
842.61 0
842.67 0
842.74 0
842.81 0
842.87 0
842.94 0
843.01 0
843.07 0
843.14 0
843.21 0
843.28 0
843.34 0
843.41 0
843.48 0
843.54 0
843.61 0
843.68 0
843.74 0
843.81 0
843.88 0
843.94 0
844.01 0
844.08 0
844.14 0
844.21 0
844.28 0
844.35 0
844.41 0
844.48 0
844.55 0
844.61 0
844.68 0
844.75 0
844.81 0
844.88 0
844.95 0
845.01 0
845.08 0
845.15 0
845.22 0
845.28 0
845.35 0
845.42 0
845.48 0
845.55 0
845.62 0
845.68 0
845.75 0
845.82 0
845.89 0
845.95 0
846.02 0
846.09 0
846.15 0
846.22 0
846.29 0
846.35 0
846.42 0
846.49 0
846.56 0
846.62 0
846.69 0
846.76 0
846.82 0
846.89 0
846.96 0
847.02 0
847.09 0
847.16 0
847.23 0
847.29 0
847.36 0
847.43 0
847.49 0
847.56 0
847.63 0
847.69 0
847.76 0
847.83 0
847.90 0
847.96 0
848.03 0
848.10 0
848.16 0
848.23 0
848.30 0
848.37 0
848.43 0
848.50 0
848.57 0
848.63 0
848.70 0
848.77 0
848.84 0
848.90 0
848.97 0
849.04 0
849.10 0
849.17 0
849.24 0
849.31 0
849.37 0
849.44 1
849.51 1
849.57 0
849.64 0
849.71 0
849.77 0
849.84 0
849.91 0
849.98 0
850.04 0
850.11 0
850.18 0
850.24 0
850.31 0
850.38 0
850.45 0
850.51 0
850.58 0
850.65 0
850.72 0
850.78 0
850.85 0
850.92 0
850.98 0
851.05 0
851.12 0
851.19 0
851.25 0
851.32 0
851.39 0
851.45 0
851.52 0
851.59 0
851.66 0
851.72 0
851.79 0
851.86 0
851.92 0
851.99 0
852.06 0
852.13 0
852.19 0
852.26 0
852.33 0
852.40 0
852.46 0
852.53 0
852.60 0
852.66 0
852.73 0
852.80 0
852.87 0
852.93 0
853.00 0
853.07 0
853.14 0
853.20 0
853.27 0
853.34 0
853.40 0
853.47 0
853.54 0
853.61 0
853.67 0
853.74 0
853.81 0
853.88 0
853.94 0
854.01 0
854.08 0
854.14 0
854.21 0
854.28 0
854.35 0
854.41 0
854.48 0
854.55 0
854.62 0
854.68 0
854.75 0
854.82 0
854.88 0
854.95 0
855.02 0
855.09 0
855.15 0
855.22 0
855.29 0
855.36 0
855.42 0
855.49 0
855.56 0
855.63 0
855.69 0
855.76 0
855.83 0
855.90 0
855.96 0
856.03 0
856.10 0
856.16 0
856.23 0
856.30 0
856.37 0
856.43 0
856.50 0
856.57 0
856.64 0
856.70 0
856.77 0
856.84 0
856.91 0
856.97 1
857.04 1
857.11 1
857.18 1
857.24 1
857.31 1
857.38 0
857.45 0
857.51 0
857.58 0
857.65 0
857.72 0
857.78 0
857.85 0
857.92 0
857.99 0
858.05 0
858.12 0
858.19 0
858.26 0
858.32 0
858.39 0
858.46 0
858.53 0
858.59 0
858.66 0
858.73 0
858.79 0
858.86 0
858.93 0
859.00 0
859.06 0
859.13 0
859.20 0
859.27 0
859.33 0
859.40 0
859.47 0
859.54 0
859.61 0
859.67 0
859.74 0
859.81 0
859.88 0
859.94 0
860.01 0
860.08 0
860.15 0
860.21 0
860.28 0
860.35 0
860.42 0
860.48 0
860.55 0
860.62 0
860.69 0
860.75 0
860.82 0
860.89 0
860.96 0
861.02 0
861.09 0
861.16 0
861.23 0
861.29 0
861.36 0
861.43 0
861.50 0
861.56 0
861.63 0
861.70 0
861.77 0
861.83 0
861.90 0
861.97 0
862.04 0
862.11 0
862.17 0
862.24 0
862.31 0
862.38 0
862.44 0
862.51 0
862.58 0
862.65 0
862.71 0
862.78 0
862.85 0
862.92 0
862.98 0
863.05 0
863.12 0
863.19 0
863.26 0
863.32 0
863.39 0
863.46 0
863.53 0
863.59 0
863.66 0
863.73 0
863.80 0
863.86 0
863.93 0
864.00 0
864.07 0
864.14 0
864.20 0
864.27 0
864.34 0
864.41 0
864.47 0
864.54 0
864.61 0
864.68 0
864.74 0
864.81 0
864.88 0
864.95 0
865.02 0
865.08 0
865.15 0
865.22 0
865.29 0
865.35 0
865.42 0
865.49 0
865.56 0
865.63 0
865.69 0
865.76 0
865.83 0
865.90 0
865.96 0
866.03 0
866.10 0
866.17 0
866.24 0
866.30 0
866.37 0
866.44 0
866.51 0
866.57 0
866.64 0
866.71 1
866.78 1
866.85 1
866.91 1
866.98 1
867.05 0
867.12 0
867.18 0
867.25 0
867.32 0
867.39 0
867.46 0
867.52 0
867.59 0
867.66 0
867.73 0
867.79 0
867.86 0
867.93 0
868.00 0
868.07 0
868.13 0
868.20 0
868.27 0
868.34 0
868.41 0
868.47 0
868.54 0
868.61 0
868.68 0
868.74 0
868.81 0
868.88 1
868.95 1
869.02 1
869.08 1
869.15 1
869.22 1
869.29 0
869.36 0
869.42 0
869.49 0
869.56 0
869.63 0
869.70 0
869.76 0
869.83 0
869.90 0
869.97 0
870.04 0
870.10 0
870.17 0
870.24 0
870.31 0
870.37 0
870.44 0
870.51 0
870.58 0
870.65 0
870.71 0
870.78 0
870.85 0
870.92 0
870.99 0
871.05 0
871.12 0
871.19 0
871.26 0
871.33 0
871.39 0
871.46 0
871.53 0
871.60 0
871.67 0
871.73 0
871.80 0
871.87 0
871.94 0
872.01 0
872.07 0
872.14 0
872.21 0
872.28 0
872.35 0
872.41 0
872.48 0
872.55 0
872.62 0
872.69 0
872.75 0
872.82 0
872.89 0
872.96 0
873.03 0
873.09 0
873.16 0
873.23 0
873.30 0
873.37 0
873.43 0
873.50 0
873.57 0
873.64 0
873.71 0
873.78 0
873.84 0
873.91 0
873.98 0
874.05 0
874.12 0
874.18 0
874.25 0
874.32 0
874.39 0
874.46 0
874.52 0
874.59 0
874.66 0
874.73 0
874.80 0
874.86 0
874.93 0
875.00 0
875.07 0
875.14 0
875.21 0
875.27 0
875.34 0
875.41 0
875.48 0
875.55 0
875.61 0
875.68 0
875.75 0
875.82 0
875.89 0
875.96 0
876.02 0
876.09 0
876.16 0
876.23 0
876.30 0
876.36 0
876.43 0
876.50 0
876.57 0
876.64 0
876.70 0
876.77 0
876.84 0
876.91 0
876.98 0
877.05 0
877.11 0
877.18 0
877.25 0
877.32 0
877.39 0
877.46 0
877.52 0
877.59 0
877.66 0
877.73 0
877.80 0
877.86 0
877.93 0
878.00 0
878.07 1
878.14 1
878.21 1
878.27 1
878.34 0
878.41 0
878.48 0
878.55 0
878.62 0
878.68 0
878.75 0
878.82 0
878.89 0
878.96 0
879.02 0
879.09 0
879.16 0
879.23 0
879.30 0
879.37 0
879.43 0
879.50 0
879.57 0
879.64 0
879.71 0
879.78 0
879.84 0
879.91 0
879.98 0
880.05 0
880.12 0
880.19 0
880.25 0
880.32 0
880.39 0
880.46 0
880.53 0
880.60 0
880.66 0
880.73 0
880.80 0
880.87 0
880.94 0
881.01 0
881.07 0
881.14 0
881.21 0
881.28 0
881.35 0
881.42 0
881.48 0
881.55 0
881.62 0
881.69 0
881.76 0
881.83 0
881.90 0
881.96 0
882.03 0
882.10 0
882.17 0
882.24 0
882.31 0
882.37 0
882.44 0
882.51 0
882.58 0
882.65 0
882.72 0
882.78 0
882.85 1
882.92 1
882.99 1
883.06 1
883.13 1
883.19 1
883.26 1
883.33 1
883.40 1
883.47 1
883.54 0
883.61 0
883.67 0
883.74 0
883.81 0
883.88 0
883.95 0
884.02 0
884.08 0
884.15 0
884.22 0
884.29 0
884.36 0
884.43 1
884.50 1
884.56 1
884.63 1
884.70 0
884.77 0
884.84 0
884.91 0
884.98 0
885.04 0
885.11 0
885.18 0
885.25 0
885.32 0
885.39 0
885.45 0
885.52 1
885.59 1
885.66 1
885.73 0
885.80 0
885.87 0
885.93 0
886.00 0
886.07 0
886.14 0
886.21 0
886.28 0
886.35 0
886.41 0
886.48 0
886.55 0
886.62 0
886.69 0
886.76 0
886.83 0
886.89 0
886.96 0
887.03 0
887.10 0
887.17 0
887.24 0
887.31 0
887.37 1
887.44 1
887.51 1
887.58 1
887.65 1
887.72 1
887.79 1
887.86 1
887.92 1
887.99 1
888.06 0
888.13 0
888.20 0
888.27 0
888.34 0
888.40 0
888.47 0
888.54 0
888.61 0
888.68 0
888.75 0
888.82 0
888.88 0
888.95 0
889.02 0
889.09 0
889.16 0
889.23 0
889.30 0
889.37 0
889.43 0
889.50 0
889.57 0
889.64 0
889.71 0
889.78 0
889.85 0
889.91 0
889.98 0
890.05 0
890.12 0
890.19 0
890.26 0
890.33 0
890.40 0
890.46 0
890.53 0
890.60 0
890.67 0
890.74 0
890.81 0
890.88 0
890.95 0
891.01 0
891.08 0
891.15 0
891.22 0
891.29 0
891.36 0
891.43 0
891.50 0
891.56 0
891.63 0
891.70 0
891.77 0
891.84 0
891.91 0
891.98 0
892.05 0
892.11 0
892.18 0
892.25 0
892.32 0
892.39 0
892.46 0
892.53 0
892.60 0
892.67 0
892.73 0
892.80 0
892.87 0
892.94 0
893.01 1
893.08 1
893.15 1
893.22 1
893.28 1
893.35 1
893.42 0
893.49 0
893.56 0
893.63 0
893.70 0
893.77 0
893.84 0
893.90 0
893.97 0
894.04 0
894.11 0
894.18 0
894.25 0
894.32 0
894.39 0
894.45 0
894.52 0
894.59 0
894.66 0
894.73 0
894.80 0
894.87 0
894.94 0
895.01 0
895.07 0
895.14 0
895.21 0
895.28 0
895.35 0
895.42 0
895.49 0
895.56 0
895.63 0
895.70 0
895.76 0
895.83 0
895.90 0
895.97 0
896.04 0
896.11 0
896.18 0
896.25 0
896.32 0
896.38 0
896.45 0
896.52 0
896.59 0
896.66 0
896.73 1
896.80 1
896.87 1
896.94 1
897.01 1
897.07 1
897.14 1
897.21 0
897.28 0
897.35 0
897.42 0
897.49 0
897.56 0
897.63 0
897.70 0
897.76 0
897.83 0
897.90 0
897.97 0
898.04 0
898.11 0
898.18 0
898.25 0
898.32 0
898.39 0
898.45 0
898.52 0
898.59 0
898.66 0
898.73 0
898.80 0
898.87 0
898.94 0
899.01 0
899.08 0
899.14 0
899.21 0
899.28 0
899.35 0
899.42 0
899.49 0
899.56 0
899.63 0
899.70 0
899.77 0
899.84 0
899.90 0
899.97 0
900.04 0
900.11 0
900.18 0
900.25 0
900.32 0
900.39 0
900.46 0
900.53 0
900.60 0
900.66 0
900.73 0
900.80 0
900.87 0
900.94 0
901.01 0
901.08 0
901.15 0
901.22 0
901.29 0
901.36 0
901.42 0
901.49 0
901.56 0
901.63 0
901.70 0
901.77 0
901.84 0
901.91 0
901.98 0
902.05 0
902.12 0
902.19 0
902.25 0
902.32 0
902.39 0
902.46 0
902.53 0
902.60 0
902.67 0
902.74 0
902.81 0
902.88 0
902.95 0
903.02 0
903.09 0
903.15 0
903.22 0
903.29 0
903.36 0
903.43 0
903.50 0
903.57 0
903.64 0
903.71 0
903.78 0
903.85 0
903.92 0
903.99 0
904.05 0
904.12 0
904.19 0
904.26 0
904.33 0
904.40 0
904.47 0
904.54 0
904.61 0
904.68 0
904.75 0
904.82 0
904.89 0
904.95 0
905.02 0
905.09 0
905.16 0
905.23 0
905.30 0
905.37 0
905.44 0
905.51 0
905.58 0
905.65 0
905.72 0
905.79 0
905.86 0
905.92 0
905.99 0
906.06 0
906.13 0
906.20 0
906.27 0
906.34 0
906.41 0
906.48 0
906.55 0
906.62 0
906.69 0
906.76 0
906.83 0
906.90 0
906.96 0
907.03 0
907.10 0
907.17 0
907.24 0
907.31 0
907.38 0
907.45 0
907.52 0
907.59 0
907.66 0
907.73 0
907.80 0
907.87 0
907.94 0
908.01 0
908.07 0
908.14 0
908.21 0
908.28 0
908.35 0
908.42 0
908.49 0
908.56 0
908.63 0
908.70 0
908.77 0
908.84 0
908.91 0
908.98 0
909.05 0
909.12 0
909.19 0
909.25 0
909.32 0
909.39 0
909.46 0
909.53 0
909.60 0
909.67 1
909.74 1
909.81 1
909.88 1
909.95 0
910.02 0
910.09 0
910.16 0
910.23 0
910.30 0
910.37 0
910.44 0
910.51 0
910.57 0
910.64 0
910.71 0
910.78 1
910.85 1
910.92 1
910.99 1
911.06 1
911.13 1
911.20 0
911.27 0
911.34 0
911.41 0
911.48 0
911.55 0
911.62 0
911.69 0
911.76 0
911.83 0
911.90 0
911.97 0
912.03 0
912.10 0
912.17 0
912.24 0
912.31 0
912.38 0
912.45 0
912.52 0
912.59 0
912.66 0
912.73 0
912.80 0
912.87 0
912.94 0
913.01 0
913.08 0
913.15 0
913.22 0
913.29 0
913.36 0
913.43 0
913.50 0
913.57 0
913.64 0
913.70 0
913.77 0
913.84 0
913.91 0
913.98 0
914.05 0
914.12 0
914.19 0
914.26 0
914.33 0
914.40 0
914.47 0
914.54 0
914.61 0
914.68 0
914.75 0
914.82 0
914.89 0
914.96 0
915.03 0
915.10 0
915.17 0
915.24 0
915.31 0
915.38 0
915.45 0
915.52 0
915.59 0
915.65 0
915.72 0
915.79 0
915.86 0
915.93 0
916.00 0
916.07 0
916.14 0
916.21 0
916.28 0
916.35 0
916.42 0
916.49 0
916.56 0
916.63 0
916.70 0
916.77 0
916.84 0
916.91 0
916.98 0
917.05 0
917.12 0
917.19 0
917.26 0
917.33 1
917.40 1
917.47 1
917.54 1
917.61 1
917.68 1
917.75 0
917.82 0
917.89 0
917.96 0
918.03 0
918.10 0
918.17 0
918.24 0
918.30 0
918.37 0
918.44 0
918.51 0
918.58 0
918.65 0
918.72 0
918.79 0
918.86 0
918.93 0
919.00 0
919.07 0
919.14 0
919.21 0
919.28 0
919.35 0
919.42 0
919.49 1
919.56 1
919.63 1
919.70 1
919.77 1
919.84 1
919.91 1
919.98 1
920.05 1
920.12 1
920.19 1
920.26 1
920.33 1
920.40 1
920.47 1
920.54 0
920.61 0
920.68 0
920.75 0
920.82 0
920.89 0
920.96 0
921.03 0
921.10 0
921.17 0
921.24 0
921.31 0
921.38 0
921.45 1
921.52 1
921.59 1
921.66 1
921.73 1
921.80 1
921.87 0
921.94 0
922.01 0
922.08 1
922.15 1
922.22 1
922.29 1
922.36 1
922.43 1
922.50 1
922.57 1
922.64 1
922.71 1
922.78 1
922.85 1
922.92 1
922.99 1
923.06 1
923.13 1
923.20 1
923.27 0
923.34 0
923.41 0
923.48 0
923.55 0
923.62 0
923.69 1
923.76 1
923.83 1
923.90 1
923.97 0
924.04 0
924.11 0
924.18 0
924.25 0
924.32 0
924.39 0
924.46 0
924.53 0
924.60 1
924.67 1
924.74 1
924.81 1
924.88 1
924.95 1
925.02 1
925.09 0
925.16 0
925.23 0
925.30 0
925.37 0
925.44 0
925.51 0
925.58 0
925.65 0
925.72 0
925.79 0
925.86 0
925.93 0
926.00 0
926.07 0
926.14 0
926.21 0
926.28 0
926.35 0
926.42 0
926.49 0
926.56 0
926.63 0
926.70 0
926.77 0
926.84 0
926.91 0
926.98 0
927.05 0
927.12 0
927.19 0
927.26 0
927.33 0
927.40 0
927.47 0
927.54 0
927.61 0
927.68 0
927.75 0
927.82 0
927.89 0
927.96 0
928.03 0
928.10 0
928.17 1
928.24 1
928.31 0
928.38 0
928.45 0
928.52 0
928.59 0
928.66 0
928.73 0
928.80 0
928.87 0
928.94 0
929.01 0
929.08 0
929.15 0
929.22 0
929.29 0
929.36 0
929.43 0
929.50 0
929.57 0
929.64 0
929.72 0
929.79 0
929.86 0
929.93 0
930.00 0
930.07 0
930.14 0
930.21 0
930.28 0
930.35 0
930.42 0
930.49 0
930.56 0
930.63 0
930.70 0
930.77 0
930.84 0
930.91 1
930.98 1
931.05 1
931.12 1
931.19 0
931.26 0
931.33 0
931.40 0
931.47 0
931.54 0
931.61 0
931.68 0
931.75 0
931.82 0
931.89 0
931.96 0
932.03 0
932.10 0
932.17 0
932.24 0
932.31 0
932.39 0
932.46 0
932.53 0
932.60 0
932.67 0
932.74 0
932.81 0
932.88 0
932.95 0
933.02 0
933.09 0
933.16 0
933.23 0
933.30 0
933.37 0
933.44 0
933.51 0
933.58 0
933.65 0
933.72 0
933.79 0
933.86 0
933.93 0
934.00 0
934.07 0
934.14 0
934.21 0
934.28 0
934.36 0
934.43 0
934.50 0
934.57 0
934.64 0
934.71 0
934.78 0
934.85 0
934.92 0
934.99 0
935.06 0
935.13 0
935.20 0
935.27 0
935.34 0
935.41 0
935.48 0
935.55 0
935.62 0
935.69 0
935.76 0
935.83 0
935.90 0
935.97 0
936.05 0
936.12 0
936.19 0
936.26 0
936.33 0
936.40 0
936.47 0
936.54 0
936.61 0
936.68 0
936.75 0
936.82 0
936.89 0
936.96 0
937.03 0
937.10 0
937.17 1
937.24 1
937.31 1
937.38 1
937.46 1
937.53 1
937.60 1
937.67 0
937.74 0
937.81 0
937.88 0
937.95 0
938.02 0
938.09 0
938.16 0
938.23 0
938.30 0
938.37 0
938.44 0
938.51 0
938.58 0
938.65 0
938.72 0
938.80 0
938.87 0
938.94 0
939.01 0
939.08 0
939.15 0
939.22 0
939.29 0
939.36 0
939.43 0
939.50 0
939.57 0
939.64 0
939.71 0
939.78 0
939.85 0
939.92 0
940.00 0
940.07 0
940.14 0
940.21 0
940.28 0
940.35 0
940.42 0
940.49 0
940.56 0
940.63 0
940.70 0
940.77 0
940.84 0
940.91 1
940.98 1
941.05 1
941.13 1
941.20 1
941.27 1
941.34 0
941.41 0
941.48 0
941.55 0
941.62 0
941.69 0
941.76 0
941.83 0
941.90 0
941.97 0
942.04 0
942.11 0
942.19 1
942.26 1
942.33 1
942.40 1
942.47 1
942.54 1
942.61 1
942.68 1
942.75 1
942.82 1
942.89 1
942.96 0
943.03 0
943.10 0
943.17 0
943.25 1
943.32 1
943.39 1
943.46 1
943.53 1
943.60 1
943.67 1
943.74 1
943.81 1
943.88 1
943.95 1
944.02 1
944.09 1
944.17 1
944.24 1
944.31 1
944.38 1
944.45 1
944.52 1
944.59 1
944.66 1
944.73 0
944.80 0
944.87 0
944.94 0
945.01 0
945.09 0
945.16 1
945.23 1
945.30 1
945.37 1
945.44 1
945.51 1
945.58 1
945.65 1
945.72 1
945.79 1
945.86 1
945.94 1
946.01 1
946.08 0
946.15 0
946.22 0
946.29 0
946.36 0
946.43 0
946.50 0
946.57 0
946.64 0
946.71 0
946.79 1
946.86 1
946.93 1
947.00 1
947.07 1
947.14 1
947.21 1
947.28 1
947.35 1
947.42 1
947.49 1
947.56 1
947.64 1
947.71 1
947.78 1
947.85 1
947.92 1
947.99 1
948.06 1
948.13 0
948.20 0
948.27 0
948.34 0
948.42 0
948.49 0
948.56 0
948.63 0
948.70 0
948.77 0
948.84 0
948.91 0
948.98 0
949.05 0
949.13 0
949.20 0
949.27 0
949.34 0
949.41 0
949.48 0
949.55 1
949.62 1
949.69 1
949.76 1
949.83 1
949.91 0
949.98 0
950.05 0
950.12 0
950.19 0
950.26 0
950.33 0
950.40 1
950.47 1
950.54 1
950.62 1
950.69 1
950.76 1
950.83 1
950.90 1
950.97 1
951.04 1
951.11 1
951.18 1
951.25 1
951.33 0
951.40 0
951.47 0
951.54 1
951.61 1
951.68 1
951.75 1
951.82 1
951.89 1
951.96 1
952.04 1
952.11 1
952.18 1
952.25 1
952.32 1
952.39 1
952.46 1
952.53 1
952.60 1
952.68 1
952.75 1
952.82 1
952.89 1
952.96 1
953.03 0
953.10 0
953.17 0
953.24 0
953.32 0
953.39 0
953.46 0
953.53 0
953.60 0
953.67 0
953.74 0
953.81 0
953.88 0
953.96 0
954.03 0
954.10 0
954.17 0
954.24 0
954.31 0
954.38 0
954.45 0
954.52 0
954.60 0
954.67 0
954.74 0
954.81 1
954.88 1
954.95 1
955.02 1
955.09 1
955.16 1
955.24 1
955.31 1
955.38 1
955.45 1
955.52 1
955.59 1
955.66 1
955.73 1
955.81 1
955.88 1
955.95 1
956.02 1
956.09 1
956.16 1
956.23 1
956.30 1
956.38 1
956.45 1
956.52 1
956.59 1
956.66 1
956.73 1
956.80 1
956.87 1
956.95 1
957.02 1
957.09 1
957.16 1
957.23 1
957.30 1
957.37 1
957.44 1
957.51 1
957.59 1
957.66 1
957.73 1
957.80 1
957.87 1
957.94 1
958.01 1
958.09 1
958.16 1
958.23 1
958.30 1
958.37 1
958.44 1
958.51 1
958.58 1
958.66 1
958.73 1
958.80 1
958.87 1
958.94 1
959.01 1
959.08 1
959.15 1
959.23 1
959.30 1
959.37 1
959.44 1
959.51 0
959.58 0
959.65 0
959.73 0
959.80 1
959.87 1
959.94 1
960.01 1
960.08 1
960.15 2
960.22 2
960.30 2
960.37 2
960.44 2
960.51 2
960.58 2
960.65 2
960.72 2
960.80 2
960.87 2
960.94 2
961.01 1
961.08 1
961.15 1
961.22 0
961.30 0
961.37 0
961.44 0
961.51 1
961.58 1
961.65 1
961.72 1
961.80 1
961.87 1
961.94 1
962.01 0
962.08 0
962.15 0
962.22 0
962.30 0
962.37 0
962.44 0
962.51 0
962.58 0
962.65 0
962.72 0
962.80 0
962.87 0
962.94 0
963.01 0
963.08 0
963.15 0
963.22 0
963.30 0
963.37 0
963.44 0
963.51 0
963.58 0
963.65 0
963.72 1
963.80 1
963.87 1
963.94 1
964.01 1
964.08 1
964.15 1
964.22 0
964.30 0
964.37 0
964.44 0
964.51 0
964.58 0
964.65 0
964.73 1
964.80 1
964.87 1
964.94 2
965.01 2
965.08 2
965.15 1
965.23 1
965.30 1
965.37 0
965.44 0
965.51 0
965.58 0
965.66 1
965.73 1
965.80 1
965.87 1
965.94 1
966.01 1
966.08 1
966.16 1
966.23 1
966.30 1
966.37 1
966.44 1
966.51 1
966.59 0
966.66 0
966.73 0
966.80 0
966.87 0
966.94 0
967.02 0
967.09 0
967.16 0
967.23 0
967.30 0
967.37 0
967.45 0
967.52 0
967.59 0
967.66 0
967.73 1
967.80 1
967.88 1
967.95 1
968.02 1
968.09 1
968.16 1
968.23 1
968.31 2
968.38 2
968.45 1
968.52 1
968.59 1
968.66 1
968.74 1
968.81 1
968.88 1
968.95 1
969.02 1
969.09 1
969.17 1
969.24 0
969.31 0
969.38 0
969.45 0
969.52 0
969.60 0
969.67 0
969.74 0
969.81 0
969.88 0
969.95 0
970.03 1
970.10 1
970.17 1
970.24 1
970.31 1
970.38 1
970.46 1
970.53 1
970.60 1
970.67 1
970.74 1
970.81 1
970.89 1
970.96 1
971.03 1
971.10 1
971.17 1
971.25 1
971.32 1
971.39 1
971.46 1
971.53 1
971.60 0
971.68 0
971.75 0
971.82 0
971.89 1
971.96 1
972.03 1
972.11 1
972.18 1
972.25 1
972.32 1
972.39 1
972.47 1
972.54 1
972.61 1
972.68 1
972.75 1
972.82 1
972.90 1
972.97 1
973.04 1
973.11 1
973.18 1
973.26 1
973.33 1
973.40 1
973.47 1
973.54 1
973.61 0
973.69 0
973.76 0
973.83 0
973.90 0
973.97 0
974.05 0
974.12 0
974.19 0
974.26 0
974.33 0
974.41 0
974.48 0
974.55 0
974.62 0
974.69 0
974.76 0
974.84 0
974.91 1
974.98 1
975.05 2
975.12 2
975.20 2
975.27 1
975.34 1
975.41 0
975.48 0
975.56 0
975.63 0
975.70 0
975.77 1
975.84 1
975.92 1
975.99 1
976.06 1
976.13 1
976.20 1
976.28 1
976.35 2
976.42 2
976.49 2
976.56 2
976.64 2
976.71 2
976.78 1
976.85 0
976.92 0
976.99 0
977.07 0
977.14 0
977.21 0
977.28 1
977.35 1
977.43 2
977.50 2
977.57 3
977.64 3
977.71 3
977.79 3
977.86 3
977.93 2
978.00 2
978.07 1
978.15 1
978.22 1
978.29 1
978.36 1
978.44 1
978.51 1
978.58 1
978.65 1
978.72 1
978.80 2
978.87 2
978.94 2
979.01 2
979.08 2
979.16 2
979.23 2
979.30 2
979.37 3
979.44 3
979.52 3
979.59 4
979.66 4
979.73 4
979.80 4
979.88 4
979.95 3
980.02 3
980.09 2
980.16 2
980.24 2
980.31 2
980.38 3
980.45 3
980.53 3
980.60 3
980.67 3
980.74 3
980.81 3
980.89 2
980.96 2
981.03 2
981.10 2
981.17 3
981.25 3
981.32 4
981.39 4
981.46 4
981.53 5
981.61 5
981.68 5
981.75 5
981.82 5
981.90 5
981.97 5
982.04 6
982.11 6
982.18 7
982.26 7
982.33 7
982.40 7
982.47 7
982.55 7
982.62 6
982.69 6
982.76 6
982.83 6
982.91 6
982.98 6
983.05 6
983.12 6
983.19 6
983.27 6
983.34 6
983.41 6
983.48 6
983.56 7
983.63 7
983.70 7
983.77 8
983.84 8
983.92 8
983.99 8
984.06 8
984.13 8
984.21 7
984.28 6
984.35 5
984.42 5
984.49 5
984.57 4
984.64 4
984.71 4
984.78 4
984.86 4
984.93 4
985.00 4
985.07 4
985.15 3
985.22 3
985.29 2
985.36 2
985.43 2
985.51 2
985.58 2
985.65 2
985.72 3
985.80 3
985.87 3
985.94 3
986.01 3
986.09 3
986.16 4
986.23 5
986.30 5
986.37 6
986.45 6
986.52 6
986.59 5
986.66 5
986.74 4
986.81 3
986.88 3
986.95 2
987.03 2
987.10 2
987.17 2
987.24 1
987.31 1
987.39 1
987.46 1
987.53 1
987.60 1
987.68 2
987.75 2
987.82 2
987.89 2
987.97 2
988.04 1
988.11 1
988.18 0
988.26 0
988.33 0
988.40 1
988.47 1
988.55 1
988.62 2
988.69 2
988.76 2
988.83 2
988.91 2
988.98 2
989.05 2
989.12 3
989.20 3
989.27 3
989.34 3
989.41 3
989.49 3
989.56 3
989.63 3
989.70 2
989.78 2
989.85 1
989.92 1
989.99 0
990.07 0
990.14 0
990.21 0
990.28 0
990.36 0
990.43 0
990.50 0
990.57 0
990.65 0
990.72 1
990.79 1
990.86 1
990.94 2
991.01 1
991.08 1
991.15 1
991.23 1
991.30 1
991.37 1
991.44 1
991.52 2
991.59 2
991.66 3
991.73 3
991.81 2
991.88 2
991.95 2
992.02 2
992.10 3
992.17 3
992.24 4
992.31 4
992.39 4
992.46 5
992.53 5
992.60 5
992.68 4
992.75 4
992.82 3
992.89 3
992.97 3
993.04 3
993.11 3
993.18 4
993.26 5
993.33 5
993.40 6
993.47 6
993.55 6
993.62 6
993.69 5
993.76 5
993.84 5
993.91 5
993.98 5
994.06 6
994.13 6
994.20 7
994.27 8
994.35 9
994.42 9
994.49 10
994.56 11
994.64 11
994.71 11
994.78 11
994.85 10
994.93 10
995.00 10
995.07 10
995.14 10
995.22 11
995.29 12
995.36 13
995.44 13
995.51 13
995.58 13
995.65 13
995.73 13
995.80 13
995.87 12
995.94 12
996.02 12
996.09 12
996.16 11
996.23 11
996.31 10
996.38 10
996.45 10
996.53 9
996.60 9
996.67 9
996.74 9
996.82 9
996.89 9
996.96 9
997.03 10
997.11 10
997.18 11
997.25 12
997.33 12
997.40 13
997.47 14
997.54 14
997.62 14
997.69 14
997.76 14
997.83 13
997.91 13
997.98 12
998.05 12
998.13 11
998.20 12
998.27 12
998.34 13
998.42 15
998.49 16
998.56 17
998.63 17
998.71 18
998.78 17
998.85 17
998.93 16
999.00 16
999.07 15
999.14 15
999.22 14
999.29 14
999.36 14
999.44 14
999.51 15
999.58 15
999.65 15
999.73 16
999.80 16
999.87 15
999.94 14
1000.02 13
1000.09 12
1000.16 10
1000.24 9
1000.31 8
1000.38 7
1000.45 7
1000.53 6
1000.60 6
1000.67 6
1000.75 6
1000.82 6
1000.89 6
1000.96 5
1001.04 5
1001.11 5
1001.18 4
1001.26 4
1001.33 4
1001.40 4
1001.47 4
1001.55 4
1001.62 5
1001.69 5
1001.77 6
1001.84 6
1001.91 7
1001.98 7
1002.06 8
1002.13 8
1002.20 8
1002.28 8
1002.35 7
1002.42 7
1002.49 6
1002.57 6
1002.64 5
1002.71 5
1002.79 4
1002.86 4
1002.93 4
1003.01 4
1003.08 4
1003.15 3
1003.22 3
1003.30 2
1003.37 2
1003.44 1
1003.52 1
1003.59 0
1003.66 0
1003.73 0
1003.81 0
1003.88 0
1003.95 0
1004.03 0
1004.10 0
1004.17 0
1004.25 0
1004.32 1
1004.39 2
1004.46 2
1004.54 3
1004.61 4
1004.68 4
1004.76 4
1004.83 4
1004.90 4
1004.98 4
1005.05 3
1005.12 3
1005.19 2
1005.27 2
1005.34 2
1005.41 2
1005.49 1
1005.56 1
1005.63 1
1005.71 0
1005.78 0
1005.85 0
1005.92 0
1006.00 0
1006.07 1
1006.14 1
1006.22 1
1006.29 0
1006.36 0
1006.44 0
1006.51 0
1006.58 0
1006.66 0
1006.73 0
1006.80 0
1006.87 1
1006.95 1
1007.02 1
1007.09 0
1007.17 0
1007.24 0
1007.31 0
1007.39 0
1007.46 0
1007.53 1
1007.61 3
1007.68 4
1007.75 6
1007.82 7
1007.90 7
1007.97 6
1008.04 5
1008.12 4
1008.19 3
1008.26 1
1008.34 0
1008.41 0
1008.48 0
1008.56 0
1008.63 0
1008.70 0
1008.77 0
1008.85 0
1008.92 1
1008.99 1
1009.07 2
1009.14 2
1009.21 3
1009.29 3
1009.36 3
1009.43 3
1009.51 3
1009.58 2
1009.65 2
1009.73 2
1009.80 3
1009.87 3
1009.95 3
1010.02 2
1010.09 2
1010.16 2
1010.24 2
1010.31 2
1010.38 2
1010.46 2
1010.53 3
1010.60 3
1010.68 3
1010.75 3
1010.82 4
1010.90 4
1010.97 5
1011.04 5
1011.12 5
1011.19 5
1011.26 5
1011.34 4
1011.41 4
1011.48 4
1011.56 4
1011.63 4
1011.70 4
1011.78 4
1011.85 4
1011.92 4
1012.00 3
1012.07 3
1012.14 3
1012.22 3
1012.29 3
1012.36 3
1012.43 3
1012.51 3
1012.58 3
1012.65 3
1012.73 3
1012.80 3
1012.87 4
1012.95 4
1013.02 5
1013.09 5
1013.17 6
1013.24 6
1013.31 7
1013.39 7
1013.46 6
1013.53 6
1013.61 4
1013.68 3
1013.75 2
1013.83 1
1013.90 0
1013.97 0
1014.05 0
1014.12 0
1014.19 0
1014.27 0
1014.34 0
1014.41 0
1014.49 0
1014.56 1
1014.63 2
1014.71 2
1014.78 3
1014.85 4
1014.93 4
1015.00 5
1015.07 5
1015.15 6
1015.22 6
1015.29 7
1015.37 7
1015.44 8
1015.51 9
1015.59 10
1015.66 11
1015.73 13
1015.81 14
1015.88 15
1015.95 15
1016.03 15
1016.10 14
1016.18 12
1016.25 11
1016.32 10
1016.40 9
1016.47 8
1016.54 8
1016.62 9
1016.69 11
1016.76 12
1016.84 13
1016.91 14
1016.98 14
1017.06 13
1017.13 12
1017.20 11
1017.28 10
1017.35 9
1017.42 8
1017.50 8
1017.57 8
1017.64 8
1017.72 8
1017.79 7
1017.86 7
1017.94 6
1018.01 6
1018.08 6
1018.16 6
1018.23 5
1018.30 5
1018.38 4
1018.45 3
1018.53 3
1018.60 2
1018.67 2
1018.75 2
1018.82 2
1018.89 2
1018.97 2
1019.04 2
1019.11 1
1019.19 1
1019.26 1
1019.33 1
1019.41 2
1019.48 3
1019.55 4
1019.63 6
1019.70 7
1019.78 8
1019.85 9
1019.92 10
1020.00 11
1020.07 11
1020.14 10
1020.22 9
1020.29 8
1020.36 6
1020.44 4
1020.51 2
1020.58 1
1020.66 0
1020.73 0
1020.80 1
1020.88 2
1020.95 3
1021.03 4
1021.10 4
1021.17 4
1021.25 4
1021.32 4
1021.39 3
1021.47 3
1021.54 3
1021.61 4
1021.69 5
1021.76 5
1021.84 6
1021.91 7
1021.98 6
1022.06 6
1022.13 5
1022.20 4
1022.28 3
1022.35 2
1022.42 2
1022.50 2
1022.57 2
1022.64 3
1022.72 4
1022.79 5
1022.87 6
1022.94 6
1023.01 7
1023.09 7
1023.16 6
1023.23 6
1023.31 5
1023.38 5
1023.46 4
1023.53 4
1023.60 4
1023.68 4
1023.75 3
1023.82 3
1023.90 3
1023.97 3
1024.04 3
1024.12 3
1024.19 3
1024.27 3
1024.34 4
1024.41 4
1024.49 5
1024.56 6
1024.63 6
1024.71 6
1024.78 6
1024.86 5
1024.93 4
1025.00 3
1025.08 2
1025.15 2
1025.22 2
1025.30 2
1025.37 3
1025.44 4
1025.52 4
1025.59 5
1025.67 5
1025.74 6
1025.81 6
1025.89 6
1025.96 6
1026.03 6
1026.11 5
1026.18 5
1026.26 4
1026.33 4
1026.40 3
1026.48 3
1026.55 3
1026.63 3
1026.70 3
1026.77 4
1026.85 5
1026.92 5
1026.99 5
1027.07 5
1027.14 4
1027.22 4
1027.29 3
1027.36 2
1027.44 1
1027.51 1
1027.58 1
1027.66 1
1027.73 1
1027.81 1
1027.88 0
1027.95 0
1028.03 0
1028.10 0
1028.18 0
1028.25 0
1028.32 1
1028.40 2
1028.47 2
1028.54 2
1028.62 2
1028.69 1
1028.77 0
1028.84 0
1028.91 0
1028.99 0
1029.06 0
1029.14 0
1029.21 0
1029.28 0
1029.36 0
1029.43 1
1029.50 2
1029.58 3
1029.65 3
1029.73 3
1029.80 2
1029.87 2
1029.95 1
1030.02 0
1030.10 0
1030.17 0
1030.24 0
1030.32 1
1030.39 1
1030.47 1
1030.54 2
1030.61 3
1030.69 3
1030.76 3
1030.83 3
1030.91 3
1030.98 3
1031.06 3
1031.13 2
1031.20 2
1031.28 2
1031.35 1
1031.43 0
1031.50 0
1031.57 0
1031.65 0
1031.72 0
1031.80 0
1031.87 0
1031.94 0
1032.02 0
1032.09 1
1032.17 2
1032.24 3
1032.31 4
1032.39 5
1032.46 7
1032.54 8
1032.61 10
1032.68 11
1032.76 11
1032.83 11
1032.91 11
1032.98 10
1033.05 9
1033.13 8
1033.20 7
1033.28 7
1033.35 7
1033.42 8
1033.50 9
1033.57 10
1033.65 11
1033.72 11
1033.79 12
1033.87 12
1033.94 12
1034.02 13
1034.09 13
1034.16 14
1034.24 14
1034.31 14
1034.39 14
1034.46 14
1034.53 14
1034.61 15
1034.68 16
1034.76 18
1034.83 21
1034.90 23
1034.98 25
1035.05 27
1035.13 28
1035.20 28
1035.28 28
1035.35 29
1035.42 30
1035.50 31
1035.57 32
1035.65 34
1035.72 35
1035.79 36
1035.87 36
1035.94 36
1036.02 36
1036.09 35
1036.16 35
1036.24 35
1036.31 35
1036.39 35
1036.46 36
1036.54 36
1036.61 37
1036.68 38
1036.76 38
1036.83 38
1036.91 38
1036.98 37
1037.05 37
1037.13 36
1037.20 36
1037.28 35
1037.35 35
1037.43 34
1037.50 34
1037.57 33
1037.65 33
1037.72 33
1037.80 32
1037.87 32
1037.94 33
1038.02 33
1038.09 33
1038.17 33
1038.24 33
1038.32 33
1038.39 33
1038.46 32
1038.54 32
1038.61 31
1038.69 30
1038.76 29
1038.83 28
1038.91 27
1038.98 26
1039.06 25
1039.13 25
1039.21 24
1039.28 24
1039.35 24
1039.43 24
1039.50 24
1039.58 23
1039.65 23
1039.73 22
1039.80 21
1039.87 19
1039.95 17
1040.02 15
1040.10 13
1040.17 12
1040.25 10
1040.32 10
1040.39 9
1040.47 9
1040.54 9
1040.62 9
1040.69 8
1040.77 8
1040.84 8
1040.91 8
1040.99 8
1041.06 9
1041.14 10
1041.21 10
1041.29 11
1041.36 10
1041.43 10
1041.51 9
1041.58 8
1041.66 7
1041.73 6
1041.81 5
1041.88 4
1041.95 3
1042.03 2
1042.10 2
1042.18 2
1042.25 3
1042.33 4
1042.40 5
1042.47 5
1042.55 6
1042.62 6
1042.70 6
1042.77 5
1042.85 5
1042.92 4
1042.99 4
1043.07 3
1043.14 3
1043.22 3
1043.29 2
1043.37 3
1043.44 3
1043.52 4
1043.59 5
1043.66 7
1043.74 8
1043.81 10
1043.89 11
1043.96 12
1044.04 12
1044.11 12
1044.19 12
1044.26 11
1044.33 11
1044.41 10
1044.48 10
1044.56 10
1044.63 11
1044.71 12
1044.78 13
1044.85 14
1044.93 15
1045.00 16
1045.08 16
1045.15 17
1045.23 18
1045.30 18
1045.38 18
1045.45 18
1045.52 18
1045.60 17
1045.67 17
1045.75 17
1045.82 17
1045.90 18
1045.97 18
1046.05 18
1046.12 17
1046.20 17
1046.27 16
1046.34 15
1046.42 15
1046.49 15
1046.57 15
1046.64 15
1046.72 14
1046.79 14
1046.87 13
1046.94 12
1047.01 11
1047.09 10
1047.16 9
1047.24 8
1047.31 6
1047.39 5
1047.46 3
1047.54 1
1047.61 0
1047.69 0
1047.76 0
1047.83 2
1047.91 4
1047.98 6
1048.06 7
1048.13 9
1048.21 9
1048.28 9
1048.36 7
1048.43 6
1048.51 5
1048.58 4
1048.65 3
1048.73 3
1048.80 4
1048.88 4
1048.95 4
1049.03 3
1049.10 2
1049.18 1
1049.25 0
1049.33 0
1049.40 0
1049.47 0
1049.55 0
1049.62 0
1049.70 0
1049.77 1
1049.85 1
1049.92 1
1050.00 1
1050.07 1
1050.15 0
1050.22 0
1050.30 1
1050.37 2
1050.44 3
1050.52 3
1050.59 4
1050.67 4
1050.74 5
1050.82 6
1050.89 7
1050.97 8
1051.04 10
1051.12 12
1051.19 14
1051.27 16
1051.34 18
1051.41 19
1051.49 20
1051.56 21
1051.64 21
1051.71 20
1051.79 20
1051.86 20
1051.94 20
1052.01 20
1052.09 20
1052.16 21
1052.24 21
1052.31 20
1052.39 19
1052.46 18
1052.54 17
1052.61 16
1052.68 15
1052.76 15
1052.83 15
1052.91 15
1052.98 16
1053.06 16
1053.13 17
1053.21 17
1053.28 18
1053.36 19
1053.43 20
1053.51 22
1053.58 23
1053.66 25
1053.73 27
1053.81 28
1053.88 28
1053.95 28
1054.03 26
1054.10 25
1054.18 23
1054.25 22
1054.33 21
1054.40 20
1054.48 19
1054.55 19
1054.63 19
1054.70 19
1054.78 20
1054.85 20
1054.93 21
1055.00 23
1055.08 24
1055.15 26
1055.23 28
1055.30 29
1055.38 30
1055.45 30
1055.53 29
1055.60 28
1055.68 27
1055.75 27
1055.82 28
1055.90 29
1055.97 30
1056.05 31
1056.12 32
1056.20 32
1056.27 32
1056.35 32
1056.42 31
1056.50 30
1056.57 30
1056.65 30
1056.72 31
1056.80 31
1056.87 32
1056.95 33
1057.02 34
1057.10 35
1057.17 35
1057.25 36
1057.32 36
1057.40 36
1057.47 36
1057.55 36
1057.62 37
1057.70 37
1057.77 37
1057.85 36
1057.92 36
1058.00 35
1058.07 34
1058.15 33
1058.22 32
1058.30 32
1058.37 32
1058.44 31
1058.52 31
1058.59 30
1058.67 29
1058.74 28
1058.82 27
1058.89 25
1058.97 24
1059.04 23
1059.12 23
1059.19 22
1059.27 22
1059.34 22
1059.42 23
1059.49 23
1059.57 23
1059.64 23
1059.72 23
1059.79 22
1059.87 22
1059.94 21
1060.02 21
1060.09 21
1060.17 21
1060.24 20
1060.32 20
1060.39 18
1060.47 17
1060.54 15
1060.62 14
1060.69 12
1060.77 12
1060.84 12
1060.92 12
1060.99 12
1061.07 12
1061.14 12
1061.22 12
1061.29 12
1061.37 12
1061.44 12
1061.52 12
1061.59 12
1061.67 13
1061.74 13
1061.82 13
1061.89 14
1061.97 15
1062.04 16
1062.12 17
1062.19 18
1062.27 18
1062.34 16
1062.42 14
1062.49 11
1062.57 9
1062.64 6
1062.72 5
1062.79 5
1062.87 6
1062.94 8
1063.02 11
1063.09 14
1063.17 17
1063.24 19
1063.32 21
1063.39 23
1063.47 23
1063.55 24
1063.62 23
1063.70 22
1063.77 20
1063.85 17
1063.92 15
1064.00 13
1064.07 12
1064.15 11
1064.22 11
1064.30 11
1064.37 10
1064.45 10
1064.52 8
1064.60 7
1064.67 5
1064.75 3
1064.82 2
1064.90 1
1064.97 1
1065.05 1
1065.12 2
1065.20 3
1065.27 4
1065.35 4
1065.42 5
1065.50 4
1065.57 4
1065.65 3
1065.72 1
1065.80 0
1065.87 0
1065.95 0
1066.02 0
1066.10 0
1066.17 0
1066.25 0
1066.33 0
1066.40 0
1066.48 2
1066.55 5
1066.63 7
1066.70 9
1066.78 12
1066.85 14
1066.93 17
1067.00 20
1067.08 22
1067.15 24
1067.23 26
1067.30 26
1067.38 26
1067.45 25
1067.53 23
1067.60 22
1067.68 20
1067.75 19
1067.83 18
1067.90 17
1067.98 17
1068.06 16
1068.13 16
1068.21 15
1068.28 14
1068.36 14
1068.43 14
1068.51 16
1068.58 18
1068.66 21
1068.73 24
1068.81 26
1068.88 27
1068.96 27
1069.03 26
1069.11 24
1069.18 23
1069.26 23
1069.33 23
1069.41 24
1069.49 24
1069.56 25
1069.64 24
1069.71 24
1069.79 22
1069.86 21
1069.94 20
1070.01 19
1070.09 19
1070.16 20
1070.24 21
1070.31 22
1070.39 23
1070.46 23
1070.54 22
1070.62 20
1070.69 16
1070.77 13
1070.84 10
1070.92 7
1070.99 5
1071.07 5
1071.14 6
1071.22 6
1071.29 7
1071.37 8
1071.44 7
1071.52 7
1071.59 6
1071.67 5
1071.75 4
1071.82 3
1071.90 2
1071.97 2
1072.05 1
1072.12 0
1072.20 0
1072.27 0
1072.35 0
1072.42 3
1072.50 6
1072.58 9
1072.65 13
1072.73 16
1072.80 19
1072.88 21
1072.95 23
1073.03 24
1073.10 25
1073.18 26
1073.25 26
1073.33 27
1073.40 28
1073.48 28
1073.56 28
1073.63 28
1073.71 28
1073.78 29
1073.86 30
1073.93 30
1074.01 31
1074.08 31
1074.16 30
1074.23 29
1074.31 26
1074.39 23
1074.46 20
1074.54 17
1074.61 15
1074.69 14
1074.76 15
1074.84 17
1074.91 19
1074.99 21
1075.06 22
1075.14 21
1075.22 18
1075.29 14
1075.37 10
1075.44 6
1075.52 4
1075.59 3
1075.67 4
1075.74 6
1075.82 9
1075.90 13
1075.97 17
1076.05 20
1076.12 23
1076.20 25
1076.27 27
1076.35 28
1076.42 28
1076.50 28
1076.58 28
1076.65 27
1076.73 26
1076.80 25
1076.88 24
1076.95 24
1077.03 23
1077.10 23
1077.18 23
1077.26 24
1077.33 23
1077.41 23
1077.48 22
1077.56 21
1077.63 20
1077.71 19
1077.78 18
1077.86 17
1077.94 16
1078.01 16
1078.09 16
1078.16 16
1078.24 17
1078.31 18
1078.39 19
1078.47 21
1078.54 22
1078.62 24
1078.69 25
1078.77 26
1078.84 27
1078.92 28
1078.99 28
1079.07 29
1079.15 29
1079.22 28
1079.30 27
1079.37 26
1079.45 25
1079.52 24
1079.60 24
1079.68 24
1079.75 25
1079.83 27
1079.90 28
1079.98 30
1080.05 32
1080.13 33
1080.20 34
1080.28 35
1080.36 36
1080.43 37
1080.51 38
1080.58 38
1080.66 38
1080.73 38
1080.81 38
1080.89 37
1080.96 37
1081.04 37
1081.11 37
1081.19 38
1081.26 39
1081.34 40
1081.42 42
1081.49 43
1081.57 44
1081.64 44
1081.72 43
1081.79 42
1081.87 41
1081.95 39
1082.02 38
1082.10 37
1082.17 37
1082.25 37
1082.32 37
1082.40 38
1082.48 39
1082.55 39
1082.63 40
1082.70 40
1082.78 39
1082.86 38
1082.93 36
1083.01 36
1083.08 35
1083.16 35
1083.23 36
1083.31 37
1083.39 38
1083.46 40
1083.54 42
1083.61 44
1083.69 47
1083.76 50
1083.84 52
1083.92 54
1083.99 55
1084.07 54
1084.14 52
1084.22 49
1084.30 45
1084.37 41
1084.45 38
1084.52 36
1084.60 36
1084.67 37
1084.75 40
1084.83 42
1084.90 44
1084.98 46
1085.05 46
1085.13 44
1085.21 42
1085.28 39
1085.36 36
1085.43 34
1085.51 34
1085.58 34
1085.66 35
1085.74 36
1085.81 37
1085.89 38
1085.96 38
1086.04 37
1086.12 35
1086.19 33
1086.27 32
1086.34 30
1086.42 28
1086.50 27
1086.57 27
1086.65 26
1086.72 27
1086.80 27
1086.87 28
1086.95 29
1087.03 29
1087.10 30
1087.18 30
1087.25 31
1087.33 33
1087.41 35
1087.48 38
1087.56 41
1087.63 45
1087.71 48
1087.79 51
1087.86 52
1087.94 52
1088.01 51
1088.09 49
1088.17 45
1088.24 42
1088.32 39
1088.39 36
1088.47 36
1088.55 37
1088.62 39
1088.70 43
1088.77 47
1088.85 51
1088.93 54
1089.00 57
1089.08 58
1089.15 58
1089.23 58
1089.31 57
1089.38 55
1089.46 52
1089.53 49
1089.61 44
1089.69 40
1089.76 36
1089.84 33
1089.91 31
1089.99 30
1090.07 31
1090.14 31
1090.22 32
1090.29 32
1090.37 32
1090.45 31
1090.52 30
1090.60 29
1090.67 27
1090.75 25
1090.83 22
1090.90 19
1090.98 16
1091.05 12
1091.13 7
1091.21 3
1091.28 0
1091.36 0
1091.43 0
1091.51 0
1091.59 0
1091.66 0
1091.74 0
1091.81 0
1091.89 2
1091.97 6
1092.04 10
1092.12 14
1092.19 17
1092.27 21
1092.35 24
1092.42 28
1092.50 30
1092.58 32
1092.65 33
1092.73 32
1092.80 30
1092.88 27
1092.96 23
1093.03 19
1093.11 15
1093.18 12
1093.26 9
1093.34 7
1093.41 7
1093.49 8
1093.56 9
1093.64 11
1093.72 14
1093.79 18
1093.87 21
1093.95 24
1094.02 27
1094.10 28
1094.17 28
1094.25 27
1094.33 25
1094.40 23
1094.48 22
1094.55 21
1094.63 22
1094.71 24
1094.78 27
1094.86 29
1094.94 31
1095.01 31
1095.09 31
1095.16 30
1095.24 28
1095.32 28
1095.39 28
1095.47 28
1095.55 30
1095.62 31
1095.70 32
1095.77 33
1095.85 33
1095.93 34
1096.00 35
1096.08 37
1096.16 40
1096.23 44
1096.31 49
1096.38 54
1096.46 61
1096.54 67
1096.61 73
1096.69 78
1096.77 83
1096.84 86
1096.92 89
1096.99 90
1097.07 91
1097.15 90
1097.22 89
1097.30 87
1097.38 85
1097.45 83
1097.53 82
1097.60 82
1097.68 83
1097.76 86
1097.83 89
1097.91 92
1097.99 95
1098.06 96
1098.14 97
1098.21 96
1098.29 94
1098.37 92
1098.44 90
1098.52 89
1098.60 90
1098.67 93
1098.75 97
1098.82 101
1098.90 105
1098.98 109
1099.05 113
1099.13 117
1099.21 121
1099.28 126
1099.36 132
1099.44 138
1099.51 145
1099.59 152
1099.66 159
1099.74 164
1099.82 167
1099.89 169
1099.97 169
1100.05 167
1100.12 165
1100.20 161
1100.28 157
1100.35 153
1100.43 149
1100.50 144
1100.58 139
1100.66 134
1100.73 129
1100.81 124
1100.89 120
1100.96 117
1101.04 115
1101.12 114
1101.19 114
1101.27 115
1101.35 116
1101.42 117
1101.50 117
1101.57 116
1101.65 113
1101.73 111
1101.80 108
1101.88 104
1101.96 102
1102.03 99
1102.11 96
1102.19 92
1102.26 88
1102.34 83
1102.42 78
1102.49 73
1102.57 69
1102.64 67
1102.72 68
1102.80 71
1102.87 75
1102.95 79
1103.03 84
1103.10 87
1103.18 89
1103.26 89
1103.33 89
1103.41 88
1103.49 87
1103.56 86
1103.64 85
1103.72 84
1103.79 82
1103.87 80
1103.94 79
1104.02 77
1104.10 76
1104.17 76
1104.25 75
1104.33 75
1104.40 75
1104.48 74
1104.56 73
1104.63 72
1104.71 71
1104.79 71
1104.86 71
1104.94 73
1105.02 74
1105.09 75
1105.17 75
1105.25 73
1105.32 70
1105.40 64
1105.48 57
1105.55 49
1105.63 42
1105.70 37
1105.78 34
1105.86 35
1105.93 38
1106.01 43
1106.09 49
1106.16 55
1106.24 59
1106.32 61
1106.39 61
1106.47 59
1106.55 56
1106.62 53
1106.70 52
1106.78 51
1106.85 52
1106.93 54
1107.01 56
1107.08 59
1107.16 62
1107.24 64
1107.31 66
1107.39 66
1107.47 66
1107.54 64
1107.62 63
1107.70 62
1107.77 61
1107.85 61
1107.93 62
1108.00 63
1108.08 66
1108.16 69
1108.23 71
1108.31 74
1108.39 76
1108.46 77
1108.54 78
1108.62 78
1108.69 78
1108.77 79
1108.85 81
1108.92 83
1109.00 86
1109.08 89
1109.15 92
1109.23 93
1109.31 94
1109.38 95
1109.46 95
1109.54 96
1109.61 96
1109.69 96
1109.77 97
1109.84 97
1109.92 96
1110.00 95
1110.07 93
1110.15 91
1110.23 90
1110.30 90
1110.38 92
1110.46 94
1110.53 97
1110.61 99
1110.69 101
1110.76 101
1110.84 100
1110.92 98
1110.99 96
1111.07 94
1111.15 94
1111.22 94
1111.30 96
1111.38 99
1111.45 102
1111.53 106
1111.61 110
1111.68 113
1111.76 115
1111.84 117
1111.91 118
1111.99 119
1112.07 120
1112.15 122
1112.22 124
1112.30 126
1112.38 127
1112.45 129
1112.53 130
1112.61 131
1112.68 132
1112.76 134
1112.84 136
1112.91 138
1112.99 140
1113.07 141
1113.14 142
1113.22 142
1113.30 141
1113.37 138
1113.45 135
1113.53 131
1113.60 127
1113.68 123
1113.76 120
1113.84 117
1113.91 117
1113.99 116
1114.07 116
1114.14 116
1114.22 114
1114.30 111
1114.37 108
1114.45 104
1114.53 100
1114.60 98
1114.68 98
1114.76 99
1114.83 102
1114.91 106
1114.99 110
1115.07 114
1115.14 117
1115.22 118
1115.30 116
1115.37 111
1115.45 104
1115.53 95
1115.60 85
1115.68 76
1115.76 69
1115.83 64
1115.91 60
1115.99 59
1116.06 58
1116.14 58
1116.22 56
1116.30 54
1116.37 52
1116.45 50
1116.53 48
1116.60 46
1116.68 45
1116.76 45
1116.83 44
1116.91 43
1116.99 42
1117.06 40
1117.14 38
1117.22 35
1117.30 33
1117.37 30
1117.45 27
1117.53 25
1117.60 24
1117.68 23
1117.76 24
1117.83 25
1117.91 27
1117.99 29
1118.07 31
1118.14 32
1118.22 33
1118.30 33
1118.37 32
1118.45 30
1118.53 29
1118.60 27
1118.68 26
1118.76 26
1118.84 26
1118.91 26
1118.99 27
1119.07 29
1119.14 31
1119.22 33
1119.30 35
1119.37 36
1119.45 37
1119.53 38
1119.61 39
1119.68 39
1119.76 37
1119.84 35
1119.91 32
1119.99 28
1120.07 23
1120.15 20
1120.22 17
1120.30 15
1120.38 14
1120.45 13
1120.53 12
1120.61 10
1120.68 7
1120.76 4
1120.84 1
1120.92 0
1120.99 0
1121.07 0
1121.15 0
1121.22 0
1121.30 0
1121.38 0
1121.46 0
1121.53 0
1121.61 1
1121.69 3
1121.76 5
1121.84 7
1121.92 8
1122.00 9
1122.07 9
1122.15 8
1122.23 7
1122.30 7
1122.38 7
1122.46 10
1122.54 13
1122.61 17
1122.69 23
1122.77 28
1122.84 33
1122.92 37
1123.00 41
1123.08 43
1123.15 43
1123.23 42
1123.31 40
1123.38 37
1123.46 35
1123.54 34
1123.62 35
1123.69 38
1123.77 42
1123.85 47
1123.92 52
1124.00 56
1124.08 60
1124.16 63
1124.23 66
1124.31 68
1124.39 70
1124.46 72
1124.54 72
1124.62 70
1124.70 68
1124.77 65
1124.85 61
1124.93 59
1125.01 58
1125.08 58
1125.16 59
1125.24 60
1125.31 62
1125.39 62
1125.47 62
1125.55 61
1125.62 61
1125.70 60
1125.78 60
1125.85 60
1125.93 62
1126.01 64
1126.09 68
1126.16 73
1126.24 80
1126.32 86
1126.40 93
1126.47 98
1126.55 103
1126.63 106
1126.70 108
1126.78 109
1126.86 111
1126.94 112
1127.01 115
1127.09 119
1127.17 123
1127.25 128
1127.32 134
1127.40 141
1127.48 147
1127.56 153
1127.63 157
1127.71 160
1127.79 161
1127.86 160
1127.94 158
1128.02 154
1128.10 151
1128.17 148
1128.25 146
1128.33 146
1128.41 149
1128.48 153
1128.56 159
1128.64 167
1128.72 175
1128.79 183
1128.87 190
1128.95 196
1129.02 200
1129.10 201
1129.18 201
1129.26 199
1129.33 194
1129.41 189
1129.49 182
1129.57 175
1129.64 166
1129.72 157
1129.80 149
1129.88 140
1129.95 133
1130.03 125
1130.11 118
1130.19 111
1130.26 105
1130.34 98
1130.42 92
1130.49 87
1130.57 82
1130.65 79
1130.73 76
1130.80 74
1130.88 71
1130.96 68
1131.04 65
1131.11 63
1131.19 60
1131.27 59
1131.35 59
1131.42 58
1131.50 57
1131.58 55
1131.66 52
1131.73 49
1131.81 47
1131.89 45
1131.97 46
1132.04 48
1132.12 51
1132.20 55
1132.28 58
1132.35 59
1132.43 60
1132.51 60
1132.59 60
1132.66 61
1132.74 62
1132.82 62
1132.90 63
1132.97 62
1133.05 61
1133.13 57
1133.21 53
1133.28 47
1133.36 42
1133.44 38
1133.52 34
1133.59 32
1133.67 31
1133.75 30
1133.83 30
1133.90 30
1133.98 29
1134.06 27
1134.14 24
1134.21 21
1134.29 17
1134.37 14
1134.45 11
1134.52 10
1134.60 8
1134.68 7
1134.76 6
1134.83 5
1134.91 4
1134.99 4
1135.07 4
1135.14 5
1135.22 8
1135.30 11
1135.38 14
1135.45 17
1135.53 19
1135.61 19
1135.69 17
1135.77 14
1135.84 10
1135.92 5
1136.00 0
1136.08 0
1136.15 0
1136.23 0
1136.31 0
1136.39 0
1136.46 0
1136.54 0
1136.62 1
1136.70 7
1136.77 13
1136.85 17
1136.93 20
1137.01 21
1137.08 21
1137.16 19
1137.24 18
1137.32 16
1137.40 15
1137.47 14
1137.55 15
1137.63 16
1137.71 18
1137.78 20
1137.86 23
1137.94 25
1138.02 27
1138.09 28
1138.17 28
1138.25 27
1138.33 25
1138.40 23
1138.48 22
1138.56 21
1138.64 21
1138.72 23
1138.79 25
1138.87 28
1138.95 32
1139.03 36
1139.10 40
1139.18 42
1139.26 44
1139.34 43
1139.42 41
1139.49 38
1139.57 34
1139.65 30
1139.73 26
1139.80 23
1139.88 22
1139.96 21
1140.04 20
1140.11 19
1140.19 19
1140.27 17
1140.35 15
1140.43 13
1140.50 11
1140.58 11
1140.66 13
1140.74 17
1140.81 22
1140.89 29
1140.97 36
1141.05 44
1141.13 50
1141.20 55
1141.28 59
1141.36 61
1141.44 62
1141.51 62
1141.59 62
1141.67 62
1141.75 62
1141.83 63
1141.90 66
1141.98 69
1142.06 74
1142.14 79
1142.21 84
1142.29 89
1142.37 95
1142.45 101
1142.53 108
1142.60 116
1142.68 124
1142.76 133
1142.84 141
1142.92 149
1142.99 155
1143.07 159
1143.15 162
1143.23 163
1143.30 164
1143.38 165
1143.46 166
1143.54 167
1143.62 170
1143.69 174
1143.77 179
1143.85 184
1143.93 189
1144.01 193
1144.08 197
1144.16 200
1144.24 203
1144.32 204
1144.39 206
1144.47 206
1144.55 207
1144.63 206
1144.71 205
1144.78 202
1144.86 199
1144.94 196
1145.02 194
1145.10 193
1145.17 194
1145.25 198
1145.33 203
1145.41 209
1145.49 214
1145.56 217
1145.64 219
1145.72 218
1145.80 216
1145.87 213
1145.95 210
1146.03 207
1146.11 205
1146.19 204
1146.26 203
1146.34 201
1146.42 199
1146.50 195
1146.58 189
1146.65 182
1146.73 174
1146.81 166
1146.89 159
1146.97 154
1147.04 151
1147.12 149
1147.20 150
1147.28 151
1147.36 152
1147.43 152
1147.51 152
1147.59 150
1147.67 146
1147.75 141
1147.82 135
1147.90 127
1147.98 120
1148.06 113
1148.14 108
1148.21 104
1148.29 102
1148.37 101
1148.45 102
1148.53 103
1148.60 104
1148.68 104
1148.76 104
1148.84 102
1148.92 100
1148.99 97
1149.07 95
1149.15 92
1149.23 91
1149.31 89
1149.38 88
1149.46 86
1149.54 83
1149.62 79
1149.70 75
1149.77 71
1149.85 68
1149.93 65
1150.01 64
1150.09 64
1150.17 64
1150.24 64
1150.32 64
1150.40 62
1150.48 59
1150.56 55
1150.63 49
1150.71 42
1150.79 35
1150.87 28
1150.95 23
1151.02 19
1151.10 16
1151.18 15
1151.26 14
1151.34 13
1151.41 13
1151.49 12
1151.57 12
1151.65 12
1151.73 12
1151.81 12
1151.88 13
1151.96 12
1152.04 12
1152.12 10
1152.20 8
1152.27 6
1152.35 4
1152.43 3
1152.51 2
1152.59 1
1152.67 0
1152.74 0
1152.82 0
1152.90 0
1152.98 0
1153.06 0
1153.13 3
1153.21 7
1153.29 12
1153.37 18
1153.45 23
1153.53 29
1153.60 33
1153.68 37
1153.76 41
1153.84 43
1153.92 46
1153.99 48
1154.07 51
1154.15 53
1154.23 55
1154.31 56
1154.39 56
1154.46 56
1154.54 55
1154.62 53
1154.70 51
1154.78 49
1154.86 48
1154.93 47
1155.01 48
1155.09 50
1155.17 53
1155.25 57
1155.32 59
1155.40 61
1155.48 61
1155.56 59
1155.64 56
1155.72 53
1155.79 49
1155.87 46
1155.95 43
1156.03 42
1156.11 41
1156.19 42
1156.26 43
1156.34 46
1156.42 49
1156.50 53
1156.58 58
1156.66 64
1156.73 68
1156.81 72
1156.89 74
1156.97 73
1157.05 72
1157.13 68
1157.20 64
1157.28 60
1157.36 56
1157.44 52
1157.52 50
1157.60 48
1157.67 47
1157.75 46
1157.83 46
1157.91 45
1157.99 44
1158.07 42
1158.14 39
1158.22 35
1158.30 31
1158.38 26
1158.46 21
1158.54 17
1158.61 15
1158.69 14
1158.77 15
1158.85 17
1158.93 20
1159.01 25
1159.08 30
1159.16 36
1159.24 42
1159.32 49
1159.40 56
1159.48 62
1159.55 65
1159.63 66
1159.71 63
1159.79 57
1159.87 49
1159.95 41
1160.02 34
1160.10 28
1160.18 24
1160.26 22
1160.34 20
1160.42 18
1160.50 14
1160.57 10
1160.65 5
1160.73 0
1160.81 0
1160.89 0
1160.97 0
1161.04 0
1161.12 0
1161.20 1
1161.28 2
1161.36 2
1161.44 1
1161.52 0
1161.59 0
1161.67 0
1161.75 1
1161.83 5
1161.91 10
1161.99 17
1162.06 24
1162.14 32
1162.22 39
1162.30 46
1162.38 52
1162.46 57
1162.54 61
1162.61 66
1162.69 70
1162.77 73
1162.85 77
1162.93 81
1163.01 84
1163.09 85
1163.16 86
1163.24 85
1163.32 83
1163.40 81
1163.48 79
1163.56 77
1163.63 75
1163.71 74
1163.79 72
1163.87 70
1163.95 66
1164.03 63
1164.11 59
1164.18 56
1164.26 53
1164.34 51
1164.42 50
1164.50 49
1164.58 49
1164.66 50
1164.73 51
1164.81 52
1164.89 54
1164.97 55
1165.05 56
1165.13 55
1165.21 53
1165.28 50
1165.36 45
1165.44 41
1165.52 38
1165.60 36
1165.68 35
1165.76 35
1165.83 35
1165.91 36
1165.99 35
1166.07 35
1166.15 35
1166.23 37
1166.31 39
1166.39 44
1166.46 50
1166.54 56
1166.62 63
1166.70 69
1166.78 74
1166.86 79
1166.94 82
1167.01 85
1167.09 88
1167.17 90
1167.25 92
1167.33 94
1167.41 96
1167.49 97
1167.56 98
1167.64 98
1167.72 97
1167.80 96
1167.88 95
1167.96 93
1168.04 92
1168.12 90
1168.19 87
1168.27 83
1168.35 79
1168.43 74
1168.51 70
1168.59 68
1168.67 69
1168.75 72
1168.82 79
1168.90 87
1168.98 96
1169.06 105
1169.14 113
1169.22 120
1169.30 128
1169.38 135
1169.45 143
1169.53 150
1169.61 158
1169.69 164
1169.77 169
1169.85 174
1169.93 177
1170.00 180
1170.08 182
1170.16 184
1170.24 186
1170.32 188
1170.40 190
1170.48 191
1170.56 192
1170.64 193
1170.71 193
1170.79 194
1170.87 194
1170.95 194
1171.03 195
1171.11 195
1171.19 196
1171.27 196
1171.34 197
1171.42 196
1171.50 195
1171.58 192
1171.66 187
1171.74 182
1171.82 177
1171.90 172
1171.97 169
1172.05 166
1172.13 165
1172.21 165
1172.29 165
1172.37 163
1172.45 161
1172.53 158
1172.61 153
1172.68 147
1172.76 140
1172.84 133
1172.92 127
1173.00 124
1173.08 123
1173.16 125
1173.24 131
1173.31 137
1173.39 145
1173.47 151
1173.55 155
1173.63 156
1173.71 155
1173.79 152
1173.87 149
1173.95 145
1174.02 141
1174.10 136
1174.18 131
1174.26 125
1174.34 118
1174.42 111
1174.50 104
1174.58 99
1174.66 96
1174.73 97
1174.81 100
1174.89 105
1174.97 113
1175.05 120
1175.13 127
1175.21 133
1175.29 137
1175.37 138
1175.45 137
1175.52 132
1175.60 126
1175.68 118
1175.76 111
1175.84 106
1175.92 104
1176.00 105
1176.08 109
1176.16 114
1176.23 118
1176.31 120
1176.39 120
1176.47 118
1176.55 116
1176.63 115
1176.71 119
1176.79 126
1176.87 138
1176.95 154
1177.02 172
1177.10 189
1177.18 205
1177.26 218
1177.34 228
1177.42 236
1177.50 243
1177.58 251
1177.66 260
1177.74 270
1177.81 282
1177.89 294
1177.97 306
1178.05 315
1178.13 323
1178.21 328
1178.29 331
1178.37 333
1178.45 335
1178.53 337
1178.60 340
1178.68 342
1178.76 344
1178.84 345
1178.92 344
1179.00 342
1179.08 337
1179.16 330
1179.24 321
1179.32 311
1179.40 300
1179.47 288
1179.55 277
1179.63 268
1179.71 259
1179.79 253
1179.87 248
1179.95 244
1180.03 241
1180.11 237
1180.19 233
1180.27 228
1180.34 222
1180.42 216
1180.50 211
1180.58 207
1180.66 203
1180.74 202
1180.82 201
1180.90 201
1180.98 201
1181.06 200
1181.14 200
1181.21 199
1181.29 197
1181.37 195
1181.45 191
1181.53 185
1181.61 176
1181.69 165
1181.77 153
1181.85 141
1181.93 131
1182.01 125
1182.09 124
1182.16 127
1182.24 134
1182.32 143
1182.40 153
1182.48 160
1182.56 163
1182.64 163
1182.72 158
1182.80 150
1182.88 141
1182.96 132
1183.04 124
1183.11 116
1183.19 110
1183.27 104
1183.35 98
1183.43 92
1183.51 86
1183.59 81
1183.67 76
1183.75 74
1183.83 73
1183.91 74
1183.99 76
1184.06 77
1184.14 77
1184.22 74
1184.30 70
1184.38 63
1184.46 55
1184.54 47
1184.62 39
1184.70 32
1184.78 26
1184.86 21
1184.94 17
1185.02 14
1185.09 13
1185.17 15
1185.25 18
1185.33 23
1185.41 28
1185.49 32
1185.57 36
1185.65 40
1185.73 43
1185.81 46
1185.89 49
1185.97 53
1186.05 58
1186.13 62
1186.20 65
1186.28 66
1186.36 66
1186.44 64
1186.52 61
1186.60 57
1186.68 53
1186.76 49
1186.84 45
1186.92 41
1187.00 36
1187.08 32
1187.16 28
1187.24 24
1187.32 21
1187.39 21
1187.47 22
1187.55 25
1187.63 30
1187.71 35
1187.79 39
1187.87 41
1187.95 41
1188.03 37
1188.11 31
1188.19 24
1188.27 17
1188.35 9
1188.43 4
1188.51 0
1188.58 0
1188.66 0
1188.74 0
1188.82 0
1188.90 0
1188.98 0
1189.06 0
1189.14 0
1189.22 2
1189.30 5
1189.38 8
1189.46 12
1189.54 16
1189.62 19
1189.70 23
1189.78 27
1189.86 30
1189.93 32
1190.01 34
1190.09 35
1190.17 35
1190.25 34
1190.33 34
1190.41 33
1190.49 31
1190.57 30
1190.65 28
1190.73 25
1190.81 21
1190.89 17
1190.97 14
1191.05 13
1191.13 13
1191.21 17
1191.29 23
1191.36 30
1191.44 38
1191.52 45
1191.60 50
1191.68 50
1191.76 47
1191.84 42
1191.92 34
1192.00 26
1192.08 19
1192.16 13
1192.24 10
1192.32 9
1192.40 9
1192.48 10
1192.56 9
1192.64 8
1192.72 4
1192.80 0
1192.87 0
1192.95 0
1193.03 0
1193.11 0
1193.19 0
1193.27 0
1193.35 0
1193.43 6
1193.51 10
1193.59 14
1193.67 17
1193.75 19
1193.83 21
1193.91 23
1193.99 24
1194.07 26
1194.15 28
1194.23 30
1194.31 34
1194.39 38
1194.47 43
1194.55 50
1194.62 58
1194.70 67
1194.78 77
1194.86 88
1194.94 99
1195.02 108
1195.10 115
1195.18 119
1195.26 121
1195.34 121
1195.42 120
1195.50 118
1195.58 117
1195.66 117
1195.74 116
1195.82 115
1195.90 113
1195.98 111
1196.06 109
1196.14 107
1196.22 105
1196.30 102
1196.38 98
1196.46 93
1196.54 87
1196.62 80
1196.69 73
1196.77 66
1196.85 61
1196.93 58
1197.01 57
1197.09 57
1197.17 57
1197.25 58
1197.33 59
1197.41 60
1197.49 62
1197.57 65
1197.65 68
1197.73 71
1197.81 74
1197.89 75
1197.97 75
1198.05 72
1198.13 68
1198.21 63
1198.29 58
1198.37 54
1198.45 50
1198.53 48
1198.61 47
1198.69 48
1198.77 49
1198.85 51
1198.93 53
1199.01 54
1199.09 54
1199.16 53
1199.24 51
1199.32 49
1199.40 46
1199.48 42
1199.56 37
1199.64 32
1199.72 26
1199.80 19
1199.88 11
1199.96 3
1200.04 0
1200.12 0
1200.20 0
1200.28 0
1200.36 0
1200.44 0
1200.52 0
1200.60 0
1200.68 4
1200.76 13
1200.84 23
1200.92 32
1201.00 40
1201.08 47
1201.16 53
1201.24 58
1201.32 62
1201.40 65
1201.48 66
1201.56 66
1201.64 65
1201.72 62
1201.80 58
1201.88 54
1201.96 50
1202.04 46
1202.12 44
1202.20 43
1202.28 43
1202.36 45
1202.44 48
1202.52 51
1202.60 56
1202.68 60
1202.76 65
1202.84 68
1202.91 70
1202.99 70
1203.07 69
1203.15 67
1203.23 64
1203.31 62
1203.39 61
1203.47 61
1203.55 61
1203.63 63
1203.71 65
1203.79 66
1203.87 67
1203.95 66
1204.03 65
1204.11 61
1204.19 57
1204.27 52
1204.35 48
1204.43 45
1204.51 45
1204.59 48
1204.67 56
1204.75 65
1204.83 77
1204.91 89
1204.99 99
1205.07 106
1205.15 110
1205.23 109
1205.31 106
1205.39 100
1205.47 96
1205.55 92
1205.63 91
1205.71 91
1205.79 94
1205.87 99
1205.95 104
1206.03 110
1206.11 116
1206.19 122
1206.27 129
1206.35 136
1206.43 142
1206.51 147
1206.59 151
1206.67 154
1206.75 156
1206.83 156
1206.91 154
1206.99 151
1207.07 145
1207.15 137
1207.23 129
1207.31 120
1207.39 112
1207.47 105
1207.55 100
1207.63 97
1207.71 95
1207.79 94
1207.87 93
1207.95 93
1208.03 93
1208.11 93
1208.19 95
1208.27 97
1208.35 100
1208.43 102
1208.51 104
1208.59 106
1208.67 107
1208.75 108
1208.83 110
1208.91 111
1208.99 111
1209.07 110
1209.15 106
1209.23 99
1209.31 90
1209.39 80
1209.47 71
1209.55 63
1209.63 59
1209.71 56
1209.79 56
1209.87 55
1209.95 55
1210.03 54
1210.11 52
1210.19 51
1210.27 50
1210.35 52
1210.43 56
1210.51 61
1210.59 67
1210.67 74
1210.75 79
1210.83 83
1210.91 86
1210.99 88
1211.07 90
1211.15 90
1211.23 90
1211.31 88
1211.39 85
1211.47 80
1211.55 73
1211.63 66
1211.71 58
1211.79 52
1211.87 48
1211.95 46
1212.03 48
1212.12 53
1212.20 60
1212.28 67
1212.36 73
1212.44 78
1212.52 79
1212.60 76
1212.68 69
1212.76 59
1212.84 45
1212.92 30
1213.00 14
1213.08 0
1213.16 0
1213.24 0
1213.32 0
1213.40 0
1213.48 0
1213.56 0
1213.64 0
1213.72 0
1213.80 12
1213.88 24
1213.96 36
1214.04 46
1214.12 53
1214.20 58
1214.28 59
1214.36 59
1214.44 56
1214.52 51
1214.60 46
1214.68 41
1214.76 37
1214.84 33
1214.92 31
1215.00 30
1215.08 30
1215.16 32
1215.24 34
1215.32 35
1215.40 37
1215.48 38
1215.56 38
1215.64 38
1215.72 39
1215.80 40
1215.89 40
1215.97 40
1216.05 40
1216.13 38
1216.21 35
1216.29 32
1216.37 30
1216.45 30
1216.53 34
1216.61 42
1216.69 54
1216.77 68
1216.85 83
1216.93 97
1217.01 108
1217.09 115
1217.17 119
1217.25 120
1217.33 118
1217.41 116
1217.49 114
1217.57 112
1217.65 112
1217.73 112
1217.81 112
1217.89 111
1217.97 110
1218.05 108
1218.13 105
1218.21 101
1218.29 97
1218.38 94
1218.46 91
1218.54 88
1218.62 87
1218.70 86
1218.78 86
1218.86 86
1218.94 87
1219.02 88
1219.10 89
1219.18 91
1219.26 95
1219.34 100
1219.42 105
1219.50 110
1219.58 114
1219.66 117
1219.74 117
1219.82 117
1219.90 116
1219.98 116
1220.06 117
1220.14 120
1220.22 125
1220.30 132
1220.38 142
1220.47 152
1220.55 161
1220.63 170
1220.71 178
1220.79 184
1220.87 187
1220.95 188
1221.03 186
1221.11 182
1221.19 178
1221.27 172
1221.35 166
1221.43 160
1221.51 156
1221.59 153
1221.67 151
1221.75 151
1221.83 153
1221.91 155
1221.99 158
1222.07 159
1222.15 160
1222.24 158
1222.32 154
1222.40 150
1222.48 145
1222.56 141
1222.64 139
1222.72 141
1222.80 145
1222.88 151
1222.96 158
1223.04 165
1223.12 170
1223.20 174
1223.28 177
1223.36 177
1223.44 176
1223.52 174
1223.60 170
1223.68 164
1223.77 157
1223.85 147
1223.93 136
1224.01 122
1224.09 108
1224.17 95
1224.25 83
1224.33 75
1224.41 70
1224.49 70
1224.57 72
1224.65 76
1224.73 80
1224.81 83
1224.89 85
1224.97 85
1225.05 84
1225.13 83
1225.22 81
1225.30 79
1225.38 78
1225.46 76
1225.54 75
1225.62 74
1225.70 74
1225.78 75
1225.86 77
1225.94 81
1226.02 83
1226.10 85
1226.18 86
1226.26 84
1226.34 79
1226.42 73
1226.51 67
1226.59 61
1226.67 55
1226.75 51
1226.83 48
1226.91 47
1226.99 47
1227.07 48
1227.15 49
1227.23 50
1227.31 50
1227.39 48
1227.47 45
1227.55 41
1227.63 35
1227.71 28
1227.80 20
1227.88 11
1227.96 3
1228.04 0
1228.12 0
1228.20 0
1228.28 0
1228.36 0
1228.44 0
1228.52 4
1228.60 8
1228.68 9
1228.76 8
1228.84 6
1228.93 3
1229.01 0
1229.09 0
1229.17 0
1229.25 0
1229.33 0
1229.41 3
1229.49 7
1229.57 13
1229.65 18
1229.73 23
1229.81 26
1229.89 28
1229.97 27
1230.06 24
1230.14 19
1230.22 13
1230.30 7
1230.38 2
1230.46 0
1230.54 0
1230.62 0
1230.70 0
1230.78 2
1230.86 5
1230.94 7
1231.02 7
1231.11 6
1231.19 3
1231.27 0
1231.35 0
1231.43 0
1231.51 3
1231.59 8
1231.67 15
1231.75 21
1231.83 28
1231.91 33
1231.99 38
1232.07 42
1232.16 46
1232.24 49
1232.32 51
1232.40 52
1232.48 52
1232.56 51
1232.64 50
1232.72 51
1232.80 52
1232.88 53
1232.96 54
1233.04 52
1233.13 48
1233.21 41
1233.29 31
1233.37 20
1233.45 10
1233.53 3
1233.61 0
1233.69 0
1233.77 2
1233.85 10
1233.93 21
1234.01 33
1234.10 45
1234.18 55
1234.26 63
1234.34 69
1234.42 72
1234.50 72
1234.58 71
1234.66 69
1234.74 66
1234.82 62
1234.90 57
1234.99 52
1235.07 47
1235.15 42
1235.23 37
1235.31 32
1235.39 28
1235.47 24
1235.55 21
1235.63 18
1235.71 15
1235.79 12
1235.88 9
1235.96 7
1236.04 6
1236.12 6
1236.20 6
1236.28 6
1236.36 5
1236.44 3
1236.52 0
1236.60 0
1236.69 0
1236.77 0
1236.85 0
1236.93 0
1237.01 0
1237.09 6
1237.17 19
1237.25 34
1237.33 52
1237.41 69
1237.49 86
1237.58 101
1237.66 113
1237.74 120
1237.82 123
1237.90 121
1237.98 116
1238.06 108
1238.14 98
1238.22 89
1238.30 80
1238.39 74
1238.47 70
1238.55 69
1238.63 71
1238.71 74
1238.79 78
1238.87 83
1238.95 87
1239.03 91
1239.12 95
1239.20 98
1239.28 100
1239.36 102
1239.44 103
1239.52 105
1239.60 108
1239.68 112
1239.76 116
1239.84 121
1239.93 126
1240.01 130
1240.09 133
1240.17 133
1240.25 132
1240.33 130
1240.41 129
1240.49 130
1240.57 132
1240.66 138
1240.74 145
1240.82 153
1240.90 163
1240.98 173
1241.06 183
1241.14 192
1241.22 201
1241.30 208
1241.39 213
1241.47 216
1241.55 216
1241.63 214
1241.71 209
1241.79 201
1241.87 192
1241.95 181
1242.03 171
1242.12 162
1242.20 155
1242.28 150
1242.36 147
1242.44 146
1242.52 146
1242.60 147
1242.68 148
1242.76 149
1242.85 152
1242.93 156
1243.01 162
1243.09 170
1243.17 180
1243.25 190
1243.33 200
1243.41 208
1243.50 215
1243.58 221
1243.66 226
1243.74 230
1243.82 235
1243.90 240
1243.98 246
1244.06 251
1244.14 255
1244.23 257
1244.31 257
1244.39 256
1244.47 254
1244.55 251
1244.63 247
1244.71 243
1244.79 238
1244.88 234
1244.96 231
1245.04 228
1245.12 226
1245.20 225
1245.28 224
1245.36 221
1245.44 217
1245.53 211
1245.61 203
1245.69 194
1245.77 185
1245.85 176
1245.93 168
1246.01 161
1246.09 155
1246.18 148
1246.26 141
1246.34 134
1246.42 127
1246.50 122
1246.58 120
1246.66 120
1246.74 124
1246.83 131
1246.91 139
1246.99 148
1247.07 156
1247.15 164
1247.23 171
1247.31 177
1247.39 183
1247.48 187
1247.56 190
1247.64 191
1247.72 190
1247.80 187
1247.88 182
1247.96 177
1248.05 172
1248.13 167
1248.21 163
1248.29 158
1248.37 154
1248.45 149
1248.53 143
1248.61 137
1248.70 129
1248.78 121
1248.86 111
1248.94 99
1249.02 84
1249.10 68
1249.18 50
1249.27 33
1249.35 18
1249.43 6
1249.51 0
1249.59 0
1249.67 0
1249.75 0
1249.84 0
1249.92 0
1250.00 1
1250.08 0
1250.16 0
1250.24 0
1250.32 0
1250.41 0
1250.49 4
1250.57 10
1250.65 17
1250.73 25
1250.81 33
1250.89 40
1250.97 46
1251.06 51
1251.14 55
1251.22 56
1251.30 55
1251.38 51
1251.46 45
1251.55 37
1251.63 30
1251.71 24
1251.79 20
1251.87 19
1251.95 20
1252.03 24
1252.12 29
1252.20 33
1252.28 37
1252.36 40
1252.44 40
1252.52 39
1252.60 36
1252.69 33
1252.77 31
1252.85 29
1252.93 29
1253.01 30
1253.09 32
1253.17 34
1253.26 34
1253.34 31
1253.42 25
1253.50 16
1253.58 6
1253.66 0
1253.74 0
1253.83 0
1253.91 0
1253.99 0
1254.07 0
1254.15 0
1254.23 0
1254.32 3
1254.40 10
1254.48 18
1254.56 25
1254.64 32
1254.72 37
1254.80 39
1254.89 39
1254.97 38
1255.05 37
1255.13 35
1255.21 35
1255.29 37
1255.38 41
1255.46 45
1255.54 49
1255.62 52
1255.70 54
1255.78 56
1255.87 57
1255.95 56
1256.03 54
1256.11 51
1256.19 48
1256.27 43
1256.35 39
1256.44 37
1256.52 36
1256.60 37
1256.68 39
1256.76 40
1256.84 41
1256.93 41
1257.01 39
1257.09 36
1257.17 35
1257.25 35
1257.33 37
1257.42 40
1257.50 45
1257.58 49
1257.66 52
1257.74 54
1257.82 55
1257.91 55
1257.99 56
1258.07 58
1258.15 60
1258.23 64
1258.31 67
1258.40 70
1258.48 74
1258.56 77
1258.64 82
1258.72 89
1258.80 98
1258.89 110
1258.97 123
1259.05 136
1259.13 148
1259.21 158
1259.29 165
1259.38 171
1259.46 177
1259.54 182
1259.62 189
1259.70 196
1259.78 203
1259.87 208
1259.95 210
1260.03 209
1260.11 205
1260.19 201
1260.27 197
1260.36 196
1260.44 196
1260.52 199
1260.60 203
1260.68 207
1260.77 210
1260.85 211
1260.93 212
1261.01 211
1261.09 211
1261.17 210
1261.26 208
1261.34 207
1261.42 205
1261.50 204
1261.58 203
1261.66 204
1261.75 208
1261.83 212
1261.91 219
1261.99 226
1262.07 232
1262.16 238
1262.24 242
1262.32 245
1262.40 247
1262.48 246
1262.56 243
1262.65 237
1262.73 226
1262.81 212
1262.89 194
1262.97 174
1263.05 153
1263.14 134
1263.22 118
1263.30 106
1263.38 98
1263.46 94
1263.55 93
1263.63 95
1263.71 98
1263.79 102
1263.87 107
1263.96 113
1264.04 120
1264.12 126
1264.20 131
1264.28 134
1264.36 135
1264.45 132
1264.53 125
1264.61 116
1264.69 105
1264.77 92
1264.86 78
1264.94 63
1265.02 48
1265.10 34
1265.18 22
1265.26 12
1265.35 4
1265.43 0
1265.51 0
1265.59 3
1265.67 11
1265.76 22
1265.84 37
1265.92 54
1266.00 73
1266.08 91
1266.17 107
1266.25 121
1266.33 131
1266.41 138
1266.49 142
1266.58 143
1266.66 142
1266.74 138
1266.82 131
1266.90 122
1266.99 110
1267.07 96
1267.15 81
1267.23 66
1267.31 51
1267.39 37
1267.48 26
1267.56 16
1267.64 10
1267.72 6
1267.80 7
1267.89 11
1267.97 19
1268.05 29
1268.13 41
1268.21 51
1268.30 60
1268.38 66
1268.46 69
1268.54 69
1268.62 69
1268.71 70
1268.79 73
1268.87 77
1268.95 83
1269.03 90
1269.12 96
1269.20 102
1269.28 105
1269.36 107
1269.44 106
1269.53 103
1269.61 98
1269.69 91
1269.77 84
1269.85 75
1269.94 67
1270.02 59
1270.10 53
1270.18 48
1270.27 47
1270.35 47
1270.43 50
1270.51 55
1270.59 62
1270.68 70
1270.76 78
1270.84 86
1270.92 92
1271.00 97
1271.09 100
1271.17 101
1271.25 100
1271.33 97
1271.41 93
1271.50 89
1271.58 85
1271.66 82
1271.74 78
1271.82 74
1271.91 69
1271.99 63
1272.07 56
1272.15 49
1272.24 43
1272.32 39
1272.40 37
1272.48 37
1272.56 38
1272.65 38
1272.73 37
1272.81 33
1272.89 27
1272.97 19
1273.06 11
1273.14 5
1273.22 0
1273.30 0
1273.38 0
1273.47 0
1273.55 0
1273.63 0
1273.71 0
1273.80 0
1273.88 0
1273.96 10
1274.04 27
1274.12 46
1274.21 65
1274.29 81
1274.37 94
1274.45 104
1274.54 109
1274.62 111
1274.70 109
1274.78 104
1274.86 97
1274.95 88
1275.03 79
1275.11 73
1275.19 71
1275.28 75
1275.36 86
1275.44 104
1275.52 126
1275.60 151
1275.69 176
1275.77 199
1275.85 219
1275.93 235
1276.02 248
1276.10 256
1276.18 261
1276.26 263
1276.34 263
1276.43 262
1276.51 261
1276.59 259
1276.67 258
1276.76 256
1276.84 253
1276.92 249
1277.00 245
1277.08 241
1277.17 238
1277.25 235
1277.33 235
1277.41 236
1277.50 239
1277.58 241
1277.66 242
1277.74 242
1277.82 242
1277.91 240
1277.99 240
1278.07 240
1278.15 241
1278.24 243
1278.32 244
1278.40 244
1278.48 242
1278.57 237
1278.65 232
1278.73 225
1278.81 220
1278.89 216
1278.98 216
1279.06 218
1279.14 221
1279.22 224
1279.31 223
1279.39 219
1279.47 210
1279.55 198
1279.64 185
1279.72 172
1279.80 164
1279.88 160
1279.97 160
1280.05 164
1280.13 169
1280.21 174
1280.29 178
1280.38 178
1280.46 176
1280.54 172
1280.62 168
1280.71 164
1280.79 160
1280.87 156
1280.95 152
1281.04 147
1281.12 140
1281.20 132
1281.28 122
1281.37 112
1281.45 103
1281.53 95
1281.61 88
1281.70 82
1281.78 78
1281.86 74
1281.94 71
1282.03 69
1282.11 68
1282.19 68
1282.27 68
1282.35 66
1282.44 64
1282.52 59
1282.60 53
1282.68 47
1282.77 41
1282.85 38
1282.93 36
1283.01 37
1283.10 40
1283.18 43
1283.26 46
1283.34 47
1283.43 47
1283.51 46
1283.59 45
1283.67 43
1283.76 42
1283.84 40
1283.92 38
1284.00 35
1284.09 30
1284.17 25
1284.25 18
1284.33 12
1284.42 6
1284.50 2
1284.58 0
1284.66 0
1284.75 0
1284.83 1
1284.91 2
1284.99 3
1285.08 3
1285.16 1
1285.24 0
1285.32 0
1285.41 0
1285.49 0
1285.57 0
1285.65 2
1285.74 7
1285.82 13
1285.90 20
1285.98 28
1286.07 35
1286.15 39
1286.23 41
1286.32 41
1286.40 38
1286.48 33
1286.56 28
1286.65 25
1286.73 23
1286.81 23
1286.89 26
1286.98 29
1287.06 34
1287.14 39
1287.22 44
1287.31 48
1287.39 51
1287.47 51
1287.55 49
1287.64 43
1287.72 36
1287.80 29
1287.88 24
1287.97 23
1288.05 25
1288.13 29
1288.21 35
1288.30 40
1288.38 44
1288.46 46
1288.55 46
1288.63 45
1288.71 45
1288.79 44
1288.88 44
1288.96 43
1289.04 40
1289.12 36
1289.21 30
1289.29 24
1289.37 17
1289.45 10
1289.54 3
1289.62 0
1289.70 0
1289.79 0
1289.87 0
1289.95 0
1290.03 0
1290.12 0
1290.20 0
1290.28 1
1290.36 9
1290.45 17
1290.53 24
1290.61 29
1290.69 34
1290.78 37
1290.86 42
1290.94 50
1291.03 60
1291.11 72
1291.19 86
1291.27 99
1291.36 108
1291.44 112
1291.52 112
1291.60 108
1291.69 102
1291.77 95
1291.85 89
1291.94 82
1292.02 75
1292.10 65
1292.18 53
1292.27 38
1292.35 22
1292.43 8
1292.51 0
1292.60 0
1292.68 0
1292.76 0
1292.85 5
1292.93 14
1293.01 22
1293.09 26
1293.18 28
1293.26 27
1293.34 24
1293.43 19
1293.51 14
1293.59 9
1293.67 5
1293.76 4
1293.84 4
1293.92 7
1294.01 13
1294.09 20
1294.17 28
1294.25 34
1294.34 39
1294.42 43
1294.50 45
1294.58 47
1294.67 50
1294.75 53
1294.83 58
1294.92 62
1295.00 66
1295.08 69
1295.16 71
1295.25 73
1295.33 76
1295.41 79
1295.50 83
1295.58 88
1295.66 93
1295.74 98
1295.83 103
1295.91 107
1295.99 111
1296.08 114
1296.16 115
1296.24 114
1296.32 109
1296.41 101
1296.49 91
1296.57 81
1296.66 72
1296.74 66
1296.82 63
1296.91 63
1296.99 64
1297.07 65
1297.15 65
1297.24 63
1297.32 60
1297.40 56
1297.49 53
1297.57 49
1297.65 46
1297.73 43
1297.82 39
1297.90 35
1297.98 28
1298.07 21
1298.15 13
1298.23 5
1298.31 0
1298.40 0
1298.48 0
1298.56 0
1298.65 0
1298.73 0
1298.81 0
1298.90 0
1298.98 3
1299.06 6
1299.14 8
1299.23 9
1299.31 11
1299.39 13
1299.48 16
1299.56 20
1299.64 26
1299.73 34
1299.81 41
1299.89 49
1299.97 57
1300.06 65
1300.14 74
1300.22 85
1300.31 97
1300.39 111
1300.47 125
1300.56 139
1300.64 149
1300.72 155
1300.80 156
1300.89 151
1300.97 142
1301.05 130
1301.14 117
1301.22 105
1301.30 95
1301.39 88
1301.47 84
1301.55 83
1301.63 84
1301.72 87
1301.80 90
1301.88 93
1301.97 95
1302.05 95
1302.13 94
1302.22 90
1302.30 86
1302.38 80
1302.47 73
1302.55 64
1302.63 54
1302.71 42
1302.80 31
1302.88 21
1302.96 14
1303.05 12
1303.13 17
1303.21 26
1303.30 40
1303.38 55
1303.46 69
1303.55 81
1303.63 88
1303.71 91
1303.80 90
1303.88 87
1303.96 81
1304.04 75
1304.13 69
1304.21 63
1304.29 57
1304.38 51
1304.46 45
1304.54 39
1304.63 33
1304.71 26
1304.79 20
1304.88 13
1304.96 8
1305.04 4
1305.13 2
1305.21 3
1305.29 8
1305.37 16
1305.46 26
1305.54 38
1305.62 53
1305.71 69
1305.79 84
1305.87 99
1305.96 110
1306.04 118
1306.12 120
1306.21 118
1306.29 111
1306.37 103
1306.46 95
1306.54 91
1306.62 90
1306.71 93
1306.79 99
1306.87 105
1306.96 112
1307.04 116
1307.12 120
1307.21 123
1307.29 127
1307.37 135
1307.46 145
1307.54 158
1307.62 173
1307.70 188
1307.79 201
1307.87 210
1307.95 216
1308.04 216
1308.12 212
1308.20 205
1308.29 194
1308.37 181
1308.45 166
1308.54 151
1308.62 137
1308.70 125
1308.79 117
1308.87 115
1308.95 118
1309.04 128
1309.12 142
1309.20 158
1309.29 175
1309.37 190
1309.45 203
1309.54 213
1309.62 220
1309.70 227
1309.79 232
1309.87 238
1309.95 242
1310.04 245
1310.12 246
1310.20 243
1310.29 236
1310.37 225
1310.45 210
1310.54 193
1310.62 175
1310.70 156
1310.79 139
1310.87 125
1310.95 116
1311.04 112
1311.12 111
1311.20 113
1311.29 118
1311.37 122
1311.45 125
1311.54 125
1311.62 122
1311.70 115
1311.79 104
1311.87 90
1311.95 74
1312.04 57
1312.12 43
1312.20 31
1312.29 24
1312.37 21
1312.45 20
1312.54 20
1312.62 18
1312.70 14
1312.79 8
1312.87 0
1312.95 0
1313.04 0
1313.12 0
1313.20 0
1313.29 0
1313.37 0
1313.46 0
1313.54 0
1313.62 5
1313.71 12
1313.79 20
1313.87 28
1313.96 39
1314.04 51
1314.12 65
1314.21 80
1314.29 98
1314.37 118
1314.46 139
1314.54 162
1314.62 185
1314.71 209
1314.79 232
1314.87 255
1314.96 278
1315.04 302
1315.12 330
1315.21 363
1315.29 402
1315.37 448
1315.46 501
1315.54 561
1315.63 626
1315.71 694
1315.79 766
1315.88 840
1315.96 917
1316.04 995
1316.13 1073
1316.21 1150
1316.29 1223
1316.38 1289
1316.46 1347
1316.54 1396
1316.63 1434
1316.71 1463
1316.79 1485
1316.88 1500
1316.96 1511
1317.05 1521
1317.13 1533
1317.21 1548
1317.30 1569
1317.38 1595
1317.46 1624
1317.55 1656
1317.63 1686
1317.71 1713
1317.80 1733
1317.88 1743
1317.96 1744
1318.05 1736
1318.13 1722
1318.21 1705
1318.30 1685
1318.38 1666
1318.47 1647
1318.55 1628
1318.63 1607
1318.72 1582
1318.80 1554
1318.88 1521
1318.97 1485
1319.05 1448
1319.13 1411
1319.22 1376
1319.30 1341
1319.39 1306
1319.47 1271
1319.55 1233
1319.64 1194
1319.72 1154
1319.80 1114
1319.89 1076
1319.97 1041
1320.05 1009
1320.14 980
1320.22 950
1320.31 920
1320.39 887
1320.47 852
1320.56 814
1320.64 776
1320.72 738
1320.81 702
1320.89 670
1320.97 643
1321.06 619
1321.14 598
1321.23 580
1321.31 565
1321.39 551
1321.48 539
1321.56 527
1321.64 516
1321.73 506
1321.81 495
1321.90 484
1321.98 474
1322.06 465
1322.15 457
1322.23 452
1322.31 450
1322.40 450
1322.48 451
1322.56 452
1322.65 450
1322.73 445
1322.82 435
1322.90 421
1322.98 404
1323.07 386
1323.15 368
1323.23 353
1323.32 342
1323.40 335
1323.49 333
1323.57 334
1323.65 337
1323.74 342
1323.82 346
1323.90 349
1323.99 351
1324.07 350
1324.16 349
1324.24 346
1324.32 344
1324.41 341
1324.49 339
1324.57 336
1324.66 333
1324.74 330
1324.83 327
1324.91 325
1324.99 322
1325.08 320
1325.16 315
1325.25 308
1325.33 295
1325.41 279
1325.50 259
1325.58 238
1325.66 219
1325.75 206
1325.83 198
1325.92 195
1326.00 196
1326.08 199
1326.17 201
1326.25 200
1326.33 196
1326.42 190
1326.50 183
1326.59 176
1326.67 170
1326.75 166
1326.84 163
1326.92 161
1327.01 158
1327.09 154
1327.17 147
1327.26 137
1327.34 124
1327.42 109
1327.51 94
1327.59 81
1327.68 71
1327.76 66
1327.84 66
1327.93 70
1328.01 77
1328.10 84
1328.18 91
1328.26 95
1328.35 97
1328.43 97
1328.52 95
1328.60 92
1328.68 89
1328.77 87
1328.85 86
1328.93 86
1329.02 88
1329.10 91
1329.19 96
1329.27 102
1329.35 107
1329.44 112
1329.52 116
1329.61 116
1329.69 113
1329.77 106
1329.86 95
1329.94 81
1330.03 66
1330.11 50
1330.19 36
1330.28 26
1330.36 21
1330.45 23
1330.53 29
1330.61 40
1330.70 54
1330.78 69
1330.87 83
1330.95 92
1331.03 98
1331.12 98
1331.20 94
1331.29 86
1331.37 76
1331.45 66
1331.54 58
1331.62 53
1331.71 51
1331.79 53
1331.87 58
1331.96 64
1332.04 71
1332.13 79
1332.21 86
1332.29 94
1332.38 102
1332.46 112
1332.55 122
1332.63 135
1332.71 147
1332.80 158
1332.88 168
1332.97 174
1333.05 178
1333.13 180
1333.22 180
1333.30 180
1333.39 180
1333.47 181
1333.55 182
1333.64 182
1333.72 183
1333.81 184
1333.89 184
1333.97 186
1334.06 187
1334.14 190
1334.23 192
1334.31 195
1334.40 197
1334.48 200
1334.56 202
1334.65 204
1334.73 204
1334.82 202
1334.90 198
1334.98 191
1335.07 181
1335.15 168
1335.24 155
1335.32 143
1335.40 132
1335.49 125
1335.57 120
1335.66 119
1335.74 121
1335.83 124
1335.91 129
1335.99 135
1336.08 140
1336.16 145
1336.25 148
1336.33 149
1336.41 148
1336.50 145
1336.58 140
1336.67 134
1336.75 129
1336.83 126
1336.92 126
1337.00 131
1337.09 139
1337.17 151
1337.26 163
1337.34 173
1337.42 179
1337.51 181
1337.59 177
1337.68 170
1337.76 160
1337.85 150
1337.93 142
1338.01 137
1338.10 134
1338.18 132
1338.27 132
1338.35 132
1338.43 131
1338.52 130
1338.60 130
1338.69 130
1338.77 130
1338.86 129
1338.94 127
1339.02 123
1339.11 117
1339.19 111
1339.28 106
1339.36 105
1339.45 108
1339.53 115
1339.61 125
1339.70 134
1339.78 141
1339.87 143
1339.95 141
1340.04 136
1340.12 130
1340.20 128
1340.29 133
1340.37 145
1340.46 165
1340.54 189
1340.63 214
1340.71 236
1340.79 254
1340.88 264
1340.96 268
1341.05 267
1341.13 263
1341.22 257
1341.30 250
1341.38 242
1341.47 233
1341.55 222
1341.64 209
1341.72 194
1341.81 179
1341.89 166
1341.97 155
1342.06 146
1342.14 139
1342.23 133
1342.31 126
1342.40 119
1342.48 109
1342.56 98
1342.65 87
1342.73 75
1342.82 64
1342.90 55
1342.99 48
1343.07 42
1343.15 39
1343.24 36
1343.32 35
1343.41 35
1343.49 36
1343.58 41
1343.66 49
1343.75 60
1343.83 74
1343.91 90
1344.00 105
1344.08 118
1344.17 125
1344.25 127
1344.34 125
1344.42 120
1344.51 114
1344.59 110
1344.67 107
1344.76 107
1344.84 108
1344.93 108
1345.01 106
1345.10 101
1345.18 95
1345.26 88
1345.35 81
1345.43 73
1345.52 67
1345.60 62
1345.69 59
1345.77 56
1345.86 53
1345.94 51
1346.02 48
1346.11 46
1346.19 43
1346.28 39
1346.36 35
1346.45 31
1346.53 29
1346.62 29
1346.70 32
1346.79 38
1346.87 47
1346.95 58
1347.04 70
1347.12 82
1347.21 94
1347.29 105
1347.38 114
1347.46 121
1347.55 128
1347.63 132
1347.71 135
1347.80 136
1347.88 133
1347.97 125
1348.05 114
1348.14 97
1348.22 78
1348.31 57
1348.39 37
1348.48 20
1348.56 8
1348.64 0
1348.73 0
1348.81 0
1348.90 0
1348.98 0
1349.07 0
1349.15 0
1349.24 0
1349.32 0
1349.41 0
1349.49 12
1349.57 35
1349.66 60
1349.74 86
1349.83 109
1349.91 130
1350.00 148
1350.08 163
1350.17 176
1350.25 186
1350.34 192
1350.42 195
1350.50 195
1350.59 193
1350.67 191
1350.76 189
1350.84 190
1350.93 194
1351.01 199
1351.10 206
1351.18 213
1351.27 219
1351.35 224
1351.44 228
1351.52 231
1351.60 234
1351.69 235
1351.77 236
1351.86 233
1351.94 229
1352.03 223
1352.11 217
1352.20 214
1352.28 214
1352.37 218
1352.45 224
1352.54 231
1352.62 237
1352.71 240
1352.79 238
1352.87 234
1352.96 229
1353.04 223
1353.13 220
1353.21 220
1353.30 220
1353.38 220
1353.47 219
1353.55 215
1353.64 210
1353.72 205
1353.81 200
1353.89 199
1353.98 202
1354.06 209
1354.14 219
1354.23 231
1354.31 245
1354.40 259
1354.48 272
1354.57 284
1354.65 294
1354.74 302
1354.82 306
1354.91 307
1354.99 306
1355.08 305
1355.16 303
1355.25 303
1355.33 304
1355.42 305
1355.50 304
1355.59 301
1355.67 295
1355.75 286
1355.84 274
1355.92 262
1356.01 249
1356.09 238
1356.18 229
1356.26 221
1356.35 213
1356.43 206
1356.52 200
1356.60 196
1356.69 193
1356.77 192
1356.86 193
1356.94 194
1357.03 195
1357.11 195
1357.20 191
1357.28 184
1357.37 175
1357.45 164
1357.54 154
1357.62 145
1357.70 140
1357.79 137
1357.87 136
1357.96 138
1358.04 141
1358.13 144
1358.21 150
1358.30 156
1358.38 165
1358.47 175
1358.55 186
1358.64 196
1358.72 203
1358.81 205
1358.89 204
1358.98 199
1359.06 190
1359.15 180
1359.23 170
1359.32 160
1359.40 152
1359.49 146
1359.57 142
1359.66 141
1359.74 143
1359.83 147
1359.91 152
1360.00 159
1360.08 164
1360.17 168
1360.25 171
1360.34 170
1360.42 168
1360.51 164
1360.59 158
1360.68 149
1360.76 138
1360.85 124
1360.93 110
1361.01 95
1361.10 83
1361.18 73
1361.27 69
1361.35 70
1361.44 74
1361.52 80
1361.61 86
1361.69 90
1361.78 93
1361.86 94
1361.95 94
1362.03 92
1362.12 89
1362.20 86
1362.29 80
1362.37 72
1362.46 61
1362.54 49
1362.63 35
1362.71 21
1362.80 7
1362.88 0
1362.97 0
1363.05 0
1363.14 0
1363.22 0
1363.31 0
1363.39 0
1363.48 0
1363.56 0
1363.65 12
1363.73 28
1363.82 49
1363.90 72
1363.99 96
1364.07 120
1364.16 141
1364.24 157
1364.33 168
1364.41 172
1364.50 172
1364.58 168
1364.67 163
1364.75 159
1364.84 156
1364.92 155
1365.01 156
1365.09 159
1365.18 160
1365.26 160
1365.35 158
1365.43 153
1365.52 146
1365.60 139
1365.69 133
1365.77 131
1365.86 134
1365.94 141
1366.03 152
1366.12 166
1366.20 181
1366.29 196
1366.37 208
1366.46 218
1366.54 226
1366.63 231
1366.71 234
1366.80 236
1366.88 237
1366.97 238
1367.05 240
1367.14 242
1367.22 244
1367.31 247
1367.39 251
1367.48 257
1367.56 265
1367.65 274
1367.73 285
1367.82 295
1367.90 305
1367.99 312
1368.07 316
1368.16 317
1368.24 315
1368.33 313
1368.41 312
1368.50 313
1368.58 319
1368.67 328
1368.75 341
1368.84 355
1368.92 370
1369.01 382
1369.09 393
1369.18 401
1369.26 408
1369.35 414
1369.44 421
1369.52 429
1369.61 440
1369.69 451
1369.78 463
1369.86 473
1369.95 481
1370.03 486
1370.12 487
1370.20 485
1370.29 480
1370.37 473
1370.46 465
1370.54 456
1370.63 446
1370.71 432
1370.80 416
1370.88 397
1370.97 374
1371.05 350
1371.14 326
1371.22 304
1371.31 284
1371.40 269
1371.48 259
1371.57 253
1371.65 252
1371.74 255
1371.82 262
1371.91 270
1371.99 279
1372.08 287
1372.16 294
1372.25 301
1372.33 308
1372.42 316
1372.50 324
1372.59 332
1372.67 338
1372.76 340
1372.84 337
1372.93 327
1373.02 313
1373.10 295
1373.19 278
1373.27 262
1373.36 248
1373.44 238
1373.53 231
1373.61 227
1373.70 223
1373.78 220
1373.87 216
1373.95 209
1374.04 201
1374.12 191
1374.21 179
1374.30 167
1374.38 157
1374.47 148
1374.55 142
1374.64 138
1374.72 134
1374.81 130
1374.89 126
1374.98 120
1375.06 114
1375.15 106
1375.23 98
1375.32 87
1375.40 74
1375.49 58
1375.58 39
1375.66 19
1375.75 0
1375.83 0
1375.92 0
1376.00 0
1376.09 0
1376.17 0
1376.26 0
1376.34 0
1376.43 4
1376.51 25
1376.60 46
1376.69 63
1376.77 75
1376.86 83
1376.94 87
1377.03 88
1377.11 90
1377.20 93
1377.28 98
1377.37 105
1377.45 112
1377.54 119
1377.63 123
1377.71 125
1377.80 125
1377.88 122
1377.97 119
1378.05 117
1378.14 115
1378.22 116
1378.31 117
1378.39 119
1378.48 121
1378.57 120
1378.65 116
1378.74 109
1378.82 98
1378.91 86
1378.99 75
1379.08 67
1379.16 64
1379.25 66
1379.33 74
1379.42 84
1379.51 94
1379.59 100
1379.68 101
1379.76 96
1379.85 85
1379.93 70
1380.02 52
1380.10 33
1380.19 16
1380.28 2
1380.36 0
1380.45 0
1380.53 0
1380.62 0
1380.70 0
1380.79 9
1380.87 18
1380.96 26
1381.04 32
1381.13 37
1381.22 42
1381.30 48
1381.39 56
1381.47 66
1381.56 77
1381.64 89
1381.73 101
1381.81 111
1381.90 120
1381.99 127
1382.07 134
1382.16 140
1382.24 145
1382.33 150
1382.41 154
1382.50 157
1382.59 157
1382.67 156
1382.76 152
1382.84 146
1382.93 136
1383.01 123
1383.10 109
1383.18 93
1383.27 78
1383.36 66
1383.44 57
1383.53 51
1383.61 50
1383.70 51
1383.78 54
1383.87 56
1383.95 56
1384.04 56
1384.13 55
1384.21 56
1384.30 58
1384.38 64
1384.47 73
1384.55 83
1384.64 94
1384.73 104
1384.81 111
1384.90 115
1384.98 116
1385.07 116
1385.15 116
1385.24 115
1385.33 115
1385.41 115
1385.50 116
1385.58 116
1385.67 118
1385.75 119
1385.84 122
1385.93 126
1386.01 129
1386.10 133
1386.18 137
1386.27 140
1386.35 144
1386.44 147
1386.53 150
1386.61 152
1386.70 151
1386.78 147
1386.87 138
1386.95 125
1387.04 111
1387.13 96
1387.21 83
1387.30 74
1387.38 69
1387.47 68
1387.55 70
1387.64 72
1387.73 74
1387.81 73
1387.90 69
1387.98 64
1388.07 57
1388.15 51
1388.24 48
1388.33 47
1388.41 51
1388.50 56
1388.58 64
1388.67 73
1388.75 80
1388.84 85
1388.93 88
1389.01 88
1389.10 86
1389.18 82
1389.27 79
1389.36 78
1389.44 80
1389.53 85
1389.61 93
1389.70 105
1389.78 119
1389.87 133
1389.96 147
1390.04 160
1390.13 170
1390.21 175
1390.30 177
1390.38 175
1390.47 168
1390.56 157
1390.64 143
1390.73 127
1390.81 113
1390.90 99
1390.99 89
1391.07 83
1391.16 80
1391.24 80
1391.33 81
1391.42 81
1391.50 80
1391.59 77
1391.67 74
1391.76 72
1391.84 71
1391.93 72
1392.02 75
1392.10 81
1392.19 86
1392.27 90
1392.36 93
1392.45 92
1392.53 89
1392.62 84
1392.70 78
1392.79 72
1392.88 66
1392.96 62
1393.05 60
1393.13 59
1393.22 61
1393.30 64
1393.39 70
1393.48 77
1393.56 86
1393.65 95
1393.73 105
1393.82 115
1393.91 124
1393.99 132
1394.08 139
1394.16 148
1394.25 158
1394.34 170
1394.42 185
1394.51 202
1394.59 219
1394.68 233
1394.77 242
1394.85 246
1394.94 242
1395.02 233
1395.11 220
1395.20 205
1395.28 191
1395.37 180
1395.45 171
1395.54 167
1395.63 164
1395.71 162
1395.80 158
1395.88 153
1395.97 144
1396.06 133
1396.14 119
1396.23 103
1396.31 85
1396.40 68
1396.49 50
1396.57 33
1396.66 18
1396.74 6
1396.83 0
1396.92 0
1397.00 0
1397.09 0
1397.17 0
1397.26 0
1397.35 0
1397.43 0
1397.52 0
1397.60 0
1397.69 0
1397.78 2
1397.86 8
1397.95 18
1398.03 31
1398.12 46
1398.21 63
1398.29 79
1398.38 92
1398.46 101
1398.55 106
1398.64 105
1398.72 101
1398.81 93
1398.90 83
1398.98 74
1399.07 67
1399.15 62
1399.24 60
1399.33 60
1399.41 63
1399.50 68
1399.58 73
1399.67 79
1399.76 84
1399.84 90
1399.93 96
1400.01 101
1400.10 105
1400.19 109
1400.27 110
1400.36 109
1400.45 106
1400.53 102
1400.62 97
1400.70 94
1400.79 95
1400.88 101
1400.96 112
1401.05 126
1401.13 141
1401.22 154
1401.31 161
1401.39 159
1401.48 148
1401.57 130
1401.65 107
1401.74 84
1401.82 63
1401.91 48
1402.00 38
1402.08 34
1402.17 35
1402.25 37
1402.34 40
1402.43 44
1402.51 49
1402.60 54
1402.69 62
1402.77 70
1402.86 78
1402.94 85
1403.03 90
1403.12 93
1403.20 93
1403.29 90
1403.38 85
1403.46 79
1403.55 71
1403.63 63
1403.72 53
1403.81 44
1403.89 37
1403.98 32
1404.07 31
1404.15 33
1404.24 40
1404.32 49
1404.41 58
1404.50 67
1404.58 72
1404.67 73
1404.76 70
1404.84 63
1404.93 55
1405.01 47
1405.10 39
1405.19 31
1405.27 25
1405.36 19
1405.45 13
1405.53 5
1405.62 0
1405.71 0
1405.79 0
1405.88 0
1405.96 0
1406.05 0
1406.14 0
1406.22 0
1406.31 3
1406.40 16
1406.48 31
1406.57 46
1406.65 61
1406.74 73
1406.83 81
1406.91 87
1407.00 91
1407.09 95
1407.17 99
1407.26 105
1407.35 111
1407.43 118
1407.52 122
1407.60 123
1407.69 119
1407.78 112
1407.86 101
1407.95 89
1408.04 78
1408.12 70
1408.21 67
1408.30 68
1408.38 72
1408.47 78
1408.55 84
1408.64 88
1408.73 91
1408.81 90
1408.90 87
1408.99 83
1409.07 80
1409.16 77
1409.25 74
1409.33 73
1409.42 72
1409.50 71
1409.59 69
1409.68 65
1409.76 59
1409.85 52
1409.94 42
1410.02 32
1410.11 22
1410.20 14
1410.28 11
1410.37 14
1410.46 21
1410.54 34
1410.63 49
1410.72 64
1410.80 75
1410.89 81
1410.97 81
1411.06 76
1411.15 69
1411.23 62
1411.32 58
1411.41 58
1411.49 64
1411.58 74
1411.67 86
1411.75 98
1411.84 108
1411.93 113
1412.01 113
1412.10 108
1412.19 99
1412.27 87
1412.36 73
1412.44 58
1412.53 44
1412.62 32
1412.70 23
1412.79 16
1412.88 12
1412.96 10
1413.05 10
1413.14 11
1413.22 14
1413.31 17
1413.40 23
1413.48 30
1413.57 39
1413.66 50
1413.74 62
1413.83 74
1413.92 88
1414.00 102
1414.09 116
1414.18 129
1414.26 141
1414.35 151
1414.44 159
1414.52 165
1414.61 171
1414.69 176
1414.78 182
1414.87 188
1414.95 193
1415.04 195
1415.13 193
1415.21 186
1415.30 174
1415.39 159
1415.47 141
1415.56 121
1415.65 101
1415.73 82
1415.82 63
1415.91 46
1415.99 31
1416.08 19
1416.17 11
1416.25 7
1416.34 7
1416.43 9
1416.51 13
1416.60 15
1416.69 14
1416.77 10
1416.86 3
1416.95 0
1417.03 0
1417.12 0
1417.21 0
1417.29 0
1417.38 0
1417.47 0
1417.55 2
1417.64 6
1417.73 10
1417.81 12
1417.90 13
1417.99 15
1418.07 18
1418.16 23
1418.25 30
1418.33 39
1418.42 50
1418.51 61
1418.59 71
1418.68 77
1418.77 78
1418.85 74
1418.94 64
1419.03 51
1419.11 36
1419.20 21
1419.29 9
1419.37 0
1419.46 0
1419.55 0
1419.63 0
1419.72 0
1419.81 3
1419.89 6
1419.98 7
1420.07 9
1420.15 10
1420.24 12
1420.33 14
1420.41 17
1420.50 20
1420.59 23
1420.67 26
1420.76 29
1420.85 32
1420.94 35
1421.02 38
1421.11 41
1421.20 44
1421.28 46
1421.37 49
1421.46 50
1421.54 51
1421.63 51
1421.72 49
1421.80 45
1421.89 41
1421.98 35
1422.06 29
1422.15 24
1422.24 20
1422.32 17
1422.41 15
1422.50 11
1422.58 7
1422.67 1
1422.76 0
1422.84 0
1422.93 0
1423.02 0
1423.11 0
1423.19 0
1423.28 0
1423.37 1
1423.45 9
1423.54 17
1423.63 27
1423.71 39
1423.80 55
1423.89 75
1423.97 99
1424.06 124
1424.15 146
1424.23 164
1424.32 174
1424.41 176
1424.49 170
1424.58 159
1424.67 146
1424.76 134
1424.84 126
1424.93 121
1425.02 121
1425.10 125
1425.19 131
1425.28 139
1425.36 146
1425.45 151
1425.54 154
1425.62 153
1425.71 151
1425.80 146
1425.89 141
1425.97 136
1426.06 133
1426.15 132
1426.23 131
1426.32 132
1426.41 133
1426.49 133
1426.58 134
1426.67 135
1426.75 135
1426.84 137
1426.93 140
1427.02 143
1427.10 147
1427.19 152
1427.28 157
1427.36 163
1427.45 169
1427.54 175
1427.62 182
1427.71 188
1427.80 193
1427.89 195
1427.97 194
1428.06 191
1428.15 184
1428.23 176
1428.32 169
1428.41 165
1428.49 167
1428.58 174
1428.67 188
1428.76 204
1428.84 220
1428.93 234
1429.02 242
1429.10 244
1429.19 240
1429.28 230
1429.36 218
1429.45 206
1429.54 197
1429.63 190
1429.71 186
1429.80 185
1429.89 186
1429.97 190
1430.06 195
1430.15 201
1430.23 208
1430.32 214
1430.41 220
1430.50 223
1430.58 225
1430.67 224
1430.76 224
1430.84 225
1430.93 229
1431.02 238
1431.11 253
1431.19 270
1431.28 289
1431.37 306
1431.45 318
1431.54 325
1431.63 325
1431.71 319
1431.80 309
1431.89 297
1431.98 285
1432.06 274
1432.15 265
1432.24 258
1432.32 253
1432.41 248
1432.50 244
1432.59 240
1432.67 235
1432.76 229
1432.85 223
1432.93 217
1433.02 211
1433.11 206
1433.20 203
1433.28 202
1433.37 203
1433.46 204
1433.54 204
1433.63 201
1433.72 195
1433.81 184
1433.89 169
1433.98 150
1434.07 131
1434.15 113
1434.24 99
1434.33 89
1434.42 85
1434.50 87
1434.59 93
1434.68 102
1434.76 112
1434.85 121
1434.94 129
1435.03 134
1435.11 135
1435.20 133
1435.29 127
1435.38 119
1435.46 110
1435.55 102
1435.64 97
1435.72 94
1435.81 96
1435.90 99
1435.99 102
1436.07 103
1436.16 101
1436.25 93
1436.33 81
1436.42 65
1436.51 46
1436.60 27
1436.68 8
1436.77 0
1436.86 0
1436.95 0
1437.03 0
1437.12 0
1437.21 0
1437.29 0
1437.38 0
1437.47 7
1437.56 19
1437.64 29
1437.73 36
1437.82 37
1437.91 33
1437.99 24
1438.08 12
1438.17 1
1438.25 0
1438.34 0
1438.43 0
1438.52 0
1438.60 0
1438.69 0
1438.78 7
1438.87 17
1438.95 29
1439.04 43
1439.13 59
1439.21 78
1439.30 98
1439.39 118
1439.48 137
1439.56 154
1439.65 168
1439.74 178
1439.83 186
1439.91 192
1440.00 197
1440.09 202
1440.18 206
1440.26 211
1440.35 216
1440.44 219
1440.53 221
1440.61 221
1440.70 219
1440.79 216
1440.87 211
1440.96 205
1441.05 200
1441.14 196
1441.22 196
1441.31 198
1441.40 204
1441.49 213
1441.57 224
1441.66 234
1441.75 243
1441.84 248
1441.92 250
1442.01 248
1442.10 244
1442.19 238
1442.27 232
1442.36 226
1442.45 222
1442.54 218
1442.62 216
1442.71 215
1442.80 215
1442.88 215
1442.97 216
1443.06 217
1443.15 218
1443.23 217
1443.32 217
1443.41 217
1443.50 217
1443.58 217
1443.67 218
1443.76 220
1443.85 223
1443.93 225
1444.02 228
1444.11 232
1444.20 236
1444.28 241
1444.37 245
1444.46 248
1444.55 248
1444.63 245
1444.72 239
1444.81 231
1444.90 222
1444.98 212
1445.07 203
1445.16 194
1445.25 185
1445.33 177
1445.42 171
1445.51 166
1445.60 165
1445.68 165
1445.77 168
1445.86 170
1445.95 171
1446.03 169
1446.12 163
1446.21 155
1446.30 145
1446.38 135
1446.47 127
1446.56 122
1446.65 120
1446.73 121
1446.82 125
1446.91 130
1447.00 136
1447.08 142
1447.17 147
1447.26 149
1447.35 147
1447.43 143
1447.52 136
1447.61 128
1447.70 119
1447.79 111
1447.87 104
1447.96 101
1448.05 99
1448.14 98
1448.22 97
1448.31 93
1448.40 87
1448.49 77
1448.57 63
1448.66 46
1448.75 28
1448.84 11
1448.92 0
1449.01 0
1449.10 0
1449.19 0
1449.27 0
1449.36 0
1449.45 0
1449.54 0
1449.63 8
1449.71 16
1449.80 21
1449.89 23
1449.98 23
1450.06 22
1450.15 21
1450.24 23
1450.33 29
1450.41 39
1450.50 54
1450.59 73
1450.68 94
1450.76 115
1450.85 135
1450.94 153
1451.03 167
1451.12 177
1451.20 184
1451.29 188
1451.38 190
1451.47 190
1451.55 189
1451.64 187
1451.73 182
1451.82 173
1451.90 159
1451.99 141
1452.08 120
1452.17 98
1452.26 77
1452.34 62
1452.43 54
1452.52 55
1452.61 64
1452.69 80
1452.78 100
1452.87 123
1452.96 146
1453.04 170
1453.13 194
1453.22 217
1453.31 240
1453.40 262
1453.48 280
1453.57 294
1453.66 302
1453.75 305
1453.83 303
1453.92 296
1454.01 284
1454.10 270
1454.19 252
1454.27 232
1454.36 211
1454.45 189
1454.54 170
1454.62 153
1454.71 139
1454.80 129
1454.89 122
1454.98 118
1455.06 115
1455.15 112
1455.24 110
1455.33 108
1455.41 108
1455.50 109
1455.59 114
1455.68 121
1455.77 132
1455.85 145
1455.94 160
1456.03 175
1456.12 187
1456.21 194
1456.29 195
1456.38 190
1456.47 181
1456.56 168
1456.64 155
1456.73 143
1456.82 133
1456.91 126
1457.00 123
1457.08 123
1457.17 125
1457.26 129
1457.35 133
1457.44 134
1457.52 134
1457.61 130
1457.70 124
1457.79 117
1457.87 112
1457.96 111
1458.05 116
1458.14 126
1458.23 141
1458.31 157
1458.40 171
1458.49 180
1458.58 182
1458.67 179
1458.75 172
1458.84 164
1458.93 158
1459.02 156
1459.11 157
1459.19 160
1459.28 165
1459.37 168
1459.46 169
1459.54 166
1459.63 161
1459.72 153
1459.81 145
1459.90 136
1459.98 129
1460.07 123
1460.16 119
1460.25 117
1460.34 118
1460.42 120
1460.51 123
1460.60 127
1460.69 131
1460.78 134
1460.86 136
1460.95 136
1461.04 135
1461.13 131
1461.22 125
1461.30 115
1461.39 102
1461.48 87
1461.57 71
1461.66 57
1461.74 45
1461.83 39
1461.92 39
1462.01 43
1462.10 51
1462.18 60
1462.27 68
1462.36 73
1462.45 77
1462.54 79
1462.62 82
1462.71 87
1462.80 96
1462.89 109
1462.98 123
1463.06 136
1463.15 144
1463.24 146
1463.33 140
1463.42 128
1463.50 110
1463.59 89
1463.68 69
1463.77 52
1463.86 40
1463.95 33
1464.03 31
1464.12 34
1464.21 41
1464.30 49
1464.39 58
1464.47 65
1464.56 69
1464.65 68
1464.74 65
1464.83 61
1464.91 57
1465.00 53
1465.09 51
1465.18 50
1465.27 47
1465.35 41
1465.44 32
1465.53 20
1465.62 6
1465.71 0
1465.80 0
1465.88 0
1465.97 0
1466.06 0
1466.15 0
1466.24 0
1466.32 0
1466.41 6
1466.50 18
1466.59 30
1466.68 41
1466.76 52
1466.85 64
1466.94 76
1467.03 91
1467.12 106
1467.21 122
1467.29 136
1467.38 147
1467.47 152
1467.56 153
1467.65 150
1467.73 145
1467.82 139
1467.91 135
1468.00 132
1468.09 131
1468.18 130
1468.26 128
1468.35 125
1468.44 120
1468.53 115
1468.62 109
1468.70 103
1468.79 98
1468.88 96
1468.97 97
1469.06 101
1469.15 107
1469.23 114
1469.32 121
1469.41 125
1469.50 126
1469.59 124
1469.68 120
1469.76 115
1469.85 112
1469.94 113
1470.03 117
1470.12 124
1470.20 133
1470.29 141
1470.38 147
1470.47 148
1470.56 144
1470.65 135
1470.73 121
1470.82 104
1470.91 86
1471.00 68
1471.09 52
1471.18 38
1471.26 27
1471.35 20
1471.44 18
1471.53 20
1471.62 26
1471.71 35
1471.79 45
1471.88 56
1471.97 66
1472.06 75
1472.15 84
1472.24 91
1472.32 98
1472.41 105
1472.50 111
1472.59 116
1472.68 122
1472.77 129
1472.85 138
1472.94 149
1473.03 165
1473.12 182
1473.21 201
1473.30 217
1473.38 229
1473.47 233
1473.56 232
1473.65 225
1473.74 216
1473.83 208
1473.91 204
1474.00 205
1474.09 210
1474.18 218
1474.27 228
1474.36 239
1474.44 249
1474.53 259
1474.62 267
1474.71 273
1474.80 277
1474.89 277
1474.97 273
1475.06 264
1475.15 251
1475.24 236
1475.33 217
1475.42 198
1475.50 179
1475.59 161
1475.68 147
1475.77 137
1475.86 133
1475.95 135
1476.04 143
1476.12 157
1476.21 173
1476.30 191
1476.39 207
1476.48 220
1476.57 229
1476.65 234
1476.74 233
1476.83 228
1476.92 221
1477.01 211
1477.10 202
1477.19 191
1477.27 181
1477.36 170
1477.45 161
1477.54 152
1477.63 144
1477.72 138
1477.80 134
1477.89 131
1477.98 128
1478.07 124
1478.16 117
1478.25 108
1478.34 97
1478.42 85
1478.51 75
1478.60 68
1478.69 65
1478.78 65
1478.87 67
1478.95 69
1479.04 71
1479.13 72
1479.22 74
1479.31 78
1479.40 86
1479.49 98
1479.57 112
1479.66 126
1479.75 135
1479.84 137
1479.93 129
1480.02 113
1480.11 93
1480.19 73
1480.28 60
1480.37 55
1480.46 61
1480.55 76
1480.64 98
1480.73 121
1480.81 141
1480.90 154
1480.99 161
1481.08 160
1481.17 155
1481.26 145
1481.35 132
1481.43 117
1481.52 100
1481.61 83
1481.70 65
1481.79 48
1481.88 36
1481.97 29
1482.05 30
1482.14 38
1482.23 52
1482.32 68
1482.41 85
1482.50 100
1482.59 112
1482.67 120
1482.76 128
1482.85 135
1482.94 144
1483.03 153
1483.12 160
1483.21 163
1483.30 159
1483.38 149
1483.47 133
1483.56 115
1483.65 99
1483.74 87
1483.83 83
1483.92 86
1484.00 97
1484.09 112
1484.18 130
1484.27 149
1484.36 169
1484.45 187
1484.54 204
1484.63 219
1484.71 231
1484.80 239
1484.89 244
1484.98 245
1485.07 242
1485.16 237
1485.25 229
1485.34 219
1485.42 207
1485.51 194
1485.60 180
1485.69 165
1485.78 150
1485.87 136
1485.96 122
1486.04 110
1486.13 99
1486.22 89
1486.31 79
1486.40 69
1486.49 60
1486.58 52
1486.67 43
1486.75 35
1486.84 27
1486.93 18
1487.02 9
1487.11 0
1487.20 0
1487.29 0
1487.38 0
1487.46 0
1487.55 0
1487.64 0
1487.73 0
1487.82 0
1487.91 4
1488.00 10
1488.09 17
1488.18 27
1488.26 38
1488.35 51
1488.44 64
1488.53 75
1488.62 83
1488.71 88
1488.80 89
1488.89 87
1488.97 82
1489.06 76
1489.15 70
1489.24 67
1489.33 66
1489.42 68
1489.51 73
1489.60 80
1489.68 88
1489.77 96
1489.86 101
1489.95 105
1490.04 107
1490.13 108
1490.22 109
1490.31 111
1490.40 112
1490.48 113
1490.57 113
1490.66 112
1490.75 110
1490.84 107
1490.93 105
1491.02 105
1491.11 110
1491.20 119
1491.28 130
1491.37 143
1491.46 153
1491.55 159
1491.64 158
1491.73 150
1491.82 135
1491.91 116
1492.00 96
1492.08 77
1492.17 60
1492.26 46
1492.35 37
1492.44 31
1492.53 28
1492.62 26
1492.71 26
1492.80 25
1492.88 24
1492.97 22
1493.06 19
1493.15 15
1493.24 10
1493.33 5
1493.42 1
1493.51 0
1493.60 0
1493.69 1
1493.77 6
1493.86 12
1493.95 20
1494.04 27
1494.13 35
1494.22 43
1494.31 49
1494.40 54
1494.49 56
1494.57 54
1494.66 49
1494.75 40
1494.84 32
1494.93 25
1495.02 22
1495.11 26
1495.20 37
1495.29 51
1495.38 68
1495.46 83
1495.55 93
1495.64 96
1495.73 92
1495.82 82
1495.91 69
1496.00 54
1496.09 40
1496.18 27
1496.27 17
1496.36 7
1496.44 0
1496.53 0
1496.62 0
1496.71 0
1496.80 0
1496.89 0
1496.98 0
1497.07 0
1497.16 3
1497.25 25
1497.33 49
1497.42 71
1497.51 87
1497.60 95
1497.69 95
1497.78 87
1497.87 73
1497.96 56
1498.05 42
1498.14 33
1498.23 31
1498.31 34
1498.40 41
1498.49 49
1498.58 56
1498.67 60
1498.76 61
1498.85 59
1498.94 56
1499.03 52
1499.12 50
1499.21 49
1499.29 49
1499.38 51
1499.47 53
1499.56 58
1499.65 63
1499.74 70
1499.83 77
1499.92 83
1500.01 88
1500.10 91
1500.19 93
1500.28 92
1500.36 90
1500.45 89
1500.54 89
1500.63 91
1500.72 95
1500.81 100
1500.90 106
1500.99 111
1501.08 112
1501.17 110
1501.26 103
1501.35 93
1501.43 81
1501.52 70
1501.61 62
1501.70 58
1501.79 60
1501.88 67
1501.97 79
1502.06 93
1502.15 107
1502.24 119
1502.33 126
1502.42 127
1502.50 121
1502.59 111
1502.68 97
1502.77 82
1502.86 69
1502.95 60
1503.04 57
1503.13 58
1503.22 63
1503.31 69
1503.40 74
1503.49 77
1503.58 78
1503.66 76
1503.75 74
1503.84 72
1503.93 73
1504.02 75
1504.11 77
1504.20 78
1504.29 76
1504.38 71
1504.47 61
1504.56 48
1504.65 34
1504.74 21
1504.83 12
1504.91 7
1505.00 7
1505.09 10
1505.18 14
1505.27 18
1505.36 21
1505.45 21
1505.54 19
1505.63 16
1505.72 13
1505.81 12
1505.90 14
1505.99 20
1506.08 30
1506.17 43
1506.25 57
1506.34 71
1506.43 84
1506.52 93
1506.61 100
1506.70 105
1506.79 109
1506.88 111
1506.97 111
1507.06 108
1507.15 103
1507.24 95
1507.33 85
1507.42 74
1507.51 65
1507.59 59
1507.68 57
1507.77 59
1507.86 62
1507.95 65
1508.04 67
1508.13 65
1508.22 59
1508.31 51
1508.40 43
1508.49 39
1508.58 39
1508.67 44
1508.76 51
1508.85 59
1508.94 64
1509.02 67
1509.11 66
1509.20 63
1509.29 62
1509.38 64
1509.47 69
1509.56 76
1509.65 83
1509.74 87
1509.83 86
1509.92 80
1510.01 71
1510.10 60
1510.19 51
1510.28 46
1510.37 45
1510.46 47
1510.55 49
1510.63 51
1510.72 50
1510.81 48
1510.90 43
1510.99 37
1511.08 31
1511.17 26
1511.26 23
1511.35 20
1511.44 20
1511.53 21
1511.62 23
1511.71 26
1511.80 29
1511.89 30
1511.98 29
1512.07 25
1512.16 19
1512.25 12
1512.33 5
1512.42 0
1512.51 0
1512.60 0
1512.69 0
1512.78 0
1512.87 0
1512.96 0
1513.05 0
1513.14 0
1513.23 4
1513.32 17
1513.41 33
1513.50 50
1513.59 64
1513.68 75
1513.77 80
1513.86 80
1513.95 74
1514.04 64
1514.13 51
1514.22 37
1514.30 25
1514.39 15
1514.48 12
1514.57 16
1514.66 28
1514.75 47
1514.84 73
1514.93 100
1515.02 126
1515.11 148
1515.20 162
1515.29 166
1515.38 161
1515.47 147
1515.56 129
1515.65 108
1515.74 90
1515.83 77
1515.92 72
1516.01 75
1516.10 85
1516.19 101
1516.28 118
1516.37 134
1516.46 145
1516.54 151
1516.63 151
1516.72 146
1516.81 140
1516.90 133
1516.99 129
1517.08 126
1517.17 125
1517.26 123
1517.35 121
1517.44 116
1517.53 109
1517.62 101
1517.71 93
1517.80 88
1517.89 87
1517.98 92
1518.07 103
1518.16 120
1518.25 141
1518.34 164
1518.43 188
1518.52 210
1518.61 227
1518.70 237
1518.79 240
1518.88 235
1518.97 223
1519.06 207
1519.15 188
1519.23 170
1519.32 154
1519.41 141
1519.50 132
1519.59 127
1519.68 125
1519.77 126
1519.86 130
1519.95 136
1520.04 143
1520.13 149
1520.22 153
1520.31 150
1520.40 140
1520.49 120
1520.58 91
1520.67 57
1520.76 22
1520.85 0
1520.94 0
1521.03 0
1521.12 0
1521.21 0
1521.30 0
1521.39 7
1521.48 23
1521.57 31
1521.66 33
1521.75 28
1521.84 20
1521.93 11
1522.02 7
1522.11 7
1522.20 12
1522.29 23
1522.38 38
1522.47 55
1522.56 72
1522.65 89
1522.74 104
1522.83 115
1522.92 123
1523.01 127
1523.09 126
1523.18 124
1523.27 121
1523.36 122
1523.45 128
1523.54 140
1523.63 158
1523.72 179
1523.81 200
1523.90 218
1523.99 230
1524.08 234
1524.17 232
1524.26 226
1524.35 217
1524.44 208
1524.53 199
1524.62 191
1524.71 185
1524.80 181
1524.89 179
1524.98 181
1525.07 188
1525.16 201
1525.25 220
1525.34 241
1525.43 262
1525.52 280
1525.61 290
1525.70 291
1525.79 283
1525.88 268
1525.97 248
1526.06 225
1526.15 204
1526.24 185
1526.33 170
1526.42 160
1526.51 155
1526.60 153
1526.69 153
1526.78 153
1526.87 152
1526.96 149
1527.05 141
1527.14 129
1527.23 115
1527.32 99
1527.41 85
1527.50 73
1527.59 68
1527.68 69
1527.77 78
1527.86 91
1527.95 107
1528.04 123
1528.13 136
1528.22 144
1528.31 147
1528.40 147
1528.49 147
1528.58 148
1528.67 154
1528.76 164
1528.85 178
1528.94 194
1529.03 210
1529.12 225
1529.21 238
1529.30 249
1529.39 258
1529.48 264
1529.57 267
1529.66 267
1529.75 266
1529.84 264
1529.93 263
1530.02 265
1530.11 271
1530.20 283
1530.29 300
1530.38 319
1530.47 340
1530.56 360
1530.65 377
1530.74 389
1530.83 396
1530.92 398
1531.01 396
1531.10 390
1531.19 382
1531.28 375
1531.37 370
1531.46 369
1531.55 373
1531.64 381
1531.73 392
1531.82 403
1531.91 411
1532.00 413
1532.09 408
1532.18 396
1532.27 380
1532.36 363
1532.45 347
1532.54 336
1532.63 329
1532.72 327
1532.81 328
1532.90 331
1532.99 334
1533.08 337
1533.17 339
1533.26 340
1533.35 340
1533.44 339
1533.53 337
1533.62 335
1533.71 333
1533.80 329
1533.89 325
1533.98 321
1534.07 317
1534.16 313
1534.25 310
1534.34 306
1534.43 301
1534.52 294
1534.61 285
1534.70 275
1534.79 264
1534.88 254
1534.97 248
1535.07 246
1535.16 250
1535.25 256
1535.34 265
1535.43 274
1535.52 281
1535.61 284
1535.70 284
1535.79 281
1535.88 275
1535.97 267
1536.06 258
1536.15 246
1536.24 233
1536.33 217
1536.42 200
1536.51 184
1536.60 170
1536.69 161
1536.78 158
1536.87 162
1536.96 173
1537.05 189
1537.14 207
1537.23 225
1537.32 239
1537.41 247
1537.50 249
1537.59 243
1537.68 231
1537.77 216
1537.86 199
1537.95 182
1538.04 167
1538.13 155
1538.22 145
1538.31 137
1538.40 132
1538.49 129
1538.58 129
1538.67 131
1538.76 135
1538.85 143
1538.95 153
1539.04 164
1539.13 176
1539.22 187
1539.31 195
1539.40 200
1539.49 201
1539.58 199
1539.67 194
1539.76 187
1539.85 178
1539.94 169
1540.03 159
1540.12 147
1540.21 134
1540.30 119
1540.39 104
1540.48 91
1540.57 81
1540.66 77
1540.75 78
1540.84 84
1540.93 94
1541.02 106
1541.11 118
1541.20 128
1541.29 135
1541.38 138
1541.47 137
1541.56 134
1541.66 129
1541.75 121
1541.84 113
1541.93 104
1542.02 97
1542.11 92
1542.20 91
1542.29 92
1542.38 97
1542.47 104
1542.56 114
1542.65 123
1542.74 130
1542.83 136
1542.92 140
1543.01 142
1543.10 145
1543.19 148
1543.28 151
1543.37 156
1543.46 160
1543.55 163
1543.64 162
1543.73 158
1543.82 149
1543.92 136
1544.01 119
1544.10 99
1544.19 79
1544.28 59
1544.37 40
1544.46 22
1544.55 7
1544.64 0
1544.73 0
1544.82 0
1544.91 0
1545.00 0
1545.09 0
1545.18 0
1545.27 0
1545.36 2
1545.45 21
1545.54 40
1545.63 59
1545.72 78
1545.81 96
1545.91 113
1546.00 129
1546.09 144
1546.18 159
1546.27 173
1546.36 187
1546.45 201
1546.54 216
1546.63 230
1546.72 243
1546.81 253
1546.90 258
1546.99 258
1547.08 250
1547.17 234
1547.26 213
1547.35 187
1547.44 158
1547.53 128
1547.63 100
1547.72 76
1547.81 59
1547.90 48
1547.99 46
1548.08 50
1548.17 62
1548.26 78
1548.35 96
1548.44 116
1548.53 135
1548.62 155
1548.71 174
1548.80 193
1548.89 212
1548.98 230
1549.07 247
1549.16 261
1549.26 271
1549.35 276
1549.44 276
1549.53 270
1549.62 261
1549.71 250
1549.80 239
1549.89 228
1549.98 220
1550.07 214
1550.16 211
1550.25 209
1550.34 206
1550.43 203
1550.52 199
1550.61 192
1550.71 184
1550.80 174
1550.89 163
1550.98 150
1551.07 138
1551.16 124
1551.25 111
1551.34 97
1551.43 85
1551.52 76
1551.61 69
1551.70 66
1551.79 66
1551.88 69
1551.97 73
1552.07 77
1552.16 82
1552.25 85
1552.34 89
1552.43 94
1552.52 99
1552.61 104
1552.70 110
1552.79 114
1552.88 116
1552.97 118
1553.06 119
1553.15 123
1553.24 129
1553.33 139
1553.43 152
1553.52 166
1553.61 178
1553.70 186
1553.79 189
1553.88 189
1553.97 185
1554.06 181
1554.15 178
1554.24 177
1554.33 176
1554.42 173
1554.51 167
1554.60 154
1554.70 136
1554.79 114
1554.88 90
1554.97 70
1555.06 57
1555.15 53
1555.24 57
1555.33 69
1555.42 86
1555.51 104
1555.60 121
1555.69 135
1555.78 145
1555.88 151
1555.97 156
1556.06 161
1556.15 168
1556.24 177
1556.33 189
1556.42 202
1556.51 216
1556.60 228
1556.69 237
1556.78 243
1556.87 246
1556.97 248
1557.06 250
1557.15 255
1557.24 263
1557.33 277
1557.42 297
1557.51 322
1557.60 351
1557.69 383
1557.78 414
1557.87 442
1557.96 466
1558.06 487
1558.15 507
1558.24 530
1558.33 558
1558.42 591
1558.51 631
1558.60 674
1558.69 717
1558.78 755
1558.87 787
1558.96 812
1559.05 832
1559.15 849
1559.24 865
1559.33 880
1559.42 895
1559.51 908
1559.60 918
1559.69 925
1559.78 931
1559.87 937
1559.96 946
1560.05 960
1560.15 977
1560.24 995
1560.33 1013
1560.42 1026
1560.51 1034
1560.60 1036
1560.69 1034
1560.78 1030
1560.87 1025
1560.96 1022
1561.05 1020
1561.15 1019
1561.24 1021
1561.33 1023
1561.42 1030
1561.51 1039
1561.60 1054
1561.69 1072
1561.78 1091
1561.87 1110
1561.96 1126
1562.06 1134
1562.15 1132
1562.24 1119
1562.33 1097
1562.42 1067
1562.51 1034
1562.60 999
1562.69 967
1562.78 938
1562.87 915
1562.96 896
1563.06 881
1563.15 869
1563.24 862
1563.33 858
1563.42 857
1563.51 859
1563.60 863
1563.69 868
1563.78 871
1563.87 872
1563.97 870
1564.06 865
1564.15 856
1564.24 844
1564.33 829
1564.42 811
1564.51 792
1564.60 772
1564.69 750
1564.79 726
1564.88 701
1564.97 673
1565.06 643
1565.15 611
1565.24 579
1565.33 550
1565.42 525
1565.51 507
1565.60 496
1565.70 489
1565.79 486
1565.88 483
1565.97 479
1566.06 474
1566.15 466
1566.24 459
1566.33 455
1566.42 453
1566.52 455
1566.61 457
1566.70 459
1566.79 459
1566.88 458
1566.97 454
1567.06 449
1567.15 445
1567.24 442
1567.34 440
1567.43 440
1567.52 439
1567.61 437
1567.70 432
1567.79 425
1567.88 415
1567.97 402
1568.06 389
1568.16 376
1568.25 366
1568.34 359
1568.43 356
1568.52 357
1568.61 362
1568.70 370
1568.79 379
1568.88 388
1568.98 394
1569.07 396
1569.16 393
1569.25 387
1569.34 376
1569.43 364
1569.52 351
1569.61 339
1569.71 328
1569.80 318
1569.89 308
1569.98 296
1570.07 282
1570.16 267
1570.25 251
1570.34 235
1570.44 220
1570.53 205
1570.62 190
1570.71 174
1570.80 156
1570.89 137
1570.98 118
1571.07 101
1571.16 88
1571.26 83
1571.35 84
1571.44 93
1571.53 106
1571.62 121
1571.71 136
1571.80 150
1571.89 161
1571.99 171
1572.08 179
1572.17 189
1572.26 200
1572.35 213
1572.44 225
1572.53 236
1572.62 243
1572.72 246
1572.81 243
1572.90 236
1572.99 228
1573.08 220
1573.17 214
1573.26 212
1573.36 214
1573.45 221
1573.54 230
1573.63 239
1573.72 249
1573.81 257
1573.90 263
1573.99 265
1574.09 263
1574.18 256
1574.27 243
1574.36 224
1574.45 201
1574.54 177
1574.63 153
1574.72 133
1574.82 119
1574.91 114
1575.00 116
1575.09 125
1575.18 136
1575.27 146
1575.36 151
1575.46 151
1575.55 144
1575.64 134
1575.73 123
1575.82 116
1575.91 114
1576.00 119
1576.09 130
1576.19 144
1576.28 161
1576.37 178
1576.46 195
1576.55 213
1576.64 232
1576.73 253
1576.83 276
1576.92 300
1577.01 324
1577.10 345
1577.19 363
1577.28 375
1577.37 381
1577.47 383
1577.56 382
1577.65 379
1577.74 376
1577.83 376
1577.92 378
1578.01 385
1578.11 394
1578.20 406
1578.29 416
1578.38 426
1578.47 431
1578.56 433
1578.65 429
1578.75 422
1578.84 410
1578.93 397
1579.02 380
1579.11 361
1579.20 339
1579.29 312
1579.39 283
1579.48 251
1579.57 219
1579.66 188
1579.75 162
1579.84 142
1579.93 132
1580.03 131
1580.12 139
1580.21 154
1580.30 173
1580.39 194
1580.48 213
1580.58 229
1580.67 239
1580.76 244
1580.85 247
1580.94 247
1581.03 247
1581.12 245
1581.22 242
1581.31 237
1581.40 230
1581.49 220
1581.58 208
1581.67 196
1581.77 184
1581.86 172
1581.95 159
1582.04 144
1582.13 128
1582.22 111
1582.31 94
1582.41 80
1582.50 71
1582.59 66
1582.68 66
1582.77 67
1582.86 68
1582.96 65
1583.05 58
1583.14 47
1583.23 33
1583.32 17
1583.41 3
1583.50 0
1583.60 0
1583.69 0
1583.78 0
1583.87 0
1583.96 0
1584.05 0
1584.15 0
1584.24 10
1584.33 19
1584.42 26
1584.51 30
1584.60 33
1584.70 34
1584.79 37
1584.88 42
1584.97 50
1585.06 59
1585.15 70
1585.25 81
1585.34 91
1585.43 99
1585.52 105
1585.61 107
1585.70 105
1585.80 101
1585.89 95
1585.98 88
1586.07 80
1586.16 74
1586.25 71
1586.35 70
1586.44 72
1586.53 78
1586.62 88
1586.71 100
1586.80 113
1586.90 125
1586.99 136
1587.08 144
1587.17 149
1587.26 150
1587.35 149
1587.45 146
1587.54 141
1587.63 136
1587.72 130
1587.81 124
1587.90 119
1588.00 113
1588.09 106
1588.18 99
1588.27 90
1588.36 79
1588.45 66
1588.55 53
1588.64 42
1588.73 35
1588.82 35
1588.91 41
1589.00 54
1589.10 71
1589.19 88
1589.28 103
1589.37 114
1589.46 121
1589.56 122
1589.65 120
1589.74 115
1589.83 109
1589.92 104
1590.01 99
1590.11 96
1590.20 95
1590.29 95
1590.38 96
1590.47 94
1590.56 89
1590.66 80
1590.75 65
1590.84 46
1590.93 25
1591.02 4
1591.12 0
1591.21 0
1591.30 0
1591.39 0
1591.48 0
1591.57 0
1591.67 0
1591.76 5
1591.85 9
1591.94 11
1592.03 14
1592.13 19
1592.22 30
1592.31 48
1592.40 73
1592.49 106
1592.58 142
1592.68 178
1592.77 211
1592.86 236
1592.95 252
1593.04 260
1593.14 259
1593.23 255
1593.32 249
1593.41 244
1593.50 244
1593.60 245
1593.69 248
1593.78 249
1593.87 247
1593.96 240
1594.05 228
1594.15 213
1594.24 196
1594.33 181
1594.42 169
1594.51 160
1594.61 155
1594.70 155
1594.79 159
1594.88 167
1594.97 179
1595.07 194
1595.16 210
1595.25 228
1595.34 244
1595.43 258
1595.53 269
1595.62 278
1595.71 287
1595.80 296
1595.89 307
1595.98 318
1596.08 330
1596.17 340
1596.26 348
1596.35 352
1596.44 353
1596.54 350
1596.63 345
1596.72 339
1596.81 332
1596.90 325
1597.00 318
1597.09 311
1597.18 305
1597.27 300
1597.36 298
1597.46 299
1597.55 303
1597.64 309
1597.73 315
1597.82 320
1597.92 321
1598.01 320
1598.10 315
1598.19 308
1598.28 299
1598.38 289
1598.47 280
1598.56 270
1598.65 260
1598.74 248
1598.84 234
1598.93 221
1599.02 209
1599.11 200
1599.20 196
1599.30 200
1599.39 208
1599.48 222
1599.57 236
1599.66 250
1599.76 258
1599.85 262
1599.94 258
1600.03 251
1600.12 240
1600.22 230
1600.31 222
1600.40 219
1600.49 220
1600.59 225
1600.68 232
1600.77 238
1600.86 241
1600.95 242
1601.05 239
1601.14 233
1601.23 226
1601.32 219
1601.41 214
1601.51 211
1601.60 210
1601.69 210
1601.78 210
1601.87 206
1601.97 198
1602.06 184
1602.15 165
1602.24 144
1602.34 124
1602.43 106
1602.52 93
1602.61 87
1602.70 86
1602.80 88
1602.89 90
1602.98 92
1603.07 91
1603.16 90
1603.26 88
1603.35 88
1603.44 91
1603.53 97
1603.63 106
1603.72 116
1603.81 126
1603.90 136
1603.99 144
1604.09 153
1604.18 161
1604.27 171
1604.36 181
1604.45 192
1604.55 201
1604.64 207
1604.73 207
1604.82 203
1604.92 195
1605.01 185
1605.10 176
1605.19 169
1605.28 166
1605.38 166
1605.47 170
1605.56 175
1605.65 181
1605.75 186
1605.84 190
1605.93 196
1606.02 202
1606.11 209
1606.21 214
1606.30 217
1606.39 216
1606.48 212
1606.58 205
1606.67 197
1606.76 192
1606.85 192
1606.94 199
1607.04 212
1607.13 230
1607.22 251
1607.31 272
1607.41 293
1607.50 312
1607.59 329
1607.68 345
1607.78 359
1607.87 372
1607.96 383
1608.05 391
1608.14 396
1608.24 399
1608.33 401
1608.42 403
1608.51 406
1608.61 409
1608.70 414
1608.79 419
1608.88 424
1608.98 429
1609.07 433
1609.16 434
1609.25 432
1609.34 426
1609.44 417
1609.53 406
1609.62 393
1609.71 380
1609.81 368
1609.90 357
1609.99 346
1610.08 335
1610.18 321
1610.27 306
1610.36 291
1610.45 275
1610.54 261
1610.64 250
1610.73 243
1610.82 239
1610.91 239
1611.01 241
1611.10 242
1611.19 242
1611.28 239
1611.38 233
1611.47 224
1611.56 214
1611.65 202
1611.75 191
1611.84 181
1611.93 172
1612.02 166
1612.12 161
1612.21 159
1612.30 159
1612.39 160
1612.49 163
1612.58 165
1612.67 165
1612.76 163
1612.85 156
1612.95 145
1613.04 131
1613.13 116
1613.22 103
1613.32 96
1613.41 97
1613.50 107
1613.59 125
1613.69 149
1613.78 173
1613.87 195
1613.96 209
1614.06 215
1614.15 213
1614.24 203
1614.33 190
1614.43 176
1614.52 162
1614.61 150
1614.70 138
1614.80 124
1614.89 108
1614.98 88
1615.07 65
1615.17 41
1615.26 17
1615.35 0
1615.44 0
1615.54 0
1615.63 0
1615.72 0
1615.81 0
1615.91 0
1616.00 0
1616.09 1
1616.18 25
1616.28 49
1616.37 69
1616.46 83
1616.55 90
1616.65 94
1616.74 96
1616.83 99
1616.92 105
1617.02 115
1617.11 128
1617.20 142
1617.29 154
1617.39 161
1617.48 162
1617.57 155
1617.66 143
1617.76 126
1617.85 105
1617.94 85
1618.03 68
1618.13 56
1618.22 50
1618.31 49
1618.41 53
1618.50 59
1618.59 68
1618.68 75
1618.78 81
1618.87 84
1618.96 85
1619.05 83
1619.15 79
1619.24 75
1619.33 71
1619.42 69
1619.52 69
1619.61 73
1619.70 80
1619.79 90
1619.89 102
1619.98 116
1620.07 132
1620.16 147
1620.26 163
1620.35 177
1620.44 191
1620.54 203
1620.63 211
1620.72 214
1620.81 209
1620.91 197
1621.00 179
1621.09 155
1621.18 131
1621.28 108
1621.37 92
1621.46 83
1621.55 82
1621.65 88
1621.74 97
1621.83 109
1621.93 119
1622.02 126
1622.11 130
1622.20 130
1622.30 127
1622.39 122
1622.48 117
1622.57 111
1622.67 107
1622.76 104
1622.85 102
1622.95 101
1623.04 100
1623.13 98
1623.22 95
1623.32 91
1623.41 87
1623.50 85
1623.59 88
1623.69 95
1623.78 108
1623.87 126
1623.97 145
1624.06 165
1624.15 181
1624.24 194
1624.34 202
1624.43 207
1624.52 210
1624.61 212
1624.71 213
1624.80 215
1624.89 217
1624.99 220
1625.08 222
1625.17 226
1625.26 230
1625.36 236
1625.45 242
1625.54 248
1625.64 252
1625.73 253
1625.82 251
1625.91 245
1626.01 235
1626.10 222
1626.19 208
1626.28 196
1626.38 184
1626.47 173
1626.56 164
1626.66 154
1626.75 144
1626.84 132
1626.93 118
1627.03 105
1627.12 94
1627.21 90
1627.31 94
1627.40 108
1627.49 130
1627.58 159
1627.68 191
1627.77 222
1627.86 248
1627.96 269
1628.05 282
1628.14 287
1628.23 286
1628.33 280
1628.42 267
1628.51 248
1628.61 225
1628.70 199
1628.79 172
1628.88 147
1628.98 125
1629.07 109
1629.16 98
1629.26 95
1629.35 98
1629.44 106
1629.53 117
1629.63 130
1629.72 143
1629.81 153
1629.91 160
1630.00 163
1630.09 162
1630.19 160
1630.28 159
1630.37 159
1630.46 162
1630.56 166
1630.65 172
1630.74 177
1630.84 180
1630.93 180
1631.02 179
1631.11 179
1631.21 179
1631.30 180
1631.39 182
1631.49 184
1631.58 187
1631.67 188
1631.77 189
1631.86 190
1631.95 192
1632.04 197
1632.14 203
1632.23 212
1632.32 221
1632.42 231
1632.51 240
1632.60 248
1632.69 254
1632.79 257
1632.88 260
1632.97 262
1633.07 264
1633.16 267
1633.25 269
1633.35 273
1633.44 277
1633.53 281
1633.62 284
1633.72 287
1633.81 291
1633.90 295
1634.00 302
1634.09 312
1634.18 324
1634.28 338
1634.37 351
1634.46 361
1634.56 366
1634.65 365
1634.74 358
1634.83 346
1634.93 332
1635.02 318
1635.11 305
1635.21 292
1635.30 278
1635.39 261
1635.49 241
1635.58 219
1635.67 196
1635.77 176
1635.86 162
1635.95 154
1636.04 154
1636.14 162
1636.23 175
1636.32 192
1636.42 212
1636.51 232
1636.60 251
1636.70 268
1636.79 280
1636.88 289
1636.98 293
1637.07 294
1637.16 293
1637.25 291
1637.35 288
1637.44 285
1637.53 280
1637.63 273
1637.72 263
1637.81 251
1637.91 238
1638.00 225
1638.09 214
1638.19 205
1638.28 195
1638.37 185
1638.47 173
1638.56 160
1638.65 145
1638.75 130
1638.84 117
1638.93 109
1639.02 105
1639.12 105
1639.21 109
1639.30 116
1639.40 123
1639.49 130
1639.58 136
1639.68 140
1639.77 141
1639.86 139
1639.96 134
1640.05 126
1640.14 117
1640.24 106
1640.33 95
1640.42 85
1640.52 75
1640.61 66
1640.70 57
1640.80 48
1640.89 36
1640.98 25
1641.07 13
1641.17 2
1641.26 0
1641.35 0
1641.45 0
1641.54 0
1641.63 0
1641.73 0
1641.82 0
1641.91 0
1642.01 0
1642.10 0
1642.19 3
1642.29 13
1642.38 25
1642.47 38
1642.57 49
1642.66 56
1642.75 58
1642.85 54
1642.94 48
1643.03 41
1643.13 35
1643.22 32
1643.31 31
1643.41 34
1643.50 37
1643.59 41
1643.69 44
1643.78 48
1643.87 53
1643.97 61
1644.06 69
1644.15 76
1644.25 82
1644.34 84
1644.43 83
1644.53 79
1644.62 74
1644.71 70
1644.81 69
1644.90 71
1644.99 76
1645.09 82
1645.18 88
1645.27 94
1645.37 100
1645.46 106
1645.55 112
1645.65 119
1645.74 126
1645.83 130
1645.93 133
1646.02 132
1646.11 131
1646.21 131
1646.30 133
1646.39 138
1646.49 146
1646.58 158
1646.67 170
1646.77 181
1646.86 188
1646.95 193
1647.05 193
1647.14 192
1647.23 188
1647.33 185
1647.42 183
1647.51 182
1647.61 183
1647.70 185
1647.79 187
1647.89 189
1647.98 191
1648.07 193
1648.17 195
1648.26 196
1648.36 197
1648.45 198
1648.54 199
1648.64 198
1648.73 196
1648.82 193
1648.92 188
1649.01 181
1649.10 172
1649.20 160
1649.29 147
1649.38 132
1649.48 118
1649.57 106
1649.66 97
1649.76 91
1649.85 87
1649.94 87
1650.04 89
1650.13 92
1650.22 97
1650.32 106
1650.41 117
1650.50 130
1650.60 146
1650.69 161
1650.79 174
1650.88 184
1650.97 189
1651.07 192
1651.16 192
1651.25 193
1651.35 197
1651.44 204
1651.53 213
1651.63 224
1651.72 234
1651.81 241
1651.91 242
1652.00 240
1652.09 233
1652.19 226
1652.28 219
1652.38 214
1652.47 213
1652.56 216
1652.66 223
1652.75 232
1652.84 241
1652.94 251
1653.03 261
1653.12 272
1653.22 281
1653.31 291
1653.40 301
1653.50 309
1653.59 316
1653.69 318
1653.78 315
1653.87 307
1653.97 296
1654.06 283
1654.15 271
1654.25 262
1654.34 258
1654.43 261
1654.53 269
1654.62 280
1654.71 289
1654.81 297
1654.90 300
1655.00 301
1655.09 298
1655.18 294
1655.28 291
1655.37 292
1655.46 296
1655.56 305
1655.65 315
1655.74 328
1655.84 340
1655.93 350
1656.03 357
1656.12 361
1656.21 363
1656.31 363
1656.40 362
1656.49 360
1656.59 357
1656.68 352
1656.78 344
1656.87 333
1656.96 317
1657.06 298
1657.15 278
1657.24 259
1657.34 242
1657.43 230
1657.52 222
1657.62 218
1657.71 216
1657.81 216
1657.90 215
1657.99 212
1658.09 208
1658.18 201
1658.27 192
1658.37 183
1658.46 172
1658.56 161
1658.65 150
1658.74 138
1658.84 126
1658.93 114
1659.02 102
1659.12 91
1659.21 82
1659.31 76
1659.40 72
1659.49 72
1659.59 73
1659.68 74
1659.77 75
1659.87 74
1659.96 73
1660.06 73
1660.15 75
1660.24 81
1660.34 90
1660.43 102
1660.52 115
1660.62 127
1660.71 136
1660.81 142
1660.90 144
1660.99 144
1661.09 143
1661.18 139
1661.27 133
1661.37 122
1661.46 105
1661.56 82
1661.65 56
1661.74 28
1661.84 2
1661.93 0
1662.02 0
1662.12 0
1662.21 0
1662.31 0
1662.40 0
1662.49 0
1662.59 2
1662.68 10
1662.78 19
1662.87 27
1662.96 33
1663.06 39
1663.15 43
1663.24 47
1663.34 51
1663.43 56
1663.53 64
1663.62 74
1663.71 85
1663.81 97
1663.90 109
1664.00 121
1664.09 135
1664.18 151
1664.28 170
1664.37 191
1664.47 210
1664.56 225
1664.65 231
1664.75 225
1664.84 208
1664.93 182
1665.03 151
1665.12 123
1665.22 102
1665.31 92
1665.40 94
1665.50 104
1665.59 119
1665.69 133
1665.78 142
1665.87 144
1665.97 139
1666.06 128
1666.16 112
1666.25 95
1666.34 77
1666.44 61
1666.53 45
1666.63 31
1666.72 19
1666.81 11
1666.91 6
1667.00 5
1667.10 6
1667.19 9
1667.28 13
1667.38 17
1667.47 22
1667.57 29
1667.66 37
1667.75 47
1667.85 57
1667.94 67
1668.04 75
1668.13 79
1668.22 79
1668.32 75
1668.41 68
1668.51 62
1668.60 58
1668.69 58
1668.79 62
1668.88 70
1668.98 80
1669.07 91
1669.16 98
1669.26 102
1669.35 101
1669.45 95
1669.54 85
1669.63 72
1669.73 58
1669.82 47
1669.92 38
1670.01 34
1670.10 34
1670.20 37
1670.29 42
1670.39 48
1670.48 51
1670.57 52
1670.67 50
1670.76 46
1670.86 40
1670.95 34
1671.04 27
1671.14 21
1671.23 15
1671.33 9
1671.42 2
1671.51 0
1671.61 0
1671.70 0
1671.80 0
1671.89 0
1671.99 0
1672.08 0
1672.17 0
1672.27 4
1672.36 13
1672.46 21
1672.55 28
1672.64 35
1672.74 41
1672.83 47
1672.93 54
1673.02 62
1673.11 70
1673.21 80
1673.30 89
1673.40 96
1673.49 99
1673.59 98
1673.68 92
1673.77 82
1673.87 69
1673.96 56
1674.06 44
1674.15 35
1674.24 28
1674.34 25
1674.43 24
1674.53 26
1674.62 28
1674.72 30
1674.81 31
1674.90 32
1675.00 32
1675.09 31
1675.19 29
1675.28 27
1675.37 25
1675.47 22
1675.56 18
1675.66 14
1675.75 11
1675.85 9
1675.94 9
1676.03 10
1676.13 13
1676.22 17
1676.32 21
1676.41 27
1676.51 33
1676.60 41
1676.69 51
1676.79 64
1676.88 79
1676.98 95
1677.07 113
1677.16 129
1677.26 142
1677.35 153
1677.45 162
1677.54 168
1677.64 171
1677.73 171
1677.82 167
1677.92 158
1678.01 145
1678.11 126
1678.20 105
1678.30 82
1678.39 62
1678.48 48
1678.58 39
1678.67 37
1678.77 40
1678.86 47
1678.96 56
1679.05 65
1679.14 74
1679.24 86
1679.33 101
1679.43 119
1679.52 140
1679.62 160
1679.71 178
1679.80 191
1679.90 197
1679.99 198
1680.09 193
1680.18 188
1680.28 182
1680.37 179
1680.46 177
1680.56 174
1680.65 171
1680.75 166
1680.84 159
1680.94 151
1681.03 145
1681.13 143
1681.22 144
1681.31 148
1681.41 152
1681.50 154
1681.60 152
1681.69 144
1681.79 129
1681.88 112
1681.97 93
1682.07 75
1682.16 61
1682.26 51
1682.35 47
1682.45 48
1682.54 54
1682.64 64
1682.73 77
1682.82 93
1682.92 110
1683.01 128
1683.11 145
1683.20 160
1683.30 173
1683.39 184
1683.49 193
1683.58 201
1683.67 209
1683.77 216
1683.86 224
1683.96 231
1684.05 234
1684.15 234
1684.24 228
1684.34 219
1684.43 207
1684.52 197
1684.62 189
1684.71 187
1684.81 190
1684.90 199
1685.00 212
1685.09 226
1685.19 238
1685.28 248
1685.37 253
1685.47 255
1685.56 251
1685.66 243
1685.75 231
1685.85 217
1685.94 203
1686.04 193
1686.13 187
1686.22 187
1686.32 194
1686.41 205
1686.51 219
1686.60 231
1686.70 237
1686.79 237
1686.89 228
1686.98 213
1687.08 193
1687.17 172
1687.26 150
1687.36 131
1687.45 114
1687.55 98
1687.64 84
1687.74 72
1687.83 63
1687.93 56
1688.02 52
1688.12 50
1688.21 48
1688.30 43
1688.40 35
1688.49 23
1688.59 7
1688.68 0
1688.78 0
1688.87 0
1688.97 0
1689.06 0
1689.16 0
1689.25 0
1689.34 4
1689.44 12
1689.53 17
1689.63 20
1689.72 23
1689.82 25
1689.91 26
1690.01 26
1690.10 23
1690.20 17
1690.29 7
1690.39 0
1690.48 0
1690.57 0
1690.67 0
1690.76 0
1690.86 0
1690.95 0
1691.05 0
1691.14 9
1691.24 19
1691.33 28
1691.43 37
1691.52 45
1691.62 52
1691.71 59
1691.80 63
1691.90 63
1691.99 58
1692.09 51
1692.18 42
1692.28 35
1692.37 33
1692.47 38
1692.56 52
1692.66 76
1692.75 105
1692.85 136
1692.94 163
1693.04 183
1693.13 192
1693.23 192
1693.32 184
1693.41 174
1693.51 168
1693.60 169
1693.70 179
1693.79 199
1693.89 224
1693.98 251
1694.08 273
1694.17 287
1694.27 290
1694.36 282
1694.46 265
1694.55 242
1694.65 218
1694.74 199
1694.84 188
1694.93 190
1695.02 204
1695.12 229
1695.21 260
1695.31 294
1695.40 324
1695.50 346
1695.59 357
1695.69 356
1695.78 343
1695.88 321
1695.97 293
1696.07 264
1696.16 236
1696.26 215
1696.35 204
1696.45 203
1696.54 212
1696.64 229
1696.73 251
1696.83 275
1696.92 299
1697.01 320
1697.11 337
1697.20 352
1697.30 365
1697.39 376
1697.49 386
1697.58 394
1697.68 401
1697.77 406
1697.87 409
1697.96 410
1698.06 408
1698.15 403
1698.25 392
1698.34 377
1698.44 357
1698.53 334
1698.63 311
1698.72 292
1698.82 278
1698.91 272
1699.01 273
1699.10 282
1699.20 297
1699.29 316
1699.39 338
1699.48 361
1699.58 384
1699.67 405
1699.77 422
1699.86 435
1699.96 440
1700.05 438
1700.14 429
1700.24 415
1700.33 400
1700.43 386
1700.52 375
1700.62 368
1700.71 365
1700.81 362
1700.90 356
1701.00 345
1701.09 326
1701.19 301
1701.28 274
1701.38 247
1701.47 226
1701.57 215
1701.66 216
1701.76 227
1701.85 246
1701.95 269
1702.04 288
1702.14 302
1702.23 307
1702.33 304
1702.42 295
1702.52 284
1702.61 273
1702.71 265
1702.80 259
1702.90 256
1702.99 253
1703.09 250
1703.18 243
1703.28 234
1703.37 223
1703.47 212
1703.56 201
1703.66 191
1703.75 182
1703.85 174
1703.94 165
1704.04 155
1704.13 145
1704.23 135
1704.32 125
1704.42 117
1704.51 110
1704.61 106
1704.70 102
1704.80 99
1704.89 99
1704.99 101
1705.08 106
1705.18 117
1705.27 132
1705.37 151
1705.46 172
1705.56 192
1705.65 208
1705.75 218
1705.84 222
1705.94 220
1706.03 214
1706.13 206
1706.22 198
1706.32 191
1706.41 184
1706.51 176
1706.60 166
1706.70 154
1706.79 141
1706.89 128
1706.98 117
1707.08 111
1707.17 108
1707.27 111
1707.36 117
1707.46 126
1707.55 135
1707.65 143
1707.74 149
1707.84 151
1707.93 150
1708.03 142
1708.12 129
1708.22 110
1708.32 87
1708.41 61
1708.51 35
1708.60 15
1708.70 3
1708.79 1
1708.89 8
1708.98 21
1709.08 37
1709.17 50
1709.27 58
1709.36 59
1709.46 52
1709.55 42
1709.65 28
1709.74 14
1709.84 0
1709.93 0
1710.03 0
1710.12 0
1710.22 0
1710.31 0
1710.41 0
1710.50 0
1710.60 2
1710.69 30
1710.79 59
1710.88 85
1710.98 105
1711.07 118
1711.17 123
1711.27 123
1711.36 121
1711.46 119
1711.55 120
1711.65 126
1711.74 137
1711.84 152
1711.93 171
1712.03 189
1712.12 203
1712.22 211
1712.31 212
1712.41 208
1712.50 198
1712.60 188
1712.69 178
1712.79 171
1712.88 165
1712.98 159
1713.07 151
1713.17 140
1713.26 127
1713.36 112
1713.46 99
1713.55 91
1713.65 89
1713.74 95
1713.84 107
1713.93 124
1714.03 143
1714.12 162
1714.22 179
1714.31 191
1714.41 198
1714.50 201
1714.60 199
1714.69 194
1714.79 186
1714.88 176
1714.98 165
1715.08 154
1715.17 144
1715.27 135
1715.36 128
1715.46 122
1715.55 117
1715.65 113
1715.74 109
1715.84 104
1715.93 96
1716.03 86
1716.12 74
1716.22 62
1716.31 50
1716.41 42
1716.51 39
1716.60 42
1716.70 51
1716.79 65
1716.89 83
1716.98 102
1717.08 121
1717.17 140
1717.27 158
1717.36 177
1717.46 199
1717.55 223
1717.65 249
1717.74 274
1717.84 296
1717.94 312
1718.03 317
1718.13 312
1718.22 297
1718.32 275
1718.41 249
1718.51 225
1718.60 205
1718.70 193
1718.79 190
1718.89 195
1718.98 207
1719.08 226
1719.18 248
1719.27 272
1719.37 295
1719.46 317
1719.56 334
1719.65 345
1719.75 350
1719.84 350
1719.94 344
1720.03 335
1720.13 324
1720.23 314
1720.32 306
1720.42 300
1720.51 298
1720.61 300
1720.70 306
1720.80 315
1720.89 326
1720.99 340
1721.08 353
1721.18 366
1721.28 377
1721.37 384
1721.47 389
1721.56 391
1721.66 392
1721.75 394
1721.85 398
1721.94 407
1722.04 419
1722.13 432
1722.23 444
1722.33 452
1722.42 453
1722.52 446
1722.61 432
1722.71 413
1722.80 392
1722.90 372
1722.99 355
1723.09 342
1723.19 334
1723.28 329
1723.38 328
1723.47 329
1723.57 330
1723.66 330
1723.76 327
1723.85 319
1723.95 306
1724.05 288
1724.14 267
1724.24 246
1724.33 228
1724.43 215
1724.52 208
1724.62 208
1724.71 213
1724.81 220
1724.91 226
1725.00 229
1725.10 228
1725.19 221
1725.29 209
1725.38 194
1725.48 178
1725.57 164
1725.67 153
1725.77 146
1725.86 144
1725.96 145
1726.05 149
1726.15 154
1726.24 158
1726.34 162
1726.44 166
1726.53 171
1726.63 177
1726.72 185
1726.82 195
1726.91 205
1727.01 213
1727.10 219
1727.20 221
1727.30 219
1727.39 213
1727.49 206
1727.58 200
1727.68 195
1727.77 194
1727.87 196
1727.97 200
1728.06 206
1728.16 212
1728.25 219
1728.35 225
1728.44 232
1728.54 241
1728.64 253
1728.73 267
1728.83 283
1728.92 300
1729.02 318
1729.11 333
1729.21 345
1729.30 352
1729.40 353
1729.50 346
1729.59 334
1729.69 316
1729.78 295
1729.88 271
1729.97 247
1730.07 224
1730.17 203
1730.26 185
1730.36 172
1730.45 162
1730.55 157
1730.64 156
1730.74 159
1730.84 165
1730.93 172
1731.03 181
1731.12 192
1731.22 204
1731.32 217
1731.41 229
1731.51 241
1731.60 249
1731.70 254
1731.79 257
1731.89 258
1731.99 258
1732.08 259
1732.18 262
1732.27 267
1732.37 271
1732.46 273
1732.56 271
1732.66 262
1732.75 247
1732.85 227
1732.94 204
1733.04 180
1733.13 160
1733.23 144
1733.33 135
1733.42 132
1733.52 135
1733.61 143
1733.71 154
1733.81 166
1733.90 177
1734.00 186
1734.09 190
1734.19 189
1734.28 183
1734.38 171
1734.48 156
1734.57 139
1734.67 119
1734.76 98
1734.86 76
1734.96 52
1735.05 27
1735.15 2
1735.24 0
1735.34 0
1735.43 0
1735.53 0
1735.63 0
1735.72 0
1735.82 0
1735.91 0
1736.01 22
1736.11 49
1736.20 74
1736.30 94
1736.39 109
1736.49 117
1736.59 117
1736.68 113
1736.78 106
1736.87 100
1736.97 96
1737.07 96
1737.16 99
1737.26 104
1737.35 108
1737.45 110
1737.54 110
1737.64 109
1737.74 109
1737.83 113
1737.93 123
1738.02 139
1738.12 159
1738.22 182
1738.31 203
1738.41 222
1738.50 235
1738.60 242
1738.70 244
1738.79 243
1738.89 241
1738.98 238
1739.08 236
1739.18 234
1739.27 232
1739.37 230
1739.46 229
1739.56 226
1739.66 224
1739.75 223
1739.85 223
1739.94 225
1740.04 229
1740.14 235
1740.23 243
1740.33 253
1740.42 263
1740.52 275
1740.62 286
1740.71 297
1740.81 306
1740.90 312
1741.00 314
1741.10 311
1741.19 302
1741.29 288
1741.38 270
1741.48 251
1741.58 234
1741.67 220
1741.77 211
1741.86 207
1741.96 207
1742.06 209
1742.15 213
1742.25 216
1742.34 219
1742.44 222
1742.54 223
1742.63 224
1742.73 223
1742.82 219
1742.92 213
1743.02 204
1743.11 193
1743.21 181
1743.30 171
1743.40 164
1743.50 162
1743.59 165
1743.69 173
1743.79 185
1743.88 197
1743.98 208
1744.07 215
1744.17 217
1744.27 215
1744.36 210
1744.46 204
1744.55 200
1744.65 199
1744.75 199
1744.84 199
1744.94 195
1745.03 186
1745.13 169
1745.23 144
1745.32 115
1745.42 84
1745.52 54
1745.61 27
1745.71 5
1745.80 0
1745.90 0
1746.00 0
1746.09 0
1746.19 0
1746.28 0
1746.38 4
1746.48 14
1746.57 20
1746.67 21
1746.77 19
1746.86 13
1746.96 8
1747.05 4
1747.15 5
1747.25 10
1747.34 20
1747.44 33
1747.54 48
1747.63 64
1747.73 79
1747.82 92
1747.92 101
1748.02 105
1748.11 105
1748.21 100
1748.30 91
1748.40 80
1748.50 70
1748.59 65
1748.69 66
1748.79 77
1748.88 95
1748.98 121
1749.07 150
1749.17 180
1749.27 206
1749.36 224
1749.46 234
1749.56 235
1749.65 230
1749.75 222
1749.84 213
1749.94 206
1750.04 203
1750.13 205
1750.23 209
1750.33 214
1750.42 218
1750.52 218
1750.61 215
1750.71 208
1750.81 198
1750.90 186
1751.00 176
1751.10 168
1751.19 165
1751.29 165
1751.39 170
1751.48 177
1751.58 184
1751.67 191
1751.77 194
1751.87 194
1751.96 190
1752.06 184
1752.16 176
1752.25 169
1752.35 164
1752.44 162
1752.54 161
1752.64 161
1752.73 162
1752.83 162
1752.93 163
1753.02 166
1753.12 173
1753.22 182
1753.31 194
1753.41 204
1753.50 210
1753.60 207
1753.70 194
1753.79 171
1753.89 142
1753.99 111
1754.08 82
1754.18 59
1754.28 46
1754.37 42
1754.47 46
1754.56 56
1754.66 69
1754.76 84
1754.85 98
1754.95 113
1755.05 127
1755.14 140
1755.24 152
1755.34 163
1755.43 173
1755.53 180
1755.63 187
1755.72 193
1755.82 199
1755.91 205
1756.01 209
1756.11 212
1756.20 212
1756.30 211
1756.40 209
1756.49 208
1756.59 210
1756.69 216
1756.78 225
1756.88 236
1756.98 245
1757.07 249
1757.17 248
1757.26 241
1757.36 228
1757.46 213
1757.55 198
1757.65 188
1757.75 182
1757.84 180
1757.94 182
1758.04 185
1758.13 186
1758.23 184
1758.33 178
1758.42 170
1758.52 161
1758.62 154
1758.71 149
1758.81 148
1758.91 150
1759.00 153
1759.10 153
1759.19 151
1759.29 143
1759.39 129
1759.48 111
1759.58 89
1759.68 65
1759.77 41
1759.87 19
1759.97 1
1760.06 0
1760.16 0
1760.26 0
1760.35 0
1760.45 7
1760.55 28
1760.64 51
1760.74 75
1760.84 96
1760.93 112
1761.03 122
1761.13 124
1761.22 119
1761.32 108
1761.42 94
1761.51 81
1761.61 69
1761.70 62
1761.80 61
1761.90 65
1761.99 72
1762.09 80
1762.19 89
1762.28 96
1762.38 101
1762.48 102
1762.57 98
1762.67 91
1762.77 81
1762.86 68
1762.96 56
1763.06 44
1763.15 34
1763.25 26
1763.35 21
1763.44 18
1763.54 17
1763.64 20
1763.73 25
1763.83 33
1763.93 42
1764.02 50
1764.12 56
1764.22 58
1764.31 55
1764.41 48
1764.51 39
1764.60 30
1764.70 21
1764.80 14
1764.89 8
1764.99 2
1765.09 0
1765.18 0
1765.28 0
1765.38 0
1765.47 0
1765.57 0
1765.67 0
1765.76 0
1765.86 4
1765.96 17
1766.05 31
1766.15 48
1766.25 67
1766.34 88
1766.44 109
1766.54 131
1766.63 151
1766.73 170
1766.83 185
1766.92 196
1767.02 201
1767.12 201
1767.21 196
1767.31 187
1767.41 175
1767.51 162
1767.60 151
1767.70 143
1767.80 141
1767.89 143
1767.99 151
1768.09 162
1768.18 175
1768.28 188
1768.38 199
1768.47 209
1768.57 216
1768.67 221
1768.76 223
1768.86 225
1768.96 226
1769.05 226
1769.15 227
1769.25 231
1769.34 236
1769.44 246
1769.54 259
1769.63 274
1769.73 290
1769.83 306
1769.92 319
1770.02 329
1770.12 334
1770.21 335
1770.31 331
1770.41 324
1770.51 313
1770.60 300
1770.70 287
1770.80 275
1770.89 268
1770.99 269
1771.09 277
1771.18 291
1771.28 308
1771.38 325
1771.47 337
1771.57 342
1771.67 338
1771.76 327
1771.86 309
1771.96 288
1772.06 267
1772.15 246
1772.25 227
1772.35 209
1772.44 192
1772.54 174
1772.64 154
1772.73 132
1772.83 111
1772.93 91
1773.02 74
1773.12 61
1773.22 53
1773.31 50
1773.41 52
1773.51 57
1773.61 65
1773.70 76
1773.80 89
1773.90 102
1773.99 115
1774.09 127
1774.19 137
1774.28 145
1774.38 152
1774.48 156
1774.57 159
1774.67 163
1774.77 167
1774.87 175
1774.96 186
1775.06 203
1775.16 225
1775.25 251
1775.35 274
1775.45 293
1775.54 301
1775.64 299
1775.74 286
1775.83 267
1775.93 245
1776.03 226
1776.13 215
1776.22 212
1776.32 217
1776.42 226
1776.51 235
1776.61 244
1776.71 247
1776.80 246
1776.90 238
1777.00 228
1777.10 215
1777.19 203
1777.29 195
1777.39 190
1777.48 191
1777.58 196
1777.68 203
1777.77 209
1777.87 209
1777.97 201
1778.07 186
1778.16 163
1778.26 137
1778.36 112
1778.45 92
1778.55 81
1778.65 77
1778.75 80
1778.84 84
1778.94 84
1779.04 78
1779.13 64
1779.23 43
1779.33 18
1779.42 0
1779.52 0
1779.62 0
1779.72 0
1779.81 0
1779.91 0
1780.01 5
1780.10 10
1780.20 10
1780.30 7
1780.40 4
1780.49 5
1780.59 13
1780.69 26
1780.78 43
1780.88 63
1780.98 82
1781.08 100
1781.17 115
1781.27 129
1781.37 144
1781.46 162
1781.56 183
1781.66 205
1781.76 227
1781.85 244
1781.95 254
1782.05 256
1782.14 248
1782.24 235
1782.34 218
1782.44 201
1782.53 187
1782.63 177
1782.73 171
1782.82 166
1782.92 163
1783.02 161
1783.12 162
1783.21 164
1783.31 170
1783.41 178
1783.50 187
1783.60 196
1783.70 200
1783.80 199
1783.89 192
1783.99 180
1784.09 166
1784.18 154
1784.28 145
1784.38 143
1784.48 148
1784.57 163
1784.67 184
1784.77 209
1784.86 237
1784.96 265
1785.06 290
1785.16 311
1785.25 327
1785.35 339
1785.45 346
1785.55 350
1785.64 352
1785.74 352
1785.84 352
1785.93 352
1786.03 352
1786.13 354
1786.23 356
1786.32 357
1786.42 356
1786.52 351
1786.62 341
1786.71 328
1786.81 312
1786.91 295
1787.00 280
1787.10 270
1787.20 265
1787.30 265
1787.39 270
1787.49 278
1787.59 287
1787.69 294
1787.78 298
1787.88 298
1787.98 295
1788.07 288
1788.17 278
1788.27 266
1788.37 255
1788.46 246
1788.56 239
1788.66 238
1788.76 243
1788.85 253
1788.95 267
1789.05 285
1789.15 303
1789.24 321
1789.34 336
1789.44 347
1789.53 354
1789.63 357
1789.73 355
1789.83 347
1789.92 334
1790.02 317
1790.12 296
1790.22 275
1790.31 256
1790.41 242
1790.51 233
1790.61 231
1790.70 232
1790.80 235
1790.90 238
1790.99 238
1791.09 236
1791.19 232
1791.29 227
1791.38 225
1791.48 226
1791.58 232
1791.68 241
1791.77 253
1791.87 264
1791.97 274
1792.07 280
1792.16 282
1792.26 280
1792.36 273
1792.46 262
1792.55 247
1792.65 228
1792.75 206
1792.85 180
1792.94 153
1793.04 128
1793.14 107
1793.24 92
1793.33 84
1793.43 84
1793.53 89
1793.63 98
1793.72 107
1793.82 113
1793.92 116
1794.02 115
1794.11 110
1794.21 102
1794.31 94
1794.41 87
1794.50 80
1794.60 75
1794.70 69
1794.80 63
1794.89 55
1794.99 45
1795.09 33
1795.18 19
1795.28 5
1795.38 0
1795.48 0
1795.57 0
1795.67 0
1795.77 0
1795.87 0
1795.97 0
1796.06 0
1796.16 7
1796.26 30
1796.36 55
1796.45 81
1796.55 105
1796.65 126
1796.75 143
1796.84 155
1796.94 161
1797.04 161
1797.14 157
1797.23 148
1797.33 138
1797.43 129
1797.53 123
1797.62 121
1797.72 124
1797.82 132
1797.92 141
1798.01 151
1798.11 157
1798.21 158
1798.31 151
1798.40 139
1798.50 122
1798.60 103
1798.70 83
1798.79 65
1798.89 51
1798.99 42
1799.09 40
1799.18 43
1799.28 52
1799.38 64
1799.48 78
1799.58 92
1799.67 102
1799.77 108
1799.87 107
1799.97 101
1800.06 89
1800.16 73
1800.26 54
1800.36 36
1800.45 21
1800.55 11
1800.65 10
1800.75 16
1800.84 28
1800.94 45
1801.04 62
1801.14 76
1801.23 86
1801.33 91
1801.43 94
1801.53 96
1801.63 100
1801.72 106
1801.82 114
1801.92 123
1802.02 131
1802.11 137
1802.21 140
1802.31 141
1802.41 139
1802.50 136
1802.60 133
1802.70 129
1802.80 125
1802.90 120
1802.99 115
1803.09 109
1803.19 104
1803.29 100
1803.38 96
1803.48 91
1803.58 86
1803.68 77
1803.78 64
1803.87 48
1803.97 27
1804.07 7
1804.17 0
1804.26 0
1804.36 0
1804.46 0
1804.56 0
1804.65 0
1804.75 0
1804.85 0
1804.95 11
1805.05 34
1805.14 58
1805.24 81
1805.34 97
1805.44 105
1805.53 102
1805.63 90
1805.73 72
1805.83 52
1805.93 35
1806.02 26
1806.12 28
1806.22 39
1806.32 56
1806.41 76
1806.51 93
1806.61 104
1806.71 109
1806.81 108
1806.90 100
1807.00 88
1807.10 75
1807.20 62
1807.30 50
1807.39 40
1807.49 34
1807.59 33
1807.69 37
1807.78 46
1807.88 60
1807.98 78
1808.08 96
1808.18 115
1808.27 131
1808.37 144
1808.47 153
1808.57 158
1808.66 158
1808.76 154
1808.86 148
1808.96 140
1809.06 133
1809.15 127
1809.25 125
1809.35 126
1809.45 131
1809.55 139
1809.64 148
1809.74 158
1809.84 168
1809.94 176
1810.04 183
1810.13 189
1810.23 196
1810.33 202
1810.43 206
1810.52 208
1810.62 206
1810.72 201
1810.82 194
1810.92 184
1811.01 173
1811.11 162
1811.21 151
1811.31 139
1811.41 127
1811.50 115
1811.60 102
1811.70 92
1811.80 87
1811.90 87
1811.99 94
1812.09 108
1812.19 128
1812.29 149
1812.39 170
1812.48 186
1812.58 197
1812.68 201
1812.78 201
1812.88 197
1812.97 191
1813.07 186
1813.17 182
1813.27 180
1813.37 180
1813.46 180
1813.56 179
1813.66 177
1813.76 174
1813.86 169
1813.95 164
1814.05 160
1814.15 155
1814.25 152
1814.35 148
1814.44 145
1814.54 142
1814.64 139
1814.74 138
1814.84 138
1814.93 139
1815.03 142
1815.13 144
1815.23 144
1815.33 141
1815.42 134
1815.52 124
1815.62 112
1815.72 99
1815.82 90
1815.91 87
1816.01 91
1816.11 104
1816.21 126
1816.31 155
1816.40 189
1816.50 224
1816.60 256
1816.70 282
1816.80 299
1816.89 308
1816.99 310
1817.09 307
1817.19 301
1817.29 296
1817.39 296
1817.48 301
1817.58 311
1817.68 325
1817.78 341
1817.88 357
1817.97 371
1818.07 382
1818.17 390
1818.27 395
1818.37 400
1818.46 406
1818.56 412
1818.66 418
1818.76 424
1818.86 430
1818.96 435
1819.05 437
1819.15 437
1819.25 435
1819.35 429
1819.45 420
1819.54 409
1819.64 394
1819.74 379
1819.84 365
1819.94 354
1820.03 347
1820.13 343
1820.23 341
1820.33 339
1820.43 332
1820.53 321
1820.62 302
1820.72 279
1820.82 252
1820.92 228
1821.02 209
1821.11 200
1821.21 200
1821.31 210
1821.41 227
1821.51 247
1821.61 266
1821.70 283
1821.80 293
1821.90 297
1822.00 296
1822.10 290
1822.20 282
1822.29 272
1822.39 262
1822.49 254
1822.59 250
1822.69 248
1822.78 249
1822.88 251
1822.98 252
1823.08 250
1823.18 244
1823.28 236
1823.37 229
1823.47 226
1823.57 230
1823.67 241
1823.77 260
1823.87 282
1823.96 305
1824.06 322
1824.16 331
1824.26 330
1824.36 319
1824.46 301
1824.55 278
1824.65 254
1824.75 233
1824.85 215
1824.95 203
1825.04 196
1825.14 192
1825.24 191
1825.34 190
1825.44 188
1825.54 184
1825.63 178
1825.73 170
1825.83 161
1825.93 153
1826.03 147
1826.13 146
1826.22 150
1826.32 158
1826.42 168
1826.52 178
1826.62 185
1826.72 185
1826.81 179
1826.91 169
1827.01 157
1827.11 149
1827.21 148
1827.31 158
1827.41 178
1827.50 205
1827.60 235
1827.70 261
1827.80 280
1827.90 287
1828.00 282
1828.09 266
1828.19 244
1828.29 219
1828.39 196
1828.49 179
1828.59 170
1828.68 168
1828.78 174
1828.88 186
1828.98 203
1829.08 222
1829.18 242
1829.27 262
1829.37 279
1829.47 294
1829.57 302
1829.67 302
1829.77 292
1829.87 270
1829.96 237
1830.06 194
1830.16 145
1830.26 96
1830.36 50
1830.46 14
1830.55 0
1830.65 0
1830.75 0
1830.85 0
1830.95 15
1831.05 37
1831.14 59
1831.24 77
1831.34 90
1831.44 95
1831.54 92
1831.64 82
1831.74 63
1831.83 39
1831.93 11
1832.03 0
1832.13 0
1832.23 0
1832.33 0
1832.43 0
1832.52 0
1832.62 0
1832.72 0
1832.82 22
1832.92 51
1833.02 76
1833.11 96
1833.21 112
1833.31 124
1833.41 133
1833.51 140
1833.61 147
1833.71 155
1833.80 160
1833.90 163
1834.00 161
1834.10 154
1834.20 142
1834.30 125
1834.40 107
1834.49 89
1834.59 74
1834.69 64
1834.79 58
1834.89 56
1834.99 56
1835.09 58
1835.18 59
1835.28 60
1835.38 62
1835.48 65
1835.58 72
1835.68 81
1835.78 93
1835.87 106
1835.97 119
1836.07 131
1836.17 140
1836.27 148
1836.37 152
1836.47 155
1836.56 155
1836.66 152
1836.76 145
1836.86 134
1836.96 120
1837.06 105
1837.16 93
1837.25 84
1837.35 82
1837.45 86
1837.55 94
1837.65 104
1837.75 114
1837.85 122
1837.95 127
1838.04 129
1838.14 128
1838.24 126
1838.34 124
1838.44 124
1838.54 125
1838.64 129
1838.73 137
1838.83 147
1838.93 159
1839.03 171
1839.13 182
1839.23 189
1839.33 193
1839.43 193
1839.52 189
1839.62 182
1839.72 172
1839.82 158
1839.92 141
1840.02 120
1840.12 95
1840.22 68
1840.31 41
1840.41 17
1840.51 0
1840.61 0
1840.71 0
1840.81 0
1840.91 7
1841.00 22
1841.10 35
1841.20 44
1841.30 45
1841.40 39
1841.50 27
1841.60 9
1841.70 0
1841.79 0
1841.89 0
1841.99 0
1842.09 0
1842.19 0
1842.29 0
1842.39 8
1842.49 33
1842.58 56
1842.68 76
1842.78 91
1842.88 102
1842.98 110
1843.08 115
1843.18 120
1843.28 124
1843.38 128
1843.47 131
1843.57 136
1843.67 142
1843.77 149
1843.87 157
1843.97 165
1844.07 171
1844.17 176
1844.26 178
1844.36 179
1844.46 178
1844.56 179
1844.66 179
1844.76 178
1844.86 176
1844.96 172
1845.06 164
1845.15 154
1845.25 143
1845.35 134
1845.45 126
1845.55 121
1845.65 118
1845.75 117
1845.85 117
1845.94 119
1846.04 123
1846.14 131
1846.24 144
1846.34 162
1846.44 185
1846.54 209
1846.64 233
1846.74 251
1846.83 261
1846.93 262
1847.03 255
1847.13 240
1847.23 221
1847.33 200
1847.43 180
1847.53 164
1847.63 152
1847.72 144
1847.82 139
1847.92 136
1848.02 132
1848.12 129
1848.22 124
1848.32 119
1848.42 116
1848.52 114
1848.62 114
1848.71 114
1848.81 113
1848.91 110
1849.01 103
1849.11 94
1849.21 82
1849.31 71
1849.41 63
1849.51 58
1849.60 56
1849.70 56
1849.80 58
1849.90 60
1850.00 62
1850.10 64
1850.20 66
1850.30 69
1850.40 75
1850.50 84
1850.59 93
1850.69 103
1850.79 114
1850.89 123
1850.99 129
1851.09 132
1851.19 133
1851.29 133
1851.39 136
1851.49 142
1851.58 154
1851.68 173
1851.78 198
1851.88 225
1851.98 253
1852.08 276
1852.18 292
1852.28 300
1852.38 298
1852.48 287
1852.57 269
1852.67 247
1852.77 223
1852.87 201
1852.97 185
1853.07 175
1853.17 174
1853.27 180
1853.37 192
1853.47 207
1853.57 222
1853.66 233
1853.76 240
1853.86 242
1853.96 238
1854.06 231
1854.16 220
1854.26 210
1854.36 201
1854.46 194
1854.56 190
1854.66 188
1854.75 187
1854.85 187
1854.95 185
1855.05 182
1855.15 179
1855.25 176
1855.35 174
1855.45 172
1855.55 168
1855.65 161
1855.75 148
1855.84 128
1855.94 101
1856.04 70
1856.14 36
1856.24 5
1856.34 0
1856.44 0
1856.54 0
1856.64 0
1856.74 0
1856.84 0
1856.93 0
1857.03 0
1857.13 18
1857.23 35
1857.33 48
1857.43 60
1857.53 71
1857.63 81
1857.73 92
1857.83 103
1857.93 114
1858.03 124
1858.13 132
1858.22 138
1858.32 142
1858.42 147
1858.52 154
1858.62 164
1858.72 175
1858.82 189
1858.92 202
1859.02 214
1859.12 223
1859.22 229
1859.32 231
1859.41 231
1859.51 230
1859.61 231
1859.71 236
1859.81 245
1859.91 259
1860.01 276
1860.11 294
1860.21 310
1860.31 320
1860.41 322
1860.51 318
1860.61 308
1860.70 297
1860.80 287
1860.90 280
1861.00 277
1861.10 278
1861.20 280
1861.30 281
1861.40 277
1861.50 268
1861.60 256
1861.70 240
1861.80 224
1861.90 211
1862.00 200
1862.09 191
1862.19 184
1862.29 176
1862.39 166
1862.49 155
1862.59 143
1862.69 132
1862.79 124
1862.89 119
1862.99 118
1863.09 121
1863.19 126
1863.29 134
1863.39 144
1863.49 155
1863.58 168
1863.68 180
1863.78 190
1863.88 194
1863.98 192
1864.08 184
1864.18 171
1864.28 157
1864.38 145
1864.48 136
1864.58 133
1864.68 132
1864.78 133
1864.88 131
1864.98 124
1865.07 112
1865.17 95
1865.27 75
1865.37 56
1865.47 39
1865.57 29
1865.67 26
1865.77 30
1865.87 39
1865.97 51
1866.07 64
1866.17 76
1866.27 86
1866.37 92
1866.47 94
1866.57 93
1866.67 89
1866.76 83
1866.86 76
1866.96 69
1867.06 65
1867.16 63
1867.26 64
1867.36 69
1867.46 76
1867.56 85
1867.66 94
1867.76 103
1867.86 112
1867.96 121
1868.06 130
1868.16 141
1868.26 151
1868.36 160
1868.45 165
1868.55 165
1868.65 158
1868.75 144
1868.85 128
1868.95 111
1869.05 98
1869.15 89
1869.25 86
1869.35 86
1869.45 85
1869.55 82
1869.65 74
1869.75 64
1869.85 54
1869.95 47
1870.05 46
1870.15 54
1870.25 70
1870.35 90
1870.44 110
1870.54 126
1870.64 135
1870.74 134
1870.84 124
1870.94 107
1871.04 85
1871.14 63
1871.24 42
1871.34 24
1871.44 12
1871.54 4
1871.64 3
1871.74 7
1871.84 17
1871.94 32
1872.04 51
1872.14 71
1872.24 88
1872.34 102
1872.44 108
1872.54 107
1872.63 100
1872.73 88
1872.83 74
1872.93 59
1873.03 46
1873.13 35
1873.23 26
1873.33 20
1873.43 16
1873.53 15
1873.63 15
1873.73 17
1873.83 20
1873.93 22
1874.03 24
1874.13 24
1874.23 24
1874.33 23
1874.43 21
1874.53 18
1874.63 14
1874.73 8
1874.83 1
1874.93 0
1875.03 0
1875.12 0
1875.22 0
1875.32 0
1875.42 0
1875.52 0
1875.62 7
1875.72 24
1875.82 42
1875.92 60
1876.02 78
1876.12 95
1876.22 111
1876.32 126
1876.42 137
1876.52 145
1876.62 149
1876.72 149
1876.82 145
1876.92 140
1877.02 135
1877.12 134
1877.22 137
1877.32 146
1877.42 158
1877.52 175
1877.62 192
1877.72 209
1877.82 223
1877.92 232
1878.02 235
1878.12 233
1878.22 224
1878.31 209
1878.41 188
1878.51 165
1878.61 139
1878.71 114
1878.81 91
1878.91 73
1879.01 59
1879.11 50
1879.21 44
1879.31 41
1879.41 38
1879.51 35
1879.61 31
1879.71 27
1879.81 22
1879.91 18
1880.01 14
1880.11 10
1880.21 4
1880.31 0
1880.41 0
1880.51 0
1880.61 0
1880.71 0
1880.81 0
1880.91 0
1881.01 0
1881.11 14
1881.21 33
1881.31 54
1881.41 75
1881.51 94
1881.61 109
1881.71 120
1881.81 127
1881.91 130
1882.01 130
1882.11 129
1882.21 126
1882.31 124
1882.41 121
1882.51 117
1882.61 112
1882.71 107
1882.81 102
1882.90 98
1883.00 92
1883.10 86
1883.20 76
1883.30 62
1883.40 45
1883.50 25
1883.60 5
1883.70 0
1883.80 0
1883.90 0
1884.00 0
1884.10 0
1884.20 0
1884.30 0
1884.40 0
1884.50 7
1884.60 16
1884.70 25
1884.80 35
1884.90 46
1885.00 60
1885.10 76
1885.20 92
1885.30 107
1885.40 117
1885.50 120
1885.60 117
1885.70 108
1885.80 97
1885.90 87
1886.00 82
1886.10 83
1886.20 90
1886.30 100
1886.40 112
1886.50 123
1886.60 130
1886.70 135
1886.80 137
1886.90 139
1887.00 142
1887.10 147
1887.20 156
1887.30 167
1887.40 179
1887.50 190
1887.60 201
1887.70 210
1887.80 219
1887.90 226
1888.00 233
1888.10 240
1888.20 246
1888.30 250
1888.40 251
1888.50 247
1888.60 240
1888.70 232
1888.80 225
1888.90 221
1889.00 221
1889.10 225
1889.20 232
1889.30 238
1889.40 242
1889.50 242
1889.60 237
1889.70 229
1889.80 219
1889.90 207
1890.00 195
1890.10 182
1890.20 168
1890.30 154
1890.40 139
1890.50 127
1890.60 117
1890.70 110
1890.80 107
1890.90 106
1891.00 107
1891.10 107
1891.20 106
1891.30 104
1891.40 101
1891.50 99
1891.60 99
1891.70 102
1891.80 107
1891.90 114
1892.00 120
1892.10 125
1892.20 125
1892.30 120
1892.40 109
1892.50 95
1892.60 78
1892.70 65
1892.80 57
1892.90 59
1893.00 71
1893.10 92
1893.20 120
1893.30 147
1893.40 170
1893.50 182
1893.60 182
1893.70 170
1893.80 148
1893.90 121
1894.00 95
1894.10 73
1894.20 58
1894.30 52
1894.40 54
1894.50 62
1894.60 75
1894.71 89
1894.81 102
1894.91 112
1895.01 118
1895.11 120
1895.21 120
1895.31 117
1895.41 113
1895.51 111
1895.61 111
1895.71 112
1895.81 113
1895.91 115
1896.01 115
1896.11 114
1896.21 109
1896.31 102
1896.41 94
1896.51 84
1896.61 74
1896.71 65
1896.81 58
1896.91 52
1897.01 47
1897.11 43
1897.21 37
1897.31 29
1897.41 18
1897.51 3
1897.61 0
1897.71 0
1897.81 0
1897.91 0
1898.01 0
1898.11 0
1898.21 0
1898.31 16
1898.41 53
1898.51 90
1898.61 124
1898.71 152
1898.81 173
1898.91 187
1899.01 196
1899.11 201
1899.21 203
1899.32 202
1899.42 198
1899.52 191
1899.62 180
1899.72 165
1899.82 148
1899.92 130
1900.02 114
1900.12 101
1900.22 91
1900.32 85
1900.42 83
1900.52 84
1900.62 86
1900.72 88
1900.82 89
1900.92 88
1901.02 86
1901.12 82
1901.22 78
1901.32 76
1901.42 75
1901.52 77
1901.62 79
1901.72 81
1901.82 82
1901.92 82
1902.02 80
1902.12 76
1902.22 73
1902.32 70
1902.43 71
1902.53 74
1902.63 82
1902.73 93
1902.83 105
1902.93 119
1903.03 131
1903.13 142
1903.23 151
1903.33 159
1903.43 167
1903.53 176
1903.63 187
1903.73 198
1903.83 208
1903.93 217
1904.03 223
1904.13 226
1904.23 227
1904.33 227
1904.43 226
1904.53 226
1904.63 225
1904.73 224
1904.83 220
1904.93 214
1905.04 207
1905.14 198
1905.24 190
1905.34 183
1905.44 179
1905.54 176
1905.64 175
1905.74 176
1905.84 177
1905.94 180
1906.04 183
1906.14 188
1906.24 195
1906.34 201
1906.44 209
1906.54 216
1906.64 222
1906.74 226
1906.84 227
1906.94 224
1907.04 218
1907.14 209
1907.25 198
1907.35 186
1907.45 176
1907.55 168
1907.65 162
1907.75 158
1907.85 154
1907.95 150
1908.05 146
1908.15 140
1908.25 133
1908.35 125
1908.45 117
1908.55 108
1908.65 96
1908.75 83
1908.85 66
1908.95 48
1909.05 30
1909.16 15
1909.26 4
1909.36 0
1909.46 0
1909.56 2
1909.66 7
1909.76 9
1909.86 8
1909.96 3
1910.06 0
1910.16 0
1910.26 0
1910.36 0
1910.46 0
1910.56 4
1910.66 15
1910.76 25
1910.86 31
1910.97 32
1911.07 30
1911.17 27
1911.27 23
1911.37 20
1911.47 20
1911.57 19
1911.67 17
1911.77 13
1911.87 5
1911.97 0
1912.07 0
1912.17 0
1912.27 0
1912.37 0
1912.47 0
1912.58 0
1912.68 19
1912.78 41
1912.88 60
1912.98 74
1913.08 82
1913.18 85
1913.28 85
1913.38 85
1913.48 85
1913.58 90
1913.68 99
1913.78 111
1913.88 127
1913.98 142
1914.08 155
1914.19 164
1914.29 165
1914.39 158
1914.49 145
1914.59 124
1914.69 100
1914.79 74
1914.89 49
1914.99 30
1915.09 16
1915.19 11
1915.29 15
1915.39 27
1915.49 46
1915.60 68
1915.70 90
1915.80 110
1915.90 123
1916.00 129
1916.10 125
1916.20 114
1916.30 98
1916.40 79
1916.50 61
1916.60 47
1916.70 38
1916.80 34
1916.90 35
1917.01 38
1917.11 41
1917.21 44
1917.31 46
1917.41 45
1917.51 43
1917.61 40
1917.71 35
1917.81 30
1917.91 24
1918.01 18
1918.11 11
1918.21 6
1918.32 2
1918.42 2
1918.52 5
1918.62 13
1918.72 25
1918.82 40
1918.92 59
1919.02 80
1919.12 103
1919.22 127
1919.32 151
1919.42 174
1919.52 195
1919.63 211
1919.73 224
1919.83 231
1919.93 232
1920.03 229
1920.13 222
1920.23 215
1920.33 208
1920.43 203
1920.53 200
1920.63 198
1920.73 196
1920.84 191
1920.94 184
1921.04 173
1921.14 160
1921.24 145
1921.34 129
1921.44 114
1921.54 100
1921.64 85
1921.74 71
1921.84 57
1921.94 44
1922.05 30
1922.15 16
1922.25 1
1922.35 0
1922.45 0
1922.55 0
1922.65 0
1922.75 0
1922.85 0
1922.95 0
1923.05 3
1923.16 20
1923.26 35
1923.36 46
1923.46 53
1923.56 58
1923.66 61
1923.76 64
1923.86 67
1923.96 68
1924.06 69
1924.16 67
1924.27 63
1924.37 58
1924.47 51
1924.57 43
1924.67 35
1924.77 26
1924.87 17
1924.97 9
1925.07 2
1925.17 0
1925.28 0
1925.38 6
1925.48 18
1925.58 35
1925.68 56
1925.78 80
1925.88 105
1925.98 130
1926.08 153
1926.18 173
1926.28 189
1926.39 201
1926.49 207
1926.59 208
1926.69 206
1926.79 201
1926.89 196
1926.99 192
1927.09 191
1927.19 192
1927.29 196
1927.40 200
1927.50 205
1927.60 207
1927.70 207
1927.80 205
1927.90 200
1928.00 192
1928.10 183
1928.20 172
1928.31 161
1928.41 148
1928.51 137
1928.61 127
1928.71 120
1928.81 114
1928.91 111
1929.01 111
1929.11 112
1929.21 114
1929.32 117
1929.42 121
1929.52 124
1929.62 124
1929.72 123
1929.82 118
1929.92 113
1930.02 107
1930.12 104
1930.23 104
1930.33 108
1930.43 114
1930.53 121
1930.63 124
1930.73 122
1930.83 115
1930.93 103
1931.03 86
1931.14 69
1931.24 52
1931.34 38
1931.44 25
1931.54 15
1931.64 5
1931.74 0
1931.84 0
1931.94 0
1932.05 0
1932.15 0
1932.25 0
1932.35 1
1932.45 15
1932.55 27
1932.65 34
1932.75 34
1932.85 29
1932.96 20
1933.06 10
1933.16 1
1933.26 0
1933.36 0
1933.46 0
1933.56 1
1933.66 9
1933.77 18
1933.87 28
1933.97 35
1934.07 41
1934.17 44
1934.27 45
1934.37 43
1934.47 39
1934.57 33
1934.68 26
1934.78 18
1934.88 7
1934.98 0
1935.08 0
1935.18 0
1935.28 0
1935.38 0
1935.49 0
1935.59 0
1935.69 0
1935.79 6
1935.89 17
1935.99 25
1936.09 29
1936.19 31
1936.30 31
1936.40 30
1936.50 31
1936.60 35
1936.70 44
1936.80 57
1936.90 75
1937.00 97
1937.11 123
1937.21 150
1937.31 178
1937.41 205
1937.51 232
1937.61 256
1937.71 278
1937.81 296
1937.92 310
1938.02 320
1938.12 326
1938.22 330
1938.32 333
1938.42 337
1938.52 342
1938.62 350
1938.73 359
1938.83 369
1938.93 378
1939.03 384
1939.13 388
1939.23 388
1939.33 383
1939.44 375
1939.54 361
1939.64 344
1939.74 325
1939.84 306
1939.94 287
1940.04 271
1940.14 258
1940.25 249
1940.35 241
1940.45 234
1940.55 224
1940.65 212
1940.75 197
1940.85 181
1940.96 164
1941.06 148
1941.16 135
1941.26 127
1941.36 123
1941.46 124
1941.56 129
1941.67 138
1941.77 151
1941.87 166
1941.97 181
1942.07 195
1942.17 206
1942.27 213
1942.38 212
1942.48 203
1942.58 186
1942.68 163
1942.78 137
1942.88 111
1942.98 89
1943.08 75
1943.19 71
1943.29 77
1943.39 91
1943.49 111
1943.59 133
1943.69 156
1943.79 177
1943.90 194
1944.00 205
1944.10 213
1944.20 215
1944.30 214
1944.40 210
1944.51 204
1944.61 197
1944.71 188
1944.81 176
1944.91 161
1945.01 140
1945.11 116
1945.22 90
1945.32 66
1945.42 47
1945.52 39
1945.62 42
1945.72 56
1945.82 77
1945.93 103
1946.03 128
1946.13 150
1946.23 166
1946.33 177
1946.43 181
1946.53 180
1946.64 175
1946.74 166
1946.84 155
1946.94 142
1947.04 130
1947.14 119
1947.25 109
1947.35 100
1947.45 92
1947.55 84
1947.65 75
1947.75 64
1947.85 54
1947.96 45
1948.06 40
1948.16 38
1948.26 39
1948.36 43
1948.46 48
1948.57 51
1948.67 51
1948.77 48
1948.87 42
1948.97 35
1949.07 29
1949.18 25
1949.28 24
1949.38 26
1949.48 31
1949.58 37
1949.68 44
1949.78 51
1949.89 56
1949.99 60
1950.09 62
1950.19 63
1950.29 63
1950.39 64
1950.50 66
1950.60 70
1950.70 75
1950.80 84
1950.90 94
1951.00 105
1951.11 115
1951.21 122
1951.31 128
1951.41 130
1951.51 129
1951.61 126
1951.72 123
1951.82 119
1951.92 115
1952.02 109
1952.12 103
1952.22 95
1952.33 85
1952.43 74
1952.53 63
1952.63 53
1952.73 44
1952.83 39
1952.94 36
1953.04 37
1953.14 41
1953.24 49
1953.34 59
1953.44 70
1953.55 81
1953.65 90
1953.75 95
1953.85 96
1953.95 90
1954.05 80
1954.16 65
1954.26 50
1954.36 36
1954.46 24
1954.56 17
1954.66 15
1954.77 16
1954.87 19
1954.97 22
1955.07 24
1955.17 24
1955.27 23
1955.38 18
1955.48 13
1955.58 5
1955.68 0
1955.78 0
1955.89 0
1955.99 0
1956.09 0
1956.19 0
1956.29 0
1956.39 19
1956.50 57
1956.60 99
1956.70 140
1956.80 173
1956.90 194
1957.00 200
1957.11 192
1957.21 171
1957.31 142
1957.41 110
1957.51 82
1957.62 61
1957.72 49
1957.82 48
1957.92 56
1958.02 71
1958.12 92
1958.23 114
1958.33 137
1958.43 158
1958.53 178
1958.63 197
1958.74 217
1958.84 236
1958.94 256
1959.04 274
1959.14 288
1959.24 297
1959.35 298
1959.45 292
1959.55 280
1959.65 263
1959.75 247
1959.86 232
1959.96 222
1960.06 216
1960.16 213
1960.26 211
1960.37 208
1960.47 205
1960.57 201
1960.67 196
1960.77 191
1960.87 187
1960.98 185
1961.08 184
1961.18 186
1961.28 188
1961.38 192
1961.49 196
1961.59 199
1961.69 200
1961.79 199
1961.89 195
1962.00 189
1962.10 180
1962.20 172
1962.30 164
1962.40 158
1962.51 155
1962.61 155
1962.71 156
1962.81 159
1962.91 161
1963.01 160
1963.12 154
1963.22 144
1963.32 128
1963.42 107
1963.52 84
1963.63 61
1963.73 43
1963.83 31
1963.93 28
1964.03 35
1964.14 54
1964.24 82
1964.34 117
1964.44 155
1964.54 192
1964.65 222
1964.75 242
1964.85 248
1964.95 242
1965.05 228
1965.16 211
1965.26 195
1965.36 184
1965.46 179
1965.56 180
1965.67 182
1965.77 183
1965.87 181
1965.97 177
1966.07 173
1966.18 170
1966.28 171
1966.38 176
1966.48 182
1966.58 188
1966.69 191
1966.79 190
1966.89 185
1966.99 179
1967.09 175
1967.20 174
1967.30 177
1967.40 183
1967.50 192
1967.60 201
1967.71 208
1967.81 211
1967.91 210
1968.01 203
1968.12 193
1968.22 180
1968.32 166
1968.42 153
1968.52 143
1968.63 138
1968.73 136
1968.83 139
1968.93 145
1969.03 150
1969.14 155
1969.24 159
1969.34 163
1969.44 166
1969.54 169
1969.65 170
1969.75 167
1969.85 159
1969.95 143
1970.06 122
1970.16 96
1970.26 70
1970.36 48
1970.46 32
1970.57 24
1970.67 22
1970.77 24
1970.87 25
1970.97 25
1971.08 22
1971.18 17
1971.28 13
1971.38 10
1971.49 10
1971.59 13
1971.69 16
1971.79 20
1971.89 21
1972.00 21
1972.10 19
1972.20 15
1972.30 9
1972.40 2
1972.51 0
1972.61 0
1972.71 0
1972.81 0
1972.92 0
1973.02 0
1973.12 0
1973.22 0
1973.32 10
1973.43 30
1973.53 53
1973.63 77
1973.73 100
1973.84 123
1973.94 144
1974.04 161
1974.14 172
1974.24 178
1974.35 176
1974.45 166
1974.55 150
1974.65 129
1974.76 107
1974.86 86
1974.96 71
1975.06 63
1975.16 64
1975.27 73
1975.37 88
1975.47 107
1975.57 127
1975.68 145
1975.78 158
1975.88 164
1975.98 161
1976.09 150
1976.19 132
1976.29 108
1976.39 83
1976.49 59
1976.60 39
1976.70 25
1976.80 18
1976.90 19
1977.01 28
1977.11 43
1977.21 64
1977.31 87
1977.42 110
1977.52 130
1977.62 146
1977.72 154
1977.82 156
1977.93 151
1978.03 142
1978.13 129
1978.23 116
1978.34 104
1978.44 94
1978.54 89
1978.64 87
1978.75 90
1978.85 95
1978.95 102
1979.05 109
1979.15 113
1979.26 112
1979.36 107
1979.46 95
1979.56 79
1979.67 60
1979.77 43
1979.87 30
1979.97 25
1980.08 29
1980.18 43
1980.28 66
1980.38 95
1980.49 125
1980.59 153
1980.69 175
1980.79 191
1980.90 199
1981.00 200
1981.10 194
1981.20 184
1981.30 169
1981.41 152
1981.51 133
1981.61 114
1981.71 96
1981.82 82
1981.92 73
1982.02 70
1982.12 74
1982.23 85
1982.33 100
1982.43 120
1982.53 142
1982.64 164
1982.74 185
1982.84 203
1982.94 216
1983.05 221
1983.15 220
1983.25 212
1983.35 199
1983.46 187
1983.56 176
1983.66 172
1983.76 173
1983.87 178
1983.97 183
1984.07 184
1984.17 178
1984.28 162
1984.38 137
1984.48 105
1984.58 72
1984.69 41
1984.79 17
1984.89 1
1984.99 0
1985.10 2
1985.20 17
1985.30 41
1985.40 70
1985.51 102
1985.61 134
1985.71 161
1985.81 181
1985.92 192
1986.02 194
1986.12 188
1986.22 175
1986.33 159
1986.43 141
1986.53 124
1986.63 109
1986.74 96
1986.84 87
1986.94 80
1987.04 76
1987.15 72
1987.25 68
1987.35 62
1987.45 53
1987.56 41
1987.66 26
1987.76 11
1987.86 0
1987.97 0
1988.07 0
1988.17 0
1988.28 0
1988.38 0
1988.48 0
1988.58 0
1988.69 0
1988.79 1
1988.89 2
1988.99 0
1989.10 0
1989.20 0
1989.30 0
1989.40 0
1989.51 0
1989.61 4
1989.71 27
1989.81 56
1989.92 88
1990.02 121
1990.12 151
1990.22 176
1990.33 197
1990.43 214
1990.53 226
1990.64 234
1990.74 237
1990.84 236
1990.94 231
1991.05 224
1991.15 216
1991.25 210
1991.35 209
1991.46 215
1991.56 227
1991.66 246
1991.76 269
1991.87 293
1991.97 312
1992.07 325
1992.18 327
1992.28 318
1992.38 298
1992.48 270
1992.59 235
1992.69 197
1992.79 159
1992.89 123
1993.00 91
1993.10 65
1993.20 44
1993.31 31
1993.41 26
1993.51 29
1993.61 40
1993.72 55
1993.82 72
1993.92 86
1994.02 96
1994.13 98
1994.23 93
1994.33 81
1994.44 64
1994.54 45
1994.64 27
1994.74 11
1994.85 1
1994.95 0
1995.05 0
1995.15 12
1995.26 32
1995.36 59
1995.46 91
1995.57 124
1995.67 156
1995.77 185
1995.87 206
1995.98 219
1996.08 222
1996.18 216
1996.29 202
1996.39 183
1996.49 161
1996.59 141
1996.70 127
1996.80 120
1996.90 122
1997.01 133
1997.11 150
1997.21 170
1997.31 190
1997.42 204
1997.52 210
1997.62 207
1997.72 195
1997.83 177
1997.93 157
1998.03 140
1998.14 130
1998.24 128
1998.34 135
1998.44 148
1998.55 165
1998.65 183
1998.75 198
1998.86 211
1998.96 221
1999.06 230
1999.16 238
1999.27 246
1999.37 253
1999.47 258
1999.58 257
1999.68 250
1999.78 235
1999.89 211
1999.99 181
2000.09 147
2000.19 113
2000.30 83
2000.40 57
2000.50 38
2000.61 24
2000.71 14
2000.81 5
2000.91 0
2001.02 0
2001.12 0
2001.22 0
2001.33 0
2001.43 0
2001.53 0
2001.63 0
2001.74 11
2001.84 42
2001.94 76
2002.05 109
2002.15 136
2002.25 155
2002.36 168
2002.46 174
2002.56 178
2002.66 182
2002.77 188
2002.87 198
2002.97 210
2003.08 221
2003.18 230
2003.28 234
2003.39 230
2003.49 219
2003.59 201
2003.69 178
2003.80 152
2003.90 125
2004.00 98
2004.11 73
2004.21 50
2004.31 31
2004.41 14
2004.52 1
2004.62 0
2004.72 0
2004.83 0
2004.93 0
2005.03 0
2005.14 0
2005.24 0
2005.34 0
2005.45 3
2005.55 10
2005.65 15
2005.75 19
2005.86 22
2005.96 26
2006.06 30
2006.17 37
2006.27 44
2006.37 53
2006.48 61
2006.58 67
2006.68 70
2006.78 70
2006.89 68
2006.99 64
2007.09 60
2007.20 56
2007.30 54
2007.40 53
2007.51 54
2007.61 56
2007.71 58
2007.82 59
2007.92 58
2008.02 55
2008.12 50
2008.23 43
2008.33 36
2008.43 31
2008.54 28
2008.64 30
2008.74 36
2008.85 44
2008.95 53
2009.05 58
2009.16 58
2009.26 50
2009.36 36
2009.47 17
2009.57 0
2009.67 0
2009.77 0
2009.88 0
2009.98 0
2010.08 0
2010.19 5
2010.29 26
2010.39 47
2010.50 69
2010.60 89
2010.70 107
2010.81 123
2010.91 135
2011.01 143
2011.12 146
2011.22 146
2011.32 144
2011.43 141
2011.53 140
2011.63 141
2011.74 146
2011.84 153
2011.94 163
2012.04 175
2012.15 186
2012.25 196
2012.35 202
2012.46 203
2012.56 200
2012.66 191
2012.77 177
2012.87 159
2012.97 140
2013.08 120
2013.18 100
2013.28 81
2013.39 61
2013.49 42
2013.59 22
2013.70 2
2013.80 0
2013.90 0
2014.01 0
2014.11 0
2014.21 0
2014.32 0
2014.42 24
2014.52 56
2014.63 89
2014.73 120
2014.83 146
2014.94 167
2015.04 182
2015.14 192
2015.25 197
2015.35 200
2015.45 202
2015.56 203
2015.66 205
2015.76 209
2015.87 215
2015.97 223
2016.07 233
2016.18 243
2016.28 252
2016.38 258
2016.49 258
2016.59 252
2016.69 237
2016.80 216
2016.90 188
2017.00 158
2017.10 128
2017.21 102
2017.31 83
2017.42 72
2017.52 68
2017.62 69
2017.73 70
2017.83 71
2017.93 67
2018.04 59
2018.14 48
2018.24 35
2018.35 23
2018.45 14
2018.55 6
2018.66 2
2018.76 1
2018.86 5
2018.97 14
2019.07 28
2019.17 44
2019.28 60
2019.38 74
2019.48 83
2019.59 83
2019.69 74
2019.79 58
2019.90 37
2020.00 15
2020.10 0
2020.21 0
2020.31 0
2020.41 0
2020.52 0
2020.62 0
2020.72 0
2020.83 1
2020.93 12
2021.03 21
2021.14 26
2021.24 28
2021.34 27
2021.45 24
2021.55 20
2021.65 15
2021.76 10
2021.86 5
2021.96 0
2022.07 0
2022.17 0
2022.27 0
2022.38 0
2022.48 0
2022.59 0
2022.69 0
2022.79 14
2022.90 31
2023.00 47
2023.10 58
2023.21 64
2023.31 63
2023.41 59
2023.52 51
2023.62 41
2023.72 30
2023.83 19
2023.93 9
2024.03 0
2024.14 0
2024.24 0
2024.34 0
2024.45 0
2024.55 15
2024.66 35
2024.76 55
2024.86 71
2024.97 79
2025.07 77
2025.17 66
2025.28 48
2025.38 28
2025.48 10
2025.59 0
2025.69 0
2025.79 0
2025.90 10
2026.00 23
2026.10 37
2026.21 47
2026.31 53
2026.42 53
2026.52 50
2026.62 45
2026.73 42
2026.83 43
2026.93 48
2027.04 57
2027.14 71
2027.24 85
2027.35 98
2027.45 107
2027.56 110
2027.66 107
2027.76 101
2027.87 94
2027.97 89
2028.07 88
2028.18 92
2028.28 100
2028.38 108
2028.49 112
2028.59 111
2028.69 101
2028.80 85
2028.90 66
2029.01 46
2029.11 30
2029.21 20
2029.32 18
2029.42 22
2029.52 30
2029.63 39
2029.73 48
2029.83 55
2029.94 61
2030.04 67
2030.15 74
2030.25 82
2030.35 93
2030.46 106
2030.56 120
2030.66 132
2030.77 141
2030.87 146
2030.98 145
2031.08 139
2031.18 127
2031.29 111
2031.39 91
2031.49 70
2031.60 48
2031.70 27
2031.80 7
2031.91 0
2032.01 0
2032.12 0
2032.22 0
2032.32 4
2032.43 30
2032.53 62
2032.63 96
2032.74 129
2032.84 157
2032.95 180
2033.05 198
2033.15 212
2033.26 223
2033.36 232
2033.46 237
2033.57 240
2033.67 239
2033.78 233
2033.88 223
2033.98 209
2034.09 195
2034.19 179
2034.29 164
2034.40 149
2034.50 134
2034.61 120
2034.71 106
2034.81 95
2034.92 88
2035.02 87
2035.12 94
2035.23 106
2035.33 124
2035.44 143
2035.54 160
2035.64 172
2035.75 177
2035.85 176
2035.96 170
2036.06 161
2036.16 153
2036.27 148
2036.37 148
2036.47 153
2036.58 162
2036.68 170
2036.79 176
2036.89 177
2036.99 172
2037.10 160
2037.20 141
2037.31 116
2037.41 88
2037.51 59
2037.62 30
2037.72 6
2037.82 0
2037.93 0
2038.03 0
2038.14 0
2038.24 0
2038.34 0
2038.45 13
2038.55 29
2038.66 43
2038.76 56
2038.86 65
2038.97 72
2039.07 77
2039.17 79
2039.28 80
2039.38 77
2039.49 71
2039.59 61
2039.69 47
2039.80 30
2039.90 12
2040.01 0
2040.11 0
2040.21 0
2040.32 0
2040.42 10
2040.53 42
2040.63 81
2040.73 124
2040.84 166
2040.94 201
2041.05 225
2041.15 237
2041.25 240
2041.36 236
2041.46 229
2041.57 223
2041.67 222
2041.77 225
2041.88 233
2041.98 243
2042.08 254
2042.19 262
2042.29 268
2042.40 271
2042.50 270
2042.60 267
2042.71 261
2042.81 251
2042.92 236
2043.02 217
2043.12 195
2043.23 172
2043.33 149
2043.44 128
2043.54 111
2043.64 97
2043.75 86
2043.85 79
2043.96 74
2044.06 73
2044.16 75
2044.27 79
2044.37 85
2044.48 90
2044.58 94
2044.68 95
2044.79 95
2044.89 95
2045.00 96
2045.10 99
2045.21 104
2045.31 108
2045.41 110
2045.52 108
2045.62 102
2045.73 92
2045.83 82
2045.93 73
2046.04 67
2046.14 66
2046.25 68
2046.35 71
2046.45 73
2046.56 72
2046.66 67
2046.77 58
2046.87 46
2046.97 34
2047.08 24
2047.18 18
2047.29 16
2047.39 18
2047.49 21
2047.60 24
2047.70 24
2047.81 21
2047.91 17
2048.02 13
2048.12 11
2048.22 12
2048.33 16
2048.43 21
2048.54 26
2048.64 28
2048.74 25
2048.85 17
2048.95 5
2049.06 0
2049.16 0
2049.27 0
2049.37 0
2049.47 0
2049.58 0
2049.68 0
2049.79 7
2049.89 20
2049.99 31
2050.10 39
2050.20 44
2050.31 46
2050.41 46
2050.52 42
2050.62 37
2050.72 30
2050.83 22
2050.93 14
2051.04 8
2051.14 6
2051.24 7
2051.35 13
2051.45 22
2051.56 34
2051.66 48
2051.77 62
2051.87 77
2051.97 92
2052.08 107
2052.18 121
2052.29 133
2052.39 141
2052.50 144
2052.60 143
2052.70 140
2052.81 137
2052.91 138
2053.02 141
2053.12 149
2053.22 157
2053.33 163
2053.43 164
2053.54 158
2053.64 146
2053.75 132
2053.85 118
2053.95 110
2054.06 108
2054.16 115
2054.27 129
2054.37 149
2054.48 173
2054.58 201
2054.68 231
2054.79 261
2054.89 291
2055.00 316
2055.10 334
2055.21 343
2055.31 339
2055.41 323
2055.52 297
2055.62 264
2055.73 227
2055.83 189
2055.94 153
2056.04 121
2056.14 91
2056.25 66
2056.35 46
2056.46 31
2056.56 23
2056.67 21
2056.77 24
2056.88 31
2056.98 39
2057.08 45
2057.19 48
2057.29 48
2057.40 46
2057.50 46
2057.61 49
2057.71 55
2057.81 65
2057.92 78
2058.02 92
2058.13 105
2058.23 118
2058.34 128
2058.44 138
2058.55 145
2058.65 149
2058.75 149
2058.86 143
2058.96 131
2059.07 113
2059.17 91
2059.28 67
2059.38 45
2059.48 28
2059.59 17
2059.69 13
2059.80 14
2059.90 20
2060.01 27
2060.11 34
2060.22 39
2060.32 40
2060.42 37
2060.53 30
2060.63 19
2060.74 6
2060.84 0
2060.95 0
2061.05 0
2061.16 0
2061.26 0
2061.36 0
2061.47 0
2061.57 0
2061.68 18
2061.78 39
2061.89 59
2061.99 79
2062.10 97
2062.20 113
2062.30 127
2062.41 138
2062.51 146
2062.62 148
2062.72 145
2062.83 134
2062.93 118
2063.04 98
2063.14 79
2063.25 61
2063.35 49
2063.45 44
2063.56 46
2063.66 52
2063.77 61
2063.87 70
2063.98 79
2064.08 87
2064.19 95
2064.29 104
2064.39 113
2064.50 123
2064.60 132
2064.71 139
2064.81 145
2064.92 150
2065.02 156
2065.13 164
2065.23 173
2065.34 185
2065.44 198
2065.54 210
2065.65 218
2065.75 223
2065.86 226
2065.96 229
2066.07 233
2066.17 240
2066.28 250
2066.38 260
2066.49 267
2066.59 269
2066.70 264
2066.80 253
2066.90 239
2067.01 226
2067.11 218
2067.22 217
2067.32 226
2067.43 243
2067.53 267
2067.64 293
2067.74 318
2067.85 339
2067.95 356
2068.06 370
2068.16 381
2068.26 390
2068.37 399
2068.47 407
2068.58 415
2068.68 419
2068.79 419
2068.89 412
2069.00 396
2069.10 373
2069.21 343
2069.31 309
2069.42 274
2069.52 242
2069.62 216
2069.73 199
2069.83 192
2069.94 194
2070.04 202
2070.15 215
2070.25 228
2070.36 239
2070.46 245
2070.57 246
2070.67 240
2070.78 228
2070.88 212
2070.99 192
2071.09 170
2071.20 146
2071.30 122
2071.40 98
2071.51 75
2071.61 53
2071.72 33
2071.82 16
2071.93 6
2072.03 1
2072.14 5
2072.24 15
2072.35 31
2072.45 49
2072.56 65
2072.66 77
2072.77 83
2072.87 82
2072.98 78
2073.08 72
2073.18 67
2073.29 64
2073.39 64
2073.50 65
2073.60 66
2073.71 66
2073.81 63
2073.92 58
2074.02 53
2074.13 48
2074.23 46
2074.34 47
2074.44 49
2074.55 53
2074.65 56
2074.76 56
2074.86 55
2074.97 49
2075.07 41
2075.18 31
2075.28 19
2075.39 5
2075.49 0
2075.60 0
2075.70 0
2075.80 0
2075.91 0
2076.01 0
2076.12 0
2076.22 0
2076.33 12
2076.43 32
2076.54 50
2076.64 64
2076.75 74
2076.85 79
2076.96 79
2077.06 77
2077.17 73
2077.27 70
2077.38 68
2077.48 69
2077.59 73
2077.69 80
2077.80 88
2077.90 95
2078.01 102
2078.11 105
2078.22 106
2078.32 104
2078.43 101
2078.53 99
2078.64 99
2078.74 101
2078.85 105
2078.95 110
2079.06 115
2079.16 117
2079.27 115
2079.37 107
2079.48 94
2079.58 79
2079.68 63
2079.79 49
2079.89 39
2080.00 35
2080.10 36
2080.21 40
2080.31 45
2080.42 51
2080.52 56
2080.63 62
2080.73 69
2080.84 78
2080.94 91
2081.05 107
2081.15 123
2081.26 137
2081.36 146
2081.47 148
2081.57 144
2081.68 136
2081.78 126
2081.89 117
2081.99 110
2082.10 108
2082.20 110
2082.31 115
2082.41 121
2082.52 128
2082.62 134
2082.73 140
2082.83 146
2082.94 150
2083.04 153
2083.15 156
2083.25 159
2083.36 162
2083.46 166
2083.57 170
2083.67 175
2083.78 180
2083.88 186
2083.99 192
2084.09 200
2084.20 208
2084.30 216
2084.41 221
2084.51 224
2084.62 222
2084.72 214
2084.83 202
2084.93 187
2085.04 174
2085.14 164
2085.25 159
2085.35 160
2085.46 166
2085.56 176
2085.67 187
2085.77 196
2085.88 204
2085.98 208
2086.09 210
2086.19 210
2086.30 208
2086.41 204
2086.51 198
2086.62 191
2086.72 181
2086.83 171
2086.93 157
2087.04 142
2087.14 125
2087.25 108
2087.35 91
2087.46 77
2087.56 69
2087.67 68
2087.77 75
2087.88 90
2087.98 110
2088.09 131
2088.19 149
2088.30 160
2088.40 163
2088.51 157
2088.61 143
2088.72 124
2088.82 102
2088.93 80
2089.03 61
2089.14 47
2089.24 38
2089.35 37
2089.45 43
2089.56 55
2089.66 73
2089.77 92
2089.87 110
2089.98 124
2090.08 131
2090.19 131
2090.30 124
2090.40 111
2090.51 93
2090.61 75
2090.72 57
2090.82 42
2090.93 30
2091.03 21
2091.14 14
2091.24 9
2091.35 6
2091.45 6
2091.56 9
2091.66 18
2091.77 33
2091.87 54
2091.98 79
2092.08 105
2092.19 129
2092.29 148
2092.40 161
2092.50 169
2092.61 174
2092.72 178
2092.82 185
2092.93 193
2093.03 203
2093.14 210
2093.24 211
2093.35 205
2093.45 191
2093.56 171
2093.66 148
2093.77 126
2093.87 108
2093.98 95
2094.08 91
2094.19 96
2094.29 109
2094.40 131
2094.50 160
2094.61 193
2094.72 226
2094.82 254
2094.93 274
2095.03 282
2095.14 280
2095.24 268
2095.35 249
2095.45 229
2095.56 209
2095.66 193
2095.77 180
2095.87 172
2095.98 164
2096.08 158
2096.19 150
2096.30 139
2096.40 124
2096.51 106
2096.61 84
2096.72 61
2096.82 38
2096.93 18
2097.03 5
2097.14 0
2097.24 1
2097.35 8
2097.45 19
2097.56 29
2097.66 35
2097.77 37
2097.88 33
2097.98 26
2098.09 17
2098.19 10
2098.30 8
2098.40 13
2098.51 24
2098.61 41
2098.72 60
2098.82 76
2098.93 88
2099.03 92
2099.14 92
2099.25 89
2099.35 86
2099.46 86
2099.56 89
2099.67 96
2099.77 104
2099.88 112
2099.98 119
2100.09 124
2100.19 127
2100.30 130
2100.41 133
2100.51 137
2100.62 140
2100.72 140
2100.83 136
2100.93 128
2101.04 116
2101.14 99
2101.25 80
2101.35 61
2101.46 47
2101.57 39
2101.67 40
2101.78 52
2101.88 73
2101.99 102
2102.09 134
2102.20 165
2102.30 193
2102.41 214
2102.51 230
2102.62 239
2102.73 243
2102.83 241
2102.94 235
2103.04 225
2103.15 211
2103.25 194
2103.36 176
2103.46 158
2103.57 140
2103.68 124
2103.78 110
2103.89 97
2103.99 86
2104.10 77
2104.20 70
2104.31 67
2104.41 68
2104.52 72
2104.62 78
2104.73 87
2104.84 97
2104.94 106
2105.05 114
2105.15 121
2105.26 127
2105.36 131
2105.47 134
2105.57 135
2105.68 134
2105.79 130
2105.89 124
2106.00 113
2106.10 97
2106.21 77
2106.31 53
2106.42 26
2106.53 0
2106.63 0
2106.74 0
2106.84 0
2106.95 0
2107.05 0
2107.16 0
2107.26 0
2107.37 15
2107.48 49
2107.58 76
2107.69 93
2107.79 100
2107.90 98
2108.00 92
2108.11 85
2108.21 81
2108.32 83
2108.43 87
2108.53 92
2108.64 95
2108.74 95
2108.85 92
2108.95 87
2109.06 83
2109.17 82
2109.27 86
2109.38 93
2109.48 102
2109.59 110
2109.69 116
2109.80 118
2109.91 118
2110.01 118
2110.12 119
2110.22 124
2110.33 132
2110.43 142
2110.54 150
2110.65 153
2110.75 149
2110.86 137
2110.96 117
2111.07 94
2111.17 70
2111.28 48
2111.39 31
2111.49 20
2111.60 14
2111.70 11
2111.81 10
2111.91 10
2112.02 11
2112.13 12
2112.23 12
2112.34 10
2112.44 6
2112.55 0
2112.65 0
2112.76 0
2112.87 0
2112.97 0
2113.08 0
2113.18 0
2113.29 10
2113.39 28
2113.50 48
2113.61 69
2113.71 90
2113.82 112
2113.92 134
2114.03 155
2114.13 177
2114.24 197
2114.35 214
2114.45 228
2114.56 237
2114.66 242
2114.77 242
2114.88 237
2114.98 227
2115.09 212
2115.19 193
2115.30 172
2115.40 152
2115.51 135
2115.62 122
2115.72 115
2115.83 114
2115.93 119
2116.04 127
2116.14 139
2116.25 152
2116.36 167
2116.46 181
2116.57 193
2116.67 202
2116.78 207
2116.89 206
2116.99 202
2117.10 195
2117.20 188
2117.31 183
2117.42 182
2117.52 186
2117.63 194
2117.73 205
2117.84 216
2117.94 227
2118.05 235
2118.16 242
2118.26 246
2118.37 247
2118.47 247
2118.58 244
2118.69 240
2118.79 232
2118.90 221
2119.00 206
2119.11 187
2119.22 163
2119.32 138
2119.43 111
2119.53 86
2119.64 65
2119.74 50
2119.85 42
2119.96 39
2120.06 42
2120.17 49
2120.27 57
2120.38 65
2120.49 71
2120.59 74
2120.70 74
2120.80 72
2120.91 67
2121.02 62
2121.12 61
2121.23 67
2121.33 78
2121.44 96
2121.55 115
2121.65 133
2121.76 145
2121.86 147
2121.97 138
2122.08 120
2122.18 96
2122.29 70
2122.39 46
2122.50 26
2122.61 12
2122.71 1
2122.82 0
2122.92 0
2123.03 0
2123.14 0
2123.24 0
2123.35 0
2123.45 5
2123.56 18
2123.67 30
2123.77 39
2123.88 40
2123.98 34
2124.09 22
2124.20 7
2124.30 0
2124.41 0
2124.51 0
2124.62 0
2124.73 0
2124.83 0
2124.94 0
2125.04 0
2125.15 15
2125.26 33
2125.36 47
2125.47 57
2125.57 62
2125.68 65
2125.79 66
2125.89 69
2126.00 74
2126.10 81
2126.21 90
2126.32 101
2126.42 111
2126.53 120
2126.64 127
2126.74 131
2126.85 133
2126.95 133
2127.06 133
2127.17 131
2127.27 127
2127.38 122
2127.48 115
2127.59 104
2127.70 90
2127.80 73
2127.91 54
2128.01 35
2128.12 20
2128.23 8
2128.33 1
2128.44 0
2128.55 0
2128.65 2
2128.76 6
2128.86 9
2128.97 14
2129.08 22
2129.18 34
2129.29 49
2129.39 65
2129.50 82
2129.61 94
2129.71 100
2129.82 97
2129.93 85
2130.03 65
2130.14 41
2130.24 16
2130.35 0
2130.46 0
2130.56 0
2130.67 0
2130.77 0
2130.88 0
2130.99 0
2131.09 1
2131.20 12
2131.31 20
2131.41 25
2131.52 28
2131.62 30
2131.73 31
2131.84 33
2131.94 34
2132.05 34
2132.16 33
2132.26 31
2132.37 28
2132.47 25
2132.58 24
2132.69 25
2132.79 27
2132.90 30
2133.01 34
2133.11 37
2133.22 40
2133.32 44
2133.43 47
2133.54 51
2133.64 53
2133.75 53
2133.86 50
2133.96 42
2134.07 30
2134.17 16
2134.28 2
2134.39 0
2134.49 0
2134.60 0
2134.71 0
2134.81 9
2134.92 21
2135.02 33
2135.13 45
2135.24 57
2135.34 70
2135.45 85
2135.56 98
2135.66 109
2135.77 116
2135.88 117
2135.98 113
2136.09 106
2136.19 98
2136.30 93
2136.41 93
2136.51 98
2136.62 106
2136.73 116
2136.83 125
2136.94 131
2137.05 135
2137.15 138
2137.26 141
2137.36 145
2137.47 150
2137.58 154
2137.68 156
2137.79 152
2137.90 144
2138.00 131
2138.11 115
2138.22 101
2138.32 89
2138.43 83
2138.53 82
2138.64 87
2138.75 95
2138.85 106
2138.96 118
2139.07 132
2139.17 147
2139.28 165
2139.39 184
2139.49 205
2139.60 228
2139.70 251
2139.81 274
2139.92 293
2140.02 307
2140.13 315
2140.24 317
2140.34 314
2140.45 306
2140.56 296
2140.66 286
2140.77 279
2140.88 276
2140.98 276
2141.09 279
2141.19 285
2141.30 292
2141.41 296
2141.51 295
2141.62 289
2141.73 277
2141.83 259
2141.94 238
2142.05 215
2142.15 195
2142.26 180
2142.37 172
2142.47 171
2142.58 176
2142.69 183
2142.79 189
2142.90 193
2143.00 191
2143.11 186
2143.22 177
2143.32 166
2143.43 156
2143.54 147
2143.64 141
2143.75 137
2143.86 135
2143.96 135
2144.07 135
2144.18 136
2144.28 137
2144.39 138
2144.50 139
2144.60 140
2144.71 139
2144.82 139
2144.92 137
2145.03 134
2145.14 129
2145.24 121
2145.35 111
2145.46 98
2145.56 82
2145.67 64
2145.77 45
2145.88 27
2145.99 9
2146.09 0
2146.20 0
2146.31 0
2146.41 0
2146.52 0
2146.63 0
2146.73 0
2146.84 8
2146.95 16
2147.05 23
2147.16 27
2147.27 28
2147.37 28
2147.48 25
2147.59 19
2147.69 11
2147.80 2
2147.91 0
2148.01 0
2148.12 0
2148.23 0
2148.33 0
2148.44 0
2148.55 0
2148.65 0
2148.76 11
2148.87 23
2148.97 36
2149.08 50
2149.19 64
2149.29 77
2149.40 87
2149.51 93
2149.61 96
2149.72 95
2149.83 92
2149.93 89
2150.04 88
2150.15 93
2150.25 106
2150.36 124
2150.47 146
2150.57 169
2150.68 188
2150.79 199
2150.89 202
2151.00 197
2151.11 187
2151.21 176
2151.32 167
2151.43 162
2151.53 161
2151.64 162
2151.75 164
2151.85 166
2151.96 166
2152.07 165
2152.17 163
2152.28 160
2152.39 156
2152.49 149
2152.60 140
2152.71 129
2152.81 117
2152.92 107
2153.03 101
2153.13 102
2153.24 108
2153.35 119
2153.45 131
2153.56 141
2153.67 145
2153.77 143
2153.88 135
2153.99 124
2154.10 110
2154.20 96
2154.31 84
2154.42 73
2154.52 62
2154.63 51
2154.74 38
2154.84 25
2154.95 14
2155.06 6
2155.16 4
2155.27 8
2155.38 19
2155.48 37
2155.59 59
2155.70 84
2155.80 109
2155.91 132
2156.02 151
2156.12 162
2156.23 165
2156.34 162
2156.44 154
2156.55 148
2156.66 145
2156.77 152
2156.87 168
2156.98 192
2157.09 220
2157.19 248
2157.30 271
2157.41 285
2157.51 290
2157.62 285
2157.73 273
2157.83 258
2157.94 240
2158.05 223
2158.15 205
2158.26 190
2158.37 178
2158.48 171
2158.58 168
2158.69 171
2158.80 180
2158.90 194
2159.01 208
2159.12 221
2159.22 230
2159.33 232
2159.44 227
2159.54 212
2159.65 190
2159.76 160
2159.86 127
2159.97 93
2160.08 62
2160.19 38
2160.29 24
2160.40 21
2160.51 27
2160.61 40
2160.72 56
2160.83 72
2160.93 85
2161.04 95
2161.15 103
2161.26 109
2161.36 118
2161.47 130
2161.58 145
2161.68 164
2161.79 184
2161.90 203
2162.00 219
2162.11 231
2162.22 238
2162.32 243
2162.43 246
2162.54 251
2162.65 260
2162.75 272
2162.86 288
2162.97 307
2163.07 325
2163.18 342
2163.29 355
2163.39 364
2163.50 369
2163.61 371
2163.72 370
2163.82 367
2163.93 363
2164.04 358
2164.14 353
2164.25 348
2164.36 343
2164.46 339
2164.57 337
2164.68 337
2164.79 338
2164.89 337
2165.00 333
2165.11 324
2165.21 309
2165.32 289
2165.43 265
2165.54 242
2165.64 223
2165.75 210
2165.86 204
2165.96 203
2166.07 205
2166.18 208
2166.28 211
2166.39 212
2166.50 212
2166.61 213
2166.71 216
2166.82 222
2166.93 231
2167.03 242
2167.14 254
2167.25 266
2167.36 277
2167.46 286
2167.57 290
2167.68 289
2167.78 284
2167.89 276
2168.00 263
2168.11 248
2168.21 230
2168.32 210
2168.43 187
2168.53 161
2168.64 133
2168.75 106
2168.86 81
2168.96 59
2169.07 43
2169.18 31
2169.28 23
2169.39 15
2169.50 6
2169.61 0
2169.71 0
2169.82 0
2169.93 0
2170.03 0
2170.14 0
2170.25 0
2170.36 0
2170.46 18
2170.57 37
2170.68 52
2170.78 64
2170.89 73
2171.00 78
2171.11 81
2171.21 83
2171.32 83
2171.43 82
2171.53 82
2171.64 82
2171.75 83
2171.86 86
2171.96 90
2172.07 95
2172.18 97
2172.28 96
2172.39 90
2172.50 78
2172.61 63
2172.71 45
2172.82 29
2172.93 17
2173.04 11
2173.14 12
2173.25 19
2173.36 30
2173.46 44
2173.57 57
2173.68 70
2173.79 83
2173.89 95
2174.00 108
2174.11 121
2174.22 133
2174.32 144
2174.43 152
2174.54 159
2174.64 162
2174.75 163
2174.86 162
2174.97 160
2175.07 156
2175.18 150
2175.29 140
2175.40 127
2175.50 108
2175.61 86
2175.72 60
2175.82 35
2175.93 12
2176.04 0
2176.15 0
2176.25 0
2176.36 0
2176.47 8
2176.58 19
2176.68 26
2176.79 25
2176.90 19
2177.01 8
2177.11 0
2177.22 0
2177.33 0
2177.43 0
2177.54 0
2177.65 0
2177.76 5
2177.86 15
2177.97 25
2178.08 35
2178.19 45
2178.29 55
2178.40 66
2178.51 77
2178.62 90
2178.72 104
2178.83 120
2178.94 138
2179.05 158
2179.15 180
2179.26 203
2179.37 225
2179.47 244
2179.58 259
2179.69 271
2179.80 280
2179.90 288
2180.01 295
2180.12 304
2180.23 314
2180.33 323
2180.44 330
2180.55 333
2180.66 331
2180.76 325
2180.87 315
2180.98 304
2181.09 293
2181.19 282
2181.30 273
2181.41 264
2181.52 255
2181.62 247
2181.73 242
2181.84 240
2181.95 243
2182.05 252
2182.16 266
2182.27 283
2182.38 299
2182.48 312
2182.59 322
2182.70 329
2182.81 334
2182.91 340
2183.02 349
2183.13 363
2183.24 381
2183.34 400
2183.45 419
2183.56 436
2183.67 448
2183.77 456
2183.88 459
2183.99 456
2184.10 446
2184.20 429
2184.31 406
2184.42 378
2184.53 348
2184.63 318
2184.74 292
2184.85 270
2184.96 255
2185.06 247
2185.17 243
2185.28 245
2185.39 250
2185.49 258
2185.60 266
2185.71 273
2185.82 275
2185.92 273
2186.03 266
2186.14 255
2186.25 243
2186.35 230
2186.46 221
2186.57 216
2186.68 215
2186.78 215
2186.89 214
2187.00 211
2187.11 205
2187.21 198
2187.32 191
2187.43 186
2187.54 185
2187.64 190
2187.75 198
2187.86 208
2187.97 216
2188.08 222
2188.18 225
2188.29 225
2188.40 225
2188.51 226
2188.61 231
2188.72 241
2188.83 253
2188.94 265
2189.04 274
2189.15 279
2189.26 278
2189.37 272
2189.47 260
2189.58 247
2189.69 232
2189.80 219
2189.91 207
2190.01 198
2190.12 191
2190.23 187
2190.34 184
2190.44 183
2190.55 179
2190.66 174
2190.77 167
2190.87 157
2190.98 144
2191.09 131
2191.20 118
2191.30 108
2191.41 102
2191.52 103
2191.63 110
2191.74 124
2191.84 146
2191.95 174
2192.06 204
2192.17 232
2192.27 255
2192.38 270
2192.49 276
2192.60 270
2192.70 254
2192.81 230
2192.92 198
2193.03 161
2193.14 121
2193.24 79
2193.35 39
2193.46 2
2193.57 0
2193.67 0
2193.78 0
2193.89 0
2194.00 0
2194.11 0
2194.21 0
2194.32 11
2194.43 25
2194.54 35
2194.64 42
2194.75 51
2194.86 66
2194.97 88
2195.08 118
2195.18 155
2195.29 197
2195.40 237
2195.51 271
2195.61 295
2195.72 307
2195.83 309
2195.94 302
2196.05 288
2196.15 272
2196.26 255
2196.37 238
2196.48 223
2196.58 208
2196.69 193
2196.80 177
2196.91 161
2197.02 147
2197.12 135
2197.23 126
2197.34 122
2197.45 121
2197.56 122
2197.66 122
2197.77 120
2197.88 115
2197.99 109
2198.09 103
2198.20 99
2198.31 99
2198.42 105
2198.53 117
2198.63 134
2198.74 155
2198.85 179
2198.96 205
2199.07 231
2199.17 255
2199.28 275
2199.39 288
2199.50 293
2199.60 288
2199.71 278
2199.82 266
2199.93 255
2200.04 250
2200.14 252
2200.25 260
2200.36 272
2200.47 281
2200.58 285
2200.68 281
2200.79 270
2200.90 256
2201.01 241
2201.12 229
2201.22 225
2201.33 229
2201.44 240
2201.55 256
2201.66 275
2201.76 297
2201.87 320
2201.98 343
2202.09 365
2202.19 385
2202.30 399
2202.41 407
2202.52 404
2202.63 391
2202.73 367
2202.84 336
2202.95 302
2203.06 268
2203.17 239
2203.27 217
2203.38 206
2203.49 203
2203.60 208
2203.71 217
2203.81 228
2203.92 239
2204.03 247
2204.14 252
2204.25 254
2204.35 255
2204.46 255
2204.57 258
2204.68 264
2204.79 274
2204.89 287
2205.00 303
2205.11 319
2205.22 331
2205.33 339
2205.43 340
2205.54 336
2205.65 327
2205.76 315
2205.87 300
2205.97 285
2206.08 270
2206.19 255
2206.30 238
2206.41 221
2206.52 203
2206.62 186
2206.73 170
2206.84 160
2206.95 155
2207.06 154
2207.16 158
2207.27 162
2207.38 165
2207.49 164
2207.60 157
2207.70 146
2207.81 134
2207.92 123
2208.03 115
2208.14 110
2208.24 109
2208.35 113
2208.46 120
2208.57 131
2208.68 146
2208.79 164
2208.89 184
2209.00 205
2209.11 226
2209.22 242
2209.33 253
2209.43 257
2209.54 257
2209.65 251
2209.76 243
2209.87 233
2209.97 223
2210.08 214
2210.19 206
2210.30 202
2210.41 201
2210.52 205
2210.62 215
2210.73 228
2210.84 245
2210.95 264
2211.06 284
2211.16 303
2211.27 320
2211.38 335
2211.49 347
2211.60 357
2211.71 364
2211.81 367
2211.92 368
2212.03 365
2212.14 360
2212.25 354
2212.35 347
2212.46 340
2212.57 336
2212.68 335
2212.79 337
2212.90 343
2213.00 353
2213.11 365
2213.22 380
2213.33 397
2213.44 413
2213.54 430
2213.65 445
2213.76 459
2213.87 471
2213.98 481
2214.09 488
2214.19 492
2214.30 493
2214.41 489
2214.52 480
2214.63 469
2214.74 456
2214.84 445
2214.95 436
2215.06 433
2215.17 436
2215.28 445
2215.39 458
2215.49 475
2215.60 495
2215.71 517
2215.82 539
2215.93 559
2216.03 575
2216.14 584
2216.25 585
2216.36 577
2216.47 563
2216.58 546
2216.68 529
2216.79 516
2216.90 508
2217.01 505
2217.12 509
2217.23 516
2217.33 525
2217.44 534
2217.55 542
2217.66 548
2217.77 549
2217.88 546
2217.98 536
2218.09 522
2218.20 504
2218.31 482
2218.42 460
2218.53 438
2218.63 416
2218.74 396
2218.85 375
2218.96 353
2219.07 327
2219.18 297
2219.28 262
2219.39 225
2219.50 189
2219.61 156
2219.72 130
2219.83 114
2219.94 109
2220.04 113
2220.15 125
2220.26 140
2220.37 156
2220.48 170
2220.59 181
2220.69 189
2220.80 196
2220.91 204
2221.02 213
2221.13 223
2221.24 234
2221.34 244
2221.45 251
2221.56 253
2221.67 250
2221.78 242
2221.89 229
2222.00 215
2222.10 198
2222.21 180
2222.32 163
2222.43 147
2222.54 133
2222.65 121
2222.75 114
2222.86 112
2222.97 116
2223.08 129
2223.19 148
2223.30 175
2223.41 207
2223.51 242
2223.62 276
2223.73 308
2223.84 336
2223.95 358
2224.06 376
2224.16 390
2224.27 400
2224.38 407
2224.49 411
2224.60 412
2224.71 410
2224.82 407
2224.92 403
2225.03 400
2225.14 398
2225.25 396
2225.36 395
2225.47 392
2225.58 389
2225.68 385
2225.79 383
2225.90 383
2226.01 386
2226.12 391
2226.23 396
2226.33 398
2226.44 396
2226.55 389
2226.66 376
2226.77 359
2226.88 341
2226.99 324
2227.09 307
2227.20 291
2227.31 274
2227.42 256
2227.53 234
2227.64 211
2227.75 186
2227.85 165
2227.96 148
2228.07 138
2228.18 137
2228.29 143
2228.40 154
2228.51 166
2228.61 178
2228.72 187
2228.83 193
2228.94 197
2229.05 200
2229.16 203
2229.27 207
2229.38 212
2229.48 218
2229.59 223
2229.70 226
2229.81 228
2229.92 228
2230.03 226
2230.14 222
2230.24 215
2230.35 206
2230.46 195
2230.57 184
2230.68 172
2230.79 162
2230.90 154
2231.00 150
2231.11 150
2231.22 154
2231.33 160
2231.44 168
2231.55 176
2231.66 184
2231.77 190
2231.87 194
2231.98 194
2232.09 190
2232.20 179
2232.31 163
2232.42 142
2232.53 118
2232.63 94
2232.74 74
2232.85 61
2232.96 58
2233.07 64
2233.18 78
2233.29 99
2233.40 123
2233.50 145
2233.61 164
2233.72 177
2233.83 184
2233.94 187
2234.05 187
2234.16 187
2234.27 188
2234.37 191
2234.48 197
2234.59 205
2234.70 214
2234.81 222
2234.92 228
2235.03 233
2235.14 235
2235.24 235
2235.35 234
2235.46 233
2235.57 232
2235.68 232
2235.79 232
2235.90 232
2236.01 229
2236.11 224
2236.22 214
2236.33 199
2236.44 179
2236.55 154
2236.66 126
2236.77 96
2236.88 67
2236.98 41
2237.09 18
2237.20 1
2237.31 0
2237.42 0
2237.53 0
2237.64 0
2237.75 0
2237.86 0
2237.96 0
2238.07 0
2238.18 0
2238.29 4
2238.40 15
2238.51 28
2238.62 41
2238.73 50
2238.83 54
2238.94 51
2239.05 41
2239.16 26
2239.27 8
2239.38 0
2239.49 0
2239.60 0
2239.71 0
2239.81 0
2239.92 7
2240.03 21
2240.14 33
2240.25 43
2240.36 52
2240.47 61
2240.58 71
2240.69 83
2240.79 98
2240.90 114
2241.01 129
2241.12 141
2241.23 147
2241.34 145
2241.45 134
2241.56 116
2241.67 94
2241.77 72
2241.88 52
2241.99 38
2242.10 30
2242.21 29
2242.32 34
2242.43 42
2242.54 52
2242.65 64
2242.76 78
2242.86 93
2242.97 110
2243.08 129
2243.19 149
2243.30 168
2243.41 185
2243.52 197
2243.63 204
2243.74 207
2243.84 205
2243.95 201
2244.06 196
2244.17 192
2244.28 192
2244.39 195
2244.50 200
2244.61 209
2244.72 221
2244.83 234
2244.93 248
2245.04 261
2245.15 273
2245.26 284
2245.37 290
2245.48 292
2245.59 290
2245.70 283
2245.81 272
2245.92 258
2246.02 240
2246.13 219
2246.24 196
2246.35 170
2246.46 144
2246.57 117
2246.68 93
2246.79 71
2246.90 54
2247.01 42
2247.11 37
2247.22 37
2247.33 44
2247.44 57
2247.55 75
2247.66 96
2247.77 120
2247.88 144
2247.99 168
2248.10 192
2248.21 214
2248.31 234
2248.42 252
2248.53 265
2248.64 271
2248.75 268
2248.86 257
2248.97 240
2249.08 219
2249.19 199
2249.30 184
2249.41 179
2249.51 183
2249.62 195
2249.73 210
2249.84 224
2249.95 232
2250.06 233
2250.17 225
2250.28 210
2250.39 190
2250.50 168
2250.61 146
2250.71 126
2250.82 109
2250.93 94
2251.04 81
2251.15 72
2251.26 66
2251.37 64
2251.48 66
2251.59 73
2251.70 82
2251.81 94
2251.92 106
2252.02 118
2252.13 130
2252.24 139
2252.35 149
2252.46 160
2252.57 173
2252.68 191
2252.79 212
2252.90 238
2253.01 266
2253.12 293
2253.23 316
2253.33 334
2253.44 345
2253.55 349
2253.66 346
2253.77 338
2253.88 324
2253.99 308
2254.10 289
2254.21 270
2254.32 250
2254.43 233
2254.54 218
2254.65 208
2254.75 201
2254.86 196
2254.97 189
2255.08 179
2255.19 163
2255.30 141
2255.41 115
2255.52 87
2255.63 61
2255.74 39
2255.85 24
2255.96 15
2256.07 11
2256.18 8
2256.28 3
2256.39 0
2256.50 0
2256.61 0
2256.72 0
2256.83 0
2256.94 0
2257.05 0
2257.16 9
2257.27 38
2257.38 68
2257.49 95
2257.60 117
2257.71 131
2257.81 139
2257.92 143
2258.03 144
2258.14 148
2258.25 154
2258.36 165
2258.47 181
2258.58 201
2258.69 225
2258.80 250
2258.91 275
2259.02 296
2259.13 312
2259.24 322
2259.34 324
2259.45 322
2259.56 316
2259.67 311
2259.78 309
2259.89 312
2260.00 321
2260.11 333
2260.22 347
2260.33 360
2260.44 371
2260.55 377
2260.66 379
2260.77 378
2260.88 376
2260.99 374
2261.09 374
2261.20 376
2261.31 381
2261.42 388
2261.53 396
2261.64 404
2261.75 410
2261.86 414
2261.97 414
2262.08 410
2262.19 402
2262.30 392
2262.41 379
2262.52 367
2262.63 358
2262.74 354
2262.85 357
2262.95 367
2263.06 383
2263.17 403
2263.28 424
2263.39 443
2263.50 457
2263.61 465
2263.72 466
2263.83 462
2263.94 453
2264.05 443
2264.16 431
2264.27 421
2264.38 414
2264.49 411
2264.60 410
2264.71 411
2264.82 410
2264.92 405
2265.03 396
2265.14 382
2265.25 365
2265.36 349
2265.47 337
2265.58 332
2265.69 335
2265.80 344
2265.91 358
2266.02 374
2266.13 390
2266.24 402
2266.35 410
2266.46 413
2266.57 408
2266.68 397
2266.79 378
2266.90 354
2267.01 327
2267.11 300
2267.22 275
2267.33 256
2267.44 243
2267.55 238
2267.66 239
2267.77 244
2267.88 253
2267.99 264
2268.10 274
2268.21 284
2268.32 294
2268.43 303
2268.54 313
2268.65 326
2268.76 342
2268.87 361
2268.98 383
2269.09 405
2269.20 425
2269.31 441
2269.42 451
2269.53 454
2269.63 452
2269.74 446
2269.85 438
2269.96 429
2270.07 422
2270.18 417
2270.29 415
2270.40 414
2270.51 415
2270.62 417
2270.73 419
2270.84 422
2270.95 426
2271.06 430
2271.17 435
2271.28 440
2271.39 444
2271.50 448
2271.61 451
2271.72 452
2271.83 452
2271.94 449
2272.05 444
2272.16 437
2272.27 428
2272.38 417
2272.49 405
2272.59 396
2272.70 390
2272.81 391
2272.92 399
2273.03 414
2273.14 435
2273.25 458
2273.36 481
2273.47 498
2273.58 510
2273.69 515
2273.80 513
2273.91 508
2274.02 499
2274.13 489
2274.24 479
2274.35 468
2274.46 456
2274.57 443
2274.68 429
2274.79 413
2274.90 395
2275.01 375
2275.12 353
2275.23 330
2275.34 305
2275.45 279
2275.56 251
2275.67 225
2275.78 202
2275.89 184
2276.00 175
2276.11 175
2276.22 186
2276.32 204
2276.43 226
2276.54 250
2276.65 271
2276.76 289
2276.87 303
2276.98 313
2277.09 320
2277.20 327
2277.31 334
2277.42 341
2277.53 347
2277.64 352
2277.75 356
2277.86 359
2277.97 361
2278.08 362
2278.19 360
2278.30 358
2278.41 353
2278.52 348
2278.63 340
2278.74 332
2278.85 323
2278.96 313
2279.07 302
2279.18 290
2279.29 278
2279.40 265
2279.51 252
2279.62 238
2279.73 225
2279.84 214
2279.95 206
2280.06 201
2280.17 200
2280.28 201
2280.39 205
2280.50 208
2280.61 210
2280.72 210
2280.83 207
2280.94 203
2281.05 198
2281.16 194
2281.27 189
2281.38 187
2281.49 186
2281.60 188
2281.71 191
2281.82 196
2281.93 202
2282.04 208
2282.15 214
2282.26 219
2282.37 222
2282.48 223
2282.59 221
2282.70 217
2282.80 208
2282.91 194
2283.02 175
2283.13 152
2283.24 125
2283.35 99
2283.46 76
2283.57 61
2283.68 58
2283.79 67
2283.90 89
2284.01 122
2284.12 162
2284.23 202
2284.34 238
2284.45 265
2284.56 281
2284.67 284
2284.78 276
2284.89 260
2285.00 240
2285.11 220
2285.22 204
2285.33 192
2285.44 185
2285.55 183
2285.66 184
2285.77 187
2285.88 190
2285.99 191
2286.10 190
2286.21 186
2286.32 178
2286.43 167
2286.54 151
2286.65 133
2286.76 113
2286.87 91
2286.98 69
2287.09 47
2287.20 27
2287.31 10
2287.42 0
2287.53 0
2287.64 0
2287.75 0
2287.86 0
2287.97 0
2288.08 6
2288.19 18
2288.30 29
2288.41 38
2288.52 42
2288.63 43
2288.74 38
2288.85 31
2288.96 21
2289.07 12
2289.18 5
2289.29 0
2289.40 0
2289.51 0
2289.62 0
2289.73 0
2289.84 0
2289.95 0
2290.06 0
2290.17 0
2290.28 0
2290.39 0
2290.51 0
2290.62 0
2290.73 7
2290.84 15
2290.95 22
2291.06 27
2291.17 26
2291.28 21
2291.39 12
2291.50 0
2291.61 0
2291.72 0
2291.83 0
2291.94 0
2292.05 0
2292.16 0
2292.27 0
2292.38 4
2292.49 12
2292.60 21
2292.71 31
2292.82 43
2292.93 58
2293.04 75
2293.15 94
2293.26 113
2293.37 128
2293.48 139
2293.59 142
2293.70 139
2293.81 130
2293.92 119
2294.03 107
2294.14 99
2294.25 97
2294.36 102
2294.47 114
2294.58 130
2294.69 148
2294.80 164
2294.91 177
2295.02 184
2295.13 186
2295.24 185
2295.35 183
2295.46 183
2295.57 188
2295.68 199
2295.79 219
2295.90 246
2296.01 278
2296.12 314
2296.23 351
2296.34 388
2296.45 424
2296.56 459
2296.67 495
2296.78 533
2296.89 578
2297.01 630
2297.12 689
2297.23 753
2297.34 821
2297.45 890
2297.56 958
2297.67 1025
2297.78 1092
2297.89 1159
2298.00 1228
2298.11 1297
2298.22 1366
2298.33 1432
2298.44 1492
2298.55 1543
2298.66 1583
2298.77 1613
2298.88 1633
2298.99 1647
2299.10 1658
2299.21 1669
2299.32 1682
2299.43 1699
2299.54 1719
2299.65 1741
2299.76 1764
2299.87 1785
2299.98 1803
2300.09 1818
2300.20 1829
2300.31 1836
2300.42 1840
2300.53 1844
2300.64 1846
2300.76 1849
2300.87 1851
2300.98 1853
2301.09 1851
2301.20 1843
2301.31 1826
2301.42 1798
2301.53 1759
2301.64 1709
2301.75 1650
2301.86 1586
2301.97 1519
2302.08 1453
2302.19 1389
2302.30 1329
2302.41 1273
2302.52 1222
2302.63 1176
2302.74 1134
2302.85 1094
2302.96 1058
2303.07 1023
2303.18 989
2303.29 955
2303.40 924
2303.51 895
2303.62 869
2303.74 846
2303.85 823
2303.96 799
2304.07 772
2304.18 743
2304.29 710
2304.40 676
2304.51 643
2304.62 612
2304.73 585
2304.84 562
2304.95 543
2305.06 529
2305.17 520
2305.28 517
2305.39 521
2305.50 531
2305.61 543
2305.72 555
2305.83 563
2305.94 563
2306.05 553
2306.16 533
2306.28 505
2306.39 473
2306.50 438
2306.61 405
2306.72 374
2306.83 346
2306.94 322
2307.05 302
2307.16 285
2307.27 272
2307.38 262
2307.49 255
2307.60 249
2307.71 244
2307.82 240
2307.93 235
2308.04 229
2308.15 223
2308.26 216
2308.37 208
2308.49 202
2308.60 196
2308.71 193
2308.82 193
2308.93 196
2309.04 202
2309.15 210
2309.26 220
2309.37 232
2309.48 243
2309.59 254
2309.70 265
2309.81 276
2309.92 288
2310.03 303
2310.14 323
2310.25 351
2310.36 387
2310.48 430
2310.59 477
2310.70 522
2310.81 562
2310.92 592
2311.03 612
2311.14 622
2311.25 626
2311.36 630
2311.47 638
2311.58 655
2311.69 682
2311.80 719
2311.91 764
2312.02 817
2312.13 874
2312.24 936
2312.36 1002
2312.47 1069
2312.58 1136
2312.69 1202
2312.80 1263
2312.91 1316
2313.02 1359
2313.13 1392
2313.24 1419
2313.35 1440
2313.46 1459
2313.57 1479
2313.68 1501
2313.79 1526
2313.90 1550
2314.01 1573
2314.13 1593
2314.24 1608
2314.35 1617
2314.46 1622
2314.57 1625
2314.68 1627
2314.79 1631
2314.90 1637
2315.01 1643
2315.12 1647
2315.23 1647
2315.34 1639
2315.45 1621
2315.56 1594
2315.67 1559
2315.79 1518
2315.90 1475
2316.01 1431
2316.12 1388
2316.23 1346
2316.34 1304
2316.45 1262
2316.56 1219
2316.67 1174
2316.78 1129
2316.89 1083
2317.00 1037
2317.11 991
2317.22 945
2317.34 898
2317.45 850
2317.56 801
2317.67 753
2317.78 706
2317.89 664
2318.00 627
2318.11 598
2318.22 576
2318.33 558
2318.44 545
2318.55 533
2318.66 519
2318.78 503
2318.89 484
2319.00 462
2319.11 438
2319.22 411
2319.33 383
2319.44 356
2319.55 331
2319.66 308
2319.77 289
2319.88 273
2319.99 259
2320.10 246
2320.22 232
2320.33 215
2320.44 195
2320.55 175
2320.66 155
2320.77 139
2320.88 127
2320.99 119
2321.10 115
2321.21 114
2321.32 113
2321.43 110
2321.55 104
2321.66 96
2321.77 86
2321.88 76
2321.99 66
2322.10 56
2322.21 48
2322.32 41
2322.43 36
2322.54 34
2322.65 33
2322.76 35
2322.88 38
2322.99 38
2323.10 34
2323.21 25
2323.32 10
2323.43 0
2323.54 0
2323.65 0
2323.76 0
2323.87 0
2323.98 0
2324.10 0
2324.21 8
2324.32 33
2324.43 57
2324.54 79
2324.65 99
2324.76 117
2324.87 133
2324.98 148
2325.09 164
2325.20 179
2325.32 193
2325.43 208
2325.54 224
2325.65 241
2325.76 258
2325.87 274
2325.98 288
2326.09 298
2326.20 303
2326.31 300
2326.42 291
2326.54 274
2326.65 253
2326.76 227
2326.87 199
2326.98 169
2327.09 138
2327.20 108
2327.31 78
2327.42 50
2327.53 26
2327.65 6
2327.76 0
2327.87 0
2327.98 0
2328.09 7
2328.20 29
2328.31 57
2328.42 88
2328.53 119
2328.64 149
2328.76 174
2328.87 195
2328.98 211
2329.09 222
2329.20 229
2329.31 234
2329.42 238
2329.53 242
2329.64 247
2329.75 252
2329.87 258
2329.98 266
2330.09 275
2330.20 283
2330.31 291
2330.42 296
2330.53 297
2330.64 294
2330.75 286
2330.86 275
2330.98 260
2331.09 245
2331.20 227
2331.31 209
2331.42 188
2331.53 167
2331.64 146
2331.75 126
2331.86 111
2331.98 102
2332.09 102
2332.20 110
2332.31 123
2332.42 140
2332.53 157
2332.64 172
2332.75 184
2332.86 192
2332.98 199
2333.09 204
2333.20 208
2333.31 211
2333.42 211
2333.53 208
2333.64 201
2333.75 191
2333.86 179
2333.98 170
2334.09 165
2334.20 164
2334.31 167
2334.42 173
2334.53 179
2334.64 184
2334.75 185
2334.86 184
2334.98 182
2335.09 182
2335.20 185
2335.31 193
2335.42 205
2335.53 220
2335.64 238
2335.75 256
2335.86 272
2335.98 282
2336.09 285
2336.20 279
2336.31 264
2336.42 242
2336.53 216
2336.64 190
2336.75 169
2336.87 154
2336.98 145
2337.09 142
2337.20 140
2337.31 136
2337.42 126
2337.53 109
2337.64 86
2337.76 60
2337.87 33
2337.98 11
2338.09 0
2338.20 0
2338.31 0
2338.42 9
2338.53 25
2338.65 43
2338.76 58
2338.87 68
2338.98 72
2339.09 74
2339.20 74
2339.31 77
2339.42 84
2339.54 97
2339.65 115
2339.76 136
2339.87 157
2339.98 176
2340.09 190
2340.20 201
2340.31 208
2340.43 213
2340.54 217
2340.65 222
2340.76 226
2340.87 228
2340.98 227
2341.09 221
2341.20 209
2341.32 190
2341.43 166
2341.54 137
2341.65 107
2341.76 79
2341.87 55
2341.98 36
2342.09 25
2342.21 21
2342.32 21
2342.43 25
2342.54 28
2342.65 30
2342.76 27
2342.87 19
2342.99 8
2343.10 0
2343.21 0
2343.32 0
2343.43 0
2343.54 0
2343.65 0
2343.76 0
2343.88 6
2343.99 22
2344.10 34
2344.21 41
2344.32 42
2344.43 40
2344.54 38
2344.66 37
2344.77 40
2344.88 48
2344.99 60
2345.10 74
2345.21 88
2345.32 98
2345.44 104
2345.55 103
2345.66 97
2345.77 87
2345.88 74
2345.99 61
2346.10 49
2346.22 40
2346.33 32
2346.44 26
2346.55 22
2346.66 18
2346.77 16
2346.88 16
2347.00 18
2347.11 24
2347.22 33
2347.33 45
2347.44 58
2347.55 70
2347.66 80
2347.78 87
2347.89 91
2348.00 93
2348.11 95
2348.22 99
2348.33 104
2348.44 110
2348.56 115
2348.67 118
2348.78 119
2348.89 118
2349.00 117
2349.11 120
2349.22 127
2349.34 139
2349.45 154
2349.56 171
2349.67 184
2349.78 191
2349.89 191
2350.01 183
2350.12 169
2350.23 150
2350.34 129
2350.45 108
2350.56 87
2350.67 66
2350.79 46
2350.90 27
2351.01 8
2351.12 0
2351.23 0
2351.34 0
2351.46 0
2351.57 0
2351.68 0
2351.79 0
2351.90 0
2352.01 0
2352.12 17
2352.24 40
2352.35 67
2352.46 98
2352.57 131
2352.68 165
2352.79 197
2352.91 226
2353.02 249
2353.13 268
2353.24 281
2353.35 291
2353.46 299
2353.58 307
2353.69 317
2353.80 330
2353.91 344
2354.02 357
2354.13 369
2354.24 376
2354.36 379
2354.47 378
2354.58 374
2354.69 371
2354.80 368
2354.91 365
2355.03 362
2355.14 357
2355.25 348
2355.36 336
2355.47 321
2355.58 307
2355.70 297
2355.81 292
2355.92 293
2356.03 300
2356.14 309
2356.25 317
2356.37 321
2356.48 319
2356.59 310
2356.70 294
2356.81 273
2356.92 248
2357.04 220
2357.15 191
2357.26 162
2357.37 134
2357.48 107
2357.59 85
2357.71 67
2357.82 55
2357.93 48
2358.04 46
2358.15 49
2358.26 54
2358.38 60
2358.49 67
2358.60 74
2358.71 81
2358.82 88
2358.93 96
2359.05 104
2359.16 110
2359.27 116
2359.38 120
2359.49 122
2359.60 121
2359.72 118
2359.83 111
2359.94 102
2360.05 90
2360.16 76
2360.28 61
2360.39 46
2360.50 31
2360.61 19
2360.72 8
2360.83 0
2360.95 0
2361.06 0
2361.17 0
2361.28 0
2361.39 9
2361.50 29
2361.62 55
2361.73 81
2361.84 106
2361.95 126
2362.06 138
2362.18 143
2362.29 141
2362.40 134
2362.51 127
2362.62 121
2362.73 117
2362.85 117
2362.96 118
2363.07 120
2363.18 120
2363.29 116
2363.41 109
2363.52 98
2363.63 85
2363.74 72
2363.85 63
2363.96 59
2364.08 64
2364.19 75
2364.30 93
2364.41 114
2364.52 135
2364.64 154
2364.75 168
2364.86 178
2364.97 185
2365.08 190
2365.20 193
2365.31 197
2365.42 201
2365.53 204
2365.64 207
2365.75 206
2365.87 200
2365.98 190
2366.09 176
2366.20 159
2366.31 143
2366.43 129
2366.54 120
2366.65 115
2366.76 114
2366.87 114
2366.99 113
2367.10 109
2367.21 103
2367.32 94
2367.43 84
2367.54 72
2367.66 60
2367.77 47
2367.88 32
2367.99 14
2368.10 0
2368.22 0
2368.33 0
2368.44 0
2368.55 0
2368.66 0
2368.78 0
2368.89 0
2369.00 13
2369.11 36
2369.22 54
2369.34 65
2369.45 67
2369.56 62
2369.67 50
2369.78 33
2369.90 16
2370.01 0
2370.12 0
2370.23 0
2370.34 0
2370.46 0
2370.57 16
2370.68 40
2370.79 67
2370.90 95
2371.02 123
2371.13 149
2371.24 171
2371.35 187
2371.46 196
2371.58 196
2371.69 186
2371.80 165
2371.91 134
2372.02 96
2372.14 55
2372.25 14
2372.36 0
2372.47 0
2372.58 0
2372.70 0
2372.81 0
2372.92 0
2373.03 24
2373.14 59
2373.26 91
2373.37 119
2373.48 141
2373.59 158
2373.70 171
2373.82 180
2373.93 187
2374.04 190
2374.15 191
2374.27 188
2374.38 179
2374.49 167
2374.60 153
2374.71 141
2374.83 134
2374.94 133
2375.05 139
2375.16 150
2375.27 165
2375.39 179
2375.50 193
2375.61 203
2375.72 211
2375.83 216
2375.95 221
2376.06 224
2376.17 226
2376.28 226
2376.40 223
2376.51 219
2376.62 215
2376.73 211
2376.84 210
2376.96 210
2377.07 213
2377.18 215
2377.29 216
2377.40 215
2377.52 211
2377.63 206
2377.74 202
2377.85 202
2377.97 207
2378.08 217
2378.19 229
2378.30 240
2378.41 251
2378.53 258
2378.64 261
2378.75 259
2378.86 256
2378.97 251
2379.09 247
2379.20 244
2379.31 242
2379.42 242
2379.54 244
2379.65 246
2379.76 250
2379.87 253
2379.98 254
2380.10 252
2380.21 248
2380.32 241
2380.43 231
2380.55 221
2380.66 210
2380.77 200
2380.88 193
2380.99 189
2381.11 189
2381.22 193
2381.33 199
2381.44 206
2381.56 212
2381.67 214
2381.78 213
2381.89 208
2382.00 204
2382.12 201
2382.23 202
2382.34 208
2382.45 218
2382.57 231
2382.68 242
2382.79 249
2382.90 251
2383.02 246
2383.13 238
2383.24 229
2383.35 220
2383.46 215
2383.58 212
2383.69 211
2383.80 209
2383.91 203
2384.03 194
2384.14 181
2384.25 164
2384.36 146
2384.48 127
2384.59 107
2384.70 89
2384.81 73
2384.92 60
2385.04 54
2385.15 57
2385.26 69
2385.37 92
2385.49 121
2385.60 154
2385.71 186
2385.82 211
2385.94 228
2386.05 236
2386.16 235
2386.27 227
2386.39 214
2386.50 201
2386.61 186
2386.72 172
2386.83 158
2386.95 142
2387.06 125
2387.17 107
2387.28 88
2387.40 70
2387.51 54
2387.62 42
2387.73 35
2387.85 33
2387.96 37
2388.07 47
2388.18 62
2388.30 81
2388.41 102
2388.52 121
2388.63 135
2388.75 143
2388.86 141
2388.97 131
2389.08 114
2389.20 93
2389.31 72
2389.42 56
2389.53 45
2389.65 42
2389.76 43
2389.87 49
2389.98 56
2390.09 62
2390.21 65
2390.32 65
2390.43 61
2390.54 54
2390.66 44
2390.77 32
2390.88 17
2390.99 1
2391.11 0
2391.22 0
2391.33 0
2391.44 0
2391.56 0
2391.67 0
2391.78 0
2391.89 4
2392.01 32
2392.12 62
2392.23 89
2392.34 111
2392.46 127
2392.57 137
2392.68 141
2392.79 139
2392.91 134
2393.02 126
2393.13 118
2393.24 110
2393.36 102
2393.47 96
2393.58 91
2393.69 86
2393.81 81
2393.92 75
2394.03 68
2394.14 61
2394.26 55
2394.37 53
2394.48 54
2394.60 59
2394.71 64
2394.82 70
2394.93 71
2395.05 67
2395.16 57
2395.27 43
2395.38 29
2395.50 18
2395.61 11
2395.72 12
2395.83 20
2395.95 34
2396.06 52
2396.17 73
2396.28 98
2396.40 126
2396.51 157
2396.62 192
2396.73 229
2396.85 266
2396.96 300
2397.07 328
2397.18 348
2397.30 359
2397.41 361
2397.52 354
2397.64 343
2397.75 330
2397.86 319
2397.97 315
2398.09 318
2398.20 331
2398.31 352
2398.42 379
2398.54 407
2398.65 433
2398.76 452
2398.87 463
2398.99 465
2399.10 457
2399.21 441
2399.32 418
2399.44 390
2399.55 360
2399.66 328
2399.78 296
2399.89 265
2400.00 237
2400.11 212
2400.23 190
2400.34 169
2400.45 150
2400.56 130
2400.68 109
2400.79 85
2400.90 58
2401.02 29
2401.13 0
2401.24 0
2401.35 0
2401.47 0
2401.58 0
2401.69 0
2401.80 0
2401.92 0
2402.03 13
2402.14 37
2402.26 55
2402.37 64
2402.48 64
2402.59 59
2402.71 50
2402.82 42
2402.93 36
2403.04 32
2403.16 31
2403.27 31
2403.38 33
2403.50 35
2403.61 39
2403.72 45
2403.83 54
2403.95 63
2404.06 73
2404.17 81
2404.28 85
2404.40 83
2404.51 76
2404.62 61
2404.74 41
2404.85 18
2404.96 0
2405.07 0
2405.19 0
2405.30 0
2405.41 0
2405.53 0
2405.64 0
2405.75 0
2405.86 12
2405.98 36
2406.09 56
2406.20 71
2406.32 83
2406.43 91
2406.54 97
2406.65 102
2406.77 104
2406.88 102
2406.99 97
2407.11 87
2407.22 74
2407.33 62
2407.44 54
2407.56 53
2407.67 60
2407.78 75
2407.90 95
2408.01 116
2408.12 136
2408.23 152
2408.35 163
2408.46 170
2408.57 175
2408.69 179
2408.80 182
2408.91 182
2409.02 179
2409.14 171
2409.25 157
2409.36 140
2409.48 124
2409.59 111
2409.70 106
2409.81 112
2409.93 130
2410.04 157
2410.15 190
2410.27 225
2410.38 259
2410.49 288
2410.61 310
2410.72 324
2410.83 329
2410.94 326
2411.06 315
2411.17 298
2411.28 276
2411.40 252
2411.51 229
2411.62 208
2411.73 193
2411.85 185
2411.96 182
2412.07 186
2412.19 193
2412.30 203
2412.41 214
2412.53 224
2412.64 234
2412.75 244
2412.86 255
2412.98 267
2413.09 279
2413.20 291
2413.32 302
2413.43 309
2413.54 311
2413.66 307
2413.77 297
2413.88 284
2413.99 270
2414.11 257
2414.22 248
2414.33 245
2414.45 248
2414.56 256
2414.67 267
2414.79 278
2414.90 287
2415.01 293
2415.12 294
2415.24 291
2415.35 285
2415.46 276
2415.58 265
2415.69 254
2415.80 243
2415.92 231
2416.03 220
2416.14 211
2416.26 204
2416.37 200
2416.48 199
2416.59 200
2416.71 203
2416.82 211
2416.93 222
2417.05 238
2417.16 259
2417.27 285
2417.39 314
2417.50 341
2417.61 364
2417.73 377
2417.84 379
2417.95 370
2418.06 350
2418.18 323
2418.29 293
2418.40 264
2418.52 239
2418.63 221
2418.74 211
2418.86 209
2418.97 215
2419.08 227
2419.20 244
2419.31 261
2419.42 278
2419.54 292
2419.65 304
2419.76 312
2419.87 320
2419.99 329
2420.10 340
2420.21 352
2420.33 363
2420.44 370
2420.55 370
2420.67 362
2420.78 345
2420.89 321
2421.01 294
2421.12 267
2421.23 243
2421.35 223
2421.46 208
2421.57 197
2421.69 190
2421.80 187
2421.91 187
2422.02 191
2422.14 199
2422.25 208
2422.36 216
2422.48 224
2422.59 230
2422.70 236
2422.82 245
2422.93 258
2423.04 278
2423.16 305
2423.27 336
2423.38 368
2423.50 396
2423.61 418
2423.72 430
2423.84 433
2423.95 429
2424.06 421
2424.18 412
2424.29 406
2424.40 401
2424.52 396
2424.63 388
2424.74 375
2424.86 356
2424.97 331
2425.08 304
2425.20 280
2425.31 263
2425.42 256
2425.54 259
2425.65 270
2425.76 285
2425.88 301
2425.99 314
2426.10 323
2426.22 328
2426.33 331
2426.44 336
2426.55 343
2426.67 354
2426.78 368
2426.89 384
2427.01 401
2427.12 418
2427.23 435
2427.35 450
2427.46 463
2427.57 475
2427.69 482
2427.80 485
2427.91 480
2428.03 467
2428.14 447
2428.25 422
2428.37 394
2428.48 368
2428.59 345
2428.71 328
2428.82 316
2428.93 308
2429.05 302
2429.16 295
2429.28 285
2429.39 272
2429.50 256
2429.62 241
2429.73 228
2429.84 219
2429.96 216
2430.07 218
2430.18 224
2430.30 235
2430.41 249
2430.52 264
2430.64 281
2430.75 301
2430.86 322
2430.98 344
2431.09 369
2431.20 394
2431.32 418
2431.43 440
2431.54 457
2431.66 467
2431.77 469
2431.88 460
2432.00 441
2432.11 413
2432.22 377
2432.34 340
2432.45 303
2432.56 272
2432.68 249
2432.79 236
2432.90 233
2433.02 238
2433.13 247
2433.24 258
2433.36 269
2433.47 278
2433.59 285
2433.70 291
2433.81 296
2433.93 301
2434.04 308
2434.15 313
2434.27 317
2434.38 318
2434.49 313
2434.61 303
2434.72 288
2434.83 270
2434.95 250
2435.06 229
2435.17 209
2435.29 189
2435.40 171
2435.51 156
2435.63 143
2435.74 134
2435.85 129
2435.97 129
2436.08 133
2436.20 138
2436.31 143
2436.42 146
2436.54 144
2436.65 136
2436.76 124
2436.88 108
2436.99 91
2437.10 77
2437.22 69
2437.33 67
2437.44 72
2437.56 82
2437.67 96
2437.79 111
2437.90 124
2438.01 136
2438.13 145
2438.24 152
2438.35 158
2438.47 162
2438.58 162
2438.69 157
2438.81 146
2438.92 128
2439.03 102
2439.15 69
2439.26 34
2439.38 1
2439.49 0
2439.60 0
2439.72 0
2439.83 0
2439.94 0
2440.06 0
2440.17 0
2440.28 5
2440.40 19
2440.51 32
2440.63 43
2440.74 55
2440.85 69
2440.97 88
2441.08 111
2441.19 138
2441.31 168
2441.42 198
2441.53 224
2441.65 243
2441.76 255
2441.88 259
2441.99 255
2442.10 249
2442.22 242
2442.33 240
2442.44 245
2442.56 257
2442.67 276
2442.78 301
2442.90 326
2443.01 349
2443.13 365
2443.24 373
2443.35 371
2443.47 362
2443.58 347
2443.69 331
2443.81 316
2443.92 303
2444.04 293
2444.15 285
2444.26 278
2444.38 271
2444.49 263
2444.60 255
2444.72 248
2444.83 243
2444.95 241
2445.06 242
2445.17 244
2445.29 250
2445.40 257
2445.51 265
2445.63 274
2445.74 285
2445.86 296
2445.97 309
2446.08 320
2446.20 328
2446.31 334
2446.42 336
2446.54 336
2446.65 335
2446.77 333
2446.88 332
2446.99 333
2447.11 336
2447.22 339
2447.33 342
2447.45 341
2447.56 335
2447.68 322
2447.79 302
2447.90 276
2448.02 246
2448.13 216
2448.24 189
2448.36 168
2448.47 154
2448.59 146
2448.70 139
2448.81 131
2448.93 119
2449.04 99
2449.16 74
2449.27 45
2449.38 17
2449.50 0
2449.61 0
2449.72 0
2449.84 0
2449.95 0
2450.07 0
2450.18 4
2450.29 23
2450.41 45
2450.52 69
2450.64 94
2450.75 119
2450.86 143
2450.98 165
2451.09 183
2451.20 196
2451.32 204
2451.43 208
2451.55 208
2451.66 203
2451.77 195
2451.89 184
2452.00 172
2452.12 161
2452.23 151
2452.34 144
2452.46 140
2452.57 138
2452.69 137
2452.80 135
2452.91 129
2453.03 121
2453.14 110
2453.25 98
2453.37 86
2453.48 74
2453.60 63
2453.71 54
2453.82 43
2453.94 31
2454.05 17
2454.17 1
2454.28 0
2454.39 0
2454.51 0
2454.62 0
2454.74 0
2454.85 0
2454.96 0
2455.08 4
2455.19 33
2455.31 63
2455.42 88
2455.53 106
2455.65 112
2455.76 107
2455.88 90
2455.99 68
2456.10 43
2456.22 24
2456.33 13
2456.45 12
2456.56 21
2456.67 37
2456.79 55
2456.90 73
2457.02 88
2457.13 101
2457.24 114
2457.36 128
2457.47 146
2457.59 168
2457.70 192
2457.81 217
2457.93 241
2458.04 264
2458.16 284
2458.27 304
2458.38 323
2458.50 342
2458.61 361
2458.73 378
2458.84 395
2458.95 410
2459.07 424
2459.18 436
2459.30 445
2459.41 451
2459.52 449
2459.64 439
2459.75 420
2459.87 392
2459.98 359
2460.09 324
2460.21 292
2460.32 267
2460.44 252
2460.55 246
2460.67 249
2460.78 257
2460.89 269
2461.01 282
2461.12 293
2461.24 302
2461.35 307
2461.46 309
2461.58 307
2461.69 302
2461.81 293
2461.92 281
2462.03 267
2462.15 251
2462.26 236
2462.38 222
2462.49 212
2462.61 206
2462.72 204
2462.83 207
2462.95 215
2463.06 225
2463.18 236
2463.29 247
2463.40 256
2463.52 262
2463.63 264
2463.75 261
2463.86 254
2463.98 244
2464.09 233
2464.20 220
2464.32 207
2464.43 194
2464.55 180
2464.66 166
2464.77 152
2464.89 139
2465.00 129
2465.12 124
2465.23 125
2465.35 131
2465.46 140
2465.57 149
2465.69 154
2465.80 153
2465.92 146
2466.03 134
2466.15 120
2466.26 109
2466.37 103
2466.49 103
2466.60 109
2466.72 119
2466.83 129
2466.94 138
2467.06 142
2467.17 140
2467.29 133
2467.40 125
2467.52 116
2467.63 110
2467.74 111
2467.86 120
2467.97 137
2468.09 162
2468.20 191
2468.32 221
2468.43 250
2468.54 275
2468.66 295
2468.77 311
2468.89 324
2469.00 336
2469.12 347
2469.23 355
2469.34 359
2469.46 357
2469.57 349
2469.69 336
2469.80 319
2469.92 303
2470.03 289
2470.14 281
2470.26 281
2470.37 287
2470.49 297
2470.60 309
2470.72 320
2470.83 327
2470.94 327
2471.06 320
2471.17 308
2471.29 292
2471.40 274
2471.52 256
2471.63 241
2471.75 229
2471.86 220
2471.97 214
2472.09 208
2472.20 202
2472.32 197
2472.43 193
2472.55 189
2472.66 187
2472.77 187
2472.89 189
2473.00 193
2473.12 196
2473.23 197
2473.35 195
2473.46 190
2473.58 183
2473.69 172
2473.80 161
2473.92 149
2474.03 138
2474.15 128
2474.26 119
2474.38 109
2474.49 101
2474.60 95
2474.72 93
2474.83 96
2474.95 103
2475.06 115
2475.18 129
2475.29 142
2475.41 153
2475.52 159
2475.63 159
2475.75 156
2475.86 152
2475.98 152
2476.09 158
2476.21 173
2476.32 197
2476.44 229
2476.55 263
2476.66 295
2476.78 319
2476.89 334
2477.01 338
2477.12 332
2477.24 319
2477.35 302
2477.47 285
2477.58 269
2477.70 257
2477.81 247
2477.92 240
2478.04 235
2478.15 231
2478.27 229
2478.38 227
2478.50 225
2478.61 224
2478.73 224
2478.84 224
2478.95 225
2479.07 227
2479.18 232
2479.30 239
2479.41 250
2479.53 263
2479.64 279
2479.76 293
2479.87 304
2479.99 307
2480.10 297
2480.21 274
2480.33 238
2480.44 191
2480.56 139
2480.67 86
2480.79 40
2480.90 3
2481.02 0
2481.13 0
2481.25 0
2481.36 0
2481.47 0
2481.59 0
2481.70 0
2481.82 2
2481.93 11
2482.05 20
2482.16 27
2482.28 33
2482.39 36
2482.51 39
2482.62 42
2482.74 48
2482.85 60
2482.96 80
2483.08 108
2483.19 142
2483.31 181
2483.42 219
2483.54 252
2483.65 277
2483.77 292
2483.88 297
2484.00 293
2484.11 283
2484.23 271
2484.34 261
2484.45 254
2484.57 251
2484.68 253
2484.80 256
2484.91 261
2485.03 265
2485.14 268
2485.26 272
2485.37 279
2485.49 291
2485.60 309
2485.72 333
2485.83 363
2485.95 396
2486.06 430
2486.17 463
2486.29 496
2486.40 529
2486.52 564
2486.63 601
2486.75 640
2486.86 681
2486.98 723
2487.09 766
2487.21 807
2487.32 846
2487.44 885
2487.55 924
2487.67 963
2487.78 1001
2487.90 1036
2488.01 1065
2488.12 1087
2488.24 1101
2488.35 1107
2488.47 1105
2488.58 1098
2488.70 1090
2488.81 1082
2488.93 1075
2489.04 1069
2489.16 1065
2489.27 1060
2489.39 1052
2489.50 1039
2489.62 1020
2489.73 994
2489.85 963
2489.96 927
2490.08 889
2490.19 853
2490.30 823
2490.42 802
2490.53 790
2490.65 785
2490.76 787
2490.88 790
2490.99 791
2491.11 786
2491.22 772
2491.34 750
2491.45 722
2491.57 689
2491.68 657
2491.80 627
2491.91 603
2492.03 586
2492.14 575
2492.26 569
2492.37 567
2492.49 568
2492.60 569
2492.72 569
2492.83 569
2492.95 568
2493.06 567
2493.18 565
2493.29 563
2493.40 560
2493.52 555
2493.63 547
2493.75 535
2493.86 519
2493.98 501
2494.09 482
2494.21 466
2494.32 454
2494.44 447
2494.55 443
2494.67 443
2494.78 442
2494.90 439
2495.01 433
2495.13 422
2495.24 407
2495.36 390
2495.47 371
2495.59 352
2495.70 334
2495.82 315
2495.93 297
2496.05 280
2496.16 264
2496.28 252
2496.39 247
2496.51 248
2496.62 256
2496.74 269
2496.85 284
2496.97 297
2497.08 305
2497.20 306
2497.31 300
2497.43 290
2497.54 276
2497.66 262
2497.77 250
2497.89 240
2498.00 231
2498.12 222
2498.23 211
2498.35 198
2498.46 180
2498.58 160
2498.69 139
2498.81 122
2498.92 111
2499.04 110
2499.15 120
2499.27 139
2499.38 166
2499.50 197
2499.61 226
2499.73 250
2499.84 267
2499.96 274
2500.07 273
2500.19 264
2500.30 251
2500.42 236
2500.53 220
2500.65 206
2500.76 194
2500.88 185
2500.99 179
2501.11 177
2501.22 178
2501.34 184
2501.45 195
2501.57 212
2501.68 235
2501.80 262
2501.91 291
2502.03 317
2502.14 339
2502.26 353
2502.37 359
2502.49 357
2502.60 348
2502.72 335
2502.83 319
2502.95 301
2503.06 282
2503.18 263
2503.29 245
2503.41 226
2503.52 208
2503.64 190
2503.75 172
2503.87 151
2503.98 128
2504.10 101
2504.21 72
2504.33 42
2504.44 14
2504.56 0
2504.67 0
2504.79 0
2504.90 0
2505.02 0
2505.13 0
2505.25 12
2505.36 36
2505.48 62
2505.59 88
2505.71 114
2505.82 136
2505.94 155
2506.05 167
2506.17 172
2506.28 167
2506.40 154
2506.52 132
2506.63 103
2506.75 71
2506.86 40
2506.98 11
2507.09 0
2507.21 0
2507.32 0
2507.44 0
2507.55 0
2507.67 0
2507.78 0
2507.90 0
2508.01 5
2508.13 32
2508.24 58
2508.36 79
2508.47 91
2508.59 95
2508.70 90
2508.82 82
2508.93 74
2509.05 70
2509.16 70
2509.28 75
2509.39 80
2509.51 81
2509.63 77
2509.74 67
2509.86 54
2509.97 43
2510.09 38
2510.20 40
2510.32 50
2510.43 65
2510.55 80
2510.66 91
2510.78 95
2510.89 93
2511.01 84
2511.12 71
2511.24 55
2511.35 37
2511.47 20
2511.58 3
2511.70 0
2511.81 0
2511.93 0
2512.05 0
2512.16 0
2512.28 0
2512.39 6
2512.51 26
2512.62 46
2512.74 62
2512.85 72
2512.97 77
2513.08 79
2513.20 79
2513.31 79
2513.43 81
2513.54 87
2513.66 94
2513.77 104
2513.89 114
2514.01 125
2514.12 136
2514.24 146
2514.35 157
2514.47 168
2514.58 178
2514.70 188
2514.81 195
2514.93 201
2515.04 205
2515.16 208
2515.27 210
2515.39 212
2515.50 214
2515.62 214
2515.74 213
2515.85 209
2515.97 203
2516.08 195
2516.20 188
2516.31 183
2516.43 183
2516.54 188
2516.66 199
2516.77 215
2516.89 234
2517.00 256
2517.12 277
2517.24 297
2517.35 311
2517.47 320
2517.58 321
2517.70 315
2517.81 300
2517.93 278
2518.04 251
2518.16 221
2518.27 187
2518.39 152
2518.51 115
2518.62 77
2518.74 40
2518.85 5
2518.97 0
2519.08 0
2519.20 0
2519.31 0
2519.43 0
2519.54 0
2519.66 0
2519.77 0
2519.89 17
2520.01 45
2520.12 72
2520.24 98
2520.35 119
2520.47 134
2520.58 142
2520.70 142
2520.81 133
2520.93 118
2521.05 99
2521.16 78
2521.28 57
2521.39 38
2521.51 23
2521.62 13
2521.74 7
2521.85 7
2521.97 10
2522.08 16
2522.20 24
2522.32 33
2522.43 40
2522.55 45
2522.66 48
2522.78 48
2522.89 47
2523.01 45
2523.12 45
2523.24 48
2523.36 53
2523.47 62
2523.59 71
2523.70 79
2523.82 83
2523.93 83
2524.05 79
2524.16 73
2524.28 67
2524.40 63
2524.51 62
2524.63 65
2524.74 71
2524.86 79
2524.97 87
2525.09 94
2525.20 99
2525.32 104
2525.44 107
2525.55 108
2525.67 108
2525.78 106
2525.90 102
2526.01 98
2526.13 92
2526.24 86
2526.36 81
2526.48 78
2526.59 76
2526.71 77
2526.82 79
2526.94 85
2527.05 92
2527.17 101
2527.28 111
2527.40 118
2527.52 122
2527.63 119
2527.75 109
2527.86 92
2527.98 67
2528.09 39
2528.21 9
2528.33 0
2528.44 0
2528.56 0
2528.67 0
2528.79 0
2528.90 0
2529.02 0
2529.14 20
2529.25 50
2529.37 81
2529.48 111
2529.60 138
2529.71 161
2529.83 178
2529.95 190
2530.06 199
2530.18 205
2530.29 209
2530.41 210
2530.52 209
2530.64 203
2530.75 192
2530.87 174
2530.99 151
2531.10 124
2531.22 94
2531.33 64
2531.45 35
2531.56 8
2531.68 0
2531.80 0
2531.91 0
2532.03 0
2532.14 0
2532.26 0
2532.38 0
2532.49 0
2532.61 19
2532.72 49
2532.84 74
2532.95 94
2533.07 105
2533.19 109
2533.30 108
2533.42 105
2533.53 102
2533.65 103
2533.76 106
2533.88 112
2534.00 120
2534.11 128
2534.23 135
2534.34 141
2534.46 147
2534.57 153
2534.69 157
2534.81 160
2534.92 162
2535.04 161
2535.15 160
2535.27 159
2535.39 159
2535.50 161
2535.62 165
2535.73 168
2535.85 170
2535.96 168
2536.08 162
2536.20 152
2536.31 140
2536.43 127
2536.54 116
2536.66 108
2536.78 105
2536.89 108
2537.01 115
2537.12 127
2537.24 141
2537.35 158
2537.47 174
2537.59 188
2537.70 201
2537.82 212
2537.93 222
2538.05 231
2538.17 240
2538.28 250
2538.40 261
2538.51 273
2538.63 288
2538.74 303
2538.86 319
2538.98 332
2539.09 342
2539.21 346
2539.32 342
2539.44 332
2539.56 320
2539.67 309
2539.79 303
2539.90 304
2540.02 312
2540.14 327
2540.25 343
2540.37 358
2540.48 369
2540.60 374
2540.72 375
2540.83 372
2540.95 367
2541.06 360
2541.18 351
2541.30 339
2541.41 325
2541.53 308
2541.64 288
2541.76 269
2541.87 252
2541.99 238
2542.11 229
2542.22 222
2542.34 217
2542.45 211
2542.57 202
2542.69 190
2542.80 176
2542.92 162
2543.03 151
2543.15 144
2543.27 143
2543.38 149
2543.50 160
2543.61 175
2543.73 192
2543.85 211
2543.96 230
2544.08 249
2544.19 268
2544.31 286
2544.43 303
2544.54 314
2544.66 319
2544.77 314
2544.89 300
2545.01 277
2545.12 248
2545.24 218
2545.35 193
2545.47 175
2545.59 169
2545.70 174
2545.82 187
2545.93 206
2546.05 226
2546.17 242
2546.28 251
2546.40 254
2546.52 249
2546.63 239
2546.75 224
2546.86 208
2546.98 190
2547.10 173
2547.21 156
2547.33 141
2547.44 127
2547.56 115
2547.68 105
2547.79 95
2547.91 85
2548.02 75
2548.14 65
2548.26 55
2548.37 44
2548.49 34
2548.60 25
2548.72 14
2548.84 4
2548.95 0
2549.07 0
2549.19 0
2549.30 0
2549.42 0
2549.53 0
2549.65 0
2549.77 0
2549.88 10
2550.00 23
2550.11 34
2550.23 43
2550.35 47
2550.46 47
2550.58 43
2550.70 35
2550.81 25
2550.93 16
2551.04 9
2551.16 5
2551.28 5
2551.39 11
2551.51 23
2551.62 39
2551.74 61
2551.86 85
2551.97 110
2552.09 133
2552.21 151
2552.32 162
2552.44 164
2552.55 158
2552.67 144
2552.79 126
2552.90 106
2553.02 88
2553.14 74
2553.25 62
2553.37 53
2553.48 45
2553.60 35
2553.72 23
2553.83 9
2553.95 0
2554.06 0
2554.18 0
2554.30 0
2554.41 0
2554.53 0
2554.65 0
2554.76 0
2554.88 10
2554.99 25
2555.11 35
2555.23 40
2555.34 41
2555.46 39
2555.58 38
2555.69 41
2555.81 50
2555.93 65
2556.04 86
2556.16 110
2556.27 132
2556.39 152
2556.51 166
2556.62 174
2556.74 178
2556.86 177
2556.97 173
2557.09 168
2557.20 162
2557.32 156
2557.44 148
2557.55 140
2557.67 132
2557.79 124
2557.90 118
2558.02 117
2558.13 120
2558.25 128
2558.37 139
2558.48 151
2558.60 161
2558.72 169
2558.83 173
2558.95 175
2559.07 176
2559.18 178
2559.30 182
2559.41 189
2559.53 197
2559.65 205
2559.76 211
2559.88 214
2560.00 214
2560.11 213
2560.23 209
2560.35 206
2560.46 203
2560.58 203
2560.69 205
2560.81 209
2560.93 214
2561.04 220
2561.16 225
2561.28 230
2561.39 233
2561.51 233
2561.63 233
2561.74 232
2561.86 233
2561.98 235
2562.09 240
2562.21 247
2562.32 254
2562.44 260
2562.56 263
2562.67 262
2562.79 258
2562.91 250
2563.02 240
2563.14 230
2563.26 220
2563.37 211
2563.49 205
2563.61 201
2563.72 197
2563.84 194
2563.95 190
2564.07 185
2564.19 178
2564.30 171
2564.42 165
2564.54 160
2564.65 157
2564.77 158
2564.89 160
2565.00 163
2565.12 163
2565.24 160
2565.35 153
2565.47 141
2565.59 125
2565.70 108
2565.82 93
2565.93 82
2566.05 77
2566.17 80
2566.28 89
2566.40 102
2566.52 117
2566.63 130
2566.75 138
2566.87 139
2566.98 133
2567.10 122
2567.22 110
2567.33 100
2567.45 95
2567.57 98
2567.68 108
2567.80 126
2567.92 145
2568.03 162
2568.15 175
2568.27 181
2568.38 179
2568.50 173
2568.61 164
2568.73 156
2568.85 149
2568.96 144
2569.08 140
2569.20 135
2569.31 128
2569.43 119
2569.55 110
2569.66 101
2569.78 93
2569.90 89
2570.01 89
2570.13 91
2570.25 97
2570.36 106
2570.48 117
2570.60 131
2570.71 147
2570.83 163
2570.95 178
2571.06 187
2571.18 190
2571.30 185
2571.41 173
2571.53 157
2571.65 138
2571.76 124
2571.88 117
2572.00 119
2572.11 130
2572.23 149
2572.35 172
2572.46 196
2572.58 218
2572.70 238
2572.81 254
2572.93 267
2573.05 276
2573.16 283
2573.28 288
2573.40 289
2573.51 287
2573.63 284
2573.75 280
2573.86 278
2573.98 275
2574.10 272
2574.21 268
2574.33 260
2574.45 248
2574.56 231
2574.68 211
2574.80 191
2574.91 172
2575.03 157
2575.15 144
2575.26 134
2575.38 126
2575.50 118
2575.61 111
2575.73 103
2575.85 96
2575.96 89
2576.08 82
2576.20 75
2576.31 65
2576.43 55
2576.55 42
2576.66 29
2576.78 16
2576.90 7
2577.01 0
2577.13 0
2577.25 0
2577.36 0
2577.48 0
2577.60 0
2577.72 0
2577.83 3
2577.95 8
2578.07 16
2578.18 24
2578.30 30
2578.42 34
2578.53 35
2578.65 32
2578.77 26
2578.88 17
2579.00 7
2579.12 0
2579.23 0
2579.35 0
2579.47 0
2579.58 0
2579.70 0
2579.82 0
2579.93 0
2580.05 1
2580.17 10
2580.28 18
2580.40 23
2580.52 23
2580.64 20
2580.75 15
2580.87 10
2580.99 9
2581.10 12
2581.22 22
2581.34 35
2581.45 50
2581.57 63
2581.69 74
2581.80 81
2581.92 86
2582.04 89
2582.15 92
2582.27 95
2582.39 101
2582.50 109
2582.62 121
2582.74 136
2582.86 154
2582.97 175
2583.09 195
2583.21 214
2583.32 227
2583.44 233
2583.56 234
2583.67 233
2583.79 233
2583.91 236
2584.02 244
2584.14 255
2584.26 267
2584.38 276
2584.49 278
2584.61 272
2584.73 259
2584.84 241
2584.96 221
2585.08 203
2585.19 188
2585.31 178
2585.43 174
2585.54 173
2585.66 174
2585.78 176
2585.90 178
2586.01 179
2586.13 177
2586.25 174
2586.36 170
2586.48 167
2586.60 165
2586.71 166
2586.83 167
2586.95 170
2587.07 173
2587.18 175
2587.30 179
2587.42 185
2587.53 194
2587.65 208
2587.77 226
2587.88 247
2588.00 266
2588.12 282
2588.24 291
2588.35 293
2588.47 288
2588.59 279
2588.70 268
2588.82 258
2588.94 252
2589.05 249
2589.17 247
2589.29 246
2589.41 242
2589.52 234
2589.64 222
2589.76 207
2589.87 192
2589.99 180
2590.11 172
2590.22 168
2590.34 167
2590.46 165
2590.58 160
2590.69 152
2590.81 140
2590.93 127
2591.04 116
2591.16 108
2591.28 106
2591.40 109
2591.51 114
2591.63 120
2591.75 123
2591.86 123
2591.98 119
2592.10 112
2592.21 106
2592.33 101
2592.45 100
2592.57 104
2592.68 110
2592.80 120
2592.92 129
2593.03 139
2593.15 146
2593.27 150
2593.39 150
2593.50 146
2593.62 137
2593.74 125
2593.85 110
2593.97 94
2594.09 78
2594.21 67
2594.32 59
2594.44 56
2594.56 56
2594.67 56
2594.79 56
2594.91 52
2595.03 44
2595.14 31
2595.26 14
2595.38 0
2595.49 0
2595.61 0
2595.73 0
2595.85 0
2595.96 0
2596.08 0
2596.20 0
2596.31 22
2596.43 56
2596.55 90
2596.67 120
2596.78 145
2596.90 165
2597.02 183
2597.14 197
2597.25 211
2597.37 222
2597.49 231
2597.60 235
2597.72 233
2597.84 227
2597.96 217
2598.07 206
2598.19 199
2598.31 198
2598.42 204
2598.54 217
2598.66 236
2598.78 259
2598.89 283
2599.01 306
2599.13 325
2599.25 338
2599.36 346
2599.48 346
2599.60 339
2599.71 326
2599.83 309
2599.95 291
2600.07 276
2600.18 267
2600.30 266
2600.42 274
2600.54 291
2600.65 314
2600.77 343
2600.89 375
2601.00 409
2601.12 441
2601.24 471
2601.36 497
2601.47 516
2601.59 528
2601.71 532
2601.83 531
2601.94 526
2602.06 523
2602.18 523
2602.29 531
2602.41 546
2602.53 566
2602.65 589
2602.76 611
2602.88 628
2603.00 637
2603.12 637
2603.23 627
2603.35 609
2603.47 586
2603.59 560
2603.70 534
2603.82 509
2603.94 484
2604.06 460
2604.17 436
2604.29 413
2604.41 391
2604.52 371
2604.64 355
2604.76 345
2604.88 341
2604.99 342
2605.11 347
2605.23 354
2605.35 361
2605.46 367
2605.58 372
2605.70 376
2605.82 380
2605.93 385
2606.05 391
2606.17 398
2606.29 403
2606.40 407
2606.52 406
2606.64 401
2606.76 392
2606.87 378
2606.99 361
2607.11 343
2607.22 324
2607.34 305
2607.46 288
2607.58 273
2607.69 260
2607.81 251
2607.93 246
2608.05 244
2608.16 245
2608.28 248
2608.40 255
2608.52 265
2608.63 278
2608.75 296
2608.87 318
2608.99 346
2609.10 376
2609.22 407
2609.34 435
2609.46 458
2609.57 473
2609.69 479
2609.81 478
2609.93 468
2610.04 453
2610.16 433
2610.28 410
2610.40 387
2610.51 364
2610.63 346
2610.75 332
2610.87 325
2610.98 325
2611.10 331
2611.22 340
2611.34 351
2611.45 360
2611.57 367
2611.69 370
2611.81 371
2611.92 371
2612.04 373
2612.16 379
2612.28 389
2612.39 400
2612.51 410
2612.63 416
2612.75 416
2612.86 411
2612.98 402
2613.10 393
2613.22 387
2613.34 385
2613.45 388
2613.57 393
2613.69 396
2613.81 392
2613.92 381
2614.04 360
2614.16 332
2614.28 300
2614.39 267
2614.51 236
2614.63 209
2614.75 189
2614.86 175
2614.98 168
2615.10 166
2615.22 168
2615.33 173
2615.45 179
2615.57 185
2615.69 189
2615.80 190
2615.92 187
2616.04 182
2616.16 176
2616.28 171
2616.39 167
2616.51 165
2616.63 166
2616.75 167
2616.86 168
2616.98 166
2617.10 162
2617.22 154
2617.33 144
2617.45 133
2617.57 122
2617.69 115
2617.80 113
2617.92 117
2618.04 125
2618.16 137
2618.28 150
2618.39 162
2618.51 170
2618.63 173
2618.75 171
2618.86 167
2618.98 161
2619.10 158
2619.22 158
2619.33 161
2619.45 168
2619.57 176
2619.69 183
2619.81 188
2619.92 190
2620.04 190
2620.16 190
2620.28 192
2620.39 194
2620.51 200
2620.63 206
2620.75 212
2620.87 216
2620.98 216
2621.10 212
2621.22 204
2621.34 195
2621.45 188
2621.57 183
2621.69 186
2621.81 195
2621.92 212
2622.04 233
2622.16 257
2622.28 279
2622.40 298
2622.51 312
2622.63 318
2622.75 317
2622.87 309
2622.98 294
2623.10 273
2623.22 246
2623.34 215
2623.46 180
2623.57 144
2623.69 108
2623.81 75
2623.93 45
2624.04 20
2624.16 1
2624.28 0
2624.40 0
2624.52 0
2624.63 0
2624.75 0
2624.87 0
2624.99 0
2625.11 10
2625.22 18
2625.34 23
2625.46 24
2625.58 21
2625.69 14
2625.81 7
2625.93 0
2626.05 0
2626.17 1
2626.28 11
2626.40 27
2626.52 47
2626.64 66
2626.76 83
2626.87 94
2626.99 98
2627.11 97
2627.23 95
2627.34 95
2627.46 101
2627.58 116
2627.70 140
2627.82 172
2627.93 206
2628.05 238
2628.17 262
2628.29 275
2628.41 276
2628.52 265
2628.64 246
2628.76 223
2628.88 201
2629.00 185
2629.11 179
2629.23 180
2629.35 189
2629.47 200
2629.59 209
2629.70 213
2629.82 212
2629.94 205
2630.06 195
2630.17 185
2630.29 177
2630.41 172
2630.53 170
2630.65 168
2630.76 166
2630.88 161
2631.00 155
2631.12 149
2631.24 144
2631.35 143
2631.47 147
2631.59 155
2631.71 166
2631.83 176
2631.94 186
2632.06 192
2632.18 196
2632.30 200
2632.42 204
2632.53 211
2632.65 221
2632.77 230
2632.89 236
2633.01 236
2633.12 227
2633.24 210
2633.36 189
2633.48 168
2633.60 152
2633.71 144
2633.83 145
2633.95 155
2634.07 168
2634.19 181
2634.30 192
2634.42 197
2634.54 198
2634.66 195
2634.78 190
2634.89 184
2635.01 179
2635.13 176
2635.25 173
2635.37 172
2635.49 171
2635.60 173
2635.72 177
2635.84 185
2635.96 196
2636.08 209
2636.19 223
2636.31 237
2636.43 247
2636.55 253
2636.67 253
2636.78 248
2636.90 239
2637.02 230
2637.14 223
2637.26 224
2637.37 237
2637.49 262
2637.61 298
2637.73 339
2637.85 380
2637.97 411
2638.08 429
2638.20 430
2638.32 415
2638.44 389
2638.56 359
2638.67 330
2638.79 309
2638.91 297
2639.03 296
2639.15 305
2639.26 321
2639.38 340
2639.50 361
2639.62 380
2639.74 394
2639.86 403
2639.97 405
2640.09 401
2640.21 391
2640.33 379
2640.45 367
2640.56 357
2640.68 350
2640.80 347
2640.92 346
2641.04 344
2641.16 340
2641.27 333
2641.39 323
2641.51 312
2641.63 303
2641.75 297
2641.86 296
2641.98 299
2642.10 306
2642.22 314
2642.34 322
2642.46 331
2642.57 339
2642.69 345
2642.81 349
2642.93 350
2643.05 347
2643.17 340
2643.28 330
2643.40 320
2643.52 309
2643.64 301
2643.76 294
2643.87 289
2643.99 282
2644.11 273
2644.23 260
2644.35 244
2644.47 226
2644.58 205
2644.70 184
2644.82 163
2644.94 142
2645.06 123
2645.18 105
2645.29 90
2645.41 79
2645.53 72
2645.65 67
2645.77 65
2645.89 61
2646.00 55
2646.12 46
2646.24 34
2646.36 18
2646.48 1
2646.60 0
2646.71 0
2646.83 0
2646.95 0
2647.07 0
2647.19 0
2647.31 0
2647.42 0
2647.54 27
2647.66 58
2647.78 90
2647.90 117
2648.02 136
2648.13 144
2648.25 141
2648.37 129
2648.49 111
2648.61 90
2648.73 68
2648.84 48
2648.96 31
2649.08 17
2649.20 6
2649.32 0
2649.44 0
2649.55 0
2649.67 0
2649.79 0
2649.91 8
2650.03 19
2650.15 27
2650.26 32
2650.38 32
2650.50 27
2650.62 21
2650.74 16
2650.86 14
2650.97 17
2651.09 24
2651.21 34
2651.33 42
2651.45 44
2651.57 40
2651.69 28
2651.80 10
2651.92 0
2652.04 0
2652.16 0
2652.28 0
2652.40 0
2652.51 0
2652.63 0
2652.75 0
2652.87 17
2652.99 32
2653.11 43
2653.22 48
2653.34 49
2653.46 45
2653.58 41
2653.70 36
2653.82 33
2653.94 32
2654.05 34
2654.17 39
2654.29 46
2654.41 58
2654.53 72
2654.65 90
2654.77 109
2654.88 126
2655.00 141
2655.12 150
2655.24 153
2655.36 152
2655.48 149
2655.59 145
2655.71 143
2655.83 143
2655.95 146
2656.07 151
2656.19 157
2656.31 162
2656.42 166
2656.54 166
2656.66 165
2656.78 161
2656.90 154
2657.02 144
2657.14 130
2657.25 113
2657.37 92
2657.49 67
2657.61 39
2657.73 13
2657.85 0
2657.97 0
2658.08 0
2658.20 0
2658.32 0
2658.44 19
2658.56 47
2658.68 75
2658.80 102
2658.91 124
2659.03 142
2659.15 156
2659.27 166
2659.39 172
2659.51 176
2659.63 178
2659.74 178
2659.86 174
2659.98 169
2660.10 162
2660.22 155
2660.34 150
2660.46 149
2660.57 152
2660.69 163
2660.81 178
2660.93 196
2661.05 216
2661.17 234
2661.29 251
2661.41 264
2661.52 275
2661.64 282
2661.76 286
2661.88 287
2662.00 284
2662.12 276
2662.24 263
2662.35 247
2662.47 227
2662.59 205
2662.71 183
2662.83 162
2662.95 143
2663.07 127
2663.19 115
2663.30 107
2663.42 101
2663.54 99
2663.66 98
2663.78 98
2663.90 98
2664.02 97
2664.13 96
2664.25 95
2664.37 96
2664.49 98
2664.61 103
2664.73 112
2664.85 123
2664.97 137
2665.08 152
2665.20 169
2665.32 187
2665.44 204
2665.56 218
2665.68 230
2665.80 240
2665.92 249
2666.03 259
2666.15 270
2666.27 286
2666.39 306
2666.51 329
2666.63 353
2666.75 374
2666.87 392
2666.98 402
2667.10 406
2667.22 404
2667.34 397
2667.46 389
2667.58 381
2667.70 377
2667.82 378
2667.93 383
2668.05 391
2668.17 401
2668.29 409
2668.41 413
2668.53 411
2668.65 403
2668.77 392
2668.88 379
2669.00 370
2669.12 366
2669.24 369
2669.36 379
2669.48 393
2669.60 408
2669.72 421
2669.84 430
2669.95 434
2670.07 434
2670.19 434
2670.31 437
2670.43 444
2670.55 456
2670.67 473
2670.79 492
2670.91 510
2671.02 524
2671.14 532
2671.26 534
2671.38 529
2671.50 521
2671.62 511
2671.74 501
2671.86 494
2671.97 488
2672.09 483
2672.21 476
2672.33 468
2672.45 457
2672.57 443
2672.69 427
2672.81 411
2672.93 397
2673.04 385
2673.16 376
2673.28 370
2673.40 365
2673.52 360
2673.64 354
2673.76 347
2673.88 340
2674.00 333
2674.12 327
2674.23 321
2674.35 315
2674.47 307
2674.59 297
2674.71 285
2674.83 270
2674.95 252
2675.07 232
2675.19 213
2675.30 194
2675.42 178
2675.54 165
2675.66 154
2675.78 147
2675.90 142
2676.02 138
2676.14 134
2676.26 130
2676.38 125
2676.49 119
2676.61 114
2676.73 111
2676.85 109
2676.97 108
2677.09 109
2677.21 109
2677.33 109
2677.45 107
2677.57 103
2677.68 99
2677.80 96
2677.92 94
2678.04 94
2678.16 97
2678.28 101
2678.40 107
2678.52 113
2678.64 118
2678.76 121
2678.87 120
2678.99 116
2679.11 109
2679.23 99
2679.35 86
2679.47 74
2679.59 65
2679.71 61
2679.83 62
2679.95 68
2680.06 78
2680.18 91
2680.30 102
2680.42 108
2680.54 108
2680.66 100
2680.78 84
2680.90 63
2681.02 41
2681.14 19
2681.26 2
2681.37 0
2681.49 0
2681.61 0
2681.73 0
2681.85 0
2681.97 0
2682.09 0
2682.21 0
2682.33 1
2682.45 3
2682.57 6
2682.68 11
2682.80 18
2682.92 26
2683.04 37
2683.16 50
2683.28 65
2683.40 82
2683.52 101
2683.64 122
2683.76 143
2683.88 164
2684.00 181
2684.11 195
2684.23 204
2684.35 207
2684.47 204
2684.59 197
2684.71 188
2684.83 179
2684.95 173
2685.07 170
2685.19 173
2685.31 181
2685.43 193
2685.54 209
2685.66 226
2685.78 244
2685.90 260
2686.02 276
2686.14 290
2686.26 301
2686.38 307
2686.50 309
2686.62 306
2686.74 298
2686.86 289
2686.97 281
2687.09 277
2687.21 278
2687.33 285
2687.45 295
2687.57 304
2687.69 309
2687.81 307
2687.93 298
2688.05 282
2688.17 262
2688.29 243
2688.41 228
2688.52 221
2688.64 221
2688.76 228
2688.88 238
2689.00 250
2689.12 258
2689.24 261
2689.36 255
2689.48 241
2689.60 220
2689.72 194
2689.84 165
2689.96 137
2690.08 110
2690.19 87
2690.31 68
2690.43 53
2690.55 40
2690.67 30
2690.79 20
2690.91 12
2691.03 4
2691.15 0
2691.27 0
2691.39 0
2691.51 11
2691.63 30
2691.75 55
2691.86 81
2691.98 106
2692.10 125
2692.22 134
2692.34 135
2692.46 129
2692.58 120
2692.70 111
2692.82 103
2692.94 100
2693.06 101
2693.18 105
2693.30 112
2693.42 119
2693.54 127
2693.65 134
2693.77 140
2693.89 144
2694.01 148
2694.13 151
2694.25 155
2694.37 157
2694.49 158
2694.61 157
2694.73 151
2694.85 141
2694.97 128
2695.09 115
2695.21 106
2695.33 106
2695.45 116
2695.56 139
2695.68 170
2695.80 205
2695.92 237
2696.04 259
2696.16 269
2696.28 266
2696.40 251
2696.52 228
2696.64 200
2696.76 172
2696.88 146
2697.00 122
2697.12 102
2697.24 85
2697.36 72
2697.48 63
2697.59 57
2697.71 53
2697.83 49
2697.95 44
2698.07 38
2698.19 30
2698.31 21
2698.43 13
2698.55 9
2698.67 8
2698.79 11
2698.91 16
2699.03 20
2699.15 20
2699.27 15
2699.39 4
2699.51 0
2699.63 0
2699.75 0
2699.86 0
2699.98 0
2700.10 0
2700.22 25
2700.34 54
2700.46 82
2700.58 106
2700.70 124
2700.82 136
2700.94 142
2701.06 142
2701.18 137
2701.30 128
2701.42 115
2701.54 98
2701.66 80
2701.78 61
2701.90 44
2702.02 31
2702.14 23
2702.26 20
2702.37 23
2702.49 29
2702.61 36
2702.73 42
2702.85 46
2702.97 47
2703.09 47
2703.21 47
2703.33 50
2703.45 55
2703.57 64
2703.69 75
2703.81 87
2703.93 98
2704.05 105
2704.17 107
2704.29 104
2704.41 96
2704.53 86
2704.65 74
2704.77 63
2704.89 53
2705.01 44
2705.13 36
2705.24 28
2705.36 18
2705.48 7
2705.60 0
2705.72 0
2705.84 0
2705.96 0
2706.08 0
2706.20 0
2706.32 0
2706.44 0
2706.56 25
2706.68 53
2706.80 78
2706.92 98
2707.04 111
2707.16 119
2707.28 122
2707.40 122
2707.52 120
2707.64 118
2707.76 114
2707.88 108
2708.00 101
2708.12 92
2708.24 82
2708.36 74
2708.48 68
2708.60 66
2708.71 69
2708.83 75
2708.95 85
2709.07 97
2709.19 109
2709.31 121
2709.43 131
2709.55 140
2709.67 145
2709.79 146
2709.91 143
2710.03 136
2710.15 127
2710.27 118
2710.39 112
2710.51 111
2710.63 116
2710.75 126
2710.87 138
2710.99 151
2711.11 161
2711.23 168
2711.35 172
2711.47 178
2711.59 187
2711.71 203
2711.83 226
2711.95 253
2712.07 279
2712.19 301
2712.31 315
2712.43 320
2712.55 318
2712.67 311
2712.79 303
2712.91 296
2713.03 290
2713.15 284
2713.26 278
2713.38 272
2713.50 265
2713.62 258
2713.74 254
2713.86 254
2713.98 260
2714.10 271
2714.22 287
2714.34 304
2714.46 322
2714.58 339
2714.70 353
2714.82 362
2714.94 368
2715.06 369
2715.18 368
2715.30 364
2715.42 357
2715.54 350
2715.66 342
2715.78 334
2715.90 327
2716.02 323
2716.14 323
2716.26 329
2716.38 341
2716.50 356
2716.62 372
2716.74 386
2716.86 395
2716.98 398
2717.10 393
2717.22 384
2717.34 375
2717.46 370
2717.58 374
2717.70 388
2717.82 411
2717.94 441
2718.06 475
2718.18 509
2718.30 541
2718.42 567
2718.54 589
2718.66 606
2718.78 617
2718.90 624
2719.02 626
2719.14 624
2719.26 619
2719.38 612
2719.50 603
2719.62 595
2719.74 588
2719.86 582
2719.98 577
2720.10 572
2720.22 564
2720.34 555
2720.46 544
2720.58 530
2720.70 514
2720.82 497
2720.94 479
2721.06 464
2721.18 451
2721.30 442
2721.42 436
2721.54 433
2721.66 431
2721.78 428
2721.90 424
2722.02 418
2722.14 411
2722.26 404
2722.38 399
2722.50 397
2722.62 397
2722.74 399
2722.86 402
2722.98 406
2723.10 409
2723.22 410
2723.34 411
2723.46 410
2723.58 408
2723.70 405
2723.82 402
2723.94 399
2724.06 395
2724.18 392
2724.30 388
2724.42 383
2724.54 378
2724.66 372
2724.78 366
2724.90 361
2725.02 357
2725.14 355
2725.26 356
2725.38 358
2725.50 361
2725.62 364
2725.74 365
2725.86 363
2725.98 359
2726.10 354
2726.22 348
2726.34 344
2726.46 342
2726.58 343
2726.70 344
2726.82 345
2726.94 344
2727.06 340
2727.18 334
2727.30 327
2727.42 320
2727.54 315
2727.66 316
2727.78 323
2727.90 336
2728.02 352
2728.14 370
2728.26 385
2728.38 394
2728.50 394
2728.62 388
2728.74 375
2728.86 360
2728.98 347
2729.10 338
2729.22 336
2729.34 341
2729.46 351
2729.58 364
2729.70 378
2729.82 389
2729.94 397
2730.06 400
2730.18 401
2730.30 400
2730.42 399
2730.54 399
2730.66 402
2730.78 406
2730.90 411
2731.02 415
2731.14 414
2731.26 407
2731.38 393
2731.50 373
2731.62 349
2731.74 323
2731.86 298
2731.98 275
2732.10 257
2732.22 242
2732.35 231
2732.47 222
2732.59 215
2732.71 210
2732.83 209
2732.95 211
2733.07 216
2733.19 225
2733.31 234
2733.43 243
2733.55 247
2733.67 246
2733.79 237
2733.91 222
2734.03 204
2734.15 186
2734.27 171
2734.39 162
2734.51 162
2734.63 172
2734.75 191
2734.87 217
2734.99 248
2735.11 282
2735.23 319
2735.35 356
2735.47 392
2735.59 425
2735.71 452
2735.83 472
2735.95 482
2736.07 483
2736.19 476
2736.31 464
2736.43 451
2736.55 441
2736.67 434
2736.79 432
2736.91 433
2737.04 435
2737.16 435
2737.28 433
2737.40 426
2737.52 418
2737.64 408
2737.76 398
2737.88 391
2738.00 386
2738.12 383
2738.24 381
2738.36 378
2738.48 374
2738.60 367
2738.72 356
2738.84 340
2738.96 321
2739.08 299
2739.20 275
2739.32 251
2739.44 228
2739.56 208
2739.68 192
2739.80 179
2739.92 169
2740.04 162
2740.16 159
2740.28 159
2740.41 162
2740.53 166
2740.65 170
2740.77 173
2740.89 174
2741.01 171
2741.13 164
2741.25 155
2741.37 144
2741.49 134
2741.61 126
2741.73 122
2741.85 120
2741.97 123
2742.09 127
2742.21 134
2742.33 140
2742.45 145
2742.57 149
2742.69 150
2742.81 149
2742.93 147
2743.05 143
2743.17 138
2743.30 133
2743.42 128
2743.54 123
2743.66 118
2743.78 113
2743.90 110
2744.02 109
2744.14 111
2744.26 114
2744.38 120
2744.50 127
2744.62 133
2744.74 136
2744.86 133
2744.98 122
2745.10 105
2745.22 82
2745.34 57
2745.46 34
2745.58 16
2745.70 4
2745.83 0
2745.95 0
2746.07 3
2746.19 6
2746.31 9
2746.43 10
2746.55 12
2746.67 14
2746.79 18
2746.91 21
2747.03 22
2747.15 20
2747.27 14
2747.39 5
2747.51 0
2747.63 0
2747.75 0
2747.87 0
2747.99 0
2748.12 0
2748.24 0
2748.36 0
2748.48 5
2748.60 15
2748.72 23
2748.84 31
2748.96 38
2749.08 44
2749.20 48
2749.32 52
2749.44 55
2749.56 58
2749.68 61
2749.80 62
2749.92 64
2750.04 67
2750.17 70
2750.29 73
2750.41 77
2750.53 81
2750.65 85
2750.77 88
2750.89 91
2751.01 92
2751.13 93
2751.25 95
2751.37 98
2751.49 102
2751.61 105
2751.73 107
2751.85 106
2751.97 103
2752.09 98
2752.22 90
2752.34 83
2752.46 76
2752.58 70
2752.70 66
2752.82 64
2752.94 62
2753.06 61
2753.18 60
2753.30 59
2753.42 56
2753.54 51
2753.66 43
2753.78 32
2753.90 18
2754.03 5
2754.15 0
2754.27 0
2754.39 0
2754.51 0
2754.63 10
2754.75 32
2754.87 58
2754.99 82
2755.11 102
2755.23 114
2755.35 119
2755.47 116
2755.59 109
2755.72 101
2755.84 96
2755.96 95
2756.08 100
2756.20 111
2756.32 126
2756.44 144
2756.56 163
2756.68 181
2756.80 196
2756.92 206
2757.04 210
2757.16 208
2757.29 200
2757.41 186
2757.53 167
2757.65 145
2757.77 121
2757.89 96
2758.01 74
2758.13 56
2758.25 44
2758.37 40
2758.49 45
2758.61 58
2758.73 77
2758.86 100
2758.98 122
2759.10 141
2759.22 154
2759.34 161
2759.46 162
2759.58 159
2759.70 151
2759.82 141
2759.94 129
2760.06 116
2760.18 101
2760.30 85
2760.43 68
2760.55 53
2760.67 39
2760.79 29
2760.91 23
2761.03 24
2761.15 29
2761.27 38
2761.39 49
2761.51 60
2761.63 69
2761.75 75
2761.88 79
2762.00 82
2762.12 85
2762.24 88
2762.36 91
2762.48 95
2762.60 100
2762.72 103
2762.84 106
2762.96 107
2763.08 106
2763.21 101
2763.33 91
2763.45 77
2763.57 59
2763.69 40
2763.81 20
2763.93 5
2764.05 0
2764.17 0
2764.29 0
2764.41 0
2764.54 0
2764.66 0
2764.78 0
2764.90 0
2765.02 0
2765.14 0
2765.26 3
2765.38 19
2765.50 40
2765.62 63
2765.74 86
2765.87 106
2765.99 122
2766.11 135
2766.23 145
2766.35 155
2766.47 166
2766.59 178
2766.71 191
2766.83 203
2766.95 211
2767.07 215
2767.20 213
2767.32 209
2767.44 203
2767.56 201
2767.68 204
2767.80 213
2767.92 228
2768.04 244
2768.16 261
2768.28 274
2768.41 283
2768.53 286
2768.65 286
2768.77 284
2768.89 282
2769.01 280
2769.13 279
2769.25 277
2769.37 275
2769.49 272
2769.62 268
2769.74 264
2769.86 261
2769.98 258
2770.10 256
2770.22 252
2770.34 245
2770.46 235
2770.58 222
2770.71 207
2770.83 192
2770.95 178
2771.07 166
2771.19 154
2771.31 141
2771.43 126
2771.55 107
2771.67 87
2771.79 68
2771.92 58
2772.04 59
2772.16 75
2772.28 105
2772.40 147
2772.52 196
2772.64 246
2772.76 292
2772.88 329
2773.01 356
2773.13 374
2773.25 384
2773.37 390
2773.49 391
2773.61 391
2773.73 391
2773.85 391
2773.97 389
2774.10 387
2774.22 382
2774.34 376
2774.46 370
2774.58 364
2774.70 361
2774.82 361
2774.94 365
2775.06 372
2775.19 379
2775.31 384
2775.43 384
2775.55 379
2775.67 369
2775.79 354
2775.91 338
2776.03 322
2776.16 309
2776.28 301
2776.40 297
2776.52 299
2776.64 305
2776.76 312
2776.88 320
2777.00 322
2777.12 318
2777.25 305
2777.37 282
2777.49 251
2777.61 214
2777.73 174
2777.85 134
2777.97 96
2778.09 63
2778.22 34
2778.34 10
2778.46 0
2778.58 0
2778.70 0
2778.82 0
2778.94 0
2779.06 0
2779.19 0
2779.31 0
2779.43 10
2779.55 20
2779.67 28
2779.79 33
2779.91 35
2780.03 34
2780.15 31
2780.28 26
2780.40 21
2780.52 16
2780.64 13
2780.76 10
2780.88 8
2781.00 7
2781.13 6
2781.25 5
2781.37 4
2781.49 5
2781.61 8
2781.73 12
2781.85 17
2781.97 22
2782.10 25
2782.22 25
2782.34 20
2782.46 12
2782.58 2
2782.70 0
2782.82 0
2782.94 0
2783.07 13
2783.19 37
2783.31 67
2783.43 98
2783.55 129
2783.67 153
2783.79 170
2783.92 178
2784.04 177
2784.16 169
2784.28 156
2784.40 139
2784.52 122
2784.64 104
2784.76 88
2784.89 74
2785.01 65
2785.13 64
2785.25 70
2785.37 85
2785.49 105
2785.61 127
2785.74 148
2785.86 162
2785.98 167
2786.10 164
2786.22 156
2786.34 146
2786.46 141
2786.59 144
2786.71 156
2786.83 177
2786.95 205
2787.07 235
2787.19 264
2787.31 287
2787.43 304
2787.56 314
2787.68 315
2787.80 310
2787.92 298
2788.04 283
2788.16 267
2788.28 252
2788.41 241
2788.53 235
2788.65 235
2788.77 239
2788.89 246
2789.01 252
2789.13 257
2789.26 260
2789.38 259
2789.50 254
2789.62 245
2789.74 233
2789.86 219
2789.99 203
2790.11 188
2790.23 174
2790.35 164
2790.47 155
2790.59 150
2790.71 146
2790.84 143
2790.96 142
2791.08 142
2791.20 144
2791.32 149
2791.44 155
2791.56 163
2791.69 169
2791.81 174
2791.93 174
2792.05 172
2792.17 167
2792.29 160
2792.42 153
2792.54 145
2792.66 138
2792.78 130
2792.90 122
2793.02 113
2793.14 104
2793.27 96
2793.39 87
2793.51 78
2793.63 66
2793.75 52
2793.87 37
2794.00 22
2794.12 10
2794.24 2
2794.36 0
2794.48 3
2794.60 7
2794.72 10
2794.85 10
2794.97 6
2795.09 0
2795.21 0
2795.33 0
2795.45 0
2795.58 0
2795.70 0
2795.82 0
2795.94 3
2796.06 6
2796.18 7
2796.31 6
2796.43 6
2796.55 9
2796.67 15
2796.79 27
2796.91 45
2797.03 66
2797.16 92
2797.28 119
2797.40 148
2797.52 175
2797.64 200
2797.76 220
2797.89 234
2798.01 243
2798.13 246
2798.25 243
2798.37 235
2798.49 223
2798.62 208
2798.74 191
2798.86 172
2798.98 152
2799.10 133
2799.22 115
2799.35 99
2799.47 88
2799.59 81
2799.71 80
2799.83 83
2799.95 88
2800.08 95
2800.20 101
2800.32 107
2800.44 112
2800.56 119
2800.68 127
2800.81 137
2800.93 149
2801.05 161
2801.17 173
2801.29 182
2801.41 189
2801.54 195
2801.66 200
2801.78 206
2801.90 214
2802.02 227
2802.15 242
2802.27 262
2802.39 284
2802.51 306
2802.63 326
2802.75 341
2802.88 350
2803.00 351
2803.12 344
2803.24 331
2803.36 316
2803.48 303
2803.61 296
2803.73 297
2803.85 306
2803.97 322
2804.09 343
2804.21 365
2804.34 384
2804.46 399
2804.58 407
2804.70 408
2804.82 400
2804.95 384
2805.07 363
2805.19 339
2805.31 313
2805.43 289
2805.55 271
2805.68 262
2805.80 261
2805.92 266
2806.04 275
2806.16 283
2806.29 286
2806.41 281
2806.53 269
2806.65 251
2806.77 231
2806.89 213
2807.02 199
2807.14 191
2807.26 187
2807.38 186
2807.50 186
2807.63 186
2807.75 185
2807.87 185
2807.99 189
2808.11 198
2808.23 213
2808.36 234
2808.48 257
2808.60 282
2808.72 306
2808.84 326
2808.97 340
2809.09 349
2809.21 355
2809.33 357
2809.45 357
2809.58 355
2809.70 352
2809.82 347
2809.94 340
2810.06 332
2810.19 322
2810.31 312
2810.43 303
2810.55 295
2810.67 287
2810.79 279
2810.92 271
2811.04 261
2811.16 250
2811.28 238
2811.40 226
2811.53 216
2811.65 208
2811.77 202
2811.89 199
2812.01 199
2812.14 201
2812.26 206
2812.38 214
2812.50 226
2812.62 241
2812.75 259
2812.87 276
2812.99 292
2813.11 304
2813.23 310
2813.36 311
2813.48 308
2813.60 303
2813.72 299
2813.84 297
2813.97 297
2814.09 301
2814.21 307
2814.33 315
2814.45 323
2814.58 332
2814.70 343
2814.82 358
2814.94 376
2815.06 397
2815.19 421
2815.31 445
2815.43 468
2815.55 487
2815.67 503
2815.80 517
2815.92 530
2816.04 546
2816.16 565
2816.28 588
2816.41 612
2816.53 634
2816.65 652
2816.77 660
2816.89 658
2817.02 646
2817.14 626
2817.26 602
2817.38 580
2817.50 562
2817.63 548
2817.75 539
2817.87 530
2817.99 519
2818.11 505
2818.24 490
2818.36 474
2818.48 463
2818.60 458
2818.72 461
2818.85 470
2818.97 481
2819.09 492
2819.21 499
2819.34 503
2819.46 504
2819.58 503
2819.70 501
2819.82 499
2819.95 497
2820.07 492
2820.19 486
2820.31 476
2820.43 465
2820.56 454
2820.68 443
2820.80 435
2820.92 430
2821.05 427
2821.17 426
2821.29 428
2821.41 430
2821.53 434
2821.66 440
2821.78 446
2821.90 453
2822.02 459
2822.14 463
2822.27 463
2822.39 458
2822.51 448
2822.63 431
2822.76 408
2822.88 380
2823.00 349
2823.12 317
2823.24 288
2823.37 264
2823.49 248
2823.61 240
2823.73 242
2823.85 250
2823.98 261
2824.10 273
2824.22 283
2824.34 287
2824.47 286
2824.59 278
2824.71 265
2824.83 249
2824.95 229
2825.08 208
2825.20 186
2825.32 163
2825.44 141
2825.57 120
2825.69 101
2825.81 86
2825.93 76
2826.06 72
2826.18 76
2826.30 86
2826.42 99
2826.54 115
2826.67 128
2826.79 137
2826.91 140
2827.03 135
2827.16 124
2827.28 107
2827.40 85
2827.52 61
2827.64 36
2827.77 13
2827.89 0
2828.01 0
2828.13 0
2828.26 0
2828.38 0
2828.50 0
2828.62 7
2828.75 13
2828.87 14
2828.99 11
2829.11 7
2829.23 4
2829.36 5
2829.48 12
2829.60 23
2829.72 37
2829.85 52
2829.97 64
2830.09 71
2830.21 74
2830.34 72
2830.46 68
2830.58 62
2830.70 56
2830.82 50
2830.95 45
2831.07 43
2831.19 43
2831.31 44
2831.44 47
2831.56 50
2831.68 53
2831.80 56
2831.93 57
2832.05 57
2832.17 57
2832.29 58
2832.42 60
2832.54 60
2832.66 61
2832.78 61
2832.91 60
2833.03 58
2833.15 56
2833.27 54
2833.39 52
2833.52 49
2833.64 47
2833.76 43
2833.88 39
2834.01 35
2834.13 32
2834.25 33
2834.37 39
2834.50 49
2834.62 65
2834.74 84
2834.86 107
2834.99 131
2835.11 155
2835.23 178
2835.35 198
2835.48 213
2835.60 222
2835.72 223
2835.84 216
2835.97 200
2836.09 175
2836.21 146
2836.33 114
2836.46 83
2836.58 56
2836.70 36
2836.82 23
2836.95 18
2837.07 19
2837.19 25
2837.31 33
2837.44 42
2837.56 50
2837.68 58
2837.80 64
2837.93 72
2838.05 80
2838.17 90
2838.29 101
2838.42 113
2838.54 124
2838.66 134
2838.78 142
2838.91 149
2839.03 154
2839.15 159
2839.27 163
2839.40 167
2839.52 169
2839.64 170
2839.76 169
2839.89 165
2840.01 159
2840.13 150
2840.25 137
2840.38 122
2840.50 105
2840.62 86
2840.74 67
2840.87 49
2840.99 30
2841.11 13
2841.23 0
2841.36 0
2841.48 0
2841.60 0
2841.72 0
2841.85 0
2841.97 0
2842.09 0
2842.21 2
2842.34 19
2842.46 36
2842.58 51
2842.71 62
2842.83 68
2842.95 69
2843.07 64
2843.20 55
2843.32 41
2843.44 24
2843.56 9
2843.69 0
2843.81 0
2843.93 0
2844.05 0
2844.18 0
2844.30 5
2844.42 17
2844.54 27
2844.67 34
2844.79 40
2844.91 45
2845.04 51
2845.16 59
2845.28 70
2845.40 85
2845.53 102
2845.65 119
2845.77 133
2845.89 142
2846.02 146
2846.14 144
2846.26 137
2846.38 125
2846.51 111
2846.63 96
2846.75 81
2846.88 69
2847.00 60
2847.12 57
2847.24 60
2847.37 68
2847.49 79
2847.61 92
2847.73 105
2847.86 114
2847.98 121
2848.10 125
2848.22 128
2848.35 129
2848.47 129
2848.59 128
2848.72 124
2848.84 116
2848.96 103
2849.08 86
2849.21 68
2849.33 51
2849.45 37
2849.58 25
2849.70 16
2849.82 9
2849.94 2
2850.07 0
2850.19 0
2850.31 0
2850.43 0
2850.56 8
2850.68 18
2850.80 27
2850.93 30
2851.05 27
2851.17 18
2851.29 4
2851.42 0
2851.54 0
2851.66 0
2851.79 0
2851.91 0
2852.03 0
2852.15 0
2852.28 7
2852.40 14
2852.52 17
2852.64 19
2852.77 21
2852.89 27
2853.01 38
2853.14 55
2853.26 77
2853.38 103
2853.50 129
2853.63 153
2853.75 171
2853.87 181
2854.00 183
2854.12 178
2854.24 165
2854.36 149
2854.49 129
2854.61 107
2854.73 84
2854.86 62
2854.98 41
2855.10 25
2855.22 15
2855.35 13
2855.47 17
2855.59 29
2855.72 45
2855.84 62
2855.96 77
2856.08 88
2856.21 94
2856.33 97
2856.45 99
2856.58 103
2856.70 111
2856.82 123
2856.95 140
2857.07 161
2857.19 183
2857.31 203
2857.44 219
2857.56 230
2857.68 236
2857.81 240
2857.93 240
2858.05 238
2858.17 233
2858.30 226
2858.42 217
2858.54 206
2858.67 194
2858.79 183
2858.91 177
2859.03 178
2859.16 185
2859.28 199
2859.40 215
2859.53 231
2859.65 242
2859.77 247
2859.90 243
2860.02 232
2860.14 215
2860.26 197
2860.39 177
2860.51 158
2860.63 142
2860.76 127
2860.88 114
2861.00 102
2861.13 90
2861.25 80
2861.37 71
2861.49 64
2861.62 58
2861.74 56
2861.86 56
2861.99 59
2862.11 64
2862.23 71
2862.36 76
2862.48 78
2862.60 76
2862.72 71
2862.85 65
2862.97 62
2863.09 63
2863.22 73
2863.34 90
2863.46 113
2863.59 138
2863.71 161
2863.83 180
2863.96 194
2864.08 204
2864.20 214
2864.32 227
2864.45 245
2864.57 267
2864.69 292
2864.82 315
2864.94 333
2865.06 344
2865.19 348
2865.31 346
2865.43 339
2865.56 331
2865.68 323
2865.80 314
2865.92 305
2866.05 295
2866.17 282
2866.29 269
2866.42 256
2866.54 247
2866.66 242
2866.79 241
2866.91 245
2867.03 250
2867.16 254
2867.28 256
2867.40 254
2867.53 249
2867.65 243
2867.77 238
2867.89 236
2868.02 236
2868.14 238
2868.26 239
2868.39 238
2868.51 233
2868.63 224
2868.76 214
2868.88 203
2869.00 196
2869.13 194
2869.25 198
2869.37 209
2869.50 225
2869.62 244
2869.74 262
2869.87 276
2869.99 284
2870.11 286
2870.23 282
2870.36 273
2870.48 261
2870.60 247
2870.73 233
2870.85 220
2870.97 207
2871.10 193
2871.22 177
2871.34 156
2871.47 132
2871.59 104
2871.71 74
2871.84 43
2871.96 13
2872.08 0
2872.21 0
2872.33 0
2872.45 0
2872.58 0
2872.70 0
2872.82 0
2872.95 10
2873.07 25
2873.19 35
2873.32 38
2873.44 35
2873.56 28
2873.69 20
2873.81 14
2873.93 10
2874.06 9
2874.18 12
2874.30 18
2874.43 27
2874.55 37
2874.67 46
2874.79 53
2874.92 57
2875.04 57
2875.16 53
2875.29 46
2875.41 41
2875.53 39
2875.66 42
2875.78 51
2875.90 63
2876.03 76
2876.15 85
2876.27 87
2876.40 82
2876.52 71
2876.64 58
2876.77 48
2876.89 47
2877.01 57
2877.14 78
2877.26 107
2877.38 138
2877.51 164
2877.63 181
2877.75 185
2877.88 175
2878.00 156
2878.12 131
2878.25 105
2878.37 82
2878.49 65
2878.62 54
2878.74 49
2878.87 49
2878.99 53
2879.11 59
2879.24 70
2879.36 84
2879.48 100
2879.61 120
2879.73 142
2879.85 162
2879.98 180
2880.10 193
2880.22 200
2880.35 202
2880.47 201
2880.59 199
2880.72 198
2880.84 199
2880.96 201
2881.09 201
2881.21 198
2881.33 191
2881.46 179
2881.58 165
2881.70 154
2881.83 151
2881.95 159
2882.07 180
2882.20 212
2882.32 251
2882.44 291
2882.57 327
2882.69 355
2882.81 375
2882.94 387
2883.06 396
2883.18 402
2883.31 408
2883.43 415
2883.56 422
2883.68 430
2883.80 436
2883.93 442
2884.05 448
2884.17 455
2884.30 463
2884.42 471
2884.54 480
2884.67 490
2884.79 499
2884.91 508
2885.04 515
2885.16 522
2885.28 527
2885.41 528
2885.53 526
2885.65 520
2885.78 515
2885.90 511
2886.03 511
2886.15 518
2886.27 532
2886.40 552
2886.52 573
2886.64 591
2886.77 601
2886.89 601
2887.01 588
2887.14 565
2887.26 532
2887.38 496
2887.51 459
2887.63 427
2887.76 401
2887.88 383
2888.00 372
2888.13 366
2888.25 362
2888.37 356
2888.50 347
2888.62 332
2888.74 314
2888.87 293
2888.99 273
2889.11 255
2889.24 243
2889.36 237
2889.49 237
2889.61 244
2889.73 255
2889.86 269
2889.98 284
2890.10 299
2890.23 311
2890.35 320
2890.47 324
2890.60 327
2890.72 329
2890.85 332
2890.97 338
2891.09 348
2891.22 361
2891.34 376
2891.46 390
2891.59 400
2891.71 402
2891.83 394
2891.96 377
2892.08 351
2892.21 318
2892.33 281
2892.45 245
2892.58 213
2892.70 187
2892.82 169
2892.95 156
2893.07 149
2893.19 144
2893.32 141
2893.44 138
2893.57 135
2893.69 135
2893.81 139
2893.94 148
2894.06 161
2894.18 178
2894.31 197
2894.43 214
2894.56 229
2894.68 238
2894.80 243
2894.93 242
2895.05 235
2895.17 223
2895.30 206
2895.42 187
2895.55 168
2895.67 151
2895.79 138
2895.92 134
2896.04 138
2896.16 151
2896.29 172
2896.41 199
2896.54 230
2896.66 263
2896.78 297
2896.91 330
2897.03 361
2897.15 388
2897.28 412
2897.40 432
2897.53 447
2897.65 459
2897.77 468
2897.90 474
2898.02 475
2898.14 471
2898.27 461
2898.39 442
2898.52 416
2898.64 387
2898.76 359
2898.89 337
2899.01 323
2899.13 320
2899.26 325
2899.38 335
2899.51 347
2899.63 355
2899.75 359
2899.88 357
2900.00 351
2900.13 344
2900.25 337
2900.37 333
2900.50 332
2900.62 337
2900.74 347
2900.87 363
2900.99 385
2901.12 412
2901.24 442
2901.36 471
2901.49 498
2901.61 519
2901.74 534
2901.86 541
2901.98 543
2902.11 542
2902.23 538
2902.35 533
2902.48 526
2902.60 515
2902.73 499
2902.85 477
2902.97 449
2903.10 416
2903.22 380
2903.35 345
2903.47 314
2903.59 288
2903.72 270
2903.84 258
2903.97 252
2904.09 250
2904.21 249
2904.34 245
2904.46 238
2904.59 226
2904.71 211
2904.83 193
2904.96 178
2905.08 166
2905.20 161
2905.33 163
2905.45 171
2905.58 183
2905.70 199
2905.82 214
2905.95 229
2906.07 242
2906.20 252
2906.32 261
2906.44 270
2906.57 277
2906.69 284
2906.82 290
2906.94 293
2907.06 294
2907.19 289
2907.31 278
2907.44 261
2907.56 237
2907.68 209
2907.81 177
2907.93 144
2908.06 111
2908.18 82
2908.30 55
2908.43 34
2908.55 16
2908.68 4
2908.80 0
2908.92 0
2909.05 0
2909.17 0
2909.30 0
2909.42 2
2909.54 6
2909.67 9
2909.79 8
2909.92 5
2910.04 1
2910.16 0
2910.29 0
2910.41 2
2910.54 9
2910.66 21
2910.78 34
2910.91 46
2911.03 55
2911.16 60
2911.28 58
2911.41 51
2911.53 38
2911.65 22
2911.78 5
2911.90 0
2912.03 0
2912.15 0
2912.27 0
2912.40 0
2912.52 0
2912.65 0
2912.77 0
2912.89 11
2913.02 29
2913.14 48
2913.27 66
2913.39 83
2913.51 97
2913.64 108
2913.76 115
2913.89 118
2914.01 116
2914.14 111
2914.26 103
2914.38 95
2914.51 87
2914.63 80
2914.76 73
2914.88 65
2915.00 57
2915.13 47
2915.25 35
2915.38 21
2915.50 8
2915.63 0
2915.75 0
2915.87 0
2916.00 9
2916.12 26
2916.25 48
2916.37 70
2916.49 90
2916.62 105
2916.74 113
2916.87 117
2916.99 117
2917.12 116
2917.24 116
2917.36 120
2917.49 128
2917.61 141
2917.74 157
2917.86 174
2917.98 192
2918.11 208
2918.23 222
2918.36 235
2918.48 246
2918.61 258
2918.73 271
2918.85 286
2918.98 302
2919.10 319
2919.23 337
2919.35 354
2919.48 371
2919.60 387
2919.72 401
2919.85 412
2919.97 419
2920.10 423
2920.22 423
2920.35 418
2920.47 410
2920.59 399
2920.72 386
2920.84 370
2920.97 354
2921.09 336
2921.22 317
2921.34 298
2921.46 280
2921.59 261
2921.71 242
2921.84 225
2921.96 209
2922.09 195
2922.21 184
2922.33 176
2922.46 171
2922.58 171
2922.71 173
2922.83 177
2922.96 182
2923.08 187
2923.20 190
2923.33 192
2923.45 191
2923.58 188
2923.70 184
2923.83 180
2923.95 178
2924.07 176
2924.20 175
2924.32 176
2924.45 178
2924.57 183
2924.70 191
2924.82 204
2924.94 221
2925.07 240
2925.19 261
2925.32 280
2925.44 293
2925.57 298
2925.69 295
2925.82 285
2925.94 269
2926.06 251
2926.19 234
2926.31 219
2926.44 208
2926.56 202
2926.69 200
2926.81 203
2926.94 208
2927.06 216
2927.18 225
2927.31 235
2927.43 244
2927.56 251
2927.68 256
2927.81 259
2927.93 259
2928.05 259
2928.18 259
2928.30 262
2928.43 267
2928.55 277
2928.68 291
2928.80 308
2928.93 327
2929.05 346
2929.17 363
2929.30 377
2929.42 387
2929.55 391
2929.67 388
2929.80 378
2929.92 359
2930.05 334
2930.17 302
2930.29 266
2930.42 229
2930.54 193
2930.67 160
2930.79 132
2930.92 109
2931.04 94
2931.17 85
2931.29 85
2931.42 92
2931.54 106
2931.66 126
2931.79 149
2931.91 172
2932.04 191
2932.16 202
2932.29 205
2932.41 200
2932.54 188
2932.66 171
2932.78 153
2932.91 135
2933.03 119
2933.16 104
2933.28 89
2933.41 75
2933.53 60
2933.66 45
2933.78 31
2933.91 21
2934.03 14
2934.15 14
2934.28 18
2934.40 26
2934.53 37
2934.65 46
2934.78 53
2934.90 55
2935.03 51
2935.15 44
2935.28 34
2935.40 22
2935.53 12
2935.65 4
2935.77 0
2935.90 0
2936.02 0
2936.15 0
2936.27 0
2936.40 0
2936.52 0
2936.65 0
2936.77 2
2936.90 13
2937.02 23
2937.14 32
2937.27 40
2937.39 49
2937.52 61
2937.64 77
2937.77 96
2937.89 117
2938.02 137
2938.14 154
2938.27 166
2938.39 173
2938.52 178
2938.64 180
2938.77 183
2938.89 184
2939.01 183
2939.14 176
2939.26 163
2939.39 140
2939.51 109
2939.64 72
2939.76 33
2939.89 0
2940.01 0
2940.14 0
2940.26 0
2940.39 0
2940.51 0
2940.64 0
2940.76 0
2940.88 0
2941.01 29
2941.13 62
2941.26 96
2941.38 127
2941.51 153
2941.63 173
2941.76 186
2941.88 192
2942.01 192
2942.13 189
2942.26 185
2942.38 182
2942.51 182
2942.63 188
2942.76 200
2942.88 219
2943.00 244
2943.13 273
2943.25 302
2943.38 328
2943.50 348
2943.63 359
2943.75 360
2943.88 351
2944.00 332
2944.13 304
2944.25 271
2944.38 233
2944.50 193
2944.63 154
2944.75 119
2944.88 92
2945.00 74
2945.13 66
2945.25 67
2945.38 75
2945.50 87
2945.63 98
2945.75 108
2945.87 116
2946.00 124
2946.12 134
2946.25 148
2946.37 165
2946.50 185
2946.62 205
2946.75 222
2946.87 235
2947.00 243
2947.12 248
2947.25 251
2947.37 255
2947.50 261
2947.62 267
2947.75 274
2947.87 280
2948.00 283
2948.12 285
2948.25 285
2948.37 285
2948.50 287
2948.62 290
2948.75 294
2948.87 299
2949.00 304
2949.12 309
2949.25 314
2949.37 321
2949.50 329
2949.62 341
2949.74 356
2949.87 373
2949.99 390
2950.12 405
2950.24 415
2950.37 419
2950.49 416
2950.62 405
2950.74 388
2950.87 368
2950.99 347
2951.12 328
2951.24 313
2951.37 304
2951.49 300
2951.62 301
2951.74 304
2951.87 308
2951.99 309
2952.12 308
2952.24 302
2952.37 293
2952.49 282
2952.62 270
2952.74 261
2952.87 256
2952.99 254
2953.12 256
2953.24 260
2953.37 267
2953.49 275
2953.62 283
2953.74 293
2953.87 304
2953.99 317
2954.12 331
2954.24 346
2954.37 359
2954.49 370
2954.62 376
2954.74 378
2954.87 375
2954.99 370
2955.12 364
2955.24 359
2955.37 356
2955.49 355
2955.62 354
2955.74 351
2955.87 344
2955.99 333
2956.12 317
2956.24 299
2956.37 279
2956.49 261
2956.62 246
2956.74 235
2956.87 228
2956.99 226
2957.12 225
2957.24 227
2957.37 229
2957.49 232
2957.62 237
2957.74 245
2957.87 256
2957.99 268
2958.12 280
2958.24 290
2958.37 297
2958.49 301
2958.62 302
2958.74 303
2958.87 304
2958.99 307
2959.12 309
2959.24 309
2959.37 304
2959.49 293
2959.62 275
2959.74 253
2959.87 230
2959.99 208
2960.12 191
2960.24 179
2960.37 171
2960.49 166
2960.62 163
2960.74 161
2960.87 159
2961.00 157
2961.12 156
2961.25 155
2961.37 154
2961.50 153
2961.62 152
2961.75 149
2961.87 146
2962.00 144
2962.12 142
2962.25 142
2962.37 144
2962.50 149
2962.62 158
2962.75 169
2962.87 181
2963.00 193
2963.12 202
2963.25 206
2963.37 202
2963.50 192
2963.62 176
2963.75 159
2963.87 142
2964.00 128
2964.12 120
2964.25 118
2964.37 120
2964.50 124
2964.62 129
2964.75 133
2964.88 136
2965.00 138
2965.13 140
2965.25 142
2965.38 141
2965.50 135
2965.63 122
2965.75 100
2965.88 69
2966.00 32
2966.13 0
2966.25 0
2966.38 0
2966.50 0
2966.63 0
2966.75 0
2966.88 0
2967.00 0
2967.13 16
2967.25 46
2967.38 70
2967.51 88
2967.63 99
2967.76 106
2967.88 108
2968.01 108
2968.13 104
2968.26 99
2968.38 93
2968.51 87
2968.63 83
2968.76 80
2968.88 80
2969.01 84
2969.13 90
2969.26 97
2969.38 106
2969.51 115
2969.63 123
2969.76 129
2969.89 134
2970.01 135
2970.14 134
2970.26 131
2970.39 128
2970.51 126
2970.64 127
2970.76 133
2970.89 142
2971.01 156
2971.14 170
2971.26 184
2971.39 195
2971.51 203
2971.64 206
2971.77 207
2971.89 206
2972.02 204
2972.14 204
2972.27 206
2972.39 210
2972.52 217
2972.64 227
2972.77 239
2972.89 254
2973.02 271
2973.14 287
2973.27 303
2973.40 314
2973.52 320
2973.65 320
2973.77 313
2973.90 300
2974.02 283
2974.15 265
2974.27 248
2974.40 234
2974.52 226
2974.65 224
2974.77 228
2974.90 235
2975.03 243
2975.15 249
2975.28 251
2975.40 246
2975.53 236
2975.65 222
2975.78 206
2975.90 192
2976.03 181
2976.15 175
2976.28 173
2976.41 173
2976.53 172
2976.66 168
2976.78 161
2976.91 151
2977.03 140
2977.16 131
2977.28 126
2977.41 127
2977.53 133
2977.66 142
2977.79 154
2977.91 164
2978.04 172
2978.16 175
2978.29 175
2978.41 173
2978.54 170
2978.66 170
2978.79 171
2978.91 175
2979.04 181
2979.17 186
2979.29 190
2979.42 191
2979.54 189
2979.67 183
2979.79 175
2979.92 166
2980.04 157
2980.17 149
2980.30 143
2980.42 142
2980.55 145
2980.67 154
2980.80 166
2980.92 179
2981.05 190
2981.17 197
2981.30 199
2981.43 196
2981.55 188
2981.68 177
2981.80 166
2981.93 155
2982.05 144
2982.18 136
2982.30 129
2982.43 124
2982.56 120
2982.68 116
2982.81 112
2982.93 107
2983.06 101
2983.18 93
2983.31 86
2983.43 78
2983.56 71
2983.69 66
2983.81 62
2983.94 59
2984.06 59
2984.19 59
2984.31 60
2984.44 60
2984.56 58
2984.69 52
2984.82 43
2984.94 30
2985.07 15
2985.19 1
2985.32 0
2985.44 0
2985.57 0
2985.70 0
2985.82 0
2985.95 0
2986.07 0
2986.20 1
2986.32 8
2986.45 13
2986.57 19
2986.70 24
2986.83 29
2986.95 32
2987.08 32
2987.20 30
2987.33 25
2987.45 19
2987.58 14
2987.71 9
2987.83 7
2987.96 5
2988.08 4
2988.21 3
2988.33 0
2988.46 0
2988.59 0
2988.71 0
2988.84 0
2988.96 0
2989.09 0
2989.21 0
2989.34 7
2989.47 20
2989.59 37
2989.72 58
2989.84 82
2989.97 107
2990.09 130
2990.22 151
2990.35 168
2990.47 182
2990.60 192
2990.72 200
2990.85 206
2990.97 210
2991.10 211
2991.23 209
2991.35 203
2991.48 195
2991.60 185
2991.73 176
2991.85 170
2991.98 167
2992.11 169
2992.23 177
2992.36 190
2992.48 209
2992.61 232
2992.74 258
2992.86 285
2992.99 311
2993.11 333
2993.24 348
2993.36 356
2993.49 355
2993.62 346
2993.74 331
2993.87 311
2993.99 288
2994.12 265
2994.25 241
2994.37 219
2994.50 200
2994.62 184
2994.75 174
2994.87 170
2995.00 172
2995.13 177
2995.25 185
2995.38 192
2995.50 196
2995.63 196
2995.76 191
2995.88 183
2996.01 172
2996.13 162
2996.26 153
2996.38 148
2996.51 146
2996.64 147
2996.76 150
2996.89 154
2997.01 157
2997.14 159
2997.27 159
2997.39 156
2997.52 150
2997.64 140
2997.77 127
2997.89 111
2998.02 93
2998.15 76
2998.27 59
2998.40 46
2998.52 35
2998.65 27
2998.78 21
2998.90 18
2999.03 14
2999.15 10
2999.28 4
2999.41 0
2999.53 0
2999.66 0
2999.78 0
2999.91 0
3000.04 0
3000.16 0
3000.29 3
3000.41 18
3000.54 33
3000.67 44
3000.79 50
3000.92 49
3001.04 42
3001.17 32
3001.30 19
3001.42 6
3001.55 0
3001.67 0
3001.80 0
3001.93 0
3002.05 0
3002.18 0
3002.30 4
3002.43 16
3002.55 28
3002.68 37
3002.81 44
3002.93 50
3003.06 55
3003.18 61
3003.31 69
3003.44 80
3003.56 93
3003.69 108
3003.82 122
3003.94 131
3004.07 136
3004.19 133
3004.32 124
3004.45 111
3004.57 95
3004.70 81
3004.82 70
3004.95 63
3005.08 59
3005.20 56
3005.33 52
3005.45 46
3005.58 38
3005.71 29
3005.83 22
3005.96 18
3006.08 20
3006.21 29
3006.34 44
3006.46 64
3006.59 85
3006.71 107
3006.84 125
3006.97 138
3007.09 144
3007.22 144
3007.34 137
3007.47 125
3007.60 109
3007.72 94
3007.85 82
3007.98 78
3008.10 82
3008.23 97
3008.35 123
3008.48 158
3008.61 196
3008.73 232
3008.86 261
3008.98 279
3009.11 284
3009.24 276
3009.36 259
3009.49 237
3009.61 214
3009.74 196
3009.87 183
3009.99 174
3010.12 168
3010.25 164
3010.37 158
3010.50 150
3010.62 141
3010.75 133
3010.88 127
3011.00 126
3011.13 127
3011.25 130
3011.38 132
3011.51 132
3011.63 129
3011.76 123
3011.89 118
3012.01 117
3012.14 121
3012.26 130
3012.39 142
3012.52 154
3012.64 162
3012.77 164
3012.90 158
3013.02 146
3013.15 129
3013.27 111
3013.40 93
3013.53 77
3013.65 64
3013.78 54
3013.91 47
3014.03 44
3014.16 46
3014.28 51
3014.41 60
3014.54 72
3014.66 83
3014.79 92
3014.92 97
3015.04 97
3015.17 92
3015.29 84
3015.42 73
3015.55 63
3015.67 54
3015.80 48
3015.93 42
3016.05 35
3016.18 25
3016.30 12
3016.43 0
3016.56 0
3016.68 0
3016.81 0
3016.94 0
3017.06 0
3017.19 0
3017.31 0
3017.44 23
3017.57 44
3017.69 59
3017.82 68
3017.95 70
3018.07 70
3018.20 69
3018.32 69
3018.45 73
3018.58 80
3018.70 89
3018.83 97
3018.96 102
3019.08 101
3019.21 94
3019.34 81
3019.46 65
3019.59 49
3019.71 35
3019.84 27
3019.97 26
3020.09 32
3020.22 43
3020.35 57
3020.47 71
3020.60 84
3020.73 96
3020.85 105
3020.98 113
3021.10 122
3021.23 131
3021.36 141
3021.48 152
3021.61 163
3021.74 174
3021.86 183
3021.99 190
3022.12 195
3022.24 195
3022.37 192
3022.49 183
3022.62 169
3022.75 149
3022.87 127
3023.00 105
3023.13 86
3023.25 73
3023.38 69
3023.51 73
3023.63 84
3023.76 101
3023.89 121
3024.01 141
3024.14 159
3024.26 172
3024.39 180
3024.52 180
3024.64 171
3024.77 154
3024.90 128
3025.02 99
3025.15 69
3025.28 42
3025.40 22
3025.53 10
3025.66 6
3025.78 7
3025.91 13
3026.04 21
3026.16 29
3026.29 38
3026.41 47
3026.54 57
3026.67 66
3026.79 74
3026.92 80
3027.05 84
3027.17 87
3027.30 90
3027.43 93
3027.55 96
3027.68 99
3027.81 102
3027.93 103
3028.06 103
3028.19 101
3028.31 100
3028.44 101
3028.57 105
3028.69 111
3028.82 120
3028.95 131
3029.07 142
3029.20 156
3029.32 171
3029.45 188
3029.58 208
3029.70 228
3029.83 247
3029.96 262
3030.08 269
3030.21 268
3030.34 260
3030.46 247
3030.59 233
3030.72 223
3030.84 217
3030.97 216
3031.10 220
3031.22 223
3031.35 222
3031.48 213
3031.60 195
3031.73 170
3031.86 141
3031.98 112
3032.11 88
3032.24 73
3032.36 66
3032.49 69
3032.62 79
3032.74 95
3032.87 112
3033.00 130
3033.12 144
3033.25 153
3033.38 154
3033.50 148
3033.63 134
3033.76 116
3033.88 96
3034.01 78
3034.14 64
3034.26 58
3034.39 59
3034.52 67
3034.64 81
3034.77 98
3034.90 115
3035.02 129
3035.15 137
3035.28 139
3035.40 133
3035.53 120
3035.66 102
3035.78 80
3035.91 59
3036.04 39
3036.16 21
3036.29 5
3036.42 0
3036.54 0
3036.67 0
3036.80 0
3036.92 0
3037.05 0
3037.18 0
3037.30 0
3037.43 7
3037.56 23
3037.68 38
3037.81 50
3037.94 60
3038.06 68
3038.19 74
3038.32 78
3038.44 82
3038.57 84
3038.70 85
3038.82 86
3038.95 87
3039.08 90
3039.20 96
3039.33 105
3039.46 117
3039.58 131
3039.71 143
3039.84 151
3039.96 153
3040.09 148
3040.22 135
3040.34 115
3040.47 91
3040.60 65
3040.73 38
3040.85 14
3040.98 0
3041.11 0
3041.23 0
3041.36 0
3041.49 0
3041.61 0
3041.74 0
3041.87 0
3041.99 8
3042.12 31
3042.25 50
3042.37 60
3042.50 61
3042.63 52
3042.75 35
3042.88 14
3043.01 0
3043.13 0
3043.26 0
3043.39 0
3043.52 0
3043.64 0
3043.77 0
3043.90 0
3044.02 8
3044.15 26
3044.28 44
3044.40 62
3044.53 78
3044.66 93
3044.78 104
3044.91 112
3045.04 116
3045.16 119
3045.29 121
3045.42 125
3045.55 134
3045.67 146
3045.80 161
3045.93 175
3046.05 184
3046.18 186
3046.31 179
3046.43 163
3046.56 139
3046.69 112
3046.81 84
3046.94 59
3047.07 38
3047.20 23
3047.32 13
3047.45 7
3047.58 5
3047.70 4
3047.83 4
3047.96 3
3048.08 2
3048.21 0
3048.34 0
3048.46 0
3048.59 0
3048.72 0
3048.85 0
3048.97 0
3049.10 4
3049.23 13
3049.35 24
3049.48 38
3049.61 54
3049.73 73
3049.86 94
3049.99 117
3050.11 141
3050.24 164
3050.37 185
3050.50 203
3050.62 215
3050.75 221
3050.88 220
3051.00 213
3051.13 201
3051.26 185
3051.38 167
3051.51 150
3051.64 136
3051.77 127
3051.89 125
3052.02 130
3052.15 141
3052.27 158
3052.40 177
3052.53 197
3052.66 216
3052.78 233
3052.91 246
3053.04 257
3053.16 265
3053.29 269
3053.42 269
3053.54 266
3053.67 259
3053.80 249
3053.93 237
3054.05 225
3054.18 215
3054.31 209
3054.43 207
3054.56 210
3054.69 218
3054.82 230
3054.94 244
3055.07 261
3055.20 278
3055.32 294
3055.45 308
3055.58 318
3055.70 320
3055.83 314
3055.96 297
3056.09 271
3056.21 238
3056.34 202
3056.47 168
3056.59 142
3056.72 125
3056.85 119
3056.98 122
3057.10 133
3057.23 147
3057.36 163
3057.48 177
3057.61 191
3057.74 203
3057.87 213
3057.99 222
3058.12 231
3058.25 239
3058.37 249
3058.50 261
3058.63 277
3058.76 296
3058.88 317
3059.01 338
3059.14 357
3059.26 369
3059.39 372
3059.52 363
3059.65 342
3059.77 311
3059.90 270
3060.03 224
3060.16 175
3060.28 128
3060.41 87
3060.54 54
3060.66 32
3060.79 22
3060.92 21
3061.05 27
3061.17 37
3061.30 46
3061.43 53
3061.55 57
3061.68 58
3061.81 59
3061.94 62
3062.06 71
3062.19 86
3062.32 105
3062.44 127
3062.57 147
3062.70 165
3062.83 178
3062.95 185
3063.08 188
3063.21 190
3063.34 193
3063.46 199
3063.59 205
3063.72 213
3063.84 220
3063.97 225
3064.10 228
3064.23 231
3064.35 234
3064.48 241
3064.61 252
3064.74 266
3064.86 279
3064.99 288
3065.12 289
3065.24 281
3065.37 263
3065.50 239
3065.63 215
3065.75 195
3065.88 184
3066.01 184
3066.14 194
3066.26 212
3066.39 232
3066.52 250
3066.65 261
3066.77 264
3066.90 259
3067.03 249
3067.15 236
3067.28 224
3067.41 216
3067.54 212
3067.66 209
3067.79 205
3067.92 197
3068.05 183
3068.17 162
3068.30 138
3068.43 112
3068.56 89
3068.68 72
3068.81 63
3068.94 62
3069.06 67
3069.19 76
3069.32 88
3069.45 102
3069.57 117
3069.70 134
3069.83 153
3069.96 173
3070.08 191
3070.21 205
3070.34 214
3070.47 215
3070.59 210
3070.72 201
3070.85 192
3070.98 185
3071.10 184
3071.23 189
3071.36 200
3071.49 213
3071.61 229
3071.74 243
3071.87 257
3072.00 268
3072.12 278
3072.25 286
3072.38 293
3072.51 298
3072.63 301
3072.76 300
3072.89 296
3073.01 290
3073.14 281
3073.27 272
3073.40 263
3073.52 257
3073.65 255
3073.78 257
3073.91 263
3074.03 272
3074.16 281
3074.29 290
3074.42 297
3074.54 299
3074.67 299
3074.80 297
3074.93 296
3075.05 297
3075.18 300
3075.31 307
3075.44 315
3075.56 325
3075.69 335
3075.82 345
3075.95 355
3076.07 365
3076.20 377
3076.33 389
3076.46 402
3076.58 414
3076.71 424
3076.84 431
3076.97 432
3077.09 426
3077.22 413
3077.35 395
3077.48 372
3077.61 348
3077.73 326
3077.86 307
3077.99 295
3078.12 289
3078.24 288
3078.37 291
3078.50 296
3078.63 302
3078.75 307
3078.88 310
3079.01 311
3079.14 312
3079.26 312
3079.39 311
3079.52 312
3079.65 313
3079.77 315
3079.90 318
3080.03 321
3080.16 322
3080.28 319
3080.41 313
3080.54 305
3080.67 296
3080.79 289
3080.92 285
3081.05 288
3081.18 295
3081.31 307
3081.43 319
3081.56 329
3081.69 336
3081.82 340
3081.94 339
3082.07 334
3082.20 327
3082.33 317
3082.45 305
3082.58 293
3082.71 279
3082.84 265
3082.96 251
3083.09 240
3083.22 229
3083.35 219
3083.48 208
3083.60 197
3083.73 185
3083.86 173
3083.99 163
3084.11 158
3084.24 158
3084.37 165
3084.50 177
3084.62 190
3084.75 200
3084.88 205
3085.01 201
3085.14 190
3085.26 172
3085.39 153
3085.52 134
3085.65 119
3085.77 108
3085.90 102
3086.03 99
3086.16 98
3086.28 97
3086.41 95
3086.54 92
3086.67 88
3086.80 83
3086.92 78
3087.05 74
3087.18 71
3087.31 70
3087.43 72
3087.56 77
3087.69 85
3087.82 95
3087.95 107
3088.07 118
3088.20 129
3088.33 138
3088.46 145
3088.58 150
3088.71 154
3088.84 158
3088.97 160
3089.10 161
3089.22 162
3089.35 163
3089.48 163
3089.61 164
3089.73 165
3089.86 166
3089.99 167
3090.12 167
3090.25 165
3090.37 159
3090.50 150
3090.63 138
3090.76 125
3090.88 111
3091.01 100
3091.14 92
3091.27 88
3091.40 87
3091.52 88
3091.65 91
3091.78 92
3091.91 93
3092.04 91
3092.16 89
3092.29 87
3092.42 86
3092.55 89
3092.67 96
3092.80 107
3092.93 122
3093.06 139
3093.19 153
3093.31 162
3093.44 164
3093.57 159
3093.70 146
3093.83 128
3093.95 110
3094.08 92
3094.21 76
3094.34 59
3094.47 42
3094.59 22
3094.72 0
3094.85 0
3094.98 0
3095.10 0
3095.23 0
3095.36 0
3095.49 0
3095.62 0
3095.74 7
3095.87 39
3096.00 71
3096.13 101
3096.26 127
3096.38 148
3096.51 160
3096.64 164
3096.77 158
3096.90 145
3097.02 126
3097.15 105
3097.28 85
3097.41 67
3097.54 55
3097.66 50
3097.79 52
3097.92 62
3098.05 80
3098.18 107
3098.30 141
3098.43 180
3098.56 220
3098.69 257
3098.82 286
3098.94 304
3099.07 311
3099.20 307
3099.33 296
3099.46 282
3099.58 268
3099.71 256
3099.84 248
3099.97 242
3100.10 237
3100.22 232
3100.35 226
3100.48 218
3100.61 208
3100.74 198
3100.86 187
3100.99 177
3101.12 166
3101.25 155
3101.38 144
3101.50 134
3101.63 126
3101.76 119
3101.89 113
3102.02 108
3102.14 100
3102.27 89
3102.40 73
3102.53 52
3102.66 30
3102.78 10
3102.91 0
3103.04 0
3103.17 0
3103.30 0
3103.42 0
3103.55 0
3103.68 0
3103.81 5
3103.94 8
3104.07 10
3104.19 11
3104.32 12
3104.45 11
3104.58 11
3104.71 11
3104.83 12
3104.96 14
3105.09 18
3105.22 23
3105.35 29
3105.47 35
3105.60 38
3105.73 39
3105.86 38
3105.99 35
3106.12 30
3106.24 23
3106.37 14
3106.50 4
3106.63 0
3106.76 0
3106.88 0
3107.01 0
3107.14 0
3107.27 0
3107.40 0
3107.52 0
3107.65 12
3107.78 24
3107.91 35
3108.04 46
3108.17 57
3108.29 68
3108.42 78
3108.55 87
3108.68 93
3108.81 94
3108.93 90
3109.06 81
3109.19 71
3109.32 60
3109.45 52
3109.58 45
3109.70 43
3109.83 44
3109.96 48
3110.09 55
3110.22 64
3110.35 75
3110.47 88
3110.60 103
3110.73 119
3110.86 134
3110.99 148
3111.11 161
3111.24 171
3111.37 178
3111.50 183
3111.63 187
3111.76 192
3111.88 198
3112.01 204
3112.14 210
3112.27 214
3112.40 214
3112.53 211
3112.65 205
3112.78 197
3112.91 192
3113.04 190
3113.17 195
3113.30 205
3113.42 220
3113.55 235
3113.68 248
3113.81 257
3113.94 258
3114.06 253
3114.19 242
3114.32 227
3114.45 209
3114.58 190
3114.71 170
3114.83 150
3114.96 133
3115.09 120
3115.22 112
3115.35 110
3115.48 114
3115.60 123
3115.73 136
3115.86 149
3115.99 159
3116.12 166
3116.25 168
3116.37 166
3116.50 159
3116.63 150
3116.76 140
3116.89 131
3117.02 124
3117.14 122
3117.27 126
3117.40 136
3117.53 152
3117.66 171
3117.79 193
3117.92 213
3118.04 229
3118.17 239
3118.30 243
3118.43 240
3118.56 232
3118.69 222
3118.81 210
3118.94 201
3119.07 194
3119.20 190
3119.33 190
3119.46 190
3119.58 192
3119.71 193
3119.84 195
3119.97 198
3120.10 203
3120.23 209
3120.35 217
3120.48 226
3120.61 232
3120.74 233
3120.87 230
3121.00 221
3121.13 209
3121.25 195
3121.38 182
3121.51 173
3121.64 168
3121.77 169
3121.90 173
3122.02 178
3122.15 183
3122.28 187
3122.41 189
3122.54 191
3122.67 193
3122.80 196
3122.92 201
3123.05 207
3123.18 213
3123.31 217
3123.44 218
3123.57 217
3123.70 212
3123.82 205
3123.95 199
3124.08 196
3124.21 199
3124.34 207
3124.47 223
3124.59 243
3124.72 266
3124.85 287
3124.98 306
3125.11 318
3125.24 325
3125.37 327
3125.49 327
3125.62 328
3125.75 330
3125.88 336
3126.01 344
3126.14 354
3126.27 361
3126.39 364
3126.52 360
3126.65 348
3126.78 328
3126.91 300
3127.04 267
3127.17 233
3127.29 201
3127.42 175
3127.55 156
3127.68 146
3127.81 144
3127.94 147
3128.07 151
3128.19 154
3128.32 153
3128.45 149
3128.58 142
3128.71 135
3128.84 132
3128.97 134
3129.09 144
3129.22 162
3129.35 184
3129.48 210
3129.61 237
3129.74 261
3129.87 280
3129.99 291
3130.12 292
3130.25 283
3130.38 266
3130.51 241
3130.64 211
3130.77 178
3130.90 146
3131.02 117
3131.15 93
3131.28 76
3131.41 66
3131.54 65
3131.67 72
3131.80 88
3131.92 109
3132.05 134
3132.18 161
3132.31 187
3132.44 211
3132.57 232
3132.70 249
3132.83 260
3132.95 266
3133.08 266
3133.21 259
3133.34 246
3133.47 229
3133.60 208
3133.73 186
3133.85 166
3133.98 149
3134.11 137
3134.24 130
3134.37 128
3134.50 128
3134.63 126
3134.76 122
3134.88 113
3135.01 99
3135.14 83
3135.27 67
3135.40 54
3135.53 45
3135.66 42
3135.79 41
3135.91 43
3136.04 44
3136.17 43
3136.30 41
3136.43 37
3136.56 32
3136.69 28
3136.82 23
3136.94 18
3137.07 12
3137.20 5
3137.33 0
3137.46 0
3137.59 0
3137.72 0
3137.85 0
3137.98 0
3138.10 9
3138.23 18
3138.36 23
3138.49 23
3138.62 17
3138.75 7
3138.88 0
3139.01 0
3139.13 0
3139.26 0
3139.39 0
3139.52 11
3139.65 36
3139.78 66
3139.91 98
3140.04 129
3140.16 159
3140.29 185
3140.42 208
3140.55 225
3140.68 237
3140.81 242
3140.94 240
3141.07 232
3141.20 220
3141.32 206
3141.45 193
3141.58 185
3141.71 182
3141.84 188
3141.97 200
3142.10 218
3142.23 239
3142.36 259
3142.48 276
3142.61 287
3142.74 290
3142.87 283
3143.00 269
3143.13 249
3143.26 224
3143.39 200
3143.52 176
3143.64 157
3143.77 142
3143.90 131
3144.03 124
3144.16 121
3144.29 121
3144.42 124
3144.55 130
3144.68 137
3144.80 144
3144.93 149
3145.06 152
3145.19 150
3145.32 143
3145.45 131
3145.58 116
3145.71 98
3145.84 78
3145.97 59
3146.09 41
3146.22 26
3146.35 15
3146.48 9
3146.61 8
3146.74 11
3146.87 18
3147.00 29
3147.13 42
3147.26 55
3147.38 68
3147.51 80
3147.64 89
3147.77 96
3147.90 100
3148.03 104
3148.16 107
3148.29 112
3148.42 118
3148.55 123
3148.67 126
3148.80 125
3148.93 118
3149.06 105
3149.19 87
3149.32 66
3149.45 45
3149.58 27
3149.71 12
3149.84 2
3149.96 0
3150.09 0
3150.22 0
3150.35 0
3150.48 0
3150.61 0
3150.74 0
3150.87 0
3151.00 0
3151.13 3
3151.25 11
3151.38 20
3151.51 27
3151.64 32
3151.77 33
3151.90 30
3152.03 24
3152.16 16
3152.29 8
3152.42 2
3152.55 0
3152.67 0
3152.80 0
3152.93 0
3153.06 0
3153.19 0
3153.32 0
3153.45 7
3153.58 18
3153.71 34
3153.84 53
3153.97 75
3154.09 95
3154.22 113
3154.35 124
3154.48 129
3154.61 126
3154.74 119
3154.87 108
3155.00 97
3155.13 88
3155.26 81
3155.39 79
3155.52 80
3155.64 84
3155.77 89
3155.90 94
3156.03 98
3156.16 100
3156.29 98
3156.42 94
3156.55 90
3156.68 88
3156.81 90
3156.94 98
3157.07 113
3157.19 132
3157.32 153
3157.45 174
3157.58 192
3157.71 205
3157.84 212
3157.97 213
3158.10 209
3158.23 203
3158.36 196
3158.49 190
3158.62 186
3158.75 185
3158.87 186
3159.00 191
3159.13 196
3159.26 201
3159.39 205
3159.52 206
3159.65 205
3159.78 202
3159.91 197
3160.04 191
3160.17 186
3160.30 181
3160.43 175
3160.55 167
3160.68 157
3160.81 144
3160.94 128
3161.07 111
3161.20 95
3161.33 82
3161.46 73
3161.59 69
3161.72 71
3161.85 76
3161.98 83
3162.11 92
3162.23 101
3162.36 108
3162.49 114
3162.62 120
3162.75 125
3162.88 131
3163.01 139
3163.14 150
3163.27 164
3163.40 180
3163.53 196
3163.66 211
3163.79 224
3163.92 234
3164.05 240
3164.17 244
3164.30 247
3164.43 250
3164.56 256
3164.69 264
3164.82 276
3164.95 292
3165.08 311
3165.21 330
3165.34 346
3165.47 354
3165.60 353
3165.73 340
3165.86 317
3165.99 287
3166.11 255
3166.24 225
3166.37 202
3166.50 189
3166.63 186
3166.76 191
3166.89 202
3167.02 215
3167.15 228
3167.28 240
3167.41 251
3167.54 261
3167.67 273
3167.80 287
3167.93 304
3168.06 325
3168.18 347
3168.31 370
3168.44 393
3168.57 415
3168.70 434
3168.83 449
3168.96 459
3169.09 465
3169.22 464
3169.35 457
3169.48 442
3169.61 421
3169.74 395
3169.87 367
3170.00 339
3170.13 314
3170.26 293
3170.39 278
3170.51 268
3170.64 261
3170.77 256
3170.90 249
3171.03 240
3171.16 229
3171.29 215
3171.42 200
3171.55 187
3171.68 176
3171.81 166
3171.94 157
3172.07 147
3172.20 135
3172.33 121
3172.46 105
3172.59 92
3172.72 85
3172.85 85
3172.97 93
3173.10 107
3173.23 123
3173.36 137
3173.49 145
3173.62 146
3173.75 141
3173.88 133
3174.01 125
3174.14 120
3174.27 120
3174.40 125
3174.53 131
3174.66 137
3174.79 139
3174.92 137
3175.05 130
3175.18 119
3175.31 104
3175.44 88
3175.57 72
3175.70 59
3175.82 48
3175.95 41
3176.08 36
3176.21 34
3176.34 32
3176.47 27
3176.60 19
3176.73 6
3176.86 0
3176.99 0
3177.12 0
3177.25 0
3177.38 0
3177.51 0
3177.64 0
3177.77 13
3177.90 41
3178.03 68
3178.16 92
3178.29 111
3178.42 126
3178.55 134
3178.68 138
3178.81 139
3178.94 136
3179.06 133
3179.19 129
3179.32 128
3179.45 129
3179.58 133
3179.71 138
3179.84 142
3179.97 145
3180.10 147
3180.23 149
3180.36 154
3180.49 164
3180.62 183
3180.75 211
3180.88 248
3181.01 289
3181.14 330
3181.27 366
3181.40 394
3181.53 412
3181.66 418
3181.79 415
3181.92 406
3182.05 392
3182.18 377
3182.31 359
3182.44 340
3182.57 319
3182.70 297
3182.83 274
3182.95 252
3183.08 232
3183.21 216
3183.34 204
3183.47 195
3183.60 188
3183.73 180
3183.86 171
3183.99 161
3184.12 150
3184.25 140
3184.38 133
3184.51 129
3184.64 125
3184.77 122
3184.90 118
3185.03 114
3185.16 110
3185.29 109
3185.42 114
3185.55 126
3185.68 144
3185.81 166
3185.94 189
3186.07 212
3186.20 233
3186.33 252
3186.46 268
3186.59 283
3186.72 296
3186.85 306
3186.98 311
3187.11 310
3187.24 304
3187.37 295
3187.50 286
3187.63 279
3187.76 277
3187.89 281
3188.02 290
3188.15 300
3188.28 309
3188.41 314
3188.53 314
3188.66 309
3188.79 299
3188.92 287
3189.05 273
3189.18 258
3189.31 242
3189.44 225
3189.57 208
3189.70 193
3189.83 181
3189.96 174
3190.09 173
3190.22 176
3190.35 182
3190.48 189
3190.61 195
3190.74 198
3190.87 200
3191.00 201
3191.13 202
3191.26 203
3191.39 204
3191.52 204
3191.65 203
3191.78 200
3191.91 195
3192.04 189
3192.17 185
3192.30 184
3192.43 186
3192.56 190
3192.69 197
3192.82 204
3192.95 211
3193.08 218
3193.21 224
3193.34 229
3193.47 235
3193.60 239
3193.73 241
3193.86 239
3193.99 234
3194.12 224
3194.25 210
3194.38 194
3194.51 176
3194.64 158
3194.77 138
3194.90 119
3195.03 100
3195.16 80
3195.29 62
3195.42 46
3195.55 32
3195.68 19
3195.81 6
3195.94 0
3196.07 0
3196.20 0
3196.33 0
3196.46 0
3196.59 0
3196.72 0
3196.85 0
3196.98 27
3197.11 69
3197.24 111
3197.37 148
3197.50 176
3197.63 193
3197.76 203
3197.89 209
3198.02 215
3198.15 225
3198.28 241
3198.41 262
3198.54 288
3198.67 314
3198.80 337
3198.93 354
3199.06 364
3199.19 370
3199.32 372
3199.45 373
3199.58 375
3199.71 378
3199.84 384
3199.97 388
3200.10 391
3200.23 389
3200.36 384
3200.49 375
3200.62 365
3200.75 354
3200.88 344
3201.01 335
3201.14 325
3201.27 315
3201.40 304
3201.53 292
3201.66 281
3201.79 273
3201.92 269
3202.05 269
3202.18 272
3202.31 277
3202.44 282
3202.57 287
3202.70 293
3202.83 300
3202.96 309
3203.09 320
3203.22 331
3203.35 342
3203.48 349
3203.61 350
3203.74 346
3203.87 337
3204.00 324
3204.13 309
3204.26 294
3204.39 280
3204.52 268
3204.65 258
3204.78 249
3204.91 239
3205.04 229
3205.17 218
3205.30 207
3205.43 197
3205.56 190
3205.69 188
3205.82 191
3205.95 198
3206.09 207
3206.22 214
3206.35 215
3206.48 208
3206.61 191
3206.74 164
3206.87 130
3207.00 94
3207.13 61
3207.26 35
3207.39 20
3207.52 16
3207.65 23
3207.78 38
3207.91 60
3208.04 85
3208.17 111
3208.30 138
3208.43 165
3208.56 189
3208.69 209
3208.82 223
3208.95 231
3209.08 232
3209.21 226
3209.34 214
3209.47 199
3209.60 183
3209.73 169
3209.86 156
3209.99 146
3210.12 138
3210.25 131
3210.38 123
3210.51 115
3210.64 106
3210.77 97
3210.90 88
3211.03 81
3211.16 76
3211.29 74
3211.42 76
3211.55 78
3211.69 82
3211.82 85
3211.95 88
3212.08 91
3212.21 93
3212.34 95
3212.47 97
3212.60 99
3212.73 100
3212.86 100
3212.99 97
3213.12 94
3213.25 90
3213.38 86
3213.51 82
3213.64 81
3213.77 81
3213.90 83
3214.03 86
3214.16 89
3214.29 91
3214.42 91
3214.55 87
3214.68 82
3214.81 74
3214.94 66
3215.07 59
3215.20 54
3215.33 53
3215.46 56
3215.60 61
3215.73 66
3215.86 68
3215.99 66
3216.12 59
3216.25 48
3216.38 34
3216.51 20
3216.64 8
3216.77 0
3216.90 0
3217.03 0
3217.16 0
3217.29 0
3217.42 0
3217.55 0
3217.68 0
3217.81 0
3217.94 0
3218.07 0
3218.20 0
3218.33 0
3218.46 4
3218.59 24
3218.72 48
3218.86 75
3218.99 102
3219.12 127
3219.25 150
3219.38 169
3219.51 186
3219.64 200
3219.77 212
3219.90 223
3220.03 233
3220.16 243
3220.29 253
3220.42 264
3220.55 274
3220.68 284
3220.81 290
3220.94 293
3221.07 292
3221.20 288
3221.33 283
3221.46 278
3221.60 275
3221.73 273
3221.86 272
3221.99 272
3222.12 273
3222.25 274
3222.38 276
3222.51 280
3222.64 286
3222.77 294
3222.90 302
3223.03 308
3223.16 310
3223.29 306
3223.42 296
3223.55 280
3223.68 259
3223.81 237
3223.94 217
3224.07 203
3224.21 198
3224.34 201
3224.47 212
3224.60 228
3224.73 243
3224.86 254
3224.99 255
3225.12 245
3225.25 225
3225.38 196
3225.51 163
3225.64 131
3225.77 102
3225.90 80
3226.03 65
3226.16 56
3226.29 54
3226.43 59
3226.56 69
3226.69 84
3226.82 102
3226.95 121
3227.08 138
3227.21 150
3227.34 154
3227.47 151
3227.60 141
3227.73 129
3227.86 116
3227.99 108
3228.12 105
3228.25 109
3228.38 118
3228.51 129
3228.65 140
3228.78 148
3228.91 152
3229.04 152
3229.17 148
3229.30 142
3229.43 136
3229.56 130
3229.69 124
3229.82 117
3229.95 109
3230.08 100
3230.21 88
3230.34 75
3230.47 64
3230.61 55
3230.74 51
3230.87 52
3231.00 57
3231.13 65
3231.26 75
3231.39 83
3231.52 88
3231.65 90
3231.78 86
3231.91 79
3232.04 69
3232.17 58
3232.30 47
3232.44 39
3232.57 33
3232.70 32
3232.83 35
3232.96 41
3233.09 50
3233.22 61
3233.35 74
3233.48 86
3233.61 96
3233.74 101
3233.87 99
3234.00 92
3234.13 77
3234.27 58
3234.40 36
3234.53 14
3234.66 0
3234.79 0
3234.92 0
3235.05 0
3235.18 0
3235.31 0
3235.44 0
3235.57 0
3235.70 0
3235.83 13
3235.97 34
3236.10 55
3236.23 76
3236.36 92
3236.49 102
3236.62 106
3236.75 106
3236.88 101
3237.01 96
3237.14 92
3237.27 91
3237.40 95
3237.53 102
3237.67 112
3237.80 123
3237.93 135
3238.06 146
3238.19 154
3238.32 160
3238.45 163
3238.58 164
3238.71 166
3238.84 168
3238.97 172
3239.10 178
3239.24 187
3239.37 197
3239.50 206
3239.63 213
3239.76 216
3239.89 215
3240.02 209
3240.15 200
3240.28 191
3240.41 183
3240.54 180
3240.68 182
3240.81 186
3240.94 191
3241.07 195
3241.20 196
3241.33 194
3241.46 188
3241.59 181
3241.72 174
3241.85 171
3241.98 170
3242.11 172
3242.25 176
3242.38 181
3242.51 188
3242.64 194
3242.77 201
3242.90 207
3243.03 213
3243.16 220
3243.29 227
3243.42 233
3243.56 240
3243.69 247
3243.82 251
3243.95 254
3244.08 251
3244.21 245
3244.34 234
3244.47 222
3244.60 209
3244.73 198
3244.86 192
3245.00 191
3245.13 193
3245.26 199
3245.39 205
3245.52 211
3245.65 217
3245.78 223
3245.91 230
3246.04 237
3246.17 243
3246.31 247
3246.44 246
3246.57 239
3246.70 225
3246.83 205
3246.96 179
3247.09 152
3247.22 126
3247.35 105
3247.48 90
3247.62 82
3247.75 82
3247.88 88
3248.01 98
3248.14 109
3248.27 118
3248.40 124
3248.53 124
3248.66 118
3248.79 107
3248.93 93
3249.06 79
3249.19 69
3249.32 63
3249.45 64
3249.58 71
3249.71 81
3249.84 92
3249.97 101
3250.11 106
3250.24 106
3250.37 102
3250.50 95
3250.63 86
3250.76 78
3250.89 71
3251.02 67
3251.15 66
3251.28 70
3251.42 76
3251.55 85
3251.68 95
3251.81 107
3251.94 120
3252.07 133
3252.20 146
3252.33 160
3252.46 173
3252.60 186
3252.73 197
3252.86 205
3252.99 210
3253.12 210
3253.25 204
3253.38 193
3253.51 178
3253.64 159
3253.78 139
3253.91 119
3254.04 100
3254.17 85
3254.30 75
3254.43 71
3254.56 72
3254.69 79
3254.83 90
3254.96 103
3255.09 115
3255.22 124
3255.35 129
3255.48 128
3255.61 121
3255.74 111
3255.87 96
3256.01 79
3256.14 61
3256.27 44
3256.40 27
3256.53 12
3256.66 1
3256.79 0
3256.92 0
3257.06 0
3257.19 2
3257.32 13
3257.45 25
3257.58 37
3257.71 44
3257.84 48
3257.97 47
3258.11 42
3258.24 36
3258.37 30
3258.50 25
3258.63 22
3258.76 18
3258.89 16
3259.02 12
3259.16 9
3259.29 4
3259.42 0
3259.55 0
3259.68 0
3259.81 0
3259.94 0
3260.07 0
3260.21 0
3260.34 0
3260.47 7
3260.60 20
3260.73 34
3260.86 46
3260.99 55
3261.12 61
3261.26 62
3261.39 61
3261.52 57
3261.65 51
3261.78 42
3261.91 31
3262.04 16
3262.17 0
3262.31 0
3262.44 0
3262.57 0
3262.70 0
3262.83 0
3262.96 30
3263.09 67
3263.22 108
3263.36 146
3263.49 179
3263.62 204
3263.75 222
3263.88 233
3264.01 239
3264.14 242
3264.28 241
3264.41 239
3264.54 234
3264.67 227
3264.80 217
3264.93 205
3265.06 191
3265.20 175
3265.33 158
3265.46 138
3265.59 115
3265.72 91
3265.85 67
3265.98 43
3266.11 21
3266.25 2
3266.38 0
3266.51 0
3266.64 0
3266.77 0
3266.90 0
3267.03 0
3267.17 0
3267.30 0
3267.43 7
3267.56 34
3267.69 64
3267.82 94
3267.95 119
3268.09 139
3268.22 150
3268.35 155
3268.48 152
3268.61 146
3268.74 137
3268.87 130
3269.01 126
3269.14 126
3269.27 132
3269.40 141
3269.53 155
3269.66 170
3269.79 185
3269.93 200
3270.06 214
3270.19 229
3270.32 244
3270.45 262
3270.58 281
3270.72 301
3270.85 321
3270.98 338
3271.11 349
3271.24 355
3271.37 355
3271.50 352
3271.64 347
3271.77 345
3271.90 348
3272.03 357
3272.16 372
3272.29 392
3272.42 414
3272.56 438
3272.69 463
3272.82 489
3272.95 518
3273.08 550
3273.21 588
3273.35 629
3273.48 672
3273.61 717
3273.74 760
3273.87 799
3274.00 835
3274.13 868
3274.27 898
3274.40 927
3274.53 956
3274.66 983
3274.79 1006
3274.92 1025
3275.06 1036
3275.19 1041
3275.32 1039
3275.45 1036
3275.58 1033
3275.71 1034
3275.84 1041
3275.98 1054
3276.11 1069
3276.24 1084
3276.37 1094
3276.50 1097
3276.63 1093
3276.77 1081
3276.90 1066
3277.03 1049
3277.16 1033
3277.29 1019
3277.42 1008
3277.56 1000
3277.69 990
3277.82 979
3277.95 964
3278.08 942
3278.21 914
3278.35 879
3278.48 838
3278.61 792
3278.74 745
3278.87 697
3279.00 653
3279.14 614
3279.27 582
3279.40 559
3279.53 546
3279.66 542
3279.79 549
3279.93 568
3280.06 597
3280.19 635
3280.32 681
3280.45 730
3280.58 780
3280.72 828
3280.85 871
3280.98 906
3281.11 933
3281.24 952
3281.37 963
3281.51 966
3281.64 960
3281.77 947
3281.90 926
3282.03 901
3282.16 872
3282.30 844
3282.43 817
3282.56 795
3282.69 775
3282.82 759
3282.95 744
3283.09 731
3283.22 719
3283.35 707
3283.48 698
3283.61 692
3283.74 690
3283.88 689
3284.01 687
3284.14 684
3284.27 678
3284.40 668
3284.54 652
3284.67 631
3284.80 607
3284.93 582
3285.06 558
3285.19 536
3285.33 518
3285.46 509
3285.59 508
3285.72 516
3285.85 531
3285.98 550
3286.12 570
3286.25 588
3286.38 602
3286.51 611
3286.64 613
3286.78 609
3286.91 598
3287.04 581
3287.17 558
3287.30 530
3287.43 499
3287.57 467
3287.70 437
3287.83 410
3287.96 388
3288.09 372
3288.23 360
3288.36 351
3288.49 344
3288.62 337
3288.75 329
3288.88 317
3289.02 302
3289.15 281
3289.28 257
3289.41 230
3289.54 202
3289.68 177
3289.81 155
3289.94 140
3290.07 131
3290.20 130
3290.33 133
3290.47 141
3290.60 151
3290.73 162
3290.86 173
3290.99 185
3291.13 195
3291.26 204
3291.39 212
3291.52 217
3291.65 217
3291.79 212
3291.92 202
3292.05 187
3292.18 166
3292.31 142
3292.45 117
3292.58 93
3292.71 72
3292.84 56
3292.97 46
3293.10 42
3293.24 44
3293.37 52
3293.50 63
3293.63 77
3293.76 94
3293.90 111
3294.03 127
3294.16 141
3294.29 154
3294.42 165
3294.56 175
3294.69 187
3294.82 201
3294.95 217
3295.08 233
3295.22 246
3295.35 253
3295.48 251
3295.61 238
3295.74 217
3295.88 189
3296.01 158
3296.14 128
3296.27 102
3296.40 81
3296.54 64
3296.67 52
3296.80 44
3296.93 42
3297.06 45
3297.20 54
3297.33 71
3297.46 92
3297.59 116
3297.72 139
3297.86 157
3297.99 168
3298.12 172
3298.25 170
3298.38 164
3298.52 157
3298.65 153
3298.78 151
3298.91 153
3299.04 157
3299.18 161
3299.31 165
3299.44 166
3299.57 163
3299.70 157
3299.84 146
3299.97 132
3300.10 114
3300.23 95
3300.36 77
3300.50 63
3300.63 55
3300.76 55
3300.89 64
3301.03 80
3301.16 102
3301.29 127
3301.42 150
3301.55 171
3301.69 188
3301.82 200
3301.95 209
3302.08 213
3302.21 217
3302.35 219
3302.48 219
3302.61 219
3302.74 218
3302.87 216
3303.01 213
3303.14 210
3303.27 205
3303.40 200
3303.54 193
3303.67 184
3303.80 173
3303.93 161
3304.06 148
3304.20 136
3304.33 126
3304.46 119
3304.59 116
3304.72 118
3304.86 125
3304.99 136
3305.12 149
3305.25 163
3305.39 177
3305.52 188
3305.65 196
3305.78 201
3305.91 203
3306.05 201
3306.18 196
3306.31 188
3306.44 176
3306.58 161
3306.71 142
3306.84 119
3306.97 95
3307.10 71
3307.24 49
3307.37 31
3307.50 19
3307.63 15
3307.77 16
3307.90 23
3308.03 33
3308.16 45
3308.29 55
3308.43 64
3308.56 69
3308.69 71
3308.82 73
3308.96 74
3309.09 78
3309.22 86
3309.35 99
3309.48 115
3309.62 134
3309.75 153
3309.88 168
3310.01 179
3310.15 182
3310.28 178
3310.41 167
3310.54 152
3310.67 136
3310.81 123
3310.94 114
3311.07 110
3311.20 112
3311.34 116
3311.47 122
3311.60 128
3311.73 133
3311.87 137
3312.00 138
3312.13 138
3312.26 135
3312.39 128
3312.53 118
3312.66 105
3312.79 91
3312.92 76
3313.06 63
3313.19 53
3313.32 45
3313.45 38
3313.59 31
3313.72 23
3313.85 12
3313.98 0
3314.11 0
3314.25 0
3314.38 0
3314.51 0
3314.64 0
3314.78 0
3314.91 0
3315.04 2
3315.17 13
3315.31 22
3315.44 31
3315.57 39
3315.70 48
3315.84 58
3315.97 69
3316.10 80
3316.23 88
3316.36 94
3316.50 97
3316.63 96
3316.76 92
3316.89 84
3317.03 75
3317.16 64
3317.29 54
3317.42 48
3317.56 48
3317.69 54
3317.82 69
3317.95 90
3318.09 116
3318.22 144
3318.35 172
3318.48 197
3318.62 218
3318.75 237
3318.88 252
3319.01 264
3319.15 275
3319.28 283
3319.41 290
3319.54 295
3319.68 296
3319.81 294
3319.94 289
3320.07 284
3320.21 277
3320.34 269
3320.47 261
3320.60 252
3320.74 240
3320.87 224
3321.00 204
3321.13 180
3321.27 153
3321.40 126
3321.53 99
3321.66 75
3321.80 53
3321.93 34
3322.06 17
3322.19 2
3322.33 0
3322.46 0
3322.59 0
3322.72 0
3322.86 0
3322.99 0
3323.12 0
3323.25 0
3323.39 7
3323.52 35
3323.65 68
3323.78 104
3323.92 140
3324.05 174
3324.18 203
3324.31 227
3324.45 244
3324.58 257
3324.71 266
3324.84 272
3324.98 275
3325.11 274
3325.24 270
3325.37 262
3325.51 251
3325.64 240
3325.77 230
3325.90 221
3326.04 215
3326.17 210
3326.30 205
3326.43 197
3326.57 185
3326.70 169
3326.83 151
3326.96 134
3327.10 119
3327.23 110
3327.36 108
3327.50 111
3327.63 120
3327.76 132
3327.89 146
3328.03 162
3328.16 179
3328.29 196
3328.42 214
3328.56 230
3328.69 244
3328.82 253
3328.95 253
3329.09 246
3329.22 231
3329.35 210
3329.48 187
3329.62 166
3329.75 148
3329.88 136
3330.02 128
3330.15 122
3330.28 116
3330.41 105
3330.55 88
3330.68 66
3330.81 41
3330.94 17
3331.08 0
3331.21 0
3331.34 0
3331.47 0
3331.61 0
3331.74 22
3331.87 47
3332.01 72
3332.14 96
3332.27 115
3332.40 130
3332.54 140
3332.67 147
3332.80 153
3332.93 160
3333.07 170
3333.20 184
3333.33 201
3333.47 219
3333.60 236
3333.73 251
3333.86 263
3334.00 272
3334.13 280
3334.26 287
3334.39 296
3334.53 304
3334.66 311
3334.79 315
3334.93 314
3335.06 306
3335.19 293
3335.32 275
3335.46 254
3335.59 233
3335.72 215
3335.85 199
3335.99 187
3336.12 178
3336.25 170
3336.39 164
3336.52 158
3336.65 152
3336.78 147
3336.92 144
3337.05 144
3337.18 146
3337.32 151
3337.45 158
3337.58 168
3337.71 178
3337.85 189
3337.98 197
3338.11 203
3338.25 207
3338.38 207
3338.51 205
3338.64 200
3338.78 195
3338.91 191
3339.04 187
3339.18 183
3339.31 179
3339.44 175
3339.57 169
3339.71 160
3339.84 149
3339.97 136
3340.11 122
3340.24 109
3340.37 98
3340.50 91
3340.64 90
3340.77 95
3340.90 107
3341.04 124
3341.17 146
3341.30 170
3341.43 194
3341.57 215
3341.70 232
3341.83 245
3341.97 254
3342.10 261
3342.23 268
3342.36 275
3342.50 283
3342.63 292
3342.76 301
3342.90 310
3343.03 319
3343.16 330
3343.29 343
3343.43 358
3343.56 372
3343.69 384
3343.83 390
3343.96 389
3344.09 381
3344.23 369
3344.36 355
3344.49 342
3344.62 332
3344.76 329
3344.89 329
3345.02 334
3345.16 338
3345.29 342
3345.42 343
3345.55 340
3345.69 333
3345.82 324
3345.95 314
3346.09 304
3346.22 296
3346.35 289
3346.49 283
3346.62 279
3346.75 273
3346.88 267
3347.02 258
3347.15 249
3347.28 237
3347.42 224
3347.55 209
3347.68 191
3347.82 169
3347.95 144
3348.08 117
3348.21 89
3348.35 64
3348.48 43
3348.61 29
3348.75 23
3348.88 22
3349.01 26
3349.15 31
3349.28 35
3349.41 37
3349.55 36
3349.68 34
3349.81 30
3349.94 25
3350.08 22
3350.21 21
3350.34 21
3350.48 23
3350.61 27
3350.74 32
3350.88 37
3351.01 43
3351.14 48
3351.27 52
3351.41 55
3351.54 57
3351.67 60
3351.81 62
3351.94 64
3352.07 65
3352.21 66
3352.34 67
3352.47 71
3352.61 77
3352.74 87
3352.87 102
3353.01 119
3353.14 134
3353.27 144
3353.40 145
3353.54 138
3353.67 122
3353.80 100
3353.94 74
3354.07 49
3354.20 23
3354.34 0
3354.47 0
3354.60 0
3354.74 0
3354.87 0
3355.00 0
3355.14 0
3355.27 0
3355.40 0
3355.53 24
3355.67 45
3355.80 58
3355.93 63
3356.07 60
3356.20 56
3356.33 53
3356.47 57
3356.60 68
3356.73 86
3356.87 107
3357.00 131
3357.13 153
3357.27 173
3357.40 190
3357.53 205
3357.67 217
3357.80 228
3357.93 236
3358.07 241
3358.20 243
3358.33 244
3358.47 247
3358.60 254
3358.73 266
3358.86 284
3359.00 307
3359.13 331
3359.26 353
3359.40 372
3359.53 386
3359.66 397
3359.80 407
3359.93 417
3360.06 430
3360.20 445
3360.33 460
3360.46 473
3360.60 484
3360.73 491
3360.86 493
3361.00 490
3361.13 483
3361.26 470
3361.40 451
3361.53 427
3361.66 399
3361.80 369
3361.93 341
3362.06 317
3362.20 299
3362.33 287
3362.46 279
3362.60 273
3362.73 267
3362.86 259
3363.00 249
3363.13 240
3363.26 231
3363.40 226
3363.53 224
3363.66 226
3363.80 233
3363.93 244
3364.06 259
3364.20 277
3364.33 295
3364.46 310
3364.60 317
3364.73 315
3364.86 301
3365.00 280
3365.13 256
3365.26 233
3365.40 219
3365.53 216
3365.66 224
3365.80 242
3365.93 265
3366.06 290
3366.20 312
3366.33 329
3366.46 339
3366.60 344
3366.73 342
3366.86 337
3367.00 330
3367.13 323
3367.26 315
3367.40 310
3367.53 307
3367.66 307
3367.80 310
3367.93 315
3368.06 321
3368.20 325
3368.33 325
3368.46 319
3368.60 307
3368.73 289
3368.86 265
3369.00 240
3369.13 217
3369.27 199
3369.40 185
3369.53 177
3369.67 173
3369.80 169
3369.93 164
3370.07 156
3370.20 148
3370.33 139
3370.47 134
3370.60 133
3370.73 136
3370.87 142
3371.00 150
3371.13 156
3371.27 160
3371.40 159
3371.53 155
3371.67 149
3371.80 142
3371.93 138
3372.07 136
3372.20 138
3372.33 145
3372.47 155
3372.60 167
3372.74 180
3372.87 189
3373.00 194
3373.14 194
3373.27 187
3373.40 176
3373.54 163
3373.67 151
3373.80 140
3373.94 133
3374.07 128
3374.20 124
3374.34 122
3374.47 119
3374.60 115
3374.74 112
3374.87 109
3375.01 109
3375.14 111
3375.27 115
3375.41 122
3375.54 129
3375.67 137
3375.81 143
3375.94 147
3376.07 148
3376.21 147
3376.34 146
3376.47 144
3376.61 141
3376.74 139
3376.88 135
3377.01 131
3377.14 125
3377.28 116
3377.41 107
3377.54 102
3377.68 102
3377.81 111
3377.94 127
3378.08 149
3378.21 174
3378.35 197
3378.48 212
3378.61 218
3378.75 214
3378.88 203
3379.01 188
3379.15 173
3379.28 162
3379.41 156
3379.55 158
3379.68 164
3379.82 173
3379.95 181
3380.08 188
3380.22 192
3380.35 191
3380.48 187
3380.62 178
3380.75 164
3380.88 147
3381.02 127
3381.15 105
3381.29 84
3381.42 64
3381.55 49
3381.69 40
3381.82 37
3381.95 39
3382.09 46
3382.22 56
3382.35 68
3382.49 82
3382.62 96
3382.76 111
3382.89 127
3383.02 144
3383.16 161
3383.29 177
3383.42 192
3383.56 206
3383.69 222
3383.83 240
3383.96 263
3384.09 290
3384.23 320
3384.36 351
3384.49 377
3384.63 394
3384.76 399
3384.90 390
3385.03 368
3385.16 339
3385.30 307
3385.43 279
3385.56 259
3385.70 250
3385.83 251
3385.97 261
3386.10 279
3386.23 301
3386.37 325
3386.50 350
3386.63 374
3386.77 397
3386.90 420
3387.04 440
3387.17 458
3387.30 475
3387.44 490
3387.57 504
3387.70 518
3387.84 531
3387.97 545
3388.11 559
3388.24 572
3388.37 583
3388.51 591
3388.64 595
3388.78 595
3388.91 590
3389.04 580
3389.18 567
3389.31 553
3389.44 537
3389.58 521
3389.71 504
3389.85 485
3389.98 466
3390.11 450
3390.25 436
3390.38 430
3390.52 432
3390.65 443
3390.78 463
3390.92 489
3391.05 516
3391.18 542
3391.32 562
3391.45 577
3391.59 585
3391.72 587
3391.85 585
3391.99 580
3392.12 573
3392.26 564
3392.39 551
3392.52 535
3392.66 518
3392.79 501
3392.93 485
3393.06 471
3393.19 460
3393.33 451
3393.46 441
3393.59 428
3393.73 409
3393.86 384
3394.00 354
3394.13 319
3394.26 283
3394.40 248
3394.53 218
3394.67 194
3394.80 178
3394.93 170
3395.07 171
3395.20 178
3395.34 189
3395.47 202
3395.60 212
3395.74 219
3395.87 222
3396.01 221
3396.14 217
3396.27 213
3396.41 212
3396.54 213
3396.68 217
3396.81 224
3396.94 231
3397.08 239
3397.21 245
3397.35 249
3397.48 251
3397.61 254
3397.75 259
3397.88 266
3398.02 275
3398.15 287
3398.28 298
3398.42 306
3398.55 310
3398.69 307
3398.82 296
3398.95 278
3399.09 255
3399.22 230
3399.36 206
3399.49 185
3399.62 169
3399.76 158
3399.89 152
3400.03 150
3400.16 151
3400.29 154
3400.43 159
3400.56 164
3400.70 168
3400.83 169
3400.96 165
3401.10 157
3401.23 144
3401.37 127
3401.50 109
3401.63 91
3401.77 77
3401.90 67
3402.04 63
3402.17 64
3402.30 71
3402.44 83
3402.57 99
3402.71 116
3402.84 132
3402.98 146
3403.11 155
3403.24 159
3403.38 158
3403.51 154
3403.65 151
3403.78 153
3403.91 163
3404.05 181
3404.18 209
3404.32 241
3404.45 273
3404.58 298
3404.72 311
3404.85 311
3404.99 299
3405.12 279
3405.26 256
3405.39 237
3405.52 226
3405.66 224
3405.79 230
3405.93 240
3406.06 252
3406.19 263
3406.33 270
3406.46 273
3406.60 272
3406.73 269
3406.87 265
3407.00 259
3407.13 251
3407.27 241
3407.40 228
3407.54 215
3407.67 200
3407.80 184
3407.94 168
3408.07 152
3408.21 135
3408.34 119
3408.48 104
3408.61 92
3408.74 83
3408.88 79
3409.01 79
3409.15 80
3409.28 80
3409.42 76
3409.55 69
3409.68 57
3409.82 43
3409.95 29
3410.09 18
3410.22 10
3410.36 6
3410.49 6
3410.62 9
3410.76 12
3410.89 15
3411.03 17
3411.16 17
3411.29 15
3411.43 12
3411.56 7
3411.70 0
3411.83 0
3411.97 0
3412.10 0
3412.23 0
3412.37 0
3412.50 0
3412.64 17
3412.77 42
3412.91 68
3413.04 90
3413.17 106
3413.31 114
3413.44 114
3413.58 107
3413.71 96
3413.85 82
3413.98 67
3414.12 52
3414.25 37
3414.38 24
3414.52 14
3414.65 10
3414.79 14
3414.92 29
3415.06 54
3415.19 88
3415.32 129
3415.46 172
3415.59 212
3415.73 246
3415.86 270
3416.00 281
3416.13 279
3416.26 263
3416.40 237
3416.53 206
3416.67 174
3416.80 145
3416.94 124
3417.07 113
3417.21 110
3417.34 111
3417.47 112
3417.61 108
3417.74 97
3417.88 78
3418.01 53
3418.15 25
3418.28 0
3418.41 0
3418.55 0
3418.68 0
3418.82 0
3418.95 0
3419.09 0
3419.22 0
3419.36 4
3419.49 24
3419.62 42
3419.76 57
3419.89 66
3420.03 71
3420.16 70
3420.30 66
3420.43 60
3420.57 54
3420.70 50
3420.83 47
3420.97 47
3421.10 47
3421.24 49
3421.37 53
3421.51 58
3421.64 66
3421.78 76
3421.91 85
3422.04 92
3422.18 93
3422.31 88
3422.45 76
3422.58 56
3422.72 33
3422.85 10
3422.99 0
3423.12 0
3423.25 0
3423.39 0
3423.52 0
3423.66 0
3423.79 0
3423.93 0
3424.06 2
3424.20 17
3424.33 32
3424.47 47
3424.60 59
3424.73 67
3424.87 70
3425.00 69
3425.14 66
3425.27 63
3425.41 61
3425.54 61
3425.68 64
3425.81 68
3425.95 69
3426.08 69
3426.21 64
3426.35 57
3426.48 50
3426.62 45
3426.75 44
3426.89 48
3427.02 56
3427.16 67
3427.29 79
3427.43 89
3427.56 96
3427.69 97
3427.83 94
3427.96 86
3428.10 73
3428.23 56
3428.37 37
3428.50 19
3428.64 6
3428.77 0
3428.91 0
3429.04 6
3429.18 19
3429.31 35
3429.44 52
3429.58 67
3429.71 78
3429.85 87
3429.98 94
3430.12 100
3430.25 106
3430.39 110
3430.52 114
3430.66 116
3430.79 114
3430.93 110
3431.06 101
3431.20 91
3431.33 80
3431.46 70
3431.60 61
3431.73 54
3431.87 47
3432.00 40
3432.14 32
3432.27 21
3432.41 7
3432.54 0
3432.68 0
3432.81 0
3432.95 0
3433.08 0
3433.22 0
3433.35 0
3433.48 1
3433.62 31
3433.75 65
3433.89 100
3434.02 133
3434.16 163
3434.29 188
3434.43 209
3434.56 226
3434.70 238
3434.83 246
3434.97 250
3435.10 250
3435.24 247
3435.37 239
3435.51 229
3435.64 216
3435.77 202
3435.91 188
3436.04 174
3436.18 159
3436.31 145
3436.45 132
3436.58 119
3436.72 107
3436.85 99
3436.99 96
3437.12 99
3437.26 109
3437.39 125
3437.53 146
3437.66 171
3437.80 197
3437.93 221
3438.07 242
3438.20 259
3438.34 269
3438.47 275
3438.61 277
3438.74 278
3438.87 281
3439.01 288
3439.14 297
3439.28 310
3439.41 323
3439.55 335
3439.68 344
3439.82 349
3439.95 349
3440.09 347
3440.22 341
3440.36 334
3440.49 325
3440.63 315
3440.76 304
3440.90 293
3441.03 281
3441.17 268
3441.30 253
3441.44 236
3441.57 218
3441.71 200
3441.84 181
3441.98 162
3442.11 140
3442.25 117
3442.38 91
3442.52 62
3442.65 33
3442.79 7
3442.92 0
3443.05 0
3443.19 0
3443.32 0
3443.46 0
3443.59 8
3443.73 18
3443.86 21
3444.00 17
3444.13 9
3444.27 0
3444.40 0
3444.54 0
3444.67 10
3444.81 30
3444.94 56
3445.08 85
3445.21 114
3445.35 143
3445.48 171
3445.62 198
3445.75 226
3445.89 252
3446.02 277
3446.16 297
3446.29 310
3446.43 316
3446.56 313
3446.70 301
3446.83 284
3446.97 263
3447.10 241
3447.24 220
3447.37 202
3447.51 187
3447.64 178
3447.78 173
3447.91 172
3448.05 174
3448.18 175
3448.32 174
3448.45 169
3448.59 157
3448.72 138
3448.86 113
3448.99 85
3449.13 56
3449.26 31
3449.40 12
3449.53 3
3449.67 2
3449.80 11
3449.94 27
3450.07 47
3450.21 68
3450.34 87
3450.48 104
3450.61 119
3450.75 134
3450.88 149
3451.02 167
3451.15 189
3451.29 214
3451.42 239
3451.56 264
3451.69 284
3451.83 299
3451.96 308
3452.10 310
3452.23 307
3452.37 300
3452.50 293
3452.64 287
3452.77 284
3452.91 285
3453.04 289
3453.18 296
3453.31 305
3453.45 313
3453.58 320
3453.72 323
3453.85 322
3453.99 316
3454.12 306
3454.26 291
3454.39 274
3454.53 254
3454.66 235
3454.80 218
3454.94 203
3455.07 193
3455.21 188
3455.34 189
3455.48 196
3455.61 209
3455.75 225
3455.88 245
3456.02 265
3456.15 283
3456.29 297
3456.42 306
3456.56 310
3456.69 310
3456.83 309
3456.96 306
3457.10 304
3457.23 303
3457.37 300
3457.50 296
3457.64 288
3457.77 277
3457.91 264
3458.04 249
3458.18 234
3458.31 220
3458.45 207
3458.58 197
3458.72 188
3458.85 179
3458.99 171
3459.13 163
3459.26 157
3459.40 154
3459.53 154
3459.67 159
3459.80 169
3459.94 183
3460.07 200
3460.21 218
3460.34 235
3460.48 252
3460.61 269
3460.75 286
3460.88 306
3461.02 330
3461.15 357
3461.29 386
3461.42 415
3461.56 443
3461.69 468
3461.83 489
3461.96 506
3462.10 520
3462.24 531
3462.37 538
3462.51 541
3462.64 539
3462.78 531
3462.91 519
3463.05 503
3463.18 484
3463.32 464
3463.45 442
3463.59 418
3463.72 390
3463.86 360
3463.99 325
3464.13 288
3464.26 251
3464.40 214
3464.54 182
3464.67 157
3464.81 139
3464.94 131
3465.08 131
3465.21 137
3465.35 145
3465.48 155
3465.62 163
3465.75 168
3465.89 172
3466.02 175
3466.16 179
3466.29 184
3466.43 190
3466.57 196
3466.70 201
3466.84 205
3466.97 207
3467.11 209
3467.24 210
3467.38 211
3467.51 212
3467.65 213
3467.78 213
3467.92 214
3468.05 215
3468.19 218
3468.32 220
3468.46 220
3468.60 218
3468.73 211
3468.87 199
3469.00 183
3469.14 165
3469.27 150
3469.41 139
3469.54 137
3469.68 144
3469.81 161
3469.95 187
3470.09 220
3470.22 256
3470.36 293
3470.49 329
3470.63 364
3470.76 396
3470.90 426
3471.03 455
3471.17 484
3471.30 513
3471.44 541
3471.57 568
3471.71 593
3471.85 615
3471.98 636
3472.12 655
3472.25 674
3472.39 694
3472.52 712
3472.66 730
3472.79 746
3472.93 759
3473.06 771
3473.20 781
3473.34 791
3473.47 799
3473.61 805
3473.74 806
3473.88 802
3474.01 788
3474.15 766
3474.28 736
3474.42 699
3474.56 661
3474.69 622
3474.83 586
3474.96 552
3475.10 520
3475.23 489
3475.37 458
3475.50 424
3475.64 389
3475.77 354
3475.91 322
3476.05 295
3476.18 274
3476.32 262
3476.45 257
3476.59 259
3476.72 266
3476.86 277
3476.99 291
3477.13 305
3477.27 319
3477.40 331
3477.54 338
3477.67 339
3477.81 333
3477.94 321
3478.08 303
3478.21 281
3478.35 259
3478.49 237
3478.62 217
3478.76 200
3478.89 184
3479.03 169
3479.16 152
3479.30 133
3479.43 111
3479.57 87
3479.71 63
3479.84 41
3479.98 23
3480.11 11
3480.25 6
3480.38 7
3480.52 14
3480.66 25
3480.79 37
3480.93 51
3481.06 64
3481.20 74
3481.33 83
3481.47 89
3481.60 92
3481.74 94
3481.88 94
3482.01 94
3482.15 93
3482.28 92
3482.42 90
3482.55 89
3482.69 87
3482.83 85
3482.96 83
3483.10 82
3483.23 81
3483.37 82
3483.50 84
3483.64 87
3483.78 92
3483.91 101
3484.05 113
3484.18 128
3484.32 147
3484.45 167
3484.59 187
3484.73 205
3484.86 221
3485.00 232
3485.13 239
3485.27 242
3485.40 240
3485.54 233
3485.68 222
3485.81 207
3485.95 190
3486.08 172
3486.22 156
3486.35 146
3486.49 141
3486.63 142
3486.76 146
3486.90 152
3487.03 154
3487.17 152
3487.30 142
3487.44 124
3487.58 101
3487.71 77
3487.85 55
3487.98 40
3488.12 33
3488.25 35
3488.39 46
3488.53 64
3488.66 84
3488.80 107
3488.93 129
3489.07 152
3489.20 174
3489.34 197
3489.48 218
3489.61 238
3489.75 254
3489.88 264
3490.02 265
3490.16 257
3490.29 242
3490.43 222
3490.56 199
3490.70 178
3490.83 162
3490.97 154
3491.11 153
3491.24 159
3491.38 168
3491.51 177
3491.65 184
3491.78 185
3491.92 182
3492.06 175
3492.19 167
3492.33 159
3492.46 153
3492.60 147
3492.74 139
3492.87 128
3493.01 111
3493.14 90
3493.28 66
3493.42 42
3493.55 21
3493.69 6
3493.82 0
3493.96 0
3494.09 0
3494.23 0
3494.37 0
3494.50 0
3494.64 0
3494.77 0
3494.91 0
3495.05 0
3495.18 10
3495.32 25
3495.45 41
3495.59 60
3495.73 81
3495.86 101
3496.00 120
3496.13 135
3496.27 144
3496.40 146
3496.54 139
3496.68 126
3496.81 110
3496.95 95
3497.08 82
3497.22 76
3497.36 74
3497.49 78
3497.63 84
3497.76 93
3497.90 102
3498.04 113
3498.17 125
3498.31 141
3498.44 160
3498.58 181
3498.72 203
3498.85 225
3498.99 244
3499.12 257
3499.26 263
3499.40 262
3499.53 253
3499.67 238
3499.80 220
3499.94 201
3500.08 186
3500.21 175
3500.35 172
3500.48 174
3500.62 181
3500.76 189
3500.89 196
3501.03 199
3501.16 194
3501.30 183
3501.44 166
3501.57 145
3501.71 122
3501.84 100
3501.98 81
3502.12 68
3502.25 61
3502.39 60
3502.52 63
3502.66 70
3502.80 79
3502.93 88
3503.07 97
3503.20 106
3503.34 114
3503.48 122
3503.61 131
3503.75 141
3503.88 153
3504.02 168
3504.16 187
3504.29 208
3504.43 231
3504.57 253
3504.70 273
3504.84 290
3504.97 305
3505.11 319
3505.25 334
3505.38 351
3505.52 370
3505.65 391
3505.79 409
3505.93 423
3506.06 430
3506.20 428
3506.33 419
3506.47 404
3506.61 386
3506.74 370
3506.88 358
3507.01 352
3507.15 352
3507.29 357
3507.42 368
3507.56 380
3507.70 393
3507.83 402
3507.97 406
3508.10 403
3508.24 392
3508.38 375
3508.51 354
3508.65 330
3508.78 308
3508.92 289
3509.06 275
3509.19 267
3509.33 264
3509.47 266
3509.60 271
3509.74 278
3509.87 283
3510.01 284
3510.15 280
3510.28 269
3510.42 254
3510.56 236
3510.69 219
3510.83 207
3510.96 200
3511.10 200
3511.24 205
3511.37 209
3511.51 211
3511.64 208
3511.78 198
3511.92 184
3512.05 167
3512.19 151
3512.33 137
3512.46 128
3512.60 121
3512.73 115
3512.87 109
3513.01 101
3513.14 92
3513.28 82
3513.42 72
3513.55 64
3513.69 59
3513.82 57
3513.96 58
3514.10 60
3514.23 64
3514.37 67
3514.51 70
3514.64 73
3514.78 77
3514.91 82
3515.05 90
3515.19 104
3515.32 123
3515.46 148
3515.60 175
3515.73 203
3515.87 226
3516.01 242
3516.14 249
3516.28 248
3516.41 242
3516.55 232
3516.69 223
3516.82 216
3516.96 210
3517.10 207
3517.23 203
3517.37 199
3517.50 193
3517.64 186
3517.78 178
3517.91 171
3518.05 164
3518.19 158
3518.32 155
3518.46 155
3518.60 159
3518.73 170
3518.87 185
3519.00 204
3519.14 222
3519.28 238
3519.41 246
3519.55 245
3519.69 234
3519.82 216
3519.96 194
3520.10 172
3520.23 153
3520.37 140
3520.50 132
3520.64 128
3520.78 126
3520.91 123
3521.05 119
3521.19 111
3521.32 100
3521.46 84
3521.60 67
3521.73 49
3521.87 32
3522.01 18
3522.14 9
3522.28 3
3522.41 1
3522.55 2
3522.69 3
3522.82 3
3522.96 1
3523.10 0
3523.23 0
3523.37 0
3523.51 0
3523.64 0
3523.78 0
3523.92 4
3524.05 18
3524.19 35
3524.32 54
3524.46 72
3524.60 86
3524.73 96
3524.87 101
3525.01 104
3525.14 107
3525.28 115
3525.42 128
3525.55 150
3525.69 176
3525.83 205
3525.96 231
3526.10 251
3526.24 262
3526.37 265
3526.51 262
3526.64 257
3526.78 252
3526.92 253
3527.05 257
3527.19 266
3527.33 277
3527.46 287
3527.60 294
3527.74 297
3527.87 297
3528.01 294
3528.15 288
3528.28 281
3528.42 273
3528.56 264
3528.69 254
3528.83 241
3528.97 226
3529.10 207
3529.24 187
3529.38 166
3529.51 146
3529.65 129
3529.79 119
3529.92 115
3530.06 119
3530.19 130
3530.33 145
3530.47 162
3530.60 178
3530.74 191
3530.88 200
3531.01 203
3531.15 200
3531.29 193
3531.42 183
3531.56 173
3531.70 166
3531.83 162
3531.97 165
3532.11 174
3532.24 188
3532.38 207
3532.52 227
3532.65 247
3532.79 265
3532.93 280
3533.06 291
3533.20 300
3533.34 307
3533.47 314
3533.61 321
3533.75 329
3533.88 336
3534.02 341
3534.16 341
3534.29 336
3534.43 324
3534.57 308
3534.70 290
3534.84 275
3534.98 266
3535.11 265
3535.25 274
3535.39 290
3535.52 311
3535.66 336
3535.80 363
3535.93 392
3536.07 421
3536.21 451
3536.34 480
3536.48 503
3536.62 518
3536.75 523
3536.89 518
3537.03 506
3537.16 492
3537.30 482
3537.44 478
3537.57 485
3537.71 501
3537.85 527
3537.98 559
3538.12 597
3538.26 642
3538.39 694
3538.53 753
3538.67 819
3538.80 888
3538.94 956
3539.08 1020
3539.21 1075
3539.35 1120
3539.49 1154
3539.63 1180
3539.76 1200
3539.90 1217
3540.04 1232
3540.17 1249
3540.31 1266
3540.45 1287
3540.58 1310
3540.72 1336
3540.86 1363
3540.99 1390
3541.13 1415
3541.27 1434
3541.40 1447
3541.54 1452
3541.68 1447
3541.81 1434
3541.95 1414
3542.09 1387
3542.22 1355
3542.36 1319
3542.50 1281
3542.63 1242
3542.77 1203
3542.91 1163
3543.04 1123
3543.18 1083
3543.32 1043
3543.46 1003
3543.59 965
3543.73 930
3543.87 899
3544.00 875
3544.14 857
3544.28 845
3544.41 840
3544.55 838
3544.69 837
3544.82 834
3544.96 827
3545.10 815
3545.23 798
3545.37 778
3545.51 755
3545.65 734
3545.78 714
3545.92 697
3546.06 681
3546.19 665
3546.33 648
3546.47 627
3546.60 600
3546.74 568
3546.88 533
3547.01 495
3547.15 459
3547.29 426
3547.42 401
3547.56 383
3547.70 374
3547.84 371
3547.97 372
3548.11 375
3548.25 378
3548.38 379
3548.52 378
3548.66 374
3548.79 366
3548.93 356
3549.07 344
3549.20 331
3549.34 317
3549.48 303
3549.62 290
3549.75 279
3549.89 269
3550.03 260
3550.16 250
3550.30 240
3550.44 228
3550.57 213
3550.71 195
3550.85 175
3550.99 153
3551.12 130
3551.26 107
3551.40 84
3551.53 64
3551.67 47
3551.81 34
3551.94 27
3552.08 27
3552.22 36
3552.36 55
3552.49 82
3552.63 115
3552.77 152
3552.90 187
3553.04 216
3553.18 236
3553.31 243
3553.45 238
3553.59 223
3553.73 203
3553.86 181
3554.00 163
3554.14 150
3554.27 145
3554.41 146
3554.55 151
3554.68 157
3554.82 162
3554.96 165
3555.10 166
3555.23 166
3555.37 168
3555.51 171
3555.64 177
3555.78 183
3555.92 190
3556.06 193
3556.19 194
3556.33 191
3556.47 186
3556.60 182
3556.74 181
3556.88 183
3557.01 190
3557.15 200
3557.29 210
3557.43 219
3557.56 223
3557.70 224
3557.84 221
3557.97 216
3558.11 212
3558.25 207
3558.39 203
3558.52 198
3558.66 192
3558.80 184
3558.93 175
3559.07 166
3559.21 157
3559.35 150
3559.48 145
3559.62 142
3559.76 138
3559.89 132
3560.03 124
3560.17 116
3560.31 107
3560.44 99
3560.58 94
3560.72 92
3560.85 95
3560.99 101
3561.13 108
3561.27 114
3561.40 117
3561.54 115
3561.68 107
3561.81 94
3561.95 76
3562.09 56
3562.23 37
3562.36 21
3562.50 9
3562.64 0
3562.77 0
3562.91 0
3563.05 0
3563.19 0
3563.32 0
3563.46 0
3563.60 0
3563.74 0
3563.87 0
3564.01 0
3564.15 5
3564.28 20
3564.42 37
3564.56 53
3564.70 67
3564.83 74
3564.97 73
3565.11 64
3565.24 50
3565.38 33
3565.52 19
3565.66 10
3565.79 8
3565.93 14
3566.07 25
3566.21 39
3566.34 52
3566.48 62
3566.62 67
3566.75 68
3566.89 67
3567.03 65
3567.17 63
3567.30 62
3567.44 61
3567.58 59
3567.72 55
3567.85 49
3567.99 41
3568.13 33
3568.27 25
3568.40 18
3568.54 12
3568.68 7
3568.81 3
3568.95 0
3569.09 0
3569.23 0
3569.36 0
3569.50 0
3569.64 0
3569.78 0
3569.91 0
3570.05 0
3570.19 0
3570.33 1
3570.46 3
3570.60 4
3570.74 5
3570.87 5
3571.01 7
3571.15 12
3571.29 22
3571.42 35
3571.56 50
3571.70 65
3571.84 77
3571.97 83
3572.11 82
3572.25 73
3572.39 59
3572.52 42
3572.66 24
3572.80 6
3572.94 0
3573.07 0
3573.21 0
3573.35 0
3573.48 0
3573.62 0
3573.76 0
3573.90 0
3574.03 9
3574.17 18
3574.31 25
3574.45 31
3574.58 39
3574.72 50
3574.86 66
3575.00 89
3575.13 118
3575.27 152
3575.41 186
3575.55 218
3575.68 243
3575.82 261
3575.96 273
3576.10 280
3576.23 283
3576.37 287
3576.51 293
3576.65 303
3576.78 316
3576.92 331
3577.06 347
3577.20 361
3577.33 371
3577.47 378
3577.61 379
3577.75 377
3577.88 373
3578.02 369
3578.16 365
3578.30 363
3578.43 362
3578.57 361
3578.71 360
3578.85 360
3578.98 361
3579.12 362
3579.26 366
3579.40 370
3579.53 374
3579.67 378
3579.81 381
3579.95 384
3580.08 387
3580.22 391
3580.36 400
3580.50 414
3580.63 434
3580.77 457
3580.91 484
3581.05 510
3581.18 536
3581.32 559
3581.46 577
3581.60 590
3581.73 597
3581.87 599
3582.01 598
3582.15 595
3582.28 590
3582.42 587
3582.56 586
3582.70 587
3582.83 592
3582.97 598
3583.11 607
3583.25 617
3583.39 631
3583.52 648
3583.66 670
3583.80 697
3583.94 730
3584.07 768
3584.21 810
3584.35 853
3584.49 895
3584.62 934
3584.76 968
3584.90 998
3585.04 1023
3585.17 1046
3585.31 1069
3585.45 1091
3585.59 1113
3585.72 1133
3585.86 1149
3586.00 1157
3586.14 1158
3586.28 1150
3586.41 1136
3586.55 1117
3586.69 1098
3586.83 1079
3586.96 1062
3587.10 1043
3587.24 1022
3587.38 996
3587.51 965
3587.65 931
3587.79 896
3587.93 865
3588.06 841
3588.20 828
3588.34 825
3588.48 831
3588.62 842
3588.75 856
3588.89 868
3589.03 875
3589.17 875
3589.30 865
3589.44 847
3589.58 821
3589.72 789
3589.86 751
3589.99 711
3590.13 670
3590.27 630
3590.41 590
3590.54 553
3590.68 519
3590.82 489
3590.96 463
3591.09 442
3591.23 425
3591.37 412
3591.51 404
3591.65 399
3591.78 395
3591.92 391
3592.06 384
3592.20 375
3592.33 362
3592.47 345
3592.61 326
3592.75 306
3592.89 286
3593.02 267
3593.16 249
3593.30 233
3593.44 218
3593.57 205
3593.71 192
3593.85 180
3593.99 168
3594.13 159
3594.26 150
3594.40 144
3594.54 141
3594.68 142
3594.81 147
3594.95 157
3595.09 172
3595.23 190
3595.37 210
3595.50 232
3595.64 253
3595.78 272
3595.92 287
3596.06 300
3596.19 312
3596.33 325
3596.47 339
3596.61 355
3596.74 374
3596.88 396
3597.02 417
3597.16 436
3597.30 453
3597.43 467
3597.57 477
3597.71 487
3597.85 495
3597.99 503
3598.12 512
3598.26 521
3598.40 528
3598.54 533
3598.67 533
3598.81 528
3598.95 518
3599.09 505
3599.23 492
3599.36 480
3599.50 474
3599.64 475
3599.78 485
3599.92 502
3600.05 525
3600.19 551
3600.33 576
3600.47 597
3600.61 611
3600.74 616
3600.88 611
3601.02 596
3601.16 572
3601.30 543
3601.43 512
3601.57 483
3601.71 458
3601.85 442
3601.98 434
3602.12 435
3602.26 441
3602.40 451
3602.54 462
3602.67 470
3602.81 474
3602.95 474
3603.09 468
3603.23 460
3603.36 451
3603.50 446
3603.64 447
3603.78 456
3603.92 473
3604.05 496
3604.19 521
3604.33 545
3604.47 562
3604.61 572
3604.74 573
3604.88 566
3605.02 553
3605.16 538
3605.30 521
3605.43 508
3605.57 497
3605.71 492
3605.85 491
3605.99 493
3606.12 496
3606.26 500
3606.40 502
3606.54 501
3606.68 497
3606.81 491
3606.95 484
3607.09 479
3607.23 475
3607.37 473
3607.51 474
3607.64 475
3607.78 476
3607.92 476
3608.06 477
3608.20 479
3608.33 482
3608.47 487
3608.61 493
3608.75 498
3608.89 501
3609.02 499
3609.16 489
3609.30 473
3609.44 450
3609.58 424
3609.71 394
3609.85 365
3609.99 337
3610.13 311
3610.27 287
3610.40 265
3610.54 246
3610.68 231
3610.82 221
3610.96 219
3611.10 226
3611.23 242
3611.37 265
3611.51 290
3611.65 313
3611.79 330
3611.92 338
3612.06 338
3612.20 330
3612.34 317
3612.48 303
3612.61 290
3612.75 278
3612.89 268
3613.03 257
3613.17 244
3613.31 230
3613.44 214
3613.58 199
3613.72 185
3613.86 174
3614.00 168
3614.13 167
3614.27 170
3614.41 177
3614.55 184
3614.69 191
3614.83 197
3614.96 200
3615.10 200
3615.24 196
3615.38 188
3615.52 177
3615.66 163
3615.79 148
3615.93 134
3616.07 123
3616.21 117
3616.35 116
3616.48 118
3616.62 122
3616.76 126
3616.90 126
3617.04 122
3617.18 112
3617.31 97
3617.45 77
3617.59 55
3617.73 31
3617.87 7
3618.01 0
3618.14 0
3618.28 0
3618.42 0
3618.56 0
3618.70 0
3618.83 0
3618.97 0
3619.11 18
3619.25 40
3619.39 59
3619.53 77
3619.66 93
3619.80 109
3619.94 128
3620.08 149
3620.22 172
3620.36 194
3620.49 213
3620.63 226
3620.77 234
3620.91 237
3621.05 237
3621.19 237
3621.32 238
3621.46 243
3621.60 250
3621.74 259
3621.88 268
3622.02 277
3622.15 285
3622.29 293
3622.43 305
3622.57 324
3622.71 353
3622.85 393
3622.98 442
3623.12 497
3623.26 553
3623.40 603
3623.54 643
3623.68 670
3623.81 686
3623.95 694
3624.09 699
3624.23 704
3624.37 714
3624.51 729
3624.64 750
3624.78 776
3624.92 805
3625.06 834
3625.20 864
3625.34 893
3625.47 922
3625.61 949
3625.75 973
3625.89 990
3626.03 999
3626.17 996
3626.31 980
3626.44 952
3626.58 913
3626.72 868
3626.86 822
3627.00 780
3627.14 747
3627.27 726
3627.41 715
3627.55 714
3627.69 717
3627.83 721
3627.97 721
3628.10 716
3628.24 703
3628.38 684
3628.52 662
3628.66 639
3628.80 615
3628.94 593
3629.07 573
3629.21 555
3629.35 536
3629.49 517
3629.63 498
3629.77 478
3629.91 459
3630.04 440
3630.18 423
3630.32 409
3630.46 398
3630.60 390
3630.74 385
3630.87 384
3631.01 384
3631.15 384
3631.29 383
3631.43 380
3631.57 373
3631.71 363
3631.84 352
3631.98 342
3632.12 334
3632.26 330
3632.40 329
3632.54 329
3632.68 331
3632.81 333
3632.95 334
3633.09 334
3633.23 332
3633.37 328
3633.51 322
3633.65 311
3633.78 295
3633.92 274
3634.06 248
3634.20 221
3634.34 194
3634.48 171
3634.62 153
3634.75 142
3634.89 137
3635.03 136
3635.17 135
3635.31 133
3635.45 129
3635.59 122
3635.72 111
3635.86 99
3636.00 85
3636.14 72
3636.28 58
3636.42 43
3636.56 26
3636.69 9
3636.83 0
3636.97 0
3637.11 0
3637.25 0
3637.39 0
3637.53 0
3637.66 0
3637.80 0
3637.94 14
3638.08 43
3638.22 72
3638.36 97
3638.50 115
3638.63 127
3638.77 132
3638.91 132
3639.05 127
3639.19 121
3639.33 114
3639.47 109
3639.61 105
3639.74 102
3639.88 99
3640.02 97
3640.16 96
3640.30 95
3640.44 95
3640.58 97
3640.71 101
3640.85 109
3640.99 119
3641.13 132
3641.27 147
3641.41 164
3641.55 183
3641.69 199
3641.82 212
3641.96 220
3642.10 223
3642.24 220
3642.38 212
3642.52 201
3642.66 190
3642.80 180
3642.93 174
3643.07 170
3643.21 169
3643.35 170
3643.49 173
3643.63 176
3643.77 177
3643.91 178
3644.04 178
3644.18 178
3644.32 178
3644.46 179
3644.60 180
3644.74 183
3644.88 185
3645.02 188
3645.15 190
3645.29 194
3645.43 197
3645.57 202
3645.71 206
3645.85 211
3645.99 215
3646.13 218
3646.26 219
3646.40 218
3646.54 216
3646.68 211
3646.82 204
3646.96 194
3647.10 181
3647.24 167
3647.38 153
3647.51 143
3647.65 138
3647.79 141
3647.93 152
3648.07 171
3648.21 197
3648.35 228
3648.49 262
3648.62 298
3648.76 333
3648.90 365
3649.04 391
3649.18 410
3649.32 423
3649.46 430
3649.60 432
3649.74 430
3649.87 428
3650.01 427
3650.15 428
3650.29 430
3650.43 433
3650.57 438
3650.71 445
3650.85 456
3650.99 469
3651.12 485
3651.26 503
3651.40 523
3651.54 543
3651.68 560
3651.82 574
3651.96 586
3652.10 595
3652.24 601
3652.37 604
3652.51 604
3652.65 600
3652.79 592
3652.93 581
3653.07 570
3653.21 558
3653.35 547
3653.49 536
3653.62 522
3653.76 505
3653.90 481
3654.04 453
3654.18 421
3654.32 391
3654.46 365
3654.60 347
3654.74 339
3654.88 338
3655.01 342
3655.15 348
3655.29 352
3655.43 354
3655.57 353
3655.71 349
3655.85 344
3655.99 338
3656.13 331
3656.26 323
3656.40 313
3656.54 303
3656.68 295
3656.82 289
3656.96 287
3657.10 290
3657.24 296
3657.38 304
3657.52 313
3657.65 320
3657.79 326
3657.93 331
3658.07 335
3658.21 340
3658.35 345
3658.49 349
3658.63 351
3658.77 348
3658.91 341
3659.04 328
3659.18 312
3659.32 296
3659.46 281
3659.60 270
3659.74 266
3659.88 266
3660.02 272
3660.16 280
3660.30 289
3660.44 297
3660.57 301
3660.71 300
3660.85 294
3660.99 284
3661.13 271
3661.27 256
3661.41 239
3661.55 220
3661.69 200
3661.83 177
3661.97 151
3662.10 124
3662.24 99
3662.38 78
3662.52 64
3662.66 61
3662.80 69
3662.94 87
3663.08 113
3663.22 144
3663.36 175
3663.50 203
3663.63 225
3663.77 238
3663.91 243
3664.05 240
3664.19 232
3664.33 218
3664.47 202
3664.61 183
3664.75 163
3664.89 141
3665.03 119
3665.17 98
3665.30 79
3665.44 64
3665.58 54
3665.72 51
3665.86 53
3666.00 61
3666.14 72
3666.28 86
3666.42 99
3666.56 110
3666.70 117
3666.84 119
3666.97 115
3667.11 107
3667.25 97
3667.39 85
3667.53 76
3667.67 71
3667.81 69
3667.95 71
3668.09 74
3668.23 75
3668.37 74
3668.51 69
3668.64 59
3668.78 47
3668.92 35
3669.06 25
3669.20 22
3669.34 26
3669.48 38
3669.62 57
3669.76 80
3669.90 105
3670.04 128
3670.18 147
3670.32 163
3670.45 174
3670.59 182
3670.73 187
3670.87 192
3671.01 197
3671.15 201
3671.29 205
3671.43 208
3671.57 208
3671.71 206
3671.85 199
3671.99 190
3672.13 177
3672.27 162
3672.40 146
3672.54 129
3672.68 115
3672.82 103
3672.96 94
3673.10 89
3673.24 85
3673.38 83
3673.52 80
3673.66 74
3673.80 68
3673.94 63
3674.08 62
3674.22 67
3674.36 78
3674.49 96
3674.63 116
3674.77 136
3674.91 151
3675.05 159
3675.19 161
3675.33 158
3675.47 153
3675.61 150
3675.75 152
3675.89 159
3676.03 168
3676.17 176
3676.31 181
3676.45 180
3676.58 170
3676.72 153
3676.86 131
3677.00 106
3677.14 84
3677.28 66
3677.42 55
3677.56 54
3677.70 61
3677.84 75
3677.98 93
3678.12 113
3678.26 134
3678.40 153
3678.54 169
3678.68 182
3678.81 189
3678.95 192
3679.09 188
3679.23 179
3679.37 162
3679.51 142
3679.65 117
3679.79 91
3679.93 64
3680.07 39
3680.21 16
3680.35 0
3680.49 0
3680.63 0
3680.77 0
3680.91 0
3681.05 0
3681.19 0
3681.32 0
3681.46 3
3681.60 17
3681.74 30
3681.88 40
3682.02 49
3682.16 56
3682.30 62
3682.44 68
3682.58 72
3682.72 73
3682.86 70
3683.00 62
3683.14 49
3683.28 32
3683.42 16
3683.56 2
3683.70 0
3683.84 0
3683.97 0
3684.11 0
3684.25 8
3684.39 16
3684.53 21
3684.67 21
3684.81 16
3684.95 6
3685.09 0
3685.23 0
3685.37 0
3685.51 0
3685.65 0
3685.79 0
3685.93 1
3686.07 22
3686.21 45
3686.35 66
3686.49 82
3686.63 92
3686.77 94
3686.91 89
3687.04 80
3687.18 68
3687.32 58
3687.46 51
3687.60 50
3687.74 54
3687.88 62
3688.02 73
3688.16 84
3688.30 96
3688.44 107
3688.58 118
3688.72 128
3688.86 136
3689.00 142
3689.14 142
3689.28 137
3689.42 125
3689.56 109
3689.70 90
3689.84 71
3689.98 57
3690.12 48
3690.26 47
3690.40 53
3690.53 67
3690.67 84
3690.81 104
3690.95 124
3691.09 142
3691.23 157
3691.37 169
3691.51 177
3691.65 184
3691.79 189
3691.93 193
3692.07 196
3692.21 196
3692.35 192
3692.49 185
3692.63 174
3692.77 161
3692.91 150
3693.05 142
3693.19 139
3693.33 140
3693.47 145
3693.61 150
3693.75 154
3693.89 156
3694.03 156
3694.17 156
3694.31 157
3694.45 161
3694.59 169
3694.72 177
3694.86 185
3695.00 191
3695.14 192
3695.28 188
3695.42 180
3695.56 170
3695.70 163
3695.84 159
3695.98 162
3696.12 170
3696.26 183
3696.40 200
3696.54 219
3696.68 238
3696.82 256
3696.96 274
3697.10 291
3697.24 309
3697.38 326
3697.52 342
3697.66 356
3697.80 367
3697.94 373
3698.08 375
3698.22 374
3698.36 370
3698.50 367
3698.64 364
3698.78 365
3698.92 368
3699.06 375
3699.20 387
3699.34 402
3699.48 421
3699.62 442
3699.76 463
3699.90 483
3700.04 499
3700.18 511
3700.32 520
3700.46 525
3700.60 528
3700.73 530
3700.87 532
3701.01 534
3701.15 535
3701.29 537
3701.43 537
3701.57 536
3701.71 534
3701.85 531
3701.99 525
3702.13 516
3702.27 505
3702.41 492
3702.55 476
3702.69 461
3702.83 446
3702.97 434
3703.11 426
3703.25 423
3703.39 424
3703.53 428
3703.67 433
3703.81 437
3703.95 437
3704.09 433
3704.23 424
3704.37 411
3704.51 395
3704.65 379
3704.79 365
3704.93 353
3705.07 345
3705.21 340
3705.35 337
3705.49 334
3705.63 329
3705.77 324
3705.91 317
3706.05 311
3706.19 308
3706.33 312
3706.47 324
3706.61 342
3706.75 364
3706.89 386
3707.03 401
3707.17 407
3707.31 401
3707.45 381
3707.59 351
3707.73 315
3707.87 278
3708.01 245
3708.15 219
3708.29 199
3708.43 187
3708.57 180
3708.71 173
3708.85 166
3708.99 154
3709.13 137
3709.27 117
3709.41 94
3709.55 70
3709.69 48
3709.83 30
3709.97 17
3710.11 10
3710.25 8
3710.39 12
3710.53 21
3710.67 32
3710.81 46
3710.95 60
3711.09 73
3711.23 83
3711.37 90
3711.51 94
3711.65 95
3711.79 95
3711.93 94
3712.07 93
3712.21 91
3712.35 90
3712.49 89
3712.63 90
3712.77 91
3712.91 92
3713.05 95
3713.19 98
3713.33 103
3713.47 108
3713.61 114
3713.75 120
3713.89 127
3714.03 136
3714.17 145
3714.31 155
3714.45 165
3714.59 175
3714.73 184
3714.87 193
3715.01 199
3715.15 203
3715.29 204
3715.43 201
3715.57 193
3715.71 179
3715.85 159
3715.99 135
3716.13 109
3716.27 83
3716.41 60
3716.55 43
3716.69 33
3716.83 29
3716.97 27
3717.11 24
3717.25 18
3717.39 9
3717.53 0
3717.67 0
3717.81 0
3717.95 0
3718.09 0
3718.23 0
3718.37 0
3718.51 4
3718.65 26
3718.79 50
3718.93 76
3719.07 103
3719.21 130
3719.35 158
3719.50 184
3719.64 206
3719.78 222
3719.92 232
3720.06 235
3720.20 235
3720.34 232
3720.48 230
3720.62 228
3720.76 227
3720.90 226
3721.04 224
3721.18 220
3721.32 213
3721.46 206
3721.60 198
3721.74 192
3721.88 188
3722.02 185
3722.16 183
3722.30 182
3722.44 180
3722.58 178
3722.72 177
3722.86 178
3723.00 180
3723.14 182
3723.28 183
3723.42 180
3723.56 175
3723.70 168
3723.84 162
3723.98 158
3724.12 160
3724.26 168
3724.40 182
3724.54 199
3724.68 219
3724.82 238
3724.96 255
3725.10 269
3725.24 278
3725.38 283
3725.53 283
3725.67 278
3725.81 270
3725.95 259
3726.09 248
3726.23 239
3726.37 231
3726.51 226
3726.65 222
3726.79 217
3726.93 211
3727.07 202
3727.21 193
3727.35 185
3727.49 182
3727.63 186
3727.77 195
3727.91 210
3728.05 226
3728.19 238
3728.33 244
3728.47 242
3728.61 230
3728.75 212
3728.89 190
3729.03 168
3729.17 148
3729.31 132
3729.45 121
3729.59 112
3729.74 105
3729.88 97
3730.02 89
3730.16 78
3730.30 67
3730.44 55
3730.58 45
3730.72 37
3730.86 31
3731.00 28
3731.14 26
3731.28 27
3731.42 30
3731.56 35
3731.70 40
3731.84 46
3731.98 51
3732.12 54
3732.26 55
3732.40 52
3732.54 50
3732.68 49
3732.82 52
3732.96 62
3733.10 77
3733.25 95
3733.39 113
3733.53 126
3733.67 132
3733.81 128
3733.95 114
3734.09 93
3734.23 69
3734.37 45
3734.51 24
3734.65 9
3734.79 0
3734.93 0
3735.07 0
3735.21 4
3735.35 7
3735.49 10
3735.63 12
3735.77 12
3735.91 11
3736.05 11
3736.19 11
3736.34 12
3736.48 13
3736.62 11
3736.76 7
3736.90 0
3737.04 0
3737.18 0
3737.32 0
3737.46 0
3737.60 0
3737.74 0
3737.88 23
3738.02 53
3738.16 88
3738.30 125
3738.44 159
3738.58 190
3738.72 213
3738.86 227
3739.01 231
3739.15 226
3739.29 214
3739.43 199
3739.57 183
3739.71 171
3739.85 165
3739.99 166
3740.13 176
3740.27 191
3740.41 210
3740.55 230
3740.69 248
3740.83 262
3740.97 269
3741.11 271
3741.25 267
3741.39 261
3741.54 253
3741.68 246
3741.82 242
3741.96 240
3742.10 240
3742.24 243
3742.38 247
3742.52 253
3742.66 260
3742.80 269
3742.94 278
3743.08 289
3743.22 299
3743.36 309
3743.50 316
3743.64 320
3743.79 321
3743.93 321
3744.07 320
3744.21 322
3744.35 330
3744.49 347
3744.63 372
3744.77 404
3744.91 437
3745.05 468
3745.19 491
3745.33 502
3745.47 499
3745.61 483
3745.75 459
3745.89 429
3746.04 398
3746.18 371
3746.32 349
3746.46 333
3746.60 322
3746.74 317
3746.88 313
3747.02 311
3747.16 306
3747.30 298
3747.44 286
3747.58 270
3747.72 253
3747.86 236
3748.01 222
3748.15 212
3748.29 207
3748.43 207
3748.57 209
3748.71 211
3748.85 213
3748.99 213
3749.13 211
3749.27 209
3749.41 207
3749.55 206
3749.69 207
3749.83 210
3749.98 215
3750.12 222
3750.26 230
3750.40 239
3750.54 249
3750.68 259
3750.82 266
3750.96 271
3751.10 271
3751.24 265
3751.38 255
3751.52 241
3751.66 224
3751.81 208
3751.95 195
3752.09 187
3752.23 183
3752.37 184
3752.51 188
3752.65 192
3752.79 195
3752.93 196
3753.07 195
3753.21 193
3753.35 190
3753.49 189
3753.64 191
3753.78 195
3753.92 201
3754.06 208
3754.20 213
3754.34 214
3754.48 211
3754.62 202
3754.76 190
3754.90 177
3755.04 164
3755.18 155
3755.33 152
3755.47 155
3755.61 165
3755.75 181
3755.89 198
3756.03 215
3756.17 228
3756.31 234
3756.45 233
3756.59 224
3756.73 209
3756.88 192
3757.02 174
3757.16 159
3757.30 146
3757.44 136
3757.58 128
3757.72 118
3757.86 106
3758.00 93
3758.14 77
3758.28 61
3758.43 46
3758.57 34
3758.71 25
3758.85 18
3758.99 11
3759.13 5
3759.27 0
3759.41 0
3759.55 0
3759.69 0
3759.83 0
3759.98 0
3760.12 0
3760.26 0
3760.40 4
3760.54 18
3760.68 35
3760.82 54
3760.96 74
3761.10 94
3761.24 113
3761.38 131
3761.53 146
3761.67 159
3761.81 168
3761.95 176
3762.09 181
3762.23 186
3762.37 192
3762.51 199
3762.65 207
3762.79 216
3762.94 224
3763.08 228
3763.22 225
3763.36 214
3763.50 196
3763.64 171
3763.78 142
3763.92 115
3764.06 91
3764.20 73
3764.35 61
3764.49 56
3764.63 54
3764.77 56
3764.91 60
3765.05 65
3765.19 72
3765.33 80
3765.47 88
3765.61 95
3765.76 100
3765.90 103
3766.04 103
3766.18 100
3766.32 97
3766.46 94
3766.60 92
3766.74 92
3766.88 93
3767.03 95
3767.17 96
3767.31 95
3767.45 92
3767.59 85
3767.73 76
3767.87 66
3768.01 57
3768.15 51
3768.29 48
3768.44 51
3768.58 56
3768.72 64
3768.86 71
3769.00 75
3769.14 75
3769.28 70
3769.42 61
3769.56 50
3769.71 41
3769.85 34
3769.99 32
3770.13 34
3770.27 39
3770.41 46
3770.55 51
3770.69 53
3770.84 52
3770.98 51
3771.12 51
3771.26 55
3771.40 65
3771.54 80
3771.68 97
3771.82 111
3771.96 120
3772.11 120
3772.25 111
3772.39 96
3772.53 77
3772.67 60
3772.81 47
3772.95 40
3773.09 38
3773.23 39
3773.38 40
3773.52 39
3773.66 34
3773.80 25
3773.94 13
3774.08 2
3774.22 0
3774.36 0
3774.51 0
3774.65 0
3774.79 0
3774.93 0
3775.07 0
3775.21 0
3775.35 0
3775.49 8
3775.64 20
3775.78 35
3775.92 51
3776.06 66
3776.20 77
3776.34 83
3776.48 82
3776.62 77
3776.77 68
3776.91 58
3777.05 50
3777.19 45
3777.33 42
3777.47 41
3777.61 41
3777.75 43
3777.90 48
3778.04 56
3778.18 67
3778.32 80
3778.46 94
3778.60 106
3778.74 114
3778.88 118
3779.03 119
3779.17 119
3779.31 120
3779.45 126
3779.59 135
3779.73 147
3779.87 158
3780.01 165
3780.16 165
3780.30 160
3780.44 149
3780.58 135
3780.72 123
3780.86 113
3781.00 106
3781.15 103
3781.29 102
3781.43 101
3781.57 101
3781.71 100
3781.85 98
3781.99 96
3782.13 95
3782.28 93
3782.42 91
3782.56 90
3782.70 89
3782.84 93
3782.98 100
3783.12 113
3783.27 130
3783.41 147
3783.55 162
3783.69 170
3783.83 169
3783.97 158
3784.11 139
3784.25 117
3784.40 99
3784.54 87
3784.68 84
3784.82 90
3784.96 101
3785.10 113
3785.24 122
3785.39 126
3785.53 126
3785.67 123
3785.81 121
3785.95 122
3786.09 127
3786.23 133
3786.38 139
3786.52 142
3786.66 139
3786.80 132
3786.94 121
3787.08 110
3787.22 100
3787.37 93
3787.51 90
3787.65 88
3787.79 87
3787.93 85
3788.07 82
3788.21 78
3788.36 74
3788.50 73
3788.64 74
3788.78 77
3788.92 80
3789.06 82
3789.21 81
3789.35 77
3789.49 71
3789.63 63
3789.77 57
3789.91 53
3790.05 54
3790.20 60
3790.34 70
3790.48 81
3790.62 93
3790.76 104
3790.90 111
3791.04 114
3791.19 113
3791.33 109
3791.47 105
3791.61 101
3791.75 100
3791.89 103
3792.04 111
3792.18 124
3792.32 143
3792.46 166
3792.60 190
3792.74 214
3792.88 235
3793.03 251
3793.17 260
3793.31 264
3793.45 263
3793.59 259
3793.73 254
3793.88 249
3794.02 245
3794.16 243
3794.30 241
3794.44 240
3794.58 239
3794.72 239
3794.87 238
3795.01 236
3795.15 233
3795.29 228
3795.43 222
3795.57 216
3795.72 213
3795.86 214
3796.00 220
3796.14 231
3796.28 246
3796.42 262
3796.57 276
3796.71 287
3796.85 294
3796.99 295
3797.13 292
3797.27 285
3797.42 274
3797.56 261
3797.70 246
3797.84 230
3797.98 215
3798.12 200
3798.27 188
3798.41 179
3798.55 172
3798.69 168
3798.83 167
3798.97 167
3799.12 167
3799.26 167
3799.40 166
3799.54 165
3799.68 162
3799.82 158
3799.97 153
3800.11 146
3800.25 138
3800.39 127
3800.53 112
3800.67 95
3800.82 78
3800.96 62
3801.10 51
3801.24 46
3801.38 48
3801.52 57
3801.67 71
3801.81 87
3801.95 101
3802.09 111
3802.23 115
3802.37 115
3802.52 112
3802.66 107
3802.80 103
3802.94 100
3803.08 98
3803.22 97
3803.37 97
3803.51 95
3803.65 93
3803.79 89
3803.93 83
3804.08 74
3804.22 64
3804.36 53
3804.50 42
3804.64 33
3804.78 26
3804.93 24
3805.07 25
3805.21 30
3805.35 35
3805.49 40
3805.63 42
3805.78 40
3805.92 34
3806.06 24
3806.20 13
3806.34 2
3806.49 0
3806.63 0
3806.77 0
3806.91 0
3807.05 0
3807.19 0
3807.34 0
3807.48 0
3807.62 2
3807.76 10
3807.90 20
3808.05 34
3808.19 52
3808.33 73
3808.47 95
3808.61 116
3808.75 137
3808.90 155
3809.04 170
3809.18 185
3809.32 198
3809.46 213
3809.61 228
3809.75 244
3809.89 260
3810.03 273
3810.17 284
3810.31 290
3810.46 291
3810.60 288
3810.74 280
3810.88 269
3811.02 255
3811.17 240
3811.31 224
3811.45 210
3811.59 197
3811.73 185
3811.88 175
3812.02 167
3812.16 160
3812.30 153
3812.44 146
3812.59 140
3812.73 136
3812.87 136
3813.01 140
3813.15 150
3813.29 164
3813.44 180
3813.58 196
3813.72 208
3813.86 216
3814.00 218
3814.15 217
3814.29 216
3814.43 217
3814.57 222
3814.71 233
3814.86 248
3815.00 264
3815.14 276
3815.28 281
3815.42 278
3815.57 267
3815.71 251
3815.85 231
3815.99 213
3816.13 199
3816.28 191
3816.42 189
3816.56 191
3816.70 197
3816.84 205
3816.99 215
3817.13 228
3817.27 242
3817.41 256
3817.55 269
3817.70 278
3817.84 280
3817.98 274
3818.12 261
3818.26 242
3818.41 221
3818.55 202
3818.69 190
3818.83 185
3818.97 187
3819.12 195
3819.26 204
3819.40 214
3819.54 222
3819.68 229
3819.83 234
3819.97 238
3820.11 244
3820.25 251
3820.39 259
3820.54 266
3820.68 273
3820.82 278
3820.96 281
3821.10 283
3821.25 283
3821.39 284
3821.53 283
3821.67 281
3821.82 274
3821.96 262
3822.10 245
3822.24 223
3822.38 197
3822.53 171
3822.67 148
3822.81 133
3822.95 126
3823.09 130
3823.24 143
3823.38 163
3823.52 186
3823.66 210
3823.80 232
3823.95 251
3824.09 266
3824.23 279
3824.37 288
3824.52 296
3824.66 300
3824.80 301
3824.94 300
3825.08 297
3825.23 295
3825.37 294
3825.51 294
3825.65 294
3825.79 294
3825.94 292
3826.08 286
3826.22 275
3826.36 262
3826.51 249
3826.65 237
3826.79 231
3826.93 230
3827.07 236
3827.22 249
3827.36 265
3827.50 282
3827.64 298
3827.78 310
3827.93 315
3828.07 313
3828.21 304
3828.35 289
3828.50 272
3828.64 256
3828.78 242
3828.92 232
3829.06 224
3829.21 217
3829.35 211
3829.49 202
3829.63 194
3829.78 187
3829.92 184
3830.06 188
3830.20 200
3830.34 218
3830.49 240
3830.63 262
3830.77 280
3830.91 293
3831.06 300
3831.20 302
3831.34 300
3831.48 297
3831.63 293
3831.77 289
3831.91 285
3832.05 277
3832.19 266
3832.34 250
3832.48 230
3832.62 206
3832.76 180
3832.91 153
3833.05 125
3833.19 98
3833.33 73
3833.47 49
3833.62 27
3833.76 7
3833.90 0
3834.04 0
3834.19 0
3834.33 0
3834.47 0
3834.61 0
3834.76 0
3834.90 0
3835.04 5
3835.18 27
3835.32 51
3835.47 73
3835.61 92
3835.75 107
3835.89 117
3836.04 122
3836.18 123
3836.32 123
3836.46 122
3836.61 121
3836.75 119
3836.89 117
3837.03 114
3837.18 110
3837.32 104
3837.46 99
3837.60 94
3837.75 90
3837.89 89
3838.03 91
3838.17 94
3838.31 99
3838.46 105
3838.60 110
3838.74 115
3838.88 118
3839.03 120
3839.17 121
3839.31 120
3839.45 119
3839.60 119
3839.74 121
3839.88 125
3840.02 131
3840.17 140
3840.31 150
3840.45 159
3840.59 167
3840.74 171
3840.88 170
3841.02 165
3841.16 155
3841.31 142
3841.45 129
3841.59 118
3841.73 111
3841.88 110
3842.02 114
3842.16 122
3842.30 134
3842.44 147
3842.59 159
3842.73 170
3842.87 178
3843.01 185
3843.16 190
3843.30 194
3843.44 200
3843.58 208
3843.73 218
3843.87 231
3844.01 245
3844.15 260
3844.30 272
3844.44 281
3844.58 285
3844.72 285
3844.87 283
3845.01 281
3845.15 281
3845.29 283
3845.44 289
3845.58 296
3845.72 303
3845.86 307
3846.01 305
3846.15 296
3846.29 281
3846.44 260
3846.58 238
3846.72 218
3846.86 203
3847.01 196
3847.15 196
3847.29 203
3847.43 214
3847.58 226
3847.72 236
3847.86 243
3848.00 247
3848.15 249
3848.29 249
3848.43 246
3848.57 242
3848.72 235
3848.86 226
3849.00 214
3849.14 200
3849.29 185
3849.43 170
3849.57 157
3849.71 146
3849.86 138
3850.00 135
3850.14 135
3850.28 141
3850.43 152
3850.57 167
3850.71 186
3850.86 206
3851.00 227
3851.14 247
3851.28 266
3851.43 282
3851.57 295
3851.71 307
3851.85 317
3852.00 326
3852.14 332
3852.28 335
3852.42 336
3852.57 334
3852.71 333
3852.85 333
3852.99 337
3853.14 345
3853.28 358
3853.42 373
3853.57 389
3853.71 401
3853.85 410
3853.99 416
3854.14 421
3854.28 425
3854.42 431
3854.56 438
3854.71 445
3854.85 453
3854.99 459
3855.13 465
3855.28 472
3855.42 480
3855.56 492
3855.71 505
3855.85 517
3855.99 525
3856.13 528
3856.28 523
3856.42 510
3856.56 490
3856.70 465
3856.85 438
3856.99 410
3857.13 382
3857.28 355
3857.42 328
3857.56 301
3857.70 275
3857.85 252
3857.99 231
3858.13 216
3858.27 208
3858.42 208
3858.56 216
3858.70 232
3858.85 252
3858.99 273
3859.13 292
3859.27 306
3859.42 316
3859.56 321
3859.70 324
3859.85 327
3859.99 331
3860.13 335
3860.27 340
3860.42 343
3860.56 343
3860.70 339
3860.85 332
3860.99 324
3861.13 317
3861.27 312
3861.42 309
3861.56 308
3861.70 306
3861.84 303
3861.99 295
3862.13 285
3862.27 273
3862.42 261
3862.56 251
3862.70 246
3862.84 246
3862.99 250
3863.13 257
3863.27 264
3863.42 269
3863.56 268
3863.70 262
3863.84 249
3863.99 232
3864.13 212
3864.27 192
3864.42 174
3864.56 161
3864.70 152
3864.84 150
3864.99 151
3865.13 157
3865.27 164
3865.42 171
3865.56 178
3865.70 181
3865.84 181
3865.99 177
3866.13 172
3866.27 167
3866.42 164
3866.56 164
3866.70 167
3866.85 174
3866.99 184
3867.13 194
3867.27 201
3867.42 205
3867.56 204
3867.70 198
3867.85 189
3867.99 178
3868.13 166
3868.27 154
3868.42 142
3868.56 131
3868.70 120
3868.85 110
3868.99 101
3869.13 93
3869.28 88
3869.42 89
3869.56 95
3869.70 108
3869.85 126
3869.99 148
3870.13 170
3870.28 191
3870.42 207
3870.56 219
3870.70 225
3870.85 229
3870.99 233
3871.13 237
3871.28 244
3871.42 253
3871.56 262
3871.71 270
3871.85 273
3871.99 269
3872.13 259
3872.28 244
3872.42 226
3872.56 206
3872.71 189
3872.85 175
3872.99 165
3873.14 158
3873.28 153
3873.42 147
3873.57 141
3873.71 132
3873.85 123
3873.99 113
3874.14 104
3874.28 95
3874.42 85
3874.57 75
3874.71 65
3874.85 54
3875.00 45
3875.14 37
3875.28 31
3875.42 28
3875.57 26
3875.71 25
3875.85 24
3876.00 23
3876.14 22
3876.28 20
3876.43 18
3876.57 16
3876.71 11
3876.86 5
3877.00 0
3877.14 0
3877.29 0
3877.43 0
3877.57 0
3877.71 0
3877.86 0
3878.00 2
3878.14 14
3878.29 25
3878.43 35
3878.57 42
3878.72 48
3878.86 51
3879.00 52
3879.15 52
3879.29 51
3879.43 49
3879.58 49
3879.72 51
3879.86 58
3880.00 68
3880.15 83
3880.29 100
3880.43 117
3880.58 131
3880.72 140
3880.86 141
3881.01 135
3881.15 122
3881.29 104
3881.44 86
3881.58 71
3881.72 63
3881.87 65
3882.01 76
3882.15 95
3882.30 120
3882.44 145
3882.58 168
3882.73 185
3882.87 193
3883.01 193
3883.15 185
3883.30 174
3883.44 161
3883.58 148
3883.73 139
3883.87 134
3884.01 134
3884.16 141
3884.30 152
3884.44 169
3884.59 190
3884.73 214
3884.87 237
3885.02 259
3885.16 277
3885.30 291
3885.45 301
3885.59 307
3885.73 310
3885.88 310
3886.02 307
3886.16 302
3886.31 295
3886.45 285
3886.59 275
3886.74 266
3886.88 258
3887.02 250
3887.17 242
3887.31 232
3887.45 218
3887.60 201
3887.74 181
3887.88 160
3888.03 138
3888.17 119
3888.31 103
3888.46 90
3888.60 80
3888.74 74
3888.89 72
3889.03 74
3889.17 81
3889.32 92
3889.46 104
3889.60 113
3889.75 117
3889.89 113
3890.03 101
3890.18 82
3890.32 60
3890.46 38
3890.61 19
3890.75 5
3890.89 0
3891.04 0
3891.18 0
3891.32 0
3891.47 0
3891.61 0
3891.75 0
3891.90 0
3892.04 0
3892.18 2
3892.33 12
3892.47 25
3892.61 39
3892.76 53
3892.90 65
3893.04 75
3893.19 81
3893.33 84
3893.47 83
3893.62 81
3893.76 79
3893.90 79
3894.05 81
3894.19 86
3894.33 93
3894.48 102
3894.62 111
3894.76 121
3894.91 130
3895.05 137
3895.19 143
3895.34 148
3895.48 150
3895.62 149
3895.77 147
3895.91 144
3896.05 141
3896.20 137
3896.34 133
3896.49 131
3896.63 131
3896.77 134
3896.92 139
3897.06 147
3897.20 157
3897.35 170
3897.49 182
3897.63 193
3897.78 201
3897.92 205
3898.06 204
3898.21 195
3898.35 180
3898.49 157
3898.64 129
3898.78 96
3898.92 63
3899.07 31
3899.21 4
3899.35 0
3899.50 0
3899.64 0
3899.79 0
3899.93 0
3900.07 0
3900.22 1
3900.36 16
3900.50 30
3900.65 44
3900.79 55
3900.93 65
3901.08 74
3901.22 83
3901.36 91
3901.51 98
3901.65 105
3901.80 112
3901.94 117
3902.08 122
3902.23 127
3902.37 132
3902.51 137
3902.66 142
3902.80 146
3902.94 147
3903.09 146
3903.23 140
3903.37 130
3903.52 115
3903.66 98
3903.81 78
3903.95 57
3904.09 37
3904.24 19
3904.38 2
3904.52 0
3904.67 0
3904.81 0
3904.95 0
3905.10 0
3905.24 0
3905.38 0
3905.53 0
3905.67 7
3905.82 23
3905.96 40
3906.10 55
3906.25 67
3906.39 76
3906.53 84
3906.68 89
3906.82 94
3906.96 97
3907.11 101
3907.25 103
3907.40 105
3907.54 106
3907.68 108
3907.83 109
3907.97 110
3908.11 110
3908.26 107
3908.40 101
3908.55 90
3908.69 74
3908.83 55
3908.98 35
3909.12 16
3909.26 1
3909.41 0
3909.55 0
3909.69 0
3909.84 0
3909.98 10
3910.13 24
3910.27 39
3910.41 52
3910.56 62
3910.70 66
3910.84 63
3910.99 51
3911.13 32
3911.28 7
3911.42 0
3911.56 0
3911.71 0
3911.85 0
3911.99 0
3912.14 0
3912.28 0
3912.43 7
3912.57 36
3912.71 61
3912.86 80
3913.00 92
3913.14 97
3913.29 96
3913.43 92
3913.58 85
3913.72 78
3913.86 69
3914.01 61
3914.15 53
3914.29 45
3914.44 38
3914.58 34
3914.73 33
3914.87 36
3915.01 41
3915.16 48
3915.30 56
3915.44 64
3915.59 68
3915.73 68
3915.88 64
3916.02 56
3916.16 46
3916.31 36
3916.45 28
3916.60 24
3916.74 25
3916.88 31
3917.03 42
3917.17 55
3917.31 68
3917.46 81
3917.60 90
3917.75 93
3917.89 92
3918.03 85
3918.18 77
3918.32 67
3918.47 59
3918.61 55
3918.75 57
3918.90 67
3919.04 83
3919.18 106
3919.33 134
3919.47 164
3919.62 194
3919.76 220
3919.90 237
3920.05 245
3920.19 242
3920.34 228
3920.48 208
3920.62 184
3920.77 162
3920.91 147
3921.06 142
3921.20 146
3921.34 159
3921.49 178
3921.63 199
3921.77 219
3921.92 236
3922.06 247
3922.21 252
3922.35 254
3922.49 252
3922.64 250
3922.78 249
3922.93 249
3923.07 253
3923.21 259
3923.36 268
3923.50 276
3923.65 285
3923.79 292
3923.93 298
3924.08 303
3924.22 304
3924.37 303
3924.51 301
3924.65 297
3924.80 294
3924.94 292
3925.09 293
3925.23 299
3925.37 309
3925.52 322
3925.66 336
3925.81 349
3925.95 361
3926.09 369
3926.24 373
3926.38 372
3926.53 366
3926.67 356
3926.81 341
3926.96 322
3927.10 301
3927.25 281
3927.39 264
3927.53 254
3927.68 252
3927.82 259
3927.97 275
3928.11 297
3928.25 321
3928.40 345
3928.54 366
3928.69 382
3928.83 392
3928.97 396
3929.12 396
3929.26 392
3929.41 387
3929.55 379
3929.69 370
3929.84 361
3929.98 354
3930.13 349
3930.27 348
3930.42 351
3930.56 358
3930.70 367
3930.85 374
3930.99 376
3931.14 370
3931.28 353
3931.42 327
3931.57 294
3931.71 261
3931.86 233
3932.00 215
3932.14 212
3932.29 223
3932.43 247
3932.58 278
3932.72 312
3932.86 344
3933.01 370
3933.15 389
3933.30 398
3933.44 399
3933.59 390
3933.73 374
3933.87 350
3934.02 322
3934.16 294
3934.31 267
3934.45 244
3934.59 228
3934.74 219
3934.88 215
3935.03 216
3935.17 217
3935.32 218
3935.46 216
3935.60 213
3935.75 206
3935.89 200
3936.04 194
3936.18 190
3936.32 188
3936.47 187
3936.61 188
3936.76 189
3936.90 188
3937.05 187
3937.19 184
3937.33 183
3937.48 183
3937.62 186
3937.77 193
3937.91 203
3938.06 215
3938.20 227
3938.34 238
3938.49 245
3938.63 246
3938.78 242
3938.92 231
3939.06 215
3939.21 196
3939.35 177
3939.50 160
3939.64 148
3939.79 142
3939.93 141
3940.07 144
3940.22 148
3940.36 150
3940.51 150
3940.65 147
3940.80 139
3940.94 129
3941.08 118
3941.23 108
3941.37 98
3941.52 91
3941.66 87
3941.81 85
3941.95 87
3942.09 93
3942.24 102
3942.38 113
3942.53 125
3942.67 136
3942.82 142
3942.96 142
3943.10 136
3943.25 124
3943.39 106
3943.54 87
3943.68 69
3943.83 55
3943.97 48
3944.11 47
3944.26 53
3944.40 63
3944.55 75
3944.69 86
3944.84 92
3944.98 93
3945.13 88
3945.27 78
3945.41 66
3945.56 53
3945.70 43
3945.85 34
3945.99 27
3946.14 21
3946.28 14
3946.42 6
3946.57 0
3946.71 0
3946.86 0
3947.00 0
3947.15 0
3947.29 7
3947.44 23
3947.58 41
3947.72 59
3947.87 75
3948.01 90
3948.16 103
3948.30 113
3948.45 122
3948.59 130
3948.73 138
3948.88 145
3949.02 152
3949.17 159
3949.31 168
3949.46 179
3949.60 194
3949.75 211
3949.89 231
3950.03 251
3950.18 269
3950.32 283
3950.47 291
3950.61 293
3950.76 288
3950.90 278
3951.05 265
3951.19 251
3951.33 237
3951.48 225
3951.62 216
3951.77 210
3951.91 205
3952.06 203
3952.20 201
3952.35 199
3952.49 195
3952.63 189
3952.78 181
3952.92 172
3953.07 162
3953.21 152
3953.36 142
3953.50 133
3953.65 125
3953.79 117
3953.94 109
3954.08 101
3954.22 95
3954.37 90
3954.51 87
3954.66 86
3954.80 86
3954.95 87
3955.09 87
3955.24 87
3955.38 86
3955.53 87
3955.67 90
3955.81 96
3955.96 106
3956.10 117
3956.25 128
3956.39 135
3956.54 136
3956.68 132
3956.83 122
3956.97 109
3957.12 96
3957.26 86
3957.40 81
3957.55 82
3957.69 88
3957.84 96
3957.98 104
3958.13 113
3958.27 120
3958.42 126
3958.56 132
3958.71 139
3958.85 149
3958.99 160
3959.14 172
3959.28 182
3959.43 190
3959.57 192
3959.72 189
3959.86 182
3960.01 172
3960.15 161
3960.30 152
3960.44 144
3960.59 138
3960.73 130
3960.87 120
3961.02 107
3961.16 89
3961.31 70
3961.45 51
3961.60 36
3961.74 25
3961.89 19
3962.03 15
3962.18 11
3962.32 7
3962.47 1
3962.61 0
3962.76 0
3962.90 0
3963.04 0
3963.19 0
3963.33 0
3963.48 0
3963.62 0
3963.77 9
3963.91 18
3964.06 26
3964.20 34
3964.35 42
3964.49 52
3964.64 64
3964.78 78
3964.93 91
3965.07 103
3965.22 111
3965.36 114
3965.50 111
3965.65 101
3965.79 84
3965.94 62
3966.08 39
3966.23 17
3966.37 0
3966.52 0
3966.66 0
3966.81 0
3966.95 8
3967.10 24
3967.24 38
3967.39 50
3967.53 57
3967.68 61
3967.82 62
3967.97 64
3968.11 69
3968.25 79
3968.40 93
3968.54 111
3968.69 131
3968.83 151
3968.98 169
3969.12 184
3969.27 195
3969.41 203
3969.56 207
3969.70 210
3969.85 212
3969.99 212
3970.14 212
3970.28 210
3970.43 205
3970.57 198
3970.72 189
3970.86 177
3971.01 164
3971.15 152
3971.30 142
3971.44 133
3971.59 125
3971.73 117
3971.87 108
3972.02 97
3972.16 82
3972.31 64
3972.45 45
3972.60 26
3972.74 9
3972.89 0
3973.03 0
3973.18 0
3973.32 0
3973.47 0
3973.61 1
3973.76 12
3973.90 22
3974.05 30
3974.19 32
3974.34 30
3974.48 21
3974.63 10
3974.77 0
3974.92 0
3975.06 0
3975.21 0
3975.35 0
3975.50 0
3975.64 0
3975.79 0
3975.93 4
3976.08 10
3976.22 17
3976.37 24
3976.51 32
3976.66 39
3976.80 46
3976.95 51
3977.09 53
3977.24 54
3977.38 55
3977.53 60
3977.67 67
3977.82 78
3977.96 90
3978.11 102
3978.25 110
3978.40 113
3978.54 110
3978.69 102
3978.83 90
3978.97 76
3979.12 60
3979.26 44
3979.41 28
3979.55 12
3979.70 0
3979.84 0
3979.99 0
3980.13 0
3980.28 0
3980.42 0
3980.57 0
3980.71 0
3980.86 0
3981.00 10
3981.15 21
3981.29 33
3981.44 47
3981.58 60
3981.73 72
3981.87 81
3982.02 86
3982.16 88
3982.31 85
3982.45 81
3982.60 77
3982.74 74
3982.89 75
3983.04 79
3983.18 86
3983.33 95
3983.47 103
3983.62 110
3983.76 116
3983.91 121
3984.05 125
3984.20 129
3984.34 134
3984.49 138
3984.63 140
3984.78 139
3984.92 134
3985.07 125
3985.21 113
3985.36 98
3985.50 82
3985.65 68
3985.79 56
3985.94 50
3986.08 49
3986.23 54
3986.37 64
3986.52 79
3986.66 95
3986.81 113
3986.95 128
3987.10 141
3987.24 150
3987.39 154
3987.53 154
3987.68 148
3987.82 138
3987.97 123
3988.11 104
3988.26 83
3988.40 63
3988.55 47
3988.69 34
3988.84 27
3988.98 24
3989.13 25
3989.27 28
3989.42 31
3989.56 35
3989.71 40
3989.85 46
3990.00 54
3990.15 62
3990.29 70
3990.44 76
3990.58 79
3990.73 80
3990.87 78
3991.02 73
3991.16 65
3991.31 56
3991.45 44
3991.60 31
3991.74 16
3991.89 1
3992.03 0
3992.18 0
3992.32 0
3992.47 0
3992.61 0
3992.76 0
3992.90 0
3993.05 9
3993.19 18
3993.34 24
3993.48 26
3993.63 25
3993.78 19
3993.92 10
3994.07 2
3994.21 0
3994.36 0
3994.50 0
3994.65 0
3994.79 6
3994.94 19
3995.08 32
3995.23 46
3995.37 57
3995.52 69
3995.66 81
3995.81 94
3995.95 109
3996.10 126
3996.24 146
3996.39 166
3996.54 186
3996.68 204
3996.83 220
3996.97 234
3997.12 247
3997.26 258
3997.41 268
3997.55 278
3997.70 287
3997.84 294
3997.99 298
3998.13 298
3998.28 294
3998.42 288
3998.57 279
3998.71 269
3998.86 259
3999.01 250
3999.15 240
3999.30 231
3999.44 219
3999.59 206
3999.73 191
3999.88 175
4000.02 161
4000.17 151
4000.31 147
4000.46 148
4000.60 153
4000.75 159
4000.89 165
4001.04 167
4001.19 163
4001.33 155
4001.48 145
4001.62 136
4001.77 133
4001.91 137
4002.06 149
4002.20 168
4002.35 189
4002.49 210
4002.64 223
4002.78 228
4002.93 223
4003.08 210
4003.22 190
4003.37 168
4003.51 146
4003.66 129
4003.80 115
4003.95 108
4004.09 106
4004.24 109
4004.38 118
4004.53 130
4004.68 144
4004.82 157
4004.97 167
4005.11 171
4005.26 168
4005.40 157
4005.55 141
4005.69 123
4005.84 108
4005.98 98
4006.13 94
4006.27 98
4006.42 109
4006.57 123
4006.71 139
4006.86 155
4007.00 168
4007.15 179
4007.29 187
4007.44 192
4007.58 194
4007.73 193
4007.88 189
4008.02 183
4008.17 174
4008.31 164
4008.46 153
4008.60 142
4008.75 133
4008.89 126
4009.04 121
4009.18 119
4009.33 118
4009.48 118
4009.62 119
4009.77 120
4009.91 118
4010.06 115
4010.20 110
4010.35 105
4010.49 102
4010.64 102
4010.79 106
4010.93 114
4011.08 126
4011.22 139
4011.37 151
4011.51 162
4011.66 170
4011.80 175
4011.95 176
4012.10 174
4012.24 168
4012.39 160
4012.53 150
4012.68 140
4012.82 131
4012.97 126
4013.11 124
4013.26 125
4013.41 127
4013.55 128
4013.70 123
4013.84 111
4013.99 91
4014.13 65
4014.28 37
4014.42 11
4014.57 0
4014.72 0
4014.86 0
4015.01 0
4015.15 0
4015.30 0
4015.44 4
4015.59 13
4015.74 20
4015.88 23
4016.03 24
4016.17 22
4016.32 18
4016.46 14
4016.61 9
4016.75 5
4016.90 3
4017.05 2
4017.19 1
4017.34 0
4017.48 0
4017.63 0
4017.77 0
4017.92 1
4018.07 7
4018.21 14
4018.36 22
4018.50 27
4018.65 30
4018.79 30
4018.94 26
4019.09 22
4019.23 19
4019.38 19
4019.52 20
4019.67 22
4019.81 23
4019.96 20
4020.11 13
4020.25 3
4020.40 0
4020.54 0
4020.69 0
4020.83 0
4020.98 0
4021.13 0
4021.27 0
4021.42 5
4021.56 12
4021.71 16
4021.85 18
4022.00 18
4022.15 17
4022.29 17
4022.44 18
4022.58 22
4022.73 27
4022.87 33
4023.02 39
4023.17 45
4023.31 51
4023.46 58
4023.60 65
4023.75 74
4023.89 83
4024.04 91
4024.19 98
4024.33 101
4024.48 102
4024.62 100
4024.77 97
4024.92 95
4025.06 95
4025.21 97
4025.35 103
4025.50 110
4025.64 117
4025.79 122
4025.94 124
4026.08 124
4026.23 119
4026.37 112
4026.52 101
4026.67 88
4026.81 74
4026.96 60
4027.10 48
4027.25 38
4027.39 31
4027.54 30
4027.69 34
4027.83 42
4027.98 50
4028.12 58
4028.27 62
4028.42 60
4028.56 54
4028.71 42
4028.85 29
4029.00 16
4029.14 7
4029.29 2
4029.44 2
4029.58 7
4029.73 14
4029.87 22
4030.02 31
4030.17 40
4030.31 49
4030.46 59
4030.60 70
4030.75 82
4030.90 94
4031.04 104
4031.19 111
4031.33 115
4031.48 116
4031.62 114
4031.77 112
4031.92 111
4032.06 113
4032.21 119
4032.35 127
4032.50 135
4032.65 140
4032.79 142
4032.94 139
4033.08 130
4033.23 116
4033.38 99
4033.52 80
4033.67 60
4033.81 40
4033.96 23
4034.11 10
4034.25 1
4034.40 0
4034.54 3
4034.69 10
4034.84 20
4034.98 29
4035.13 36
4035.27 40
4035.42 42
4035.57 40
4035.71 37
4035.86 33
4036.00 29
4036.15 22
4036.30 12
4036.44 1
4036.59 0
4036.73 0
4036.88 0
4037.03 0
4037.17 0
4037.32 0
4037.46 0
4037.61 2
4037.76 17
4037.90 31
4038.05 40
4038.19 44
4038.34 42
4038.49 35
4038.63 26
4038.78 14
4038.92 4
4039.07 0
4039.22 0
4039.36 0
4039.51 0
4039.65 3
4039.80 15
4039.95 30
4040.09 46
4040.24 64
4040.38 82
4040.53 99
4040.68 114
4040.82 127
4040.97 139
4041.11 148
4041.26 156
4041.41 163
4041.55 168
4041.70 173
4041.85 176
4041.99 178
4042.14 180
4042.28 182
4042.43 185
4042.58 189
4042.72 194
4042.87 199
4043.01 205
4043.16 210
4043.31 213
4043.45 214
4043.60 214
4043.74 212
4043.89 211
4044.04 208
4044.18 206
4044.33 204
4044.48 200
4044.62 194
4044.77 185
4044.91 172
4045.06 156
4045.21 136
4045.35 115
4045.50 94
4045.64 76
4045.79 63
4045.94 55
4046.08 53
4046.23 55
4046.38 60
4046.52 65
4046.67 69
4046.81 72
4046.96 73
4047.11 73
4047.25 73
4047.40 75
4047.55 78
4047.69 85
4047.84 94
4047.98 108
4048.13 123
4048.28 138
4048.42 149
4048.57 154
4048.72 149
4048.86 136
4049.01 114
4049.15 87
4049.30 60
4049.45 38
4049.59 24
4049.74 19
4049.88 23
4050.03 33
4050.18 47
4050.32 61
4050.47 73
4050.62 80
4050.76 83
4050.91 84
4051.05 82
4051.20 81
4051.35 80
4051.49 81
4051.64 84
4051.79 89
4051.93 93
4052.08 98
4052.23 101
4052.37 102
4052.52 102
4052.66 99
4052.81 95
4052.96 91
4053.10 87
4053.25 85
4053.40 85
4053.54 88
4053.69 93
4053.83 100
4053.98 106
4054.13 111
4054.27 113
4054.42 112
4054.57 108
4054.71 102
4054.86 96
4055.01 92
4055.15 92
4055.30 99
4055.44 110
4055.59 126
4055.74 145
4055.88 163
4056.03 180
4056.18 193
4056.32 203
4056.47 208
4056.62 211
4056.76 211
4056.91 207
4057.05 200
4057.20 189
4057.35 175
4057.49 160
4057.64 144
4057.79 130
4057.93 119
4058.08 112
4058.23 107
4058.37 104
4058.52 99
4058.66 92
4058.81 83
4058.96 72
4059.10 59
4059.25 47
4059.40 37
4059.54 29
4059.69 23
4059.84 18
4059.98 13
4060.13 7
4060.28 0
4060.42 0
4060.57 0
4060.71 0
4060.86 0
4061.01 0
4061.15 6
4061.30 22
4061.45 37
4061.59 50
4061.74 57
4061.89 58
4062.03 53
4062.18 44
4062.33 32
4062.47 21
4062.62 12
4062.76 5
4062.91 1
4063.06 1
4063.20 2
4063.35 5
4063.50 9
4063.64 13
4063.79 16
4063.94 16
4064.08 13
4064.23 6
4064.38 0
4064.52 0
4064.67 0
4064.82 0
4064.96 0
4065.11 0
4065.26 0
4065.40 10
4065.55 21
4065.69 27
4065.84 28
4065.99 23
4066.13 14
4066.28 3
4066.43 0
4066.57 0
4066.72 0
4066.87 0
4067.01 0
4067.16 0
4067.31 0
4067.45 0
4067.60 8
4067.75 21
4067.89 34
4068.04 46
4068.19 55
4068.33 60
4068.48 61
4068.63 56
4068.77 49
4068.92 39
4069.07 30
4069.21 23
4069.36 18
4069.51 17
4069.65 19
4069.80 21
4069.95 25
4070.09 27
4070.24 28
4070.39 26
4070.53 21
4070.68 14
4070.83 7
4070.97 0
4071.12 0
4071.26 0
4071.41 0
4071.56 0
4071.70 0
4071.85 9
4072.00 22
4072.14 37
4072.29 52
4072.44 66
4072.58 81
4072.73 97
4072.88 114
4073.02 133
4073.17 152
4073.32 171
4073.46 187
4073.61 200
4073.76 208
4073.90 210
4074.05 206
4074.20 195
4074.34 179
4074.49 157
4074.64 131
4074.78 102
4074.93 73
4075.08 46
4075.22 24
4075.37 7
4075.52 0
4075.66 0
4075.81 0
4075.96 0
4076.11 0
4076.25 0
4076.40 0
4076.55 0
4076.69 0
4076.84 1
4076.99 8
4077.13 16
4077.28 26
4077.43 37
4077.57 48
4077.72 60
4077.87 71
4078.01 80
4078.16 88
4078.31 94
4078.45 99
4078.60 101
4078.75 103
4078.89 102
4079.04 102
4079.19 104
4079.33 109
4079.48 118
4079.63 131
4079.77 147
4079.92 164
4080.07 179
4080.21 192
4080.36 201
4080.51 207
4080.65 210
4080.80 213
4080.95 217
4081.10 225
4081.24 237
4081.39 253
4081.54 274
4081.68 298
4081.83 324
4081.98 352
4082.12 377
4082.27 399
4082.42 414
4082.56 424
4082.71 426
4082.86 423
4083.00 417
4083.15 411
4083.30 410
4083.44 416
4083.59 432
4083.74 459
4083.88 496
4084.03 542
4084.18 591
4084.33 642
4084.47 689
4084.62 731
4084.77 767
4084.91 797
4085.06 822
4085.21 845
4085.35 864
4085.50 881
4085.65 896
4085.79 907
4085.94 913
4086.09 914
4086.23 911
4086.38 905
4086.53 899
4086.68 895
4086.82 895
4086.97 900
4087.12 909
4087.26 922
4087.41 934
4087.56 944
4087.70 950
4087.85 951
4088.00 948
4088.14 941
4088.29 932
4088.44 919
4088.59 902
4088.73 880
4088.88 851
4089.03 816
4089.17 777
4089.32 737
4089.47 700
4089.61 668
4089.76 641
4089.91 619
4090.06 601
4090.20 585
4090.35 568
4090.50 552
4090.64 535
4090.79 520
4090.94 506
4091.08 493
4091.23 481
4091.38 470
4091.52 459
4091.67 450
4091.82 442
4091.97 436
4092.11 431
4092.26 427
4092.41 424
4092.55 420
4092.70 415
4092.85 410
4092.99 405
4093.14 401
4093.29 399
4093.44 398
4093.58 398
4093.73 397
4093.88 395
4094.02 393
4094.17 390
4094.32 389
4094.47 391
4094.61 397
4094.76 407
4094.91 420
4095.05 435
4095.20 450
4095.35 461
4095.49 466
4095.64 464
4095.79 456
4095.94 440
4096.08 419
4096.23 396
4096.38 373
4096.52 352
4096.67 335
4096.82 322
4096.97 315
4097.11 312
4097.26 312
4097.41 314
4097.55 315
4097.70 315
4097.85 311
4098.00 304
4098.14 294
4098.29 283
4098.44 270
4098.58 258
4098.73 247
4098.88 235
4099.02 224
4099.17 211
4099.32 199
4099.47 187
4099.61 179
4099.76 176
4099.91 180
4100.05 190
4100.20 204
4100.35 219
4100.50 233
4100.64 242
4100.79 244
4100.94 237
4101.08 224
4101.23 206
4101.38 185
4101.53 162
4101.67 140
4101.82 119
4101.97 101
4102.12 86
4102.26 75
4102.41 69
4102.56 69
4102.70 74
4102.85 82
4103.00 91
4103.15 98
4103.29 101
4103.44 99
4103.59 94
4103.73 87
4103.88 80
4104.03 75
4104.18 72
4104.32 71
4104.47 71
4104.62 70
4104.76 68
4104.91 65
4105.06 63
4105.21 61
4105.35 60
4105.50 61
4105.65 61
4105.80 60
4105.94 58
4106.09 56
4106.24 55
4106.38 57
4106.53 65
4106.68 80
4106.83 100
4106.97 122
4107.12 145
4107.27 166
4107.42 183
4107.56 196
4107.71 207
4107.86 217
4108.00 226
4108.15 236
4108.30 245
4108.45 251
4108.59 253
4108.74 249
4108.89 241
4109.04 227
4109.18 211
4109.33 193
4109.48 174
4109.62 155
4109.77 135
4109.92 116
4110.07 97
4110.21 79
4110.36 63
4110.51 49
4110.66 38
4110.80 30
4110.95 22
4111.10 16
4111.25 9
4111.39 4
4111.54 0
4111.69 0
4111.83 0
4111.98 0
4112.13 0
4112.28 0
4112.42 0
4112.57 0
4112.72 0
4112.87 10
4113.01 21
4113.16 33
4113.31 44
4113.46 54
4113.60 63
4113.75 71
4113.90 78
4114.05 84
4114.19 91
4114.34 99
4114.49 106
4114.64 112
4114.78 116
4114.93 117
4115.08 114
4115.22 107
4115.37 97
4115.52 83
4115.67 68
4115.81 52
4115.96 38
4116.11 26
4116.26 17
4116.40 10
4116.55 6
4116.70 3
4116.85 0
4116.99 0
4117.14 0
4117.29 0
4117.44 0
4117.58 0
4117.73 0
4117.88 0
4118.03 2
4118.17 19
4118.32 41
4118.47 66
4118.62 90
4118.76 112
4118.91 128
4119.06 138
4119.21 141
4119.35 137
4119.50 129
4119.65 119
4119.80 109
4119.94 101
4120.09 95
4120.24 92
4120.39 89
4120.53 86
4120.68 81
4120.83 74
4120.98 65
4121.12 55
4121.27 46
4121.42 37
4121.57 31
4121.71 25
4121.86 20
4122.01 15
4122.16 9
4122.30 1
4122.45 0
4122.60 0
4122.75 0
4122.89 0
4123.04 0
4123.19 0
4123.34 0
4123.48 9
4123.63 27
4123.78 44
4123.93 59
4124.07 72
4124.22 83
4124.37 93
4124.52 102
4124.66 110
4124.81 115
4124.96 116
4125.11 112
4125.26 105
4125.40 95
4125.55 85
4125.70 76
4125.85 71
4125.99 69
4126.14 72
4126.29 77
4126.44 84
4126.58 90
4126.73 96
4126.88 99
4127.03 99
4127.17 95
4127.32 90
4127.47 84
4127.62 82
4127.76 85
4127.91 97
4128.06 115
4128.21 138
4128.36 161
4128.50 180
4128.65 193
4128.80 198
4128.95 196
4129.09 190
4129.24 182
4129.39 176
4129.54 174
4129.68 177
4129.83 182
4129.98 190
4130.13 198
4130.27 204
4130.42 207
4130.57 206
4130.72 201
4130.87 194
4131.01 185
4131.16 175
4131.31 165
4131.46 155
4131.60 146
4131.75 136
4131.90 126
4132.05 115
4132.20 104
4132.34 94
4132.49 85
4132.64 79
4132.79 77
4132.93 78
4133.08 83
4133.23 89
4133.38 94
4133.52 96
4133.67 94
4133.82 88
4133.97 80
4134.12 71
4134.26 64
4134.41 59
4134.56 58
4134.71 59
4134.85 61
4135.00 63
4135.15 63
4135.30 61
4135.45 59
4135.59 56
4135.74 55
4135.89 55
4136.04 57
4136.18 60
4136.33 65
4136.48 69
4136.63 73
4136.78 76
4136.92 75
4137.07 71
4137.22 63
4137.37 54
4137.51 43
4137.66 33
4137.81 25
4137.96 22
4138.11 26
4138.25 36
4138.40 53
4138.55 75
4138.70 100
4138.85 122
4138.99 140
4139.14 149
4139.29 147
4139.44 136
4139.58 117
4139.73 94
4139.88 70
4140.03 49
4140.18 31
4140.32 18
4140.47 9
4140.62 2
4140.77 0
4140.92 0
4141.06 0
4141.21 0
4141.36 0
4141.51 0
4141.65 0
4141.80 0
4141.95 3
4142.10 23
4142.25 47
4142.39 73
4142.54 97
4142.69 118
4142.84 134
4142.99 145
4143.13 151
4143.28 155
4143.43 158
4143.58 162
4143.73 168
4143.87 176
4144.02 185
4144.17 195
4144.32 206
4144.46 215
4144.61 223
4144.76 230
4144.91 233
4145.06 234
4145.20 232
4145.35 228
4145.50 221
4145.65 213
4145.80 204
4145.94 197
4146.09 191
4146.24 188
4146.39 188
4146.54 190
4146.68 196
4146.83 204
4146.98 215
4147.13 226
4147.28 236
4147.42 242
4147.57 243
4147.72 235
4147.87 220
4148.02 198
4148.16 170
4148.31 142
4148.46 114
4148.61 91
4148.76 71
4148.90 55
4149.05 42
4149.20 29
4149.35 16
4149.50 3
4149.64 0
4149.79 0
4149.94 0
4150.09 0
4150.24 2
4150.38 10
4150.53 15
4150.68 15
4150.83 11
4150.98 3
4151.12 0
4151.27 0
4151.42 0
4151.57 0
4151.72 10
4151.86 22
4152.01 33
4152.16 41
4152.31 44
4152.46 44
4152.61 42
4152.75 38
4152.90 36
4153.05 35
4153.20 38
4153.35 45
4153.49 57
4153.64 72
4153.79 89
4153.94 107
4154.09 124
4154.23 138
4154.38 147
4154.53 152
4154.68 151
4154.83 146
4154.97 137
4155.12 125
4155.27 112
4155.42 98
4155.57 85
4155.72 74
4155.86 66
4156.01 62
4156.16 61
4156.31 64
4156.46 68
4156.60 72
4156.75 73
4156.90 71
4157.05 65
4157.20 58
4157.35 49
4157.49 42
4157.64 37
4157.79 33
4157.94 31
4158.09 26
4158.23 19
4158.38 9
4158.53 0
4158.68 0
4158.83 0
4158.98 0
4159.12 0
4159.27 0
4159.42 0
4159.57 1
4159.72 19
4159.86 34
4160.01 42
4160.16 42
4160.31 33
4160.46 19
4160.61 2
4160.75 0
4160.90 0
4161.05 0
4161.20 0
4161.35 0
4161.49 0
4161.64 0
4161.79 10
4161.94 25
4162.09 38
4162.24 48
4162.38 54
4162.53 57
4162.68 56
4162.83 54
4162.98 51
4163.13 50
4163.27 51
4163.42 55
4163.57 61
4163.72 70
4163.87 81
4164.02 94
4164.16 107
4164.31 122
4164.46 138
4164.61 153
4164.76 166
4164.91 175
4165.05 178
4165.20 174
4165.35 164
4165.50 150
4165.65 134
4165.80 122
4165.94 115
4166.09 116
4166.24 126
4166.39 143
4166.54 165
4166.68 190
4166.83 213
4166.98 233
4167.13 248
4167.28 259
4167.43 266
4167.58 272
4167.72 281
4167.87 293
4168.02 309
4168.17 329
4168.32 348
4168.47 367
4168.61 380
4168.76 390
4168.91 396
4169.06 402
4169.21 410
4169.36 421
4169.50 437
4169.65 457
4169.80 479
4169.95 500
4170.10 519
4170.25 533
4170.39 544
4170.54 552
4170.69 557
4170.84 562
4170.99 568
4171.14 574
4171.28 582
4171.43 592
4171.58 604
4171.73 618
4171.88 636
4172.03 658
4172.18 687
4172.32 723
4172.47 767
4172.62 818
4172.77 877
4172.92 941
4173.07 1008
4173.21 1075
4173.36 1141
4173.51 1203
4173.66 1261
4173.81 1317
4173.96 1372
4174.10 1430
4174.25 1492
4174.40 1560
4174.55 1633
4174.70 1708
4174.85 1781
4175.00 1849
4175.14 1905
4175.29 1946
4175.44 1970
4175.59 1978
4175.74 1971
4175.89 1951
4176.04 1923
4176.18 1892
4176.33 1864
4176.48 1842
4176.63 1829
4176.78 1827
4176.93 1833
4177.07 1844
4177.22 1856
4177.37 1866
4177.52 1869
4177.67 1866
4177.82 1856
4177.97 1838
4178.11 1816
4178.26 1790
4178.41 1763
4178.56 1737
4178.71 1712
4178.86 1691
4179.01 1674
4179.15 1661
4179.30 1651
4179.45 1644
4179.60 1639
4179.75 1635
4179.90 1634
4180.05 1635
4180.19 1640
4180.34 1650
4180.49 1665
4180.64 1681
4180.79 1695
4180.94 1703
4181.09 1701
4181.23 1687
4181.38 1660
4181.53 1623
4181.68 1579
4181.83 1533
4181.98 1490
4182.13 1453
4182.27 1425
4182.42 1406
4182.57 1396
4182.72 1392
4182.87 1392
4183.02 1391
4183.17 1388
4183.31 1379
4183.46 1364
4183.61 1344
4183.76 1319
4183.91 1292
4184.06 1264
4184.21 1237
4184.36 1209
4184.50 1179
4184.65 1146
4184.80 1108
4184.95 1066
4185.10 1022
4185.25 980
4185.40 943
4185.54 914
4185.69 894
4185.84 884
4185.99 882
4186.14 882
4186.29 883
4186.44 880
4186.58 872
4186.73 860
4186.88 847
4187.03 835
4187.18 826
4187.33 821
4187.48 821
4187.63 822
4187.77 821
4187.92 816
4188.07 805
4188.22 788
4188.37 766
4188.52 744
4188.67 723
4188.82 706
4188.96 693
4189.11 684
4189.26 677
4189.41 670
4189.56 661
4189.71 647
4189.86 630
4190.01 610
4190.15 587
4190.30 563
4190.45 537
4190.60 511
4190.75 483
4190.90 454
4191.05 423
4191.20 393
4191.34 363
4191.49 337
4191.64 315
4191.79 298
4191.94 286
4192.09 279
4192.24 275
4192.39 274
4192.53 275
4192.68 275
4192.83 275
4192.98 272
4193.13 265
4193.28 254
4193.43 239
4193.58 221
4193.72 201
4193.87 181
4194.02 162
4194.17 145
4194.32 131
4194.47 121
4194.62 114
4194.77 112
4194.92 114
4195.06 122
4195.21 132
4195.36 144
4195.51 156
4195.66 164
4195.81 167
4195.96 164
4196.11 154
4196.25 140
4196.40 122
4196.55 103
4196.70 83
4196.85 64
4197.00 47
4197.15 32
4197.30 21
4197.45 12
4197.59 7
4197.74 7
4197.89 9
4198.04 14
4198.19 19
4198.34 22
4198.49 23
4198.64 19
4198.79 11
4198.93 0
4199.08 0
4199.23 0
4199.38 0
4199.53 0
4199.68 0
4199.83 0
4199.98 0
4200.13 6
4200.28 18
4200.42 29
4200.57 38
4200.72 47
4200.87 54
4201.02 59
4201.17 62
4201.32 63
4201.47 61
4201.62 57
4201.76 52
4201.91 46
4202.06 42
4202.21 38
4202.36 36
4202.51 34
4202.66 35
4202.81 37
4202.96 41
4203.11 50
4203.25 62
4203.40 78
4203.55 97
4203.70 115
4203.85 132
4204.00 144
4204.15 151
4204.30 153
4204.45 152
4204.59 150
4204.74 148
4204.89 148
4205.04 148
4205.19 147
4205.34 146
4205.49 142
4205.64 135
4205.79 124
4205.94 109
4206.09 92
4206.23 72
4206.38 51
4206.53 32
4206.68 15
4206.83 4
4206.98 0
4207.13 1
4207.28 6
4207.43 14
4207.58 22
4207.72 26
4207.87 25
4208.02 19
4208.17 8
4208.32 0
4208.47 0
4208.62 0
4208.77 0
4208.92 0
4209.07 0
4209.22 0
4209.36 23
4209.51 49
4209.66 78
4209.81 107
4209.96 136
4210.11 162
4210.26 185
4210.41 204
4210.56 217
4210.71 227
4210.86 232
4211.00 234
4211.15 234
4211.30 235
4211.45 237
4211.60 239
4211.75 242
4211.90 245
4212.05 246
4212.20 246
4212.35 246
4212.50 246
4212.64 247
4212.79 249
4212.94 250
4213.09 249
4213.24 243
4213.39 231
4213.54 213
4213.69 192
4213.84 169
4213.99 151
4214.14 141
4214.29 142
4214.43 155
4214.58 179
4214.73 210
4214.88 247
4215.03 284
4215.18 320
4215.33 352
4215.48 379
4215.63 402
4215.78 421
4215.93 435
4216.08 445
4216.23 449
4216.37 448
4216.52 443
4216.67 433
4216.82 422
4216.97 409
4217.12 394
4217.27 379
4217.42 360
4217.57 337
4217.72 309
4217.87 277
4218.02 243
4218.17 210
4218.31 181
4218.46 160
4218.61 149
4218.76 149
4218.91 158
4219.06 175
4219.21 196
4219.36 219
4219.51 242
4219.66 264
4219.81 284
4219.96 303
4220.11 321
4220.25 337
4220.40 351
4220.55 363
4220.70 373
4220.85 381
4221.00 389
4221.15 396
4221.30 404
4221.45 415
4221.60 428
4221.75 444
4221.90 463
4222.05 484
4222.20 505
4222.34 527
4222.49 546
4222.64 561
4222.79 571
4222.94 578
4223.09 582
4223.24 586
4223.39 591
4223.54 600
4223.69 613
4223.84 629
4223.99 645
4224.14 659
4224.29 671
4224.44 678
4224.58 680
4224.73 679
4224.88 676
4225.03 671
4225.18 666
4225.33 660
4225.48 653
4225.63 646
4225.78 640
4225.93 637
4226.08 636
4226.23 639
4226.38 647
4226.53 660
4226.68 675
4226.83 691
4226.97 708
4227.12 722
4227.27 735
4227.42 746
4227.57 758
4227.72 772
4227.87 792
4228.02 818
4228.17 852
4228.32 892
4228.47 937
4228.62 986
4228.77 1039
4228.92 1096
4229.07 1159
4229.22 1227
4229.37 1302
4229.51 1382
4229.66 1464
4229.81 1544
4229.96 1619
4230.11 1688
4230.26 1750
4230.41 1809
4230.56 1865
4230.71 1920
4230.86 1975
4231.01 2027
4231.16 2074
4231.31 2115
4231.46 2147
4231.61 2172
4231.76 2191
4231.91 2209
4232.06 2228
4232.21 2252
4232.35 2279
4232.50 2308
4232.65 2332
4232.80 2348
4232.95 2350
4233.10 2334
4233.25 2301
4233.40 2257
4233.55 2206
4233.70 2156
4233.85 2112
4234.00 2080
4234.15 2060
4234.30 2049
4234.45 2042
4234.60 2035
4234.75 2023
4234.90 2005
4235.05 1980
4235.20 1950
4235.35 1915
4235.49 1879
4235.64 1843
4235.79 1806
4235.94 1770
4236.09 1735
4236.24 1702
4236.39 1673
4236.54 1649
4236.69 1630
4236.84 1615
4236.99 1601
4237.14 1585
4237.29 1564
4237.44 1536
4237.59 1500
4237.74 1459
4237.89 1413
4238.04 1368
4238.19 1323
4238.34 1281
4238.49 1243
4238.64 1208
4238.79 1177
4238.93 1148
4239.08 1121
4239.23 1095
4239.38 1070
4239.53 1046
4239.68 1024
4239.83 1003
4239.98 984
4240.13 966
4240.28 950
4240.43 933
4240.58 916
4240.73 897
4240.88 879
4241.03 863
4241.18 851
4241.33 842
4241.48 838
4241.63 836
4241.78 835
4241.93 830
4242.08 820
4242.23 804
4242.38 784
4242.53 763
4242.68 744
4242.83 730
4242.98 723
4243.13 723
4243.27 727
4243.42 733
4243.57 738
4243.72 738
4243.87 732
4244.02 719
4244.17 700
4244.32 677
4244.47 649
4244.62 619
4244.77 589
4244.92 557
4245.07 526
4245.22 497
4245.37 469
4245.52 445
4245.67 426
4245.82 412
4245.97 404
4246.12 399
4246.27 398
4246.42 398
4246.57 397
4246.72 393
4246.87 387
4247.02 376
4247.17 363
4247.32 347
4247.47 328
4247.62 306
4247.77 283
4247.92 259
4248.07 234
4248.22 210
4248.37 189
4248.52 172
4248.66 161
4248.81 155
4248.96 155
4249.11 160
4249.26 170
4249.41 185
4249.56 202
4249.71 222
4249.86 244
4250.01 264
4250.16 283
4250.31 298
4250.46 309
4250.61 314
4250.76 316
4250.91 313
4251.06 308
4251.21 302
4251.36 297
4251.51 293
4251.66 290
4251.81 290
4251.96 291
4252.11 295
4252.26 301
4252.41 309
4252.56 316
4252.71 323
4252.86 326
4253.01 324
4253.16 313
4253.31 294
4253.46 267
4253.61 235
4253.76 200
4253.91 168
4254.06 144
4254.21 131
4254.36 131
4254.51 144
4254.66 168
4254.81 198
4254.96 230
4255.11 259
4255.26 282
4255.41 295
4255.56 298
4255.71 291
4255.86 278
4256.01 260
4256.16 242
4256.31 225
4256.46 213
4256.61 206
4256.76 205
4256.91 209
4257.06 216
4257.21 223
4257.36 229
4257.51 230
4257.66 225
4257.81 213
4257.96 193
4258.11 168
4258.26 140
4258.41 111
4258.56 84
4258.71 61
4258.86 43
4259.01 30
4259.16 23
4259.31 20
4259.46 22
4259.61 27
4259.76 33
4259.91 41
4260.06 49
4260.21 56
4260.36 65
4260.51 73
4260.66 83
4260.81 93
4260.96 104
4261.11 111
4261.26 116
4261.41 114
4261.56 107
4261.71 96
4261.86 82
4262.01 69
4262.16 59
4262.31 54
4262.46 57
4262.61 67
4262.76 81
4262.91 98
4263.06 116
4263.21 130
4263.36 141
4263.51 146
4263.66 145
4263.81 141
4263.96 134
4264.11 128
4264.26 122
4264.41 118
4264.56 116
4264.71 116
4264.86 116
4265.01 115
4265.16 113
4265.31 112
4265.46 110
4265.61 110
4265.76 112
4265.91 116
4266.06 123
4266.21 134
4266.36 148
4266.51 163
4266.66 178
4266.81 191
4266.96 201
4267.11 206
4267.26 205
4267.41 198
4267.56 187
4267.71 171
4267.86 153
4268.01 132
4268.16 112
4268.31 91
4268.46 70
4268.61 51
4268.76 34
4268.91 20
4269.06 12
4269.21 10
4269.36 15
4269.51 26
4269.66 42
4269.81 61
4269.96 79
4270.11 92
4270.26 100
4270.41 100
4270.56 93
4270.71 82
4270.86 68
4271.01 54
4271.16 42
4271.31 33
4271.46 26
4271.61 22
4271.76 18
4271.91 15
4272.06 13
4272.21 11
4272.36 9
4272.51 8
4272.66 7
4272.81 8
4272.96 10
4273.11 14
4273.26 21
4273.41 32
4273.56 48
4273.71 66
4273.86 86
4274.01 106
4274.17 122
4274.32 133
4274.47 139
4274.62 138
4274.77 131
4274.92 120
4275.07 106
4275.22 92
4275.37 78
4275.52 64
4275.67 50
4275.82 37
4275.97 22
4276.12 8
4276.27 0
4276.42 0
4276.57 0
4276.72 0
4276.87 0
4277.02 0
4277.17 0
4277.32 0
4277.47 3
4277.62 10
4277.77 15
4277.92 19
4278.07 25
4278.22 34
4278.37 47
4278.52 64
4278.67 84
4278.82 101
4278.97 114
4279.12 118
4279.27 113
4279.42 100
4279.57 81
4279.73 62
4279.88 44
4280.03 31
4280.18 24
4280.33 21
4280.48 21
4280.63 22
4280.78 24
4280.93 26
4281.08 31
4281.23 39
4281.38 51
4281.53 66
4281.68 81
4281.83 95
4281.98 104
4282.13 107
4282.28 104
4282.43 95
4282.58 82
4282.73 66
4282.88 49
4283.03 33
4283.18 21
4283.33 13
4283.48 11
4283.63 14
4283.78 21
4283.94 30
4284.09 39
4284.24 46
4284.39 51
4284.54 52
4284.69 52
4284.84 52
4284.99 52
4285.14 55
4285.29 59
4285.44 62
4285.59 64
4285.74 62
4285.89 57
4286.04 47
4286.19 35
4286.34 21
4286.49 7
4286.64 0
4286.79 0
4286.94 0
4287.09 0
4287.24 0
4287.40 0
4287.55 0
4287.70 0
4287.85 0
4288.00 14
4288.15 30
4288.30 49
4288.45 67
4288.60 84
4288.75 99
4288.90 111
4289.05 116
4289.20 115
4289.35 108
4289.50 95
4289.65 78
4289.80 58
4289.95 38
4290.10 18
4290.25 1
4290.40 0
4290.56 0
4290.71 0
4290.86 0
4291.01 0
4291.16 0
4291.31 6
4291.46 23
4291.61 40
4291.76 56
4291.91 69
4292.06 76
4292.21 76
4292.36 70
4292.51 58
4292.66 41
4292.81 23
4292.96 5
4293.11 0
4293.26 0
4293.42 0
4293.57 0
4293.72 0
4293.87 0
4294.02 0
4294.17 0
4294.32 9
4294.47 23
4294.62 35
4294.77 42
4294.92 43
4295.07 39
4295.22 32
4295.37 23
4295.52 15
4295.67 11
4295.82 13
4295.98 21
4296.13 33
4296.28 48
4296.43 64
4296.58 78
4296.73 89
4296.88 96
4297.03 100
4297.18 102
4297.33 104
4297.48 108
4297.63 113
4297.78 118
4297.93 124
4298.08 128
4298.23 131
4298.39 132
4298.54 131
4298.69 128
4298.84 123
4298.99 116
4299.14 106
4299.29 93
4299.44 79
4299.59 65
4299.74 54
4299.89 47
4300.04 47
4300.19 52
4300.34 63
4300.49 78
4300.65 95
4300.80 113
4300.95 131
4301.10 149
4301.25 166
4301.40 181
4301.55 194
4301.70 202
4301.85 205
4302.00 202
4302.15 195
4302.30 183
4302.45 169
4302.60 155
4302.76 144
4302.91 136
4303.06 131
4303.21 128
4303.36 127
4303.51 127
4303.66 128
4303.81 128
4303.96 128
4304.11 128
4304.26 129
4304.41 130
4304.56 131
4304.71 132
4304.87 132
4305.02 132
4305.17 130
4305.32 127
4305.47 124
4305.62 121
4305.77 116
4305.92 111
4306.07 105
4306.22 98
4306.37 90
4306.52 82
4306.68 73
4306.83 66
4306.98 60
4307.13 58
4307.28 60
4307.43 65
4307.58 73
4307.73 82
4307.88 90
4308.03 96
4308.18 98
4308.33 96
4308.48 91
4308.64 84
4308.79 75
4308.94 67
4309.09 59
4309.24 52
4309.39 46
4309.54 41
4309.69 38
4309.84 37
4309.99 38
4310.14 41
4310.29 47
4310.45 53
4310.60 61
4310.75 69
4310.90 77
4311.05 85
4311.20 93
4311.35 102
4311.50 112
4311.65 123
4311.80 137
4311.95 153
4312.11 171
4312.26 191
4312.41 211
4312.56 228
4312.71 242
4312.86 249
4313.01 249
4313.16 242
4313.31 231
4313.46 216
4313.61 201
4313.77 188
4313.92 178
4314.07 169
4314.22 161
4314.37 153
4314.52 143
4314.67 132
4314.82 122
4314.97 115
4315.12 110
4315.27 109
4315.43 110
4315.58 110
4315.73 106
4315.88 95
4316.03 76
4316.18 51
4316.33 21
4316.48 0
4316.63 0
4316.78 0
4316.93 0
4317.09 0
4317.24 0
4317.39 0
4317.54 0
4317.69 14
4317.84 46
4317.99 75
4318.14 96
4318.29 107
4318.44 109
4318.60 101
4318.75 87
4318.90 69
4319.05 48
4319.20 26
4319.35 6
4319.50 0
4319.65 0
4319.80 0
4319.95 0
4320.11 0
4320.26 8
4320.41 24
4320.56 38
4320.71 46
4320.86 49
4321.01 48
4321.16 47
4321.31 47
4321.47 51
4321.62 58
4321.77 66
4321.92 73
4322.07 77
4322.22 75
4322.37 68
4322.52 59
4322.67 47
4322.82 36
4322.98 27
4323.13 20
4323.28 15
4323.43 10
4323.58 6
4323.73 3
4323.88 2
4324.03 4
4324.18 9
4324.34 19
4324.49 30
4324.64 42
4324.79 52
4324.94 58
4325.09 60
4325.24 57
4325.39 52
4325.54 48
4325.70 46
4325.85 46
4326.00 48
4326.15 50
4326.30 50
4326.45 48
4326.60 44
4326.75 40
4326.90 37
4327.06 38
4327.21 44
4327.36 54
4327.51 67
4327.66 82
4327.81 98
4327.96 114
4328.11 130
4328.27 147
4328.42 163
4328.57 179
4328.72 194
4328.87 207
4329.02 216
4329.17 224
4329.32 230
4329.47 237
4329.63 245
4329.78 257
4329.93 273
4330.08 290
4330.23 309
4330.38 327
4330.53 341
4330.68 351
4330.84 356
4330.99 356
4331.14 355
4331.29 351
4331.44 348
4331.59 345
4331.74 344
4331.89 344
4332.05 346
4332.20 349
4332.35 354
4332.50 362
4332.65 371
4332.80 382
4332.95 395
4333.10 408
4333.26 423
4333.41 438
4333.56 455
4333.71 473
4333.86 491
4334.01 508
4334.16 522
4334.31 530
4334.47 531
4334.62 527
4334.77 519
4334.92 512
4335.07 510
4335.22 517
4335.37 535
4335.52 562
4335.68 595
4335.83 628
4335.98 653
4336.13 666
4336.28 663
4336.43 644
4336.58 613
4336.73 576
4336.89 538
4337.04 506
4337.19 482
4337.34 468
4337.49 461
4337.64 459
4337.79 460
4337.95 461
4338.10 462
4338.25 463
4338.40 465
4338.55 468
4338.70 473
4338.85 479
4339.00 484
4339.16 489
4339.31 492
4339.46 495
4339.61 496
4339.76 498
4339.91 499
4340.06 500
4340.22 501
4340.37 500
4340.52 500
4340.67 498
4340.82 496
4340.97 493
4341.12 491
4341.28 487
4341.43 484
4341.58 479
4341.73 474
4341.88 468
4342.03 462
4342.18 456
4342.34 451
4342.49 448
4342.64 448
4342.79 449
4342.94 453
4343.09 459
4343.24 467
4343.40 473
4343.55 478
4343.70 479
4343.85 475
4344.00 467
4344.15 453
4344.30 436
4344.46 418
4344.61 398
4344.76 380
4344.91 363
4345.06 347
4345.21 331
4345.36 316
4345.52 299
4345.67 283
4345.82 268
4345.97 256
4346.12 246
4346.27 239
4346.42 234
4346.58 228
4346.73 219
4346.88 206
4347.03 189
4347.18 169
4347.33 148
4347.48 131
4347.64 121
4347.79 120
4347.94 129
4348.09 145
4348.24 166
4348.39 189
4348.55 209
4348.70 226
4348.85 239
4349.00 249
4349.15 258
4349.30 266
4349.45 275
4349.61 283
4349.76 289
4349.91 292
4350.06 290
4350.21 282
4350.36 269
4350.52 250
4350.67 227
4350.82 204
4350.97 181
4351.12 161
4351.27 145
4351.42 134
4351.58 126
4351.73 122
4351.88 117
4352.03 113
4352.18 107
4352.33 100
4352.49 94
4352.64 90
4352.79 90
4352.94 93
4353.09 98
4353.24 106
4353.40 113
4353.55 117
4353.70 119
4353.85 116
4354.00 111
4354.15 105
4354.31 98
4354.46 92
4354.61 86
4354.76 81
4354.91 77
4355.06 73
4355.21 69
4355.37 65
4355.52 61
4355.67 60
4355.82 60
4355.97 64
4356.12 70
4356.28 78
4356.43 85
4356.58 89
4356.73 89
4356.88 86
4357.03 80
4357.19 73
4357.34 68
4357.49 66
4357.64 67
4357.79 72
4357.94 79
4358.10 88
4358.25 96
4358.40 104
4358.55 111
4358.70 118
4358.85 124
4359.01 130
4359.16 136
4359.31 142
4359.46 147
4359.61 153
4359.77 158
4359.92 161
4360.07 162
4360.22 161
4360.37 158
4360.52 155
4360.68 151
4360.83 149
4360.98 149
4361.13 153
4361.28 159
4361.43 166
4361.59 174
4361.74 182
4361.89 186
4362.04 186
4362.19 182
4362.34 173
4362.50 163
4362.65 153
4362.80 145
4362.95 143
4363.10 146
4363.26 153
4363.41 162
4363.56 170
4363.71 177
4363.86 179
4364.01 177
4364.17 171
4364.32 161
4364.47 148
4364.62 133
4364.77 117
4364.92 98
4365.08 80
4365.23 62
4365.38 46
4365.53 33
4365.68 23
4365.84 17
4365.99 15
4366.14 17
4366.29 22
4366.44 30
4366.59 40
4366.75 53
4366.90 67
4367.05 83
4367.20 100
4367.35 117
4367.51 133
4367.66 149
4367.81 163
4367.96 175
4368.11 186
4368.27 194
4368.42 200
4368.57 204
4368.72 205
4368.87 205
4369.02 203
4369.18 201
4369.33 197
4369.48 192
4369.63 187
4369.78 181
4369.94 177
4370.09 172
4370.24 169
4370.39 166
4370.54 165
4370.70 164
4370.85 163
4371.00 159
4371.15 151
4371.30 137
4371.45 118
4371.61 93
4371.76 65
4371.91 37
4372.06 13
4372.21 0
4372.37 0
4372.52 0
4372.67 0
4372.82 0
4372.97 0
4373.13 12
4373.28 25
4373.43 40
4373.58 54
4373.73 70
4373.89 84
4374.04 96
4374.19 104
4374.34 107
4374.49 105
4374.65 96
4374.80 83
4374.95 68
4375.10 52
4375.25 36
4375.41 23
4375.56 13
4375.71 5
4375.86 0
4376.01 0
4376.17 0
4376.32 0
4376.47 0
4376.62 0
4376.77 0
4376.93 0
4377.08 0
4377.23 0
4377.38 1
4377.53 7
4377.69 13
4377.84 23
4377.99 37
4378.14 55
4378.29 75
4378.45 94
4378.60 112
4378.75 126
4378.90 135
4379.05 139
4379.21 140
4379.36 140
4379.51 141
4379.66 143
4379.81 148
4379.97 155
4380.12 163
4380.27 173
4380.42 182
4380.57 192
4380.73 202
4380.88 213
4381.03 225
4381.18 238
4381.34 251
4381.49 263
4381.64 273
4381.79 280
4381.94 284
4382.10 286
4382.25 288
4382.40 292
4382.55 298
4382.70 308
4382.86 320
4383.01 333
4383.16 344
4383.31 351
4383.46 355
4383.62 354
4383.77 350
4383.92 345
4384.07 341
4384.23 339
4384.38 339
4384.53 342
4384.68 347
4384.83 353
4384.99 358
4385.14 359
4385.29 356
4385.44 348
4385.59 336
4385.75 321
4385.90 306
4386.05 292
4386.20 283
4386.36 278
4386.51 276
4386.66 277
4386.81 279
4386.96 279
4387.12 277
4387.27 271
4387.42 262
4387.57 250
4387.73 238
4387.88 226
4388.03 214
4388.18 203
4388.33 192
4388.49 182
4388.64 172
4388.79 164
4388.94 157
4389.10 154
4389.25 154
4389.40 158
4389.55 167
4389.70 179
4389.86 195
4390.01 212
4390.16 227
4390.31 239
4390.47 244
4390.62 241
4390.77 231
4390.92 215
4391.07 196
4391.23 178
4391.38 164
4391.53 155
4391.68 150
4391.84 149
4391.99 148
4392.14 145
4392.29 141
4392.44 135
4392.60 127
4392.75 121
4392.90 118
4393.05 118
4393.21 121
4393.36 127
4393.51 133
4393.66 141
4393.82 149
4393.97 158
4394.12 167
4394.27 175
4394.42 181
4394.58 182
4394.73 177
4394.88 164
4395.03 146
4395.19 125
4395.34 104
4395.49 85
4395.64 70
4395.80 60
4395.95 54
4396.10 48
4396.25 42
4396.40 33
4396.56 22
4396.71 9
4396.86 0
4397.01 0
4397.17 0
4397.32 0
4397.47 0
4397.62 0
4397.78 0
4397.93 0
4398.08 0
4398.23 7
4398.39 31
4398.54 63
4398.69 101
4398.84 144
4399.00 185
4399.15 221
4399.30 249
4399.45 268
4399.60 276
4399.76 277
4399.91 270
4400.06 258
4400.21 243
4400.37 225
4400.52 206
4400.67 186
4400.82 168
4400.98 154
4401.13 146
4401.28 145
4401.43 153
4401.59 169
4401.74 193
4401.89 221
4402.04 251
4402.20 280
4402.35 305
4402.50 324
4402.65 335
4402.81 338
4402.96 330
4403.11 313
4403.26 289
4403.42 261
4403.57 232
4403.72 206
4403.87 185
4404.03 171
4404.18 163
4404.33 161
4404.48 163
4404.64 166
4404.79 169
4404.94 172
4405.09 173
4405.25 174
4405.40 174
4405.55 174
4405.70 172
4405.86 170
4406.01 165
4406.16 158
4406.31 148
4406.47 136
4406.62 122
4406.77 108
4406.92 97
4407.08 89
4407.23 88
4407.38 93
4407.53 106
4407.69 124
4407.84 145
4407.99 166
4408.14 185
4408.30 199
4408.45 206
4408.60 205
4408.75 198
4408.91 185
4409.06 168
4409.21 147
4409.36 126
4409.52 104
4409.67 84
4409.82 67
4409.97 54
4410.13 45
4410.28 40
4410.43 41
4410.58 47
4410.74 58
4410.89 72
4411.04 88
4411.19 103
4411.35 115
4411.50 123
4411.65 128
4411.81 129
4411.96 131
4412.11 135
4412.26 143
4412.42 156
4412.57 171
4412.72 187
4412.87 201
4413.03 212
4413.18 218
4413.33 221
4413.48 222
4413.64 220
4413.79 216
4413.94 210
4414.09 202
4414.25 189
4414.40 173
4414.55 152
4414.71 128
4414.86 101
4415.01 72
4415.16 42
4415.32 14
4415.47 0
4415.62 0
4415.77 0
4415.93 0
4416.08 0
4416.23 0
4416.39 0
4416.54 10
4416.69 17
4416.84 20
4417.00 21
4417.15 20
4417.30 21
4417.45 26
4417.61 35
4417.76 46
4417.91 56
4418.06 66
4418.22 71
4418.37 73
4418.52 70
4418.68 64
4418.83 55
4418.98 46
4419.13 37
4419.29 29
4419.44 23
4419.59 21
4419.74 21
4419.90 25
4420.05 30
4420.20 38
4420.36 46
4420.51 54
4420.66 63
4420.81 71
4420.97 80
4421.12 89
4421.27 98
4421.43 106
4421.58 112
4421.73 115
4421.88 115
4422.04 110
4422.19 101
4422.34 86
4422.49 68
4422.65 47
4422.80 25
4422.95 3
4423.11 0
4423.26 0
4423.41 0
4423.56 0
4423.72 0
4423.87 0
4424.02 0
4424.18 2
4424.33 14
4424.48 25
4424.63 33
4424.79 39
4424.94 42
4425.09 41
4425.25 38
4425.40 34
4425.55 27
4425.70 18
4425.86 9
4426.01 0
4426.16 0
4426.32 0
4426.47 0
4426.62 0
4426.77 0
4426.93 0
4427.08 15
4427.23 39
4427.39 63
4427.54 86
4427.69 105
4427.84 118
4428.00 126
4428.15 129
4428.30 129
4428.46 128
4428.61 128
4428.76 129
4428.91 132
4429.07 136
4429.22 140
4429.37 143
4429.53 142
4429.68 138
4429.83 129
4429.99 117
4430.14 103
4430.29 88
4430.44 77
4430.60 72
4430.75 74
4430.90 83
4431.06 99
4431.21 122
4431.36 148
4431.51 178
4431.67 208
4431.82 237
4431.97 265
4432.13 290
4432.28 312
4432.43 330
4432.59 344
4432.74 355
4432.89 365
4433.04 375
4433.20 387
4433.35 401
4433.50 418
4433.66 435
4433.81 451
4433.96 462
4434.12 468
4434.27 466
4434.42 458
4434.57 445
4434.73 431
4434.88 419
4435.03 413
4435.19 413
4435.34 420
4435.49 433
4435.65 449
4435.80 468
4435.95 486
4436.10 502
4436.26 515
4436.41 526
4436.56 531
4436.72 532
4436.87 529
4437.02 521
4437.18 511
4437.33 501
4437.48 494
4437.63 493
4437.79 501
4437.94 518
4438.09 545
4438.25 580
4438.40 620
4438.55 663
4438.71 706
4438.86 748
4439.01 789
4439.17 829
4439.32 868
4439.47 907
4439.62 947
4439.78 987
4439.93 1027
4440.08 1067
4440.24 1107
4440.39 1148
4440.54 1193
4440.70 1240
4440.85 1289
4441.00 1338
4441.16 1383
4441.31 1424
4441.46 1456
4441.62 1480
4441.77 1497
4441.92 1510
4442.07 1521
4442.23 1532
4442.38 1542
4442.53 1552
4442.69 1561
4442.84 1567
4442.99 1572
4443.15 1574
4443.30 1576
4443.45 1578
4443.61 1583
4443.76 1590
4443.91 1600
4444.07 1611
4444.22 1624
4444.37 1639
4444.53 1655
4444.68 1673
4444.83 1690
4444.98 1705
4445.14 1715
4445.29 1719
4445.44 1714
4445.60 1700
4445.75 1677
4445.90 1649
4446.06 1615
4446.21 1581
4446.36 1545
4446.52 1512
4446.67 1480
4446.82 1449
4446.98 1419
4447.13 1388
4447.28 1355
4447.44 1322
4447.59 1286
4447.74 1250
4447.90 1215
4448.05 1180
4448.20 1146
4448.36 1113
4448.51 1081
4448.66 1049
4448.82 1017
4448.97 987
4449.12 959
4449.27 934
4449.43 913
4449.58 895
4449.73 879
4449.89 864
4450.04 847
4450.19 828
4450.35 808
4450.50 787
4450.65 766
4450.81 745
4450.96 725
4451.11 704
4451.27 682
4451.42 658
4451.57 633
4451.73 608
4451.88 582
4452.03 559
4452.19 539
4452.34 523
4452.49 511
4452.65 503
4452.80 497
4452.95 493
4453.11 488
4453.26 481
4453.41 473
4453.57 463
4453.72 453
4453.87 445
4454.03 440
4454.18 439
4454.33 440
4454.49 443
4454.64 444
4454.79 440
4454.95 429
4455.10 413
4455.25 391
4455.41 367
4455.56 345
4455.71 325
4455.87 311
4456.02 301
4456.17 295
4456.33 291
4456.48 286
4456.63 281
4456.79 275
4456.94 270
4457.09 267
4457.25 266
4457.40 268
4457.55 272
4457.71 277
4457.86 281
4458.01 283
4458.17 283
4458.32 282
4458.48 281
4458.63 281
4458.78 283
4458.94 287
4459.09 291
4459.24 292
4459.40 289
4459.55 279
4459.70 262
4459.86 240
4460.01 216
4460.16 191
4460.32 169
4460.47 152
4460.62 140
4460.78 134
4460.93 133
4461.08 136
4461.24 142
4461.39 151
4461.54 162
4461.70 174
4461.85 185
4462.00 194
4462.16 202
4462.31 206
4462.46 209
4462.62 210
4462.77 212
4462.93 214
4463.08 218
4463.23 223
4463.39 229
4463.54 233
4463.69 234
4463.85 231
4464.00 226
4464.15 217
4464.31 208
4464.46 199
4464.61 193
4464.77 188
4464.92 182
4465.07 174
4465.23 161
4465.38 142
4465.53 120
4465.69 95
4465.84 72
4466.00 53
4466.15 42
4466.30 40
4466.46 45
4466.61 54
4466.76 64
4466.92 72
4467.07 76
4467.22 74
4467.38 67
4467.53 57
4467.68 43
4467.84 30
4467.99 16
4468.15 3
4468.30 0
4468.45 0
4468.61 0
4468.76 0
4468.91 0
4469.07 0
4469.22 0
4469.37 0
4469.53 9
4469.68 31
4469.83 57
4469.99 83
4470.14 108
4470.30 130
4470.45 148
4470.60 161
4470.76 171
4470.91 178
4471.06 185
4471.22 191
4471.37 198
4471.52 204
4471.68 208
4471.83 207
4471.99 201
4472.14 188
4472.29 171
4472.45 151
4472.60 131
4472.75 114
4472.91 102
4473.06 98
4473.22 101
4473.37 111
4473.52 126
4473.68 144
4473.83 162
4473.98 177
4474.14 188
4474.29 194
4474.44 194
4474.60 190
4474.75 183
4474.91 176
4475.06 169
4475.21 164
4475.37 161
4475.52 162
4475.67 165
4475.83 169
4475.98 173
4476.14 177
4476.29 178
4476.44 175
4476.60 169
4476.75 158
4476.90 145
4477.06 131
4477.21 119
4477.37 110
4477.52 107
4477.67 109
4477.83 114
4477.98 122
4478.13 130
4478.29 138
4478.44 144
4478.60 148
4478.75 154
4478.90 161
4479.06 172
4479.21 187
4479.36 206
4479.52 226
4479.67 248
4479.83 266
4479.98 279
4480.13 284
4480.29 280
4480.44 268
4480.59 250
4480.75 228
4480.90 205
4481.06 185
4481.21 171
4481.36 163
4481.52 159
4481.67 160
4481.82 161
4481.98 160
4482.13 156
4482.29 148
4482.44 139
4482.59 129
4482.75 122
4482.90 117
4483.06 116
4483.21 119
4483.36 124
4483.52 129
4483.67 134
4483.82 138
4483.98 142
4484.13 145
4484.29 148
4484.44 150
4484.59 152
4484.75 153
4484.90 152
4485.06 147
4485.21 139
4485.36 128
4485.52 114
4485.67 100
4485.82 86
4485.98 73
4486.13 63
4486.29 55
4486.44 49
4486.59 45
4486.75 44
4486.90 44
4487.06 48
4487.21 53
4487.36 62
4487.52 73
4487.67 87
4487.83 102
4487.98 118
4488.13 133
4488.29 149
4488.44 164
4488.60 179
4488.75 194
4488.90 209
4489.06 223
4489.21 235
4489.36 244
4489.52 248
4489.67 248
4489.83 244
4489.98 239
4490.13 233
4490.29 230
4490.44 229
4490.60 231
4490.75 235
4490.90 240
4491.06 244
4491.21 248
4491.37 250
4491.52 249
4491.67 247
4491.83 243
4491.98 239
4492.14 234
4492.29 229
4492.44 227
4492.60 227
4492.75 231
4492.91 238
4493.06 247
4493.21 258
4493.37 269
4493.52 279
4493.68 285
4493.83 286
4493.98 282
4494.14 272
4494.29 257
4494.45 240
4494.60 220
4494.75 201
4494.91 183
4495.06 169
4495.22 156
4495.37 146
4495.52 136
4495.68 127
4495.83 119
4495.99 111
4496.14 105
4496.29 103
4496.45 106
4496.60 115
4496.76 127
4496.91 143
4497.07 158
4497.22 172
4497.37 182
4497.53 187
4497.68 187
4497.84 183
4497.99 178
4498.14 174
4498.30 172
4498.45 173
4498.61 175
4498.76 178
4498.91 181
4499.07 181
4499.22 179
4499.38 176
4499.53 171
4499.68 168
4499.84 167
4499.99 168
4500.15 170
4500.30 172
4500.46 173
4500.61 170
4500.76 164
4500.92 152
4501.07 136
4501.23 118
4501.38 100
4501.53 84
4501.69 70
4501.84 59
4502.00 53
4502.15 50
4502.31 50
4502.46 50
4502.61 49
4502.77 48
4502.92 45
4503.08 41
4503.23 36
4503.38 32
4503.54 29
4503.69 28
4503.85 29
4504.00 32
4504.16 36
4504.31 42
4504.46 50
4504.62 59
4504.77 68
4504.93 75
4505.08 78
4505.23 76
4505.39 68
4505.54 56
4505.70 39
4505.85 22
4506.01 5
4506.16 0
4506.31 0
4506.47 0
4506.62 0
4506.78 0
4506.93 0
4507.09 0
4507.24 0
4507.39 4
4507.55 13
4507.70 22
4507.86 31
4508.01 39
4508.17 46
4508.32 52
4508.47 57
4508.63 60
4508.78 60
4508.94 56
4509.09 50
4509.25 40
4509.40 27
4509.55 14
4509.71 1
4509.86 0
4510.02 0
4510.17 0
4510.33 0
4510.48 0
4510.63 0
4510.79 8
4510.94 23
4511.10 38
4511.25 52
4511.41 62
4511.56 68
4511.71 70
4511.87 69
4512.02 65
4512.18 61
4512.33 57
4512.49 54
4512.64 52
4512.79 54
4512.95 57
4513.10 59
4513.26 60
4513.41 57
4513.57 49
4513.72 37
4513.88 21
4514.03 4
4514.18 0
4514.34 0
4514.49 0
4514.65 0
4514.80 0
4514.96 0
4515.11 0
4515.26 0
4515.42 17
4515.57 38
4515.73 57
4515.88 74
4516.04 85
4516.19 91
4516.35 93
4516.50 92
4516.65 88
4516.81 82
4516.96 77
4517.12 72
4517.27 69
4517.43 65
4517.58 63
4517.73 61
4517.89 60
4518.04 60
4518.20 61
4518.35 63
4518.51 67
4518.66 70
4518.82 72
4518.97 73
4519.12 73
4519.28 74
4519.43 77
4519.59 85
4519.74 99
4519.90 120
4520.05 146
4520.21 175
4520.36 202
4520.52 226
4520.67 244
4520.82 255
4520.98 260
4521.13 261
4521.29 260
4521.44 259
4521.60 259
4521.75 260
4521.91 262
4522.06 265
4522.21 267
4522.37 268
4522.52 267
4522.68 262
4522.83 255
4522.99 245
4523.14 233
4523.30 217
4523.45 201
4523.61 184
4523.76 169
4523.91 157
4524.07 149
4524.22 147
4524.38 150
4524.53 157
4524.69 164
4524.84 169
4525.00 171
4525.15 169
4525.31 164
4525.46 158
4525.61 154
4525.77 153
4525.92 156
4526.08 161
4526.23 166
4526.39 170
4526.54 172
4526.70 169
4526.85 163
4527.01 154
4527.16 144
4527.31 134
4527.47 127
4527.62 121
4527.78 117
4527.93 116
4528.09 117
4528.24 118
4528.40 119
4528.55 119
4528.71 118
4528.86 115
4529.02 111
4529.17 106
4529.32 102
4529.48 98
4529.63 96
4529.79 94
4529.94 93
4530.10 92
4530.25 91
4530.41 91
4530.56 92
4530.72 96
4530.87 102
4531.03 109
4531.18 117
4531.33 123
4531.49 125
4531.64 124
4531.80 119
4531.95 111
4532.11 103
4532.26 95
4532.42 88
4532.57 81
4532.73 74
4532.88 65
4533.04 56
4533.19 48
4533.35 41
4533.50 37
4533.65 37
4533.81 41
4533.96 46
4534.12 50
4534.27 53
4534.43 51
4534.58 44
4534.74 34
4534.89 22
4535.05 11
4535.20 4
4535.36 3
4535.51 8
4535.67 19
4535.82 31
4535.98 44
4536.13 53
4536.29 58
4536.44 58
4536.59 53
4536.75 45
4536.90 37
4537.06 31
4537.21 26
4537.37 23
4537.52 23
4537.68 24
4537.83 27
4537.99 31
4538.14 36
4538.30 41
4538.45 44
4538.61 45
4538.76 43
4538.92 38
4539.07 31
4539.23 24
4539.38 18
4539.54 15
4539.69 13
4539.84 11
4540.00 8
4540.15 2
4540.31 0
4540.46 0
4540.62 0
4540.77 0
4540.93 0
4541.08 0
4541.24 0
4541.39 15
4541.55 34
4541.70 52
4541.86 68
4542.01 82
4542.17 91
4542.32 97
4542.48 98
4542.63 93
4542.79 84
4542.94 70
4543.10 53
4543.25 36
4543.41 20
4543.56 8
4543.72 0
4543.87 0
4544.03 0
4544.18 0
4544.34 0
4544.49 0
4544.65 0
4544.80 0
4544.95 0
4545.11 0
4545.26 0
4545.42 5
4545.57 16
4545.73 32
4545.88 51
4546.04 73
4546.19 95
4546.35 116
4546.50 133
4546.66 145
4546.81 152
4546.97 155
4547.12 156
4547.28 158
4547.43 162
4547.59 169
4547.74 177
4547.90 186
4548.05 193
4548.21 196
4548.36 195
4548.52 190
4548.67 180
4548.83 168
4548.98 154
4549.14 141
4549.29 130
4549.45 120
4549.60 114
4549.76 109
4549.91 105
4550.07 103
4550.22 100
4550.38 97
4550.53 94
4550.69 92
4550.84 91
4551.00 92
4551.15 94
4551.31 98
4551.46 103
4551.62 109
4551.77 113
4551.93 116
4552.08 118
4552.24 117
4552.39 114
4552.55 109
4552.70 102
4552.86 95
4553.01 90
4553.17 86
4553.32 86
4553.48 91
4553.63 99
4553.79 109
4553.94 120
4554.10 131
4554.25 140
4554.41 147
4554.56 152
4554.72 156
4554.87 161
4555.03 168
4555.18 177
4555.34 191
4555.49 206
4555.65 224
4555.80 242
4555.96 260
4556.11 275
4556.27 288
4556.42 298
4556.58 305
4556.73 310
4556.89 316
4557.04 322
4557.20 331
4557.35 342
4557.51 357
4557.66 374
4557.82 394
4557.97 415
4558.13 437
4558.29 457
4558.44 475
4558.60 489
4558.75 501
4558.91 512
4559.06 524
4559.22 541
4559.37 567
4559.53 601
4559.68 643
4559.84 689
4559.99 735
4560.15 776
4560.30 810
4560.46 836
4560.61 858
4560.77 879
4560.92 901
4561.08 926
4561.23 953
4561.39 980
4561.54 1004
4561.70 1023
4561.85 1038
4562.01 1051
4562.16 1065
4562.32 1083
4562.47 1109
4562.63 1141
4562.78 1178
4562.94 1216
4563.10 1250
4563.25 1278
4563.41 1296
4563.56 1305
4563.72 1309
4563.87 1310
4564.03 1313
4564.18 1318
4564.34 1328
4564.49 1342
4564.65 1355
4564.80 1365
4564.96 1369
4565.11 1362
4565.27 1343
4565.42 1314
4565.58 1276
4565.73 1232
4565.89 1188
4566.04 1147
4566.20 1113
4566.35 1087
4566.51 1070
4566.67 1059
4566.82 1051
4566.98 1044
4567.13 1033
4567.29 1018
4567.44 997
4567.60 971
4567.75 941
4567.91 909
4568.06 877
4568.22 846
4568.37 820
4568.53 798
4568.68 783
4568.84 774
4568.99 772
4569.15 774
4569.31 778
4569.46 781
4569.62 782
4569.77 779
4569.93 771
4570.08 758
4570.24 742
4570.39 724
4570.55 705
4570.70 686
4570.86 668
4571.01 649
4571.17 629
4571.32 606
4571.48 581
4571.63 553
4571.79 524
4571.95 497
4572.10 470
4572.26 446
4572.41 423
4572.57 399
4572.72 375
4572.88 349
4573.03 322
4573.19 298
4573.34 278
4573.50 264
4573.65 259
4573.81 261
4573.97 268
4574.12 279
4574.28 290
4574.43 299
4574.59 306
4574.74 309
4574.90 308
4575.05 305
4575.21 300
4575.36 293
4575.52 282
4575.67 267
4575.83 248
4575.99 223
4576.14 194
4576.30 162
4576.45 129
4576.61 101
4576.76 80
4576.92 67
4577.07 65
4577.23 72
4577.38 88
4577.54 109
4577.70 134
4577.85 157
4578.01 179
4578.16 197
4578.32 210
4578.47 218
4578.63 221
4578.78 221
4578.94 218
4579.09 213
4579.25 204
4579.41 193
4579.56 179
4579.72 165
4579.87 152
4580.03 142
4580.18 136
4580.34 135
4580.49 139
4580.65 145
4580.80 150
4580.96 153
4581.12 151
4581.27 146
4581.43 139
4581.58 131
4581.74 125
4581.89 120
4582.05 115
4582.20 110
4582.36 101
4582.52 87
4582.67 67
4582.83 44
4582.98 20
4583.14 0
4583.29 0
4583.45 0
4583.60 0
4583.76 0
4583.92 0
4584.07 0
4584.23 0
4584.38 1
4584.54 9
4584.69 18
4584.85 30
4585.00 43
4585.16 57
4585.32 73
4585.47 89
4585.63 101
4585.78 110
4585.94 114
4586.09 114
4586.25 111
4586.40 107
4586.56 103
4586.72 103
4586.87 108
4587.03 117
4587.18 130
4587.34 146
4587.49 162
4587.65 178
4587.80 191
4587.96 199
4588.12 203
4588.27 202
4588.43 197
4588.58 188
4588.74 176
4588.89 163
4589.05 150
4589.21 139
4589.36 132
4589.52 128
4589.67 130
4589.83 135
4589.98 144
4590.14 153
4590.29 161
4590.45 166
4590.61 165
4590.76 157
4590.92 142
4591.07 122
4591.23 99
4591.38 77
4591.54 58
4591.70 46
4591.85 41
4592.01 41
4592.16 46
4592.32 52
4592.47 57
4592.63 59
4592.79 56
4592.94 50
4593.10 40
4593.25 29
4593.41 17
4593.56 6
4593.72 0
4593.88 0
4594.03 0
4594.19 0
4594.34 4
4594.50 19
4594.65 37
4594.81 56
4594.97 74
4595.12 90
4595.28 101
4595.43 106
4595.59 105
4595.74 99
4595.90 90
4596.06 79
4596.21 67
4596.37 57
4596.52 48
4596.68 41
4596.83 35
4596.99 31
4597.15 27
4597.30 24
4597.46 21
4597.61 18
4597.77 15
4597.93 13
4598.08 9
4598.24 5
4598.39 0
4598.55 0
4598.70 0
4598.86 0
4599.02 0
4599.17 0
4599.33 0
4599.48 0
4599.64 0
4599.79 12
4599.95 32
4600.11 59
4600.26 92
4600.42 128
4600.57 162
4600.73 190
4600.89 208
4601.04 215
4601.20 213
4601.35 202
4601.51 189
4601.66 178
4601.82 171
4601.98 171
4602.13 176
4602.29 185
4602.44 197
4602.60 210
4602.76 223
4602.91 236
4603.07 249
4603.22 260
4603.38 270
4603.54 278
4603.69 281
4603.85 280
4604.00 276
4604.16 273
4604.31 271
4604.47 273
4604.63 281
4604.78 295
4604.94 313
4605.09 333
4605.25 349
4605.41 360
4605.56 363
4605.72 356
4605.87 341
4606.03 317
4606.19 287
4606.34 254
4606.50 221
4606.65 191
4606.81 167
4606.97 151
4607.12 145
4607.28 150
4607.43 165
4607.59 188
4607.75 215
4607.90 245
4608.06 272
4608.21 295
4608.37 313
4608.52 324
4608.68 331
4608.84 333
4608.99 333
4609.15 332
4609.30 331
4609.46 329
4609.62 328
4609.77 325
4609.93 319
4610.08 312
4610.24 300
4610.40 286
4610.55 268
4610.71 248
4610.86 227
4611.02 207
4611.18 188
4611.33 172
4611.49 160
4611.64 151
4611.80 148
4611.96 150
4612.11 156
4612.27 165
4612.42 175
4612.58 184
4612.74 190
4612.89 191
4613.05 186
4613.21 178
4613.36 167
4613.52 157
4613.67 150
4613.83 146
4613.99 146
4614.14 148
4614.30 150
4614.45 152
4614.61 151
4614.77 147
4614.92 141
4615.08 135
4615.23 131
4615.39 127
4615.55 125
4615.70 125
4615.86 124
4616.01 121
4616.17 116
4616.33 109
4616.48 100
4616.64 92
4616.79 86
4616.95 85
4617.11 89
4617.26 99
4617.42 115
4617.58 133
4617.73 152
4617.89 168
4618.04 179
4618.20 183
4618.36 180
4618.51 170
4618.67 154
4618.82 136
4618.98 117
4619.14 100
4619.29 86
4619.45 75
4619.61 65
4619.76 57
4619.92 47
4620.07 36
4620.23 24
4620.39 13
4620.54 6
4620.70 4
4620.85 9
4621.01 21
4621.17 39
4621.32 59
4621.48 81
4621.64 100
4621.79 114
4621.95 124
4622.10 130
4622.26 132
4622.42 133
4622.57 133
4622.73 133
4622.88 134
4623.04 136
4623.20 137
4623.35 137
4623.51 137
4623.67 137
4623.82 138
4623.98 142
4624.13 148
4624.29 156
4624.45 164
4624.60 171
4624.76 175
4624.92 174
4625.07 169
4625.23 160
4625.38 151
4625.54 143
4625.70 138
4625.85 136
4626.01 136
4626.17 137
4626.32 136
4626.48 133
4626.63 126
4626.79 116
4626.95 104
4627.10 91
4627.26 80
4627.42 69
4627.57 60
4627.73 52
4627.88 45
4628.04 38
4628.20 31
4628.35 26
4628.51 22
4628.67 19
4628.82 18
4628.98 16
4629.14 12
4629.29 7
4629.45 0
4629.60 0
4629.76 0
4629.92 0
4630.07 0
4630.23 0
4630.39 0
4630.54 1
4630.70 14
4630.85 27
4631.01 38
4631.17 45
4631.32 48
4631.48 46
4631.64 42
4631.79 37
4631.95 31
4632.11 28
4632.26 26
4632.42 28
4632.57 32
4632.73 37
4632.89 43
4633.04 48
4633.20 53
4633.36 57
4633.51 61
4633.67 65
4633.83 67
4633.98 69
4634.14 69
4634.29 68
4634.45 66
4634.61 62
4634.76 57
4634.92 52
4635.08 49
4635.23 46
4635.39 46
4635.55 46
4635.70 46
4635.86 44
4636.02 39
4636.17 31
4636.33 21
4636.48 10
4636.64 0
4636.80 0
4636.95 0
4637.11 0
4637.27 0
4637.42 5
4637.58 11
4637.74 15
4637.89 18
4638.05 17
4638.21 14
4638.36 8
4638.52 0
4638.68 0
4638.83 0
4638.99 0
4639.14 0
4639.30 0
4639.46 0
4639.61 0
4639.77 4
4639.93 13
4640.08 20
4640.24 24
4640.40 26
4640.55 27
4640.71 28
4640.87 31
4641.02 35
4641.18 39
4641.34 43
4641.49 47
4641.65 52
4641.81 57
4641.96 62
4642.12 67
4642.27 72
4642.43 75
4642.59 77
4642.74 76
4642.90 72
4643.06 68
4643.21 64
4643.37 62
4643.53 64
4643.68 70
4643.84 81
4644.00 95
4644.15 110
4644.31 126
4644.47 139
4644.62 147
4644.78 150
4644.94 145
4645.09 134
4645.25 118
4645.41 99
4645.56 79
4645.72 61
4645.88 47
4646.03 38
4646.19 33
4646.35 30
4646.50 29
4646.66 27
4646.82 23
4646.97 19
4647.13 14
4647.29 11
4647.44 11
4647.60 14
4647.75 20
4647.91 27
4648.07 35
4648.22 42
4648.38 47
4648.54 52
4648.69 57
4648.85 64
4649.01 73
4649.16 86
4649.32 101
4649.48 118
4649.63 135
4649.79 149
4649.95 158
4650.10 162
4650.26 158
4650.42 147
4650.57 128
4650.73 106
4650.89 82
4651.04 61
4651.20 45
4651.36 38
4651.51 38
4651.67 47
4651.83 60
4651.98 74
4652.14 85
4652.30 92
4652.45 93
4652.61 91
4652.77 85
4652.92 80
4653.08 76
4653.24 76
4653.40 79
4653.55 84
4653.71 89
4653.87 95
4654.02 101
4654.18 106
4654.34 113
4654.49 121
4654.65 130
4654.81 142
4654.96 153
4655.12 162
4655.28 166
4655.43 166
4655.59 160
4655.75 150
4655.90 137
4656.06 124
4656.22 111
4656.37 100
4656.53 90
4656.69 83
4656.84 78
4657.00 76
4657.16 76
4657.31 78
4657.47 81
4657.63 85
4657.78 89
4657.94 90
4658.10 88
4658.25 83
4658.41 77
4658.57 70
4658.73 65
4658.88 64
4659.04 66
4659.20 73
4659.35 81
4659.51 89
4659.67 94
4659.82 98
4659.98 98
4660.14 96
4660.29 94
4660.45 93
4660.61 93
4660.76 97
4660.92 104
4661.08 113
4661.23 123
4661.39 132
4661.55 139
4661.70 143
4661.86 141
4662.02 135
4662.18 126
4662.33 114
4662.49 103
4662.65 94
4662.80 86
4662.96 81
4663.12 75
4663.27 69
4663.43 59
4663.59 47
4663.74 33
4663.90 20
4664.06 10
4664.22 3
4664.37 0
4664.53 0
4664.69 2
4664.84 5
4665.00 7
4665.16 8
4665.31 8
4665.47 9
4665.63 10
4665.78 9
4665.94 7
4666.10 4
4666.25 0
4666.41 0
4666.57 0
4666.73 0
4666.88 0
4667.04 0
4667.20 4
4667.35 23
4667.51 45
4667.67 69
4667.82 95
4667.98 119
4668.14 140
4668.30 156
4668.45 164
4668.61 165
4668.77 157
4668.92 142
4669.08 123
4669.24 104
4669.39 86
4669.55 73
4669.71 64
4669.87 61
4670.02 63
4670.18 68
4670.34 77
4670.49 87
4670.65 100
4670.81 115
4670.96 131
4671.12 148
4671.28 166
4671.44 185
4671.59 203
4671.75 219
4671.91 231
4672.06 239
4672.22 243
4672.38 242
4672.53 237
4672.69 231
4672.85 224
4673.01 218
4673.16 213
4673.32 210
4673.48 208
4673.63 207
4673.79 206
4673.95 206
4674.10 206
4674.26 205
4674.42 203
4674.58 201
4674.73 198
4674.89 194
4675.05 188
4675.20 179
4675.36 167
4675.52 152
4675.68 134
4675.83 115
4675.99 96
4676.15 81
4676.30 70
4676.46 66
4676.62 67
4676.78 75
4676.93 85
4677.09 98
4677.25 110
4677.40 121
4677.56 129
4677.72 134
4677.88 135
4678.03 133
4678.19 128
4678.35 122
4678.50 117
4678.66 114
4678.82 112
4678.98 112
4679.13 113
4679.29 112
4679.45 109
4679.60 101
4679.76 89
4679.92 73
4680.08 56
4680.23 39
4680.39 25
4680.55 16
4680.70 12
4680.86 14
4681.02 20
4681.18 28
4681.33 36
4681.49 42
4681.65 45
4681.80 45
4681.96 43
4682.12 41
4682.28 41
4682.43 42
4682.59 42
4682.75 42
4682.90 38
4683.06 31
4683.22 18
4683.38 1
4683.53 0
4683.69 0
4683.85 0
4684.01 0
4684.16 0
4684.32 0
4684.48 0
4684.63 10
4684.79 32
4684.95 53
4685.11 70
4685.26 84
4685.42 93
4685.58 98
4685.74 100
4685.89 99
4686.05 96
4686.21 93
4686.36 90
4686.52 88
4686.68 88
4686.84 90
4686.99 94
4687.15 100
4687.31 107
4687.47 116
4687.62 123
4687.78 130
4687.94 137
4688.09 142
4688.25 147
4688.41 151
4688.57 153
4688.72 154
4688.88 154
4689.04 152
4689.20 148
4689.35 144
4689.51 138
4689.67 134
4689.82 129
4689.98 127
4690.14 125
4690.30 127
4690.45 129
4690.61 132
4690.77 135
4690.93 136
4691.08 137
4691.24 136
4691.40 135
4691.56 133
4691.71 131
4691.87 127
4692.03 122
4692.18 115
4692.34 106
4692.50 99
4692.66 94
4692.81 93
4692.97 98
4693.13 107
4693.29 118
4693.44 129
4693.60 136
4693.76 138
4693.92 133
4694.07 123
4694.23 108
4694.39 91
4694.55 73
4694.70 55
4694.86 37
4695.02 21
4695.18 5
4695.33 0
4695.49 0
4695.65 0
4695.81 0
4695.96 0
4696.12 0
4696.28 0
4696.43 0
4696.59 13
4696.75 25
4696.91 33
4697.06 37
4697.22 38
4697.38 36
4697.54 34
4697.69 32
4697.85 32
4698.01 35
4698.17 42
4698.32 51
4698.48 63
4698.64 77
4698.80 91
4698.95 105
4699.11 117
4699.27 123
4699.43 124
4699.58 117
4699.74 105
4699.90 89
4700.06 72
4700.21 58
4700.37 50
4700.53 48
[truncated: 762,363 more chars]
