# Supplementary material for: Methylobacterium Species Promoting Rice and Barley Growth and Interaction Specificity Revealed with Whole-Cell Matrix-Assisted Laser Desorption / Ionization-Time-of-Flight Mass Spectrometry (MALDI-TOF/MS) Analysis
Source: PLoS One. 2015 Jun 8;10(6):e0129509. doi: 10.1371/journal.pone.0129509 (PMC4460032; doi:10.1371/journal.pone.0129509)
Supplement: S2 Data — (ZIP) [file pone.0129509.s002.zip › Supplementary data 2 (ms from inoculated rice)/22A-4.txt]

771.82 0
771.88 0
771.95 0
772.01 0
772.08 0
772.14 0
772.20 0
772.27 0
772.33 0
772.40 0
772.46 0
772.52 0
772.59 0
772.65 0
772.72 0
772.78 0
772.84 0
772.91 0
772.97 0
773.04 0
773.10 0
773.17 0
773.23 0
773.29 0
773.36 0
773.42 0
773.49 0
773.55 0
773.61 0
773.68 0
773.74 0
773.81 0
773.87 0
773.93 0
774.00 0
774.06 0
774.13 0
774.19 0
774.25 0
774.32 0
774.38 0
774.45 0
774.51 0
774.57 0
774.64 0
774.70 0
774.77 0
774.83 0
774.90 0
774.96 0
775.02 0
775.09 0
775.15 0
775.22 0
775.28 0
775.34 0
775.41 0
775.47 0
775.54 0
775.60 0
775.66 0
775.73 0
775.79 0
775.86 0
775.92 0
775.99 0
776.05 0
776.11 0
776.18 0
776.24 0
776.31 0
776.37 0
776.43 0
776.50 0
776.56 0
776.63 0
776.69 0
776.76 0
776.82 0
776.88 0
776.95 0
777.01 0
777.08 0
777.14 0
777.21 0
777.27 0
777.33 0
777.40 0
777.46 0
777.53 0
777.59 0
777.65 0
777.72 0
777.78 0
777.85 0
777.91 0
777.98 0
778.04 0
778.10 0
778.17 0
778.23 0
778.30 0
778.36 0
778.43 0
778.49 0
778.55 0
778.62 0
778.68 0
778.75 0
778.81 0
778.88 0
778.94 0
779.00 0
779.07 0
779.13 0
779.20 0
779.26 0
779.33 0
779.39 0
779.45 0
779.52 0
779.58 0
779.65 0
779.71 0
779.78 0
779.84 0
779.90 0
779.97 0
780.03 0
780.10 0
780.16 0
780.23 0
780.29 0
780.35 0
780.42 0
780.48 0
780.55 0
780.61 0
780.68 0
780.74 0
780.81 0
780.87 0
780.93 0
781.00 0
781.06 0
781.13 0
781.19 0
781.26 0
781.32 0
781.38 0
781.45 0
781.51 0
781.58 0
781.64 0
781.71 0
781.77 0
781.84 0
781.90 0
781.96 0
782.03 0
782.09 0
782.16 0
782.22 0
782.29 0
782.35 0
782.41 0
782.48 0
782.54 0
782.61 0
782.67 0
782.74 0
782.80 0
782.87 0
782.93 0
782.99 0
783.06 0
783.12 0
783.19 0
783.25 0
783.32 0
783.38 0
783.45 0
783.51 0
783.58 0
783.64 0
783.70 0
783.77 0
783.83 0
783.90 0
783.96 0
784.03 0
784.09 0
784.16 0
784.22 0
784.28 0
784.35 0
784.41 0
784.48 0
784.54 0
784.61 0
784.67 0
784.74 0
784.80 0
784.87 0
784.93 0
784.99 0
785.06 0
785.12 0
785.19 0
785.25 0
785.32 0
785.38 0
785.45 0
785.51 0
785.58 0
785.64 0
785.70 0
785.77 0
785.83 0
785.90 0
785.96 0
786.03 0
786.09 0
786.16 0
786.22 0
786.29 0
786.35 0
786.41 0
786.48 0
786.54 0
786.61 0
786.67 0
786.74 0
786.80 0
786.87 0
786.93 0
787.00 0
787.06 0
787.13 0
787.19 0
787.25 0
787.32 0
787.38 0
787.45 0
787.51 0
787.58 0
787.64 0
787.71 0
787.77 0
787.84 0
787.90 0
787.97 0
788.03 0
788.09 0
788.16 0
788.22 0
788.29 0
788.35 0
788.42 0
788.48 0
788.55 0
788.61 0
788.68 0
788.74 0
788.81 0
788.87 0
788.94 0
789.00 0
789.06 0
789.13 0
789.19 0
789.26 0
789.32 0
789.39 0
789.45 0
789.52 0
789.58 0
789.65 0
789.71 0
789.78 0
789.84 0
789.91 0
789.97 0
790.04 0
790.10 0
790.17 0
790.23 0
790.29 0
790.36 0
790.42 0
790.49 0
790.55 0
790.62 0
790.68 0
790.75 0
790.81 0
790.88 0
790.94 0
791.01 0
791.07 0
791.14 0
791.20 0
791.27 0
791.33 0
791.40 0
791.46 0
791.53 0
791.59 0
791.65 0
791.72 0
791.78 0
791.85 0
791.91 0
791.98 0
792.04 0
792.11 0
792.17 0
792.24 0
792.30 0
792.37 0
792.43 0
792.50 0
792.56 0
792.63 0
792.69 0
792.76 0
792.82 0
792.89 0
792.95 0
793.02 0
793.08 0
793.15 0
793.21 0
793.28 0
793.34 0
793.41 0
793.47 0
793.54 0
793.60 0
793.67 0
793.73 0
793.79 0
793.86 0
793.92 0
793.99 0
794.05 0
794.12 0
794.18 0
794.25 0
794.31 0
794.38 0
794.44 0
794.51 0
794.57 0
794.64 0
794.70 0
794.77 0
794.83 0
794.90 0
794.96 0
795.03 0
795.09 0
795.16 0
795.22 0
795.29 0
795.35 0
795.42 0
795.48 0
795.55 0
795.61 0
795.68 0
795.74 0
795.81 0
795.87 0
795.94 0
796.00 0
796.07 0
796.13 0
796.20 0
796.26 0
796.33 0
796.39 0
796.46 0
796.52 0
796.59 0
796.65 0
796.72 0
796.78 0
796.85 0
796.91 0
796.98 0
797.04 0
797.11 0
797.17 0
797.24 0
797.30 0
797.37 0
797.43 0
797.50 0
797.56 0
797.63 0
797.69 0
797.76 0
797.82 0
797.89 0
797.95 0
798.02 0
798.08 0
798.15 0
798.21 0
798.28 0
798.34 0
798.41 0
798.47 0
798.54 0
798.60 0
798.67 0
798.73 0
798.80 0
798.86 0
798.93 0
798.99 0
799.06 0
799.12 0
799.19 0
799.26 0
799.32 0
799.39 0
799.45 0
799.52 0
799.58 0
799.65 0
799.71 0
799.78 0
799.84 0
799.91 0
799.97 0
800.04 0
800.10 0
800.17 0
800.23 0
800.30 0
800.36 0
800.43 0
800.49 0
800.56 0
800.62 0
800.69 0
800.75 0
800.82 0
800.88 0
800.95 0
801.01 0
801.08 0
801.14 0
801.21 0
801.27 0
801.34 0
801.41 0
801.47 0
801.54 0
801.60 0
801.67 0
801.73 0
801.80 0
801.86 0
801.93 0
801.99 0
802.06 0
802.12 0
802.19 0
802.25 0
802.32 0
802.38 0
802.45 0
802.51 0
802.58 0
802.64 0
802.71 0
802.78 0
802.84 0
802.91 0
802.97 0
803.04 0
803.10 0
803.17 0
803.23 0
803.30 0
803.36 0
803.43 0
803.49 0
803.56 0
803.62 0
803.69 0
803.75 0
803.82 0
803.88 0
803.95 0
804.02 0
804.08 0
804.15 0
804.21 0
804.28 0
804.34 0
804.41 0
804.47 0
804.54 0
804.60 0
804.67 0
804.73 0
804.80 0
804.86 0
804.93 0
805.00 0
805.06 0
805.13 0
805.19 0
805.26 0
805.32 0
805.39 0
805.45 0
805.52 0
805.58 0
805.65 0
805.71 0
805.78 0
805.85 0
805.91 0
805.98 0
806.04 0
806.11 0
806.17 0
806.24 0
806.30 0
806.37 0
806.43 0
806.50 0
806.56 0
806.63 0
806.70 0
806.76 0
806.83 1
806.89 1
806.96 2
807.02 2
807.09 3
807.15 3
807.22 3
807.28 2
807.35 1
807.42 1
807.48 0
807.55 0
807.61 0
807.68 0
807.74 0
807.81 0
807.87 0
807.94 0
808.00 0
808.07 0
808.14 0
808.20 0
808.27 0
808.33 0
808.40 0
808.46 0
808.53 0
808.59 0
808.66 0
808.72 1
808.79 3
808.86 4
808.92 5
808.99 5
809.05 5
809.12 4
809.18 3
809.25 2
809.31 1
809.38 1
809.45 1
809.51 1
809.58 1
809.64 1
809.71 1
809.77 1
809.84 1
809.90 1
809.97 1
810.03 0
810.10 0
810.17 0
810.23 0
810.30 0
810.36 0
810.43 0
810.49 0
810.56 0
810.63 0
810.69 0
810.76 0
810.82 0
810.89 0
810.95 0
811.02 0
811.08 0
811.15 0
811.22 0
811.28 0
811.35 1
811.41 1
811.48 1
811.54 1
811.61 1
811.67 1
811.74 1
811.81 1
811.87 0
811.94 0
812.00 0
812.07 0
812.13 0
812.20 0
812.27 0
812.33 0
812.40 0
812.46 0
812.53 0
812.59 0
812.66 0
812.72 0
812.79 0
812.86 0
812.92 0
812.99 0
813.05 0
813.12 0
813.18 0
813.25 0
813.32 0
813.38 0
813.45 0
813.51 0
813.58 0
813.64 0
813.71 0
813.78 0
813.84 0
813.91 0
813.97 1
814.04 1
814.10 2
814.17 3
814.24 3
814.30 3
814.37 3
814.43 2
814.50 2
814.56 1
814.63 0
814.70 0
814.76 0
814.83 0
814.89 0
814.96 0
815.02 0
815.09 0
815.16 0
815.22 0
815.29 0
815.35 0
815.42 0
815.48 0
815.55 0
815.62 0
815.68 0
815.75 0
815.81 0
815.88 0
815.95 0
816.01 0
816.08 0
816.14 0
816.21 0
816.27 0
816.34 0
816.41 0
816.47 0
816.54 0
816.60 0
816.67 0
816.73 0
816.80 0
816.87 1
816.93 1
817.00 1
817.06 1
817.13 1
817.20 1
817.26 0
817.33 0
817.39 0
817.46 0
817.52 0
817.59 0
817.66 0
817.72 0
817.79 0
817.85 0
817.92 0
817.99 0
818.05 0
818.12 0
818.18 0
818.25 0
818.32 0
818.38 0
818.45 0
818.51 0
818.58 0
818.64 0
818.71 0
818.78 0
818.84 0
818.91 0
818.97 0
819.04 0
819.11 0
819.17 0
819.24 0
819.30 0
819.37 0
819.44 1
819.50 1
819.57 1
819.63 1
819.70 1
819.77 1
819.83 1
819.90 0
819.96 0
820.03 0
820.10 0
820.16 0
820.23 0
820.29 0
820.36 0
820.43 0
820.49 0
820.56 1
820.62 0
820.69 0
820.75 0
820.82 0
820.89 0
820.95 0
821.02 0
821.08 0
821.15 0
821.22 0
821.28 1
821.35 1
821.41 1
821.48 1
821.55 1
821.61 1
821.68 1
821.74 1
821.81 1
821.88 1
821.94 1
822.01 0
822.08 0
822.14 0
822.21 0
822.27 0
822.34 0
822.41 0
822.47 0
822.54 0
822.60 0
822.67 0
822.74 0
822.80 0
822.87 0
822.93 0
823.00 0
823.07 0
823.13 0
823.20 0
823.26 0
823.33 0
823.40 0
823.46 0
823.53 0
823.59 0
823.66 0
823.73 0
823.79 0
823.86 0
823.93 0
823.99 0
824.06 0
824.12 0
824.19 0
824.26 0
824.32 0
824.39 0
824.45 0
824.52 0
824.59 0
824.65 0
824.72 0
824.78 0
824.85 0
824.92 0
824.98 0
825.05 0
825.12 0
825.18 0
825.25 0
825.31 0
825.38 0
825.45 0
825.51 0
825.58 0
825.64 0
825.71 0
825.78 0
825.84 0
825.91 0
825.98 0
826.04 0
826.11 0
826.17 0
826.24 0
826.31 0
826.37 0
826.44 0
826.51 0
826.57 0
826.64 0
826.70 0
826.77 0
826.84 0
826.90 0
826.97 0
827.04 0
827.10 0
827.17 0
827.23 0
827.30 0
827.37 0
827.43 0
827.50 0
827.57 0
827.63 0
827.70 0
827.76 0
827.83 0
827.90 1
827.96 1
828.03 1
828.10 0
828.16 0
828.23 0
828.29 0
828.36 0
828.43 0
828.49 0
828.56 0
828.63 0
828.69 0
828.76 0
828.82 0
828.89 0
828.96 0
829.02 0
829.09 0
829.16 0
829.22 0
829.29 0
829.36 0
829.42 0
829.49 0
829.55 0
829.62 0
829.69 0
829.75 0
829.82 0
829.89 0
829.95 0
830.02 0
830.08 0
830.15 0
830.22 0
830.28 0
830.35 0
830.42 0
830.48 0
830.55 0
830.62 0
830.68 0
830.75 0
830.81 0
830.88 0
830.95 0
831.01 0
831.08 0
831.15 0
831.21 0
831.28 0
831.35 0
831.41 0
831.48 0
831.55 0
831.61 0
831.68 0
831.74 0
831.81 0
831.88 0
831.94 0
832.01 0
832.08 0
832.14 0
832.21 0
832.28 0
832.34 0
832.41 0
832.48 0
832.54 0
832.61 0
832.67 0
832.74 0
832.81 0
832.87 0
832.94 0
833.01 0
833.07 0
833.14 0
833.21 0
833.27 0
833.34 0
833.41 0
833.47 0
833.54 0
833.61 0
833.67 0
833.74 0
833.80 0
833.87 0
833.94 0
834.00 0
834.07 0
834.14 0
834.20 0
834.27 0
834.34 0
834.40 0
834.47 0
834.54 0
834.60 0
834.67 0
834.74 0
834.80 0
834.87 0
834.94 0
835.00 0
835.07 0
835.14 0
835.20 0
835.27 0
835.34 0
835.40 0
835.47 0
835.53 0
835.60 0
835.67 0
835.73 0
835.80 0
835.87 0
835.93 0
836.00 0
836.07 0
836.13 0
836.20 0
836.27 0
836.33 0
836.40 0
836.47 0
836.53 0
836.60 1
836.67 1
836.73 1
836.80 1
836.87 1
836.93 1
837.00 0
837.07 0
837.13 0
837.20 0
837.27 0
837.33 0
837.40 0
837.47 0
837.53 0
837.60 0
837.67 0
837.73 0
837.80 0
837.87 0
837.93 0
838.00 0
838.07 0
838.13 0
838.20 0
838.27 0
838.33 0
838.40 0
838.47 0
838.53 0
838.60 0
838.67 0
838.73 0
838.80 0
838.87 0
838.93 0
839.00 0
839.07 0
839.13 0
839.20 0
839.27 0
839.33 0
839.40 0
839.47 0
839.53 0
839.60 0
839.67 0
839.73 0
839.80 0
839.87 0
839.93 0
840.00 0
840.07 0
840.13 0
840.20 0
840.27 0
840.33 0
840.40 0
840.47 0
840.54 0
840.60 0
840.67 0
840.74 0
840.80 0
840.87 0
840.94 0
841.00 0
841.07 0
841.14 0
841.20 0
841.27 0
841.34 0
841.40 0
841.47 0
841.54 0
841.60 0
841.67 0
841.74 0
841.80 0
841.87 0
841.94 0
842.00 0
842.07 0
842.14 0
842.21 0
842.27 0
842.34 0
842.41 0
842.47 0
842.54 0
842.61 0
842.67 0
842.74 0
842.81 0
842.87 0
842.94 0
843.01 0
843.07 0
843.14 0
843.21 0
843.28 0
843.34 0
843.41 0
843.48 0
843.54 0
843.61 0
843.68 0
843.74 0
843.81 0
843.88 0
843.94 0
844.01 0
844.08 0
844.14 0
844.21 0
844.28 1
844.35 1
844.41 1
844.48 1
844.55 0
844.61 0
844.68 0
844.75 0
844.81 0
844.88 0
844.95 0
845.01 0
845.08 0
845.15 0
845.22 0
845.28 0
845.35 1
845.42 1
845.48 1
845.55 1
845.62 0
845.68 0
845.75 0
845.82 0
845.89 0
845.95 0
846.02 0
846.09 0
846.15 0
846.22 0
846.29 0
846.35 0
846.42 0
846.49 0
846.56 0
846.62 0
846.69 0
846.76 0
846.82 0
846.89 0
846.96 0
847.02 0
847.09 0
847.16 0
847.23 0
847.29 0
847.36 0
847.43 0
847.49 1
847.56 0
847.63 0
847.69 0
847.76 0
847.83 0
847.90 0
847.96 0
848.03 0
848.10 0
848.16 0
848.23 0
848.30 0
848.37 0
848.43 0
848.50 0
848.57 0
848.63 0
848.70 1
848.77 1
848.84 0
848.90 0
848.97 0
849.04 0
849.10 0
849.17 0
849.24 0
849.31 0
849.37 0
849.44 0
849.51 0
849.57 0
849.64 0
849.71 0
849.77 0
849.84 0
849.91 0
849.98 1
850.04 0
850.11 0
850.18 0
850.24 0
850.31 0
850.38 0
850.45 0
850.51 0
850.58 0
850.65 0
850.72 0
850.78 0
850.85 0
850.92 0
850.98 0
851.05 0
851.12 0
851.19 0
851.25 0
851.32 0
851.39 0
851.45 0
851.52 0
851.59 0
851.66 0
851.72 0
851.79 0
851.86 0
851.92 0
851.99 0
852.06 0
852.13 0
852.19 0
852.26 0
852.33 0
852.40 0
852.46 0
852.53 0
852.60 0
852.66 0
852.73 0
852.80 0
852.87 0
852.93 0
853.00 0
853.07 0
853.14 0
853.20 0
853.27 0
853.34 0
853.40 0
853.47 0
853.54 0
853.61 0
853.67 0
853.74 0
853.81 0
853.88 0
853.94 0
854.01 0
854.08 0
854.14 0
854.21 0
854.28 0
854.35 0
854.41 0
854.48 0
854.55 0
854.62 0
854.68 0
854.75 0
854.82 0
854.88 0
854.95 0
855.02 0
855.09 0
855.15 0
855.22 0
855.29 0
855.36 0
855.42 0
855.49 0
855.56 0
855.63 0
855.69 0
855.76 0
855.83 0
855.90 0
855.96 0
856.03 0
856.10 0
856.16 0
856.23 0
856.30 0
856.37 0
856.43 0
856.50 0
856.57 0
856.64 0
856.70 0
856.77 0
856.84 0
856.91 0
856.97 0
857.04 0
857.11 1
857.18 1
857.24 1
857.31 1
857.38 1
857.45 1
857.51 0
857.58 0
857.65 0
857.72 0
857.78 0
857.85 0
857.92 0
857.99 0
858.05 0
858.12 0
858.19 0
858.26 0
858.32 0
858.39 0
858.46 0
858.53 0
858.59 0
858.66 0
858.73 0
858.79 0
858.86 0
858.93 0
859.00 0
859.06 0
859.13 0
859.20 0
859.27 0
859.33 0
859.40 0
859.47 0
859.54 0
859.61 0
859.67 0
859.74 0
859.81 0
859.88 0
859.94 0
860.01 0
860.08 0
860.15 0
860.21 0
860.28 0
860.35 0
860.42 0
860.48 0
860.55 0
860.62 0
860.69 0
860.75 0
860.82 0
860.89 0
860.96 0
861.02 0
861.09 0
861.16 0
861.23 0
861.29 0
861.36 0
861.43 0
861.50 0
861.56 0
861.63 0
861.70 0
861.77 0
861.83 0
861.90 0
861.97 0
862.04 0
862.11 0
862.17 0
862.24 0
862.31 0
862.38 0
862.44 1
862.51 1
862.58 1
862.65 1
862.71 1
862.78 1
862.85 0
862.92 0
862.98 0
863.05 0
863.12 0
863.19 0
863.26 0
863.32 0
863.39 0
863.46 0
863.53 0
863.59 0
863.66 0
863.73 0
863.80 0
863.86 0
863.93 0
864.00 0
864.07 0
864.14 0
864.20 0
864.27 0
864.34 0
864.41 0
864.47 0
864.54 0
864.61 0
864.68 0
864.74 0
864.81 0
864.88 0
864.95 0
865.02 0
865.08 0
865.15 0
865.22 0
865.29 0
865.35 0
865.42 0
865.49 0
865.56 0
865.63 0
865.69 0
865.76 0
865.83 0
865.90 0
865.96 0
866.03 0
866.10 0
866.17 0
866.24 0
866.30 0
866.37 0
866.44 0
866.51 0
866.57 0
866.64 0
866.71 0
866.78 0
866.85 0
866.91 0
866.98 0
867.05 0
867.12 0
867.18 0
867.25 0
867.32 0
867.39 0
867.46 0
867.52 0
867.59 0
867.66 0
867.73 0
867.79 0
867.86 0
867.93 0
868.00 0
868.07 0
868.13 0
868.20 0
868.27 0
868.34 0
868.41 0
868.47 0
868.54 0
868.61 0
868.68 0
868.74 0
868.81 0
868.88 0
868.95 0
869.02 0
869.08 0
869.15 0
869.22 0
869.29 0
869.36 0
869.42 0
869.49 0
869.56 0
869.63 0
869.70 0
869.76 0
869.83 0
869.90 0
869.97 0
870.04 0
870.10 0
870.17 0
870.24 0
870.31 0
870.37 0
870.44 0
870.51 0
870.58 0
870.65 0
870.71 0
870.78 0
870.85 0
870.92 0
870.99 0
871.05 0
871.12 0
871.19 0
871.26 0
871.33 0
871.39 0
871.46 0
871.53 0
871.60 0
871.67 0
871.73 0
871.80 0
871.87 0
871.94 0
872.01 0
872.07 0
872.14 0
872.21 0
872.28 0
872.35 0
872.41 0
872.48 0
872.55 0
872.62 0
872.69 0
872.75 0
872.82 0
872.89 0
872.96 0
873.03 0
873.09 0
873.16 0
873.23 0
873.30 0
873.37 0
873.43 0
873.50 0
873.57 0
873.64 0
873.71 0
873.78 0
873.84 0
873.91 0
873.98 0
874.05 0
874.12 0
874.18 0
874.25 0
874.32 0
874.39 0
874.46 0
874.52 0
874.59 0
874.66 0
874.73 0
874.80 0
874.86 0
874.93 0
875.00 0
875.07 0
875.14 0
875.21 0
875.27 0
875.34 0
875.41 0
875.48 0
875.55 0
875.61 0
875.68 0
875.75 0
875.82 0
875.89 0
875.96 0
876.02 0
876.09 0
876.16 0
876.23 0
876.30 0
876.36 0
876.43 0
876.50 0
876.57 0
876.64 0
876.70 0
876.77 0
876.84 0
876.91 0
876.98 0
877.05 0
877.11 0
877.18 0
877.25 0
877.32 0
877.39 0
877.46 0
877.52 0
877.59 0
877.66 0
877.73 0
877.80 0
877.86 0
877.93 0
878.00 0
878.07 0
878.14 0
878.21 0
878.27 0
878.34 0
878.41 0
878.48 0
878.55 0
878.62 0
878.68 0
878.75 0
878.82 0
878.89 0
878.96 0
879.02 0
879.09 0
879.16 0
879.23 0
879.30 0
879.37 0
879.43 0
879.50 0
879.57 0
879.64 0
879.71 0
879.78 0
879.84 0
879.91 0
879.98 1
880.05 1
880.12 1
880.19 1
880.25 1
880.32 1
880.39 1
880.46 0
880.53 0
880.60 0
880.66 0
880.73 0
880.80 0
880.87 0
880.94 0
881.01 0
881.07 0
881.14 0
881.21 0
881.28 0
881.35 0
881.42 0
881.48 0
881.55 0
881.62 0
881.69 0
881.76 0
881.83 0
881.90 1
881.96 1
882.03 1
882.10 1
882.17 1
882.24 1
882.31 1
882.37 0
882.44 0
882.51 0
882.58 0
882.65 0
882.72 0
882.78 0
882.85 0
882.92 0
882.99 0
883.06 0
883.13 0
883.19 0
883.26 0
883.33 0
883.40 0
883.47 0
883.54 0
883.61 0
883.67 0
883.74 0
883.81 0
883.88 0
883.95 0
884.02 0
884.08 0
884.15 0
884.22 0
884.29 0
884.36 0
884.43 0
884.50 0
884.56 0
884.63 0
884.70 0
884.77 1
884.84 1
884.91 1
884.98 1
885.04 1
885.11 0
885.18 0
885.25 0
885.32 0
885.39 0
885.45 0
885.52 0
885.59 0
885.66 0
885.73 0
885.80 0
885.87 0
885.93 0
886.00 0
886.07 0
886.14 0
886.21 0
886.28 0
886.35 0
886.41 0
886.48 0
886.55 0
886.62 0
886.69 0
886.76 0
886.83 0
886.89 0
886.96 0
887.03 0
887.10 0
887.17 0
887.24 0
887.31 0
887.37 1
887.44 1
887.51 1
887.58 1
887.65 1
887.72 1
887.79 0
887.86 0
887.92 0
887.99 0
888.06 0
888.13 0
888.20 0
888.27 0
888.34 0
888.40 0
888.47 0
888.54 0
888.61 0
888.68 0
888.75 0
888.82 0
888.88 0
888.95 0
889.02 0
889.09 0
889.16 0
889.23 0
889.30 0
889.37 0
889.43 0
889.50 0
889.57 0
889.64 0
889.71 0
889.78 0
889.85 0
889.91 0
889.98 0
890.05 0
890.12 0
890.19 0
890.26 0
890.33 0
890.40 0
890.46 0
890.53 0
890.60 0
890.67 0
890.74 0
890.81 0
890.88 0
890.95 0
891.01 0
891.08 0
891.15 0
891.22 0
891.29 0
891.36 0
891.43 0
891.50 0
891.56 0
891.63 0
891.70 0
891.77 0
891.84 0
891.91 0
891.98 0
892.05 0
892.11 0
892.18 0
892.25 0
892.32 0
892.39 0
892.46 0
892.53 0
892.60 0
892.67 0
892.73 1
892.80 1
892.87 0
892.94 0
893.01 0
893.08 0
893.15 0
893.22 0
893.28 0
893.35 0
893.42 0
893.49 0
893.56 0
893.63 0
893.70 0
893.77 0
893.84 0
893.90 0
893.97 0
894.04 0
894.11 0
894.18 0
894.25 0
894.32 0
894.39 0
894.45 0
894.52 0
894.59 0
894.66 0
894.73 0
894.80 0
894.87 0
894.94 0
895.01 0
895.07 0
895.14 0
895.21 0
895.28 0
895.35 0
895.42 0
895.49 0
895.56 0
895.63 0
895.70 0
895.76 0
895.83 0
895.90 0
895.97 0
896.04 0
896.11 0
896.18 0
896.25 0
896.32 0
896.38 0
896.45 0
896.52 0
896.59 0
896.66 0
896.73 0
896.80 0
896.87 0
896.94 0
897.01 0
897.07 0
897.14 0
897.21 0
897.28 0
897.35 0
897.42 0
897.49 0
897.56 0
897.63 0
897.70 0
897.76 0
897.83 0
897.90 0
897.97 0
898.04 0
898.11 0
898.18 0
898.25 0
898.32 0
898.39 0
898.45 0
898.52 0
898.59 0
898.66 0
898.73 0
898.80 0
898.87 0
898.94 0
899.01 0
899.08 0
899.14 0
899.21 0
899.28 0
899.35 0
899.42 0
899.49 0
899.56 0
899.63 0
899.70 0
899.77 0
899.84 0
899.90 0
899.97 0
900.04 0
900.11 0
900.18 0
900.25 0
900.32 0
900.39 0
900.46 0
900.53 0
900.60 0
900.66 0
900.73 0
900.80 0
900.87 0
900.94 0
901.01 0
901.08 0
901.15 0
901.22 0
901.29 0
901.36 0
901.42 0
901.49 0
901.56 0
901.63 0
901.70 0
901.77 0
901.84 0
901.91 0
901.98 0
902.05 0
902.12 0
902.19 0
902.25 0
902.32 0
902.39 0
902.46 0
902.53 0
902.60 0
902.67 0
902.74 0
902.81 0
902.88 0
902.95 0
903.02 0
903.09 0
903.15 0
903.22 0
903.29 0
903.36 0
903.43 0
903.50 0
903.57 0
903.64 0
903.71 0
903.78 0
903.85 0
903.92 0
903.99 0
904.05 0
904.12 0
904.19 0
904.26 0
904.33 0
904.40 0
904.47 0
904.54 0
904.61 0
904.68 0
904.75 0
904.82 0
904.89 0
904.95 0
905.02 0
905.09 0
905.16 0
905.23 0
905.30 0
905.37 0
905.44 0
905.51 0
905.58 0
905.65 0
905.72 0
905.79 0
905.86 0
905.92 0
905.99 1
906.06 0
906.13 0
906.20 0
906.27 0
906.34 0
906.41 0
906.48 0
906.55 0
906.62 0
906.69 0
906.76 0
906.83 0
906.90 0
906.96 0
907.03 0
907.10 0
907.17 0
907.24 0
907.31 0
907.38 0
907.45 0
907.52 0
907.59 0
907.66 0
907.73 0
907.80 0
907.87 0
907.94 0
908.01 0
908.07 0
908.14 0
908.21 0
908.28 0
908.35 0
908.42 0
908.49 0
908.56 0
908.63 0
908.70 0
908.77 0
908.84 0
908.91 0
908.98 0
909.05 0
909.12 0
909.19 0
909.25 0
909.32 0
909.39 0
909.46 0
909.53 0
909.60 0
909.67 0
909.74 0
909.81 0
909.88 0
909.95 0
910.02 0
910.09 0
910.16 0
910.23 0
910.30 0
910.37 0
910.44 0
910.51 0
910.57 0
910.64 0
910.71 0
910.78 0
910.85 0
910.92 0
910.99 0
911.06 0
911.13 0
911.20 0
911.27 0
911.34 0
911.41 0
911.48 0
911.55 0
911.62 0
911.69 0
911.76 0
911.83 0
911.90 0
911.97 0
912.03 0
912.10 0
912.17 0
912.24 0
912.31 0
912.38 0
912.45 0
912.52 0
912.59 0
912.66 0
912.73 0
912.80 0
912.87 0
912.94 0
913.01 0
913.08 0
913.15 0
913.22 0
913.29 0
913.36 0
913.43 0
913.50 0
913.57 0
913.64 0
913.70 1
913.77 1
913.84 1
913.91 0
913.98 0
914.05 0
914.12 0
914.19 0
914.26 0
914.33 0
914.40 0
914.47 0
914.54 0
914.61 0
914.68 0
914.75 0
914.82 0
914.89 0
914.96 0
915.03 0
915.10 0
915.17 0
915.24 0
915.31 0
915.38 0
915.45 0
915.52 0
915.59 0
915.65 0
915.72 0
915.79 0
915.86 0
915.93 0
916.00 0
916.07 0
916.14 0
916.21 0
916.28 0
916.35 0
916.42 0
916.49 0
916.56 0
916.63 0
916.70 0
916.77 0
916.84 0
916.91 0
916.98 0
917.05 0
917.12 0
917.19 0
917.26 0
917.33 0
917.40 0
917.47 0
917.54 0
917.61 0
917.68 0
917.75 0
917.82 0
917.89 0
917.96 0
918.03 0
918.10 0
918.17 0
918.24 0
918.30 0
918.37 0
918.44 0
918.51 0
918.58 0
918.65 0
918.72 0
918.79 0
918.86 0
918.93 0
919.00 0
919.07 0
919.14 0
919.21 0
919.28 0
919.35 0
919.42 0
919.49 0
919.56 0
919.63 0
919.70 0
919.77 0
919.84 0
919.91 0
919.98 0
920.05 0
920.12 0
920.19 0
920.26 0
920.33 0
920.40 0
920.47 0
920.54 0
920.61 0
920.68 1
920.75 1
920.82 1
920.89 1
920.96 0
921.03 0
921.10 0
921.17 0
921.24 0
921.31 0
921.38 0
921.45 0
921.52 0
921.59 0
921.66 0
921.73 0
921.80 0
921.87 0
921.94 0
922.01 0
922.08 0
922.15 0
922.22 0
922.29 0
922.36 0
922.43 0
922.50 0
922.57 0
922.64 0
922.71 0
922.78 0
922.85 1
922.92 1
922.99 1
923.06 1
923.13 0
923.20 0
923.27 0
923.34 0
923.41 0
923.48 0
923.55 0
923.62 0
923.69 0
923.76 0
923.83 0
923.90 0
923.97 0
924.04 0
924.11 0
924.18 0
924.25 0
924.32 0
924.39 0
924.46 0
924.53 0
924.60 0
924.67 0
924.74 0
924.81 0
924.88 0
924.95 0
925.02 0
925.09 0
925.16 0
925.23 0
925.30 0
925.37 0
925.44 0
925.51 0
925.58 0
925.65 0
925.72 0
925.79 0
925.86 0
925.93 0
926.00 0
926.07 0
926.14 0
926.21 0
926.28 0
926.35 0
926.42 0
926.49 0
926.56 0
926.63 0
926.70 0
926.77 0
926.84 0
926.91 0
926.98 0
927.05 0
927.12 0
927.19 0
927.26 0
927.33 0
927.40 0
927.47 0
927.54 0
927.61 0
927.68 0
927.75 0
927.82 0
927.89 0
927.96 0
928.03 0
928.10 0
928.17 0
928.24 0
928.31 0
928.38 0
928.45 0
928.52 0
928.59 0
928.66 0
928.73 0
928.80 0
928.87 0
928.94 0
929.01 0
929.08 0
929.15 0
929.22 0
929.29 0
929.36 0
929.43 0
929.50 0
929.57 0
929.64 0
929.72 0
929.79 0
929.86 0
929.93 0
930.00 0
930.07 0
930.14 0
930.21 0
930.28 0
930.35 0
930.42 0
930.49 0
930.56 0
930.63 0
930.70 0
930.77 0
930.84 0
930.91 0
930.98 0
931.05 0
931.12 0
931.19 0
931.26 0
931.33 0
931.40 0
931.47 0
931.54 0
931.61 0
931.68 0
931.75 0
931.82 0
931.89 0
931.96 0
932.03 0
932.10 0
932.17 0
932.24 0
932.31 0
932.39 0
932.46 0
932.53 0
932.60 0
932.67 0
932.74 0
932.81 0
932.88 0
932.95 0
933.02 0
933.09 0
933.16 0
933.23 0
933.30 0
933.37 0
933.44 0
933.51 0
933.58 0
933.65 0
933.72 0
933.79 0
933.86 0
933.93 0
934.00 0
934.07 0
934.14 0
934.21 0
934.28 0
934.36 0
934.43 0
934.50 0
934.57 0
934.64 0
934.71 0
934.78 0
934.85 0
934.92 0
934.99 0
935.06 0
935.13 0
935.20 0
935.27 0
935.34 0
935.41 0
935.48 0
935.55 0
935.62 0
935.69 0
935.76 0
935.83 0
935.90 0
935.97 0
936.05 0
936.12 0
936.19 0
936.26 0
936.33 0
936.40 0
936.47 0
936.54 0
936.61 0
936.68 0
936.75 0
936.82 0
936.89 0
936.96 0
937.03 0
937.10 0
937.17 0
937.24 0
937.31 0
937.38 0
937.46 0
937.53 0
937.60 0
937.67 1
937.74 1
937.81 1
937.88 1
937.95 1
938.02 1
938.09 1
938.16 0
938.23 0
938.30 0
938.37 0
938.44 0
938.51 0
938.58 0
938.65 0
938.72 0
938.80 0
938.87 0
938.94 0
939.01 0
939.08 0
939.15 1
939.22 1
939.29 1
939.36 1
939.43 0
939.50 0
939.57 0
939.64 0
939.71 0
939.78 0
939.85 0
939.92 0
940.00 0
940.07 0
940.14 0
940.21 0
940.28 0
940.35 0
940.42 0
940.49 0
940.56 0
940.63 0
940.70 0
940.77 0
940.84 0
940.91 0
940.98 1
941.05 1
941.13 1
941.20 1
941.27 0
941.34 0
941.41 0
941.48 0
941.55 0
941.62 0
941.69 1
941.76 1
941.83 1
941.90 1
941.97 1
942.04 1
942.11 1
942.19 0
942.26 0
942.33 0
942.40 0
942.47 0
942.54 0
942.61 0
942.68 0
942.75 1
942.82 1
942.89 1
942.96 1
943.03 1
943.10 1
943.17 1
943.25 1
943.32 1
943.39 1
943.46 1
943.53 1
943.60 1
943.67 1
943.74 1
943.81 1
943.88 1
943.95 1
944.02 1
944.09 1
944.17 1
944.24 1
944.31 1
944.38 1
944.45 0
944.52 0
944.59 0
944.66 0
944.73 0
944.80 0
944.87 0
944.94 0
945.01 0
945.09 0
945.16 0
945.23 0
945.30 0
945.37 0
945.44 0
945.51 0
945.58 0
945.65 0
945.72 0
945.79 0
945.86 0
945.94 0
946.01 0
946.08 0
946.15 0
946.22 0
946.29 0
946.36 0
946.43 0
946.50 0
946.57 0
946.64 0
946.71 0
946.79 0
946.86 0
946.93 0
947.00 0
947.07 0
947.14 0
947.21 0
947.28 0
947.35 0
947.42 0
947.49 0
947.56 0
947.64 0
947.71 0
947.78 0
947.85 0
947.92 0
947.99 0
948.06 0
948.13 0
948.20 0
948.27 0
948.34 0
948.42 0
948.49 0
948.56 0
948.63 0
948.70 0
948.77 0
948.84 0
948.91 0
948.98 0
949.05 0
949.13 0
949.20 0
949.27 0
949.34 0
949.41 0
949.48 0
949.55 0
949.62 0
949.69 0
949.76 0
949.83 0
949.91 0
949.98 0
950.05 0
950.12 0
950.19 0
950.26 0
950.33 0
950.40 0
950.47 1
950.54 1
950.62 1
950.69 1
950.76 1
950.83 1
950.90 1
950.97 0
951.04 0
951.11 0
951.18 0
951.25 0
951.33 0
951.40 0
951.47 0
951.54 0
951.61 0
951.68 0
951.75 1
951.82 1
951.89 1
951.96 1
952.04 1
952.11 0
952.18 0
952.25 0
952.32 0
952.39 0
952.46 0
952.53 0
952.60 0
952.68 1
952.75 1
952.82 1
952.89 1
952.96 1
953.03 1
953.10 1
953.17 1
953.24 1
953.32 1
953.39 1
953.46 1
953.53 1
953.60 1
953.67 1
953.74 1
953.81 1
953.88 1
953.96 1
954.03 1
954.10 1
954.17 0
954.24 0
954.31 0
954.38 0
954.45 0
954.52 0
954.60 0
954.67 0
954.74 0
954.81 0
954.88 0
954.95 0
955.02 0
955.09 0
955.16 0
955.24 0
955.31 0
955.38 1
955.45 1
955.52 1
955.59 1
955.66 0
955.73 0
955.81 0
955.88 0
955.95 0
956.02 0
956.09 0
956.16 0
956.23 0
956.30 0
956.38 0
956.45 0
956.52 0
956.59 0
956.66 0
956.73 0
956.80 0
956.87 0
956.95 0
957.02 0
957.09 0
957.16 0
957.23 0
957.30 0
957.37 0
957.44 0
957.51 0
957.59 0
957.66 0
957.73 0
957.80 0
957.87 0
957.94 0
958.01 0
958.09 0
958.16 0
958.23 0
958.30 0
958.37 0
958.44 0
958.51 0
958.58 0
958.66 0
958.73 0
958.80 0
958.87 0
958.94 0
959.01 0
959.08 0
959.15 0
959.23 0
959.30 0
959.37 0
959.44 0
959.51 0
959.58 0
959.65 0
959.73 0
959.80 0
959.87 0
959.94 0
960.01 0
960.08 0
960.15 0
960.22 0
960.30 0
960.37 0
960.44 0
960.51 0
960.58 0
960.65 0
960.72 0
960.80 0
960.87 0
960.94 0
961.01 0
961.08 0
961.15 0
961.22 0
961.30 0
961.37 1
961.44 1
961.51 1
961.58 1
961.65 1
961.72 1
961.80 1
961.87 1
961.94 1
962.01 1
962.08 1
962.15 1
962.22 1
962.30 1
962.37 0
962.44 0
962.51 0
962.58 0
962.65 0
962.72 0
962.80 0
962.87 0
962.94 0
963.01 0
963.08 0
963.15 0
963.22 0
963.30 0
963.37 1
963.44 1
963.51 0
963.58 0
963.65 0
963.72 0
963.80 0
963.87 0
963.94 0
964.01 0
964.08 0
964.15 0
964.22 0
964.30 0
964.37 0
964.44 0
964.51 0
964.58 0
964.65 0
964.73 0
964.80 0
964.87 0
964.94 0
965.01 0
965.08 0
965.15 0
965.23 0
965.30 0
965.37 0
965.44 0
965.51 0
965.58 1
965.66 1
965.73 1
965.80 1
965.87 1
965.94 1
966.01 1
966.08 1
966.16 0
966.23 0
966.30 0
966.37 0
966.44 0
966.51 0
966.59 0
966.66 0
966.73 0
966.80 0
966.87 0
966.94 0
967.02 0
967.09 0
967.16 0
967.23 0
967.30 0
967.37 0
967.45 0
967.52 0
967.59 0
967.66 0
967.73 0
967.80 0
967.88 0
967.95 0
968.02 0
968.09 0
968.16 0
968.23 0
968.31 0
968.38 0
968.45 0
968.52 0
968.59 0
968.66 0
968.74 0
968.81 0
968.88 0
968.95 0
969.02 0
969.09 0
969.17 0
969.24 0
969.31 0
969.38 0
969.45 0
969.52 0
969.60 0
969.67 0
969.74 0
969.81 0
969.88 0
969.95 0
970.03 0
970.10 0
970.17 0
970.24 0
970.31 0
970.38 0
970.46 0
970.53 0
970.60 0
970.67 0
970.74 0
970.81 0
970.89 0
970.96 0
971.03 0
971.10 0
971.17 0
971.25 0
971.32 0
971.39 0
971.46 0
971.53 0
971.60 0
971.68 0
971.75 0
971.82 0
971.89 0
971.96 0
972.03 0
972.11 0
972.18 0
972.25 0
972.32 0
972.39 0
972.47 0
972.54 0
972.61 0
972.68 0
972.75 0
972.82 0
972.90 0
972.97 0
973.04 0
973.11 0
973.18 0
973.26 0
973.33 0
973.40 0
973.47 0
973.54 0
973.61 0
973.69 0
973.76 0
973.83 0
973.90 0
973.97 0
974.05 0
974.12 1
974.19 1
974.26 1
974.33 1
974.41 1
974.48 1
974.55 0
974.62 0
974.69 0
974.76 0
974.84 0
974.91 0
974.98 0
975.05 0
975.12 0
975.20 0
975.27 0
975.34 0
975.41 0
975.48 0
975.56 0
975.63 0
975.70 0
975.77 0
975.84 0
975.92 1
975.99 1
976.06 1
976.13 1
976.20 1
976.28 1
976.35 1
976.42 1
976.49 1
976.56 1
976.64 1
976.71 1
976.78 1
976.85 1
976.92 1
976.99 1
977.07 1
977.14 1
977.21 0
977.28 0
977.35 0
977.43 0
977.50 0
977.57 0
977.64 0
977.71 0
977.79 0
977.86 0
977.93 0
978.00 0
978.07 0
978.15 0
978.22 1
978.29 1
978.36 0
978.44 0
978.51 0
978.58 0
978.65 0
978.72 0
978.80 0
978.87 0
978.94 0
979.01 0
979.08 0
979.16 0
979.23 0
979.30 0
979.37 0
979.44 0
979.52 0
979.59 0
979.66 0
979.73 0
979.80 0
979.88 0
979.95 0
980.02 0
980.09 0
980.16 1
980.24 1
980.31 1
980.38 1
980.45 1
980.53 1
980.60 1
980.67 0
980.74 0
980.81 0
980.89 0
980.96 0
981.03 0
981.10 0
981.17 0
981.25 0
981.32 0
981.39 0
981.46 0
981.53 0
981.61 0
981.68 0
981.75 0
981.82 0
981.90 0
981.97 0
982.04 0
982.11 0
982.18 0
982.26 0
982.33 0
982.40 1
982.47 1
982.55 1
982.62 1
982.69 1
982.76 1
982.83 1
982.91 1
982.98 0
983.05 0
983.12 0
983.19 0
983.27 1
983.34 1
983.41 1
983.48 1
983.56 1
983.63 0
983.70 0
983.77 0
983.84 0
983.92 0
983.99 0
984.06 0
984.13 0
984.21 0
984.28 0
984.35 0
984.42 0
984.49 0
984.57 0
984.64 0
984.71 0
984.78 0
984.86 0
984.93 0
985.00 1
985.07 1
985.15 1
985.22 1
985.29 1
985.36 1
985.43 2
985.51 2
985.58 1
985.65 1
985.72 1
985.80 1
985.87 1
985.94 1
986.01 1
986.09 1
986.16 1
986.23 1
986.30 1
986.37 1
986.45 1
986.52 0
986.59 0
986.66 0
986.74 0
986.81 0
986.88 1
986.95 1
987.03 1
987.10 1
987.17 1
987.24 0
987.31 0
987.39 0
987.46 0
987.53 0
987.60 0
987.68 0
987.75 0
987.82 0
987.89 0
987.97 0
988.04 0
988.11 0
988.18 0
988.26 0
988.33 0
988.40 0
988.47 0
988.55 0
988.62 0
988.69 1
988.76 1
988.83 1
988.91 1
988.98 1
989.05 1
989.12 1
989.20 1
989.27 1
989.34 1
989.41 1
989.49 1
989.56 1
989.63 1
989.70 1
989.78 1
989.85 1
989.92 1
989.99 1
990.07 1
990.14 1
990.21 1
990.28 1
990.36 1
990.43 1
990.50 1
990.57 1
990.65 1
990.72 1
990.79 0
990.86 0
990.94 0
991.01 0
991.08 1
991.15 1
991.23 1
991.30 1
991.37 1
991.44 1
991.52 1
991.59 1
991.66 1
991.73 1
991.81 1
991.88 1
991.95 1
992.02 0
992.10 0
992.17 0
992.24 0
992.31 0
992.39 0
992.46 0
992.53 0
992.60 1
992.68 1
992.75 1
992.82 1
992.89 2
992.97 2
993.04 2
993.11 1
993.18 1
993.26 1
993.33 1
993.40 1
993.47 1
993.55 1
993.62 1
993.69 1
993.76 1
993.84 1
993.91 1
993.98 1
994.06 1
994.13 1
994.20 1
994.27 1
994.35 1
994.42 1
994.49 0
994.56 0
994.64 0
994.71 0
994.78 0
994.85 0
994.93 0
995.00 0
995.07 1
995.14 1
995.22 1
995.29 1
995.36 1
995.44 1
995.51 1
995.58 1
995.65 1
995.73 1
995.80 1
995.87 1
995.94 1
996.02 2
996.09 2
996.16 2
996.23 2
996.31 2
996.38 2
996.45 1
996.53 1
996.60 1
996.67 0
996.74 0
996.82 0
996.89 0
996.96 1
997.03 1
997.11 1
997.18 1
997.25 1
997.33 1
997.40 1
997.47 2
997.54 2
997.62 3
997.69 3
997.76 3
997.83 3
997.91 3
997.98 3
998.05 2
998.13 2
998.20 2
998.27 2
998.34 2
998.42 2
998.49 2
998.56 2
998.63 2
998.71 2
998.78 2
998.85 2
998.93 3
999.00 3
999.07 3
999.14 2
999.22 2
999.29 2
999.36 1
999.44 1
999.51 1
999.58 1
999.65 1
999.73 1
999.80 1
999.87 1
999.94 1
1000.02 1
1000.09 1
1000.16 1
1000.24 1
1000.31 1
1000.38 1
1000.45 1
1000.53 1
1000.60 0
1000.67 0
1000.75 0
1000.82 0
1000.89 1
1000.96 1
1001.04 1
1001.11 1
1001.18 1
1001.26 1
1001.33 1
1001.40 1
1001.47 1
1001.55 1
1001.62 1
1001.69 1
1001.77 1
1001.84 1
1001.91 1
1001.98 2
1002.06 2
1002.13 2
1002.20 2
1002.28 3
1002.35 3
1002.42 3
1002.49 3
1002.57 2
1002.64 2
1002.71 2
1002.79 2
1002.86 1
1002.93 1
1003.01 1
1003.08 1
1003.15 1
1003.22 1
1003.30 1
1003.37 1
1003.44 0
1003.52 0
1003.59 1
1003.66 1
1003.73 1
1003.81 2
1003.88 2
1003.95 3
1004.03 3
1004.10 3
1004.17 3
1004.25 3
1004.32 2
1004.39 2
1004.46 1
1004.54 1
1004.61 0
1004.68 0
1004.76 0
1004.83 0
1004.90 1
1004.98 1
1005.05 1
1005.12 1
1005.19 1
1005.27 1
1005.34 1
1005.41 0
1005.49 0
1005.56 0
1005.63 0
1005.71 0
1005.78 0
1005.85 0
1005.92 0
1006.00 0
1006.07 0
1006.14 1
1006.22 1
1006.29 1
1006.36 1
1006.44 2
1006.51 2
1006.58 2
1006.66 2
1006.73 2
1006.80 2
1006.87 2
1006.95 2
1007.02 2
1007.09 1
1007.17 1
1007.24 1
1007.31 1
1007.39 1
1007.46 1
1007.53 1
1007.61 1
1007.68 1
1007.75 1
1007.82 1
1007.90 1
1007.97 1
1008.04 0
1008.12 0
1008.19 0
1008.26 0
1008.34 0
1008.41 0
1008.48 0
1008.56 0
1008.63 0
1008.70 0
1008.77 0
1008.85 0
1008.92 0
1008.99 0
1009.07 0
1009.14 0
1009.21 1
1009.29 1
1009.36 1
1009.43 1
1009.51 1
1009.58 1
1009.65 1
1009.73 1
1009.80 1
1009.87 1
1009.95 1
1010.02 1
1010.09 1
1010.16 1
1010.24 1
1010.31 1
1010.38 1
1010.46 1
1010.53 1
1010.60 1
1010.68 1
1010.75 1
1010.82 1
1010.90 1
1010.97 2
1011.04 2
1011.12 2
1011.19 2
1011.26 2
1011.34 2
1011.41 2
1011.48 1
1011.56 1
1011.63 1
1011.70 1
1011.78 1
1011.85 1
1011.92 0
1012.00 0
1012.07 0
1012.14 0
1012.22 0
1012.29 0
1012.36 0
1012.43 0
1012.51 0
1012.58 0
1012.65 0
1012.73 0
1012.80 0
1012.87 0
1012.95 1
1013.02 1
1013.09 1
1013.17 1
1013.24 1
1013.31 1
1013.39 0
1013.46 0
1013.53 0
1013.61 0
1013.68 0
1013.75 0
1013.83 0
1013.90 0
1013.97 1
1014.05 1
1014.12 1
1014.19 1
1014.27 1
1014.34 1
1014.41 2
1014.49 2
1014.56 2
1014.63 2
1014.71 2
1014.78 3
1014.85 3
1014.93 3
1015.00 3
1015.07 3
1015.15 3
1015.22 3
1015.29 2
1015.37 2
1015.44 2
1015.51 2
1015.59 2
1015.66 2
1015.73 2
1015.81 2
1015.88 2
1015.95 2
1016.03 2
1016.10 2
1016.18 2
1016.25 2
1016.32 2
1016.40 2
1016.47 2
1016.54 2
1016.62 2
1016.69 2
1016.76 2
1016.84 1
1016.91 1
1016.98 0
1017.06 0
1017.13 0
1017.20 0
1017.28 0
1017.35 0
1017.42 0
1017.50 0
1017.57 1
1017.64 2
1017.72 2
1017.79 2
1017.86 2
1017.94 2
1018.01 2
1018.08 2
1018.16 2
1018.23 3
1018.30 3
1018.38 3
1018.45 3
1018.53 3
1018.60 3
1018.67 3
1018.75 2
1018.82 2
1018.89 1
1018.97 0
1019.04 0
1019.11 0
1019.19 0
1019.26 0
1019.33 0
1019.41 0
1019.48 0
1019.55 0
1019.63 1
1019.70 1
1019.78 2
1019.85 2
1019.92 2
1020.00 2
1020.07 1
1020.14 1
1020.22 1
1020.29 1
1020.36 1
1020.44 1
1020.51 1
1020.58 1
1020.66 1
1020.73 2
1020.80 2
1020.88 2
1020.95 2
1021.03 2
1021.10 2
1021.17 2
1021.25 2
1021.32 1
1021.39 1
1021.47 1
1021.54 0
1021.61 0
1021.69 0
1021.76 0
1021.84 0
1021.91 0
1021.98 0
1022.06 1
1022.13 1
1022.20 1
1022.28 1
1022.35 0
1022.42 0
1022.50 0
1022.57 0
1022.64 0
1022.72 0
1022.79 0
1022.87 0
1022.94 0
1023.01 1
1023.09 1
1023.16 1
1023.23 2
1023.31 2
1023.38 2
1023.46 2
1023.53 1
1023.60 1
1023.68 1
1023.75 1
1023.82 1
1023.90 1
1023.97 1
1024.04 1
1024.12 1
1024.19 1
1024.27 1
1024.34 1
1024.41 1
1024.49 1
1024.56 1
1024.63 1
1024.71 1
1024.78 2
1024.86 2
1024.93 2
1025.00 3
1025.08 3
1025.15 3
1025.22 3
1025.30 2
1025.37 2
1025.44 2
1025.52 1
1025.59 1
1025.67 0
1025.74 0
1025.81 0
1025.89 0
1025.96 0
1026.03 0
1026.11 0
1026.18 0
1026.26 0
1026.33 0
1026.40 0
1026.48 0
1026.55 0
1026.63 0
1026.70 0
1026.77 0
1026.85 0
1026.92 0
1026.99 0
1027.07 0
1027.14 1
1027.22 1
1027.29 1
1027.36 2
1027.44 2
1027.51 3
1027.58 3
1027.66 4
1027.73 4
1027.81 4
1027.88 4
1027.95 4
1028.03 4
1028.10 4
1028.18 4
1028.25 4
1028.32 4
1028.40 4
1028.47 4
1028.54 4
1028.62 4
1028.69 3
1028.77 3
1028.84 3
1028.91 3
1028.99 3
1029.06 3
1029.14 3
1029.21 3
1029.28 3
1029.36 2
1029.43 2
1029.50 2
1029.58 2
1029.65 2
1029.73 2
1029.80 3
1029.87 3
1029.95 4
1030.02 5
1030.10 5
1030.17 5
1030.24 5
1030.32 4
1030.39 4
1030.47 3
1030.54 2
1030.61 2
1030.69 2
1030.76 2
1030.83 2
1030.91 3
1030.98 3
1031.06 3
1031.13 3
1031.20 3
1031.28 3
1031.35 3
1031.43 4
1031.50 5
1031.57 5
1031.65 6
1031.72 6
1031.80 6
1031.87 6
1031.94 6
1032.02 5
1032.09 4
1032.17 4
1032.24 3
1032.31 2
1032.39 2
1032.46 2
1032.54 2
1032.61 2
1032.68 3
1032.76 3
1032.83 2
1032.91 2
1032.98 2
1033.05 1
1033.13 1
1033.20 1
1033.28 1
1033.35 1
1033.42 1
1033.50 1
1033.57 1
1033.65 1
1033.72 1
1033.79 1
1033.87 1
1033.94 2
1034.02 2
1034.09 1
1034.16 1
1034.24 0
1034.31 0
1034.39 0
1034.46 0
1034.53 0
1034.61 0
1034.68 0
1034.76 0
1034.83 0
1034.90 1
1034.98 1
1035.05 1
1035.13 1
1035.20 2
1035.28 2
1035.35 2
1035.42 2
1035.50 2
1035.57 2
1035.65 2
1035.72 2
1035.79 2
1035.87 2
1035.94 2
1036.02 1
1036.09 1
1036.16 0
1036.24 0
1036.31 0
1036.39 0
1036.46 0
1036.54 0
1036.61 0
1036.68 1
1036.76 1
1036.83 1
1036.91 2
1036.98 2
1037.05 2
1037.13 1
1037.20 1
1037.28 1
1037.35 1
1037.43 0
1037.50 0
1037.57 0
1037.65 0
1037.72 1
1037.80 1
1037.87 1
1037.94 1
1038.02 1
1038.09 1
1038.17 2
1038.24 2
1038.32 2
1038.39 2
1038.46 2
1038.54 2
1038.61 2
1038.69 2
1038.76 2
1038.83 3
1038.91 3
1038.98 3
1039.06 4
1039.13 4
1039.21 4
1039.28 4
1039.35 3
1039.43 3
1039.50 3
1039.58 2
1039.65 2
1039.73 2
1039.80 2
1039.87 2
1039.95 3
1040.02 3
1040.10 3
1040.17 3
1040.25 3
1040.32 4
1040.39 4
1040.47 4
1040.54 5
1040.62 4
1040.69 4
1040.77 4
1040.84 4
1040.91 4
1040.99 4
1041.06 4
1041.14 5
1041.21 6
1041.29 7
1041.36 7
1041.43 7
1041.51 7
1041.58 6
1041.66 6
1041.73 5
1041.81 5
1041.88 4
1041.95 4
1042.03 5
1042.10 5
1042.18 5
1042.25 4
1042.33 4
1042.40 3
1042.47 3
1042.55 2
1042.62 2
1042.70 2
1042.77 3
1042.85 3
1042.92 4
1042.99 5
1043.07 6
1043.14 6
1043.22 6
1043.29 6
1043.37 5
1043.44 5
1043.52 5
1043.59 5
1043.66 5
1043.74 5
1043.81 6
1043.89 6
1043.96 6
1044.04 6
1044.11 6
1044.19 6
1044.26 5
1044.33 5
1044.41 4
1044.48 3
1044.56 3
1044.63 2
1044.71 2
1044.78 3
1044.85 3
1044.93 4
1045.00 4
1045.08 5
1045.15 5
1045.23 5
1045.30 5
1045.38 5
1045.45 5
1045.52 6
1045.60 6
1045.67 6
1045.75 6
1045.82 6
1045.90 6
1045.97 6
1046.05 5
1046.12 5
1046.20 5
1046.27 4
1046.34 4
1046.42 3
1046.49 3
1046.57 2
1046.64 2
1046.72 2
1046.79 3
1046.87 3
1046.94 3
1047.01 4
1047.09 4
1047.16 5
1047.24 5
1047.31 5
1047.39 6
1047.46 6
1047.54 5
1047.61 5
1047.69 5
1047.76 5
1047.83 5
1047.91 5
1047.98 5
1048.06 6
1048.13 7
1048.21 7
1048.28 7
1048.36 7
1048.43 6
1048.51 6
1048.58 5
1048.65 5
1048.73 5
1048.80 5
1048.88 5
1048.95 5
1049.03 4
1049.10 4
1049.18 4
1049.25 3
1049.33 3
1049.40 2
1049.47 2
1049.55 1
1049.62 1
1049.70 1
1049.77 2
1049.85 2
1049.92 3
1050.00 3
1050.07 4
1050.15 4
1050.22 4
1050.30 4
1050.37 3
1050.44 3
1050.52 2
1050.59 1
1050.67 1
1050.74 1
1050.82 1
1050.89 2
1050.97 2
1051.04 3
1051.12 4
1051.19 5
1051.27 5
1051.34 5
1051.41 4
1051.49 4
1051.56 3
1051.64 2
1051.71 2
1051.79 2
1051.86 2
1051.94 3
1052.01 4
1052.09 5
1052.16 7
1052.24 8
1052.31 10
1052.39 11
1052.46 11
1052.54 11
1052.61 10
1052.68 9
1052.76 8
1052.83 7
1052.91 6
1052.98 5
1053.06 5
1053.13 5
1053.21 5
1053.28 6
1053.36 7
1053.43 7
1053.51 7
1053.58 7
1053.66 7
1053.73 7
1053.81 6
1053.88 5
1053.95 5
1054.03 5
1054.10 5
1054.18 6
1054.25 8
1054.33 9
1054.40 11
1054.48 12
1054.55 13
1054.63 14
1054.70 14
1054.78 15
1054.85 15
1054.93 15
1055.00 15
1055.08 15
1055.15 14
1055.23 14
1055.30 13
1055.38 12
1055.45 11
1055.53 10
1055.60 10
1055.68 9
1055.75 9
1055.82 8
1055.90 8
1055.97 8
1056.05 7
1056.12 7
1056.20 6
1056.27 6
1056.35 5
1056.42 4
1056.50 4
1056.57 4
1056.65 4
1056.72 5
1056.80 6
1056.87 8
1056.95 9
1057.02 10
1057.10 11
1057.17 11
1057.25 11
1057.32 11
1057.40 10
1057.47 10
1057.55 9
1057.62 9
1057.70 8
1057.77 8
1057.85 7
1057.92 7
1058.00 7
1058.07 7
1058.15 7
1058.22 8
1058.30 8
1058.37 9
1058.44 10
1058.52 10
1058.59 11
1058.67 12
1058.74 13
1058.82 14
1058.89 15
1058.97 15
1059.04 15
1059.12 14
1059.19 13
1059.27 12
1059.34 11
1059.42 10
1059.49 9
1059.57 9
1059.64 9
1059.72 8
1059.79 8
1059.87 8
1059.94 8
1060.02 8
1060.09 9
1060.17 9
1060.24 9
1060.32 10
1060.39 10
1060.47 10
1060.54 10
1060.62 10
1060.69 10
1060.77 10
1060.84 9
1060.92 9
1060.99 8
1061.07 8
1061.14 8
1061.22 8
1061.29 8
1061.37 9
1061.44 9
1061.52 10
1061.59 10
1061.67 10
1061.74 9
1061.82 8
1061.89 8
1061.97 7
1062.04 7
1062.12 6
1062.19 6
1062.27 6
1062.34 6
1062.42 5
1062.49 5
1062.57 4
1062.64 3
1062.72 3
1062.79 3
1062.87 3
1062.94 4
1063.02 5
1063.09 5
1063.17 6
1063.24 6
1063.32 5
1063.39 5
1063.47 5
1063.55 4
1063.62 4
1063.70 3
1063.77 3
1063.85 2
1063.92 2
1064.00 2
1064.07 2
1064.15 2
1064.22 2
1064.30 3
1064.37 4
1064.45 5
1064.52 5
1064.60 5
1064.67 5
1064.75 5
1064.82 4
1064.90 3
1064.97 2
1065.05 2
1065.12 1
1065.20 0
1065.27 0
1065.35 0
1065.42 0
1065.50 0
1065.57 0
1065.65 0
1065.72 0
1065.80 0
1065.87 0
1065.95 0
1066.02 0
1066.10 1
1066.17 2
1066.25 3
1066.33 4
1066.40 5
1066.48 6
1066.55 6
1066.63 5
1066.70 5
1066.78 4
1066.85 4
1066.93 3
1067.00 3
1067.08 3
1067.15 2
1067.23 3
1067.30 3
1067.38 3
1067.45 3
1067.53 4
1067.60 4
1067.68 5
1067.75 4
1067.83 4
1067.90 2
1067.98 1
1068.06 0
1068.13 0
1068.21 0
1068.28 0
1068.36 0
1068.43 0
1068.51 1
1068.58 1
1068.66 2
1068.73 2
1068.81 2
1068.88 2
1068.96 2
1069.03 2
1069.11 2
1069.18 3
1069.26 3
1069.33 4
1069.41 4
1069.49 5
1069.56 6
1069.64 7
1069.71 8
1069.79 9
1069.86 10
1069.94 12
1070.01 13
1070.09 13
1070.16 14
1070.24 13
1070.31 13
1070.39 12
1070.46 11
1070.54 11
1070.62 10
1070.69 10
1070.77 10
1070.84 10
1070.92 10
1070.99 10
1071.07 10
1071.14 10
1071.22 10
1071.29 10
1071.37 10
1071.44 10
1071.52 10
1071.59 11
1071.67 11
1071.75 11
1071.82 11
1071.90 11
1071.97 11
1072.05 10
1072.12 9
1072.20 9
1072.27 8
1072.35 8
1072.42 8
1072.50 8
1072.58 8
1072.65 8
1072.73 8
1072.80 9
1072.88 9
1072.95 8
1073.03 8
1073.10 9
1073.18 9
1073.25 8
1073.33 8
1073.40 8
1073.48 7
1073.56 7
1073.63 6
1073.71 6
1073.78 5
1073.86 5
1073.93 5
1074.01 4
1074.08 4
1074.16 3
1074.23 2
1074.31 1
1074.39 0
1074.46 0
1074.54 0
1074.61 0
1074.69 0
1074.76 0
1074.84 0
1074.91 0
1074.99 0
1075.06 1
1075.14 2
1075.22 3
1075.29 3
1075.37 2
1075.44 2
1075.52 1
1075.59 1
1075.67 1
1075.74 1
1075.82 2
1075.90 3
1075.97 5
1076.05 6
1076.12 7
1076.20 7
1076.27 8
1076.35 8
1076.42 9
1076.50 10
1076.58 11
1076.65 13
1076.73 14
1076.80 16
1076.88 18
1076.95 19
1077.03 20
1077.10 20
1077.18 20
1077.26 19
1077.33 19
1077.41 18
1077.48 18
1077.56 17
1077.63 16
1077.71 15
1077.78 15
1077.86 14
1077.94 14
1078.01 13
1078.09 12
1078.16 12
1078.24 11
1078.31 10
1078.39 10
1078.47 10
1078.54 10
1078.62 11
1078.69 12
1078.77 13
1078.84 13
1078.92 12
1078.99 11
1079.07 9
1079.15 8
1079.22 7
1079.30 7
1079.37 7
1079.45 9
1079.52 11
1079.60 13
1079.68 15
1079.75 16
1079.83 16
1079.90 15
1079.98 13
1080.05 11
1080.13 10
1080.20 9
1080.28 8
1080.36 8
1080.43 9
1080.51 9
1080.58 10
1080.66 10
1080.73 10
1080.81 10
1080.89 9
1080.96 9
1081.04 8
1081.11 8
1081.19 8
1081.26 8
1081.34 9
1081.42 9
1081.49 9
1081.57 9
1081.64 9
1081.72 8
1081.79 8
1081.87 8
1081.95 9
1082.02 10
1082.10 11
1082.17 13
1082.25 15
1082.32 17
1082.40 19
1082.48 20
1082.55 20
1082.63 21
1082.70 21
1082.78 21
1082.86 21
1082.93 21
1083.01 21
1083.08 20
1083.16 20
1083.23 19
1083.31 17
1083.39 16
1083.46 15
1083.54 14
1083.61 14
1083.69 13
1083.76 12
1083.84 12
1083.92 11
1083.99 11
1084.07 10
1084.14 9
1084.22 7
1084.30 6
1084.37 4
1084.45 3
1084.52 3
1084.60 3
1084.67 3
1084.75 4
1084.83 5
1084.90 6
1084.98 8
1085.05 9
1085.13 10
1085.21 11
1085.28 12
1085.36 12
1085.43 12
1085.51 11
1085.58 10
1085.66 9
1085.74 8
1085.81 8
1085.89 9
1085.96 10
1086.04 11
1086.12 12
1086.19 13
1086.27 14
1086.34 15
1086.42 16
1086.50 18
1086.57 20
1086.65 21
1086.72 22
1086.80 22
1086.87 21
1086.95 20
1087.03 17
1087.10 15
1087.18 13
1087.25 11
1087.33 10
1087.41 10
1087.48 10
1087.56 11
1087.63 12
1087.71 14
1087.79 15
1087.86 16
1087.94 17
1088.01 17
1088.09 16
1088.17 16
1088.24 15
1088.32 14
1088.39 14
1088.47 13
1088.55 13
1088.62 13
1088.70 13
1088.77 13
1088.85 14
1088.93 14
1089.00 14
1089.08 15
1089.15 16
1089.23 17
1089.31 17
1089.38 17
1089.46 16
1089.53 15
1089.61 12
1089.69 9
1089.76 7
1089.84 5
1089.91 4
1089.99 4
1090.07 5
1090.14 6
1090.22 8
1090.29 10
1090.37 11
1090.45 11
1090.52 11
1090.60 10
1090.67 10
1090.75 8
1090.83 7
1090.90 6
1090.98 5
1091.05 4
1091.13 3
1091.21 2
1091.28 2
1091.36 2
1091.43 2
1091.51 2
1091.59 2
1091.66 2
1091.74 2
1091.81 2
1091.89 2
1091.97 1
1092.04 1
1092.12 1
1092.19 0
1092.27 0
1092.35 0
1092.42 0
1092.50 1
1092.58 1
1092.65 0
1092.73 0
1092.80 0
1092.88 0
1092.96 0
1093.03 0
1093.11 0
1093.18 0
1093.26 0
1093.34 0
1093.41 1
1093.49 1
1093.56 2
1093.64 2
1093.72 3
1093.79 4
1093.87 4
1093.95 4
1094.02 4
1094.10 4
1094.17 3
1094.25 2
1094.33 1
1094.40 0
1094.48 0
1094.55 0
1094.63 0
1094.71 0
1094.78 0
1094.86 0
1094.94 0
1095.01 1
1095.09 3
1095.16 5
1095.24 6
1095.32 8
1095.39 9
1095.47 9
1095.55 10
1095.62 10
1095.70 11
1095.77 11
1095.85 11
1095.93 11
1096.00 11
1096.08 10
1096.16 10
1096.23 9
1096.31 9
1096.38 8
1096.46 7
1096.54 6
1096.61 5
1096.69 5
1096.77 5
1096.84 6
1096.92 8
1096.99 11
1097.07 14
1097.15 18
1097.22 20
1097.30 21
1097.38 21
1097.45 20
1097.53 18
1097.60 15
1097.68 13
1097.76 11
1097.83 10
1097.91 10
1097.99 11
1098.06 11
1098.14 12
1098.21 13
1098.29 14
1098.37 15
1098.44 15
1098.52 16
1098.60 16
1098.67 17
1098.75 17
1098.82 18
1098.90 18
1098.98 18
1099.05 18
1099.13 18
1099.21 18
1099.28 18
1099.36 19
1099.44 21
1099.51 22
1099.59 24
1099.66 26
1099.74 28
1099.82 29
1099.89 29
1099.97 29
1100.05 28
1100.12 28
1100.20 28
1100.28 28
1100.35 29
1100.43 29
1100.50 30
1100.58 30
1100.66 30
1100.73 30
1100.81 29
1100.89 27
1100.96 26
1101.04 25
1101.12 24
1101.19 23
1101.27 23
1101.35 23
1101.42 23
1101.50 23
1101.57 21
1101.65 19
1101.73 17
1101.80 14
1101.88 11
1101.96 9
1102.03 7
1102.11 7
1102.19 7
1102.26 8
1102.34 9
1102.42 10
1102.49 10
1102.57 11
1102.64 11
1102.72 12
1102.80 13
1102.87 15
1102.95 17
1103.03 19
1103.10 21
1103.18 22
1103.26 23
1103.33 23
1103.41 23
1103.49 23
1103.56 22
1103.64 21
1103.72 21
1103.79 20
1103.87 19
1103.94 18
1104.02 17
1104.10 16
1104.17 15
1104.25 14
1104.33 14
1104.40 14
1104.48 16
1104.56 18
1104.63 20
1104.71 23
1104.79 25
1104.86 27
1104.94 28
1105.02 28
1105.09 27
1105.17 26
1105.25 24
1105.32 22
1105.40 21
1105.48 19
1105.55 19
1105.63 19
1105.70 20
1105.78 21
1105.86 23
1105.93 24
1106.01 24
1106.09 24
1106.16 24
1106.24 23
1106.32 22
1106.39 20
1106.47 19
1106.55 17
1106.62 16
1106.70 16
1106.78 16
1106.85 16
1106.93 18
1107.01 19
1107.08 21
1107.16 23
1107.24 24
1107.31 24
1107.39 24
1107.47 23
1107.54 22
1107.62 21
1107.70 20
1107.77 20
1107.85 20
1107.93 20
1108.00 20
1108.08 19
1108.16 19
1108.23 18
1108.31 17
1108.39 16
1108.46 15
1108.54 14
1108.62 14
1108.69 14
1108.77 14
1108.85 14
1108.92 14
1109.00 15
1109.08 16
1109.15 17
1109.23 18
1109.31 19
1109.38 20
1109.46 21
1109.54 22
1109.61 23
1109.69 24
1109.77 25
1109.84 25
1109.92 25
1110.00 24
1110.07 22
1110.15 21
1110.23 19
1110.30 19
1110.38 19
1110.46 21
1110.53 22
1110.61 25
1110.69 27
1110.76 29
1110.84 30
1110.92 32
1110.99 32
1111.07 32
1111.15 32
1111.22 32
1111.30 31
1111.38 30
1111.45 29
1111.53 29
1111.61 28
1111.68 28
1111.76 28
1111.84 28
1111.91 28
1111.99 27
1112.07 27
1112.15 26
1112.22 25
1112.30 24
1112.38 23
1112.45 22
1112.53 21
1112.61 21
1112.68 22
1112.76 23
1112.84 25
1112.91 27
1112.99 28
1113.07 29
1113.14 30
1113.22 31
1113.30 31
1113.37 31
1113.45 32
1113.53 32
1113.60 33
1113.68 34
1113.76 34
1113.84 34
1113.91 33
1113.99 33
1114.07 32
1114.14 31
1114.22 30
1114.30 29
1114.37 29
1114.45 28
1114.53 26
1114.60 24
1114.68 21
1114.76 18
1114.83 15
1114.91 12
1114.99 10
1115.07 9
1115.14 9
1115.22 9
1115.30 9
1115.37 10
1115.45 11
1115.53 12
1115.60 14
1115.68 16
1115.76 19
1115.83 21
1115.91 22
1115.99 22
1116.06 22
1116.14 20
1116.22 18
1116.30 16
1116.37 15
1116.45 14
1116.53 14
1116.60 14
1116.68 15
1116.76 15
1116.83 15
1116.91 14
1116.99 13
1117.06 12
1117.14 10
1117.22 9
1117.30 9
1117.37 8
1117.45 8
1117.53 8
1117.60 8
1117.68 7
1117.76 7
1117.83 6
1117.91 5
1117.99 4
1118.07 4
1118.14 4
1118.22 4
1118.30 5
1118.37 7
1118.45 9
1118.53 10
1118.60 11
1118.68 11
1118.76 10
1118.84 9
1118.91 7
1118.99 5
1119.07 4
1119.14 3
1119.22 3
1119.30 3
1119.37 3
1119.45 3
1119.53 2
1119.61 1
1119.68 0
1119.76 0
1119.84 0
1119.91 0
1119.99 0
1120.07 0
1120.15 0
1120.22 1
1120.30 2
1120.38 2
1120.45 2
1120.53 2
1120.61 2
1120.68 2
1120.76 2
1120.84 3
1120.92 3
1120.99 3
1121.07 3
1121.15 3
1121.22 3
1121.30 3
1121.38 2
1121.46 2
1121.53 2
1121.61 1
1121.69 1
1121.76 0
1121.84 0
1121.92 0
1122.00 0
1122.07 1
1122.15 1
1122.23 2
1122.30 3
1122.38 4
1122.46 7
1122.54 10
1122.61 15
1122.69 19
1122.77 23
1122.84 26
1122.92 28
1123.00 28
1123.08 27
1123.15 25
1123.23 23
1123.31 22
1123.38 21
1123.46 22
1123.54 23
1123.62 25
1123.69 27
1123.77 29
1123.85 30
1123.92 30
1124.00 29
1124.08 28
1124.16 26
1124.23 24
1124.31 24
1124.39 25
1124.46 27
1124.54 31
1124.62 35
1124.70 40
1124.77 44
1124.85 48
1124.93 51
1125.01 53
1125.08 55
1125.16 56
1125.24 57
1125.31 57
1125.39 57
1125.47 56
1125.55 55
1125.62 54
1125.70 53
1125.78 51
1125.85 49
1125.93 47
1126.01 46
1126.09 45
1126.16 44
1126.24 45
1126.32 45
1126.40 46
1126.47 47
1126.55 48
1126.63 48
1126.70 49
1126.78 50
1126.86 51
1126.94 52
1127.01 53
1127.09 54
1127.17 56
1127.25 58
1127.32 60
1127.40 63
1127.48 65
1127.56 67
1127.63 68
1127.71 68
1127.79 67
1127.86 66
1127.94 65
1128.02 64
1128.10 63
1128.17 62
1128.25 63
1128.33 63
1128.41 63
1128.48 63
1128.56 63
1128.64 62
1128.72 62
1128.79 62
1128.87 63
1128.95 65
1129.02 69
1129.10 72
1129.18 75
1129.26 77
1129.33 77
1129.41 76
1129.49 73
1129.57 69
1129.64 66
1129.72 63
1129.80 60
1129.88 57
1129.95 55
1130.03 52
1130.11 49
1130.19 47
1130.26 46
1130.34 45
1130.42 44
1130.49 44
1130.57 44
1130.65 44
1130.73 43
1130.80 41
1130.88 40
1130.96 38
1131.04 36
1131.11 34
1131.19 32
1131.27 30
1131.35 27
1131.42 24
1131.50 22
1131.58 19
1131.66 18
1131.73 18
1131.81 18
1131.89 19
1131.97 21
1132.04 23
1132.12 25
1132.20 26
1132.28 26
1132.35 25
1132.43 24
1132.51 22
1132.59 21
1132.66 20
1132.74 18
1132.82 17
1132.90 16
1132.97 14
1133.05 13
1133.13 11
1133.21 10
1133.28 9
1133.36 8
1133.44 9
1133.52 10
1133.59 12
1133.67 14
1133.75 16
1133.83 18
1133.90 19
1133.98 19
1134.06 20
1134.14 20
1134.21 20
1134.29 20
1134.37 20
1134.45 21
1134.52 21
1134.60 20
1134.68 18
1134.76 16
1134.83 14
1134.91 13
1134.99 12
1135.07 11
1135.14 12
1135.22 12
1135.30 13
1135.38 14
1135.45 14
1135.53 14
1135.61 13
1135.69 12
1135.77 12
1135.84 11
1135.92 10
1136.00 10
1136.08 10
1136.15 11
1136.23 11
1136.31 10
1136.39 10
1136.46 9
1136.54 7
1136.62 5
1136.70 3
1136.77 1
1136.85 0
1136.93 0
1137.01 0
1137.08 0
1137.16 0
1137.24 0
1137.32 0
1137.40 0
1137.47 0
1137.55 0
1137.63 2
1137.71 4
1137.78 5
1137.86 6
1137.94 6
1138.02 6
1138.09 6
1138.17 5
1138.25 5
1138.33 6
1138.40 8
1138.48 12
1138.56 16
1138.64 20
1138.72 24
1138.79 27
1138.87 29
1138.95 30
1139.03 31
1139.10 32
1139.18 32
1139.26 33
1139.34 33
1139.42 32
1139.49 31
1139.57 28
1139.65 26
1139.73 22
1139.80 19
1139.88 16
1139.96 14
1140.04 13
1140.11 14
1140.19 16
1140.27 19
1140.35 23
1140.43 28
1140.50 32
1140.58 36
1140.66 38
1140.74 39
1140.81 38
1140.89 35
1140.97 33
1141.05 31
1141.13 29
1141.20 29
1141.28 30
1141.36 32
1141.44 34
1141.51 36
1141.59 38
1141.67 39
1141.75 41
1141.83 43
1141.90 44
1141.98 46
1142.06 49
1142.14 52
1142.21 55
1142.29 58
1142.37 61
1142.45 63
1142.53 66
1142.60 68
1142.68 69
1142.76 70
1142.84 72
1142.92 74
1142.99 76
1143.07 78
1143.15 80
1143.23 82
1143.30 83
1143.38 83
1143.46 82
1143.54 79
1143.62 76
1143.69 71
1143.77 66
1143.85 62
1143.93 58
1144.01 56
1144.08 56
1144.16 57
1144.24 59
1144.32 62
1144.39 64
1144.47 66
1144.55 67
1144.63 68
1144.71 70
1144.78 72
1144.86 75
1144.94 77
1145.02 80
1145.10 81
1145.17 81
1145.25 80
1145.33 77
1145.41 73
1145.49 68
1145.56 63
1145.64 58
1145.72 55
1145.80 52
1145.87 51
1145.95 50
1146.03 50
1146.11 50
1146.19 50
1146.26 51
1146.34 51
1146.42 51
1146.50 52
1146.58 53
1146.65 53
1146.73 55
1146.81 56
1146.89 57
1146.97 58
1147.04 58
1147.12 56
1147.20 54
1147.28 52
1147.36 50
1147.43 48
1147.51 48
1147.59 48
1147.67 50
1147.75 51
1147.82 51
1147.90 51
1147.98 49
1148.06 46
1148.14 42
1148.21 38
1148.29 35
1148.37 32
1148.45 29
1148.53 26
1148.60 23
1148.68 21
1148.76 18
1148.84 16
1148.92 14
1148.99 12
1149.07 12
1149.15 12
1149.23 12
1149.31 13
1149.38 13
1149.46 13
1149.54 13
1149.62 12
1149.70 12
1149.77 11
1149.85 11
1149.93 11
1150.01 11
1150.09 11
1150.17 11
1150.24 12
1150.32 13
1150.40 15
1150.48 17
1150.56 19
1150.63 21
1150.71 23
1150.79 24
1150.87 23
1150.95 21
1151.02 18
1151.10 15
1151.18 11
1151.26 7
1151.34 2
1151.41 0
1151.49 0
1151.57 0
1151.65 0
1151.73 0
1151.81 0
1151.88 0
1151.96 0
1152.04 2
1152.12 5
1152.20 6
1152.27 7
1152.35 7
1152.43 5
1152.51 4
1152.59 2
1152.67 0
1152.74 0
1152.82 0
1152.90 0
1152.98 0
1153.06 0
1153.13 1
1153.21 3
1153.29 6
1153.37 8
1153.45 9
1153.53 10
1153.60 10
1153.68 9
1153.76 7
1153.84 5
1153.92 4
1153.99 3
1154.07 4
1154.15 6
1154.23 9
1154.31 12
1154.39 15
1154.46 17
1154.54 18
1154.62 18
1154.70 17
1154.78 16
1154.86 14
1154.93 13
1155.01 13
1155.09 12
1155.17 13
1155.25 14
1155.32 14
1155.40 15
1155.48 16
1155.56 16
1155.64 15
1155.72 15
1155.79 14
1155.87 14
1155.95 14
1156.03 15
1156.11 17
1156.19 18
1156.26 19
1156.34 20
1156.42 20
1156.50 20
1156.58 20
1156.66 20
1156.73 20
1156.81 20
1156.89 20
1156.97 20
1157.05 20
1157.13 20
1157.20 20
1157.28 20
1157.36 20
1157.44 22
1157.52 24
1157.60 26
1157.67 29
1157.75 31
1157.83 33
1157.91 34
1157.99 34
1158.07 34
1158.14 33
1158.22 32
1158.30 31
1158.38 30
1158.46 30
1158.54 30
1158.61 29
1158.69 29
1158.77 29
1158.85 29
1158.93 29
1159.01 29
1159.08 30
1159.16 30
1159.24 30
1159.32 29
1159.40 29
1159.48 27
1159.55 26
1159.63 24
1159.71 22
1159.79 20
1159.87 18
1159.95 16
1160.02 16
1160.10 16
1160.18 18
1160.26 20
1160.34 23
1160.42 25
1160.50 28
1160.57 29
1160.65 30
1160.73 29
1160.81 28
1160.89 26
1160.97 25
1161.04 24
1161.12 23
1161.20 23
1161.28 24
1161.36 25
1161.44 26
1161.52 27
1161.59 28
1161.67 27
1161.75 26
1161.83 24
1161.91 21
1161.99 17
1162.06 14
1162.14 11
1162.22 9
1162.30 8
1162.38 9
1162.46 11
1162.54 13
1162.61 16
1162.69 18
1162.77 19
1162.85 19
1162.93 19
1163.01 18
1163.09 16
1163.16 15
1163.24 13
1163.32 11
1163.40 9
1163.48 7
1163.56 6
1163.63 4
1163.71 4
1163.79 4
1163.87 5
1163.95 6
1164.03 7
1164.11 8
1164.18 9
1164.26 9
1164.34 10
1164.42 10
1164.50 11
1164.58 12
1164.66 14
1164.73 15
1164.81 16
1164.89 18
1164.97 20
1165.05 23
1165.13 26
1165.21 29
1165.28 32
1165.36 35
1165.44 37
1165.52 39
1165.60 39
1165.68 39
1165.76 38
1165.83 36
1165.91 35
1165.99 33
1166.07 32
1166.15 32
1166.23 31
1166.31 32
1166.39 32
1166.46 34
1166.54 35
1166.62 37
1166.70 39
1166.78 40
1166.86 42
1166.94 44
1167.01 45
1167.09 45
1167.17 45
1167.25 44
1167.33 43
1167.41 41
1167.49 38
1167.56 34
1167.64 31
1167.72 28
1167.80 26
1167.88 26
1167.96 28
1168.04 32
1168.12 37
1168.19 43
1168.27 48
1168.35 53
1168.43 57
1168.51 61
1168.59 63
1168.67 64
1168.75 65
1168.82 64
1168.90 63
1168.98 61
1169.06 58
1169.14 55
1169.22 52
1169.30 49
1169.38 46
1169.45 43
1169.53 39
1169.61 37
1169.69 34
1169.77 33
1169.85 33
1169.93 33
1170.00 34
1170.08 35
1170.16 36
1170.24 35
1170.32 34
1170.40 31
1170.48 27
1170.56 24
1170.64 21
1170.71 18
1170.79 18
1170.87 19
1170.95 21
1171.03 23
1171.11 24
1171.19 25
1171.27 24
1171.34 22
1171.42 19
1171.50 17
1171.58 15
1171.66 14
1171.74 15
1171.82 15
1171.90 16
1171.97 17
1172.05 18
1172.13 18
1172.21 18
1172.29 18
1172.37 17
1172.45 17
1172.53 18
1172.61 18
1172.68 19
1172.76 20
1172.84 21
1172.92 21
1173.00 21
1173.08 21
1173.16 21
1173.24 20
1173.31 19
1173.39 17
1173.47 15
1173.55 13
1173.63 10
1173.71 7
1173.79 4
1173.87 2
1173.95 0
1174.02 0
1174.10 0
1174.18 0
1174.26 0
1174.34 0
1174.42 0
1174.50 0
1174.58 0
1174.66 1
1174.73 3
1174.81 4
1174.89 4
1174.97 3
1175.05 2
1175.13 2
1175.21 1
1175.29 0
1175.37 1
1175.45 1
1175.52 2
1175.60 3
1175.68 3
1175.76 3
1175.84 3
1175.92 2
1176.00 3
1176.08 4
1176.16 6
1176.23 8
1176.31 11
1176.39 13
1176.47 14
1176.55 14
1176.63 13
1176.71 13
1176.79 12
1176.87 13
1176.95 15
1177.02 19
1177.10 23
1177.18 27
1177.26 30
1177.34 32
1177.42 32
1177.50 30
1177.58 27
1177.66 23
1177.74 19
1177.81 14
1177.89 10
1177.97 5
1178.05 1
1178.13 0
1178.21 0
1178.29 0
1178.37 0
1178.45 0
1178.53 2
1178.60 5
1178.68 8
1178.76 12
1178.84 15
1178.92 19
1179.00 23
1179.08 26
1179.16 28
1179.24 28
1179.32 27
1179.40 25
1179.47 22
1179.55 19
1179.63 16
1179.71 14
1179.79 13
1179.87 14
1179.95 16
1180.03 18
1180.11 20
1180.19 22
1180.27 24
1180.34 24
1180.42 24
1180.50 23
1180.58 22
1180.66 20
1180.74 19
1180.82 17
1180.90 17
1180.98 16
1181.06 17
1181.14 18
1181.21 19
1181.29 22
1181.37 24
1181.45 26
1181.53 29
1181.61 31
1181.69 34
1181.77 36
1181.85 40
1181.93 43
1182.01 47
1182.09 50
1182.16 52
1182.24 53
1182.32 53
1182.40 51
1182.48 48
1182.56 45
1182.64 42
1182.72 39
1182.80 37
1182.88 35
1182.96 35
1183.04 34
1183.11 34
1183.19 34
1183.27 33
1183.35 33
1183.43 32
1183.51 32
1183.59 31
1183.67 31
1183.75 31
1183.83 30
1183.91 29
1183.99 28
1184.06 25
1184.14 24
1184.22 22
1184.30 21
1184.38 21
1184.46 22
1184.54 23
1184.62 23
1184.70 23
1184.78 21
1184.86 20
1184.94 18
1185.02 16
1185.09 15
1185.17 15
1185.25 15
1185.33 16
1185.41 16
1185.49 16
1185.57 16
1185.65 16
1185.73 15
1185.81 14
1185.89 13
1185.97 12
1186.05 11
1186.13 10
1186.20 9
1186.28 8
1186.36 7
1186.44 7
1186.52 7
1186.60 7
1186.68 9
1186.76 11
1186.84 14
1186.92 18
1187.00 22
1187.08 27
1187.16 31
1187.24 35
1187.32 38
1187.39 40
1187.47 41
1187.55 42
1187.63 42
1187.71 42
1187.79 43
1187.87 42
1187.95 42
1188.03 41
1188.11 39
1188.19 38
1188.27 38
1188.35 38
1188.43 40
1188.51 43
1188.58 45
1188.66 48
1188.74 50
1188.82 50
1188.90 48
1188.98 44
1189.06 40
1189.14 34
1189.22 28
1189.30 23
1189.38 19
1189.46 16
1189.54 15
1189.62 14
1189.70 15
1189.78 16
1189.86 17
1189.93 18
1190.01 18
1190.09 18
1190.17 18
1190.25 18
1190.33 18
1190.41 17
1190.49 17
1190.57 18
1190.65 18
1190.73 19
1190.81 19
1190.89 19
1190.97 20
1191.05 20
1191.13 20
1191.21 19
1191.29 19
1191.36 18
1191.44 16
1191.52 15
1191.60 14
1191.68 13
1191.76 12
1191.84 11
1191.92 10
1192.00 10
1192.08 9
1192.16 9
1192.24 9
1192.32 10
1192.40 12
1192.48 15
1192.56 18
1192.64 20
1192.72 22
1192.80 23
1192.87 23
1192.95 21
1193.03 19
1193.11 16
1193.19 14
1193.27 12
1193.35 11
1193.43 12
1193.51 13
1193.59 15
1193.67 19
1193.75 22
1193.83 27
1193.91 32
1193.99 37
1194.07 42
1194.15 46
1194.23 49
1194.31 50
1194.39 49
1194.47 46
1194.55 41
1194.62 37
1194.70 33
1194.78 30
1194.86 28
1194.94 28
1195.02 30
1195.10 33
1195.18 36
1195.26 40
1195.34 44
1195.42 46
1195.50 46
1195.58 45
1195.66 42
1195.74 37
1195.82 31
1195.90 27
1195.98 24
1196.06 23
1196.14 24
1196.22 28
1196.30 31
1196.38 34
1196.46 35
1196.54 34
1196.62 30
1196.69 25
1196.77 19
1196.85 13
1196.93 9
1197.01 6
1197.09 5
1197.17 5
1197.25 5
1197.33 6
1197.41 6
1197.49 5
1197.57 5
1197.65 4
1197.73 4
1197.81 5
1197.89 6
1197.97 8
1198.05 10
1198.13 13
1198.21 15
1198.29 18
1198.37 20
1198.45 22
1198.53 24
1198.61 25
1198.69 26
1198.77 26
1198.85 26
1198.93 26
1199.01 25
1199.09 25
1199.16 24
1199.24 24
1199.32 25
1199.40 25
1199.48 26
1199.56 27
1199.64 28
1199.72 28
1199.80 28
1199.88 27
1199.96 26
1200.04 24
1200.12 23
1200.20 21
1200.28 19
1200.36 18
1200.44 17
1200.52 16
1200.60 14
1200.68 13
1200.76 12
1200.84 10
1200.92 8
1201.00 6
1201.08 5
1201.16 3
1201.24 2
1201.32 1
1201.40 0
1201.48 0
1201.56 0
1201.64 0
1201.72 0
1201.80 0
1201.88 0
1201.96 0
1202.04 0
1202.12 0
1202.20 2
1202.28 5
1202.36 8
1202.44 12
1202.52 16
1202.60 19
1202.68 21
1202.76 22
1202.84 22
1202.91 21
1202.99 20
1203.07 17
1203.15 15
1203.23 12
1203.31 9
1203.39 8
1203.47 8
1203.55 10
1203.63 13
1203.71 18
1203.79 23
1203.87 27
1203.95 31
1204.03 33
1204.11 33
1204.19 32
1204.27 30
1204.35 27
1204.43 24
1204.51 21
1204.59 18
1204.67 16
1204.75 14
1204.83 14
1204.91 15
1204.99 16
1205.07 17
1205.15 18
1205.23 18
1205.31 18
1205.39 16
1205.47 15
1205.55 15
1205.63 17
1205.71 22
1205.79 28
1205.87 36
1205.95 45
1206.03 54
1206.11 62
1206.19 67
1206.27 71
1206.35 73
1206.43 75
1206.51 75
1206.59 76
1206.67 77
1206.75 78
1206.83 78
1206.91 78
1206.99 77
1207.07 76
1207.15 75
1207.23 73
1207.31 72
1207.39 69
1207.47 66
1207.55 61
1207.63 55
1207.71 48
1207.79 41
1207.87 36
1207.95 31
1208.03 29
1208.11 28
1208.19 29
1208.27 30
1208.35 30
1208.43 30
1208.51 30
1208.59 30
1208.67 29
1208.75 28
1208.83 29
1208.91 31
1208.99 34
1209.07 39
1209.15 45
1209.23 52
1209.31 59
1209.39 66
1209.47 71
1209.55 74
1209.63 75
1209.71 75
1209.79 73
1209.87 71
1209.95 69
1210.03 67
1210.11 64
1210.19 60
1210.27 55
1210.35 51
1210.43 46
1210.51 43
1210.59 41
1210.67 40
1210.75 42
1210.83 44
1210.91 46
1210.99 47
1211.07 47
1211.15 46
1211.23 45
1211.31 44
1211.39 44
1211.47 47
1211.55 53
1211.63 59
1211.71 67
1211.79 74
1211.87 79
1211.95 81
1212.03 81
1212.12 77
1212.20 72
1212.28 66
1212.36 60
1212.44 54
1212.52 50
1212.60 46
1212.68 43
1212.76 41
1212.84 39
1212.92 38
1213.00 38
1213.08 39
1213.16 41
1213.24 44
1213.32 48
1213.40 51
1213.48 53
1213.56 55
1213.64 56
1213.72 57
1213.80 58
1213.88 59
1213.96 59
1214.04 58
1214.12 57
1214.20 55
1214.28 54
1214.36 53
1214.44 53
1214.52 55
1214.60 58
1214.68 62
1214.76 67
1214.84 72
1214.92 78
1215.00 83
1215.08 87
1215.16 90
1215.24 92
1215.32 90
1215.40 87
1215.48 81
1215.56 74
1215.64 66
1215.72 57
1215.80 49
1215.89 42
1215.97 37
1216.05 35
1216.13 36
1216.21 40
1216.29 46
1216.37 53
1216.45 60
1216.53 65
1216.61 69
1216.69 71
1216.77 71
1216.85 70
1216.93 69
1217.01 68
1217.09 67
1217.17 66
1217.25 64
1217.33 62
1217.41 60
1217.49 58
1217.57 56
1217.65 56
1217.73 57
1217.81 60
1217.89 64
1217.97 68
1218.05 72
1218.13 76
1218.21 80
1218.29 84
1218.38 87
1218.46 89
1218.54 90
1218.62 91
1218.70 91
1218.78 91
1218.86 90
1218.94 89
1219.02 87
1219.10 86
1219.18 84
1219.26 82
1219.34 81
1219.42 79
1219.50 77
1219.58 74
1219.66 72
1219.74 69
1219.82 67
1219.90 64
1219.98 62
1220.06 61
1220.14 60
1220.22 61
1220.30 63
1220.38 65
1220.47 69
1220.55 73
1220.63 78
1220.71 83
1220.79 87
1220.87 91
1220.95 95
1221.03 97
1221.11 99
1221.19 100
1221.27 100
1221.35 99
1221.43 98
1221.51 96
1221.59 94
1221.67 92
1221.75 91
1221.83 91
1221.91 92
1221.99 93
1222.07 94
1222.15 94
1222.24 94
1222.32 93
1222.40 90
1222.48 87
1222.56 83
1222.64 79
1222.72 74
1222.80 69
1222.88 65
1222.96 61
1223.04 59
1223.12 58
1223.20 59
1223.28 61
1223.36 65
1223.44 70
1223.52 75
1223.60 80
1223.68 84
1223.77 87
1223.85 88
1223.93 87
1224.01 85
1224.09 82
1224.17 78
1224.25 76
1224.33 73
1224.41 72
1224.49 71
1224.57 71
1224.65 71
1224.73 71
1224.81 71
1224.89 71
1224.97 71
1225.05 72
1225.13 72
1225.22 73
1225.30 73
1225.38 72
1225.46 70
1225.54 68
1225.62 64
1225.70 61
1225.78 57
1225.86 54
1225.94 52
1226.02 52
1226.10 52
1226.18 52
1226.26 53
1226.34 53
1226.42 52
1226.51 49
1226.59 46
1226.67 41
1226.75 36
1226.83 31
1226.91 27
1226.99 24
1227.07 23
1227.15 24
1227.23 27
1227.31 31
1227.39 37
1227.47 42
1227.55 46
1227.63 49
1227.71 51
1227.80 51
1227.88 50
1227.96 48
1228.04 45
1228.12 42
1228.20 37
1228.28 32
1228.36 26
1228.44 20
1228.52 14
1228.60 10
1228.68 7
1228.76 6
1228.84 6
1228.93 7
1229.01 7
1229.09 6
1229.17 4
1229.25 1
1229.33 0
1229.41 0
1229.49 0
1229.57 0
1229.65 0
1229.73 0
1229.81 0
1229.89 7
1229.97 14
1230.06 21
1230.14 26
1230.22 30
1230.30 32
1230.38 32
1230.46 31
1230.54 31
1230.62 31
1230.70 32
1230.78 34
1230.86 37
1230.94 41
1231.02 44
1231.11 48
1231.19 50
1231.27 53
1231.35 55
1231.43 56
1231.51 58
1231.59 58
1231.67 59
1231.75 58
1231.83 58
1231.91 57
1231.99 58
1232.07 59
1232.16 60
1232.24 63
1232.32 66
1232.40 68
1232.48 71
1232.56 72
1232.64 72
1232.72 72
1232.80 69
1232.88 66
1232.96 63
1233.04 60
1233.13 58
1233.21 57
1233.29 58
1233.37 61
1233.45 64
1233.53 66
1233.61 68
1233.69 67
1233.77 65
1233.85 61
1233.93 57
1234.01 53
1234.10 51
1234.18 50
1234.26 50
1234.34 52
1234.42 54
1234.50 57
1234.58 60
1234.66 64
1234.74 68
1234.82 72
1234.90 76
1234.99 79
1235.07 82
1235.15 84
1235.23 85
1235.31 85
1235.39 86
1235.47 85
1235.55 84
1235.63 82
1235.71 79
1235.79 74
1235.88 68
1235.96 62
1236.04 56
1236.12 50
1236.20 45
1236.28 41
1236.36 38
1236.44 37
1236.52 36
1236.60 36
1236.69 37
1236.77 39
1236.85 40
1236.93 42
1237.01 43
1237.09 44
1237.17 45
1237.25 47
1237.33 48
1237.41 50
1237.49 52
1237.58 54
1237.66 55
1237.74 54
1237.82 52
1237.90 47
1237.98 42
1238.06 37
1238.14 31
1238.22 27
1238.30 25
1238.39 24
1238.47 25
1238.55 27
1238.63 32
1238.71 37
1238.79 44
1238.87 52
1238.95 60
1239.03 66
1239.12 70
1239.20 70
1239.28 68
1239.36 64
1239.44 58
1239.52 53
1239.60 48
1239.68 45
1239.76 43
1239.84 41
1239.93 40
1240.01 37
1240.09 34
1240.17 30
1240.25 26
1240.33 23
1240.41 21
1240.49 20
1240.57 21
1240.66 22
1240.74 24
1240.82 26
1240.90 27
1240.98 27
1241.06 27
1241.14 26
1241.22 25
1241.30 25
1241.39 25
1241.47 27
1241.55 29
1241.63 31
1241.71 34
1241.79 36
1241.87 39
1241.95 43
1242.03 46
1242.12 50
1242.20 54
1242.28 59
1242.36 62
1242.44 63
1242.52 64
1242.60 62
1242.68 59
1242.76 56
1242.85 53
1242.93 52
1243.01 53
1243.09 54
1243.17 57
1243.25 59
1243.33 60
1243.41 60
1243.50 57
1243.58 54
1243.66 50
1243.74 47
1243.82 46
1243.90 47
1243.98 50
1244.06 55
1244.14 59
1244.23 63
1244.31 65
1244.39 65
1244.47 61
1244.55 56
1244.63 49
1244.71 43
1244.79 38
1244.88 36
1244.96 36
1245.04 38
1245.12 42
1245.20 46
1245.28 50
1245.36 53
1245.44 55
1245.53 56
1245.61 55
1245.69 54
1245.77 52
1245.85 50
1245.93 49
1246.01 48
1246.09 48
1246.18 50
1246.26 53
1246.34 55
1246.42 58
1246.50 60
1246.58 60
1246.66 60
1246.74 59
1246.83 57
1246.91 55
1246.99 53
1247.07 51
1247.15 49
1247.23 46
1247.31 44
1247.39 43
1247.48 41
1247.56 40
1247.64 39
1247.72 38
1247.80 37
1247.88 36
1247.96 36
1248.05 36
1248.13 36
1248.21 37
1248.29 38
1248.37 39
1248.45 40
1248.53 40
1248.61 39
1248.70 36
1248.78 32
1248.86 27
1248.94 23
1249.02 19
1249.10 16
1249.18 16
1249.27 17
1249.35 19
1249.43 22
1249.51 25
1249.59 27
1249.67 30
1249.75 32
1249.84 34
1249.92 36
1250.00 39
1250.08 41
1250.16 44
1250.24 47
1250.32 51
1250.41 55
1250.49 60
1250.57 66
1250.65 72
1250.73 78
1250.81 83
1250.89 84
1250.97 83
1251.06 78
1251.14 72
1251.22 63
1251.30 55
1251.38 47
1251.46 39
1251.55 33
1251.63 29
1251.71 25
1251.79 24
1251.87 24
1251.95 27
1252.03 32
1252.12 39
1252.20 46
1252.28 53
1252.36 58
1252.44 61
1252.52 62
1252.60 61
1252.69 58
1252.77 55
1252.85 53
1252.93 51
1253.01 51
1253.09 51
1253.17 51
1253.26 52
1253.34 52
1253.42 53
1253.50 54
1253.58 54
1253.66 54
1253.74 53
1253.83 51
1253.91 48
1253.99 44
1254.07 40
1254.15 36
1254.23 34
1254.32 33
1254.40 35
1254.48 38
1254.56 41
1254.64 43
1254.72 44
1254.80 43
1254.89 40
1254.97 36
1255.05 32
1255.13 28
1255.21 26
1255.29 26
1255.38 29
1255.46 33
1255.54 40
1255.62 48
1255.70 56
1255.78 63
1255.87 68
1255.95 69
1256.03 67
1256.11 62
1256.19 55
1256.27 48
1256.35 41
1256.44 36
1256.52 32
1256.60 29
1256.68 27
1256.76 25
1256.84 24
1256.93 23
1257.01 24
1257.09 26
1257.17 30
1257.25 37
1257.33 46
1257.42 56
1257.50 66
1257.58 74
1257.66 80
1257.74 82
1257.82 79
1257.91 73
1257.99 65
1258.07 55
1258.15 45
1258.23 38
1258.31 32
1258.40 28
1258.48 26
1258.56 24
1258.64 23
1258.72 21
1258.80 19
1258.89 17
1258.97 16
1259.05 15
1259.13 16
1259.21 18
1259.29 21
1259.38 25
1259.46 28
1259.54 32
1259.62 35
1259.70 37
1259.78 39
1259.87 41
1259.95 42
1260.03 43
1260.11 43
1260.19 42
1260.27 40
1260.36 37
1260.44 33
1260.52 29
1260.60 25
1260.68 21
1260.77 18
1260.85 16
1260.93 15
1261.01 14
1261.09 14
1261.17 15
1261.26 15
1261.34 15
1261.42 14
1261.50 13
1261.58 11
1261.66 9
1261.75 6
1261.83 3
1261.91 0
1261.99 0
1262.07 0
1262.16 0
1262.24 0
1262.32 0
1262.40 0
1262.48 0
1262.56 0
1262.65 2
1262.73 6
1262.81 11
1262.89 17
1262.97 22
1263.05 27
1263.14 31
1263.22 35
1263.30 36
1263.38 37
1263.46 37
1263.55 36
1263.63 37
1263.71 37
1263.79 38
1263.87 39
1263.96 39
1264.04 39
1264.12 37
1264.20 35
1264.28 33
1264.36 33
1264.45 33
1264.53 35
1264.61 38
1264.69 40
1264.77 41
1264.86 41
1264.94 40
1265.02 38
1265.10 37
1265.18 36
1265.26 36
1265.35 37
1265.43 38
1265.51 38
1265.59 38
1265.67 38
1265.76 38
1265.84 39
1265.92 41
1266.00 44
1266.08 48
1266.17 51
1266.25 53
1266.33 54
1266.41 54
1266.49 54
1266.58 55
1266.66 58
1266.74 62
1266.82 68
1266.90 75
1266.99 82
1267.07 88
1267.15 91
1267.23 92
1267.31 91
1267.39 88
1267.48 84
1267.56 79
1267.64 74
1267.72 70
1267.80 67
1267.89 65
1267.97 64
1268.05 64
1268.13 65
1268.21 67
1268.30 70
1268.38 73
1268.46 76
1268.54 78
1268.62 79
1268.71 79
1268.79 77
1268.87 74
1268.95 72
1269.03 69
1269.12 68
1269.20 66
1269.28 64
1269.36 62
1269.44 59
1269.53 56
1269.61 52
1269.69 48
1269.77 46
1269.85 45
1269.94 46
1270.02 49
1270.10 53
1270.18 58
1270.27 64
1270.35 69
1270.43 72
1270.51 75
1270.59 75
1270.68 74
1270.76 72
1270.84 68
1270.92 63
1271.00 59
1271.09 54
1271.17 51
1271.25 49
1271.33 49
1271.41 51
1271.50 54
1271.58 58
1271.66 63
1271.74 68
1271.82 72
1271.91 76
1271.99 79
1272.07 81
1272.15 82
1272.24 82
1272.32 82
1272.40 80
1272.48 75
1272.56 70
1272.65 63
1272.73 57
1272.81 52
1272.89 50
1272.97 51
1273.06 55
1273.14 60
1273.22 67
1273.30 72
1273.38 75
1273.47 76
1273.55 74
1273.63 72
1273.71 71
1273.80 73
1273.88 78
1273.96 86
1274.04 96
1274.12 106
1274.21 113
1274.29 118
1274.37 120
1274.45 121
1274.54 121
1274.62 123
1274.70 127
1274.78 134
1274.86 142
1274.95 149
1275.03 153
1275.11 155
1275.19 154
1275.28 150
1275.36 146
1275.44 141
1275.52 137
1275.60 134
1275.69 131
1275.77 128
1275.85 126
1275.93 124
1276.02 122
1276.10 120
1276.18 118
1276.26 117
1276.34 116
1276.43 115
1276.51 115
1276.59 115
1276.67 116
1276.76 118
1276.84 123
1276.92 129
1277.00 135
1277.08 142
1277.17 147
1277.25 151
1277.33 153
1277.41 153
1277.50 152
1277.58 150
1277.66 149
1277.74 148
1277.82 147
1277.91 147
1277.99 146
1278.07 146
1278.15 143
1278.24 139
1278.32 134
1278.40 127
1278.48 119
1278.57 111
1278.65 103
1278.73 96
1278.81 91
1278.89 88
1278.98 87
1279.06 86
1279.14 87
1279.22 88
1279.31 89
1279.39 88
1279.47 86
1279.55 83
1279.64 79
1279.72 76
1279.80 74
1279.88 73
1279.97 75
1280.05 78
1280.13 83
1280.21 88
1280.29 92
1280.38 96
1280.46 99
1280.54 99
1280.62 97
1280.71 93
1280.79 88
1280.87 82
1280.95 77
1281.04 72
1281.12 69
1281.20 68
1281.28 69
1281.37 69
1281.45 69
1281.53 68
1281.61 64
1281.70 59
1281.78 54
1281.86 49
1281.94 46
1282.03 45
1282.11 46
1282.19 46
1282.27 46
1282.35 44
1282.44 39
1282.52 31
1282.60 21
1282.68 11
1282.77 2
1282.85 0
1282.93 0
1283.01 0
1283.10 0
1283.18 0
1283.26 9
1283.34 18
1283.43 30
1283.51 42
1283.59 53
1283.67 63
1283.76 72
1283.84 79
1283.92 82
1284.00 83
1284.09 81
1284.17 78
1284.25 73
1284.33 68
1284.42 61
1284.50 54
1284.58 47
1284.66 39
1284.75 32
1284.83 24
1284.91 19
1284.99 14
1285.08 13
1285.16 13
1285.24 16
1285.32 20
1285.41 25
1285.49 31
1285.57 36
1285.65 40
1285.74 43
1285.82 45
1285.90 46
1285.98 45
1286.07 43
1286.15 40
1286.23 35
1286.32 28
1286.40 21
1286.48 13
1286.56 5
1286.65 0
1286.73 0
1286.81 0
1286.89 0
1286.98 0
1287.06 2
1287.14 5
1287.22 7
1287.31 7
1287.39 5
1287.47 2
1287.55 0
1287.64 0
1287.72 0
1287.80 0
1287.88 1
1287.97 5
1288.05 9
1288.13 14
1288.21 19
1288.30 24
1288.38 28
1288.46 32
1288.55 35
1288.63 38
1288.71 40
1288.79 42
1288.88 44
1288.96 44
1289.04 45
1289.12 45
1289.21 44
1289.29 43
1289.37 42
1289.45 41
1289.54 39
1289.62 36
1289.70 31
1289.79 26
1289.87 20
1289.95 13
1290.03 8
1290.12 3
1290.20 0
1290.28 0
1290.36 0
1290.45 2
1290.53 6
1290.61 12
1290.69 18
1290.78 25
1290.86 31
1290.94 35
1291.03 38
1291.11 39
1291.19 40
1291.27 41
1291.36 41
1291.44 41
1291.52 41
1291.60 40
1291.69 39
1291.77 37
1291.85 35
1291.94 33
1292.02 34
1292.10 38
1292.18 45
1292.27 54
1292.35 66
1292.43 78
1292.51 90
1292.60 101
1292.68 110
1292.76 116
1292.85 119
1292.93 120
1293.01 118
1293.09 114
1293.18 107
1293.26 97
1293.34 87
1293.43 75
1293.51 64
1293.59 54
1293.67 47
1293.76 43
1293.84 43
1293.92 46
1294.01 50
1294.09 54
1294.17 59
1294.25 64
1294.34 69
1294.42 73
1294.50 78
1294.58 84
1294.67 89
1294.75 93
1294.83 95
1294.92 95
1295.00 94
1295.08 91
1295.16 88
1295.25 85
1295.33 83
1295.41 83
1295.50 84
1295.58 86
1295.66 88
1295.74 90
1295.83 90
1295.91 89
1295.99 86
1296.08 81
1296.16 78
1296.24 74
1296.32 73
1296.41 72
1296.49 72
1296.57 72
1296.66 71
1296.74 69
1296.82 65
1296.91 59
1296.99 54
1297.07 50
1297.15 48
1297.24 48
1297.32 49
1297.40 53
1297.49 57
1297.57 61
1297.65 64
1297.73 67
1297.82 68
1297.90 68
1297.98 67
1298.07 65
1298.15 64
1298.23 62
1298.31 61
1298.40 61
1298.48 61
1298.56 62
1298.65 64
1298.73 66
1298.81 70
1298.90 75
1298.98 81
1299.06 89
1299.14 98
1299.23 106
1299.31 113
1299.39 117
1299.48 119
1299.56 118
1299.64 114
1299.73 108
1299.81 101
1299.89 92
1299.97 82
1300.06 73
1300.14 64
1300.22 55
1300.31 49
1300.39 43
1300.47 40
1300.56 38
1300.64 36
1300.72 36
1300.80 36
1300.89 36
1300.97 37
1301.05 38
1301.14 40
1301.22 43
1301.30 46
1301.39 51
1301.47 55
1301.55 59
1301.63 63
1301.72 66
1301.80 67
1301.88 67
1301.97 66
1302.05 63
1302.13 59
1302.22 56
1302.30 54
1302.38 54
1302.47 55
1302.55 58
1302.63 61
1302.71 65
1302.80 67
1302.88 69
1302.96 69
1303.05 67
1303.13 63
1303.21 57
1303.30 50
1303.38 42
1303.46 35
1303.55 29
1303.63 26
1303.71 25
1303.80 26
1303.88 29
1303.96 31
1304.04 33
1304.13 36
1304.21 38
1304.29 42
1304.38 47
1304.46 55
1304.54 65
1304.63 76
1304.71 85
1304.79 93
1304.88 98
1304.96 99
1305.04 98
1305.13 94
1305.21 91
1305.29 89
1305.37 89
1305.46 91
1305.54 93
1305.62 96
1305.71 98
1305.79 98
1305.87 96
1305.96 92
1306.04 87
1306.12 81
1306.21 75
1306.29 70
1306.37 66
1306.46 62
1306.54 58
1306.62 53
1306.71 47
1306.79 41
1306.87 33
1306.96 25
1307.04 18
1307.12 13
1307.21 8
1307.29 5
1307.37 5
1307.46 7
1307.54 11
1307.62 17
1307.70 25
1307.79 33
1307.87 40
1307.95 44
1308.04 45
1308.12 42
1308.20 38
1308.29 33
1308.37 30
1308.45 30
1308.54 32
1308.62 37
1308.70 44
1308.79 51
1308.87 57
1308.95 61
1309.04 62
1309.12 59
1309.20 54
1309.29 45
1309.37 33
1309.45 20
1309.54 7
1309.62 0
1309.70 0
1309.79 0
1309.87 0
1309.95 0
1310.04 0
1310.12 0
1310.20 1
1310.29 3
1310.37 4
1310.45 5
1310.54 7
1310.62 12
1310.70 20
1310.79 30
1310.87 44
1310.95 59
1311.04 76
1311.12 92
1311.20 105
1311.29 114
1311.37 117
1311.45 115
1311.54 106
1311.62 94
1311.70 78
1311.79 62
1311.87 46
1311.95 32
1312.04 22
1312.12 14
1312.20 9
1312.29 8
1312.37 8
1312.45 11
1312.54 16
1312.62 23
1312.70 31
1312.79 40
1312.87 49
1312.95 56
1313.04 61
1313.12 64
1313.20 63
1313.29 61
1313.37 57
1313.46 53
1313.54 50
1313.62 48
1313.71 49
1313.79 53
1313.87 58
1313.96 64
1314.04 71
1314.12 77
1314.21 84
1314.29 89
1314.37 94
1314.46 98
1314.54 103
1314.62 107
1314.71 113
1314.79 119
1314.87 126
1314.96 133
1315.04 140
1315.12 148
1315.21 156
1315.29 167
1315.37 179
1315.46 193
1315.54 209
1315.63 226
1315.71 244
1315.79 264
1315.88 285
1315.96 306
1316.04 327
1316.13 348
1316.21 366
1316.29 381
1316.38 393
1316.46 400
1316.54 403
1316.63 403
1316.71 401
1316.79 397
1316.88 391
1316.96 384
1317.05 375
1317.13 366
1317.21 355
1317.30 345
1317.38 336
1317.46 329
1317.55 325
1317.63 324
1317.71 325
1317.80 328
1317.88 331
1317.96 334
1318.05 335
1318.13 334
1318.21 330
1318.30 323
1318.38 314
1318.47 302
1318.55 288
1318.63 274
1318.72 260
1318.80 247
1318.88 234
1318.97 223
1319.05 212
1319.13 201
1319.22 190
1319.30 180
1319.39 170
1319.47 160
1319.55 151
1319.64 143
1319.72 135
1319.80 129
1319.89 124
1319.97 121
1320.05 121
1320.14 123
1320.22 127
1320.31 133
1320.39 139
1320.47 145
1320.56 150
1320.64 154
1320.72 155
1320.81 154
1320.89 152
1320.97 150
1321.06 148
1321.14 147
1321.23 147
1321.31 148
1321.39 148
1321.48 146
1321.56 143
1321.64 136
1321.73 128
1321.81 119
1321.90 110
1321.98 104
1322.06 99
1322.15 97
1322.23 96
1322.31 96
1322.40 96
1322.48 95
1322.56 93
1322.65 92
1322.73 91
1322.82 91
1322.90 92
1322.98 95
1323.07 99
1323.15 104
1323.23 109
1323.32 114
1323.40 118
1323.49 121
1323.57 125
1323.65 128
1323.74 130
1323.82 131
1323.90 131
1323.99 130
1324.07 126
1324.16 121
1324.24 116
1324.32 110
1324.41 105
1324.49 102
1324.57 100
1324.66 98
1324.74 97
1324.83 95
1324.91 92
1324.99 89
1325.08 85
1325.16 81
1325.25 77
1325.33 74
1325.41 70
1325.50 64
1325.58 58
1325.66 50
1325.75 41
1325.83 34
1325.92 29
1326.00 27
1326.08 30
1326.17 35
1326.25 43
1326.33 52
1326.42 59
1326.50 63
1326.59 64
1326.67 62
1326.75 60
1326.84 57
1326.92 56
1327.01 57
1327.09 61
1327.17 65
1327.26 71
1327.34 75
1327.42 78
1327.51 78
1327.59 77
1327.68 73
1327.76 69
1327.84 64
1327.93 59
1328.01 56
1328.10 53
1328.18 52
1328.26 52
1328.35 54
1328.43 56
1328.52 59
1328.60 61
1328.68 60
1328.77 58
1328.85 53
1328.93 48
1329.02 42
1329.10 39
1329.19 38
1329.27 40
1329.35 45
1329.44 50
1329.52 55
1329.61 58
1329.69 58
1329.77 56
1329.86 52
1329.94 48
1330.03 45
1330.11 43
1330.19 43
1330.28 43
1330.36 44
1330.45 43
1330.53 41
1330.61 37
1330.70 33
1330.78 28
1330.87 23
1330.95 20
1331.03 18
1331.12 18
1331.20 20
1331.29 23
1331.37 27
1331.45 31
1331.54 35
1331.62 38
1331.71 40
1331.79 41
1331.87 40
1331.96 38
1332.04 34
1332.13 29
1332.21 24
1332.29 19
1332.38 14
1332.46 9
1332.55 6
1332.63 3
1332.71 1
1332.80 0
1332.88 0
1332.97 0
1333.05 1
1333.13 3
1333.22 7
1333.30 11
1333.39 16
1333.47 22
1333.55 26
1333.64 28
1333.72 28
1333.81 27
1333.89 25
1333.97 24
1334.06 26
1334.14 30
1334.23 37
1334.31 46
1334.40 55
1334.48 61
1334.56 63
1334.65 61
1334.73 54
1334.82 44
1334.90 33
1334.98 23
1335.07 14
1335.15 7
1335.24 2
1335.32 0
1335.40 0
1335.49 0
1335.57 0
1335.66 0
1335.74 0
1335.83 0
1335.91 0
1335.99 0
1336.08 1
1336.16 5
1336.25 10
1336.33 14
1336.41 18
1336.50 21
1336.58 25
1336.67 30
1336.75 36
1336.83 44
1336.92 53
1337.00 63
1337.09 73
1337.17 81
1337.26 87
1337.34 90
1337.42 90
1337.51 87
1337.59 83
1337.68 78
1337.76 73
1337.85 68
1337.93 65
1338.01 63
1338.10 64
1338.18 67
1338.27 71
1338.35 78
1338.43 86
1338.52 94
1338.60 102
1338.69 111
1338.77 118
1338.86 125
1338.94 131
1339.02 136
1339.11 139
1339.19 141
1339.28 141
1339.36 138
1339.45 133
1339.53 126
1339.61 117
1339.70 107
1339.78 96
1339.87 88
1339.95 82
1340.04 79
1340.12 80
1340.20 84
1340.29 92
1340.37 101
1340.46 110
1340.54 117
1340.63 121
1340.71 121
1340.79 118
1340.88 111
1340.96 103
1341.05 94
1341.13 85
1341.22 77
1341.30 69
1341.38 62
1341.47 56
1341.55 51
1341.64 48
1341.72 47
1341.81 47
1341.89 48
1341.97 50
1342.06 51
1342.14 52
1342.23 53
1342.31 53
1342.40 55
1342.48 58
1342.56 64
1342.65 72
1342.73 81
1342.82 88
1342.90 93
1342.99 94
1343.07 91
1343.15 85
1343.24 77
1343.32 67
1343.41 58
1343.49 49
1343.58 40
1343.66 34
1343.75 29
1343.83 27
1343.91 28
1344.00 31
1344.08 36
1344.17 42
1344.25 49
1344.34 54
1344.42 58
1344.51 60
1344.59 60
1344.67 60
1344.76 59
1344.84 59
1344.93 60
1345.01 62
1345.10 64
1345.18 67
1345.26 69
1345.35 70
1345.43 69
1345.52 67
1345.60 64
1345.69 60
1345.77 55
1345.86 50
1345.94 44
1346.02 38
1346.11 32
1346.19 26
1346.28 21
1346.36 15
1346.45 10
1346.53 5
1346.62 1
1346.70 0
1346.79 0
1346.87 0
1346.95 0
1347.04 0
1347.12 0
1347.21 0
1347.29 0
1347.38 7
1347.46 14
1347.55 20
1347.63 23
1347.71 23
1347.80 20
1347.88 15
1347.97 8
1348.05 1
1348.14 0
1348.22 0
1348.31 0
1348.39 0
1348.48 0
1348.56 2
1348.64 8
1348.73 15
1348.81 23
1348.90 30
1348.98 37
1349.07 44
1349.15 50
1349.24 55
1349.32 59
1349.41 61
1349.49 63
1349.57 65
1349.66 66
1349.74 68
1349.83 70
1349.91 73
1350.00 75
1350.08 76
1350.17 76
1350.25 75
1350.34 74
1350.42 71
1350.50 69
1350.59 69
1350.67 69
1350.76 72
1350.84 76
1350.93 83
1351.01 90
1351.10 97
1351.18 103
1351.27 109
1351.35 113
1351.44 118
1351.52 122
1351.60 127
1351.69 133
1351.77 140
1351.86 147
1351.94 153
1352.03 157
1352.11 158
1352.20 156
1352.28 151
1352.37 144
1352.45 135
1352.54 126
1352.62 119
1352.71 116
1352.79 116
1352.87 119
1352.96 126
1353.04 134
1353.13 143
1353.21 151
1353.30 157
1353.38 160
1353.47 161
1353.55 161
1353.64 159
1353.72 156
1353.81 151
1353.89 146
1353.98 141
1354.06 135
1354.14 130
1354.23 126
1354.31 124
1354.40 122
1354.48 121
1354.57 118
1354.65 114
1354.74 108
1354.82 99
1354.91 89
1354.99 78
1355.08 69
1355.16 61
1355.25 56
1355.33 53
1355.42 52
1355.50 53
1355.59 56
1355.67 62
1355.75 70
1355.84 80
1355.92 92
1356.01 104
1356.09 114
1356.18 122
1356.26 126
1356.35 126
1356.43 123
1356.52 117
1356.60 112
1356.69 107
1356.77 104
1356.86 103
1356.94 104
1357.03 106
1357.11 107
1357.20 109
1357.28 110
1357.37 109
1357.45 108
1357.54 106
1357.62 103
1357.70 100
1357.79 95
1357.87 89
1357.96 82
1358.04 75
1358.13 67
1358.21 62
1358.30 59
1358.38 59
1358.47 62
1358.55 66
1358.64 70
1358.72 70
1358.81 67
1358.89 59
1358.98 47
1359.06 33
1359.15 19
1359.23 7
1359.32 0
1359.40 0
1359.49 0
1359.57 0
1359.66 0
1359.74 0
1359.83 3
1359.91 8
1360.00 11
1360.08 14
1360.17 16
1360.25 17
1360.34 18
1360.42 18
1360.51 16
1360.59 13
1360.68 8
1360.76 4
1360.85 0
1360.93 0
1361.01 0
1361.10 0
1361.18 0
1361.27 0
1361.35 0
1361.44 0
1361.52 0
1361.61 0
1361.69 1
1361.78 3
1361.86 5
1361.95 8
1362.03 12
1362.12 15
1362.20 18
1362.29 21
1362.37 25
1362.46 29
1362.54 34
1362.63 40
1362.71 46
1362.80 51
1362.88 54
1362.97 55
1363.05 54
1363.14 51
1363.22 46
1363.31 42
1363.39 38
1363.48 36
1363.56 38
1363.65 43
1363.73 51
1363.82 60
1363.90 70
1363.99 77
1364.07 81
1364.16 80
1364.24 75
1364.33 67
1364.41 57
1364.50 48
1364.58 41
1364.67 38
1364.75 38
1364.84 41
1364.92 46
1365.01 53
1365.09 60
1365.18 68
1365.26 74
1365.35 80
1365.43 85
1365.52 88
1365.60 91
1365.69 92
1365.77 94
1365.86 96
1365.94 100
1366.03 104
1366.12 110
1366.20 114
1366.29 118
1366.37 119
1366.46 117
1366.54 114
1366.63 109
1366.71 105
1366.80 102
1366.88 101
1366.97 102
1367.05 104
1367.14 108
1367.22 112
1367.31 116
1367.39 119
1367.48 122
1367.56 125
1367.65 127
1367.73 128
1367.82 130
1367.90 131
1367.99 134
1368.07 137
1368.16 143
1368.24 150
1368.33 157
1368.41 164
1368.50 169
1368.58 172
1368.67 172
1368.75 170
1368.84 166
1368.92 161
1369.01 156
1369.09 152
1369.18 148
1369.26 145
1369.35 143
1369.44 141
1369.52 139
1369.61 137
1369.69 134
1369.78 132
1369.86 132
1369.95 132
1370.03 134
1370.12 137
1370.20 141
1370.29 145
1370.37 149
1370.46 153
1370.54 156
1370.63 157
1370.71 159
1370.80 160
1370.88 161
1370.97 162
1371.05 164
1371.14 165
1371.22 166
1371.31 165
1371.40 162
1371.48 156
1371.57 146
1371.65 134
1371.74 120
1371.82 106
1371.91 94
1371.99 85
1372.08 80
1372.16 78
1372.25 78
1372.33 80
1372.42 82
1372.50 85
1372.59 88
1372.67 93
1372.76 98
1372.84 105
1372.93 111
1373.02 116
1373.10 116
1373.19 113
1373.27 105
1373.36 94
1373.44 83
1373.53 72
1373.61 65
1373.70 61
1373.78 60
1373.87 61
1373.95 63
1374.04 64
1374.12 64
1374.21 62
1374.30 59
1374.38 55
1374.47 50
1374.55 44
1374.64 38
1374.72 31
1374.81 24
1374.89 18
1374.98 13
1375.06 9
1375.15 6
1375.23 6
1375.32 8
1375.40 11
1375.49 15
1375.58 20
1375.66 24
1375.75 27
1375.83 28
1375.92 28
1376.00 26
1376.09 22
1376.17 17
1376.26 11
1376.34 6
1376.43 1
1376.51 0
1376.60 0
1376.69 0
1376.77 0
1376.86 0
1376.94 0
1377.03 3
1377.11 4
1377.20 5
1377.28 4
1377.37 3
1377.45 2
1377.54 1
1377.63 0
1377.71 1
1377.80 3
1377.88 6
1377.97 10
1378.05 13
1378.14 17
1378.22 20
1378.31 23
1378.39 25
1378.48 27
1378.57 29
1378.65 31
1378.74 34
1378.82 37
1378.91 39
1378.99 40
1379.08 42
1379.16 43
1379.25 43
1379.33 44
1379.42 45
1379.51 46
1379.59 47
1379.68 48
1379.76 51
1379.85 54
1379.93 58
1380.02 62
1380.10 65
1380.19 67
1380.28 69
1380.36 70
1380.45 70
1380.53 71
1380.62 71
1380.70 72
1380.79 73
1380.87 72
1380.96 70
1381.04 66
1381.13 60
1381.22 53
1381.30 46
1381.39 40
1381.47 36
1381.56 33
1381.64 31
1381.73 31
1381.81 32
1381.90 34
1381.99 37
1382.07 40
1382.16 42
1382.24 45
1382.33 47
1382.41 47
1382.50 47
1382.59 46
1382.67 45
1382.76 45
1382.84 44
1382.93 44
1383.01 43
1383.10 42
1383.18 40
1383.27 39
1383.36 39
1383.44 42
1383.53 47
1383.61 55
1383.70 64
1383.78 73
1383.87 80
1383.95 84
1384.04 84
1384.13 80
1384.21 73
1384.30 65
1384.38 58
1384.47 54
1384.55 51
1384.64 52
1384.73 54
1384.81 56
1384.90 58
1384.98 57
1385.07 53
1385.15 47
1385.24 40
1385.33 32
1385.41 24
1385.50 18
1385.58 13
1385.67 10
1385.75 8
1385.84 6
1385.93 6
1386.01 6
1386.10 8
1386.18 12
1386.27 17
1386.35 24
1386.44 32
1386.53 40
1386.61 47
1386.70 53
1386.78 55
1386.87 55
1386.95 53
1387.04 49
1387.13 44
1387.21 39
1387.30 35
1387.38 31
1387.47 28
1387.55 26
1387.64 25
1387.73 23
1387.81 21
1387.90 19
1387.98 15
1388.07 11
1388.15 7
1388.24 5
1388.33 3
1388.41 4
1388.50 7
1388.58 12
1388.67 19
1388.75 28
1388.84 37
1388.93 46
1389.01 55
1389.10 63
1389.18 70
1389.27 77
1389.36 85
1389.44 92
1389.53 100
1389.61 106
1389.70 111
1389.78 114
1389.87 113
1389.96 109
1390.04 101
1390.13 91
1390.21 80
1390.30 68
1390.38 57
1390.47 46
1390.56 35
1390.64 25
1390.73 17
1390.81 12
1390.90 10
1390.99 11
1391.07 16
1391.16 23
1391.24 30
1391.33 37
1391.42 42
1391.50 45
1391.59 46
1391.67 43
1391.76 39
1391.84 32
1391.93 25
1392.02 17
1392.10 11
1392.19 7
1392.27 6
1392.36 9
1392.45 14
1392.53 21
1392.62 27
1392.70 32
1392.79 36
1392.88 38
1392.96 38
1393.05 38
1393.13 38
1393.22 39
1393.30 40
1393.39 41
1393.48 43
1393.56 44
1393.65 45
1393.73 45
1393.82 42
1393.91 39
1393.99 35
1394.08 30
1394.16 27
1394.25 25
1394.34 26
1394.42 29
1394.51 33
1394.59 39
1394.68 45
1394.77 51
1394.85 57
1394.94 63
1395.02 70
1395.11 78
1395.20 87
1395.28 98
1395.37 111
1395.45 123
1395.54 136
1395.63 147
1395.71 157
1395.80 165
1395.88 171
1395.97 174
1396.06 175
1396.14 174
1396.23 170
1396.31 165
1396.40 158
1396.49 151
1396.57 144
1396.66 138
1396.74 133
1396.83 130
1396.92 127
1397.00 126
1397.09 125
1397.17 124
1397.26 123
1397.35 121
1397.43 118
1397.52 113
1397.60 105
1397.69 96
1397.78 85
1397.86 74
1397.95 64
1398.03 58
1398.12 56
1398.21 59
1398.29 65
1398.38 74
1398.46 84
1398.55 94
1398.64 103
1398.72 110
1398.81 117
1398.90 122
1398.98 127
1399.07 131
1399.15 134
1399.24 137
1399.33 139
1399.41 140
1399.50 138
1399.58 136
1399.67 131
1399.76 124
1399.84 115
1399.93 105
1400.01 93
1400.10 82
1400.19 71
1400.27 61
1400.36 53
1400.45 47
1400.53 44
1400.62 42
1400.70 40
1400.79 39
1400.88 36
1400.96 33
1401.05 29
1401.13 25
1401.22 21
1401.31 19
1401.39 20
1401.48 24
1401.57 31
1401.65 40
1401.74 51
1401.82 63
1401.91 74
1402.00 84
1402.08 92
1402.17 98
1402.25 101
1402.34 100
1402.43 97
1402.51 91
1402.60 85
1402.69 78
1402.77 74
1402.86 72
1402.94 72
1403.03 73
1403.12 76
1403.20 79
1403.29 81
1403.38 81
1403.46 80
1403.55 77
1403.63 72
1403.72 67
1403.81 61
1403.89 56
1403.98 52
1404.07 50
1404.15 49
1404.24 50
1404.32 51
1404.41 53
1404.50 55
1404.58 57
1404.67 58
1404.76 59
1404.84 60
1404.93 61
1405.01 61
1405.10 61
1405.19 59
1405.27 56
1405.36 50
1405.45 43
1405.53 34
1405.62 24
1405.71 16
1405.79 9
1405.88 6
1405.96 5
1406.05 7
1406.14 11
1406.22 16
1406.31 21
1406.40 25
1406.48 28
1406.57 30
1406.65 32
1406.74 32
1406.83 31
1406.91 29
1407.00 24
1407.09 19
1407.17 12
1407.26 5
1407.35 0
1407.43 0
1407.52 0
1407.60 0
1407.69 0
1407.78 0
1407.86 0
1407.95 0
1408.04 0
1408.12 4
1408.21 8
1408.30 13
1408.38 18
1408.47 25
1408.55 31
1408.64 35
1408.73 38
1408.81 38
1408.90 35
1408.99 30
1409.07 22
1409.16 13
1409.25 4
1409.33 0
1409.42 0
1409.50 0
1409.59 0
1409.68 0
1409.76 0
1409.85 9
1409.94 19
1410.02 30
1410.11 41
1410.20 50
1410.28 56
1410.37 61
1410.46 64
1410.54 64
1410.63 62
1410.72 59
1410.80 55
1410.89 51
1410.97 47
1411.06 44
1411.15 42
1411.23 41
1411.32 42
1411.41 42
1411.49 42
1411.58 42
1411.67 41
1411.75 40
1411.84 39
1411.93 38
1412.01 38
1412.10 40
1412.19 41
1412.27 43
1412.36 44
1412.44 44
1412.53 43
1412.62 42
1412.70 42
1412.79 42
1412.88 44
1412.96 47
1413.05 53
1413.14 59
1413.22 68
1413.31 78
1413.40 90
1413.48 103
1413.57 117
1413.66 131
1413.74 143
1413.83 152
1413.92 158
1414.00 158
1414.09 154
1414.18 146
1414.26 136
1414.35 124
1414.44 111
1414.52 98
1414.61 87
1414.69 77
1414.78 70
1414.87 65
1414.95 63
1415.04 63
1415.13 63
1415.21 62
1415.30 60
1415.39 54
1415.47 47
1415.56 37
1415.65 27
1415.73 17
1415.82 10
1415.91 5
1415.99 4
1416.08 6
1416.17 9
1416.25 15
1416.34 21
1416.43 28
1416.51 34
1416.60 41
1416.69 47
1416.77 54
1416.86 62
1416.95 71
1417.03 83
1417.12 96
1417.21 110
1417.29 122
1417.38 132
1417.47 137
1417.55 137
1417.64 130
1417.73 119
1417.81 105
1417.90 89
1417.99 74
1418.07 61
1418.16 51
1418.25 45
1418.33 41
1418.42 40
1418.51 40
1418.59 41
1418.68 42
1418.77 43
1418.85 44
1418.94 43
1419.03 42
1419.11 41
1419.20 39
1419.29 36
1419.37 33
1419.46 30
1419.55 27
1419.63 27
1419.72 28
1419.81 32
1419.89 38
1419.98 45
1420.07 54
1420.15 63
1420.24 69
1420.33 74
1420.41 76
1420.50 75
1420.59 69
1420.67 61
1420.76 50
1420.85 37
1420.94 24
1421.02 14
1421.11 6
1421.20 3
1421.28 5
1421.37 10
1421.46 18
1421.54 28
1421.63 37
1421.72 45
1421.80 52
1421.89 56
1421.98 60
1422.06 62
1422.15 63
1422.24 63
1422.32 61
1422.41 59
1422.50 55
1422.58 52
1422.67 49
1422.76 47
1422.84 46
1422.93 45
1423.02 43
1423.11 38
1423.19 31
1423.28 22
1423.37 14
1423.45 7
1423.54 3
1423.63 4
1423.71 10
1423.80 19
1423.89 31
1423.97 42
1424.06 52
1424.15 58
1424.23 60
1424.32 57
1424.41 50
1424.49 39
1424.58 24
1424.67 9
1424.76 0
1424.84 0
1424.93 0
1425.02 0
1425.10 0
1425.19 0
1425.28 0
1425.36 0
1425.45 4
1425.54 18
1425.62 31
1425.71 42
1425.80 50
1425.89 56
1425.97 59
1426.06 62
1426.15 67
1426.23 74
1426.32 84
1426.41 96
1426.49 107
1426.58 115
1426.67 119
1426.75 119
1426.84 113
1426.93 105
1427.02 96
1427.10 87
1427.19 82
1427.28 80
1427.36 81
1427.45 84
1427.54 89
1427.62 96
1427.71 103
1427.80 111
1427.89 120
1427.97 130
1428.06 140
1428.15 152
1428.23 164
1428.32 174
1428.41 183
1428.49 189
1428.58 191
1428.67 190
1428.76 184
1428.84 174
1428.93 160
1429.02 145
1429.10 130
1429.19 116
1429.28 105
1429.36 99
1429.45 99
1429.54 104
1429.63 113
1429.71 124
1429.80 134
1429.89 142
1429.97 145
1430.06 142
1430.15 134
1430.23 122
1430.32 109
1430.41 97
1430.50 89
1430.58 86
1430.67 89
1430.76 97
1430.84 108
1430.93 119
1431.02 128
1431.11 134
1431.19 135
1431.28 134
1431.37 129
1431.45 123
1431.54 117
1431.63 113
1431.71 110
1431.80 108
1431.89 109
1431.98 110
1432.06 112
1432.15 115
1432.24 119
1432.32 124
1432.41 130
1432.50 136
1432.59 142
1432.67 148
1432.76 151
1432.85 152
1432.93 149
1433.02 142
1433.11 133
1433.20 122
1433.28 111
1433.37 101
1433.46 94
1433.54 91
1433.63 93
1433.72 98
1433.81 106
1433.89 117
1433.98 129
1434.07 142
1434.15 153
1434.24 163
1434.33 171
1434.42 177
1434.50 181
1434.59 182
1434.68 182
1434.76 180
1434.85 175
1434.94 170
1435.03 164
1435.11 158
1435.20 153
1435.29 150
1435.38 149
1435.46 151
1435.55 153
1435.64 155
1435.72 155
1435.81 153
1435.90 147
1435.99 138
1436.07 127
1436.16 115
1436.25 104
1436.33 95
1436.42 88
1436.51 84
1436.60 81
1436.68 78
1436.77 74
1436.86 70
1436.95 65
1437.03 60
1437.12 56
1437.21 53
1437.29 53
1437.38 54
1437.47 57
1437.56 60
1437.64 63
1437.73 67
1437.82 71
1437.91 74
1437.99 78
1438.08 81
1438.17 83
1438.25 83
1438.34 82
1438.43 79
1438.52 75
1438.60 70
1438.69 67
1438.78 66
1438.87 69
1438.95 76
1439.04 87
1439.13 104
1439.21 124
1439.30 147
1439.39 170
1439.48 192
1439.56 210
1439.65 225
1439.74 234
1439.83 238
1439.91 239
1440.00 236
1440.09 230
1440.18 223
1440.26 215
1440.35 207
1440.44 201
1440.53 198
1440.61 197
1440.70 198
1440.79 201
1440.87 204
1440.96 206
1441.05 207
1441.14 205
1441.22 202
1441.31 197
1441.40 192
1441.49 189
1441.57 187
1441.66 186
1441.75 187
1441.84 188
1441.92 189
1442.01 189
1442.10 189
1442.19 187
1442.27 186
1442.36 185
1442.45 185
1442.54 186
1442.62 186
1442.71 185
1442.80 181
1442.88 175
1442.97 167
1443.06 158
1443.15 148
1443.23 140
1443.32 133
1443.41 127
1443.50 124
1443.58 123
1443.67 123
1443.76 122
1443.85 122
1443.93 120
1444.02 117
1444.11 113
1444.20 108
1444.28 103
1444.37 99
1444.46 96
1444.55 96
1444.63 96
1444.72 98
1444.81 101
1444.90 102
1444.98 101
1445.07 100
1445.16 98
1445.25 97
1445.33 97
1445.42 100
1445.51 105
1445.60 112
1445.68 121
1445.77 131
1445.86 141
1445.95 153
1446.03 166
1446.12 180
1446.21 196
1446.30 213
1446.38 230
1446.47 245
1446.56 256
1446.65 264
1446.73 268
1446.82 267
1446.91 263
1447.00 257
1447.08 250
1447.17 242
1447.26 232
1447.35 223
1447.43 215
1447.52 208
1447.61 204
1447.70 203
1447.79 206
1447.87 212
1447.96 220
1448.05 228
1448.14 233
1448.22 233
1448.31 228
1448.40 217
1448.49 203
1448.57 187
1448.66 171
1448.75 159
1448.84 150
1448.92 144
1449.01 137
1449.10 130
1449.19 121
1449.27 111
1449.36 100
1449.45 91
1449.54 85
1449.63 82
1449.71 83
1449.80 85
1449.89 87
1449.98 87
1450.06 85
1450.15 81
1450.24 77
1450.33 72
1450.41 69
1450.50 68
1450.59 69
1450.68 72
1450.76 75
1450.85 79
1450.94 82
1451.03 86
1451.12 88
1451.20 91
1451.29 93
1451.38 95
1451.47 95
1451.55 93
1451.64 88
1451.73 81
1451.82 72
1451.90 63
1451.99 54
1452.08 49
1452.17 47
1452.26 49
1452.34 54
1452.43 62
1452.52 72
1452.61 82
1452.69 92
1452.78 100
1452.87 105
1452.96 107
1453.04 106
1453.13 103
1453.22 98
1453.31 93
1453.40 89
1453.48 88
1453.57 88
1453.66 89
1453.75 89
1453.83 88
1453.92 85
1454.01 79
1454.10 69
1454.19 59
1454.27 48
1454.36 37
1454.45 28
1454.54 22
1454.62 17
1454.71 14
1454.80 13
1454.89 12
1454.98 11
1455.06 10
1455.15 9
1455.24 7
1455.33 5
1455.41 4
1455.50 3
1455.59 3
1455.68 3
1455.77 2
1455.85 2
1455.94 0
1456.03 0
1456.12 0
1456.21 0
1456.29 0
1456.38 0
1456.47 0
1456.56 7
1456.64 18
1456.73 32
1456.82 47
1456.91 62
1457.00 74
1457.08 83
1457.17 89
1457.26 91
1457.35 89
1457.44 86
1457.52 82
1457.61 78
1457.70 75
1457.79 72
1457.87 71
1457.96 71
1458.05 73
1458.14 76
1458.23 82
1458.31 89
1458.40 98
1458.49 109
1458.58 121
1458.67 133
1458.75 146
1458.84 157
1458.93 168
1459.02 176
1459.11 181
1459.19 185
1459.28 187
1459.37 189
1459.46 191
1459.54 193
1459.63 195
1459.72 197
1459.81 199
1459.90 201
1459.98 204
1460.07 208
1460.16 212
1460.25 216
1460.34 219
1460.42 218
1460.51 215
1460.60 208
1460.69 200
1460.78 191
1460.86 184
1460.95 179
1461.04 177
1461.13 176
1461.22 176
1461.30 177
1461.39 178
1461.48 179
1461.57 179
1461.66 180
1461.74 180
1461.83 179
1461.92 177
1462.01 172
1462.10 166
1462.18 159
1462.27 153
1462.36 148
1462.45 145
1462.54 145
1462.62 148
1462.71 150
1462.80 153
1462.89 154
1462.98 154
1463.06 151
1463.15 147
1463.24 143
1463.33 139
1463.42 137
1463.50 135
1463.59 133
1463.68 131
1463.77 128
1463.86 123
1463.95 117
1464.03 110
1464.12 101
1464.21 93
1464.30 84
1464.39 74
1464.47 63
1464.56 52
1464.65 41
1464.74 32
1464.83 25
1464.91 21
1465.00 20
1465.09 22
1465.18 25
1465.27 30
1465.35 35
1465.44 40
1465.53 46
1465.62 52
1465.71 60
1465.80 68
1465.88 77
1465.97 86
1466.06 93
1466.15 99
1466.24 100
1466.32 98
1466.41 91
1466.50 81
1466.59 68
1466.68 54
1466.76 41
1466.85 30
1466.94 23
1467.03 19
1467.12 17
1467.21 16
1467.29 15
1467.38 14
1467.47 13
1467.56 12
1467.65 12
1467.73 14
1467.82 19
1467.91 27
1468.00 37
1468.09 48
1468.18 59
1468.26 69
1468.35 77
1468.44 82
1468.53 86
1468.62 88
1468.70 89
1468.79 91
1468.88 93
1468.97 97
1469.06 100
1469.15 104
1469.23 108
1469.32 111
1469.41 113
1469.50 113
1469.59 112
1469.68 109
1469.76 105
1469.85 97
1469.94 87
1470.03 74
1470.12 61
1470.20 48
1470.29 36
1470.38 26
1470.47 18
1470.56 13
1470.65 10
1470.73 8
1470.82 6
1470.91 4
1471.00 1
1471.09 0
1471.18 0
1471.26 0
1471.35 0
1471.44 0
1471.53 0
1471.62 0
1471.71 0
1471.79 1
1471.88 3
1471.97 7
1472.06 11
1472.15 14
1472.24 18
1472.32 22
1472.41 26
1472.50 30
1472.59 34
1472.68 40
1472.77 45
1472.85 51
1472.94 55
1473.03 58
1473.12 60
1473.21 61
1473.30 61
1473.38 62
1473.47 64
1473.56 68
1473.65 74
1473.74 81
1473.83 88
1473.91 94
1474.00 98
1474.09 98
1474.18 94
1474.27 86
1474.36 74
1474.44 61
1474.53 48
1474.62 37
1474.71 31
1474.80 30
1474.89 36
1474.97 46
1475.06 61
1475.15 77
1475.24 92
1475.33 102
1475.42 107
1475.50 104
1475.59 97
1475.68 86
1475.77 75
1475.86 67
1475.95 63
1476.04 65
1476.12 72
1476.21 83
1476.30 94
1476.39 104
1476.48 111
1476.57 116
1476.65 117
1476.74 118
1476.83 118
1476.92 119
1477.01 125
1477.10 135
1477.19 149
1477.27 166
1477.36 185
1477.45 204
1477.54 221
1477.63 233
1477.72 239
1477.80 240
1477.89 238
1477.98 232
1478.07 225
1478.16 218
1478.25 212
1478.34 205
1478.42 199
1478.51 192
1478.60 184
1478.69 175
1478.78 167
1478.87 160
1478.95 155
1479.04 156
1479.13 160
1479.22 169
1479.31 179
1479.40 189
1479.49 195
1479.57 196
1479.66 191
1479.75 181
1479.84 169
1479.93 157
1480.02 148
1480.11 144
1480.19 145
1480.28 148
1480.37 153
1480.46 156
1480.55 157
1480.64 154
1480.73 148
1480.81 140
1480.90 131
1480.99 120
1481.08 109
1481.17 97
1481.26 85
1481.35 74
1481.43 64
1481.52 56
1481.61 50
1481.70 49
1481.79 50
1481.88 54
1481.97 59
1482.05 64
1482.14 69
1482.23 72
1482.32 73
1482.41 72
1482.50 68
1482.59 64
1482.67 59
1482.76 55
1482.85 54
1482.94 56
1483.03 61
1483.12 69
1483.21 79
1483.30 88
1483.38 97
1483.47 102
1483.56 105
1483.65 105
1483.74 103
1483.83 101
1483.92 99
1484.00 98
1484.09 98
1484.18 98
1484.27 99
1484.36 100
1484.45 100
1484.54 100
1484.63 100
1484.71 100
1484.80 100
1484.89 101
1484.98 101
1485.07 101
1485.16 100
1485.25 97
1485.34 93
1485.42 88
1485.51 84
1485.60 80
1485.69 79
1485.78 79
1485.87 81
1485.96 84
1486.04 87
1486.13 89
1486.22 90
1486.31 91
1486.40 91
1486.49 91
1486.58 91
1486.67 90
1486.75 91
1486.84 91
1486.93 91
1487.02 92
1487.11 93
1487.20 95
1487.29 98
1487.38 102
1487.46 105
1487.55 109
1487.64 113
1487.73 116
1487.82 120
1487.91 122
1488.00 125
1488.09 127
1488.18 129
1488.26 130
1488.35 131
1488.44 132
1488.53 134
1488.62 136
1488.71 137
1488.80 139
1488.89 140
1488.97 139
1489.06 138
1489.15 134
1489.24 130
1489.33 126
1489.42 121
1489.51 118
1489.60 117
1489.68 118
1489.77 120
1489.86 125
1489.95 131
1490.04 136
1490.13 139
1490.22 139
1490.31 134
1490.40 127
1490.48 117
1490.57 106
1490.66 96
1490.75 88
1490.84 81
1490.93 74
1491.02 67
1491.11 58
1491.20 46
1491.28 32
1491.37 16
1491.46 1
1491.55 0
1491.64 0
1491.73 0
1491.82 0
1491.91 0
1492.00 0
1492.08 0
1492.17 0
1492.26 12
1492.35 23
1492.44 33
1492.53 40
1492.62 44
1492.71 44
1492.80 40
1492.88 32
1492.97 21
1493.06 8
1493.15 0
1493.24 0
1493.33 0
1493.42 0
1493.51 0
1493.60 1
1493.69 13
1493.77 25
1493.86 36
1493.95 46
1494.04 52
1494.13 56
1494.22 57
1494.31 57
1494.40 55
1494.49 52
1494.57 49
1494.66 45
1494.75 42
1494.84 38
1494.93 33
1495.02 28
1495.11 23
1495.20 18
1495.29 14
1495.38 13
1495.46 14
1495.55 17
1495.64 24
1495.73 31
1495.82 39
1495.91 46
1496.00 52
1496.09 56
1496.18 60
1496.27 63
1496.36 67
1496.44 72
1496.53 76
1496.62 82
1496.71 87
1496.80 91
1496.89 95
1496.98 99
1497.07 102
1497.16 104
1497.25 105
1497.33 104
1497.42 101
1497.51 97
1497.60 92
1497.69 86
1497.78 79
1497.87 71
1497.96 60
1498.05 49
1498.14 36
1498.23 24
1498.31 13
1498.40 5
1498.49 2
1498.58 2
1498.67 5
1498.76 10
1498.85 15
1498.94 19
1499.03 21
1499.12 21
1499.21 19
1499.29 15
1499.38 10
1499.47 4
1499.56 0
1499.65 0
1499.74 0
1499.83 0
1499.92 0
1500.01 0
1500.10 0
1500.19 0
1500.28 12
1500.36 25
1500.45 37
1500.54 46
1500.63 51
1500.72 52
1500.81 51
1500.90 48
1500.99 44
1501.08 42
1501.17 41
1501.26 41
1501.35 43
1501.43 46
1501.52 49
1501.61 51
1501.70 52
1501.79 52
1501.88 50
1501.97 46
1502.06 41
1502.15 36
1502.24 32
1502.33 32
1502.42 34
1502.50 41
1502.59 52
1502.68 65
1502.77 80
1502.86 95
1502.95 108
1503.04 120
1503.13 128
1503.22 134
1503.31 136
1503.40 135
1503.49 131
1503.58 126
1503.66 120
1503.75 115
1503.84 113
1503.93 115
1504.02 122
1504.11 131
1504.20 142
1504.29 152
1504.38 159
1504.47 161
1504.56 158
1504.65 151
1504.74 139
1504.83 125
1504.91 111
1505.00 97
1505.09 85
1505.18 75
1505.27 67
1505.36 61
1505.45 56
1505.54 53
1505.63 52
1505.72 51
1505.81 51
1505.90 51
1505.99 51
1506.08 52
1506.17 54
1506.25 56
1506.34 60
1506.43 64
1506.52 68
1506.61 71
1506.70 70
1506.79 66
1506.88 59
1506.97 51
1507.06 41
1507.15 32
1507.24 25
1507.33 21
1507.42 20
1507.51 20
1507.59 20
1507.68 20
1507.77 19
1507.86 16
1507.95 13
1508.04 10
1508.13 8
1508.22 7
1508.31 7
1508.40 7
1508.49 7
1508.58 6
1508.67 4
1508.76 3
1508.85 4
1508.94 7
1509.02 13
1509.11 21
1509.20 30
1509.29 38
1509.38 42
1509.47 43
1509.56 40
1509.65 35
1509.74 29
1509.83 23
1509.92 20
1510.01 18
1510.10 18
1510.19 18
1510.28 17
1510.37 15
1510.46 13
1510.55 10
1510.63 8
1510.72 6
1510.81 4
1510.90 2
1510.99 0
1511.08 0
1511.17 0
1511.26 0
1511.35 0
1511.44 0
1511.53 0
1511.62 0
1511.71 5
1511.80 13
1511.89 20
1511.98 26
1512.07 30
1512.16 32
1512.25 32
1512.33 32
1512.42 32
1512.51 32
1512.60 33
1512.69 35
1512.78 38
1512.87 43
1512.96 48
1513.05 53
1513.14 56
1513.23 57
1513.32 55
1513.41 49
1513.50 40
1513.59 30
1513.68 18
1513.77 8
1513.86 0
1513.95 0
1514.04 0
1514.13 0
1514.22 0
1514.30 0
1514.39 0
1514.48 2
1514.57 4
1514.66 6
1514.75 9
1514.84 14
1514.93 22
1515.02 31
1515.11 42
1515.20 52
1515.29 60
1515.38 66
1515.47 69
1515.56 71
1515.65 71
1515.74 70
1515.83 68
1515.92 67
1516.01 65
1516.10 62
1516.19 59
1516.28 55
1516.37 53
1516.46 51
1516.54 50
1516.63 50
1516.72 49
1516.81 47
1516.90 43
1516.99 36
1517.08 28
1517.17 19
1517.26 12
1517.35 7
1517.44 4
1517.53 3
1517.62 3
1517.71 3
1517.80 3
1517.89 2
1517.98 1
1518.07 0
1518.16 0
1518.25 0
1518.34 0
1518.43 1
1518.52 1
1518.61 2
1518.70 1
1518.79 0
1518.88 0
1518.97 0
1519.06 0
1519.15 3
1519.23 10
1519.32 18
1519.41 27
1519.50 34
1519.59 37
1519.68 37
1519.77 34
1519.86 28
1519.95 22
1520.04 16
1520.13 13
1520.22 13
1520.31 16
1520.40 22
1520.49 31
1520.58 41
1520.67 51
1520.76 61
1520.85 69
1520.94 73
1521.03 73
1521.12 70
1521.21 63
1521.30 56
1521.39 49
1521.48 45
1521.57 44
1521.66 48
1521.75 54
1521.84 63
1521.93 73
1522.02 84
1522.11 94
1522.20 104
1522.29 113
1522.38 120
1522.47 124
1522.56 125
1522.65 122
1522.74 115
1522.83 106
1522.92 95
1523.01 86
1523.09 79
1523.18 76
1523.27 76
1523.36 80
1523.45 85
1523.54 91
1523.63 95
1523.72 98
1523.81 99
1523.90 98
1523.99 94
1524.08 90
1524.17 86
1524.26 83
1524.35 82
1524.44 83
1524.53 85
1524.62 87
1524.71 89
1524.80 89
1524.89 86
1524.98 81
1525.07 74
1525.16 65
1525.25 55
1525.34 44
1525.43 34
1525.52 25
1525.61 19
1525.70 15
1525.79 14
1525.88 17
1525.97 22
1526.06 29
1526.15 35
1526.24 38
1526.33 38
1526.42 36
1526.51 31
1526.60 25
1526.69 18
1526.78 12
1526.87 8
1526.96 5
1527.05 5
1527.14 7
1527.23 11
1527.32 15
1527.41 19
1527.50 22
1527.59 23
1527.68 22
1527.77 19
1527.86 17
1527.95 15
1528.04 15
1528.13 18
1528.22 25
1528.31 34
1528.40 47
1528.49 62
1528.58 79
1528.67 98
1528.76 117
1528.85 135
1528.94 149
1529.03 161
1529.12 168
1529.21 171
1529.30 171
1529.39 168
1529.48 163
1529.57 159
1529.66 153
1529.75 148
1529.84 143
1529.93 138
1530.02 132
1530.11 126
1530.20 119
1530.29 113
1530.38 109
1530.47 107
1530.56 107
1530.65 111
1530.74 117
1530.83 126
1530.92 137
1531.01 147
1531.10 158
1531.19 169
1531.28 180
1531.37 191
1531.46 201
1531.55 210
1531.64 217
1531.73 221
1531.82 221
1531.91 218
1532.00 212
1532.09 205
1532.18 198
1532.27 192
1532.36 190
1532.45 192
1532.54 197
1532.63 204
1532.72 213
1532.81 220
1532.90 225
1532.99 225
1533.08 221
1533.17 212
1533.26 199
1533.35 183
1533.44 165
1533.53 147
1533.62 131
1533.71 119
1533.80 109
1533.89 103
1533.98 99
1534.07 96
1534.16 94
1534.25 92
1534.34 89
1534.43 87
1534.52 85
1534.61 85
1534.70 87
1534.79 89
1534.88 92
1534.97 94
1535.07 94
1535.16 93
1535.25 92
1535.34 91
1535.43 93
1535.52 96
1535.61 102
1535.70 110
1535.79 117
1535.88 124
1535.97 128
1536.06 128
1536.15 125
1536.24 120
1536.33 114
1536.42 107
1536.51 101
1536.60 96
1536.69 93
1536.78 92
1536.87 93
1536.96 94
1537.05 97
1537.14 100
1537.23 104
1537.32 108
1537.41 112
1537.50 116
1537.59 121
1537.68 126
1537.77 132
1537.86 138
1537.95 143
1538.04 148
1538.13 152
1538.22 153
1538.31 152
1538.40 148
1538.49 142
1538.58 135
1538.67 126
1538.76 118
1538.85 112
1538.95 109
1539.04 109
1539.13 111
1539.22 114
1539.31 116
1539.40 117
1539.49 114
1539.58 108
1539.67 100
1539.76 91
1539.85 82
1539.94 74
1540.03 69
1540.12 65
1540.21 63
1540.30 61
1540.39 58
1540.48 55
1540.57 50
1540.66 46
1540.75 43
1540.84 41
1540.93 42
1541.02 45
1541.11 50
1541.20 56
1541.29 63
1541.38 69
1541.47 75
1541.56 79
1541.66 81
1541.75 80
1541.84 76
1541.93 67
1542.02 56
1542.11 41
1542.20 26
1542.29 12
1542.38 2
1542.47 0
1542.56 0
1542.65 0
1542.74 0
1542.83 0
1542.92 0
1543.01 0
1543.10 0
1543.19 0
1543.28 0
1543.37 2
1543.46 6
1543.55 9
1543.64 12
1543.73 14
1543.82 15
1543.92 14
1544.01 14
1544.10 15
1544.19 17
1544.28 20
1544.37 24
1544.46 29
1544.55 34
1544.64 40
1544.73 44
1544.82 48
1544.91 51
1545.00 53
1545.09 54
1545.18 52
1545.27 49
1545.36 46
1545.45 43
1545.54 43
1545.63 46
1545.72 54
1545.81 66
1545.91 81
1546.00 95
1546.09 107
1546.18 112
1546.27 112
1546.36 106
1546.45 96
1546.54 85
1546.63 76
1546.72 73
1546.81 77
1546.90 86
1546.99 98
1547.08 112
1547.17 124
1547.26 132
1547.35 135
1547.44 131
1547.53 123
1547.63 111
1547.72 97
1547.81 85
1547.90 74
1547.99 69
1548.08 68
1548.17 72
1548.26 79
1548.35 87
1548.44 95
1548.53 100
1548.62 103
1548.71 104
1548.80 102
1548.89 100
1548.98 100
1549.07 100
1549.16 102
1549.26 105
1549.35 106
1549.44 106
1549.53 103
1549.62 98
1549.71 92
1549.80 86
1549.89 82
1549.98 82
1550.07 85
1550.16 92
1550.25 101
1550.34 109
1550.43 117
1550.52 122
1550.61 125
1550.71 127
1550.80 128
1550.89 129
1550.98 129
1551.07 128
1551.16 125
1551.25 120
1551.34 112
1551.43 102
1551.52 93
1551.61 87
1551.70 87
1551.79 93
1551.88 106
1551.97 124
1552.07 146
1552.16 167
1552.25 186
1552.34 199
1552.43 206
1552.52 206
1552.61 201
1552.70 192
1552.79 181
1552.88 170
1552.97 159
1553.06 150
1553.15 142
1553.24 136
1553.33 133
1553.43 132
1553.52 133
1553.61 136
1553.70 142
1553.79 150
1553.88 160
1553.97 171
1554.06 184
1554.15 198
1554.24 212
1554.33 226
1554.42 240
1554.51 252
1554.60 260
1554.70 264
1554.79 263
1554.88 256
1554.97 244
1555.06 228
1555.15 210
1555.24 192
1555.33 175
1555.42 160
1555.51 148
1555.60 139
1555.69 134
1555.78 132
1555.88 132
1555.97 135
1556.06 140
1556.15 147
1556.24 155
1556.33 163
1556.42 172
1556.51 180
1556.60 188
1556.69 195
1556.78 201
1556.87 205
1556.97 209
1557.06 213
1557.15 217
1557.24 223
1557.33 231
1557.42 242
1557.51 256
1557.60 272
1557.69 290
1557.78 310
1557.87 329
1557.96 347
1558.06 363
1558.15 376
1558.24 386
1558.33 394
1558.42 401
1558.51 408
1558.60 418
1558.69 429
1558.78 443
1558.87 459
1558.96 475
1559.05 492
1559.15 508
1559.24 524
1559.33 541
1559.42 560
1559.51 581
1559.60 603
1559.69 626
1559.78 648
1559.87 668
1559.96 687
1560.05 703
1560.15 719
1560.24 736
1560.33 755
1560.42 774
1560.51 794
1560.60 813
1560.69 829
1560.78 840
1560.87 845
1560.96 844
1561.05 839
1561.15 829
1561.24 817
1561.33 804
1561.42 789
1561.51 775
1561.60 760
1561.69 746
1561.78 731
1561.87 717
1561.96 704
1562.06 693
1562.15 685
1562.24 679
1562.33 677
1562.42 676
1562.51 676
1562.60 678
1562.69 681
1562.78 686
1562.87 693
1562.96 702
1563.06 713
1563.15 724
1563.24 734
1563.33 740
1563.42 741
1563.51 736
1563.60 727
1563.69 715
1563.78 702
1563.87 688
1563.97 676
1564.06 664
1564.15 651
1564.24 637
1564.33 621
1564.42 603
1564.51 584
1564.60 565
1564.69 547
1564.79 532
1564.88 519
1564.97 508
1565.06 498
1565.15 489
1565.24 480
1565.33 470
1565.42 459
1565.51 448
1565.60 437
1565.70 425
1565.79 414
1565.88 404
1565.97 395
1566.06 386
1566.15 377
1566.24 368
1566.33 359
1566.42 349
1566.52 340
1566.61 330
1566.70 320
1566.79 311
1566.88 301
1566.97 291
1567.06 279
1567.15 264
1567.24 247
1567.34 227
1567.43 205
1567.52 182
1567.61 159
1567.70 138
1567.79 120
1567.88 106
1567.97 97
1568.06 93
1568.16 93
1568.25 96
1568.34 102
1568.43 110
1568.52 120
1568.61 131
1568.70 143
1568.79 157
1568.88 171
1568.98 184
1569.07 195
1569.16 202
1569.25 204
1569.34 202
1569.43 196
1569.52 186
1569.61 176
1569.71 165
1569.80 155
1569.89 147
1569.98 141
1570.07 137
1570.16 133
1570.25 130
1570.34 127
1570.44 122
1570.53 117
1570.62 109
1570.71 101
1570.80 91
1570.89 81
1570.98 71
1571.07 61
1571.16 52
1571.26 43
1571.35 35
1571.44 28
1571.53 23
1571.62 20
1571.71 18
1571.80 19
1571.89 20
1571.99 20
1572.08 19
1572.17 14
1572.26 8
1572.35 0
1572.44 0
1572.53 0
1572.62 0
1572.72 0
1572.81 0
1572.90 0
1572.99 0
1573.08 1
1573.17 4
1573.26 7
1573.36 9
1573.45 11
1573.54 12
1573.63 11
1573.72 7
1573.81 3
1573.90 0
1573.99 0
1574.09 0
1574.18 0
1574.27 0
1574.36 3
1574.45 10
1574.54 19
1574.63 27
1574.72 35
1574.82 43
1574.91 51
1575.00 61
1575.09 71
1575.18 82
1575.27 94
1575.36 105
1575.46 116
1575.55 125
1575.64 133
1575.73 139
1575.82 144
1575.91 146
1576.00 148
1576.09 149
1576.19 149
1576.28 150
1576.37 151
1576.46 152
1576.55 153
1576.64 154
1576.73 155
1576.83 157
1576.92 158
1577.01 158
1577.10 158
1577.19 157
1577.28 154
1577.37 148
1577.47 140
1577.56 132
1577.65 123
1577.74 115
1577.83 108
1577.92 102
1578.01 98
1578.11 92
1578.20 86
1578.29 78
1578.38 67
1578.47 55
1578.56 43
1578.65 31
1578.75 23
1578.84 18
1578.93 17
1579.02 19
1579.11 23
1579.20 29
1579.29 34
1579.39 38
1579.48 39
1579.57 38
1579.66 35
1579.75 31
1579.84 24
1579.93 17
1580.03 8
1580.12 0
1580.21 0
1580.30 0
1580.39 0
1580.48 0
1580.58 0
1580.67 0
1580.76 0
1580.85 3
1580.94 15
1581.03 26
1581.12 36
1581.22 45
1581.31 52
1581.40 56
1581.49 57
1581.58 54
1581.67 47
1581.77 37
1581.86 24
1581.95 12
1582.04 1
1582.13 0
1582.22 0
1582.31 0
1582.41 0
1582.50 9
1582.59 21
1582.68 35
1582.77 49
1582.86 62
1582.96 74
1583.05 84
1583.14 91
1583.23 95
1583.32 97
1583.41 97
1583.50 96
1583.60 95
1583.69 92
1583.78 88
1583.87 82
1583.96 76
1584.05 68
1584.15 60
1584.24 53
1584.33 46
1584.42 40
1584.51 36
1584.60 34
1584.70 33
1584.79 34
1584.88 35
1584.97 39
1585.06 43
1585.15 49
1585.25 55
1585.34 60
1585.43 65
1585.52 67
1585.61 66
1585.70 62
1585.80 55
1585.89 44
1585.98 32
1586.07 20
1586.16 10
1586.25 4
1586.35 2
1586.44 5
1586.53 13
1586.62 25
1586.71 37
1586.80 50
1586.90 62
1586.99 72
1587.08 82
1587.17 90
1587.26 98
1587.35 105
1587.45 110
1587.54 110
1587.63 106
1587.72 96
1587.81 82
1587.90 67
1588.00 52
1588.09 39
1588.18 30
1588.27 25
1588.36 24
1588.45 25
1588.55 25
1588.64 24
1588.73 22
1588.82 18
1588.91 13
1589.00 7
1589.10 3
1589.19 2
1589.28 3
1589.37 6
1589.46 11
1589.56 17
1589.65 22
1589.74 26
1589.83 28
1589.92 29
1590.01 28
1590.11 27
1590.20 26
1590.29 27
1590.38 30
1590.47 34
1590.56 38
1590.66 42
1590.75 45
1590.84 48
1590.93 50
1591.02 53
1591.12 56
1591.21 61
1591.30 65
1591.39 68
1591.48 70
1591.57 70
1591.67 70
1591.76 71
1591.85 73
1591.94 77
1592.03 83
1592.13 89
1592.22 95
1592.31 99
1592.40 99
1592.49 98
1592.58 95
1592.68 92
1592.77 92
1592.86 94
1592.95 100
1593.04 107
1593.14 115
1593.23 121
1593.32 124
1593.41 121
1593.50 114
1593.60 102
1593.69 89
1593.78 75
1593.87 63
1593.96 55
1594.05 50
1594.15 50
1594.24 53
1594.33 56
1594.42 59
1594.51 60
1594.61 58
1594.70 52
1594.79 44
1594.88 36
1594.97 27
1595.07 20
1595.16 16
1595.25 15
1595.34 17
1595.43 21
1595.53 26
1595.62 30
1595.71 32
1595.80 31
1595.89 29
1595.98 25
1596.08 21
1596.17 18
1596.26 17
1596.35 16
1596.44 15
1596.54 14
1596.63 12
1596.72 8
1596.81 3
1596.90 0
1597.00 0
1597.09 0
1597.18 0
1597.27 0
1597.36 0
1597.46 0
1597.55 0
1597.64 8
1597.73 15
1597.82 21
1597.92 25
1598.01 28
1598.10 30
1598.19 29
1598.28 27
1598.38 23
1598.47 18
1598.56 15
1598.65 13
1598.74 15
1598.84 21
1598.93 30
1599.02 41
1599.11 54
1599.20 65
1599.30 73
1599.39 77
1599.48 77
1599.57 74
1599.66 70
1599.76 66
1599.85 63
1599.94 62
1600.03 64
1600.12 67
1600.22 72
1600.31 76
1600.40 78
1600.49 77
1600.59 73
1600.68 66
1600.77 59
1600.86 52
1600.95 49
1601.05 50
1601.14 57
1601.23 68
1601.32 81
1601.41 95
1601.51 106
1601.60 114
1601.69 117
1601.78 118
1601.87 115
1601.97 112
1602.06 107
1602.15 102
1602.24 97
1602.34 93
1602.43 89
1602.52 86
1602.61 84
1602.70 82
1602.80 80
1602.89 79
1602.98 79
1603.07 79
1603.16 80
1603.26 83
1603.35 89
1603.44 96
1603.53 105
1603.63 114
1603.72 122
1603.81 130
1603.90 135
1603.99 138
1604.09 139
1604.18 137
1604.27 132
1604.36 122
1604.45 110
1604.55 95
1604.64 78
1604.73 60
1604.82 43
1604.92 28
1605.01 16
1605.10 7
1605.19 1
1605.28 0
1605.38 1
1605.47 7
1605.56 15
1605.65 23
1605.75 31
1605.84 37
1605.93 40
1606.02 40
1606.11 38
1606.21 35
1606.30 34
1606.39 36
1606.48 43
1606.58 54
1606.67 71
1606.76 90
1606.85 112
1606.94 134
1607.04 154
1607.13 171
1607.22 185
1607.31 195
1607.41 201
1607.50 205
1607.59 208
1607.68 211
1607.78 214
1607.87 217
1607.96 221
1608.05 224
1608.14 227
1608.24 229
1608.33 229
1608.42 227
1608.51 225
1608.61 224
1608.70 223
1608.79 222
1608.88 222
1608.98 221
1609.07 219
1609.16 214
1609.25 205
1609.34 194
1609.44 182
1609.53 170
1609.62 160
1609.71 151
1609.81 144
1609.90 140
1609.99 137
1610.08 134
1610.18 132
1610.27 131
1610.36 130
1610.45 129
1610.54 130
1610.64 131
1610.73 132
1610.82 134
1610.91 136
1611.01 138
1611.10 139
1611.19 141
1611.28 143
1611.38 145
1611.47 148
1611.56 151
1611.65 156
1611.75 162
1611.84 167
1611.93 173
1612.02 178
1612.12 181
1612.21 181
1612.30 178
1612.39 172
1612.49 162
1612.58 148
1612.67 132
1612.76 114
1612.85 95
1612.95 78
1613.04 63
1613.13 51
1613.22 42
1613.32 36
1613.41 31
1613.50 28
1613.59 24
1613.69 21
1613.78 19
1613.87 19
1613.96 22
1614.06 28
1614.15 37
1614.24 46
1614.33 54
1614.43 61
1614.52 64
1614.61 64
1614.70 63
1614.80 63
1614.89 66
1614.98 73
1615.07 83
1615.17 95
1615.26 107
1615.35 117
1615.44 122
1615.54 123
1615.63 120
1615.72 114
1615.81 107
1615.91 99
1616.00 91
1616.09 84
1616.18 76
1616.28 68
1616.37 60
1616.46 51
1616.55 43
1616.65 36
1616.74 33
1616.83 33
1616.92 39
1617.02 50
1617.11 64
1617.20 82
1617.29 101
1617.39 119
1617.48 134
1617.57 145
1617.66 151
1617.76 152
1617.85 149
1617.94 142
1618.03 132
1618.13 121
1618.22 110
1618.31 99
1618.41 88
1618.50 79
1618.59 73
1618.68 69
1618.78 68
1618.87 70
1618.96 74
1619.05 79
1619.15 82
1619.24 83
1619.33 80
1619.42 74
1619.52 66
1619.61 57
1619.70 49
1619.79 43
1619.89 39
1619.98 36
1620.07 32
1620.16 26
1620.26 16
1620.35 3
1620.44 0
1620.54 0
1620.63 0
1620.72 0
1620.81 0
1620.91 0
1621.00 0
1621.09 7
1621.18 20
1621.28 30
1621.37 34
1621.46 34
1621.55 32
1621.65 30
1621.74 29
1621.83 32
1621.93 37
1622.02 44
1622.11 53
1622.20 64
1622.30 73
1622.39 82
1622.48 87
1622.57 90
1622.67 89
1622.76 84
1622.85 76
1622.95 66
1623.04 55
1623.13 45
1623.22 37
1623.32 34
1623.41 35
1623.50 41
1623.59 49
1623.69 58
1623.78 66
1623.87 72
1623.97 75
1624.06 76
1624.15 76
1624.24 76
1624.34 77
1624.43 78
1624.52 79
1624.61 80
1624.71 80
1624.80 80
1624.89 79
1624.99 77
1625.08 76
1625.17 75
1625.26 75
1625.36 74
1625.45 73
1625.54 72
1625.64 71
1625.73 69
1625.82 66
1625.91 62
1626.01 57
1626.10 51
1626.19 44
1626.28 40
1626.38 38
1626.47 40
1626.56 48
1626.66 62
1626.75 80
1626.84 101
1626.93 122
1627.03 140
1627.12 155
1627.21 164
1627.31 169
1627.40 170
1627.49 167
1627.58 164
1627.68 161
1627.77 159
1627.86 158
1627.96 158
1628.05 158
1628.14 156
1628.23 153
1628.33 146
1628.42 136
1628.51 124
1628.61 112
1628.70 101
1628.79 91
1628.88 85
1628.98 81
1629.07 79
1629.16 78
1629.26 79
1629.35 79
1629.44 80
1629.53 81
1629.63 83
1629.72 85
1629.81 88
1629.91 89
1630.00 89
1630.09 87
1630.19 82
1630.28 73
1630.37 63
1630.46 53
1630.56 44
1630.65 38
1630.74 35
1630.84 36
1630.93 40
1631.02 46
1631.11 52
1631.21 57
1631.30 59
1631.39 58
1631.49 56
1631.58 54
1631.67 51
1631.77 48
1631.86 47
1631.95 47
1632.04 48
1632.14 49
1632.23 51
1632.32 53
1632.42 56
1632.51 59
1632.60 63
1632.69 67
1632.79 72
1632.88 80
1632.97 89
1633.07 99
1633.16 109
1633.25 118
1633.35 124
1633.44 127
1633.53 126
1633.62 124
1633.72 121
1633.81 120
1633.90 122
1634.00 126
1634.09 131
1634.18 135
1634.28 134
1634.37 127
1634.46 113
1634.56 92
1634.65 67
1634.74 39
1634.83 12
1634.93 0
1635.02 0
1635.11 0
1635.21 0
1635.30 0
1635.39 0
1635.49 0
1635.58 2
1635.67 13
1635.77 22
1635.86 29
1635.95 33
1636.04 36
1636.14 39
1636.23 44
1636.32 51
1636.42 58
1636.51 64
1636.60 68
1636.70 69
1636.79 66
1636.88 61
1636.98 54
1637.07 49
1637.16 46
1637.25 47
1637.35 51
1637.44 59
1637.53 67
1637.63 76
1637.72 83
1637.81 87
1637.91 89
1638.00 89
1638.09 87
1638.19 83
1638.28 79
1638.37 75
1638.47 72
1638.56 70
1638.65 70
1638.75 71
1638.84 72
1638.93 74
1639.02 74
1639.12 72
1639.21 69
1639.30 65
1639.40 60
1639.49 54
1639.58 46
1639.68 39
1639.77 32
1639.86 26
1639.96 21
1640.05 20
1640.14 21
1640.24 27
1640.33 36
1640.42 48
1640.52 60
1640.61 71
1640.70 77
1640.80 77
1640.89 71
1640.98 59
1641.07 43
1641.17 27
1641.26 12
1641.35 1
1641.45 0
1641.54 0
1641.63 0
1641.73 0
1641.82 0
1641.91 1
1642.01 2
1642.10 2
1642.19 2
1642.29 4
1642.38 8
1642.47 12
1642.57 18
1642.66 24
1642.75 30
1642.85 33
1642.94 34
1643.03 31
1643.13 25
1643.22 16
1643.31 5
1643.41 0
1643.50 0
1643.59 0
1643.69 0
1643.78 0
1643.87 0
1643.97 0
1644.06 0
1644.15 12
1644.25 27
1644.34 40
1644.43 51
1644.53 57
1644.62 58
1644.71 54
1644.81 46
1644.90 35
1644.99 24
1645.09 15
1645.18 10
1645.27 8
1645.37 10
1645.46 16
1645.55 23
1645.65 30
1645.74 37
1645.83 41
1645.93 43
1646.02 43
1646.11 40
1646.21 35
1646.30 29
1646.39 23
1646.49 17
1646.58 13
1646.67 10
1646.77 10
1646.86 13
1646.95 19
1647.05 26
1647.14 33
1647.23 41
1647.33 47
1647.42 52
1647.51 56
1647.61 60
1647.70 63
1647.79 68
1647.89 73
1647.98 79
1648.07 84
1648.17 88
1648.26 92
1648.36 95
1648.45 98
1648.54 102
1648.64 107
1648.73 113
1648.82 120
1648.92 125
1649.01 126
1649.10 123
1649.20 116
1649.29 106
1649.38 94
1649.48 81
1649.57 70
1649.66 60
1649.76 51
1649.85 43
1649.94 36
1650.04 28
1650.13 22
1650.22 19
1650.32 19
1650.41 22
1650.50 28
1650.60 37
1650.69 47
1650.79 58
1650.88 68
1650.97 77
1651.07 85
1651.16 93
1651.25 101
1651.35 110
1651.44 120
1651.53 131
1651.63 142
1651.72 152
1651.81 160
1651.91 165
1652.00 166
1652.09 164
1652.19 161
1652.28 157
1652.38 154
1652.47 152
1652.56 153
1652.66 155
1652.75 160
1652.84 166
1652.94 172
1653.03 177
1653.12 180
1653.22 181
1653.31 179
1653.40 172
1653.50 162
1653.59 148
1653.69 132
1653.78 114
1653.87 98
1653.97 84
1654.06 75
1654.15 72
1654.25 75
1654.34 84
1654.43 98
1654.53 117
1654.62 137
1654.71 159
1654.81 178
1654.90 195
1655.00 208
1655.09 217
1655.18 222
1655.28 222
1655.37 220
1655.46 215
1655.56 208
1655.65 200
1655.74 192
1655.84 183
1655.93 175
1656.03 166
1656.12 156
1656.21 145
1656.31 131
1656.40 116
1656.49 101
1656.59 88
1656.68 77
1656.78 71
1656.87 71
1656.96 75
1657.06 83
1657.15 94
1657.24 106
1657.34 118
1657.43 129
1657.52 139
1657.62 146
1657.71 153
1657.81 158
1657.90 163
1657.99 168
1658.09 172
1658.18 177
1658.27 181
1658.37 184
1658.46 185
1658.56 185
1658.65 184
1658.74 184
1658.84 185
1658.93 187
1659.02 191
1659.12 195
1659.21 198
1659.31 199
1659.40 197
1659.49 194
1659.59 190
1659.68 187
1659.77 186
1659.87 187
1659.96 189
1660.06 191
1660.15 192
1660.24 191
1660.34 188
1660.43 183
1660.52 177
1660.62 169
1660.71 161
1660.81 151
1660.90 139
1660.99 125
1661.09 109
1661.18 94
1661.27 82
1661.37 73
1661.46 69
1661.56 71
1661.65 76
1661.74 85
1661.84 94
1661.93 103
1662.02 111
1662.12 118
1662.21 123
1662.31 128
1662.40 132
1662.49 137
1662.59 142
1662.68 147
1662.78 151
1662.87 155
1662.96 157
1663.06 157
1663.15 154
1663.24 149
1663.34 142
1663.43 133
1663.53 124
1663.62 116
1663.71 110
1663.81 106
1663.90 106
1664.00 109
1664.09 114
1664.18 119
1664.28 123
1664.37 127
1664.47 130
1664.56 131
1664.65 132
1664.75 133
1664.84 134
1664.93 135
1665.03 135
1665.12 135
1665.22 134
1665.31 132
1665.40 130
1665.50 127
1665.59 124
1665.69 121
1665.78 118
1665.87 116
1665.97 113
1666.06 109
1666.16 105
1666.25 101
1666.34 96
1666.44 90
1666.53 86
1666.63 82
1666.72 81
1666.81 84
1666.91 89
1667.00 97
1667.10 108
1667.19 119
1667.28 129
1667.38 138
1667.47 144
1667.57 148
1667.66 148
1667.75 146
1667.85 141
1667.94 135
1668.04 129
1668.13 124
1668.22 122
1668.32 123
1668.41 128
1668.51 136
1668.60 146
1668.69 156
1668.79 162
1668.88 164
1668.98 159
1669.07 149
1669.16 133
1669.26 115
1669.35 95
1669.45 78
1669.54 64
1669.63 56
1669.73 55
1669.82 61
1669.92 73
1670.01 91
1670.10 110
1670.20 130
1670.29 146
1670.39 158
1670.48 164
1670.57 164
1670.67 161
1670.76 155
1670.86 148
1670.95 142
1671.04 136
1671.14 131
1671.23 126
1671.33 121
1671.42 114
1671.51 106
1671.61 98
1671.70 92
1671.80 89
1671.89 89
1671.99 93
1672.08 99
1672.17 107
1672.27 114
1672.36 118
1672.46 116
1672.55 110
1672.64 101
1672.74 91
1672.83 83
1672.93 78
1673.02 80
1673.11 86
1673.21 95
1673.30 107
1673.40 118
1673.49 127
1673.59 134
1673.68 139
1673.77 144
1673.87 149
1673.96 155
1674.06 159
1674.15 163
1674.24 163
1674.34 160
1674.43 152
1674.53 140
1674.62 126
1674.72 111
1674.81 99
1674.90 89
1675.00 83
1675.09 82
1675.19 85
1675.28 93
1675.37 106
1675.47 122
1675.56 141
1675.66 160
1675.75 177
1675.85 191
1675.94 201
1676.03 208
1676.13 213
1676.22 217
1676.32 221
1676.41 225
1676.51 227
1676.60 226
1676.69 222
1676.79 214
1676.88 203
1676.98 190
1677.07 178
1677.16 167
1677.26 158
1677.35 150
1677.45 143
1677.54 136
1677.64 129
1677.73 120
1677.82 111
1677.92 103
1678.01 96
1678.11 91
1678.20 87
1678.30 85
1678.39 82
1678.48 79
1678.58 73
1678.67 66
1678.77 58
1678.86 49
1678.96 41
1679.05 34
1679.14 28
1679.24 24
1679.33 20
1679.43 18
1679.52 18
1679.62 20
1679.71 25
1679.80 33
1679.90 44
1679.99 54
1680.09 63
1680.18 67
1680.28 66
1680.37 60
1680.46 49
1680.56 35
1680.65 22
1680.75 9
1680.84 0
1680.94 0
1681.03 0
1681.13 0
1681.22 0
1681.31 0
1681.41 0
1681.50 0
1681.60 0
1681.69 1
1681.79 6
1681.88 14
1681.97 23
1682.07 34
1682.16 46
1682.26 58
1682.35 68
1682.45 76
1682.54 82
1682.64 87
1682.73 89
1682.82 90
1682.92 89
1683.01 86
1683.11 79
1683.20 69
1683.30 56
1683.39 43
1683.49 30
1683.58 20
1683.67 14
1683.77 14
1683.86 19
1683.96 28
1684.05 39
1684.15 50
1684.24 59
1684.34 66
1684.43 69
1684.52 70
1684.62 70
1684.71 71
1684.81 73
1684.90 77
1685.00 82
1685.09 88
1685.19 93
1685.28 94
1685.37 92
1685.47 86
1685.56 77
1685.66 66
1685.75 56
1685.85 49
1685.94 43
1686.04 39
1686.13 36
1686.22 33
1686.32 32
1686.41 31
1686.51 32
1686.60 35
1686.70 40
1686.79 47
1686.89 53
1686.98 57
1687.08 60
1687.17 59
1687.26 57
1687.36 54
1687.45 52
1687.55 51
1687.64 54
1687.74 62
1687.83 74
1687.93 90
1688.02 110
1688.12 130
1688.21 150
1688.30 166
1688.40 177
1688.49 184
1688.59 186
1688.68 184
1688.78 180
1688.87 173
1688.97 163
1689.06 150
1689.16 132
1689.25 111
1689.34 88
1689.44 64
1689.53 43
1689.63 26
1689.72 14
1689.82 8
1689.91 6
1690.01 7
1690.10 7
1690.20 7
1690.29 6
1690.39 3
1690.48 1
1690.57 0
1690.67 1
1690.76 5
1690.86 11
1690.95 20
1691.05 29
1691.14 37
1691.24 43
1691.33 47
1691.43 49
1691.52 49
1691.62 49
1691.71 47
1691.80 45
1691.90 41
1691.99 38
1692.09 34
1692.18 33
1692.28 34
1692.37 39
1692.47 47
1692.56 57
1692.66 67
1692.75 74
1692.85 77
1692.94 76
1693.04 71
1693.13 66
1693.23 62
1693.32 62
1693.41 65
1693.51 71
1693.60 77
1693.70 82
1693.79 83
1693.89 80
1693.98 72
1694.08 61
1694.17 47
1694.27 34
1694.36 23
1694.46 15
1694.55 11
1694.65 10
1694.74 13
1694.84 19
1694.93 25
1695.02 31
1695.12 33
1695.21 33
1695.31 30
1695.40 24
1695.50 17
1695.59 9
1695.69 1
1695.78 0
1695.88 0
1695.97 0
1696.07 0
1696.16 0
1696.26 0
1696.35 0
1696.45 0
1696.54 20
1696.64 41
1696.73 60
1696.83 77
1696.92 88
1697.01 93
1697.11 94
1697.20 90
1697.30 84
1697.39 78
1697.49 72
1697.58 66
1697.68 60
1697.77 55
1697.87 50
1697.96 43
1698.06 36
1698.15 28
1698.25 21
1698.34 16
1698.44 13
1698.53 14
1698.63 18
1698.72 24
1698.82 31
1698.91 37
1699.01 40
1699.10 40
1699.20 39
1699.29 36
1699.39 32
1699.48 29
1699.58 26
1699.67 25
1699.77 26
1699.86 27
1699.96 29
1700.05 31
1700.14 34
1700.24 37
1700.33 40
1700.43 44
1700.52 49
1700.62 54
1700.71 59
1700.81 64
1700.90 66
1701.00 65
1701.09 59
1701.19 49
1701.28 34
1701.38 19
1701.47 4
1701.57 0
1701.66 0
1701.76 0
1701.85 0
1701.95 10
1702.04 23
1702.14 36
1702.23 48
1702.33 58
1702.42 67
1702.52 75
1702.61 83
1702.71 91
1702.80 99
1702.90 108
1702.99 116
1703.09 124
1703.18 132
1703.28 140
1703.37 148
1703.47 154
1703.56 158
1703.66 158
1703.75 154
1703.85 146
1703.94 134
1704.04 120
1704.13 104
1704.23 88
1704.32 74
1704.42 61
1704.51 50
1704.61 41
1704.70 34
1704.80 29
1704.89 26
1704.99 26
1705.08 28
1705.18 33
1705.27 41
1705.37 51
1705.46 61
1705.56 70
1705.65 75
1705.75 77
1705.84 74
1705.94 68
1706.03 60
1706.13 54
1706.22 50
1706.32 51
1706.41 56
1706.51 64
1706.60 74
1706.70 82
1706.79 89
1706.89 92
1706.98 93
1707.08 92
1707.17 90
1707.27 89
1707.36 88
1707.46 90
1707.55 92
1707.65 93
1707.74 92
1707.84 88
1707.93 80
1708.03 69
1708.12 55
1708.22 40
1708.32 25
1708.41 12
1708.51 1
1708.60 0
1708.70 0
1708.79 0
1708.89 0
1708.98 11
1709.08 25
1709.17 42
1709.27 59
1709.36 74
1709.46 85
1709.55 92
1709.65 94
1709.74 93
1709.84 91
1709.93 88
1710.03 86
1710.12 88
1710.22 92
1710.31 100
1710.41 111
1710.50 124
1710.60 139
1710.69 156
1710.79 171
1710.88 185
1710.98 196
1711.07 203
1711.17 206
1711.27 206
1711.36 203
1711.46 198
1711.55 193
1711.65 189
1711.74 185
1711.84 181
1711.93 178
1712.03 176
1712.12 174
1712.22 174
1712.31 175
1712.41 176
1712.50 176
1712.60 175
1712.69 172
1712.79 166
1712.88 158
1712.98 148
1713.07 137
1713.17 128
1713.26 121
1713.36 116
1713.46 113
1713.55 113
1713.65 113
1713.74 113
1713.84 111
1713.93 108
1714.03 102
1714.12 93
1714.22 82
1714.31 70
1714.41 55
1714.50 41
1714.60 25
1714.69 11
1714.79 0
1714.88 0
1714.98 0
1715.08 0
1715.17 0
1715.27 0
1715.36 0
1715.46 0
1715.55 0
1715.65 9
1715.74 22
1715.84 37
1715.93 51
1716.03 65
1716.12 77
1716.22 86
1716.31 91
1716.41 94
1716.51 94
1716.60 94
1716.70 94
1716.79 94
1716.89 97
1716.98 101
1717.08 105
1717.17 110
1717.27 113
1717.36 115
1717.46 115
1717.55 115
1717.65 114
1717.74 114
1717.84 117
1717.94 122
1718.03 128
1718.13 136
1718.22 143
1718.32 148
1718.41 151
1718.51 151
1718.60 148
1718.70 143
1718.79 138
1718.89 132
1718.98 125
1719.08 118
1719.18 112
1719.27 107
1719.37 103
1719.46 102
1719.56 102
1719.65 105
1719.75 110
1719.84 115
1719.94 120
1720.03 125
1720.13 129
1720.23 132
1720.32 131
1720.42 127
1720.51 121
1720.61 112
1720.70 102
1720.80 92
1720.89 85
1720.99 80
1721.08 80
1721.18 84
1721.28 92
1721.37 102
1721.47 115
1721.56 129
1721.66 145
1721.75 158
1721.85 169
1721.94 175
1722.04 175
1722.13 169
1722.23 159
1722.33 146
1722.42 133
1722.52 121
1722.61 112
1722.71 105
1722.80 99
1722.90 93
1722.99 86
1723.09 77
1723.19 69
1723.28 63
1723.38 58
1723.47 58
1723.57 60
1723.66 63
1723.76 67
1723.85 68
1723.95 67
1724.05 62
1724.14 57
1724.24 53
1724.33 51
1724.43 54
1724.52 61
1724.62 70
1724.71 79
1724.81 86
1724.91 88
1725.00 86
1725.10 80
1725.19 73
1725.29 66
1725.38 60
1725.48 58
1725.57 59
1725.67 61
1725.77 65
1725.86 68
1725.96 69
1726.05 69
1726.15 65
1726.24 58
1726.34 49
1726.44 39
1726.53 29
1726.63 19
1726.72 11
1726.82 6
1726.91 3
1727.01 2
1727.10 1
1727.20 0
1727.30 0
1727.39 0
1727.49 0
1727.58 0
1727.68 0
1727.77 0
1727.87 0
1727.97 0
1728.06 2
1728.16 6
1728.25 12
1728.35 19
1728.44 27
1728.54 35
1728.64 44
1728.73 53
1728.83 63
1728.92 71
1729.02 79
1729.11 87
1729.21 93
1729.30 98
1729.40 102
1729.50 105
1729.59 108
1729.69 110
1729.78 113
1729.88 115
1729.97 116
1730.07 116
1730.17 116
1730.26 115
1730.36 115
1730.45 115
1730.55 116
1730.64 118
1730.74 119
1730.84 121
1730.93 122
1731.03 122
1731.12 123
1731.22 124
1731.32 126
1731.41 129
1731.51 134
1731.60 140
1731.70 146
1731.79 151
1731.89 156
1731.99 158
1732.08 157
1732.18 152
1732.27 145
1732.37 135
1732.46 124
1732.56 113
1732.66 104
1732.75 97
1732.85 93
1732.94 91
1733.04 90
1733.13 90
1733.23 88
1733.33 86
1733.42 85
1733.52 83
1733.61 84
1733.71 85
1733.81 89
1733.90 93
1734.00 97
1734.09 101
1734.19 103
1734.28 104
1734.38 104
1734.48 105
1734.57 106
1734.67 110
1734.76 115
1734.86 121
1734.96 128
1735.05 134
1735.15 138
1735.24 137
1735.34 131
1735.43 119
1735.53 101
1735.63 76
1735.72 48
1735.82 18
1735.91 0
1736.01 0
1736.11 0
1736.20 0
1736.30 0
1736.39 0
1736.49 0
1736.59 1
1736.68 17
1736.78 30
1736.87 38
1736.97 42
1737.07 43
1737.16 44
1737.26 45
1737.35 49
1737.45 56
1737.54 64
1737.64 75
1737.74 87
1737.83 100
1737.93 112
1738.02 122
1738.12 130
1738.22 136
1738.31 138
1738.41 139
1738.50 137
1738.60 133
1738.70 131
1738.79 130
1738.89 131
1738.98 136
1739.08 145
1739.18 158
1739.27 171
1739.37 184
1739.46 194
1739.56 201
1739.66 202
1739.75 199
1739.85 191
1739.94 179
1740.04 166
1740.14 151
1740.23 136
1740.33 121
1740.42 106
1740.52 92
1740.62 78
1740.71 65
1740.81 52
1740.90 41
1741.00 32
1741.10 27
1741.19 25
1741.29 26
1741.38 29
1741.48 32
1741.58 33
1741.67 32
1741.77 27
1741.86 21
1741.96 15
1742.06 10
1742.15 9
1742.25 12
1742.34 17
1742.44 26
1742.54 36
1742.63 49
1742.73 63
1742.82 77
1742.92 92
1743.02 105
1743.11 115
1743.21 119
1743.30 116
1743.40 108
1743.50 95
1743.59 82
1743.69 70
1743.79 63
1743.88 63
1743.98 69
1744.07 80
1744.17 95
1744.27 110
1744.36 124
1744.46 136
1744.55 145
1744.65 151
1744.75 153
1744.84 152
1744.94 149
1745.03 144
1745.13 139
1745.23 134
1745.32 131
1745.42 130
1745.52 131
1745.61 134
1745.71 138
1745.80 143
1745.90 148
1746.00 152
1746.09 157
1746.19 161
1746.28 163
1746.38 163
1746.48 160
1746.57 152
1746.67 140
1746.77 123
1746.86 105
1746.96 85
1747.05 68
1747.15 53
1747.25 41
1747.34 31
1747.44 23
1747.54 18
1747.63 14
1747.73 12
1747.82 10
1747.92 8
1748.02 7
1748.11 4
1748.21 0
1748.30 0
1748.40 0
1748.50 0
1748.59 0
1748.69 0
1748.79 0
1748.88 0
1748.98 5
1749.07 14
1749.17 22
1749.27 30
1749.36 37
1749.46 43
1749.56 48
1749.65 51
1749.75 52
1749.84 51
1749.94 47
1750.04 40
1750.13 31
1750.23 23
1750.33 16
1750.42 11
1750.52 9
1750.61 11
1750.71 15
1750.81 19
1750.90 22
1751.00 21
1751.10 18
1751.19 12
1751.29 3
1751.39 0
1751.48 0
1751.58 0
1751.67 0
1751.77 0
1751.87 0
1751.96 0
1752.06 3
1752.16 18
1752.25 34
1752.35 50
1752.44 64
1752.54 73
1752.64 77
1752.73 76
1752.83 69
1752.93 58
1753.02 46
1753.12 36
1753.22 29
1753.31 27
1753.41 32
1753.50 42
1753.60 58
1753.70 76
1753.79 95
1753.89 113
1753.99 127
1754.08 136
1754.18 138
1754.28 135
1754.37 125
1754.47 111
1754.56 93
1754.66 73
1754.76 52
1754.85 34
1754.95 19
1755.05 9
1755.14 4
1755.24 5
1755.34 10
1755.43 19
1755.53 31
1755.63 45
1755.72 59
1755.82 74
1755.91 87
1756.01 98
1756.11 106
1756.20 111
1756.30 113
1756.40 112
1756.49 110
1756.59 108
1756.69 107
1756.78 107
1756.88 107
1756.98 106
1757.07 105
1757.17 103
1757.26 100
1757.36 99
1757.46 100
1757.55 106
1757.65 115
1757.75 128
1757.84 142
1757.94 155
1758.04 165
1758.13 169
1758.23 166
1758.33 158
1758.42 145
1758.52 130
1758.62 114
1758.71 99
1758.81 86
1758.91 77
1759.00 72
1759.10 71
1759.19 72
1759.29 76
1759.39 79
1759.48 83
1759.58 84
1759.68 84
1759.77 81
1759.87 76
1759.97 68
1760.06 58
1760.16 48
1760.26 38
1760.35 30
1760.45 25
1760.55 23
1760.64 25
1760.74 31
1760.84 40
1760.93 50
1761.03 62
1761.13 75
1761.22 86
1761.32 95
1761.42 101
1761.51 102
1761.61 100
1761.70 95
1761.80 89
1761.90 84
1761.99 83
1762.09 86
1762.19 91
1762.28 98
1762.38 104
1762.48 107
1762.57 106
1762.67 103
1762.77 98
1762.86 94
1762.96 94
1763.06 97
1763.15 103
1763.25 109
1763.35 114
1763.44 115
1763.54 113
1763.64 108
1763.73 102
1763.83 95
1763.93 90
1764.02 87
1764.12 85
1764.22 85
1764.31 85
1764.41 86
1764.51 87
1764.60 88
1764.70 89
1764.80 92
1764.89 93
1764.99 95
1765.09 96
1765.18 96
1765.28 95
1765.38 93
1765.47 93
1765.57 94
1765.67 98
1765.76 103
1765.86 111
1765.96 119
1766.05 128
1766.15 137
1766.25 145
1766.34 151
1766.44 155
1766.54 157
1766.63 155
1766.73 151
1766.83 145
1766.92 139
1767.02 135
1767.12 136
1767.21 141
1767.31 149
1767.41 157
1767.51 165
1767.60 168
1767.70 166
1767.80 161
1767.89 152
1767.99 143
1768.09 133
1768.18 124
1768.28 116
1768.38 109
1768.47 101
1768.57 93
1768.67 85
1768.76 78
1768.86 71
1768.96 63
1769.05 56
1769.15 49
1769.25 41
1769.34 34
1769.44 29
1769.54 28
1769.63 32
1769.73 40
1769.83 53
1769.92 67
1770.02 81
1770.12 93
1770.21 101
1770.31 104
1770.41 105
1770.51 105
1770.60 106
1770.70 107
1770.80 110
1770.89 113
1770.99 114
1771.09 112
1771.18 106
1771.28 97
1771.38 86
1771.47 74
1771.57 62
1771.67 50
1771.76 38
1771.86 26
1771.96 15
1772.06 4
1772.15 0
1772.25 0
1772.35 0
1772.44 0
1772.54 0
1772.64 0
1772.73 1
1772.83 7
1772.93 11
1773.02 13
1773.12 12
1773.22 9
1773.31 6
1773.41 4
1773.51 4
1773.61 6
1773.70 13
1773.80 22
1773.90 35
1773.99 48
1774.09 62
1774.19 74
1774.28 85
1774.38 94
1774.48 101
1774.57 107
1774.67 111
1774.77 115
1774.87 117
1774.96 117
1775.06 115
1775.16 113
1775.25 110
1775.35 105
1775.45 101
1775.54 96
1775.64 91
1775.74 85
1775.83 78
1775.93 70
1776.03 62
1776.13 56
1776.22 52
1776.32 50
1776.42 51
1776.51 55
1776.61 60
1776.71 65
1776.80 69
1776.90 72
1777.00 73
1777.10 72
1777.19 70
1777.29 67
1777.39 64
1777.48 60
1777.58 58
1777.68 56
1777.77 54
1777.87 52
1777.97 51
1778.07 49
1778.16 48
1778.26 47
1778.36 48
1778.45 52
1778.55 57
1778.65 65
1778.75 74
1778.84 84
1778.94 93
1779.04 101
1779.13 106
1779.23 109
1779.33 109
1779.42 107
1779.52 103
1779.62 98
1779.72 92
1779.81 88
1779.91 86
1780.01 87
1780.10 91
1780.20 96
1780.30 103
1780.40 109
1780.49 114
1780.59 117
1780.69 119
1780.78 121
1780.88 122
1780.98 123
1781.08 123
1781.17 122
1781.27 117
1781.37 108
1781.46 95
1781.56 79
1781.66 63
1781.76 48
1781.85 38
1781.95 33
1782.05 34
1782.14 40
1782.24 50
1782.34 60
1782.44 71
1782.53 81
1782.63 90
1782.73 98
1782.82 106
1782.92 113
1783.02 121
1783.12 128
1783.21 133
1783.31 136
1783.41 137
1783.50 134
1783.60 130
1783.70 124
1783.80 116
1783.89 108
1783.99 100
1784.09 92
1784.18 85
1784.28 81
1784.38 79
1784.48 82
1784.57 88
1784.67 98
1784.77 111
1784.86 128
1784.96 146
1785.06 166
1785.16 187
1785.25 209
1785.35 230
1785.45 250
1785.55 268
1785.64 282
1785.74 291
1785.84 293
1785.93 290
1786.03 281
1786.13 268
1786.23 254
1786.32 239
1786.42 224
1786.52 210
1786.62 198
1786.71 186
1786.81 174
1786.91 163
1787.00 152
1787.10 143
1787.20 138
1787.30 135
1787.39 136
1787.49 140
1787.59 146
1787.69 152
1787.78 158
1787.88 162
1787.98 164
1788.07 165
1788.17 165
1788.27 166
1788.37 168
1788.46 172
1788.56 176
1788.66 180
1788.76 182
1788.85 181
1788.95 179
1789.05 175
1789.15 171
1789.24 168
1789.34 169
1789.44 172
1789.53 177
1789.63 183
1789.73 188
1789.83 192
1789.92 192
1790.02 191
1790.12 188
1790.22 184
1790.31 180
1790.41 176
1790.51 171
1790.61 166
1790.70 161
1790.80 156
1790.90 151
1790.99 147
1791.09 143
1791.19 140
1791.29 137
1791.38 134
1791.48 129
1791.58 124
1791.68 117
1791.77 109
1791.87 101
1791.97 93
1792.07 83
1792.16 73
1792.26 61
1792.36 51
1792.46 42
1792.55 36
1792.65 35
1792.75 39
1792.85 48
1792.94 59
1793.04 71
1793.14 83
1793.24 92
1793.33 99
1793.43 105
1793.53 110
1793.63 115
1793.72 122
1793.82 129
1793.92 138
1794.02 147
1794.11 155
1794.21 162
1794.31 167
1794.41 171
1794.50 174
1794.60 177
1794.70 180
1794.80 184
1794.89 185
1794.99 185
1795.09 180
1795.18 172
1795.28 159
1795.38 143
1795.48 127
1795.57 113
1795.67 102
1795.77 94
1795.87 92
1795.97 94
1796.06 100
1796.16 109
1796.26 120
1796.36 131
1796.45 142
1796.55 150
1796.65 156
1796.75 159
1796.84 159
1796.94 157
1797.04 152
1797.14 145
1797.23 136
1797.33 125
1797.43 113
1797.53 100
1797.62 88
1797.72 78
1797.82 71
1797.92 67
1798.01 65
1798.11 65
1798.21 66
1798.31 67
1798.40 68
1798.50 70
1798.60 72
1798.70 74
1798.79 76
1798.89 77
1798.99 76
1799.09 73
1799.18 68
1799.28 61
1799.38 52
1799.48 43
1799.58 36
1799.67 30
1799.77 28
1799.87 28
1799.97 30
1800.06 33
1800.16 37
1800.26 40
1800.36 42
1800.45 44
1800.55 46
1800.65 50
1800.75 57
1800.84 66
1800.94 77
1801.04 89
1801.14 100
1801.23 110
1801.33 117
1801.43 119
1801.53 119
1801.63 115
1801.72 109
1801.82 102
1801.92 94
1802.02 87
1802.11 81
1802.21 76
1802.31 72
1802.41 69
1802.50 65
1802.60 62
1802.70 58
1802.80 54
1802.90 50
1802.99 48
1803.09 46
1803.19 46
1803.29 45
1803.38 45
1803.48 44
1803.58 43
1803.68 44
1803.78 46
1803.87 50
1803.97 57
1804.07 66
1804.17 76
1804.26 84
1804.36 91
1804.46 95
1804.56 97
1804.65 98
1804.75 96
1804.85 92
1804.95 87
1805.05 78
1805.14 68
1805.24 55
1805.34 41
1805.44 28
1805.53 16
1805.63 6
1805.73 0
1805.83 0
1805.93 0
1806.02 4
1806.12 10
1806.22 16
1806.32 22
1806.41 25
1806.51 25
1806.61 23
1806.71 19
1806.81 14
1806.90 8
1807.00 2
1807.10 0
1807.20 0
1807.30 0
1807.39 0
1807.49 0
1807.59 0
1807.69 0
1807.78 0
1807.88 0
1807.98 9
1808.08 22
1808.18 39
1808.27 58
1808.37 79
1808.47 101
1808.57 120
1808.66 137
1808.76 149
1808.86 159
1808.96 164
1809.06 167
1809.15 167
1809.25 163
1809.35 157
1809.45 147
1809.55 133
1809.64 117
1809.74 101
1809.84 87
1809.94 76
1810.04 70
1810.13 67
1810.23 68
1810.33 70
1810.43 69
1810.52 64
1810.62 54
1810.72 41
1810.82 24
1810.92 7
1811.01 0
1811.11 0
1811.21 0
1811.31 0
1811.41 0
1811.50 0
1811.60 11
1811.70 21
1811.80 30
1811.90 37
1811.99 42
1812.09 46
1812.19 49
1812.29 50
1812.39 50
1812.48 49
1812.58 49
1812.68 50
1812.78 54
1812.88 59
1812.97 67
1813.07 75
1813.17 84
1813.27 90
1813.37 94
1813.46 95
1813.56 94
1813.66 89
1813.76 82
1813.86 74
1813.95 65
1814.05 55
1814.15 46
1814.25 36
1814.35 28
1814.44 21
1814.54 15
1814.64 11
1814.74 10
1814.84 10
1814.93 11
1815.03 13
1815.13 15
1815.23 17
1815.33 17
1815.42 16
1815.52 13
1815.62 12
1815.72 12
1815.82 14
1815.91 20
1816.01 28
1816.11 38
1816.21 47
1816.31 56
1816.40 61
1816.50 64
1816.60 66
1816.70 68
1816.80 70
1816.89 74
1816.99 79
1817.09 84
1817.19 87
1817.29 87
1817.39 85
1817.48 80
1817.58 75
1817.68 70
1817.78 67
1817.88 65
1817.97 65
1818.07 67
1818.17 71
1818.27 77
1818.37 83
1818.46 90
1818.56 96
1818.66 99
1818.76 98
1818.86 92
1818.96 82
1819.05 68
1819.15 53
1819.25 39
1819.35 28
1819.45 21
1819.54 18
1819.64 20
1819.74 25
1819.84 33
1819.94 41
1820.03 48
1820.13 54
1820.23 60
1820.33 64
1820.43 68
1820.53 72
1820.62 77
1820.72 82
1820.82 87
1820.92 93
1821.02 98
1821.11 103
1821.21 108
1821.31 113
1821.41 118
1821.51 123
1821.61 129
1821.70 134
1821.80 139
1821.90 141
1822.00 139
1822.10 135
1822.20 126
1822.29 112
1822.39 96
1822.49 77
1822.59 56
1822.69 36
1822.78 18
1822.88 2
1822.98 0
1823.08 0
1823.18 0
1823.28 0
1823.37 0
1823.47 0
1823.57 0
1823.67 0
1823.77 7
1823.87 17
1823.96 27
1824.06 38
1824.16 48
1824.26 58
1824.36 69
1824.46 79
1824.55 88
1824.65 98
1824.75 107
1824.85 115
1824.95 123
1825.04 129
1825.14 132
1825.24 132
1825.34 130
1825.44 124
1825.54 117
1825.63 109
1825.73 101
1825.83 93
1825.93 84
1826.03 74
1826.13 64
1826.22 54
1826.32 43
1826.42 35
1826.52 28
1826.62 26
1826.72 28
1826.81 33
1826.91 40
1827.01 47
1827.11 53
1827.21 57
1827.31 60
1827.41 61
1827.50 61
1827.60 61
1827.70 61
1827.80 61
1827.90 60
1828.00 57
1828.09 53
1828.19 50
1828.29 48
1828.39 48
1828.49 51
1828.59 57
1828.68 64
1828.78 71
1828.88 76
1828.98 80
1829.08 81
1829.18 82
1829.27 82
1829.37 82
1829.47 83
1829.57 84
1829.67 86
1829.77 86
1829.87 86
1829.96 84
1830.06 80
1830.16 75
1830.26 69
1830.36 61
1830.46 52
1830.55 43
1830.65 33
1830.75 25
1830.85 18
1830.95 13
1831.05 11
1831.14 10
1831.24 12
1831.34 15
1831.44 19
1831.54 23
1831.64 28
1831.74 33
1831.83 37
1831.93 39
1832.03 40
1832.13 38
1832.23 35
1832.33 31
1832.43 27
1832.52 26
1832.62 27
1832.72 33
1832.82 41
1832.92 51
1833.02 62
1833.11 71
1833.21 78
1833.31 81
1833.41 82
1833.51 79
1833.61 75
1833.71 70
1833.80 65
1833.90 62
1834.00 60
1834.10 60
1834.20 60
1834.30 61
1834.40 61
1834.49 60
1834.59 58
1834.69 56
1834.79 52
1834.89 49
1834.99 46
1835.09 45
1835.18 46
1835.28 50
1835.38 56
1835.48 64
1835.58 74
1835.68 85
1835.78 98
1835.87 110
1835.97 123
1836.07 136
1836.17 147
1836.27 156
1836.37 164
1836.47 169
1836.56 174
1836.66 179
1836.76 184
1836.86 190
1836.96 197
1837.06 202
1837.16 205
1837.25 205
1837.35 200
1837.45 193
1837.55 184
1837.65 175
1837.75 168
1837.85 166
1837.95 169
1838.04 177
1838.14 188
1838.24 201
1838.34 213
1838.44 222
1838.54 227
1838.64 227
1838.73 222
1838.83 212
1838.93 199
1839.03 184
1839.13 171
1839.23 162
1839.33 157
1839.43 157
1839.52 161
1839.62 167
1839.72 173
1839.82 178
1839.92 180
1840.02 179
1840.12 176
1840.22 173
1840.31 169
1840.41 167
1840.51 165
1840.61 163
1840.71 162
1840.81 160
1840.91 156
1841.00 149
1841.10 139
1841.20 127
1841.30 112
1841.40 95
1841.50 80
1841.60 67
1841.70 58
1841.79 57
1841.89 61
1841.99 72
1842.09 88
1842.19 106
1842.29 126
1842.39 144
1842.49 162
1842.58 178
1842.68 192
1842.78 203
1842.88 209
1842.98 213
1843.08 211
1843.18 207
1843.28 199
1843.38 189
1843.47 178
1843.57 167
1843.67 154
1843.77 140
1843.87 123
1843.97 104
1844.07 84
1844.17 64
1844.26 46
1844.36 30
1844.46 19
1844.56 11
1844.66 6
1844.76 3
1844.86 1
1844.96 0
1845.06 0
1845.15 0
1845.25 0
1845.35 0
1845.45 0
1845.55 0
1845.65 0
1845.75 10
1845.85 31
1845.94 57
1846.04 85
1846.14 114
1846.24 139
1846.34 159
1846.44 171
1846.54 175
1846.64 174
1846.74 168
1846.83 162
1846.93 158
1847.03 157
1847.13 161
1847.23 168
1847.33 177
1847.43 184
1847.53 188
1847.63 188
1847.72 186
1847.82 181
1847.92 178
1848.02 176
1848.12 176
1848.22 179
1848.32 182
1848.42 185
1848.52 184
1848.62 179
1848.71 170
1848.81 157
1848.91 143
1849.01 127
1849.11 113
1849.21 101
1849.31 94
1849.41 90
1849.51 89
1849.60 90
1849.70 94
1849.80 97
1849.90 101
1850.00 102
1850.10 103
1850.20 103
1850.30 102
1850.40 100
1850.50 99
1850.59 99
1850.69 103
1850.79 109
1850.89 119
1850.99 131
1851.09 144
1851.19 157
1851.29 167
1851.39 173
1851.49 173
1851.58 167
1851.68 155
1851.78 139
1851.88 120
1851.98 99
1852.08 79
1852.18 61
1852.28 45
1852.38 33
1852.48 24
1852.57 18
1852.67 15
1852.77 14
1852.87 13
1852.97 13
1853.07 13
1853.17 12
1853.27 13
1853.37 15
1853.47 20
1853.57 27
1853.66 36
1853.76 45
1853.86 53
1853.96 59
1854.06 60
1854.16 58
1854.26 53
1854.36 46
1854.46 37
1854.56 30
1854.66 25
1854.75 22
1854.85 22
1854.95 24
1855.05 30
1855.15 39
1855.25 50
1855.35 63
1855.45 76
1855.55 89
1855.65 100
1855.75 106
1855.84 107
1855.94 104
1856.04 97
1856.14 87
1856.24 75
1856.34 65
1856.44 56
1856.54 49
1856.64 46
1856.74 47
1856.84 52
1856.93 62
1857.03 76
1857.13 94
1857.23 113
1857.33 129
1857.43 142
1857.53 148
1857.63 147
1857.73 140
1857.83 128
1857.93 116
1858.03 106
1858.13 100
1858.22 100
1858.32 106
1858.42 118
1858.52 133
1858.62 150
1858.72 167
1858.82 179
1858.92 187
1859.02 190
1859.12 188
1859.22 182
1859.32 174
1859.41 166
1859.51 161
1859.61 156
1859.71 154
1859.81 151
1859.91 148
1860.01 143
1860.11 136
1860.21 128
1860.31 120
1860.41 112
1860.51 107
1860.61 104
1860.70 103
1860.80 103
1860.90 102
1861.00 99
1861.10 92
1861.20 82
1861.30 70
1861.40 56
1861.50 43
1861.60 33
1861.70 27
1861.80 24
1861.90 22
1862.00 21
1862.09 18
1862.19 11
1862.29 3
1862.39 0
1862.49 0
1862.59 0
1862.69 0
1862.79 0
1862.89 6
1862.99 22
1863.09 37
1863.19 49
1863.29 57
1863.39 60
1863.49 59
1863.58 56
1863.68 51
1863.78 48
1863.88 46
1863.98 44
1864.08 42
1864.18 40
1864.28 37
1864.38 31
1864.48 23
1864.58 12
1864.68 1
1864.78 0
1864.88 0
1864.98 0
1865.07 0
1865.17 0
1865.27 0
1865.37 0
1865.47 1
1865.57 17
1865.67 33
1865.77 47
1865.87 59
1865.97 68
1866.07 73
1866.17 75
1866.27 74
1866.37 71
1866.47 67
1866.57 62
1866.67 55
1866.76 47
1866.86 39
1866.96 31
1867.06 24
1867.16 19
1867.26 18
1867.36 21
1867.46 29
1867.56 39
1867.66 53
1867.76 67
1867.86 81
1867.96 94
1868.06 106
1868.16 116
1868.26 126
1868.36 135
1868.45 140
1868.55 141
1868.65 137
1868.75 128
1868.85 116
1868.95 102
1869.05 88
1869.15 77
1869.25 70
1869.35 67
1869.45 68
1869.55 73
1869.65 81
1869.75 91
1869.85 102
1869.95 113
1870.05 122
1870.15 127
1870.25 127
1870.35 122
1870.44 112
1870.54 101
1870.64 91
1870.74 85
1870.84 85
1870.94 90
1871.04 97
1871.14 105
1871.24 111
1871.34 111
1871.44 108
1871.54 102
1871.64 96
1871.74 91
1871.84 90
1871.94 94
1872.04 102
1872.14 113
1872.24 124
1872.34 133
1872.44 139
1872.54 141
1872.63 139
1872.73 135
1872.83 130
1872.93 126
1873.03 124
1873.13 124
1873.23 126
1873.33 130
1873.43 135
1873.53 139
1873.63 140
1873.73 138
1873.83 134
1873.93 127
1874.03 120
1874.13 113
1874.23 108
1874.33 104
1874.43 103
1874.53 102
1874.63 101
1874.73 100
1874.83 97
1874.93 94
1875.03 91
1875.12 90
1875.22 89
1875.32 90
1875.42 92
1875.52 95
1875.62 98
1875.72 100
1875.82 102
1875.92 104
1876.02 105
1876.12 105
1876.22 104
1876.32 101
1876.42 94
1876.52 84
1876.62 72
1876.72 58
1876.82 43
1876.92 31
1877.02 20
1877.12 14
1877.22 10
1877.32 10
1877.42 11
1877.52 15
1877.62 20
1877.72 26
1877.82 35
1877.92 45
1878.02 56
1878.12 66
1878.22 75
1878.31 82
1878.41 87
1878.51 90
1878.61 91
1878.71 92
1878.81 93
1878.91 95
1879.01 96
1879.11 97
1879.21 97
1879.31 98
1879.41 98
1879.51 99
1879.61 100
1879.71 101
1879.81 102
1879.91 102
1880.01 101
1880.11 99
1880.21 96
1880.31 93
1880.41 90
1880.51 89
1880.61 90
1880.71 93
1880.81 98
1880.91 104
1881.01 110
1881.11 114
1881.21 115
1881.31 113
1881.41 108
1881.51 100
1881.61 89
1881.71 79
1881.81 68
1881.91 58
1882.01 50
1882.11 43
1882.21 39
1882.31 37
1882.41 38
1882.51 42
1882.61 47
1882.71 54
1882.81 60
1882.90 65
1883.00 70
1883.10 73
1883.20 76
1883.30 78
1883.40 79
1883.50 79
1883.60 75
1883.70 68
1883.80 57
1883.90 46
1884.00 35
1884.10 28
1884.20 26
1884.30 30
1884.40 40
1884.50 54
1884.60 71
1884.70 88
1884.80 105
1884.90 119
1885.00 130
1885.10 138
1885.20 142
1885.30 142
1885.40 137
1885.50 130
1885.60 122
1885.70 113
1885.80 105
1885.90 98
1886.00 94
1886.10 92
1886.20 91
1886.30 92
1886.40 93
1886.50 95
1886.60 99
1886.70 103
1886.80 107
1886.90 110
1887.00 111
1887.10 110
1887.20 104
1887.30 95
1887.40 85
1887.50 74
1887.60 65
1887.70 58
1887.80 54
1887.90 52
1888.00 51
1888.10 52
1888.20 53
1888.30 53
1888.40 53
1888.50 55
1888.60 57
1888.70 61
1888.80 66
1888.90 73
1889.00 80
1889.10 89
1889.20 97
1889.30 104
1889.40 109
1889.50 110
1889.60 107
1889.70 101
1889.80 93
1889.90 84
1890.00 77
1890.10 73
1890.20 72
1890.30 75
1890.40 79
1890.50 83
1890.60 85
1890.70 83
1890.80 78
1890.90 70
1891.00 59
1891.10 48
1891.20 36
1891.30 26
1891.40 17
1891.50 12
1891.60 10
1891.70 11
1891.80 17
1891.90 25
1892.00 35
1892.10 47
1892.20 57
1892.30 66
1892.40 73
1892.50 77
1892.60 78
1892.70 79
1892.80 78
1892.90 76
1893.00 74
1893.10 71
1893.20 67
1893.30 63
1893.40 58
1893.50 53
1893.60 49
1893.70 47
1893.80 46
1893.90 48
1894.00 51
1894.10 54
1894.20 57
1894.30 58
1894.40 56
1894.50 52
1894.60 47
1894.71 40
1894.81 33
1894.91 28
1895.01 24
1895.11 21
1895.21 19
1895.31 18
1895.41 16
1895.51 13
1895.61 8
1895.71 3
1895.81 0
1895.91 0
1896.01 0
1896.11 0
1896.21 0
1896.31 0
1896.41 0
1896.51 0
1896.61 9
1896.71 22
1896.81 37
1896.91 51
1897.01 63
1897.11 70
1897.21 73
1897.31 72
1897.41 68
1897.51 61
1897.61 54
1897.71 45
1897.81 36
1897.91 26
1898.01 16
1898.11 7
1898.21 1
1898.31 0
1898.41 0
1898.51 4
1898.61 14
1898.71 26
1898.81 40
1898.91 53
1899.01 64
1899.11 72
1899.21 77
1899.32 78
1899.42 76
1899.52 71
1899.62 65
1899.72 60
1899.82 57
1899.92 56
1900.02 58
1900.12 61
1900.22 65
1900.32 68
1900.42 71
1900.52 72
1900.62 72
1900.72 72
1900.82 73
1900.92 74
1901.02 74
1901.12 72
1901.22 68
1901.32 61
1901.42 52
1901.52 41
1901.62 31
1901.72 24
1901.82 21
1901.92 23
1902.02 28
1902.12 37
1902.22 48
1902.32 60
1902.43 71
1902.53 81
1902.63 90
1902.73 97
1902.83 103
1902.93 106
1903.03 107
1903.13 104
1903.23 99
1903.33 91
1903.43 82
1903.53 71
1903.63 61
1903.73 53
1903.83 47
1903.93 43
1904.03 41
1904.13 40
1904.23 39
1904.33 38
1904.43 36
1904.53 33
1904.63 30
1904.73 26
1904.83 24
1904.93 24
1905.04 25
1905.14 28
1905.24 32
1905.34 37
1905.44 42
1905.54 47
1905.64 51
1905.74 53
1905.84 53
1905.94 51
1906.04 46
1906.14 39
1906.24 32
1906.34 26
1906.44 23
1906.54 23
1906.64 27
1906.74 33
1906.84 39
1906.94 42
1907.04 41
1907.14 36
1907.25 27
1907.35 18
1907.45 10
1907.55 6
1907.65 9
1907.75 18
1907.85 31
1907.95 47
1908.05 64
1908.15 79
1908.25 90
1908.35 97
1908.45 100
1908.55 98
1908.65 94
1908.75 86
1908.85 76
1908.95 64
1909.05 52
1909.16 39
1909.26 27
1909.36 19
1909.46 15
1909.56 15
1909.66 21
1909.76 30
1909.86 40
1909.96 49
1910.06 56
1910.16 58
1910.26 54
1910.36 46
1910.46 34
1910.56 23
1910.66 14
1910.76 8
1910.86 6
1910.97 9
1911.07 14
1911.17 20
1911.27 26
1911.37 31
1911.47 35
1911.57 41
1911.67 47
1911.77 56
1911.87 66
1911.97 78
1912.07 91
1912.17 102
1912.27 111
1912.37 116
1912.47 118
1912.58 117
1912.68 114
1912.78 110
1912.88 107
1912.98 106
1913.08 106
1913.18 109
1913.28 114
1913.38 121
1913.48 129
1913.58 135
1913.68 140
1913.78 142
1913.88 140
1913.98 132
1914.08 121
1914.19 106
1914.29 90
1914.39 74
1914.49 59
1914.59 47
1914.69 38
1914.79 31
1914.89 26
1914.99 23
1915.09 21
1915.19 22
1915.29 25
1915.39 30
1915.49 38
1915.60 47
1915.70 57
1915.80 66
1915.90 74
1916.00 81
1916.10 87
1916.20 92
1916.30 97
1916.40 102
1916.50 108
1916.60 113
1916.70 117
1916.80 118
1916.90 114
1917.01 107
1917.11 97
1917.21 85
1917.31 73
1917.41 63
1917.51 57
1917.61 54
1917.71 54
1917.81 55
1917.91 57
1918.01 59
1918.11 58
1918.21 56
1918.32 54
1918.42 52
1918.52 50
1918.62 50
1918.72 52
1918.82 56
1918.92 62
1919.02 71
1919.12 80
1919.22 89
1919.32 97
1919.42 100
1919.52 100
1919.63 95
1919.73 86
1919.83 74
1919.93 62
1920.03 51
1920.13 41
1920.23 34
1920.33 28
1920.43 24
1920.53 21
1920.63 19
1920.73 18
1920.84 19
1920.94 21
1921.04 26
1921.14 34
1921.24 43
1921.34 53
1921.44 62
1921.54 70
1921.64 74
1921.74 75
1921.84 72
1921.94 66
1922.05 56
1922.15 44
1922.25 30
1922.35 16
1922.45 3
1922.55 0
1922.65 0
1922.75 0
1922.85 0
1922.95 0
1923.05 0
1923.16 0
1923.26 0
1923.36 11
1923.46 21
1923.56 28
1923.66 31
1923.76 30
1923.86 27
1923.96 21
1924.06 15
1924.16 9
1924.27 7
1924.37 9
1924.47 16
1924.57 28
1924.67 44
1924.77 62
1924.87 78
1924.97 91
1925.07 97
1925.17 97
1925.28 90
1925.38 79
1925.48 66
1925.58 54
1925.68 45
1925.78 39
1925.88 35
1925.98 34
1926.08 34
1926.18 34
1926.28 35
1926.39 37
1926.49 42
1926.59 49
1926.69 59
1926.79 70
1926.89 81
1926.99 89
1927.09 93
1927.19 92
1927.29 86
1927.40 78
1927.50 69
1927.60 62
1927.70 58
1927.80 58
1927.90 63
1928.00 70
1928.10 81
1928.20 92
1928.31 104
1928.41 115
1928.51 124
1928.61 133
1928.71 140
1928.81 146
1928.91 152
1929.01 159
1929.11 167
1929.21 174
1929.32 180
1929.42 182
1929.52 179
1929.62 171
1929.72 158
1929.82 141
1929.92 124
1930.02 107
1930.12 95
1930.23 87
1930.33 83
1930.43 83
1930.53 85
1930.63 87
1930.73 89
1930.83 89
1930.93 87
1931.03 83
1931.14 78
1931.24 73
1931.34 68
1931.44 64
1931.54 63
1931.64 65
1931.74 70
1931.84 78
1931.94 88
1932.05 99
1932.15 109
1932.25 117
1932.35 123
1932.45 125
1932.55 124
1932.65 122
1932.75 120
1932.85 120
1932.96 122
1933.06 128
1933.16 137
1933.26 150
1933.36 166
1933.46 183
1933.56 201
1933.66 219
1933.77 235
1933.87 249
1933.97 260
1934.07 268
1934.17 273
1934.27 274
1934.37 271
1934.47 265
1934.57 257
1934.68 245
1934.78 232
1934.88 219
1934.98 208
1935.08 199
1935.18 196
1935.28 199
1935.38 209
1935.49 225
1935.59 245
1935.69 267
1935.79 289
1935.89 309
1935.99 325
1936.09 336
1936.19 343
1936.30 344
1936.40 341
1936.50 334
1936.60 325
1936.70 314
1936.80 303
1936.90 295
1937.00 291
1937.11 291
1937.21 296
1937.31 303
1937.41 313
1937.51 322
1937.61 328
1937.71 331
1937.81 327
1937.92 319
1938.02 307
1938.12 291
1938.22 275
1938.32 260
1938.42 248
1938.52 241
1938.62 240
1938.73 243
1938.83 250
1938.93 258
1939.03 266
1939.13 271
1939.23 273
1939.33 271
1939.44 266
1939.54 260
1939.64 255
1939.74 251
1939.84 250
1939.94 251
1940.04 254
1940.14 257
1940.25 258
1940.35 256
1940.45 252
1940.55 246
1940.65 238
1940.75 229
1940.85 222
1940.96 216
1941.06 211
1941.16 206
1941.26 201
1941.36 194
1941.46 185
1941.56 175
1941.67 164
1941.77 153
1941.87 144
1941.97 138
1942.07 135
1942.17 136
1942.27 141
1942.38 148
1942.48 156
1942.58 164
1942.68 171
1942.78 177
1942.88 181
1942.98 184
1943.08 185
1943.19 185
1943.29 182
1943.39 178
1943.49 173
1943.59 167
1943.69 160
1943.79 153
1943.90 147
1944.00 141
1944.10 135
1944.20 129
1944.30 124
1944.40 120
1944.51 119
1944.61 120
1944.71 123
1944.81 128
1944.91 135
1945.01 142
1945.11 148
1945.22 152
1945.32 153
1945.42 150
1945.52 142
1945.62 129
1945.72 111
1945.82 90
1945.93 69
1946.03 52
1946.13 40
1946.23 34
1946.33 35
1946.43 41
1946.53 49
1946.64 57
1946.74 61
1946.84 63
1946.94 62
1947.04 60
1947.14 58
1947.25 57
1947.35 59
1947.45 63
1947.55 70
1947.65 78
1947.75 86
1947.85 94
1947.96 102
1948.06 110
1948.16 118
1948.26 126
1948.36 135
1948.46 144
1948.57 153
1948.67 160
1948.77 164
1948.87 164
1948.97 162
1949.07 156
1949.18 150
1949.28 143
1949.38 138
1949.48 133
1949.58 130
1949.68 126
1949.78 121
1949.89 114
1949.99 105
1950.09 95
1950.19 85
1950.29 75
1950.39 67
1950.50 58
1950.60 50
1950.70 40
1950.80 29
1950.90 17
1951.00 4
1951.11 0
1951.21 0
1951.31 0
1951.41 0
1951.51 0
1951.61 0
1951.72 0
1951.82 0
1951.92 10
1952.02 24
1952.12 38
1952.22 49
1952.33 59
1952.43 65
1952.53 70
1952.63 74
1952.73 77
1952.83 80
1952.94 82
1953.04 85
1953.14 89
1953.24 92
1953.34 96
1953.44 100
1953.55 106
1953.65 114
1953.75 123
1953.85 135
1953.95 147
1954.05 159
1954.16 170
1954.26 179
1954.36 185
1954.46 189
1954.56 191
1954.66 192
1954.77 193
1954.87 195
1954.97 198
1955.07 203
1955.17 209
1955.27 218
1955.38 228
1955.48 239
1955.58 249
1955.68 258
1955.78 264
1955.89 268
1955.99 268
1956.09 266
1956.19 263
1956.29 262
1956.39 262
1956.50 265
1956.60 270
1956.70 278
1956.80 286
1956.90 293
1957.00 300
1957.11 306
1957.21 311
1957.31 317
1957.41 325
1957.51 336
1957.62 348
1957.72 362
1957.82 375
1957.92 385
1958.02 391
1958.12 390
1958.23 383
1958.33 370
1958.43 352
1958.53 331
1958.63 308
1958.74 286
1958.84 266
1958.94 252
1959.04 246
1959.14 249
1959.24 260
1959.35 279
1959.45 300
1959.55 319
1959.65 331
1959.75 335
1959.86 330
1959.96 318
1960.06 304
1960.16 291
1960.26 282
1960.37 278
1960.47 276
1960.57 275
1960.67 271
1960.77 262
1960.87 246
1960.98 226
1961.08 202
1961.18 180
1961.28 161
1961.38 147
1961.49 139
1961.59 135
1961.69 133
1961.79 131
1961.89 127
1962.00 120
1962.10 111
1962.20 101
1962.30 90
1962.40 80
1962.51 74
1962.61 70
1962.71 71
1962.81 74
1962.91 79
1963.01 85
1963.12 92
1963.22 100
1963.32 108
1963.42 117
1963.52 128
1963.63 138
1963.73 148
1963.83 154
1963.93 156
1964.03 154
1964.14 149
1964.24 141
1964.34 135
1964.44 132
1964.54 135
1964.65 144
1964.75 158
1964.85 175
1964.95 191
1965.05 203
1965.16 210
1965.26 210
1965.36 205
1965.46 194
1965.56 180
1965.67 164
1965.77 148
1965.87 131
1965.97 115
1966.07 98
1966.18 81
1966.28 66
1966.38 51
1966.48 40
1966.58 31
1966.69 25
1966.79 23
1966.89 23
1966.99 25
1967.09 28
1967.20 35
1967.30 43
1967.40 55
1967.50 70
1967.60 86
1967.71 103
1967.81 119
1967.91 133
1968.01 143
1968.12 150
1968.22 152
1968.32 153
1968.42 151
1968.52 147
1968.63 141
1968.73 133
1968.83 124
1968.93 112
1969.03 99
1969.14 85
1969.24 71
1969.34 58
1969.44 49
1969.54 44
1969.65 43
1969.75 46
1969.85 52
1969.95 60
1970.06 69
1970.16 78
1970.26 86
1970.36 94
1970.46 103
1970.57 112
1970.67 122
1970.77 132
1970.87 142
1970.97 151
1971.08 160
1971.18 168
1971.28 175
1971.38 180
1971.49 183
1971.59 186
1971.69 187
1971.79 187
1971.89 188
1972.00 189
1972.10 192
1972.20 195
1972.30 198
1972.40 201
1972.51 201
1972.61 200
1972.71 196
1972.81 192
1972.92 187
1973.02 183
1973.12 181
1973.22 179
1973.32 178
1973.43 177
1973.53 175
1973.63 172
1973.73 171
1973.84 172
1973.94 176
1974.04 186
1974.14 201
1974.24 219
1974.35 239
1974.45 256
1974.55 268
1974.65 273
1974.76 271
1974.86 262
1974.96 247
1975.06 229
1975.16 210
1975.27 191
1975.37 173
1975.47 157
1975.57 144
1975.68 135
1975.78 128
1975.88 125
1975.98 124
1976.09 125
1976.19 126
1976.29 127
1976.39 127
1976.49 126
1976.60 125
1976.70 123
1976.80 122
1976.90 120
1977.01 118
1977.11 115
1977.21 111
1977.31 106
1977.42 100
1977.52 94
1977.62 87
1977.72 82
1977.82 79
1977.93 77
1978.03 78
1978.13 82
1978.23 87
1978.34 94
1978.44 101
1978.54 107
1978.64 114
1978.75 121
1978.85 127
1978.95 135
1979.05 143
1979.15 150
1979.26 155
1979.36 158
1979.46 157
1979.56 153
1979.67 146
1979.77 137
1979.87 126
1979.97 115
1980.08 104
1980.18 94
1980.28 84
1980.38 77
1980.49 73
1980.59 72
1980.69 74
1980.79 78
1980.90 83
1981.00 86
1981.10 87
1981.20 86
1981.30 82
1981.41 76
1981.51 71
1981.61 66
1981.71 62
1981.82 60
1981.92 59
1982.02 58
1982.12 58
1982.23 57
1982.33 55
1982.43 53
1982.53 51
1982.64 49
1982.74 47
1982.84 45
1982.94 44
1983.05 42
1983.15 42
1983.25 44
1983.35 47
1983.46 52
1983.56 57
1983.66 61
1983.76 62
1983.87 60
1983.97 53
1984.07 44
1984.17 32
1984.28 21
1984.38 13
1984.48 6
1984.58 3
1984.69 2
1984.79 2
1984.89 3
1984.99 3
1985.10 2
1985.20 1
1985.30 0
1985.40 0
1985.51 0
1985.61 0
1985.71 0
1985.81 0
1985.92 1
1986.02 6
1986.12 12
1986.22 18
1986.33 25
1986.43 33
1986.53 42
1986.63 53
1986.74 66
1986.84 80
1986.94 94
1987.04 107
1987.15 118
1987.25 127
1987.35 133
1987.45 136
1987.56 138
1987.66 142
1987.76 147
1987.86 155
1987.97 168
1988.07 185
1988.17 203
1988.28 220
1988.38 233
1988.48 239
1988.58 239
1988.69 231
1988.79 217
1988.89 199
1988.99 180
1989.10 162
1989.20 146
1989.30 133
1989.40 123
1989.51 114
1989.61 108
1989.71 103
1989.81 100
1989.92 99
1990.02 100
1990.12 104
1990.22 108
1990.33 113
1990.43 118
1990.53 123
1990.64 126
1990.74 130
1990.84 136
1990.94 147
1991.05 163
1991.15 184
1991.25 208
1991.35 232
1991.46 252
1991.56 266
1991.66 269
1991.76 261
1991.87 244
1991.97 221
1992.07 195
1992.18 170
1992.28 150
1992.38 137
1992.48 130
1992.59 127
1992.69 126
1992.79 125
1992.89 121
1993.00 113
1993.10 104
1993.20 94
1993.31 84
1993.41 75
1993.51 67
1993.61 58
1993.72 49
1993.82 38
1993.92 26
1994.02 15
1994.13 5
1994.23 0
1994.33 0
1994.44 0
1994.54 0
1994.64 3
1994.74 7
1994.85 10
1994.95 11
1995.05 11
1995.15 9
1995.26 5
1995.36 1
1995.46 0
1995.57 0
1995.67 0
1995.77 0
1995.87 0
1995.98 0
1996.08 0
1996.18 5
1996.29 14
1996.39 23
1996.49 31
1996.59 36
1996.70 39
1996.80 40
1996.90 38
1997.01 34
1997.11 29
1997.21 24
1997.31 18
1997.42 13
1997.52 9
1997.62 6
1997.72 4
1997.83 5
1997.93 7
1998.03 10
1998.14 15
1998.24 21
1998.34 26
1998.44 32
1998.55 38
1998.65 44
1998.75 50
1998.86 57
1998.96 63
1999.06 70
1999.16 77
1999.27 86
1999.37 95
1999.47 106
1999.58 119
1999.68 132
1999.78 146
1999.89 158
1999.99 168
2000.09 175
2000.19 181
2000.30 184
2000.40 186
2000.50 186
2000.61 185
2000.71 181
2000.81 176
2000.91 167
2001.02 156
2001.12 143
2001.22 129
2001.33 117
2001.43 107
2001.53 100
2001.63 96
2001.74 96
2001.84 97
2001.94 101
2002.05 105
2002.15 109
2002.25 111
2002.36 110
2002.46 108
2002.56 104
2002.66 100
2002.77 97
2002.87 96
2002.97 97
2003.08 101
2003.18 106
2003.28 112
2003.39 119
2003.49 126
2003.59 132
2003.69 138
2003.80 142
2003.90 144
2004.00 144
2004.11 141
2004.21 137
2004.31 133
2004.41 129
2004.52 128
2004.62 130
2004.72 133
2004.83 137
2004.93 142
2005.03 145
2005.14 147
2005.24 148
2005.34 147
2005.45 146
2005.55 142
2005.65 137
2005.75 129
2005.86 118
2005.96 105
2006.06 89
2006.17 73
2006.27 58
2006.37 45
2006.48 35
2006.58 28
2006.68 25
2006.78 24
2006.89 27
2006.99 30
2007.09 34
2007.20 37
2007.30 38
2007.40 37
2007.51 35
2007.61 31
2007.71 29
2007.82 29
2007.92 31
2008.02 35
2008.12 41
2008.23 48
2008.33 55
2008.43 61
2008.54 67
2008.64 74
2008.74 83
2008.85 94
2008.95 105
2009.05 117
2009.16 126
2009.26 133
2009.36 135
2009.47 135
2009.57 132
2009.67 129
2009.77 125
2009.88 123
2009.98 123
2010.08 124
2010.19 126
2010.29 128
2010.39 130
2010.50 132
2010.60 133
2010.70 133
2010.81 133
2010.91 132
2011.01 131
2011.12 131
2011.22 130
2011.32 129
2011.43 127
2011.53 124
2011.63 121
2011.74 115
2011.84 109
2011.94 103
2012.04 98
2012.15 95
2012.25 92
2012.35 90
2012.46 88
2012.56 85
2012.66 81
2012.77 74
2012.87 67
2012.97 59
2013.08 54
2013.18 51
2013.28 52
2013.39 55
2013.49 60
2013.59 64
2013.70 65
2013.80 63
2013.90 56
2014.01 46
2014.11 32
2014.21 18
2014.32 5
2014.42 0
2014.52 0
2014.63 0
2014.73 0
2014.83 0
2014.94 0
2015.04 0
2015.14 7
2015.25 11
2015.35 13
2015.45 12
2015.56 10
2015.66 8
2015.76 8
2015.87 12
2015.97 19
2016.07 28
2016.18 37
2016.28 44
2016.38 50
2016.49 53
2016.59 55
2016.69 56
2016.80 59
2016.90 64
2017.00 69
2017.10 75
2017.21 79
2017.31 82
2017.42 82
2017.52 82
2017.62 80
2017.73 78
2017.83 77
2017.93 76
2018.04 75
2018.14 74
2018.24 73
2018.35 72
2018.45 70
2018.55 69
2018.66 68
2018.76 66
2018.86 63
2018.97 59
2019.07 52
2019.17 44
2019.28 36
2019.38 28
2019.48 21
2019.59 16
2019.69 15
2019.79 17
2019.90 21
2020.00 26
2020.10 32
2020.21 38
2020.31 44
2020.41 48
2020.52 53
2020.62 58
2020.72 64
2020.83 71
2020.93 79
2021.03 88
2021.14 97
2021.24 105
2021.34 112
2021.45 117
2021.55 120
2021.65 121
2021.76 118
2021.86 111
2021.96 100
2022.07 85
2022.17 69
2022.27 53
2022.38 40
2022.48 29
2022.59 24
2022.69 24
2022.79 27
2022.90 34
2023.00 43
2023.10 54
2023.21 63
2023.31 72
2023.41 78
2023.52 81
2023.62 81
2023.72 80
2023.83 77
2023.93 73
2024.03 68
2024.14 62
2024.24 54
2024.34 45
2024.45 36
2024.55 28
2024.66 26
2024.76 29
2024.86 38
2024.97 53
2025.07 69
2025.17 84
2025.28 94
2025.38 98
2025.48 94
2025.59 85
2025.69 73
2025.79 60
2025.90 51
2026.00 45
2026.10 44
2026.21 46
2026.31 49
2026.42 53
2026.52 57
2026.62 58
2026.73 58
2026.83 56
2026.93 54
2027.04 50
2027.14 47
2027.24 44
2027.35 42
2027.45 40
2027.56 39
2027.66 39
2027.76 39
2027.87 40
2027.97 42
2028.07 45
2028.18 51
2028.28 59
2028.38 71
2028.49 85
2028.59 101
2028.69 118
2028.80 132
2028.90 141
2029.01 143
2029.11 138
2029.21 126
2029.32 109
2029.42 89
2029.52 71
2029.63 58
2029.73 50
2029.83 48
2029.94 51
2030.04 57
2030.15 63
2030.25 67
2030.35 69
2030.46 66
2030.56 60
2030.66 52
2030.77 43
2030.87 33
2030.98 25
2031.08 19
2031.18 15
2031.29 13
2031.39 14
2031.49 17
2031.60 21
2031.70 24
2031.80 26
2031.91 26
2032.01 25
2032.12 23
2032.22 21
2032.32 20
2032.43 20
2032.53 21
2032.63 24
2032.74 25
2032.84 26
2032.95 24
2033.05 21
2033.15 16
2033.26 11
2033.36 7
2033.46 4
2033.57 3
2033.67 3
2033.78 4
2033.88 6
2033.98 9
2034.09 11
2034.19 14
2034.29 17
2034.40 18
2034.50 19
2034.61 18
2034.71 15
2034.81 11
2034.92 7
2035.02 1
2035.12 0
2035.23 0
2035.33 0
2035.44 0
2035.54 0
2035.64 0
2035.75 0
2035.85 2
2035.96 18
2036.06 37
2036.16 57
2036.27 77
2036.37 93
2036.47 104
2036.58 109
2036.68 107
2036.79 101
2036.89 90
2036.99 78
2037.10 67
2037.20 59
2037.31 56
2037.41 58
2037.51 64
2037.62 74
2037.72 85
2037.82 97
2037.93 107
2038.03 115
2038.14 121
2038.24 126
2038.34 129
2038.45 131
2038.55 131
2038.66 128
2038.76 124
2038.86 117
2038.97 108
2039.07 97
2039.17 87
2039.28 77
2039.38 70
2039.49 65
2039.59 61
2039.69 60
2039.80 58
2039.90 54
2040.01 48
2040.11 40
2040.21 29
2040.32 19
2040.42 10
2040.53 6
2040.63 8
2040.73 17
2040.84 32
2040.94 51
2041.05 71
2041.15 89
2041.25 104
2041.36 113
2041.46 119
2041.57 122
2041.67 128
2041.77 137
2041.88 150
2041.98 167
2042.08 187
2042.19 205
2042.29 218
2042.40 224
2042.50 221
2042.60 211
2042.71 196
2042.81 177
2042.92 160
2043.02 145
2043.12 135
2043.23 128
2043.33 126
2043.44 126
2043.54 128
2043.64 130
2043.75 131
2043.85 132
2043.96 133
2044.06 134
2044.16 135
2044.27 137
2044.37 138
2044.48 140
2044.58 139
2044.68 136
2044.79 130
2044.89 121
2045.00 110
2045.10 100
2045.21 91
2045.31 87
2045.41 89
2045.52 94
2045.62 103
2045.73 112
2045.83 118
2045.93 119
2046.04 115
2046.14 106
2046.25 93
2046.35 78
2046.45 64
2046.56 52
2046.66 44
2046.77 39
2046.87 38
2046.97 40
2047.08 44
2047.18 49
2047.29 54
2047.39 59
2047.49 61
2047.60 61
2047.70 59
2047.81 55
2047.91 52
2048.02 49
2048.12 48
2048.22 49
2048.33 52
2048.43 55
2048.54 58
2048.64 59
2048.74 58
2048.85 55
2048.95 52
2049.06 48
2049.16 44
2049.27 42
2049.37 40
2049.47 38
2049.58 38
2049.68 40
2049.79 44
2049.89 52
2049.99 64
2050.10 79
2050.20 94
2050.31 109
2050.41 120
2050.52 126
2050.62 126
2050.72 120
2050.83 109
2050.93 96
2051.04 82
2051.14 69
2051.24 59
2051.35 52
2051.45 49
2051.56 52
2051.66 60
2051.77 71
2051.87 85
2051.97 98
2052.08 110
2052.18 117
2052.29 119
2052.39 117
2052.50 111
2052.60 103
2052.70 94
2052.81 86
2052.91 80
2053.02 77
2053.12 76
2053.22 77
2053.33 79
2053.43 80
2053.54 81
2053.64 81
2053.75 80
2053.85 80
2053.95 79
2054.06 80
2054.16 81
2054.27 83
2054.37 84
2054.48 85
2054.58 84
2054.68 82
2054.79 80
2054.89 76
2055.00 72
2055.10 67
2055.21 62
2055.31 56
2055.41 50
2055.52 43
2055.62 36
2055.73 28
2055.83 20
2055.94 12
2056.04 5
2056.14 0
2056.25 0
2056.35 0
2056.46 0
2056.56 0
2056.67 0
2056.77 0
2056.88 0
2056.98 0
2057.08 1
2057.19 3
2057.29 7
2057.40 12
2057.50 21
2057.61 33
2057.71 47
2057.81 62
2057.92 77
2058.02 92
2058.13 105
2058.23 117
2058.34 127
2058.44 138
2058.55 149
2058.65 159
2058.75 167
2058.86 172
2058.96 175
2059.07 176
2059.17 175
2059.28 174
2059.38 175
2059.48 178
2059.59 183
2059.69 188
2059.80 191
2059.90 190
2060.01 185
2060.11 177
2060.22 165
2060.32 153
2060.42 142
2060.53 132
2060.63 125
2060.74 121
2060.84 118
2060.95 115
2061.05 112
2061.16 107
2061.26 101
2061.36 94
2061.47 87
2061.57 81
2061.68 77
2061.78 78
2061.89 84
2061.99 94
2062.10 109
2062.20 126
2062.30 144
2062.41 163
2062.51 179
2062.62 192
2062.72 201
2062.83 206
2062.93 207
2063.04 207
2063.14 205
2063.25 203
2063.35 203
2063.45 205
2063.56 207
2063.66 209
2063.77 209
2063.87 208
2063.98 204
2064.08 198
2064.19 191
2064.29 185
2064.39 181
2064.50 178
2064.60 176
2064.71 176
2064.81 178
2064.92 180
2065.02 183
2065.13 187
2065.23 193
2065.34 200
2065.44 207
2065.54 214
2065.65 220
2065.75 222
2065.86 222
2065.96 219
2066.07 213
2066.17 206
2066.28 197
2066.38 186
2066.49 175
2066.59 164
2066.70 152
2066.80 141
2066.90 130
2067.01 120
2067.11 112
2067.22 105
2067.32 99
2067.43 93
2067.53 88
2067.64 82
2067.74 75
2067.85 68
2067.95 59
2068.06 49
2068.16 37
2068.26 24
2068.37 10
2068.47 0
2068.58 0
2068.68 0
2068.79 0
2068.89 0
2069.00 0
2069.10 0
2069.21 0
2069.31 1
2069.42 11
2069.52 21
2069.62 30
2069.73 37
2069.83 41
2069.94 40
2070.04 35
2070.15 25
2070.25 14
2070.36 3
2070.46 0
2070.57 0
2070.67 0
2070.78 4
2070.88 16
2070.99 30
2071.09 42
2071.20 53
2071.30 60
2071.40 63
2071.51 63
2071.61 60
2071.72 55
2071.82 48
2071.93 40
2072.03 32
2072.14 25
2072.24 18
2072.35 15
2072.45 15
2072.56 18
2072.66 26
2072.77 39
2072.87 54
2072.98 72
2073.08 92
2073.18 111
2073.29 128
2073.39 143
2073.50 154
2073.60 163
2073.71 170
2073.81 175
2073.92 179
2074.02 182
2074.13 183
2074.23 183
2074.34 180
2074.44 174
2074.55 164
2074.65 153
2074.76 139
2074.86 124
2074.97 110
2075.07 96
2075.18 83
2075.28 72
2075.39 61
2075.49 52
2075.60 45
2075.70 38
2075.80 32
2075.91 28
2076.01 26
2076.12 25
2076.22 26
2076.33 30
2076.43 34
2076.54 40
2076.64 46
2076.75 51
2076.85 55
2076.96 59
2077.06 62
2077.17 65
2077.27 69
2077.38 74
2077.48 81
2077.59 88
2077.69 94
2077.80 99
2077.90 101
2078.01 101
2078.11 97
2078.22 92
2078.32 84
2078.43 76
2078.53 67
2078.64 58
2078.74 48
2078.85 40
2078.95 33
2079.06 29
2079.16 28
2079.27 31
2079.37 37
2079.48 44
2079.58 53
2079.68 61
2079.79 66
2079.89 70
2080.00 70
2080.10 68
2080.21 64
2080.31 60
2080.42 56
2080.52 54
2080.63 54
2080.73 58
2080.84 66
2080.94 78
2081.05 92
2081.15 107
2081.26 121
2081.36 131
2081.47 136
2081.57 136
2081.68 132
2081.78 126
2081.89 120
2081.99 115
2082.10 113
2082.20 113
2082.31 112
2082.41 110
2082.52 106
2082.62 98
2082.73 88
2082.83 76
2082.94 65
2083.04 56
2083.15 49
2083.25 45
2083.36 45
2083.46 47
2083.57 51
2083.67 57
2083.78 64
2083.88 74
2083.99 85
2084.09 99
2084.20 115
2084.30 132
2084.41 148
2084.51 161
2084.62 171
2084.72 176
2084.83 178
2084.93 177
2085.04 174
2085.14 171
2085.25 169
2085.35 169
2085.46 170
2085.56 171
2085.67 173
2085.77 175
2085.88 176
2085.98 176
2086.09 174
2086.19 171
2086.30 166
2086.41 161
2086.51 157
2086.62 153
2086.72 151
2086.83 150
2086.93 149
2087.04 148
2087.14 146
2087.25 143
2087.35 139
2087.46 134
2087.56 130
2087.67 126
2087.77 122
2087.88 119
2087.98 113
2088.09 106
2088.19 95
2088.30 83
2088.40 70
2088.51 59
2088.61 52
2088.72 52
2088.82 58
2088.93 70
2089.03 85
2089.14 100
2089.24 113
2089.35 122
2089.45 127
2089.56 129
2089.66 131
2089.77 134
2089.87 141
2089.98 152
2090.08 165
2090.19 179
2090.30 193
2090.40 205
2090.51 214
2090.61 221
2090.72 226
2090.82 230
2090.93 233
2091.03 234
2091.14 232
2091.24 228
2091.35 220
2091.45 209
2091.56 197
2091.66 187
2091.77 179
2091.87 175
2091.98 174
2092.08 174
2092.19 174
2092.29 172
2092.40 168
2092.50 163
2092.61 157
2092.72 154
2092.82 154
2092.93 158
2093.03 166
2093.14 175
2093.24 183
2093.35 189
2093.45 192
2093.56 191
2093.66 188
2093.77 184
2093.87 182
2093.98 182
2094.08 183
2094.19 185
2094.29 187
2094.40 186
2094.50 181
2094.61 173
2094.72 163
2094.82 152
2094.93 141
2095.03 131
2095.14 123
2095.24 114
2095.35 106
2095.45 97
2095.56 86
2095.66 75
2095.77 63
2095.87 52
2095.98 44
2096.08 39
2096.19 39
2096.30 42
2096.40 51
2096.51 63
2096.61 79
2096.72 96
2096.82 115
2096.93 135
2097.03 155
2097.14 173
2097.24 190
2097.35 202
2097.45 211
2097.56 214
2097.66 211
2097.77 204
2097.88 193
2097.98 179
2098.09 164
2098.19 147
2098.30 129
2098.40 111
2098.51 92
2098.61 74
2098.72 57
2098.82 45
2098.93 37
2099.03 35
2099.14 39
2099.25 47
2099.35 60
2099.46 75
2099.56 90
2099.67 105
2099.77 118
2099.88 130
2099.98 140
2100.09 148
2100.19 154
2100.30 159
2100.41 161
2100.51 160
2100.62 155
2100.72 147
2100.83 137
2100.93 125
2101.04 113
2101.14 103
2101.25 97
2101.35 94
2101.46 93
2101.57 94
2101.67 94
2101.78 93
2101.88 90
2101.99 83
2102.09 76
2102.20 67
2102.30 59
2102.41 52
2102.51 47
2102.62 44
2102.73 43
2102.83 44
2102.94 46
2103.04 50
2103.15 55
2103.25 63
2103.36 72
2103.46 82
2103.57 93
2103.68 104
2103.78 113
2103.89 121
2103.99 126
2104.10 129
2104.20 130
2104.31 130
2104.41 130
2104.52 130
2104.62 130
2104.73 132
2104.84 133
2104.94 136
2105.05 139
2105.15 144
2105.26 151
2105.36 160
2105.47 169
2105.57 177
2105.68 183
2105.79 186
2105.89 185
2106.00 179
2106.10 171
2106.21 160
2106.31 150
2106.42 142
2106.53 136
2106.63 132
2106.74 130
2106.84 128
2106.95 125
2107.05 120
2107.16 112
2107.26 101
2107.37 89
2107.48 75
2107.58 62
2107.69 49
2107.79 38
2107.90 28
2108.00 21
2108.11 17
2108.21 16
2108.32 18
2108.43 24
2108.53 33
2108.64 45
2108.74 58
2108.85 72
2108.95 86
2109.06 98
2109.17 108
2109.27 116
2109.38 122
2109.48 126
2109.59 129
2109.69 130
2109.80 132
2109.91 134
2110.01 136
2110.12 139
2110.22 140
2110.33 140
2110.43 139
2110.54 136
2110.65 132
2110.75 129
2110.86 128
2110.96 130
2111.07 135
2111.17 141
2111.28 146
2111.39 148
2111.49 147
2111.60 140
2111.70 128
2111.81 112
2111.91 93
2112.02 73
2112.13 54
2112.23 38
2112.34 24
2112.44 14
2112.55 7
2112.65 3
2112.76 1
2112.87 1
2112.97 2
2113.08 3
2113.18 3
2113.29 2
2113.39 0
2113.50 0
2113.61 0
2113.71 0
2113.82 0
2113.92 0
2114.03 0
2114.13 1
2114.24 9
2114.35 18
2114.45 26
2114.56 32
2114.66 36
2114.77 38
2114.88 39
2114.98 37
2115.09 35
2115.19 32
2115.30 31
2115.40 31
2115.51 34
2115.62 40
2115.72 51
2115.83 64
2115.93 80
2116.04 97
2116.14 112
2116.25 124
2116.36 131
2116.46 133
2116.57 131
2116.67 124
2116.78 115
2116.89 106
2116.99 97
2117.10 91
2117.20 88
2117.31 89
2117.42 94
2117.52 101
2117.63 110
2117.73 119
2117.84 126
2117.94 130
2118.05 133
2118.16 132
2118.26 131
2118.37 129
2118.47 128
2118.58 128
2118.69 129
2118.79 130
2118.90 132
2119.00 134
2119.11 137
2119.22 139
2119.32 143
2119.43 148
2119.53 154
2119.64 160
2119.74 167
2119.85 173
2119.96 178
2120.06 182
2120.17 184
2120.27 187
2120.38 189
2120.49 192
2120.59 194
2120.70 196
2120.80 197
2120.91 197
2121.02 195
2121.12 193
2121.23 188
2121.33 183
2121.44 177
2121.55 170
2121.65 163
2121.76 156
2121.86 151
2121.97 148
2122.08 147
2122.18 147
2122.29 149
2122.39 153
2122.50 160
2122.61 169
2122.71 181
2122.82 195
2122.92 209
2123.03 222
2123.14 232
2123.24 238
2123.35 241
2123.45 242
2123.56 242
2123.67 244
2123.77 247
2123.88 253
2123.98 259
2124.09 266
2124.20 270
2124.30 272
2124.41 271
2124.51 268
2124.62 263
2124.73 257
2124.83 250
2124.94 241
2125.04 233
2125.15 224
2125.26 215
2125.36 207
2125.47 200
2125.57 194
2125.68 190
2125.79 188
2125.89 187
2126.00 189
2126.10 192
2126.21 197
2126.32 202
2126.42 207
2126.53 210
2126.64 210
2126.74 207
2126.85 199
2126.95 187
2127.06 174
2127.17 161
2127.27 149
2127.38 140
2127.48 136
2127.59 137
2127.70 143
2127.80 153
2127.91 166
2128.01 179
2128.12 191
2128.23 201
2128.33 206
2128.44 206
2128.55 201
2128.65 193
2128.76 181
2128.86 168
2128.97 155
2129.08 142
2129.18 132
2129.29 125
2129.39 121
2129.50 121
2129.61 124
2129.71 129
2129.82 135
2129.93 140
2130.03 143
2130.14 143
2130.24 139
2130.35 132
2130.46 123
2130.56 112
2130.67 100
2130.77 89
2130.88 80
2130.99 72
2131.09 66
2131.20 63
2131.31 63
2131.41 66
2131.52 71
2131.62 76
2131.73 81
2131.84 83
2131.94 84
2132.05 82
2132.16 78
2132.26 74
2132.37 70
2132.47 66
2132.58 62
2132.69 58
2132.79 52
2132.90 47
2133.01 42
2133.11 40
2133.22 43
2133.32 51
2133.43 62
2133.54 76
2133.64 90
2133.75 101
2133.86 108
2133.96 110
2134.07 108
2134.17 104
2134.28 98
2134.39 94
2134.49 91
2134.60 91
2134.71 95
2134.81 101
2134.92 110
2135.02 120
2135.13 130
2135.24 138
2135.34 142
2135.45 142
2135.56 136
2135.66 126
2135.77 113
2135.88 99
2135.98 87
2136.09 76
2136.19 70
2136.30 67
2136.41 67
2136.51 70
2136.62 75
2136.73 81
2136.83 87
2136.94 93
2137.05 99
2137.15 103
2137.26 107
2137.36 111
2137.47 115
2137.58 121
2137.68 128
2137.79 137
2137.90 147
2138.00 157
2138.11 166
2138.22 173
2138.32 177
2138.43 177
2138.53 174
2138.64 166
2138.75 157
2138.85 146
2138.96 136
2139.07 127
2139.17 122
2139.28 119
2139.39 119
2139.49 120
2139.60 123
2139.70 126
2139.81 129
2139.92 133
2140.02 140
2140.13 149
2140.24 161
2140.34 174
2140.45 187
2140.56 199
2140.66 208
2140.77 213
2140.88 214
2140.98 211
2141.09 207
2141.19 202
2141.30 198
2141.41 195
2141.51 193
2141.62 191
2141.73 189
2141.83 186
2141.94 180
2142.05 171
2142.15 159
2142.26 144
2142.37 128
2142.47 113
2142.58 100
2142.69 91
2142.79 85
2142.90 84
2143.00 85
2143.11 88
2143.22 91
2143.32 94
2143.43 95
2143.54 94
2143.64 92
2143.75 89
2143.86 86
2143.96 82
2144.07 79
2144.18 76
2144.28 74
2144.39 73
2144.50 74
2144.60 77
2144.71 83
2144.82 91
2144.92 99
2145.03 106
2145.14 111
2145.24 112
2145.35 110
2145.46 106
2145.56 103
2145.67 101
2145.77 102
2145.88 106
2145.99 112
2146.09 119
2146.20 124
2146.31 125
2146.41 124
2146.52 121
2146.63 116
2146.73 111
2146.84 106
2146.95 103
2147.05 100
2147.16 97
2147.27 92
2147.37 86
2147.48 79
2147.59 71
2147.69 65
2147.80 61
2147.91 60
2148.01 65
2148.12 74
2148.23 86
2148.33 99
2148.44 111
2148.55 121
2148.65 129
2148.76 135
2148.87 140
2148.97 145
2149.08 151
2149.19 158
2149.29 164
2149.40 169
2149.51 171
2149.61 170
2149.72 167
2149.83 162
2149.93 158
2150.04 156
2150.15 157
2150.25 160
2150.36 166
2150.47 173
2150.57 181
2150.68 186
2150.79 190
2150.89 190
2151.00 186
2151.11 178
2151.21 166
2151.32 152
2151.43 136
2151.53 121
2151.64 107
2151.75 97
2151.85 90
2151.96 85
2152.07 82
2152.17 78
2152.28 73
2152.39 67
2152.49 62
2152.60 59
2152.71 60
2152.81 66
2152.92 76
2153.03 90
2153.13 106
2153.24 122
2153.35 138
2153.45 153
2153.56 165
2153.67 175
2153.77 181
2153.88 183
2153.99 180
2154.10 174
2154.20 163
2154.31 150
2154.42 137
2154.52 125
2154.63 115
2154.74 108
2154.84 103
2154.95 100
2155.06 97
2155.16 93
2155.27 88
2155.38 81
2155.48 72
2155.59 63
2155.70 53
2155.80 44
2155.91 37
2156.02 31
2156.12 28
2156.23 28
2156.34 31
2156.44 36
2156.55 45
2156.66 56
2156.77 69
2156.87 85
2156.98 102
2157.09 120
2157.19 137
2157.30 153
2157.41 166
2157.51 174
2157.62 175
2157.73 170
2157.83 158
2157.94 142
2158.05 124
2158.15 109
2158.26 99
2158.37 96
2158.48 100
2158.58 110
2158.69 122
2158.80 133
2158.90 141
2159.01 144
2159.12 142
2159.22 136
2159.33 127
2159.44 119
2159.54 113
2159.65 111
2159.76 112
2159.86 116
2159.97 122
2160.08 128
2160.19 134
2160.29 139
2160.40 142
2160.51 143
2160.61 140
2160.72 135
2160.83 128
2160.93 118
2161.04 107
2161.15 96
2161.26 84
2161.36 73
2161.47 65
2161.58 59
2161.68 56
2161.79 57
2161.90 60
2162.00 65
2162.11 68
2162.22 69
2162.32 67
2162.43 61
2162.54 52
2162.65 43
2162.75 35
2162.86 30
2162.97 30
2163.07 36
2163.18 47
2163.29 62
2163.39 78
2163.50 93
2163.61 103
2163.72 108
2163.82 106
2163.93 97
2164.04 84
2164.14 69
2164.25 54
2164.36 43
2164.46 37
2164.57 37
2164.68 43
2164.79 54
2164.89 68
2165.00 83
2165.11 97
2165.21 110
2165.32 120
2165.43 127
2165.54 134
2165.64 140
2165.75 148
2165.86 160
2165.96 173
2166.07 189
2166.18 206
2166.28 221
2166.39 233
2166.50 239
2166.61 239
2166.71 232
2166.82 220
2166.93 204
2167.03 185
2167.14 167
2167.25 150
2167.36 136
2167.46 126
2167.57 120
2167.68 118
2167.78 119
2167.89 123
2168.00 128
2168.11 132
2168.21 133
2168.32 129
2168.43 121
2168.53 108
2168.64 92
2168.75 76
2168.86 61
2168.96 51
2169.07 45
2169.18 44
2169.28 46
2169.39 51
2169.50 56
2169.61 61
2169.71 64
2169.82 66
2169.93 67
2170.03 66
2170.14 65
2170.25 62
2170.36 59
2170.46 56
2170.57 52
2170.68 50
2170.78 49
2170.89 49
2171.00 51
2171.11 54
2171.21 58
2171.32 65
2171.43 73
2171.53 83
2171.64 94
2171.75 106
2171.86 117
2171.96 127
2172.07 136
2172.18 143
2172.28 148
2172.39 152
2172.50 154
2172.61 155
2172.71 155
2172.82 155
2172.93 156
2173.04 158
2173.14 161
2173.25 166
2173.36 172
2173.46 177
2173.57 180
2173.68 181
2173.79 177
2173.89 169
2174.00 157
2174.11 143
2174.22 128
2174.32 114
2174.43 102
2174.54 94
2174.64 90
2174.75 92
2174.86 98
2174.97 107
2175.07 119
2175.18 131
2175.29 140
2175.40 147
2175.50 151
2175.61 152
2175.72 152
2175.82 151
2175.93 149
2176.04 147
2176.15 143
2176.25 137
2176.36 129
2176.47 119
2176.58 108
2176.68 97
2176.79 88
2176.90 79
2177.01 72
2177.11 65
2177.22 58
2177.33 49
2177.43 38
2177.54 25
2177.65 10
2177.76 0
2177.86 0
2177.97 0
2178.08 0
2178.19 0
2178.29 0
2178.40 0
2178.51 10
2178.62 18
2178.72 22
2178.83 20
2178.94 15
2179.05 8
2179.15 3
2179.26 3
2179.37 10
2179.47 26
2179.58 49
2179.69 75
2179.80 103
2179.90 127
2180.01 146
2180.12 160
2180.23 168
2180.33 172
2180.44 176
2180.55 179
2180.66 183
2180.76 188
2180.87 192
2180.98 195
2181.09 195
2181.19 193
2181.30 190
2181.41 186
2181.52 182
2181.62 179
2181.73 177
2181.84 175
2181.95 174
2182.05 174
2182.16 176
2182.27 182
2182.38 192
2182.48 205
2182.59 220
2182.70 236
2182.81 249
2182.91 259
2183.02 265
2183.13 265
2183.24 261
2183.34 255
2183.45 247
2183.56 238
2183.67 230
2183.77 222
2183.88 215
2183.99 210
2184.10 208
2184.20 210
2184.31 216
2184.42 226
2184.53 239
2184.63 254
2184.74 269
2184.85 284
2184.96 295
2185.06 303
2185.17 308
2185.28 310
2185.39 310
2185.49 311
2185.60 312
2185.71 313
2185.82 315
2185.92 317
2186.03 318
2186.14 315
2186.25 310
2186.35 302
2186.46 292
2186.57 281
2186.68 272
2186.78 264
2186.89 259
2187.00 256
2187.11 255
2187.21 254
2187.32 251
2187.43 248
2187.54 242
2187.64 237
2187.75 231
2187.86 226
2187.97 223
2188.08 219
2188.18 215
2188.29 209
2188.40 201
2188.51 191
2188.61 180
2188.72 169
2188.83 158
2188.94 149
2189.04 140
2189.15 133
2189.26 125
2189.37 117
2189.47 109
2189.58 100
2189.69 91
2189.80 82
2189.91 74
2190.01 68
2190.12 63
2190.23 62
2190.34 64
2190.44 70
2190.55 79
2190.66 91
2190.77 104
2190.87 117
2190.98 129
2191.09 138
2191.20 146
2191.30 153
2191.41 159
2191.52 166
2191.63 173
2191.74 179
2191.84 184
2191.95 184
2192.06 181
2192.17 172
2192.27 158
2192.38 141
2192.49 122
2192.60 103
2192.70 83
2192.81 64
2192.92 47
2193.03 31
2193.14 17
2193.24 6
2193.35 0
2193.46 0
2193.57 0
2193.67 0
2193.78 8
2193.89 20
2194.00 32
2194.11 45
2194.21 58
2194.32 68
2194.43 75
2194.54 79
2194.64 80
2194.75 79
2194.86 76
2194.97 72
2195.08 69
2195.18 67
2195.29 67
2195.40 69
2195.51 73
2195.61 77
2195.72 81
2195.83 83
2195.94 82
2196.05 80
2196.15 76
2196.26 72
2196.37 69
2196.48 69
2196.58 73
2196.69 81
2196.80 91
2196.91 103
2197.02 112
2197.12 117
2197.23 117
2197.34 110
2197.45 99
2197.56 86
2197.66 73
2197.77 64
2197.88 60
2197.99 62
2198.09 71
2198.20 84
2198.31 101
2198.42 119
2198.53 137
2198.63 152
2198.74 164
2198.85 173
2198.96 177
2199.07 178
2199.17 176
2199.28 172
2199.39 166
2199.50 160
2199.60 154
2199.71 149
2199.82 145
2199.93 144
2200.04 145
2200.14 149
2200.25 153
2200.36 157
2200.47 159
2200.58 158
2200.68 154
2200.79 146
2200.90 136
2201.01 124
2201.12 112
2201.22 101
2201.33 90
2201.44 81
2201.55 70
2201.66 60
2201.76 48
2201.87 36
2201.98 24
2202.09 13
2202.19 4
2202.30 0
2202.41 0
2202.52 0
2202.63 0
2202.73 0
2202.84 0
2202.95 0
2203.06 0
2203.17 3
2203.27 15
2203.38 27
2203.49 36
2203.60 42
2203.71 44
2203.81 44
2203.92 44
2204.03 45
2204.14 50
2204.25 59
2204.35 74
2204.46 92
2204.57 114
2204.68 137
2204.79 160
2204.89 181
2205.00 199
2205.11 214
2205.22 223
2205.33 229
2205.43 230
2205.54 229
2205.65 224
2205.76 216
2205.87 207
2205.97 196
2206.08 184
2206.19 173
2206.30 163
2206.41 154
2206.52 147
2206.62 141
2206.73 136
2206.84 131
2206.95 127
2207.06 124
2207.16 124
2207.27 127
2207.38 133
2207.49 141
2207.60 149
2207.70 156
2207.81 161
2207.92 165
2208.03 168
2208.14 171
2208.24 176
2208.35 180
2208.46 182
2208.57 183
2208.68 180
2208.79 174
2208.89 167
2209.00 159
2209.11 153
2209.22 151
2209.33 152
2209.43 157
2209.54 164
2209.65 172
2209.76 180
2209.87 186
2209.97 190
2210.08 191
2210.19 190
2210.30 186
2210.41 182
2210.52 177
2210.62 171
2210.73 167
2210.84 164
2210.95 162
2211.06 161
2211.16 159
2211.27 157
2211.38 155
2211.49 153
2211.60 151
2211.71 150
2211.81 149
2211.92 151
2212.03 155
2212.14 161
2212.25 169
2212.35 178
2212.46 190
2212.57 201
2212.68 212
2212.79 221
2212.90 228
2213.00 231
2213.11 231
2213.22 226
2213.33 219
2213.44 210
2213.54 202
2213.65 196
2213.76 193
2213.87 195
2213.98 200
2214.09 206
2214.19 213
2214.30 217
2214.41 218
2214.52 215
2214.63 209
2214.74 202
2214.84 197
2214.95 193
2215.06 193
2215.17 194
2215.28 197
2215.39 200
2215.49 202
2215.60 203
2215.71 203
2215.82 203
2215.93 202
2216.03 202
2216.14 202
2216.25 201
2216.36 201
2216.47 200
2216.58 200
2216.68 200
2216.79 200
2216.90 201
2217.01 202
2217.12 205
2217.23 209
2217.33 214
2217.44 220
2217.55 227
2217.66 236
2217.77 246
2217.88 256
2217.98 265
2218.09 274
2218.20 280
2218.31 283
2218.42 283
2218.53 279
2218.63 272
2218.74 261
2218.85 248
2218.96 233
2219.07 220
2219.18 211
2219.28 206
2219.39 207
2219.50 214
2219.61 228
2219.72 245
2219.83 262
2219.94 278
2220.04 289
2220.15 295
2220.26 296
2220.37 290
2220.48 282
2220.59 272
2220.69 262
2220.80 254
2220.91 247
2221.02 242
2221.13 238
2221.24 234
2221.34 228
2221.45 220
2221.56 210
2221.67 200
2221.78 190
2221.89 182
2222.00 179
2222.10 180
2222.21 186
2222.32 195
2222.43 206
2222.54 215
2222.65 222
2222.75 224
2222.86 221
2222.97 214
2223.08 205
2223.19 196
2223.30 188
2223.41 182
2223.51 180
2223.62 179
2223.73 180
2223.84 183
2223.95 186
2224.06 189
2224.16 194
2224.27 200
2224.38 208
2224.49 216
2224.60 224
2224.71 232
2224.82 238
2224.92 241
2225.03 242
2225.14 242
2225.25 242
2225.36 243
2225.47 244
2225.58 244
2225.68 243
2225.79 239
2225.90 232
2226.01 221
2226.12 207
2226.23 191
2226.33 174
2226.44 158
2226.55 145
2226.66 137
2226.77 133
2226.88 134
2226.99 140
2227.09 148
2227.20 157
2227.31 166
2227.42 172
2227.53 175
2227.64 174
2227.75 172
2227.85 169
2227.96 167
2228.07 168
2228.18 173
2228.29 182
2228.40 193
2228.51 206
2228.61 218
2228.72 227
2228.83 233
2228.94 234
2229.05 233
2229.16 231
2229.27 228
2229.38 226
2229.48 224
2229.59 222
2229.70 219
2229.81 214
2229.92 206
2230.03 196
2230.14 185
2230.24 176
2230.35 169
2230.46 166
2230.57 167
2230.68 169
2230.79 172
2230.90 173
2231.00 171
2231.11 166
2231.22 157
2231.33 147
2231.44 138
2231.55 133
2231.66 133
2231.77 138
2231.87 147
2231.98 158
2232.09 169
2232.20 176
2232.31 180
2232.42 181
2232.53 179
2232.63 176
2232.74 174
2232.85 172
2232.96 172
2233.07 172
2233.18 172
2233.29 169
2233.40 164
2233.50 157
2233.61 148
2233.72 140
2233.83 132
2233.94 127
2234.05 123
2234.16 120
2234.27 117
2234.37 112
2234.48 107
2234.59 99
2234.70 91
2234.81 84
2234.92 81
2235.03 81
2235.14 85
2235.24 93
2235.35 105
2235.46 118
2235.57 130
2235.68 142
2235.79 150
2235.90 156
2236.01 158
2236.11 157
2236.22 153
2236.33 148
2236.44 142
2236.55 138
2236.66 135
2236.77 132
2236.88 130
2236.98 126
2237.09 121
2237.20 113
2237.31 103
2237.42 93
2237.53 85
2237.64 81
2237.75 82
2237.86 89
2237.96 99
2238.07 112
2238.18 126
2238.29 139
2238.40 152
2238.51 162
2238.62 172
2238.73 181
2238.83 191
2238.94 201
2239.05 211
2239.16 221
2239.27 230
2239.38 237
2239.49 241
2239.60 243
2239.71 242
2239.81 241
2239.92 238
2240.03 234
2240.14 230
2240.25 226
2240.36 222
2240.47 218
2240.58 214
2240.69 212
2240.79 212
2240.90 214
2241.01 218
2241.12 224
2241.23 231
2241.34 238
2241.45 244
2241.56 248
2241.67 249
2241.77 246
2241.88 239
2241.99 229
2242.10 216
2242.21 204
2242.32 192
2242.43 183
2242.54 176
2242.65 171
2242.76 166
2242.86 161
2242.97 156
2243.08 148
2243.19 139
2243.30 130
2243.41 119
2243.52 110
2243.63 101
2243.74 93
2243.84 87
2243.95 81
2244.06 76
2244.17 70
2244.28 63
2244.39 55
2244.50 47
2244.61 39
2244.72 31
2244.83 24
2244.93 18
2245.04 12
2245.15 7
2245.26 1
2245.37 0
2245.48 0
2245.59 0
2245.70 0
2245.81 0
2245.92 0
2246.02 0
2246.13 0
2246.24 4
2246.35 9
2246.46 13
2246.57 18
2246.68 21
2246.79 24
2246.90 26
2247.01 27
2247.11 28
2247.22 28
2247.33 29
2247.44 30
2247.55 31
2247.66 33
2247.77 33
2247.88 34
2247.99 34
2248.10 35
2248.21 37
2248.31 40
2248.42 45
2248.53 51
2248.64 58
2248.75 65
2248.86 74
2248.97 83
2249.08 94
2249.19 107
2249.30 122
2249.41 138
2249.51 155
2249.62 171
2249.73 184
2249.84 195
2249.95 204
2250.06 211
2250.17 218
2250.28 225
2250.39 232
2250.50 240
2250.61 248
2250.71 255
2250.82 261
2250.93 263
2251.04 263
2251.15 260
2251.26 255
2251.37 247
2251.48 239
2251.59 230
2251.70 222
2251.81 215
2251.92 208
2252.02 204
2252.13 201
2252.24 199
2252.35 197
2252.46 196
2252.57 195
2252.68 193
2252.79 189
2252.90 183
2253.01 176
2253.12 167
2253.23 159
2253.33 151
2253.44 146
2253.55 143
2253.66 144
2253.77 145
2253.88 146
2253.99 143
2254.10 135
2254.21 121
2254.32 103
2254.43 84
2254.54 66
2254.65 55
2254.75 51
2254.86 57
2254.97 71
2255.08 91
2255.19 114
2255.30 136
2255.41 154
2255.52 166
2255.63 172
2255.74 173
2255.85 169
2255.96 161
2256.07 152
2256.18 143
2256.28 135
2256.39 129
2256.50 125
2256.61 124
2256.72 125
2256.83 128
2256.94 131
2257.05 133
2257.16 134
2257.27 131
2257.38 126
2257.49 117
2257.60 105
2257.71 91
2257.81 75
2257.92 58
2258.03 42
2258.14 26
2258.25 14
2258.36 4
2258.47 0
2258.58 0
2258.69 0
2258.80 5
2258.91 14
2259.02 25
2259.13 40
2259.24 56
2259.34 72
2259.45 87
2259.56 98
2259.67 104
2259.78 105
2259.89 99
2260.00 90
2260.11 79
2260.22 68
2260.33 59
2260.44 53
2260.55 49
2260.66 48
2260.77 50
2260.88 53
2260.99 57
2261.09 61
2261.20 65
2261.31 67
2261.42 67
2261.53 65
2261.64 62
2261.75 58
2261.86 56
2261.97 56
2262.08 59
2262.19 64
2262.30 70
2262.41 75
2262.52 78
2262.63 76
2262.74 70
2262.85 61
2262.95 49
2263.06 39
2263.17 31
2263.28 27
2263.39 29
2263.50 35
2263.61 44
2263.72 54
2263.83 63
2263.94 69
2264.05 71
2264.16 69
2264.27 63
2264.38 55
2264.49 46
2264.60 39
2264.71 34
2264.82 33
2264.92 36
2265.03 42
2265.14 50
2265.25 60
2265.36 69
2265.47 78
2265.58 86
2265.69 93
2265.80 100
2265.91 108
2266.02 116
2266.13 125
2266.24 134
2266.35 143
2266.46 150
2266.57 155
2266.68 158
2266.79 160
2266.90 159
2267.01 157
2267.11 155
2267.22 153
2267.33 152
2267.44 153
2267.55 156
2267.66 161
2267.77 168
2267.88 175
2267.99 181
2268.10 185
2268.21 186
2268.32 184
2268.43 178
2268.54 168
2268.65 155
2268.76 139
2268.87 121
2268.98 102
2269.09 85
2269.20 68
2269.31 54
2269.42 42
2269.53 33
2269.63 26
2269.74 20
2269.85 16
2269.96 12
2270.07 9
2270.18 5
2270.29 2
2270.40 0
2270.51 0
2270.62 0
2270.73 0
2270.84 0
2270.95 0
2271.06 0
2271.17 7
2271.28 14
2271.39 19
2271.50 23
2271.61 22
2271.72 18
2271.83 11
2271.94 2
2272.05 0
2272.16 0
2272.27 0
2272.38 0
2272.49 0
2272.59 0
2272.70 0
2272.81 7
2272.92 24
2273.03 44
2273.14 64
2273.25 81
2273.36 94
2273.47 103
2273.58 106
2273.69 105
2273.80 101
2273.91 95
2274.02 89
2274.13 83
2274.24 77
2274.35 71
2274.46 65
2274.57 61
2274.68 59
2274.79 59
2274.90 63
2275.01 72
2275.12 84
2275.23 99
2275.34 115
2275.45 130
2275.56 142
2275.67 149
2275.78 152
2275.89 149
2276.00 141
2276.11 130
2276.22 117
2276.32 103
2276.43 89
2276.54 75
2276.65 63
2276.76 52
2276.87 43
2276.98 37
2277.09 35
2277.20 37
2277.31 43
2277.42 52
2277.53 63
2277.64 75
2277.75 85
2277.86 92
2277.97 97
2278.08 100
2278.19 102
2278.30 105
2278.41 109
2278.52 115
2278.63 120
2278.74 125
2278.85 127
2278.96 126
2279.07 120
2279.18 112
2279.29 101
2279.40 90
2279.51 78
2279.62 67
2279.73 54
2279.84 39
2279.95 23
2280.06 6
2280.17 0
2280.28 0
2280.39 0
2280.50 0
2280.61 0
2280.72 0
2280.83 0
2280.94 0
2281.05 13
2281.16 23
2281.27 32
2281.38 40
2281.49 47
2281.60 54
2281.71 60
2281.82 66
2281.93 71
2282.04 74
2282.15 76
2282.26 78
2282.37 78
2282.48 77
2282.59 74
2282.70 71
2282.80 67
2282.91 63
2283.02 59
2283.13 58
2283.24 59
2283.35 62
2283.46 69
2283.57 77
2283.68 87
2283.79 96
2283.90 105
2284.01 112
2284.12 117
2284.23 118
2284.34 116
2284.45 111
2284.56 103
2284.67 92
2284.78 79
2284.89 66
2285.00 54
2285.11 44
2285.22 37
2285.33 33
2285.44 32
2285.55 37
2285.66 46
2285.77 60
2285.88 77
2285.99 95
2286.10 114
2286.21 130
2286.32 142
2286.43 149
2286.54 152
2286.65 152
2286.76 149
2286.87 144
2286.98 138
2287.09 131
2287.20 124
2287.31 117
2287.42 111
2287.53 107
2287.64 105
2287.75 105
2287.86 107
2287.97 110
2288.08 113
2288.19 115
2288.30 116
2288.41 114
2288.52 109
2288.63 101
2288.74 90
2288.85 77
2288.96 64
2289.07 52
2289.18 40
2289.29 31
2289.40 23
2289.51 17
2289.62 12
2289.73 8
2289.84 4
2289.95 1
2290.06 0
2290.17 0
2290.28 0
2290.39 0
2290.51 0
2290.62 0
2290.73 0
2290.84 0
2290.95 6
2291.06 23
2291.17 43
2291.28 65
2291.39 85
2291.50 101
2291.61 112
2291.72 116
2291.83 116
2291.94 114
2292.05 111
2292.16 109
2292.27 110
2292.38 113
2292.49 117
2292.60 120
2292.71 123
2292.82 123
2292.93 122
2293.04 122
2293.15 123
2293.26 125
2293.37 129
2293.48 134
2293.59 137
2293.70 139
2293.81 138
2293.92 134
2294.03 128
2294.14 121
2294.25 112
2294.36 101
2294.47 91
2294.58 79
2294.69 68
2294.80 58
2294.91 51
2295.02 45
2295.13 41
2295.24 38
2295.35 33
2295.46 27
2295.57 19
2295.68 10
2295.79 3
2295.90 0
2296.01 1
2296.12 10
2296.23 24
2296.34 41
2296.45 58
2296.56 73
2296.67 84
2296.78 90
2296.89 91
2297.01 91
2297.12 89
2297.23 88
2297.34 87
2297.45 87
2297.56 88
2297.67 90
2297.78 91
2297.89 92
2298.00 93
2298.11 95
2298.22 97
2298.33 99
2298.44 100
2298.55 101
2298.66 101
2298.77 98
2298.88 93
2298.99 86
2299.10 77
2299.21 66
2299.32 56
2299.43 47
2299.54 40
2299.65 36
2299.76 35
2299.87 38
2299.98 43
2300.09 50
2300.20 55
2300.31 59
2300.42 58
2300.53 54
2300.64 45
2300.76 34
2300.87 22
2300.98 11
2301.09 1
2301.20 0
2301.31 0
2301.42 0
2301.53 0
2301.64 0
2301.75 0
2301.86 0
2301.97 0
2302.08 1
2302.19 7
2302.30 14
2302.41 21
2302.52 29
2302.63 37
2302.74 43
2302.85 49
2302.96 53
2303.07 54
2303.18 52
2303.29 46
2303.40 36
2303.51 21
2303.62 5
2303.74 0
2303.85 0
2303.96 0
2304.07 0
2304.18 0
2304.29 0
2304.40 0
2304.51 12
2304.62 26
2304.73 36
2304.84 42
2304.95 45
2305.06 47
2305.17 51
2305.28 56
2305.39 66
2305.50 78
2305.61 94
2305.72 109
2305.83 123
2305.94 134
2306.05 140
2306.16 140
2306.28 135
2306.39 126
2306.50 114
2306.61 102
2306.72 92
2306.83 85
2306.94 82
2307.05 84
2307.16 91
2307.27 103
2307.38 118
2307.49 136
2307.60 156
2307.71 176
2307.82 195
2307.93 212
2308.04 225
2308.15 234
2308.26 240
2308.37 243
2308.49 242
2308.60 239
2308.71 232
2308.82 222
2308.93 208
2309.04 191
2309.15 173
2309.26 156
2309.37 143
2309.48 134
2309.59 131
2309.70 132
2309.81 137
2309.92 143
2310.03 149
2310.14 155
2310.25 160
2310.36 165
2310.48 170
2310.59 175
2310.70 179
2310.81 184
2310.92 187
2311.03 189
2311.14 191
2311.25 192
2311.36 193
2311.47 193
2311.58 193
2311.69 191
2311.80 187
2311.91 181
2312.02 173
2312.13 166
2312.24 160
2312.36 155
2312.47 153
2312.58 155
2312.69 158
2312.80 164
2312.91 171
2313.02 179
2313.13 188
2313.24 197
2313.35 207
2313.46 216
2313.57 225
2313.68 233
2313.79 237
2313.90 238
2314.01 235
2314.13 229
2314.24 222
2314.35 216
2314.46 213
2314.57 214
2314.68 220
2314.79 229
2314.90 241
2315.01 254
2315.12 265
2315.23 272
2315.34 276
2315.45 274
2315.56 269
2315.67 261
2315.79 251
2315.90 241
2316.01 233
2316.12 225
2316.23 219
2316.34 213
2316.45 206
2316.56 197
2316.67 185
2316.78 171
2316.89 156
2317.00 140
2317.11 126
2317.22 113
2317.34 101
2317.45 92
2317.56 83
2317.67 76
2317.78 68
2317.89 59
2318.00 50
2318.11 39
2318.22 27
2318.33 14
2318.44 1
2318.55 0
2318.66 0
2318.78 0
2318.89 0
2319.00 0
2319.11 0
2319.22 0
2319.33 5
2319.44 10
2319.55 13
2319.66 15
2319.77 16
2319.88 16
2319.99 15
2320.10 15
2320.22 15
2320.33 16
2320.44 19
2320.55 22
2320.66 24
2320.77 25
2320.88 24
2320.99 20
2321.10 14
2321.21 7
2321.32 2
2321.43 0
2321.55 0
2321.66 0
2321.77 5
2321.88 12
2321.99 19
2322.10 26
2322.21 32
2322.32 36
2322.43 37
2322.54 36
2322.65 33
2322.76 30
2322.88 28
2322.99 27
2323.10 30
2323.21 37
2323.32 49
2323.43 64
2323.54 81
2323.65 98
2323.76 111
2323.87 120
2323.98 124
2324.10 121
2324.21 114
2324.32 105
2324.43 97
2324.54 93
2324.65 93
2324.76 98
2324.87 105
2324.98 111
2325.09 114
2325.20 109
2325.32 97
2325.43 78
2325.54 56
2325.65 33
2325.76 13
2325.87 0
2325.98 0
2326.09 0
2326.20 0
2326.31 0
2326.42 3
2326.54 11
2326.65 21
2326.76 32
2326.87 47
2326.98 64
2327.09 82
2327.20 101
2327.31 117
2327.42 130
2327.53 137
2327.65 138
2327.76 134
2327.87 127
2327.98 117
2328.09 106
2328.20 95
2328.31 86
2328.42 77
2328.53 69
2328.64 62
2328.76 57
2328.87 52
2328.98 51
2329.09 52
2329.20 56
2329.31 63
2329.42 72
2329.53 81
2329.64 89
2329.75 96
2329.87 102
2329.98 107
2330.09 113
2330.20 120
2330.31 129
2330.42 141
2330.53 153
2330.64 164
2330.75 173
2330.86 177
2330.98 174
2331.09 165
2331.20 151
2331.31 132
2331.42 113
2331.53 96
2331.64 85
2331.75 80
2331.86 83
2331.98 95
2332.09 114
2332.20 137
2332.31 163
2332.42 187
2332.53 208
2332.64 223
2332.75 230
2332.86 229
2332.98 221
2333.09 210
2333.20 196
2333.31 182
2333.42 170
2333.53 162
2333.64 156
2333.75 154
2333.86 153
2333.98 154
2334.09 155
2334.20 156
2334.31 156
2334.42 157
2334.53 157
2334.64 158
2334.75 158
2334.86 158
2334.98 158
2335.09 156
2335.20 154
2335.31 151
2335.42 146
2335.53 141
2335.64 136
2335.75 132
2335.86 129
2335.98 126
2336.09 124
2336.20 121
2336.31 117
2336.42 108
2336.53 96
2336.64 80
2336.75 62
2336.87 42
2336.98 24
2337.09 7
2337.20 0
2337.31 0
2337.42 0
2337.53 0
2337.64 0
2337.76 0
2337.87 0
2337.98 0
2338.09 0
2338.20 14
2338.31 37
2338.42 62
2338.53 87
2338.65 110
2338.76 131
2338.87 148
2338.98 159
2339.09 166
2339.20 169
2339.31 168
2339.42 163
2339.54 155
2339.65 143
2339.76 129
2339.87 113
2339.98 96
2340.09 79
2340.20 64
2340.31 53
2340.43 46
2340.54 43
2340.65 44
2340.76 49
2340.87 55
2340.98 61
2341.09 68
2341.20 74
2341.32 82
2341.43 93
2341.54 106
2341.65 123
2341.76 142
2341.87 161
2341.98 178
2342.09 192
2342.21 203
2342.32 210
2342.43 215
2342.54 218
2342.65 222
2342.76 226
2342.87 230
2342.99 233
2343.10 235
2343.21 237
2343.32 239
2343.43 241
2343.54 243
2343.65 246
2343.76 252
2343.88 260
2343.99 272
2344.10 288
2344.21 309
2344.32 334
2344.43 361
2344.54 389
2344.66 414
2344.77 434
2344.88 447
2344.99 452
2345.10 448
2345.21 437
2345.32 420
2345.44 397
2345.55 371
2345.66 343
2345.77 316
2345.88 290
2345.99 268
2346.10 249
2346.22 233
2346.33 221
2346.44 210
2346.55 202
2346.66 196
2346.77 191
2346.88 188
2347.00 187
2347.11 187
2347.22 188
2347.33 188
2347.44 188
2347.55 187
2347.66 186
2347.78 185
2347.89 185
2348.00 186
2348.11 189
2348.22 194
2348.33 200
2348.44 206
2348.56 212
2348.67 218
2348.78 224
2348.89 230
2349.00 236
2349.11 243
2349.22 252
2349.34 261
2349.45 271
2349.56 280
2349.67 289
2349.78 297
2349.89 304
2350.01 310
2350.12 316
2350.23 321
2350.34 326
2350.45 331
2350.56 336
2350.67 340
2350.79 343
2350.90 345
2351.01 343
2351.12 338
2351.23 330
2351.34 319
2351.46 305
2351.57 290
2351.68 274
2351.79 257
2351.90 239
2352.01 222
2352.12 206
2352.24 191
2352.35 178
2352.46 167
2352.57 158
2352.68 152
2352.79 149
2352.91 149
2353.02 151
2353.13 154
2353.24 158
2353.35 161
2353.46 162
2353.58 162
2353.69 159
2353.80 155
2353.91 150
2354.02 145
2354.13 142
2354.24 142
2354.36 143
2354.47 146
2354.58 149
2354.69 151
2354.80 152
2354.91 150
2355.03 146
2355.14 141
2355.25 136
2355.36 131
2355.47 129
2355.58 130
2355.70 135
2355.81 145
2355.92 159
2356.03 176
2356.14 194
2356.25 212
2356.37 227
2356.48 238
2356.59 243
2356.70 243
2356.81 238
2356.92 230
2357.04 221
2357.15 213
2357.26 206
2357.37 202
2357.48 201
2357.59 200
2357.71 200
2357.82 198
2357.93 192
2358.04 182
2358.15 168
2358.26 153
2358.38 139
2358.49 128
2358.60 125
2358.71 130
2358.82 142
2358.93 159
2359.05 178
2359.16 197
2359.27 211
2359.38 221
2359.49 226
2359.60 226
2359.72 223
2359.83 220
2359.94 215
2360.05 211
2360.16 208
2360.28 205
2360.39 202
2360.50 198
2360.61 195
2360.72 191
2360.83 187
2360.95 182
2361.06 175
2361.17 167
2361.28 156
2361.39 144
2361.50 130
2361.62 116
2361.73 104
2361.84 94
2361.95 87
2362.06 83
2362.18 83
2362.29 88
2362.40 96
2362.51 108
2362.62 120
2362.73 130
2362.85 137
2362.96 137
2363.07 131
2363.18 120
2363.29 107
2363.41 94
2363.52 85
2363.63 80
2363.74 79
2363.85 81
2363.96 81
2364.08 80
2364.19 75
2364.30 66
2364.41 55
2364.52 44
2364.64 35
2364.75 30
2364.86 28
2364.97 30
2365.08 34
2365.20 40
2365.31 44
2365.42 47
2365.53 46
2365.64 43
2365.75 37
2365.87 30
2365.98 24
2366.09 20
2366.20 18
2366.31 18
2366.43 18
2366.54 19
2366.65 17
2366.76 14
2366.87 9
2366.99 3
2367.10 0
2367.21 0
2367.32 0
2367.43 0
2367.54 0
2367.66 0
2367.77 0
2367.88 1
2367.99 3
2368.10 5
2368.22 6
2368.33 7
2368.44 6
2368.55 6
2368.66 5
2368.78 6
2368.89 6
2369.00 8
2369.11 9
2369.22 11
2369.34 12
2369.45 13
2369.56 14
2369.67 15
2369.78 16
2369.90 18
2370.01 21
2370.12 26
2370.23 32
2370.34 40
2370.46 48
2370.57 55
2370.68 59
2370.79 61
2370.90 59
2371.02 53
2371.13 43
2371.24 31
2371.35 19
2371.46 7
2371.58 0
2371.69 0
2371.80 0
2371.91 0
2372.02 8
2372.14 18
2372.25 29
2372.36 39
2372.47 47
2372.58 55
2372.70 64
2372.81 73
2372.92 86
2373.03 103
2373.14 123
2373.26 147
2373.37 171
2373.48 194
2373.59 214
2373.70 231
2373.82 243
2373.93 251
2374.04 255
2374.15 255
2374.27 252
2374.38 245
2374.49 235
2374.60 223
2374.71 208
2374.83 191
2374.94 174
2375.05 156
2375.16 137
2375.27 119
2375.39 102
2375.50 87
2375.61 77
2375.72 72
2375.83 73
2375.95 81
2376.06 94
2376.17 110
2376.28 126
2376.40 141
2376.51 151
2376.62 155
2376.73 154
2376.84 149
2376.96 141
2377.07 132
2377.18 124
2377.29 118
2377.40 113
2377.52 109
2377.63 106
2377.74 102
2377.85 97
2377.97 93
2378.08 90
2378.19 89
2378.30 90
2378.41 92
2378.53 94
2378.64 93
2378.75 90
2378.86 83
2378.97 73
2379.09 62
2379.20 52
2379.31 44
2379.42 41
2379.54 42
2379.65 48
2379.76 57
2379.87 67
2379.98 76
2380.10 81
2380.21 83
2380.32 80
2380.43 73
2380.55 64
2380.66 54
2380.77 44
2380.88 34
2380.99 26
2381.11 19
2381.22 14
2381.33 12
2381.44 13
2381.56 16
2381.67 20
2381.78 24
2381.89 25
2382.00 23
2382.12 16
2382.23 6
2382.34 0
2382.45 0
2382.57 0
2382.68 0
2382.79 0
2382.90 11
2383.02 28
2383.13 44
2383.24 58
2383.35 67
2383.46 72
2383.58 72
2383.69 70
2383.80 66
2383.91 59
2384.03 50
2384.14 39
2384.25 27
2384.36 15
2384.48 5
2384.59 0
2384.70 0
2384.81 1
2384.92 12
2385.04 28
2385.15 45
2385.26 62
2385.37 76
2385.49 84
2385.60 86
2385.71 81
2385.82 73
2385.94 61
2386.05 50
2386.16 39
2386.27 30
2386.39 24
2386.50 20
2386.61 18
2386.72 18
2386.83 20
2386.95 23
2387.06 27
2387.17 32
2387.28 36
2387.40 41
2387.51 44
2387.62 47
2387.73 50
2387.85 52
2387.96 55
2388.07 57
2388.18 58
2388.30 59
2388.41 59
2388.52 61
2388.63 63
2388.75 69
2388.86 77
2388.97 89
2389.08 104
2389.20 121
2389.31 138
2389.42 154
2389.53 166
2389.65 174
2389.76 178
2389.87 180
2389.98 178
2390.09 177
2390.21 176
2390.32 177
2390.43 180
2390.54 182
2390.66 184
2390.77 184
2390.88 181
2390.99 176
2391.11 169
2391.22 161
2391.33 155
2391.44 150
2391.56 145
2391.67 140
2391.78 133
2391.89 121
2392.01 104
2392.12 82
2392.23 59
2392.34 35
2392.46 14
2392.57 0
2392.68 0
2392.79 0
2392.91 0
2393.02 0
2393.13 0
2393.24 0
2393.36 0
2393.47 0
2393.58 3
2393.69 16
2393.81 33
2393.92 50
2394.03 67
2394.14 84
2394.26 99
2394.37 112
2394.48 124
2394.60 132
2394.71 139
2394.82 145
2394.93 149
2395.05 153
2395.16 157
2395.27 161
2395.38 166
2395.50 171
2395.61 174
2395.72 174
2395.83 172
2395.95 166
2396.06 157
2396.17 147
2396.28 137
2396.40 126
2396.51 117
2396.62 110
2396.73 106
2396.85 104
2396.96 106
2397.07 111
2397.18 120
2397.30 131
2397.41 143
2397.52 154
2397.64 162
2397.75 165
2397.86 164
2397.97 159
2398.09 154
2398.20 148
2398.31 145
2398.42 146
2398.54 149
2398.65 156
2398.76 165
2398.87 175
2398.99 186
2399.10 197
2399.21 208
2399.32 219
2399.44 228
2399.55 236
2399.66 243
2399.78 247
2399.89 250
2400.00 251
2400.11 251
2400.23 249
2400.34 246
2400.45 240
2400.56 232
2400.68 221
2400.79 208
2400.90 194
2401.02 179
2401.13 165
2401.24 151
2401.35 139
2401.47 127
2401.58 116
2401.69 106
2401.80 98
2401.92 93
2402.03 90
2402.14 90
2402.26 92
2402.37 95
2402.48 98
2402.59 101
2402.71 104
2402.82 106
2402.93 109
2403.04 111
2403.16 113
2403.27 114
2403.38 112
2403.50 107
2403.61 99
2403.72 88
2403.83 75
2403.95 61
2404.06 48
2404.17 37
2404.28 28
2404.40 24
2404.51 23
2404.62 26
2404.74 31
2404.85 36
2404.96 40
2405.07 42
2405.19 39
2405.30 33
2405.41 25
2405.53 14
2405.64 3
2405.75 0
2405.86 0
2405.98 0
2406.09 0
2406.20 0
2406.32 0
2406.43 0
2406.54 0
2406.65 6
2406.77 22
2406.88 40
2406.99 58
2407.11 76
2407.22 93
2407.33 107
2407.44 118
2407.56 126
2407.67 131
2407.78 133
2407.90 134
2408.01 134
2408.12 133
2408.23 131
2408.35 128
2408.46 124
2408.57 119
2408.69 114
2408.80 110
2408.91 107
2409.02 105
2409.14 104
2409.25 102
2409.36 98
2409.48 92
2409.59 83
2409.70 73
2409.81 65
2409.93 59
2410.04 57
2410.15 60
2410.27 68
2410.38 79
2410.49 92
2410.61 106
2410.72 120
2410.83 132
2410.94 141
2411.06 146
2411.17 146
2411.28 139
2411.40 126
2411.51 108
2411.62 87
2411.73 65
2411.85 45
2411.96 29
2412.07 19
2412.19 15
2412.30 17
2412.41 24
2412.53 35
2412.64 48
2412.75 62
2412.86 76
2412.98 90
2413.09 100
2413.20 107
2413.32 110
2413.43 109
2413.54 104
2413.66 94
2413.77 82
2413.88 70
2413.99 57
2414.11 45
2414.22 35
2414.33 28
2414.45 22
2414.56 18
2414.67 15
2414.79 13
2414.90 12
2415.01 12
2415.12 13
2415.24 16
2415.35 20
2415.46 26
2415.58 34
2415.69 42
2415.80 49
2415.92 53
2416.03 55
2416.14 53
2416.26 47
2416.37 39
2416.48 29
2416.59 19
2416.71 10
2416.82 3
2416.93 0
2417.05 2
2417.16 7
2417.27 15
2417.39 26
2417.50 37
2417.61 48
2417.73 55
2417.84 59
2417.95 59
2418.06 56
2418.18 49
2418.29 41
2418.40 30
2418.52 19
2418.63 7
2418.74 0
2418.86 0
2418.97 0
2419.08 0
2419.20 0
2419.31 0
2419.42 0
2419.54 11
2419.65 28
2419.76 46
2419.87 63
2419.99 76
2420.10 87
2420.21 92
2420.33 94
2420.44 92
2420.55 87
2420.67 80
2420.78 74
2420.89 69
2421.01 66
2421.12 66
2421.23 69
2421.35 74
2421.46 81
2421.57 88
2421.69 95
2421.80 100
2421.91 103
2422.02 104
2422.14 103
2422.25 99
2422.36 93
2422.48 86
2422.59 79
2422.70 73
2422.82 70
2422.93 69
2423.04 71
2423.16 75
2423.27 81
2423.38 87
2423.50 95
2423.61 104
2423.72 114
2423.84 125
2423.95 136
2424.06 146
2424.18 153
2424.29 157
2424.40 157
2424.52 153
2424.63 147
2424.74 141
2424.86 136
2424.97 132
2425.08 129
2425.20 125
2425.31 120
2425.42 113
2425.54 103
2425.65 92
2425.76 82
2425.88 73
2425.99 67
2426.10 64
2426.22 62
2426.33 60
2426.44 58
2426.55 55
2426.67 52
2426.78 49
2426.89 48
2427.01 51
2427.12 56
2427.23 65
2427.35 75
2427.46 87
2427.57 100
2427.69 114
2427.80 127
2427.91 139
2428.03 148
2428.14 153
2428.25 155
2428.37 153
2428.48 150
2428.59 147
2428.71 145
2428.82 144
2428.93 145
2429.05 146
2429.16 147
2429.28 147
2429.39 146
2429.50 145
2429.62 146
2429.73 147
2429.84 148
2429.96 149
2430.07 149
2430.18 147
2430.30 145
2430.41 142
2430.52 142
2430.64 146
2430.75 154
2430.86 167
2430.98 182
2431.09 197
2431.20 209
2431.32 216
2431.43 218
2431.54 214
2431.66 205
2431.77 195
2431.88 185
2432.00 176
2432.11 172
2432.22 170
2432.34 170
2432.45 171
2432.56 170
2432.68 166
2432.79 159
2432.90 148
2433.02 135
2433.13 121
2433.24 109
2433.36 98
2433.47 89
2433.59 81
2433.70 74
2433.81 67
2433.93 57
2434.04 47
2434.15 37
2434.27 30
2434.38 26
2434.49 29
2434.61 37
2434.72 52
2434.83 71
2434.95 91
2435.06 108
2435.17 121
2435.29 127
2435.40 127
2435.51 121
2435.63 109
2435.74 96
2435.85 81
2435.97 68
2436.08 57
2436.20 49
2436.31 43
2436.42 39
2436.54 37
2436.65 34
2436.76 30
2436.88 24
2436.99 18
2437.10 13
2437.22 9
2437.33 8
2437.44 9
2437.56 13
2437.67 20
2437.79 28
2437.90 36
2438.01 43
2438.13 51
2438.24 57
2438.35 62
2438.47 67
2438.58 72
2438.69 76
2438.81 81
2438.92 85
2439.03 87
2439.15 86
2439.26 82
2439.38 74
2439.49 63
2439.60 51
2439.72 38
2439.83 26
2439.94 19
2440.06 15
2440.17 15
2440.28 17
2440.40 22
2440.51 29
2440.63 37
2440.74 46
2440.85 57
2440.97 69
2441.08 82
2441.19 94
2441.31 105
2441.42 113
2441.53 118
2441.65 119
2441.76 117
2441.88 112
2441.99 105
2442.10 99
2442.22 95
2442.33 93
2442.44 92
2442.56 93
2442.67 95
2442.78 97
2442.90 99
2443.01 100
2443.13 101
2443.24 103
2443.35 107
2443.47 112
2443.58 119
2443.69 127
2443.81 135
2443.92 144
2444.04 152
2444.15 159
2444.26 164
2444.38 167
2444.49 166
2444.60 161
2444.72 152
2444.83 139
2444.95 124
2445.06 107
2445.17 91
2445.29 75
2445.40 60
2445.51 46
2445.63 32
2445.74 17
2445.86 2
2445.97 0
2446.08 0
2446.20 0
2446.31 0
2446.42 0
2446.54 0
2446.65 0
2446.77 0
2446.88 9
2446.99 18
2447.11 28
2447.22 38
2447.33 47
2447.45 57
2447.56 66
2447.68 75
2447.79 83
2447.90 90
2448.02 95
2448.13 100
2448.24 104
2448.36 109
2448.47 114
2448.59 118
2448.70 121
2448.81 124
2448.93 127
2449.04 130
2449.16 135
2449.27 141
2449.38 148
2449.50 155
2449.61 160
2449.72 162
2449.84 160
2449.95 154
2450.07 147
2450.18 141
2450.29 138
2450.41 140
2450.52 145
2450.64 152
2450.75 158
2450.86 161
2450.98 159
2451.09 152
2451.20 143
2451.32 134
2451.43 127
2451.55 123
2451.66 124
2451.77 128
2451.89 133
2452.00 138
2452.12 141
2452.23 143
2452.34 142
2452.46 139
2452.57 134
2452.69 127
2452.80 120
2452.91 113
2453.03 105
2453.14 99
2453.25 94
2453.37 90
2453.48 88
2453.60 87
2453.71 87
2453.82 87
2453.94 86
2454.05 84
2454.17 80
2454.28 73
2454.39 62
2454.51 48
2454.62 31
2454.74 12
2454.85 0
2454.96 0
2455.08 0
2455.19 0
2455.31 0
2455.42 0
2455.53 0
2455.65 13
2455.76 41
2455.88 70
2455.99 95
2456.10 113
2456.22 122
2456.33 124
2456.45 120
2456.56 114
2456.67 110
2456.79 110
2456.90 116
2457.02 128
2457.13 143
2457.24 158
2457.36 171
2457.47 179
2457.59 181
2457.70 177
2457.81 168
2457.93 155
2458.04 141
2458.16 126
2458.27 113
2458.38 101
2458.50 90
2458.61 80
2458.73 71
2458.84 62
2458.95 55
2459.07 50
2459.18 48
2459.30 51
2459.41 57
2459.52 65
2459.64 75
2459.75 84
2459.87 91
2459.98 95
2460.09 98
2460.21 100
2460.32 102
2460.44 105
2460.55 110
2460.67 117
2460.78 123
2460.89 129
2461.01 133
2461.12 135
2461.24 136
2461.35 135
2461.46 132
2461.58 128
2461.69 122
2461.81 114
2461.92 104
2462.03 93
2462.15 83
2462.26 74
2462.38 69
2462.49 68
2462.61 71
2462.72 76
2462.83 82
2462.95 87
2463.06 90
2463.18 91
2463.29 88
2463.40 82
2463.52 75
2463.63 67
2463.75 60
2463.86 54
2463.98 52
2464.09 52
2464.20 56
2464.32 64
2464.43 74
2464.55 85
2464.66 98
2464.77 110
2464.89 122
2465.00 133
2465.12 142
2465.23 149
2465.35 153
2465.46 155
2465.57 154
2465.69 150
2465.80 144
2465.92 138
2466.03 132
2466.15 126
2466.26 120
2466.37 115
2466.49 109
2466.60 103
2466.72 97
2466.83 91
2466.94 85
2467.06 81
2467.17 80
2467.29 83
2467.40 90
2467.52 101
2467.63 116
2467.74 134
2467.86 153
2467.97 170
2468.09 185
2468.20 196
2468.32 201
2468.43 200
2468.54 194
2468.66 182
2468.77 165
2468.89 146
2469.00 126
2469.12 106
2469.23 88
2469.34 73
2469.46 60
2469.57 49
2469.69 38
2469.80 27
2469.92 15
2470.03 2
2470.14 0
2470.26 0
2470.37 0
2470.49 0
2470.60 0
2470.72 0
2470.83 0
2470.94 2
2471.06 10
2471.17 17
2471.29 22
2471.40 27
2471.52 31
2471.63 34
2471.75 38
2471.86 43
2471.97 48
2472.09 55
2472.20 63
2472.32 71
2472.43 79
2472.55 87
2472.66 95
2472.77 103
2472.89 112
2473.00 121
2473.12 131
2473.23 141
2473.35 150
2473.46 156
2473.58 158
2473.69 155
2473.80 147
2473.92 134
2474.03 119
2474.15 103
2474.26 90
2474.38 80
2474.49 74
2474.60 73
2474.72 76
2474.83 82
2474.95 87
2475.06 93
2475.18 97
2475.29 100
2475.41 103
2475.52 106
2475.63 110
2475.75 114
2475.86 119
2475.98 122
2476.09 124
2476.21 123
2476.32 118
2476.44 111
2476.55 100
2476.66 89
2476.78 77
2476.89 67
2477.01 59
2477.12 54
2477.24 52
2477.35 56
2477.47 63
2477.58 74
2477.70 89
2477.81 106
2477.92 124
2478.04 141
2478.15 155
2478.27 166
2478.38 172
2478.50 175
2478.61 174
2478.73 171
2478.84 165
2478.95 159
2479.07 151
2479.18 143
2479.30 135
2479.41 127
2479.53 118
2479.64 109
2479.76 101
2479.87 92
2479.99 83
2480.10 75
2480.21 68
2480.33 62
2480.44 56
2480.56 50
2480.67 43
2480.79 34
2480.90 25
2481.02 15
2481.13 6
2481.25 0
2481.36 0
2481.47 0
2481.59 1
2481.70 6
2481.82 10
2481.93 11
2482.05 10
2482.16 5
2482.28 0
2482.39 0
2482.51 0
2482.62 0
2482.74 0
2482.85 1
2482.96 11
2483.08 24
2483.19 36
2483.31 48
2483.42 58
2483.54 65
2483.65 68
2483.77 68
2483.88 65
2484.00 59
2484.11 51
2484.23 45
2484.34 41
2484.45 42
2484.57 48
2484.68 58
2484.80 70
2484.91 84
2485.03 97
2485.14 107
2485.26 114
2485.37 119
2485.49 123
2485.60 128
2485.72 133
2485.83 139
2485.95 146
2486.06 153
2486.17 158
2486.29 160
2486.40 161
2486.52 159
2486.63 155
2486.75 152
2486.86 149
2486.98 146
2487.09 143
2487.21 141
2487.32 140
2487.44 138
2487.55 139
2487.67 141
2487.78 145
2487.90 153
2488.01 162
2488.12 171
2488.24 180
2488.35 187
2488.47 191
2488.58 192
2488.70 190
2488.81 186
2488.93 179
2489.04 171
2489.16 162
2489.27 153
2489.39 147
2489.50 143
2489.62 142
2489.73 145
2489.85 149
2489.96 153
2490.08 155
2490.19 153
2490.30 147
2490.42 137
2490.53 125
2490.65 112
2490.76 101
2490.88 93
2490.99 88
2491.11 86
2491.22 87
2491.34 89
2491.45 92
2491.57 94
2491.68 95
2491.80 95
2491.91 96
2492.03 99
2492.14 104
2492.26 113
2492.37 126
2492.49 142
2492.60 159
2492.72 176
2492.83 191
2492.95 202
2493.06 208
2493.18 210
2493.29 208
2493.40 203
2493.52 197
2493.63 191
2493.75 187
2493.86 184
2493.98 185
2494.09 187
2494.21 190
2494.32 194
2494.44 197
2494.55 199
2494.67 199
2494.78 198
2494.90 197
2495.01 195
2495.13 192
2495.24 189
2495.36 186
2495.47 182
2495.59 177
2495.70 172
2495.82 167
2495.93 162
2496.05 159
2496.16 155
2496.28 152
2496.39 150
2496.51 148
2496.62 146
2496.74 145
2496.85 144
2496.97 143
2497.08 141
2497.20 138
2497.31 133
2497.43 126
2497.54 119
2497.66 113
2497.77 110
2497.89 109
2498.00 113
2498.12 122
2498.23 133
2498.35 146
2498.46 158
2498.58 168
2498.69 177
2498.81 184
2498.92 192
2499.04 202
2499.15 214
2499.27 230
2499.38 249
2499.50 269
2499.61 288
2499.73 304
2499.84 316
2499.96 323
2500.07 326
2500.19 326
2500.30 325
2500.42 323
2500.53 322
2500.65 321
2500.76 319
2500.88 314
2500.99 307
2501.11 295
2501.22 280
2501.34 263
2501.45 244
2501.57 225
2501.68 208
2501.80 196
2501.91 188
2502.03 186
2502.14 188
2502.26 195
2502.37 205
2502.49 216
2502.60 228
2502.72 239
2502.83 248
2502.95 255
2503.06 260
2503.18 265
2503.29 270
2503.41 276
2503.52 283
2503.64 292
2503.75 300
2503.87 309
2503.98 315
2504.10 319
2504.21 319
2504.33 315
2504.44 305
2504.56 291
2504.67 273
2504.79 252
2504.90 230
2505.02 209
2505.13 192
2505.25 181
2505.36 176
2505.48 177
2505.59 182
2505.71 188
2505.82 194
2505.94 196
2506.05 195
2506.17 191
2506.28 184
2506.40 178
2506.52 172
2506.63 169
2506.75 168
2506.86 169
2506.98 170
2507.09 171
2507.21 170
2507.32 170
2507.44 169
2507.55 170
2507.67 173
2507.78 179
2507.90 187
2508.01 197
2508.13 208
2508.24 217
2508.36 225
2508.47 229
2508.59 230
2508.70 229
2508.82 225
2508.93 222
2509.05 220
2509.16 219
2509.28 219
2509.39 219
2509.51 219
2509.63 218
2509.74 214
2509.86 209
2509.97 202
2510.09 195
2510.20 187
2510.32 179
2510.43 170
2510.55 161
2510.66 150
2510.78 139
2510.89 128
2511.01 117
2511.12 108
2511.24 101
2511.35 97
2511.47 97
2511.58 99
2511.70 105
2511.81 113
2511.93 123
2512.05 133
2512.16 141
2512.28 146
2512.39 148
2512.51 147
2512.62 145
2512.74 141
2512.85 137
2512.97 133
2513.08 129
2513.20 123
2513.31 117
2513.43 109
2513.54 100
2513.66 91
2513.77 83
2513.89 76
2514.01 72
2514.12 71
2514.24 71
2514.35 72
2514.47 74
2514.58 75
2514.70 76
2514.81 75
2514.93 75
2515.04 74
2515.16 73
2515.27 73
2515.39 74
2515.50 76
2515.62 78
2515.74 79
2515.85 80
2515.97 82
2516.08 84
2516.20 87
2516.31 93
2516.43 100
2516.54 109
2516.66 117
2516.77 124
2516.89 127
2517.00 127
2517.12 125
2517.24 123
2517.35 123
2517.47 125
2517.58 130
2517.70 136
2517.81 141
2517.93 145
2518.04 146
2518.16 145
2518.27 144
2518.39 145
2518.51 147
2518.62 153
2518.74 160
2518.85 166
2518.97 170
2519.08 169
2519.20 164
2519.31 155
2519.43 142
2519.54 129
2519.66 117
2519.77 108
2519.89 103
2520.01 101
2520.12 104
2520.24 111
2520.35 122
2520.47 136
2520.58 154
2520.70 173
2520.81 193
2520.93 211
2521.05 225
2521.16 233
2521.28 235
2521.39 230
2521.51 221
2521.62 210
2521.74 197
2521.85 186
2521.97 177
2522.08 170
2522.20 164
2522.32 158
2522.43 151
2522.55 144
2522.66 136
2522.78 128
2522.89 121
2523.01 115
2523.12 111
2523.24 107
2523.36 103
2523.47 99
2523.59 95
2523.70 94
2523.82 95
2523.93 101
2524.05 112
2524.16 127
2524.28 143
2524.40 156
2524.51 163
2524.63 163
2524.74 155
2524.86 140
2524.97 122
2525.09 104
2525.20 89
2525.32 78
2525.44 72
2525.55 66
2525.67 61
2525.78 54
2525.90 44
2526.01 32
2526.13 20
2526.24 8
2526.36 0
2526.48 0
2526.59 0
2526.71 0
2526.82 0
2526.94 0
2527.05 0
2527.17 0
2527.28 0
2527.40 0
2527.52 9
2527.63 23
2527.75 39
2527.86 57
2527.98 74
2528.09 90
2528.21 102
2528.33 112
2528.44 120
2528.56 126
2528.67 131
2528.79 138
2528.90 146
2529.02 156
2529.14 165
2529.25 175
2529.37 182
2529.48 186
2529.60 187
2529.71 183
2529.83 177
2529.95 169
2530.06 159
2530.18 149
2530.29 139
2530.41 130
2530.52 122
2530.64 113
2530.75 104
2530.87 94
2530.99 82
2531.10 69
2531.22 55
2531.33 41
2531.45 30
2531.56 23
2531.68 21
2531.80 23
2531.91 28
2532.03 34
2532.14 37
2532.26 37
2532.38 34
2532.49 27
2532.61 21
2532.72 16
2532.84 15
2532.95 17
2533.07 22
2533.19 29
2533.30 36
2533.42 42
2533.53 45
2533.65 46
2533.76 45
2533.88 43
2534.00 38
2534.11 33
2534.23 27
2534.34 22
2534.46 19
2534.57 16
2534.69 15
2534.81 14
2534.92 13
2535.04 10
2535.15 6
2535.27 0
2535.39 0
2535.50 0
2535.62 0
2535.73 0
2535.85 0
2535.96 0
2536.08 7
2536.20 26
2536.31 47
2536.43 67
2536.54 85
2536.66 100
2536.78 113
2536.89 123
2537.01 131
2537.12 138
2537.24 145
2537.35 151
2537.47 156
2537.59 160
2537.70 161
2537.82 160
2537.93 156
2538.05 151
2538.17 145
2538.28 138
2538.40 132
2538.51 125
2538.63 120
2538.74 117
2538.86 116
2538.98 120
2539.09 129
2539.21 142
2539.32 160
2539.44 180
2539.56 201
2539.67 220
2539.79 235
2539.90 246
2540.02 252
2540.14 254
2540.25 254
2540.37 254
2540.48 254
2540.60 256
2540.72 258
2540.83 261
2540.95 263
2541.06 262
2541.18 257
2541.30 248
2541.41 237
2541.53 223
2541.64 210
2541.76 196
2541.87 184
2541.99 175
2542.11 168
2542.22 164
2542.34 164
2542.45 167
2542.57 173
2542.69 182
2542.80 190
2542.92 197
2543.03 201
2543.15 200
2543.27 195
2543.38 188
2543.50 180
2543.61 173
2543.73 168
2543.85 168
2543.96 171
2544.08 177
2544.19 187
2544.31 198
2544.43 210
2544.54 221
2544.66 231
2544.77 237
2544.89 239
2545.01 235
2545.12 227
2545.24 213
2545.35 197
2545.47 178
2545.59 158
2545.70 139
2545.82 122
2545.93 107
2546.05 96
2546.17 90
2546.28 89
2546.40 94
2546.52 102
2546.63 111
2546.75 121
2546.86 127
2546.98 129
2547.10 128
2547.21 123
2547.33 119
2547.44 115
2547.56 113
2547.68 112
2547.79 113
2547.91 113
2548.02 111
2548.14 107
2548.26 102
2548.37 96
2548.49 92
2548.60 91
2548.72 92
2548.84 94
2548.95 96
2549.07 96
2549.19 93
2549.30 85
2549.42 75
2549.53 64
2549.65 54
2549.77 49
2549.88 48
2550.00 52
2550.11 60
2550.23 71
2550.35 83
2550.46 95
2550.58 108
2550.70 120
2550.81 132
2550.93 144
2551.04 153
2551.16 160
2551.28 162
2551.39 159
2551.51 152
2551.62 143
2551.74 134
2551.86 128
2551.97 126
2552.09 130
2552.21 138
2552.32 147
2552.44 154
2552.55 158
2552.67 158
2552.79 153
2552.90 148
2553.02 143
2553.14 142
2553.25 145
2553.37 153
2553.48 163
2553.60 174
2553.72 183
2553.83 188
2553.95 187
2554.06 182
2554.18 174
2554.30 165
2554.41 158
2554.53 154
2554.65 154
2554.76 158
2554.88 165
2554.99 171
2555.11 175
2555.23 175
2555.34 171
2555.46 161
2555.58 147
2555.69 130
2555.81 111
2555.93 94
2556.04 78
2556.16 67
2556.27 60
2556.39 58
2556.51 59
2556.62 63
2556.74 68
2556.86 73
2556.97 78
2557.09 82
2557.20 85
2557.32 87
2557.44 88
2557.55 88
2557.67 88
2557.79 89
2557.90 90
2558.02 93
2558.13 98
2558.25 105
2558.37 114
2558.48 124
2558.60 132
2558.72 139
2558.83 144
2558.95 146
2559.07 148
2559.18 150
2559.30 154
2559.41 159
2559.53 167
2559.65 175
2559.76 182
2559.88 186
2560.00 186
2560.11 182
2560.23 175
2560.35 167
2560.46 161
2560.58 157
2560.69 155
2560.81 155
2560.93 156
2561.04 154
2561.16 148
2561.28 140
2561.39 128
2561.51 115
2561.63 101
2561.74 89
2561.86 80
2561.98 73
2562.09 70
2562.21 72
2562.32 78
2562.44 90
2562.56 106
2562.67 127
2562.79 149
2562.91 173
2563.02 194
2563.14 214
2563.26 231
2563.37 245
2563.49 256
2563.61 264
2563.72 267
2563.84 265
2563.95 257
2564.07 245
2564.19 229
2564.30 211
2564.42 194
2564.54 180
2564.65 170
2564.77 164
2564.89 161
2565.00 161
2565.12 163
2565.24 167
2565.35 173
2565.47 181
2565.59 188
2565.70 195
2565.82 199
2565.93 200
2566.05 196
2566.17 187
2566.28 176
2566.40 162
2566.52 147
2566.63 132
2566.75 117
2566.87 106
2566.98 98
2567.10 96
2567.22 99
2567.33 108
2567.45 122
2567.57 136
2567.68 148
2567.80 153
2567.92 151
2568.03 141
2568.15 126
2568.27 108
2568.38 92
2568.50 81
2568.61 77
2568.73 80
2568.85 88
2568.96 101
2569.08 115
2569.20 129
2569.31 141
2569.43 150
2569.55 155
2569.66 156
2569.78 153
2569.90 146
2570.01 136
2570.13 125
2570.25 114
2570.36 105
2570.48 101
2570.60 100
2570.71 103
2570.83 108
2570.95 113
2571.06 116
2571.18 117
2571.30 116
2571.41 113
2571.53 111
2571.65 110
2571.76 112
2571.88 115
2572.00 120
2572.11 125
2572.23 131
2572.35 136
2572.46 143
2572.58 151
2572.70 161
2572.81 172
2572.93 181
2573.05 187
2573.16 187
2573.28 179
2573.40 163
2573.51 142
2573.63 119
2573.75 97
2573.86 79
2573.98 68
2574.10 63
2574.21 63
2574.33 67
2574.45 72
2574.56 76
2574.68 78
2574.80 79
2574.91 80
2575.03 81
2575.15 85
2575.26 90
2575.38 98
2575.50 107
2575.61 115
2575.73 122
2575.85 125
2575.96 124
2576.08 119
2576.20 113
2576.31 107
2576.43 103
2576.55 103
2576.66 106
2576.78 112
2576.90 119
2577.01 126
2577.13 131
2577.25 133
2577.36 132
2577.48 128
2577.60 124
2577.72 120
2577.83 116
2577.95 114
2578.07 113
2578.18 113
2578.30 113
2578.42 113
2578.53 112
2578.65 110
2578.77 106
2578.88 101
2579.00 96
2579.12 93
2579.23 94
2579.35 97
2579.47 104
2579.58 112
2579.70 120
2579.82 126
2579.93 128
2580.05 126
2580.17 122
2580.28 115
2580.40 109
2580.52 103
2580.64 97
2580.75 91
2580.87 84
2580.99 75
2581.10 63
2581.22 50
2581.34 35
2581.45 19
2581.57 5
2581.69 0
2581.80 0
2581.92 0
2582.04 0
2582.15 0
2582.27 0
2582.39 0
2582.50 0
2582.62 6
2582.74 17
2582.86 27
2582.97 35
2583.09 39
2583.21 41
2583.32 40
2583.44 38
2583.56 36
2583.67 36
2583.79 38
2583.91 42
2584.02 46
2584.14 49
2584.26 51
2584.38 49
2584.49 45
2584.61 38
2584.73 29
2584.84 21
2584.96 15
2585.08 10
2585.19 8
2585.31 9
2585.43 11
2585.54 14
2585.66 16
2585.78 17
2585.90 16
2586.01 11
2586.13 5
2586.25 0
2586.36 0
2586.48 0
2586.60 0
2586.71 0
2586.83 0
2586.95 0
2587.07 6
2587.18 18
2587.30 30
2587.42 39
2587.53 46
2587.65 50
2587.77 54
2587.88 57
2588.00 60
2588.12 64
2588.24 69
2588.35 75
2588.47 82
2588.59 89
2588.70 97
2588.82 106
2588.94 116
2589.05 127
2589.17 137
2589.29 147
2589.41 156
2589.52 163
2589.64 168
2589.76 171
2589.87 171
2589.99 168
2590.11 163
2590.22 155
2590.34 145
2590.46 134
2590.58 123
2590.69 113
2590.81 107
2590.93 103
2591.04 103
2591.16 105
2591.28 108
2591.40 112
2591.51 113
2591.63 111
2591.75 105
2591.86 96
2591.98 85
2592.10 72
2592.21 61
2592.33 52
2592.45 47
2592.57 45
2592.68 45
2592.80 47
2592.92 48
2593.03 48
2593.15 46
2593.27 41
2593.39 33
2593.50 24
2593.62 13
2593.74 3
2593.85 0
2593.97 0
2594.09 0
2594.21 0
2594.32 0
2594.44 4
2594.56 9
2594.67 10
2594.79 8
2594.91 4
2595.03 0
2595.14 0
2595.26 0
2595.38 1
2595.49 10
2595.61 23
2595.73 37
2595.85 51
2595.96 64
2596.08 73
2596.20 79
2596.31 82
2596.43 82
2596.55 82
2596.67 82
2596.78 84
2596.90 89
2597.02 94
2597.14 100
2597.25 105
2597.37 108
2597.49 108
2597.60 106
2597.72 104
2597.84 102
2597.96 102
2598.07 104
2598.19 107
2598.31 112
2598.42 117
2598.54 121
2598.66 122
2598.78 120
2598.89 114
2599.01 107
2599.13 97
2599.25 86
2599.36 75
2599.48 64
2599.60 54
2599.71 45
2599.83 38
2599.95 33
2600.07 31
2600.18 31
2600.30 34
2600.42 39
2600.54 47
2600.65 55
2600.77 62
2600.89 67
2601.00 69
2601.12 68
2601.24 65
2601.36 60
2601.47 56
2601.59 54
2601.71 56
2601.83 62
2601.94 72
2602.06 84
2602.18 97
2602.29 109
2602.41 119
2602.53 126
2602.65 131
2602.76 134
2602.88 136
2603.00 135
2603.12 134
2603.23 130
2603.35 122
2603.47 112
2603.59 99
2603.70 85
2603.82 71
2603.94 60
2604.06 53
2604.17 50
2604.29 51
2604.41 53
2604.52 57
2604.64 59
2604.76 60
2604.88 58
2604.99 53
2605.11 45
2605.23 35
2605.35 23
2605.46 10
2605.58 0
2605.70 0
2605.82 0
2605.93 0
2606.05 0
2606.17 0
2606.29 0
2606.40 0
2606.52 9
2606.64 25
2606.76 38
2606.87 48
2606.99 51
2607.11 50
2607.22 45
2607.34 36
2607.46 27
2607.58 18
2607.69 13
2607.81 12
2607.93 14
2608.05 19
2608.16 26
2608.28 34
2608.40 41
2608.52 49
2608.63 57
2608.75 67
2608.87 80
2608.99 95
2609.10 111
2609.22 127
2609.34 140
2609.46 148
2609.57 149
2609.69 145
2609.81 135
2609.93 121
2610.04 106
2610.16 92
2610.28 79
2610.40 70
2610.51 65
2610.63 65
2610.75 71
2610.87 83
2610.98 98
2611.10 115
2611.22 132
2611.34 146
2611.45 155
2611.57 157
2611.69 152
2611.81 142
2611.92 129
2612.04 115
2612.16 102
2612.28 91
2612.39 82
2612.51 74
2612.63 68
2612.75 62
2612.86 56
2612.98 52
2613.10 49
2613.22 46
2613.34 42
2613.45 37
2613.57 29
2613.69 18
2613.81 5
2613.92 0
2614.04 0
2614.16 0
2614.28 0
2614.39 0
2614.51 5
2614.63 20
2614.75 35
2614.86 47
2614.98 56
2615.10 62
2615.22 66
2615.33 70
2615.45 75
2615.57 82
2615.69 91
2615.80 103
2615.92 115
2616.04 126
2616.16 132
2616.28 133
2616.39 127
2616.51 115
2616.63 97
2616.75 75
2616.86 51
2616.98 29
2617.10 8
2617.22 0
2617.33 0
2617.45 0
2617.57 0
2617.69 0
2617.80 0
2617.92 0
2618.04 0
2618.16 5
2618.28 22
2618.39 38
2618.51 52
2618.63 64
2618.75 73
2618.86 79
2618.98 82
2619.10 83
2619.22 82
2619.33 80
2619.45 77
2619.57 74
2619.69 72
2619.81 73
2619.92 77
2620.04 85
2620.16 95
2620.28 106
2620.39 117
2620.51 124
2620.63 127
2620.75 125
2620.87 119
2620.98 111
2621.10 102
2621.22 93
2621.34 85
2621.45 79
2621.57 75
2621.69 72
2621.81 69
2621.92 68
2622.04 67
2622.16 67
2622.28 67
2622.40 67
2622.51 66
2622.63 63
2622.75 59
2622.87 54
2622.98 46
2623.10 38
2623.22 31
2623.34 27
2623.46 26
2623.57 29
2623.69 37
2623.81 48
2623.93 61
2624.04 72
2624.16 80
2624.28 83
2624.40 82
2624.52 77
2624.63 70
2624.75 65
2624.87 61
2624.99 61
2625.11 65
2625.22 70
2625.34 77
2625.46 83
2625.58 88
2625.69 91
2625.81 91
2625.93 88
2626.05 84
2626.17 78
2626.28 71
2626.40 64
2626.52 58
2626.64 53
2626.76 49
2626.87 48
2626.99 48
2627.11 50
2627.23 53
2627.34 58
2627.46 64
2627.58 70
2627.70 77
2627.82 83
2627.93 88
2628.05 92
2628.17 95
2628.29 98
2628.41 99
2628.52 100
2628.64 100
2628.76 99
2628.88 97
2629.00 94
2629.11 90
2629.23 86
2629.35 85
2629.47 85
2629.59 88
2629.70 92
2629.82 97
2629.94 103
2630.06 107
2630.17 111
2630.29 114
2630.41 118
2630.53 121
2630.65 125
2630.76 129
2630.88 132
2631.00 134
2631.12 133
2631.24 131
2631.35 128
2631.47 125
2631.59 124
2631.71 127
2631.83 133
2631.94 143
2632.06 155
2632.18 167
2632.30 178
2632.42 187
2632.53 190
2632.65 189
2632.77 184
2632.89 175
2633.01 164
2633.12 153
2633.24 144
2633.36 137
2633.48 134
2633.60 135
2633.71 139
2633.83 145
2633.95 153
2634.07 161
2634.19 169
2634.30 174
2634.42 177
2634.54 176
2634.66 171
2634.78 164
2634.89 155
2635.01 147
2635.13 140
2635.25 138
2635.37 141
2635.49 149
2635.60 161
2635.72 174
2635.84 188
2635.96 200
2636.08 208
2636.19 213
2636.31 214
2636.43 213
2636.55 209
2636.67 203
2636.78 195
2636.90 185
2637.02 172
2637.14 157
2637.26 141
2637.37 125
2637.49 108
2637.61 92
2637.73 76
2637.85 61
2637.97 48
2638.08 35
2638.20 25
2638.32 17
2638.44 13
2638.56 14
2638.67 19
2638.79 27
2638.91 39
2639.03 51
2639.15 62
2639.26 70
2639.38 74
2639.50 77
2639.62 80
2639.74 84
2639.86 92
2639.97 103
2640.09 116
2640.21 130
2640.33 141
2640.45 148
2640.56 149
2640.68 145
2640.80 138
2640.92 129
2641.04 121
2641.16 114
2641.27 109
2641.39 104
2641.51 100
2641.63 96
2641.75 93
2641.86 91
2641.98 89
2642.10 88
2642.22 86
2642.34 81
2642.46 74
2642.57 63
2642.69 51
2642.81 37
2642.93 25
2643.05 14
2643.17 6
2643.28 1
2643.40 0
2643.52 0
2643.64 0
2643.76 3
2643.87 8
2643.99 16
2644.11 25
2644.23 35
2644.35 46
2644.47 58
2644.58 71
2644.70 84
2644.82 97
2644.94 109
2645.06 121
2645.18 130
2645.29 136
2645.41 137
2645.53 134
2645.65 128
2645.77 120
2645.89 112
2646.00 106
2646.12 103
2646.24 102
2646.36 105
2646.48 109
2646.60 114
2646.71 118
2646.83 121
2646.95 122
2647.07 121
2647.19 120
2647.31 119
2647.42 120
2647.54 122
2647.66 126
2647.78 131
2647.90 135
2648.02 137
2648.13 137
2648.25 133
2648.37 127
2648.49 119
2648.61 111
2648.73 103
2648.84 96
2648.96 89
2649.08 81
2649.20 71
2649.32 60
2649.44 47
2649.55 36
2649.67 27
2649.79 21
2649.91 20
2650.03 22
2650.15 28
2650.26 34
2650.38 41
2650.50 46
2650.62 51
2650.74 54
2650.86 55
2650.97 56
2651.09 54
2651.21 52
2651.33 47
2651.45 42
2651.57 35
2651.69 28
2651.80 21
2651.92 14
2652.04 8
2652.16 2
2652.28 0
2652.40 0
2652.51 0
2652.63 0
2652.75 0
2652.87 0
2652.99 0
2653.11 0
2653.22 2
2653.34 12
2653.46 23
2653.58 35
2653.70 47
2653.82 57
2653.94 66
2654.05 73
2654.17 76
2654.29 75
2654.41 71
2654.53 64
2654.65 54
2654.77 45
2654.88 37
2655.00 32
2655.12 30
2655.24 31
2655.36 35
2655.48 39
2655.59 42
2655.71 43
2655.83 40
2655.95 34
2656.07 26
2656.19 17
2656.31 9
2656.42 4
2656.54 1
2656.66 2
2656.78 5
2656.90 10
2657.02 14
2657.14 17
2657.25 20
2657.37 22
2657.49 24
2657.61 29
2657.73 36
2657.85 46
2657.97 59
2658.08 74
2658.20 89
2658.32 102
2658.44 113
2658.56 121
2658.68 125
2658.80 127
2658.91 126
2659.03 123
2659.15 120
2659.27 118
2659.39 117
2659.51 118
2659.63 122
2659.74 128
2659.86 136
2659.98 143
2660.10 149
2660.22 153
2660.34 154
2660.46 152
2660.57 150
2660.69 147
2660.81 145
2660.93 143
2661.05 141
2661.17 138
2661.29 133
2661.41 125
2661.52 115
2661.64 103
2661.76 91
2661.88 79
2662.00 68
2662.12 58
2662.24 50
2662.35 44
2662.47 40
2662.59 38
2662.71 38
2662.83 39
2662.95 41
2663.07 42
2663.19 41
2663.30 39
2663.42 36
2663.54 34
2663.66 33
2663.78 35
2663.90 40
2664.02 46
2664.13 53
2664.25 59
2664.37 62
2664.49 62
2664.61 60
2664.73 56
2664.85 51
2664.97 47
2665.08 45
2665.20 46
2665.32 50
2665.44 57
2665.56 64
2665.68 72
2665.80 77
2665.92 79
2666.03 77
2666.15 72
2666.27 66
2666.39 59
2666.51 54
2666.63 52
2666.75 54
2666.87 60
2666.98 70
2667.10 82
2667.22 94
2667.34 105
2667.46 115
2667.58 121
2667.70 125
2667.82 127
2667.93 127
2668.05 127
2668.17 127
2668.29 128
2668.41 129
2668.53 132
2668.65 135
2668.77 140
2668.88 146
2669.00 153
2669.12 161
2669.24 167
2669.36 173
2669.48 176
2669.60 175
2669.72 170
2669.84 161
2669.95 148
2670.07 133
2670.19 116
2670.31 99
2670.43 84
2670.55 73
2670.67 64
2670.79 59
2670.91 56
2671.02 55
2671.14 56
2671.26 56
2671.38 56
2671.50 54
2671.62 51
2671.74 46
2671.86 39
2671.97 30
2672.09 20
2672.21 8
2672.33 0
2672.45 0
2672.57 0
2672.69 0
2672.81 0
2672.93 0
2673.04 0
2673.16 0
2673.28 13
2673.40 36
2673.52 59
2673.64 80
2673.76 97
2673.88 110
2674.00 117
2674.12 119
2674.23 117
2674.35 112
2674.47 104
2674.59 93
2674.71 81
2674.83 69
2674.95 59
2675.07 51
2675.19 46
2675.30 43
2675.42 42
2675.54 42
2675.66 41
2675.78 41
2675.90 40
2676.02 41
2676.14 43
2676.26 47
2676.38 53
2676.49 60
2676.61 68
2676.73 75
2676.85 82
2676.97 87
2677.09 91
2677.21 94
2677.33 95
2677.45 94
2677.57 91
2677.68 87
2677.80 82
2677.92 77
2678.04 74
2678.16 72
2678.28 73
2678.40 77
2678.52 83
2678.64 90
2678.76 97
2678.87 101
2678.99 102
2679.11 98
2679.23 92
2679.35 83
2679.47 74
2679.59 68
2679.71 66
2679.83 69
2679.95 77
2680.06 88
2680.18 102
2680.30 116
2680.42 131
2680.54 145
2680.66 160
2680.78 175
2680.90 188
2681.02 200
2681.14 209
2681.26 213
2681.37 211
2681.49 203
2681.61 188
2681.73 169
2681.85 146
2681.97 124
2682.09 103
2682.21 85
2682.33 70
2682.45 58
2682.57 48
2682.68 39
2682.80 30
2682.92 22
2683.04 16
2683.16 12
2683.28 9
2683.40 7
2683.52 5
2683.64 3
2683.76 0
2683.88 0
2684.00 0
2684.11 0
2684.23 0
2684.35 0
2684.47 0
2684.59 5
2684.71 19
2684.83 33
2684.95 46
2685.07 57
2685.19 64
2685.31 68
2685.43 69
2685.54 69
2685.66 67
2685.78 65
2685.90 65
2686.02 66
2686.14 69
2686.26 74
2686.38 81
2686.50 90
2686.62 98
2686.74 107
2686.86 114
2686.97 119
2687.09 121
2687.21 120
2687.33 116
2687.45 110
2687.57 102
2687.69 93
2687.81 85
2687.93 78
2688.05 74
2688.17 72
2688.29 73
2688.41 75
2688.52 77
2688.64 79
2688.76 81
2688.88 80
2689.00 78
2689.12 74
2689.24 69
2689.36 63
2689.48 57
2689.60 53
2689.72 50
2689.84 48
2689.96 49
2690.08 51
2690.19 54
2690.31 57
2690.43 59
2690.55 60
2690.67 58
2690.79 53
2690.91 45
2691.03 35
2691.15 25
2691.27 19
2691.39 16
2691.51 20
2691.63 31
2691.75 46
2691.86 65
2691.98 84
2692.10 100
2692.22 110
2692.34 114
2692.46 112
2692.58 104
2692.70 94
2692.82 84
2692.94 75
2693.06 71
2693.18 72
2693.30 77
2693.42 88
2693.54 102
2693.65 118
2693.77 135
2693.89 151
2694.01 164
2694.13 173
2694.25 177
2694.37 175
2694.49 168
2694.61 156
2694.73 142
2694.85 126
2694.97 110
2695.09 93
2695.21 78
2695.33 63
2695.45 50
2695.56 40
2695.68 34
2695.80 33
2695.92 37
2696.04 44
2696.16 53
2696.28 63
2696.40 72
2696.52 81
2696.64 89
2696.76 99
2696.88 110
2697.00 124
2697.12 138
2697.24 151
2697.36 161
2697.48 164
2697.59 161
2697.71 150
2697.83 134
2697.95 116
2698.07 99
2698.19 86
2698.31 80
2698.43 80
2698.55 87
2698.67 99
2698.79 114
2698.91 129
2699.03 144
2699.15 157
2699.27 167
2699.39 177
2699.51 185
2699.63 194
2699.75 203
2699.86 211
2699.98 219
2700.10 223
2700.22 223
2700.34 220
2700.46 214
2700.58 208
2700.70 204
2700.82 203
2700.94 207
2701.06 216
2701.18 227
2701.30 240
2701.42 251
2701.54 259
2701.66 262
2701.78 261
2701.90 256
2702.02 248
2702.14 238
2702.26 225
2702.37 211
2702.49 194
2702.61 175
2702.73 155
2702.85 134
2702.97 113
2703.09 96
2703.21 83
2703.33 75
2703.45 72
2703.57 74
2703.69 80
2703.81 87
2703.93 93
2704.05 98
2704.17 99
2704.29 98
2704.41 95
2704.53 92
2704.65 90
2704.77 90
2704.89 92
2705.01 95
2705.13 98
2705.24 100
2705.36 99
2705.48 97
2705.60 96
2705.72 96
2705.84 100
2705.96 108
2706.08 120
2706.20 134
2706.32 148
2706.44 161
2706.56 172
2706.68 180
2706.80 187
2706.92 190
2707.04 192
2707.16 192
2707.28 190
2707.40 188
2707.52 184
2707.64 181
2707.76 178
2707.88 176
2708.00 176
2708.12 176
2708.24 178
2708.36 180
2708.48 184
2708.60 187
2708.71 188
2708.83 188
2708.95 185
2709.07 180
2709.19 172
2709.31 163
2709.43 156
2709.55 152
2709.67 154
2709.79 163
2709.91 176
2710.03 194
2710.15 213
2710.27 229
2710.39 242
2710.51 250
2710.63 251
2710.75 247
2710.87 237
2710.99 224
2711.11 207
2711.23 188
2711.35 167
2711.47 146
2711.59 126
2711.71 108
2711.83 94
2711.95 83
2712.07 77
2712.19 73
2712.31 70
2712.43 69
2712.55 67
2712.67 67
2712.79 68
2712.91 71
2713.03 75
2713.15 80
2713.26 84
2713.38 87
2713.50 87
2713.62 85
2713.74 81
2713.86 78
2713.98 77
2714.10 77
2714.22 77
2714.34 78
2714.46 78
2714.58 76
2714.70 72
2714.82 68
2714.94 62
2715.06 56
2715.18 51
2715.30 48
2715.42 46
2715.54 47
2715.66 48
2715.78 50
2715.90 51
2716.02 50
2716.14 43
2716.26 33
2716.38 19
2716.50 5
2716.62 0
2716.74 0
2716.86 0
2716.98 0
2717.10 0
2717.22 0
2717.34 0
2717.46 0
2717.58 2
2717.70 5
2717.82 11
2717.94 21
2718.06 33
2718.18 46
2718.30 57
2718.42 65
2718.54 68
2718.66 66
2718.78 60
2718.90 53
2719.02 48
2719.14 46
2719.26 48
2719.38 54
2719.50 64
2719.62 78
2719.74 94
2719.86 112
2719.98 129
2720.10 144
2720.22 157
2720.34 165
2720.46 169
2720.58 167
2720.70 161
2720.82 151
2720.94 139
2721.06 126
2721.18 113
2721.30 102
2721.42 95
2721.54 93
2721.66 98
2721.78 109
2721.90 127
2722.02 149
2722.14 174
2722.26 197
2722.38 217
2722.50 232
2722.62 243
2722.74 250
2722.86 253
2722.98 256
2723.10 258
2723.22 260
2723.34 260
2723.46 259
2723.58 255
2723.70 249
2723.82 241
2723.94 230
2724.06 220
2724.18 211
2724.30 203
2724.42 196
2724.54 190
2724.66 185
2724.78 178
2724.90 169
2725.02 159
2725.14 148
2725.26 137
2725.38 127
2725.50 119
2725.62 114
2725.74 112
2725.86 112
2725.98 114
2726.10 117
2726.22 119
2726.34 119
2726.46 118
2726.58 114
2726.70 109
2726.82 103
2726.94 97
2727.06 92
2727.18 87
2727.30 83
2727.42 78
2727.54 74
2727.66 70
2727.78 67
2727.90 67
2728.02 69
2728.14 75
2728.26 82
2728.38 91
2728.50 101
2728.62 110
2728.74 117
2728.86 124
2728.98 129
2729.10 134
2729.22 138
2729.34 141
2729.46 144
2729.58 145
2729.70 144
2729.82 141
2729.94 136
2730.06 128
2730.18 119
2730.30 110
2730.42 103
2730.54 98
2730.66 98
2730.78 102
2730.90 111
2731.02 124
2731.14 138
2731.26 151
2731.38 161
2731.50 168
2731.62 172
2731.74 172
2731.86 170
2731.98 167
2732.10 164
2732.22 159
2732.35 153
2732.47 145
2732.59 135
2732.71 123
2732.83 109
2732.95 95
2733.07 83
2733.19 73
2733.31 67
2733.43 64
2733.55 65
2733.67 69
2733.79 75
2733.91 84
2734.03 95
2734.15 106
2734.27 118
2734.39 129
2734.51 138
2734.63 143
2734.75 145
2734.87 142
2734.99 136
2735.11 127
2735.23 116
2735.35 106
2735.47 97
2735.59 89
2735.71 82
2735.83 75
2735.95 68
2736.07 60
2736.19 50
2736.31 41
2736.43 33
2736.55 28
2736.67 26
2736.79 29
2736.91 35
2737.04 43
2737.16 51
2737.28 57
2737.40 60
2737.52 61
2737.64 58
2737.76 52
2737.88 45
2738.00 37
2738.12 28
2738.24 19
2738.36 10
2738.48 2
2738.60 0
2738.72 0
2738.84 0
2738.96 0
2739.08 0
2739.20 1
2739.32 11
2739.44 20
2739.56 28
2739.68 32
2739.80 33
2739.92 30
2740.04 26
2740.16 22
2740.28 21
2740.41 24
2740.53 30
2740.65 38
2740.77 47
2740.89 54
2741.01 57
2741.13 55
2741.25 49
2741.37 40
2741.49 29
2741.61 17
2741.73 5
2741.85 0
2741.97 0
2742.09 0
2742.21 0
2742.33 0
2742.45 0
2742.57 0
2742.69 0
2742.81 0
2742.93 10
2743.05 23
2743.17 37
2743.30 52
2743.42 66
2743.54 79
2743.66 88
2743.78 92
2743.90 91
2744.02 86
2744.14 77
2744.26 67
2744.38 58
2744.50 51
2744.62 47
2744.74 46
2744.86 46
2744.98 45
2745.10 42
2745.22 37
2745.34 30
2745.46 22
2745.58 14
2745.70 8
2745.83 5
2745.95 6
2746.07 12
2746.19 20
2746.31 31
2746.43 43
2746.55 54
2746.67 64
2746.79 70
2746.91 73
2747.03 75
2747.15 76
2747.27 80
2747.39 86
2747.51 97
2747.63 110
2747.75 125
2747.87 138
2747.99 150
2748.12 157
2748.24 160
2748.36 159
2748.48 154
2748.60 146
2748.72 136
2748.84 125
2748.96 114
2749.08 103
2749.20 94
2749.32 87
2749.44 79
2749.56 71
2749.68 62
2749.80 53
2749.92 43
2750.04 33
2750.17 25
2750.29 18
2750.41 14
2750.53 13
2750.65 16
2750.77 22
2750.89 33
2751.01 46
2751.13 61
2751.25 76
2751.37 86
2751.49 92
2751.61 92
2751.73 86
2751.85 77
2751.97 66
2752.09 56
2752.22 48
2752.34 44
2752.46 44
2752.58 46
2752.70 50
2752.82 54
2752.94 59
2753.06 64
2753.18 68
2753.30 72
2753.42 76
2753.54 79
2753.66 82
2753.78 84
2753.90 87
2754.03 92
2754.15 98
2754.27 105
2754.39 114
2754.51 122
2754.63 128
2754.75 130
2754.87 127
2754.99 119
2755.11 107
2755.23 91
2755.35 73
2755.47 55
2755.59 39
2755.72 26
2755.84 17
2755.96 14
2756.08 16
2756.20 23
2756.32 32
2756.44 42
2756.56 49
2756.68 53
2756.80 53
2756.92 49
2757.04 44
2757.16 39
2757.29 37
2757.41 37
2757.53 39
2757.65 44
2757.77 48
2757.89 51
2758.01 51
2758.13 48
2758.25 41
2758.37 32
2758.49 21
2758.61 10
2758.73 1
2758.86 0
2758.98 0
2759.10 0
2759.22 0
2759.34 3
2759.46 8
2759.58 10
2759.70 9
2759.82 5
2759.94 0
2760.06 0
2760.18 0
2760.30 0
2760.43 0
2760.55 5
2760.67 14
2760.79 24
2760.91 34
2761.03 43
2761.15 51
2761.27 57
2761.39 60
2761.51 60
2761.63 58
2761.75 55
2761.88 51
2762.00 49
2762.12 48
2762.24 48
2762.36 48
2762.48 46
2762.60 43
2762.72 38
2762.84 32
2762.96 24
2763.08 16
2763.21 7
2763.33 0
2763.45 0
2763.57 0
2763.69 0
2763.81 0
2763.93 0
2764.05 0
2764.17 0
2764.29 5
2764.41 26
2764.54 47
2764.66 67
2764.78 84
2764.90 96
2765.02 102
2765.14 104
2765.26 102
2765.38 100
2765.50 97
2765.62 95
2765.74 92
2765.87 89
2765.99 85
2766.11 80
2766.23 73
2766.35 66
2766.47 62
2766.59 60
2766.71 62
2766.83 68
2766.95 76
2767.07 86
2767.20 96
2767.32 105
2767.44 110
2767.56 112
2767.68 111
2767.80 105
2767.92 96
2768.04 84
2768.16 71
2768.28 56
2768.41 43
2768.53 33
2768.65 25
2768.77 22
2768.89 22
2769.01 26
2769.13 30
2769.25 34
2769.37 36
2769.49 36
2769.62 36
2769.74 36
2769.86 37
2769.98 40
2770.10 46
2770.22 52
2770.34 58
2770.46 63
2770.58 65
2770.71 65
2770.83 63
2770.95 59
2771.07 55
2771.19 50
2771.31 46
2771.43 43
2771.55 42
2771.67 42
2771.79 43
2771.92 43
2772.04 44
2772.16 43
2772.28 42
2772.40 42
2772.52 43
2772.64 46
2772.76 51
2772.88 57
2773.01 63
2773.13 68
2773.25 70
2773.37 70
2773.49 68
2773.61 63
2773.73 58
2773.85 52
2773.97 45
2774.10 39
2774.22 33
2774.34 27
2774.46 22
2774.58 19
2774.70 16
2774.82 15
2774.94 14
2775.06 14
2775.19 14
2775.31 14
2775.43 13
2775.55 11
2775.67 8
2775.79 4
2775.91 0
2776.03 0
2776.16 0
2776.28 0
2776.40 8
2776.52 21
2776.64 36
2776.76 53
2776.88 66
2777.00 76
2777.12 80
2777.25 79
2777.37 74
2777.49 66
2777.61 57
2777.73 47
2777.85 37
2777.97 27
2778.09 18
2778.22 9
2778.34 1
2778.46 0
2778.58 0
2778.70 0
2778.82 0
2778.94 0
2779.06 0
2779.19 0
2779.31 0
2779.43 0
2779.55 8
2779.67 18
2779.79 31
2779.91 46
2780.03 63
2780.15 80
2780.28 97
2780.40 112
2780.52 125
2780.64 137
2780.76 146
2780.88 152
2781.00 156
2781.13 157
2781.25 155
2781.37 152
2781.49 146
2781.61 139
2781.73 132
2781.85 123
2781.97 114
2782.10 104
2782.22 95
2782.34 85
2782.46 76
2782.58 68
2782.70 61
2782.82 56
2782.94 53
2783.07 52
2783.19 53
2783.31 56
2783.43 60
2783.55 65
2783.67 71
2783.79 79
2783.92 88
2784.04 99
2784.16 114
2784.28 131
2784.40 148
2784.52 163
2784.64 175
2784.76 182
2784.89 183
2785.01 178
2785.13 170
2785.25 161
2785.37 154
2785.49 150
2785.61 149
2785.74 151
2785.86 155
2785.98 160
2786.10 164
2786.22 168
2786.34 171
2786.46 173
2786.59 175
2786.71 175
2786.83 175
2786.95 174
2787.07 172
2787.19 169
2787.31 167
2787.43 167
2787.56 168
2787.68 169
2787.80 171
2787.92 171
2788.04 168
2788.16 162
2788.28 153
2788.41 143
2788.53 134
2788.65 127
2788.77 125
2788.89 128
2789.01 133
2789.13 139
2789.26 143
2789.38 145
2789.50 143
2789.62 139
2789.74 135
2789.86 133
2789.99 134
2790.11 139
2790.23 146
2790.35 154
2790.47 159
2790.59 159
2790.71 153
2790.84 141
2790.96 125
2791.08 106
2791.20 88
2791.32 72
2791.44 60
2791.56 52
2791.69 48
2791.81 47
2791.93 48
2792.05 52
2792.17 59
2792.29 68
2792.42 80
2792.54 94
2792.66 108
2792.78 121
2792.90 132
2793.02 141
2793.14 148
2793.27 152
2793.39 154
2793.51 154
2793.63 155
2793.75 156
2793.87 159
2794.00 166
2794.12 176
2794.24 189
2794.36 204
2794.48 218
2794.60 230
2794.72 238
2794.85 243
2794.97 245
2795.09 246
2795.21 249
2795.33 254
2795.45 261
2795.58 271
2795.70 282
2795.82 293
2795.94 305
2796.06 316
2796.18 327
2796.31 338
2796.43 350
2796.55 362
2796.67 373
2796.79 382
2796.91 391
2797.03 401
2797.16 412
2797.28 424
2797.40 438
2797.52 450
2797.64 459
2797.76 462
2797.89 456
2798.01 443
2798.13 424
2798.25 402
2798.37 380
2798.49 362
2798.62 350
2798.74 341
2798.86 335
2798.98 329
2799.10 320
2799.22 305
2799.35 287
2799.47 265
2799.59 243
2799.71 223
2799.83 206
2799.95 192
2800.08 180
2800.20 169
2800.32 156
2800.44 141
2800.56 124
2800.68 105
2800.81 88
2800.93 73
2801.05 62
2801.17 54
2801.29 50
2801.41 48
2801.54 50
2801.66 53
2801.78 61
2801.90 72
2802.02 86
2802.15 101
2802.27 118
2802.39 132
2802.51 145
2802.63 153
2802.75 159
2802.88 160
2803.00 159
2803.12 157
2803.24 153
2803.36 147
2803.48 140
2803.61 133
2803.73 124
2803.85 115
2803.97 108
2804.09 101
2804.21 98
2804.34 97
2804.46 99
2804.58 102
2804.70 106
2804.82 110
2804.95 113
2805.07 115
2805.19 116
2805.31 115
2805.43 113
2805.55 109
2805.68 103
2805.80 94
2805.92 83
2806.04 71
2806.16 60
2806.29 49
2806.41 42
2806.53 38
2806.65 37
2806.77 39
2806.89 44
2807.02 52
2807.14 62
2807.26 75
2807.38 88
2807.50 101
2807.63 114
2807.75 123
2807.87 130
2807.99 133
2808.11 135
2808.23 137
2808.36 139
2808.48 141
2808.60 143
2808.72 141
2808.84 136
2808.97 126
2809.09 111
2809.21 92
2809.33 73
2809.45 56
2809.58 45
2809.70 39
2809.82 40
2809.94 46
2810.06 55
2810.19 64
2810.31 72
2810.43 77
2810.55 77
2810.67 74
2810.79 67
2810.92 60
2811.04 52
2811.16 46
2811.28 41
2811.40 39
2811.53 38
2811.65 37
2811.77 34
2811.89 30
2812.01 23
2812.14 14
2812.26 4
2812.38 0
2812.50 0
2812.62 0
2812.75 0
2812.87 0
2812.99 0
2813.11 0
2813.23 0
2813.36 8
2813.48 19
2813.60 30
2813.72 44
2813.84 60
2813.97 78
2814.09 98
2814.21 119
2814.33 140
2814.45 158
2814.58 173
2814.70 182
2814.82 186
2814.94 183
2815.06 173
2815.19 158
2815.31 138
2815.43 115
2815.55 91
2815.67 68
2815.80 47
2815.92 30
2816.04 16
2816.16 8
2816.28 3
2816.41 2
2816.53 3
2816.65 5
2816.77 9
2816.89 13
2817.02 16
2817.14 19
2817.26 21
2817.38 23
2817.50 25
2817.63 26
2817.75 27
2817.87 29
2817.99 32
2818.11 36
2818.24 41
2818.36 46
2818.48 51
2818.60 55
2818.72 59
2818.85 61
2818.97 61
2819.09 59
2819.21 56
2819.34 51
2819.46 47
2819.58 45
2819.70 45
2819.82 49
2819.95 56
2820.07 66
2820.19 76
2820.31 87
2820.43 97
2820.56 106
2820.68 113
2820.80 118
2820.92 122
2821.05 122
2821.17 119
2821.29 112
2821.41 101
2821.53 89
2821.66 76
2821.78 64
2821.90 56
2822.02 52
2822.14 49
2822.27 48
2822.39 45
2822.51 40
2822.63 32
2822.76 22
2822.88 11
2823.00 3
2823.12 0
2823.24 2
2823.37 9
2823.49 20
2823.61 34
2823.73 49
2823.85 64
2823.98 77
2824.10 90
2824.22 100
2824.34 109
2824.47 116
2824.59 120
2824.71 122
2824.83 122
2824.95 120
2825.08 116
2825.20 112
2825.32 109
2825.44 107
2825.57 107
2825.69 107
2825.81 107
2825.93 108
2826.06 108
2826.18 108
2826.30 108
2826.42 110
2826.54 113
2826.67 118
2826.79 122
2826.91 125
2827.03 125
2827.16 121
2827.28 114
2827.40 104
2827.52 94
2827.64 86
2827.77 81
2827.89 79
2828.01 80
2828.13 81
2828.26 83
2828.38 82
2828.50 80
2828.62 77
2828.75 73
2828.87 70
2828.99 68
2829.11 69
2829.23 72
2829.36 75
2829.48 79
2829.60 83
2829.72 87
2829.85 90
2829.97 92
2830.09 91
2830.21 88
2830.34 83
2830.46 75
2830.58 67
2830.70 61
2830.82 58
2830.95 59
2831.07 64
2831.19 72
2831.31 81
2831.44 88
2831.56 92
2831.68 91
2831.80 86
2831.93 79
2832.05 70
2832.17 64
2832.29 59
2832.42 59
2832.54 60
2832.66 63
2832.78 66
2832.91 69
2833.03 72
2833.15 75
2833.27 79
2833.39 84
2833.52 92
2833.64 101
2833.76 109
2833.88 116
2834.01 118
2834.13 117
2834.25 112
2834.37 105
2834.50 100
2834.62 97
2834.74 100
2834.86 107
2834.99 117
2835.11 128
2835.23 138
2835.35 144
2835.48 145
2835.60 141
2835.72 133
2835.84 123
2835.97 111
2836.09 101
2836.21 91
2836.33 83
2836.46 77
2836.58 73
2836.70 70
2836.82 68
2836.95 68
2837.07 70
2837.19 72
2837.31 76
2837.44 80
2837.56 86
2837.68 93
2837.80 100
2837.93 108
2838.05 116
2838.17 123
2838.29 126
2838.42 126
2838.54 121
2838.66 111
2838.78 99
2838.91 86
2839.03 75
2839.15 68
2839.27 64
2839.40 64
2839.52 66
2839.64 69
2839.76 72
2839.89 74
2840.01 75
2840.13 76
2840.25 78
2840.38 82
2840.50 86
2840.62 90
2840.74 93
2840.87 93
2840.99 89
2841.11 82
2841.23 71
2841.36 60
2841.48 49
2841.60 39
2841.72 31
2841.85 25
2841.97 21
2842.09 16
2842.21 11
2842.34 6
2842.46 0
2842.58 0
2842.71 0
2842.83 0
2842.95 0
2843.07 0
2843.20 0
2843.32 0
2843.44 0
2843.56 5
2843.69 12
2843.81 20
2843.93 31
2844.05 45
2844.18 59
2844.30 73
2844.42 86
2844.54 94
2844.67 98
2844.79 95
2844.91 88
2845.04 77
2845.16 65
2845.28 53
2845.40 45
2845.53 40
2845.65 38
2845.77 40
2845.89 44
2846.02 48
2846.14 53
2846.26 58
2846.38 63
2846.51 66
2846.63 69
2846.75 70
2846.88 71
2847.00 70
2847.12 71
2847.24 75
2847.37 83
2847.49 96
2847.61 114
2847.73 134
2847.86 154
2847.98 173
2848.10 186
2848.22 193
2848.35 194
2848.47 190
2848.59 185
2848.72 180
2848.84 178
2848.96 180
2849.08 187
2849.21 196
2849.33 205
2849.45 213
2849.58 217
2849.70 216
2849.82 213
2849.94 206
2850.07 197
2850.19 187
2850.31 176
2850.43 166
2850.56 154
2850.68 143
2850.80 132
2850.93 123
2851.05 118
2851.17 116
2851.29 118
2851.42 123
2851.54 128
2851.66 132
2851.79 133
2851.91 129
2852.03 123
2852.15 115
2852.28 108
2852.40 104
2852.52 106
2852.64 114
2852.77 127
2852.89 145
2853.01 163
2853.14 179
2853.26 191
2853.38 199
2853.50 202
2853.63 200
2853.75 195
2853.87 190
2854.00 184
2854.12 181
2854.24 179
2854.36 179
2854.49 180
2854.61 182
2854.73 185
2854.86 187
2854.98 187
2855.10 186
2855.22 184
2855.35 182
2855.47 178
2855.59 174
2855.72 170
2855.84 165
2855.96 159
2856.08 151
2856.21 141
2856.33 128
2856.45 115
2856.58 102
2856.70 88
2856.82 76
2856.95 66
2857.07 59
2857.19 53
2857.31 50
2857.44 49
2857.56 49
2857.68 49
2857.81 47
2857.93 42
2858.05 35
2858.17 24
2858.30 12
2858.42 0
2858.54 0
2858.67 0
2858.79 0
2858.91 0
2859.03 0
2859.16 0
2859.28 0
2859.40 0
2859.53 8
2859.65 20
2859.77 36
2859.90 54
2860.02 74
2860.14 97
2860.26 119
2860.39 142
2860.51 162
2860.63 178
2860.76 187
2860.88 191
2861.00 189
2861.13 181
2861.25 171
2861.37 159
2861.49 147
2861.62 139
2861.74 133
2861.86 131
2861.99 133
2862.11 139
2862.23 148
2862.36 158
2862.48 169
2862.60 178
2862.72 185
2862.85 189
2862.97 189
2863.09 187
2863.22 185
2863.34 182
2863.46 182
2863.59 181
2863.71 181
2863.83 179
2863.96 174
2864.08 167
2864.20 157
2864.32 147
2864.45 139
2864.57 135
2864.69 135
2864.82 138
2864.94 144
2865.06 152
2865.19 159
2865.31 165
2865.43 169
2865.56 171
2865.68 170
2865.80 167
2865.92 164
2866.05 160
2866.17 156
2866.29 155
2866.42 156
2866.54 159
2866.66 166
2866.79 173
2866.91 182
2867.03 191
2867.16 199
2867.28 208
2867.40 217
2867.53 225
2867.65 234
2867.77 242
2867.89 250
2868.02 255
2868.14 258
2868.26 259
2868.39 257
2868.51 254
2868.63 250
2868.76 245
2868.88 240
2869.00 234
2869.13 228
2869.25 220
2869.37 212
2869.50 201
2869.62 190
2869.74 178
2869.87 167
2869.99 156
2870.11 148
2870.23 142
2870.36 138
2870.48 138
2870.60 142
2870.73 148
2870.85 156
2870.97 165
2871.10 173
2871.22 180
2871.34 183
2871.47 182
2871.59 176
2871.71 166
2871.84 155
2871.96 144
2872.08 137
2872.21 134
2872.33 137
2872.45 145
2872.58 158
2872.70 172
2872.82 186
2872.95 198
2873.07 205
2873.19 208
2873.32 207
2873.44 203
2873.56 197
2873.69 191
2873.81 186
2873.93 184
2874.06 185
2874.18 187
2874.30 191
2874.43 197
2874.55 202
2874.67 207
2874.79 211
2874.92 213
2875.04 216
2875.16 219
2875.29 224
2875.41 233
2875.53 247
2875.66 266
2875.78 290
2875.90 316
2876.03 344
2876.15 369
2876.27 390
2876.40 405
2876.52 412
2876.64 412
2876.77 406
2876.89 394
2877.01 380
2877.14 366
2877.26 354
2877.38 346
2877.51 343
2877.63 344
2877.75 349
2877.88 356
2878.00 365
2878.12 374
2878.25 383
2878.37 392
2878.49 403
2878.62 413
2878.74 422
2878.87 427
2878.99 429
2879.11 425
2879.24 417
2879.36 405
2879.48 391
2879.61 376
2879.73 362
2879.85 347
2879.98 332
2880.10 317
2880.22 300
2880.35 283
2880.47 264
2880.59 245
2880.72 225
2880.84 205
2880.96 185
2881.09 166
2881.21 150
2881.33 136
2881.46 125
2881.58 118
2881.70 113
2881.83 108
2881.95 102
2882.07 93
2882.20 81
2882.32 67
2882.44 52
2882.57 38
2882.69 27
2882.81 18
2882.94 12
2883.06 8
2883.18 6
2883.31 5
2883.43 6
2883.56 9
2883.68 18
2883.80 30
2883.93 48
2884.05 69
2884.17 92
2884.30 113
2884.42 131
2884.54 143
2884.67 149
2884.79 148
2884.91 143
2885.04 133
2885.16 121
2885.28 108
2885.41 95
2885.53 82
2885.65 71
2885.78 62
2885.90 56
2886.03 52
2886.15 51
2886.27 53
2886.40 58
2886.52 63
2886.64 69
2886.77 74
2886.89 78
2887.01 79
2887.14 77
2887.26 72
2887.38 65
2887.51 56
2887.63 48
2887.76 42
2887.88 39
2888.00 39
2888.13 44
2888.25 52
2888.37 61
2888.50 71
2888.62 80
2888.74 87
2888.87 92
2888.99 96
2889.11 100
2889.24 102
2889.36 104
2889.49 106
2889.61 105
2889.73 104
2889.86 100
2889.98 95
2890.10 89
2890.23 81
2890.35 73
2890.47 63
2890.60 54
2890.72 44
2890.85 36
2890.97 29
2891.09 27
2891.22 29
2891.34 36
2891.46 45
2891.59 56
2891.71 65
2891.83 69
2891.96 67
2892.08 59
2892.21 46
2892.33 30
2892.45 16
2892.58 5
2892.70 0
2892.82 0
2892.95 0
2893.07 2
2893.19 5
2893.32 8
2893.44 10
2893.57 10
2893.69 10
2893.81 10
2893.94 10
2894.06 8
2894.18 5
2894.31 1
2894.43 0
2894.56 0
2894.68 0
2894.80 0
2894.93 0
2895.05 0
2895.17 0
2895.30 7
2895.42 18
2895.55 31
2895.67 43
2895.79 53
2895.92 62
2896.04 67
2896.16 71
2896.29 73
2896.41 77
2896.54 82
2896.66 90
2896.78 101
2896.91 114
2897.03 129
2897.15 143
2897.28 155
2897.40 165
2897.53 173
2897.65 178
2897.77 181
2897.90 181
2898.02 179
2898.14 174
2898.27 167
2898.39 158
2898.52 146
2898.64 133
2898.76 119
2898.89 106
2899.01 93
2899.13 82
2899.26 72
2899.38 64
2899.51 59
2899.63 55
2899.75 53
2899.88 52
2900.00 53
2900.13 55
2900.25 60
2900.37 65
2900.50 73
2900.62 84
2900.74 96
2900.87 109
2900.99 123
2901.12 137
2901.24 148
2901.36 158
2901.49 165
2901.61 169
2901.74 170
2901.86 169
2901.98 166
2902.11 161
2902.23 155
2902.35 149
2902.48 142
2902.60 135
2902.73 128
2902.85 123
2902.97 119
2903.10 117
2903.22 118
2903.35 121
2903.47 125
2903.59 132
2903.72 139
2903.84 145
2903.97 151
2904.09 153
2904.21 152
2904.34 147
2904.46 138
2904.59 125
2904.71 111
2904.83 97
2904.96 84
2905.08 74
2905.20 67
2905.33 65
2905.45 66
2905.58 70
2905.70 77
2905.82 84
2905.95 91
2906.07 97
2906.20 99
2906.32 99
2906.44 96
2906.57 90
2906.69 84
2906.82 77
2906.94 72
2907.06 71
2907.19 72
2907.31 78
2907.44 86
2907.56 96
2907.68 107
2907.81 115
2907.93 121
2908.06 122
2908.18 121
2908.30 117
2908.43 113
2908.55 108
2908.68 103
2908.80 97
2908.92 89
2909.05 79
2909.17 66
2909.30 49
2909.42 32
2909.54 15
2909.67 0
2909.79 0
2909.92 0
2910.04 0
2910.16 0
2910.29 0
2910.41 0
2910.54 0
2910.66 0
2910.78 4
2910.91 11
2911.03 19
2911.16 28
2911.28 39
2911.41 51
2911.53 62
2911.65 72
2911.78 78
2911.90 80
2912.03 78
2912.15 72
2912.27 64
2912.40 54
2912.52 47
2912.65 41
2912.77 38
2912.89 39
2913.02 41
2913.14 43
2913.27 47
2913.39 49
2913.51 50
2913.64 49
2913.76 46
2913.89 41
2914.01 37
2914.14 33
2914.26 31
2914.38 32
2914.51 37
2914.63 46
2914.76 55
2914.88 65
2915.00 72
2915.13 76
2915.25 77
2915.38 75
2915.50 73
2915.63 70
2915.75 68
2915.87 66
2916.00 65
2916.12 64
2916.25 61
2916.37 56
2916.49 50
2916.62 43
2916.74 37
2916.87 32
2916.99 29
2917.12 29
2917.24 32
2917.36 39
2917.49 49
2917.61 61
2917.74 75
2917.86 89
2917.98 103
2918.11 114
2918.23 123
2918.36 130
2918.48 135
2918.61 139
2918.73 143
2918.85 148
2918.98 154
2919.10 161
2919.23 169
2919.35 177
2919.48 185
2919.60 191
2919.72 195
2919.85 195
2919.97 190
2920.10 179
2920.22 163
2920.35 143
2920.47 121
2920.59 98
2920.72 75
2920.84 55
2920.97 39
2921.09 27
2921.22 19
2921.34 15
2921.46 15
2921.59 17
2921.71 20
2921.84 22
2921.96 22
2922.09 19
2922.21 14
2922.33 8
2922.46 4
2922.58 3
2922.71 6
2922.83 14
2922.96 26
2923.08 41
2923.20 56
2923.33 67
2923.45 75
2923.58 78
2923.70 75
2923.83 67
2923.95 55
2924.07 39
2924.20 21
2924.32 2
2924.45 0
2924.57 0
2924.70 0
2924.82 0
2924.94 0
2925.07 0
2925.19 0
2925.32 7
2925.44 20
2925.57 29
2925.69 35
2925.82 37
2925.94 36
2926.06 34
2926.19 32
2926.31 30
2926.44 28
2926.56 26
2926.69 24
2926.81 24
2926.94 25
2927.06 28
2927.18 34
2927.31 43
2927.43 54
2927.56 67
2927.68 81
2927.81 93
2927.93 104
2928.05 113
2928.18 117
2928.30 119
2928.43 118
2928.55 115
2928.68 111
2928.80 107
2928.93 103
2929.05 98
2929.17 92
2929.30 84
2929.42 73
2929.55 62
2929.67 50
2929.80 39
2929.92 31
2930.05 27
2930.17 27
2930.29 29
2930.42 33
2930.54 38
2930.67 44
2930.79 51
2930.92 60
2931.04 70
2931.17 82
2931.29 95
2931.42 108
2931.54 120
2931.66 128
2931.79 131
2931.91 129
2932.04 123
2932.16 112
2932.29 98
2932.41 84
2932.54 70
2932.66 58
2932.78 49
2932.91 42
2933.03 39
2933.16 38
2933.28 39
2933.41 41
2933.53 44
2933.66 48
2933.78 55
2933.91 62
2934.03 72
2934.15 82
2934.28 93
2934.40 103
2934.53 111
2934.65 118
2934.78 121
2934.90 123
2935.03 123
2935.15 123
2935.28 123
2935.40 124
2935.53 127
2935.65 132
2935.77 138
2935.90 143
2936.02 145
2936.15 143
2936.27 137
2936.40 126
2936.52 111
2936.65 94
2936.77 78
2936.90 64
2937.02 54
2937.14 47
2937.27 44
2937.39 45
2937.52 51
2937.64 63
2937.77 78
2937.89 95
2938.02 113
2938.14 128
2938.27 137
2938.39 138
2938.52 131
2938.64 117
2938.77 98
2938.89 79
2939.01 61
2939.14 48
2939.26 42
2939.39 42
2939.51 47
2939.64 55
2939.76 63
2939.89 70
2940.01 75
2940.14 78
2940.26 80
2940.39 82
2940.51 86
2940.64 91
2940.76 97
2940.88 101
2941.01 103
2941.13 101
2941.26 95
2941.38 85
2941.51 74
2941.63 63
2941.76 54
2941.88 49
2942.01 47
2942.13 48
2942.26 53
2942.38 61
2942.51 71
2942.63 82
2942.76 94
2942.88 107
2943.00 120
2943.13 131
2943.25 140
2943.38 146
2943.50 151
2943.63 154
2943.75 155
2943.88 154
2944.00 151
2944.13 145
2944.25 137
2944.38 126
2944.50 114
2944.63 102
2944.75 92
2944.88 85
2945.00 80
2945.13 78
2945.25 77
2945.38 76
2945.50 74
2945.63 71
2945.75 68
2945.87 65
2946.00 63
2946.12 64
2946.25 67
2946.37 72
2946.50 79
2946.62 85
2946.75 92
2946.87 96
2947.00 98
2947.12 96
2947.25 92
2947.37 85
2947.50 78
2947.62 70
2947.75 64
2947.87 61
2948.00 61
2948.12 63
2948.25 66
2948.37 70
2948.50 74
2948.62 78
2948.75 82
2948.87 87
2949.00 93
2949.12 98
2949.25 103
2949.37 106
2949.50 105
2949.62 101
2949.74 94
2949.87 86
2949.99 77
2950.12 72
2950.24 71
2950.37 75
2950.49 86
2950.62 103
2950.74 123
2950.87 143
2950.99 159
2951.12 168
2951.24 170
2951.37 164
2951.49 152
2951.62 137
2951.74 123
2951.87 112
2951.99 106
2952.12 104
2952.24 106
2952.37 108
2952.49 111
2952.62 114
2952.74 117
2952.87 121
2952.99 128
2953.12 136
2953.24 145
2953.37 154
2953.49 163
2953.62 171
2953.74 177
2953.87 181
2953.99 184
2954.12 184
2954.24 181
2954.37 176
2954.49 167
2954.62 157
2954.74 148
2954.87 140
2954.99 135
2955.12 134
2955.24 134
2955.37 136
2955.49 136
2955.62 135
2955.74 130
2955.87 124
2955.99 116
2956.12 111
2956.24 108
2956.37 110
2956.49 117
2956.62 127
2956.74 140
2956.87 152
2956.99 161
2957.12 166
2957.24 166
2957.37 162
2957.49 154
2957.62 146
2957.74 137
2957.87 131
2957.99 126
2958.12 124
2958.24 124
2958.37 125
2958.49 126
2958.62 127
2958.74 128
2958.87 128
2958.99 129
2959.12 129
2959.24 130
2959.37 132
2959.49 134
2959.62 134
2959.74 133
2959.87 129
2959.99 122
2960.12 112
2960.24 99
2960.37 86
2960.49 73
2960.62 61
2960.74 52
2960.87 45
2961.00 41
2961.12 37
2961.25 33
2961.37 28
2961.50 22
2961.62 13
2961.75 2
2961.87 0
2962.00 0
2962.12 0
2962.25 0
2962.37 0
2962.50 0
2962.62 0
2962.75 2
2962.87 15
2963.00 25
2963.12 33
2963.25 38
2963.37 40
2963.50 39
2963.62 39
2963.75 40
2963.87 45
2964.00 53
2964.12 65
2964.25 78
2964.37 93
2964.50 107
2964.62 118
2964.75 127
2964.88 133
2965.00 137
2965.13 140
2965.25 144
2965.38 149
2965.50 156
2965.63 164
2965.75 173
2965.88 181
2966.00 187
2966.13 191
2966.25 192
2966.38 190
2966.50 185
2966.63 180
2966.75 175
2966.88 172
2967.00 171
2967.13 172
2967.25 175
2967.38 177
2967.51 178
2967.63 176
2967.76 170
2967.88 160
2968.01 146
2968.13 130
2968.26 114
2968.38 98
2968.51 84
2968.63 74
2968.76 67
2968.88 66
2969.01 69
2969.13 77
2969.26 89
2969.38 104
2969.51 119
2969.63 132
2969.76 143
2969.89 149
2970.01 152
2970.14 151
2970.26 148
2970.39 143
2970.51 139
2970.64 134
2970.76 129
2970.89 124
2971.01 118
2971.14 110
2971.26 102
2971.39 93
2971.51 86
2971.64 81
2971.77 80
2971.89 83
2972.02 90
2972.14 99
2972.27 108
2972.39 115
2972.52 119
2972.64 120
2972.77 117
2972.89 110
2973.02 102
2973.14 93
2973.27 83
2973.40 73
2973.52 64
2973.65 55
2973.77 47
2973.90 40
2974.02 33
2974.15 28
2974.27 24
2974.40 20
2974.52 18
2974.65 17
2974.77 18
2974.90 21
2975.03 24
2975.15 27
2975.28 30
2975.40 32
2975.53 32
2975.65 30
2975.78 28
2975.90 27
2976.03 27
2976.15 29
2976.28 31
2976.41 32
2976.53 32
2976.66 29
2976.78 23
2976.91 15
2977.03 6
2977.16 0
2977.28 0
2977.41 0
2977.53 0
2977.66 0
2977.79 0
2977.91 4
2978.04 11
2978.16 20
2978.29 30
2978.41 43
2978.54 57
2978.66 72
2978.79 88
2978.91 103
2979.04 116
2979.17 126
2979.29 132
2979.42 136
2979.54 138
2979.67 141
2979.79 144
2979.92 149
2980.04 156
2980.17 166
2980.30 177
2980.42 189
2980.55 200
2980.67 209
2980.80 216
2980.92 218
2981.05 217
2981.17 213
2981.30 205
2981.43 197
2981.55 189
2981.68 182
2981.80 180
2981.93 181
2982.05 186
2982.18 195
2982.30 205
2982.43 215
2982.56 222
2982.68 226
2982.81 225
2982.93 219
2983.06 209
2983.18 196
2983.31 182
2983.43 167
2983.56 152
2983.69 137
2983.81 122
2983.94 107
2984.06 92
2984.19 76
2984.31 60
2984.44 44
2984.56 31
2984.69 20
2984.82 14
2984.94 13
2985.07 17
2985.19 27
2985.32 41
2985.44 57
2985.57 71
2985.70 81
2985.82 87
2985.95 86
2986.07 81
2986.20 72
2986.32 63
2986.45 55
2986.57 50
2986.70 46
2986.83 45
2986.95 45
2987.08 46
2987.20 47
2987.33 49
2987.45 54
2987.58 60
2987.71 70
2987.83 81
2987.96 94
2988.08 107
2988.21 119
2988.33 127
2988.46 133
2988.59 135
2988.71 133
2988.84 130
2988.96 125
2989.09 120
2989.21 114
2989.34 110
2989.47 106
2989.59 102
2989.72 99
2989.84 97
2989.97 95
2990.09 94
2990.22 95
2990.35 97
2990.47 100
2990.60 104
2990.72 108
2990.85 110
2990.97 111
2991.10 109
2991.23 104
2991.35 97
2991.48 88
2991.60 78
2991.73 69
2991.85 59
2991.98 51
2992.11 45
2992.23 40
2992.36 37
2992.48 36
2992.61 36
2992.74 39
2992.86 44
2992.99 50
2993.11 57
2993.24 65
2993.36 72
2993.49 80
2993.62 87
2993.74 93
2993.87 99
2993.99 104
2994.12 109
2994.25 114
2994.37 119
2994.50 124
2994.62 129
2994.75 134
2994.87 138
2995.00 140
2995.13 140
2995.25 136
2995.38 131
2995.50 124
2995.63 119
2995.76 115
2995.88 115
2996.01 117
2996.13 121
2996.26 125
2996.38 128
2996.51 128
2996.64 126
2996.76 120
2996.89 112
2997.01 104
2997.14 96
2997.27 89
2997.39 84
2997.52 82
2997.64 83
2997.77 86
2997.89 92
2998.02 99
2998.15 104
2998.27 108
2998.40 108
2998.52 105
2998.65 98
2998.78 90
2998.90 81
2999.03 72
2999.15 63
2999.28 55
2999.41 47
2999.53 39
2999.66 30
2999.78 21
2999.91 11
3000.04 3
3000.16 0
3000.29 0
3000.41 0
3000.54 0
3000.67 0
3000.79 0
3000.92 0
3001.04 0
3001.17 4
3001.30 13
3001.42 22
3001.55 30
3001.67 35
3001.80 39
3001.93 41
3002.05 44
3002.18 47
3002.30 52
3002.43 59
3002.55 70
3002.68 83
3002.81 96
3002.93 106
3003.06 112
3003.18 112
3003.31 107
3003.44 98
3003.56 86
3003.69 75
3003.82 65
3003.94 58
3004.07 56
3004.19 58
3004.32 64
3004.45 74
3004.57 89
3004.70 105
3004.82 120
3004.95 134
3005.08 143
3005.20 147
3005.33 145
3005.45 140
3005.58 132
3005.71 124
3005.83 116
3005.96 109
3006.08 102
3006.21 95
3006.34 87
3006.46 78
3006.59 68
3006.71 59
3006.84 52
3006.97 49
3007.09 48
3007.22 49
3007.34 52
3007.47 56
3007.60 60
3007.72 63
3007.85 66
3007.98 69
3008.10 71
3008.23 72
3008.35 74
3008.48 76
3008.61 77
3008.73 78
3008.86 79
3008.98 78
3009.11 77
3009.24 76
3009.36 74
3009.49 74
3009.61 77
3009.74 83
3009.87 92
3009.99 104
3010.12 117
3010.25 130
3010.37 140
3010.50 145
3010.62 145
3010.75 140
3010.88 131
3011.00 119
3011.13 107
3011.25 95
3011.38 85
3011.51 77
3011.63 71
3011.76 66
3011.89 62
3012.01 61
3012.14 61
3012.26 66
3012.39 74
3012.52 86
3012.64 100
3012.77 116
3012.90 130
3013.02 142
3013.15 151
3013.27 155
3013.40 156
3013.53 156
3013.65 154
3013.78 154
3013.91 153
3014.03 154
3014.16 154
3014.28 155
3014.41 155
3014.54 155
3014.66 154
3014.79 152
3014.92 149
3015.04 144
3015.17 138
3015.29 132
3015.42 127
3015.55 124
3015.67 124
3015.80 127
3015.93 133
3016.05 141
3016.18 149
3016.30 158
3016.43 166
3016.56 173
3016.68 181
3016.81 189
3016.94 196
3017.06 203
3017.19 207
3017.31 207
3017.44 203
3017.57 195
3017.69 186
3017.82 176
3017.95 167
3018.07 162
3018.20 162
3018.32 165
3018.45 170
3018.58 175
3018.70 177
3018.83 176
3018.96 169
3019.08 157
3019.21 140
3019.34 120
3019.46 101
3019.59 83
3019.71 69
3019.84 59
3019.97 53
3020.09 52
3020.22 56
3020.35 62
3020.47 71
3020.60 81
3020.73 92
3020.85 102
3020.98 109
3021.10 113
3021.23 113
3021.36 111
3021.48 107
3021.61 104
3021.74 102
3021.86 103
3021.99 105
3022.12 109
3022.24 112
3022.37 115
3022.49 116
3022.62 115
3022.75 114
3022.87 111
3023.00 108
3023.13 106
3023.25 103
3023.38 100
3023.51 97
3023.63 95
3023.76 93
3023.89 91
3024.01 90
3024.14 90
3024.26 89
3024.39 89
3024.52 89
3024.64 88
3024.77 87
3024.90 85
3025.02 81
3025.15 74
3025.28 64
3025.40 51
3025.53 35
3025.66 18
3025.78 1
3025.91 0
3026.04 0
3026.16 0
3026.29 0
3026.41 0
3026.54 0
3026.67 0
3026.79 0
3026.92 12
3027.05 26
3027.17 39
3027.30 51
3027.43 62
3027.55 70
3027.68 77
3027.81 81
3027.93 83
3028.06 84
3028.19 84
3028.31 83
3028.44 81
3028.57 78
3028.69 74
3028.82 68
3028.95 60
3029.07 52
3029.20 44
3029.32 36
3029.45 31
3029.58 29
3029.70 30
3029.83 35
3029.96 41
3030.08 46
3030.21 49
3030.34 48
3030.46 45
3030.59 40
3030.72 36
3030.84 36
3030.97 40
3031.10 49
3031.22 62
3031.35 75
3031.48 87
3031.60 94
3031.73 94
3031.86 88
3031.98 76
3032.11 62
3032.24 49
3032.36 41
3032.49 40
3032.62 45
3032.74 55
3032.87 67
3033.00 76
3033.12 80
3033.25 78
3033.38 71
3033.50 61
3033.63 52
3033.76 46
3033.88 44
3034.01 47
3034.14 54
3034.26 63
3034.39 73
3034.52 82
3034.64 90
3034.77 97
3034.90 103
3035.02 109
3035.15 116
3035.28 123
3035.40 130
3035.53 137
3035.66 142
3035.78 144
3035.91 142
3036.04 136
3036.16 126
3036.29 114
3036.42 103
3036.54 95
3036.67 89
3036.80 85
3036.92 84
3037.05 83
3037.18 81
3037.30 77
3037.43 72
3037.56 67
3037.68 62
3037.81 60
3037.94 60
3038.06 63
3038.19 69
3038.32 77
3038.44 86
3038.57 94
3038.70 101
3038.82 104
3038.95 105
3039.08 103
3039.20 97
3039.33 90
3039.46 83
3039.58 77
3039.71 73
3039.84 72
3039.96 75
3040.09 81
3040.22 90
3040.34 99
3040.47 107
3040.60 113
3040.73 118
3040.85 120
3040.98 122
3041.11 123
3041.23 124
3041.36 125
3041.49 126
3041.61 126
3041.74 126
3041.87 125
3041.99 123
3042.12 121
3042.25 120
3042.37 118
3042.50 115
3042.63 111
3042.75 106
3042.88 99
3043.01 92
3043.13 84
3043.26 78
3043.39 73
3043.52 70
3043.64 68
3043.77 67
3043.90 65
3044.02 63
3044.15 60
3044.28 57
3044.40 55
3044.53 53
3044.66 53
3044.78 55
3044.91 60
3045.04 66
3045.16 75
3045.29 85
3045.42 97
3045.55 109
3045.67 121
3045.80 133
3045.93 143
3046.05 152
3046.18 160
3046.31 167
3046.43 172
3046.56 175
3046.69 175
3046.81 171
3046.94 164
3047.07 152
3047.20 136
3047.32 118
3047.45 99
3047.58 80
3047.70 62
3047.83 48
3047.96 36
3048.08 28
3048.21 24
3048.34 23
3048.46 24
3048.59 28
3048.72 33
3048.85 39
3048.97 44
3049.10 48
3049.23 50
3049.35 52
3049.48 52
3049.61 51
3049.73 51
3049.86 52
3049.99 54
3050.11 59
3050.24 65
3050.37 72
3050.50 80
3050.62 88
3050.75 96
3050.88 105
3051.00 114
3051.13 124
3051.26 135
3051.38 145
3051.51 152
3051.64 156
3051.77 155
3051.89 148
3052.02 135
3052.15 118
3052.27 98
3052.40 78
3052.53 59
3052.66 44
3052.78 34
3052.91 28
3053.04 26
3053.16 28
3053.29 32
3053.42 37
3053.54 42
3053.67 45
3053.80 46
3053.93 47
3054.05 46
3054.18 45
3054.31 43
3054.43 42
3054.56 41
3054.69 41
3054.82 40
3054.94 40
3055.07 39
3055.20 38
3055.32 38
3055.45 37
3055.58 35
3055.70 35
3055.83 35
3055.96 36
3056.09 40
3056.21 47
3056.34 57
3056.47 70
3056.59 85
3056.72 99
3056.85 113
3056.98 125
3057.10 135
3057.23 142
3057.36 147
3057.48 152
3057.61 155
3057.74 159
3057.87 162
3057.99 163
3058.12 164
3058.25 163
3058.37 161
3058.50 159
3058.63 158
3058.76 160
3058.88 166
3059.01 175
3059.14 187
3059.26 201
3059.39 215
3059.52 228
3059.65 239
3059.77 249
3059.90 259
3060.03 269
3060.16 280
3060.28 292
3060.41 305
3060.54 316
3060.66 325
3060.79 328
3060.92 326
3061.05 317
3061.17 305
3061.30 290
3061.43 275
3061.55 262
3061.68 252
3061.81 245
3061.94 241
3062.06 239
3062.19 239
3062.32 242
3062.44 249
3062.57 260
3062.70 275
3062.83 292
3062.95 309
3063.08 325
3063.21 336
3063.34 341
3063.46 339
3063.59 331
3063.72 319
3063.84 304
3063.97 289
3064.10 275
3064.23 265
3064.35 259
3064.48 256
3064.61 256
3064.74 258
3064.86 262
3064.99 266
3065.12 269
3065.24 270
3065.37 269
3065.50 265
3065.63 258
3065.75 248
3065.88 235
3066.01 220
3066.14 205
3066.26 189
3066.39 175
3066.52 164
3066.65 156
3066.77 151
3066.90 152
3067.03 156
3067.15 163
3067.28 172
3067.41 181
3067.54 187
3067.66 188
3067.79 183
3067.92 172
3068.05 156
3068.17 135
3068.30 114
3068.43 94
3068.56 77
3068.68 65
3068.81 58
3068.94 57
3069.06 60
3069.19 67
3069.32 73
3069.45 80
3069.57 84
3069.70 86
3069.83 87
3069.96 87
3070.08 88
3070.21 91
3070.34 99
3070.47 109
3070.59 123
3070.72 139
3070.85 155
3070.98 170
3071.10 182
3071.23 190
3071.36 196
3071.49 200
3071.61 204
3071.74 206
3071.87 209
3072.00 211
3072.12 212
3072.25 212
3072.38 209
3072.51 203
3072.63 196
3072.76 188
3072.89 181
3073.01 175
3073.14 169
3073.27 163
3073.40 155
3073.52 145
3073.65 132
3073.78 117
3073.91 101
3074.03 86
3074.16 75
3074.29 68
3074.42 66
3074.54 68
3074.67 73
3074.80 79
3074.93 83
3075.05 84
3075.18 83
3075.31 78
3075.44 72
3075.56 64
3075.69 56
3075.82 49
3075.95 44
3076.07 42
3076.20 42
3076.33 44
3076.46 48
3076.58 53
3076.71 57
3076.84 60
3076.97 62
3077.09 63
3077.22 64
3077.35 67
3077.48 70
3077.61 76
3077.73 82
3077.86 88
3077.99 92
3078.12 93
3078.24 92
3078.37 89
3078.50 85
3078.63 83
3078.75 85
3078.88 93
3079.01 108
3079.14 126
3079.26 146
3079.39 165
3079.52 179
3079.65 186
3079.77 187
3079.90 183
3080.03 176
3080.16 168
3080.28 162
3080.41 157
3080.54 154
3080.67 153
3080.79 154
3080.92 156
3081.05 159
3081.18 163
3081.31 166
3081.43 168
3081.56 167
3081.69 163
3081.82 157
3081.94 150
3082.07 144
3082.20 141
3082.33 143
3082.45 149
3082.58 159
3082.71 172
3082.84 187
3082.96 202
3083.09 215
3083.22 225
3083.35 233
3083.48 237
3083.60 239
3083.73 238
3083.86 234
3083.99 227
3084.11 219
3084.24 209
3084.37 198
3084.50 185
3084.62 172
3084.75 159
3084.88 149
3085.01 143
3085.14 141
3085.26 145
3085.39 154
3085.52 168
3085.65 183
3085.77 197
3085.90 209
3086.03 217
3086.16 220
3086.28 219
3086.41 216
3086.54 212
3086.67 208
3086.80 207
3086.92 206
3087.05 205
3087.18 203
3087.31 199
3087.43 193
3087.56 186
3087.69 178
3087.82 171
3087.95 166
3088.07 162
3088.20 160
3088.33 159
3088.46 159
3088.58 158
3088.71 157
3088.84 155
3088.97 154
3089.10 152
3089.22 150
3089.35 149
3089.48 149
3089.61 151
3089.73 153
3089.86 157
3089.99 160
3090.12 163
3090.25 163
3090.37 160
3090.50 153
3090.63 143
3090.76 130
3090.88 115
3091.01 100
3091.14 85
3091.27 72
3091.40 60
3091.52 49
3091.65 37
3091.78 25
3091.91 14
3092.04 4
3092.16 0
3092.29 0
3092.42 4
3092.55 15
3092.67 30
3092.80 45
3092.93 58
3093.06 69
3093.19 77
3093.31 82
3093.44 85
3093.57 86
3093.70 87
3093.83 87
3093.95 85
3094.08 82
3094.21 79
3094.34 78
3094.47 79
3094.59 84
3094.72 91
3094.85 99
3094.98 107
3095.10 112
3095.23 114
3095.36 114
3095.49 113
3095.62 113
3095.74 114
3095.87 116
3096.00 116
3096.13 112
3096.26 101
3096.38 84
3096.51 62
3096.64 37
3096.77 13
3096.90 0
3097.02 0
3097.15 0
3097.28 0
3097.41 0
3097.54 0
3097.66 0
3097.79 0
3097.92 5
3098.05 11
3098.18 16
3098.30 22
3098.43 29
3098.56 37
3098.69 46
3098.82 55
3098.94 65
3099.07 76
3099.20 87
3099.33 98
3099.46 106
3099.58 112
3099.71 114
3099.84 111
3099.97 105
3100.10 97
3100.22 88
3100.35 81
3100.48 77
3100.61 79
3100.74 85
3100.86 97
3100.99 112
3101.12 128
3101.25 143
3101.38 153
3101.50 159
3101.63 160
3101.76 155
3101.89 146
3102.02 135
3102.14 124
3102.27 113
3102.40 104
3102.53 97
3102.66 93
3102.78 91
3102.91 90
3103.04 90
3103.17 89
3103.30 87
3103.42 83
3103.55 78
3103.68 71
3103.81 65
3103.94 59
3104.07 54
3104.19 50
3104.32 47
3104.45 46
3104.58 45
3104.71 44
3104.83 43
3104.96 41
3105.09 40
3105.22 40
3105.35 41
3105.47 44
3105.60 50
3105.73 56
3105.86 64
3105.99 71
3106.12 78
3106.24 83
3106.37 88
3106.50 92
3106.63 94
3106.76 96
3106.88 97
3107.01 96
3107.14 95
3107.27 92
3107.40 90
3107.52 89
3107.65 90
3107.78 92
3107.91 95
3108.04 98
3108.17 99
3108.29 100
3108.42 100
3108.55 102
3108.68 107
3108.81 117
3108.93 132
3109.06 150
3109.19 169
3109.32 185
3109.45 196
3109.58 200
3109.70 198
3109.83 190
3109.96 179
3110.09 167
3110.22 155
3110.35 144
3110.47 134
3110.60 123
3110.73 112
3110.86 101
3110.99 92
3111.11 84
3111.24 81
3111.37 81
3111.50 84
3111.63 89
3111.76 94
3111.88 97
3112.01 98
3112.14 95
3112.27 92
3112.40 87
3112.53 85
3112.65 84
3112.78 86
3112.91 90
3113.04 97
3113.17 104
3113.30 112
3113.42 119
3113.55 126
3113.68 130
3113.81 133
3113.94 133
3114.06 129
3114.19 123
3114.32 113
3114.45 99
3114.58 84
3114.71 68
3114.83 53
3114.96 39
3115.09 28
3115.22 20
3115.35 15
3115.48 12
3115.60 11
3115.73 11
3115.86 11
3115.99 10
3116.12 9
3116.25 8
3116.37 6
3116.50 5
3116.63 4
3116.76 3
3116.89 2
3117.02 1
3117.14 0
3117.27 0
3117.40 0
3117.53 0
3117.66 0
3117.79 0
3117.92 0
3118.04 1
3118.17 8
3118.30 17
3118.43 28
3118.56 39
3118.69 50
3118.81 60
3118.94 69
3119.07 75
3119.20 81
3119.33 86
3119.46 89
3119.58 90
3119.71 89
3119.84 86
3119.97 81
3120.10 75
3120.23 69
3120.35 63
3120.48 59
3120.61 57
3120.74 56
3120.87 55
3121.00 53
3121.13 49
3121.25 43
3121.38 35
3121.51 26
3121.64 18
3121.77 12
3121.90 7
3122.02 4
3122.15 3
3122.28 3
3122.41 3
3122.54 5
3122.67 8
3122.80 13
3122.92 20
3123.05 28
3123.18 36
3123.31 44
3123.44 51
3123.57 56
3123.70 60
3123.82 63
3123.95 64
3124.08 65
3124.21 67
3124.34 69
3124.47 72
3124.59 77
3124.72 82
3124.85 86
3124.98 90
3125.11 92
3125.24 93
3125.37 92
3125.49 91
3125.62 91
3125.75 91
3125.88 92
3126.01 93
3126.14 93
3126.27 93
3126.39 92
3126.52 90
3126.65 90
3126.78 91
3126.91 95
3127.04 99
3127.17 104
3127.29 109
3127.42 112
3127.55 113
3127.68 115
3127.81 118
3127.94 123
3128.07 129
3128.19 136
3128.32 141
3128.45 143
3128.58 141
3128.71 134
3128.84 125
3128.97 115
3129.09 106
3129.22 101
3129.35 100
3129.48 102
3129.61 107
3129.74 114
3129.87 119
3129.99 123
3130.12 125
3130.25 123
3130.38 118
3130.51 112
3130.64 104
3130.77 96
3130.90 90
3131.02 87
3131.15 87
3131.28 89
3131.41 95
3131.54 102
3131.67 111
3131.80 121
3131.92 131
3132.05 139
3132.18 144
3132.31 145
3132.44 142
3132.57 135
3132.70 125
3132.83 117
3132.95 113
3133.08 115
3133.21 123
3133.34 138
3133.47 156
3133.60 174
3133.73 189
3133.85 200
3133.98 206
3134.11 207
3134.24 205
3134.37 202
3134.50 199
3134.63 195
3134.76 192
3134.88 188
3135.01 184
3135.14 179
3135.27 175
3135.40 172
3135.53 172
3135.66 173
3135.79 176
3135.91 179
3136.04 181
3136.17 182
3136.30 181
3136.43 178
3136.56 172
3136.69 165
3136.82 156
3136.94 145
3137.07 133
3137.20 120
3137.33 106
3137.46 92
3137.59 79
3137.72 66
3137.85 54
3137.98 44
3138.10 35
3138.23 31
3138.36 30
3138.49 35
3138.62 44
3138.75 58
3138.88 74
3139.01 90
3139.13 105
3139.26 116
3139.39 123
3139.52 126
3139.65 123
3139.78 117
3139.91 107
3140.04 94
3140.16 81
3140.29 68
3140.42 57
3140.55 48
3140.68 43
3140.81 41
3140.94 42
3141.07 44
3141.20 44
3141.32 43
3141.45 39
3141.58 33
3141.71 27
3141.84 22
3141.97 21
3142.10 24
3142.23 31
3142.36 39
3142.48 48
3142.61 53
3142.74 55
3142.87 53
3143.00 48
3143.13 41
3143.26 35
3143.39 31
3143.52 29
3143.64 29
3143.77 29
3143.90 28
3144.03 26
3144.16 24
3144.29 22
3144.42 21
3144.55 23
3144.68 27
3144.80 33
3144.93 41
3145.06 49
3145.19 56
3145.32 62
3145.45 66
3145.58 70
3145.71 73
3145.84 75
3145.97 77
3146.09 80
3146.22 81
3146.35 82
3146.48 81
3146.61 80
3146.74 77
3146.87 74
3147.00 70
3147.13 67
3147.26 63
3147.38 60
3147.51 58
3147.64 57
3147.77 57
3147.90 58
3148.03 59
3148.16 60
3148.29 59
3148.42 56
3148.55 50
3148.67 41
3148.80 30
3148.93 18
3149.06 9
3149.19 2
3149.32 1
3149.45 6
3149.58 14
3149.71 26
3149.84 39
3149.96 51
3150.09 62
3150.22 71
3150.35 78
3150.48 83
3150.61 87
3150.74 90
3150.87 91
3151.00 90
3151.13 86
3151.25 80
3151.38 72
3151.51 64
3151.64 57
3151.77 52
3151.90 51
3152.03 53
3152.16 60
3152.29 68
3152.42 78
3152.55 87
3152.67 93
3152.80 95
3152.93 93
3153.06 87
3153.19 80
3153.32 74
3153.45 69
3153.58 66
3153.71 67
3153.84 71
3153.97 75
3154.09 76
3154.22 75
3154.35 71
3154.48 64
3154.61 56
3154.74 49
3154.87 44
3155.00 42
3155.13 42
3155.26 43
3155.39 42
3155.52 38
3155.64 31
3155.77 22
3155.90 11
3156.03 0
3156.16 0
3156.29 0
3156.42 0
3156.55 0
3156.68 0
3156.81 0
3156.94 0
3157.07 0
3157.19 8
3157.32 17
3157.45 25
3157.58 31
3157.71 36
3157.84 38
3157.97 40
3158.10 42
3158.23 45
3158.36 50
3158.49 57
3158.62 64
3158.75 70
3158.87 74
3159.00 74
3159.13 71
3159.26 66
3159.39 59
3159.52 53
3159.65 50
3159.78 51
3159.91 55
3160.04 63
3160.17 73
3160.30 84
3160.43 95
3160.55 106
3160.68 116
3160.81 126
3160.94 135
3161.07 144
3161.20 153
3161.33 162
3161.46 169
3161.59 176
3161.72 180
3161.85 183
3161.98 182
3162.11 178
3162.23 171
3162.36 162
3162.49 153
3162.62 145
3162.75 140
3162.88 139
3163.01 142
3163.14 147
3163.27 154
3163.40 159
3163.53 163
3163.66 163
3163.79 160
3163.92 152
3164.05 142
3164.17 130
3164.30 115
3164.43 98
3164.56 81
3164.69 66
3164.82 54
3164.95 46
3165.08 43
3165.21 45
3165.34 51
3165.47 61
3165.60 72
3165.73 84
3165.86 95
3165.99 105
3166.11 113
3166.24 119
3166.37 123
3166.50 124
3166.63 124
3166.76 122
3166.89 121
3167.02 119
3167.15 118
3167.28 117
3167.41 116
3167.54 113
3167.67 108
3167.80 102
3167.93 96
3168.06 90
3168.18 84
3168.31 79
3168.44 75
3168.57 71
3168.70 66
3168.83 60
3168.96 52
3169.09 44
3169.22 35
3169.35 27
3169.48 19
3169.61 12
3169.74 8
3169.87 7
3170.00 9
3170.13 14
3170.26 23
3170.39 35
3170.51 49
3170.64 64
3170.77 77
3170.90 87
3171.03 94
3171.16 98
3171.29 99
3171.42 100
3171.55 101
3171.68 105
3171.81 113
3171.94 123
3172.07 135
3172.20 147
3172.33 159
3172.46 168
3172.59 174
3172.72 177
3172.85 178
3172.97 176
3173.10 172
3173.23 166
3173.36 159
3173.49 151
3173.62 146
3173.75 145
3173.88 149
3174.01 157
3174.14 169
3174.27 181
3174.40 190
3174.53 194
3174.66 192
3174.79 184
3174.92 172
3175.05 157
3175.18 142
3175.31 129
3175.44 117
3175.57 107
3175.70 98
3175.82 88
3175.95 79
3176.08 69
3176.21 59
3176.34 51
3176.47 45
3176.60 41
3176.73 40
3176.86 40
3176.99 41
3177.12 43
3177.25 45
3177.38 47
3177.51 50
3177.64 55
3177.77 62
3177.90 73
3178.03 87
3178.16 102
3178.29 118
3178.42 134
3178.55 148
3178.68 159
3178.81 165
3178.94 168
3179.06 167
3179.19 162
3179.32 154
3179.45 144
3179.58 133
3179.71 123
3179.84 114
3179.97 106
3180.10 102
3180.23 99
3180.36 98
3180.49 96
3180.62 94
3180.75 89
3180.88 81
3181.01 71
3181.14 60
3181.27 49
3181.40 38
3181.53 29
3181.66 23
3181.79 19
3181.92 16
3182.05 15
3182.18 14
3182.31 13
3182.44 10
3182.57 6
3182.70 0
3182.83 0
3182.95 0
3183.08 0
3183.21 0
3183.34 0
3183.47 0
3183.60 0
3183.73 5
3183.86 13
3183.99 21
3184.12 26
3184.25 28
3184.38 27
3184.51 25
3184.64 21
3184.77 16
3184.90 12
3185.03 9
3185.16 6
3185.29 4
3185.42 1
3185.55 0
3185.68 0
3185.81 0
3185.94 0
3186.07 0
3186.20 4
3186.33 16
3186.46 32
3186.59 49
3186.72 64
3186.85 75
3186.98 81
3187.11 80
3187.24 76
3187.37 71
3187.50 68
3187.63 68
3187.76 70
3187.89 73
3188.02 75
3188.15 73
3188.28 66
3188.41 54
3188.53 40
3188.66 25
3188.79 15
3188.92 9
3189.05 8
3189.18 11
3189.31 16
3189.44 20
3189.57 20
3189.70 16
3189.83 9
3189.96 1
3190.09 0
3190.22 0
3190.35 0
3190.48 0
3190.61 8
3190.74 21
3190.87 34
3191.00 46
3191.13 55
3191.26 60
3191.39 61
3191.52 59
3191.65 54
3191.78 48
3191.91 43
3192.04 38
3192.17 36
3192.30 35
3192.43 38
3192.56 44
3192.69 54
3192.82 68
3192.95 85
3193.08 104
3193.21 122
3193.34 137
3193.47 145
3193.60 146
3193.73 139
3193.86 125
3193.99 105
3194.12 83
3194.25 59
3194.38 36
3194.51 17
3194.64 1
3194.77 0
3194.90 0
3195.03 0
3195.16 0
3195.29 3
3195.42 14
3195.55 27
3195.68 38
3195.81 46
3195.94 51
3196.07 52
3196.20 51
3196.33 48
3196.46 44
3196.59 40
3196.72 36
3196.85 34
3196.98 32
3197.11 32
3197.24 32
3197.37 33
3197.50 35
3197.63 36
3197.76 37
3197.89 38
3198.02 39
3198.15 38
3198.28 38
3198.41 37
3198.54 36
3198.67 37
3198.80 37
3198.93 38
3199.06 39
3199.19 39
3199.32 39
3199.45 38
3199.58 37
3199.71 37
3199.84 37
3199.97 37
3200.10 35
3200.23 32
3200.36 26
3200.49 17
3200.62 7
3200.75 0
3200.88 0
3201.01 0
3201.14 0
3201.27 0
3201.40 11
3201.53 24
3201.66 36
3201.79 47
3201.92 55
3202.05 60
3202.18 65
3202.31 69
3202.44 72
3202.57 74
3202.70 74
3202.83 70
3202.96 63
3203.09 54
3203.22 42
3203.35 31
3203.48 22
3203.61 17
3203.74 16
3203.87 19
3204.00 23
3204.13 29
3204.26 34
3204.39 39
3204.52 42
3204.65 46
3204.78 50
3204.91 58
3205.04 68
3205.17 81
3205.30 96
3205.43 112
3205.56 125
3205.69 135
3205.82 139
3205.95 138
3206.09 132
3206.22 123
3206.35 113
3206.48 105
3206.61 100
3206.74 99
3206.87 101
3207.00 106
3207.13 111
3207.26 116
3207.39 120
3207.52 122
3207.65 123
3207.78 123
3207.91 122
3208.04 123
3208.17 124
3208.30 129
3208.43 135
3208.56 143
3208.69 152
3208.82 160
3208.95 166
3209.08 168
3209.21 168
3209.34 165
3209.47 160
3209.60 156
3209.73 153
3209.86 152
3209.99 153
3210.12 154
3210.25 156
3210.38 159
3210.51 162
3210.64 165
3210.77 170
3210.90 176
3211.03 183
3211.16 190
3211.29 195
3211.42 196
3211.55 194
3211.69 187
3211.82 176
3211.95 162
3212.08 147
3212.21 133
3212.34 121
3212.47 112
3212.60 107
3212.73 104
3212.86 102
3212.99 102
3213.12 101
3213.25 99
3213.38 98
3213.51 96
3213.64 94
3213.77 91
3213.90 87
3214.03 82
3214.16 74
3214.29 64
3214.42 52
3214.55 41
3214.68 31
3214.81 26
3214.94 25
3215.07 28
3215.20 34
3215.33 41
3215.46 45
3215.60 47
3215.73 46
3215.86 41
3215.99 36
3216.12 30
3216.25 27
3216.38 26
3216.51 28
3216.64 31
3216.77 34
3216.90 37
3217.03 37
3217.16 34
3217.29 28
3217.42 20
3217.55 12
3217.68 5
3217.81 2
3217.94 2
3218.07 6
3218.20 13
3218.33 21
3218.46 30
3218.59 36
3218.72 39
3218.86 41
3218.99 40
3219.12 39
3219.25 39
3219.38 41
3219.51 45
3219.64 51
3219.77 58
3219.90 66
3220.03 74
3220.16 82
3220.29 92
3220.42 102
3220.55 113
3220.68 123
3220.81 132
3220.94 137
3221.07 138
3221.20 135
3221.33 130
3221.46 124
3221.60 119
3221.73 117
3221.86 116
3221.99 115
3222.12 114
3222.25 110
3222.38 103
3222.51 94
3222.64 83
3222.77 75
3222.90 70
3223.03 69
3223.16 71
3223.29 75
3223.42 79
3223.55 80
3223.68 77
3223.81 71
3223.94 61
3224.07 50
3224.21 39
3224.34 29
3224.47 22
3224.60 17
3224.73 13
3224.86 10
3224.99 7
3225.12 3
3225.25 0
3225.38 0
3225.51 0
3225.64 0
3225.77 0
3225.90 0
3226.03 0
3226.16 0
3226.29 8
3226.43 22
3226.56 38
3226.69 56
3226.82 75
3226.95 95
3227.08 113
3227.21 129
3227.34 142
3227.47 153
3227.60 160
3227.73 166
3227.86 172
3227.99 178
3228.12 183
3228.25 188
3228.38 191
3228.51 191
3228.65 187
3228.78 180
3228.91 169
3229.04 155
3229.17 140
3229.30 124
3229.43 108
3229.56 92
3229.69 78
3229.82 68
3229.95 61
3230.08 59
3230.21 62
3230.34 68
3230.47 78
3230.61 87
3230.74 95
3230.87 100
3231.00 102
3231.13 102
3231.26 100
3231.39 98
3231.52 99
3231.65 105
3231.78 114
3231.91 127
3232.04 143
3232.17 160
3232.30 177
3232.44 192
3232.57 204
3232.70 212
3232.83 218
3232.96 223
3233.09 227
3233.22 231
3233.35 235
3233.48 240
3233.61 243
3233.74 245
3233.87 244
3234.00 241
3234.13 235
3234.27 228
3234.40 223
3234.53 219
3234.66 216
3234.79 213
3234.92 209
3235.05 203
3235.18 193
3235.31 180
3235.44 165
3235.57 149
3235.70 135
3235.83 123
3235.97 114
3236.10 108
3236.23 104
3236.36 103
3236.49 104
3236.62 106
3236.75 109
3236.88 113
3237.01 118
3237.14 122
3237.27 125
3237.40 127
3237.53 129
3237.67 130
3237.80 132
3237.93 134
3238.06 136
3238.19 138
3238.32 139
3238.45 140
3238.58 141
3238.71 143
3238.84 146
3238.97 150
3239.10 155
3239.24 162
3239.37 169
3239.50 176
3239.63 181
3239.76 183
3239.89 182
3240.02 178
3240.15 170
3240.28 159
3240.41 145
3240.54 130
3240.68 114
3240.81 100
3240.94 88
3241.07 80
3241.20 76
3241.33 76
3241.46 80
3241.59 85
3241.72 91
3241.85 95
3241.98 96
3242.11 94
3242.25 88
3242.38 78
3242.51 67
3242.64 54
3242.77 40
3242.90 28
3243.03 17
3243.16 8
3243.29 2
3243.42 0
3243.56 0
3243.69 0
3243.82 0
3243.95 0
3244.08 0
3244.21 0
3244.34 0
3244.47 0
3244.60 0
3244.73 5
3244.86 15
3245.00 27
3245.13 39
3245.26 49
3245.39 56
3245.52 61
3245.65 65
3245.78 68
3245.91 73
3246.04 80
3246.17 88
3246.31 97
3246.44 105
3246.57 112
3246.70 118
3246.83 121
3246.96 124
3247.09 126
3247.22 127
3247.35 127
3247.48 125
3247.62 123
3247.75 119
3247.88 114
3248.01 110
3248.14 107
3248.27 104
3248.40 102
3248.53 100
3248.66 96
3248.79 89
3248.93 81
3249.06 71
3249.19 62
3249.32 55
3249.45 52
3249.58 52
3249.71 56
3249.84 65
3249.97 76
3250.11 89
3250.24 104
3250.37 119
3250.50 134
3250.63 148
3250.76 160
3250.89 168
3251.02 172
3251.15 170
3251.28 163
3251.42 149
3251.55 133
3251.68 114
3251.81 97
3251.94 83
3252.07 73
3252.20 67
3252.33 63
3252.46 60
3252.60 57
3252.73 52
3252.86 46
3252.99 40
3253.12 36
3253.25 36
3253.38 42
3253.51 55
3253.64 73
3253.78 94
3253.91 117
3254.04 140
3254.17 160
3254.30 177
3254.43 193
3254.56 208
3254.69 224
3254.83 241
3254.96 261
3255.09 281
3255.22 300
3255.35 317
3255.48 329
3255.61 337
3255.74 343
3255.87 347
3256.01 353
3256.14 361
3256.27 372
3256.40 385
3256.53 400
3256.66 414
3256.79 429
3256.92 444
3257.06 461
3257.19 481
3257.32 505
3257.45 531
3257.58 559
3257.71 587
3257.84 610
3257.97 628
3258.11 639
3258.24 643
3258.37 641
3258.50 634
3258.63 621
3258.76 605
3258.89 586
3259.02 567
3259.16 548
3259.29 530
3259.42 514
3259.55 502
3259.68 492
3259.81 485
3259.94 481
3260.07 478
3260.21 478
3260.34 478
3260.47 479
3260.60 480
3260.73 479
3260.86 476
3260.99 470
3261.12 460
3261.26 444
3261.39 422
3261.52 396
3261.65 364
3261.78 331
3261.91 297
3262.04 265
3262.17 237
3262.31 215
3262.44 198
3262.57 185
3262.70 175
3262.83 164
3262.96 153
3263.09 139
3263.22 125
3263.36 112
3263.49 102
3263.62 99
3263.75 101
3263.88 109
3264.01 120
3264.14 131
3264.28 139
3264.41 143
3264.54 144
3264.67 141
3264.80 138
3264.93 135
3265.06 134
3265.20 136
3265.33 140
3265.46 145
3265.59 150
3265.72 154
3265.85 158
3265.98 162
3266.11 166
3266.25 172
3266.38 178
3266.51 185
3266.64 192
3266.77 196
3266.90 197
3267.03 194
3267.17 187
3267.30 175
3267.43 161
3267.56 147
3267.69 133
3267.82 123
3267.95 117
3268.09 113
3268.22 112
3268.35 112
3268.48 112
3268.61 110
3268.74 106
3268.87 100
3269.01 92
3269.14 83
3269.27 74
3269.40 64
3269.53 53
3269.66 41
3269.79 29
3269.93 17
3270.06 3
3270.19 0
3270.32 0
3270.45 0
3270.58 0
3270.72 0
3270.85 0
3270.98 0
3271.11 0
3271.24 15
3271.37 35
3271.50 53
3271.64 69
3271.77 82
3271.90 93
3272.03 102
3272.16 109
3272.29 114
3272.42 118
3272.56 121
3272.69 124
3272.82 126
3272.95 128
3273.08 130
3273.21 133
3273.35 136
3273.48 138
3273.61 141
3273.74 144
3273.87 147
3274.00 150
3274.13 152
3274.27 154
3274.40 154
3274.53 154
3274.66 154
3274.79 154
3274.92 155
3275.06 157
3275.19 159
3275.32 161
3275.45 162
3275.58 161
3275.71 158
3275.84 151
3275.98 143
3276.11 133
3276.24 123
3276.37 114
3276.50 106
3276.63 101
3276.77 98
3276.90 99
3277.03 101
3277.16 107
3277.29 115
3277.42 125
3277.56 136
3277.69 148
3277.82 160
3277.95 170
3278.08 178
3278.21 184
3278.35 188
3278.48 191
3278.61 191
3278.74 191
3278.87 188
3279.00 183
3279.14 175
3279.27 163
3279.40 149
3279.53 132
3279.66 113
3279.79 94
3279.93 74
3280.06 56
3280.19 39
3280.32 25
3280.45 13
3280.58 6
3280.72 4
3280.85 8
3280.98 18
3281.11 33
3281.24 50
3281.37 66
3281.51 78
3281.64 83
3281.77 81
3281.90 72
3282.03 58
3282.16 41
3282.30 25
3282.43 11
3282.56 0
3282.69 0
3282.82 0
3282.95 0
3283.09 0
3283.22 0
3283.35 0
3283.48 0
3283.61 1
3283.74 10
3283.88 21
3284.01 35
3284.14 49
3284.27 62
3284.40 72
3284.54 78
3284.67 78
3284.80 74
3284.93 66
3285.06 54
3285.19 41
3285.33 27
3285.46 15
3285.59 5
3285.72 0
3285.85 0
3285.98 0
3286.12 2
3286.25 9
3286.38 17
3286.51 25
3286.64 33
3286.78 41
3286.91 49
3287.04 55
3287.17 61
3287.30 65
3287.43 66
3287.57 63
3287.70 56
3287.83 45
3287.96 32
3288.09 17
3288.23 3
3288.36 0
3288.49 0
3288.62 0
3288.75 0
3288.88 0
3289.02 0
3289.15 0
3289.28 2
3289.41 9
3289.54 15
3289.68 19
3289.81 21
3289.94 21
3290.07 21
3290.20 22
3290.33 27
3290.47 35
3290.60 46
3290.73 59
3290.86 71
3290.99 80
3291.13 85
3291.26 86
3291.39 83
3291.52 79
3291.65 74
3291.79 70
3291.92 68
3292.05 67
3292.18 66
3292.31 65
3292.45 63
3292.58 59
3292.71 52
3292.84 43
3292.97 33
3293.10 23
3293.24 13
3293.37 6
3293.50 1
3293.63 0
3293.76 0
3293.90 3
3294.03 7
3294.16 11
3294.29 15
3294.42 18
3294.56 21
3294.69 23
3294.82 25
3294.95 26
3295.08 27
3295.22 28
3295.35 30
3295.48 32
3295.61 36
3295.74 42
3295.88 50
3296.01 60
3296.14 70
3296.27 80
3296.40 89
3296.54 95
3296.67 99
3296.80 99
3296.93 95
3297.06 90
3297.20 83
3297.33 76
3297.46 69
3297.59 64
3297.72 61
3297.86 61
3297.99 62
3298.12 63
3298.25 65
3298.38 66
3298.52 64
3298.65 60
3298.78 52
3298.91 43
3299.04 33
3299.18 25
3299.31 20
3299.44 19
3299.57 23
3299.70 31
3299.84 43
3299.97 55
3300.10 68
3300.23 79
3300.36 88
3300.50 96
3300.63 101
3300.76 104
3300.89 105
3301.03 105
3301.16 104
3301.29 103
3301.42 101
3301.55 98
3301.69 95
3301.82 92
3301.95 91
3302.08 91
3302.21 93
3302.35 100
3302.48 109
3302.61 119
3302.74 130
3302.87 140
3303.01 148
3303.14 155
3303.27 160
3303.40 165
3303.54 169
3303.67 174
3303.80 179
3303.93 182
3304.06 184
3304.20 185
3304.33 184
3304.46 183
3304.59 182
3304.72 180
3304.86 176
3304.99 171
3305.12 163
3305.25 152
3305.39 138
3305.52 124
3305.65 111
3305.78 98
3305.91 88
3306.05 78
3306.18 68
3306.31 60
3306.44 51
3306.58 44
3306.71 38
3306.84 33
3306.97 29
3307.10 25
3307.24 22
3307.37 20
3307.50 20
3307.63 22
3307.77 28
3307.90 38
3308.03 50
3308.16 65
3308.29 78
3308.43 89
3308.56 95
3308.69 97
3308.82 95
3308.96 91
3309.09 86
3309.22 83
3309.35 81
3309.48 82
3309.62 84
3309.75 88
3309.88 92
3310.01 96
3310.15 100
3310.28 103
3310.41 105
3310.54 107
3310.67 109
3310.81 110
3310.94 112
3311.07 113
3311.20 113
3311.34 112
3311.47 110
3311.60 107
3311.73 102
3311.87 97
3312.00 91
3312.13 85
3312.26 79
3312.39 73
3312.53 67
3312.66 60
3312.79 54
3312.92 48
3313.06 43
3313.19 39
3313.32 36
3313.45 35
3313.59 36
3313.72 37
3313.85 39
3313.98 41
3314.11 42
3314.25 44
3314.38 48
3314.51 55
3314.64 65
3314.78 78
3314.91 94
3315.04 110
3315.17 125
3315.31 137
3315.44 144
3315.57 147
3315.70 146
3315.84 142
3315.97 137
3316.10 132
3316.23 127
3316.36 124
3316.50 120
3316.63 115
3316.76 110
3316.89 103
3317.03 96
3317.16 90
3317.29 86
3317.42 84
3317.56 83
3317.69 85
3317.82 87
3317.95 89
3318.09 91
3318.22 92
3318.35 92
3318.48 89
3318.62 84
3318.75 74
3318.88 61
3319.01 45
3319.15 28
3319.28 11
3319.41 0
3319.54 0
3319.68 0
3319.81 0
3319.94 0
3320.07 0
3320.21 0
3320.34 0
3320.47 0
3320.60 11
3320.74 23
3320.87 33
3321.00 40
3321.13 42
3321.27 40
3321.40 34
3321.53 26
3321.66 19
3321.80 15
3321.93 14
3322.06 16
3322.19 21
3322.33 26
3322.46 29
3322.59 29
3322.72 27
3322.86 23
3322.99 19
3323.12 15
3323.25 12
3323.39 9
3323.52 5
3323.65 1
3323.78 0
3323.92 0
3324.05 0
3324.18 0
3324.31 0
3324.45 0
3324.58 0
3324.71 5
3324.84 14
3324.98 20
3325.11 23
3325.24 22
3325.37 18
3325.51 12
3325.64 6
3325.77 0
3325.90 0
3326.04 0
3326.17 0
3326.30 3
3326.43 11
3326.57 22
3326.70 33
3326.83 43
3326.96 51
3327.10 55
3327.23 56
3327.36 54
3327.50 50
3327.63 44
3327.76 40
3327.89 37
3328.03 35
3328.16 35
3328.29 36
3328.42 36
3328.56 38
3328.69 38
3328.82 39
3328.95 39
3329.09 41
3329.22 44
3329.35 50
3329.48 57
3329.62 65
3329.75 74
3329.88 82
3330.02 87
3330.15 89
3330.28 87
3330.41 82
3330.55 75
3330.68 67
3330.81 59
3330.94 53
3331.08 49
3331.21 48
3331.34 49
3331.47 51
3331.61 53
3331.74 55
3331.87 58
3332.01 61
3332.14 65
3332.27 72
3332.40 81
3332.54 93
3332.67 107
3332.80 121
3332.93 135
3333.07 146
3333.20 155
3333.33 161
3333.47 165
3333.60 167
3333.73 167
3333.86 166
3334.00 162
3334.13 156
3334.26 147
3334.39 135
3334.53 122
3334.66 108
3334.79 96
3334.93 87
3335.06 80
3335.19 76
3335.32 74
3335.46 73
3335.59 73
3335.72 71
3335.85 68
3335.99 64
3336.12 56
3336.25 47
3336.39 35
3336.52 22
3336.65 9
3336.78 0
3336.92 0
3337.05 0
3337.18 0
3337.32 0
3337.45 0
3337.58 0
3337.71 0
3337.85 0
3337.98 0
3338.11 3
3338.25 13
3338.38 25
3338.51 39
3338.64 52
3338.78 61
3338.91 64
3339.04 61
3339.18 54
3339.31 44
3339.44 36
3339.57 32
3339.71 32
3339.84 39
3339.97 49
3340.11 61
3340.24 73
3340.37 82
3340.50 86
3340.64 86
3340.77 84
3340.90 81
3341.04 80
3341.17 83
3341.30 89
3341.43 99
3341.57 109
3341.70 117
3341.83 121
3341.97 120
3342.10 112
3342.23 101
3342.36 88
3342.50 76
3342.63 67
3342.76 66
3342.90 71
3343.03 82
3343.16 97
3343.29 113
3343.43 126
3343.56 133
3343.69 132
3343.83 123
3343.96 110
3344.09 94
3344.23 81
3344.36 71
3344.49 67
3344.62 67
3344.76 72
3344.89 77
3345.02 83
3345.16 86
3345.29 88
3345.42 88
3345.55 87
3345.69 86
3345.82 85
3345.95 83
3346.09 80
3346.22 76
3346.35 69
3346.49 61
3346.62 51
3346.75 39
3346.88 25
3347.02 12
3347.15 0
3347.28 0
3347.42 0
3347.55 0
3347.68 0
3347.82 0
3347.95 0
3348.08 1
3348.21 6
3348.35 9
3348.48 11
3348.61 13
3348.75 14
3348.88 16
3349.01 19
3349.15 23
3349.28 27
3349.41 32
3349.55 37
3349.68 43
3349.81 49
3349.94 57
3350.08 66
3350.21 76
3350.34 86
3350.48 95
3350.61 101
3350.74 103
3350.88 100
3351.01 93
3351.14 82
3351.27 67
3351.41 53
3351.54 40
3351.67 32
3351.81 27
3351.94 27
3352.07 31
3352.21 38
3352.34 48
3352.47 61
3352.61 78
3352.74 98
3352.87 121
3353.01 145
3353.14 167
3353.27 183
3353.40 192
3353.54 192
3353.67 185
3353.80 172
3353.94 158
3354.07 145
3354.20 135
3354.34 131
3354.47 130
3354.60 132
3354.74 134
3354.87 136
3355.00 137
3355.14 136
3355.27 135
3355.40 133
3355.53 132
3355.67 130
3355.80 129
3355.93 129
3356.07 129
3356.20 131
3356.33 133
3356.47 136
3356.60 138
3356.73 137
3356.87 134
3357.00 127
3357.13 117
3357.27 107
3357.40 97
3357.53 89
3357.67 85
3357.80 84
3357.93 86
3358.07 90
3358.20 94
3358.33 98
3358.47 102
3358.60 104
3358.73 106
3358.86 109
3359.00 111
3359.13 114
3359.26 118
3359.40 123
3359.53 128
3359.66 134
3359.80 139
3359.93 143
3360.06 146
3360.20 148
3360.33 149
3360.46 150
3360.60 152
3360.73 156
3360.86 161
3361.00 168
3361.13 174
3361.26 179
3361.40 179
3361.53 175
3361.66 168
3361.80 158
3361.93 149
3362.06 143
3362.20 142
3362.33 146
3362.46 155
3362.60 168
3362.73 182
3362.86 195
3363.00 206
3363.13 214
3363.26 219
3363.40 220
3363.53 217
3363.66 211
3363.80 202
3363.93 193
3364.06 184
3364.20 177
3364.33 173
3364.46 173
3364.60 177
3364.73 184
3364.86 194
3365.00 205
3365.13 218
3365.26 229
3365.40 239
3365.53 245
3365.66 247
3365.80 245
3365.93 238
3366.06 225
3366.20 209
3366.33 189
3366.46 169
3366.60 149
3366.73 131
3366.86 117
3367.00 107
3367.13 102
3367.26 103
3367.40 108
3367.53 117
3367.66 128
3367.80 140
3367.93 152
3368.06 161
3368.20 168
3368.33 172
3368.46 173
3368.60 172
3368.73 169
3368.86 165
3369.00 160
3369.13 155
3369.27 151
3369.40 147
3369.53 144
3369.67 143
3369.80 145
3369.93 149
3370.07 155
3370.20 163
3370.33 174
3370.47 187
3370.60 201
3370.73 217
3370.87 234
3371.00 251
3371.13 268
3371.27 283
3371.40 297
3371.53 308
3371.67 316
3371.80 322
3371.93 325
3372.07 325
3372.20 324
3372.33 322
3372.47 319
3372.60 318
3372.74 318
3372.87 319
3373.00 321
3373.14 324
3373.27 325
3373.40 325
3373.54 323
3373.67 317
3373.80 310
3373.94 301
3374.07 292
3374.20 283
3374.34 276
3374.47 269
3374.60 263
3374.74 256
3374.87 249
3375.01 240
3375.14 232
3375.27 225
3375.41 219
3375.54 215
3375.67 211
3375.81 207
3375.94 201
3376.07 192
3376.21 179
3376.34 164
3376.47 147
3376.61 128
3376.74 109
3376.88 91
3377.01 73
3377.14 58
3377.28 44
3377.41 33
3377.54 25
3377.68 20
3377.81 16
3377.94 15
3378.08 15
3378.21 17
3378.35 21
3378.48 28
3378.61 38
3378.75 53
3378.88 70
3379.01 88
3379.15 104
3379.28 116
3379.41 123
3379.55 124
3379.68 121
3379.82 115
3379.95 110
3380.08 107
3380.22 106
3380.35 108
3380.48 111
3380.62 113
3380.75 115
3380.88 114
3381.02 112
3381.15 109
3381.29 107
3381.42 107
3381.55 109
3381.69 113
3381.82 118
3381.95 123
3382.09 126
3382.22 127
3382.35 126
3382.49 123
3382.62 119
3382.76 113
3382.89 108
3383.02 103
3383.16 101
3383.29 100
3383.42 103
3383.56 107
3383.69 113
3383.83 118
3383.96 121
3384.09 120
3384.23 117
3384.36 112
3384.49 107
3384.63 104
3384.76 103
3384.90 105
3385.03 107
3385.16 107
3385.30 104
3385.43 97
3385.56 87
3385.70 74
3385.83 61
3385.97 50
3386.10 41
3386.23 35
3386.37 31
3386.50 30
3386.63 32
3386.77 34
3386.90 37
3387.04 40
3387.17 41
3387.30 39
3387.44 36
3387.57 32
3387.70 27
3387.84 23
3387.97 21
3388.11 21
3388.24 24
3388.37 27
3388.51 31
3388.64 35
3388.78 37
3388.91 38
3389.04 38
3389.18 36
3389.31 34
3389.44 32
3389.58 29
3389.71 25
3389.85 22
3389.98 19
3390.11 17
3390.25 17
3390.38 19
3390.52 22
3390.65 28
3390.78 33
3390.92 37
3391.05 40
3391.18 41
3391.32 40
3391.45 37
3391.59 35
3391.72 34
3391.85 35
3391.99 38
3392.12 43
3392.26 48
3392.39 52
3392.52 55
3392.66 56
3392.79 55
3392.93 52
3393.06 50
3393.19 48
3393.33 47
3393.46 46
3393.59 45
3393.73 41
3393.86 33
3394.00 21
3394.13 6
3394.26 0
3394.40 0
3394.53 0
3394.67 0
3394.80 0
3394.93 0
3395.07 0
3395.20 1
3395.34 14
3395.47 25
3395.60 31
3395.74 32
3395.87 28
3396.01 21
3396.14 11
3396.27 1
3396.41 0
3396.54 0
3396.68 0
3396.81 0
3396.94 0
3397.08 0
3397.21 6
3397.35 10
3397.48 15
3397.61 20
3397.75 25
3397.88 32
3398.02 38
3398.15 43
3398.28 46
3398.42 45
3398.55 41
3398.69 35
3398.82 26
3398.95 16
3399.09 8
3399.22 2
3399.36 1
3399.49 3
3399.62 10
3399.76 20
3399.89 32
3400.03 42
3400.16 51
3400.29 56
3400.43 56
3400.56 53
3400.70 47
3400.83 40
3400.96 34
3401.10 31
3401.23 32
3401.37 36
3401.50 43
3401.63 50
3401.77 58
3401.90 65
3402.04 70
3402.17 73
3402.30 77
3402.44 82
3402.57 87
3402.71 92
3402.84 96
3402.98 97
3403.11 96
3403.24 93
3403.38 89
3403.51 86
3403.65 85
3403.78 87
3403.91 93
3404.05 100
3404.18 108
3404.32 115
3404.45 120
3404.58 122
3404.72 120
3404.85 114
3404.99 105
3405.12 94
3405.26 81
3405.39 70
3405.52 60
3405.66 54
3405.79 51
3405.93 50
3406.06 49
3406.19 47
3406.33 42
3406.46 33
3406.60 20
3406.73 6
3406.87 0
3407.00 0
3407.13 0
3407.27 0
3407.40 0
3407.54 1
3407.67 14
3407.80 25
3407.94 34
3408.07 39
3408.21 42
3408.34 45
3408.48 47
3408.61 51
3408.74 56
3408.88 60
3409.01 62
3409.15 60
3409.28 53
3409.42 42
3409.55 28
3409.68 14
3409.82 3
3409.95 0
3410.09 0
3410.22 4
3410.36 13
3410.49 23
3410.62 33
3410.76 41
3410.89 48
3411.03 53
3411.16 57
3411.29 59
3411.43 60
3411.56 58
3411.70 55
3411.83 51
3411.97 48
3412.10 46
3412.23 46
3412.37 49
3412.50 53
3412.64 58
3412.77 63
3412.91 66
3413.04 69
3413.17 71
3413.31 74
3413.44 76
3413.58 77
3413.71 77
3413.85 76
3413.98 74
3414.12 71
3414.25 70
3414.38 70
3414.52 72
3414.65 78
3414.79 85
3414.92 92
3415.06 98
3415.19 104
3415.32 107
3415.46 108
3415.59 108
3415.73 107
3415.86 105
3416.00 102
3416.13 98
3416.26 92
3416.40 85
3416.53 76
3416.67 66
3416.80 54
3416.94 41
3417.07 29
3417.21 18
3417.34 9
3417.47 2
3417.61 0
3417.74 0
3417.88 0
3418.01 0
3418.15 0
3418.28 0
3418.41 0
3418.55 0
3418.68 0
3418.82 9
3418.95 19
3419.09 27
3419.22 33
3419.36 35
3419.49 35
3419.62 32
3419.76 30
3419.89 30
3420.03 33
3420.16 39
3420.30 48
3420.43 59
3420.57 70
3420.70 80
3420.83 88
3420.97 92
3421.10 92
3421.24 89
3421.37 84
3421.51 78
3421.64 73
3421.78 70
3421.91 71
3422.04 74
3422.18 79
3422.31 85
3422.45 89
3422.58 92
3422.72 93
3422.85 92
3422.99 93
3423.12 96
3423.25 101
3423.39 109
3423.52 120
3423.66 133
3423.79 148
3423.93 162
3424.06 176
3424.20 187
3424.33 197
3424.47 204
3424.60 207
3424.73 206
3424.87 199
3425.00 188
3425.14 174
3425.27 156
3425.41 136
3425.54 115
3425.68 94
3425.81 75
3425.95 58
3426.08 43
3426.21 33
3426.35 27
3426.48 27
3426.62 32
3426.75 43
3426.89 57
3427.02 74
3427.16 92
3427.29 109
3427.43 123
3427.56 133
3427.69 139
3427.83 140
3427.96 138
3428.10 133
3428.23 125
3428.37 116
3428.50 105
3428.64 93
3428.77 82
3428.91 71
3429.04 61
3429.18 51
3429.31 42
3429.44 35
3429.58 30
3429.71 26
3429.85 25
3429.98 27
3430.12 31
3430.25 36
3430.39 40
3430.52 42
3430.66 40
3430.79 34
3430.93 24
3431.06 13
3431.20 2
3431.33 0
3431.46 0
3431.60 0
3431.73 0
3431.87 0
3432.00 0
3432.14 1
3432.27 6
3432.41 9
3432.54 10
3432.68 10
3432.81 9
3432.95 7
3433.08 5
3433.22 1
3433.35 0
3433.48 0
3433.62 0
3433.75 0
3433.89 0
3434.02 0
3434.16 0
3434.29 0
3434.43 2
3434.56 5
3434.70 8
3434.83 10
3434.97 13
3435.10 16
3435.24 19
3435.37 23
3435.51 28
3435.64 32
3435.77 36
3435.91 38
3436.04 37
3436.18 33
3436.31 27
3436.45 18
3436.58 8
3436.72 0
3436.85 0
3436.99 0
3437.12 0
3437.26 0
3437.39 0
3437.53 3
3437.66 13
3437.80 24
3437.93 35
3438.07 45
3438.20 51
3438.34 54
3438.47 52
3438.61 46
3438.74 38
3438.87 28
3439.01 19
3439.14 11
3439.28 6
3439.41 3
3439.55 1
3439.68 1
3439.82 3
3439.95 7
3440.09 15
3440.22 25
3440.36 39
3440.49 54
3440.63 68
3440.76 79
3440.90 86
3441.03 88
3441.17 84
3441.30 78
3441.44 71
3441.57 65
3441.71 61
3441.84 60
3441.98 59
3442.11 58
3442.25 56
3442.38 52
3442.52 45
3442.65 38
3442.79 33
3442.92 30
3443.05 32
3443.19 39
3443.32 48
3443.46 56
3443.59 61
3443.73 61
3443.86 56
3444.00 45
3444.13 33
3444.27 22
3444.40 14
3444.54 10
3444.67 9
3444.81 10
3444.94 12
3445.08 13
3445.21 13
3445.35 13
3445.48 13
3445.62 15
3445.75 19
3445.89 24
3446.02 29
3446.16 35
3446.29 42
3446.43 50
3446.56 59
3446.70 70
3446.83 84
3446.97 100
3447.10 116
3447.24 132
3447.37 145
3447.51 156
3447.64 162
3447.78 165
3447.91 166
3448.05 165
3448.18 165
3448.32 166
3448.45 168
3448.59 171
3448.72 174
3448.86 176
3448.99 177
3449.13 176
3449.26 174
3449.40 171
3449.53 169
3449.67 169
3449.80 174
3449.94 181
3450.07 192
3450.21 204
3450.34 214
3450.48 222
3450.61 226
3450.75 228
3450.88 230
3451.02 232
3451.15 238
3451.29 248
3451.42 260
3451.56 274
3451.69 288
3451.83 298
3451.96 304
3452.10 306
3452.23 303
3452.37 298
3452.50 291
3452.64 283
3452.77 276
3452.91 269
3453.04 263
3453.18 258
3453.31 252
3453.45 246
3453.58 238
3453.72 230
3453.85 221
3453.99 209
3454.12 196
3454.26 181
3454.39 166
3454.53 151
3454.66 137
3454.80 125
3454.94 114
3455.07 106
3455.21 98
3455.34 92
3455.48 87
3455.61 83
3455.75 79
3455.88 77
3456.02 76
3456.15 74
3456.29 72
3456.42 69
3456.56 65
3456.69 60
3456.83 55
3456.96 49
3457.10 44
3457.23 40
3457.37 39
3457.50 42
3457.64 47
3457.77 54
3457.91 63
3458.04 72
3458.18 81
3458.31 88
3458.45 92
3458.58 94
3458.72 94
3458.85 92
3458.99 88
3459.13 84
3459.26 78
3459.40 71
3459.53 64
3459.67 57
3459.80 49
3459.94 42
3460.07 35
3460.21 29
3460.34 23
3460.48 16
3460.61 8
3460.75 1
3460.88 0
3461.02 0
3461.15 0
3461.29 0
3461.42 0
3461.56 0
3461.69 0
3461.83 2
3461.96 4
3462.10 5
3462.24 7
3462.37 11
3462.51 16
3462.64 22
3462.78 31
3462.91 39
3463.05 48
3463.18 56
3463.32 61
3463.45 65
3463.59 67
3463.72 67
3463.86 67
3463.99 66
3464.13 67
3464.26 71
3464.40 79
3464.54 91
3464.67 105
3464.81 122
3464.94 139
3465.08 153
3465.21 163
3465.35 168
3465.48 168
3465.62 163
3465.75 155
3465.89 145
3466.02 136
3466.16 129
3466.29 125
3466.43 125
3466.57 130
3466.70 140
3466.84 152
3466.97 166
3467.11 181
3467.24 196
3467.38 210
3467.51 223
3467.65 234
3467.78 242
3467.92 248
3468.05 252
3468.19 253
3468.32 252
3468.46 251
3468.60 249
3468.73 246
3468.87 243
3469.00 240
3469.14 237
3469.27 234
3469.41 231
3469.54 229
3469.68 226
3469.81 223
3469.95 219
3470.09 216
3470.22 213
3470.36 210
3470.49 208
3470.63 208
3470.76 208
3470.90 208
3471.03 209
3471.17 209
3471.30 208
3471.44 208
3471.57 207
3471.71 206
3471.85 205
3471.98 203
3472.12 201
3472.25 199
3472.39 196
3472.52 192
3472.66 188
3472.79 184
3472.93 179
3473.06 173
3473.20 167
3473.34 161
3473.47 154
3473.61 148
3473.74 143
3473.88 137
3474.01 132
3474.15 127
3474.28 120
3474.42 112
3474.56 102
3474.69 90
3474.83 77
3474.96 63
3475.10 50
3475.23 40
3475.37 32
3475.50 27
3475.64 25
3475.77 22
3475.91 19
3476.05 14
3476.18 9
3476.32 3
3476.45 0
3476.59 0
3476.72 6
3476.86 19
3476.99 37
3477.13 58
3477.27 81
3477.40 102
3477.54 119
3477.67 131
3477.81 137
3477.94 137
3478.08 134
3478.21 128
3478.35 120
3478.49 112
3478.62 104
3478.76 97
3478.89 89
3479.03 81
3479.16 74
3479.30 68
3479.43 64
3479.57 62
3479.71 61
3479.84 64
3479.98 68
3480.11 74
3480.25 82
3480.38 91
3480.52 100
3480.66 108
3480.79 114
3480.93 118
3481.06 119
3481.20 117
3481.33 114
3481.47 110
3481.60 106
3481.74 104
3481.88 104
3482.01 105
3482.15 108
3482.28 112
3482.42 117
3482.55 120
3482.69 122
3482.83 121
3482.96 118
3483.10 112
3483.23 102
3483.37 92
3483.50 81
3483.64 71
3483.78 63
3483.91 56
3484.05 52
3484.18 50
3484.32 49
3484.45 50
3484.59 53
3484.73 56
3484.86 60
3485.00 65
3485.13 70
3485.27 74
3485.40 77
3485.54 78
3485.68 77
3485.81 74
3485.95 71
3486.08 68
3486.22 66
3486.35 65
3486.49 65
3486.63 64
3486.76 60
3486.90 55
3487.03 46
3487.17 34
3487.30 21
3487.44 7
3487.58 0
3487.71 0
3487.85 0
3487.98 0
3488.12 0
3488.25 0
3488.39 0
3488.53 0
3488.66 7
3488.80 15
3488.93 20
3489.07 23
3489.20 22
3489.34 19
3489.48 13
3489.61 6
3489.75 0
3489.88 0
3490.02 0
3490.16 0
3490.29 0
3490.43 8
3490.56 21
3490.70 37
3490.83 53
3490.97 69
3491.11 85
3491.24 100
3491.38 113
3491.51 126
3491.65 138
3491.78 149
3491.92 159
3492.06 168
3492.19 175
3492.33 182
3492.46 189
3492.60 197
3492.74 204
3492.87 211
3493.01 217
3493.14 222
3493.28 224
3493.42 222
3493.55 218
3493.69 210
3493.82 201
3493.96 192
3494.09 183
3494.23 176
3494.37 172
3494.50 171
3494.64 175
3494.77 182
3494.91 193
3495.05 207
3495.18 223
3495.32 239
3495.45 254
3495.59 265
3495.73 271
3495.86 273
3496.00 269
3496.13 262
3496.27 253
3496.40 246
3496.54 241
3496.68 240
3496.81 244
3496.95 251
3497.08 259
3497.22 268
3497.36 275
3497.49 278
3497.63 277
3497.76 273
3497.90 268
3498.04 263
3498.17 260
3498.31 260
3498.44 264
3498.58 270
3498.72 279
3498.85 289
3498.99 299
3499.12 309
3499.26 316
3499.40 321
3499.53 322
3499.67 320
3499.80 315
3499.94 306
3500.08 295
3500.21 283
3500.35 270
3500.48 258
3500.62 246
3500.76 234
3500.89 224
3501.03 214
3501.16 205
3501.30 196
3501.44 185
3501.57 175
3501.71 165
3501.84 156
3501.98 151
3502.12 149
3502.25 150
3502.39 154
3502.52 158
3502.66 161
3502.80 161
3502.93 155
3503.07 146
3503.20 132
3503.34 116
3503.48 99
3503.61 82
3503.75 67
3503.88 53
3504.02 40
3504.16 29
3504.29 20
3504.43 12
3504.57 6
3504.70 1
3504.84 0
3504.97 0
3505.11 0
3505.25 0
3505.38 0
3505.52 0
3505.65 0
3505.79 0
3505.93 0
3506.06 2
3506.20 8
3506.33 16
3506.47 24
3506.61 33
3506.74 41
3506.88 49
3507.01 56
3507.15 64
3507.29 71
3507.42 78
3507.56 85
3507.70 91
3507.83 95
3507.97 97
3508.10 96
3508.24 95
3508.38 92
3508.51 91
3508.65 91
3508.78 93
3508.92 98
3509.06 105
3509.19 112
3509.33 118
3509.47 121
3509.60 121
3509.74 117
3509.87 110
3510.01 101
3510.15 92
3510.28 82
3510.42 75
3510.56 68
3510.69 61
3510.83 53
3510.96 44
3511.10 33
3511.24 20
3511.37 7
3511.51 0
3511.64 0
3511.78 0
3511.92 0
3512.05 0
3512.19 0
3512.33 0
3512.46 0
3512.60 0
3512.73 10
3512.87 25
3513.01 43
3513.14 60
3513.28 75
3513.42 85
3513.55 89
3513.69 85
3513.82 76
3513.96 63
3514.10 48
3514.23 34
3514.37 23
3514.51 16
3514.64 12
3514.78 12
3514.91 15
3515.05 18
3515.19 21
3515.32 25
3515.46 29
3515.60 34
3515.73 39
3515.87 44
3516.01 50
3516.14 55
3516.28 61
3516.41 65
3516.55 68
3516.69 70
3516.82 70
3516.96 68
3517.10 64
3517.23 59
3517.37 54
3517.50 49
3517.64 45
3517.78 42
3517.91 41
3518.05 42
3518.19 46
3518.32 53
3518.46 63
3518.60 75
3518.73 87
3518.87 99
3519.00 108
3519.14 113
3519.28 112
3519.41 106
3519.55 96
3519.69 84
3519.82 71
3519.96 59
3520.10 49
3520.23 43
3520.37 41
3520.50 43
3520.64 49
3520.78 56
3520.91 65
3521.05 73
3521.19 78
3521.32 80
3521.46 79
3521.60 76
3521.73 73
3521.87 72
3522.01 73
3522.14 78
3522.28 86
3522.41 95
3522.55 104
3522.69 111
3522.82 116
3522.96 119
3523.10 118
3523.23 116
3523.37 113
3523.51 109
3523.64 105
3523.78 100
3523.92 93
3524.05 85
3524.19 75
3524.32 64
3524.46 52
3524.60 41
3524.73 30
3524.87 22
3525.01 15
3525.14 8
3525.28 1
3525.42 0
3525.55 0
3525.69 0
3525.83 0
3525.96 0
3526.10 0
3526.24 0
3526.37 3
3526.51 18
3526.64 30
3526.78 38
3526.92 41
3527.05 40
3527.19 38
3527.33 35
3527.46 35
3527.60 37
3527.74 40
3527.87 45
3528.01 48
3528.15 48
3528.28 45
3528.42 40
3528.56 34
3528.69 29
3528.83 27
3528.97 27
3529.10 32
3529.24 40
3529.38 50
3529.51 62
3529.65 73
3529.79 83
3529.92 91
3530.06 94
3530.19 94
3530.33 89
3530.47 80
3530.60 67
3530.74 52
3530.88 35
3531.01 20
3531.15 7
3531.29 1
3531.42 1
3531.56 9
3531.70 23
3531.83 43
3531.97 67
3532.11 93
3532.24 117
3532.38 139
3532.52 157
3532.65 173
3532.79 185
3532.93 194
3533.06 201
3533.20 206
3533.34 211
3533.47 216
3533.61 221
3533.75 229
3533.88 237
3534.02 248
3534.16 260
3534.29 273
3534.43 286
3534.57 300
3534.70 314
3534.84 330
3534.98 346
3535.11 364
3535.25 383
3535.39 401
3535.52 417
3535.66 429
3535.80 435
3535.93 437
3536.07 435
3536.21 430
3536.34 424
3536.48 420
3536.62 419
3536.75 420
3536.89 423
3537.03 425
3537.16 427
3537.30 427
3537.44 425
3537.57 423
3537.71 423
3537.85 425
3537.98 432
3538.12 444
3538.26 457
3538.39 471
3538.53 482
3538.67 487
3538.80 485
3538.94 476
3539.08 461
3539.21 444
3539.35 427
3539.49 413
3539.63 405
3539.76 404
3539.90 410
3540.04 422
3540.17 438
3540.31 458
3540.45 478
3540.58 495
3540.72 506
3540.86 509
3540.99 503
3541.13 489
3541.27 470
3541.40 449
3541.54 430
3541.68 417
3541.81 411
3541.95 413
3542.09 421
3542.22 433
3542.36 447
3542.50 461
3542.63 472
3542.77 479
3542.91 482
3543.04 480
3543.18 474
3543.32 464
3543.46 451
3543.59 436
3543.73 420
3543.87 403
3544.00 385
3544.14 367
3544.28 349
3544.41 331
3544.55 315
3544.69 301
3544.82 292
3544.96 288
3545.10 288
3545.23 292
3545.37 298
3545.51 303
3545.65 305
3545.78 304
3545.92 298
3546.06 288
3546.19 276
3546.33 263
3546.47 250
3546.60 238
3546.74 227
3546.88 218
3547.01 210
3547.15 202
3547.29 196
3547.42 190
3547.56 186
3547.70 184
3547.84 182
3547.97 179
3548.11 173
3548.25 164
3548.38 151
3548.52 135
3548.66 119
3548.79 107
3548.93 100
3549.07 100
3549.20 108
3549.34 120
3549.48 135
3549.62 149
3549.75 158
3549.89 164
3550.03 164
3550.16 162
3550.30 159
3550.44 158
3550.57 158
3550.71 160
3550.85 162
3550.99 162
3551.12 159
3551.26 152
3551.40 143
3551.53 131
3551.67 118
3551.81 107
3551.94 97
3552.08 89
3552.22 83
3552.36 80
3552.49 79
3552.63 82
3552.77 87
3552.90 94
3553.04 101
3553.18 108
3553.31 112
3553.45 115
3553.59 115
3553.73 114
3553.86 112
3554.00 110
3554.14 108
3554.27 106
3554.41 104
3554.55 103
3554.68 102
3554.82 101
3554.96 100
3555.10 98
3555.23 96
3555.37 93
3555.51 88
3555.64 82
3555.78 76
3555.92 69
3556.06 64
3556.19 58
3556.33 54
3556.47 48
3556.60 43
3556.74 37
3556.88 31
3557.01 26
3557.15 24
3557.29 28
3557.43 38
3557.56 54
3557.70 73
3557.84 92
3557.97 109
3558.11 119
3558.25 119
3558.39 110
3558.52 93
3558.66 71
3558.80 48
3558.93 29
3559.07 17
3559.21 13
3559.35 16
3559.48 25
3559.62 37
3559.76 47
3559.89 54
3560.03 56
3560.17 55
3560.31 53
3560.44 51
3560.58 51
3560.72 55
3560.85 63
3560.99 73
3561.13 84
3561.27 94
3561.40 102
3561.54 108
3561.68 112
3561.81 115
3561.95 117
3562.09 120
3562.23 122
3562.36 126
3562.50 129
3562.64 131
3562.77 132
3562.91 130
3563.05 126
3563.19 120
3563.32 112
3563.46 103
3563.60 95
3563.74 90
3563.87 88
3564.01 89
3564.15 92
3564.28 98
3564.42 106
3564.56 113
3564.70 120
3564.83 127
3564.97 133
3565.11 139
3565.24 144
3565.38 150
3565.52 155
3565.66 161
3565.79 165
3565.93 168
3566.07 168
3566.21 166
3566.34 163
3566.48 159
3566.62 154
3566.75 151
3566.89 148
3567.03 147
3567.17 147
3567.30 147
3567.44 147
3567.58 146
3567.72 144
3567.85 143
3567.99 142
3568.13 141
3568.27 141
3568.40 142
3568.54 142
3568.68 142
3568.81 142
3568.95 140
3569.09 138
3569.23 133
3569.36 128
3569.50 121
3569.64 112
3569.78 103
3569.91 93
3570.05 82
3570.19 72
3570.33 62
3570.46 54
3570.60 48
3570.74 43
3570.87 41
3571.01 41
3571.15 41
3571.29 42
3571.42 41
3571.56 40
3571.70 40
3571.84 40
3571.97 44
3572.11 51
3572.25 63
3572.39 79
3572.52 95
3572.66 109
3572.80 120
3572.94 125
3573.07 124
3573.21 120
3573.35 112
3573.48 102
3573.62 92
3573.76 82
3573.90 73
3574.03 65
3574.17 60
3574.31 57
3574.45 58
3574.58 63
3574.72 71
3574.86 81
3575.00 89
3575.13 96
3575.27 100
3575.41 101
3575.55 97
3575.68 91
3575.82 81
3575.96 70
3576.10 58
3576.23 46
3576.37 35
3576.51 29
3576.65 28
3576.78 33
3576.92 42
3577.06 54
3577.20 68
3577.33 80
3577.47 88
3577.61 92
3577.75 92
3577.88 89
3578.02 84
3578.16 77
3578.30 70
3578.43 62
3578.57 54
3578.71 46
3578.85 38
3578.98 32
3579.12 26
3579.26 23
3579.40 21
3579.53 22
3579.67 26
3579.81 31
3579.95 37
3580.08 43
3580.22 49
3580.36 54
3580.50 58
3580.63 62
3580.77 66
3580.91 70
3581.05 75
3581.18 78
3581.32 80
3581.46 80
3581.60 76
3581.73 68
3581.87 58
3582.01 47
3582.15 36
3582.28 27
3582.42 20
3582.56 17
3582.70 17
3582.83 19
3582.97 22
3583.11 24
3583.25 26
3583.39 28
3583.52 31
3583.66 36
3583.80 42
3583.94 51
3584.07 62
3584.21 76
3584.35 90
3584.49 105
3584.62 119
3584.76 131
3584.90 140
3585.04 146
3585.17 147
3585.31 144
3585.45 136
3585.59 126
3585.72 112
3585.86 98
3586.00 84
3586.14 70
3586.28 56
3586.41 43
3586.55 31
3586.69 19
3586.83 8
3586.96 0
3587.10 0
3587.24 0
3587.38 0
3587.51 0
3587.65 0
3587.79 2
3587.93 10
3588.06 16
3588.20 18
3588.34 17
3588.48 11
3588.62 3
3588.75 0
3588.89 0
3589.03 0
3589.17 0
3589.30 0
3589.44 0
3589.58 3
3589.72 6
3589.86 6
3589.99 6
3590.13 5
3590.27 5
3590.41 8
3590.54 12
3590.68 19
3590.82 25
3590.96 31
3591.09 37
3591.23 41
3591.37 46
3591.51 51
3591.65 57
3591.78 61
3591.92 64
3592.06 65
3592.20 63
3592.33 59
3592.47 54
3592.61 49
3592.75 47
3592.89 49
3593.02 53
3593.16 60
3593.30 67
3593.44 73
3593.57 77
3593.71 77
3593.85 76
3593.99 72
3594.13 68
3594.26 64
3594.40 59
3594.54 53
3594.68 47
3594.81 41
3594.95 36
3595.09 34
3595.23 34
3595.37 37
3595.50 44
3595.64 52
3595.78 60
3595.92 67
3596.06 71
3596.19 71
3596.33 67
3596.47 63
3596.61 58
3596.74 54
3596.88 54
3597.02 56
3597.16 61
3597.30 67
3597.43 73
3597.57 78
3597.71 80
3597.85 80
3597.99 77
3598.12 72
3598.26 65
3598.40 58
3598.54 53
3598.67 50
3598.81 51
3598.95 55
3599.09 62
3599.23 72
3599.36 84
3599.50 96
3599.64 110
3599.78 123
3599.92 137
3600.05 149
3600.19 160
3600.33 167
3600.47 171
3600.61 170
3600.74 165
3600.88 155
3601.02 141
3601.16 126
3601.30 111
3601.43 97
3601.57 85
3601.71 76
3601.85 69
3601.98 64
3602.12 60
3602.26 57
3602.40 55
3602.54 54
3602.67 54
3602.81 55
3602.95 58
3603.09 62
3603.23 66
3603.36 70
3603.50 73
3603.64 76
3603.78 79
3603.92 82
3604.05 85
3604.19 88
3604.33 92
3604.47 96
3604.61 101
3604.74 105
3604.88 108
3605.02 111
3605.16 115
3605.30 118
3605.43 120
3605.57 123
3605.71 125
3605.85 127
3605.99 128
3606.12 128
3606.26 127
3606.40 123
3606.54 117
3606.68 109
3606.81 99
3606.95 90
3607.09 82
3607.23 77
3607.37 77
3607.51 80
3607.64 86
3607.78 93
3607.92 98
3608.06 101
3608.20 101
3608.33 97
3608.47 91
3608.61 84
3608.75 76
3608.89 68
3609.02 59
3609.16 51
3609.30 44
3609.44 37
3609.58 33
3609.71 32
3609.85 35
3609.99 41
3610.13 50
3610.27 59
3610.40 70
3610.54 80
3610.68 90
3610.82 100
3610.96 110
3611.10 121
3611.23 131
3611.37 139
3611.51 145
3611.65 146
3611.79 143
3611.92 137
3612.06 128
3612.20 119
3612.34 110
3612.48 102
3612.61 97
3612.75 93
3612.89 92
3613.03 91
3613.17 91
3613.31 92
3613.44 93
3613.58 94
3613.72 94
3613.86 93
3614.00 92
3614.13 89
3614.27 86
3614.41 82
3614.55 78
3614.69 74
3614.83 71
3614.96 68
3615.10 64
3615.24 60
3615.38 55
3615.52 50
3615.66 44
3615.79 38
3615.93 34
3616.07 31
3616.21 29
3616.35 30
3616.48 31
3616.62 33
3616.76 33
3616.90 32
3617.04 30
3617.18 25
3617.31 19
3617.45 11
3617.59 4
3617.73 0
3617.87 0
3618.01 0
3618.14 0
3618.28 0
3618.42 0
3618.56 0
3618.70 0
3618.83 3
3618.97 8
3619.11 14
3619.25 21
3619.39 29
3619.53 39
3619.66 50
3619.80 63
3619.94 75
3620.08 85
3620.22 93
3620.36 98
3620.49 100
3620.63 100
3620.77 99
3620.91 99
3621.05 100
3621.19 101
3621.32 103
3621.46 103
3621.60 103
3621.74 101
3621.88 98
3622.02 95
3622.15 94
3622.29 94
3622.43 98
3622.57 103
3622.71 110
3622.85 116
3622.98 120
3623.12 123
3623.26 123
3623.40 120
3623.54 117
3623.68 114
3623.81 112
3623.95 111
3624.09 113
3624.23 116
3624.37 121
3624.51 127
3624.64 134
3624.78 141
3624.92 146
3625.06 151
3625.20 153
3625.34 153
3625.47 150
3625.61 146
3625.75 140
3625.89 133
3626.03 126
3626.17 120
3626.31 113
3626.44 106
3626.58 98
3626.72 88
3626.86 78
3627.00 68
3627.14 60
3627.27 55
3627.41 54
3627.55 57
3627.69 62
3627.83 67
3627.97 68
3628.10 64
3628.24 54
3628.38 39
3628.52 20
3628.66 2
3628.80 0
3628.94 0
3629.07 0
3629.21 0
3629.35 0
3629.49 0
3629.63 1
3629.77 8
3629.91 12
3630.04 14
3630.18 15
3630.32 18
3630.46 22
3630.60 28
3630.74 35
3630.87 41
3631.01 44
3631.15 45
3631.29 43
3631.43 38
3631.57 32
3631.71 27
3631.84 23
3631.98 20
3632.12 20
3632.26 21
3632.40 22
3632.54 24
3632.68 25
3632.81 26
3632.95 27
3633.09 29
3633.23 32
3633.37 36
3633.51 41
3633.65 44
3633.78 44
3633.92 42
3634.06 35
3634.20 28
3634.34 21
3634.48 18
3634.62 20
3634.75 28
3634.89 42
3635.03 59
3635.17 79
3635.31 98
3635.45 116
3635.59 134
3635.72 150
3635.86 166
3636.00 179
3636.14 191
3636.28 200
3636.42 207
3636.56 211
3636.69 214
3636.83 216
3636.97 218
3637.11 218
3637.25 216
3637.39 211
3637.53 202
3637.66 189
3637.80 173
3637.94 157
3638.08 142
3638.22 131
3638.36 124
3638.50 123
3638.63 125
3638.77 131
3638.91 138
3639.05 145
3639.19 152
3639.33 158
3639.47 163
3639.61 167
3639.74 170
3639.88 172
3640.02 174
3640.16 174
3640.30 174
3640.44 172
3640.58 169
3640.71 164
3640.85 159
3640.99 152
3641.13 143
3641.27 132
3641.41 120
3641.55 107
3641.69 94
3641.82 85
3641.96 80
3642.10 81
3642.24 88
3642.38 100
3642.52 114
3642.66 129
3642.80 143
3642.93 152
3643.07 158
3643.21 159
3643.35 157
3643.49 153
3643.63 147
3643.77 142
3643.91 139
3644.04 136
3644.18 135
3644.32 133
3644.46 130
3644.60 125
3644.74 118
3644.88 107
3645.02 95
3645.15 84
3645.29 76
3645.43 72
3645.57 73
3645.71 78
3645.85 88
3645.99 99
3646.13 110
3646.26 119
3646.40 126
3646.54 130
3646.68 132
3646.82 133
3646.96 133
3647.10 135
3647.24 138
3647.38 143
3647.51 149
3647.65 156
3647.79 162
3647.93 165
3648.07 165
3648.21 163
3648.35 158
3648.49 152
3648.62 146
3648.76 142
3648.90 139
3649.04 136
3649.18 133
3649.32 129
3649.46 124
3649.60 117
3649.74 110
3649.87 102
3650.01 97
3650.15 93
3650.29 92
3650.43 92
3650.57 93
3650.71 93
3650.85 91
3650.99 86
3651.12 79
3651.26 70
3651.40 60
3651.54 52
3651.68 48
3651.82 48
3651.96 52
3652.10 61
3652.24 71
3652.37 82
3652.51 91
3652.65 96
3652.79 97
3652.93 93
3653.07 85
3653.21 74
3653.35 60
3653.49 45
3653.62 30
3653.76 17
3653.90 7
3654.04 1
3654.18 0
3654.32 0
3654.46 2
3654.60 4
3654.74 7
3654.88 8
3655.01 8
3655.15 7
3655.29 5
3655.43 4
3655.57 2
3655.71 1
3655.85 0
3655.99 0
3656.13 0
3656.26 0
3656.40 0
3656.54 0
3656.68 0
3656.82 2
3656.96 7
3657.10 11
3657.24 13
3657.38 14
3657.52 14
3657.65 14
3657.79 12
3657.93 12
3658.07 12
3658.21 14
3658.35 19
3658.49 25
3658.63 34
3658.77 44
3658.91 54
3659.04 62
3659.18 69
3659.32 74
3659.46 75
3659.60 74
3659.74 71
3659.88 67
3660.02 63
3660.16 60
3660.30 58
3660.44 56
3660.57 54
3660.71 53
3660.85 51
3660.99 47
3661.13 42
3661.27 35
3661.41 28
3661.55 22
3661.69 17
3661.83 13
3661.97 10
3662.10 10
3662.24 10
3662.38 13
3662.52 19
3662.66 27
3662.80 38
3662.94 51
3663.08 65
3663.22 79
3663.36 90
3663.50 98
3663.63 102
3663.77 102
3663.91 99
3664.05 93
3664.19 86
3664.33 79
3664.47 71
3664.61 63
3664.75 58
3664.89 55
3665.03 54
3665.17 57
3665.30 63
3665.44 72
3665.58 82
3665.72 93
3665.86 103
3666.00 112
3666.14 119
3666.28 123
3666.42 123
3666.56 119
3666.70 112
3666.84 101
3666.97 90
3667.11 79
3667.25 70
3667.39 63
3667.53 59
3667.67 58
3667.81 57
3667.95 56
3668.09 55
3668.23 52
3668.37 49
3668.51 46
3668.64 43
3668.78 40
3668.92 37
3669.06 35
3669.20 31
3669.34 27
3669.48 22
3669.62 17
3669.76 13
3669.90 9
3670.04 6
3670.18 4
3670.32 2
3670.45 0
3670.59 0
3670.73 0
3670.87 0
3671.01 0
3671.15 0
3671.29 0
3671.43 0
3671.57 0
3671.71 2
3671.85 8
3671.99 14
3672.13 22
3672.27 31
3672.40 42
3672.54 55
3672.68 71
3672.82 87
3672.96 104
3673.10 118
3673.24 128
3673.38 132
3673.52 132
3673.66 127
3673.80 119
3673.94 111
3674.08 105
3674.22 102
3674.36 104
3674.49 110
3674.63 118
3674.77 128
3674.91 137
3675.05 144
3675.19 147
3675.33 145
3675.47 139
3675.61 130
3675.75 120
3675.89 110
3676.03 102
3676.17 97
3676.31 94
3676.45 92
3676.58 91
3676.72 89
3676.86 85
3677.00 78
3677.14 69
3677.28 57
3677.42 45
3677.56 34
3677.70 24
3677.84 18
3677.98 14
3678.12 13
3678.26 14
3678.40 16
3678.54 19
3678.68 22
3678.81 26
3678.95 32
3679.09 40
3679.23 50
3679.37 63
3679.51 77
3679.65 93
3679.79 107
3679.93 119
3680.07 126
3680.21 128
3680.35 124
3680.49 113
3680.63 98
3680.77 82
3680.91 65
3681.05 52
3681.19 43
3681.32 40
3681.46 42
3681.60 49
3681.74 57
3681.88 67
3682.02 75
3682.16 80
3682.30 84
3682.44 85
3682.58 85
3682.72 86
3682.86 87
3683.00 89
3683.14 93
3683.28 98
3683.42 101
3683.56 104
3683.70 103
3683.84 101
3683.97 98
3684.11 95
3684.25 93
3684.39 95
3684.53 100
3684.67 107
3684.81 116
3684.95 125
3685.09 132
3685.23 136
3685.37 136
3685.51 132
3685.65 126
3685.79 120
3685.93 114
3686.07 110
3686.21 108
3686.35 110
3686.49 114
3686.63 119
3686.77 126
3686.91 131
3687.04 134
3687.18 134
3687.32 130
3687.46 123
3687.60 114
3687.74 104
3687.88 96
3688.02 92
3688.16 94
3688.30 100
3688.44 110
3688.58 123
3688.72 137
3688.86 151
3689.00 163
3689.14 174
3689.28 183
3689.42 192
3689.56 200
3689.70 206
3689.84 210
3689.98 210
3690.12 208
3690.26 206
3690.40 205
3690.53 209
3690.67 217
3690.81 229
3690.95 242
3691.09 253
3691.23 257
3691.37 253
3691.51 240
3691.65 221
3691.79 198
3691.93 177
3692.07 161
3692.21 151
3692.35 149
3692.49 151
3692.63 157
3692.77 162
3692.91 166
3693.05 167
3693.19 164
3693.33 157
3693.47 147
3693.61 136
3693.75 123
3693.89 109
3694.03 96
3694.17 84
3694.31 75
3694.45 69
3694.59 67
3694.72 68
3694.86 72
3695.00 79
3695.14 87
3695.28 93
3695.42 99
3695.56 101
3695.70 103
3695.84 104
3695.98 106
3696.12 111
3696.26 121
3696.40 134
3696.54 150
3696.68 166
3696.82 178
3696.96 184
3697.10 182
3697.24 173
3697.38 158
3697.52 141
3697.66 126
3697.80 116
3697.94 113
3698.08 117
3698.22 126
3698.36 135
3698.50 144
3698.64 148
3698.78 148
3698.92 145
3699.06 140
3699.20 135
3699.34 130
3699.48 127
3699.62 126
3699.76 125
3699.90 125
3700.04 124
3700.18 123
3700.32 122
3700.46 120
3700.60 117
3700.73 113
3700.87 110
3701.01 107
3701.15 105
3701.29 104
3701.43 104
3701.57 105
3701.71 107
3701.85 109
3701.99 110
3702.13 110
3702.27 109
3702.41 107
3702.55 106
3702.69 104
3702.83 104
3702.97 104
3703.11 104
3703.25 104
3703.39 104
3703.53 104
3703.67 104
3703.81 105
3703.95 107
3704.09 110
3704.23 112
3704.37 112
3704.51 109
3704.65 102
3704.79 90
3704.93 75
3705.07 58
3705.21 39
3705.35 22
3705.49 7
3705.63 0
3705.77 0
3705.91 0
3706.05 0
3706.19 2
3706.33 15
3706.47 32
3706.61 49
3706.75 68
3706.89 85
3707.03 101
3707.17 116
3707.31 129
3707.45 141
3707.59 152
3707.73 162
3707.87 170
3708.01 177
3708.15 182
3708.29 185
3708.43 185
3708.57 183
3708.71 178
3708.85 171
3708.99 162
3709.13 153
3709.27 144
3709.41 135
3709.55 127
3709.69 119
3709.83 110
3709.97 101
3710.11 91
3710.25 80
3710.39 69
3710.53 60
3710.67 53
3710.81 49
3710.95 47
3711.09 47
3711.23 47
3711.37 46
3711.51 43
3711.65 37
3711.79 29
3711.93 21
3712.07 15
3712.21 10
3712.35 8
3712.49 8
3712.63 10
3712.77 14
3712.91 18
3713.05 23
3713.19 28
3713.33 32
3713.47 36
3713.61 39
3713.75 41
3713.89 42
3714.03 42
3714.17 41
3714.31 39
3714.45 36
3714.59 35
3714.73 34
3714.87 37
3715.01 43
3715.15 54
3715.29 68
3715.43 84
3715.57 100
3715.71 114
3715.85 124
3715.99 131
3716.13 136
3716.27 141
3716.41 150
3716.55 164
3716.69 181
3716.83 201
3716.97 222
3717.11 240
3717.25 254
3717.39 263
3717.53 267
3717.67 269
3717.81 269
3717.95 269
3718.09 272
3718.23 276
3718.37 282
3718.51 289
3718.65 296
3718.79 303
3718.93 309
3719.07 314
3719.21 317
3719.35 320
3719.50 321
3719.64 320
3719.78 317
3719.92 313
3720.06 307
3720.20 301
3720.34 296
3720.48 292
3720.62 289
3720.76 288
3720.90 289
3721.04 290
3721.18 291
3721.32 291
3721.46 290
3721.60 287
3721.74 283
3721.88 278
3722.02 271
3722.16 264
3722.30 254
3722.44 241
3722.58 227
3722.72 210
3722.86 191
3723.00 171
3723.14 153
3723.28 139
3723.42 129
3723.56 123
3723.70 121
3723.84 121
3723.98 121
3724.12 119
3724.26 113
3724.40 103
3724.54 91
3724.68 77
3724.82 64
3724.96 54
3725.10 47
3725.24 44
3725.38 45
3725.53 47
3725.67 50
3725.81 52
3725.95 53
3726.09 51
3726.23 48
3726.37 43
3726.51 38
3726.65 31
3726.79 24
3726.93 16
3727.07 6
3727.21 0
3727.35 0
3727.49 0
3727.63 0
3727.77 0
3727.91 0
3728.05 0
3728.19 0
3728.33 12
3728.47 23
3728.61 29
3728.75 30
3728.89 27
3729.03 22
3729.17 17
3729.31 12
3729.45 10
3729.59 10
3729.74 13
3729.88 16
3730.02 19
3730.16 20
3730.30 17
3730.44 11
3730.58 3
3730.72 0
3730.86 0
3731.00 0
3731.14 0
3731.28 0
3731.42 0
3731.56 0
3731.70 8
3731.84 18
3731.98 25
3732.12 30
3732.26 34
3732.40 36
3732.54 38
3732.68 39
3732.82 41
3732.96 43
3733.10 45
3733.25 48
3733.39 51
3733.53 55
3733.67 59
3733.81 64
3733.95 68
3734.09 72
3734.23 73
3734.37 74
3734.51 72
3734.65 70
3734.79 66
3734.93 62
3735.07 58
3735.21 56
3735.35 55
3735.49 57
3735.63 61
3735.77 67
3735.91 74
3736.05 81
3736.19 88
3736.34 92
3736.48 94
3736.62 94
3736.76 91
3736.90 85
3737.04 77
3737.18 68
3737.32 59
3737.46 49
3737.60 42
3737.74 36
3737.88 33
3738.02 32
3738.16 34
3738.30 38
3738.44 42
3738.58 47
3738.72 52
3738.86 57
3739.01 61
3739.15 65
3739.29 68
3739.43 69
3739.57 67
3739.71 64
3739.85 60
3739.99 56
3740.13 52
3740.27 50
3740.41 50
3740.55 50
3740.69 52
3740.83 53
3740.97 53
3741.11 52
3741.25 52
3741.39 53
3741.54 56
3741.68 61
3741.82 67
3741.96 73
3742.10 79
3742.24 83
3742.38 85
3742.52 85
3742.66 85
3742.80 85
3742.94 85
3743.08 86
3743.22 86
3743.36 86
3743.50 86
3743.64 85
3743.79 83
3743.93 81
3744.07 78
3744.21 76
3744.35 74
3744.49 71
3744.63 69
3744.77 66
3744.91 63
3745.05 58
3745.19 52
3745.33 46
3745.47 38
3745.61 31
3745.75 25
3745.89 20
3746.04 18
3746.18 18
3746.32 20
3746.46 24
3746.60 31
3746.74 39
3746.88 50
3747.02 63
3747.16 76
3747.30 89
3747.44 99
3747.58 104
3747.72 104
3747.86 98
3748.01 87
3748.15 74
3748.29 62
3748.43 52
3748.57 47
3748.71 46
3748.85 50
3748.99 57
3749.13 67
3749.27 78
3749.41 90
3749.55 103
3749.69 117
3749.83 131
3749.98 143
3750.12 154
3750.26 161
3750.40 165
3750.54 165
3750.68 163
3750.82 158
3750.96 151
3751.10 143
3751.24 135
3751.38 128
3751.52 121
3751.66 117
3751.81 114
3751.95 114
3752.09 116
3752.23 119
3752.37 123
3752.51 128
3752.65 132
3752.79 135
3752.93 136
3753.07 136
3753.21 135
3753.35 132
3753.49 128
3753.64 122
3753.78 116
3753.92 109
3754.06 100
3754.20 91
3754.34 81
3754.48 72
3754.62 64
3754.76 58
3754.90 56
3755.04 55
3755.18 57
3755.33 61
3755.47 64
3755.61 66
3755.75 66
3755.89 66
3756.03 66
3756.17 66
3756.31 67
3756.45 71
3756.59 77
3756.73 85
3756.88 92
3757.02 98
3757.16 103
3757.30 106
3757.44 106
3757.58 103
3757.72 100
3757.86 97
3758.00 95
3758.14 94
3758.28 95
3758.43 97
3758.57 98
3758.71 97
3758.85 93
3758.99 85
3759.13 74
3759.27 62
3759.41 50
3759.55 40
3759.69 35
3759.83 34
3759.98 39
3760.12 47
3760.26 58
3760.40 71
3760.54 85
3760.68 99
3760.82 112
3760.96 123
3761.10 132
3761.24 136
3761.38 136
3761.53 131
3761.67 123
3761.81 114
3761.95 106
3762.09 100
3762.23 97
3762.37 98
3762.51 101
3762.65 105
3762.79 110
3762.94 115
3763.08 119
3763.22 122
3763.36 124
3763.50 126
3763.64 128
3763.78 130
3763.92 132
3764.06 135
3764.20 138
3764.35 142
3764.49 145
3764.63 145
3764.77 143
3764.91 139
3765.05 132
3765.19 125
3765.33 120
3765.47 116
3765.61 116
3765.76 118
3765.90 122
3766.04 125
3766.18 127
3766.32 127
3766.46 125
3766.60 121
3766.74 117
3766.88 114
3767.03 113
3767.17 116
3767.31 122
3767.45 131
3767.59 141
3767.73 152
3767.87 162
3768.01 170
3768.15 174
3768.29 175
3768.44 175
3768.58 173
3768.72 170
3768.86 167
3769.00 164
3769.14 161
3769.28 157
3769.42 153
3769.56 148
3769.71 142
3769.85 136
3769.99 129
3770.13 121
3770.27 111
3770.41 100
3770.55 89
3770.69 79
3770.84 70
3770.98 63
3771.12 60
3771.26 60
3771.40 63
3771.54 66
3771.68 70
3771.82 72
3771.96 72
3772.11 71
3772.25 68
3772.39 66
3772.53 64
3772.67 64
3772.81 66
3772.95 69
3773.09 73
3773.23 77
3773.38 79
3773.52 80
3773.66 80
3773.80 79
3773.94 79
3774.08 79
3774.22 80
3774.36 81
3774.51 82
3774.65 83
3774.79 82
3774.93 81
3775.07 79
3775.21 77
3775.35 77
3775.49 77
3775.64 78
3775.78 79
3775.92 81
3776.06 81
3776.20 81
3776.34 79
3776.48 75
3776.62 70
3776.77 63
3776.91 54
3777.05 45
3777.19 35
3777.33 26
3777.47 19
3777.61 14
3777.75 12
3777.90 10
3778.04 8
3778.18 5
3778.32 1
3778.46 0
3778.60 0
3778.74 0
3778.88 0
3779.03 0
3779.17 0
3779.31 0
3779.45 4
3779.59 7
3779.73 8
3779.87 8
3780.01 6
3780.16 6
3780.30 9
3780.44 13
3780.58 20
3780.72 28
3780.86 36
3781.00 44
3781.15 52
3781.29 59
3781.43 67
3781.57 76
3781.71 87
3781.85 98
3781.99 110
3782.13 121
3782.28 131
3782.42 139
3782.56 146
3782.70 151
3782.84 156
3782.98 160
3783.12 162
3783.27 164
3783.41 164
3783.55 162
3783.69 160
3783.83 158
3783.97 155
3784.11 151
3784.25 146
3784.40 139
3784.54 129
3784.68 118
3784.82 107
3784.96 96
3785.10 89
3785.24 86
3785.39 88
3785.53 95
3785.67 105
3785.81 116
3785.95 126
3786.09 133
3786.23 136
3786.38 134
3786.52 128
3786.66 120
3786.80 111
3786.94 104
3787.08 100
3787.22 99
3787.37 101
3787.51 105
3787.65 109
3787.79 112
3787.93 115
3788.07 118
3788.21 122
3788.36 127
3788.50 132
3788.64 138
3788.78 143
3788.92 146
3789.06 147
3789.21 145
3789.35 142
3789.49 138
3789.63 135
3789.77 134
3789.91 134
3790.05 134
3790.20 136
3790.34 137
3790.48 138
3790.62 141
3790.76 146
3790.90 154
3791.04 164
3791.19 175
3791.33 186
3791.47 195
3791.61 200
3791.75 200
3791.89 197
3792.04 191
3792.18 184
3792.32 178
3792.46 174
3792.60 171
3792.74 171
3792.88 172
3793.03 172
3793.17 170
3793.31 165
3793.45 157
3793.59 146
3793.73 132
3793.88 115
3794.02 97
3794.16 78
3794.30 60
3794.44 43
3794.58 29
3794.72 19
3794.87 13
3795.01 11
3795.15 14
3795.29 19
3795.43 28
3795.57 38
3795.72 49
3795.86 61
3796.00 71
3796.14 79
3796.28 84
3796.42 84
3796.57 80
3796.71 71
3796.85 59
3796.99 44
3797.13 29
3797.27 15
3797.42 5
3797.56 0
3797.70 0
3797.84 1
3797.98 7
3798.12 16
3798.27 26
3798.41 38
3798.55 48
3798.69 57
3798.83 63
3798.97 65
3799.12 64
3799.26 60
3799.40 55
3799.54 51
3799.68 50
3799.82 52
3799.97 58
3800.11 66
3800.25 72
3800.39 77
3800.53 77
3800.67 73
3800.82 64
3800.96 53
3801.10 42
3801.24 31
3801.38 24
3801.52 20
3801.67 19
3801.81 19
3801.95 20
3802.09 20
3802.23 19
3802.37 18
3802.52 17
3802.66 18
3802.80 23
3802.94 33
3803.08 46
3803.22 61
3803.37 77
3803.51 91
3803.65 102
3803.79 107
3803.93 108
3804.08 103
3804.22 95
3804.36 83
3804.50 71
3804.64 58
3804.78 47
3804.93 38
3805.07 30
3805.21 26
3805.35 24
3805.49 25
3805.63 28
3805.78 33
3805.92 40
3806.06 46
3806.20 52
3806.34 55
3806.49 55
3806.63 52
3806.77 46
3806.91 37
3807.05 28
3807.19 19
3807.34 11
3807.48 4
3807.62 0
3807.76 0
3807.90 0
3808.05 0
3808.19 0
3808.33 0
3808.47 0
3808.61 0
3808.75 0
3808.90 3
3809.04 8
3809.18 14
3809.32 18
3809.46 20
3809.61 20
3809.75 20
3809.89 19
3810.03 20
3810.17 23
3810.31 28
3810.46 35
3810.60 43
3810.74 49
3810.88 52
3811.02 52
3811.17 50
3811.31 46
3811.45 41
3811.59 36
3811.73 31
3811.88 25
3812.02 19
3812.16 11
3812.30 1
3812.44 0
3812.59 0
3812.73 0
3812.87 0
3813.01 0
3813.15 0
3813.29 12
3813.44 22
3813.58 28
3813.72 28
3813.86 23
3814.00 13
3814.15 2
3814.29 0
3814.43 0
3814.57 0
3814.71 0
3814.86 0
3815.00 0
3815.14 0
3815.28 0
3815.42 11
3815.57 23
3815.71 33
3815.85 42
3815.99 48
3816.13 52
3816.28 54
3816.42 55
3816.56 56
3816.70 58
3816.84 59
3816.99 60
3817.13 61
3817.27 59
3817.41 56
3817.55 50
3817.70 44
3817.84 38
3817.98 34
3818.12 33
3818.26 35
3818.41 40
3818.55 49
3818.69 60
3818.83 72
3818.97 85
3819.12 96
3819.26 105
3819.40 112
3819.54 117
3819.68 119
3819.83 119
3819.97 117
3820.11 113
3820.25 108
3820.39 103
3820.54 99
3820.68 96
3820.82 95
3820.96 99
3821.10 106
3821.25 117
3821.39 130
3821.53 144
3821.67 158
3821.82 170
3821.96 180
3822.10 187
3822.24 192
3822.38 194
3822.53 193
3822.67 190
3822.81 184
3822.95 176
3823.09 167
3823.24 158
3823.38 149
3823.52 141
3823.66 134
3823.80 128
3823.95 124
3824.09 119
3824.23 115
3824.37 110
3824.52 105
3824.66 99
3824.80 91
3824.94 82
3825.08 72
3825.23 62
3825.37 53
3825.51 46
3825.65 41
3825.79 38
3825.94 37
3826.08 36
3826.22 35
3826.36 34
3826.51 32
3826.65 31
3826.79 30
3826.93 31
3827.07 34
3827.22 39
3827.36 46
3827.50 53
3827.64 62
3827.78 70
3827.93 77
3828.07 83
3828.21 87
3828.35 89
3828.50 88
3828.64 86
3828.78 83
3828.92 79
3829.06 75
3829.21 71
3829.35 68
3829.49 66
3829.63 63
3829.78 62
3829.92 62
3830.06 63
3830.20 67
3830.34 72
3830.49 79
3830.63 85
3830.77 90
3830.91 91
3831.06 89
3831.20 84
3831.34 76
3831.48 66
3831.63 55
3831.77 43
3831.91 31
3832.05 18
3832.19 6
3832.34 0
3832.48 0
3832.62 0
3832.76 0
3832.91 0
3833.05 3
3833.19 18
3833.33 34
3833.47 53
3833.62 72
3833.76 91
3833.90 109
3834.04 123
3834.19 132
3834.33 135
3834.47 131
3834.61 122
3834.76 108
3834.90 92
3835.04 78
3835.18 66
3835.32 59
3835.47 56
3835.61 58
3835.75 62
3835.89 68
3836.04 73
3836.18 76
3836.32 77
3836.46 75
3836.61 72
3836.75 66
3836.89 60
3837.03 53
3837.18 47
3837.32 41
3837.46 37
3837.60 35
3837.75 36
3837.89 39
3838.03 44
3838.17 51
3838.31 58
3838.46 64
3838.60 68
3838.74 70
3838.88 71
3839.03 69
3839.17 67
3839.31 67
3839.45 68
3839.60 71
3839.74 75
3839.88 80
3840.02 83
3840.17 85
3840.31 84
3840.45 81
3840.59 78
3840.74 78
3840.88 80
3841.02 88
3841.16 101
3841.31 120
3841.45 142
3841.59 166
3841.73 189
3841.88 211
3842.02 228
3842.16 241
3842.30 250
3842.44 257
3842.59 263
3842.73 270
3842.87 279
3843.01 290
3843.16 303
3843.30 315
3843.44 327
3843.58 338
3843.73 347
3843.87 355
3844.01 361
3844.15 365
3844.30 364
3844.44 360
3844.58 352
3844.72 339
3844.87 325
3845.01 309
3845.15 294
3845.29 281
3845.44 272
3845.58 264
3845.72 260
3845.86 256
3846.01 252
3846.15 247
3846.29 242
3846.44 236
3846.58 228
3846.72 221
3846.86 213
3847.01 206
3847.15 199
3847.29 192
3847.43 184
3847.58 176
3847.72 167
3847.86 157
3848.00 147
3848.15 136
3848.29 125
3848.43 113
3848.57 101
3848.72 91
3848.86 85
3849.00 82
3849.14 84
3849.29 91
3849.43 100
3849.57 109
3849.71 116
3849.86 119
3850.00 120
3850.14 118
3850.28 117
3850.43 118
3850.57 123
3850.71 132
3850.86 144
3851.00 156
3851.14 166
3851.28 172
3851.43 173
3851.57 168
3851.71 161
3851.85 150
3852.00 139
3852.14 127
3852.28 114
3852.42 101
3852.57 86
3852.71 71
3852.85 56
3852.99 44
3853.14 37
3853.28 36
3853.42 41
3853.57 53
3853.71 67
3853.85 81
3853.99 92
3854.14 99
3854.28 100
3854.42 97
3854.56 91
3854.71 85
3854.85 78
3854.99 72
3855.13 66
3855.28 60
3855.42 54
3855.56 49
3855.71 44
3855.85 42
3855.99 40
3856.13 40
3856.28 41
3856.42 42
3856.56 43
3856.70 44
3856.85 45
3856.99 46
3857.13 46
3857.28 47
3857.42 47
3857.56 46
3857.70 43
3857.85 38
3857.99 31
3858.13 22
3858.27 12
3858.42 2
3858.56 0
3858.70 0
3858.85 0
3858.99 0
3859.13 0
3859.27 0
3859.42 0
3859.56 2
3859.70 7
3859.85 12
3859.99 15
3860.13 16
3860.27 15
3860.42 12
3860.56 8
3860.70 5
3860.85 2
3860.99 2
3861.13 3
3861.27 6
3861.42 9
3861.56 12
3861.70 12
3861.84 10
3861.99 6
3862.13 1
3862.27 0
3862.42 0
3862.56 3
3862.70 14
3862.84 29
3862.99 47
3863.13 64
3863.27 78
3863.42 88
3863.56 93
3863.70 93
3863.84 92
3863.99 91
3864.13 90
3864.27 91
3864.42 92
3864.56 93
3864.70 93
3864.84 90
3864.99 87
3865.13 83
3865.27 81
3865.42 81
3865.56 84
3865.70 90
3865.84 98
3865.99 107
3866.13 117
3866.27 128
3866.42 140
3866.56 152
3866.70 163
3866.85 173
3866.99 181
3867.13 185
3867.27 186
3867.42 183
3867.56 178
3867.70 170
3867.85 162
3867.99 154
3868.13 147
3868.27 140
3868.42 133
3868.56 126
3868.70 120
3868.85 115
3868.99 110
3869.13 107
3869.28 105
3869.42 104
3869.56 103
3869.70 100
3869.85 94
3869.99 84
3870.13 71
3870.28 54
3870.42 36
3870.56 18
3870.70 2
3870.85 0
3870.99 0
3871.13 0
3871.28 0
3871.42 0
3871.56 0
3871.71 0
3871.85 1
3871.99 10
3872.13 18
3872.28 24
3872.42 28
3872.56 30
3872.71 31
3872.85 31
3872.99 31
3873.14 31
3873.28 31
3873.42 32
3873.57 32
3873.71 34
3873.85 36
3873.99 39
3874.14 42
3874.28 45
3874.42 46
3874.57 44
3874.71 41
3874.85 36
3875.00 30
3875.14 25
3875.28 21
3875.42 17
3875.57 13
3875.71 10
3875.85 7
3876.00 5
3876.14 4
3876.28 6
3876.43 9
3876.57 15
3876.71 21
3876.86 28
3877.00 33
3877.14 38
3877.29 40
3877.43 41
3877.57 41
3877.71 40
3877.86 39
3878.00 39
3878.14 41
3878.29 43
3878.43 46
3878.57 49
3878.72 52
3878.86 54
3879.00 54
3879.15 55
3879.29 55
3879.43 56
3879.58 58
3879.72 61
3879.86 65
3880.00 67
3880.15 68
3880.29 68
3880.43 69
3880.58 71
3880.72 77
3880.86 87
3881.01 103
3881.15 124
3881.29 148
3881.44 173
3881.58 199
3881.72 221
3881.87 238
3882.01 250
3882.15 255
3882.30 255
3882.44 249
3882.58 240
3882.73 230
3882.87 219
3883.01 208
3883.15 198
3883.30 189
3883.44 181
3883.58 173
3883.73 166
3883.87 159
3884.01 152
3884.16 147
3884.30 143
3884.44 141
3884.59 139
3884.73 139
3884.87 141
3885.02 145
3885.16 150
3885.30 156
3885.45 162
3885.59 169
3885.73 175
3885.88 181
3886.02 187
3886.16 194
3886.31 201
3886.45 208
3886.59 214
3886.74 218
3886.88 219
3887.02 217
3887.17 212
3887.31 205
3887.45 197
3887.60 189
3887.74 182
3887.88 177
3888.03 173
3888.17 168
3888.31 163
3888.46 156
3888.60 146
3888.74 134
3888.89 120
3889.03 105
3889.17 90
3889.32 76
3889.46 62
3889.60 50
3889.75 39
3889.89 30
3890.03 23
3890.18 18
3890.32 15
3890.46 13
3890.61 11
3890.75 10
3890.89 8
3891.04 6
3891.18 3
3891.32 2
3891.47 1
3891.61 3
3891.75 7
3891.90 12
3892.04 20
3892.18 28
3892.33 36
3892.47 44
3892.61 51
3892.76 57
3892.90 63
3893.04 68
3893.19 72
3893.33 74
3893.47 75
3893.62 75
3893.76 74
3893.90 71
3894.05 69
3894.19 67
3894.33 66
3894.48 63
3894.62 59
3894.76 52
3894.91 42
3895.05 30
3895.19 16
3895.34 3
3895.48 0
3895.62 0
3895.77 0
3895.91 0
3896.05 0
3896.20 5
3896.34 14
3896.49 22
3896.63 27
3896.77 31
3896.92 34
3897.06 37
3897.20 39
3897.35 42
3897.49 44
3897.63 44
3897.78 42
3897.92 39
3898.06 33
3898.21 27
3898.35 20
3898.49 16
3898.64 14
3898.78 15
3898.92 20
3899.07 29
3899.21 41
3899.35 53
3899.50 66
3899.64 76
3899.79 82
3899.93 84
3900.07 82
3900.22 78
3900.36 71
3900.50 64
3900.65 58
3900.79 55
3900.93 53
3901.08 53
3901.22 54
3901.36 56
3901.51 59
3901.65 63
3901.80 67
3901.94 72
3902.08 77
3902.23 82
3902.37 85
3902.51 87
3902.66 88
3902.80 88
3902.94 86
3903.09 85
3903.23 83
3903.37 81
3903.52 79
3903.66 75
3903.81 70
3903.95 62
3904.09 54
3904.24 44
3904.38 35
3904.52 27
3904.67 19
3904.81 12
3904.95 5
3905.10 0
3905.24 0
3905.38 0
3905.53 0
3905.67 0
3905.82 0
3905.96 0
3906.10 0
3906.25 3
3906.39 15
3906.53 29
3906.68 42
3906.82 54
3906.96 66
3907.11 75
3907.25 82
3907.40 86
3907.54 86
3907.68 83
3907.83 77
3907.97 68
3908.11 56
3908.26 42
3908.40 26
3908.55 9
3908.69 0
3908.83 0
3908.98 0
3909.12 0
3909.26 0
3909.41 0
3909.55 0
3909.69 0
3909.84 14
3909.98 25
3910.13 32
3910.27 35
3910.41 35
3910.56 31
3910.70 26
3910.84 20
3910.99 15
3911.13 12
3911.28 12
3911.42 15
3911.56 23
3911.71 34
3911.85 48
3911.99 62
3912.14 74
3912.28 82
3912.43 85
3912.57 83
3912.71 77
3912.86 68
3913.00 60
3913.14 52
3913.29 48
3913.43 46
3913.58 46
3913.72 47
3913.86 49
3914.01 50
3914.15 49
3914.29 47
3914.44 44
3914.58 41
3914.73 39
3914.87 39
3915.01 40
3915.16 43
3915.30 45
3915.44 47
3915.59 46
3915.73 43
3915.88 37
3916.02 31
3916.16 25
3916.31 21
3916.45 19
3916.60 20
3916.74 24
3916.88 30
3917.03 39
3917.17 48
3917.31 57
3917.46 65
3917.60 70
3917.75 71
3917.89 67
3918.03 58
3918.18 46
3918.32 32
3918.47 17
3918.61 4
3918.75 0
3918.90 0
3919.04 0
3919.18 0
3919.33 0
3919.47 0
3919.62 5
3919.76 11
3919.90 16
3920.05 19
3920.19 22
3920.34 23
3920.48 22
3920.62 20
3920.77 14
3920.91 7
3921.06 0
3921.20 0
3921.34 0
3921.49 0
3921.63 0
3921.77 0
3921.92 0
3922.06 0
3922.21 9
3922.35 21
3922.49 34
3922.64 46
3922.78 56
3922.93 66
3923.07 75
3923.21 83
3923.36 91
3923.50 98
3923.65 102
3923.79 103
3923.93 99
3924.08 90
3924.22 77
3924.37 62
3924.51 47
3924.65 35
3924.80 27
3924.94 25
3925.09 28
3925.23 36
3925.37 46
3925.52 56
3925.66 66
3925.81 74
3925.95 79
3926.09 82
3926.24 82
3926.38 81
3926.53 79
3926.67 77
3926.81 76
3926.96 77
3927.10 80
3927.25 85
3927.39 91
3927.53 97
3927.68 102
3927.82 104
3927.97 102
3928.11 97
3928.25 89
3928.40 80
3928.54 73
3928.69 68
3928.83 68
3928.97 71
3929.12 78
3929.26 85
3929.41 91
3929.55 94
3929.69 93
3929.84 89
3929.98 83
3930.13 78
3930.27 75
3930.42 75
3930.56 78
3930.70 83
3930.85 88
3930.99 91
3931.14 92
3931.28 90
3931.42 85
3931.57 77
3931.71 66
3931.86 54
3932.00 41
3932.14 29
3932.29 17
3932.43 8
3932.58 3
3932.72 0
3932.86 0
3933.01 1
3933.15 2
3933.30 2
3933.44 1
3933.59 0
3933.73 0
3933.87 0
3934.02 0
3934.16 0
3934.31 0
3934.45 2
3934.59 4
3934.74 6
3934.88 7
3935.03 8
3935.17 8
3935.32 8
3935.46 9
3935.60 10
3935.75 11
3935.89 12
3936.04 13
3936.18 15
3936.32 18
3936.47 22
3936.61 28
3936.76 36
3936.90 46
3937.05 57
3937.19 67
3937.33 75
3937.48 80
3937.62 82
3937.77 80
3937.91 75
3938.06 70
3938.20 64
3938.34 58
3938.49 53
3938.63 48
3938.78 43
3938.92 40
3939.06 38
3939.21 38
3939.35 41
3939.50 47
3939.64 54
3939.79 63
3939.93 71
3940.07 78
3940.22 84
3940.36 88
3940.51 89
3940.65 88
3940.80 85
3940.94 79
3941.08 72
3941.23 64
3941.37 56
3941.52 51
3941.66 49
3941.81 51
3941.95 56
3942.09 63
3942.24 71
3942.38 77
3942.53 79
3942.67 76
3942.82 69
3942.96 57
3943.10 42
3943.25 26
3943.39 10
3943.54 0
3943.68 0
3943.83 0
3943.97 0
3944.11 0
3944.26 0
3944.40 2
3944.55 14
3944.69 27
3944.84 39
3944.98 52
3945.13 65
3945.27 78
3945.41 91
3945.56 103
3945.70 113
3945.85 118
3945.99 119
3946.14 114
3946.28 106
3946.42 95
3946.57 84
3946.71 76
3946.86 72
3947.00 73
3947.15 78
3947.29 86
3947.44 95
3947.58 105
3947.72 113
3947.87 120
3948.01 125
3948.16 128
3948.30 131
3948.45 133
3948.59 135
3948.73 138
3948.88 142
3949.02 146
3949.17 150
3949.31 153
3949.46 154
3949.60 153
3949.75 149
3949.89 145
3950.03 139
3950.18 133
3950.32 127
3950.47 123
3950.61 119
3950.76 116
3950.90 113
3951.05 112
3951.19 110
3951.33 109
3951.48 109
3951.62 110
3951.77 112
3951.91 115
3952.06 119
3952.20 122
3952.35 125
3952.49 126
3952.63 125
3952.78 121
3952.92 114
3953.07 106
3953.21 96
3953.36 86
3953.50 78
3953.65 73
3953.79 70
3953.94 71
3954.08 75
3954.22 79
3954.37 84
3954.51 87
3954.66 88
3954.80 86
3954.95 81
3955.09 74
3955.24 64
3955.38 54
3955.53 44
3955.67 36
3955.81 30
3955.96 27
3956.10 26
3956.25 25
3956.39 23
3956.54 20
3956.68 15
3956.83 9
3956.97 3
3957.12 0
3957.26 0
3957.40 0
3957.55 0
3957.69 0
3957.84 0
3957.98 0
3958.13 0
3958.27 2
3958.42 8
3958.56 14
3958.71 20
3958.85 25
3958.99 29
3959.14 32
3959.28 34
3959.43 37
3959.57 39
3959.72 42
3959.86 47
3960.01 53
3960.15 60
3960.30 68
3960.44 76
3960.59 82
3960.73 87
3960.87 89
3961.02 90
3961.16 89
3961.31 86
3961.45 84
3961.60 83
3961.74 83
3961.89 86
3962.03 90
3962.18 95
3962.32 100
3962.47 103
3962.61 106
3962.76 106
3962.90 106
3963.04 107
3963.19 108
3963.33 110
3963.48 113
3963.62 117
3963.77 119
3963.91 120
3964.06 117
3964.20 113
3964.35 108
3964.49 104
3964.64 101
3964.78 100
3964.93 102
3965.07 106
3965.22 111
3965.36 117
3965.50 122
3965.65 127
3965.79 131
3965.94 134
3966.08 135
3966.23 134
3966.37 131
3966.52 128
3966.66 125
3966.81 123
3966.95 123
3967.10 125
3967.24 128
3967.39 131
3967.53 135
3967.68 139
3967.82 141
3967.97 141
3968.11 141
3968.25 140
3968.40 138
3968.54 136
3968.69 133
3968.83 131
3968.98 129
3969.12 127
3969.27 124
3969.41 120
3969.56 116
3969.70 110
3969.85 103
3969.99 96
3970.14 87
3970.28 77
3970.43 67
3970.57 57
3970.72 48
3970.86 42
3971.01 39
3971.15 41
3971.30 45
3971.44 52
3971.59 58
3971.73 62
3971.87 61
3972.02 55
3972.16 44
3972.31 31
3972.45 18
3972.60 9
3972.74 5
3972.89 9
3973.03 20
3973.18 38
3973.32 61
3973.47 87
3973.61 112
3973.76 134
3973.90 152
3974.05 164
3974.19 170
3974.34 171
3974.48 167
3974.63 161
3974.77 153
3974.92 143
3975.06 133
3975.21 123
3975.35 113
3975.50 102
3975.64 93
3975.79 85
3975.93 80
3976.08 78
3976.22 78
3976.37 80
3976.51 82
3976.66 83
3976.80 83
3976.95 81
3977.09 77
3977.24 73
3977.38 70
3977.53 67
3977.67 66
3977.82 64
3977.96 63
3978.11 62
3978.25 59
3978.40 57
3978.54 55
3978.69 54
3978.83 53
3978.97 53
3979.12 53
3979.26 52
3979.41 49
3979.55 46
3979.70 42
3979.84 39
3979.99 37
3980.13 36
3980.28 36
3980.42 36
3980.57 34
3980.71 31
3980.86 26
3981.00 20
3981.15 15
3981.29 12
3981.44 10
3981.58 11
3981.73 14
3981.87 18
3982.02 22
3982.16 25
3982.31 28
3982.45 30
3982.60 31
3982.74 34
3982.89 37
3983.04 41
3983.18 46
3983.33 50
3983.47 53
3983.62 54
3983.76 53
3983.91 52
3984.05 51
3984.20 54
3984.34 60
3984.49 71
3984.63 86
3984.78 105
3984.92 123
3985.07 138
3985.21 147
3985.36 148
3985.50 141
3985.65 128
3985.79 111
3985.94 94
3986.08 80
3986.23 71
3986.37 67
3986.52 65
3986.66 64
3986.81 61
3986.95 56
3987.10 46
3987.24 34
3987.39 21
3987.53 9
3987.68 0
3987.82 0
3987.97 0
3988.11 0
3988.26 0
3988.40 0
3988.55 0
3988.69 0
3988.84 0
3988.98 14
3989.13 29
3989.27 43
3989.42 53
3989.56 59
3989.71 62
3989.85 62
3990.00 59
3990.15 56
3990.29 54
3990.44 52
3990.58 52
3990.73 52
3990.87 52
3991.02 54
3991.16 55
3991.31 58
3991.45 61
3991.60 67
3991.74 74
3991.89 83
3992.03 94
3992.18 104
3992.32 114
3992.47 122
3992.61 127
3992.76 128
3992.90 125
3993.05 119
3993.19 110
3993.34 102
3993.48 94
3993.63 87
3993.78 83
3993.92 81
3994.07 82
3994.21 84
3994.36 88
3994.50 93
3994.65 99
3994.79 106
3994.94 113
3995.08 118
3995.23 122
3995.37 122
3995.52 119
3995.66 112
3995.81 102
3995.95 89
3996.10 74
3996.24 59
3996.39 44
3996.54 31
3996.68 20
3996.83 12
3996.97 8
3997.12 6
3997.26 7
3997.41 11
3997.55 17
3997.70 23
3997.84 31
3997.99 39
3998.13 49
3998.28 60
3998.42 72
3998.57 86
3998.71 101
3998.86 116
3999.01 130
3999.15 142
3999.30 150
3999.44 154
3999.59 155
3999.73 153
3999.88 149
4000.02 144
4000.17 139
4000.31 135
4000.46 130
4000.60 125
4000.75 120
4000.89 113
4001.04 106
4001.19 98
4001.33 90
4001.48 84
4001.62 79
4001.77 76
4001.91 75
4002.06 75
4002.20 76
4002.35 76
4002.49 75
4002.64 71
4002.78 65
4002.93 56
4003.08 45
4003.22 33
4003.37 21
4003.51 12
4003.66 5
4003.80 0
4003.95 0
4004.09 0
4004.24 0
4004.38 0
4004.53 0
4004.68 0
4004.82 0
4004.97 0
4005.11 0
4005.26 0
4005.40 2
4005.55 5
4005.69 9
4005.84 13
4005.98 16
4006.13 18
4006.27 18
4006.42 18
4006.57 18
4006.71 18
4006.86 20
4007.00 23
4007.15 29
4007.29 36
4007.44 43
4007.58 51
4007.73 58
4007.88 63
4008.02 66
4008.17 67
4008.31 68
4008.46 69
4008.60 73
4008.75 78
4008.89 87
4009.04 98
4009.18 109
4009.33 120
4009.48 130
4009.62 136
4009.77 140
4009.91 140
4010.06 138
4010.20 135
4010.35 130
4010.49 124
4010.64 117
4010.79 111
4010.93 106
4011.08 103
4011.22 102
4011.37 104
4011.51 108
4011.66 114
4011.80 120
4011.95 125
4012.10 127
4012.24 125
4012.39 120
4012.53 111
4012.68 99
4012.82 87
4012.97 76
4013.11 69
4013.26 65
4013.41 65
4013.55 68
4013.70 73
4013.84 78
4013.99 82
4014.13 84
4014.28 84
4014.42 82
4014.57 80
4014.72 77
4014.86 75
4015.01 73
4015.15 73
4015.30 74
4015.44 76
4015.59 79
4015.74 83
4015.88 86
4016.03 88
4016.17 89
4016.32 89
4016.46 88
4016.61 88
4016.75 88
4016.90 90
4017.05 91
4017.19 93
4017.34 92
4017.48 90
4017.63 85
4017.77 78
4017.92 70
4018.07 64
4018.21 59
4018.36 57
4018.50 58
4018.65 59
4018.79 61
4018.94 62
4019.09 61
4019.23 60
4019.38 58
4019.52 57
4019.67 58
4019.81 62
4019.96 71
4020.11 84
4020.25 101
4020.40 121
4020.54 141
4020.69 159
4020.83 173
4020.98 183
4021.13 188
4021.27 189
4021.42 187
4021.56 183
4021.71 179
4021.85 173
4022.00 166
4022.15 157
4022.29 149
4022.44 140
4022.58 131
4022.73 123
4022.87 116
4023.02 110
4023.17 105
4023.31 101
4023.46 96
4023.60 93
4023.75 90
4023.89 89
4024.04 90
4024.19 94
4024.33 100
4024.48 108
4024.62 117
4024.77 126
4024.92 132
4025.06 135
4025.21 134
4025.35 128
4025.50 119
4025.64 108
4025.79 95
4025.94 83
4026.08 73
4026.23 65
4026.37 60
4026.52 56
4026.67 53
4026.81 52
4026.96 51
4027.10 51
4027.25 53
4027.39 57
4027.54 64
4027.69 73
4027.83 83
4027.98 94
4028.12 105
4028.27 116
4028.42 124
4028.56 131
4028.71 135
4028.85 137
4029.00 136
4029.14 134
4029.29 130
4029.44 125
4029.58 121
4029.73 116
4029.87 112
4030.02 107
4030.17 103
4030.31 98
4030.46 92
4030.60 86
4030.75 79
4030.90 72
4031.04 65
4031.19 59
4031.33 55
4031.48 54
4031.62 55
4031.77 59
4031.92 64
4032.06 71
4032.21 78
4032.35 84
4032.50 89
4032.65 92
4032.79 94
4032.94 95
4033.08 95
4033.23 94
4033.38 93
4033.52 90
4033.67 87
4033.81 82
4033.96 76
4034.11 71
4034.25 66
4034.40 63
4034.54 62
4034.69 63
4034.84 66
4034.98 70
4035.13 74
4035.27 78
4035.42 81
4035.57 83
4035.71 84
4035.86 85
4036.00 86
4036.15 84
4036.30 81
4036.44 75
4036.59 67
4036.73 57
4036.88 47
4037.03 38
4037.17 30
4037.32 24
4037.46 19
4037.61 15
4037.76 12
4037.90 8
4038.05 4
4038.19 3
4038.34 4
4038.49 10
4038.63 19
4038.78 32
4038.92 46
4039.07 59
4039.22 68
4039.36 73
4039.51 73
4039.65 71
4039.80 69
4039.95 67
4040.09 68
4040.24 71
4040.38 76
4040.53 80
4040.68 81
4040.82 78
4040.97 70
4041.11 59
4041.26 45
4041.41 32
4041.55 21
4041.70 14
4041.85 12
4041.99 15
4042.14 22
4042.28 32
4042.43 44
4042.58 56
4042.72 66
4042.87 73
4043.01 77
4043.16 78
4043.31 75
4043.45 70
4043.60 63
4043.74 54
4043.89 46
4044.04 37
4044.18 31
4044.33 26
4044.48 22
4044.62 20
4044.77 18
4044.91 15
4045.06 10
4045.21 3
4045.35 0
4045.50 0
4045.64 0
4045.79 0
4045.94 0
4046.08 0
4046.23 0
4046.38 8
4046.52 25
4046.67 43
4046.81 58
4046.96 70
4047.11 78
4047.25 83
4047.40 84
4047.55 84
4047.69 84
4047.84 83
4047.98 84
4048.13 85
4048.28 88
4048.42 92
4048.57 98
4048.72 105
4048.86 114
4049.01 125
4049.15 136
4049.30 146
4049.45 154
4049.59 159
4049.74 160
4049.88 158
4050.03 152
4050.18 146
4050.32 139
4050.47 134
4050.62 130
4050.76 128
4050.91 127
4051.05 126
4051.20 124
4051.35 122
4051.49 120
4051.64 116
4051.79 111
4051.93 104
4052.08 96
4052.23 86
4052.37 76
4052.52 64
4052.66 54
4052.81 46
4052.96 41
4053.10 40
4053.25 44
4053.40 50
4053.54 59
4053.69 69
4053.83 78
4053.98 84
4054.13 88
4054.27 89
4054.42 87
4054.57 85
4054.71 83
4054.86 83
4055.01 85
4055.15 89
4055.30 95
4055.44 100
4055.59 103
4055.74 103
4055.88 100
4056.03 94
4056.18 86
4056.32 77
4056.47 69
4056.62 63
4056.76 59
4056.91 59
4057.05 62
4057.20 67
4057.35 75
4057.49 84
4057.64 93
4057.79 103
4057.93 112
4058.08 121
4058.23 128
4058.37 133
4058.52 135
4058.66 134
4058.81 131
4058.96 126
4059.10 120
4059.25 114
4059.40 109
4059.54 106
4059.69 106
4059.84 109
4059.98 118
4060.13 130
4060.28 147
4060.42 164
4060.57 182
4060.71 198
4060.86 209
4061.01 217
4061.15 219
4061.30 219
4061.45 216
4061.59 213
4061.74 209
4061.89 205
4062.03 200
4062.18 193
4062.33 184
4062.47 174
4062.62 162
4062.76 149
4062.91 136
4063.06 125
4063.20 115
4063.35 106
4063.50 99
4063.64 95
4063.79 92
4063.94 93
4064.08 98
4064.23 107
4064.38 119
4064.52 135
4064.67 153
4064.82 172
4064.96 191
4065.11 207
4065.26 220
4065.40 228
4065.55 232
4065.69 231
4065.84 228
4065.99 225
4066.13 223
4066.28 225
4066.43 232
4066.57 244
4066.72 259
4066.87 276
4067.01 290
4067.16 300
4067.31 303
4067.45 301
4067.60 295
4067.75 285
4067.89 275
4068.04 266
4068.19 258
4068.33 252
4068.48 248
4068.63 245
4068.77 244
4068.92 244
4069.07 247
4069.21 252
4069.36 259
4069.51 265
4069.65 272
4069.80 277
4069.95 282
4070.09 288
4070.24 296
4070.39 307
4070.53 323
4070.68 342
4070.83 362
4070.97 381
4071.12 399
4071.26 411
4071.41 419
4071.56 422
4071.70 421
4071.85 418
4072.00 414
4072.14 409
4072.29 404
4072.44 400
4072.58 397
4072.73 395
4072.88 394
4073.02 393
4073.17 393
4073.32 392
4073.46 391
4073.61 388
4073.76 383
4073.90 377
4074.05 370
4074.20 362
4074.34 352
4074.49 341
4074.64 328
4074.78 315
4074.93 301
4075.08 289
4075.22 279
4075.37 271
4075.52 265
4075.66 261
4075.81 259
4075.96 256
4076.11 252
4076.25 248
4076.40 243
4076.55 238
4076.69 234
4076.84 231
4076.99 229
4077.13 229
4077.28 232
4077.43 237
4077.57 245
4077.72 254
4077.87 264
4078.01 273
4078.16 280
4078.31 283
4078.45 282
4078.60 277
4078.75 269
4078.89 260
4079.04 251
4079.19 243
4079.33 237
4079.48 233
4079.63 230
4079.77 226
4079.92 220
4080.07 213
4080.21 204
4080.36 195
4080.51 187
4080.65 179
4080.80 172
4080.95 165
4081.10 158
4081.24 152
4081.39 145
4081.54 140
4081.68 138
4081.83 139
4081.98 145
4082.12 153
4082.27 163
4082.42 171
4082.56 177
4082.71 177
4082.86 173
4083.00 165
4083.15 154
4083.30 143
4083.44 132
4083.59 122
4083.74 113
4083.88 106
4084.03 100
4084.18 96
4084.33 93
4084.47 91
4084.62 89
4084.77 87
4084.91 85
4085.06 82
4085.21 79
4085.35 75
4085.50 71
4085.65 69
4085.79 70
4085.94 73
4086.09 80
4086.23 89
4086.38 100
4086.53 112
4086.68 123
4086.82 131
4086.97 136
4087.12 136
4087.26 132
4087.41 124
4087.56 111
4087.70 97
4087.85 81
4088.00 65
4088.14 51
4088.29 40
4088.44 33
4088.59 30
4088.73 33
4088.88 40
4089.03 50
4089.17 61
4089.32 72
4089.47 80
4089.61 84
4089.76 85
4089.91 81
4090.06 74
4090.20 66
4090.35 57
4090.50 50
4090.64 46
4090.79 43
4090.94 43
4091.08 44
4091.23 45
4091.38 44
4091.52 43
4091.67 40
4091.82 36
4091.97 33
4092.11 32
4092.26 34
4092.41 38
4092.55 46
4092.70 55
4092.85 64
4092.99 73
4093.14 82
4093.29 89
4093.44 96
4093.58 103
4093.73 109
4093.88 114
4094.02 118
4094.17 119
4094.32 118
4094.47 117
4094.61 115
4094.76 114
4094.91 115
4095.05 117
4095.20 119
4095.35 120
4095.49 119
4095.64 115
4095.79 108
4095.94 100
4096.08 90
4096.23 80
4096.38 69
4096.52 58
4096.67 47
4096.82 35
4096.97 24
4097.11 16
4097.26 10
4097.41 8
4097.55 10
4097.70 16
4097.85 23
4098.00 31
4098.14 38
4098.29 45
4098.44 51
4098.58 58
4098.73 64
4098.88 70
4099.02 75
4099.17 79
4099.32 80
4099.47 77
4099.61 71
4099.76 62
4099.91 51
4100.05 40
4100.20 31
4100.35 24
4100.50 21
4100.64 21
4100.79 23
4100.94 27
4101.08 30
4101.23 33
4101.38 34
4101.53 33
4101.67 30
4101.82 25
4101.97 19
4102.12 11
4102.26 2
4102.41 0
4102.56 0
4102.70 0
4102.85 0
4103.00 0
4103.15 0
4103.29 0
4103.44 0
4103.59 8
4103.73 23
4103.88 40
4104.03 58
4104.18 75
4104.32 91
4104.47 103
4104.62 112
4104.76 117
4104.91 120
4105.06 123
4105.21 125
4105.35 126
4105.50 127
4105.65 127
4105.80 124
4105.94 118
4106.09 109
4106.24 99
4106.38 88
4106.53 78
4106.68 69
4106.83 62
4106.97 56
4107.12 52
4107.27 49
4107.42 46
4107.56 45
4107.71 46
4107.86 49
4108.00 55
4108.15 64
4108.30 76
4108.45 88
4108.59 99
4108.74 106
4108.89 109
4109.04 106
4109.18 100
4109.33 92
4109.48 83
4109.62 78
4109.77 78
4109.92 82
4110.07 91
4110.21 102
4110.36 114
4110.51 123
4110.66 129
4110.80 131
4110.95 128
4111.10 121
4111.25 112
4111.39 101
4111.54 89
4111.69 77
4111.83 66
4111.98 54
4112.13 43
4112.28 31
4112.42 20
4112.57 9
4112.72 1
4112.87 0
4113.01 0
4113.16 0
4113.31 5
4113.46 13
4113.60 23
4113.75 32
4113.90 41
4114.05 48
4114.19 55
4114.34 62
4114.49 68
4114.64 74
4114.78 78
4114.93 81
4115.08 82
4115.22 82
4115.37 81
4115.52 80
4115.67 81
4115.81 83
4115.96 88
4116.11 95
4116.26 102
4116.40 109
4116.55 115
4116.70 117
4116.85 115
4116.99 109
4117.14 100
4117.29 88
4117.44 76
4117.58 66
4117.73 59
4117.88 56
4118.03 57
4118.17 60
4118.32 64
4118.47 68
4118.62 71
4118.76 72
4118.91 74
4119.06 77
4119.21 82
4119.35 90
4119.50 100
4119.65 110
4119.80 119
4119.94 124
4120.09 126
4120.24 123
4120.39 116
4120.53 108
4120.68 99
4120.83 92
4120.98 87
4121.12 85
4121.27 85
4121.42 87
4121.57 91
4121.71 94
4121.86 97
4122.01 100
4122.16 103
4122.30 106
4122.45 109
4122.60 113
4122.75 118
4122.89 123
4123.04 127
4123.19 130
4123.34 131
4123.48 131
4123.63 129
4123.78 126
4123.93 122
4124.07 118
4124.22 114
4124.37 108
4124.52 103
4124.66 96
4124.81 89
4124.96 84
4125.11 82
4125.26 86
4125.40 95
4125.55 109
4125.70 128
4125.85 149
4125.99 169
4126.14 187
4126.29 201
4126.44 209
4126.58 214
4126.73 216
4126.88 217
4127.03 219
4127.17 223
4127.32 230
4127.47 238
4127.62 248
4127.76 256
4127.91 260
4128.06 259
4128.21 251
4128.36 236
4128.50 214
4128.65 189
4128.80 163
4128.95 139
4129.09 120
4129.24 107
4129.39 98
4129.54 93
4129.68 90
4129.83 87
4129.98 84
4130.13 82
4130.27 81
4130.42 83
4130.57 89
4130.72 99
4130.87 113
4131.01 127
4131.16 140
4131.31 150
4131.46 156
4131.60 156
4131.75 150
4131.90 140
4132.05 127
4132.20 112
4132.34 98
4132.49 86
4132.64 78
4132.79 73
4132.93 73
4133.08 75
4133.23 78
4133.38 81
4133.52 84
4133.67 86
4133.82 85
4133.97 83
4134.12 79
4134.26 73
4134.41 65
4134.56 54
4134.71 41
4134.85 27
4135.00 14
4135.15 3
4135.30 0
4135.45 0
4135.59 0
4135.74 0
4135.89 3
4136.04 9
4136.18 12
4136.33 13
4136.48 12
4136.63 8
4136.78 2
4136.92 0
4137.07 0
4137.22 0
4137.37 0
4137.51 0
4137.66 0
4137.81 0
4137.96 6
4138.11 16
4138.25 25
4138.40 33
4138.55 37
4138.70 40
4138.85 42
4138.99 44
4139.14 47
4139.29 52
4139.44 57
4139.58 61
4139.73 65
4139.88 67
4140.03 68
4140.18 71
4140.32 75
4140.47 82
4140.62 93
4140.77 104
4140.92 115
4141.06 123
4141.21 126
4141.36 123
4141.51 115
4141.65 104
4141.80 90
4141.95 75
4142.10 62
4142.25 52
4142.39 44
4142.54 40
4142.69 38
4142.84 40
4142.99 44
4143.13 48
4143.28 52
4143.43 55
4143.58 56
4143.73 57
4143.87 57
4144.02 57
4144.17 58
4144.32 60
4144.46 62
4144.61 61
4144.76 57
4144.91 50
4145.06 41
4145.20 32
4145.35 23
4145.50 18
4145.65 16
4145.80 18
4145.94 23
4146.09 29
4146.24 34
4146.39 39
4146.54 44
4146.68 50
4146.83 57
4146.98 66
4147.13 76
4147.28 86
4147.42 94
4147.57 99
4147.72 99
4147.87 95
4148.02 88
4148.16 80
4148.31 72
4148.46 66
4148.61 63
4148.76 62
4148.90 63
4149.05 63
4149.20 63
4149.35 61
4149.50 55
4149.64 48
4149.79 38
4149.94 26
4150.09 15
4150.24 4
4150.38 0
4150.53 0
4150.68 0
4150.83 0
4150.98 0
4151.12 0
4151.27 0
4151.42 0
4151.57 4
4151.72 16
4151.86 27
4152.01 38
4152.16 46
4152.31 53
4152.46 59
4152.61 66
4152.75 75
4152.90 85
4153.05 96
4153.20 106
4153.35 114
4153.49 118
4153.64 118
4153.79 115
4153.94 110
4154.09 103
4154.23 96
4154.38 90
4154.53 86
4154.68 82
4154.83 80
4154.97 78
4155.12 76
4155.27 76
4155.42 76
4155.57 78
4155.72 80
4155.86 83
4156.01 87
4156.16 90
4156.31 92
4156.46 92
4156.60 90
4156.75 87
4156.90 81
4157.05 75
4157.20 68
4157.35 62
4157.49 57
4157.64 53
4157.79 49
4157.94 45
4158.09 41
4158.23 35
4158.38 30
4158.53 24
4158.68 19
4158.83 16
4158.98 16
4159.12 21
4159.27 30
4159.42 43
4159.57 58
4159.72 74
4159.86 88
4160.01 98
4160.16 104
4160.31 105
4160.46 102
4160.61 98
4160.75 93
4160.90 88
4161.05 85
4161.20 83
4161.35 82
4161.49 79
4161.64 75
4161.79 70
4161.94 63
4162.09 56
4162.24 49
4162.38 43
4162.53 37
4162.68 33
4162.83 32
4162.98 34
4163.13 39
4163.27 48
4163.42 60
4163.57 73
4163.72 86
4163.87 96
4164.02 104
4164.16 110
4164.31 113
4164.46 115
4164.61 116
4164.76 117
4164.91 119
4165.05 120
4165.20 121
4165.35 122
4165.50 121
4165.65 118
4165.80 114
4165.94 106
4166.09 96
4166.24 84
4166.39 71
4166.54 59
4166.68 48
4166.83 39
4166.98 32
4167.13 29
4167.28 29
4167.43 30
4167.58 34
4167.72 40
4167.87 49
4168.02 59
4168.17 70
4168.32 81
4168.47 91
4168.61 98
4168.76 103
4168.91 105
4169.06 105
4169.21 103
4169.36 99
4169.50 94
4169.65 88
4169.80 81
4169.95 75
4170.10 68
4170.25 63
4170.39 61
4170.54 61
4170.69 63
4170.84 68
4170.99 76
4171.14 84
4171.28 93
4171.43 102
4171.58 109
4171.73 114
4171.88 117
4172.03 116
4172.18 111
4172.32 102
4172.47 90
4172.62 76
4172.77 61
4172.92 47
4173.07 35
4173.21 25
4173.36 18
4173.51 13
4173.66 10
4173.81 9
4173.96 11
4174.10 16
4174.25 24
4174.40 35
4174.55 48
4174.70 63
4174.85 79
4175.00 94
4175.14 108
4175.29 120
4175.44 129
4175.59 134
4175.74 136
4175.89 134
4176.04 130
4176.18 123
4176.33 116
4176.48 110
4176.63 105
4176.78 101
4176.93 99
4177.07 98
4177.22 96
4177.37 96
4177.52 96
4177.67 97
4177.82 99
4177.97 104
4178.11 109
4178.26 114
4178.41 119
4178.56 123
4178.71 126
4178.86 130
4179.01 135
4179.15 142
4179.30 151
4179.45 162
4179.60 171
4179.75 178
4179.90 182
4180.05 184
4180.19 183
4180.34 180
4180.49 176
4180.64 170
4180.79 164
4180.94 157
4181.09 150
4181.23 144
4181.38 141
4181.53 143
4181.68 150
4181.83 161
4181.98 175
4182.13 190
4182.27 204
4182.42 214
4182.57 219
4182.72 220
4182.87 219
4183.02 216
4183.17 214
4183.31 213
4183.46 214
4183.61 216
4183.76 216
4183.91 214
4184.06 209
4184.21 200
4184.36 188
4184.50 176
4184.65 163
4184.80 154
4184.95 148
4185.10 146
4185.25 147
4185.40 151
4185.54 156
4185.69 161
4185.84 167
4185.99 173
4186.14 180
4186.29 185
4186.44 191
4186.58 194
4186.73 194
4186.88 191
4187.03 185
4187.18 178
4187.33 172
4187.48 168
4187.63 167
4187.77 168
4187.92 171
4188.07 174
4188.22 176
4188.37 176
4188.52 175
4188.67 173
4188.82 172
4188.96 172
4189.11 172
4189.26 174
4189.41 177
4189.56 183
4189.71 192
4189.86 203
4190.01 218
4190.15 236
4190.30 255
4190.45 274
4190.60 292
4190.75 307
4190.90 318
4191.05 325
4191.20 327
4191.34 325
4191.49 320
4191.64 314
4191.79 309
4191.94 306
4192.09 306
4192.24 310
4192.39 316
4192.53 323
4192.68 328
4192.83 332
4192.98 334
4193.13 335
4193.28 334
4193.43 334
4193.58 334
4193.72 334
4193.87 335
4194.02 337
4194.17 339
4194.32 343
4194.47 349
4194.62 357
4194.77 366
4194.92 376
4195.06 384
4195.21 390
4195.36 394
4195.51 397
4195.66 400
4195.81 405
4195.96 414
4196.11 428
4196.25 449
4196.40 475
4196.55 507
4196.70 541
4196.85 578
4197.00 615
4197.15 651
4197.30 687
4197.45 723
4197.59 760
4197.74 798
4197.89 838
4198.04 879
4198.19 921
4198.34 962
4198.49 1002
4198.64 1040
4198.79 1076
4198.93 1112
4199.08 1149
4199.23 1191
4199.38 1239
4199.53 1295
4199.68 1359
4199.83 1431
4199.98 1510
4200.13 1595
4200.28 1684
4200.42 1778
4200.57 1877
4200.72 1980
4200.87 2087
4201.02 2192
4201.17 2294
4201.32 2388
4201.47 2472
4201.62 2546
4201.76 2611
4201.91 2671
4202.06 2733
4202.21 2801
4202.36 2876
4202.51 2956
4202.66 3039
4202.81 3117
4202.96 3186
4203.11 3241
4203.25 3277
4203.40 3294
4203.55 3294
4203.70 3278
4203.85 3248
4204.00 3207
4204.15 3156
4204.30 3098
4204.45 3034
4204.59 2964
4204.74 2890
4204.89 2810
4205.04 2726
4205.19 2636
4205.34 2543
4205.49 2448
4205.64 2354
4205.79 2262
4205.94 2174
4206.09 2090
4206.23 2007
4206.38 1924
4206.53 1841
4206.68 1758
4206.83 1676
4206.98 1599
4207.13 1529
4207.28 1468
4207.43 1418
4207.58 1376
4207.72 1342
4207.87 1313
4208.02 1287
4208.17 1263
4208.32 1240
4208.47 1218
4208.62 1195
4208.77 1172
4208.92 1148
4209.07 1123
4209.22 1099
4209.36 1075
4209.51 1053
4209.66 1033
4209.81 1014
4209.96 995
4210.11 975
4210.26 955
4210.41 933
4210.56 912
4210.71 892
4210.86 873
4211.00 855
4211.15 839
4211.30 822
4211.45 806
4211.60 788
4211.75 771
4211.90 753
4212.05 734
4212.20 716
4212.35 697
4212.50 678
4212.64 659
4212.79 641
4212.94 624
4213.09 610
4213.24 597
4213.39 585
4213.54 574
4213.69 564
4213.84 554
4213.99 544
4214.14 534
4214.29 524
4214.43 515
4214.58 506
4214.73 499
4214.88 494
4215.03 489
4215.18 487
4215.33 486
4215.48 485
4215.63 483
4215.78 480
4215.93 475
4216.08 469
4216.23 462
4216.37 456
4216.52 451
4216.67 450
4216.82 451
4216.97 454
4217.12 458
4217.27 463
4217.42 468
4217.57 471
4217.72 472
4217.87 470
4218.02 465
4218.17 457
4218.31 446
4218.46 432
4218.61 417
4218.76 400
4218.91 383
4219.06 367
4219.21 352
4219.36 337
4219.51 323
4219.66 310
4219.81 297
4219.96 286
4220.11 276
4220.25 268
4220.40 262
4220.55 258
4220.70 254
4220.85 250
4221.00 245
4221.15 238
4221.30 228
4221.45 217
4221.60 204
4221.75 192
4221.90 182
4222.05 176
4222.20 173
4222.34 176
4222.49 183
4222.64 192
4222.79 201
4222.94 208
4223.09 211
4223.24 210
4223.39 207
4223.54 203
4223.69 201
4223.84 201
4223.99 205
4224.14 211
4224.29 217
4224.44 221
4224.58 221
4224.73 216
4224.88 206
4225.03 193
4225.18 178
4225.33 163
4225.48 150
4225.63 140
4225.78 135
4225.93 133
4226.08 136
4226.23 141
4226.38 148
4226.53 156
4226.68 163
4226.83 167
4226.97 167
4227.12 164
4227.27 156
4227.42 144
4227.57 129
4227.72 114
4227.87 99
4228.02 86
4228.17 75
4228.32 69
4228.47 66
4228.62 66
4228.77 67
4228.92 70
4229.07 73
4229.22 76
4229.37 78
4229.51 78
4229.66 77
4229.81 75
4229.96 73
4230.11 71
4230.26 70
4230.41 71
4230.56 75
4230.71 82
4230.86 92
4231.01 103
4231.16 114
4231.31 124
4231.46 131
4231.61 133
4231.76 132
4231.91 127
4232.06 119
4232.21 109
4232.35 99
4232.50 89
4232.65 81
4232.80 74
4232.95 68
4233.10 62
4233.25 55
4233.40 48
4233.55 40
4233.70 32
4233.85 22
4234.00 13
4234.15 5
4234.30 0
4234.45 0
4234.60 0
4234.75 0
4234.90 0
4235.05 0
4235.20 4
4235.35 9
4235.49 15
4235.64 22
4235.79 30
4235.94 39
4236.09 49
4236.24 58
4236.39 66
4236.54 72
4236.69 76
4236.84 77
4236.99 78
4237.14 76
4237.29 74
4237.44 71
4237.59 68
4237.74 63
4237.89 59
4238.04 56
4238.19 53
4238.34 51
4238.49 50
4238.64 49
4238.79 49
4238.93 48
4239.08 46
4239.23 43
4239.38 39
4239.53 33
4239.68 25
4239.83 16
4239.98 6
4240.13 0
4240.28 0
4240.43 0
4240.58 0
4240.73 0
4240.88 0
4241.03 3
4241.18 9
4241.33 13
4241.48 13
4241.63 11
4241.78 7
4241.93 2
4242.08 0
4242.23 0
4242.38 0
4242.53 0
4242.68 1
4242.83 3
4242.98 5
4243.13 7
4243.27 10
4243.42 14
4243.57 20
4243.72 27
4243.87 35
4244.02 44
4244.17 52
4244.32 58
4244.47 60
4244.62 60
4244.77 56
4244.92 50
4245.07 42
4245.22 33
4245.37 26
4245.52 20
4245.67 17
4245.82 16
4245.97 17
4246.12 20
4246.27 24
4246.42 28
4246.57 32
4246.72 37
4246.87 43
4247.02 51
4247.17 61
4247.32 74
4247.47 89
4247.62 105
4247.77 121
4247.92 137
4248.07 151
4248.22 163
4248.37 173
4248.52 182
4248.66 190
4248.81 199
4248.96 208
4249.11 218
4249.26 226
4249.41 232
4249.56 234
4249.71 231
4249.86 223
4250.01 211
4250.16 197
4250.31 183
4250.46 169
4250.61 158
4250.76 150
4250.91 144
4251.06 141
4251.21 139
4251.36 140
4251.51 142
4251.66 145
4251.81 149
4251.96 154
4252.11 158
4252.26 161
4252.41 163
4252.56 163
4252.71 159
4252.86 154
4253.01 145
4253.16 134
4253.31 122
4253.46 110
4253.61 98
4253.76 89
4253.91 81
4254.06 76
4254.21 74
4254.36 73
4254.51 74
4254.66 73
4254.81 72
4254.96 69
4255.11 65
4255.26 59
4255.41 51
4255.56 42
4255.71 32
4255.86 21
4256.01 9
4256.16 0
4256.31 0
4256.46 0
4256.61 0
4256.76 0
4256.91 0
4257.06 0
4257.21 0
4257.36 0
4257.51 13
4257.66 27
4257.81 42
4257.96 55
4258.11 65
4258.26 71
4258.41 71
4258.56 66
4258.71 57
4258.86 44
4259.01 31
4259.16 17
4259.31 6
4259.46 0
4259.61 0
4259.76 0
4259.91 0
4260.06 0
4260.21 0
4260.36 0
4260.51 0
4260.66 0
4260.81 10
4260.96 23
4261.11 36
4261.26 47
4261.41 53
4261.56 54
4261.71 50
4261.86 41
4262.01 31
4262.16 21
4262.31 15
4262.46 14
4262.61 18
4262.76 28
4262.91 41
4263.06 56
4263.21 70
4263.36 83
4263.51 91
4263.66 97
4263.81 100
4263.96 102
4264.11 103
4264.26 105
4264.41 107
4264.56 107
4264.71 105
4264.86 98
4265.01 88
4265.16 74
4265.31 58
4265.46 43
4265.61 30
4265.76 20
4265.91 14
4266.06 10
4266.21 8
4266.36 8
4266.51 8
4266.66 9
4266.81 10
4266.96 14
4267.11 18
4267.26 24
4267.41 30
4267.56 35
4267.71 40
4267.86 42
4268.01 43
4268.16 42
4268.31 38
4268.46 32
4268.61 24
4268.76 16
4268.91 8
4269.06 2
4269.21 0
4269.36 0
4269.51 0
4269.66 1
4269.81 6
4269.96 12
4270.11 19
4270.26 27
4270.41 34
4270.56 41
4270.71 47
4270.86 52
4271.01 57
4271.16 61
4271.31 64
4271.46 66
4271.61 66
4271.76 65
4271.91 61
4272.06 56
4272.21 50
4272.36 47
4272.51 45
4272.66 47
4272.81 52
4272.96 60
4273.11 67
4273.26 74
4273.41 77
4273.56 77
4273.71 74
4273.86 69
4274.01 64
4274.17 59
4274.32 57
4274.47 56
4274.62 57
4274.77 57
4274.92 57
4275.07 55
4275.22 54
4275.37 53
4275.52 54
4275.67 57
4275.82 62
4275.97 70
4276.12 79
4276.27 88
4276.42 96
4276.57 102
4276.72 106
4276.87 108
4277.02 108
4277.17 106
4277.32 105
4277.47 104
4277.62 105
4277.77 108
4277.92 110
4278.07 112
4278.22 112
4278.37 108
4278.52 101
4278.67 93
4278.82 83
4278.97 75
4279.12 69
4279.27 66
4279.42 65
4279.57 67
4279.73 71
4279.88 76
4280.03 82
4280.18 89
4280.33 98
4280.48 108
4280.63 118
4280.78 128
4280.93 135
4281.08 141
4281.23 143
4281.38 142
4281.53 140
4281.68 137
4281.83 134
4281.98 134
4282.13 136
4282.28 140
4282.43 145
4282.58 149
4282.73 152
4282.88 152
4283.03 149
4283.18 143
4283.33 135
4283.48 127
4283.63 119
4283.78 113
4283.94 109
4284.09 106
4284.24 105
4284.39 104
4284.54 104
4284.69 106
4284.84 109
4284.99 114
4285.14 121
4285.29 129
4285.44 137
4285.59 144
4285.74 149
4285.89 150
4286.04 148
4286.19 144
4286.34 138
4286.49 132
4286.64 127
4286.79 125
4286.94 124
4287.09 126
4287.24 129
4287.40 133
4287.55 138
4287.70 143
4287.85 147
4288.00 153
4288.15 159
4288.30 168
4288.45 178
4288.60 189
4288.75 202
4288.90 216
4289.05 230
4289.20 245
4289.35 260
4289.50 276
4289.65 293
4289.80 311
4289.95 331
4290.10 353
4290.25 375
4290.40 396
4290.56 416
4290.71 435
4290.86 450
4291.01 463
4291.16 472
4291.31 478
4291.46 481
4291.61 484
4291.76 486
4291.91 487
4292.06 490
4292.21 495
4292.36 500
4292.51 506
4292.66 511
4292.81 515
4292.96 517
4293.11 515
4293.26 510
4293.42 502
4293.57 492
4293.72 481
4293.87 469
4294.02 458
4294.17 447
4294.32 438
4294.47 430
4294.62 423
4294.77 417
4294.92 411
4295.07 404
4295.22 397
4295.37 388
4295.52 377
4295.67 363
4295.82 348
4295.98 331
4296.13 313
4296.28 295
4296.43 279
4296.58 265
4296.73 254
4296.88 247
4297.03 244
4297.18 245
4297.33 250
4297.48 257
4297.63 267
4297.78 278
4297.93 290
4298.08 302
4298.23 314
4298.39 324
4298.54 333
4298.69 338
4298.84 341
4298.99 341
4299.14 338
4299.29 333
4299.44 326
4299.59 319
4299.74 311
4299.89 303
4300.04 296
4300.19 288
4300.34 281
4300.49 274
4300.65 268
4300.80 263
4300.95 258
4301.10 256
4301.25 255
4301.40 256
4301.55 257
4301.70 260
4301.85 264
4302.00 268
4302.15 273
4302.30 277
4302.45 282
4302.60 286
4302.76 290
4302.91 295
4303.06 300
4303.21 305
4303.36 311
4303.51 318
4303.66 325
4303.81 332
4303.96 339
4304.11 346
4304.26 352
4304.41 357
4304.56 362
4304.71 367
4304.87 374
4305.02 382
4305.17 393
4305.32 406
4305.47 421
4305.62 435
4305.77 448
4305.92 458
4306.07 464
4306.22 465
4306.37 464
4306.52 461
4306.68 460
4306.83 462
4306.98 468
4307.13 477
4307.28 488
4307.43 499
4307.58 507
4307.73 511
4307.88 511
4308.03 508
4308.18 502
4308.33 494
4308.48 486
4308.64 477
4308.79 468
4308.94 457
4309.09 443
4309.24 427
4309.39 410
4309.54 392
4309.69 375
4309.84 361
4309.99 350
4310.14 343
4310.29 340
4310.45 338
4310.60 335
4310.75 330
4310.90 321
4311.05 309
4311.20 293
4311.35 274
4311.50 254
4311.65 233
4311.80 214
4311.95 198
4312.11 184
4312.26 174
4312.41 167
4312.56 164
4312.71 164
4312.86 166
4313.01 168
4313.16 171
4313.31 172
4313.46 172
4313.61 171
4313.77 167
4313.92 163
4314.07 158
4314.22 153
4314.37 149
4314.52 147
4314.67 146
4314.82 147
4314.97 151
4315.12 155
4315.27 161
4315.43 169
4315.58 179
4315.73 190
4315.88 202
4316.03 214
4316.18 228
4316.33 241
4316.48 254
4316.63 264
4316.78 272
4316.93 278
4317.09 282
4317.24 283
4317.39 282
4317.54 280
4317.69 277
4317.84 271
4317.99 264
4318.14 254
4318.29 242
4318.44 228
4318.60 213
4318.75 198
4318.90 185
4319.05 174
4319.20 167
4319.35 162
4319.50 161
4319.65 162
4319.80 166
4319.95 171
4320.11 175
4320.26 177
4320.41 176
4320.56 172
4320.71 164
4320.86 152
4321.01 139
4321.16 126
4321.31 115
4321.47 108
4321.62 105
4321.77 107
4321.92 114
4322.07 124
4322.22 136
4322.37 148
4322.52 159
4322.67 168
4322.82 173
4322.98 176
4323.13 175
4323.28 172
4323.43 168
4323.58 164
4323.73 161
4323.88 160
4324.03 160
4324.18 161
4324.34 165
4324.49 170
4324.64 176
4324.79 183
4324.94 191
4325.09 198
4325.24 204
4325.39 210
4325.54 214
4325.70 217
4325.85 220
4326.00 221
4326.15 222
4326.30 220
4326.45 217
4326.60 213
4326.75 206
4326.90 198
4327.06 190
4327.21 180
4327.36 171
4327.51 163
4327.66 155
4327.81 149
4327.96 144
4328.11 142
4328.27 141
4328.42 141
4328.57 141
4328.72 141
4328.87 139
4329.02 137
4329.17 133
4329.32 129
4329.47 127
4329.63 127
4329.78 129
4329.93 134
4330.08 141
4330.23 148
4330.38 155
4330.53 160
4330.68 161
4330.84 158
4330.99 152
4331.14 142
4331.29 132
4331.44 122
4331.59 114
4331.74 110
4331.89 111
4332.05 118
4332.20 129
4332.35 144
4332.50 159
4332.65 172
4332.80 181
4332.95 184
4333.10 183
4333.26 177
4333.41 170
4333.56 162
4333.71 155
4333.86 147
4334.01 138
4334.16 129
4334.31 120
4334.47 111
4334.62 103
4334.77 99
4334.92 99
4335.07 101
4335.22 106
4335.37 111
4335.52 115
4335.68 116
4335.83 112
4335.98 106
4336.13 96
4336.28 86
4336.43 76
4336.58 68
4336.73 63
4336.89 62
4337.04 65
4337.19 71
4337.34 79
4337.49 88
4337.64 95
4337.79 101
4337.95 105
4338.10 107
4338.25 107
4338.40 108
4338.55 108
4338.70 110
4338.85 112
4339.00 114
4339.16 115
4339.31 114
4339.46 112
4339.61 108
4339.76 104
4339.91 102
4340.06 102
4340.22 106
4340.37 112
4340.52 121
4340.67 130
4340.82 139
4340.97 146
4341.12 151
4341.28 153
4341.43 153
4341.58 151
4341.73 148
4341.88 144
4342.03 138
4342.18 133
4342.34 126
4342.49 117
4342.64 106
4342.79 93
4342.94 79
4343.09 65
4343.24 52
4343.40 41
4343.55 33
4343.70 30
4343.85 30
4344.00 32
4344.15 36
4344.30 41
4344.46 46
4344.61 51
4344.76 55
4344.91 59
4345.06 61
4345.21 61
4345.36 59
4345.52 56
4345.67 53
4345.82 52
4345.97 54
4346.12 60
4346.27 70
4346.42 81
4346.58 92
4346.73 98
4346.88 99
4347.03 93
4347.18 81
4347.33 65
4347.48 48
4347.64 33
4347.79 21
4347.94 13
4348.09 10
4348.24 9
4348.39 10
4348.55 9
4348.70 7
4348.85 3
4349.00 0
4349.15 0
4349.30 0
4349.45 0
4349.61 0
4349.76 0
4349.91 0
4350.06 4
4350.21 13
4350.36 22
4350.52 29
4350.67 35
4350.82 39
4350.97 42
4351.12 44
4351.27 45
4351.42 46
4351.58 46
4351.73 47
4351.88 49
4352.03 51
4352.18 54
4352.33 57
4352.49 61
4352.64 63
4352.79 63
4352.94 61
4353.09 55
4353.24 47
4353.40 39
4353.55 31
4353.70 26
4353.85 24
4354.00 25
4354.15 28
4354.31 32
4354.46 37
4354.61 40
4354.76 40
4354.91 37
4355.06 32
4355.21 24
4355.37 14
4355.52 5
4355.67 0
4355.82 0
4355.97 0
4356.12 0
4356.28 0
4356.43 0
4356.58 0
4356.73 2
4356.88 5
4357.03 8
4357.19 13
4357.34 19
4357.49 27
4357.64 34
4357.79 39
4357.94 42
4358.10 42
4358.25 37
4358.40 30
4358.55 22
4358.70 14
4358.85 6
4359.01 1
4359.16 0
4359.31 0
4359.46 0
4359.61 3
4359.77 7
4359.92 11
4360.07 14
4360.22 15
4360.37 16
4360.52 16
4360.68 15
4360.83 15
4360.98 15
4361.13 16
4361.28 15
4361.43 13
4361.59 9
4361.74 5
4361.89 0
4362.04 0
4362.19 0
4362.34 0
4362.50 4
4362.65 11
4362.80 16
4362.95 19
4363.10 19
4363.26 14
4363.41 8
4363.56 0
4363.71 0
4363.86 0
4364.01 0
4364.17 0
4364.32 4
4364.47 8
4364.62 10
4364.77 8
4364.92 3
4365.08 0
4365.23 0
4365.38 0
4365.53 0
4365.68 5
4365.84 18
4365.99 33
4366.14 49
4366.29 64
4366.44 77
4366.59 88
4366.75 96
4366.90 102
4367.05 105
4367.20 107
4367.35 108
4367.51 107
4367.66 106
4367.81 103
4367.96 100
4368.11 94
4368.27 87
4368.42 78
4368.57 70
4368.72 62
4368.87 56
4369.02 53
4369.18 55
4369.33 61
4369.48 70
4369.63 80
4369.78 91
4369.94 100
4370.09 107
4370.24 109
4370.39 107
4370.54 101
4370.70 92
4370.85 81
4371.00 70
4371.15 60
4371.30 53
4371.45 50
4371.61 51
4371.76 54
4371.91 60
4372.06 67
4372.21 76
4372.37 85
4372.52 94
4372.67 103
4372.82 111
4372.97 119
4373.13 125
4373.28 129
4373.43 131
4373.58 130
4373.73 127
4373.89 123
4374.04 119
4374.19 117
4374.34 116
4374.49 117
4374.65 118
4374.80 118
4374.95 116
4375.10 112
4375.25 106
4375.41 98
4375.56 90
4375.71 83
4375.86 78
4376.01 75
4376.17 76
4376.32 79
4376.47 84
4376.62 91
4376.77 99
4376.93 107
4377.08 116
4377.23 124
4377.38 133
4377.53 142
4377.69 150
4377.84 158
4377.99 166
4378.14 173
4378.29 180
4378.45 186
4378.60 190
4378.75 194
4378.90 197
4379.05 198
4379.21 196
4379.36 192
4379.51 186
4379.66 178
4379.81 169
4379.97 161
4380.12 155
4380.27 152
4380.42 154
4380.57 161
4380.73 172
4380.88 186
4381.03 201
4381.18 214
4381.34 224
4381.49 230
4381.64 232
4381.79 229
4381.94 224
4382.10 218
4382.25 211
4382.40 206
4382.55 202
4382.70 198
4382.86 194
4383.01 189
4383.16 183
4383.31 176
4383.46 169
4383.62 162
4383.77 156
4383.92 150
4384.07 145
4384.23 139
4384.38 132
4384.53 124
4384.68 116
4384.83 108
4384.99 100
4385.14 95
4385.29 93
4385.44 93
4385.59 96
4385.75 99
4385.90 102
4386.05 105
4386.20 106
4386.36 106
4386.51 106
4386.66 106
4386.81 106
4386.96 108
4387.12 109
4387.27 110
4387.42 112
4387.57 115
4387.73 120
4387.88 128
4388.03 138
4388.18 148
4388.33 158
4388.49 165
4388.64 167
4388.79 164
4388.94 157
4389.10 148
4389.25 139
4389.40 132
4389.55 128
4389.70 127
4389.86 128
4390.01 130
4390.16 132
4390.31 133
4390.47 134
4390.62 136
4390.77 139
4390.92 145
4391.07 154
4391.23 165
4391.38 177
4391.53 188
4391.68 197
4391.84 203
4391.99 206
4392.14 207
4392.29 208
4392.44 209
4392.60 213
4392.75 219
4392.90 228
4393.05 239
4393.21 249
4393.36 258
4393.51 263
4393.66 265
4393.82 262
4393.97 255
4394.12 245
4394.27 233
4394.42 221
4394.58 211
4394.73 204
4394.88 200
4395.03 201
4395.19 204
4395.34 208
4395.49 213
4395.64 216
4395.80 216
4395.95 215
4396.10 213
4396.25 211
4396.40 210
4396.56 211
4396.71 212
4396.86 214
4397.01 216
4397.17 217
4397.32 216
4397.47 215
4397.62 212
4397.78 209
4397.93 205
4398.08 199
4398.23 192
4398.39 183
4398.54 173
4398.69 162
4398.84 153
4399.00 147
4399.15 145
4399.30 147
4399.45 152
4399.60 160
4399.76 167
4399.91 173
4400.06 176
4400.21 176
4400.37 175
4400.52 175
4400.67 176
4400.82 179
4400.98 185
4401.13 192
4401.28 199
4401.43 204
4401.59 207
4401.74 207
4401.89 203
4402.04 196
4402.20 188
4402.35 179
4402.50 171
4402.65 164
4402.81 159
4402.96 155
4403.11 154
4403.26 155
4403.42 159
4403.57 163
4403.72 170
4403.87 177
4404.03 184
4404.18 193
4404.33 201
4404.48 209
4404.64 216
4404.79 223
4404.94 230
4405.09 237
4405.25 243
4405.40 250
4405.55 257
4405.70 263
4405.86 269
4406.01 273
4406.16 277
4406.31 279
4406.47 282
4406.62 284
4406.77 287
4406.92 291
4407.08 294
4407.23 296
4407.38 298
4407.53 299
4407.69 300
4407.84 301
4407.99 302
4408.14 303
4408.30 305
4408.45 308
4408.60 310
4408.75 311
4408.91 311
4409.06 309
4409.21 304
4409.36 297
4409.52 287
4409.67 274
4409.82 259
4409.97 242
4410.13 226
4410.28 210
4410.43 195
4410.58 183
4410.74 174
4410.89 167
4411.04 161
4411.19 157
4411.35 153
4411.50 149
4411.65 145
4411.81 141
4411.96 137
4412.11 134
4412.26 132
4412.42 131
4412.57 132
4412.72 135
4412.87 140
4413.03 149
4413.18 161
4413.33 175
4413.48 191
4413.64 205
4413.79 216
4413.94 221
4414.09 220
4414.25 213
4414.40 201
4414.55 187
4414.71 173
4414.86 162
4415.01 154
4415.16 151
4415.32 153
4415.47 158
4415.62 164
4415.77 169
4415.93 172
4416.08 173
4416.23 172
4416.39 171
4416.54 169
4416.69 168
4416.84 169
4417.00 171
4417.15 173
4417.30 176
4417.45 177
4417.61 178
4417.76 179
4417.91 179
4418.06 180
4418.22 181
4418.37 183
4418.52 187
4418.68 192
4418.83 199
4418.98 208
4419.13 218
4419.29 229
4419.44 238
4419.59 243
4419.74 242
4419.90 234
4420.05 221
4420.20 203
4420.36 182
4420.51 160
4420.66 141
4420.81 126
4420.97 115
4421.12 110
4421.27 109
4421.43 111
4421.58 113
4421.73 115
4421.88 114
4422.04 110
4422.19 103
4422.34 94
4422.49 84
4422.65 74
4422.80 67
4422.95 63
4423.11 63
4423.26 67
4423.41 74
4423.56 84
4423.72 96
4423.87 110
4424.02 125
4424.18 140
4424.33 154
4424.48 166
4424.63 176
4424.79 184
4424.94 191
4425.09 195
4425.25 199
4425.40 203
4425.55 205
4425.70 208
4425.86 211
4426.01 214
4426.16 218
4426.32 223
4426.47 229
4426.62 237
4426.77 244
4426.93 250
4427.08 254
4427.23 253
4427.39 249
4427.54 241
4427.69 231
4427.84 221
4428.00 214
4428.15 210
4428.30 209
4428.46 211
4428.61 214
4428.76 215
4428.91 214
4429.07 209
4429.22 201
4429.37 191
4429.53 179
4429.68 168
4429.83 158
4429.99 151
4430.14 147
4430.29 145
4430.44 144
4430.60 145
4430.75 147
4430.90 148
4431.06 149
4431.21 148
4431.36 146
4431.51 143
4431.67 138
4431.82 132
4431.97 126
4432.13 122
4432.28 118
4432.43 117
4432.59 117
4432.74 119
4432.89 121
4433.04 124
4433.20 128
4433.35 131
4433.50 135
4433.66 138
4433.81 142
4433.96 146
4434.12 152
4434.27 159
4434.42 165
4434.57 171
4434.73 175
4434.88 176
4435.03 172
4435.19 163
4435.34 150
4435.49 135
4435.65 120
4435.80 107
4435.95 97
4436.10 93
4436.26 94
4436.41 99
4436.56 108
4436.72 117
4436.87 126
4437.02 131
4437.18 133
4437.33 130
4437.48 124
4437.63 117
4437.79 110
4437.94 105
4438.09 102
4438.25 101
4438.40 103
4438.55 106
4438.71 110
4438.86 115
4439.01 122
4439.17 129
4439.32 136
4439.47 141
4439.62 143
4439.78 139
4439.93 129
4440.08 113
4440.24 93
4440.39 72
4440.54 52
4440.70 36
4440.85 26
4441.00 21
4441.16 21
4441.31 24
4441.46 29
4441.62 34
4441.77 37
4441.92 40
4442.07 41
4442.23 41
4442.38 40
4442.53 38
4442.69 34
4442.84 30
4442.99 25
4443.15 20
4443.30 17
4443.45 14
4443.61 13
4443.76 12
4443.91 12
4444.07 11
4444.22 10
4444.37 9
4444.53 8
4444.68 7
4444.83 7
4444.98 7
4445.14 9
4445.29 12
4445.44 16
4445.60 19
4445.75 22
4445.90 23
4446.06 21
4446.21 17
4446.36 10
4446.52 3
4446.67 0
4446.82 0
4446.98 0
4447.13 0
4447.28 0
4447.44 0
4447.59 0
4447.74 0
4447.90 1
4448.05 10
4448.20 23
4448.36 37
4448.51 52
4448.66 64
4448.82 72
4448.97 74
4449.12 72
4449.27 65
4449.43 58
4449.58 51
4449.73 48
4449.89 48
4450.04 52
4450.19 59
4450.35 68
4450.50 78
4450.65 89
4450.81 101
4450.96 116
4451.11 132
4451.27 148
4451.42 163
4451.57 173
4451.73 177
4451.88 174
4452.03 165
4452.19 152
4452.34 138
4452.49 125
4452.65 115
4452.80 109
4452.95 107
4453.11 108
4453.26 111
4453.41 115
4453.57 118
4453.72 119
4453.87 118
4454.03 114
4454.18 108
4454.33 100
4454.49 92
4454.64 84
4454.79 79
4454.95 78
4455.10 80
4455.25 86
4455.41 96
4455.56 108
4455.71 122
4455.87 137
4456.02 151
4456.17 164
4456.33 174
4456.48 182
4456.63 187
4456.79 190
4456.94 189
4457.09 186
4457.25 181
4457.40 174
4457.55 165
4457.71 156
4457.86 147
4458.01 138
4458.17 129
4458.32 121
4458.48 114
4458.63 109
4458.78 106
4458.94 104
4459.09 105
4459.24 107
4459.40 111
4459.55 115
4459.70 118
4459.86 121
4460.01 123
4460.16 124
4460.32 124
4460.47 125
4460.62 125
4460.78 124
4460.93 123
4461.08 119
4461.24 114
4461.39 108
4461.54 102
4461.70 97
4461.85 94
4462.00 94
4462.16 97
4462.31 102
4462.46 110
4462.62 118
4462.77 127
4462.93 135
4463.08 143
4463.23 150
4463.39 156
4463.54 162
4463.69 167
4463.85 171
4464.00 173
4464.15 174
4464.31 175
4464.46 175
4464.61 175
4464.77 176
4464.92 178
4465.07 181
4465.23 185
4465.38 187
4465.53 188
4465.69 188
4465.84 185
4466.00 181
4466.15 176
4466.30 171
4466.46 167
4466.61 165
4466.76 165
4466.92 166
4467.07 170
4467.22 174
4467.38 178
4467.53 181
4467.68 183
4467.84 184
4467.99 185
4468.15 185
4468.30 185
4468.45 185
4468.61 184
4468.76 180
4468.91 173
4469.07 164
4469.22 152
4469.37 138
4469.53 123
4469.68 107
4469.83 92
4469.99 78
4470.14 67
4470.30 57
4470.45 50
4470.60 44
4470.76 38
4470.91 31
4471.06 23
4471.22 14
4471.37 6
4471.52 0
4471.68 0
4471.83 0
4471.99 4
4472.14 15
4472.29 27
4472.45 41
4472.60 53
4472.75 62
4472.91 68
4473.06 72
4473.22 75
4473.37 78
4473.52 80
4473.68 81
4473.83 81
4473.98 78
4474.14 72
4474.29 62
4474.44 49
4474.60 35
4474.75 20
4474.91 7
4475.06 0
4475.21 0
4475.37 0
4475.52 0
4475.67 0
4475.83 0
4475.98 0
4476.14 0
4476.29 0
4476.44 6
4476.60 18
4476.75 32
4476.90 47
4477.06 62
4477.21 75
4477.37 87
4477.52 95
4477.67 101
4477.83 103
4477.98 102
4478.13 97
4478.29 89
4478.44 80
4478.60 70
4478.75 60
4478.90 52
4479.06 45
4479.21 40
4479.36 36
4479.52 34
4479.67 31
4479.83 28
4479.98 26
4480.13 25
4480.29 24
4480.44 25
4480.59 27
4480.75 30
4480.90 34
4481.06 38
4481.21 42
4481.36 44
4481.52 45
4481.67 43
4481.82 39
4481.98 33
4482.13 25
4482.29 17
4482.44 10
4482.59 4
4482.75 0
4482.90 0
4483.06 0
4483.21 3
4483.36 9
4483.52 17
4483.67 26
4483.82 35
4483.98 44
4484.13 51
4484.29 55
4484.44 57
4484.59 56
4484.75 54
4484.90 51
4485.06 49
4485.21 49
4485.36 53
4485.52 60
4485.67 69
4485.82 79
4485.98 89
4486.13 97
4486.29 102
4486.44 104
4486.59 106
4486.75 107
4486.90 110
4487.06 114
4487.21 120
4487.36 126
4487.52 131
4487.67 133
4487.83 131
4487.98 125
4488.13 114
4488.29 101
4488.44 86
4488.60 72
4488.75 60
4488.90 51
4489.06 45
4489.21 41
4489.36 38
4489.52 35
4489.67 31
4489.83 28
4489.98 26
4490.13 25
4490.29 27
4490.44 31
4490.60 37
4490.75 44
4490.90 51
4491.06 59
4491.21 65
4491.37 69
4491.52 72
4491.67 72
4491.83 70
4491.98 66
4492.14 62
4492.29 57
4492.44 54
4492.60 53
4492.75 54
4492.91 57
4493.06 61
4493.21 66
4493.37 70
4493.52 74
4493.68 76
4493.83 77
4493.98 77
4494.14 76
4494.29 74
4494.45 71
4494.60 66
4494.75 61
4494.91 55
4495.06 50
4495.22 47
4495.37 48
4495.52 53
4495.68 62
4495.83 75
4495.99 90
4496.14 106
4496.29 121
4496.45 134
4496.60 143
4496.76 149
4496.91 149
4497.07 146
4497.22 140
4497.37 130
4497.53 119
4497.68 108
4497.84 96
4497.99 85
4498.14 77
4498.30 72
4498.45 71
4498.61 75
4498.76 84
4498.91 97
4499.07 114
4499.22 133
4499.38 152
4499.53 170
4499.68 184
4499.84 193
4499.99 199
4500.15 200
4500.30 197
4500.46 190
4500.61 182
4500.76 173
4500.92 166
4501.07 160
4501.23 157
4501.38 156
4501.53 158
4501.69 163
4501.84 169
4502.00 177
4502.15 186
4502.31 196
4502.46 206
4502.61 217
4502.77 226
4502.92 235
4503.08 243
4503.23 250
4503.38 254
4503.54 257
4503.69 256
4503.85 253
4504.00 247
4504.16 238
4504.31 228
4504.46 218
4504.62 209
4504.77 201
4504.93 196
4505.08 192
4505.23 191
4505.39 193
4505.54 196
4505.70 201
4505.85 207
4506.01 214
4506.16 222
4506.31 229
4506.47 235
4506.62 239
4506.78 241
4506.93 241
4507.09 238
4507.24 231
4507.39 220
4507.55 206
4507.70 189
4507.86 170
4508.01 151
4508.17 133
4508.32 117
4508.47 104
4508.63 93
4508.78 83
4508.94 73
4509.09 64
4509.25 54
4509.40 45
4509.55 37
4509.71 30
4509.86 26
4510.02 24
4510.17 23
4510.33 24
4510.48 24
4510.63 24
4510.79 24
4510.94 24
4511.10 22
4511.25 19
4511.41 15
4511.56 8
4511.71 0
4511.87 0
4512.02 0
4512.18 0
4512.33 0
4512.49 0
4512.64 0
4512.79 0
4512.95 13
4513.10 29
4513.26 42
4513.41 53
4513.57 60
4513.72 63
4513.88 65
4514.03 66
4514.18 68
4514.34 69
4514.49 71
4514.65 74
4514.80 77
4514.96 79
4515.11 81
4515.26 81
4515.42 81
4515.57 80
4515.73 79
4515.88 77
4516.04 75
4516.19 73
4516.35 72
4516.50 71
4516.65 70
4516.81 70
4516.96 70
4517.12 69
4517.27 69
4517.43 68
4517.58 67
4517.73 66
4517.89 66
4518.04 66
4518.20 68
4518.35 71
4518.51 75
4518.66 79
4518.82 84
4518.97 87
4519.12 88
4519.28 87
4519.43 84
4519.59 78
4519.74 69
4519.90 60
4520.05 50
4520.21 41
4520.36 33
4520.52 26
4520.67 21
4520.82 16
4520.98 13
4521.13 10
4521.29 11
4521.44 14
4521.60 21
4521.75 31
4521.91 44
4522.06 58
4522.21 72
4522.37 84
4522.52 94
4522.68 101
4522.83 105
4522.99 106
4523.14 105
4523.30 101
4523.45 96
4523.61 90
4523.76 82
4523.91 74
4524.07 65
4524.22 58
4524.38 53
4524.53 49
4524.69 47
4524.84 48
4525.00 51
4525.15 57
4525.31 65
4525.46 75
4525.61 86
4525.77 98
4525.92 108
4526.08 117
4526.23 123
4526.39 127
4526.54 128
4526.70 129
4526.85 129
4527.01 130
4527.16 133
4527.31 137
4527.47 141
4527.62 145
4527.78 148
4527.93 151
4528.09 152
4528.24 152
4528.40 152
4528.55 152
4528.71 151
4528.86 149
4529.02 148
4529.17 146
4529.32 144
4529.48 143
4529.63 141
4529.79 140
4529.94 138
4530.10 137
4530.25 135
4530.41 133
4530.56 131
4530.72 130
4530.87 130
4531.03 130
4531.18 129
4531.33 129
4531.49 127
4531.64 125
4531.80 122
4531.95 117
4532.11 111
4532.26 103
4532.42 95
4532.57 87
4532.73 80
4532.88 76
4533.04 77
4533.19 82
4533.35 91
4533.50 104
4533.65 118
4533.81 131
4533.96 142
4534.12 148
4534.27 149
4534.43 144
4534.58 134
4534.74 120
4534.89 104
4535.05 87
4535.20 71
4535.36 59
4535.51 51
4535.67 48
4535.82 48
4535.98 50
4536.13 53
4536.29 55
4536.44 55
4536.59 53
4536.75 48
4536.90 41
4537.06 35
4537.21 30
4537.37 26
4537.52 24
4537.68 24
4537.83 26
4537.99 29
4538.14 33
4538.30 37
4538.45 42
4538.61 48
4538.76 54
4538.92 59
4539.07 64
4539.23 66
4539.38 67
4539.54 67
4539.69 67
4539.84 67
4540.00 70
4540.15 73
4540.31 78
4540.46 84
4540.62 88
4540.77 90
4540.93 90
4541.08 87
4541.24 81
4541.39 72
4541.55 63
4541.70 52
4541.86 41
4542.01 30
4542.17 20
4542.32 12
4542.48 4
4542.63 0
4542.79 0
4542.94 0
4543.10 0
4543.25 0
4543.41 0
4543.56 0
4543.72 0
4543.87 3
4544.03 11
4544.18 18
4544.34 23
4544.49 27
4544.65 29
4544.80 30
4544.95 29
4545.11 27
4545.26 25
4545.42 22
4545.57 19
4545.73 17
4545.88 18
4546.04 22
4546.19 31
4546.35 42
4546.50 55
4546.66 68
4546.81 79
4546.97 86
4547.12 89
4547.28 90
4547.43 90
4547.59 91
4547.74 94
4547.90 99
4548.05 104
4548.21 109
4548.36 113
4548.52 114
4548.67 114
4548.83 114
4548.98 113
4549.14 113
4549.29 114
4549.45 116
4549.60 117
4549.76 117
4549.91 116
4550.07 113
4550.22 108
4550.38 102
4550.53 96
4550.69 90
4550.84 84
4551.00 81
4551.15 79
4551.31 79
4551.46 79
4551.62 81
4551.77 83
4551.93 85
4552.08 86
4552.24 88
4552.39 89
4552.55 89
4552.70 88
4552.86 84
4553.01 79
4553.17 73
4553.32 67
4553.48 63
4553.63 60
4553.79 61
4553.94 63
4554.10 65
4554.25 66
4554.41 65
4554.56 62
4554.72 57
4554.87 53
4555.03 51
4555.18 52
4555.34 56
4555.49 63
4555.65 71
4555.80 78
4555.96 85
4556.11 91
4556.27 95
4556.42 98
4556.58 98
4556.73 98
4556.89 95
4557.04 91
4557.20 85
4557.35 78
4557.51 72
4557.66 68
4557.82 64
4557.97 62
4558.13 61
4558.29 60
4558.44 61
4558.60 63
4558.75 67
4558.91 73
4559.06 80
4559.22 88
4559.37 95
4559.53 101
4559.68 104
4559.84 105
4559.99 103
4560.15 101
4560.30 97
4560.46 94
4560.61 92
4560.77 92
4560.92 92
4561.08 93
4561.23 93
4561.39 94
4561.54 93
4561.70 92
4561.85 89
4562.01 85
4562.16 81
4562.32 77
4562.47 75
4562.63 73
4562.78 73
4562.94 74
4563.10 75
4563.25 77
4563.41 78
4563.56 77
4563.72 75
4563.87 71
4564.03 66
4564.18 61
4564.34 55
4564.49 49
4564.65 44
4564.80 41
4564.96 39
4565.11 39
4565.27 39
4565.42 41
4565.58 44
4565.73 48
4565.89 53
4566.04 61
4566.20 70
4566.35 80
4566.51 90
4566.67 99
4566.82 105
4566.98 109
4567.13 111
4567.29 112
4567.44 114
4567.60 118
4567.75 125
4567.91 135
4568.06 146
4568.22 156
4568.37 163
4568.53 166
4568.68 165
4568.84 160
4568.99 152
4569.15 142
4569.31 134
4569.46 127
4569.62 122
4569.77 119
4569.93 116
4570.08 113
4570.24 108
4570.39 101
4570.55 93
4570.70 85
4570.86 79
4571.01 76
4571.17 76
4571.32 78
4571.48 80
4571.63 80
4571.79 77
4571.95 69
4572.10 57
4572.26 42
4572.41 28
4572.57 17
4572.72 9
4572.88 7
4573.03 10
4573.19 15
4573.34 21
4573.50 26
4573.65 27
4573.81 26
4573.97 21
4574.12 14
4574.28 7
4574.43 1
4574.59 0
4574.74 0
4574.90 0
4575.05 0
4575.21 0
4575.36 0
4575.52 0
4575.67 0
4575.83 0
4575.99 1
4576.14 3
4576.30 4
4576.45 7
4576.61 10
4576.76 17
4576.92 25
4577.07 36
4577.23 49
4577.38 62
4577.54 75
4577.70 85
4577.85 91
4578.01 94
4578.16 93
4578.32 90
4578.47 87
4578.63 84
4578.78 82
4578.94 83
4579.09 86
4579.25 90
4579.41 93
4579.56 93
4579.72 91
4579.87 85
4580.03 76
4580.18 66
4580.34 56
4580.49 47
4580.65 42
4580.80 41
4580.96 43
4581.12 48
4581.27 54
4581.43 59
4581.58 62
4581.74 63
4581.89 62
4582.05 58
4582.20 54
4582.36 49
4582.52 44
4582.67 41
4582.83 40
4582.98 40
4583.14 41
4583.29 42
4583.45 41
4583.60 39
4583.76 34
4583.92 26
4584.07 18
4584.23 9
4584.38 2
4584.54 0
4584.69 0
4584.85 0
4585.00 0
4585.16 1
4585.32 5
4585.47 9
4585.63 12
4585.78 16
4585.94 19
4586.09 21
4586.25 22
4586.40 21
4586.56 16
4586.72 9
4586.87 0
4587.03 0
4587.18 0
4587.34 0
4587.49 0
4587.65 0
4587.80 0
4587.96 0
4588.12 10
4588.27 26
4588.43 43
4588.58 60
4588.74 76
4588.89 90
4589.05 100
4589.21 107
4589.36 111
4589.52 113
4589.67 114
4589.83 116
4589.98 117
4590.14 119
4590.29 119
4590.45 118
4590.61 115
4590.76 112
4590.92 110
4591.07 111
4591.23 117
4591.38 127
4591.54 140
4591.70 154
4591.85 165
4592.01 173
4592.16 176
4592.32 175
4592.47 173
4592.63 171
4592.79 170
4592.94 171
4593.10 173
4593.25 174
4593.41 174
4593.56 170
4593.72 162
4593.88 152
4594.03 140
4594.19 129
4594.34 121
4594.50 117
4594.65 116
4594.81 120
4594.97 127
4595.12 136
4595.28 145
4595.43 155
4595.59 164
4595.74 171
4595.90 177
4596.06 181
4596.21 183
4596.37 183
4596.52 182
4596.68 178
4596.83 172
4596.99 165
4597.15 157
4597.30 147
4597.46 137
4597.61 127
4597.77 116
4597.93 105
4598.08 95
4598.24 85
4598.39 76
4598.55 68
4598.70 63
4598.86 60
4599.02 61
4599.17 64
4599.33 70
4599.48 78
4599.64 87
4599.79 94
4599.95 100
4600.11 102
4600.26 102
4600.42 98
4600.57 93
4600.73 85
4600.89 75
4601.04 65
4601.20 55
4601.35 45
4601.51 38
4601.66 33
4601.82 31
4601.98 32
4602.13 34
4602.29 36
4602.44 36
4602.60 34
4602.76 29
4602.91 22
4603.07 15
4603.22 11
4603.38 12
4603.54 17
4603.69 28
4603.85 41
4604.00 55
4604.16 69
4604.31 81
4604.47 90
4604.63 98
4604.78 103
4604.94 108
4605.09 111
4605.25 113
4605.41 114
4605.56 114
4605.72 113
4605.87 114
4606.03 115
4606.19 117
4606.34 121
4606.50 124
4606.65 125
4606.81 123
4606.97 117
4607.12 109
4607.28 100
4607.43 91
4607.59 85
4607.75 84
4607.90 88
4608.06 97
4608.21 109
4608.37 122
4608.52 132
4608.68 139
4608.84 142
4608.99 141
4609.15 138
4609.30 136
4609.46 137
4609.62 140
4609.77 147
4609.93 157
4610.08 167
4610.24 177
4610.40 186
4610.55 193
4610.71 197
4610.86 200
4611.02 202
4611.18 202
4611.33 200
4611.49 198
4611.64 194
4611.80 190
4611.96 184
4612.11 177
4612.27 170
4612.42 163
4612.58 156
4612.74 149
4612.89 144
4613.05 139
4613.21 134
4613.36 128
4613.52 121
4613.67 112
4613.83 102
4613.99 92
4614.14 85
4614.30 81
4614.45 84
4614.61 91
4614.77 103
4614.92 117
4615.08 131
4615.23 143
4615.39 150
4615.55 153
4615.70 150
4615.86 144
4616.01 136
4616.17 127
4616.33 119
4616.48 113
4616.64 109
4616.79 109
4616.95 112
4617.11 118
4617.26 125
4617.42 132
4617.58 138
4617.73 143
4617.89 146
4618.04 148
4618.20 149
4618.36 151
4618.51 153
4618.67 155
4618.82 157
4618.98 157
4619.14 156
4619.29 154
4619.45 150
4619.61 146
4619.76 143
4619.92 143
4620.07 145
4620.23 147
4620.39 150
4620.54 152
4620.70 151
4620.85 147
4621.01 140
4621.17 131
4621.32 122
4621.48 114
4621.64 109
4621.79 106
4621.95 106
4622.10 107
4622.26 109
4622.42 111
4622.57 113
4622.73 113
4622.88 114
4623.04 114
4623.20 114
4623.35 115
4623.51 115
4623.67 114
4623.82 112
4623.98 109
4624.13 104
4624.29 98
4624.45 93
4624.60 89
4624.76 87
4624.92 87
4625.07 88
4625.23 89
4625.38 91
4625.54 90
4625.70 88
4625.85 84
4626.01 82
4626.17 81
4626.32 82
4626.48 84
4626.63 88
4626.79 91
4626.95 92
4627.10 90
4627.26 85
4627.42 78
4627.57 70
4627.73 63
4627.88 59
4628.04 58
4628.20 59
4628.35 63
4628.51 67
4628.67 70
4628.82 71
4628.98 71
4629.14 69
4629.29 67
4629.45 66
4629.60 66
4629.76 68
4629.92 71
4630.07 75
4630.23 78
4630.39 79
4630.54 76
4630.70 70
4630.85 60
4631.01 49
4631.17 35
4631.32 22
4631.48 10
4631.64 0
4631.79 0
4631.95 0
4632.11 0
4632.26 0
4632.42 0
4632.57 0
4632.73 0
4632.89 0
4633.04 9
4633.20 21
4633.36 33
4633.51 45
4633.67 55
4633.83 63
4633.98 69
4634.14 72
4634.29 72
4634.45 71
4634.61 70
4634.76 68
4634.92 67
4635.08 68
4635.23 71
4635.39 76
4635.55 83
4635.70 93
4635.86 103
4636.02 114
4636.17 123
4636.33 128
4636.48 131
4636.64 130
4636.80 127
4636.95 123
4637.11 119
4637.27 116
4637.42 115
4637.58 116
4637.74 117
4637.89 119
4638.05 121
4638.21 124
4638.36 129
4638.52 136
4638.68 144
4638.83 155
4638.99 168
4639.14 179
4639.30 189
4639.46 194
4639.61 194
4639.77 189
4639.93 180
4640.08 167
4640.24 154
4640.40 142
4640.55 132
4640.71 125
4640.87 121
4641.02 122
4641.18 125
4641.34 131
4641.49 139
4641.65 145
4641.81 150
4641.96 150
4642.12 147
4642.27 140
4642.43 132
4642.59 123
4642.74 115
4642.90 109
4643.06 105
4643.21 104
4643.37 104
4643.53 107
4643.68 113
4643.84 121
4644.00 132
4644.15 146
4644.31 163
4644.47 180
4644.62 197
4644.78 211
4644.94 222
4645.09 227
4645.25 228
4645.41 226
4645.56 221
4645.72 216
4645.88 213
4646.03 211
4646.19 212
4646.35 215
4646.50 221
4646.66 226
4646.82 232
4646.97 236
4647.13 239
4647.29 241
4647.44 241
4647.60 241
4647.75 242
4647.91 244
4648.07 248
4648.22 254
4648.38 262
4648.54 271
4648.69 281
4648.85 292
4649.01 302
4649.16 313
4649.32 324
4649.48 334
4649.63 345
4649.79 356
4649.95 366
4650.10 376
4650.26 385
4650.42 394
4650.57 401
4650.73 407
4650.89 411
4651.04 413
4651.20 413
4651.36 410
4651.51 404
4651.67 395
4651.83 385
4651.98 374
4652.14 364
4652.30 356
4652.45 351
4652.61 348
4652.77 347
4652.92 346
4653.08 345
4653.24 341
4653.40 335
4653.55 326
4653.71 315
4653.87 302
4654.02 290
4654.18 280
4654.34 272
4654.49 267
4654.65 265
4654.81 265
4654.96 266
4655.12 268
4655.28 270
4655.43 271
4655.59 272
4655.75 272
4655.90 272
4656.06 271
4656.22 269
4656.37 265
4656.53 259
4656.69 251
4656.84 240
4657.00 228
4657.16 215
4657.31 204
4657.47 195
4657.63 191
4657.78 191
4657.94 195
4658.10 203
4658.25 212
4658.41 220
4658.57 226
4658.73 228
4658.88 227
4659.04 224
4659.20 219
4659.35 214
4659.51 210
4659.67 209
4659.82 208
4659.98 209
4660.14 210
4660.29 211
4660.45 212
4660.61 212
4660.76 211
4660.92 209
4661.08 207
4661.23 203
4661.39 198
4661.55 192
4661.70 185
4661.86 178
4662.02 172
4662.18 167
4662.33 165
4662.49 164
4662.65 165
4662.80 166
4662.96 167
4663.12 166
4663.27 165
4663.43 163
4663.59 160
4663.74 157
4663.90 155
4664.06 153
4664.22 150
4664.37 144
4664.53 137
4664.69 128
4664.84 118
4665.00 107
4665.16 99
4665.31 95
4665.47 94
4665.63 98
4665.78 105
4665.94 114
4666.10 122
4666.25 130
4666.41 135
4666.57 137
4666.73 137
4666.88 136
4667.04 133
4667.20 130
4667.35 128
4667.51 126
4667.67 125
4667.82 124
4667.98 122
4668.14 120
4668.30 118
4668.45 114
4668.61 111
4668.77 108
4668.92 106
4669.08 106
4669.24 108
4669.39 112
4669.55 115
4669.71 116
4669.87 115
4670.02 111
4670.18 105
4670.34 96
4670.49 86
4670.65 76
4670.81 68
4670.96 62
4671.12 59
4671.28 58
4671.44 59
4671.59 61
4671.75 64
4671.91 68
4672.06 72
4672.22 76
4672.38 80
4672.53 85
4672.69 91
4672.85 96
4673.01 101
4673.16 104
4673.32 105
4673.48 103
4673.63 99
4673.79 93
4673.95 85
4674.10 78
4674.26 73
4674.42 71
4674.58 74
4674.73 82
4674.89 93
4675.05 106
4675.20 119
4675.36 131
4675.52 139
4675.68 145
4675.83 147
4675.99 148
4676.15 149
4676.30 150
4676.46 150
4676.62 151
4676.78 151
4676.93 152
4677.09 153
4677.25 156
4677.40 158
4677.56 160
4677.72 162
4677.88 161
4678.03 159
4678.19 153
4678.35 147
4678.50 140
4678.66 133
4678.82 129
4678.98 127
4679.13 127
4679.29 129
4679.45 134
4679.60 140
4679.76 147
4679.92 154
4680.08 162
4680.23 167
4680.39 171
4680.55 171
4680.70 170
4680.86 166
4681.02 163
4681.18 160
4681.33 158
4681.49 159
4681.65 161
4681.80 164
4681.96 166
4682.12 165
4682.28 162
4682.43 155
4682.59 147
4682.75 139
4682.90 130
4683.06 123
4683.22 118
4683.38 113
4683.53 110
4683.69 107
4683.85 105
4684.01 103
4684.16 102
4684.32 102
4684.48 103
4684.63 106
4684.79 109
4684.95 112
4685.11 114
4685.26 115
4685.42 113
4685.58 107
4685.74 99
4685.89 87
4686.05 74
4686.21 60
4686.36 47
4686.52 37
4686.68 32
4686.84 30
4686.99 32
4687.15 35
4687.31 39
4687.47 40
4687.62 39
4687.78 35
4687.94 29
4688.09 23
4688.25 19
4688.41 18
4688.57 22
4688.72 28
4688.88 37
4689.04 44
4689.20 50
4689.35 53
4689.51 52
4689.67 49
4689.82 46
4689.98 42
4690.14 41
4690.30 43
4690.45 46
4690.61 51
4690.77 55
4690.93 60
4691.08 63
4691.24 65
4691.40 65
4691.56 63
4691.71 59
4691.87 53
4692.03 44
4692.18 33
4692.34 20
4692.50 7
4692.66 0
4692.81 0
4692.97 0
4693.13 0
4693.29 0
4693.44 0
4693.60 0
4693.76 0
4693.92 5
4694.07 13
4694.23 21
4694.39 27
4694.55 33
4694.70 38
4694.86 41
4695.02 41
4695.18 39
4695.33 34
4695.49 27
4695.65 19
4695.81 13
4695.96 11
4696.12 14
4696.28 23
4696.43 37
4696.59 56
4696.75 77
4696.91 99
4697.06 119
4697.22 136
4697.38 150
4697.54 161
4697.69 169
4697.85 172
4698.01 172
4698.17 168
4698.32 160
4698.48 147
4698.64 132
4698.80 116
4698.95 100
4699.11 87
4699.27 77
4699.43 72
4699.58 71
4699.74 73
4699.90 77
4700.06 82
4700.21 87
4700.37 91
4700.53 93
4700.69 95
4700.84 96
4701.00 98
4701.16 102
4701.32 108
4701.47 117
4701.63 128
4701.79 141
4701.95 156
4702.10 172
4702.26 189
4702.42 207
4702.58 226
4702.73 247
4702.89 272
4703.05 301
4703.21 334
4703.36 371
4703.52 408
4703.68 444
4703.84 477
4703.99 504
4704.15 525
4704.31 541
4704.47 551
4704.63 558
4704.78 564
4704.94 568
4705.10 573
4705.26 578
4705.41 583
4705.57 588
4705.73 592
4705.89 596
4706.04 599
4706.20 601
4706.36 600
4706.52 598
4706.67 593
4706.83 584
4706.99 573
4707.15 560
4707.30 546
4707.46 532
4707.62 522
4707.78 515
4707.93 511
4708.09 511
4708.25 514
4708.41 517
4708.57 518
4708.72 517
4708.88 512
4709.04 504
4709.20 493
4709.35 479
4709.51 463
4709.67 445
4709.83 427
4709.98 408
4710.14 388
4710.30 370
4710.46 353
4710.62 337
4710.77 323
4710.93 311
4711.09 300
4711.25 291
4711.40 283
4711.56 276
4711.72 269
4711.88 264
4712.03 260
4712.19 256
4712.35 252
4712.51 249
4712.67 244
4712.82 237
4712.98 227
4713.14 215
4713.30 200
4713.45 182
4713.61 163
4713.77 144
4713.93 125
4714.08 108
4714.24 94
4714.40 84
4714.56 78
4714.72 77
4714.87 78
4715.03 80
4715.19 83
4715.35 85
4715.50 85
4715.66 82
4715.82 76
4715.98 68
4716.14 58
4716.29 49
4716.45 39
4716.61 31
4716.77 25
4716.92 19
4717.08 14
4717.24 9
4717.40 5
4717.56 2
4717.71 0
4717.87 0
4718.03 1
4718.19 2
4718.34 4
4718.50 3
4718.66 1
4718.82 0
4718.98 0
4719.13 0
4719.29 0
4719.45 0
4719.61 10
4719.76 24
4719.92 40
4720.08 54
4720.24 65
4720.40 72
4720.55 74
4720.71 73
4720.87 69
4721.03 64
4721.19 60
4721.34 57
4721.50 55
4721.66 52
4721.82 49
4721.97 45
4722.13 41
4722.29 37
4722.45 34
4722.61 33
4722.76 35
4722.92 40
4723.08 48
4723.24 58
4723.40 68
4723.55 78
4723.71 87
4723.87 94
4724.03 99
4724.18 101
4724.34 102
4724.50 101
4724.66 98
4724.82 94
4724.97 89
4725.13 83
4725.29 78
4725.45 75
4725.61 76
4725.76 80
4725.92 88
4726.08 98
4726.24 108
4726.40 116
4726.55 121
4726.71 123
4726.87 122
4727.03 119
4727.19 117
4727.34 115
4727.50 115
4727.66 115
4727.82 114
4727.98 112
4728.13 109
4728.29 104
4728.45 99
4728.61 95
4728.77 92
4728.92 90
4729.08 89
4729.24 87
4729.40 85
4729.56 82
4729.71 80
4729.87 78
4730.03 80
4730.19 84
4730.35 89
4730.50 96
4730.66 102
4730.82 106
4730.98 108
4731.14 105
4731.29 100
4731.45 90
4731.61 79
4731.77 65
4731.93 50
4732.08 35
4732.24 21
4732.40 9
4732.56 0
4732.72 0
4732.87 0
4733.03 0
4733.19 0
4733.35 0
4733.51 0
4733.66 0
4733.82 0
4733.98 0
4734.14 1
4734.30 8
4734.45 18
4734.61 29
4734.77 41
4734.93 52
4735.09 60
4735.24 65
4735.40 67
4735.56 66
4735.72 63
4735.88 61
4736.03 61
4736.19 63
4736.35 68
4736.51 74
4736.67 81
4736.83 89
4736.98 96
4737.14 102
4737.30 107
4737.46 112
4737.62 116
4737.77 119
4737.93 121
4738.09 121
4738.25 120
4738.41 118
4738.56 113
4738.72 107
4738.88 99
4739.04 89
4739.20 78
4739.36 68
4739.51 58
4739.67 51
4739.83 47
4739.99 46
4740.15 47
4740.30 49
4740.46 53
4740.62 56
4740.78 60
4740.94 65
4741.10 71
4741.25 78
4741.41 87
4741.57 96
4741.73 104
4741.89 110
4742.04 115
4742.20 119
4742.36 121
4742.52 123
4742.68 126
4742.84 129
4742.99 133
4743.15 137
4743.31 141
4743.47 144
4743.63 146
4743.78 147
4743.94 147
4744.10 147
4744.26 145
4744.42 144
4744.58 143
4744.73 142
4744.89 143
4745.05 145
4745.21 148
4745.37 151
4745.53 154
4745.68 154
4745.84 152
4746.00 149
4746.16 144
4746.32 139
4746.48 135
4746.63 133
4746.79 131
4746.95 130
4747.11 129
4747.27 129
4747.42 127
4747.58 126
4747.74 125
4747.90 124
4748.06 123
4748.22 122
4748.37 120
4748.53 119
4748.69 117
4748.85 116
4749.01 115
4749.17 114
4749.32 113
4749.48 111
4749.64 108
4749.80 103
4749.96 97
4750.12 91
4750.27 86
4750.43 82
4750.59 80
4750.75 79
4750.91 80
4751.07 82
4751.22 84
4751.38 85
4751.54 85
4751.70 85
4751.86 85
4752.02 84
4752.17 83
4752.33 83
4752.49 83
4752.65 82
4752.81 81
4752.97 80
4753.12 79
4753.28 78
4753.44 77
4753.60 76
4753.76 76
4753.92 75
4754.08 73
4754.23 68
4754.39 61
4754.55 51
4754.71 39
4754.87 26
4755.03 14
4755.18 4
4755.34 0
4755.50 0
4755.66 0
4755.82 0
4755.98 0
4756.13 0
4756.29 0
4756.45 0
4756.61 0
4756.77 5
4756.93 11
4757.09 19
4757.24 27
4757.40 35
4757.56 45
4757.72 54
4757.88 62
4758.04 68
4758.19 72
4758.35 75
4758.51 78
4758.67 81
4758.83 86
4758.99 93
4759.15 102
4759.30 111
4759.46 119
4759.62 126
4759.78 132
4759.94 136
4760.10 140
4760.25 143
4760.41 146
4760.57 150
4760.73 153
4760.89 157
4761.05 161
4761.21 166
4761.36 171
4761.52 178
4761.68 185
4761.84 193
4762.00 203
4762.16 214
4762.32 226
4762.47 240
4762.63 255
4762.79 269
4762.95 282
4763.11 293
4763.27 303
4763.43 311
4763.58 318
4763.74 326
4763.90 336
4764.06 346
4764.22 359
4764.38 371
4764.54 381
4764.69 390
4764.85 396
4765.01 400
4765.17 403
4765.33 404
4765.49 406
4765.65 408
4765.80 411
4765.96 416
4766.12 422
4766.28 430
4766.44 438
4766.60 447
4766.76 455
4766.91 462
4767.07 467
4767.23 469
4767.39 470
4767.55 468
4767.71 463
4767.87 457
4768.02 449
4768.18 440
4768.34 431
4768.50 423
4768.66 417
4768.82 413
4768.98 412
4769.13 414
4769.29 418
4769.45 423
4769.61 429
4769.77 434
4769.93 437
4770.09 438
4770.25 435
4770.40 430
4770.56 423
4770.72 416
4770.88 408
4771.04 400
4771.20 393
4771.36 388
4771.51 384
4771.67 382
4771.83 384
4771.99 388
4772.15 394
4772.31 402
4772.47 411
4772.63 419
4772.78 425
4772.94 428
4773.10 427
4773.26 423
4773.42 416
4773.58 407
4773.74 396
4773.90 384
4774.05 373
4774.21 361
4774.37 351
4774.53 341
4774.69 332
4774.85 323
4775.01 315
4775.17 306
4775.32 298
4775.48 289
4775.64 281
4775.80 274
4775.96 269
4776.12 264
4776.28 261
4776.44 258
4776.59 257
4776.75 257
4776.91 258
4777.07 261
4777.23 266
4777.39 272
4777.55 279
4777.71 286
4777.86 292
4778.02 298
4778.18 304
4778.34 310
4778.50 316
4778.66 324
4778.82 332
4778.98 341
4779.13 351
4779.29 361
4779.45 374
4779.61 390
4779.77 408
4779.93 429
4780.09 454
4780.25 480
4780.41 508
4780.56 534
4780.72 559
4780.88 581
4781.04 600
4781.20 618
4781.36 635
4781.52 652
4781.68 670
4781.84 690
4781.99 713
4782.15 738
4782.31 765
4782.47 792
4782.63 820
4782.79 847
4782.95 874
4783.11 902
4783.27 933
4783.42 969
4783.58 1015
4783.74 1070
4783.90 1134
4784.06 1206
4784.22 1282
4784.38 1358
4784.54 1429
4784.70 1491
4784.85 1543
4785.01 1584
4785.17 1616
4785.33 1642
4785.49 1666
4785.65 1692
4785.81 1722
4785.97 1757
4786.13 1799
4786.28 1843
4786.44 1888
4786.60 1930
4786.76 1967
4786.92 1997
4787.08 2018
4787.24 2033
4787.40 2041
4787.56 2045
4787.71 2045
4787.87 2043
4788.03 2039
4788.19 2032
4788.35 2020
4788.51 2002
4788.67 1976
4788.83 1941
4788.99 1897
4789.15 1848
4789.30 1794
4789.46 1742
4789.62 1693
4789.78 1651
4789.94 1615
4790.10 1585
4790.26 1557
4790.42 1529
4790.58 1497
4790.74 1461
4790.89 1419
4791.05 1375
4791.21 1332
4791.37 1290
4791.53 1254
4791.69 1225
4791.85 1200
4792.01 1180
4792.17 1161
4792.33 1141
4792.48 1119
4792.64 1093
4792.80 1064
4792.96 1033
4793.12 1002
4793.28 972
4793.44 945
4793.60 921
4793.76 899
4793.92 880
4794.08 862
4794.23 843
4794.39 825
4794.55 806
4794.71 787
4794.87 769
4795.03 751
4795.19 733
4795.35 716
4795.51 698
4795.67 678
4795.82 657
4795.98 634
4796.14 611
4796.30 587
4796.46 565
4796.62 544
4796.78 525
4796.94 507
4797.10 489
4797.26 471
4797.42 453
4797.58 436
4797.73 420
4797.89 406
4798.05 394
4798.21 385
4798.37 378
4798.53 372
4798.69 367
4798.85 361
4799.01 356
4799.17 351
4799.33 345
4799.48 341
4799.64 337
4799.80 335
4799.96 335
4800.12 335
4800.28 337
4800.44 337
4800.60 336
4800.76 332
4800.92 324
4801.08 314
4801.24 304
4801.39 295
4801.55 290
4801.71 289
4801.87 293
4802.03 302
4802.19 315
4802.35 329
4802.51 343
4802.67 356
4802.83 367
4802.99 375
4803.15 381
4803.30 384
4803.46 384
4803.62 383
4803.78 381
4803.94 379
[truncated: 738,277 more chars]
