# Supplementary material for: Methylobacterium Species Promoting Rice and Barley Growth and Interaction Specificity Revealed with Whole-Cell Matrix-Assisted Laser Desorption / Ionization-Time-of-Flight Mass Spectrometry (MALDI-TOF/MS) Analysis
Source: PLoS One. 2015 Jun 8;10(6):e0129509. doi: 10.1371/journal.pone.0129509 (PMC4460032; doi:10.1371/journal.pone.0129509)
Supplement: S2 Data — (ZIP) [file pone.0129509.s002.zip › Supplementary data 2 (ms from inoculated rice)/22A-5.txt]

771.82 0
771.88 0
771.95 0
772.01 0
772.08 0
772.14 0
772.20 0
772.27 0
772.33 0
772.40 0
772.46 0
772.52 0
772.59 0
772.65 0
772.72 0
772.78 0
772.84 0
772.91 0
772.97 0
773.04 0
773.10 0
773.17 0
773.23 0
773.29 0
773.36 0
773.42 0
773.49 0
773.55 0
773.61 0
773.68 0
773.74 0
773.81 0
773.87 0
773.93 0
774.00 0
774.06 0
774.13 0
774.19 0
774.25 0
774.32 0
774.38 0
774.45 0
774.51 0
774.57 0
774.64 0
774.70 0
774.77 0
774.83 0
774.90 0
774.96 0
775.02 0
775.09 0
775.15 0
775.22 0
775.28 0
775.34 0
775.41 0
775.47 0
775.54 0
775.60 0
775.66 0
775.73 0
775.79 0
775.86 0
775.92 0
775.99 0
776.05 0
776.11 0
776.18 0
776.24 0
776.31 0
776.37 0
776.43 0
776.50 0
776.56 0
776.63 0
776.69 0
776.76 0
776.82 0
776.88 0
776.95 0
777.01 0
777.08 0
777.14 0
777.21 0
777.27 0
777.33 0
777.40 0
777.46 0
777.53 0
777.59 0
777.65 0
777.72 0
777.78 0
777.85 0
777.91 0
777.98 0
778.04 0
778.10 0
778.17 0
778.23 0
778.30 0
778.36 0
778.43 0
778.49 0
778.55 0
778.62 0
778.68 0
778.75 0
778.81 0
778.88 0
778.94 0
779.00 0
779.07 0
779.13 0
779.20 0
779.26 0
779.33 0
779.39 0
779.45 0
779.52 0
779.58 0
779.65 0
779.71 0
779.78 0
779.84 0
779.90 0
779.97 0
780.03 0
780.10 0
780.16 0
780.23 0
780.29 0
780.35 0
780.42 0
780.48 0
780.55 0
780.61 0
780.68 0
780.74 0
780.81 0
780.87 0
780.93 0
781.00 0
781.06 0
781.13 0
781.19 0
781.26 0
781.32 0
781.38 0
781.45 0
781.51 0
781.58 0
781.64 0
781.71 0
781.77 0
781.84 0
781.90 0
781.96 0
782.03 0
782.09 0
782.16 0
782.22 0
782.29 0
782.35 0
782.41 0
782.48 0
782.54 0
782.61 0
782.67 0
782.74 0
782.80 0
782.87 0
782.93 0
782.99 0
783.06 0
783.12 0
783.19 0
783.25 0
783.32 0
783.38 0
783.45 0
783.51 0
783.58 0
783.64 0
783.70 0
783.77 0
783.83 0
783.90 0
783.96 0
784.03 0
784.09 0
784.16 0
784.22 0
784.28 0
784.35 0
784.41 0
784.48 0
784.54 0
784.61 0
784.67 0
784.74 0
784.80 0
784.87 0
784.93 0
784.99 0
785.06 0
785.12 0
785.19 0
785.25 0
785.32 0
785.38 0
785.45 0
785.51 0
785.58 0
785.64 0
785.70 0
785.77 0
785.83 0
785.90 0
785.96 0
786.03 0
786.09 0
786.16 0
786.22 0
786.29 0
786.35 0
786.41 0
786.48 0
786.54 0
786.61 0
786.67 0
786.74 0
786.80 0
786.87 0
786.93 0
787.00 0
787.06 0
787.13 0
787.19 0
787.25 0
787.32 0
787.38 0
787.45 0
787.51 0
787.58 0
787.64 0
787.71 0
787.77 0
787.84 0
787.90 0
787.97 0
788.03 0
788.09 0
788.16 0
788.22 0
788.29 0
788.35 0
788.42 0
788.48 0
788.55 0
788.61 0
788.68 0
788.74 0
788.81 0
788.87 0
788.94 0
789.00 0
789.06 0
789.13 0
789.19 0
789.26 0
789.32 0
789.39 0
789.45 0
789.52 0
789.58 0
789.65 0
789.71 0
789.78 0
789.84 0
789.91 0
789.97 0
790.04 0
790.10 0
790.17 0
790.23 0
790.29 0
790.36 0
790.42 0
790.49 0
790.55 0
790.62 0
790.68 0
790.75 0
790.81 0
790.88 0
790.94 0
791.01 0
791.07 0
791.14 0
791.20 0
791.27 0
791.33 0
791.40 0
791.46 0
791.53 0
791.59 0
791.65 0
791.72 0
791.78 0
791.85 0
791.91 0
791.98 0
792.04 0
792.11 0
792.17 0
792.24 0
792.30 0
792.37 0
792.43 0
792.50 0
792.56 0
792.63 0
792.69 0
792.76 0
792.82 0
792.89 0
792.95 0
793.02 0
793.08 0
793.15 0
793.21 0
793.28 0
793.34 0
793.41 0
793.47 0
793.54 0
793.60 0
793.67 0
793.73 0
793.79 0
793.86 0
793.92 0
793.99 0
794.05 0
794.12 0
794.18 0
794.25 0
794.31 0
794.38 0
794.44 0
794.51 0
794.57 0
794.64 0
794.70 0
794.77 0
794.83 0
794.90 0
794.96 0
795.03 0
795.09 0
795.16 0
795.22 0
795.29 0
795.35 0
795.42 0
795.48 0
795.55 0
795.61 0
795.68 0
795.74 0
795.81 0
795.87 0
795.94 0
796.00 0
796.07 0
796.13 0
796.20 0
796.26 0
796.33 0
796.39 0
796.46 0
796.52 0
796.59 0
796.65 0
796.72 0
796.78 0
796.85 0
796.91 0
796.98 0
797.04 0
797.11 0
797.17 0
797.24 0
797.30 0
797.37 0
797.43 0
797.50 0
797.56 0
797.63 0
797.69 0
797.76 0
797.82 0
797.89 0
797.95 0
798.02 0
798.08 0
798.15 0
798.21 0
798.28 0
798.34 0
798.41 0
798.47 0
798.54 0
798.60 0
798.67 0
798.73 0
798.80 0
798.86 0
798.93 0
798.99 0
799.06 0
799.12 0
799.19 0
799.26 0
799.32 0
799.39 0
799.45 0
799.52 0
799.58 0
799.65 0
799.71 0
799.78 0
799.84 0
799.91 0
799.97 0
800.04 0
800.10 0
800.17 0
800.23 0
800.30 0
800.36 0
800.43 0
800.49 0
800.56 0
800.62 0
800.69 0
800.75 0
800.82 0
800.88 0
800.95 0
801.01 0
801.08 0
801.14 0
801.21 0
801.27 0
801.34 0
801.41 0
801.47 0
801.54 0
801.60 0
801.67 0
801.73 0
801.80 0
801.86 0
801.93 0
801.99 0
802.06 0
802.12 0
802.19 0
802.25 0
802.32 0
802.38 0
802.45 0
802.51 0
802.58 0
802.64 0
802.71 0
802.78 0
802.84 0
802.91 0
802.97 0
803.04 0
803.10 0
803.17 0
803.23 0
803.30 0
803.36 0
803.43 0
803.49 0
803.56 0
803.62 0
803.69 0
803.75 0
803.82 0
803.88 0
803.95 0
804.02 0
804.08 0
804.15 0
804.21 0
804.28 0
804.34 0
804.41 0
804.47 0
804.54 0
804.60 0
804.67 0
804.73 0
804.80 0
804.86 0
804.93 0
805.00 0
805.06 0
805.13 0
805.19 0
805.26 0
805.32 0
805.39 0
805.45 0
805.52 0
805.58 0
805.65 0
805.71 0
805.78 0
805.85 0
805.91 0
805.98 0
806.04 0
806.11 0
806.17 0
806.24 0
806.30 0
806.37 0
806.43 0
806.50 0
806.56 0
806.63 0
806.70 0
806.76 0
806.83 0
806.89 1
806.96 1
807.02 2
807.09 2
807.15 2
807.22 1
807.28 1
807.35 1
807.42 0
807.48 0
807.55 0
807.61 0
807.68 0
807.74 0
807.81 0
807.87 0
807.94 0
808.00 0
808.07 1
808.14 1
808.20 0
808.27 0
808.33 0
808.40 0
808.46 0
808.53 0
808.59 0
808.66 0
808.72 1
808.79 2
808.86 2
808.92 3
808.99 3
809.05 2
809.12 2
809.18 1
809.25 1
809.31 1
809.38 0
809.45 0
809.51 0
809.58 0
809.64 0
809.71 0
809.77 0
809.84 0
809.90 0
809.97 0
810.03 0
810.10 0
810.17 0
810.23 0
810.30 0
810.36 0
810.43 0
810.49 0
810.56 0
810.63 0
810.69 0
810.76 0
810.82 0
810.89 0
810.95 0
811.02 0
811.08 0
811.15 0
811.22 0
811.28 0
811.35 0
811.41 0
811.48 1
811.54 1
811.61 1
811.67 1
811.74 0
811.81 0
811.87 0
811.94 0
812.00 0
812.07 0
812.13 0
812.20 0
812.27 0
812.33 0
812.40 0
812.46 0
812.53 0
812.59 0
812.66 0
812.72 0
812.79 0
812.86 0
812.92 0
812.99 0
813.05 0
813.12 0
813.18 0
813.25 0
813.32 0
813.38 0
813.45 0
813.51 0
813.58 0
813.64 0
813.71 0
813.78 0
813.84 0
813.91 0
813.97 0
814.04 1
814.10 1
814.17 2
814.24 2
814.30 2
814.37 2
814.43 2
814.50 1
814.56 1
814.63 0
814.70 0
814.76 0
814.83 0
814.89 0
814.96 0
815.02 0
815.09 0
815.16 0
815.22 0
815.29 0
815.35 0
815.42 0
815.48 0
815.55 0
815.62 0
815.68 0
815.75 0
815.81 0
815.88 0
815.95 0
816.01 0
816.08 0
816.14 1
816.21 1
816.27 1
816.34 1
816.41 1
816.47 0
816.54 0
816.60 0
816.67 0
816.73 0
816.80 0
816.87 0
816.93 0
817.00 0
817.06 0
817.13 0
817.20 0
817.26 0
817.33 0
817.39 0
817.46 0
817.52 0
817.59 0
817.66 0
817.72 0
817.79 0
817.85 0
817.92 0
817.99 0
818.05 0
818.12 0
818.18 0
818.25 0
818.32 0
818.38 0
818.45 0
818.51 0
818.58 0
818.64 0
818.71 0
818.78 0
818.84 0
818.91 0
818.97 0
819.04 0
819.11 0
819.17 0
819.24 0
819.30 0
819.37 0
819.44 0
819.50 0
819.57 0
819.63 0
819.70 0
819.77 0
819.83 0
819.90 0
819.96 0
820.03 0
820.10 0
820.16 0
820.23 0
820.29 0
820.36 0
820.43 0
820.49 0
820.56 0
820.62 0
820.69 0
820.75 0
820.82 0
820.89 0
820.95 0
821.02 0
821.08 0
821.15 0
821.22 0
821.28 0
821.35 0
821.41 0
821.48 0
821.55 0
821.61 0
821.68 0
821.74 0
821.81 0
821.88 0
821.94 0
822.01 0
822.08 0
822.14 0
822.21 0
822.27 0
822.34 0
822.41 0
822.47 0
822.54 0
822.60 0
822.67 0
822.74 0
822.80 0
822.87 0
822.93 0
823.00 0
823.07 0
823.13 0
823.20 0
823.26 0
823.33 0
823.40 0
823.46 0
823.53 0
823.59 0
823.66 0
823.73 0
823.79 0
823.86 0
823.93 0
823.99 0
824.06 0
824.12 0
824.19 0
824.26 0
824.32 0
824.39 0
824.45 0
824.52 0
824.59 0
824.65 0
824.72 0
824.78 0
824.85 0
824.92 0
824.98 0
825.05 0
825.12 0
825.18 0
825.25 0
825.31 0
825.38 0
825.45 0
825.51 0
825.58 0
825.64 0
825.71 0
825.78 0
825.84 0
825.91 0
825.98 0
826.04 0
826.11 0
826.17 0
826.24 0
826.31 0
826.37 0
826.44 0
826.51 0
826.57 0
826.64 0
826.70 0
826.77 0
826.84 0
826.90 0
826.97 0
827.04 0
827.10 0
827.17 0
827.23 0
827.30 0
827.37 0
827.43 0
827.50 0
827.57 0
827.63 0
827.70 0
827.76 0
827.83 0
827.90 0
827.96 0
828.03 0
828.10 0
828.16 0
828.23 0
828.29 0
828.36 0
828.43 0
828.49 0
828.56 0
828.63 0
828.69 0
828.76 0
828.82 0
828.89 0
828.96 0
829.02 0
829.09 0
829.16 0
829.22 0
829.29 0
829.36 0
829.42 0
829.49 0
829.55 0
829.62 0
829.69 0
829.75 0
829.82 0
829.89 0
829.95 0
830.02 0
830.08 0
830.15 0
830.22 0
830.28 0
830.35 0
830.42 0
830.48 0
830.55 0
830.62 0
830.68 0
830.75 0
830.81 0
830.88 0
830.95 0
831.01 0
831.08 0
831.15 0
831.21 0
831.28 0
831.35 0
831.41 0
831.48 0
831.55 0
831.61 0
831.68 0
831.74 0
831.81 0
831.88 0
831.94 0
832.01 0
832.08 0
832.14 0
832.21 0
832.28 0
832.34 0
832.41 0
832.48 0
832.54 0
832.61 0
832.67 0
832.74 0
832.81 0
832.87 0
832.94 0
833.01 0
833.07 0
833.14 0
833.21 0
833.27 0
833.34 0
833.41 0
833.47 0
833.54 0
833.61 0
833.67 0
833.74 0
833.80 0
833.87 0
833.94 0
834.00 0
834.07 0
834.14 0
834.20 0
834.27 0
834.34 0
834.40 0
834.47 0
834.54 0
834.60 0
834.67 0
834.74 0
834.80 0
834.87 0
834.94 0
835.00 0
835.07 0
835.14 0
835.20 0
835.27 0
835.34 0
835.40 0
835.47 0
835.53 0
835.60 0
835.67 0
835.73 0
835.80 0
835.87 0
835.93 0
836.00 0
836.07 0
836.13 0
836.20 0
836.27 0
836.33 0
836.40 0
836.47 0
836.53 0
836.60 0
836.67 0
836.73 0
836.80 0
836.87 0
836.93 0
837.00 0
837.07 0
837.13 0
837.20 0
837.27 0
837.33 0
837.40 0
837.47 0
837.53 0
837.60 0
837.67 0
837.73 0
837.80 0
837.87 0
837.93 0
838.00 0
838.07 0
838.13 0
838.20 0
838.27 0
838.33 0
838.40 0
838.47 0
838.53 0
838.60 0
838.67 0
838.73 0
838.80 0
838.87 0
838.93 0
839.00 0
839.07 0
839.13 0
839.20 0
839.27 0
839.33 0
839.40 0
839.47 0
839.53 0
839.60 0
839.67 0
839.73 0
839.80 0
839.87 0
839.93 0
840.00 0
840.07 0
840.13 0
840.20 0
840.27 0
840.33 0
840.40 0
840.47 0
840.54 0
840.60 0
840.67 0
840.74 0
840.80 0
840.87 0
840.94 0
841.00 0
841.07 0
841.14 0
841.20 0
841.27 0
841.34 0
841.40 0
841.47 0
841.54 0
841.60 0
841.67 0
841.74 0
841.80 0
841.87 0
841.94 0
842.00 0
842.07 0
842.14 0
842.21 0
842.27 0
842.34 0
842.41 0
842.47 0
842.54 0
842.61 0
842.67 0
842.74 0
842.81 0
842.87 0
842.94 0
843.01 0
843.07 0
843.14 0
843.21 0
843.28 0
843.34 0
843.41 0
843.48 0
843.54 0
843.61 0
843.68 0
843.74 0
843.81 0
843.88 0
843.94 0
844.01 0
844.08 0
844.14 0
844.21 0
844.28 0
844.35 0
844.41 0
844.48 0
844.55 0
844.61 0
844.68 0
844.75 0
844.81 0
844.88 0
844.95 0
845.01 0
845.08 0
845.15 0
845.22 0
845.28 0
845.35 0
845.42 0
845.48 0
845.55 0
845.62 0
845.68 0
845.75 0
845.82 0
845.89 0
845.95 0
846.02 0
846.09 0
846.15 0
846.22 0
846.29 0
846.35 0
846.42 0
846.49 0
846.56 0
846.62 0
846.69 0
846.76 0
846.82 0
846.89 0
846.96 0
847.02 0
847.09 0
847.16 0
847.23 0
847.29 0
847.36 0
847.43 0
847.49 0
847.56 0
847.63 0
847.69 0
847.76 0
847.83 0
847.90 0
847.96 0
848.03 0
848.10 0
848.16 0
848.23 0
848.30 0
848.37 0
848.43 0
848.50 0
848.57 0
848.63 0
848.70 0
848.77 0
848.84 0
848.90 0
848.97 0
849.04 0
849.10 0
849.17 0
849.24 0
849.31 0
849.37 0
849.44 0
849.51 0
849.57 0
849.64 0
849.71 0
849.77 0
849.84 0
849.91 0
849.98 0
850.04 0
850.11 0
850.18 0
850.24 0
850.31 0
850.38 0
850.45 0
850.51 0
850.58 0
850.65 0
850.72 0
850.78 0
850.85 0
850.92 0
850.98 0
851.05 0
851.12 0
851.19 0
851.25 0
851.32 0
851.39 0
851.45 0
851.52 0
851.59 0
851.66 0
851.72 0
851.79 0
851.86 0
851.92 0
851.99 0
852.06 0
852.13 0
852.19 0
852.26 0
852.33 0
852.40 0
852.46 0
852.53 0
852.60 0
852.66 0
852.73 0
852.80 0
852.87 0
852.93 0
853.00 0
853.07 0
853.14 0
853.20 0
853.27 0
853.34 0
853.40 0
853.47 0
853.54 0
853.61 0
853.67 0
853.74 0
853.81 0
853.88 0
853.94 0
854.01 0
854.08 0
854.14 0
854.21 0
854.28 0
854.35 0
854.41 0
854.48 0
854.55 0
854.62 0
854.68 0
854.75 0
854.82 0
854.88 0
854.95 0
855.02 0
855.09 0
855.15 0
855.22 0
855.29 0
855.36 0
855.42 0
855.49 0
855.56 0
855.63 0
855.69 0
855.76 0
855.83 0
855.90 0
855.96 0
856.03 0
856.10 0
856.16 0
856.23 0
856.30 0
856.37 0
856.43 0
856.50 0
856.57 0
856.64 0
856.70 0
856.77 0
856.84 0
856.91 0
856.97 0
857.04 0
857.11 0
857.18 0
857.24 0
857.31 0
857.38 0
857.45 0
857.51 0
857.58 0
857.65 0
857.72 0
857.78 0
857.85 0
857.92 0
857.99 0
858.05 0
858.12 0
858.19 0
858.26 0
858.32 0
858.39 0
858.46 0
858.53 0
858.59 0
858.66 0
858.73 0
858.79 0
858.86 0
858.93 0
859.00 0
859.06 0
859.13 0
859.20 0
859.27 0
859.33 0
859.40 0
859.47 0
859.54 0
859.61 0
859.67 0
859.74 0
859.81 0
859.88 0
859.94 0
860.01 0
860.08 0
860.15 0
860.21 0
860.28 0
860.35 0
860.42 0
860.48 0
860.55 0
860.62 0
860.69 0
860.75 0
860.82 0
860.89 0
860.96 0
861.02 0
861.09 0
861.16 0
861.23 0
861.29 0
861.36 0
861.43 0
861.50 0
861.56 0
861.63 0
861.70 0
861.77 0
861.83 0
861.90 0
861.97 0
862.04 0
862.11 0
862.17 0
862.24 0
862.31 0
862.38 0
862.44 0
862.51 0
862.58 0
862.65 0
862.71 0
862.78 0
862.85 0
862.92 0
862.98 0
863.05 0
863.12 0
863.19 0
863.26 0
863.32 0
863.39 0
863.46 0
863.53 0
863.59 0
863.66 0
863.73 0
863.80 0
863.86 0
863.93 0
864.00 0
864.07 0
864.14 0
864.20 0
864.27 0
864.34 0
864.41 0
864.47 0
864.54 0
864.61 0
864.68 0
864.74 0
864.81 0
864.88 0
864.95 0
865.02 0
865.08 0
865.15 0
865.22 0
865.29 0
865.35 0
865.42 0
865.49 0
865.56 0
865.63 0
865.69 0
865.76 0
865.83 0
865.90 0
865.96 0
866.03 0
866.10 0
866.17 0
866.24 0
866.30 0
866.37 0
866.44 0
866.51 0
866.57 0
866.64 0
866.71 0
866.78 0
866.85 0
866.91 0
866.98 0
867.05 0
867.12 0
867.18 0
867.25 0
867.32 0
867.39 0
867.46 0
867.52 0
867.59 0
867.66 0
867.73 0
867.79 0
867.86 0
867.93 0
868.00 0
868.07 0
868.13 0
868.20 0
868.27 0
868.34 0
868.41 0
868.47 0
868.54 0
868.61 0
868.68 0
868.74 0
868.81 0
868.88 0
868.95 0
869.02 0
869.08 0
869.15 0
869.22 0
869.29 0
869.36 0
869.42 0
869.49 0
869.56 0
869.63 0
869.70 0
869.76 0
869.83 0
869.90 0
869.97 0
870.04 0
870.10 0
870.17 0
870.24 0
870.31 0
870.37 0
870.44 0
870.51 0
870.58 0
870.65 0
870.71 0
870.78 0
870.85 0
870.92 0
870.99 0
871.05 0
871.12 0
871.19 0
871.26 0
871.33 0
871.39 0
871.46 0
871.53 0
871.60 0
871.67 0
871.73 0
871.80 0
871.87 0
871.94 0
872.01 0
872.07 0
872.14 0
872.21 0
872.28 0
872.35 0
872.41 0
872.48 0
872.55 0
872.62 0
872.69 0
872.75 0
872.82 0
872.89 0
872.96 0
873.03 0
873.09 0
873.16 0
873.23 0
873.30 1
873.37 1
873.43 0
873.50 0
873.57 0
873.64 0
873.71 0
873.78 0
873.84 0
873.91 0
873.98 0
874.05 0
874.12 0
874.18 0
874.25 0
874.32 0
874.39 0
874.46 0
874.52 0
874.59 0
874.66 0
874.73 0
874.80 0
874.86 0
874.93 0
875.00 0
875.07 0
875.14 0
875.21 0
875.27 0
875.34 0
875.41 0
875.48 0
875.55 0
875.61 0
875.68 0
875.75 0
875.82 0
875.89 0
875.96 0
876.02 0
876.09 0
876.16 0
876.23 0
876.30 0
876.36 0
876.43 0
876.50 0
876.57 0
876.64 0
876.70 0
876.77 0
876.84 0
876.91 0
876.98 0
877.05 0
877.11 0
877.18 0
877.25 0
877.32 0
877.39 0
877.46 0
877.52 0
877.59 0
877.66 0
877.73 0
877.80 0
877.86 0
877.93 0
878.00 0
878.07 0
878.14 0
878.21 0
878.27 0
878.34 0
878.41 0
878.48 0
878.55 0
878.62 0
878.68 0
878.75 0
878.82 0
878.89 0
878.96 0
879.02 0
879.09 0
879.16 0
879.23 0
879.30 0
879.37 0
879.43 0
879.50 0
879.57 0
879.64 0
879.71 0
879.78 0
879.84 0
879.91 0
879.98 0
880.05 0
880.12 0
880.19 0
880.25 0
880.32 0
880.39 0
880.46 0
880.53 0
880.60 0
880.66 0
880.73 0
880.80 0
880.87 0
880.94 0
881.01 0
881.07 0
881.14 0
881.21 0
881.28 0
881.35 0
881.42 0
881.48 0
881.55 0
881.62 0
881.69 0
881.76 0
881.83 0
881.90 0
881.96 0
882.03 0
882.10 0
882.17 0
882.24 0
882.31 0
882.37 0
882.44 0
882.51 0
882.58 0
882.65 0
882.72 0
882.78 0
882.85 0
882.92 0
882.99 0
883.06 0
883.13 0
883.19 0
883.26 0
883.33 0
883.40 0
883.47 0
883.54 0
883.61 0
883.67 0
883.74 0
883.81 0
883.88 0
883.95 0
884.02 0
884.08 0
884.15 0
884.22 0
884.29 0
884.36 0
884.43 0
884.50 0
884.56 0
884.63 0
884.70 0
884.77 0
884.84 0
884.91 0
884.98 0
885.04 0
885.11 0
885.18 0
885.25 0
885.32 0
885.39 0
885.45 0
885.52 0
885.59 0
885.66 0
885.73 0
885.80 0
885.87 0
885.93 0
886.00 0
886.07 0
886.14 0
886.21 0
886.28 0
886.35 0
886.41 0
886.48 0
886.55 0
886.62 0
886.69 0
886.76 0
886.83 0
886.89 0
886.96 0
887.03 0
887.10 0
887.17 0
887.24 0
887.31 0
887.37 0
887.44 0
887.51 0
887.58 0
887.65 0
887.72 0
887.79 0
887.86 0
887.92 0
887.99 0
888.06 0
888.13 0
888.20 0
888.27 0
888.34 0
888.40 0
888.47 0
888.54 0
888.61 0
888.68 0
888.75 0
888.82 0
888.88 0
888.95 0
889.02 0
889.09 0
889.16 0
889.23 0
889.30 0
889.37 0
889.43 0
889.50 0
889.57 0
889.64 0
889.71 0
889.78 0
889.85 0
889.91 0
889.98 0
890.05 0
890.12 0
890.19 0
890.26 0
890.33 0
890.40 0
890.46 0
890.53 0
890.60 0
890.67 0
890.74 0
890.81 0
890.88 1
890.95 1
891.01 0
891.08 0
891.15 0
891.22 0
891.29 0
891.36 0
891.43 0
891.50 0
891.56 0
891.63 0
891.70 0
891.77 0
891.84 0
891.91 0
891.98 0
892.05 0
892.11 0
892.18 0
892.25 0
892.32 0
892.39 0
892.46 0
892.53 0
892.60 0
892.67 0
892.73 0
892.80 0
892.87 0
892.94 0
893.01 0
893.08 0
893.15 0
893.22 0
893.28 0
893.35 0
893.42 0
893.49 0
893.56 0
893.63 0
893.70 0
893.77 0
893.84 0
893.90 0
893.97 0
894.04 0
894.11 0
894.18 0
894.25 0
894.32 0
894.39 0
894.45 0
894.52 0
894.59 1
894.66 1
894.73 1
894.80 1
894.87 1
894.94 0
895.01 0
895.07 0
895.14 0
895.21 0
895.28 0
895.35 0
895.42 0
895.49 0
895.56 0
895.63 0
895.70 0
895.76 0
895.83 0
895.90 0
895.97 0
896.04 0
896.11 0
896.18 0
896.25 0
896.32 0
896.38 0
896.45 0
896.52 0
896.59 0
896.66 0
896.73 0
896.80 1
896.87 0
896.94 0
897.01 0
897.07 0
897.14 0
897.21 0
897.28 0
897.35 0
897.42 0
897.49 0
897.56 0
897.63 0
897.70 0
897.76 0
897.83 0
897.90 0
897.97 0
898.04 0
898.11 0
898.18 1
898.25 1
898.32 1
898.39 1
898.45 1
898.52 0
898.59 0
898.66 0
898.73 0
898.80 0
898.87 0
898.94 0
899.01 0
899.08 0
899.14 0
899.21 0
899.28 1
899.35 1
899.42 1
899.49 1
899.56 1
899.63 1
899.70 1
899.77 0
899.84 0
899.90 0
899.97 0
900.04 0
900.11 0
900.18 0
900.25 0
900.32 0
900.39 0
900.46 0
900.53 0
900.60 0
900.66 0
900.73 0
900.80 0
900.87 0
900.94 0
901.01 0
901.08 0
901.15 0
901.22 0
901.29 0
901.36 0
901.42 0
901.49 0
901.56 0
901.63 0
901.70 0
901.77 0
901.84 0
901.91 0
901.98 0
902.05 0
902.12 1
902.19 1
902.25 1
902.32 0
902.39 0
902.46 0
902.53 0
902.60 0
902.67 0
902.74 0
902.81 1
902.88 1
902.95 1
903.02 1
903.09 1
903.15 0
903.22 0
903.29 0
903.36 0
903.43 0
903.50 0
903.57 0
903.64 0
903.71 0
903.78 0
903.85 0
903.92 0
903.99 0
904.05 0
904.12 0
904.19 0
904.26 0
904.33 0
904.40 0
904.47 0
904.54 1
904.61 1
904.68 1
904.75 0
904.82 0
904.89 0
904.95 0
905.02 0
905.09 0
905.16 0
905.23 0
905.30 0
905.37 0
905.44 0
905.51 0
905.58 0
905.65 0
905.72 0
905.79 0
905.86 0
905.92 0
905.99 0
906.06 0
906.13 0
906.20 0
906.27 0
906.34 0
906.41 0
906.48 0
906.55 0
906.62 0
906.69 0
906.76 0
906.83 0
906.90 0
906.96 0
907.03 0
907.10 0
907.17 0
907.24 0
907.31 0
907.38 0
907.45 0
907.52 0
907.59 0
907.66 0
907.73 0
907.80 0
907.87 0
907.94 0
908.01 0
908.07 0
908.14 0
908.21 0
908.28 0
908.35 0
908.42 0
908.49 0
908.56 0
908.63 0
908.70 0
908.77 0
908.84 0
908.91 0
908.98 0
909.05 0
909.12 0
909.19 0
909.25 0
909.32 0
909.39 0
909.46 0
909.53 0
909.60 0
909.67 0
909.74 0
909.81 0
909.88 0
909.95 0
910.02 0
910.09 0
910.16 0
910.23 0
910.30 0
910.37 0
910.44 0
910.51 0
910.57 0
910.64 0
910.71 0
910.78 0
910.85 0
910.92 0
910.99 0
911.06 0
911.13 0
911.20 0
911.27 0
911.34 0
911.41 0
911.48 0
911.55 0
911.62 0
911.69 0
911.76 0
911.83 0
911.90 0
911.97 0
912.03 0
912.10 0
912.17 0
912.24 0
912.31 0
912.38 0
912.45 0
912.52 0
912.59 0
912.66 0
912.73 0
912.80 0
912.87 0
912.94 0
913.01 0
913.08 0
913.15 0
913.22 0
913.29 0
913.36 0
913.43 0
913.50 0
913.57 0
913.64 0
913.70 0
913.77 0
913.84 0
913.91 0
913.98 0
914.05 0
914.12 0
914.19 0
914.26 0
914.33 0
914.40 0
914.47 0
914.54 0
914.61 0
914.68 0
914.75 0
914.82 0
914.89 0
914.96 0
915.03 0
915.10 0
915.17 0
915.24 0
915.31 0
915.38 0
915.45 0
915.52 0
915.59 0
915.65 0
915.72 0
915.79 0
915.86 0
915.93 0
916.00 0
916.07 0
916.14 0
916.21 0
916.28 0
916.35 0
916.42 0
916.49 0
916.56 0
916.63 0
916.70 0
916.77 0
916.84 0
916.91 0
916.98 0
917.05 0
917.12 0
917.19 0
917.26 0
917.33 0
917.40 0
917.47 0
917.54 0
917.61 0
917.68 0
917.75 0
917.82 0
917.89 0
917.96 0
918.03 0
918.10 0
918.17 0
918.24 0
918.30 0
918.37 0
918.44 0
918.51 0
918.58 0
918.65 0
918.72 0
918.79 0
918.86 0
918.93 0
919.00 0
919.07 0
919.14 0
919.21 0
919.28 0
919.35 0
919.42 0
919.49 0
919.56 0
919.63 0
919.70 0
919.77 0
919.84 0
919.91 0
919.98 0
920.05 0
920.12 0
920.19 0
920.26 0
920.33 0
920.40 0
920.47 0
920.54 0
920.61 0
920.68 0
920.75 0
920.82 0
920.89 0
920.96 0
921.03 0
921.10 0
921.17 0
921.24 0
921.31 0
921.38 0
921.45 0
921.52 0
921.59 0
921.66 0
921.73 0
921.80 0
921.87 0
921.94 0
922.01 0
922.08 0
922.15 0
922.22 0
922.29 0
922.36 0
922.43 0
922.50 0
922.57 0
922.64 0
922.71 0
922.78 0
922.85 0
922.92 0
922.99 0
923.06 0
923.13 0
923.20 0
923.27 0
923.34 0
923.41 0
923.48 0
923.55 0
923.62 0
923.69 0
923.76 0
923.83 0
923.90 0
923.97 0
924.04 0
924.11 0
924.18 0
924.25 0
924.32 0
924.39 0
924.46 0
924.53 0
924.60 0
924.67 0
924.74 0
924.81 0
924.88 0
924.95 0
925.02 0
925.09 0
925.16 0
925.23 0
925.30 0
925.37 0
925.44 0
925.51 0
925.58 0
925.65 0
925.72 0
925.79 0
925.86 0
925.93 0
926.00 0
926.07 0
926.14 0
926.21 0
926.28 0
926.35 0
926.42 0
926.49 0
926.56 0
926.63 0
926.70 0
926.77 0
926.84 0
926.91 0
926.98 0
927.05 0
927.12 0
927.19 0
927.26 0
927.33 0
927.40 0
927.47 0
927.54 0
927.61 0
927.68 0
927.75 0
927.82 0
927.89 0
927.96 0
928.03 0
928.10 0
928.17 0
928.24 0
928.31 0
928.38 0
928.45 0
928.52 0
928.59 0
928.66 0
928.73 0
928.80 0
928.87 0
928.94 0
929.01 0
929.08 0
929.15 0
929.22 0
929.29 0
929.36 0
929.43 0
929.50 0
929.57 0
929.64 0
929.72 0
929.79 0
929.86 0
929.93 0
930.00 0
930.07 0
930.14 0
930.21 0
930.28 0
930.35 0
930.42 0
930.49 0
930.56 0
930.63 0
930.70 0
930.77 0
930.84 0
930.91 0
930.98 0
931.05 0
931.12 0
931.19 0
931.26 0
931.33 0
931.40 0
931.47 0
931.54 0
931.61 0
931.68 0
931.75 0
931.82 0
931.89 0
931.96 0
932.03 0
932.10 0
932.17 0
932.24 0
932.31 0
932.39 0
932.46 0
932.53 0
932.60 0
932.67 0
932.74 0
932.81 0
932.88 0
932.95 0
933.02 0
933.09 0
933.16 0
933.23 0
933.30 0
933.37 0
933.44 0
933.51 0
933.58 0
933.65 0
933.72 0
933.79 0
933.86 0
933.93 0
934.00 0
934.07 0
934.14 0
934.21 0
934.28 0
934.36 0
934.43 0
934.50 0
934.57 0
934.64 0
934.71 0
934.78 0
934.85 0
934.92 0
934.99 0
935.06 0
935.13 0
935.20 0
935.27 0
935.34 0
935.41 0
935.48 0
935.55 0
935.62 0
935.69 0
935.76 0
935.83 0
935.90 0
935.97 0
936.05 0
936.12 0
936.19 0
936.26 0
936.33 0
936.40 0
936.47 0
936.54 0
936.61 0
936.68 0
936.75 0
936.82 0
936.89 0
936.96 0
937.03 0
937.10 0
937.17 0
937.24 0
937.31 0
937.38 0
937.46 0
937.53 0
937.60 0
937.67 0
937.74 0
937.81 0
937.88 0
937.95 0
938.02 0
938.09 0
938.16 0
938.23 0
938.30 0
938.37 0
938.44 0
938.51 0
938.58 0
938.65 0
938.72 0
938.80 0
938.87 0
938.94 0
939.01 0
939.08 0
939.15 0
939.22 0
939.29 0
939.36 0
939.43 0
939.50 0
939.57 0
939.64 0
939.71 0
939.78 0
939.85 0
939.92 0
940.00 0
940.07 0
940.14 0
940.21 0
940.28 0
940.35 0
940.42 0
940.49 0
940.56 0
940.63 0
940.70 0
940.77 0
940.84 0
940.91 0
940.98 0
941.05 0
941.13 0
941.20 0
941.27 0
941.34 0
941.41 0
941.48 0
941.55 0
941.62 0
941.69 0
941.76 0
941.83 0
941.90 0
941.97 0
942.04 0
942.11 0
942.19 0
942.26 0
942.33 0
942.40 0
942.47 0
942.54 0
942.61 0
942.68 0
942.75 0
942.82 0
942.89 0
942.96 0
943.03 0
943.10 0
943.17 0
943.25 0
943.32 0
943.39 0
943.46 1
943.53 0
943.60 0
943.67 0
943.74 0
943.81 0
943.88 0
943.95 0
944.02 0
944.09 0
944.17 0
944.24 0
944.31 0
944.38 0
944.45 0
944.52 0
944.59 0
944.66 0
944.73 0
944.80 0
944.87 0
944.94 0
945.01 0
945.09 0
945.16 0
945.23 0
945.30 0
945.37 0
945.44 0
945.51 0
945.58 0
945.65 0
945.72 0
945.79 0
945.86 0
945.94 0
946.01 0
946.08 0
946.15 0
946.22 0
946.29 0
946.36 0
946.43 0
946.50 0
946.57 0
946.64 0
946.71 0
946.79 0
946.86 0
946.93 0
947.00 0
947.07 0
947.14 0
947.21 0
947.28 0
947.35 0
947.42 0
947.49 0
947.56 0
947.64 0
947.71 0
947.78 0
947.85 0
947.92 0
947.99 0
948.06 0
948.13 0
948.20 0
948.27 0
948.34 0
948.42 0
948.49 0
948.56 0
948.63 0
948.70 0
948.77 0
948.84 0
948.91 0
948.98 0
949.05 0
949.13 0
949.20 0
949.27 0
949.34 0
949.41 0
949.48 0
949.55 0
949.62 0
949.69 0
949.76 0
949.83 0
949.91 0
949.98 0
950.05 0
950.12 0
950.19 0
950.26 0
950.33 0
950.40 0
950.47 0
950.54 0
950.62 0
950.69 0
950.76 0
950.83 0
950.90 0
950.97 0
951.04 0
951.11 0
951.18 0
951.25 0
951.33 0
951.40 0
951.47 0
951.54 0
951.61 0
951.68 0
951.75 0
951.82 0
951.89 0
951.96 0
952.04 0
952.11 0
952.18 0
952.25 0
952.32 0
952.39 0
952.46 0
952.53 0
952.60 0
952.68 0
952.75 0
952.82 0
952.89 0
952.96 0
953.03 0
953.10 0
953.17 0
953.24 0
953.32 0
953.39 0
953.46 0
953.53 0
953.60 0
953.67 0
953.74 0
953.81 0
953.88 0
953.96 0
954.03 0
954.10 0
954.17 0
954.24 0
954.31 0
954.38 0
954.45 0
954.52 0
954.60 0
954.67 0
954.74 0
954.81 0
954.88 0
954.95 0
955.02 0
955.09 0
955.16 0
955.24 0
955.31 0
955.38 0
955.45 0
955.52 0
955.59 0
955.66 0
955.73 0
955.81 0
955.88 0
955.95 0
956.02 0
956.09 0
956.16 0
956.23 0
956.30 0
956.38 0
956.45 0
956.52 0
956.59 0
956.66 0
956.73 0
956.80 0
956.87 0
956.95 0
957.02 0
957.09 0
957.16 0
957.23 0
957.30 0
957.37 0
957.44 0
957.51 0
957.59 0
957.66 0
957.73 0
957.80 0
957.87 0
957.94 0
958.01 0
958.09 0
958.16 0
958.23 0
958.30 0
958.37 0
958.44 0
958.51 0
958.58 0
958.66 0
958.73 0
958.80 0
958.87 0
958.94 0
959.01 0
959.08 0
959.15 0
959.23 0
959.30 0
959.37 0
959.44 0
959.51 0
959.58 0
959.65 0
959.73 0
959.80 0
959.87 0
959.94 1
960.01 1
960.08 1
960.15 1
960.22 1
960.30 1
960.37 0
960.44 0
960.51 0
960.58 0
960.65 0
960.72 0
960.80 0
960.87 0
960.94 0
961.01 0
961.08 0
961.15 0
961.22 0
961.30 0
961.37 0
961.44 0
961.51 0
961.58 0
961.65 0
961.72 0
961.80 0
961.87 0
961.94 0
962.01 0
962.08 0
962.15 0
962.22 0
962.30 0
962.37 0
962.44 0
962.51 0
962.58 0
962.65 0
962.72 0
962.80 0
962.87 0
962.94 0
963.01 0
963.08 0
963.15 0
963.22 0
963.30 0
963.37 0
963.44 0
963.51 0
963.58 0
963.65 0
963.72 0
963.80 0
963.87 0
963.94 0
964.01 0
964.08 0
964.15 0
964.22 0
964.30 0
964.37 0
964.44 0
964.51 0
964.58 0
964.65 0
964.73 0
964.80 0
964.87 0
964.94 0
965.01 0
965.08 0
965.15 0
965.23 0
965.30 0
965.37 0
965.44 0
965.51 0
965.58 0
965.66 0
965.73 0
965.80 0
965.87 0
965.94 0
966.01 0
966.08 0
966.16 0
966.23 0
966.30 0
966.37 0
966.44 0
966.51 0
966.59 0
966.66 0
966.73 0
966.80 0
966.87 0
966.94 0
967.02 0
967.09 0
967.16 0
967.23 0
967.30 0
967.37 0
967.45 0
967.52 0
967.59 0
967.66 0
967.73 0
967.80 0
967.88 0
967.95 0
968.02 0
968.09 0
968.16 0
968.23 0
968.31 0
968.38 0
968.45 0
968.52 0
968.59 0
968.66 0
968.74 0
968.81 0
968.88 0
968.95 0
969.02 0
969.09 0
969.17 0
969.24 0
969.31 0
969.38 1
969.45 1
969.52 1
969.60 1
969.67 1
969.74 1
969.81 1
969.88 1
969.95 1
970.03 1
970.10 0
970.17 0
970.24 0
970.31 0
970.38 0
970.46 0
970.53 0
970.60 0
970.67 0
970.74 0
970.81 0
970.89 0
970.96 0
971.03 0
971.10 0
971.17 0
971.25 0
971.32 0
971.39 0
971.46 0
971.53 0
971.60 0
971.68 0
971.75 0
971.82 0
971.89 0
971.96 0
972.03 0
972.11 0
972.18 0
972.25 0
972.32 0
972.39 0
972.47 0
972.54 0
972.61 1
972.68 1
972.75 0
972.82 0
972.90 0
972.97 0
973.04 0
973.11 0
973.18 0
973.26 0
973.33 0
973.40 0
973.47 0
973.54 0
973.61 0
973.69 1
973.76 1
973.83 1
973.90 1
973.97 1
974.05 1
974.12 1
974.19 1
974.26 1
974.33 1
974.41 1
974.48 1
974.55 1
974.62 1
974.69 1
974.76 1
974.84 1
974.91 1
974.98 1
975.05 1
975.12 2
975.20 2
975.27 2
975.34 2
975.41 1
975.48 1
975.56 1
975.63 1
975.70 0
975.77 0
975.84 0
975.92 0
975.99 0
976.06 1
976.13 1
976.20 1
976.28 1
976.35 1
976.42 1
976.49 1
976.56 1
976.64 1
976.71 1
976.78 0
976.85 0
976.92 0
976.99 0
977.07 0
977.14 0
977.21 0
977.28 0
977.35 0
977.43 0
977.50 0
977.57 0
977.64 0
977.71 0
977.79 0
977.86 0
977.93 0
978.00 0
978.07 0
978.15 0
978.22 0
978.29 0
978.36 0
978.44 0
978.51 0
978.58 0
978.65 0
978.72 0
978.80 0
978.87 0
978.94 0
979.01 0
979.08 0
979.16 0
979.23 0
979.30 0
979.37 0
979.44 1
979.52 1
979.59 1
979.66 1
979.73 1
979.80 1
979.88 1
979.95 1
980.02 1
980.09 1
980.16 1
980.24 1
980.31 1
980.38 1
980.45 1
980.53 1
980.60 1
980.67 1
980.74 1
980.81 1
980.89 1
980.96 1
981.03 1
981.10 1
981.17 1
981.25 1
981.32 1
981.39 1
981.46 1
981.53 1
981.61 0
981.68 0
981.75 0
981.82 0
981.90 0
981.97 0
982.04 0
982.11 1
982.18 1
982.26 1
982.33 2
982.40 2
982.47 2
982.55 2
982.62 2
982.69 1
982.76 1
982.83 1
982.91 1
982.98 1
983.05 1
983.12 1
983.19 1
983.27 1
983.34 1
983.41 1
983.48 1
983.56 1
983.63 1
983.70 1
983.77 1
983.84 1
983.92 1
983.99 1
984.06 1
984.13 1
984.21 1
984.28 1
984.35 1
984.42 1
984.49 1
984.57 1
984.64 1
984.71 1
984.78 1
984.86 0
984.93 0
985.00 0
985.07 0
985.15 0
985.22 0
985.29 0
985.36 0
985.43 0
985.51 1
985.58 1
985.65 1
985.72 1
985.80 1
985.87 1
985.94 1
986.01 1
986.09 1
986.16 1
986.23 1
986.30 1
986.37 1
986.45 1
986.52 1
986.59 1
986.66 1
986.74 1
986.81 0
986.88 0
986.95 0
987.03 0
987.10 0
987.17 0
987.24 0
987.31 0
987.39 0
987.46 0
987.53 0
987.60 0
987.68 0
987.75 0
987.82 0
987.89 0
987.97 0
988.04 0
988.11 0
988.18 0
988.26 0
988.33 0
988.40 0
988.47 0
988.55 1
988.62 1
988.69 1
988.76 1
988.83 1
988.91 1
988.98 1
989.05 1
989.12 0
989.20 0
989.27 0
989.34 0
989.41 0
989.49 0
989.56 0
989.63 1
989.70 1
989.78 1
989.85 1
989.92 1
989.99 1
990.07 1
990.14 1
990.21 1
990.28 2
990.36 1
990.43 1
990.50 1
990.57 1
990.65 1
990.72 1
990.79 1
990.86 1
990.94 1
991.01 1
991.08 1
991.15 1
991.23 1
991.30 1
991.37 1
991.44 1
991.52 2
991.59 2
991.66 2
991.73 2
991.81 2
991.88 2
991.95 2
992.02 2
992.10 1
992.17 1
992.24 1
992.31 1
992.39 1
992.46 1
992.53 0
992.60 0
992.68 0
992.75 0
992.82 0
992.89 0
992.97 0
993.04 0
993.11 0
993.18 0
993.26 1
993.33 1
993.40 1
993.47 1
993.55 1
993.62 0
993.69 0
993.76 0
993.84 0
993.91 0
993.98 0
994.06 0
994.13 0
994.20 0
994.27 0
994.35 1
994.42 1
994.49 1
994.56 1
994.64 1
994.71 1
994.78 1
994.85 1
994.93 1
995.00 1
995.07 1
995.14 1
995.22 1
995.29 1
995.36 1
995.44 1
995.51 1
995.58 1
995.65 1
995.73 1
995.80 2
995.87 2
995.94 2
996.02 3
996.09 3
996.16 3
996.23 3
996.31 2
996.38 2
996.45 2
996.53 2
996.60 2
996.67 2
996.74 2
996.82 2
996.89 2
996.96 2
997.03 2
997.11 2
997.18 2
997.25 2
997.33 2
997.40 2
997.47 2
997.54 2
997.62 2
997.69 2
997.76 2
997.83 2
997.91 2
997.98 2
998.05 2
998.13 2
998.20 2
998.27 2
998.34 3
998.42 3
998.49 3
998.56 2
998.63 2
998.71 2
998.78 1
998.85 1
998.93 1
999.00 0
999.07 0
999.14 0
999.22 0
999.29 0
999.36 0
999.44 0
999.51 0
999.58 0
999.65 0
999.73 0
999.80 0
999.87 1
999.94 1
1000.02 1
1000.09 1
1000.16 1
1000.24 2
1000.31 2
1000.38 2
1000.45 2
1000.53 2
1000.60 2
1000.67 2
1000.75 2
1000.82 1
1000.89 1
1000.96 1
1001.04 0
1001.11 0
1001.18 0
1001.26 0
1001.33 0
1001.40 0
1001.47 0
1001.55 1
1001.62 1
1001.69 1
1001.77 1
1001.84 1
1001.91 1
1001.98 1
1002.06 0
1002.13 1
1002.20 1
1002.28 1
1002.35 1
1002.42 1
1002.49 1
1002.57 1
1002.64 0
1002.71 0
1002.79 0
1002.86 0
1002.93 0
1003.01 0
1003.08 0
1003.15 0
1003.22 0
1003.30 0
1003.37 0
1003.44 0
1003.52 0
1003.59 0
1003.66 0
1003.73 0
1003.81 0
1003.88 0
1003.95 0
1004.03 1
1004.10 1
1004.17 1
1004.25 1
1004.32 1
1004.39 2
1004.46 2
1004.54 2
1004.61 2
1004.68 1
1004.76 1
1004.83 1
1004.90 1
1004.98 1
1005.05 1
1005.12 1
1005.19 1
1005.27 1
1005.34 1
1005.41 2
1005.49 1
1005.56 1
1005.63 1
1005.71 1
1005.78 0
1005.85 0
1005.92 0
1006.00 0
1006.07 0
1006.14 0
1006.22 0
1006.29 0
1006.36 0
1006.44 0
1006.51 0
1006.58 0
1006.66 1
1006.73 1
1006.80 1
1006.87 0
1006.95 0
1007.02 0
1007.09 0
1007.17 0
1007.24 0
1007.31 0
1007.39 0
1007.46 0
1007.53 0
1007.61 1
1007.68 1
1007.75 1
1007.82 1
1007.90 1
1007.97 2
1008.04 2
1008.12 2
1008.19 2
1008.26 2
1008.34 3
1008.41 3
1008.48 3
1008.56 3
1008.63 3
1008.70 3
1008.77 3
1008.85 3
1008.92 3
1008.99 3
1009.07 3
1009.14 3
1009.21 3
1009.29 3
1009.36 3
1009.43 2
1009.51 2
1009.58 1
1009.65 1
1009.73 1
1009.80 0
1009.87 0
1009.95 1
1010.02 1
1010.09 1
1010.16 2
1010.24 2
1010.31 2
1010.38 2
1010.46 2
1010.53 2
1010.60 2
1010.68 2
1010.75 2
1010.82 2
1010.90 3
1010.97 3
1011.04 3
1011.12 4
1011.19 4
1011.26 4
1011.34 4
1011.41 3
1011.48 3
1011.56 3
1011.63 2
1011.70 2
1011.78 2
1011.85 2
1011.92 3
1012.00 3
1012.07 4
1012.14 4
1012.22 4
1012.29 4
1012.36 4
1012.43 4
1012.51 4
1012.58 4
1012.65 4
1012.73 4
1012.80 3
1012.87 3
1012.95 3
1013.02 3
1013.09 2
1013.17 2
1013.24 2
1013.31 1
1013.39 1
1013.46 1
1013.53 1
1013.61 1
1013.68 1
1013.75 1
1013.83 2
1013.90 3
1013.97 4
1014.05 5
1014.12 6
1014.19 7
1014.27 7
1014.34 8
1014.41 8
1014.49 8
1014.56 7
1014.63 7
1014.71 7
1014.78 7
1014.85 7
1014.93 7
1015.00 7
1015.07 7
1015.15 8
1015.22 7
1015.29 7
1015.37 7
1015.44 7
1015.51 7
1015.59 7
1015.66 7
1015.73 7
1015.81 7
1015.88 7
1015.95 7
1016.03 7
1016.10 7
1016.18 7
1016.25 7
1016.32 6
1016.40 6
1016.47 5
1016.54 5
1016.62 4
1016.69 3
1016.76 3
1016.84 2
1016.91 2
1016.98 2
1017.06 1
1017.13 1
1017.20 1
1017.28 1
1017.35 1
1017.42 1
1017.50 1
1017.57 1
1017.64 1
1017.72 1
1017.79 1
1017.86 1
1017.94 1
1018.01 2
1018.08 2
1018.16 2
1018.23 2
1018.30 2
1018.38 2
1018.45 2
1018.53 2
1018.60 3
1018.67 3
1018.75 3
1018.82 3
1018.89 3
1018.97 3
1019.04 4
1019.11 4
1019.19 4
1019.26 4
1019.33 4
1019.41 4
1019.48 4
1019.55 4
1019.63 3
1019.70 3
1019.78 3
1019.85 3
1019.92 3
1020.00 3
1020.07 4
1020.14 4
1020.22 5
1020.29 5
1020.36 5
1020.44 5
1020.51 5
1020.58 5
1020.66 4
1020.73 4
1020.80 3
1020.88 3
1020.95 3
1021.03 2
1021.10 2
1021.17 2
1021.25 2
1021.32 2
1021.39 2
1021.47 2
1021.54 2
1021.61 2
1021.69 2
1021.76 2
1021.84 2
1021.91 2
1021.98 2
1022.06 2
1022.13 2
1022.20 2
1022.28 3
1022.35 3
1022.42 3
1022.50 4
1022.57 5
1022.64 5
1022.72 5
1022.79 5
1022.87 5
1022.94 5
1023.01 5
1023.09 5
1023.16 5
1023.23 5
1023.31 5
1023.38 6
1023.46 6
1023.53 6
1023.60 5
1023.68 5
1023.75 4
1023.82 3
1023.90 3
1023.97 2
1024.04 2
1024.12 2
1024.19 2
1024.27 2
1024.34 3
1024.41 3
1024.49 3
1024.56 3
1024.63 3
1024.71 4
1024.78 4
1024.86 4
1024.93 4
1025.00 4
1025.08 5
1025.15 5
1025.22 5
1025.30 5
1025.37 5
1025.44 4
1025.52 4
1025.59 4
1025.67 3
1025.74 3
1025.81 3
1025.89 3
1025.96 3
1026.03 3
1026.11 3
1026.18 3
1026.26 3
1026.33 3
1026.40 3
1026.48 3
1026.55 3
1026.63 3
1026.70 2
1026.77 2
1026.85 2
1026.92 3
1026.99 3
1027.07 3
1027.14 4
1027.22 5
1027.29 5
1027.36 6
1027.44 6
1027.51 6
1027.58 7
1027.66 7
1027.73 7
1027.81 7
1027.88 7
1027.95 7
1028.03 7
1028.10 7
1028.18 6
1028.25 6
1028.32 6
1028.40 6
1028.47 6
1028.54 6
1028.62 5
1028.69 5
1028.77 4
1028.84 4
1028.91 3
1028.99 3
1029.06 3
1029.14 3
1029.21 4
1029.28 4
1029.36 4
1029.43 5
1029.50 5
1029.58 4
1029.65 4
1029.73 4
1029.80 4
1029.87 3
1029.95 4
1030.02 4
1030.10 4
1030.17 5
1030.24 5
1030.32 6
1030.39 6
1030.47 6
1030.54 6
1030.61 5
1030.69 5
1030.76 5
1030.83 4
1030.91 4
1030.98 4
1031.06 3
1031.13 3
1031.20 3
1031.28 3
1031.35 3
1031.43 2
1031.50 2
1031.57 2
1031.65 3
1031.72 3
1031.80 3
1031.87 3
1031.94 3
1032.02 3
1032.09 3
1032.17 3
1032.24 2
1032.31 2
1032.39 2
1032.46 2
1032.54 2
1032.61 2
1032.68 1
1032.76 1
1032.83 1
1032.91 2
1032.98 2
1033.05 3
1033.13 3
1033.20 3
1033.28 3
1033.35 3
1033.42 2
1033.50 1
1033.57 1
1033.65 1
1033.72 1
1033.79 2
1033.87 2
1033.94 3
1034.02 3
1034.09 3
1034.16 3
1034.24 3
1034.31 3
1034.39 3
1034.46 4
1034.53 4
1034.61 5
1034.68 6
1034.76 6
1034.83 7
1034.90 7
1034.98 7
1035.05 6
1035.13 6
1035.20 5
1035.28 4
1035.35 3
1035.42 3
1035.50 2
1035.57 2
1035.65 2
1035.72 2
1035.79 3
1035.87 3
1035.94 3
1036.02 4
1036.09 4
1036.16 5
1036.24 5
1036.31 6
1036.39 6
1036.46 7
1036.54 7
1036.61 7
1036.68 7
1036.76 7
1036.83 7
1036.91 6
1036.98 6
1037.05 6
1037.13 6
1037.20 6
1037.28 7
1037.35 7
1037.43 7
1037.50 7
1037.57 7
1037.65 7
1037.72 7
1037.80 7
1037.87 6
1037.94 6
1038.02 6
1038.09 5
1038.17 5
1038.24 5
1038.32 5
1038.39 5
1038.46 5
1038.54 6
1038.61 6
1038.69 6
1038.76 5
1038.83 5
1038.91 4
1038.98 4
1039.06 3
1039.13 3
1039.21 3
1039.28 4
1039.35 4
1039.43 4
1039.50 4
1039.58 4
1039.65 4
1039.73 3
1039.80 3
1039.87 2
1039.95 2
1040.02 2
1040.10 2
1040.17 3
1040.25 3
1040.32 4
1040.39 4
1040.47 4
1040.54 5
1040.62 5
1040.69 5
1040.77 5
1040.84 5
1040.91 4
1040.99 4
1041.06 4
1041.14 3
1041.21 3
1041.29 2
1041.36 2
1041.43 1
1041.51 1
1041.58 0
1041.66 0
1041.73 0
1041.81 0
1041.88 0
1041.95 0
1042.03 0
1042.10 0
1042.18 0
1042.25 1
1042.33 2
1042.40 3
1042.47 4
1042.55 4
1042.62 4
1042.70 4
1042.77 4
1042.85 4
1042.92 4
1042.99 3
1043.07 3
1043.14 4
1043.22 4
1043.29 4
1043.37 4
1043.44 5
1043.52 5
1043.59 4
1043.66 4
1043.74 3
1043.81 2
1043.89 1
1043.96 0
1044.04 0
1044.11 0
1044.19 0
1044.26 0
1044.33 0
1044.41 1
1044.48 2
1044.56 3
1044.63 3
1044.71 3
1044.78 3
1044.85 4
1044.93 4
1045.00 5
1045.08 6
1045.15 6
1045.23 6
1045.30 6
1045.38 6
1045.45 5
1045.52 4
1045.60 3
1045.67 2
1045.75 2
1045.82 2
1045.90 2
1045.97 3
1046.05 3
1046.12 3
1046.20 4
1046.27 4
1046.34 3
1046.42 3
1046.49 2
1046.57 2
1046.64 1
1046.72 1
1046.79 1
1046.87 1
1046.94 2
1047.01 3
1047.09 3
1047.16 3
1047.24 3
1047.31 2
1047.39 2
1047.46 1
1047.54 0
1047.61 0
1047.69 0
1047.76 0
1047.83 0
1047.91 0
1047.98 1
1048.06 2
1048.13 3
1048.21 4
1048.28 4
1048.36 4
1048.43 3
1048.51 3
1048.58 2
1048.65 2
1048.73 2
1048.80 2
1048.88 2
1048.95 2
1049.03 2
1049.10 2
1049.18 2
1049.25 2
1049.33 2
1049.40 2
1049.47 2
1049.55 3
1049.62 3
1049.70 4
1049.77 4
1049.85 4
1049.92 5
1050.00 5
1050.07 4
1050.15 4
1050.22 4
1050.30 3
1050.37 3
1050.44 2
1050.52 2
1050.59 1
1050.67 1
1050.74 0
1050.82 0
1050.89 0
1050.97 0
1051.04 1
1051.12 1
1051.19 1
1051.27 1
1051.34 1
1051.41 1
1051.49 0
1051.56 0
1051.64 0
1051.71 0
1051.79 0
1051.86 1
1051.94 1
1052.01 2
1052.09 3
1052.16 4
1052.24 5
1052.31 6
1052.39 6
1052.46 7
1052.54 7
1052.61 8
1052.68 8
1052.76 8
1052.83 8
1052.91 7
1052.98 7
1053.06 7
1053.13 6
1053.21 6
1053.28 6
1053.36 5
1053.43 5
1053.51 5
1053.58 4
1053.66 4
1053.73 4
1053.81 4
1053.88 3
1053.95 3
1054.03 3
1054.10 2
1054.18 2
1054.25 1
1054.33 1
1054.40 1
1054.48 1
1054.55 1
1054.63 2
1054.70 2
1054.78 2
1054.85 2
1054.93 3
1055.00 3
1055.08 3
1055.15 4
1055.23 4
1055.30 4
1055.38 4
1055.45 4
1055.53 4
1055.60 3
1055.68 3
1055.75 3
1055.82 3
1055.90 3
1055.97 3
1056.05 2
1056.12 2
1056.20 1
1056.27 1
1056.35 0
1056.42 0
1056.50 0
1056.57 0
1056.65 0
1056.72 0
1056.80 0
1056.87 0
1056.95 1
1057.02 1
1057.10 0
1057.17 0
1057.25 0
1057.32 0
1057.40 0
1057.47 1
1057.55 2
1057.62 4
1057.70 5
1057.77 6
1057.85 7
1057.92 8
1058.00 8
1058.07 8
1058.15 8
1058.22 8
1058.30 7
1058.37 6
1058.44 6
1058.52 4
1058.59 3
1058.67 2
1058.74 1
1058.82 1
1058.89 1
1058.97 1
1059.04 1
1059.12 2
1059.19 2
1059.27 3
1059.34 3
1059.42 4
1059.49 4
1059.57 5
1059.64 5
1059.72 6
1059.79 6
1059.87 6
1059.94 6
1060.02 6
1060.09 6
1060.17 6
1060.24 6
1060.32 6
1060.39 5
1060.47 5
1060.54 5
1060.62 5
1060.69 5
1060.77 6
1060.84 7
1060.92 8
1060.99 8
1061.07 7
1061.14 6
1061.22 5
1061.29 4
1061.37 3
1061.44 3
1061.52 4
1061.59 4
1061.67 5
1061.74 6
1061.82 6
1061.89 6
1061.97 6
1062.04 5
1062.12 4
1062.19 4
1062.27 3
1062.34 3
1062.42 2
1062.49 2
1062.57 2
1062.64 2
1062.72 2
1062.79 1
1062.87 1
1062.94 1
1063.02 1
1063.09 1
1063.17 0
1063.24 0
1063.32 0
1063.39 0
1063.47 0
1063.55 0
1063.62 0
1063.70 1
1063.77 1
1063.85 2
1063.92 3
1064.00 3
1064.07 4
1064.15 4
1064.22 4
1064.30 4
1064.37 4
1064.45 3
1064.52 3
1064.60 3
1064.67 3
1064.75 3
1064.82 3
1064.90 4
1064.97 4
1065.05 4
1065.12 3
1065.20 3
1065.27 2
1065.35 1
1065.42 1
1065.50 0
1065.57 0
1065.65 0
1065.72 0
1065.80 0
1065.87 0
1065.95 0
1066.02 0
1066.10 0
1066.17 0
1066.25 1
1066.33 1
1066.40 1
1066.48 1
1066.55 0
1066.63 0
1066.70 0
1066.78 0
1066.85 0
1066.93 0
1067.00 1
1067.08 2
1067.15 3
1067.23 4
1067.30 4
1067.38 4
1067.45 4
1067.53 4
1067.60 3
1067.68 3
1067.75 4
1067.83 4
1067.90 6
1067.98 7
1068.06 9
1068.13 10
1068.21 12
1068.28 12
1068.36 12
1068.43 12
1068.51 11
1068.58 9
1068.66 8
1068.73 8
1068.81 7
1068.88 7
1068.96 7
1069.03 7
1069.11 8
1069.18 8
1069.26 8
1069.33 7
1069.41 7
1069.49 6
1069.56 5
1069.64 5
1069.71 3
1069.79 2
1069.86 1
1069.94 0
1070.01 0
1070.09 0
1070.16 0
1070.24 1
1070.31 2
1070.39 3
1070.46 4
1070.54 5
1070.62 5
1070.69 5
1070.77 5
1070.84 4
1070.92 4
1070.99 3
1071.07 2
1071.14 2
1071.22 2
1071.29 2
1071.37 2
1071.44 2
1071.52 2
1071.59 2
1071.67 3
1071.75 3
1071.82 3
1071.90 4
1071.97 5
1072.05 5
1072.12 5
1072.20 5
1072.27 4
1072.35 3
1072.42 2
1072.50 1
1072.58 1
1072.65 1
1072.73 2
1072.80 3
1072.88 4
1072.95 5
1073.03 6
1073.10 6
1073.18 6
1073.25 6
1073.33 7
1073.40 7
1073.48 7
1073.56 7
1073.63 7
1073.71 7
1073.78 7
1073.86 7
1073.93 7
1074.01 7
1074.08 7
1074.16 7
1074.23 7
1074.31 7
1074.39 7
1074.46 7
1074.54 7
1074.61 7
1074.69 7
1074.76 6
1074.84 6
1074.91 5
1074.99 4
1075.06 3
1075.14 3
1075.22 3
1075.29 3
1075.37 5
1075.44 6
1075.52 7
1075.59 7
1075.67 7
1075.74 7
1075.82 6
1075.90 5
1075.97 5
1076.05 5
1076.12 5
1076.20 5
1076.27 5
1076.35 5
1076.42 4
1076.50 3
1076.58 1
1076.65 0
1076.73 0
1076.80 0
1076.88 0
1076.95 0
1077.03 0
1077.10 0
1077.18 0
1077.26 0
1077.33 1
1077.41 3
1077.48 4
1077.56 6
1077.63 7
1077.71 9
1077.78 10
1077.86 11
1077.94 12
1078.01 12
1078.09 13
1078.16 13
1078.24 13
1078.31 12
1078.39 11
1078.47 10
1078.54 9
1078.62 8
1078.69 7
1078.77 7
1078.84 6
1078.92 6
1078.99 5
1079.07 5
1079.15 4
1079.22 3
1079.30 3
1079.37 2
1079.45 2
1079.52 3
1079.60 4
1079.68 5
1079.75 6
1079.83 6
1079.90 7
1079.98 7
1080.05 7
1080.13 7
1080.20 8
1080.28 9
1080.36 11
1080.43 12
1080.51 14
1080.58 15
1080.66 16
1080.73 16
1080.81 16
1080.89 15
1080.96 15
1081.04 14
1081.11 13
1081.19 13
1081.26 12
1081.34 11
1081.42 11
1081.49 10
1081.57 9
1081.64 9
1081.72 8
1081.79 8
1081.87 9
1081.95 10
1082.02 11
1082.10 13
1082.17 15
1082.25 17
1082.32 20
1082.40 22
1082.48 23
1082.55 24
1082.63 24
1082.70 24
1082.78 23
1082.86 22
1082.93 20
1083.01 19
1083.08 18
1083.16 17
1083.23 17
1083.31 17
1083.39 17
1083.46 17
1083.54 17
1083.61 17
1083.69 16
1083.76 16
1083.84 16
1083.92 16
1083.99 16
1084.07 17
1084.14 18
1084.22 18
1084.30 18
1084.37 17
1084.45 16
1084.52 14
1084.60 13
1084.67 12
1084.75 12
1084.83 12
1084.90 13
1084.98 13
1085.05 14
1085.13 14
1085.21 14
1085.28 13
1085.36 11
1085.43 10
1085.51 8
1085.58 6
1085.66 4
1085.74 2
1085.81 0
1085.89 0
1085.96 0
1086.04 0
1086.12 0
1086.19 0
1086.27 0
1086.34 0
1086.42 0
1086.50 0
1086.57 3
1086.65 6
1086.72 8
1086.80 11
1086.87 12
1086.95 13
1087.03 13
1087.10 12
1087.18 11
1087.25 11
1087.33 10
1087.41 9
1087.48 9
1087.56 9
1087.63 9
1087.71 9
1087.79 8
1087.86 8
1087.94 7
1088.01 7
1088.09 6
1088.17 6
1088.24 6
1088.32 6
1088.39 6
1088.47 6
1088.55 6
1088.62 6
1088.70 6
1088.77 6
1088.85 6
1088.93 6
1089.00 6
1089.08 6
1089.15 5
1089.23 5
1089.31 4
1089.38 4
1089.46 5
1089.53 5
1089.61 6
1089.69 6
1089.76 7
1089.84 6
1089.91 6
1089.99 5
1090.07 5
1090.14 4
1090.22 4
1090.29 5
1090.37 6
1090.45 7
1090.52 9
1090.60 11
1090.67 12
1090.75 13
1090.83 13
1090.90 13
1090.98 12
1091.05 11
1091.13 10
1091.21 9
1091.28 9
1091.36 9
1091.43 10
1091.51 11
1091.59 12
1091.66 13
1091.74 14
1091.81 14
1091.89 14
1091.97 13
1092.04 12
1092.12 10
1092.19 9
1092.27 8
1092.35 7
1092.42 7
1092.50 7
1092.58 7
1092.65 8
1092.73 8
1092.80 8
1092.88 8
1092.96 8
1093.03 7
1093.11 6
1093.18 5
1093.26 4
1093.34 4
1093.41 3
1093.49 4
1093.56 4
1093.64 5
1093.72 6
1093.79 6
1093.87 7
1093.95 8
1094.02 8
1094.10 8
1094.17 7
1094.25 7
1094.33 6
1094.40 5
1094.48 4
1094.55 3
1094.63 2
1094.71 1
1094.78 1
1094.86 0
1094.94 0
1095.01 1
1095.09 1
1095.16 2
1095.24 3
1095.32 4
1095.39 5
1095.47 5
1095.55 6
1095.62 7
1095.70 7
1095.77 9
1095.85 10
1095.93 12
1096.00 13
1096.08 14
1096.16 15
1096.23 16
1096.31 16
1096.38 17
1096.46 18
1096.54 20
1096.61 22
1096.69 25
1096.77 29
1096.84 32
1096.92 35
1096.99 37
1097.07 39
1097.15 39
1097.22 38
1097.30 37
1097.38 36
1097.45 34
1097.53 33
1097.60 32
1097.68 31
1097.76 30
1097.83 30
1097.91 30
1097.99 30
1098.06 30
1098.14 30
1098.21 30
1098.29 30
1098.37 30
1098.44 30
1098.52 30
1098.60 31
1098.67 33
1098.75 35
1098.82 37
1098.90 39
1098.98 40
1099.05 41
1099.13 41
1099.21 40
1099.28 39
1099.36 38
1099.44 37
1099.51 37
1099.59 37
1099.66 37
1099.74 37
1099.82 37
1099.89 37
1099.97 36
1100.05 35
1100.12 34
1100.20 32
1100.28 30
1100.35 28
1100.43 27
1100.50 26
1100.58 26
1100.66 26
1100.73 26
1100.81 26
1100.89 25
1100.96 24
1101.04 23
1101.12 21
1101.19 19
1101.27 17
1101.35 17
1101.42 16
1101.50 16
1101.57 17
1101.65 18
1101.73 20
1101.80 21
1101.88 23
1101.96 24
1102.03 26
1102.11 27
1102.19 28
1102.26 28
1102.34 29
1102.42 29
1102.49 29
1102.57 29
1102.64 28
1102.72 28
1102.80 28
1102.87 27
1102.95 27
1103.03 26
1103.10 26
1103.18 25
1103.26 24
1103.33 23
1103.41 21
1103.49 20
1103.56 18
1103.64 16
1103.72 14
1103.79 13
1103.87 12
1103.94 11
1104.02 11
1104.10 12
1104.17 13
1104.25 13
1104.33 14
1104.40 15
1104.48 15
1104.56 15
1104.63 14
1104.71 13
1104.79 11
1104.86 10
1104.94 9
1105.02 9
1105.09 9
1105.17 9
1105.25 10
1105.32 11
1105.40 11
1105.48 10
1105.55 9
1105.63 7
1105.70 6
1105.78 5
1105.86 5
1105.93 6
1106.01 8
1106.09 10
1106.16 12
1106.24 14
1106.32 16
1106.39 17
1106.47 18
1106.55 18
1106.62 18
1106.70 18
1106.78 18
1106.85 17
1106.93 17
1107.01 16
1107.08 15
1107.16 14
1107.24 14
1107.31 14
1107.39 14
1107.47 15
1107.54 16
1107.62 17
1107.70 18
1107.77 19
1107.85 20
1107.93 21
1108.00 21
1108.08 21
1108.16 21
1108.23 21
1108.31 22
1108.39 23
1108.46 24
1108.54 25
1108.62 26
1108.69 25
1108.77 24
1108.85 22
1108.92 19
1109.00 17
1109.08 14
1109.15 13
1109.23 12
1109.31 12
1109.38 13
1109.46 13
1109.54 14
1109.61 14
1109.69 14
1109.77 15
1109.84 16
1109.92 18
1110.00 21
1110.07 23
1110.15 26
1110.23 27
1110.30 28
1110.38 27
1110.46 26
1110.53 25
1110.61 23
1110.69 23
1110.76 22
1110.84 23
1110.92 24
1110.99 24
1111.07 25
1111.15 26
1111.22 26
1111.30 26
1111.38 25
1111.45 25
1111.53 24
1111.61 24
1111.68 24
1111.76 23
1111.84 22
1111.91 22
1111.99 20
1112.07 19
1112.15 18
1112.22 17
1112.30 16
1112.38 16
1112.45 17
1112.53 18
1112.61 20
1112.68 21
1112.76 23
1112.84 24
1112.91 24
1112.99 25
1113.07 24
1113.14 24
1113.22 25
1113.30 25
1113.37 25
1113.45 26
1113.53 25
1113.60 25
1113.68 23
1113.76 21
1113.84 18
1113.91 16
1113.99 15
1114.07 15
1114.14 16
1114.22 17
1114.30 19
1114.37 22
1114.45 24
1114.53 25
1114.60 26
1114.68 27
1114.76 28
1114.83 28
1114.91 28
1114.99 28
1115.07 29
1115.14 29
1115.22 29
1115.30 30
1115.37 30
1115.45 30
1115.53 30
1115.60 30
1115.68 30
1115.76 29
1115.83 28
1115.91 27
1115.99 26
1116.06 24
1116.14 23
1116.22 23
1116.30 23
1116.37 23
1116.45 24
1116.53 25
1116.60 26
1116.68 27
1116.76 26
1116.83 25
1116.91 24
1116.99 22
1117.06 19
1117.14 17
1117.22 15
1117.30 12
1117.37 10
1117.45 9
1117.53 7
1117.60 6
1117.68 5
1117.76 4
1117.83 4
1117.91 4
1117.99 4
1118.07 5
1118.14 5
1118.22 6
1118.30 7
1118.37 8
1118.45 9
1118.53 10
1118.60 10
1118.68 10
1118.76 10
1118.84 9
1118.91 9
1118.99 8
1119.07 7
1119.14 6
1119.22 5
1119.30 4
1119.37 3
1119.45 2
1119.53 0
1119.61 0
1119.68 0
1119.76 0
1119.84 0
1119.91 0
1119.99 0
1120.07 0
1120.15 0
1120.22 2
1120.30 4
1120.38 5
1120.45 6
1120.53 7
1120.61 7
1120.68 8
1120.76 9
1120.84 9
1120.92 9
1120.99 9
1121.07 9
1121.15 8
1121.22 6
1121.30 5
1121.38 4
1121.46 4
1121.53 5
1121.61 7
1121.69 9
1121.76 12
1121.84 15
1121.92 18
1122.00 19
1122.07 20
1122.15 20
1122.23 19
1122.30 18
1122.38 16
1122.46 15
1122.54 14
1122.61 13
1122.69 14
1122.77 15
1122.84 17
1122.92 20
1123.00 22
1123.08 24
1123.15 25
1123.23 25
1123.31 24
1123.38 23
1123.46 21
1123.54 19
1123.62 17
1123.69 16
1123.77 15
1123.85 15
1123.92 14
1124.00 15
1124.08 16
1124.16 17
1124.23 19
1124.31 21
1124.39 23
1124.46 25
1124.54 27
1124.62 29
1124.70 30
1124.77 31
1124.85 32
1124.93 32
1125.01 33
1125.08 33
1125.16 33
1125.24 32
1125.31 31
1125.39 30
1125.47 28
1125.55 26
1125.62 24
1125.70 23
1125.78 21
1125.85 20
1125.93 19
1126.01 19
1126.09 21
1126.16 23
1126.24 26
1126.32 29
1126.40 32
1126.47 35
1126.55 37
1126.63 39
1126.70 40
1126.78 40
1126.86 41
1126.94 41
1127.01 41
1127.09 42
1127.17 43
1127.25 44
1127.32 46
1127.40 48
1127.48 49
1127.56 49
1127.63 49
1127.71 48
1127.79 47
1127.86 46
1127.94 46
1128.02 47
1128.10 48
1128.17 51
1128.25 54
1128.33 57
1128.41 60
1128.48 62
1128.56 63
1128.64 64
1128.72 63
1128.79 63
1128.87 62
1128.95 60
1129.02 58
1129.10 56
1129.18 52
1129.26 49
1129.33 46
1129.41 43
1129.49 41
1129.57 40
1129.64 39
1129.72 39
1129.80 38
1129.88 37
1129.95 35
1130.03 32
1130.11 29
1130.19 26
1130.26 23
1130.34 22
1130.42 21
1130.49 21
1130.57 21
1130.65 22
1130.73 23
1130.80 23
1130.88 24
1130.96 25
1131.04 25
1131.11 25
1131.19 25
1131.27 23
1131.35 21
1131.42 19
1131.50 16
1131.58 14
1131.66 11
1131.73 10
1131.81 9
1131.89 9
1131.97 10
1132.04 12
1132.12 14
1132.20 16
1132.28 18
1132.35 20
1132.43 21
1132.51 22
1132.59 22
1132.66 22
1132.74 21
1132.82 19
1132.90 17
1132.97 14
1133.05 12
1133.13 11
1133.21 10
1133.28 10
1133.36 10
1133.44 11
1133.52 11
1133.59 12
1133.67 13
1133.75 13
1133.83 14
1133.90 14
1133.98 15
1134.06 16
1134.14 16
1134.21 17
1134.29 18
1134.37 20
1134.45 20
1134.52 21
1134.60 21
1134.68 22
1134.76 21
1134.83 21
1134.91 21
1134.99 21
1135.07 22
1135.14 22
1135.22 23
1135.30 23
1135.38 23
1135.45 22
1135.53 20
1135.61 18
1135.69 16
1135.77 13
1135.84 11
1135.92 9
1136.00 8
1136.08 8
1136.15 8
1136.23 9
1136.31 11
1136.39 12
1136.46 14
1136.54 15
1136.62 15
1136.70 15
1136.77 14
1136.85 12
1136.93 11
1137.01 9
1137.08 8
1137.16 7
1137.24 7
1137.32 7
1137.40 7
1137.47 8
1137.55 9
1137.63 10
1137.71 12
1137.78 14
1137.86 16
1137.94 18
1138.02 20
1138.09 21
1138.17 21
1138.25 22
1138.33 22
1138.40 22
1138.48 22
1138.56 22
1138.64 22
1138.72 21
1138.79 20
1138.87 19
1138.95 17
1139.03 16
1139.10 14
1139.18 13
1139.26 11
1139.34 9
1139.42 7
1139.49 5
1139.57 4
1139.65 3
1139.73 3
1139.80 5
1139.88 8
1139.96 11
1140.04 15
1140.11 18
1140.19 20
1140.27 21
1140.35 21
1140.43 21
1140.50 20
1140.58 19
1140.66 18
1140.74 16
1140.81 16
1140.89 16
1140.97 16
1141.05 17
1141.13 19
1141.20 22
1141.28 25
1141.36 28
1141.44 31
1141.51 34
1141.59 36
1141.67 37
1141.75 38
1141.83 38
1141.90 38
1141.98 37
1142.06 36
1142.14 35
1142.21 34
1142.29 34
1142.37 33
1142.45 32
1142.53 32
1142.60 33
1142.68 34
1142.76 37
1142.84 41
1142.92 45
1142.99 49
1143.07 53
1143.15 57
1143.23 60
1143.30 62
1143.38 64
1143.46 66
1143.54 67
1143.62 69
1143.69 70
1143.77 71
1143.85 71
1143.93 71
1144.01 70
1144.08 69
1144.16 68
1144.24 67
1144.32 67
1144.39 68
1144.47 71
1144.55 74
1144.63 78
1144.71 83
1144.78 88
1144.86 92
1144.94 96
1145.02 100
1145.10 101
1145.17 102
1145.25 101
1145.33 99
1145.41 95
1145.49 91
1145.56 86
1145.64 80
1145.72 75
1145.80 71
1145.87 67
1145.95 65
1146.03 63
1146.11 62
1146.19 60
1146.26 59
1146.34 57
1146.42 54
1146.50 52
1146.58 50
1146.65 47
1146.73 46
1146.81 44
1146.89 43
1146.97 43
1147.04 42
1147.12 42
1147.20 41
1147.28 40
1147.36 38
1147.43 37
1147.51 35
1147.59 33
1147.67 32
1147.75 31
1147.82 31
1147.90 32
1147.98 33
1148.06 34
1148.14 35
1148.21 36
1148.29 35
1148.37 35
1148.45 33
1148.53 31
1148.60 29
1148.68 27
1148.76 25
1148.84 23
1148.92 21
1148.99 19
1149.07 18
1149.15 17
1149.23 16
1149.31 15
1149.38 14
1149.46 14
1149.54 13
1149.62 12
1149.70 11
1149.77 10
1149.85 9
1149.93 9
1150.01 8
1150.09 8
1150.17 9
1150.24 9
1150.32 9
1150.40 10
1150.48 12
1150.56 14
1150.63 16
1150.71 17
1150.79 19
1150.87 20
1150.95 20
1151.02 19
1151.10 17
1151.18 14
1151.26 11
1151.34 8
1151.41 5
1151.49 3
1151.57 2
1151.65 2
1151.73 3
1151.81 4
1151.88 6
1151.96 8
1152.04 9
1152.12 9
1152.20 9
1152.27 7
1152.35 6
1152.43 4
1152.51 3
1152.59 2
1152.67 3
1152.74 4
1152.82 6
1152.90 8
1152.98 10
1153.06 12
1153.13 14
1153.21 16
1153.29 16
1153.37 16
1153.45 16
1153.53 15
1153.60 13
1153.68 11
1153.76 9
1153.84 7
1153.92 6
1153.99 5
1154.07 4
1154.15 5
1154.23 5
1154.31 5
1154.39 5
1154.46 4
1154.54 2
1154.62 1
1154.70 0
1154.78 0
1154.86 0
1154.93 0
1155.01 0
1155.09 0
1155.17 0
1155.25 0
1155.32 1
1155.40 2
1155.48 2
1155.56 3
1155.64 4
1155.72 5
1155.79 7
1155.87 9
1155.95 11
1156.03 14
1156.11 16
1156.19 18
1156.26 18
1156.34 19
1156.42 18
1156.50 17
1156.58 16
1156.66 15
1156.73 14
1156.81 13
1156.89 12
1156.97 11
1157.05 10
1157.13 9
1157.20 8
1157.28 7
1157.36 6
1157.44 5
1157.52 4
1157.60 4
1157.67 4
1157.75 5
1157.83 7
1157.91 9
1157.99 11
1158.07 13
1158.14 15
1158.22 16
1158.30 16
1158.38 16
1158.46 14
1158.54 12
1158.61 10
1158.69 9
1158.77 8
1158.85 7
1158.93 8
1159.01 10
1159.08 12
1159.16 14
1159.24 15
1159.32 16
1159.40 17
1159.48 17
1159.55 17
1159.63 17
1159.71 17
1159.79 17
1159.87 17
1159.95 17
1160.02 17
1160.10 16
1160.18 16
1160.26 16
1160.34 15
1160.42 14
1160.50 14
1160.57 13
1160.65 12
1160.73 12
1160.81 12
1160.89 13
1160.97 14
1161.04 17
1161.12 19
1161.20 22
1161.28 25
1161.36 29
1161.44 31
1161.52 33
1161.59 35
1161.67 35
1161.75 35
1161.83 35
1161.91 33
1161.99 32
1162.06 31
1162.14 30
1162.22 30
1162.30 29
1162.38 29
1162.46 30
1162.54 30
1162.61 31
1162.69 32
1162.77 33
1162.85 34
1162.93 36
1163.01 37
1163.09 38
1163.16 38
1163.24 37
1163.32 35
1163.40 32
1163.48 29
1163.56 26
1163.63 23
1163.71 21
1163.79 20
1163.87 20
1163.95 21
1164.03 22
1164.11 24
1164.18 24
1164.26 25
1164.34 25
1164.42 25
1164.50 25
1164.58 24
1164.66 24
1164.73 24
1164.81 24
1164.89 24
1164.97 23
1165.05 23
1165.13 23
1165.21 22
1165.28 22
1165.36 22
1165.44 22
1165.52 21
1165.60 21
1165.68 20
1165.76 19
1165.83 18
1165.91 17
1165.99 17
1166.07 18
1166.15 19
1166.23 21
1166.31 22
1166.39 24
1166.46 25
1166.54 26
1166.62 27
1166.70 29
1166.78 30
1166.86 32
1166.94 33
1167.01 34
1167.09 35
1167.17 36
1167.25 37
1167.33 38
1167.41 39
1167.49 40
1167.56 41
1167.64 43
1167.72 44
1167.80 45
1167.88 47
1167.96 49
1168.04 51
1168.12 52
1168.19 53
1168.27 53
1168.35 52
1168.43 50
1168.51 49
1168.59 48
1168.67 49
1168.75 50
1168.82 53
1168.90 55
1168.98 56
1169.06 56
1169.14 54
1169.22 51
1169.30 48
1169.38 44
1169.45 41
1169.53 39
1169.61 38
1169.69 38
1169.77 38
1169.85 39
1169.93 39
1170.00 40
1170.08 41
1170.16 41
1170.24 41
1170.32 41
1170.40 40
1170.48 39
1170.56 38
1170.64 37
1170.71 37
1170.79 37
1170.87 39
1170.95 41
1171.03 43
1171.11 45
1171.19 47
1171.27 48
1171.34 48
1171.42 47
1171.50 46
1171.58 45
1171.66 43
1171.74 41
1171.82 38
1171.90 35
1171.97 31
1172.05 27
1172.13 22
1172.21 18
1172.29 14
1172.37 11
1172.45 9
1172.53 7
1172.61 5
1172.68 4
1172.76 2
1172.84 1
1172.92 1
1173.00 1
1173.08 1
1173.16 2
1173.24 2
1173.31 3
1173.39 2
1173.47 2
1173.55 0
1173.63 0
1173.71 0
1173.79 0
1173.87 0
1173.95 0
1174.02 0
1174.10 0
1174.18 1
1174.26 2
1174.34 3
1174.42 5
1174.50 7
1174.58 9
1174.66 12
1174.73 14
1174.81 17
1174.89 19
1174.97 21
1175.05 22
1175.13 23
1175.21 23
1175.29 23
1175.37 22
1175.45 20
1175.52 19
1175.60 18
1175.68 17
1175.76 16
1175.84 17
1175.92 19
1176.00 23
1176.08 28
1176.16 34
1176.23 40
1176.31 44
1176.39 48
1176.47 49
1176.55 49
1176.63 49
1176.71 48
1176.79 49
1176.87 51
1176.95 54
1177.02 58
1177.10 62
1177.18 66
1177.26 69
1177.34 72
1177.42 74
1177.50 77
1177.58 80
1177.66 83
1177.74 87
1177.81 92
1177.89 97
1177.97 102
1178.05 106
1178.13 109
1178.21 110
1178.29 109
1178.37 107
1178.45 103
1178.53 98
1178.60 94
1178.68 91
1178.76 89
1178.84 87
1178.92 87
1179.00 87
1179.08 87
1179.16 86
1179.24 85
1179.32 84
1179.40 84
1179.47 85
1179.55 86
1179.63 88
1179.71 90
1179.79 92
1179.87 93
1179.95 93
1180.03 92
1180.11 90
1180.19 86
1180.27 82
1180.34 77
1180.42 72
1180.50 66
1180.58 61
1180.66 56
1180.74 51
1180.82 47
1180.90 44
1180.98 41
1181.06 39
1181.14 37
1181.21 34
1181.29 31
1181.37 28
1181.45 26
1181.53 24
1181.61 23
1181.69 23
1181.77 24
1181.85 24
1181.93 25
1182.01 24
1182.09 22
1182.16 20
1182.24 18
1182.32 17
1182.40 18
1182.48 20
1182.56 24
1182.64 28
1182.72 31
1182.80 34
1182.88 34
1182.96 34
1183.04 32
1183.11 30
1183.19 27
1183.27 25
1183.35 24
1183.43 23
1183.51 23
1183.59 24
1183.67 25
1183.75 26
1183.83 28
1183.91 30
1183.99 32
1184.06 34
1184.14 37
1184.22 39
1184.30 40
1184.38 41
1184.46 40
1184.54 39
1184.62 37
1184.70 36
1184.78 35
1184.86 35
1184.94 36
1185.02 38
1185.09 40
1185.17 41
1185.25 41
1185.33 40
1185.41 39
1185.49 37
1185.57 35
1185.65 33
1185.73 32
1185.81 31
1185.89 30
1185.97 28
1186.05 27
1186.13 25
1186.20 23
1186.28 21
1186.36 19
1186.44 18
1186.52 17
1186.60 17
1186.68 18
1186.76 19
1186.84 19
1186.92 20
1187.00 20
1187.08 20
1187.16 20
1187.24 19
1187.32 19
1187.39 18
1187.47 18
1187.55 18
1187.63 19
1187.71 19
1187.79 19
1187.87 18
1187.95 17
1188.03 15
1188.11 13
1188.19 11
1188.27 9
1188.35 9
1188.43 9
1188.51 10
1188.58 12
1188.66 14
1188.74 17
1188.82 19
1188.90 21
1188.98 23
1189.06 25
1189.14 27
1189.22 29
1189.30 30
1189.38 32
1189.46 34
1189.54 36
1189.62 38
1189.70 40
1189.78 42
1189.86 43
1189.93 42
1190.01 40
1190.09 37
1190.17 32
1190.25 28
1190.33 23
1190.41 19
1190.49 16
1190.57 15
1190.65 15
1190.73 16
1190.81 18
1190.89 21
1190.97 24
1191.05 27
1191.13 30
1191.21 34
1191.29 38
1191.36 43
1191.44 49
1191.52 54
1191.60 60
1191.68 64
1191.76 66
1191.84 66
1191.92 63
1192.00 58
1192.08 52
1192.16 46
1192.24 41
1192.32 37
1192.40 34
1192.48 33
1192.56 32
1192.64 32
1192.72 32
1192.80 33
1192.87 33
1192.95 33
1193.03 33
1193.11 34
1193.19 34
1193.27 34
1193.35 34
1193.43 34
1193.51 36
1193.59 38
1193.67 41
1193.75 46
1193.83 51
1193.91 57
1193.99 61
1194.07 64
1194.15 65
1194.23 65
1194.31 64
1194.39 63
1194.47 63
1194.55 64
1194.62 66
1194.70 69
1194.78 71
1194.86 73
1194.94 74
1195.02 74
1195.10 73
1195.18 72
1195.26 71
1195.34 71
1195.42 71
1195.50 72
1195.58 72
1195.66 72
1195.74 70
1195.82 67
1195.90 62
1195.98 55
1196.06 46
1196.14 37
1196.22 28
1196.30 20
1196.38 15
1196.46 11
1196.54 11
1196.62 13
1196.69 17
1196.77 21
1196.85 26
1196.93 30
1197.01 33
1197.09 34
1197.17 34
1197.25 32
1197.33 30
1197.41 26
1197.49 21
1197.57 17
1197.65 13
1197.73 11
1197.81 10
1197.89 11
1197.97 13
1198.05 17
1198.13 22
1198.21 28
1198.29 33
1198.37 37
1198.45 41
1198.53 43
1198.61 44
1198.69 43
1198.77 41
1198.85 37
1198.93 34
1199.01 30
1199.09 28
1199.16 27
1199.24 28
1199.32 32
1199.40 36
1199.48 41
1199.56 45
1199.64 48
1199.72 49
1199.80 49
1199.88 46
1199.96 42
1200.04 37
1200.12 31
1200.20 26
1200.28 21
1200.36 17
1200.44 15
1200.52 13
1200.60 11
1200.68 11
1200.76 10
1200.84 10
1200.92 10
1201.00 11
1201.08 11
1201.16 11
1201.24 11
1201.32 12
1201.40 13
1201.48 15
1201.56 18
1201.64 21
1201.72 25
1201.80 29
1201.88 32
1201.96 35
1202.04 38
1202.12 39
1202.20 40
1202.28 41
1202.36 41
1202.44 43
1202.52 45
1202.60 48
1202.68 52
1202.76 56
1202.84 60
1202.91 62
1202.99 62
1203.07 60
1203.15 56
1203.23 52
1203.31 49
1203.39 46
1203.47 45
1203.55 46
1203.63 50
1203.71 55
1203.79 61
1203.87 67
1203.95 73
1204.03 79
1204.11 83
1204.19 85
1204.27 85
1204.35 84
1204.43 82
1204.51 78
1204.59 74
1204.67 69
1204.75 63
1204.83 58
1204.91 53
1204.99 50
1205.07 49
1205.15 49
1205.23 51
1205.31 54
1205.39 57
1205.47 60
1205.55 62
1205.63 63
1205.71 62
1205.79 61
1205.87 61
1205.95 61
1206.03 62
1206.11 64
1206.19 67
1206.27 70
1206.35 72
1206.43 73
1206.51 72
1206.59 70
1206.67 67
1206.75 64
1206.83 62
1206.91 62
1206.99 63
1207.07 65
1207.15 68
1207.23 72
1207.31 74
1207.39 76
1207.47 77
1207.55 77
1207.63 76
1207.71 75
1207.79 73
1207.87 71
1207.95 69
1208.03 66
1208.11 63
1208.19 61
1208.27 58
1208.35 55
1208.43 52
1208.51 50
1208.59 48
1208.67 46
1208.75 44
1208.83 42
1208.91 40
1208.99 39
1209.07 39
1209.15 40
1209.23 42
1209.31 45
1209.39 48
1209.47 52
1209.55 55
1209.63 58
1209.71 61
1209.79 62
1209.87 61
1209.95 59
1210.03 56
1210.11 51
1210.19 45
1210.27 39
1210.35 34
1210.43 30
1210.51 28
1210.59 27
1210.67 27
1210.75 28
1210.83 29
1210.91 29
1210.99 30
1211.07 30
1211.15 30
1211.23 30
1211.31 30
1211.39 30
1211.47 30
1211.55 28
1211.63 27
1211.71 24
1211.79 21
1211.87 18
1211.95 15
1212.03 12
1212.12 10
1212.20 8
1212.28 7
1212.36 5
1212.44 3
1212.52 1
1212.60 0
1212.68 0
1212.76 0
1212.84 0
1212.92 0
1213.00 0
1213.08 0
1213.16 0
1213.24 2
1213.32 3
1213.40 5
1213.48 6
1213.56 7
1213.64 7
1213.72 6
1213.80 5
1213.88 4
1213.96 3
1214.04 3
1214.12 4
1214.20 5
1214.28 8
1214.36 11
1214.44 15
1214.52 18
1214.60 21
1214.68 24
1214.76 26
1214.84 27
1214.92 27
1215.00 27
1215.08 26
1215.16 25
1215.24 24
1215.32 23
1215.40 21
1215.48 19
1215.56 17
1215.64 15
1215.72 13
1215.80 12
1215.89 11
1215.97 12
1216.05 14
1216.13 18
1216.21 22
1216.29 27
1216.37 32
1216.45 36
1216.53 40
1216.61 44
1216.69 47
1216.77 49
1216.85 50
1216.93 51
1217.01 50
1217.09 50
1217.17 49
1217.25 48
1217.33 47
1217.41 48
1217.49 49
1217.57 52
1217.65 55
1217.73 59
1217.81 63
1217.89 67
1217.97 71
1218.05 73
1218.13 74
1218.21 75
1218.29 75
1218.38 75
1218.46 74
1218.54 73
1218.62 72
1218.70 71
1218.78 69
1218.86 67
1218.94 65
1219.02 63
1219.10 61
1219.18 58
1219.26 56
1219.34 55
1219.42 55
1219.50 55
1219.58 57
1219.66 59
1219.74 61
1219.82 64
1219.90 66
1219.98 67
1220.06 68
1220.14 68
1220.22 67
1220.30 67
1220.38 66
1220.47 66
1220.55 65
1220.63 64
1220.71 63
1220.79 62
1220.87 62
1220.95 62
1221.03 63
1221.11 64
1221.19 65
1221.27 65
1221.35 64
1221.43 63
1221.51 62
1221.59 61
1221.67 61
1221.75 61
1221.83 63
1221.91 65
1221.99 68
1222.07 70
1222.15 73
1222.24 74
1222.32 76
1222.40 77
1222.48 77
1222.56 78
1222.64 79
1222.72 81
1222.80 82
1222.88 84
1222.96 84
1223.04 84
1223.12 82
1223.20 79
1223.28 74
1223.36 68
1223.44 61
1223.52 54
1223.60 47
1223.68 42
1223.77 37
1223.85 33
1223.93 30
1224.01 28
1224.09 26
1224.17 25
1224.25 24
1224.33 23
1224.41 22
1224.49 21
1224.57 20
1224.65 20
1224.73 20
1224.81 20
1224.89 22
1224.97 24
1225.05 26
1225.13 28
1225.22 30
1225.30 31
1225.38 32
1225.46 33
1225.54 34
1225.62 34
1225.70 33
1225.78 33
1225.86 32
1225.94 31
1226.02 30
1226.10 29
1226.18 30
1226.26 31
1226.34 33
1226.42 35
1226.51 37
1226.59 39
1226.67 39
1226.75 39
1226.83 39
1226.91 39
1226.99 39
1227.07 40
1227.15 41
1227.23 42
1227.31 42
1227.39 42
1227.47 41
1227.55 40
1227.63 38
1227.71 37
1227.80 37
1227.88 37
1227.96 37
1228.04 38
1228.12 39
1228.20 40
1228.28 40
1228.36 40
1228.44 39
1228.52 38
1228.60 36
1228.68 35
1228.76 34
1228.84 34
1228.93 34
1229.01 34
1229.09 35
1229.17 35
1229.25 35
1229.33 35
1229.41 35
1229.49 36
1229.57 37
1229.65 38
1229.73 41
1229.81 45
1229.89 49
1229.97 54
1230.06 57
1230.14 60
1230.22 62
1230.30 61
1230.38 60
1230.46 57
1230.54 53
1230.62 49
1230.70 44
1230.78 40
1230.86 36
1230.94 33
1231.02 31
1231.11 31
1231.19 31
1231.27 33
1231.35 35
1231.43 38
1231.51 41
1231.59 43
1231.67 45
1231.75 46
1231.83 46
1231.91 46
1231.99 45
1232.07 45
1232.16 45
1232.24 47
1232.32 49
1232.40 52
1232.48 54
1232.56 56
1232.64 57
1232.72 57
1232.80 58
1232.88 59
1232.96 60
1233.04 63
1233.13 66
1233.21 69
1233.29 72
1233.37 76
1233.45 80
1233.53 83
1233.61 86
1233.69 87
1233.77 87
1233.85 85
1233.93 81
1234.01 75
1234.10 67
1234.18 60
1234.26 53
1234.34 48
1234.42 46
1234.50 45
1234.58 47
1234.66 50
1234.74 54
1234.82 58
1234.90 62
1234.99 65
1235.07 68
1235.15 70
1235.23 70
1235.31 70
1235.39 70
1235.47 69
1235.55 69
1235.63 69
1235.71 71
1235.79 73
1235.88 76
1235.96 79
1236.04 83
1236.12 86
1236.20 89
1236.28 91
1236.36 93
1236.44 95
1236.52 96
1236.60 96
1236.69 97
1236.77 97
1236.85 96
1236.93 95
1237.01 94
1237.09 91
1237.17 88
1237.25 85
1237.33 81
1237.41 77
1237.49 73
1237.58 70
1237.66 66
1237.74 63
1237.82 60
1237.90 57
1237.98 54
1238.06 50
1238.14 47
1238.22 44
1238.30 42
1238.39 41
1238.47 42
1238.55 44
1238.63 47
1238.71 50
1238.79 54
1238.87 58
1238.95 62
1239.03 66
1239.12 69
1239.20 71
1239.28 72
1239.36 73
1239.44 71
1239.52 68
1239.60 65
1239.68 61
1239.76 58
1239.84 55
1239.93 55
1240.01 55
1240.09 57
1240.17 59
1240.25 62
1240.33 64
1240.41 66
1240.49 69
1240.57 70
1240.66 72
1240.74 73
1240.82 73
1240.90 72
1240.98 71
1241.06 69
1241.14 66
1241.22 63
1241.30 61
1241.39 59
1241.47 58
1241.55 57
1241.63 56
1241.71 55
1241.79 54
1241.87 52
1241.95 51
1242.03 49
1242.12 48
1242.20 48
1242.28 47
1242.36 48
1242.44 49
1242.52 51
1242.60 53
1242.68 55
1242.76 58
1242.85 60
1242.93 62
1243.01 64
1243.09 65
1243.17 66
1243.25 66
1243.33 66
1243.41 65
1243.50 66
1243.58 67
1243.66 69
1243.74 72
1243.82 76
1243.90 80
1243.98 84
1244.06 87
1244.14 90
1244.23 91
1244.31 92
1244.39 93
1244.47 94
1244.55 95
1244.63 97
1244.71 98
1244.79 99
1244.88 99
1244.96 98
1245.04 96
1245.12 94
1245.20 93
1245.28 93
1245.36 96
1245.44 99
1245.53 103
1245.61 107
1245.69 108
1245.77 107
1245.85 104
1245.93 99
1246.01 92
1246.09 85
1246.18 77
1246.26 70
1246.34 64
1246.42 58
1246.50 53
1246.58 49
1246.66 46
1246.74 45
1246.83 45
1246.91 46
1246.99 49
1247.07 52
1247.15 56
1247.23 59
1247.31 62
1247.39 65
1247.48 66
1247.56 66
1247.64 65
1247.72 63
1247.80 58
1247.88 53
1247.96 48
1248.05 43
1248.13 38
1248.21 35
1248.29 33
1248.37 32
1248.45 31
1248.53 30
1248.61 30
1248.70 30
1248.78 31
1248.86 33
1248.94 37
1249.02 41
1249.10 46
1249.18 50
1249.27 53
1249.35 53
1249.43 52
1249.51 49
1249.59 44
1249.67 40
1249.75 38
1249.84 36
1249.92 37
1250.00 39
1250.08 42
1250.16 45
1250.24 46
1250.32 46
1250.41 44
1250.49 40
1250.57 35
1250.65 30
1250.73 25
1250.81 20
1250.89 17
1250.97 15
1251.06 13
1251.14 13
1251.22 13
1251.30 14
1251.38 15
1251.46 16
1251.55 17
1251.63 18
1251.71 18
1251.79 17
1251.87 17
1251.95 16
1252.03 16
1252.12 17
1252.20 17
1252.28 17
1252.36 18
1252.44 18
1252.52 18
1252.60 18
1252.69 19
1252.77 19
1252.85 19
1252.93 20
1253.01 21
1253.09 23
1253.17 25
1253.26 28
1253.34 31
1253.42 34
1253.50 37
1253.58 39
1253.66 41
1253.74 41
1253.83 39
1253.91 37
1253.99 33
1254.07 28
1254.15 23
1254.23 16
1254.32 10
1254.40 5
1254.48 0
1254.56 0
1254.64 0
1254.72 0
1254.80 0
1254.89 0
1254.97 0
1255.05 0
1255.13 0
1255.21 0
1255.29 4
1255.38 8
1255.46 13
1255.54 17
1255.62 21
1255.70 23
1255.78 24
1255.87 24
1255.95 22
1256.03 20
1256.11 19
1256.19 19
1256.27 20
1256.35 22
1256.44 26
1256.52 29
1256.60 32
1256.68 33
1256.76 33
1256.84 32
1256.93 30
1257.01 29
1257.09 30
1257.17 32
1257.25 36
1257.33 41
1257.42 46
1257.50 49
1257.58 50
1257.66 50
1257.74 48
1257.82 46
1257.91 45
1257.99 46
1258.07 50
1258.15 54
1258.23 60
1258.31 65
1258.40 69
1258.48 70
1258.56 69
1258.64 66
1258.72 64
1258.80 62
1258.89 61
1258.97 63
1259.05 65
1259.13 68
1259.21 71
1259.29 73
1259.38 74
1259.46 74
1259.54 75
1259.62 77
1259.70 79
1259.78 81
1259.87 83
1259.95 83
1260.03 82
1260.11 78
1260.19 73
1260.27 66
1260.36 60
1260.44 54
1260.52 51
1260.60 50
1260.68 52
1260.77 55
1260.85 60
1260.93 64
1261.01 69
1261.09 72
1261.17 75
1261.26 77
1261.34 78
1261.42 78
1261.50 77
1261.58 75
1261.66 73
1261.75 69
1261.83 65
1261.91 61
1261.99 57
1262.07 54
1262.16 52
1262.24 50
1262.32 49
1262.40 48
1262.48 48
1262.56 48
1262.65 48
1262.73 48
1262.81 47
1262.89 45
1262.97 44
1263.05 42
1263.14 40
1263.22 39
1263.30 39
1263.38 39
1263.46 40
1263.55 42
1263.63 43
1263.71 43
1263.79 42
1263.87 40
1263.96 36
1264.04 32
1264.12 28
1264.20 24
1264.28 21
1264.36 19
1264.45 18
1264.53 18
1264.61 18
1264.69 18
1264.77 19
1264.86 20
1264.94 21
1265.02 23
1265.10 26
1265.18 28
1265.26 31
1265.35 32
1265.43 33
1265.51 33
1265.59 32
1265.67 30
1265.76 28
1265.84 26
1265.92 25
1266.00 25
1266.08 26
1266.17 27
1266.25 29
1266.33 32
1266.41 35
1266.49 38
1266.58 42
1266.66 47
1266.74 51
1266.82 54
1266.90 57
1266.99 58
1267.07 59
1267.15 59
1267.23 58
1267.31 58
1267.39 59
1267.48 59
1267.56 60
1267.64 61
1267.72 60
1267.80 59
1267.89 57
1267.97 55
1268.05 52
1268.13 49
1268.21 46
1268.30 44
1268.38 41
1268.46 39
1268.54 37
1268.62 36
1268.71 36
1268.79 36
1268.87 38
1268.95 40
1269.03 43
1269.12 45
1269.20 48
1269.28 49
1269.36 50
1269.44 49
1269.53 48
1269.61 46
1269.69 44
1269.77 41
1269.85 38
1269.94 35
1270.02 32
1270.10 29
1270.18 27
1270.27 26
1270.35 26
1270.43 26
1270.51 26
1270.59 26
1270.68 25
1270.76 23
1270.84 20
1270.92 17
1271.00 13
1271.09 11
1271.17 11
1271.25 12
1271.33 16
1271.41 20
1271.50 26
1271.58 31
1271.66 36
1271.74 39
1271.82 42
1271.91 43
1271.99 44
1272.07 43
1272.15 41
1272.24 39
1272.32 37
1272.40 35
1272.48 35
1272.56 37
1272.65 39
1272.73 43
1272.81 48
1272.89 52
1272.97 55
1273.06 58
1273.14 61
1273.22 63
1273.30 66
1273.38 68
1273.47 71
1273.55 72
1273.63 72
1273.71 71
1273.80 68
1273.88 64
1273.96 60
1274.04 55
1274.12 53
1274.21 52
1274.29 54
1274.37 57
1274.45 61
1274.54 65
1274.62 67
1274.70 69
1274.78 69
1274.86 68
1274.95 67
1275.03 67
1275.11 68
1275.19 70
1275.28 73
1275.36 76
1275.44 79
1275.52 81
1275.60 82
1275.69 82
1275.77 83
1275.85 83
1275.93 85
1276.02 86
1276.10 89
1276.18 91
1276.26 94
1276.34 96
1276.43 97
1276.51 97
1276.59 96
1276.67 94
1276.76 92
1276.84 90
1276.92 87
1277.00 85
1277.08 83
1277.17 82
1277.25 81
1277.33 82
1277.41 84
1277.50 88
1277.58 91
1277.66 95
1277.74 97
1277.82 98
1277.91 97
1277.99 96
1278.07 94
1278.15 93
1278.24 93
1278.32 94
1278.40 96
1278.48 98
1278.57 100
1278.65 102
1278.73 102
1278.81 102
1278.89 101
1278.98 100
1279.06 97
1279.14 93
1279.22 89
1279.31 86
1279.39 83
1279.47 81
1279.55 81
1279.64 83
1279.72 86
1279.80 89
1279.88 92
1279.97 94
1280.05 94
1280.13 93
1280.21 92
1280.29 89
1280.38 87
1280.46 86
1280.54 85
1280.62 86
1280.71 86
1280.79 86
1280.87 85
1280.95 83
1281.04 80
1281.12 76
1281.20 71
1281.28 66
1281.37 62
1281.45 58
1281.53 56
1281.61 55
1281.70 54
1281.78 54
1281.86 54
1281.94 53
1282.03 51
1282.11 48
1282.19 45
1282.27 41
1282.35 38
1282.44 34
1282.52 31
1282.60 29
1282.68 27
1282.77 26
1282.85 25
1282.93 25
1283.01 25
1283.10 25
1283.18 24
1283.26 24
1283.34 23
1283.43 23
1283.51 24
1283.59 26
1283.67 28
1283.76 32
1283.84 36
1283.92 39
1284.00 42
1284.09 43
1284.17 43
1284.25 40
1284.33 35
1284.42 29
1284.50 22
1284.58 16
1284.66 10
1284.75 7
1284.83 7
1284.91 10
1284.99 17
1285.08 26
1285.16 37
1285.24 47
1285.32 56
1285.41 63
1285.49 66
1285.57 65
1285.65 62
1285.74 56
1285.82 51
1285.90 45
1285.98 41
1286.07 37
1286.15 36
1286.23 36
1286.32 37
1286.40 39
1286.48 41
1286.56 42
1286.65 42
1286.73 40
1286.81 38
1286.89 35
1286.98 33
1287.06 30
1287.14 29
1287.22 28
1287.31 28
1287.39 29
1287.47 31
1287.55 34
1287.64 38
1287.72 43
1287.80 48
1287.88 52
1287.97 56
1288.05 58
1288.13 58
1288.21 57
1288.30 54
1288.38 49
1288.46 45
1288.55 40
1288.63 36
1288.71 33
1288.79 31
1288.88 31
1288.96 31
1289.04 32
1289.12 33
1289.21 32
1289.29 31
1289.37 30
1289.45 28
1289.54 26
1289.62 25
1289.70 25
1289.79 25
1289.87 27
1289.95 28
1290.03 30
1290.12 31
1290.20 31
1290.28 30
1290.36 30
1290.45 30
1290.53 31
1290.61 35
1290.69 41
1290.78 49
1290.86 58
1290.94 67
1291.03 74
1291.11 78
1291.19 78
1291.27 75
1291.36 69
1291.44 63
1291.52 58
1291.60 55
1291.69 54
1291.77 55
1291.85 59
1291.94 64
1292.02 69
1292.10 73
1292.18 75
1292.27 76
1292.35 76
1292.43 74
1292.51 71
1292.60 67
1292.68 65
1292.76 62
1292.85 61
1292.93 61
1293.01 61
1293.09 62
1293.18 64
1293.26 65
1293.34 67
1293.43 69
1293.51 70
1293.59 72
1293.67 74
1293.76 76
1293.84 78
1293.92 79
1294.01 80
1294.09 80
1294.17 79
1294.25 77
1294.34 75
1294.42 72
1294.50 69
1294.58 66
1294.67 63
1294.75 59
1294.83 55
1294.92 51
1295.00 46
1295.08 41
1295.16 36
1295.25 30
1295.33 25
1295.41 20
1295.50 16
1295.58 13
1295.66 11
1295.74 9
1295.83 8
1295.91 6
1295.99 4
1296.08 2
1296.16 0
1296.24 0
1296.32 0
1296.41 0
1296.49 0
1296.57 0
1296.66 0
1296.74 0
1296.82 5
1296.91 11
1296.99 16
1297.07 21
1297.15 24
1297.24 26
1297.32 28
1297.40 28
1297.49 29
1297.57 30
1297.65 32
1297.73 34
1297.82 36
1297.90 38
1297.98 40
1298.07 42
1298.15 44
1298.23 46
1298.31 48
1298.40 49
1298.48 49
1298.56 49
1298.65 47
1298.73 44
1298.81 41
1298.90 38
1298.98 37
1299.06 36
1299.14 36
1299.23 37
1299.31 38
1299.39 38
1299.48 36
1299.56 33
1299.64 29
1299.73 24
1299.81 20
1299.89 16
1299.97 14
1300.06 12
1300.14 11
1300.22 10
1300.31 9
1300.39 8
1300.47 7
1300.56 6
1300.64 5
1300.72 6
1300.80 6
1300.89 7
1300.97 8
1301.05 8
1301.14 8
1301.22 7
1301.30 7
1301.39 7
1301.47 8
1301.55 9
1301.63 10
1301.72 12
1301.80 13
1301.88 15
1301.97 16
1302.05 17
1302.13 18
1302.22 20
1302.30 21
1302.38 22
1302.47 23
1302.55 24
1302.63 23
1302.71 21
1302.80 19
1302.88 15
1302.96 11
1303.05 8
1303.13 4
1303.21 1
1303.30 0
1303.38 0
1303.46 0
1303.55 1
1303.63 3
1303.71 6
1303.80 8
1303.88 10
1303.96 11
1304.04 13
1304.13 15
1304.21 18
1304.29 21
1304.38 23
1304.46 26
1304.54 27
1304.63 28
1304.71 28
1304.79 27
1304.88 26
1304.96 25
1305.04 24
1305.13 22
1305.21 21
1305.29 20
1305.37 19
1305.46 19
1305.54 20
1305.62 23
1305.71 28
1305.79 33
1305.87 38
1305.96 43
1306.04 48
1306.12 51
1306.21 53
1306.29 53
1306.37 52
1306.46 50
1306.54 48
1306.62 46
1306.71 44
1306.79 43
1306.87 43
1306.96 43
1307.04 44
1307.12 45
1307.21 45
1307.29 45
1307.37 43
1307.46 40
1307.54 38
1307.62 36
1307.70 35
1307.79 36
1307.87 39
1307.95 41
1308.04 44
1308.12 47
1308.20 48
1308.29 47
1308.37 46
1308.45 43
1308.54 39
1308.62 35
1308.70 31
1308.79 27
1308.87 23
1308.95 20
1309.04 18
1309.12 18
1309.20 18
1309.29 18
1309.37 20
1309.45 21
1309.54 22
1309.62 23
1309.70 22
1309.79 21
1309.87 19
1309.95 16
1310.04 13
1310.12 10
1310.20 8
1310.29 7
1310.37 7
1310.45 8
1310.54 10
1310.62 13
1310.70 17
1310.79 20
1310.87 24
1310.95 29
1311.04 33
1311.12 37
1311.20 41
1311.29 44
1311.37 46
1311.45 47
1311.54 47
1311.62 45
1311.70 43
1311.79 40
1311.87 36
1311.95 32
1312.04 27
1312.12 23
1312.20 20
1312.29 18
1312.37 18
1312.45 19
1312.54 21
1312.62 25
1312.70 27
1312.79 29
1312.87 29
1312.95 28
1313.04 26
1313.12 25
1313.20 24
1313.29 24
1313.37 25
1313.46 26
1313.54 26
1313.62 24
1313.71 22
1313.79 19
1313.87 17
1313.96 16
1314.04 17
1314.12 19
1314.21 23
1314.29 28
1314.37 33
1314.46 38
1314.54 44
1314.62 51
1314.71 58
1314.79 67
1314.87 76
1314.96 85
1315.04 94
1315.12 102
1315.21 110
1315.29 117
1315.37 125
1315.46 132
1315.54 138
1315.63 144
1315.71 149
1315.79 152
1315.88 155
1315.96 157
1316.04 159
1316.13 163
1316.21 168
1316.29 175
1316.38 184
1316.46 193
1316.54 203
1316.63 213
1316.71 222
1316.79 228
1316.88 232
1316.96 234
1317.05 232
1317.13 229
1317.21 224
1317.30 218
1317.38 211
1317.46 204
1317.55 198
1317.63 192
1317.71 187
1317.80 184
1317.88 183
1317.96 183
1318.05 185
1318.13 186
1318.21 187
1318.30 186
1318.38 184
1318.47 179
1318.55 172
1318.63 165
1318.72 156
1318.80 148
1318.88 139
1318.97 132
1319.05 124
1319.13 117
1319.22 112
1319.30 107
1319.39 103
1319.47 101
1319.55 101
1319.64 101
1319.72 104
1319.80 106
1319.89 109
1319.97 111
1320.05 112
1320.14 110
1320.22 106
1320.31 101
1320.39 94
1320.47 88
1320.56 82
1320.64 79
1320.72 78
1320.81 80
1320.89 83
1320.97 88
1321.06 93
1321.14 98
1321.23 103
1321.31 109
1321.39 115
1321.48 121
1321.56 127
1321.64 131
1321.73 133
1321.81 132
1321.90 127
1321.98 120
1322.06 112
1322.15 104
1322.23 97
1322.31 93
1322.40 92
1322.48 93
1322.56 96
1322.65 99
1322.73 101
1322.82 101
1322.90 98
1322.98 94
1323.07 89
1323.15 83
1323.23 78
1323.32 75
1323.40 72
1323.49 70
1323.57 69
1323.65 66
1323.74 63
1323.82 58
1323.90 53
1323.99 46
1324.07 40
1324.16 35
1324.24 31
1324.32 29
1324.41 29
1324.49 31
1324.57 35
1324.66 39
1324.74 43
1324.83 47
1324.91 49
1324.99 50
1325.08 50
1325.16 50
1325.25 50
1325.33 50
1325.41 51
1325.50 52
1325.58 54
1325.66 56
1325.75 57
1325.83 57
1325.92 57
1326.00 56
1326.08 56
1326.17 55
1326.25 55
1326.33 56
1326.42 57
1326.50 58
1326.59 60
1326.67 61
1326.75 63
1326.84 65
1326.92 68
1327.01 69
1327.09 71
1327.17 71
1327.26 71
1327.34 69
1327.42 65
1327.51 61
1327.59 55
1327.68 49
1327.76 42
1327.84 35
1327.93 29
1328.01 23
1328.10 18
1328.18 14
1328.26 10
1328.35 6
1328.43 3
1328.52 0
1328.60 0
1328.68 0
1328.77 0
1328.85 0
1328.93 0
1329.02 0
1329.10 0
1329.19 1
1329.27 2
1329.35 3
1329.44 4
1329.52 7
1329.61 11
1329.69 16
1329.77 21
1329.86 27
1329.94 32
1330.03 35
1330.11 38
1330.19 39
1330.28 39
1330.36 38
1330.45 36
1330.53 34
1330.61 33
1330.70 32
1330.78 32
1330.87 33
1330.95 35
1331.03 37
1331.12 39
1331.20 40
1331.29 41
1331.37 40
1331.45 39
1331.54 37
1331.62 34
1331.71 31
1331.79 27
1331.87 23
1331.96 19
1332.04 13
1332.13 8
1332.21 2
1332.29 0
1332.38 0
1332.46 0
1332.55 0
1332.63 0
1332.71 0
1332.80 3
1332.88 6
1332.97 8
1333.05 8
1333.13 6
1333.22 3
1333.30 0
1333.39 0
1333.47 0
1333.55 2
1333.64 6
1333.72 11
1333.81 17
1333.89 22
1333.97 25
1334.06 27
1334.14 27
1334.23 26
1334.31 24
1334.40 22
1334.48 21
1334.56 21
1334.65 22
1334.73 24
1334.82 27
1334.90 29
1334.98 32
1335.07 35
1335.15 38
1335.24 41
1335.32 45
1335.40 47
1335.49 50
1335.57 52
1335.66 53
1335.74 55
1335.83 57
1335.91 60
1335.99 63
1336.08 67
1336.16 71
1336.25 74
1336.33 76
1336.41 76
1336.50 76
1336.58 78
1336.67 80
1336.75 86
1336.83 93
1336.92 100
1337.00 108
1337.09 114
1337.17 117
1337.26 117
1337.34 116
1337.42 113
1337.51 110
1337.59 108
1337.68 107
1337.76 106
1337.85 106
1337.93 107
1338.01 106
1338.10 106
1338.18 106
1338.27 107
1338.35 108
1338.43 110
1338.52 113
1338.60 116
1338.69 119
1338.77 122
1338.86 124
1338.94 126
1339.02 126
1339.11 127
1339.19 127
1339.28 127
1339.36 128
1339.45 128
1339.53 129
1339.61 129
1339.70 129
1339.78 128
1339.87 127
1339.95 125
1340.04 123
1340.12 121
1340.20 120
1340.29 119
1340.37 120
1340.46 122
1340.54 125
1340.63 128
1340.71 131
1340.79 133
1340.88 134
1340.96 132
1341.05 127
1341.13 120
1341.22 110
1341.30 99
1341.38 86
1341.47 74
1341.55 62
1341.64 53
1341.72 45
1341.81 40
1341.89 35
1341.97 32
1342.06 30
1342.14 29
1342.23 29
1342.31 30
1342.40 31
1342.48 34
1342.56 36
1342.65 38
1342.73 39
1342.82 40
1342.90 39
1342.99 38
1343.07 37
1343.15 34
1343.24 31
1343.32 28
1343.41 25
1343.49 23
1343.58 22
1343.66 21
1343.75 21
1343.83 21
1343.91 19
1344.00 16
1344.08 10
1344.17 3
1344.25 0
1344.34 0
1344.42 0
1344.51 0
1344.59 0
1344.67 0
1344.76 0
1344.84 0
1344.93 9
1345.01 18
1345.10 24
1345.18 30
1345.26 33
1345.35 36
1345.43 37
1345.52 38
1345.60 38
1345.69 37
1345.77 36
1345.86 34
1345.94 31
1346.02 28
1346.11 25
1346.19 23
1346.28 21
1346.36 21
1346.45 20
1346.53 20
1346.62 21
1346.70 22
1346.79 23
1346.87 25
1346.95 27
1347.04 29
1347.12 29
1347.21 28
1347.29 26
1347.38 23
1347.46 20
1347.55 19
1347.63 21
1347.71 26
1347.80 33
1347.88 42
1347.97 52
1348.05 60
1348.14 67
1348.22 71
1348.31 72
1348.39 72
1348.48 69
1348.56 66
1348.64 63
1348.73 60
1348.81 58
1348.90 57
1348.98 57
1349.07 58
1349.15 60
1349.24 64
1349.32 68
1349.41 74
1349.49 80
1349.57 87
1349.66 94
1349.74 100
1349.83 105
1349.91 109
1350.00 111
1350.08 112
1350.17 113
1350.25 113
1350.34 114
1350.42 114
1350.50 113
1350.59 111
1350.67 106
1350.76 99
1350.84 89
1350.93 79
1351.01 69
1351.10 62
1351.18 58
1351.27 59
1351.35 64
1351.44 71
1351.52 79
1351.60 86
1351.69 91
1351.77 93
1351.86 93
1351.94 93
1352.03 93
1352.11 94
1352.20 97
1352.28 102
1352.37 106
1352.45 111
1352.54 114
1352.62 116
1352.71 116
1352.79 116
1352.87 115
1352.96 114
1353.04 112
1353.13 109
1353.21 106
1353.30 101
1353.38 96
1353.47 90
1353.55 86
1353.64 83
1353.72 81
1353.81 81
1353.89 83
1353.98 84
1354.06 85
1354.14 86
1354.23 87
1354.31 87
1354.40 88
1354.48 91
1354.57 95
1354.65 102
1354.74 112
1354.82 123
1354.91 134
1354.99 145
1355.08 154
1355.16 160
1355.25 163
1355.33 164
1355.42 163
1355.50 161
1355.59 159
1355.67 157
1355.75 155
1355.84 152
1355.92 147
1356.01 141
1356.09 133
1356.18 124
1356.26 115
1356.35 108
1356.43 102
1356.52 99
1356.60 97
1356.69 95
1356.77 93
1356.86 90
1356.94 86
1357.03 82
1357.11 78
1357.20 76
1357.28 76
1357.37 79
1357.45 84
1357.54 90
1357.62 96
1357.70 99
1357.79 101
1357.87 100
1357.96 96
1358.04 91
1358.13 86
1358.21 79
1358.30 73
1358.38 66
1358.47 58
1358.55 50
1358.64 42
1358.72 33
1358.81 24
1358.89 16
1358.98 9
1359.06 4
1359.15 0
1359.23 0
1359.32 0
1359.40 0
1359.49 0
1359.57 0
1359.66 0
1359.74 0
1359.83 2
1359.91 6
1360.00 10
1360.08 14
1360.17 16
1360.25 17
1360.34 16
1360.42 15
1360.51 13
1360.59 10
1360.68 7
1360.76 4
1360.85 1
1360.93 0
1361.01 0
1361.10 0
1361.18 0
1361.27 0
1361.35 0
1361.44 0
1361.52 0
1361.61 1
1361.69 5
1361.78 9
1361.86 13
1361.95 18
1362.03 23
1362.12 27
1362.20 30
1362.29 31
1362.37 31
1362.46 30
1362.54 29
1362.63 28
1362.71 28
1362.80 30
1362.88 32
1362.97 34
1363.05 36
1363.14 38
1363.22 39
1363.31 40
1363.39 42
1363.48 45
1363.56 49
1363.65 54
1363.73 59
1363.82 64
1363.90 67
1363.99 69
1364.07 69
1364.16 66
1364.24 62
1364.33 56
1364.41 49
1364.50 44
1364.58 40
1364.67 39
1364.75 41
1364.84 46
1364.92 54
1365.01 63
1365.09 73
1365.18 82
1365.26 89
1365.35 96
1365.43 101
1365.52 105
1365.60 108
1365.69 111
1365.77 113
1365.86 115
1365.94 116
1366.03 118
1366.12 121
1366.20 124
1366.29 130
1366.37 137
1366.46 147
1366.54 159
1366.63 171
1366.71 182
1366.80 192
1366.88 200
1366.97 205
1367.05 208
1367.14 209
1367.22 211
1367.31 213
1367.39 218
1367.48 224
1367.56 231
1367.65 240
1367.73 248
1367.82 257
1367.90 265
1367.99 271
1368.07 275
1368.16 279
1368.24 282
1368.33 284
1368.41 285
1368.50 285
1368.58 285
1368.67 284
1368.75 281
1368.84 277
1368.92 271
1369.01 264
1369.09 256
1369.18 249
1369.26 241
1369.35 235
1369.44 229
1369.52 225
1369.61 222
1369.69 218
1369.78 214
1369.86 211
1369.95 207
1370.03 204
1370.12 204
1370.20 206
1370.29 211
1370.37 217
1370.46 223
1370.54 228
1370.63 230
1370.71 229
1370.80 224
1370.88 216
1370.97 206
1371.05 197
1371.14 188
1371.22 181
1371.31 176
1371.40 173
1371.48 172
1371.57 172
1371.65 173
1371.74 174
1371.82 175
1371.91 177
1371.99 178
1372.08 180
1372.16 180
1372.25 180
1372.33 179
1372.42 177
1372.50 173
1372.59 169
1372.67 164
1372.76 160
1372.84 157
1372.93 154
1373.02 153
1373.10 151
1373.19 149
1373.27 145
1373.36 140
1373.44 134
1373.53 126
1373.61 119
1373.70 113
1373.78 108
1373.87 104
1373.95 100
1374.04 97
1374.12 92
1374.21 86
1374.30 79
1374.38 72
1374.47 65
1374.55 60
1374.64 57
1374.72 56
1374.81 58
1374.89 61
1374.98 66
1375.06 70
1375.15 75
1375.23 79
1375.32 83
1375.40 87
1375.49 90
1375.58 93
1375.66 96
1375.75 98
1375.83 99
1375.92 99
1376.00 97
1376.09 93
1376.17 88
1376.26 82
1376.34 77
1376.43 72
1376.51 69
1376.60 67
1376.69 65
1376.77 63
1376.86 60
1376.94 56
1377.03 52
1377.11 48
1377.20 46
1377.28 45
1377.37 48
1377.45 54
1377.54 61
1377.63 70
1377.71 80
1377.80 89
1377.88 98
1377.97 105
1378.05 110
1378.14 112
1378.22 111
1378.31 107
1378.39 99
1378.48 91
1378.57 82
1378.65 75
1378.74 71
1378.82 69
1378.91 70
1378.99 72
1379.08 74
1379.16 75
1379.25 74
1379.33 71
1379.42 67
1379.51 63
1379.59 61
1379.68 60
1379.76 62
1379.85 64
1379.93 68
1380.02 71
1380.10 73
1380.19 74
1380.28 74
1380.36 72
1380.45 69
1380.53 66
1380.62 62
1380.70 58
1380.79 54
1380.87 50
1380.96 46
1381.04 43
1381.13 40
1381.22 37
1381.30 35
1381.39 33
1381.47 31
1381.56 31
1381.64 32
1381.73 34
1381.81 39
1381.90 45
1381.99 53
1382.07 62
1382.16 70
1382.24 78
1382.33 82
1382.41 84
1382.50 84
1382.59 81
1382.67 78
1382.76 74
1382.84 73
1382.93 73
1383.01 75
1383.10 77
1383.18 80
1383.27 84
1383.36 87
1383.44 89
1383.53 90
1383.61 91
1383.70 93
1383.78 94
1383.87 95
1383.95 96
1384.04 98
1384.13 98
1384.21 98
1384.30 97
1384.38 96
1384.47 96
1384.55 95
1384.64 96
1384.73 98
1384.81 102
1384.90 106
1384.98 111
1385.07 115
1385.15 118
1385.24 119
1385.33 117
1385.41 114
1385.50 109
1385.58 102
1385.67 95
1385.75 89
1385.84 83
1385.93 77
1386.01 73
1386.10 69
1386.18 65
1386.27 61
1386.35 57
1386.44 54
1386.53 50
1386.61 46
1386.70 43
1386.78 41
1386.87 38
1386.95 37
1387.04 36
1387.13 35
1387.21 36
1387.30 37
1387.38 39
1387.47 42
1387.55 47
1387.64 54
1387.73 61
1387.81 68
1387.90 75
1387.98 80
1388.07 83
1388.15 84
1388.24 83
1388.33 81
1388.41 79
1388.50 78
1388.58 78
1388.67 78
1388.75 80
1388.84 82
1388.93 84
1389.01 86
1389.10 88
1389.18 90
1389.27 90
1389.36 90
1389.44 88
1389.53 84
1389.61 78
1389.70 72
1389.78 65
1389.87 60
1389.96 56
1390.04 53
1390.13 52
1390.21 52
1390.30 52
1390.38 52
1390.47 51
1390.56 49
1390.64 47
1390.73 45
1390.81 45
1390.90 46
1390.99 49
1391.07 52
1391.16 55
1391.24 58
1391.33 60
1391.42 60
1391.50 59
1391.59 56
1391.67 51
1391.76 45
1391.84 37
1391.93 30
1392.02 22
1392.10 15
1392.19 9
1392.27 3
1392.36 0
1392.45 0
1392.53 0
1392.62 0
1392.70 0
1392.79 0
1392.88 0
1392.96 0
1393.05 3
1393.13 10
1393.22 17
1393.30 22
1393.39 27
1393.48 30
1393.56 31
1393.65 33
1393.73 35
1393.82 37
1393.91 40
1393.99 45
1394.08 52
1394.16 60
1394.25 68
1394.34 75
1394.42 80
1394.51 83
1394.59 83
1394.68 80
1394.77 75
1394.85 70
1394.94 66
1395.02 63
1395.11 63
1395.20 64
1395.28 65
1395.37 67
1395.45 69
1395.54 71
1395.63 72
1395.71 74
1395.80 76
1395.88 78
1395.97 81
1396.06 84
1396.14 86
1396.23 87
1396.31 88
1396.40 88
1396.49 86
1396.57 84
1396.66 81
1396.74 78
1396.83 76
1396.92 75
1397.00 74
1397.09 75
1397.17 77
1397.26 80
1397.35 83
1397.43 86
1397.52 87
1397.60 88
1397.69 89
1397.78 89
1397.86 90
1397.95 91
1398.03 92
1398.12 93
1398.21 93
1398.29 94
1398.38 93
1398.46 92
1398.55 91
1398.64 91
1398.72 90
1398.81 90
1398.90 89
1398.98 88
1399.07 85
1399.15 81
1399.24 77
1399.33 72
1399.41 66
1399.50 61
1399.58 57
1399.67 52
1399.76 48
1399.84 45
1399.93 43
1400.01 42
1400.10 43
1400.19 46
1400.27 51
1400.36 57
1400.45 65
1400.53 73
1400.62 80
1400.70 87
1400.79 93
1400.88 97
1400.96 99
1401.05 100
1401.13 100
1401.22 99
1401.31 97
1401.39 94
1401.48 91
1401.57 87
1401.65 83
1401.74 81
1401.82 80
1401.91 81
1402.00 85
1402.08 91
1402.17 97
1402.25 103
1402.34 107
1402.43 109
1402.51 107
1402.60 103
1402.69 97
1402.77 91
1402.86 84
1402.94 78
1403.03 73
1403.12 69
1403.20 66
1403.29 63
1403.38 60
1403.46 58
1403.55 55
1403.63 53
1403.72 49
1403.81 46
1403.89 42
1403.98 38
1404.07 33
1404.15 30
1404.24 27
1404.32 25
1404.41 24
1404.50 24
1404.58 25
1404.67 27
1404.76 29
1404.84 31
1404.93 34
1405.01 37
1405.10 39
1405.19 40
1405.27 41
1405.36 41
1405.45 40
1405.53 39
1405.62 39
1405.71 40
1405.79 42
1405.88 46
1405.96 52
1406.05 59
1406.14 67
1406.22 74
1406.31 80
1406.40 84
1406.48 85
1406.57 84
1406.65 81
1406.74 75
1406.83 69
1406.91 63
1407.00 58
1407.09 55
1407.17 54
1407.26 55
1407.35 56
1407.43 58
1407.52 60
1407.60 62
1407.69 66
1407.78 71
1407.86 77
1407.95 85
1408.04 92
1408.12 98
1408.21 101
1408.30 101
1408.38 98
1408.47 93
1408.55 85
1408.64 78
1408.73 70
1408.81 64
1408.90 59
1408.99 55
1409.07 52
1409.16 50
1409.25 47
1409.33 45
1409.42 43
1409.50 41
1409.59 40
1409.68 40
1409.76 41
1409.85 43
1409.94 45
1410.02 48
1410.11 50
1410.20 51
1410.28 52
1410.37 53
1410.46 52
1410.54 52
1410.63 51
1410.72 50
1410.80 49
1410.89 48
1410.97 47
1411.06 47
1411.15 48
1411.23 52
1411.32 57
1411.41 65
1411.49 73
1411.58 81
1411.67 87
1411.75 91
1411.84 92
1411.93 92
1412.01 91
1412.10 89
1412.19 88
1412.27 88
1412.36 89
1412.44 89
1412.53 89
1412.62 88
1412.70 86
1412.79 84
1412.88 82
1412.96 81
1413.05 80
1413.14 79
1413.22 78
1413.31 76
1413.40 73
1413.48 71
1413.57 69
1413.66 69
1413.74 71
1413.83 74
1413.92 79
1414.00 84
1414.09 88
1414.18 90
1414.26 91
1414.35 90
1414.44 88
1414.52 85
1414.61 81
1414.69 76
1414.78 71
1414.87 65
1414.95 60
1415.04 55
1415.13 51
1415.21 49
1415.30 47
1415.39 46
1415.47 45
1415.56 44
1415.65 42
1415.73 40
1415.82 38
1415.91 38
1415.99 40
1416.08 45
1416.17 51
1416.25 58
1416.34 63
1416.43 66
1416.51 66
1416.60 65
1416.69 62
1416.77 59
1416.86 58
1416.95 58
1417.03 59
1417.12 61
1417.21 64
1417.29 67
1417.38 68
1417.47 69
1417.55 69
1417.64 69
1417.73 69
1417.81 69
1417.90 69
1417.99 69
1418.07 69
1418.16 70
1418.25 70
1418.33 72
1418.42 74
1418.51 78
1418.59 82
1418.68 87
1418.77 92
1418.85 97
1418.94 102
1419.03 105
1419.11 108
1419.20 109
1419.29 109
1419.37 109
1419.46 108
1419.55 108
1419.63 109
1419.72 114
1419.81 121
1419.89 129
1419.98 138
1420.07 146
1420.15 152
1420.24 154
1420.33 152
1420.41 146
1420.50 136
1420.59 126
1420.67 114
1420.76 104
1420.85 95
1420.94 88
1421.02 82
1421.11 78
1421.20 75
1421.28 73
1421.37 72
1421.46 72
1421.54 73
1421.63 74
1421.72 76
1421.80 76
1421.89 75
1421.98 73
1422.06 70
1422.15 65
1422.24 61
1422.32 57
1422.41 54
1422.50 52
1422.58 51
1422.67 51
1422.76 51
1422.84 52
1422.93 53
1423.02 54
1423.11 55
1423.19 56
1423.28 55
1423.37 54
1423.45 51
1423.54 50
1423.63 48
1423.71 49
1423.80 50
1423.89 53
1423.97 56
1424.06 59
1424.15 62
1424.23 64
1424.32 67
1424.41 70
1424.49 73
1424.58 76
1424.67 78
1424.76 79
1424.84 78
1424.93 76
1425.02 71
1425.10 67
1425.19 63
1425.28 61
1425.36 62
1425.45 66
1425.54 71
1425.62 78
1425.71 85
1425.80 92
1425.89 98
1425.97 103
1426.06 107
1426.15 111
1426.23 116
1426.32 120
1426.41 123
1426.49 127
1426.58 129
1426.67 131
1426.75 132
1426.84 134
1426.93 136
1427.02 139
1427.10 142
1427.19 145
1427.28 147
1427.36 147
1427.45 144
1427.54 139
1427.62 133
1427.71 126
1427.80 119
1427.89 113
1427.97 109
1428.06 106
1428.15 104
1428.23 103
1428.32 102
1428.41 102
1428.49 101
1428.58 101
1428.67 102
1428.76 103
1428.84 105
1428.93 107
1429.02 110
1429.10 112
1429.19 114
1429.28 116
1429.36 118
1429.45 118
1429.54 118
1429.63 116
1429.71 112
1429.80 107
1429.89 102
1429.97 96
1430.06 90
1430.15 84
1430.23 79
1430.32 75
1430.41 71
1430.50 67
1430.58 64
1430.67 63
1430.76 63
1430.84 64
1430.93 67
1431.02 70
1431.11 73
1431.19 76
1431.28 78
1431.37 78
1431.45 77
1431.54 76
1431.63 73
1431.71 71
1431.80 69
1431.89 67
1431.98 66
1432.06 65
1432.15 65
1432.24 65
1432.32 66
1432.41 66
1432.50 67
1432.59 67
1432.67 68
1432.76 67
1432.85 66
1432.93 63
1433.02 60
1433.11 56
1433.20 53
1433.28 50
1433.37 48
1433.46 48
1433.54 49
1433.63 52
1433.72 56
1433.81 62
1433.89 67
1433.98 73
1434.07 76
1434.15 78
1434.24 76
1434.33 72
1434.42 66
1434.50 58
1434.59 50
1434.68 44
1434.76 39
1434.85 36
1434.94 35
1435.03 36
1435.11 37
1435.20 38
1435.29 40
1435.38 43
1435.46 45
1435.55 47
1435.64 47
1435.72 45
1435.81 40
1435.90 32
1435.99 20
1436.07 8
1436.16 0
1436.25 0
1436.33 0
1436.42 0
1436.51 0
1436.60 0
1436.68 0
1436.77 3
1436.86 12
1436.95 19
1437.03 22
1437.12 22
1437.21 19
1437.29 15
1437.38 11
1437.47 8
1437.56 7
1437.64 8
1437.73 10
1437.82 14
1437.91 19
1437.99 23
1438.08 25
1438.17 26
1438.25 26
1438.34 25
1438.43 25
1438.52 26
1438.60 30
1438.69 37
1438.78 44
1438.87 51
1438.95 55
1439.04 57
1439.13 57
1439.21 54
1439.30 51
1439.39 48
1439.48 48
1439.56 49
1439.65 52
1439.74 56
1439.83 60
1439.91 64
1440.00 66
1440.09 68
1440.18 70
1440.26 72
1440.35 74
1440.44 78
1440.53 83
1440.61 89
1440.70 97
1440.79 105
1440.87 113
1440.96 118
1441.05 121
1441.14 120
1441.22 115
1441.31 107
1441.40 98
1441.49 89
1441.57 82
1441.66 78
1441.75 77
1441.84 80
1441.92 85
1442.01 91
1442.10 98
1442.19 105
1442.27 109
1442.36 112
1442.45 113
1442.54 111
1442.62 106
1442.71 99
1442.80 90
1442.88 80
1442.97 69
1443.06 58
1443.15 49
1443.23 42
1443.32 37
1443.41 35
1443.50 36
1443.58 38
1443.67 40
1443.76 42
1443.85 43
1443.93 42
1444.02 40
1444.11 38
1444.20 36
1444.28 35
1444.37 36
1444.46 39
1444.55 44
1444.63 49
1444.72 53
1444.81 57
1444.90 60
1444.98 61
1445.07 60
1445.16 58
1445.25 55
1445.33 53
1445.42 53
1445.51 55
1445.60 59
1445.68 65
1445.77 71
1445.86 78
1445.95 82
1446.03 83
1446.12 82
1446.21 79
1446.30 76
1446.38 74
1446.47 73
1446.56 73
1446.65 73
1446.73 72
1446.82 68
1446.91 62
1447.00 53
1447.08 44
1447.17 37
1447.26 32
1447.35 31
1447.43 34
1447.52 38
1447.61 44
1447.70 49
1447.79 53
1447.87 55
1447.96 56
1448.05 57
1448.14 58
1448.22 60
1448.31 63
1448.40 67
1448.49 70
1448.57 71
1448.66 70
1448.75 67
1448.84 61
1448.92 53
1449.01 43
1449.10 33
1449.19 24
1449.27 16
1449.36 12
1449.45 11
1449.54 12
1449.63 16
1449.71 21
1449.80 26
1449.89 30
1449.98 32
1450.06 34
1450.15 35
1450.24 36
1450.33 38
1450.41 42
1450.50 47
1450.59 52
1450.68 57
1450.76 60
1450.85 61
1450.94 59
1451.03 56
1451.12 50
1451.20 44
1451.29 37
1451.38 31
1451.47 25
1451.55 20
1451.64 17
1451.73 16
1451.82 17
1451.90 19
1451.99 24
1452.08 29
1452.17 34
1452.26 39
1452.34 42
1452.43 45
1452.52 45
1452.61 44
1452.69 40
1452.78 35
1452.87 30
1452.96 23
1453.04 17
1453.13 11
1453.22 5
1453.31 1
1453.40 0
1453.48 0
1453.57 0
1453.66 0
1453.75 0
1453.83 0
1453.92 0
1454.01 0
1454.10 3
1454.19 13
1454.27 24
1454.36 37
1454.45 49
1454.54 61
1454.62 69
1454.71 73
1454.80 73
1454.89 68
1454.98 60
1455.06 48
1455.15 35
1455.24 22
1455.33 11
1455.41 2
1455.50 0
1455.59 0
1455.68 0
1455.77 2
1455.85 9
1455.94 17
1456.03 24
1456.12 29
1456.21 31
1456.29 32
1456.38 31
1456.47 29
1456.56 29
1456.64 29
1456.73 31
1456.82 33
1456.91 35
1457.00 35
1457.08 33
1457.17 30
1457.26 27
1457.35 25
1457.44 25
1457.52 28
1457.61 34
1457.70 44
1457.79 56
1457.87 69
1457.96 82
1458.05 93
1458.14 102
1458.23 107
1458.31 109
1458.40 109
1458.49 107
1458.58 104
1458.67 102
1458.75 100
1458.84 101
1458.93 103
1459.02 106
1459.11 111
1459.19 116
1459.28 121
1459.37 126
1459.46 130
1459.54 133
1459.63 134
1459.72 134
1459.81 133
1459.90 131
1459.98 131
1460.07 132
1460.16 135
1460.25 140
1460.34 147
1460.42 156
1460.51 165
1460.60 173
1460.69 179
1460.78 182
1460.86 183
1460.95 181
1461.04 178
1461.13 174
1461.22 170
1461.30 167
1461.39 166
1461.48 165
1461.57 165
1461.66 164
1461.74 161
1461.83 156
1461.92 149
1462.01 140
1462.10 131
1462.18 124
1462.27 121
1462.36 121
1462.45 126
1462.54 134
1462.62 143
1462.71 154
1462.80 163
1462.89 170
1462.98 176
1463.06 179
1463.15 179
1463.24 178
1463.33 174
1463.42 169
1463.50 162
1463.59 155
1463.68 147
1463.77 140
1463.86 134
1463.95 129
1464.03 123
1464.12 117
1464.21 109
1464.30 100
1464.39 90
1464.47 79
1464.56 70
1464.65 62
1464.74 56
1464.83 54
1464.91 52
1465.00 51
1465.09 50
1465.18 50
1465.27 49
1465.35 50
1465.44 51
1465.53 55
1465.62 59
1465.71 62
1465.80 63
1465.88 61
1465.97 56
1466.06 48
1466.15 40
1466.24 33
1466.32 29
1466.41 27
1466.50 27
1466.59 29
1466.68 31
1466.76 34
1466.85 36
1466.94 39
1467.03 44
1467.12 51
1467.21 60
1467.29 70
1467.38 81
1467.47 92
1467.56 103
1467.65 114
1467.73 124
1467.82 133
1467.91 141
1468.00 148
1468.09 152
1468.18 154
1468.26 153
1468.35 148
1468.44 140
1468.53 129
1468.62 117
1468.70 104
1468.79 92
1468.88 82
1468.97 74
1469.06 68
1469.15 65
1469.23 64
1469.32 65
1469.41 67
1469.50 69
1469.59 71
1469.68 72
1469.76 71
1469.85 68
1469.94 63
1470.03 56
1470.12 48
1470.20 40
1470.29 35
1470.38 32
1470.47 32
1470.56 34
1470.65 38
1470.73 43
1470.82 47
1470.91 50
1471.00 52
1471.09 53
1471.18 54
1471.26 56
1471.35 57
1471.44 57
1471.53 55
1471.62 51
1471.71 44
1471.79 36
1471.88 28
1471.97 21
1472.06 19
1472.15 19
1472.24 24
1472.32 31
1472.41 39
1472.50 48
1472.59 55
1472.68 60
1472.77 63
1472.85 64
1472.94 63
1473.03 60
1473.12 54
1473.21 47
1473.30 39
1473.38 30
1473.47 21
1473.56 13
1473.65 5
1473.74 0
1473.83 0
1473.91 0
1474.00 0
1474.09 0
1474.18 0
1474.27 2
1474.36 10
1474.44 19
1474.53 25
1474.62 29
1474.71 29
1474.80 27
1474.89 23
1474.97 18
1475.06 13
1475.15 11
1475.24 10
1475.33 11
1475.42 13
1475.50 16
1475.59 19
1475.68 22
1475.77 24
1475.86 25
1475.95 26
1476.04 26
1476.12 26
1476.21 26
1476.30 26
1476.39 27
1476.48 30
1476.57 33
1476.65 36
1476.74 40
1476.83 43
1476.92 45
1477.01 47
1477.10 47
1477.19 47
1477.27 48
1477.36 49
1477.45 50
1477.54 53
1477.63 54
1477.72 56
1477.80 55
1477.89 53
1477.98 48
1478.07 41
1478.16 32
1478.25 22
1478.34 14
1478.42 7
1478.51 3
1478.60 2
1478.69 3
1478.78 7
1478.87 12
1478.95 16
1479.04 19
1479.13 21
1479.22 22
1479.31 20
1479.40 18
1479.49 15
1479.57 12
1479.66 10
1479.75 8
1479.84 7
1479.93 6
1480.02 7
1480.11 9
1480.19 11
1480.28 14
1480.37 18
1480.46 22
1480.55 24
1480.64 25
1480.73 23
1480.81 19
1480.90 14
1480.99 8
1481.08 2
1481.17 0
1481.26 0
1481.35 0
1481.43 0
1481.52 0
1481.61 0
1481.70 0
1481.79 0
1481.88 0
1481.97 0
1482.05 0
1482.14 2
1482.23 5
1482.32 10
1482.41 15
1482.50 20
1482.59 25
1482.67 30
1482.76 33
1482.85 36
1482.94 39
1483.03 41
1483.12 44
1483.21 48
1483.30 51
1483.38 54
1483.47 55
1483.56 54
1483.65 49
1483.74 40
1483.83 30
1483.92 18
1484.00 6
1484.09 0
1484.18 0
1484.27 0
1484.36 0
1484.45 0
1484.54 0
1484.63 0
1484.71 0
1484.80 1
1484.89 10
1484.98 19
1485.07 28
1485.16 37
1485.25 44
1485.34 48
1485.42 51
1485.51 51
1485.60 49
1485.69 48
1485.78 47
1485.87 47
1485.96 50
1486.04 54
1486.13 59
1486.22 65
1486.31 70
1486.40 73
1486.49 74
1486.58 72
1486.67 69
1486.75 65
1486.84 62
1486.93 59
1487.02 57
1487.11 57
1487.20 57
1487.29 59
1487.38 61
1487.46 63
1487.55 64
1487.64 64
1487.73 63
1487.82 61
1487.91 57
1488.00 53
1488.09 49
1488.18 45
1488.26 42
1488.35 41
1488.44 42
1488.53 46
1488.62 51
1488.71 56
1488.80 61
1488.89 63
1488.97 63
1489.06 60
1489.15 55
1489.24 50
1489.33 46
1489.42 44
1489.51 44
1489.60 46
1489.68 49
1489.77 51
1489.86 52
1489.95 52
1490.04 50
1490.13 49
1490.22 48
1490.31 49
1490.40 51
1490.48 56
1490.57 60
1490.66 63
1490.75 64
1490.84 63
1490.93 60
1491.02 56
1491.11 51
1491.20 49
1491.28 49
1491.37 52
1491.46 58
1491.55 65
1491.64 71
1491.73 77
1491.82 80
1491.91 80
1492.00 77
1492.08 73
1492.17 68
1492.26 62
1492.35 56
1492.44 51
1492.53 47
1492.62 44
1492.71 42
1492.80 41
1492.88 42
1492.97 44
1493.06 48
1493.15 52
1493.24 56
1493.33 58
1493.42 58
1493.51 57
1493.60 54
1493.69 50
1493.77 46
1493.86 44
1493.95 42
1494.04 41
1494.13 41
1494.22 43
1494.31 45
1494.40 49
1494.49 53
1494.57 57
1494.66 60
1494.75 62
1494.84 63
1494.93 62
1495.02 60
1495.11 57
1495.20 54
1495.29 51
1495.38 48
1495.46 46
1495.55 46
1495.64 46
1495.73 47
1495.82 49
1495.91 52
1496.00 55
1496.09 57
1496.18 60
1496.27 61
1496.36 61
1496.44 59
1496.53 57
1496.62 54
1496.71 51
1496.80 48
1496.89 44
1496.98 41
1497.07 38
1497.16 34
1497.25 29
1497.33 23
1497.42 17
1497.51 11
1497.60 5
1497.69 0
1497.78 0
1497.87 0
1497.96 0
1498.05 0
1498.14 0
1498.23 0
1498.31 0
1498.40 0
1498.49 5
1498.58 15
1498.67 23
1498.76 30
1498.85 35
1498.94 36
1499.03 34
1499.12 30
1499.21 26
1499.29 23
1499.38 21
1499.47 21
1499.56 24
1499.65 30
1499.74 39
1499.83 49
1499.92 61
1500.01 73
1500.10 84
1500.19 94
1500.28 102
1500.36 106
1500.45 107
1500.54 105
1500.63 102
1500.72 98
1500.81 95
1500.90 92
1500.99 91
1501.08 91
1501.17 92
1501.26 93
1501.35 94
1501.43 93
1501.52 91
1501.61 88
1501.70 85
1501.79 82
1501.88 81
1501.97 81
1502.06 83
1502.15 88
1502.24 94
1502.33 102
1502.42 111
1502.50 119
1502.59 126
1502.68 130
1502.77 131
1502.86 129
1502.95 123
1503.04 116
1503.13 109
1503.22 101
1503.31 94
1503.40 89
1503.49 84
1503.58 79
1503.66 74
1503.75 69
1503.84 62
1503.93 56
1504.02 51
1504.11 48
1504.20 47
1504.29 50
1504.38 56
1504.47 65
1504.56 76
1504.65 85
1504.74 93
1504.83 97
1504.91 97
1505.00 94
1505.09 89
1505.18 83
1505.27 78
1505.36 76
1505.45 76
1505.54 78
1505.63 83
1505.72 89
1505.81 95
1505.90 100
1505.99 103
1506.08 104
1506.17 101
1506.25 96
1506.34 89
1506.43 82
1506.52 76
1506.61 71
1506.70 69
1506.79 68
1506.88 68
1506.97 69
1507.06 70
1507.15 72
1507.24 72
1507.33 72
1507.42 71
1507.51 70
1507.59 67
1507.68 64
1507.77 60
1507.86 57
1507.95 56
1508.04 56
1508.13 57
1508.22 59
1508.31 62
1508.40 64
1508.49 63
1508.58 61
1508.67 57
1508.76 52
1508.85 46
1508.94 42
1509.02 39
1509.11 39
1509.20 40
1509.29 42
1509.38 45
1509.47 47
1509.56 49
1509.65 50
1509.74 51
1509.83 50
1509.92 48
1510.01 46
1510.10 43
1510.19 39
1510.28 35
1510.37 32
1510.46 30
1510.55 29
1510.63 30
1510.72 33
1510.81 37
1510.90 42
1510.99 48
1511.08 53
1511.17 56
1511.26 58
1511.35 59
1511.44 58
1511.53 55
1511.62 51
1511.71 47
1511.80 42
1511.89 36
1511.98 31
1512.07 26
1512.16 22
1512.25 19
1512.33 17
1512.42 18
1512.51 20
1512.60 24
1512.69 28
1512.78 31
1512.87 33
1512.96 34
1513.05 34
1513.14 33
1513.23 31
1513.32 29
1513.41 27
1513.50 24
1513.59 21
1513.68 17
1513.77 12
1513.86 7
1513.95 3
1514.04 0
1514.13 0
1514.22 0
1514.30 0
1514.39 1
1514.48 4
1514.57 8
1514.66 15
1514.75 23
1514.84 33
1514.93 45
1515.02 57
1515.11 67
1515.20 74
1515.29 78
1515.38 80
1515.47 79
1515.56 79
1515.65 79
1515.74 81
1515.83 84
1515.92 89
1516.01 94
1516.10 98
1516.19 100
1516.28 101
1516.37 100
1516.46 100
1516.54 101
1516.63 103
1516.72 105
1516.81 107
1516.90 108
1516.99 107
1517.08 103
1517.17 98
1517.26 93
1517.35 90
1517.44 89
1517.53 90
1517.62 95
1517.71 101
1517.80 107
1517.89 113
1517.98 117
1518.07 119
1518.16 119
1518.25 118
1518.34 117
1518.43 117
1518.52 117
1518.61 119
1518.70 120
1518.79 118
1518.88 114
1518.97 105
1519.06 94
1519.15 81
1519.23 69
1519.32 59
1519.41 54
1519.50 53
1519.59 56
1519.68 62
1519.77 69
1519.86 75
1519.95 81
1520.04 85
1520.13 87
1520.22 87
1520.31 87
1520.40 85
1520.49 82
1520.58 79
1520.67 76
1520.76 73
1520.85 70
1520.94 69
1521.03 68
1521.12 67
1521.21 67
1521.30 66
1521.39 66
1521.48 66
1521.57 67
1521.66 67
1521.75 69
1521.84 70
1521.93 70
1522.02 69
1522.11 67
1522.20 64
1522.29 61
1522.38 59
1522.47 59
1522.56 59
1522.65 60
1522.74 62
1522.83 63
1522.92 62
1523.01 60
1523.09 56
1523.18 50
1523.27 43
1523.36 36
1523.45 28
1523.54 21
1523.63 14
1523.72 9
1523.81 5
1523.90 3
1523.99 3
1524.08 3
1524.17 4
1524.26 5
1524.35 7
1524.44 9
1524.53 11
1524.62 12
1524.71 13
1524.80 13
1524.89 11
1524.98 8
1525.07 3
1525.16 0
1525.25 0
1525.34 0
1525.43 0
1525.52 0
1525.61 0
1525.70 0
1525.79 2
1525.88 10
1525.97 19
1526.06 26
1526.15 31
1526.24 34
1526.33 36
1526.42 37
1526.51 38
1526.60 39
1526.69 40
1526.78 41
1526.87 42
1526.96 43
1527.05 43
1527.14 43
1527.23 43
1527.32 42
1527.41 40
1527.50 38
1527.59 35
1527.68 30
1527.77 25
1527.86 20
1527.95 15
1528.04 12
1528.13 10
1528.22 11
1528.31 12
1528.40 14
1528.49 16
1528.58 18
1528.67 18
1528.76 17
1528.85 16
1528.94 14
1529.03 13
1529.12 13
1529.21 16
1529.30 20
1529.39 26
1529.48 32
1529.57 36
1529.66 40
1529.75 40
1529.84 39
1529.93 35
1530.02 29
1530.11 23
1530.20 18
1530.29 13
1530.38 9
1530.47 7
1530.56 6
1530.65 6
1530.74 8
1530.83 11
1530.92 17
1531.01 24
1531.10 33
1531.19 43
1531.28 55
1531.37 67
1531.46 78
1531.55 88
1531.64 96
1531.73 102
1531.82 107
1531.91 111
1532.00 113
1532.09 114
1532.18 117
1532.27 120
1532.36 125
1532.45 131
1532.54 138
1532.63 146
1532.72 154
1532.81 159
1532.90 162
1532.99 162
1533.08 158
1533.17 153
1533.26 145
1533.35 137
1533.44 129
1533.53 123
1533.62 117
1533.71 113
1533.80 109
1533.89 107
1533.98 105
1534.07 103
1534.16 101
1534.25 100
1534.34 101
1534.43 102
1534.52 105
1534.61 108
1534.70 110
1534.79 111
1534.88 110
1534.97 107
1535.07 103
1535.16 98
1535.25 95
1535.34 94
1535.43 95
1535.52 97
1535.61 99
1535.70 99
1535.79 97
1535.88 91
1535.97 81
1536.06 69
1536.15 56
1536.24 41
1536.33 26
1536.42 13
1536.51 3
1536.60 0
1536.69 0
1536.78 0
1536.87 0
1536.96 0
1537.05 0
1537.14 0
1537.23 3
1537.32 11
1537.41 20
1537.50 28
1537.59 34
1537.68 38
1537.77 41
1537.86 43
1537.95 45
1538.04 47
1538.13 49
1538.22 53
1538.31 59
1538.40 66
1538.49 73
1538.58 82
1538.67 91
1538.76 99
1538.85 105
1538.95 110
1539.04 112
1539.13 112
1539.22 110
1539.31 108
1539.40 104
1539.49 100
1539.58 96
1539.67 91
1539.76 85
1539.85 78
1539.94 71
1540.03 64
1540.12 58
1540.21 54
1540.30 53
1540.39 54
1540.48 58
1540.57 63
1540.66 68
1540.75 72
1540.84 75
1540.93 74
1541.02 72
1541.11 67
1541.20 61
1541.29 54
1541.38 48
1541.47 42
1541.56 36
1541.66 33
1541.75 30
1541.84 29
1541.93 30
1542.02 31
1542.11 34
1542.20 38
1542.29 44
1542.38 51
1542.47 60
1542.56 69
1542.65 79
1542.74 89
1542.83 97
1542.92 103
1543.01 106
1543.10 107
1543.19 104
1543.28 98
1543.37 90
1543.46 80
1543.55 71
1543.64 61
1543.73 52
1543.82 44
1543.92 37
1544.01 31
1544.10 25
1544.19 20
1544.28 16
1544.37 12
1544.46 9
1544.55 6
1544.64 2
1544.73 0
1544.82 0
1544.91 0
1545.00 0
1545.09 0
1545.18 0
1545.27 0
1545.36 0
1545.45 5
1545.54 16
1545.63 27
1545.72 37
1545.81 44
1545.91 47
1546.00 46
1546.09 41
1546.18 34
1546.27 26
1546.36 20
1546.45 15
1546.54 13
1546.63 13
1546.72 15
1546.81 18
1546.90 23
1546.99 30
1547.08 37
1547.17 45
1547.26 53
1547.35 62
1547.44 71
1547.53 80
1547.63 87
1547.72 94
1547.81 101
1547.90 107
1547.99 114
1548.08 120
1548.17 127
1548.26 133
1548.35 138
1548.44 141
1548.53 143
1548.62 143
1548.71 141
1548.80 136
1548.89 131
1548.98 126
1549.07 122
1549.16 121
1549.26 122
1549.35 127
1549.44 135
1549.53 144
1549.62 154
1549.71 162
1549.80 168
1549.89 169
1549.98 166
1550.07 158
1550.16 147
1550.25 133
1550.34 119
1550.43 105
1550.52 91
1550.61 79
1550.71 68
1550.80 59
1550.89 50
1550.98 43
1551.07 36
1551.16 30
1551.25 25
1551.34 21
1551.43 19
1551.52 19
1551.61 20
1551.70 24
1551.79 29
1551.88 35
1551.97 40
1552.07 43
1552.16 43
1552.25 40
1552.34 35
1552.43 28
1552.52 20
1552.61 13
1552.70 6
1552.79 1
1552.88 0
1552.97 0
1553.06 0
1553.15 0
1553.24 0
1553.33 0
1553.43 1
1553.52 2
1553.61 3
1553.70 3
1553.79 3
1553.88 2
1553.97 0
1554.06 0
1554.15 1
1554.24 4
1554.33 9
1554.42 15
1554.51 22
1554.60 27
1554.70 32
1554.79 35
1554.88 35
1554.97 34
1555.06 32
1555.15 29
1555.24 27
1555.33 25
1555.42 24
1555.51 24
1555.60 25
1555.69 27
1555.78 28
1555.88 29
1555.97 31
1556.06 32
1556.15 33
1556.24 35
1556.33 36
1556.42 38
1556.51 39
1556.60 39
1556.69 37
1556.78 35
1556.87 31
1556.97 26
1557.06 22
1557.15 19
1557.24 19
1557.33 21
1557.42 26
1557.51 34
1557.60 43
1557.69 53
1557.78 63
1557.87 73
1557.96 83
1558.06 92
1558.15 100
1558.24 107
1558.33 113
1558.42 117
1558.51 118
1558.60 116
1558.69 112
1558.78 108
1558.87 103
1558.96 100
1559.05 100
1559.15 103
1559.24 108
1559.33 116
1559.42 126
1559.51 135
1559.60 144
1559.69 152
1559.78 158
1559.87 163
1559.96 166
1560.05 168
1560.15 168
1560.24 168
1560.33 166
1560.42 164
1560.51 162
1560.60 160
1560.69 159
1560.78 159
1560.87 161
1560.96 165
1561.05 169
1561.15 174
1561.24 178
1561.33 179
1561.42 176
1561.51 171
1561.60 162
1561.69 153
1561.78 144
1561.87 137
1561.96 133
1562.06 131
1562.15 132
1562.24 133
1562.33 134
1562.42 134
1562.51 132
1562.60 128
1562.69 124
1562.78 119
1562.87 115
1562.96 111
1563.06 109
1563.15 107
1563.24 105
1563.33 103
1563.42 102
1563.51 102
1563.60 104
1563.69 106
1563.78 111
1563.87 116
1563.97 123
1564.06 129
1564.15 134
1564.24 138
1564.33 140
1564.42 140
1564.51 139
1564.60 137
1564.69 133
1564.79 129
1564.88 124
1564.97 118
1565.06 111
1565.15 105
1565.24 100
1565.33 95
1565.42 91
1565.51 88
1565.60 86
1565.70 84
1565.79 81
1565.88 79
1565.97 75
1566.06 71
1566.15 65
1566.24 58
1566.33 50
1566.42 43
1566.52 35
1566.61 27
1566.70 20
1566.79 13
1566.88 6
1566.97 0
1567.06 0
1567.15 0
1567.24 0
1567.34 0
1567.43 0
1567.52 7
1567.61 19
1567.70 31
1567.79 41
1567.88 47
1567.97 50
1568.06 48
1568.16 44
1568.25 38
1568.34 32
1568.43 27
1568.52 22
1568.61 18
1568.70 13
1568.79 10
1568.88 7
1568.98 6
1569.07 7
1569.16 11
1569.25 17
1569.34 25
1569.43 34
1569.52 42
1569.61 49
1569.71 53
1569.80 56
1569.89 57
1569.98 57
1570.07 56
1570.16 56
1570.25 57
1570.34 57
1570.44 57
1570.53 55
1570.62 50
1570.71 43
1570.80 34
1570.89 24
1570.98 14
1571.07 5
1571.16 0
1571.26 0
1571.35 0
1571.44 0
1571.53 0
1571.62 0
1571.71 0
1571.80 0
1571.89 0
1571.99 1
1572.08 4
1572.17 9
1572.26 14
1572.35 20
1572.44 25
1572.53 29
1572.62 33
1572.72 36
1572.81 40
1572.90 43
1572.99 48
1573.08 52
1573.17 57
1573.26 62
1573.36 65
1573.45 66
1573.54 67
1573.63 67
1573.72 67
1573.81 68
1573.90 70
1573.99 74
1574.09 79
1574.18 84
1574.27 87
1574.36 89
1574.45 89
1574.54 88
1574.63 85
1574.72 81
1574.82 78
1574.91 74
1575.00 69
1575.09 65
1575.18 59
1575.27 53
1575.36 46
1575.46 40
1575.55 34
1575.64 28
1575.73 23
1575.82 18
1575.91 15
1576.00 12
1576.09 11
1576.19 12
1576.28 16
1576.37 22
1576.46 32
1576.55 43
1576.64 54
1576.73 64
1576.83 69
1576.92 70
1577.01 65
1577.10 57
1577.19 46
1577.28 35
1577.37 27
1577.47 21
1577.56 17
1577.65 16
1577.74 16
1577.83 16
1577.92 16
1578.01 16
1578.11 16
1578.20 16
1578.29 17
1578.38 18
1578.47 19
1578.56 19
1578.65 18
1578.75 16
1578.84 13
1578.93 10
1579.02 7
1579.11 5
1579.20 4
1579.29 3
1579.39 4
1579.48 5
1579.57 8
1579.66 11
1579.75 15
1579.84 21
1579.93 30
1580.03 40
1580.12 52
1580.21 64
1580.30 75
1580.39 83
1580.48 88
1580.58 88
1580.67 85
1580.76 80
1580.85 73
1580.94 67
1581.03 60
1581.12 54
1581.22 48
1581.31 41
1581.40 35
1581.49 29
1581.58 23
1581.67 17
1581.77 11
1581.86 5
1581.95 0
1582.04 0
1582.13 0
1582.22 0
1582.31 0
1582.41 0
1582.50 0
1582.59 0
1582.68 4
1582.77 13
1582.86 20
1582.96 24
1583.05 24
1583.14 19
1583.23 12
1583.32 4
1583.41 0
1583.50 0
1583.60 0
1583.69 0
1583.78 0
1583.87 0
1583.96 0
1584.05 9
1584.15 18
1584.24 26
1584.33 30
1584.42 31
1584.51 28
1584.60 21
1584.70 13
1584.79 5
1584.88 0
1584.97 0
1585.06 0
1585.15 3
1585.25 11
1585.34 18
1585.43 26
1585.52 31
1585.61 34
1585.70 35
1585.80 35
1585.89 35
1585.98 35
1586.07 34
1586.16 34
1586.25 34
1586.35 33
1586.44 31
1586.53 29
1586.62 27
1586.71 26
1586.80 28
1586.90 32
1586.99 38
1587.08 46
1587.17 54
1587.26 60
1587.35 64
1587.45 66
1587.54 67
1587.63 67
1587.72 68
1587.81 70
1587.90 72
1588.00 75
1588.09 78
1588.18 80
1588.27 81
1588.36 82
1588.45 83
1588.55 84
1588.64 87
1588.73 89
1588.82 92
1588.91 93
1589.00 93
1589.10 90
1589.19 84
1589.28 76
1589.37 67
1589.46 57
1589.56 47
1589.65 39
1589.74 33
1589.83 29
1589.92 27
1590.01 26
1590.11 24
1590.20 22
1590.29 17
1590.38 12
1590.47 6
1590.56 2
1590.66 1
1590.75 4
1590.84 10
1590.93 19
1591.02 30
1591.12 40
1591.21 50
1591.30 59
1591.39 66
1591.48 71
1591.57 76
1591.67 79
1591.76 80
1591.85 80
1591.94 78
1592.03 75
1592.13 71
1592.22 67
1592.31 62
1592.40 58
1592.49 54
1592.58 50
1592.68 46
1592.77 41
1592.86 35
1592.95 28
1593.04 20
1593.14 12
1593.23 5
1593.32 0
1593.41 0
1593.50 0
1593.60 4
1593.69 12
1593.78 20
1593.87 28
1593.96 34
1594.05 39
1594.15 41
1594.24 41
1594.33 39
1594.42 36
1594.51 34
1594.61 32
1594.70 31
1594.79 30
1594.88 30
1594.97 28
1595.07 26
1595.16 23
1595.25 18
1595.34 14
1595.43 10
1595.53 6
1595.62 3
1595.71 1
1595.80 1
1595.89 2
1595.98 5
1596.08 11
1596.17 19
1596.26 28
1596.35 37
1596.44 44
1596.54 48
1596.63 47
1596.72 42
1596.81 33
1596.90 22
1597.00 10
1597.09 0
1597.18 0
1597.27 0
1597.36 0
1597.46 0
1597.55 0
1597.64 0
1597.73 0
1597.82 0
1597.92 4
1598.01 11
1598.10 18
1598.19 27
1598.28 37
1598.38 47
1598.47 59
1598.56 70
1598.65 80
1598.74 89
1598.84 94
1598.93 96
1599.02 94
1599.11 90
1599.20 84
1599.30 77
1599.39 71
1599.48 66
1599.57 62
1599.66 58
1599.76 54
1599.85 49
1599.94 43
1600.03 37
1600.12 31
1600.22 27
1600.31 24
1600.40 24
1600.49 25
1600.59 28
1600.68 31
1600.77 33
1600.86 35
1600.95 37
1601.05 39
1601.14 41
1601.23 45
1601.32 49
1601.41 54
1601.51 60
1601.60 66
1601.69 71
1601.78 76
1601.87 81
1601.97 85
1602.06 89
1602.15 91
1602.24 90
1602.34 87
1602.43 81
1602.52 73
1602.61 64
1602.70 57
1602.80 52
1602.89 52
1602.98 55
1603.07 60
1603.16 67
1603.26 73
1603.35 76
1603.44 77
1603.53 74
1603.63 70
1603.72 65
1603.81 60
1603.90 57
1603.99 57
1604.09 57
1604.18 58
1604.27 58
1604.36 56
1604.45 52
1604.55 46
1604.64 38
1604.73 29
1604.82 20
1604.92 12
1605.01 7
1605.10 4
1605.19 2
1605.28 3
1605.38 4
1605.47 4
1605.56 4
1605.65 2
1605.75 0
1605.84 0
1605.93 0
1606.02 0
1606.11 0
1606.21 0
1606.30 1
1606.39 5
1606.48 11
1606.58 17
1606.67 23
1606.76 30
1606.85 38
1606.94 46
1607.04 53
1607.13 59
1607.22 63
1607.31 65
1607.41 65
1607.50 64
1607.59 62
1607.68 61
1607.78 61
1607.87 61
1607.96 62
1608.05 62
1608.14 62
1608.24 62
1608.33 60
1608.42 57
1608.51 54
1608.61 50
1608.70 46
1608.79 43
1608.88 39
1608.98 37
1609.07 35
1609.16 34
1609.25 34
1609.34 36
1609.44 38
1609.53 40
1609.62 43
1609.71 45
1609.81 46
1609.90 46
1609.99 47
1610.08 49
1610.18 51
1610.27 55
1610.36 61
1610.45 68
1610.54 77
1610.64 86
1610.73 96
1610.82 106
1610.91 116
1611.01 123
1611.10 129
1611.19 131
1611.28 129
1611.38 123
1611.47 115
1611.56 105
1611.65 95
1611.75 86
1611.84 78
1611.93 72
1612.02 68
1612.12 64
1612.21 61
1612.30 57
1612.39 53
1612.49 49
1612.58 45
1612.67 42
1612.76 39
1612.85 37
1612.95 35
1613.04 33
1613.13 31
1613.22 30
1613.32 29
1613.41 29
1613.50 30
1613.59 31
1613.69 32
1613.78 31
1613.87 29
1613.96 26
1614.06 21
1614.15 15
1614.24 8
1614.33 1
1614.43 0
1614.52 0
1614.61 0
1614.70 0
1614.80 0
1614.89 0
1614.98 0
1615.07 0
1615.17 4
1615.26 10
1615.35 16
1615.44 20
1615.54 23
1615.63 25
1615.72 27
1615.81 30
1615.91 34
1616.00 39
1616.09 45
1616.18 52
1616.28 59
1616.37 64
1616.46 68
1616.55 69
1616.65 69
1616.74 68
1616.83 66
1616.92 65
1617.02 64
1617.11 65
1617.20 68
1617.29 72
1617.39 78
1617.48 84
1617.57 90
1617.66 95
1617.76 97
1617.85 97
1617.94 93
1618.03 88
1618.13 81
1618.22 76
1618.31 72
1618.41 71
1618.50 73
1618.59 75
1618.68 77
1618.78 78
1618.87 77
1618.96 73
1619.05 67
1619.15 60
1619.24 54
1619.33 49
1619.42 46
1619.52 45
1619.61 46
1619.70 47
1619.79 48
1619.89 49
1619.98 48
1620.07 47
1620.16 46
1620.26 47
1620.35 49
1620.44 55
1620.54 63
1620.63 73
1620.72 83
1620.81 92
1620.91 99
1621.00 104
1621.09 106
1621.18 106
1621.28 105
1621.37 104
1621.46 102
1621.55 101
1621.65 100
1621.74 101
1621.83 102
1621.93 105
1622.02 109
1622.11 114
1622.20 121
1622.30 126
1622.39 130
1622.48 131
1622.57 129
1622.67 125
1622.76 118
1622.85 111
1622.95 104
1623.04 99
1623.13 96
1623.22 96
1623.32 97
1623.41 99
1623.50 102
1623.59 104
1623.69 105
1623.78 106
1623.87 105
1623.97 104
1624.06 102
1624.15 101
1624.24 100
1624.34 101
1624.43 102
1624.52 105
1624.61 108
1624.71 111
1624.80 113
1624.89 113
1624.99 111
1625.08 108
1625.17 102
1625.26 97
1625.36 93
1625.45 91
1625.54 90
1625.64 91
1625.73 93
1625.82 94
1625.91 95
1626.01 94
1626.10 92
1626.19 87
1626.28 81
1626.38 75
1626.47 69
1626.56 63
1626.66 58
1626.75 56
1626.84 56
1626.93 59
1627.03 63
1627.12 67
1627.21 70
1627.31 71
1627.40 69
1627.49 62
1627.58 54
1627.68 43
1627.77 33
1627.86 23
1627.96 16
1628.05 10
1628.14 7
1628.23 4
1628.33 1
1628.42 0
1628.51 0
1628.61 0
1628.70 0
1628.79 0
1628.88 0
1628.98 0
1629.07 0
1629.16 5
1629.26 11
1629.35 16
1629.44 20
1629.53 25
1629.63 29
1629.72 34
1629.81 41
1629.91 49
1630.00 56
1630.09 63
1630.19 68
1630.28 70
1630.37 69
1630.46 66
1630.56 61
1630.65 55
1630.74 48
1630.84 43
1630.93 38
1631.02 35
1631.11 33
1631.21 33
1631.30 35
1631.39 39
1631.49 44
1631.58 50
1631.67 55
1631.77 60
1631.86 63
1631.95 63
1632.04 62
1632.14 58
1632.23 53
1632.32 47
1632.42 41
1632.51 36
1632.60 32
1632.69 30
1632.79 29
1632.88 30
1632.97 33
1633.07 36
1633.16 40
1633.25 44
1633.35 46
1633.44 47
1633.53 45
1633.62 42
1633.72 37
1633.81 33
1633.90 29
1634.00 26
1634.09 25
1634.18 27
1634.28 31
1634.37 37
1634.46 45
1634.56 53
1634.65 61
1634.74 68
1634.83 73
1634.93 75
1635.02 74
1635.11 70
1635.21 63
1635.30 54
1635.39 44
1635.49 36
1635.58 30
1635.67 27
1635.77 28
1635.86 33
1635.95 40
1636.04 48
1636.14 57
1636.23 65
1636.32 72
1636.42 77
1636.51 81
1636.60 83
1636.70 85
1636.79 86
1636.88 87
1636.98 89
1637.07 91
1637.16 93
1637.25 97
1637.35 102
1637.44 108
1637.53 114
1637.63 120
1637.72 125
1637.81 129
1637.91 130
1638.00 126
1638.09 119
1638.19 107
1638.28 92
1638.37 75
1638.47 58
1638.56 44
1638.65 34
1638.75 28
1638.84 27
1638.93 29
1639.02 32
1639.12 36
1639.21 38
1639.30 39
1639.40 37
1639.49 34
1639.58 31
1639.68 28
1639.77 26
1639.86 26
1639.96 28
1640.05 31
1640.14 35
1640.24 38
1640.33 41
1640.42 42
1640.52 42
1640.61 42
1640.70 40
1640.80 39
1640.89 38
1640.98 37
1641.07 37
1641.17 39
1641.26 42
1641.35 45
1641.45 49
1641.54 53
1641.63 56
1641.73 57
1641.82 56
1641.91 51
1642.01 43
1642.10 34
1642.19 23
1642.29 12
1642.38 2
1642.47 0
1642.57 0
1642.66 0
1642.75 0
1642.85 0
1642.94 0
1643.03 0
1643.13 1
1643.22 6
1643.31 10
1643.41 13
1643.50 14
1643.59 13
1643.69 11
1643.78 9
1643.87 8
1643.97 7
1644.06 8
1644.15 10
1644.25 13
1644.34 18
1644.43 23
1644.53 29
1644.62 34
1644.71 40
1644.81 47
1644.90 54
1644.99 61
1645.09 68
1645.18 74
1645.27 79
1645.37 83
1645.46 86
1645.55 89
1645.65 94
1645.74 100
1645.83 109
1645.93 121
1646.02 132
1646.11 142
1646.21 148
1646.30 149
1646.39 145
1646.49 138
1646.58 127
1646.67 117
1646.77 107
1646.86 99
1646.95 92
1647.05 85
1647.14 77
1647.23 67
1647.33 56
1647.42 43
1647.51 30
1647.61 19
1647.70 10
1647.79 6
1647.89 7
1647.98 11
1648.07 18
1648.17 28
1648.26 38
1648.36 47
1648.45 56
1648.54 62
1648.64 67
1648.73 69
1648.82 70
1648.92 69
1649.01 67
1649.10 64
1649.20 62
1649.29 60
1649.38 59
1649.48 58
1649.57 58
1649.66 56
1649.76 54
1649.85 51
1649.94 48
1650.04 45
1650.13 44
1650.22 45
1650.32 48
1650.41 52
1650.50 58
1650.60 63
1650.69 69
1650.79 74
1650.88 79
1650.97 84
1651.07 90
1651.16 96
1651.25 103
1651.35 109
1651.44 115
1651.53 121
1651.63 126
1651.72 131
1651.81 135
1651.91 141
1652.00 146
1652.09 152
1652.19 157
1652.28 160
1652.38 162
1652.47 162
1652.56 159
1652.66 154
1652.75 147
1652.84 140
1652.94 133
1653.03 127
1653.12 123
1653.22 120
1653.31 118
1653.40 116
1653.50 114
1653.59 113
1653.69 113
1653.78 112
1653.87 113
1653.97 114
1654.06 116
1654.15 119
1654.25 120
1654.34 120
1654.43 120
1654.53 118
1654.62 117
1654.71 116
1654.81 115
1654.90 114
1655.00 113
1655.09 110
1655.18 106
1655.28 100
1655.37 93
1655.46 86
1655.56 79
1655.65 73
1655.74 69
1655.84 65
1655.93 62
1656.03 59
1656.12 55
1656.21 51
1656.31 46
1656.40 43
1656.49 42
1656.59 45
1656.68 50
1656.78 58
1656.87 68
1656.96 77
1657.06 84
1657.15 89
1657.24 91
1657.34 91
1657.43 90
1657.52 88
1657.62 87
1657.71 86
1657.81 84
1657.90 82
1657.99 78
1658.09 73
1658.18 67
1658.27 63
1658.37 61
1658.46 61
1658.56 62
1658.65 64
1658.74 66
1658.84 65
1658.93 62
1659.02 58
1659.12 53
1659.21 48
1659.31 45
1659.40 44
1659.49 46
1659.59 51
1659.68 56
1659.77 63
1659.87 69
1659.96 74
1660.06 77
1660.15 80
1660.24 83
1660.34 85
1660.43 88
1660.52 90
1660.62 92
1660.71 93
1660.81 93
1660.90 92
1660.99 90
1661.09 87
1661.18 84
1661.27 82
1661.37 82
1661.46 85
1661.56 89
1661.65 96
1661.74 104
1661.84 112
1661.93 119
1662.02 124
1662.12 126
1662.21 125
1662.31 121
1662.40 117
1662.49 112
1662.59 107
1662.68 105
1662.78 103
1662.87 103
1662.96 103
1663.06 104
1663.15 104
1663.24 104
1663.34 104
1663.43 102
1663.53 100
1663.62 98
1663.71 95
1663.81 91
1663.90 87
1664.00 83
1664.09 80
1664.18 77
1664.28 76
1664.37 76
1664.47 78
1664.56 81
1664.65 86
1664.75 92
1664.84 97
1664.93 101
1665.03 104
1665.12 105
1665.22 103
1665.31 100
1665.40 95
1665.50 89
1665.59 82
1665.69 74
1665.78 66
1665.87 59
1665.97 54
1666.06 51
1666.16 51
1666.25 55
1666.34 62
1666.44 71
1666.53 80
1666.63 90
1666.72 99
1666.81 108
1666.91 115
1667.00 122
1667.10 128
1667.19 132
1667.28 133
1667.38 133
1667.47 131
1667.57 127
1667.66 124
1667.75 120
1667.85 117
1667.94 114
1668.04 111
1668.13 108
1668.22 104
1668.32 98
1668.41 90
1668.51 79
1668.60 66
1668.69 51
1668.79 36
1668.88 22
1668.98 10
1669.07 1
1669.16 0
1669.26 0
1669.35 0
1669.45 0
1669.54 0
1669.63 5
1669.73 12
1669.82 20
1669.92 30
1670.01 39
1670.10 48
1670.20 55
1670.29 59
1670.39 61
1670.48 60
1670.57 57
1670.67 53
1670.76 49
1670.86 47
1670.95 45
1671.04 44
1671.14 44
1671.23 45
1671.33 45
1671.42 44
1671.51 43
1671.61 42
1671.70 41
1671.80 41
1671.89 42
1671.99 45
1672.08 47
1672.17 49
1672.27 51
1672.36 51
1672.46 50
1672.55 48
1672.64 47
1672.74 45
1672.83 44
1672.93 42
1673.02 39
1673.11 35
1673.21 30
1673.30 25
1673.40 20
1673.49 15
1673.59 12
1673.68 12
1673.77 13
1673.87 16
1673.96 21
1674.06 28
1674.15 34
1674.24 40
1674.34 45
1674.43 47
1674.53 47
1674.62 44
1674.72 40
1674.81 34
1674.90 29
1675.00 26
1675.09 24
1675.19 25
1675.28 28
1675.37 32
1675.47 38
1675.56 43
1675.66 48
1675.75 51
1675.85 53
1675.94 54
1676.03 53
1676.13 53
1676.22 54
1676.32 55
1676.41 57
1676.51 58
1676.60 57
1676.69 55
1676.79 50
1676.88 42
1676.98 32
1677.07 22
1677.16 13
1677.26 5
1677.35 0
1677.45 0
1677.54 0
1677.64 0
1677.73 0
1677.82 0
1677.92 0
1678.01 2
1678.11 8
1678.20 15
1678.30 22
1678.39 27
1678.48 31
1678.58 33
1678.67 33
1678.77 31
1678.86 28
1678.96 25
1679.05 20
1679.14 15
1679.24 10
1679.33 4
1679.43 0
1679.52 0
1679.62 0
1679.71 0
1679.80 0
1679.90 0
1679.99 0
1680.09 0
1680.18 9
1680.28 23
1680.37 38
1680.46 54
1680.56 69
1680.65 81
1680.75 91
1680.84 97
1680.94 99
1681.03 98
1681.13 95
1681.22 93
1681.31 92
1681.41 95
1681.50 102
1681.60 110
1681.69 119
1681.79 124
1681.88 126
1681.97 122
1682.07 113
1682.16 100
1682.26 87
1682.35 77
1682.45 69
1682.54 66
1682.64 66
1682.73 68
1682.82 70
1682.92 71
1683.01 69
1683.11 65
1683.20 59
1683.30 52
1683.39 44
1683.49 38
1683.58 33
1683.67 30
1683.77 27
1683.86 24
1683.96 22
1684.05 19
1684.15 16
1684.24 13
1684.34 11
1684.43 10
1684.52 12
1684.62 17
1684.71 26
1684.81 39
1684.90 54
1685.00 70
1685.09 85
1685.19 98
1685.28 107
1685.37 111
1685.47 112
1685.56 109
1685.66 105
1685.75 99
1685.85 94
1685.94 89
1686.04 85
1686.13 83
1686.22 82
1686.32 82
1686.41 83
1686.51 85
1686.60 86
1686.70 86
1686.79 84
1686.89 80
1686.98 74
1687.08 66
1687.17 58
1687.26 49
1687.36 42
1687.45 37
1687.55 33
1687.64 32
1687.74 32
1687.83 34
1687.93 37
1688.02 40
1688.12 43
1688.21 46
1688.30 49
1688.40 51
1688.49 52
1688.59 53
1688.68 53
1688.78 52
1688.87 49
1688.97 46
1689.06 41
1689.16 36
1689.25 30
1689.34 24
1689.44 18
1689.53 14
1689.63 12
1689.72 12
1689.82 14
1689.91 19
1690.01 26
1690.10 32
1690.20 39
1690.29 45
1690.39 50
1690.48 56
1690.57 62
1690.67 69
1690.76 78
1690.86 89
1690.95 100
1691.05 110
1691.14 119
1691.24 126
1691.33 131
1691.43 135
1691.52 136
1691.62 136
1691.71 134
1691.80 131
1691.90 127
1691.99 122
1692.09 118
1692.18 115
1692.28 114
1692.37 115
1692.47 117
1692.56 120
1692.66 123
1692.75 124
1692.85 124
1692.94 123
1693.04 120
1693.13 115
1693.23 108
1693.32 100
1693.41 91
1693.51 80
1693.60 68
1693.70 58
1693.79 49
1693.89 45
1693.98 44
1694.08 49
1694.17 58
1694.27 70
1694.36 83
1694.46 97
1694.55 108
1694.65 116
1694.74 120
1694.84 121
1694.93 117
1695.02 112
1695.12 104
1695.21 96
1695.31 88
1695.40 81
1695.50 78
1695.59 78
1695.69 80
1695.78 86
1695.88 94
1695.97 104
1696.07 114
1696.16 124
1696.26 133
1696.35 140
1696.45 145
1696.54 146
1696.64 144
1696.73 140
1696.83 132
1696.92 123
1697.01 113
1697.11 102
1697.20 91
1697.30 80
1697.39 70
1697.49 60
1697.58 52
1697.68 46
1697.77 43
1697.87 42
1697.96 44
1698.06 48
1698.15 52
1698.25 57
1698.34 61
1698.44 64
1698.53 65
1698.63 64
1698.72 61
1698.82 57
1698.91 50
1699.01 43
1699.10 35
1699.20 28
1699.29 24
1699.39 23
1699.48 26
1699.58 34
1699.67 44
1699.77 55
1699.86 66
1699.96 73
1700.05 76
1700.14 74
1700.24 68
1700.33 60
1700.43 51
1700.52 43
1700.62 38
1700.71 35
1700.81 34
1700.90 33
1701.00 33
1701.09 33
1701.19 32
1701.28 30
1701.38 29
1701.47 28
1701.57 27
1701.66 27
1701.76 28
1701.85 29
1701.95 30
1702.04 30
1702.14 29
1702.23 27
1702.33 23
1702.42 19
1702.52 16
1702.61 14
1702.71 15
1702.80 18
1702.90 24
1702.99 31
1703.09 39
1703.18 47
1703.28 53
1703.37 58
1703.47 59
1703.56 59
1703.66 55
1703.75 49
1703.85 41
1703.94 34
1704.04 26
1704.13 21
1704.23 18
1704.32 19
1704.42 22
1704.51 27
1704.61 33
1704.70 39
1704.80 45
1704.89 50
1704.99 55
1705.08 59
1705.18 63
1705.27 67
1705.37 69
1705.46 70
1705.56 69
1705.65 68
1705.75 65
1705.84 62
1705.94 58
1706.03 54
1706.13 51
1706.22 46
1706.32 42
1706.41 38
1706.51 35
1706.60 34
1706.70 37
1706.79 44
1706.89 54
1706.98 67
1707.08 80
1707.17 93
1707.27 103
1707.36 109
1707.46 113
1707.55 115
1707.65 116
1707.74 118
1707.84 120
1707.93 123
1708.03 125
1708.12 126
1708.22 123
1708.32 117
1708.41 107
1708.51 96
1708.60 82
1708.70 69
1708.79 56
1708.89 45
1708.98 36
1709.08 29
1709.17 24
1709.27 20
1709.36 17
1709.46 15
1709.55 14
1709.65 14
1709.74 16
1709.84 20
1709.93 26
1710.03 33
1710.12 42
1710.22 51
1710.31 59
1710.41 67
1710.50 74
1710.60 80
1710.69 84
1710.79 87
1710.88 88
1710.98 87
1711.07 84
1711.17 80
1711.27 74
1711.36 66
1711.46 57
1711.55 47
1711.65 38
1711.74 31
1711.84 26
1711.93 23
1712.03 24
1712.12 27
1712.22 32
1712.31 38
1712.41 42
1712.50 46
1712.60 49
1712.69 50
1712.79 51
1712.88 51
1712.98 51
1713.07 52
1713.17 54
1713.26 58
1713.36 64
1713.46 72
1713.55 81
1713.65 91
1713.74 100
1713.84 107
1713.93 112
1714.03 114
1714.12 115
1714.22 115
1714.31 116
1714.41 119
1714.50 123
1714.60 129
1714.69 134
1714.79 137
1714.88 139
1714.98 140
1715.08 139
1715.17 137
1715.27 134
1715.36 131
1715.46 128
1715.55 123
1715.65 117
1715.74 111
1715.84 105
1715.93 100
1716.03 96
1716.12 94
1716.22 94
1716.31 95
1716.41 96
1716.51 97
1716.60 97
1716.70 95
1716.79 91
1716.89 86
1716.98 79
1717.08 72
1717.17 64
1717.27 58
1717.36 53
1717.46 49
1717.55 47
1717.65 46
1717.74 47
1717.84 49
1717.94 53
1718.03 59
1718.13 67
1718.22 75
1718.32 84
1718.41 92
1718.51 97
1718.60 99
1718.70 99
1718.79 96
1718.89 93
1718.98 89
1719.08 86
1719.18 83
1719.27 82
1719.37 80
1719.46 78
1719.56 73
1719.65 67
1719.75 58
1719.84 48
1719.94 37
1720.03 26
1720.13 16
1720.23 10
1720.32 8
1720.42 9
1720.51 13
1720.61 20
1720.70 26
1720.80 29
1720.89 30
1720.99 26
1721.08 19
1721.18 9
1721.28 0
1721.37 0
1721.47 0
1721.56 0
1721.66 0
1721.75 0
1721.85 0
1721.94 0
1722.04 9
1722.13 25
1722.23 42
1722.33 58
1722.42 71
1722.52 81
1722.61 89
1722.71 94
1722.80 99
1722.90 104
1722.99 108
1723.09 113
1723.19 118
1723.28 123
1723.38 128
1723.47 133
1723.57 138
1723.66 143
1723.76 147
1723.85 149
1723.95 150
1724.05 149
1724.14 147
1724.24 144
1724.33 142
1724.43 142
1724.52 146
1724.62 153
1724.71 162
1724.81 173
1724.91 184
1725.00 193
1725.10 198
1725.19 200
1725.29 199
1725.38 195
1725.48 189
1725.57 184
1725.67 178
1725.77 172
1725.86 168
1725.96 164
1726.05 161
1726.15 158
1726.24 156
1726.34 153
1726.44 150
1726.53 146
1726.63 141
1726.72 136
1726.82 131
1726.91 126
1727.01 122
1727.10 118
1727.20 115
1727.30 111
1727.39 107
1727.49 102
1727.58 95
1727.68 88
1727.77 81
1727.87 75
1727.97 71
1728.06 68
1728.16 67
1728.25 67
1728.35 69
1728.44 72
1728.54 75
1728.64 78
1728.73 81
1728.83 83
1728.92 85
1729.02 88
1729.11 92
1729.21 98
1729.30 105
1729.40 114
1729.50 124
1729.59 134
1729.69 145
1729.78 153
1729.88 160
1729.97 164
1730.07 165
1730.17 163
1730.26 160
1730.36 155
1730.45 149
1730.55 144
1730.64 138
1730.74 133
1730.84 128
1730.93 123
1731.03 117
1731.12 111
1731.22 105
1731.32 99
1731.41 95
1731.51 93
1731.60 93
1731.70 94
1731.79 98
1731.89 103
1731.99 109
1732.08 116
1732.18 123
1732.27 129
1732.37 134
1732.46 136
1732.56 136
1732.66 133
1732.75 129
1732.85 124
1732.94 120
1733.04 119
1733.13 121
1733.23 126
1733.33 133
1733.42 141
1733.52 148
1733.61 153
1733.71 156
1733.81 156
1733.90 153
1734.00 149
1734.09 145
1734.19 140
1734.28 135
1734.38 129
1734.48 122
1734.57 113
1734.67 104
1734.76 95
1734.86 89
1734.96 85
1735.05 85
1735.15 89
1735.24 95
1735.34 102
1735.43 108
1735.53 114
1735.63 117
1735.72 117
1735.82 114
1735.91 110
1736.01 103
1736.11 96
1736.20 89
1736.30 82
1736.39 78
1736.49 75
1736.59 74
1736.68 76
1736.78 78
1736.87 82
1736.97 84
1737.07 86
1737.16 86
1737.26 85
1737.35 84
1737.45 82
1737.54 82
1737.64 82
1737.74 82
1737.83 82
1737.93 82
1738.02 80
1738.12 78
1738.22 77
1738.31 77
1738.41 79
1738.50 83
1738.60 89
1738.70 97
1738.79 104
1738.89 110
1738.98 114
1739.08 115
1739.18 113
1739.27 108
1739.37 102
1739.46 95
1739.56 87
1739.66 80
1739.75 73
1739.85 67
1739.94 60
1740.04 54
1740.14 46
1740.23 38
1740.33 31
1740.42 24
1740.52 21
1740.62 20
1740.71 22
1740.81 28
1740.90 35
1741.00 43
1741.10 50
1741.19 57
1741.29 61
1741.38 64
1741.48 66
1741.58 67
1741.67 67
1741.77 67
1741.86 66
1741.96 65
1742.06 64
1742.15 64
1742.25 64
1742.34 66
1742.44 70
1742.54 74
1742.63 80
1742.73 84
1742.82 88
1742.92 91
1743.02 92
1743.11 93
1743.21 93
1743.30 93
1743.40 93
1743.50 93
1743.59 93
1743.69 91
1743.79 88
1743.88 84
1743.98 78
1744.07 72
1744.17 65
1744.27 60
1744.36 56
1744.46 53
1744.55 52
1744.65 52
1744.75 52
1744.84 52
1744.94 52
1745.03 52
1745.13 51
1745.23 50
1745.32 48
1745.42 46
1745.52 43
1745.61 39
1745.71 36
1745.80 31
1745.90 27
1746.00 22
1746.09 16
1746.19 10
1746.28 3
1746.38 0
1746.48 0
1746.57 0
1746.67 0
1746.77 0
1746.86 0
1746.96 0
1747.05 0
1747.15 8
1747.25 20
1747.34 32
1747.44 41
1747.54 48
1747.63 53
1747.73 56
1747.82 58
1747.92 60
1748.02 64
1748.11 70
1748.21 76
1748.30 83
1748.40 88
1748.50 91
1748.59 90
1748.69 87
1748.79 81
1748.88 75
1748.98 71
1749.07 69
1749.17 71
1749.27 76
1749.36 84
1749.46 94
1749.56 105
1749.65 114
1749.75 121
1749.84 125
1749.94 127
1750.04 126
1750.13 122
1750.23 118
1750.33 112
1750.42 105
1750.52 98
1750.61 92
1750.71 87
1750.81 81
1750.90 77
1751.00 73
1751.10 69
1751.19 66
1751.29 63
1751.39 62
1751.48 62
1751.58 64
1751.67 66
1751.77 68
1751.87 70
1751.96 70
1752.06 69
1752.16 67
1752.25 64
1752.35 62
1752.44 62
1752.54 63
1752.64 65
1752.73 68
1752.83 70
1752.93 72
1753.02 72
1753.12 72
1753.22 72
1753.31 71
1753.41 71
1753.50 72
1753.60 72
1753.70 72
1753.79 69
1753.89 66
1753.99 61
1754.08 55
1754.18 49
1754.28 45
1754.37 42
1754.47 42
1754.56 46
1754.66 52
1754.76 62
1754.85 74
1754.95 88
1755.05 102
1755.14 114
1755.24 123
1755.34 128
1755.43 129
1755.53 127
1755.63 122
1755.72 116
1755.82 111
1755.91 106
1756.01 102
1756.11 99
1756.20 95
1756.30 92
1756.40 88
1756.49 85
1756.59 83
1756.69 83
1756.78 85
1756.88 89
1756.98 93
1757.07 98
1757.17 103
1757.26 106
1757.36 107
1757.46 106
1757.55 103
1757.65 98
1757.75 91
1757.84 85
1757.94 80
1758.04 76
1758.13 75
1758.23 76
1758.33 79
1758.42 83
1758.52 87
1758.62 90
1758.71 92
1758.81 93
1758.91 93
1759.00 92
1759.10 90
1759.19 86
1759.29 80
1759.39 73
1759.48 63
1759.58 52
1759.68 41
1759.77 30
1759.87 21
1759.97 13
1760.06 6
1760.16 2
1760.26 0
1760.35 0
1760.45 0
1760.55 0
1760.64 0
1760.74 0
1760.84 1
1760.93 2
1761.03 3
1761.13 4
1761.22 4
1761.32 3
1761.42 2
1761.51 0
1761.61 0
1761.70 0
1761.80 0
1761.90 0
1761.99 0
1762.09 2
1762.19 8
1762.28 16
1762.38 27
1762.48 40
1762.57 54
1762.67 68
1762.77 82
1762.86 94
1762.96 104
1763.06 110
1763.15 113
1763.25 111
1763.35 107
1763.44 100
1763.54 92
1763.64 84
1763.73 78
1763.83 72
1763.93 69
1764.02 68
1764.12 68
1764.22 69
1764.31 70
1764.41 73
1764.51 76
1764.60 80
1764.70 85
1764.80 90
1764.89 94
1764.99 97
1765.09 97
1765.18 94
1765.28 89
1765.38 82
1765.47 76
1765.57 72
1765.67 69
1765.76 70
1765.86 71
1765.96 73
1766.05 74
1766.15 75
1766.25 76
1766.34 78
1766.44 81
1766.54 86
1766.63 92
1766.73 99
1766.83 105
1766.92 110
1767.02 113
1767.12 113
1767.21 113
1767.31 111
1767.41 108
1767.51 104
1767.60 100
1767.70 94
1767.80 88
1767.89 82
1767.99 76
1768.09 71
1768.18 68
1768.28 67
1768.38 66
1768.47 66
1768.57 66
1768.67 64
1768.76 61
1768.86 57
1768.96 52
1769.05 48
1769.15 45
1769.25 44
1769.34 44
1769.44 46
1769.54 49
1769.63 52
1769.73 57
1769.83 62
1769.92 68
1770.02 74
1770.12 79
1770.21 84
1770.31 86
1770.41 85
1770.51 82
1770.60 77
1770.70 71
1770.80 65
1770.89 59
1770.99 53
1771.09 48
1771.18 44
1771.28 40
1771.38 37
1771.47 34
1771.57 34
1771.67 36
1771.76 39
1771.86 44
1771.96 49
1772.06 51
1772.15 51
1772.25 47
1772.35 40
1772.44 33
1772.54 26
1772.64 22
1772.73 21
1772.83 23
1772.93 29
1773.02 36
1773.12 45
1773.22 53
1773.31 61
1773.41 67
1773.51 70
1773.61 72
1773.70 71
1773.80 68
1773.90 63
1773.99 58
1774.09 52
1774.19 46
1774.28 41
1774.38 37
1774.48 34
1774.57 32
1774.67 31
1774.77 33
1774.87 36
1774.96 41
1775.06 48
1775.16 56
1775.25 64
1775.35 72
1775.45 78
1775.54 81
1775.64 82
1775.74 79
1775.83 74
1775.93 68
1776.03 62
1776.13 58
1776.22 55
1776.32 56
1776.42 58
1776.51 63
1776.61 69
1776.71 78
1776.80 86
1776.90 95
1777.00 103
1777.10 111
1777.19 116
1777.29 119
1777.39 118
1777.48 116
1777.58 113
1777.68 110
1777.77 106
1777.87 102
1777.97 97
1778.07 92
1778.16 87
1778.26 81
1778.36 76
1778.45 72
1778.55 70
1778.65 70
1778.75 70
1778.84 70
1778.94 69
1779.04 66
1779.13 63
1779.23 61
1779.33 60
1779.42 63
1779.52 69
1779.62 77
1779.72 86
1779.81 93
1779.91 98
1780.01 100
1780.10 99
1780.20 95
1780.30 90
1780.40 85
1780.49 80
1780.59 76
1780.69 73
1780.78 70
1780.88 68
1780.98 66
1781.08 66
1781.17 67
1781.27 69
1781.37 71
1781.46 72
1781.56 74
1781.66 73
1781.76 71
1781.85 67
1781.95 62
1782.05 57
1782.14 52
1782.24 47
1782.34 45
1782.44 45
1782.53 47
1782.63 51
1782.73 55
1782.82 60
1782.92 65
1783.02 70
1783.12 75
1783.21 80
1783.31 84
1783.41 89
1783.50 93
1783.60 96
1783.70 97
1783.80 98
1783.89 99
1783.99 99
1784.09 99
1784.18 98
1784.28 96
1784.38 93
1784.48 89
1784.57 83
1784.67 76
1784.77 70
1784.86 66
1784.96 63
1785.06 61
1785.16 61
1785.25 62
1785.35 64
1785.45 65
1785.55 66
1785.64 67
1785.74 67
1785.84 67
1785.93 66
1786.03 65
1786.13 64
1786.23 64
1786.32 63
1786.42 64
1786.52 64
1786.62 65
1786.71 66
1786.81 66
1786.91 67
1787.00 66
1787.10 66
1787.20 65
1787.30 65
1787.39 66
1787.49 68
1787.59 72
1787.69 76
1787.78 81
1787.88 84
1787.98 85
1788.07 83
1788.17 78
1788.27 73
1788.37 68
1788.46 66
1788.56 67
1788.66 72
1788.76 80
1788.85 89
1788.95 98
1789.05 105
1789.15 109
1789.24 111
1789.34 110
1789.44 108
1789.53 105
1789.63 101
1789.73 96
1789.83 90
1789.92 84
1790.02 79
1790.12 74
1790.22 70
1790.31 66
1790.41 63
1790.51 59
1790.61 55
1790.70 51
1790.80 47
1790.90 44
1790.99 41
1791.09 39
1791.19 37
1791.29 34
1791.38 31
1791.48 26
1791.58 20
1791.68 13
1791.77 6
1791.87 0
1791.97 0
1792.07 0
1792.16 0
1792.26 0
1792.36 0
1792.46 0
1792.55 0
1792.65 0
1792.75 7
1792.85 17
1792.94 29
1793.04 40
1793.14 50
1793.24 58
1793.33 63
1793.43 66
1793.53 68
1793.63 69
1793.72 69
1793.82 69
1793.92 68
1794.02 66
1794.11 62
1794.21 57
1794.31 51
1794.41 43
1794.50 36
1794.60 30
1794.70 25
1794.80 22
1794.89 21
1794.99 21
1795.09 22
1795.18 21
1795.28 20
1795.38 19
1795.48 16
1795.57 12
1795.67 9
1795.77 7
1795.87 7
1795.97 8
1796.06 11
1796.16 16
1796.26 20
1796.36 24
1796.45 26
1796.55 26
1796.65 25
1796.75 23
1796.84 21
1796.94 19
1797.04 17
1797.14 14
1797.23 11
1797.33 6
1797.43 1
1797.53 0
1797.62 0
1797.72 0
1797.82 0
1797.92 0
1798.01 0
1798.11 0
1798.21 0
1798.31 5
1798.40 13
1798.50 23
1798.60 36
1798.70 50
1798.79 65
1798.89 80
1798.99 91
1799.09 98
1799.18 99
1799.28 96
1799.38 89
1799.48 80
1799.58 71
1799.67 66
1799.77 64
1799.87 67
1799.97 75
1800.06 87
1800.16 100
1800.26 113
1800.36 123
1800.45 129
1800.55 131
1800.65 128
1800.75 123
1800.84 117
1800.94 113
1801.04 113
1801.14 117
1801.23 126
1801.33 136
1801.43 147
1801.53 156
1801.63 161
1801.72 161
1801.82 157
1801.92 148
1802.02 136
1802.11 124
1802.21 112
1802.31 101
1802.41 93
1802.50 87
1802.60 84
1802.70 84
1802.80 86
1802.90 88
1802.99 92
1803.09 96
1803.19 99
1803.29 102
1803.38 104
1803.48 107
1803.58 110
1803.68 112
1803.78 114
1803.87 114
1803.97 114
1804.07 114
1804.17 115
1804.26 117
1804.36 121
1804.46 126
1804.56 133
1804.65 138
1804.75 142
1804.85 141
1804.95 137
1805.05 129
1805.14 118
1805.24 107
1805.34 96
1805.44 89
1805.53 84
1805.63 84
1805.73 86
1805.83 90
1805.93 95
1806.02 97
1806.12 97
1806.22 93
1806.32 85
1806.41 74
1806.51 61
1806.61 48
1806.71 37
1806.81 27
1806.90 22
1807.00 19
1807.10 19
1807.20 21
1807.30 24
1807.39 28
1807.49 32
1807.59 37
1807.69 42
1807.78 47
1807.88 51
1807.98 54
1808.08 56
1808.18 57
1808.27 59
1808.37 62
1808.47 67
1808.57 75
1808.66 85
1808.76 95
1808.86 104
1808.96 110
1809.06 112
1809.15 110
1809.25 105
1809.35 96
1809.45 86
1809.55 75
1809.64 66
1809.74 58
1809.84 52
1809.94 48
1810.04 45
1810.13 43
1810.23 41
1810.33 39
1810.43 36
1810.52 32
1810.62 27
1810.72 22
1810.82 18
1810.92 16
1811.01 16
1811.11 17
1811.21 20
1811.31 22
1811.41 24
1811.50 24
1811.60 21
1811.70 16
1811.80 11
1811.90 5
1811.99 0
1812.09 0
1812.19 0
1812.29 0
1812.39 0
1812.48 0
1812.58 0
1812.68 0
1812.78 1
1812.88 3
1812.97 5
1813.07 7
1813.17 10
1813.27 13
1813.37 18
1813.46 25
1813.56 33
1813.66 41
1813.76 49
1813.86 55
1813.95 59
1814.05 59
1814.15 56
1814.25 50
1814.35 42
1814.44 34
1814.54 28
1814.64 26
1814.74 29
1814.84 36
1814.93 46
1815.03 59
1815.13 71
1815.23 80
1815.33 86
1815.42 87
1815.52 84
1815.62 79
1815.72 72
1815.82 65
1815.91 59
1816.01 53
1816.11 48
1816.21 43
1816.31 38
1816.40 34
1816.50 32
1816.60 32
1816.70 34
1816.80 39
1816.89 46
1816.99 54
1817.09 63
1817.19 70
1817.29 75
1817.39 78
1817.48 78
1817.58 75
1817.68 70
1817.78 63
1817.88 56
1817.97 49
1818.07 43
1818.17 39
1818.27 37
1818.37 37
1818.46 38
1818.56 42
1818.66 48
1818.76 55
1818.86 64
1818.96 73
1819.05 81
1819.15 86
1819.25 90
1819.35 91
1819.45 90
1819.54 88
1819.64 85
1819.74 83
1819.84 81
1819.94 79
1820.03 76
1820.13 72
1820.23 67
1820.33 61
1820.43 54
1820.53 48
1820.62 43
1820.72 39
1820.82 38
1820.92 39
1821.02 42
1821.11 44
1821.21 47
1821.31 47
1821.41 46
1821.51 42
1821.61 36
1821.70 29
1821.80 21
1821.90 15
1822.00 10
1822.10 6
1822.20 5
1822.29 7
1822.39 11
1822.49 18
1822.59 27
1822.69 38
1822.78 49
1822.88 59
1822.98 67
1823.08 71
1823.18 72
1823.28 70
1823.37 65
1823.47 59
1823.57 54
1823.67 49
1823.77 45
1823.87 43
1823.96 41
1824.06 40
1824.16 39
1824.26 37
1824.36 35
1824.46 33
1824.55 30
1824.65 28
1824.75 27
1824.85 26
1824.95 25
1825.04 25
1825.14 26
1825.24 27
1825.34 28
1825.44 29
1825.54 30
1825.63 31
1825.73 32
1825.83 34
1825.93 37
1826.03 40
1826.13 42
1826.22 44
1826.32 43
1826.42 39
1826.52 34
1826.62 27
1826.72 21
1826.81 15
1826.91 12
1827.01 11
1827.11 12
1827.21 16
1827.31 20
1827.41 24
1827.50 28
1827.60 32
1827.70 35
1827.80 37
1827.90 37
1828.00 36
1828.09 34
1828.19 31
1828.29 28
1828.39 26
1828.49 26
1828.59 28
1828.68 32
1828.78 37
1828.88 41
1828.98 45
1829.08 48
1829.18 50
1829.27 52
1829.37 54
1829.47 57
1829.57 60
1829.67 64
1829.77 69
1829.87 74
1829.96 79
1830.06 84
1830.16 87
1830.26 89
1830.36 89
1830.46 87
1830.55 83
1830.65 77
1830.75 70
1830.85 63
1830.95 57
1831.05 52
1831.14 49
1831.24 46
1831.34 44
1831.44 43
1831.54 40
1831.64 36
1831.74 32
1831.83 28
1831.93 23
1832.03 20
1832.13 17
1832.23 17
1832.33 19
1832.43 22
1832.52 28
1832.62 35
1832.72 42
1832.82 49
1832.92 56
1833.02 61
1833.11 65
1833.21 68
1833.31 70
1833.41 73
1833.51 76
1833.61 78
1833.71 80
1833.80 82
1833.90 81
1834.00 79
1834.10 75
1834.20 69
1834.30 64
1834.40 59
1834.49 57
1834.59 58
1834.69 61
1834.79 66
1834.89 72
1834.99 76
1835.09 78
1835.18 75
1835.28 69
1835.38 59
1835.48 47
1835.58 35
1835.68 24
1835.78 17
1835.87 14
1835.97 16
1836.07 20
1836.17 27
1836.27 34
1836.37 39
1836.47 42
1836.56 42
1836.66 38
1836.76 32
1836.86 24
1836.96 14
1837.06 5
1837.16 0
1837.25 0
1837.35 0
1837.45 0
1837.55 0
1837.65 0
1837.75 0
1837.85 0
1837.95 5
1838.04 9
1838.14 13
1838.24 14
1838.34 15
1838.44 14
1838.54 14
1838.64 13
1838.73 12
1838.83 11
1838.93 10
1839.03 8
1839.13 6
1839.23 6
1839.33 7
1839.43 11
1839.52 19
1839.62 29
1839.72 41
1839.82 53
1839.92 64
1840.02 71
1840.12 75
1840.22 74
1840.31 70
1840.41 63
1840.51 55
1840.61 46
1840.71 39
1840.81 34
1840.91 33
1841.00 36
1841.10 42
1841.20 51
1841.30 61
1841.40 71
1841.50 79
1841.60 85
1841.70 89
1841.79 91
1841.89 93
1841.99 94
1842.09 97
1842.19 100
1842.29 104
1842.39 109
1842.49 114
1842.58 118
1842.68 123
1842.78 127
1842.88 130
1842.98 133
1843.08 134
1843.18 134
1843.28 130
1843.38 124
1843.47 115
1843.57 104
1843.67 90
1843.77 75
1843.87 59
1843.97 45
1844.07 33
1844.17 24
1844.26 19
1844.36 17
1844.46 17
1844.56 19
1844.66 22
1844.76 22
1844.86 21
1844.96 18
1845.06 14
1845.15 9
1845.25 5
1845.35 2
1845.45 1
1845.55 1
1845.65 2
1845.75 4
1845.85 6
1845.94 7
1846.04 10
1846.14 12
1846.24 16
1846.34 20
1846.44 24
1846.54 29
1846.64 33
1846.74 37
1846.83 40
1846.93 43
1847.03 48
1847.13 55
1847.23 63
1847.33 73
1847.43 84
1847.53 93
1847.63 101
1847.72 106
1847.82 107
1847.92 106
1848.02 104
1848.12 101
1848.22 98
1848.32 95
1848.42 91
1848.52 85
1848.62 77
1848.71 65
1848.81 51
1848.91 36
1849.01 21
1849.11 8
1849.21 0
1849.31 0
1849.41 0
1849.51 0
1849.60 0
1849.70 0
1849.80 0
1849.90 0
1850.00 0
1850.10 0
1850.20 3
1850.30 6
1850.40 10
1850.50 14
1850.59 20
1850.69 27
1850.79 35
1850.89 44
1850.99 53
1851.09 63
1851.19 73
1851.29 81
1851.39 87
1851.49 91
1851.58 93
1851.68 92
1851.78 90
1851.88 87
1851.98 84
1852.08 83
1852.18 82
1852.28 82
1852.38 82
1852.48 81
1852.57 78
1852.67 71
1852.77 61
1852.87 48
1852.97 35
1853.07 23
1853.17 14
1853.27 9
1853.37 8
1853.47 11
1853.57 17
1853.66 23
1853.76 29
1853.86 34
1853.96 37
1854.06 38
1854.16 36
1854.26 33
1854.36 29
1854.46 25
1854.56 20
1854.66 17
1854.75 14
1854.85 12
1854.95 12
1855.05 14
1855.15 18
1855.25 23
1855.35 31
1855.45 38
1855.55 44
1855.65 48
1855.75 50
1855.84 49
1855.94 46
1856.04 41
1856.14 37
1856.24 34
1856.34 31
1856.44 29
1856.54 28
1856.64 27
1856.74 26
1856.84 24
1856.93 22
1857.03 21
1857.13 20
1857.23 19
1857.33 19
1857.43 21
1857.53 23
1857.63 26
1857.73 30
1857.83 33
1857.93 36
1858.03 36
1858.13 35
1858.22 32
1858.32 29
1858.42 25
1858.52 23
1858.62 23
1858.72 26
1858.82 32
1858.92 41
1859.02 51
1859.12 62
1859.22 74
1859.32 84
1859.41 93
1859.51 100
1859.61 104
1859.71 105
1859.81 103
1859.91 98
1860.01 90
1860.11 80
1860.21 69
1860.31 58
1860.41 49
1860.51 41
1860.61 36
1860.70 34
1860.80 34
1860.90 35
1861.00 37
1861.10 39
1861.20 41
1861.30 43
1861.40 44
1861.50 45
1861.60 46
1861.70 46
1861.80 47
1861.90 47
1862.00 47
1862.09 48
1862.19 47
1862.29 46
1862.39 44
1862.49 39
1862.59 32
1862.69 23
1862.79 12
1862.89 1
1862.99 0
1863.09 0
1863.19 0
1863.29 0
1863.39 0
1863.49 0
1863.58 0
1863.68 4
1863.78 13
1863.88 19
1863.98 23
1864.08 23
1864.18 21
1864.28 17
1864.38 12
1864.48 8
1864.58 5
1864.68 4
1864.78 5
1864.88 9
1864.98 13
1865.07 19
1865.17 26
1865.27 34
1865.37 41
1865.47 48
1865.57 54
1865.67 59
1865.77 62
1865.87 65
1865.97 66
1866.07 66
1866.17 65
1866.27 62
1866.37 57
1866.47 51
1866.57 44
1866.67 36
1866.76 28
1866.86 21
1866.96 16
1867.06 14
1867.16 13
1867.26 14
1867.36 15
1867.46 17
1867.56 17
1867.66 16
1867.76 14
1867.86 10
1867.96 5
1868.06 0
1868.16 0
1868.26 0
1868.36 0
1868.45 0
1868.55 0
1868.65 0
1868.75 0
1868.85 7
1868.95 14
1869.05 21
1869.15 27
1869.25 32
1869.35 36
1869.45 38
1869.55 38
1869.65 35
1869.75 32
1869.85 27
1869.95 22
1870.05 17
1870.15 14
1870.25 14
1870.35 16
1870.44 23
1870.54 32
1870.64 46
1870.74 62
1870.84 78
1870.94 94
1871.04 106
1871.14 114
1871.24 117
1871.34 115
1871.44 108
1871.54 98
1871.64 86
1871.74 73
1871.84 60
1871.94 47
1872.04 35
1872.14 25
1872.24 16
1872.34 10
1872.44 6
1872.54 4
1872.63 4
1872.73 3
1872.83 3
1872.93 1
1873.03 0
1873.13 0
1873.23 0
1873.33 0
1873.43 0
1873.53 0
1873.63 3
1873.73 14
1873.83 26
1873.93 38
1874.03 49
1874.13 58
1874.23 66
1874.33 73
1874.43 80
1874.53 88
1874.63 98
1874.73 108
1874.83 118
1874.93 128
1875.03 134
1875.12 137
1875.22 136
1875.32 130
1875.42 119
1875.52 104
1875.62 87
1875.72 69
1875.82 53
1875.92 39
1876.02 29
1876.12 23
1876.22 21
1876.32 22
1876.42 26
1876.52 31
1876.62 36
1876.72 42
1876.82 46
1876.92 51
1877.02 54
1877.12 56
1877.22 59
1877.32 62
1877.42 65
1877.52 70
1877.62 75
1877.72 80
1877.82 86
1877.92 92
1878.02 97
1878.12 103
1878.22 107
1878.31 109
1878.41 109
1878.51 106
1878.61 100
1878.71 90
1878.81 79
1878.91 67
1879.01 55
1879.11 46
1879.21 39
1879.31 34
1879.41 31
1879.51 31
1879.61 31
1879.71 33
1879.81 36
1879.91 40
1880.01 45
1880.11 49
1880.21 53
1880.31 58
1880.41 62
1880.51 66
1880.61 71
1880.71 77
1880.81 84
1880.91 92
1881.01 102
1881.11 112
1881.21 123
1881.31 133
1881.41 140
1881.51 146
1881.61 147
1881.71 145
1881.81 140
1881.91 133
1882.01 124
1882.11 116
1882.21 110
1882.31 106
1882.41 105
1882.51 106
1882.61 108
1882.71 111
1882.81 112
1882.90 113
1883.00 111
1883.10 108
1883.20 104
1883.30 99
1883.40 95
1883.50 90
1883.60 85
1883.70 80
1883.80 74
1883.90 67
1884.00 60
1884.10 54
1884.20 48
1884.30 42
1884.40 36
1884.50 30
1884.60 24
1884.70 17
1884.80 9
1884.90 2
1885.00 0
1885.10 0
1885.20 0
1885.30 0
1885.40 0
1885.50 0
1885.60 0
1885.70 1
1885.80 4
1885.90 6
1886.00 8
1886.10 9
1886.20 11
1886.30 14
1886.40 18
1886.50 22
1886.60 25
1886.70 28
1886.80 30
1886.90 32
1887.00 34
1887.10 37
1887.20 42
1887.30 50
1887.40 59
1887.50 71
1887.60 81
1887.70 90
1887.80 95
1887.90 96
1888.00 92
1888.10 86
1888.20 78
1888.30 71
1888.40 66
1888.50 64
1888.60 66
1888.70 69
1888.80 73
1888.90 77
1889.00 80
1889.10 82
1889.20 83
1889.30 84
1889.40 85
1889.50 86
1889.60 87
1889.70 87
1889.80 85
1889.90 81
1890.00 76
1890.10 69
1890.20 61
1890.30 54
1890.40 50
1890.50 50
1890.60 53
1890.70 60
1890.80 70
1890.90 81
1891.00 92
1891.10 100
1891.20 105
1891.30 106
1891.40 105
1891.50 101
1891.60 96
1891.70 91
1891.80 88
1891.90 85
1892.00 83
1892.10 81
1892.20 79
1892.30 76
1892.40 71
1892.50 65
1892.60 57
1892.70 49
1892.80 41
1892.90 34
1893.00 29
1893.10 25
1893.20 22
1893.30 20
1893.40 17
1893.50 15
1893.60 12
1893.70 8
1893.80 4
1893.90 0
1894.00 0
1894.10 0
1894.20 0
1894.30 3
1894.40 9
1894.50 17
1894.60 27
1894.71 35
1894.81 43
1894.91 49
1895.01 54
1895.11 57
1895.21 60
1895.31 61
1895.41 60
1895.51 58
1895.61 53
1895.71 46
1895.81 38
1895.91 29
1896.01 20
1896.11 13
1896.21 7
1896.31 4
1896.41 4
1896.51 5
1896.61 9
1896.71 13
1896.81 18
1896.91 23
1897.01 31
1897.11 41
1897.21 53
1897.31 68
1897.41 84
1897.51 102
1897.61 118
1897.71 131
1897.81 139
1897.91 142
1898.01 139
1898.11 132
1898.21 123
1898.31 111
1898.41 100
1898.51 89
1898.61 81
1898.71 74
1898.81 69
1898.91 67
1899.01 65
1899.11 66
1899.21 68
1899.32 71
1899.42 76
1899.52 82
1899.62 87
1899.72 91
1899.82 93
1899.92 91
1900.02 88
1900.12 82
1900.22 76
1900.32 70
1900.42 66
1900.52 65
1900.62 65
1900.72 67
1900.82 70
1900.92 73
1901.02 75
1901.12 78
1901.22 80
1901.32 82
1901.42 84
1901.52 84
1901.62 84
1901.72 83
1901.82 81
1901.92 79
1902.02 79
1902.12 80
1902.22 82
1902.32 86
1902.43 90
1902.53 94
1902.63 98
1902.73 102
1902.83 105
1902.93 107
1903.03 108
1903.13 106
1903.23 103
1903.33 98
1903.43 93
1903.53 88
1903.63 86
1903.73 85
1903.83 86
1903.93 89
1904.03 93
1904.13 96
1904.23 97
1904.33 97
1904.43 95
1904.53 92
1904.63 88
1904.73 83
1904.83 78
1904.93 72
1905.04 66
1905.14 60
1905.24 55
1905.34 51
1905.44 48
1905.54 48
1905.64 50
1905.74 54
1905.84 59
1905.94 66
1906.04 73
1906.14 81
1906.24 87
1906.34 93
1906.44 99
1906.54 104
1906.64 109
1906.74 113
1906.84 116
1906.94 117
1907.04 116
1907.14 113
1907.25 107
1907.35 98
1907.45 88
1907.55 78
1907.65 67
1907.75 57
1907.85 48
1907.95 41
1908.05 35
1908.15 32
1908.25 31
1908.35 32
1908.45 35
1908.55 40
1908.65 46
1908.75 52
1908.85 57
1908.95 59
1909.05 57
1909.16 52
1909.26 44
1909.36 35
1909.46 25
1909.56 17
1909.66 9
1909.76 4
1909.86 0
1909.96 0
1910.06 0
1910.16 0
1910.26 0
1910.36 0
1910.46 0
1910.56 0
1910.66 0
1910.76 0
1910.86 2
1910.97 6
1911.07 12
1911.17 20
1911.27 30
1911.37 43
1911.47 56
1911.57 70
1911.67 81
1911.77 89
1911.87 94
1911.97 93
1912.07 89
1912.17 80
1912.27 67
1912.37 53
1912.47 37
1912.58 21
1912.68 6
1912.78 0
1912.88 0
1912.98 0
1913.08 0
1913.18 0
1913.28 9
1913.38 18
1913.48 25
1913.58 28
1913.68 27
1913.78 23
1913.88 18
1913.98 13
1914.08 12
1914.19 15
1914.29 23
1914.39 35
1914.49 51
1914.59 68
1914.69 85
1914.79 99
1914.89 108
1914.99 113
1915.09 114
1915.19 112
1915.29 108
1915.39 103
1915.49 99
1915.60 95
1915.70 90
1915.80 85
1915.90 77
1916.00 70
1916.10 62
1916.20 56
1916.30 53
1916.40 53
1916.50 56
1916.60 60
1916.70 64
1916.80 66
1916.90 67
1917.01 66
1917.11 63
1917.21 59
1917.31 56
1917.41 53
1917.51 50
1917.61 49
1917.71 47
1917.81 45
1917.91 43
1918.01 39
1918.11 33
1918.21 27
1918.32 20
1918.42 13
1918.52 6
1918.62 0
1918.72 0
1918.82 0
1918.92 0
1919.02 0
1919.12 0
1919.22 0
1919.32 0
1919.42 0
1919.52 1
1919.63 11
1919.73 24
1919.83 38
1919.93 52
1920.03 66
1920.13 79
1920.23 89
1920.33 97
1920.43 103
1920.53 108
1920.63 111
1920.73 112
1920.84 112
1920.94 111
1921.04 109
1921.14 106
1921.24 103
1921.34 101
1921.44 98
1921.54 95
1921.64 92
1921.74 87
1921.84 82
1921.94 77
1922.05 72
1922.15 69
1922.25 68
1922.35 69
1922.45 73
1922.55 79
1922.65 86
1922.75 93
1922.85 99
1922.95 103
1923.05 105
1923.16 105
1923.26 104
1923.36 101
1923.46 97
1923.56 93
1923.66 89
1923.76 84
1923.86 79
1923.96 74
1924.06 67
1924.16 59
1924.27 51
1924.37 43
1924.47 37
1924.57 33
1924.67 33
1924.77 37
1924.87 45
1924.97 55
1925.07 66
1925.17 76
1925.28 83
1925.38 87
1925.48 88
1925.58 87
1925.68 84
1925.78 83
1925.88 85
1925.98 89
1926.08 95
1926.18 104
1926.28 113
1926.39 122
1926.49 128
1926.59 131
1926.69 132
1926.79 129
1926.89 125
1926.99 119
1927.09 112
1927.19 107
1927.29 103
1927.40 100
1927.50 98
1927.60 97
1927.70 97
1927.80 96
1927.90 94
1928.00 91
1928.10 86
1928.20 81
1928.31 75
1928.41 70
1928.51 65
1928.61 63
1928.71 62
1928.81 62
1928.91 63
1929.01 65
1929.11 67
1929.21 70
1929.32 73
1929.42 76
1929.52 80
1929.62 83
1929.72 85
1929.82 84
1929.92 81
1930.02 76
1930.12 69
1930.23 62
1930.33 56
1930.43 52
1930.53 51
1930.63 53
1930.73 59
1930.83 68
1930.93 78
1931.03 89
1931.14 99
1931.24 107
1931.34 112
1931.44 116
1931.54 117
1931.64 117
1931.74 117
1931.84 118
1931.94 120
1932.05 125
1932.15 130
1932.25 136
1932.35 140
1932.45 142
1932.55 141
1932.65 136
1932.75 129
1932.85 119
1932.96 107
1933.06 96
1933.16 85
1933.26 76
1933.36 71
1933.46 70
1933.56 72
1933.66 78
1933.77 85
1933.87 92
1933.97 99
1934.07 104
1934.17 107
1934.27 111
1934.37 115
1934.47 119
1934.57 125
1934.68 131
1934.78 135
1934.88 138
1934.98 138
1935.08 138
1935.18 138
1935.28 140
1935.38 144
1935.49 151
1935.59 160
1935.69 170
1935.79 179
1935.89 185
1935.99 189
1936.09 189
1936.19 188
1936.30 185
1936.40 182
1936.50 181
1936.60 183
1936.70 189
1936.80 199
1936.90 213
1937.00 227
1937.11 242
1937.21 253
1937.31 261
1937.41 263
1937.51 260
1937.61 251
1937.71 240
1937.81 226
1937.92 213
1938.02 202
1938.12 193
1938.22 188
1938.32 186
1938.42 186
1938.52 187
1938.62 187
1938.73 186
1938.83 182
1938.93 176
1939.03 167
1939.13 156
1939.23 145
1939.33 136
1939.44 129
1939.54 126
1939.64 125
1939.74 125
1939.84 126
1939.94 126
1940.04 124
1940.14 118
1940.25 110
1940.35 100
1940.45 90
1940.55 79
1940.65 70
1940.75 62
1940.85 58
1940.96 56
1941.06 56
1941.16 59
1941.26 63
1941.36 68
1941.46 72
1941.56 77
1941.67 80
1941.77 84
1941.87 88
1941.97 92
1942.07 95
1942.17 97
1942.27 96
1942.38 94
1942.48 88
1942.58 81
1942.68 73
1942.78 66
1942.88 59
1942.98 54
1943.08 50
1943.19 45
1943.29 41
1943.39 35
1943.49 29
1943.59 21
1943.69 14
1943.79 7
1943.90 2
1944.00 0
1944.10 0
1944.20 1
1944.30 3
1944.40 5
1944.51 6
1944.61 5
1944.71 2
1944.81 0
1944.91 0
1945.01 0
1945.11 0
1945.22 0
1945.32 1
1945.42 10
1945.52 21
1945.62 32
1945.72 44
1945.82 54
1945.93 62
1946.03 67
1946.13 69
1946.23 70
1946.33 68
1946.43 66
1946.53 63
1946.64 61
1946.74 58
1946.84 56
1946.94 54
1947.04 53
1947.14 51
1947.25 49
1947.35 47
1947.45 44
1947.55 40
1947.65 36
1947.75 31
1947.85 28
1947.96 25
1948.06 23
1948.16 22
1948.26 21
1948.36 20
1948.46 17
1948.57 13
1948.67 9
1948.77 3
1948.87 0
1948.97 0
1949.07 0
1949.18 0
1949.28 0
1949.38 0
1949.48 0
1949.58 1
1949.68 3
1949.78 4
1949.89 6
1949.99 7
1950.09 10
1950.19 13
1950.29 17
1950.39 21
1950.50 26
1950.60 30
1950.70 34
1950.80 37
1950.90 39
1951.00 41
1951.11 40
1951.21 39
1951.31 36
1951.41 32
1951.51 27
1951.61 22
1951.72 16
1951.82 11
1951.92 6
1952.02 3
1952.12 1
1952.22 1
1952.33 2
1952.43 4
1952.53 7
1952.63 11
1952.73 14
1952.83 16
1952.94 17
1953.04 17
1953.14 15
1953.24 12
1953.34 8
1953.44 4
1953.55 0
1953.65 0
1953.75 0
1953.85 0
1953.95 0
1954.05 0
1954.16 0
1954.26 0
1954.36 0
1954.46 2
1954.56 7
1954.66 13
1954.77 18
1954.87 21
1954.97 24
1955.07 25
1955.17 27
1955.27 30
1955.38 35
1955.48 42
1955.58 50
1955.68 57
1955.78 62
1955.89 63
1955.99 62
1956.09 57
1956.19 51
1956.29 44
1956.39 39
1956.50 35
1956.60 33
1956.70 33
1956.80 34
1956.90 36
1957.00 40
1957.11 43
1957.21 47
1957.31 50
1957.41 53
1957.51 56
1957.62 58
1957.72 60
1957.82 61
1957.92 63
1958.02 64
1958.12 64
1958.23 63
1958.33 61
1958.43 59
1958.53 57
1958.63 54
1958.74 51
1958.84 47
1958.94 42
1959.04 36
1959.14 28
1959.24 19
1959.35 10
1959.45 4
1959.55 2
1959.65 5
1959.75 13
1959.86 26
1959.96 41
1960.06 55
1960.16 68
1960.26 77
1960.37 82
1960.47 83
1960.57 80
1960.67 76
1960.77 71
1960.87 69
1960.98 68
1961.08 70
1961.18 74
1961.28 80
1961.38 86
1961.49 92
1961.59 97
1961.69 99
1961.79 99
1961.89 98
1962.00 96
1962.10 93
1962.20 91
1962.30 89
1962.40 86
1962.51 83
1962.61 78
1962.71 71
1962.81 63
1962.91 54
1963.01 46
1963.12 39
1963.22 36
1963.32 36
1963.42 38
1963.52 43
1963.63 49
1963.73 55
1963.83 63
1963.93 70
1964.03 79
1964.14 88
1964.24 97
1964.34 107
1964.44 116
1964.54 125
1964.65 132
1964.75 139
1964.85 145
1964.95 151
1965.05 156
1965.16 160
1965.26 164
1965.36 166
1965.46 165
1965.56 160
1965.67 152
1965.77 142
1965.87 129
1965.97 116
1966.07 105
1966.18 94
1966.28 86
1966.38 80
1966.48 75
1966.58 69
1966.69 64
1966.79 58
1966.89 51
1966.99 45
1967.09 40
1967.20 36
1967.30 34
1967.40 33
1967.50 32
1967.60 32
1967.71 31
1967.81 29
1967.91 25
1968.01 20
1968.12 13
1968.22 6
1968.32 0
1968.42 0
1968.52 0
1968.63 0
1968.73 0
1968.83 0
1968.93 0
1969.03 0
1969.14 3
1969.24 6
1969.34 9
1969.44 11
1969.54 13
1969.65 15
1969.75 19
1969.85 24
1969.95 31
1970.06 39
1970.16 47
1970.26 55
1970.36 61
1970.46 66
1970.57 69
1970.67 70
1970.77 70
1970.87 69
1970.97 68
1971.08 69
1971.18 71
1971.28 75
1971.38 81
1971.49 87
1971.59 94
1971.69 99
1971.79 102
1971.89 102
1972.00 102
1972.10 100
1972.20 97
1972.30 95
1972.40 94
1972.51 94
1972.61 96
1972.71 101
1972.81 108
1972.92 117
1973.02 127
1973.12 139
1973.22 151
1973.32 161
1973.43 167
1973.53 170
1973.63 167
1973.73 159
1973.84 148
1973.94 133
1974.04 116
1974.14 99
1974.24 82
1974.35 67
1974.45 54
1974.55 44
1974.65 36
1974.76 30
1974.86 26
1974.96 22
1975.06 19
1975.16 17
1975.27 15
1975.37 13
1975.47 13
1975.57 15
1975.68 19
1975.78 25
1975.88 33
1975.98 41
1976.09 48
1976.19 54
1976.29 58
1976.39 59
1976.49 58
1976.60 56
1976.70 52
1976.80 47
1976.90 43
1977.01 39
1977.11 36
1977.21 35
1977.31 34
1977.42 33
1977.52 33
1977.62 32
1977.72 30
1977.82 27
1977.93 23
1978.03 20
1978.13 18
1978.23 17
1978.34 19
1978.44 24
1978.54 31
1978.64 38
1978.75 46
1978.85 52
1978.95 57
1979.05 61
1979.15 64
1979.26 68
1979.36 73
1979.46 79
1979.56 84
1979.67 88
1979.77 90
1979.87 88
1979.97 83
1980.08 74
1980.18 64
1980.28 54
1980.38 45
1980.49 38
1980.59 36
1980.69 36
1980.79 39
1980.90 41
1981.00 41
1981.10 39
1981.20 34
1981.30 26
1981.41 18
1981.51 9
1981.61 3
1981.71 0
1981.82 0
1981.92 0
1982.02 0
1982.12 1
1982.23 3
1982.33 4
1982.43 5
1982.53 4
1982.64 3
1982.74 1
1982.84 0
1982.94 0
1983.05 0
1983.15 0
1983.25 1
1983.35 5
1983.46 11
1983.56 17
1983.66 22
1983.76 28
1983.87 31
1983.97 34
1984.07 34
1984.17 32
1984.28 29
1984.38 23
1984.48 16
1984.58 9
1984.69 3
1984.79 0
1984.89 0
1984.99 0
1985.10 0
1985.20 4
1985.30 12
1985.40 21
1985.51 30
1985.61 37
1985.71 43
1985.81 46
1985.92 49
1986.02 51
1986.12 55
1986.22 62
1986.33 71
1986.43 83
1986.53 94
1986.63 104
1986.74 111
1986.84 113
1986.94 111
1987.04 106
1987.15 100
1987.25 94
1987.35 89
1987.45 86
1987.56 85
1987.66 85
1987.76 85
1987.86 85
1987.97 84
1988.07 83
1988.17 81
1988.28 78
1988.38 74
1988.48 70
1988.58 66
1988.69 62
1988.79 58
1988.89 54
1988.99 51
1989.10 47
1989.20 44
1989.30 41
1989.40 38
1989.51 38
1989.61 39
1989.71 43
1989.81 49
1989.92 55
1990.02 62
1990.12 68
1990.22 73
1990.33 76
1990.43 78
1990.53 79
1990.64 80
1990.74 81
1990.84 82
1990.94 82
1991.05 80
1991.15 78
1991.25 74
1991.35 68
1991.46 62
1991.56 55
1991.66 47
1991.76 40
1991.87 34
1991.97 29
1992.07 27
1992.18 27
1992.28 30
1992.38 35
1992.48 40
1992.59 46
1992.69 52
1992.79 56
1992.89 59
1993.00 60
1993.10 59
1993.20 56
1993.31 51
1993.41 44
1993.51 39
1993.61 34
1993.72 33
1993.82 34
1993.92 38
1994.02 42
1994.13 47
1994.23 49
1994.33 50
1994.44 48
1994.54 45
1994.64 41
1994.74 36
1994.85 31
1994.95 26
1995.05 21
1995.15 14
1995.26 8
1995.36 2
1995.46 0
1995.57 0
1995.67 0
1995.77 5
1995.87 15
1995.98 26
1996.08 37
1996.18 46
1996.29 52
1996.39 53
1996.49 51
1996.59 45
1996.70 37
1996.80 28
1996.90 19
1997.01 12
1997.11 7
1997.21 5
1997.31 5
1997.42 5
1997.52 5
1997.62 5
1997.72 2
1997.83 0
1997.93 0
1998.03 0
1998.14 0
1998.24 0
1998.34 0
1998.44 1
1998.55 8
1998.65 12
1998.75 15
1998.86 14
1998.96 10
1999.06 4
1999.16 0
1999.27 0
1999.37 0
1999.47 0
1999.58 0
1999.68 0
1999.78 2
1999.89 9
1999.99 16
2000.09 23
2000.19 29
2000.30 34
2000.40 37
2000.50 38
2000.61 39
2000.71 38
2000.81 36
2000.91 34
2001.02 33
2001.12 32
2001.22 33
2001.33 34
2001.43 36
2001.53 37
2001.63 38
2001.74 37
2001.84 34
2001.94 30
2002.05 23
2002.15 15
2002.25 6
2002.36 0
2002.46 0
2002.56 0
2002.66 0
2002.77 0
2002.87 0
2002.97 0
2003.08 0
2003.18 4
2003.28 12
2003.39 18
2003.49 22
2003.59 24
2003.69 23
2003.80 22
2003.90 20
2004.00 19
2004.11 20
2004.21 23
2004.31 27
2004.41 32
2004.52 38
2004.62 43
2004.72 46
2004.83 49
2004.93 50
2005.03 49
2005.14 49
2005.24 49
2005.34 50
2005.45 51
2005.55 53
2005.65 55
2005.75 57
2005.86 58
2005.96 58
2006.06 57
2006.17 56
2006.27 55
2006.37 54
2006.48 53
2006.58 53
2006.68 52
2006.78 51
2006.89 50
2006.99 49
2007.09 47
2007.20 45
2007.30 44
2007.40 42
2007.51 41
2007.61 40
2007.71 40
2007.82 39
2007.92 39
2008.02 38
2008.12 35
2008.23 32
2008.33 28
2008.43 24
2008.54 21
2008.64 19
2008.74 19
2008.85 21
2008.95 25
2009.05 29
2009.16 34
2009.26 37
2009.36 39
2009.47 40
2009.57 39
2009.67 37
2009.77 34
2009.88 32
2009.98 31
2010.08 30
2010.19 30
2010.29 29
2010.39 27
2010.50 24
2010.60 21
2010.70 18
2010.81 17
2010.91 19
2011.01 25
2011.12 36
2011.22 49
2011.32 66
2011.43 83
2011.53 100
2011.63 115
2011.74 127
2011.84 136
2011.94 141
2012.04 143
2012.15 143
2012.25 141
2012.35 137
2012.46 133
2012.56 128
2012.66 122
2012.77 116
2012.87 110
2012.97 104
2013.08 98
2013.18 94
2013.28 90
2013.39 88
2013.49 85
2013.59 83
2013.70 80
2013.80 76
2013.90 71
2014.01 66
2014.11 62
2014.21 59
2014.32 58
2014.42 58
2014.52 60
2014.63 61
2014.73 62
2014.83 61
2014.94 58
2015.04 53
2015.14 46
2015.25 39
2015.35 31
2015.45 23
2015.56 17
2015.66 12
2015.76 11
2015.87 12
2015.97 15
2016.07 20
2016.18 25
2016.28 30
2016.38 34
2016.49 35
2016.59 34
2016.69 32
2016.80 29
2016.90 27
2017.00 26
2017.10 27
2017.21 30
2017.31 34
2017.42 39
2017.52 44
2017.62 47
2017.73 49
2017.83 49
2017.93 48
2018.04 47
2018.14 45
2018.24 43
2018.35 41
2018.45 38
2018.55 35
2018.66 32
2018.76 31
2018.86 31
2018.97 33
2019.07 38
2019.17 45
2019.28 53
2019.38 62
2019.48 70
2019.59 76
2019.69 82
2019.79 87
2019.90 92
2020.00 96
2020.10 100
2020.21 103
2020.31 104
2020.41 105
2020.52 104
2020.62 102
2020.72 100
2020.83 99
2020.93 100
2021.03 102
2021.14 105
2021.24 109
2021.34 112
2021.45 113
2021.55 111
2021.65 106
2021.76 99
2021.86 90
2021.96 81
2022.07 72
2022.17 65
2022.27 60
2022.38 56
2022.48 53
2022.59 50
2022.69 46
2022.79 41
2022.90 35
2023.00 30
2023.10 26
2023.21 23
2023.31 22
2023.41 24
2023.52 28
2023.62 33
2023.72 38
2023.83 43
2023.93 46
2024.03 45
2024.14 42
2024.24 35
2024.34 27
2024.45 19
2024.55 12
2024.66 7
2024.76 6
2024.86 8
2024.97 12
2025.07 19
2025.17 25
2025.28 31
2025.38 34
2025.48 34
2025.59 31
2025.69 27
2025.79 24
2025.90 21
2026.00 20
2026.10 21
2026.21 23
2026.31 24
2026.42 25
2026.52 25
2026.62 23
2026.73 21
2026.83 19
2026.93 19
2027.04 19
2027.14 21
2027.24 22
2027.35 24
2027.45 24
2027.56 24
2027.66 22
2027.76 19
2027.87 17
2027.97 15
2028.07 14
2028.18 15
2028.28 18
2028.38 22
2028.49 27
2028.59 31
2028.69 34
2028.80 36
2028.90 37
2029.01 37
2029.11 37
2029.21 38
2029.32 41
2029.42 47
2029.52 55
2029.63 65
2029.73 74
2029.83 83
2029.94 90
2030.04 94
2030.15 95
2030.25 94
2030.35 92
2030.46 90
2030.56 91
2030.66 94
2030.77 100
2030.87 109
2030.98 121
2031.08 134
2031.18 146
2031.29 157
2031.39 165
2031.49 168
2031.60 168
2031.70 163
2031.80 156
2031.91 146
2032.01 136
2032.12 125
2032.22 114
2032.32 104
2032.43 94
2032.53 85
2032.63 77
2032.74 70
2032.84 64
2032.95 60
2033.05 59
2033.15 59
2033.26 61
2033.36 64
2033.46 68
2033.57 71
2033.67 72
2033.78 71
2033.88 66
2033.98 60
2034.09 52
2034.19 44
2034.29 37
2034.40 32
2034.50 30
2034.61 30
2034.71 31
2034.81 32
2034.92 32
2035.02 32
2035.12 30
2035.23 29
2035.33 28
2035.44 28
2035.54 30
2035.64 33
2035.75 38
2035.85 43
2035.96 48
2036.06 52
2036.16 54
2036.27 55
2036.37 54
2036.47 51
2036.58 49
2036.68 46
2036.79 44
2036.89 44
2036.99 46
2037.10 48
2037.20 51
2037.31 52
2037.41 53
2037.51 52
2037.62 51
2037.72 50
2037.82 49
2037.93 49
2038.03 51
2038.14 53
2038.24 56
2038.34 60
2038.45 63
2038.55 67
2038.66 72
2038.76 77
2038.86 83
2038.97 89
2039.07 94
2039.17 97
2039.28 97
2039.38 95
2039.49 90
2039.59 84
2039.69 78
2039.80 72
2039.90 68
2040.01 65
2040.11 63
2040.21 63
2040.32 63
2040.42 64
2040.53 65
2040.63 66
2040.73 68
2040.84 70
2040.94 71
2041.05 72
2041.15 71
2041.25 70
2041.36 68
2041.46 66
2041.57 65
2041.67 66
2041.77 68
2041.88 72
2041.98 78
2042.08 84
2042.19 90
2042.29 94
2042.40 97
2042.50 97
2042.60 95
2042.71 91
2042.81 86
2042.92 80
2043.02 76
2043.12 73
2043.23 72
2043.33 72
2043.44 74
2043.54 76
2043.64 77
2043.75 76
2043.85 73
2043.96 67
2044.06 60
2044.16 51
2044.27 42
2044.37 34
2044.48 27
2044.58 22
2044.68 19
2044.79 18
2044.89 20
2045.00 24
2045.10 30
2045.21 36
2045.31 42
2045.41 47
2045.52 49
2045.62 49
2045.73 46
2045.83 41
2045.93 35
2046.04 29
2046.14 24
2046.25 20
2046.35 17
2046.45 16
2046.56 16
2046.66 16
2046.77 16
2046.87 17
2046.97 18
2047.08 20
2047.18 24
2047.29 28
2047.39 33
2047.49 37
2047.60 41
2047.70 44
2047.81 47
2047.91 49
2048.02 52
2048.12 54
2048.22 57
2048.33 59
2048.43 61
2048.54 62
2048.64 62
2048.74 62
2048.85 62
2048.95 62
2049.06 62
2049.16 63
2049.27 64
2049.37 66
2049.47 69
2049.58 72
2049.68 76
2049.79 81
2049.89 87
2049.99 92
2050.10 98
2050.20 104
2050.31 108
2050.41 112
2050.52 115
2050.62 116
2050.72 118
2050.83 119
2050.93 121
2051.04 122
2051.14 123
2051.24 124
2051.35 123
2051.45 121
2051.56 119
2051.66 116
2051.77 115
2051.87 116
2051.97 120
2052.08 124
2052.18 130
2052.29 135
2052.39 138
2052.50 138
2052.60 136
2052.70 133
2052.81 129
2052.91 125
2053.02 122
2053.12 119
2053.22 118
2053.33 117
2053.43 116
2053.54 115
2053.64 113
2053.75 109
2053.85 104
2053.95 97
2054.06 89
2054.16 79
2054.27 69
2054.37 59
2054.48 50
2054.58 41
2054.68 34
2054.79 26
2054.89 19
2055.00 12
2055.10 5
2055.21 0
2055.31 0
2055.41 0
2055.52 0
2055.62 0
2055.73 0
2055.83 1
2055.94 1
2056.04 1
2056.14 0
2056.25 0
2056.35 0
2056.46 0
2056.56 0
2056.67 0
2056.77 0
2056.88 0
2056.98 0
2057.08 0
2057.19 1
2057.29 5
2057.40 10
2057.50 16
2057.61 23
2057.71 30
2057.81 37
2057.92 43
2058.02 47
2058.13 49
2058.23 49
2058.34 47
2058.44 44
2058.55 40
2058.65 38
2058.75 37
2058.86 37
2058.96 38
2059.07 38
2059.17 36
2059.28 33
2059.38 27
2059.48 19
2059.59 11
2059.69 3
2059.80 0
2059.90 0
2060.01 0
2060.11 0
2060.22 0
2060.32 5
2060.42 10
2060.53 14
2060.63 16
2060.74 17
2060.84 17
2060.95 16
2061.05 14
2061.16 13
2061.26 12
2061.36 12
2061.47 13
2061.57 17
2061.68 22
2061.78 29
2061.89 37
2061.99 46
2062.10 53
2062.20 60
2062.30 64
2062.41 67
2062.51 68
2062.62 68
2062.72 67
2062.83 65
2062.93 63
2063.04 61
2063.14 58
2063.25 55
2063.35 52
2063.45 49
2063.56 48
2063.66 49
2063.77 51
2063.87 55
2063.98 60
2064.08 66
2064.19 72
2064.29 76
2064.39 79
2064.50 80
2064.60 81
2064.71 82
2064.81 82
2064.92 82
2065.02 82
2065.13 81
2065.23 80
2065.34 76
2065.44 71
2065.54 64
2065.65 56
2065.75 48
2065.86 40
2065.96 34
2066.07 31
2066.17 30
2066.28 30
2066.38 31
2066.49 31
2066.59 30
2066.70 27
2066.80 24
2066.90 20
2067.01 16
2067.11 14
2067.22 13
2067.32 12
2067.43 12
2067.53 11
2067.64 10
2067.74 9
2067.85 8
2067.95 9
2068.06 10
2068.16 13
2068.26 17
2068.37 21
2068.47 25
2068.58 28
2068.68 29
2068.79 29
2068.89 27
2069.00 23
2069.10 20
2069.21 17
2069.31 14
2069.42 13
2069.52 12
2069.62 13
2069.73 14
2069.83 16
2069.94 19
2070.04 23
2070.15 28
2070.25 34
2070.36 41
2070.46 49
2070.57 57
2070.67 65
2070.78 73
2070.88 81
2070.99 88
2071.09 93
2071.20 97
2071.30 98
2071.40 96
2071.51 91
2071.61 85
2071.72 79
2071.82 75
2071.93 72
2072.03 72
2072.14 74
2072.24 76
2072.35 78
2072.45 78
2072.56 76
2072.66 71
2072.77 64
2072.87 56
2072.98 46
2073.08 36
2073.18 26
2073.29 18
2073.39 10
2073.50 4
2073.60 0
2073.71 0
2073.81 0
2073.92 4
2074.02 13
2074.13 26
2074.23 42
2074.34 60
2074.44 77
2074.55 92
2074.65 101
2074.76 106
2074.86 106
2074.97 102
2075.07 97
2075.18 92
2075.28 89
2075.39 88
2075.49 88
2075.60 88
2075.70 88
2075.80 85
2075.91 79
2076.01 70
2076.12 60
2076.22 49
2076.33 40
2076.43 33
2076.54 31
2076.64 33
2076.75 38
2076.85 46
2076.96 55
2077.06 62
2077.17 66
2077.27 68
2077.38 67
2077.48 63
2077.59 58
2077.69 53
2077.80 50
2077.90 48
2078.01 49
2078.11 52
2078.22 55
2078.32 60
2078.43 64
2078.53 66
2078.64 68
2078.74 68
2078.85 69
2078.95 70
2079.06 72
2079.16 77
2079.27 83
2079.37 89
2079.48 95
2079.58 97
2079.68 96
2079.79 91
2079.89 81
2080.00 69
2080.10 55
2080.21 42
2080.31 31
2080.42 23
2080.52 18
2080.63 16
2080.73 18
2080.84 21
2080.94 25
2081.05 30
2081.15 34
2081.26 37
2081.36 39
2081.47 40
2081.57 41
2081.68 43
2081.78 45
2081.89 49
2081.99 54
2082.10 59
2082.20 66
2082.31 72
2082.41 77
2082.52 82
2082.62 85
2082.73 87
2082.83 87
2082.94 87
2083.04 87
2083.15 88
2083.25 89
2083.36 92
2083.46 94
2083.57 97
2083.67 99
2083.78 102
2083.88 104
2083.99 107
2084.09 111
2084.20 114
2084.30 118
2084.41 121
2084.51 122
2084.62 120
2084.72 116
2084.83 110
2084.93 101
2085.04 92
2085.14 81
2085.25 71
2085.35 61
2085.46 54
2085.56 49
2085.67 47
2085.77 49
2085.88 54
2085.98 61
2086.09 70
2086.19 79
2086.30 85
2086.41 88
2086.51 88
2086.62 85
2086.72 80
2086.83 76
2086.93 74
2087.04 75
2087.14 81
2087.25 90
2087.35 100
2087.46 112
2087.56 121
2087.67 127
2087.77 129
2087.88 128
2087.98 123
2088.09 115
2088.19 106
2088.30 97
2088.40 87
2088.51 77
2088.61 66
2088.72 57
2088.82 48
2088.93 43
2089.03 40
2089.14 41
2089.24 44
2089.35 48
2089.45 51
2089.56 49
2089.66 43
2089.77 32
2089.87 18
2089.98 3
2090.08 0
2090.19 0
2090.30 0
2090.40 0
2090.51 0
2090.61 0
2090.72 1
2090.82 7
2090.93 11
2091.03 13
2091.14 14
2091.24 14
2091.35 14
2091.45 15
2091.56 15
2091.66 16
2091.77 17
2091.87 19
2091.98 22
2092.08 25
2092.19 29
2092.29 35
2092.40 41
2092.50 49
2092.61 57
2092.72 65
2092.82 71
2092.93 74
2093.03 74
2093.14 70
2093.24 63
2093.35 55
2093.45 47
2093.56 40
2093.66 36
2093.77 33
2093.87 33
2093.98 34
2094.08 35
2094.19 37
2094.29 39
2094.40 42
2094.50 45
2094.61 48
2094.72 51
2094.82 54
2094.93 58
2095.03 62
2095.14 66
2095.24 72
2095.35 78
2095.45 84
2095.56 88
2095.66 89
2095.77 87
2095.87 82
2095.98 76
2096.08 68
2096.19 60
2096.30 53
2096.40 47
2096.51 42
2096.61 38
2096.72 35
2096.82 32
2096.93 29
2097.03 25
2097.14 22
2097.24 18
2097.35 13
2097.45 9
2097.56 5
2097.66 1
2097.77 0
2097.88 0
2097.98 0
2098.09 0
2098.19 0
2098.30 0
2098.40 0
2098.51 0
2098.61 0
2098.72 2
2098.82 4
2098.93 8
2099.03 13
2099.14 21
2099.25 30
2099.35 41
2099.46 53
2099.56 65
2099.67 77
2099.77 86
2099.88 91
2099.98 91
2100.09 87
2100.19 79
2100.30 69
2100.41 59
2100.51 50
2100.62 44
2100.72 41
2100.83 41
2100.93 43
2101.04 45
2101.14 47
2101.25 48
2101.35 48
2101.46 47
2101.57 47
2101.67 46
2101.78 46
2101.88 46
2101.99 46
2102.09 47
2102.20 48
2102.30 50
2102.41 53
2102.51 57
2102.62 62
2102.73 69
2102.83 77
2102.94 86
2103.04 95
2103.15 104
2103.25 111
2103.36 116
2103.46 118
2103.57 117
2103.68 115
2103.78 112
2103.89 109
2103.99 107
2104.10 106
2104.20 107
2104.31 107
2104.41 106
2104.52 103
2104.62 98
2104.73 90
2104.84 83
2104.94 75
2105.05 70
2105.15 66
2105.26 65
2105.36 65
2105.47 64
2105.57 63
2105.68 59
2105.79 54
2105.89 47
2106.00 39
2106.10 32
2106.21 27
2106.31 24
2106.42 24
2106.53 27
2106.63 32
2106.74 38
2106.84 44
2106.95 49
2107.05 53
2107.16 56
2107.26 59
2107.37 63
2107.48 68
2107.58 74
2107.69 80
2107.79 83
2107.90 82
2108.00 76
2108.11 66
2108.21 51
2108.32 35
2108.43 19
2108.53 5
2108.64 0
2108.74 0
2108.85 0
2108.95 0
2109.06 0
2109.17 0
2109.27 3
2109.38 10
2109.48 17
2109.59 23
2109.69 29
2109.80 32
2109.91 33
2110.01 31
2110.12 27
2110.22 23
2110.33 19
2110.43 18
2110.54 19
2110.65 24
2110.75 31
2110.86 37
2110.96 43
2111.07 46
2111.17 47
2111.28 44
2111.39 41
2111.49 37
2111.60 33
2111.70 29
2111.81 26
2111.91 22
2112.02 18
2112.13 14
2112.23 11
2112.34 10
2112.44 10
2112.55 12
2112.65 15
2112.76 17
2112.87 18
2112.97 16
2113.08 12
2113.18 7
2113.29 3
2113.39 0
2113.50 0
2113.61 2
2113.71 7
2113.82 13
2113.92 19
2114.03 24
2114.13 26
2114.24 25
2114.35 21
2114.45 15
2114.56 8
2114.66 2
2114.77 0
2114.88 0
2114.98 0
2115.09 0
2115.19 0
2115.30 0
2115.40 0
2115.51 0
2115.62 0
2115.72 0
2115.83 2
2115.93 5
2116.04 9
2116.14 13
2116.25 16
2116.36 18
2116.46 22
2116.57 27
2116.67 34
2116.78 44
2116.89 55
2116.99 66
2117.10 76
2117.20 83
2117.31 86
2117.42 87
2117.52 86
2117.63 84
2117.73 82
2117.84 80
2117.94 79
2118.05 79
2118.16 79
2118.26 79
2118.37 79
2118.47 77
2118.58 72
2118.69 65
2118.79 55
2118.90 44
2119.00 32
2119.11 23
2119.22 18
2119.32 18
2119.43 23
2119.53 32
2119.64 43
2119.74 55
2119.85 64
2119.96 72
2120.06 78
2120.17 82
2120.27 85
2120.38 88
2120.49 90
2120.59 92
2120.70 92
2120.80 91
2120.91 90
2121.02 89
2121.12 88
2121.23 89
2121.33 91
2121.44 94
2121.55 96
2121.65 98
2121.76 98
2121.86 96
2121.97 93
2122.08 90
2122.18 87
2122.29 84
2122.39 83
2122.50 83
2122.61 83
2122.71 84
2122.82 86
2122.92 89
2123.03 93
2123.14 97
2123.24 101
2123.35 105
2123.45 107
2123.56 107
2123.67 106
2123.77 104
2123.88 101
2123.98 98
2124.09 95
2124.20 91
2124.30 88
2124.41 84
2124.51 80
2124.62 75
2124.73 70
2124.83 65
2124.94 61
2125.04 57
2125.15 53
2125.26 50
2125.36 47
2125.47 43
2125.57 40
2125.68 38
2125.79 36
2125.89 35
2126.00 36
2126.10 39
2126.21 44
2126.32 50
2126.42 57
2126.53 64
2126.64 71
2126.74 77
2126.85 82
2126.95 85
2127.06 85
2127.17 84
2127.27 82
2127.38 77
2127.48 71
2127.59 64
2127.70 56
2127.80 48
2127.91 39
2128.01 30
2128.12 22
2128.23 14
2128.33 7
2128.44 1
2128.55 0
2128.65 0
2128.76 0
2128.86 3
2128.97 10
2129.08 18
2129.18 27
2129.29 36
2129.39 45
2129.50 54
2129.61 61
2129.71 67
2129.82 71
2129.93 73
2130.03 73
2130.14 69
2130.24 63
2130.35 54
2130.46 44
2130.56 32
2130.67 21
2130.77 11
2130.88 3
2130.99 0
2131.09 0
2131.20 0
2131.31 0
2131.41 0
2131.52 0
2131.62 0
2131.73 0
2131.84 0
2131.94 8
2132.05 20
2132.16 33
2132.26 46
2132.37 58
2132.47 70
2132.58 80
2132.69 88
2132.79 94
2132.90 100
2133.01 104
2133.11 107
2133.22 109
2133.32 111
2133.43 113
2133.54 115
2133.64 117
2133.75 119
2133.86 119
2133.96 118
2134.07 116
2134.17 111
2134.28 106
2134.39 99
2134.49 93
2134.60 87
2134.71 83
2134.81 80
2134.92 78
2135.02 76
2135.13 76
2135.24 75
2135.34 75
2135.45 74
2135.56 75
2135.66 76
2135.77 81
2135.88 88
2135.98 98
2136.09 111
2136.19 126
2136.30 139
2136.41 150
2136.51 156
2136.62 157
2136.73 152
2136.83 144
2136.94 134
2137.05 123
2137.15 115
2137.26 110
2137.36 108
2137.47 109
2137.58 113
2137.68 116
2137.79 119
2137.90 121
2138.00 121
2138.11 120
2138.22 119
2138.32 118
2138.43 118
2138.53 120
2138.64 122
2138.75 124
2138.85 125
2138.96 124
2139.07 122
2139.17 118
2139.28 113
2139.39 108
2139.49 104
2139.60 101
2139.70 100
2139.81 100
2139.92 101
2140.02 102
2140.13 103
2140.24 103
2140.34 103
2140.45 104
2140.56 105
2140.66 108
2140.77 112
2140.88 115
2140.98 117
2141.09 117
2141.19 113
2141.30 105
2141.41 93
2141.51 79
2141.62 63
2141.73 49
2141.83 38
2141.94 31
2142.05 29
2142.15 31
2142.26 36
2142.37 42
2142.47 47
2142.58 50
2142.69 50
2142.79 49
2142.90 45
2143.00 42
2143.11 39
2143.22 38
2143.32 39
2143.43 40
2143.54 43
2143.64 46
2143.75 49
2143.86 52
2143.96 53
2144.07 53
2144.18 53
2144.28 52
2144.39 51
2144.50 51
2144.60 50
2144.71 51
2144.82 51
2144.92 52
2145.03 52
2145.14 51
2145.24 49
2145.35 45
2145.46 39
2145.56 32
2145.67 24
2145.77 16
2145.88 8
2145.99 2
2146.09 0
2146.20 0
2146.31 0
2146.41 5
2146.52 13
2146.63 23
2146.73 34
2146.84 45
2146.95 55
2147.05 64
2147.16 73
2147.27 83
2147.37 93
2147.48 104
2147.59 115
2147.69 125
2147.80 132
2147.91 136
2148.01 137
2148.12 134
2148.23 129
2148.33 124
2148.44 120
2148.55 117
2148.65 117
2148.76 117
2148.87 118
2148.97 119
2149.08 119
2149.19 119
2149.29 118
2149.40 117
2149.51 115
2149.61 113
2149.72 111
2149.83 109
2149.93 105
2150.04 102
2150.15 99
2150.25 97
2150.36 97
2150.47 99
2150.57 103
2150.68 108
2150.79 113
2150.89 119
2151.00 125
2151.11 130
2151.21 135
2151.32 139
2151.43 141
2151.53 142
2151.64 141
2151.75 137
2151.85 130
2151.96 122
2152.07 114
2152.17 106
2152.28 101
2152.39 99
2152.49 100
2152.60 103
2152.71 106
2152.81 109
2152.92 110
2153.03 110
2153.13 107
2153.24 103
2153.35 100
2153.45 97
2153.56 96
2153.67 96
2153.77 98
2153.88 99
2153.99 99
2154.10 98
2154.20 96
2154.31 92
2154.42 87
2154.52 82
2154.63 78
2154.74 75
2154.84 73
2154.95 72
2155.06 70
2155.16 68
2155.27 65
2155.38 60
2155.48 54
2155.59 47
2155.70 40
2155.80 35
2155.91 32
2156.02 31
2156.12 32
2156.23 36
2156.34 41
2156.44 49
2156.55 58
2156.66 67
2156.77 75
2156.87 82
2156.98 84
2157.09 83
2157.19 77
2157.30 69
2157.41 59
2157.51 51
2157.62 46
2157.73 46
2157.83 49
2157.94 56
2158.05 63
2158.15 70
2158.26 73
2158.37 73
2158.48 68
2158.58 61
2158.69 51
2158.80 42
2158.90 35
2159.01 30
2159.12 29
2159.22 31
2159.33 36
2159.44 44
2159.54 53
2159.65 65
2159.76 76
2159.86 86
2159.97 95
2160.08 101
2160.19 103
2160.29 101
2160.40 96
2160.51 88
2160.61 78
2160.72 68
2160.83 58
2160.93 48
2161.04 40
2161.15 34
2161.26 29
2161.36 25
2161.47 23
2161.58 23
2161.68 24
2161.79 27
2161.90 32
2162.00 39
2162.11 46
2162.22 53
2162.32 61
2162.43 67
2162.54 72
2162.65 76
2162.75 77
2162.86 76
2162.97 72
2163.07 66
2163.18 58
2163.29 50
2163.39 43
2163.50 39
2163.61 39
2163.72 42
2163.82 49
2163.93 56
2164.04 64
2164.14 70
2164.25 73
2164.36 74
2164.46 71
2164.57 67
2164.68 63
2164.79 60
2164.89 59
2165.00 61
2165.11 66
2165.21 73
2165.32 81
2165.43 88
2165.54 93
2165.64 96
2165.75 96
2165.86 95
2165.96 92
2166.07 90
2166.18 87
2166.28 83
2166.39 79
2166.50 73
2166.61 65
2166.71 57
2166.82 50
2166.93 45
2167.03 43
2167.14 45
2167.25 50
2167.36 56
2167.46 61
2167.57 63
2167.68 61
2167.78 57
2167.89 49
2168.00 41
2168.11 33
2168.21 27
2168.32 23
2168.43 21
2168.53 21
2168.64 24
2168.75 29
2168.86 35
2168.96 42
2169.07 48
2169.18 52
2169.28 55
2169.39 54
2169.50 51
2169.61 46
2169.71 40
2169.82 33
2169.93 28
2170.03 22
2170.14 18
2170.25 14
2170.36 12
2170.46 10
2170.57 9
2170.68 10
2170.78 12
2170.89 15
2171.00 18
2171.11 21
2171.21 23
2171.32 24
2171.43 24
2171.53 23
2171.64 23
2171.75 23
2171.86 25
2171.96 29
2172.07 34
2172.18 40
2172.28 47
2172.39 54
2172.50 60
2172.61 67
2172.71 73
2172.82 78
2172.93 83
2173.04 88
2173.14 91
2173.25 92
2173.36 92
2173.46 90
2173.57 87
2173.68 83
2173.79 80
2173.89 77
2174.00 75
2174.11 73
2174.22 73
2174.32 72
2174.43 71
2174.54 70
2174.64 67
2174.75 63
2174.86 59
2174.97 54
2175.07 49
2175.18 44
2175.29 40
2175.40 37
2175.50 35
2175.61 34
2175.72 33
2175.82 32
2175.93 31
2176.04 28
2176.15 23
2176.25 17
2176.36 10
2176.47 3
2176.58 0
2176.68 0
2176.79 0
2176.90 0
2177.01 0
2177.11 0
2177.22 0
2177.33 0
2177.43 5
2177.54 13
2177.65 21
2177.76 27
2177.86 29
2177.97 27
2178.08 24
2178.19 19
2178.29 15
2178.40 13
2178.51 12
2178.62 12
2178.72 13
2178.83 15
2178.94 18
2179.05 21
2179.15 26
2179.26 32
2179.37 39
2179.47 46
2179.58 54
2179.69 60
2179.80 67
2179.90 73
2180.01 79
2180.12 85
2180.23 91
2180.33 97
2180.44 101
2180.55 103
2180.66 103
2180.76 101
2180.87 99
2180.98 98
2181.09 99
2181.19 101
2181.30 106
2181.41 111
2181.52 117
2181.62 122
2181.73 127
2181.84 132
2181.95 137
2182.05 143
2182.16 150
2182.27 157
2182.38 164
2182.48 171
2182.59 177
2182.70 181
2182.81 185
2182.91 189
2183.02 192
2183.13 193
2183.24 193
2183.34 190
2183.45 186
2183.56 180
2183.67 174
2183.77 169
2183.88 166
2183.99 167
2184.10 171
2184.20 177
2184.31 184
2184.42 190
2184.53 195
2184.63 198
2184.74 199
2184.85 199
2184.96 198
2185.06 199
2185.17 200
2185.28 201
2185.39 202
2185.49 203
2185.60 203
2185.71 201
2185.82 198
2185.92 194
2186.03 189
2186.14 184
2186.25 178
2186.35 172
2186.46 165
2186.57 158
2186.68 150
2186.78 142
2186.89 135
2187.00 128
2187.11 124
2187.21 121
2187.32 121
2187.43 124
2187.54 129
2187.64 136
2187.75 144
2187.86 152
2187.97 159
2188.08 164
2188.18 168
2188.29 169
2188.40 169
2188.51 168
2188.61 165
2188.72 160
2188.83 154
2188.94 145
2189.04 135
2189.15 124
2189.26 112
2189.37 100
2189.47 89
2189.58 79
2189.69 70
2189.80 61
2189.91 52
2190.01 43
2190.12 33
2190.23 24
2190.34 17
2190.44 12
2190.55 11
2190.66 12
2190.77 15
2190.87 20
2190.98 24
2191.09 28
2191.20 31
2191.30 34
2191.41 37
2191.52 42
2191.63 50
2191.74 59
2191.84 69
2191.95 79
2192.06 88
2192.17 94
2192.27 96
2192.38 94
2192.49 89
2192.60 82
2192.70 75
2192.81 70
2192.92 67
2193.03 66
2193.14 67
2193.24 69
2193.35 69
2193.46 67
2193.57 62
2193.67 54
2193.78 45
2193.89 35
2194.00 26
2194.11 19
2194.21 14
2194.32 11
2194.43 10
2194.54 9
2194.64 9
2194.75 7
2194.86 5
2194.97 3
2195.08 1
2195.18 0
2195.29 0
2195.40 0
2195.51 0
2195.61 0
2195.72 0
2195.83 0
2195.94 0
2196.05 3
2196.15 9
2196.26 17
2196.37 26
2196.48 35
2196.58 42
2196.69 48
2196.80 51
2196.91 51
2197.02 50
2197.12 46
2197.23 41
2197.34 36
2197.45 31
2197.56 26
2197.66 23
2197.77 21
2197.88 20
2197.99 21
2198.09 21
2198.20 23
2198.31 25
2198.42 26
2198.53 28
2198.63 29
2198.74 29
2198.85 29
2198.96 28
2199.07 26
2199.17 25
2199.28 24
2199.39 23
2199.50 23
2199.60 22
2199.71 22
2199.82 21
2199.93 21
2200.04 21
2200.14 22
2200.25 24
2200.36 28
2200.47 33
2200.58 39
2200.68 44
2200.79 47
2200.90 48
2201.01 46
2201.12 42
2201.22 36
2201.33 30
2201.44 24
2201.55 20
2201.66 18
2201.76 18
2201.87 19
2201.98 22
2202.09 26
2202.19 32
2202.30 39
2202.41 46
2202.52 54
2202.63 61
2202.73 67
2202.84 71
2202.95 72
2203.06 69
2203.17 64
2203.27 58
2203.38 51
2203.49 44
2203.60 37
2203.71 31
2203.81 26
2203.92 22
2204.03 20
2204.14 18
2204.25 18
2204.35 19
2204.46 19
2204.57 20
2204.68 19
2204.79 17
2204.89 14
2205.00 12
2205.11 9
2205.22 8
2205.33 9
2205.43 12
2205.54 18
2205.65 25
2205.76 33
2205.87 41
2205.97 49
2206.08 54
2206.19 58
2206.30 60
2206.41 61
2206.52 61
2206.62 61
2206.73 59
2206.84 58
2206.95 56
2207.06 53
2207.16 49
2207.27 45
2207.38 42
2207.49 38
2207.60 35
2207.70 33
2207.81 33
2207.92 33
2208.03 35
2208.14 39
2208.24 44
2208.35 50
2208.46 54
2208.57 57
2208.68 56
2208.79 51
2208.89 43
2209.00 34
2209.11 25
2209.22 18
2209.33 16
2209.43 18
2209.54 24
2209.65 32
2209.76 40
2209.87 47
2209.97 50
2210.08 50
2210.19 46
2210.30 41
2210.41 36
2210.52 31
2210.62 27
2210.73 26
2210.84 26
2210.95 27
2211.06 28
2211.16 29
2211.27 28
2211.38 26
2211.49 25
2211.60 24
2211.71 25
2211.81 29
2211.92 36
2212.03 44
2212.14 53
2212.25 61
2212.35 68
2212.46 72
2212.57 75
2212.68 76
2212.79 77
2212.90 78
2213.00 79
2213.11 81
2213.22 84
2213.33 86
2213.44 87
2213.54 87
2213.65 86
2213.76 83
2213.87 78
2213.98 73
2214.09 68
2214.19 63
2214.30 59
2214.41 57
2214.52 57
2214.63 58
2214.74 60
2214.84 63
2214.95 66
2215.06 69
2215.17 72
2215.28 75
2215.39 78
2215.49 79
2215.60 78
2215.71 77
2215.82 74
2215.93 71
2216.03 67
2216.14 64
2216.25 61
2216.36 59
2216.47 58
2216.58 56
2216.68 55
2216.79 54
2216.90 53
2217.01 54
2217.12 56
2217.23 58
2217.33 61
2217.44 64
2217.55 67
2217.66 69
2217.77 70
2217.88 71
2217.98 72
2218.09 73
2218.20 76
2218.31 80
2218.42 86
2218.53 93
2218.63 102
2218.74 109
2218.85 115
2218.96 118
2219.07 118
2219.18 115
2219.28 108
2219.39 98
2219.50 88
2219.61 78
2219.72 68
2219.83 60
2219.94 54
2220.04 50
2220.15 48
2220.26 47
2220.37 46
2220.48 46
2220.59 47
2220.69 46
2220.80 46
2220.91 45
2221.02 43
2221.13 40
2221.24 35
2221.34 30
2221.45 25
2221.56 21
2221.67 19
2221.78 20
2221.89 23
2222.00 28
2222.10 35
2222.21 42
2222.32 49
2222.43 54
2222.54 59
2222.65 62
2222.75 65
2222.86 67
2222.97 69
2223.08 71
2223.19 71
2223.30 71
2223.41 69
2223.51 65
2223.62 61
2223.73 55
2223.84 50
2223.95 45
2224.06 42
2224.16 39
2224.27 37
2224.38 37
2224.49 36
2224.60 35
2224.71 33
2224.82 30
2224.92 26
2225.03 21
2225.14 16
2225.25 11
2225.36 9
2225.47 8
2225.58 10
2225.68 14
2225.79 20
2225.90 26
2226.01 32
2226.12 38
2226.23 41
2226.33 41
2226.44 38
2226.55 32
2226.66 23
2226.77 13
2226.88 1
2226.99 0
2227.09 0
2227.20 0
2227.31 0
2227.42 0
2227.53 0
2227.64 0
2227.75 2
2227.85 15
2227.96 27
2228.07 37
2228.18 44
2228.29 48
2228.40 49
2228.51 49
2228.61 47
2228.72 44
2228.83 40
2228.94 36
2229.05 31
2229.16 27
2229.27 24
2229.38 22
2229.48 20
2229.59 19
2229.70 18
2229.81 18
2229.92 19
2230.03 20
2230.14 23
2230.24 27
2230.35 32
2230.46 38
2230.57 43
2230.68 46
2230.79 48
2230.90 47
2231.00 44
2231.11 39
2231.22 33
2231.33 26
2231.44 19
2231.55 13
2231.66 9
2231.77 8
2231.87 9
2231.98 12
2232.09 16
2232.20 20
2232.31 24
2232.42 27
2232.53 28
2232.63 29
2232.74 29
2232.85 28
2232.96 28
2233.07 27
2233.18 26
2233.29 25
2233.40 24
2233.50 22
2233.61 21
2233.72 19
2233.83 19
2233.94 20
2234.05 22
2234.16 26
2234.27 32
2234.37 39
2234.48 47
2234.59 54
2234.70 59
2234.81 62
2234.92 61
2235.03 57
2235.14 51
2235.24 44
2235.35 38
2235.46 34
2235.57 32
2235.68 32
2235.79 34
2235.90 37
2236.01 39
2236.11 40
2236.22 39
2236.33 37
2236.44 33
2236.55 29
2236.66 25
2236.77 23
2236.88 23
2236.98 24
2237.09 26
2237.20 28
2237.31 30
2237.42 31
2237.53 31
2237.64 32
2237.75 33
2237.86 34
2237.96 36
2238.07 38
2238.18 39
2238.29 38
2238.40 36
2238.51 32
2238.62 29
2238.73 28
2238.83 30
2238.94 35
2239.05 44
2239.16 56
2239.27 68
2239.38 81
2239.49 92
2239.60 103
2239.71 112
2239.81 120
2239.92 127
2240.03 131
2240.14 132
2240.25 131
2240.36 126
2240.47 120
2240.58 112
2240.69 105
2240.79 100
2240.90 97
2241.01 95
2241.12 96
2241.23 96
2241.34 95
2241.45 92
2241.56 87
2241.67 79
2241.77 70
2241.88 61
2241.99 53
2242.10 48
2242.21 46
2242.32 47
2242.43 51
2242.54 58
2242.65 66
2242.76 75
2242.86 85
2242.97 95
2243.08 104
2243.19 112
2243.30 119
2243.41 124
2243.52 127
2243.63 127
2243.74 125
2243.84 122
2243.95 117
2244.06 111
2244.17 105
2244.28 99
2244.39 92
2244.50 84
2244.61 77
2244.72 68
2244.83 59
2244.93 49
2245.04 40
2245.15 31
2245.26 25
2245.37 21
2245.48 20
2245.59 23
2245.70 30
2245.81 41
2245.92 53
2246.02 66
2246.13 79
2246.24 88
2246.35 94
2246.46 96
2246.57 93
2246.68 85
2246.79 75
2246.90 62
2247.01 48
2247.11 33
2247.22 20
2247.33 7
2247.44 0
2247.55 0
2247.66 0
2247.77 0
2247.88 0
2247.99 0
2248.10 0
2248.21 0
2248.31 2
2248.42 11
2248.53 19
2248.64 27
2248.75 34
2248.86 39
2248.97 42
2249.08 44
2249.19 43
2249.30 41
2249.41 38
2249.51 34
2249.62 30
2249.73 26
2249.84 24
2249.95 23
2250.06 23
2250.17 24
2250.28 28
2250.39 34
2250.50 42
2250.61 52
2250.71 63
2250.82 74
2250.93 83
2251.04 88
2251.15 88
2251.26 84
2251.37 76
2251.48 67
2251.59 59
2251.70 53
2251.81 50
2251.92 50
2252.02 50
2252.13 50
2252.24 49
2252.35 45
2252.46 40
2252.57 35
2252.68 30
2252.79 28
2252.90 28
2253.01 32
2253.12 37
2253.23 43
2253.33 50
2253.44 55
2253.55 59
2253.66 61
2253.77 62
2253.88 61
2253.99 60
2254.10 58
2254.21 55
2254.32 53
2254.43 50
2254.54 48
2254.65 46
2254.75 45
2254.86 43
2254.97 41
2255.08 38
2255.19 35
2255.30 32
2255.41 30
2255.52 30
2255.63 31
2255.74 35
2255.85 40
2255.96 47
2256.07 55
2256.18 63
2256.28 73
2256.39 82
2256.50 92
2256.61 103
2256.72 112
2256.83 120
2256.94 125
2257.05 126
2257.16 122
2257.27 114
2257.38 101
2257.49 86
2257.60 69
2257.71 53
2257.81 38
2257.92 26
2258.03 18
2258.14 15
2258.25 15
2258.36 19
2258.47 27
2258.58 36
2258.69 46
2258.80 56
2258.91 64
2259.02 71
2259.13 75
2259.24 78
2259.34 79
2259.45 78
2259.56 76
2259.67 74
2259.78 71
2259.89 69
2260.00 66
2260.11 65
2260.22 63
2260.33 63
2260.44 64
2260.55 65
2260.66 67
2260.77 68
2260.88 68
2260.99 66
2261.09 62
2261.20 57
2261.31 49
2261.42 42
2261.53 35
2261.64 30
2261.75 28
2261.86 29
2261.97 33
2262.08 39
2262.19 47
2262.30 54
2262.41 61
2262.52 67
2262.63 71
2262.74 74
2262.85 77
2262.95 78
2263.06 78
2263.17 78
2263.28 78
2263.39 77
2263.50 76
2263.61 76
2263.72 77
2263.83 79
2263.94 83
2264.05 87
2264.16 91
2264.27 94
2264.38 97
2264.49 99
2264.60 100
2264.71 103
2264.82 107
2264.92 113
2265.03 120
2265.14 126
2265.25 131
2265.36 135
2265.47 136
2265.58 137
2265.69 136
2265.80 137
2265.91 139
2266.02 142
2266.13 145
2266.24 149
2266.35 151
2266.46 151
2266.57 148
2266.68 142
2266.79 135
2266.90 126
2267.01 117
2267.11 107
2267.22 98
2267.33 90
2267.44 82
2267.55 74
2267.66 67
2267.77 62
2267.88 57
2267.99 53
2268.10 50
2268.21 49
2268.32 48
2268.43 50
2268.54 53
2268.65 60
2268.76 68
2268.87 78
2268.98 88
2269.09 97
2269.20 104
2269.31 108
2269.42 108
2269.53 106
2269.63 101
2269.74 96
2269.85 93
2269.96 91
2270.07 91
2270.18 94
2270.29 99
2270.40 105
2270.51 109
2270.62 112
2270.73 112
2270.84 109
2270.95 105
2271.06 99
2271.17 94
2271.28 91
2271.39 90
2271.50 90
2271.61 91
2271.72 92
2271.83 91
2271.94 88
2272.05 83
2272.16 78
2272.27 72
2272.38 67
2272.49 64
2272.59 61
2272.70 61
2272.81 60
2272.92 60
2273.03 60
2273.14 59
2273.25 57
2273.36 55
2273.47 53
2273.58 50
2273.69 45
2273.80 40
2273.91 34
2274.02 28
2274.13 22
2274.24 19
2274.35 18
2274.46 19
2274.57 24
2274.68 30
2274.79 38
2274.90 46
2275.01 55
2275.12 63
2275.23 71
2275.34 80
2275.45 88
2275.56 97
2275.67 105
2275.78 111
2275.89 115
2276.00 117
2276.11 116
2276.22 113
2276.32 107
2276.43 100
2276.54 91
2276.65 82
2276.76 73
2276.87 64
2276.98 56
2277.09 52
2277.20 51
2277.31 54
2277.42 60
2277.53 67
2277.64 75
2277.75 80
2277.86 82
2277.97 80
2278.08 75
2278.19 69
2278.30 62
2278.41 55
2278.52 51
2278.63 48
2278.74 47
2278.85 46
2278.96 45
2279.07 44
2279.18 43
2279.29 41
2279.40 40
2279.51 39
2279.62 40
2279.73 41
2279.84 42
2279.95 42
2280.06 41
2280.17 39
2280.28 37
2280.39 36
2280.50 36
2280.61 37
2280.72 41
2280.83 46
2280.94 51
2281.05 55
2281.16 58
2281.27 59
2281.38 58
2281.49 54
2281.60 49
2281.71 43
2281.82 36
2281.93 30
2282.04 24
2282.15 21
2282.26 19
2282.37 20
2282.48 22
2282.59 24
2282.70 27
2282.80 30
2282.91 30
2283.02 30
2283.13 28
2283.24 27
2283.35 26
2283.46 27
2283.57 30
2283.68 36
2283.79 42
2283.90 50
2284.01 57
2284.12 64
2284.23 70
2284.34 75
2284.45 80
2284.56 83
2284.67 85
2284.78 85
2284.89 82
2285.00 76
2285.11 66
2285.22 55
2285.33 43
2285.44 31
2285.55 21
2285.66 13
2285.77 7
2285.88 3
2285.99 0
2286.10 0
2286.21 0
2286.32 0
2286.43 0
2286.54 0
2286.65 0
2286.76 0
2286.87 0
2286.98 0
2287.09 6
2287.20 13
2287.31 22
2287.42 31
2287.53 38
2287.64 44
2287.75 46
2287.86 47
2287.97 45
2288.08 43
2288.19 42
2288.30 42
2288.41 45
2288.52 51
2288.63 57
2288.74 65
2288.85 71
2288.96 78
2289.07 84
2289.18 91
2289.29 99
2289.40 107
2289.51 117
2289.62 128
2289.73 138
2289.84 146
2289.95 153
2290.06 158
2290.17 161
2290.28 161
2290.39 159
2290.51 155
2290.62 148
2290.73 139
2290.84 128
2290.95 117
2291.06 108
2291.17 101
2291.28 97
2291.39 96
2291.50 96
2291.61 96
2291.72 96
2291.83 95
2291.94 92
2292.05 89
2292.16 84
2292.27 79
2292.38 74
2292.49 69
2292.60 66
2292.71 64
2292.82 64
2292.93 65
2293.04 67
2293.15 69
2293.26 70
2293.37 70
2293.48 67
2293.59 61
2293.70 54
2293.81 47
2293.92 39
2294.03 33
2294.14 27
2294.25 23
2294.36 21
2294.47 19
2294.58 19
2294.69 19
2294.80 21
2294.91 22
2295.02 24
2295.13 26
2295.24 28
2295.35 28
2295.46 27
2295.57 26
2295.68 24
2295.79 23
2295.90 23
2296.01 26
2296.12 31
2296.23 38
2296.34 46
2296.45 54
2296.56 60
2296.67 62
2296.78 60
2296.89 55
2297.01 47
2297.12 39
2297.23 32
2297.34 26
2297.45 21
2297.56 17
2297.67 13
2297.78 8
2297.89 2
2298.00 0
2298.11 0
2298.22 0
2298.33 0
2298.44 0
2298.55 0
2298.66 0
2298.77 1
2298.88 10
2298.99 18
2299.10 23
2299.21 26
2299.32 26
2299.43 23
2299.54 19
2299.65 14
2299.76 10
2299.87 9
2299.98 9
2300.09 11
2300.20 15
2300.31 19
2300.42 24
2300.53 28
2300.64 31
2300.76 32
2300.87 31
2300.98 30
2301.09 28
2301.20 27
2301.31 27
2301.42 29
2301.53 31
2301.64 33
2301.75 34
2301.86 34
2301.97 33
2302.08 31
2302.19 29
2302.30 28
2302.41 29
2302.52 30
2302.63 32
2302.74 33
2302.85 33
2302.96 32
2303.07 30
2303.18 27
2303.29 24
2303.40 21
2303.51 19
2303.62 17
2303.74 15
2303.85 14
2303.96 14
2304.07 14
2304.18 16
2304.29 21
2304.40 28
2304.51 38
2304.62 48
2304.73 58
2304.84 66
2304.95 72
2305.06 76
2305.17 78
2305.28 79
2305.39 80
2305.50 80
2305.61 78
2305.72 75
2305.83 68
2305.94 58
2306.05 46
2306.16 34
2306.28 23
2306.39 16
2306.50 14
2306.61 16
2306.72 23
2306.83 33
2306.94 43
2307.05 52
2307.16 59
2307.27 65
2307.38 69
2307.49 72
2307.60 73
2307.71 74
2307.82 73
2307.93 71
2308.04 67
2308.15 62
2308.26 58
2308.37 55
2308.49 53
2308.60 55
2308.71 58
2308.82 63
2308.93 69
2309.04 75
2309.15 80
2309.26 84
2309.37 87
2309.48 89
2309.59 91
2309.70 91
2309.81 91
2309.92 90
2310.03 87
2310.14 82
2310.25 74
2310.36 64
2310.48 52
2310.59 40
2310.70 28
2310.81 18
2310.92 12
2311.03 9
2311.14 10
2311.25 13
2311.36 19
2311.47 26
2311.58 34
2311.69 41
2311.80 47
2311.91 53
2312.02 57
2312.13 61
2312.24 64
2312.36 67
2312.47 70
2312.58 73
2312.69 77
2312.80 81
2312.91 85
2313.02 88
2313.13 91
2313.24 92
2313.35 92
2313.46 90
2313.57 87
2313.68 84
2313.79 81
2313.90 78
2314.01 76
2314.13 75
2314.24 76
2314.35 78
2314.46 82
2314.57 87
2314.68 93
2314.79 97
2314.90 100
2315.01 100
2315.12 96
2315.23 90
2315.34 80
2315.45 70
2315.56 60
2315.67 51
2315.79 43
2315.90 36
2316.01 30
2316.12 25
2316.23 19
2316.34 15
2316.45 12
2316.56 11
2316.67 12
2316.78 15
2316.89 19
2317.00 25
2317.11 30
2317.22 33
2317.34 35
2317.45 36
2317.56 35
2317.67 34
2317.78 32
2317.89 31
2318.00 29
2318.11 28
2318.22 28
2318.33 27
2318.44 28
2318.55 29
2318.66 31
2318.78 34
2318.89 39
2319.00 45
2319.11 52
2319.22 60
2319.33 68
2319.44 76
2319.55 84
2319.66 91
2319.77 95
2319.88 97
2319.99 96
2320.10 92
2320.22 85
2320.33 76
2320.44 67
2320.55 58
2320.66 52
2320.77 48
2320.88 45
2320.99 42
2321.10 39
2321.21 36
2321.32 31
2321.43 27
2321.55 23
2321.66 21
2321.77 22
2321.88 25
2321.99 29
2322.10 33
2322.21 37
2322.32 40
2322.43 41
2322.54 40
2322.65 40
2322.76 40
2322.88 41
2322.99 44
2323.10 48
2323.21 54
2323.32 61
2323.43 68
2323.54 75
2323.65 82
2323.76 87
2323.87 90
2323.98 91
2324.10 90
2324.21 87
2324.32 83
2324.43 79
2324.54 76
2324.65 73
2324.76 70
2324.87 66
2324.98 61
2325.09 55
2325.20 47
2325.32 39
2325.43 32
2325.54 26
2325.65 23
2325.76 24
2325.87 29
2325.98 36
2326.09 45
2326.20 55
2326.31 62
2326.42 68
2326.54 70
2326.65 69
2326.76 65
2326.87 60
2326.98 54
2327.09 48
2327.20 42
2327.31 37
2327.42 33
2327.53 30
2327.65 27
2327.76 25
2327.87 23
2327.98 22
2328.09 20
2328.20 19
2328.31 18
2328.42 17
2328.53 17
2328.64 18
2328.76 20
2328.87 25
2328.98 31
2329.09 37
2329.20 43
2329.31 45
2329.42 45
2329.53 41
2329.64 35
2329.75 28
2329.87 22
2329.98 18
2330.09 17
2330.20 18
2330.31 19
2330.42 20
2330.53 19
2330.64 14
2330.75 7
2330.86 0
2330.98 0
2331.09 0
2331.20 0
2331.31 0
2331.42 0
2331.53 0
2331.64 3
2331.75 12
2331.86 18
2331.98 22
2332.09 23
2332.20 22
2332.31 19
2332.42 17
2332.53 16
2332.64 16
2332.75 18
2332.86 22
2332.98 28
2333.09 36
2333.20 45
2333.31 55
2333.42 64
2333.53 72
2333.64 78
2333.75 82
2333.86 83
2333.98 82
2334.09 80
2334.20 77
2334.31 75
2334.42 75
2334.53 77
2334.64 83
2334.75 94
2334.86 108
2334.98 125
2335.09 143
2335.20 160
2335.31 173
2335.42 179
2335.53 179
2335.64 173
2335.75 163
2335.86 151
2335.98 140
2336.09 132
2336.20 128
2336.31 127
2336.42 128
2336.53 129
2336.64 130
2336.75 129
2336.87 125
2336.98 121
2337.09 114
2337.20 107
2337.31 99
2337.42 91
2337.53 84
2337.64 78
2337.76 74
2337.87 74
2337.98 77
2338.09 82
2338.20 89
2338.31 95
2338.42 101
2338.53 104
2338.65 104
2338.76 100
2338.87 95
2338.98 89
2339.09 83
2339.20 77
2339.31 71
2339.42 65
2339.54 58
2339.65 50
2339.76 40
2339.87 29
2339.98 18
2340.09 8
2340.20 0
2340.31 0
2340.43 0
2340.54 0
2340.65 0
2340.76 1
2340.87 4
2340.98 5
2341.09 5
2341.20 4
2341.32 2
2341.43 1
2341.54 0
2341.65 0
2341.76 0
2341.87 0
2341.98 0
2342.09 0
2342.21 0
2342.32 0
2342.43 0
2342.54 0
2342.65 0
2342.76 2
2342.87 5
2342.99 9
2343.10 13
2343.21 17
2343.32 21
2343.43 25
2343.54 27
2343.65 29
2343.76 30
2343.88 31
2343.99 32
2344.10 34
2344.21 36
2344.32 39
2344.43 43
2344.54 48
2344.66 52
2344.77 57
2344.88 62
2344.99 67
2345.10 72
2345.21 79
2345.32 86
2345.44 94
2345.55 103
2345.66 112
2345.77 119
2345.88 125
2345.99 128
2346.10 130
2346.22 131
2346.33 132
2346.44 133
2346.55 134
2346.66 136
2346.77 137
2346.88 138
2347.00 136
2347.11 133
2347.22 128
2347.33 123
2347.44 117
2347.55 111
2347.66 105
2347.78 98
2347.89 90
2348.00 80
2348.11 69
2348.22 58
2348.33 46
2348.44 35
2348.56 24
2348.67 16
2348.78 9
2348.89 6
2349.00 5
2349.11 7
2349.22 12
2349.34 18
2349.45 24
2349.56 30
2349.67 35
2349.78 38
2349.89 40
2350.01 41
2350.12 42
2350.23 44
2350.34 48
2350.45 51
2350.56 55
2350.67 59
2350.79 64
2350.90 68
2351.01 71
2351.12 75
2351.23 78
2351.34 80
2351.46 80
2351.57 78
2351.68 74
2351.79 68
2351.90 61
2352.01 53
2352.12 45
2352.24 39
2352.35 34
2352.46 31
2352.57 30
2352.68 31
2352.79 32
2352.91 33
2353.02 33
2353.13 32
2353.24 29
2353.35 26
2353.46 25
2353.58 25
2353.69 29
2353.80 35
2353.91 45
2354.02 57
2354.13 68
2354.24 78
2354.36 85
2354.47 88
2354.58 88
2354.69 87
2354.80 84
2354.91 83
2355.03 83
2355.14 84
2355.25 85
2355.36 87
2355.47 88
2355.58 87
2355.70 84
2355.81 80
2355.92 75
2356.03 70
2356.14 66
2356.25 63
2356.37 62
2356.48 60
2356.59 59
2356.70 57
2356.81 52
2356.92 44
2357.04 34
2357.15 22
2357.26 10
2357.37 0
2357.48 0
2357.59 0
2357.71 0
2357.82 0
2357.93 0
2358.04 0
2358.15 0
2358.26 4
2358.38 7
2358.49 10
2358.60 12
2358.71 12
2358.82 12
2358.93 10
2359.05 7
2359.16 2
2359.27 0
2359.38 0
2359.49 0
2359.60 0
2359.72 0
2359.83 0
2359.94 3
2360.05 10
2360.16 16
2360.28 22
2360.39 27
2360.50 31
2360.61 37
2360.72 43
2360.83 52
2360.95 61
2361.06 72
2361.17 82
2361.28 92
2361.39 101
2361.50 107
2361.62 110
2361.73 110
2361.84 107
2361.95 101
2362.06 93
2362.18 82
2362.29 70
2362.40 57
2362.51 44
2362.62 33
2362.73 22
2362.85 14
2362.96 9
2363.07 6
2363.18 5
2363.29 5
2363.41 6
2363.52 8
2363.63 9
2363.74 11
2363.85 13
2363.96 16
2364.08 20
2364.19 26
2364.30 32
2364.41 38
2364.52 43
2364.64 48
2364.75 52
2364.86 55
2364.97 56
2365.08 57
2365.20 58
2365.31 59
2365.42 59
2365.53 60
2365.64 60
2365.75 61
2365.87 62
2365.98 63
2366.09 64
2366.20 66
2366.31 68
2366.43 71
2366.54 72
2366.65 72
2366.76 68
2366.87 60
2366.99 50
2367.10 38
2367.21 26
2367.32 18
2367.43 16
2367.54 20
2367.66 29
2367.77 42
2367.88 56
2367.99 67
2368.10 74
2368.22 75
2368.33 71
2368.44 62
2368.55 51
2368.66 40
2368.78 29
2368.89 20
2369.00 14
2369.11 9
2369.22 8
2369.34 8
2369.45 10
2369.56 14
2369.67 19
2369.78 26
2369.90 34
2370.01 43
2370.12 52
2370.23 61
2370.34 68
2370.46 73
2370.57 75
2370.68 74
2370.79 73
2370.90 71
2371.02 70
2371.13 72
2371.24 77
2371.35 85
2371.46 95
2371.58 105
2371.69 112
2371.80 116
2371.91 117
2372.02 113
2372.14 107
2372.25 98
2372.36 89
2372.47 79
2372.58 70
2372.70 62
2372.81 55
2372.92 49
2373.03 45
2373.14 42
2373.26 40
2373.37 40
2373.48 41
2373.59 45
2373.70 49
2373.82 56
2373.93 64
2374.04 73
2374.15 82
2374.27 92
2374.38 99
2374.49 104
2374.60 106
2374.71 104
2374.83 98
2374.94 90
2375.05 81
2375.16 71
2375.27 63
2375.39 57
2375.50 54
2375.61 53
2375.72 54
2375.83 57
2375.95 62
2376.06 68
2376.17 75
2376.28 83
2376.40 91
2376.51 99
2376.62 105
2376.73 110
2376.84 112
2376.96 111
2377.07 108
2377.18 103
2377.29 97
2377.40 91
2377.52 85
2377.63 81
2377.74 79
2377.85 78
2377.97 77
2378.08 77
2378.19 77
2378.30 77
2378.41 75
2378.53 74
2378.64 73
2378.75 72
2378.86 71
2378.97 71
2379.09 72
2379.20 73
2379.31 73
2379.42 73
2379.54 71
2379.65 67
2379.76 61
2379.87 52
2379.98 41
2380.10 29
2380.21 16
2380.32 4
2380.43 0
2380.55 0
2380.66 0
2380.77 0
2380.88 0
2380.99 0
2381.11 0
2381.22 1
2381.33 8
2381.44 13
2381.56 16
2381.67 17
2381.78 14
2381.89 10
2382.00 4
2382.12 0
2382.23 0
2382.34 0
2382.45 0
2382.57 7
2382.68 17
2382.79 28
2382.90 41
2383.02 55
2383.13 69
2383.24 83
2383.35 95
2383.46 105
2383.58 111
2383.69 113
2383.80 111
2383.91 106
2384.03 99
2384.14 91
2384.25 82
2384.36 75
2384.48 69
2384.59 65
2384.70 62
2384.81 60
2384.92 60
2385.04 61
2385.15 63
2385.26 65
2385.37 66
2385.49 67
2385.60 66
2385.71 64
2385.82 62
2385.94 60
2386.05 60
2386.16 62
2386.27 65
2386.39 68
2386.50 71
2386.61 73
2386.72 73
2386.83 72
2386.95 70
2387.06 68
2387.17 68
2387.28 70
2387.40 74
2387.51 79
2387.62 84
2387.73 88
2387.85 89
2387.96 87
2388.07 81
2388.18 72
2388.30 63
2388.41 53
2388.52 43
2388.63 36
2388.75 31
2388.86 28
2388.97 26
2389.08 25
2389.20 23
2389.31 20
2389.42 16
2389.53 10
2389.65 4
2389.76 0
2389.87 0
2389.98 0
2390.09 0
2390.21 0
2390.32 0
2390.43 4
2390.54 11
2390.66 17
2390.77 23
2390.88 28
2390.99 31
2391.11 32
2391.22 32
2391.33 29
2391.44 26
2391.56 23
2391.67 21
2391.78 20
2391.89 21
2392.01 24
2392.12 29
2392.23 35
2392.34 41
2392.46 48
2392.57 55
2392.68 61
2392.79 66
2392.91 68
2393.02 68
2393.13 64
2393.24 57
2393.36 48
2393.47 39
2393.58 31
2393.69 27
2393.81 26
2393.92 29
2394.03 35
2394.14 45
2394.26 55
2394.37 67
2394.48 77
2394.60 85
2394.71 91
2394.82 93
2394.93 93
2395.05 89
2395.16 82
2395.27 74
2395.38 63
2395.50 53
2395.61 45
2395.72 39
2395.83 37
2395.95 38
2396.06 44
2396.17 53
2396.28 63
2396.40 74
2396.51 83
2396.62 91
2396.73 98
2396.85 103
2396.96 107
2397.07 110
2397.18 113
2397.30 117
2397.41 120
2397.52 124
2397.64 128
2397.75 130
2397.86 130
2397.97 128
2398.09 123
2398.20 116
2398.31 106
2398.42 95
2398.54 84
2398.65 73
2398.76 63
2398.87 55
2398.99 50
2399.10 48
2399.21 49
2399.32 51
2399.44 54
2399.55 56
2399.66 57
2399.78 55
2399.89 51
2400.00 45
2400.11 39
2400.23 33
2400.34 30
2400.45 28
2400.56 28
2400.68 29
2400.79 31
2400.90 33
2401.02 35
2401.13 36
2401.24 38
2401.35 39
2401.47 40
2401.58 41
2401.69 40
2401.80 39
2401.92 37
2402.03 34
2402.14 31
2402.26 26
2402.37 21
2402.48 16
2402.59 10
2402.71 3
2402.82 0
2402.93 0
2403.04 0
2403.16 0
2403.27 0
2403.38 5
2403.50 15
2403.61 26
2403.72 36
2403.83 44
2403.95 49
2404.06 52
2404.17 54
2404.28 55
2404.40 57
2404.51 59
2404.62 61
2404.74 62
2404.85 61
2404.96 59
2405.07 55
2405.19 52
2405.30 49
2405.41 48
2405.53 48
2405.64 49
2405.75 48
2405.86 46
2405.98 42
2406.09 35
2406.20 27
2406.32 19
2406.43 13
2406.54 9
2406.65 7
2406.77 8
2406.88 10
2406.99 13
2407.11 16
2407.22 20
2407.33 24
2407.44 28
2407.56 32
2407.67 37
2407.78 42
2407.90 45
2408.01 47
2408.12 46
2408.23 45
2408.35 44
2408.46 44
2408.57 47
2408.69 53
2408.80 62
2408.91 72
2409.02 83
2409.14 92
2409.25 98
2409.36 101
2409.48 99
2409.59 93
2409.70 83
2409.81 69
2409.93 53
2410.04 35
2410.15 18
2410.27 4
2410.38 0
2410.49 0
2410.61 0
2410.72 0
2410.83 11
2410.94 23
2411.06 35
2411.17 45
2411.28 54
2411.40 60
2411.51 62
2411.62 61
2411.73 56
2411.85 47
2411.96 35
2412.07 22
2412.19 9
2412.30 0
2412.41 0
2412.53 0
2412.64 0
2412.75 0
2412.86 0
2412.98 1
2413.09 5
2413.20 9
2413.32 11
2413.43 11
2413.54 9
2413.66 6
2413.77 3
2413.88 0
2413.99 0
2414.11 0
2414.22 0
2414.33 2
2414.45 9
2414.56 17
2414.67 26
2414.79 34
2414.90 41
2415.01 45
2415.12 46
2415.24 45
2415.35 42
2415.46 38
2415.58 36
2415.69 34
2415.80 35
2415.92 37
2416.03 41
2416.14 46
2416.26 52
2416.37 57
2416.48 61
2416.59 63
2416.71 64
2416.82 64
2416.93 63
2417.05 61
2417.16 60
2417.27 61
2417.39 62
2417.50 64
2417.61 67
2417.73 69
2417.84 70
2417.95 70
2418.06 68
2418.18 67
2418.29 65
2418.40 63
2418.52 61
2418.63 60
2418.74 60
2418.86 61
2418.97 63
2419.08 66
2419.20 69
2419.31 73
2419.42 77
2419.54 79
2419.65 80
2419.76 79
2419.87 77
2419.99 76
2420.10 75
2420.21 74
2420.33 75
2420.44 76
2420.55 77
2420.67 78
2420.78 76
2420.89 73
2421.01 68
2421.12 62
2421.23 57
2421.35 55
2421.46 55
2421.57 60
2421.69 67
2421.80 77
2421.91 88
2422.02 97
2422.14 105
2422.25 110
2422.36 112
2422.48 111
2422.59 109
2422.70 106
2422.82 103
2422.93 101
2423.04 99
2423.16 98
2423.27 99
2423.38 100
2423.50 102
2423.61 105
2423.72 107
2423.84 108
2423.95 107
2424.06 104
2424.18 99
2424.29 91
2424.40 81
2424.52 70
2424.63 59
2424.74 50
2424.86 44
2424.97 42
2425.08 43
2425.20 47
2425.31 52
2425.42 57
2425.54 60
2425.65 63
2425.76 65
2425.88 67
2425.99 68
2426.10 70
2426.22 72
2426.33 74
2426.44 75
2426.55 74
2426.67 71
2426.78 68
2426.89 64
2427.01 61
2427.12 60
2427.23 62
2427.35 65
2427.46 71
2427.57 79
2427.69 87
2427.80 95
2427.91 102
2428.03 108
2428.14 111
2428.25 112
2428.37 112
2428.48 111
2428.59 113
2428.71 116
2428.82 123
2428.93 132
2429.05 143
2429.16 154
2429.28 162
2429.39 167
2429.50 166
2429.62 161
2429.73 152
2429.84 141
2429.96 128
2430.07 116
2430.18 105
2430.30 97
2430.41 90
2430.52 86
2430.64 84
2430.75 84
2430.86 85
2430.98 87
2431.09 89
2431.20 91
2431.32 94
2431.43 96
2431.54 99
2431.66 103
2431.77 106
2431.88 110
2432.00 114
2432.11 116
2432.22 116
2432.34 113
2432.45 107
2432.56 98
2432.68 88
2432.79 77
2432.90 67
2433.02 60
2433.13 57
2433.24 56
2433.36 58
2433.47 62
2433.59 65
2433.70 66
2433.81 65
2433.93 62
2434.04 57
2434.15 51
2434.27 45
2434.38 40
2434.49 36
2434.61 34
2434.72 34
2434.83 37
2434.95 41
2435.06 46
2435.17 50
2435.29 53
2435.40 53
2435.51 50
2435.63 46
2435.74 42
2435.85 38
2435.97 37
2436.08 37
2436.20 40
2436.31 44
2436.42 49
2436.54 55
2436.65 62
2436.76 69
2436.88 77
2436.99 86
2437.10 94
2437.22 103
2437.33 110
2437.44 115
2437.56 119
2437.67 120
2437.79 120
2437.90 118
2438.01 114
2438.13 110
2438.24 104
2438.35 98
2438.47 92
2438.58 87
2438.69 85
2438.81 85
2438.92 88
2439.03 93
2439.15 100
2439.26 106
2439.38 112
2439.49 115
2439.60 114
2439.72 111
2439.83 104
2439.94 96
2440.06 88
2440.17 83
2440.28 82
2440.40 84
2440.51 91
2440.63 99
2440.74 108
2440.85 116
2440.97 121
2441.08 124
2441.19 123
2441.31 120
2441.42 114
2441.53 106
2441.65 97
2441.76 86
2441.88 76
2441.99 67
2442.10 61
2442.22 58
2442.33 59
2442.44 63
2442.56 69
2442.67 76
2442.78 82
2442.90 87
2443.01 90
2443.13 91
2443.24 90
2443.35 87
2443.47 84
2443.58 80
2443.69 75
2443.81 68
2443.92 61
2444.04 53
2444.15 45
2444.26 39
2444.38 34
2444.49 32
2444.60 33
2444.72 35
2444.83 38
2444.95 41
2445.06 43
2445.17 44
2445.29 44
2445.40 45
2445.51 47
2445.63 49
2445.74 53
2445.86 58
2445.97 61
2446.08 64
2446.20 64
2446.31 63
2446.42 62
2446.54 61
2446.65 61
2446.77 61
2446.88 62
2446.99 62
2447.11 60
2447.22 56
2447.33 51
2447.45 43
2447.56 35
2447.68 28
2447.79 22
2447.90 19
2448.02 19
2448.13 22
2448.24 27
2448.36 34
2448.47 41
2448.59 47
2448.70 51
2448.81 53
2448.93 52
2449.04 49
2449.16 43
2449.27 36
2449.38 29
2449.50 24
2449.61 21
2449.72 21
2449.84 24
2449.95 30
2450.07 38
2450.18 46
2450.29 53
2450.41 58
2450.52 60
2450.64 60
2450.75 58
2450.86 54
2450.98 49
2451.09 43
2451.20 36
2451.32 29
2451.43 21
2451.55 14
2451.66 7
2451.77 2
2451.89 0
2452.00 0
2452.12 0
2452.23 0
2452.34 4
2452.46 10
2452.57 18
2452.69 29
2452.80 40
2452.91 51
2453.03 60
2453.14 67
2453.25 69
2453.37 68
2453.48 62
2453.60 54
2453.71 44
2453.82 34
2453.94 25
2454.05 19
2454.17 16
2454.28 17
2454.39 21
2454.51 27
2454.62 36
2454.74 46
2454.85 55
2454.96 63
2455.08 69
2455.19 73
2455.31 74
2455.42 73
2455.53 70
2455.65 65
2455.76 60
2455.88 54
2455.99 48
2456.10 44
2456.22 40
2456.33 37
2456.45 35
2456.56 32
2456.67 29
2456.79 25
2456.90 20
2457.02 13
2457.13 6
2457.24 0
2457.36 0
2457.47 0
2457.59 0
2457.70 0
2457.81 0
2457.93 0
2458.04 0
2458.16 6
2458.27 20
2458.38 32
2458.50 40
2458.61 44
2458.73 44
2458.84 42
2458.95 39
2459.07 38
2459.18 40
2459.30 46
2459.41 55
2459.52 66
2459.64 76
2459.75 84
2459.87 88
2459.98 88
2460.09 85
2460.21 78
2460.32 70
2460.44 61
2460.55 52
2460.67 46
2460.78 41
2460.89 39
2461.01 39
2461.12 40
2461.24 42
2461.35 45
2461.46 48
2461.58 51
2461.69 54
2461.81 58
2461.92 60
2462.03 61
2462.15 60
2462.26 58
2462.38 54
2462.49 48
2462.61 43
2462.72 40
2462.83 39
2462.95 40
2463.06 44
2463.18 50
2463.29 58
2463.40 67
2463.52 75
2463.63 83
2463.75 89
2463.86 93
2463.98 95
2464.09 95
2464.20 91
2464.32 86
2464.43 80
2464.55 74
2464.66 69
2464.77 65
2464.89 64
2465.00 64
2465.12 64
2465.23 63
2465.35 61
2465.46 58
2465.57 54
2465.69 48
2465.80 42
2465.92 36
2466.03 31
2466.15 28
2466.26 25
2466.37 24
2466.49 25
2466.60 26
2466.72 29
2466.83 32
2466.94 37
2467.06 41
2467.17 46
2467.29 52
2467.40 58
2467.52 64
2467.63 71
2467.74 78
2467.86 84
2467.97 91
2468.09 97
2468.20 102
2468.32 106
2468.43 109
2468.54 110
2468.66 110
2468.77 109
2468.89 106
2469.00 101
2469.12 95
2469.23 86
2469.34 76
2469.46 66
2469.57 58
2469.69 53
2469.80 51
2469.92 53
2470.03 57
2470.14 60
2470.26 61
2470.37 58
2470.49 52
2470.60 43
2470.72 35
2470.83 30
2470.94 28
2471.06 30
2471.17 34
2471.29 40
2471.40 43
2471.52 44
2471.63 42
2471.75 36
2471.86 29
2471.97 22
2472.09 14
2472.20 8
2472.32 3
2472.43 0
2472.55 0
2472.66 0
2472.77 0
2472.89 0
2473.00 0
2473.12 0
2473.23 0
2473.35 0
2473.46 1
2473.58 7
2473.69 14
2473.80 21
2473.92 28
2474.03 34
2474.15 37
2474.26 38
2474.38 38
2474.49 36
2474.60 35
2474.72 35
2474.83 37
2474.95 40
2475.06 44
2475.18 47
2475.29 50
2475.41 51
2475.52 52
2475.63 51
2475.75 50
2475.86 49
2475.98 47
2476.09 43
2476.21 38
2476.32 32
2476.44 24
2476.55 15
2476.66 8
2476.78 2
2476.89 1
2477.01 3
2477.12 10
2477.24 19
2477.35 30
2477.47 39
2477.58 46
2477.70 50
2477.81 50
2477.92 48
2478.04 47
2478.15 47
2478.27 49
2478.38 52
2478.50 55
2478.61 57
2478.73 57
2478.84 56
2478.95 56
2479.07 56
2479.18 59
2479.30 65
2479.41 72
2479.53 80
2479.64 86
2479.76 90
2479.87 91
2479.99 88
2480.10 84
2480.21 78
2480.33 74
2480.44 70
2480.56 69
2480.67 69
2480.79 71
2480.90 74
2481.02 76
2481.13 78
2481.25 79
2481.36 79
2481.47 76
2481.59 72
2481.70 65
2481.82 57
2481.93 48
2482.05 38
2482.16 27
2482.28 17
2482.39 9
2482.51 2
2482.62 0
2482.74 0
2482.85 0
2482.96 0
2483.08 0
2483.19 3
2483.31 7
2483.42 11
2483.54 14
2483.65 16
2483.77 16
2483.88 13
2484.00 9
2484.11 4
2484.23 0
2484.34 0
2484.45 0
2484.57 0
2484.68 0
2484.80 0
2484.91 0
2485.03 0
2485.14 4
2485.26 8
2485.37 13
2485.49 17
2485.60 21
2485.72 24
2485.83 27
2485.95 28
2486.06 27
2486.17 24
2486.29 19
2486.40 14
2486.52 8
2486.63 3
2486.75 1
2486.86 1
2486.98 2
2487.09 5
2487.21 9
2487.32 12
2487.44 13
2487.55 12
2487.67 9
2487.78 5
2487.90 0
2488.01 0
2488.12 0
2488.24 0
2488.35 0
2488.47 1
2488.58 10
2488.70 19
2488.81 29
2488.93 37
2489.04 43
2489.16 47
2489.27 49
2489.39 49
2489.50 48
2489.62 46
2489.73 44
2489.85 42
2489.96 39
2490.08 36
2490.19 33
2490.30 31
2490.42 29
2490.53 29
2490.65 29
2490.76 29
2490.88 29
2490.99 27
2491.11 26
2491.22 23
2491.34 21
2491.45 18
2491.57 17
2491.68 16
2491.80 15
2491.91 15
2492.03 15
2492.14 15
2492.26 16
2492.37 17
2492.49 18
2492.60 19
2492.72 21
2492.83 24
2492.95 27
2493.06 31
2493.18 37
2493.29 43
2493.40 51
2493.52 59
2493.63 66
2493.75 71
2493.86 72
2493.98 69
2494.09 61
2494.21 51
2494.32 38
2494.44 24
2494.55 12
2494.67 3
2494.78 0
2494.90 0
2495.01 3
2495.13 10
2495.24 18
2495.36 26
2495.47 32
2495.59 37
2495.70 39
2495.82 39
2495.93 39
2496.05 37
2496.16 35
2496.28 32
2496.39 27
2496.51 22
2496.62 18
2496.74 14
2496.85 13
2496.97 15
2497.08 20
2497.20 28
2497.31 38
2497.43 49
2497.54 58
2497.66 64
2497.77 69
2497.89 71
2498.00 71
2498.12 72
2498.23 72
2498.35 72
2498.46 72
2498.58 71
2498.69 68
2498.81 65
2498.92 59
2499.04 52
2499.15 44
2499.27 37
2499.38 31
2499.50 26
2499.61 23
2499.73 22
2499.84 24
2499.96 26
2500.07 30
2500.19 32
2500.30 33
2500.42 33
2500.53 30
2500.65 26
2500.76 21
2500.88 16
2500.99 13
2501.11 11
2501.22 12
2501.34 15
2501.45 21
2501.57 27
2501.68 34
2501.80 40
2501.91 45
2502.03 50
2502.14 55
2502.26 59
2502.37 64
2502.49 70
2502.60 75
2502.72 80
2502.83 84
2502.95 86
2503.06 87
2503.18 86
2503.29 86
2503.41 87
2503.52 88
2503.64 90
2503.75 91
2503.87 90
2503.98 87
2504.10 82
2504.21 75
2504.33 67
2504.44 60
2504.56 54
2504.67 51
2504.79 51
2504.90 53
2505.02 55
2505.13 58
2505.25 60
2505.36 62
2505.48 63
2505.59 64
2505.71 64
2505.82 63
2505.94 61
2506.05 59
2506.17 55
2506.28 51
2506.40 49
2506.52 49
2506.63 52
2506.75 59
2506.86 70
2506.98 83
2507.09 97
2507.21 110
2507.32 120
2507.44 126
2507.55 128
2507.67 127
2507.78 124
2507.90 120
2508.01 116
2508.13 112
2508.24 108
2508.36 104
2508.47 99
2508.59 95
2508.70 90
2508.82 86
2508.93 85
2509.05 86
2509.16 90
2509.28 96
2509.39 102
2509.51 106
2509.63 107
2509.74 104
2509.86 95
2509.97 83
2510.09 67
2510.20 50
2510.32 34
2510.43 20
2510.55 10
2510.66 4
2510.78 0
2510.89 0
2511.01 1
2511.12 3
2511.24 4
2511.35 6
2511.47 8
2511.58 9
2511.70 11
2511.81 13
2511.93 14
2512.05 14
2512.16 14
2512.28 13
2512.39 11
2512.51 9
2512.62 8
2512.74 6
2512.85 4
2512.97 3
2513.08 0
2513.20 0
2513.31 0
2513.43 0
2513.54 0
2513.66 0
2513.77 0
2513.89 0
2514.01 7
2514.12 16
2514.24 26
2514.35 35
2514.47 43
2514.58 51
2514.70 60
2514.81 69
2514.93 79
2515.04 89
2515.16 98
2515.27 106
2515.39 110
2515.50 110
2515.62 107
2515.74 102
2515.85 96
2515.97 90
2516.08 86
2516.20 83
2516.31 82
2516.43 82
2516.54 82
2516.66 80
2516.77 77
2516.89 72
2517.00 65
2517.12 58
2517.24 51
2517.35 44
2517.47 39
2517.58 34
2517.70 30
2517.81 24
2517.93 17
2518.04 10
2518.16 2
2518.27 0
2518.39 0
2518.51 0
2518.62 0
2518.74 0
2518.85 1
2518.97 11
2519.08 24
2519.20 39
2519.31 54
2519.43 69
2519.54 83
2519.66 96
2519.77 108
2519.89 118
2520.01 128
2520.12 136
2520.24 143
2520.35 148
2520.47 151
2520.58 153
2520.70 153
2520.81 153
2520.93 153
2521.05 153
2521.16 154
2521.28 155
2521.39 154
2521.51 151
2521.62 145
2521.74 135
2521.85 123
2521.97 109
2522.08 95
2522.20 81
2522.32 69
2522.43 57
2522.55 47
2522.66 38
2522.78 31
2522.89 25
2523.01 22
2523.12 22
2523.24 23
2523.36 28
2523.47 33
2523.59 39
2523.70 44
2523.82 48
2523.93 51
2524.05 52
2524.16 53
2524.28 52
2524.40 51
2524.51 50
2524.63 50
2524.74 51
2524.86 53
2524.97 58
2525.09 66
2525.20 74
2525.32 84
2525.44 93
2525.55 102
2525.67 110
2525.78 117
2525.90 122
2526.01 125
2526.13 126
2526.24 125
2526.36 122
2526.48 117
2526.59 111
2526.71 105
2526.82 98
2526.94 93
2527.05 89
2527.17 86
2527.28 83
2527.40 81
2527.52 79
2527.63 75
2527.75 71
2527.86 65
2527.98 59
2528.09 54
2528.21 49
2528.33 46
2528.44 45
2528.56 44
2528.67 44
2528.79 44
2528.90 42
2529.02 40
2529.14 37
2529.25 33
2529.37 31
2529.48 29
2529.60 29
2529.71 30
2529.83 35
2529.95 41
2530.06 50
2530.18 61
2530.29 73
2530.41 84
2530.52 93
2530.64 99
2530.75 100
2530.87 98
2530.99 92
2531.10 83
2531.22 74
2531.33 66
2531.45 59
2531.56 55
2531.68 52
2531.80 53
2531.91 55
2532.03 59
2532.14 64
2532.26 70
2532.38 78
2532.49 86
2532.61 94
2532.72 102
2532.84 109
2532.95 115
2533.07 119
2533.19 121
2533.30 123
2533.42 124
2533.53 126
2533.65 128
2533.76 131
2533.88 133
2534.00 134
2534.11 134
2534.23 133
2534.34 130
2534.46 127
2534.57 123
2534.69 119
2534.81 115
2534.92 112
2535.04 110
2535.15 108
2535.27 107
2535.39 106
2535.50 105
2535.62 104
2535.73 103
2535.85 102
2535.96 100
2536.08 100
2536.20 100
2536.31 102
2536.43 106
2536.54 110
2536.66 115
2536.78 120
2536.89 124
2537.01 126
2537.12 127
2537.24 127
2537.35 127
2537.47 129
2537.59 132
2537.70 137
2537.82 143
2537.93 150
2538.05 155
2538.17 160
2538.28 163
2538.40 166
2538.51 170
2538.63 175
2538.74 183
2538.86 192
2538.98 203
2539.09 212
2539.21 218
2539.32 220
2539.44 218
2539.56 213
2539.67 205
2539.79 197
2539.90 190
2540.02 186
2540.14 185
2540.25 187
2540.37 191
2540.48 198
2540.60 205
2540.72 212
2540.83 217
2540.95 220
2541.06 218
2541.18 213
2541.30 204
2541.41 192
2541.53 180
2541.64 167
2541.76 157
2541.87 150
2541.99 147
2542.11 148
2542.22 153
2542.34 160
2542.45 170
2542.57 180
2542.69 188
2542.80 193
2542.92 195
2543.03 194
2543.15 189
2543.27 183
2543.38 176
2543.50 169
2543.61 163
2543.73 159
2543.85 156
2543.96 155
2544.08 153
2544.19 152
2544.31 150
2544.43 147
2544.54 144
2544.66 140
2544.77 137
2544.89 134
2545.01 132
2545.12 130
2545.24 128
2545.35 128
2545.47 126
2545.59 125
2545.70 123
2545.82 120
2545.93 116
2546.05 111
2546.17 106
2546.28 102
2546.40 100
2546.52 99
2546.63 101
2546.75 106
2546.86 113
2546.98 121
2547.10 128
2547.21 133
2547.33 135
2547.44 134
2547.56 129
2547.68 121
2547.79 111
2547.91 99
2548.02 88
2548.14 80
2548.26 75
2548.37 74
2548.49 78
2548.60 85
2548.72 94
2548.84 102
2548.95 108
2549.07 110
2549.19 106
2549.30 98
2549.42 85
2549.53 71
2549.65 56
2549.77 43
2549.88 34
2550.00 27
2550.11 24
2550.23 23
2550.35 24
2550.46 24
2550.58 23
2550.70 21
2550.81 18
2550.93 14
2551.04 9
2551.16 4
2551.28 0
2551.39 0
2551.51 0
2551.62 0
2551.74 0
2551.86 0
2551.97 0
2552.09 0
2552.21 0
2552.32 8
2552.44 15
2552.55 23
2552.67 30
2552.79 35
2552.90 38
2553.02 40
2553.14 40
2553.25 40
2553.37 40
2553.48 40
2553.60 40
2553.72 40
2553.83 41
2553.95 42
2554.06 44
2554.18 47
2554.30 49
2554.41 50
2554.53 51
2554.65 52
2554.76 51
2554.88 51
2554.99 51
2555.11 52
2555.23 53
2555.34 54
2555.46 55
2555.58 55
2555.69 53
2555.81 51
2555.93 48
2556.04 45
2556.16 44
2556.27 46
2556.39 51
2556.51 59
2556.62 68
2556.74 79
2556.86 88
2556.97 96
2557.09 102
2557.20 106
2557.32 109
2557.44 112
2557.55 115
2557.67 119
2557.79 123
2557.90 127
2558.02 130
2558.13 129
2558.25 126
2558.37 120
2558.48 112
2558.60 104
2558.72 96
2558.83 91
2558.95 87
2559.07 86
2559.18 86
2559.30 85
2559.41 84
2559.53 83
2559.65 81
2559.76 79
2559.88 76
2560.00 74
2560.11 73
2560.23 73
2560.35 74
2560.46 75
2560.58 78
2560.69 82
2560.81 86
2560.93 90
2561.04 95
2561.16 99
2561.28 104
2561.39 107
2561.51 110
2561.63 112
2561.74 112
2561.86 112
2561.98 110
2562.09 108
2562.21 104
2562.32 99
2562.44 93
2562.56 86
2562.67 81
2562.79 77
2562.91 76
2563.02 79
2563.14 84
2563.26 91
2563.37 97
2563.49 103
2563.61 107
2563.72 109
2563.84 112
2563.95 115
2564.07 120
2564.19 126
2564.30 132
2564.42 138
2564.54 143
2564.65 146
2564.77 146
2564.89 145
2565.00 142
2565.12 140
2565.24 137
2565.35 134
2565.47 132
2565.59 129
2565.70 126
2565.82 124
2565.93 122
2566.05 120
2566.17 120
2566.28 120
2566.40 121
2566.52 122
2566.63 125
2566.75 129
2566.87 134
2566.98 140
2567.10 147
2567.22 154
2567.33 160
2567.45 165
2567.57 167
2567.68 167
2567.80 164
2567.92 159
2568.03 154
2568.15 148
2568.27 142
2568.38 138
2568.50 134
2568.61 132
2568.73 130
2568.85 129
2568.96 127
2569.08 123
2569.20 119
2569.31 113
2569.43 107
2569.55 101
2569.66 97
2569.78 95
2569.90 96
2570.01 97
2570.13 100
2570.25 102
2570.36 101
2570.48 98
2570.60 91
2570.71 82
2570.83 71
2570.95 60
2571.06 49
2571.18 39
2571.30 31
2571.41 26
2571.53 24
2571.65 26
2571.76 33
2571.88 42
2572.00 54
2572.11 66
2572.23 77
2572.35 85
2572.46 89
2572.58 91
2572.70 90
2572.81 89
2572.93 89
2573.05 91
2573.16 94
2573.28 97
2573.40 101
2573.51 104
2573.63 107
2573.75 108
2573.86 109
2573.98 109
2574.10 109
2574.21 109
2574.33 108
2574.45 105
2574.56 102
2574.68 99
2574.80 97
2574.91 96
2575.03 97
2575.15 100
2575.26 102
2575.38 104
2575.50 104
2575.61 101
2575.73 97
2575.85 91
2575.96 86
2576.08 82
2576.20 81
2576.31 82
2576.43 84
2576.55 87
2576.66 89
2576.78 90
2576.90 90
2577.01 88
2577.13 87
2577.25 85
2577.36 84
2577.48 85
2577.60 86
2577.72 87
2577.83 89
2577.95 91
2578.07 94
2578.18 97
2578.30 101
2578.42 105
2578.53 109
2578.65 113
2578.77 116
2578.88 117
2579.00 118
2579.12 119
2579.23 120
2579.35 122
2579.47 125
2579.58 129
2579.70 133
2579.82 138
2579.93 142
2580.05 145
2580.17 145
2580.28 142
2580.40 134
2580.52 122
2580.64 106
2580.75 87
2580.87 66
2580.99 47
2581.10 30
2581.22 17
2581.34 9
2581.45 5
2581.57 5
2581.69 6
2581.80 8
2581.92 9
2582.04 8
2582.15 4
2582.27 0
2582.39 0
2582.50 0
2582.62 0
2582.74 0
2582.86 0
2582.97 0
2583.09 9
2583.21 20
2583.32 31
2583.44 40
2583.56 47
2583.67 51
2583.79 54
2583.91 57
2584.02 59
2584.14 62
2584.26 65
2584.38 68
2584.49 69
2584.61 67
2584.73 63
2584.84 55
2584.96 45
2585.08 35
2585.19 24
2585.31 16
2585.43 9
2585.54 6
2585.66 6
2585.78 8
2585.90 12
2586.01 16
2586.13 21
2586.25 26
2586.36 30
2586.48 33
2586.60 36
2586.71 39
2586.83 41
2586.95 43
2587.07 45
2587.18 46
2587.30 46
2587.42 45
2587.53 43
2587.65 39
2587.77 34
2587.88 30
2588.00 25
2588.12 22
2588.24 21
2588.35 22
2588.47 25
2588.59 30
2588.70 35
2588.82 40
2588.94 43
2589.05 45
2589.17 44
2589.29 42
2589.41 39
2589.52 37
2589.64 35
2589.76 36
2589.87 38
2589.99 43
2590.11 48
2590.22 53
2590.34 57
2590.46 60
2590.58 63
2590.69 64
2590.81 65
2590.93 65
2591.04 64
2591.16 63
2591.28 62
2591.40 63
2591.51 65
2591.63 68
2591.75 71
2591.86 74
2591.98 76
2592.10 75
2592.21 72
2592.33 67
2592.45 62
2592.57 57
2592.68 54
2592.80 54
2592.92 55
2593.03 57
2593.15 60
2593.27 61
2593.39 60
2593.50 57
2593.62 52
2593.74 47
2593.85 41
2593.97 37
2594.09 34
2594.21 33
2594.32 34
2594.44 37
2594.56 41
2594.67 46
2594.79 52
2594.91 58
2595.03 63
2595.14 68
2595.26 74
2595.38 79
2595.49 84
2595.61 88
2595.73 91
2595.85 93
2595.96 93
2596.08 91
2596.20 88
2596.31 85
2596.43 81
2596.55 78
2596.67 74
2596.78 71
2596.90 66
2597.02 61
2597.14 56
2597.25 51
2597.37 46
2597.49 42
2597.60 40
2597.72 37
2597.84 35
2597.96 32
2598.07 29
2598.19 27
2598.31 25
2598.42 25
2598.54 27
2598.66 32
2598.78 38
2598.89 45
2599.01 51
2599.13 56
2599.25 61
2599.36 64
2599.48 65
2599.60 67
2599.71 68
2599.83 70
2599.95 73
2600.07 76
2600.18 80
2600.30 83
2600.42 85
2600.54 86
2600.65 86
2600.77 85
2600.89 85
2601.00 87
2601.12 90
2601.24 95
2601.36 102
2601.47 109
2601.59 115
2601.71 119
2601.83 122
2601.94 123
2602.06 122
2602.18 121
2602.29 119
2602.41 119
2602.53 120
2602.65 122
2602.76 126
2602.88 131
2603.00 136
2603.12 139
2603.23 140
2603.35 140
2603.47 137
2603.59 135
2603.70 132
2603.82 130
2603.94 128
2604.06 126
2604.17 123
2604.29 118
2604.41 112
2604.52 106
2604.64 102
2604.76 101
2604.88 104
2604.99 110
2605.11 119
2605.23 128
2605.35 137
2605.46 144
2605.58 150
2605.70 155
2605.82 158
2605.93 161
2606.05 161
2606.17 158
2606.29 153
2606.40 145
2606.52 136
2606.64 127
2606.76 120
2606.87 115
2606.99 112
2607.11 112
2607.22 112
2607.34 112
2607.46 112
2607.58 112
2607.69 111
2607.81 112
2607.93 113
2608.05 115
2608.16 117
2608.28 118
2608.40 120
2608.52 121
2608.63 121
2608.75 122
2608.87 122
2608.99 122
2609.10 120
2609.22 118
2609.34 114
2609.46 111
2609.57 109
2609.69 110
2609.81 114
2609.93 121
2610.04 130
2610.16 141
2610.28 150
2610.40 157
2610.51 161
2610.63 163
2610.75 162
2610.87 160
2610.98 158
2611.10 156
2611.22 156
2611.34 157
2611.45 159
2611.57 160
2611.69 161
2611.81 162
2611.92 161
2612.04 159
2612.16 159
2612.28 161
2612.39 166
2612.51 174
2612.63 185
2612.75 198
2612.86 210
2612.98 219
2613.10 224
2613.22 223
2613.34 217
2613.45 206
2613.57 194
2613.69 181
2613.81 169
2613.92 157
2614.04 147
2614.16 138
2614.28 128
2614.39 119
2614.51 110
2614.63 103
2614.75 96
2614.86 91
2614.98 87
2615.10 84
2615.22 80
2615.33 76
2615.45 71
2615.57 66
2615.69 61
2615.80 56
2615.92 53
2616.04 51
2616.16 51
2616.28 53
2616.39 57
2616.51 62
2616.63 66
2616.75 71
2616.86 74
2616.98 77
2617.10 80
2617.22 83
2617.33 87
2617.45 93
2617.57 99
2617.69 104
2617.80 108
2617.92 109
2618.04 107
2618.16 102
2618.28 97
2618.39 91
2618.51 86
2618.63 82
2618.75 81
2618.86 81
2618.98 82
2619.10 84
2619.22 86
2619.33 88
2619.45 88
2619.57 87
2619.69 85
2619.81 82
2619.92 79
2620.04 76
2620.16 73
2620.28 71
2620.39 70
2620.51 69
2620.63 66
2620.75 62
2620.87 57
2620.98 51
2621.10 42
2621.22 33
2621.34 22
2621.45 12
2621.57 3
2621.69 0
2621.81 0
2621.92 0
2622.04 0
2622.16 0
2622.28 0
2622.40 4
2622.51 7
2622.63 8
2622.75 7
2622.87 5
2622.98 3
2623.10 2
2623.22 4
2623.34 10
2623.46 18
2623.57 29
2623.69 41
2623.81 52
2623.93 62
2624.04 69
2624.16 74
2624.28 76
2624.40 78
2624.52 80
2624.63 83
2624.75 88
2624.87 94
2624.99 99
2625.11 103
2625.22 104
2625.34 102
2625.46 98
2625.58 92
2625.69 86
2625.81 81
2625.93 77
2626.05 77
2626.17 80
2626.28 86
2626.40 96
2626.52 108
2626.64 121
2626.76 136
2626.87 149
2626.99 161
2627.11 169
2627.23 175
2627.34 178
2627.46 179
2627.58 178
2627.70 176
2627.82 174
2627.93 171
2628.05 167
2628.17 163
2628.29 158
2628.41 152
2628.52 147
2628.64 142
2628.76 137
2628.88 132
2629.00 126
2629.11 120
2629.23 113
2629.35 107
2629.47 103
2629.59 101
2629.70 102
2629.82 106
2629.94 111
2630.06 115
2630.17 118
2630.29 118
2630.41 115
2630.53 110
2630.65 103
2630.76 95
2630.88 88
2631.00 82
2631.12 77
2631.24 74
2631.35 73
2631.47 72
2631.59 72
2631.71 73
2631.83 74
2631.94 76
2632.06 79
2632.18 84
2632.30 89
2632.42 95
2632.53 101
2632.65 106
2632.77 110
2632.89 111
2633.01 110
2633.12 108
2633.24 106
2633.36 104
2633.48 105
2633.60 108
2633.71 112
2633.83 118
2633.95 124
2634.07 128
2634.19 129
2634.30 128
2634.42 124
2634.54 118
2634.66 110
2634.78 102
2634.89 95
2635.01 91
2635.13 88
2635.25 89
2635.37 91
2635.49 95
2635.60 99
2635.72 102
2635.84 104
2635.96 104
2636.08 103
2636.19 100
2636.31 96
2636.43 92
2636.55 89
2636.67 86
2636.78 84
2636.90 81
2637.02 78
2637.14 75
2637.26 71
2637.37 67
2637.49 63
2637.61 59
2637.73 58
2637.85 58
2637.97 61
2638.08 67
2638.20 74
2638.32 83
2638.44 91
2638.56 100
2638.67 107
2638.79 112
2638.91 115
2639.03 114
2639.15 110
2639.26 104
2639.38 95
2639.50 84
2639.62 73
2639.74 63
2639.86 55
2639.97 49
2640.09 46
2640.21 47
2640.33 50
2640.45 57
2640.56 66
2640.68 75
2640.80 85
2640.92 93
2641.04 98
2641.16 101
2641.27 102
2641.39 101
2641.51 100
2641.63 101
2641.75 102
2641.86 105
2641.98 108
2642.10 110
2642.22 112
2642.34 112
2642.46 112
2642.57 113
2642.69 115
2642.81 120
2642.93 126
2643.05 133
2643.17 139
2643.28 144
2643.40 147
2643.52 149
2643.64 151
2643.76 153
2643.87 157
2643.99 163
2644.11 170
2644.23 179
2644.35 187
2644.47 194
2644.58 199
2644.70 200
2644.82 198
2644.94 193
2645.06 184
2645.18 173
2645.29 161
2645.41 148
2645.53 136
2645.65 126
2645.77 118
2645.89 113
2646.00 110
2646.12 110
2646.24 110
2646.36 110
2646.48 108
2646.60 103
2646.71 96
2646.83 87
2646.95 77
2647.07 68
2647.19 62
2647.31 59
2647.42 60
2647.54 65
2647.66 74
2647.78 85
2647.90 98
2648.02 110
2648.13 122
2648.25 132
2648.37 141
2648.49 148
2648.61 153
2648.73 157
2648.84 159
2648.96 160
2649.08 159
2649.20 156
2649.32 153
2649.44 148
2649.55 143
2649.67 137
2649.79 132
2649.91 127
2650.03 122
2650.15 117
2650.26 112
2650.38 107
2650.50 102
2650.62 98
2650.74 94
2650.86 91
2650.97 88
2651.09 86
2651.21 84
2651.33 82
2651.45 80
2651.57 78
2651.69 77
2651.80 77
2651.92 79
2652.04 82
2652.16 86
2652.28 90
2652.40 93
2652.51 95
2652.63 95
2652.75 94
2652.87 91
2652.99 89
2653.11 86
2653.22 86
2653.34 86
2653.46 89
2653.58 92
2653.70 96
2653.82 99
2653.94 102
2654.05 103
2654.17 102
2654.29 99
2654.41 93
2654.53 86
2654.65 77
2654.77 68
2654.88 57
2655.00 47
2655.12 38
2655.24 30
2655.36 23
2655.48 18
2655.59 14
2655.71 11
2655.83 8
2655.95 5
2656.07 1
2656.19 0
2656.31 0
2656.42 0
2656.54 0
2656.66 0
2656.78 0
2656.90 0
2657.02 0
2657.14 11
2657.25 25
2657.37 39
2657.49 51
2657.61 60
2657.73 66
2657.85 68
2657.97 67
2658.08 65
2658.20 63
2658.32 63
2658.44 64
2658.56 66
2658.68 68
2658.80 70
2658.91 71
2659.03 70
2659.15 69
2659.27 68
2659.39 68
2659.51 69
2659.63 73
2659.74 78
2659.86 84
2659.98 89
2660.10 93
2660.22 93
2660.34 91
2660.46 87
2660.57 83
2660.69 81
2660.81 80
2660.93 82
2661.05 87
2661.17 93
2661.29 99
2661.41 104
2661.52 109
2661.64 113
2661.76 117
2661.88 120
2662.00 124
2662.12 126
2662.24 127
2662.35 127
2662.47 124
2662.59 118
2662.71 111
2662.83 103
2662.95 96
2663.07 90
2663.19 87
2663.30 86
2663.42 86
2663.54 86
2663.66 85
2663.78 83
2663.90 78
2664.02 72
2664.13 64
2664.25 56
2664.37 50
2664.49 45
2664.61 42
2664.73 42
2664.85 44
2664.97 50
2665.08 57
2665.20 66
2665.32 77
2665.44 88
2665.56 99
2665.68 109
2665.80 117
2665.92 123
2666.03 126
2666.15 126
2666.27 122
2666.39 114
2666.51 104
2666.63 91
2666.75 78
2666.87 65
2666.98 53
2667.10 42
2667.22 34
2667.34 28
2667.46 25
2667.58 24
2667.70 25
2667.82 28
2667.93 33
2668.05 38
2668.17 44
2668.29 49
2668.41 52
2668.53 55
2668.65 58
2668.77 60
2668.88 63
2669.00 67
2669.12 71
2669.24 75
2669.36 79
2669.48 83
2669.60 84
2669.72 84
2669.84 83
2669.95 80
2670.07 77
2670.19 74
2670.31 70
2670.43 66
2670.55 63
2670.67 60
2670.79 57
2670.91 54
2671.02 52
2671.14 49
2671.26 47
2671.38 45
2671.50 45
2671.62 45
2671.74 46
2671.86 49
2671.97 52
2672.09 55
2672.21 57
2672.33 58
2672.45 59
2672.57 58
2672.69 57
2672.81 55
2672.93 54
2673.04 52
2673.16 51
2673.28 49
2673.40 47
2673.52 44
2673.64 41
2673.76 38
2673.88 35
2674.00 32
2674.12 29
2674.23 27
2674.35 27
2674.47 28
2674.59 30
2674.71 32
2674.83 36
2674.95 39
2675.07 41
2675.19 43
2675.30 43
2675.42 43
2675.54 42
2675.66 40
2675.78 37
2675.90 32
2676.02 26
2676.14 19
2676.26 12
2676.38 4
2676.49 0
2676.61 0
2676.73 0
2676.85 0
2676.97 0
2677.09 0
2677.21 0
2677.33 0
2677.45 7
2677.57 16
2677.68 27
2677.80 38
2677.92 49
2678.04 59
2678.16 68
2678.28 74
2678.40 78
2678.52 78
2678.64 77
2678.76 73
2678.87 70
2678.99 66
2679.11 64
2679.23 64
2679.35 66
2679.47 69
2679.59 72
2679.71 74
2679.83 74
2679.95 72
2680.06 68
2680.18 62
2680.30 54
2680.42 44
2680.54 34
2680.66 25
2680.78 15
2680.90 7
2681.02 0
2681.14 0
2681.26 0
2681.37 0
2681.49 0
2681.61 0
2681.73 0
2681.85 0
2681.97 3
2682.09 7
2682.21 10
2682.33 12
2682.45 14
2682.57 15
2682.68 17
2682.80 19
2682.92 20
2683.04 22
2683.16 22
2683.28 21
2683.40 19
2683.52 17
2683.64 17
2683.76 18
2683.88 21
2684.00 25
2684.11 30
2684.23 34
2684.35 37
2684.47 39
2684.59 39
2684.71 39
2684.83 39
2684.95 39
2685.07 42
2685.19 46
2685.31 51
2685.43 58
2685.54 64
2685.66 69
2685.78 72
2685.90 72
2686.02 70
2686.14 66
2686.26 61
2686.38 57
2686.50 54
2686.62 53
2686.74 53
2686.86 56
2686.97 59
2687.09 61
2687.21 62
2687.33 60
2687.45 57
2687.57 52
2687.69 46
2687.81 41
2687.93 37
2688.05 36
2688.17 36
2688.29 39
2688.41 42
2688.52 45
2688.64 46
2688.76 46
2688.88 43
2689.00 40
2689.12 38
2689.24 36
2689.36 36
2689.48 37
2689.60 38
2689.72 39
2689.84 40
2689.96 39
2690.08 36
2690.19 33
2690.31 30
2690.43 27
2690.55 23
2690.67 19
2690.79 14
2690.91 10
2691.03 7
2691.15 4
2691.27 4
2691.39 6
2691.51 10
2691.63 15
2691.75 22
2691.86 28
2691.98 34
2692.10 39
2692.22 42
2692.34 41
2692.46 38
2692.58 32
2692.70 24
2692.82 16
2692.94 7
2693.06 1
2693.18 0
2693.30 0
2693.42 0
2693.54 0
2693.65 0
2693.77 0
2693.89 0
2694.01 0
2694.13 0
2694.25 1
2694.37 9
2694.49 20
2694.61 31
2694.73 42
2694.85 52
2694.97 58
2695.09 61
2695.21 62
2695.33 61
2695.45 61
2695.56 60
2695.68 60
2695.80 60
2695.92 59
2696.04 56
2696.16 51
2696.28 45
2696.40 39
2696.52 35
2696.64 32
2696.76 34
2696.88 38
2697.00 46
2697.12 55
2697.24 64
2697.36 71
2697.48 75
2697.59 76
2697.71 73
2697.83 67
2697.95 61
2698.07 54
2698.19 49
2698.31 45
2698.43 44
2698.55 44
2698.67 47
2698.79 51
2698.91 56
2699.03 61
2699.15 65
2699.27 68
2699.39 70
2699.51 69
2699.63 67
2699.75 63
2699.86 59
2699.98 54
2700.10 50
2700.22 45
2700.34 40
2700.46 34
2700.58 27
2700.70 20
2700.82 13
2700.94 5
2701.06 0
2701.18 0
2701.30 0
2701.42 0
2701.54 0
2701.66 0
2701.78 0
2701.90 0
2702.02 2
2702.14 7
2702.26 12
2702.37 17
2702.49 21
2702.61 24
2702.73 27
2702.85 29
2702.97 29
2703.09 28
2703.21 27
2703.33 25
2703.45 24
2703.57 25
2703.69 27
2703.81 30
2703.93 33
2704.05 36
2704.17 36
2704.29 36
2704.41 34
2704.53 31
2704.65 29
2704.77 28
2704.89 28
2705.01 29
2705.13 31
2705.24 32
2705.36 33
2705.48 32
2705.60 31
2705.72 29
2705.84 26
2705.96 24
2706.08 21
2706.20 17
2706.32 13
2706.44 7
2706.56 2
2706.68 0
2706.80 0
2706.92 0
2707.04 0
2707.16 0
2707.28 6
2707.40 13
2707.52 20
2707.64 27
2707.76 33
2707.88 38
2708.00 41
2708.12 43
2708.24 43
2708.36 41
2708.48 39
2708.60 35
2708.71 31
2708.83 28
2708.95 26
2709.07 25
2709.19 27
2709.31 30
2709.43 35
2709.55 40
2709.67 45
2709.79 50
2709.91 54
2710.03 58
2710.15 60
2710.27 62
2710.39 64
2710.51 66
2710.63 67
2710.75 69
2710.87 69
2710.99 70
2711.11 69
2711.23 66
2711.35 63
2711.47 57
2711.59 50
2711.71 41
2711.83 31
2711.95 20
2712.07 9
2712.19 0
2712.31 0
2712.43 0
2712.55 0
2712.67 0
2712.79 0
2712.91 0
2713.03 0
2713.15 0
2713.26 7
2713.38 17
2713.50 26
2713.62 34
2713.74 42
2713.86 49
2713.98 55
2714.10 59
2714.22 61
2714.34 62
2714.46 62
2714.58 61
2714.70 59
2714.82 58
2714.94 58
2715.06 59
2715.18 61
2715.30 64
2715.42 68
2715.54 74
2715.66 82
2715.78 91
2715.90 100
2716.02 108
2716.14 116
2716.26 121
2716.38 124
2716.50 123
2716.62 120
2716.74 113
2716.86 103
2716.98 91
2717.10 76
2717.22 59
2717.34 43
2717.46 30
2717.58 20
2717.70 15
2717.82 15
2717.94 20
2718.06 29
2718.18 39
2718.30 49
2718.42 57
2718.54 64
2718.66 68
2718.78 70
2718.90 70
2719.02 68
2719.14 66
2719.26 65
2719.38 65
2719.50 67
2719.62 71
2719.74 78
2719.86 86
2719.98 95
2720.10 103
2720.22 108
2720.34 109
2720.46 106
2720.58 100
2720.70 92
2720.82 83
2720.94 76
2721.06 71
2721.18 70
2721.30 71
2721.42 74
2721.54 78
2721.66 80
2721.78 81
2721.90 80
2722.02 78
2722.14 74
2722.26 69
2722.38 65
2722.50 60
2722.62 55
2722.74 51
2722.86 48
2722.98 46
2723.10 48
2723.22 52
2723.34 58
2723.46 66
2723.58 76
2723.70 86
2723.82 95
2723.94 102
2724.06 107
2724.18 109
2724.30 107
2724.42 102
2724.54 95
2724.66 87
2724.78 79
2724.90 72
2725.02 66
2725.14 62
2725.26 60
2725.38 60
2725.50 61
2725.62 62
2725.74 62
2725.86 61
2725.98 59
2726.10 56
2726.22 53
2726.34 50
2726.46 49
2726.58 50
2726.70 53
2726.82 57
2726.94 62
2727.06 66
2727.18 69
2727.30 68
2727.42 64
2727.54 57
2727.66 51
2727.78 44
2727.90 40
2728.02 38
2728.14 38
2728.26 42
2728.38 48
2728.50 55
2728.62 63
2728.74 72
2728.86 82
2728.98 93
2729.10 103
2729.22 113
2729.34 121
2729.46 126
2729.58 129
2729.70 127
2729.82 123
2729.94 118
2730.06 112
2730.18 108
2730.30 106
2730.42 105
2730.54 106
2730.66 106
2730.78 106
2730.90 104
2731.02 100
2731.14 95
2731.26 89
2731.38 82
2731.50 75
2731.62 67
2731.74 60
2731.86 54
2731.98 50
2732.10 47
2732.22 47
2732.35 48
2732.47 50
2732.59 51
2732.71 52
2732.83 52
2732.95 52
2733.07 52
2733.19 53
2733.31 55
2733.43 59
2733.55 62
2733.67 65
2733.79 66
2733.91 66
2734.03 65
2734.15 64
2734.27 63
2734.39 63
2734.51 64
2734.63 65
2734.75 66
2734.87 67
2734.99 68
2735.11 68
2735.23 68
2735.35 68
2735.47 69
2735.59 71
2735.71 74
2735.83 79
2735.95 84
2736.07 91
2736.19 96
2736.31 101
2736.43 102
2736.55 101
2736.67 98
2736.79 93
2736.91 88
2737.04 83
2737.16 80
2737.28 79
2737.40 79
2737.52 81
2737.64 84
2737.76 88
2737.88 92
2738.00 95
2738.12 99
2738.24 101
2738.36 103
2738.48 105
2738.60 107
2738.72 108
2738.84 110
2738.96 111
2739.08 112
2739.20 112
2739.32 110
2739.44 107
2739.56 103
2739.68 97
2739.80 92
2739.92 88
2740.04 86
2740.16 86
2740.28 87
2740.41 90
2740.53 92
2740.65 93
2740.77 90
2740.89 85
2741.01 76
2741.13 64
2741.25 53
2741.37 42
2741.49 34
2741.61 30
2741.73 27
2741.85 27
2741.97 27
2742.09 27
2742.21 26
2742.33 23
2742.45 21
2742.57 21
2742.69 23
2742.81 30
2742.93 40
2743.05 54
2743.17 67
2743.30 78
2743.42 85
2743.54 86
2743.66 83
2743.78 76
2743.90 68
2744.02 61
2744.14 56
2744.26 54
2744.38 54
2744.50 56
2744.62 57
2744.74 56
2744.86 55
2744.98 53
2745.10 52
2745.22 51
2745.34 53
2745.46 56
2745.58 60
2745.70 65
2745.83 71
2745.95 75
2746.07 78
2746.19 80
2746.31 81
2746.43 82
2746.55 81
2746.67 81
2746.79 82
2746.91 82
2747.03 83
2747.15 84
2747.27 85
2747.39 85
2747.51 83
2747.63 80
2747.75 75
2747.87 67
2747.99 58
2748.12 48
2748.24 37
2748.36 27
2748.48 18
2748.60 11
2748.72 6
2748.84 2
2748.96 0
2749.08 0
2749.20 0
2749.32 0
2749.44 0
2749.56 0
2749.68 0
2749.80 0
2749.92 0
2750.04 0
2750.17 5
2750.29 13
2750.41 22
2750.53 30
2750.65 38
2750.77 45
2750.89 49
2751.01 53
2751.13 54
2751.25 54
2751.37 53
2751.49 49
2751.61 44
2751.73 37
2751.85 29
2751.97 22
2752.09 15
2752.22 11
2752.34 10
2752.46 11
2752.58 16
2752.70 22
2752.82 29
2752.94 37
2753.06 44
2753.18 51
2753.30 57
2753.42 62
2753.54 66
2753.66 69
2753.78 70
2753.90 70
2754.03 70
2754.15 69
2754.27 69
2754.39 70
2754.51 72
2754.63 76
2754.75 81
2754.87 86
2754.99 91
2755.11 96
2755.23 99
2755.35 101
2755.47 102
2755.59 101
2755.72 98
2755.84 94
2755.96 87
2756.08 80
2756.20 72
2756.32 65
2756.44 58
2756.56 55
2756.68 54
2756.80 56
2756.92 60
2757.04 66
2757.16 71
2757.29 75
2757.41 76
2757.53 75
2757.65 71
2757.77 65
2757.89 60
2758.01 55
2758.13 52
2758.25 50
2758.37 48
2758.49 47
2758.61 44
2758.73 40
2758.86 34
2758.98 28
2759.10 21
2759.22 16
2759.34 14
2759.46 13
2759.58 15
2759.70 19
2759.82 23
2759.94 27
2760.06 31
2760.18 32
2760.30 33
2760.43 34
2760.55 34
2760.67 35
2760.79 38
2760.91 42
2761.03 48
2761.15 54
2761.27 58
2761.39 62
2761.51 62
2761.63 59
2761.75 53
2761.88 45
2762.00 36
2762.12 27
2762.24 20
2762.36 16
2762.48 14
2762.60 15
2762.72 17
2762.84 20
2762.96 23
2763.08 23
2763.21 21
2763.33 17
2763.45 12
2763.57 7
2763.69 3
2763.81 2
2763.93 3
2764.05 8
2764.17 14
2764.29 21
2764.41 28
2764.54 35
2764.66 42
2764.78 48
2764.90 53
2765.02 58
2765.14 60
2765.26 60
2765.38 57
2765.50 52
2765.62 47
2765.74 41
2765.87 37
2765.99 34
2766.11 33
2766.23 35
2766.35 37
2766.47 40
2766.59 44
2766.71 48
2766.83 52
2766.95 57
2767.07 61
2767.20 66
2767.32 69
2767.44 70
2767.56 69
2767.68 65
2767.80 59
2767.92 52
2768.04 45
2768.16 40
2768.28 39
2768.41 41
2768.53 46
2768.65 54
2768.77 63
2768.89 72
2769.01 79
2769.13 86
2769.25 91
2769.37 95
2769.49 99
2769.62 103
2769.74 107
2769.86 110
2769.98 112
2770.10 112
2770.22 112
2770.34 110
2770.46 107
2770.58 104
2770.71 102
2770.83 99
2770.95 96
2771.07 94
2771.19 91
2771.31 89
2771.43 88
2771.55 87
2771.67 86
2771.79 85
2771.92 84
2772.04 83
2772.16 81
2772.28 80
2772.40 80
2772.52 80
2772.64 82
2772.76 85
2772.88 90
2773.01 95
2773.13 100
2773.25 105
2773.37 110
2773.49 113
2773.61 115
2773.73 114
2773.85 112
2773.97 108
2774.10 105
2774.22 103
2774.34 103
2774.46 105
2774.58 107
2774.70 109
2774.82 108
2774.94 105
2775.06 98
2775.19 90
2775.31 82
2775.43 75
2775.55 72
2775.67 72
2775.79 75
2775.91 80
2776.03 85
2776.16 91
2776.28 95
2776.40 99
2776.52 102
2776.64 105
2776.76 107
2776.88 106
2777.00 104
2777.12 100
2777.25 93
2777.37 84
2777.49 75
2777.61 65
2777.73 56
2777.85 48
2777.97 42
2778.09 36
2778.22 31
2778.34 28
2778.46 24
2778.58 21
2778.70 18
2778.82 15
2778.94 13
2779.06 11
2779.19 9
2779.31 8
2779.43 8
2779.55 8
2779.67 8
2779.79 8
2779.91 7
2780.03 4
2780.15 1
2780.28 0
2780.40 0
2780.52 0
2780.64 0
2780.76 0
2780.88 0
2781.00 0
2781.13 2
2781.25 8
2781.37 14
2781.49 19
2781.61 23
2781.73 26
2781.85 27
2781.97 28
2782.10 28
2782.22 27
2782.34 27
2782.46 26
2782.58 27
2782.70 29
2782.82 33
2782.94 38
2783.07 45
2783.19 51
2783.31 56
2783.43 57
2783.55 56
2783.67 51
2783.79 44
2783.92 35
2784.04 27
2784.16 21
2784.28 17
2784.40 16
2784.52 17
2784.64 18
2784.76 19
2784.89 19
2785.01 19
2785.13 18
2785.25 17
2785.37 18
2785.49 18
2785.61 19
2785.74 19
2785.86 19
2785.98 19
2786.10 19
2786.22 19
2786.34 20
2786.46 22
2786.59 26
2786.71 30
2786.83 36
2786.95 41
2787.07 46
2787.19 51
2787.31 55
2787.43 59
2787.56 62
2787.68 65
2787.80 69
2787.92 73
2788.04 76
2788.16 77
2788.28 77
2788.41 74
2788.53 69
2788.65 63
2788.77 57
2788.89 52
2789.01 50
2789.13 49
2789.26 51
2789.38 55
2789.50 59
2789.62 63
2789.74 66
2789.86 66
2789.99 66
2790.11 64
2790.23 61
2790.35 59
2790.47 56
2790.59 54
2790.71 53
2790.84 53
2790.96 54
2791.08 57
2791.20 62
2791.32 68
2791.44 75
2791.56 82
2791.69 88
2791.81 93
2791.93 97
2792.05 98
2792.17 98
2792.29 96
2792.42 93
2792.54 89
2792.66 84
2792.78 79
2792.90 74
2793.02 70
2793.14 66
2793.27 64
2793.39 63
2793.51 62
2793.63 63
2793.75 63
2793.87 64
2794.00 65
2794.12 67
2794.24 70
2794.36 76
2794.48 83
2794.60 90
2794.72 99
2794.85 107
2794.97 114
2795.09 119
2795.21 123
2795.33 125
2795.45 126
2795.58 126
2795.70 127
2795.82 128
2795.94 131
2796.06 134
2796.18 139
2796.31 142
2796.43 145
2796.55 146
2796.67 145
2796.79 142
2796.91 137
2797.03 130
2797.16 123
2797.28 117
2797.40 111
2797.52 105
2797.64 100
2797.76 95
2797.89 89
2798.01 82
2798.13 75
2798.25 69
2798.37 64
2798.49 60
2798.62 58
2798.74 57
2798.86 56
2798.98 54
2799.10 52
2799.22 48
2799.35 43
2799.47 39
2799.59 36
2799.71 36
2799.83 37
2799.95 39
2800.08 42
2800.20 45
2800.32 48
2800.44 50
2800.56 53
2800.68 56
2800.81 61
2800.93 66
2801.05 71
2801.17 75
2801.29 79
2801.41 83
2801.54 86
2801.66 88
2801.78 90
2801.90 91
2802.02 90
2802.15 88
2802.27 84
2802.39 78
2802.51 73
2802.63 69
2802.75 68
2802.88 69
2803.00 75
2803.12 85
2803.24 98
2803.36 113
2803.48 130
2803.61 147
2803.73 162
2803.85 174
2803.97 183
2804.09 188
2804.21 190
2804.34 191
2804.46 193
2804.58 197
2804.70 203
2804.82 212
2804.95 222
2805.07 229
2805.19 233
2805.31 230
2805.43 222
2805.55 209
2805.68 194
2805.80 178
2805.92 165
2806.04 155
2806.16 149
2806.29 146
2806.41 145
2806.53 144
2806.65 144
2806.77 144
2806.89 145
2807.02 148
2807.14 154
2807.26 165
2807.38 180
2807.50 197
2807.63 215
2807.75 232
2807.87 244
2807.99 252
2808.11 254
2808.23 250
2808.36 242
2808.48 232
2808.60 219
2808.72 206
2808.84 193
2808.97 181
2809.09 169
2809.21 157
2809.33 146
2809.45 133
2809.58 120
2809.70 105
2809.82 90
2809.94 75
2810.06 60
2810.19 49
2810.31 42
2810.43 42
2810.55 48
2810.67 59
2810.79 74
2810.92 90
2811.04 105
2811.16 115
2811.28 119
2811.40 116
2811.53 106
2811.65 92
2811.77 74
2811.89 57
2812.01 42
2812.14 30
2812.26 24
2812.38 22
2812.50 25
2812.62 30
2812.75 36
2812.87 40
2812.99 43
2813.11 42
2813.23 37
2813.36 31
2813.48 23
2813.60 16
2813.72 11
2813.84 9
2813.97 11
2814.09 15
2814.21 21
2814.33 27
2814.45 32
2814.58 36
2814.70 39
2814.82 40
2814.94 41
2815.06 41
2815.19 42
2815.31 43
2815.43 44
2815.55 45
2815.67 44
2815.80 42
2815.92 40
2816.04 37
2816.16 33
2816.28 31
2816.41 29
2816.53 29
2816.65 30
2816.77 34
2816.89 39
2817.02 47
2817.14 56
2817.26 66
2817.38 76
2817.50 86
2817.63 95
2817.75 104
2817.87 113
2817.99 122
2818.11 131
2818.24 140
2818.36 148
2818.48 155
2818.60 160
2818.72 161
2818.85 159
2818.97 153
2819.09 144
2819.21 134
2819.34 122
2819.46 109
2819.58 97
2819.70 85
2819.82 75
2819.95 67
2820.07 62
2820.19 59
2820.31 59
2820.43 59
2820.56 60
2820.68 59
2820.80 57
2820.92 53
2821.05 47
2821.17 40
2821.29 33
2821.41 26
2821.53 20
2821.66 16
2821.78 12
2821.90 9
2822.02 8
2822.14 9
2822.27 10
2822.39 13
2822.51 16
2822.63 18
2822.76 17
2822.88 14
2823.00 9
2823.12 3
2823.24 0
2823.37 0
2823.49 0
2823.61 0
2823.73 0
2823.85 0
2823.98 0
2824.10 0
2824.22 3
2824.34 10
2824.47 17
2824.59 26
2824.71 36
2824.83 46
2824.95 56
2825.08 64
2825.20 70
2825.32 75
2825.44 77
2825.57 78
2825.69 79
2825.81 80
2825.93 81
2826.06 82
2826.18 84
2826.30 86
2826.42 87
2826.54 88
2826.67 87
2826.79 87
2826.91 87
2827.03 89
2827.16 92
2827.28 96
2827.40 100
2827.52 104
2827.64 106
2827.77 105
2827.89 102
2828.01 97
2828.13 92
2828.26 89
2828.38 88
2828.50 90
2828.62 98
2828.75 109
2828.87 123
2828.99 139
2829.11 153
2829.23 165
2829.36 172
2829.48 174
2829.60 171
2829.72 165
2829.85 157
2829.97 148
2830.09 140
2830.21 132
2830.34 124
2830.46 116
2830.58 109
2830.70 102
2830.82 98
2830.95 96
2831.07 98
2831.19 103
2831.31 109
2831.44 116
2831.56 120
2831.68 123
2831.80 122
2831.93 121
2832.05 120
2832.17 120
2832.29 121
2832.42 124
2832.54 128
2832.66 130
2832.78 131
2832.91 129
2833.03 126
2833.15 122
2833.27 117
2833.39 114
2833.52 111
2833.64 109
2833.76 108
2833.88 106
2834.01 103
2834.13 99
2834.25 95
2834.37 90
2834.50 85
2834.62 82
2834.74 80
2834.86 80
2834.99 82
2835.11 87
2835.23 93
2835.35 99
2835.48 106
2835.60 111
2835.72 115
2835.84 118
2835.97 119
2836.09 118
2836.21 115
2836.33 111
2836.46 105
2836.58 98
2836.70 89
2836.82 81
2836.95 72
2837.07 65
2837.19 60
2837.31 56
2837.44 53
2837.56 52
2837.68 50
2837.80 48
2837.93 45
2838.05 41
2838.17 36
2838.29 31
2838.42 26
2838.54 22
2838.66 18
2838.78 15
2838.91 13
2839.03 10
2839.15 8
2839.27 6
2839.40 4
2839.52 2
2839.64 0
2839.76 0
2839.89 0
2840.01 0
2840.13 0
2840.25 0
2840.38 0
2840.50 0
2840.62 2
2840.74 13
2840.87 25
2840.99 39
2841.11 53
2841.23 65
2841.36 74
2841.48 80
2841.60 83
2841.72 84
2841.85 83
2841.97 81
2842.09 79
2842.21 76
2842.34 72
2842.46 70
2842.58 67
2842.71 66
2842.83 65
2842.95 65
2843.07 65
2843.20 66
2843.32 66
2843.44 68
2843.56 70
2843.69 74
2843.81 78
2843.93 83
2844.05 87
2844.18 89
2844.30 88
2844.42 84
2844.54 78
2844.67 69
2844.79 60
2844.91 53
2845.04 48
2845.16 47
2845.28 50
2845.40 55
2845.53 63
2845.65 72
2845.77 82
2845.89 93
2846.02 103
2846.14 112
2846.26 121
2846.38 129
2846.51 136
2846.63 140
2846.75 141
2846.88 140
2847.00 138
2847.12 135
2847.24 132
2847.37 130
2847.49 128
2847.61 127
2847.73 125
2847.86 122
2847.98 116
2848.10 108
2848.22 98
2848.35 89
2848.47 82
2848.59 76
2848.72 74
2848.84 74
2848.96 77
2849.08 80
2849.21 83
2849.33 85
2849.45 86
2849.58 86
2849.70 85
2849.82 84
2849.94 83
2850.07 82
2850.19 81
2850.31 79
2850.43 77
2850.56 74
2850.68 71
2850.80 68
2850.93 64
2851.05 61
2851.17 59
2851.29 58
2851.42 57
2851.54 58
2851.66 61
2851.79 64
2851.91 69
2852.03 73
2852.15 77
2852.28 80
2852.40 81
2852.52 79
2852.64 76
2852.77 71
2852.89 65
2853.01 59
2853.14 53
2853.26 48
2853.38 44
2853.50 40
2853.63 38
2853.75 36
2853.87 35
2854.00 35
2854.12 36
2854.24 38
2854.36 40
2854.49 43
2854.61 46
2854.73 47
2854.86 49
2854.98 49
2855.10 48
2855.22 47
2855.35 44
2855.47 41
2855.59 37
2855.72 34
2855.84 31
2855.96 30
2856.08 29
2856.21 30
2856.33 31
2856.45 31
2856.58 31
2856.70 30
2856.82 28
2856.95 25
2857.07 22
2857.19 18
2857.31 14
2857.44 8
2857.56 2
2857.68 0
2857.81 0
2857.93 0
2858.05 0
2858.17 0
2858.30 0
2858.42 0
2858.54 2
2858.67 10
2858.79 17
2858.91 22
2859.03 24
2859.16 25
2859.28 26
2859.40 27
2859.53 29
2859.65 30
2859.77 31
2859.90 31
2860.02 30
2860.14 28
2860.26 26
2860.39 26
2860.51 28
2860.63 32
2860.76 37
2860.88 44
2861.00 52
2861.13 59
2861.25 65
2861.37 71
2861.49 76
2861.62 79
2861.74 79
2861.86 78
2861.99 74
2862.11 70
2862.23 67
2862.36 66
2862.48 67
2862.60 72
2862.72 79
2862.85 86
2862.97 92
2863.09 97
2863.22 98
2863.34 97
2863.46 94
2863.59 90
2863.71 86
2863.83 81
2863.96 74
2864.08 67
2864.20 58
2864.32 47
2864.45 37
2864.57 29
2864.69 24
2864.82 24
2864.94 28
2865.06 36
2865.19 46
2865.31 55
2865.43 62
2865.56 65
2865.68 66
2865.80 65
2865.92 64
2866.05 64
2866.17 67
2866.29 72
2866.42 80
2866.54 90
2866.66 99
2866.79 106
2866.91 111
2867.03 114
2867.16 113
2867.28 109
2867.40 104
2867.53 96
2867.65 88
2867.77 80
2867.89 71
2868.02 64
2868.14 58
2868.26 52
2868.39 48
2868.51 44
2868.63 41
2868.76 38
2868.88 35
2869.00 33
2869.13 33
2869.25 34
2869.37 38
2869.50 43
2869.62 50
2869.74 57
2869.87 64
2869.99 70
2870.11 74
2870.23 77
2870.36 77
2870.48 76
2870.60 74
2870.73 72
2870.85 70
2870.97 68
2871.10 67
2871.22 67
2871.34 69
2871.47 71
2871.59 74
2871.71 78
2871.84 81
2871.96 84
2872.08 86
2872.21 89
2872.33 92
2872.45 95
2872.58 100
2872.70 106
2872.82 112
2872.95 119
2873.07 124
2873.19 129
2873.32 131
2873.44 131
2873.56 127
2873.69 121
2873.81 112
2873.93 101
2874.06 89
2874.18 77
2874.30 66
2874.43 58
2874.55 52
2874.67 50
2874.79 51
2874.92 55
2875.04 59
2875.16 65
2875.29 71
2875.41 75
2875.53 79
2875.66 82
2875.78 84
2875.90 85
2876.03 86
2876.15 87
2876.27 87
2876.40 88
2876.52 88
2876.64 88
2876.77 87
2876.89 84
2877.01 81
2877.14 76
2877.26 70
2877.38 65
2877.51 62
2877.63 60
2877.75 62
2877.88 65
2878.00 69
2878.12 73
2878.25 76
2878.37 75
2878.49 70
2878.62 63
2878.74 53
2878.87 44
2878.99 36
2879.11 31
2879.24 29
2879.36 29
2879.48 30
2879.61 29
2879.73 27
2879.85 22
2879.98 16
2880.10 9
2880.22 4
2880.35 2
2880.47 5
2880.59 11
2880.72 21
2880.84 31
2880.96 41
2881.09 49
2881.21 54
2881.33 56
2881.46 55
2881.58 54
2881.70 53
2881.83 52
2881.95 54
2882.07 59
2882.20 65
2882.32 73
2882.44 81
2882.57 88
2882.69 95
2882.81 99
2882.94 100
2883.06 98
2883.18 94
2883.31 88
2883.43 83
2883.56 78
2883.68 76
2883.80 75
2883.93 76
2884.05 77
2884.17 77
2884.30 76
2884.42 74
2884.54 70
2884.67 67
2884.79 64
2884.91 63
2885.04 63
2885.16 65
2885.28 67
2885.41 69
2885.53 70
2885.65 69
2885.78 68
2885.90 65
2886.03 62
2886.15 60
2886.27 57
2886.40 56
2886.52 55
2886.64 54
2886.77 54
2886.89 53
2887.01 52
2887.14 52
2887.26 52
2887.38 53
2887.51 55
2887.63 59
2887.76 63
2887.88 68
2888.00 71
2888.13 72
2888.25 72
2888.37 70
2888.50 69
2888.62 67
2888.74 67
2888.87 69
2888.99 73
2889.11 78
2889.24 83
2889.36 87
2889.49 90
2889.61 90
2889.73 89
2889.86 86
2889.98 83
2890.10 80
2890.23 79
2890.35 79
2890.47 80
2890.60 80
2890.72 80
2890.85 78
2890.97 75
2891.09 69
2891.22 64
2891.34 59
2891.46 56
2891.59 53
2891.71 52
2891.83 52
2891.96 50
2892.08 48
2892.21 44
2892.33 39
2892.45 34
2892.58 29
2892.70 25
2892.82 25
2892.95 28
2893.07 34
2893.19 45
2893.32 58
2893.44 73
2893.57 87
2893.69 99
2893.81 107
2893.94 110
2894.06 107
2894.18 100
2894.31 91
2894.43 80
2894.56 71
2894.68 64
2894.80 59
2894.93 57
2895.05 56
2895.17 58
2895.30 60
2895.42 63
2895.55 67
2895.67 71
2895.79 77
2895.92 83
2896.04 90
2896.16 98
2896.29 108
2896.41 118
2896.54 128
2896.66 138
2896.78 147
2896.91 154
2897.03 160
2897.15 164
2897.28 166
2897.40 167
2897.53 167
2897.65 164
2897.77 161
2897.90 157
2898.02 154
2898.14 152
2898.27 151
2898.39 152
2898.52 156
2898.64 160
2898.76 164
2898.89 168
2899.01 172
2899.13 176
2899.26 180
2899.38 184
2899.51 188
2899.63 191
2899.75 191
2899.88 188
2900.00 182
2900.13 173
2900.25 162
2900.37 151
2900.50 141
2900.62 134
2900.74 130
2900.87 129
2900.99 130
2901.12 134
2901.24 138
2901.36 144
2901.49 149
2901.61 154
2901.74 158
2901.86 159
2901.98 159
2902.11 157
2902.23 154
2902.35 151
2902.48 148
2902.60 148
2902.73 148
2902.85 149
2902.97 151
2903.10 150
2903.22 148
2903.35 143
2903.47 137
2903.59 129
2903.72 121
2903.84 113
2903.97 106
2904.09 102
2904.21 98
2904.34 97
2904.46 96
2904.59 95
2904.71 93
2904.83 91
2904.96 87
2905.08 82
2905.20 76
2905.33 68
2905.45 61
2905.58 54
2905.70 49
2905.82 46
2905.95 46
2906.07 50
2906.20 57
2906.32 67
2906.44 79
2906.57 91
2906.69 103
2906.82 112
2906.94 118
2907.06 119
2907.19 115
2907.31 107
2907.44 96
2907.56 83
2907.68 71
2907.81 60
2907.93 53
2908.06 49
2908.18 47
2908.30 46
2908.43 44
2908.55 41
2908.68 36
2908.80 30
2908.92 24
2909.05 18
2909.17 14
2909.30 12
2909.42 11
2909.54 11
2909.67 13
2909.79 16
2909.92 21
2910.04 26
2910.16 32
2910.29 38
2910.41 44
2910.54 48
2910.66 51
2910.78 52
2910.91 52
2911.03 50
2911.16 47
2911.28 44
2911.41 41
2911.53 38
2911.65 36
2911.78 35
2911.90 33
2912.03 30
2912.15 26
2912.27 21
2912.40 16
2912.52 11
2912.65 6
2912.77 3
2912.89 2
2913.02 1
2913.14 1
2913.27 0
2913.39 0
2913.51 0
2913.64 0
2913.76 0
2913.89 2
2914.01 4
2914.14 6
2914.26 6
2914.38 5
2914.51 2
2914.63 0
2914.76 0
2914.88 0
2915.00 0
2915.13 0
2915.25 0
2915.38 4
2915.50 9
2915.63 14
2915.75 19
2915.87 22
2916.00 25
2916.12 27
2916.25 30
2916.37 33
2916.49 37
2916.62 41
2916.74 46
2916.87 50
2916.99 54
2917.12 57
2917.24 57
2917.36 56
2917.49 53
2917.61 48
2917.74 42
2917.86 35
2917.98 28
2918.11 21
2918.23 15
2918.36 11
2918.48 10
2918.61 11
2918.73 16
2918.85 23
2918.98 30
2919.10 37
2919.23 42
2919.35 46
2919.48 48
2919.60 48
2919.72 47
2919.85 45
2919.97 41
2920.10 37
2920.22 32
2920.35 26
2920.47 20
2920.59 15
2920.72 11
2920.84 9
2920.97 9
2921.09 11
2921.22 14
2921.34 18
2921.46 23
2921.59 30
2921.71 38
2921.84 47
2921.96 57
2922.09 67
2922.21 76
2922.33 85
2922.46 91
2922.58 95
2922.71 98
2922.83 99
2922.96 101
2923.08 102
2923.20 104
2923.33 108
2923.45 113
2923.58 119
2923.70 125
2923.83 130
2923.95 133
2924.07 134
2924.20 132
2924.32 127
2924.45 121
2924.57 113
2924.70 106
2924.82 99
2924.94 94
2925.07 90
2925.19 88
2925.32 86
2925.44 85
2925.57 83
2925.69 80
2925.82 76
2925.94 72
2926.06 69
2926.19 66
2926.31 63
2926.44 62
2926.56 61
2926.69 60
2926.81 59
2926.94 58
2927.06 57
2927.18 57
2927.31 57
2927.43 58
2927.56 57
2927.68 56
2927.81 54
2927.93 51
2928.05 49
2928.18 49
2928.30 52
2928.43 56
2928.55 63
2928.68 70
2928.80 77
2928.93 82
2929.05 85
2929.17 86
2929.30 86
2929.42 85
2929.55 85
2929.67 85
2929.80 85
2929.92 85
2930.05 85
2930.17 82
2930.29 78
2930.42 72
2930.54 66
2930.67 60
2930.79 56
2930.92 56
2931.04 59
2931.17 66
2931.29 74
2931.42 83
2931.54 90
2931.66 96
2931.79 98
2931.91 97
2932.04 94
2932.16 90
2932.29 85
2932.41 81
2932.54 75
2932.66 70
2932.78 64
2932.91 59
2933.03 54
2933.16 52
2933.28 54
2933.41 58
2933.53 65
2933.66 72
2933.78 79
2933.91 82
2934.03 82
2934.15 78
2934.28 71
2934.40 63
2934.53 56
2934.65 51
2934.78 50
2934.90 52
2935.03 57
2935.15 65
2935.28 72
2935.40 78
2935.53 82
2935.65 83
2935.77 80
2935.90 75
2936.02 67
2936.15 60
2936.27 53
2936.40 47
2936.52 43
2936.65 42
2936.77 43
2936.90 46
2937.02 50
2937.14 55
2937.27 62
2937.39 69
2937.52 76
2937.64 83
2937.77 89
2937.89 94
2938.02 96
2938.14 96
2938.27 93
2938.39 87
2938.52 79
2938.64 72
2938.77 65
2938.89 63
2939.01 64
2939.14 71
2939.26 81
2939.39 96
2939.51 111
2939.64 126
2939.76 137
2939.89 145
2940.01 149
2940.14 150
2940.26 148
2940.39 143
2940.51 137
2940.64 130
2940.76 122
2940.88 114
2941.01 105
2941.13 98
2941.26 92
2941.38 90
2941.51 91
2941.63 93
2941.76 96
2941.88 99
2942.01 101
2942.13 101
2942.26 101
2942.38 102
2942.51 103
2942.63 105
2942.76 109
2942.88 112
2943.00 115
2943.13 115
2943.25 113
2943.38 109
2943.50 102
2943.63 93
2943.75 84
2943.88 75
2944.00 68
2944.13 64
2944.25 65
2944.38 70
2944.50 80
2944.63 93
2944.75 108
2944.88 122
2945.00 133
2945.13 141
2945.25 146
2945.38 148
2945.50 147
2945.63 144
2945.75 141
2945.87 137
2946.00 133
2946.12 128
2946.25 124
2946.37 120
2946.50 117
2946.62 115
2946.75 114
2946.87 115
2947.00 116
2947.12 118
2947.25 120
2947.37 121
2947.50 121
2947.62 119
2947.75 115
2947.87 110
2948.00 104
2948.12 97
2948.25 91
2948.37 85
2948.50 79
2948.62 76
2948.75 72
2948.87 69
2949.00 65
2949.12 60
2949.25 55
2949.37 50
2949.50 46
2949.62 46
2949.74 50
2949.87 59
2949.99 70
2950.12 84
2950.24 96
2950.37 107
2950.49 114
2950.62 117
2950.74 115
2950.87 110
2950.99 103
2951.12 95
2951.24 88
2951.37 82
2951.49 76
2951.62 73
2951.74 72
2951.87 72
2951.99 73
2952.12 75
2952.24 77
2952.37 78
2952.49 77
2952.62 74
2952.74 71
2952.87 66
2952.99 63
2953.12 59
2953.24 57
2953.37 56
2953.49 56
2953.62 56
2953.74 57
2953.87 59
2953.99 63
2954.12 68
2954.24 76
2954.37 85
2954.49 97
2954.62 110
2954.74 124
2954.87 137
2954.99 149
2955.12 160
2955.24 168
2955.37 172
2955.49 172
2955.62 168
2955.74 162
2955.87 154
2955.99 146
2956.12 139
2956.24 133
2956.37 128
2956.49 123
2956.62 116
2956.74 107
2956.87 96
2956.99 84
2957.12 71
2957.24 60
2957.37 50
2957.49 42
2957.62 37
2957.74 32
2957.87 28
2957.99 23
2958.12 18
2958.24 12
2958.37 7
2958.49 1
2958.62 0
2958.74 0
2958.87 0
2958.99 0
2959.12 0
2959.24 0
2959.37 0
2959.49 0
2959.62 1
2959.74 5
2959.87 10
2959.99 15
2960.12 20
2960.24 25
2960.37 31
2960.49 37
2960.62 45
2960.74 53
2960.87 61
2961.00 70
2961.12 78
2961.25 84
2961.37 89
2961.50 90
2961.62 88
2961.75 83
2961.87 76
2962.00 68
2962.12 59
2962.25 50
2962.37 42
2962.50 36
2962.62 30
2962.75 25
2962.87 20
2963.00 16
2963.12 11
2963.25 6
2963.37 3
2963.50 3
2963.62 5
2963.75 11
2963.87 21
2964.00 33
2964.12 46
2964.25 60
2964.37 71
2964.50 80
2964.62 85
2964.75 86
2964.88 85
2965.00 81
2965.13 75
2965.25 69
2965.38 63
2965.50 59
2965.63 55
2965.75 52
2965.88 50
2966.00 48
2966.13 48
2966.25 48
2966.38 48
2966.50 50
2966.63 55
2966.75 63
2966.88 74
2967.00 88
2967.13 103
2967.25 119
2967.38 132
2967.51 142
2967.63 146
2967.76 145
2967.88 138
2968.01 127
2968.13 114
2968.26 100
2968.38 87
2968.51 76
2968.63 66
2968.76 58
2968.88 51
2969.01 43
2969.13 35
2969.26 27
2969.38 19
2969.51 12
2969.63 6
2969.76 3
2969.89 2
2970.01 2
2970.14 2
2970.26 1
2970.39 0
2970.51 0
2970.64 0
2970.76 0
2970.89 0
2971.01 0
2971.14 0
2971.26 9
2971.39 19
2971.51 31
2971.64 43
2971.77 54
2971.89 64
2972.02 71
2972.14 76
2972.27 77
2972.39 75
2972.52 71
2972.64 65
2972.77 59
2972.89 55
2973.02 52
2973.14 51
2973.27 53
2973.40 56
2973.52 61
2973.65 66
2973.77 71
2973.90 75
2974.02 79
2974.15 80
2974.27 80
2974.40 78
2974.52 73
2974.65 67
2974.77 59
2974.90 52
2975.03 45
2975.15 41
2975.28 39
2975.40 40
2975.53 43
2975.65 47
2975.78 51
2975.90 55
2976.03 58
2976.15 60
2976.28 63
2976.41 66
2976.53 70
2976.66 74
2976.78 79
2976.91 84
2977.03 88
2977.16 90
2977.28 90
2977.41 88
2977.53 84
2977.66 78
2977.79 71
2977.91 62
2978.04 53
2978.16 45
2978.29 39
2978.41 36
2978.54 36
2978.66 39
2978.79 44
2978.91 51
2979.04 56
2979.17 61
2979.29 63
2979.42 64
2979.54 62
2979.67 60
2979.79 58
2979.92 56
2980.04 53
2980.17 51
2980.30 47
2980.42 43
2980.55 37
2980.67 32
2980.80 28
2980.92 27
2981.05 28
2981.17 33
2981.30 40
2981.43 49
2981.55 59
2981.68 68
2981.80 74
2981.93 78
2982.05 79
2982.18 79
2982.30 77
2982.43 75
2982.56 74
2982.68 75
2982.81 78
2982.93 81
2983.06 83
2983.18 85
2983.31 84
2983.43 82
2983.56 78
2983.69 73
2983.81 67
2983.94 62
2984.06 58
2984.19 55
2984.31 54
2984.44 54
2984.56 55
2984.69 58
2984.82 62
2984.94 67
2985.07 73
2985.19 78
2985.32 82
2985.44 85
2985.57 87
2985.70 87
2985.82 86
2985.95 83
2986.07 80
2986.20 75
2986.32 70
2986.45 65
2986.57 60
2986.70 56
2986.83 53
2986.95 51
2987.08 50
2987.20 50
2987.33 50
2987.45 49
2987.58 47
2987.71 44
2987.83 40
2987.96 36
2988.08 32
2988.21 29
2988.33 27
2988.46 27
2988.59 28
2988.71 28
2988.84 29
2988.96 29
2989.09 29
2989.21 29
2989.34 31
2989.47 36
2989.59 42
2989.72 51
2989.84 61
2989.97 71
2990.09 80
2990.22 87
2990.35 90
2990.47 89
2990.60 84
2990.72 78
2990.85 69
2990.97 60
2991.10 52
2991.23 46
2991.35 44
2991.48 44
2991.60 47
2991.73 52
2991.85 58
2991.98 63
2992.11 69
2992.23 73
2992.36 77
2992.48 81
2992.61 84
2992.74 87
2992.86 87
2992.99 85
2993.11 79
2993.24 71
2993.36 61
2993.49 51
2993.62 42
2993.74 36
2993.87 32
2993.99 31
2994.12 32
2994.25 34
2994.37 36
2994.50 40
2994.62 45
2994.75 52
2994.87 60
2995.00 70
2995.13 78
2995.25 83
2995.38 85
2995.50 83
2995.63 78
2995.76 72
2995.88 68
2996.01 66
2996.13 67
2996.26 72
2996.38 78
2996.51 85
2996.64 91
2996.76 97
2996.89 103
2997.01 108
2997.14 114
2997.27 121
2997.39 129
2997.52 137
2997.64 145
2997.77 152
2997.89 157
2998.02 161
2998.15 162
2998.27 159
2998.40 154
2998.52 145
2998.65 136
2998.78 125
2998.90 116
2999.03 107
2999.15 101
2999.28 97
2999.41 93
2999.53 91
2999.66 90
2999.78 89
2999.91 90
3000.04 91
3000.16 93
3000.29 95
3000.41 95
3000.54 94
3000.67 90
3000.79 83
3000.92 75
3001.04 64
3001.17 54
3001.30 45
3001.42 37
3001.55 31
3001.67 26
3001.80 22
3001.93 17
3002.05 13
3002.18 8
3002.30 5
3002.43 2
3002.55 3
3002.68 7
3002.81 14
3002.93 24
3003.06 36
3003.18 49
3003.31 60
3003.44 70
3003.56 75
3003.69 77
3003.82 75
3003.94 72
3004.07 67
3004.19 62
3004.32 59
3004.45 59
3004.57 60
3004.70 64
3004.82 68
3004.95 73
3005.08 77
3005.20 80
3005.33 82
3005.45 83
3005.58 84
3005.71 84
3005.83 84
3005.96 84
3006.08 84
3006.21 84
3006.34 84
3006.46 83
3006.59 81
3006.71 77
3006.84 70
3006.97 61
3007.09 51
3007.22 42
3007.34 34
3007.47 29
3007.60 29
3007.72 33
3007.85 40
3007.98 49
3008.10 59
3008.23 68
3008.35 74
3008.48 77
3008.61 77
3008.73 73
3008.86 67
3008.98 60
3009.11 53
3009.24 47
3009.36 44
3009.49 43
3009.61 45
3009.74 50
3009.87 58
3009.99 66
3010.12 76
3010.25 84
3010.37 92
3010.50 97
3010.62 99
3010.75 98
3010.88 93
3011.00 85
3011.13 75
3011.25 63
3011.38 50
3011.51 38
3011.63 27
3011.76 18
3011.89 12
3012.01 8
3012.14 6
3012.26 5
3012.39 5
3012.52 5
3012.64 4
3012.77 3
3012.90 0
3013.02 0
3013.15 0
3013.27 0
3013.40 0
3013.53 0
3013.65 0
3013.78 3
3013.91 12
3014.03 20
3014.16 28
3014.28 34
3014.41 38
3014.54 39
3014.66 39
3014.79 38
3014.92 36
3015.04 35
3015.17 35
3015.29 34
3015.42 32
3015.55 30
3015.67 26
3015.80 21
3015.93 16
3016.05 13
3016.18 12
3016.30 13
3016.43 15
3016.56 19
3016.68 22
3016.81 25
3016.94 25
3017.06 24
3017.19 22
3017.31 20
3017.44 18
3017.57 18
3017.69 20
3017.82 24
3017.95 30
3018.07 38
3018.20 46
3018.32 53
3018.45 59
3018.58 63
3018.70 64
3018.83 62
3018.96 57
3019.08 50
3019.21 43
3019.34 37
3019.46 32
3019.59 30
3019.71 31
3019.84 33
3019.97 37
3020.09 39
3020.22 41
3020.35 41
3020.47 39
3020.60 35
3020.73 32
3020.85 30
3020.98 29
3021.10 31
3021.23 36
3021.36 41
3021.48 47
3021.61 51
3021.74 53
3021.86 52
3021.99 49
3022.12 45
3022.24 41
3022.37 37
3022.49 34
3022.62 34
3022.75 35
3022.87 37
3023.00 42
3023.13 47
3023.25 53
3023.38 60
3023.51 66
3023.63 72
3023.76 77
3023.89 81
3024.01 84
3024.14 86
3024.26 88
3024.39 90
3024.52 92
3024.64 93
3024.77 93
3024.90 91
3025.02 86
3025.15 79
3025.28 71
3025.40 62
3025.53 53
3025.66 46
3025.78 41
3025.91 38
3026.04 37
3026.16 37
3026.29 38
3026.41 40
3026.54 43
3026.67 48
3026.79 54
3026.92 61
3027.05 67
3027.17 72
3027.30 75
3027.43 75
3027.55 73
3027.68 69
3027.81 64
3027.93 60
3028.06 55
3028.19 51
3028.31 48
3028.44 44
3028.57 41
3028.69 37
3028.82 34
3028.95 30
3029.07 28
3029.20 26
3029.32 24
3029.45 24
3029.58 24
3029.70 25
3029.83 27
3029.96 29
3030.08 32
3030.21 34
3030.34 36
3030.46 37
3030.59 36
3030.72 34
3030.84 33
3030.97 32
3031.10 32
3031.22 34
3031.35 37
3031.48 40
3031.60 43
3031.73 45
3031.86 46
3031.98 45
3032.11 45
3032.24 44
3032.36 43
3032.49 45
3032.62 47
3032.74 51
3032.87 56
3033.00 60
3033.12 65
3033.25 69
3033.38 73
3033.50 75
3033.63 77
3033.76 79
3033.88 80
3034.01 81
3034.14 82
3034.26 81
3034.39 80
3034.52 76
3034.64 72
3034.77 67
3034.90 62
3035.02 58
3035.15 56
3035.28 55
3035.40 57
3035.53 58
3035.66 59
3035.78 58
3035.91 55
3036.04 50
3036.16 45
3036.29 39
3036.42 35
3036.54 34
3036.67 35
3036.80 38
3036.92 44
3037.05 50
3037.18 57
3037.30 64
3037.43 70
3037.56 76
3037.68 82
3037.81 88
3037.94 94
3038.06 100
3038.19 107
3038.32 114
3038.44 121
3038.57 127
3038.70 132
3038.82 135
3038.95 135
3039.08 131
3039.20 125
3039.33 117
3039.46 108
3039.58 99
3039.71 91
3039.84 85
3039.96 81
3040.09 79
3040.22 80
3040.34 82
3040.47 85
3040.60 87
3040.73 87
3040.85 83
3040.98 76
3041.11 66
3041.23 54
3041.36 42
3041.49 31
3041.61 23
3041.74 17
3041.87 13
3041.99 9
3042.12 6
3042.25 2
3042.37 0
3042.50 0
3042.63 0
3042.75 0
3042.88 0
3043.01 0
3043.13 0
3043.26 0
3043.39 0
3043.52 3
3043.64 7
3043.77 13
3043.90 20
3044.02 28
3044.15 36
3044.28 43
3044.40 48
3044.53 50
3044.66 50
3044.78 47
3044.91 43
3045.04 38
3045.16 34
3045.29 32
3045.42 32
3045.55 35
3045.67 42
3045.80 51
3045.93 61
3046.05 70
3046.18 78
3046.31 82
3046.43 83
3046.56 80
3046.69 75
3046.81 68
3046.94 62
3047.07 56
3047.20 52
3047.32 49
3047.45 48
3047.58 47
3047.70 47
3047.83 45
3047.96 43
3048.08 39
3048.21 34
3048.34 28
3048.46 22
3048.59 15
3048.72 9
3048.85 3
3048.97 0
3049.10 0
3049.23 0
3049.35 0
3049.48 0
3049.61 2
3049.73 6
3049.86 9
3049.99 13
3050.11 16
3050.24 19
3050.37 22
3050.50 23
3050.62 24
3050.75 23
3050.88 21
3051.00 18
3051.13 13
3051.26 8
3051.38 2
3051.51 0
3051.64 0
3051.77 0
3051.89 0
3052.02 0
3052.15 5
3052.27 12
3052.40 17
3052.53 22
3052.66 24
3052.78 25
3052.91 24
3053.04 23
3053.16 22
3053.29 22
3053.42 22
3053.54 24
3053.67 25
3053.80 27
3053.93 29
3054.05 30
3054.18 29
3054.31 28
3054.43 27
3054.56 26
3054.69 25
3054.82 24
3054.94 25
3055.07 26
3055.20 27
3055.32 29
3055.45 30
3055.58 31
3055.70 31
3055.83 30
3055.96 28
3056.09 25
3056.21 22
3056.34 18
3056.47 16
3056.59 15
3056.72 16
3056.85 19
3056.98 24
3057.10 30
3057.23 38
3057.36 46
3057.48 55
3057.61 63
3057.74 72
3057.87 80
3057.99 88
3058.12 95
3058.25 103
3058.37 109
3058.50 116
3058.63 122
3058.76 128
3058.88 133
3059.01 138
3059.14 142
3059.26 147
3059.39 150
3059.52 153
3059.65 155
3059.77 156
3059.90 155
3060.03 152
3060.16 147
3060.28 142
3060.41 137
3060.54 134
3060.66 134
3060.79 139
3060.92 148
3061.05 162
3061.17 179
3061.30 198
3061.43 217
3061.55 234
3061.68 247
3061.81 256
3061.94 261
3062.06 262
3062.19 261
3062.32 257
3062.44 252
3062.57 247
3062.70 241
3062.83 234
3062.95 226
3063.08 217
3063.21 208
3063.34 199
3063.46 192
3063.59 186
3063.72 182
3063.84 181
3063.97 181
3064.10 182
3064.23 182
3064.35 181
3064.48 179
3064.61 176
3064.74 170
3064.86 163
3064.99 156
3065.12 148
3065.24 141
3065.37 135
3065.50 132
3065.63 131
3065.75 131
3065.88 133
3066.01 135
3066.14 136
3066.26 135
3066.39 130
3066.52 124
3066.65 115
3066.77 105
3066.90 96
3067.03 87
3067.15 79
3067.28 73
3067.41 68
3067.54 63
3067.66 60
3067.79 57
3067.92 56
3068.05 55
3068.17 57
3068.30 61
3068.43 68
3068.56 77
3068.68 88
3068.81 99
3068.94 110
3069.06 119
3069.19 125
3069.32 129
3069.45 130
3069.57 130
3069.70 129
3069.83 127
3069.96 124
3070.08 120
3070.21 114
3070.34 107
3070.47 99
3070.59 92
3070.72 88
3070.85 87
3070.98 91
3071.10 99
3071.23 109
3071.36 120
3071.49 131
3071.61 139
3071.74 143
3071.87 145
3072.00 143
3072.12 140
3072.25 135
3072.38 129
3072.51 123
3072.63 118
3072.76 114
3072.89 111
3073.01 110
3073.14 111
3073.27 115
3073.40 121
3073.52 130
3073.65 140
3073.78 150
3073.91 159
3074.03 166
3074.16 168
3074.29 167
3074.42 162
3074.54 157
3074.67 151
3074.80 146
3074.93 143
3075.05 141
3075.18 139
3075.31 137
3075.44 132
3075.56 125
3075.69 117
3075.82 107
3075.95 99
3076.07 91
3076.20 86
3076.33 84
3076.46 84
3076.58 85
3076.71 88
3076.84 92
3076.97 97
3077.09 102
3077.22 107
3077.35 111
3077.48 114
3077.61 117
3077.73 119
3077.86 120
3077.99 122
3078.12 124
3078.24 127
3078.37 131
3078.50 136
3078.63 141
3078.75 144
3078.88 145
3079.01 144
3079.14 139
3079.26 132
3079.39 123
3079.52 113
3079.65 102
3079.77 92
3079.90 83
3080.03 75
3080.16 68
3080.28 61
3080.41 54
3080.54 46
3080.67 37
3080.79 29
3080.92 20
3081.05 14
3081.18 10
3081.31 10
3081.43 13
3081.56 19
3081.69 25
3081.82 30
3081.94 34
3082.07 37
3082.20 37
3082.33 37
3082.45 38
3082.58 40
3082.71 44
3082.84 49
3082.96 57
3083.09 65
3083.22 74
3083.35 82
3083.48 89
3083.60 93
3083.73 95
3083.86 94
3083.99 89
3084.11 81
3084.24 72
3084.37 62
3084.50 54
3084.62 48
3084.75 47
3084.88 50
3085.01 59
3085.14 70
3085.26 83
3085.39 96
3085.52 108
3085.65 117
3085.77 123
3085.90 125
3086.03 124
3086.16 121
3086.28 116
3086.41 111
3086.54 106
3086.67 101
3086.80 97
3086.92 92
3087.05 88
3087.18 82
3087.31 77
3087.43 70
3087.56 64
3087.69 57
3087.82 51
3087.95 44
3088.07 38
3088.20 33
3088.33 28
3088.46 23
3088.58 19
3088.71 16
3088.84 14
3088.97 13
3089.10 12
3089.22 11
3089.35 9
3089.48 6
3089.61 1
3089.73 0
3089.86 0
3089.99 0
3090.12 0
3090.25 0
3090.37 0
3090.50 0
3090.63 6
3090.76 16
3090.88 26
3091.01 35
3091.14 42
3091.27 48
3091.40 53
3091.52 58
3091.65 63
3091.78 68
3091.91 73
3092.04 77
3092.16 79
3092.29 80
3092.42 77
3092.55 72
3092.67 65
3092.80 57
3092.93 48
3093.06 40
3093.19 34
3093.31 30
3093.44 28
3093.57 28
3093.70 29
3093.83 30
3093.95 31
3094.08 30
3094.21 28
3094.34 26
3094.47 23
3094.59 20
3094.72 18
3094.85 17
3094.98 17
3095.10 19
3095.23 22
3095.36 25
3095.49 30
3095.62 36
3095.74 43
3095.87 49
3096.00 54
3096.13 58
3096.26 61
3096.38 62
3096.51 62
3096.64 62
3096.77 64
3096.90 68
3097.02 72
3097.15 77
3097.28 81
3097.41 83
3097.54 83
3097.66 81
3097.79 77
3097.92 72
3098.05 67
3098.18 63
3098.30 59
3098.43 56
3098.56 54
3098.69 52
3098.82 51
3098.94 53
3099.07 56
3099.20 62
3099.33 68
3099.46 75
3099.58 80
3099.71 84
3099.84 85
3099.97 84
3100.10 83
3100.22 81
3100.35 79
3100.48 77
3100.61 75
3100.74 74
3100.86 73
3100.99 71
3101.12 69
3101.25 67
3101.38 64
3101.50 61
3101.63 56
3101.76 52
3101.89 46
3102.02 41
3102.14 36
3102.27 30
3102.40 24
3102.53 18
3102.66 12
3102.78 5
3102.91 0
3103.04 0
3103.17 0
3103.30 0
3103.42 0
3103.55 0
3103.68 5
3103.81 11
3103.94 17
3104.07 22
3104.19 26
3104.32 29
3104.45 31
3104.58 33
3104.71 34
3104.83 34
3104.96 34
3105.09 35
3105.22 37
3105.35 40
3105.47 45
3105.60 51
3105.73 59
3105.86 66
3105.99 73
3106.12 78
3106.24 81
3106.37 83
3106.50 82
3106.63 81
3106.76 79
3106.88 77
3107.01 75
3107.14 74
3107.27 74
3107.40 75
3107.52 77
3107.65 79
3107.78 81
3107.91 82
3108.04 84
3108.17 85
3108.29 86
3108.42 87
3108.55 88
3108.68 90
3108.81 93
3108.93 97
3109.06 103
3109.19 108
3109.32 112
3109.45 113
3109.58 111
3109.70 105
3109.83 97
3109.96 87
3110.09 76
3110.22 68
3110.35 64
3110.47 63
3110.60 67
3110.73 74
3110.86 83
3110.99 92
3111.11 100
3111.24 106
3111.37 109
3111.50 110
3111.63 109
3111.76 107
3111.88 107
3112.01 107
3112.14 109
3112.27 112
3112.40 116
3112.53 118
3112.65 117
3112.78 114
3112.91 108
3113.04 99
3113.17 90
3113.30 80
3113.42 73
3113.55 68
3113.68 65
3113.81 64
3113.94 63
3114.06 62
3114.19 59
3114.32 54
3114.45 48
3114.58 41
3114.71 36
3114.83 32
3114.96 31
3115.09 30
3115.22 31
3115.35 31
3115.48 29
3115.60 25
3115.73 20
3115.86 13
3115.99 7
3116.12 2
3116.25 0
3116.37 0
3116.50 0
3116.63 1
3116.76 4
3116.89 7
3117.02 9
3117.14 10
3117.27 9
3117.40 7
3117.53 4
3117.66 1
3117.79 0
3117.92 0
3118.04 0
3118.17 0
3118.30 0
3118.43 0
3118.56 0
3118.69 4
3118.81 12
3118.94 21
3119.07 31
3119.20 41
3119.33 51
3119.46 58
3119.58 63
3119.71 64
3119.84 61
3119.97 55
3120.10 48
3120.23 40
3120.35 33
3120.48 27
3120.61 23
3120.74 19
3120.87 16
3121.00 12
3121.13 8
3121.25 5
3121.38 2
3121.51 0
3121.64 0
3121.77 0
3121.90 0
3122.02 0
3122.15 0
3122.28 0
3122.41 0
3122.54 0
3122.67 2
3122.80 10
3122.92 20
3123.05 31
3123.18 42
3123.31 50
3123.44 55
3123.57 55
3123.70 53
3123.82 48
3123.95 43
3124.08 37
3124.21 33
3124.34 30
3124.47 28
3124.59 26
3124.72 25
3124.85 24
3124.98 23
3125.11 24
3125.24 26
3125.37 29
3125.49 33
3125.62 38
3125.75 42
3125.88 44
3126.01 45
3126.14 44
3126.27 42
3126.39 39
3126.52 38
3126.65 39
3126.78 42
3126.91 48
3127.04 55
3127.17 62
3127.29 67
3127.42 71
3127.55 71
3127.68 71
3127.81 70
3127.94 70
3128.07 72
3128.19 76
3128.32 82
3128.45 88
3128.58 92
3128.71 94
3128.84 92
3128.97 86
3129.09 77
3129.22 67
3129.35 56
3129.48 46
3129.61 37
3129.74 30
3129.87 26
3129.99 25
3130.12 26
3130.25 29
3130.38 34
3130.51 40
3130.64 47
3130.77 52
3130.90 57
3131.02 59
3131.15 59
3131.28 58
3131.41 55
3131.54 51
3131.67 46
3131.80 42
3131.92 38
3132.05 35
3132.18 33
3132.31 32
3132.44 32
3132.57 34
3132.70 35
3132.83 37
3132.95 37
3133.08 37
3133.21 36
3133.34 34
3133.47 32
3133.60 31
3133.73 29
3133.85 27
3133.98 26
3134.11 24
3134.24 22
3134.37 21
3134.50 21
3134.63 23
3134.76 25
3134.88 29
3135.01 32
3135.14 35
3135.27 37
3135.40 37
3135.53 35
3135.66 31
3135.79 26
3135.91 22
3136.04 18
3136.17 17
3136.30 17
3136.43 19
3136.56 22
3136.69 24
3136.82 26
3136.94 25
3137.07 23
3137.20 21
3137.33 18
3137.46 17
3137.59 19
3137.72 23
3137.85 29
3137.98 37
3138.10 45
3138.23 52
3138.36 58
3138.49 61
3138.62 63
3138.75 63
3138.88 61
3139.01 57
3139.13 52
3139.26 46
3139.39 41
3139.52 36
3139.65 34
3139.78 35
3139.91 40
3140.04 47
3140.16 56
3140.29 66
3140.42 74
3140.55 79
3140.68 82
3140.81 82
3140.94 81
3141.07 79
3141.20 78
3141.32 80
3141.45 83
3141.58 88
3141.71 93
3141.84 97
3141.97 99
3142.10 99
3142.23 96
3142.36 92
3142.48 86
3142.61 80
3142.74 74
3142.87 68
3143.00 63
3143.13 58
3143.26 53
3143.39 47
3143.52 41
3143.64 35
3143.77 28
3143.90 23
3144.03 18
3144.16 16
3144.29 16
3144.42 20
3144.55 25
3144.68 33
3144.80 41
3144.93 49
3145.06 55
3145.19 59
3145.32 61
3145.45 61
3145.58 61
3145.71 61
3145.84 61
3145.97 60
3146.09 59
3146.22 56
3146.35 51
3146.48 45
3146.61 38
3146.74 32
3146.87 29
3147.00 29
3147.13 33
3147.26 40
3147.38 48
3147.51 56
3147.64 62
3147.77 65
3147.90 65
3148.03 63
3148.16 59
3148.29 55
3148.42 52
3148.55 51
3148.67 51
3148.80 53
3148.93 56
3149.06 60
3149.19 65
3149.32 69
3149.45 73
3149.58 77
3149.71 80
3149.84 82
3149.96 82
3150.09 81
3150.22 77
3150.35 72
3150.48 65
3150.61 58
3150.74 51
3150.87 44
3151.00 40
3151.13 36
3151.25 32
3151.38 29
3151.51 25
3151.64 20
3151.77 15
3151.90 11
3152.03 7
3152.16 3
3152.29 1
3152.42 0
3152.55 0
3152.67 0
3152.80 0
3152.93 0
3153.06 0
3153.19 0
3153.32 0
3153.45 0
3153.58 0
3153.71 1
3153.84 3
3153.97 5
3154.09 7
3154.22 9
3154.35 10
3154.48 10
3154.61 10
3154.74 10
3154.87 11
3155.00 13
3155.13 18
3155.26 24
3155.39 31
3155.52 39
3155.64 47
3155.77 55
3155.90 61
3156.03 65
3156.16 68
3156.29 68
3156.42 66
3156.55 62
3156.68 57
3156.81 52
3156.94 46
3157.07 43
3157.19 41
3157.32 41
3157.45 44
3157.58 48
3157.71 53
3157.84 59
3157.97 64
3158.10 68
3158.23 72
3158.36 75
3158.49 78
3158.62 81
3158.75 84
3158.87 88
3159.00 92
3159.13 96
3159.26 99
3159.39 101
3159.52 102
3159.65 102
3159.78 100
3159.91 99
3160.04 99
3160.17 99
3160.30 100
3160.43 102
3160.55 105
3160.68 108
3160.81 109
3160.94 108
3161.07 106
3161.20 100
3161.33 91
3161.46 81
3161.59 71
3161.72 61
3161.85 54
3161.98 50
3162.11 50
3162.23 54
3162.36 60
3162.49 68
3162.62 75
3162.75 80
3162.88 84
3163.01 85
3163.14 84
3163.27 83
3163.40 81
3163.53 81
3163.66 82
3163.79 85
3163.92 89
3164.05 94
3164.17 99
3164.30 104
3164.43 108
3164.56 111
3164.69 113
3164.82 114
3164.95 113
3165.08 111
3165.21 108
3165.34 105
3165.47 102
3165.60 101
3165.73 101
3165.86 103
3165.99 107
3166.11 111
3166.24 116
3166.37 120
3166.50 122
3166.63 122
3166.76 119
3166.89 114
3167.02 106
3167.15 98
3167.28 89
3167.41 80
3167.54 73
3167.67 68
3167.80 65
3167.93 64
3168.06 65
3168.18 65
3168.31 66
3168.44 65
3168.57 63
3168.70 60
3168.83 56
3168.96 52
3169.09 48
3169.22 46
3169.35 45
3169.48 44
3169.61 44
3169.74 45
3169.87 46
3170.00 49
3170.13 52
3170.26 57
3170.39 64
3170.51 72
3170.64 80
3170.77 85
3170.90 88
3171.03 88
3171.16 84
3171.29 79
3171.42 74
3171.55 71
3171.68 72
3171.81 77
3171.94 86
3172.07 96
3172.20 107
3172.33 116
3172.46 122
3172.59 124
3172.72 123
3172.85 120
3172.97 116
3173.10 112
3173.23 110
3173.36 107
3173.49 105
3173.62 101
3173.75 96
3173.88 89
3174.01 81
3174.14 72
3174.27 64
3174.40 58
3174.53 54
3174.66 52
3174.79 51
3174.92 51
3175.05 50
3175.18 48
3175.31 45
3175.44 41
3175.57 35
3175.70 30
3175.82 23
3175.95 17
3176.08 12
3176.21 9
3176.34 7
3176.47 9
3176.60 14
3176.73 23
3176.86 36
3176.99 49
3177.12 63
3177.25 74
3177.38 80
3177.51 81
3177.64 78
3177.77 71
3177.90 63
3178.03 56
3178.16 53
3178.29 53
3178.42 58
3178.55 65
3178.68 74
3178.81 81
3178.94 86
3179.06 86
3179.19 83
3179.32 76
3179.45 68
3179.58 61
3179.71 55
3179.84 52
3179.97 52
3180.10 53
3180.23 56
3180.36 60
3180.49 64
3180.62 68
3180.75 73
3180.88 79
3181.01 86
3181.14 94
3181.27 102
3181.40 110
3181.53 118
3181.66 124
3181.79 130
3181.92 134
3182.05 137
3182.18 137
3182.31 136
3182.44 131
3182.57 124
3182.70 114
3182.83 104
3182.95 94
3183.08 87
3183.21 82
3183.34 81
3183.47 82
3183.60 85
3183.73 87
3183.86 88
3183.99 88
3184.12 87
3184.25 85
3184.38 83
3184.51 82
3184.64 82
3184.77 84
3184.90 87
3185.03 90
3185.16 93
3185.29 94
3185.42 95
3185.55 94
3185.68 90
3185.81 86
3185.94 80
3186.07 73
3186.20 67
3186.33 61
3186.46 56
3186.59 53
3186.72 50
3186.85 50
3186.98 51
3187.11 54
3187.24 59
3187.37 65
3187.50 73
3187.63 81
3187.76 88
3187.89 94
3188.02 98
3188.15 99
3188.28 99
3188.41 98
3188.53 95
3188.66 92
3188.79 89
3188.92 88
3189.05 87
3189.18 88
3189.31 91
3189.44 95
3189.57 100
3189.70 107
3189.83 114
3189.96 120
3190.09 126
3190.22 130
3190.35 133
3190.48 134
3190.61 134
3190.74 133
3190.87 133
3191.00 134
3191.13 135
3191.26 136
3191.39 138
3191.52 139
3191.65 139
3191.78 139
3191.91 137
3192.04 136
3192.17 136
3192.30 137
3192.43 140
3192.56 143
3192.69 148
3192.82 152
3192.95 156
3193.08 159
3193.21 161
3193.34 164
3193.47 166
3193.60 168
3193.73 170
3193.86 171
3193.99 172
3194.12 171
3194.25 168
3194.38 165
3194.51 161
3194.64 155
3194.77 148
3194.90 141
3195.03 132
3195.16 124
3195.29 117
3195.42 111
3195.55 108
3195.68 107
3195.81 107
3195.94 109
3196.07 110
3196.20 110
3196.33 111
3196.46 110
3196.59 111
3196.72 113
3196.85 118
3196.98 123
3197.11 129
3197.24 133
3197.37 136
3197.50 134
3197.63 130
3197.76 122
3197.89 114
3198.02 106
3198.15 100
3198.28 96
3198.41 95
3198.54 96
3198.67 98
3198.80 100
3198.93 101
3199.06 100
3199.19 99
3199.32 97
3199.45 95
3199.58 93
3199.71 93
3199.84 92
3199.97 92
3200.10 91
3200.23 89
3200.36 83
3200.49 75
3200.62 65
3200.75 52
3200.88 39
3201.01 27
3201.14 16
3201.27 8
3201.40 1
3201.53 0
3201.66 0
3201.79 0
3201.92 0
3202.05 0
3202.18 0
3202.31 0
3202.44 0
3202.57 2
3202.70 11
3202.83 20
3202.96 27
3203.09 33
3203.22 36
3203.35 37
3203.48 38
3203.61 38
3203.74 40
3203.87 43
3204.00 48
3204.13 54
3204.26 62
3204.39 72
3204.52 81
3204.65 90
3204.78 98
3204.91 105
3205.04 111
3205.17 116
3205.30 120
3205.43 123
3205.56 125
3205.69 126
3205.82 125
3205.95 124
3206.09 121
3206.22 118
3206.35 114
3206.48 109
3206.61 103
3206.74 97
3206.87 90
3207.00 83
3207.13 74
3207.26 67
3207.39 61
3207.52 58
3207.65 58
3207.78 61
3207.91 67
3208.04 74
3208.17 81
3208.30 87
3208.43 91
3208.56 94
3208.69 94
3208.82 94
3208.95 92
3209.08 89
3209.21 86
3209.34 82
3209.47 78
3209.60 73
3209.73 69
3209.86 65
3209.99 64
3210.12 64
3210.25 66
3210.38 69
3210.51 73
3210.64 77
3210.77 81
3210.90 84
3211.03 86
3211.16 89
3211.29 91
3211.42 95
3211.55 101
3211.69 108
3211.82 115
3211.95 122
3212.08 127
3212.21 130
3212.34 131
3212.47 130
3212.60 127
3212.73 123
3212.86 120
3212.99 117
3213.12 116
3213.25 115
3213.38 115
3213.51 116
3213.64 116
3213.77 115
3213.90 113
3214.03 110
3214.16 106
3214.29 103
3214.42 100
3214.55 98
3214.68 97
3214.81 96
3214.94 95
3215.07 94
3215.20 92
3215.33 91
3215.46 90
3215.60 91
3215.73 93
3215.86 96
3215.99 100
3216.12 102
3216.25 102
3216.38 99
3216.51 92
3216.64 82
3216.77 69
3216.90 56
3217.03 44
3217.16 35
3217.29 28
3217.42 25
3217.55 25
3217.68 27
3217.81 29
3217.94 32
3218.07 34
3218.20 35
3218.33 34
3218.46 33
3218.59 31
3218.72 29
3218.86 27
3218.99 25
3219.12 23
3219.25 21
3219.38 19
3219.51 17
3219.64 14
3219.77 12
3219.90 10
3220.03 8
3220.16 8
3220.29 10
3220.42 12
3220.55 16
3220.68 21
3220.81 26
3220.94 30
3221.07 33
3221.20 34
3221.33 33
3221.46 31
3221.60 28
3221.73 27
3221.86 27
3221.99 29
3222.12 35
3222.25 42
3222.38 51
3222.51 60
3222.64 68
3222.77 75
3222.90 80
3223.03 82
3223.16 83
3223.29 82
3223.42 80
3223.55 78
3223.68 76
3223.81 74
3223.94 72
3224.07 72
3224.21 72
3224.34 74
3224.47 77
3224.60 80
3224.73 82
3224.86 84
3224.99 84
3225.12 82
3225.25 79
3225.38 76
3225.51 74
3225.64 72
3225.77 71
3225.90 70
3226.03 70
3226.16 68
3226.29 65
3226.43 62
3226.56 60
3226.69 59
3226.82 59
3226.95 61
3227.08 64
3227.21 66
3227.34 68
3227.47 69
3227.60 68
3227.73 65
3227.86 62
3227.99 56
3228.12 49
3228.25 41
3228.38 32
3228.51 22
3228.65 12
3228.78 2
3228.91 0
3229.04 0
3229.17 0
3229.30 0
3229.43 0
3229.56 0
3229.69 0
3229.82 0
3229.95 2
3230.08 8
3230.21 14
3230.34 21
3230.47 29
3230.61 37
3230.74 44
3230.87 51
3231.00 57
3231.13 62
3231.26 66
3231.39 71
3231.52 76
3231.65 82
3231.78 87
3231.91 93
3232.04 96
3232.17 96
3232.30 94
3232.44 89
3232.57 83
3232.70 76
3232.83 70
3232.96 65
3233.09 61
3233.22 58
3233.35 56
3233.48 54
3233.61 54
3233.74 56
3233.87 60
3234.00 68
3234.13 77
3234.27 87
3234.40 97
3234.53 105
3234.66 109
3234.79 111
3234.92 111
3235.05 110
3235.18 109
3235.31 109
3235.44 110
3235.57 112
3235.70 113
3235.83 112
3235.97 109
3236.10 105
3236.23 100
3236.36 94
3236.49 88
3236.62 82
3236.75 76
3236.88 70
3237.01 65
3237.14 62
3237.27 62
3237.40 66
3237.53 73
3237.67 84
3237.80 95
3237.93 106
3238.06 115
3238.19 121
3238.32 124
3238.45 123
3238.58 119
3238.71 114
3238.84 108
3238.97 101
3239.10 95
3239.24 88
3239.37 82
3239.50 78
3239.63 74
3239.76 73
3239.89 74
3240.02 77
3240.15 81
3240.28 86
3240.41 90
3240.54 92
3240.68 91
3240.81 87
3240.94 81
3241.07 73
3241.20 64
3241.33 55
3241.46 47
3241.59 41
3241.72 36
3241.85 33
3241.98 33
3242.11 36
3242.25 41
3242.38 48
3242.51 56
3242.64 65
3242.77 72
3242.90 77
3243.03 79
3243.16 79
3243.29 75
3243.42 70
3243.56 63
3243.69 57
3243.82 53
3243.95 51
3244.08 51
3244.21 54
3244.34 59
3244.47 65
3244.60 71
3244.73 76
3244.86 80
3245.00 81
3245.13 81
3245.26 80
3245.39 80
3245.52 80
3245.65 81
3245.78 83
3245.91 86
3246.04 91
3246.17 96
3246.31 103
3246.44 109
3246.57 115
3246.70 121
3246.83 126
3246.96 129
3247.09 130
3247.22 129
3247.35 126
3247.48 123
3247.62 118
3247.75 114
3247.88 110
3248.01 106
3248.14 102
3248.27 98
3248.40 93
3248.53 88
3248.66 82
3248.79 75
3248.93 70
3249.06 66
3249.19 64
3249.32 62
3249.45 61
3249.58 60
3249.71 59
3249.84 56
3249.97 54
3250.11 51
3250.24 49
3250.37 47
3250.50 46
3250.63 44
3250.76 42
3250.89 39
3251.02 37
3251.15 36
3251.28 36
3251.42 38
3251.55 41
3251.68 44
3251.81 47
3251.94 48
3252.07 47
3252.20 45
3252.33 44
3252.46 43
3252.60 43
3252.73 44
3252.86 46
3252.99 47
3253.12 48
3253.25 49
3253.38 49
3253.51 49
3253.64 51
3253.78 54
3253.91 58
3254.04 64
3254.17 71
3254.30 79
3254.43 87
3254.56 97
3254.69 106
3254.83 115
3254.96 123
3255.09 131
3255.22 136
3255.35 140
3255.48 142
3255.61 142
3255.74 139
3255.87 135
3256.01 130
3256.14 124
3256.27 119
3256.40 114
3256.53 110
3256.66 107
3256.79 105
3256.92 104
3257.06 102
3257.19 100
3257.32 98
3257.45 96
3257.58 94
3257.71 92
3257.84 90
3257.97 88
3258.11 87
3258.24 86
3258.37 84
3258.50 83
3258.63 83
3258.76 83
3258.89 85
3259.02 89
3259.16 95
3259.29 101
3259.42 108
3259.55 115
3259.68 120
3259.81 123
3259.94 124
3260.07 125
3260.21 124
3260.34 122
3260.47 120
3260.60 117
3260.73 113
3260.86 108
3260.99 104
3261.12 99
3261.26 95
3261.39 93
3261.52 93
3261.65 94
3261.78 97
3261.91 100
3262.04 104
3262.17 108
3262.31 112
3262.44 115
3262.57 117
3262.70 119
3262.83 121
3262.96 122
3263.09 122
3263.22 122
3263.36 120
3263.49 118
3263.62 115
3263.75 114
3263.88 113
3264.01 115
3264.14 118
3264.28 124
3264.41 129
3264.54 135
3264.67 140
3264.80 142
3264.93 143
3265.06 143
3265.20 141
3265.33 137
3265.46 133
3265.59 128
3265.72 122
3265.85 116
3265.98 110
3266.11 104
3266.25 99
3266.38 96
3266.51 96
3266.64 97
3266.77 101
3266.90 107
3267.03 115
3267.17 122
3267.30 129
3267.43 133
3267.56 135
3267.69 135
3267.82 132
3267.95 128
3268.09 123
3268.22 119
3268.35 116
3268.48 114
3268.61 113
3268.74 113
3268.87 113
3269.01 114
3269.14 116
3269.27 119
3269.40 123
3269.53 126
3269.66 129
3269.79 132
3269.93 132
3270.06 131
3270.19 128
3270.32 124
3270.45 119
3270.58 114
3270.72 108
3270.85 103
3270.98 99
3271.11 97
3271.24 96
3271.37 97
3271.50 100
3271.64 102
3271.77 103
3271.90 103
3272.03 102
3272.16 100
3272.29 97
3272.42 95
3272.56 94
3272.69 94
3272.82 94
3272.95 94
3273.08 95
3273.21 94
3273.35 93
3273.48 91
3273.61 90
3273.74 89
3273.87 89
3274.00 91
3274.13 94
3274.27 98
3274.40 102
3274.53 104
3274.66 105
3274.79 105
3274.92 103
3275.06 103
3275.19 104
3275.32 107
3275.45 114
3275.58 125
3275.71 137
3275.84 150
3275.98 163
3276.11 172
3276.24 178
3276.37 180
3276.50 177
3276.63 171
3276.77 163
3276.90 153
3277.03 142
3277.16 131
3277.29 120
3277.42 110
3277.56 101
3277.69 94
3277.82 89
3277.95 86
3278.08 87
3278.21 90
3278.35 95
3278.48 103
3278.61 112
3278.74 122
3278.87 132
3279.00 141
3279.14 148
3279.27 154
3279.40 157
3279.53 158
3279.66 157
3279.79 154
3279.93 148
3280.06 141
3280.19 134
3280.32 128
3280.45 124
3280.58 123
3280.72 127
3280.85 134
3280.98 145
3281.11 157
3281.24 169
3281.37 180
3281.51 187
3281.64 191
3281.77 192
3281.90 189
3282.03 184
3282.16 177
3282.30 168
3282.43 159
3282.56 151
3282.69 143
3282.82 137
3282.95 132
3283.09 128
3283.22 126
3283.35 124
3283.48 122
3283.61 120
3283.74 117
3283.88 113
3284.01 109
3284.14 104
3284.27 99
3284.40 94
3284.54 91
3284.67 88
3284.80 87
3284.93 88
3285.06 91
3285.19 96
3285.33 103
3285.46 112
3285.59 123
3285.72 136
3285.85 151
3285.98 166
3286.12 181
3286.25 196
3286.38 208
3286.51 219
3286.64 228
3286.78 234
3286.91 239
3287.04 241
3287.17 241
3287.30 240
3287.43 238
3287.57 238
3287.70 240
3287.83 246
3287.96 255
3288.09 266
3288.23 280
3288.36 292
3288.49 303
3288.62 312
3288.75 318
3288.88 322
3289.02 325
3289.15 329
3289.28 335
3289.41 343
3289.54 352
3289.68 362
3289.81 372
3289.94 381
3290.07 388
3290.20 392
3290.33 393
3290.47 390
3290.60 385
3290.73 377
3290.86 367
3290.99 355
3291.13 343
3291.26 332
3291.39 321
3291.52 312
3291.65 302
3291.79 293
3291.92 284
3292.05 274
3292.18 264
3292.31 254
3292.45 246
3292.58 240
3292.71 237
3292.84 235
3292.97 232
3293.10 226
3293.24 217
3293.37 202
3293.50 183
3293.63 162
3293.76 141
3293.90 124
3294.03 111
3294.16 105
3294.29 104
3294.42 108
3294.56 114
3294.69 121
3294.82 127
3294.95 131
3295.08 133
3295.22 132
3295.35 128
3295.48 124
3295.61 118
3295.74 114
3295.88 110
3296.01 106
3296.14 103
3296.27 101
3296.40 97
3296.54 93
3296.67 89
3296.80 85
3296.93 82
3297.06 80
3297.20 80
3297.33 81
3297.46 83
3297.59 85
3297.72 85
3297.86 83
3297.99 81
3298.12 77
3298.25 72
3298.38 69
3298.52 67
3298.65 67
3298.78 68
3298.91 70
3299.04 72
3299.18 74
3299.31 76
3299.44 76
3299.57 75
3299.70 74
3299.84 72
3299.97 69
3300.10 66
3300.23 63
3300.36 59
3300.50 54
3300.63 49
3300.76 44
3300.89 40
3301.03 37
3301.16 36
3301.29 38
3301.42 42
3301.55 48
3301.69 54
3301.82 60
3301.95 66
3302.08 71
3302.21 74
3302.35 75
3302.48 76
3302.61 75
3302.74 72
3302.87 69
3303.01 66
3303.14 64
3303.27 63
3303.40 66
3303.54 71
3303.67 78
3303.80 86
3303.93 93
3304.06 98
3304.20 101
3304.33 101
3304.46 99
3304.59 97
3304.72 94
3304.86 91
3304.99 88
3305.12 83
3305.25 78
3305.39 71
3305.52 63
3305.65 56
3305.78 51
3305.91 47
3306.05 44
3306.18 43
3306.31 43
3306.44 42
3306.58 41
3306.71 40
3306.84 39
3306.97 38
3307.10 38
3307.24 39
3307.37 39
3307.50 39
3307.63 39
3307.77 37
3307.90 36
3308.03 34
3308.16 33
3308.29 32
3308.43 32
3308.56 32
3308.69 34
3308.82 36
3308.96 39
3309.09 42
3309.22 46
3309.35 50
3309.48 53
3309.62 57
3309.75 60
3309.88 62
3310.01 63
3310.15 64
3310.28 64
3310.41 63
3310.54 61
3310.67 58
3310.81 54
3310.94 50
3311.07 45
3311.20 42
3311.34 38
3311.47 36
3311.60 33
3311.73 31
3311.87 29
3312.00 27
3312.13 25
3312.26 24
3312.39 24
3312.53 25
3312.66 27
3312.79 30
3312.92 34
3313.06 38
3313.19 42
3313.32 47
3313.45 52
3313.59 56
3313.72 60
3313.85 63
3313.98 65
3314.11 65
3314.25 63
3314.38 60
3314.51 57
3314.64 54
3314.78 52
3314.91 51
3315.04 51
3315.17 50
3315.31 50
3315.44 49
3315.57 48
3315.70 46
3315.84 44
3315.97 43
3316.10 41
3316.23 39
3316.36 37
3316.50 35
3316.63 32
3316.76 29
3316.89 26
3317.03 23
3317.16 20
3317.29 19
3317.42 20
3317.56 22
3317.69 27
3317.82 35
3317.95 44
3318.09 55
3318.22 65
3318.35 75
3318.48 83
3318.62 89
3318.75 93
3318.88 95
3319.01 95
3319.15 93
3319.28 88
3319.41 81
3319.54 72
3319.68 62
3319.81 51
3319.94 43
3320.07 37
3320.21 35
3320.34 36
3320.47 39
3320.60 45
3320.74 51
3320.87 56
3321.00 59
3321.13 60
3321.27 58
3321.40 53
3321.53 44
3321.66 33
3321.80 20
3321.93 7
3322.06 0
3322.19 0
3322.33 0
3322.46 0
3322.59 0
3322.72 0
3322.86 0
3322.99 1
3323.12 10
3323.25 16
3323.39 20
3323.52 22
3323.65 21
3323.78 20
3323.92 20
3324.05 21
3324.18 25
3324.31 32
3324.45 41
3324.58 50
3324.71 59
3324.84 67
3324.98 73
3325.11 77
3325.24 79
3325.37 81
3325.51 84
3325.64 88
3325.77 92
3325.90 96
3326.04 98
3326.17 98
3326.30 93
3326.43 84
3326.57 70
3326.70 55
3326.83 39
3326.96 24
3327.10 13
3327.23 6
3327.36 2
3327.50 2
3327.63 4
3327.76 7
3327.89 9
3328.03 11
3328.16 12
3328.29 11
3328.42 10
3328.56 9
3328.69 8
3328.82 9
3328.95 12
3329.09 17
3329.22 25
3329.35 34
3329.48 43
3329.62 53
3329.75 62
3329.88 69
3330.02 75
3330.15 80
3330.28 84
3330.41 89
3330.55 93
3330.68 97
3330.81 100
3330.94 102
3331.08 104
3331.21 106
3331.34 108
3331.47 109
3331.61 111
3331.74 112
3331.87 112
3332.01 111
3332.14 108
3332.27 104
3332.40 99
3332.54 93
3332.67 86
3332.80 78
3332.93 71
3333.07 63
3333.20 55
3333.33 49
3333.47 45
3333.60 45
3333.73 48
3333.86 55
3334.00 65
3334.13 77
3334.26 88
3334.39 99
3334.53 107
3334.66 113
3334.79 116
3334.93 117
3335.06 116
3335.19 114
3335.32 112
3335.46 109
3335.59 106
3335.72 102
3335.85 98
3335.99 93
3336.12 87
3336.25 79
3336.39 70
3336.52 60
3336.65 51
3336.78 43
3336.92 38
3337.05 38
3337.18 41
3337.32 49
3337.45 59
3337.58 71
3337.71 83
3337.85 92
3337.98 99
3338.11 102
3338.25 102
3338.38 99
3338.51 95
3338.64 89
3338.78 84
3338.91 78
3339.04 73
3339.18 70
3339.31 68
3339.44 67
3339.57 67
3339.71 68
3339.84 68
3339.97 67
3340.11 65
3340.24 60
3340.37 54
3340.50 46
3340.64 38
3340.77 28
3340.90 19
3341.04 10
3341.17 2
3341.30 0
3341.43 0
3341.57 0
3341.70 0
3341.83 0
3341.97 0
3342.10 3
3342.23 5
3342.36 6
3342.50 5
3342.63 3
3342.76 2
3342.90 1
3343.03 1
3343.16 2
3343.29 6
3343.43 10
3343.56 15
3343.69 19
3343.83 23
3343.96 27
3344.09 30
3344.23 33
3344.36 36
3344.49 41
3344.62 48
3344.76 56
3344.89 65
3345.02 74
3345.16 82
3345.29 88
3345.42 94
3345.55 98
3345.69 100
3345.82 103
3345.95 106
3346.09 109
3346.22 113
3346.35 117
3346.49 121
3346.62 125
3346.75 128
3346.88 130
3347.02 131
3347.15 130
3347.28 129
3347.42 126
3347.55 122
3347.68 117
3347.82 111
3347.95 105
3348.08 99
3348.21 93
3348.35 88
3348.48 85
3348.61 82
3348.75 82
3348.88 83
3349.01 85
3349.15 87
3349.28 89
3349.41 92
3349.55 94
3349.68 95
3349.81 96
3349.94 97
3350.08 98
3350.21 97
3350.34 95
3350.48 91
3350.61 84
3350.74 75
3350.88 65
3351.01 54
3351.14 44
3351.27 35
3351.41 30
3351.54 27
3351.67 28
3351.81 32
3351.94 37
3352.07 42
3352.21 47
3352.34 51
3352.47 53
3352.61 54
3352.74 54
3352.87 56
3353.01 60
3353.14 65
3353.27 73
3353.40 82
3353.54 92
3353.67 100
3353.80 107
3353.94 111
3354.07 113
3354.20 113
3354.34 112
3354.47 110
3354.60 109
3354.74 107
3354.87 105
3355.00 102
3355.14 101
3355.27 100
3355.40 100
3355.53 103
3355.67 109
3355.80 117
3355.93 127
3356.07 138
3356.20 148
3356.33 157
3356.47 163
3356.60 166
3356.73 167
3356.87 165
3357.00 160
3357.13 153
3357.27 145
3357.40 135
3357.53 126
3357.67 118
3357.80 112
3357.93 108
3358.07 107
3358.20 108
3358.33 110
3358.47 113
3358.60 116
3358.73 117
3358.86 117
3359.00 115
3359.13 112
3359.26 108
3359.40 103
3359.53 99
3359.66 96
3359.80 93
3359.93 91
3360.06 90
3360.20 89
3360.33 88
3360.46 87
3360.60 86
3360.73 84
3360.86 81
3361.00 79
3361.13 78
3361.26 77
3361.40 77
3361.53 78
3361.66 80
3361.80 81
3361.93 82
3362.06 84
3362.20 88
3362.33 95
3362.46 104
3362.60 115
3362.73 126
3362.86 137
3363.00 144
3363.13 147
3363.26 145
3363.40 138
3363.53 128
3363.66 116
3363.80 105
3363.93 94
3364.06 86
3364.20 80
3364.33 77
3364.46 76
3364.60 78
3364.73 81
3364.86 86
3365.00 90
3365.13 95
3365.26 98
3365.40 101
3365.53 102
3365.66 102
3365.80 101
3365.93 101
3366.06 102
3366.20 103
3366.33 105
3366.46 107
3366.60 109
3366.73 108
3366.86 106
3367.00 101
3367.13 95
3367.26 89
3367.40 83
3367.53 78
3367.66 74
3367.80 72
3367.93 71
3368.06 71
3368.20 70
3368.33 70
3368.46 69
3368.60 68
3368.73 67
3368.86 65
3369.00 62
3369.13 60
3369.27 58
3369.40 55
3369.53 52
3369.67 49
3369.80 46
3369.93 41
3370.07 36
3370.20 30
3370.33 25
3370.47 22
3370.60 22
3370.73 25
3370.87 30
3371.00 38
3371.13 47
3371.27 56
3371.40 63
3371.53 68
3371.67 71
3371.80 71
3371.93 69
3372.07 66
3372.20 64
3372.33 63
3372.47 65
3372.60 70
3372.74 77
3372.87 86
3373.00 96
3373.14 104
3373.27 110
3373.40 113
3373.54 113
3373.67 109
3373.80 103
3373.94 94
3374.07 85
3374.20 76
3374.34 68
3374.47 60
3374.60 54
3374.74 49
3374.87 47
3375.01 46
3375.14 45
3375.27 45
3375.41 44
3375.54 41
3375.67 36
3375.81 31
3375.94 26
3376.07 22
3376.21 21
3376.34 24
3376.47 29
3376.61 37
3376.74 47
3376.88 58
3377.01 68
3377.14 77
3377.28 84
3377.41 88
3377.54 89
3377.68 88
3377.81 86
3377.94 83
3378.08 80
3378.21 78
3378.35 77
3378.48 77
3378.61 77
3378.75 77
3378.88 75
3379.01 72
3379.15 67
3379.28 60
3379.41 51
3379.55 41
3379.68 31
3379.82 22
3379.95 14
3380.08 8
3380.22 5
3380.35 4
3380.48 5
3380.62 7
3380.75 10
3380.88 12
3381.02 12
3381.15 11
3381.29 8
3381.42 3
3381.55 0
3381.69 0
3381.82 0
3381.95 0
3382.09 0
3382.22 0
3382.35 0
3382.49 2
3382.62 9
3382.76 17
3382.89 24
3383.02 32
3383.16 39
3383.29 47
3383.42 54
3383.56 60
3383.69 65
3383.83 67
3383.96 67
3384.09 64
3384.23 60
3384.36 54
3384.49 48
3384.63 43
3384.76 39
3384.90 36
3385.03 34
3385.16 34
3385.30 36
3385.43 39
3385.56 43
3385.70 48
3385.83 55
3385.97 61
3386.10 65
3386.23 68
3386.37 68
3386.50 65
3386.63 60
3386.77 54
3386.90 48
3387.04 43
3387.17 40
3387.30 39
3387.44 40
3387.57 42
3387.70 45
3387.84 49
3387.97 52
3388.11 54
3388.24 54
3388.37 52
3388.51 47
3388.64 41
3388.78 34
3388.91 27
3389.04 21
3389.18 16
3389.31 14
3389.44 12
3389.58 10
3389.71 8
3389.85 6
3389.98 3
3390.11 0
3390.25 0
3390.38 0
3390.52 0
3390.65 0
3390.78 0
3390.92 0
3391.05 0
3391.18 0
3391.32 3
3391.45 12
3391.59 24
3391.72 39
3391.85 57
3391.99 75
3392.12 92
3392.26 107
3392.39 119
3392.52 127
3392.66 132
3392.79 135
3392.93 136
3393.06 137
3393.19 139
3393.33 140
3393.46 141
3393.59 140
3393.73 136
3393.86 129
3394.00 119
3394.13 106
3394.26 93
3394.40 80
3394.53 70
3394.67 63
3394.80 58
3394.93 56
3395.07 56
3395.20 58
3395.34 61
3395.47 65
3395.60 70
3395.74 75
3395.87 80
3396.01 83
3396.14 86
3396.27 87
3396.41 86
3396.54 84
3396.68 82
3396.81 81
3396.94 83
3397.08 86
3397.21 90
3397.35 95
3397.48 99
3397.61 101
3397.75 101
3397.88 99
3398.02 94
3398.15 87
3398.28 81
3398.42 74
3398.55 69
3398.69 66
3398.82 65
3398.95 65
3399.09 66
3399.22 69
3399.36 72
3399.49 76
3399.62 81
3399.76 86
3399.89 91
3400.03 98
3400.16 105
3400.29 113
3400.43 121
3400.56 130
3400.70 138
3400.83 145
3400.96 149
3401.10 150
3401.23 148
3401.37 142
3401.50 133
3401.63 122
3401.77 110
3401.90 99
3402.04 90
3402.17 84
3402.30 82
3402.44 82
3402.57 84
3402.71 86
3402.84 88
3402.98 89
3403.11 90
3403.24 91
3403.38 92
3403.51 94
3403.65 97
3403.78 99
3403.91 100
3404.05 99
3404.18 96
3404.32 90
3404.45 83
3404.58 76
3404.72 69
3404.85 65
3404.99 62
3405.12 62
3405.26 62
3405.39 62
3405.52 62
3405.66 61
3405.79 58
3405.93 56
3406.06 55
3406.19 56
3406.33 59
3406.46 64
3406.60 70
3406.73 76
3406.87 82
3407.00 86
3407.13 88
3407.27 89
3407.40 89
3407.54 89
3407.67 88
3407.80 86
3407.94 83
3408.07 80
3408.21 75
3408.34 70
3408.48 64
3408.61 59
3408.74 55
3408.88 51
3409.01 50
3409.15 50
3409.28 51
3409.42 53
3409.55 55
3409.68 57
3409.82 58
3409.95 59
3410.09 58
3410.22 56
3410.36 55
3410.49 54
3410.62 54
3410.76 55
3410.89 56
3411.03 59
3411.16 60
3411.29 60
3411.43 59
3411.56 58
3411.70 55
3411.83 52
3411.97 50
3412.10 48
3412.23 46
3412.37 45
3412.50 45
3412.64 45
3412.77 47
3412.91 51
3413.04 57
3413.17 64
3413.31 71
3413.44 77
3413.58 82
3413.71 83
3413.85 81
3413.98 75
3414.12 68
3414.25 59
3414.38 52
3414.52 47
3414.65 45
3414.79 45
3414.92 47
3415.06 49
3415.19 50
3415.32 50
3415.46 47
3415.59 43
3415.73 38
3415.86 34
3416.00 31
3416.13 28
3416.26 27
3416.40 25
3416.53 22
3416.67 17
3416.80 10
3416.94 2
3417.07 0
3417.21 0
3417.34 0
3417.47 0
3417.61 0
3417.74 0
3417.88 0
3418.01 0
3418.15 6
3418.28 13
3418.41 18
3418.55 24
3418.68 29
3418.82 34
3418.95 39
3419.09 44
3419.22 49
3419.36 54
3419.49 60
3419.62 65
3419.76 69
3419.89 72
3420.03 71
3420.16 67
3420.30 60
3420.43 50
3420.57 37
3420.70 26
3420.83 16
3420.97 12
3421.10 14
3421.24 22
3421.37 36
3421.51 54
3421.64 74
3421.78 94
3421.91 110
3422.04 122
3422.18 129
3422.31 130
3422.45 128
3422.58 121
3422.72 113
3422.85 103
3422.99 93
3423.12 84
3423.25 77
3423.39 72
3423.52 69
3423.66 69
3423.79 71
3423.93 74
3424.06 78
3424.20 81
3424.33 83
3424.47 84
3424.60 84
3424.73 85
3424.87 86
3425.00 89
3425.14 94
3425.27 99
3425.41 105
3425.54 111
3425.68 117
3425.81 124
3425.95 131
3426.08 140
3426.21 150
3426.35 160
3426.48 170
3426.62 179
3426.75 186
3426.89 191
3427.02 193
3427.16 194
3427.29 193
3427.43 189
3427.56 184
3427.69 176
3427.83 167
3427.96 156
3428.10 144
3428.23 134
3428.37 127
3428.50 122
3428.64 120
3428.77 121
3428.91 121
3429.04 121
3429.18 119
3429.31 115
3429.44 111
3429.58 106
3429.71 103
3429.85 100
3429.98 99
3430.12 97
3430.25 96
3430.39 93
3430.52 89
3430.66 84
3430.79 80
3430.93 77
3431.06 76
3431.20 76
3431.33 77
3431.46 78
3431.60 77
3431.73 74
3431.87 69
3432.00 62
3432.14 56
3432.27 51
3432.41 50
3432.54 51
3432.68 56
3432.81 62
3432.95 70
3433.08 77
3433.22 83
3433.35 88
3433.48 90
3433.62 90
3433.75 89
3433.89 86
3434.02 82
3434.16 76
3434.29 69
3434.43 61
3434.56 53
3434.70 43
3434.83 33
3434.97 24
3435.10 16
3435.24 9
3435.37 4
3435.51 1
3435.64 1
3435.77 1
3435.91 2
3436.04 2
3436.18 1
3436.31 0
3436.45 0
3436.58 0
3436.72 0
3436.85 0
3436.99 0
3437.12 10
3437.26 21
3437.39 32
3437.53 41
3437.66 47
3437.80 51
3437.93 54
3438.07 56
3438.20 59
3438.34 64
3438.47 71
3438.61 79
3438.74 88
3438.87 97
3439.01 104
3439.14 109
3439.28 111
3439.41 111
3439.55 108
3439.68 103
3439.82 98
3439.95 94
3440.09 92
3440.22 90
3440.36 90
3440.49 90
3440.63 90
3440.76 88
3440.90 86
3441.03 82
3441.17 79
3441.30 75
3441.44 71
3441.57 67
3441.71 64
3441.84 61
3441.98 59
3442.11 59
3442.25 61
3442.38 65
3442.52 72
3442.65 79
3442.79 86
3442.92 91
3443.05 93
3443.19 92
3443.32 87
3443.46 80
3443.59 71
3443.73 61
3443.86 52
3444.00 45
3444.13 40
3444.27 37
3444.40 37
3444.54 37
3444.67 38
3444.81 38
3444.94 38
3445.08 36
3445.21 34
3445.35 33
3445.48 32
3445.62 34
3445.75 37
3445.89 42
3446.02 49
3446.16 57
3446.29 66
3446.43 75
3446.56 84
3446.70 93
3446.83 101
3446.97 108
3447.10 115
3447.24 122
3447.37 128
3447.51 134
3447.64 141
3447.78 147
3447.91 152
3448.05 156
3448.18 157
3448.32 157
3448.45 153
3448.59 146
3448.72 138
3448.86 128
3448.99 117
3449.13 105
3449.26 94
3449.40 82
3449.53 71
3449.67 60
3449.80 51
3449.94 45
3450.07 41
3450.21 42
3450.34 44
3450.48 48
3450.61 52
3450.75 52
3450.88 50
3451.02 45
3451.15 37
3451.29 29
3451.42 22
3451.56 17
3451.69 15
3451.83 15
3451.96 17
3452.10 20
3452.23 24
3452.37 27
3452.50 31
3452.64 36
3452.77 41
3452.91 47
3453.04 54
3453.18 62
3453.31 69
3453.45 75
3453.58 81
3453.72 88
3453.85 94
3453.99 101
3454.12 108
3454.26 115
3454.39 121
3454.53 125
3454.66 126
3454.80 124
3454.94 120
3455.07 113
3455.21 104
3455.34 94
3455.48 85
3455.61 77
3455.75 70
3455.88 64
3456.02 61
3456.15 58
3456.29 58
3456.42 59
3456.56 60
3456.69 63
3456.83 66
3456.96 68
3457.10 68
3457.23 67
3457.37 65
3457.50 61
3457.64 57
3457.77 52
3457.91 49
3458.04 48
3458.18 49
3458.31 51
3458.45 55
3458.58 60
3458.72 66
3458.85 71
3458.99 76
3459.13 79
3459.26 80
3459.40 81
3459.53 79
3459.67 78
3459.80 76
3459.94 76
3460.07 77
3460.21 81
3460.34 87
3460.48 94
3460.61 103
3460.75 111
3460.88 119
3461.02 124
3461.15 125
3461.29 123
3461.42 117
3461.56 107
3461.69 94
3461.83 80
3461.96 67
3462.10 54
3462.24 43
3462.37 34
3462.51 24
3462.64 15
3462.78 6
3462.91 0
3463.05 0
3463.18 0
3463.32 0
3463.45 0
3463.59 0
3463.72 0
3463.86 0
3463.99 2
3464.13 10
3464.26 18
3464.40 26
3464.54 32
3464.67 37
3464.81 40
3464.94 41
3465.08 40
3465.21 38
3465.35 35
3465.48 33
3465.62 32
3465.75 33
3465.89 38
3466.02 45
3466.16 55
3466.29 67
3466.43 80
3466.57 91
3466.70 99
3466.84 104
3466.97 104
3467.11 100
3467.24 93
3467.38 84
3467.51 75
3467.65 66
3467.78 59
3467.92 53
3468.05 47
3468.19 42
3468.32 37
3468.46 32
3468.60 28
3468.73 24
3468.87 20
3469.00 18
3469.14 17
3469.27 17
3469.41 18
3469.54 19
3469.68 20
3469.81 21
3469.95 21
3470.09 20
3470.22 19
3470.36 19
3470.49 19
3470.63 21
3470.76 24
3470.90 28
3471.03 32
3471.17 38
3471.30 43
3471.44 47
3471.57 50
3471.71 51
3471.85 49
3471.98 46
3472.12 40
3472.25 34
3472.39 28
3472.52 23
3472.66 20
3472.79 19
3472.93 19
3473.06 19
3473.20 20
3473.34 21
3473.47 22
3473.61 23
3473.74 25
3473.88 27
3474.01 29
3474.15 31
3474.28 30
3474.42 27
3474.56 22
3474.69 15
3474.83 6
3474.96 0
3475.10 0
3475.23 0
3475.37 0
3475.50 0
3475.64 0
3475.77 0
3475.91 0
3476.05 2
3476.18 6
3476.32 10
3476.45 14
3476.59 18
3476.72 24
3476.86 30
3476.99 36
3477.13 43
3477.27 48
3477.40 53
3477.54 56
3477.67 57
3477.81 56
3477.94 53
3478.08 46
3478.21 37
3478.35 27
3478.49 16
3478.62 7
3478.76 0
3478.89 0
3479.03 0
3479.16 0
3479.30 0
3479.43 0
3479.57 0
3479.71 0
3479.84 0
3479.98 1
3480.11 3
3480.25 7
3480.38 13
3480.52 21
3480.66 30
3480.79 40
3480.93 49
3481.06 58
3481.20 65
3481.33 71
3481.47 75
3481.60 78
3481.74 80
3481.88 83
3482.01 87
3482.15 92
3482.28 100
3482.42 108
3482.55 117
3482.69 123
3482.83 126
3482.96 124
3483.10 117
3483.23 107
3483.37 94
3483.50 81
3483.64 69
3483.78 58
3483.91 50
3484.05 44
3484.18 39
3484.32 36
3484.45 34
3484.59 33
3484.73 32
3484.86 32
3485.00 31
3485.13 28
3485.27 24
3485.40 18
3485.54 12
3485.68 5
3485.81 0
3485.95 0
3486.08 0
3486.22 0
3486.35 0
3486.49 5
3486.63 12
3486.76 19
3486.90 26
3487.03 32
3487.17 37
3487.30 40
3487.44 42
3487.58 44
3487.71 45
3487.85 48
3487.98 53
3488.12 60
3488.25 70
3488.39 84
3488.53 100
3488.66 117
3488.80 136
3488.93 154
3489.07 170
3489.20 185
3489.34 197
3489.48 207
3489.61 214
3489.75 220
3489.88 224
3490.02 226
3490.16 227
3490.29 227
3490.43 225
3490.56 221
3490.70 216
3490.83 212
3490.97 209
3491.11 209
3491.24 213
3491.38 220
3491.51 229
3491.65 238
3491.78 245
3491.92 249
3492.06 248
3492.19 243
3492.33 235
3492.46 226
3492.60 217
3492.74 209
3492.87 203
3493.01 198
3493.14 196
3493.28 195
3493.42 197
3493.55 200
3493.69 206
3493.82 213
3493.96 221
3494.09 228
3494.23 233
3494.37 235
3494.50 235
3494.64 232
3494.77 226
3494.91 218
3495.05 209
3495.18 200
3495.32 190
3495.45 181
3495.59 173
3495.73 166
3495.86 160
3496.00 155
3496.13 149
3496.27 144
3496.40 138
3496.54 133
3496.68 127
3496.81 121
3496.95 116
3497.08 110
3497.22 105
3497.36 99
3497.49 95
3497.63 90
3497.76 87
3497.90 86
3498.04 86
3498.17 87
3498.31 89
3498.44 92
3498.58 95
3498.72 97
3498.85 97
3498.99 94
3499.12 88
3499.26 79
3499.40 69
3499.53 58
3499.67 48
3499.80 39
3499.94 34
3500.08 30
3500.21 28
3500.35 26
3500.48 24
3500.62 22
3500.76 19
3500.89 16
3501.03 14
3501.16 13
3501.30 13
3501.44 15
3501.57 17
3501.71 19
3501.84 20
3501.98 19
3502.12 16
3502.25 13
3502.39 10
3502.52 8
3502.66 8
3502.80 10
3502.93 14
3503.07 18
3503.20 22
3503.34 26
3503.48 27
3503.61 27
3503.75 26
3503.88 23
3504.02 20
3504.16 17
3504.29 14
3504.43 10
3504.57 7
3504.70 5
3504.84 3
3504.97 2
3505.11 2
3505.25 4
3505.38 6
3505.52 9
3505.65 12
3505.79 14
3505.93 15
3506.06 15
3506.20 12
3506.33 9
3506.47 5
3506.61 0
3506.74 0
3506.88 0
3507.01 0
3507.15 0
3507.29 0
3507.42 0
3507.56 0
3507.70 0
3507.83 5
3507.97 12
3508.10 20
3508.24 27
3508.38 34
3508.51 39
3508.65 42
3508.78 42
3508.92 40
3509.06 36
3509.19 30
3509.33 23
3509.47 17
3509.60 12
3509.74 9
3509.87 8
3510.01 10
3510.15 14
3510.28 19
3510.42 24
3510.56 30
3510.69 36
3510.83 40
3510.96 44
3511.10 47
3511.24 48
3511.37 48
3511.51 48
3511.64 47
3511.78 47
3511.92 49
3512.05 53
3512.19 60
3512.33 70
3512.46 82
3512.60 93
3512.73 104
3512.87 113
3513.01 119
3513.14 123
3513.28 125
3513.42 124
3513.55 122
3513.69 117
3513.82 112
3513.96 105
3514.10 98
3514.23 90
3514.37 82
3514.51 74
3514.64 66
3514.78 59
3514.91 52
3515.05 47
3515.19 43
3515.32 40
3515.46 39
3515.60 39
3515.73 39
3515.87 39
3516.01 40
3516.14 42
3516.28 44
3516.41 47
3516.55 52
3516.69 59
3516.82 66
3516.96 73
3517.10 79
3517.23 82
3517.37 84
3517.50 82
3517.64 77
3517.78 70
3517.91 61
3518.05 53
3518.19 45
3518.32 40
3518.46 38
3518.60 39
3518.73 42
3518.87 47
3519.00 53
3519.14 58
3519.28 63
3519.41 68
3519.55 73
3519.69 78
3519.82 82
3519.96 86
3520.10 87
3520.23 87
3520.37 83
3520.50 78
3520.64 72
3520.78 66
3520.91 62
3521.05 58
3521.19 56
3521.32 56
3521.46 56
3521.60 56
3521.73 56
3521.87 55
3522.01 53
3522.14 49
3522.28 43
3522.41 36
3522.55 29
3522.69 20
3522.82 12
3522.96 5
3523.10 0
3523.23 0
3523.37 0
3523.51 0
3523.64 0
3523.78 0
3523.92 0
3524.05 0
3524.19 0
3524.32 6
3524.46 15
3524.60 22
3524.73 29
3524.87 34
3525.01 38
3525.14 41
3525.28 43
3525.42 44
3525.55 44
3525.69 43
3525.83 42
3525.96 40
3526.10 38
3526.24 36
3526.37 34
3526.51 32
3526.64 30
3526.78 29
3526.92 29
3527.05 30
3527.19 33
3527.33 39
3527.46 47
3527.60 56
3527.74 66
3527.87 75
3528.01 82
3528.15 88
3528.28 91
3528.42 94
3528.56 97
3528.69 101
3528.83 107
3528.97 112
3529.10 117
3529.24 120
3529.38 120
3529.51 116
3529.65 109
3529.79 101
3529.92 92
3530.06 85
3530.19 82
3530.33 81
3530.47 82
3530.60 84
3530.74 84
3530.88 80
3531.01 73
3531.15 63
3531.29 51
3531.42 41
3531.56 32
3531.70 28
3531.83 29
3531.97 32
3532.11 39
3532.24 45
3532.38 51
3532.52 54
3532.65 54
3532.79 52
3532.93 48
3533.06 42
3533.20 36
3533.34 32
3533.47 29
3533.61 29
3533.75 31
3533.88 35
3534.02 39
3534.16 43
3534.29 45
3534.43 44
3534.57 40
3534.70 33
3534.84 25
3534.98 16
3535.11 9
3535.25 3
3535.39 1
3535.52 1
3535.66 4
3535.80 9
3535.93 15
3536.07 21
3536.21 27
3536.34 33
3536.48 37
3536.62 41
3536.75 44
3536.89 45
3537.03 45
3537.16 45
3537.30 44
3537.44 43
3537.57 42
3537.71 42
3537.85 42
3537.98 42
3538.12 42
3538.26 43
3538.39 45
3538.53 47
3538.67 52
3538.80 58
3538.94 65
3539.08 73
3539.21 82
3539.35 89
3539.49 95
3539.63 98
3539.76 99
3539.90 99
3540.04 97
3540.17 96
3540.31 96
3540.45 96
3540.58 96
3540.72 97
3540.86 97
3540.99 98
3541.13 98
3541.27 99
3541.40 102
3541.54 105
3541.68 110
3541.81 116
3541.95 121
3542.09 125
3542.22 128
3542.36 130
3542.50 131
3542.63 132
3542.77 132
3542.91 132
3543.04 132
3543.18 131
3543.32 128
3543.46 124
3543.59 119
3543.73 111
3543.87 103
3544.00 95
3544.14 86
3544.28 77
3544.41 68
3544.55 60
3544.69 52
3544.82 45
3544.96 40
3545.10 35
3545.23 31
3545.37 29
3545.51 29
3545.65 31
3545.78 34
3545.92 39
3546.06 45
3546.19 52
3546.33 59
3546.47 65
3546.60 69
3546.74 72
3546.88 72
3547.01 71
3547.15 68
3547.29 63
3547.42 56
3547.56 48
3547.70 38
3547.84 28
3547.97 17
3548.11 7
3548.25 0
3548.38 0
3548.52 0
3548.66 0
3548.79 0
3548.93 0
3549.07 3
3549.20 5
3549.34 6
3549.48 6
3549.62 6
3549.75 8
3549.89 13
3550.03 21
3550.16 32
3550.30 45
3550.44 57
3550.57 69
3550.71 77
3550.85 83
3550.99 85
3551.12 84
3551.26 82
3551.40 79
3551.53 76
3551.67 74
3551.81 72
3551.94 69
3552.08 65
3552.22 58
3552.36 50
3552.49 39
3552.63 29
3552.77 19
3552.90 11
3553.04 5
3553.18 2
3553.31 0
3553.45 0
3553.59 0
3553.73 0
3553.86 0
3554.00 0
3554.14 1
3554.27 3
3554.41 5
3554.55 6
3554.68 6
3554.82 5
3554.96 2
3555.10 0
3555.23 0
3555.37 0
3555.51 0
3555.64 0
3555.78 0
3555.92 2
3556.06 6
3556.19 10
3556.33 12
3556.47 13
3556.60 14
3556.74 14
3556.88 16
3557.01 19
3557.15 23
3557.29 28
3557.43 34
3557.56 40
3557.70 47
3557.84 52
3557.97 57
3558.11 61
3558.25 65
3558.39 69
3558.52 72
3558.66 75
3558.80 76
3558.93 75
3559.07 72
3559.21 66
3559.35 58
3559.48 49
3559.62 40
3559.76 30
3559.89 21
3560.03 12
3560.17 5
3560.31 0
3560.44 0
3560.58 0
3560.72 2
3560.85 10
3560.99 21
3561.13 34
3561.27 47
3561.40 59
3561.54 69
3561.68 77
3561.81 83
3561.95 87
3562.09 89
3562.23 90
3562.36 88
3562.50 84
3562.64 78
3562.77 70
3562.91 62
3563.05 55
3563.19 48
3563.32 43
3563.46 41
3563.60 40
3563.74 41
3563.87 44
3564.01 47
3564.15 51
3564.28 56
3564.42 61
3564.56 66
3564.70 72
3564.83 77
3564.97 81
3565.11 83
3565.24 83
3565.38 81
3565.52 77
3565.66 72
3565.79 68
3565.93 65
3566.07 65
3566.21 67
3566.34 71
3566.48 75
3566.62 78
3566.75 79
3566.89 77
3567.03 72
3567.17 67
3567.30 61
3567.44 56
3567.58 52
3567.72 50
3567.85 48
3567.99 46
3568.13 44
3568.27 40
3568.40 36
3568.54 31
3568.68 26
3568.81 20
3568.95 13
3569.09 5
3569.23 0
3569.36 0
3569.50 0
3569.64 0
3569.78 0
3569.91 0
3570.05 0
3570.19 7
3570.33 17
3570.46 26
3570.60 33
3570.74 37
3570.87 39
3571.01 40
3571.15 39
3571.29 37
3571.42 34
3571.56 30
3571.70 26
3571.84 22
3571.97 16
3572.11 10
3572.25 5
3572.39 0
3572.52 0
3572.66 0
3572.80 0
3572.94 0
3573.07 0
3573.21 0
3573.35 0
3573.48 0
3573.62 5
3573.76 10
3573.90 15
3574.03 20
3574.17 26
3574.31 31
3574.45 37
3574.58 43
3574.72 47
3574.86 50
3575.00 51
3575.13 51
3575.27 49
3575.41 47
3575.55 46
3575.68 47
3575.82 49
3575.96 52
3576.10 56
3576.23 59
3576.37 60
3576.51 60
3576.65 59
3576.78 57
3576.92 56
3577.06 56
3577.20 57
3577.33 59
3577.47 60
3577.61 61
3577.75 60
3577.88 56
3578.02 51
3578.16 44
3578.30 36
3578.43 29
3578.57 23
3578.71 19
3578.85 16
3578.98 15
3579.12 16
3579.26 18
3579.40 21
3579.53 25
3579.67 30
3579.81 35
3579.95 39
3580.08 43
3580.22 45
3580.36 46
3580.50 46
3580.63 45
3580.77 43
3580.91 42
3581.05 41
3581.18 41
3581.32 41
3581.46 42
3581.60 43
3581.73 44
3581.87 45
3582.01 48
3582.15 53
3582.28 59
3582.42 66
3582.56 73
3582.70 80
3582.83 84
3582.97 87
3583.11 88
3583.25 88
3583.39 87
3583.52 86
3583.66 85
3583.80 84
3583.94 84
3584.07 85
3584.21 86
3584.35 87
3584.49 88
3584.62 88
3584.76 86
3584.90 82
3585.04 77
3585.17 69
3585.31 61
3585.45 53
3585.59 47
3585.72 43
3585.86 43
3586.00 46
3586.14 52
3586.28 59
3586.41 65
3586.55 68
3586.69 68
3586.83 64
3586.96 57
3587.10 48
3587.24 38
3587.38 30
3587.51 23
3587.65 19
3587.79 18
3587.93 18
3588.06 20
3588.20 24
3588.34 29
3588.48 36
3588.62 44
3588.75 55
3588.89 66
3589.03 77
3589.17 86
3589.30 93
3589.44 96
3589.58 95
3589.72 89
3589.86 80
3589.99 69
3590.13 57
3590.27 47
3590.41 40
3590.54 35
3590.68 35
3590.82 39
3590.96 45
3591.09 53
3591.23 60
3591.37 66
3591.51 71
3591.65 73
3591.78 72
3591.92 69
3592.06 65
3592.20 61
3592.33 57
3592.47 54
3592.61 54
3592.75 56
3592.89 59
3593.02 64
3593.16 68
3593.30 72
3593.44 75
3593.57 76
3593.71 76
3593.85 76
3593.99 76
3594.13 77
3594.26 77
3594.40 78
3594.54 79
3594.68 80
3594.81 81
3594.95 81
3595.09 80
3595.23 79
3595.37 76
3595.50 74
3595.64 70
3595.78 66
3595.92 64
3596.06 62
3596.19 62
3596.33 63
3596.47 65
3596.61 68
3596.74 71
3596.88 73
3597.02 73
3597.16 71
3597.30 66
3597.43 60
3597.57 53
3597.71 46
3597.85 41
3597.99 38
3598.12 40
3598.26 44
3598.40 51
3598.54 59
3598.67 66
3598.81 71
3598.95 73
3599.09 72
3599.23 68
3599.36 62
3599.50 55
3599.64 49
3599.78 44
3599.92 42
3600.05 42
3600.19 44
3600.33 48
3600.47 52
3600.61 55
3600.74 58
3600.88 58
3601.02 57
3601.16 55
3601.30 52
3601.43 49
3601.57 46
3601.71 44
3601.85 41
3601.98 40
3602.12 39
3602.26 39
3602.40 39
3602.54 39
3602.67 38
3602.81 36
3602.95 32
3603.09 26
3603.23 19
3603.36 12
3603.50 5
3603.64 0
3603.78 0
3603.92 0
3604.05 0
3604.19 0
3604.33 0
3604.47 0
3604.61 0
3604.74 2
3604.88 6
3605.02 9
3605.16 11
3605.30 11
3605.43 10
3605.57 8
3605.71 5
3605.85 1
3605.99 0
3606.12 0
3606.26 0
3606.40 0
3606.54 0
3606.68 0
3606.81 0
3606.95 0
3607.09 2
3607.23 4
3607.37 7
3607.51 11
3607.64 17
3607.78 25
3607.92 36
3608.06 49
3608.20 62
3608.33 75
3608.47 84
3608.61 90
3608.75 90
3608.89 86
3609.02 78
3609.16 67
3609.30 57
3609.44 49
3609.58 44
3609.71 44
3609.85 48
3609.99 57
3610.13 68
3610.27 80
3610.40 92
3610.54 101
3610.68 107
3610.82 109
3610.96 110
3611.10 108
3611.23 104
3611.37 100
3611.51 96
3611.65 91
3611.79 86
3611.92 81
3612.06 77
3612.20 73
3612.34 71
3612.48 71
3612.61 73
3612.75 76
3612.89 80
3613.03 85
3613.17 88
3613.31 90
3613.44 92
3613.58 94
3613.72 96
3613.86 100
3614.00 106
3614.13 112
3614.27 119
3614.41 126
3614.55 130
3614.69 132
3614.83 131
3614.96 127
3615.10 120
3615.24 112
3615.38 103
3615.52 94
3615.66 86
3615.79 78
3615.93 72
3616.07 67
3616.21 62
3616.35 59
3616.48 56
3616.62 55
3616.76 56
3616.90 59
3617.04 63
3617.18 69
3617.31 76
3617.45 82
3617.59 86
3617.73 88
3617.87 88
3618.01 87
3618.14 85
3618.28 83
3618.42 82
3618.56 81
3618.70 79
3618.83 77
3618.97 74
3619.11 70
3619.25 67
3619.39 64
3619.53 61
3619.66 60
3619.80 58
3619.94 56
3620.08 53
3620.22 50
3620.36 46
3620.49 42
3620.63 39
3620.77 39
3620.91 41
3621.05 45
3621.19 52
3621.32 59
3621.46 66
3621.60 71
3621.74 74
3621.88 74
3622.02 71
3622.15 66
3622.29 60
3622.43 56
3622.57 53
3622.71 53
3622.85 55
3622.98 59
3623.12 64
3623.26 70
3623.40 77
3623.54 84
3623.68 91
3623.81 99
3623.95 106
3624.09 112
3624.23 116
3624.37 118
3624.51 117
3624.64 115
3624.78 112
3624.92 109
3625.06 108
3625.20 107
3625.34 109
3625.47 111
3625.61 112
3625.75 113
3625.89 112
3626.03 110
3626.17 106
3626.31 103
3626.44 100
3626.58 99
3626.72 99
3626.86 102
3627.00 106
3627.14 110
3627.27 114
3627.41 117
3627.55 118
3627.69 116
3627.83 113
3627.97 108
3628.10 102
3628.24 96
3628.38 91
3628.52 87
3628.66 84
3628.80 82
3628.94 81
3629.07 82
3629.21 83
3629.35 86
3629.49 89
3629.63 92
3629.77 94
3629.91 94
3630.04 93
3630.18 90
3630.32 85
3630.46 80
3630.60 75
3630.74 72
3630.87 72
3631.01 74
3631.15 78
3631.29 82
3631.43 86
3631.57 88
3631.71 90
3631.84 90
3631.98 90
3632.12 90
3632.26 91
3632.40 92
3632.54 92
3632.68 90
3632.81 86
3632.95 79
3633.09 70
3633.23 61
3633.37 51
3633.51 44
3633.65 39
3633.78 37
3633.92 38
3634.06 42
3634.20 46
3634.34 51
3634.48 54
3634.62 56
3634.75 56
3634.89 53
3635.03 48
3635.17 42
3635.31 37
3635.45 32
3635.59 30
3635.72 30
3635.86 33
3636.00 38
3636.14 44
3636.28 51
3636.42 58
3636.56 65
3636.69 71
3636.83 75
3636.97 77
3637.11 78
3637.25 79
3637.39 79
3637.53 81
3637.66 83
3637.80 87
3637.94 92
3638.08 96
3638.22 99
3638.36 101
3638.50 100
3638.63 98
3638.77 93
3638.91 88
3639.05 82
3639.19 75
3639.33 69
3639.47 65
3639.61 62
3639.74 62
3639.88 65
3640.02 70
3640.16 76
3640.30 82
3640.44 86
3640.58 88
3640.71 88
3640.85 86
3640.99 84
3641.13 81
3641.27 80
3641.41 79
3641.55 79
3641.69 79
3641.82 78
3641.96 77
3642.10 74
3642.24 70
3642.38 65
3642.52 61
3642.66 57
3642.80 56
3642.93 56
3643.07 59
3643.21 63
3643.35 69
3643.49 75
3643.63 81
3643.77 85
3643.91 88
3644.04 89
3644.18 88
3644.32 85
3644.46 81
3644.60 77
3644.74 73
3644.88 70
3645.02 66
3645.15 63
3645.29 59
3645.43 55
3645.57 51
3645.71 47
3645.85 44
3645.99 42
3646.13 42
3646.26 44
3646.40 49
3646.54 56
3646.68 64
3646.82 72
3646.96 80
3647.10 85
3647.24 89
3647.38 90
3647.51 88
3647.65 84
3647.79 77
3647.93 69
3648.07 60
3648.21 50
3648.35 41
3648.49 34
3648.62 29
3648.76 27
3648.90 28
3649.04 32
3649.18 37
3649.32 42
3649.46 47
3649.60 50
3649.74 51
3649.87 51
3650.01 50
3650.15 49
3650.29 48
3650.43 47
3650.57 47
3650.71 47
3650.85 46
3650.99 45
3651.12 44
3651.26 41
3651.40 38
3651.54 35
3651.68 31
3651.82 27
3651.96 23
3652.10 19
3652.24 14
3652.37 9
3652.51 4
3652.65 1
3652.79 0
3652.93 0
3653.07 2
3653.21 6
3653.35 12
3653.49 18
3653.62 23
3653.76 27
3653.90 29
3654.04 28
3654.18 26
3654.32 24
3654.46 22
3654.60 21
3654.74 21
3654.88 22
3655.01 22
3655.15 21
3655.29 18
3655.43 12
3655.57 4
3655.71 0
3655.85 0
3655.99 0
3656.13 0
3656.26 0
3656.40 0
3656.54 0
3656.68 3
3656.82 10
3656.96 14
3657.10 16
3657.24 15
3657.38 14
3657.52 13
3657.65 12
3657.79 12
3657.93 15
3658.07 20
3658.21 27
3658.35 36
3658.49 45
3658.63 56
3658.77 68
3658.91 80
3659.04 93
3659.18 107
3659.32 121
3659.46 134
3659.60 145
3659.74 153
3659.88 157
3660.02 158
3660.16 156
3660.30 152
3660.44 148
3660.57 144
3660.71 142
3660.85 142
3660.99 145
3661.13 150
3661.27 157
3661.41 167
3661.55 178
3661.69 189
3661.83 199
3661.97 206
3662.10 211
3662.24 212
3662.38 210
3662.52 207
3662.66 201
3662.80 195
3662.94 187
3663.08 178
3663.22 166
3663.36 153
3663.50 137
3663.63 120
3663.77 104
3663.91 88
3664.05 75
3664.19 64
3664.33 56
3664.47 50
3664.61 46
3664.75 44
3664.89 44
3665.03 45
3665.17 48
3665.30 53
3665.44 57
3665.58 62
3665.72 65
3665.86 67
3666.00 67
3666.14 66
3666.28 63
3666.42 60
3666.56 57
3666.70 55
3666.84 53
3666.97 52
3667.11 50
3667.25 47
3667.39 43
3667.53 37
3667.67 29
3667.81 21
3667.95 13
3668.09 7
3668.23 3
3668.37 2
3668.51 3
3668.64 6
3668.78 11
3668.92 17
3669.06 23
3669.20 28
3669.34 32
3669.48 34
3669.62 34
3669.76 32
3669.90 28
3670.04 23
3670.18 19
3670.32 15
3670.45 12
3670.59 12
3670.73 13
3670.87 16
3671.01 22
3671.15 28
3671.29 35
3671.43 41
3671.57 47
3671.71 52
3671.85 54
3671.99 53
3672.13 51
3672.27 46
3672.40 40
3672.54 34
3672.68 28
3672.82 21
3672.96 16
3673.10 11
3673.24 7
3673.38 3
3673.52 0
3673.66 0
3673.80 0
3673.94 0
3674.08 0
3674.22 0
3674.36 0
3674.49 6
3674.63 12
3674.77 19
3674.91 26
3675.05 32
3675.19 36
3675.33 39
3675.47 40
3675.61 39
3675.75 36
3675.89 33
3676.03 29
3676.17 26
3676.31 24
3676.45 23
3676.58 21
3676.72 19
3676.86 17
3677.00 15
3677.14 12
3677.28 10
3677.42 9
3677.56 10
3677.70 11
3677.84 13
3677.98 15
3678.12 16
3678.26 15
3678.40 13
3678.54 9
3678.68 5
3678.81 0
3678.95 0
3679.09 0
3679.23 0
3679.37 0
3679.51 0
3679.65 0
3679.79 0
3679.93 2
3680.07 6
3680.21 9
3680.35 12
3680.49 13
3680.63 15
3680.77 18
3680.91 21
3681.05 25
3681.19 29
3681.32 33
3681.46 36
3681.60 37
3681.74 36
3681.88 34
3682.02 31
3682.16 27
3682.30 23
3682.44 21
3682.58 20
3682.72 21
3682.86 24
3683.00 30
3683.14 37
3683.28 45
3683.42 53
3683.56 60
3683.70 65
3683.84 68
3683.97 69
3684.11 68
3684.25 65
3684.39 60
3684.53 53
3684.67 45
3684.81 37
3684.95 29
3685.09 23
3685.23 20
3685.37 19
3685.51 21
3685.65 24
3685.79 29
3685.93 34
3686.07 38
3686.21 40
3686.35 40
3686.49 39
3686.63 37
3686.77 33
3686.91 29
3687.04 25
3687.18 22
3687.32 19
3687.46 19
3687.60 19
3687.74 21
3687.88 23
3688.02 26
3688.16 28
3688.30 30
3688.44 31
3688.58 32
3688.72 32
3688.86 32
3689.00 32
3689.14 31
3689.28 30
3689.42 28
3689.56 25
3689.70 22
3689.84 18
3689.98 14
3690.12 10
3690.26 5
3690.40 1
3690.53 0
3690.67 0
3690.81 0
3690.95 0
3691.09 0
3691.23 0
3691.37 0
3691.51 0
3691.65 1
3691.79 3
3691.93 6
3692.07 10
3692.21 15
3692.35 22
3692.49 31
3692.63 39
3692.77 47
3692.91 53
3693.05 57
3693.19 58
3693.33 58
3693.47 55
3693.61 51
3693.75 46
3693.89 40
3694.03 35
3694.17 30
3694.31 25
3694.45 21
3694.59 18
3694.72 16
3694.86 14
3695.00 15
3695.14 17
3695.28 20
3695.42 25
3695.56 31
3695.70 38
3695.84 45
3695.98 51
3696.12 55
3696.26 58
3696.40 60
3696.54 61
3696.68 61
3696.82 60
3696.96 58
3697.10 56
3697.24 53
3697.38 50
3697.52 45
3697.66 40
3697.80 36
3697.94 32
3698.08 30
3698.22 29
3698.36 30
3698.50 32
3698.64 34
3698.78 35
3698.92 36
3699.06 36
3699.20 36
3699.34 36
3699.48 37
3699.62 40
3699.76 46
3699.90 53
3700.04 61
3700.18 70
3700.32 80
3700.46 89
3700.60 97
3700.73 103
3700.87 108
3701.01 110
3701.15 111
3701.29 109
3701.43 104
3701.57 98
3701.71 89
3701.85 80
3701.99 69
3702.13 59
3702.27 50
3702.41 42
3702.55 36
3702.69 31
3702.83 29
3702.97 28
3703.11 28
3703.25 30
3703.39 33
3703.53 36
3703.67 39
3703.81 42
3703.95 45
3704.09 48
3704.23 50
3704.37 53
3704.51 55
3704.65 58
3704.79 61
3704.93 62
3705.07 63
3705.21 63
3705.35 62
3705.49 61
3705.63 61
3705.77 63
3705.91 66
3706.05 70
3706.19 75
3706.33 79
3706.47 81
3706.61 80
3706.75 75
3706.89 67
3707.03 58
3707.17 48
3707.31 39
3707.45 31
3707.59 25
3707.73 22
3707.87 20
3708.01 19
3708.15 19
3708.29 19
3708.43 20
3708.57 22
3708.71 25
3708.85 29
3708.99 33
3709.13 38
3709.27 42
3709.41 46
3709.55 51
3709.69 55
3709.83 60
3709.97 65
3710.11 71
3710.25 76
3710.39 81
3710.53 85
3710.67 87
3710.81 88
3710.95 87
3711.09 84
3711.23 79
3711.37 74
3711.51 67
3711.65 60
3711.79 53
3711.93 46
3712.07 41
3712.21 38
3712.35 39
3712.49 43
3712.63 49
3712.77 56
3712.91 61
3713.05 65
3713.19 66
3713.33 64
3713.47 61
3713.61 58
3713.75 57
3713.89 59
3714.03 63
3714.17 69
3714.31 77
3714.45 86
3714.59 94
3714.73 99
3714.87 102
3715.01 101
3715.15 98
3715.29 92
3715.43 84
3715.57 75
3715.71 67
3715.85 59
3715.99 53
3716.13 47
3716.27 43
3716.41 38
3716.55 33
3716.69 28
3716.83 23
3716.97 18
3717.11 14
3717.25 12
3717.39 11
3717.53 11
3717.67 11
3717.81 11
3717.95 11
3718.09 9
3718.23 6
3718.37 3
3718.51 1
3718.65 0
3718.79 1
3718.93 5
3719.07 11
3719.21 19
3719.35 27
3719.50 35
3719.64 41
3719.78 45
3719.92 47
3720.06 48
3720.20 49
3720.34 51
3720.48 53
3720.62 56
3720.76 57
3720.90 57
3721.04 54
3721.18 48
3721.32 40
3721.46 31
3721.60 22
3721.74 15
3721.88 11
3722.02 10
3722.16 12
3722.30 15
3722.44 19
3722.58 24
3722.72 28
3722.86 31
3723.00 33
3723.14 34
3723.28 34
3723.42 34
3723.56 33
3723.70 33
3723.84 32
3723.98 31
3724.12 30
3724.26 28
3724.40 26
3724.54 24
3724.68 22
3724.82 22
3724.96 23
3725.10 25
3725.24 26
3725.38 27
3725.53 26
3725.67 23
3725.81 20
3725.95 16
3726.09 14
3726.23 13
3726.37 15
3726.51 19
3726.65 25
3726.79 31
3726.93 36
3727.07 39
3727.21 40
3727.35 39
3727.49 37
3727.63 33
3727.77 29
3727.91 27
3728.05 25
3728.19 26
3728.33 27
3728.47 30
3728.61 33
3728.75 35
3728.89 38
3729.03 39
3729.17 40
3729.31 41
3729.45 42
3729.59 43
3729.74 44
3729.88 46
3730.02 49
3730.16 53
3730.30 59
3730.44 67
3730.58 76
3730.72 85
3730.86 95
3731.00 102
3731.14 106
3731.28 107
3731.42 105
3731.56 100
3731.70 92
3731.84 84
3731.98 77
3732.12 70
3732.26 65
3732.40 62
3732.54 60
3732.68 59
3732.82 57
3732.96 53
3733.10 49
3733.25 43
3733.39 36
3733.53 30
3733.67 25
3733.81 22
3733.95 22
3734.09 24
3734.23 28
3734.37 32
3734.51 38
3734.65 42
3734.79 45
3734.93 45
3735.07 44
3735.21 40
3735.35 36
3735.49 31
3735.63 26
3735.77 22
3735.91 18
3736.05 14
3736.19 10
3736.34 4
3736.48 0
3736.62 0
3736.76 0
3736.90 0
3737.04 0
3737.18 0
3737.32 0
3737.46 0
3737.60 2
3737.74 7
3737.88 10
3738.02 12
3738.16 14
3738.30 15
3738.44 15
3738.58 15
3738.72 14
3738.86 13
3739.01 12
3739.15 11
3739.29 10
3739.43 10
3739.57 10
3739.71 11
3739.85 14
3739.99 18
3740.13 25
3740.27 34
3740.41 45
3740.55 56
3740.69 67
3740.83 76
3740.97 82
3741.11 84
3741.25 83
3741.39 79
3741.54 73
3741.68 66
3741.82 58
3741.96 52
3742.10 46
3742.24 41
3742.38 37
3742.52 34
3742.66 32
3742.80 30
3742.94 30
3743.08 29
3743.22 29
3743.36 29
3743.50 29
3743.64 30
3743.79 30
3743.93 30
3744.07 31
3744.21 32
3744.35 34
3744.49 38
3744.63 43
3744.77 50
3744.91 59
3745.05 69
3745.19 78
3745.33 86
3745.47 91
3745.61 93
3745.75 93
3745.89 89
3746.04 85
3746.18 80
3746.32 75
3746.46 70
3746.60 66
3746.74 61
3746.88 55
3747.02 49
3747.16 42
3747.30 37
3747.44 33
3747.58 32
3747.72 33
3747.86 37
3748.01 41
3748.15 46
3748.29 50
3748.43 52
3748.57 54
3748.71 56
3748.85 58
3748.99 62
3749.13 66
3749.27 70
3749.41 74
3749.55 77
3749.69 76
3749.83 73
3749.98 68
3750.12 61
3750.26 54
3750.40 47
3750.54 42
3750.68 39
3750.82 37
3750.96 35
3751.10 34
3751.24 32
3751.38 30
3751.52 29
3751.66 30
3751.81 32
3751.95 37
3752.09 43
3752.23 50
3752.37 58
3752.51 67
3752.65 75
3752.79 82
3752.93 89
3753.07 95
3753.21 100
3753.35 104
3753.49 107
3753.64 108
3753.78 107
3753.92 105
3754.06 103
3754.20 100
3754.34 98
3754.48 96
3754.62 95
3754.76 94
3754.90 93
3755.04 92
3755.18 91
3755.33 90
3755.47 89
3755.61 87
3755.75 85
3755.89 83
3756.03 80
3756.17 76
3756.31 70
3756.45 63
3756.59 54
3756.73 45
3756.88 35
3757.02 26
3757.16 19
3757.30 14
3757.44 12
3757.58 11
3757.72 13
3757.86 15
3758.00 19
3758.14 22
3758.28 26
3758.43 30
3758.57 32
3758.71 33
3758.85 31
3758.99 27
3759.13 20
3759.27 11
3759.41 2
3759.55 0
3759.69 0
3759.83 0
3759.98 0
3760.12 0
3760.26 0
3760.40 0
3760.54 0
3760.68 5
3760.82 10
3760.96 16
3761.10 23
3761.24 29
3761.38 35
3761.53 41
3761.67 45
3761.81 47
3761.95 48
3762.09 48
3762.23 46
3762.37 44
3762.51 41
3762.65 39
3762.79 36
3762.94 34
3763.08 31
3763.22 28
3763.36 26
3763.50 25
3763.64 25
3763.78 26
3763.92 27
3764.06 28
3764.20 27
3764.35 25
3764.49 22
3764.63 19
3764.77 17
3764.91 18
3765.05 20
3765.19 25
3765.33 31
3765.47 35
3765.61 38
3765.76 38
3765.90 35
3766.04 31
3766.18 27
3766.32 24
3766.46 21
3766.60 19
3766.74 17
3766.88 15
3767.03 11
3767.17 7
3767.31 2
3767.45 0
3767.59 0
3767.73 0
3767.87 0
3768.01 0
3768.15 0
3768.29 4
3768.44 11
3768.58 18
3768.72 25
3768.86 31
3769.00 34
3769.14 35
3769.28 33
3769.42 29
3769.56 22
3769.71 14
3769.85 6
3769.99 0
3770.13 0
3770.27 0
3770.41 0
3770.55 0
3770.69 0
3770.84 0
3770.98 0
3771.12 3
3771.26 7
3771.40 10
3771.54 13
3771.68 14
3771.82 14
3771.96 15
3772.11 17
3772.25 18
3772.39 21
3772.53 23
3772.67 27
3772.81 30
3772.95 33
3773.09 34
3773.23 35
3773.38 35
3773.52 33
3773.66 31
3773.80 28
3773.94 25
3774.08 23
3774.22 22
3774.36 22
3774.51 24
3774.65 27
3774.79 30
3774.93 34
3775.07 38
3775.21 40
3775.35 40
3775.49 37
3775.64 31
3775.78 24
3775.92 17
3776.06 11
3776.20 6
3776.34 5
3776.48 6
3776.62 9
3776.77 13
3776.91 18
3777.05 23
3777.19 27
3777.33 29
3777.47 30
3777.61 30
3777.75 29
3777.90 28
3778.04 27
3778.18 28
3778.32 31
3778.46 35
3778.60 42
3778.74 49
3778.88 57
3779.03 65
3779.17 71
3779.31 74
3779.45 76
3779.59 77
3779.73 75
3779.87 71
3780.01 66
3780.16 58
3780.30 48
3780.44 37
3780.58 26
3780.72 15
3780.86 7
3781.00 2
3781.15 0
3781.29 0
3781.43 0
3781.57 2
3781.71 5
3781.85 7
3781.99 9
3782.13 10
3782.28 13
3782.42 16
3782.56 19
3782.70 23
3782.84 28
3782.98 33
3783.12 37
3783.27 40
3783.41 43
3783.55 45
3783.69 46
3783.83 47
3783.97 49
3784.11 50
3784.25 52
3784.40 54
3784.54 54
3784.68 53
3784.82 51
3784.96 46
3785.10 41
3785.24 36
3785.39 32
3785.53 29
3785.67 28
3785.81 28
3785.95 29
3786.09 31
3786.23 31
3786.38 32
3786.52 31
3786.66 31
3786.80 30
3786.94 31
3787.08 31
3787.22 32
3787.37 32
3787.51 32
3787.65 30
3787.79 27
3787.93 24
3788.07 19
3788.21 16
3788.36 14
3788.50 14
3788.64 17
3788.78 21
3788.92 27
3789.06 34
3789.21 39
3789.35 44
3789.49 47
3789.63 48
3789.77 49
3789.91 50
3790.05 50
3790.20 51
3790.34 53
3790.48 54
3790.62 56
3790.76 58
3790.90 61
3791.04 64
3791.19 68
3791.33 72
3791.47 77
3791.61 82
3791.75 85
3791.89 86
3792.04 87
3792.18 87
3792.32 87
3792.46 87
3792.60 88
3792.74 91
3792.88 95
3793.03 100
3793.17 105
3793.31 110
3793.45 115
3793.59 120
3793.73 126
3793.88 131
3794.02 137
3794.16 141
3794.30 145
3794.44 145
3794.58 143
3794.72 137
3794.87 128
3795.01 117
3795.15 105
3795.29 93
3795.43 84
3795.57 77
3795.72 71
3795.86 67
3796.00 63
3796.14 58
3796.28 50
3796.42 42
3796.57 34
3796.71 26
3796.85 22
3796.99 20
3797.13 22
3797.27 26
3797.42 31
3797.56 36
3797.70 40
3797.84 45
3797.98 50
3798.12 55
3798.27 61
3798.41 68
3798.55 74
3798.69 77
3798.83 78
3798.97 74
3799.12 67
3799.26 57
3799.40 46
3799.54 37
3799.68 30
3799.82 26
3799.97 25
3800.11 27
3800.25 32
3800.39 37
3800.53 42
3800.67 46
3800.82 49
3800.96 51
3801.10 53
3801.24 53
3801.38 52
3801.52 50
3801.67 46
3801.81 40
3801.95 32
3802.09 23
3802.23 14
3802.37 8
3802.52 5
3802.66 5
3802.80 10
3802.94 19
3803.08 30
3803.22 41
3803.37 52
3803.51 62
3803.65 70
3803.79 75
3803.93 78
3804.08 80
3804.22 81
3804.36 81
3804.50 83
3804.64 86
3804.78 91
3804.93 97
3805.07 104
3805.21 111
3805.35 115
3805.49 117
3805.63 116
3805.78 111
3805.92 105
3806.06 97
3806.20 89
3806.34 82
3806.49 76
3806.63 73
3806.77 71
3806.91 70
3807.05 70
3807.19 70
3807.34 70
3807.48 70
3807.62 71
3807.76 72
3807.90 73
3808.05 74
3808.19 75
3808.33 75
3808.47 74
3808.61 70
3808.75 65
3808.90 58
3809.04 51
3809.18 45
3809.32 39
3809.46 34
3809.61 31
3809.75 29
3809.89 27
3810.03 27
3810.17 26
3810.31 27
3810.46 28
3810.60 31
3810.74 34
3810.88 37
3811.02 41
3811.17 43
3811.31 45
3811.45 46
3811.59 45
3811.73 44
3811.88 42
3812.02 39
3812.16 36
3812.30 33
3812.44 31
3812.59 29
3812.73 29
3812.87 30
3813.01 32
3813.15 36
3813.29 41
3813.44 45
3813.58 48
3813.72 49
3813.86 47
3814.00 43
3814.15 35
3814.29 26
3814.43 17
3814.57 8
3814.71 1
3814.86 0
3815.00 0
3815.14 0
3815.28 0
3815.42 0
3815.57 0
3815.71 4
3815.85 7
3815.99 10
3816.13 12
3816.28 14
3816.42 15
3816.56 16
3816.70 15
3816.84 15
3816.99 14
3817.13 13
3817.27 11
3817.41 9
3817.55 8
3817.70 6
3817.84 5
3817.98 3
3818.12 3
3818.26 3
3818.41 3
3818.55 3
3818.69 3
3818.83 2
3818.97 1
3819.12 0
3819.26 0
3819.40 0
3819.54 0
3819.68 0
3819.83 0
3819.97 5
3820.11 12
3820.25 19
3820.39 26
3820.54 31
3820.68 35
3820.82 37
3820.96 38
3821.10 38
3821.25 37
3821.39 36
3821.53 35
3821.67 35
3821.82 35
3821.96 36
3822.10 38
3822.24 41
3822.38 44
3822.53 46
3822.67 48
3822.81 49
3822.95 49
3823.09 49
3823.24 47
3823.38 45
3823.52 42
3823.66 38
3823.80 33
3823.95 28
3824.09 23
3824.23 18
3824.37 15
3824.52 13
3824.66 13
3824.80 15
3824.94 18
3825.08 22
3825.23 27
3825.37 31
3825.51 36
3825.65 40
3825.79 43
3825.94 46
3826.08 48
3826.22 49
3826.36 50
3826.51 51
3826.65 53
3826.79 56
3826.93 61
3827.07 67
3827.22 74
3827.36 81
3827.50 87
3827.64 92
3827.78 95
3827.93 98
3828.07 99
3828.21 98
3828.35 96
3828.50 91
3828.64 85
3828.78 76
3828.92 67
3829.06 57
3829.21 47
3829.35 39
3829.49 32
3829.63 28
3829.78 26
3829.92 26
3830.06 27
3830.20 30
3830.34 33
3830.49 37
3830.63 40
3830.77 42
3830.91 43
3831.06 43
3831.20 42
3831.34 39
3831.48 36
3831.63 33
3831.77 29
3831.91 25
3832.05 21
3832.19 17
3832.34 13
3832.48 10
3832.62 9
3832.76 9
3832.91 11
3833.05 13
3833.19 16
3833.33 18
3833.47 19
3833.62 18
3833.76 17
3833.90 15
3834.04 15
3834.19 17
3834.33 21
3834.47 26
3834.61 32
3834.76 38
3834.90 42
3835.04 45
3835.18 46
3835.32 45
3835.47 42
3835.61 38
3835.75 32
3835.89 26
3836.04 21
3836.18 16
3836.32 12
3836.46 9
3836.61 8
3836.75 9
3836.89 12
3837.03 15
3837.18 18
3837.32 21
3837.46 24
3837.60 26
3837.75 27
3837.89 27
3838.03 27
3838.17 25
3838.31 23
3838.46 20
3838.60 18
3838.74 15
3838.88 13
3839.03 12
3839.17 11
3839.31 12
3839.45 13
3839.60 16
3839.74 19
3839.88 22
3840.02 26
3840.17 30
3840.31 34
3840.45 38
3840.59 41
3840.74 44
3840.88 46
3841.02 48
3841.16 51
3841.31 54
3841.45 57
3841.59 61
3841.73 66
3841.88 72
3842.02 79
3842.16 86
3842.30 94
3842.44 102
3842.59 110
3842.73 117
3842.87 123
3843.01 128
3843.16 132
3843.30 134
3843.44 135
3843.58 136
3843.73 137
3843.87 138
3844.01 137
3844.15 135
3844.30 130
3844.44 125
3844.58 118
3844.72 111
3844.87 105
3845.01 103
3845.15 104
3845.29 109
3845.44 116
3845.58 126
3845.72 136
3845.86 147
3846.01 156
3846.15 164
3846.29 170
3846.44 174
3846.58 175
3846.72 174
3846.86 171
3847.01 164
3847.15 156
3847.29 146
3847.43 134
3847.58 122
3847.72 110
3847.86 100
3848.00 92
3848.15 86
3848.29 83
3848.43 82
3848.57 84
3848.72 88
3848.86 93
3849.00 99
3849.14 104
3849.29 108
3849.43 110
3849.57 109
3849.71 106
3849.86 102
3850.00 98
3850.14 94
3850.28 91
3850.43 91
3850.57 92
3850.71 95
3850.86 99
3851.00 103
3851.14 105
3851.28 107
3851.43 107
3851.57 105
3851.71 103
3851.85 99
3852.00 95
3852.14 91
3852.28 87
3852.42 82
3852.57 78
3852.71 73
3852.85 69
3852.99 64
3853.14 60
3853.28 55
3853.42 51
3853.57 48
3853.71 45
3853.85 44
3853.99 43
3854.14 44
3854.28 45
3854.42 48
3854.56 51
3854.71 56
3854.85 61
3854.99 66
3855.13 72
3855.28 77
3855.42 81
3855.56 82
3855.71 83
3855.85 82
3855.99 80
3856.13 78
3856.28 77
3856.42 75
3856.56 74
3856.70 72
3856.85 69
3856.99 63
3857.13 56
3857.28 47
3857.42 37
3857.56 29
3857.70 22
3857.85 18
3857.99 16
3858.13 18
3858.27 23
3858.42 29
3858.56 38
3858.70 46
3858.85 54
3858.99 60
3859.13 63
3859.27 63
3859.42 60
3859.56 53
3859.70 45
3859.85 36
3859.99 27
3860.13 19
3860.27 12
3860.42 8
3860.56 5
3860.70 2
3860.85 0
3860.99 0
3861.13 0
3861.27 0
3861.42 0
3861.56 0
3861.70 0
3861.84 0
3861.99 0
3862.13 2
3862.27 4
3862.42 5
3862.56 6
3862.70 7
3862.84 8
3862.99 10
3863.13 13
3863.27 16
3863.42 20
3863.56 24
3863.70 27
3863.84 30
3863.99 31
3864.13 31
3864.27 29
3864.42 27
3864.56 24
3864.70 22
3864.84 21
3864.99 21
3865.13 23
3865.27 27
3865.42 33
3865.56 39
3865.70 46
3865.84 51
3865.99 55
3866.13 55
3866.27 53
3866.42 48
3866.56 41
3866.70 34
3866.85 27
3866.99 21
3867.13 15
3867.27 10
3867.42 5
3867.56 0
3867.70 0
3867.85 0
3867.99 0
3868.13 0
3868.27 0
3868.42 7
3868.56 17
3868.70 27
3868.85 36
3868.99 42
3869.13 45
3869.28 44
3869.42 40
3869.56 35
3869.70 30
3869.85 26
3869.99 26
3870.13 29
3870.28 36
3870.42 44
3870.56 53
3870.70 62
3870.85 70
3870.99 76
3871.13 79
3871.28 81
3871.42 80
3871.56 77
3871.71 72
3871.85 66
3871.99 60
3872.13 53
3872.28 47
3872.42 42
3872.56 39
3872.71 37
3872.85 35
3872.99 34
3873.14 33
3873.28 31
3873.42 28
3873.57 25
3873.71 22
3873.85 19
3873.99 17
3874.14 16
3874.28 16
3874.42 19
3874.57 23
3874.71 29
3874.85 36
3875.00 42
3875.14 49
3875.28 54
3875.42 58
3875.57 60
3875.71 62
3875.85 63
3876.00 64
3876.14 66
3876.28 68
3876.43 70
3876.57 73
3876.71 75
3876.86 77
3877.00 77
3877.14 76
3877.29 74
3877.43 72
3877.57 70
3877.71 69
3877.86 70
3878.00 72
3878.14 75
3878.29 77
3878.43 79
3878.57 79
3878.72 78
3878.86 76
3879.00 74
3879.15 73
3879.29 73
3879.43 75
3879.58 77
3879.72 80
3879.86 83
3880.00 86
3880.15 89
3880.29 94
3880.43 99
3880.58 105
3880.72 112
3880.86 118
3881.01 124
3881.15 128
3881.29 130
3881.44 132
3881.58 132
3881.72 132
3881.87 131
3882.01 131
3882.15 130
3882.30 130
3882.44 131
3882.58 131
3882.73 131
3882.87 131
3883.01 132
3883.15 132
3883.30 133
3883.44 134
3883.58 137
3883.73 141
3883.87 145
3884.01 149
3884.16 150
3884.30 148
3884.44 143
3884.59 133
3884.73 121
3884.87 105
3885.02 88
3885.16 72
3885.30 56
3885.45 42
3885.59 32
3885.73 25
3885.88 22
3886.02 22
3886.16 25
3886.31 30
3886.45 36
3886.59 42
3886.74 47
3886.88 51
3887.02 56
3887.17 60
3887.31 64
3887.45 68
3887.60 73
3887.74 77
3887.88 79
3888.03 80
3888.17 78
3888.31 74
3888.46 67
3888.60 60
3888.74 53
3888.89 47
3889.03 44
3889.17 42
3889.32 41
3889.46 43
3889.60 45
3889.75 47
3889.89 49
3890.03 51
3890.18 54
3890.32 58
3890.46 62
3890.61 68
3890.75 73
3890.89 78
3891.04 81
3891.18 83
3891.32 83
3891.47 81
3891.61 78
3891.75 74
3891.90 70
3892.04 67
3892.18 65
3892.33 64
3892.47 66
3892.61 69
3892.76 72
3892.90 76
3893.04 78
3893.19 78
3893.33 75
3893.47 70
3893.62 62
3893.76 54
3893.90 46
3894.05 38
3894.19 33
3894.33 30
3894.48 29
3894.62 31
3894.76 34
3894.91 36
3895.05 37
3895.19 37
3895.34 35
3895.48 32
3895.62 29
3895.77 26
3895.91 24
3896.05 24
3896.20 24
3896.34 25
3896.49 25
3896.63 26
3896.77 27
3896.92 29
3897.06 31
3897.20 33
3897.35 35
3897.49 36
3897.63 36
3897.78 34
3897.92 33
3898.06 32
3898.21 33
3898.35 37
3898.49 42
3898.64 49
3898.78 57
3898.92 63
3899.07 66
3899.21 67
3899.35 66
3899.50 61
3899.64 55
3899.79 48
3899.93 40
3900.07 32
3900.22 25
3900.36 19
3900.50 16
3900.65 14
3900.79 13
3900.93 14
3901.08 14
3901.22 13
3901.36 11
3901.51 6
3901.65 1
3901.80 0
3901.94 0
3902.08 0
3902.23 0
3902.37 0
3902.51 0
3902.66 4
3902.80 8
3902.94 9
3903.09 8
3903.23 6
3903.37 3
3903.52 1
3903.66 2
3903.81 5
3903.95 11
3904.09 16
3904.24 21
3904.38 24
3904.52 24
3904.67 21
3904.81 16
3904.95 9
3905.10 3
3905.24 0
3905.38 0
3905.53 0
3905.67 0
3905.82 0
3905.96 0
3906.10 2
3906.25 8
3906.39 15
3906.53 22
3906.68 30
3906.82 37
3906.96 44
3907.11 49
3907.25 53
3907.40 56
3907.54 58
3907.68 59
3907.83 59
3907.97 59
3908.11 59
3908.26 59
3908.40 58
3908.55 56
3908.69 53
3908.83 49
3908.98 44
3909.12 39
3909.26 34
3909.41 30
3909.55 25
3909.69 21
3909.84 17
3909.98 14
3910.13 11
3910.27 9
3910.41 9
3910.56 10
3910.70 13
3910.84 19
3910.99 26
3911.13 35
3911.28 45
3911.42 54
3911.56 62
3911.71 68
3911.85 73
3911.99 76
3912.14 77
3912.28 77
3912.43 77
3912.57 76
3912.71 76
3912.86 75
3913.00 75
3913.14 74
3913.29 73
3913.43 71
3913.58 69
3913.72 66
3913.86 63
3914.01 60
3914.15 57
3914.29 53
3914.44 49
3914.58 43
3914.73 37
3914.87 30
3915.01 22
3915.16 15
3915.30 9
3915.44 4
3915.59 0
3915.73 0
3915.88 0
3916.02 1
3916.16 4
3916.31 9
3916.45 17
3916.60 25
3916.74 35
3916.88 44
3917.03 51
3917.17 56
3917.31 57
3917.46 55
3917.60 50
3917.75 43
3917.89 35
3918.03 28
3918.18 21
3918.32 16
3918.47 12
3918.61 9
3918.75 9
3918.90 12
3919.04 16
3919.18 22
3919.33 29
3919.47 34
3919.62 38
3919.76 40
3919.90 42
3920.05 43
3920.19 45
3920.34 49
3920.48 55
3920.62 63
3920.77 71
3920.91 78
3921.06 83
3921.20 87
3921.34 89
3921.49 90
3921.63 90
3921.77 89
3921.92 87
3922.06 85
3922.21 83
3922.35 82
3922.49 81
3922.64 82
3922.78 85
3922.93 88
3923.07 92
3923.21 94
3923.36 95
3923.50 94
3923.65 90
3923.79 86
3923.93 83
3924.08 81
3924.22 81
3924.37 84
3924.51 89
3924.65 95
3924.80 101
3924.94 106
3925.09 108
3925.23 108
3925.37 105
3925.52 102
3925.66 98
3925.81 95
3925.95 92
3926.09 90
3926.24 88
3926.38 85
3926.53 82
3926.67 78
3926.81 73
3926.96 70
3927.10 66
3927.25 64
3927.39 63
3927.53 62
3927.68 61
3927.82 60
3927.97 57
3928.11 54
3928.25 51
3928.40 47
3928.54 45
3928.69 44
3928.83 46
3928.97 50
3929.12 56
3929.26 63
3929.41 71
3929.55 78
3929.69 84
3929.84 89
3929.98 93
3930.13 96
3930.27 99
3930.42 101
3930.56 104
3930.70 105
3930.85 105
3930.99 103
3931.14 99
3931.28 93
3931.42 86
3931.57 79
3931.71 72
3931.86 65
3932.00 60
3932.14 55
3932.29 50
3932.43 44
3932.58 38
3932.72 31
3932.86 24
3933.01 19
3933.15 16
3933.30 16
3933.44 18
3933.59 22
3933.73 26
3933.87 30
3934.02 33
3934.16 36
3934.31 39
3934.45 44
3934.59 51
3934.74 61
3934.88 73
3935.03 84
3935.17 93
3935.32 98
3935.46 99
3935.60 95
3935.75 88
3935.89 81
3936.04 73
3936.18 67
3936.32 63
3936.47 61
3936.61 60
3936.76 60
3936.90 60
3937.05 60
3937.19 60
3937.33 61
3937.48 61
3937.62 62
3937.77 62
3937.91 61
3938.06 59
3938.20 56
3938.34 53
3938.49 48
3938.63 43
3938.78 37
3938.92 30
3939.06 23
3939.21 15
3939.35 8
3939.50 1
3939.64 0
3939.79 0
3939.93 0
3940.07 0
3940.22 0
3940.36 0
3940.51 0
3940.65 0
3940.80 0
3940.94 4
3941.08 12
3941.23 22
3941.37 35
3941.52 50
3941.66 66
3941.81 82
3941.95 98
3942.09 112
3942.24 125
3942.38 137
3942.53 146
3942.67 154
3942.82 160
3942.96 165
3943.10 170
3943.25 174
3943.39 179
3943.54 187
3943.68 196
3943.83 209
3943.97 224
3944.11 241
3944.26 259
3944.40 276
3944.55 291
3944.69 303
3944.84 312
3944.98 318
3945.13 323
3945.27 327
3945.41 331
3945.56 335
3945.70 341
3945.85 347
3945.99 352
3946.14 358
3946.28 364
3946.42 370
3946.57 377
3946.71 384
3946.86 392
3947.00 401
3947.15 409
3947.29 416
3947.44 421
3947.58 424
3947.72 425
3947.87 425
3948.01 423
3948.16 420
3948.30 416
3948.45 411
3948.59 406
3948.73 399
3948.88 391
3949.02 382
3949.17 374
3949.31 367
3949.46 360
3949.60 354
3949.75 349
3949.89 344
3950.03 337
3950.18 330
3950.32 321
3950.47 311
3950.61 301
3950.76 291
3950.90 282
3951.05 275
3951.19 269
3951.33 265
3951.48 260
3951.62 255
3951.77 248
3951.91 239
3952.06 229
3952.20 217
3952.35 206
3952.49 197
3952.63 190
3952.78 186
3952.92 183
3953.07 180
3953.21 176
3953.36 170
3953.50 163
3953.65 153
3953.79 143
3953.94 133
3954.08 123
3954.22 116
3954.37 109
3954.51 103
3954.66 98
3954.80 92
3954.95 86
3955.09 80
3955.24 74
3955.38 68
3955.53 63
3955.67 58
3955.81 55
3955.96 53
3956.10 53
3956.25 53
3956.39 55
3956.54 58
3956.68 61
3956.83 64
3956.97 66
3957.12 67
3957.26 67
3957.40 65
3957.55 62
3957.69 58
3957.84 53
3957.98 48
3958.13 43
3958.27 38
3958.42 33
3958.56 31
3958.71 29
3958.85 30
3958.99 32
3959.14 35
3959.28 39
3959.43 41
3959.57 42
3959.72 43
3959.86 43
3960.01 42
3960.15 42
3960.30 42
3960.44 43
3960.59 44
3960.73 45
3960.87 46
3961.02 47
3961.16 47
3961.31 48
3961.45 50
3961.60 53
3961.74 57
3961.89 60
3962.03 63
3962.18 64
3962.32 64
3962.47 61
3962.61 57
3962.76 51
3962.90 46
3963.04 41
3963.19 36
3963.33 31
3963.48 27
3963.62 22
3963.77 18
3963.91 13
3964.06 10
3964.20 7
3964.35 7
3964.49 8
3964.64 12
3964.78 16
3964.93 21
3965.07 24
3965.22 26
3965.36 26
3965.50 24
3965.65 22
3965.79 20
3965.94 20
3966.08 22
3966.23 26
3966.37 32
3966.52 36
3966.66 39
3966.81 39
3966.95 36
3967.10 31
3967.24 25
3967.39 20
3967.53 17
3967.68 18
3967.82 22
3967.97 28
3968.11 35
3968.25 41
3968.40 47
3968.54 49
3968.69 50
3968.83 50
3968.98 48
3969.12 46
3969.27 45
3969.41 43
3969.56 41
3969.70 39
3969.85 38
3969.99 36
3970.14 34
3970.28 32
3970.43 30
3970.57 27
3970.72 24
3970.86 21
3971.01 19
3971.15 17
3971.30 18
3971.44 20
3971.59 25
3971.73 31
3971.87 38
3972.02 45
3972.16 51
3972.31 57
3972.45 62
3972.60 67
3972.74 72
3972.89 75
3973.03 78
3973.18 79
3973.32 77
3973.47 73
3973.61 68
3973.76 61
3973.90 55
3974.05 49
3974.19 43
3974.34 39
3974.48 36
3974.63 35
3974.77 34
3974.92 34
3975.06 34
3975.21 34
3975.35 32
3975.50 29
3975.64 24
3975.79 18
3975.93 11
3976.08 7
3976.22 6
3976.37 8
3976.51 14
3976.66 24
3976.80 36
3976.95 49
3977.09 61
3977.24 71
3977.38 77
3977.53 79
3977.67 77
3977.82 71
3977.96 63
3978.11 53
3978.25 44
3978.40 36
3978.54 29
3978.69 24
3978.83 20
3978.97 17
3979.12 14
3979.26 11
3979.41 10
3979.55 10
3979.70 13
3979.84 17
3979.99 23
3980.13 31
3980.28 38
3980.42 44
3980.57 48
3980.71 50
3980.86 49
3981.00 47
3981.15 44
3981.29 39
3981.44 34
3981.58 29
3981.73 23
3981.87 16
3982.02 8
3982.16 1
3982.31 0
3982.45 0
3982.60 0
3982.74 0
3982.89 0
3983.04 0
3983.18 3
3983.33 9
3983.47 14
3983.62 15
3983.76 14
3983.91 11
3984.05 5
3984.20 0
3984.34 0
3984.49 0
3984.63 0
3984.78 0
3984.92 0
3985.07 4
3985.21 14
3985.36 27
3985.50 40
3985.65 52
3985.79 62
3985.94 69
3986.08 74
3986.23 76
3986.37 75
3986.52 74
3986.66 71
3986.81 70
3986.95 69
3987.10 69
3987.24 70
3987.39 70
3987.53 68
3987.68 64
3987.82 57
3987.97 49
3988.11 42
3988.26 37
3988.40 36
3988.55 40
3988.69 47
3988.84 57
3988.98 67
3989.13 76
3989.27 81
3989.42 83
3989.56 84
3989.71 83
3989.85 83
3990.00 83
3990.15 84
3990.29 86
3990.44 86
3990.58 85
3990.73 82
3990.87 76
3991.02 71
3991.16 66
3991.31 63
3991.45 62
3991.60 63
3991.74 65
3991.89 68
3992.03 70
3992.18 70
3992.32 68
3992.47 65
3992.61 60
3992.76 54
3992.90 46
3993.05 37
3993.19 28
3993.34 18
3993.48 8
3993.63 0
3993.78 0
3993.92 0
3994.07 0
3994.21 0
3994.36 0
3994.50 0
3994.65 0
3994.79 1
3994.94 6
3995.08 12
3995.23 17
3995.37 22
3995.52 25
3995.66 28
3995.81 29
3995.95 30
3996.10 29
3996.24 28
3996.39 27
3996.54 27
3996.68 29
3996.83 32
3996.97 38
3997.12 45
3997.26 53
3997.41 59
3997.55 63
3997.70 65
3997.84 64
3997.99 61
3998.13 57
3998.28 54
3998.42 51
3998.57 49
3998.71 47
3998.86 46
3999.01 45
3999.15 44
3999.30 43
3999.44 43
3999.59 45
3999.73 48
3999.88 53
4000.02 59
4000.17 66
4000.31 73
4000.46 80
4000.60 86
4000.75 90
4000.89 94
4001.04 96
4001.19 97
4001.33 97
4001.48 97
4001.62 97
4001.77 97
4001.91 96
4002.06 96
4002.20 94
4002.35 91
4002.49 87
4002.64 80
4002.78 73
4002.93 65
4003.08 58
4003.22 51
4003.37 47
4003.51 44
4003.66 43
4003.80 43
4003.95 43
4004.09 42
4004.24 39
4004.38 36
4004.53 32
4004.68 28
4004.82 24
4004.97 20
4005.11 18
4005.26 16
4005.40 16
4005.55 18
4005.69 20
4005.84 25
4005.98 30
4006.13 36
4006.27 41
4006.42 46
4006.57 51
4006.71 54
4006.86 57
4007.00 58
4007.15 58
4007.29 58
4007.44 56
4007.58 54
4007.73 52
4007.88 50
4008.02 48
4008.17 47
4008.31 48
4008.46 50
4008.60 54
4008.75 58
4008.89 62
4009.04 67
4009.18 71
4009.33 75
4009.48 79
4009.62 83
4009.77 86
4009.91 89
4010.06 91
4010.20 92
4010.35 91
4010.49 88
4010.64 84
4010.79 78
4010.93 71
4011.08 65
4011.22 60
4011.37 58
4011.51 58
4011.66 62
4011.80 68
4011.95 75
4012.10 82
4012.24 87
4012.39 91
4012.53 93
4012.68 91
4012.82 87
4012.97 81
4013.11 73
4013.26 64
4013.41 54
4013.55 46
4013.70 40
4013.84 36
4013.99 36
4014.13 38
4014.28 43
4014.42 48
4014.57 53
4014.72 58
4014.86 61
4015.01 64
4015.15 67
4015.30 69
4015.44 72
4015.59 75
4015.74 77
4015.88 79
4016.03 79
4016.17 78
4016.32 75
4016.46 71
4016.61 65
4016.75 58
4016.90 50
4017.05 40
4017.19 31
4017.34 21
4017.48 13
4017.63 7
4017.77 4
4017.92 4
4018.07 8
4018.21 14
4018.36 21
4018.50 29
4018.65 35
4018.79 40
4018.94 42
4019.09 43
4019.23 41
4019.38 38
4019.52 35
4019.67 31
4019.81 26
4019.96 22
4020.11 19
4020.25 17
4020.40 17
4020.54 19
4020.69 24
4020.83 32
4020.98 40
4021.13 48
4021.27 54
4021.42 59
4021.56 61
4021.71 60
4021.85 58
4022.00 55
4022.15 51
4022.29 47
4022.44 41
4022.58 34
4022.73 27
4022.87 20
4023.02 14
4023.17 9
4023.31 6
4023.46 5
4023.60 6
4023.75 8
4023.89 11
4024.04 14
4024.19 16
4024.33 19
4024.48 22
4024.62 24
4024.77 27
4024.92 29
4025.06 31
4025.21 32
4025.35 33
4025.50 34
4025.64 36
4025.79 37
4025.94 39
4026.08 41
4026.23 44
4026.37 47
4026.52 49
4026.67 51
4026.81 51
4026.96 50
4027.10 47
4027.25 43
4027.39 38
4027.54 31
4027.69 24
4027.83 16
4027.98 7
4028.12 0
4028.27 0
4028.42 0
4028.56 0
4028.71 0
4028.85 0
4029.00 0
4029.14 0
4029.29 3
4029.44 8
4029.58 12
4029.73 14
4029.87 15
4030.02 15
4030.17 16
4030.31 19
4030.46 23
4030.60 30
4030.75 37
4030.90 44
4031.04 51
4031.19 55
4031.33 58
4031.48 60
4031.62 59
4031.77 58
4031.92 57
4032.06 57
4032.21 57
4032.35 58
4032.50 60
4032.65 61
4032.79 62
4032.94 62
4033.08 61
4033.23 59
4033.38 56
4033.52 53
4033.67 51
4033.81 48
4033.96 45
4034.11 42
4034.25 39
4034.40 34
4034.54 29
4034.69 24
4034.84 18
4034.98 14
4035.13 11
4035.27 10
4035.42 10
4035.57 12
4035.71 14
4035.86 15
4036.00 15
4036.15 14
4036.30 12
4036.44 10
4036.59 8
4036.73 7
4036.88 8
4037.03 9
4037.17 11
4037.32 12
4037.46 13
4037.61 14
4037.76 14
4037.90 14
4038.05 15
4038.19 16
4038.34 19
4038.49 22
4038.63 27
4038.78 32
4038.92 36
4039.07 40
4039.22 43
4039.36 45
4039.51 46
4039.65 46
4039.80 44
4039.95 42
4040.09 39
4040.24 35
4040.38 30
4040.53 26
4040.68 21
4040.82 17
4040.97 13
4041.11 11
4041.26 9
4041.41 9
4041.55 10
4041.70 11
4041.85 14
4041.99 16
4042.14 18
4042.28 21
4042.43 22
4042.58 23
4042.72 22
4042.87 21
4043.01 20
4043.16 18
4043.31 17
4043.45 16
4043.60 16
4043.74 17
4043.89 18
4044.04 17
4044.18 16
4044.33 14
4044.48 11
4044.62 7
4044.77 3
4044.91 0
4045.06 0
4045.21 0
4045.35 0
4045.50 0
4045.64 0
4045.79 0
4045.94 0
4046.08 1
4046.23 1
4046.38 1
4046.52 2
4046.67 4
4046.81 7
4046.96 11
4047.11 16
4047.25 22
4047.40 28
4047.55 33
4047.69 38
4047.84 43
4047.98 46
4048.13 49
4048.28 52
4048.42 55
4048.57 58
4048.72 61
4048.86 64
4049.01 68
4049.15 70
4049.30 71
4049.45 71
4049.59 70
4049.74 69
4049.88 67
4050.03 66
4050.18 66
4050.32 67
4050.47 69
4050.62 72
4050.76 75
4050.91 77
4051.05 79
4051.20 81
4051.35 83
4051.49 85
4051.64 87
4051.79 89
4051.93 91
4052.08 93
4052.23 94
4052.37 94
4052.52 94
4052.66 94
4052.81 94
4052.96 95
4053.10 96
4053.25 99
4053.40 102
4053.54 104
4053.69 106
4053.83 107
4053.98 108
4054.13 108
4054.27 109
4054.42 110
4054.57 112
4054.71 114
4054.86 116
4055.01 117
4055.15 117
4055.30 116
4055.44 114
4055.59 112
4055.74 109
4055.88 106
4056.03 103
4056.18 98
4056.32 93
4056.47 86
4056.62 78
4056.76 70
4056.91 62
4057.05 55
4057.20 49
4057.35 46
4057.49 44
4057.64 44
4057.79 46
4057.93 48
4058.08 51
4058.23 54
4058.37 57
4058.52 60
4058.66 62
4058.81 63
4058.96 65
4059.10 66
4059.25 68
4059.40 69
4059.54 70
4059.69 69
4059.84 66
4059.98 61
4060.13 54
4060.28 45
4060.42 36
4060.57 28
4060.71 22
4060.86 17
4061.01 15
4061.15 14
4061.30 14
4061.45 14
4061.59 14
4061.74 14
4061.89 15
4062.03 16
4062.18 18
4062.33 21
4062.47 24
4062.62 26
4062.76 27
4062.91 27
4063.06 25
4063.20 22
4063.35 19
4063.50 16
4063.64 14
4063.79 13
4063.94 14
4064.08 16
4064.23 21
4064.38 26
4064.52 31
4064.67 36
4064.82 40
4064.96 42
4065.11 42
4065.26 40
4065.40 37
4065.55 33
4065.69 29
4065.84 26
4065.99 24
4066.13 22
4066.28 22
4066.43 23
4066.57 25
4066.72 27
4066.87 30
4067.01 32
4067.16 33
4067.31 32
4067.45 29
4067.60 24
4067.75 17
4067.89 11
4068.04 5
4068.19 0
4068.33 0
4068.48 0
4068.63 0
4068.77 0
4068.92 0
4069.07 0
4069.21 0
4069.36 0
4069.51 1
4069.65 2
4069.80 3
4069.95 5
4070.09 6
4070.24 8
4070.39 10
4070.53 13
4070.68 18
4070.83 24
4070.97 30
4071.12 36
4071.26 42
4071.41 45
4071.56 48
4071.70 48
4071.85 48
4072.00 47
4072.14 47
4072.29 48
4072.44 49
4072.58 51
4072.73 53
4072.88 55
4073.02 55
4073.17 55
4073.32 53
4073.46 50
4073.61 46
4073.76 41
4073.90 35
4074.05 31
4074.20 27
4074.34 25
4074.49 24
4074.64 24
4074.78 24
4074.93 23
4075.08 21
4075.22 18
4075.37 15
4075.52 12
4075.66 9
4075.81 9
4075.96 10
4076.11 13
4076.25 16
4076.40 21
4076.55 25
4076.69 29
4076.84 33
4076.99 36
4077.13 39
4077.28 41
4077.43 43
4077.57 44
4077.72 44
4077.87 42
4078.01 38
4078.16 32
4078.31 25
4078.45 17
4078.60 11
4078.75 5
4078.89 2
4079.04 0
4079.19 1
4079.33 2
4079.48 5
4079.63 9
4079.77 13
4079.92 17
4080.07 21
4080.21 24
4080.36 27
4080.51 28
4080.65 28
4080.80 27
4080.95 25
4081.10 24
4081.24 24
4081.39 27
4081.54 31
4081.68 35
4081.83 39
4081.98 41
4082.12 41
4082.27 37
4082.42 32
4082.56 24
4082.71 16
4082.86 8
4083.00 1
4083.15 0
4083.30 0
4083.44 0
4083.59 0
4083.74 0
4083.88 0
4084.03 0
4084.18 3
4084.33 7
4084.47 9
4084.62 10
4084.77 10
4084.91 8
4085.06 6
4085.21 4
4085.35 3
4085.50 4
4085.65 7
4085.79 11
4085.94 15
4086.09 20
4086.23 23
4086.38 25
4086.53 26
4086.68 27
4086.82 26
4086.97 26
4087.12 26
4087.26 26
4087.41 26
4087.56 25
4087.70 23
4087.85 19
4088.00 14
4088.14 8
4088.29 3
4088.44 0
4088.59 0
4088.73 0
4088.88 0
4089.03 0
4089.17 0
4089.32 0
4089.47 0
4089.61 0
4089.76 3
4089.91 8
4090.06 13
4090.20 20
4090.35 28
4090.50 36
4090.64 45
4090.79 53
4090.94 60
4091.08 65
4091.23 69
4091.38 71
4091.52 71
4091.67 70
4091.82 69
4091.97 68
4092.11 68
4092.26 70
4092.41 74
4092.55 82
4092.70 93
4092.85 108
4092.99 126
4093.14 145
4093.29 164
4093.44 182
4093.58 197
4093.73 209
4093.88 216
4094.02 220
4094.17 218
4094.32 213
4094.47 204
4094.61 193
4094.76 181
4094.91 168
4095.05 156
4095.20 146
4095.35 137
4095.49 131
4095.64 125
4095.79 121
4095.94 117
4096.08 113
4096.23 111
4096.38 109
4096.52 110
4096.67 114
4096.82 120
4096.97 130
4097.11 141
4097.26 153
4097.41 164
4097.55 174
4097.70 180
4097.85 184
4098.00 183
4098.14 180
4098.29 176
4098.44 170
4098.58 166
4098.73 163
4098.88 162
4099.02 163
4099.17 165
4099.32 167
4099.47 167
4099.61 166
4099.76 162
4099.91 156
4100.05 151
4100.20 146
4100.35 142
4100.50 140
4100.64 140
4100.79 141
4100.94 141
4101.08 140
4101.23 137
4101.38 134
4101.53 129
4101.67 124
4101.82 118
4101.97 113
4102.12 106
4102.26 99
4102.41 90
4102.56 79
4102.70 68
4102.85 58
4103.00 48
4103.15 40
4103.29 36
4103.44 34
4103.59 36
4103.73 41
4103.88 46
4104.03 52
4104.18 55
4104.32 56
4104.47 53
4104.62 46
4104.76 38
4104.91 30
4105.06 25
4105.21 22
4105.35 25
4105.50 31
4105.65 41
4105.80 52
4105.94 63
4106.09 73
4106.24 81
4106.38 87
4106.53 90
4106.68 90
4106.83 89
4106.97 86
4107.12 84
4107.27 82
4107.42 83
4107.56 86
4107.71 91
4107.86 96
4108.00 100
4108.15 101
4108.30 98
4108.45 91
4108.59 81
4108.74 69
4108.89 57
4109.04 48
4109.18 41
4109.33 39
4109.48 41
4109.62 47
4109.77 56
4109.92 67
4110.07 78
4110.21 89
4110.36 96
4110.51 98
4110.66 96
4110.80 87
4110.95 76
4111.10 63
4111.25 51
4111.39 44
4111.54 42
4111.69 45
4111.83 52
4111.98 61
4112.13 71
4112.28 79
4112.42 83
4112.57 85
4112.72 84
4112.87 80
4113.01 75
4113.16 68
4113.31 62
4113.46 56
4113.60 51
4113.75 47
4113.90 46
4114.05 46
4114.19 47
4114.34 49
4114.49 51
4114.64 53
4114.78 55
4114.93 58
4115.08 60
4115.22 63
4115.37 66
4115.52 70
4115.67 73
4115.81 74
4115.96 75
4116.11 74
4116.26 72
4116.40 69
4116.55 66
4116.70 64
4116.85 64
4116.99 66
4117.14 69
4117.29 74
4117.44 79
4117.58 84
4117.73 87
4117.88 88
4118.03 85
4118.17 79
4118.32 70
4118.47 58
4118.62 44
4118.76 30
4118.91 17
4119.06 5
4119.21 0
4119.35 0
4119.50 0
4119.65 0
4119.80 0
4119.94 0
4120.09 0
4120.24 0
4120.39 1
4120.53 7
4120.68 13
4120.83 18
4120.98 23
4121.12 26
4121.27 27
4121.42 26
4121.57 22
4121.71 18
4121.86 12
4122.01 6
4122.16 1
4122.30 0
4122.45 0
4122.60 0
4122.75 0
4122.89 0
4123.04 0
4123.19 0
4123.34 0
4123.48 1
4123.63 10
4123.78 20
4123.93 31
4124.07 40
4124.22 45
4124.37 47
4124.52 43
4124.66 37
4124.81 29
4124.96 22
4125.11 18
4125.26 17
4125.40 19
4125.55 24
4125.70 31
4125.85 39
4125.99 46
4126.14 52
4126.29 58
4126.44 63
4126.58 67
4126.73 70
4126.88 73
4127.03 74
4127.17 74
4127.32 72
4127.47 71
4127.62 70
4127.76 70
4127.91 72
4128.06 74
4128.21 77
4128.36 80
4128.50 80
4128.65 79
4128.80 75
4128.95 69
4129.09 62
4129.24 55
4129.39 48
4129.54 43
4129.68 40
4129.83 37
4129.98 36
4130.13 35
4130.27 36
4130.42 36
4130.57 38
4130.72 40
4130.87 42
4131.01 44
4131.16 46
4131.31 48
4131.46 50
4131.60 52
4131.75 54
4131.90 55
4132.05 55
4132.20 55
4132.34 53
4132.49 49
4132.64 46
4132.79 42
4132.93 39
4133.08 37
4133.23 36
4133.38 35
4133.52 33
4133.67 32
4133.82 30
4133.97 26
4134.12 22
4134.26 17
4134.41 12
4134.56 7
4134.71 3
4134.85 1
4135.00 1
4135.15 5
4135.30 12
4135.45 23
4135.59 37
4135.74 52
4135.89 68
4136.04 81
4136.18 91
4136.33 97
4136.48 98
4136.63 95
4136.78 88
4136.92 78
4137.07 68
4137.22 57
4137.37 48
4137.51 39
4137.66 33
4137.81 28
4137.96 26
4138.11 26
4138.25 28
4138.40 32
4138.55 36
4138.70 42
4138.85 46
4138.99 50
4139.14 53
4139.29 53
4139.44 52
4139.58 49
4139.73 45
4139.88 39
4140.03 33
4140.18 26
4140.32 19
4140.47 13
4140.62 8
4140.77 4
4140.92 2
4141.06 1
4141.21 1
4141.36 2
4141.51 4
4141.65 6
4141.80 11
4141.95 16
4142.10 23
4142.25 30
4142.39 38
4142.54 45
4142.69 51
4142.84 55
4142.99 57
4143.13 59
4143.28 60
4143.43 60
4143.58 61
4143.73 61
4143.87 60
4144.02 60
4144.17 58
4144.32 56
4144.46 53
4144.61 50
4144.76 46
4144.91 42
4145.06 39
4145.20 36
4145.35 34
4145.50 33
4145.65 35
4145.80 38
4145.94 44
4146.09 50
4146.24 57
4146.39 64
4146.54 69
4146.68 73
4146.83 75
4146.98 76
4147.13 76
4147.28 75
4147.42 73
4147.57 70
4147.72 65
4147.87 58
4148.02 48
4148.16 37
4148.31 26
4148.46 15
4148.61 6
4148.76 1
4148.90 0
4149.05 2
4149.20 7
4149.35 15
4149.50 23
4149.64 31
4149.79 38
4149.94 43
4150.09 46
4150.24 49
4150.38 52
4150.53 54
4150.68 57
4150.83 61
4150.98 66
4151.12 70
4151.27 73
4151.42 73
4151.57 72
4151.72 69
4151.86 64
4152.01 59
4152.16 55
4152.31 52
4152.46 50
4152.61 50
4152.75 49
4152.90 48
4153.05 46
4153.20 43
4153.35 41
4153.49 41
4153.64 42
4153.79 45
4153.94 49
4154.09 53
4154.23 56
4154.38 58
4154.53 57
4154.68 55
4154.83 54
4154.97 54
4155.12 55
4155.27 58
4155.42 62
4155.57 67
4155.72 70
4155.86 72
4156.01 72
4156.16 70
4156.31 66
4156.46 60
4156.60 53
4156.75 46
4156.90 39
4157.05 33
4157.20 27
4157.35 24
4157.49 22
4157.64 21
4157.79 22
4157.94 24
4158.09 26
4158.23 28
4158.38 30
4158.53 32
4158.68 33
4158.83 33
4158.98 33
4159.12 31
4159.27 28
4159.42 25
4159.57 21
4159.72 18
4159.86 16
4160.01 16
4160.16 18
4160.31 21
4160.46 24
4160.61 28
4160.75 30
4160.90 32
4161.05 32
4161.20 31
4161.35 30
4161.49 29
4161.64 28
4161.79 28
4161.94 28
4162.09 28
4162.24 27
4162.38 24
4162.53 19
4162.68 13
4162.83 6
4162.98 0
4163.13 0
4163.27 0
4163.42 0
4163.57 0
4163.72 0
4163.87 0
4164.02 0
4164.16 0
4164.31 5
4164.46 11
4164.61 18
4164.76 25
4164.91 32
4165.05 37
4165.20 42
4165.35 46
4165.50 50
4165.65 54
4165.80 57
4165.94 60
4166.09 62
4166.24 63
4166.39 62
4166.54 61
4166.68 58
4166.83 55
4166.98 51
4167.13 48
4167.28 45
4167.43 41
4167.58 37
4167.72 31
4167.87 25
4168.02 20
4168.17 16
4168.32 14
4168.47 15
4168.61 18
4168.76 23
4168.91 27
4169.06 30
4169.21 32
4169.36 32
4169.50 31
4169.65 29
4169.80 27
4169.95 25
4170.10 23
4170.25 22
4170.39 19
4170.54 15
4170.69 11
4170.84 5
4170.99 0
4171.14 0
4171.28 0
4171.43 0
4171.58 0
4171.73 0
4171.88 0
4172.03 0
4172.18 2
4172.32 4
4172.47 5
4172.62 6
4172.77 7
4172.92 8
4173.07 10
4173.21 13
4173.36 17
4173.51 21
4173.66 26
4173.81 31
4173.96 35
4174.10 39
4174.25 42
4174.40 45
4174.55 48
4174.70 50
4174.85 53
4175.00 54
4175.14 55
4175.29 56
4175.44 56
4175.59 56
4175.74 55
4175.89 53
4176.04 51
4176.18 48
4176.33 44
4176.48 40
4176.63 36
4176.78 34
4176.93 32
4177.07 30
4177.22 28
4177.37 25
4177.52 20
4177.67 12
4177.82 4
4177.97 0
4178.11 0
4178.26 0
4178.41 0
4178.56 0
4178.71 0
4178.86 9
4179.01 18
4179.15 26
4179.30 31
4179.45 34
4179.60 35
4179.75 33
4179.90 30
4180.05 26
4180.19 20
4180.34 15
4180.49 10
4180.64 5
4180.79 3
4180.94 2
4181.09 3
4181.23 6
4181.38 10
4181.53 16
4181.68 21
4181.83 27
4181.98 31
4182.13 34
4182.27 36
4182.42 37
4182.57 37
4182.72 37
4182.87 37
4183.02 37
4183.17 38
4183.31 40
4183.46 41
4183.61 43
4183.76 44
4183.91 44
4184.06 44
4184.21 44
4184.36 44
4184.50 45
4184.65 47
4184.80 49
4184.95 51
4185.10 53
4185.25 55
4185.40 55
4185.54 55
4185.69 53
4185.84 51
4185.99 49
4186.14 47
4186.29 47
4186.44 48
4186.58 51
4186.73 56
4186.88 63
4187.03 72
4187.18 80
4187.33 86
4187.48 89
4187.63 88
4187.77 83
4187.92 76
4188.07 67
4188.22 60
4188.37 55
4188.52 54
4188.67 56
4188.82 60
4188.96 65
4189.11 69
4189.26 69
4189.41 67
4189.56 62
4189.71 56
4189.86 51
4190.01 47
4190.15 46
4190.30 49
4190.45 54
4190.60 60
4190.75 65
4190.90 69
4191.05 70
4191.20 69
4191.34 64
4191.49 59
4191.64 53
4191.79 50
4191.94 49
4192.09 52
4192.24 59
4192.39 67
4192.53 76
4192.68 85
4192.83 92
4192.98 97
4193.13 101
4193.28 104
4193.43 107
4193.58 110
4193.72 114
4193.87 117
4194.02 121
4194.17 123
4194.32 123
4194.47 122
4194.62 120
4194.77 118
4194.92 117
4195.06 119
4195.21 126
4195.36 136
4195.51 150
4195.66 165
4195.81 179
4195.96 189
4196.11 193
4196.25 192
4196.40 185
4196.55 176
4196.70 167
4196.85 159
4197.00 154
4197.15 154
4197.30 156
4197.45 159
4197.59 162
4197.74 165
4197.89 165
4198.04 164
4198.19 163
4198.34 161
4198.49 161
4198.64 162
4198.79 164
4198.93 167
4199.08 170
4199.23 173
4199.38 176
4199.53 178
4199.68 182
4199.83 186
4199.98 191
4200.13 197
4200.28 204
4200.42 210
4200.57 216
4200.72 221
4200.87 225
4201.02 228
4201.17 230
4201.32 231
4201.47 233
4201.62 234
4201.76 233
4201.91 232
4202.06 230
4202.21 226
4202.36 221
4202.51 215
4202.66 209
4202.81 203
4202.96 197
4203.11 192
4203.25 189
4203.40 189
4203.55 190
4203.70 195
4203.85 201
4204.00 210
4204.15 219
4204.30 227
4204.45 233
4204.59 237
4204.74 239
4204.89 238
4205.04 236
4205.19 234
4205.34 231
4205.49 229
4205.64 228
4205.79 226
4205.94 224
4206.09 223
4206.23 222
4206.38 223
4206.53 224
4206.68 226
4206.83 227
4206.98 227
4207.13 226
4207.28 223
4207.43 220
4207.58 218
4207.72 219
4207.87 223
4208.02 232
4208.17 245
4208.32 261
4208.47 276
4208.62 290
4208.77 301
4208.92 309
4209.07 314
4209.22 317
4209.36 319
4209.51 323
4209.66 328
4209.81 335
4209.96 343
4210.11 350
4210.26 355
4210.41 356
4210.56 354
4210.71 348
4210.86 341
4211.00 335
4211.15 330
4211.30 329
4211.45 332
4211.60 340
4211.75 353
4211.90 370
4212.05 390
4212.20 413
4212.35 437
4212.50 460
4212.64 481
4212.79 499
4212.94 514
4213.09 528
4213.24 542
4213.39 558
4213.54 578
4213.69 604
4213.84 634
4213.99 668
4214.14 704
4214.29 742
4214.43 781
4214.58 820
4214.73 860
4214.88 901
4215.03 944
4215.18 987
4215.33 1030
4215.48 1071
4215.63 1109
4215.78 1140
4215.93 1164
4216.08 1180
4216.23 1191
4216.37 1197
4216.52 1200
4216.67 1204
4216.82 1208
4216.97 1213
4217.12 1218
4217.27 1222
4217.42 1224
4217.57 1222
4217.72 1218
4217.87 1211
4218.02 1202
4218.17 1191
4218.31 1177
4218.46 1159
4218.61 1138
4218.76 1111
4218.91 1081
4219.06 1048
4219.21 1015
4219.36 983
4219.51 953
4219.66 926
4219.81 901
4219.96 878
4220.11 856
4220.25 834
4220.40 812
4220.55 792
4220.70 775
4220.85 761
4221.00 751
4221.15 744
4221.30 741
4221.45 738
4221.60 734
4221.75 727
4221.90 715
4222.05 700
4222.20 679
4222.34 655
4222.49 628
4222.64 599
4222.79 569
4222.94 539
4223.09 510
4223.24 483
4223.39 458
4223.54 437
4223.69 420
4223.84 406
4223.99 396
4224.14 386
4224.29 378
4224.44 368
4224.58 357
4224.73 346
4224.88 334
4225.03 323
4225.18 314
4225.33 308
4225.48 306
4225.63 305
4225.78 305
4225.93 305
4226.08 304
4226.23 301
4226.38 296
4226.53 291
4226.68 285
4226.83 281
4226.97 279
4227.12 280
4227.27 284
4227.42 289
4227.57 295
4227.72 301
4227.87 308
4228.02 314
4228.17 319
4228.32 322
4228.47 322
4228.62 319
4228.77 313
4228.92 303
4229.07 291
4229.22 279
4229.37 269
4229.51 261
4229.66 257
4229.81 255
4229.96 254
4230.11 252
4230.26 248
4230.41 240
4230.56 231
4230.71 221
4230.86 212
4231.01 205
4231.16 201
4231.31 201
4231.46 202
4231.61 206
4231.76 209
4231.91 212
4232.06 214
4232.21 216
4232.35 218
4232.50 220
4232.65 221
4232.80 221
4232.95 221
4233.10 219
4233.25 216
4233.40 211
4233.55 207
4233.70 202
4233.85 199
4234.00 197
4234.15 196
4234.30 198
4234.45 201
4234.60 205
4234.75 209
4234.90 214
4235.05 218
4235.20 222
4235.35 227
4235.49 231
4235.64 235
4235.79 238
4235.94 240
4236.09 240
4236.24 238
4236.39 233
4236.54 225
4236.69 217
4236.84 208
4236.99 200
4237.14 195
4237.29 192
4237.44 190
4237.59 190
4237.74 190
4237.89 188
4238.04 186
4238.19 181
4238.34 176
4238.49 170
4238.64 166
4238.79 162
4238.93 161
4239.08 160
4239.23 161
4239.38 163
4239.53 166
4239.68 168
4239.83 171
4239.98 175
4240.13 179
4240.28 183
4240.43 187
4240.58 190
4240.73 193
4240.88 195
4241.03 196
4241.18 196
4241.33 195
4241.48 193
4241.63 191
4241.78 188
4241.93 184
4242.08 181
4242.23 179
4242.38 177
4242.53 177
4242.68 177
4242.83 178
4242.98 180
4243.13 180
4243.27 181
4243.42 180
4243.57 179
4243.72 178
4243.87 177
4244.02 176
4244.17 174
4244.32 173
4244.47 173
4244.62 173
4244.77 173
4244.92 172
4245.07 171
4245.22 168
4245.37 164
4245.52 160
4245.67 155
4245.82 150
4245.97 146
4246.12 142
4246.27 139
4246.42 136
4246.57 132
4246.72 129
4246.87 126
4247.02 124
4247.17 125
4247.32 129
4247.47 135
4247.62 142
4247.77 150
4247.92 158
4248.07 164
4248.22 167
4248.37 169
4248.52 168
4248.66 164
4248.81 158
4248.96 150
4249.11 140
4249.26 130
4249.41 121
4249.56 113
4249.71 108
4249.86 106
4250.01 107
4250.16 112
4250.31 119
4250.46 126
4250.61 134
4250.76 141
4250.91 145
4251.06 146
4251.21 144
4251.36 139
4251.51 130
4251.66 118
4251.81 106
4251.96 92
4252.11 80
4252.26 69
4252.41 61
4252.56 55
4252.71 51
4252.86 50
4253.01 50
4253.16 51
4253.31 52
4253.46 53
4253.61 53
4253.76 54
4253.91 55
4254.06 58
4254.21 62
4254.36 70
4254.51 80
4254.66 92
4254.81 104
4254.96 116
4255.11 126
4255.26 132
4255.41 136
4255.56 136
4255.71 134
4255.86 132
4256.01 131
4256.16 131
4256.31 133
4256.46 136
4256.61 139
4256.76 141
4256.91 142
4257.06 141
4257.21 140
4257.36 139
4257.51 140
4257.66 142
4257.81 147
4257.96 153
4258.11 158
4258.26 162
4258.41 162
4258.56 160
4258.71 155
4258.86 148
4259.01 142
4259.16 136
4259.31 132
4259.46 128
4259.61 126
4259.76 124
4259.91 120
4260.06 116
4260.21 110
4260.36 103
4260.51 95
4260.66 86
4260.81 77
4260.96 69
4261.11 63
4261.26 58
4261.41 56
4261.56 56
4261.71 58
4261.86 60
4262.01 63
4262.16 65
4262.31 66
4262.46 65
4262.61 62
4262.76 60
4262.91 57
4263.06 56
4263.21 57
4263.36 59
4263.51 61
4263.66 64
4263.81 66
4263.96 66
4264.11 66
4264.26 64
4264.41 62
4264.56 59
4264.71 56
4264.86 54
4265.01 52
4265.16 51
4265.31 51
4265.46 52
4265.61 54
4265.76 57
4265.91 60
4266.06 64
4266.21 67
4266.36 70
4266.51 73
4266.66 76
4266.81 79
4266.96 82
4267.11 84
4267.26 86
4267.41 88
4267.56 89
4267.71 90
4267.86 91
4268.01 90
4268.16 89
4268.31 86
4268.46 81
4268.61 74
4268.76 65
4268.91 56
4269.06 47
4269.21 41
4269.36 37
4269.51 37
4269.66 40
4269.81 44
4269.96 48
4270.11 51
4270.26 50
4270.41 46
4270.56 38
4270.71 29
4270.86 18
4271.01 7
4271.16 0
4271.31 0
4271.46 0
4271.61 0
4271.76 0
4271.91 0
4272.06 0
4272.21 0
4272.36 0
4272.51 12
4272.66 27
4272.81 41
4272.96 54
4273.11 64
4273.26 72
4273.41 78
4273.56 82
4273.71 84
4273.86 85
4274.01 86
4274.17 85
4274.32 82
4274.47 78
4274.62 74
4274.77 69
4274.92 64
4275.07 61
4275.22 59
4275.37 59
4275.52 60
4275.67 61
4275.82 61
4275.97 59
4276.12 55
4276.27 49
4276.42 42
4276.57 36
4276.72 31
4276.87 28
4277.02 29
4277.17 32
4277.32 38
4277.47 44
4277.62 49
4277.77 54
4277.92 58
4278.07 61
4278.22 63
4278.37 66
4278.52 70
4278.67 74
4278.82 77
4278.97 80
4279.12 81
4279.27 80
4279.42 79
4279.57 77
4279.73 74
4279.88 72
4280.03 71
4280.18 69
4280.33 67
4280.48 65
4280.63 62
4280.78 58
4280.93 54
4281.08 51
4281.23 48
4281.38 47
4281.53 47
4281.68 49
4281.83 53
4281.98 58
4282.13 64
4282.28 69
4282.43 73
4282.58 75
4282.73 73
4282.88 70
4283.03 64
4283.18 58
4283.33 54
4283.48 51
4283.63 51
4283.78 53
4283.94 56
4284.09 60
4284.24 63
4284.39 64
4284.54 65
4284.69 64
4284.84 63
4284.99 63
4285.14 64
4285.29 66
4285.44 68
4285.59 70
4285.74 72
4285.89 73
4286.04 73
4286.19 74
4286.34 74
4286.49 75
4286.64 77
4286.79 80
4286.94 84
4287.09 89
4287.24 94
4287.40 99
4287.55 103
4287.70 106
4287.85 107
4288.00 107
4288.15 105
4288.30 102
4288.45 98
4288.60 93
4288.75 90
4288.90 88
4289.05 87
4289.20 87
4289.35 89
4289.50 93
4289.65 99
4289.80 105
4289.95 112
4290.10 119
4290.25 125
4290.40 129
4290.56 133
4290.71 137
4290.86 141
4291.01 145
4291.16 149
4291.31 155
4291.46 161
4291.61 166
4291.76 170
4291.91 173
4292.06 175
4292.21 175
4292.36 173
4292.51 171
4292.66 168
4292.81 165
4292.96 161
4293.11 158
4293.26 156
4293.42 156
4293.57 159
4293.72 164
4293.87 170
4294.02 176
4294.17 183
4294.32 187
4294.47 188
4294.62 186
4294.77 183
4294.92 179
4295.07 174
4295.22 171
4295.37 168
4295.52 165
4295.67 162
4295.82 158
4295.98 153
4296.13 147
4296.28 141
4296.43 135
4296.58 131
4296.73 127
4296.88 124
4297.03 121
4297.18 116
4297.33 112
4297.48 107
4297.63 103
4297.78 101
4297.93 100
4298.08 99
4298.23 97
4298.39 94
4298.54 90
4298.69 83
4298.84 76
4298.99 69
4299.14 62
4299.29 58
4299.44 56
4299.59 54
4299.74 54
4299.89 52
4300.04 50
4300.19 46
4300.34 40
4300.49 34
4300.65 26
4300.80 19
4300.95 12
4301.10 6
4301.25 1
4301.40 0
4301.55 0
4301.70 0
4301.85 0
4302.00 0
4302.15 0
4302.30 0
4302.45 0
4302.60 1
4302.76 6
4302.91 10
4303.06 14
4303.21 17
4303.36 19
4303.51 21
4303.66 22
4303.81 24
4303.96 27
4304.11 31
4304.26 36
4304.41 41
4304.56 47
4304.71 52
4304.87 57
4305.02 60
4305.17 62
4305.32 62
4305.47 61
4305.62 58
4305.77 55
4305.92 53
4306.07 50
4306.22 48
4306.37 46
4306.52 44
4306.68 42
4306.83 40
4306.98 39
4307.13 38
4307.28 37
4307.43 36
4307.58 35
4307.73 34
4307.88 32
4308.03 31
4308.18 29
4308.33 29
4308.48 31
4308.64 33
4308.79 37
4308.94 41
4309.09 44
4309.24 46
4309.39 45
4309.54 43
4309.69 38
4309.84 32
4309.99 25
4310.14 18
4310.29 11
4310.45 4
4310.60 0
4310.75 0
4310.90 0
4311.05 0
4311.20 0
4311.35 0
4311.50 0
4311.65 0
4311.80 3
4311.95 13
4312.11 24
4312.26 35
4312.41 46
4312.56 55
4312.71 62
4312.86 66
4313.01 68
4313.16 66
4313.31 62
4313.46 58
4313.61 52
4313.77 48
4313.92 45
4314.07 43
4314.22 43
4314.37 43
4314.52 45
4314.67 47
4314.82 49
4314.97 53
4315.12 56
4315.27 61
4315.43 65
4315.58 69
4315.73 72
4315.88 75
4316.03 76
4316.18 75
4316.33 74
4316.48 72
4316.63 71
4316.78 70
4316.93 70
4317.09 71
4317.24 74
4317.39 79
4317.54 87
4317.69 95
4317.84 105
4317.99 114
4318.14 123
4318.29 129
4318.44 132
4318.60 132
4318.75 129
4318.90 124
4319.05 118
4319.20 111
4319.35 104
4319.50 100
4319.65 98
4319.80 100
4319.95 104
4320.11 112
4320.26 122
4320.41 133
4320.56 143
4320.71 152
4320.86 159
4321.01 163
4321.16 165
4321.31 165
4321.47 165
4321.62 166
4321.77 167
4321.92 170
4322.07 173
4322.22 176
4322.37 179
4322.52 179
4322.67 179
4322.82 176
4322.98 173
4323.13 168
4323.28 163
4323.43 157
4323.58 151
4323.73 147
4323.88 143
4324.03 141
4324.18 142
4324.34 145
4324.49 150
4324.64 155
4324.79 159
4324.94 161
4325.09 159
4325.24 154
4325.39 145
4325.54 134
4325.70 122
4325.85 111
4326.00 104
4326.15 101
4326.30 102
4326.45 107
4326.60 113
4326.75 120
4326.90 125
4327.06 127
4327.21 128
4327.36 126
4327.51 125
4327.66 125
4327.81 125
4327.96 126
4328.11 125
4328.27 122
4328.42 116
4328.57 107
4328.72 97
4328.87 87
4329.02 79
4329.17 76
4329.32 77
4329.47 83
4329.63 93
4329.78 104
4329.93 116
4330.08 126
4330.23 134
4330.38 138
4330.53 139
4330.68 137
4330.84 132
4330.99 126
4331.14 117
4331.29 108
4331.44 100
4331.59 92
4331.74 86
4331.89 83
4332.05 83
4332.20 86
4332.35 92
4332.50 100
4332.65 108
4332.80 115
4332.95 120
4333.10 122
4333.26 122
4333.41 119
4333.56 115
4333.71 112
4333.86 110
4334.01 110
4334.16 113
4334.31 118
4334.47 124
4334.62 130
4334.77 135
4334.92 139
4335.07 142
4335.22 143
4335.37 143
4335.52 141
4335.68 138
4335.83 132
4335.98 124
4336.13 114
4336.28 102
4336.43 91
4336.58 82
4336.73 76
4336.89 74
4337.04 76
4337.19 81
4337.34 88
4337.49 95
4337.64 101
4337.79 104
4337.95 104
4338.10 101
4338.25 96
4338.40 91
4338.55 86
4338.70 82
4338.85 79
4339.00 78
4339.16 79
4339.31 81
4339.46 84
4339.61 87
4339.76 90
4339.91 94
4340.06 97
4340.22 99
4340.37 100
4340.52 100
4340.67 97
4340.82 94
4340.97 89
4341.12 84
4341.28 79
4341.43 74
4341.58 69
4341.73 64
4341.88 60
4342.03 57
4342.18 54
4342.34 53
4342.49 53
4342.64 55
4342.79 58
4342.94 62
4343.09 66
4343.24 69
4343.40 71
4343.55 71
4343.70 68
4343.85 65
4344.00 61
4344.15 57
4344.30 55
4344.46 55
4344.61 56
4344.76 58
4344.91 61
4345.06 62
4345.21 62
4345.36 61
4345.52 58
4345.67 53
4345.82 48
4345.97 43
4346.12 37
4346.27 32
4346.42 27
4346.58 22
4346.73 20
4346.88 19
4347.03 19
4347.18 22
4347.33 25
4347.48 29
4347.64 33
4347.79 34
4347.94 34
4348.09 31
4348.24 27
4348.39 21
4348.55 15
4348.70 10
4348.85 6
4349.00 2
4349.15 0
4349.30 0
4349.45 0
4349.61 0
4349.76 0
4349.91 0
4350.06 0
4350.21 0
4350.36 0
4350.52 0
4350.67 4
4350.82 9
4350.97 15
4351.12 21
4351.27 27
4351.42 32
4351.58 37
4351.73 41
4351.88 44
4352.03 48
4352.18 52
4352.33 57
4352.49 64
4352.64 72
4352.79 80
4352.94 88
4353.09 95
4353.24 100
4353.40 101
4353.55 100
4353.70 96
4353.85 91
4354.00 86
4354.15 81
4354.31 78
4354.46 78
4354.61 79
4354.76 81
4354.91 84
4355.06 86
4355.21 87
4355.37 86
4355.52 84
4355.67 81
4355.82 78
4355.97 75
4356.12 71
4356.28 68
4356.43 64
4356.58 60
4356.73 55
4356.88 50
4357.03 44
4357.19 39
4357.34 35
4357.49 32
4357.64 30
4357.79 27
4357.94 23
4358.10 19
4358.25 16
4358.40 14
4358.55 14
4358.70 18
4358.85 24
4359.01 31
4359.16 38
4359.31 42
4359.46 44
4359.61 42
4359.77 38
4359.92 33
4360.07 29
4360.22 26
4360.37 24
4360.52 23
4360.68 22
4360.83 22
4360.98 21
4361.13 19
4361.28 19
4361.43 19
4361.59 20
4361.74 21
4361.89 23
4362.04 25
4362.19 25
4362.34 25
4362.50 22
4362.65 19
4362.80 16
4362.95 13
4363.10 12
4363.26 14
4363.41 20
4363.56 27
4363.71 37
4363.86 46
4364.01 54
4364.17 60
4364.32 63
4364.47 63
4364.62 61
4364.77 57
4364.92 52
4365.08 47
4365.23 42
4365.38 37
4365.53 33
4365.68 30
4365.84 27
4365.99 24
4366.14 21
4366.29 20
4366.44 20
4366.59 21
4366.75 23
4366.90 27
4367.05 31
4367.20 34
4367.35 34
4367.51 32
4367.66 25
4367.81 15
4367.96 4
4368.11 0
4368.27 0
4368.42 0
4368.57 0
4368.72 0
4368.87 0
4369.02 1
4369.18 8
4369.33 12
4369.48 14
4369.63 13
4369.78 11
4369.94 10
4370.09 9
4370.24 11
4370.39 14
4370.54 17
4370.70 19
4370.85 20
4371.00 18
4371.15 15
4371.30 10
4371.45 4
4371.61 0
4371.76 0
4371.91 0
4372.06 0
4372.21 1
4372.37 5
4372.52 10
4372.67 15
4372.82 20
4372.97 24
4373.13 28
4373.28 31
4373.43 34
4373.58 37
4373.73 40
4373.89 42
4374.04 43
4374.19 44
4374.34 43
4374.49 41
4374.65 37
4374.80 33
4374.95 27
4375.10 21
4375.25 17
4375.41 12
4375.56 9
4375.71 6
4375.86 4
4376.01 2
4376.17 0
4376.32 0
4376.47 0
4376.62 0
4376.77 0
4376.93 0
4377.08 0
4377.23 0
4377.38 0
4377.53 3
4377.69 6
4377.84 9
4377.99 13
4378.14 17
4378.29 22
4378.45 28
4378.60 33
4378.75 38
4378.90 43
4379.05 46
4379.21 48
4379.36 47
4379.51 46
4379.66 42
4379.81 38
4379.97 33
4380.12 29
4380.27 24
4380.42 21
4380.57 19
4380.73 18
4380.88 19
4381.03 21
4381.18 24
4381.34 25
4381.49 25
4381.64 23
4381.79 19
4381.94 13
4382.10 7
4382.25 1
4382.40 0
4382.55 0
4382.70 0
4382.86 0
4383.01 0
4383.16 0
4383.31 7
4383.46 14
4383.62 22
4383.77 28
4383.92 32
4384.07 34
4384.23 34
4384.38 31
4384.53 28
4384.68 23
4384.83 19
4384.99 14
4385.14 10
4385.29 5
4385.44 0
4385.59 0
4385.75 0
4385.90 0
4386.05 0
4386.20 0
4386.36 0
4386.51 0
4386.66 1
4386.81 5
4386.96 8
4387.12 10
4387.27 11
4387.42 12
4387.57 14
4387.73 16
4387.88 21
4388.03 28
4388.18 37
4388.33 46
4388.49 54
4388.64 61
4388.79 66
4388.94 68
4389.10 68
4389.25 67
4389.40 64
4389.55 61
4389.70 56
4389.86 51
4390.01 46
4390.16 39
4390.31 34
4390.47 29
4390.62 27
4390.77 29
4390.92 32
4391.07 39
4391.23 45
4391.38 51
4391.53 54
4391.68 54
4391.84 50
4391.99 45
4392.14 38
4392.29 33
4392.44 29
4392.60 29
4392.75 30
4392.90 33
4393.05 38
4393.21 42
4393.36 45
4393.51 47
4393.66 47
4393.82 46
4393.97 43
4394.12 39
4394.27 34
4394.42 29
4394.58 24
4394.73 20
4394.88 18
4395.03 17
4395.19 18
4395.34 21
4395.49 24
4395.64 28
4395.80 32
4395.95 36
4396.10 40
4396.25 43
4396.40 47
4396.56 51
4396.71 55
4396.86 59
4397.01 63
4397.17 65
4397.32 67
4397.47 68
4397.62 69
4397.78 68
4397.93 67
4398.08 64
4398.23 61
4398.39 56
4398.54 49
4398.69 42
4398.84 34
4399.00 26
4399.15 20
4399.30 17
4399.45 15
4399.60 17
4399.76 20
4399.91 24
4400.06 28
4400.21 31
4400.37 33
4400.52 33
4400.67 32
4400.82 29
4400.98 26
4401.13 22
4401.28 19
4401.43 17
4401.59 16
4401.74 17
4401.89 18
4402.04 20
4402.20 21
4402.35 22
4402.50 20
4402.65 18
4402.81 15
4402.96 13
4403.11 13
4403.26 16
4403.42 22
4403.57 31
4403.72 42
4403.87 52
4404.03 62
4404.18 69
4404.33 73
4404.48 75
4404.64 75
4404.79 73
4404.94 70
4405.09 66
4405.25 62
4405.40 57
4405.55 53
4405.70 48
4405.86 44
4406.01 40
4406.16 36
4406.31 33
4406.47 29
4406.62 26
4406.77 24
4406.92 22
4407.08 22
4407.23 22
4407.38 23
4407.53 25
4407.69 28
4407.84 33
4407.99 39
4408.14 45
4408.30 52
4408.45 59
4408.60 64
4408.75 66
4408.91 66
4409.06 63
4409.21 58
4409.36 53
4409.52 47
4409.67 43
4409.82 41
4409.97 42
4410.13 45
4410.28 50
4410.43 54
4410.58 58
4410.74 59
4410.89 58
4411.04 54
4411.19 49
4411.35 43
4411.50 38
4411.65 35
4411.81 34
4411.96 35
4412.11 38
4412.26 41
4412.42 45
4412.57 49
4412.72 53
4412.87 56
4413.03 59
4413.18 60
4413.33 60
4413.48 58
4413.64 54
4413.79 48
4413.94 41
4414.09 34
4414.25 27
4414.40 21
4414.55 16
4414.71 13
4414.86 10
4415.01 9
4415.16 9
4415.32 10
4415.47 12
4415.62 15
4415.77 19
4415.93 23
4416.08 28
4416.23 34
4416.39 40
4416.54 46
4416.69 52
4416.84 56
4417.00 59
4417.15 59
4417.30 58
4417.45 54
4417.61 50
4417.76 45
4417.91 40
4418.06 36
4418.22 33
4418.37 30
4418.52 28
4418.68 25
4418.83 22
4418.98 19
4419.13 16
4419.29 12
4419.44 9
4419.59 7
4419.74 4
4419.90 2
4420.05 0
4420.20 0
4420.36 0
4420.51 0
4420.66 0
4420.81 0
4420.97 0
4421.12 0
4421.27 0
4421.43 2
4421.58 6
4421.73 9
4421.88 14
4422.04 17
4422.19 20
4422.34 21
4422.49 21
4422.65 18
4422.80 16
4422.95 14
4423.11 15
4423.26 19
4423.41 27
4423.56 38
4423.72 50
4423.87 62
4424.02 71
4424.18 76
4424.33 76
4424.48 74
4424.63 69
4424.79 63
4424.94 58
4425.09 54
4425.25 53
4425.40 53
4425.55 56
4425.70 61
4425.86 68
4426.01 75
4426.16 83
4426.32 90
4426.47 94
4426.62 96
4426.77 94
4426.93 89
4427.08 81
4427.23 71
4427.39 60
4427.54 50
4427.69 42
4427.84 35
4428.00 31
4428.15 29
4428.30 29
4428.46 29
4428.61 29
4428.76 30
4428.91 30
4429.07 31
4429.22 31
4429.37 32
4429.53 34
4429.68 37
4429.83 39
4429.99 41
4430.14 42
4430.29 43
4430.44 42
4430.60 40
4430.75 36
4430.90 32
4431.06 27
4431.21 23
4431.36 19
4431.51 16
4431.67 14
4431.82 14
4431.97 15
4432.13 18
4432.28 22
4432.43 26
4432.59 30
4432.74 33
4432.89 37
4433.04 40
4433.20 44
4433.35 49
4433.50 55
4433.66 62
4433.81 69
4433.96 76
4434.12 81
4434.27 86
4434.42 88
4434.57 88
4434.73 86
4434.88 84
4435.03 81
4435.19 79
4435.34 78
4435.49 79
4435.65 82
4435.80 86
4435.95 92
4436.10 98
4436.26 104
4436.41 109
4436.56 111
4436.72 110
4436.87 106
4437.02 99
4437.18 90
4437.33 79
4437.48 69
4437.63 59
4437.79 50
4437.94 43
4438.09 37
4438.25 33
4438.40 32
4438.55 33
4438.71 37
4438.86 43
4439.01 51
4439.17 60
4439.32 69
4439.47 77
4439.62 84
4439.78 88
4439.93 89
4440.08 89
4440.24 86
4440.39 82
4440.54 76
4440.70 71
4440.85 64
4441.00 58
4441.16 52
4441.31 46
4441.46 43
4441.62 41
4441.77 42
4441.92 44
4442.07 47
4442.23 50
4442.38 53
4442.53 55
4442.69 58
4442.84 60
4442.99 63
4443.15 66
4443.30 69
4443.45 72
4443.61 74
4443.76 75
4443.91 76
4444.07 75
4444.22 74
4444.37 74
4444.53 73
4444.68 73
4444.83 72
4444.98 71
4445.14 70
4445.29 67
4445.44 63
4445.60 59
4445.75 55
4445.90 51
4446.06 48
4446.21 47
4446.36 46
4446.52 46
4446.67 46
4446.82 45
4446.98 45
4447.13 43
4447.28 42
4447.44 42
4447.59 42
4447.74 42
4447.90 42
4448.05 41
4448.20 40
4448.36 38
4448.51 34
4448.66 31
4448.82 28
4448.97 26
4449.12 25
4449.27 26
4449.43 27
4449.58 30
4449.73 34
4449.89 37
4450.04 40
4450.19 42
4450.35 43
4450.50 42
4450.65 41
4450.81 40
4450.96 40
4451.11 41
4451.27 43
4451.42 45
4451.57 47
4451.73 48
4451.88 48
4452.03 48
4452.19 49
4452.34 50
4452.49 53
4452.65 58
4452.80 63
4452.95 69
4453.11 75
4453.26 80
4453.41 83
4453.57 85
4453.72 86
4453.87 87
4454.03 89
4454.18 91
4454.33 95
4454.49 100
4454.64 105
4454.79 109
4454.95 113
4455.10 116
4455.25 120
4455.41 123
4455.56 128
4455.71 134
4455.87 140
4456.02 147
4456.17 153
4456.33 157
4456.48 160
4456.63 161
4456.79 161
4456.94 159
4457.09 155
4457.25 151
4457.40 145
4457.55 137
4457.71 128
4457.86 118
4458.01 108
4458.17 97
4458.32 88
4458.48 80
4458.63 74
4458.78 72
4458.94 71
4459.09 73
4459.24 77
4459.40 80
4459.55 83
4459.70 85
4459.86 85
4460.01 84
4460.16 81
4460.32 79
4460.47 77
4460.62 76
4460.78 76
4460.93 76
4461.08 76
4461.24 75
4461.39 72
4461.54 69
4461.70 65
4461.85 63
4462.00 62
4462.16 63
4462.31 65
4462.46 67
4462.62 68
4462.77 67
4462.93 63
4463.08 57
4463.23 51
4463.39 47
4463.54 45
4463.69 47
4463.85 53
4464.00 63
4464.15 74
4464.31 84
4464.46 93
4464.61 99
4464.77 103
4464.92 105
4465.07 105
4465.23 104
4465.38 102
4465.53 100
4465.69 96
4465.84 90
4466.00 83
4466.15 74
4466.30 66
4466.46 59
4466.61 54
4466.76 50
4466.92 49
4467.07 49
4467.22 51
4467.38 53
4467.53 55
4467.68 57
4467.84 58
4467.99 60
4468.15 60
4468.30 59
4468.45 57
4468.61 55
4468.76 51
4468.91 48
4469.07 45
4469.22 43
4469.37 41
4469.53 41
4469.68 42
4469.83 42
4469.99 42
4470.14 41
4470.30 40
4470.45 38
4470.60 36
4470.76 35
4470.91 35
4471.06 36
4471.22 37
4471.37 39
4471.52 40
4471.68 40
4471.83 38
4471.99 34
4472.14 30
4472.29 24
4472.45 20
4472.60 16
4472.75 15
4472.91 15
4473.06 16
4473.22 18
4473.37 19
4473.52 20
4473.68 20
4473.83 19
4473.98 19
4474.14 20
4474.29 21
4474.44 21
4474.60 22
4474.75 20
4474.91 18
4475.06 13
4475.21 9
4475.37 5
4475.52 2
4475.67 1
4475.83 2
4475.98 3
4476.14 5
4476.29 6
4476.44 6
4476.60 4
4476.75 1
4476.90 0
4477.06 0
4477.21 0
4477.37 0
4477.52 0
4477.67 0
4477.83 5
4477.98 11
4478.13 18
4478.29 25
4478.44 30
4478.60 35
4478.75 38
4478.90 41
4479.06 44
4479.21 47
4479.36 51
4479.52 56
4479.67 62
4479.83 67
4479.98 72
4480.13 76
4480.29 79
4480.44 80
4480.59 80
4480.75 80
4480.90 79
4481.06 78
4481.21 75
4481.36 71
4481.52 66
4481.67 60
4481.82 52
4481.98 45
4482.13 39
4482.29 34
4482.44 30
4482.59 28
4482.75 27
4482.90 25
4483.06 24
4483.21 21
4483.36 18
4483.52 14
4483.67 10
4483.82 7
4483.98 4
4484.13 3
4484.29 3
4484.44 5
4484.59 9
4484.75 15
4484.90 22
4485.06 29
4485.21 36
4485.36 42
4485.52 46
4485.67 47
4485.82 46
4485.98 41
4486.13 35
4486.29 27
4486.44 19
4486.59 13
4486.75 7
4486.90 5
4487.06 4
4487.21 5
4487.36 6
4487.52 7
4487.67 7
4487.83 6
4487.98 3
4488.13 0
4488.29 0
4488.44 0
4488.60 0
4488.75 0
4488.90 0
4489.06 0
4489.21 1
4489.36 6
4489.52 12
4489.67 18
4489.83 25
4489.98 32
4490.13 39
4490.29 45
4490.44 51
4490.60 56
4490.75 60
4490.90 62
4491.06 63
4491.21 61
4491.37 57
4491.52 51
4491.67 45
4491.83 37
4491.98 31
4492.14 26
4492.29 24
4492.44 24
4492.60 27
4492.75 31
4492.91 35
4493.06 39
4493.21 41
4493.37 42
4493.52 42
4493.68 41
4493.83 40
4493.98 40
4494.14 40
4494.29 39
4494.45 39
4494.60 38
4494.75 35
4494.91 32
4495.06 29
4495.22 25
4495.37 23
4495.52 21
4495.68 20
4495.83 20
4495.99 21
4496.14 22
4496.29 24
4496.45 25
4496.60 27
4496.76 29
4496.91 31
4497.07 32
4497.22 33
4497.37 32
4497.53 32
4497.68 30
4497.84 29
4497.99 27
4498.14 26
4498.30 25
4498.45 26
4498.61 29
4498.76 33
4498.91 38
4499.07 45
4499.22 52
4499.38 58
4499.53 63
4499.68 66
4499.84 67
4499.99 66
4500.15 64
4500.30 63
4500.46 62
4500.61 62
4500.76 63
4500.92 65
4501.07 66
4501.23 67
4501.38 66
4501.53 64
4501.69 60
4501.84 55
4502.00 50
4502.15 45
4502.31 42
4502.46 39
4502.61 39
4502.77 41
4502.92 44
4503.08 49
4503.23 55
4503.38 61
4503.54 67
4503.69 72
4503.85 75
4504.00 76
4504.16 76
4504.31 74
4504.46 71
4504.62 67
4504.77 62
4504.93 56
4505.08 49
4505.23 41
4505.39 32
4505.54 25
4505.70 18
4505.85 12
4506.01 7
4506.16 4
4506.31 0
4506.47 0
4506.62 0
4506.78 0
4506.93 0
4507.09 0
4507.24 0
4507.39 0
4507.55 3
4507.70 15
4507.86 28
4508.01 40
4508.17 49
4508.32 56
4508.47 60
4508.63 62
4508.78 62
4508.94 61
4509.09 60
4509.25 60
4509.40 59
4509.55 59
4509.71 59
4509.86 58
4510.02 56
4510.17 54
4510.33 51
4510.48 49
4510.63 46
4510.79 45
4510.94 44
4511.10 45
4511.25 46
4511.41 47
4511.56 49
4511.71 49
4511.87 49
4512.02 47
4512.18 45
4512.33 43
4512.49 42
4512.64 42
4512.79 44
4512.95 48
4513.10 52
4513.26 56
4513.41 57
4513.57 55
4513.72 51
4513.88 45
4514.03 37
4514.18 30
4514.34 24
4514.49 20
4514.65 19
4514.80 18
4514.96 18
4515.11 17
4515.26 15
4515.42 13
4515.57 11
4515.73 10
4515.88 11
4516.04 13
4516.19 16
4516.35 20
4516.50 25
4516.65 29
4516.81 32
4516.96 34
4517.12 36
4517.27 37
4517.43 39
4517.58 40
4517.73 42
4517.89 43
4518.04 44
4518.20 44
4518.35 43
4518.51 42
4518.66 40
4518.82 39
4518.97 38
4519.12 38
4519.28 39
4519.43 41
4519.59 45
4519.74 50
4519.90 55
4520.05 60
4520.21 65
4520.36 68
4520.52 68
4520.67 67
4520.82 64
4520.98 59
4521.13 53
4521.29 46
4521.44 38
4521.60 30
4521.75 22
4521.91 15
4522.06 8
4522.21 3
4522.37 1
4522.52 1
4522.68 3
4522.83 7
4522.99 13
4523.14 18
4523.30 23
4523.45 28
4523.61 31
4523.76 34
4523.91 36
4524.07 38
4524.22 40
4524.38 42
4524.53 45
4524.69 47
4524.84 49
4525.00 50
4525.15 50
4525.31 51
4525.46 53
4525.61 55
4525.77 58
4525.92 62
4526.08 65
4526.23 67
4526.39 68
4526.54 66
4526.70 63
4526.85 59
4527.01 56
4527.16 53
4527.31 51
4527.47 50
4527.62 50
4527.78 50
4527.93 51
4528.09 51
4528.24 51
4528.40 51
4528.55 51
4528.71 50
4528.86 51
4529.02 52
4529.17 54
4529.32 59
4529.48 64
4529.63 71
4529.79 77
4529.94 82
4530.10 85
4530.25 85
4530.41 83
4530.56 79
4530.72 75
4530.87 71
4531.03 69
4531.18 69
4531.33 70
4531.49 72
4531.64 73
4531.80 73
4531.95 71
4532.11 68
4532.26 65
4532.42 62
4532.57 61
4532.73 62
4532.88 64
4533.04 68
4533.19 71
4533.35 72
4533.50 71
4533.65 67
4533.81 60
4533.96 52
4534.12 43
4534.27 34
4534.43 27
4534.58 22
4534.74 19
4534.89 17
4535.05 15
4535.20 14
4535.36 11
4535.51 9
4535.67 6
4535.82 4
4535.98 2
4536.13 1
4536.29 1
4536.44 2
4536.59 2
4536.75 2
4536.90 1
4537.06 0
4537.21 0
4537.37 0
4537.52 0
4537.68 0
4537.83 0
4537.99 1
4538.14 4
4538.30 7
4538.45 10
4538.61 13
4538.76 16
4538.92 19
4539.07 22
4539.23 24
4539.38 25
4539.54 26
4539.69 26
4539.84 27
4540.00 28
4540.15 31
4540.31 35
4540.46 41
4540.62 48
4540.77 54
4540.93 58
4541.08 61
4541.24 62
4541.39 61
4541.55 60
4541.70 58
4541.86 56
4542.01 54
4542.17 52
4542.32 49
4542.48 46
4542.63 44
4542.79 41
4542.94 38
4543.10 36
4543.25 34
4543.41 32
4543.56 30
4543.72 28
4543.87 27
4544.03 27
4544.18 27
4544.34 29
4544.49 31
4544.65 34
4544.80 38
4544.95 43
4545.11 49
4545.26 56
4545.42 63
4545.57 69
4545.73 74
4545.88 78
4546.04 81
4546.19 82
4546.35 82
4546.50 81
4546.66 79
4546.81 76
4546.97 72
4547.12 67
4547.28 62
4547.43 58
4547.59 56
4547.74 57
4547.90 60
4548.05 66
4548.21 73
4548.36 81
4548.52 86
4548.67 89
4548.83 89
4548.98 87
4549.14 84
4549.29 80
4549.45 75
4549.60 71
4549.76 68
4549.91 66
4550.07 64
4550.22 65
4550.38 66
4550.53 70
4550.69 76
4550.84 83
4551.00 91
4551.15 98
4551.31 105
4551.46 109
4551.62 109
4551.77 107
4551.93 101
4552.08 93
4552.24 83
4552.39 74
4552.55 66
4552.70 60
4552.86 56
4553.01 55
4553.17 56
4553.32 59
4553.48 62
4553.63 67
4553.79 71
4553.94 75
4554.10 78
4554.25 80
4554.41 81
4554.56 81
4554.72 79
4554.87 77
4555.03 75
4555.18 72
4555.34 70
4555.49 67
4555.65 65
4555.80 63
4555.96 60
4556.11 58
4556.27 56
4556.42 55
4556.58 53
4556.73 52
4556.89 51
4557.04 52
4557.20 54
4557.35 57
4557.51 62
4557.66 68
4557.82 74
4557.97 80
4558.13 84
4558.29 86
4558.44 87
4558.60 86
4558.75 86
4558.91 85
4559.06 85
4559.22 85
4559.37 83
4559.53 81
4559.68 77
4559.84 71
4559.99 64
4560.15 57
4560.30 51
4560.46 46
4560.61 43
4560.77 42
4560.92 44
4561.08 48
4561.23 54
4561.39 61
4561.54 69
4561.70 77
4561.85 84
4562.01 89
4562.16 93
4562.32 96
4562.47 97
4562.63 97
4562.78 95
4562.94 92
4563.10 88
4563.25 83
4563.41 78
4563.56 74
4563.72 73
4563.87 74
4564.03 78
4564.18 85
4564.34 92
4564.49 98
4564.65 102
4564.80 103
4564.96 101
4565.11 99
4565.27 96
4565.42 95
4565.58 97
4565.73 101
4565.89 106
4566.04 112
4566.20 117
4566.35 121
4566.51 122
4566.67 122
4566.82 121
4566.98 120
4567.13 119
4567.29 119
4567.44 119
4567.60 121
4567.75 123
4567.91 125
4568.06 128
4568.22 132
4568.37 136
4568.53 140
4568.68 143
4568.84 145
4568.99 147
4569.15 147
4569.31 145
4569.46 143
4569.62 140
4569.77 135
4569.93 129
4570.08 123
4570.24 116
4570.39 109
4570.55 103
4570.70 99
4570.86 97
4571.01 97
4571.17 98
4571.32 100
4571.48 101
4571.63 102
4571.79 101
4571.95 98
4572.10 95
4572.26 90
4572.41 85
4572.57 80
4572.72 75
4572.88 71
4573.03 67
4573.19 65
4573.34 63
4573.50 62
4573.65 61
4573.81 60
4573.97 59
4574.12 57
4574.28 55
4574.43 51
4574.59 47
4574.74 42
4574.90 37
4575.05 33
4575.21 30
4575.36 27
4575.52 25
4575.67 22
4575.83 18
4575.99 13
4576.14 7
4576.30 1
4576.45 0
4576.61 0
4576.76 0
4576.92 0
4577.07 0
4577.23 0
4577.38 2
4577.54 6
4577.70 7
4577.85 7
4578.01 6
4578.16 5
4578.32 3
4578.47 1
4578.63 1
4578.78 0
4578.94 1
4579.09 1
4579.25 2
4579.41 4
4579.56 6
4579.72 9
4579.87 12
4580.03 14
4580.18 14
4580.34 14
4580.49 11
4580.65 8
4580.80 4
4580.96 1
4581.12 1
4581.27 4
4581.43 9
4581.58 17
4581.74 25
4581.89 33
4582.05 39
4582.20 43
4582.36 43
4582.52 41
4582.67 39
4582.83 36
4582.98 33
4583.14 33
4583.29 34
4583.45 38
4583.60 43
4583.76 49
4583.92 56
4584.07 61
4584.23 66
4584.38 70
4584.54 72
4584.69 71
4584.85 69
4585.00 64
4585.16 57
4585.32 49
4585.47 39
4585.63 29
4585.78 19
4585.94 10
4586.09 3
4586.25 0
4586.40 0
4586.56 0
4586.72 0
4586.87 0
4587.03 0
4587.18 3
4587.34 5
4587.49 5
4587.65 4
4587.80 2
4587.96 0
4588.12 0
4588.27 1
4588.43 5
4588.58 10
4588.74 17
4588.89 25
4589.05 33
4589.21 41
4589.36 49
4589.52 56
4589.67 62
4589.83 66
4589.98 69
4590.14 70
4590.29 70
4590.45 69
4590.61 69
4590.76 70
4590.92 73
4591.07 77
4591.23 81
4591.38 85
4591.54 86
4591.70 85
4591.85 82
4592.01 76
4592.16 70
4592.32 63
4592.47 59
4592.63 56
4592.79 57
4592.94 59
4593.10 63
4593.25 67
4593.41 71
4593.56 75
4593.72 77
4593.88 80
4594.03 84
4594.19 88
4594.34 94
4594.50 99
4594.65 103
4594.81 106
4594.97 106
4595.12 103
4595.28 99
4595.43 93
4595.59 88
4595.74 83
4595.90 80
4596.06 78
4596.21 76
4596.37 75
4596.52 74
4596.68 73
4596.83 73
4596.99 75
4597.15 77
4597.30 81
4597.46 84
4597.61 87
4597.77 89
4597.93 90
4598.08 89
4598.24 88
4598.39 87
4598.55 85
4598.70 85
4598.86 84
4599.02 84
4599.17 84
4599.33 83
4599.48 83
4599.64 82
4599.79 82
4599.95 83
4600.11 84
4600.26 86
4600.42 87
4600.57 88
4600.73 88
4600.89 88
4601.04 87
4601.20 86
4601.35 85
4601.51 85
4601.66 86
4601.82 88
4601.98 91
4602.13 93
4602.29 94
4602.44 94
4602.60 92
4602.76 88
4602.91 83
4603.07 78
4603.22 74
4603.38 73
4603.54 74
4603.69 77
4603.85 80
4604.00 82
4604.16 82
4604.31 79
4604.47 73
4604.63 66
4604.78 59
4604.94 53
4605.09 50
4605.25 50
4605.41 52
4605.56 57
4605.72 63
4605.87 68
4606.03 72
4606.19 75
4606.34 76
4606.50 75
4606.65 75
4606.81 74
4606.97 74
4607.12 76
4607.28 78
4607.43 81
4607.59 83
4607.75 84
4607.90 83
4608.06 80
4608.21 76
4608.37 71
4608.52 67
4608.68 65
4608.84 66
4608.99 70
4609.15 77
4609.30 86
4609.46 97
4609.62 108
4609.77 117
4609.93 125
4610.08 131
4610.24 135
4610.40 137
4610.55 138
4610.71 139
4610.86 141
4611.02 145
4611.18 151
4611.33 159
4611.49 171
4611.64 185
4611.80 201
4611.96 218
4612.11 235
4612.27 251
4612.42 265
4612.58 278
4612.74 289
4612.89 297
4613.05 303
4613.21 306
4613.36 307
4613.52 305
4613.67 302
4613.83 297
4613.99 293
4614.14 290
4614.30 289
4614.45 289
4614.61 291
4614.77 294
4614.92 298
4615.08 304
4615.23 310
4615.39 316
4615.55 322
4615.70 327
4615.86 330
4616.01 332
4616.17 331
4616.33 329
4616.48 324
4616.64 317
4616.79 308
4616.95 297
4617.11 285
4617.26 272
4617.42 260
4617.58 250
4617.73 244
4617.89 243
4618.04 246
4618.20 252
4618.36 261
4618.51 271
4618.67 281
4618.82 289
4618.98 295
4619.14 299
4619.29 298
4619.45 293
4619.61 285
4619.76 272
4619.92 257
4620.07 240
4620.23 225
4620.39 211
4620.54 200
4620.70 192
4620.85 187
4621.01 184
4621.17 183
4621.32 183
4621.48 183
4621.64 185
4621.79 189
4621.95 195
4622.10 203
4622.26 212
4622.42 221
4622.57 229
4622.73 234
4622.88 235
4623.04 233
4623.20 229
4623.35 223
4623.51 217
4623.67 212
4623.82 208
4623.98 207
4624.13 207
4624.29 208
4624.45 210
4624.60 211
4624.76 212
4624.92 213
4625.07 213
4625.23 213
4625.38 213
4625.54 212
4625.70 211
4625.85 209
4626.01 206
4626.17 202
4626.32 196
4626.48 188
4626.63 181
4626.79 174
4626.95 168
4627.10 162
4627.26 158
4627.42 155
4627.57 153
4627.73 152
4627.88 151
4628.04 150
4628.20 150
4628.35 149
4628.51 148
4628.67 146
4628.82 143
4628.98 139
4629.14 136
4629.29 132
4629.45 130
4629.60 129
4629.76 130
4629.92 132
4630.07 134
4630.23 136
4630.39 138
4630.54 138
4630.70 136
4630.85 133
4631.01 129
4631.17 124
4631.32 119
4631.48 114
4631.64 111
4631.79 110
4631.95 109
4632.11 109
4632.26 109
4632.42 109
4632.57 106
4632.73 103
4632.89 98
4633.04 94
4633.20 91
4633.36 89
4633.51 88
4633.67 88
4633.83 89
4633.98 89
4634.14 87
4634.29 85
4634.45 82
4634.61 79
4634.76 77
4634.92 76
4635.08 77
4635.23 80
4635.39 84
4635.55 89
4635.70 94
4635.86 98
4636.02 100
4636.17 100
4636.33 98
4636.48 95
4636.64 91
4636.80 87
4636.95 83
4637.11 81
4637.27 81
4637.42 83
4637.58 85
4637.74 89
4637.89 94
4638.05 98
4638.21 102
4638.36 106
4638.52 109
4638.68 111
4638.83 112
4638.99 113
4639.14 114
4639.30 115
4639.46 117
4639.61 121
4639.77 126
4639.93 133
4640.08 141
4640.24 149
4640.40 155
4640.55 160
4640.71 162
4640.87 161
4641.02 160
4641.18 159
4641.34 159
4641.49 162
4641.65 166
4641.81 173
4641.96 182
4642.12 191
4642.27 201
4642.43 212
4642.59 223
4642.74 235
4642.90 248
4643.06 260
4643.21 271
4643.37 281
4643.53 289
4643.68 294
4643.84 295
4644.00 293
4644.15 289
4644.31 282
4644.47 276
4644.62 270
4644.78 265
4644.94 261
4645.09 259
4645.25 258
4645.41 257
4645.56 257
4645.72 257
4645.88 258
4646.03 261
4646.19 264
4646.35 269
4646.50 274
4646.66 280
4646.82 285
4646.97 289
4647.13 291
4647.29 292
4647.44 290
4647.60 285
4647.75 277
4647.91 267
4648.07 255
4648.22 242
4648.38 229
4648.54 217
4648.69 209
4648.85 204
4649.01 202
4649.16 202
4649.32 204
4649.48 205
4649.63 206
4649.79 204
4649.95 201
4650.10 197
4650.26 192
4650.42 189
4650.57 188
4650.73 188
4650.89 189
4651.04 191
4651.20 193
4651.36 195
4651.51 197
4651.67 199
4651.83 201
4651.98 203
4652.14 206
4652.30 209
4652.45 212
4652.61 214
4652.77 214
4652.92 212
4653.08 209
4653.24 206
4653.40 203
4653.55 200
4653.71 199
4653.87 200
4654.02 202
4654.18 205
4654.34 210
4654.49 215
4654.65 220
4654.81 226
4654.96 233
4655.12 239
4655.28 244
4655.43 249
4655.59 252
4655.75 254
4655.90 254
4656.06 253
4656.22 251
4656.37 248
4656.53 246
4656.69 245
4656.84 245
4657.00 245
4657.16 247
4657.31 247
4657.47 247
4657.63 246
4657.78 243
4657.94 238
4658.10 232
4658.25 224
4658.41 216
4658.57 208
4658.73 200
4658.88 194
4659.04 189
4659.20 185
4659.35 184
4659.51 184
4659.67 184
4659.82 184
4659.98 185
4660.14 184
4660.29 184
4660.45 183
4660.61 183
4660.76 184
4660.92 186
4661.08 188
4661.23 191
4661.39 194
4661.55 196
4661.70 199
4661.86 200
4662.02 202
4662.18 203
4662.33 205
4662.49 206
4662.65 208
4662.80 210
4662.96 212
4663.12 214
4663.27 216
4663.43 216
4663.59 215
4663.74 214
4663.90 211
4664.06 208
4664.22 205
4664.37 202
4664.53 199
4664.69 197
4664.84 194
4665.00 193
4665.16 192
4665.31 192
4665.47 193
4665.63 196
4665.78 201
4665.94 209
4666.10 219
4666.25 229
4666.41 240
4666.57 250
4666.73 260
4666.88 267
4667.04 273
4667.20 278
4667.35 282
4667.51 287
4667.67 292
4667.82 296
4667.98 301
4668.14 307
4668.30 312
4668.45 317
4668.61 323
4668.77 329
4668.92 334
4669.08 339
4669.24 342
4669.39 345
4669.55 346
4669.71 348
4669.87 350
4670.02 352
4670.18 355
4670.34 359
4670.49 363
4670.65 366
4670.81 369
4670.96 372
4671.12 374
4671.28 375
4671.44 376
4671.59 376
4671.75 375
4671.91 372
4672.06 368
4672.22 364
4672.38 359
4672.53 354
4672.69 351
4672.85 348
4673.01 348
4673.16 350
4673.32 354
4673.48 360
4673.63 368
4673.79 377
4673.95 388
4674.10 400
4674.26 414
4674.42 427
4674.58 440
4674.73 453
4674.89 465
4675.05 476
4675.20 485
4675.36 494
4675.52 503
4675.68 512
4675.83 521
4675.99 531
4676.15 541
4676.30 551
4676.46 562
4676.62 572
4676.78 584
4676.93 596
4677.09 610
4677.25 625
4677.40 642
4677.56 660
4677.72 680
4677.88 700
4678.03 720
4678.19 742
4678.35 764
4678.50 788
4678.66 812
4678.82 836
4678.98 860
4679.13 884
4679.29 907
4679.45 932
4679.60 959
4679.76 989
4679.92 1023
4680.08 1063
4680.23 1106
4680.39 1150
4680.55 1194
4680.70 1236
4680.86 1273
4681.02 1305
4681.18 1333
4681.33 1358
4681.49 1384
4681.65 1412
4681.80 1445
4681.96 1482
4682.12 1525
4682.28 1570
4682.43 1617
4682.59 1664
4682.75 1709
4682.90 1752
4683.06 1793
4683.22 1832
4683.38 1868
4683.53 1903
4683.69 1935
4683.85 1963
4684.01 1987
4684.16 2006
4684.32 2021
4684.48 2033
4684.63 2044
4684.79 2054
4684.95 2065
4685.11 2075
4685.26 2087
4685.42 2098
4685.58 2109
4685.74 2118
4685.89 2127
4686.05 2135
4686.21 2141
4686.36 2145
4686.52 2146
4686.68 2144
4686.84 2138
4686.99 2128
4687.15 2114
4687.31 2097
4687.47 2077
4687.62 2055
4687.78 2031
4687.94 2006
4688.09 1981
4688.25 1956
4688.41 1930
4688.57 1903
4688.72 1874
4688.88 1843
4689.04 1807
4689.20 1769
4689.35 1728
4689.51 1687
4689.67 1647
4689.82 1610
4689.98 1576
4690.14 1547
4690.30 1520
4690.45 1495
4690.61 1470
4690.77 1442
4690.93 1412
4691.08 1379
4691.24 1344
4691.40 1308
4691.56 1271
4691.71 1235
4691.87 1199
4692.03 1164
4692.18 1128
4692.34 1092
4692.50 1058
4692.66 1025
4692.81 997
4692.97 972
4693.13 952
4693.29 936
4693.44 922
4693.60 909
4693.76 895
4693.92 879
4694.07 861
4694.23 841
4694.39 819
4694.55 798
4694.70 777
4694.86 758
4695.02 741
4695.18 726
4695.33 713
4695.49 702
4695.65 691
4695.81 679
4695.96 666
4696.12 651
4696.28 633
4696.43 614
4696.59 593
4696.75 571
4696.91 549
4697.06 528
4697.22 507
4697.38 488
4697.54 471
4697.69 456
4697.85 443
4698.01 432
4698.17 424
4698.32 417
4698.48 413
4698.64 410
4698.80 409
4698.95 407
4699.11 406
4699.27 405
4699.43 403
4699.58 398
4699.74 392
4699.90 384
4700.06 373
4700.21 361
4700.37 348
4700.53 334
4700.69 320
4700.84 308
4701.00 296
4701.16 286
4701.32 276
4701.47 266
4701.63 255
4701.79 245
4701.95 234
4702.10 224
4702.26 216
4702.42 210
4702.58 206
4702.73 204
4702.89 203
4703.05 202
4703.21 200
4703.36 195
4703.52 187
4703.68 178
4703.84 167
4703.99 156
4704.15 147
4704.31 140
4704.47 135
4704.63 131
4704.78 128
4704.94 124
4705.10 119
4705.26 113
4705.41 105
4705.57 98
4705.73 91
4705.89 87
4706.04 86
4706.20 88
4706.36 92
4706.52 99
4706.67 107
4706.83 115
4706.99 121
4707.15 125
4707.30 128
4707.46 128
4707.62 128
4707.78 128
4707.93 127
4708.09 126
4708.25 124
4708.41 122
4708.57 118
4708.72 113
4708.88 108
4709.04 103
4709.20 98
4709.35 92
4709.51 85
4709.67 76
4709.83 65
4709.98 53
4710.14 39
4710.30 26
4710.46 15
4710.62 7
4710.77 2
4710.93 0
4711.09 0
4711.25 0
4711.40 0
4711.56 0
4711.72 0
4711.88 0
4712.03 0
4712.19 0
4712.35 1
4712.51 3
4712.67 6
4712.82 7
4712.98 7
4713.14 7
4713.30 7
4713.45 7
4713.61 8
4713.77 9
4713.93 10
4714.08 12
4714.24 14
4714.40 17
4714.56 21
4714.72 27
4714.87 34
4715.03 41
4715.19 48
4715.35 53
4715.50 56
4715.66 57
4715.82 54
4715.98 49
4716.14 42
4716.29 34
4716.45 26
4716.61 18
4716.77 10
4716.92 4
4717.08 0
4717.24 0
4717.40 0
4717.56 0
4717.71 2
4717.87 7
4718.03 14
4718.19 20
4718.34 26
4718.50 31
4718.66 35
4718.82 39
4718.98 42
4719.13 43
4719.29 44
4719.45 42
4719.61 39
4719.76 36
4719.92 32
4720.08 29
4720.24 27
4720.40 26
4720.55 26
4720.71 25
4720.87 23
4721.03 20
4721.19 17
4721.34 12
4721.50 9
4721.66 8
4721.82 10
4721.97 15
4722.13 23
4722.29 35
4722.45 48
4722.61 61
4722.76 73
4722.92 84
4723.08 93
4723.24 100
4723.40 106
4723.55 110
4723.71 112
4723.87 113
4724.03 111
4724.18 108
4724.34 102
4724.50 95
4724.66 88
4724.82 79
4724.97 71
4725.13 64
4725.29 56
4725.45 49
4725.61 42
4725.76 37
4725.92 33
4726.08 30
4726.24 30
4726.40 31
4726.55 33
4726.71 37
4726.87 40
4727.03 42
4727.19 44
4727.34 45
4727.50 45
4727.66 44
4727.82 42
4727.98 39
4728.13 35
4728.29 30
4728.45 26
4728.61 21
4728.77 18
4728.92 16
4729.08 17
4729.24 19
4729.40 24
4729.56 31
4729.71 38
4729.87 46
4730.03 53
4730.19 59
4730.35 64
4730.50 67
4730.66 70
4730.82 71
4730.98 71
4731.14 71
4731.29 69
4731.45 67
4731.61 64
4731.77 61
4731.93 58
4732.08 56
4732.24 54
4732.40 53
4732.56 51
4732.72 48
4732.87 43
4733.03 37
4733.19 30
4733.35 24
4733.51 19
4733.66 16
4733.82 16
4733.98 19
4734.14 23
4734.30 26
4734.45 28
4734.61 28
4734.77 25
4734.93 20
4735.09 15
4735.24 11
4735.40 10
4735.56 11
4735.72 14
4735.88 19
4736.03 24
4736.19 27
4736.35 28
4736.51 27
4736.67 23
4736.83 17
4736.98 11
4737.14 5
4737.30 0
4737.46 0
4737.62 0
4737.77 0
4737.93 0
4738.09 0
4738.25 0
4738.41 0
4738.56 0
4738.72 7
4738.88 17
4739.04 29
4739.20 42
4739.36 56
4739.51 68
4739.67 79
4739.83 88
4739.99 95
4740.15 100
4740.30 102
4740.46 102
4740.62 101
4740.78 97
4740.94 91
4741.10 83
4741.25 74
4741.41 63
4741.57 53
4741.73 43
4741.89 35
4742.04 29
4742.20 27
4742.36 27
4742.52 29
4742.68 32
4742.84 35
4742.99 38
4743.15 41
4743.31 43
4743.47 46
4743.63 48
4743.78 51
4743.94 54
4744.10 57
4744.26 60
4744.42 63
4744.58 66
4744.73 68
4744.89 69
4745.05 71
4745.21 71
4745.37 72
4745.53 72
4745.68 72
4745.84 70
4746.00 67
4746.16 63
4746.32 58
4746.48 53
4746.63 47
4746.79 43
4746.95 39
4747.11 38
4747.27 39
4747.42 41
4747.58 45
4747.74 50
4747.90 56
4748.06 61
4748.22 66
4748.37 70
4748.53 73
4748.69 75
4748.85 76
4749.01 77
4749.17 75
4749.32 73
4749.48 69
4749.64 65
4749.80 59
4749.96 54
4750.12 48
4750.27 42
4750.43 36
4750.59 29
4750.75 24
4750.91 19
4751.07 15
4751.22 14
4751.38 16
4751.54 20
4751.70 26
4751.86 34
4752.02 43
4752.17 51
4752.33 59
4752.49 66
4752.65 71
4752.81 76
4752.97 79
4753.12 82
4753.28 84
4753.44 87
4753.60 90
4753.76 92
4753.92 95
4754.08 98
4754.23 101
4754.39 103
4754.55 104
4754.71 104
4754.87 103
4755.03 100
4755.18 96
4755.34 93
4755.50 89
4755.66 86
4755.82 85
4755.98 85
4756.13 86
4756.29 88
4756.45 90
4756.61 90
4756.77 89
4756.93 87
4757.09 83
4757.24 78
4757.40 73
4757.56 69
4757.72 65
4757.88 63
4758.04 61
4758.19 60
4758.35 59
4758.51 59
4758.67 58
4758.83 58
4758.99 57
4759.15 57
4759.30 57
4759.46 57
4759.62 56
4759.78 55
4759.94 53
4760.10 50
4760.25 45
4760.41 38
4760.57 30
4760.73 23
4760.89 17
4761.05 14
4761.21 15
4761.36 19
4761.52 26
4761.68 33
4761.84 39
4762.00 42
4762.16 42
4762.32 38
4762.47 31
4762.63 23
4762.79 16
4762.95 12
4763.11 13
4763.27 17
4763.43 25
4763.58 34
4763.74 42
4763.90 48
4764.06 51
4764.22 51
4764.38 48
4764.54 44
4764.69 41
4764.85 40
4765.01 40
4765.17 41
4765.33 44
4765.49 46
4765.65 47
4765.80 47
4765.96 45
4766.12 43
4766.28 40
4766.44 37
4766.60 35
4766.76 33
4766.91 32
4767.07 32
4767.23 31
4767.39 29
4767.55 26
4767.71 24
4767.87 21
4768.02 19
4768.18 17
4768.34 18
4768.50 20
4768.66 24
4768.82 28
4768.98 31
4769.13 32
4769.29 32
4769.45 28
4769.61 22
4769.77 14
4769.93 5
4770.09 0
4770.25 0
4770.40 0
4770.56 0
4770.72 0
4770.88 0
4771.04 0
4771.20 0
4771.36 3
4771.51 13
4771.67 23
4771.83 32
4771.99 40
4772.15 46
4772.31 51
4772.47 55
4772.63 60
4772.78 66
4772.94 72
4773.10 78
4773.26 84
4773.42 89
4773.58 94
4773.74 98
4773.90 100
4774.05 100
4774.21 99
4774.37 96
4774.53 92
4774.69 87
4774.85 84
4775.01 82
4775.17 82
4775.32 85
4775.48 88
4775.64 92
4775.80 94
4775.96 95
4776.12 96
4776.28 96
4776.44 97
4776.59 100
4776.75 105
4776.91 112
4777.07 119
4777.23 125
4777.39 130
4777.55 132
4777.71 131
4777.86 129
4778.02 125
4778.18 120
4778.34 115
4778.50 109
4778.66 102
4778.82 96
4778.98 89
4779.13 83
4779.29 79
4779.45 78
4779.61 79
4779.77 81
4779.93 84
4780.09 86
4780.25 86
4780.41 84
4780.56 80
4780.72 76
4780.88 73
4781.04 73
4781.20 76
4781.36 83
4781.52 92
4781.68 102
4781.84 112
4781.99 121
4782.15 128
4782.31 134
4782.47 139
4782.63 143
4782.79 149
4782.95 156
4783.11 165
4783.27 177
4783.42 192
4783.58 207
4783.74 223
4783.90 238
4784.06 251
4784.22 262
4784.38 270
4784.54 276
4784.70 282
4784.85 286
4785.01 292
4785.17 298
4785.33 306
4785.49 315
4785.65 323
4785.81 331
4785.97 338
4786.13 343
4786.28 347
4786.44 350
4786.60 353
4786.76 356
4786.92 359
4787.08 362
4787.24 362
4787.40 361
4787.56 358
4787.71 353
4787.87 347
4788.03 339
4788.19 332
4788.35 326
4788.51 324
4788.67 325
4788.83 328
4788.99 334
4789.15 341
4789.30 346
4789.46 348
4789.62 347
4789.78 343
4789.94 337
4790.10 331
4790.26 327
4790.42 324
4790.58 324
4790.74 325
4790.89 326
4791.05 325
4791.21 323
4791.37 318
4791.53 313
4791.69 308
4791.85 305
4792.01 303
4792.17 302
4792.33 302
4792.48 302
4792.64 301
4792.80 298
4792.96 294
4793.12 287
4793.28 280
4793.44 272
4793.60 264
4793.76 257
4793.92 251
4794.08 247
4794.23 243
4794.39 240
4794.55 238
4794.71 237
4794.87 238
4795.03 240
4795.19 244
4795.35 247
4795.51 252
4795.67 255
4795.82 258
4795.98 260
4796.14 260
4796.30 260
4796.46 259
4796.62 258
4796.78 258
4796.94 256
4797.10 254
4797.26 251
4797.42 247
4797.58 241
4797.73 236
4797.89 230
4798.05 223
4798.21 217
4798.37 211
4798.53 205
4798.69 198
4798.85 192
4799.01 186
4799.17 180
4799.33 176
4799.48 172
4799.64 168
4799.80 164
4799.96 160
4800.12 156
4800.28 151
4800.44 147
4800.60 143
4800.76 141
4800.92 140
4801.08 139
4801.24 140
4801.39 142
4801.55 143
4801.71 145
4801.87 148
4802.03 152
4802.19 156
4802.35 161
4802.51 166
4802.67 171
4802.83 174
4802.99 176
4803.15 176
4803.30 175
4803.46 173
4803.62 170
4803.78 167
4803.94 165
4804.10 164
4804.26 162
4804.42 161
4804.58 159
4804.74 155
4804.90 150
4805.06 144
4805.22 138
4805.37 131
4805.53 125
4805.69 120
4805.85 117
4806.01 114
4806.17 112
4806.33 111
4806.49 111
4806.65 113
4806.81 115
4806.97 117
4807.13 119
4807.29 120
4807.45 120
4807.60 118
4807.76 116
4807.92 114
4808.08 114
4808.24 115
4808.40 118
4808.56 121
4808.72 125
4808.88 129
4809.04 131
4809.20 132
4809.36 131
4809.52 129
4809.68 126
4809.83 124
4809.99 122
4810.15 122
4810.31 122
4810.47 123
4810.63 124
4810.79 124
4810.95 122
4811.11 119
4811.27 115
4811.43 110
4811.59 106
4811.75 104
4811.91 104
4812.07 107
4812.23 111
4812.38 115
4812.54 120
4812.70 124
4812.86 126
4813.02 127
4813.18 128
4813.34 128
4813.50 129
4813.66 130
4813.82 132
4813.98 133
4814.14 132
4814.30 129
4814.46 125
4814.62 118
4814.78 111
4814.93 105
4815.09 101
4815.25 99
4815.41 101
4815.57 106
4815.73 113
4815.89 122
4816.05 132
4816.21 143
4816.37 153
4816.53 163
4816.69 171
4816.85 178
4817.01 183
4817.17 186
4817.33 188
4817.49 189
4817.64 189
4817.80 189
4817.96 188
4818.12 188
4818.28 187
4818.44 188
4818.60 189
4818.76 191
4818.92 195
4819.08 198
4819.24 202
4819.40 206
4819.56 208
4819.72 208
4819.88 206
4820.04 202
4820.20 196
4820.36 189
4820.52 183
4820.67 176
4820.83 171
4820.99 168
4821.15 166
4821.31 164
4821.47 162
4821.63 159
4821.79 156
4821.95 152
4822.11 147
4822.27 143
4822.43 140
4822.59 139
4822.75 139
4822.91 140
4823.07 142
4823.23 143
4823.39 142
4823.55 140
4823.71 136
4823.87 131
4824.02 127
4824.18 124
4824.34 123
4824.50 125
4824.66 130
4824.82 137
4824.98 145
4825.14 154
4825.30 163
4825.46 172
4825.62 179
4825.78 184
4825.94 189
4826.10 192
4826.26 195
4826.42 198
4826.58 201
4826.74 206
4826.90 211
4827.06 217
4827.22 223
4827.38 227
4827.54 230
4827.70 232
4827.85 233
4828.01 233
4828.17 233
4828.33 234
4828.49 235
4828.65 238
4828.81 242
4828.97 249
4829.13 258
4829.29 270
4829.45 285
4829.61 303
4829.77 323
4829.93 343
4830.09 363
4830.25 381
4830.41 396
4830.57 409
4830.73 419
4830.89 428
4831.05 438
4831.21 450
4831.37 466
4831.53 486
4831.69 509
4831.85 534
4832.01 558
4832.17 581
4832.33 601
4832.48 616
4832.64 628
4832.80 637
4832.96 642
4833.12 646
4833.28 647
4833.44 647
4833.60 645
4833.76 641
4833.92 636
4834.08 630
4834.24 624
4834.40 618
4834.56 613
4834.72 607
4834.88 603
4835.04 598
4835.20 593
4835.36 587
4835.52 581
4835.68 575
4835.84 569
4836.00 563
4836.16 556
4836.32 550
4836.48 543
4836.64 536
4836.80 528
4836.96 519
4837.12 508
4837.28 496
4837.44 482
4837.60 466
4837.76 450
4837.92 433
4838.08 415
4838.24 399
4838.40 384
4838.56 370
4838.71 358
4838.87 347
4839.03 335
4839.19 324
4839.35 312
4839.51 299
4839.67 287
4839.83 277
4839.99 267
4840.15 258
4840.31 249
4840.47 240
4840.63 232
4840.79 223
4840.95 216
4841.11 210
4841.27 206
4841.43 203
4841.59 202
4841.75 200
4841.91 197
4842.07 193
4842.23 187
4842.39 179
4842.55 170
4842.71 161
4842.87 153
4843.03 144
4843.19 135
4843.35 126
4843.51 117
4843.67 109
4843.83 102
4843.99 97
4844.15 94
4844.31 94
4844.47 96
4844.63 100
4844.79 104
4844.95 108
4845.11 111
4845.27 113
4845.43 114
4845.59 114
4845.75 113
4845.91 111
4846.07 109
4846.23 107
4846.39 106
4846.55 105
4846.71 105
4846.87 107
4847.03 111
4847.19 115
4847.35 121
4847.51 128
4847.67 136
4847.83 144
4847.99 153
4848.15 160
4848.31 166
4848.47 169
4848.63 169
4848.79 166
4848.95 160
4849.11 153
4849.27 145
4849.43 137
4849.59 129
4849.75 122
4849.91 116
4850.07 110
4850.23 104
4850.39 98
4850.55 93
4850.71 88
4850.87 85
4851.03 82
4851.19 80
4851.35 79
4851.51 80
4851.67 83
4851.83 89
4851.99 97
4852.15 107
4852.31 118
4852.47 129
4852.63 136
4852.79 139
4852.95 137
4853.11 132
4853.27 123
4853.43 114
4853.59 104
4853.75 97
4853.91 91
4854.07 87
4854.23 83
4854.39 79
4854.55 75
4854.71 71
4854.87 67
4855.03 64
4855.19 61
4855.35 60
4855.51 60
4855.67 61
4855.83 63
4855.99 65
4856.15 67
4856.31 69
4856.47 71
4856.63 72
4856.79 72
4856.95 70
4857.11 66
4857.27 61
4857.43 54
4857.59 48
4857.75 43
4857.91 38
4858.07 35
4858.23 33
4858.39 32
4858.55 31
4858.71 31
4858.87 31
4859.03 31
4859.19 31
4859.35 32
4859.51 33
4859.67 35
4859.83 37
4859.99 41
4860.15 46
4860.31 51
4860.47 56
4860.63 62
4860.79 68
4860.95 74
4861.11 80
4861.27 86
4861.43 93
4861.59 99
4861.75 105
4861.91 110
4862.07 114
4862.23 118
4862.39 121
4862.55 122
4862.71 122
4862.87 120
4863.03 114
4863.19 106
4863.35 94
4863.51 80
4863.68 65
4863.84 51
4864.00 39
4864.16 32
4864.32 29
4864.48 31
4864.64 37
4864.80 45
4864.96 55
4865.12 65
4865.28 74
4865.44 81
4865.60 86
4865.76 90
4865.92 94
4866.08 99
4866.24 105
4866.40 112
4866.56 118
4866.72 122
4866.88 123
4867.04 120
4867.20 115
4867.36 106
4867.52 97
4867.68 88
4867.84 82
4868.00 80
4868.16 81
4868.32 85
4868.48 91
4868.64 98
4868.80 105
4868.96 108
4869.12 109
4869.28 107
4869.44 101
4869.60 94
4869.76 86
4869.93 79
4870.09 73
4870.25 69
4870.41 66
4870.57 66
4870.73 68
4870.89 70
4871.05 73
4871.21 75
4871.37 76
4871.53 76
4871.69 74
4871.85 71
4872.01 68
4872.17 64
4872.33 62
4872.49 62
4872.65 64
4872.81 68
4872.97 74
4873.13 80
4873.29 85
4873.45 87
4873.61 85
4873.77 80
4873.93 70
4874.09 58
4874.25 45
4874.41 31
4874.58 18
4874.74 9
4874.90 2
4875.06 0
4875.22 2
4875.38 8
4875.54 16
4875.70 26
4875.86 35
4876.02 42
4876.18 45
4876.34 44
4876.50 40
4876.66 32
4876.82 23
4876.98 14
4877.14 6
4877.30 2
4877.46 0
4877.62 2
4877.78 7
4877.94 13
4878.10 20
4878.26 27
4878.43 33
4878.59 38
4878.75 41
4878.91 43
4879.07 42
4879.23 39
4879.39 33
4879.55 25
4879.71 17
4879.87 9
4880.03 3
4880.19 0
4880.35 0
4880.51 3
4880.67 7
4880.83 11
4880.99 15
4881.15 16
4881.31 15
4881.47 12
4881.63 8
4881.80 4
4881.96 0
4882.12 0
4882.28 0
4882.44 0
4882.60 0
4882.76 0
4882.92 0
4883.08 0
4883.24 0
4883.40 6
4883.56 16
4883.72 28
4883.88 41
4884.04 53
4884.20 63
4884.36 71
4884.52 75
4884.68 76
4884.85 73
4885.01 69
4885.17 63
4885.33 57
4885.49 52
4885.65 49
4885.81 47
4885.97 48
4886.13 50
4886.29 54
4886.45 59
4886.61 66
4886.77 73
4886.93 80
4887.09 87
4887.25 93
4887.41 99
4887.57 103
4887.74 107
4887.90 110
4888.06 114
4888.22 118
4888.38 123
4888.54 128
4888.70 134
4888.86 140
4889.02 145
4889.18 149
4889.34 152
4889.50 155
4889.66 156
4889.82 156
4889.98 156
4890.14 155
4890.31 156
4890.47 158
4890.63 162
4890.79 168
4890.95 175
4891.11 183
4891.27 190
4891.43 196
4891.59 199
4891.75 200
4891.91 199
4892.07 198
4892.23 196
4892.39 194
4892.55 191
4892.72 189
4892.88 187
4893.04 184
4893.20 183
4893.36 184
4893.52 186
4893.68 189
4893.84 194
4894.00 199
4894.16 205
4894.32 211
4894.48 216
4894.64 222
4894.80 227
4894.97 233
4895.13 237
4895.29 240
4895.45 241
4895.61 240
4895.77 237
4895.93 232
4896.09 225
4896.25 217
4896.41 208
4896.57 198
4896.73 188
4896.89 177
4897.05 166
4897.22 155
4897.38 146
4897.54 137
4897.70 130
4897.86 126
4898.02 123
4898.18 123
4898.34 125
4898.50 129
4898.66 135
4898.82 141
4898.98 147
4899.14 152
4899.31 156
4899.47 159
4899.63 159
4899.79 158
4899.95 156
4900.11 155
4900.27 155
4900.43 156
4900.59 159
4900.75 163
4900.91 168
4901.07 172
4901.24 176
4901.40 178
4901.56 178
4901.72 176
4901.88 173
4902.04 169
4902.20 164
4902.36 159
4902.52 154
4902.68 150
4902.84 147
4903.00 144
4903.17 142
4903.33 141
4903.49 140
4903.65 139
4903.81 137
4903.97 134
4904.13 130
4904.29 125
4904.45 119
4904.61 113
4904.77 108
4904.93 103
4905.10 99
4905.26 96
4905.42 93
4905.58 92
4905.74 91
4905.90 91
4906.06 91
4906.22 93
4906.38 94
4906.54 96
4906.70 96
4906.87 96
[truncated: 720,035 more chars]
