# Supplementary material for: Methylobacterium Species Promoting Rice and Barley Growth and Interaction Specificity Revealed with Whole-Cell Matrix-Assisted Laser Desorption / Ionization-Time-of-Flight Mass Spectrometry (MALDI-TOF/MS) Analysis
Source: PLoS One. 2015 Jun 8;10(6):e0129509. doi: 10.1371/journal.pone.0129509 (PMC4460032; doi:10.1371/journal.pone.0129509)
Supplement: S2 Data — (ZIP) [file pone.0129509.s002.zip › Supplementary data 2 (ms from inoculated rice)/22A-6.txt]

771.82 0
771.88 0
771.95 0
772.01 0
772.08 0
772.14 0
772.20 0
772.27 0
772.33 0
772.40 0
772.46 0
772.52 0
772.59 0
772.65 0
772.72 0
772.78 0
772.84 0
772.91 0
772.97 0
773.04 0
773.10 0
773.17 0
773.23 0
773.29 0
773.36 0
773.42 0
773.49 0
773.55 0
773.61 0
773.68 0
773.74 0
773.81 0
773.87 0
773.93 0
774.00 0
774.06 0
774.13 0
774.19 0
774.25 0
774.32 0
774.38 0
774.45 0
774.51 0
774.57 0
774.64 0
774.70 0
774.77 0
774.83 0
774.90 0
774.96 0
775.02 0
775.09 0
775.15 0
775.22 0
775.28 0
775.34 0
775.41 0
775.47 0
775.54 0
775.60 0
775.66 0
775.73 0
775.79 0
775.86 0
775.92 0
775.99 0
776.05 0
776.11 0
776.18 0
776.24 0
776.31 0
776.37 0
776.43 0
776.50 0
776.56 0
776.63 0
776.69 0
776.76 0
776.82 0
776.88 0
776.95 0
777.01 0
777.08 0
777.14 0
777.21 0
777.27 0
777.33 0
777.40 0
777.46 0
777.53 0
777.59 0
777.65 0
777.72 0
777.78 0
777.85 0
777.91 0
777.98 0
778.04 0
778.10 0
778.17 0
778.23 0
778.30 0
778.36 0
778.43 0
778.49 0
778.55 0
778.62 0
778.68 0
778.75 0
778.81 0
778.88 0
778.94 0
779.00 0
779.07 0
779.13 0
779.20 0
779.26 0
779.33 0
779.39 0
779.45 0
779.52 0
779.58 0
779.65 0
779.71 0
779.78 0
779.84 0
779.90 0
779.97 0
780.03 0
780.10 0
780.16 0
780.23 0
780.29 0
780.35 0
780.42 0
780.48 0
780.55 0
780.61 0
780.68 0
780.74 0
780.81 0
780.87 0
780.93 0
781.00 0
781.06 0
781.13 0
781.19 0
781.26 0
781.32 0
781.38 0
781.45 0
781.51 0
781.58 0
781.64 0
781.71 0
781.77 0
781.84 0
781.90 0
781.96 0
782.03 0
782.09 0
782.16 0
782.22 0
782.29 0
782.35 0
782.41 0
782.48 0
782.54 0
782.61 0
782.67 0
782.74 0
782.80 0
782.87 0
782.93 0
782.99 0
783.06 0
783.12 0
783.19 0
783.25 0
783.32 0
783.38 0
783.45 0
783.51 0
783.58 0
783.64 0
783.70 0
783.77 0
783.83 0
783.90 0
783.96 0
784.03 0
784.09 0
784.16 0
784.22 0
784.28 0
784.35 0
784.41 0
784.48 0
784.54 0
784.61 0
784.67 0
784.74 0
784.80 0
784.87 0
784.93 0
784.99 0
785.06 0
785.12 0
785.19 0
785.25 0
785.32 0
785.38 0
785.45 0
785.51 0
785.58 0
785.64 0
785.70 0
785.77 0
785.83 0
785.90 0
785.96 0
786.03 0
786.09 0
786.16 0
786.22 0
786.29 0
786.35 0
786.41 0
786.48 0
786.54 0
786.61 0
786.67 0
786.74 0
786.80 0
786.87 0
786.93 0
787.00 0
787.06 0
787.13 0
787.19 0
787.25 0
787.32 0
787.38 0
787.45 0
787.51 0
787.58 0
787.64 0
787.71 0
787.77 0
787.84 0
787.90 0
787.97 0
788.03 0
788.09 0
788.16 0
788.22 0
788.29 0
788.35 0
788.42 0
788.48 0
788.55 0
788.61 0
788.68 0
788.74 0
788.81 0
788.87 0
788.94 0
789.00 0
789.06 0
789.13 0
789.19 0
789.26 0
789.32 0
789.39 0
789.45 0
789.52 0
789.58 0
789.65 0
789.71 0
789.78 0
789.84 0
789.91 0
789.97 0
790.04 0
790.10 0
790.17 0
790.23 0
790.29 0
790.36 0
790.42 0
790.49 0
790.55 0
790.62 0
790.68 0
790.75 0
790.81 0
790.88 0
790.94 0
791.01 0
791.07 0
791.14 0
791.20 0
791.27 0
791.33 0
791.40 0
791.46 0
791.53 0
791.59 0
791.65 0
791.72 0
791.78 0
791.85 0
791.91 0
791.98 0
792.04 0
792.11 0
792.17 0
792.24 0
792.30 0
792.37 0
792.43 0
792.50 0
792.56 0
792.63 0
792.69 0
792.76 0
792.82 0
792.89 0
792.95 0
793.02 0
793.08 0
793.15 0
793.21 0
793.28 0
793.34 0
793.41 0
793.47 0
793.54 0
793.60 0
793.67 0
793.73 0
793.79 0
793.86 0
793.92 0
793.99 0
794.05 0
794.12 0
794.18 0
794.25 0
794.31 0
794.38 0
794.44 0
794.51 0
794.57 0
794.64 0
794.70 0
794.77 0
794.83 0
794.90 0
794.96 0
795.03 0
795.09 0
795.16 0
795.22 0
795.29 0
795.35 0
795.42 0
795.48 0
795.55 0
795.61 0
795.68 0
795.74 0
795.81 0
795.87 0
795.94 0
796.00 0
796.07 0
796.13 0
796.20 0
796.26 0
796.33 0
796.39 0
796.46 0
796.52 0
796.59 0
796.65 0
796.72 0
796.78 0
796.85 0
796.91 0
796.98 0
797.04 0
797.11 0
797.17 0
797.24 0
797.30 0
797.37 0
797.43 0
797.50 0
797.56 0
797.63 0
797.69 0
797.76 0
797.82 0
797.89 0
797.95 0
798.02 0
798.08 0
798.15 0
798.21 0
798.28 0
798.34 0
798.41 0
798.47 0
798.54 0
798.60 0
798.67 0
798.73 0
798.80 0
798.86 0
798.93 0
798.99 0
799.06 0
799.12 0
799.19 0
799.26 0
799.32 0
799.39 0
799.45 0
799.52 0
799.58 0
799.65 0
799.71 0
799.78 0
799.84 0
799.91 0
799.97 0
800.04 0
800.10 0
800.17 0
800.23 0
800.30 0
800.36 0
800.43 0
800.49 0
800.56 0
800.62 0
800.69 0
800.75 0
800.82 0
800.88 0
800.95 0
801.01 0
801.08 0
801.14 0
801.21 0
801.27 0
801.34 0
801.41 0
801.47 0
801.54 0
801.60 0
801.67 0
801.73 0
801.80 0
801.86 0
801.93 0
801.99 0
802.06 0
802.12 0
802.19 0
802.25 0
802.32 0
802.38 0
802.45 0
802.51 0
802.58 0
802.64 0
802.71 0
802.78 0
802.84 0
802.91 0
802.97 0
803.04 0
803.10 0
803.17 0
803.23 0
803.30 0
803.36 0
803.43 0
803.49 0
803.56 0
803.62 0
803.69 0
803.75 0
803.82 0
803.88 0
803.95 0
804.02 0
804.08 0
804.15 0
804.21 0
804.28 0
804.34 0
804.41 0
804.47 0
804.54 0
804.60 0
804.67 0
804.73 0
804.80 0
804.86 0
804.93 0
805.00 0
805.06 0
805.13 0
805.19 0
805.26 0
805.32 0
805.39 0
805.45 0
805.52 0
805.58 0
805.65 0
805.71 0
805.78 0
805.85 0
805.91 0
805.98 0
806.04 0
806.11 0
806.17 0
806.24 0
806.30 0
806.37 0
806.43 0
806.50 0
806.56 0
806.63 0
806.70 0
806.76 0
806.83 1
806.89 2
806.96 2
807.02 3
807.09 3
807.15 3
807.22 3
807.28 2
807.35 2
807.42 1
807.48 0
807.55 0
807.61 0
807.68 0
807.74 0
807.81 0
807.87 0
807.94 0
808.00 0
808.07 0
808.14 0
808.20 0
808.27 0
808.33 0
808.40 0
808.46 0
808.53 0
808.59 0
808.66 1
808.72 1
808.79 2
808.86 3
808.92 3
808.99 3
809.05 3
809.12 3
809.18 2
809.25 1
809.31 1
809.38 1
809.45 0
809.51 0
809.58 0
809.64 0
809.71 0
809.77 0
809.84 0
809.90 0
809.97 0
810.03 1
810.10 1
810.17 0
810.23 0
810.30 0
810.36 0
810.43 0
810.49 0
810.56 0
810.63 0
810.69 0
810.76 0
810.82 0
810.89 0
810.95 0
811.02 0
811.08 0
811.15 0
811.22 0
811.28 0
811.35 0
811.41 1
811.48 1
811.54 1
811.61 1
811.67 1
811.74 1
811.81 1
811.87 1
811.94 1
812.00 1
812.07 1
812.13 0
812.20 0
812.27 0
812.33 0
812.40 0
812.46 0
812.53 0
812.59 0
812.66 0
812.72 0
812.79 0
812.86 0
812.92 0
812.99 0
813.05 0
813.12 0
813.18 0
813.25 0
813.32 0
813.38 0
813.45 0
813.51 0
813.58 0
813.64 0
813.71 0
813.78 1
813.84 1
813.91 1
813.97 1
814.04 1
814.10 1
814.17 1
814.24 1
814.30 1
814.37 1
814.43 1
814.50 1
814.56 1
814.63 1
814.70 0
814.76 0
814.83 0
814.89 0
814.96 0
815.02 0
815.09 0
815.16 0
815.22 0
815.29 0
815.35 0
815.42 0
815.48 0
815.55 0
815.62 0
815.68 0
815.75 0
815.81 0
815.88 0
815.95 0
816.01 0
816.08 1
816.14 1
816.21 1
816.27 1
816.34 1
816.41 1
816.47 1
816.54 0
816.60 0
816.67 0
816.73 0
816.80 0
816.87 0
816.93 0
817.00 1
817.06 1
817.13 1
817.20 1
817.26 0
817.33 0
817.39 0
817.46 0
817.52 0
817.59 0
817.66 0
817.72 0
817.79 0
817.85 0
817.92 0
817.99 0
818.05 0
818.12 0
818.18 0
818.25 0
818.32 0
818.38 0
818.45 0
818.51 0
818.58 0
818.64 0
818.71 0
818.78 0
818.84 0
818.91 0
818.97 0
819.04 1
819.11 1
819.17 1
819.24 1
819.30 0
819.37 0
819.44 0
819.50 0
819.57 0
819.63 0
819.70 0
819.77 0
819.83 0
819.90 1
819.96 1
820.03 1
820.10 1
820.16 1
820.23 1
820.29 0
820.36 0
820.43 0
820.49 0
820.56 0
820.62 0
820.69 0
820.75 0
820.82 0
820.89 0
820.95 0
821.02 0
821.08 0
821.15 0
821.22 0
821.28 0
821.35 0
821.41 0
821.48 0
821.55 0
821.61 0
821.68 0
821.74 0
821.81 0
821.88 0
821.94 0
822.01 0
822.08 0
822.14 0
822.21 0
822.27 0
822.34 0
822.41 0
822.47 0
822.54 0
822.60 0
822.67 0
822.74 0
822.80 0
822.87 0
822.93 0
823.00 0
823.07 0
823.13 0
823.20 0
823.26 0
823.33 0
823.40 0
823.46 0
823.53 0
823.59 0
823.66 0
823.73 0
823.79 0
823.86 0
823.93 0
823.99 0
824.06 0
824.12 0
824.19 0
824.26 0
824.32 0
824.39 0
824.45 0
824.52 0
824.59 0
824.65 0
824.72 0
824.78 0
824.85 0
824.92 0
824.98 0
825.05 0
825.12 0
825.18 0
825.25 0
825.31 0
825.38 0
825.45 0
825.51 0
825.58 0
825.64 0
825.71 0
825.78 0
825.84 0
825.91 0
825.98 0
826.04 0
826.11 0
826.17 0
826.24 0
826.31 0
826.37 0
826.44 0
826.51 0
826.57 0
826.64 0
826.70 0
826.77 0
826.84 0
826.90 0
826.97 0
827.04 0
827.10 0
827.17 0
827.23 0
827.30 0
827.37 0
827.43 0
827.50 0
827.57 0
827.63 0
827.70 0
827.76 0
827.83 0
827.90 0
827.96 0
828.03 0
828.10 0
828.16 0
828.23 0
828.29 1
828.36 1
828.43 1
828.49 0
828.56 0
828.63 0
828.69 0
828.76 0
828.82 0
828.89 0
828.96 0
829.02 0
829.09 0
829.16 0
829.22 0
829.29 0
829.36 0
829.42 0
829.49 0
829.55 0
829.62 0
829.69 0
829.75 0
829.82 0
829.89 1
829.95 1
830.02 1
830.08 1
830.15 1
830.22 1
830.28 1
830.35 0
830.42 0
830.48 0
830.55 0
830.62 0
830.68 0
830.75 0
830.81 0
830.88 0
830.95 0
831.01 0
831.08 0
831.15 0
831.21 0
831.28 0
831.35 0
831.41 0
831.48 0
831.55 0
831.61 0
831.68 0
831.74 0
831.81 0
831.88 0
831.94 0
832.01 0
832.08 0
832.14 0
832.21 0
832.28 0
832.34 0
832.41 0
832.48 0
832.54 0
832.61 0
832.67 0
832.74 0
832.81 0
832.87 0
832.94 0
833.01 0
833.07 0
833.14 0
833.21 0
833.27 0
833.34 0
833.41 0
833.47 0
833.54 0
833.61 0
833.67 0
833.74 1
833.80 1
833.87 0
833.94 0
834.00 0
834.07 0
834.14 0
834.20 0
834.27 0
834.34 0
834.40 0
834.47 0
834.54 0
834.60 0
834.67 0
834.74 0
834.80 0
834.87 0
834.94 0
835.00 0
835.07 0
835.14 0
835.20 0
835.27 0
835.34 0
835.40 0
835.47 0
835.53 0
835.60 0
835.67 0
835.73 0
835.80 0
835.87 0
835.93 0
836.00 0
836.07 0
836.13 0
836.20 0
836.27 0
836.33 0
836.40 0
836.47 0
836.53 0
836.60 1
836.67 1
836.73 1
836.80 0
836.87 0
836.93 0
837.00 0
837.07 0
837.13 0
837.20 0
837.27 0
837.33 0
837.40 0
837.47 0
837.53 0
837.60 0
837.67 0
837.73 0
837.80 0
837.87 0
837.93 0
838.00 0
838.07 0
838.13 0
838.20 0
838.27 0
838.33 0
838.40 0
838.47 0
838.53 0
838.60 0
838.67 0
838.73 0
838.80 0
838.87 0
838.93 0
839.00 0
839.07 0
839.13 0
839.20 0
839.27 0
839.33 0
839.40 0
839.47 0
839.53 0
839.60 0
839.67 0
839.73 0
839.80 0
839.87 0
839.93 0
840.00 0
840.07 0
840.13 0
840.20 0
840.27 0
840.33 0
840.40 0
840.47 0
840.54 0
840.60 0
840.67 0
840.74 0
840.80 0
840.87 0
840.94 0
841.00 0
841.07 0
841.14 0
841.20 0
841.27 0
841.34 0
841.40 0
841.47 0
841.54 0
841.60 0
841.67 0
841.74 0
841.80 0
841.87 0
841.94 0
842.00 0
842.07 0
842.14 0
842.21 0
842.27 0
842.34 0
842.41 0
842.47 0
842.54 0
842.61 0
842.67 0
842.74 0
842.81 0
842.87 0
842.94 0
843.01 0
843.07 0
843.14 0
843.21 0
843.28 0
843.34 0
843.41 0
843.48 0
843.54 0
843.61 0
843.68 0
843.74 0
843.81 0
843.88 0
843.94 0
844.01 0
844.08 0
844.14 0
844.21 0
844.28 0
844.35 1
844.41 1
844.48 1
844.55 0
844.61 0
844.68 0
844.75 0
844.81 0
844.88 0
844.95 0
845.01 0
845.08 0
845.15 0
845.22 0
845.28 0
845.35 0
845.42 0
845.48 0
845.55 0
845.62 0
845.68 0
845.75 0
845.82 0
845.89 0
845.95 0
846.02 0
846.09 0
846.15 0
846.22 0
846.29 0
846.35 0
846.42 0
846.49 0
846.56 0
846.62 0
846.69 0
846.76 0
846.82 0
846.89 0
846.96 0
847.02 0
847.09 0
847.16 0
847.23 0
847.29 0
847.36 0
847.43 0
847.49 0
847.56 0
847.63 0
847.69 0
847.76 0
847.83 0
847.90 0
847.96 0
848.03 0
848.10 0
848.16 0
848.23 0
848.30 0
848.37 0
848.43 0
848.50 0
848.57 0
848.63 0
848.70 1
848.77 1
848.84 0
848.90 0
848.97 0
849.04 0
849.10 0
849.17 0
849.24 0
849.31 0
849.37 0
849.44 0
849.51 0
849.57 0
849.64 0
849.71 0
849.77 0
849.84 0
849.91 0
849.98 0
850.04 0
850.11 0
850.18 0
850.24 0
850.31 0
850.38 0
850.45 0
850.51 0
850.58 0
850.65 0
850.72 0
850.78 0
850.85 0
850.92 0
850.98 0
851.05 0
851.12 0
851.19 0
851.25 0
851.32 0
851.39 0
851.45 0
851.52 0
851.59 0
851.66 0
851.72 0
851.79 0
851.86 0
851.92 0
851.99 0
852.06 0
852.13 0
852.19 0
852.26 0
852.33 0
852.40 0
852.46 0
852.53 0
852.60 0
852.66 0
852.73 0
852.80 0
852.87 0
852.93 0
853.00 0
853.07 0
853.14 0
853.20 0
853.27 0
853.34 0
853.40 0
853.47 0
853.54 0
853.61 0
853.67 0
853.74 0
853.81 0
853.88 0
853.94 0
854.01 0
854.08 0
854.14 0
854.21 0
854.28 0
854.35 0
854.41 0
854.48 0
854.55 0
854.62 0
854.68 0
854.75 0
854.82 0
854.88 0
854.95 0
855.02 0
855.09 0
855.15 0
855.22 0
855.29 0
855.36 0
855.42 0
855.49 0
855.56 0
855.63 0
855.69 0
855.76 0
855.83 0
855.90 0
855.96 0
856.03 0
856.10 0
856.16 0
856.23 0
856.30 0
856.37 0
856.43 0
856.50 0
856.57 0
856.64 0
856.70 0
856.77 0
856.84 0
856.91 0
856.97 0
857.04 0
857.11 0
857.18 0
857.24 0
857.31 0
857.38 0
857.45 0
857.51 0
857.58 0
857.65 0
857.72 0
857.78 0
857.85 0
857.92 0
857.99 0
858.05 0
858.12 0
858.19 0
858.26 0
858.32 0
858.39 0
858.46 0
858.53 0
858.59 0
858.66 0
858.73 0
858.79 0
858.86 0
858.93 0
859.00 0
859.06 0
859.13 0
859.20 0
859.27 0
859.33 0
859.40 0
859.47 0
859.54 0
859.61 0
859.67 0
859.74 0
859.81 0
859.88 0
859.94 0
860.01 0
860.08 0
860.15 0
860.21 0
860.28 0
860.35 0
860.42 0
860.48 0
860.55 0
860.62 0
860.69 0
860.75 0
860.82 0
860.89 0
860.96 0
861.02 0
861.09 0
861.16 0
861.23 0
861.29 0
861.36 0
861.43 0
861.50 0
861.56 0
861.63 0
861.70 0
861.77 0
861.83 0
861.90 0
861.97 0
862.04 0
862.11 0
862.17 0
862.24 0
862.31 0
862.38 0
862.44 0
862.51 0
862.58 0
862.65 0
862.71 0
862.78 0
862.85 0
862.92 0
862.98 0
863.05 0
863.12 0
863.19 0
863.26 0
863.32 0
863.39 0
863.46 0
863.53 0
863.59 0
863.66 0
863.73 0
863.80 0
863.86 0
863.93 0
864.00 0
864.07 0
864.14 0
864.20 0
864.27 0
864.34 0
864.41 0
864.47 0
864.54 0
864.61 0
864.68 0
864.74 0
864.81 0
864.88 0
864.95 0
865.02 0
865.08 0
865.15 0
865.22 0
865.29 0
865.35 0
865.42 0
865.49 0
865.56 0
865.63 0
865.69 0
865.76 0
865.83 0
865.90 0
865.96 0
866.03 0
866.10 0
866.17 0
866.24 0
866.30 0
866.37 0
866.44 0
866.51 0
866.57 0
866.64 0
866.71 0
866.78 0
866.85 0
866.91 0
866.98 0
867.05 0
867.12 0
867.18 0
867.25 0
867.32 0
867.39 0
867.46 0
867.52 0
867.59 0
867.66 0
867.73 0
867.79 0
867.86 0
867.93 0
868.00 0
868.07 0
868.13 0
868.20 0
868.27 0
868.34 0
868.41 0
868.47 0
868.54 0
868.61 0
868.68 0
868.74 0
868.81 0
868.88 0
868.95 0
869.02 0
869.08 0
869.15 0
869.22 0
869.29 0
869.36 0
869.42 0
869.49 0
869.56 0
869.63 0
869.70 0
869.76 0
869.83 0
869.90 0
869.97 0
870.04 0
870.10 0
870.17 0
870.24 0
870.31 0
870.37 0
870.44 0
870.51 0
870.58 0
870.65 0
870.71 0
870.78 0
870.85 0
870.92 0
870.99 0
871.05 0
871.12 0
871.19 0
871.26 0
871.33 0
871.39 0
871.46 0
871.53 0
871.60 0
871.67 0
871.73 0
871.80 0
871.87 0
871.94 0
872.01 0
872.07 0
872.14 0
872.21 0
872.28 0
872.35 0
872.41 0
872.48 0
872.55 0
872.62 0
872.69 0
872.75 0
872.82 0
872.89 0
872.96 0
873.03 0
873.09 0
873.16 0
873.23 0
873.30 0
873.37 0
873.43 0
873.50 0
873.57 0
873.64 0
873.71 0
873.78 0
873.84 0
873.91 0
873.98 0
874.05 0
874.12 0
874.18 0
874.25 0
874.32 0
874.39 0
874.46 0
874.52 0
874.59 0
874.66 0
874.73 0
874.80 0
874.86 0
874.93 0
875.00 0
875.07 0
875.14 0
875.21 0
875.27 0
875.34 0
875.41 0
875.48 0
875.55 0
875.61 0
875.68 0
875.75 0
875.82 0
875.89 0
875.96 0
876.02 0
876.09 0
876.16 0
876.23 0
876.30 0
876.36 0
876.43 0
876.50 0
876.57 0
876.64 0
876.70 0
876.77 0
876.84 0
876.91 0
876.98 0
877.05 0
877.11 0
877.18 0
877.25 0
877.32 0
877.39 0
877.46 0
877.52 0
877.59 0
877.66 0
877.73 0
877.80 0
877.86 0
877.93 0
878.00 0
878.07 0
878.14 0
878.21 0
878.27 0
878.34 0
878.41 0
878.48 0
878.55 0
878.62 0
878.68 0
878.75 0
878.82 0
878.89 0
878.96 0
879.02 0
879.09 0
879.16 0
879.23 0
879.30 0
879.37 0
879.43 0
879.50 0
879.57 0
879.64 0
879.71 0
879.78 0
879.84 0
879.91 0
879.98 0
880.05 0
880.12 0
880.19 0
880.25 0
880.32 0
880.39 0
880.46 0
880.53 0
880.60 0
880.66 0
880.73 0
880.80 0
880.87 0
880.94 0
881.01 0
881.07 0
881.14 0
881.21 0
881.28 0
881.35 0
881.42 0
881.48 0
881.55 0
881.62 0
881.69 0
881.76 0
881.83 0
881.90 0
881.96 0
882.03 0
882.10 0
882.17 0
882.24 0
882.31 0
882.37 0
882.44 0
882.51 0
882.58 0
882.65 0
882.72 0
882.78 0
882.85 0
882.92 0
882.99 0
883.06 0
883.13 0
883.19 0
883.26 0
883.33 0
883.40 0
883.47 0
883.54 0
883.61 0
883.67 0
883.74 0
883.81 0
883.88 0
883.95 0
884.02 0
884.08 0
884.15 0
884.22 0
884.29 0
884.36 0
884.43 0
884.50 0
884.56 0
884.63 0
884.70 0
884.77 0
884.84 0
884.91 0
884.98 0
885.04 0
885.11 0
885.18 0
885.25 0
885.32 0
885.39 0
885.45 0
885.52 0
885.59 0
885.66 0
885.73 0
885.80 0
885.87 0
885.93 0
886.00 0
886.07 0
886.14 0
886.21 0
886.28 0
886.35 0
886.41 0
886.48 0
886.55 0
886.62 0
886.69 0
886.76 0
886.83 0
886.89 0
886.96 0
887.03 0
887.10 0
887.17 0
887.24 0
887.31 0
887.37 0
887.44 0
887.51 0
887.58 0
887.65 0
887.72 0
887.79 0
887.86 0
887.92 0
887.99 0
888.06 0
888.13 0
888.20 0
888.27 0
888.34 0
888.40 0
888.47 0
888.54 0
888.61 0
888.68 0
888.75 0
888.82 0
888.88 0
888.95 0
889.02 0
889.09 0
889.16 0
889.23 0
889.30 0
889.37 0
889.43 0
889.50 0
889.57 0
889.64 0
889.71 0
889.78 0
889.85 0
889.91 0
889.98 0
890.05 0
890.12 0
890.19 0
890.26 0
890.33 0
890.40 0
890.46 0
890.53 0
890.60 0
890.67 0
890.74 0
890.81 0
890.88 0
890.95 0
891.01 0
891.08 0
891.15 0
891.22 0
891.29 0
891.36 0
891.43 0
891.50 0
891.56 0
891.63 0
891.70 0
891.77 0
891.84 0
891.91 0
891.98 0
892.05 0
892.11 0
892.18 0
892.25 0
892.32 0
892.39 0
892.46 0
892.53 0
892.60 0
892.67 0
892.73 0
892.80 0
892.87 0
892.94 0
893.01 0
893.08 0
893.15 0
893.22 0
893.28 0
893.35 0
893.42 0
893.49 0
893.56 0
893.63 0
893.70 0
893.77 0
893.84 0
893.90 0
893.97 0
894.04 0
894.11 0
894.18 0
894.25 0
894.32 0
894.39 0
894.45 0
894.52 0
894.59 0
894.66 0
894.73 0
894.80 0
894.87 0
894.94 0
895.01 0
895.07 0
895.14 0
895.21 0
895.28 0
895.35 0
895.42 0
895.49 0
895.56 0
895.63 0
895.70 0
895.76 0
895.83 0
895.90 0
895.97 0
896.04 0
896.11 0
896.18 0
896.25 0
896.32 0
896.38 0
896.45 0
896.52 0
896.59 0
896.66 0
896.73 0
896.80 0
896.87 0
896.94 0
897.01 0
897.07 0
897.14 0
897.21 0
897.28 0
897.35 0
897.42 0
897.49 0
897.56 0
897.63 0
897.70 0
897.76 0
897.83 0
897.90 0
897.97 0
898.04 0
898.11 0
898.18 0
898.25 0
898.32 0
898.39 0
898.45 0
898.52 0
898.59 0
898.66 0
898.73 0
898.80 0
898.87 0
898.94 0
899.01 0
899.08 0
899.14 0
899.21 0
899.28 0
899.35 0
899.42 0
899.49 0
899.56 0
899.63 0
899.70 0
899.77 0
899.84 0
899.90 0
899.97 0
900.04 0
900.11 0
900.18 0
900.25 0
900.32 0
900.39 0
900.46 0
900.53 0
900.60 0
900.66 0
900.73 0
900.80 0
900.87 0
900.94 0
901.01 0
901.08 0
901.15 0
901.22 0
901.29 0
901.36 0
901.42 0
901.49 0
901.56 0
901.63 0
901.70 0
901.77 0
901.84 0
901.91 0
901.98 0
902.05 0
902.12 0
902.19 0
902.25 0
902.32 0
902.39 0
902.46 0
902.53 0
902.60 0
902.67 0
902.74 0
902.81 0
902.88 0
902.95 0
903.02 0
903.09 0
903.15 0
903.22 0
903.29 0
903.36 0
903.43 0
903.50 0
903.57 0
903.64 0
903.71 0
903.78 0
903.85 0
903.92 0
903.99 0
904.05 0
904.12 0
904.19 0
904.26 0
904.33 0
904.40 0
904.47 0
904.54 0
904.61 0
904.68 0
904.75 0
904.82 0
904.89 0
904.95 0
905.02 0
905.09 0
905.16 0
905.23 0
905.30 0
905.37 0
905.44 0
905.51 0
905.58 0
905.65 0
905.72 0
905.79 0
905.86 0
905.92 0
905.99 0
906.06 0
906.13 0
906.20 0
906.27 0
906.34 0
906.41 0
906.48 0
906.55 0
906.62 0
906.69 0
906.76 0
906.83 0
906.90 0
906.96 0
907.03 0
907.10 0
907.17 0
907.24 0
907.31 0
907.38 0
907.45 0
907.52 0
907.59 0
907.66 0
907.73 0
907.80 0
907.87 0
907.94 0
908.01 0
908.07 0
908.14 0
908.21 0
908.28 0
908.35 0
908.42 0
908.49 0
908.56 0
908.63 0
908.70 0
908.77 0
908.84 0
908.91 0
908.98 0
909.05 0
909.12 0
909.19 0
909.25 0
909.32 0
909.39 0
909.46 0
909.53 0
909.60 0
909.67 0
909.74 0
909.81 0
909.88 0
909.95 0
910.02 0
910.09 0
910.16 0
910.23 0
910.30 0
910.37 0
910.44 0
910.51 0
910.57 0
910.64 0
910.71 0
910.78 0
910.85 0
910.92 0
910.99 0
911.06 0
911.13 0
911.20 0
911.27 0
911.34 0
911.41 0
911.48 0
911.55 0
911.62 0
911.69 0
911.76 0
911.83 0
911.90 0
911.97 0
912.03 0
912.10 0
912.17 0
912.24 0
912.31 0
912.38 0
912.45 0
912.52 0
912.59 0
912.66 0
912.73 0
912.80 0
912.87 0
912.94 0
913.01 0
913.08 0
913.15 0
913.22 0
913.29 0
913.36 0
913.43 0
913.50 0
913.57 0
913.64 0
913.70 0
913.77 0
913.84 0
913.91 0
913.98 0
914.05 0
914.12 0
914.19 0
914.26 0
914.33 0
914.40 0
914.47 0
914.54 0
914.61 0
914.68 0
914.75 0
914.82 0
914.89 0
914.96 0
915.03 0
915.10 0
915.17 0
915.24 0
915.31 0
915.38 0
915.45 0
915.52 0
915.59 0
915.65 0
915.72 0
915.79 0
915.86 0
915.93 0
916.00 0
916.07 0
916.14 0
916.21 0
916.28 0
916.35 0
916.42 0
916.49 0
916.56 0
916.63 0
916.70 0
916.77 0
916.84 0
916.91 0
916.98 0
917.05 0
917.12 0
917.19 0
917.26 0
917.33 0
917.40 0
917.47 0
917.54 0
917.61 0
917.68 0
917.75 0
917.82 0
917.89 0
917.96 0
918.03 0
918.10 0
918.17 0
918.24 0
918.30 0
918.37 0
918.44 0
918.51 0
918.58 0
918.65 0
918.72 0
918.79 0
918.86 0
918.93 0
919.00 0
919.07 0
919.14 0
919.21 0
919.28 0
919.35 1
919.42 1
919.49 0
919.56 0
919.63 0
919.70 0
919.77 0
919.84 0
919.91 0
919.98 0
920.05 0
920.12 0
920.19 0
920.26 0
920.33 0
920.40 0
920.47 0
920.54 0
920.61 0
920.68 0
920.75 0
920.82 0
920.89 0
920.96 0
921.03 0
921.10 0
921.17 0
921.24 0
921.31 0
921.38 0
921.45 0
921.52 0
921.59 0
921.66 0
921.73 0
921.80 0
921.87 0
921.94 0
922.01 0
922.08 0
922.15 0
922.22 0
922.29 0
922.36 0
922.43 0
922.50 0
922.57 0
922.64 0
922.71 0
922.78 0
922.85 0
922.92 0
922.99 0
923.06 0
923.13 0
923.20 0
923.27 0
923.34 0
923.41 0
923.48 0
923.55 0
923.62 0
923.69 0
923.76 0
923.83 0
923.90 0
923.97 0
924.04 0
924.11 0
924.18 0
924.25 0
924.32 0
924.39 0
924.46 0
924.53 0
924.60 0
924.67 0
924.74 0
924.81 0
924.88 0
924.95 0
925.02 0
925.09 0
925.16 0
925.23 0
925.30 0
925.37 0
925.44 0
925.51 0
925.58 0
925.65 0
925.72 0
925.79 0
925.86 0
925.93 0
926.00 0
926.07 0
926.14 0
926.21 0
926.28 0
926.35 0
926.42 0
926.49 0
926.56 0
926.63 0
926.70 0
926.77 0
926.84 0
926.91 0
926.98 0
927.05 0
927.12 0
927.19 0
927.26 0
927.33 0
927.40 0
927.47 0
927.54 0
927.61 0
927.68 0
927.75 0
927.82 0
927.89 0
927.96 0
928.03 0
928.10 0
928.17 0
928.24 0
928.31 0
928.38 0
928.45 0
928.52 0
928.59 0
928.66 0
928.73 0
928.80 0
928.87 0
928.94 0
929.01 0
929.08 0
929.15 0
929.22 0
929.29 0
929.36 0
929.43 0
929.50 0
929.57 0
929.64 0
929.72 0
929.79 0
929.86 0
929.93 0
930.00 0
930.07 0
930.14 0
930.21 0
930.28 0
930.35 0
930.42 0
930.49 0
930.56 0
930.63 0
930.70 0
930.77 0
930.84 0
930.91 0
930.98 0
931.05 0
931.12 0
931.19 0
931.26 0
931.33 0
931.40 0
931.47 0
931.54 0
931.61 0
931.68 0
931.75 0
931.82 0
931.89 0
931.96 0
932.03 0
932.10 0
932.17 0
932.24 0
932.31 0
932.39 0
932.46 0
932.53 0
932.60 0
932.67 0
932.74 0
932.81 0
932.88 0
932.95 0
933.02 0
933.09 0
933.16 0
933.23 0
933.30 0
933.37 0
933.44 0
933.51 0
933.58 0
933.65 0
933.72 0
933.79 0
933.86 0
933.93 0
934.00 0
934.07 0
934.14 0
934.21 0
934.28 0
934.36 0
934.43 0
934.50 0
934.57 0
934.64 0
934.71 0
934.78 0
934.85 0
934.92 0
934.99 0
935.06 0
935.13 0
935.20 0
935.27 0
935.34 0
935.41 0
935.48 0
935.55 0
935.62 0
935.69 0
935.76 0
935.83 0
935.90 0
935.97 0
936.05 0
936.12 0
936.19 0
936.26 0
936.33 0
936.40 0
936.47 0
936.54 0
936.61 0
936.68 0
936.75 0
936.82 0
936.89 0
936.96 0
937.03 0
937.10 0
937.17 0
937.24 0
937.31 0
937.38 0
937.46 0
937.53 0
937.60 0
937.67 0
937.74 0
937.81 0
937.88 0
937.95 0
938.02 0
938.09 0
938.16 0
938.23 0
938.30 0
938.37 0
938.44 0
938.51 0
938.58 0
938.65 0
938.72 0
938.80 0
938.87 0
938.94 0
939.01 0
939.08 0
939.15 0
939.22 0
939.29 0
939.36 0
939.43 0
939.50 0
939.57 0
939.64 0
939.71 0
939.78 0
939.85 0
939.92 0
940.00 0
940.07 0
940.14 0
940.21 0
940.28 0
940.35 0
940.42 0
940.49 0
940.56 0
940.63 0
940.70 0
940.77 0
940.84 1
940.91 1
940.98 0
941.05 0
941.13 0
941.20 0
941.27 0
941.34 0
941.41 0
941.48 0
941.55 0
941.62 0
941.69 0
941.76 0
941.83 0
941.90 0
941.97 0
942.04 0
942.11 0
942.19 0
942.26 0
942.33 0
942.40 0
942.47 0
942.54 0
942.61 0
942.68 0
942.75 0
942.82 0
942.89 0
942.96 0
943.03 0
943.10 0
943.17 0
943.25 0
943.32 0
943.39 0
943.46 0
943.53 0
943.60 0
943.67 0
943.74 0
943.81 0
943.88 0
943.95 0
944.02 0
944.09 0
944.17 0
944.24 0
944.31 0
944.38 0
944.45 0
944.52 0
944.59 0
944.66 0
944.73 0
944.80 0
944.87 0
944.94 0
945.01 0
945.09 0
945.16 0
945.23 0
945.30 0
945.37 0
945.44 0
945.51 0
945.58 0
945.65 0
945.72 0
945.79 0
945.86 0
945.94 0
946.01 0
946.08 0
946.15 0
946.22 0
946.29 0
946.36 0
946.43 0
946.50 0
946.57 0
946.64 0
946.71 0
946.79 0
946.86 0
946.93 0
947.00 0
947.07 0
947.14 0
947.21 0
947.28 0
947.35 0
947.42 0
947.49 0
947.56 0
947.64 0
947.71 0
947.78 0
947.85 0
947.92 0
947.99 0
948.06 0
948.13 0
948.20 0
948.27 0
948.34 0
948.42 0
948.49 0
948.56 0
948.63 0
948.70 0
948.77 0
948.84 0
948.91 0
948.98 0
949.05 0
949.13 0
949.20 0
949.27 0
949.34 0
949.41 0
949.48 0
949.55 0
949.62 0
949.69 0
949.76 0
949.83 0
949.91 0
949.98 0
950.05 0
950.12 0
950.19 0
950.26 0
950.33 0
950.40 0
950.47 0
950.54 0
950.62 0
950.69 0
950.76 0
950.83 0
950.90 0
950.97 0
951.04 0
951.11 0
951.18 0
951.25 0
951.33 0
951.40 0
951.47 0
951.54 0
951.61 0
951.68 0
951.75 0
951.82 0
951.89 0
951.96 0
952.04 0
952.11 0
952.18 0
952.25 0
952.32 0
952.39 0
952.46 0
952.53 0
952.60 0
952.68 0
952.75 0
952.82 0
952.89 0
952.96 0
953.03 0
953.10 0
953.17 0
953.24 0
953.32 0
953.39 0
953.46 0
953.53 0
953.60 0
953.67 0
953.74 0
953.81 0
953.88 0
953.96 0
954.03 0
954.10 0
954.17 0
954.24 0
954.31 0
954.38 0
954.45 0
954.52 0
954.60 0
954.67 0
954.74 0
954.81 0
954.88 0
954.95 0
955.02 0
955.09 0
955.16 0
955.24 0
955.31 0
955.38 0
955.45 0
955.52 0
955.59 0
955.66 0
955.73 0
955.81 0
955.88 0
955.95 0
956.02 0
956.09 0
956.16 0
956.23 0
956.30 0
956.38 0
956.45 0
956.52 0
956.59 0
956.66 0
956.73 0
956.80 0
956.87 0
956.95 0
957.02 0
957.09 0
957.16 0
957.23 0
957.30 0
957.37 0
957.44 0
957.51 0
957.59 0
957.66 0
957.73 0
957.80 0
957.87 0
957.94 0
958.01 0
958.09 0
958.16 0
958.23 0
958.30 0
958.37 0
958.44 0
958.51 0
958.58 0
958.66 0
958.73 0
958.80 0
958.87 0
958.94 0
959.01 0
959.08 0
959.15 0
959.23 0
959.30 0
959.37 0
959.44 0
959.51 0
959.58 0
959.65 0
959.73 1
959.80 1
959.87 1
959.94 1
960.01 1
960.08 1
960.15 0
960.22 0
960.30 0
960.37 0
960.44 0
960.51 0
960.58 0
960.65 0
960.72 0
960.80 0
960.87 0
960.94 0
961.01 0
961.08 0
961.15 0
961.22 0
961.30 0
961.37 0
961.44 0
961.51 0
961.58 0
961.65 0
961.72 0
961.80 0
961.87 0
961.94 0
962.01 0
962.08 0
962.15 0
962.22 0
962.30 0
962.37 0
962.44 0
962.51 0
962.58 0
962.65 0
962.72 0
962.80 0
962.87 0
962.94 1
963.01 1
963.08 1
963.15 1
963.22 1
963.30 1
963.37 0
963.44 0
963.51 0
963.58 0
963.65 0
963.72 0
963.80 0
963.87 0
963.94 0
964.01 1
964.08 1
964.15 1
964.22 1
964.30 1
964.37 0
964.44 0
964.51 0
964.58 0
964.65 0
964.73 0
964.80 0
964.87 0
964.94 0
965.01 0
965.08 0
965.15 0
965.23 0
965.30 0
965.37 0
965.44 0
965.51 0
965.58 0
965.66 0
965.73 0
965.80 0
965.87 0
965.94 0
966.01 0
966.08 0
966.16 0
966.23 0
966.30 0
966.37 0
966.44 0
966.51 0
966.59 0
966.66 0
966.73 0
966.80 0
966.87 0
966.94 0
967.02 0
967.09 0
967.16 0
967.23 0
967.30 0
967.37 0
967.45 0
967.52 0
967.59 0
967.66 0
967.73 0
967.80 0
967.88 0
967.95 0
968.02 1
968.09 1
968.16 0
968.23 0
968.31 0
968.38 0
968.45 0
968.52 0
968.59 0
968.66 0
968.74 0
968.81 0
968.88 0
968.95 0
969.02 0
969.09 0
969.17 0
969.24 0
969.31 0
969.38 0
969.45 0
969.52 0
969.60 0
969.67 0
969.74 1
969.81 1
969.88 1
969.95 1
970.03 1
970.10 1
970.17 1
970.24 0
970.31 0
970.38 0
970.46 0
970.53 0
970.60 0
970.67 0
970.74 0
970.81 0
970.89 0
970.96 0
971.03 0
971.10 0
971.17 1
971.25 1
971.32 1
971.39 1
971.46 0
971.53 0
971.60 0
971.68 0
971.75 0
971.82 0
971.89 0
971.96 0
972.03 0
972.11 0
972.18 0
972.25 0
972.32 0
972.39 0
972.47 1
972.54 1
972.61 1
972.68 1
972.75 1
972.82 1
972.90 0
972.97 0
973.04 1
973.11 1
973.18 1
973.26 1
973.33 0
973.40 0
973.47 0
973.54 0
973.61 0
973.69 0
973.76 0
973.83 0
973.90 0
973.97 0
974.05 0
974.12 0
974.19 0
974.26 0
974.33 0
974.41 0
974.48 0
974.55 1
974.62 1
974.69 0
974.76 0
974.84 0
974.91 0
974.98 0
975.05 0
975.12 0
975.20 0
975.27 0
975.34 0
975.41 0
975.48 0
975.56 0
975.63 0
975.70 0
975.77 0
975.84 0
975.92 0
975.99 0
976.06 0
976.13 0
976.20 0
976.28 0
976.35 0
976.42 0
976.49 0
976.56 0
976.64 0
976.71 0
976.78 0
976.85 0
976.92 0
976.99 0
977.07 0
977.14 0
977.21 0
977.28 0
977.35 0
977.43 0
977.50 0
977.57 0
977.64 0
977.71 0
977.79 0
977.86 0
977.93 0
978.00 0
978.07 0
978.15 0
978.22 0
978.29 0
978.36 0
978.44 0
978.51 0
978.58 0
978.65 0
978.72 0
978.80 0
978.87 0
978.94 0
979.01 0
979.08 0
979.16 0
979.23 0
979.30 0
979.37 0
979.44 0
979.52 0
979.59 0
979.66 0
979.73 0
979.80 0
979.88 0
979.95 0
980.02 0
980.09 0
980.16 0
980.24 0
980.31 0
980.38 0
980.45 0
980.53 0
980.60 0
980.67 0
980.74 0
980.81 0
980.89 0
980.96 0
981.03 0
981.10 0
981.17 0
981.25 0
981.32 0
981.39 0
981.46 0
981.53 0
981.61 0
981.68 0
981.75 0
981.82 0
981.90 0
981.97 0
982.04 0
982.11 0
982.18 0
982.26 0
982.33 0
982.40 0
982.47 0
982.55 0
982.62 0
982.69 0
982.76 0
982.83 0
982.91 0
982.98 0
983.05 1
983.12 1
983.19 1
983.27 1
983.34 1
983.41 1
983.48 1
983.56 1
983.63 1
983.70 1
983.77 1
983.84 1
983.92 1
983.99 2
984.06 2
984.13 2
984.21 1
984.28 1
984.35 1
984.42 1
984.49 1
984.57 2
984.64 2
984.71 3
984.78 3
984.86 4
984.93 5
985.00 6
985.07 6
985.15 7
985.22 7
985.29 7
985.36 6
985.43 6
985.51 5
985.58 5
985.65 5
985.72 4
985.80 4
985.87 4
985.94 3
986.01 3
986.09 3
986.16 3
986.23 3
986.30 3
986.37 3
986.45 4
986.52 4
986.59 4
986.66 4
986.74 4
986.81 4
986.88 4
986.95 4
987.03 4
987.10 4
987.17 4
987.24 4
987.31 3
987.39 3
987.46 3
987.53 3
987.60 3
987.68 2
987.75 2
987.82 2
987.89 1
987.97 1
988.04 1
988.11 1
988.18 1
988.26 1
988.33 1
988.40 1
988.47 1
988.55 1
988.62 1
988.69 1
988.76 1
988.83 1
988.91 1
988.98 1
989.05 1
989.12 1
989.20 1
989.27 1
989.34 1
989.41 1
989.49 1
989.56 1
989.63 1
989.70 1
989.78 1
989.85 1
989.92 1
989.99 1
990.07 1
990.14 1
990.21 1
990.28 1
990.36 1
990.43 1
990.50 1
990.57 1
990.65 1
990.72 1
990.79 1
990.86 1
990.94 1
991.01 1
991.08 1
991.15 1
991.23 1
991.30 1
991.37 1
991.44 1
991.52 0
991.59 1
991.66 1
991.73 1
991.81 1
991.88 1
991.95 1
992.02 1
992.10 1
992.17 1
992.24 1
992.31 1
992.39 1
992.46 1
992.53 1
992.60 1
992.68 1
992.75 1
992.82 1
992.89 1
992.97 1
993.04 1
993.11 1
993.18 1
993.26 1
993.33 0
993.40 0
993.47 1
993.55 1
993.62 1
993.69 1
993.76 1
993.84 1
993.91 1
993.98 1
994.06 1
994.13 1
994.20 1
994.27 1
994.35 1
994.42 1
994.49 1
994.56 1
994.64 1
994.71 1
994.78 1
994.85 1
994.93 0
995.00 0
995.07 0
995.14 0
995.22 0
995.29 0
995.36 0
995.44 1
995.51 1
995.58 2
995.65 2
995.73 2
995.80 2
995.87 2
995.94 2
996.02 2
996.09 2
996.16 2
996.23 2
996.31 2
996.38 2
996.45 2
996.53 2
996.60 1
996.67 1
996.74 1
996.82 1
996.89 1
996.96 1
997.03 1
997.11 1
997.18 1
997.25 1
997.33 1
997.40 1
997.47 1
997.54 1
997.62 0
997.69 0
997.76 0
997.83 0
997.91 0
997.98 0
998.05 1
998.13 1
998.20 1
998.27 1
998.34 2
998.42 2
998.49 2
998.56 2
998.63 1
998.71 1
998.78 1
998.85 1
998.93 1
999.00 1
999.07 1
999.14 1
999.22 1
999.29 1
999.36 1
999.44 1
999.51 1
999.58 1
999.65 1
999.73 1
999.80 1
999.87 1
999.94 2
1000.02 2
1000.09 2
1000.16 2
1000.24 1
1000.31 1
1000.38 1
1000.45 1
1000.53 0
1000.60 0
1000.67 0
1000.75 0
1000.82 0
1000.89 0
1000.96 1
1001.04 1
1001.11 1
1001.18 1
1001.26 1
1001.33 1
1001.40 1
1001.47 1
1001.55 0
1001.62 0
1001.69 0
1001.77 0
1001.84 0
1001.91 0
1001.98 0
1002.06 0
1002.13 0
1002.20 0
1002.28 0
1002.35 0
1002.42 1
1002.49 1
1002.57 1
1002.64 1
1002.71 1
1002.79 1
1002.86 1
1002.93 1
1003.01 1
1003.08 0
1003.15 0
1003.22 0
1003.30 1
1003.37 1
1003.44 1
1003.52 1
1003.59 1
1003.66 1
1003.73 1
1003.81 1
1003.88 1
1003.95 1
1004.03 0
1004.10 0
1004.17 0
1004.25 0
1004.32 0
1004.39 0
1004.46 0
1004.54 0
1004.61 0
1004.68 0
1004.76 0
1004.83 0
1004.90 0
1004.98 0
1005.05 0
1005.12 0
1005.19 0
1005.27 0
1005.34 0
1005.41 0
1005.49 0
1005.56 0
1005.63 0
1005.71 0
1005.78 0
1005.85 0
1005.92 0
1006.00 0
1006.07 0
1006.14 0
1006.22 0
1006.29 0
1006.36 0
1006.44 0
1006.51 0
1006.58 0
1006.66 0
1006.73 1
1006.80 1
1006.87 1
1006.95 1
1007.02 1
1007.09 1
1007.17 1
1007.24 1
1007.31 1
1007.39 1
1007.46 2
1007.53 2
1007.61 2
1007.68 2
1007.75 2
1007.82 2
1007.90 2
1007.97 2
1008.04 2
1008.12 2
1008.19 2
1008.26 1
1008.34 1
1008.41 1
1008.48 1
1008.56 1
1008.63 1
1008.70 1
1008.77 1
1008.85 1
1008.92 1
1008.99 0
1009.07 0
1009.14 0
1009.21 0
1009.29 1
1009.36 1
1009.43 1
1009.51 1
1009.58 1
1009.65 2
1009.73 2
1009.80 2
1009.87 2
1009.95 2
1010.02 2
1010.09 1
1010.16 1
1010.24 1
1010.31 0
1010.38 0
1010.46 0
1010.53 0
1010.60 0
1010.68 1
1010.75 1
1010.82 1
1010.90 1
1010.97 2
1011.04 2
1011.12 2
1011.19 3
1011.26 3
1011.34 3
1011.41 2
1011.48 2
1011.56 2
1011.63 1
1011.70 1
1011.78 1
1011.85 0
1011.92 0
1012.00 0
1012.07 0
1012.14 0
1012.22 0
1012.29 0
1012.36 0
1012.43 0
1012.51 0
1012.58 1
1012.65 1
1012.73 1
1012.80 1
1012.87 2
1012.95 2
1013.02 2
1013.09 2
1013.17 2
1013.24 2
1013.31 2
1013.39 1
1013.46 1
1013.53 1
1013.61 0
1013.68 0
1013.75 0
1013.83 0
1013.90 0
1013.97 0
1014.05 0
1014.12 0
1014.19 0
1014.27 0
1014.34 0
1014.41 0
1014.49 0
1014.56 0
1014.63 0
1014.71 0
1014.78 0
1014.85 1
1014.93 1
1015.00 2
1015.07 3
1015.15 4
1015.22 5
1015.29 6
1015.37 7
1015.44 8
1015.51 8
1015.59 8
1015.66 8
1015.73 8
1015.81 8
1015.88 8
1015.95 8
1016.03 7
1016.10 7
1016.18 6
1016.25 6
1016.32 5
1016.40 5
1016.47 5
1016.54 5
1016.62 5
1016.69 6
1016.76 6
1016.84 7
1016.91 7
1016.98 7
1017.06 7
1017.13 7
1017.20 6
1017.28 5
1017.35 4
1017.42 4
1017.50 3
1017.57 2
1017.64 2
1017.72 1
1017.79 1
1017.86 1
1017.94 0
1018.01 0
1018.08 0
1018.16 0
1018.23 0
1018.30 0
1018.38 0
1018.45 1
1018.53 1
1018.60 1
1018.67 2
1018.75 2
1018.82 2
1018.89 2
1018.97 2
1019.04 2
1019.11 2
1019.19 2
1019.26 2
1019.33 2
1019.41 2
1019.48 2
1019.55 2
1019.63 2
1019.70 2
1019.78 2
1019.85 2
1019.92 3
1020.00 3
1020.07 3
1020.14 3
1020.22 3
1020.29 3
1020.36 4
1020.44 4
1020.51 4
1020.58 4
1020.66 4
1020.73 3
1020.80 3
1020.88 3
1020.95 3
1021.03 3
1021.10 3
1021.17 3
1021.25 3
1021.32 3
1021.39 3
1021.47 3
1021.54 4
1021.61 4
1021.69 4
1021.76 5
1021.84 5
1021.91 6
1021.98 6
1022.06 6
1022.13 7
1022.20 7
1022.28 7
1022.35 7
1022.42 8
1022.50 8
1022.57 9
1022.64 10
1022.72 11
1022.79 12
1022.87 13
1022.94 14
1023.01 15
1023.09 16
1023.16 16
1023.23 17
1023.31 17
1023.38 17
1023.46 17
1023.53 17
1023.60 17
1023.68 17
1023.75 16
1023.82 16
1023.90 16
1023.97 16
1024.04 16
1024.12 17
1024.19 17
1024.27 18
1024.34 18
1024.41 18
1024.49 18
1024.56 18
1024.63 17
1024.71 16
1024.78 16
1024.86 15
1024.93 14
1025.00 13
1025.08 12
1025.15 12
1025.22 11
1025.30 11
1025.37 11
1025.44 11
1025.52 11
1025.59 11
1025.67 11
1025.74 11
1025.81 11
1025.89 11
1025.96 10
1026.03 9
1026.11 9
1026.18 8
1026.26 8
1026.33 7
1026.40 7
1026.48 7
1026.55 6
1026.63 6
1026.70 5
1026.77 4
1026.85 4
1026.92 3
1026.99 2
1027.07 2
1027.14 2
1027.22 2
1027.29 2
1027.36 3
1027.44 3
1027.51 3
1027.58 3
1027.66 3
1027.73 3
1027.81 3
1027.88 3
1027.95 4
1028.03 4
1028.10 4
1028.18 4
1028.25 4
1028.32 4
1028.40 4
1028.47 4
1028.54 4
1028.62 4
1028.69 4
1028.77 4
1028.84 4
1028.91 4
1028.99 4
1029.06 5
1029.14 5
1029.21 4
1029.28 4
1029.36 4
1029.43 3
1029.50 3
1029.58 2
1029.65 2
1029.73 2
1029.80 2
1029.87 2
1029.95 2
1030.02 2
1030.10 2
1030.17 3
1030.24 3
1030.32 3
1030.39 2
1030.47 2
1030.54 2
1030.61 2
1030.69 2
1030.76 2
1030.83 2
1030.91 2
1030.98 2
1031.06 2
1031.13 3
1031.20 3
1031.28 3
1031.35 3
1031.43 3
1031.50 2
1031.57 2
1031.65 1
1031.72 1
1031.80 1
1031.87 1
1031.94 1
1032.02 1
1032.09 2
1032.17 2
1032.24 2
1032.31 2
1032.39 2
1032.46 1
1032.54 0
1032.61 0
1032.68 0
1032.76 0
1032.83 0
1032.91 0
1032.98 0
1033.05 0
1033.13 0
1033.20 1
1033.28 1
1033.35 1
1033.42 1
1033.50 1
1033.57 1
1033.65 1
1033.72 1
1033.79 1
1033.87 1
1033.94 1
1034.02 0
1034.09 0
1034.16 0
1034.24 0
1034.31 0
1034.39 0
1034.46 0
1034.53 0
1034.61 0
1034.68 1
1034.76 1
1034.83 1
1034.90 2
1034.98 2
1035.05 2
1035.13 2
1035.20 3
1035.28 3
1035.35 4
1035.42 4
1035.50 5
1035.57 5
1035.65 5
1035.72 5
1035.79 6
1035.87 6
1035.94 6
1036.02 6
1036.09 5
1036.16 5
1036.24 4
1036.31 3
1036.39 2
1036.46 1
1036.54 1
1036.61 1
1036.68 1
1036.76 1
1036.83 2
1036.91 2
1036.98 3
1037.05 3
1037.13 3
1037.20 4
1037.28 4
1037.35 4
1037.43 4
1037.50 4
1037.57 4
1037.65 4
1037.72 4
1037.80 5
1037.87 5
1037.94 5
1038.02 4
1038.09 4
1038.17 4
1038.24 3
1038.32 3
1038.39 2
1038.46 2
1038.54 2
1038.61 2
1038.69 2
1038.76 2
1038.83 3
1038.91 3
1038.98 3
1039.06 4
1039.13 4
1039.21 5
1039.28 6
1039.35 6
1039.43 7
1039.50 7
1039.58 7
1039.65 6
1039.73 5
1039.80 4
1039.87 3
1039.95 3
1040.02 2
1040.10 2
1040.17 3
1040.25 3
1040.32 3
1040.39 3
1040.47 4
1040.54 3
1040.62 3
1040.69 3
1040.77 3
1040.84 4
1040.91 4
1040.99 4
1041.06 4
1041.14 4
1041.21 4
1041.29 4
1041.36 3
1041.43 3
1041.51 3
1041.58 2
1041.66 2
1041.73 2
1041.81 2
1041.88 2
1041.95 2
1042.03 2
1042.10 3
1042.18 3
1042.25 3
1042.33 4
1042.40 4
1042.47 5
1042.55 5
1042.62 5
1042.70 4
1042.77 4
1042.85 3
1042.92 2
1042.99 2
1043.07 2
1043.14 2
1043.22 2
1043.29 3
1043.37 4
1043.44 4
1043.52 5
1043.59 5
1043.66 5
1043.74 5
1043.81 5
1043.89 4
1043.96 3
1044.04 3
1044.11 2
1044.19 1
1044.26 1
1044.33 1
1044.41 1
1044.48 1
1044.56 1
1044.63 1
1044.71 1
1044.78 1
1044.85 1
1044.93 1
1045.00 2
1045.08 2
1045.15 2
1045.23 3
1045.30 3
1045.38 3
1045.45 4
1045.52 4
1045.60 4
1045.67 5
1045.75 5
1045.82 5
1045.90 6
1045.97 6
1046.05 6
1046.12 6
1046.20 6
1046.27 6
1046.34 6
1046.42 6
1046.49 5
1046.57 5
1046.64 4
1046.72 4
1046.79 4
1046.87 4
1046.94 3
1047.01 4
1047.09 4
1047.16 4
1047.24 5
1047.31 6
1047.39 7
1047.46 7
1047.54 7
1047.61 7
1047.69 6
1047.76 5
1047.83 5
1047.91 4
1047.98 4
1048.06 4
1048.13 5
1048.21 5
1048.28 5
1048.36 5
1048.43 5
1048.51 4
1048.58 4
1048.65 4
1048.73 4
1048.80 4
1048.88 4
1048.95 4
1049.03 4
1049.10 4
1049.18 3
1049.25 2
1049.33 1
1049.40 1
1049.47 0
1049.55 0
1049.62 0
1049.70 0
1049.77 0
1049.85 0
1049.92 0
1050.00 0
1050.07 1
1050.15 1
1050.22 2
1050.30 2
1050.37 2
1050.44 2
1050.52 1
1050.59 0
1050.67 0
1050.74 0
1050.82 0
1050.89 0
1050.97 0
1051.04 0
1051.12 0
1051.19 0
1051.27 1
1051.34 1
1051.41 2
1051.49 1
1051.56 1
1051.64 1
1051.71 1
1051.79 0
1051.86 0
1051.94 0
1052.01 1
1052.09 1
1052.16 1
1052.24 1
1052.31 2
1052.39 2
1052.46 2
1052.54 2
1052.61 2
1052.68 1
1052.76 1
1052.83 1
1052.91 1
1052.98 0
1053.06 1
1053.13 1
1053.21 1
1053.28 2
1053.36 3
1053.43 3
1053.51 4
1053.58 4
1053.66 4
1053.73 4
1053.81 5
1053.88 5
1053.95 4
1054.03 4
1054.10 3
1054.18 3
1054.25 2
1054.33 1
1054.40 1
1054.48 0
1054.55 0
1054.63 0
1054.70 0
1054.78 0
1054.85 0
1054.93 0
1055.00 1
1055.08 2
1055.15 2
1055.23 2
1055.30 3
1055.38 3
1055.45 3
1055.53 3
1055.60 3
1055.68 3
1055.75 3
1055.82 3
1055.90 3
1055.97 2
1056.05 2
1056.12 2
1056.20 1
1056.27 0
1056.35 0
1056.42 0
1056.50 0
1056.57 0
1056.65 0
1056.72 0
1056.80 0
1056.87 0
1056.95 1
1057.02 1
1057.10 2
1057.17 2
1057.25 3
1057.32 4
1057.40 5
1057.47 5
1057.55 6
1057.62 6
1057.70 6
1057.77 6
1057.85 7
1057.92 7
1058.00 7
1058.07 7
1058.15 7
1058.22 7
1058.30 7
1058.37 6
1058.44 6
1058.52 7
1058.59 7
1058.67 8
1058.74 9
1058.82 9
1058.89 10
1058.97 10
1059.04 10
1059.12 9
1059.19 9
1059.27 8
1059.34 8
1059.42 8
1059.49 8
1059.57 7
1059.64 7
1059.72 6
1059.79 6
1059.87 5
1059.94 5
1060.02 4
1060.09 4
1060.17 5
1060.24 5
1060.32 6
1060.39 6
1060.47 6
1060.54 6
1060.62 6
1060.69 6
1060.77 7
1060.84 7
1060.92 8
1060.99 10
1061.07 11
1061.14 13
1061.22 14
1061.29 15
1061.37 15
1061.44 15
1061.52 15
1061.59 15
1061.67 15
1061.74 15
1061.82 15
1061.89 15
1061.97 15
1062.04 14
1062.12 14
1062.19 14
1062.27 14
1062.34 13
1062.42 13
1062.49 12
1062.57 12
1062.64 11
1062.72 11
1062.79 10
1062.87 11
1062.94 11
1063.02 12
1063.09 12
1063.17 13
1063.24 12
1063.32 12
1063.39 11
1063.47 9
1063.55 9
1063.62 8
1063.70 8
1063.77 8
1063.85 8
1063.92 9
1064.00 9
1064.07 9
1064.15 8
1064.22 8
1064.30 8
1064.37 7
1064.45 7
1064.52 7
1064.60 7
1064.67 7
1064.75 7
1064.82 7
1064.90 7
1064.97 6
1065.05 6
1065.12 5
1065.20 5
1065.27 4
1065.35 3
1065.42 3
1065.50 3
1065.57 2
1065.65 2
1065.72 3
1065.80 3
1065.87 3
1065.95 4
1066.02 4
1066.10 4
1066.17 5
1066.25 5
1066.33 5
1066.40 5
1066.48 5
1066.55 5
1066.63 5
1066.70 5
1066.78 5
1066.85 5
1066.93 5
1067.00 4
1067.08 4
1067.15 4
1067.23 4
1067.30 4
1067.38 4
1067.45 4
1067.53 4
1067.60 4
1067.68 4
1067.75 3
1067.83 3
1067.90 3
1067.98 3
1068.06 4
1068.13 4
1068.21 5
1068.28 6
1068.36 6
1068.43 6
1068.51 6
1068.58 6
1068.66 7
1068.73 7
1068.81 7
1068.88 8
1068.96 8
1069.03 7
1069.11 7
1069.18 6
1069.26 6
1069.33 5
1069.41 5
1069.49 6
1069.56 7
1069.64 8
1069.71 8
1069.79 9
1069.86 9
1069.94 9
1070.01 9
1070.09 7
1070.16 6
1070.24 4
1070.31 3
1070.39 2
1070.46 1
1070.54 1
1070.62 2
1070.69 3
1070.77 4
1070.84 6
1070.92 7
1070.99 7
1071.07 7
1071.14 7
1071.22 7
1071.29 6
1071.37 5
1071.44 4
1071.52 4
1071.59 4
1071.67 4
1071.75 4
1071.82 5
1071.90 5
1071.97 6
1072.05 6
1072.12 6
1072.20 7
1072.27 7
1072.35 7
1072.42 7
1072.50 8
1072.58 8
1072.65 7
1072.73 7
1072.80 7
1072.88 7
1072.95 7
1073.03 7
1073.10 7
1073.18 7
1073.25 7
1073.33 7
1073.40 6
1073.48 6
1073.56 5
1073.63 4
1073.71 4
1073.78 3
1073.86 2
1073.93 2
1074.01 2
1074.08 2
1074.16 2
1074.23 2
1074.31 2
1074.39 1
1074.46 1
1074.54 0
1074.61 0
1074.69 0
1074.76 0
1074.84 0
1074.91 0
1074.99 0
1075.06 0
1075.14 0
1075.22 1
1075.29 2
1075.37 3
1075.44 3
1075.52 4
1075.59 5
1075.67 5
1075.74 5
1075.82 5
1075.90 5
1075.97 4
1076.05 4
1076.12 4
1076.20 4
1076.27 5
1076.35 5
1076.42 6
1076.50 6
1076.58 6
1076.65 5
1076.73 4
1076.80 3
1076.88 2
1076.95 1
1077.03 1
1077.10 0
1077.18 0
1077.26 1
1077.33 1
1077.41 1
1077.48 1
1077.56 1
1077.63 0
1077.71 0
1077.78 0
1077.86 0
1077.94 0
1078.01 1
1078.09 1
1078.16 1
1078.24 1
1078.31 1
1078.39 1
1078.47 1
1078.54 1
1078.62 1
1078.69 1
1078.77 2
1078.84 2
1078.92 2
1078.99 3
1079.07 3
1079.15 4
1079.22 6
1079.30 7
1079.37 9
1079.45 10
1079.52 11
1079.60 11
1079.68 10
1079.75 8
1079.83 7
1079.90 5
1079.98 2
1080.05 0
1080.13 0
1080.20 0
1080.28 0
1080.36 0
1080.43 0
1080.51 0
1080.58 0
1080.66 2
1080.73 4
1080.81 5
1080.89 6
1080.96 6
1081.04 5
1081.11 4
1081.19 3
1081.26 3
1081.34 2
1081.42 2
1081.49 2
1081.57 2
1081.64 2
1081.72 2
1081.79 2
1081.87 1
1081.95 1
1082.02 1
1082.10 2
1082.17 2
1082.25 3
1082.32 5
1082.40 6
1082.48 7
1082.55 8
1082.63 9
1082.70 9
1082.78 10
1082.86 10
1082.93 11
1083.01 12
1083.08 12
1083.16 13
1083.23 14
1083.31 15
1083.39 17
1083.46 18
1083.54 19
1083.61 20
1083.69 21
1083.76 21
1083.84 22
1083.92 22
1083.99 22
1084.07 22
1084.14 22
1084.22 22
1084.30 21
1084.37 20
1084.45 19
1084.52 18
1084.60 17
1084.67 16
1084.75 15
1084.83 15
1084.90 15
1084.98 14
1085.05 14
1085.13 14
1085.21 14
1085.28 14
1085.36 14
1085.43 14
1085.51 14
1085.58 14
1085.66 15
1085.74 15
1085.81 15
1085.89 15
1085.96 15
1086.04 15
1086.12 15
1086.19 15
1086.27 14
1086.34 15
1086.42 15
1086.50 15
1086.57 15
1086.65 16
1086.72 16
1086.80 16
1086.87 15
1086.95 15
1087.03 14
1087.10 13
1087.18 12
1087.25 11
1087.33 10
1087.41 9
1087.48 9
1087.56 9
1087.63 9
1087.71 9
1087.79 9
1087.86 9
1087.94 8
1088.01 7
1088.09 7
1088.17 6
1088.24 6
1088.32 5
1088.39 4
1088.47 4
1088.55 3
1088.62 2
1088.70 2
1088.77 1
1088.85 1
1088.93 2
1089.00 3
1089.08 4
1089.15 4
1089.23 5
1089.31 6
1089.38 6
1089.46 7
1089.53 7
1089.61 7
1089.69 8
1089.76 8
1089.84 7
1089.91 7
1089.99 6
1090.07 5
1090.14 4
1090.22 4
1090.29 3
1090.37 2
1090.45 2
1090.52 2
1090.60 2
1090.67 1
1090.75 1
1090.83 1
1090.90 1
1090.98 0
1091.05 0
1091.13 1
1091.21 1
1091.28 1
1091.36 2
1091.43 2
1091.51 3
1091.59 3
1091.66 3
1091.74 3
1091.81 3
1091.89 3
1091.97 2
1092.04 2
1092.12 1
1092.19 0
1092.27 0
1092.35 0
1092.42 0
1092.50 0
1092.58 0
1092.65 1
1092.73 2
1092.80 3
1092.88 3
1092.96 3
1093.03 3
1093.11 3
1093.18 2
1093.26 1
1093.34 0
1093.41 0
1093.49 0
1093.56 0
1093.64 0
1093.72 0
1093.79 0
1093.87 0
1093.95 1
1094.02 2
1094.10 2
1094.17 3
1094.25 3
1094.33 3
1094.40 4
1094.48 4
1094.55 5
1094.63 5
1094.71 6
1094.78 6
1094.86 5
1094.94 5
1095.01 5
1095.09 6
1095.16 6
1095.24 7
1095.32 8
1095.39 9
1095.47 9
1095.55 10
1095.62 11
1095.70 11
1095.77 12
1095.85 13
1095.93 14
1096.00 15
1096.08 15
1096.16 16
1096.23 16
1096.31 16
1096.38 16
1096.46 17
1096.54 17
1096.61 18
1096.69 18
1096.77 19
1096.84 19
1096.92 20
1096.99 21
1097.07 22
1097.15 23
1097.22 24
1097.30 25
1097.38 26
1097.45 27
1097.53 28
1097.60 29
1097.68 29
1097.76 28
1097.83 27
1097.91 27
1097.99 26
1098.06 26
1098.14 26
1098.21 27
1098.29 27
1098.37 28
1098.44 27
1098.52 27
1098.60 25
1098.67 24
1098.75 23
1098.82 23
1098.90 23
1098.98 24
1099.05 26
1099.13 28
1099.21 30
1099.28 32
1099.36 33
1099.44 35
1099.51 36
1099.59 38
1099.66 39
1099.74 41
1099.82 41
1099.89 42
1099.97 42
1100.05 42
1100.12 41
1100.20 40
1100.28 40
1100.35 40
1100.43 40
1100.50 40
1100.58 40
1100.66 39
1100.73 38
1100.81 37
1100.89 35
1100.96 33
1101.04 31
1101.12 29
1101.19 28
1101.27 28
1101.35 27
1101.42 26
1101.50 25
1101.57 23
1101.65 22
1101.73 20
1101.80 19
1101.88 18
1101.96 18
1102.03 17
1102.11 18
1102.19 18
1102.26 18
1102.34 18
1102.42 19
1102.49 19
1102.57 19
1102.64 19
1102.72 19
1102.80 18
1102.87 17
1102.95 17
1103.03 16
1103.10 15
1103.18 14
1103.26 13
1103.33 12
1103.41 11
1103.49 10
1103.56 9
1103.64 8
1103.72 7
1103.79 7
1103.87 7
1103.94 6
1104.02 6
1104.10 5
1104.17 4
1104.25 4
1104.33 3
1104.40 3
1104.48 4
1104.56 5
1104.63 6
1104.71 7
1104.79 7
1104.86 7
1104.94 7
1105.02 7
1105.09 7
1105.17 8
1105.25 9
1105.32 11
1105.40 13
1105.48 16
1105.55 18
1105.63 20
1105.70 21
1105.78 22
1105.86 21
1105.93 20
1106.01 19
1106.09 17
1106.16 16
1106.24 15
1106.32 13
1106.39 12
1106.47 10
1106.55 8
1106.62 6
1106.70 3
1106.78 1
1106.85 0
1106.93 0
1107.01 0
1107.08 0
1107.16 0
1107.24 0
1107.31 0
1107.39 0
1107.47 0
1107.54 1
1107.62 1
1107.70 1
1107.77 1
1107.85 2
1107.93 2
1108.00 3
1108.08 4
1108.16 5
1108.23 6
1108.31 7
1108.39 8
1108.46 9
1108.54 10
1108.62 10
1108.69 10
1108.77 10
1108.85 11
1108.92 11
1109.00 11
1109.08 12
1109.15 13
1109.23 13
1109.31 14
1109.38 15
1109.46 16
1109.54 16
1109.61 17
1109.69 16
1109.77 15
1109.84 14
1109.92 13
1110.00 12
1110.07 10
1110.15 9
1110.23 9
1110.30 8
1110.38 9
1110.46 10
1110.53 12
1110.61 14
1110.69 17
1110.76 19
1110.84 21
1110.92 22
1110.99 23
1111.07 22
1111.15 22
1111.22 21
1111.30 21
1111.38 22
1111.45 24
1111.53 26
1111.61 28
1111.68 29
1111.76 30
1111.84 29
1111.91 27
1111.99 25
1112.07 21
1112.15 18
1112.22 15
1112.30 13
1112.38 11
1112.45 10
1112.53 10
1112.61 11
1112.68 12
1112.76 14
1112.84 15
1112.91 17
1112.99 18
1113.07 20
1113.14 21
1113.22 23
1113.30 25
1113.37 27
1113.45 29
1113.53 31
1113.60 32
1113.68 32
1113.76 31
1113.84 29
1113.91 27
1113.99 24
1114.07 21
1114.14 19
1114.22 18
1114.30 18
1114.37 18
1114.45 19
1114.53 21
1114.60 22
1114.68 23
1114.76 23
1114.83 22
1114.91 21
1114.99 20
1115.07 18
1115.14 16
1115.22 15
1115.30 13
1115.37 12
1115.45 11
1115.53 11
1115.60 11
1115.68 12
1115.76 12
1115.83 13
1115.91 13
1115.99 13
1116.06 13
1116.14 12
1116.22 11
1116.30 11
1116.37 10
1116.45 10
1116.53 11
1116.60 11
1116.68 12
1116.76 13
1116.83 14
1116.91 14
1116.99 14
1117.06 13
1117.14 13
1117.22 12
1117.30 11
1117.37 10
1117.45 9
1117.53 9
1117.60 8
1117.68 8
1117.76 7
1117.83 7
1117.91 7
1117.99 7
1118.07 7
1118.14 6
1118.22 5
1118.30 4
1118.37 3
1118.45 2
1118.53 1
1118.60 0
1118.68 0
1118.76 0
1118.84 0
1118.91 0
1118.99 0
1119.07 0
1119.14 0
1119.22 0
1119.30 2
1119.37 4
1119.45 5
1119.53 5
1119.61 5
1119.68 5
1119.76 5
1119.84 4
1119.91 3
1119.99 2
1120.07 2
1120.15 2
1120.22 3
1120.30 4
1120.38 6
1120.45 9
1120.53 12
1120.61 15
1120.68 18
1120.76 20
1120.84 22
1120.92 23
1120.99 23
1121.07 23
1121.15 22
1121.22 22
1121.30 22
1121.38 22
1121.46 23
1121.53 25
1121.61 27
1121.69 28
1121.76 30
1121.84 32
1121.92 33
1122.00 34
1122.07 35
1122.15 35
1122.23 36
1122.30 37
1122.38 37
1122.46 37
1122.54 37
1122.61 37
1122.69 36
1122.77 35
1122.84 34
1122.92 33
1123.00 32
1123.08 31
1123.15 30
1123.23 29
1123.31 29
1123.38 28
1123.46 28
1123.54 28
1123.62 28
1123.69 27
1123.77 27
1123.85 25
1123.92 23
1124.00 21
1124.08 18
1124.16 16
1124.23 15
1124.31 14
1124.39 14
1124.46 14
1124.54 14
1124.62 15
1124.70 15
1124.77 16
1124.85 16
1124.93 17
1125.01 17
1125.08 19
1125.16 20
1125.24 22
1125.31 23
1125.39 25
1125.47 27
1125.55 28
1125.62 30
1125.70 31
1125.78 33
1125.85 34
1125.93 35
1126.01 35
1126.09 35
1126.16 35
1126.24 36
1126.32 36
1126.40 37
1126.47 38
1126.55 39
1126.63 39
1126.70 39
1126.78 39
1126.86 39
1126.94 38
1127.01 38
1127.09 38
1127.17 38
1127.25 39
1127.32 39
1127.40 40
1127.48 41
1127.56 41
1127.63 41
1127.71 40
1127.79 40
1127.86 39
1127.94 39
1128.02 39
1128.10 40
1128.17 42
1128.25 45
1128.33 48
1128.41 51
1128.48 54
1128.56 56
1128.64 57
1128.72 58
1128.79 58
1128.87 58
1128.95 56
1129.02 55
1129.10 52
1129.18 50
1129.26 47
1129.33 45
1129.41 43
1129.49 41
1129.57 41
1129.64 42
1129.72 42
1129.80 44
1129.88 45
1129.95 45
1130.03 46
1130.11 46
1130.19 46
1130.26 46
1130.34 46
1130.42 46
1130.49 44
1130.57 43
1130.65 40
1130.73 38
1130.80 35
1130.88 32
1130.96 30
1131.04 28
1131.11 28
1131.19 28
1131.27 29
1131.35 29
1131.42 29
1131.50 29
1131.58 28
1131.66 27
1131.73 27
1131.81 27
1131.89 26
1131.97 26
1132.04 26
1132.12 25
1132.20 23
1132.28 21
1132.35 18
1132.43 16
1132.51 14
1132.59 13
1132.66 12
1132.74 13
1132.82 13
1132.90 14
1132.97 14
1133.05 14
1133.13 14
1133.21 14
1133.28 13
1133.36 13
1133.44 13
1133.52 13
1133.59 13
1133.67 14
1133.75 15
1133.83 16
1133.90 17
1133.98 19
1134.06 20
1134.14 21
1134.21 22
1134.29 22
1134.37 23
1134.45 23
1134.52 23
1134.60 23
1134.68 24
1134.76 24
1134.83 25
1134.91 26
1134.99 26
1135.07 27
1135.14 28
1135.22 28
1135.30 28
1135.38 28
1135.45 26
1135.53 24
1135.61 21
1135.69 18
1135.77 14
1135.84 11
1135.92 9
1136.00 7
1136.08 7
1136.15 6
1136.23 7
1136.31 8
1136.39 10
1136.46 12
1136.54 14
1136.62 16
1136.70 17
1136.77 17
1136.85 17
1136.93 17
1137.01 17
1137.08 17
1137.16 17
1137.24 17
1137.32 17
1137.40 18
1137.47 18
1137.55 19
1137.63 20
1137.71 21
1137.78 23
1137.86 25
1137.94 26
1138.02 28
1138.09 30
1138.17 31
1138.25 32
1138.33 33
1138.40 34
1138.48 34
1138.56 35
1138.64 35
1138.72 34
1138.79 34
1138.87 33
1138.95 31
1139.03 30
1139.10 28
1139.18 26
1139.26 24
1139.34 22
1139.42 20
1139.49 19
1139.57 18
1139.65 19
1139.73 20
1139.80 22
1139.88 24
1139.96 27
1140.04 29
1140.11 31
1140.19 32
1140.27 32
1140.35 32
1140.43 31
1140.50 31
1140.58 31
1140.66 31
1140.74 32
1140.81 33
1140.89 34
1140.97 35
1141.05 36
1141.13 36
1141.20 37
1141.28 38
1141.36 39
1141.44 40
1141.51 42
1141.59 43
1141.67 45
1141.75 46
1141.83 47
1141.90 49
1141.98 50
1142.06 52
1142.14 54
1142.21 56
1142.29 57
1142.37 59
1142.45 60
1142.53 61
1142.60 63
1142.68 64
1142.76 65
1142.84 66
1142.92 68
1142.99 69
1143.07 71
1143.15 73
1143.23 75
1143.30 78
1143.38 80
1143.46 81
1143.54 82
1143.62 81
1143.69 80
1143.77 78
1143.85 76
1143.93 74
1144.01 73
1144.08 72
1144.16 73
1144.24 74
1144.32 75
1144.39 77
1144.47 79
1144.55 81
1144.63 83
1144.71 84
1144.78 86
1144.86 87
1144.94 87
1145.02 86
1145.10 84
1145.17 82
1145.25 79
1145.33 76
1145.41 73
1145.49 71
1145.56 69
1145.64 67
1145.72 66
1145.80 64
1145.87 62
1145.95 60
1146.03 58
1146.11 56
1146.19 55
1146.26 55
1146.34 55
1146.42 57
1146.50 58
1146.58 60
1146.65 62
1146.73 64
1146.81 65
1146.89 67
1146.97 68
1147.04 69
1147.12 70
1147.20 71
1147.28 71
1147.36 71
1147.43 70
1147.51 70
1147.59 68
1147.67 67
1147.75 65
1147.82 63
1147.90 61
1147.98 58
1148.06 56
1148.14 53
1148.21 50
1148.29 47
1148.37 44
1148.45 41
1148.53 39
1148.60 37
1148.68 35
1148.76 34
1148.84 33
1148.92 32
1148.99 32
1149.07 32
1149.15 32
1149.23 31
1149.31 31
1149.38 31
1149.46 30
1149.54 31
1149.62 31
1149.70 32
1149.77 33
1149.85 33
1149.93 34
1150.01 34
1150.09 33
1150.17 32
1150.24 31
1150.32 30
1150.40 29
1150.48 28
1150.56 28
1150.63 27
1150.71 27
1150.79 26
1150.87 24
1150.95 23
1151.02 21
1151.10 20
1151.18 18
1151.26 17
1151.34 16
1151.41 14
1151.49 12
1151.57 11
1151.65 11
1151.73 11
1151.81 13
1151.88 16
1151.96 20
1152.04 23
1152.12 26
1152.20 27
1152.27 26
1152.35 24
1152.43 20
1152.51 17
1152.59 13
1152.67 11
1152.74 10
1152.82 10
1152.90 11
1152.98 12
1153.06 13
1153.13 14
1153.21 15
1153.29 15
1153.37 16
1153.45 16
1153.53 16
1153.60 16
1153.68 16
1153.76 16
1153.84 16
1153.92 16
1153.99 16
1154.07 16
1154.15 18
1154.23 19
1154.31 20
1154.39 21
1154.46 21
1154.54 20
1154.62 20
1154.70 19
1154.78 18
1154.86 18
1154.93 19
1155.01 21
1155.09 22
1155.17 23
1155.25 23
1155.32 22
1155.40 21
1155.48 18
1155.56 16
1155.64 14
1155.72 12
1155.79 10
1155.87 10
1155.95 10
1156.03 10
1156.11 9
1156.19 9
1156.26 9
1156.34 9
1156.42 8
1156.50 8
1156.58 7
1156.66 7
1156.73 6
1156.81 5
1156.89 4
1156.97 4
1157.05 3
1157.13 2
1157.20 2
1157.28 2
1157.36 1
1157.44 0
1157.52 0
1157.60 0
1157.67 0
1157.75 0
1157.83 0
1157.91 0
1157.99 0
1158.07 3
1158.14 6
1158.22 8
1158.30 11
1158.38 12
1158.46 14
1158.54 14
1158.61 15
1158.69 16
1158.77 17
1158.85 18
1158.93 18
1159.01 18
1159.08 18
1159.16 17
1159.24 17
1159.32 16
1159.40 15
1159.48 15
1159.55 16
1159.63 18
1159.71 20
1159.79 22
1159.87 24
1159.95 26
1160.02 28
1160.10 29
1160.18 29
1160.26 30
1160.34 30
1160.42 31
1160.50 32
1160.57 34
1160.65 36
1160.73 38
1160.81 40
1160.89 41
1160.97 41
1161.04 41
1161.12 40
1161.20 38
1161.28 36
1161.36 34
1161.44 33
1161.52 32
1161.59 33
1161.67 34
1161.75 36
1161.83 38
1161.91 41
1161.99 43
1162.06 44
1162.14 45
1162.22 44
1162.30 43
1162.38 42
1162.46 40
1162.54 39
1162.61 38
1162.69 38
1162.77 38
1162.85 38
1162.93 39
1163.01 39
1163.09 38
1163.16 37
1163.24 35
1163.32 33
1163.40 30
1163.48 27
1163.56 25
1163.63 23
1163.71 22
1163.79 22
1163.87 22
1163.95 23
1164.03 24
1164.11 25
1164.18 26
1164.26 26
1164.34 26
1164.42 26
1164.50 25
1164.58 24
1164.66 23
1164.73 22
1164.81 22
1164.89 22
1164.97 22
1165.05 23
1165.13 23
1165.21 24
1165.28 24
1165.36 23
1165.44 23
1165.52 22
1165.60 22
1165.68 21
1165.76 21
1165.83 21
1165.91 21
1165.99 21
1166.07 20
1166.15 19
1166.23 18
1166.31 16
1166.39 15
1166.46 14
1166.54 14
1166.62 15
1166.70 15
1166.78 16
1166.86 18
1166.94 20
1167.01 22
1167.09 24
1167.17 26
1167.25 28
1167.33 31
1167.41 33
1167.49 36
1167.56 40
1167.64 44
1167.72 49
1167.80 54
1167.88 59
1167.96 63
1168.04 66
1168.12 69
1168.19 71
1168.27 72
1168.35 73
1168.43 74
1168.51 74
1168.59 74
1168.67 73
1168.75 73
1168.82 72
1168.90 72
1168.98 72
1169.06 73
1169.14 74
1169.22 75
1169.30 76
1169.38 77
1169.45 77
1169.53 76
1169.61 74
1169.69 72
1169.77 69
1169.85 67
1169.93 65
1170.00 64
1170.08 63
1170.16 63
1170.24 64
1170.32 65
1170.40 66
1170.48 67
1170.56 67
1170.64 68
1170.71 67
1170.79 66
1170.87 65
1170.95 63
1171.03 61
1171.11 59
1171.19 58
1171.27 57
1171.34 57
1171.42 58
1171.50 59
1171.58 60
1171.66 60
1171.74 60
1171.82 60
1171.90 59
1171.97 57
1172.05 56
1172.13 55
1172.21 54
1172.29 55
1172.37 56
1172.45 58
1172.53 59
1172.61 60
1172.68 60
1172.76 59
1172.84 57
1172.92 54
1173.00 50
1173.08 45
1173.16 41
1173.24 36
1173.31 33
1173.39 30
1173.47 29
1173.55 29
1173.63 29
1173.71 31
1173.79 32
1173.87 33
1173.95 34
1174.02 35
1174.10 36
1174.18 37
1174.26 38
1174.34 39
1174.42 39
1174.50 39
1174.58 39
1174.66 39
1174.73 39
1174.81 40
1174.89 41
1174.97 43
1175.05 45
1175.13 47
1175.21 48
1175.29 49
1175.37 48
1175.45 48
1175.52 47
1175.60 46
1175.68 46
1175.76 47
1175.84 48
1175.92 50
1176.00 52
1176.08 54
1176.16 56
1176.23 58
1176.31 60
1176.39 63
1176.47 66
1176.55 68
1176.63 71
1176.71 74
1176.79 77
1176.87 80
1176.95 83
1177.02 86
1177.10 91
1177.18 96
1177.26 101
1177.34 108
1177.42 115
1177.50 122
1177.58 130
1177.66 138
1177.74 146
1177.81 153
1177.89 160
1177.97 166
1178.05 171
1178.13 174
1178.21 176
1178.29 176
1178.37 175
1178.45 174
1178.53 172
1178.60 171
1178.68 169
1178.76 167
1178.84 166
1178.92 164
1179.00 162
1179.08 160
1179.16 158
1179.24 155
1179.32 151
1179.40 147
1179.47 142
1179.55 137
1179.63 132
1179.71 128
1179.79 125
1179.87 123
1179.95 121
1180.03 120
1180.11 118
1180.19 116
1180.27 113
1180.34 109
1180.42 106
1180.50 103
1180.58 99
1180.66 96
1180.74 93
1180.82 90
1180.90 87
1180.98 85
1181.06 82
1181.14 81
1181.21 79
1181.29 77
1181.37 76
1181.45 74
1181.53 72
1181.61 70
1181.69 68
1181.77 67
1181.85 65
1181.93 63
1182.01 60
1182.09 56
1182.16 51
1182.24 47
1182.32 42
1182.40 38
1182.48 36
1182.56 34
1182.64 33
1182.72 33
1182.80 33
1182.88 32
1182.96 32
1183.04 31
1183.11 30
1183.19 29
1183.27 29
1183.35 30
1183.43 31
1183.51 32
1183.59 32
1183.67 32
1183.75 31
1183.83 29
1183.91 26
1183.99 24
1184.06 22
1184.14 21
1184.22 21
1184.30 22
1184.38 23
1184.46 23
1184.54 24
1184.62 23
1184.70 21
1184.78 19
1184.86 18
1184.94 16
1185.02 16
1185.09 17
1185.17 19
1185.25 22
1185.33 26
1185.41 29
1185.49 32
1185.57 34
1185.65 35
1185.73 35
1185.81 33
1185.89 31
1185.97 28
1186.05 25
1186.13 23
1186.20 22
1186.28 22
1186.36 22
1186.44 24
1186.52 25
1186.60 25
1186.68 25
1186.76 23
1186.84 20
1186.92 17
1187.00 14
1187.08 11
1187.16 9
1187.24 8
1187.32 8
1187.39 8
1187.47 9
1187.55 8
1187.63 8
1187.71 6
1187.79 5
1187.87 3
1187.95 2
1188.03 1
1188.11 1
1188.19 1
1188.27 1
1188.35 1
1188.43 2
1188.51 3
1188.58 4
1188.66 6
1188.74 8
1188.82 10
1188.90 12
1188.98 14
1189.06 15
1189.14 16
1189.22 16
1189.30 16
1189.38 17
1189.46 18
1189.54 20
1189.62 22
1189.70 24
1189.78 26
1189.86 26
1189.93 27
1190.01 28
1190.09 30
1190.17 32
1190.25 35
1190.33 38
1190.41 41
1190.49 42
1190.57 42
1190.65 40
1190.73 37
1190.81 33
1190.89 30
1190.97 28
1191.05 27
1191.13 27
1191.21 28
1191.29 30
1191.36 30
1191.44 31
1191.52 30
1191.60 28
1191.68 26
1191.76 25
1191.84 25
1191.92 25
1192.00 26
1192.08 27
1192.16 27
1192.24 27
1192.32 26
1192.40 25
1192.48 25
1192.56 24
1192.64 24
1192.72 25
1192.80 25
1192.87 25
1192.95 26
1193.03 26
1193.11 26
1193.19 26
1193.27 26
1193.35 26
1193.43 26
1193.51 25
1193.59 25
1193.67 25
1193.75 26
1193.83 26
1193.91 27
1193.99 28
1194.07 28
1194.15 28
1194.23 28
1194.31 26
1194.39 25
1194.47 23
1194.55 21
1194.62 18
1194.70 16
1194.78 13
1194.86 10
1194.94 7
1195.02 4
1195.10 1
1195.18 0
1195.26 0
1195.34 0
1195.42 0
1195.50 0
1195.58 0
1195.66 0
1195.74 1
1195.82 2
1195.90 2
1195.98 2
1196.06 2
1196.14 2
1196.22 3
1196.30 4
1196.38 6
1196.46 8
1196.54 9
1196.62 11
1196.69 12
1196.77 12
1196.85 12
1196.93 11
1197.01 10
1197.09 9
1197.17 8
1197.25 8
1197.33 8
1197.41 9
1197.49 10
1197.57 10
1197.65 10
1197.73 10
1197.81 9
1197.89 9
1197.97 9
1198.05 9
1198.13 10
1198.21 10
1198.29 10
1198.37 11
1198.45 12
1198.53 14
1198.61 17
1198.69 21
1198.77 26
1198.85 31
1198.93 35
1199.01 37
1199.09 37
1199.16 35
1199.24 33
1199.32 30
1199.40 26
1199.48 24
1199.56 22
1199.64 21
1199.72 20
1199.80 19
1199.88 18
1199.96 17
1200.04 16
1200.12 14
1200.20 13
1200.28 11
1200.36 9
1200.44 7
1200.52 5
1200.60 4
1200.68 3
1200.76 4
1200.84 7
1200.92 11
1201.00 15
1201.08 20
1201.16 23
1201.24 26
1201.32 26
1201.40 26
1201.48 25
1201.56 23
1201.64 21
1201.72 19
1201.80 18
1201.88 17
1201.96 16
1202.04 16
1202.12 16
1202.20 16
1202.28 16
1202.36 17
1202.44 18
1202.52 20
1202.60 22
1202.68 25
1202.76 27
1202.84 29
1202.91 31
1202.99 33
1203.07 34
1203.15 36
1203.23 37
1203.31 38
1203.39 40
1203.47 41
1203.55 41
1203.63 41
1203.71 40
1203.79 38
1203.87 36
1203.95 34
1204.03 32
1204.11 31
1204.19 30
1204.27 29
1204.35 27
1204.43 24
1204.51 20
1204.59 16
1204.67 12
1204.75 8
1204.83 6
1204.91 5
1204.99 5
1205.07 7
1205.15 9
1205.23 12
1205.31 15
1205.39 19
1205.47 21
1205.55 24
1205.63 26
1205.71 28
1205.79 30
1205.87 32
1205.95 33
1206.03 33
1206.11 34
1206.19 34
1206.27 35
1206.35 36
1206.43 37
1206.51 39
1206.59 41
1206.67 44
1206.75 46
1206.83 48
1206.91 50
1206.99 51
1207.07 50
1207.15 48
1207.23 46
1207.31 43
1207.39 40
1207.47 38
1207.55 38
1207.63 39
1207.71 40
1207.79 42
1207.87 43
1207.95 43
1208.03 41
1208.11 38
1208.19 34
1208.27 30
1208.35 26
1208.43 24
1208.51 23
1208.59 23
1208.67 24
1208.75 24
1208.83 23
1208.91 21
1208.99 17
1209.07 13
1209.15 9
1209.23 5
1209.31 3
1209.39 1
1209.47 1
1209.55 1
1209.63 2
1209.71 3
1209.79 4
1209.87 5
1209.95 7
1210.03 10
1210.11 12
1210.19 15
1210.27 18
1210.35 21
1210.43 23
1210.51 24
1210.59 25
1210.67 25
1210.75 25
1210.83 23
1210.91 21
1210.99 19
1211.07 16
1211.15 12
1211.23 8
1211.31 5
1211.39 2
1211.47 0
1211.55 0
1211.63 0
1211.71 2
1211.79 4
1211.87 6
1211.95 7
1212.03 8
1212.12 9
1212.20 8
1212.28 7
1212.36 6
1212.44 4
1212.52 4
1212.60 4
1212.68 4
1212.76 6
1212.84 8
1212.92 11
1213.00 14
1213.08 18
1213.16 22
1213.24 24
1213.32 26
1213.40 28
1213.48 28
1213.56 28
1213.64 28
1213.72 27
1213.80 27
1213.88 26
1213.96 25
1214.04 23
1214.12 21
1214.20 18
1214.28 17
1214.36 17
1214.44 18
1214.52 21
1214.60 25
1214.68 29
1214.76 34
1214.84 37
1214.92 39
1215.00 41
1215.08 41
1215.16 42
1215.24 43
1215.32 44
1215.40 44
1215.48 45
1215.56 46
1215.64 46
1215.72 45
1215.80 44
1215.89 43
1215.97 42
1216.05 40
1216.13 39
1216.21 38
1216.29 37
1216.37 37
1216.45 37
1216.53 37
1216.61 38
1216.69 39
1216.77 39
1216.85 39
1216.93 38
1217.01 37
1217.09 35
1217.17 34
1217.25 32
1217.33 31
1217.41 31
1217.49 32
1217.57 33
1217.65 35
1217.73 36
1217.81 37
1217.89 38
1217.97 38
1218.05 37
1218.13 36
1218.21 35
1218.29 34
1218.38 34
1218.46 33
1218.54 34
1218.62 35
1218.70 36
1218.78 37
1218.86 38
1218.94 39
1219.02 38
1219.10 36
1219.18 34
1219.26 31
1219.34 27
1219.42 23
1219.50 19
1219.58 16
1219.66 13
1219.74 13
1219.82 13
1219.90 16
1219.98 21
1220.06 26
1220.14 32
1220.22 38
1220.30 42
1220.38 44
1220.47 44
1220.55 42
1220.63 39
1220.71 35
1220.79 31
1220.87 27
1220.95 24
1221.03 21
1221.11 18
1221.19 16
1221.27 14
1221.35 13
1221.43 12
1221.51 12
1221.59 13
1221.67 14
1221.75 15
1221.83 15
1221.91 15
1221.99 15
1222.07 15
1222.15 16
1222.24 17
1222.32 18
1222.40 20
1222.48 23
1222.56 26
1222.64 30
1222.72 33
1222.80 36
1222.88 38
1222.96 38
1223.04 37
1223.12 34
1223.20 31
1223.28 27
1223.36 24
1223.44 22
1223.52 20
1223.60 19
1223.68 18
1223.77 17
1223.85 16
1223.93 16
1224.01 15
1224.09 15
1224.17 15
1224.25 16
1224.33 18
1224.41 20
1224.49 21
1224.57 23
1224.65 23
1224.73 23
1224.81 22
1224.89 20
1224.97 19
1225.05 17
1225.13 15
1225.22 13
1225.30 12
1225.38 11
1225.46 10
1225.54 8
1225.62 6
1225.70 4
1225.78 2
1225.86 0
1225.94 0
1226.02 0
1226.10 0
1226.18 0
1226.26 0
1226.34 0
1226.42 0
1226.51 1
1226.59 2
1226.67 3
1226.75 4
1226.83 5
1226.91 7
1226.99 9
1227.07 11
1227.15 13
1227.23 15
1227.31 17
1227.39 19
1227.47 21
1227.55 23
1227.63 25
1227.71 26
1227.80 28
1227.88 28
1227.96 28
1228.04 28
1228.12 26
1228.20 24
1228.28 23
1228.36 21
1228.44 19
1228.52 17
1228.60 15
1228.68 14
1228.76 14
1228.84 14
1228.93 14
1229.01 15
1229.09 15
1229.17 14
1229.25 13
1229.33 11
1229.41 9
1229.49 8
1229.57 8
1229.65 9
1229.73 12
1229.81 15
1229.89 19
1229.97 23
1230.06 26
1230.14 27
1230.22 27
1230.30 26
1230.38 23
1230.46 19
1230.54 16
1230.62 13
1230.70 10
1230.78 10
1230.86 10
1230.94 11
1231.02 13
1231.11 16
1231.19 18
1231.27 19
1231.35 20
1231.43 21
1231.51 21
1231.59 21
1231.67 21
1231.75 22
1231.83 22
1231.91 22
1231.99 21
1232.07 21
1232.16 19
1232.24 17
1232.32 15
1232.40 14
1232.48 12
1232.56 12
1232.64 12
1232.72 12
1232.80 13
1232.88 14
1232.96 15
1233.04 17
1233.13 19
1233.21 21
1233.29 24
1233.37 27
1233.45 30
1233.53 32
1233.61 35
1233.69 38
1233.77 41
1233.85 44
1233.93 47
1234.01 49
1234.10 51
1234.18 52
1234.26 52
1234.34 52
1234.42 51
1234.50 50
1234.58 50
1234.66 51
1234.74 51
1234.82 52
1234.90 53
1234.99 53
1235.07 53
1235.15 52
1235.23 51
1235.31 50
1235.39 49
1235.47 49
1235.55 48
1235.63 48
1235.71 47
1235.79 45
1235.88 42
1235.96 38
1236.04 35
1236.12 31
1236.20 29
1236.28 27
1236.36 28
1236.44 30
1236.52 33
1236.60 36
1236.69 39
1236.77 41
1236.85 43
1236.93 43
1237.01 43
1237.09 42
1237.17 41
1237.25 41
1237.33 41
1237.41 43
1237.49 46
1237.58 50
1237.66 56
1237.74 62
1237.82 68
1237.90 73
1237.98 78
1238.06 82
1238.14 85
1238.22 88
1238.30 91
1238.39 93
1238.47 95
1238.55 97
1238.63 97
1238.71 97
1238.79 96
1238.87 93
1238.95 90
1239.03 85
1239.12 80
1239.20 73
1239.28 66
1239.36 59
1239.44 53
1239.52 48
1239.60 44
1239.68 43
1239.76 43
1239.84 44
1239.93 47
1240.01 49
1240.09 50
1240.17 51
1240.25 52
1240.33 52
1240.41 51
1240.49 50
1240.57 50
1240.66 49
1240.74 49
1240.82 49
1240.90 50
1240.98 50
1241.06 51
1241.14 51
1241.22 51
1241.30 52
1241.39 52
1241.47 53
1241.55 56
1241.63 58
1241.71 61
1241.79 64
1241.87 66
1241.95 67
1242.03 66
1242.12 65
1242.20 63
1242.28 61
1242.36 59
1242.44 59
1242.52 59
1242.60 59
1242.68 59
1242.76 58
1242.85 56
1242.93 53
1243.01 49
1243.09 47
1243.17 45
1243.25 44
1243.33 46
1243.41 49
1243.50 53
1243.58 58
1243.66 63
1243.74 66
1243.82 69
1243.90 71
1243.98 70
1244.06 69
1244.14 67
1244.23 65
1244.31 64
1244.39 63
1244.47 64
1244.55 66
1244.63 69
1244.71 72
1244.79 75
1244.88 77
1244.96 77
1245.04 76
1245.12 74
1245.20 72
1245.28 70
1245.36 68
1245.44 66
1245.53 64
1245.61 62
1245.69 59
1245.77 55
1245.85 51
1245.93 46
1246.01 42
1246.09 40
1246.18 39
1246.26 40
1246.34 43
1246.42 46
1246.50 49
1246.58 51
1246.66 53
1246.74 54
1246.83 54
1246.91 55
1246.99 55
1247.07 55
1247.15 55
1247.23 57
1247.31 59
1247.39 61
1247.48 64
1247.56 67
1247.64 69
1247.72 70
1247.80 69
1247.88 66
1247.96 61
1248.05 56
1248.13 50
1248.21 45
1248.29 42
1248.37 39
1248.45 38
1248.53 37
1248.61 37
1248.70 36
1248.78 36
1248.86 36
1248.94 37
1249.02 38
1249.10 40
1249.18 43
1249.27 46
1249.35 50
1249.43 55
1249.51 59
1249.59 64
1249.67 68
1249.75 71
1249.84 73
1249.92 74
1250.00 74
1250.08 73
1250.16 70
1250.24 67
1250.32 63
1250.41 59
1250.49 56
1250.57 53
1250.65 50
1250.73 47
1250.81 44
1250.89 41
1250.97 38
1251.06 36
1251.14 33
1251.22 32
1251.30 31
1251.38 30
1251.46 30
1251.55 30
1251.63 30
1251.71 30
1251.79 31
1251.87 32
1251.95 34
1252.03 36
1252.12 38
1252.20 41
1252.28 45
1252.36 49
1252.44 54
1252.52 60
1252.60 65
1252.69 69
1252.77 71
1252.85 71
1252.93 69
1253.01 66
1253.09 63
1253.17 61
1253.26 60
1253.34 61
1253.42 62
1253.50 64
1253.58 66
1253.66 66
1253.74 65
1253.83 62
1253.91 57
1253.99 51
1254.07 45
1254.15 39
1254.23 33
1254.32 29
1254.40 26
1254.48 25
1254.56 25
1254.64 27
1254.72 30
1254.80 34
1254.89 37
1254.97 41
1255.05 44
1255.13 47
1255.21 48
1255.29 47
1255.38 46
1255.46 44
1255.54 42
1255.62 40
1255.70 37
1255.78 36
1255.87 34
1255.95 31
1256.03 29
1256.11 27
1256.19 24
1256.27 23
1256.35 22
1256.44 22
1256.52 23
1256.60 24
1256.68 26
1256.76 27
1256.84 29
1256.93 30
1257.01 30
1257.09 30
1257.17 30
1257.25 31
1257.33 31
1257.42 33
1257.50 34
1257.58 37
1257.66 39
1257.74 42
1257.82 44
1257.91 45
1257.99 46
1258.07 45
1258.15 43
1258.23 41
1258.31 39
1258.40 36
1258.48 35
1258.56 35
1258.64 35
1258.72 36
1258.80 37
1258.89 38
1258.97 39
1259.05 40
1259.13 40
1259.21 39
1259.29 38
1259.38 36
1259.46 36
1259.54 36
1259.62 37
1259.70 40
1259.78 44
1259.87 48
1259.95 52
1260.03 55
1260.11 57
1260.19 60
1260.27 62
1260.36 65
1260.44 69
1260.52 74
1260.60 79
1260.68 82
1260.77 85
1260.85 87
1260.93 87
1261.01 85
1261.09 83
1261.17 80
1261.26 77
1261.34 74
1261.42 71
1261.50 69
1261.58 68
1261.66 66
1261.75 65
1261.83 65
1261.91 64
1261.99 63
1262.07 62
1262.16 61
1262.24 60
1262.32 59
1262.40 60
1262.48 61
1262.56 63
1262.65 65
1262.73 67
1262.81 69
1262.89 69
1262.97 69
1263.05 66
1263.14 63
1263.22 59
1263.30 53
1263.38 47
1263.46 41
1263.55 36
1263.63 31
1263.71 28
1263.79 25
1263.87 23
1263.96 22
1264.04 21
1264.12 21
1264.20 22
1264.28 22
1264.36 23
1264.45 24
1264.53 24
1264.61 23
1264.69 21
1264.77 18
1264.86 15
1264.94 13
1265.02 11
1265.10 12
1265.18 14
1265.26 17
1265.35 23
1265.43 29
1265.51 35
1265.59 41
1265.67 46
1265.76 50
1265.84 51
1265.92 51
1266.00 50
1266.08 48
1266.17 46
1266.25 44
1266.33 43
1266.41 43
1266.49 43
1266.58 43
1266.66 43
1266.74 42
1266.82 42
1266.90 41
1266.99 40
1267.07 41
1267.15 42
1267.23 44
1267.31 46
1267.39 48
1267.48 49
1267.56 50
1267.64 50
1267.72 49
1267.80 48
1267.89 46
1267.97 43
1268.05 39
1268.13 35
1268.21 30
1268.30 25
1268.38 20
1268.46 14
1268.54 9
1268.62 5
1268.71 2
1268.79 0
1268.87 0
1268.95 2
1269.03 6
1269.12 11
1269.20 16
1269.28 23
1269.36 29
1269.44 35
1269.53 40
1269.61 44
1269.69 46
1269.77 48
1269.85 48
1269.94 46
1270.02 44
1270.10 41
1270.18 37
1270.27 34
1270.35 31
1270.43 28
1270.51 27
1270.59 26
1270.68 25
1270.76 25
1270.84 24
1270.92 22
1271.00 20
1271.09 16
1271.17 13
1271.25 9
1271.33 5
1271.41 2
1271.50 0
1271.58 0
1271.66 0
1271.74 0
1271.82 0
1271.91 0
1271.99 0
1272.07 0
1272.15 0
1272.24 0
1272.32 2
1272.40 5
1272.48 10
1272.56 14
1272.65 18
1272.73 21
1272.81 23
1272.89 23
1272.97 21
1273.06 18
1273.14 15
1273.22 11
1273.30 9
1273.38 8
1273.47 7
1273.55 8
1273.63 10
1273.71 12
1273.80 15
1273.88 17
1273.96 18
1274.04 19
1274.12 18
1274.21 16
1274.29 13
1274.37 10
1274.45 7
1274.54 5
1274.62 5
1274.70 7
1274.78 11
1274.86 16
1274.95 21
1275.03 25
1275.11 28
1275.19 29
1275.28 30
1275.36 29
1275.44 29
1275.52 30
1275.60 31
1275.69 32
1275.77 34
1275.85 35
1275.93 35
1276.02 34
1276.10 32
1276.18 29
1276.26 25
1276.34 20
1276.43 15
1276.51 9
1276.59 4
1276.67 0
1276.76 0
1276.84 0
1276.92 0
1277.00 0
1277.08 3
1277.17 10
1277.25 17
1277.33 25
1277.41 33
1277.50 40
1277.58 45
1277.66 48
1277.74 49
1277.82 48
1277.91 47
1277.99 46
1278.07 45
1278.15 46
1278.24 47
1278.32 48
1278.40 50
1278.48 52
1278.57 54
1278.65 56
1278.73 59
1278.81 61
1278.89 64
1278.98 66
1279.06 68
1279.14 70
1279.22 72
1279.31 74
1279.39 77
1279.47 80
1279.55 83
1279.64 85
1279.72 87
1279.80 89
1279.88 89
1279.97 88
1280.05 86
1280.13 85
1280.21 83
1280.29 83
1280.38 83
1280.46 84
1280.54 85
1280.62 87
1280.71 88
1280.79 89
1280.87 89
1280.95 89
1281.04 88
1281.12 86
1281.20 83
1281.28 80
1281.37 76
1281.45 72
1281.53 68
1281.61 64
1281.70 62
1281.78 59
1281.86 58
1281.94 56
1282.03 53
1282.11 49
1282.19 45
1282.27 39
1282.35 33
1282.44 28
1282.52 24
1282.60 23
1282.68 23
1282.77 24
1282.85 25
1282.93 26
1283.01 26
1283.10 25
1283.18 24
1283.26 22
1283.34 21
1283.43 20
1283.51 19
1283.59 18
1283.67 18
1283.76 17
1283.84 16
1283.92 15
1284.00 14
1284.09 13
1284.17 12
1284.25 12
1284.33 12
1284.42 13
1284.50 14
1284.58 16
1284.66 17
1284.75 18
1284.83 18
1284.91 17
1284.99 15
1285.08 12
1285.16 9
1285.24 8
1285.32 8
1285.41 10
1285.49 13
1285.57 16
1285.65 20
1285.74 23
1285.82 23
1285.90 22
1285.98 21
1286.07 19
1286.15 17
1286.23 16
1286.32 16
1286.40 16
1286.48 17
1286.56 16
1286.65 15
1286.73 11
1286.81 7
1286.89 1
1286.98 0
1287.06 0
1287.14 0
1287.22 0
1287.31 0
1287.39 0
1287.47 0
1287.55 0
1287.64 5
1287.72 9
1287.80 12
1287.88 14
1287.97 15
1288.05 15
1288.13 14
1288.21 12
1288.30 12
1288.38 12
1288.46 15
1288.55 19
1288.63 24
1288.71 31
1288.79 37
1288.88 41
1288.96 44
1289.04 45
1289.12 45
1289.21 44
1289.29 43
1289.37 42
1289.45 43
1289.54 44
1289.62 46
1289.70 50
1289.79 53
1289.87 57
1289.95 60
1290.03 62
1290.12 63
1290.20 63
1290.28 62
1290.36 61
1290.45 60
1290.53 59
1290.61 58
1290.69 57
1290.78 55
1290.86 53
1290.94 51
1291.03 48
1291.11 46
1291.19 44
1291.27 42
1291.36 40
1291.44 39
1291.52 39
1291.60 39
1291.69 40
1291.77 41
1291.85 44
1291.94 47
1292.02 51
1292.10 56
1292.18 60
1292.27 64
1292.35 67
1292.43 69
1292.51 70
1292.60 70
1292.68 69
1292.76 67
1292.85 64
1292.93 60
1293.01 55
1293.09 50
1293.18 45
1293.26 40
1293.34 34
1293.43 29
1293.51 24
1293.59 18
1293.67 13
1293.76 9
1293.84 5
1293.92 3
1294.01 1
1294.09 1
1294.17 0
1294.25 0
1294.34 0
1294.42 0
1294.50 0
1294.58 0
1294.67 0
1294.75 0
1294.83 0
1294.92 1
1295.00 2
1295.08 3
1295.16 4
1295.25 5
1295.33 6
1295.41 8
1295.50 12
1295.58 18
1295.66 24
1295.74 30
1295.83 35
1295.91 38
1295.99 38
1296.08 36
1296.16 32
1296.24 27
1296.32 23
1296.41 19
1296.49 17
1296.57 17
1296.66 19
1296.74 22
1296.82 25
1296.91 28
1296.99 31
1297.07 33
1297.15 34
1297.24 35
1297.32 36
1297.40 36
1297.49 36
1297.57 36
1297.65 36
1297.73 35
1297.82 33
1297.90 31
1297.98 29
1298.07 26
1298.15 23
1298.23 20
1298.31 17
1298.40 15
1298.48 14
1298.56 13
1298.65 14
1298.73 17
1298.81 20
1298.90 24
1298.98 29
1299.06 33
1299.14 37
1299.23 40
1299.31 42
1299.39 41
1299.48 38
1299.56 32
1299.64 25
1299.73 16
1299.81 8
1299.89 1
1299.97 0
1300.06 0
1300.14 0
1300.22 0
1300.31 3
1300.39 8
1300.47 12
1300.56 14
1300.64 15
1300.72 15
1300.80 15
1300.89 16
1300.97 18
1301.05 21
1301.14 25
1301.22 28
1301.30 30
1301.39 30
1301.47 28
1301.55 25
1301.63 20
1301.72 15
1301.80 11
1301.88 8
1301.97 6
1302.05 6
1302.13 8
1302.22 10
1302.30 13
1302.38 16
1302.47 18
1302.55 20
1302.63 23
1302.71 26
1302.80 29
1302.88 32
1302.96 35
1303.05 36
1303.13 37
1303.21 37
1303.30 35
1303.38 34
1303.46 34
1303.55 34
1303.63 34
1303.71 35
1303.80 35
1303.88 35
1303.96 34
1304.04 33
1304.13 32
1304.21 31
1304.29 30
1304.38 30
1304.46 30
1304.54 31
1304.63 31
1304.71 30
1304.79 29
1304.88 27
1304.96 25
1305.04 22
1305.13 20
1305.21 17
1305.29 15
1305.37 14
1305.46 12
1305.54 11
1305.62 9
1305.71 8
1305.79 7
1305.87 7
1305.96 8
1306.04 10
1306.12 13
1306.21 17
1306.29 21
1306.37 25
1306.46 27
1306.54 28
1306.62 27
1306.71 24
1306.79 22
1306.87 20
1306.96 19
1307.04 19
1307.12 21
1307.21 23
1307.29 26
1307.37 29
1307.46 31
1307.54 32
1307.62 33
1307.70 34
1307.79 35
1307.87 36
1307.95 37
1308.04 38
1308.12 40
1308.20 41
1308.29 43
1308.37 44
1308.45 45
1308.54 46
1308.62 46
1308.70 45
1308.79 44
1308.87 42
1308.95 39
1309.04 37
1309.12 34
1309.20 31
1309.29 29
1309.37 27
1309.45 26
1309.54 25
1309.62 25
1309.70 25
1309.79 25
1309.87 26
1309.95 26
1310.04 26
1310.12 25
1310.20 23
1310.29 21
1310.37 18
1310.45 16
1310.54 14
1310.62 12
1310.70 11
1310.79 11
1310.87 10
1310.95 11
1311.04 13
1311.12 16
1311.20 20
1311.29 26
1311.37 33
1311.45 39
1311.54 46
1311.62 51
1311.70 54
1311.79 57
1311.87 59
1311.95 60
1312.04 60
1312.12 60
1312.20 58
1312.29 55
1312.37 51
1312.45 45
1312.54 40
1312.62 35
1312.70 31
1312.79 28
1312.87 27
1312.95 29
1313.04 32
1313.12 37
1313.20 42
1313.29 47
1313.37 51
1313.46 52
1313.54 52
1313.62 50
1313.71 46
1313.79 42
1313.87 38
1313.96 35
1314.04 33
1314.12 32
1314.21 32
1314.29 33
1314.37 36
1314.46 40
1314.54 46
1314.62 53
1314.71 63
1314.79 74
1314.87 86
1314.96 98
1315.04 109
1315.12 119
1315.21 126
1315.29 132
1315.37 137
1315.46 143
1315.54 149
1315.63 158
1315.71 171
1315.79 186
1315.88 205
1315.96 226
1316.04 248
1316.13 272
1316.21 297
1316.29 322
1316.38 347
1316.46 371
1316.54 395
1316.63 419
1316.71 441
1316.79 461
1316.88 479
1316.96 494
1317.05 506
1317.13 515
1317.21 519
1317.30 519
1317.38 517
1317.46 512
1317.55 506
1317.63 500
1317.71 495
1317.80 491
1317.88 488
1317.96 484
1318.05 478
1318.13 470
1318.21 459
1318.30 445
1318.38 430
1318.47 414
1318.55 400
1318.63 388
1318.72 379
1318.80 371
1318.88 365
1318.97 358
1319.05 352
1319.13 344
1319.22 335
1319.30 324
1319.39 314
1319.47 303
1319.55 294
1319.64 286
1319.72 280
1319.80 275
1319.89 271
1319.97 267
1320.05 262
1320.14 256
1320.22 251
1320.31 245
1320.39 240
1320.47 236
1320.56 233
1320.64 231
1320.72 228
1320.81 226
1320.89 222
1320.97 218
1321.06 213
1321.14 208
1321.23 204
1321.31 199
1321.39 194
1321.48 189
1321.56 182
1321.64 173
1321.73 163
1321.81 152
1321.90 142
1321.98 132
1322.06 124
1322.15 118
1322.23 114
1322.31 112
1322.40 111
1322.48 112
1322.56 113
1322.65 115
1322.73 116
1322.82 118
1322.90 119
1322.98 120
1323.07 120
1323.15 120
1323.23 120
1323.32 120
1323.40 121
1323.49 121
1323.57 122
1323.65 123
1323.74 124
1323.82 125
1323.90 126
1323.99 127
1324.07 126
1324.16 125
1324.24 121
1324.32 116
1324.41 110
1324.49 101
1324.57 92
1324.66 84
1324.74 77
1324.83 72
1324.91 69
1324.99 68
1325.08 69
1325.16 71
1325.25 72
1325.33 73
1325.41 73
1325.50 72
1325.58 72
1325.66 72
1325.75 74
1325.83 78
1325.92 83
1326.00 89
1326.08 93
1326.17 97
1326.25 98
1326.33 96
1326.42 93
1326.50 87
1326.59 81
1326.67 74
1326.75 69
1326.84 64
1326.92 61
1327.01 59
1327.09 58
1327.17 57
1327.26 57
1327.34 56
1327.42 55
1327.51 53
1327.59 51
1327.68 50
1327.76 49
1327.84 48
1327.93 48
1328.01 50
1328.10 52
1328.18 55
1328.26 59
1328.35 62
1328.43 64
1328.52 65
1328.60 64
1328.68 63
1328.77 61
1328.85 59
1328.93 57
1329.02 57
1329.10 56
1329.19 56
1329.27 55
1329.35 52
1329.44 48
1329.52 42
1329.61 35
1329.69 28
1329.77 22
1329.86 17
1329.94 15
1330.03 16
1330.11 17
1330.19 20
1330.28 22
1330.36 24
1330.45 24
1330.53 23
1330.61 21
1330.70 19
1330.78 18
1330.87 17
1330.95 17
1331.03 17
1331.12 17
1331.20 16
1331.29 13
1331.37 10
1331.45 6
1331.54 3
1331.62 0
1331.71 0
1331.79 0
1331.87 0
1331.96 0
1332.04 0
1332.13 0
1332.21 0
1332.29 0
1332.38 0
1332.46 0
1332.55 2
1332.63 5
1332.71 8
1332.80 10
1332.88 11
1332.97 10
1333.05 8
1333.13 6
1333.22 5
1333.30 6
1333.39 7
1333.47 10
1333.55 13
1333.64 15
1333.72 17
1333.81 18
1333.89 18
1333.97 19
1334.06 20
1334.14 22
1334.23 25
1334.31 30
1334.40 35
1334.48 41
1334.56 45
1334.65 48
1334.73 50
1334.82 50
1334.90 48
1334.98 47
1335.07 45
1335.15 45
1335.24 47
1335.32 49
1335.40 53
1335.49 56
1335.57 57
1335.66 57
1335.74 54
1335.83 50
1335.91 46
1335.99 42
1336.08 41
1336.16 42
1336.25 45
1336.33 51
1336.41 58
1336.50 66
1336.58 74
1336.67 82
1336.75 89
1336.83 96
1336.92 102
1337.00 106
1337.09 109
1337.17 111
1337.26 110
1337.34 109
1337.42 107
1337.51 104
1337.59 102
1337.68 100
1337.76 98
1337.85 95
1337.93 92
1338.01 88
1338.10 83
1338.18 78
1338.27 74
1338.35 71
1338.43 69
1338.52 70
1338.60 72
1338.69 76
1338.77 81
1338.86 87
1338.94 92
1339.02 97
1339.11 101
1339.19 105
1339.28 109
1339.36 114
1339.45 119
1339.53 126
1339.61 133
1339.70 141
1339.78 150
1339.87 159
1339.95 168
1340.04 175
1340.12 181
1340.20 185
1340.29 187
1340.37 188
1340.46 189
1340.54 190
1340.63 191
1340.71 193
1340.79 195
1340.88 195
1340.96 193
1341.05 189
1341.13 184
1341.22 179
1341.30 173
1341.38 169
1341.47 165
1341.55 162
1341.64 159
1341.72 157
1341.81 155
1341.89 153
1341.97 152
1342.06 152
1342.14 152
1342.23 152
1342.31 151
1342.40 150
1342.48 148
1342.56 146
1342.65 143
1342.73 140
1342.82 137
1342.90 134
1342.99 132
1343.07 130
1343.15 127
1343.24 124
1343.32 122
1343.41 119
1343.49 117
1343.58 116
1343.66 115
1343.75 114
1343.83 113
1343.91 113
1344.00 112
1344.08 111
1344.17 109
1344.25 108
1344.34 105
1344.42 102
1344.51 98
1344.59 92
1344.67 86
1344.76 79
1344.84 71
1344.93 64
1345.01 57
1345.10 51
1345.18 47
1345.26 44
1345.35 42
1345.43 42
1345.52 42
1345.60 42
1345.69 42
1345.77 42
1345.86 41
1345.94 38
1346.02 34
1346.11 29
1346.19 24
1346.28 19
1346.36 15
1346.45 12
1346.53 10
1346.62 10
1346.70 10
1346.79 12
1346.87 13
1346.95 14
1347.04 15
1347.12 16
1347.21 15
1347.29 14
1347.38 12
1347.46 10
1347.55 8
1347.63 6
1347.71 5
1347.80 4
1347.88 4
1347.97 5
1348.05 4
1348.14 3
1348.22 2
1348.31 0
1348.39 0
1348.48 0
1348.56 0
1348.64 0
1348.73 0
1348.81 0
1348.90 3
1348.98 9
1349.07 14
1349.15 19
1349.24 24
1349.32 28
1349.41 31
1349.49 35
1349.57 38
1349.66 40
1349.74 42
1349.83 42
1349.91 42
1350.00 40
1350.08 38
1350.17 34
1350.25 30
1350.34 27
1350.42 25
1350.50 25
1350.59 28
1350.67 32
1350.76 39
1350.84 46
1350.93 53
1351.01 60
1351.10 64
1351.18 67
1351.27 69
1351.35 69
1351.44 70
1351.52 70
1351.60 70
1351.69 69
1351.77 68
1351.86 67
1351.94 65
1352.03 64
1352.11 63
1352.20 64
1352.28 67
1352.37 71
1352.45 76
1352.54 81
1352.62 85
1352.71 88
1352.79 90
1352.87 91
1352.96 91
1353.04 92
1353.13 94
1353.21 96
1353.30 100
1353.38 104
1353.47 109
1353.55 115
1353.64 122
1353.72 130
1353.81 141
1353.89 152
1353.98 164
1354.06 174
1354.14 183
1354.23 188
1354.31 189
1354.40 185
1354.48 178
1354.57 169
1354.65 158
1354.74 146
1354.82 136
1354.91 129
1354.99 124
1355.08 122
1355.16 122
1355.25 125
1355.33 128
1355.42 132
1355.50 136
1355.59 137
1355.67 138
1355.75 136
1355.84 134
1355.92 131
1356.01 128
1356.09 125
1356.18 123
1356.26 121
1356.35 119
1356.43 118
1356.52 115
1356.60 112
1356.69 108
1356.77 103
1356.86 100
1356.94 97
1357.03 97
1357.11 98
1357.20 100
1357.28 102
1357.37 102
1357.45 99
1357.54 94
1357.62 86
1357.70 79
1357.79 73
1357.87 69
1357.96 69
1358.04 71
1358.13 75
1358.21 79
1358.30 82
1358.38 83
1358.47 83
1358.55 80
1358.64 77
1358.72 73
1358.81 69
1358.89 65
1358.98 61
1359.06 57
1359.15 54
1359.23 50
1359.32 47
1359.40 44
1359.49 43
1359.57 44
1359.66 48
1359.74 53
1359.83 60
1359.91 68
1360.00 75
1360.08 80
1360.17 84
1360.25 84
1360.34 82
1360.42 78
1360.51 74
1360.59 70
1360.68 67
1360.76 66
1360.85 67
1360.93 68
1361.01 69
1361.10 70
1361.18 70
1361.27 70
1361.35 69
1361.44 67
1361.52 66
1361.61 65
1361.69 64
1361.78 62
1361.86 60
1361.95 57
1362.03 54
1362.12 52
1362.20 51
1362.29 51
1362.37 52
1362.46 53
1362.54 54
1362.63 55
1362.71 54
1362.80 52
1362.88 48
1362.97 44
1363.05 39
1363.14 35
1363.22 32
1363.31 29
1363.39 28
1363.48 27
1363.56 28
1363.65 28
1363.73 27
1363.82 25
1363.90 23
1363.99 20
1364.07 17
1364.16 16
1364.24 15
1364.33 17
1364.41 21
1364.50 26
1364.58 31
1364.67 36
1364.75 40
1364.84 43
1364.92 43
1365.01 42
1365.09 39
1365.18 34
1365.26 30
1365.35 25
1365.43 22
1365.52 21
1365.60 22
1365.69 25
1365.77 29
1365.86 35
1365.94 40
1366.03 45
1366.12 48
1366.20 51
1366.29 54
1366.37 57
1366.46 59
1366.54 62
1366.63 65
1366.71 67
1366.80 68
1366.88 68
1366.97 66
1367.05 64
1367.14 64
1367.22 65
1367.31 70
1367.39 79
1367.48 89
1367.56 101
1367.65 112
1367.73 121
1367.82 127
1367.90 130
1367.99 131
1368.07 132
1368.16 133
1368.24 137
1368.33 142
1368.41 150
1368.50 159
1368.58 166
1368.67 172
1368.75 174
1368.84 174
1368.92 171
1369.01 166
1369.09 161
1369.18 156
1369.26 153
1369.35 151
1369.44 150
1369.52 150
1369.61 151
1369.69 153
1369.78 154
1369.86 154
1369.95 153
1370.03 150
1370.12 146
1370.20 141
1370.29 134
1370.37 127
1370.46 119
1370.54 111
1370.63 103
1370.71 95
1370.80 87
1370.88 80
1370.97 75
1371.05 70
1371.14 67
1371.22 67
1371.31 68
1371.40 72
1371.48 79
1371.57 87
1371.65 95
1371.74 102
1371.82 106
1371.91 108
1371.99 105
1372.08 99
1372.16 91
1372.25 82
1372.33 74
1372.42 67
1372.50 62
1372.59 60
1372.67 60
1372.76 62
1372.84 65
1372.93 69
1373.02 73
1373.10 76
1373.19 78
1373.27 78
1373.36 77
1373.44 74
1373.53 70
1373.61 67
1373.70 64
1373.78 62
1373.87 60
1373.95 59
1374.04 58
1374.12 57
1374.21 57
1374.30 57
1374.38 58
1374.47 58
1374.55 58
1374.64 57
1374.72 55
1374.81 51
1374.89 47
1374.98 42
1375.06 37
1375.15 33
1375.23 30
1375.32 29
1375.40 30
1375.49 32
1375.58 35
1375.66 39
1375.75 44
1375.83 48
1375.92 51
1376.00 53
1376.09 55
1376.17 55
1376.26 55
1376.34 55
1376.43 56
1376.51 57
1376.60 59
1376.69 62
1376.77 64
1376.86 66
1376.94 66
1377.03 65
1377.11 62
1377.20 58
1377.28 54
1377.37 50
1377.45 47
1377.54 45
1377.63 44
1377.71 44
1377.80 46
1377.88 49
1377.97 52
1378.05 54
1378.14 56
1378.22 56
1378.31 54
1378.39 51
1378.48 47
1378.57 43
1378.65 40
1378.74 37
1378.82 36
1378.91 35
1378.99 35
1379.08 36
1379.16 38
1379.25 40
1379.33 42
1379.42 44
1379.51 45
1379.59 47
1379.68 47
1379.76 47
1379.85 46
1379.93 45
1380.02 45
1380.10 44
1380.19 44
1380.28 45
1380.36 46
1380.45 46
1380.53 47
1380.62 48
1380.70 48
1380.79 49
1380.87 50
1380.96 51
1381.04 53
1381.13 56
1381.22 58
1381.30 58
1381.39 58
1381.47 56
1381.56 53
1381.64 49
1381.73 47
1381.81 46
1381.90 47
1381.99 51
1382.07 56
1382.16 63
1382.24 69
1382.33 75
1382.41 79
1382.50 80
1382.59 78
1382.67 74
1382.76 68
1382.84 62
1382.93 56
1383.01 51
1383.10 46
1383.18 43
1383.27 42
1383.36 41
1383.44 42
1383.53 43
1383.61 45
1383.70 48
1383.78 51
1383.87 55
1383.95 59
1384.04 64
1384.13 70
1384.21 76
1384.30 82
1384.38 86
1384.47 88
1384.55 86
1384.64 81
1384.73 74
1384.81 66
1384.90 57
1384.98 51
1385.07 47
1385.15 45
1385.24 46
1385.33 48
1385.41 51
1385.50 54
1385.58 57
1385.67 60
1385.75 63
1385.84 66
1385.93 68
1386.01 70
1386.10 71
1386.18 70
1386.27 69
1386.35 66
1386.44 64
1386.53 61
1386.61 59
1386.70 57
1386.78 55
1386.87 54
1386.95 52
1387.04 51
1387.13 49
1387.21 47
1387.30 44
1387.38 40
1387.47 36
1387.55 31
1387.64 27
1387.73 24
1387.81 22
1387.90 22
1387.98 23
1388.07 26
1388.15 30
1388.24 33
1388.33 36
1388.41 37
1388.50 37
1388.58 37
1388.67 36
1388.75 35
1388.84 34
1388.93 33
1389.01 32
1389.10 31
1389.18 29
1389.27 26
1389.36 24
1389.44 22
1389.53 21
1389.61 21
1389.70 22
1389.78 24
1389.87 25
1389.96 27
1390.04 30
1390.13 33
1390.21 37
1390.30 43
1390.38 50
1390.47 58
1390.56 66
1390.64 72
1390.73 77
1390.81 79
1390.90 78
1390.99 74
1391.07 67
1391.16 59
1391.24 52
1391.33 46
1391.42 43
1391.50 43
1391.59 46
1391.67 50
1391.76 55
1391.84 60
1391.93 62
1392.02 61
1392.10 57
1392.19 50
1392.27 42
1392.36 33
1392.45 25
1392.53 18
1392.62 12
1392.70 7
1392.79 4
1392.88 1
1392.96 0
1393.05 0
1393.13 0
1393.22 0
1393.30 0
1393.39 0
1393.48 0
1393.56 0
1393.65 2
1393.73 7
1393.82 13
1393.91 19
1393.99 23
1394.08 25
1394.16 26
1394.25 24
1394.34 21
1394.42 17
1394.51 13
1394.59 9
1394.68 6
1394.77 2
1394.85 0
1394.94 0
1395.02 0
1395.11 0
1395.20 0
1395.28 0
1395.37 0
1395.45 0
1395.54 2
1395.63 10
1395.71 18
1395.80 25
1395.88 32
1395.97 36
1396.06 37
1396.14 36
1396.23 33
1396.31 29
1396.40 24
1396.49 21
1396.57 19
1396.66 19
1396.74 20
1396.83 22
1396.92 24
1397.00 25
1397.09 27
1397.17 29
1397.26 32
1397.35 37
1397.43 43
1397.52 50
1397.60 57
1397.69 64
1397.78 68
1397.86 69
1397.95 68
1398.03 64
1398.12 59
1398.21 52
1398.29 44
1398.38 37
1398.46 32
1398.55 28
1398.64 26
1398.72 26
1398.81 29
1398.90 34
1398.98 40
1399.07 48
1399.15 57
1399.24 66
1399.33 75
1399.41 83
1399.50 89
1399.58 93
1399.67 94
1399.76 92
1399.84 88
1399.93 82
1400.01 76
1400.10 70
1400.19 66
1400.27 65
1400.36 67
1400.45 71
1400.53 76
1400.62 81
1400.70 84
1400.79 85
1400.88 84
1400.96 80
1401.05 76
1401.13 71
1401.22 67
1401.31 64
1401.39 62
1401.48 62
1401.57 64
1401.65 66
1401.74 70
1401.82 75
1401.91 80
1402.00 85
1402.08 92
1402.17 98
1402.25 106
1402.34 113
1402.43 120
1402.51 127
1402.60 133
1402.69 137
1402.77 139
1402.86 137
1402.94 134
1403.03 129
1403.12 123
1403.20 118
1403.29 114
1403.38 111
1403.46 110
1403.55 109
1403.63 109
1403.72 109
1403.81 110
1403.89 110
1403.98 111
1404.07 112
1404.15 113
1404.24 113
1404.32 113
1404.41 111
1404.50 107
1404.58 102
1404.67 95
1404.76 88
1404.84 81
1404.93 76
1405.01 71
1405.10 68
1405.19 67
1405.27 65
1405.36 64
1405.45 62
1405.53 60
1405.62 57
1405.71 54
1405.79 52
1405.88 50
1405.96 48
1406.05 47
1406.14 47
1406.22 48
1406.31 49
1406.40 50
1406.48 51
1406.57 52
1406.65 52
1406.74 51
1406.83 48
1406.91 43
1407.00 38
1407.09 33
1407.17 29
1407.26 26
1407.35 25
1407.43 24
1407.52 23
1407.60 22
1407.69 21
1407.78 18
1407.86 15
1407.95 13
1408.04 11
1408.12 11
1408.21 12
1408.30 14
1408.38 18
1408.47 23
1408.55 27
1408.64 31
1408.73 35
1408.81 38
1408.90 42
1408.99 45
1409.07 50
1409.16 54
1409.25 59
1409.33 62
1409.42 64
1409.50 64
1409.59 60
1409.68 54
1409.76 47
1409.85 38
1409.94 30
1410.02 24
1410.11 20
1410.20 19
1410.28 20
1410.37 22
1410.46 24
1410.54 25
1410.63 24
1410.72 22
1410.80 18
1410.89 14
1410.97 10
1411.06 8
1411.15 6
1411.23 6
1411.32 5
1411.41 4
1411.49 1
1411.58 0
1411.67 0
1411.75 0
1411.84 0
1411.93 0
1412.01 0
1412.10 0
1412.19 8
1412.27 17
1412.36 27
1412.44 35
1412.53 42
1412.62 46
1412.70 49
1412.79 50
1412.88 49
1412.96 48
1413.05 46
1413.14 43
1413.22 41
1413.31 40
1413.40 39
1413.48 38
1413.57 36
1413.66 34
1413.74 31
1413.83 28
1413.92 25
1414.00 22
1414.09 21
1414.18 22
1414.26 24
1414.35 26
1414.44 28
1414.52 29
1414.61 28
1414.69 25
1414.78 21
1414.87 16
1414.95 12
1415.04 10
1415.13 9
1415.21 9
1415.30 10
1415.39 12
1415.47 15
1415.56 18
1415.65 23
1415.73 28
1415.82 35
1415.91 42
1415.99 50
1416.08 58
1416.17 66
1416.25 72
1416.34 78
1416.43 82
1416.51 85
1416.60 87
1416.69 88
1416.77 88
1416.86 87
1416.95 84
1417.03 81
1417.12 78
1417.21 75
1417.29 73
1417.38 72
1417.47 71
1417.55 70
1417.64 69
1417.73 67
1417.81 65
1417.90 63
1417.99 61
1418.07 59
1418.16 56
1418.25 52
1418.33 48
1418.42 42
1418.51 36
1418.59 30
1418.68 25
1418.77 21
1418.85 20
1418.94 19
1419.03 20
1419.11 22
1419.20 24
1419.29 25
1419.37 26
1419.46 25
1419.55 25
1419.63 23
1419.72 20
1419.81 17
1419.89 12
1419.98 7
1420.07 2
1420.15 0
1420.24 0
1420.33 0
1420.41 0
1420.50 0
1420.59 0
1420.67 0
1420.76 0
1420.85 5
1420.94 8
1421.02 10
1421.11 12
1421.20 12
1421.28 11
1421.37 10
1421.46 10
1421.54 10
1421.63 10
1421.72 12
1421.80 15
1421.89 20
1421.98 26
1422.06 33
1422.15 40
1422.24 46
1422.32 51
1422.41 55
1422.50 56
1422.58 56
1422.67 54
1422.76 52
1422.84 50
1422.93 48
1423.02 46
1423.11 44
1423.19 41
1423.28 37
1423.37 33
1423.45 29
1423.54 25
1423.63 22
1423.71 19
1423.80 18
1423.89 17
1423.97 17
1424.06 16
1424.15 17
1424.23 17
1424.32 19
1424.41 21
1424.49 24
1424.58 29
1424.67 33
1424.76 38
1424.84 43
1424.93 48
1425.02 51
1425.10 54
1425.19 55
1425.28 55
1425.36 55
1425.45 55
1425.54 55
1425.62 56
1425.71 56
1425.80 57
1425.89 56
1425.97 53
1426.06 49
1426.15 43
1426.23 38
1426.32 32
1426.41 29
1426.49 27
1426.58 28
1426.67 31
1426.75 35
1426.84 40
1426.93 46
1427.02 53
1427.10 60
1427.19 68
1427.28 75
1427.36 81
1427.45 86
1427.54 90
1427.62 93
1427.71 96
1427.80 98
1427.89 101
1427.97 104
1428.06 108
1428.15 112
1428.23 115
1428.32 118
1428.41 121
1428.49 123
1428.58 123
1428.67 124
1428.76 124
1428.84 123
1428.93 122
1429.02 120
1429.10 117
1429.19 115
1429.28 112
1429.36 108
1429.45 104
1429.54 101
1429.63 98
1429.71 96
1429.80 94
1429.89 91
1429.97 88
1430.06 84
1430.15 80
1430.23 74
1430.32 69
1430.41 66
1430.50 65
1430.58 66
1430.67 69
1430.76 73
1430.84 77
1430.93 80
1431.02 80
1431.11 78
1431.19 74
1431.28 69
1431.37 64
1431.45 60
1431.54 59
1431.63 61
1431.71 64
1431.80 69
1431.89 73
1431.98 77
1432.06 79
1432.15 78
1432.24 74
1432.32 69
1432.41 62
1432.50 55
1432.59 48
1432.67 44
1432.76 41
1432.85 40
1432.93 40
1433.02 41
1433.11 42
1433.20 43
1433.28 44
1433.37 44
1433.46 45
1433.54 47
1433.63 50
1433.72 54
1433.81 59
1433.89 65
1433.98 71
1434.07 76
1434.15 80
1434.24 82
1434.33 82
1434.42 79
1434.50 74
1434.59 68
1434.68 62
1434.76 56
1434.85 52
1434.94 50
1435.03 51
1435.11 53
1435.20 56
1435.29 59
1435.38 61
1435.46 61
1435.55 60
1435.64 59
1435.72 58
1435.81 57
1435.90 58
1435.99 60
1436.07 61
1436.16 62
1436.25 62
1436.33 59
1436.42 56
1436.51 51
1436.60 47
1436.68 44
1436.77 43
1436.86 44
1436.95 47
1437.03 51
1437.12 54
1437.21 56
1437.29 55
1437.38 53
1437.47 50
1437.56 47
1437.64 45
1437.73 43
1437.82 44
1437.91 45
1437.99 47
1438.08 48
1438.17 49
1438.25 49
1438.34 49
1438.43 49
1438.52 49
1438.60 50
1438.69 52
1438.78 54
1438.87 56
1438.95 58
1439.04 60
1439.13 62
1439.21 66
1439.30 70
1439.39 76
1439.48 83
1439.56 90
1439.65 98
1439.74 106
1439.83 113
1439.91 120
1440.00 127
1440.09 133
1440.18 139
1440.26 144
1440.35 147
1440.44 150
1440.53 153
1440.61 155
1440.70 158
1440.79 161
1440.87 164
1440.96 167
1441.05 170
1441.14 171
1441.22 171
1441.31 170
1441.40 168
1441.49 166
1441.57 165
1441.66 165
1441.75 165
1441.84 167
1441.92 168
1442.01 169
1442.10 169
1442.19 168
1442.27 165
1442.36 162
1442.45 157
1442.54 154
1442.62 151
1442.71 150
1442.80 150
1442.88 151
1442.97 154
1443.06 156
1443.15 158
1443.23 159
1443.32 160
1443.41 160
1443.50 160
1443.58 159
1443.67 157
1443.76 153
1443.85 148
1443.93 141
1444.02 135
1444.11 130
1444.20 127
1444.28 129
1444.37 133
1444.46 139
1444.55 146
1444.63 151
1444.72 152
1444.81 150
1444.90 144
1444.98 136
1445.07 126
1445.16 115
1445.25 106
1445.33 98
1445.42 92
1445.51 88
1445.60 84
1445.68 80
1445.77 76
1445.86 72
1445.95 68
1446.03 65
1446.12 61
1446.21 59
1446.30 57
1446.38 56
1446.47 56
1446.56 57
1446.65 60
1446.73 64
1446.82 68
1446.91 73
1447.00 77
1447.08 80
1447.17 81
1447.26 81
1447.35 79
1447.43 76
1447.52 72
1447.61 67
1447.70 63
1447.79 59
1447.87 57
1447.96 55
1448.05 55
1448.14 55
1448.22 56
1448.31 56
1448.40 56
1448.49 55
1448.57 54
1448.66 53
1448.75 52
1448.84 52
1448.92 51
1449.01 51
1449.10 49
1449.19 46
1449.27 42
1449.36 36
1449.45 29
1449.54 21
1449.63 14
1449.71 9
1449.80 6
1449.89 7
1449.98 10
1450.06 16
1450.15 22
1450.24 28
1450.33 32
1450.41 35
1450.50 37
1450.59 37
1450.68 38
1450.76 39
1450.85 40
1450.94 43
1451.03 46
1451.12 50
1451.20 53
1451.29 56
1451.38 60
1451.47 63
1451.55 67
1451.64 72
1451.73 77
1451.82 81
1451.90 84
1451.99 86
1452.08 85
1452.17 82
1452.26 77
1452.34 71
1452.43 65
1452.52 59
1452.61 53
1452.69 49
1452.78 46
1452.87 43
1452.96 41
1453.04 39
1453.13 37
1453.22 33
1453.31 29
1453.40 25
1453.48 20
1453.57 15
1453.66 11
1453.75 8
1453.83 6
1453.92 5
1454.01 5
1454.10 3
1454.19 1
1454.27 0
1454.36 0
1454.45 0
1454.54 0
1454.62 0
1454.71 0
1454.80 1
1454.89 10
1454.98 20
1455.06 28
1455.15 35
1455.24 38
1455.33 39
1455.41 39
1455.50 37
1455.59 36
1455.68 34
1455.77 32
1455.85 30
1455.94 28
1456.03 24
1456.12 20
1456.21 15
1456.29 10
1456.38 4
1456.47 0
1456.56 0
1456.64 0
1456.73 1
1456.82 6
1456.91 13
1457.00 21
1457.08 29
1457.17 36
1457.26 42
1457.35 47
1457.44 50
1457.52 52
1457.61 52
1457.70 52
1457.79 52
1457.87 54
1457.96 58
1458.05 65
1458.14 73
1458.23 84
1458.31 96
1458.40 108
1458.49 121
1458.58 135
1458.67 148
1458.75 162
1458.84 177
1458.93 192
1459.02 207
1459.11 221
1459.19 235
1459.28 249
1459.37 263
1459.46 278
1459.54 294
1459.63 311
1459.72 329
1459.81 346
1459.90 363
1459.98 377
1460.07 388
1460.16 397
1460.25 404
1460.34 408
1460.42 410
1460.51 409
1460.60 406
1460.69 401
1460.78 394
1460.86 386
1460.95 377
1461.04 370
1461.13 363
1461.22 359
1461.30 355
1461.39 352
1461.48 348
1461.57 342
1461.66 334
1461.74 323
1461.83 311
1461.92 296
1462.01 280
1462.10 263
1462.18 246
1462.27 229
1462.36 213
1462.45 201
1462.54 192
1462.62 187
1462.71 187
1462.80 190
1462.89 194
1462.98 197
1463.06 199
1463.15 198
1463.24 194
1463.33 188
1463.42 181
1463.50 175
1463.59 171
1463.68 167
1463.77 164
1463.86 161
1463.95 156
1464.03 149
1464.12 140
1464.21 129
1464.30 117
1464.39 105
1464.47 94
1464.56 83
1464.65 74
1464.74 67
1464.83 62
1464.91 57
1465.00 54
1465.09 52
1465.18 50
1465.27 51
1465.35 52
1465.44 55
1465.53 59
1465.62 64
1465.71 68
1465.80 72
1465.88 74
1465.97 76
1466.06 76
1466.15 76
1466.24 76
1466.32 76
1466.41 77
1466.50 79
1466.59 81
1466.68 83
1466.76 87
1466.85 92
1466.94 99
1467.03 107
1467.12 114
1467.21 120
1467.29 123
1467.38 123
1467.47 119
1467.56 112
1467.65 103
1467.73 95
1467.82 87
1467.91 80
1468.00 75
1468.09 71
1468.18 66
1468.26 61
1468.35 55
1468.44 49
1468.53 42
1468.62 36
1468.70 31
1468.79 28
1468.88 26
1468.97 25
1469.06 27
1469.15 30
1469.23 33
1469.32 37
1469.41 40
1469.50 42
1469.59 42
1469.68 40
1469.76 38
1469.85 35
1469.94 33
1470.03 31
1470.12 31
1470.20 32
1470.29 34
1470.38 36
1470.47 38
1470.56 39
1470.65 39
1470.73 39
1470.82 38
1470.91 37
1471.00 37
1471.09 39
1471.18 42
1471.26 47
1471.35 53
1471.44 60
1471.53 67
1471.62 73
1471.71 77
1471.79 77
1471.88 75
1471.97 69
1472.06 61
1472.15 50
1472.24 40
1472.32 31
1472.41 24
1472.50 19
1472.59 15
1472.68 14
1472.77 15
1472.85 16
1472.94 18
1473.03 19
1473.12 20
1473.21 20
1473.30 20
1473.38 20
1473.47 19
1473.56 20
1473.65 22
1473.74 25
1473.83 29
1473.91 32
1474.00 36
1474.09 38
1474.18 39
1474.27 39
1474.36 38
1474.44 37
1474.53 36
1474.62 35
1474.71 35
1474.80 36
1474.89 37
1474.97 37
1475.06 37
1475.15 37
1475.24 36
1475.33 35
1475.42 32
1475.50 28
1475.59 23
1475.68 16
1475.77 9
1475.86 0
1475.95 0
1476.04 0
1476.12 0
1476.21 0
1476.30 0
1476.39 0
1476.48 0
1476.57 1
1476.65 8
1476.74 14
1476.83 20
1476.92 24
1477.01 28
1477.10 31
1477.19 34
1477.27 38
1477.36 42
1477.45 47
1477.54 54
1477.63 63
1477.72 72
1477.80 82
1477.89 92
1477.98 101
1478.07 107
1478.16 110
1478.25 111
1478.34 109
1478.42 107
1478.51 103
1478.60 101
1478.69 99
1478.78 99
1478.87 99
1478.95 99
1479.04 100
1479.13 101
1479.22 102
1479.31 103
1479.40 106
1479.49 111
1479.57 117
1479.66 123
1479.75 128
1479.84 131
1479.93 131
1480.02 128
1480.11 122
1480.19 114
1480.28 104
1480.37 93
1480.46 82
1480.55 72
1480.64 65
1480.73 59
1480.81 56
1480.90 55
1480.99 55
1481.08 58
1481.17 61
1481.26 65
1481.35 70
1481.43 75
1481.52 80
1481.61 85
1481.70 89
1481.79 92
1481.88 93
1481.97 91
1482.05 87
1482.14 79
1482.23 69
1482.32 57
1482.41 45
1482.50 34
1482.59 24
1482.67 17
1482.76 13
1482.85 12
1482.94 15
1483.03 21
1483.12 30
1483.21 40
1483.30 50
1483.38 59
1483.47 67
1483.56 72
1483.65 75
1483.74 76
1483.83 76
1483.92 75
1484.00 75
1484.09 75
1484.18 75
1484.27 75
1484.36 75
1484.45 75
1484.54 73
1484.63 71
1484.71 69
1484.80 68
1484.89 66
1484.98 64
1485.07 62
1485.16 60
1485.25 56
1485.34 52
1485.42 48
1485.51 44
1485.60 41
1485.69 40
1485.78 40
1485.87 40
1485.96 40
1486.04 39
1486.13 36
1486.22 33
1486.31 28
1486.40 22
1486.49 16
1486.58 10
1486.67 5
1486.75 2
1486.84 1
1486.93 2
1487.02 6
1487.11 11
1487.20 17
1487.29 23
1487.38 29
1487.46 33
1487.55 35
1487.64 36
1487.73 35
1487.82 33
1487.91 30
1488.00 29
1488.09 28
1488.18 29
1488.26 31
1488.35 32
1488.44 33
1488.53 32
1488.62 29
1488.71 26
1488.80 21
1488.89 16
1488.97 12
1489.06 8
1489.15 6
1489.24 6
1489.33 7
1489.42 10
1489.51 15
1489.60 20
1489.68 26
1489.77 29
1489.86 31
1489.95 29
1490.04 25
1490.13 18
1490.22 12
1490.31 6
1490.40 2
1490.48 0
1490.57 0
1490.66 0
1490.75 2
1490.84 5
1490.93 9
1491.02 15
1491.11 24
1491.20 34
1491.28 45
1491.37 55
1491.46 63
1491.55 66
1491.64 66
1491.73 62
1491.82 56
1491.91 49
1492.00 42
1492.08 36
1492.17 33
1492.26 31
1492.35 30
1492.44 30
1492.53 30
1492.62 29
1492.71 26
1492.80 23
1492.88 17
1492.97 11
1493.06 4
1493.15 0
1493.24 0
1493.33 0
1493.42 0
1493.51 0
1493.60 0
1493.69 0
1493.77 1
1493.86 4
1493.95 5
1494.04 5
1494.13 6
1494.22 8
1494.31 11
1494.40 15
1494.49 21
1494.57 27
1494.66 31
1494.75 33
1494.84 31
1494.93 27
1495.02 21
1495.11 13
1495.20 6
1495.29 0
1495.38 0
1495.46 0
1495.55 0
1495.64 0
1495.73 1
1495.82 3
1495.91 5
1496.00 6
1496.09 7
1496.18 8
1496.27 9
1496.36 10
1496.44 11
1496.53 12
1496.62 12
1496.71 11
1496.80 8
1496.89 4
1496.98 0
1497.07 0
1497.16 0
1497.25 0
1497.33 0
1497.42 0
1497.51 0
1497.60 0
1497.69 1
1497.78 6
1497.87 9
1497.96 12
1498.05 14
1498.14 15
1498.23 15
1498.31 15
1498.40 15
1498.49 15
1498.58 16
1498.67 18
1498.76 21
1498.85 23
1498.94 27
1499.03 32
1499.12 38
1499.21 46
1499.29 54
1499.38 63
1499.47 70
1499.56 74
1499.65 75
1499.74 71
1499.83 64
1499.92 56
1500.01 48
1500.10 42
1500.19 39
1500.28 38
1500.36 39
1500.45 41
1500.54 41
1500.63 39
1500.72 36
1500.81 32
1500.90 29
1500.99 28
1501.08 29
1501.17 32
1501.26 36
1501.35 41
1501.43 46
1501.52 51
1501.61 57
1501.70 63
1501.79 68
1501.88 72
1501.97 75
1502.06 77
1502.15 76
1502.24 73
1502.33 68
1502.42 63
1502.50 57
1502.59 51
1502.68 47
1502.77 45
1502.86 45
1502.95 49
1503.04 54
1503.13 61
1503.22 69
1503.31 77
1503.40 84
1503.49 91
1503.58 96
1503.66 100
1503.75 105
1503.84 109
1503.93 115
1504.02 121
1504.11 127
1504.20 132
1504.29 136
1504.38 138
1504.47 138
1504.56 135
1504.65 131
1504.74 124
1504.83 117
1504.91 109
1505.00 102
1505.09 96
1505.18 92
1505.27 90
1505.36 90
1505.45 90
1505.54 91
1505.63 92
1505.72 92
1505.81 92
1505.90 90
1505.99 90
1506.08 90
1506.17 91
1506.25 95
1506.34 99
1506.43 102
1506.52 105
1506.61 106
1506.70 106
1506.79 105
1506.88 104
1506.97 104
1507.06 106
1507.15 109
1507.24 112
1507.33 115
1507.42 117
1507.51 118
1507.59 117
1507.68 115
1507.77 113
1507.86 110
1507.95 108
1508.04 107
1508.13 107
1508.22 108
1508.31 109
1508.40 109
1508.49 107
1508.58 103
1508.67 96
1508.76 88
1508.85 79
1508.94 72
1509.02 68
1509.11 67
1509.20 69
1509.29 73
1509.38 77
1509.47 80
1509.56 80
1509.65 78
1509.74 75
1509.83 71
1509.92 69
1510.01 69
1510.10 72
1510.19 75
1510.28 80
1510.37 83
1510.46 86
1510.55 85
1510.63 83
1510.72 77
1510.81 70
1510.90 60
1510.99 48
1511.08 36
1511.17 24
1511.26 13
1511.35 4
1511.44 0
1511.53 0
1511.62 0
1511.71 5
1511.80 13
1511.89 21
1511.98 28
1512.07 34
1512.16 38
1512.25 40
1512.33 40
1512.42 40
1512.51 39
1512.60 40
1512.69 41
1512.78 43
1512.87 46
1512.96 48
1513.05 48
1513.14 47
1513.23 45
1513.32 43
1513.41 41
1513.50 41
1513.59 41
1513.68 41
1513.77 41
1513.86 42
1513.95 43
1514.04 45
1514.13 49
1514.22 55
1514.30 64
1514.39 74
1514.48 83
1514.57 92
1514.66 97
1514.75 99
1514.84 98
1514.93 94
1515.02 87
1515.11 77
1515.20 67
1515.29 56
1515.38 46
1515.47 36
1515.56 28
1515.65 21
1515.74 16
1515.83 11
1515.92 8
1516.01 4
1516.10 1
1516.19 0
1516.28 0
1516.37 0
1516.46 0
1516.54 0
1516.63 0
1516.72 0
1516.81 0
1516.90 0
1516.99 6
1517.08 13
1517.17 22
1517.26 31
1517.35 40
1517.44 48
1517.53 54
1517.62 57
1517.71 58
1517.80 57
1517.89 55
1517.98 52
1518.07 49
1518.16 46
1518.25 43
1518.34 39
1518.43 34
1518.52 28
1518.61 22
1518.70 17
1518.79 14
1518.88 13
1518.97 16
1519.06 22
1519.15 30
1519.23 40
1519.32 48
1519.41 55
1519.50 58
1519.59 59
1519.68 57
1519.77 55
1519.86 52
1519.95 50
1520.04 51
1520.13 53
1520.22 56
1520.31 60
1520.40 64
1520.49 67
1520.58 68
1520.67 66
1520.76 63
1520.85 57
1520.94 49
1521.03 41
1521.12 31
1521.21 21
1521.30 12
1521.39 4
1521.48 0
1521.57 0
1521.66 0
1521.75 0
1521.84 0
1521.93 0
1522.02 0
1522.11 0
1522.20 2
1522.29 13
1522.38 25
1522.47 36
1522.56 47
1522.65 55
1522.74 62
1522.83 67
1522.92 69
1523.01 70
1523.09 69
1523.18 67
1523.27 64
1523.36 60
1523.45 56
1523.54 52
1523.63 49
1523.72 47
1523.81 46
1523.90 45
1523.99 46
1524.08 47
1524.17 48
1524.26 50
1524.35 51
1524.44 52
1524.53 51
1524.62 48
1524.71 44
1524.80 38
1524.89 30
1524.98 23
1525.07 16
1525.16 10
1525.25 5
1525.34 2
1525.43 1
1525.52 0
1525.61 0
1525.70 0
1525.79 0
1525.88 0
1525.97 0
1526.06 0
1526.15 0
1526.24 0
1526.33 3
1526.42 9
1526.51 15
1526.60 21
1526.69 24
1526.78 25
1526.87 25
1526.96 23
1527.05 21
1527.14 19
1527.23 19
1527.32 21
1527.41 25
1527.50 30
1527.59 35
1527.68 40
1527.77 45
1527.86 49
1527.95 52
1528.04 55
1528.13 58
1528.22 62
1528.31 66
1528.40 70
1528.49 73
1528.58 75
1528.67 76
1528.76 76
1528.85 75
1528.94 74
1529.03 75
1529.12 77
1529.21 82
1529.30 88
1529.39 95
1529.48 102
1529.57 107
1529.66 110
1529.75 111
1529.84 108
1529.93 103
1530.02 97
1530.11 90
1530.20 84
1530.29 79
1530.38 77
1530.47 77
1530.56 79
1530.65 83
1530.74 88
1530.83 94
1530.92 99
1531.01 105
1531.10 110
1531.19 116
1531.28 120
1531.37 122
1531.46 121
1531.55 118
1531.64 111
1531.73 102
1531.82 92
1531.91 83
1532.00 76
1532.09 71
1532.18 70
1532.27 69
1532.36 69
1532.45 67
1532.54 63
1532.63 57
1532.72 49
1532.81 40
1532.90 32
1532.99 27
1533.08 24
1533.17 25
1533.26 28
1533.35 33
1533.44 38
1533.53 41
1533.62 43
1533.71 41
1533.80 37
1533.89 31
1533.98 24
1534.07 17
1534.16 11
1534.25 6
1534.34 3
1534.43 2
1534.52 4
1534.61 8
1534.70 15
1534.79 23
1534.88 34
1534.97 46
1535.07 57
1535.16 68
1535.25 77
1535.34 83
1535.43 86
1535.52 86
1535.61 85
1535.70 81
1535.79 76
1535.88 71
1535.97 66
1536.06 61
1536.15 56
1536.24 50
1536.33 43
1536.42 36
1536.51 30
1536.60 23
1536.69 18
1536.78 15
1536.87 13
1536.96 12
1537.05 10
1537.14 9
1537.23 6
1537.32 4
1537.41 1
1537.50 0
1537.59 0
1537.68 2
1537.77 6
1537.86 12
1537.95 18
1538.04 24
1538.13 30
1538.22 35
1538.31 39
1538.40 43
1538.49 46
1538.58 49
1538.67 52
1538.76 55
1538.85 58
1538.95 60
1539.04 61
1539.13 59
1539.22 56
1539.31 52
1539.40 46
1539.49 40
1539.58 36
1539.67 32
1539.76 31
1539.85 31
1539.94 32
1540.03 33
1540.12 34
1540.21 35
1540.30 36
1540.39 38
1540.48 40
1540.57 43
1540.66 46
1540.75 49
1540.84 51
1540.93 52
1541.02 53
1541.11 52
1541.20 51
1541.29 50
1541.38 48
1541.47 45
1541.56 42
1541.66 38
1541.75 33
1541.84 27
1541.93 22
1542.02 19
1542.11 18
1542.20 21
1542.29 26
1542.38 33
1542.47 43
1542.56 52
1542.65 61
1542.74 67
1542.83 70
1542.92 69
1543.01 65
1543.10 58
1543.19 50
1543.28 42
1543.37 36
1543.46 32
1543.55 30
1543.64 30
1543.73 31
1543.82 34
1543.92 36
1544.01 39
1544.10 43
1544.19 48
1544.28 55
1544.37 64
1544.46 74
1544.55 86
1544.64 99
1544.73 110
1544.82 120
1544.91 128
1545.00 134
1545.09 138
1545.18 141
1545.27 143
1545.36 145
1545.45 148
1545.54 151
1545.63 154
1545.72 157
1545.81 159
1545.91 160
1546.00 158
1546.09 155
1546.18 149
1546.27 141
1546.36 133
1546.45 125
1546.54 117
1546.63 110
1546.72 104
1546.81 101
1546.90 99
1546.99 100
1547.08 102
1547.17 107
1547.26 114
1547.35 123
1547.44 133
1547.53 143
1547.63 151
1547.72 158
1547.81 161
1547.90 162
1547.99 160
1548.08 155
1548.17 150
1548.26 145
1548.35 140
1548.44 135
1548.53 130
1548.62 125
1548.71 119
1548.80 113
1548.89 106
1548.98 98
1549.07 89
1549.16 82
1549.26 75
1549.35 69
1549.44 67
1549.53 67
1549.62 69
1549.71 73
1549.80 78
1549.89 82
1549.98 86
1550.07 89
1550.16 90
1550.25 92
1550.34 95
1550.43 100
1550.52 106
1550.61 112
1550.71 118
1550.80 122
1550.89 124
1550.98 122
1551.07 117
1551.16 110
1551.25 101
1551.34 90
1551.43 79
1551.52 66
1551.61 54
1551.70 42
1551.79 34
1551.88 29
1551.97 28
1552.07 30
1552.16 35
1552.25 40
1552.34 43
1552.43 44
1552.52 43
1552.61 40
1552.70 37
1552.79 36
1552.88 38
1552.97 42
1553.06 48
1553.15 56
1553.24 63
1553.33 69
1553.43 74
1553.52 78
1553.61 79
1553.70 78
1553.79 75
1553.88 69
1553.97 62
1554.06 54
1554.15 46
1554.24 40
1554.33 36
1554.42 33
1554.51 31
1554.60 30
1554.70 28
1554.79 25
1554.88 21
1554.97 18
1555.06 16
1555.15 14
1555.24 14
1555.33 15
1555.42 17
1555.51 20
1555.60 25
1555.69 30
1555.78 36
1555.88 43
1555.97 48
1556.06 53
1556.15 57
1556.24 59
1556.33 60
1556.42 60
1556.51 61
1556.60 62
1556.69 64
1556.78 67
1556.87 71
1556.97 74
1557.06 77
1557.15 78
1557.24 77
1557.33 75
1557.42 72
1557.51 68
1557.60 66
1557.69 65
1557.78 66
1557.87 69
1557.96 75
1558.06 83
1558.15 93
1558.24 103
1558.33 112
1558.42 121
1558.51 129
1558.60 135
1558.69 142
1558.78 148
1558.87 155
1558.96 163
1559.05 170
1559.15 177
1559.24 184
1559.33 189
1559.42 192
1559.51 195
1559.60 197
1559.69 199
1559.78 201
1559.87 204
1559.96 206
1560.05 208
1560.15 210
1560.24 210
1560.33 210
1560.42 211
1560.51 212
1560.60 215
1560.69 218
1560.78 222
1560.87 225
1560.96 226
1561.05 226
1561.15 224
1561.24 221
1561.33 219
1561.42 219
1561.51 223
1561.60 229
1561.69 236
1561.78 245
1561.87 252
1561.96 258
1562.06 260
1562.15 260
1562.24 257
1562.33 251
1562.42 243
1562.51 235
1562.60 226
1562.69 218
1562.78 211
1562.87 206
1562.96 202
1563.06 200
1563.15 199
1563.24 198
1563.33 196
1563.42 195
1563.51 193
1563.60 190
1563.69 187
1563.78 185
1563.87 183
1563.97 182
1564.06 181
1564.15 182
1564.24 184
1564.33 186
1564.42 188
1564.51 189
1564.60 189
1564.69 187
1564.79 183
1564.88 179
1564.97 175
1565.06 172
1565.15 170
1565.24 171
1565.33 172
1565.42 174
1565.51 175
1565.60 175
1565.70 172
1565.79 168
1565.88 161
1565.97 154
1566.06 146
1566.15 138
1566.24 131
1566.33 123
1566.42 117
1566.52 109
1566.61 101
1566.70 93
1566.79 84
1566.88 74
1566.97 65
1567.06 57
1567.15 49
1567.24 42
1567.34 36
1567.43 31
1567.52 27
1567.61 26
1567.70 29
1567.79 35
1567.88 47
1567.97 61
1568.06 77
1568.16 93
1568.25 107
1568.34 116
1568.43 121
1568.52 121
1568.61 118
1568.70 113
1568.79 107
1568.88 101
1568.98 97
1569.07 93
1569.16 89
1569.25 86
1569.34 81
1569.43 77
1569.52 72
1569.61 68
1569.71 64
1569.80 61
1569.89 58
1569.98 56
1570.07 52
1570.16 48
1570.25 42
1570.34 36
1570.44 30
1570.53 25
1570.62 21
1570.71 18
1570.80 17
1570.89 17
1570.98 18
1571.07 18
1571.16 18
1571.26 17
1571.35 17
1571.44 16
1571.53 15
1571.62 15
1571.71 15
1571.80 16
1571.89 18
1571.99 20
1572.08 22
1572.17 26
1572.26 30
1572.35 34
1572.44 38
1572.53 41
1572.62 43
1572.72 44
1572.81 43
1572.90 40
1572.99 38
1573.08 35
1573.17 34
1573.26 33
1573.36 33
1573.45 33
1573.54 33
1573.63 30
1573.72 26
1573.81 19
1573.90 11
1573.99 3
1574.09 0
1574.18 0
1574.27 0
1574.36 0
1574.45 0
1574.54 0
1574.63 0
1574.72 0
1574.82 3
1574.91 10
1575.00 18
1575.09 26
1575.18 33
1575.27 40
1575.36 46
1575.46 52
1575.55 58
1575.64 64
1575.73 70
1575.82 76
1575.91 82
1576.00 88
1576.09 93
1576.19 96
1576.28 97
1576.37 97
1576.46 95
1576.55 92
1576.64 88
1576.73 84
1576.83 80
1576.92 76
1577.01 72
1577.10 69
1577.19 66
1577.28 64
1577.37 63
1577.47 61
1577.56 60
1577.65 59
1577.74 57
1577.83 55
1577.92 53
1578.01 50
1578.11 48
1578.20 46
1578.29 45
1578.38 45
1578.47 46
1578.56 48
1578.65 51
1578.75 55
1578.84 58
1578.93 60
1579.02 62
1579.11 63
1579.20 63
1579.29 61
1579.39 57
1579.48 52
1579.57 44
1579.66 35
1579.75 26
1579.84 18
1579.93 11
1580.03 9
1580.12 10
1580.21 14
1580.30 21
1580.39 27
1580.48 33
1580.58 35
1580.67 34
1580.76 31
1580.85 27
1580.94 22
1581.03 18
1581.12 16
1581.22 15
1581.31 16
1581.40 19
1581.49 23
1581.58 31
1581.67 40
1581.77 51
1581.86 62
1581.95 72
1582.04 79
1582.13 82
1582.22 81
1582.31 75
1582.41 66
1582.50 56
1582.59 44
1582.68 34
1582.77 24
1582.86 16
1582.96 9
1583.05 3
1583.14 0
1583.23 0
1583.32 0
1583.41 3
1583.50 8
1583.60 16
1583.69 24
1583.78 32
1583.87 38
1583.96 41
1584.05 41
1584.15 39
1584.24 36
1584.33 34
1584.42 34
1584.51 37
1584.60 43
1584.70 51
1584.79 60
1584.88 69
1584.97 76
1585.06 81
1585.15 83
1585.25 84
1585.34 84
1585.43 84
1585.52 84
1585.61 85
1585.70 86
1585.80 88
1585.89 88
1585.98 88
1586.07 85
1586.16 79
1586.25 71
1586.35 62
1586.44 53
1586.53 46
1586.62 42
1586.71 43
1586.80 47
1586.90 53
1586.99 60
1587.08 65
1587.17 69
1587.26 69
1587.35 69
1587.45 68
1587.54 69
1587.63 73
1587.72 79
1587.81 88
1587.90 98
1588.00 108
1588.09 116
1588.18 121
1588.27 123
1588.36 121
1588.45 116
1588.55 108
1588.64 97
1588.73 86
1588.82 76
1588.91 67
1589.00 59
1589.10 52
1589.19 46
1589.28 40
1589.37 35
1589.46 29
1589.56 25
1589.65 23
1589.74 22
1589.83 24
1589.92 28
1590.01 32
1590.11 36
1590.20 37
1590.29 35
1590.38 31
1590.47 26
1590.56 19
1590.66 13
1590.75 9
1590.84 7
1590.93 8
1591.02 10
1591.12 14
1591.21 20
1591.30 26
1591.39 32
1591.48 38
1591.57 44
1591.67 49
1591.76 53
1591.85 55
1591.94 56
1592.03 55
1592.13 53
1592.22 51
1592.31 50
1592.40 49
1592.49 50
1592.58 52
1592.68 54
1592.77 57
1592.86 59
1592.95 61
1593.04 63
1593.14 64
1593.23 65
1593.32 66
1593.41 65
1593.50 64
1593.60 61
1593.69 58
1593.78 54
1593.87 51
1593.96 49
1594.05 49
1594.15 49
1594.24 48
1594.33 47
1594.42 45
1594.51 42
1594.61 39
1594.70 38
1594.79 41
1594.88 47
1594.97 58
1595.07 71
1595.16 85
1595.25 97
1595.34 106
1595.43 111
1595.53 112
1595.62 111
1595.71 109
1595.80 108
1595.89 108
1595.98 109
1596.08 110
1596.17 111
1596.26 110
1596.35 107
1596.44 102
1596.54 95
1596.63 88
1596.72 81
1596.81 75
1596.90 72
1597.00 73
1597.09 77
1597.18 83
1597.27 93
1597.36 103
1597.46 114
1597.55 124
1597.64 132
1597.73 138
1597.82 141
1597.92 142
1598.01 141
1598.10 139
1598.19 135
1598.28 129
1598.38 123
1598.47 116
1598.56 108
1598.65 99
1598.74 91
1598.84 83
1598.93 77
1599.02 72
1599.11 69
1599.20 69
1599.30 70
1599.39 72
1599.48 76
1599.57 79
1599.66 82
1599.76 84
1599.85 85
1599.94 83
1600.03 81
1600.12 77
1600.22 73
1600.31 71
1600.40 70
1600.49 71
1600.59 75
1600.68 81
1600.77 87
1600.86 93
1600.95 99
1601.05 104
1601.14 107
1601.23 109
1601.32 108
1601.41 106
1601.51 102
1601.60 97
1601.69 91
1601.78 83
1601.87 75
1601.97 66
1602.06 57
1602.15 49
1602.24 42
1602.34 38
1602.43 37
1602.52 40
1602.61 45
1602.70 54
1602.80 63
1602.89 71
1602.98 78
1603.07 82
1603.16 82
1603.26 78
1603.35 70
1603.44 60
1603.53 48
1603.63 35
1603.72 23
1603.81 13
1603.90 5
1603.99 1
1604.09 0
1604.18 1
1604.27 6
1604.36 13
1604.45 21
1604.55 28
1604.64 36
1604.73 42
1604.82 47
1604.92 52
1605.01 56
1605.10 60
1605.19 64
1605.28 69
1605.38 73
1605.47 76
1605.56 78
1605.65 78
1605.75 76
1605.84 72
1605.93 65
1606.02 58
1606.11 50
1606.21 44
1606.30 40
1606.39 38
1606.48 40
1606.58 44
1606.67 51
1606.76 59
1606.85 67
1606.94 76
1607.04 83
1607.13 90
1607.22 96
1607.31 100
1607.41 104
1607.50 107
1607.59 110
1607.68 112
1607.78 114
1607.87 113
1607.96 110
1608.05 106
1608.14 99
1608.24 92
1608.33 86
1608.42 80
1608.51 78
1608.61 78
1608.70 81
1608.79 85
1608.88 92
1608.98 99
1609.07 107
1609.16 115
1609.25 122
1609.34 128
1609.44 132
1609.53 133
1609.62 132
1609.71 130
1609.81 127
1609.90 125
1609.99 124
1610.08 125
1610.18 126
1610.27 127
1610.36 126
1610.45 124
1610.54 119
1610.64 111
1610.73 103
1610.82 94
1610.91 85
1611.01 78
1611.10 73
1611.19 70
1611.28 68
1611.38 67
1611.47 66
1611.56 64
1611.65 60
1611.75 56
1611.84 51
1611.93 45
1612.02 40
1612.12 34
1612.21 29
1612.30 25
1612.39 21
1612.49 18
1612.58 15
1612.67 14
1612.76 13
1612.85 13
1612.95 13
1613.04 14
1613.13 14
1613.22 13
1613.32 13
1613.41 11
1613.50 8
1613.59 5
1613.69 1
1613.78 0
1613.87 0
1613.96 0
1614.06 0
1614.15 0
1614.24 0
1614.33 0
1614.43 3
1614.52 14
1614.61 25
1614.70 37
1614.80 49
1614.89 60
1614.98 70
1615.07 79
1615.17 86
1615.26 91
1615.35 94
1615.44 96
1615.54 97
1615.63 97
1615.72 96
1615.81 95
1615.91 94
1616.00 92
1616.09 89
1616.18 87
1616.28 84
1616.37 82
1616.46 81
1616.55 81
1616.65 82
1616.74 84
1616.83 88
1616.92 92
1617.02 98
1617.11 102
1617.20 106
1617.29 108
1617.39 108
1617.48 106
1617.57 102
1617.66 97
1617.76 92
1617.85 86
1617.94 82
1618.03 77
1618.13 74
1618.22 71
1618.31 69
1618.41 70
1618.50 72
1618.59 76
1618.68 82
1618.78 89
1618.87 97
1618.96 105
1619.05 112
1619.15 116
1619.24 117
1619.33 115
1619.42 108
1619.52 98
1619.61 86
1619.70 73
1619.79 60
1619.89 50
1619.98 42
1620.07 38
1620.16 37
1620.26 38
1620.35 40
1620.44 42
1620.54 44
1620.63 44
1620.72 43
1620.81 40
1620.91 35
1621.00 30
1621.09 23
1621.18 16
1621.28 7
1621.37 0
1621.46 0
1621.55 0
1621.65 0
1621.74 0
1621.83 0
1621.93 0
1622.02 0
1622.11 2
1622.20 14
1622.30 25
1622.39 33
1622.48 38
1622.57 39
1622.67 38
1622.76 34
1622.85 29
1622.95 23
1623.04 19
1623.13 17
1623.22 18
1623.32 20
1623.41 25
1623.50 31
1623.59 37
1623.69 43
1623.78 48
1623.87 52
1623.97 53
1624.06 54
1624.15 54
1624.24 54
1624.34 54
1624.43 55
1624.52 56
1624.61 56
1624.71 57
1624.80 58
1624.89 60
1624.99 62
1625.08 65
1625.17 68
1625.26 72
1625.36 75
1625.45 76
1625.54 75
1625.64 71
1625.73 63
1625.82 53
1625.91 41
1626.01 29
1626.10 18
1626.19 8
1626.28 1
1626.38 0
1626.47 0
1626.56 0
1626.66 0
1626.75 0
1626.84 0
1626.93 0
1627.03 0
1627.12 3
1627.21 8
1627.31 14
1627.40 22
1627.49 28
1627.58 34
1627.68 38
1627.77 40
1627.86 39
1627.96 35
1628.05 30
1628.14 24
1628.23 19
1628.33 16
1628.42 14
1628.51 13
1628.61 13
1628.70 14
1628.79 15
1628.88 16
1628.98 18
1629.07 20
1629.16 23
1629.26 28
1629.35 32
1629.44 36
1629.53 38
1629.63 40
1629.72 40
1629.81 39
1629.91 37
1630.00 35
1630.09 34
1630.19 32
1630.28 31
1630.37 30
1630.46 29
1630.56 28
1630.65 28
1630.74 28
1630.84 30
1630.93 31
1631.02 33
1631.11 34
1631.21 34
1631.30 32
1631.39 29
1631.49 23
1631.58 17
1631.67 12
1631.77 6
1631.86 2
1631.95 0
1632.04 0
1632.14 0
1632.23 0
1632.32 0
1632.42 0
1632.51 2
1632.60 7
1632.69 12
1632.79 17
1632.88 20
1632.97 22
1633.07 21
1633.16 19
1633.25 17
1633.35 14
1633.44 13
1633.53 13
1633.62 16
1633.72 20
1633.81 26
1633.90 32
1634.00 37
1634.09 40
1634.18 40
1634.28 38
1634.37 34
1634.46 28
1634.56 23
1634.65 19
1634.74 17
1634.83 18
1634.93 22
1635.02 28
1635.11 35
1635.21 43
1635.30 51
1635.39 59
1635.49 66
1635.58 72
1635.67 78
1635.77 82
1635.86 85
1635.95 87
1636.04 86
1636.14 85
1636.23 83
1636.32 81
1636.42 78
1636.51 76
1636.60 73
1636.70 70
1636.79 66
1636.88 62
1636.98 58
1637.07 56
1637.16 56
1637.25 59
1637.35 62
1637.44 66
1637.53 69
1637.63 70
1637.72 69
1637.81 65
1637.91 60
1638.00 53
1638.09 47
1638.19 41
1638.28 37
1638.37 34
1638.47 31
1638.56 30
1638.65 29
1638.75 29
1638.84 31
1638.93 33
1639.02 37
1639.12 40
1639.21 44
1639.30 47
1639.40 48
1639.49 49
1639.58 51
1639.68 54
1639.77 59
1639.86 66
1639.96 75
1640.05 83
1640.14 90
1640.24 94
1640.33 95
1640.42 93
1640.52 91
1640.61 90
1640.70 89
1640.80 90
1640.89 92
1640.98 93
1641.07 93
1641.17 91
1641.26 87
1641.35 83
1641.45 78
1641.54 76
1641.63 75
1641.73 77
1641.82 80
1641.91 83
1642.01 86
1642.10 88
1642.19 89
1642.29 90
1642.38 90
1642.47 91
1642.57 92
1642.66 93
1642.75 93
1642.85 92
1642.94 90
1643.03 86
1643.13 80
1643.22 72
1643.31 63
1643.41 52
1643.50 41
1643.59 29
1643.69 18
1643.78 7
1643.87 0
1643.97 0
1644.06 0
1644.15 0
1644.25 0
1644.34 0
1644.43 0
1644.53 0
1644.62 4
1644.71 9
1644.81 13
1644.90 15
1644.99 16
1645.09 18
1645.18 19
1645.27 21
1645.37 24
1645.46 26
1645.55 28
1645.65 29
1645.74 28
1645.83 28
1645.93 27
1646.02 28
1646.11 31
1646.21 35
1646.30 41
1646.39 46
1646.49 51
1646.58 55
1646.67 58
1646.77 62
1646.86 65
1646.95 70
1647.05 75
1647.14 81
1647.23 86
1647.33 90
1647.42 92
1647.51 94
1647.61 95
1647.70 96
1647.79 98
1647.89 101
1647.98 104
1648.07 108
1648.17 111
1648.26 114
1648.36 116
1648.45 117
1648.54 119
1648.64 120
1648.73 122
1648.82 125
1648.92 129
1649.01 134
1649.10 139
1649.20 144
1649.29 150
1649.38 154
1649.48 158
1649.57 159
1649.66 158
1649.76 153
1649.85 145
1649.94 134
1650.04 121
1650.13 108
1650.22 96
1650.32 87
1650.41 81
1650.50 79
1650.60 80
1650.69 84
1650.79 89
1650.88 94
1650.97 98
1651.07 101
1651.16 101
1651.25 101
1651.35 99
1651.44 96
1651.53 95
1651.63 93
1651.72 92
1651.81 91
1651.91 90
1652.00 88
1652.09 87
1652.19 87
1652.28 89
1652.38 94
1652.47 102
1652.56 114
1652.66 128
1652.75 144
1652.84 159
1652.94 171
1653.03 180
1653.12 183
1653.22 182
1653.31 176
1653.40 167
1653.50 155
1653.59 142
1653.69 129
1653.78 119
1653.87 113
1653.97 110
1654.06 112
1654.15 115
1654.25 121
1654.34 126
1654.43 129
1654.53 132
1654.62 133
1654.71 134
1654.81 137
1654.90 141
1655.00 147
1655.09 154
1655.18 161
1655.28 167
1655.37 171
1655.46 172
1655.56 171
1655.65 169
1655.74 166
1655.84 164
1655.93 164
1656.03 165
1656.12 168
1656.21 171
1656.31 175
1656.40 178
1656.49 180
1656.59 180
1656.68 177
1656.78 171
1656.87 162
1656.96 151
1657.06 138
1657.15 125
1657.24 112
1657.34 100
1657.43 92
1657.52 86
1657.62 83
1657.71 83
1657.81 84
1657.90 87
1657.99 89
1658.09 91
1658.18 92
1658.27 92
1658.37 92
1658.46 93
1658.56 95
1658.65 99
1658.74 105
1658.84 112
1658.93 120
1659.02 129
1659.12 137
1659.21 145
1659.31 153
1659.40 161
1659.49 169
1659.59 175
1659.68 181
1659.77 185
1659.87 189
1659.96 193
1660.06 197
1660.15 201
1660.24 206
1660.34 210
1660.43 214
1660.52 217
1660.62 218
1660.71 217
1660.81 214
1660.90 208
1660.99 201
1661.09 193
1661.18 184
1661.27 176
1661.37 168
1661.46 162
1661.56 159
1661.65 158
1661.74 161
1661.84 164
1661.93 169
1662.02 172
1662.12 175
1662.21 176
1662.31 175
1662.40 173
1662.49 169
1662.59 164
1662.68 159
1662.78 153
1662.87 147
1662.96 141
1663.06 135
1663.15 129
1663.24 123
1663.34 116
1663.43 109
1663.53 101
1663.62 94
1663.71 86
1663.81 81
1663.90 77
1664.00 76
1664.09 79
1664.18 85
1664.28 93
1664.37 103
1664.47 113
1664.56 122
1664.65 130
1664.75 136
1664.84 141
1664.93 144
1665.03 145
1665.12 147
1665.22 149
1665.31 152
1665.40 156
1665.50 161
1665.59 166
1665.69 170
1665.78 171
1665.87 170
1665.97 165
1666.06 157
1666.16 147
1666.25 136
1666.34 127
1666.44 120
1666.53 116
1666.63 115
1666.72 116
1666.81 119
1666.91 121
1667.00 123
1667.10 124
1667.19 122
1667.28 119
1667.38 114
1667.47 108
1667.57 101
1667.66 95
1667.75 90
1667.85 86
1667.94 85
1668.04 85
1668.13 86
1668.22 87
1668.32 88
1668.41 87
1668.51 83
1668.60 78
1668.69 71
1668.79 65
1668.88 59
1668.98 55
1669.07 53
1669.16 53
1669.26 54
1669.35 56
1669.45 57
1669.54 59
1669.63 59
1669.73 60
1669.82 60
1669.92 60
1670.01 61
1670.10 61
1670.20 62
1670.29 62
1670.39 63
1670.48 62
1670.57 62
1670.67 62
1670.76 64
1670.86 66
1670.95 71
1671.04 78
1671.14 87
1671.23 97
1671.33 109
1671.42 119
1671.51 128
1671.61 135
1671.70 137
1671.80 136
1671.89 132
1671.99 124
1672.08 115
1672.17 104
1672.27 92
1672.36 81
1672.46 69
1672.55 57
1672.64 46
1672.74 37
1672.83 30
1672.93 26
1673.02 25
1673.11 27
1673.21 31
1673.30 34
1673.40 36
1673.49 37
1673.59 35
1673.68 33
1673.77 30
1673.87 29
1673.96 29
1674.06 31
1674.15 33
1674.24 35
1674.34 37
1674.43 39
1674.53 42
1674.62 45
1674.72 49
1674.81 54
1674.90 58
1675.00 61
1675.09 63
1675.19 63
1675.28 61
1675.37 59
1675.47 57
1675.56 55
1675.66 53
1675.75 50
1675.85 47
1675.94 43
1676.03 38
1676.13 33
1676.22 27
1676.32 20
1676.41 13
1676.51 7
1676.60 0
1676.69 0
1676.79 0
1676.88 0
1676.98 0
1677.07 0
1677.16 5
1677.26 12
1677.35 19
1677.45 26
1677.54 31
1677.64 36
1677.73 39
1677.82 42
1677.92 44
1678.01 44
1678.11 42
1678.20 38
1678.30 33
1678.39 28
1678.48 25
1678.58 23
1678.67 23
1678.77 25
1678.86 27
1678.96 29
1679.05 29
1679.14 27
1679.24 24
1679.33 20
1679.43 17
1679.52 16
1679.62 17
1679.71 19
1679.80 23
1679.90 28
1679.99 34
1680.09 39
1680.18 45
1680.28 51
1680.37 59
1680.46 67
1680.56 77
1680.65 88
1680.75 99
1680.84 111
1680.94 121
1681.03 131
1681.13 138
1681.22 143
1681.31 144
1681.41 140
1681.50 132
1681.60 119
1681.69 102
1681.79 82
1681.88 61
1681.97 40
1682.07 22
1682.16 8
1682.26 0
1682.35 0
1682.45 0
1682.54 0
1682.64 0
1682.73 0
1682.82 0
1682.92 0
1683.01 0
1683.11 1
1683.20 4
1683.30 7
1683.39 10
1683.49 13
1683.58 15
1683.67 17
1683.77 17
1683.86 18
1683.96 19
1684.05 22
1684.15 25
1684.24 29
1684.34 34
1684.43 38
1684.52 41
1684.62 43
1684.71 45
1684.81 46
1684.90 47
1685.00 47
1685.09 47
1685.19 47
1685.28 45
1685.37 42
1685.47 39
1685.56 35
1685.66 31
1685.75 27
1685.85 23
1685.94 20
1686.04 18
1686.13 16
1686.22 17
1686.32 20
1686.41 25
1686.51 32
1686.60 40
1686.70 49
1686.79 57
1686.89 66
1686.98 73
1687.08 81
1687.17 89
1687.26 97
1687.36 105
1687.45 111
1687.55 114
1687.64 115
1687.74 112
1687.83 107
1687.93 100
1688.02 94
1688.12 88
1688.21 84
1688.30 81
1688.40 80
1688.49 79
1688.59 80
1688.68 81
1688.78 83
1688.87 84
1688.97 85
1689.06 86
1689.16 86
1689.25 84
1689.34 81
1689.44 77
1689.53 72
1689.63 68
1689.72 64
1689.82 60
1689.91 56
1690.01 52
1690.10 49
1690.20 46
1690.29 43
1690.39 42
1690.48 40
1690.57 39
1690.67 37
1690.76 34
1690.86 31
1690.95 28
1691.05 25
1691.14 23
1691.24 23
1691.33 23
1691.43 23
1691.52 24
1691.62 23
1691.71 21
1691.80 17
1691.90 12
1691.99 5
1692.09 0
1692.18 0
1692.28 0
1692.37 0
1692.47 0
1692.56 0
1692.66 0
1692.75 0
1692.85 4
1692.94 12
1693.04 18
1693.13 22
1693.23 24
1693.32 25
1693.41 25
1693.51 26
1693.60 28
1693.70 31
1693.79 36
1693.89 41
1693.98 46
1694.08 50
1694.17 53
1694.27 54
1694.36 56
1694.46 58
1694.55 62
1694.65 67
1694.74 72
1694.84 76
1694.93 78
1695.02 78
1695.12 76
1695.21 74
1695.31 71
1695.40 69
1695.50 69
1695.59 70
1695.69 70
1695.78 69
1695.88 64
1695.97 58
1696.07 49
1696.16 39
1696.26 30
1696.35 24
1696.45 19
1696.54 17
1696.64 18
1696.73 20
1696.83 23
1696.92 25
1697.01 27
1697.11 29
1697.20 29
1697.30 28
1697.39 27
1697.49 26
1697.58 26
1697.68 28
1697.77 32
1697.87 38
1697.96 45
1698.06 53
1698.15 59
1698.25 64
1698.34 68
1698.44 69
1698.53 70
1698.63 71
1698.72 72
1698.82 73
1698.91 74
1699.01 76
1699.10 78
1699.20 80
1699.29 84
1699.39 89
1699.48 96
1699.58 103
1699.67 111
1699.77 117
1699.86 120
1699.96 119
1700.05 113
1700.14 104
1700.24 93
1700.33 81
1700.43 69
1700.52 58
1700.62 49
1700.71 42
1700.81 35
1700.90 31
1701.00 27
1701.09 26
1701.19 27
1701.28 30
1701.38 36
1701.47 43
1701.57 52
1701.66 60
1701.76 68
1701.85 74
1701.95 80
1702.04 84
1702.14 88
1702.23 90
1702.33 92
1702.42 93
1702.52 93
1702.61 93
1702.71 92
1702.80 92
1702.90 91
1702.99 89
1703.09 86
1703.18 81
1703.28 75
1703.37 68
1703.47 61
1703.56 55
1703.66 52
1703.75 51
1703.85 52
1703.94 55
1704.04 60
1704.13 65
1704.23 69
1704.32 74
1704.42 78
1704.51 81
1704.61 84
1704.70 88
1704.80 91
1704.89 94
1704.99 97
1705.08 97
1705.18 95
1705.27 89
1705.37 80
1705.46 67
1705.56 53
1705.65 38
1705.75 24
1705.84 13
1705.94 4
1706.03 0
1706.13 0
1706.22 0
1706.32 0
1706.41 1
1706.51 4
1706.60 5
1706.70 6
1706.79 5
1706.89 4
1706.98 1
1707.08 0
1707.17 0
1707.27 0
1707.36 0
1707.46 0
1707.55 6
1707.65 16
1707.74 26
1707.84 35
1707.93 43
1708.03 47
1708.12 48
1708.22 46
1708.32 43
1708.41 39
1708.51 36
1708.60 34
1708.70 34
1708.79 34
1708.89 35
1708.98 34
1709.08 32
1709.17 29
1709.27 26
1709.36 23
1709.46 22
1709.55 24
1709.65 29
1709.74 37
1709.84 46
1709.93 55
1710.03 64
1710.12 70
1710.22 74
1710.31 75
1710.41 74
1710.50 71
1710.60 66
1710.69 60
1710.79 53
1710.88 46
1710.98 40
1711.07 38
1711.17 40
1711.27 47
1711.36 60
1711.46 76
1711.55 94
1711.65 111
1711.74 126
1711.84 137
1711.93 145
1712.03 148
1712.12 150
1712.22 151
1712.31 152
1712.41 154
1712.50 156
1712.60 157
1712.69 156
1712.79 153
1712.88 148
1712.98 140
1713.07 132
1713.17 125
1713.26 118
1713.36 114
1713.46 112
1713.55 114
1713.65 117
1713.74 122
1713.84 127
1713.93 131
1714.03 132
1714.12 130
1714.22 125
1714.31 116
1714.41 107
1714.50 96
1714.60 87
1714.69 79
1714.79 73
1714.88 70
1714.98 68
1715.08 66
1715.17 64
1715.27 62
1715.36 58
1715.46 54
1715.55 50
1715.65 47
1715.74 46
1715.84 47
1715.93 49
1716.03 52
1716.12 56
1716.22 59
1716.31 62
1716.41 64
1716.51 66
1716.60 68
1716.70 69
1716.79 69
1716.89 70
1716.98 71
1717.08 73
1717.17 74
1717.27 76
1717.36 78
1717.46 81
1717.55 84
1717.65 87
1717.74 89
1717.84 90
1717.94 89
1718.03 85
1718.13 81
1718.22 75
1718.32 71
1718.41 68
1718.51 67
1718.60 69
1718.70 72
1718.79 78
1718.89 83
1718.98 86
1719.08 87
1719.18 86
1719.27 82
1719.37 76
1719.46 68
1719.56 60
1719.65 52
1719.75 46
1719.84 42
1719.94 39
1720.03 37
1720.13 36
1720.23 35
1720.32 34
1720.42 33
1720.51 33
1720.61 33
1720.70 34
1720.80 36
1720.89 40
1720.99 45
1721.08 50
1721.18 53
1721.28 55
1721.37 55
1721.47 53
1721.56 50
1721.66 46
1721.75 44
1721.85 43
1721.94 45
1722.04 49
1722.13 55
1722.23 62
1722.33 68
1722.42 75
1722.52 80
1722.61 84
1722.71 87
1722.80 91
1722.90 94
1722.99 96
1723.09 97
1723.19 97
1723.28 96
1723.38 93
1723.47 90
1723.57 86
1723.66 82
1723.76 78
1723.85 75
1723.95 72
1724.05 70
1724.14 67
1724.24 64
1724.33 60
1724.43 56
1724.52 51
1724.62 45
1724.71 40
1724.81 34
1724.91 30
1725.00 26
1725.10 23
1725.19 23
1725.29 23
1725.38 26
1725.48 30
1725.57 35
1725.67 42
1725.77 49
1725.86 55
1725.96 60
1726.05 63
1726.15 63
1726.24 61
1726.34 57
1726.44 54
1726.53 52
1726.63 53
1726.72 56
1726.82 61
1726.91 65
1727.01 67
1727.10 65
1727.20 60
1727.30 51
1727.39 39
1727.49 28
1727.58 19
1727.68 13
1727.77 9
1727.87 8
1727.97 8
1728.06 8
1728.16 8
1728.25 7
1728.35 5
1728.44 4
1728.54 3
1728.64 3
1728.73 3
1728.83 5
1728.92 8
1729.02 11
1729.11 15
1729.21 18
1729.30 20
1729.40 21
1729.50 18
1729.59 13
1729.69 6
1729.78 0
1729.88 0
1729.97 0
1730.07 0
1730.17 0
1730.26 0
1730.36 0
1730.45 0
1730.55 5
1730.64 11
1730.74 17
1730.84 23
1730.93 30
1731.03 39
1731.12 50
1731.22 63
1731.32 77
1731.41 91
1731.51 103
1731.60 113
1731.70 119
1731.79 121
1731.89 119
1731.99 113
1732.08 105
1732.18 95
1732.27 86
1732.37 77
1732.46 71
1732.56 66
1732.66 63
1732.75 61
1732.85 60
1732.94 58
1733.04 57
1733.13 57
1733.23 58
1733.33 60
1733.42 63
1733.52 68
1733.61 74
1733.71 80
1733.81 86
1733.90 92
1734.00 96
1734.09 100
1734.19 103
1734.28 106
1734.38 109
1734.48 111
1734.57 113
1734.67 114
1734.76 115
1734.86 115
1734.96 116
1735.05 116
1735.15 118
1735.24 121
1735.34 125
1735.43 129
1735.53 133
1735.63 135
1735.72 134
1735.82 129
1735.91 121
1736.01 110
1736.11 98
1736.20 86
1736.30 76
1736.39 69
1736.49 64
1736.59 64
1736.68 66
1736.78 72
1736.87 79
1736.97 86
1737.07 93
1737.16 97
1737.26 99
1737.35 97
1737.45 91
1737.54 83
1737.64 73
1737.74 63
1737.83 55
1737.93 49
1738.02 47
1738.12 49
1738.22 54
1738.31 63
1738.41 75
1738.50 89
1738.60 103
1738.70 117
1738.79 131
1738.89 143
1738.98 152
1739.08 159
1739.18 162
1739.27 162
1739.37 159
1739.46 154
1739.56 147
1739.66 139
1739.75 132
1739.85 125
1739.94 118
1740.04 112
1740.14 106
1740.23 100
1740.33 93
1740.42 85
1740.52 77
1740.62 69
1740.71 62
1740.81 57
1740.90 53
1741.00 52
1741.10 52
1741.19 54
1741.29 57
1741.38 61
1741.48 65
1741.58 70
1741.67 74
1741.77 79
1741.86 83
1741.96 86
1742.06 88
1742.15 90
1742.25 90
1742.34 89
1742.44 87
1742.54 82
1742.63 77
1742.73 70
1742.82 63
1742.92 58
1743.02 55
1743.11 56
1743.21 60
1743.30 66
1743.40 74
1743.50 81
1743.59 86
1743.69 89
1743.79 89
1743.88 88
1743.98 84
1744.07 80
1744.17 75
1744.27 70
1744.36 65
1744.46 59
1744.55 53
1744.65 47
1744.75 43
1744.84 41
1744.94 42
1745.03 45
1745.13 51
1745.23 58
1745.32 67
1745.42 74
1745.52 78
1745.61 80
1745.71 79
1745.80 76
1745.90 72
1746.00 68
1746.09 66
1746.19 67
1746.28 71
1746.38 76
1746.48 84
1746.57 92
1746.67 99
1746.77 105
1746.86 110
1746.96 112
1747.05 112
1747.15 110
1747.25 107
1747.34 103
1747.44 99
1747.54 96
1747.63 94
1747.73 94
1747.82 94
1747.92 94
1748.02 94
1748.11 93
1748.21 92
1748.30 89
1748.40 86
1748.50 83
1748.59 80
1748.69 76
1748.79 72
1748.88 67
1748.98 61
1749.07 54
1749.17 47
1749.27 39
1749.36 32
1749.46 25
1749.56 20
1749.65 17
1749.75 16
1749.84 18
1749.94 20
1750.04 24
1750.13 28
1750.23 33
1750.33 39
1750.42 45
1750.52 52
1750.61 60
1750.71 67
1750.81 74
1750.90 80
1751.00 84
1751.10 86
1751.19 86
1751.29 85
1751.39 84
1751.48 83
1751.58 82
1751.67 82
1751.77 81
1751.87 81
1751.96 81
1752.06 81
1752.16 80
1752.25 78
1752.35 76
1752.44 72
1752.54 67
1752.64 61
1752.73 54
1752.83 48
1752.93 43
1753.02 39
1753.12 36
1753.22 35
1753.31 34
1753.41 32
1753.50 29
1753.60 25
1753.70 18
1753.79 10
1753.89 2
1753.99 0
1754.08 0
1754.18 0
1754.28 0
1754.37 0
1754.47 0
1754.56 0
1754.66 0
1754.76 6
1754.85 14
1754.95 23
1755.05 30
1755.14 37
1755.24 42
1755.34 46
1755.43 49
1755.53 52
1755.63 55
1755.72 57
1755.82 58
1755.91 59
1756.01 59
1756.11 60
1756.20 60
1756.30 61
1756.40 64
1756.49 68
1756.59 72
1756.69 77
1756.78 82
1756.88 86
1756.98 88
1757.07 89
1757.17 88
1757.26 86
1757.36 82
1757.46 78
1757.55 75
1757.65 72
1757.75 70
1757.84 70
1757.94 71
1758.04 72
1758.13 74
1758.23 75
1758.33 75
1758.42 73
1758.52 70
1758.62 65
1758.71 59
1758.81 53
1758.91 46
1759.00 40
1759.10 36
1759.19 35
1759.29 37
1759.39 43
1759.48 53
1759.58 64
1759.68 74
1759.77 82
1759.87 86
1759.97 87
1760.06 85
1760.16 81
1760.26 77
1760.35 76
1760.45 77
1760.55 82
1760.64 89
1760.74 98
1760.84 106
1760.93 114
1761.03 120
1761.13 123
1761.22 124
1761.32 125
1761.42 125
1761.51 126
1761.61 127
1761.70 130
1761.80 133
1761.90 136
1761.99 137
1762.09 136
1762.19 134
1762.28 131
1762.38 129
1762.48 127
1762.57 127
1762.67 128
1762.77 129
1762.86 131
1762.96 133
1763.06 135
1763.15 136
1763.25 139
1763.35 141
1763.44 144
1763.54 147
1763.64 149
1763.73 150
1763.83 150
1763.93 148
1764.02 146
1764.12 142
1764.22 138
1764.31 134
1764.41 131
1764.51 128
1764.60 126
1764.70 125
1764.80 126
1764.89 128
1764.99 131
1765.09 134
1765.18 137
1765.28 139
1765.38 140
1765.47 139
1765.57 138
1765.67 138
1765.76 140
1765.86 144
1765.96 151
1766.05 161
1766.15 174
1766.25 188
1766.34 202
1766.44 214
1766.54 223
1766.63 227
1766.73 227
1766.83 221
1766.92 213
1767.02 202
1767.12 192
1767.21 182
1767.31 174
1767.41 167
1767.51 161
1767.60 154
1767.70 146
1767.80 139
1767.89 132
1767.99 127
1768.09 127
1768.18 133
1768.28 144
1768.38 161
1768.47 180
1768.57 200
1768.67 219
1768.76 234
1768.86 245
1768.96 250
1769.05 251
1769.15 249
1769.25 244
1769.34 238
1769.44 232
1769.54 225
1769.63 221
1769.73 217
1769.83 215
1769.92 214
1770.02 214
1770.12 215
1770.21 214
1770.31 212
1770.41 208
1770.51 200
1770.60 190
1770.70 178
1770.80 165
1770.89 153
1770.99 144
1771.09 138
1771.18 138
1771.28 142
1771.38 150
1771.47 159
1771.57 168
1771.67 176
1771.76 182
1771.86 184
1771.96 184
1772.06 181
1772.15 175
1772.25 167
1772.35 156
1772.44 143
1772.54 129
1772.64 115
1772.73 103
1772.83 93
1772.93 86
1773.02 83
1773.12 83
1773.22 86
1773.31 91
1773.41 96
1773.51 101
1773.61 104
1773.70 105
1773.80 103
1773.90 99
1773.99 95
1774.09 91
1774.19 90
1774.28 90
1774.38 93
1774.48 97
1774.57 101
1774.67 103
1774.77 103
1774.87 99
1774.96 93
1775.06 86
1775.16 78
1775.25 71
1775.35 67
1775.45 66
1775.54 68
1775.64 71
1775.74 77
1775.83 82
1775.93 87
1776.03 90
1776.13 92
1776.22 93
1776.32 93
1776.42 94
1776.51 94
1776.61 95
1776.71 95
1776.80 96
1776.90 95
1777.00 94
1777.10 92
1777.19 91
1777.29 90
1777.39 91
1777.48 92
1777.58 93
1777.68 94
1777.77 94
1777.87 93
1777.97 90
1778.07 88
1778.16 86
1778.26 86
1778.36 88
1778.45 93
1778.55 99
1778.65 107
1778.75 115
1778.84 121
1778.94 127
1779.04 132
1779.13 134
1779.23 136
1779.33 136
1779.42 136
1779.52 135
1779.62 133
1779.72 131
1779.81 129
1779.91 127
1780.01 125
1780.10 123
1780.20 121
1780.30 119
1780.40 118
1780.49 116
1780.59 114
1780.69 110
1780.78 106
1780.88 101
1780.98 96
1781.08 92
1781.17 90
1781.27 90
1781.37 92
1781.46 96
1781.56 101
1781.66 106
1781.76 112
1781.85 117
1781.95 124
1782.05 130
1782.14 137
1782.24 143
1782.34 147
1782.44 150
1782.53 150
1782.63 147
1782.73 143
1782.82 137
1782.92 132
1783.02 127
1783.12 123
1783.21 119
1783.31 116
1783.41 113
1783.50 108
1783.60 101
1783.70 93
1783.80 84
1783.89 74
1783.99 66
1784.09 60
1784.18 56
1784.28 54
1784.38 54
1784.48 55
1784.57 57
1784.67 59
1784.77 61
1784.86 63
1784.96 65
1785.06 66
1785.16 67
1785.25 68
1785.35 69
1785.45 71
1785.55 72
1785.64 74
1785.74 74
1785.84 73
1785.93 71
1786.03 67
1786.13 62
1786.23 55
1786.32 49
1786.42 42
1786.52 36
1786.62 31
1786.71 26
1786.81 23
1786.91 22
1787.00 24
1787.10 29
1787.20 38
1787.30 51
1787.39 68
1787.49 86
1787.59 103
1787.69 119
1787.78 130
1787.88 137
1787.98 139
1788.07 137
1788.17 133
1788.27 128
1788.37 125
1788.46 124
1788.56 127
1788.66 133
1788.76 142
1788.85 151
1788.95 160
1789.05 167
1789.15 171
1789.24 172
1789.34 168
1789.44 161
1789.53 151
1789.63 139
1789.73 126
1789.83 115
1789.92 105
1790.02 98
1790.12 94
1790.22 92
1790.31 92
1790.41 95
1790.51 99
1790.61 104
1790.70 109
1790.80 116
1790.90 122
1790.99 125
1791.09 126
1791.19 123
1791.29 117
1791.38 109
1791.48 100
1791.58 91
1791.68 82
1791.77 75
1791.87 68
1791.97 61
1792.07 55
1792.16 48
1792.26 43
1792.36 38
1792.46 34
1792.55 31
1792.65 29
1792.75 26
1792.85 23
1792.94 20
1793.04 18
1793.14 17
1793.24 17
1793.33 21
1793.43 27
1793.53 33
1793.63 39
1793.72 44
1793.82 46
1793.92 46
1794.02 43
1794.11 40
1794.21 36
1794.31 33
1794.41 31
1794.50 30
1794.60 29
1794.70 29
1794.80 31
1794.89 35
1794.99 42
1795.09 52
1795.18 64
1795.28 77
1795.38 89
1795.48 99
1795.57 105
1795.67 110
1795.77 114
1795.87 120
1795.97 127
1796.06 138
1796.16 149
1796.26 160
1796.36 168
1796.45 172
1796.55 172
1796.65 169
1796.75 165
1796.84 162
1796.94 161
1797.04 163
1797.14 167
1797.23 172
1797.33 178
1797.43 184
1797.53 190
1797.62 194
1797.72 197
1797.82 199
1797.92 200
1798.01 200
1798.11 200
1798.21 201
1798.31 202
1798.40 204
1798.50 205
1798.60 204
1798.70 200
1798.79 193
1798.89 184
1798.99 174
1799.09 164
1799.18 156
1799.28 151
1799.38 149
1799.48 149
1799.58 150
1799.67 151
1799.77 152
1799.87 153
1799.97 154
1800.06 153
1800.16 152
1800.26 149
1800.36 145
1800.45 140
1800.55 135
1800.65 129
1800.75 125
1800.84 124
1800.94 125
1801.04 128
1801.14 133
1801.23 139
1801.33 145
1801.43 150
1801.53 152
1801.63 152
1801.72 149
1801.82 144
1801.92 137
1802.02 129
1802.11 121
1802.21 112
1802.31 104
1802.41 96
1802.50 89
1802.60 84
1802.70 81
1802.80 81
1802.90 83
1802.99 86
1803.09 89
1803.19 91
1803.29 89
1803.38 85
1803.48 81
1803.58 79
1803.68 80
1803.78 86
1803.87 97
1803.97 113
1804.07 130
1804.17 148
1804.26 165
1804.36 179
1804.46 189
1804.56 196
1804.65 198
1804.75 197
1804.85 193
1804.95 188
1805.05 182
1805.14 178
1805.24 177
1805.34 180
1805.44 186
1805.53 194
1805.63 201
1805.73 205
1805.83 205
1805.93 199
1806.02 188
1806.12 172
1806.22 155
1806.32 138
1806.41 123
1806.51 113
1806.61 107
1806.71 105
1806.81 107
1806.90 110
1807.00 114
1807.10 117
1807.20 120
1807.30 122
1807.39 122
1807.49 121
1807.59 118
1807.69 114
1807.78 107
1807.88 98
1807.98 87
1808.08 76
1808.18 66
1808.27 57
1808.37 49
1808.47 43
1808.57 38
1808.66 34
1808.76 30
1808.86 26
1808.96 22
1809.06 18
1809.15 16
1809.25 16
1809.35 17
1809.45 19
1809.55 21
1809.64 25
1809.74 28
1809.84 31
1809.94 34
1810.04 38
1810.13 42
1810.23 46
1810.33 48
1810.43 49
1810.52 48
1810.62 46
1810.72 43
1810.82 40
1810.92 37
1811.01 35
1811.11 33
1811.21 31
1811.31 26
1811.41 20
1811.50 14
1811.60 7
1811.70 1
1811.80 0
1811.90 0
1811.99 0
1812.09 1
1812.19 5
1812.29 8
1812.39 10
1812.48 10
1812.58 7
1812.68 3
1812.78 0
1812.88 0
1812.97 0
1813.07 0
1813.17 0
1813.27 0
1813.37 3
1813.46 9
1813.56 16
1813.66 22
1813.76 28
1813.86 33
1813.95 38
1814.05 42
1814.15 45
1814.25 46
1814.35 45
1814.44 43
1814.54 40
1814.64 37
1814.74 34
1814.84 32
1814.93 31
1815.03 32
1815.13 34
1815.23 40
1815.33 48
1815.42 60
1815.52 74
1815.62 90
1815.72 106
1815.82 120
1815.91 130
1816.01 137
1816.11 140
1816.21 140
1816.31 138
1816.40 135
1816.50 131
1816.60 127
1816.70 123
1816.80 120
1816.89 119
1816.99 121
1817.09 125
1817.19 132
1817.29 141
1817.39 150
1817.48 158
1817.58 165
1817.68 170
1817.78 173
1817.88 173
1817.97 170
1818.07 167
1818.17 162
1818.27 158
1818.37 154
1818.46 150
1818.56 147
1818.66 143
1818.76 138
1818.86 130
1818.96 120
1819.05 108
1819.15 95
1819.25 82
1819.35 71
1819.45 62
1819.54 56
1819.64 52
1819.74 50
1819.84 49
1819.94 48
1820.03 48
1820.13 48
1820.23 47
1820.33 48
1820.43 50
1820.53 54
1820.62 59
1820.72 66
1820.82 74
1820.92 84
1821.02 95
1821.11 105
1821.21 116
1821.31 125
1821.41 131
1821.51 135
1821.61 135
1821.70 132
1821.80 125
1821.90 117
1822.00 107
1822.10 99
1822.20 93
1822.29 88
1822.39 86
1822.49 86
1822.59 85
1822.69 84
1822.78 81
1822.88 77
1822.98 70
1823.08 62
1823.18 54
1823.28 46
1823.37 39
1823.47 33
1823.57 28
1823.67 22
1823.77 16
1823.87 10
1823.96 3
1824.06 0
1824.16 0
1824.26 0
1824.36 0
1824.46 0
1824.55 0
1824.65 0
1824.75 0
1824.85 8
1824.95 23
1825.04 38
1825.14 51
1825.24 61
1825.34 66
1825.44 67
1825.54 64
1825.63 59
1825.73 55
1825.83 51
1825.93 51
1826.03 53
1826.13 57
1826.22 62
1826.32 66
1826.42 67
1826.52 67
1826.62 63
1826.72 58
1826.81 53
1826.91 47
1827.01 44
1827.11 43
1827.21 44
1827.31 46
1827.41 50
1827.50 53
1827.60 55
1827.70 56
1827.80 57
1827.90 58
1828.00 61
1828.09 66
1828.19 74
1828.29 83
1828.39 93
1828.49 103
1828.59 109
1828.68 111
1828.78 108
1828.88 101
1828.98 89
1829.08 76
1829.18 61
1829.27 48
1829.37 37
1829.47 29
1829.57 25
1829.67 24
1829.77 25
1829.87 29
1829.96 35
1830.06 41
1830.16 48
1830.26 55
1830.36 62
1830.46 68
1830.55 74
1830.65 79
1830.75 82
1830.85 83
1830.95 83
1831.05 82
1831.14 81
1831.24 80
1831.34 80
1831.44 81
1831.54 82
1831.64 83
1831.74 82
1831.83 79
1831.93 75
1832.03 69
1832.13 62
1832.23 56
1832.33 50
1832.43 46
1832.52 44
1832.62 42
1832.72 40
1832.82 37
1832.92 34
1833.02 31
1833.11 29
1833.21 28
1833.31 28
1833.41 30
1833.51 34
1833.61 40
1833.71 46
1833.80 54
1833.90 62
1834.00 72
1834.10 82
1834.20 93
1834.30 104
1834.40 114
1834.49 122
1834.59 127
1834.69 128
1834.79 125
1834.89 120
1834.99 112
1835.09 103
1835.18 93
1835.28 84
1835.38 76
1835.48 70
1835.58 66
1835.68 62
1835.78 60
1835.87 58
1835.97 55
1836.07 51
1836.17 45
1836.27 39
1836.37 33
1836.47 28
1836.56 24
1836.66 22
1836.76 22
1836.86 22
1836.96 23
1837.06 24
1837.16 25
1837.25 27
1837.35 28
1837.45 29
1837.55 30
1837.65 31
1837.75 30
1837.85 28
1837.95 26
1838.04 23
1838.14 20
1838.24 17
1838.34 15
1838.44 14
1838.54 13
1838.64 12
1838.73 11
1838.83 10
1838.93 10
1839.03 12
1839.13 16
1839.23 22
1839.33 30
1839.43 39
1839.52 47
1839.62 54
1839.72 59
1839.82 61
1839.92 62
1840.02 63
1840.12 65
1840.22 70
1840.31 78
1840.41 89
1840.51 101
1840.61 114
1840.71 124
1840.81 132
1840.91 136
1841.00 136
1841.10 134
1841.20 128
1841.30 122
1841.40 115
1841.50 108
1841.60 102
1841.70 97
1841.79 92
1841.89 88
1841.99 84
1842.09 80
1842.19 76
1842.29 72
1842.39 68
1842.49 65
1842.58 61
1842.68 58
1842.78 54
1842.88 49
1842.98 44
1843.08 39
1843.18 33
1843.28 28
1843.38 23
1843.47 19
1843.57 15
1843.67 13
1843.77 12
1843.87 11
1843.97 11
1844.07 11
1844.17 11
1844.26 9
1844.36 7
1844.46 5
1844.56 2
1844.66 0
1844.76 0
1844.86 0
1844.96 0
1845.06 0
1845.15 0
1845.25 0
1845.35 0
1845.45 0
1845.55 0
1845.65 0
1845.75 3
1845.85 7
1845.94 12
1846.04 18
1846.14 23
1846.24 27
1846.34 29
1846.44 29
1846.54 28
1846.64 24
1846.74 19
1846.83 15
1846.93 12
1847.03 11
1847.13 15
1847.23 22
1847.33 32
1847.43 43
1847.53 54
1847.63 63
1847.72 69
1847.82 71
1847.92 71
1848.02 69
1848.12 67
1848.22 66
1848.32 65
1848.42 65
1848.52 64
1848.62 62
1848.71 58
1848.81 52
1848.91 44
1849.01 36
1849.11 27
1849.21 18
1849.31 10
1849.41 2
1849.51 0
1849.60 0
1849.70 0
1849.80 0
1849.90 0
1850.00 0
1850.10 0
1850.20 0
1850.30 6
1850.40 13
1850.50 19
1850.59 23
1850.69 24
1850.79 22
1850.89 18
1850.99 12
1851.09 4
1851.19 0
1851.29 0
1851.39 0
1851.49 0
1851.58 0
1851.68 0
1851.78 1
1851.88 9
1851.98 18
1852.08 27
1852.18 35
1852.28 41
1852.38 45
1852.48 47
1852.57 46
1852.67 44
1852.77 41
1852.87 40
1852.97 40
1853.07 43
1853.17 48
1853.27 54
1853.37 61
1853.47 65
1853.57 67
1853.66 66
1853.76 63
1853.86 59
1853.96 55
1854.06 53
1854.16 51
1854.26 50
1854.36 48
1854.46 46
1854.56 43
1854.66 40
1854.75 36
1854.85 34
1854.95 34
1855.05 36
1855.15 40
1855.25 46
1855.35 52
1855.45 58
1855.55 63
1855.65 67
1855.75 70
1855.84 71
1855.94 71
1856.04 69
1856.14 66
1856.24 60
1856.34 53
1856.44 45
1856.54 38
1856.64 33
1856.74 31
1856.84 33
1856.93 37
1857.03 44
1857.13 50
1857.23 55
1857.33 59
1857.43 61
1857.53 62
1857.63 64
1857.73 67
1857.83 71
1857.93 76
1858.03 80
1858.13 83
1858.22 84
1858.32 83
1858.42 81
1858.52 77
1858.62 73
1858.72 69
1858.82 66
1858.92 63
1859.02 60
1859.12 58
1859.22 56
1859.32 55
1859.41 53
1859.51 51
1859.61 48
1859.71 45
1859.81 40
1859.91 34
1860.01 28
1860.11 23
1860.21 19
1860.31 17
1860.41 15
1860.51 14
1860.61 12
1860.70 10
1860.80 6
1860.90 1
1861.00 0
1861.10 0
1861.20 0
1861.30 0
1861.40 5
1861.50 15
1861.60 28
1861.70 42
1861.80 54
1861.90 64
1862.00 70
1862.09 72
1862.19 70
1862.29 64
1862.39 57
1862.49 50
1862.59 44
1862.69 41
1862.79 41
1862.89 43
1862.99 47
1863.09 54
1863.19 62
1863.29 73
1863.39 84
1863.49 95
1863.58 105
1863.68 111
1863.78 115
1863.88 114
1863.98 111
1864.08 108
1864.18 105
1864.28 104
1864.38 105
1864.48 107
1864.58 108
1864.68 106
1864.78 103
1864.88 96
1864.98 89
1865.07 82
1865.17 76
1865.27 74
1865.37 75
1865.47 80
1865.57 87
1865.67 96
1865.77 106
1865.87 117
1865.97 126
1866.07 132
1866.17 136
1866.27 137
1866.37 135
1866.47 129
1866.57 121
1866.67 111
1866.76 100
1866.86 89
1866.96 79
1867.06 72
1867.16 68
1867.26 66
1867.36 68
1867.46 72
1867.56 78
1867.66 84
1867.76 89
1867.86 94
1867.96 99
1868.06 103
1868.16 106
1868.26 108
1868.36 109
1868.45 109
1868.55 106
1868.65 102
1868.75 98
1868.85 95
1868.95 94
1869.05 94
1869.15 96
1869.25 98
1869.35 98
1869.45 97
1869.55 93
1869.65 87
1869.75 80
1869.85 73
1869.95 67
1870.05 61
1870.15 56
1870.25 51
1870.35 45
1870.44 39
1870.54 33
1870.64 27
1870.74 22
1870.84 18
1870.94 15
1871.04 13
1871.14 11
1871.24 8
1871.34 3
1871.44 0
1871.54 0
1871.64 0
1871.74 0
1871.84 0
1871.94 0
1872.04 0
1872.14 0
1872.24 6
1872.34 10
1872.44 13
1872.54 17
1872.63 20
1872.73 26
1872.83 33
1872.93 42
1873.03 52
1873.13 62
1873.23 69
1873.33 74
1873.43 75
1873.53 72
1873.63 67
1873.73 59
1873.83 51
1873.93 44
1874.03 39
1874.13 37
1874.23 36
1874.33 38
1874.43 41
1874.53 44
1874.63 47
1874.73 49
1874.83 50
1874.93 50
1875.03 50
1875.12 49
1875.22 47
1875.32 43
1875.42 37
1875.52 30
1875.62 21
1875.72 12
1875.82 4
1875.92 0
1876.02 0
1876.12 0
1876.22 1
1876.32 7
1876.42 14
1876.52 21
1876.62 28
1876.72 35
1876.82 40
1876.92 44
1877.02 48
1877.12 52
1877.22 55
1877.32 58
1877.42 61
1877.52 63
1877.62 64
1877.72 64
1877.82 63
1877.92 60
1878.02 59
1878.12 59
1878.22 63
1878.31 70
1878.41 82
1878.51 97
1878.61 112
1878.71 124
1878.81 133
1878.91 136
1879.01 133
1879.11 126
1879.21 118
1879.31 112
1879.41 109
1879.51 111
1879.61 117
1879.71 125
1879.81 134
1879.91 140
1880.01 143
1880.11 141
1880.21 135
1880.31 129
1880.41 123
1880.51 119
1880.61 120
1880.71 124
1880.81 132
1880.91 143
1881.01 154
1881.11 165
1881.21 175
1881.31 182
1881.41 186
1881.51 188
1881.61 187
1881.71 185
1881.81 182
1881.91 178
1882.01 172
1882.11 167
1882.21 160
1882.31 152
1882.41 145
1882.51 138
1882.61 132
1882.71 128
1882.81 126
1882.90 126
1883.00 126
1883.10 126
1883.20 125
1883.30 122
1883.40 119
1883.50 115
1883.60 112
1883.70 110
1883.80 111
1883.90 113
1884.00 116
1884.10 118
1884.20 117
1884.30 113
1884.40 105
1884.50 95
1884.60 85
1884.70 74
1884.80 66
1884.90 60
1885.00 56
1885.10 53
1885.20 51
1885.30 48
1885.40 43
1885.50 37
1885.60 31
1885.70 24
1885.80 20
1885.90 19
1886.00 22
1886.10 28
1886.20 35
1886.30 43
1886.40 49
1886.50 52
1886.60 53
1886.70 52
1886.80 51
1886.90 53
1887.00 59
1887.10 69
1887.20 83
1887.30 99
1887.40 114
1887.50 127
1887.60 136
1887.70 140
1887.80 140
1887.90 136
1888.00 129
1888.10 120
1888.20 111
1888.30 103
1888.40 97
1888.50 92
1888.60 91
1888.70 94
1888.80 99
1888.90 107
1889.00 115
1889.10 123
1889.20 128
1889.30 130
1889.40 130
1889.50 128
1889.60 125
1889.70 124
1889.80 123
1889.90 125
1890.00 129
1890.10 133
1890.20 138
1890.30 143
1890.40 147
1890.50 151
1890.60 153
1890.70 154
1890.80 154
1890.90 152
1891.00 147
1891.10 141
1891.20 132
1891.30 122
1891.40 112
1891.50 102
1891.60 94
1891.70 86
1891.80 80
1891.90 75
1892.00 71
1892.10 68
1892.20 66
1892.30 65
1892.40 63
1892.50 61
1892.60 58
1892.70 54
1892.80 47
1892.90 38
1893.00 29
1893.10 19
1893.20 10
1893.30 2
1893.40 0
1893.50 0
1893.60 0
1893.70 0
1893.80 2
1893.90 9
1894.00 17
1894.10 25
1894.20 33
1894.30 39
1894.40 44
1894.50 46
1894.60 46
1894.71 45
1894.81 41
1894.91 37
1895.01 32
1895.11 27
1895.21 24
1895.31 22
1895.41 22
1895.51 24
1895.61 28
1895.71 33
1895.81 38
1895.91 43
1896.01 47
1896.11 49
1896.21 49
1896.31 47
1896.41 43
1896.51 38
1896.61 31
1896.71 23
1896.81 16
1896.91 9
1897.01 3
1897.11 0
1897.21 0
1897.31 0
1897.41 0
1897.51 0
1897.61 0
1897.71 0
1897.81 0
1897.91 1
1898.01 3
1898.11 5
1898.21 8
1898.31 11
1898.41 15
1898.51 20
1898.61 25
1898.71 30
1898.81 35
1898.91 39
1899.01 41
1899.11 42
1899.21 41
1899.32 40
1899.42 38
1899.52 35
1899.62 33
1899.72 30
1899.82 29
1899.92 28
1900.02 29
1900.12 32
1900.22 36
1900.32 40
1900.42 46
1900.52 51
1900.62 56
1900.72 60
1900.82 65
1900.92 70
1901.02 74
1901.12 78
1901.22 82
1901.32 84
1901.42 84
1901.52 82
1901.62 78
1901.72 73
1901.82 66
1901.92 59
1902.02 54
1902.12 52
1902.22 52
1902.32 56
1902.43 61
1902.53 66
1902.63 72
1902.73 76
1902.83 79
1902.93 82
1903.03 84
1903.13 85
1903.23 86
1903.33 87
1903.43 87
1903.53 87
1903.63 86
1903.73 84
1903.83 83
1903.93 82
1904.03 81
1904.13 81
1904.23 82
1904.33 83
1904.43 83
1904.53 84
1904.63 83
1904.73 81
1904.83 78
1904.93 73
1905.04 67
1905.14 60
1905.24 53
1905.34 45
1905.44 37
1905.54 29
1905.64 23
1905.74 18
1905.84 14
1905.94 12
1906.04 11
1906.14 11
1906.24 10
1906.34 10
1906.44 8
1906.54 6
1906.64 4
1906.74 1
1906.84 0
1906.94 0
1907.04 0
1907.14 0
1907.25 0
1907.35 0
1907.45 0
1907.55 0
1907.65 0
1907.75 2
1907.85 5
1907.95 9
1908.05 14
1908.15 21
1908.25 30
1908.35 40
1908.45 51
1908.55 62
1908.65 71
1908.75 79
1908.85 84
1908.95 86
1909.05 86
1909.16 84
1909.26 79
1909.36 73
1909.46 65
1909.56 56
1909.66 48
1909.76 41
1909.86 37
1909.96 35
1910.06 36
1910.16 39
1910.26 44
1910.36 51
1910.46 57
1910.56 64
1910.66 69
1910.76 73
1910.86 75
1910.97 76
1911.07 74
1911.17 71
1911.27 66
1911.37 61
1911.47 56
1911.57 53
1911.67 54
1911.77 58
1911.87 67
1911.97 78
1912.07 90
1912.17 101
1912.27 109
1912.37 112
1912.47 110
1912.58 105
1912.68 99
1912.78 94
1912.88 91
1912.98 91
1913.08 95
1913.18 101
1913.28 107
1913.38 114
1913.48 120
1913.58 125
1913.68 131
1913.78 136
1913.88 141
1913.98 145
1914.08 148
1914.19 150
1914.29 149
1914.39 146
1914.49 142
1914.59 137
1914.69 133
1914.79 128
1914.89 124
1914.99 119
1915.09 112
1915.19 103
1915.29 92
1915.39 80
1915.49 67
1915.60 56
1915.70 48
1915.80 44
1915.90 45
1916.00 49
1916.10 54
1916.20 57
1916.30 58
1916.40 54
1916.50 47
1916.60 37
1916.70 27
1916.80 19
1916.90 13
1917.01 10
1917.11 12
1917.21 17
1917.31 25
1917.41 36
1917.51 49
1917.61 62
1917.71 75
1917.81 87
1917.91 97
1918.01 104
1918.11 108
1918.21 110
1918.32 110
1918.42 108
1918.52 104
1918.62 99
1918.72 93
1918.82 87
1918.92 80
1919.02 75
1919.12 71
1919.22 70
1919.32 72
1919.42 76
1919.52 80
1919.63 84
1919.73 86
1919.83 85
1919.93 82
1920.03 76
1920.13 69
1920.23 62
1920.33 56
1920.43 51
1920.53 50
1920.63 50
1920.73 54
1920.84 59
1920.94 64
1921.04 69
1921.14 73
1921.24 74
1921.34 73
1921.44 70
1921.54 67
1921.64 66
1921.74 66
1921.84 70
1921.94 76
1922.05 84
1922.15 92
1922.25 99
1922.35 103
1922.45 104
1922.55 101
1922.65 95
1922.75 88
1922.85 82
1922.95 76
1923.05 72
1923.16 69
1923.26 66
1923.36 65
1923.46 63
1923.56 62
1923.66 63
1923.76 66
1923.86 72
1923.96 79
1924.06 87
1924.16 94
1924.27 98
1924.37 98
1924.47 95
1924.57 89
1924.67 81
1924.77 74
1924.87 69
1924.97 65
1925.07 63
1925.17 61
1925.28 58
1925.38 56
1925.48 53
1925.58 49
1925.68 47
1925.78 45
1925.88 45
1925.98 46
1926.08 48
1926.18 49
1926.28 50
1926.39 52
1926.49 55
1926.59 61
1926.69 70
1926.79 82
1926.89 96
1926.99 111
1927.09 125
1927.19 136
1927.29 142
1927.40 143
1927.50 139
1927.60 131
1927.70 121
1927.80 109
1927.90 98
1928.00 88
1928.10 79
1928.20 72
1928.31 68
1928.41 66
1928.51 68
1928.61 71
1928.71 76
1928.81 82
1928.91 88
1929.01 94
1929.11 101
1929.21 109
1929.32 117
1929.42 126
1929.52 135
1929.62 143
1929.72 148
1929.82 150
1929.92 150
1930.02 147
1930.12 143
1930.23 136
1930.33 129
1930.43 122
1930.53 114
1930.63 108
1930.73 104
1930.83 102
1930.93 101
1931.03 103
1931.14 104
1931.24 105
1931.34 104
1931.44 101
1931.54 96
1931.64 91
1931.74 86
1931.84 84
1931.94 86
1932.05 91
1932.15 99
1932.25 108
1932.35 117
1932.45 124
1932.55 128
1932.65 128
1932.75 124
1932.85 118
1932.96 110
1933.06 102
1933.16 94
1933.26 87
1933.36 81
1933.46 78
1933.56 77
1933.66 76
1933.77 77
1933.87 77
1933.97 77
1934.07 77
1934.17 77
1934.27 79
1934.37 82
1934.47 87
1934.57 95
1934.68 105
1934.78 116
1934.88 127
1934.98 139
1935.08 152
1935.18 166
1935.28 183
1935.38 202
1935.49 221
1935.59 239
1935.69 253
1935.79 263
1935.89 267
1935.99 267
1936.09 265
1936.19 265
1936.30 269
1936.40 277
1936.50 290
1936.60 305
1936.70 322
1936.80 337
1936.90 348
1937.00 356
1937.11 360
1937.21 360
1937.31 358
1937.41 354
1937.51 351
1937.61 349
1937.71 351
1937.81 357
1937.92 366
1938.02 378
1938.12 391
1938.22 403
1938.32 411
1938.42 413
1938.52 410
1938.62 403
1938.73 395
1938.83 387
1938.93 382
1939.03 380
1939.13 381
1939.23 385
1939.33 388
1939.44 390
1939.54 389
1939.64 384
1939.74 376
1939.84 367
1939.94 356
1940.04 346
1940.14 338
1940.25 331
1940.35 326
1940.45 321
1940.55 316
1940.65 309
1940.75 300
1940.85 289
1940.96 275
1941.06 259
1941.16 243
1941.26 227
1941.36 213
1941.46 201
1941.56 193
1941.67 189
1941.77 190
1941.87 195
1941.97 204
1942.07 215
1942.17 228
1942.27 240
1942.38 249
1942.48 256
1942.58 258
1942.68 257
1942.78 251
1942.88 243
1942.98 233
1943.08 220
1943.19 206
1943.29 192
1943.39 177
1943.49 164
1943.59 152
1943.69 144
1943.79 140
1943.90 138
1944.00 140
1944.10 144
1944.20 149
1944.30 153
1944.40 155
1944.51 154
1944.61 150
1944.71 144
1944.81 134
1944.91 122
1945.01 108
1945.11 95
1945.22 82
1945.32 71
1945.42 61
1945.52 54
1945.62 48
1945.72 44
1945.82 41
1945.93 39
1946.03 36
1946.13 33
1946.23 30
1946.33 25
1946.43 20
1946.53 16
1946.64 14
1946.74 14
1946.84 19
1946.94 28
1947.04 41
1947.14 57
1947.25 74
1947.35 91
1947.45 105
1947.55 116
1947.65 123
1947.75 126
1947.85 125
1947.96 122
1948.06 115
1948.16 107
1948.26 96
1948.36 82
1948.46 66
1948.57 48
1948.67 30
1948.77 14
1948.87 0
1948.97 0
1949.07 0
1949.18 0
1949.28 0
1949.38 0
1949.48 0
1949.58 2
1949.68 8
1949.78 11
1949.89 13
1949.99 13
1950.09 11
1950.19 9
1950.29 7
1950.39 6
1950.50 7
1950.60 9
1950.70 11
1950.80 13
1950.90 16
1951.00 19
1951.11 23
1951.21 28
1951.31 34
1951.41 41
1951.51 47
1951.61 52
1951.72 54
1951.82 53
1951.92 50
1952.02 45
1952.12 41
1952.22 37
1952.33 36
1952.43 37
1952.53 40
1952.63 43
1952.73 47
1952.83 51
1952.94 53
1953.04 56
1953.14 59
1953.24 63
1953.34 69
1953.44 75
1953.55 83
1953.65 90
1953.75 96
1953.85 99
1953.95 99
1954.05 95
1954.16 89
1954.26 81
1954.36 71
1954.46 61
1954.56 51
1954.66 42
1954.77 35
1954.87 29
1954.97 25
1955.07 23
1955.17 24
1955.27 27
1955.38 33
1955.48 41
1955.58 52
1955.68 64
1955.78 78
1955.89 92
1955.99 105
1956.09 118
1956.19 130
1956.29 140
1956.39 148
1956.50 155
1956.60 161
1956.70 166
1956.80 172
1956.90 178
1957.00 185
1957.11 193
1957.21 203
1957.31 213
1957.41 224
1957.51 232
1957.62 238
1957.72 241
1957.82 239
1957.92 232
1958.02 222
1958.12 210
1958.23 197
1958.33 185
1958.43 178
1958.53 175
1958.63 178
1958.74 186
1958.84 197
1958.94 211
1959.04 224
1959.14 237
1959.24 248
1959.35 256
1959.45 263
1959.55 269
1959.65 275
1959.75 280
1959.86 286
1959.96 292
1960.06 300
1960.16 309
1960.26 319
1960.37 329
1960.47 337
1960.57 343
1960.67 346
1960.77 344
1960.87 339
1960.98 331
1961.08 322
1961.18 313
1961.28 306
1961.38 301
1961.49 300
1961.59 302
1961.69 304
1961.79 306
1961.89 307
1962.00 305
1962.10 300
1962.20 293
1962.30 284
1962.40 273
1962.51 263
1962.61 253
1962.71 243
1962.81 235
1962.91 229
1963.01 224
1963.12 221
1963.22 219
1963.32 217
1963.42 215
1963.52 213
1963.63 210
1963.73 206
1963.83 199
1963.93 190
1964.03 178
1964.14 163
1964.24 146
1964.34 127
1964.44 109
1964.54 94
1964.65 82
1964.75 74
1964.85 69
1964.95 67
1965.05 67
1965.16 67
1965.26 68
1965.36 69
1965.46 70
1965.56 72
1965.67 74
1965.77 76
1965.87 78
1965.97 79
1966.07 79
1966.18 77
1966.28 76
1966.38 74
1966.48 71
1966.58 68
1966.69 64
1966.79 61
1966.89 57
1966.99 55
1967.09 52
1967.20 51
1967.30 49
1967.40 46
1967.50 43
1967.60 38
1967.71 33
1967.81 28
1967.91 25
1968.01 24
1968.12 27
1968.22 31
1968.32 37
1968.42 43
1968.52 49
1968.63 53
1968.73 55
1968.83 55
1968.93 52
1969.03 48
1969.14 43
1969.24 38
1969.34 33
1969.44 29
1969.54 26
1969.65 23
1969.75 20
1969.85 16
1969.95 10
1970.06 5
1970.16 1
1970.26 0
1970.36 2
1970.46 9
1970.57 19
1970.67 30
1970.77 42
1970.87 51
1970.97 57
1971.08 60
1971.18 59
1971.28 57
1971.38 55
1971.49 54
1971.59 55
1971.69 59
1971.79 64
1971.89 71
1972.00 77
1972.10 84
1972.20 89
1972.30 94
1972.40 100
1972.51 105
1972.61 111
1972.71 118
1972.81 125
1972.92 133
1973.02 142
1973.12 152
1973.22 163
1973.32 175
1973.43 186
1973.53 195
1973.63 203
1973.73 208
1973.84 211
1973.94 211
1974.04 209
1974.14 204
1974.24 196
1974.35 188
1974.45 177
1974.55 166
1974.65 154
1974.76 141
1974.86 129
1974.96 118
1975.06 108
1975.16 100
1975.27 94
1975.37 90
1975.47 88
1975.57 88
1975.68 88
1975.78 89
1975.88 88
1975.98 88
1976.09 88
1976.19 88
1976.29 90
1976.39 94
1976.49 98
1976.60 103
1976.70 107
1976.80 109
1976.90 110
1977.01 108
1977.11 104
1977.21 98
1977.31 92
1977.42 85
1977.52 79
1977.62 73
1977.72 68
1977.82 64
1977.93 62
1978.03 61
1978.13 60
1978.23 60
1978.34 59
1978.44 59
1978.54 58
1978.64 58
1978.75 59
1978.85 62
1978.95 65
1979.05 69
1979.15 73
1979.26 76
1979.36 77
1979.46 77
1979.56 75
1979.67 72
1979.77 69
1979.87 68
1979.97 68
1980.08 70
1980.18 73
1980.28 78
1980.38 81
1980.49 83
1980.59 83
1980.69 78
1980.79 70
1980.90 58
1981.00 44
1981.10 29
1981.20 15
1981.30 3
1981.41 0
1981.51 0
1981.61 0
1981.71 0
1981.82 0
1981.92 0
1982.02 0
1982.12 0
1982.23 2
1982.33 8
1982.43 14
1982.53 20
1982.64 25
1982.74 30
1982.84 35
1982.94 40
1983.05 46
1983.15 52
1983.25 58
1983.35 63
1983.46 67
1983.56 67
1983.66 65
1983.76 62
1983.87 58
1983.97 53
1984.07 50
1984.17 48
1984.28 46
1984.38 45
1984.48 43
1984.58 41
1984.69 37
1984.79 33
1984.89 30
1984.99 27
1985.10 28
1985.20 31
1985.30 38
1985.40 48
1985.51 59
1985.61 70
1985.71 80
1985.81 87
1985.92 91
1986.02 93
1986.12 92
1986.22 92
1986.33 92
1986.43 93
1986.53 97
1986.63 102
1986.74 108
1986.84 113
1986.94 116
1987.04 117
1987.15 115
1987.25 111
1987.35 107
1987.45 104
1987.56 103
1987.66 105
1987.76 110
1987.86 119
1987.97 129
1988.07 140
1988.17 150
1988.28 157
1988.38 161
1988.48 162
1988.58 160
1988.69 157
1988.79 153
1988.89 149
1988.99 145
1989.10 142
1989.20 140
1989.30 138
1989.40 136
1989.51 133
1989.61 130
1989.71 126
1989.81 123
1989.92 120
1990.02 118
1990.12 117
1990.22 118
1990.33 120
1990.43 123
1990.53 125
1990.64 127
1990.74 127
1990.84 126
1990.94 125
1991.05 123
1991.15 122
1991.25 123
1991.35 127
1991.46 133
1991.56 140
1991.66 148
1991.76 156
1991.87 162
1991.97 166
1992.07 169
1992.18 171
1992.28 172
1992.38 173
1992.48 175
1992.59 176
1992.69 177
1992.79 177
1992.89 176
1993.00 174
1993.10 171
1993.20 169
1993.31 166
1993.41 165
1993.51 163
1993.61 161
1993.72 158
1993.82 154
1993.92 149
1994.02 142
1994.13 134
1994.23 126
1994.33 118
1994.44 111
1994.54 103
1994.64 96
1994.74 90
1994.85 85
1994.95 81
1995.05 77
1995.15 73
1995.26 68
1995.36 61
1995.46 51
1995.57 40
1995.67 27
1995.77 16
1995.87 7
1995.98 2
1996.08 1
1996.18 3
1996.29 9
1996.39 16
1996.49 24
1996.59 32
1996.70 38
1996.80 44
1996.90 48
1997.01 52
1997.11 54
1997.21 55
1997.31 55
1997.42 54
1997.52 53
1997.62 52
1997.72 51
1997.83 50
1997.93 49
1998.03 50
1998.14 52
1998.24 54
1998.34 57
1998.44 59
1998.55 60
1998.65 61
1998.75 61
1998.86 62
1998.96 62
1999.06 63
1999.16 64
1999.27 65
1999.37 64
1999.47 61
1999.58 55
1999.68 47
1999.78 37
1999.89 28
1999.99 20
2000.09 14
2000.19 12
2000.30 11
2000.40 11
2000.50 11
2000.61 9
2000.71 4
2000.81 0
2000.91 0
2001.02 0
2001.12 0
2001.22 0
2001.33 0
2001.43 0
2001.53 0
2001.63 4
2001.74 8
2001.84 10
2001.94 13
2002.05 16
2002.15 21
2002.25 27
2002.36 35
2002.46 42
2002.56 47
2002.66 49
2002.77 47
2002.87 43
2002.97 36
2003.08 29
2003.18 24
2003.28 23
2003.39 28
2003.49 39
2003.59 53
2003.69 70
2003.80 87
2003.90 101
2004.00 111
2004.11 115
2004.21 115
2004.31 112
2004.41 109
2004.52 106
2004.62 104
2004.72 104
2004.83 105
2004.93 106
2005.03 108
2005.14 108
2005.24 106
2005.34 102
2005.45 97
2005.55 89
2005.65 80
2005.75 69
2005.86 59
2005.96 49
2006.06 40
2006.17 33
2006.27 27
2006.37 23
2006.48 20
2006.58 17
2006.68 17
2006.78 18
2006.89 20
2006.99 25
2007.09 31
2007.20 39
2007.30 47
2007.40 55
2007.51 61
2007.61 65
2007.71 69
2007.82 71
2007.92 73
2008.02 75
2008.12 78
2008.23 82
2008.33 87
2008.43 92
2008.54 96
2008.64 100
2008.74 104
2008.85 107
2008.95 110
2009.05 114
2009.16 119
2009.26 126
2009.36 134
2009.47 142
2009.57 151
2009.67 159
2009.77 165
2009.88 169
2009.98 169
2010.08 167
2010.19 163
2010.29 157
2010.39 150
2010.50 143
2010.60 137
2010.70 132
2010.81 129
2010.91 128
2011.01 129
2011.12 133
2011.22 138
2011.32 145
2011.43 152
2011.53 157
2011.63 162
2011.74 165
2011.84 167
2011.94 168
2012.04 170
2012.15 174
2012.25 178
2012.35 183
2012.46 185
2012.56 185
2012.66 180
2012.77 170
2012.87 155
2012.97 137
2013.08 117
2013.18 98
2013.28 82
2013.39 71
2013.49 65
2013.59 64
2013.70 68
2013.80 74
2013.90 81
2014.01 86
2014.11 90
2014.21 90
2014.32 89
2014.42 86
2014.52 85
2014.63 85
2014.73 86
2014.83 88
2014.94 90
2015.04 91
2015.14 90
2015.25 88
2015.35 84
2015.45 79
2015.56 74
2015.66 70
2015.76 69
2015.87 69
2015.97 73
2016.07 78
2016.18 85
2016.28 91
2016.38 96
2016.49 100
2016.59 103
2016.69 104
2016.80 105
2016.90 105
2017.00 105
2017.10 105
2017.21 103
2017.31 99
2017.42 95
2017.52 90
2017.62 84
2017.73 79
2017.83 74
2017.93 70
2018.04 65
2018.14 60
2018.24 55
2018.35 50
2018.45 45
2018.55 43
2018.66 43
2018.76 47
2018.86 54
2018.97 64
2019.07 76
2019.17 89
2019.28 100
2019.38 108
2019.48 111
2019.59 110
2019.69 105
2019.79 97
2019.90 89
2020.00 82
2020.10 77
2020.21 74
2020.31 74
2020.41 75
2020.52 77
2020.62 78
2020.72 78
2020.83 79
2020.93 80
2021.03 82
2021.14 86
2021.24 90
2021.34 94
2021.45 97
2021.55 99
2021.65 98
2021.76 96
2021.86 93
2021.96 89
2022.07 86
2022.17 83
2022.27 82
2022.38 81
2022.48 81
2022.59 81
2022.69 81
2022.79 81
2022.90 81
2023.00 82
2023.10 82
2023.21 82
2023.31 82
2023.41 81
2023.52 80
2023.62 79
2023.72 77
2023.83 76
2023.93 76
2024.03 78
2024.14 81
2024.24 84
2024.34 88
2024.45 92
2024.55 95
2024.66 99
2024.76 102
2024.86 106
2024.97 111
2025.07 118
2025.17 127
2025.28 135
2025.38 144
2025.48 150
2025.59 153
2025.69 152
2025.79 147
2025.90 139
2026.00 129
2026.10 118
2026.21 107
2026.31 96
2026.42 87
2026.52 78
2026.62 71
2026.73 64
2026.83 58
2026.93 53
2027.04 50
2027.14 48
2027.24 48
2027.35 48
2027.45 48
2027.56 47
2027.66 47
2027.76 45
2027.87 43
2027.97 42
2028.07 42
2028.18 43
2028.28 45
2028.38 47
2028.49 50
2028.59 54
2028.69 59
2028.80 64
2028.90 69
2029.01 75
2029.11 80
2029.21 85
2029.32 89
2029.42 93
2029.52 96
2029.63 100
2029.73 103
2029.83 105
2029.94 106
2030.04 107
2030.15 107
2030.25 106
2030.35 106
2030.46 108
2030.56 111
2030.66 115
2030.77 119
2030.87 123
2030.98 124
2031.08 123
2031.18 120
2031.29 115
2031.39 109
2031.49 104
2031.60 101
2031.70 100
2031.80 100
2031.91 103
2032.01 107
2032.12 110
2032.22 113
2032.32 115
2032.43 116
2032.53 116
2032.63 115
2032.74 114
2032.84 112
2032.95 110
2033.05 108
2033.15 105
2033.26 102
2033.36 99
2033.46 97
2033.57 95
2033.67 95
2033.78 96
2033.88 99
2033.98 102
2034.09 105
2034.19 108
2034.29 111
2034.40 113
2034.50 114
2034.61 115
2034.71 113
2034.81 110
2034.92 105
2035.02 98
2035.12 89
2035.23 80
2035.33 70
2035.44 61
2035.54 52
2035.64 45
2035.75 40
2035.85 36
2035.96 33
2036.06 32
2036.16 31
2036.27 31
2036.37 30
2036.47 30
2036.58 30
2036.68 31
2036.79 32
2036.89 36
2036.99 40
2037.10 46
2037.20 53
2037.31 61
2037.41 69
2037.51 76
2037.62 82
2037.72 86
2037.82 87
2037.93 85
2038.03 82
2038.14 77
2038.24 73
2038.34 69
2038.45 68
2038.55 68
2038.66 71
2038.76 74
2038.86 78
2038.97 82
2039.07 86
2039.17 90
2039.28 92
2039.38 93
2039.49 91
2039.59 87
2039.69 80
2039.80 72
2039.90 63
2040.01 55
2040.11 49
2040.21 47
2040.32 49
2040.42 53
2040.53 60
2040.63 66
2040.73 72
2040.84 76
2040.94 78
2041.05 78
2041.15 77
2041.25 77
2041.36 79
2041.46 84
2041.57 91
2041.67 100
2041.77 112
2041.88 124
2041.98 136
2042.08 146
2042.19 153
2042.29 156
2042.40 156
2042.50 153
2042.60 148
2042.71 143
2042.81 138
2042.92 134
2043.02 130
2043.12 126
2043.23 122
2043.33 117
2043.44 112
2043.54 106
2043.64 102
2043.75 98
2043.85 95
2043.96 93
2044.06 91
2044.16 89
2044.27 87
2044.37 84
2044.48 82
2044.58 80
2044.68 79
2044.79 81
2044.89 84
2045.00 89
2045.10 95
2045.21 102
2045.31 109
2045.41 116
2045.52 121
2045.62 125
2045.73 126
2045.83 126
2045.93 123
2046.04 119
2046.14 113
2046.25 107
2046.35 100
2046.45 94
2046.56 89
2046.66 86
2046.77 84
2046.87 84
2046.97 85
2047.08 87
2047.18 89
2047.29 91
2047.39 92
2047.49 92
2047.60 91
2047.70 87
2047.81 81
2047.91 72
2048.02 61
2048.12 49
2048.22 36
2048.33 25
2048.43 17
2048.54 13
2048.64 12
2048.74 15
2048.85 21
2048.95 28
2049.06 35
2049.16 41
2049.27 46
2049.37 49
2049.47 50
2049.58 49
2049.68 48
2049.79 46
2049.89 45
2049.99 46
2050.10 49
2050.20 53
2050.31 59
2050.41 65
2050.52 71
2050.62 75
2050.72 78
2050.83 77
2050.93 74
2051.04 69
2051.14 63
2051.24 56
2051.35 51
2051.45 47
2051.56 45
2051.66 44
2051.77 43
2051.87 41
2051.97 37
2052.08 31
2052.18 21
2052.29 10
2052.39 0
2052.50 0
2052.60 0
2052.70 0
2052.81 0
2052.91 0
2053.02 0
2053.12 0
2053.22 5
2053.33 14
2053.43 22
2053.54 27
2053.64 31
2053.75 33
2053.85 34
2053.95 36
2054.06 37
2054.16 37
2054.27 35
2054.37 33
2054.48 29
2054.58 24
2054.68 19
2054.79 16
2054.89 16
2055.00 19
2055.10 25
2055.21 34
2055.31 46
2055.41 59
2055.52 71
2055.62 81
2055.73 89
2055.83 94
2055.94 97
2056.04 98
2056.14 98
2056.25 98
2056.35 99
2056.46 102
2056.56 105
2056.67 108
2056.77 112
2056.88 114
2056.98 114
2057.08 114
2057.19 112
2057.29 108
2057.40 104
2057.50 100
2057.61 96
2057.71 91
2057.81 87
2057.92 82
2058.02 78
2058.13 73
2058.23 68
2058.34 64
2058.44 60
2058.55 57
2058.65 54
2058.75 51
2058.86 49
2058.96 46
2059.07 44
2059.17 43
2059.28 42
2059.38 43
2059.48 46
2059.59 49
2059.69 53
2059.80 56
2059.90 58
2060.01 60
2060.11 60
2060.22 61
2060.32 62
2060.42 65
2060.53 69
2060.63 73
2060.74 77
2060.84 80
2060.95 80
2061.05 79
2061.16 76
2061.26 71
2061.36 64
2061.47 57
2061.57 50
2061.68 44
2061.78 40
2061.89 39
2061.99 40
2062.10 44
2062.20 51
2062.30 59
2062.41 67
2062.51 73
2062.62 75
2062.72 73
2062.83 66
2062.93 55
2063.04 44
2063.14 34
2063.25 28
2063.35 28
2063.45 34
2063.56 44
2063.66 58
2063.77 72
2063.87 87
2063.98 100
2064.08 111
2064.19 120
2064.29 128
2064.39 133
2064.50 135
2064.60 133
2064.71 128
2064.81 121
2064.92 113
2065.02 105
2065.13 98
2065.23 94
2065.34 91
2065.44 89
2065.54 88
2065.65 87
2065.75 86
2065.86 85
2065.96 84
2066.07 83
2066.17 84
2066.28 85
2066.38 86
2066.49 87
2066.59 88
2066.70 88
2066.80 88
2066.90 88
2067.01 88
2067.11 88
2067.22 88
2067.32 88
2067.43 87
2067.53 85
2067.64 84
2067.74 81
2067.85 78
2067.95 74
2068.06 70
2068.16 66
2068.26 63
2068.37 59
2068.47 56
2068.58 53
2068.68 50
2068.79 44
2068.89 37
2069.00 27
2069.10 16
2069.21 6
2069.31 0
2069.42 0
2069.52 0
2069.62 1
2069.73 14
2069.83 31
2069.94 50
2070.04 68
2070.15 84
2070.25 95
2070.36 100
2070.46 101
2070.57 99
2070.67 95
2070.78 92
2070.88 90
2070.99 90
2071.09 91
2071.20 93
2071.30 94
2071.40 94
2071.51 93
2071.61 92
2071.72 91
2071.82 91
2071.93 93
2072.03 96
2072.14 101
2072.24 106
2072.35 110
2072.45 113
2072.56 115
2072.66 115
2072.77 114
2072.87 111
2072.98 108
2073.08 104
2073.18 102
2073.29 100
2073.39 100
2073.50 102
2073.60 104
2073.71 106
2073.81 106
2073.92 102
2074.02 95
2074.13 86
2074.23 75
2074.34 65
2074.44 56
2074.55 51
2074.65 48
2074.76 48
2074.86 47
2074.97 44
2075.07 39
2075.18 32
2075.28 22
2075.39 12
2075.49 3
2075.60 0
2075.70 0
2075.80 0
2075.91 4
2076.01 15
2076.12 29
2076.22 45
2076.33 61
2076.43 77
2076.54 90
2076.64 101
2076.75 108
2076.85 111
2076.96 110
2077.06 105
2077.17 98
2077.27 90
2077.38 82
2077.48 74
2077.59 68
2077.69 63
2077.80 59
2077.90 54
2078.01 48
2078.11 41
2078.22 33
2078.32 26
2078.43 19
2078.53 15
2078.64 13
2078.74 13
2078.85 15
2078.95 18
2079.06 20
2079.16 23
2079.27 25
2079.37 26
2079.48 27
2079.58 25
2079.68 22
2079.79 16
2079.89 8
2080.00 0
2080.10 0
2080.21 0
2080.31 0
2080.42 0
2080.52 0
2080.63 0
2080.73 0
2080.84 6
2080.94 16
2081.05 24
2081.15 29
2081.26 32
2081.36 33
2081.47 33
2081.57 32
2081.68 31
2081.78 31
2081.89 29
2081.99 27
2082.10 24
2082.20 22
2082.31 21
2082.41 23
2082.52 27
2082.62 34
2082.73 42
2082.83 50
2082.94 56
2083.04 59
2083.15 60
2083.25 59
2083.36 57
2083.46 58
2083.57 60
2083.67 66
2083.78 73
2083.88 81
2083.99 89
2084.09 94
2084.20 98
2084.30 100
2084.41 101
2084.51 102
2084.62 102
2084.72 101
2084.83 100
2084.93 98
2085.04 95
2085.14 91
2085.25 87
2085.35 84
2085.46 82
2085.56 81
2085.67 81
2085.77 82
2085.88 83
2085.98 84
2086.09 84
2086.19 83
2086.30 82
2086.41 80
2086.51 79
2086.62 80
2086.72 82
2086.83 87
2086.93 93
2087.04 99
2087.14 104
2087.25 108
2087.35 111
2087.46 112
2087.56 114
2087.67 116
2087.77 120
2087.88 123
2087.98 125
2088.09 125
2088.19 122
2088.30 116
2088.40 107
2088.51 98
2088.61 90
2088.72 83
2088.82 79
2088.93 78
2089.03 78
2089.14 80
2089.24 82
2089.35 85
2089.45 89
2089.56 94
2089.66 98
2089.77 102
2089.87 104
2089.98 105
2090.08 102
2090.19 96
2090.30 89
2090.40 80
2090.51 72
2090.61 64
2090.72 59
2090.82 57
2090.93 57
2091.03 60
2091.14 65
2091.24 70
2091.35 76
2091.45 82
2091.56 86
2091.66 87
2091.77 86
2091.87 83
2091.98 79
2092.08 74
2092.19 70
2092.29 68
2092.40 68
2092.50 72
2092.61 78
2092.72 87
2092.82 96
2092.93 105
2093.03 113
2093.14 117
2093.24 118
2093.35 115
2093.45 108
2093.56 99
2093.66 88
2093.77 78
2093.87 70
2093.98 64
2094.08 62
2094.19 64
2094.29 67
2094.40 71
2094.50 73
2094.61 73
2094.72 70
2094.82 65
2094.93 61
2095.03 58
2095.14 58
2095.24 62
2095.35 69
2095.45 77
2095.56 85
2095.66 92
2095.77 97
2095.87 98
2095.98 96
2096.08 90
2096.19 82
2096.30 73
2096.40 63
2096.51 54
2096.61 45
2096.72 39
2096.82 35
2096.93 33
2097.03 31
2097.14 30
2097.24 27
2097.35 24
2097.45 20
2097.56 15
2097.66 10
2097.77 5
2097.88 2
2097.98 0
2098.09 0
2098.19 4
2098.30 11
2098.40 20
2098.51 30
2098.61 40
2098.72 48
2098.82 53
2098.93 54
2099.03 51
2099.14 44
2099.25 36
2099.35 27
2099.46 18
2099.56 12
2099.67 7
2099.77 5
2099.88 4
2099.98 4
2100.09 5
2100.19 6
2100.30 8
2100.41 10
2100.51 14
2100.62 18
2100.72 24
2100.83 31
2100.93 37
2101.04 41
2101.14 44
2101.25 44
2101.35 43
2101.46 40
2101.57 37
2101.67 35
2101.78 34
2101.88 34
2101.99 36
2102.09 39
2102.20 41
2102.30 42
2102.41 42
2102.51 40
2102.62 38
2102.73 35
2102.83 32
2102.94 30
2103.04 27
2103.15 26
2103.25 25
2103.36 25
2103.46 27
2103.57 32
2103.68 40
2103.78 50
2103.89 61
2103.99 72
2104.10 80
2104.20 84
2104.31 85
2104.41 82
2104.52 77
2104.62 72
2104.73 68
2104.84 67
2104.94 67
2105.05 68
2105.15 71
2105.26 74
2105.36 77
2105.47 82
2105.57 88
2105.68 95
2105.79 102
2105.89 109
2106.00 115
2106.10 118
2106.21 118
2106.31 115
2106.42 111
2106.53 106
2106.63 100
2106.74 95
2106.84 91
2106.95 88
2107.05 86
2107.16 85
2107.26 85
2107.37 85
2107.48 85
2107.58 85
2107.69 84
2107.79 83
2107.90 80
2108.00 76
2108.11 70
2108.21 64
2108.32 58
2108.43 51
2108.53 46
2108.64 42
2108.74 40
2108.85 39
2108.95 40
2109.06 41
2109.17 43
2109.27 45
2109.38 47
2109.48 49
2109.59 52
2109.69 55
2109.80 60
2109.91 65
2110.01 70
2110.12 74
2110.22 77
2110.33 79
2110.43 78
2110.54 77
2110.65 73
2110.75 69
2110.86 63
2110.96 57
2111.07 50
2111.17 44
2111.28 38
2111.39 33
2111.49 30
2111.60 28
2111.70 27
2111.81 25
2111.91 23
2112.02 19
2112.13 12
2112.23 4
2112.34 0
2112.44 0
2112.55 0
2112.65 0
2112.76 0
2112.87 0
2112.97 0
2113.08 0
2113.18 7
2113.29 17
2113.39 25
2113.50 31
2113.61 34
2113.71 32
2113.82 28
2113.92 21
2114.03 15
2114.13 11
2114.24 12
2114.35 18
2114.45 29
2114.56 44
2114.66 61
2114.77 78
2114.88 93
2114.98 105
2115.09 112
2115.19 115
2115.30 114
2115.40 110
2115.51 105
2115.62 99
2115.72 94
2115.83 91
2115.93 88
2116.04 88
2116.14 88
2116.25 89
2116.36 91
2116.46 91
2116.57 92
2116.67 92
2116.78 91
2116.89 89
2116.99 87
2117.10 84
2117.20 83
2117.31 82
2117.42 83
2117.52 86
2117.63 90
2117.73 96
2117.84 102
2117.94 107
2118.05 110
2118.16 111
2118.26 110
2118.37 107
2118.47 103
2118.58 97
2118.69 92
2118.79 87
2118.90 82
2119.00 79
2119.11 76
2119.22 73
2119.32 70
2119.43 66
2119.53 62
2119.64 59
2119.74 57
2119.85 56
2119.96 57
2120.06 60
2120.17 63
2120.27 67
2120.38 70
2120.49 71
2120.59 73
2120.70 76
2120.80 79
2120.91 85
2121.02 93
2121.12 101
2121.23 110
2121.33 116
2121.44 120
2121.55 121
2121.65 119
2121.76 114
2121.86 108
2121.97 103
2122.08 98
2122.18 96
2122.29 97
2122.39 100
2122.50 106
2122.61 114
2122.71 123
2122.82 130
2122.92 136
2123.03 139
2123.14 138
2123.24 134
2123.35 126
2123.45 116
2123.56 106
2123.67 95
2123.77 86
2123.88 79
2123.98 73
2124.09 70
2124.20 70
2124.30 70
2124.41 72
2124.51 74
2124.62 76
2124.73 78
2124.83 80
2124.94 81
2125.04 82
2125.15 83
2125.26 84
2125.36 86
2125.47 88
2125.57 91
2125.68 95
2125.79 99
2125.89 102
2126.00 105
2126.10 107
2126.21 108
2126.32 109
2126.42 109
2126.53 108
2126.64 106
2126.74 103
2126.85 99
2126.95 93
2127.06 86
2127.17 77
2127.27 67
2127.38 57
2127.48 48
2127.59 40
2127.70 33
2127.80 28
2127.91 25
2128.01 22
2128.12 20
2128.23 18
2128.33 17
2128.44 16
2128.55 16
2128.65 18
2128.76 21
2128.86 27
2128.97 33
2129.08 39
2129.18 45
2129.29 49
2129.39 52
2129.50 54
2129.61 56
2129.71 59
2129.82 63
2129.93 67
2130.03 70
2130.14 71
2130.24 70
2130.35 67
2130.46 61
2130.56 54
2130.67 48
2130.77 45
2130.88 44
2130.99 47
2131.09 51
2131.20 57
2131.31 61
2131.41 63
2131.52 62
2131.62 60
2131.73 56
2131.84 51
2131.94 47
2132.05 44
2132.16 41
2132.26 38
2132.37 34
2132.47 29
2132.58 23
2132.69 14
2132.79 5
2132.90 0
2133.01 0
2133.11 0
2133.22 0
2133.32 0
2133.43 0
2133.54 0
2133.64 0
2133.75 9
2133.86 25
2133.96 44
2134.07 63
2134.17 84
2134.28 103
2134.39 121
2134.49 135
2134.60 145
2134.71 150
2134.81 150
2134.92 148
2135.02 143
2135.13 138
2135.24 132
2135.34 126
2135.45 119
2135.56 110
2135.66 100
2135.77 88
2135.88 76
2135.98 66
2136.09 57
2136.19 52
2136.30 49
2136.41 49
2136.51 52
2136.62 55
2136.73 58
2136.83 60
2136.94 62
2137.05 63
2137.15 64
2137.26 65
2137.36 66
2137.47 69
2137.58 72
2137.68 75
2137.79 78
2137.90 81
2138.00 83
2138.11 84
2138.22 83
2138.32 79
2138.43 73
2138.53 65
2138.64 57
2138.75 50
2138.85 44
2138.96 42
2139.07 43
2139.17 48
2139.28 55
2139.39 63
2139.49 72
2139.60 81
2139.70 87
2139.81 91
2139.92 91
2140.02 89
2140.13 85
2140.24 79
2140.34 72
2140.45 64
2140.56 56
2140.66 48
2140.77 40
2140.88 32
2140.98 25
2141.09 21
2141.19 18
2141.30 18
2141.41 21
2141.51 24
2141.62 29
2141.73 33
2141.83 35
2141.94 36
2142.05 34
2142.15 31
2142.26 26
2142.37 21
2142.47 15
2142.58 11
2142.69 8
2142.79 6
2142.90 7
2143.00 8
2143.11 11
2143.22 13
2143.32 14
2143.43 14
2143.54 12
2143.64 9
2143.75 5
2143.86 0
2143.96 0
2144.07 0
2144.18 0
2144.28 0
2144.39 0
2144.50 0
2144.60 0
2144.71 0
2144.82 5
2144.92 10
2145.03 14
2145.14 20
2145.24 27
2145.35 36
2145.46 47
2145.56 60
2145.67 74
2145.77 86
2145.88 97
2145.99 103
2146.09 107
2146.20 107
2146.31 105
2146.41 100
2146.52 95
2146.63 89
2146.73 82
2146.84 76
2146.95 70
2147.05 65
2147.16 61
2147.27 57
2147.37 54
2147.48 52
2147.59 51
2147.69 51
2147.80 54
2147.91 59
2148.01 67
2148.12 77
2148.23 89
2148.33 101
2148.44 114
2148.55 125
2148.65 135
2148.76 142
2148.87 148
2148.97 152
2149.08 155
2149.19 157
2149.29 158
2149.40 159
2149.51 159
2149.61 156
2149.72 152
2149.83 146
2149.93 140
2150.04 135
2150.15 132
2150.25 132
2150.36 135
2150.47 140
2150.57 145
2150.68 151
2150.79 155
2150.89 159
2151.00 162
2151.11 165
2151.21 170
2151.32 175
2151.43 180
2151.53 185
2151.64 188
2151.75 188
2151.85 186
2151.96 182
2152.07 177
2152.17 172
2152.28 168
2152.39 164
2152.49 163
2152.60 162
2152.71 161
2152.81 160
2152.92 158
2153.03 157
2153.13 156
2153.24 155
2153.35 156
2153.45 156
2153.56 158
2153.67 159
2153.77 159
2153.88 161
2153.99 164
2154.10 168
2154.20 175
2154.31 184
2154.42 195
2154.52 207
2154.63 218
2154.74 228
2154.84 236
2154.95 241
2155.06 245
2155.16 247
2155.27 247
2155.38 245
2155.48 242
2155.59 237
2155.70 229
2155.80 220
2155.91 210
2156.02 200
2156.12 190
2156.23 182
2156.34 176
2156.44 172
2156.55 171
2156.66 172
2156.77 176
2156.87 180
2156.98 186
2157.09 191
2157.19 194
2157.30 194
2157.41 191
2157.51 184
2157.62 174
2157.73 161
2157.83 147
2157.94 133
2158.05 123
2158.15 115
2158.26 113
2158.37 114
2158.48 118
2158.58 126
2158.69 136
2158.80 147
2158.90 159
2159.01 170
2159.12 179
2159.22 184
2159.33 186
2159.44 184
2159.54 178
2159.65 171
2159.76 163
2159.86 157
2159.97 154
2160.08 154
2160.19 157
2160.29 163
2160.40 172
2160.51 184
2160.61 198
2160.72 212
2160.83 225
2160.93 235
2161.04 241
2161.15 241
2161.26 236
2161.36 226
2161.47 213
2161.58 198
2161.68 182
2161.79 168
2161.90 154
2162.00 140
2162.11 127
2162.22 114
2162.32 101
2162.43 88
2162.54 77
2162.65 69
2162.75 64
2162.86 63
2162.97 64
2163.07 68
2163.18 71
2163.29 75
2163.39 77
2163.50 77
2163.61 75
2163.72 72
2163.82 68
2163.93 62
2164.04 56
2164.14 48
2164.25 41
2164.36 34
2164.46 28
2164.57 23
2164.68 21
2164.79 21
2164.89 23
2165.00 27
2165.11 33
2165.21 41
2165.32 49
2165.43 59
2165.54 70
2165.64 82
2165.75 94
2165.86 107
2165.96 119
2166.07 131
2166.18 141
2166.28 149
2166.39 155
2166.50 161
2166.61 164
2166.71 166
2166.82 167
2166.93 166
2167.03 163
2167.14 158
2167.25 152
2167.36 145
2167.46 137
2167.57 129
2167.68 121
2167.78 112
2167.89 103
2168.00 93
2168.11 82
2168.21 72
2168.32 61
2168.43 52
2168.53 45
2168.64 40
2168.75 37
2168.86 37
2168.96 38
2169.07 40
2169.18 43
2169.28 46
2169.39 48
2169.50 51
2169.61 52
2169.71 52
2169.82 50
2169.93 46
2170.03 41
2170.14 35
2170.25 29
2170.36 25
2170.46 22
2170.57 20
2170.68 19
2170.78 18
2170.89 17
2171.00 16
2171.11 14
2171.21 13
2171.32 11
2171.43 10
2171.53 10
2171.64 9
2171.75 7
2171.86 4
2171.96 1
2172.07 0
2172.18 0
2172.28 0
2172.39 0
2172.50 0
2172.61 0
2172.71 0
2172.82 4
2172.93 11
2173.04 19
2173.14 25
2173.25 29
2173.36 33
2173.46 35
2173.57 36
2173.68 37
2173.79 37
2173.89 38
2174.00 40
2174.11 43
2174.22 47
2174.32 53
2174.43 59
2174.54 64
2174.64 68
2174.75 70
2174.86 70
2174.97 69
2175.07 70
2175.18 73
2175.29 81
2175.40 93
2175.50 109
2175.61 128
2175.72 148
2175.82 166
2175.93 180
2176.04 190
2176.15 194
2176.25 195
2176.36 193
2176.47 190
2176.58 187
2176.68 185
2176.79 183
2176.90 180
2177.01 176
2177.11 170
2177.22 163
2177.33 156
2177.43 149
2177.54 143
2177.65 140
2177.76 138
2177.86 137
2177.97 136
2178.08 135
2178.19 134
2178.29 132
2178.40 130
2178.51 127
2178.62 124
2178.72 120
2178.83 115
2178.94 108
2179.05 100
2179.15 92
2179.26 84
2179.37 77
2179.47 70
2179.58 64
2179.69 58
2179.80 53
2179.90 49
2180.01 45
2180.12 42
2180.23 40
2180.33 39
2180.44 38
2180.55 38
2180.66 38
2180.76 38
2180.87 38
2180.98 38
2181.09 40
2181.19 42
2181.30 44
2181.41 47
2181.52 51
2181.62 56
2181.73 62
2181.84 70
2181.95 78
2182.05 88
2182.16 98
2182.27 108
2182.38 118
2182.48 128
2182.59 137
2182.70 145
2182.81 152
2182.91 157
2183.02 162
2183.13 165
2183.24 168
2183.34 171
2183.45 173
2183.56 175
2183.67 177
2183.77 178
2183.88 178
2183.99 178
2184.10 178
2184.20 179
2184.31 182
2184.42 186
2184.53 191
2184.63 196
2184.74 199
2184.85 199
2184.96 196
2185.06 189
2185.17 180
2185.28 171
2185.39 162
2185.49 155
2185.60 151
2185.71 148
2185.82 147
2185.92 147
2186.03 146
2186.14 146
2186.25 146
2186.35 147
2186.46 148
2186.57 151
2186.68 153
2186.78 156
2186.89 156
2187.00 154
2187.11 151
2187.21 146
2187.32 142
2187.43 139
2187.54 138
2187.64 140
2187.75 144
2187.86 149
2187.97 154
2188.08 158
2188.18 159
2188.29 158
2188.40 154
2188.51 146
2188.61 135
2188.72 123
2188.83 108
2188.94 93
2189.04 78
2189.15 65
2189.26 57
2189.37 52
2189.47 52
2189.58 57
2189.69 65
2189.80 74
2189.91 82
2190.01 88
2190.12 89
2190.23 86
2190.34 80
2190.44 71
2190.55 64
2190.66 59
2190.77 59
2190.87 64
2190.98 72
2191.09 81
2191.20 89
2191.30 94
2191.41 93
2191.52 86
2191.63 75
2191.74 61
2191.84 46
2191.95 32
2192.06 22
2192.17 14
2192.27 10
2192.38 8
2192.49 8
2192.60 9
2192.70 11
2192.81 15
2192.92 20
2193.03 26
2193.14 33
2193.24 41
2193.35 49
2193.46 56
2193.57 63
2193.67 69
2193.78 73
2193.89 77
2194.00 80
2194.11 83
2194.21 86
2194.32 90
2194.43 94
2194.54 99
2194.64 102
2194.75 103
2194.86 101
2194.97 96
2195.08 89
2195.18 81
2195.29 72
2195.40 62
2195.51 53
2195.61 45
2195.72 37
2195.83 31
2195.94 26
2196.05 23
2196.15 23
2196.26 25
2196.37 29
2196.48 34
2196.58 40
2196.69 46
2196.80 51
2196.91 55
2197.02 57
2197.12 58
2197.23 57
2197.34 54
2197.45 51
2197.56 47
2197.66 43
2197.77 41
2197.88 40
2197.99 40
2198.09 41
2198.20 42
2198.31 41
2198.42 40
2198.53 39
2198.63 38
2198.74 38
2198.85 39
2198.96 41
2199.07 43
2199.17 45
2199.28 46
2199.39 46
2199.50 45
2199.60 43
2199.71 41
2199.82 39
2199.93 37
2200.04 36
2200.14 33
2200.25 30
2200.36 26
2200.47 22
2200.58 17
2200.68 13
2200.79 10
2200.90 8
2201.01 9
2201.12 12
2201.22 16
2201.33 22
2201.44 28
2201.55 36
2201.66 43
2201.76 51
2201.87 57
2201.98 63
2202.09 68
2202.19 70
2202.30 68
2202.41 65
2202.52 59
2202.63 51
2202.73 44
2202.84 39
2202.95 36
2203.06 37
2203.17 41
2203.27 47
2203.38 53
2203.49 60
2203.60 65
2203.71 68
2203.81 69
2203.92 68
2204.03 65
2204.14 60
2204.25 55
2204.35 49
2204.46 43
2204.57 38
2204.68 35
2204.79 35
2204.89 37
2205.00 43
2205.11 52
2205.22 64
2205.33 78
2205.43 92
2205.54 105
2205.65 115
2205.76 120
2205.87 121
2205.97 118
2206.08 112
2206.19 104
2206.30 98
2206.41 94
2206.52 92
2206.62 94
2206.73 97
2206.84 101
2206.95 103
2207.06 103
2207.16 100
2207.27 94
2207.38 86
2207.49 77
2207.60 68
2207.70 61
2207.81 55
2207.92 51
2208.03 49
2208.14 47
2208.24 45
2208.35 43
2208.46 41
2208.57 39
2208.68 38
2208.79 38
2208.89 39
2209.00 43
2209.11 49
2209.22 55
2209.33 62
2209.43 67
2209.54 71
2209.65 71
2209.76 69
2209.87 63
2209.97 53
2210.08 42
2210.19 29
2210.30 16
2210.41 4
2210.52 0
2210.62 0
2210.73 0
2210.84 0
2210.95 0
2211.06 0
2211.16 0
2211.27 0
2211.38 2
2211.49 10
2211.60 18
2211.71 26
2211.81 32
2211.92 38
2212.03 42
2212.14 45
2212.25 47
2212.35 49
2212.46 51
2212.57 53
2212.68 55
2212.79 55
2212.90 55
2213.00 53
2213.11 50
2213.22 47
2213.33 45
2213.44 46
2213.54 51
2213.65 59
2213.76 71
2213.87 85
2213.98 98
2214.09 109
2214.19 117
2214.30 122
2214.41 124
2214.52 123
2214.63 121
2214.74 117
2214.84 112
2214.95 106
2215.06 98
2215.17 90
2215.28 80
2215.39 70
2215.49 61
2215.60 53
2215.71 47
2215.82 44
2215.93 42
2216.03 43
2216.14 44
2216.25 46
2216.36 49
2216.47 51
2216.58 53
2216.68 56
2216.79 61
2216.90 69
2217.01 79
2217.12 90
2217.23 103
2217.33 116
2217.44 129
2217.55 142
2217.66 155
2217.77 169
2217.88 183
2217.98 196
2218.09 207
2218.20 215
2218.31 219
2218.42 218
2218.53 213
2218.63 205
2218.74 197
2218.85 189
2218.96 183
2219.07 180
2219.18 179
2219.28 178
2219.39 177
2219.50 174
2219.61 169
2219.72 160
2219.83 149
2219.94 137
2220.04 123
2220.15 110
2220.26 97
2220.37 86
2220.48 77
2220.59 70
2220.69 66
2220.80 65
2220.91 67
2221.02 70
2221.13 75
2221.24 79
2221.34 82
2221.45 84
2221.56 83
2221.67 82
2221.78 81
2221.89 82
2222.00 84
2222.10 88
2222.21 91
2222.32 94
2222.43 95
2222.54 93
2222.65 89
2222.75 83
2222.86 76
2222.97 70
2223.08 66
2223.19 64
2223.30 64
2223.41 66
2223.51 68
2223.62 70
2223.73 72
2223.84 73
2223.95 74
2224.06 74
2224.16 75
2224.27 76
2224.38 79
2224.49 83
2224.60 88
2224.71 93
2224.82 97
2224.92 100
2225.03 102
2225.14 102
2225.25 101
2225.36 99
2225.47 98
2225.58 97
2225.68 97
2225.79 99
2225.90 102
2226.01 104
2226.12 106
2226.23 107
2226.33 107
2226.44 107
2226.55 108
2226.66 110
2226.77 114
2226.88 119
2226.99 123
2227.09 127
2227.20 128
2227.31 127
2227.42 122
2227.53 117
2227.64 111
2227.75 108
2227.85 109
2227.96 114
2228.07 121
2228.18 131
2228.29 140
2228.40 146
2228.51 150
2228.61 149
2228.72 146
2228.83 142
2228.94 137
2229.05 132
2229.16 128
2229.27 124
2229.38 119
2229.48 114
2229.59 107
2229.70 100
2229.81 92
2229.92 85
2230.03 79
2230.14 74
2230.24 71
2230.35 70
2230.46 70
2230.57 71
2230.68 72
2230.79 73
2230.90 73
2231.00 72
2231.11 71
2231.22 70
2231.33 70
2231.44 71
2231.55 72
2231.66 75
2231.77 77
2231.87 80
2231.98 82
2232.09 83
2232.20 86
2232.31 89
2232.42 94
2232.53 100
2232.63 108
2232.74 116
2232.85 123
2232.96 128
2233.07 130
2233.18 128
2233.29 123
2233.40 116
2233.50 107
2233.61 97
2233.72 88
2233.83 79
2233.94 70
2234.05 61
2234.16 53
2234.27 45
2234.37 37
2234.48 28
2234.59 20
2234.70 10
2234.81 1
2234.92 0
2235.03 0
2235.14 0
2235.24 0
2235.35 0
2235.46 0
2235.57 0
2235.68 1
2235.79 12
2235.90 21
2236.01 29
2236.11 35
2236.22 40
2236.33 45
2236.44 50
2236.55 54
2236.66 59
2236.77 61
2236.88 61
2236.98 58
2237.09 53
2237.20 47
2237.31 41
2237.42 37
2237.53 34
2237.64 34
2237.75 35
2237.86 36
2237.96 36
2238.07 36
2238.18 34
2238.29 33
2238.40 34
2238.51 37
2238.62 44
2238.73 53
2238.83 65
2238.94 78
2239.05 89
2239.16 99
2239.27 106
2239.38 109
2239.49 109
2239.60 107
2239.71 104
2239.81 103
2239.92 103
2240.03 108
2240.14 116
2240.25 127
2240.36 140
2240.47 155
2240.58 169
2240.69 183
2240.79 194
2240.90 202
2241.01 207
2241.12 208
2241.23 207
2241.34 202
2241.45 195
2241.56 187
2241.67 177
2241.77 167
2241.88 157
2241.99 148
2242.10 140
2242.21 134
2242.32 130
2242.43 126
2242.54 123
2242.65 120
2242.76 116
2242.86 111
2242.97 105
2243.08 98
2243.19 91
2243.30 84
2243.41 77
2243.52 72
2243.63 66
2243.74 62
2243.84 59
2243.95 57
2244.06 56
2244.17 58
2244.28 63
2244.39 68
2244.50 75
2244.61 80
2244.72 84
2244.83 84
2244.93 80
2245.04 72
2245.15 63
2245.26 53
2245.37 44
2245.48 38
2245.59 35
2245.70 36
2245.81 39
2245.92 42
2246.02 45
2246.13 47
2246.24 47
2246.35 46
2246.46 44
2246.57 42
2246.68 42
2246.79 42
2246.90 44
2247.01 45
2247.11 46
2247.22 45
2247.33 43
2247.44 38
2247.55 32
2247.66 24
2247.77 16
2247.88 9
2247.99 3
2248.10 0
2248.21 0
2248.31 0
2248.42 1
2248.53 6
2248.64 14
2248.75 24
2248.86 34
2248.97 44
2249.08 53
2249.19 61
2249.30 68
2249.41 74
2249.51 78
2249.62 81
2249.73 83
2249.84 83
2249.95 81
2250.06 78
2250.17 74
2250.28 70
2250.39 66
2250.50 61
2250.61 58
2250.71 54
2250.82 52
2250.93 49
2251.04 48
2251.15 47
2251.26 47
2251.37 48
2251.48 51
2251.59 54
2251.70 59
2251.81 65
2251.92 70
2252.02 74
2252.13 76
2252.24 74
2252.35 69
2252.46 62
2252.57 53
2252.68 45
2252.79 39
2252.90 36
2253.01 34
2253.12 34
2253.23 35
2253.33 35
2253.44 33
2253.55 30
2253.66 25
2253.77 19
2253.88 13
2253.99 7
2254.10 2
2254.21 0
2254.32 0
2254.43 0
2254.54 0
2254.65 0
2254.75 0
2254.86 0
2254.97 0
2255.08 0
2255.19 0
2255.30 0
2255.41 5
2255.52 13
2255.63 23
2255.74 34
2255.85 46
2255.96 57
2256.07 67
2256.18 74
2256.28 79
2256.39 81
2256.50 80
2256.61 77
2256.72 74
2256.83 73
2256.94 75
2257.05 83
2257.16 96
2257.27 113
2257.38 133
2257.49 152
2257.60 168
2257.71 178
2257.81 183
2257.92 180
2258.03 173
2258.14 162
2258.25 150
2258.36 139
2258.47 130
2258.58 124
2258.69 119
2258.80 117
2258.91 116
2259.02 115
2259.13 114
2259.24 114
2259.34 114
2259.45 115
2259.56 116
2259.67 117
2259.78 116
2259.89 112
2260.00 106
2260.11 95
2260.22 83
2260.33 69
2260.44 56
2260.55 46
2260.66 39
2260.77 37
2260.88 39
2260.99 44
2261.09 50
2261.20 58
2261.31 66
2261.42 74
2261.53 82
2261.64 90
2261.75 98
2261.86 105
2261.97 112
2262.08 118
2262.19 124
2262.30 128
2262.41 131
2262.52 133
2262.63 134
2262.74 133
2262.85 131
2262.95 129
2263.06 128
2263.17 127
2263.28 127
2263.39 127
2263.50 128
2263.61 128
2263.72 128
2263.83 127
2263.94 127
2264.05 127
2264.16 127
2264.27 126
2264.38 123
2264.49 117
2264.60 110
2264.71 102
2264.82 95
2264.92 92
2265.03 93
2265.14 99
2265.25 110
2265.36 124
2265.47 137
2265.58 147
2265.69 153
2265.80 153
2265.91 148
2266.02 138
2266.13 127
2266.24 115
2266.35 105
2266.46 97
2266.57 91
2266.68 88
2266.79 86
2266.90 85
2267.01 84
2267.11 84
2267.22 84
2267.33 85
2267.44 87
2267.55 90
2267.66 92
2267.77 93
2267.88 93
2267.99 90
2268.10 86
2268.21 80
2268.32 75
2268.43 71
2268.54 70
2268.65 71
2268.76 73
2268.87 76
2268.98 79
2269.09 81
2269.20 82
2269.31 82
2269.42 83
2269.53 84
2269.63 86
2269.74 87
2269.85 86
2269.96 83
2270.07 76
2270.18 65
2270.29 52
2270.40 38
2270.51 24
2270.62 13
2270.73 4
2270.84 0
2270.95 0
2271.06 0
2271.17 0
2271.28 0
2271.39 2
2271.50 2
2271.61 3
2271.72 5
2271.83 7
2271.94 11
2272.05 16
2272.16 23
2272.27 31
2272.38 40
2272.49 48
2272.59 56
2272.70 62
2272.81 66
2272.92 68
2273.03 67
2273.14 64
2273.25 57
2273.36 49
2273.47 38
2273.58 28
2273.69 18
2273.80 10
2273.91 5
2274.02 4
2274.13 6
2274.24 10
2274.35 16
2274.46 23
2274.57 30
2274.68 36
2274.79 40
2274.90 43
2275.01 41
2275.12 37
2275.23 29
2275.34 19
2275.45 7
2275.56 0
2275.67 0
2275.78 0
2275.89 0
2276.00 0
2276.11 0
2276.22 0
2276.32 0
2276.43 1
2276.54 7
2276.65 14
2276.76 22
2276.87 29
2276.98 36
2277.09 42
2277.20 48
2277.31 52
2277.42 54
2277.53 53
2277.64 49
2277.75 42
2277.86 33
2277.97 21
2278.08 10
2278.19 2
2278.30 0
2278.41 0
2278.52 8
2278.63 22
2278.74 39
2278.85 56
2278.96 73
2279.07 88
2279.18 100
2279.29 110
2279.40 118
2279.51 125
2279.62 131
2279.73 134
2279.84 135
2279.95 133
2280.06 126
2280.17 115
2280.28 101
2280.39 85
2280.50 69
2280.61 55
2280.72 45
2280.83 40
2280.94 41
2281.05 47
2281.16 57
2281.27 68
2281.38 78
2281.49 85
2281.60 89
2281.71 89
2281.82 86
2281.93 81
2282.04 76
2282.15 70
2282.26 65
2282.37 59
2282.48 53
2282.59 45
2282.70 36
2282.80 27
2282.91 18
2283.02 11
2283.13 7
2283.24 5
2283.35 6
2283.46 10
2283.57 17
2283.68 24
2283.79 32
2283.90 41
2284.01 48
2284.12 55
2284.23 61
2284.34 67
2284.45 73
2284.56 81
2284.67 91
2284.78 101
2284.89 112
2285.00 121
2285.11 127
2285.22 128
2285.33 126
2285.44 121
2285.55 115
2285.66 109
2285.77 105
2285.88 102
2285.99 101
2286.10 100
2286.21 100
2286.32 102
2286.43 107
2286.54 117
2286.65 130
2286.76 145
2286.87 161
2286.98 174
2287.09 182
2287.20 184
2287.31 180
2287.42 173
2287.53 165
2287.64 159
2287.75 156
2287.86 156
2287.97 160
2288.08 163
2288.19 166
2288.30 165
2288.41 161
2288.52 154
2288.63 143
2288.74 130
2288.85 117
2288.96 104
2289.07 95
2289.18 90
2289.29 90
2289.40 95
2289.51 103
2289.62 113
2289.73 122
2289.84 128
2289.95 130
2290.06 129
2290.17 126
2290.28 122
2290.39 120
2290.51 120
2290.62 122
2290.73 126
2290.84 130
2290.95 133
2291.06 136
2291.17 137
2291.28 138
2291.39 139
2291.50 140
2291.61 141
2291.72 141
2291.83 140
2291.94 136
2292.05 131
2292.16 125
2292.27 119
2292.38 114
2292.49 110
2292.60 109
2292.71 110
2292.82 113
2292.93 117
2293.04 120
2293.15 122
2293.26 123
2293.37 121
2293.48 119
2293.59 117
2293.70 116
2293.81 117
2293.92 122
2294.03 130
2294.14 140
2294.25 152
2294.36 165
2294.47 177
2294.58 189
2294.69 200
2294.80 210
2294.91 219
2295.02 227
2295.13 233
2295.24 239
2295.35 243
2295.46 247
2295.57 250
2295.68 254
2295.79 257
2295.90 259
2296.01 261
2296.12 260
2296.23 258
2296.34 254
2296.45 250
2296.56 246
2296.67 245
2296.78 245
2296.89 248
2297.01 252
2297.12 257
2297.23 261
2297.34 263
2297.45 261
2297.56 256
2297.67 246
2297.78 233
2297.89 217
2298.00 200
2298.11 184
2298.22 169
2298.33 156
2298.44 145
2298.55 135
2298.66 126
2298.77 117
2298.88 108
2298.99 100
2299.10 94
2299.21 91
2299.32 90
2299.43 92
2299.54 95
2299.65 99
2299.76 101
2299.87 102
2299.98 101
2300.09 100
2300.20 98
2300.31 95
2300.42 92
2300.53 89
2300.64 85
2300.76 82
2300.87 79
2300.98 77
2301.09 78
2301.20 80
2301.31 85
2301.42 89
2301.53 94
2301.64 97
2301.75 99
2301.86 100
2301.97 101
2302.08 101
2302.19 101
2302.30 101
2302.41 100
2302.52 99
2302.63 97
2302.74 95
2302.85 93
2302.96 92
2303.07 91
2303.18 91
2303.29 91
2303.40 90
2303.51 89
2303.62 88
2303.74 88
2303.85 88
2303.96 91
2304.07 96
2304.18 103
2304.29 111
2304.40 119
2304.51 126
2304.62 133
2304.73 138
2304.84 140
2304.95 140
2305.06 139
2305.17 135
2305.28 130
2305.39 125
2305.50 119
2305.61 114
2305.72 110
2305.83 108
2305.94 109
2306.05 111
2306.16 116
2306.28 123
2306.39 131
2306.50 140
2306.61 149
2306.72 158
2306.83 169
2306.94 182
2307.05 197
2307.16 214
2307.27 231
2307.38 245
2307.49 256
2307.60 260
2307.71 256
2307.82 246
2307.93 230
2308.04 211
2308.15 192
2308.26 174
2308.37 161
2308.49 152
2308.60 149
2308.71 152
2308.82 159
2308.93 169
2309.04 181
2309.15 193
2309.26 204
2309.37 213
2309.48 219
2309.59 224
2309.70 227
2309.81 227
2309.92 227
2310.03 224
2310.14 220
2310.25 214
2310.36 209
2310.48 205
2310.59 202
2310.70 201
2310.81 203
2310.92 207
2311.03 212
2311.14 219
2311.25 227
2311.36 236
2311.47 244
2311.58 250
2311.69 254
2311.80 254
2311.91 250
2312.02 244
2312.13 237
2312.24 231
2312.36 229
2312.47 232
2312.58 239
2312.69 251
2312.80 266
2312.91 280
2313.02 292
2313.13 300
2313.24 304
2313.35 303
2313.46 299
2313.57 292
2313.68 284
2313.79 274
2313.90 264
2314.01 253
2314.13 241
2314.24 230
2314.35 220
2314.46 212
2314.57 205
2314.68 200
2314.79 195
2314.90 189
2315.01 182
2315.12 175
2315.23 167
2315.34 159
2315.45 153
2315.56 151
2315.67 151
2315.79 154
2315.90 159
2316.01 165
2316.12 170
2316.23 175
2316.34 178
2316.45 182
2316.56 187
2316.67 192
2316.78 197
2316.89 202
2317.00 206
2317.11 205
2317.22 201
2317.34 193
2317.45 183
2317.56 170
2317.67 157
2317.78 144
2317.89 133
2318.00 124
2318.11 116
2318.22 109
2318.33 102
2318.44 95
2318.55 88
2318.66 82
2318.78 77
2318.89 73
2319.00 72
2319.11 73
2319.22 76
2319.33 81
2319.44 87
2319.55 94
2319.66 101
2319.77 108
2319.88 114
2319.99 118
2320.10 120
2320.22 120
2320.33 119
2320.44 117
2320.55 113
2320.66 108
2320.77 102
2320.88 95
2320.99 88
2321.10 79
2321.21 70
2321.32 61
2321.43 52
2321.55 43
2321.66 34
2321.77 25
2321.88 16
2321.99 8
2322.10 0
2322.21 0
2322.32 0
2322.43 0
2322.54 0
2322.65 0
2322.76 0
2322.88 0
2322.99 0
2323.10 5
2323.21 16
2323.32 27
2323.43 39
2323.54 49
2323.65 58
2323.76 64
2323.87 67
2323.98 67
2324.10 65
2324.21 62
2324.32 59
2324.43 57
2324.54 56
2324.65 57
2324.76 58
2324.87 58
2324.98 57
2325.09 53
2325.20 47
2325.32 39
2325.43 31
2325.54 24
2325.65 19
2325.76 17
2325.87 16
2325.98 16
2326.09 16
2326.20 16
2326.31 16
2326.42 15
2326.54 15
2326.65 15
2326.76 15
2326.87 15
2326.98 14
2327.09 13
2327.20 12
2327.31 13
2327.42 16
2327.53 22
2327.65 32
2327.76 45
2327.87 59
2327.98 74
2328.09 88
2328.20 100
2328.31 110
2328.42 117
2328.53 122
2328.64 124
2328.76 124
2328.87 122
2328.98 118
2329.09 112
2329.20 105
2329.31 97
2329.42 89
2329.53 81
2329.64 76
2329.75 73
2329.87 73
2329.98 77
2330.09 82
2330.20 89
2330.31 97
2330.42 105
2330.53 111
2330.64 116
2330.75 119
2330.86 120
2330.98 119
2331.09 117
2331.20 112
2331.31 106
2331.42 100
2331.53 93
2331.64 87
2331.75 82
2331.86 80
2331.98 79
2332.09 82
2332.20 88
2332.31 95
2332.42 104
2332.53 113
2332.64 120
2332.75 124
2332.86 126
2332.98 127
2333.09 126
2333.20 127
2333.31 129
2333.42 133
2333.53 138
2333.64 142
2333.75 143
2333.86 142
2333.98 136
2334.09 127
2334.20 115
2334.31 103
2334.42 91
2334.53 81
2334.64 74
2334.75 70
2334.86 69
2334.98 71
2335.09 73
2335.20 77
2335.31 80
2335.42 82
2335.53 84
2335.64 85
2335.75 86
2335.86 87
2335.98 88
2336.09 89
2336.20 88
2336.31 86
2336.42 82
2336.53 76
2336.64 68
2336.75 59
2336.87 51
2336.98 45
2337.09 41
2337.20 39
2337.31 39
2337.42 40
2337.53 41
2337.64 42
2337.76 41
2337.87 39
2337.98 37
2338.09 36
2338.20 35
2338.31 36
2338.42 37
2338.53 37
2338.65 36
2338.76 32
2338.87 25
2338.98 17
2339.09 9
2339.20 3
2339.31 0
2339.42 0
2339.54 2
2339.65 7
2339.76 13
2339.87 19
2339.98 22
2340.09 24
2340.20 23
2340.31 20
2340.43 17
2340.54 12
2340.65 8
2340.76 4
2340.87 0
2340.98 0
2341.09 0
2341.20 0
2341.32 0
2341.43 0
2341.54 0
2341.65 0
2341.76 0
2341.87 3
2341.98 14
2342.09 28
2342.21 43
2342.32 58
2342.43 72
2342.54 82
2342.65 89
2342.76 93
2342.87 96
2342.99 99
2343.10 101
2343.21 103
2343.32 104
2343.43 103
2343.54 101
2343.65 98
2343.76 95
2343.88 95
2343.99 98
2344.10 105
2344.21 116
2344.32 129
2344.43 143
2344.54 154
2344.66 163
2344.77 168
2344.88 170
2344.99 169
2345.10 167
2345.21 164
2345.32 160
2345.44 156
2345.55 152
2345.66 149
2345.77 148
2345.88 151
2345.99 157
2346.10 167
2346.22 179
2346.33 192
2346.44 203
2346.55 209
2346.66 211
2346.77 207
2346.88 198
2347.00 188
2347.11 177
2347.22 167
2347.33 161
2347.44 157
2347.55 157
2347.66 158
2347.78 161
2347.89 166
2348.00 171
2348.11 178
2348.22 186
2348.33 193
2348.44 200
2348.56 203
2348.67 203
2348.78 199
2348.89 190
2349.00 176
2349.11 160
2349.22 142
2349.34 124
2349.45 108
2349.56 93
2349.67 81
2349.78 72
2349.89 68
2350.01 67
2350.12 69
2350.23 73
2350.34 78
2350.45 82
2350.56 85
2350.67 86
2350.79 86
2350.90 86
2351.01 86
2351.12 88
2351.23 91
2351.34 97
2351.46 104
2351.57 112
2351.68 121
2351.79 128
2351.90 134
2352.01 138
2352.12 138
2352.24 136
2352.35 133
2352.46 130
2352.57 128
2352.68 128
2352.79 130
2352.91 133
2353.02 138
2353.13 142
2353.24 146
2353.35 149
2353.46 154
2353.58 159
2353.69 166
2353.80 174
2353.91 183
2354.02 191
2354.13 197
2354.24 200
2354.36 198
2354.47 193
2354.58 185
2354.69 173
2354.80 160
2354.91 145
2355.03 130
2355.14 116
2355.25 103
2355.36 93
2355.47 85
2355.58 80
2355.70 80
2355.81 83
2355.92 89
2356.03 96
2356.14 104
2356.25 111
2356.37 115
2356.48 116
2356.59 114
2356.70 108
2356.81 101
2356.92 93
2357.04 85
2357.15 80
2357.26 77
2357.37 77
2357.48 80
2357.59 85
2357.71 92
2357.82 98
2357.93 104
2358.04 109
2358.15 112
2358.26 113
2358.38 114
2358.49 114
2358.60 114
2358.71 113
2358.82 113
2358.93 113
2359.05 112
2359.16 112
2359.27 112
2359.38 112
2359.49 111
2359.60 110
2359.72 108
2359.83 106
2359.94 103
2360.05 99
2360.16 96
2360.28 93
2360.39 90
2360.50 87
2360.61 87
2360.72 88
2360.83 90
2360.95 94
2361.06 98
2361.17 103
2361.28 107
2361.39 110
2361.50 110
2361.62 109
2361.73 106
2361.84 101
2361.95 95
2362.06 89
2362.18 85
2362.29 82
2362.40 83
2362.51 87
2362.62 96
2362.73 108
2362.85 122
2362.96 134
2363.07 144
2363.18 148
2363.29 145
2363.41 136
2363.52 122
2363.63 105
2363.74 88
2363.85 72
2363.96 57
2364.08 46
2364.19 36
2364.30 28
2364.41 21
2364.52 15
2364.64 9
2364.75 4
2364.86 0
2364.97 0
2365.08 0
2365.20 0
2365.31 0
2365.42 0
2365.53 0
2365.64 0
2365.75 0
2365.87 2
2365.98 11
2366.09 21
2366.20 32
2366.31 41
2366.43 47
2366.54 50
2366.65 50
2366.76 48
2366.87 45
2366.99 43
2367.10 42
2367.21 43
2367.32 46
2367.43 50
2367.54 53
2367.66 55
2367.77 55
2367.88 52
2367.99 46
2368.10 39
2368.22 30
2368.33 22
2368.44 15
2368.55 12
2368.66 11
2368.78 13
2368.89 18
2369.00 25
2369.11 33
2369.22 40
2369.34 46
2369.45 52
2369.56 56
2369.67 58
2369.78 59
2369.90 59
2370.01 58
2370.12 59
2370.23 60
2370.34 62
2370.46 64
2370.57 67
2370.68 69
2370.79 70
2370.90 69
2371.02 67
2371.13 62
2371.24 56
2371.35 50
2371.46 43
2371.58 36
2371.69 31
2371.80 29
2371.91 30
2372.02 34
2372.14 41
2372.25 51
2372.36 61
2372.47 70
2372.58 79
2372.70 87
2372.81 94
2372.92 100
2373.03 107
2373.14 114
2373.26 120
2373.37 125
2373.48 129
2373.59 131
2373.70 131
2373.82 131
2373.93 129
2374.04 128
2374.15 125
2374.27 122
2374.38 119
2374.49 114
2374.60 111
2374.71 108
2374.83 107
2374.94 108
2375.05 111
2375.16 116
2375.27 121
2375.39 125
2375.50 126
2375.61 125
2375.72 122
2375.83 118
2375.95 115
2376.06 114
2376.17 117
2376.28 123
2376.40 131
2376.51 141
2376.62 151
2376.73 158
2376.84 161
2376.96 160
2377.07 155
2377.18 145
2377.29 132
2377.40 118
2377.52 103
2377.63 91
2377.74 82
2377.85 78
2377.97 79
2378.08 85
2378.19 95
2378.30 105
2378.41 114
2378.53 121
2378.64 124
2378.75 124
2378.86 123
2378.97 121
2379.09 120
2379.20 120
2379.31 121
2379.42 121
2379.54 121
2379.65 118
2379.76 114
2379.87 110
2379.98 106
2380.10 103
2380.21 101
2380.32 98
2380.43 95
2380.55 91
2380.66 86
2380.77 82
2380.88 78
2380.99 75
2381.11 74
2381.22 74
2381.33 75
2381.44 75
2381.56 74
2381.67 72
2381.78 69
2381.89 64
2382.00 59
2382.12 54
2382.23 50
2382.34 47
2382.45 46
2382.57 45
2382.68 45
2382.79 45
2382.90 44
2383.02 41
2383.13 35
2383.24 28
2383.35 19
2383.46 9
2383.58 0
2383.69 0
2383.80 0
2383.91 0
2384.03 0
2384.14 0
2384.25 0
2384.36 6
2384.48 11
2384.59 13
2384.70 12
2384.81 9
2384.92 5
2385.04 2
2385.15 1
2385.26 4
2385.37 10
2385.49 18
2385.60 26
2385.71 32
2385.82 36
2385.94 36
2386.05 33
2386.16 28
2386.27 23
2386.39 18
2386.50 14
2386.61 12
2386.72 12
2386.83 16
2386.95 22
2387.06 32
2387.17 44
2387.28 57
2387.40 70
2387.51 83
2387.62 92
2387.73 99
2387.85 102
2387.96 102
2388.07 99
2388.18 93
2388.30 85
2388.41 77
2388.52 69
2388.63 63
2388.75 60
2388.86 61
2388.97 65
2389.08 71
2389.20 80
2389.31 89
2389.42 98
2389.53 105
2389.65 109
2389.76 109
2389.87 105
2389.98 98
2390.09 88
2390.21 77
2390.32 66
2390.43 58
2390.54 52
2390.66 50
2390.77 51
2390.88 56
2390.99 62
2391.11 68
2391.22 74
2391.33 80
2391.44 84
2391.56 88
2391.67 92
2391.78 95
2391.89 97
2392.01 98
2392.12 97
2392.23 94
2392.34 90
2392.46 86
2392.57 82
2392.68 81
2392.79 82
2392.91 87
2393.02 93
2393.13 100
2393.24 108
2393.36 115
2393.47 119
2393.58 121
2393.69 121
2393.81 118
2393.92 113
2394.03 108
2394.14 101
2394.26 95
2394.37 91
2394.48 88
2394.60 87
2394.71 89
2394.82 92
2394.93 96
2395.05 99
2395.16 102
2395.27 103
2395.38 104
2395.50 103
2395.61 103
2395.72 103
2395.83 104
2395.95 105
2396.06 107
2396.17 108
2396.28 108
2396.40 107
2396.51 107
2396.62 107
2396.73 108
2396.85 111
2396.96 116
2397.07 120
2397.18 124
2397.30 126
2397.41 128
2397.52 128
2397.64 128
2397.75 129
2397.86 130
2397.97 130
2398.09 129
2398.20 125
2398.31 119
2398.42 110
2398.54 101
2398.65 93
2398.76 89
2398.87 90
2398.99 95
2399.10 102
2399.21 110
2399.32 116
2399.44 118
2399.55 116
2399.66 112
2399.78 106
2399.89 101
2400.00 98
2400.11 99
2400.23 104
2400.34 111
2400.45 120
2400.56 130
2400.68 139
2400.79 147
2400.90 155
2401.02 162
2401.13 168
2401.24 173
2401.35 176
2401.47 177
2401.58 175
2401.69 171
2401.80 163
2401.92 154
2402.03 144
2402.14 133
2402.26 123
2402.37 113
2402.48 104
2402.59 96
2402.71 89
2402.82 83
2402.93 78
2403.04 74
2403.16 70
2403.27 68
2403.38 65
2403.50 62
2403.61 59
2403.72 54
2403.83 49
2403.95 42
2404.06 36
2404.17 30
2404.28 25
2404.40 22
2404.51 20
2404.62 20
2404.74 23
2404.85 27
2404.96 33
2405.07 40
2405.19 48
2405.30 56
2405.41 64
2405.53 72
2405.64 80
2405.75 88
2405.86 96
2405.98 104
2406.09 112
2406.20 119
2406.32 125
2406.43 129
2406.54 132
2406.65 133
2406.77 132
2406.88 128
2406.99 122
2407.11 112
2407.22 99
2407.33 85
2407.44 70
2407.56 55
2407.67 41
2407.78 29
2407.90 19
2408.01 11
2408.12 5
2408.23 1
2408.35 0
2408.46 0
2408.57 0
2408.69 0
2408.80 0
2408.91 0
2409.02 0
2409.14 0
2409.25 0
2409.36 2
2409.48 4
2409.59 7
2409.70 11
2409.81 16
2409.93 21
2410.04 27
2410.15 32
2410.27 38
2410.38 43
2410.49 48
2410.61 52
2410.72 54
2410.83 54
2410.94 52
2411.06 48
2411.17 44
2411.28 39
2411.40 35
2411.51 33
2411.62 33
2411.73 36
2411.85 40
2411.96 45
2412.07 52
2412.19 58
2412.30 64
2412.41 70
2412.53 74
2412.64 77
2412.75 79
2412.86 79
2412.98 78
2413.09 77
2413.20 75
2413.32 75
2413.43 76
2413.54 79
2413.66 84
2413.77 90
2413.88 97
2413.99 104
2414.11 112
2414.22 120
2414.33 126
2414.45 130
2414.56 131
2414.67 129
2414.79 123
2414.90 115
2415.01 104
2415.12 94
2415.24 85
2415.35 80
2415.46 79
2415.58 80
2415.69 84
2415.80 89
2415.92 93
2416.03 96
2416.14 97
2416.26 98
2416.37 98
2416.48 100
2416.59 104
2416.71 108
2416.82 114
2416.93 118
2417.05 122
2417.16 123
2417.27 123
2417.39 122
2417.50 122
2417.61 124
2417.73 127
2417.84 133
2417.95 140
2418.06 147
2418.18 154
2418.29 159
2418.40 163
2418.52 165
2418.63 167
2418.74 167
2418.86 165
2418.97 163
2419.08 158
2419.20 152
2419.31 144
2419.42 134
2419.54 124
2419.65 115
2419.76 107
2419.87 102
2419.99 98
2420.10 97
2420.21 98
2420.33 100
2420.44 103
2420.55 106
2420.67 109
2420.78 111
2420.89 113
2421.01 114
2421.12 115
2421.23 114
2421.35 112
2421.46 110
2421.57 107
2421.69 104
2421.80 103
2421.91 102
2422.02 103
2422.14 103
2422.25 102
2422.36 99
2422.48 92
2422.59 83
2422.70 72
2422.82 62
2422.93 53
2423.04 48
2423.16 46
2423.27 49
2423.38 55
2423.50 61
2423.61 68
2423.72 74
2423.84 77
2423.95 77
2424.06 75
2424.18 71
2424.29 66
2424.40 60
2424.52 56
2424.63 54
2424.74 54
2424.86 55
2424.97 57
2425.08 60
2425.20 61
2425.31 62
2425.42 62
2425.54 63
2425.65 64
2425.76 67
2425.88 71
2425.99 77
2426.10 81
2426.22 84
2426.33 84
2426.44 80
2426.55 74
2426.67 66
2426.78 60
2426.89 56
2427.01 56
2427.12 60
2427.23 67
2427.35 77
2427.46 87
2427.57 96
2427.69 103
2427.80 107
2427.91 108
2428.03 107
2428.14 105
2428.25 104
2428.37 104
2428.48 107
2428.59 114
2428.71 122
2428.82 133
2428.93 145
2429.05 157
2429.16 167
2429.28 175
2429.39 181
2429.50 185
2429.62 188
2429.73 189
2429.84 188
2429.96 187
2430.07 185
2430.18 182
2430.30 178
2430.41 174
2430.52 169
2430.64 164
2430.75 160
2430.86 157
2430.98 156
2431.09 157
2431.20 160
2431.32 164
2431.43 169
2431.54 175
2431.66 180
2431.77 185
2431.88 189
2432.00 191
2432.11 192
2432.22 190
2432.34 184
2432.45 176
2432.56 165
2432.68 151
2432.79 137
2432.90 122
2433.02 108
2433.13 95
2433.24 84
2433.36 76
2433.47 71
2433.59 70
2433.70 73
2433.81 80
2433.93 90
2434.04 102
2434.15 113
2434.27 124
2434.38 134
2434.49 141
2434.61 147
2434.72 151
2434.83 153
2434.95 155
2435.06 155
2435.17 154
2435.29 152
2435.40 149
2435.51 143
2435.63 136
2435.74 127
2435.85 117
2435.97 106
2436.08 95
2436.20 84
2436.31 74
2436.42 65
2436.54 58
2436.65 52
2436.76 48
2436.88 45
2436.99 45
2437.10 46
2437.22 48
2437.33 51
2437.44 54
2437.56 57
2437.67 59
2437.79 60
2437.90 60
2438.01 59
2438.13 57
2438.24 54
2438.35 51
2438.47 49
2438.58 48
2438.69 50
2438.81 54
2438.92 60
2439.03 69
2439.15 81
2439.26 94
2439.38 109
2439.49 124
2439.60 138
2439.72 150
2439.83 159
2439.94 165
2440.06 168
2440.17 169
2440.28 169
2440.40 169
2440.51 170
2440.63 173
2440.74 176
2440.85 181
2440.97 187
2441.08 194
2441.19 203
2441.31 214
2441.42 229
2441.53 245
2441.65 263
2441.76 280
2441.88 294
2441.99 303
2442.10 306
2442.22 302
2442.33 294
2442.44 281
2442.56 267
2442.67 254
2442.78 242
2442.90 234
2443.01 229
2443.13 227
2443.24 226
2443.35 227
2443.47 229
2443.58 229
2443.69 229
2443.81 228
2443.92 225
2444.04 222
2444.15 218
2444.26 214
2444.38 209
2444.49 204
2444.60 197
2444.72 189
2444.83 179
2444.95 168
2445.06 156
2445.17 144
2445.29 132
2445.40 122
2445.51 112
2445.63 103
2445.74 95
2445.86 87
2445.97 81
2446.08 75
2446.20 71
2446.31 69
2446.42 68
2446.54 68
2446.65 68
2446.77 68
2446.88 67
2446.99 66
2447.11 65
2447.22 66
2447.33 68
2447.45 72
2447.56 77
2447.68 84
2447.79 90
2447.90 97
2448.02 102
2448.13 106
2448.24 109
2448.36 112
2448.47 115
2448.59 116
2448.70 117
2448.81 116
2448.93 113
2449.04 107
2449.16 100
2449.27 92
2449.38 84
2449.50 77
2449.61 72
2449.72 68
2449.84 65
2449.95 63
2450.07 62
2450.18 60
2450.29 59
2450.41 58
2450.52 56
2450.64 54
2450.75 51
2450.86 48
2450.98 43
2451.09 37
2451.20 30
2451.32 23
2451.43 16
2451.55 9
2451.66 4
2451.77 1
2451.89 0
2452.00 0
2452.12 0
2452.23 0
2452.34 0
2452.46 0
2452.57 0
2452.69 0
2452.80 0
2452.91 5
2453.03 11
2453.14 15
2453.25 19
2453.37 21
2453.48 22
2453.60 22
2453.71 21
2453.82 21
2453.94 21
2454.05 20
2454.17 20
2454.28 21
2454.39 22
2454.51 24
2454.62 28
2454.74 35
2454.85 44
2454.96 55
2455.08 67
2455.19 78
2455.31 88
2455.42 96
2455.53 100
2455.65 101
2455.76 98
2455.88 93
2455.99 86
2456.10 78
2456.22 71
2456.33 65
2456.45 61
2456.56 61
2456.67 62
2456.79 64
2456.90 66
2457.02 68
2457.13 68
2457.24 68
2457.36 68
2457.47 71
2457.59 76
2457.70 84
2457.81 94
2457.93 105
2458.04 115
2458.16 123
2458.27 129
2458.38 132
2458.50 132
2458.61 132
2458.73 130
2458.84 129
2458.95 128
2459.07 128
2459.18 130
2459.30 134
2459.41 139
2459.52 146
2459.64 152
2459.75 157
2459.87 159
2459.98 156
2460.09 148
2460.21 135
2460.32 118
2460.44 100
2460.55 83
2460.67 67
2460.78 56
2460.89 48
2461.01 44
2461.12 42
2461.24 41
2461.35 40
2461.46 40
2461.58 39
2461.69 38
2461.81 35
2461.92 33
2462.03 29
2462.15 24
2462.26 17
2462.38 10
2462.49 2
2462.61 0
2462.72 0
2462.83 0
2462.95 0
2463.06 0
2463.18 0
2463.29 0
2463.40 0
2463.52 7
2463.63 20
2463.75 34
2463.86 49
2463.98 63
2464.09 75
2464.20 84
2464.32 89
2464.43 91
2464.55 90
2464.66 86
2464.77 81
2464.89 76
2465.00 72
2465.12 69
2465.23 68
2465.35 69
2465.46 72
2465.57 74
2465.69 77
2465.80 78
2465.92 79
2466.03 80
2466.15 81
2466.26 83
2466.37 85
2466.49 88
2466.60 91
2466.72 94
2466.83 96
2466.94 97
2467.06 99
2467.17 100
2467.29 102
2467.40 103
2467.52 106
2467.63 109
2467.74 111
2467.86 114
2467.97 115
2468.09 114
2468.20 112
2468.32 107
2468.43 99
2468.54 90
2468.66 82
2468.77 74
2468.89 71
2469.00 71
2469.12 76
2469.23 86
2469.34 100
2469.46 116
2469.57 132
2469.69 146
2469.80 158
2469.92 164
2470.03 166
2470.14 163
2470.26 155
2470.37 145
2470.49 132
2470.60 120
2470.72 107
2470.83 96
2470.94 87
2471.06 80
2471.17 75
2471.29 72
2471.40 71
2471.52 71
2471.63 72
2471.75 74
2471.86 76
2471.97 77
2472.09 79
2472.20 83
2472.32 88
2472.43 95
2472.55 103
2472.66 111
2472.77 117
2472.89 120
2473.00 118
2473.12 111
2473.23 100
2473.35 86
2473.46 73
2473.58 61
2473.69 52
2473.80 47
2473.92 47
2474.03 51
2474.15 58
2474.26 67
2474.38 76
2474.49 85
2474.60 92
2474.72 97
2474.83 100
2474.95 101
2475.06 101
2475.18 100
2475.29 101
2475.41 102
2475.52 105
2475.63 107
2475.75 110
2475.86 111
2475.98 111
2476.09 107
2476.21 102
2476.32 93
2476.44 82
2476.55 70
2476.66 58
2476.78 48
2476.89 43
2477.01 42
2477.12 46
2477.24 54
2477.35 64
2477.47 74
2477.58 82
2477.70 85
2477.81 85
2477.92 82
2478.04 78
2478.15 75
2478.27 74
2478.38 75
2478.50 77
2478.61 78
2478.73 77
2478.84 74
2478.95 70
2479.07 65
2479.18 61
2479.30 59
2479.41 60
2479.53 63
2479.64 68
2479.76 74
2479.87 79
2479.99 83
2480.10 86
2480.21 86
2480.33 85
2480.44 81
2480.56 75
2480.67 69
2480.79 63
2480.90 57
2481.02 52
2481.13 48
2481.25 45
2481.36 43
2481.47 41
2481.59 39
2481.70 36
2481.82 34
2481.93 31
2482.05 27
2482.16 23
2482.28 18
2482.39 14
2482.51 10
2482.62 7
2482.74 7
2482.85 8
2482.96 11
2483.08 15
2483.19 19
2483.31 22
2483.42 24
2483.54 23
2483.65 21
2483.77 18
2483.88 14
2484.00 10
2484.11 7
2484.23 5
2484.34 5
2484.45 6
2484.57 8
2484.68 11
2484.80 14
2484.91 16
2485.03 17
2485.14 17
2485.26 15
2485.37 11
2485.49 7
2485.60 1
2485.72 0
2485.83 0
2485.95 0
2486.06 0
2486.17 0
2486.29 0
2486.40 0
2486.52 1
2486.63 5
2486.75 9
2486.86 12
2486.98 15
2487.09 18
2487.21 21
2487.32 26
2487.44 32
2487.55 40
2487.67 51
2487.78 64
2487.90 79
2488.01 95
2488.12 109
2488.24 121
2488.35 129
2488.47 134
2488.58 137
2488.70 137
2488.81 136
2488.93 136
2489.04 137
2489.16 138
2489.27 140
2489.39 142
2489.50 144
2489.62 144
2489.73 143
2489.85 140
2489.96 136
2490.08 132
2490.19 129
2490.30 128
2490.42 129
2490.53 133
2490.65 138
2490.76 143
2490.88 148
2490.99 152
2491.11 155
2491.22 156
2491.34 156
2491.45 154
2491.57 151
2491.68 146
2491.80 140
2491.91 133
2492.03 128
2492.14 126
2492.26 129
2492.37 135
2492.49 144
2492.60 154
2492.72 164
2492.83 172
2492.95 177
2493.06 181
2493.18 183
2493.29 186
2493.40 191
2493.52 197
2493.63 204
2493.75 211
2493.86 216
2493.98 219
2494.09 220
2494.21 218
2494.32 214
2494.44 208
2494.55 201
2494.67 192
2494.78 182
2494.90 172
2495.01 162
2495.13 154
2495.24 150
2495.36 148
2495.47 151
2495.59 158
2495.70 168
2495.82 179
2495.93 192
2496.05 204
2496.16 215
2496.28 223
2496.39 229
2496.51 231
2496.62 229
2496.74 224
2496.85 216
2496.97 208
2497.08 200
2497.20 193
2497.31 190
2497.43 188
2497.54 189
2497.66 190
2497.77 189
2497.89 187
2498.00 181
2498.12 173
2498.23 162
2498.35 151
2498.46 141
2498.58 133
2498.69 129
2498.81 128
2498.92 130
2499.04 133
2499.15 138
2499.27 142
2499.38 146
2499.50 147
2499.61 147
2499.73 146
2499.84 144
2499.96 142
2500.07 140
2500.19 139
2500.30 141
2500.42 144
2500.53 148
2500.65 154
2500.76 160
2500.88 166
2500.99 169
2501.11 170
2501.22 168
2501.34 163
2501.45 157
2501.57 151
2501.68 147
2501.80 144
2501.91 143
2502.03 145
2502.14 148
2502.26 150
2502.37 153
2502.49 154
2502.60 154
2502.72 155
2502.83 156
2502.95 157
2503.06 160
2503.18 163
2503.29 166
2503.41 167
2503.52 168
2503.64 167
2503.75 165
2503.87 163
2503.98 161
2504.10 158
2504.21 156
2504.33 154
2504.44 152
2504.56 151
2504.67 150
2504.79 152
2504.90 157
2505.02 164
2505.13 172
2505.25 181
2505.36 189
2505.48 195
2505.59 198
2505.71 199
2505.82 198
2505.94 196
2506.05 195
2506.17 194
2506.28 193
2506.40 192
2506.52 189
2506.63 185
2506.75 178
2506.86 170
2506.98 162
2507.09 155
2507.21 151
2507.32 151
2507.44 155
2507.55 162
2507.67 170
2507.78 179
2507.90 187
2508.01 195
2508.13 201
2508.24 208
2508.36 214
2508.47 220
2508.59 225
2508.70 229
2508.82 230
2508.93 228
2509.05 223
2509.16 214
2509.28 202
2509.39 187
2509.51 171
2509.63 155
2509.74 140
2509.86 128
2509.97 117
2510.09 109
2510.20 102
2510.32 96
2510.43 91
2510.55 87
2510.66 85
2510.78 85
2510.89 88
2511.01 94
2511.12 100
2511.24 107
2511.35 113
2511.47 117
2511.58 120
2511.70 120
2511.81 119
2511.93 117
2512.05 116
2512.16 116
2512.28 118
2512.39 121
2512.51 124
2512.62 127
2512.74 130
2512.85 130
2512.97 129
2513.08 124
2513.20 118
2513.31 109
2513.43 98
2513.54 87
2513.66 75
2513.77 64
2513.89 52
2514.01 41
2514.12 31
2514.24 21
2514.35 14
2514.47 8
2514.58 5
2514.70 4
2514.81 6
2514.93 8
2515.04 9
2515.16 7
2515.27 3
2515.39 0
2515.50 0
2515.62 0
2515.74 0
2515.85 0
2515.97 0
2516.08 11
2516.20 27
2516.31 44
2516.43 60
2516.54 72
2516.66 82
2516.77 90
2516.89 95
2517.00 100
2517.12 104
2517.24 107
2517.35 110
2517.47 112
2517.58 114
2517.70 115
2517.81 117
2517.93 118
2518.04 119
2518.16 119
2518.27 118
2518.39 115
2518.51 110
2518.62 103
2518.74 94
2518.85 86
2518.97 79
2519.08 72
2519.20 66
2519.31 61
2519.43 56
2519.54 51
2519.66 45
2519.77 41
2519.89 38
2520.01 40
2520.12 45
2520.24 54
2520.35 66
2520.47 81
2520.58 96
2520.70 112
2520.81 129
2520.93 145
2521.05 162
2521.16 178
2521.28 192
2521.39 203
2521.51 209
2521.62 209
2521.74 204
2521.85 193
2521.97 178
2522.08 161
2522.20 145
2522.32 130
2522.43 117
2522.55 107
2522.66 100
2522.78 96
2522.89 93
2523.01 92
2523.12 91
2523.24 90
2523.36 88
2523.47 85
2523.59 81
2523.70 76
2523.82 73
2523.93 70
2524.05 70
2524.16 72
2524.28 76
2524.40 80
2524.51 83
2524.63 83
2524.74 80
2524.86 73
2524.97 63
2525.09 52
2525.20 41
2525.32 33
2525.44 28
2525.55 28
2525.67 32
2525.78 38
2525.90 47
2526.01 55
2526.13 61
2526.24 65
2526.36 65
2526.48 63
2526.59 57
2526.71 50
2526.82 41
2526.94 33
2527.05 25
2527.17 19
2527.28 13
2527.40 7
2527.52 3
2527.63 0
2527.75 0
2527.86 0
2527.98 0
2528.09 0
2528.21 0
2528.33 0
2528.44 0
2528.56 2
2528.67 6
2528.79 9
2528.90 11
2529.02 11
2529.14 10
2529.25 7
2529.37 3
2529.48 0
2529.60 0
2529.71 0
2529.83 0
2529.95 0
2530.06 0
2530.18 0
2530.29 6
2530.41 15
2530.52 27
2530.64 40
2530.75 52
2530.87 64
2530.99 73
2531.10 81
2531.22 87
2531.33 91
2531.45 93
2531.56 93
2531.68 91
2531.80 89
2531.91 86
2532.03 82
2532.14 78
2532.26 74
2532.38 70
2532.49 64
2532.61 56
2532.72 46
2532.84 35
2532.95 24
2533.07 13
2533.19 5
2533.30 0
2533.42 0
2533.53 0
2533.65 1
2533.76 4
2533.88 7
2534.00 11
2534.11 15
2534.23 19
2534.34 25
2534.46 33
2534.57 42
2534.69 51
2534.81 61
2534.92 69
2535.04 76
2535.15 81
2535.27 83
2535.39 82
2535.50 79
2535.62 74
2535.73 69
2535.85 65
2535.96 61
2536.08 60
2536.20 61
2536.31 64
2536.43 69
2536.54 74
2536.66 80
2536.78 86
2536.89 93
2537.01 100
2537.12 105
2537.24 110
2537.35 113
2537.47 114
2537.59 114
2537.70 114
2537.82 117
2537.93 123
2538.05 133
2538.17 148
2538.28 164
2538.40 181
2538.51 195
2538.63 205
2538.74 211
2538.86 214
2538.98 217
2539.09 223
2539.21 233
2539.32 250
2539.44 272
2539.56 298
2539.67 323
2539.79 346
2539.90 364
2540.02 376
2540.14 380
2540.25 379
2540.37 374
2540.48 366
2540.60 355
2540.72 344
2540.83 332
2540.95 321
2541.06 311
2541.18 303
2541.30 298
2541.41 296
2541.53 298
2541.64 303
2541.76 310
2541.87 317
2541.99 322
2542.11 325
2542.22 323
2542.34 317
2542.45 309
2542.57 300
2542.69 292
2542.80 287
2542.92 285
2543.03 285
2543.15 286
2543.27 287
2543.38 286
2543.50 281
2543.61 273
2543.73 263
2543.85 251
2543.96 238
2544.08 226
2544.19 215
2544.31 204
2544.43 195
2544.54 186
2544.66 179
2544.77 173
2544.89 168
2545.01 166
2545.12 165
2545.24 167
2545.35 170
2545.47 174
2545.59 178
2545.70 180
2545.82 180
2545.93 177
2546.05 171
2546.17 162
2546.28 150
2546.40 135
2546.52 119
2546.63 104
2546.75 89
2546.86 78
2546.98 70
2547.10 66
2547.21 66
2547.33 67
2547.44 69
2547.56 70
2547.68 69
2547.79 65
2547.91 59
2548.02 51
2548.14 43
2548.26 34
2548.37 27
2548.49 22
2548.60 21
2548.72 22
2548.84 25
2548.95 29
2549.07 32
2549.19 34
2549.30 34
2549.42 33
2549.53 31
2549.65 29
2549.77 28
2549.88 28
2550.00 27
2550.11 26
2550.23 25
2550.35 22
2550.46 18
2550.58 14
2550.70 9
2550.81 6
2550.93 4
2551.04 4
2551.16 4
2551.28 7
2551.39 9
2551.51 12
2551.62 14
2551.74 16
2551.86 18
2551.97 20
2552.09 23
2552.21 27
2552.32 32
2552.44 38
2552.55 45
2552.67 53
2552.79 60
2552.90 67
2553.02 74
2553.14 79
2553.25 84
2553.37 87
2553.48 91
2553.60 95
2553.72 99
2553.83 105
2553.95 112
2554.06 119
2554.18 125
2554.30 130
2554.41 135
2554.53 138
2554.65 142
2554.76 148
2554.88 156
2554.99 167
2555.11 178
2555.23 189
2555.34 198
2555.46 204
2555.58 205
2555.69 204
2555.81 200
2555.93 197
2556.04 194
2556.16 193
2556.27 194
2556.39 195
2556.51 197
2556.62 199
2556.74 199
2556.86 200
2556.97 201
2557.09 203
2557.20 207
2557.32 213
2557.44 220
2557.55 228
2557.67 235
2557.79 241
2557.90 247
2558.02 251
2558.13 256
2558.25 259
2558.37 261
2558.48 260
2558.60 255
2558.72 246
2558.83 231
2558.95 213
2559.07 192
2559.18 173
2559.30 157
2559.41 146
2559.53 141
2559.65 140
2559.76 141
2559.88 142
2560.00 140
2560.11 135
2560.23 126
2560.35 113
2560.46 99
2560.58 85
2560.69 73
2560.81 63
2560.93 57
2561.04 55
2561.16 55
2561.28 58
2561.39 62
2561.51 67
2561.63 71
2561.74 74
2561.86 75
2561.98 75
2562.09 73
2562.21 72
2562.32 72
2562.44 74
2562.56 77
2562.67 81
2562.79 83
2562.91 84
2563.02 82
2563.14 79
2563.26 75
2563.37 73
2563.49 74
2563.61 81
2563.72 93
2563.84 109
2563.95 127
2564.07 144
2564.19 158
2564.30 166
2564.42 167
2564.54 164
2564.65 157
2564.77 150
2564.89 145
2565.00 145
2565.12 150
2565.24 161
2565.35 176
2565.47 193
2565.59 209
2565.70 222
2565.82 232
2565.93 237
2566.05 238
2566.17 237
2566.28 235
2566.40 233
2566.52 231
2566.63 230
2566.75 228
2566.87 225
2566.98 220
2567.10 214
2567.22 206
2567.33 198
2567.45 189
2567.57 182
2567.68 176
2567.80 171
2567.92 167
2568.03 164
2568.15 161
2568.27 160
2568.38 159
2568.50 157
2568.61 156
2568.73 154
2568.85 151
2568.96 147
2569.08 143
2569.20 138
2569.31 133
2569.43 129
2569.55 125
2569.66 122
2569.78 120
2569.90 117
2570.01 114
2570.13 113
2570.25 112
2570.36 112
2570.48 114
2570.60 117
2570.71 118
2570.83 118
2570.95 116
2571.06 112
2571.18 106
2571.30 99
2571.41 93
2571.53 89
2571.65 87
2571.76 86
2571.88 86
2572.00 85
2572.11 83
2572.23 79
2572.35 73
2572.46 66
2572.58 57
2572.70 49
2572.81 41
2572.93 35
2573.05 29
2573.16 24
2573.28 19
2573.40 14
2573.51 9
2573.63 4
2573.75 0
2573.86 0
2573.98 0
2574.10 0
2574.21 0
2574.33 0
2574.45 0
2574.56 0
2574.68 0
2574.80 1
2574.91 4
2575.03 8
2575.15 14
2575.26 23
2575.38 33
2575.50 44
2575.61 55
2575.73 64
2575.85 70
2575.96 71
2576.08 67
2576.20 59
2576.31 49
2576.43 39
2576.55 32
2576.66 30
2576.78 33
2576.90 41
2577.01 53
2577.13 69
2577.25 86
2577.36 101
2577.48 114
2577.60 122
2577.72 127
2577.83 128
2577.95 126
2578.07 124
2578.18 122
2578.30 123
2578.42 127
2578.53 133
2578.65 139
2578.77 145
2578.88 149
2579.00 149
2579.12 145
2579.23 137
2579.35 126
2579.47 114
2579.58 101
2579.70 89
2579.82 79
2579.93 73
2580.05 71
2580.17 73
2580.28 77
2580.40 82
2580.52 87
2580.64 91
2580.75 94
2580.87 94
2580.99 93
2581.10 91
2581.22 90
2581.34 90
2581.45 91
2581.57 93
2581.69 95
2581.80 97
2581.92 97
2582.04 97
2582.15 95
2582.27 93
2582.39 90
2582.50 88
2582.62 85
2582.74 81
2582.86 77
2582.97 72
2583.09 68
2583.21 63
2583.32 59
2583.44 56
2583.56 56
2583.67 58
2583.79 63
2583.91 71
2584.02 81
2584.14 93
2584.26 106
2584.38 116
2584.49 124
2584.61 126
2584.73 123
2584.84 114
2584.96 99
2585.08 81
2585.19 61
2585.31 42
2585.43 25
2585.54 11
2585.66 1
2585.78 0
2585.90 0
2586.01 0
2586.13 0
2586.25 0
2586.36 0
2586.48 0
2586.60 0
2586.71 0
2586.83 5
2586.95 12
2587.07 20
2587.18 29
2587.30 38
2587.42 47
2587.53 57
2587.65 66
2587.77 74
2587.88 80
2588.00 83
2588.12 82
2588.24 78
2588.35 72
2588.47 64
2588.59 57
2588.70 53
2588.82 50
2588.94 49
2589.05 49
2589.17 47
2589.29 44
2589.41 38
2589.52 30
2589.64 21
2589.76 13
2589.87 8
2589.99 5
2590.11 5
2590.22 7
2590.34 10
2590.46 13
2590.58 16
2590.69 19
2590.81 21
2590.93 25
2591.04 29
2591.16 34
2591.28 40
2591.40 45
2591.51 51
2591.63 57
2591.75 62
2591.86 68
2591.98 74
2592.10 82
2592.21 89
2592.33 95
2592.45 99
2592.57 100
2592.68 98
2592.80 93
2592.92 88
2593.03 84
2593.15 82
2593.27 84
2593.39 89
2593.50 96
2593.62 104
2593.74 112
2593.85 117
2593.97 118
2594.09 115
2594.21 110
2594.32 101
2594.44 92
2594.56 84
2594.67 78
2594.79 75
2594.91 76
2595.03 79
2595.14 83
2595.26 89
2595.38 94
2595.49 98
2595.61 101
2595.73 102
2595.85 102
2595.96 101
2596.08 98
2596.20 95
2596.31 92
2596.43 89
2596.55 86
2596.67 84
2596.78 82
2596.90 80
2597.02 77
2597.14 73
2597.25 67
2597.37 59
2597.49 49
2597.60 39
2597.72 30
2597.84 21
2597.96 13
2598.07 6
2598.19 2
2598.31 0
2598.42 0
2598.54 0
2598.66 2
2598.78 7
2598.89 13
2599.01 20
2599.13 30
2599.25 40
2599.36 51
2599.48 61
2599.60 70
2599.71 76
2599.83 80
2599.95 81
2600.07 80
2600.18 80
2600.30 81
2600.42 84
2600.54 90
2600.65 99
2600.77 110
2600.89 122
2601.00 134
2601.12 146
2601.24 156
2601.36 163
2601.47 166
2601.59 166
2601.71 163
2601.83 157
2601.94 151
2602.06 144
2602.18 138
2602.29 131
2602.41 125
2602.53 119
2602.65 112
2602.76 105
2602.88 99
2603.00 95
2603.12 91
2603.23 89
2603.35 89
2603.47 89
2603.59 90
2603.70 92
2603.82 93
2603.94 94
2604.06 96
2604.17 98
2604.29 100
2604.41 104
2604.52 108
2604.64 114
2604.76 119
2604.88 124
2604.99 127
2605.11 126
2605.23 124
2605.35 119
2605.46 113
2605.58 107
2605.70 102
2605.82 98
2605.93 97
2606.05 98
2606.17 99
2606.29 101
2606.40 103
2606.52 106
2606.64 110
2606.76 115
2606.87 120
2606.99 126
2607.11 132
2607.22 137
2607.34 141
2607.46 143
2607.58 143
2607.69 140
2607.81 135
2607.93 128
2608.05 119
2608.16 111
2608.28 103
2608.40 96
2608.52 92
2608.63 90
2608.75 90
2608.87 90
2608.99 91
2609.10 91
2609.22 90
2609.34 89
2609.46 88
2609.57 86
2609.69 83
2609.81 81
2609.93 80
2610.04 79
2610.16 81
2610.28 85
2610.40 91
2610.51 98
2610.63 106
2610.75 114
2610.87 121
2610.98 127
2611.10 131
2611.22 134
2611.34 135
2611.45 134
2611.57 130
2611.69 122
2611.81 113
2611.92 102
2612.04 91
2612.16 83
2612.28 78
2612.39 76
2612.51 79
2612.63 85
2612.75 93
2612.86 103
2612.98 115
2613.10 126
2613.22 137
2613.34 146
2613.45 151
2613.57 151
2613.69 146
2613.81 136
2613.92 123
2614.04 109
2614.16 96
2614.28 85
2614.39 77
2614.51 73
2614.63 71
2614.75 73
2614.86 77
2614.98 83
2615.10 90
2615.22 97
2615.33 104
2615.45 109
2615.57 112
2615.69 113
2615.80 112
2615.92 109
2616.04 105
2616.16 99
2616.28 92
2616.39 84
2616.51 75
2616.63 65
2616.75 55
2616.86 47
2616.98 40
2617.10 37
2617.22 38
2617.33 42
2617.45 49
2617.57 57
2617.69 64
2617.80 71
2617.92 75
2618.04 77
2618.16 77
2618.28 76
2618.39 73
2618.51 71
2618.63 69
2618.75 68
2618.86 67
2618.98 68
2619.10 69
2619.22 72
2619.33 76
2619.45 82
2619.57 88
2619.69 94
2619.81 101
2619.92 106
2620.04 110
2620.16 111
2620.28 112
2620.39 112
2620.51 114
2620.63 117
2620.75 124
2620.87 133
2620.98 146
2621.10 159
2621.22 173
2621.34 185
2621.45 194
2621.57 199
2621.69 201
2621.81 201
2621.92 198
2622.04 194
2622.16 191
2622.28 187
2622.40 184
2622.51 180
2622.63 177
2622.75 172
2622.87 166
2622.98 158
2623.10 148
2623.22 138
2623.34 128
2623.46 119
2623.57 112
2623.69 107
2623.81 106
2623.93 105
2624.04 106
2624.16 107
2624.28 108
2624.40 109
2624.52 108
2624.63 107
2624.75 104
2624.87 102
2624.99 99
2625.11 96
2625.22 93
2625.34 89
2625.46 84
2625.58 78
2625.69 71
2625.81 62
2625.93 52
2626.05 41
2626.17 31
2626.28 21
2626.40 13
2626.52 6
2626.64 3
2626.76 1
2626.87 2
2626.99 4
2627.11 6
2627.23 8
2627.34 8
2627.46 7
2627.58 4
2627.70 0
2627.82 0
2627.93 0
2628.05 0
2628.17 0
2628.29 0
2628.41 0
2628.52 1
2628.64 6
2628.76 11
2628.88 17
2629.00 23
2629.11 29
2629.23 34
2629.35 38
2629.47 42
2629.59 44
2629.70 46
2629.82 48
2629.94 51
2630.06 54
2630.17 58
2630.29 62
2630.41 67
2630.53 70
2630.65 73
2630.76 75
2630.88 77
2631.00 80
2631.12 82
2631.24 86
2631.35 91
2631.47 95
2631.59 99
2631.71 103
2631.83 106
2631.94 108
2632.06 109
2632.18 109
2632.30 108
2632.42 107
2632.53 105
2632.65 103
2632.77 102
2632.89 103
2633.01 107
2633.12 114
2633.24 123
2633.36 133
2633.48 143
2633.60 151
2633.71 155
2633.83 157
2633.95 156
2634.07 153
2634.19 149
2634.30 144
2634.42 138
2634.54 132
2634.66 125
2634.78 118
2634.89 111
2635.01 105
2635.13 101
2635.25 100
2635.37 100
2635.49 102
2635.60 104
2635.72 105
2635.84 103
2635.96 98
2636.08 92
2636.19 85
2636.31 80
2636.43 76
2636.55 76
2636.67 77
2636.78 80
2636.90 83
2637.02 87
2637.14 92
2637.26 98
2637.37 107
2637.49 119
2637.61 133
2637.73 149
2637.85 164
2637.97 177
2638.08 187
2638.20 193
2638.32 197
2638.44 200
2638.56 203
2638.67 208
2638.79 215
2638.91 225
2639.03 237
2639.15 250
2639.26 263
2639.38 275
2639.50 285
2639.62 291
2639.74 294
2639.86 294
2639.97 292
2640.09 288
2640.21 285
2640.33 284
2640.45 285
2640.56 289
2640.68 296
2640.80 304
2640.92 313
2641.04 322
2641.16 329
2641.27 335
2641.39 338
2641.51 339
2641.63 337
2641.75 333
2641.86 328
2641.98 321
2642.10 313
2642.22 305
2642.34 295
2642.46 285
2642.57 275
2642.69 266
2642.81 258
2642.93 253
2643.05 251
2643.17 252
2643.28 255
2643.40 258
2643.52 260
2643.64 258
2643.76 252
2643.87 242
2643.99 229
2644.11 215
2644.23 201
2644.35 186
2644.47 173
2644.58 159
2644.70 146
2644.82 134
2644.94 123
2645.06 114
2645.18 107
2645.29 104
2645.41 105
2645.53 110
2645.65 118
2645.77 129
2645.89 140
2646.00 151
2646.12 161
2646.24 168
2646.36 173
2646.48 176
2646.60 178
2646.71 179
2646.83 180
2646.95 180
2647.07 180
2647.19 180
2647.31 181
2647.42 184
2647.54 189
2647.66 195
2647.78 203
2647.90 212
2648.02 220
2648.13 226
2648.25 228
2648.37 226
2648.49 221
2648.61 212
2648.73 202
2648.84 190
2648.96 180
2649.08 172
2649.20 166
2649.32 164
2649.44 164
2649.55 166
2649.67 168
2649.79 169
2649.91 170
2650.03 170
2650.15 170
2650.26 171
2650.38 172
2650.50 175
2650.62 178
2650.74 181
2650.86 183
2650.97 183
2651.09 182
2651.21 179
2651.33 176
2651.45 173
2651.57 171
2651.69 169
2651.80 167
2651.92 164
2652.04 160
2652.16 154
2652.28 145
2652.40 135
2652.51 125
2652.63 115
2652.75 108
2652.87 104
2652.99 103
2653.11 104
2653.22 107
2653.34 108
2653.46 107
2653.58 103
2653.70 97
2653.82 90
2653.94 82
2654.05 76
2654.17 73
2654.29 72
2654.41 74
2654.53 77
2654.65 79
2654.77 81
2654.88 80
2655.00 77
2655.12 71
2655.24 63
2655.36 55
2655.48 48
2655.59 42
2655.71 39
2655.83 38
2655.95 38
2656.07 38
2656.19 38
2656.31 36
2656.42 33
2656.54 30
2656.66 27
2656.78 25
2656.90 26
2657.02 29
2657.14 34
2657.25 39
2657.37 45
2657.49 50
2657.61 54
2657.73 55
2657.85 54
2657.97 50
2658.08 45
2658.20 40
2658.32 33
2658.44 27
2658.56 22
2658.68 18
2658.80 13
2658.91 9
2659.03 4
2659.15 0
2659.27 0
2659.39 0
2659.51 0
2659.63 0
2659.74 0
2659.86 0
2659.98 0
2660.10 5
2660.22 18
2660.34 34
2660.46 52
2660.57 72
2660.69 94
2660.81 116
2660.93 137
2661.05 155
2661.17 168
2661.29 176
2661.41 178
2661.52 175
2661.64 168
2661.76 159
2661.88 149
2662.00 141
2662.12 135
2662.24 132
2662.35 132
2662.47 134
2662.59 136
2662.71 138
2662.83 138
2662.95 135
2663.07 130
2663.19 123
2663.30 114
2663.42 106
2663.54 98
2663.66 92
2663.78 88
2663.90 86
2664.02 84
2664.13 83
2664.25 82
2664.37 82
2664.49 84
2664.61 87
2664.73 92
2664.85 99
2664.97 105
2665.08 110
2665.20 112
2665.32 112
2665.44 109
2665.56 105
2665.68 101
2665.80 98
2665.92 96
2666.03 94
2666.15 93
2666.27 91
2666.39 88
2666.51 85
2666.63 83
2666.75 83
2666.87 86
2666.98 93
2667.10 103
2667.22 115
2667.34 127
2667.46 139
2667.58 149
2667.70 156
2667.82 159
2667.93 160
2668.05 158
2668.17 156
2668.29 153
2668.41 153
2668.53 155
2668.65 161
2668.77 170
2668.88 181
2669.00 193
2669.12 204
2669.24 214
2669.36 220
2669.48 223
2669.60 223
2669.72 222
2669.84 220
2669.95 219
2670.07 219
2670.19 220
2670.31 222
2670.43 224
2670.55 224
2670.67 222
2670.79 218
2670.91 213
2671.02 208
2671.14 205
2671.26 205
2671.38 211
2671.50 221
2671.62 234
2671.74 249
2671.86 265
2671.97 279
2672.09 291
2672.21 301
2672.33 310
2672.45 316
2672.57 321
2672.69 324
2672.81 324
2672.93 320
2673.04 314
2673.16 306
2673.28 296
2673.40 287
2673.52 279
2673.64 272
2673.76 267
2673.88 262
2674.00 257
2674.12 252
2674.23 246
2674.35 240
2674.47 233
2674.59 227
2674.71 221
2674.83 216
2674.95 214
2675.07 213
2675.19 214
2675.30 217
2675.42 222
2675.54 227
2675.66 234
2675.78 240
2675.90 245
2676.02 248
2676.14 249
2676.26 247
2676.38 243
2676.49 237
2676.61 230
2676.73 222
2676.85 214
2676.97 206
2677.09 199
2677.21 194
2677.33 190
2677.45 186
2677.57 184
2677.68 182
2677.80 182
2677.92 183
2678.04 186
2678.16 190
2678.28 194
2678.40 199
2678.52 203
2678.64 206
2678.76 206
2678.87 204
2678.99 200
2679.11 194
2679.23 186
2679.35 178
2679.47 170
2679.59 162
2679.71 153
2679.83 144
2679.95 134
2680.06 125
2680.18 115
2680.30 106
2680.42 98
2680.54 92
2680.66 88
2680.78 86
2680.90 86
2681.02 89
2681.14 95
2681.26 103
2681.37 113
2681.49 124
2681.61 136
2681.73 147
2681.85 157
2681.97 165
2682.09 172
2682.21 178
2682.33 184
2682.45 191
2682.57 197
2682.68 204
2682.80 210
2682.92 214
2683.04 216
2683.16 214
2683.28 208
2683.40 199
2683.52 189
2683.64 177
2683.76 165
2683.88 153
2684.00 142
2684.11 131
2684.23 122
2684.35 113
2684.47 105
2684.59 99
2684.71 93
2684.83 88
2684.95 85
2685.07 84
2685.19 84
2685.31 86
2685.43 88
2685.54 90
2685.66 90
2685.78 89
2685.90 86
2686.02 81
2686.14 75
2686.26 69
2686.38 65
2686.50 62
2686.62 61
2686.74 62
2686.86 63
2686.97 64
2687.09 63
2687.21 59
2687.33 53
2687.45 45
2687.57 36
2687.69 27
2687.81 19
2687.93 13
2688.05 10
2688.17 9
2688.29 8
2688.41 8
2688.52 7
2688.64 5
2688.76 1
2688.88 0
2689.00 0
2689.12 0
2689.24 0
2689.36 0
2689.48 0
2689.60 0
2689.72 6
2689.84 15
2689.96 23
2690.08 30
2690.19 37
2690.31 42
2690.43 47
2690.55 52
2690.67 59
2690.79 67
2690.91 76
2691.03 85
2691.15 92
2691.27 97
2691.39 99
2691.51 98
2691.63 96
2691.75 92
2691.86 87
2691.98 83
2692.10 81
2692.22 79
2692.34 78
2692.46 79
2692.58 81
2692.70 84
2692.82 88
2692.94 92
2693.06 97
2693.18 100
2693.30 102
2693.42 101
2693.54 97
2693.65 91
2693.77 83
2693.89 74
2694.01 63
2694.13 53
2694.25 44
2694.37 37
2694.49 31
2694.61 29
2694.73 29
2694.85 31
2694.97 35
2695.09 40
2695.21 45
2695.33 50
2695.45 54
2695.56 57
2695.68 61
2695.80 65
2695.92 70
2696.04 75
2696.16 80
2696.28 83
2696.40 85
2696.52 85
2696.64 83
2696.76 80
2696.88 77
2697.00 75
2697.12 74
2697.24 75
2697.36 76
2697.48 77
2697.59 79
2697.71 81
2697.83 85
2697.95 91
2698.07 99
2698.19 110
2698.31 123
2698.43 139
2698.55 155
2698.67 170
2698.79 184
2698.91 196
2699.03 206
2699.15 212
2699.27 217
2699.39 221
2699.51 222
2699.63 222
2699.75 219
2699.86 214
2699.98 206
2700.10 195
2700.22 181
2700.34 168
2700.46 154
2700.58 143
2700.70 134
2700.82 128
2700.94 123
2701.06 119
2701.18 115
2701.30 112
2701.42 109
2701.54 107
2701.66 108
2701.78 112
2701.90 117
2702.02 124
2702.14 131
2702.26 137
2702.37 141
2702.49 144
2702.61 145
2702.73 147
2702.85 148
2702.97 150
2703.09 152
2703.21 152
2703.33 151
2703.45 149
2703.57 145
2703.69 142
2703.81 141
2703.93 142
2704.05 147
2704.17 155
2704.29 166
2704.41 178
2704.53 190
2704.65 201
2704.77 211
2704.89 219
2705.01 225
2705.13 229
2705.24 230
2705.36 229
2705.48 225
2705.60 219
2705.72 211
2705.84 201
2705.96 191
2706.08 180
2706.20 171
2706.32 162
2706.44 153
2706.56 144
2706.68 135
2706.80 125
2706.92 117
2707.04 109
2707.16 104
2707.28 103
2707.40 105
2707.52 110
2707.64 117
2707.76 126
2707.88 133
2708.00 138
2708.12 139
2708.24 137
2708.36 131
2708.48 122
2708.60 112
2708.71 103
2708.83 94
2708.95 87
2709.07 82
2709.19 79
2709.31 76
2709.43 74
2709.55 73
2709.67 72
2709.79 72
2709.91 74
2710.03 77
2710.15 82
2710.27 87
2710.39 93
2710.51 97
2710.63 100
2710.75 101
2710.87 99
2710.99 95
2711.11 89
2711.23 82
2711.35 74
2711.47 64
2711.59 53
2711.71 42
2711.83 31
2711.95 22
2712.07 16
2712.19 13
2712.31 14
2712.43 18
2712.55 24
2712.67 29
2712.79 34
2712.91 35
2713.03 33
2713.15 29
2713.26 24
2713.38 18
2713.50 14
2713.62 12
2713.74 13
2713.86 18
2713.98 24
2714.10 31
2714.22 38
2714.34 44
2714.46 48
2714.58 51
2714.70 54
2714.82 58
2714.94 65
2715.06 74
2715.18 86
2715.30 99
2715.42 110
2715.54 117
2715.66 119
2715.78 114
2715.90 104
2716.02 90
2716.14 75
2716.26 59
2716.38 45
2716.50 33
2716.62 22
2716.74 14
2716.86 7
2716.98 3
2717.10 0
2717.22 0
2717.34 2
2717.46 4
2717.58 7
2717.70 9
2717.82 9
2717.94 7
2718.06 3
2718.18 0
2718.30 0
2718.42 0
2718.54 0
2718.66 0
2718.78 0
2718.90 1
2719.02 7
2719.14 14
2719.26 21
2719.38 29
2719.50 37
2719.62 46
2719.74 56
2719.86 65
2719.98 73
2720.10 78
2720.22 80
2720.34 79
2720.46 75
2720.58 70
2720.70 65
2720.82 60
2720.94 58
2721.06 57
2721.18 60
2721.30 65
2721.42 73
2721.54 83
2721.66 94
2721.78 105
2721.90 117
2722.02 128
2722.14 138
2722.26 147
2722.38 153
2722.50 158
2722.62 161
2722.74 162
2722.86 161
2722.98 159
2723.10 157
2723.22 157
2723.34 161
2723.46 169
2723.58 182
2723.70 198
2723.82 215
2723.94 230
2724.06 239
2724.18 243
2724.30 239
2724.42 228
2724.54 214
2724.66 198
2724.78 184
2724.90 172
2725.02 163
2725.14 157
2725.26 152
2725.38 148
2725.50 145
2725.62 143
2725.74 143
2725.86 145
2725.98 149
2726.10 156
2726.22 163
2726.34 169
2726.46 173
2726.58 174
2726.70 171
2726.82 164
2726.94 156
2727.06 147
2727.18 140
2727.30 135
2727.42 135
2727.54 139
2727.66 145
2727.78 152
2727.90 158
2728.02 160
2728.14 158
2728.26 151
2728.38 139
2728.50 125
2728.62 110
2728.74 97
2728.86 88
2728.98 83
2729.10 82
2729.22 84
2729.34 88
2729.46 92
2729.58 96
2729.70 98
2729.82 99
2729.94 99
2730.06 101
2730.18 104
2730.30 110
2730.42 118
2730.54 130
2730.66 144
2730.78 160
2730.90 175
2731.02 190
2731.14 203
2731.26 213
2731.38 222
2731.50 227
2731.62 231
2731.74 233
2731.86 234
2731.98 235
2732.10 235
2732.22 235
2732.35 235
2732.47 234
2732.59 234
2732.71 234
2732.83 235
2732.95 237
2733.07 241
2733.19 247
2733.31 255
2733.43 264
2733.55 273
2733.67 280
2733.79 286
2733.91 288
2734.03 287
2734.15 283
2734.27 276
2734.39 268
2734.51 260
2734.63 251
2734.75 242
2734.87 234
2734.99 226
2735.11 220
2735.23 214
2735.35 209
2735.47 205
2735.59 203
2735.71 202
2735.83 203
2735.95 206
2736.07 211
2736.19 219
2736.31 231
2736.43 245
2736.55 260
2736.67 274
2736.79 285
2736.91 291
2737.04 289
2737.16 280
2737.28 263
2737.40 240
2737.52 213
2737.64 186
2737.76 160
2737.88 137
2738.00 118
2738.12 105
2738.24 96
2738.36 92
2738.48 90
2738.60 91
2738.72 93
2738.84 94
2738.96 93
2739.08 89
2739.20 81
2739.32 71
2739.44 59
2739.56 45
2739.68 32
2739.80 20
2739.92 10
2740.04 1
2740.16 0
2740.28 0
2740.41 0
2740.53 0
2740.65 0
2740.77 0
2740.89 0
2741.01 0
2741.13 0
2741.25 9
2741.37 20
2741.49 32
2741.61 43
2741.73 53
2741.85 61
2741.97 67
2742.09 71
2742.21 73
2742.33 74
2742.45 74
2742.57 72
2742.69 69
2742.81 65
2742.93 60
2743.05 53
2743.17 46
2743.30 38
2743.42 31
2743.54 24
2743.66 17
2743.78 12
2743.90 8
2744.02 5
2744.14 2
2744.26 1
2744.38 2
2744.50 5
2744.62 9
2744.74 16
2744.86 25
2744.98 35
2745.10 46
2745.22 56
2745.34 66
2745.46 75
2745.58 83
2745.70 91
2745.83 98
2745.95 106
2746.07 113
2746.19 119
2746.31 126
2746.43 131
2746.55 135
2746.67 138
2746.79 141
2746.91 145
2747.03 150
2747.15 157
2747.27 166
2747.39 177
2747.51 189
2747.63 201
2747.75 212
2747.87 222
2747.99 229
2748.12 233
2748.24 234
2748.36 230
2748.48 222
2748.60 208
2748.72 190
2748.84 169
2748.96 147
2749.08 127
2749.20 110
2749.32 99
2749.44 94
2749.56 94
2749.68 99
2749.80 107
2749.92 115
2750.04 122
2750.17 128
2750.29 131
2750.41 132
2750.53 130
2750.65 128
2750.77 124
2750.89 120
2751.01 116
2751.13 113
2751.25 110
2751.37 108
2751.49 107
2751.61 107
2751.73 107
2751.85 109
2751.97 112
2752.09 116
2752.22 121
2752.34 127
2752.46 132
2752.58 135
2752.70 137
2752.82 136
2752.94 133
2753.06 130
2753.18 126
2753.30 123
2753.42 121
2753.54 120
2753.66 119
2753.78 119
2753.90 119
2754.03 118
2754.15 117
2754.27 117
2754.39 118
2754.51 121
2754.63 125
2754.75 131
2754.87 136
2754.99 139
2755.11 139
2755.23 135
2755.35 128
2755.47 117
2755.59 106
2755.72 93
2755.84 83
2755.96 74
2756.08 67
2756.20 62
2756.32 59
2756.44 58
2756.56 56
2756.68 55
2756.80 54
2756.92 52
2757.04 50
2757.16 47
2757.29 44
2757.41 41
2757.53 37
2757.65 35
2757.77 34
2757.89 35
2758.01 40
2758.13 49
2758.25 60
2758.37 75
2758.49 90
2758.61 104
2758.73 115
2758.86 123
2758.98 126
2759.10 126
2759.22 124
2759.34 121
2759.46 118
2759.58 116
2759.70 116
2759.82 117
2759.94 118
2760.06 118
2760.18 117
2760.30 113
2760.43 107
2760.55 101
2760.67 96
2760.79 93
2760.91 95
2761.03 100
2761.15 110
2761.27 123
2761.39 138
2761.51 153
2761.63 166
2761.75 177
2761.88 186
2762.00 193
2762.12 197
2762.24 199
2762.36 198
2762.48 195
2762.60 191
2762.72 184
2762.84 175
2762.96 166
2763.08 156
2763.21 146
2763.33 136
2763.45 125
2763.57 115
2763.69 104
2763.81 95
2763.93 87
2764.05 81
2764.17 80
2764.29 82
2764.41 88
2764.54 95
2764.66 103
2764.78 108
2764.90 109
2765.02 106
2765.14 99
2765.26 90
2765.38 81
2765.50 73
2765.62 69
2765.74 68
2765.87 70
2765.99 74
2766.11 78
2766.23 81
2766.35 81
2766.47 80
2766.59 78
2766.71 76
2766.83 73
2766.95 71
2767.07 69
2767.20 68
2767.32 67
2767.44 66
2767.56 68
2767.68 72
2767.80 79
2767.92 88
2768.04 99
2768.16 111
2768.28 121
2768.41 129
2768.53 134
2768.65 136
2768.77 136
2768.89 135
2769.01 133
2769.13 132
2769.25 132
2769.37 132
2769.49 134
2769.62 135
2769.74 136
2769.86 137
2769.98 137
2770.10 137
2770.22 138
2770.34 138
2770.46 141
2770.58 146
2770.71 153
2770.83 164
2770.95 177
2771.07 191
2771.19 205
2771.31 217
2771.43 226
2771.55 232
2771.67 234
2771.79 233
2771.92 230
2772.04 225
2772.16 220
2772.28 215
2772.40 211
2772.52 207
2772.64 203
2772.76 199
2772.88 194
2773.01 189
2773.13 185
2773.25 181
2773.37 178
2773.49 177
2773.61 177
2773.73 178
2773.85 178
2773.97 178
2774.10 175
2774.22 171
2774.34 163
2774.46 155
2774.58 145
2774.70 136
2774.82 127
2774.94 121
2775.06 116
2775.19 112
2775.31 111
2775.43 110
2775.55 109
2775.67 109
2775.79 109
2775.91 109
2776.03 109
2776.16 109
2776.28 110
2776.40 111
2776.52 112
2776.64 113
2776.76 115
2776.88 116
2777.00 115
2777.12 113
2777.25 109
2777.37 103
2777.49 96
2777.61 87
2777.73 77
2777.85 69
2777.97 62
2778.09 57
2778.22 55
2778.34 55
2778.46 56
2778.58 58
2778.70 58
2778.82 57
2778.94 55
2779.06 51
2779.19 47
2779.31 44
2779.43 43
2779.55 44
2779.67 47
2779.79 51
2779.91 55
2780.03 59
2780.15 62
2780.28 64
2780.40 65
2780.52 66
2780.64 68
2780.76 72
2780.88 78
2781.00 87
2781.13 97
2781.25 107
2781.37 115
2781.49 120
2781.61 121
2781.73 119
2781.85 114
2781.97 108
2782.10 103
2782.22 99
2782.34 97
2782.46 96
2782.58 95
2782.70 94
2782.82 91
2782.94 87
2783.07 82
2783.19 76
2783.31 69
2783.43 62
2783.55 56
2783.67 49
2783.79 44
2783.92 40
2784.04 37
2784.16 36
2784.28 37
2784.40 40
2784.52 45
2784.64 50
2784.76 56
2784.89 61
2785.01 64
2785.13 65
2785.25 63
2785.37 60
2785.49 55
2785.61 49
2785.74 44
2785.86 39
2785.98 36
2786.10 32
2786.22 28
2786.34 23
2786.46 15
2786.59 6
2786.71 0
2786.83 0
2786.95 0
2787.07 0
2787.19 0
2787.31 0
2787.43 0
2787.56 0
2787.68 4
2787.80 12
2787.92 20
2788.04 28
2788.16 35
2788.28 40
2788.41 42
2788.53 43
2788.65 41
2788.77 39
2788.89 36
2789.01 34
2789.13 32
2789.26 32
2789.38 32
2789.50 35
2789.62 39
2789.74 45
2789.86 53
2789.99 62
2790.11 70
2790.23 78
2790.35 84
2790.47 88
2790.59 91
2790.71 93
2790.84 97
2790.96 101
2791.08 106
2791.20 111
2791.32 117
2791.44 123
2791.56 129
2791.69 135
2791.81 142
2791.93 148
2792.05 153
2792.17 156
2792.29 156
2792.42 152
2792.54 146
2792.66 138
2792.78 132
2792.90 128
2793.02 128
2793.14 131
2793.27 136
2793.39 141
2793.51 143
2793.63 142
2793.75 138
2793.87 131
2794.00 124
2794.12 119
2794.24 117
2794.36 120
2794.48 126
2794.60 135
2794.72 145
2794.85 154
2794.97 160
2795.09 163
2795.21 163
2795.33 160
2795.45 155
2795.58 151
2795.70 148
2795.82 148
2795.94 151
2796.06 158
2796.18 168
2796.31 181
2796.43 195
2796.55 209
2796.67 222
2796.79 233
2796.91 240
2797.03 244
2797.16 243
2797.28 239
2797.40 232
2797.52 222
2797.64 211
2797.76 198
2797.89 186
2798.01 174
2798.13 163
2798.25 153
2798.37 144
2798.49 138
2798.62 134
2798.74 132
2798.86 133
2798.98 135
2799.10 139
2799.22 144
2799.35 151
2799.47 158
2799.59 167
2799.71 176
2799.83 185
2799.95 193
2800.08 199
2800.20 202
2800.32 204
2800.44 203
2800.56 202
2800.68 201
2800.81 199
2800.93 196
2801.05 192
2801.17 185
2801.29 175
2801.41 163
2801.54 151
2801.66 139
2801.78 129
2801.90 121
2802.02 115
2802.15 109
2802.27 103
2802.39 97
2802.51 90
2802.63 82
2802.75 74
2802.88 68
2803.00 62
2803.12 57
2803.24 53
2803.36 51
2803.48 48
2803.61 47
2803.73 45
2803.85 45
2803.97 45
2804.09 46
2804.21 49
2804.34 51
2804.46 54
2804.58 57
2804.70 59
2804.82 59
2804.95 57
2805.07 53
2805.19 47
2805.31 40
2805.43 32
2805.55 22
2805.68 13
2805.80 5
2805.92 0
2806.04 0
2806.16 0
2806.29 0
2806.41 7
2806.53 17
2806.65 26
2806.77 34
2806.89 40
2807.02 42
2807.14 41
2807.26 38
2807.38 33
2807.50 28
2807.63 25
2807.75 23
2807.87 23
2807.99 26
2808.11 30
2808.23 37
2808.36 45
2808.48 55
2808.60 66
2808.72 77
2808.84 86
2808.97 93
2809.09 97
2809.21 99
2809.33 99
2809.45 98
2809.58 98
2809.70 98
2809.82 98
2809.94 99
2810.06 97
2810.19 94
2810.31 87
2810.43 77
2810.55 67
2810.67 59
2810.79 54
2810.92 55
2811.04 62
2811.16 74
2811.28 89
2811.40 103
2811.53 113
2811.65 117
2811.77 116
2811.89 110
2812.01 100
2812.14 89
2812.26 78
2812.38 68
2812.50 59
2812.62 49
2812.75 38
2812.87 26
2812.99 14
2813.11 2
2813.23 0
2813.36 0
2813.48 0
2813.60 0
2813.72 0
2813.84 0
2813.97 0
2814.09 0
2814.21 4
2814.33 12
2814.45 20
2814.58 28
2814.70 36
2814.82 43
2814.94 49
2815.06 53
2815.19 55
2815.31 55
2815.43 53
2815.55 49
2815.67 44
2815.80 40
2815.92 36
2816.04 34
2816.16 32
2816.28 32
2816.41 33
2816.53 35
2816.65 37
2816.77 39
2816.89 42
2817.02 44
2817.14 48
2817.26 51
2817.38 54
2817.50 56
2817.63 57
2817.75 55
2817.87 52
2817.99 47
2818.11 40
2818.24 34
2818.36 30
2818.48 27
2818.60 26
2818.72 26
2818.85 28
2818.97 31
2819.09 34
2819.21 40
2819.34 47
2819.46 56
2819.58 68
2819.70 79
2819.82 90
2819.95 98
2820.07 101
2820.19 99
2820.31 93
2820.43 82
2820.56 69
2820.68 55
2820.80 42
2820.92 31
2821.05 24
2821.17 20
2821.29 19
2821.41 21
2821.53 24
2821.66 29
2821.78 34
2821.90 41
2822.02 48
2822.14 57
2822.27 67
2822.39 78
2822.51 88
2822.63 97
2822.76 104
2822.88 108
2823.00 108
2823.12 105
2823.24 99
2823.37 89
2823.49 77
2823.61 64
2823.73 50
2823.85 38
2823.98 28
2824.10 22
2824.22 21
2824.34 25
2824.47 32
2824.59 41
2824.71 52
2824.83 62
2824.95 70
2825.08 77
2825.20 82
2825.32 86
2825.44 89
2825.57 92
2825.69 93
2825.81 93
2825.93 91
2826.06 87
2826.18 80
2826.30 71
2826.42 62
2826.54 53
2826.67 45
2826.79 39
2826.91 36
2827.03 33
2827.16 31
2827.28 27
2827.40 22
2827.52 16
2827.64 10
2827.77 4
2827.89 1
2828.01 2
2828.13 7
2828.26 16
2828.38 27
2828.50 38
2828.62 49
2828.75 57
2828.87 62
2828.99 65
2829.11 63
2829.23 59
2829.36 51
2829.48 41
2829.60 28
2829.72 14
2829.85 1
2829.97 0
2830.09 0
2830.21 0
2830.34 0
2830.46 0
2830.58 2
2830.70 14
2830.82 26
2830.95 38
2831.07 49
2831.19 59
2831.31 68
2831.44 75
2831.56 80
2831.68 83
2831.80 83
2831.93 80
2832.05 73
2832.17 64
2832.29 54
2832.42 44
2832.54 34
2832.66 27
2832.78 23
2832.91 21
2833.03 21
2833.15 21
2833.27 19
2833.39 16
2833.52 10
2833.64 3
2833.76 0
2833.88 0
2834.01 0
2834.13 0
2834.25 0
2834.37 0
2834.50 1
2834.62 5
2834.74 7
2834.86 8
2834.99 6
2835.11 5
2835.23 6
2835.35 9
2835.48 14
2835.60 22
2835.72 31
2835.84 39
2835.97 47
2836.09 53
2836.21 56
2836.33 57
2836.46 55
2836.58 50
2836.70 44
2836.82 37
2836.95 31
2837.07 25
2837.19 21
2837.31 20
2837.44 21
2837.56 24
2837.68 29
2837.80 36
2837.93 44
2838.05 53
2838.17 64
2838.29 74
2838.42 86
2838.54 96
2838.66 104
2838.78 110
2838.91 114
2839.03 116
2839.15 115
2839.27 112
2839.40 107
2839.52 101
2839.64 92
2839.76 82
2839.89 71
2840.01 60
2840.13 50
2840.25 41
2840.38 34
2840.50 29
2840.62 28
2840.74 29
2840.87 33
2840.99 39
2841.11 44
2841.23 49
2841.36 51
2841.48 51
2841.60 47
2841.72 40
2841.85 31
2841.97 23
2842.09 16
2842.21 11
2842.34 9
2842.46 9
2842.58 10
2842.71 12
2842.83 14
2842.95 16
2843.07 18
2843.20 21
2843.32 25
2843.44 31
2843.56 39
2843.69 48
2843.81 58
2843.93 68
2844.05 79
2844.18 89
2844.30 100
2844.42 110
2844.54 120
2844.67 129
2844.79 136
2844.91 141
2845.04 143
2845.16 142
2845.28 139
2845.40 133
2845.53 128
2845.65 123
2845.77 121
2845.89 120
2846.02 120
2846.14 122
2846.26 124
2846.38 125
2846.51 126
2846.63 125
2846.75 123
2846.88 120
2847.00 116
2847.12 111
2847.24 108
2847.37 106
2847.49 105
2847.61 106
2847.73 108
2847.86 110
2847.98 111
2848.10 111
2848.22 110
2848.35 106
2848.47 102
2848.59 99
2848.72 97
2848.84 97
2848.96 98
2849.08 100
2849.21 104
2849.33 108
2849.45 112
2849.58 116
2849.70 122
2849.82 128
2849.94 134
2850.07 142
2850.19 149
2850.31 156
2850.43 163
2850.56 170
2850.68 176
2850.80 183
2850.93 188
2851.05 191
2851.17 192
2851.29 191
2851.42 189
2851.54 185
2851.66 182
2851.79 179
2851.91 178
2852.03 179
2852.15 181
2852.28 183
2852.40 186
2852.52 188
2852.64 189
2852.77 189
2852.89 187
2853.01 182
2853.14 175
2853.26 165
2853.38 155
2853.50 146
2853.63 138
2853.75 134
2853.87 134
2854.00 138
2854.12 145
2854.24 153
2854.36 162
2854.49 169
2854.61 175
2854.73 178
2854.86 180
2854.98 182
2855.10 184
2855.22 187
2855.35 191
2855.47 195
2855.59 198
2855.72 201
2855.84 201
2855.96 198
2856.08 193
2856.21 186
2856.33 177
2856.45 168
2856.58 160
2856.70 152
2856.82 146
2856.95 141
2857.07 138
2857.19 135
2857.31 130
2857.44 124
2857.56 115
2857.68 103
2857.81 89
2857.93 74
2858.05 61
2858.17 51
2858.30 45
2858.42 45
2858.54 49
2858.67 56
2858.79 66
2858.91 76
2859.03 86
2859.16 94
2859.28 100
2859.40 103
2859.53 103
2859.65 101
2859.77 97
2859.90 92
2860.02 86
2860.14 79
2860.26 74
2860.39 69
2860.51 66
2860.63 62
2860.76 59
2860.88 55
2861.00 48
2861.13 40
2861.25 30
2861.37 19
2861.49 8
2861.62 0
2861.74 0
2861.86 0
2861.99 0
2862.11 0
2862.23 0
2862.36 0
2862.48 0
2862.60 0
2862.72 1
2862.85 6
2862.97 14
2863.09 23
2863.22 33
2863.34 42
2863.46 50
2863.59 56
2863.71 60
2863.83 65
2863.96 70
2864.08 77
2864.20 85
2864.32 95
2864.45 105
2864.57 114
2864.69 120
2864.82 124
2864.94 125
2865.06 125
2865.19 125
2865.31 127
2865.43 131
2865.56 137
2865.68 146
2865.80 156
2865.92 166
2866.05 175
2866.17 182
2866.29 187
2866.42 190
2866.54 192
2866.66 194
2866.79 198
2866.91 202
2867.03 208
2867.16 216
2867.28 224
2867.40 232
2867.53 238
2867.65 243
2867.77 246
2867.89 246
2868.02 244
2868.14 240
2868.26 233
2868.39 224
2868.51 214
2868.63 205
2868.76 196
2868.88 189
2869.00 183
2869.13 178
2869.25 174
2869.37 168
2869.50 161
2869.62 152
2869.74 142
2869.87 132
2869.99 126
2870.11 124
2870.23 128
2870.36 137
2870.48 148
2870.60 160
2870.73 169
2870.85 174
2870.97 172
2871.10 167
2871.22 158
2871.34 149
2871.47 142
2871.59 137
2871.71 135
2871.84 136
2871.96 137
2872.08 139
2872.21 141
2872.33 143
2872.45 146
2872.58 148
2872.70 150
2872.82 152
2872.95 151
2873.07 148
2873.19 142
2873.32 133
2873.44 124
2873.56 114
2873.69 105
2873.81 97
2873.93 92
2874.06 90
2874.18 91
2874.30 95
2874.43 100
2874.55 107
2874.67 114
2874.79 120
2874.92 124
2875.04 126
2875.16 127
2875.29 128
2875.41 131
2875.53 135
2875.66 141
2875.78 149
2875.90 157
2876.03 164
2876.15 170
2876.27 173
2876.40 174
2876.52 174
2876.64 172
2876.77 170
2876.89 168
2877.01 165
2877.14 162
2877.26 160
2877.38 157
2877.51 155
2877.63 153
2877.75 152
2877.88 151
2878.00 150
2878.12 150
2878.25 148
2878.37 145
2878.49 139
2878.62 132
2878.74 121
2878.87 109
2878.99 96
2879.11 85
2879.24 76
2879.36 70
2879.48 68
2879.61 69
2879.73 72
2879.85 76
2879.98 79
2880.10 80
2880.22 79
2880.35 77
2880.47 73
2880.59 70
2880.72 67
2880.84 66
2880.96 66
2881.09 67
2881.21 69
2881.33 71
2881.46 74
2881.58 77
2881.70 80
2881.83 83
2881.95 86
2882.07 88
2882.20 90
2882.32 91
2882.44 92
2882.57 92
2882.69 92
2882.81 92
2882.94 92
2883.06 92
2883.18 93
2883.31 96
2883.43 99
2883.56 103
2883.68 107
2883.80 110
2883.93 114
2884.05 117
2884.17 120
2884.30 124
2884.42 128
2884.54 134
2884.67 139
2884.79 143
2884.91 145
2885.04 143
2885.16 139
2885.28 132
2885.41 124
2885.53 117
2885.65 111
2885.78 108
2885.90 107
2886.03 108
2886.15 109
2886.27 110
2886.40 110
2886.52 111
2886.64 112
2886.77 114
2886.89 117
2887.01 122
2887.14 129
2887.26 136
2887.38 145
2887.51 154
2887.63 163
2887.76 171
2887.88 179
2888.00 186
2888.13 191
2888.25 193
2888.37 194
2888.50 193
2888.62 190
2888.74 187
2888.87 185
2888.99 183
2889.11 184
2889.24 187
2889.36 191
2889.49 197
2889.61 203
2889.73 206
2889.86 207
2889.98 204
2890.10 198
2890.23 188
2890.35 177
2890.47 165
2890.60 152
2890.72 140
2890.85 127
2890.97 114
2891.09 101
2891.22 87
2891.34 73
2891.46 58
2891.59 42
2891.71 27
2891.83 12
2891.96 0
2892.08 0
2892.21 0
2892.33 0
2892.45 0
2892.58 0
2892.70 0
2892.82 0
2892.95 1
2893.07 11
2893.19 20
2893.32 28
2893.44 34
2893.57 39
2893.69 40
2893.81 39
2893.94 34
2894.06 27
2894.18 18
2894.31 9
2894.43 2
2894.56 0
2894.68 0
2894.80 3
2894.93 12
2895.05 22
2895.17 32
2895.30 41
2895.42 48
2895.55 52
2895.67 55
2895.79 55
2895.92 56
2896.04 58
2896.16 61
2896.29 65
2896.41 70
2896.54 76
2896.66 82
2896.78 86
2896.91 90
2897.03 92
2897.15 94
2897.28 97
2897.40 100
2897.53 105
2897.65 113
2897.77 122
2897.90 132
2898.02 141
2898.14 148
2898.27 153
2898.39 154
2898.52 152
2898.64 149
2898.76 145
2898.89 143
2899.01 143
2899.13 146
2899.26 151
2899.38 157
2899.51 162
2899.63 164
2899.75 164
2899.88 162
2900.00 159
2900.13 156
2900.25 154
2900.37 153
2900.50 154
2900.62 156
2900.74 156
2900.87 155
2900.99 150
2901.12 143
2901.24 134
2901.36 126
2901.49 119
2901.61 116
2901.74 116
2901.86 120
2901.98 127
2902.11 134
2902.23 140
2902.35 145
2902.48 149
2902.60 152
2902.73 156
2902.85 161
2902.97 169
2903.10 179
2903.22 190
2903.35 201
2903.47 212
2903.59 220
2903.72 226
2903.84 230
2903.97 232
2904.09 233
2904.21 231
2904.34 227
2904.46 221
2904.59 213
2904.71 202
2904.83 190
2904.96 179
2905.08 169
2905.20 161
2905.33 157
2905.45 154
2905.58 153
2905.70 152
2905.82 149
2905.95 146
2906.07 140
2906.20 133
2906.32 125
2906.44 116
2906.57 109
2906.69 102
2906.82 98
2906.94 95
2907.06 96
2907.19 98
2907.31 101
2907.44 104
2907.56 107
2907.68 108
2907.81 108
2907.93 107
2908.06 106
2908.18 106
2908.30 107
2908.43 109
2908.55 112
2908.68 115
2908.80 118
2908.92 119
2909.05 119
2909.17 118
2909.30 115
2909.42 110
2909.54 103
2909.67 95
2909.79 86
2909.92 78
2910.04 73
2910.16 70
2910.29 71
2910.41 76
2910.54 83
2910.66 91
2910.78 97
2910.91 99
2911.03 97
2911.16 91
2911.28 81
2911.41 71
2911.53 60
2911.65 50
2911.78 43
2911.90 38
2912.03 35
2912.15 33
2912.27 32
2912.40 31
2912.52 31
2912.65 31
2912.77 32
2912.89 34
2913.02 35
2913.14 37
2913.27 38
2913.39 40
2913.51 40
2913.64 39
2913.76 37
2913.89 34
2914.01 31
2914.14 28
2914.26 25
2914.38 22
2914.51 19
2914.63 16
2914.76 12
2914.88 7
2915.00 2
2915.13 0
2915.25 0
2915.38 0
2915.50 0
2915.63 0
2915.75 0
2915.87 0
2916.00 2
2916.12 6
2916.25 9
2916.37 10
2916.49 10
2916.62 8
2916.74 5
2916.87 2
2916.99 0
2917.12 0
2917.24 0
2917.36 1
2917.49 5
2917.61 10
2917.74 16
2917.86 22
2917.98 28
2918.11 33
2918.23 39
2918.36 45
2918.48 51
2918.61 56
2918.73 60
2918.85 64
2918.98 67
2919.10 68
2919.23 69
2919.35 71
2919.48 75
2919.60 80
2919.72 87
2919.85 96
2919.97 106
2920.10 116
2920.22 127
2920.35 138
2920.47 151
2920.59 165
2920.72 182
2920.84 200
2920.97 220
2921.09 241
2921.22 261
2921.34 280
2921.46 296
2921.59 310
2921.71 320
2921.84 329
2921.96 334
2922.09 337
2922.21 337
2922.33 334
2922.46 328
2922.58 320
2922.71 311
2922.83 303
2922.96 298
2923.08 294
2923.20 293
2923.33 293
2923.45 294
2923.58 294
2923.70 293
2923.83 290
2923.95 288
2924.07 286
2924.20 286
2924.32 288
2924.45 292
2924.57 296
2924.70 298
2924.82 297
2924.94 291
2925.07 281
2925.19 268
2925.32 253
2925.44 238
2925.57 224
2925.69 213
2925.82 205
2925.94 200
2926.06 196
2926.19 192
2926.31 189
2926.44 186
2926.56 182
2926.69 178
2926.81 173
2926.94 167
2927.06 159
2927.18 150
2927.31 140
2927.43 131
2927.56 122
2927.68 116
2927.81 111
2927.93 110
2928.05 110
2928.18 111
2928.30 112
2928.43 112
2928.55 111
2928.68 109
2928.80 108
2928.93 107
2929.05 107
2929.17 109
2929.30 110
2929.42 110
2929.55 107
2929.67 101
2929.80 92
2929.92 80
2930.05 68
2930.17 58
2930.29 50
2930.42 45
2930.54 44
2930.67 44
2930.79 44
2930.92 43
2931.04 41
2931.17 38
2931.29 33
2931.42 28
2931.54 24
2931.66 21
2931.79 19
2931.91 18
2932.04 17
2932.16 17
2932.29 17
2932.41 17
2932.54 18
2932.66 19
2932.78 20
2932.91 20
2933.03 20
2933.16 21
2933.28 21
2933.41 21
2933.53 22
2933.66 23
2933.78 25
2933.91 26
2934.03 28
2934.15 30
2934.28 31
2934.40 32
2934.53 33
2934.65 34
2934.78 35
2934.90 38
2935.03 42
2935.15 47
2935.28 54
2935.40 60
2935.53 66
2935.65 69
2935.77 70
2935.90 68
2936.02 63
2936.15 57
2936.27 50
2936.40 44
2936.52 39
2936.65 35
2936.77 32
2936.90 30
2937.02 29
2937.14 29
2937.27 30
2937.39 32
2937.52 35
2937.64 40
2937.77 44
2937.89 48
2938.02 51
2938.14 51
2938.27 50
2938.39 47
2938.52 45
2938.64 44
2938.77 45
2938.89 49
2939.01 55
2939.14 65
2939.26 74
2939.39 83
2939.51 88
2939.64 89
2939.76 85
2939.89 77
2940.01 65
2940.14 51
2940.26 37
2940.39 26
2940.51 17
2940.64 13
2940.76 11
2940.88 10
2941.01 10
2941.13 10
2941.26 8
2941.38 6
2941.51 5
2941.63 7
2941.76 10
2941.88 16
2942.01 22
2942.13 27
2942.26 29
2942.38 29
2942.51 26
2942.63 21
2942.76 16
2942.88 11
2943.00 8
2943.13 6
2943.25 4
2943.38 3
2943.50 3
2943.63 3
2943.75 3
2943.88 5
2944.00 7
2944.13 10
2944.25 12
2944.38 13
2944.50 13
2944.63 12
2944.75 10
2944.88 7
2945.00 4
2945.13 1
2945.25 0
2945.38 0
2945.50 0
2945.63 0
2945.75 0
2945.87 0
2946.00 0
2946.12 1
2946.25 9
2946.37 17
2946.50 24
2946.62 29
2946.75 34
2946.87 38
2947.00 41
2947.12 44
2947.25 46
2947.37 48
2947.50 49
2947.62 48
2947.75 47
2947.87 44
2948.00 42
2948.12 40
2948.25 40
2948.37 41
2948.50 44
2948.62 47
2948.75 50
2948.87 52
2949.00 51
2949.12 49
2949.25 44
2949.37 39
2949.50 35
2949.62 32
2949.74 32
2949.87 34
2949.99 38
2950.12 43
2950.24 48
2950.37 52
2950.49 54
2950.62 55
2950.74 54
2950.87 53
2950.99 51
2951.12 50
2951.24 50
2951.37 53
2951.49 59
2951.62 67
2951.74 77
2951.87 86
2951.99 94
2952.12 98
2952.24 98
2952.37 94
2952.49 87
2952.62 78
2952.74 68
2952.87 60
2952.99 53
2953.12 49
2953.24 48
2953.37 49
2953.49 53
2953.62 60
2953.74 68
2953.87 76
2953.99 85
2954.12 93
2954.24 100
2954.37 106
2954.49 111
2954.62 115
2954.74 120
2954.87 126
2954.99 133
2955.12 141
2955.24 150
2955.37 158
2955.49 165
2955.62 169
2955.74 171
2955.87 171
2955.99 170
2956.12 167
2956.24 165
2956.37 162
2956.49 158
2956.62 152
2956.74 145
2956.87 135
2956.99 123
2957.12 111
2957.24 100
2957.37 91
2957.49 86
2957.62 84
2957.74 85
2957.87 87
2957.99 90
2958.12 92
2958.24 94
2958.37 94
2958.49 93
2958.62 90
2958.74 88
2958.87 86
2958.99 85
2959.12 85
2959.24 86
2959.37 87
2959.49 89
2959.62 89
2959.74 86
2959.87 80
2959.99 72
2960.12 61
2960.24 50
2960.37 38
2960.49 28
2960.62 20
2960.74 13
2960.87 8
2961.00 4
2961.12 1
2961.25 0
2961.37 0
2961.50 0
2961.62 0
2961.75 0
2961.87 4
2962.00 10
2962.12 15
2962.25 18
2962.37 19
2962.50 17
2962.62 14
2962.75 9
2962.87 5
2963.00 3
2963.12 4
2963.25 7
2963.37 13
2963.50 20
2963.62 26
2963.75 31
2963.87 33
2964.00 32
2964.12 29
2964.25 23
2964.37 16
2964.50 8
2964.62 1
2964.75 0
2964.88 0
2965.00 0
2965.13 0
2965.25 0
2965.38 0
2965.50 3
2965.63 5
2965.75 6
2965.88 5
2966.00 4
2966.13 3
2966.25 2
2966.38 2
2966.50 4
2966.63 7
2966.75 13
2966.88 20
2967.00 27
2967.13 36
2967.25 45
2967.38 54
2967.51 62
2967.63 71
2967.76 78
2967.88 85
2968.01 90
2968.13 95
2968.26 98
2968.38 101
2968.51 103
2968.63 104
2968.76 104
2968.88 102
2969.01 99
2969.13 94
2969.26 87
2969.38 82
2969.51 78
2969.63 76
2969.76 77
2969.89 80
2970.01 84
2970.14 87
2970.26 88
2970.39 88
2970.51 85
2970.64 82
2970.76 79
2970.89 76
2971.01 74
2971.14 73
2971.26 73
2971.39 73
2971.51 74
2971.64 76
2971.77 78
2971.89 80
2972.02 83
2972.14 86
2972.27 88
2972.39 91
2972.52 94
2972.64 98
2972.77 102
2972.89 108
2973.02 115
2973.14 124
2973.27 135
2973.40 146
2973.52 156
2973.65 165
2973.77 173
2973.90 179
2974.02 184
2974.15 186
2974.27 187
2974.40 185
2974.52 180
2974.65 172
2974.77 160
2974.90 144
2975.03 126
2975.15 108
2975.28 90
2975.40 75
2975.53 64
2975.65 56
2975.78 54
2975.90 57
2976.03 63
2976.15 72
2976.28 84
2976.41 95
2976.53 105
2976.66 112
2976.78 116
2976.91 116
2977.03 113
2977.16 108
2977.28 100
2977.41 91
2977.53 80
2977.66 68
2977.79 55
2977.91 43
2978.04 34
2978.16 28
2978.29 25
2978.41 27
2978.54 32
2978.66 38
2978.79 45
2978.91 50
2979.04 53
2979.17 54
2979.29 55
2979.42 56
2979.54 58
2979.67 62
2979.79 68
2979.92 76
2980.04 85
2980.17 93
2980.30 99
2980.42 104
2980.55 104
2980.67 102
2980.80 96
2980.92 89
2981.05 82
2981.17 75
2981.30 70
2981.43 66
2981.55 65
2981.68 66
2981.80 69
2981.93 74
2982.05 82
2982.18 92
2982.30 102
2982.43 112
2982.56 119
2982.68 125
2982.81 127
2982.93 126
2983.06 123
2983.18 118
2983.31 111
2983.43 103
2983.56 95
2983.69 86
2983.81 80
2983.94 75
2984.06 73
2984.19 74
2984.31 76
2984.44 79
2984.56 82
2984.69 82
2984.82 81
2984.94 77
2985.07 73
2985.19 69
2985.32 65
2985.44 62
2985.57 61
2985.70 62
2985.82 65
2985.95 70
2986.07 77
2986.20 85
2986.32 93
2986.45 101
2986.57 107
2986.70 110
2986.83 110
2986.95 106
2987.08 98
2987.20 88
2987.33 75
2987.45 62
2987.58 50
2987.71 40
2987.83 32
2987.96 27
2988.08 24
2988.21 23
2988.33 22
2988.46 22
2988.59 20
2988.71 18
2988.84 15
2988.96 11
2989.09 7
2989.21 1
2989.34 0
2989.47 0
2989.59 0
2989.72 0
2989.84 0
2989.97 0
2990.09 0
2990.22 1
2990.35 9
2990.47 16
2990.60 21
2990.72 26
2990.85 30
2990.97 36
2991.10 44
2991.23 55
2991.35 67
2991.48 80
2991.60 92
2991.73 102
2991.85 109
2991.98 115
2992.11 118
2992.23 121
2992.36 123
2992.48 125
2992.61 127
2992.74 128
2992.86 127
2992.99 124
2993.11 119
2993.24 113
2993.36 106
2993.49 101
2993.62 100
2993.74 101
2993.87 107
2993.99 116
2994.12 126
2994.25 135
2994.37 142
2994.50 145
2994.62 143
2994.75 137
2994.87 127
2995.00 114
2995.13 100
2995.25 86
2995.38 74
2995.50 64
2995.63 55
2995.76 48
2995.88 40
2996.01 32
2996.13 22
2996.26 11
2996.38 0
2996.51 0
2996.64 0
2996.76 0
2996.89 0
2997.01 0
2997.14 10
2997.27 26
2997.39 43
2997.52 59
2997.64 74
2997.77 87
2997.89 98
2998.02 107
2998.15 114
2998.27 118
2998.40 120
2998.52 118
2998.65 114
2998.78 107
2998.90 97
2999.03 85
2999.15 72
2999.28 57
2999.41 42
2999.53 26
2999.66 11
2999.78 0
2999.91 0
3000.04 0
3000.16 0
3000.29 0
3000.41 0
3000.54 0
3000.67 5
3000.79 14
3000.92 21
3001.04 26
3001.17 29
3001.30 32
3001.42 34
3001.55 36
3001.67 39
3001.80 41
3001.93 43
3002.05 43
3002.18 42
3002.30 40
3002.43 37
3002.55 34
3002.68 32
3002.81 30
3002.93 28
3003.06 25
3003.18 22
3003.31 18
3003.44 13
3003.56 7
3003.69 2
3003.82 0
3003.94 0
3004.07 0
3004.19 0
3004.32 0
3004.45 0
3004.57 0
3004.70 0
3004.82 9
3004.95 25
3005.08 43
3005.20 59
3005.33 73
3005.45 83
3005.58 88
3005.71 88
3005.83 84
3005.96 77
3006.08 67
3006.21 57
3006.34 46
3006.46 35
3006.59 26
3006.71 19
3006.84 14
3006.97 12
3007.09 13
3007.22 16
3007.34 20
3007.47 25
3007.60 29
3007.72 32
3007.85 35
3007.98 36
3008.10 36
3008.23 37
3008.35 37
3008.48 37
3008.61 38
3008.73 38
3008.86 40
3008.98 44
3009.11 49
3009.24 55
3009.36 64
3009.49 72
3009.61 81
3009.74 88
3009.87 94
3009.99 98
3010.12 100
3010.25 100
3010.37 97
3010.50 93
3010.62 89
3010.75 85
3010.88 81
3011.00 79
3011.13 79
3011.25 79
3011.38 79
3011.51 78
3011.63 73
3011.76 67
3011.89 58
3012.01 49
3012.14 41
3012.26 36
3012.39 33
3012.52 34
3012.64 37
3012.77 42
3012.90 46
3013.02 49
3013.15 50
3013.27 48
3013.40 44
3013.53 40
3013.65 36
3013.78 34
3013.91 34
3014.03 38
3014.16 44
3014.28 51
3014.41 57
3014.54 62
3014.66 65
3014.79 66
3014.92 66
3015.04 65
3015.17 66
3015.29 69
3015.42 72
3015.55 76
3015.67 79
3015.80 80
3015.93 77
3016.05 71
3016.18 63
3016.30 54
3016.43 46
3016.56 40
3016.68 38
3016.81 40
3016.94 46
3017.06 56
3017.19 67
3017.31 80
3017.44 92
3017.57 103
3017.69 112
3017.82 119
3017.95 124
3018.07 127
3018.20 128
3018.32 128
3018.45 126
3018.58 124
3018.70 123
3018.83 123
3018.96 124
3019.08 126
3019.21 129
3019.34 131
3019.46 133
3019.59 133
3019.71 130
3019.84 126
3019.97 120
3020.09 114
3020.22 108
3020.35 103
3020.47 98
3020.60 93
3020.73 87
3020.85 80
3020.98 73
3021.10 66
3021.23 61
3021.36 57
3021.48 57
3021.61 60
3021.74 65
3021.86 72
3021.99 78
3022.12 83
3022.24 86
3022.37 87
3022.49 86
3022.62 84
3022.75 82
3022.87 80
3023.00 79
3023.13 79
3023.25 81
3023.38 83
3023.51 87
3023.63 92
3023.76 97
3023.89 102
3024.01 105
3024.14 105
3024.26 104
3024.39 101
3024.52 97
3024.64 92
3024.77 89
3024.90 85
3025.02 83
3025.15 79
3025.28 75
3025.40 69
3025.53 61
3025.66 52
3025.78 43
3025.91 34
3026.04 26
3026.16 20
3026.29 14
3026.41 9
3026.54 5
3026.67 1
3026.79 0
3026.92 0
3027.05 0
3027.17 0
3027.30 0
3027.43 0
3027.55 0
3027.68 0
3027.81 1
3027.93 5
3028.06 9
3028.19 14
3028.31 21
3028.44 28
3028.57 37
3028.69 46
3028.82 53
3028.95 59
3029.07 63
3029.20 63
3029.32 61
3029.45 57
3029.58 52
3029.70 46
3029.83 40
3029.96 33
3030.08 27
3030.21 20
3030.34 13
3030.46 8
3030.59 5
3030.72 5
3030.84 8
3030.97 14
3031.10 23
3031.22 33
3031.35 42
3031.48 50
3031.60 55
3031.73 58
3031.86 59
3031.98 58
3032.11 58
3032.24 58
3032.36 61
3032.49 65
3032.62 72
3032.74 79
3032.87 88
3033.00 98
3033.12 107
3033.25 115
3033.38 121
3033.50 124
3033.63 125
3033.76 124
3033.88 122
3034.01 120
3034.14 119
3034.26 120
3034.39 122
3034.52 125
3034.64 126
3034.77 125
3034.90 121
3035.02 113
3035.15 104
3035.28 93
3035.40 83
3035.53 74
3035.66 66
3035.78 60
3035.91 55
3036.04 51
3036.16 47
3036.29 44
3036.42 42
3036.54 41
3036.67 42
3036.80 43
3036.92 44
3037.05 45
3037.18 45
3037.30 43
3037.43 41
3037.56 38
3037.68 35
3037.81 31
3037.94 27
3038.06 24
3038.19 21
3038.32 17
3038.44 15
3038.57 13
3038.70 13
3038.82 14
3038.95 18
3039.08 25
3039.20 33
3039.33 43
3039.46 54
3039.58 64
3039.71 72
3039.84 78
3039.96 82
3040.09 83
3040.22 84
3040.34 83
3040.47 83
3040.60 83
3040.73 84
3040.85 85
3040.98 86
3041.11 86
3041.23 86
3041.36 86
3041.49 86
3041.61 87
3041.74 88
3041.87 88
3041.99 88
3042.12 86
3042.25 82
3042.37 76
3042.50 68
3042.63 59
3042.75 51
3042.88 44
3043.01 39
3043.13 37
3043.26 38
3043.39 40
3043.52 44
3043.64 49
3043.77 54
3043.90 60
3044.02 66
3044.15 72
3044.28 78
3044.40 84
3044.53 87
3044.66 89
3044.78 87
3044.91 83
3045.04 76
3045.16 67
3045.29 57
3045.42 48
3045.55 41
3045.67 34
3045.80 30
3045.93 28
3046.05 27
3046.18 27
3046.31 30
3046.43 33
3046.56 38
3046.69 45
3046.81 51
3046.94 57
3047.07 63
3047.20 68
3047.32 72
3047.45 75
3047.58 77
3047.70 80
3047.83 83
3047.96 87
3048.08 91
3048.21 95
3048.34 98
3048.46 102
3048.59 105
3048.72 107
3048.85 109
3048.97 110
3049.10 110
3049.23 108
3049.35 104
3049.48 97
3049.61 88
3049.73 77
3049.86 65
3049.99 54
3050.11 44
3050.24 37
3050.37 33
3050.50 31
3050.62 33
3050.75 36
3050.88 41
3051.00 46
3051.13 52
3051.26 58
3051.38 65
3051.51 74
3051.64 82
3051.77 92
3051.89 101
3052.02 109
3052.15 115
3052.27 119
3052.40 120
3052.53 119
3052.66 115
3052.78 110
3052.91 104
3053.04 97
3053.16 89
3053.29 81
3053.42 73
3053.54 66
3053.67 62
3053.80 61
3053.93 63
3054.05 68
3054.18 77
3054.31 89
3054.43 101
3054.56 113
3054.69 123
3054.82 129
3054.94 131
3055.07 130
3055.20 126
3055.32 119
3055.45 112
3055.58 104
3055.70 97
3055.83 91
3055.96 85
3056.09 80
3056.21 75
3056.34 70
3056.47 65
3056.59 59
3056.72 54
3056.85 50
3056.98 48
3057.10 47
3057.23 49
3057.36 52
3057.48 57
3057.61 64
3057.74 71
3057.87 80
3057.99 89
3058.12 97
3058.25 104
3058.37 110
3058.50 115
3058.63 117
3058.76 118
3058.88 118
3059.01 117
3059.14 118
3059.26 119
3059.39 120
3059.52 122
3059.65 123
3059.77 123
3059.90 123
3060.03 122
3060.16 121
3060.28 123
3060.41 128
3060.54 134
3060.66 143
3060.79 154
3060.92 166
3061.05 178
3061.17 190
3061.30 203
3061.43 218
3061.55 235
3061.68 253
3061.81 272
3061.94 290
3062.06 306
3062.19 319
3062.32 328
3062.44 333
3062.57 334
3062.70 332
3062.83 331
3062.95 329
3063.08 329
3063.21 331
3063.34 333
3063.46 337
3063.59 341
3063.72 344
3063.84 347
3063.97 348
3064.10 349
3064.23 347
3064.35 344
3064.48 340
3064.61 335
3064.74 331
3064.86 328
3064.99 327
3065.12 328
3065.24 330
3065.37 334
3065.50 338
3065.63 342
3065.75 344
3065.88 345
3066.01 343
3066.14 338
3066.26 330
3066.39 319
3066.52 306
3066.65 291
3066.77 275
3066.90 260
3067.03 246
3067.15 233
3067.28 222
3067.41 212
3067.54 202
3067.66 193
3067.79 183
3067.92 174
3068.05 166
3068.17 159
3068.30 153
3068.43 149
3068.56 145
3068.68 142
3068.81 137
3068.94 132
3069.06 125
3069.19 118
3069.32 111
3069.45 105
3069.57 102
3069.70 101
3069.83 103
3069.96 109
3070.08 117
3070.21 127
3070.34 136
3070.47 144
3070.59 150
3070.72 152
3070.85 149
3070.98 143
3071.10 132
3071.23 118
3071.36 103
3071.49 87
3071.61 71
3071.74 57
3071.87 45
3072.00 36
3072.12 30
3072.25 25
3072.38 20
3072.51 15
3072.63 9
3072.76 3
3072.89 0
3073.01 0
3073.14 0
3073.27 0
3073.40 0
3073.52 0
3073.65 0
3073.78 0
3073.91 4
3074.03 10
3074.16 15
3074.29 20
3074.42 24
3074.54 27
3074.67 31
3074.80 35
3074.93 39
3075.05 44
3075.18 49
3075.31 53
3075.44 56
3075.56 55
3075.69 51
3075.82 45
3075.95 37
3076.07 29
3076.20 22
3076.33 18
3076.46 17
3076.58 18
3076.71 22
3076.84 26
3076.97 31
3077.09 34
3077.22 37
3077.35 37
3077.48 36
3077.61 34
3077.73 32
3077.86 31
3077.99 34
3078.12 39
3078.24 47
3078.37 58
3078.50 70
3078.63 83
3078.75 95
3078.88 105
3079.01 113
3079.14 120
3079.26 126
3079.39 130
3079.52 135
3079.65 138
3079.77 141
3079.90 143
3080.03 143
3080.16 141
3080.28 138
3080.41 133
3080.54 128
3080.67 124
3080.79 121
3080.92 119
3081.05 118
3081.18 118
3081.31 118
3081.43 116
3081.56 113
3081.69 108
3081.82 101
3081.94 93
3082.07 84
3082.20 74
3082.33 64
3082.45 54
3082.58 44
3082.71 35
3082.84 26
3082.96 18
3083.09 13
3083.22 12
3083.35 13
3083.48 17
3083.60 23
3083.73 29
3083.86 34
3083.99 36
3084.11 36
3084.24 34
3084.37 31
3084.50 29
3084.62 29
3084.75 33
3084.88 43
3085.01 57
3085.14 75
3085.26 94
3085.39 112
3085.52 127
3085.65 136
3085.77 139
3085.90 134
3086.03 124
3086.16 109
3086.28 94
3086.41 80
3086.54 68
3086.67 59
3086.80 54
3086.92 51
3087.05 50
3087.18 50
3087.31 52
3087.43 56
3087.56 61
3087.69 68
3087.82 75
3087.95 80
3088.07 83
3088.20 82
3088.33 77
3088.46 68
3088.58 56
3088.71 43
3088.84 29
3088.97 17
3089.10 7
3089.22 0
3089.35 0
3089.48 0
3089.61 0
3089.73 0
3089.86 0
3089.99 0
3090.12 0
3090.25 1
3090.37 10
3090.50 19
3090.63 27
3090.76 34
3090.88 40
3091.01 45
3091.14 50
3091.27 54
3091.40 57
3091.52 58
3091.65 59
3091.78 57
3091.91 54
3092.04 49
3092.16 44
3092.29 38
3092.42 33
3092.55 30
3092.67 28
3092.80 28
3092.93 29
3093.06 30
3093.19 33
3093.31 35
3093.44 38
3093.57 42
3093.70 45
3093.83 50
3093.95 55
3094.08 60
3094.21 65
3094.34 69
3094.47 71
3094.59 70
3094.72 66
3094.85 58
3094.98 48
3095.10 37
3095.23 28
3095.36 23
3095.49 24
3095.62 31
3095.74 43
3095.87 57
3096.00 71
3096.13 83
3096.26 91
3096.38 93
3096.51 92
3096.64 88
3096.77 83
3096.90 78
3097.02 74
3097.15 70
3097.28 67
3097.41 64
3097.54 60
3097.66 54
3097.79 49
3097.92 43
3098.05 37
3098.18 33
3098.30 30
3098.43 27
3098.56 25
3098.69 23
3098.82 22
3098.94 20
3099.07 19
3099.20 20
3099.33 21
3099.46 23
3099.58 27
3099.71 30
3099.84 34
3099.97 39
3100.10 43
3100.22 47
3100.35 52
3100.48 57
3100.61 63
3100.74 70
3100.86 76
3100.99 82
3101.12 88
3101.25 91
3101.38 93
3101.50 92
3101.63 91
3101.76 89
3101.89 88
3102.02 89
3102.14 93
3102.27 100
3102.40 110
3102.53 121
3102.66 133
3102.78 143
3102.91 150
3103.04 153
3103.17 151
3103.30 144
3103.42 136
3103.55 126
3103.68 119
3103.81 113
3103.94 111
3104.07 110
3104.19 111
3104.32 111
3104.45 109
3104.58 105
3104.71 101
3104.83 96
3104.96 92
3105.09 92
3105.22 96
3105.35 103
3105.47 114
3105.60 125
3105.73 135
3105.86 142
3105.99 143
3106.12 139
3106.24 130
3106.37 119
3106.50 107
3106.63 98
3106.76 92
3106.88 91
3107.01 94
3107.14 98
3107.27 102
3107.40 103
3107.52 100
3107.65 93
3107.78 82
3107.91 70
3108.04 60
3108.17 52
3108.29 49
3108.42 49
3108.55 53
3108.68 59
3108.81 63
3108.93 64
3109.06 62
3109.19 55
3109.32 46
3109.45 36
3109.58 27
3109.70 19
3109.83 14
3109.96 11
3110.09 9
3110.22 7
3110.35 6
3110.47 4
3110.60 2
3110.73 0
3110.86 0
3110.99 0
3111.11 0
3111.24 0
3111.37 0
3111.50 0
3111.63 0
3111.76 0
3111.88 2
3112.01 5
3112.14 11
3112.27 18
3112.40 27
3112.53 37
3112.65 46
3112.78 55
3112.91 62
3113.04 66
3113.17 67
3113.30 65
3113.42 60
3113.55 53
3113.68 44
3113.81 34
3113.94 25
3114.06 18
3114.19 14
3114.32 14
3114.45 17
3114.58 21
3114.71 27
3114.83 31
3114.96 33
3115.09 33
3115.22 31
3115.35 28
3115.48 25
3115.60 22
3115.73 22
3115.86 23
3115.99 25
3116.12 29
3116.25 32
3116.37 36
3116.50 38
3116.63 40
3116.76 40
3116.89 40
3117.02 39
3117.14 39
3117.27 39
3117.40 39
3117.53 41
3117.66 43
3117.79 44
3117.92 45
3118.04 42
3118.17 38
3118.30 30
3118.43 21
3118.56 11
3118.69 2
3118.81 0
3118.94 0
3119.07 0
3119.20 0
3119.33 0
3119.46 6
3119.58 11
3119.71 16
3119.84 19
3119.97 21
3120.10 23
3120.23 23
3120.35 21
3120.48 18
3120.61 13
3120.74 7
3120.87 0
3121.00 0
3121.13 0
3121.25 0
3121.38 0
3121.51 0
3121.64 0
3121.77 0
3121.90 0
3122.02 2
3122.15 6
3122.28 12
3122.41 21
3122.54 31
3122.67 43
3122.80 54
3122.92 63
3123.05 69
3123.18 71
3123.31 68
3123.44 61
3123.57 50
3123.70 38
3123.82 26
3123.95 17
3124.08 11
3124.21 10
3124.34 13
3124.47 20
3124.59 30
3124.72 41
3124.85 51
3124.98 59
3125.11 66
3125.24 71
3125.37 76
3125.49 81
3125.62 85
3125.75 88
3125.88 90
3126.01 88
3126.14 84
3126.27 77
3126.39 68
3126.52 59
3126.65 51
3126.78 47
3126.91 46
3127.04 48
3127.17 53
3127.29 60
3127.42 67
3127.55 73
3127.68 78
3127.81 82
3127.94 87
3128.07 92
3128.19 97
3128.32 102
3128.45 108
3128.58 113
3128.71 116
3128.84 116
3128.97 113
3129.09 107
3129.22 96
3129.35 83
3129.48 68
3129.61 54
3129.74 41
3129.87 33
3129.99 28
3130.12 28
3130.25 32
3130.38 38
3130.51 45
3130.64 51
3130.77 57
3130.90 61
3131.02 64
3131.15 66
3131.28 67
3131.41 68
3131.54 70
3131.67 72
3131.80 74
3131.92 78
3132.05 82
3132.18 87
3132.31 91
3132.44 94
3132.57 94
3132.70 91
3132.83 83
3132.95 71
3133.08 57
3133.21 42
3133.34 29
3133.47 22
3133.60 20
3133.73 26
3133.85 37
3133.98 51
3134.11 66
3134.24 81
3134.37 93
3134.50 102
3134.63 109
3134.76 115
3134.88 120
3135.01 125
3135.14 130
3135.27 133
3135.40 136
3135.53 136
3135.66 134
3135.79 130
3135.91 124
3136.04 117
3136.17 110
3136.30 104
3136.43 98
3136.56 94
3136.69 91
3136.82 90
3136.94 90
3137.07 91
3137.20 93
3137.33 97
3137.46 100
3137.59 105
3137.72 109
3137.85 113
3137.98 116
3138.10 117
3138.23 117
3138.36 115
3138.49 112
3138.62 107
3138.75 103
3138.88 100
3139.01 97
3139.13 96
3139.26 96
3139.39 95
3139.52 92
3139.65 88
3139.78 81
3139.91 73
3140.04 63
3140.16 52
3140.29 42
3140.42 32
3140.55 23
3140.68 15
3140.81 11
3140.94 9
3141.07 12
3141.20 17
3141.32 26
3141.45 35
3141.58 44
3141.71 51
3141.84 54
3141.97 54
3142.10 51
3142.23 47
3142.36 43
3142.48 40
3142.61 39
3142.74 38
3142.87 38
3143.00 37
3143.13 36
3143.26 34
3143.39 31
3143.52 28
3143.64 25
3143.77 22
3143.90 19
3144.03 16
3144.16 13
3144.29 11
3144.42 10
3144.55 10
3144.68 10
3144.80 11
3144.93 11
3145.06 10
3145.19 9
3145.32 6
3145.45 3
3145.58 0
3145.71 0
3145.84 0
3145.97 0
3146.09 0
3146.22 0
3146.35 0
3146.48 0
3146.61 0
3146.74 0
3146.87 0
3147.00 3
3147.13 8
3147.26 17
3147.38 30
3147.51 44
3147.64 61
3147.77 77
3147.90 92
3148.03 104
3148.16 112
3148.29 116
3148.42 116
3148.55 113
3148.67 108
3148.80 101
3148.93 94
3149.06 86
3149.19 78
3149.32 71
3149.45 65
3149.58 60
3149.71 58
3149.84 58
3149.96 62
3150.09 67
3150.22 74
3150.35 81
3150.48 87
3150.61 91
3150.74 93
3150.87 93
3151.00 91
3151.13 89
3151.25 88
3151.38 87
3151.51 87
3151.64 87
3151.77 88
3151.90 88
3152.03 87
3152.16 85
3152.29 83
3152.42 80
3152.55 78
3152.67 76
3152.80 75
3152.93 74
3153.06 74
3153.19 74
3153.32 75
3153.45 77
3153.58 78
3153.71 80
3153.84 80
3153.97 80
3154.09 77
3154.22 72
3154.35 66
3154.48 58
3154.61 48
3154.74 38
3154.87 28
3155.00 18
3155.13 11
3155.26 5
3155.39 2
3155.52 1
3155.64 1
3155.77 2
3155.90 4
3156.03 4
3156.16 4
3156.29 3
3156.42 0
3156.55 0
3156.68 0
3156.81 0
3156.94 0
3157.07 0
3157.19 0
3157.32 5
3157.45 12
3157.58 21
3157.71 32
3157.84 43
3157.97 53
3158.10 61
3158.23 67
3158.36 70
3158.49 70
3158.62 68
3158.75 65
3158.87 63
3159.00 61
3159.13 62
3159.26 63
3159.39 66
3159.52 67
3159.65 67
3159.78 65
3159.91 62
3160.04 58
3160.17 55
3160.30 53
3160.43 53
3160.55 53
3160.68 55
3160.81 57
3160.94 58
3161.07 60
3161.20 63
3161.33 67
3161.46 72
3161.59 79
3161.72 88
3161.85 96
3161.98 104
3162.11 109
3162.23 112
3162.36 112
3162.49 111
3162.62 108
3162.75 106
3162.88 105
3163.01 106
3163.14 110
3163.27 116
3163.40 125
3163.53 134
3163.66 144
3163.79 153
3163.92 162
3164.05 170
3164.17 177
3164.30 183
3164.43 189
3164.56 193
3164.69 196
3164.82 196
3164.95 194
3165.08 190
3165.21 185
3165.34 179
3165.47 174
3165.60 170
3165.73 168
3165.86 168
3165.99 168
3166.11 169
3166.24 169
3166.37 167
3166.50 163
3166.63 156
3166.76 145
3166.89 132
3167.02 115
3167.15 96
3167.28 77
3167.41 60
3167.54 45
3167.67 35
3167.80 29
3167.93 27
3168.06 29
3168.18 31
3168.31 32
3168.44 30
3168.57 27
3168.70 21
3168.83 14
3168.96 9
3169.09 4
3169.22 2
3169.35 1
3169.48 0
3169.61 0
3169.74 0
3169.87 0
3170.00 0
3170.13 0
3170.26 0
3170.39 0
3170.51 0
3170.64 6
3170.77 17
3170.90 28
3171.03 39
3171.16 49
3171.29 56
3171.42 59
3171.55 60
3171.68 57
3171.81 53
3171.94 48
3172.07 43
3172.20 38
3172.33 35
3172.46 33
3172.59 32
3172.72 31
3172.85 31
3172.97 30
3173.10 28
3173.23 26
3173.36 23
3173.49 21
3173.62 21
3173.75 21
3173.88 24
3174.01 30
3174.14 37
3174.27 46
3174.40 55
3174.53 63
3174.66 70
3174.79 75
3174.92 77
3175.05 77
3175.18 74
3175.31 69
3175.44 63
3175.57 58
3175.70 54
3175.82 53
3175.95 55
3176.08 60
3176.21 69
3176.34 79
3176.47 90
3176.60 99
3176.73 107
3176.86 111
3176.99 112
3177.12 109
3177.25 102
3177.38 93
3177.51 82
3177.64 70
3177.77 59
3177.90 50
3178.03 45
3178.16 45
3178.29 50
3178.42 59
3178.55 69
3178.68 80
3178.81 88
3178.94 93
3179.06 94
3179.19 92
3179.32 88
3179.45 84
3179.58 82
3179.71 82
3179.84 84
3179.97 89
3180.10 97
3180.23 106
3180.36 116
3180.49 127
3180.62 139
3180.75 151
3180.88 164
3181.01 175
3181.14 184
3181.27 192
3181.40 197
3181.53 201
3181.66 203
3181.79 204
3181.92 202
3182.05 198
3182.18 190
3182.31 179
3182.44 164
3182.57 147
3182.70 129
3182.83 111
3182.95 95
3183.08 84
3183.21 77
3183.34 75
3183.47 76
3183.60 79
3183.73 83
3183.86 86
3183.99 87
3184.12 87
3184.25 85
3184.38 82
3184.51 78
3184.64 75
3184.77 71
3184.90 68
3185.03 65
3185.16 61
3185.29 58
3185.42 54
3185.55 52
3185.68 53
3185.81 57
3185.94 64
3186.07 74
3186.20 86
3186.33 98
3186.46 109
3186.59 116
3186.72 121
3186.85 122
3186.98 121
3187.11 119
3187.24 116
3187.37 112
3187.50 109
3187.63 106
3187.76 103
3187.89 99
3188.02 96
3188.15 91
3188.28 86
3188.41 79
3188.53 72
3188.66 63
3188.79 54
3188.92 44
3189.05 36
3189.18 29
3189.31 24
3189.44 22
3189.57 20
3189.70 20
3189.83 20
3189.96 20
3190.09 22
3190.22 23
3190.35 26
3190.48 31
3190.61 36
3190.74 43
3190.87 49
3191.00 53
3191.13 56
3191.26 56
3191.39 53
3191.52 47
3191.65 40
3191.78 33
3191.91 27
3192.04 23
3192.17 21
3192.30 21
3192.43 22
3192.56 25
3192.69 28
3192.82 30
3192.95 32
3193.08 32
3193.21 33
3193.34 34
3193.47 37
3193.60 43
3193.73 53
3193.86 66
3193.99 81
3194.12 98
3194.25 114
3194.38 128
3194.51 137
3194.64 140
3194.77 138
3194.90 130
3195.03 119
3195.16 106
3195.29 91
3195.42 77
3195.55 65
3195.68 54
3195.81 46
3195.94 40
3196.07 35
3196.20 33
3196.33 32
3196.46 34
3196.59 38
3196.72 43
3196.85 49
3196.98 55
3197.11 59
3197.24 60
3197.37 58
3197.50 53
3197.63 47
3197.76 40
3197.89 34
3198.02 30
3198.15 29
3198.28 28
3198.41 29
3198.54 28
3198.67 28
3198.80 26
3198.93 26
3199.06 26
3199.19 27
3199.32 30
3199.45 35
3199.58 38
3199.71 41
3199.84 41
3199.97 40
3200.10 37
3200.23 33
3200.36 30
3200.49 29
3200.62 29
3200.75 31
3200.88 32
3201.01 34
3201.14 34
3201.27 34
3201.40 33
3201.53 34
3201.66 34
3201.79 36
3201.92 37
3202.05 38
3202.18 36
3202.31 32
3202.44 26
3202.57 18
3202.70 10
3202.83 4
3202.96 0
3203.09 0
3203.22 0
3203.35 0
3203.48 0
3203.61 0
3203.74 0
3203.87 0
3204.00 0
3204.13 0
3204.26 1
3204.39 9
3204.52 18
3204.65 28
3204.78 37
3204.91 46
3205.04 53
3205.17 57
3205.30 60
3205.43 62
3205.56 64
3205.69 68
3205.82 73
3205.95 81
3206.09 90
3206.22 99
3206.35 108
3206.48 114
3206.61 117
3206.74 117
3206.87 114
3207.00 108
3207.13 99
3207.26 90
3207.39 81
3207.52 73
3207.65 68
3207.78 66
3207.91 68
3208.04 72
3208.17 78
3208.30 85
3208.43 91
3208.56 98
3208.69 103
3208.82 107
3208.95 110
3209.08 111
3209.21 110
3209.34 108
3209.47 103
3209.60 97
3209.73 91
3209.86 85
3209.99 82
3210.12 83
3210.25 88
3210.38 99
3210.51 114
3210.64 133
3210.77 152
3210.90 171
3211.03 187
3211.16 199
3211.29 208
3211.42 213
3211.55 214
3211.69 214
3211.82 211
3211.95 207
3212.08 202
3212.21 194
3212.34 183
3212.47 169
3212.60 154
3212.73 139
3212.86 126
3212.99 116
3213.12 112
3213.25 112
3213.38 118
3213.51 126
3213.64 134
3213.77 141
3213.90 144
3214.03 142
3214.16 136
3214.29 126
3214.42 113
3214.55 101
3214.68 89
3214.81 81
3214.94 76
3215.07 74
3215.20 75
3215.33 78
3215.46 82
3215.60 85
3215.73 87
3215.86 89
3215.99 91
3216.12 93
3216.25 96
3216.38 99
3216.51 101
3216.64 103
3216.77 102
3216.90 100
3217.03 95
3217.16 89
3217.29 82
3217.42 74
3217.55 67
3217.68 60
3217.81 53
3217.94 45
3218.07 37
3218.20 29
3218.33 21
3218.46 15
3218.59 11
3218.72 9
3218.86 10
3218.99 12
3219.12 15
3219.25 16
3219.38 17
3219.51 16
3219.64 14
3219.77 13
3219.90 13
3220.03 16
3220.16 20
3220.29 26
3220.42 32
3220.55 37
3220.68 40
3220.81 41
3220.94 40
3221.07 38
3221.20 36
3221.33 34
3221.46 33
3221.60 34
3221.73 37
3221.86 40
3221.99 43
3222.12 47
3222.25 51
3222.38 54
3222.51 58
3222.64 63
3222.77 69
3222.90 76
3223.03 83
3223.16 88
3223.29 92
3223.42 92
3223.55 90
3223.68 85
3223.81 77
3223.94 67
3224.07 57
3224.21 48
3224.34 40
3224.47 34
3224.60 31
3224.73 30
3224.86 31
3224.99 33
3225.12 35
3225.25 37
3225.38 37
3225.51 36
3225.64 34
3225.77 31
3225.90 28
3226.03 25
3226.16 23
3226.29 21
3226.43 19
3226.56 19
3226.69 19
3226.82 20
3226.95 21
3227.08 22
3227.21 24
3227.34 24
3227.47 23
3227.60 20
3227.73 15
3227.86 7
3227.99 0
3228.12 0
3228.25 0
3228.38 0
3228.51 0
3228.65 0
3228.78 0
3228.91 0
3229.04 6
3229.17 17
3229.30 26
3229.43 33
3229.56 37
3229.69 39
3229.82 39
3229.95 36
3230.08 31
3230.21 24
3230.34 18
3230.47 11
3230.61 6
3230.74 2
3230.87 0
3231.00 0
3231.13 1
3231.26 3
3231.39 7
3231.52 12
3231.65 17
3231.78 24
3231.91 30
3232.04 36
3232.17 41
3232.30 44
3232.44 47
3232.57 48
3232.70 50
3232.83 52
3232.96 56
3233.09 62
3233.22 70
3233.35 78
3233.48 87
3233.61 96
3233.74 103
3233.87 107
3234.00 109
3234.13 109
3234.27 106
3234.40 103
3234.53 100
3234.66 98
3234.79 98
3234.92 100
3235.05 103
3235.18 107
3235.31 111
3235.44 114
3235.57 116
3235.70 118
3235.83 121
3235.97 124
3236.10 129
3236.23 134
3236.36 139
3236.49 143
3236.62 144
3236.75 141
3236.88 134
3237.01 123
3237.14 111
3237.27 99
3237.40 87
3237.53 78
3237.67 71
3237.80 67
3237.93 65
3238.06 63
3238.19 61
3238.32 58
3238.45 54
3238.58 49
3238.71 44
3238.84 39
3238.97 33
3239.10 29
3239.24 26
3239.37 24
3239.50 24
3239.63 25
3239.76 28
3239.89 32
3240.02 38
3240.15 46
3240.28 56
3240.41 69
3240.54 84
3240.68 101
3240.81 121
3240.94 142
3241.07 166
3241.20 191
3241.33 219
3241.46 247
3241.59 275
3241.72 302
3241.85 325
3241.98 344
3242.11 358
3242.25 368
3242.38 375
3242.51 382
3242.64 391
3242.77 403
3242.90 419
3243.03 439
3243.16 462
3243.29 486
3243.42 511
3243.56 534
3243.69 556
3243.82 575
3243.95 591
3244.08 604
3244.21 612
3244.34 617
3244.47 618
3244.60 616
3244.73 612
3244.86 608
3245.00 604
3245.13 599
3245.26 592
3245.39 583
3245.52 571
3245.65 555
3245.78 535
3245.91 512
3246.04 487
3246.17 461
3246.31 435
3246.44 410
3246.57 386
3246.70 364
3246.83 343
3246.96 325
3247.09 308
3247.22 294
3247.35 280
3247.48 267
3247.62 255
3247.75 243
3247.88 232
3248.01 221
3248.14 211
3248.27 202
3248.40 195
3248.53 190
3248.66 185
3248.79 182
3248.93 178
3249.06 173
3249.19 165
3249.32 155
3249.45 143
3249.58 129
3249.71 115
3249.84 102
3249.97 91
3250.11 83
3250.24 79
3250.37 78
3250.50 79
3250.63 82
3250.76 86
3250.89 89
3251.02 91
3251.15 92
3251.28 91
3251.42 88
3251.55 83
3251.68 76
3251.81 67
3251.94 57
3252.07 46
3252.20 36
3252.33 30
3252.46 27
3252.60 30
3252.73 37
3252.86 48
3252.99 60
3253.12 72
3253.25 82
3253.38 89
3253.51 93
3253.64 94
3253.78 94
3253.91 92
3254.04 92
3254.17 93
3254.30 96
3254.43 101
3254.56 109
3254.69 117
3254.83 125
3254.96 132
3255.09 136
3255.22 137
3255.35 136
3255.48 131
3255.61 123
3255.74 114
3255.87 104
3256.01 94
3256.14 84
3256.27 76
3256.40 70
3256.53 64
3256.66 58
3256.79 52
3256.92 44
3257.06 36
3257.19 28
3257.32 21
3257.45 18
3257.58 18
3257.71 24
3257.84 34
3257.97 45
3258.11 56
3258.24 65
3258.37 69
3258.50 69
3258.63 66
3258.76 60
3258.89 54
3259.02 49
3259.16 45
3259.29 42
3259.42 40
3259.55 38
3259.68 36
3259.81 33
3259.94 30
3260.07 28
3260.21 27
3260.34 27
3260.47 27
3260.60 26
3260.73 26
3260.86 25
3260.99 26
3261.12 28
3261.26 31
3261.39 36
3261.52 43
3261.65 49
3261.78 55
3261.91 58
3262.04 59
3262.17 57
3262.31 52
3262.44 47
3262.57 39
3262.70 31
3262.83 23
3262.96 15
3263.09 9
3263.22 5
3263.36 3
3263.49 3
3263.62 5
3263.75 9
3263.88 13
3264.01 17
3264.14 20
3264.28 22
3264.41 24
3264.54 25
3264.67 27
3264.80 28
3264.93 31
3265.06 36
3265.20 41
3265.33 49
3265.46 56
3265.59 64
3265.72 71
3265.85 76
3265.98 78
3266.11 78
3266.25 76
3266.38 72
3266.51 68
3266.64 63
3266.77 59
3266.90 57
3267.03 57
3267.17 58
3267.30 60
3267.43 64
3267.56 68
3267.69 73
3267.82 77
3267.95 80
3268.09 82
3268.22 82
3268.35 81
3268.48 78
3268.61 75
3268.74 71
3268.87 68
3269.01 67
3269.14 68
3269.27 71
3269.40 77
3269.53 85
3269.66 94
3269.79 103
3269.93 113
3270.06 121
3270.19 127
3270.32 131
3270.45 133
3270.58 133
3270.72 133
3270.85 131
3270.98 130
3271.11 129
3271.24 128
3271.37 127
3271.50 126
3271.64 124
3271.77 120
3271.90 115
3272.03 110
3272.16 106
3272.29 103
3272.42 102
3272.56 103
3272.69 105
3272.82 107
3272.95 109
3273.08 111
3273.21 112
3273.35 114
3273.48 116
3273.61 119
3273.74 121
3273.87 125
3274.00 128
3274.13 132
3274.27 137
3274.40 144
3274.53 154
3274.66 165
3274.79 176
3274.92 187
3275.06 195
3275.19 200
3275.32 201
3275.45 199
3275.58 195
3275.71 188
3275.84 181
3275.98 175
3276.11 168
3276.24 162
3276.37 156
3276.50 152
3276.63 149
3276.77 147
3276.90 147
3277.03 148
3277.16 150
3277.29 152
3277.42 155
3277.56 157
3277.69 159
3277.82 161
3277.95 160
3278.08 159
3278.21 156
3278.35 152
3278.48 146
3278.61 141
3278.74 134
3278.87 128
3279.00 122
3279.14 116
3279.27 110
3279.40 105
3279.53 101
3279.66 98
3279.79 95
3279.93 92
3280.06 89
3280.19 85
3280.32 81
3280.45 75
3280.58 70
3280.72 65
3280.85 62
3280.98 62
3281.11 65
3281.24 70
3281.37 76
3281.51 83
3281.64 88
3281.77 91
3281.90 92
3282.03 90
3282.16 85
3282.30 77
3282.43 67
3282.56 56
3282.69 43
3282.82 29
3282.95 14
3283.09 0
3283.22 0
3283.35 0
3283.48 0
3283.61 0
3283.74 0
3283.88 0
3284.01 0
3284.14 2
3284.27 14
3284.40 25
3284.54 32
3284.67 37
3284.80 38
3284.93 37
3285.06 35
3285.19 33
3285.33 33
3285.46 34
3285.59 36
3285.72 39
3285.85 42
3285.98 45
3286.12 46
3286.25 47
3286.38 47
3286.51 47
3286.64 46
3286.78 44
3286.91 42
3287.04 39
3287.17 36
3287.30 33
3287.43 30
3287.57 28
3287.70 27
3287.83 27
3287.96 27
3288.09 27
3288.23 27
3288.36 27
3288.49 26
3288.62 25
3288.75 22
3288.88 19
3289.02 16
3289.15 14
3289.28 13
3289.41 14
3289.54 17
3289.68 21
3289.81 27
3289.94 33
3290.07 39
3290.20 47
3290.33 54
3290.47 61
3290.60 67
3290.73 73
3290.86 76
3290.99 78
3291.13 78
3291.26 76
3291.39 74
3291.52 72
3291.65 70
3291.79 68
3291.92 68
3292.05 68
3292.18 71
3292.31 74
3292.45 79
3292.58 84
3292.71 90
3292.84 94
3292.97 96
3293.10 95
3293.24 93
3293.37 89
3293.50 86
3293.63 86
3293.76 88
3293.90 94
3294.03 103
3294.16 114
3294.29 126
3294.42 137
3294.56 146
3294.69 152
3294.82 154
3294.95 153
3295.08 150
3295.22 146
3295.35 142
3295.48 138
3295.61 135
3295.74 134
3295.88 132
3296.01 132
3296.14 132
3296.27 132
3296.40 134
3296.54 136
3296.67 138
3296.80 139
3296.93 139
3297.06 137
3297.20 135
3297.33 132
3297.46 131
3297.59 131
3297.72 132
3297.86 135
3297.99 140
3298.12 146
3298.25 153
3298.38 161
3298.52 170
3298.65 181
3298.78 192
3298.91 203
3299.04 212
3299.18 217
3299.31 217
3299.44 212
3299.57 203
3299.70 189
3299.84 173
3299.97 156
3300.10 139
3300.23 125
3300.36 114
3300.50 108
3300.63 105
3300.76 106
3300.89 108
3301.03 111
3301.16 112
3301.29 111
3301.42 108
3301.55 104
3301.69 101
3301.82 99
3301.95 100
3302.08 104
3302.21 111
3302.35 119
3302.48 128
3302.61 136
3302.74 142
3302.87 147
3303.01 151
3303.14 152
3303.27 150
3303.40 147
3303.54 143
3303.67 139
3303.80 135
3303.93 132
3304.06 131
3304.20 131
3304.33 134
3304.46 137
3304.59 140
3304.72 144
3304.86 147
3304.99 150
3305.12 154
3305.25 157
3305.39 162
3305.52 166
3305.65 171
3305.78 176
3305.91 180
3306.05 183
3306.18 185
3306.31 186
3306.44 184
3306.58 179
3306.71 171
3306.84 159
3306.97 145
3307.10 128
3307.24 110
3307.37 95
3307.50 83
3307.63 75
3307.77 72
3307.90 73
3308.03 78
3308.16 85
3308.29 93
3308.43 101
3308.56 110
3308.69 117
3308.82 125
3308.96 131
3309.09 135
3309.22 137
3309.35 137
3309.48 135
3309.62 130
3309.75 123
3309.88 115
3310.01 106
3310.15 96
3310.28 86
3310.41 77
3310.54 68
3310.67 60
3310.81 54
3310.94 51
3311.07 50
3311.20 50
3311.34 52
3311.47 53
3311.60 54
3311.73 53
3311.87 53
3312.00 52
3312.13 52
3312.26 52
3312.39 54
3312.53 56
3312.66 58
3312.79 60
3312.92 63
3313.06 66
3313.19 70
3313.32 74
3313.45 78
3313.59 82
3313.72 85
3313.85 88
3313.98 90
3314.11 92
3314.25 91
3314.38 90
3314.51 86
3314.64 81
3314.78 74
3314.91 66
3315.04 59
3315.17 54
3315.31 50
3315.44 50
3315.57 52
3315.70 57
3315.84 64
3315.97 71
3316.10 78
3316.23 85
3316.36 90
3316.50 93
3316.63 95
3316.76 96
3316.89 97
3317.03 97
3317.16 98
3317.29 99
3317.42 101
3317.56 103
3317.69 104
3317.82 106
3317.95 107
3318.09 109
3318.22 112
3318.35 115
3318.48 119
3318.62 123
3318.75 125
3318.88 126
3319.01 123
3319.15 118
3319.28 109
3319.41 96
3319.54 82
3319.68 65
3319.81 47
3319.94 30
3320.07 15
3320.21 2
3320.34 0
3320.47 0
3320.60 0
3320.74 0
3320.87 0
3321.00 0
3321.13 0
3321.27 0
3321.40 2
3321.53 11
3321.66 22
3321.80 34
3321.93 44
3322.06 53
3322.19 59
3322.33 63
3322.46 64
3322.59 61
3322.72 55
3322.86 46
3322.99 36
3323.12 25
3323.25 14
3323.39 5
3323.52 0
3323.65 0
3323.78 6
3323.92 16
3324.05 31
3324.18 50
3324.31 71
3324.45 91
3324.58 110
3324.71 127
3324.84 140
3324.98 150
3325.11 155
3325.24 157
3325.37 156
3325.51 153
3325.64 148
3325.77 144
3325.90 140
3326.04 139
3326.17 139
3326.30 140
3326.43 141
3326.57 142
3326.70 140
3326.83 136
3326.96 128
3327.10 119
3327.23 109
3327.36 100
3327.50 94
3327.63 92
3327.76 95
3327.89 103
3328.03 115
3328.16 128
3328.29 142
3328.42 153
3328.56 161
3328.69 165
3328.82 165
3328.95 162
3329.09 158
3329.22 153
3329.35 148
3329.48 143
3329.62 139
3329.75 135
3329.88 131
3330.02 127
3330.15 124
3330.28 120
3330.41 117
3330.55 114
3330.68 110
3330.81 105
3330.94 99
3331.08 92
3331.21 84
3331.34 76
3331.47 69
3331.61 65
3331.74 65
3331.87 69
3332.01 77
3332.14 88
3332.27 100
3332.40 111
3332.54 120
3332.67 126
3332.80 130
3332.93 132
3333.07 134
3333.20 137
3333.33 142
3333.47 149
3333.60 156
3333.73 164
3333.86 172
3334.00 180
3334.13 189
3334.26 198
3334.39 209
3334.53 221
3334.66 233
3334.79 245
3334.93 255
3335.06 262
3335.19 265
3335.32 264
3335.46 261
3335.59 256
3335.72 251
3335.85 247
3335.99 246
3336.12 246
3336.25 247
3336.39 249
3336.52 251
3336.65 252
3336.78 253
3336.92 254
3337.05 254
3337.18 254
3337.32 254
3337.45 254
3337.58 254
3337.71 253
3337.85 251
3337.98 250
3338.11 249
3338.25 251
3338.38 255
3338.51 261
3338.64 268
3338.78 275
3338.91 279
3339.04 281
3339.18 279
3339.31 274
3339.44 266
3339.57 256
3339.71 245
3339.84 235
3339.97 228
3340.11 223
3340.24 221
3340.37 222
3340.50 225
3340.64 229
3340.77 232
3340.90 233
3341.04 230
3341.17 223
3341.30 215
3341.43 206
3341.57 199
3341.70 194
3341.83 192
3341.97 193
3342.10 197
3342.23 201
3342.36 206
3342.50 210
3342.63 212
3342.76 211
3342.90 208
3343.03 202
3343.16 194
3343.29 183
3343.43 173
3343.56 162
3343.69 153
3343.83 146
3343.96 142
3344.09 140
3344.23 141
3344.36 144
3344.49 148
3344.62 153
3344.76 159
3344.89 165
3345.02 170
3345.16 174
3345.29 178
3345.42 180
3345.55 180
3345.69 179
3345.82 177
3345.95 174
3346.09 171
3346.22 169
3346.35 168
3346.49 169
3346.62 173
3346.75 180
3346.88 188
3347.02 198
3347.15 208
3347.28 218
3347.42 227
3347.55 233
3347.68 237
3347.82 238
3347.95 236
3348.08 232
3348.21 225
3348.35 218
3348.48 209
3348.61 201
3348.75 193
3348.88 186
3349.01 180
3349.15 176
3349.28 172
3349.41 169
3349.55 167
3349.68 164
3349.81 161
3349.94 157
3350.08 154
3350.21 151
3350.34 149
3350.48 149
3350.61 151
3350.74 155
3350.88 160
3351.01 166
3351.14 171
3351.27 177
3351.41 182
3351.54 187
3351.67 193
3351.81 200
3351.94 208
3352.07 216
3352.21 224
3352.34 229
3352.47 231
3352.61 230
3352.74 225
3352.87 217
3353.01 207
3353.14 197
3353.27 189
3353.40 185
3353.54 185
3353.67 189
3353.80 198
3353.94 208
3354.07 219
3354.20 229
3354.34 237
3354.47 244
3354.60 251
3354.74 259
3354.87 268
3355.00 279
3355.14 290
3355.27 300
3355.40 309
3355.53 314
3355.67 317
3355.80 318
3355.93 316
3356.07 314
3356.20 311
3356.33 307
3356.47 301
3356.60 294
3356.73 284
3356.87 273
3357.00 260
3357.13 247
3357.27 235
3357.40 226
3357.53 219
3357.67 216
3357.80 217
3357.93 220
3358.07 225
3358.20 230
3358.33 235
3358.47 238
3358.60 241
3358.73 242
3358.86 243
3359.00 243
3359.13 244
3359.26 246
3359.40 248
3359.53 252
3359.66 255
3359.80 258
3359.93 262
3360.06 265
3360.20 268
3360.33 274
3360.46 280
3360.60 288
3360.73 296
3360.86 303
3361.00 308
3361.13 310
3361.26 308
3361.40 303
3361.53 296
3361.66 288
3361.80 281
3361.93 274
3362.06 268
3362.20 264
3362.33 260
3362.46 256
3362.60 251
3362.73 247
3362.86 242
3363.00 240
3363.13 240
3363.26 243
3363.40 251
3363.53 261
3363.66 272
3363.80 284
3363.93 294
3364.06 303
3364.20 309
3364.33 314
3364.46 319
3364.60 323
3364.73 328
3364.86 331
3365.00 333
3365.13 334
3365.26 332
3365.40 330
3365.53 327
3365.66 326
3365.80 328
3365.93 332
3366.06 340
3366.20 350
3366.33 362
3366.46 374
3366.60 386
3366.73 398
3366.86 408
3367.00 417
3367.13 425
3367.26 431
3367.40 435
3367.53 436
3367.66 433
3367.80 426
3367.93 416
3368.06 403
3368.20 389
3368.33 375
3368.46 363
3368.60 354
3368.73 348
3368.86 344
3369.00 344
3369.13 345
3369.27 348
3369.40 353
3369.53 360
3369.67 369
3369.80 379
3369.93 390
3370.07 401
3370.20 411
3370.33 419
3370.47 423
3370.60 425
3370.73 423
3370.87 418
3371.00 411
3371.13 403
3371.27 395
3371.40 387
3371.53 381
3371.67 376
3371.80 374
3371.93 374
3372.07 375
3372.20 378
3372.33 383
3372.47 390
3372.60 399
3372.74 409
3372.87 419
3373.00 428
3373.14 434
3373.27 437
3373.40 437
3373.54 434
3373.67 428
3373.80 420
3373.94 413
3374.07 406
3374.20 401
3374.34 397
3374.47 394
3374.60 391
3374.74 387
3374.87 382
3375.01 377
3375.14 371
3375.27 365
3375.41 359
3375.54 354
3375.67 349
3375.81 345
3375.94 341
3376.07 337
3376.21 332
3376.34 327
3376.47 323
3376.61 318
3376.74 314
3376.88 311
3377.01 308
3377.14 306
3377.28 305
3377.41 303
3377.54 301
3377.68 297
3377.81 292
3377.94 284
3378.08 274
3378.21 264
3378.35 254
3378.48 248
3378.61 244
3378.75 245
3378.88 249
3379.01 256
3379.15 263
3379.28 267
3379.41 269
3379.55 266
3379.68 258
3379.82 247
3379.95 234
3380.08 219
3380.22 204
3380.35 189
3380.48 176
3380.62 164
3380.75 153
3380.88 145
3381.02 137
3381.15 132
3381.29 128
3381.42 125
3381.55 123
3381.69 122
3381.82 123
3381.95 126
3382.09 130
3382.22 136
3382.35 142
3382.49 149
3382.62 155
3382.76 159
3382.89 163
3383.02 166
3383.16 169
3383.29 174
3383.42 181
3383.56 189
3383.69 197
3383.83 204
3383.96 207
3384.09 205
3384.23 197
3384.36 184
3384.49 168
3384.63 153
3384.76 140
3384.90 130
3385.03 126
3385.16 125
3385.30 127
3385.43 128
3385.56 128
3385.70 126
3385.83 122
3385.97 117
3386.10 111
3386.23 106
3386.37 101
3386.50 97
3386.63 93
3386.77 90
3386.90 89
3387.04 89
3387.17 92
3387.30 99
3387.44 108
3387.57 119
3387.70 132
3387.84 144
3387.97 156
3388.11 168
3388.24 178
3388.37 188
3388.51 197
3388.64 205
3388.78 213
3388.91 218
3389.04 221
3389.18 222
3389.31 219
3389.44 214
3389.58 206
3389.71 196
3389.85 185
3389.98 173
3390.11 163
3390.25 156
3390.38 151
3390.52 150
3390.65 151
3390.78 153
3390.92 155
3391.05 156
3391.18 154
3391.32 151
3391.45 145
3391.59 140
3391.72 136
3391.85 133
3391.99 133
3392.12 134
3392.26 137
3392.39 139
3392.52 140
3392.66 138
3392.79 134
3392.93 129
3393.06 122
3393.19 115
3393.33 109
3393.46 105
3393.59 104
3393.73 105
3393.86 109
3394.00 114
3394.13 119
3394.26 124
3394.40 127
3394.53 130
3394.67 132
3394.80 133
3394.93 135
3395.07 138
3395.20 141
3395.34 144
3395.47 147
3395.60 149
3395.74 150
3395.87 150
3396.01 148
3396.14 146
3396.27 142
3396.41 136
3396.54 129
3396.68 121
3396.81 113
3396.94 106
3397.08 101
3397.21 101
3397.35 104
3397.48 110
3397.61 119
3397.75 129
3397.88 137
3398.02 142
3398.15 144
3398.28 141
3398.42 135
3398.55 127
3398.69 117
3398.82 108
3398.95 101
3399.09 97
3399.22 96
3399.36 99
3399.49 102
3399.62 106
3399.76 107
3399.89 106
3400.03 102
3400.16 95
3400.29 87
3400.43 80
3400.56 75
3400.70 75
3400.83 79
3400.96 86
3401.10 97
3401.23 109
3401.37 120
3401.50 129
3401.63 135
3401.77 138
3401.90 139
3402.04 139
3402.17 140
3402.30 143
3402.44 149
3402.57 158
3402.71 168
3402.84 178
3402.98 187
3403.11 194
3403.24 198
3403.38 200
3403.51 202
3403.65 205
3403.78 209
3403.91 215
3404.05 224
3404.18 234
3404.32 244
3404.45 254
3404.58 263
3404.72 268
3404.85 271
3404.99 271
3405.12 267
3405.26 262
3405.39 255
3405.52 248
3405.66 241
3405.79 233
3405.93 226
3406.06 219
3406.19 212
3406.33 205
3406.46 199
3406.60 194
3406.73 189
3406.87 184
3407.00 180
3407.13 175
3407.27 170
3407.40 165
3407.54 159
3407.67 155
3407.80 152
3407.94 152
3408.07 154
3408.21 157
3408.34 159
3408.48 159
3408.61 157
3408.74 152
3408.88 146
3409.01 139
3409.15 135
3409.28 133
3409.42 135
3409.55 139
3409.68 144
3409.82 147
3409.95 147
3410.09 145
3410.22 140
3410.36 134
3410.49 129
3410.62 127
3410.76 126
3410.89 126
3411.03 125
3411.16 122
3411.29 115
3411.43 104
3411.56 90
3411.70 76
3411.83 66
3411.97 59
3412.10 58
3412.23 61
3412.37 67
3412.50 74
3412.64 80
3412.77 83
3412.91 83
3413.04 81
3413.17 75
3413.31 69
3413.44 61
3413.58 53
3413.71 46
3413.85 40
3413.98 36
3414.12 34
3414.25 35
3414.38 39
3414.52 45
3414.65 52
3414.79 59
3414.92 65
3415.06 70
3415.19 72
3415.32 71
3415.46 69
3415.59 66
3415.73 62
3415.86 58
3416.00 54
3416.13 50
3416.26 45
3416.40 39
3416.53 32
3416.67 26
3416.80 21
3416.94 17
3417.07 16
3417.21 18
3417.34 22
3417.47 28
3417.61 35
3417.74 42
3417.88 49
3418.01 55
3418.15 59
3418.28 61
3418.41 59
3418.55 54
3418.68 46
3418.82 35
3418.95 23
3419.09 11
3419.22 0
3419.36 0
3419.49 0
3419.62 0
3419.76 0
3419.89 0
3420.03 0
3420.16 0
3420.30 0
3420.43 6
3420.57 16
3420.70 26
3420.83 35
3420.97 44
3421.10 53
3421.24 60
3421.37 67
3421.51 74
3421.64 81
3421.78 86
3421.91 90
3422.04 90
3422.18 88
3422.31 83
3422.45 76
3422.58 70
3422.72 66
3422.85 66
3422.99 72
3423.12 81
3423.25 94
3423.39 109
3423.52 122
3423.66 133
3423.79 139
3423.93 142
3424.06 141
3424.20 138
3424.33 134
3424.47 130
3424.60 127
3424.73 124
3424.87 122
3425.00 118
3425.14 114
3425.27 108
3425.41 102
3425.54 96
3425.68 91
3425.81 86
3425.95 82
3426.08 77
3426.21 73
3426.35 67
3426.48 63
3426.62 59
3426.75 59
3426.89 62
3427.02 68
3427.16 75
3427.29 83
3427.43 88
3427.56 90
3427.69 88
3427.83 82
3427.96 75
3428.10 67
3428.23 61
3428.37 56
3428.50 52
3428.64 51
3428.77 49
3428.91 48
3429.04 48
3429.18 47
3429.31 46
3429.44 46
3429.58 46
3429.71 47
3429.85 49
3429.98 52
3430.12 56
3430.25 61
3430.39 68
3430.52 75
3430.66 82
3430.79 88
3430.93 93
3431.06 95
3431.20 96
3431.33 95
3431.46 94
3431.60 93
3431.73 93
3431.87 95
3432.00 97
3432.14 101
3432.27 106
3432.41 112
3432.54 119
3432.68 126
3432.81 133
3432.95 139
3433.08 143
3433.22 145
3433.35 144
3433.48 140
3433.62 135
3433.75 130
3433.89 125
3434.02 122
3434.16 121
3434.29 124
3434.43 130
3434.56 138
3434.70 146
3434.83 153
3434.97 156
3435.10 155
3435.24 148
3435.37 135
3435.51 118
3435.64 98
3435.77 79
3435.91 62
3436.04 50
3436.18 43
3436.31 40
3436.45 40
3436.58 41
3436.72 41
3436.85 40
3436.99 36
3437.12 31
3437.26 25
3437.39 19
3437.53 14
3437.66 10
3437.80 8
3437.93 6
3438.07 8
3438.20 12
3438.34 18
3438.47 28
3438.61 40
3438.74 55
3438.87 70
3439.01 85
3439.14 100
3439.28 114
3439.41 126
3439.55 136
3439.68 144
3439.82 150
3439.95 153
3440.09 154
3440.22 152
3440.36 150
3440.49 147
3440.63 145
3440.76 144
3440.90 144
3441.03 144
3441.17 144
3441.30 143
3441.44 141
3441.57 137
3441.71 133
3441.84 128
3441.98 123
3442.11 119
3442.25 116
3442.38 114
3442.52 111
3442.65 108
3442.79 103
3442.92 97
3443.05 90
3443.19 82
3443.32 74
3443.46 67
3443.59 60
3443.73 54
3443.86 48
3444.00 43
3444.13 39
3444.27 35
3444.40 32
3444.54 29
3444.67 28
3444.81 29
3444.94 31
3445.08 34
3445.21 39
3445.35 46
3445.48 53
3445.62 62
3445.75 71
3445.89 80
3446.02 89
3446.16 97
3446.29 104
3446.43 110
3446.56 114
3446.70 118
3446.83 120
3446.97 122
3447.10 122
3447.24 120
3447.37 115
3447.51 108
3447.64 99
3447.78 88
3447.91 76
3448.05 65
3448.18 56
3448.32 49
3448.45 45
3448.59 42
3448.72 41
3448.86 41
3448.99 43
3449.13 45
3449.26 50
3449.40 56
3449.53 64
3449.67 74
3449.80 85
3449.94 98
3450.07 111
3450.21 124
3450.34 137
3450.48 148
3450.61 159
3450.75 168
3450.88 177
3451.02 186
3451.15 196
3451.29 206
3451.42 217
3451.56 228
3451.69 239
3451.83 250
3451.96 259
3452.10 267
3452.23 272
3452.37 276
3452.50 279
3452.64 282
3452.77 285
3452.91 290
3453.04 297
3453.18 306
3453.31 315
3453.45 324
3453.58 331
3453.72 336
3453.85 336
3453.99 332
3454.12 323
3454.26 310
3454.39 294
3454.53 276
3454.66 257
3454.80 238
3454.94 220
3455.07 204
3455.21 190
3455.34 179
3455.48 169
3455.61 160
3455.75 154
3455.88 148
3456.02 143
3456.15 139
3456.29 135
3456.42 131
3456.56 128
3456.69 125
3456.83 122
3456.96 122
3457.10 122
3457.23 123
3457.37 125
3457.50 126
3457.64 128
3457.77 128
3457.91 129
3458.04 130
3458.18 130
3458.31 130
3458.45 129
3458.58 127
3458.72 122
3458.85 115
3458.99 106
3459.13 97
3459.26 88
3459.40 80
3459.53 72
3459.67 66
3459.80 61
3459.94 56
3460.07 50
3460.21 43
3460.34 36
3460.48 29
3460.61 21
3460.75 14
3460.88 7
3461.02 0
3461.15 0
3461.29 0
3461.42 0
3461.56 0
3461.69 0
3461.83 0
3461.96 0
3462.10 0
3462.24 2
3462.37 7
3462.51 14
3462.64 21
3462.78 29
3462.91 38
3463.05 48
3463.18 58
3463.32 68
3463.45 77
3463.59 84
3463.72 90
3463.86 94
3463.99 97
3464.13 100
3464.26 104
3464.40 110
3464.54 118
3464.67 126
3464.81 134
3464.94 140
3465.08 142
3465.21 141
3465.35 137
3465.48 131
3465.62 124
3465.75 116
3465.89 109
3466.02 103
3466.16 97
3466.29 92
3466.43 88
3466.57 85
3466.70 85
3466.84 88
3466.97 94
3467.11 101
3467.24 108
3467.38 114
3467.51 117
3467.65 117
3467.78 114
3467.92 109
3468.05 104
3468.19 100
3468.32 99
3468.46 102
3468.60 110
3468.73 120
3468.87 132
3469.00 144
3469.14 156
3469.27 165
3469.41 171
3469.54 174
3469.68 175
3469.81 174
3469.95 173
3470.09 172
3470.22 173
3470.36 177
3470.49 185
3470.63 197
3470.76 210
3470.90 225
3471.03 239
3471.17 250
3471.30 256
3471.44 257
3471.57 253
3471.71 246
3471.85 238
3471.98 230
3472.12 226
3472.25 225
3472.39 230
3472.52 238
3472.66 247
3472.79 256
3472.93 263
3473.06 265
3473.20 262
3473.34 253
3473.47 242
3473.61 229
3473.74 215
3473.88 204
3474.01 195
3474.15 190
3474.28 188
3474.42 189
3474.56 192
3474.69 197
3474.83 204
3474.96 210
3475.10 214
3475.23 215
3475.37 212
3475.50 204
3475.64 193
3475.77 181
3475.91 169
3476.05 159
3476.18 154
3476.32 152
3476.45 154
3476.59 156
3476.72 159
3476.86 161
3476.99 160
3477.13 158
3477.27 154
3477.40 150
3477.54 146
3477.67 141
3477.81 136
3477.94 131
3478.08 124
3478.21 116
3478.35 108
3478.49 100
3478.62 93
3478.76 87
3478.89 84
3479.03 84
3479.16 85
3479.30 88
3479.43 92
3479.57 96
3479.71 99
3479.84 102
3479.98 104
3480.11 106
3480.25 107
3480.38 108
3480.52 108
3480.66 107
3480.79 106
3480.93 105
3481.06 104
3481.20 103
3481.33 104
3481.47 105
3481.60 106
3481.74 106
3481.88 105
3482.01 104
3482.15 102
3482.28 99
3482.42 98
3482.55 99
3482.69 102
3482.83 107
3482.96 114
3483.10 122
3483.23 132
3483.37 142
3483.50 152
3483.64 162
3483.78 171
3483.91 179
3484.05 184
3484.18 187
3484.32 187
3484.45 185
3484.59 181
3484.73 176
3484.86 170
3485.00 164
3485.13 158
3485.27 152
3485.40 146
3485.54 140
3485.68 135
3485.81 131
3485.95 128
3486.08 126
3486.22 126
3486.35 125
3486.49 123
3486.63 120
3486.76 115
3486.90 110
3487.03 104
3487.17 101
3487.30 100
3487.44 102
3487.58 106
3487.71 110
3487.85 113
3487.98 113
3488.12 110
3488.25 103
3488.39 95
3488.53 87
3488.66 83
3488.80 82
3488.93 86
3489.07 95
3489.20 107
3489.34 123
3489.48 139
3489.61 154
3489.75 169
3489.88 181
3490.02 191
3490.16 198
3490.29 202
3490.43 204
3490.56 206
3490.70 209
3490.83 213
3490.97 221
3491.11 233
3491.24 248
3491.38 266
3491.51 284
3491.65 303
3491.78 322
3491.92 339
3492.06 355
3492.19 370
3492.33 387
3492.46 404
3492.60 424
3492.74 448
3492.87 474
3493.01 504
3493.14 537
3493.28 571
3493.42 606
3493.55 640
3493.69 671
3493.82 700
3493.96 727
3494.09 755
3494.23 786
3494.37 822
3494.50 865
3494.64 913
3494.77 967
3494.91 1025
3495.05 1086
3495.18 1149
3495.32 1214
3495.45 1281
3495.59 1350
3495.73 1418
3495.86 1484
3496.00 1544
3496.13 1597
3496.27 1641
3496.40 1675
3496.54 1702
3496.68 1724
3496.81 1745
3496.95 1765
3497.08 1788
3497.22 1811
3497.36 1836
3497.49 1858
3497.63 1877
3497.76 1890
3497.90 1898
3498.04 1899
3498.17 1895
3498.31 1887
3498.44 1877
3498.58 1866
3498.72 1856
3498.85 1846
3498.99 1836
3499.12 1826
3499.26 1813
3499.40 1796
3499.53 1775
3499.67 1752
3499.80 1726
3499.94 1699
3500.08 1672
3500.21 1647
3500.35 1623
3500.48 1599
3500.62 1574
3500.76 1544
3500.89 1511
3501.03 1473
3501.16 1430
3501.30 1384
3501.44 1336
3501.57 1288
3501.71 1241
3501.84 1195
3501.98 1151
3502.12 1109
3502.25 1070
3502.39 1032
3502.52 997
3502.66 964
3502.80 932
3502.93 903
3503.07 875
3503.20 846
3503.34 818
3503.48 790
3503.61 762
3503.75 735
3503.88 710
3504.02 686
3504.16 664
3504.29 643
3504.43 621
3504.57 598
3504.70 573
3504.84 548
3504.97 522
3505.11 499
3505.25 480
3505.38 466
3505.52 457
3505.65 452
3505.79 449
3505.93 446
3506.06 440
3506.20 430
3506.33 416
3506.47 398
3506.61 378
3506.74 357
3506.88 337
3507.01 318
3507.15 302
3507.29 288
3507.42 277
3507.56 270
3507.70 265
3507.83 262
3507.97 260
3508.10 258
3508.24 254
3508.38 248
3508.51 240
3508.65 230
3508.78 219
3508.92 208
3509.06 198
3509.19 190
3509.33 184
3509.47 179
3509.60 177
3509.74 176
3509.87 176
3510.01 177
3510.15 178
3510.28 180
3510.42 182
3510.56 182
3510.69 181
3510.83 180
3510.96 178
3511.10 176
3511.24 174
3511.37 173
3511.51 174
3511.64 176
3511.78 179
3511.92 184
3512.05 188
3512.19 192
3512.33 194
3512.46 194
3512.60 191
3512.73 184
3512.87 173
3513.01 159
3513.14 143
3513.28 124
3513.42 104
3513.55 85
3513.69 68
3513.82 53
3513.96 43
3514.10 38
3514.23 37
3514.37 41
3514.51 48
3514.64 58
3514.78 69
3514.91 79
3515.05 87
3515.19 91
3515.32 92
3515.46 90
3515.60 86
3515.73 83
3515.87 81
3516.01 81
3516.14 82
3516.28 85
3516.41 87
3516.55 88
3516.69 88
3516.82 87
3516.96 86
3517.10 87
3517.23 88
3517.37 91
3517.50 96
3517.64 101
3517.78 106
3517.91 111
3518.05 115
3518.19 118
3518.32 121
3518.46 121
3518.60 120
3518.73 118
3518.87 113
3519.00 107
3519.14 101
3519.28 96
3519.41 93
3519.55 92
3519.69 95
3519.82 101
3519.96 109
3520.10 119
3520.23 130
3520.37 141
3520.50 150
3520.64 156
3520.78 159
3520.91 158
3521.05 155
3521.19 149
3521.32 141
3521.46 134
3521.60 128
3521.73 124
3521.87 122
3522.01 121
3522.14 120
3522.28 118
3522.41 115
3522.55 109
3522.69 101
3522.82 94
3522.96 88
3523.10 85
3523.23 87
3523.37 93
3523.51 103
3523.64 114
3523.78 125
3523.92 133
3524.05 138
3524.19 139
3524.32 135
3524.46 128
3524.60 118
3524.73 106
3524.87 94
3525.01 83
3525.14 73
3525.28 66
3525.42 61
3525.55 59
3525.69 60
3525.83 62
3525.96 65
3526.10 68
3526.24 71
3526.37 72
3526.51 71
3526.64 70
3526.78 67
3526.92 65
3527.05 62
3527.19 59
3527.33 54
3527.46 48
3527.60 39
3527.74 28
3527.87 16
3528.01 3
3528.15 0
3528.28 0
3528.42 0
3528.56 0
3528.69 0
3528.83 0
3528.97 0
3529.10 2
3529.24 11
3529.38 19
3529.51 23
3529.65 25
3529.79 23
3529.92 21
3530.06 19
3530.19 18
3530.33 19
3530.47 24
3530.60 31
3530.74 41
3530.88 52
3531.01 62
3531.15 71
3531.29 77
3531.42 79
3531.56 78
3531.70 72
3531.83 62
3531.97 52
3532.11 41
3532.24 34
3532.38 30
3532.52 31
3532.65 36
3532.79 46
3532.93 56
3533.06 67
3533.20 77
3533.34 84
3533.47 90
3533.61 95
3533.75 101
3533.88 108
3534.02 117
3534.16 128
3534.29 141
3534.43 156
3534.57 172
3534.70 189
3534.84 208
3534.98 227
3535.11 246
3535.25 264
3535.39 279
3535.52 290
3535.66 295
3535.80 295
3535.93 291
3536.07 285
3536.21 278
3536.34 273
3536.48 270
3536.62 271
3536.75 273
3536.89 276
3537.03 281
3537.16 285
3537.30 291
3537.44 297
3537.57 304
3537.71 310
3537.85 316
3537.98 321
3538.12 325
3538.26 328
3538.39 332
3538.53 338
3538.67 346
3538.80 357
3538.94 369
3539.08 381
3539.21 391
3539.35 400
3539.49 407
3539.63 412
3539.76 417
3539.90 423
3540.04 430
3540.17 438
3540.31 446
3540.45 453
3540.58 460
3540.72 466
3540.86 471
3540.99 475
3541.13 480
3541.27 485
3541.40 491
3541.54 498
3541.68 504
3541.81 510
3541.95 515
3542.09 517
3542.22 517
3542.36 515
3542.50 512
3542.63 508
3542.77 504
3542.91 501
3543.04 497
3543.18 494
3543.32 491
3543.46 488
3543.59 484
3543.73 480
3543.87 478
3544.00 475
3544.14 474
3544.28 472
3544.41 469
3544.55 466
3544.69 460
3544.82 454
3544.96 446
3545.10 439
3545.23 433
3545.37 429
3545.51 427
3545.65 425
3545.78 424
3545.92 420
3546.06 412
3546.19 398
3546.33 380
3546.47 358
3546.60 333
3546.74 308
3546.88 285
3547.01 266
3547.15 250
3547.29 238
3547.42 228
3547.56 221
3547.70 216
3547.84 211
3547.97 208
3548.11 206
3548.25 204
3548.38 202
3548.52 200
3548.66 197
3548.79 193
3548.93 189
3549.07 186
3549.20 183
3549.34 183
3549.48 185
3549.62 189
3549.75 193
3549.89 198
3550.03 201
3550.16 202
3550.30 200
3550.44 196
3550.57 189
3550.71 181
3550.85 173
3550.99 165
3551.12 160
3551.26 158
3551.40 159
3551.53 163
3551.67 168
3551.81 175
3551.94 180
3552.08 182
3552.22 181
3552.36 178
3552.49 172
3552.63 166
3552.77 160
3552.90 157
3553.04 156
3553.18 157
3553.31 160
3553.45 163
3553.59 164
3553.73 164
3553.86 160
3554.00 154
3554.14 144
3554.27 133
3554.41 121
3554.55 109
3554.68 98
3554.82 89
3554.96 80
3555.10 72
3555.23 63
3555.37 53
3555.51 43
3555.64 33
3555.78 24
3555.92 18
3556.06 15
3556.19 16
3556.33 21
3556.47 28
3556.60 38
3556.74 48
3556.88 57
3557.01 65
3557.15 70
3557.29 73
3557.43 72
3557.56 69
3557.70 63
3557.84 57
3557.97 51
3558.11 47
3558.25 44
3558.39 43
3558.52 43
3558.66 44
3558.80 46
3558.93 48
3559.07 51
3559.21 56
3559.35 62
3559.48 71
3559.62 81
3559.76 94
3559.89 106
3560.03 118
3560.17 129
3560.31 139
3560.44 146
3560.58 151
3560.72 153
3560.85 152
3560.99 149
3561.13 143
3561.27 136
3561.40 128
3561.54 121
3561.68 115
3561.81 109
3561.95 105
3562.09 101
3562.23 99
3562.36 97
3562.50 96
3562.64 97
3562.77 98
3562.91 101
3563.05 105
3563.19 109
3563.32 113
3563.46 116
3563.60 117
3563.74 117
3563.87 117
3564.01 118
3564.15 121
3564.28 127
3564.42 137
3564.56 149
3564.70 163
3564.83 175
3564.97 185
3565.11 190
3565.24 191
3565.38 187
3565.52 182
3565.66 176
3565.79 170
3565.93 166
3566.07 164
3566.21 163
3566.34 164
3566.48 165
3566.62 168
3566.75 172
3566.89 178
3567.03 185
3567.17 193
3567.30 201
3567.44 207
3567.58 210
3567.72 211
3567.85 209
3567.99 205
3568.13 201
3568.27 196
3568.40 192
3568.54 188
3568.68 184
3568.81 179
3568.95 175
3569.09 170
3569.23 165
3569.36 162
3569.50 161
3569.64 163
3569.78 166
3569.91 170
3570.05 172
3570.19 171
3570.33 167
3570.46 161
3570.60 153
3570.74 144
3570.87 137
3571.01 133
3571.15 131
3571.29 131
3571.42 134
3571.56 138
3571.70 143
3571.84 150
3571.97 156
3572.11 162
3572.25 167
3572.39 169
3572.52 170
3572.66 168
3572.80 165
3572.94 162
3573.07 160
3573.21 160
3573.35 161
3573.48 162
3573.62 163
3573.76 162
3573.90 157
3574.03 150
3574.17 139
3574.31 126
3574.45 113
3574.58 100
3574.72 89
3574.86 80
3575.00 76
3575.13 76
3575.27 79
3575.41 87
3575.55 96
3575.68 107
3575.82 116
3575.96 123
3576.10 128
3576.23 128
3576.37 126
3576.51 122
3576.65 116
3576.78 109
3576.92 103
3577.06 98
3577.20 96
3577.33 96
3577.47 100
3577.61 106
3577.75 114
3577.88 123
3578.02 131
3578.16 137
3578.30 140
3578.43 140
3578.57 136
3578.71 130
3578.85 124
3578.98 118
3579.12 114
3579.26 111
3579.40 109
3579.53 107
3579.67 102
3579.81 96
3579.95 87
3580.08 78
3580.22 68
3580.36 60
3580.50 54
3580.63 52
3580.77 52
3580.91 54
3581.05 55
3581.18 56
3581.32 56
3581.46 55
3581.60 54
3581.73 52
3581.87 52
3582.01 53
3582.15 54
3582.28 56
3582.42 58
3582.56 59
3582.70 60
3582.83 60
3582.97 60
3583.11 60
3583.25 59
3583.39 60
3583.52 61
3583.66 63
3583.80 66
3583.94 69
3584.07 71
3584.21 72
3584.35 71
3584.49 68
3584.62 64
3584.76 59
3584.90 54
3585.04 50
3585.17 46
3585.31 45
3585.45 46
3585.59 50
3585.72 56
3585.86 64
3586.00 72
3586.14 80
3586.28 85
3586.41 86
3586.55 84
3586.69 77
3586.83 68
3586.96 57
3587.10 44
3587.24 31
3587.38 18
3587.51 5
3587.65 0
3587.79 0
3587.93 0
3588.06 0
3588.20 0
3588.34 0
3588.48 0
3588.62 0
3588.75 6
3588.89 17
3589.03 27
3589.17 36
3589.30 44
3589.44 51
3589.58 56
3589.72 60
3589.86 62
3589.99 63
3590.13 64
3590.27 64
3590.41 65
3590.54 67
3590.68 70
3590.82 73
3590.96 77
3591.09 82
3591.23 85
3591.37 87
3591.51 86
3591.65 84
3591.78 80
3591.92 76
3592.06 72
3592.20 71
3592.33 72
3592.47 77
3592.61 84
3592.75 92
3592.89 100
3593.02 108
3593.16 114
3593.30 121
3593.44 127
3593.57 135
3593.71 144
3593.85 155
3593.99 165
3594.13 175
3594.26 184
3594.40 190
3594.54 196
3594.68 201
3594.81 206
3594.95 211
3595.09 218
3595.23 226
3595.37 234
3595.50 243
3595.64 252
3595.78 261
3595.92 268
3596.06 273
3596.19 276
3596.33 277
3596.47 274
3596.61 269
3596.74 261
3596.88 252
3597.02 241
3597.16 231
3597.30 220
3597.43 211
3597.57 203
3597.71 197
3597.85 194
3597.99 192
3598.12 192
3598.26 191
3598.40 189
3598.54 185
3598.67 179
3598.81 171
3598.95 162
3599.09 153
3599.23 144
3599.36 138
3599.50 133
3599.64 130
3599.78 129
3599.92 130
3600.05 133
3600.19 138
3600.33 145
3600.47 154
3600.61 165
3600.74 177
3600.88 189
3601.02 199
3601.16 206
3601.30 211
3601.43 213
3601.57 213
3601.71 213
3601.85 212
3601.98 213
3602.12 214
3602.26 216
3602.40 217
3602.54 217
3602.67 215
3602.81 212
3602.95 206
3603.09 200
3603.23 195
3603.36 191
3603.50 189
3603.64 189
3603.78 191
3603.92 193
3604.05 194
3604.19 192
3604.33 186
3604.47 179
3604.61 169
3604.74 161
3604.88 155
3605.02 153
3605.16 156
3605.30 163
3605.43 172
3605.57 182
3605.71 191
3605.85 199
3605.99 203
3606.12 205
3606.26 205
3606.40 202
3606.54 197
3606.68 191
3606.81 183
3606.95 174
3607.09 165
3607.23 156
3607.37 148
3607.51 144
3607.64 142
3607.78 144
3607.92 147
3608.06 151
3608.20 155
3608.33 157
3608.47 157
3608.61 155
3608.75 153
3608.89 152
3609.02 153
3609.16 156
3609.30 160
3609.44 166
3609.58 172
3609.71 176
3609.85 177
3609.99 176
3610.13 172
3610.27 165
3610.40 156
3610.54 147
3610.68 138
3610.82 129
3610.96 123
3611.10 117
3611.23 113
3611.37 110
3611.51 108
3611.65 107
3611.79 107
3611.92 110
3612.06 114
3612.20 120
3612.34 128
3612.48 136
3612.61 143
3612.75 149
3612.89 152
3613.03 154
3613.17 155
3613.31 156
3613.44 157
3613.58 159
3613.72 161
3613.86 163
3614.00 165
3614.13 165
3614.27 164
3614.41 160
3614.55 154
3614.69 147
3614.83 138
3614.96 129
3615.10 120
3615.24 113
3615.38 109
3615.52 108
3615.66 111
3615.79 116
3615.93 122
3616.07 128
3616.21 132
3616.35 132
3616.48 131
3616.62 128
3616.76 126
3616.90 125
3617.04 126
3617.18 128
3617.31 129
3617.45 129
3617.59 125
3617.73 118
3617.87 109
3618.01 101
3618.14 95
3618.28 93
3618.42 95
3618.56 99
3618.70 106
3618.83 112
3618.97 117
3619.11 119
3619.25 120
3619.39 119
3619.53 118
3619.66 118
3619.80 119
3619.94 121
3620.08 123
3620.22 123
3620.36 122
3620.49 117
3620.63 110
3620.77 102
3620.91 94
3621.05 87
3621.19 82
3621.32 80
3621.46 80
3621.60 82
3621.74 85
3621.88 88
3622.02 90
3622.15 92
3622.29 93
3622.43 94
3622.57 95
3622.71 96
3622.85 98
3622.98 101
3623.12 105
3623.26 110
3623.40 115
3623.54 120
3623.68 123
3623.81 126
3623.95 128
3624.09 129
3624.23 130
3624.37 132
3624.51 134
3624.64 136
3624.78 139
3624.92 141
3625.06 143
3625.20 143
3625.34 143
3625.47 142
3625.61 140
3625.75 138
3625.89 134
3626.03 129
3626.17 123
3626.31 118
3626.44 112
3626.58 108
3626.72 104
3626.86 101
3627.00 100
3627.14 99
3627.27 99
3627.41 100
3627.55 102
3627.69 106
3627.83 110
3627.97 116
3628.10 121
3628.24 126
3628.38 130
3628.52 133
3628.66 135
3628.80 136
3628.94 135
3629.07 134
3629.21 132
3629.35 130
3629.49 127
3629.63 124
3629.77 121
3629.91 116
3630.04 111
3630.18 105
3630.32 98
3630.46 89
3630.60 80
3630.74 71
3630.87 64
3631.01 58
3631.15 56
3631.29 57
3631.43 61
3631.57 66
3631.71 73
3631.84 79
3631.98 85
3632.12 90
3632.26 94
3632.40 98
3632.54 103
3632.68 108
3632.81 113
3632.95 117
3633.09 121
3633.23 123
3633.37 123
3633.51 120
3633.65 117
3633.78 111
3633.92 106
3634.06 101
3634.20 96
3634.34 93
3634.48 92
3634.62 94
3634.75 97
3634.89 103
3635.03 110
3635.17 117
3635.31 123
3635.45 127
3635.59 129
3635.72 128
3635.86 126
3636.00 123
3636.14 121
3636.28 121
3636.42 123
3636.56 127
3636.69 133
3636.83 139
3636.97 145
3637.11 150
3637.25 156
3637.39 160
3637.53 164
3637.66 169
3637.80 174
3637.94 179
3638.08 184
3638.22 189
3638.36 193
3638.50 195
3638.63 196
3638.77 194
3638.91 191
3639.05 187
3639.19 184
3639.33 183
3639.47 184
3639.61 187
3639.74 193
3639.88 201
3640.02 207
3640.16 213
3640.30 215
3640.44 213
3640.58 206
3640.71 197
3640.85 184
3640.99 172
3641.13 160
3641.27 150
3641.41 144
3641.55 142
3641.69 145
3641.82 151
3641.96 160
3642.10 171
3642.24 182
3642.38 192
3642.52 201
3642.66 208
3642.80 212
3642.93 214
3643.07 214
3643.21 212
3643.35 209
3643.49 206
3643.63 202
3643.77 199
3643.91 196
3644.04 194
3644.18 192
3644.32 190
3644.46 188
3644.60 184
3644.74 178
3644.88 170
3645.02 161
3645.15 153
3645.29 145
3645.43 139
3645.57 136
3645.71 133
3645.85 132
3645.99 132
3646.13 133
3646.26 135
3646.40 138
3646.54 144
3646.68 151
3646.82 159
3646.96 166
3647.10 172
3647.24 176
3647.38 178
3647.51 179
3647.65 179
3647.79 180
3647.93 181
3648.07 182
3648.21 185
3648.35 187
3648.49 191
3648.62 194
3648.76 199
3648.90 204
3649.04 208
3649.18 211
3649.32 212
3649.46 210
3649.60 204
3649.74 196
3649.87 187
3650.01 176
3650.15 166
3650.29 156
3650.43 147
3650.57 140
3650.71 134
3650.85 129
3650.99 125
3651.12 123
3651.26 121
3651.40 120
3651.54 118
3651.68 117
3651.82 114
3651.96 110
3652.10 105
3652.24 99
3652.37 92
3652.51 84
3652.65 75
3652.79 66
3652.93 58
3653.07 49
3653.21 41
3653.35 33
3653.49 27
3653.62 21
3653.76 18
3653.90 17
3654.04 20
3654.18 26
3654.32 33
3654.46 43
3654.60 53
3654.74 62
3654.88 70
3655.01 75
3655.15 78
3655.29 79
3655.43 78
3655.57 77
3655.71 76
3655.85 77
3655.99 79
3656.13 82
3656.26 86
3656.40 91
3656.54 96
3656.68 101
3656.82 106
3656.96 109
3657.10 112
3657.24 114
3657.38 113
3657.52 110
3657.65 104
3657.79 94
3657.93 83
3658.07 70
3658.21 57
3658.35 45
3658.49 35
3658.63 26
3658.77 17
3658.91 8
3659.04 0
3659.18 0
3659.32 0
3659.46 0
3659.60 0
3659.74 0
3659.88 0
3660.02 0
3660.16 2
3660.30 17
3660.44 32
3660.57 47
3660.71 60
3660.85 72
3660.99 83
3661.13 91
3661.27 99
3661.41 105
3661.55 109
3661.69 111
3661.83 112
3661.97 112
3662.10 112
3662.24 114
3662.38 118
3662.52 125
3662.66 136
3662.80 150
3662.94 164
3663.08 178
3663.22 189
3663.36 198
3663.50 204
3663.63 207
3663.77 209
3663.91 209
3664.05 210
3664.19 210
3664.33 211
3664.47 211
3664.61 210
3664.75 209
3664.89 208
3665.03 207
3665.17 207
3665.30 208
3665.44 208
3665.58 208
3665.72 207
3665.86 204
3666.00 199
3666.14 193
3666.28 186
3666.42 180
3666.56 174
3666.70 170
3666.84 168
3666.97 167
3667.11 166
3667.25 164
3667.39 160
3667.53 155
3667.67 149
3667.81 143
3667.95 139
3668.09 138
3668.23 140
3668.37 146
3668.51 154
3668.64 164
3668.78 172
3668.92 178
3669.06 182
3669.20 182
3669.34 179
3669.48 173
3669.62 166
3669.76 157
3669.90 147
3670.04 136
3670.18 126
3670.32 115
3670.45 106
3670.59 97
3670.73 91
3670.87 87
3671.01 85
3671.15 86
3671.29 89
3671.43 93
3671.57 100
3671.71 109
3671.85 119
3671.99 131
3672.13 142
3672.27 153
3672.40 163
3672.54 169
3672.68 171
3672.82 168
3672.96 161
3673.10 150
3673.24 137
3673.38 122
3673.52 106
3673.66 92
3673.80 77
3673.94 64
3674.08 51
3674.22 40
3674.36 31
3674.49 26
3674.63 25
3674.77 29
3674.91 35
3675.05 44
3675.19 54
3675.33 63
3675.47 71
3675.61 77
3675.75 82
3675.89 85
3676.03 89
3676.17 93
3676.31 96
3676.45 98
3676.58 97
3676.72 95
3676.86 90
3677.00 83
3677.14 76
3677.28 70
3677.42 68
3677.56 69
3677.70 74
3677.84 82
3677.98 93
3678.12 104
3678.26 115
3678.40 125
3678.54 133
3678.68 139
3678.81 142
3678.95 143
3679.09 143
3679.23 141
3679.37 140
3679.51 139
3679.65 140
3679.79 141
3679.93 143
3680.07 144
3680.21 143
3680.35 140
3680.49 136
3680.63 131
3680.77 125
3680.91 121
3681.05 117
3681.19 115
3681.32 112
3681.46 109
3681.60 104
3681.74 97
3681.88 88
3682.02 79
3682.16 70
3682.30 62
3682.44 56
3682.58 51
3682.72 48
3682.86 45
3683.00 42
3683.14 41
3683.28 41
3683.42 42
3683.56 46
3683.70 51
3683.84 58
3683.97 63
3684.11 67
3684.25 68
3684.39 66
3684.53 63
3684.67 60
3684.81 56
3684.95 53
3685.09 53
3685.23 54
3685.37 58
3685.51 63
3685.65 69
3685.79 77
3685.93 84
3686.07 91
3686.21 96
3686.35 99
3686.49 100
3686.63 98
3686.77 94
3686.91 89
3687.04 84
3687.18 80
3687.32 77
3687.46 77
3687.60 78
3687.74 82
3687.88 86
3688.02 90
3688.16 93
3688.30 94
3688.44 92
3688.58 89
3688.72 84
3688.86 79
3689.00 74
3689.14 69
3689.28 65
3689.42 62
3689.56 58
3689.70 54
3689.84 49
3689.98 44
3690.12 38
3690.26 31
3690.40 24
3690.53 16
3690.67 9
3690.81 3
3690.95 0
3691.09 1
3691.23 6
3691.37 15
3691.51 27
3691.65 40
3691.79 54
3691.93 65
3692.07 75
3692.21 82
3692.35 87
3692.49 91
3692.63 95
3692.77 98
3692.91 102
3693.05 104
3693.19 105
3693.33 103
3693.47 99
3693.61 94
3693.75 88
3693.89 84
3694.03 83
3694.17 84
3694.31 90
3694.45 98
3694.59 107
3694.72 116
3694.86 124
3695.00 130
3695.14 134
3695.28 135
3695.42 135
3695.56 133
3695.70 131
3695.84 129
3695.98 128
3696.12 126
3696.26 125
3696.40 125
3696.54 125
3696.68 126
3696.82 128
3696.96 131
3697.10 136
3697.24 141
3697.38 146
3697.52 151
3697.66 155
3697.80 158
3697.94 160
3698.08 163
3698.22 165
3698.36 169
3698.50 173
3698.64 176
3698.78 179
3698.92 178
3699.06 174
3699.20 166
3699.34 156
3699.48 144
3699.62 132
3699.76 123
3699.90 116
3700.04 112
3700.18 109
3700.32 108
3700.46 105
3700.60 102
3700.73 97
3700.87 92
3701.01 89
3701.15 89
3701.29 94
3701.43 104
3701.57 117
3701.71 133
3701.85 150
3701.99 165
3702.13 177
3702.27 186
3702.41 191
3702.55 195
3702.69 198
3702.83 200
3702.97 203
3703.11 206
3703.25 208
3703.39 209
3703.53 209
3703.67 207
3703.81 204
3703.95 200
3704.09 196
3704.23 191
3704.37 187
3704.51 183
3704.65 178
3704.79 174
3704.93 170
3705.07 166
3705.21 161
3705.35 156
3705.49 150
3705.63 145
3705.77 140
3705.91 135
3706.05 129
3706.19 124
3706.33 118
3706.47 111
3706.61 104
3706.75 98
3706.89 93
3707.03 91
3707.17 91
3707.31 94
3707.45 98
3707.59 103
3707.73 107
3707.87 109
3708.01 109
3708.15 107
3708.29 104
3708.43 101
3708.57 97
3708.71 93
3708.85 90
3708.99 86
3709.13 84
3709.27 82
3709.41 81
3709.55 79
3709.69 76
3709.83 72
3709.97 67
3710.11 60
3710.25 53
3710.39 46
3710.53 41
3710.67 39
3710.81 40
3710.95 43
3711.09 47
3711.23 51
3711.37 54
3711.51 55
3711.65 53
3711.79 47
3711.93 38
3712.07 27
3712.21 16
3712.35 6
3712.49 0
3712.63 0
3712.77 0
3712.91 0
3713.05 0
3713.19 0
3713.33 0
3713.47 0
3713.61 0
3713.75 1
3713.89 2
3714.03 4
3714.17 7
3714.31 9
3714.45 12
3714.59 14
3714.73 16
3714.87 20
3715.01 25
3715.15 33
3715.29 43
3715.43 54
3715.57 65
3715.71 77
3715.85 88
3715.99 98
3716.13 109
3716.27 120
3716.41 130
3716.55 139
3716.69 146
3716.83 150
3716.97 152
3717.11 151
3717.25 147
3717.39 143
3717.53 139
3717.67 135
3717.81 132
3717.95 130
3718.09 129
3718.23 128
3718.37 127
3718.51 127
3718.65 128
3718.79 131
3718.93 138
3719.07 149
3719.21 164
3719.35 183
3719.50 204
3719.64 228
3719.78 251
3719.92 273
3720.06 291
3720.20 305
3720.34 315
3720.48 320
3720.62 322
3720.76 320
3720.90 318
3721.04 316
3721.18 316
3721.32 317
3721.46 321
3721.60 325
3721.74 328
3721.88 327
3722.02 322
3722.16 312
3722.30 297
3722.44 279
3722.58 259
3722.72 241
3722.86 224
3723.00 211
3723.14 199
3723.28 189
3723.42 180
3723.56 173
3723.70 167
3723.84 165
3723.98 165
3724.12 170
3724.26 178
3724.40 189
3724.54 199
3724.68 207
3724.82 213
3724.96 216
3725.10 214
3725.24 211
3725.38 206
3725.53 200
3725.67 195
3725.81 191
3725.95 188
3726.09 185
3726.23 182
3726.37 178
3726.51 173
3726.65 166
3726.79 158
3726.93 150
3727.07 141
3727.21 132
3727.35 123
3727.49 115
3727.63 106
3727.77 97
3727.91 88
3728.05 81
3728.19 75
3728.33 71
3728.47 69
3728.61 70
3728.75 73
3728.89 77
3729.03 80
3729.17 83
3729.31 86
3729.45 87
3729.59 87
3729.74 87
3729.88 87
3730.02 86
3730.16 84
3730.30 81
3730.44 77
3730.58 72
3730.72 65
3730.86 58
3731.00 51
3731.14 45
3731.28 40
3731.42 36
3731.56 33
3731.70 29
3731.84 25
3731.98 21
3732.12 16
3732.26 10
3732.40 4
3732.54 0
3732.68 0
3732.82 0
3732.96 0
3733.10 0
3733.25 0
3733.39 0
3733.53 0
3733.67 0
3733.81 4
3733.95 11
3734.09 19
3734.23 28
3734.37 37
3734.51 46
3734.65 55
3734.79 63
3734.93 71
3735.07 78
3735.21 84
3735.35 89
3735.49 93
3735.63 95
3735.77 95
3735.91 94
3736.05 93
3736.19 92
3736.34 92
3736.48 92
3736.62 94
3736.76 97
3736.90 99
3737.04 100
3737.18 102
3737.32 102
3737.46 103
3737.60 105
3737.74 107
3737.88 110
3738.02 114
3738.16 119
3738.30 124
3738.44 127
3738.58 128
3738.72 126
3738.86 122
3739.01 116
3739.15 108
3739.29 100
3739.43 91
3739.57 83
3739.71 77
3739.85 72
3739.99 70
3740.13 70
3740.27 73
3740.41 77
3740.55 82
3740.69 87
3740.83 91
3740.97 95
3741.11 96
3741.25 95
3741.39 93
3741.54 89
3741.68 85
3741.82 81
3741.96 77
3742.10 74
3742.24 71
3742.38 69
3742.52 67
3742.66 66
3742.80 66
3742.94 68
3743.08 74
3743.22 83
3743.36 96
3743.50 111
3743.64 128
3743.79 142
3743.93 153
3744.07 159
3744.21 161
3744.35 159
3744.49 156
3744.63 152
3744.77 151
3744.91 152
3745.05 154
3745.19 157
3745.33 159
3745.47 159
3745.61 156
3745.75 152
3745.89 147
3746.04 143
3746.18 142
3746.32 143
3746.46 147
3746.60 154
3746.74 162
3746.88 170
3747.02 178
3747.16 183
3747.30 185
3747.44 185
3747.58 181
3747.72 175
3747.86 168
3748.01 160
3748.15 154
3748.29 149
3748.43 146
3748.57 145
3748.71 145
3748.85 145
3748.99 146
3749.13 146
3749.27 147
3749.41 147
3749.55 148
3749.69 149
3749.83 150
3749.98 151
3750.12 153
3750.26 154
3750.40 155
3750.54 156
3750.68 157
3750.82 158
3750.96 158
3751.10 158
3751.24 156
3751.38 152
3751.52 147
3751.66 142
3751.81 136
3751.95 133
3752.09 132
3752.23 137
3752.37 145
3752.51 157
3752.65 171
3752.79 185
3752.93 197
3753.07 204
3753.21 205
3753.35 202
3753.49 195
3753.64 187
3753.78 180
3753.92 176
3754.06 175
3754.20 178
3754.34 183
3754.48 189
3754.62 194
3754.76 198
3754.90 200
3755.04 200
3755.18 199
3755.33 197
3755.47 196
3755.61 196
3755.75 196
3755.89 197
3756.03 198
3756.17 198
3756.31 198
3756.45 198
3756.59 197
3756.73 197
3756.88 197
3757.02 199
3757.16 200
3757.30 202
3757.44 203
3757.58 203
3757.72 201
3757.86 197
3758.00 191
3758.14 183
3758.28 174
3758.43 166
3758.57 158
3758.71 152
3758.85 148
3758.99 145
3759.13 143
3759.27 141
3759.41 139
3759.55 136
3759.69 132
3759.83 128
3759.98 124
3760.12 121
3760.26 119
3760.40 119
3760.54 120
3760.68 122
3760.82 124
3760.96 125
3761.10 125
3761.24 124
3761.38 120
3761.53 116
3761.67 110
3761.81 104
3761.95 98
3762.09 92
3762.23 88
3762.37 84
3762.51 83
3762.65 83
3762.79 85
3762.94 88
3763.08 93
3763.22 100
3763.36 106
3763.50 113
3763.64 119
3763.78 123
3763.92 126
3764.06 126
3764.20 123
3764.35 118
3764.49 110
3764.63 101
3764.77 91
3764.91 82
3765.05 76
3765.19 72
3765.33 70
3765.47 70
3765.61 71
3765.76 73
3765.90 75
3766.04 76
3766.18 78
3766.32 81
3766.46 84
3766.60 89
3766.74 95
3766.88 102
3767.03 108
3767.17 114
3767.31 120
3767.45 124
3767.59 128
3767.73 131
3767.87 133
3768.01 133
3768.15 132
3768.29 129
3768.44 124
3768.58 118
3768.72 111
3768.86 106
3769.00 103
3769.14 103
3769.28 105
3769.42 110
3769.56 116
3769.71 122
3769.85 128
3769.99 133
3770.13 138
3770.27 142
3770.41 144
3770.55 145
3770.69 144
3770.84 140
3770.98 134
3771.12 127
3771.26 119
3771.40 112
3771.54 106
3771.68 101
3771.82 97
3771.96 94
3772.11 92
3772.25 90
3772.39 90
3772.53 91
3772.67 94
3772.81 98
3772.95 105
3773.09 113
3773.23 121
3773.38 128
3773.52 132
3773.66 133
3773.80 131
3773.94 126
3774.08 119
3774.22 110
3774.36 102
3774.51 94
3774.65 88
3774.79 82
3774.93 77
3775.07 72
3775.21 67
3775.35 60
3775.49 51
3775.64 42
3775.78 34
3775.92 27
3776.06 22
3776.20 21
3776.34 21
3776.48 23
3776.62 27
3776.77 30
3776.91 34
3777.05 37
3777.19 41
3777.33 46
3777.47 51
3777.61 55
3777.75 58
3777.90 59
3778.04 57
3778.18 53
3778.32 48
3778.46 42
3778.60 37
3778.74 32
3778.88 28
3779.03 24
3779.17 21
3779.31 19
3779.45 17
3779.59 16
3779.73 15
3779.87 15
3780.01 14
3780.16 14
3780.30 13
3780.44 11
3780.58 10
3780.72 10
3780.86 10
3781.00 11
3781.15 12
3781.29 12
3781.43 11
3781.57 8
3781.71 4
3781.85 0
3781.99 0
3782.13 0
3782.28 0
3782.42 0
3782.56 0
3782.70 0
3782.84 1
3782.98 10
3783.12 19
3783.27 29
3783.41 38
3783.55 45
3783.69 50
3783.83 52
3783.97 50
3784.11 45
3784.25 38
3784.40 30
3784.54 24
3784.68 21
3784.82 23
3784.96 28
3785.10 36
3785.24 45
3785.39 54
3785.53 61
3785.67 65
3785.81 67
3785.95 66
3786.09 64
3786.23 61
3786.38 58
3786.52 55
3786.66 51
3786.80 46
3786.94 40
3787.08 33
3787.22 26
3787.37 19
3787.51 13
3787.65 11
3787.79 13
3787.93 18
3788.07 27
3788.21 39
3788.36 52
3788.50 64
3788.64 76
3788.78 85
3788.92 91
3789.06 94
3789.21 94
3789.35 92
3789.49 90
3789.63 86
3789.77 84
3789.91 84
3790.05 85
3790.20 89
3790.34 96
3790.48 104
3790.62 112
3790.76 121
3790.90 128
3791.04 134
3791.19 137
3791.33 138
3791.47 136
3791.61 131
3791.75 124
3791.89 116
3792.04 106
3792.18 96
3792.32 86
3792.46 77
3792.60 69
3792.74 63
3792.88 60
3793.03 59
3793.17 61
3793.31 66
3793.45 72
3793.59 79
3793.73 86
3793.88 92
3794.02 97
3794.16 99
3794.30 99
3794.44 95
3794.58 89
3794.72 81
3794.87 71
3795.01 61
3795.15 51
3795.29 42
3795.43 36
3795.57 31
3795.72 27
3795.86 25
3796.00 24
3796.14 23
3796.28 23
3796.42 24
3796.57 24
3796.71 24
3796.85 25
3796.99 25
3797.13 26
3797.27 28
3797.42 31
3797.56 35
3797.70 40
3797.84 46
3797.98 53
3798.12 59
3798.27 65
3798.41 71
3798.55 76
3798.69 81
3798.83 87
3798.97 93
3799.12 99
3799.26 103
3799.40 105
3799.54 105
3799.68 102
3799.82 95
3799.97 87
3800.11 76
3800.25 65
3800.39 54
3800.53 44
3800.67 36
3800.82 28
3800.96 22
3801.10 17
3801.24 13
3801.38 11
3801.52 9
3801.67 9
3801.81 10
3801.95 12
3802.09 16
3802.23 19
3802.37 23
3802.52 27
3802.66 31
3802.80 35
3802.94 39
3803.08 42
3803.22 44
3803.37 45
3803.51 44
3803.65 41
3803.79 37
3803.93 31
3804.08 25
3804.22 20
3804.36 15
3804.50 13
3804.64 12
3804.78 13
3804.93 15
3805.07 18
3805.21 22
3805.35 28
3805.49 35
3805.63 43
3805.78 52
3805.92 59
3806.06 64
3806.20 65
3806.34 62
3806.49 55
3806.63 45
3806.77 34
3806.91 23
3807.05 16
3807.19 11
3807.34 10
3807.48 13
3807.62 18
3807.76 25
3807.90 32
3808.05 39
3808.19 44
3808.33 46
3808.47 46
3808.61 42
3808.75 35
3808.90 25
3809.04 14
3809.18 3
3809.32 0
3809.46 0
3809.61 0
3809.75 0
3809.89 0
3810.03 0
3810.17 0
3810.31 0
3810.46 5
3810.60 12
3810.74 20
3810.88 27
3811.02 34
3811.17 40
3811.31 44
3811.45 46
3811.59 45
3811.73 42
3811.88 36
3812.02 30
3812.16 24
3812.30 19
3812.44 15
3812.59 13
3812.73 12
3812.87 13
3813.01 16
3813.15 19
3813.29 22
3813.44 24
3813.58 25
3813.72 24
3813.86 21
3814.00 17
3814.15 13
3814.29 9
3814.43 7
3814.57 6
3814.71 6
3814.86 7
3815.00 8
3815.14 9
3815.28 8
3815.42 6
3815.57 5
3815.71 6
3815.85 10
3815.99 17
3816.13 26
3816.28 36
3816.42 45
3816.56 51
3816.70 55
3816.84 54
3816.99 52
3817.13 47
3817.27 41
3817.41 35
3817.55 29
3817.70 25
3817.84 22
3817.98 21
3818.12 21
3818.26 23
3818.41 27
3818.55 32
3818.69 37
3818.83 42
3818.97 48
3819.12 54
3819.26 60
3819.40 66
3819.54 72
3819.68 79
3819.83 84
3819.97 88
3820.11 91
3820.25 91
3820.39 91
3820.54 89
3820.68 87
3820.82 85
3820.96 84
3821.10 85
3821.25 88
3821.39 92
3821.53 99
3821.67 107
3821.82 116
3821.96 125
3822.10 133
3822.24 138
3822.38 142
3822.53 142
3822.67 139
3822.81 135
3822.95 130
3823.09 126
3823.24 124
3823.38 125
3823.52 129
3823.66 138
3823.80 148
3823.95 161
3824.09 173
3824.23 184
3824.37 193
3824.52 199
3824.66 202
3824.80 200
3824.94 196
3825.08 188
3825.23 179
3825.37 168
3825.51 158
3825.65 150
3825.79 143
3825.94 137
3826.08 132
3826.22 126
3826.36 118
3826.51 107
3826.65 94
3826.79 81
3826.93 67
3827.07 56
3827.22 48
3827.36 44
3827.50 45
3827.64 51
3827.78 59
3827.93 69
3828.07 78
3828.21 86
3828.35 91
3828.50 93
3828.64 93
3828.78 91
3828.92 89
3829.06 88
3829.21 89
3829.35 91
3829.49 93
3829.63 95
3829.78 96
3829.92 95
3830.06 93
3830.20 89
3830.34 84
3830.49 77
3830.63 70
3830.77 62
3830.91 55
3831.06 48
3831.20 44
3831.34 42
3831.48 42
3831.63 45
3831.77 50
3831.91 57
3832.05 66
3832.19 76
3832.34 86
3832.48 95
3832.62 102
3832.76 106
3832.91 106
3833.05 104
3833.19 101
3833.33 98
3833.47 95
3833.62 95
3833.76 95
3833.90 95
3834.04 95
3834.19 95
3834.33 95
3834.47 94
3834.61 94
3834.76 94
3834.90 94
3835.04 95
3835.18 96
3835.32 99
3835.47 102
3835.61 108
3835.75 115
3835.89 124
3836.04 133
3836.18 140
3836.32 144
3836.46 145
3836.61 143
3836.75 140
3836.89 136
3837.03 133
3837.18 132
3837.32 134
3837.46 136
3837.60 139
3837.75 141
3837.89 143
3838.03 143
3838.17 143
3838.31 141
3838.46 140
3838.60 137
3838.74 134
3838.88 130
3839.03 126
3839.17 120
3839.31 115
3839.45 111
3839.60 107
3839.74 103
3839.88 99
3840.02 96
3840.17 92
3840.31 89
3840.45 86
3840.59 85
3840.74 86
3840.88 89
3841.02 93
3841.16 98
3841.31 103
3841.45 108
3841.59 111
3841.73 114
3841.88 116
3842.02 117
3842.16 118
3842.30 118
3842.44 117
3842.59 115
3842.73 113
3842.87 111
3843.01 108
3843.16 106
3843.30 103
3843.44 101
3843.58 100
3843.73 100
3843.87 101
3844.01 102
3844.15 104
3844.30 104
3844.44 103
3844.58 100
3844.72 94
3844.87 86
3845.01 78
3845.15 71
3845.29 66
3845.44 63
3845.58 61
3845.72 60
3845.86 60
3846.01 61
3846.15 62
3846.29 64
3846.44 68
3846.58 74
3846.72 82
3846.86 90
3847.01 96
3847.15 100
3847.29 100
3847.43 97
3847.58 92
3847.72 84
3847.86 76
3848.00 67
3848.15 61
3848.29 56
3848.43 54
3848.57 55
3848.72 58
3848.86 64
3849.00 70
3849.14 76
3849.29 79
3849.43 77
3849.57 71
3849.71 60
3849.86 45
3850.00 28
3850.14 13
3850.28 0
3850.43 0
3850.57 0
3850.71 0
3850.86 0
3851.00 0
3851.14 0
3851.28 0
3851.43 0
3851.57 3
3851.71 8
3851.85 14
3852.00 20
3852.14 25
3852.28 29
3852.42 30
3852.57 31
3852.71 31
3852.85 31
3852.99 33
3853.14 36
3853.28 40
3853.42 44
3853.57 47
3853.71 49
3853.85 49
3853.99 47
3854.14 45
3854.28 42
3854.42 40
3854.56 39
3854.71 41
3854.85 45
3854.99 52
3855.13 60
3855.28 68
3855.42 76
3855.56 83
3855.71 88
3855.85 90
3855.99 90
3856.13 87
3856.28 82
3856.42 76
3856.56 69
3856.70 62
3856.85 57
3856.99 53
3857.13 52
3857.28 54
3857.42 57
3857.56 61
3857.70 65
3857.85 66
3857.99 64
3858.13 58
3858.27 48
3858.42 36
3858.56 24
3858.70 14
3858.85 7
3858.99 4
3859.13 5
3859.27 7
3859.42 9
3859.56 10
3859.70 9
3859.85 6
3859.99 3
3860.13 1
3860.27 0
3860.42 3
3860.56 7
3860.70 14
3860.85 20
3860.99 25
3861.13 27
3861.27 26
3861.42 24
3861.56 20
3861.70 15
3861.84 12
3861.99 10
3862.13 11
3862.27 15
3862.42 20
3862.56 27
3862.70 35
3862.84 43
3862.99 50
3863.13 55
3863.27 57
3863.42 57
3863.56 55
3863.70 50
3863.84 45
3863.99 40
3864.13 36
3864.27 34
3864.42 34
3864.56 36
3864.70 40
3864.84 46
3864.99 53
3865.13 61
3865.27 70
3865.42 78
3865.56 86
3865.70 92
3865.84 97
3865.99 99
3866.13 101
3866.27 101
3866.42 100
3866.56 97
3866.70 93
3866.85 86
3866.99 76
3867.13 64
3867.27 50
3867.42 36
3867.56 21
3867.70 9
3867.85 1
3867.99 0
3868.13 0
3868.27 0
3868.42 8
3868.56 18
3868.70 31
3868.85 45
3868.99 60
3869.13 74
3869.28 87
3869.42 97
3869.56 102
3869.70 102
3869.85 98
3869.99 90
3870.13 79
3870.28 68
3870.42 58
3870.56 49
3870.70 42
3870.85 37
3870.99 32
3871.13 26
3871.28 20
3871.42 13
3871.56 6
3871.71 0
3871.85 0
3871.99 0
3872.13 0
3872.28 0
3872.42 0
3872.56 0
3872.71 0
3872.85 0
3872.99 6
3873.14 18
3873.28 33
3873.42 50
3873.57 67
3873.71 85
3873.85 101
3873.99 114
3874.14 123
3874.28 126
3874.42 123
3874.57 115
3874.71 101
3874.85 85
3875.00 67
3875.14 50
3875.28 37
3875.42 27
3875.57 21
3875.71 18
3875.85 16
3876.00 14
3876.14 11
3876.28 8
3876.43 5
3876.57 4
3876.71 5
3876.86 9
3877.00 16
3877.14 25
3877.29 34
3877.43 42
3877.57 50
3877.71 56
3877.86 61
3878.00 67
3878.14 75
3878.29 85
3878.43 97
3878.57 110
3878.72 122
3878.86 133
3879.00 139
3879.15 141
3879.29 139
3879.43 134
3879.58 128
3879.72 124
3879.86 124
3880.00 128
3880.15 136
3880.29 147
3880.43 158
3880.58 169
3880.72 178
3880.86 182
3881.01 183
3881.15 180
3881.29 176
3881.44 171
3881.58 169
3881.72 170
3881.87 174
3882.01 182
3882.15 191
3882.30 201
3882.44 209
3882.58 213
3882.73 213
3882.87 210
3883.01 205
3883.15 198
3883.30 192
3883.44 188
3883.58 185
3883.73 183
3883.87 182
3884.01 181
3884.16 180
3884.30 180
3884.44 181
3884.59 184
3884.73 189
3884.87 195
3885.02 201
3885.16 207
3885.30 211
3885.45 215
3885.59 217
3885.73 218
3885.88 217
3886.02 215
3886.16 211
3886.31 206
3886.45 200
3886.59 193
3886.74 186
3886.88 181
3887.02 177
3887.17 176
3887.31 177
3887.45 179
3887.60 183
3887.74 186
3887.88 189
3888.03 191
3888.17 193
3888.31 192
3888.46 190
3888.60 186
3888.74 181
3888.89 174
3889.03 167
3889.17 160
3889.32 153
3889.46 148
3889.60 142
3889.75 137
3889.89 131
3890.03 126
3890.18 121
3890.32 118
3890.46 117
3890.61 120
3890.75 126
3890.89 136
3891.04 147
3891.18 158
3891.32 167
3891.47 175
3891.61 179
3891.75 181
3891.90 180
3892.04 178
3892.18 173
3892.33 168
3892.47 161
3892.61 152
3892.76 141
3892.90 128
3893.04 115
3893.19 103
3893.33 94
3893.47 87
3893.62 84
3893.76 84
3893.90 86
3894.05 89
3894.19 91
3894.33 92
3894.48 89
3894.62 83
3894.76 76
3894.91 67
3895.05 57
3895.19 49
3895.34 42
3895.48 38
3895.62 34
3895.77 32
3895.91 30
3896.05 28
3896.20 27
3896.34 27
3896.49 29
3896.63 33
3896.77 39
3896.92 47
3897.06 55
3897.20 64
3897.35 71
3897.49 77
3897.63 81
3897.78 85
3897.92 88
3898.06 91
3898.21 93
3898.35 95
3898.49 96
3898.64 93
3898.78 88
3898.92 79
3899.07 68
3899.21 56
3899.35 44
3899.50 34
3899.64 28
3899.79 26
3899.93 26
3900.07 27
3900.22 29
3900.36 29
3900.50 27
3900.65 22
3900.79 16
3900.93 9
3901.08 2
3901.22 0
3901.36 0
3901.51 0
3901.65 0
3901.80 0
3901.94 0
3902.08 0
3902.23 0
3902.37 4
3902.51 10
3902.66 14
3902.80 16
3902.94 17
3903.09 16
3903.23 15
3903.37 14
3903.52 14
3903.66 16
3903.81 18
3903.95 21
3904.09 24
3904.24 25
3904.38 26
3904.52 25
3904.67 25
3904.81 25
3904.95 26
3905.10 29
3905.24 32
3905.38 35
3905.53 38
3905.67 39
3905.82 39
3905.96 38
3906.10 36
3906.25 35
3906.39 34
3906.53 33
3906.68 32
3906.82 30
3906.96 28
3907.11 26
3907.25 25
3907.40 26
3907.54 29
3907.68 34
3907.83 41
3907.97 49
3908.11 55
3908.26 60
3908.40 62
3908.55 62
3908.69 61
3908.83 58
3908.98 55
3909.12 51
3909.26 47
3909.41 42
3909.55 36
3909.69 29
3909.84 22
3909.98 15
3910.13 9
3910.27 6
3910.41 5
3910.56 6
3910.70 8
3910.84 12
3910.99 15
3911.13 16
3911.28 17
3911.42 17
3911.56 15
3911.71 13
3911.85 10
3911.99 7
3912.14 4
3912.28 2
3912.43 0
3912.57 0
3912.71 1
3912.86 6
3913.00 12
3913.14 22
3913.29 34
3913.43 46
3913.58 57
3913.72 66
3913.86 71
3914.01 72
3914.15 70
3914.29 66
3914.44 61
3914.58 58
3914.73 57
3914.87 60
3915.01 64
3915.16 68
3915.30 73
3915.44 76
3915.59 76
3915.73 75
3915.88 72
3916.02 67
3916.16 61
3916.31 55
3916.45 48
3916.60 41
3916.74 33
3916.88 25
3917.03 18
3917.17 13
3917.31 10
3917.46 10
3917.60 12
3917.75 15
3917.89 20
3918.03 25
3918.18 31
3918.32 36
3918.47 41
3918.61 47
3918.75 54
3918.90 61
3919.04 68
3919.18 75
3919.33 82
3919.47 86
3919.62 88
3919.76 88
3919.90 83
3920.05 76
3920.19 67
3920.34 55
3920.48 42
3920.62 31
3920.77 21
3920.91 15
3921.06 11
3921.20 11
3921.34 11
3921.49 12
3921.63 11
3921.77 8
3921.92 3
3922.06 0
3922.21 0
3922.35 0
3922.49 0
3922.64 0
3922.78 0
3922.93 0
3923.07 0
3923.21 5
3923.36 9
3923.50 13
3923.65 16
3923.79 20
3923.93 24
3924.08 27
3924.22 29
3924.37 31
3924.51 31
3924.65 30
3924.80 28
3924.94 25
3925.09 23
3925.23 22
3925.37 22
3925.52 23
3925.66 25
3925.81 28
3925.95 33
3926.09 38
3926.24 45
3926.38 52
3926.53 59
3926.67 65
3926.81 70
3926.96 73
3927.10 72
3927.25 67
3927.39 59
3927.53 48
3927.68 37
3927.82 27
3927.97 18
3928.11 12
3928.25 10
3928.40 10
3928.54 13
3928.69 17
3928.83 21
3928.97 24
3929.12 26
3929.26 27
3929.41 27
3929.55 26
3929.69 25
3929.84 23
3929.98 22
3930.13 21
3930.27 20
3930.42 18
3930.56 16
3930.70 13
3930.85 9
3930.99 6
3931.14 3
3931.28 0
3931.42 0
3931.57 2
3931.71 8
3931.86 17
3932.00 29
3932.14 43
3932.29 57
3932.43 70
3932.58 81
3932.72 88
3932.86 92
3933.01 93
3933.15 91
3933.30 89
3933.44 87
3933.59 85
3933.73 84
3933.87 84
3934.02 85
3934.16 87
3934.31 90
3934.45 95
3934.59 100
3934.74 107
3934.88 115
3935.03 122
3935.17 130
3935.32 137
3935.46 143
3935.60 148
3935.75 151
3935.89 153
3936.04 153
3936.18 150
3936.32 146
3936.47 140
3936.61 133
3936.76 125
3936.90 117
3937.05 110
3937.19 103
3937.33 97
3937.48 90
3937.62 85
3937.77 79
3937.91 75
3938.06 72
3938.20 70
3938.34 71
3938.49 74
3938.63 79
3938.78 86
3938.92 93
3939.06 102
3939.21 111
3939.35 121
3939.50 130
3939.64 137
3939.79 142
3939.93 144
3940.07 142
3940.22 136
3940.36 128
3940.51 120
3940.65 112
3940.80 106
3940.94 102
3941.08 98
3941.23 94
3941.37 87
3941.52 79
3941.66 69
3941.81 61
3941.95 55
3942.09 53
3942.24 56
3942.38 64
3942.53 73
3942.67 83
3942.82 92
3942.96 98
3943.10 100
3943.25 98
3943.39 93
3943.54 86
3943.68 76
3943.83 64
3943.97 52
3944.11 41
3944.26 29
3944.40 19
3944.55 11
3944.69 5
3944.84 1
3944.98 0
3945.13 0
3945.27 0
3945.41 0
3945.56 0
3945.70 0
3945.85 0
3945.99 0
3946.14 0
3946.28 3
3946.42 14
3946.57 26
3946.71 40
3946.86 52
3947.00 63
3947.15 71
3947.29 76
3947.44 80
3947.58 83
3947.72 86
3947.87 90
3948.01 94
3948.16 98
3948.30 100
3948.45 101
3948.59 100
3948.73 97
3948.88 92
3949.02 85
3949.17 79
3949.31 73
3949.46 68
3949.60 64
3949.75 61
3949.89 60
3950.03 59
3950.18 58
3950.32 56
3950.47 54
3950.61 51
3950.76 48
3950.90 46
3951.05 46
3951.19 49
3951.33 55
3951.48 64
3951.62 75
3951.77 86
3951.91 95
3952.06 101
3952.20 103
3952.35 101
3952.49 95
3952.63 89
3952.78 82
3952.92 78
3953.07 76
3953.21 76
3953.36 79
3953.50 85
3953.65 91
3953.79 98
3953.94 104
3954.08 108
3954.22 109
3954.37 108
3954.51 103
3954.66 97
3954.80 89
3954.95 83
3955.09 79
3955.24 79
3955.38 81
3955.53 84
3955.67 87
3955.81 87
3955.96 84
3956.10 76
3956.25 66
3956.39 54
3956.54 43
3956.68 36
3956.83 32
3956.97 32
3957.12 36
3957.26 42
3957.40 49
3957.55 55
3957.69 61
3957.84 66
3957.98 71
3958.13 78
3958.27 85
3958.42 93
3958.56 101
3958.71 109
3958.85 115
3958.99 119
3959.14 121
3959.28 121
3959.43 119
3959.57 116
3959.72 110
3959.86 103
3960.01 93
3960.15 82
3960.30 69
3960.44 56
3960.59 44
3960.73 34
3960.87 26
3961.02 20
3961.16 16
3961.31 14
3961.45 14
3961.60 15
3961.74 17
3961.89 19
3962.03 21
3962.18 23
3962.32 25
3962.47 25
3962.61 24
3962.76 23
3962.90 21
3963.04 18
3963.19 16
3963.33 13
3963.48 11
3963.62 10
3963.77 10
3963.91 11
3964.06 14
3964.20 19
3964.35 26
3964.49 33
3964.64 41
3964.78 48
3964.93 54
3965.07 57
3965.22 59
3965.36 58
3965.50 54
3965.65 48
3965.79 40
3965.94 31
3966.08 22
3966.23 13
3966.37 5
3966.52 1
3966.66 1
3966.81 4
3966.95 11
3967.10 21
3967.24 34
3967.39 47
3967.53 59
3967.68 70
3967.82 79
3967.97 85
3968.11 90
3968.25 92
3968.40 93
3968.54 95
3968.69 96
3968.83 97
3968.98 98
3969.12 99
3969.27 98
3969.41 96
3969.56 93
3969.70 88
3969.85 83
3969.99 78
3970.14 75
3970.28 74
3970.43 76
3970.57 80
3970.72 85
3970.86 91
3971.01 96
3971.15 99
3971.30 101
3971.44 100
3971.59 97
3971.73 94
3971.87 91
3972.02 89
3972.16 90
3972.31 92
3972.45 96
3972.60 102
3972.74 110
3972.89 119
3973.03 129
3973.18 141
3973.32 153
3973.47 166
3973.61 179
3973.76 192
3973.90 204
3974.05 215
3974.19 224
3974.34 231
3974.48 235
3974.63 237
3974.77 237
3974.92 234
3975.06 231
3975.21 229
3975.35 228
3975.50 231
3975.64 236
3975.79 246
3975.93 258
3976.08 272
3976.22 289
3976.37 308
3976.51 327
3976.66 347
3976.80 367
3976.95 386
3977.09 403
3977.24 416
3977.38 425
3977.53 427
3977.67 424
3977.82 415
3977.96 403
3978.11 388
3978.25 373
3978.40 359
3978.54 347
3978.69 338
3978.83 331
3978.97 325
3979.12 319
3979.26 313
3979.41 307
3979.55 302
3979.70 297
3979.84 295
3979.99 294
3980.13 294
3980.28 295
3980.42 296
3980.57 294
3980.71 290
3980.86 283
3981.00 274
3981.15 264
3981.29 254
3981.44 245
3981.58 238
3981.73 233
3981.87 230
3982.02 228
3982.16 227
3982.31 225
3982.45 222
3982.60 218
3982.74 211
3982.89 203
3983.04 193
3983.18 181
3983.33 169
3983.47 157
3983.62 147
3983.76 138
3983.91 132
3984.05 129
3984.20 127
3984.34 125
3984.49 123
3984.63 119
3984.78 114
3984.92 108
3985.07 103
3985.21 98
3985.36 97
3985.50 97
3985.65 100
3985.79 104
3985.94 109
3986.08 111
3986.23 110
3986.37 104
3986.52 95
3986.66 82
3986.81 66
3986.95 50
3987.10 36
3987.24 23
3987.39 14
3987.53 7
3987.68 2
3987.82 0
3987.97 0
3988.11 0
3988.26 0
3988.40 0
3988.55 0
3988.69 0
3988.84 0
3988.98 2
3989.13 5
3989.27 8
3989.42 9
3989.56 8
3989.71 7
3989.85 5
3990.00 5
3990.15 6
3990.29 10
3990.44 16
3990.58 24
3990.73 32
3990.87 41
3991.02 49
3991.16 57
3991.31 65
3991.45 75
3991.60 85
3991.74 98
3991.89 111
3992.03 123
3992.18 134
3992.32 141
3992.47 144
3992.61 143
3992.76 138
3992.90 131
3993.05 123
3993.19 114
3993.34 107
3993.48 102
3993.63 98
3993.78 95
3993.92 93
3994.07 91
3994.21 88
3994.36 84
3994.50 81
3994.65 77
3994.79 73
3994.94 70
3995.08 67
3995.23 65
3995.37 62
3995.52 59
3995.66 55
3995.81 49
3995.95 43
3996.10 36
3996.24 30
3996.39 26
3996.54 23
3996.68 22
3996.83 23
3996.97 26
3997.12 30
3997.26 35
3997.41 39
3997.55 42
3997.70 44
3997.84 42
3997.99 38
3998.13 31
3998.28 21
3998.42 10
3998.57 0
3998.71 0
3998.86 0
3999.01 0
3999.15 0
3999.30 0
3999.44 0
3999.59 0
3999.73 1
3999.88 9
4000.02 18
4000.17 26
4000.31 33
4000.46 39
4000.60 43
4000.75 45
4000.89 44
4001.04 40
4001.19 35
4001.33 29
4001.48 23
4001.62 18
4001.77 16
4001.91 16
4002.06 20
4002.20 25
4002.35 33
4002.49 42
4002.64 51
4002.78 59
4002.93 67
4003.08 73
4003.22 77
4003.37 80
4003.51 80
4003.66 79
4003.80 74
4003.95 67
4004.09 58
4004.24 48
4004.38 38
4004.53 31
4004.68 28
4004.82 28
4004.97 32
4005.11 39
4005.26 49
4005.40 58
4005.55 68
4005.69 76
4005.84 81
4005.98 84
4006.13 84
4006.27 81
4006.42 77
4006.57 73
4006.71 69
4006.86 68
4007.00 69
4007.15 73
4007.29 79
4007.44 86
4007.58 93
4007.73 100
4007.88 108
4008.02 115
4008.17 123
4008.31 130
4008.46 134
4008.60 136
4008.75 136
4008.89 132
4009.04 127
4009.18 121
4009.33 116
4009.48 112
4009.62 110
4009.77 109
4009.91 108
4010.06 108
4010.20 108
4010.35 107
4010.49 106
4010.64 105
4010.79 103
4010.93 101
4011.08 97
4011.22 93
4011.37 86
4011.51 79
4011.66 71
4011.80 63
4011.95 56
4012.10 51
4012.24 50
4012.39 52
4012.53 58
4012.68 67
4012.82 78
4012.97 89
4013.11 100
4013.26 109
4013.41 115
4013.55 120
4013.70 122
4013.84 124
4013.99 126
4014.13 129
4014.28 132
4014.42 136
4014.57 140
4014.72 144
4014.86 147
4015.01 149
4015.15 148
4015.30 146
4015.44 141
4015.59 135
4015.74 128
4015.88 120
4016.03 113
4016.17 107
4016.32 102
4016.46 97
4016.61 94
4016.75 91
4016.90 90
4017.05 90
4017.19 92
4017.34 96
4017.48 102
4017.63 107
4017.77 111
4017.92 112
4018.07 110
4018.21 104
4018.36 96
4018.50 86
4018.65 77
4018.79 69
4018.94 65
4019.09 64
4019.23 65
4019.38 69
4019.52 73
4019.67 76
4019.81 77
4019.96 75
4020.11 72
4020.25 70
4020.40 69
4020.54 71
4020.69 78
4020.83 89
4020.98 102
4021.13 116
4021.27 129
4021.42 139
4021.56 147
4021.71 152
4021.85 156
4022.00 161
4022.15 166
4022.29 173
4022.44 181
4022.58 190
4022.73 198
4022.87 205
4023.02 210
4023.17 211
4023.31 210
4023.46 205
4023.60 196
4023.75 183
4023.89 168
4024.04 152
4024.19 134
4024.33 116
4024.48 99
4024.62 83
4024.77 70
4024.92 59
4025.06 51
4025.21 47
4025.35 47
4025.50 50
4025.64 57
4025.79 65
4025.94 75
4026.08 85
4026.23 94
4026.37 102
4026.52 108
4026.67 112
4026.81 113
4026.96 110
4027.10 105
4027.25 99
4027.39 91
4027.54 85
4027.69 79
4027.83 76
4027.98 74
4028.12 75
4028.27 76
4028.42 79
4028.56 81
4028.71 84
4028.85 85
4029.00 85
4029.14 85
4029.29 84
4029.44 85
4029.58 86
4029.73 90
4029.87 95
4030.02 101
4030.17 107
4030.31 112
4030.46 114
4030.60 114
4030.75 111
4030.90 107
4031.04 100
4031.19 94
4031.33 86
4031.48 79
4031.62 70
4031.77 61
4031.92 52
4032.06 44
4032.21 37
4032.35 33
4032.50 30
4032.65 29
4032.79 29
4032.94 28
4033.08 26
4033.23 22
4033.38 17
4033.52 13
4033.67 10
4033.81 8
4033.96 8
4034.11 9
4034.25 11
4034.40 11
4034.54 10
4034.69 7
4034.84 4
4034.98 0
4035.13 0
4035.27 0
4035.42 0
4035.57 0
4035.71 0
4035.86 0
4036.00 0
4036.15 0
4036.30 1
4036.44 4
4036.59 6
4036.73 8
4036.88 10
4037.03 11
4037.17 13
4037.32 15
4037.46 19
4037.61 25
4037.76 33
4037.90 43
4038.05 53
4038.19 63
4038.34 70
4038.49 74
4038.63 73
4038.78 69
4038.92 63
4039.07 54
4039.22 46
4039.36 38
4039.51 30
4039.65 25
4039.80 21
4039.95 20
4040.09 20
4040.24 23
4040.38 29
4040.53 36
4040.68 43
4040.82 50
4040.97 54
4041.11 57
4041.26 56
4041.41 54
4041.55 49
4041.70 44
4041.85 39
4041.99 36
4042.14 35
4042.28 35
4042.43 37
4042.58 40
4042.72 45
4042.87 50
4043.01 56
4043.16 60
4043.31 63
4043.45 64
4043.60 63
4043.74 59
4043.89 55
4044.04 50
4044.18 46
4044.33 44
4044.48 44
4044.62 45
4044.77 49
4044.91 52
4045.06 56
4045.21 58
4045.35 59
4045.50 59
4045.64 58
4045.79 56
4045.94 54
4046.08 53
4046.23 52
4046.38 52
4046.52 51
4046.67 49
4046.81 45
4046.96 39
4047.11 30
4047.25 19
4047.40 10
4047.55 2
4047.69 0
4047.84 0
4047.98 0
4048.13 0
4048.28 4
4048.42 9
4048.57 13
4048.72 16
4048.86 19
4049.01 21
4049.15 23
4049.30 23
4049.45 22
4049.59 21
4049.74 19
4049.88 18
4050.03 18
4050.18 20
4050.32 23
4050.47 27
4050.62 30
4050.76 31
4050.91 31
4051.05 29
4051.20 26
4051.35 23
4051.49 21
4051.64 20
4051.79 20
4051.93 21
4052.08 23
4052.23 23
4052.37 23
4052.52 23
4052.66 21
4052.81 19
4052.96 17
4053.10 16
4053.25 16
4053.40 16
4053.54 18
4053.69 20
4053.83 21
4053.98 23
4054.13 23
4054.27 21
4054.42 18
4054.57 14
4054.71 9
4054.86 4
4055.01 0
4055.15 0
4055.30 0
4055.44 0
4055.59 0
4055.74 0
4055.88 0
4056.03 0
4056.18 0
4056.32 0
4056.47 7
4056.62 16
4056.76 28
4056.91 42
4057.05 56
4057.20 69
4057.35 79
4057.49 85
4057.64 86
4057.79 82
4057.93 77
4058.08 70
4058.23 65
4058.37 62
4058.52 62
4058.66 66
4058.81 71
4058.96 77
4059.10 82
4059.25 86
4059.40 87
4059.54 87
4059.69 86
4059.84 84
4059.98 83
4060.13 82
4060.28 82
4060.42 83
4060.57 83
4060.71 83
4060.86 82
4061.01 80
4061.15 79
4061.30 77
4061.45 76
4061.59 75
4061.74 73
4061.89 71
4062.03 69
4062.18 68
4062.33 67
4062.47 68
4062.62 72
4062.76 78
4062.91 87
4063.06 97
4063.20 107
4063.35 114
4063.50 117
4063.64 116
4063.79 110
4063.94 101
4064.08 89
4064.23 77
4064.38 67
4064.52 58
4064.67 52
4064.82 48
4064.96 47
4065.11 48
4065.26 51
4065.40 56
4065.55 61
4065.69 68
4065.84 74
4065.99 81
4066.13 88
4066.28 95
4066.43 101
4066.57 106
4066.72 113
4066.87 120
4067.01 129
4067.16 140
4067.31 153
4067.45 166
4067.60 180
4067.75 191
4067.89 198
4068.04 201
4068.19 200
4068.33 194
4068.48 185
4068.63 176
4068.77 167
4068.92 161
4069.07 159
4069.21 160
4069.36 163
4069.51 169
4069.65 176
4069.80 183
4069.95 189
4070.09 194
4070.24 198
4070.39 199
4070.53 199
4070.68 197
4070.83 195
4070.97 192
4071.12 191
4071.26 193
4071.41 200
4071.56 211
4071.70 227
4071.85 245
4072.00 263
4072.14 278
4072.29 287
4072.44 289
4072.58 285
4072.73 276
4072.88 265
4073.02 254
4073.17 246
4073.32 243
4073.46 243
4073.61 248
4073.76 255
4073.90 262
4074.05 268
4074.20 271
4074.34 272
4074.49 270
4074.64 266
4074.78 262
4074.93 256
4075.08 251
4075.22 246
4075.37 240
4075.52 233
4075.66 225
4075.81 215
4075.96 204
4076.11 193
4076.25 184
4076.40 177
4076.55 175
4076.69 176
4076.84 181
4076.99 189
4077.13 198
4077.28 207
4077.43 214
4077.57 219
4077.72 223
4077.87 226
4078.01 230
4078.16 234
4078.31 238
4078.45 244
4078.60 249
4078.75 253
4078.89 255
4079.04 255
4079.19 253
4079.33 249
4079.48 244
4079.63 239
4079.77 233
4079.92 227
4080.07 220
4080.21 212
4080.36 204
4080.51 195
4080.65 186
4080.80 178
4080.95 170
4081.10 164
4081.24 160
4081.39 157
4081.54 156
4081.68 156
4081.83 157
4081.98 158
4082.12 157
4082.27 156
4082.42 155
4082.56 152
4082.71 150
4082.86 149
4083.00 149
4083.15 152
4083.30 156
4083.44 162
4083.59 169
4083.74 177
4083.88 186
4084.03 194
4084.18 201
4084.33 207
4084.47 210
4084.62 209
4084.77 205
4084.91 198
4085.06 187
4085.21 174
4085.35 161
4085.50 148
4085.65 138
4085.79 132
4085.94 130
4086.09 134
4086.23 142
4086.38 152
4086.53 164
4086.68 175
4086.82 182
4086.97 186
4087.12 185
4087.26 179
4087.41 170
4087.56 159
4087.70 146
4087.85 132
4088.00 119
4088.14 108
4088.29 101
4088.44 97
4088.59 99
4088.73 104
4088.88 115
4089.03 128
4089.17 142
4089.32 157
4089.47 170
4089.61 181
4089.76 189
4089.91 195
4090.06 197
4090.20 197
4090.35 194
4090.50 189
4090.64 183
4090.79 177
4090.94 171
4091.08 167
4091.23 165
4091.38 167
4091.52 170
4091.67 174
4091.82 178
4091.97 179
4092.11 177
4092.26 172
4092.41 164
4092.55 155
4092.70 147
4092.85 141
4092.99 137
4093.14 138
4093.29 140
4093.44 145
4093.58 150
4093.73 154
4093.88 158
4094.02 160
4094.17 161
4094.32 161
4094.47 163
4094.61 165
4094.76 169
4094.91 174
4095.05 179
4095.20 185
4095.35 189
4095.49 191
4095.64 190
4095.79 186
4095.94 178
4096.08 169
4096.23 159
4096.38 149
4096.52 140
4096.67 134
4096.82 131
4096.97 129
4097.11 130
4097.26 130
4097.41 131
4097.55 130
4097.70 128
4097.85 126
4098.00 125
4098.14 126
4098.29 129
4098.44 134
4098.58 142
4098.73 150
4098.88 157
4099.02 163
4099.17 167
4099.32 170
4099.47 172
4099.61 174
4099.76 178
4099.91 183
4100.05 189
4100.20 196
4100.35 201
4100.50 204
4100.64 205
4100.79 202
4100.94 197
4101.08 190
4101.23 184
4101.38 177
4101.53 172
4101.67 168
4101.82 166
4101.97 166
4102.12 166
4102.26 168
4102.41 170
4102.56 173
4102.70 177
4102.85 182
4103.00 189
4103.15 195
4103.29 203
4103.44 211
4103.59 218
4103.73 225
4103.88 230
4104.03 235
4104.18 237
4104.32 238
4104.47 238
4104.62 236
4104.76 233
4104.91 230
4105.06 225
4105.21 220
4105.35 215
4105.50 211
4105.65 207
4105.80 205
4105.94 203
4106.09 203
4106.24 205
4106.38 207
4106.53 211
4106.68 215
4106.83 220
4106.97 225
4107.12 228
4107.27 230
4107.42 231
4107.56 229
4107.71 227
4107.86 224
4108.00 220
4108.15 217
4108.30 214
4108.45 212
4108.59 209
4108.74 206
4108.89 202
4109.04 196
4109.18 190
4109.33 184
4109.48 177
4109.62 170
4109.77 163
4109.92 158
4110.07 154
4110.21 152
4110.36 153
4110.51 157
4110.66 166
4110.80 178
4110.95 194
4111.10 212
4111.25 229
4111.39 244
4111.54 254
4111.69 258
4111.83 256
4111.98 248
4112.13 237
4112.28 223
4112.42 210
4112.57 199
4112.72 191
4112.87 186
4113.01 184
4113.16 182
4113.31 179
4113.46 173
4113.60 165
4113.75 155
4113.90 144
4114.05 134
4114.19 127
4114.34 125
4114.49 128
4114.64 134
4114.78 144
4114.93 154
4115.08 163
4115.22 169
4115.37 172
4115.52 171
4115.67 169
4115.81 165
4115.96 162
4116.11 159
4116.26 158
4116.40 158
4116.55 157
4116.70 156
4116.85 154
4116.99 150
4117.14 144
4117.29 139
4117.44 133
4117.58 128
4117.73 126
4117.88 125
4118.03 125
4118.17 126
4118.32 127
4118.47 127
4118.62 127
4118.76 127
4118.91 128
4119.06 131
4119.21 134
4119.35 137
4119.50 140
4119.65 140
4119.80 137
4119.94 131
4120.09 123
4120.24 113
4120.39 104
4120.53 97
4120.68 92
4120.83 91
4120.98 91
4121.12 93
4121.27 95
4121.42 97
4121.57 99
4121.71 100
4121.86 102
4122.01 103
4122.16 104
4122.30 106
4122.45 107
4122.60 108
4122.75 110
4122.89 113
4123.04 116
4123.19 119
4123.34 123
4123.48 126
4123.63 127
4123.78 126
4123.93 125
4124.07 122
4124.22 119
4124.37 117
4124.52 115
4124.66 114
4124.81 114
4124.96 114
4125.11 114
4125.26 114
4125.40 114
4125.55 115
4125.70 116
4125.85 118
4125.99 121
4126.14 124
4126.29 127
4126.44 128
4126.58 127
4126.73 123
4126.88 116
4127.03 107
4127.17 97
4127.32 87
4127.47 79
4127.62 74
4127.76 72
4127.91 73
4128.06 76
4128.21 80
4128.36 84
4128.50 87
4128.65 89
4128.80 91
4128.95 93
4129.09 93
4129.24 92
4129.39 89
4129.54 83
4129.68 75
4129.83 65
4129.98 55
4130.13 46
4130.27 38
4130.42 34
4130.57 33
4130.72 34
4130.87 37
4131.01 42
4131.16 47
4131.31 53
4131.46 59
4131.60 64
4131.75 68
4131.90 71
4132.05 71
4132.20 69
4132.34 63
4132.49 54
4132.64 44
4132.79 33
4132.93 23
4133.08 15
4133.23 10
4133.38 7
4133.52 5
4133.67 5
4133.82 5
4133.97 4
4134.12 3
4134.26 0
4134.41 0
4134.56 0
4134.71 0
4134.85 0
4135.00 0
4135.15 0
4135.30 3
4135.45 10
4135.59 16
4135.74 21
4135.89 24
4136.04 26
4136.18 27
4136.33 28
4136.48 30
4136.63 34
4136.78 41
4136.92 50
4137.07 61
4137.22 73
4137.37 84
4137.51 95
4137.66 103
4137.81 107
4137.96 109
4138.11 108
4138.25 104
4138.40 98
4138.55 90
4138.70 83
4138.85 75
4138.99 66
4139.14 58
4139.29 49
4139.44 41
4139.58 33
4139.73 26
4139.88 20
4140.03 16
4140.18 16
4140.32 17
4140.47 20
4140.62 24
4140.77 27
4140.92 28
4141.06 26
4141.21 21
4141.36 16
4141.51 10
4141.65 5
4141.80 3
4141.95 4
4142.10 6
4142.25 11
4142.39 16
4142.54 21
4142.69 26
4142.84 31
4142.99 35
4143.13 38
4143.28 40
4143.43 40
4143.58 39
4143.73 38
4143.87 36
4144.02 36
4144.17 37
4144.32 39
4144.46 43
4144.61 48
4144.76 55
4144.91 63
4145.06 72
4145.20 82
4145.35 93
4145.50 104
4145.65 114
4145.80 124
4145.94 133
4146.09 140
4146.24 144
4146.39 146
4146.54 144
4146.68 141
4146.83 135
4146.98 129
4147.13 124
4147.28 120
4147.42 118
4147.57 118
4147.72 119
4147.87 121
4148.02 122
4148.16 122
4148.31 123
4148.46 123
4148.61 123
4148.76 123
4148.90 122
4149.05 120
4149.20 115
4149.35 108
4149.50 100
4149.64 90
4149.79 80
4149.94 72
4150.09 66
4150.24 62
4150.38 61
4150.53 62
4150.68 64
4150.83 66
4150.98 67
4151.12 67
4151.27 65
4151.42 61
4151.57 54
4151.72 47
4151.86 41
4152.01 35
4152.16 33
4152.31 33
4152.46 36
4152.61 39
4152.75 43
4152.90 45
4153.05 44
4153.20 41
4153.35 36
4153.49 29
4153.64 22
4153.79 16
4153.94 11
4154.09 8
4154.23 7
4154.38 5
4154.53 4
4154.68 2
4154.83 0
4154.97 0
4155.12 0
4155.27 0
4155.42 0
4155.57 0
4155.72 0
4155.86 3
4156.01 11
4156.16 20
4156.31 28
4156.46 35
4156.60 39
4156.75 41
4156.90 41
4157.05 39
4157.20 37
4157.35 33
4157.49 30
4157.64 26
4157.79 23
4157.94 20
4158.09 17
4158.23 13
4158.38 10
4158.53 7
4158.68 6
4158.83 5
4158.98 5
4159.12 5
4159.27 5
4159.42 5
4159.57 3
4159.72 2
4159.86 1
4160.01 1
4160.16 3
4160.31 6
4160.46 10
4160.61 14
4160.75 17
4160.90 19
4161.05 21
4161.20 22
4161.35 23
4161.49 24
4161.64 26
4161.79 29
4161.94 32
4162.09 36
4162.24 38
4162.38 39
4162.53 38
4162.68 35
4162.83 31
4162.98 26
4163.13 20
4163.27 15
4163.42 10
4163.57 7
4163.72 5
4163.87 3
4164.02 3
4164.16 3
4164.31 4
4164.46 4
4164.61 4
4164.76 3
4164.91 2
4165.05 0
4165.20 0
4165.35 0
4165.50 0
4165.65 0
4165.80 0
4165.94 0
4166.09 0
4166.24 0
4166.39 3
4166.54 8
4166.68 15
4166.83 23
4166.98 33
4167.13 45
4167.28 58
4167.43 71
4167.58 83
4167.72 95
4167.87 105
4168.02 112
4168.17 117
4168.32 119
4168.47 120
4168.61 119
4168.76 118
4168.91 116
4169.06 115
4169.21 112
4169.36 110
4169.50 108
4169.65 105
4169.80 104
4169.95 103
4170.10 103
4170.25 104
4170.39 105
4170.54 105
4170.69 105
4170.84 105
4170.99 104
4171.14 104
4171.28 102
4171.43 101
4171.58 97
4171.73 92
4171.88 85
4172.03 77
4172.18 67
4172.32 59
4172.47 51
4172.62 47
4172.77 44
4172.92 44
4173.07 46
4173.21 50
4173.36 55
4173.51 62
4173.66 70
4173.81 80
4173.96 90
4174.10 101
4174.25 111
4174.40 119
4174.55 126
4174.70 130
4174.85 132
4175.00 133
4175.14 132
4175.29 132
4175.44 131
4175.59 131
4175.74 131
4175.89 132
4176.04 133
4176.18 134
4176.33 135
4176.48 134
4176.63 132
4176.78 128
4176.93 123
4177.07 115
4177.22 106
4177.37 95
4177.52 85
4177.67 76
4177.82 68
4177.97 62
4178.11 59
4178.26 58
4178.41 60
4178.56 64
4178.71 70
4178.86 77
4179.01 84
4179.15 90
4179.30 95
4179.45 98
4179.60 100
4179.75 102
4179.90 103
4180.05 106
4180.19 111
4180.34 118
4180.49 128
4180.64 141
4180.79 154
4180.94 168
4181.09 181
4181.23 191
4181.38 197
4181.53 201
4181.68 202
4181.83 202
4181.98 201
4182.13 201
4182.27 202
4182.42 205
4182.57 209
4182.72 215
4182.87 221
4183.02 228
4183.17 234
4183.31 239
4183.46 242
4183.61 243
4183.76 241
4183.91 236
4184.06 228
4184.21 218
4184.36 206
4184.50 195
4184.65 184
4184.80 177
4184.95 173
4185.10 172
4185.25 174
4185.40 178
4185.54 182
4185.69 187
4185.84 191
4185.99 195
4186.14 199
4186.29 205
4186.44 211
4186.58 217
4186.73 222
4186.88 226
4187.03 228
4187.18 227
4187.33 224
4187.48 220
4187.63 215
4187.77 211
4187.92 208
4188.07 206
4188.22 205
4188.37 205
4188.52 206
4188.67 206
4188.82 207
4188.96 207
4189.11 207
4189.26 205
4189.41 201
4189.56 195
4189.71 188
4189.86 182
4190.01 177
4190.15 175
4190.30 177
4190.45 183
4190.60 192
4190.75 200
4190.90 208
4191.05 213
4191.20 216
4191.34 217
4191.49 218
4191.64 219
4191.79 222
4191.94 226
4192.09 231
4192.24 235
4192.39 237
4192.53 237
4192.68 236
4192.83 234
4192.98 232
4193.13 230
4193.28 230
4193.43 230
4193.58 231
4193.72 233
4193.87 235
4194.02 239
4194.17 246
4194.32 254
4194.47 264
4194.62 275
4194.77 288
4194.92 303
4195.06 317
4195.21 332
4195.36 345
4195.51 357
4195.66 367
4195.81 376
4195.96 383
4196.11 390
4196.25 398
4196.40 406
4196.55 413
4196.70 419
4196.85 423
4197.00 423
4197.15 421
4197.30 417
4197.45 413
4197.59 413
4197.74 417
4197.89 427
4198.04 443
4198.19 464
4198.34 490
4198.49 521
4198.64 555
4198.79 594
4198.93 637
4199.08 683
4199.23 732
4199.38 782
4199.53 831
4199.68 877
4199.83 920
4199.98 961
4200.13 999
4200.28 1038
4200.42 1078
4200.57 1120
4200.72 1164
4200.87 1210
4201.02 1258
4201.17 1307
4201.32 1358
4201.47 1411
4201.62 1467
4201.76 1526
4201.91 1589
4202.06 1658
4202.21 1731
4202.36 1807
4202.51 1884
4202.66 1960
4202.81 2030
4202.96 2094
4203.11 2150
4203.25 2197
4203.40 2237
4203.55 2273
4203.70 2305
4203.85 2334
4204.00 2362
4204.15 2388
4204.30 2412
4204.45 2434
4204.59 2453
4204.74 2469
4204.89 2482
4205.04 2489
4205.19 2489
4205.34 2480
4205.49 2460
4205.64 2429
4205.79 2387
4205.94 2337
4206.09 2280
4206.23 2219
4206.38 2157
4206.53 2095
4206.68 2034
4206.83 1977
4206.98 1925
4207.13 1879
4207.28 1840
4207.43 1808
4207.58 1779
4207.72 1752
4207.87 1724
4208.02 1692
4208.17 1654
4208.32 1610
4208.47 1559
4208.62 1504
4208.77 1448
4208.92 1392
4209.07 1337
4209.22 1285
4209.36 1237
4209.51 1192
4209.66 1150
4209.81 1110
4209.96 1072
4210.11 1038
4210.26 1007
4210.41 979
4210.56 954
4210.71 931
4210.86 910
4211.00 890
4211.15 868
4211.30 845
4211.45 819
4211.60 792
4211.75 765
4211.90 737
4212.05 711
4212.20 689
4212.35 670
4212.50 657
4212.64 648
4212.79 644
4212.94 644
4213.09 646
4213.24 650
4213.39 655
4213.54 658
4213.69 661
4213.84 662
4213.99 661
4214.14 660
4214.29 658
4214.43 656
4214.58 653
4214.73 648
4214.88 643
4215.03 636
4215.18 628
4215.33 621
4215.48 613
4215.63 607
4215.78 602
4215.93 598
4216.08 594
4216.23 591
4216.37 588
4216.52 583
4216.67 575
4216.82 564
4216.97 551
4217.12 536
4217.27 519
4217.42 504
4217.57 491
4217.72 480
4217.87 472
4218.02 467
4218.17 463
4218.31 459
4218.46 454
4218.61 449
4218.76 444
4218.91 440
4219.06 436
4219.21 433
4219.36 430
4219.51 428
4219.66 425
4219.81 421
4219.96 415
4220.11 409
4220.25 403
4220.40 395
4220.55 386
4220.70 376
4220.85 365
4221.00 352
4221.15 337
4221.30 320
4221.45 304
4221.60 288
4221.75 273
4221.90 260
4222.05 250
4222.20 243
4222.34 240
4222.49 239
4222.64 241
4222.79 245
4222.94 251
4223.09 256
4223.24 261
4223.39 264
4223.54 266
4223.69 268
4223.84 271
4223.99 276
4224.14 282
4224.29 291
4224.44 300
4224.58 307
4224.73 311
4224.88 311
4225.03 306
4225.18 297
4225.33 285
4225.48 272
4225.63 257
4225.78 242
4225.93 227
4226.08 212
4226.23 196
4226.38 182
4226.53 169
4226.68 159
4226.83 151
4226.97 147
4227.12 146
4227.27 148
4227.42 151
4227.57 156
4227.72 162
4227.87 168
4228.02 175
4228.17 181
4228.32 186
4228.47 190
4228.62 192
4228.77 191
4228.92 188
4229.07 184
4229.22 178
4229.37 172
4229.51 166
4229.66 160
4229.81 155
4229.96 150
4230.11 146
4230.26 143
4230.41 142
4230.56 143
4230.71 147
4230.86 151
4231.01 156
4231.16 161
4231.31 165
4231.46 168
4231.61 170
4231.76 173
4231.91 175
4232.06 179
4232.21 183
4232.35 186
4232.50 189
4232.65 189
4232.80 186
4232.95 181
4233.10 175
4233.25 167
4233.40 161
4233.55 155
4233.70 151
4233.85 149
4234.00 149
4234.15 148
4234.30 146
4234.45 143
4234.60 137
4234.75 129
4234.90 120
4235.05 110
4235.20 100
4235.35 91
4235.49 85
4235.64 81
4235.79 80
4235.94 80
4236.09 81
4236.24 83
4236.39 84
4236.54 84
4236.69 83
4236.84 81
4236.99 76
4237.14 71
4237.29 65
4237.44 60
4237.59 57
4237.74 58
4237.89 62
4238.04 70
4238.19 80
4238.34 91
4238.49 101
4238.64 110
4238.79 117
4238.93 123
4239.08 127
4239.23 130
4239.38 133
4239.53 137
4239.68 142
4239.83 147
4239.98 152
4240.13 155
4240.28 157
4240.43 156
4240.58 151
4240.73 143
4240.88 133
4241.03 122
4241.18 112
4241.33 105
4241.48 101
4241.63 101
4241.78 103
4241.93 106
4242.08 110
4242.23 113
4242.38 114
4242.53 114
4242.68 114
4242.83 113
4242.98 112
4243.13 110
4243.27 108
4243.42 105
4243.57 101
4243.72 98
4243.87 96
4244.02 95
4244.17 97
4244.32 102
4244.47 108
4244.62 115
4244.77 120
4244.92 123
4245.07 123
4245.22 121
4245.37 115
4245.52 109
4245.67 102
4245.82 96
4245.97 90
4246.12 87
4246.27 84
4246.42 83
4246.57 82
4246.72 82
4246.87 83
4247.02 84
4247.17 85
4247.32 85
4247.47 83
4247.62 79
4247.77 72
4247.92 64
4248.07 55
4248.22 46
4248.37 39
4248.52 34
4248.66 33
4248.81 36
4248.96 40
4249.11 47
4249.26 56
4249.41 65
4249.56 75
4249.71 85
4249.86 94
4250.01 101
4250.16 106
4250.31 109
4250.46 109
4250.61 106
4250.76 103
4250.91 100
4251.06 97
4251.21 96
4251.36 96
4251.51 98
4251.66 100
4251.81 101
4251.96 102
4252.11 103
4252.26 102
4252.41 101
4252.56 98
4252.71 94
4252.86 89
4253.01 84
4253.16 78
4253.31 73
4253.46 69
4253.61 67
4253.76 66
4253.91 65
4254.06 65
4254.21 63
4254.36 60
4254.51 56
4254.66 51
4254.81 46
4254.96 42
4255.11 39
4255.26 37
4255.41 36
4255.56 33
4255.71 29
4255.86 23
4256.01 16
4256.16 7
4256.31 0
4256.46 0
4256.61 0
4256.76 0
4256.91 0
4257.06 4
4257.21 8
4257.36 10
4257.51 9
4257.66 6
4257.81 1
4257.96 0
4258.11 0
4258.26 0
4258.41 0
4258.56 0
4258.71 6
4258.86 13
4259.01 20
4259.16 27
4259.31 32
4259.46 36
4259.61 38
4259.76 39
4259.91 39
4260.06 38
4260.21 37
4260.36 36
4260.51 36
4260.66 36
4260.81 37
4260.96 37
4261.11 37
4261.26 36
4261.41 35
4261.56 33
4261.71 33
4261.86 33
4262.01 34
4262.16 36
4262.31 38
4262.46 39
4262.61 39
4262.76 38
4262.91 34
4263.06 29
4263.21 23
4263.36 17
4263.51 12
4263.66 9
4263.81 7
4263.96 6
4264.11 6
4264.26 5
4264.41 5
4264.56 4
4264.71 4
4264.86 4
4265.01 6
4265.16 8
4265.31 10
4265.46 11
4265.61 10
4265.76 6
4265.91 0
4266.06 0
4266.21 0
4266.36 0
4266.51 0
4266.66 0
4266.81 0
4266.96 4
4267.11 10
4267.26 14
4267.41 16
4267.56 15
4267.71 11
4267.86 7
4268.01 4
4268.16 1
4268.31 0
4268.46 0
4268.61 1
4268.76 3
4268.91 8
4269.06 13
4269.21 19
4269.36 25
4269.51 32
4269.66 39
4269.81 47
4269.96 55
4270.11 63
4270.26 72
4270.41 81
4270.56 88
4270.71 94
4270.86 97
4271.01 98
4271.16 97
4271.31 95
4271.46 92
4271.61 88
4271.76 85
4271.91 82
4272.06 79
4272.21 75
4272.36 72
4272.51 68
4272.66 65
4272.81 65
4272.96 67
4273.11 72
4273.26 78
4273.41 85
4273.56 91
4273.71 95
4273.86 96
4274.01 94
4274.17 88
4274.32 81
4274.47 74
4274.62 67
4274.77 62
4274.92 59
4275.07 57
4275.22 56
4275.37 56
4275.52 57
4275.67 57
4275.82 57
4275.97 57
4276.12 57
4276.27 56
4276.42 55
4276.57 54
4276.72 53
4276.87 54
4277.02 57
4277.17 62
4277.32 69
4277.47 78
4277.62 87
4277.77 96
4277.92 102
4278.07 107
4278.22 108
4278.37 107
4278.52 104
4278.67 100
4278.82 96
4278.97 93
4279.12 92
4279.27 92
4279.42 93
4279.57 97
4279.73 101
4279.88 105
4280.03 110
4280.18 115
4280.33 118
4280.48 119
4280.63 119
4280.78 116
4280.93 113
4281.08 109
4281.23 107
4281.38 106
4281.53 107
4281.68 111
4281.83 116
4281.98 121
4282.13 124
4282.28 125
4282.43 123
4282.58 119
4282.73 114
4282.88 109
4283.03 105
4283.18 103
4283.33 103
4283.48 105
4283.63 107
4283.78 109
4283.94 111
4284.09 110
4284.24 109
4284.39 107
4284.54 104
4284.69 101
4284.84 100
4284.99 100
4285.14 102
4285.29 106
4285.44 111
4285.59 118
4285.74 126
4285.89 135
4286.04 143
4286.19 151
4286.34 158
4286.49 164
4286.64 168
4286.79 170
4286.94 169
4287.09 166
4287.24 162
4287.40 158
4287.55 154
4287.70 153
4287.85 153
4288.00 157
4288.15 164
4288.30 173
4288.45 186
4288.60 201
4288.75 218
4288.90 237
4289.05 256
4289.20 275
4289.35 292
4289.50 306
4289.65 318
4289.80 327
4289.95 335
4290.10 342
4290.25 351
4290.40 362
4290.56 375
4290.71 389
4290.86 403
4291.01 416
4291.16 425
4291.31 431
4291.46 432
4291.61 431
4291.76 430
4291.91 430
4292.06 431
4292.21 434
4292.36 438
4292.51 443
4292.66 449
4292.81 455
4292.96 462
4293.11 470
4293.26 480
4293.42 491
4293.57 502
4293.72 513
4293.87 522
4294.02 527
4294.17 530
4294.32 530
4294.47 527
4294.62 523
4294.77 518
4294.92 511
4295.07 502
4295.22 492
4295.37 480
4295.52 466
4295.67 450
4295.82 431
4295.98 412
4296.13 392
4296.28 374
4296.43 359
4296.58 350
4296.73 346
4296.88 350
4297.03 358
4297.18 372
4297.33 387
4297.48 401
4297.63 413
4297.78 420
4297.93 422
4298.08 419
4298.23 411
4298.39 400
4298.54 386
4298.69 370
4298.84 355
4298.99 341
4299.14 328
4299.29 317
4299.44 309
4299.59 303
4299.74 297
4299.89 293
4300.04 289
4300.19 286
4300.34 284
4300.49 282
4300.65 282
4300.80 281
4300.95 282
4301.10 283
4301.25 285
4301.40 287
4301.55 291
4301.70 295
4301.85 301
4302.00 307
4302.15 313
4302.30 317
4302.45 321
4302.60 325
4302.76 328
4302.91 332
4303.06 337
4303.21 342
4303.36 347
4303.51 352
4303.66 357
4303.81 361
4303.96 363
4304.11 365
4304.26 367
4304.41 368
4304.56 370
4304.71 372
4304.87 375
4305.02 380
4305.17 386
4305.32 392
4305.47 399
4305.62 406
4305.77 411
4305.92 416
4306.07 420
4306.22 422
4306.37 425
4306.52 428
4306.68 432
4306.83 437
4306.98 444
4307.13 452
4307.28 460
4307.43 468
4307.58 473
4307.73 475
4307.88 475
4308.03 473
4308.18 470
4308.33 468
4308.48 468
4308.64 470
4308.79 475
4308.94 481
4309.09 489
4309.24 495
4309.39 499
4309.54 498
4309.69 492
4309.84 481
4309.99 467
4310.14 451
4310.29 436
4310.45 422
4310.60 411
4310.75 403
4310.90 398
4311.05 394
4311.20 392
4311.35 390
4311.50 390
4311.65 391
4311.80 395
4311.95 399
4312.11 404
4312.26 408
4312.41 410
4312.56 411
4312.71 411
4312.86 409
4313.01 407
4313.16 405
4313.31 402
4313.46 399
4313.61 394
4313.77 389
4313.92 384
4314.07 378
4314.22 374
4314.37 370
4314.52 367
4314.67 364
4314.82 359
4314.97 352
4315.12 342
4315.27 331
4315.43 318
4315.58 305
4315.73 294
4315.88 285
4316.03 280
4316.18 278
4316.33 280
4316.48 284
4316.63 289
4316.78 295
4316.93 301
4317.09 305
4317.24 308
4317.39 309
4317.54 308
4317.69 306
4317.84 303
4317.99 299
4318.14 296
4318.29 294
4318.44 292
4318.60 292
4318.75 292
4318.90 293
4319.05 295
4319.20 297
4319.35 299
4319.50 300
4319.65 300
4319.80 298
4319.95 293
4320.11 284
4320.26 272
4320.41 257
4320.56 239
4320.71 220
4320.86 201
4321.01 184
4321.16 170
4321.31 159
4321.47 153
4321.62 152
4321.77 156
4321.92 164
4322.07 177
4322.22 190
4322.37 204
4322.52 216
4322.67 225
4322.82 229
4322.98 229
4323.13 227
4323.28 225
4323.43 224
4323.58 225
4323.73 230
4323.88 236
4324.03 244
4324.18 251
4324.34 257
4324.49 261
4324.64 262
4324.79 263
4324.94 262
4325.09 260
4325.24 258
4325.39 257
4325.54 257
4325.70 257
4325.85 260
4326.00 263
4326.15 267
4326.30 272
4326.45 277
4326.60 283
4326.75 288
4326.90 293
4327.06 299
4327.21 304
4327.36 308
4327.51 311
4327.66 312
4327.81 311
4327.96 308
4328.11 302
4328.27 296
4328.42 289
4328.57 281
4328.72 274
4328.87 267
4329.02 262
4329.17 260
4329.32 260
4329.47 263
4329.63 268
4329.78 273
4329.93 278
4330.08 280
4330.23 280
4330.38 277
4330.53 271
4330.68 264
4330.84 256
4330.99 248
4331.14 240
4331.29 232
4331.44 225
4331.59 217
4331.74 210
4331.89 204
4332.05 198
4332.20 192
4332.35 187
4332.50 183
4332.65 179
4332.80 175
4332.95 171
4333.10 167
4333.26 163
4333.41 160
4333.56 157
4333.71 154
4333.86 153
4334.01 154
4334.16 155
4334.31 157
4334.47 158
4334.62 157
4334.77 155
4334.92 150
4335.07 145
4335.22 140
4335.37 137
4335.52 136
4335.68 138
4335.83 142
4335.98 147
4336.13 151
4336.28 154
4336.43 156
4336.58 155
4336.73 153
4336.89 150
4337.04 146
4337.19 142
4337.34 139
4337.49 137
4337.64 137
4337.79 139
4337.95 143
4338.10 148
4338.25 154
4338.40 159
4338.55 162
4338.70 163
4338.85 161
4339.00 157
4339.16 153
4339.31 150
4339.46 150
4339.61 151
4339.76 155
4339.91 160
4340.06 163
4340.22 165
4340.37 165
4340.52 162
4340.67 157
4340.82 151
4340.97 145
4341.12 139
4341.28 134
4341.43 130
4341.58 126
4341.73 122
4341.88 117
4342.03 112
4342.18 107
4342.34 104
4342.49 102
4342.64 101
4342.79 102
4342.94 103
4343.09 104
4343.24 103
4343.40 101
4343.55 98
4343.70 93
4343.85 88
4344.00 82
4344.15 75
4344.30 69
4344.46 62
4344.61 56
4344.76 52
4344.91 49
4345.06 48
4345.21 49
4345.36 53
4345.52 56
4345.67 60
4345.82 62
4345.97 63
4346.12 62
4346.27 58
4346.42 53
4346.58 47
4346.73 41
4346.88 36
4347.03 32
4347.18 32
4347.33 35
4347.48 42
4347.64 51
4347.79 61
4347.94 70
4348.09 77
4348.24 81
4348.39 80
4348.55 75
4348.70 67
4348.85 57
4349.00 47
4349.15 39
4349.30 32
4349.45 28
4349.61 25
4349.76 24
4349.91 25
4350.06 27
4350.21 31
4350.36 36
4350.52 42
4350.67 49
4350.82 57
4350.97 66
4351.12 74
4351.27 81
4351.42 88
4351.58 92
4351.73 96
4351.88 98
4352.03 99
4352.18 99
4352.33 99
4352.49 100
4352.64 101
4352.79 101
4352.94 101
4353.09 101
4353.24 98
4353.40 94
4353.55 88
4353.70 81
4353.85 75
4354.00 71
4354.15 69
4354.31 69
4354.46 72
4354.61 76
4354.76 80
4354.91 81
4355.06 79
4355.21 72
4355.37 62
4355.52 49
4355.67 33
4355.82 17
4355.97 2
4356.12 0
4356.28 0
4356.43 0
4356.58 0
4356.73 0
4356.88 0
4357.03 0
4357.19 6
4357.34 12
4357.49 16
4357.64 17
4357.79 17
4357.94 16
4358.10 16
4358.25 18
4358.40 21
4358.55 26
4358.70 31
4358.85 36
4359.01 41
4359.16 45
4359.31 48
4359.46 50
4359.61 53
4359.77 56
4359.92 58
4360.07 60
4360.22 60
4360.37 59
4360.52 56
4360.68 51
4360.83 45
4360.98 37
4361.13 30
4361.28 23
4361.43 18
4361.59 15
4361.74 13
4361.89 13
4362.04 13
4362.19 13
4362.34 13
4362.50 13
4362.65 13
4362.80 14
4362.95 17
4363.10 20
4363.26 23
4363.41 25
4363.56 25
4363.71 22
4363.86 17
4364.01 11
4364.17 4
4364.32 0
4364.47 0
4364.62 0
4364.77 2
4364.92 10
4365.08 21
4365.23 33
4365.38 43
4365.53 52
4365.68 57
4365.84 60
4365.99 60
4366.14 58
4366.29 55
4366.44 52
4366.59 50
4366.75 49
4366.90 49
4367.05 49
4367.20 51
4367.35 52
4367.51 52
4367.66 50
4367.81 46
4367.96 42
4368.11 38
4368.27 35
4368.42 33
4368.57 35
4368.72 40
4368.87 47
4369.02 54
4369.18 62
4369.33 69
4369.48 75
4369.63 78
4369.78 80
4369.94 79
4370.09 76
4370.24 69
4370.39 58
4370.54 45
4370.70 29
4370.85 13
4371.00 0
4371.15 0
4371.30 0
4371.45 0
4371.61 0
4371.76 0
4371.91 0
4372.06 0
4372.21 0
4372.37 10
4372.52 21
4372.67 30
4372.82 39
4372.97 46
4373.13 51
4373.28 53
4373.43 54
4373.58 53
4373.73 52
4373.89 50
4374.04 49
4374.19 49
4374.34 51
4374.49 55
4374.65 59
4374.80 63
4374.95 66
4375.10 66
4375.25 63
4375.41 58
4375.56 50
4375.71 42
4375.86 35
4376.01 29
4376.17 26
4376.32 24
4376.47 25
4376.62 26
4376.77 29
4376.93 31
4377.08 33
4377.23 34
4377.38 34
4377.53 33
4377.69 31
4377.84 28
4377.99 25
4378.14 23
4378.29 21
4378.45 21
4378.60 22
4378.75 22
4378.90 23
4379.05 24
4379.21 25
4379.36 26
4379.51 28
4379.66 32
4379.81 38
4379.97 46
4380.12 55
4380.27 63
4380.42 70
4380.57 76
4380.73 81
4380.88 84
4381.03 86
4381.18 86
4381.34 86
4381.49 85
4381.64 82
4381.79 78
4381.94 74
4382.10 71
4382.25 69
4382.40 70
4382.55 71
4382.70 74
4382.86 78
4383.01 80
4383.16 81
4383.31 81
4383.46 78
4383.62 75
4383.77 70
4383.92 65
4384.07 59
4384.23 54
4384.38 51
4384.53 49
4384.68 51
4384.83 54
4384.99 59
4385.14 65
4385.29 72
4385.44 78
4385.59 85
4385.75 91
4385.90 96
4386.05 102
4386.20 106
4386.36 109
4386.51 110
4386.66 109
4386.81 106
4386.96 101
4387.12 96
4387.27 90
4387.42 85
4387.57 79
4387.73 73
4387.88 66
4388.03 60
4388.18 53
4388.33 47
4388.49 43
4388.64 40
4388.79 38
4388.94 39
4389.10 40
4389.25 43
4389.40 47
4389.55 51
4389.70 56
4389.86 62
4390.01 68
4390.16 72
4390.31 73
4390.47 73
4390.62 69
4390.77 62
4390.92 54
4391.07 45
4391.23 36
4391.38 29
4391.53 26
4391.68 25
4391.84 29
4391.99 35
4392.14 43
4392.29 52
4392.44 59
4392.60 63
4392.75 64
4392.90 61
4393.05 55
4393.21 49
4393.36 43
4393.51 40
4393.66 41
4393.82 45
4393.97 51
4394.12 57
4394.27 63
4394.42 67
4394.58 68
4394.73 68
4394.88 67
4395.03 68
4395.19 70
4395.34 76
4395.49 83
4395.64 90
4395.80 98
4395.95 104
4396.10 109
4396.25 112
4396.40 115
4396.56 118
4396.71 121
4396.86 125
4397.01 129
4397.17 133
4397.32 134
4397.47 133
4397.62 129
4397.78 123
4397.93 114
4398.08 104
4398.23 96
4398.39 90
4398.54 88
4398.69 89
4398.84 93
4399.00 99
4399.15 106
4399.30 112
4399.45 116
4399.60 118
4399.76 119
4399.91 119
4400.06 118
4400.21 116
4400.37 113
4400.52 109
4400.67 104
4400.82 100
4400.98 95
4401.13 92
4401.28 89
4401.43 88
4401.59 88
4401.74 88
4401.89 89
4402.04 90
4402.20 91
4402.35 92
4402.50 94
4402.65 98
4402.81 102
4402.96 106
4403.11 111
4403.26 115
4403.42 119
4403.57 123
4403.72 126
4403.87 129
4404.03 130
4404.18 130
4404.33 126
4404.48 118
4404.64 107
4404.79 93
4404.94 79
4405.09 67
4405.25 58
4405.40 56
4405.55 58
4405.70 65
4405.86 75
4406.01 85
4406.16 93
4406.31 99
4406.47 103
4406.62 104
4406.77 105
4406.92 106
4407.08 107
4407.23 110
4407.38 113
4407.53 118
4407.69 123
4407.84 128
4407.99 135
4408.14 143
4408.30 152
4408.45 162
4408.60 172
4408.75 181
4408.91 188
4409.06 192
4409.21 193
4409.36 193
4409.52 193
4409.67 195
4409.82 198
4409.97 205
4410.13 213
4410.28 221
4410.43 227
4410.58 232
4410.74 235
4410.89 236
4411.04 238
4411.19 240
4411.35 243
4411.50 246
4411.65 247
4411.81 245
4411.96 238
4412.11 228
4412.26 215
4412.42 201
4412.57 189
4412.72 180
4412.87 175
4413.03 174
4413.18 177
4413.33 182
4413.48 189
4413.64 197
4413.79 206
4413.94 214
4414.09 222
4414.25 229
4414.40 236
4414.55 241
4414.71 246
4414.86 252
4415.01 258
4415.16 264
4415.32 269
4415.47 273
4415.62 272
4415.77 266
4415.93 256
4416.08 241
4416.23 223
4416.39 207
4416.54 195
4416.69 187
4416.84 185
4417.00 186
4417.15 191
4417.30 195
4417.45 199
4417.61 201
4417.76 200
4417.91 198
4418.06 195
4418.22 192
4418.37 189
4418.52 186
4418.68 185
4418.83 186
4418.98 190
4419.13 195
4419.29 202
4419.44 209
4419.59 214
4419.74 215
4419.90 212
4420.05 205
4420.20 194
4420.36 183
4420.51 173
4420.66 166
4420.81 163
4420.97 163
4421.12 165
4421.27 169
4421.43 172
4421.58 174
4421.73 173
4421.88 172
4422.04 168
4422.19 165
4422.34 161
4422.49 158
4422.65 154
4422.80 149
4422.95 145
4423.11 141
4423.26 139
4423.41 140
4423.56 143
4423.72 148
4423.87 155
4424.02 163
4424.18 172
4424.33 180
4424.48 188
4424.63 196
4424.79 203
4424.94 208
4425.09 211
4425.25 210
4425.40 206
4425.55 198
4425.70 189
4425.86 179
4426.01 170
4426.16 164
4426.32 160
4426.47 159
4426.62 159
4426.77 159
4426.93 158
4427.08 156
4427.23 153
4427.39 148
4427.54 143
4427.69 137
4427.84 132
4428.00 127
4428.15 124
4428.30 121
4428.46 118
4428.61 115
4428.76 112
4428.91 109
4429.07 105
4429.22 101
4429.37 98
4429.53 96
4429.68 96
4429.83 97
4429.99 101
4430.14 105
4430.29 109
4430.44 114
4430.60 117
4430.75 119
4430.90 121
4431.06 122
4431.21 125
4431.36 130
4431.51 137
4431.67 146
4431.82 156
4431.97 166
4432.13 174
4432.28 181
4432.43 185
4432.59 187
4432.74 187
4432.89 185
4433.04 182
4433.20 178
4433.35 172
4433.50 165
4433.66 157
4433.81 149
4433.96 142
4434.12 136
4434.27 132
4434.42 130
4434.57 130
4434.73 132
4434.88 135
4435.03 138
4435.19 140
4435.34 141
4435.49 140
4435.65 138
4435.80 135
4435.95 132
4436.10 129
4436.26 127
4436.41 126
4436.56 126
4436.72 125
4436.87 125
4437.02 123
4437.18 119
4437.33 114
4437.48 109
4437.63 104
4437.79 100
4437.94 99
4438.09 101
4438.25 105
4438.40 111
4438.55 118
4438.71 124
4438.86 130
4439.01 136
4439.17 141
4439.32 145
4439.47 149
4439.62 152
4439.78 153
4439.93 152
4440.08 150
4440.24 146
4440.39 142
4440.54 138
4440.70 134
4440.85 130
4441.00 127
4441.16 125
4441.31 123
4441.46 122
4441.62 120
4441.77 118
4441.92 116
4442.07 113
4442.23 108
4442.38 102
4442.53 94
4442.69 85
4442.84 75
4442.99 64
4443.15 54
4443.30 45
4443.45 37
4443.61 31
4443.76 27
4443.91 26
4444.07 26
4444.22 27
4444.37 29
4444.53 29
4444.68 28
4444.83 25
4444.98 20
4445.14 12
4445.29 4
4445.44 0
4445.60 0
4445.75 0
4445.90 0
4446.06 0
4446.21 0
4446.36 0
4446.52 0
4446.67 7
4446.82 19
4446.98 31
4447.13 44
4447.28 55
4447.44 66
4447.59 75
4447.74 83
4447.90 89
4448.05 92
4448.20 94
4448.36 94
4448.51 93
4448.66 91
4448.82 88
4448.97 85
4449.12 82
4449.27 79
4449.43 78
4449.58 77
4449.73 78
4449.89 79
4450.04 82
4450.19 85
4450.35 88
4450.50 90
4450.65 93
4450.81 94
4450.96 95
4451.11 94
4451.27 93
4451.42 90
4451.57 85
4451.73 80
4451.88 74
4452.03 69
4452.19 67
4452.34 67
4452.49 70
4452.65 75
4452.80 82
4452.95 88
4453.11 94
4453.26 99
4453.41 104
4453.57 107
4453.72 111
4453.87 114
4454.03 118
4454.18 121
4454.33 124
4454.49 127
4454.64 131
4454.79 135
4454.95 139
4455.10 142
4455.25 143
4455.41 142
4455.56 140
4455.71 137
4455.87 134
4456.02 132
4456.17 133
4456.33 136
4456.48 142
4456.63 150
4456.79 156
4456.94 161
4457.09 163
4457.25 162
4457.40 159
4457.55 155
4457.71 151
4457.86 147
4458.01 145
4458.17 143
4458.32 142
4458.48 140
4458.63 139
4458.78 137
4458.94 136
4459.09 136
4459.24 138
4459.40 140
4459.55 144
4459.70 148
4459.86 151
4460.01 152
4460.16 153
4460.32 153
4460.47 151
4460.62 150
4460.78 149
4460.93 147
4461.08 144
4461.24 141
4461.39 136
4461.54 128
4461.70 117
4461.85 105
4462.00 91
4462.16 77
4462.31 65
4462.46 54
4462.62 47
4462.77 43
4462.93 42
4463.08 42
4463.23 44
4463.39 45
4463.54 46
4463.69 46
4463.85 47
4464.00 47
4464.15 49
4464.31 52
4464.46 58
4464.61 65
4464.77 73
4464.92 82
4465.07 92
4465.23 102
4465.38 112
4465.53 122
4465.69 131
4465.84 140
4466.00 147
4466.15 152
4466.30 156
4466.46 159
4466.61 161
4466.76 162
4466.92 162
4467.07 163
4467.22 164
4467.38 166
4467.53 167
4467.68 168
4467.84 169
4467.99 169
4468.15 168
4468.30 167
4468.45 165
4468.61 164
4468.76 164
4468.91 165
4469.07 166
4469.22 168
4469.37 170
4469.53 170
4469.68 170
4469.83 169
4469.99 167
4470.14 165
4470.30 163
4470.45 160
4470.60 156
4470.76 152
4470.91 146
4471.06 140
4471.22 134
4471.37 128
4471.52 125
4471.68 124
4471.83 124
4471.99 125
4472.14 127
4472.29 128
4472.45 127
4472.60 125
4472.75 121
4472.91 117
4473.06 112
4473.22 107
4473.37 104
4473.52 101
4473.68 99
4473.83 97
4473.98 95
4474.14 92
4474.29 88
4474.44 83
4474.60 78
4474.75 73
4474.91 67
4475.06 62
4475.21 57
4475.37 50
4475.52 42
4475.67 31
4475.83 19
4475.98 7
4476.14 0
4476.29 0
4476.44 0
4476.60 0
4476.75 0
4476.90 0
4477.06 0
4477.21 0
4477.37 5
4477.52 11
4477.67 15
4477.83 19
4477.98 23
4478.13 25
4478.29 28
4478.44 30
4478.60 34
4478.75 38
4478.90 44
4479.06 50
4479.21 58
4479.36 66
4479.52 74
4479.67 80
4479.83 86
4479.98 90
4480.13 94
4480.29 97
4480.44 100
4480.59 102
4480.75 104
4480.90 105
4481.06 104
4481.21 103
4481.36 101
4481.52 97
4481.67 94
4481.82 91
4481.98 89
4482.13 87
4482.29 85
4482.44 84
4482.59 82
4482.75 79
4482.90 76
4483.06 72
4483.21 68
4483.36 64
4483.52 61
4483.67 57
4483.82 54
4483.98 51
4484.13 48
4484.29 46
4484.44 44
4484.59 43
4484.75 43
4484.90 45
4485.06 47
4485.21 50
4485.36 53
4485.52 56
4485.67 59
4485.82 62
4485.98 64
4486.13 65
4486.29 65
4486.44 63
4486.59 60
4486.75 55
4486.90 49
4487.06 42
4487.21 34
4487.36 26
4487.52 18
4487.67 12
4487.83 7
4487.98 3
4488.13 0
4488.29 0
4488.44 0
4488.60 0
4488.75 0
4488.90 0
4489.06 0
4489.21 0
4489.36 0
4489.52 1
4489.67 5
4489.83 9
4489.98 12
4490.13 14
4490.29 15
4490.44 15
4490.60 14
4490.75 13
4490.90 12
4491.06 10
4491.21 9
4491.37 8
4491.52 7
4491.67 6
4491.83 6
4491.98 5
4492.14 4
4492.29 2
4492.44 2
4492.60 1
4492.75 2
4492.91 4
4493.06 7
4493.21 11
4493.37 16
4493.52 21
4493.68 27
4493.83 33
4493.98 40
4494.14 47
4494.29 54
4494.45 62
4494.60 70
4494.75 79
4494.91 88
4495.06 96
4495.22 103
4495.37 109
4495.52 112
4495.68 113
4495.83 111
4495.99 107
4496.14 101
4496.29 94
4496.45 88
4496.60 82
4496.76 77
4496.91 73
4497.07 70
4497.22 69
4497.37 69
4497.53 70
4497.68 71
4497.84 72
4497.99 74
4498.14 76
4498.30 78
4498.45 79
4498.61 81
4498.76 84
4498.91 86
4499.07 88
4499.22 91
4499.38 93
4499.53 96
4499.68 100
4499.84 104
4499.99 107
4500.15 111
4500.30 113
4500.46 115
4500.61 115
4500.76 114
4500.92 112
4501.07 109
4501.23 108
4501.38 107
4501.53 107
4501.69 110
4501.84 114
4502.00 120
4502.15 127
4502.31 134
4502.46 141
4502.61 146
4502.77 151
4502.92 155
4503.08 158
4503.23 161
4503.38 165
4503.54 171
4503.69 178
4503.85 185
4504.00 192
4504.16 197
4504.31 199
4504.46 197
4504.62 191
4504.77 181
4504.93 168
4505.08 155
4505.23 142
4505.39 131
4505.54 123
4505.70 118
4505.85 115
4506.01 114
4506.16 113
4506.31 112
4506.47 110
4506.62 108
4506.78 105
4506.93 103
4507.09 102
4507.24 103
4507.39 104
4507.55 105
4507.70 106
4507.86 107
4508.01 105
4508.17 103
4508.32 100
4508.47 97
4508.63 95
4508.78 94
4508.94 95
4509.09 97
4509.25 101
4509.40 106
4509.55 111
4509.71 116
4509.86 120
4510.02 123
4510.17 125
4510.33 127
4510.48 129
4510.63 130
4510.79 131
4510.94 133
4511.10 134
4511.25 135
4511.41 136
4511.56 137
4511.71 137
4511.87 135
4512.02 131
4512.18 125
4512.33 118
4512.49 109
4512.64 101
4512.79 95
4512.95 91
4513.10 89
4513.26 89
4513.41 90
4513.57 90
4513.72 88
4513.88 86
4514.03 82
4514.18 77
4514.34 72
4514.49 66
4514.65 61
4514.80 56
4514.96 51
4515.11 45
4515.26 40
4515.42 36
4515.57 31
4515.73 28
4515.88 24
4516.04 21
4516.19 16
4516.35 11
4516.50 6
4516.65 2
4516.81 0
4516.96 0
4517.12 0
4517.27 2
4517.43 7
4517.58 13
4517.73 21
4517.89 28
4518.04 35
4518.20 41
4518.35 45
4518.51 46
4518.66 45
4518.82 42
4518.97 39
4519.12 36
4519.28 35
4519.43 37
4519.59 41
4519.74 47
4519.90 53
4520.05 59
4520.21 63
4520.36 65
4520.52 66
4520.67 67
4520.82 69
4520.98 72
4521.13 77
4521.29 83
4521.44 90
4521.60 98
4521.75 105
4521.91 111
4522.06 116
4522.21 118
4522.37 117
4522.52 114
4522.68 108
4522.83 100
4522.99 92
4523.14 83
4523.30 76
4523.45 71
4523.61 69
4523.76 69
4523.91 70
4524.07 71
4524.22 74
4524.38 76
4524.53 78
4524.69 81
4524.84 84
4525.00 90
4525.15 97
4525.31 105
4525.46 115
4525.61 126
4525.77 139
4525.92 152
4526.08 166
4526.23 181
4526.39 196
4526.54 211
4526.70 225
4526.85 237
4527.01 247
4527.16 253
4527.31 258
4527.47 260
4527.62 260
4527.78 259
4527.93 257
4528.09 256
4528.24 254
4528.40 253
4528.55 252
4528.71 251
4528.86 249
4529.02 245
4529.17 238
4529.32 230
4529.48 220
4529.63 208
4529.79 198
4529.94 189
4530.10 182
4530.25 178
4530.41 177
4530.56 177
4530.72 178
4530.87 178
4531.03 178
4531.18 178
4531.33 178
4531.49 180
4531.64 182
4531.80 185
4531.95 188
4532.11 188
4532.26 185
4532.42 176
4532.57 164
4532.73 148
4532.88 131
4533.04 115
4533.19 104
4533.35 97
4533.50 95
4533.65 97
4533.81 101
4533.96 105
4534.12 107
4534.27 107
4534.43 105
4534.58 102
4534.74 98
4534.89 95
4535.05 93
4535.20 92
4535.36 93
4535.51 94
4535.67 96
4535.82 97
4535.98 98
4536.13 98
4536.29 97
4536.44 95
4536.59 93
4536.75 92
4536.90 92
4537.06 92
4537.21 92
4537.37 91
4537.52 88
4537.68 83
4537.83 75
4537.99 66
4538.14 57
4538.30 50
4538.45 47
4538.61 47
4538.76 50
4538.92 56
4539.07 63
4539.23 69
4539.38 74
4539.54 77
4539.69 78
4539.84 78
4540.00 77
4540.15 75
4540.31 72
4540.46 71
4540.62 70
4540.77 72
4540.93 76
4541.08 83
4541.24 90
4541.39 98
4541.55 104
4541.70 106
4541.86 104
4542.01 98
4542.17 89
4542.32 77
4542.48 65
4542.63 55
4542.79 46
4542.94 40
4543.10 35
4543.25 31
4543.41 25
4543.56 19
4543.72 12
4543.87 4
4544.03 0
4544.18 0
4544.34 0
4544.49 0
4544.65 0
4544.80 0
4544.95 0
4545.11 0
4545.26 4
4545.42 11
4545.57 19
4545.73 27
4545.88 33
4546.04 37
4546.19 38
4546.35 35
4546.50 30
4546.66 23
4546.81 15
4546.97 7
4547.12 0
4547.28 0
4547.43 0
4547.59 0
4547.74 0
4547.90 0
4548.05 0
4548.21 0
4548.36 0
4548.52 2
4548.67 7
4548.83 13
4548.98 19
4549.14 25
4549.29 32
4549.45 39
4549.60 45
4549.76 51
4549.91 55
4550.07 57
4550.22 58
4550.38 57
4550.53 55
4550.69 52
4550.84 50
4551.00 48
4551.15 46
4551.31 44
4551.46 41
4551.62 38
4551.77 34
4551.93 29
4552.08 24
4552.24 21
4552.39 19
4552.55 18
4552.70 18
4552.86 18
4553.01 18
4553.17 16
4553.32 14
4553.48 12
4553.63 11
4553.79 12
4553.94 16
4554.10 23
4554.25 33
4554.41 44
4554.56 55
4554.72 64
4554.87 71
4555.03 75
4555.18 77
4555.34 76
4555.49 74
4555.65 72
4555.80 69
4555.96 66
4556.11 65
4556.27 64
4556.42 63
4556.58 63
4556.73 62
4556.89 61
4557.04 58
4557.20 55
4557.35 51
4557.51 47
4557.66 44
4557.82 44
4557.97 45
4558.13 49
4558.29 55
4558.44 61
4558.60 66
4558.75 70
4558.91 71
4559.06 70
4559.22 65
4559.37 58
4559.53 50
4559.68 41
4559.84 33
4559.99 27
4560.15 25
4560.30 27
4560.46 32
4560.61 41
4560.77 50
4560.92 60
4561.08 68
4561.23 72
4561.39 73
4561.54 70
4561.70 63
4561.85 53
4562.01 42
4562.16 32
4562.32 22
4562.47 14
4562.63 9
4562.78 8
4562.94 10
4563.10 14
4563.25 21
4563.41 28
4563.56 34
4563.72 39
4563.87 42
4564.03 43
4564.18 43
4564.34 42
4564.49 40
4564.65 39
4564.80 38
4564.96 36
4565.11 36
4565.27 37
4565.42 39
4565.58 43
4565.73 48
4565.89 55
4566.04 64
4566.20 73
4566.35 83
4566.51 94
4566.67 104
4566.82 114
4566.98 123
4567.13 130
4567.29 135
4567.44 138
4567.60 137
4567.75 135
4567.91 130
4568.06 124
4568.22 119
4568.37 115
4568.53 113
4568.68 113
4568.84 114
4568.99 116
4569.15 116
4569.31 114
4569.46 109
4569.62 102
4569.77 93
4569.93 85
4570.08 78
4570.24 73
4570.39 71
4570.55 71
4570.70 71
4570.86 72
4571.01 72
4571.17 72
4571.32 72
4571.48 74
4571.63 78
4571.79 85
4571.95 94
4572.10 104
4572.26 114
4572.41 124
4572.57 131
4572.72 135
4572.88 135
4573.03 132
4573.19 125
4573.34 114
4573.50 101
4573.65 86
4573.81 72
4573.97 58
4574.12 48
4574.28 40
4574.43 35
4574.59 34
4574.74 35
4574.90 37
4575.05 41
4575.21 45
4575.36 49
4575.52 52
4575.67 54
4575.83 54
4575.99 52
4576.14 49
4576.30 45
4576.45 40
4576.61 35
4576.76 30
4576.92 25
4577.07 20
4577.23 14
4577.38 9
4577.54 4
4577.70 0
4577.85 0
4578.01 0
4578.16 0
4578.32 0
4578.47 0
4578.63 1
4578.78 2
4578.94 1
4579.09 0
4579.25 0
4579.41 0
4579.56 3
4579.72 9
4579.87 18
4580.03 28
4580.18 38
4580.34 47
4580.49 54
4580.65 58
4580.80 60
4580.96 61
4581.12 61
4581.27 62
4581.43 64
4581.58 66
4581.74 68
4581.89 69
4582.05 70
4582.20 70
4582.36 69
4582.52 67
4582.67 66
4582.83 64
4582.98 63
4583.14 63
4583.29 64
4583.45 66
4583.60 69
4583.76 74
4583.92 79
4584.07 83
4584.23 85
4584.38 86
4584.54 84
4584.69 79
4584.85 73
4585.00 66
4585.16 60
4585.32 54
4585.47 50
4585.63 48
4585.78 48
4585.94 50
4586.09 55
4586.25 63
4586.40 74
4586.56 87
4586.72 101
4586.87 116
4587.03 131
4587.18 143
4587.34 153
4587.49 160
4587.65 163
4587.80 163
4587.96 159
4588.12 151
4588.27 142
4588.43 130
4588.58 117
4588.74 106
4588.89 96
4589.05 88
4589.21 83
4589.36 81
4589.52 81
4589.67 80
4589.83 79
4589.98 77
4590.14 73
4590.29 68
4590.45 62
4590.61 57
4590.76 55
4590.92 54
4591.07 56
4591.23 59
4591.38 65
4591.54 70
4591.70 76
4591.85 82
4592.01 87
4592.16 91
4592.32 95
4592.47 98
4592.63 101
4592.79 104
4592.94 107
4593.10 110
4593.25 113
4593.41 117
4593.56 122
4593.72 126
4593.88 131
4594.03 134
4594.19 136
4594.34 136
4594.50 134
4594.65 132
4594.81 128
4594.97 124
4595.12 120
4595.28 116
4595.43 111
4595.59 106
4595.74 99
4595.90 92
4596.06 84
4596.21 76
4596.37 68
4596.52 62
4596.68 57
4596.83 53
4596.99 50
4597.15 48
4597.30 48
4597.46 50
4597.61 55
4597.77 62
4597.93 71
4598.08 81
4598.24 91
4598.39 100
4598.55 107
4598.70 112
4598.86 114
4599.02 114
4599.17 114
4599.33 113
4599.48 113
4599.64 113
4599.79 113
4599.95 112
4600.11 109
4600.26 104
4600.42 97
4600.57 88
4600.73 78
4600.89 71
4601.04 66
4601.20 63
4601.35 64
4601.51 67
4601.66 70
4601.82 74
4601.98 76
4602.13 76
4602.29 75
4602.44 72
4602.60 69
4602.76 65
4602.91 63
4603.07 64
4603.22 66
4603.38 70
4603.54 76
4603.69 82
4603.85 88
4604.00 93
4604.16 98
4604.31 101
4604.47 103
4604.63 105
4604.78 106
4604.94 105
4605.09 104
4605.25 102
4605.41 100
4605.56 98
4605.72 96
4605.87 96
4606.03 95
4606.19 94
4606.34 94
4606.50 95
4606.65 97
4606.81 102
4606.97 110
4607.12 121
4607.28 132
4607.43 144
4607.59 153
4607.75 160
4607.90 162
4608.06 161
4608.21 157
4608.37 151
4608.52 145
4608.68 140
4608.84 138
4608.99 139
4609.15 142
4609.30 149
4609.46 157
4609.62 167
4609.77 176
4609.93 184
4610.08 191
4610.24 196
4610.40 201
4610.55 205
4610.71 209
4610.86 215
4611.02 222
4611.18 229
4611.33 237
4611.49 243
4611.64 247
4611.80 249
4611.96 248
4612.11 245
4612.27 240
4612.42 234
4612.58 228
4612.74 222
4612.89 218
4613.05 214
4613.21 212
4613.36 210
4613.52 208
4613.67 206
4613.83 205
4613.99 203
4614.14 202
4614.30 202
4614.45 201
4614.61 200
4614.77 199
4614.92 195
4615.08 189
4615.23 180
4615.39 169
4615.55 157
4615.70 145
4615.86 134
4616.01 127
4616.17 122
4616.33 122
4616.48 125
4616.64 130
4616.79 138
4616.95 147
4617.11 155
4617.26 162
4617.42 166
4617.58 168
4617.73 167
4617.89 166
4618.04 164
4618.20 162
4618.36 160
4618.51 160
4618.67 160
4618.82 160
4618.98 161
4619.14 162
4619.29 165
4619.45 167
4619.61 170
4619.76 172
4619.92 173
4620.07 172
4620.23 170
4620.39 166
4620.54 162
4620.70 156
4620.85 151
4621.01 144
4621.17 138
4621.32 130
4621.48 122
4621.64 114
4621.79 108
4621.95 103
4622.10 101
4622.26 102
4622.42 106
4622.57 112
4622.73 120
4622.88 129
4623.04 136
4623.20 143
4623.35 148
4623.51 150
4623.67 151
4623.82 149
4623.98 144
4624.13 137
4624.29 130
4624.45 121
4624.60 113
4624.76 106
4624.92 100
4625.07 96
4625.23 91
4625.38 86
4625.54 80
4625.70 72
4625.85 63
4626.01 53
4626.17 44
4626.32 36
4626.48 30
4626.63 25
4626.79 22
4626.95 19
4627.10 18
4627.26 18
4627.42 21
4627.57 26
4627.73 33
4627.88 43
4628.04 53
4628.20 63
4628.35 70
4628.51 74
4628.67 74
4628.82 70
4628.98 64
4629.14 56
4629.29 49
4629.45 43
4629.60 40
4629.76 40
4629.92 42
4630.07 46
4630.23 50
4630.39 54
4630.54 56
4630.70 56
4630.85 56
4631.01 55
4631.17 57
4631.32 60
4631.48 67
4631.64 75
4631.79 84
4631.95 92
4632.11 98
4632.26 101
4632.42 100
4632.57 95
4632.73 87
4632.89 76
4633.04 65
4633.20 54
4633.36 42
4633.51 32
4633.67 23
4633.83 15
4633.98 7
4634.14 1
4634.29 0
4634.45 0
4634.61 0
4634.76 0
4634.92 0
4635.08 0
4635.23 0
4635.39 0
4635.55 3
4635.70 7
4635.86 11
4636.02 15
4636.17 20
4636.33 25
4636.48 31
4636.64 37
4636.80 43
4636.95 49
4637.11 53
4637.27 56
4637.42 58
4637.58 59
4637.74 59
4637.89 59
4638.05 60
4638.21 61
4638.36 62
4638.52 62
4638.68 62
4638.83 61
4638.99 60
4639.14 59
4639.30 57
4639.46 57
4639.61 57
4639.77 58
4639.93 60
4640.08 64
4640.24 70
4640.40 77
4640.55 86
4640.71 96
4640.87 106
4641.02 115
4641.18 123
4641.34 128
4641.49 130
4641.65 130
4641.81 128
4641.96 126
4642.12 124
4642.27 125
4642.43 127
4642.59 131
4642.74 135
4642.90 139
4643.06 141
4643.21 141
4643.37 140
4643.53 138
4643.68 137
4643.84 136
4644.00 136
4644.15 137
4644.31 140
4644.47 144
4644.62 149
4644.78 156
4644.94 164
4645.09 174
4645.25 184
4645.41 195
4645.56 205
4645.72 214
4645.88 222
4646.03 229
4646.19 234
4646.35 240
4646.50 246
4646.66 254
4646.82 264
4646.97 277
4647.13 292
4647.29 310
4647.44 329
4647.60 349
4647.75 369
4647.91 389
4648.07 409
4648.22 427
4648.38 445
4648.54 463
4648.69 482
4648.85 500
4649.01 518
4649.16 535
4649.32 550
4649.48 564
4649.63 576
4649.79 586
4649.95 595
4650.10 604
4650.26 613
4650.42 624
4650.57 637
4650.73 651
4650.89 664
4651.04 676
4651.20 686
4651.36 692
4651.51 695
4651.67 693
4651.83 689
4651.98 682
4652.14 673
4652.30 665
4652.45 656
4652.61 648
4652.77 641
4652.92 635
4653.08 631
4653.24 629
4653.40 627
4653.55 626
4653.71 626
4653.87 627
4654.02 628
4654.18 630
4654.34 631
4654.49 632
4654.65 632
4654.81 629
4654.96 623
4655.12 613
4655.28 601
4655.43 586
4655.59 568
4655.75 550
4655.90 532
4656.06 515
4656.22 499
4656.37 484
4656.53 469
4656.69 453
4656.84 438
4657.00 423
4657.16 409
4657.31 396
4657.47 386
4657.63 378
4657.78 372
4657.94 368
4658.10 363
4658.25 356
4658.41 347
4658.57 337
4658.73 325
4658.88 314
4659.04 304
4659.20 297
4659.35 293
4659.51 293
4659.67 295
4659.82 298
4659.98 301
4660.14 302
4660.29 302
4660.45 299
4660.61 293
4660.76 285
4660.92 275
4661.08 264
4661.23 254
4661.39 244
4661.55 235
4661.70 228
4661.86 223
4662.02 218
4662.18 215
4662.33 211
4662.49 208
4662.65 204
4662.80 200
4662.96 196
4663.12 193
4663.27 191
4663.43 191
4663.59 193
4663.74 196
4663.90 199
4664.06 202
4664.22 201
4664.37 197
4664.53 190
4664.69 180
4664.84 169
4665.00 158
4665.16 149
4665.31 144
4665.47 143
4665.63 144
4665.78 147
4665.94 151
4666.10 154
4666.25 156
4666.41 154
4666.57 151
4666.73 146
4666.88 139
4667.04 133
4667.20 126
4667.35 119
4667.51 112
4667.67 104
4667.82 96
4667.98 88
4668.14 80
4668.30 73
4668.45 68
4668.61 64
4668.77 63
4668.92 63
4669.08 64
4669.24 66
4669.39 67
4669.55 68
4669.71 69
4669.87 69
4670.02 69
4670.18 68
4670.34 67
4670.49 65
4670.65 62
4670.81 59
4670.96 56
4671.12 54
4671.28 52
4671.44 50
4671.59 48
4671.75 44
4671.91 38
4672.06 30
4672.22 19
4672.38 7
4672.53 0
4672.69 0
4672.85 0
4673.01 0
4673.16 6
4673.32 22
4673.48 40
4673.63 57
4673.79 71
4673.95 80
4674.10 83
4674.26 83
4674.42 79
4674.58 74
4674.73 69
4674.89 66
4675.05 66
4675.20 70
4675.36 78
4675.52 89
4675.68 102
4675.83 115
4675.99 128
4676.15 139
4676.30 147
4676.46 153
4676.62 157
4676.78 161
4676.93 166
4677.09 173
4677.25 183
4677.40 195
4677.56 209
4677.72 223
4677.88 236
4678.03 247
4678.19 257
4678.35 264
4678.50 269
4678.66 274
4678.82 278
4678.98 283
4679.13 287
4679.29 289
4679.45 291
4679.60 291
4679.76 290
4679.92 289
4680.08 289
4680.23 290
4680.39 292
4680.55 296
4680.70 300
4680.86 303
4681.02 305
4681.18 305
4681.33 303
4681.49 301
4681.65 301
4681.80 301
4681.96 303
4682.12 305
4682.28 307
4682.43 308
4682.59 308
4682.75 305
4682.90 302
4683.06 299
4683.22 296
4683.38 295
4683.53 296
4683.69 300
4683.85 307
4684.01 315
4684.16 324
4684.32 330
4684.48 332
4684.63 327
4684.79 314
4684.95 295
4685.11 271
4685.26 245
4685.42 222
4685.58 204
4685.74 194
4685.89 191
4686.05 195
4686.21 203
4686.36 213
4686.52 223
4686.68 230
4686.84 233
4686.99 234
4687.15 231
4687.31 226
4687.47 220
4687.62 213
4687.78 206
4687.94 198
4688.09 191
4688.25 183
4688.41 174
4688.57 164
4688.72 153
4688.88 140
4689.04 128
4689.20 115
4689.35 103
4689.51 92
4689.67 81
4689.82 72
4689.98 63
4690.14 55
4690.30 46
4690.45 39
4690.61 33
4690.77 29
4690.93 28
4691.08 31
4691.24 36
4691.40 44
4691.56 53
4691.71 61
4691.87 66
4692.03 68
4692.18 66
4692.34 61
4692.50 53
4692.66 44
4692.81 35
4692.97 27
4693.13 19
4693.29 13
4693.44 8
4693.60 5
4693.76 2
4693.92 0
4694.07 0
4694.23 0
4694.39 1
4694.55 2
4694.70 4
4694.86 6
4695.02 7
4695.18 8
4695.33 7
4695.49 4
4695.65 1
4695.81 0
4695.96 0
4696.12 0
4696.28 0
4696.43 0
4696.59 0
4696.75 8
4696.91 16
4697.06 24
4697.22 29
4697.38 33
4697.54 34
4697.69 36
4697.85 38
4698.01 40
4698.17 44
4698.32 49
4698.48 55
4698.64 61
4698.80 67
4698.95 71
4699.11 75
4699.27 78
4699.43 80
4699.58 81
4699.74 83
4699.90 87
4700.06 92
4700.21 101
4700.37 112
4700.53 124
4700.69 138
4700.84 150
4701.00 160
4701.16 165
4701.32 166
4701.47 162
4701.63 155
4701.79 147
4701.95 141
4702.10 140
4702.26 144
4702.42 156
4702.58 175
4702.73 199
4702.89 227
4703.05 257
4703.21 287
4703.36 317
4703.52 346
4703.68 377
4703.84 411
4703.99 450
4704.15 495
4704.31 546
4704.47 602
4704.63 662
4704.78 722
4704.94 782
4705.10 838
4705.26 890
4705.41 935
4705.57 976
4705.73 1011
4705.89 1043
4706.04 1073
4706.20 1102
4706.36 1131
4706.52 1161
4706.67 1192
4706.83 1222
4706.99 1251
4707.15 1277
4707.30 1300
4707.46 1318
4707.62 1330
4707.78 1336
4707.93 1339
4708.09 1339
4708.25 1338
4708.41 1337
4708.57 1337
4708.72 1339
4708.88 1342
4709.04 1344
4709.20 1343
4709.35 1339
4709.51 1330
4709.67 1317
4709.83 1300
4709.98 1281
4710.14 1259
4710.30 1236
4710.46 1211
4710.62 1184
4710.77 1156
4710.93 1125
4711.09 1092
4711.25 1060
4711.40 1027
4711.56 995
4711.72 963
4711.88 931
4712.03 898
4712.19 862
4712.35 823
4712.51 780
4712.67 736
4712.82 693
4712.98 652
4713.14 615
4713.30 584
4713.45 559
4713.61 540
4713.77 523
4713.93 509
4714.08 496
4714.24 483
4714.40 468
4714.56 454
4714.72 439
4714.87 425
4715.03 411
4715.19 398
4715.35 385
4715.50 371
4715.66 357
4715.82 343
4715.98 328
4716.14 312
4716.29 297
4716.45 284
4716.61 272
4716.77 262
4716.92 254
4717.08 247
4717.24 241
4717.40 234
4717.56 226
4717.71 216
4717.87 204
4718.03 191
4718.19 177
4718.34 162
4718.50 147
4718.66 132
4718.82 118
4718.98 106
4719.13 95
4719.29 85
4719.45 76
4719.61 68
4719.76 60
4719.92 54
4720.08 48
4720.24 45
4720.40 42
4720.55 41
4720.71 40
4720.87 38
4721.03 35
4721.19 33
4721.34 30
4721.50 30
4721.66 31
4721.82 33
4721.97 36
4722.13 39
4722.29 40
4722.45 40
4722.61 38
4722.76 36
4722.92 35
4723.08 37
4723.24 40
4723.40 46
4723.55 52
4723.71 57
4723.87 60
4724.03 61
4724.18 60
4724.34 58
4724.50 56
4724.66 54
4724.82 53
4724.97 51
4725.13 49
4725.29 44
4725.45 37
4725.61 28
4725.76 19
4725.92 10
4726.08 4
4726.24 0
4726.40 0
4726.55 3
4726.71 7
4726.87 12
4727.03 17
4727.19 21
4727.34 24
4727.50 26
4727.66 28
4727.82 29
4727.98 29
4728.13 30
4728.29 30
4728.45 30
4728.61 30
4728.77 30
4728.92 30
4729.08 29
4729.24 27
4729.40 23
4729.56 19
4729.71 14
4729.87 9
4730.03 5
4730.19 2
4730.35 0
4730.50 0
4730.66 0
4730.82 0
4730.98 0
4731.14 0
4731.29 0
4731.45 0
4731.61 0
4731.77 0
4731.93 5
4732.08 11
4732.24 16
4732.40 21
4732.56 25
4732.72 28
4732.87 30
4733.03 32
4733.19 34
4733.35 36
4733.51 38
4733.66 41
4733.82 43
4733.98 43
4734.14 42
4734.30 40
4734.45 37
4734.61 34
4734.77 31
4734.93 30
4735.09 29
4735.24 30
4735.40 31
4735.56 30
4735.72 29
4735.88 27
4736.03 25
4736.19 23
4736.35 22
4736.51 22
4736.67 23
4736.83 24
4736.98 24
4737.14 25
4737.30 25
4737.46 25
4737.62 25
4737.77 26
4737.93 28
4738.09 30
4738.25 31
4738.41 32
4738.56 31
4738.72 29
4738.88 27
4739.04 23
4739.20 20
4739.36 18
4739.51 18
4739.67 20
4739.83 23
4739.99 27
4740.15 33
4740.30 37
4740.46 41
4740.62 43
4740.78 44
4740.94 45
4741.10 45
4741.25 45
4741.41 46
4741.57 47
4741.73 48
4741.89 49
4742.04 50
4742.20 51
4742.36 52
4742.52 53
4742.68 55
4742.84 57
4742.99 59
4743.15 59
4743.31 59
4743.47 60
4743.63 60
4743.78 62
4743.94 65
4744.10 69
4744.26 72
4744.42 74
4744.58 74
4744.73 72
4744.89 69
4745.05 66
4745.21 65
4745.37 67
4745.53 72
4745.68 80
4745.84 90
4746.00 101
4746.16 109
4746.32 115
4746.48 117
4746.63 116
4746.79 112
4746.95 109
4747.11 107
4747.27 108
4747.42 112
4747.58 118
4747.74 126
4747.90 134
4748.06 141
4748.22 145
4748.37 146
4748.53 143
4748.69 138
4748.85 131
4749.01 124
4749.17 118
4749.32 115
4749.48 114
4749.64 115
4749.80 116
4749.96 117
4750.12 117
4750.27 113
4750.43 107
4750.59 101
4750.75 94
4750.91 88
4751.07 84
4751.22 81
4751.38 79
4751.54 76
4751.70 71
4751.86 64
4752.02 55
4752.17 45
4752.33 34
4752.49 24
4752.65 14
4752.81 6
4752.97 0
4753.12 0
4753.28 0
4753.44 0
4753.60 0
4753.76 0
4753.92 0
4754.08 1
4754.23 7
4754.39 14
4754.55 21
4754.71 25
4754.87 28
4755.03 27
4755.18 24
4755.34 20
4755.50 15
4755.66 10
4755.82 7
4755.98 7
4756.13 10
4756.29 14
4756.45 20
4756.61 26
4756.77 30
4756.93 32
4757.09 33
4757.24 30
4757.40 26
4757.56 20
4757.72 14
4757.88 7
4758.04 0
4758.19 0
4758.35 0
4758.51 0
4758.67 0
4758.83 0
4758.99 0
4759.15 0
4759.30 0
4759.46 3
4759.62 6
4759.78 9
4759.94 10
4760.10 10
4760.25 10
4760.41 11
4760.57 14
4760.73 19
4760.89 27
4761.05 38
4761.21 49
4761.36 59
4761.52 67
4761.68 72
4761.84 74
4762.00 74
4762.16 73
4762.32 72
4762.47 72
4762.63 73
4762.79 76
4762.95 79
4763.11 83
4763.27 88
4763.43 93
4763.58 99
4763.74 105
4763.90 113
4764.06 123
4764.22 134
4764.38 147
4764.54 162
4764.69 178
4764.85 193
4765.01 208
4765.17 220
4765.33 230
4765.49 238
4765.65 244
4765.80 250
4765.96 255
4766.12 259
4766.28 264
4766.44 269
4766.60 274
4766.76 277
4766.91 279
4767.07 280
4767.23 279
4767.39 276
4767.55 273
4767.71 268
4767.87 262
4768.02 257
4768.18 251
4768.34 246
4768.50 241
4768.66 237
4768.82 234
4768.98 233
4769.13 232
4769.29 232
4769.45 233
4769.61 236
4769.77 239
4769.93 241
4770.09 243
4770.25 244
4770.40 243
4770.56 239
4770.72 234
4770.88 228
4771.04 223
4771.20 218
4771.36 216
4771.51 215
4771.67 215
4771.83 215
4771.99 214
4772.15 213
4772.31 209
4772.47 204
4772.63 199
4772.78 193
4772.94 188
4773.10 183
4773.26 179
4773.42 176
4773.58 172
4773.74 167
4773.90 160
4774.05 152
4774.21 143
4774.37 132
4774.53 124
4774.69 118
4774.85 117
4775.01 120
4775.17 128
4775.32 137
4775.48 148
4775.64 157
4775.80 163
4775.96 167
4776.12 167
4776.28 166
4776.44 163
4776.59 158
4776.75 154
4776.91 148
4777.07 141
4777.23 133
4777.39 124
4777.55 114
4777.71 105
4777.86 96
4778.02 88
4778.18 82
4778.34 78
4778.50 75
4778.66 75
4778.82 77
4778.98 82
4779.13 88
4779.29 94
4779.45 100
4779.61 104
4779.77 106
4779.93 105
4780.09 102
4780.25 99
4780.41 96
4780.56 95
4780.72 96
4780.88 100
4781.04 107
4781.20 114
4781.36 122
4781.52 129
4781.68 134
4781.84 138
4781.99 141
4782.15 142
4782.31 143
4782.47 145
4782.63 147
4782.79 150
4782.95 156
4783.11 163
4783.27 171
4783.42 180
4783.58 190
4783.74 199
4783.90 208
4784.06 215
4784.22 222
4784.38 228
4784.54 234
4784.70 242
4784.85 251
4785.01 262
4785.17 277
4785.33 295
4785.49 316
4785.65 341
4785.81 368
4785.97 398
4786.13 428
4786.28 457
4786.44 484
4786.60 507
4786.76 527
4786.92 543
4787.08 556
4787.24 566
4787.40 573
4787.56 579
4787.71 582
4787.87 584
4788.03 584
4788.19 584
4788.35 585
4788.51 586
4788.67 589
4788.83 592
4788.99 594
4789.15 595
4789.30 593
4789.46 590
4789.62 585
4789.78 579
4789.94 574
4790.10 568
4790.26 563
4790.42 556
4790.58 547
4790.74 536
4790.89 523
4791.05 507
4791.21 491
4791.37 477
4791.53 464
4791.69 455
4791.85 447
4792.01 439
4792.17 431
4792.33 421
4792.48 408
4792.64 391
4792.80 372
4792.96 353
4793.12 335
4793.28 319
4793.44 307
4793.60 298
4793.76 293
4793.92 291
4794.08 290
4794.23 289
4794.39 288
4794.55 285
4794.71 279
4794.87 269
4795.03 257
4795.19 243
4795.35 229
4795.51 215
4795.67 202
4795.82 192
4795.98 186
4796.14 183
4796.30 182
4796.46 183
4796.62 184
4796.78 184
4796.94 184
4797.10 183
4797.26 181
4797.42 180
4797.58 179
4797.73 180
4797.89 180
4798.05 180
4798.21 179
4798.37 175
4798.53 170
4798.69 162
4798.85 153
4799.01 144
4799.17 136
4799.33 130
4799.48 126
4799.64 125
4799.80 124
4799.96 124
4800.12 125
4800.28 125
4800.44 124
4800.60 123
4800.76 120
4800.92 116
4801.08 112
4801.24 106
4801.39 100
4801.55 93
4801.71 84
4801.87 74
4802.03 64
4802.19 53
4802.35 43
4802.51 35
4802.67 30
4802.83 30
4802.99 34
4803.15 43
4803.30 56
4803.46 72
4803.62 88
4803.78 105
4803.94 119
4804.10 131
4804.26 139
4804.42 143
4804.58 144
4804.74 142
4804.90 138
4805.06 134
4805.22 130
4805.37 127
4805.53 124
4805.69 121
4805.85 119
4806.01 116
4806.17 113
4806.33 112
4806.49 113
4806.65 116
4806.81 122
4806.97 129
4807.13 136
4807.29 141
4807.45 144
4807.60 143
4807.76 138
4807.92 129
4808.08 118
4808.24 106
4808.40 93
4808.56 82
4808.72 73
4808.88 69
4809.04 70
4809.20 76
4809.36 88
4809.52 103
4809.68 120
4809.83 135
4809.99 149
4810.15 159
4810.31 167
4810.47 172
4810.63 175
4810.79 179
4810.95 182
4811.11 187
4811.27 191
4811.43 196
4811.59 201
4811.75 207
4811.91 212
4812.07 219
4812.23 226
4812.38 234
4812.54 244
4812.70 253
4812.86 263
4813.02 272
4813.18 280
4813.34 286
4813.50 291
4813.66 296
4813.82 302
4813.98 308
4814.14 315
4814.30 322
4814.46 331
4814.62 339
[truncated: 742,771 more chars]
