# Supplementary material for: Methylobacterium Species Promoting Rice and Barley Growth and Interaction Specificity Revealed with Whole-Cell Matrix-Assisted Laser Desorption / Ionization-Time-of-Flight Mass Spectrometry (MALDI-TOF/MS) Analysis
Source: PLoS One. 2015 Jun 8;10(6):e0129509. doi: 10.1371/journal.pone.0129509 (PMC4460032; doi:10.1371/journal.pone.0129509)
Supplement: S2 Data — (ZIP) [file pone.0129509.s002.zip › Supplementary data 2 (ms from inoculated rice)/22A-7.txt]

771.82 0
771.88 0
771.95 0
772.01 0
772.08 0
772.14 0
772.20 0
772.27 0
772.33 0
772.40 0
772.46 0
772.52 0
772.59 0
772.65 0
772.72 0
772.78 0
772.84 0
772.91 0
772.97 0
773.04 0
773.10 0
773.17 0
773.23 0
773.29 0
773.36 0
773.42 0
773.49 0
773.55 0
773.61 0
773.68 0
773.74 0
773.81 0
773.87 0
773.93 0
774.00 0
774.06 0
774.13 0
774.19 0
774.25 0
774.32 0
774.38 0
774.45 0
774.51 0
774.57 0
774.64 0
774.70 0
774.77 0
774.83 0
774.90 0
774.96 0
775.02 0
775.09 0
775.15 0
775.22 0
775.28 0
775.34 0
775.41 0
775.47 0
775.54 0
775.60 0
775.66 0
775.73 0
775.79 0
775.86 0
775.92 0
775.99 0
776.05 0
776.11 0
776.18 0
776.24 0
776.31 0
776.37 0
776.43 0
776.50 0
776.56 0
776.63 0
776.69 0
776.76 0
776.82 0
776.88 0
776.95 0
777.01 0
777.08 0
777.14 0
777.21 0
777.27 0
777.33 0
777.40 0
777.46 0
777.53 0
777.59 0
777.65 0
777.72 0
777.78 0
777.85 0
777.91 0
777.98 0
778.04 0
778.10 0
778.17 0
778.23 0
778.30 0
778.36 0
778.43 0
778.49 0
778.55 0
778.62 0
778.68 0
778.75 0
778.81 0
778.88 0
778.94 0
779.00 0
779.07 0
779.13 0
779.20 0
779.26 0
779.33 0
779.39 0
779.45 0
779.52 0
779.58 0
779.65 0
779.71 0
779.78 0
779.84 0
779.90 0
779.97 0
780.03 0
780.10 0
780.16 0
780.23 0
780.29 0
780.35 0
780.42 0
780.48 0
780.55 0
780.61 0
780.68 0
780.74 0
780.81 0
780.87 0
780.93 0
781.00 0
781.06 0
781.13 0
781.19 0
781.26 0
781.32 0
781.38 0
781.45 0
781.51 0
781.58 0
781.64 0
781.71 0
781.77 0
781.84 0
781.90 0
781.96 0
782.03 0
782.09 0
782.16 0
782.22 0
782.29 0
782.35 0
782.41 0
782.48 0
782.54 0
782.61 0
782.67 0
782.74 0
782.80 0
782.87 0
782.93 0
782.99 0
783.06 0
783.12 0
783.19 0
783.25 0
783.32 0
783.38 0
783.45 0
783.51 0
783.58 0
783.64 0
783.70 0
783.77 0
783.83 0
783.90 0
783.96 0
784.03 0
784.09 0
784.16 0
784.22 0
784.28 0
784.35 0
784.41 0
784.48 0
784.54 0
784.61 0
784.67 0
784.74 0
784.80 0
784.87 0
784.93 0
784.99 0
785.06 0
785.12 0
785.19 0
785.25 0
785.32 0
785.38 0
785.45 0
785.51 0
785.58 0
785.64 0
785.70 0
785.77 0
785.83 0
785.90 0
785.96 0
786.03 0
786.09 0
786.16 0
786.22 0
786.29 0
786.35 0
786.41 0
786.48 0
786.54 0
786.61 0
786.67 0
786.74 0
786.80 0
786.87 0
786.93 0
787.00 0
787.06 0
787.13 0
787.19 0
787.25 0
787.32 0
787.38 0
787.45 0
787.51 0
787.58 0
787.64 0
787.71 0
787.77 0
787.84 0
787.90 0
787.97 0
788.03 0
788.09 0
788.16 0
788.22 0
788.29 0
788.35 0
788.42 0
788.48 0
788.55 0
788.61 0
788.68 0
788.74 0
788.81 0
788.87 0
788.94 0
789.00 0
789.06 0
789.13 0
789.19 0
789.26 0
789.32 0
789.39 0
789.45 0
789.52 0
789.58 0
789.65 0
789.71 0
789.78 0
789.84 0
789.91 0
789.97 0
790.04 0
790.10 0
790.17 0
790.23 0
790.29 0
790.36 0
790.42 0
790.49 0
790.55 0
790.62 0
790.68 0
790.75 0
790.81 0
790.88 0
790.94 0
791.01 0
791.07 0
791.14 0
791.20 0
791.27 0
791.33 0
791.40 0
791.46 0
791.53 0
791.59 0
791.65 0
791.72 0
791.78 0
791.85 0
791.91 0
791.98 0
792.04 0
792.11 0
792.17 0
792.24 0
792.30 0
792.37 0
792.43 0
792.50 0
792.56 0
792.63 0
792.69 0
792.76 0
792.82 0
792.89 0
792.95 0
793.02 0
793.08 0
793.15 0
793.21 0
793.28 0
793.34 0
793.41 0
793.47 0
793.54 0
793.60 0
793.67 0
793.73 0
793.79 0
793.86 0
793.92 0
793.99 0
794.05 0
794.12 0
794.18 0
794.25 0
794.31 0
794.38 0
794.44 0
794.51 0
794.57 0
794.64 0
794.70 0
794.77 0
794.83 0
794.90 0
794.96 0
795.03 0
795.09 0
795.16 0
795.22 0
795.29 0
795.35 0
795.42 0
795.48 0
795.55 0
795.61 0
795.68 0
795.74 0
795.81 0
795.87 0
795.94 0
796.00 0
796.07 0
796.13 0
796.20 0
796.26 0
796.33 0
796.39 0
796.46 0
796.52 0
796.59 0
796.65 0
796.72 0
796.78 0
796.85 0
796.91 0
796.98 0
797.04 0
797.11 0
797.17 0
797.24 0
797.30 0
797.37 0
797.43 0
797.50 0
797.56 0
797.63 0
797.69 0
797.76 0
797.82 0
797.89 0
797.95 0
798.02 0
798.08 0
798.15 0
798.21 0
798.28 0
798.34 0
798.41 0
798.47 0
798.54 0
798.60 0
798.67 0
798.73 0
798.80 0
798.86 0
798.93 0
798.99 0
799.06 0
799.12 0
799.19 0
799.26 0
799.32 0
799.39 0
799.45 0
799.52 0
799.58 0
799.65 0
799.71 0
799.78 0
799.84 0
799.91 0
799.97 0
800.04 0
800.10 0
800.17 0
800.23 0
800.30 0
800.36 0
800.43 0
800.49 0
800.56 0
800.62 0
800.69 0
800.75 0
800.82 0
800.88 0
800.95 0
801.01 0
801.08 0
801.14 0
801.21 0
801.27 0
801.34 0
801.41 0
801.47 0
801.54 0
801.60 0
801.67 0
801.73 0
801.80 0
801.86 0
801.93 0
801.99 0
802.06 0
802.12 0
802.19 0
802.25 0
802.32 0
802.38 0
802.45 0
802.51 0
802.58 0
802.64 0
802.71 0
802.78 0
802.84 0
802.91 0
802.97 0
803.04 0
803.10 0
803.17 0
803.23 0
803.30 0
803.36 0
803.43 0
803.49 0
803.56 0
803.62 0
803.69 0
803.75 0
803.82 0
803.88 0
803.95 0
804.02 0
804.08 0
804.15 0
804.21 0
804.28 0
804.34 0
804.41 0
804.47 0
804.54 0
804.60 0
804.67 0
804.73 0
804.80 0
804.86 0
804.93 0
805.00 0
805.06 0
805.13 0
805.19 0
805.26 0
805.32 0
805.39 0
805.45 0
805.52 0
805.58 0
805.65 0
805.71 0
805.78 0
805.85 0
805.91 0
805.98 0
806.04 0
806.11 0
806.17 0
806.24 0
806.30 0
806.37 0
806.43 0
806.50 0
806.56 0
806.63 0
806.70 0
806.76 0
806.83 1
806.89 1
806.96 2
807.02 2
807.09 3
807.15 3
807.22 2
807.28 2
807.35 1
807.42 1
807.48 0
807.55 0
807.61 0
807.68 0
807.74 0
807.81 0
807.87 1
807.94 1
808.00 1
808.07 2
808.14 1
808.20 1
808.27 1
808.33 0
808.40 0
808.46 0
808.53 0
808.59 0
808.66 1
808.72 2
808.79 3
808.86 5
808.92 6
808.99 6
809.05 6
809.12 5
809.18 4
809.25 3
809.31 1
809.38 1
809.45 0
809.51 0
809.58 0
809.64 0
809.71 1
809.77 1
809.84 1
809.90 1
809.97 1
810.03 0
810.10 0
810.17 0
810.23 0
810.30 0
810.36 0
810.43 0
810.49 0
810.56 0
810.63 0
810.69 0
810.76 0
810.82 0
810.89 0
810.95 0
811.02 0
811.08 0
811.15 0
811.22 0
811.28 1
811.35 1
811.41 2
811.48 3
811.54 3
811.61 3
811.67 3
811.74 3
811.81 2
811.87 2
811.94 1
812.00 1
812.07 1
812.13 1
812.20 1
812.27 1
812.33 1
812.40 1
812.46 1
812.53 0
812.59 0
812.66 0
812.72 0
812.79 0
812.86 0
812.92 0
812.99 0
813.05 0
813.12 0
813.18 0
813.25 0
813.32 0
813.38 0
813.45 0
813.51 0
813.58 0
813.64 0
813.71 0
813.78 0
813.84 0
813.91 1
813.97 1
814.04 2
814.10 3
814.17 4
814.24 4
814.30 5
814.37 4
814.43 4
814.50 3
814.56 2
814.63 1
814.70 1
814.76 0
814.83 0
814.89 0
814.96 1
815.02 1
815.09 1
815.16 0
815.22 0
815.29 0
815.35 0
815.42 0
815.48 0
815.55 0
815.62 0
815.68 0
815.75 0
815.81 0
815.88 0
815.95 0
816.01 0
816.08 0
816.14 0
816.21 1
816.27 1
816.34 1
816.41 0
816.47 0
816.54 0
816.60 0
816.67 1
816.73 1
816.80 1
816.87 2
816.93 3
817.00 3
817.06 3
817.13 3
817.20 3
817.26 2
817.33 1
817.39 1
817.46 1
817.52 0
817.59 0
817.66 0
817.72 0
817.79 0
817.85 0
817.92 0
817.99 0
818.05 0
818.12 0
818.18 0
818.25 0
818.32 0
818.38 0
818.45 0
818.51 0
818.58 0
818.64 0
818.71 0
818.78 1
818.84 1
818.91 1
818.97 1
819.04 1
819.11 1
819.17 1
819.24 1
819.30 1
819.37 0
819.44 0
819.50 0
819.57 0
819.63 0
819.70 1
819.77 1
819.83 1
819.90 1
819.96 1
820.03 1
820.10 1
820.16 1
820.23 1
820.29 1
820.36 0
820.43 0
820.49 0
820.56 0
820.62 0
820.69 0
820.75 0
820.82 0
820.89 0
820.95 0
821.02 0
821.08 0
821.15 0
821.22 0
821.28 0
821.35 0
821.41 0
821.48 0
821.55 0
821.61 0
821.68 0
821.74 0
821.81 0
821.88 0
821.94 0
822.01 0
822.08 0
822.14 0
822.21 0
822.27 0
822.34 0
822.41 0
822.47 0
822.54 0
822.60 0
822.67 0
822.74 0
822.80 0
822.87 0
822.93 0
823.00 0
823.07 0
823.13 0
823.20 0
823.26 0
823.33 0
823.40 0
823.46 0
823.53 0
823.59 0
823.66 0
823.73 0
823.79 0
823.86 0
823.93 0
823.99 0
824.06 0
824.12 0
824.19 0
824.26 0
824.32 0
824.39 1
824.45 1
824.52 1
824.59 1
824.65 1
824.72 1
824.78 0
824.85 0
824.92 0
824.98 1
825.05 1
825.12 1
825.18 1
825.25 1
825.31 1
825.38 1
825.45 1
825.51 1
825.58 0
825.64 0
825.71 0
825.78 0
825.84 0
825.91 0
825.98 0
826.04 0
826.11 0
826.17 0
826.24 0
826.31 0
826.37 0
826.44 0
826.51 0
826.57 0
826.64 0
826.70 0
826.77 0
826.84 0
826.90 0
826.97 0
827.04 0
827.10 1
827.17 1
827.23 1
827.30 1
827.37 1
827.43 1
827.50 0
827.57 0
827.63 0
827.70 0
827.76 0
827.83 0
827.90 0
827.96 0
828.03 0
828.10 0
828.16 0
828.23 0
828.29 0
828.36 0
828.43 0
828.49 0
828.56 0
828.63 0
828.69 0
828.76 1
828.82 1
828.89 1
828.96 1
829.02 1
829.09 1
829.16 1
829.22 1
829.29 1
829.36 1
829.42 1
829.49 1
829.55 1
829.62 1
829.69 1
829.75 1
829.82 0
829.89 0
829.95 1
830.02 1
830.08 1
830.15 1
830.22 1
830.28 1
830.35 0
830.42 0
830.48 0
830.55 0
830.62 0
830.68 0
830.75 0
830.81 0
830.88 0
830.95 0
831.01 0
831.08 0
831.15 0
831.21 0
831.28 0
831.35 0
831.41 0
831.48 0
831.55 0
831.61 0
831.68 0
831.74 0
831.81 0
831.88 0
831.94 0
832.01 1
832.08 1
832.14 1
832.21 1
832.28 1
832.34 1
832.41 1
832.48 0
832.54 0
832.61 0
832.67 0
832.74 0
832.81 0
832.87 0
832.94 0
833.01 0
833.07 0
833.14 0
833.21 0
833.27 0
833.34 0
833.41 0
833.47 0
833.54 0
833.61 0
833.67 0
833.74 0
833.80 0
833.87 0
833.94 0
834.00 0
834.07 0
834.14 0
834.20 0
834.27 0
834.34 0
834.40 0
834.47 0
834.54 0
834.60 0
834.67 0
834.74 0
834.80 1
834.87 1
834.94 1
835.00 1
835.07 0
835.14 0
835.20 0
835.27 0
835.34 0
835.40 1
835.47 1
835.53 1
835.60 1
835.67 1
835.73 0
835.80 0
835.87 1
835.93 1
836.00 1
836.07 1
836.13 1
836.20 1
836.27 1
836.33 1
836.40 1
836.47 1
836.53 0
836.60 0
836.67 0
836.73 0
836.80 0
836.87 0
836.93 0
837.00 0
837.07 0
837.13 0
837.20 0
837.27 0
837.33 0
837.40 0
837.47 0
837.53 0
837.60 0
837.67 0
837.73 0
837.80 0
837.87 0
837.93 0
838.00 0
838.07 0
838.13 0
838.20 0
838.27 0
838.33 0
838.40 0
838.47 1
838.53 1
838.60 1
838.67 1
838.73 1
838.80 1
838.87 1
838.93 1
839.00 1
839.07 1
839.13 1
839.20 1
839.27 1
839.33 1
839.40 1
839.47 1
839.53 0
839.60 0
839.67 0
839.73 0
839.80 0
839.87 0
839.93 0
840.00 0
840.07 0
840.13 0
840.20 0
840.27 0
840.33 0
840.40 0
840.47 0
840.54 0
840.60 0
840.67 1
840.74 1
840.80 1
840.87 1
840.94 0
841.00 0
841.07 0
841.14 0
841.20 0
841.27 0
841.34 0
841.40 0
841.47 0
841.54 0
841.60 0
841.67 0
841.74 0
841.80 0
841.87 0
841.94 0
842.00 0
842.07 0
842.14 0
842.21 0
842.27 0
842.34 0
842.41 1
842.47 1
842.54 1
842.61 1
842.67 1
842.74 1
842.81 1
842.87 1
842.94 1
843.01 1
843.07 1
843.14 1
843.21 1
843.28 1
843.34 1
843.41 1
843.48 1
843.54 1
843.61 1
843.68 1
843.74 1
843.81 1
843.88 1
843.94 0
844.01 0
844.08 0
844.14 0
844.21 0
844.28 0
844.35 0
844.41 1
844.48 1
844.55 1
844.61 0
844.68 0
844.75 0
844.81 0
844.88 0
844.95 0
845.01 1
845.08 1
845.15 1
845.22 1
845.28 1
845.35 0
845.42 0
845.48 0
845.55 0
845.62 0
845.68 0
845.75 0
845.82 0
845.89 0
845.95 0
846.02 1
846.09 1
846.15 1
846.22 1
846.29 1
846.35 1
846.42 1
846.49 1
846.56 1
846.62 0
846.69 0
846.76 0
846.82 0
846.89 0
846.96 0
847.02 0
847.09 0
847.16 0
847.23 0
847.29 0
847.36 1
847.43 1
847.49 1
847.56 1
847.63 1
847.69 1
847.76 0
847.83 0
847.90 0
847.96 0
848.03 0
848.10 0
848.16 0
848.23 0
848.30 0
848.37 0
848.43 0
848.50 0
848.57 0
848.63 0
848.70 0
848.77 0
848.84 0
848.90 0
848.97 0
849.04 0
849.10 0
849.17 0
849.24 0
849.31 0
849.37 0
849.44 0
849.51 0
849.57 0
849.64 0
849.71 0
849.77 0
849.84 0
849.91 0
849.98 0
850.04 0
850.11 0
850.18 0
850.24 0
850.31 0
850.38 0
850.45 0
850.51 0
850.58 0
850.65 0
850.72 0
850.78 0
850.85 0
850.92 0
850.98 0
851.05 0
851.12 0
851.19 0
851.25 0
851.32 1
851.39 1
851.45 1
851.52 1
851.59 1
851.66 1
851.72 1
851.79 0
851.86 0
851.92 0
851.99 0
852.06 0
852.13 0
852.19 0
852.26 0
852.33 1
852.40 1
852.46 1
852.53 1
852.60 1
852.66 1
852.73 1
852.80 1
852.87 1
852.93 1
853.00 1
853.07 0
853.14 0
853.20 0
853.27 1
853.34 1
853.40 1
853.47 1
853.54 1
853.61 1
853.67 1
853.74 1
853.81 1
853.88 1
853.94 0
854.01 0
854.08 0
854.14 0
854.21 0
854.28 0
854.35 0
854.41 0
854.48 0
854.55 0
854.62 0
854.68 0
854.75 0
854.82 1
854.88 1
854.95 1
855.02 1
855.09 1
855.15 1
855.22 1
855.29 1
855.36 1
855.42 1
855.49 1
855.56 1
855.63 1
855.69 1
855.76 0
855.83 0
855.90 0
855.96 0
856.03 0
856.10 0
856.16 0
856.23 0
856.30 0
856.37 0
856.43 0
856.50 0
856.57 0
856.64 1
856.70 1
856.77 1
856.84 1
856.91 1
856.97 1
857.04 1
857.11 1
857.18 1
857.24 1
857.31 1
857.38 1
857.45 1
857.51 0
857.58 0
857.65 0
857.72 0
857.78 0
857.85 0
857.92 1
857.99 1
858.05 1
858.12 1
858.19 0
858.26 0
858.32 0
858.39 0
858.46 0
858.53 1
858.59 1
858.66 1
858.73 1
858.79 1
858.86 1
858.93 1
859.00 1
859.06 1
859.13 0
859.20 0
859.27 0
859.33 0
859.40 0
859.47 0
859.54 0
859.61 0
859.67 0
859.74 0
859.81 0
859.88 0
859.94 0
860.01 0
860.08 0
860.15 0
860.21 0
860.28 0
860.35 0
860.42 0
860.48 0
860.55 0
860.62 0
860.69 0
860.75 0
860.82 1
860.89 1
860.96 1
861.02 1
861.09 1
861.16 1
861.23 1
861.29 0
861.36 0
861.43 0
861.50 0
861.56 0
861.63 0
861.70 0
861.77 0
861.83 0
861.90 0
861.97 0
862.04 0
862.11 0
862.17 0
862.24 0
862.31 0
862.38 0
862.44 0
862.51 0
862.58 0
862.65 0
862.71 0
862.78 0
862.85 0
862.92 1
862.98 1
863.05 1
863.12 1
863.19 1
863.26 1
863.32 1
863.39 1
863.46 0
863.53 0
863.59 0
863.66 0
863.73 0
863.80 0
863.86 1
863.93 1
864.00 1
864.07 1
864.14 1
864.20 1
864.27 1
864.34 1
864.41 1
864.47 1
864.54 1
864.61 1
864.68 1
864.74 1
864.81 1
864.88 1
864.95 1
865.02 1
865.08 1
865.15 1
865.22 1
865.29 1
865.35 1
865.42 0
865.49 0
865.56 0
865.63 0
865.69 0
865.76 0
865.83 0
865.90 0
865.96 1
866.03 1
866.10 1
866.17 1
866.24 1
866.30 1
866.37 1
866.44 1
866.51 1
866.57 1
866.64 1
866.71 1
866.78 0
866.85 0
866.91 0
866.98 0
867.05 0
867.12 0
867.18 1
867.25 1
867.32 0
867.39 0
867.46 0
867.52 0
867.59 0
867.66 0
867.73 0
867.79 0
867.86 0
867.93 0
868.00 0
868.07 1
868.13 1
868.20 1
868.27 0
868.34 0
868.41 0
868.47 0
868.54 0
868.61 0
868.68 0
868.74 0
868.81 0
868.88 0
868.95 0
869.02 0
869.08 0
869.15 0
869.22 0
869.29 1
869.36 1
869.42 1
869.49 1
869.56 1
869.63 1
869.70 1
869.76 1
869.83 1
869.90 0
869.97 0
870.04 0
870.10 0
870.17 0
870.24 0
870.31 0
870.37 0
870.44 0
870.51 1
870.58 1
870.65 1
870.71 1
870.78 1
870.85 1
870.92 0
870.99 0
871.05 0
871.12 0
871.19 0
871.26 0
871.33 0
871.39 0
871.46 0
871.53 0
871.60 1
871.67 1
871.73 1
871.80 1
871.87 1
871.94 1
872.01 1
872.07 1
872.14 0
872.21 0
872.28 0
872.35 0
872.41 0
872.48 0
872.55 0
872.62 0
872.69 0
872.75 0
872.82 0
872.89 0
872.96 0
873.03 0
873.09 0
873.16 0
873.23 0
873.30 0
873.37 0
873.43 0
873.50 0
873.57 0
873.64 1
873.71 1
873.78 1
873.84 1
873.91 1
873.98 1
874.05 0
874.12 0
874.18 0
874.25 0
874.32 0
874.39 0
874.46 0
874.52 0
874.59 0
874.66 0
874.73 0
874.80 0
874.86 0
874.93 0
875.00 0
875.07 0
875.14 0
875.21 0
875.27 0
875.34 0
875.41 0
875.48 0
875.55 0
875.61 0
875.68 0
875.75 0
875.82 0
875.89 0
875.96 0
876.02 0
876.09 0
876.16 1
876.23 1
876.30 1
876.36 1
876.43 1
876.50 1
876.57 1
876.64 1
876.70 1
876.77 1
876.84 0
876.91 0
876.98 1
877.05 1
877.11 1
877.18 1
877.25 1
877.32 1
877.39 1
877.46 1
877.52 1
877.59 1
877.66 0
877.73 0
877.80 0
877.86 0
877.93 0
878.00 0
878.07 0
878.14 1
878.21 1
878.27 1
878.34 0
878.41 0
878.48 0
878.55 0
878.62 0
878.68 0
878.75 0
878.82 0
878.89 0
878.96 0
879.02 0
879.09 0
879.16 0
879.23 0
879.30 0
879.37 0
879.43 0
879.50 0
879.57 0
879.64 0
879.71 0
879.78 0
879.84 0
879.91 0
879.98 0
880.05 0
880.12 0
880.19 1
880.25 1
880.32 1
880.39 1
880.46 1
880.53 0
880.60 0
880.66 0
880.73 0
880.80 0
880.87 0
880.94 0
881.01 0
881.07 0
881.14 0
881.21 0
881.28 0
881.35 0
881.42 0
881.48 1
881.55 1
881.62 1
881.69 1
881.76 0
881.83 0
881.90 0
881.96 0
882.03 0
882.10 0
882.17 0
882.24 0
882.31 0
882.37 0
882.44 0
882.51 0
882.58 0
882.65 0
882.72 0
882.78 0
882.85 0
882.92 0
882.99 0
883.06 0
883.13 0
883.19 0
883.26 0
883.33 0
883.40 0
883.47 0
883.54 0
883.61 0
883.67 0
883.74 0
883.81 0
883.88 0
883.95 0
884.02 0
884.08 0
884.15 0
884.22 0
884.29 0
884.36 0
884.43 0
884.50 0
884.56 0
884.63 0
884.70 1
884.77 1
884.84 1
884.91 0
884.98 0
885.04 0
885.11 0
885.18 0
885.25 0
885.32 0
885.39 0
885.45 1
885.52 1
885.59 1
885.66 1
885.73 1
885.80 1
885.87 1
885.93 1
886.00 0
886.07 0
886.14 0
886.21 0
886.28 0
886.35 0
886.41 0
886.48 0
886.55 0
886.62 0
886.69 0
886.76 0
886.83 0
886.89 1
886.96 1
887.03 1
887.10 1
887.17 1
887.24 1
887.31 0
887.37 0
887.44 0
887.51 0
887.58 0
887.65 0
887.72 0
887.79 0
887.86 0
887.92 1
887.99 1
888.06 1
888.13 0
888.20 0
888.27 0
888.34 0
888.40 0
888.47 0
888.54 0
888.61 0
888.68 0
888.75 0
888.82 0
888.88 1
888.95 1
889.02 1
889.09 1
889.16 0
889.23 0
889.30 0
889.37 0
889.43 0
889.50 0
889.57 0
889.64 0
889.71 0
889.78 0
889.85 0
889.91 0
889.98 0
890.05 0
890.12 0
890.19 0
890.26 0
890.33 1
890.40 1
890.46 1
890.53 1
890.60 1
890.67 1
890.74 1
890.81 0
890.88 0
890.95 1
891.01 1
891.08 1
891.15 1
891.22 1
891.29 1
891.36 1
891.43 1
891.50 1
891.56 1
891.63 1
891.70 1
891.77 1
891.84 1
891.91 0
891.98 0
892.05 0
892.11 0
892.18 0
892.25 0
892.32 0
892.39 0
892.46 0
892.53 1
892.60 1
892.67 1
892.73 1
892.80 1
892.87 1
892.94 1
893.01 0
893.08 0
893.15 0
893.22 0
893.28 0
893.35 1
893.42 1
893.49 1
893.56 1
893.63 1
893.70 1
893.77 1
893.84 0
893.90 0
893.97 1
894.04 1
894.11 1
894.18 1
894.25 1
894.32 1
894.39 1
894.45 1
894.52 1
894.59 1
894.66 1
894.73 1
894.80 1
894.87 1
894.94 1
895.01 1
895.07 1
895.14 1
895.21 1
895.28 1
895.35 1
895.42 1
895.49 1
895.56 0
895.63 0
895.70 0
895.76 0
895.83 0
895.90 0
895.97 1
896.04 1
896.11 1
896.18 1
896.25 1
896.32 0
896.38 0
896.45 0
896.52 0
896.59 0
896.66 0
896.73 1
896.80 1
896.87 1
896.94 1
897.01 1
897.07 1
897.14 1
897.21 1
897.28 1
897.35 0
897.42 0
897.49 0
897.56 0
897.63 0
897.70 0
897.76 0
897.83 0
897.90 0
897.97 0
898.04 1
898.11 1
898.18 0
898.25 0
898.32 0
898.39 0
898.45 0
898.52 0
898.59 1
898.66 0
898.73 0
898.80 0
898.87 0
898.94 0
899.01 0
899.08 1
899.14 1
899.21 1
899.28 1
899.35 1
899.42 1
899.49 1
899.56 1
899.63 1
899.70 1
899.77 0
899.84 0
899.90 0
899.97 0
900.04 0
900.11 0
900.18 0
900.25 0
900.32 0
900.39 0
900.46 0
900.53 0
900.60 0
900.66 1
900.73 1
900.80 1
900.87 0
900.94 0
901.01 0
901.08 0
901.15 0
901.22 0
901.29 0
901.36 0
901.42 0
901.49 0
901.56 0
901.63 0
901.70 0
901.77 0
901.84 0
901.91 0
901.98 0
902.05 0
902.12 0
902.19 0
902.25 0
902.32 0
902.39 0
902.46 0
902.53 0
902.60 0
902.67 0
902.74 0
902.81 0
902.88 0
902.95 0
903.02 0
903.09 0
903.15 0
903.22 0
903.29 0
903.36 0
903.43 0
903.50 0
903.57 0
903.64 0
903.71 0
903.78 0
903.85 0
903.92 0
903.99 0
904.05 0
904.12 0
904.19 0
904.26 0
904.33 0
904.40 0
904.47 0
904.54 0
904.61 1
904.68 1
904.75 0
904.82 0
904.89 0
904.95 0
905.02 0
905.09 0
905.16 0
905.23 0
905.30 0
905.37 0
905.44 0
905.51 0
905.58 0
905.65 0
905.72 0
905.79 1
905.86 1
905.92 1
905.99 1
906.06 1
906.13 0
906.20 0
906.27 0
906.34 0
906.41 0
906.48 0
906.55 1
906.62 1
906.69 1
906.76 1
906.83 1
906.90 1
906.96 0
907.03 0
907.10 0
907.17 0
907.24 0
907.31 0
907.38 0
907.45 1
907.52 1
907.59 1
907.66 1
907.73 1
907.80 1
907.87 1
907.94 1
908.01 1
908.07 1
908.14 1
908.21 1
908.28 1
908.35 1
908.42 1
908.49 1
908.56 1
908.63 0
908.70 0
908.77 0
908.84 0
908.91 0
908.98 0
909.05 0
909.12 0
909.19 0
909.25 0
909.32 0
909.39 0
909.46 0
909.53 0
909.60 0
909.67 0
909.74 0
909.81 0
909.88 0
909.95 0
910.02 0
910.09 0
910.16 0
910.23 0
910.30 0
910.37 0
910.44 0
910.51 0
910.57 0
910.64 0
910.71 0
910.78 0
910.85 0
910.92 0
910.99 0
911.06 0
911.13 0
911.20 0
911.27 0
911.34 0
911.41 0
911.48 0
911.55 0
911.62 0
911.69 0
911.76 0
911.83 0
911.90 0
911.97 0
912.03 0
912.10 0
912.17 0
912.24 0
912.31 0
912.38 0
912.45 0
912.52 0
912.59 0
912.66 0
912.73 0
912.80 0
912.87 0
912.94 0
913.01 0
913.08 0
913.15 0
913.22 0
913.29 0
913.36 0
913.43 0
913.50 0
913.57 0
913.64 0
913.70 0
913.77 0
913.84 0
913.91 0
913.98 0
914.05 0
914.12 0
914.19 0
914.26 0
914.33 0
914.40 0
914.47 0
914.54 0
914.61 0
914.68 0
914.75 0
914.82 0
914.89 0
914.96 0
915.03 0
915.10 0
915.17 0
915.24 0
915.31 0
915.38 0
915.45 0
915.52 0
915.59 0
915.65 0
915.72 0
915.79 0
915.86 0
915.93 0
916.00 0
916.07 0
916.14 0
916.21 0
916.28 0
916.35 0
916.42 0
916.49 0
916.56 0
916.63 0
916.70 0
916.77 0
916.84 0
916.91 0
916.98 0
917.05 0
917.12 0
917.19 0
917.26 0
917.33 0
917.40 0
917.47 0
917.54 0
917.61 0
917.68 0
917.75 0
917.82 0
917.89 0
917.96 0
918.03 0
918.10 0
918.17 0
918.24 0
918.30 0
918.37 0
918.44 0
918.51 0
918.58 0
918.65 0
918.72 0
918.79 0
918.86 0
918.93 0
919.00 0
919.07 0
919.14 0
919.21 0
919.28 0
919.35 0
919.42 0
919.49 0
919.56 0
919.63 0
919.70 0
919.77 0
919.84 0
919.91 0
919.98 0
920.05 0
920.12 0
920.19 0
920.26 0
920.33 0
920.40 0
920.47 0
920.54 0
920.61 0
920.68 0
920.75 0
920.82 0
920.89 0
920.96 0
921.03 0
921.10 0
921.17 0
921.24 0
921.31 0
921.38 0
921.45 0
921.52 0
921.59 0
921.66 0
921.73 0
921.80 0
921.87 0
921.94 0
922.01 0
922.08 0
922.15 0
922.22 0
922.29 0
922.36 0
922.43 0
922.50 0
922.57 0
922.64 0
922.71 0
922.78 0
922.85 0
922.92 0
922.99 0
923.06 0
923.13 0
923.20 0
923.27 0
923.34 0
923.41 0
923.48 0
923.55 0
923.62 0
923.69 0
923.76 0
923.83 0
923.90 0
923.97 0
924.04 0
924.11 0
924.18 0
924.25 0
924.32 0
924.39 0
924.46 0
924.53 0
924.60 0
924.67 0
924.74 0
924.81 0
924.88 0
924.95 0
925.02 0
925.09 0
925.16 0
925.23 0
925.30 0
925.37 0
925.44 0
925.51 0
925.58 0
925.65 0
925.72 0
925.79 0
925.86 0
925.93 0
926.00 0
926.07 0
926.14 0
926.21 0
926.28 0
926.35 0
926.42 0
926.49 0
926.56 0
926.63 0
926.70 0
926.77 0
926.84 0
926.91 0
926.98 0
927.05 0
927.12 0
927.19 0
927.26 0
927.33 0
927.40 0
927.47 0
927.54 0
927.61 0
927.68 0
927.75 0
927.82 0
927.89 0
927.96 0
928.03 0
928.10 0
928.17 0
928.24 0
928.31 0
928.38 0
928.45 0
928.52 0
928.59 0
928.66 0
928.73 0
928.80 0
928.87 0
928.94 0
929.01 0
929.08 0
929.15 0
929.22 0
929.29 0
929.36 0
929.43 0
929.50 0
929.57 0
929.64 0
929.72 0
929.79 0
929.86 0
929.93 0
930.00 0
930.07 0
930.14 0
930.21 0
930.28 0
930.35 0
930.42 0
930.49 0
930.56 0
930.63 0
930.70 0
930.77 0
930.84 0
930.91 0
930.98 0
931.05 0
931.12 0
931.19 0
931.26 1
931.33 1
931.40 1
931.47 1
931.54 1
931.61 1
931.68 0
931.75 0
931.82 0
931.89 0
931.96 0
932.03 0
932.10 0
932.17 0
932.24 0
932.31 0
932.39 0
932.46 0
932.53 0
932.60 0
932.67 0
932.74 0
932.81 0
932.88 0
932.95 0
933.02 0
933.09 0
933.16 0
933.23 0
933.30 0
933.37 1
933.44 1
933.51 1
933.58 1
933.65 1
933.72 1
933.79 1
933.86 1
933.93 0
934.00 0
934.07 0
934.14 1
934.21 1
934.28 1
934.36 1
934.43 1
934.50 1
934.57 1
934.64 1
934.71 1
934.78 0
934.85 0
934.92 0
934.99 0
935.06 0
935.13 0
935.20 0
935.27 0
935.34 0
935.41 0
935.48 0
935.55 0
935.62 0
935.69 0
935.76 0
935.83 0
935.90 0
935.97 0
936.05 0
936.12 0
936.19 0
936.26 0
936.33 0
936.40 0
936.47 0
936.54 0
936.61 0
936.68 0
936.75 0
936.82 1
936.89 1
936.96 1
937.03 1
937.10 1
937.17 1
937.24 1
937.31 1
937.38 1
937.46 1
937.53 1
937.60 1
937.67 1
937.74 1
937.81 1
937.88 1
937.95 1
938.02 1
938.09 1
938.16 1
938.23 1
938.30 1
938.37 1
938.44 1
938.51 1
938.58 1
938.65 1
938.72 1
938.80 1
938.87 1
938.94 0
939.01 0
939.08 0
939.15 0
939.22 0
939.29 0
939.36 0
939.43 0
939.50 0
939.57 0
939.64 0
939.71 0
939.78 0
939.85 0
939.92 0
940.00 0
940.07 0
940.14 0
940.21 0
940.28 0
940.35 0
940.42 0
940.49 0
940.56 0
940.63 0
940.70 0
940.77 0
940.84 0
940.91 0
940.98 0
941.05 0
941.13 0
941.20 1
941.27 1
941.34 1
941.41 1
941.48 1
941.55 1
941.62 1
941.69 1
941.76 1
941.83 0
941.90 0
941.97 0
942.04 1
942.11 1
942.19 1
942.26 1
942.33 1
942.40 1
942.47 1
942.54 1
942.61 1
942.68 1
942.75 0
942.82 0
942.89 0
942.96 1
943.03 1
943.10 1
943.17 1
943.25 1
943.32 1
943.39 1
943.46 1
943.53 0
943.60 0
943.67 0
943.74 0
943.81 0
943.88 0
943.95 0
944.02 0
944.09 0
944.17 0
944.24 0
944.31 0
944.38 0
944.45 0
944.52 0
944.59 1
944.66 1
944.73 1
944.80 1
944.87 1
944.94 1
945.01 1
945.09 1
945.16 1
945.23 1
945.30 1
945.37 1
945.44 0
945.51 0
945.58 0
945.65 0
945.72 0
945.79 0
945.86 0
945.94 0
946.01 0
946.08 0
946.15 0
946.22 0
946.29 0
946.36 0
946.43 0
946.50 0
946.57 0
946.64 0
946.71 0
946.79 0
946.86 0
946.93 0
947.00 0
947.07 0
947.14 0
947.21 0
947.28 0
947.35 0
947.42 0
947.49 0
947.56 0
947.64 0
947.71 0
947.78 0
947.85 0
947.92 0
947.99 0
948.06 0
948.13 0
948.20 0
948.27 0
948.34 0
948.42 0
948.49 0
948.56 0
948.63 0
948.70 0
948.77 0
948.84 0
948.91 0
948.98 0
949.05 0
949.13 0
949.20 0
949.27 0
949.34 0
949.41 0
949.48 0
949.55 0
949.62 0
949.69 0
949.76 0
949.83 0
949.91 0
949.98 0
950.05 0
950.12 0
950.19 0
950.26 0
950.33 0
950.40 0
950.47 0
950.54 0
950.62 0
950.69 0
950.76 1
950.83 1
950.90 1
950.97 1
951.04 1
951.11 1
951.18 1
951.25 1
951.33 1
951.40 1
951.47 1
951.54 0
951.61 0
951.68 0
951.75 0
951.82 0
951.89 0
951.96 0
952.04 0
952.11 0
952.18 0
952.25 0
952.32 0
952.39 1
952.46 1
952.53 1
952.60 1
952.68 1
952.75 1
952.82 1
952.89 1
952.96 1
953.03 0
953.10 0
953.17 0
953.24 0
953.32 0
953.39 0
953.46 1
953.53 1
953.60 1
953.67 1
953.74 1
953.81 1
953.88 1
953.96 0
954.03 0
954.10 0
954.17 0
954.24 0
954.31 0
954.38 0
954.45 0
954.52 0
954.60 0
954.67 0
954.74 0
954.81 0
954.88 1
954.95 1
955.02 1
955.09 1
955.16 0
955.24 0
955.31 0
955.38 0
955.45 0
955.52 0
955.59 0
955.66 0
955.73 0
955.81 0
955.88 0
955.95 0
956.02 0
956.09 0
956.16 0
956.23 0
956.30 0
956.38 0
956.45 0
956.52 0
956.59 0
956.66 0
956.73 0
956.80 0
956.87 0
956.95 0
957.02 0
957.09 0
957.16 0
957.23 0
957.30 0
957.37 0
957.44 0
957.51 0
957.59 0
957.66 0
957.73 0
957.80 0
957.87 0
957.94 0
958.01 0
958.09 0
958.16 0
958.23 0
958.30 0
958.37 0
958.44 0
958.51 0
958.58 0
958.66 0
958.73 0
958.80 0
958.87 0
958.94 0
959.01 0
959.08 0
959.15 0
959.23 1
959.30 1
959.37 0
959.44 0
959.51 0
959.58 0
959.65 0
959.73 1
959.80 1
959.87 1
959.94 1
960.01 1
960.08 1
960.15 1
960.22 1
960.30 0
960.37 0
960.44 0
960.51 0
960.58 0
960.65 0
960.72 0
960.80 0
960.87 0
960.94 0
961.01 0
961.08 0
961.15 0
961.22 0
961.30 0
961.37 0
961.44 0
961.51 0
961.58 0
961.65 0
961.72 0
961.80 0
961.87 0
961.94 0
962.01 0
962.08 0
962.15 0
962.22 0
962.30 0
962.37 0
962.44 0
962.51 0
962.58 0
962.65 0
962.72 0
962.80 1
962.87 1
962.94 1
963.01 1
963.08 1
963.15 1
963.22 1
963.30 0
963.37 0
963.44 0
963.51 0
963.58 0
963.65 0
963.72 0
963.80 0
963.87 0
963.94 0
964.01 0
964.08 0
964.15 0
964.22 0
964.30 0
964.37 0
964.44 0
964.51 0
964.58 0
964.65 0
964.73 0
964.80 0
964.87 0
964.94 0
965.01 0
965.08 0
965.15 0
965.23 0
965.30 1
965.37 1
965.44 1
965.51 1
965.58 1
965.66 1
965.73 0
965.80 0
965.87 0
965.94 0
966.01 0
966.08 0
966.16 0
966.23 1
966.30 1
966.37 0
966.44 0
966.51 0
966.59 0
966.66 0
966.73 0
966.80 0
966.87 0
966.94 0
967.02 0
967.09 0
967.16 1
967.23 1
967.30 1
967.37 1
967.45 1
967.52 1
967.59 1
967.66 1
967.73 1
967.80 1
967.88 1
967.95 1
968.02 1
968.09 0
968.16 0
968.23 0
968.31 0
968.38 0
968.45 0
968.52 0
968.59 1
968.66 1
968.74 1
968.81 1
968.88 1
968.95 1
969.02 2
969.09 2
969.17 2
969.24 1
969.31 1
969.38 1
969.45 1
969.52 1
969.60 1
969.67 1
969.74 2
969.81 2
969.88 2
969.95 2
970.03 1
970.10 1
970.17 1
970.24 1
970.31 0
970.38 0
970.46 0
970.53 1
970.60 1
970.67 1
970.74 1
970.81 1
970.89 1
970.96 0
971.03 0
971.10 0
971.17 0
971.25 0
971.32 0
971.39 0
971.46 0
971.53 0
971.60 1
971.68 1
971.75 1
971.82 1
971.89 2
971.96 2
972.03 2
972.11 2
972.18 1
972.25 1
972.32 1
972.39 1
972.47 1
972.54 2
972.61 2
972.68 2
972.75 2
972.82 1
972.90 1
972.97 1
973.04 1
973.11 1
973.18 1
973.26 1
973.33 0
973.40 0
973.47 0
973.54 0
973.61 0
973.69 0
973.76 1
973.83 1
973.90 1
973.97 1
974.05 1
974.12 1
974.19 1
974.26 1
974.33 1
974.41 1
974.48 1
974.55 1
974.62 1
974.69 1
974.76 1
974.84 1
974.91 1
974.98 0
975.05 0
975.12 1
975.20 1
975.27 1
975.34 1
975.41 1
975.48 1
975.56 2
975.63 1
975.70 1
975.77 1
975.84 1
975.92 0
975.99 0
976.06 0
976.13 0
976.20 0
976.28 0
976.35 0
976.42 1
976.49 1
976.56 1
976.64 1
976.71 1
976.78 1
976.85 1
976.92 1
976.99 1
977.07 1
977.14 1
977.21 1
977.28 1
977.35 1
977.43 1
977.50 1
977.57 1
977.64 0
977.71 0
977.79 0
977.86 0
977.93 0
978.00 0
978.07 0
978.15 0
978.22 0
978.29 0
978.36 1
978.44 1
978.51 1
978.58 1
978.65 0
978.72 0
978.80 0
978.87 0
978.94 0
979.01 0
979.08 1
979.16 1
979.23 2
979.30 2
979.37 2
979.44 2
979.52 2
979.59 2
979.66 2
979.73 1
979.80 1
979.88 1
979.95 1
980.02 2
980.09 2
980.16 2
980.24 2
980.31 2
980.38 2
980.45 3
980.53 3
980.60 2
980.67 2
980.74 2
980.81 2
980.89 2
980.96 1
981.03 1
981.10 1
981.17 1
981.25 1
981.32 1
981.39 1
981.46 1
981.53 1
981.61 0
981.68 0
981.75 0
981.82 0
981.90 0
981.97 1
982.04 1
982.11 1
982.18 1
982.26 1
982.33 1
982.40 1
982.47 1
982.55 1
982.62 1
982.69 1
982.76 1
982.83 1
982.91 2
982.98 2
983.05 2
983.12 2
983.19 2
983.27 2
983.34 2
983.41 1
983.48 1
983.56 0
983.63 0
983.70 0
983.77 0
983.84 0
983.92 0
983.99 0
984.06 0
984.13 0
984.21 0
984.28 0
984.35 1
984.42 1
984.49 1
984.57 1
984.64 1
984.71 1
984.78 1
984.86 1
984.93 1
985.00 2
985.07 2
985.15 2
985.22 3
985.29 3
985.36 3
985.43 2
985.51 2
985.58 2
985.65 2
985.72 2
985.80 2
985.87 3
985.94 3
986.01 3
986.09 3
986.16 3
986.23 2
986.30 2
986.37 2
986.45 1
986.52 1
986.59 1
986.66 1
986.74 1
986.81 1
986.88 1
986.95 1
987.03 1
987.10 1
987.17 1
987.24 1
987.31 1
987.39 2
987.46 2
987.53 2
987.60 2
987.68 2
987.75 2
987.82 2
987.89 2
987.97 2
988.04 2
988.11 2
988.18 2
988.26 1
988.33 1
988.40 1
988.47 1
988.55 1
988.62 1
988.69 1
988.76 1
988.83 1
988.91 1
988.98 2
989.05 2
989.12 2
989.20 2
989.27 2
989.34 2
989.41 3
989.49 3
989.56 3
989.63 2
989.70 2
989.78 2
989.85 2
989.92 3
989.99 3
990.07 4
990.14 5
990.21 6
990.28 7
990.36 8
990.43 7
990.50 7
990.57 6
990.65 5
990.72 5
990.79 4
990.86 3
990.94 3
991.01 3
991.08 3
991.15 3
991.23 3
991.30 3
991.37 3
991.44 4
991.52 4
991.59 4
991.66 4
991.73 4
991.81 3
991.88 3
991.95 3
992.02 2
992.10 2
992.17 2
992.24 2
992.31 2
992.39 2
992.46 2
992.53 2
992.60 2
992.68 2
992.75 2
992.82 3
992.89 3
992.97 3
993.04 4
993.11 4
993.18 5
993.26 5
993.33 6
993.40 6
993.47 6
993.55 5
993.62 5
993.69 4
993.76 4
993.84 4
993.91 4
993.98 4
994.06 4
994.13 4
994.20 4
994.27 4
994.35 3
994.42 3
994.49 3
994.56 3
994.64 3
994.71 4
994.78 4
994.85 5
994.93 5
995.00 5
995.07 5
995.14 5
995.22 5
995.29 5
995.36 5
995.44 5
995.51 5
995.58 5
995.65 5
995.73 6
995.80 6
995.87 6
995.94 6
996.02 6
996.09 6
996.16 6
996.23 6
996.31 6
996.38 6
996.45 6
996.53 6
996.60 6
996.67 6
996.74 6
996.82 6
996.89 7
996.96 7
997.03 7
997.11 7
997.18 8
997.25 8
997.33 8
997.40 9
997.47 10
997.54 10
997.62 10
997.69 10
997.76 9
997.83 9
997.91 8
997.98 8
998.05 8
998.13 7
998.20 7
998.27 7
998.34 7
998.42 7
998.49 6
998.56 6
998.63 6
998.71 6
998.78 7
998.85 7
998.93 8
999.00 8
999.07 9
999.14 9
999.22 9
999.29 9
999.36 9
999.44 9
999.51 8
999.58 8
999.65 8
999.73 8
999.80 8
999.87 8
999.94 9
1000.02 9
1000.09 9
1000.16 9
1000.24 9
1000.31 9
1000.38 8
1000.45 7
1000.53 6
1000.60 6
1000.67 5
1000.75 5
1000.82 5
1000.89 5
1000.96 5
1001.04 5
1001.11 6
1001.18 6
1001.26 6
1001.33 6
1001.40 6
1001.47 5
1001.55 5
1001.62 4
1001.69 4
1001.77 4
1001.84 4
1001.91 3
1001.98 3
1002.06 3
1002.13 3
1002.20 3
1002.28 3
1002.35 3
1002.42 3
1002.49 2
1002.57 2
1002.64 2
1002.71 2
1002.79 2
1002.86 2
1002.93 3
1003.01 3
1003.08 3
1003.15 3
1003.22 3
1003.30 3
1003.37 3
1003.44 3
1003.52 3
1003.59 4
1003.66 4
1003.73 4
1003.81 4
1003.88 4
1003.95 4
1004.03 3
1004.10 3
1004.17 3
1004.25 3
1004.32 3
1004.39 3
1004.46 3
1004.54 3
1004.61 3
1004.68 3
1004.76 3
1004.83 3
1004.90 2
1004.98 2
1005.05 2
1005.12 2
1005.19 2
1005.27 2
1005.34 2
1005.41 2
1005.49 2
1005.56 2
1005.63 1
1005.71 2
1005.78 2
1005.85 2
1005.92 2
1006.00 2
1006.07 2
1006.14 1
1006.22 1
1006.29 1
1006.36 1
1006.44 1
1006.51 1
1006.58 1
1006.66 1
1006.73 0
1006.80 0
1006.87 0
1006.95 0
1007.02 0
1007.09 0
1007.17 0
1007.24 0
1007.31 0
1007.39 1
1007.46 1
1007.53 1
1007.61 1
1007.68 1
1007.75 0
1007.82 0
1007.90 1
1007.97 1
1008.04 2
1008.12 2
1008.19 3
1008.26 3
1008.34 3
1008.41 3
1008.48 3
1008.56 3
1008.63 2
1008.70 2
1008.77 2
1008.85 2
1008.92 3
1008.99 3
1009.07 4
1009.14 4
1009.21 4
1009.29 5
1009.36 5
1009.43 5
1009.51 4
1009.58 4
1009.65 4
1009.73 3
1009.80 3
1009.87 3
1009.95 3
1010.02 3
1010.09 4
1010.16 4
1010.24 4
1010.31 4
1010.38 4
1010.46 3
1010.53 3
1010.60 2
1010.68 2
1010.75 2
1010.82 2
1010.90 2
1010.97 2
1011.04 3
1011.12 4
1011.19 5
1011.26 6
1011.34 7
1011.41 7
1011.48 8
1011.56 8
1011.63 9
1011.70 9
1011.78 8
1011.85 8
1011.92 7
1012.00 7
1012.07 6
1012.14 5
1012.22 5
1012.29 4
1012.36 4
1012.43 4
1012.51 4
1012.58 4
1012.65 4
1012.73 5
1012.80 5
1012.87 5
1012.95 6
1013.02 6
1013.09 7
1013.17 7
1013.24 7
1013.31 7
1013.39 7
1013.46 7
1013.53 6
1013.61 6
1013.68 5
1013.75 5
1013.83 4
1013.90 4
1013.97 3
1014.05 3
1014.12 2
1014.19 2
1014.27 2
1014.34 2
1014.41 3
1014.49 3
1014.56 3
1014.63 4
1014.71 4
1014.78 5
1014.85 6
1014.93 7
1015.00 7
1015.07 8
1015.15 8
1015.22 8
1015.29 7
1015.37 6
1015.44 5
1015.51 4
1015.59 4
1015.66 5
1015.73 6
1015.81 7
1015.88 8
1015.95 9
1016.03 10
1016.10 10
1016.18 9
1016.25 9
1016.32 8
1016.40 7
1016.47 6
1016.54 5
1016.62 5
1016.69 5
1016.76 5
1016.84 5
1016.91 5
1016.98 5
1017.06 5
1017.13 5
1017.20 4
1017.28 4
1017.35 4
1017.42 4
1017.50 3
1017.57 3
1017.64 3
1017.72 3
1017.79 3
1017.86 3
1017.94 2
1018.01 2
1018.08 2
1018.16 1
1018.23 1
1018.30 1
1018.38 1
1018.45 1
1018.53 1
1018.60 1
1018.67 0
1018.75 0
1018.82 0
1018.89 0
1018.97 1
1019.04 2
1019.11 3
1019.19 3
1019.26 4
1019.33 5
1019.41 5
1019.48 4
1019.55 4
1019.63 4
1019.70 4
1019.78 4
1019.85 4
1019.92 3
1020.00 3
1020.07 2
1020.14 2
1020.22 1
1020.29 0
1020.36 0
1020.44 0
1020.51 0
1020.58 0
1020.66 0
1020.73 0
1020.80 0
1020.88 0
1020.95 0
1021.03 1
1021.10 2
1021.17 2
1021.25 2
1021.32 2
1021.39 1
1021.47 1
1021.54 0
1021.61 0
1021.69 0
1021.76 0
1021.84 1
1021.91 1
1021.98 2
1022.06 2
1022.13 2
1022.20 2
1022.28 2
1022.35 2
1022.42 2
1022.50 2
1022.57 2
1022.64 2
1022.72 1
1022.79 1
1022.87 1
1022.94 1
1023.01 1
1023.09 1
1023.16 2
1023.23 3
1023.31 5
1023.38 5
1023.46 6
1023.53 6
1023.60 6
1023.68 5
1023.75 4
1023.82 3
1023.90 2
1023.97 2
1024.04 2
1024.12 3
1024.19 3
1024.27 3
1024.34 4
1024.41 4
1024.49 4
1024.56 3
1024.63 3
1024.71 3
1024.78 3
1024.86 3
1024.93 3
1025.00 3
1025.08 3
1025.15 3
1025.22 4
1025.30 5
1025.37 6
1025.44 6
1025.52 6
1025.59 6
1025.67 5
1025.74 5
1025.81 4
1025.89 4
1025.96 3
1026.03 2
1026.11 2
1026.18 2
1026.26 1
1026.33 1
1026.40 1
1026.48 1
1026.55 2
1026.63 3
1026.70 3
1026.77 4
1026.85 5
1026.92 6
1026.99 7
1027.07 9
1027.14 10
1027.22 11
1027.29 11
1027.36 11
1027.44 10
1027.51 8
1027.58 7
1027.66 5
1027.73 4
1027.81 4
1027.88 4
1027.95 4
1028.03 5
1028.10 6
1028.18 7
1028.25 8
1028.32 9
1028.40 11
1028.47 12
1028.54 13
1028.62 14
1028.69 13
1028.77 12
1028.84 11
1028.91 9
1028.99 8
1029.06 7
1029.14 7
1029.21 8
1029.28 9
1029.36 11
1029.43 12
1029.50 13
1029.58 14
1029.65 14
1029.73 14
1029.80 14
1029.87 13
1029.95 13
1030.02 13
1030.10 13
1030.17 13
1030.24 14
1030.32 14
1030.39 14
1030.47 13
1030.54 12
1030.61 11
1030.69 9
1030.76 8
1030.83 6
1030.91 5
1030.98 4
1031.06 4
1031.13 3
1031.20 4
1031.28 5
1031.35 5
1031.43 6
1031.50 7
1031.57 8
1031.65 9
1031.72 9
1031.80 8
1031.87 8
1031.94 7
1032.02 6
1032.09 6
1032.17 6
1032.24 5
1032.31 5
1032.39 5
1032.46 5
1032.54 4
1032.61 4
1032.68 4
1032.76 4
1032.83 4
1032.91 5
1032.98 5
1033.05 5
1033.13 5
1033.20 6
1033.28 6
1033.35 6
1033.42 6
1033.50 7
1033.57 6
1033.65 6
1033.72 5
1033.79 4
1033.87 4
1033.94 4
1034.02 4
1034.09 5
1034.16 6
1034.24 7
1034.31 8
1034.39 8
1034.46 7
1034.53 6
1034.61 4
1034.68 3
1034.76 2
1034.83 2
1034.90 2
1034.98 3
1035.05 4
1035.13 6
1035.20 7
1035.28 8
1035.35 9
1035.42 10
1035.50 12
1035.57 13
1035.65 14
1035.72 16
1035.79 17
1035.87 17
1035.94 17
1036.02 17
1036.09 16
1036.16 14
1036.24 13
1036.31 12
1036.39 11
1036.46 11
1036.54 11
1036.61 12
1036.68 13
1036.76 15
1036.83 16
1036.91 17
1036.98 17
1037.05 17
1037.13 17
1037.20 16
1037.28 15
1037.35 14
1037.43 14
1037.50 14
1037.57 14
1037.65 14
1037.72 14
1037.80 13
1037.87 12
1037.94 11
1038.02 9
1038.09 9
1038.17 8
1038.24 8
1038.32 7
1038.39 7
1038.46 7
1038.54 6
1038.61 7
1038.69 7
1038.76 8
1038.83 9
1038.91 10
1038.98 11
1039.06 11
1039.13 11
1039.21 10
1039.28 9
1039.35 7
1039.43 7
1039.50 7
1039.58 8
1039.65 9
1039.73 11
1039.80 12
1039.87 14
1039.95 15
1040.02 14
1040.10 14
1040.17 12
1040.25 11
1040.32 10
1040.39 9
1040.47 8
1040.54 9
1040.62 9
1040.69 10
1040.77 10
1040.84 11
1040.91 11
1040.99 10
1041.06 9
1041.14 8
1041.21 7
1041.29 6
1041.36 5
1041.43 4
1041.51 3
1041.58 3
1041.66 3
1041.73 4
1041.81 4
1041.88 4
1041.95 4
1042.03 4
1042.10 4
1042.18 4
1042.25 6
1042.33 8
1042.40 10
1042.47 13
1042.55 15
1042.62 16
1042.70 17
1042.77 17
1042.85 16
1042.92 15
1042.99 14
1043.07 12
1043.14 11
1043.22 11
1043.29 11
1043.37 11
1043.44 11
1043.52 12
1043.59 12
1043.66 13
1043.74 13
1043.81 15
1043.89 16
1043.96 17
1044.04 18
1044.11 19
1044.19 19
1044.26 18
1044.33 16
1044.41 15
1044.48 13
1044.56 11
1044.63 11
1044.71 10
1044.78 11
1044.85 11
1044.93 12
1045.00 13
1045.08 14
1045.15 15
1045.23 16
1045.30 16
1045.38 17
1045.45 18
1045.52 19
1045.60 21
1045.67 22
1045.75 23
1045.82 23
1045.90 23
1045.97 22
1046.05 20
1046.12 19
1046.20 16
1046.27 14
1046.34 12
1046.42 10
1046.49 8
1046.57 7
1046.64 6
1046.72 6
1046.79 6
1046.87 5
1046.94 5
1047.01 4
1047.09 3
1047.16 2
1047.24 0
1047.31 0
1047.39 0
1047.46 0
1047.54 0
1047.61 0
1047.69 1
1047.76 2
1047.83 2
1047.91 2
1047.98 1
1048.06 0
1048.13 0
1048.21 0
1048.28 0
1048.36 0
1048.43 1
1048.51 2
1048.58 3
1048.65 5
1048.73 6
1048.80 7
1048.88 8
1048.95 9
1049.03 9
1049.10 8
1049.18 8
1049.25 6
1049.33 5
1049.40 3
1049.47 1
1049.55 0
1049.62 0
1049.70 0
1049.77 0
1049.85 1
1049.92 2
1050.00 3
1050.07 4
1050.15 5
1050.22 5
1050.30 6
1050.37 6
1050.44 6
1050.52 5
1050.59 4
1050.67 3
1050.74 2
1050.82 2
1050.89 2
1050.97 3
1051.04 4
1051.12 6
1051.19 8
1051.27 10
1051.34 11
1051.41 11
1051.49 11
1051.56 10
1051.64 8
1051.71 7
1051.79 6
1051.86 6
1051.94 5
1052.01 5
1052.09 5
1052.16 6
1052.24 6
1052.31 6
1052.39 7
1052.46 8
1052.54 9
1052.61 9
1052.68 9
1052.76 9
1052.83 8
1052.91 7
1052.98 5
1053.06 4
1053.13 4
1053.21 4
1053.28 5
1053.36 7
1053.43 9
1053.51 11
1053.58 13
1053.66 15
1053.73 16
1053.81 18
1053.88 19
1053.95 20
1054.03 20
1054.10 20
1054.18 19
1054.25 18
1054.33 18
1054.40 18
1054.48 18
1054.55 19
1054.63 20
1054.70 20
1054.78 21
1054.85 21
1054.93 22
1055.00 22
1055.08 21
1055.15 21
1055.23 21
1055.30 20
1055.38 19
1055.45 18
1055.53 17
1055.60 16
1055.68 16
1055.75 16
1055.82 16
1055.90 17
1055.97 18
1056.05 19
1056.12 20
1056.20 22
1056.27 23
1056.35 24
1056.42 24
1056.50 24
1056.57 22
1056.65 21
1056.72 19
1056.80 18
1056.87 18
1056.95 18
1057.02 18
1057.10 20
1057.17 21
1057.25 21
1057.32 21
1057.40 20
1057.47 19
1057.55 17
1057.62 15
1057.70 14
1057.77 14
1057.85 14
1057.92 15
1058.00 17
1058.07 18
1058.15 20
1058.22 21
1058.30 21
1058.37 21
1058.44 20
1058.52 19
1058.59 18
1058.67 17
1058.74 17
1058.82 17
1058.89 17
1058.97 17
1059.04 17
1059.12 17
1059.19 17
1059.27 17
1059.34 17
1059.42 16
1059.49 16
1059.57 15
1059.64 14
1059.72 13
1059.79 13
1059.87 14
1059.94 16
1060.02 18
1060.09 20
1060.17 21
1060.24 22
1060.32 23
1060.39 22
1060.47 22
1060.54 21
1060.62 21
1060.69 21
1060.77 22
1060.84 22
1060.92 23
1060.99 22
1061.07 21
1061.14 18
1061.22 15
1061.29 11
1061.37 7
1061.44 3
1061.52 0
1061.59 0
1061.67 0
1061.74 0
1061.82 0
1061.89 0
1061.97 3
1062.04 5
1062.12 8
1062.19 11
1062.27 13
1062.34 15
1062.42 15
1062.49 15
1062.57 14
1062.64 12
1062.72 9
1062.79 7
1062.87 5
1062.94 4
1063.02 3
1063.09 2
1063.17 2
1063.24 2
1063.32 2
1063.39 3
1063.47 3
1063.55 4
1063.62 4
1063.70 4
1063.77 4
1063.85 4
1063.92 3
1064.00 3
1064.07 2
1064.15 2
1064.22 2
1064.30 2
1064.37 1
1064.45 1
1064.52 0
1064.60 0
1064.67 0
1064.75 0
1064.82 0
1064.90 0
1064.97 1
1065.05 2
1065.12 4
1065.20 6
1065.27 7
1065.35 7
1065.42 7
1065.50 6
1065.57 5
1065.65 3
1065.72 2
1065.80 2
1065.87 1
1065.95 0
1066.02 0
1066.10 0
1066.17 0
1066.25 0
1066.33 0
1066.40 0
1066.48 0
1066.55 0
1066.63 2
1066.70 4
1066.78 7
1066.85 9
1066.93 10
1067.00 11
1067.08 12
1067.15 11
1067.23 11
1067.30 10
1067.38 10
1067.45 10
1067.53 11
1067.60 12
1067.68 13
1067.75 15
1067.83 16
1067.90 17
1067.98 17
1068.06 18
1068.13 19
1068.21 19
1068.28 19
1068.36 18
1068.43 16
1068.51 13
1068.58 10
1068.66 7
1068.73 6
1068.81 5
1068.88 6
1068.96 7
1069.03 9
1069.11 10
1069.18 11
1069.26 11
1069.33 11
1069.41 11
1069.49 11
1069.56 11
1069.64 11
1069.71 12
1069.79 12
1069.86 13
1069.94 14
1070.01 15
1070.09 16
1070.16 16
1070.24 17
1070.31 16
1070.39 16
1070.46 15
1070.54 15
1070.62 15
1070.69 16
1070.77 18
1070.84 20
1070.92 22
1070.99 23
1071.07 25
1071.14 25
1071.22 25
1071.29 25
1071.37 25
1071.44 25
1071.52 25
1071.59 26
1071.67 26
1071.75 26
1071.82 27
1071.90 27
1071.97 27
1072.05 27
1072.12 28
1072.20 28
1072.27 29
1072.35 28
1072.42 28
1072.50 26
1072.58 24
1072.65 23
1072.73 21
1072.80 19
1072.88 18
1072.95 18
1073.03 17
1073.10 17
1073.18 16
1073.25 16
1073.33 15
1073.40 15
1073.48 15
1073.56 16
1073.63 17
1073.71 19
1073.78 21
1073.86 23
1073.93 24
1074.01 25
1074.08 25
1074.16 25
1074.23 24
1074.31 23
1074.39 22
1074.46 21
1074.54 20
1074.61 19
1074.69 18
1074.76 17
1074.84 15
1074.91 13
1074.99 11
1075.06 8
1075.14 6
1075.22 5
1075.29 5
1075.37 5
1075.44 7
1075.52 9
1075.59 10
1075.67 11
1075.74 11
1075.82 11
1075.90 10
1075.97 9
1076.05 9
1076.12 10
1076.20 11
1076.27 12
1076.35 14
1076.42 15
1076.50 16
1076.58 16
1076.65 16
1076.73 14
1076.80 13
1076.88 11
1076.95 9
1077.03 6
1077.10 5
1077.18 4
1077.26 4
1077.33 5
1077.41 7
1077.48 10
1077.56 13
1077.63 15
1077.71 16
1077.78 16
1077.86 15
1077.94 14
1078.01 12
1078.09 11
1078.16 11
1078.24 12
1078.31 13
1078.39 15
1078.47 17
1078.54 18
1078.62 18
1078.69 16
1078.77 13
1078.84 9
1078.92 5
1078.99 1
1079.07 0
1079.15 0
1079.22 0
1079.30 0
1079.37 0
1079.45 0
1079.52 0
1079.60 0
1079.68 2
1079.75 3
1079.83 5
1079.90 6
1079.98 6
1080.05 6
1080.13 6
1080.20 7
1080.28 7
1080.36 8
1080.43 9
1080.51 9
1080.58 9
1080.66 9
1080.73 8
1080.81 7
1080.89 7
1080.96 9
1081.04 13
1081.11 18
1081.19 24
1081.26 29
1081.34 33
1081.42 34
1081.49 33
1081.57 30
1081.64 25
1081.72 21
1081.79 16
1081.87 14
1081.95 12
1082.02 11
1082.10 11
1082.17 11
1082.25 11
1082.32 11
1082.40 11
1082.48 13
1082.55 15
1082.63 17
1082.70 20
1082.78 23
1082.86 26
1082.93 27
1083.01 27
1083.08 26
1083.16 25
1083.23 23
1083.31 21
1083.39 19
1083.46 18
1083.54 17
1083.61 18
1083.69 20
1083.76 23
1083.84 26
1083.92 30
1083.99 34
1084.07 37
1084.14 38
1084.22 39
1084.30 38
1084.37 36
1084.45 32
1084.52 29
1084.60 26
1084.67 23
1084.75 22
1084.83 21
1084.90 21
1084.98 23
1085.05 24
1085.13 25
1085.21 26
1085.28 26
1085.36 26
1085.43 25
1085.51 24
1085.58 23
1085.66 22
1085.74 22
1085.81 22
1085.89 23
1085.96 23
1086.04 24
1086.12 24
1086.19 25
1086.27 25
1086.34 26
1086.42 27
1086.50 27
1086.57 28
1086.65 28
1086.72 28
1086.80 27
1086.87 25
1086.95 22
1087.03 19
1087.10 17
1087.18 15
1087.25 15
1087.33 14
1087.41 15
1087.48 15
1087.56 16
1087.63 16
1087.71 17
1087.79 17
1087.86 18
1087.94 19
1088.01 20
1088.09 21
1088.17 22
1088.24 22
1088.32 22
1088.39 21
1088.47 20
1088.55 19
1088.62 18
1088.70 17
1088.77 16
1088.85 17
1088.93 18
1089.00 19
1089.08 22
1089.15 24
1089.23 27
1089.31 29
1089.38 31
1089.46 32
1089.53 32
1089.61 33
1089.69 33
1089.76 32
1089.84 32
1089.91 30
1089.99 28
1090.07 26
1090.14 24
1090.22 22
1090.29 21
1090.37 20
1090.45 19
1090.52 18
1090.60 17
1090.67 16
1090.75 16
1090.83 16
1090.90 17
1090.98 20
1091.05 23
1091.13 27
1091.21 30
1091.28 32
1091.36 32
1091.43 30
1091.51 28
1091.59 25
1091.66 23
1091.74 22
1091.81 22
1091.89 22
1091.97 23
1092.04 24
1092.12 24
1092.19 25
1092.27 26
1092.35 27
1092.42 28
1092.50 29
1092.58 30
1092.65 31
1092.73 32
1092.80 33
1092.88 33
1092.96 33
1093.03 33
1093.11 31
1093.18 28
1093.26 25
1093.34 21
1093.41 17
1093.49 13
1093.56 10
1093.64 8
1093.72 7
1093.79 7
1093.87 6
1093.95 6
1094.02 4
1094.10 2
1094.17 0
1094.25 0
1094.33 0
1094.40 0
1094.48 0
1094.55 0
1094.63 0
1094.71 0
1094.78 1
1094.86 3
1094.94 5
1095.01 6
1095.09 6
1095.16 7
1095.24 7
1095.32 7
1095.39 7
1095.47 7
1095.55 7
1095.62 7
1095.70 8
1095.77 9
1095.85 11
1095.93 13
1096.00 15
1096.08 16
1096.16 17
1096.23 17
1096.31 17
1096.38 16
1096.46 16
1096.54 15
1096.61 14
1096.69 12
1096.77 11
1096.84 10
1096.92 9
1096.99 8
1097.07 7
1097.15 8
1097.22 9
1097.30 11
1097.38 14
1097.45 17
1097.53 20
1097.60 23
1097.68 25
1097.76 26
1097.83 27
1097.91 27
1097.99 27
1098.06 27
1098.14 27
1098.21 28
1098.29 30
1098.37 32
1098.44 34
1098.52 37
1098.60 39
1098.67 42
1098.75 44
1098.82 46
1098.90 48
1098.98 49
1099.05 50
1099.13 49
1099.21 48
1099.28 46
1099.36 44
1099.44 42
1099.51 40
1099.59 38
1099.66 36
1099.74 36
1099.82 35
1099.89 35
1099.97 34
1100.05 32
1100.12 31
1100.20 29
1100.28 26
1100.35 24
1100.43 22
1100.50 21
1100.58 20
1100.66 18
1100.73 17
1100.81 15
1100.89 12
1100.96 10
1101.04 8
1101.12 8
1101.19 8
1101.27 10
1101.35 12
1101.42 14
1101.50 15
1101.57 16
1101.65 17
1101.73 17
1101.80 18
1101.88 19
1101.96 21
1102.03 24
1102.11 27
1102.19 30
1102.26 31
1102.34 32
1102.42 30
1102.49 28
1102.57 24
1102.64 21
1102.72 18
1102.80 16
1102.87 15
1102.95 15
1103.03 17
1103.10 19
1103.18 21
1103.26 22
1103.33 22
1103.41 21
1103.49 19
1103.56 16
1103.64 12
1103.72 9
1103.79 7
1103.87 6
1103.94 6
1104.02 8
1104.10 11
1104.17 14
1104.25 17
1104.33 20
1104.40 22
1104.48 24
1104.56 24
1104.63 23
1104.71 22
1104.79 21
1104.86 20
1104.94 20
1105.02 20
1105.09 21
1105.17 22
1105.25 23
1105.32 24
1105.40 24
1105.48 25
1105.55 25
1105.63 25
1105.70 24
1105.78 24
1105.86 24
1105.93 25
1106.01 26
1106.09 27
1106.16 29
1106.24 31
1106.32 33
1106.39 35
1106.47 37
1106.55 40
1106.62 43
1106.70 45
1106.78 48
1106.85 51
1106.93 52
1107.01 52
1107.08 51
1107.16 49
1107.24 46
1107.31 41
1107.39 37
1107.47 33
1107.54 28
1107.62 24
1107.70 21
1107.77 18
1107.85 15
1107.93 13
1108.00 12
1108.08 13
1108.16 16
1108.23 20
1108.31 26
1108.39 32
1108.46 38
1108.54 43
1108.62 47
1108.69 49
1108.77 50
1108.85 51
1108.92 51
1109.00 51
1109.08 51
1109.15 51
1109.23 51
1109.31 50
1109.38 49
1109.46 48
1109.54 46
1109.61 44
1109.69 42
1109.77 40
1109.84 38
1109.92 37
1110.00 35
1110.07 34
1110.15 33
1110.23 34
1110.30 35
1110.38 36
1110.46 39
1110.53 42
1110.61 45
1110.69 49
1110.76 52
1110.84 54
1110.92 56
1110.99 57
1111.07 58
1111.15 59
1111.22 60
1111.30 60
1111.38 60
1111.45 59
1111.53 57
1111.61 54
1111.68 51
1111.76 49
1111.84 47
1111.91 47
1111.99 48
1112.07 50
1112.15 52
1112.22 54
1112.30 55
1112.38 55
1112.45 54
1112.53 53
1112.61 53
1112.68 53
1112.76 54
1112.84 56
1112.91 58
1112.99 60
1113.07 61
1113.14 62
1113.22 62
1113.30 62
1113.37 62
1113.45 61
1113.53 61
1113.60 60
1113.68 60
1113.76 59
1113.84 57
1113.91 54
1113.99 50
1114.07 46
1114.14 41
1114.22 36
1114.30 31
1114.37 26
1114.45 22
1114.53 18
1114.60 16
1114.68 14
1114.76 13
1114.83 13
1114.91 14
1114.99 15
1115.07 17
1115.14 20
1115.22 22
1115.30 25
1115.37 28
1115.45 31
1115.53 35
1115.60 37
1115.68 39
1115.76 40
1115.83 40
1115.91 38
1115.99 36
1116.06 33
1116.14 29
1116.22 26
1116.30 23
1116.37 21
1116.45 19
1116.53 19
1116.60 19
1116.68 19
1116.76 19
1116.83 19
1116.91 19
1116.99 18
1117.06 17
1117.14 16
1117.22 16
1117.30 16
1117.37 16
1117.45 17
1117.53 19
1117.60 20
1117.68 21
1117.76 22
1117.83 23
1117.91 23
1117.99 23
1118.07 23
1118.14 23
1118.22 22
1118.30 21
1118.37 20
1118.45 19
1118.53 18
1118.60 18
1118.68 18
1118.76 19
1118.84 21
1118.91 23
1118.99 26
1119.07 29
1119.14 32
1119.22 35
1119.30 38
1119.37 40
1119.45 40
1119.53 40
1119.61 38
1119.68 35
1119.76 31
1119.84 26
1119.91 21
1119.99 16
1120.07 11
1120.15 7
1120.22 3
1120.30 1
1120.38 1
1120.45 1
1120.53 3
1120.61 5
1120.68 8
1120.76 11
1120.84 13
1120.92 16
1120.99 19
1121.07 21
1121.15 23
1121.22 24
1121.30 24
1121.38 23
1121.46 22
1121.53 19
1121.61 17
1121.69 14
1121.76 11
1121.84 9
1121.92 7
1122.00 6
1122.07 4
1122.15 3
1122.23 1
1122.30 0
1122.38 0
1122.46 0
1122.54 0
1122.61 0
1122.69 0
1122.77 0
1122.84 0
1122.92 2
1123.00 5
1123.08 7
1123.15 8
1123.23 7
1123.31 4
1123.38 1
1123.46 0
1123.54 0
1123.62 0
1123.69 0
1123.77 0
1123.85 0
1123.92 1
1124.00 5
1124.08 9
1124.16 14
1124.23 18
1124.31 21
1124.39 23
1124.46 25
1124.54 26
1124.62 26
1124.70 26
1124.77 24
1124.85 22
1124.93 20
1125.01 17
1125.08 13
1125.16 10
1125.24 8
1125.31 7
1125.39 8
1125.47 11
1125.55 16
1125.62 22
1125.70 28
1125.78 34
1125.85 39
1125.93 43
1126.01 45
1126.09 45
1126.16 45
1126.24 45
1126.32 45
1126.40 45
1126.47 46
1126.55 46
1126.63 47
1126.70 47
1126.78 48
1126.86 48
1126.94 49
1127.01 50
1127.09 50
1127.17 51
1127.25 52
1127.32 54
1127.40 56
1127.48 59
1127.56 62
1127.63 66
1127.71 69
1127.79 72
1127.86 73
1127.94 72
1128.02 70
1128.10 67
1128.17 63
1128.25 59
1128.33 56
1128.41 54
1128.48 53
1128.56 54
1128.64 55
1128.72 57
1128.79 59
1128.87 60
1128.95 62
1129.02 63
1129.10 65
1129.18 68
1129.26 71
1129.33 74
1129.41 76
1129.49 77
1129.57 76
1129.64 73
1129.72 69
1129.80 64
1129.88 59
1129.95 55
1130.03 51
1130.11 49
1130.19 48
1130.26 48
1130.34 49
1130.42 49
1130.49 49
1130.57 48
1130.65 45
1130.73 42
1130.80 38
1130.88 35
1130.96 31
1131.04 29
1131.11 28
1131.19 28
1131.27 29
1131.35 31
1131.42 32
1131.50 34
1131.58 34
1131.66 32
1131.73 29
1131.81 25
1131.89 20
1131.97 14
1132.04 10
1132.12 6
1132.20 5
1132.28 5
1132.35 6
1132.43 8
1132.51 10
1132.59 13
1132.66 15
1132.74 16
1132.82 17
1132.90 16
1132.97 15
1133.05 12
1133.13 8
1133.21 4
1133.28 0
1133.36 0
1133.44 0
1133.52 0
1133.59 0
1133.67 0
1133.75 1
1133.83 2
1133.90 4
1133.98 4
1134.06 3
1134.14 2
1134.21 1
1134.29 0
1134.37 0
1134.45 1
1134.52 3
1134.60 6
1134.68 8
1134.76 11
1134.83 13
1134.91 15
1134.99 16
1135.07 18
1135.14 19
1135.22 21
1135.30 22
1135.38 23
1135.45 23
1135.53 22
1135.61 20
1135.69 18
1135.77 14
1135.84 9
1135.92 5
1136.00 2
1136.08 1
1136.15 3
1136.23 6
1136.31 11
1136.39 17
1136.46 21
1136.54 24
1136.62 23
1136.70 21
1136.77 17
1136.85 13
1136.93 9
1137.01 7
1137.08 7
1137.16 8
1137.24 11
1137.32 13
1137.40 15
1137.47 16
1137.55 17
1137.63 17
1137.71 17
1137.78 17
1137.86 17
1137.94 18
1138.02 20
1138.09 22
1138.17 24
1138.25 26
1138.33 28
1138.40 30
1138.48 32
1138.56 34
1138.64 35
1138.72 36
1138.79 36
1138.87 36
1138.95 36
1139.03 35
1139.10 35
1139.18 36
1139.26 37
1139.34 39
1139.42 41
1139.49 43
1139.57 45
1139.65 45
1139.73 44
1139.80 43
1139.88 41
1139.96 40
1140.04 39
1140.11 40
1140.19 41
1140.27 41
1140.35 41
1140.43 38
1140.50 33
1140.58 27
1140.66 21
1140.74 16
1140.81 12
1140.89 11
1140.97 13
1141.05 17
1141.13 22
1141.20 27
1141.28 31
1141.36 33
1141.44 34
1141.51 34
1141.59 33
1141.67 31
1141.75 30
1141.83 28
1141.90 27
1141.98 27
1142.06 28
1142.14 29
1142.21 32
1142.29 35
1142.37 39
1142.45 43
1142.53 47
1142.60 50
1142.68 54
1142.76 58
1142.84 61
1142.92 62
1142.99 62
1143.07 61
1143.15 58
1143.23 56
1143.30 54
1143.38 53
1143.46 54
1143.54 57
1143.62 61
1143.69 64
1143.77 67
1143.85 69
1143.93 69
1144.01 68
1144.08 67
1144.16 67
1144.24 68
1144.32 70
1144.39 73
1144.47 76
1144.55 80
1144.63 83
1144.71 86
1144.78 88
1144.86 90
1144.94 92
1145.02 95
1145.10 98
1145.17 102
1145.25 107
1145.33 111
1145.41 114
1145.49 116
1145.56 117
1145.64 116
1145.72 115
1145.80 113
1145.87 111
1145.95 108
1146.03 106
1146.11 104
1146.19 102
1146.26 99
1146.34 96
1146.42 93
1146.50 90
1146.58 88
1146.65 85
1146.73 83
1146.81 81
1146.89 78
1146.97 76
1147.04 73
1147.12 70
1147.20 66
1147.28 62
1147.36 58
1147.43 54
1147.51 50
1147.59 45
1147.67 41
1147.75 37
1147.82 33
1147.90 30
1147.98 27
1148.06 25
1148.14 24
1148.21 23
1148.29 22
1148.37 23
1148.45 25
1148.53 28
1148.60 32
1148.68 36
1148.76 40
1148.84 44
1148.92 47
1148.99 49
1149.07 49
1149.15 48
1149.23 47
1149.31 44
1149.38 41
1149.46 39
1149.54 36
1149.62 34
1149.70 32
1149.77 29
1149.85 27
1149.93 25
1150.01 23
1150.09 21
1150.17 20
1150.24 20
1150.32 21
1150.40 22
1150.48 24
1150.56 25
1150.63 25
1150.71 24
1150.79 21
1150.87 17
1150.95 12
1151.02 8
1151.10 6
1151.18 5
1151.26 7
1151.34 9
1151.41 13
1151.49 17
1151.57 20
1151.65 22
1151.73 23
1151.81 23
1151.88 21
1151.96 19
1152.04 17
1152.12 14
1152.20 11
1152.27 7
1152.35 3
1152.43 0
1152.51 0
1152.59 0
1152.67 0
1152.74 0
1152.82 0
1152.90 0
1152.98 0
1153.06 5
1153.13 13
1153.21 21
1153.29 27
1153.37 32
1153.45 36
1153.53 38
1153.60 38
1153.68 37
1153.76 35
1153.84 33
1153.92 30
1153.99 27
1154.07 24
1154.15 21
1154.23 18
1154.31 15
1154.39 12
1154.46 9
1154.54 7
1154.62 6
1154.70 6
1154.78 9
1154.86 13
1154.93 19
1155.01 26
1155.09 32
1155.17 38
1155.25 43
1155.32 45
1155.40 47
1155.48 46
1155.56 45
1155.64 43
1155.72 40
1155.79 36
1155.87 31
1155.95 27
1156.03 22
1156.11 18
1156.19 15
1156.26 12
1156.34 10
1156.42 9
1156.50 8
1156.58 7
1156.66 7
1156.73 6
1156.81 6
1156.89 5
1156.97 5
1157.05 6
1157.13 8
1157.20 11
1157.28 16
1157.36 22
1157.44 28
1157.52 34
1157.60 39
1157.67 43
1157.75 44
1157.83 42
1157.91 38
1157.99 33
1158.07 27
1158.14 22
1158.22 18
1158.30 17
1158.38 19
1158.46 23
1158.54 28
1158.61 34
1158.69 38
1158.77 41
1158.85 42
1158.93 40
1159.01 38
1159.08 34
1159.16 31
1159.24 29
1159.32 28
1159.40 26
1159.48 25
1159.55 24
1159.63 21
1159.71 18
1159.79 15
1159.87 12
1159.95 9
1160.02 7
1160.10 6
1160.18 5
1160.26 4
1160.34 3
1160.42 2
1160.50 1
1160.57 0
1160.65 0
1160.73 0
1160.81 1
1160.89 3
1160.97 5
1161.04 7
1161.12 8
1161.20 9
1161.28 9
1161.36 11
1161.44 14
1161.52 20
1161.59 28
1161.67 37
1161.75 47
1161.83 55
1161.91 61
1161.99 64
1162.06 65
1162.14 64
1162.22 62
1162.30 60
1162.38 58
1162.46 56
1162.54 53
1162.61 49
1162.69 44
1162.77 37
1162.85 30
1162.93 22
1163.01 16
1163.09 11
1163.16 7
1163.24 3
1163.32 0
1163.40 0
1163.48 0
1163.56 0
1163.63 0
1163.71 0
1163.79 0
1163.87 0
1163.95 2
1164.03 11
1164.11 21
1164.18 30
1164.26 37
1164.34 41
1164.42 44
1164.50 45
1164.58 44
1164.66 43
1164.73 41
1164.81 39
1164.89 37
1164.97 36
1165.05 35
1165.13 33
1165.21 32
1165.28 31
1165.36 31
1165.44 31
1165.52 32
1165.60 33
1165.68 35
1165.76 37
1165.83 39
1165.91 39
1165.99 37
1166.07 35
1166.15 31
1166.23 27
1166.31 24
1166.39 20
1166.46 18
1166.54 15
1166.62 13
1166.70 11
1166.78 9
1166.86 8
1166.94 9
1167.01 11
1167.09 15
1167.17 18
1167.25 22
1167.33 24
1167.41 24
1167.49 22
1167.56 18
1167.64 13
1167.72 9
1167.80 6
1167.88 5
1167.96 6
1168.04 8
1168.12 11
1168.19 13
1168.27 15
1168.35 16
1168.43 17
1168.51 18
1168.59 20
1168.67 24
1168.75 30
1168.82 37
1168.90 45
1168.98 52
1169.06 58
1169.14 62
1169.22 65
1169.30 67
1169.38 68
1169.45 69
1169.53 69
1169.61 70
1169.69 71
1169.77 71
1169.85 71
1169.93 68
1170.00 64
1170.08 58
1170.16 51
1170.24 44
1170.32 38
1170.40 33
1170.48 31
1170.56 32
1170.64 36
1170.71 43
1170.79 51
1170.87 60
1170.95 68
1171.03 75
1171.11 79
1171.19 81
1171.27 81
1171.34 80
1171.42 79
1171.50 77
1171.58 75
1171.66 73
1171.74 70
1171.82 68
1171.90 66
1171.97 66
1172.05 66
1172.13 67
1172.21 68
1172.29 67
1172.37 65
1172.45 60
1172.53 54
1172.61 46
1172.68 40
1172.76 35
1172.84 33
1172.92 35
1173.00 40
1173.08 48
1173.16 56
1173.24 64
1173.31 71
1173.39 77
1173.47 80
1173.55 83
1173.63 85
1173.71 87
1173.79 89
1173.87 92
1173.95 95
1174.02 98
1174.10 100
1174.18 101
1174.26 100
1174.34 97
1174.42 93
1174.50 88
1174.58 82
1174.66 75
1174.73 69
1174.81 64
1174.89 59
1174.97 57
1175.05 57
1175.13 59
1175.21 64
1175.29 72
1175.37 81
1175.45 90
1175.52 98
1175.60 105
1175.68 109
1175.76 110
1175.84 110
1175.92 107
1176.00 104
1176.08 101
1176.16 99
1176.23 96
1176.31 93
1176.39 90
1176.47 88
1176.55 86
1176.63 84
1176.71 83
1176.79 82
1176.87 83
1176.95 84
1177.02 87
1177.10 90
1177.18 95
1177.26 101
1177.34 106
1177.42 111
1177.50 114
1177.58 115
1177.66 114
1177.74 110
1177.81 105
1177.89 101
1177.97 98
1178.05 98
1178.13 99
1178.21 103
1178.29 107
1178.37 112
1178.45 116
1178.53 120
1178.60 122
1178.68 124
1178.76 124
1178.84 124
1178.92 123
1179.00 120
1179.08 117
1179.16 113
1179.24 109
1179.32 106
1179.40 105
1179.47 105
1179.55 107
1179.63 110
1179.71 111
1179.79 111
1179.87 109
1179.95 104
1180.03 98
1180.11 90
1180.19 81
1180.27 73
1180.34 65
1180.42 59
1180.50 55
1180.58 53
1180.66 52
1180.74 52
1180.82 54
1180.90 55
1180.98 57
1181.06 58
1181.14 59
1181.21 59
1181.29 59
1181.37 58
1181.45 58
1181.53 58
1181.61 58
1181.69 59
1181.77 60
1181.85 61
1181.93 62
1182.01 62
1182.09 63
1182.16 63
1182.24 65
1182.32 67
1182.40 70
1182.48 73
1182.56 76
1182.64 77
1182.72 77
1182.80 74
1182.88 69
1182.96 63
1183.04 54
1183.11 45
1183.19 36
1183.27 27
1183.35 19
1183.43 12
1183.51 7
1183.59 3
1183.67 0
1183.75 0
1183.83 0
1183.91 0
1183.99 0
1184.06 0
1184.14 0
1184.22 0
1184.30 0
1184.38 3
1184.46 11
1184.54 19
1184.62 27
1184.70 34
1184.78 39
1184.86 42
1184.94 43
1185.02 42
1185.09 41
1185.17 39
1185.25 38
1185.33 39
1185.41 42
1185.49 48
1185.57 54
1185.65 61
1185.73 67
1185.81 71
1185.89 74
1185.97 74
1186.05 73
1186.13 71
1186.20 69
1186.28 66
1186.36 64
1186.44 62
1186.52 60
1186.60 57
1186.68 54
1186.76 50
1186.84 46
1186.92 41
1187.00 35
1187.08 30
1187.16 24
1187.24 20
1187.32 18
1187.39 19
1187.47 24
1187.55 30
1187.63 38
1187.71 46
1187.79 53
1187.87 58
1187.95 61
1188.03 63
1188.11 65
1188.19 67
1188.27 70
1188.35 73
1188.43 76
1188.51 77
1188.58 78
1188.66 78
1188.74 79
1188.82 80
1188.90 82
1188.98 85
1189.06 88
1189.14 92
1189.22 94
1189.30 95
1189.38 93
1189.46 90
1189.54 85
1189.62 79
1189.70 73
1189.78 68
1189.86 64
1189.93 61
1190.01 59
1190.09 57
1190.17 55
1190.25 52
1190.33 50
1190.41 47
1190.49 45
1190.57 44
1190.65 43
1190.73 42
1190.81 42
1190.89 42
1190.97 43
1191.05 43
1191.13 43
1191.21 44
1191.29 44
1191.36 43
1191.44 41
1191.52 39
1191.60 36
1191.68 33
1191.76 32
1191.84 32
1191.92 35
1192.00 39
1192.08 44
1192.16 49
1192.24 54
1192.32 57
1192.40 59
1192.48 60
1192.56 61
1192.64 64
1192.72 69
1192.80 75
1192.87 83
1192.95 93
1193.03 103
1193.11 111
1193.19 118
1193.27 122
1193.35 123
1193.43 122
1193.51 120
1193.59 115
1193.67 110
1193.75 103
1193.83 95
1193.91 86
1193.99 77
1194.07 66
1194.15 57
1194.23 48
1194.31 41
1194.39 35
1194.47 32
1194.55 31
1194.62 32
1194.70 34
1194.78 38
1194.86 42
1194.94 47
1195.02 53
1195.10 58
1195.18 64
1195.26 70
1195.34 77
1195.42 83
1195.50 88
1195.58 92
1195.66 94
1195.74 94
1195.82 91
1195.90 87
1195.98 82
1196.06 76
1196.14 70
1196.22 65
1196.30 61
1196.38 57
1196.46 54
1196.54 51
1196.62 48
1196.69 44
1196.77 41
1196.85 37
1196.93 33
1197.01 28
1197.09 23
1197.17 17
1197.25 12
1197.33 6
1197.41 1
1197.49 0
1197.57 0
1197.65 0
1197.73 0
1197.81 0
1197.89 3
1197.97 10
1198.05 20
1198.13 30
1198.21 40
1198.29 48
1198.37 54
1198.45 58
1198.53 60
1198.61 60
1198.69 59
1198.77 58
1198.85 57
1198.93 57
1199.01 56
1199.09 54
1199.16 52
1199.24 50
1199.32 47
1199.40 43
1199.48 40
1199.56 37
1199.64 36
1199.72 36
1199.80 37
1199.88 39
1199.96 41
1200.04 44
1200.12 47
1200.20 48
1200.28 49
1200.36 48
1200.44 47
1200.52 45
1200.60 44
1200.68 44
1200.76 45
1200.84 48
1200.92 53
1201.00 57
1201.08 61
1201.16 62
1201.24 61
1201.32 58
1201.40 52
1201.48 44
1201.56 34
1201.64 25
1201.72 17
1201.80 10
1201.88 4
1201.96 0
1202.04 0
1202.12 0
1202.20 0
1202.28 0
1202.36 0
1202.44 0
1202.52 0
1202.60 0
1202.68 0
1202.76 3
1202.84 9
1202.91 17
1202.99 25
1203.07 33
1203.15 40
1203.23 44
1203.31 45
1203.39 43
1203.47 38
1203.55 32
1203.63 25
1203.71 18
1203.79 11
1203.87 5
1203.95 0
1204.03 0
1204.11 0
1204.19 0
1204.27 0
1204.35 4
1204.43 11
1204.51 19
1204.59 27
1204.67 33
1204.75 36
1204.83 37
1204.91 35
1204.99 31
1205.07 26
1205.15 22
1205.23 19
1205.31 19
1205.39 21
1205.47 25
1205.55 32
1205.63 41
1205.71 50
1205.79 58
1205.87 66
1205.95 73
1206.03 77
1206.11 79
1206.19 78
1206.27 74
1206.35 67
1206.43 58
1206.51 47
1206.59 37
1206.67 27
1206.75 20
1206.83 16
1206.91 15
1206.99 16
1207.07 19
1207.15 24
1207.23 28
1207.31 33
1207.39 38
1207.47 43
1207.55 49
1207.63 56
1207.71 63
1207.79 69
1207.87 75
1207.95 81
1208.03 85
1208.11 88
1208.19 89
1208.27 90
1208.35 89
1208.43 87
1208.51 83
1208.59 79
1208.67 73
1208.75 68
1208.83 64
1208.91 60
1208.99 58
1209.07 58
1209.15 59
1209.23 60
1209.31 62
1209.39 64
1209.47 66
1209.55 67
1209.63 68
1209.71 68
1209.79 67
1209.87 65
1209.95 62
1210.03 59
1210.11 57
1210.19 54
1210.27 52
1210.35 51
1210.43 48
1210.51 45
1210.59 41
1210.67 37
1210.75 32
1210.83 29
1210.91 28
1210.99 30
1211.07 34
1211.15 41
1211.23 48
1211.31 55
1211.39 60
1211.47 64
1211.55 67
1211.63 68
1211.71 69
1211.79 69
1211.87 68
1211.95 68
1212.03 67
1212.12 66
1212.20 65
1212.28 64
1212.36 63
1212.44 62
1212.52 61
1212.60 61
1212.68 60
1212.76 59
1212.84 58
1212.92 56
1213.00 55
1213.08 54
1213.16 55
1213.24 57
1213.32 63
1213.40 71
1213.48 81
1213.56 93
1213.64 104
1213.72 114
1213.80 121
1213.88 125
1213.96 124
1214.04 120
1214.12 113
1214.20 103
1214.28 93
1214.36 84
1214.44 76
1214.52 71
1214.60 69
1214.68 68
1214.76 69
1214.84 69
1214.92 68
1215.00 64
1215.08 57
1215.16 48
1215.24 38
1215.32 29
1215.40 21
1215.48 15
1215.56 12
1215.64 11
1215.72 11
1215.80 12
1215.89 15
1215.97 19
1216.05 24
1216.13 31
1216.21 39
1216.29 48
1216.37 58
1216.45 68
1216.53 77
1216.61 85
1216.69 91
1216.77 95
1216.85 97
1216.93 96
1217.01 92
1217.09 88
1217.17 82
1217.25 76
1217.33 68
1217.41 60
1217.49 51
1217.57 41
1217.65 31
1217.73 22
1217.81 15
1217.89 12
1217.97 13
1218.05 18
1218.13 26
1218.21 36
1218.29 46
1218.38 54
1218.46 59
1218.54 60
1218.62 59
1218.70 56
1218.78 53
1218.86 52
1218.94 53
1219.02 57
1219.10 63
1219.18 70
1219.26 76
1219.34 81
1219.42 84
1219.50 85
1219.58 85
1219.66 85
1219.74 84
1219.82 83
1219.90 81
1219.98 80
1220.06 77
1220.14 76
1220.22 75
1220.30 77
1220.38 83
1220.47 91
1220.55 101
1220.63 112
1220.71 121
1220.79 126
1220.87 125
1220.95 121
1221.03 113
1221.11 104
1221.19 96
1221.27 91
1221.35 89
1221.43 92
1221.51 96
1221.59 102
1221.67 106
1221.75 110
1221.83 111
1221.91 110
1221.99 108
1222.07 105
1222.15 102
1222.24 100
1222.32 98
1222.40 98
1222.48 98
1222.56 99
1222.64 100
1222.72 99
1222.80 98
1222.88 97
1222.96 95
1223.04 92
1223.12 88
1223.20 84
1223.28 80
1223.36 76
1223.44 70
1223.52 65
1223.60 59
1223.68 54
1223.77 49
1223.85 45
1223.93 42
1224.01 40
1224.09 39
1224.17 40
1224.25 41
1224.33 42
1224.41 44
1224.49 46
1224.57 48
1224.65 50
1224.73 51
1224.81 53
1224.89 53
1224.97 53
1225.05 52
1225.13 50
1225.22 47
1225.30 43
1225.38 38
1225.46 31
1225.54 23
1225.62 15
1225.70 7
1225.78 0
1225.86 0
1225.94 0
1226.02 0
1226.10 0
1226.18 0
1226.26 0
1226.34 0
1226.42 1
1226.51 11
1226.59 20
1226.67 29
1226.75 35
1226.83 40
1226.91 43
1226.99 46
1227.07 48
1227.15 51
1227.23 54
1227.31 57
1227.39 59
1227.47 60
1227.55 60
1227.63 60
1227.71 60
1227.80 60
1227.88 61
1227.96 64
1228.04 68
1228.12 73
1228.20 77
1228.28 81
1228.36 82
1228.44 81
1228.52 77
1228.60 69
1228.68 60
1228.76 49
1228.84 37
1228.93 26
1229.01 16
1229.09 8
1229.17 2
1229.25 0
1229.33 0
1229.41 0
1229.49 0
1229.57 0
1229.65 0
1229.73 0
1229.81 0
1229.89 0
1229.97 0
1230.06 1
1230.14 3
1230.22 7
1230.30 13
1230.38 18
1230.46 24
1230.54 28
1230.62 30
1230.70 29
1230.78 27
1230.86 25
1230.94 22
1231.02 21
1231.11 22
1231.19 23
1231.27 25
1231.35 27
1231.43 28
1231.51 26
1231.59 23
1231.67 17
1231.75 11
1231.83 5
1231.91 1
1231.99 0
1232.07 0
1232.16 3
1232.24 10
1232.32 18
1232.40 27
1232.48 35
1232.56 39
1232.64 40
1232.72 38
1232.80 32
1232.88 26
1232.96 20
1233.04 17
1233.13 16
1233.21 19
1233.29 24
1233.37 29
1233.45 35
1233.53 40
1233.61 45
1233.69 51
1233.77 57
1233.85 64
1233.93 72
1234.01 79
1234.10 84
1234.18 88
1234.26 89
1234.34 90
1234.42 89
1234.50 90
1234.58 91
1234.66 94
1234.74 97
1234.82 101
1234.90 104
1234.99 105
1235.07 105
1235.15 103
1235.23 100
1235.31 95
1235.39 90
1235.47 85
1235.55 80
1235.63 75
1235.71 69
1235.79 64
1235.88 59
1235.96 54
1236.04 49
1236.12 44
1236.20 40
1236.28 35
1236.36 32
1236.44 29
1236.52 27
1236.60 26
1236.69 27
1236.77 29
1236.85 33
1236.93 36
1237.01 39
1237.09 40
1237.17 40
1237.25 39
1237.33 36
1237.41 34
1237.49 31
1237.58 30
1237.66 31
1237.74 33
1237.82 37
1237.90 43
1237.98 50
1238.06 57
1238.14 65
1238.22 71
1238.30 75
1238.39 78
1238.47 78
1238.55 77
1238.63 75
1238.71 73
1238.79 71
1238.87 71
1238.95 72
1239.03 74
1239.12 75
1239.20 76
1239.28 77
1239.36 77
1239.44 76
1239.52 75
1239.60 75
1239.68 74
1239.76 73
1239.84 71
1239.93 69
1240.01 67
1240.09 66
1240.17 66
1240.25 67
1240.33 70
1240.41 73
1240.49 76
1240.57 78
1240.66 79
1240.74 78
1240.82 78
1240.90 77
1240.98 77
1241.06 78
1241.14 81
1241.22 86
1241.30 93
1241.39 101
1241.47 109
1241.55 118
1241.63 126
1241.71 133
1241.79 140
1241.87 144
1241.95 148
1242.03 150
1242.12 150
1242.20 148
1242.28 145
1242.36 139
1242.44 130
1242.52 119
1242.60 106
1242.68 94
1242.76 82
1242.85 72
1242.93 65
1243.01 62
1243.09 60
1243.17 60
1243.25 60
1243.33 60
1243.41 58
1243.50 54
1243.58 50
1243.66 46
1243.74 44
1243.82 45
1243.90 48
1243.98 52
1244.06 58
1244.14 62
1244.23 64
1244.31 64
1244.39 60
1244.47 55
1244.55 49
1244.63 43
1244.71 39
1244.79 38
1244.88 38
1244.96 39
1245.04 42
1245.12 45
1245.20 48
1245.28 50
1245.36 51
1245.44 53
1245.53 53
1245.61 53
1245.69 52
1245.77 51
1245.85 51
1245.93 51
1246.01 53
1246.09 57
1246.18 63
1246.26 70
1246.34 76
1246.42 81
1246.50 83
1246.58 81
1246.66 77
1246.74 72
1246.83 66
1246.91 63
1246.99 63
1247.07 66
1247.15 74
1247.23 84
1247.31 95
1247.39 106
1247.48 115
1247.56 120
1247.64 121
1247.72 119
1247.80 113
1247.88 106
1247.96 100
1248.05 96
1248.13 96
1248.21 99
1248.29 103
1248.37 108
1248.45 112
1248.53 112
1248.61 109
1248.70 102
1248.78 93
1248.86 85
1248.94 80
1249.02 77
1249.10 78
1249.18 82
1249.27 88
1249.35 94
1249.43 99
1249.51 101
1249.59 100
1249.67 98
1249.75 93
1249.84 87
1249.92 82
1250.00 77
1250.08 74
1250.16 72
1250.24 72
1250.32 72
1250.41 72
1250.49 72
1250.57 71
1250.65 70
1250.73 69
1250.81 70
1250.89 72
1250.97 75
1251.06 80
1251.14 86
1251.22 91
1251.30 94
1251.38 95
1251.46 93
1251.55 88
1251.63 81
1251.71 74
1251.79 69
1251.87 65
1251.95 64
1252.03 65
1252.12 67
1252.20 70
1252.28 73
1252.36 74
1252.44 74
1252.52 73
1252.60 71
1252.69 69
1252.77 68
1252.85 68
1252.93 70
1253.01 74
1253.09 80
1253.17 89
1253.26 102
1253.34 116
1253.42 132
1253.50 147
1253.58 160
1253.66 170
1253.74 176
1253.83 178
1253.91 176
1253.99 172
1254.07 167
1254.15 160
1254.23 153
1254.32 145
1254.40 136
1254.48 126
1254.56 114
1254.64 103
1254.72 92
1254.80 83
1254.89 78
1254.97 76
1255.05 78
1255.13 83
1255.21 91
1255.29 100
1255.38 107
1255.46 113
1255.54 115
1255.62 114
1255.70 109
1255.78 102
1255.87 94
1255.95 85
1256.03 76
1256.11 67
1256.19 59
1256.27 53
1256.35 49
1256.44 48
1256.52 50
1256.60 56
1256.68 63
1256.76 72
1256.84 79
1256.93 84
1257.01 87
1257.09 87
1257.17 85
1257.25 82
1257.33 79
1257.42 76
1257.50 76
1257.58 76
1257.66 77
1257.74 78
1257.82 78
1257.91 76
1257.99 71
1258.07 63
1258.15 54
1258.23 42
1258.31 31
1258.40 22
1258.48 15
1258.56 12
1258.64 12
1258.72 13
1258.80 14
1258.89 14
1258.97 12
1259.05 8
1259.13 2
1259.21 0
1259.29 0
1259.38 0
1259.46 0
1259.54 0
1259.62 0
1259.70 0
1259.78 0
1259.87 8
1259.95 16
1260.03 25
1260.11 34
1260.19 44
1260.27 56
1260.36 68
1260.44 79
1260.52 90
1260.60 98
1260.68 103
1260.77 105
1260.85 104
1260.93 101
1261.01 98
1261.09 95
1261.17 92
1261.26 91
1261.34 89
1261.42 88
1261.50 85
1261.58 82
1261.66 78
1261.75 74
1261.83 72
1261.91 71
1261.99 72
1262.07 76
1262.16 80
1262.24 86
1262.32 91
1262.40 97
1262.48 101
1262.56 104
1262.65 106
1262.73 108
1262.81 109
1262.89 109
1262.97 109
1263.05 108
1263.14 108
1263.22 107
1263.30 107
1263.38 108
1263.46 110
1263.55 113
1263.63 116
1263.71 119
1263.79 120
1263.87 119
1263.96 117
1264.04 114
1264.12 111
1264.20 109
1264.28 107
1264.36 107
1264.45 108
1264.53 110
1264.61 113
1264.69 117
1264.77 121
1264.86 124
1264.94 127
1265.02 128
1265.10 127
1265.18 124
1265.26 121
1265.35 117
1265.43 116
1265.51 117
1265.59 120
1265.67 127
1265.76 136
1265.84 145
1265.92 153
1266.00 160
1266.08 163
1266.17 164
1266.25 163
1266.33 161
1266.41 159
1266.49 159
1266.58 160
1266.66 163
1266.74 168
1266.82 173
1266.90 177
1266.99 179
1267.07 178
1267.15 175
1267.23 169
1267.31 162
1267.39 155
1267.48 149
1267.56 145
1267.64 144
1267.72 144
1267.80 147
1267.89 151
1267.97 157
1268.05 162
1268.13 166
1268.21 170
1268.30 171
1268.38 172
1268.46 170
1268.54 168
1268.62 164
1268.71 160
1268.79 156
1268.87 152
1268.95 146
1269.03 141
1269.12 135
1269.20 129
1269.28 123
1269.36 119
1269.44 115
1269.53 112
1269.61 111
1269.69 111
1269.77 113
1269.85 117
1269.94 122
1270.02 127
1270.10 131
1270.18 135
1270.27 138
1270.35 141
1270.43 144
1270.51 147
1270.59 153
1270.68 160
1270.76 168
1270.84 176
1270.92 184
1271.00 191
1271.09 195
1271.17 199
1271.25 201
1271.33 202
1271.41 204
1271.50 205
1271.58 205
1271.66 204
1271.74 199
1271.82 193
1271.91 184
1271.99 174
1272.07 163
1272.15 154
1272.24 146
1272.32 140
1272.40 134
1272.48 128
1272.56 120
1272.65 111
1272.73 101
1272.81 93
1272.89 86
1272.97 84
1273.06 86
1273.14 93
1273.22 102
1273.30 115
1273.38 127
1273.47 138
1273.55 147
1273.63 153
1273.71 156
1273.80 155
1273.88 152
1273.96 146
1274.04 140
1274.12 134
1274.21 129
1274.29 127
1274.37 129
1274.45 134
1274.54 141
1274.62 151
1274.70 162
1274.78 172
1274.86 183
1274.95 193
1275.03 202
1275.11 211
1275.19 219
1275.28 226
1275.36 231
1275.44 235
1275.52 237
1275.60 237
1275.69 233
1275.77 226
1275.85 217
1275.93 207
1276.02 195
1276.10 184
1276.18 174
1276.26 165
1276.34 157
1276.43 152
1276.51 148
1276.59 147
1276.67 149
1276.76 152
1276.84 157
1276.92 163
1277.00 167
1277.08 170
1277.17 169
1277.25 166
1277.33 160
1277.41 152
1277.50 143
1277.58 135
1277.66 129
1277.74 126
1277.82 124
1277.91 125
1277.99 127
1278.07 131
1278.15 136
1278.24 143
1278.32 150
1278.40 158
1278.48 167
1278.57 177
1278.65 187
1278.73 196
1278.81 203
1278.89 208
1278.98 209
1279.06 207
1279.14 202
1279.22 195
1279.31 187
1279.39 179
1279.47 173
1279.55 168
1279.64 165
1279.72 164
1279.80 166
1279.88 168
1279.97 170
1280.05 173
1280.13 175
1280.21 175
1280.29 174
1280.38 172
1280.46 170
1280.54 168
1280.62 166
1280.71 164
1280.79 161
1280.87 158
1280.95 152
1281.04 145
1281.12 135
1281.20 124
1281.28 113
1281.37 103
1281.45 96
1281.53 91
1281.61 90
1281.70 93
1281.78 99
1281.86 106
1281.94 114
1282.03 120
1282.11 126
1282.19 129
1282.27 129
1282.35 128
1282.44 126
1282.52 123
1282.60 121
1282.68 119
1282.77 116
1282.85 111
1282.93 105
1283.01 97
1283.10 88
1283.18 78
1283.26 70
1283.34 66
1283.43 65
1283.51 66
1283.59 69
1283.67 72
1283.76 74
1283.84 73
1283.92 71
1284.00 68
1284.09 65
1284.17 63
1284.25 63
1284.33 63
1284.42 63
1284.50 62
1284.58 59
1284.66 53
1284.75 45
1284.83 36
1284.91 26
1284.99 16
1285.08 6
1285.16 0
1285.24 0
1285.32 0
1285.41 0
1285.49 0
1285.57 0
1285.65 0
1285.74 0
1285.82 2
1285.90 7
1285.98 12
1286.07 17
1286.15 22
1286.23 28
1286.32 33
1286.40 38
1286.48 41
1286.56 42
1286.65 42
1286.73 42
1286.81 44
1286.89 47
1286.98 52
1287.06 57
1287.14 60
1287.22 60
1287.31 56
1287.39 48
1287.47 39
1287.55 32
1287.64 29
1287.72 32
1287.80 42
1287.88 56
1287.97 73
1288.05 90
1288.13 103
1288.21 110
1288.30 112
1288.38 109
1288.46 101
1288.55 92
1288.63 82
1288.71 72
1288.79 64
1288.88 59
1288.96 55
1289.04 52
1289.12 50
1289.21 48
1289.29 47
1289.37 45
1289.45 42
1289.54 40
1289.62 38
1289.70 37
1289.79 38
1289.87 41
1289.95 45
1290.03 52
1290.12 60
1290.20 69
1290.28 78
1290.36 86
1290.45 93
1290.53 98
1290.61 100
1290.69 100
1290.78 97
1290.86 92
1290.94 87
1291.03 81
1291.11 76
1291.19 73
1291.27 70
1291.36 68
1291.44 66
1291.52 65
1291.60 65
1291.69 64
1291.77 63
1291.85 62
1291.94 61
1292.02 62
1292.10 63
1292.18 65
1292.27 67
1292.35 69
1292.43 70
1292.51 72
1292.60 73
1292.68 74
1292.76 77
1292.85 82
1292.93 87
1293.01 93
1293.09 98
1293.18 102
1293.26 103
1293.34 101
1293.43 96
1293.51 91
1293.59 86
1293.67 83
1293.76 83
1293.84 86
1293.92 90
1294.01 94
1294.09 97
1294.17 100
1294.25 102
1294.34 104
1294.42 108
1294.50 113
1294.58 121
1294.67 130
1294.75 139
1294.83 147
1294.92 152
1295.00 153
1295.08 151
1295.16 145
1295.25 138
1295.33 130
1295.41 123
1295.50 117
1295.58 112
1295.66 110
1295.74 109
1295.83 109
1295.91 108
1295.99 105
1296.08 101
1296.16 94
1296.24 85
1296.32 75
1296.41 65
1296.49 58
1296.57 54
1296.66 54
1296.74 58
1296.82 65
1296.91 73
1296.99 80
1297.07 85
1297.15 86
1297.24 85
1297.32 81
1297.40 77
1297.49 73
1297.57 72
1297.65 74
1297.73 77
1297.82 81
1297.90 84
1297.98 84
1298.07 81
1298.15 76
1298.23 70
1298.31 64
1298.40 60
1298.48 60
1298.56 63
1298.65 69
1298.73 77
1298.81 85
1298.90 93
1298.98 100
1299.06 106
1299.14 110
1299.23 114
1299.31 119
1299.39 123
1299.48 129
1299.56 133
1299.64 135
1299.73 136
1299.81 134
1299.89 130
1299.97 125
1300.06 121
1300.14 119
1300.22 118
1300.31 118
1300.39 119
1300.47 117
1300.56 114
1300.64 107
1300.72 99
1300.80 90
1300.89 80
1300.97 71
1301.05 64
1301.14 57
1301.22 51
1301.30 45
1301.39 40
1301.47 35
1301.55 30
1301.63 28
1301.72 27
1301.80 27
1301.88 30
1301.97 34
1302.05 40
1302.13 47
1302.22 55
1302.30 63
1302.38 69
1302.47 75
1302.55 78
1302.63 78
1302.71 77
1302.80 74
1302.88 70
1302.96 66
1303.05 62
1303.13 58
1303.21 53
1303.30 48
1303.38 42
1303.46 35
1303.55 27
1303.63 18
1303.71 10
1303.80 2
1303.88 0
1303.96 0
1304.04 0
1304.13 0
1304.21 0
1304.29 0
1304.38 1
1304.46 6
1304.54 10
1304.63 11
1304.71 10
1304.79 7
1304.88 4
1304.96 2
1305.04 2
1305.13 6
1305.21 12
1305.29 19
1305.37 27
1305.46 32
1305.54 34
1305.62 32
1305.71 28
1305.79 21
1305.87 14
1305.96 9
1306.04 6
1306.12 6
1306.21 9
1306.29 14
1306.37 21
1306.46 27
1306.54 32
1306.62 36
1306.71 39
1306.79 42
1306.87 44
1306.96 46
1307.04 48
1307.12 49
1307.21 49
1307.29 47
1307.37 44
1307.46 39
1307.54 34
1307.62 28
1307.70 24
1307.79 20
1307.87 17
1307.95 15
1308.04 15
1308.12 15
1308.20 16
1308.29 18
1308.37 22
1308.45 27
1308.54 33
1308.62 39
1308.70 45
1308.79 51
1308.87 57
1308.95 63
1309.04 70
1309.12 79
1309.20 88
1309.29 97
1309.37 107
1309.45 114
1309.54 119
1309.62 122
1309.70 123
1309.79 122
1309.87 121
1309.95 119
1310.04 118
1310.12 117
1310.20 116
1310.29 115
1310.37 114
1310.45 111
1310.54 109
1310.62 106
1310.70 103
1310.79 103
1310.87 103
1310.95 104
1311.04 106
1311.12 107
1311.20 106
1311.29 102
1311.37 93
1311.45 82
1311.54 68
1311.62 54
1311.70 43
1311.79 35
1311.87 33
1311.95 37
1312.04 46
1312.12 58
1312.20 72
1312.29 84
1312.37 95
1312.45 102
1312.54 107
1312.62 111
1312.70 115
1312.79 119
1312.87 125
1312.95 130
1313.04 135
1313.12 138
1313.20 139
1313.29 137
1313.37 132
1313.46 125
1313.54 117
1313.62 109
1313.71 101
1313.79 96
1313.87 93
1313.96 93
1314.04 97
1314.12 103
1314.21 110
1314.29 117
1314.37 123
1314.46 127
1314.54 129
1314.62 129
1314.71 128
1314.79 127
1314.87 127
1314.96 127
1315.04 129
1315.12 130
1315.21 131
1315.29 131
1315.37 130
1315.46 130
1315.54 131
1315.63 134
1315.71 141
1315.79 149
1315.88 159
1315.96 170
1316.04 180
1316.13 189
1316.21 198
1316.29 206
1316.38 215
1316.46 225
1316.54 235
1316.63 247
1316.71 259
1316.79 271
1316.88 282
1316.96 294
1317.05 304
1317.13 312
1317.21 317
1317.30 320
1317.38 320
1317.46 318
1317.55 315
1317.63 313
1317.71 312
1317.80 313
1317.88 317
1317.96 324
1318.05 334
1318.13 346
1318.21 360
1318.30 372
1318.38 381
1318.47 385
1318.55 384
1318.63 377
1318.72 366
1318.80 352
1318.88 339
1318.97 327
1319.05 317
1319.13 310
1319.22 305
1319.30 302
1319.39 299
1319.47 297
1319.55 296
1319.64 298
1319.72 303
1319.80 310
1319.89 321
1319.97 333
1320.05 346
1320.14 357
1320.22 364
1320.31 367
1320.39 365
1320.47 357
1320.56 344
1320.64 326
1320.72 306
1320.81 285
1320.89 265
1320.97 249
1321.06 238
1321.14 232
1321.23 231
1321.31 233
1321.39 236
1321.48 236
1321.56 233
1321.64 227
1321.73 217
1321.81 206
1321.90 194
1321.98 183
1322.06 175
1322.15 169
1322.23 166
1322.31 164
1322.40 164
1322.48 164
1322.56 165
1322.65 165
1322.73 165
1322.82 163
1322.90 160
1322.98 157
1323.07 154
1323.15 150
1323.23 148
1323.32 147
1323.40 147
1323.49 148
1323.57 150
1323.65 152
1323.74 155
1323.82 157
1323.90 161
1323.99 166
1324.07 174
1324.16 183
1324.24 195
1324.32 207
1324.41 218
1324.49 227
1324.57 233
1324.66 234
1324.74 231
1324.83 224
1324.91 213
1324.99 198
1325.08 182
1325.16 166
1325.25 149
1325.33 135
1325.41 122
1325.50 113
1325.58 105
1325.66 99
1325.75 93
1325.83 88
1325.92 83
1326.00 78
1326.08 75
1326.17 72
1326.25 71
1326.33 71
1326.42 71
1326.50 71
1326.59 70
1326.67 69
1326.75 68
1326.84 66
1326.92 63
1327.01 59
1327.09 53
1327.17 47
1327.26 42
1327.34 38
1327.42 38
1327.51 41
1327.59 49
1327.68 59
1327.76 69
1327.84 78
1327.93 84
1328.01 86
1328.10 85
1328.18 81
1328.26 77
1328.35 74
1328.43 72
1328.52 72
1328.60 71
1328.68 71
1328.77 69
1328.85 65
1328.93 62
1329.02 59
1329.10 58
1329.19 59
1329.27 61
1329.35 64
1329.44 66
1329.52 67
1329.61 66
1329.69 65
1329.77 65
1329.86 66
1329.94 69
1330.03 73
1330.11 77
1330.19 79
1330.28 77
1330.36 72
1330.45 64
1330.53 55
1330.61 47
1330.70 42
1330.78 40
1330.87 42
1330.95 47
1331.03 55
1331.12 64
1331.20 73
1331.29 81
1331.37 87
1331.45 90
1331.54 91
1331.62 88
1331.71 82
1331.79 74
1331.87 64
1331.96 53
1332.04 43
1332.13 35
1332.21 28
1332.29 23
1332.38 18
1332.46 12
1332.55 5
1332.63 0
1332.71 0
1332.80 0
1332.88 0
1332.97 0
1333.05 0
1333.13 0
1333.22 0
1333.30 17
1333.39 35
1333.47 52
1333.55 68
1333.64 80
1333.72 89
1333.81 94
1333.89 97
1333.97 97
1334.06 96
1334.14 93
1334.23 90
1334.31 88
1334.40 86
1334.48 86
1334.56 88
1334.65 90
1334.73 93
1334.82 95
1334.90 96
1334.98 95
1335.07 95
1335.15 95
1335.24 96
1335.32 98
1335.40 100
1335.49 101
1335.57 100
1335.66 96
1335.74 89
1335.83 82
1335.91 77
1335.99 76
1336.08 79
1336.16 86
1336.25 95
1336.33 104
1336.41 112
1336.50 116
1336.58 116
1336.67 115
1336.75 113
1336.83 111
1336.92 112
1337.00 115
1337.09 121
1337.17 127
1337.26 133
1337.34 138
1337.42 142
1337.51 146
1337.59 149
1337.68 153
1337.76 158
1337.85 162
1337.93 166
1338.01 168
1338.10 168
1338.18 166
1338.27 161
1338.35 155
1338.43 149
1338.52 144
1338.60 138
1338.69 133
1338.77 127
1338.86 122
1338.94 117
1339.02 113
1339.11 111
1339.19 111
1339.28 113
1339.36 118
1339.45 126
1339.53 137
1339.61 150
1339.70 165
1339.78 180
1339.87 193
1339.95 202
1340.04 204
1340.12 198
1340.20 186
1340.29 168
1340.37 150
1340.46 134
1340.54 124
1340.63 123
1340.71 130
1340.79 145
1340.88 163
1340.96 182
1341.05 198
1341.13 208
1341.22 213
1341.30 212
1341.38 208
1341.47 201
1341.55 194
1341.64 186
1341.72 176
1341.81 166
1341.89 153
1341.97 140
1342.06 126
1342.14 115
1342.23 107
1342.31 102
1342.40 102
1342.48 104
1342.56 109
1342.65 114
1342.73 120
1342.82 125
1342.90 131
1342.99 136
1343.07 142
1343.15 146
1343.24 148
1343.32 148
1343.41 144
1343.49 137
1343.58 128
1343.66 118
1343.75 110
1343.83 105
1343.91 103
1344.00 106
1344.08 112
1344.17 122
1344.25 133
1344.34 144
1344.42 154
1344.51 161
1344.59 165
1344.67 166
1344.76 164
1344.84 159
1344.93 152
1345.01 145
1345.10 137
1345.18 130
1345.26 124
1345.35 118
1345.43 112
1345.52 105
1345.60 97
1345.69 90
1345.77 83
1345.86 78
1345.94 77
1346.02 79
1346.11 85
1346.19 92
1346.28 98
1346.36 102
1346.45 102
1346.53 97
1346.62 88
1346.70 77
1346.79 65
1346.87 53
1346.95 44
1347.04 38
1347.12 36
1347.21 37
1347.29 42
1347.38 50
1347.46 60
1347.55 73
1347.63 87
1347.71 99
1347.80 107
1347.88 112
1347.97 112
1348.05 106
1348.14 96
1348.22 84
1348.31 71
1348.39 59
1348.48 50
1348.56 44
1348.64 43
1348.73 46
1348.81 51
1348.90 58
1348.98 66
1349.07 74
1349.15 81
1349.24 88
1349.32 95
1349.41 100
1349.49 104
1349.57 106
1349.66 107
1349.74 108
1349.83 109
1349.91 112
1350.00 119
1350.08 128
1350.17 140
1350.25 152
1350.34 163
1350.42 172
1350.50 177
1350.59 178
1350.67 174
1350.76 167
1350.84 156
1350.93 143
1351.01 130
1351.10 116
1351.18 106
1351.27 99
1351.35 95
1351.44 96
1351.52 100
1351.60 105
1351.69 111
1351.77 115
1351.86 117
1351.94 116
1352.03 113
1352.11 109
1352.20 105
1352.28 102
1352.37 101
1352.45 102
1352.54 105
1352.62 108
1352.71 111
1352.79 113
1352.87 114
1352.96 113
1353.04 113
1353.13 115
1353.21 120
1353.30 130
1353.38 143
1353.47 157
1353.55 172
1353.64 184
1353.72 192
1353.81 195
1353.89 194
1353.98 190
1354.06 185
1354.14 181
1354.23 179
1354.31 179
1354.40 181
1354.48 186
1354.57 192
1354.65 200
1354.74 208
1354.82 216
1354.91 223
1354.99 227
1355.08 228
1355.16 228
1355.25 226
1355.33 224
1355.42 224
1355.50 228
1355.59 235
1355.67 244
1355.75 254
1355.84 261
1355.92 264
1356.01 264
1356.09 259
1356.18 252
1356.26 245
1356.35 241
1356.43 240
1356.52 242
1356.60 247
1356.69 253
1356.77 258
1356.86 262
1356.94 263
1357.03 260
1357.11 253
1357.20 242
1357.28 229
1357.37 215
1357.45 200
1357.54 187
1357.62 176
1357.70 167
1357.79 160
1357.87 152
1357.96 143
1358.04 130
1358.13 113
1358.21 93
1358.30 72
1358.38 51
1358.47 33
1358.55 18
1358.64 7
1358.72 1
1358.81 0
1358.89 0
1358.98 0
1359.06 0
1359.15 0
1359.23 0
1359.32 0
1359.40 0
1359.49 0
1359.57 1
1359.66 10
1359.74 20
1359.83 32
1359.91 43
1360.00 54
1360.08 62
1360.17 67
1360.25 69
1360.34 68
1360.42 64
1360.51 60
1360.59 55
1360.68 51
1360.76 49
1360.85 50
1360.93 53
1361.01 57
1361.10 61
1361.18 64
1361.27 65
1361.35 64
1361.44 62
1361.52 60
1361.61 58
1361.69 58
1361.78 61
1361.86 67
1361.95 75
1362.03 83
1362.12 91
1362.20 96
1362.29 99
1362.37 99
1362.46 97
1362.54 94
1362.63 90
1362.71 85
1362.80 79
1362.88 71
1362.97 60
1363.05 48
1363.14 34
1363.22 19
1363.31 7
1363.39 0
1363.48 0
1363.56 0
1363.65 0
1363.73 0
1363.82 0
1363.90 0
1363.99 0
1364.07 1
1364.16 4
1364.24 7
1364.33 11
1364.41 15
1364.50 19
1364.58 22
1364.67 25
1364.75 26
1364.84 28
1364.92 32
1365.01 38
1365.09 46
1365.18 56
1365.26 66
1365.35 74
1365.43 79
1365.52 81
1365.60 78
1365.69 73
1365.77 67
1365.86 62
1365.94 59
1366.03 59
1366.12 62
1366.20 69
1366.29 79
1366.37 91
1366.46 105
1366.54 119
1366.63 134
1366.71 150
1366.80 166
1366.88 181
1366.97 195
1367.05 207
1367.14 215
1367.22 219
1367.31 219
1367.39 215
1367.48 208
1367.56 202
1367.65 197
1367.73 195
1367.82 197
1367.90 201
1367.99 208
1368.07 215
1368.16 223
1368.24 229
1368.33 235
1368.41 242
1368.50 248
1368.58 254
1368.67 262
1368.75 269
1368.84 276
1368.92 281
1369.01 283
1369.09 280
1369.18 273
1369.26 259
1369.35 241
1369.44 219
1369.52 198
1369.61 179
1369.69 164
1369.78 155
1369.86 151
1369.95 152
1370.03 154
1370.12 157
1370.20 160
1370.29 161
1370.37 161
1370.46 160
1370.54 159
1370.63 160
1370.71 162
1370.80 165
1370.88 169
1370.97 173
1371.05 175
1371.14 174
1371.22 168
1371.31 159
1371.40 147
1371.48 133
1371.57 120
1371.65 111
1371.74 107
1371.82 107
1371.91 111
1371.99 116
1372.08 122
1372.16 127
1372.25 129
1372.33 129
1372.42 128
1372.50 126
1372.59 127
1372.67 130
1372.76 137
1372.84 149
1372.93 163
1373.02 178
1373.10 191
1373.19 201
1373.27 204
1373.36 201
1373.44 191
1373.53 176
1373.61 158
1373.70 139
1373.78 120
1373.87 104
1373.95 90
1374.04 79
1374.12 71
1374.21 64
1374.30 60
1374.38 59
1374.47 62
1374.55 69
1374.64 81
1374.72 96
1374.81 113
1374.89 128
1374.98 141
1375.06 148
1375.15 150
1375.23 146
1375.32 139
1375.40 129
1375.49 120
1375.58 111
1375.66 104
1375.75 99
1375.83 95
1375.92 93
1376.00 93
1376.09 95
1376.17 96
1376.26 97
1376.34 96
1376.43 91
1376.51 80
1376.60 65
1376.69 46
1376.77 28
1376.86 13
1376.94 3
1377.03 0
1377.11 2
1377.20 7
1377.28 13
1377.37 17
1377.45 18
1377.54 16
1377.63 11
1377.71 5
1377.80 0
1377.88 0
1377.97 0
1378.05 0
1378.14 0
1378.22 0
1378.31 0
1378.39 0
1378.48 7
1378.57 25
1378.65 46
1378.74 67
1378.82 86
1378.91 99
1378.99 106
1379.08 105
1379.16 96
1379.25 82
1379.33 65
1379.42 47
1379.51 32
1379.59 20
1379.68 14
1379.76 12
1379.85 12
1379.93 14
1380.02 14
1380.10 12
1380.19 8
1380.28 3
1380.36 0
1380.45 0
1380.53 0
1380.62 3
1380.70 9
1380.79 14
1380.87 17
1380.96 15
1381.04 9
1381.13 0
1381.22 0
1381.30 0
1381.39 0
1381.47 0
1381.56 0
1381.64 8
1381.73 24
1381.81 42
1381.90 60
1381.99 78
1382.07 95
1382.16 110
1382.24 124
1382.33 136
1382.41 144
1382.50 147
1382.59 144
1382.67 138
1382.76 129
1382.84 119
1382.93 110
1383.01 104
1383.10 102
1383.18 102
1383.27 104
1383.36 106
1383.44 107
1383.53 107
1383.61 108
1383.70 110
1383.78 114
1383.87 120
1383.95 125
1384.04 130
1384.13 131
1384.21 129
1384.30 122
1384.38 112
1384.47 101
1384.55 90
1384.64 82
1384.73 76
1384.81 74
1384.90 74
1384.98 77
1385.07 80
1385.15 85
1385.24 89
1385.33 92
1385.41 95
1385.50 95
1385.58 95
1385.67 94
1385.75 92
1385.84 90
1385.93 89
1386.01 90
1386.10 91
1386.18 93
1386.27 93
1386.35 92
1386.44 89
1386.53 85
1386.61 80
1386.70 74
1386.78 70
1386.87 68
1386.95 66
1387.04 66
1387.13 67
1387.21 68
1387.30 69
1387.38 70
1387.47 71
1387.55 73
1387.64 74
1387.73 75
1387.81 76
1387.90 75
1387.98 73
1388.07 70
1388.15 66
1388.24 63
1388.33 59
1388.41 55
1388.50 51
1388.58 47
1388.67 45
1388.75 43
1388.84 44
1388.93 47
1389.01 50
1389.10 53
1389.18 53
1389.27 50
1389.36 44
1389.44 37
1389.53 32
1389.61 31
1389.70 35
1389.78 46
1389.87 62
1389.96 80
1390.04 97
1390.13 111
1390.21 120
1390.30 124
1390.38 122
1390.47 116
1390.56 109
1390.64 102
1390.73 95
1390.81 90
1390.90 86
1390.99 81
1391.07 76
1391.16 69
1391.24 61
1391.33 53
1391.42 45
1391.50 41
1391.59 39
1391.67 42
1391.76 46
1391.84 52
1391.93 57
1392.02 60
1392.10 62
1392.19 62
1392.27 61
1392.36 60
1392.45 60
1392.53 58
1392.62 57
1392.70 54
1392.79 50
1392.88 47
1392.96 44
1393.05 44
1393.13 47
1393.22 52
1393.30 60
1393.39 68
1393.48 77
1393.56 84
1393.65 89
1393.73 91
1393.82 90
1393.91 85
1393.99 76
1394.08 65
1394.16 52
1394.25 38
1394.34 24
1394.42 10
1394.51 0
1394.59 0
1394.68 0
1394.77 0
1394.85 0
1394.94 0
1395.02 0
1395.11 0
1395.20 3
1395.28 13
1395.37 22
1395.45 30
1395.54 36
1395.63 41
1395.71 45
1395.80 49
1395.88 52
1395.97 54
1396.06 54
1396.14 52
1396.23 48
1396.31 45
1396.40 43
1396.49 43
1396.57 46
1396.66 52
1396.74 60
1396.83 69
1396.92 78
1397.00 86
1397.09 93
1397.17 97
1397.26 101
1397.35 102
1397.43 103
1397.52 104
1397.60 104
1397.69 105
1397.78 107
1397.86 109
1397.95 112
1398.03 115
1398.12 120
1398.21 125
1398.29 129
1398.38 132
1398.46 133
1398.55 131
1398.64 128
1398.72 122
1398.81 117
1398.90 112
1398.98 109
1399.07 109
1399.15 111
1399.24 115
1399.33 120
1399.41 127
1399.50 133
1399.58 139
1399.67 144
1399.76 147
1399.84 147
1399.93 145
1400.01 140
1400.10 132
1400.19 122
1400.27 111
1400.36 100
1400.45 91
1400.53 84
1400.62 81
1400.70 81
1400.79 83
1400.88 87
1400.96 92
1401.05 99
1401.13 106
1401.22 114
1401.31 124
1401.39 135
1401.48 148
1401.57 160
1401.65 171
1401.74 180
1401.82 186
1401.91 190
1402.00 191
1402.08 190
1402.17 186
1402.25 182
1402.34 178
1402.43 173
1402.51 167
1402.60 159
1402.69 150
1402.77 137
1402.86 122
1402.94 103
1403.03 82
1403.12 63
1403.20 46
1403.29 33
1403.38 25
1403.46 23
1403.55 25
1403.63 31
1403.72 39
1403.81 49
1403.89 59
1403.98 69
1404.07 79
1404.15 88
1404.24 95
1404.32 100
1404.41 103
1404.50 104
1404.58 104
1404.67 104
1404.76 106
1404.84 109
1404.93 112
1405.01 114
1405.10 114
1405.19 111
1405.27 106
1405.36 99
1405.45 92
1405.53 87
1405.62 85
1405.71 86
1405.79 90
1405.88 95
1405.96 99
1406.05 101
1406.14 100
1406.22 96
1406.31 89
1406.40 80
1406.48 71
1406.57 64
1406.65 62
1406.74 64
1406.83 71
1406.91 83
1407.00 98
1407.09 113
1407.17 128
1407.26 139
1407.35 146
1407.43 146
1407.52 140
1407.60 128
1407.69 111
1407.78 90
1407.86 67
1407.95 44
1408.04 24
1408.12 8
1408.21 0
1408.30 0
1408.38 0
1408.47 7
1408.55 18
1408.64 31
1408.73 42
1408.81 51
1408.90 57
1408.99 59
1409.07 58
1409.16 55
1409.25 49
1409.33 42
1409.42 33
1409.50 23
1409.59 14
1409.68 5
1409.76 0
1409.85 0
1409.94 2
1410.02 11
1410.11 23
1410.20 36
1410.28 47
1410.37 53
1410.46 51
1410.54 41
1410.63 25
1410.72 6
1410.80 0
1410.89 0
1410.97 0
1411.06 0
1411.15 0
1411.23 0
1411.32 0
1411.41 3
1411.49 15
1411.58 25
1411.67 32
1411.75 39
1411.84 44
1411.93 50
1412.01 56
1412.10 61
1412.19 65
1412.27 66
1412.36 63
1412.44 56
1412.53 45
1412.62 33
1412.70 21
1412.79 11
1412.88 6
1412.96 5
1413.05 7
1413.14 12
1413.22 18
1413.31 24
1413.40 30
1413.48 35
1413.57 38
1413.66 39
1413.74 40
1413.83 38
1413.92 36
1414.00 32
1414.09 27
1414.18 22
1414.26 16
1414.35 9
1414.44 2
1414.52 0
1414.61 0
1414.69 0
1414.78 0
1414.87 0
1414.95 0
1415.04 0
1415.13 1
1415.21 8
1415.30 14
1415.39 19
1415.47 22
1415.56 25
1415.65 30
1415.73 36
1415.82 46
1415.91 58
1415.99 72
1416.08 86
1416.17 100
1416.25 111
1416.34 119
1416.43 124
1416.51 127
1416.60 127
1416.69 126
1416.77 125
1416.86 124
1416.95 124
1417.03 126
1417.12 128
1417.21 131
1417.29 134
1417.38 136
1417.47 139
1417.55 140
1417.64 140
1417.73 140
1417.81 137
1417.90 134
1417.99 128
1418.07 122
1418.16 114
1418.25 107
1418.33 100
1418.42 94
1418.51 89
1418.59 86
1418.68 82
1418.77 78
1418.85 73
1418.94 66
1419.03 58
1419.11 48
1419.20 38
1419.29 29
1419.37 21
1419.46 14
1419.55 10
1419.63 8
1419.72 7
1419.81 9
1419.89 13
1419.98 18
1420.07 27
1420.15 37
1420.24 50
1420.33 65
1420.41 80
1420.50 94
1420.59 104
1420.67 110
1420.76 110
1420.85 105
1420.94 95
1421.02 81
1421.11 66
1421.20 52
1421.28 41
1421.37 34
1421.46 33
1421.54 36
1421.63 44
1421.72 53
1421.80 62
1421.89 69
1421.98 74
1422.06 75
1422.15 73
1422.24 71
1422.32 69
1422.41 69
1422.50 72
1422.58 77
1422.67 84
1422.76 92
1422.84 98
1422.93 101
1423.02 100
1423.11 93
1423.19 82
1423.28 67
1423.37 49
1423.45 30
1423.54 12
1423.63 0
1423.71 0
1423.80 0
1423.89 0
1423.97 6
1424.06 21
1424.15 37
1424.23 53
1424.32 66
1424.41 77
1424.49 86
1424.58 92
1424.67 97
1424.76 101
1424.84 103
1424.93 103
1425.02 100
1425.10 93
1425.19 83
1425.28 70
1425.36 57
1425.45 47
1425.54 40
1425.62 39
1425.71 42
1425.80 50
1425.89 62
1425.97 74
1426.06 87
1426.15 100
1426.23 111
1426.32 121
1426.41 128
1426.49 132
1426.58 131
1426.67 127
1426.75 122
1426.84 116
1426.93 113
1427.02 113
1427.10 117
1427.19 122
1427.28 128
1427.36 131
1427.45 133
1427.54 134
1427.62 134
1427.71 136
1427.80 138
1427.89 143
1427.97 147
1428.06 148
1428.15 146
1428.23 138
1428.32 125
1428.41 109
1428.49 90
1428.58 70
1428.67 52
1428.76 37
1428.84 25
1428.93 17
1429.02 12
1429.10 8
1429.19 5
1429.28 3
1429.36 0
1429.45 0
1429.54 0
1429.63 1
1429.71 9
1429.80 21
1429.89 37
1429.97 55
1430.06 73
1430.15 90
1430.23 102
1430.32 109
1430.41 111
1430.50 107
1430.58 99
1430.67 88
1430.76 76
1430.84 63
1430.93 51
1431.02 40
1431.11 32
1431.19 26
1431.28 24
1431.37 26
1431.45 32
1431.54 42
1431.63 53
1431.71 65
1431.80 74
1431.89 80
1431.98 79
1432.06 73
1432.15 63
1432.24 49
1432.32 34
1432.41 21
1432.50 11
1432.59 7
1432.67 8
1432.76 13
1432.85 22
1432.93 31
1433.02 38
1433.11 43
1433.20 45
1433.28 45
1433.37 42
1433.46 40
1433.54 37
1433.63 35
1433.72 31
1433.81 26
1433.89 19
1433.98 11
1434.07 1
1434.15 0
1434.24 0
1434.33 0
1434.42 0
1434.50 0
1434.59 0
1434.68 0
1434.76 0
1434.85 6
1434.94 12
1435.03 18
1435.11 26
1435.20 36
1435.29 47
1435.38 59
1435.46 71
1435.55 83
1435.64 93
1435.72 100
1435.81 103
1435.90 101
1435.99 95
1436.07 85
1436.16 73
1436.25 58
1436.33 43
1436.42 29
1436.51 16
1436.60 5
1436.68 0
1436.77 0
1436.86 0
1436.95 0
1437.03 2
1437.12 14
1437.21 30
1437.29 50
1437.38 71
1437.47 93
1437.56 114
1437.64 134
1437.73 150
1437.82 164
1437.91 177
1437.99 188
1438.08 199
1438.17 210
1438.25 219
1438.34 225
1438.43 227
1438.52 225
1438.60 219
1438.69 212
1438.78 205
1438.87 201
1438.95 201
1439.04 207
1439.13 216
1439.21 229
1439.30 242
1439.39 254
1439.48 264
1439.56 272
1439.65 276
1439.74 277
1439.83 277
1439.91 277
1440.00 279
1440.09 286
1440.18 297
1440.26 313
1440.35 333
1440.44 354
1440.53 374
1440.61 392
1440.70 406
1440.79 417
1440.87 426
1440.96 435
1441.05 444
1441.14 455
1441.22 467
1441.31 478
1441.40 487
1441.49 494
1441.57 498
1441.66 501
1441.75 503
1441.84 505
1441.92 508
1442.01 514
1442.10 521
1442.19 528
1442.27 534
1442.36 539
1442.45 541
1442.54 541
1442.62 538
1442.71 531
1442.80 522
1442.88 511
1442.97 497
1443.06 481
1443.15 464
1443.23 447
1443.32 429
1443.41 412
1443.50 396
1443.58 379
1443.67 363
1443.76 348
1443.85 336
1443.93 327
1444.02 322
1444.11 321
1444.20 324
1444.28 329
1444.37 334
1444.46 335
1444.55 332
1444.63 323
1444.72 308
1444.81 288
1444.90 265
1444.98 241
1445.07 218
1445.16 197
1445.25 178
1445.33 164
1445.42 154
1445.51 148
1445.60 146
1445.68 147
1445.77 150
1445.86 155
1445.95 162
1446.03 169
1446.12 177
1446.21 187
1446.30 196
1446.38 205
1446.47 212
1446.56 215
1446.65 214
1446.73 209
1446.82 202
1446.91 193
1447.00 186
1447.08 180
1447.17 176
1447.26 174
1447.35 171
1447.43 167
1447.52 162
1447.61 158
1447.70 156
1447.79 155
1447.87 157
1447.96 159
1448.05 161
1448.14 159
1448.22 153
1448.31 142
1448.40 128
1448.49 113
1448.57 100
1448.66 91
1448.75 87
1448.84 88
1448.92 91
1449.01 94
1449.10 96
1449.19 96
1449.27 92
1449.36 88
1449.45 84
1449.54 83
1449.63 87
1449.71 94
1449.80 104
1449.89 117
1449.98 130
1450.06 143
1450.15 154
1450.24 166
1450.33 176
1450.41 186
1450.50 195
1450.59 200
1450.68 202
1450.76 199
1450.85 192
1450.94 181
1451.03 168
1451.12 155
1451.20 144
1451.29 135
1451.38 127
1451.47 120
1451.55 112
1451.64 103
1451.73 92
1451.82 79
1451.90 64
1451.99 47
1452.08 31
1452.17 17
1452.26 6
1452.34 0
1452.43 0
1452.52 0
1452.61 5
1452.69 12
1452.78 19
1452.87 24
1452.96 27
1453.04 28
1453.13 30
1453.22 30
1453.31 31
1453.40 29
1453.48 26
1453.57 20
1453.66 12
1453.75 4
1453.83 0
1453.92 0
1454.01 6
1454.10 20
1454.19 39
1454.27 60
1454.36 79
1454.45 93
1454.54 100
1454.62 100
1454.71 94
1454.80 83
1454.89 70
1454.98 57
1455.06 45
1455.15 34
1455.24 25
1455.33 17
1455.41 10
1455.50 3
1455.59 0
1455.68 0
1455.77 0
1455.85 0
1455.94 0
1456.03 0
1456.12 0
1456.21 0
1456.29 12
1456.38 29
1456.47 47
1456.56 63
1456.64 77
1456.73 88
1456.82 97
1456.91 103
1457.00 106
1457.08 105
1457.17 100
1457.26 90
1457.35 76
1457.44 62
1457.52 49
1457.61 39
1457.70 33
1457.79 33
1457.87 37
1457.96 43
1458.05 49
1458.14 55
1458.23 58
1458.31 60
1458.40 61
1458.49 62
1458.58 63
1458.67 63
1458.75 62
1458.84 60
1458.93 54
1459.02 47
1459.11 37
1459.19 27
1459.28 17
1459.37 9
1459.46 3
1459.54 0
1459.63 0
1459.72 0
1459.81 2
1459.90 8
1459.98 16
1460.07 27
1460.16 39
1460.25 51
1460.34 62
1460.42 69
1460.51 71
1460.60 69
1460.69 62
1460.78 53
1460.86 42
1460.95 32
1461.04 23
1461.13 15
1461.22 9
1461.30 6
1461.39 5
1461.48 7
1461.57 14
1461.66 23
1461.74 34
1461.83 45
1461.92 53
1462.01 59
1462.10 61
1462.18 59
1462.27 57
1462.36 56
1462.45 57
1462.54 61
1462.62 67
1462.71 75
1462.80 83
1462.89 88
1462.98 89
1463.06 88
1463.15 84
1463.24 80
1463.33 78
1463.42 79
1463.50 85
1463.59 96
1463.68 110
1463.77 126
1463.86 140
1463.95 152
1464.03 159
1464.12 161
1464.21 157
1464.30 149
1464.39 137
1464.47 122
1464.56 106
1464.65 88
1464.74 69
1464.83 52
1464.91 36
1465.00 24
1465.09 17
1465.18 17
1465.27 22
1465.35 32
1465.44 47
1465.53 63
1465.62 78
1465.71 91
1465.80 100
1465.88 105
1465.97 107
1466.06 104
1466.15 99
1466.24 90
1466.32 79
1466.41 66
1466.50 52
1466.59 39
1466.68 27
1466.76 19
1466.85 14
1466.94 12
1467.03 12
1467.12 12
1467.21 12
1467.29 10
1467.38 6
1467.47 0
1467.56 0
1467.65 0
1467.73 0
1467.82 0
1467.91 0
1468.00 0
1468.09 1
1468.18 14
1468.26 28
1468.35 43
1468.44 57
1468.53 69
1468.62 81
1468.70 92
1468.79 102
1468.88 113
1468.97 123
1469.06 133
1469.15 140
1469.23 144
1469.32 144
1469.41 141
1469.50 135
1469.59 129
1469.68 122
1469.76 114
1469.85 107
1469.94 100
1470.03 91
1470.12 81
1470.20 71
1470.29 60
1470.38 51
1470.47 45
1470.56 43
1470.65 47
1470.73 55
1470.82 66
1470.91 78
1471.00 91
1471.09 102
1471.18 110
1471.26 117
1471.35 121
1471.44 124
1471.53 126
1471.62 126
1471.71 125
1471.79 123
1471.88 119
1471.97 115
1472.06 110
1472.15 105
1472.24 101
1472.32 98
1472.41 94
1472.50 91
1472.59 86
1472.68 79
1472.77 71
1472.85 61
1472.94 52
1473.03 44
1473.12 40
1473.21 41
1473.30 46
1473.38 57
1473.47 70
1473.56 85
1473.65 100
1473.74 112
1473.83 121
1473.91 128
1474.00 132
1474.09 136
1474.18 141
1474.27 149
1474.36 159
1474.44 170
1474.53 182
1474.62 190
1474.71 192
1474.80 189
1474.89 181
1474.97 170
1475.06 158
1475.15 148
1475.24 141
1475.33 137
1475.42 136
1475.50 136
1475.59 137
1475.68 137
1475.77 136
1475.86 135
1475.95 135
1476.04 138
1476.12 145
1476.21 154
1476.30 167
1476.39 180
1476.48 193
1476.57 204
1476.65 210
1476.74 212
1476.83 209
1476.92 202
1477.01 194
1477.10 185
1477.19 180
1477.27 178
1477.36 182
1477.45 191
1477.54 206
1477.63 226
1477.72 247
1477.80 270
1477.89 290
1477.98 308
1478.07 321
1478.16 328
1478.25 330
1478.34 326
1478.42 317
1478.51 307
1478.60 296
1478.69 287
1478.78 282
1478.87 281
1478.95 284
1479.04 289
1479.13 293
1479.22 292
1479.31 286
1479.40 273
1479.49 255
1479.57 234
1479.66 213
1479.75 195
1479.84 183
1479.93 177
1480.02 179
1480.11 187
1480.19 199
1480.28 213
1480.37 228
1480.46 241
1480.55 252
1480.64 262
1480.73 270
1480.81 276
1480.90 282
1480.99 285
1481.08 285
1481.17 280
1481.26 269
1481.35 253
1481.43 233
1481.52 211
1481.61 188
1481.70 168
1481.79 152
1481.88 138
1481.97 128
1482.05 120
1482.14 112
1482.23 105
1482.32 97
1482.41 91
1482.50 87
1482.59 86
1482.67 89
1482.76 97
1482.85 109
1482.94 122
1483.03 135
1483.12 147
1483.21 156
1483.30 163
1483.38 169
1483.47 174
1483.56 178
1483.65 183
1483.74 187
1483.83 190
1483.92 189
1484.00 187
1484.09 182
1484.18 177
1484.27 171
1484.36 166
1484.45 161
1484.54 156
1484.63 152
1484.71 147
1484.80 144
1484.89 142
1484.98 142
1485.07 143
1485.16 146
1485.25 150
1485.34 155
1485.42 160
1485.51 166
1485.60 171
1485.69 174
1485.78 175
1485.87 171
1485.96 164
1486.04 154
1486.13 144
1486.22 136
1486.31 132
1486.40 135
1486.49 144
1486.58 158
1486.67 174
1486.75 191
1486.84 206
1486.93 216
1487.02 222
1487.11 222
1487.20 219
1487.29 211
1487.38 201
1487.46 190
1487.55 179
1487.64 169
1487.73 161
1487.82 157
1487.91 155
1488.00 157
1488.09 162
1488.18 168
1488.26 175
1488.35 182
1488.44 188
1488.53 192
1488.62 192
1488.71 190
1488.80 183
1488.89 173
1488.97 161
1489.06 148
1489.15 136
1489.24 127
1489.33 121
1489.42 120
1489.51 123
1489.60 127
1489.68 132
1489.77 136
1489.86 138
1489.95 136
1490.04 129
1490.13 119
1490.22 105
1490.31 89
1490.40 72
1490.48 56
1490.57 44
1490.66 37
1490.75 38
1490.84 47
1490.93 63
1491.02 84
1491.11 107
1491.20 130
1491.28 151
1491.37 168
1491.46 182
1491.55 192
1491.64 198
1491.73 203
1491.82 205
1491.91 204
1492.00 203
1492.08 199
1492.17 195
1492.26 190
1492.35 186
1492.44 182
1492.53 180
1492.62 181
1492.71 184
1492.80 190
1492.88 199
1492.97 209
1493.06 218
1493.15 225
1493.24 227
1493.33 222
1493.42 211
1493.51 194
1493.60 174
1493.69 153
1493.77 135
1493.86 120
1493.95 110
1494.04 106
1494.13 106
1494.22 109
1494.31 112
1494.40 113
1494.49 113
1494.57 112
1494.66 110
1494.75 111
1494.84 114
1494.93 121
1495.02 129
1495.11 138
1495.20 146
1495.29 151
1495.38 154
1495.46 155
1495.55 156
1495.64 156
1495.73 158
1495.82 160
1495.91 162
1496.00 163
1496.09 161
1496.18 156
1496.27 147
1496.36 137
1496.44 125
1496.53 114
1496.62 105
1496.71 99
1496.80 95
1496.89 92
1496.98 88
1497.07 82
1497.16 72
1497.25 58
1497.33 41
1497.42 24
1497.51 8
1497.60 0
1497.69 0
1497.78 0
1497.87 0
1497.96 0
1498.05 0
1498.14 0
1498.23 0
1498.31 0
1498.40 4
1498.49 14
1498.58 26
1498.67 41
1498.76 58
1498.85 77
1498.94 95
1499.03 112
1499.12 125
1499.21 133
1499.29 134
1499.38 128
1499.47 118
1499.56 105
1499.65 93
1499.74 82
1499.83 77
1499.92 77
1500.01 83
1500.10 95
1500.19 111
1500.28 129
1500.36 150
1500.45 170
1500.54 189
1500.63 205
1500.72 217
1500.81 226
1500.90 232
1500.99 236
1501.08 240
1501.17 243
1501.26 246
1501.35 248
1501.43 248
1501.52 245
1501.61 240
1501.70 231
1501.79 219
1501.88 207
1501.97 194
1502.06 183
1502.15 174
1502.24 168
1502.33 164
1502.42 164
1502.50 167
1502.59 171
1502.68 177
1502.77 184
1502.86 190
1502.95 194
1503.04 196
1503.13 195
1503.22 192
1503.31 187
1503.40 180
1503.49 173
1503.58 167
1503.66 163
1503.75 161
1503.84 159
1503.93 158
1504.02 157
1504.11 155
1504.20 151
1504.29 147
1504.38 141
1504.47 137
1504.56 134
1504.65 135
1504.74 139
1504.83 146
1504.91 155
1505.00 164
1505.09 173
1505.18 179
1505.27 181
1505.36 178
1505.45 172
1505.54 162
1505.63 148
1505.72 132
1505.81 116
1505.90 103
1505.99 93
1506.08 88
1506.17 88
1506.25 92
1506.34 100
1506.43 108
1506.52 116
1506.61 122
1506.70 126
1506.79 128
1506.88 128
1506.97 127
1507.06 125
1507.15 122
1507.24 118
1507.33 114
1507.42 110
1507.51 107
1507.59 106
1507.68 107
1507.77 109
1507.86 112
1507.95 116
1508.04 122
1508.13 128
1508.22 134
1508.31 140
1508.40 145
1508.49 150
1508.58 155
1508.67 158
1508.76 162
1508.85 166
1508.94 170
1509.02 176
1509.11 181
1509.20 187
1509.29 193
1509.38 197
1509.47 198
1509.56 197
1509.65 194
1509.74 188
1509.83 183
1509.92 179
1510.01 177
1510.10 179
1510.19 185
1510.28 192
1510.37 200
1510.46 206
1510.55 210
1510.63 211
1510.72 208
1510.81 202
1510.90 193
1510.99 182
1511.08 170
1511.17 158
1511.26 146
1511.35 137
1511.44 130
1511.53 127
1511.62 127
1511.71 129
1511.80 133
1511.89 136
1511.98 138
1512.07 139
1512.16 137
1512.25 134
1512.33 130
1512.42 125
1512.51 121
1512.60 117
1512.69 113
1512.78 111
1512.87 110
1512.96 110
1513.05 111
1513.14 113
1513.23 116
1513.32 120
1513.41 124
1513.50 129
1513.59 132
1513.68 135
1513.77 135
1513.86 132
1513.95 126
1514.04 116
1514.13 104
1514.22 89
1514.30 76
1514.39 65
1514.48 59
1514.57 58
1514.66 64
1514.75 73
1514.84 84
1514.93 93
1515.02 100
1515.11 104
1515.20 105
1515.29 105
1515.38 105
1515.47 106
1515.56 108
1515.65 111
1515.74 113
1515.83 115
1515.92 117
1516.01 120
1516.10 123
1516.19 128
1516.28 135
1516.37 143
1516.46 153
1516.54 163
1516.63 174
1516.72 184
1516.81 192
1516.90 198
1516.99 201
1517.08 201
1517.17 198
1517.26 192
1517.35 185
1517.44 178
1517.53 171
1517.62 165
1517.71 159
1517.80 154
1517.89 149
1517.98 144
1518.07 139
1518.16 135
1518.25 130
1518.34 124
1518.43 118
1518.52 111
1518.61 103
1518.70 93
1518.79 81
1518.88 69
1518.97 55
1519.06 41
1519.15 26
1519.23 9
1519.32 0
1519.41 0
1519.50 0
1519.59 0
1519.68 0
1519.77 0
1519.86 0
1519.95 0
1520.04 13
1520.13 32
1520.22 47
1520.31 55
1520.40 58
1520.49 56
1520.58 53
1520.67 51
1520.76 53
1520.85 61
1520.94 73
1521.03 90
1521.12 108
1521.21 127
1521.30 144
1521.39 158
1521.48 169
1521.57 176
1521.66 179
1521.75 178
1521.84 173
1521.93 165
1522.02 154
1522.11 143
1522.20 132
1522.29 122
1522.38 113
1522.47 103
1522.56 92
1522.65 80
1522.74 66
1522.83 52
1522.92 40
1523.01 32
1523.09 29
1523.18 31
1523.27 37
1523.36 45
1523.45 55
1523.54 67
1523.63 78
1523.72 89
1523.81 100
1523.90 110
1523.99 118
1524.08 123
1524.17 125
1524.26 122
1524.35 117
1524.44 111
1524.53 105
1524.62 100
1524.71 98
1524.80 96
1524.89 95
1524.98 93
1525.07 89
1525.16 83
1525.25 78
1525.34 73
1525.43 70
1525.52 69
1525.61 69
1525.70 70
1525.79 70
1525.88 69
1525.97 67
1526.06 65
1526.15 64
1526.24 64
1526.33 68
1526.42 73
1526.51 80
1526.60 86
1526.69 91
1526.78 94
1526.87 93
1526.96 88
1527.05 81
1527.14 71
1527.23 62
1527.32 55
1527.41 51
1527.50 52
1527.59 59
1527.68 73
1527.77 93
1527.86 118
1527.95 146
1528.04 174
1528.13 200
1528.22 222
1528.31 240
1528.40 251
1528.49 258
1528.58 260
1528.67 258
1528.76 254
1528.85 247
1528.94 240
1529.03 233
1529.12 228
1529.21 224
1529.30 221
1529.39 219
1529.48 216
1529.57 213
1529.66 210
1529.75 208
1529.84 210
1529.93 215
1530.02 225
1530.11 237
1530.20 249
1530.29 258
1530.38 262
1530.47 259
1530.56 251
1530.65 239
1530.74 226
1530.83 215
1530.92 209
1531.01 209
1531.10 215
1531.19 225
1531.28 237
1531.37 249
1531.46 259
1531.55 262
1531.64 259
1531.73 250
1531.82 235
1531.91 218
1532.00 201
1532.09 188
1532.18 182
1532.27 184
1532.36 195
1532.45 212
1532.54 233
1532.63 255
1532.72 276
1532.81 293
1532.90 305
1532.99 312
1533.08 314
1533.17 312
1533.26 308
1533.35 302
1533.44 296
1533.53 292
1533.62 292
1533.71 295
1533.80 302
1533.89 311
1533.98 320
1534.07 328
1534.16 332
1534.25 334
1534.34 334
1534.43 333
1534.52 335
1534.61 340
1534.70 347
1534.79 358
1534.88 370
1534.97 381
1535.07 390
1535.16 395
1535.25 397
1535.34 396
1535.43 392
1535.52 387
1535.61 380
1535.70 373
1535.79 367
1535.88 362
1535.97 358
1536.06 356
1536.15 356
1536.24 358
1536.33 362
1536.42 367
1536.51 374
1536.60 382
1536.69 389
1536.78 394
1536.87 396
1536.96 396
1537.05 395
1537.14 394
1537.23 394
1537.32 396
1537.41 400
1537.50 404
1537.59 407
1537.68 407
1537.77 402
1537.86 394
1537.95 384
1538.04 373
1538.13 365
1538.22 359
1538.31 355
1538.40 352
1538.49 348
1538.58 341
1538.67 332
1538.76 321
1538.85 310
1538.95 299
1539.04 289
1539.13 280
1539.22 272
1539.31 263
1539.40 254
1539.49 245
1539.58 237
1539.67 231
1539.76 228
1539.85 228
1539.94 231
1540.03 235
1540.12 239
1540.21 243
1540.30 248
1540.39 251
1540.48 254
1540.57 256
1540.66 256
1540.75 253
1540.84 246
1540.93 236
1541.02 222
1541.11 205
1541.20 186
1541.29 164
1541.38 139
1541.47 114
1541.56 88
1541.66 63
1541.75 42
1541.84 27
1541.93 18
1542.02 16
1542.11 18
1542.20 22
1542.29 24
1542.38 22
1542.47 15
1542.56 4
1542.65 0
1542.74 0
1542.83 0
1542.92 0
1543.01 0
1543.10 0
1543.19 0
1543.28 18
1543.37 37
1543.46 53
1543.55 66
1543.64 75
1543.73 82
1543.82 87
1543.92 92
1544.01 98
1544.10 107
1544.19 117
1544.28 127
1544.37 134
1544.46 137
1544.55 134
1544.64 126
1544.73 114
1544.82 101
1544.91 90
1545.00 83
1545.09 81
1545.18 84
1545.27 89
1545.36 95
1545.45 98
1545.54 96
1545.63 89
1545.72 77
1545.81 60
1545.91 41
1546.00 22
1546.09 5
1546.18 0
1546.27 0
1546.36 0
1546.45 0
1546.54 0
1546.63 1
1546.72 5
1546.81 7
1546.90 8
1546.99 7
1547.08 8
1547.17 11
1547.26 18
1547.35 27
1547.44 37
1547.53 46
1547.63 51
1547.72 51
1547.81 47
1547.90 40
1547.99 31
1548.08 23
1548.17 16
1548.26 13
1548.35 10
1548.44 8
1548.53 6
1548.62 3
1548.71 0
1548.80 0
1548.89 0
1548.98 0
1549.07 0
1549.16 0
1549.26 0
1549.35 0
1549.44 6
1549.53 17
1549.62 27
1549.71 36
1549.80 42
1549.89 46
1549.98 47
1550.07 47
1550.16 47
1550.25 50
1550.34 55
1550.43 63
1550.52 73
1550.61 86
1550.71 99
1550.80 111
1550.89 122
1550.98 130
1551.07 136
1551.16 140
1551.25 143
1551.34 147
1551.43 153
1551.52 163
1551.61 175
1551.70 186
1551.79 193
1551.88 194
1551.97 187
1552.07 171
1552.16 149
1552.25 124
1552.34 99
1552.43 77
1552.52 59
1552.61 45
1552.70 34
1552.79 23
1552.88 13
1552.97 3
1553.06 0
1553.15 0
1553.24 0
1553.33 0
1553.43 0
1553.52 5
1553.61 13
1553.70 21
1553.79 26
1553.88 32
1553.97 37
1554.06 43
1554.15 48
1554.24 52
1554.33 53
1554.42 50
1554.51 45
1554.60 39
1554.70 36
1554.79 37
1554.88 44
1554.97 56
1555.06 72
1555.15 88
1555.24 102
1555.33 113
1555.42 121
1555.51 126
1555.60 130
1555.69 135
1555.78 140
1555.88 147
1555.97 156
1556.06 167
1556.15 178
1556.24 190
1556.33 201
1556.42 210
1556.51 216
1556.60 217
1556.69 215
1556.78 211
1556.87 206
1556.97 203
1557.06 202
1557.15 203
1557.24 207
1557.33 214
1557.42 223
1557.51 234
1557.60 250
1557.69 269
1557.78 292
1557.87 316
1557.96 341
1558.06 366
1558.15 389
1558.24 413
1558.33 439
1558.42 468
1558.51 502
1558.60 542
1558.69 586
1558.78 632
1558.87 676
1558.96 716
1559.05 749
1559.15 772
1559.24 786
1559.33 793
1559.42 793
1559.51 788
1559.60 782
1559.69 776
1559.78 772
1559.87 771
1559.96 772
1560.05 777
1560.15 784
1560.24 795
1560.33 809
1560.42 825
1560.51 842
1560.60 859
1560.69 878
1560.78 895
1560.87 912
1560.96 928
1561.05 942
1561.15 956
1561.24 969
1561.33 980
1561.42 989
1561.51 994
1561.60 995
1561.69 991
1561.78 983
1561.87 971
1561.96 957
1562.06 942
1562.15 926
1562.24 910
1562.33 894
1562.42 880
1562.51 868
1562.60 859
1562.69 854
1562.78 854
1562.87 859
1562.96 869
1563.06 881
1563.15 896
1563.24 910
1563.33 921
1563.42 926
1563.51 925
1563.60 916
1563.69 900
1563.78 879
1563.87 855
1563.97 829
1564.06 806
1564.15 784
1564.24 765
1564.33 746
1564.42 725
1564.51 702
1564.60 676
1564.69 647
1564.79 618
1564.88 593
1564.97 573
1565.06 562
1565.15 560
1565.24 566
1565.33 576
1565.42 588
1565.51 597
1565.60 599
1565.70 592
1565.79 577
1565.88 556
1565.97 530
1566.06 504
1566.15 478
1566.24 456
1566.33 436
1566.42 417
1566.52 400
1566.61 382
1566.70 362
1566.79 342
1566.88 321
1566.97 301
1567.06 283
1567.15 268
1567.24 258
1567.34 253
1567.43 254
1567.52 261
1567.61 273
1567.70 287
1567.79 301
1567.88 312
1567.97 319
1568.06 321
1568.16 319
1568.25 314
1568.34 307
1568.43 301
1568.52 294
1568.61 288
1568.70 283
1568.79 277
1568.88 271
1568.98 266
1569.07 262
1569.16 261
1569.25 263
1569.34 266
1569.43 270
1569.52 273
1569.61 274
1569.71 270
1569.80 262
1569.89 249
1569.98 232
1570.07 214
1570.16 196
1570.25 181
1570.34 170
1570.44 164
1570.53 162
1570.62 161
1570.71 160
1570.80 156
1570.89 150
1570.98 142
1571.07 134
1571.16 127
1571.26 122
1571.35 120
1571.44 119
1571.53 118
1571.62 117
1571.71 113
1571.80 108
1571.89 102
1571.99 94
1572.08 87
1572.17 80
1572.26 75
1572.35 72
1572.44 71
1572.53 70
1572.62 70
1572.72 69
1572.81 64
1572.90 56
1572.99 45
1573.08 33
1573.17 23
1573.26 18
1573.36 17
1573.45 20
1573.54 26
1573.63 31
1573.72 35
1573.81 36
1573.90 35
1573.99 36
1574.09 39
1574.18 46
1574.27 57
1574.36 69
1574.45 82
1574.54 92
1574.63 98
1574.72 100
1574.82 97
1574.91 90
1575.00 83
1575.09 74
1575.18 67
1575.27 63
1575.36 60
1575.46 61
1575.55 63
1575.64 66
1575.73 69
1575.82 73
1575.91 76
1576.00 79
1576.09 83
1576.19 88
1576.28 92
1576.37 96
1576.46 97
1576.55 97
1576.64 94
1576.73 89
1576.83 83
1576.92 76
1577.01 71
1577.10 69
1577.19 70
1577.28 74
1577.37 81
1577.47 91
1577.56 102
1577.65 113
1577.74 124
1577.83 134
1577.92 143
1578.01 149
1578.11 154
1578.20 156
1578.29 154
1578.38 150
1578.47 143
1578.56 134
1578.65 124
1578.75 115
1578.84 108
1578.93 104
1579.02 101
1579.11 100
1579.20 98
1579.29 95
1579.39 89
1579.48 79
1579.57 67
1579.66 52
1579.75 38
1579.84 26
1579.93 16
1580.03 10
1580.12 8
1580.21 10
1580.30 12
1580.39 14
1580.48 13
1580.58 9
1580.67 2
1580.76 0
1580.85 0
1580.94 0
1581.03 0
1581.12 0
1581.22 0
1581.31 2
1581.40 10
1581.49 15
1581.58 17
1581.67 18
1581.77 19
1581.86 23
1581.95 31
1582.04 43
1582.13 59
1582.22 75
1582.31 89
1582.41 100
1582.50 106
1582.59 109
1582.68 110
1582.77 111
1582.86 113
1582.96 117
1583.05 121
1583.14 125
1583.23 127
1583.32 127
1583.41 125
1583.50 122
1583.60 120
1583.69 119
1583.78 119
1583.87 121
1583.96 122
1584.05 122
1584.15 119
1584.24 111
1584.33 99
1584.42 84
1584.51 67
1584.60 48
1584.70 30
1584.79 15
1584.88 4
1584.97 0
1585.06 0
1585.15 0
1585.25 0
1585.34 5
1585.43 14
1585.52 22
1585.61 28
1585.70 31
1585.80 31
1585.89 26
1585.98 18
1586.07 8
1586.16 0
1586.25 0
1586.35 0
1586.44 0
1586.53 0
1586.62 0
1586.71 0
1586.80 0
1586.90 0
1586.99 4
1587.08 9
1587.17 14
1587.26 21
1587.35 29
1587.45 38
1587.54 48
1587.63 59
1587.72 70
1587.81 79
1587.90 84
1588.00 85
1588.09 81
1588.18 72
1588.27 60
1588.36 45
1588.45 29
1588.55 15
1588.64 3
1588.73 0
1588.82 0
1588.91 0
1589.00 0
1589.10 0
1589.19 0
1589.28 0
1589.37 0
1589.46 0
1589.56 0
1589.65 8
1589.74 19
1589.83 31
1589.92 42
1590.01 50
1590.11 55
1590.20 54
1590.29 49
1590.38 42
1590.47 36
1590.56 32
1590.66 31
1590.75 34
1590.84 39
1590.93 45
1591.02 50
1591.12 53
1591.21 52
1591.30 49
1591.39 45
1591.48 42
1591.57 39
1591.67 39
1591.76 41
1591.85 44
1591.94 47
1592.03 48
1592.13 45
1592.22 38
1592.31 27
1592.40 12
1592.49 0
1592.58 0
1592.68 0
1592.77 0
1592.86 0
1592.95 0
1593.04 0
1593.14 5
1593.23 18
1593.32 30
1593.41 39
1593.50 47
1593.60 51
1593.69 54
1593.78 54
1593.87 51
1593.96 47
1594.05 42
1594.15 36
1594.24 30
1594.33 24
1594.42 19
1594.51 14
1594.61 9
1594.70 3
1594.79 0
1594.88 0
1594.97 0
1595.07 0
1595.16 0
1595.25 0
1595.34 0
1595.43 0
1595.53 8
1595.62 30
1595.71 57
1595.80 85
1595.89 111
1595.98 132
1596.08 145
1596.17 150
1596.26 148
1596.35 143
1596.44 138
1596.54 136
1596.63 137
1596.72 142
1596.81 149
1596.90 154
1597.00 156
1597.09 153
1597.18 147
1597.27 139
1597.36 133
1597.46 128
1597.55 127
1597.64 126
1597.73 125
1597.82 120
1597.92 111
1598.01 98
1598.10 84
1598.19 71
1598.28 65
1598.38 65
1598.47 71
1598.56 82
1598.65 94
1598.74 103
1598.84 109
1598.93 111
1599.02 111
1599.11 109
1599.20 109
1599.30 110
1599.39 113
1599.48 117
1599.57 120
1599.66 123
1599.76 124
1599.85 127
1599.94 130
1600.03 136
1600.12 145
1600.22 154
1600.31 163
1600.40 170
1600.49 175
1600.59 179
1600.68 181
1600.77 184
1600.86 188
1600.95 193
1601.05 198
1601.14 199
1601.23 195
1601.32 184
1601.41 167
1601.51 145
1601.60 123
1601.69 102
1601.78 85
1601.87 73
1601.97 65
1602.06 59
1602.15 53
1602.24 46
1602.34 37
1602.43 29
1602.52 24
1602.61 24
1602.70 31
1602.80 44
1602.89 62
1602.98 80
1603.07 96
1603.16 104
1603.26 104
1603.35 94
1603.44 76
1603.53 52
1603.63 26
1603.72 3
1603.81 0
1603.90 0
1603.99 0
1604.09 0
1604.18 0
1604.27 0
1604.36 0
1604.45 0
1604.55 8
1604.64 26
1604.73 44
1604.82 60
1604.92 73
1605.01 80
1605.10 82
1605.19 80
1605.28 75
1605.38 72
1605.47 70
1605.56 73
1605.65 79
1605.75 89
1605.84 101
1605.93 113
1606.02 124
1606.11 131
1606.21 135
1606.30 135
1606.39 133
1606.48 128
1606.58 123
1606.67 118
1606.76 114
1606.85 109
1606.94 104
1607.04 98
1607.13 90
1607.22 82
1607.31 73
1607.41 65
1607.50 61
1607.59 62
1607.68 68
1607.78 80
1607.87 95
1607.96 112
1608.05 128
1608.14 141
1608.24 148
1608.33 150
1608.42 148
1608.51 143
1608.61 136
1608.70 129
1608.79 122
1608.88 116
1608.98 110
1609.07 101
1609.16 90
1609.25 77
1609.34 63
1609.44 50
1609.53 41
1609.62 36
1609.71 37
1609.81 43
1609.90 54
1609.99 65
1610.08 76
1610.18 86
1610.27 92
1610.36 96
1610.45 98
1610.54 98
1610.64 99
1610.73 101
1610.82 105
1610.91 109
1611.01 114
1611.10 117
1611.19 117
1611.28 111
1611.38 101
1611.47 86
1611.56 71
1611.65 56
1611.75 46
1611.84 42
1611.93 45
1612.02 52
1612.12 60
1612.21 67
1612.30 70
1612.39 69
1612.49 65
1612.58 59
1612.67 55
1612.76 54
1612.85 58
1612.95 65
1613.04 72
1613.13 77
1613.22 79
1613.32 75
1613.41 67
1613.50 56
1613.59 45
1613.69 36
1613.78 30
1613.87 28
1613.96 30
1614.06 34
1614.15 40
1614.24 45
1614.33 49
1614.43 51
1614.52 49
1614.61 43
1614.70 34
1614.80 24
1614.89 14
1614.98 7
1615.07 4
1615.17 3
1615.26 5
1615.35 8
1615.44 10
1615.54 12
1615.63 12
1615.72 12
1615.81 13
1615.91 13
1616.00 14
1616.09 12
1616.18 9
1616.28 2
1616.37 0
1616.46 0
1616.55 0
1616.65 0
1616.74 0
1616.83 0
1616.92 4
1617.02 18
1617.11 31
1617.20 39
1617.29 43
1617.39 42
1617.48 41
1617.57 40
1617.66 41
1617.76 43
1617.85 47
1617.94 50
1618.03 50
1618.13 45
1618.22 37
1618.31 26
1618.41 16
1618.50 8
1618.59 6
1618.68 9
1618.78 18
1618.87 30
1618.96 45
1619.05 60
1619.15 74
1619.24 84
1619.33 92
1619.42 97
1619.52 103
1619.61 109
1619.70 116
1619.79 123
1619.89 131
1619.98 137
1620.07 141
1620.16 141
1620.26 137
1620.35 131
1620.44 125
1620.54 118
1620.63 112
1620.72 107
1620.81 101
1620.91 93
1621.00 83
1621.09 69
1621.18 54
1621.28 39
1621.37 27
1621.46 20
1621.55 20
1621.65 29
1621.74 45
1621.83 67
1621.93 92
1622.02 117
1622.11 137
1622.20 149
1622.30 153
1622.39 148
1622.48 136
1622.57 122
1622.67 109
1622.76 100
1622.85 97
1622.95 102
1623.04 113
1623.13 126
1623.22 137
1623.32 145
1623.41 148
1623.50 144
1623.59 137
1623.69 128
1623.78 120
1623.87 115
1623.97 116
1624.06 120
1624.15 128
1624.24 136
1624.34 142
1624.43 144
1624.52 140
1624.61 130
1624.71 117
1624.80 102
1624.89 88
1624.99 76
1625.08 66
1625.17 58
1625.26 51
1625.36 42
1625.45 31
1625.54 19
1625.64 8
1625.73 1
1625.82 3
1625.91 14
1626.01 35
1626.10 64
1626.19 95
1626.28 126
1626.38 149
1626.47 162
1626.56 164
1626.66 155
1626.75 137
1626.84 115
1626.93 90
1627.03 68
1627.12 50
1627.21 38
1627.31 33
1627.40 35
1627.49 43
1627.58 56
1627.68 72
1627.77 89
1627.86 105
1627.96 118
1628.05 127
1628.14 131
1628.23 132
1628.33 129
1628.42 123
1628.51 117
1628.61 111
1628.70 105
1628.79 100
1628.88 96
1628.98 93
1629.07 91
1629.16 88
1629.26 86
1629.35 85
1629.44 84
1629.53 84
1629.63 84
1629.72 85
1629.81 87
1629.91 88
1630.00 89
1630.09 88
1630.19 87
1630.28 84
1630.37 80
1630.46 78
1630.56 77
1630.65 80
1630.74 87
1630.84 98
1630.93 113
1631.02 130
1631.11 146
1631.21 157
1631.30 163
1631.39 161
1631.49 152
1631.58 138
1631.67 120
1631.77 102
1631.86 87
1631.95 77
1632.04 74
1632.14 75
1632.23 82
1632.32 91
1632.42 101
1632.51 110
1632.60 116
1632.69 121
1632.79 124
1632.88 126
1632.97 127
1633.07 128
1633.16 128
1633.25 127
1633.35 125
1633.44 119
1633.53 112
1633.62 103
1633.72 95
1633.81 89
1633.90 88
1634.00 91
1634.09 101
1634.18 115
1634.28 132
1634.37 150
1634.46 165
1634.56 175
1634.65 178
1634.74 171
1634.83 157
1634.93 135
1635.02 108
1635.11 78
1635.21 49
1635.30 21
1635.39 0
1635.49 0
1635.58 0
1635.67 0
1635.77 0
1635.86 0
1635.95 0
1636.04 0
1636.14 2
1636.23 26
1636.32 48
1636.42 65
1636.51 78
1636.60 85
1636.70 88
1636.79 90
1636.88 92
1636.98 94
1637.07 96
1637.16 96
1637.25 93
1637.35 88
1637.44 80
1637.53 71
1637.63 63
1637.72 57
1637.81 56
1637.91 58
1638.00 62
1638.09 66
1638.19 68
1638.28 67
1638.37 63
1638.47 56
1638.56 46
1638.65 35
1638.75 24
1638.84 12
1638.93 0
1639.02 0
1639.12 0
1639.21 0
1639.30 0
1639.40 0
1639.49 0
1639.58 0
1639.68 4
1639.77 23
1639.86 43
1639.96 63
1640.05 83
1640.14 104
1640.24 124
1640.33 143
1640.42 158
1640.52 167
1640.61 168
1640.70 162
1640.80 148
1640.89 128
1640.98 107
1641.07 87
1641.17 72
1641.26 62
1641.35 59
1641.45 61
1641.54 67
1641.63 75
1641.73 82
1641.82 86
1641.91 85
1642.01 80
1642.10 69
1642.19 56
1642.29 40
1642.38 23
1642.47 9
1642.57 0
1642.66 0
1642.75 0
1642.85 0
1642.94 4
1643.03 15
1643.13 27
1643.22 38
1643.31 46
1643.41 51
1643.50 54
1643.59 55
1643.69 56
1643.78 58
1643.87 64
1643.97 73
1644.06 85
1644.15 100
1644.25 115
1644.34 130
1644.43 142
1644.53 149
1644.62 151
1644.71 146
1644.81 136
1644.90 121
1644.99 103
1645.09 84
1645.18 66
1645.27 51
1645.37 40
1645.46 33
1645.55 29
1645.65 28
1645.74 28
1645.83 27
1645.93 26
1646.02 24
1646.11 23
1646.21 26
1646.30 34
1646.39 49
1646.49 70
1646.58 97
1646.67 125
1646.77 150
1646.86 170
1646.95 182
1647.05 187
1647.14 187
1647.23 183
1647.33 178
1647.42 174
1647.51 170
1647.61 166
1647.70 160
1647.79 152
1647.89 140
1647.98 125
1648.07 109
1648.17 91
1648.26 76
1648.36 64
1648.45 56
1648.54 52
1648.64 50
1648.73 49
1648.82 46
1648.92 39
1649.01 26
1649.10 9
1649.20 0
1649.29 0
1649.38 0
1649.48 0
1649.57 0
1649.66 0
1649.76 0
1649.85 0
1649.94 20
1650.04 39
1650.13 54
1650.22 65
1650.32 70
1650.41 70
1650.50 66
1650.60 59
1650.69 52
1650.79 45
1650.88 40
1650.97 39
1651.07 43
1651.16 52
1651.25 64
1651.35 77
1651.44 90
1651.53 100
1651.63 105
1651.72 105
1651.81 99
1651.91 91
1652.00 82
1652.09 76
1652.19 74
1652.28 79
1652.38 88
1652.47 101
1652.56 115
1652.66 126
1652.75 133
1652.84 134
1652.94 131
1653.03 125
1653.12 117
1653.22 109
1653.31 104
1653.40 101
1653.50 101
1653.59 104
1653.69 108
1653.78 112
1653.87 116
1653.97 118
1654.06 120
1654.15 121
1654.25 121
1654.34 122
1654.43 122
1654.53 122
1654.62 119
1654.71 112
1654.81 102
1654.90 89
1655.00 75
1655.09 62
1655.18 52
1655.28 48
1655.37 52
1655.46 65
1655.56 86
1655.65 114
1655.74 144
1655.84 173
1655.93 195
1656.03 207
1656.12 206
1656.21 192
1656.31 169
1656.40 138
1656.49 103
1656.59 69
1656.68 37
1656.78 10
1656.87 0
1656.96 0
1657.06 0
1657.15 0
1657.24 0
1657.34 0
1657.43 0
1657.52 0
1657.62 9
1657.71 22
1657.81 34
1657.90 45
1657.99 55
1658.09 64
1658.18 72
1658.27 77
1658.37 79
1658.46 78
1658.56 72
1658.65 62
1658.74 48
1658.84 33
1658.93 18
1659.02 6
1659.12 0
1659.21 0
1659.31 2
1659.40 13
1659.49 27
1659.59 42
1659.68 56
1659.77 66
1659.87 74
1659.96 81
1660.06 89
1660.15 99
1660.24 114
1660.34 132
1660.43 151
1660.52 168
1660.62 180
1660.71 183
1660.81 178
1660.90 166
1660.99 149
1661.09 133
1661.18 118
1661.27 108
1661.37 103
1661.46 100
1661.56 97
1661.65 94
1661.74 88
1661.84 81
1661.93 74
1662.02 71
1662.12 73
1662.21 80
1662.31 93
1662.40 108
1662.49 124
1662.59 136
1662.68 144
1662.78 146
1662.87 143
1662.96 137
1663.06 129
1663.15 122
1663.24 117
1663.34 114
1663.43 114
1663.53 116
1663.62 119
1663.71 122
1663.81 126
1663.90 130
1664.00 135
1664.09 138
1664.18 141
1664.28 142
1664.37 143
1664.47 144
1664.56 145
1664.65 145
1664.75 145
1664.84 143
1664.93 139
1665.03 131
1665.12 123
1665.22 115
1665.31 112
1665.40 116
1665.50 127
1665.59 144
1665.69 164
1665.78 184
1665.87 199
1665.97 209
1666.06 214
1666.16 214
1666.25 211
1666.34 208
1666.44 204
1666.53 201
1666.63 199
1666.72 198
1666.81 198
1666.91 199
1667.00 201
1667.10 205
1667.19 209
1667.28 212
1667.38 212
1667.47 212
1667.57 209
1667.66 206
1667.75 203
1667.85 200
1667.94 198
1668.04 197
1668.13 195
1668.22 192
1668.32 187
1668.41 182
1668.51 177
1668.60 172
1668.69 167
1668.79 162
1668.88 159
1668.98 157
1669.07 157
1669.16 159
1669.26 163
1669.35 170
1669.45 179
1669.54 187
1669.63 194
1669.73 197
1669.82 196
1669.92 193
1670.01 188
1670.10 183
1670.20 180
1670.29 180
1670.39 184
1670.48 189
1670.57 196
1670.67 204
1670.76 211
1670.86 217
1670.95 222
1671.04 226
1671.14 229
1671.23 230
1671.33 230
1671.42 227
1671.51 223
1671.61 216
1671.70 208
1671.80 200
1671.89 192
1671.99 184
1672.08 179
1672.17 176
1672.27 176
1672.36 178
1672.46 180
1672.55 181
1672.64 179
1672.74 175
1672.83 168
1672.93 158
1673.02 147
1673.11 137
1673.21 128
1673.30 120
1673.40 113
1673.49 107
1673.59 102
1673.68 99
1673.77 97
1673.87 96
1673.96 96
1674.06 97
1674.15 98
1674.24 98
1674.34 97
1674.43 95
1674.53 91
1674.62 85
1674.72 78
1674.81 72
1674.90 67
1675.00 64
1675.09 64
1675.19 65
1675.28 65
1675.37 64
1675.47 58
1675.56 48
1675.66 35
1675.75 20
1675.85 5
1675.94 0
1676.03 0
1676.13 0
1676.22 0
1676.32 0
1676.41 4
1676.51 13
1676.60 18
1676.69 19
1676.79 15
1676.88 9
1676.98 1
1677.07 0
1677.16 0
1677.26 0
1677.35 0
1677.45 6
1677.54 15
1677.64 23
1677.73 29
1677.82 32
1677.92 33
1678.01 34
1678.11 38
1678.20 44
1678.30 54
1678.39 64
1678.48 75
1678.58 84
1678.67 91
1678.77 96
1678.86 101
1678.96 105
1679.05 111
1679.14 118
1679.24 126
1679.33 135
1679.43 143
1679.52 151
1679.62 158
1679.71 164
1679.80 169
1679.90 173
1679.99 174
1680.09 174
1680.18 170
1680.28 165
1680.37 157
1680.46 149
1680.56 140
1680.65 130
1680.75 120
1680.84 110
1680.94 100
1681.03 91
1681.13 84
1681.22 79
1681.31 77
1681.41 79
1681.50 85
1681.60 93
1681.69 103
1681.79 112
1681.88 120
1681.97 125
1682.07 124
1682.16 119
1682.26 108
1682.35 93
1682.45 75
1682.54 59
1682.64 44
1682.73 34
1682.82 28
1682.92 27
1683.01 29
1683.11 33
1683.20 38
1683.30 44
1683.39 51
1683.49 59
1683.58 70
1683.67 83
1683.77 100
1683.86 121
1683.96 143
1684.05 166
1684.15 185
1684.24 197
1684.34 202
1684.43 197
1684.52 185
1684.62 168
1684.71 150
1684.81 134
1684.90 122
1685.00 117
1685.09 115
1685.19 117
1685.28 120
1685.37 122
1685.47 122
1685.56 120
1685.66 118
1685.75 116
1685.85 116
1685.94 120
1686.04 128
1686.13 141
1686.22 155
1686.32 169
1686.41 182
1686.51 189
1686.60 190
1686.70 183
1686.79 170
1686.89 154
1686.98 137
1687.08 123
1687.17 115
1687.26 112
1687.36 116
1687.45 124
1687.55 135
1687.64 146
1687.74 155
1687.83 161
1687.93 164
1688.02 164
1688.12 161
1688.21 157
1688.30 153
1688.40 149
1688.49 146
1688.59 145
1688.68 144
1688.78 143
1688.87 144
1688.97 145
1689.06 148
1689.16 153
1689.25 161
1689.34 175
1689.44 193
1689.53 215
1689.63 237
1689.72 256
1689.82 271
1689.91 276
1690.01 272
1690.10 256
1690.20 232
1690.29 201
1690.39 166
1690.48 131
1690.57 98
1690.67 71
1690.76 50
1690.86 35
1690.95 25
1691.05 19
1691.14 16
1691.24 13
1691.33 10
1691.43 7
1691.52 4
1691.62 1
1691.71 0
1691.80 0
1691.90 0
1691.99 0
1692.09 0
1692.18 0
1692.28 0
1692.37 0
1692.47 0
1692.56 0
1692.66 5
1692.75 17
1692.85 29
1692.94 39
1693.04 47
1693.13 51
1693.23 53
1693.32 55
1693.41 57
1693.51 60
1693.60 66
1693.70 73
1693.79 80
1693.89 86
1693.98 93
1694.08 100
1694.17 108
1694.27 118
1694.36 131
1694.46 145
1694.55 159
1694.65 172
1694.74 183
1694.84 191
1694.93 198
1695.02 205
1695.12 211
1695.21 218
1695.31 223
1695.40 227
1695.50 228
1695.59 225
1695.69 219
1695.78 209
1695.88 198
1695.97 185
1696.07 172
1696.16 160
1696.26 149
1696.35 140
1696.45 133
1696.54 128
1696.64 127
1696.73 129
1696.83 135
1696.92 143
1697.01 153
1697.11 163
1697.20 172
1697.30 180
1697.39 186
1697.49 191
1697.58 196
1697.68 200
1697.77 204
1697.87 206
1697.96 205
1698.06 202
1698.15 197
1698.25 189
1698.34 182
1698.44 176
1698.53 172
1698.63 172
1698.72 173
1698.82 175
1698.91 175
1699.01 174
1699.10 172
1699.20 169
1699.29 167
1699.39 169
1699.48 175
1699.58 184
1699.67 197
1699.77 211
1699.86 225
1699.96 237
1700.05 244
1700.14 248
1700.24 247
1700.33 243
1700.43 235
1700.52 225
1700.62 214
1700.71 204
1700.81 197
1700.90 194
1701.00 196
1701.09 201
1701.19 211
1701.28 223
1701.38 235
1701.47 247
1701.57 255
1701.66 261
1701.76 263
1701.85 260
1701.95 253
1702.04 242
1702.14 227
1702.23 210
1702.33 191
1702.42 174
1702.52 158
1702.61 145
1702.71 136
1702.80 130
1702.90 127
1702.99 125
1703.09 125
1703.18 128
1703.28 132
1703.37 140
1703.47 149
1703.56 161
1703.66 172
1703.75 181
1703.85 187
1703.94 188
1704.04 184
1704.13 177
1704.23 169
1704.32 161
1704.42 156
1704.51 154
1704.61 155
1704.70 158
1704.80 163
1704.89 168
1704.99 174
1705.08 180
1705.18 186
1705.27 192
1705.37 197
1705.46 201
1705.56 201
1705.65 198
1705.75 191
1705.84 181
1705.94 168
1706.03 155
1706.13 141
1706.22 129
1706.32 119
1706.41 114
1706.51 112
1706.60 113
1706.70 117
1706.79 122
1706.89 125
1706.98 124
1707.08 120
1707.17 114
1707.27 106
1707.36 100
1707.46 97
1707.55 99
1707.65 107
1707.74 120
1707.84 137
1707.93 154
1708.03 172
1708.12 188
1708.22 201
1708.32 213
1708.41 223
1708.51 232
1708.60 242
1708.70 251
1708.79 260
1708.89 267
1708.98 273
1709.08 277
1709.17 279
1709.27 280
1709.36 281
1709.46 283
1709.55 284
1709.65 285
1709.74 284
1709.84 282
1709.93 277
1710.03 269
1710.12 261
1710.22 254
1710.31 247
1710.41 242
1710.50 237
1710.60 231
1710.69 225
1710.79 218
1710.88 212
1710.98 208
1711.07 207
1711.17 212
1711.27 221
1711.36 233
1711.46 246
1711.55 258
1711.65 267
1711.74 274
1711.84 277
1711.93 277
1712.03 274
1712.12 266
1712.22 252
1712.31 234
1712.41 211
1712.50 185
1712.60 161
1712.69 139
1712.79 123
1712.88 112
1712.98 107
1713.07 107
1713.17 110
1713.26 114
1713.36 119
1713.46 125
1713.55 130
1713.65 136
1713.74 141
1713.84 146
1713.93 149
1714.03 151
1714.12 151
1714.22 148
1714.31 145
1714.41 140
1714.50 135
1714.60 130
1714.69 127
1714.79 125
1714.88 125
1714.98 127
1715.08 129
1715.17 131
1715.27 133
1715.36 135
1715.46 136
1715.55 138
1715.65 141
1715.74 143
1715.84 144
1715.93 144
1716.03 143
1716.12 142
1716.22 140
1716.31 139
1716.41 141
1716.51 147
1716.60 157
1716.70 170
1716.79 186
1716.89 203
1716.98 218
1717.08 231
1717.17 239
1717.27 244
1717.36 243
1717.46 240
1717.55 233
1717.65 225
1717.74 216
1717.84 208
1717.94 202
1718.03 197
1718.13 195
1718.22 195
1718.32 198
1718.41 202
1718.51 206
1718.60 210
1718.70 214
1718.79 216
1718.89 218
1718.98 221
1719.08 224
1719.18 227
1719.27 229
1719.37 230
1719.46 229
1719.56 226
1719.65 220
1719.75 212
1719.84 204
1719.94 195
1720.03 185
1720.13 175
1720.23 165
1720.32 154
1720.42 142
1720.51 130
1720.61 118
1720.70 108
1720.80 100
1720.89 95
1720.99 92
1721.08 94
1721.18 99
1721.28 108
1721.37 117
1721.47 125
1721.56 131
1721.66 133
1721.75 131
1721.85 125
1721.94 115
1722.04 102
1722.13 88
1722.23 74
1722.33 61
1722.42 49
1722.52 40
1722.61 36
1722.71 38
1722.80 44
1722.90 54
1722.99 67
1723.09 80
1723.19 93
1723.28 102
1723.38 109
1723.47 113
1723.57 117
1723.66 121
1723.76 127
1723.85 135
1723.95 143
1724.05 151
1724.14 157
1724.24 159
1724.33 158
1724.43 155
1724.52 150
1724.62 146
1724.71 142
1724.81 139
1724.91 135
1725.00 128
1725.10 119
1725.19 108
1725.29 95
1725.38 82
1725.48 71
1725.57 65
1725.67 62
1725.77 62
1725.86 64
1725.96 68
1726.05 73
1726.15 77
1726.24 81
1726.34 85
1726.44 89
1726.53 91
1726.63 92
1726.72 90
1726.82 87
1726.91 81
1727.01 76
1727.10 70
1727.20 66
1727.30 64
1727.39 63
1727.49 63
1727.58 63
1727.68 63
1727.77 61
1727.87 57
1727.97 50
1728.06 42
1728.16 32
1728.25 21
1728.35 11
1728.44 1
1728.54 0
1728.64 0
1728.73 0
1728.83 0
1728.92 0
1729.02 0
1729.11 0
1729.21 0
1729.30 0
1729.40 9
1729.50 19
1729.59 31
1729.69 45
1729.78 59
1729.88 74
1729.97 87
1730.07 98
1730.17 106
1730.26 110
1730.36 107
1730.45 100
1730.55 89
1730.64 76
1730.74 63
1730.84 54
1730.93 50
1731.03 51
1731.12 55
1731.22 62
1731.32 68
1731.41 73
1731.51 77
1731.60 81
1731.70 86
1731.79 95
1731.89 108
1731.99 127
1732.08 150
1732.18 175
1732.27 199
1732.37 220
1732.46 236
1732.56 246
1732.66 250
1732.75 250
1732.85 247
1732.94 243
1733.04 241
1733.13 239
1733.23 240
1733.33 243
1733.42 247
1733.52 253
1733.61 258
1733.71 261
1733.81 260
1733.90 254
1734.00 240
1734.09 220
1734.19 194
1734.28 167
1734.38 141
1734.48 118
1734.57 102
1734.67 92
1734.76 88
1734.86 87
1734.96 89
1735.05 90
1735.15 91
1735.24 91
1735.34 89
1735.43 86
1735.53 82
1735.63 78
1735.72 75
1735.82 73
1735.91 72
1736.01 73
1736.11 77
1736.20 82
1736.30 86
1736.39 89
1736.49 89
1736.59 87
1736.68 83
1736.78 79
1736.87 74
1736.97 72
1737.07 71
1737.16 72
1737.26 72
1737.35 73
1737.45 72
1737.54 70
1737.64 67
1737.74 64
1737.83 63
1737.93 64
1738.02 66
1738.12 70
1738.22 73
1738.31 75
1738.41 73
1738.50 67
1738.60 56
1738.70 41
1738.79 25
1738.89 11
1738.98 0
1739.08 0
1739.18 0
1739.27 0
1739.37 0
1739.46 5
1739.56 16
1739.66 27
1739.75 39
1739.85 49
1739.94 57
1740.04 64
1740.14 67
1740.23 69
1740.33 68
1740.42 64
1740.52 58
1740.62 50
1740.71 41
1740.81 32
1740.90 24
1741.00 20
1741.10 21
1741.19 28
1741.29 39
1741.38 54
1741.48 72
1741.58 89
1741.67 106
1741.77 121
1741.86 135
1741.96 146
1742.06 155
1742.15 160
1742.25 161
1742.34 156
1742.44 144
1742.54 127
1742.63 107
1742.73 86
1742.82 68
1742.92 57
1743.02 54
1743.11 58
1743.21 68
1743.30 80
1743.40 87
1743.50 86
1743.59 76
1743.69 57
1743.79 30
1743.88 2
1743.98 0
1744.07 0
1744.17 0
1744.27 0
1744.36 0
1744.46 0
1744.55 0
1744.65 14
1744.75 26
1744.84 34
1744.94 38
1745.03 38
1745.13 37
1745.23 34
1745.32 30
1745.42 27
1745.52 23
1745.61 19
1745.71 15
1745.80 12
1745.90 11
1746.00 11
1746.09 13
1746.19 17
1746.28 23
1746.38 29
1746.48 35
1746.57 40
1746.67 45
1746.77 48
1746.86 49
1746.96 49
1747.05 48
1747.15 44
1747.25 39
1747.34 33
1747.44 26
1747.54 20
1747.63 14
1747.73 10
1747.82 9
1747.92 10
1748.02 12
1748.11 14
1748.21 17
1748.30 20
1748.40 26
1748.50 35
1748.59 49
1748.69 67
1748.79 88
1748.88 109
1748.98 128
1749.07 143
1749.17 151
1749.27 152
1749.36 149
1749.46 142
1749.56 135
1749.65 128
1749.75 123
1749.84 120
1749.94 119
1750.04 118
1750.13 117
1750.23 114
1750.33 110
1750.42 104
1750.52 97
1750.61 90
1750.71 85
1750.81 83
1750.90 86
1751.00 93
1751.10 103
1751.19 116
1751.29 130
1751.39 143
1751.48 153
1751.58 159
1751.67 160
1751.77 157
1751.87 153
1751.96 148
1752.06 146
1752.16 146
1752.25 148
1752.35 152
1752.44 153
1752.54 151
1752.64 143
1752.73 129
1752.83 110
1752.93 88
1753.02 65
1753.12 45
1753.22 28
1753.31 15
1753.41 7
1753.50 4
1753.60 6
1753.70 13
1753.79 23
1753.89 34
1753.99 44
1754.08 51
1754.18 52
1754.28 48
1754.37 41
1754.47 31
1754.56 24
1754.66 20
1754.76 21
1754.85 28
1754.95 38
1755.05 52
1755.14 65
1755.24 76
1755.34 84
1755.43 89
1755.53 91
1755.63 91
1755.72 90
1755.82 92
1755.91 95
1756.01 103
1756.11 113
1756.20 124
1756.30 135
1756.40 143
1756.49 147
1756.59 146
1756.69 140
1756.78 130
1756.88 121
1756.98 112
1757.07 106
1757.17 104
1757.26 106
1757.36 111
1757.46 118
1757.55 127
1757.65 136
1757.75 147
1757.84 157
1757.94 167
1758.04 175
1758.13 179
1758.23 179
1758.33 174
1758.42 164
1758.52 149
1758.62 130
1758.71 109
1758.81 88
1758.91 68
1759.00 51
1759.10 37
1759.19 26
1759.29 18
1759.39 11
1759.48 7
1759.58 4
1759.68 3
1759.77 6
1759.87 14
1759.97 27
1760.06 43
1760.16 61
1760.26 77
1760.35 89
1760.45 94
1760.55 91
1760.64 79
1760.74 61
1760.84 39
1760.93 17
1761.03 0
1761.13 0
1761.22 0
1761.32 0
1761.42 0
1761.51 0
1761.61 0
1761.70 0
1761.80 0
1761.90 8
1761.99 17
1762.09 29
1762.19 44
1762.28 63
1762.38 84
1762.48 106
1762.57 126
1762.67 142
1762.77 151
1762.86 152
1762.96 147
1763.06 138
1763.15 127
1763.25 118
1763.35 114
1763.44 115
1763.54 121
1763.64 131
1763.73 141
1763.83 150
1763.93 157
1764.02 161
1764.12 162
1764.22 162
1764.31 160
1764.41 160
1764.51 161
1764.60 164
1764.70 168
1764.80 172
1764.89 174
1764.99 174
1765.09 171
1765.18 164
1765.28 155
1765.38 145
1765.47 136
1765.57 132
1765.67 133
1765.76 139
1765.86 148
1765.96 158
1766.05 163
1766.15 163
1766.25 155
1766.34 139
1766.44 118
1766.54 95
1766.63 76
1766.73 64
1766.83 61
1766.92 67
1767.02 79
1767.12 95
1767.21 109
1767.31 118
1767.41 120
1767.51 115
1767.60 105
1767.70 93
1767.80 82
1767.89 75
1767.99 73
1768.09 76
1768.18 83
1768.28 90
1768.38 97
1768.47 101
1768.57 103
1768.67 102
1768.76 100
1768.86 96
1768.96 94
1769.05 93
1769.15 93
1769.25 94
1769.34 95
1769.44 97
1769.54 98
1769.63 98
1769.73 97
1769.83 92
1769.92 84
1770.02 73
1770.12 58
1770.21 41
1770.31 23
1770.41 8
1770.51 0
1770.60 0
1770.70 0
1770.80 0
1770.89 0
1770.99 2
1771.09 6
1771.18 7
1771.28 6
1771.38 4
1771.47 1
1771.57 0
1771.67 1
1771.76 4
1771.86 8
1771.96 12
1772.06 17
1772.15 21
1772.25 24
1772.35 26
1772.44 28
1772.54 30
1772.64 32
1772.73 34
1772.83 37
1772.93 40
1773.02 44
1773.12 51
1773.22 60
1773.31 73
1773.41 87
1773.51 103
1773.61 117
1773.70 129
1773.80 136
1773.90 139
1773.99 138
1774.09 135
1774.19 133
1774.28 136
1774.38 145
1774.48 159
1774.57 177
1774.67 195
1774.77 210
1774.87 217
1774.96 216
1775.06 208
1775.16 196
1775.25 184
1775.35 176
1775.45 173
1775.54 175
1775.64 178
1775.74 179
1775.83 176
1775.93 166
1776.03 151
1776.13 136
1776.22 123
1776.32 115
1776.42 114
1776.51 117
1776.61 123
1776.71 127
1776.80 128
1776.90 123
1777.00 114
1777.10 100
1777.19 87
1777.29 75
1777.39 68
1777.48 66
1777.58 71
1777.68 81
1777.77 95
1777.87 109
1777.97 120
1778.07 128
1778.16 130
1778.26 127
1778.36 120
1778.45 111
1778.55 100
1778.65 90
1778.75 80
1778.84 70
1778.94 61
1779.04 54
1779.13 50
1779.23 50
1779.33 55
1779.42 65
1779.52 77
1779.62 89
1779.72 99
1779.81 106
1779.91 109
1780.01 108
1780.10 106
1780.20 104
1780.30 104
1780.40 105
1780.49 107
1780.59 111
1780.69 115
1780.78 119
1780.88 122
1780.98 125
1781.08 127
1781.17 129
1781.27 130
1781.37 131
1781.46 131
1781.56 129
1781.66 125
1781.76 120
1781.85 114
1781.95 106
1782.05 98
1782.14 91
1782.24 85
1782.34 82
1782.44 84
1782.53 92
1782.63 103
1782.73 118
1782.82 133
1782.92 146
1783.02 153
1783.12 155
1783.21 149
1783.31 139
1783.41 125
1783.50 111
1783.60 98
1783.70 90
1783.80 86
1783.89 87
1783.99 91
1784.09 97
1784.18 102
1784.28 104
1784.38 102
1784.48 95
1784.57 85
1784.67 74
1784.77 62
1784.86 53
1784.96 46
1785.06 40
1785.16 36
1785.25 32
1785.35 29
1785.45 24
1785.55 18
1785.64 10
1785.74 0
1785.84 0
1785.93 0
1786.03 0
1786.13 0
1786.23 0
1786.32 0
1786.42 0
1786.52 28
1786.62 62
1786.71 96
1786.81 126
1786.91 150
1787.00 169
1787.10 183
1787.20 194
1787.30 202
1787.39 205
1787.49 203
1787.59 193
1787.69 175
1787.78 150
1787.88 121
1787.98 90
1788.07 60
1788.17 35
1788.27 15
1788.37 0
1788.46 0
1788.56 0
1788.66 0
1788.76 0
1788.85 0
1788.95 0
1789.05 0
1789.15 0
1789.24 18
1789.34 41
1789.44 66
1789.53 93
1789.63 120
1789.73 143
1789.83 163
1789.92 179
1790.02 191
1790.12 199
1790.22 204
1790.31 206
1790.41 206
1790.51 203
1790.61 198
1790.70 192
1790.80 185
1790.90 177
1790.99 169
1791.09 162
1791.19 155
1791.29 146
1791.38 136
1791.48 123
1791.58 109
1791.68 94
1791.77 81
1791.87 71
1791.97 66
1792.07 65
1792.16 67
1792.26 71
1792.36 75
1792.46 78
1792.55 79
1792.65 78
1792.75 75
1792.85 70
1792.94 66
1793.04 64
1793.14 64
1793.24 67
1793.33 73
1793.43 80
1793.53 88
1793.63 95
1793.72 99
1793.82 99
1793.92 95
1794.02 88
1794.11 78
1794.21 67
1794.31 57
1794.41 49
1794.50 44
1794.60 42
1794.70 43
1794.80 45
1794.89 46
1794.99 45
1795.09 41
1795.18 33
1795.28 23
1795.38 11
1795.48 0
1795.57 0
1795.67 0
1795.77 0
1795.87 0
1795.97 0
1796.06 0
1796.16 0
1796.26 0
1796.36 5
1796.45 16
1796.55 27
1796.65 38
1796.75 49
1796.84 58
1796.94 65
1797.04 70
1797.14 71
1797.23 68
1797.33 63
1797.43 55
1797.53 46
1797.62 36
1797.72 28
1797.82 23
1797.92 20
1798.01 20
1798.11 21
1798.21 22
1798.31 24
1798.40 26
1798.50 29
1798.60 32
1798.70 35
1798.79 37
1798.89 39
1798.99 39
1799.09 37
1799.18 33
1799.28 27
1799.38 22
1799.48 18
1799.58 16
1799.67 16
1799.77 18
1799.87 22
1799.97 27
1800.06 32
1800.16 37
1800.26 42
1800.36 48
1800.45 54
1800.55 61
1800.65 69
1800.75 78
1800.84 89
1800.94 101
1801.04 113
1801.14 126
1801.23 138
1801.33 150
1801.43 159
1801.53 167
1801.63 172
1801.72 176
1801.82 180
1801.92 186
1802.02 195
1802.11 208
1802.21 223
1802.31 238
1802.41 253
1802.50 263
1802.60 271
1802.70 275
1802.80 278
1802.90 280
1802.99 281
1803.09 281
1803.19 279
1803.29 273
1803.38 262
1803.48 245
1803.58 223
1803.68 199
1803.78 173
1803.87 148
1803.97 125
1804.07 107
1804.17 94
1804.26 86
1804.36 84
1804.46 88
1804.56 96
1804.65 106
1804.75 117
1804.85 128
1804.95 137
1805.05 142
1805.14 145
1805.24 144
1805.34 142
1805.44 138
1805.53 135
1805.63 132
1805.73 131
1805.83 130
1805.93 128
1806.02 123
1806.12 113
1806.22 100
1806.32 83
1806.41 64
1806.51 47
1806.61 33
1806.71 25
1806.81 22
1806.90 24
1807.00 27
1807.10 30
1807.20 28
1807.30 21
1807.39 8
1807.49 0
1807.59 0
1807.69 0
1807.78 0
1807.88 0
1807.98 0
1808.08 0
1808.18 17
1808.27 39
1808.37 56
1808.47 68
1808.57 75
1808.66 78
1808.76 79
1808.86 82
1808.96 86
1809.06 91
1809.15 97
1809.25 102
1809.35 104
1809.45 103
1809.55 100
1809.64 96
1809.74 91
1809.84 88
1809.94 87
1810.04 89
1810.13 93
1810.23 99
1810.33 106
1810.43 111
1810.52 114
1810.62 113
1810.72 109
1810.82 103
1810.92 95
1811.01 88
1811.11 84
1811.21 83
1811.31 86
1811.41 92
1811.50 99
1811.60 107
1811.70 113
1811.80 116
1811.90 114
1811.99 107
1812.09 94
1812.19 76
1812.29 54
1812.39 31
1812.48 9
1812.58 0
1812.68 0
1812.78 0
1812.88 0
1812.97 0
1813.07 0
1813.17 9
1813.27 16
1813.37 18
1813.46 15
1813.56 11
1813.66 5
1813.76 2
1813.86 3
1813.95 9
1814.05 21
1814.15 37
1814.25 56
1814.35 75
1814.44 93
1814.54 109
1814.64 122
1814.74 132
1814.84 141
1814.93 149
1815.03 158
1815.13 168
1815.23 178
1815.33 188
1815.42 197
1815.52 204
1815.62 205
1815.72 202
1815.82 193
1815.91 178
1816.01 160
1816.11 138
1816.21 115
1816.31 92
1816.40 71
1816.50 54
1816.60 40
1816.70 31
1816.80 27
1816.89 28
1816.99 33
1817.09 39
1817.19 47
1817.29 52
1817.39 54
1817.48 52
1817.58 46
1817.68 36
1817.78 24
1817.88 11
1817.97 0
1818.07 0
1818.17 0
1818.27 0
1818.37 0
1818.46 12
1818.56 28
1818.66 43
1818.76 55
1818.86 63
1818.96 67
1819.05 69
1819.15 72
1819.25 77
1819.35 85
1819.45 98
1819.54 113
1819.64 127
1819.74 139
1819.84 147
1819.94 151
1820.03 151
1820.13 151
1820.23 152
1820.33 155
1820.43 162
1820.53 171
1820.62 180
1820.72 185
1820.82 184
1820.92 177
1821.02 164
1821.11 147
1821.21 128
1821.31 110
1821.41 96
1821.51 87
1821.61 81
1821.70 80
1821.80 81
1821.90 84
1822.00 90
1822.10 97
1822.20 107
1822.29 117
1822.39 126
1822.49 132
1822.59 133
1822.69 126
1822.78 110
1822.88 87
1822.98 60
1823.08 31
1823.18 4
1823.28 0
1823.37 0
1823.47 0
1823.57 0
1823.67 0
1823.77 0
1823.87 0
1823.96 0
1824.06 3
1824.16 22
1824.26 45
1824.36 70
1824.46 94
1824.55 116
1824.65 132
1824.75 142
1824.85 146
1824.95 144
1825.04 138
1825.14 129
1825.24 120
1825.34 111
1825.44 103
1825.54 97
1825.63 92
1825.73 88
1825.83 84
1825.93 79
1826.03 70
1826.13 59
1826.22 45
1826.32 30
1826.42 15
1826.52 1
1826.62 0
1826.72 0
1826.81 0
1826.91 0
1827.01 0
1827.11 0
1827.21 0
1827.31 0
1827.41 3
1827.50 15
1827.60 28
1827.70 41
1827.80 54
1827.90 66
1828.00 77
1828.09 85
1828.19 92
1828.29 98
1828.39 104
1828.49 112
1828.59 123
1828.68 136
1828.78 151
1828.88 166
1828.98 179
1829.08 190
1829.18 196
1829.27 198
1829.37 198
1829.47 197
1829.57 197
1829.67 199
1829.77 203
1829.87 208
1829.96 212
1830.06 213
1830.16 209
1830.26 200
1830.36 186
1830.46 170
1830.55 154
1830.65 140
1830.75 129
1830.85 122
1830.95 116
1831.05 113
1831.14 110
1831.24 109
1831.34 107
1831.44 107
1831.54 108
1831.64 109
1831.74 109
1831.83 109
1831.93 107
1832.03 103
1832.13 100
1832.23 96
1832.33 93
1832.43 92
1832.52 93
1832.62 97
1832.72 104
1832.82 113
1832.92 125
1833.02 138
1833.11 149
1833.21 157
1833.31 158
1833.41 153
1833.51 140
1833.61 122
1833.71 103
1833.80 85
1833.90 72
1834.00 64
1834.10 63
1834.20 68
1834.30 77
1834.40 88
1834.49 100
1834.59 111
1834.69 122
1834.79 131
1834.89 138
1834.99 142
1835.09 143
1835.18 141
1835.28 136
1835.38 127
1835.48 115
1835.58 100
1835.68 84
1835.78 66
1835.87 49
1835.97 34
1836.07 23
1836.17 15
1836.27 10
1836.37 9
1836.47 10
1836.56 13
1836.66 18
1836.76 26
1836.86 36
1836.96 48
1837.06 61
1837.16 74
1837.25 86
1837.35 97
1837.45 106
1837.55 112
1837.65 115
1837.75 114
1837.85 109
1837.95 100
1838.04 90
1838.14 80
1838.24 72
1838.34 69
1838.44 75
1838.54 88
1838.64 105
1838.73 124
1838.83 140
1838.93 150
1839.03 151
1839.13 143
1839.23 128
1839.33 108
1839.43 88
1839.52 70
1839.62 56
1839.72 48
1839.82 45
1839.92 45
1840.02 48
1840.12 51
1840.22 55
1840.31 59
1840.41 62
1840.51 65
1840.61 68
1840.71 72
1840.81 77
1840.91 82
1841.00 90
1841.10 99
1841.20 110
1841.30 123
1841.40 134
1841.50 144
1841.60 150
1841.70 151
1841.79 146
1841.89 136
1841.99 123
1842.09 110
1842.19 99
1842.29 93
1842.39 91
1842.49 95
1842.58 101
1842.68 109
1842.78 114
1842.88 115
1842.98 112
1843.08 107
1843.18 104
1843.28 106
1843.38 116
1843.47 136
1843.57 166
1843.67 204
1843.77 243
1843.87 281
1843.97 312
1844.07 333
1844.17 344
1844.26 344
1844.36 334
1844.46 318
1844.56 296
1844.66 271
1844.76 245
1844.86 219
1844.96 194
1845.06 173
1845.15 154
1845.25 139
1845.35 127
1845.45 118
1845.55 113
1845.65 112
1845.75 116
1845.85 126
1845.94 140
1846.04 156
1846.14 172
1846.24 186
1846.34 196
1846.44 200
1846.54 200
1846.64 197
1846.74 194
1846.83 191
1846.93 188
1847.03 185
1847.13 180
1847.23 174
1847.33 164
1847.43 153
1847.53 142
1847.63 133
1847.72 128
1847.82 128
1847.92 134
1848.02 144
1848.12 156
1848.22 165
1848.32 170
1848.42 169
1848.52 160
1848.62 148
1848.71 134
1848.81 123
1848.91 117
1849.01 117
1849.11 122
1849.21 130
1849.31 137
1849.41 140
1849.51 140
1849.60 136
1849.70 131
1849.80 126
1849.90 123
1850.00 122
1850.10 124
1850.20 129
1850.30 135
1850.40 143
1850.50 151
1850.59 158
1850.69 163
1850.79 165
1850.89 162
1850.99 154
1851.09 140
1851.19 122
1851.29 102
1851.39 83
1851.49 67
1851.58 56
1851.68 53
1851.78 57
1851.88 67
1851.98 82
1852.08 99
1852.18 116
1852.28 131
1852.38 144
1852.48 153
1852.57 157
1852.67 155
1852.77 147
1852.87 132
1852.97 112
1853.07 87
1853.17 62
1853.27 40
1853.37 22
1853.47 12
1853.57 10
1853.66 14
1853.76 23
1853.86 33
1853.96 43
1854.06 50
1854.16 52
1854.26 49
1854.36 42
1854.46 30
1854.56 17
1854.66 4
1854.75 0
1854.85 0
1854.95 0
1855.05 0
1855.15 0
1855.25 0
1855.35 0
1855.45 0
1855.55 0
1855.65 9
1855.75 23
1855.84 42
1855.94 64
1856.04 88
1856.14 111
1856.24 132
1856.34 146
1856.44 154
1856.54 154
1856.64 147
1856.74 134
1856.84 119
1856.93 103
1857.03 86
1857.13 70
1857.23 54
1857.33 38
1857.43 22
1857.53 7
1857.63 0
1857.73 0
1857.83 0
1857.93 0
1858.03 0
1858.13 0
1858.22 0
1858.32 0
1858.42 7
1858.52 15
1858.62 22
1858.72 27
1858.82 31
1858.92 35
1859.02 41
1859.12 48
1859.22 59
1859.32 73
1859.41 88
1859.51 101
1859.61 109
1859.71 111
1859.81 106
1859.91 95
1860.01 81
1860.11 67
1860.21 58
1860.31 54
1860.41 57
1860.51 67
1860.61 83
1860.70 104
1860.80 127
1860.90 151
1861.00 172
1861.10 189
1861.20 202
1861.30 210
1861.40 214
1861.50 217
1861.60 220
1861.70 226
1861.80 234
1861.90 244
1862.00 253
1862.09 258
1862.19 259
1862.29 253
1862.39 243
1862.49 228
1862.59 212
1862.69 194
1862.79 174
1862.89 151
1862.99 126
1863.09 98
1863.19 71
1863.29 45
1863.39 26
1863.49 14
1863.58 12
1863.68 19
1863.78 31
1863.88 47
1863.98 63
1864.08 76
1864.18 86
1864.28 92
1864.38 97
1864.48 102
1864.58 108
1864.68 118
1864.78 129
1864.88 143
1864.98 155
1865.07 165
1865.17 171
1865.27 171
1865.37 167
1865.47 160
1865.57 152
1865.67 145
1865.77 140
1865.87 137
1865.97 136
1866.07 135
1866.17 136
1866.27 135
1866.37 135
1866.47 135
1866.57 134
1866.67 132
1866.76 128
1866.86 120
1866.96 110
1867.06 97
1867.16 84
1867.26 72
1867.36 64
1867.46 60
1867.56 61
1867.66 65
1867.76 70
1867.86 76
1867.96 83
1868.06 92
1868.16 106
1868.26 123
1868.36 146
1868.45 172
1868.55 199
1868.65 221
1868.75 235
1868.85 237
1868.95 230
1869.05 213
1869.15 192
1869.25 170
1869.35 153
1869.45 142
1869.55 137
1869.65 138
1869.75 139
1869.85 138
1869.95 133
1870.05 122
1870.15 105
1870.25 86
1870.35 66
1870.44 49
1870.54 38
1870.64 36
1870.74 41
1870.84 53
1870.94 71
1871.04 92
1871.14 113
1871.24 130
1871.34 140
1871.44 144
1871.54 141
1871.64 133
1871.74 123
1871.84 114
1871.94 110
1872.04 113
1872.14 124
1872.24 140
1872.34 160
1872.44 180
1872.54 196
1872.63 206
1872.73 212
1872.83 213
1872.93 212
1873.03 212
1873.13 213
1873.23 215
1873.33 219
1873.43 221
1873.53 223
1873.63 222
1873.73 220
1873.83 217
1873.93 214
1874.03 210
1874.13 203
1874.23 194
1874.33 182
1874.43 167
1874.53 152
1874.63 139
1874.73 130
1874.83 127
1874.93 131
1875.03 139
1875.12 149
1875.22 160
1875.32 168
1875.42 173
1875.52 173
1875.62 170
1875.72 163
1875.82 155
1875.92 145
1876.02 134
1876.12 125
1876.22 118
1876.32 113
1876.42 111
1876.52 111
1876.62 115
1876.72 121
1876.82 129
1876.92 138
1877.02 146
1877.12 155
1877.22 164
1877.32 173
1877.42 181
1877.52 189
1877.62 196
1877.72 200
1877.82 199
1877.92 191
1878.02 176
1878.12 156
1878.22 132
1878.31 108
1878.41 89
1878.51 77
1878.61 75
1878.71 82
1878.81 95
1878.91 110
1879.01 124
1879.11 136
1879.21 143
1879.31 146
1879.41 147
1879.51 148
1879.61 149
1879.71 151
1879.81 153
1879.91 154
1880.01 154
1880.11 151
1880.21 147
1880.31 143
1880.41 140
1880.51 139
1880.61 142
1880.71 147
1880.81 155
1880.91 165
1881.01 173
1881.11 181
1881.21 186
1881.31 190
1881.41 192
1881.51 194
1881.61 193
1881.71 191
1881.81 185
1881.91 177
1882.01 166
1882.11 154
1882.21 143
1882.31 135
1882.41 132
1882.51 134
1882.61 139
1882.71 147
1882.81 156
1882.90 165
1883.00 173
1883.10 180
1883.20 187
1883.30 194
1883.40 200
1883.50 205
1883.60 209
1883.70 210
1883.80 209
1883.90 205
1884.00 198
1884.10 189
1884.20 179
1884.30 169
1884.40 159
1884.50 152
1884.60 148
1884.70 147
1884.80 149
1884.90 154
1885.00 158
1885.10 162
1885.20 163
1885.30 162
1885.40 158
1885.50 152
1885.60 145
1885.70 138
1885.80 130
1885.90 122
1886.00 113
1886.10 103
1886.20 90
1886.30 76
1886.40 59
1886.50 42
1886.60 25
1886.70 10
1886.80 0
1886.90 0
1887.00 0
1887.10 0
1887.20 0
1887.30 0
1887.40 0
1887.50 0
1887.60 0
1887.70 7
1887.80 19
1887.90 31
1888.00 42
1888.10 52
1888.20 61
1888.30 70
1888.40 81
1888.50 93
1888.60 106
1888.70 120
1888.80 133
1888.90 145
1889.00 154
1889.10 162
1889.20 168
1889.30 173
1889.40 177
1889.50 178
1889.60 176
1889.70 170
1889.80 159
1889.90 145
1890.00 128
1890.10 112
1890.20 99
1890.30 92
1890.40 92
1890.50 101
1890.60 117
1890.70 139
1890.80 164
1890.90 190
1891.00 217
1891.10 244
1891.20 270
1891.30 295
1891.40 321
1891.50 347
1891.60 371
1891.70 393
1891.80 411
1891.90 426
1892.00 438
1892.10 446
1892.20 451
1892.30 454
1892.40 452
1892.50 445
1892.60 432
1892.70 412
1892.80 387
1892.90 358
1893.00 328
1893.10 300
1893.20 277
1893.30 261
1893.40 251
1893.50 247
1893.60 246
1893.70 249
1893.80 252
1893.90 255
1894.00 257
1894.10 257
1894.20 255
1894.30 252
1894.40 248
1894.50 241
1894.60 234
1894.71 228
1894.81 222
1894.91 218
1895.01 215
1895.11 214
1895.21 215
1895.31 216
1895.41 219
1895.51 225
1895.61 233
1895.71 244
1895.81 258
1895.91 272
1896.01 283
1896.11 289
1896.21 288
1896.31 278
1896.41 260
1896.51 238
1896.61 215
1896.71 194
1896.81 178
1896.91 168
1897.01 166
1897.11 172
1897.21 184
1897.31 203
1897.41 225
1897.51 248
1897.61 268
1897.71 283
1897.81 292
1897.91 294
1898.01 292
1898.11 288
1898.21 283
1898.31 280
1898.41 278
1898.51 276
1898.61 273
1898.71 269
1898.81 263
1898.91 254
1899.01 243
1899.11 230
1899.21 216
1899.32 202
1899.42 186
1899.52 171
1899.62 158
1899.72 148
1899.82 141
1899.92 139
1900.02 141
1900.12 148
1900.22 159
1900.32 173
1900.42 188
1900.52 203
1900.62 215
1900.72 224
1900.82 230
1900.92 232
1901.02 232
1901.12 231
1901.22 230
1901.32 229
1901.42 227
1901.52 226
1901.62 224
1901.72 222
1901.82 221
1901.92 221
1902.02 222
1902.12 225
1902.22 228
1902.32 231
1902.43 232
1902.53 230
1902.63 225
1902.73 220
1902.83 214
1902.93 211
1903.03 211
1903.13 214
1903.23 220
1903.33 228
1903.43 236
1903.53 242
1903.63 246
1903.73 248
1903.83 248
1903.93 248
1904.03 247
1904.13 247
1904.23 249
1904.33 252
1904.43 256
1904.53 262
1904.63 268
1904.73 274
1904.83 279
1904.93 284
1905.04 286
1905.14 285
1905.24 280
1905.34 272
1905.44 261
1905.54 249
1905.64 235
1905.74 220
1905.84 205
1905.94 192
1906.04 179
1906.14 166
1906.24 153
1906.34 141
1906.44 131
1906.54 125
1906.64 121
1906.74 120
1906.84 122
1906.94 128
1907.04 137
1907.14 149
1907.25 165
1907.35 183
1907.45 202
1907.55 222
1907.65 237
1907.75 247
1907.85 248
1907.95 241
1908.05 227
1908.15 208
1908.25 188
1908.35 170
1908.45 156
1908.55 147
1908.65 145
1908.75 147
1908.85 152
1908.95 158
1909.05 164
1909.16 169
1909.26 170
1909.36 168
1909.46 162
1909.56 152
1909.66 139
1909.76 126
1909.86 115
1909.96 108
1910.06 109
1910.16 118
1910.26 132
1910.36 149
1910.46 166
1910.56 179
1910.66 188
1910.76 195
1910.86 200
1910.97 206
1911.07 216
1911.17 230
1911.27 246
1911.37 261
1911.47 272
1911.57 275
1911.67 271
1911.77 260
1911.87 244
1911.97 226
1912.07 208
1912.17 194
1912.27 183
1912.37 177
1912.47 175
1912.58 176
1912.68 178
1912.78 180
1912.88 181
1912.98 178
1913.08 172
1913.18 161
1913.28 146
1913.38 129
1913.48 111
1913.58 96
1913.68 84
1913.78 76
1913.88 74
1913.98 76
1914.08 82
1914.19 89
1914.29 96
1914.39 103
1914.49 109
1914.59 115
1914.69 121
1914.79 126
1914.89 130
1914.99 134
1915.09 136
1915.19 137
1915.29 137
1915.39 136
1915.49 137
1915.60 139
1915.70 144
1915.80 153
1915.90 166
1916.00 180
1916.10 196
1916.20 210
1916.30 221
1916.40 228
1916.50 232
1916.60 233
1916.70 234
1916.80 234
1916.90 235
1917.01 236
1917.11 238
1917.21 241
1917.31 243
1917.41 247
1917.51 250
1917.61 255
1917.71 260
1917.81 265
1917.91 268
1918.01 268
1918.11 266
1918.21 263
1918.32 259
1918.42 257
1918.52 258
1918.62 260
1918.72 264
1918.82 266
1918.92 266
1919.02 260
1919.12 247
1919.22 229
1919.32 206
1919.42 181
1919.52 157
1919.63 137
1919.73 123
1919.83 116
1919.93 116
1920.03 123
1920.13 134
1920.23 149
1920.33 166
1920.43 183
1920.53 198
1920.63 211
1920.73 221
1920.84 227
1920.94 230
1921.04 232
1921.14 232
1921.24 235
1921.34 239
1921.44 247
1921.54 257
1921.64 271
1921.74 286
1921.84 302
1921.94 315
1922.05 325
1922.15 330
1922.25 328
1922.35 320
1922.45 305
1922.55 285
1922.65 262
1922.75 236
1922.85 211
1922.95 186
1923.05 163
1923.16 143
1923.26 125
1923.36 110
1923.46 96
1923.56 84
1923.66 71
1923.76 58
1923.86 44
1923.96 31
1924.06 20
1924.16 14
1924.27 15
1924.37 20
1924.47 30
1924.57 41
1924.67 49
1924.77 51
1924.87 46
1924.97 33
1925.07 14
1925.17 0
1925.28 0
1925.38 0
1925.48 0
1925.58 0
1925.68 0
1925.78 0
1925.88 0
1925.98 2
1926.08 16
1926.18 32
1926.28 50
1926.39 67
1926.49 80
1926.59 87
1926.69 84
1926.79 73
1926.89 56
1926.99 36
1927.09 18
1927.19 3
1927.29 0
1927.40 0
1927.50 0
1927.60 0
1927.70 0
1927.80 0
1927.90 0
1928.00 0
1928.10 0
1928.20 11
1928.31 28
1928.41 46
1928.51 63
1928.61 78
1928.71 91
1928.81 100
1928.91 107
1929.01 112
1929.11 116
1929.21 120
1929.32 122
1929.42 124
1929.52 125
1929.62 124
1929.72 121
1929.82 115
1929.92 107
1930.02 97
1930.12 88
1930.23 80
1930.33 75
1930.43 74
1930.53 78
1930.63 87
1930.73 99
1930.83 114
1930.93 130
1931.03 145
1931.14 158
1931.24 167
1931.34 173
1931.44 175
1931.54 176
1931.64 174
1931.74 173
1931.84 171
1931.94 169
1932.05 166
1932.15 162
1932.25 157
1932.35 151
1932.45 146
1932.55 143
1932.65 143
1932.75 146
1932.85 152
1932.96 160
1933.06 166
1933.16 169
1933.26 167
1933.36 159
1933.46 145
1933.56 127
1933.66 107
1933.77 87
1933.87 69
1933.97 53
1934.07 41
1934.17 33
1934.27 28
1934.37 27
1934.47 29
1934.57 35
1934.68 43
1934.78 52
1934.88 61
1934.98 70
1935.08 76
1935.18 79
1935.28 79
1935.38 78
1935.49 76
1935.59 76
1935.69 78
1935.79 84
1935.89 92
1935.99 103
1936.09 115
1936.19 126
1936.30 136
1936.40 144
1936.50 149
1936.60 151
1936.70 152
1936.80 153
1936.90 155
1937.00 160
1937.11 169
1937.21 180
1937.31 194
1937.41 210
1937.51 224
1937.61 236
1937.71 245
1937.81 251
1937.92 253
1938.02 253
1938.12 252
1938.22 250
1938.32 248
1938.42 246
1938.52 247
1938.62 249
1938.73 253
1938.83 260
1938.93 268
1939.03 275
1939.13 280
1939.23 281
1939.33 276
1939.44 267
1939.54 255
1939.64 243
1939.74 235
1939.84 232
1939.94 237
1940.04 248
1940.14 264
1940.25 282
1940.35 298
1940.45 311
1940.55 316
1940.65 314
1940.75 305
1940.85 290
1940.96 272
1941.06 252
1941.16 233
1941.26 216
1941.36 201
1941.46 188
1941.56 177
1941.67 168
1941.77 163
1941.87 162
1941.97 166
1942.07 175
1942.17 189
1942.27 206
1942.38 223
1942.48 238
1942.58 249
1942.68 256
1942.78 258
1942.88 256
1942.98 252
1943.08 246
1943.19 238
1943.29 230
1943.39 221
1943.49 210
1943.59 198
1943.69 186
1943.79 175
1943.90 168
1944.00 166
1944.10 167
1944.20 171
1944.30 177
1944.40 182
1944.51 185
1944.61 184
1944.71 178
1944.81 169
1944.91 157
1945.01 143
1945.11 127
1945.22 110
1945.32 92
1945.42 73
1945.52 56
1945.62 42
1945.72 31
1945.82 24
1945.93 23
1946.03 26
1946.13 31
1946.23 36
1946.33 41
1946.43 45
1946.53 49
1946.64 52
1946.74 57
1946.84 63
1946.94 72
1947.04 84
1947.14 98
1947.25 114
1947.35 130
1947.45 146
1947.55 160
1947.65 169
1947.75 172
1947.85 169
1947.96 159
1948.06 144
1948.16 126
1948.26 109
1948.36 94
1948.46 84
1948.57 80
1948.67 80
1948.77 83
1948.87 87
1948.97 90
1949.07 91
1949.18 89
1949.28 84
1949.38 77
1949.48 71
1949.58 65
1949.68 61
1949.78 57
1949.89 53
1949.99 47
1950.09 39
1950.19 29
1950.29 17
1950.39 6
1950.50 0
1950.60 0
1950.70 0
1950.80 9
1950.90 23
1951.00 39
1951.11 55
1951.21 70
1951.31 82
1951.41 91
1951.51 99
1951.61 105
1951.72 111
1951.82 115
1951.92 118
1952.02 116
1952.12 109
1952.22 95
1952.33 74
1952.43 48
1952.53 19
1952.63 0
1952.73 0
1952.83 0
1952.94 0
1953.04 0
1953.14 0
1953.24 0
1953.34 0
1953.44 13
1953.55 33
1953.65 50
1953.75 64
1953.85 75
1953.95 82
1954.05 85
1954.16 84
1954.26 80
1954.36 73
1954.46 66
1954.56 61
1954.66 59
1954.77 62
1954.87 71
1954.97 85
1955.07 103
1955.17 124
1955.27 144
1955.38 162
1955.48 176
1955.58 183
1955.68 185
1955.78 180
1955.89 171
1955.99 160
1956.09 148
1956.19 139
1956.29 132
1956.39 131
1956.50 135
1956.60 144
1956.70 158
1956.80 174
1956.90 189
1957.00 202
1957.11 211
1957.21 215
1957.31 213
1957.41 207
1957.51 200
1957.62 191
1957.72 183
1957.82 174
1957.92 164
1958.02 153
1958.12 140
1958.23 128
1958.33 116
1958.43 108
1958.53 104
1958.63 106
1958.74 113
1958.84 124
1958.94 135
1959.04 146
1959.14 153
1959.24 157
1959.35 157
1959.45 155
1959.55 154
1959.65 156
1959.75 161
1959.86 169
1959.96 178
1960.06 187
1960.16 195
1960.26 199
1960.37 203
1960.47 206
1960.57 211
1960.67 218
1960.77 229
1960.87 241
1960.98 251
1961.08 258
1961.18 259
1961.28 255
1961.38 245
1961.49 231
1961.59 215
1961.69 198
1961.79 180
1961.89 163
1962.00 145
1962.10 128
1962.20 112
1962.30 98
1962.40 88
1962.51 83
1962.61 83
1962.71 88
1962.81 96
1962.91 104
1963.01 111
1963.12 115
1963.22 115
1963.32 110
1963.42 104
1963.52 96
1963.63 90
1963.73 87
1963.83 89
1963.93 93
1964.03 101
1964.14 108
1964.24 112
1964.34 113
1964.44 109
1964.54 103
1964.65 95
1964.75 89
1964.85 85
1964.95 84
1965.05 84
1965.16 84
1965.26 82
1965.36 78
1965.46 72
1965.56 65
1965.67 61
1965.77 62
1965.87 69
1965.97 81
1966.07 99
1966.18 119
1966.28 141
1966.38 160
1966.48 177
1966.58 190
1966.69 199
1966.79 204
1966.89 204
1966.99 198
1967.09 187
1967.20 169
1967.30 147
1967.40 120
1967.50 92
1967.60 66
1967.71 42
1967.81 24
1967.91 12
1968.01 5
1968.12 2
1968.22 1
1968.32 1
1968.42 0
1968.52 0
1968.63 0
1968.73 0
1968.83 0
1968.93 0
1969.03 0
1969.14 0
1969.24 11
1969.34 25
1969.44 41
1969.54 57
1969.65 74
1969.75 88
1969.85 100
1969.95 107
1970.06 108
1970.16 103
1970.26 94
1970.36 84
1970.46 77
1970.57 74
1970.67 79
1970.77 90
1970.87 107
1970.97 128
1971.08 149
1971.18 170
1971.28 187
1971.38 203
1971.49 216
1971.59 227
1971.69 237
1971.79 245
1971.89 254
1972.00 261
1972.10 266
1972.20 268
1972.30 267
1972.40 262
1972.51 254
1972.61 245
1972.71 235
1972.81 227
1972.92 222
1973.02 219
1973.12 218
1973.22 216
1973.32 212
1973.43 205
1973.53 194
1973.63 181
1973.73 168
1973.84 155
1973.94 143
1974.04 133
1974.14 123
1974.24 115
1974.35 106
1974.45 97
1974.55 87
1974.65 78
1974.76 68
1974.86 59
1974.96 51
1975.06 46
1975.16 42
1975.27 41
1975.37 41
1975.47 42
1975.57 43
1975.68 44
1975.78 47
1975.88 52
1975.98 62
1976.09 76
1976.19 94
1976.29 113
1976.39 131
1976.49 147
1976.60 157
1976.70 163
1976.80 166
1976.90 167
1977.01 168
1977.11 171
1977.21 176
1977.31 184
1977.42 194
1977.52 204
1977.62 213
1977.72 218
1977.82 219
1977.93 214
1978.03 205
1978.13 192
1978.23 177
1978.34 161
1978.44 147
1978.54 135
1978.64 125
1978.75 118
1978.85 113
1978.95 111
1979.05 113
1979.15 117
1979.26 125
1979.36 136
1979.46 148
1979.56 160
1979.67 170
1979.77 177
1979.87 180
1979.97 180
1980.08 175
1980.18 167
1980.28 156
1980.38 145
1980.49 134
1980.59 125
1980.69 122
1980.79 125
1980.90 134
1981.00 149
1981.10 168
1981.20 189
1981.30 207
1981.41 222
1981.51 229
1981.61 230
1981.71 225
1981.82 217
1981.92 207
1982.02 199
1982.12 195
1982.23 194
1982.33 197
1982.43 201
1982.53 204
1982.64 206
1982.74 205
1982.84 202
1982.94 197
1983.05 191
1983.15 185
1983.25 178
1983.35 170
1983.46 160
1983.56 148
1983.66 135
1983.76 123
1983.87 112
1983.97 104
1984.07 102
1984.17 105
1984.28 114
1984.38 127
1984.48 143
1984.58 161
1984.69 178
1984.79 195
1984.89 209
1984.99 220
1985.10 229
1985.20 236
1985.30 239
1985.40 238
1985.51 234
1985.61 228
1985.71 219
1985.81 209
1985.92 201
1986.02 197
1986.12 197
1986.22 204
1986.33 216
1986.43 230
1986.53 246
1986.63 259
1986.74 268
1986.84 270
1986.94 265
1987.04 252
1987.15 233
1987.25 209
1987.35 181
1987.45 153
1987.56 126
1987.66 102
1987.76 83
1987.86 70
1987.97 64
1988.07 64
1988.17 70
1988.28 79
1988.38 90
1988.48 101
1988.58 111
1988.69 118
1988.79 124
1988.89 127
1988.99 131
1989.10 136
1989.20 143
1989.30 153
1989.40 165
1989.51 180
1989.61 196
1989.71 210
1989.81 221
1989.92 228
1990.02 228
1990.12 223
1990.22 212
1990.33 197
1990.43 179
1990.53 162
1990.64 146
1990.74 133
1990.84 124
1990.94 119
1991.05 116
1991.15 115
1991.25 117
1991.35 121
1991.46 128
1991.56 139
1991.66 151
1991.76 165
1991.87 179
1991.97 190
1992.07 198
1992.18 204
1992.28 208
1992.38 213
1992.48 221
1992.59 233
1992.69 249
1992.79 268
1992.89 288
1993.00 305
1993.10 320
1993.20 331
1993.31 339
1993.41 344
1993.51 348
1993.61 348
1993.72 345
1993.82 336
1993.92 323
1994.02 304
1994.13 282
1994.23 257
1994.33 231
1994.44 206
1994.54 183
1994.64 163
1994.74 147
1994.85 135
1994.95 130
1995.05 131
1995.15 137
1995.26 149
1995.36 164
1995.46 180
1995.57 198
1995.67 214
1995.77 229
1995.87 240
1995.98 248
1996.08 250
1996.18 246
1996.29 238
1996.39 224
1996.49 205
1996.59 185
1996.70 165
1996.80 146
1996.90 129
1997.01 116
1997.11 105
1997.21 97
1997.31 90
1997.42 83
1997.52 72
1997.62 59
1997.72 42
1997.83 24
1997.93 4
1998.03 0
1998.14 0
1998.24 0
1998.34 0
1998.44 0
1998.55 0
1998.65 0
1998.75 0
1998.86 10
1998.96 19
1999.06 27
1999.16 35
1999.27 42
1999.37 50
1999.47 59
1999.58 68
1999.68 79
1999.78 91
1999.89 104
1999.99 118
2000.09 130
2000.19 141
2000.30 148
2000.40 151
2000.50 149
2000.61 144
2000.71 138
2000.81 131
2000.91 127
2001.02 126
2001.12 128
2001.22 130
2001.33 130
2001.43 126
2001.53 116
2001.63 100
2001.74 80
2001.84 58
2001.94 38
2002.05 22
2002.15 12
2002.25 10
2002.36 15
2002.46 27
2002.56 44
2002.66 64
2002.77 85
2002.87 106
2002.97 124
2003.08 138
2003.18 148
2003.28 155
2003.39 162
2003.49 170
2003.59 179
2003.69 191
2003.80 202
2003.90 211
2004.00 215
2004.11 212
2004.21 201
2004.31 184
2004.41 163
2004.52 143
2004.62 127
2004.72 119
2004.83 120
2004.93 131
2005.03 151
2005.14 178
2005.24 208
2005.34 238
2005.45 263
2005.55 280
2005.65 288
2005.75 287
2005.86 281
2005.96 273
2006.06 267
2006.17 265
2006.27 269
2006.37 279
2006.48 294
2006.58 311
2006.68 328
2006.78 345
2006.89 361
2006.99 376
2007.09 387
2007.20 394
2007.30 396
2007.40 392
2007.51 382
2007.61 365
2007.71 343
2007.82 319
2007.92 294
2008.02 270
2008.12 248
2008.23 229
2008.33 212
2008.43 198
2008.54 186
2008.64 177
2008.74 169
2008.85 163
2008.95 160
2009.05 158
2009.16 158
2009.26 157
2009.36 156
2009.47 152
2009.57 143
2009.67 130
2009.77 111
2009.88 88
2009.98 63
2010.08 39
2010.19 17
2010.29 2
2010.39 0
2010.50 0
2010.60 8
2010.70 23
2010.81 41
2010.91 57
2011.01 70
2011.12 79
2011.22 82
2011.32 83
2011.43 82
2011.53 83
2011.63 85
2011.74 90
2011.84 95
2011.94 99
2012.04 102
2012.15 101
2012.25 98
2012.35 92
2012.46 85
2012.56 79
2012.66 74
2012.77 71
2012.87 70
2012.97 71
2013.08 74
2013.18 79
2013.28 85
2013.39 89
2013.49 91
2013.59 89
2013.70 82
2013.80 71
2013.90 56
2014.01 40
2014.11 26
2014.21 16
2014.32 11
2014.42 12
2014.52 18
2014.63 27
2014.73 37
2014.83 48
2014.94 57
2015.04 65
2015.14 71
2015.25 77
2015.35 82
2015.45 86
2015.56 89
2015.66 91
2015.76 93
2015.87 96
2015.97 100
2016.07 106
2016.18 112
2016.28 119
2016.38 123
2016.49 124
2016.59 119
2016.69 109
2016.80 95
2016.90 76
2017.00 56
2017.10 36
2017.21 19
2017.31 5
2017.42 0
2017.52 0
2017.62 0
2017.73 11
2017.83 26
2017.93 44
2018.04 62
2018.14 78
2018.24 89
2018.35 96
2018.45 98
2018.55 96
2018.66 94
2018.76 93
2018.86 93
2018.97 97
2019.07 102
2019.17 107
2019.28 113
2019.38 117
2019.48 121
2019.59 122
2019.69 123
2019.79 121
2019.90 117
2020.00 110
2020.10 100
2020.21 87
2020.31 73
2020.41 60
2020.52 49
2020.62 43
2020.72 41
2020.83 42
2020.93 44
2021.03 45
2021.14 42
2021.24 35
2021.34 22
2021.45 7
2021.55 0
2021.65 0
2021.76 0
2021.86 0
2021.96 0
2022.07 0
2022.17 0
2022.27 0
2022.38 17
2022.48 35
2022.59 51
2022.69 61
2022.79 65
2022.90 64
2023.00 56
2023.10 44
2023.21 30
2023.31 16
2023.41 5
2023.52 0
2023.62 0
2023.72 0
2023.83 9
2023.93 22
2024.03 36
2024.14 51
2024.24 67
2024.34 84
2024.45 102
2024.55 121
2024.66 142
2024.76 164
2024.86 185
2024.97 204
2025.07 216
2025.17 222
2025.28 221
2025.38 213
2025.48 200
2025.59 184
2025.69 167
2025.79 149
2025.90 132
2026.00 115
2026.10 99
2026.21 85
2026.31 74
2026.42 67
2026.52 66
2026.62 69
2026.73 77
2026.83 89
2026.93 102
2027.04 116
2027.14 130
2027.24 141
2027.35 149
2027.45 154
2027.56 154
2027.66 151
2027.76 146
2027.87 140
2027.97 135
2028.07 131
2028.18 130
2028.28 130
2028.38 130
2028.49 128
2028.59 125
2028.69 122
2028.80 117
2028.90 113
2029.01 109
2029.11 105
2029.21 99
2029.32 90
2029.42 77
2029.52 61
2029.63 41
2029.73 21
2029.83 2
2029.94 0
2030.04 0
2030.15 0
2030.25 0
2030.35 0
2030.46 0
2030.56 0
2030.66 6
2030.77 16
2030.87 22
2030.98 25
2031.08 25
2031.18 24
2031.29 21
2031.39 19
2031.49 17
2031.60 15
2031.70 13
2031.80 9
2031.91 6
2032.01 4
2032.12 5
2032.22 12
2032.32 26
2032.43 48
2032.53 75
2032.63 106
2032.74 136
2032.84 162
2032.95 182
2033.05 196
2033.15 205
2033.26 210
2033.36 214
2033.46 219
2033.57 225
2033.67 230
2033.78 234
2033.88 234
2033.98 230
2034.09 221
2034.19 211
2034.29 199
2034.40 189
2034.50 184
2034.61 185
2034.71 191
2034.81 202
2034.92 216
2035.02 232
2035.12 245
2035.23 254
2035.33 259
2035.44 258
2035.54 253
2035.64 246
2035.75 237
2035.85 229
2035.96 223
2036.06 219
2036.16 217
2036.27 215
2036.37 215
2036.47 214
2036.58 211
2036.68 205
2036.79 195
2036.89 181
2036.99 163
2037.10 143
2037.20 123
2037.31 108
2037.41 99
2037.51 101
2037.62 112
2037.72 131
2037.82 156
2037.93 181
2038.03 203
2038.14 218
2038.24 223
2038.34 221
2038.45 213
2038.55 202
2038.66 191
2038.76 183
2038.86 179
2038.97 179
2039.07 180
2039.17 180
2039.28 179
2039.38 176
2039.49 170
2039.59 162
2039.69 153
2039.80 143
2039.90 136
2040.01 131
2040.11 129
2040.21 130
2040.32 136
2040.42 144
2040.53 155
2040.63 166
2040.73 177
2040.84 186
2040.94 193
2041.05 199
2041.15 202
2041.25 205
2041.36 209
2041.46 215
2041.57 226
2041.67 239
2041.77 255
2041.88 272
2041.98 285
2042.08 293
2042.19 292
2042.29 283
2042.40 267
2042.50 246
2042.60 224
2042.71 204
2042.81 189
2042.92 180
2043.02 177
2043.12 179
2043.23 184
2043.33 191
2043.44 198
2043.54 204
2043.64 208
2043.75 211
2043.85 211
2043.96 208
2044.06 201
2044.16 191
2044.27 178
2044.37 163
2044.48 150
2044.58 139
2044.68 133
2044.79 134
2044.89 142
2045.00 154
2045.10 170
2045.21 185
2045.31 197
2045.41 204
2045.52 205
2045.62 199
2045.73 188
2045.83 174
2045.93 159
2046.04 144
2046.14 130
2046.25 118
2046.35 108
2046.45 98
2046.56 90
2046.66 82
2046.77 78
2046.87 76
2046.97 79
2047.08 87
2047.18 97
2047.29 109
2047.39 120
2047.49 127
2047.60 128
2047.70 123
2047.81 112
2047.91 97
2048.02 81
2048.12 64
2048.22 50
2048.33 38
2048.43 28
2048.54 19
2048.64 12
2048.74 5
2048.85 0
2048.95 0
2049.06 0
2049.16 0
2049.27 0
2049.37 0
2049.47 0
2049.58 0
2049.68 4
2049.79 19
2049.89 37
2049.99 54
2050.10 70
2050.20 84
2050.31 95
2050.41 102
2050.52 107
2050.62 111
2050.72 115
2050.83 119
2050.93 124
2051.04 131
2051.14 140
2051.24 148
2051.35 155
2051.45 157
2051.56 156
2051.66 150
2051.77 139
2051.87 126
2051.97 112
2052.08 98
2052.18 86
2052.29 76
2052.39 69
2052.50 65
2052.60 66
2052.70 70
2052.81 78
2052.91 88
2053.02 100
2053.12 113
2053.22 124
2053.33 134
2053.43 142
2053.54 149
2053.64 156
2053.75 162
2053.85 166
2053.95 168
2054.06 166
2054.16 159
2054.27 149
2054.37 135
2054.48 121
2054.58 110
2054.68 103
2054.79 103
2054.89 109
2055.00 120
2055.10 133
2055.21 147
2055.31 157
2055.41 164
2055.52 166
2055.62 166
2055.73 164
2055.83 163
2055.94 162
2056.04 162
2056.14 161
2056.25 159
2056.35 154
2056.46 147
2056.56 139
2056.67 133
2056.77 131
2056.88 135
2056.98 146
2057.08 164
2057.19 187
2057.29 212
2057.40 236
2057.50 256
2057.61 268
2057.71 271
2057.81 265
2057.92 251
2058.02 231
2058.13 208
2058.23 187
2058.34 168
2058.44 152
2058.55 141
2058.65 132
2058.75 124
2058.86 117
2058.96 111
2059.07 105
2059.17 103
2059.28 107
2059.38 116
2059.48 130
2059.59 146
2059.69 164
2059.80 178
2059.90 189
2060.01 194
2060.11 195
2060.22 192
2060.32 186
2060.42 177
2060.53 164
2060.63 148
2060.74 126
2060.84 102
2060.95 77
2061.05 56
2061.16 42
2061.26 38
2061.36 43
2061.47 56
2061.57 71
2061.68 84
2061.78 90
2061.89 88
2061.99 77
2062.10 60
2062.20 40
2062.30 20
2062.41 4
2062.51 0
2062.62 0
2062.72 0
2062.83 0
2062.93 0
2063.04 0
2063.14 4
2063.25 8
2063.35 10
2063.45 11
2063.56 9
2063.66 7
2063.77 4
2063.87 1
2063.98 0
2064.08 0
2064.19 0
2064.29 0
2064.39 1
2064.50 5
2064.60 9
2064.71 14
2064.81 20
2064.92 29
2065.02 42
2065.13 58
2065.23 77
2065.34 98
2065.44 120
2065.54 140
2065.65 157
2065.75 170
2065.86 178
2065.96 183
2066.07 186
2066.17 187
2066.28 187
2066.38 187
2066.49 187
2066.59 187
2066.70 187
2066.80 188
2066.90 188
2067.01 187
2067.11 184
2067.22 178
2067.32 169
2067.43 160
2067.53 151
2067.64 145
2067.74 144
2067.85 149
2067.95 158
2068.06 169
2068.16 178
2068.26 182
2068.37 180
2068.47 171
2068.58 157
2068.68 142
2068.79 128
2068.89 117
2069.00 111
2069.10 107
2069.21 104
2069.31 102
2069.42 100
2069.52 97
2069.62 94
2069.73 91
2069.83 89
2069.94 87
2070.04 84
2070.15 79
2070.25 72
2070.36 64
2070.46 56
2070.57 51
2070.67 48
2070.78 50
2070.88 56
2070.99 64
2071.09 73
2071.20 79
2071.30 83
2071.40 82
2071.51 77
2071.61 67
2071.72 55
2071.82 40
2071.93 26
2072.03 13
2072.14 3
2072.24 0
2072.35 0
2072.45 0
2072.56 0
2072.66 0
2072.77 0
2072.87 2
2072.98 6
2073.08 14
2073.18 25
2073.29 40
2073.39 57
2073.50 72
2073.60 85
2073.71 93
2073.81 97
2073.92 97
2074.02 96
2074.13 96
2074.23 98
2074.34 102
2074.44 107
2074.55 112
2074.65 117
2074.76 119
2074.86 118
2074.97 113
2075.07 106
2075.18 98
2075.28 91
2075.39 86
2075.49 87
2075.60 91
2075.70 99
2075.80 108
2075.91 116
2076.01 118
2076.12 116
2076.22 111
2076.33 103
2076.43 95
2076.54 91
2076.64 90
2076.75 94
2076.85 101
2076.96 109
2077.06 118
2077.17 127
2077.27 135
2077.38 142
2077.48 148
2077.59 153
2077.69 156
2077.80 158
2077.90 158
2078.01 156
2078.11 154
2078.22 154
2078.32 156
2078.43 161
2078.53 170
2078.64 181
2078.74 194
2078.85 207
2078.95 220
2079.06 230
2079.16 239
2079.27 245
2079.37 249
2079.48 251
2079.58 251
2079.68 247
2079.79 241
2079.89 230
2080.00 215
2080.10 196
2080.21 174
2080.31 150
2080.42 128
2080.52 107
2080.63 90
2080.73 78
2080.84 71
2080.94 69
2081.05 72
2081.15 81
2081.26 94
2081.36 110
2081.47 128
2081.57 146
2081.68 163
2081.78 176
2081.89 184
2081.99 187
2082.10 183
2082.20 174
2082.31 160
2082.41 144
2082.52 127
2082.62 112
2082.73 99
2082.83 91
2082.94 86
2083.04 84
2083.15 82
2083.25 80
2083.36 76
2083.46 69
2083.57 61
2083.67 51
2083.78 42
2083.88 33
2083.99 25
2084.09 16
2084.20 5
2084.30 0
2084.41 0
2084.51 0
2084.62 0
2084.72 0
2084.83 0
2084.93 0
2085.04 2
2085.14 27
2085.25 51
2085.35 68
2085.46 78
2085.56 79
2085.67 73
2085.77 63
2085.88 52
2085.98 44
2086.09 41
2086.19 43
2086.30 50
2086.41 58
2086.51 68
2086.62 76
2086.72 82
2086.83 86
2086.93 90
2087.04 92
2087.14 95
2087.25 99
2087.35 105
2087.46 113
2087.56 125
2087.67 140
2087.77 157
2087.88 175
2087.98 190
2088.09 202
2088.19 208
2088.30 209
2088.40 205
2088.51 198
2088.61 188
2088.72 177
2088.82 167
2088.93 157
2089.03 151
2089.14 150
2089.24 155
2089.35 168
2089.45 185
2089.56 207
2089.66 228
2089.77 247
2089.87 263
2089.98 274
2090.08 284
2090.19 294
2090.30 305
2090.40 319
2090.51 333
2090.61 345
2090.72 352
2090.82 353
2090.93 348
2091.03 336
2091.14 322
2091.24 308
2091.35 297
2091.45 291
2091.56 289
2091.66 291
2091.77 297
2091.87 306
2091.98 314
2092.08 321
2092.19 325
2092.29 325
2092.40 322
2092.50 314
2092.61 302
2092.72 288
2092.82 272
2092.93 256
2093.03 238
2093.14 218
2093.24 195
2093.35 170
2093.45 143
2093.56 116
2093.66 91
2093.77 72
2093.87 60
2093.98 58
2094.08 65
2094.19 78
2094.29 95
2094.40 114
2094.50 132
2094.61 147
2094.72 159
2094.82 168
2094.93 175
2095.03 180
2095.14 181
2095.24 180
2095.35 176
2095.45 171
2095.56 167
2095.66 167
2095.77 173
2095.87 185
2095.98 203
2096.08 224
2096.19 244
2096.30 260
2096.40 269
2096.51 271
2096.61 266
2096.72 258
2096.82 248
2096.93 239
2097.03 231
2097.14 224
2097.24 216
2097.35 205
2097.45 190
2097.56 171
2097.66 151
2097.77 130
2097.88 111
2097.98 94
2098.09 82
2098.19 74
2098.30 69
2098.40 68
2098.51 69
2098.61 72
2098.72 78
2098.82 86
2098.93 94
2099.03 101
2099.14 104
2099.25 103
2099.35 98
2099.46 92
2099.56 90
2099.67 93
2099.77 107
2099.88 129
2099.98 159
2100.09 194
2100.19 228
2100.30 259
2100.41 282
2100.51 297
2100.62 305
2100.72 307
2100.83 305
2100.93 300
2101.04 294
2101.14 288
2101.25 283
2101.35 280
2101.46 279
2101.57 280
2101.67 283
2101.78 288
2101.88 292
2101.99 293
2102.09 289
2102.20 280
2102.30 263
2102.41 241
2102.51 214
2102.62 185
2102.73 159
2102.83 137
2102.94 121
2103.04 112
2103.15 107
2103.25 104
2103.36 101
2103.46 96
2103.57 90
2103.68 85
2103.78 83
2103.89 88
2103.99 98
2104.10 113
2104.20 131
2104.31 148
2104.41 158
2104.52 161
2104.62 156
2104.73 141
2104.84 121
2104.94 98
2105.05 75
2105.15 54
2105.26 37
2105.36 23
2105.47 14
2105.57 8
2105.68 5
2105.79 4
2105.89 3
2106.00 4
2106.10 5
2106.21 5
2106.31 4
2106.42 2
2106.53 0
2106.63 0
2106.74 0
2106.84 0
2106.95 0
2107.05 0
2107.16 0
2107.26 5
2107.37 13
2107.48 23
2107.58 33
2107.69 43
2107.79 52
2107.90 59
2108.00 64
2108.11 67
2108.21 68
2108.32 69
2108.43 70
2108.53 72
2108.64 74
2108.74 75
2108.85 74
2108.95 72
2109.06 68
2109.17 63
2109.27 58
2109.38 55
2109.48 53
2109.59 53
2109.69 54
2109.80 54
2109.91 52
2110.01 48
2110.12 42
2110.22 38
2110.33 35
2110.43 38
2110.54 46
2110.65 60
2110.75 79
2110.86 102
2110.96 127
2111.07 151
2111.17 174
2111.28 193
2111.39 209
2111.49 219
2111.60 224
2111.70 224
2111.81 219
2111.91 210
2112.02 197
2112.13 182
2112.23 163
2112.34 144
2112.44 123
2112.55 103
2112.65 84
2112.76 67
2112.87 54
2112.97 45
2113.08 39
2113.18 37
2113.29 38
2113.39 43
2113.50 52
2113.61 64
2113.71 81
2113.82 101
2113.92 124
2114.03 146
2114.13 165
2114.24 179
2114.35 186
2114.45 189
2114.56 187
2114.66 185
2114.77 186
2114.88 190
2114.98 198
2115.09 207
2115.19 216
2115.30 224
2115.40 228
2115.51 228
2115.62 224
2115.72 217
2115.83 211
2115.93 206
2116.04 201
2116.14 198
2116.25 197
2116.36 196
2116.46 196
2116.57 195
2116.67 194
2116.78 192
2116.89 189
2116.99 185
2117.10 181
2117.20 176
2117.31 172
2117.42 170
2117.52 172
2117.63 179
2117.73 192
2117.84 207
2117.94 223
2118.05 235
2118.16 239
2118.26 233
2118.37 217
2118.47 192
2118.58 162
2118.69 131
2118.79 102
2118.90 78
2119.00 60
2119.11 47
2119.22 38
2119.32 33
2119.43 32
2119.53 33
2119.64 37
2119.74 44
2119.85 52
2119.96 61
2120.06 70
2120.17 78
2120.27 87
2120.38 97
2120.49 109
2120.59 121
2120.70 134
2120.80 143
2120.91 149
2121.02 147
2121.12 139
2121.23 125
2121.33 109
2121.44 93
2121.55 81
2121.65 75
2121.76 76
2121.86 81
2121.97 89
2122.08 97
2122.18 103
2122.29 104
2122.39 100
2122.50 90
2122.61 75
2122.71 57
2122.82 38
2122.92 18
2123.03 1
2123.14 0
2123.24 0
2123.35 0
2123.45 0
2123.56 0
2123.67 0
2123.77 0
2123.88 11
2123.98 19
2124.09 24
2124.20 23
2124.30 19
2124.41 13
2124.51 8
2124.62 7
2124.73 11
2124.83 20
2124.94 34
2125.04 50
2125.15 65
2125.26 77
2125.36 82
2125.47 82
2125.57 76
2125.68 65
2125.79 54
2125.89 44
2126.00 39
2126.10 40
2126.21 47
2126.32 58
2126.42 73
2126.53 88
2126.64 101
2126.74 110
2126.85 116
2126.95 118
2127.06 117
2127.17 113
2127.27 109
2127.38 104
2127.48 98
2127.59 93
2127.70 86
2127.80 79
2127.91 70
2128.01 60
2128.12 47
2128.23 34
2128.33 20
2128.44 8
2128.55 0
2128.65 0
2128.76 0
2128.86 0
2128.97 6
2129.08 15
2129.18 23
2129.29 28
2129.39 28
2129.50 24
2129.61 18
2129.71 13
2129.82 10
2129.93 12
2130.03 19
2130.14 27
2130.24 37
2130.35 46
2130.46 53
2130.56 58
2130.67 63
2130.77 66
2130.88 70
2130.99 74
2131.09 76
2131.20 76
2131.31 74
2131.41 71
2131.52 67
2131.62 64
2131.73 61
2131.84 60
2131.94 61
2132.05 62
2132.16 62
2132.26 60
2132.37 56
2132.47 50
2132.58 44
2132.69 36
2132.79 30
2132.90 25
2133.01 22
2133.11 20
2133.22 20
2133.32 20
2133.43 22
2133.54 24
2133.64 28
2133.75 33
2133.86 40
2133.96 47
2134.07 54
2134.17 58
2134.28 59
2134.39 56
2134.49 50
2134.60 43
2134.71 38
2134.81 37
2134.92 42
2135.02 52
2135.13 65
2135.24 78
2135.34 89
2135.45 96
2135.56 98
2135.66 97
2135.77 95
2135.88 96
2135.98 100
2136.09 110
2136.19 123
2136.30 139
2136.41 155
2136.51 172
2136.62 188
2136.73 204
2136.83 220
2136.94 236
2137.05 251
2137.15 263
2137.26 273
2137.36 278
2137.47 279
2137.58 277
2137.68 275
2137.79 272
2137.90 269
2138.00 266
2138.11 263
2138.22 257
2138.32 247
2138.43 232
2138.53 211
2138.64 186
2138.75 157
2138.85 128
2138.96 99
2139.07 74
2139.17 54
2139.28 41
2139.39 33
2139.49 29
2139.60 27
2139.70 25
2139.81 20
2139.92 11
2140.02 0
2140.13 0
2140.24 0
2140.34 0
2140.45 0
2140.56 0
2140.66 0
2140.77 0
2140.88 16
2140.98 32
2141.09 45
2141.19 53
2141.30 55
2141.41 52
2141.51 46
2141.62 36
2141.73 26
2141.83 17
2141.94 9
2142.05 5
2142.15 6
2142.26 9
2142.37 16
2142.47 23
2142.58 29
2142.69 34
2142.79 36
2142.90 37
2143.00 36
2143.11 35
2143.22 36
2143.32 37
2143.43 40
2143.54 45
2143.64 51
2143.75 60
2143.86 70
2143.96 82
2144.07 93
2144.18 102
2144.28 107
2144.39 106
2144.50 101
2144.60 93
2144.71 85
2144.82 79
2144.92 78
2145.03 82
2145.14 88
2145.24 97
2145.35 105
2145.46 113
2145.56 121
2145.67 129
2145.77 139
2145.88 151
2145.99 165
2146.09 180
2146.20 194
2146.31 206
2146.41 215
2146.52 220
2146.63 220
2146.73 215
2146.84 204
2146.95 188
2147.05 168
2147.16 145
2147.27 121
2147.37 99
2147.48 82
2147.59 70
2147.69 65
2147.80 64
2147.91 67
2148.01 72
2148.12 77
2148.23 79
2148.33 80
2148.44 78
2148.55 74
2148.65 70
2148.76 65
2148.87 62
2148.97 60
2149.08 59
2149.19 59
2149.29 58
2149.40 55
2149.51 50
2149.61 43
2149.72 35
2149.83 27
2149.93 21
2150.04 16
2150.15 13
2150.25 11
2150.36 7
2150.47 2
2150.57 0
2150.68 0
2150.79 0
2150.89 0
2151.00 0
2151.11 0
2151.21 0
2151.32 3
2151.43 12
2151.53 17
2151.64 20
2151.75 21
2151.85 24
2151.96 31
2152.07 44
2152.17 62
2152.28 84
2152.39 105
2152.49 124
2152.60 136
2152.71 140
2152.81 139
2152.92 134
2153.03 129
2153.13 128
2153.24 133
2153.35 144
2153.45 159
2153.56 175
2153.67 189
2153.77 197
2153.88 199
2153.99 196
2154.10 190
2154.20 183
2154.31 177
2154.42 173
2154.52 171
2154.63 171
2154.74 170
2154.84 167
2154.95 162
2155.06 153
2155.16 142
2155.27 130
2155.38 118
2155.48 107
2155.59 96
2155.70 85
2155.80 75
2155.91 64
2156.02 51
2156.12 37
2156.23 21
2156.34 4
2156.44 0
2156.55 0
2156.66 0
2156.77 0
2156.87 0
2156.98 0
2157.09 0
2157.19 0
2157.30 27
2157.41 55
2157.51 80
2157.62 98
2157.73 111
2157.83 117
2157.94 119
2158.05 118
2158.15 114
2158.26 107
2158.37 99
2158.48 89
2158.58 77
2158.69 65
2158.80 56
2158.90 51
2159.01 54
2159.12 63
2159.22 77
2159.33 96
2159.44 115
2159.54 131
2159.65 143
2159.76 148
2159.86 150
2159.97 148
2160.08 146
2160.19 144
2160.29 143
2160.40 142
2160.51 140
2160.61 135
2160.72 127
2160.83 116
2160.93 104
2161.04 91
2161.15 79
2161.26 69
2161.36 64
2161.47 65
2161.58 70
2161.68 81
2161.79 97
2161.90 115
2162.00 135
2162.11 152
2162.22 165
2162.32 172
2162.43 172
2162.54 163
2162.65 147
2162.75 125
2162.86 100
2162.97 77
2163.07 58
2163.18 47
2163.29 47
2163.39 59
2163.50 79
2163.61 104
2163.72 130
2163.82 150
2163.93 163
2164.04 168
2164.14 165
2164.25 157
2164.36 148
2164.46 140
2164.57 135
2164.68 134
2164.79 135
2164.89 139
2165.00 144
2165.11 149
2165.21 156
2165.32 162
2165.43 168
2165.54 174
2165.64 179
2165.75 185
2165.86 192
2165.96 202
2166.07 217
2166.18 236
2166.28 258
2166.39 279
2166.50 294
2166.61 299
2166.71 293
2166.82 275
2166.93 249
2167.03 220
2167.14 190
2167.25 166
2167.36 149
2167.46 140
2167.57 136
2167.68 135
2167.78 135
2167.89 133
2168.00 130
2168.11 125
2168.21 120
2168.32 115
2168.43 112
2168.53 109
2168.64 105
2168.75 101
2168.86 94
2168.96 84
2169.07 71
2169.18 57
2169.28 43
2169.39 32
2169.50 23
2169.61 19
2169.71 19
2169.82 22
2169.93 25
2170.03 26
2170.14 23
2170.25 17
2170.36 10
2170.46 2
2170.57 0
2170.68 0
2170.78 2
2170.89 11
2171.00 20
2171.11 28
2171.21 31
2171.32 30
2171.43 25
2171.53 18
2171.64 13
2171.75 10
2171.86 10
2171.96 13
2172.07 16
2172.18 20
2172.28 22
2172.39 22
2172.50 18
2172.61 12
2172.71 5
2172.82 0
2172.93 0
2173.04 0
2173.14 0
2173.25 0
2173.36 0
2173.46 0
2173.57 1
2173.68 17
2173.79 32
2173.89 46
2174.00 56
2174.11 63
2174.22 65
2174.32 67
2174.43 69
2174.54 73
2174.64 82
2174.75 95
2174.86 113
2174.97 135
2175.07 160
2175.18 184
2175.29 206
2175.40 223
2175.50 235
2175.61 240
2175.72 240
2175.82 235
2175.93 228
2176.04 221
2176.15 213
2176.25 205
2176.36 195
2176.47 182
2176.58 166
2176.68 147
2176.79 125
2176.90 103
2177.01 81
2177.11 61
2177.22 46
2177.33 36
2177.43 32
2177.54 33
2177.65 40
2177.76 53
2177.86 68
2177.97 85
2178.08 100
2178.19 112
2178.29 119
2178.40 121
2178.51 119
2178.62 115
2178.72 109
2178.83 105
2178.94 103
2179.05 105
2179.15 109
2179.26 117
2179.37 128
2179.47 140
2179.58 152
2179.69 164
2179.80 174
2179.90 180
2180.01 182
2180.12 180
2180.23 174
2180.33 164
2180.44 153
2180.55 140
2180.66 127
2180.76 115
2180.87 106
2180.98 98
2181.09 95
2181.19 95
2181.30 100
2181.41 108
2181.52 118
2181.62 129
2181.73 140
2181.84 151
2181.95 160
2182.05 169
2182.16 179
2182.27 190
2182.38 202
2182.48 216
2182.59 229
2182.70 241
2182.81 249
2182.91 252
2183.02 249
2183.13 241
2183.24 229
2183.34 217
2183.45 207
2183.56 202
2183.67 203
2183.77 213
2183.88 228
2183.99 249
2184.10 271
2184.20 290
2184.31 305
2184.42 313
2184.53 313
2184.63 305
2184.74 291
2184.85 274
2184.96 255
2185.06 238
2185.17 223
2185.28 212
2185.39 205
2185.49 200
2185.60 198
2185.71 196
2185.82 193
2185.92 189
2186.03 182
2186.14 175
2186.25 169
2186.35 164
2186.46 163
2186.57 165
2186.68 171
2186.78 179
2186.89 187
2187.00 193
2187.11 197
2187.21 197
2187.32 194
2187.43 189
2187.54 183
2187.64 178
2187.75 176
2187.86 177
2187.97 181
2188.08 188
2188.18 195
2188.29 203
2188.40 210
2188.51 215
2188.61 220
2188.72 226
2188.83 233
2188.94 242
2189.04 252
2189.15 263
2189.26 271
2189.37 275
2189.47 275
2189.58 268
2189.69 256
2189.80 241
2189.91 225
2190.01 210
2190.12 197
2190.23 189
2190.34 183
2190.44 180
2190.55 178
2190.66 178
2190.77 179
2190.87 180
2190.98 182
2191.09 184
2191.20 185
2191.30 183
2191.41 178
2191.52 168
2191.63 154
2191.74 138
2191.84 121
2191.95 104
2192.06 89
2192.17 78
2192.27 71
2192.38 69
2192.49 73
2192.60 82
2192.70 94
2192.81 109
2192.92 124
2193.03 140
2193.14 154
2193.24 167
2193.35 178
2193.46 187
2193.57 194
2193.67 198
2193.78 201
2193.89 201
2194.00 201
2194.11 201
2194.21 203
2194.32 208
2194.43 216
2194.54 226
2194.64 235
2194.75 242
2194.86 244
2194.97 239
2195.08 226
2195.18 205
2195.29 178
2195.40 147
2195.51 115
2195.61 86
2195.72 62
2195.83 47
2195.94 40
2196.05 41
2196.15 47
2196.26 56
2196.37 63
2196.48 67
2196.58 66
2196.69 58
2196.80 46
2196.91 29
2197.02 11
2197.12 0
2197.23 0
2197.34 0
2197.45 0
2197.56 0
2197.66 0
2197.77 0
2197.88 0
2197.99 6
2198.09 23
2198.20 40
2198.31 58
2198.42 77
2198.53 96
2198.63 116
2198.74 136
2198.85 156
2198.96 174
2199.07 189
2199.17 200
2199.28 204
2199.39 203
2199.50 195
2199.60 184
2199.71 173
2199.82 165
2199.93 161
2200.04 165
2200.14 176
2200.25 191
2200.36 208
2200.47 223
2200.58 232
2200.68 233
2200.79 227
2200.90 215
2201.01 200
2201.12 186
2201.22 177
2201.33 173
2201.44 177
2201.55 187
2201.66 201
2201.76 217
2201.87 232
2201.98 244
2202.09 251
2202.19 251
2202.30 245
2202.41 233
2202.52 217
2202.63 199
2202.73 181
2202.84 165
2202.95 153
2203.06 145
2203.17 141
2203.27 143
2203.38 148
2203.49 155
2203.60 164
2203.71 173
2203.81 180
2203.92 185
2204.03 186
2204.14 184
2204.25 181
2204.35 177
2204.46 174
2204.57 172
2204.68 171
2204.79 170
2204.89 169
2205.00 166
2205.11 161
2205.22 153
2205.33 144
2205.43 135
2205.54 126
2205.65 121
2205.76 121
2205.87 125
2205.97 135
2206.08 148
2206.19 162
2206.30 173
2206.41 179
2206.52 176
2206.62 166
2206.73 149
2206.84 128
2206.95 107
2207.06 90
2207.16 78
2207.27 72
2207.38 69
2207.49 68
2207.60 65
2207.70 60
2207.81 54
2207.92 47
2208.03 43
2208.14 43
2208.24 48
2208.35 59
2208.46 73
2208.57 86
2208.68 97
2208.79 102
2208.89 100
2209.00 91
2209.11 77
2209.22 58
2209.33 38
2209.43 20
2209.54 6
2209.65 0
2209.76 0
2209.87 5
2209.97 19
2210.08 37
2210.19 58
2210.30 78
2210.41 96
2210.52 109
2210.62 115
2210.73 116
2210.84 113
2210.95 107
2211.06 101
2211.16 97
2211.27 97
2211.38 103
2211.49 113
2211.60 126
2211.71 138
2211.81 147
2211.92 153
2212.03 155
2212.14 155
2212.25 156
2212.35 160
2212.46 169
2212.57 183
2212.68 202
2212.79 224
2212.90 245
2213.00 263
2213.11 275
2213.22 281
2213.33 280
2213.44 273
2213.54 262
2213.65 247
2213.76 233
2213.87 220
2213.98 211
2214.09 206
2214.19 205
2214.30 208
2214.41 213
2214.52 219
2214.63 225
2214.74 228
2214.84 230
2214.95 231
2215.06 231
2215.17 233
2215.28 235
2215.39 239
2215.49 243
2215.60 247
2215.71 250
2215.82 251
2215.93 249
2216.03 246
2216.14 242
2216.25 237
2216.36 233
2216.47 232
2216.58 233
2216.68 236
2216.79 242
2216.90 248
2217.01 255
2217.12 259
2217.23 261
2217.33 259
2217.44 254
2217.55 248
2217.66 244
2217.77 242
2217.88 245
2217.98 252
2218.09 262
2218.20 275
2218.31 287
2218.42 297
2218.53 303
2218.63 305
2218.74 301
2218.85 291
2218.96 276
2219.07 256
2219.18 232
2219.28 208
2219.39 185
2219.50 165
2219.61 151
2219.72 142
2219.83 140
2219.94 143
2220.04 150
2220.15 158
2220.26 167
2220.37 174
2220.48 178
2220.59 180
2220.69 179
2220.80 176
2220.91 172
2221.02 168
2221.13 165
2221.24 162
2221.34 160
2221.45 156
2221.56 149
2221.67 139
2221.78 125
2221.89 107
2222.00 86
2222.10 64
2222.21 43
2222.32 23
2222.43 8
2222.54 0
2222.65 0
2222.75 0
2222.86 0
2222.97 7
2223.08 17
2223.19 25
2223.30 31
2223.41 33
2223.51 29
2223.62 21
2223.73 9
2223.84 0
2223.95 0
2224.06 0
2224.16 0
2224.27 0
2224.38 0
2224.49 0
2224.60 7
2224.71 29
2224.82 48
2224.92 64
2225.03 75
2225.14 82
2225.25 87
2225.36 92
2225.47 99
2225.58 109
2225.68 120
2225.79 130
2225.90 136
2226.01 134
2226.12 125
2226.23 109
2226.33 89
2226.44 67
2226.55 48
2226.66 33
2226.77 24
2226.88 20
2226.99 21
2227.09 23
2227.20 27
2227.31 33
2227.42 40
2227.53 48
2227.64 59
2227.75 73
2227.85 88
2227.96 105
2228.07 122
2228.18 139
2228.29 155
2228.40 170
2228.51 184
2228.61 198
2228.72 210
2228.83 220
2228.94 228
2229.05 232
2229.16 233
2229.27 231
2229.38 229
2229.48 226
2229.59 226
2229.70 229
2229.81 234
2229.92 239
2230.03 244
2230.14 247
2230.24 247
2230.35 242
2230.46 233
2230.57 221
2230.68 208
2230.79 196
2230.90 187
2231.00 182
2231.11 182
2231.22 188
2231.33 197
2231.44 208
2231.55 218
2231.66 226
2231.77 231
2231.87 232
2231.98 231
2232.09 227
2232.20 224
2232.31 222
2232.42 221
2232.53 221
2232.63 224
2232.74 229
2232.85 236
2232.96 244
2233.07 253
2233.18 260
2233.29 264
2233.40 264
2233.50 259
2233.61 248
2233.72 233
2233.83 216
2233.94 196
2234.05 178
2234.16 161
2234.27 148
2234.37 137
2234.48 128
2234.59 121
2234.70 115
2234.81 108
2234.92 102
2235.03 97
2235.14 94
2235.24 94
2235.35 98
2235.46 103
2235.57 108
2235.68 112
2235.79 113
2235.90 111
2236.01 108
2236.11 105
2236.22 104
2236.33 106
2236.44 110
2236.55 114
2236.66 117
2236.77 116
2236.88 112
2236.98 104
2237.09 93
2237.20 80
2237.31 64
2237.42 47
2237.53 27
2237.64 7
2237.75 0
2237.86 0
2237.96 0
2238.07 0
2238.18 0
2238.29 0
2238.40 0
2238.51 0
2238.62 16
2238.73 40
2238.83 62
2238.94 84
2239.05 105
2239.16 126
2239.27 148
2239.38 171
2239.49 194
2239.60 215
2239.71 230
2239.81 238
2239.92 237
2240.03 227
2240.14 210
2240.25 188
2240.36 167
2240.47 149
2240.58 138
2240.69 135
2240.79 140
2240.90 150
2241.01 164
2241.12 178
2241.23 190
2241.34 198
2241.45 200
2241.56 196
2241.67 188
2241.77 178
2241.88 166
2241.99 155
2242.10 147
2242.21 142
2242.32 141
2242.43 141
2242.54 142
2242.65 142
2242.76 140
2242.86 136
2242.97 130
2243.08 123
2243.19 118
2243.30 116
2243.41 116
2243.52 120
2243.63 126
2243.74 135
2243.84 143
2243.95 150
2244.06 157
2244.17 163
2244.28 168
2244.39 174
2244.50 181
2244.61 189
2244.72 195
2244.83 200
2244.93 200
2245.04 195
2245.15 186
2245.26 173
2245.37 159
2245.48 146
2245.59 138
2245.70 134
2245.81 134
2245.92 138
2246.02 144
2246.13 152
2246.24 160
2246.35 168
2246.46 177
2246.57 186
2246.68 196
2246.79 207
2246.90 218
2247.01 230
2247.11 243
2247.22 256
2247.33 271
2247.44 287
2247.55 304
2247.66 320
2247.77 335
2247.88 346
2247.99 355
2248.10 360
2248.21 360
2248.31 358
2248.42 354
2248.53 349
2248.64 346
2248.75 346
2248.86 347
2248.97 350
2249.08 355
2249.19 360
2249.30 365
2249.41 370
2249.51 375
2249.62 380
2249.73 384
2249.84 388
2249.95 388
2250.06 383
2250.17 373
2250.28 359
2250.39 341
2250.50 323
2250.61 306
2250.71 292
2250.82 283
2250.93 279
2251.04 278
2251.15 281
2251.26 285
2251.37 290
2251.48 295
2251.59 298
2251.70 296
2251.81 288
2251.92 274
2252.02 253
2252.13 227
2252.24 198
2252.35 170
2252.46 146
2252.57 126
2252.68 112
2252.79 104
2252.90 100
2253.01 98
2253.12 99
2253.23 101
2253.33 104
2253.44 109
2253.55 117
2253.66 127
2253.77 139
2253.88 153
2253.99 167
2254.10 178
2254.21 186
2254.32 189
2254.43 187
2254.54 181
2254.65 172
2254.75 164
2254.86 158
2254.97 155
2255.08 155
2255.19 158
2255.30 161
2255.41 163
2255.52 165
2255.63 166
2255.74 168
2255.85 170
2255.96 174
2256.07 178
2256.18 184
2256.28 189
2256.39 193
2256.50 198
2256.61 203
2256.72 209
2256.83 216
2256.94 223
2257.05 229
2257.16 231
2257.27 229
2257.38 223
2257.49 213
2257.60 203
2257.71 194
2257.81 186
2257.92 181
2258.03 177
2258.14 173
2258.25 165
2258.36 154
2258.47 139
2258.58 122
2258.69 105
2258.80 90
2258.91 80
2259.02 77
2259.13 81
2259.24 91
2259.34 105
2259.45 119
2259.56 133
2259.67 144
2259.78 152
2259.89 158
2260.00 164
2260.11 170
2260.22 177
2260.33 183
2260.44 186
2260.55 186
2260.66 182
2260.77 171
2260.88 158
2260.99 143
2261.09 130
2261.20 121
2261.31 117
2261.42 120
2261.53 126
2261.64 136
2261.75 146
2261.86 155
2261.97 161
2262.08 165
2262.19 168
2262.30 171
2262.41 174
2262.52 178
2262.63 181
2262.74 183
2262.85 180
2262.95 171
2263.06 157
2263.17 138
2263.28 118
2263.39 98
2263.50 83
2263.61 73
2263.72 71
2263.83 75
2263.94 84
2264.05 94
2264.16 105
2264.27 114
2264.38 123
2264.49 131
2264.60 141
2264.71 153
2264.82 168
2264.92 185
2265.03 202
2265.14 214
2265.25 221
2265.36 220
2265.47 213
2265.58 201
2265.69 186
2265.80 172
2265.91 161
2266.02 154
2266.13 150
2266.24 148
2266.35 146
2266.46 144
2266.57 141
2266.68 137
2266.79 132
2266.90 129
2267.01 126
2267.11 125
2267.22 124
2267.33 124
2267.44 123
2267.55 122
2267.66 122
2267.77 124
2267.88 128
2267.99 135
2268.10 143
2268.21 153
2268.32 161
2268.43 167
2268.54 169
2268.65 168
2268.76 166
2268.87 164
2268.98 165
2269.09 168
2269.20 175
2269.31 185
2269.42 198
2269.53 212
2269.63 225
2269.74 237
2269.85 246
2269.96 251
2270.07 251
2270.18 244
2270.29 231
2270.40 213
2270.51 190
2270.62 166
2270.73 143
2270.84 122
2270.95 105
2271.06 92
2271.17 84
2271.28 79
2271.39 78
2271.50 77
2271.61 79
2271.72 81
2271.83 84
2271.94 89
2272.05 95
2272.16 102
2272.27 111
2272.38 121
2272.49 131
2272.59 143
2272.70 155
2272.81 167
2272.92 180
2273.03 192
2273.14 203
2273.25 212
2273.36 217
2273.47 218
2273.58 213
2273.69 203
2273.80 188
2273.91 172
2274.02 154
2274.13 138
2274.24 123
2274.35 111
2274.46 101
2274.57 92
2274.68 83
2274.79 74
2274.90 64
2275.01 54
2275.12 46
2275.23 41
2275.34 39
2275.45 41
2275.56 46
2275.67 51
2275.78 54
2275.89 52
2276.00 44
2276.11 30
2276.22 12
2276.32 0
2276.43 0
2276.54 0
2276.65 0
2276.76 0
2276.87 0
2276.98 0
2277.09 4
2277.20 14
2277.31 20
2277.42 23
2277.53 25
2277.64 26
2277.75 29
2277.86 34
2277.97 40
2278.08 46
2278.19 51
2278.30 53
2278.41 52
2278.52 47
2278.63 41
2278.74 35
2278.85 31
2278.96 29
2279.07 28
2279.18 28
2279.29 29
2279.40 28
2279.51 28
2279.62 30
2279.73 36
2279.84 46
2279.95 60
2280.06 74
2280.17 87
2280.28 93
2280.39 92
2280.50 84
2280.61 73
2280.72 62
2280.83 56
2280.94 57
2281.05 66
2281.16 82
2281.27 102
2281.38 121
2281.49 135
2281.60 143
2281.71 145
2281.82 143
2281.93 138
2282.04 133
2282.15 128
2282.26 125
2282.37 123
2282.48 121
2282.59 119
2282.70 117
2282.80 113
2282.91 108
2283.02 104
2283.13 101
2283.24 98
2283.35 94
2283.46 90
2283.57 82
2283.68 69
2283.79 49
2283.90 25
2284.01 0
2284.12 0
2284.23 0
2284.34 0
2284.45 0
2284.56 0
2284.67 0
2284.78 0
2284.89 9
2285.00 31
2285.11 50
2285.22 66
2285.33 79
2285.44 91
2285.55 101
2285.66 109
2285.77 115
2285.88 119
2285.99 119
2286.10 116
2286.21 108
2286.32 97
2286.43 85
2286.54 73
2286.65 62
2286.76 56
2286.87 53
2286.98 55
2287.09 61
2287.20 68
2287.31 74
2287.42 78
2287.53 81
2287.64 81
2287.75 81
2287.86 83
2287.97 86
2288.08 93
2288.19 103
2288.30 114
2288.41 124
2288.52 132
2288.63 136
2288.74 134
2288.85 127
2288.96 117
2289.07 104
2289.18 92
2289.29 83
2289.40 77
2289.51 77
2289.62 83
2289.73 93
2289.84 109
2289.95 127
2290.06 147
2290.17 167
2290.28 185
2290.39 198
2290.51 206
2290.62 208
2290.73 206
2290.84 201
2290.95 196
2291.06 192
2291.17 191
2291.28 191
2291.39 192
2291.50 193
2291.61 192
2291.72 191
2291.83 190
2291.94 192
2292.05 201
2292.16 216
2292.27 238
2292.38 263
2292.49 288
2292.60 311
2292.71 326
2292.82 333
2292.93 331
2293.04 320
2293.15 304
2293.26 285
2293.37 264
2293.48 244
2293.59 226
2293.70 213
2293.81 204
2293.92 198
2294.03 196
2294.14 196
2294.25 196
2294.36 195
2294.47 192
2294.58 187
2294.69 182
2294.80 179
2294.91 179
2295.02 185
2295.13 196
2295.24 211
2295.35 228
2295.46 243
2295.57 254
2295.68 257
2295.79 252
2295.90 239
2296.01 219
2296.12 196
2296.23 172
2296.34 152
2296.45 135
2296.56 125
2296.67 121
2296.78 123
2296.89 130
2297.01 141
2297.12 154
2297.23 168
2297.34 178
2297.45 184
2297.56 185
2297.67 180
2297.78 170
2297.89 158
2298.00 146
2298.11 135
2298.22 126
2298.33 119
2298.44 114
2298.55 111
2298.66 110
2298.77 111
2298.88 116
2298.99 126
2299.10 141
2299.21 161
2299.32 182
2299.43 202
2299.54 217
2299.65 224
2299.76 222
2299.87 212
2299.98 194
2300.09 173
2300.20 151
2300.31 131
2300.42 116
2300.53 107
2300.64 104
2300.76 106
2300.87 114
2300.98 126
2301.09 141
2301.20 157
2301.31 172
2301.42 186
2301.53 196
2301.64 205
2301.75 213
2301.86 222
2301.97 232
2302.08 246
2302.19 261
2302.30 277
2302.41 290
2302.52 300
2302.63 304
2302.74 302
2302.85 296
2302.96 286
2303.07 274
2303.18 259
2303.29 243
2303.40 223
2303.51 200
2303.62 174
2303.74 148
2303.85 123
2303.96 101
2304.07 85
2304.18 74
2304.29 69
2304.40 69
2304.51 71
2304.62 74
2304.73 76
2304.84 77
2304.95 79
2305.06 81
2305.17 86
2305.28 94
2305.39 106
2305.50 119
2305.61 131
2305.72 141
2305.83 144
2305.94 140
2306.05 129
2306.16 112
2306.28 93
2306.39 72
2306.50 51
2306.61 31
2306.72 13
2306.83 0
2306.94 0
2307.05 0
2307.16 0
2307.27 0
2307.38 0
2307.49 0
2307.60 0
2307.71 11
2307.82 26
2307.93 37
2308.04 42
2308.15 43
2308.26 42
2308.37 40
2308.49 41
2308.60 46
2308.71 54
2308.82 63
2308.93 72
2309.04 78
2309.15 81
2309.26 81
2309.37 80
2309.48 82
2309.59 88
2309.70 100
2309.81 120
2309.92 144
2310.03 172
2310.14 199
2310.25 221
2310.36 238
2310.48 247
2310.59 251
2310.70 250
2310.81 246
2310.92 241
2311.03 239
2311.14 238
2311.25 240
2311.36 243
2311.47 246
2311.58 248
2311.69 249
2311.80 246
2311.91 242
2312.02 236
2312.13 230
2312.24 225
2312.36 219
2312.47 214
2312.58 210
2312.69 206
2312.80 202
2312.91 200
2313.02 200
2313.13 201
2313.24 205
2313.35 212
2313.46 221
2313.57 233
2313.68 247
2313.79 264
2313.90 281
2314.01 297
2314.13 310
2314.24 316
2314.35 314
2314.46 304
2314.57 285
2314.68 262
2314.79 238
2314.90 217
2315.01 202
2315.12 198
2315.23 205
2315.34 223
2315.45 251
2315.56 286
2315.67 323
2315.79 358
2315.90 389
2316.01 411
2316.12 425
2316.23 429
2316.34 425
2316.45 415
2316.56 399
2316.67 380
2316.78 359
2316.89 336
2317.00 311
2317.11 286
2317.22 262
2317.34 241
2317.45 224
2317.56 214
2317.67 211
2317.78 215
2317.89 226
2318.00 241
2318.11 257
2318.22 273
2318.33 288
2318.44 301
2318.55 313
2318.66 326
2318.78 339
2318.89 354
2319.00 369
2319.11 384
2319.22 397
2319.33 408
2319.44 418
2319.55 425
2319.66 432
2319.77 439
2319.88 445
2319.99 449
2320.10 449
2320.22 441
2320.33 425
2320.44 401
2320.55 372
2320.66 340
2320.77 308
2320.88 280
2320.99 257
2321.10 239
2321.21 222
2321.32 206
2321.43 188
2321.55 167
2321.66 146
2321.77 125
2321.88 106
2321.99 92
2322.10 85
2322.21 83
2322.32 87
2322.43 95
2322.54 106
2322.65 117
2322.76 128
2322.88 136
2322.99 142
2323.10 143
2323.21 142
2323.32 138
2323.43 133
2323.54 128
2323.65 125
2323.76 125
2323.87 129
2323.98 136
2324.10 146
2324.21 158
2324.32 173
2324.43 189
2324.54 205
2324.65 220
2324.76 233
2324.87 243
2324.98 248
2325.09 249
2325.20 246
2325.32 240
2325.43 234
2325.54 228
2325.65 225
2325.76 226
2325.87 230
2325.98 238
2326.09 247
2326.20 256
2326.31 265
2326.42 272
2326.54 277
2326.65 282
2326.76 287
2326.87 291
2326.98 294
2327.09 296
2327.20 294
2327.31 288
2327.42 276
2327.53 260
2327.65 240
2327.76 218
2327.87 195
2327.98 173
2328.09 153
2328.20 135
2328.31 120
2328.42 108
2328.53 98
2328.64 89
2328.76 80
2328.87 71
2328.98 61
2329.09 50
2329.20 40
2329.31 32
2329.42 25
2329.53 20
2329.64 15
2329.75 9
2329.87 3
2329.98 0
2330.09 0
2330.20 0
2330.31 0
2330.42 0
2330.53 0
2330.64 0
2330.75 1
2330.86 15
2330.98 30
2331.09 43
2331.20 54
2331.31 64
2331.42 73
2331.53 82
2331.64 92
2331.75 102
2331.86 114
2331.98 126
2332.09 136
2332.20 144
2332.31 147
2332.42 144
2332.53 134
2332.64 118
2332.75 97
2332.86 74
2332.98 50
2333.09 27
2333.20 5
2333.31 0
2333.42 0
2333.53 0
2333.64 0
2333.75 0
2333.86 0
2333.98 0
2334.09 0
2334.20 16
2334.31 50
2334.42 83
2334.53 113
2334.64 137
2334.75 156
2334.86 169
2334.98 178
2335.09 183
2335.20 184
2335.31 181
2335.42 174
2335.53 161
2335.64 146
2335.75 128
2335.86 112
2335.98 100
2336.09 92
2336.20 91
2336.31 94
2336.42 103
2336.53 114
2336.64 128
2336.75 145
2336.87 163
2336.98 181
2337.09 196
2337.20 207
2337.31 212
2337.42 210
2337.53 201
2337.64 188
2337.76 174
2337.87 161
2337.98 153
2338.09 150
2338.20 153
2338.31 159
2338.42 168
2338.53 176
2338.65 181
2338.76 185
2338.87 186
2338.98 186
2339.09 185
2339.20 183
2339.31 182
2339.42 180
2339.54 175
2339.65 168
2339.76 159
2339.87 147
2339.98 132
2340.09 114
2340.20 94
2340.31 72
2340.43 48
2340.54 24
2340.65 2
2340.76 0
2340.87 0
2340.98 0
2341.09 0
2341.20 0
2341.32 0
2341.43 0
2341.54 1
2341.65 11
2341.76 21
2341.87 31
2341.98 41
2342.09 52
2342.21 64
2342.32 76
2342.43 89
2342.54 99
2342.65 106
2342.76 108
2342.87 106
2342.99 99
2343.10 90
2343.21 79
2343.32 69
2343.43 61
2343.54 56
2343.65 55
2343.76 58
2343.88 65
2343.99 75
2344.10 88
2344.21 103
2344.32 120
2344.43 140
2344.54 162
2344.66 185
2344.77 210
2344.88 234
2344.99 257
2345.10 277
2345.21 294
2345.32 306
2345.44 314
2345.55 318
2345.66 321
2345.77 323
2345.88 325
2345.99 327
2346.10 327
2346.22 327
2346.33 324
2346.44 319
2346.55 312
2346.66 307
2346.77 303
2346.88 302
2347.00 305
2347.11 310
2347.22 318
2347.33 327
2347.44 335
2347.55 342
2347.66 347
2347.78 348
2347.89 346
2348.00 341
2348.11 331
2348.22 317
2348.33 301
2348.44 281
2348.56 259
2348.67 233
2348.78 205
2348.89 172
2349.00 137
2349.11 99
2349.22 62
2349.34 28
2349.45 1
2349.56 0
2349.67 0
2349.78 0
2349.89 0
2350.01 0
2350.12 0
2350.23 0
2350.34 4
2350.45 10
2350.56 15
2350.67 20
2350.79 25
2350.90 29
2351.01 32
2351.12 33
2351.23 34
2351.34 36
2351.46 40
2351.57 48
2351.68 60
2351.79 75
2351.90 91
2352.01 106
2352.12 118
2352.24 124
2352.35 123
2352.46 117
2352.57 108
2352.68 96
2352.79 85
2352.91 75
2353.02 67
2353.13 62
2353.24 59
2353.35 59
2353.46 61
2353.58 64
2353.69 69
2353.80 76
2353.91 83
2354.02 90
2354.13 96
2354.24 101
2354.36 103
2354.47 103
2354.58 98
2354.69 91
2354.80 80
2354.91 68
2355.03 56
2355.14 48
2355.25 44
2355.36 46
2355.47 54
2355.58 68
2355.70 86
2355.81 104
2355.92 122
2356.03 139
2356.14 156
2356.25 173
2356.37 190
2356.48 209
2356.59 227
2356.70 241
2356.81 249
2356.92 249
2357.04 242
2357.15 228
2357.26 210
2357.37 192
2357.48 176
2357.59 165
2357.71 159
2357.82 158
2357.93 160
2358.04 166
2358.15 174
2358.26 183
2358.38 191
2358.49 199
2358.60 205
2358.71 209
2358.82 211
2358.93 210
2359.05 208
2359.16 206
2359.27 204
2359.38 203
2359.49 203
2359.60 205
2359.72 207
2359.83 210
2359.94 212
2360.05 212
2360.16 210
2360.28 207
2360.39 204
2360.50 200
2360.61 198
2360.72 196
2360.83 195
2360.95 194
2361.06 192
2361.17 189
2361.28 186
2361.39 184
2361.50 185
2361.62 187
2361.73 192
2361.84 199
2361.95 205
2362.06 210
2362.18 212
2362.29 212
2362.40 209
2362.51 203
2362.62 196
2362.73 188
2362.85 179
2362.96 169
2363.07 158
2363.18 149
2363.29 140
2363.41 133
2363.52 127
2363.63 124
2363.74 123
2363.85 125
2363.96 130
2364.08 137
2364.19 147
2364.30 159
2364.41 171
2364.52 182
2364.64 190
2364.75 196
2364.86 198
2364.97 199
2365.08 199
2365.20 199
2365.31 202
2365.42 206
2365.53 212
2365.64 217
2365.75 221
2365.87 223
2365.98 225
2366.09 226
2366.20 226
2366.31 226
2366.43 226
2366.54 225
2366.65 223
2366.76 220
2366.87 216
2366.99 212
2367.10 206
2367.21 199
2367.32 191
2367.43 179
2367.54 165
2367.66 148
2367.77 130
2367.88 114
2367.99 101
2368.10 94
2368.22 94
2368.33 100
2368.44 109
2368.55 119
2368.66 127
2368.78 130
2368.89 129
2369.00 122
2369.11 113
2369.22 101
2369.34 89
2369.45 76
2369.56 66
2369.67 56
2369.78 48
2369.90 42
2370.01 37
2370.12 34
2370.23 33
2370.34 31
2370.46 27
2370.57 21
2370.68 11
2370.79 0
2370.90 0
2371.02 0
2371.13 0
2371.24 0
2371.35 0
2371.46 0
2371.58 6
2371.69 38
2371.80 71
2371.91 103
2372.02 128
2372.14 147
2372.25 157
2372.36 160
2372.47 158
2372.58 151
2372.70 142
2372.81 132
2372.92 124
2373.03 117
2373.14 111
2373.26 107
2373.37 103
2373.48 100
2373.59 96
2373.70 93
2373.82 90
2373.93 86
2374.04 82
2374.15 78
2374.27 73
2374.38 66
2374.49 58
2374.60 48
2374.71 37
2374.83 27
2374.94 18
2375.05 13
2375.16 12
2375.27 15
2375.39 22
2375.50 32
2375.61 41
2375.72 49
2375.83 54
2375.95 54
2376.06 52
2376.17 49
2376.28 48
2376.40 50
2376.51 57
2376.62 70
2376.73 86
2376.84 104
2376.96 123
2377.07 142
2377.18 160
2377.29 177
2377.40 194
2377.52 210
2377.63 224
2377.74 234
2377.85 238
2377.97 237
2378.08 229
2378.19 217
2378.30 202
2378.41 188
2378.53 178
2378.64 172
2378.75 171
2378.86 174
2378.97 179
2379.09 185
2379.20 191
2379.31 195
2379.42 197
2379.54 199
2379.65 199
2379.76 199
2379.87 197
2379.98 195
2380.10 193
2380.21 190
2380.32 185
2380.43 179
2380.55 170
2380.66 158
2380.77 145
2380.88 131
2380.99 118
2381.11 107
2381.22 99
2381.33 94
2381.44 91
2381.56 90
2381.67 91
2381.78 95
2381.89 100
2382.00 107
2382.12 118
2382.23 130
2382.34 143
2382.45 154
2382.57 160
2382.68 159
2382.79 151
2382.90 135
2383.02 111
2383.13 83
2383.24 54
2383.35 28
2383.46 10
2383.58 2
2383.69 3
2383.80 13
2383.91 29
2384.03 48
2384.14 66
2384.25 81
2384.36 93
2384.48 103
2384.59 112
2384.70 121
2384.81 130
2384.92 137
2385.04 141
2385.15 140
2385.26 132
2385.37 119
2385.49 102
2385.60 85
2385.71 71
2385.82 63
2385.94 63
2386.05 69
2386.16 81
2386.27 94
2386.39 107
2386.50 117
2386.61 120
2386.72 116
2386.83 106
2386.95 91
2387.06 72
2387.17 53
2387.28 35
2387.40 22
2387.51 13
2387.62 8
2387.73 6
2387.85 6
2387.96 6
2388.07 4
2388.18 0
2388.30 0
2388.41 0
2388.52 0
2388.63 0
2388.75 0
2388.86 0
2388.97 1
2389.08 5
2389.20 10
2389.31 13
2389.42 17
2389.53 21
2389.65 25
2389.76 29
2389.87 32
2389.98 32
2390.09 29
2390.21 23
2390.32 13
2390.43 1
2390.54 0
2390.66 0
2390.77 0
2390.88 0
2390.99 0
2391.11 0
2391.22 16
2391.33 39
2391.44 66
2391.56 98
2391.67 134
2391.78 170
2391.89 203
2392.01 229
2392.12 245
2392.23 251
2392.34 246
2392.46 232
2392.57 213
2392.68 191
2392.79 170
2392.91 152
2393.02 137
2393.13 126
2393.24 117
2393.36 111
2393.47 105
2393.58 101
2393.69 97
2393.81 94
2393.92 93
2394.03 94
2394.14 97
2394.26 102
2394.37 107
2394.48 113
2394.60 117
2394.71 120
2394.82 123
2394.93 126
2395.05 130
2395.16 137
2395.27 146
2395.38 155
2395.50 163
2395.61 166
2395.72 162
2395.83 152
2395.95 137
2396.06 118
2396.17 97
2396.28 76
2396.40 58
2396.51 43
2396.62 30
2396.73 18
2396.85 8
2396.96 0
2397.07 0
2397.18 0
2397.30 0
2397.41 0
2397.52 0
2397.64 0
2397.75 0
2397.86 0
2397.97 3
2398.09 21
2398.20 42
2398.31 65
2398.42 86
2398.54 102
2398.65 110
2398.76 110
2398.87 105
2398.99 96
2399.10 88
2399.21 82
2399.32 81
2399.44 84
2399.55 91
2399.66 100
2399.78 109
2399.89 118
2400.00 128
2400.11 139
2400.23 151
2400.34 164
2400.45 175
2400.56 182
2400.68 183
2400.79 174
2400.90 155
2401.02 129
2401.13 97
2401.24 64
2401.35 34
2401.47 12
2401.58 0
2401.69 0
2401.80 0
2401.92 0
2402.03 4
2402.14 11
2402.26 18
2402.37 28
2402.48 39
2402.59 55
2402.71 72
2402.82 89
2402.93 105
2403.04 115
2403.16 119
2403.27 115
2403.38 105
2403.50 90
2403.61 74
2403.72 58
2403.83 44
2403.95 33
2404.06 26
2404.17 24
2404.28 26
2404.40 30
2404.51 36
2404.62 43
2404.74 49
2404.85 55
2404.96 60
2405.07 65
2405.19 69
2405.30 74
2405.41 77
2405.53 78
2405.64 76
2405.75 70
2405.86 62
2405.98 50
2406.09 39
2406.20 30
2406.32 26
2406.43 27
2406.54 35
2406.65 47
2406.77 62
2406.88 76
2406.99 88
2407.11 95
2407.22 97
2407.33 93
2407.44 85
2407.56 73
2407.67 58
2407.78 42
2407.90 26
2408.01 11
2408.12 0
2408.23 0
2408.35 0
2408.46 0
2408.57 0
2408.69 0
2408.80 0
2408.91 1
2409.02 10
2409.14 18
2409.25 22
2409.36 21
2409.48 17
2409.59 10
2409.70 3
2409.81 0
2409.93 0
2410.04 0
2410.15 1
2410.27 9
2410.38 19
2410.49 31
2410.61 42
2410.72 53
2410.83 63
2410.94 71
2411.06 74
2411.17 73
2411.28 67
2411.40 59
2411.51 50
2411.62 40
2411.73 32
2411.85 26
2411.96 22
2412.07 20
2412.19 19
2412.30 19
2412.41 21
2412.53 24
2412.64 28
2412.75 32
2412.86 34
2412.98 33
2413.09 28
2413.20 19
2413.32 7
2413.43 0
2413.54 0
2413.66 0
2413.77 0
2413.88 0
2413.99 0
2414.11 0
2414.22 1
2414.33 8
2414.45 13
2414.56 17
2414.67 19
2414.79 22
2414.90 27
2415.01 34
2415.12 45
2415.24 60
2415.35 77
2415.46 95
2415.58 112
2415.69 128
2415.80 140
2415.92 149
2416.03 157
2416.14 163
2416.26 167
2416.37 168
2416.48 165
2416.59 158
2416.71 146
2416.82 131
2416.93 115
2417.05 102
2417.16 94
2417.27 92
2417.39 95
2417.50 101
2417.61 107
2417.73 112
2417.84 112
2417.95 109
2418.06 104
2418.18 97
2418.29 91
2418.40 86
2418.52 83
2418.63 82
2418.74 83
2418.86 85
2418.97 88
2419.08 91
2419.20 94
2419.31 96
2419.42 99
2419.54 101
2419.65 103
2419.76 107
2419.87 113
2419.99 121
2420.10 132
2420.21 146
2420.33 161
2420.44 177
2420.55 193
2420.67 207
2420.78 218
2420.89 226
2421.01 230
2421.12 229
2421.23 224
2421.35 215
2421.46 203
2421.57 188
2421.69 171
2421.80 153
2421.91 137
2422.02 125
2422.14 117
2422.25 116
2422.36 121
2422.48 131
2422.59 141
2422.70 151
2422.82 158
2422.93 161
2423.04 160
2423.16 156
2423.27 151
2423.38 145
2423.50 139
2423.61 133
2423.72 129
2423.84 125
2423.95 125
2424.06 127
2424.18 132
2424.29 139
2424.40 147
2424.52 152
2424.63 154
2424.74 152
2424.86 146
2424.97 136
2425.08 125
2425.20 115
2425.31 108
2425.42 105
2425.54 106
2425.65 110
2425.76 116
2425.88 121
2425.99 123
2426.10 120
2426.22 111
2426.33 98
2426.44 82
2426.55 64
2426.67 46
2426.78 29
2426.89 15
2427.01 3
2427.12 0
2427.23 0
2427.35 0
2427.46 0
2427.57 0
2427.69 0
2427.80 0
2427.91 2
2428.03 11
2428.14 18
2428.25 22
2428.37 23
2428.48 20
2428.59 15
2428.71 11
2428.82 9
2428.93 8
2429.05 10
2429.16 13
2429.28 16
2429.39 18
2429.50 18
2429.62 17
2429.73 14
2429.84 12
2429.96 10
2430.07 11
2430.18 15
2430.30 21
2430.41 27
2430.52 31
2430.64 33
2430.75 30
2430.86 25
2430.98 17
2431.09 9
2431.20 5
2431.32 4
2431.43 8
2431.54 16
2431.66 27
2431.77 39
2431.88 51
2432.00 61
2432.11 68
2432.22 73
2432.34 76
2432.45 78
2432.56 82
2432.68 86
2432.79 93
2432.90 103
2433.02 113
2433.13 123
2433.24 131
2433.36 137
2433.47 139
2433.59 139
2433.70 136
2433.81 133
2433.93 131
2434.04 131
2434.15 132
2434.27 136
2434.38 140
2434.49 142
2434.61 142
2434.72 136
2434.83 126
2434.95 110
2435.06 92
2435.17 73
2435.29 57
2435.40 45
2435.51 39
2435.63 40
2435.74 44
2435.85 51
2435.97 57
2436.08 62
2436.20 63
2436.31 62
2436.42 59
2436.54 57
2436.65 57
2436.76 61
2436.88 69
2436.99 81
2437.10 95
2437.22 110
2437.33 123
2437.44 133
2437.56 139
2437.67 139
2437.79 136
2437.90 131
2438.01 126
2438.13 121
2438.24 120
2438.35 120
2438.47 122
2438.58 123
2438.69 122
2438.81 119
2438.92 114
2439.03 108
2439.15 104
2439.26 100
2439.38 100
2439.49 101
2439.60 102
2439.72 102
2439.83 99
2439.94 94
2440.06 87
2440.17 80
2440.28 74
2440.40 72
2440.51 73
2440.63 77
2440.74 84
2440.85 92
2440.97 101
2441.08 110
2441.19 119
2441.31 126
2441.42 131
2441.53 134
2441.65 133
2441.76 130
2441.88 125
2441.99 121
2442.10 119
2442.22 120
2442.33 126
2442.44 136
2442.56 148
2442.67 162
2442.78 174
2442.90 184
2443.01 192
2443.13 198
2443.24 201
2443.35 201
2443.47 197
2443.58 189
2443.69 177
2443.81 162
2443.92 146
2444.04 131
2444.15 119
2444.26 112
2444.38 110
2444.49 111
2444.60 113
2444.72 115
2444.83 115
2444.95 113
2445.06 110
2445.17 105
2445.29 100
2445.40 93
2445.51 84
2445.63 71
2445.74 54
2445.86 35
2445.97 14
2446.08 0
2446.20 0
2446.31 0
2446.42 0
2446.54 0
2446.65 0
2446.77 7
2446.88 13
2446.99 14
2447.11 11
2447.22 7
2447.33 4
2447.45 6
2447.56 14
2447.68 27
2447.79 43
2447.90 59
2448.02 73
2448.13 83
2448.24 88
2448.36 90
2448.47 91
2448.59 94
2448.70 100
2448.81 111
2448.93 125
2449.04 140
2449.16 155
2449.27 165
2449.38 171
2449.50 171
2449.61 166
2449.72 157
2449.84 147
2449.95 136
2450.07 128
2450.18 121
2450.29 115
2450.41 111
2450.52 108
2450.64 105
2450.75 101
2450.86 94
2450.98 85
2451.09 75
2451.20 67
2451.32 61
2451.43 61
2451.55 65
2451.66 75
2451.77 88
2451.89 102
2452.00 112
2452.12 118
2452.23 119
2452.34 115
2452.46 108
2452.57 101
2452.69 97
2452.80 96
2452.91 99
2453.03 105
2453.14 112
2453.25 119
2453.37 124
2453.48 128
2453.60 130
2453.71 130
2453.82 128
2453.94 124
2454.05 119
2454.17 111
2454.28 102
2454.39 94
2454.51 87
2454.62 84
2454.74 88
2454.85 100
2454.96 120
2455.08 146
2455.19 175
2455.31 202
2455.42 223
2455.53 237
2455.65 243
2455.76 243
2455.88 240
2455.99 237
2456.10 237
2456.22 241
2456.33 250
2456.45 261
2456.56 271
2456.67 278
2456.79 280
2456.90 276
2457.02 267
2457.13 254
2457.24 238
2457.36 221
2457.47 204
2457.59 188
2457.70 174
2457.81 164
2457.93 156
2458.04 151
2458.16 149
2458.27 149
2458.38 150
2458.50 150
2458.61 150
2458.73 149
2458.84 147
2458.95 143
2459.07 137
2459.18 128
2459.30 118
2459.41 105
2459.52 89
2459.64 71
2459.75 53
2459.87 36
2459.98 21
2460.09 8
2460.21 0
2460.32 0
2460.44 0
2460.55 0
2460.67 0
2460.78 0
2460.89 0
2461.01 1
2461.12 8
2461.24 13
2461.35 15
2461.46 14
2461.58 12
2461.69 9
2461.81 8
2461.92 10
2462.03 15
2462.15 22
2462.26 29
2462.38 35
2462.49 39
2462.61 39
2462.72 37
2462.83 33
2462.95 30
2463.06 29
2463.18 30
2463.29 33
2463.40 37
2463.52 42
2463.63 46
2463.75 49
2463.86 51
2463.98 52
2464.09 51
2464.20 50
2464.32 50
2464.43 52
2464.55 54
2464.66 57
2464.77 61
2464.89 63
2465.00 63
2465.12 60
2465.23 55
2465.35 51
2465.46 47
2465.57 45
2465.69 45
2465.80 46
2465.92 46
2466.03 44
2466.15 39
2466.26 33
2466.37 28
2466.49 27
2466.60 33
2466.72 46
2466.83 67
2466.94 92
2467.06 121
2467.17 148
2467.29 173
2467.40 195
2467.52 212
2467.63 226
2467.74 238
2467.86 248
2467.97 254
2468.09 255
2468.20 250
2468.32 236
2468.43 214
2468.54 184
2468.66 149
2468.77 112
2468.89 79
2469.00 52
2469.12 35
2469.23 29
2469.34 34
2469.46 47
2469.57 66
2469.69 86
2469.80 104
2469.92 118
2470.03 125
2470.14 126
2470.26 121
2470.37 112
2470.49 99
2470.60 85
2470.72 71
2470.83 60
2470.94 53
2471.06 51
2471.17 54
2471.29 60
2471.40 67
2471.52 72
2471.63 74
2471.75 71
2471.86 66
2471.97 60
2472.09 57
2472.20 59
2472.32 67
2472.43 81
2472.55 99
2472.66 119
2472.77 139
2472.89 157
2473.00 174
2473.12 189
2473.23 200
2473.35 209
2473.46 214
2473.58 215
2473.69 211
2473.80 203
2473.92 192
2474.03 178
2474.15 164
2474.26 151
2474.38 142
2474.49 136
2474.60 134
2474.72 135
2474.83 136
2474.95 135
2475.06 129
2475.18 116
2475.29 98
2475.41 75
2475.52 53
2475.63 33
2475.75 21
2475.86 19
2475.98 27
2476.09 42
2476.21 62
2476.32 81
2476.44 97
2476.55 107
2476.66 109
2476.78 105
2476.89 96
2477.01 85
2477.12 76
2477.24 69
2477.35 66
2477.47 68
2477.58 73
2477.70 81
2477.81 90
2477.92 101
2478.04 111
2478.15 120
2478.27 126
2478.38 131
2478.50 131
2478.61 128
2478.73 122
2478.84 113
2478.95 101
2479.07 88
2479.18 75
2479.30 62
2479.41 52
2479.53 45
2479.64 42
2479.76 42
2479.87 45
2479.99 49
2480.10 53
2480.21 55
2480.33 53
2480.44 47
2480.56 37
2480.67 25
2480.79 12
2480.90 0
2481.02 0
2481.13 0
2481.25 0
2481.36 0
2481.47 0
2481.59 0
2481.70 1
2481.82 10
2481.93 19
2482.05 27
2482.16 32
2482.28 35
2482.39 35
2482.51 31
2482.62 25
2482.74 19
2482.85 15
2482.96 14
2483.08 19
2483.19 30
2483.31 46
2483.42 65
2483.54 84
2483.65 101
2483.77 113
2483.88 119
2484.00 120
2484.11 117
2484.23 112
2484.34 107
2484.45 100
2484.57 93
2484.68 85
2484.80 74
2484.91 60
2485.03 43
2485.14 25
2485.26 7
2485.37 0
2485.49 0
2485.60 0
2485.72 0
2485.83 0
2485.95 0
2486.06 0
2486.17 5
2486.29 11
2486.40 15
2486.52 16
2486.63 15
2486.75 12
2486.86 7
2486.98 2
2487.09 0
2487.21 0
2487.32 0
2487.44 0
2487.55 0
2487.67 0
2487.78 0
2487.90 4
2488.01 13
2488.12 25
2488.24 38
2488.35 53
2488.47 66
2488.58 78
2488.70 86
2488.81 89
2488.93 85
2489.04 76
2489.16 61
2489.27 44
2489.39 27
2489.50 14
2489.62 7
2489.73 7
2489.85 14
2489.96 27
2490.08 43
2490.19 62
2490.30 80
2490.42 97
2490.53 112
2490.65 124
2490.76 131
2490.88 134
2490.99 133
2491.11 129
2491.22 123
2491.34 118
2491.45 116
2491.57 118
2491.68 125
2491.80 134
2491.91 144
2492.03 153
2492.14 158
2492.26 159
2492.37 154
2492.49 147
2492.60 137
2492.72 128
2492.83 120
2492.95 115
2493.06 114
2493.18 116
2493.29 122
2493.40 130
2493.52 139
2493.63 149
2493.75 158
2493.86 165
2493.98 167
2494.09 163
2494.21 151
2494.32 132
2494.44 108
2494.55 81
2494.67 55
2494.78 35
2494.90 22
2495.01 19
2495.13 24
2495.24 36
2495.36 51
2495.47 66
2495.59 79
2495.70 86
2495.82 89
2495.93 87
2496.05 83
2496.16 78
2496.28 73
2496.39 70
2496.51 67
2496.62 65
2496.74 63
2496.85 61
2496.97 58
2497.08 56
2497.20 55
2497.31 56
2497.43 60
2497.54 67
2497.66 77
2497.77 89
2497.89 102
2498.00 115
2498.12 128
2498.23 141
2498.35 152
2498.46 161
2498.58 167
2498.69 169
2498.81 168
2498.92 163
2499.04 157
2499.15 149
2499.27 140
2499.38 130
2499.50 120
2499.61 108
2499.73 93
2499.84 77
2499.96 61
2500.07 48
2500.19 39
2500.30 37
2500.42 43
2500.53 57
2500.65 77
2500.76 101
2500.88 127
2500.99 153
2501.11 178
2501.22 200
2501.34 218
2501.45 229
2501.57 233
2501.68 230
2501.80 219
2501.91 200
2502.03 176
2502.14 151
2502.26 129
2502.37 112
2502.49 104
2502.60 107
2502.72 120
2502.83 140
2502.95 163
2503.06 185
2503.18 202
2503.29 212
2503.41 215
2503.52 213
2503.64 210
2503.75 208
2503.87 210
2503.98 217
2504.10 230
2504.21 248
2504.33 269
2504.44 293
2504.56 317
2504.67 340
2504.79 360
2504.90 376
2505.02 386
2505.13 390
2505.25 386
2505.36 376
2505.48 361
2505.59 341
2505.71 318
2505.82 293
2505.94 269
2506.05 246
2506.17 226
2506.28 209
2506.40 196
2506.52 186
2506.63 179
2506.75 173
2506.86 165
2506.98 157
2507.09 146
2507.21 132
2507.32 117
2507.44 101
2507.55 85
2507.67 70
2507.78 58
2507.90 50
2508.01 48
2508.13 50
2508.24 58
2508.36 69
2508.47 83
2508.59 96
2508.70 108
2508.82 117
2508.93 123
2509.05 126
2509.16 127
2509.28 129
2509.39 132
2509.51 135
2509.63 138
2509.74 140
2509.86 139
2509.97 135
2510.09 128
2510.20 117
2510.32 104
2510.43 89
2510.55 74
2510.66 58
2510.78 41
2510.89 24
2511.01 7
2511.12 0
2511.24 0
2511.35 0
2511.47 0
2511.58 0
2511.70 0
2511.81 0
2511.93 0
2512.05 14
2512.16 33
2512.28 48
2512.39 58
2512.51 61
2512.62 61
2512.74 57
2512.85 52
2512.97 47
2513.08 42
2513.20 39
2513.31 38
2513.43 39
2513.54 42
2513.66 50
2513.77 63
2513.89 81
2514.01 104
2514.12 132
2514.24 164
2514.35 197
2514.47 231
2514.58 261
2514.70 286
2514.81 305
2514.93 315
2515.04 318
2515.16 314
2515.27 304
2515.39 292
2515.50 281
2515.62 271
2515.74 263
2515.85 256
2515.97 251
2516.08 245
2516.20 238
2516.31 229
2516.43 216
2516.54 202
2516.66 186
2516.77 170
2516.89 155
2517.00 140
2517.12 128
2517.24 118
2517.35 110
2517.47 104
2517.58 101
2517.70 101
2517.81 105
2517.93 112
2518.04 121
2518.16 131
2518.27 141
2518.39 149
2518.51 155
2518.62 157
2518.74 157
2518.85 153
2518.97 148
2519.08 142
2519.20 137
2519.31 133
2519.43 129
2519.54 127
2519.66 124
2519.77 120
2519.89 115
2520.01 109
2520.12 101
2520.24 94
2520.35 89
2520.47 88
2520.58 91
2520.70 98
2520.81 108
2520.93 121
2521.05 135
2521.16 149
2521.28 163
2521.39 176
2521.51 187
2521.62 195
2521.74 202
2521.85 206
2521.97 208
2522.08 207
2522.20 204
2522.32 198
2522.43 189
2522.55 177
2522.66 163
2522.78 147
2522.89 132
2523.01 120
2523.12 111
2523.24 106
2523.36 106
2523.47 108
2523.59 110
2523.70 111
2523.82 108
2523.93 102
2524.05 94
2524.16 85
2524.28 79
2524.40 76
2524.51 79
2524.63 85
2524.74 94
2524.86 103
2524.97 110
2525.09 115
2525.20 117
2525.32 115
2525.44 111
2525.55 105
2525.67 99
2525.78 93
2525.90 89
2526.01 88
2526.13 90
2526.24 94
2526.36 101
2526.48 108
2526.59 115
2526.71 121
2526.82 125
2526.94 126
2527.05 126
2527.17 123
2527.28 117
2527.40 109
2527.52 98
2527.63 84
2527.75 70
2527.86 56
2527.98 45
2528.09 38
2528.21 38
2528.33 44
2528.44 57
2528.56 75
2528.67 96
2528.79 118
2528.90 138
2529.02 154
2529.14 164
2529.25 169
2529.37 169
2529.48 166
2529.60 163
2529.71 163
2529.83 167
2529.95 174
2530.06 186
2530.18 198
2530.29 210
2530.41 218
2530.52 221
2530.64 219
2530.75 211
2530.87 196
2530.99 175
2531.10 151
2531.22 125
2531.33 99
2531.45 77
2531.56 60
2531.68 50
2531.80 45
2531.91 45
2532.03 46
2532.14 47
2532.26 47
2532.38 47
2532.49 49
2532.61 53
2532.72 60
2532.84 69
2532.95 79
2533.07 89
2533.19 97
2533.30 101
2533.42 104
2533.53 105
2533.65 106
2533.76 107
2533.88 110
2534.00 114
2534.11 120
2534.23 128
2534.34 135
2534.46 141
2534.57 144
2534.69 142
2534.81 136
2534.92 127
2535.04 116
2535.15 106
2535.27 100
2535.39 100
2535.50 106
2535.62 115
2535.73 126
2535.85 134
2535.96 139
2536.08 138
2536.20 132
2536.31 123
2536.43 114
2536.54 106
2536.66 102
2536.78 102
2536.89 106
2537.01 113
2537.12 122
2537.24 131
2537.35 138
2537.47 144
2537.59 147
2537.70 147
2537.82 143
2537.93 137
2538.05 128
2538.17 117
2538.28 105
2538.40 93
2538.51 82
2538.63 74
2538.74 68
2538.86 63
2538.98 60
2539.09 57
2539.21 55
2539.32 52
2539.44 50
2539.56 48
2539.67 46
2539.79 45
2539.90 44
2540.02 42
2540.14 39
2540.25 36
2540.37 35
2540.48 36
2540.60 42
2540.72 51
2540.83 63
2540.95 76
2541.06 88
2541.18 95
2541.30 98
2541.41 98
2541.53 96
2541.64 95
2541.76 99
2541.87 108
2541.99 120
2542.11 134
2542.22 145
2542.34 153
2542.45 155
2542.57 152
2542.69 147
2542.80 142
2542.92 140
2543.03 140
2543.15 142
2543.27 144
2543.38 145
2543.50 142
2543.61 135
2543.73 124
2543.85 111
2543.96 95
2544.08 78
2544.19 60
2544.31 40
2544.43 20
2544.54 2
2544.66 0
2544.77 0
2544.89 0
2545.01 0
2545.12 0
2545.24 0
2545.35 0
2545.47 0
2545.59 8
2545.70 17
2545.82 27
2545.93 39
2546.05 51
2546.17 63
2546.28 73
2546.40 81
2546.52 87
2546.63 90
2546.75 91
2546.86 93
2546.98 95
2547.10 99
2547.21 104
2547.33 110
2547.44 116
2547.56 121
2547.68 124
2547.79 124
2547.91 120
2548.02 113
2548.14 105
2548.26 96
2548.37 90
2548.49 89
2548.60 95
2548.72 109
2548.84 130
2548.95 155
2549.07 181
2549.19 205
2549.30 222
2549.42 232
2549.53 233
2549.65 226
2549.77 213
2549.88 193
2550.00 170
2550.11 144
2550.23 117
2550.35 92
2550.46 69
2550.58 51
2550.70 37
2550.81 27
2550.93 22
2551.04 19
2551.16 19
2551.28 19
2551.39 19
2551.51 19
2551.62 17
2551.74 16
2551.86 13
2551.97 10
2552.09 8
2552.21 5
2552.32 4
2552.44 4
2552.55 4
2552.67 4
2552.79 2
2552.90 0
2553.02 0
2553.14 0
2553.25 0
2553.37 0
2553.48 0
2553.60 0
2553.72 1
2553.83 9
2553.95 15
2554.06 20
2554.18 25
2554.30 31
2554.41 39
2554.53 49
2554.65 61
2554.76 72
2554.88 80
2554.99 84
2555.11 83
2555.23 79
2555.34 74
2555.46 69
2555.58 66
2555.69 68
2555.81 73
2555.93 82
2556.04 93
2556.16 104
2556.27 113
2556.39 119
2556.51 121
2556.62 120
2556.74 117
2556.86 113
2556.97 111
2557.09 114
2557.20 124
2557.32 139
2557.44 161
2557.55 185
2557.67 211
2557.79 233
2557.90 252
2558.02 266
2558.13 275
2558.25 280
2558.37 281
2558.48 276
2558.60 267
2558.72 251
2558.83 228
2558.95 200
2559.07 169
2559.18 138
2559.30 113
2559.41 95
2559.53 86
2559.65 84
2559.76 87
2559.88 92
2560.00 95
2560.11 96
2560.23 94
2560.35 92
2560.46 90
2560.58 90
2560.69 95
2560.81 102
2560.93 112
2561.04 122
2561.16 134
2561.28 144
2561.39 152
2561.51 159
2561.63 162
2561.74 161
2561.86 158
2561.98 152
2562.09 143
2562.21 135
2562.32 127
2562.44 121
2562.56 117
2562.67 117
2562.79 120
2562.91 124
2563.02 131
2563.14 139
2563.26 147
2563.37 155
2563.49 161
2563.61 166
2563.72 169
2563.84 169
2563.95 167
2564.07 161
2564.19 152
2564.30 142
2564.42 130
2564.54 118
2564.65 107
2564.77 98
2564.89 92
2565.00 90
2565.12 92
2565.24 99
2565.35 110
2565.47 126
2565.59 144
2565.70 163
2565.82 179
2565.93 189
2566.05 191
2566.17 184
2566.28 169
2566.40 148
2566.52 125
2566.63 104
2566.75 86
2566.87 75
2566.98 69
2567.10 68
2567.22 71
2567.33 75
2567.45 79
2567.57 82
2567.68 83
2567.80 83
2567.92 82
2568.03 79
2568.15 75
2568.27 69
2568.38 63
2568.50 56
2568.61 48
2568.73 39
2568.85 29
2568.96 20
2569.08 12
2569.20 6
2569.31 4
2569.43 4
2569.55 6
2569.66 9
2569.78 11
2569.90 10
2570.01 6
2570.13 1
2570.25 0
2570.36 0
2570.48 0
2570.60 8
2570.71 21
2570.83 35
2570.95 49
2571.06 60
2571.18 69
2571.30 76
2571.41 83
2571.53 91
2571.65 101
2571.76 113
2571.88 125
2572.00 136
2572.11 143
2572.23 144
2572.35 141
2572.46 134
2572.58 124
2572.70 115
2572.81 106
2572.93 100
2573.05 96
2573.16 95
2573.28 93
2573.40 90
2573.51 84
2573.63 76
2573.75 64
2573.86 52
2573.98 40
2574.10 32
2574.21 30
2574.33 32
2574.45 39
2574.56 50
2574.68 59
2574.80 65
2574.91 66
2575.03 61
2575.15 52
2575.26 42
2575.38 35
2575.50 34
2575.61 40
2575.73 52
2575.85 68
2575.96 83
2576.08 96
2576.20 105
2576.31 110
2576.43 113
2576.55 116
2576.66 121
2576.78 128
2576.90 135
2577.01 141
2577.13 144
2577.25 141
2577.36 134
2577.48 122
2577.60 109
2577.72 96
2577.83 85
2577.95 76
2578.07 69
2578.18 64
2578.30 61
2578.42 58
2578.53 56
2578.65 55
2578.77 55
2578.88 58
2579.00 65
2579.12 75
2579.23 88
2579.35 103
2579.47 118
2579.58 131
2579.70 142
2579.82 149
2579.93 155
2580.05 160
2580.17 166
2580.28 173
2580.40 182
2580.52 190
2580.64 197
2580.75 198
2580.87 194
2580.99 183
2581.10 168
2581.22 149
2581.34 131
2581.45 115
2581.57 104
2581.69 100
2581.80 101
2581.92 108
2582.04 117
2582.15 125
2582.27 129
2582.39 126
2582.50 115
2582.62 96
2582.74 71
2582.86 45
2582.97 20
2583.09 0
2583.21 0
2583.32 0
2583.44 0
2583.56 0
2583.67 0
2583.79 0
2583.91 0
2584.02 0
2584.14 1
2584.26 19
2584.38 40
2584.49 61
2584.61 80
2584.73 95
2584.84 103
2584.96 105
2585.08 104
2585.19 102
2585.31 101
2585.43 102
2585.54 105
2585.66 111
2585.78 118
2585.90 126
2586.01 132
2586.13 136
2586.25 139
2586.36 138
2586.48 133
2586.60 125
2586.71 113
2586.83 99
2586.95 84
2587.07 71
2587.18 60
2587.30 55
2587.42 56
2587.53 63
2587.65 73
2587.77 85
2587.88 96
2588.00 103
2588.12 105
2588.24 104
2588.35 101
2588.47 99
2588.59 99
2588.70 104
2588.82 113
2588.94 123
2589.05 136
2589.17 147
2589.29 157
2589.41 163
2589.52 165
2589.64 164
2589.76 160
2589.87 155
2589.99 148
2590.11 140
2590.22 132
2590.34 124
2590.46 117
2590.58 110
2590.69 102
2590.81 95
2590.93 88
2591.04 82
2591.16 79
2591.28 79
2591.40 83
2591.51 92
2591.63 103
2591.75 114
2591.86 123
2591.98 127
2592.10 126
2592.21 119
2592.33 107
2592.45 93
2592.57 79
2592.68 68
2592.80 60
2592.92 54
2593.03 51
2593.15 50
2593.27 50
2593.39 51
2593.50 54
2593.62 60
2593.74 71
2593.85 84
2593.97 99
2594.09 111
2594.21 119
2594.32 120
2594.44 112
2594.56 98
2594.67 80
2594.79 60
2594.91 42
2595.03 28
2595.14 16
2595.26 8
2595.38 0
2595.49 0
2595.61 0
2595.73 0
2595.85 0
2595.96 0
2596.08 0
2596.20 0
2596.31 0
2596.43 13
2596.55 29
2596.67 43
2596.78 55
2596.90 65
2597.02 73
2597.14 80
2597.25 86
2597.37 90
2597.49 92
2597.60 92
2597.72 88
2597.84 82
2597.96 74
2598.07 66
2598.19 59
2598.31 54
2598.42 52
2598.54 53
2598.66 56
2598.78 63
2598.89 72
2599.01 82
2599.13 94
2599.25 105
2599.36 114
2599.48 120
2599.60 122
2599.71 119
2599.83 113
2599.95 103
2600.07 92
2600.18 80
2600.30 68
2600.42 56
2600.54 45
2600.65 37
2600.77 32
2600.89 33
2601.00 40
2601.12 53
2601.24 71
2601.36 91
2601.47 111
2601.59 126
2601.71 136
2601.83 138
2601.94 134
2602.06 126
2602.18 117
2602.29 109
2602.41 104
2602.53 101
2602.65 101
2602.76 105
2602.88 110
2603.00 116
2603.12 123
2603.23 130
2603.35 135
2603.47 137
2603.59 136
2603.70 131
2603.82 122
2603.94 111
2604.06 99
2604.17 88
2604.29 79
2604.41 73
2604.52 69
2604.64 67
2604.76 66
2604.88 64
2604.99 62
2605.11 62
2605.23 62
2605.35 65
2605.46 69
2605.58 75
2605.70 83
2605.82 93
2605.93 105
2606.05 119
2606.17 134
2606.29 151
2606.40 167
2606.52 180
2606.64 190
2606.76 195
2606.87 196
2606.99 194
2607.11 192
2607.22 190
2607.34 188
2607.46 187
2607.58 185
2607.69 180
2607.81 171
2607.93 159
2608.05 145
2608.16 131
2608.28 119
2608.40 112
2608.52 111
2608.63 115
2608.75 126
2608.87 142
2608.99 161
2609.10 182
2609.22 202
2609.34 219
2609.46 231
2609.57 239
2609.69 243
2609.81 245
2609.93 247
2610.04 249
2610.16 251
2610.28 252
2610.40 251
2610.51 247
2610.63 241
2610.75 232
2610.87 223
2610.98 216
2611.10 210
2611.22 206
2611.34 204
2611.45 202
2611.57 200
2611.69 198
2611.81 196
2611.92 195
2612.04 196
2612.16 199
2612.28 204
2612.39 210
2612.51 217
2612.63 223
2612.75 227
2612.86 230
2612.98 231
2613.10 231
2613.22 231
2613.34 230
2613.45 230
2613.57 230
2613.69 229
2613.81 225
2613.92 220
2614.04 213
2614.16 205
2614.28 197
2614.39 190
2614.51 185
2614.63 181
2614.75 179
2614.86 177
2614.98 173
2615.10 167
2615.22 159
2615.33 147
2615.45 134
2615.57 121
2615.69 107
2615.80 95
2615.92 86
2616.04 79
2616.16 78
2616.28 81
2616.39 89
2616.51 102
2616.63 118
2616.75 135
2616.86 151
2616.98 164
2617.10 170
2617.22 170
2617.33 163
2617.45 150
2617.57 132
2617.69 112
2617.80 91
2617.92 71
2618.04 55
2618.16 41
2618.28 32
2618.39 27
2618.51 25
2618.63 26
2618.75 28
2618.86 29
2618.98 29
2619.10 25
2619.22 17
2619.33 7
2619.45 0
2619.57 0
2619.69 0
2619.81 0
2619.92 0
2620.04 0
2620.16 0
2620.28 0
2620.39 13
2620.51 28
2620.63 42
2620.75 54
2620.87 62
2620.98 67
2621.10 69
2621.22 70
2621.34 71
2621.45 72
2621.57 74
2621.69 77
2621.81 80
2621.92 82
2622.04 83
2622.16 81
2622.28 77
2622.40 70
2622.51 61
2622.63 50
2622.75 40
2622.87 32
2622.98 27
2623.10 27
2623.22 32
2623.34 44
2623.46 61
2623.57 83
2623.69 107
2623.81 133
2623.93 157
2624.04 179
2624.16 198
2624.28 213
2624.40 225
2624.52 234
2624.63 239
2624.75 240
2624.87 237
2624.99 230
2625.11 219
2625.22 207
2625.34 194
2625.46 180
2625.58 168
2625.69 156
2625.81 145
2625.93 136
2626.05 128
2626.17 121
2626.28 115
2626.40 109
2626.52 104
2626.64 98
2626.76 93
2626.87 88
2626.99 85
2627.11 82
2627.23 81
2627.34 81
2627.46 83
2627.58 86
2627.70 89
2627.82 93
2627.93 98
2628.05 104
2628.17 110
2628.29 119
2628.41 130
2628.52 144
2628.64 162
2628.76 183
2628.88 207
2629.00 230
2629.11 250
2629.23 266
2629.35 275
2629.47 278
2629.59 275
2629.70 268
2629.82 257
2629.94 244
2630.06 230
2630.17 215
2630.29 200
2630.41 188
2630.53 180
2630.65 178
2630.76 182
2630.88 192
2631.00 206
2631.12 220
2631.24 233
2631.35 241
2631.47 244
2631.59 243
2631.71 238
2631.83 231
2631.94 224
2632.06 217
2632.18 213
2632.30 210
2632.42 209
2632.53 210
2632.65 211
2632.77 213
2632.89 214
2633.01 212
2633.12 206
2633.24 197
2633.36 185
2633.48 170
2633.60 153
2633.71 138
2633.83 124
2633.95 115
2634.07 111
2634.19 113
2634.30 123
2634.42 138
2634.54 159
2634.66 183
2634.78 209
2634.89 233
2635.01 255
2635.13 273
2635.25 286
2635.37 296
2635.49 302
2635.60 303
2635.72 299
2635.84 290
2635.96 275
2636.08 254
2636.19 227
2636.31 196
2636.43 163
2636.55 133
2636.67 106
2636.78 88
2636.90 79
2637.02 79
2637.14 89
2637.26 104
2637.37 121
2637.49 137
2637.61 147
2637.73 149
2637.85 144
2637.97 133
2638.08 117
2638.20 99
2638.32 82
2638.44 68
2638.56 58
2638.67 54
2638.79 56
2638.91 64
2639.03 76
2639.15 92
2639.26 108
2639.38 122
2639.50 133
2639.62 139
2639.74 139
2639.86 135
2639.97 128
2640.09 118
2640.21 107
2640.33 95
2640.45 84
2640.56 73
2640.68 64
2640.80 55
2640.92 48
2641.04 41
2641.16 34
2641.27 26
2641.39 19
2641.51 10
2641.63 3
2641.75 0
2641.86 0
2641.98 0
2642.10 0
2642.22 0
2642.34 0
2642.46 0
2642.57 0
2642.69 1
2642.81 5
2642.93 10
2643.05 14
2643.17 19
2643.28 24
2643.40 30
2643.52 38
2643.64 47
2643.76 58
2643.87 72
2643.99 87
2644.11 101
2644.23 113
2644.35 122
2644.47 125
2644.58 124
2644.70 118
2644.82 109
2644.94 99
2645.06 89
2645.18 83
2645.29 80
2645.41 83
2645.53 91
2645.65 103
2645.77 118
2645.89 131
2646.00 142
2646.12 147
2646.24 146
2646.36 140
2646.48 130
2646.60 119
2646.71 110
2646.83 103
2646.95 99
2647.07 96
2647.19 94
2647.31 92
2647.42 89
2647.54 85
2647.66 81
2647.78 78
2647.90 77
2648.02 78
2648.13 80
2648.25 83
2648.37 87
2648.49 92
2648.61 98
2648.73 106
2648.84 117
2648.96 131
2649.08 148
2649.20 166
2649.32 184
2649.44 200
2649.55 214
2649.67 223
2649.79 228
2649.91 229
2650.03 226
2650.15 218
2650.26 206
2650.38 190
2650.50 169
2650.62 146
2650.74 121
2650.86 99
2650.97 79
2651.09 65
2651.21 56
2651.33 52
2651.45 51
2651.57 51
2651.69 51
2651.80 50
2651.92 49
2652.04 47
2652.16 47
2652.28 49
2652.40 53
2652.51 56
2652.63 59
2652.75 58
2652.87 52
2652.99 42
2653.11 28
2653.22 14
2653.34 3
2653.46 0
2653.58 0
2653.70 2
2653.82 9
2653.94 15
2654.05 17
2654.17 13
2654.29 4
2654.41 0
2654.53 0
2654.65 0
2654.77 0
2654.88 0
2655.00 15
2655.12 40
2655.24 67
2655.36 92
2655.48 111
2655.59 124
2655.71 129
2655.83 128
2655.95 122
2656.07 114
2656.19 108
2656.31 106
2656.42 111
2656.54 121
2656.66 135
2656.78 150
2656.90 165
2657.02 175
2657.14 181
2657.25 180
2657.37 176
2657.49 170
2657.61 164
2657.73 161
2657.85 159
2657.97 161
2658.08 165
2658.20 170
2658.32 176
2658.44 183
2658.56 189
2658.68 193
2658.80 194
2658.91 192
2659.03 186
2659.15 175
2659.27 163
2659.39 150
2659.51 140
2659.63 135
2659.74 136
2659.86 144
2659.98 157
2660.10 175
2660.22 194
2660.34 213
2660.46 230
2660.57 242
2660.69 249
2660.81 249
2660.93 244
2661.05 235
2661.17 227
2661.29 221
2661.41 221
2661.52 227
2661.64 240
2661.76 255
2661.88 270
2662.00 281
2662.12 286
2662.24 284
2662.35 278
2662.47 270
2662.59 263
2662.71 262
2662.83 267
2662.95 277
2663.07 290
2663.19 304
2663.30 314
2663.42 320
2663.54 319
2663.66 313
2663.78 304
2663.90 294
2664.02 286
2664.13 282
2664.25 282
2664.37 286
2664.49 294
2664.61 302
2664.73 309
2664.85 313
2664.97 312
2665.08 308
2665.20 298
2665.32 286
2665.44 271
2665.56 256
2665.68 242
2665.80 230
2665.92 219
2666.03 210
2666.15 202
2666.27 196
2666.39 192
2666.51 191
2666.63 193
2666.75 197
2666.87 202
2666.98 206
2667.10 205
2667.22 200
2667.34 191
2667.46 180
2667.58 169
2667.70 160
2667.82 154
2667.93 151
2668.05 148
2668.17 145
2668.29 141
2668.41 136
2668.53 134
2668.65 135
2668.77 141
2668.88 153
2669.00 170
2669.12 188
2669.24 203
2669.36 214
2669.48 218
2669.60 217
2669.72 213
2669.84 208
2669.95 203
2670.07 200
2670.19 197
2670.31 194
2670.43 187
2670.55 174
2670.67 157
2670.79 137
2670.91 115
2671.02 94
2671.14 75
2671.26 61
2671.38 51
2671.50 44
2671.62 41
2671.74 40
2671.86 40
2671.97 43
2672.09 47
2672.21 53
2672.33 59
2672.45 66
2672.57 72
2672.69 78
2672.81 83
2672.93 87
2673.04 90
2673.16 93
2673.28 96
2673.40 101
2673.52 106
2673.64 111
2673.76 117
2673.88 123
2674.00 130
2674.12 138
2674.23 148
2674.35 161
2674.47 176
2674.59 195
2674.71 215
2674.83 235
2674.95 255
2675.07 273
2675.19 289
2675.30 303
2675.42 315
2675.54 323
2675.66 327
2675.78 326
2675.90 319
2676.02 307
2676.14 291
2676.26 274
2676.38 256
2676.49 242
2676.61 231
2676.73 225
2676.85 222
2676.97 222
2677.09 225
2677.21 228
2677.33 233
2677.45 240
2677.57 248
2677.68 259
2677.80 272
2677.92 287
2678.04 301
2678.16 314
2678.28 324
2678.40 330
2678.52 332
2678.64 329
2678.76 323
2678.87 315
2678.99 308
2679.11 302
2679.23 299
2679.35 299
2679.47 300
2679.59 303
2679.71 303
2679.83 302
2679.95 300
2680.06 296
2680.18 292
2680.30 289
2680.42 288
2680.54 291
2680.66 296
2680.78 303
2680.90 313
2681.02 324
2681.14 336
2681.26 350
2681.37 365
2681.49 379
2681.61 393
2681.73 406
2681.85 416
2681.97 425
2682.09 431
2682.21 435
2682.33 438
2682.45 437
2682.57 433
2682.68 424
2682.80 410
2682.92 391
2683.04 367
2683.16 341
2683.28 313
2683.40 286
2683.52 263
2683.64 244
2683.76 231
2683.88 224
2684.00 221
2684.11 221
2684.23 223
2684.35 225
2684.47 229
2684.59 233
2684.71 238
2684.83 245
2684.95 251
2685.07 257
2685.19 260
2685.31 259
2685.43 253
2685.54 242
2685.66 229
2685.78 216
2685.90 204
2686.02 196
2686.14 193
2686.26 197
2686.38 207
2686.50 220
2686.62 235
2686.74 247
2686.86 256
2686.97 259
2687.09 255
2687.21 245
2687.33 230
2687.45 215
2687.57 199
2687.69 185
2687.81 174
2687.93 166
2688.05 160
2688.17 156
2688.29 153
2688.41 150
2688.52 147
2688.64 143
2688.76 138
2688.88 131
2689.00 123
2689.12 114
2689.24 106
2689.36 100
2689.48 96
2689.60 96
2689.72 98
2689.84 101
2689.96 104
2690.08 107
2690.19 110
2690.31 113
2690.43 115
2690.55 118
2690.67 121
2690.79 121
2690.91 119
2691.03 112
2691.15 101
2691.27 87
2691.39 72
2691.51 56
2691.63 41
2691.75 28
2691.86 18
2691.98 10
2692.10 5
2692.22 0
2692.34 0
2692.46 0
2692.58 0
2692.70 0
2692.82 0
2692.94 0
2693.06 0
2693.18 0
2693.30 0
2693.42 5
2693.54 9
2693.65 13
2693.77 15
2693.89 16
2694.01 16
2694.13 15
2694.25 14
2694.37 14
2694.49 15
2694.61 18
2694.73 22
2694.85 29
2694.97 36
2695.09 42
2695.21 45
2695.33 45
2695.45 41
2695.56 34
2695.68 25
2695.80 16
2695.92 9
2696.04 8
2696.16 12
2696.28 20
2696.40 32
2696.52 47
2696.64 62
2696.76 77
2696.88 93
2697.00 107
2697.12 122
2697.24 137
2697.36 152
2697.48 165
2697.59 175
2697.71 181
2697.83 183
2697.95 180
2698.07 171
2698.19 156
2698.31 137
2698.43 116
2698.55 95
2698.67 74
2698.79 57
2698.91 44
2699.03 37
2699.15 35
2699.27 36
2699.39 40
2699.51 45
2699.63 50
2699.75 52
2699.86 51
2699.98 47
2700.10 41
2700.22 32
2700.34 21
2700.46 12
2700.58 5
2700.70 4
2700.82 9
2700.94 20
2701.06 37
2701.18 57
2701.30 77
2701.42 93
2701.54 102
2701.66 104
2701.78 100
2701.90 91
2702.02 81
2702.14 72
2702.26 67
2702.37 68
2702.49 73
2702.61 82
2702.73 93
2702.85 106
2702.97 119
2703.09 130
2703.21 138
2703.33 142
2703.45 142
2703.57 138
2703.69 130
2703.81 119
2703.93 108
2704.05 98
2704.17 88
2704.29 81
2704.41 74
2704.53 68
2704.65 63
2704.77 57
2704.89 53
2705.01 51
2705.13 51
2705.24 52
2705.36 54
2705.48 53
2705.60 49
2705.72 40
2705.84 27
2705.96 12
2706.08 0
2706.20 0
2706.32 0
2706.44 0
2706.56 0
2706.68 2
2706.80 20
2706.92 40
2707.04 59
2707.16 79
2707.28 98
2707.40 116
2707.52 134
2707.64 152
2707.76 167
2707.88 177
2708.00 180
2708.12 175
2708.24 162
2708.36 144
2708.48 123
2708.60 102
2708.71 87
2708.83 77
2708.95 74
2709.07 77
2709.19 84
2709.31 94
2709.43 106
2709.55 121
2709.67 137
2709.79 154
2709.91 171
2710.03 187
2710.15 199
2710.27 206
2710.39 208
2710.51 205
2710.63 198
2710.75 187
2710.87 176
2710.99 164
2711.11 155
2711.23 147
2711.35 142
2711.47 138
2711.59 135
2711.71 131
2711.83 127
2711.95 124
2712.07 123
2712.19 124
2712.31 127
2712.43 131
2712.55 134
2712.67 134
2712.79 130
2712.91 121
2713.03 110
2713.15 99
2713.26 89
2713.38 82
2713.50 79
2713.62 80
2713.74 84
2713.86 89
2713.98 94
2714.10 99
2714.22 104
2714.34 110
2714.46 118
2714.58 126
2714.70 133
2714.82 136
2714.94 133
2715.06 123
2715.18 107
2715.30 84
2715.42 60
2715.54 37
2715.66 19
2715.78 9
2715.90 5
2716.02 7
2716.14 14
2716.26 22
2716.38 30
2716.50 35
2716.62 38
2716.74 40
2716.86 41
2716.98 43
2717.10 47
2717.22 52
2717.34 60
2717.46 68
2717.58 76
2717.70 83
2717.82 89
2717.94 93
2718.06 94
2718.18 95
2718.30 94
2718.42 92
2718.54 90
2718.66 89
2718.78 88
2718.90 88
2719.02 89
2719.14 91
2719.26 93
2719.38 96
2719.50 100
2719.62 103
2719.74 106
2719.86 109
2719.98 110
2720.10 109
2720.22 106
2720.34 101
2720.46 94
2720.58 85
2720.70 76
2720.82 67
2720.94 59
2721.06 54
2721.18 52
2721.30 53
2721.42 55
2721.54 58
2721.66 60
2721.78 61
2721.90 62
2722.02 62
2722.14 65
2722.26 69
2722.38 75
2722.50 82
2722.62 86
2722.74 86
2722.86 79
2722.98 68
2723.10 52
2723.22 36
2723.34 21
2723.46 12
2723.58 8
2723.70 10
2723.82 16
2723.94 25
2724.06 35
2724.18 44
2724.30 51
2724.42 53
2724.54 52
2724.66 46
2724.78 38
2724.90 28
2725.02 20
2725.14 13
2725.26 10
2725.38 10
2725.50 13
2725.62 16
2725.74 18
2725.86 19
2725.98 18
2726.10 15
2726.22 11
2726.34 8
2726.46 6
2726.58 6
2726.70 7
2726.82 9
2726.94 10
2727.06 10
2727.18 9
2727.30 7
2727.42 3
2727.54 0
2727.66 0
2727.78 0
2727.90 0
2728.02 0
2728.14 0
2728.26 0
2728.38 6
2728.50 18
2728.62 30
2728.74 42
2728.86 53
2728.98 62
2729.10 69
2729.22 74
2729.34 78
2729.46 80
2729.58 79
2729.70 77
2729.82 72
2729.94 65
2730.06 58
2730.18 52
2730.30 48
2730.42 48
2730.54 52
2730.66 59
2730.78 67
2730.90 73
2731.02 77
2731.14 75
2731.26 69
2731.38 60
2731.50 51
2731.62 43
2731.74 40
2731.86 40
2731.98 44
2732.10 50
2732.22 57
2732.35 64
2732.47 70
2732.59 76
2732.71 83
2732.83 90
2732.95 99
2733.07 109
2733.19 119
2733.31 128
2733.43 137
2733.55 143
2733.67 148
2733.79 150
2733.91 151
2734.03 150
2734.15 149
2734.27 146
2734.39 143
2734.51 138
2734.63 131
2734.75 122
2734.87 113
2734.99 108
2735.11 110
2735.23 122
2735.35 146
2735.47 179
2735.59 218
2735.71 258
2735.83 292
2735.95 316
2736.07 327
2736.19 327
2736.31 317
2736.43 303
2736.55 287
2736.67 273
2736.79 261
2736.91 251
2737.04 241
2737.16 230
2737.28 216
2737.40 198
2737.52 177
2737.64 155
2737.76 133
2737.88 114
2738.00 99
2738.12 89
2738.24 86
2738.36 86
2738.48 91
2738.60 97
2738.72 104
2738.84 110
2738.96 114
2739.08 115
2739.20 115
2739.32 113
2739.44 111
2739.56 107
2739.68 103
2739.80 99
2739.92 93
2740.04 84
2740.16 73
2740.28 60
2740.41 46
2740.53 33
2740.65 23
2740.77 18
2740.89 19
2741.01 29
2741.13 46
2741.25 70
2741.37 97
2741.49 125
2741.61 149
2741.73 166
2741.85 173
2741.97 167
2742.09 149
2742.21 121
2742.33 87
2742.45 52
2742.57 21
2742.69 0
2742.81 0
2742.93 0
2743.05 12
2743.17 37
2743.30 65
2743.42 92
2743.54 115
2743.66 131
2743.78 140
2743.90 144
2744.02 145
2744.14 145
2744.26 146
2744.38 149
2744.50 153
2744.62 156
2744.74 159
2744.86 159
2744.98 159
2745.10 158
2745.22 159
2745.34 163
2745.46 172
2745.58 186
2745.70 204
2745.83 223
2745.95 242
2746.07 256
2746.19 265
2746.31 265
2746.43 257
2746.55 241
2746.67 218
2746.79 191
2746.91 161
2747.03 133
2747.15 108
2747.27 89
2747.39 77
2747.51 71
2747.63 70
2747.75 73
2747.87 77
2747.99 83
2748.12 90
2748.24 100
2748.36 113
2748.48 130
2748.60 149
2748.72 170
2748.84 188
2748.96 205
2749.08 218
2749.20 229
2749.32 237
2749.44 244
2749.56 249
2749.68 252
2749.80 253
2749.92 249
2750.04 240
2750.17 227
2750.29 212
2750.41 195
2750.53 177
2750.65 161
2750.77 145
2750.89 130
2751.01 116
2751.13 102
2751.25 89
2751.37 78
2751.49 71
2751.61 69
2751.73 72
2751.85 80
2751.97 91
2752.09 104
2752.22 116
2752.34 124
2752.46 127
2752.58 124
2752.70 116
2752.82 104
2752.94 88
2753.06 69
2753.18 51
2753.30 32
2753.42 17
2753.54 6
2753.66 2
2753.78 3
2753.90 10
2754.03 19
2754.15 28
2754.27 34
2754.39 35
2754.51 30
2754.63 20
2754.75 7
2754.87 0
2754.99 0
2755.11 0
2755.23 0
2755.35 0
2755.47 0
2755.59 0
2755.72 0
2755.84 13
2755.96 34
2756.08 53
2756.20 67
2756.32 74
2756.44 76
2756.56 74
2756.68 72
2756.80 73
2756.92 79
2757.04 93
2757.16 111
2757.29 131
2757.41 149
2757.53 162
2757.65 168
2757.77 168
2757.89 161
2758.01 149
2758.13 136
2758.25 122
2758.37 110
2758.49 99
2758.61 92
2758.73 88
2758.86 88
2758.98 91
2759.10 98
2759.22 107
2759.34 118
2759.46 130
2759.58 143
2759.70 158
2759.82 173
2759.94 188
2760.06 202
2760.18 213
2760.30 222
2760.43 227
2760.55 229
2760.67 229
2760.79 230
2760.91 230
2761.03 230
2761.15 229
2761.27 226
2761.39 221
2761.51 214
2761.63 207
2761.75 200
2761.88 196
2762.00 196
2762.12 197
2762.24 199
2762.36 200
2762.48 198
2762.60 191
2762.72 177
2762.84 157
2762.96 132
2763.08 104
2763.21 76
2763.33 50
2763.45 29
2763.57 15
2763.69 11
2763.81 16
2763.93 30
2764.05 52
2764.17 78
2764.29 104
2764.41 126
2764.54 140
2764.66 146
2764.78 143
2764.90 132
2765.02 116
2765.14 99
2765.26 82
2765.38 69
2765.50 58
2765.62 49
2765.74 41
2765.87 35
2765.99 29
2766.11 25
2766.23 23
2766.35 26
2766.47 32
2766.59 41
2766.71 51
2766.83 59
2766.95 64
2767.07 65
2767.20 63
2767.32 58
2767.44 52
2767.56 47
2767.68 44
2767.80 45
2767.92 47
2768.04 50
2768.16 52
2768.28 53
2768.41 52
2768.53 50
2768.65 47
2768.77 46
2768.89 48
2769.01 53
2769.13 61
2769.25 70
2769.37 78
2769.49 84
2769.62 88
2769.74 88
2769.86 85
2769.98 81
2770.10 76
2770.22 71
2770.34 67
2770.46 64
2770.58 61
2770.71 58
2770.83 56
2770.95 53
2771.07 51
2771.19 50
2771.31 51
2771.43 54
2771.55 60
2771.67 68
2771.79 77
2771.92 86
2772.04 94
2772.16 100
2772.28 102
2772.40 101
2772.52 98
2772.64 94
2772.76 90
2772.88 86
2773.01 83
2773.13 80
2773.25 78
2773.37 75
2773.49 72
2773.61 69
2773.73 64
2773.85 57
2773.97 49
2774.10 40
2774.22 30
2774.34 20
2774.46 11
2774.58 1
2774.70 0
2774.82 0
2774.94 0
2775.06 0
2775.19 0
2775.31 0
2775.43 0
2775.55 0
2775.67 11
2775.79 26
2775.91 41
2776.03 53
2776.16 61
2776.28 68
2776.40 74
2776.52 82
2776.64 92
2776.76 104
2776.88 118
2777.00 133
2777.12 148
2777.25 162
2777.37 177
2777.49 192
2777.61 208
2777.73 226
2777.85 244
2777.97 260
2778.09 271
2778.22 275
2778.34 271
2778.46 260
2778.58 243
2778.70 223
2778.82 202
2778.94 184
2779.06 168
2779.19 157
2779.31 150
2779.43 147
2779.55 149
2779.67 156
2779.79 166
2779.91 181
2780.03 199
2780.15 218
2780.28 239
2780.40 259
2780.52 276
2780.64 290
2780.76 298
2780.88 300
2781.00 296
2781.13 287
2781.25 273
2781.37 256
2781.49 238
2781.61 218
2781.73 198
2781.85 179
2781.97 161
2782.10 142
2782.22 123
2782.34 105
2782.46 86
2782.58 67
2782.70 49
2782.82 31
2782.94 15
2783.07 1
2783.19 0
2783.31 0
2783.43 0
2783.55 0
2783.67 0
2783.79 0
2783.92 0
2784.04 0
2784.16 5
2784.28 16
2784.40 29
2784.52 42
2784.64 56
2784.76 71
2784.89 86
2785.01 102
2785.13 118
2785.25 134
2785.37 149
2785.49 164
2785.61 177
2785.74 188
2785.86 195
2785.98 200
2786.10 204
2786.22 208
2786.34 213
2786.46 220
2786.59 229
2786.71 239
2786.83 248
2786.95 256
2787.07 261
2787.19 263
2787.31 264
2787.43 264
2787.56 262
2787.68 260
2787.80 255
2787.92 248
2788.04 238
2788.16 228
2788.28 218
2788.41 211
2788.53 209
2788.65 212
2788.77 221
2788.89 234
2789.01 251
2789.13 270
2789.26 293
2789.38 317
2789.50 342
2789.62 366
2789.74 388
2789.86 406
2789.99 417
2790.11 423
2790.23 424
2790.35 423
2790.47 422
2790.59 425
2790.71 431
2790.84 441
2790.96 453
2791.08 462
2791.20 466
2791.32 463
2791.44 452
2791.56 434
2791.69 411
2791.81 387
2791.93 366
2792.05 350
2792.17 340
2792.29 337
2792.42 340
2792.54 347
2792.66 355
2792.78 363
2792.90 369
2793.02 371
2793.14 369
2793.27 363
2793.39 353
2793.51 340
2793.63 326
2793.75 311
2793.87 298
2794.00 287
2794.12 280
2794.24 278
2794.36 279
2794.48 283
2794.60 289
2794.72 293
2794.85 295
2794.97 292
2795.09 285
2795.21 274
2795.33 261
2795.45 248
2795.58 239
2795.70 233
2795.82 231
2795.94 231
2796.06 233
2796.18 234
2796.31 233
2796.43 229
2796.55 224
2796.67 219
2796.79 216
2796.91 216
2797.03 219
2797.16 221
2797.28 220
2797.40 215
2797.52 204
2797.64 189
2797.76 171
2797.89 153
2798.01 140
2798.13 132
2798.25 129
2798.37 131
2798.49 135
2798.62 139
2798.74 142
2798.86 142
2798.98 143
2799.10 145
2799.22 150
2799.35 157
2799.47 166
2799.59 174
2799.71 179
2799.83 181
2799.95 179
2800.08 174
2800.20 168
2800.32 163
2800.44 160
2800.56 160
2800.68 160
2800.81 162
2800.93 163
2801.05 164
2801.17 164
2801.29 163
2801.41 163
2801.54 164
2801.66 167
2801.78 171
2801.90 176
2802.02 184
2802.15 192
2802.27 201
2802.39 207
2802.51 210
2802.63 207
2802.75 199
2802.88 186
2803.00 170
2803.12 154
2803.24 141
2803.36 132
2803.48 127
2803.61 124
2803.73 121
2803.85 116
2803.97 109
2804.09 100
2804.21 92
2804.34 89
2804.46 93
2804.58 106
2804.70 127
2804.82 154
2804.95 184
2805.07 215
2805.19 241
2805.31 260
2805.43 271
2805.55 273
2805.68 268
2805.80 256
2805.92 241
2806.04 224
2806.16 209
2806.29 199
2806.41 196
2806.53 200
2806.65 210
2806.77 227
2806.89 248
2807.02 271
2807.14 294
2807.26 315
2807.38 332
2807.50 346
2807.63 357
2807.75 363
2807.87 367
2807.99 367
2808.11 365
2808.23 361
2808.36 353
2808.48 342
2808.60 328
2808.72 313
2808.84 297
2808.97 283
2809.09 271
2809.21 263
2809.33 258
2809.45 255
2809.58 254
2809.70 254
2809.82 253
2809.94 251
2810.06 247
2810.19 244
2810.31 240
2810.43 237
2810.55 234
2810.67 233
2810.79 231
2810.92 230
2811.04 229
2811.16 228
2811.28 227
2811.40 227
2811.53 226
2811.65 225
2811.77 222
2811.89 218
2812.01 214
2812.14 211
2812.26 209
2812.38 210
2812.50 215
2812.62 222
2812.75 231
2812.87 238
2812.99 241
2813.11 239
2813.23 233
2813.36 223
2813.48 210
2813.60 199
2813.72 191
2813.84 188
2813.97 190
2814.09 196
2814.21 202
2814.33 207
2814.45 209
2814.58 206
2814.70 198
2814.82 187
2814.94 173
2815.06 159
2815.19 146
2815.31 134
2815.43 121
2815.55 108
2815.67 92
2815.80 74
2815.92 54
2816.04 32
2816.16 12
2816.28 0
2816.41 0
2816.53 0
2816.65 0
2816.77 0
2816.89 0
2817.02 0
2817.14 0
2817.26 0
2817.38 13
2817.50 27
2817.63 43
2817.75 59
2817.87 75
2817.99 92
2818.11 107
2818.24 120
2818.36 130
2818.48 137
2818.60 141
2818.72 141
2818.85 138
2818.97 133
2819.09 127
2819.21 121
2819.34 116
2819.46 114
2819.58 114
2819.70 117
2819.82 119
2819.95 120
2820.07 119
2820.19 114
2820.31 105
2820.43 93
2820.56 79
2820.68 66
2820.80 56
2820.92 50
2821.05 50
2821.17 54
2821.29 62
2821.41 72
2821.53 82
2821.66 89
2821.78 91
2821.90 89
2822.02 83
2822.14 75
2822.27 67
2822.39 60
2822.51 56
2822.63 55
2822.76 56
2822.88 59
2823.00 64
2823.12 69
2823.24 74
2823.37 80
2823.49 85
2823.61 90
2823.73 95
2823.85 100
2823.98 106
2824.10 112
2824.22 120
2824.34 128
2824.47 135
2824.59 141
2824.71 143
2824.83 139
2824.95 130
2825.08 114
2825.20 93
2825.32 69
2825.44 44
2825.57 23
2825.69 7
2825.81 0
2825.93 0
2826.06 0
2826.18 5
2826.30 16
2826.42 29
2826.54 43
2826.67 55
2826.79 66
2826.91 73
2827.03 75
2827.16 70
2827.28 59
2827.40 42
2827.52 23
2827.64 3
2827.77 0
2827.89 0
2828.01 0
2828.13 0
2828.26 0
2828.38 0
2828.50 0
2828.62 10
2828.75 19
2828.87 24
2828.99 25
2829.11 24
2829.23 22
2829.36 21
2829.48 21
2829.60 23
2829.72 26
2829.85 30
2829.97 34
2830.09 40
2830.21 46
2830.34 53
2830.46 63
2830.58 74
2830.70 85
2830.82 96
2830.95 104
2831.07 108
2831.19 108
2831.31 106
2831.44 104
2831.56 103
2831.68 106
2831.80 112
2831.93 122
2832.05 132
2832.17 142
2832.29 148
2832.42 151
2832.54 148
2832.66 142
2832.78 133
2832.91 125
2833.03 118
2833.15 114
2833.27 114
2833.39 118
2833.52 123
2833.64 127
2833.76 130
2833.88 130
2834.01 126
2834.13 118
2834.25 109
2834.37 100
2834.50 92
2834.62 87
2834.74 85
2834.86 86
2834.99 88
2835.11 89
2835.23 87
2835.35 80
2835.48 67
2835.60 48
2835.72 26
2835.84 6
2835.97 0
2836.09 0
2836.21 0
2836.33 0
2836.46 10
2836.58 26
2836.70 39
2836.82 47
2836.95 49
2837.07 44
2837.19 36
2837.31 25
2837.44 15
2837.56 7
2837.68 3
2837.80 3
2837.93 9
2838.05 19
2838.17 34
2838.29 50
2838.42 66
2838.54 80
2838.66 91
2838.78 97
2838.91 99
2839.03 96
2839.15 90
2839.27 84
2839.40 78
2839.52 74
2839.64 72
2839.76 74
2839.89 79
2840.01 85
2840.13 92
2840.25 97
2840.38 99
2840.50 97
2840.62 91
2840.74 80
2840.87 66
2840.99 51
2841.11 37
2841.23 27
2841.36 20
2841.48 19
2841.60 21
2841.72 26
2841.85 31
2841.97 34
2842.09 35
2842.21 32
2842.34 28
2842.46 23
2842.58 20
2842.71 19
2842.83 21
2842.95 24
2843.07 27
2843.20 27
2843.32 24
2843.44 19
2843.56 13
2843.69 7
2843.81 3
2843.93 2
2844.05 1
2844.18 1
2844.30 0
2844.42 0
2844.54 0
2844.67 0
2844.79 0
2844.91 0
2845.04 0
2845.16 9
2845.28 23
2845.40 37
2845.53 47
2845.65 53
2845.77 55
2845.89 53
2846.02 52
2846.14 52
2846.26 55
2846.38 61
2846.51 69
2846.63 76
2846.75 82
2846.88 83
2847.00 78
2847.12 68
2847.24 52
2847.37 33
2847.49 13
2847.61 0
2847.73 0
2847.86 0
2847.98 0
2848.10 0
2848.22 0
2848.35 0
2848.47 3
2848.59 8
2848.72 11
2848.84 14
2848.96 17
2849.08 21
2849.21 24
2849.33 26
2849.45 27
2849.58 25
2849.70 23
2849.82 21
2849.94 21
2850.07 24
2850.19 29
2850.31 36
2850.43 41
2850.56 46
2850.68 50
2850.80 55
2850.93 63
2851.05 75
2851.17 92
2851.29 111
2851.42 130
2851.54 145
2851.66 155
2851.79 158
2851.91 154
2852.03 147
2852.15 137
2852.28 126
2852.40 116
2852.52 106
2852.64 96
2852.77 85
2852.89 72
2853.01 57
2853.14 40
2853.26 23
2853.38 7
2853.50 0
2853.63 0
2853.75 0
2853.87 0
2854.00 0
2854.12 0
2854.24 0
2854.36 0
2854.49 4
2854.61 11
2854.73 19
2854.86 26
2854.98 32
2855.10 35
2855.22 37
2855.35 36
2855.47 33
2855.59 29
2855.72 25
2855.84 23
2855.96 24
2856.08 30
2856.21 39
2856.33 51
2856.45 64
2856.58 76
2856.70 86
2856.82 93
2856.95 96
2857.07 96
2857.19 95
2857.31 94
2857.44 94
2857.56 95
2857.68 97
2857.81 99
2857.93 101
2858.05 104
2858.17 108
2858.30 113
2858.42 120
2858.54 129
2858.67 138
2858.79 143
2858.91 144
2859.03 138
2859.16 126
2859.28 111
2859.40 95
2859.53 82
2859.65 74
2859.77 73
2859.90 76
2860.02 81
2860.14 84
2860.26 82
2860.39 75
2860.51 62
2860.63 48
2860.76 34
2860.88 24
2861.00 20
2861.13 23
2861.25 29
2861.37 39
2861.49 48
2861.62 55
2861.74 59
2861.86 60
2861.99 58
2862.11 56
2862.23 55
2862.36 56
2862.48 60
2862.60 66
2862.72 74
2862.85 81
2862.97 86
2863.09 88
2863.22 86
2863.34 81
2863.46 73
2863.59 63
2863.71 53
2863.83 46
2863.96 42
2864.08 42
2864.20 46
2864.32 53
2864.45 63
2864.57 74
2864.69 85
2864.82 98
2864.94 110
2865.06 125
2865.19 140
2865.31 156
2865.43 171
2865.56 184
2865.68 194
2865.80 199
2865.92 201
2866.05 199
2866.17 197
2866.29 197
2866.42 199
2866.54 206
2866.66 216
2866.79 229
2866.91 243
2867.03 255
2867.16 265
2867.28 269
2867.40 269
2867.53 263
2867.65 253
2867.77 241
2867.89 227
2868.02 212
2868.14 197
2868.26 183
2868.39 171
2868.51 162
2868.63 156
2868.76 154
2868.88 157
2869.00 164
2869.13 173
2869.25 182
2869.37 190
2869.50 197
2869.62 201
2869.74 205
2869.87 211
2869.99 218
2870.11 227
2870.23 238
2870.36 247
2870.48 252
2870.60 251
2870.73 243
2870.85 230
2870.97 214
2871.10 199
2871.22 188
2871.34 182
2871.47 181
2871.59 183
2871.71 186
2871.84 186
2871.96 181
2872.08 172
2872.21 159
2872.33 146
2872.45 136
2872.58 131
2872.70 130
2872.82 133
2872.95 139
2873.07 144
2873.19 146
2873.32 145
2873.44 142
2873.56 137
2873.69 135
2873.81 136
2873.93 142
2874.06 156
2874.18 176
2874.30 200
2874.43 228
2874.55 256
2874.67 281
2874.79 301
2874.92 315
2875.04 321
2875.16 322
2875.29 319
2875.41 314
2875.53 308
2875.66 303
2875.78 300
2875.90 296
2876.03 292
2876.15 287
2876.27 282
2876.40 277
2876.52 274
2876.64 274
2876.77 277
2876.89 283
2877.01 291
2877.14 300
2877.26 309
2877.38 317
2877.51 327
2877.63 337
2877.75 351
2877.88 367
2878.00 386
2878.12 407
2878.25 427
2878.37 445
2878.49 461
2878.62 473
2878.74 483
2878.87 492
2878.99 499
2879.11 506
2879.24 513
2879.36 520
2879.48 528
2879.61 536
2879.73 545
2879.85 556
2879.98 568
2880.10 583
2880.22 599
2880.35 616
2880.47 633
2880.59 649
2880.72 663
2880.84 675
2880.96 685
2881.09 692
2881.21 695
2881.33 693
2881.46 686
2881.58 673
2881.70 653
2881.83 630
2881.95 604
2882.07 580
2882.20 558
2882.32 541
2882.44 529
2882.57 521
2882.69 515
2882.81 511
2882.94 505
2883.06 497
2883.18 485
2883.31 469
2883.43 447
2883.56 420
2883.68 390
2883.80 359
2883.93 331
2884.05 308
2884.17 292
2884.30 286
2884.42 288
2884.54 295
2884.67 304
2884.79 312
2884.91 315
2885.04 314
2885.16 308
2885.28 301
2885.41 297
2885.53 298
2885.65 307
2885.78 321
2885.90 338
2886.03 353
2886.15 362
2886.27 364
2886.40 358
2886.52 347
2886.64 334
2886.77 322
2886.89 314
2887.01 310
2887.14 311
2887.26 316
2887.38 323
2887.51 330
2887.63 336
2887.76 341
2887.88 344
2888.00 343
2888.13 339
2888.25 331
2888.37 319
2888.50 305
2888.62 289
2888.74 273
2888.87 257
2888.99 242
2889.11 228
2889.24 215
2889.36 201
2889.49 188
2889.61 176
2889.73 167
2889.86 162
2889.98 162
2890.10 167
2890.23 177
2890.35 190
2890.47 203
2890.60 216
2890.72 228
2890.85 239
2890.97 248
2891.09 257
2891.22 265
2891.34 271
2891.46 275
2891.59 276
2891.71 272
2891.83 262
2891.96 247
2892.08 228
2892.21 206
2892.33 184
2892.45 163
2892.58 145
2892.70 132
2892.82 122
2892.95 116
2893.07 111
2893.19 107
2893.32 104
2893.44 101
2893.57 99
2893.69 99
2893.81 101
2893.94 106
2894.06 112
2894.18 116
2894.31 119
2894.43 117
2894.56 111
2894.68 102
2894.80 91
2894.93 80
2895.05 69
2895.17 59
2895.30 50
2895.42 40
2895.55 28
2895.67 15
2895.79 1
2895.92 0
2896.04 0
2896.16 0
2896.29 0
2896.41 0
2896.54 0
2896.66 0
2896.78 0
2896.91 20
2897.03 42
2897.15 64
2897.28 84
2897.40 103
2897.53 119
2897.65 132
2897.77 142
2897.90 148
2898.02 151
2898.14 151
2898.27 148
2898.39 143
2898.52 138
2898.64 134
2898.76 134
2898.89 137
2899.01 143
2899.13 151
2899.26 159
2899.38 165
2899.51 166
2899.63 162
2899.75 156
2899.88 148
2900.00 141
2900.13 138
2900.25 140
2900.37 148
2900.50 158
2900.62 169
2900.74 176
2900.87 179
2900.99 176
2901.12 169
2901.24 158
2901.36 146
2901.49 134
2901.61 124
2901.74 114
2901.86 105
2901.98 98
2902.11 93
2902.23 92
2902.35 95
2902.48 101
2902.60 110
2902.73 120
2902.85 126
2902.97 126
2903.10 121
2903.22 111
2903.35 98
2903.47 84
2903.59 72
2903.72 63
2903.84 58
2903.97 57
2904.09 58
2904.21 61
2904.34 64
2904.46 67
2904.59 69
2904.71 71
2904.83 72
2904.96 72
2905.08 70
2905.20 68
2905.33 65
2905.45 60
2905.58 53
2905.70 46
2905.82 38
2905.95 33
2906.07 30
2906.20 32
2906.32 37
2906.44 47
2906.57 57
2906.69 67
2906.82 72
2906.94 72
2907.06 65
2907.19 53
2907.31 41
2907.44 32
2907.56 30
2907.68 36
2907.81 51
2907.93 72
2908.06 96
2908.18 116
2908.30 130
2908.43 135
2908.55 132
2908.68 120
2908.80 105
2908.92 88
2909.05 73
2909.17 61
2909.30 52
2909.42 44
2909.54 38
2909.67 33
2909.79 29
2909.92 26
2910.04 26
2910.16 30
2910.29 36
2910.41 42
2910.54 45
2910.66 43
2910.78 35
2910.91 22
2911.03 4
2911.16 0
2911.28 0
2911.41 0
2911.53 0
2911.65 0
2911.78 0
2911.90 0
2912.03 3
2912.15 17
2912.27 28
2912.40 37
2912.52 43
2912.65 47
2912.77 48
2912.89 48
2913.02 46
2913.14 44
2913.27 42
2913.39 41
2913.51 41
2913.64 41
2913.76 40
2913.89 39
2914.01 36
2914.14 32
2914.26 28
2914.38 24
2914.51 20
2914.63 18
2914.76 17
2914.88 18
2915.00 21
2915.13 27
2915.25 36
2915.38 48
2915.50 63
2915.63 80
2915.75 96
2915.87 110
2916.00 122
2916.12 130
2916.25 133
2916.37 133
2916.49 128
2916.62 121
2916.74 113
2916.87 105
2916.99 100
2917.12 98
2917.24 100
2917.36 105
2917.49 113
2917.61 122
2917.74 129
2917.86 133
2917.98 133
2918.11 129
2918.23 123
2918.36 115
2918.48 108
2918.61 103
2918.73 100
2918.85 97
2918.98 96
2919.10 94
2919.23 91
2919.35 88
2919.48 85
2919.60 85
2919.72 88
2919.85 95
2919.97 106
2920.10 119
2920.22 132
2920.35 142
2920.47 148
2920.59 150
2920.72 148
2920.84 144
2920.97 142
2921.09 144
2921.22 151
2921.34 162
2921.46 178
2921.59 194
2921.71 208
2921.84 217
2921.96 221
2922.09 216
2922.21 206
2922.33 191
2922.46 174
2922.58 158
2922.71 147
2922.83 142
2922.96 145
2923.08 156
2923.20 173
2923.33 194
2923.45 215
2923.58 236
2923.70 252
2923.83 262
2923.95 265
2924.07 260
2924.20 248
2924.32 231
2924.45 210
2924.57 188
2924.70 167
2924.82 151
2924.94 140
2925.07 135
2925.19 135
2925.32 139
2925.44 145
2925.57 152
2925.69 157
2925.82 160
2925.94 161
2926.06 160
2926.19 159
2926.31 157
2926.44 155
2926.56 153
2926.69 150
2926.81 147
2926.94 144
2927.06 140
2927.18 138
2927.31 138
2927.43 139
2927.56 141
2927.68 144
2927.81 146
2927.93 146
2928.05 143
2928.18 138
2928.30 130
2928.43 121
2928.55 112
2928.68 102
2928.80 93
2928.93 84
2929.05 74
2929.17 63
2929.30 51
2929.42 39
2929.55 28
2929.67 18
2929.80 11
2929.92 6
2930.05 3
2930.17 1
2930.29 1
2930.42 1
2930.54 1
2930.67 1
2930.79 0
2930.92 0
2931.04 0
2931.17 0
2931.29 0
2931.42 0
2931.54 0
2931.66 11
2931.79 27
2931.91 47
2932.04 69
2932.16 93
2932.29 116
2932.41 136
2932.54 152
2932.66 163
2932.78 170
2932.91 172
2933.03 170
2933.16 166
2933.28 158
2933.41 147
2933.53 133
2933.66 117
2933.78 99
2933.91 82
2934.03 65
2934.15 52
2934.28 41
2934.40 35
2934.53 32
2934.65 33
2934.78 35
2934.90 38
2935.03 43
2935.15 50
2935.28 58
2935.40 66
2935.53 75
2935.65 81
2935.77 84
2935.90 81
2936.02 72
2936.15 57
2936.27 39
2936.40 22
2936.52 8
2936.65 1
2936.77 1
2936.90 9
2937.02 23
2937.14 38
2937.27 53
2937.39 65
2937.52 71
2937.64 72
2937.77 71
2937.89 68
2938.02 67
2938.14 69
2938.27 73
2938.39 78
2938.52 83
2938.64 85
2938.77 84
2938.89 79
2939.01 73
2939.14 66
2939.26 62
2939.39 61
2939.51 65
2939.64 72
2939.76 81
2939.89 91
2940.01 99
2940.14 105
2940.26 106
2940.39 104
2940.51 99
2940.64 91
2940.76 83
2940.88 73
2941.01 63
2941.13 52
2941.26 41
2941.38 30
2941.51 21
2941.63 14
2941.76 10
2941.88 8
2942.01 8
2942.13 8
2942.26 7
2942.38 4
2942.51 0
2942.63 0
2942.76 0
2942.88 0
2943.00 0
2943.13 0
2943.25 0
2943.38 1
2943.50 7
2943.63 15
2943.75 24
2943.88 35
2944.00 47
2944.13 62
2944.25 77
2944.38 92
2944.50 104
2944.63 112
2944.75 115
2944.88 112
2945.00 105
2945.13 93
2945.25 79
2945.38 65
2945.50 51
2945.63 38
2945.75 29
2945.87 22
2946.00 19
2946.12 22
2946.25 29
2946.37 42
2946.50 60
2946.62 79
2946.75 98
2946.87 114
2947.00 126
2947.12 134
2947.25 137
2947.37 139
2947.50 140
2947.62 143
2947.75 149
2947.87 156
2948.00 163
2948.12 168
2948.25 170
2948.37 169
2948.50 163
2948.62 152
2948.75 139
2948.87 123
2949.00 106
2949.12 88
2949.25 71
2949.37 56
2949.50 46
2949.62 40
2949.74 41
2949.87 48
2949.99 61
2950.12 80
2950.24 102
2950.37 126
2950.49 151
2950.62 174
2950.74 194
2950.87 209
2950.99 218
2951.12 221
2951.24 218
2951.37 212
2951.49 202
2951.62 192
2951.74 182
2951.87 173
2951.99 167
2952.12 164
2952.24 165
2952.37 170
2952.49 180
2952.62 191
2952.74 203
2952.87 212
2952.99 218
2953.12 217
2953.24 211
2953.37 200
2953.49 188
2953.62 178
2953.74 171
2953.87 169
2953.99 172
2954.12 179
2954.24 188
2954.37 198
2954.49 207
2954.62 217
2954.74 229
2954.87 243
2954.99 259
2955.12 275
2955.24 290
2955.37 301
2955.49 306
2955.62 306
2955.74 301
2955.87 296
2955.99 294
2956.12 296
2956.24 305
2956.37 320
2956.49 337
2956.62 354
2956.74 368
2956.87 377
2956.99 382
2957.12 383
2957.24 381
2957.37 379
2957.49 378
2957.62 380
2957.74 385
2957.87 393
2957.99 403
2958.12 414
2958.24 425
2958.37 436
2958.49 447
2958.62 458
2958.74 468
2958.87 478
2958.99 486
2959.12 492
2959.24 496
2959.37 498
2959.49 499
2959.62 500
2959.74 502
2959.87 506
2959.99 509
2960.12 510
2960.24 506
2960.37 495
2960.49 479
2960.62 458
2960.74 437
2960.87 418
2961.00 404
2961.12 398
2961.25 397
2961.37 400
2961.50 405
2961.62 409
2961.75 410
2961.87 409
2962.00 405
2962.12 399
2962.25 392
2962.37 384
2962.50 374
2962.62 363
2962.75 349
2962.87 332
2963.00 315
2963.12 296
2963.25 279
2963.37 265
2963.50 255
2963.62 251
2963.75 254
2963.87 263
2964.00 276
2964.12 289
2964.25 300
2964.37 305
2964.50 302
2964.62 291
2964.75 275
2964.88 257
2965.00 241
2965.13 231
2965.25 226
2965.38 228
2965.50 233
2965.63 239
2965.75 241
2965.88 238
2966.00 231
2966.13 220
2966.25 206
2966.38 192
2966.50 179
2966.63 168
2966.75 158
2966.88 149
2967.00 139
2967.13 128
2967.25 116
2967.38 104
2967.51 92
2967.63 82
2967.76 74
2967.88 68
2968.01 65
2968.13 66
2968.26 70
2968.38 78
2968.51 89
2968.63 102
2968.76 117
2968.88 133
2969.01 148
2969.13 160
2969.26 169
2969.38 174
2969.51 174
2969.63 171
2969.76 162
2969.89 149
2970.01 135
2970.14 119
2970.26 104
2970.39 92
2970.51 84
2970.64 79
2970.76 78
2970.89 79
2971.01 81
2971.14 83
2971.26 86
2971.39 88
2971.51 90
2971.64 91
2971.77 93
2971.89 92
2972.02 90
2972.14 86
2972.27 81
2972.39 76
2972.52 73
2972.64 70
2972.77 70
2972.89 71
2973.02 73
2973.14 73
2973.27 73
2973.40 70
2973.52 65
2973.65 58
2973.77 50
2973.90 41
2974.02 34
2974.15 30
2974.27 31
2974.40 37
2974.52 50
2974.65 71
2974.77 101
2974.90 136
2975.03 177
2975.15 220
2975.28 262
2975.40 301
2975.53 333
2975.65 357
2975.78 371
2975.90 375
2976.03 371
2976.15 360
2976.28 343
2976.41 324
2976.53 306
2976.66 290
2976.78 279
2976.91 274
2977.03 274
2977.16 279
2977.28 287
2977.41 296
2977.53 303
2977.66 310
2977.79 317
2977.91 325
2978.04 336
2978.16 349
2978.29 365
2978.41 380
2978.54 393
2978.66 402
2978.79 405
2978.91 403
2979.04 399
2979.17 394
2979.29 391
2979.42 389
2979.54 389
2979.67 388
2979.79 384
2979.92 376
2980.04 362
2980.17 343
2980.30 322
2980.42 300
2980.55 280
2980.67 264
2980.80 253
2980.92 246
2981.05 244
2981.17 244
2981.30 245
2981.43 245
2981.55 242
2981.68 236
2981.80 229
2981.93 221
2982.05 214
2982.18 209
2982.30 208
2982.43 210
2982.56 213
2982.68 216
2982.81 217
2982.93 214
2983.06 208
2983.18 197
2983.31 185
2983.43 171
2983.56 157
2983.69 144
2983.81 131
2983.94 118
2984.06 105
2984.19 93
2984.31 85
2984.44 80
2984.56 79
2984.69 81
2984.82 85
2984.94 89
2985.07 90
2985.19 86
2985.32 78
2985.44 66
2985.57 52
2985.70 37
2985.82 21
2985.95 6
2986.07 0
2986.20 0
2986.32 0
2986.45 0
2986.57 0
2986.70 0
2986.83 0
2986.95 0
2987.08 11
2987.20 23
2987.33 31
2987.45 35
2987.58 36
2987.71 36
2987.83 35
2987.96 35
2988.08 35
2988.21 36
2988.33 38
2988.46 41
2988.59 45
2988.71 50
2988.84 56
2988.96 62
2989.09 66
2989.21 68
2989.34 66
2989.47 60
2989.59 51
2989.72 43
2989.84 37
2989.97 37
2990.09 44
2990.22 57
2990.35 75
2990.47 94
2990.60 112
2990.72 124
2990.85 130
2990.97 128
2991.10 120
2991.23 108
2991.35 93
2991.48 78
2991.60 64
2991.73 52
2991.85 42
2991.98 32
2992.11 23
2992.23 15
2992.36 7
2992.48 1
2992.61 0
2992.74 3
2992.86 15
2992.99 34
2993.11 58
2993.24 84
2993.36 109
2993.49 128
2993.62 138
2993.74 138
2993.87 128
2993.99 111
2994.12 90
2994.25 69
2994.37 51
2994.50 40
2994.62 37
2994.75 41
2994.87 51
2995.00 64
2995.13 80
2995.25 96
2995.38 111
2995.50 126
2995.63 138
2995.76 150
2995.88 163
2996.01 177
2996.13 192
2996.26 207
2996.38 220
2996.51 229
2996.64 232
2996.76 230
2996.89 222
2997.01 211
2997.14 200
2997.27 190
2997.39 185
2997.52 182
2997.64 183
2997.77 183
2997.89 183
2998.02 181
2998.15 175
2998.27 167
2998.40 156
2998.52 142
2998.65 126
2998.78 108
2998.90 90
2999.03 74
2999.15 61
2999.28 54
2999.41 55
2999.53 63
2999.66 79
2999.78 100
2999.91 122
3000.04 142
3000.16 156
3000.29 162
3000.41 160
3000.54 150
3000.67 135
3000.79 116
3000.92 98
3001.04 83
3001.17 72
3001.30 67
3001.42 68
3001.55 73
3001.67 84
3001.80 98
3001.93 113
3002.05 131
3002.18 151
3002.30 172
3002.43 195
3002.55 218
3002.68 239
3002.81 256
3002.93 267
3003.06 269
3003.18 261
3003.31 243
3003.44 219
3003.56 192
3003.69 167
3003.82 149
3003.94 141
3004.07 144
3004.19 158
3004.32 180
3004.45 206
3004.57 233
3004.70 256
3004.82 273
3004.95 281
3005.08 282
3005.20 274
3005.33 259
3005.45 240
3005.58 218
3005.71 194
3005.83 171
3005.96 149
3006.08 131
3006.21 116
3006.34 106
3006.46 103
3006.59 107
3006.71 119
3006.84 136
3006.97 158
3007.09 179
3007.22 198
3007.34 213
3007.47 221
3007.60 223
3007.72 220
3007.85 215
3007.98 210
3008.10 205
3008.23 201
3008.35 200
3008.48 200
3008.61 202
3008.73 205
3008.86 209
3008.98 213
3009.11 216
3009.24 216
3009.36 211
3009.49 201
3009.61 186
3009.74 165
3009.87 141
3009.99 114
3010.12 87
3010.25 61
3010.37 38
3010.50 19
3010.62 3
3010.75 0
3010.88 0
3011.00 0
3011.13 0
3011.25 0
3011.38 0
3011.51 0
3011.63 0
3011.76 0
3011.89 3
3012.01 11
3012.14 22
3012.26 37
3012.39 57
3012.52 79
3012.64 101
3012.77 121
3012.90 137
3013.02 146
3013.15 149
3013.27 147
3013.40 144
3013.53 141
3013.65 140
3013.78 142
3013.91 145
3014.03 149
3014.16 149
3014.28 144
3014.41 135
3014.54 122
3014.66 106
3014.79 92
3014.92 80
3015.04 72
3015.17 70
3015.29 71
3015.42 74
3015.55 77
3015.67 78
3015.80 77
3015.93 76
3016.05 74
3016.18 75
3016.30 80
3016.43 88
3016.56 100
3016.68 114
3016.81 129
3016.94 145
3017.06 159
3017.19 173
3017.31 184
3017.44 194
3017.57 202
3017.69 206
3017.82 208
3017.95 206
3018.07 203
3018.20 197
3018.32 190
3018.45 182
3018.58 174
3018.70 167
3018.83 162
3018.96 159
3019.08 160
3019.21 164
3019.34 171
3019.46 179
3019.59 187
3019.71 192
3019.84 194
3019.97 192
3020.09 187
3020.22 182
3020.35 178
3020.47 180
3020.60 188
3020.73 203
3020.85 225
3020.98 251
3021.10 279
3021.23 307
3021.36 332
3021.48 353
3021.61 368
3021.74 376
3021.86 376
3021.99 369
3022.12 354
3022.24 334
3022.37 310
3022.49 284
3022.62 259
3022.75 234
3022.87 212
3023.00 193
3023.13 176
3023.25 162
3023.38 150
3023.51 141
3023.63 133
3023.76 129
3023.89 127
3024.01 127
3024.14 130
3024.26 134
3024.39 139
3024.52 145
3024.64 149
3024.77 151
3024.90 151
3025.02 148
3025.15 143
3025.28 136
3025.40 130
3025.53 125
3025.66 122
3025.78 121
3025.91 121
3026.04 121
3026.16 120
3026.29 118
3026.41 114
3026.54 110
3026.67 106
3026.79 104
3026.92 104
3027.05 107
3027.17 112
3027.30 117
3027.43 123
3027.55 130
3027.68 138
3027.81 146
3027.93 154
3028.06 162
3028.19 169
3028.31 173
3028.44 174
3028.57 171
3028.69 166
3028.82 159
3028.95 152
3029.07 146
3029.20 142
3029.32 141
3029.45 143
3029.58 146
3029.70 151
3029.83 156
3029.96 162
3030.08 165
3030.21 167
3030.34 165
3030.46 161
3030.59 154
3030.72 146
3030.84 139
3030.97 133
3031.10 129
3031.22 125
3031.35 122
3031.48 117
3031.60 110
3031.73 103
3031.86 97
3031.98 95
3032.11 98
3032.24 106
3032.36 119
3032.49 133
3032.62 147
3032.74 156
3032.87 160
3033.00 157
3033.12 150
3033.25 139
3033.38 129
3033.50 120
3033.63 113
3033.76 109
3033.88 107
3034.01 108
3034.14 112
3034.26 119
3034.39 131
3034.52 147
3034.64 167
3034.77 187
3034.90 204
3035.02 215
3035.15 216
3035.28 209
3035.40 195
3035.53 180
3035.66 166
3035.78 159
3035.91 160
3036.04 169
3036.16 184
3036.29 202
3036.42 219
3036.54 231
3036.67 235
3036.80 231
3036.92 218
3037.05 198
3037.18 173
3037.30 147
3037.43 122
3037.56 103
3037.68 89
3037.81 83
3037.94 85
3038.06 92
3038.19 102
3038.32 113
3038.44 124
3038.57 133
3038.70 140
3038.82 147
3038.95 155
3039.08 165
3039.20 177
3039.33 192
3039.46 208
3039.58 224
3039.71 239
3039.84 252
3039.96 264
3040.09 274
3040.22 283
3040.34 292
3040.47 301
3040.60 308
3040.73 312
3040.85 314
3040.98 310
3041.11 302
3041.23 289
3041.36 272
3041.49 254
3041.61 235
3041.74 218
3041.87 205
3041.99 196
3042.12 191
3042.25 190
3042.37 190
3042.50 191
3042.63 191
3042.75 190
3042.88 189
3043.01 188
3043.13 186
3043.26 186
3043.39 185
3043.52 185
3043.64 185
3043.77 186
3043.90 187
3044.02 190
3044.15 195
3044.28 204
3044.40 216
3044.53 229
3044.66 242
3044.78 253
3044.91 260
3045.04 264
3045.16 264
3045.29 260
3045.42 254
3045.55 246
3045.67 237
3045.80 226
3045.93 213
3046.05 197
3046.18 179
3046.31 157
3046.43 132
3046.56 106
3046.69 78
3046.81 50
3046.94 25
3047.07 3
3047.20 0
3047.32 0
3047.45 0
3047.58 0
3047.70 0
3047.83 0
3047.96 0
3048.08 0
3048.21 4
3048.34 18
3048.46 32
3048.59 45
3048.72 53
3048.85 55
3048.97 50
3049.10 39
3049.23 24
3049.35 7
3049.48 0
3049.61 0
3049.73 0
3049.86 0
3049.99 0
3050.11 0
3050.24 0
3050.37 3
3050.50 5
3050.62 7
3050.75 8
3050.88 12
3051.00 17
3051.13 24
3051.26 32
3051.38 41
3051.51 49
3051.64 56
3051.77 61
3051.89 66
3052.02 69
3052.15 71
3052.27 75
3052.40 80
3052.53 86
3052.66 93
3052.78 101
3052.91 109
3053.04 117
3053.16 124
3053.29 131
3053.42 137
3053.54 144
3053.67 152
3053.80 161
3053.93 170
3054.05 178
3054.18 186
3054.31 193
3054.43 197
3054.56 201
3054.69 203
3054.82 204
3054.94 202
3055.07 199
3055.20 192
3055.32 182
3055.45 169
3055.58 156
3055.70 142
3055.83 130
3055.96 121
3056.09 114
3056.21 108
3056.34 102
3056.47 96
3056.59 89
3056.72 82
3056.85 75
3056.98 71
3057.10 71
3057.23 74
3057.36 81
3057.48 90
3057.61 100
3057.74 109
3057.87 116
3057.99 120
3058.12 123
3058.25 125
3058.37 129
3058.50 134
3058.63 141
3058.76 149
3058.88 158
3059.01 166
3059.14 173
3059.26 179
3059.39 184
3059.52 188
3059.65 190
3059.77 189
3059.90 185
3060.03 176
3060.16 163
3060.28 149
3060.41 133
3060.54 119
3060.66 108
3060.79 98
3060.92 90
3061.05 81
3061.17 69
3061.30 54
3061.43 38
3061.55 22
3061.68 10
3061.81 4
3061.94 7
3062.06 18
3062.19 37
3062.32 61
3062.44 88
3062.57 116
3062.70 144
3062.83 170
3062.95 194
3063.08 214
3063.21 230
3063.34 240
3063.46 246
3063.59 247
3063.72 244
3063.84 240
3063.97 236
3064.10 234
3064.23 235
3064.35 237
3064.48 241
3064.61 246
3064.74 250
3064.86 254
3064.99 255
3065.12 255
3065.24 252
3065.37 247
3065.50 238
3065.63 228
3065.75 216
3065.88 204
3066.01 194
3066.14 186
3066.26 181
3066.39 180
3066.52 181
3066.65 185
3066.77 189
3066.90 194
3067.03 197
3067.15 198
3067.28 197
3067.41 195
3067.54 190
3067.66 185
3067.79 179
3067.92 172
3068.05 162
3068.17 150
3068.30 134
3068.43 114
3068.56 93
3068.68 73
3068.81 60
3068.94 57
3069.06 66
3069.19 85
3069.32 111
3069.45 140
3069.57 168
3069.70 191
3069.83 208
3069.96 220
3070.08 227
3070.21 233
3070.34 236
3070.47 238
3070.59 241
3070.72 244
3070.85 250
3070.98 259
3071.10 272
3071.23 288
3071.36 305
3071.49 319
3071.61 327
3071.74 326
3071.87 317
3072.00 301
3072.12 280
3072.25 257
3072.38 236
3072.51 218
3072.63 203
3072.76 192
3072.89 184
3073.01 178
3073.14 175
3073.27 173
3073.40 173
3073.52 175
3073.65 177
3073.78 179
3073.91 178
3074.03 176
3074.16 171
3074.29 165
3074.42 159
3074.54 152
3074.67 146
3074.80 142
3074.93 137
3075.05 133
3075.18 129
3075.31 125
3075.44 123
3075.56 121
3075.69 118
3075.82 114
3075.95 106
3076.07 95
3076.20 79
3076.33 64
3076.46 50
3076.58 43
3076.71 43
3076.84 53
3076.97 70
3077.09 91
3077.22 112
3077.35 129
3077.48 140
3077.61 145
3077.73 146
3077.86 145
3077.99 146
3078.12 149
3078.24 157
3078.37 167
3078.50 179
3078.63 189
3078.75 196
3078.88 198
3079.01 197
3079.14 193
3079.26 189
3079.39 185
3079.52 183
3079.65 183
3079.77 183
3079.90 183
3080.03 181
3080.16 177
3080.28 171
3080.41 165
3080.54 159
3080.67 154
3080.79 150
3080.92 148
3081.05 147
3081.18 145
3081.31 142
3081.43 138
3081.56 132
3081.69 125
3081.82 118
3081.94 110
3082.07 104
3082.20 100
3082.33 98
3082.45 98
3082.58 101
3082.71 105
3082.84 109
3082.96 113
3083.09 116
3083.22 118
3083.35 119
3083.48 119
3083.60 118
3083.73 118
3083.86 119
3083.99 122
3084.11 127
3084.24 135
3084.37 143
3084.50 150
3084.62 155
3084.75 157
3084.88 154
3085.01 149
3085.14 143
3085.26 140
3085.39 141
3085.52 146
3085.65 152
3085.77 157
3085.90 157
3086.03 148
3086.16 130
3086.28 106
3086.41 80
3086.54 57
3086.67 41
3086.80 35
3086.92 40
3087.05 53
3087.18 71
3087.31 91
3087.43 110
3087.56 127
3087.69 141
3087.82 153
3087.95 163
3088.07 173
3088.20 182
3088.33 189
3088.46 192
3088.58 192
3088.71 186
3088.84 177
3088.97 164
3089.10 148
3089.22 132
3089.35 114
3089.48 97
3089.61 79
3089.73 61
3089.86 46
3089.99 36
3090.12 32
3090.25 36
3090.37 47
3090.50 65
3090.63 85
3090.76 105
3090.88 120
3091.01 130
3091.14 133
3091.27 130
3091.40 125
3091.52 119
3091.65 115
3091.78 114
3091.91 117
3092.04 122
3092.16 130
3092.29 138
3092.42 145
3092.55 149
3092.67 150
3092.80 147
3092.93 139
3093.06 127
3093.19 112
3093.31 94
3093.44 74
3093.57 56
3093.70 40
3093.83 29
3093.95 25
3094.08 28
3094.21 36
3094.34 46
3094.47 55
3094.59 61
3094.72 63
3094.85 61
3094.98 58
3095.10 56
3095.23 56
3095.36 60
3095.49 67
3095.62 75
3095.74 82
3095.87 87
3096.00 89
3096.13 87
3096.26 83
3096.38 75
3096.51 64
3096.64 52
3096.77 37
3096.90 22
3097.02 5
3097.15 0
3097.28 0
3097.41 0
3097.54 0
3097.66 0
3097.79 0
3097.92 0
3098.05 0
3098.18 14
3098.30 38
3098.43 64
3098.56 91
3098.69 117
3098.82 142
3098.94 165
3099.07 186
3099.20 205
3099.33 221
3099.46 235
3099.58 249
3099.71 262
3099.84 278
3099.97 297
3100.10 319
3100.22 345
3100.35 373
3100.48 404
3100.61 435
3100.74 464
3100.86 490
3100.99 508
3101.12 518
3101.25 520
3101.38 515
3101.50 503
3101.63 489
3101.76 472
3101.89 456
3102.02 441
3102.14 426
3102.27 412
3102.40 397
3102.53 383
3102.66 371
3102.78 360
3102.91 350
3103.04 341
3103.17 332
3103.30 320
3103.42 305
3103.55 287
3103.68 265
3103.81 243
3103.94 222
3104.07 203
3104.19 188
3104.32 175
3104.45 163
3104.58 152
3104.71 140
3104.83 128
3104.96 117
3105.09 109
3105.22 107
3105.35 111
3105.47 121
3105.60 136
3105.73 151
3105.86 165
3105.99 173
3106.12 174
3106.24 166
3106.37 151
3106.50 131
3106.63 109
3106.76 89
3106.88 73
3107.01 61
3107.14 54
3107.27 50
3107.40 47
3107.52 43
3107.65 38
3107.78 32
3107.91 24
3108.04 17
3108.17 11
3108.29 6
3108.42 2
3108.55 0
3108.68 0
3108.81 0
3108.93 2
3109.06 8
3109.19 18
3109.32 32
3109.45 51
3109.58 72
3109.70 94
3109.83 114
3109.96 129
3110.09 138
3110.22 140
3110.35 133
3110.47 119
3110.60 102
3110.73 85
3110.86 71
3110.99 64
3111.11 65
3111.24 77
3111.37 97
3111.50 124
3111.63 152
3111.76 178
3111.88 199
3112.01 212
3112.14 217
3112.27 215
3112.40 207
3112.53 196
3112.65 187
3112.78 179
3112.91 175
3113.04 174
3113.17 175
3113.30 177
3113.42 177
3113.55 175
3113.68 168
3113.81 156
3113.94 140
3114.06 118
3114.19 93
3114.32 66
3114.45 40
3114.58 19
3114.71 4
3114.83 0
3114.96 0
3115.09 2
3115.22 8
3115.35 12
3115.48 12
3115.60 7
3115.73 0
3115.86 0
3115.99 0
3116.12 0
3116.25 0
3116.37 0
3116.50 9
3116.63 19
3116.76 28
3116.89 36
3117.02 44
3117.14 54
3117.27 65
3117.40 77
3117.53 87
3117.66 94
3117.79 95
3117.92 88
3118.04 74
3118.17 55
3118.30 36
3118.43 18
3118.56 4
3118.69 0
3118.81 0
3118.94 0
3119.07 0
3119.20 0
3119.33 0
3119.46 0
3119.58 0
3119.71 0
3119.84 0
3119.97 5
3120.10 20
3120.23 40
3120.35 62
3120.48 85
3120.61 106
3120.74 121
3120.87 131
3121.00 133
3121.13 128
3121.25 117
3121.38 101
3121.51 82
3121.64 62
3121.77 42
3121.90 23
3122.02 6
3122.15 0
3122.28 0
3122.41 0
3122.54 0
3122.67 0
3122.80 0
3122.92 0
3123.05 4
3123.18 14
3123.31 22
3123.44 25
3123.57 25
3123.70 20
3123.82 14
3123.95 8
3124.08 4
3124.21 4
3124.34 9
3124.47 19
3124.59 34
3124.72 52
3124.85 74
3124.98 96
3125.11 118
3125.24 138
3125.37 154
3125.49 165
3125.62 172
3125.75 174
3125.88 171
3126.01 167
3126.14 160
3126.27 151
3126.39 140
3126.52 129
3126.65 117
3126.78 106
3126.91 98
3127.04 92
3127.17 91
3127.29 92
3127.42 95
3127.55 98
3127.68 97
3127.81 91
3127.94 81
3128.07 68
3128.19 56
3128.32 47
3128.45 47
3128.58 55
3128.71 74
3128.84 100
3128.97 130
3129.09 160
3129.22 187
3129.35 206
3129.48 217
3129.61 219
3129.74 213
3129.87 201
3129.99 184
3130.12 167
3130.25 153
3130.38 145
3130.51 146
3130.64 157
3130.77 177
3130.90 202
3131.02 227
3131.15 248
3131.28 260
3131.41 259
3131.54 248
3131.67 228
3131.80 204
3131.92 182
3132.05 164
3132.18 153
3132.31 150
3132.44 153
3132.57 159
3132.70 166
3132.83 172
3132.95 176
3133.08 179
3133.21 180
3133.34 182
3133.47 184
3133.60 187
3133.73 189
3133.85 191
3133.98 192
3134.11 191
3134.24 188
3134.37 183
3134.50 176
3134.63 169
3134.76 161
3134.88 153
3135.01 144
3135.14 133
3135.27 121
3135.40 108
3135.53 92
3135.66 76
3135.79 59
3135.91 44
3136.04 30
3136.17 18
3136.30 8
3136.43 2
3136.56 0
3136.69 0
3136.82 0
3136.94 0
3137.07 0
3137.20 1
3137.33 1
3137.46 0
3137.59 0
3137.72 0
3137.85 0
3137.98 0
3138.10 3
3138.23 9
3138.36 16
3138.49 24
3138.62 33
3138.75 42
3138.88 53
3139.01 66
3139.13 81
3139.26 98
3139.39 115
3139.52 131
3139.65 144
3139.78 154
3139.91 158
3140.04 156
3140.16 150
3140.29 141
3140.42 131
3140.55 124
3140.68 121
3140.81 123
3140.94 128
3141.07 135
3141.20 140
3141.32 141
3141.45 137
3141.58 128
3141.71 118
3141.84 108
3141.97 100
3142.10 96
3142.23 95
3142.36 97
3142.48 99
3142.61 102
3142.74 103
3142.87 104
3143.00 104
3143.13 103
3143.26 102
3143.39 100
3143.52 96
3143.64 90
3143.77 82
3143.90 72
3144.03 61
3144.16 49
3144.29 37
3144.42 25
3144.55 16
3144.68 8
3144.80 4
3144.93 3
3145.06 4
3145.19 8
3145.32 14
3145.45 22
3145.58 31
3145.71 42
3145.84 54
3145.97 66
3146.09 76
3146.22 83
3146.35 85
3146.48 81
3146.61 73
3146.74 62
3146.87 50
3147.00 39
3147.13 31
3147.26 28
3147.38 29
3147.51 33
3147.64 40
3147.77 49
3147.90 59
3148.03 69
3148.16 78
3148.29 86
3148.42 91
3148.55 92
3148.67 91
3148.80 87
3148.93 82
3149.06 79
3149.19 76
3149.32 73
3149.45 69
3149.58 62
3149.71 51
3149.84 36
3149.96 19
3150.09 1
3150.22 0
3150.35 0
3150.48 0
3150.61 0
3150.74 0
3150.87 0
3151.00 0
3151.13 0
3151.25 10
3151.38 24
3151.51 38
3151.64 51
3151.77 63
3151.90 72
3152.03 79
3152.16 85
3152.29 91
3152.42 95
3152.55 99
3152.67 104
3152.80 108
3152.93 109
3153.06 106
3153.19 100
3153.32 90
3153.45 80
3153.58 73
3153.71 70
3153.84 74
3153.97 86
3154.09 101
3154.22 117
3154.35 129
3154.48 133
3154.61 129
3154.74 118
3154.87 102
3155.00 86
3155.13 72
3155.26 63
3155.39 60
3155.52 60
3155.64 63
3155.77 67
3155.90 71
3156.03 75
3156.16 78
3156.29 80
3156.42 82
3156.55 81
3156.68 79
3156.81 75
3156.94 70
3157.07 66
3157.19 62
3157.32 60
3157.45 61
3157.58 64
3157.71 68
3157.84 73
3157.97 79
3158.10 85
3158.23 91
3158.36 95
3158.49 97
3158.62 96
3158.75 90
3158.87 80
3159.00 65
3159.13 48
3159.26 30
3159.39 15
3159.52 2
3159.65 0
3159.78 0
3159.91 0
3160.04 0
3160.17 5
3160.30 12
3160.43 17
3160.55 20
3160.68 19
3160.81 16
3160.94 9
3161.07 1
3161.20 0
3161.33 0
3161.46 0
3161.59 0
3161.72 0
3161.85 0
3161.98 15
3162.11 37
3162.23 59
3162.36 78
3162.49 91
3162.62 96
3162.75 94
3162.88 87
3163.01 78
3163.14 68
3163.27 59
3163.40 52
3163.53 48
3163.66 44
3163.79 40
3163.92 36
3164.05 32
3164.17 29
3164.30 25
3164.43 24
3164.56 24
3164.69 28
3164.82 34
3164.95 43
3165.08 53
3165.21 64
3165.34 73
3165.47 79
3165.60 83
3165.73 85
3165.86 87
3165.99 91
3166.11 97
3166.24 108
3166.37 122
3166.50 136
3166.63 150
3166.76 159
3166.89 164
3167.02 163
3167.15 158
3167.28 149
3167.41 140
3167.54 132
3167.67 125
3167.80 122
3167.93 121
3168.06 121
3168.18 123
3168.31 124
3168.44 123
3168.57 120
3168.70 113
3168.83 105
3168.96 96
3169.09 87
3169.22 80
3169.35 74
3169.48 71
3169.61 69
3169.74 68
3169.87 67
3170.00 65
3170.13 63
3170.26 63
3170.39 66
3170.51 71
3170.64 80
3170.77 91
3170.90 101
3171.03 108
3171.16 109
3171.29 103
3171.42 91
3171.55 76
3171.68 61
3171.81 50
3171.94 47
3172.07 52
3172.20 64
3172.33 80
3172.46 97
3172.59 112
3172.72 122
3172.85 128
3172.97 129
3173.10 128
3173.23 126
3173.36 123
3173.49 120
3173.62 114
3173.75 106
3173.88 93
3174.01 79
3174.14 64
3174.27 52
3174.40 47
3174.53 51
3174.66 64
3174.79 85
3174.92 110
3175.05 137
3175.18 161
3175.31 182
3175.44 196
3175.57 206
3175.70 210
3175.82 209
3175.95 203
3176.08 193
3176.21 177
3176.34 158
3176.47 136
3176.60 113
3176.73 93
3176.86 76
3176.99 65
3177.12 61
3177.25 63
3177.38 70
3177.51 80
3177.64 91
3177.77 100
3177.90 106
3178.03 106
3178.16 101
3178.29 93
3178.42 84
3178.55 76
3178.68 72
3178.81 73
3178.94 77
3179.06 81
3179.19 85
3179.32 86
3179.45 86
3179.58 84
3179.71 83
3179.84 86
3179.97 94
3180.10 105
3180.23 119
3180.36 130
3180.49 138
3180.62 138
3180.75 130
3180.88 116
3181.01 98
3181.14 80
3181.27 67
3181.40 61
3181.53 63
3181.66 74
3181.79 90
3181.92 109
3182.05 127
3182.18 140
3182.31 148
3182.44 149
3182.57 147
3182.70 142
3182.83 137
3182.95 135
3183.08 136
3183.21 139
3183.34 143
3183.47 146
3183.60 144
3183.73 138
3183.86 126
3183.99 108
3184.12 88
3184.25 68
3184.38 51
3184.51 41
3184.64 38
3184.77 43
3184.90 55
3185.03 70
3185.16 87
3185.29 102
3185.42 114
3185.55 122
3185.68 127
3185.81 131
3185.94 136
3186.07 141
3186.20 150
3186.33 159
3186.46 171
3186.59 182
3186.72 192
3186.85 200
3186.98 206
3187.11 210
3187.24 212
3187.37 214
3187.50 215
3187.63 217
3187.76 219
3187.89 221
3188.02 223
3188.15 225
3188.28 227
3188.41 228
3188.53 229
3188.66 228
3188.79 227
3188.92 225
3189.05 223
3189.18 221
3189.31 219
3189.44 217
3189.57 216
3189.70 213
3189.83 209
3189.96 204
3190.09 198
3190.22 192
3190.35 187
3190.48 184
3190.61 183
3190.74 182
3190.87 180
3191.00 177
3191.13 171
3191.26 162
3191.39 149
3191.52 133
3191.65 116
3191.78 97
3191.91 79
3192.04 63
3192.17 49
3192.30 39
3192.43 32
3192.56 29
3192.69 28
3192.82 29
3192.95 28
3193.08 24
3193.21 17
3193.34 5
3193.47 0
3193.60 0
3193.73 0
3193.86 0
3193.99 0
3194.12 0
3194.25 0
3194.38 31
3194.51 63
3194.64 90
3194.77 107
3194.90 111
3195.03 104
3195.16 88
3195.29 69
3195.42 51
3195.55 37
3195.68 30
3195.81 29
3195.94 32
3196.07 37
3196.20 40
3196.33 43
3196.46 44
3196.59 46
3196.72 49
3196.85 54
3196.98 61
3197.11 67
3197.24 71
3197.37 70
3197.50 64
3197.63 52
3197.76 38
3197.89 23
3198.02 11
3198.15 2
3198.28 0
3198.41 0
3198.54 0
3198.67 1
3198.80 3
3198.93 5
3199.06 5
3199.19 4
3199.32 3
3199.45 1
3199.58 0
3199.71 0
3199.84 0
3199.97 0
3200.10 0
3200.23 0
3200.36 0
3200.49 3
3200.62 6
3200.75 9
3200.88 10
3201.01 11
3201.14 10
3201.27 9
3201.40 9
3201.53 11
3201.66 15
3201.79 22
3201.92 32
3202.05 44
3202.18 56
3202.31 66
3202.44 73
3202.57 76
3202.70 73
3202.83 66
3202.96 57
3203.09 47
3203.22 39
3203.35 34
3203.48 33
3203.61 35
3203.74 39
3203.87 42
3204.00 45
3204.13 48
3204.26 50
3204.39 52
3204.52 56
3204.65 60
3204.78 64
3204.91 67
3205.04 68
3205.17 66
3205.30 62
3205.43 58
3205.56 53
3205.69 51
3205.82 52
3205.95 56
3206.09 63
3206.22 74
3206.35 88
3206.48 104
3206.61 122
3206.74 141
3206.87 160
3207.00 175
3207.13 188
3207.26 196
3207.39 201
3207.52 203
3207.65 206
3207.78 209
3207.91 214
3208.04 219
3208.17 223
3208.30 221
3208.43 212
3208.56 195
3208.69 171
3208.82 144
3208.95 117
3209.08 95
3209.21 83
3209.34 81
3209.47 89
3209.60 103
3209.73 120
3209.86 135
3209.99 146
3210.12 150
3210.25 148
3210.38 141
3210.51 130
3210.64 120
3210.77 112
3210.90 109
3211.03 110
3211.16 115
3211.29 124
3211.42 133
3211.55 142
3211.69 148
3211.82 150
3211.95 148
3212.08 142
3212.21 130
3212.34 115
3212.47 97
3212.60 79
3212.73 61
3212.86 47
3212.99 35
3213.12 29
3213.25 27
3213.38 29
3213.51 34
3213.64 42
3213.77 53
3213.90 67
3214.03 84
3214.16 102
3214.29 121
3214.42 138
3214.55 152
3214.68 160
3214.81 163
3214.94 159
3215.07 150
3215.20 137
3215.33 121
3215.46 104
3215.60 87
3215.73 70
3215.86 53
3215.99 37
3216.12 21
3216.25 5
3216.38 0
3216.51 0
3216.64 0
3216.77 0
3216.90 0
3217.03 0
3217.16 0
3217.29 0
3217.42 10
3217.55 28
3217.68 47
3217.81 64
3217.94 79
3218.07 91
3218.20 97
3218.33 98
3218.46 95
3218.59 87
3218.72 78
3218.86 70
3218.99 65
3219.12 62
3219.25 62
3219.38 65
3219.51 67
3219.64 68
3219.77 67
3219.90 65
3220.03 62
3220.16 60
3220.29 60
3220.42 63
3220.55 70
3220.68 78
3220.81 86
3220.94 92
3221.07 95
3221.20 94
3221.33 90
3221.46 84
3221.60 78
3221.73 73
3221.86 73
3221.99 76
3222.12 84
3222.25 95
3222.38 110
3222.51 128
3222.64 148
3222.77 171
3222.90 196
3223.03 221
3223.16 244
3223.29 263
3223.42 276
3223.55 281
3223.68 280
3223.81 273
3223.94 261
3224.07 247
3224.21 232
3224.34 219
3224.47 207
3224.60 197
3224.73 189
3224.86 181
3224.99 174
3225.12 168
3225.25 161
3225.38 155
3225.51 151
3225.64 146
3225.77 144
3225.90 142
3226.03 142
3226.16 142
3226.29 143
3226.43 144
3226.56 143
3226.69 143
3226.82 141
3226.95 139
3227.08 137
3227.21 135
3227.34 132
3227.47 130
3227.60 128
3227.73 126
3227.86 124
3227.99 122
3228.12 119
3228.25 116
3228.38 113
3228.51 110
3228.65 109
3228.78 110
3228.91 113
3229.04 119
3229.17 128
3229.30 138
3229.43 150
3229.56 161
3229.69 171
3229.82 178
3229.95 182
3230.08 181
3230.21 175
3230.34 164
3230.47 148
3230.61 130
3230.74 112
3230.87 96
3231.00 85
3231.13 79
3231.26 79
3231.39 84
3231.52 91
3231.65 97
3231.78 102
3231.91 102
3232.04 96
3232.17 86
3232.30 70
3232.44 51
3232.57 31
3232.70 10
3232.83 0
3232.96 0
3233.09 0
3233.22 0
3233.35 0
3233.48 0
3233.61 0
3233.74 2
3233.87 10
3234.00 17
3234.13 21
3234.27 24
3234.40 26
3234.53 30
3234.66 35
3234.79 42
3234.92 50
3235.05 57
3235.18 65
3235.31 71
3235.44 77
3235.57 82
3235.70 87
3235.83 93
3235.97 101
3236.10 111
3236.23 123
3236.36 136
3236.49 149
3236.62 163
3236.75 175
3236.88 187
3237.01 197
3237.14 207
3237.27 215
3237.40 221
3237.53 224
3237.67 223
3237.80 216
3237.93 204
3238.06 187
3238.19 166
3238.32 144
3238.45 124
3238.58 109
3238.71 101
3238.84 101
3238.97 108
3239.10 121
3239.24 136
3239.37 152
3239.50 166
3239.63 178
3239.76 187
3239.89 194
3240.02 199
3240.15 202
3240.28 203
3240.41 202
3240.54 199
3240.68 196
3240.81 192
3240.94 190
3241.07 189
3241.20 190
3241.33 191
3241.46 193
3241.59 193
3241.72 193
3241.85 191
3241.98 189
3242.11 187
3242.25 186
3242.38 184
3242.51 182
3242.64 178
3242.77 170
3242.90 157
3243.03 141
3243.16 122
3243.29 104
3243.42 88
3243.56 79
3243.69 77
3243.82 82
3243.95 93
3244.08 107
3244.21 120
3244.34 130
3244.47 137
3244.60 139
3244.73 138
3244.86 135
3245.00 130
3245.13 125
3245.26 118
3245.39 109
3245.52 97
3245.65 83
3245.78 67
3245.91 51
3246.04 37
3246.17 27
3246.31 22
3246.44 22
3246.57 26
3246.70 34
3246.83 42
3246.96 51
3247.09 58
3247.22 63
3247.35 66
3247.48 66
3247.62 64
3247.75 59
3247.88 53
3248.01 47
3248.14 40
3248.27 33
3248.40 25
3248.53 18
3248.66 13
3248.79 8
3248.93 6
3249.06 6
3249.19 8
3249.32 11
3249.45 14
3249.58 15
3249.71 12
3249.84 5
3249.97 0
3250.11 0
3250.24 0
3250.37 0
3250.50 0
3250.63 0
3250.76 8
3250.89 29
3251.02 51
3251.15 76
3251.28 101
3251.42 127
3251.55 153
3251.68 178
3251.81 200
3251.94 217
3252.07 227
3252.20 230
3252.33 225
3252.46 214
3252.60 199
3252.73 185
3252.86 173
3252.99 166
3253.12 162
3253.25 162
3253.38 163
3253.51 163
3253.64 160
3253.78 155
3253.91 148
3254.04 141
3254.17 134
3254.30 130
3254.43 128
3254.56 129
3254.69 131
3254.83 135
3254.96 139
3255.09 144
3255.22 148
3255.35 151
3255.48 152
3255.61 152
3255.74 152
3255.87 152
3256.01 152
3256.14 155
3256.27 160
3256.40 169
3256.53 183
3256.66 200
3256.79 221
3256.92 245
3257.06 271
3257.19 296
3257.32 320
3257.45 341
3257.58 360
3257.71 378
3257.84 396
3257.97 414
3258.11 432
3258.24 452
3258.37 470
3258.50 487
3258.63 500
3258.76 510
3258.89 514
3259.02 513
3259.16 507
3259.29 496
3259.42 482
3259.55 467
3259.68 454
3259.81 443
3259.94 437
3260.07 438
3260.21 445
3260.34 457
3260.47 472
3260.60 488
3260.73 503
3260.86 514
3260.99 521
3261.12 523
3261.26 520
3261.39 512
3261.52 501
3261.65 488
3261.78 474
3261.91 461
3262.04 449
3262.17 440
3262.31 432
3262.44 425
3262.57 418
3262.70 410
3262.83 401
3262.96 391
3263.09 381
3263.22 374
3263.36 371
3263.49 373
3263.62 380
3263.75 393
3263.88 408
3264.01 423
3264.14 435
3264.28 441
3264.41 437
3264.54 424
3264.67 402
3264.80 372
3264.93 338
3265.06 303
3265.20 269
3265.33 238
3265.46 213
3265.59 194
3265.72 181
3265.85 172
3265.98 169
3266.11 168
3266.25 169
3266.38 170
3266.51 171
3266.64 172
3266.77 173
3266.90 176
3267.03 179
3267.17 183
3267.30 187
3267.43 189
3267.56 187
3267.69 179
3267.82 164
3267.95 143
3268.09 117
3268.22 89
3268.35 61
3268.48 36
3268.61 14
3268.74 0
3268.87 0
3269.01 0
3269.14 0
3269.27 0
3269.40 0
3269.53 0
3269.66 0
3269.79 0
3269.93 3
3270.06 19
3270.19 39
3270.32 62
3270.45 86
3270.58 111
3270.72 134
3270.85 151
3270.98 162
3271.11 165
3271.24 161
3271.37 150
3271.50 136
3271.64 122
3271.77 111
3271.90 106
3272.03 107
3272.16 113
3272.29 123
3272.42 134
3272.56 143
3272.69 149
3272.82 150
3272.95 149
3273.08 145
3273.21 144
3273.35 148
3273.48 159
3273.61 180
3273.74 210
3273.87 247
3274.00 287
3274.13 324
3274.27 353
3274.40 370
3274.53 374
3274.66 365
3274.79 346
3274.92 322
3275.06 297
3275.19 271
3275.32 248
3275.45 225
3275.58 202
3275.71 178
3275.84 155
3275.98 136
3276.11 125
3276.24 125
3276.37 135
3276.50 156
3276.63 183
3276.77 209
3276.90 230
3277.03 242
3277.16 245
3277.29 240
3277.42 231
3277.56 222
3277.69 213
3277.82 207
3277.95 201
3278.08 194
3278.21 185
3278.35 172
3278.48 156
3278.61 142
3278.74 132
3278.87 128
3279.00 133
3279.14 146
3279.27 164
3279.40 185
3279.53 203
3279.66 217
3279.79 225
3279.93 225
3280.06 220
3280.19 209
3280.32 196
3280.45 180
3280.58 162
3280.72 143
3280.85 124
3280.98 105
3281.11 88
3281.24 74
3281.37 64
3281.51 60
3281.64 63
3281.77 72
3281.90 85
3282.03 99
3282.16 112
3282.30 118
3282.43 116
3282.56 105
3282.69 87
3282.82 63
3282.95 40
3283.09 21
3283.22 8
3283.35 4
3283.48 7
3283.61 15
3283.74 24
3283.88 32
3284.01 37
3284.14 39
3284.27 39
3284.40 39
3284.54 39
3284.67 41
3284.80 43
3284.93 46
3285.06 49
3285.19 49
3285.33 48
3285.46 45
3285.59 41
3285.72 36
3285.85 29
3285.98 20
3286.12 10
3286.25 0
3286.38 0
3286.51 0
3286.64 0
3286.78 0
3286.91 9
3287.04 33
3287.17 61
3287.30 89
3287.43 114
3287.57 133
3287.70 144
3287.83 147
3287.96 144
3288.09 136
3288.23 124
3288.36 110
3288.49 95
3288.62 79
3288.75 65
3288.88 53
3289.02 46
3289.15 44
3289.28 48
3289.41 58
3289.54 72
3289.68 86
3289.81 98
3289.94 106
3290.07 108
3290.20 103
3290.33 92
3290.47 75
3290.60 56
3290.73 35
3290.86 14
3290.99 0
3291.13 0
3291.26 0
3291.39 0
3291.52 0
3291.65 0
3291.79 0
3291.92 7
3292.05 17
3292.18 21
3292.31 22
3292.45 19
3292.58 15
3292.71 13
3292.84 14
3292.97 19
3293.10 26
3293.24 33
3293.37 35
3293.50 33
3293.63 25
3293.76 13
3293.90 1
3294.03 0
3294.16 0
3294.29 0
3294.42 2
3294.56 12
3294.69 20
3294.82 25
3294.95 25
3295.08 23
3295.22 21
3295.35 23
3295.48 30
3295.61 44
3295.74 63
3295.88 85
3296.01 107
3296.14 125
3296.27 138
3296.40 144
3296.54 143
3296.67 135
3296.80 123
3296.93 106
3297.06 89
3297.20 74
3297.33 62
3297.46 56
3297.59 56
3297.72 62
3297.86 72
3297.99 85
3298.12 99
3298.25 113
3298.38 127
3298.52 141
3298.65 154
3298.78 164
3298.91 171
3299.04 173
3299.18 170
3299.31 162
3299.44 151
3299.57 141
3299.70 134
3299.84 132
3299.97 134
3300.10 139
3300.23 143
3300.36 145
3300.50 142
3300.63 136
3300.76 129
3300.89 123
3301.03 118
3301.16 115
3301.29 113
3301.42 112
3301.55 110
3301.69 107
3301.82 103
3301.95 100
3302.08 99
3302.21 99
3302.35 101
3302.48 105
3302.61 110
3302.74 114
3302.87 116
3303.01 114
3303.14 108
3303.27 99
3303.40 86
3303.54 73
3303.67 61
3303.80 53
3303.93 50
3304.06 53
3304.20 60
3304.33 69
3304.46 80
3304.59 90
3304.72 100
3304.86 110
3304.99 120
3305.12 131
3305.25 143
3305.39 156
3305.52 169
3305.65 181
3305.78 191
3305.91 200
3306.05 207
3306.18 212
3306.31 214
3306.44 213
3306.58 207
3306.71 197
3306.84 182
3306.97 164
3307.10 143
3307.24 123
3307.37 104
3307.50 90
3307.63 81
3307.77 77
3307.90 77
3308.03 82
3308.16 90
3308.29 101
3308.43 113
3308.56 127
3308.69 142
3308.82 156
3308.96 169
3309.09 178
3309.22 185
3309.35 189
3309.48 189
3309.62 187
3309.75 184
3309.88 180
3310.01 175
3310.15 171
3310.28 167
3310.41 163
3310.54 160
3310.67 156
3310.81 154
3310.94 153
3311.07 155
3311.20 160
3311.34 169
3311.47 181
3311.60 194
3311.73 205
3311.87 214
3312.00 217
3312.13 213
3312.26 203
3312.39 187
3312.53 166
3312.66 144
3312.79 124
3312.92 107
3313.06 95
3313.19 89
3313.32 88
3313.45 89
3313.59 92
3313.72 92
3313.85 89
3313.98 82
3314.11 72
3314.25 61
3314.38 51
3314.51 43
3314.64 39
3314.78 41
3314.91 48
3315.04 60
3315.17 77
3315.31 97
3315.44 119
3315.57 141
3315.70 163
3315.84 183
3315.97 199
3316.10 209
3316.23 214
3316.36 211
3316.50 202
3316.63 188
3316.76 171
3316.89 153
3317.03 136
3317.16 120
3317.29 106
3317.42 92
3317.56 77
3317.69 61
3317.82 43
3317.95 24
3318.09 6
3318.22 0
3318.35 0
3318.48 0
3318.62 0
3318.75 0
3318.88 0
3319.01 0
3319.15 0
3319.28 3
3319.41 22
3319.54 42
3319.68 60
3319.81 75
3319.94 86
3320.07 92
3320.21 95
3320.34 96
3320.47 97
3320.60 99
3320.74 101
3320.87 104
3321.00 107
3321.13 110
3321.27 113
3321.40 117
3321.53 124
3321.66 133
3321.80 146
3321.93 162
3322.06 178
3322.19 194
3322.33 205
3322.46 212
3322.59 211
3322.72 203
3322.86 189
3322.99 170
3323.12 151
3323.25 133
3323.39 120
3323.52 112
3323.65 111
3323.78 114
3323.92 120
3324.05 126
3324.18 128
3324.31 125
3324.45 117
3324.58 107
3324.71 96
3324.84 87
3324.98 83
3325.11 85
3325.24 92
3325.37 102
3325.51 113
3325.64 122
3325.77 129
3325.90 133
3326.04 135
3326.17 137
3326.30 139
3326.43 142
3326.57 143
3326.70 143
3326.83 141
3326.96 136
3327.10 131
3327.23 126
3327.36 123
3327.50 121
3327.63 120
3327.76 120
3327.89 119
3328.03 117
3328.16 115
3328.29 114
3328.42 113
3328.56 113
3328.69 115
3328.82 116
3328.95 116
3329.09 113
3329.22 108
3329.35 99
3329.48 88
3329.62 76
3329.75 62
3329.88 50
3330.02 40
3330.15 33
3330.28 31
3330.41 34
3330.55 40
3330.68 47
3330.81 55
3330.94 60
3331.08 63
3331.21 63
3331.34 59
3331.47 54
3331.61 49
3331.74 42
3331.87 37
3332.01 32
3332.14 30
3332.27 30
3332.40 34
3332.54 41
3332.67 51
3332.80 62
3332.93 72
3333.07 80
3333.20 85
3333.33 85
3333.47 81
3333.60 73
3333.73 63
3333.86 52
3334.00 40
3334.13 29
3334.26 20
3334.39 12
3334.53 6
3334.66 0
3334.79 0
3334.93 0
3335.06 0
3335.19 0
3335.32 0
3335.46 0
3335.59 0
3335.72 0
3335.85 6
3335.99 16
3336.12 29
3336.25 42
3336.39 56
3336.52 69
3336.65 82
3336.78 94
3336.92 102
3337.05 107
3337.18 110
3337.32 109
3337.45 106
3337.58 101
3337.71 94
3337.85 86
3337.98 76
3338.11 67
3338.25 59
3338.38 53
3338.51 51
3338.64 53
3338.78 57
3338.91 63
3339.04 69
3339.18 74
3339.31 76
3339.44 77
3339.57 78
3339.71 77
3339.84 76
3339.97 73
3340.11 68
3340.24 60
3340.37 51
3340.50 39
3340.64 28
3340.77 18
3340.90 13
3341.04 14
3341.17 20
3341.30 31
3341.43 45
3341.57 61
3341.70 76
3341.83 88
3341.97 98
3342.10 105
3342.23 112
3342.36 120
3342.50 131
3342.63 145
3342.76 161
3342.90 178
3343.03 193
3343.16 205
3343.29 212
3343.43 214
3343.56 211
3343.69 203
3343.83 191
3343.96 176
3344.09 158
3344.23 137
3344.36 113
3344.49 88
3344.62 61
3344.76 37
3344.89 17
3345.02 4
3345.16 0
3345.29 1
3345.42 8
3345.55 16
3345.69 24
3345.82 27
3345.95 25
3346.09 18
3346.22 7
3346.35 0
3346.49 0
3346.62 0
3346.75 0
3346.88 0
3347.02 0
3347.15 0
3347.28 1
3347.42 9
3347.55 15
3347.68 19
3347.82 19
3347.95 19
3348.08 18
3348.21 19
3348.35 23
3348.48 32
3348.61 46
3348.75 64
3348.88 84
3349.01 103
3349.15 120
3349.28 135
3349.41 147
3349.55 157
3349.68 166
3349.81 175
3349.94 182
3350.08 188
3350.21 190
3350.34 191
3350.48 189
3350.61 189
3350.74 190
3350.88 194
3351.01 201
3351.14 209
3351.27 218
3351.41 223
3351.54 225
3351.67 222
3351.81 214
3351.94 202
3352.07 188
3352.21 174
3352.34 161
3352.47 150
3352.61 142
3352.74 138
3352.87 138
3353.01 140
3353.14 143
3353.27 149
3353.40 156
3353.54 164
3353.67 174
3353.80 185
3353.94 198
3354.07 211
3354.20 224
3354.34 236
3354.47 247
3354.60 256
3354.74 263
3354.87 269
3355.00 274
3355.14 278
3355.27 282
3355.40 285
3355.53 287
3355.67 289
3355.80 290
3355.93 291
3356.07 293
3356.20 296
3356.33 301
3356.47 306
3356.60 312
3356.73 318
3356.87 322
3357.00 323
3357.13 319
3357.27 309
3357.40 295
3357.53 277
3357.67 258
3357.80 238
3357.93 219
3358.07 203
3358.20 190
3358.33 180
3358.47 175
3358.60 175
3358.73 179
3358.86 187
3359.00 199
3359.13 214
3359.26 228
3359.40 241
3359.53 250
3359.66 255
3359.80 256
3359.93 253
3360.06 249
3360.20 246
3360.33 245
3360.46 247
3360.60 252
3360.73 258
3360.86 264
3361.00 267
3361.13 268
3361.26 264
3361.40 258
3361.53 248
3361.66 237
3361.80 224
3361.93 209
3362.06 195
3362.20 181
3362.33 170
3362.46 163
3362.60 161
3362.73 164
3362.86 173
3363.00 185
3363.13 198
3363.26 213
3363.40 227
3363.53 241
3363.66 255
3363.80 271
3363.93 287
3364.06 306
3364.20 326
3364.33 346
3364.46 365
3364.60 385
3364.73 403
3364.86 419
3365.00 435
3365.13 449
3365.26 462
3365.40 472
3365.53 478
3365.66 479
3365.80 475
3365.93 465
3366.06 448
3366.20 426
3366.33 401
3366.46 375
3366.60 350
3366.73 330
3366.86 315
3367.00 307
3367.13 307
3367.26 314
3367.40 325
3367.53 338
3367.66 353
3367.80 368
3367.93 381
3368.06 394
3368.20 408
3368.33 423
3368.46 440
3368.60 457
3368.73 474
3368.86 488
3369.00 498
3369.13 501
3369.27 498
3369.40 490
3369.53 476
3369.67 461
3369.80 445
3369.93 430
3370.07 418
3370.20 408
3370.33 402
3370.47 401
3370.60 403
3370.73 409
3370.87 417
3371.00 426
3371.13 436
3371.27 448
3371.40 460
3371.53 475
3371.67 492
3371.80 510
3371.93 530
3372.07 549
3372.20 566
3372.33 578
3372.47 586
3372.60 590
3372.74 589
3372.87 585
3373.00 577
3373.14 566
3373.27 552
3373.40 537
3373.54 520
3373.67 503
3373.80 488
3373.94 477
3374.07 469
3374.20 465
3374.34 465
3374.47 467
3374.60 470
3374.74 473
3374.87 475
3375.01 476
3375.14 473
3375.27 466
3375.41 455
3375.54 442
3375.67 428
3375.81 413
3375.94 400
3376.07 389
3376.21 380
3376.34 371
3376.47 362
3376.61 352
3376.74 339
3376.88 325
3377.01 312
3377.14 299
3377.28 287
3377.41 277
3377.54 266
3377.68 255
3377.81 242
3377.94 228
3378.08 215
3378.21 206
3378.35 201
3378.48 203
3378.61 210
3378.75 219
3378.88 228
3379.01 233
3379.15 231
3379.28 222
3379.41 207
3379.55 188
3379.68 169
3379.82 153
3379.95 140
3380.08 133
3380.22 130
3380.35 131
3380.48 135
3380.62 141
3380.75 147
3380.88 155
3381.02 162
3381.15 169
3381.29 175
3381.42 179
3381.55 179
3381.69 175
3381.82 167
3381.95 156
3382.09 143
3382.22 128
3382.35 115
3382.49 104
3382.62 95
3382.76 89
3382.89 86
3383.02 85
3383.16 85
3383.29 86
3383.42 86
3383.56 87
3383.69 86
3383.83 83
3383.96 79
3384.09 73
3384.23 66
3384.36 60
3384.49 54
3384.63 51
3384.76 50
3384.90 53
3385.03 56
3385.16 61
3385.30 65
3385.43 69
3385.56 71
3385.70 73
3385.83 74
3385.97 74
3386.10 75
3386.23 75
3386.37 74
3386.50 72
3386.63 69
3386.77 67
3386.90 68
3387.04 72
3387.17 80
3387.30 93
3387.44 107
3387.57 122
3387.70 135
3387.84 145
3387.97 150
3388.11 153
3388.24 152
3388.37 150
3388.51 147
3388.64 143
3388.78 138
3388.91 130
3389.04 121
3389.18 109
3389.31 97
3389.44 85
3389.58 75
3389.71 67
3389.85 60
3389.98 53
3390.11 46
3390.25 37
3390.38 27
3390.52 16
3390.65 7
3390.78 1
3390.92 1
3391.05 5
3391.18 14
3391.32 25
3391.45 36
3391.59 46
3391.72 54
3391.85 59
3391.99 61
3392.12 62
3392.26 61
3392.39 59
3392.52 55
3392.66 51
3392.79 46
3392.93 43
3393.06 42
3393.19 44
3393.33 48
3393.46 54
3393.59 59
3393.73 63
3393.86 63
3394.00 59
3394.13 52
3394.26 43
3394.40 33
3394.53 24
3394.67 16
3394.80 10
3394.93 4
3395.07 0
3395.20 0
3395.34 0
3395.47 0
3395.60 0
3395.74 0
3395.87 0
3396.01 0
3396.14 0
3396.27 3
3396.41 13
3396.54 24
3396.68 36
3396.81 49
3396.94 61
3397.08 71
3397.21 78
3397.35 81
3397.48 81
3397.61 77
3397.75 72
3397.88 65
3398.02 58
3398.15 52
3398.28 46
3398.42 42
3398.55 40
3398.69 41
3398.82 44
3398.95 49
3399.09 53
3399.22 55
3399.36 52
3399.49 45
3399.62 32
3399.76 15
3399.89 0
3400.03 0
3400.16 0
3400.29 0
3400.43 0
3400.56 0
3400.70 0
3400.83 12
3400.96 26
3401.10 38
3401.23 48
3401.37 57
3401.50 65
3401.63 74
3401.77 86
3401.90 99
3402.04 114
3402.17 130
3402.30 145
3402.44 160
3402.57 173
3402.71 182
3402.84 187
3402.98 189
3403.11 186
3403.24 179
3403.38 168
3403.51 157
3403.65 146
3403.78 138
3403.91 135
3404.05 138
3404.18 148
3404.32 163
3404.45 182
3404.58 203
3404.72 222
3404.85 236
3404.99 243
3405.12 241
3405.26 230
3405.39 210
3405.52 186
3405.66 159
3405.79 134
3405.93 113
3406.06 100
3406.19 93
3406.33 91
3406.46 93
3406.60 96
3406.73 99
3406.87 100
3407.00 100
3407.13 98
3407.27 94
3407.40 89
3407.54 81
3407.67 72
3407.80 60
3407.94 46
3408.07 31
3408.21 18
3408.34 7
3408.48 0
3408.61 0
3408.74 0
3408.88 0
3409.01 0
3409.15 0
3409.28 0
3409.42 0
3409.55 0
3409.68 0
3409.82 2
3409.95 9
3410.09 18
3410.22 28
3410.36 37
3410.49 44
3410.62 49
3410.76 53
3410.89 56
3411.03 59
3411.16 64
3411.29 71
3411.43 80
3411.56 89
3411.70 96
3411.83 100
3411.97 99
3412.10 94
3412.23 86
3412.37 74
3412.50 62
3412.64 49
3412.77 36
3412.91 24
3413.04 14
3413.17 5
3413.31 0
3413.44 0
3413.58 0
3413.71 0
3413.85 6
3413.98 17
3414.12 32
3414.25 50
3414.38 69
3414.52 89
3414.65 109
3414.79 126
3414.92 141
3415.06 151
3415.19 155
3415.32 154
3415.46 146
3415.59 133
3415.73 115
3415.86 94
3416.00 73
3416.13 52
3416.26 34
3416.40 18
3416.53 6
3416.67 0
3416.80 0
3416.94 0
3417.07 0
3417.21 0
3417.34 4
3417.47 14
3417.61 26
3417.74 38
3417.88 51
3418.01 63
3418.15 75
3418.28 86
3418.41 98
3418.55 110
3418.68 120
3418.82 126
3418.95 129
3419.09 127
3419.22 120
3419.36 111
3419.49 102
3419.62 93
3419.76 86
3419.89 82
3420.03 79
3420.16 76
3420.30 74
3420.43 71
3420.57 69
3420.70 67
3420.83 67
3420.97 67
3421.10 66
3421.24 64
3421.37 60
3421.51 55
3421.64 49
3421.78 44
3421.91 40
3422.04 39
3422.18 37
3422.31 34
3422.45 28
3422.58 18
3422.72 3
3422.85 0
3422.99 0
3423.12 0
3423.25 0
3423.39 0
3423.52 0
3423.66 0
3423.79 10
3423.93 29
3424.06 45
3424.20 56
3424.33 62
3424.47 62
3424.60 58
3424.73 53
3424.87 49
3425.00 45
3425.14 42
3425.27 41
3425.41 41
3425.54 42
3425.68 44
3425.81 46
3425.95 49
3426.08 52
3426.21 54
3426.35 56
3426.48 57
3426.62 59
3426.75 62
3426.89 69
3427.02 79
3427.16 90
3427.29 103
3427.43 114
3427.56 122
3427.69 125
3427.83 122
3427.96 115
3428.10 105
3428.23 95
3428.37 85
3428.50 77
3428.64 70
3428.77 63
3428.91 54
3429.04 45
3429.18 34
3429.31 23
3429.44 13
3429.58 7
3429.71 3
3429.85 0
3429.98 0
3430.12 0
3430.25 0
3430.39 0
3430.52 0
3430.66 0
3430.79 0
3430.93 2
3431.06 21
3431.20 42
3431.33 61
3431.46 76
3431.60 87
3431.73 94
3431.87 98
3432.00 100
3432.14 100
3432.27 100
3432.41 98
3432.54 93
3432.68 87
3432.81 80
3432.95 76
3433.08 75
3433.22 79
3433.35 88
3433.48 102
3433.62 118
3433.75 135
3433.89 150
3434.02 163
3434.16 171
3434.29 175
3434.43 175
3434.56 171
3434.70 164
3434.83 156
3434.97 146
3435.10 135
3435.24 125
3435.37 114
3435.51 102
3435.64 89
3435.77 75
3435.91 59
3436.04 44
3436.18 30
3436.31 19
3436.45 11
3436.58 7
3436.72 4
3436.85 2
3436.99 0
3437.12 0
3437.26 0
3437.39 0
3437.53 0
3437.66 0
3437.80 0
3437.93 0
3438.07 12
3438.20 27
3438.34 42
3438.47 54
3438.61 62
3438.74 66
3438.87 68
3439.01 68
3439.14 69
3439.28 70
3439.41 74
3439.55 81
3439.68 90
3439.82 103
3439.95 118
3440.09 133
3440.22 148
3440.36 160
3440.49 168
3440.63 171
3440.76 166
3440.90 155
3441.03 140
3441.17 122
3441.30 104
3441.44 87
3441.57 73
3441.71 63
3441.84 58
3441.98 55
3442.11 55
3442.25 55
3442.38 55
3442.52 53
3442.65 50
3442.79 45
3442.92 40
3443.05 37
3443.19 35
3443.32 36
3443.46 38
3443.59 40
3443.73 43
3443.86 43
3444.00 42
3444.13 39
3444.27 34
3444.40 30
3444.54 25
3444.67 20
3444.81 14
3444.94 9
3445.08 4
3445.21 0
3445.35 0
3445.48 0
3445.62 0
3445.75 0
3445.89 0
3446.02 0
3446.16 0
3446.29 0
3446.43 0
3446.56 8
3446.70 21
3446.83 36
3446.97 51
3447.10 64
3447.24 76
3447.37 84
3447.51 93
3447.64 103
3447.78 118
3447.91 137
3448.05 161
3448.18 186
3448.32 211
3448.45 230
3448.59 243
3448.72 248
3448.86 245
3448.99 237
3449.13 223
3449.26 206
3449.40 187
3449.53 167
3449.67 147
3449.80 129
3449.94 115
3450.07 107
3450.21 106
3450.34 112
3450.48 125
3450.61 143
3450.75 166
3450.88 189
3451.02 212
3451.15 232
3451.29 250
3451.42 265
3451.56 277
3451.69 287
3451.83 297
3451.96 309
3452.10 323
3452.23 341
3452.37 360
3452.50 379
3452.64 398
3452.77 414
3452.91 426
3453.04 434
3453.18 438
3453.31 439
3453.45 437
3453.58 433
3453.72 427
3453.85 419
3453.99 409
3454.12 398
3454.26 386
3454.39 376
3454.53 368
3454.66 365
3454.80 366
3454.94 370
3455.07 377
3455.21 384
3455.34 387
3455.48 384
3455.61 374
3455.75 356
3455.88 332
3456.02 306
3456.15 282
3456.29 263
3456.42 253
3456.56 251
3456.69 256
3456.83 265
3456.96 275
3457.10 281
3457.23 283
3457.37 280
3457.50 272
3457.64 262
3457.77 252
3457.91 242
3458.04 234
3458.18 229
3458.31 226
3458.45 224
3458.58 223
3458.72 221
3458.85 219
3458.99 215
3459.13 208
3459.26 200
3459.40 191
3459.53 181
3459.67 171
3459.80 161
3459.94 153
3460.07 148
3460.21 145
3460.34 147
3460.48 153
3460.61 162
3460.75 175
3460.88 190
3461.02 204
3461.15 217
3461.29 225
3461.42 229
3461.56 230
3461.69 226
3461.83 220
3461.96 213
3462.10 207
3462.24 202
3462.37 197
3462.51 194
3462.64 191
3462.78 189
3462.91 187
3463.05 185
3463.18 183
3463.32 181
3463.45 178
3463.59 175
3463.72 171
3463.86 166
3463.99 161
3464.13 156
3464.26 152
3464.40 152
3464.54 154
3464.67 161
3464.81 170
3464.94 179
3465.08 188
3465.21 195
3465.35 199
3465.48 201
3465.62 204
3465.75 209
3465.89 217
3466.02 228
3466.16 242
3466.29 257
3466.43 269
3466.57 275
3466.70 273
3466.84 264
3466.97 248
3467.11 230
3467.24 213
3467.38 201
3467.51 198
3467.65 204
3467.78 219
3467.92 238
3468.05 259
3468.19 278
3468.32 291
3468.46 296
3468.60 296
3468.73 292
3468.87 286
3469.00 282
3469.14 285
3469.27 296
3469.41 316
3469.54 347
3469.68 385
3469.81 428
3469.95 473
3470.09 514
3470.22 549
3470.36 575
3470.49 591
3470.63 598
3470.76 598
3470.90 591
3471.03 580
3471.17 567
3471.30 554
3471.44 541
3471.57 530
3471.71 521
3471.85 515
3471.98 510
3472.12 507
3472.25 505
3472.39 501
3472.52 495
3472.66 487
3472.79 479
3472.93 470
3473.06 464
3473.20 461
3473.34 463
3473.47 469
3473.61 480
3473.74 493
3473.88 506
3474.01 519
3474.15 528
3474.28 532
3474.42 532
3474.56 527
3474.69 517
3474.83 503
3474.96 487
3475.10 472
3475.23 459
3475.37 449
3475.50 444
3475.64 442
3475.77 440
3475.91 438
3476.05 432
3476.18 423
3476.32 409
3476.45 393
3476.59 373
3476.72 353
3476.86 331
3476.99 310
3477.13 287
3477.27 264
3477.40 239
3477.54 214
3477.67 189
3477.81 166
3477.94 146
3478.08 131
3478.21 121
3478.35 117
3478.49 117
3478.62 120
3478.76 123
3478.89 126
3479.03 127
3479.16 127
3479.30 125
3479.43 121
3479.57 117
3479.71 113
3479.84 109
3479.98 106
3480.11 103
3480.25 101
3480.38 102
3480.52 106
3480.66 111
3480.79 117
3480.93 123
3481.06 127
3481.20 127
3481.33 122
3481.47 113
3481.60 100
3481.74 86
3481.88 73
3482.01 63
3482.15 59
3482.28 61
3482.42 69
3482.55 82
3482.69 96
3482.83 110
3482.96 123
3483.10 135
3483.23 147
3483.37 160
3483.50 176
3483.64 195
3483.78 217
3483.91 240
3484.05 261
3484.18 276
3484.32 284
3484.45 284
3484.59 275
3484.73 260
3484.86 242
3485.00 221
3485.13 202
3485.27 185
3485.40 170
3485.54 159
3485.68 150
3485.81 144
3485.95 143
3486.08 147
3486.22 157
3486.35 171
3486.49 190
3486.63 211
3486.76 232
3486.90 251
3487.03 267
3487.17 278
3487.30 286
3487.44 291
3487.58 296
3487.71 301
3487.85 308
3487.98 316
3488.12 323
3488.25 328
3488.39 326
3488.53 318
3488.66 302
3488.80 281
3488.93 255
3489.07 228
3489.20 202
3489.34 179
3489.48 158
3489.61 141
3489.75 126
3489.88 114
3490.02 105
3490.16 98
3490.29 95
3490.43 95
3490.56 98
3490.70 105
3490.83 115
3490.97 126
3491.11 138
3491.24 148
3491.38 154
3491.51 155
3491.65 151
3491.78 143
3491.92 133
3492.06 124
3492.19 118
3492.33 117
3492.46 120
3492.60 128
3492.74 135
3492.87 140
3493.01 140
3493.14 134
3493.28 122
3493.42 107
3493.55 93
3493.69 83
3493.82 80
3493.96 83
3494.09 92
3494.23 105
3494.37 119
3494.50 132
3494.64 143
3494.77 152
3494.91 159
3495.05 166
3495.18 175
3495.32 185
3495.45 197
3495.59 211
3495.73 226
3495.86 241
3496.00 255
3496.13 268
3496.27 279
3496.40 288
3496.54 294
3496.68 299
3496.81 301
3496.95 301
3497.08 298
3497.22 292
3497.36 283
3497.49 274
3497.63 265
3497.76 259
3497.90 257
3498.04 259
3498.17 264
3498.31 272
3498.44 280
3498.58 286
3498.72 289
3498.85 289
3498.99 288
3499.12 288
3499.26 290
3499.40 295
3499.53 303
3499.67 311
3499.80 318
3499.94 323
3500.08 324
3500.21 321
3500.35 316
3500.48 309
3500.62 302
3500.76 294
3500.89 285
3501.03 275
3501.16 264
3501.30 250
3501.44 235
3501.57 221
3501.71 210
3501.84 203
3501.98 202
3502.12 206
3502.25 212
3502.39 218
3502.52 220
3502.66 215
3502.80 205
3502.93 190
3503.07 175
3503.20 162
3503.34 155
3503.48 155
3503.61 162
3503.75 174
3503.88 188
3504.02 199
3504.16 205
3504.29 204
3504.43 196
3504.57 182
3504.70 164
3504.84 146
3504.97 131
3505.11 119
3505.25 111
3505.38 107
3505.52 104
3505.65 102
3505.79 97
3505.93 90
3506.06 79
3506.20 65
3506.33 49
3506.47 33
3506.61 19
3506.74 8
3506.88 2
3507.01 1
3507.15 7
3507.29 16
3507.42 28
3507.56 41
3507.70 53
3507.83 62
3507.97 67
3508.10 70
3508.24 72
3508.38 72
3508.51 72
3508.65 72
3508.78 72
3508.92 71
3509.06 67
3509.19 59
3509.33 47
3509.47 32
3509.60 16
3509.74 0
3509.87 0
3510.01 0
3510.15 0
3510.28 0
3510.42 0
3510.56 0
3510.69 0
3510.83 0
3510.96 15
3511.10 36
3511.24 58
3511.37 81
3511.51 104
3511.64 124
3511.78 142
3511.92 157
3512.05 168
3512.19 176
3512.33 180
3512.46 181
3512.60 177
3512.73 168
3512.87 156
3513.01 140
3513.14 122
3513.28 105
3513.42 91
3513.55 82
3513.69 80
3513.82 85
3513.96 98
3514.10 117
3514.23 140
3514.37 163
3514.51 183
3514.64 198
3514.78 207
3514.91 208
3515.05 203
3515.19 195
3515.32 186
3515.46 179
3515.60 175
3515.73 173
3515.87 174
3516.01 175
3516.14 175
3516.28 174
3516.41 170
3516.55 166
3516.69 161
3516.82 158
3516.96 155
3517.10 153
3517.23 151
3517.37 146
3517.50 139
3517.64 129
3517.78 117
3517.91 106
3518.05 96
3518.19 89
3518.32 86
3518.46 86
3518.60 86
3518.73 87
3518.87 86
3519.00 82
3519.14 77
3519.28 71
3519.41 64
3519.55 57
3519.69 51
3519.82 46
3519.96 41
3520.10 36
3520.23 29
3520.37 21
3520.50 12
3520.64 2
3520.78 0
3520.91 0
3521.05 0
3521.19 0
3521.32 0
3521.46 0
3521.60 0
3521.73 0
3521.87 6
3522.01 13
3522.14 21
3522.28 29
3522.41 40
3522.55 52
3522.69 65
3522.82 80
3522.96 95
3523.10 111
3523.23 126
3523.37 140
3523.51 153
3523.64 164
3523.78 173
3523.92 179
3524.05 184
3524.19 187
3524.32 190
3524.46 192
3524.60 192
3524.73 190
3524.87 185
3525.01 179
3525.14 171
3525.28 164
3525.42 157
3525.55 152
3525.69 149
3525.83 146
3525.96 143
3526.10 139
3526.24 136
3526.37 133
3526.51 132
3526.64 133
3526.78 138
3526.92 145
3527.05 152
3527.19 157
3527.33 158
3527.46 154
3527.60 145
3527.74 134
3527.87 123
3528.01 118
3528.15 121
3528.28 131
3528.42 148
3528.56 169
3528.69 188
3528.83 204
3528.97 215
3529.10 221
3529.24 226
3529.38 230
3529.51 235
3529.65 241
3529.79 246
3529.92 249
3530.06 246
3530.19 237
3530.33 221
3530.47 201
3530.60 180
3530.74 159
3530.88 141
3531.01 127
3531.15 118
3531.29 112
3531.42 110
3531.56 110
3531.70 111
3531.83 112
3531.97 112
3532.11 112
3532.24 112
3532.38 112
3532.52 113
3532.65 116
3532.79 123
3532.93 132
3533.06 145
3533.20 161
3533.34 179
3533.47 198
3533.61 217
3533.75 234
3533.88 250
3534.02 265
3534.16 280
3534.29 297
3534.43 315
3534.57 337
3534.70 362
3534.84 390
3534.98 419
3535.11 447
3535.25 472
3535.39 491
3535.52 502
3535.66 505
3535.80 501
3535.93 491
3536.07 477
3536.21 465
3536.34 456
3536.48 452
3536.62 455
3536.75 462
3536.89 471
3537.03 481
3537.16 489
3537.30 494
3537.44 498
3537.57 500
3537.71 505
3537.85 514
3537.98 527
3538.12 544
3538.26 562
3538.39 579
3538.53 591
3538.67 596
3538.80 593
3538.94 583
3539.08 567
3539.21 549
3539.35 532
3539.49 521
3539.63 516
3539.76 520
3539.90 531
3540.04 546
3540.17 564
3540.31 582
3540.45 596
3540.58 606
3540.72 611
3540.86 612
3540.99 611
3541.13 608
3541.27 605
3541.40 604
3541.54 602
3541.68 601
3541.81 598
3541.95 594
3542.09 588
3542.22 578
3542.36 567
3542.50 553
3542.63 538
3542.77 521
3542.91 504
3543.04 487
3543.18 470
3543.32 457
3543.46 447
3543.59 444
3543.73 446
3543.87 453
3544.00 465
3544.14 480
3544.28 494
3544.41 507
3544.55 517
3544.69 523
3544.82 524
3544.96 520
3545.10 512
3545.23 501
3545.37 488
3545.51 476
3545.65 466
3545.78 460
3545.92 458
3546.06 459
3546.19 460
3546.33 459
3546.47 455
3546.60 444
3546.74 428
3546.88 408
3547.01 385
3547.15 362
3547.29 340
3547.42 323
3547.56 312
3547.70 306
3547.84 304
3547.97 307
3548.11 311
3548.25 315
3548.38 317
3548.52 314
3548.66 307
3548.79 296
3548.93 280
3549.07 263
3549.20 244
3549.34 226
3549.48 210
3549.62 196
3549.75 183
3549.89 169
3550.03 154
3550.16 137
3550.30 121
3550.44 107
3550.57 97
3550.71 92
3550.85 94
3550.99 103
3551.12 117
3551.26 136
3551.40 157
3551.53 178
3551.67 198
3551.81 216
3551.94 230
3552.08 242
3552.22 250
3552.36 256
3552.49 258
3552.63 257
3552.77 252
3552.90 242
3553.04 229
3553.18 212
3553.31 195
3553.45 179
3553.59 166
3553.73 159
3553.86 161
3554.00 172
3554.14 191
3554.27 214
3554.41 240
3554.55 265
3554.68 286
3554.82 300
3554.96 307
3555.10 309
3555.23 306
3555.37 300
3555.51 292
3555.64 282
3555.78 269
3555.92 255
3556.06 236
3556.19 214
3556.33 188
3556.47 160
3556.60 132
3556.74 106
3556.88 83
3557.01 66
3557.15 55
3557.29 49
3557.43 49
3557.56 52
3557.70 58
3557.84 64
3557.97 69
3558.11 74
3558.25 77
3558.39 80
3558.52 83
3558.66 86
3558.80 92
3558.93 100
3559.07 109
3559.21 120
3559.35 132
3559.48 145
3559.62 158
3559.76 171
3559.89 182
3560.03 190
3560.17 193
3560.31 192
3560.44 185
3560.58 173
3560.72 158
3560.85 143
3560.99 128
3561.13 117
3561.27 108
3561.40 104
3561.54 104
3561.68 108
3561.81 113
3561.95 119
3562.09 124
3562.23 127
3562.36 128
3562.50 125
3562.64 121
3562.77 116
3562.91 113
3563.05 112
3563.19 117
3563.32 126
3563.46 139
3563.60 153
3563.74 167
3563.87 179
3564.01 185
3564.15 186
3564.28 181
3564.42 171
3564.56 158
3564.70 142
3564.83 125
3564.97 109
3565.11 94
3565.24 82
3565.38 75
3565.52 74
3565.66 79
3565.79 90
3565.93 105
3566.07 121
3566.21 135
3566.34 145
3566.48 149
3566.62 145
3566.75 136
3566.89 124
3567.03 112
3567.17 100
3567.30 91
3567.44 84
3567.58 79
3567.72 76
3567.85 73
3567.99 69
3568.13 65
3568.27 61
3568.40 56
3568.54 50
3568.68 43
3568.81 34
3568.95 23
3569.09 10
3569.23 0
3569.36 0
3569.50 0
3569.64 0
3569.78 0
3569.91 0
3570.05 0
3570.19 0
3570.33 5
3570.46 20
3570.60 34
3570.74 46
3570.87 53
3571.01 57
3571.15 56
3571.29 52
3571.42 46
3571.56 41
3571.70 37
3571.84 35
3571.97 36
3572.11 38
3572.25 41
3572.39 45
3572.52 51
3572.66 57
3572.80 66
3572.94 77
3573.07 91
3573.21 106
3573.35 122
3573.48 137
3573.62 150
3573.76 162
3573.90 172
3574.03 179
3574.17 185
3574.31 191
3574.45 197
3574.58 203
3574.72 211
3574.86 219
3575.00 228
3575.13 235
3575.27 239
3575.41 238
3575.55 234
3575.68 226
3575.82 215
3575.96 205
3576.10 195
3576.23 189
3576.37 186
3576.51 185
3576.65 186
3576.78 187
3576.92 187
3577.06 187
3577.20 184
3577.33 180
3577.47 175
3577.61 168
3577.75 157
3577.88 142
3578.02 122
3578.16 96
3578.30 66
3578.43 35
3578.57 6
3578.71 0
3578.85 0
3578.98 0
3579.12 0
3579.26 0
3579.40 0
3579.53 0
3579.67 0
3579.81 8
3579.95 21
3580.08 35
3580.22 51
3580.36 67
3580.50 83
3580.63 98
3580.77 113
3580.91 126
3581.05 138
3581.18 149
3581.32 159
3581.46 169
3581.60 179
3581.73 189
3581.87 197
3582.01 202
3582.15 203
3582.28 200
3582.42 190
3582.56 174
3582.70 153
3582.83 130
3582.97 106
3583.11 87
3583.25 75
3583.39 73
3583.52 82
3583.66 100
3583.80 125
3583.94 152
3584.07 178
3584.21 200
3584.35 216
3584.49 227
3584.62 235
3584.76 241
3584.90 247
3585.04 253
3585.17 257
3585.31 258
3585.45 254
3585.59 243
3585.72 225
3585.86 202
3586.00 175
3586.14 146
3586.28 118
3586.41 93
3586.55 73
3586.69 59
3586.83 53
3586.96 54
3587.10 63
3587.24 76
3587.38 91
3587.51 104
3587.65 114
3587.79 118
3587.93 116
3588.06 111
3588.20 104
3588.34 98
3588.48 95
3588.62 97
3588.75 102
3588.89 110
3589.03 121
3589.17 134
3589.30 147
3589.44 158
3589.58 167
3589.72 172
3589.86 173
3589.99 173
3590.13 170
3590.27 169
3590.41 169
3590.54 172
3590.68 177
3590.82 183
3590.96 188
3591.09 192
3591.23 193
3591.37 192
3591.51 189
3591.65 185
3591.78 182
3591.92 181
3592.06 182
3592.20 185
3592.33 191
3592.47 198
3592.61 206
3592.75 214
3592.89 219
3593.02 222
3593.16 220
3593.30 214
3593.44 205
3593.57 193
3593.71 183
3593.85 174
3593.99 170
3594.13 170
3594.26 172
3594.40 176
3594.54 178
3594.68 176
3594.81 171
3594.95 162
3595.09 153
3595.23 144
3595.37 139
3595.50 138
3595.64 143
3595.78 153
3595.92 166
3596.06 180
3596.19 193
3596.33 203
3596.47 208
3596.61 207
3596.74 200
3596.88 187
3597.02 168
3597.16 144
3597.30 116
3597.43 84
3597.57 51
3597.71 18
3597.85 0
3597.99 0
3598.12 0
3598.26 0
3598.40 0
3598.54 0
3598.67 0
3598.81 0
3598.95 10
3599.09 30
3599.23 50
3599.36 68
3599.50 85
3599.64 100
3599.78 114
3599.92 123
3600.05 127
3600.19 125
3600.33 118
3600.47 108
3600.61 96
3600.74 85
3600.88 79
3601.02 76
3601.16 77
3601.30 78
3601.43 80
3601.57 79
3601.71 74
3601.85 66
3601.98 55
3602.12 46
3602.26 38
3602.40 33
3602.54 30
3602.67 31
3602.81 32
3602.95 34
3603.09 35
3603.23 34
3603.36 34
3603.50 33
3603.64 33
3603.78 33
3603.92 35
3604.05 37
3604.19 42
3604.33 49
3604.47 59
3604.61 71
3604.74 85
3604.88 100
3605.02 113
3605.16 123
3605.30 127
3605.43 126
3605.57 121
3605.71 113
3605.85 106
3605.99 100
3606.12 97
3606.26 96
3606.40 97
3606.54 98
3606.68 99
3606.81 100
3606.95 100
3607.09 101
3607.23 103
3607.37 106
3607.51 109
3607.64 111
3607.78 112
3607.92 110
3608.06 107
3608.20 101
3608.33 95
3608.47 89
3608.61 83
3608.75 76
3608.89 70
3609.02 65
3609.16 59
3609.30 54
3609.44 50
3609.58 46
3609.71 42
3609.85 38
3609.99 33
3610.13 29
3610.27 25
3610.40 24
3610.54 27
3610.68 34
3610.82 44
3610.96 57
3611.10 71
3611.23 83
3611.37 92
3611.51 96
3611.65 95
3611.79 89
3611.92 80
3612.06 70
3612.20 60
3612.34 53
3612.48 48
3612.61 47
3612.75 48
3612.89 51
3613.03 55
3613.17 59
3613.31 63
3613.44 67
3613.58 71
3613.72 74
3613.86 77
3614.00 79
3614.13 79
3614.27 77
3614.41 73
3614.55 66
3614.69 57
3614.83 48
3614.96 37
3615.10 27
3615.24 17
3615.38 9
3615.52 2
3615.66 0
3615.79 0
3615.93 0
3616.07 0
3616.21 0
3616.35 0
3616.48 0
3616.62 0
3616.76 0
3616.90 0
3617.04 2
3617.18 7
3617.31 13
3617.45 19
3617.59 24
3617.73 27
3617.87 28
3618.01 26
3618.14 23
3618.28 20
3618.42 17
3618.56 15
3618.70 13
3618.83 10
3618.97 7
3619.11 3
3619.25 1
3619.39 0
3619.53 1
3619.66 6
3619.80 13
3619.94 21
3620.08 28
3620.22 33
3620.36 35
3620.49 35
3620.63 34
3620.77 35
3620.91 39
3621.05 46
3621.19 56
3621.32 66
3621.46 73
3621.60 76
3621.74 74
3621.88 66
3622.02 56
3622.15 46
3622.29 39
3622.43 37
3622.57 41
3622.71 51
3622.85 65
3622.98 81
3623.12 97
3623.26 111
3623.40 121
3623.54 127
3623.68 131
3623.81 133
3623.95 134
3624.09 135
3624.23 136
3624.37 135
3624.51 130
3624.64 122
3624.78 111
3624.92 98
3625.06 85
3625.20 76
3625.34 72
3625.47 74
3625.61 82
3625.75 95
3625.89 110
3626.03 127
3626.17 144
3626.31 159
3626.44 170
3626.58 178
3626.72 179
3626.86 174
3627.00 162
3627.14 145
3627.27 125
3627.41 105
3627.55 89
3627.69 78
3627.83 74
3627.97 76
3628.10 82
3628.24 89
3628.38 96
3628.52 99
3628.66 100
3628.80 97
3628.94 91
3629.07 84
3629.21 77
3629.35 69
3629.49 61
3629.63 54
3629.77 47
3629.91 40
3630.04 35
3630.18 32
3630.32 34
3630.46 39
3630.60 49
3630.74 62
3630.87 78
3631.01 93
3631.15 107
3631.29 117
3631.43 124
3631.57 128
3631.71 129
3631.84 129
3631.98 130
3632.12 133
3632.26 138
3632.40 144
3632.54 150
3632.68 156
3632.81 158
3632.95 156
3633.09 151
3633.23 144
3633.37 136
3633.51 128
3633.65 121
3633.78 115
3633.92 109
3634.06 104
3634.20 98
3634.34 92
3634.48 85
3634.62 78
3634.75 71
3634.89 65
3635.03 60
3635.17 56
3635.31 52
3635.45 47
3635.59 41
3635.72 34
3635.86 27
3636.00 22
3636.14 19
3636.28 20
3636.42 26
3636.56 34
3636.69 45
3636.83 55
3636.97 64
3637.11 69
3637.25 71
3637.39 69
3637.53 65
3637.66 60
3637.80 54
3637.94 50
3638.08 49
3638.22 50
3638.36 55
3638.50 62
3638.63 71
3638.77 79
3638.91 85
3639.05 86
3639.19 81
3639.33 71
3639.47 60
3639.61 49
3639.74 42
3639.88 41
3640.02 48
3640.16 61
3640.30 78
3640.44 96
3640.58 111
3640.71 124
3640.85 131
3640.99 135
3641.13 136
3641.27 136
3641.41 138
3641.55 142
3641.69 148
3641.82 156
3641.96 165
3642.10 175
3642.24 184
3642.38 191
3642.52 197
3642.66 201
3642.80 204
3642.93 204
3643.07 203
3643.21 201
3643.35 199
3643.49 198
3643.63 199
3643.77 200
3643.91 203
3644.04 207
3644.18 212
3644.32 215
3644.46 217
3644.60 217
3644.74 215
3644.88 212
3645.02 208
3645.15 204
3645.29 202
3645.43 202
3645.57 207
3645.71 214
3645.85 223
3645.99 232
3646.13 239
3646.26 243
3646.40 243
3646.54 239
3646.68 234
3646.82 229
3646.96 225
3647.10 222
3647.24 221
3647.38 219
3647.51 217
3647.65 212
3647.79 207
3647.93 202
3648.07 199
3648.21 199
3648.35 203
3648.49 208
3648.62 215
3648.76 221
3648.90 223
3649.04 222
3649.18 217
3649.32 209
3649.46 201
3649.60 195
3649.74 191
3649.87 189
3650.01 190
3650.15 191
3650.29 190
3650.43 185
3650.57 176
3650.71 163
3650.85 145
3650.99 125
3651.12 106
3651.26 88
3651.40 75
3651.54 68
3651.68 68
3651.82 76
3651.96 92
3652.10 113
3652.24 137
3652.37 162
3652.51 185
3652.65 204
3652.79 216
3652.93 221
3653.07 219
3653.21 213
3653.35 204
3653.49 193
3653.62 183
3653.76 173
3653.90 164
3654.04 155
3654.18 147
3654.32 141
3654.46 136
3654.60 136
3654.74 139
3654.88 148
3655.01 162
3655.15 177
3655.29 192
3655.43 204
3655.57 210
3655.71 210
3655.85 205
3655.99 195
3656.13 183
3656.26 171
3656.40 159
3656.54 146
3656.68 130
3656.82 111
3656.96 87
3657.10 59
3657.24 28
3657.38 0
3657.52 0
3657.65 0
3657.79 0
3657.93 0
3658.07 0
3658.21 0
3658.35 0
3658.49 9
3658.63 27
3658.77 41
3658.91 51
3659.04 56
3659.18 57
3659.32 54
3659.46 49
3659.60 46
3659.74 45
3659.88 46
3660.02 48
3660.16 51
3660.30 52
3660.44 52
3660.57 49
3660.71 44
3660.85 38
3660.99 32
3661.13 27
3661.27 22
3661.41 16
3661.55 10
3661.69 4
3661.83 0
3661.97 0
3662.10 0
3662.24 0
3662.38 0
3662.52 0
3662.66 4
3662.80 7
3662.94 8
3663.08 6
3663.22 4
3663.36 1
3663.50 0
3663.63 2
3663.77 7
3663.91 16
3664.05 27
3664.19 40
3664.33 51
3664.47 61
3664.61 69
3664.75 73
3664.89 76
3665.03 80
3665.17 85
3665.30 93
3665.44 105
3665.58 118
3665.72 133
3665.86 146
3666.00 159
3666.14 169
3666.28 178
3666.42 186
3666.56 192
3666.70 198
3666.84 203
3666.97 206
3667.11 207
3667.25 206
3667.39 205
3667.53 204
3667.67 205
3667.81 207
3667.95 211
3668.09 215
3668.23 216
3668.37 215
3668.51 209
3668.64 199
3668.78 185
3668.92 169
3669.06 151
3669.20 132
3669.34 113
3669.48 95
3669.62 78
3669.76 63
3669.90 50
3670.04 40
3670.18 34
3670.32 33
3670.45 36
3670.59 44
3670.73 54
3670.87 67
3671.01 81
3671.15 94
3671.29 105
3671.43 111
3671.57 112
3671.71 105
3671.85 92
3671.99 73
3672.13 51
3672.27 28
3672.40 8
3672.54 0
3672.68 0
3672.82 0
3672.96 0
3673.10 0
3673.24 0
3673.38 0
3673.52 0
3673.66 3
3673.80 10
3673.94 17
3674.08 25
3674.22 34
3674.36 44
3674.49 53
3674.63 61
3674.77 67
3674.91 72
3675.05 75
3675.19 79
3675.33 84
3675.47 91
3675.61 100
3675.75 111
3675.89 121
3676.03 128
3676.17 131
3676.31 128
3676.45 118
3676.58 105
3676.72 91
3676.86 79
3677.00 73
3677.14 73
3677.28 80
3677.42 92
3677.56 108
3677.70 125
3677.84 140
3677.98 153
3678.12 164
3678.26 174
3678.40 183
3678.54 192
3678.68 201
3678.81 210
3678.95 215
3679.09 217
3679.23 215
3679.37 208
3679.51 200
3679.65 192
3679.79 187
3679.93 187
3680.07 192
3680.21 202
3680.35 215
3680.49 227
3680.63 236
3680.77 241
3680.91 239
3681.05 232
3681.19 219
3681.32 201
3681.46 180
3681.60 158
3681.74 137
3681.88 119
3682.02 106
3682.16 99
3682.30 96
3682.44 97
3682.58 101
3682.72 105
3682.86 107
3683.00 108
3683.14 107
3683.28 105
3683.42 103
3683.56 101
3683.70 100
3683.84 100
3683.97 100
3684.11 101
3684.25 100
3684.39 97
3684.53 92
3684.67 84
3684.81 77
3684.95 70
3685.09 66
3685.23 66
3685.37 72
3685.51 84
3685.65 99
3685.79 118
3685.93 137
3686.07 155
3686.21 171
3686.35 184
3686.49 193
3686.63 199
3686.77 204
3686.91 209
3687.04 215
3687.18 222
3687.32 231
3687.46 242
3687.60 254
3687.74 267
3687.88 278
3688.02 289
3688.16 299
3688.30 308
3688.44 319
3688.58 333
3688.72 350
3688.86 371
3689.00 396
3689.14 424
3689.28 455
3689.42 485
3689.56 513
3689.70 538
3689.84 558
3689.98 574
3690.12 586
3690.26 593
3690.40 597
3690.53 598
3690.67 597
3690.81 593
3690.95 588
3691.09 581
3691.23 575
3691.37 568
3691.51 562
3691.65 556
3691.79 551
3691.93 547
3692.07 545
3692.21 543
3692.35 540
3692.49 536
3692.63 528
3692.77 517
3692.91 502
3693.05 485
3693.19 468
3693.33 454
3693.47 444
3693.61 439
3693.75 440
3693.89 445
3694.03 451
3694.17 457
3694.31 460
3694.45 459
3694.59 456
3694.72 448
3694.86 436
3695.00 422
3695.14 408
3695.28 394
3695.42 382
3695.56 374
3695.70 373
3695.84 378
3695.98 389
3696.12 405
3696.26 422
3696.40 440
3696.54 456
3696.68 466
3696.82 469
3696.96 464
3697.10 452
3697.24 434
3697.38 412
3697.52 388
3697.66 366
3697.80 348
3697.94 336
3698.08 331
3698.22 330
3698.36 334
3698.50 339
3698.64 344
3698.78 346
3698.92 346
3699.06 344
3699.20 340
3699.34 334
3699.48 327
3699.62 316
3699.76 301
3699.90 283
3700.04 260
3700.18 234
3700.32 209
3700.46 185
3700.60 165
3700.73 148
3700.87 135
3701.01 122
3701.15 108
3701.29 93
3701.43 76
3701.57 60
3701.71 46
3701.85 38
3701.99 39
3702.13 46
3702.27 61
3702.41 78
3702.55 94
3702.69 106
3702.83 112
3702.97 113
3703.11 111
3703.25 109
3703.39 111
3703.53 117
3703.67 127
3703.81 139
3703.95 150
3704.09 155
3704.23 153
3704.37 144
3704.51 130
3704.65 112
3704.79 93
3704.93 76
3705.07 63
3705.21 53
3705.35 48
3705.49 47
3705.63 50
3705.77 57
3705.91 65
3706.05 75
3706.19 84
3706.33 92
3706.47 97
3706.61 100
3706.75 101
3706.89 101
3707.03 101
3707.17 101
3707.31 103
3707.45 104
3707.59 106
3707.73 108
3707.87 108
3708.01 105
3708.15 102
3708.29 98
3708.43 95
3708.57 93
3708.71 92
3708.85 91
3708.99 87
3709.13 80
3709.27 68
3709.41 52
3709.55 35
3709.69 19
3709.83 8
3709.97 3
3710.11 5
3710.25 12
3710.39 22
3710.53 33
3710.67 41
3710.81 48
3710.95 52
3711.09 56
3711.23 60
3711.37 67
3711.51 77
3711.65 89
3711.79 102
3711.93 113
3712.07 119
3712.21 118
3712.35 110
3712.49 96
3712.63 76
3712.77 55
3712.91 34
3713.05 16
3713.19 2
3713.33 0
3713.47 0
3713.61 0
3713.75 0
3713.89 0
3714.03 0
3714.17 0
3714.31 0
3714.45 0
3714.59 9
3714.73 19
3714.87 29
3715.01 38
3715.15 45
3715.29 51
3715.43 57
3715.57 64
3715.71 73
3715.85 81
3715.99 88
3716.13 91
3716.27 89
3716.41 81
3716.55 68
3716.69 52
3716.83 37
3716.97 24
3717.11 14
3717.25 9
3717.39 8
3717.53 9
3717.67 13
3717.81 17
3717.95 22
3718.09 27
3718.23 34
3718.37 43
3718.51 52
3718.65 62
3718.79 73
3718.93 85
3719.07 98
3719.21 112
3719.35 129
3719.50 149
3719.64 172
3719.78 198
3719.92 223
3720.06 247
3720.20 267
3720.34 281
3720.48 289
3720.62 289
3720.76 283
3720.90 271
3721.04 255
3721.18 236
3721.32 216
3721.46 195
3721.60 176
3721.74 160
3721.88 146
3722.02 136
3722.16 130
3722.30 128
3722.44 128
3722.58 129
3722.72 131
3722.86 131
3723.00 131
3723.14 129
3723.28 126
3723.42 124
3723.56 124
3723.70 127
3723.84 131
3723.98 138
3724.12 145
3724.26 154
3724.40 164
3724.54 175
3724.68 186
3724.82 198
3724.96 210
3725.10 219
3725.24 226
3725.38 228
3725.53 225
3725.67 219
3725.81 211
3725.95 201
3726.09 192
3726.23 184
3726.37 177
3726.51 171
3726.65 166
3726.79 161
3726.93 157
3727.07 154
3727.21 154
3727.35 155
3727.49 158
3727.63 163
3727.77 168
3727.91 173
3728.05 176
3728.19 178
3728.33 179
3728.47 178
3728.61 178
3728.75 177
3728.89 177
3729.03 175
3729.17 172
3729.31 166
3729.45 156
3729.59 143
3729.74 128
3729.88 113
3730.02 100
3730.16 91
3730.30 85
3730.44 82
3730.58 81
3730.72 79
3730.86 75
3731.00 69
3731.14 62
3731.28 55
3731.42 47
3731.56 40
3731.70 35
3731.84 33
3731.98 33
3732.12 36
3732.26 41
3732.40 48
3732.54 56
3732.68 63
3732.82 68
3732.96 70
3733.10 70
3733.25 66
3733.39 60
3733.53 51
3733.67 41
3733.81 28
3733.95 14
3734.09 0
3734.23 0
3734.37 0
3734.51 0
3734.65 0
3734.79 0
3734.93 0
3735.07 0
3735.21 4
3735.35 21
3735.49 38
3735.63 51
3735.77 62
3735.91 72
3736.05 82
3736.19 94
3736.34 109
3736.48 127
3736.62 148
3736.76 169
3736.90 187
3737.04 202
3737.18 211
3737.32 215
3737.46 213
3737.60 207
3737.74 197
3737.88 185
3738.02 172
3738.16 157
3738.30 144
3738.44 133
3738.58 125
3738.72 121
3738.86 119
3739.01 121
3739.15 125
3739.29 129
3739.43 135
3739.57 141
3739.71 148
3739.85 155
3739.99 163
3740.13 169
3740.27 175
3740.41 177
3740.55 177
3740.69 175
3740.83 172
3740.97 169
3741.11 168
3741.25 169
3741.39 173
3741.54 178
3741.68 185
3741.82 192
3741.96 199
3742.10 206
3742.24 213
3742.38 220
3742.52 227
3742.66 234
3742.80 240
3742.94 243
3743.08 243
3743.22 238
3743.36 229
3743.50 217
3743.64 206
3743.79 197
3743.93 193
3744.07 194
3744.21 201
3744.35 212
3744.49 226
3744.63 242
3744.77 259
3744.91 277
3745.05 296
3745.19 313
3745.33 330
3745.47 343
3745.61 352
3745.75 354
3745.89 350
3746.04 341
3746.18 329
3746.32 316
3746.46 304
3746.60 295
3746.74 288
3746.88 286
3747.02 288
3747.16 292
3747.30 299
3747.44 306
3747.58 314
3747.72 321
3747.86 327
3748.01 331
3748.15 335
3748.29 338
3748.43 341
3748.57 344
3748.71 345
3748.85 344
3748.99 341
3749.13 334
3749.27 325
3749.41 314
3749.55 302
3749.69 290
3749.83 278
3749.98 267
3750.12 255
3750.26 242
3750.40 228
3750.54 214
3750.68 200
3750.82 189
3750.96 182
3751.10 180
3751.24 183
3751.38 189
3751.52 196
3751.66 204
3751.81 210
3751.95 215
3752.09 220
3752.23 226
3752.37 234
3752.51 245
3752.65 256
3752.79 266
3752.93 273
3753.07 275
3753.21 272
3753.35 266
3753.49 258
3753.64 251
3753.78 244
3753.92 240
3754.06 236
3754.20 233
3754.34 230
3754.48 229
3754.62 229
3754.76 232
3754.90 237
3755.04 243
3755.18 248
3755.33 251
3755.47 251
3755.61 246
3755.75 238
3755.89 228
3756.03 218
3756.17 210
3756.31 204
3756.45 201
3756.59 200
3756.73 200
3756.88 201
3757.02 202
3757.16 204
3757.30 206
3757.44 208
3757.58 210
3757.72 210
3757.86 206
3758.00 197
3758.14 184
3758.28 167
3758.43 147
3758.57 129
3758.71 113
3758.85 102
3758.99 100
3759.13 104
3759.27 116
3759.41 134
3759.55 156
3759.69 181
3759.83 207
3759.98 231
3760.12 253
3760.26 270
3760.40 282
3760.54 288
3760.68 289
3760.82 284
3760.96 275
3761.10 263
3761.24 249
3761.38 235
3761.53 221
3761.67 209
3761.81 198
3761.95 189
3762.09 182
3762.23 177
3762.37 173
3762.51 173
3762.65 176
3762.79 183
3762.94 192
3763.08 203
3763.22 214
3763.36 220
3763.50 221
3763.64 215
3763.78 202
3763.92 183
3764.06 161
3764.20 139
3764.35 119
3764.49 104
3764.63 93
3764.77 86
3764.91 84
3765.05 86
3765.19 91
3765.33 97
3765.47 106
3765.61 115
3765.76 125
3765.90 133
3766.04 140
3766.18 146
3766.32 151
3766.46 156
3766.60 162
3766.74 167
3766.88 171
3767.03 173
3767.17 172
3767.31 167
3767.45 159
3767.59 148
3767.73 136
3767.87 126
3768.01 118
3768.15 115
3768.29 117
3768.44 124
3768.58 137
3768.72 154
3768.86 175
3769.00 199
3769.14 226
3769.28 254
3769.42 281
3769.56 306
3769.71 327
3769.85 342
3769.99 348
3770.13 346
3770.27 335
3770.41 317
3770.55 296
3770.69 273
3770.84 253
3770.98 239
3771.12 230
3771.26 227
3771.40 227
3771.54 228
3771.68 228
3771.82 226
3771.96 219
3772.11 209
3772.25 197
3772.39 182
3772.53 166
3772.67 151
3772.81 135
3772.95 122
3773.09 111
3773.23 104
3773.38 102
3773.52 103
3773.66 108
3773.80 115
3773.94 121
3774.08 124
3774.22 122
3774.36 115
3774.51 105
3774.65 93
3774.79 83
3774.93 76
3775.07 73
3775.21 76
3775.35 83
3775.49 92
3775.64 102
3775.78 112
3775.92 122
3776.06 131
3776.20 141
3776.34 149
3776.48 156
3776.62 160
3776.77 159
3776.91 155
3777.05 146
3777.19 133
3777.33 119
3777.47 103
3777.61 86
3777.75 69
3777.90 52
3778.04 33
3778.18 15
3778.32 0
3778.46 0
3778.60 0
3778.74 0
3778.88 0
3779.03 0
3779.17 0
3779.31 0
3779.45 10
3779.59 19
3779.73 25
3779.87 27
3780.01 29
3780.16 33
3780.30 41
3780.44 56
3780.58 76
3780.72 100
3780.86 125
3781.00 145
3781.15 158
3781.29 160
3781.43 153
3781.57 139
3781.71 121
3781.85 102
3781.99 85
3782.13 73
3782.28 66
3782.42 64
3782.56 65
3782.70 70
3782.84 79
3782.98 91
3783.12 106
3783.27 122
3783.41 136
3783.55 147
3783.69 153
3783.83 153
3783.97 146
3784.11 136
3784.25 126
3784.40 118
3784.54 116
3784.68 119
3784.82 130
3784.96 146
3785.10 164
3785.24 183
3785.39 200
3785.53 213
3785.67 222
3785.81 227
3785.95 230
3786.09 230
3786.23 228
3786.38 225
3786.52 220
3786.66 214
3786.80 206
3786.94 197
3787.08 188
3787.22 178
3787.37 169
3787.51 161
3787.65 152
3787.79 144
3787.93 136
3788.07 129
3788.21 123
3788.36 119
3788.50 119
3788.64 122
3788.78 130
3788.92 141
3789.06 153
3789.21 164
3789.35 171
3789.49 172
3789.63 167
3789.77 158
3789.91 144
3790.05 130
3790.20 117
3790.34 108
3790.48 103
3790.62 102
3790.76 105
3790.90 112
3791.04 121
3791.19 133
3791.33 145
3791.47 158
3791.61 170
3791.75 179
3791.89 186
3792.04 189
3792.18 188
3792.32 187
3792.46 185
3792.60 184
3792.74 185
3792.88 188
3793.03 193
3793.17 199
3793.31 202
3793.45 203
3793.59 200
3793.73 192
3793.88 180
3794.02 165
3794.16 147
3794.30 129
3794.44 112
3794.58 97
3794.72 86
3794.87 77
3795.01 73
3795.15 72
3795.29 75
3795.43 80
3795.57 87
3795.72 96
3795.86 106
3796.00 117
3796.14 128
3796.28 138
3796.42 146
3796.57 151
3796.71 154
3796.85 154
3796.99 151
3797.13 148
3797.27 145
3797.42 144
3797.56 147
3797.70 152
3797.84 159
3797.98 166
3798.12 172
3798.27 175
3798.41 175
3798.55 170
3798.69 162
3798.83 152
3798.97 140
3799.12 126
3799.26 112
3799.40 98
3799.54 85
3799.68 74
3799.82 64
3799.97 55
3800.11 49
3800.25 44
3800.39 40
3800.53 37
3800.67 37
3800.82 39
3800.96 43
3801.10 50
3801.24 59
3801.38 69
3801.52 78
3801.67 86
3801.81 92
3801.95 98
3802.09 105
3802.23 113
3802.37 125
3802.52 139
3802.66 154
3802.80 169
3802.94 180
3803.08 185
3803.22 184
3803.37 177
3803.51 164
3803.65 149
3803.79 132
3803.93 117
3804.08 104
3804.22 93
3804.36 84
3804.50 77
3804.64 72
3804.78 69
3804.93 68
3805.07 69
3805.21 71
3805.35 74
3805.49 78
3805.63 80
3805.78 79
3805.92 77
3806.06 73
3806.20 68
3806.34 64
3806.49 63
3806.63 67
3806.77 76
3806.91 90
3807.05 108
3807.19 126
3807.34 142
3807.48 151
3807.62 154
3807.76 151
3807.90 145
3808.05 138
3808.19 133
3808.33 133
3808.47 137
3808.61 145
3808.75 155
3808.90 164
3809.04 170
3809.18 173
3809.32 171
3809.46 165
3809.61 155
3809.75 144
3809.89 132
3810.03 121
3810.17 111
3810.31 104
3810.46 101
3810.60 100
3810.74 100
3810.88 102
3811.02 103
3811.17 102
3811.31 101
3811.45 98
3811.59 94
3811.73 90
3811.88 86
3812.02 82
3812.16 77
3812.30 73
3812.44 67
3812.59 61
3812.73 55
3812.87 49
3813.01 45
3813.15 41
3813.29 38
3813.44 36
3813.58 33
3813.72 30
3813.86 25
3814.00 21
3814.15 19
3814.29 20
3814.43 25
3814.57 34
3814.71 46
3814.86 58
3815.00 69
3815.14 76
3815.28 79
3815.42 75
3815.57 68
3815.71 58
3815.85 49
3815.99 41
3816.13 37
3816.28 37
3816.42 39
3816.56 41
3816.70 42
3816.84 40
3816.99 35
3817.13 28
3817.27 20
3817.41 14
3817.55 11
3817.70 10
3817.84 12
3817.98 15
3818.12 16
3818.26 15
3818.41 11
3818.55 4
3818.69 0
3818.83 0
3818.97 0
3819.12 0
3819.26 0
3819.40 0
3819.54 0
3819.68 0
3819.83 3
3819.97 8
3820.11 13
3820.25 20
3820.39 28
3820.54 40
3820.68 54
3820.82 67
3820.96 80
3821.10 88
3821.25 91
3821.39 89
3821.53 83
3821.67 75
3821.82 68
3821.96 65
3822.10 66
3822.24 72
3822.38 83
3822.53 97
3822.67 111
3822.81 126
3822.95 139
3823.09 148
3823.24 154
3823.38 154
3823.52 150
3823.66 142
3823.80 133
3823.95 124
3824.09 118
3824.23 118
3824.37 124
3824.52 133
3824.66 144
3824.80 155
3824.94 162
3825.08 165
3825.23 164
3825.37 163
3825.51 162
3825.65 166
3825.79 173
3825.94 184
3826.08 197
3826.22 210
3826.36 219
3826.51 224
3826.65 224
3826.79 219
3826.93 212
3827.07 205
3827.22 199
3827.36 195
3827.50 194
3827.64 197
3827.78 201
3827.93 206
3828.07 212
3828.21 217
3828.35 223
3828.50 229
3828.64 236
3828.78 244
3828.92 253
3829.06 263
3829.21 271
3829.35 278
3829.49 281
3829.63 280
3829.78 273
3829.92 262
3830.06 248
3830.20 232
3830.34 216
3830.49 202
3830.63 193
3830.77 187
3830.91 186
3831.06 187
3831.20 189
3831.34 190
3831.48 188
3831.63 183
3831.77 176
3831.91 167
3832.05 157
3832.19 149
3832.34 143
3832.48 138
3832.62 135
3832.76 134
3832.91 134
3833.05 134
3833.19 134
3833.33 134
3833.47 135
3833.62 136
3833.76 136
3833.90 137
3834.04 139
3834.19 143
3834.33 150
3834.47 159
3834.61 171
3834.76 184
3834.90 197
3835.04 208
3835.18 215
3835.32 216
3835.47 211
3835.61 200
3835.75 185
3835.89 166
3836.04 149
3836.18 134
3836.32 127
3836.46 126
3836.61 133
3836.75 143
3836.89 156
3837.03 166
3837.18 172
3837.32 172
3837.46 167
3837.60 157
3837.75 145
3837.89 132
3838.03 122
3838.17 114
3838.31 111
3838.46 112
3838.60 119
3838.74 130
3838.88 145
3839.03 161
3839.17 177
3839.31 191
3839.45 203
3839.60 211
3839.74 216
3839.88 219
3840.02 219
3840.17 219
3840.31 217
3840.45 213
3840.59 209
3840.74 206
3840.88 204
3841.02 203
3841.16 206
3841.31 212
3841.45 220
3841.59 230
3841.73 241
3841.88 251
3842.02 259
3842.16 266
3842.30 271
3842.44 273
3842.59 273
3842.73 270
3842.87 264
3843.01 257
3843.16 248
3843.30 241
3843.44 236
3843.58 235
3843.73 238
3843.87 244
3844.01 252
3844.15 260
3844.30 267
3844.44 272
3844.58 275
3844.72 276
3844.87 278
3845.01 281
3845.15 286
3845.29 292
3845.44 298
3845.58 302
3845.72 302
3845.86 298
3846.01 288
3846.15 275
3846.29 259
3846.44 244
3846.58 231
3846.72 221
3846.86 215
3847.01 213
3847.15 215
3847.29 219
3847.43 225
3847.58 231
3847.72 236
3847.86 240
3848.00 241
3848.15 241
3848.29 241
3848.43 243
3848.57 247
3848.72 255
3848.86 265
3849.00 277
3849.14 288
3849.29 297
3849.43 302
3849.57 302
3849.71 298
3849.86 291
3850.00 283
3850.14 273
3850.28 264
3850.43 256
3850.57 249
3850.71 244
3850.86 240
3851.00 239
3851.14 240
3851.28 244
3851.43 251
3851.57 260
3851.71 270
3851.85 279
3852.00 286
3852.14 288
3852.28 286
3852.42 277
3852.57 264
3852.71 248
3852.85 230
3852.99 214
3853.14 202
3853.28 195
3853.42 192
3853.57 193
3853.71 197
3853.85 200
3853.99 202
3854.14 201
3854.28 196
3854.42 190
3854.56 182
3854.71 177
3854.85 176
3854.99 181
3855.13 191
3855.28 207
3855.42 225
3855.56 244
3855.71 261
3855.85 274
3855.99 279
3856.13 278
3856.28 270
3856.42 257
3856.56 239
3856.70 218
3856.85 196
3856.99 174
3857.13 153
3857.28 135
3857.42 121
3857.56 112
3857.70 107
3857.85 107
3857.99 108
3858.13 111
3858.27 112
3858.42 111
3858.56 108
3858.70 104
3858.85 100
3858.99 98
3859.13 95
3859.27 92
3859.42 86
3859.56 76
3859.70 62
3859.85 42
3859.99 21
3860.13 0
3860.27 0
3860.42 0
3860.56 0
3860.70 0
3860.85 0
3860.99 0
3861.13 0
3861.27 0
3861.42 10
3861.56 26
3861.70 44
3861.84 62
3861.99 80
3862.13 98
3862.27 113
3862.42 127
3862.56 138
3862.70 146
3862.84 154
3862.99 159
3863.13 163
3863.27 164
3863.42 164
3863.56 162
3863.70 158
3863.84 154
3863.99 151
3864.13 147
3864.27 145
3864.42 144
3864.56 143
3864.70 142
3864.84 139
3864.99 135
3865.13 129
3865.27 121
3865.42 112
3865.56 102
3865.70 93
3865.84 85
3865.99 78
3866.13 72
3866.27 68
3866.42 64
3866.56 60
3866.70 57
3866.85 55
3866.99 56
3867.13 61
3867.27 69
3867.42 81
3867.56 93
3867.70 106
3867.85 115
3867.99 121
3868.13 122
3868.27 121
3868.42 118
3868.56 116
3868.70 117
3868.85 121
3868.99 129
3869.13 140
3869.28 153
3869.42 167
3869.56 180
3869.70 191
3869.85 201
3869.99 208
3870.13 213
3870.28 216
3870.42 216
3870.56 212
3870.70 204
3870.85 193
3870.99 180
3871.13 166
3871.28 154
3871.42 146
3871.56 141
3871.71 140
3871.85 140
3871.99 139
3872.13 136
3872.28 130
3872.42 123
3872.56 116
3872.71 109
3872.85 105
3872.99 104
3873.14 105
3873.28 107
3873.42 108
3873.57 106
3873.71 100
3873.85 91
3873.99 80
3874.14 68
3874.28 59
3874.42 52
3874.57 50
3874.71 51
3874.85 53
3875.00 56
3875.14 57
3875.28 57
3875.42 55
3875.57 53
3875.71 52
3875.85 53
3876.00 56
3876.14 60
3876.28 64
3876.43 66
3876.57 68
3876.71 70
3876.86 74
3877.00 80
3877.14 91
3877.29 104
3877.43 120
3877.57 136
3877.71 148
3877.86 156
3878.00 159
3878.14 158
3878.29 155
3878.43 151
3878.57 146
3878.72 141
3878.86 137
3879.00 132
3879.15 125
3879.29 118
3879.43 110
3879.58 104
3879.72 99
3879.86 98
3880.00 99
3880.15 104
3880.29 110
3880.43 117
3880.58 123
3880.72 127
3880.86 129
3881.01 129
3881.15 128
3881.29 125
3881.44 122
3881.58 120
3881.72 121
3881.87 125
3882.01 134
3882.15 148
3882.30 165
3882.44 184
3882.58 203
3882.73 219
3882.87 232
3883.01 240
3883.15 245
3883.30 247
3883.44 247
3883.58 245
3883.73 242
3883.87 235
3884.01 226
3884.16 214
3884.30 199
3884.44 183
3884.59 168
3884.73 157
3884.87 150
3885.02 149
3885.16 153
3885.30 158
3885.45 163
3885.59 166
3885.73 166
3885.88 161
3886.02 154
3886.16 147
3886.31 143
3886.45 144
3886.59 151
3886.74 166
3886.88 189
3887.02 219
3887.17 252
3887.31 286
3887.45 319
3887.60 346
3887.74 365
3887.88 375
3888.03 376
3888.17 367
3888.31 350
3888.46 328
3888.60 302
3888.74 276
3888.89 250
3889.03 227
3889.17 208
3889.32 193
3889.46 184
3889.60 179
3889.75 178
3889.89 180
3890.03 184
3890.18 188
3890.32 191
3890.46 192
3890.61 190
3890.75 185
3890.89 177
3891.04 166
3891.18 153
3891.32 141
3891.47 130
3891.61 121
3891.75 115
3891.90 112
3892.04 111
3892.18 112
3892.33 115
3892.47 119
3892.61 123
3892.76 129
3892.90 137
3893.04 145
3893.19 154
3893.33 163
3893.47 172
3893.62 179
3893.76 183
3893.90 183
3894.05 179
3894.19 169
3894.33 155
3894.48 138
3894.62 119
3894.76 101
3894.91 84
3895.05 68
3895.19 55
3895.34 42
3895.48 29
3895.62 16
3895.77 2
3895.91 0
3896.05 0
3896.20 0
3896.34 0
3896.49 0
3896.63 0
3896.77 0
3896.92 1
3897.06 18
3897.20 33
3897.35 44
3897.49 51
3897.63 55
3897.78 57
3897.92 60
3898.06 64
3898.21 70
3898.35 78
3898.49 86
3898.64 92
3898.78 94
3898.92 93
3899.07 89
3899.21 85
3899.35 81
3899.50 79
3899.64 80
3899.79 83
3899.93 86
3900.07 89
3900.22 91
3900.36 92
3900.50 92
3900.65 91
3900.79 88
3900.93 83
3901.08 76
3901.22 66
3901.36 54
3901.51 41
3901.65 30
3901.80 20
3901.94 13
3902.08 9
3902.23 7
3902.37 8
3902.51 9
3902.66 12
3902.80 15
3902.94 18
3903.09 21
3903.23 24
3903.37 27
3903.52 29
3903.66 33
3903.81 37
3903.95 43
3904.09 50
3904.24 58
3904.38 65
3904.52 70
3904.67 71
3904.81 69
3904.95 65
3905.10 59
3905.24 53
3905.38 49
3905.53 48
3905.67 51
3905.82 57
3905.96 65
3906.10 76
3906.25 88
3906.39 101
3906.53 114
3906.68 128
3906.82 142
3906.96 154
3907.11 165
3907.25 173
3907.40 177
3907.54 177
3907.68 174
3907.83 167
3907.97 158
3908.11 147
3908.26 135
3908.40 123
3908.55 111
3908.69 99
3908.83 85
3908.98 70
3909.12 52
3909.26 32
3909.41 11
3909.55 0
3909.69 0
3909.84 0
3909.98 0
3910.13 0
3910.27 0
3910.41 0
3910.56 0
3910.70 17
3910.84 47
3910.99 75
3911.13 100
3911.28 119
3911.42 134
3911.56 145
3911.71 153
3911.85 157
3911.99 158
3912.14 154
3912.28 147
3912.43 136
3912.57 123
3912.71 108
3912.86 94
3913.00 82
3913.14 72
3913.29 64
3913.43 57
3913.58 50
3913.72 44
3913.86 38
3914.01 33
3914.15 30
3914.29 31
3914.44 34
3914.58 39
3914.73 44
3914.87 47
3915.01 46
3915.16 42
3915.30 34
3915.44 26
3915.59 21
3915.73 21
3915.88 27
3916.02 39
3916.16 56
3916.31 74
3916.45 93
3916.60 109
3916.74 123
3916.88 134
3917.03 143
3917.17 150
3917.31 155
3917.46 158
3917.60 158
3917.75 156
3917.89 151
3918.03 144
3918.18 139
3918.32 135
3918.47 133
3918.61 135
3918.75 140
3918.90 145
3919.04 150
3919.18 153
3919.33 154
3919.47 155
3919.62 157
3919.76 159
3919.90 162
3920.05 167
3920.19 171
3920.34 172
3920.48 170
3920.62 165
3920.77 157
3920.91 146
3921.06 135
3921.20 124
3921.34 112
3921.49 100
3921.63 87
3921.77 71
3921.92 54
3922.06 36
3922.21 20
3922.35 6
3922.49 0
3922.64 0
3922.78 0
3922.93 0
3923.07 0
3923.21 0
3923.36 0
3923.50 0
3923.65 0
3923.79 4
3923.93 9
3924.08 15
3924.22 21
3924.37 27
3924.51 32
3924.65 37
3924.80 42
3924.94 47
3925.09 54
3925.23 61
3925.37 68
3925.52 75
3925.66 80
3925.81 82
3925.95 81
3926.09 78
3926.24 75
3926.38 73
3926.53 73
3926.67 75
3926.81 79
3926.96 83
3927.10 85
3927.25 84
3927.39 79
3927.53 70
3927.68 58
3927.82 42
3927.97 24
3928.11 5
3928.25 0
3928.40 0
3928.54 0
3928.69 0
3928.83 0
3928.97 0
3929.12 0
3929.26 4
3929.41 15
3929.55 23
3929.69 29
3929.84 33
3929.98 37
3930.13 42
3930.27 48
3930.42 55
3930.56 62
3930.70 69
3930.85 74
3930.99 78
3931.14 79
3931.28 79
3931.42 77
3931.57 74
3931.71 70
3931.86 64
3932.00 58
3932.14 52
3932.29 45
3932.43 40
3932.58 37
3932.72 37
3932.86 40
3933.01 46
3933.15 55
3933.30 66
3933.44 78
3933.59 90
3933.73 102
3933.87 111
3934.02 118
3934.16 121
3934.31 120
3934.45 116
3934.59 108
3934.74 97
3934.88 84
3935.03 69
3935.17 56
3935.32 43
3935.46 31
3935.60 22
3935.75 15
3935.89 11
3936.04 11
3936.18 14
3936.32 22
3936.47 32
3936.61 45
3936.76 57
3936.90 68
3937.05 76
3937.19 79
3937.33 80
3937.48 79
3937.62 78
3937.77 78
3937.91 81
3938.06 86
3938.20 93
3938.34 100
3938.49 107
3938.63 114
3938.78 119
3938.92 124
3939.06 129
3939.21 135
3939.35 139
3939.50 142
3939.64 143
3939.79 142
3939.93 139
3940.07 137
3940.22 135
3940.36 136
3940.51 140
3940.65 144
3940.80 149
3940.94 152
3941.08 153
3941.23 152
3941.37 151
3941.52 149
3941.66 148
3941.81 149
3941.95 151
3942.09 153
3942.24 155
3942.38 154
3942.53 152
3942.67 147
3942.82 142
3942.96 136
3943.10 132
3943.25 132
3943.39 138
3943.54 151
3943.68 170
3943.83 196
3943.97 226
3944.11 259
3944.26 294
3944.40 329
3944.55 365
3944.69 402
3944.84 441
3944.98 483
3945.13 527
3945.27 571
3945.41 614
3945.56 653
3945.70 688
3945.85 716
3945.99 738
3946.14 756
3946.28 772
3946.42 788
3946.57 807
3946.71 830
3946.86 859
3947.00 892
3947.15 925
3947.29 957
3947.44 983
3947.58 1001
3947.72 1008
3947.87 1006
3948.01 996
3948.16 982
3948.30 967
3948.45 955
3948.59 947
3948.73 945
3948.88 946
3949.02 948
3949.17 950
3949.31 950
3949.46 948
3949.60 945
3949.75 942
3949.89 942
3950.03 945
3950.18 950
3950.32 958
3950.47 967
3950.61 974
3950.76 979
3950.90 980
3951.05 977
3951.19 970
3951.33 957
3951.48 940
3951.62 919
3951.77 897
3951.91 875
3952.06 857
3952.20 844
3952.35 835
3952.49 829
3952.63 824
3952.78 816
3952.92 803
3953.07 784
3953.21 759
3953.36 732
3953.50 706
3953.65 683
3953.79 665
3953.94 654
3954.08 646
3954.22 641
3954.37 635
3954.51 627
3954.66 615
3954.80 600
3954.95 581
3955.09 561
3955.24 540
3955.38 520
3955.53 500
3955.67 480
3955.81 459
3955.96 437
3956.10 412
3956.25 386
3956.39 360
3956.54 335
3956.68 314
3956.83 297
3956.97 284
3957.12 273
3957.26 263
3957.40 253
3957.55 242
3957.69 233
3957.84 225
3957.98 222
3958.13 224
3958.27 232
3958.42 243
3958.56 257
3958.71 269
3958.85 279
3958.99 283
3959.14 282
3959.28 276
3959.43 264
3959.57 249
3959.72 231
3959.86 211
3960.01 190
3960.15 170
3960.30 151
3960.44 134
3960.59 118
3960.73 107
3960.87 100
3961.02 97
3961.16 97
3961.31 100
3961.45 103
3961.60 105
3961.74 103
3961.89 98
3962.03 91
3962.18 85
3962.32 82
3962.47 84
3962.61 91
3962.76 102
3962.90 113
3963.04 122
3963.19 126
3963.33 123
3963.48 115
3963.62 102
3963.77 86
3963.91 71
3964.06 59
3964.20 51
3964.35 49
3964.49 52
3964.64 58
3964.78 65
3964.93 72
3965.07 75
3965.22 75
3965.36 70
3965.50 63
3965.65 55
3965.79 47
3965.94 43
3966.08 42
3966.23 44
3966.37 49
3966.52 53
3966.66 57
3966.81 60
3966.95 61
3967.10 62
3967.24 63
3967.39 64
3967.53 66
3967.68 68
3967.82 70
3967.97 71
3968.11 72
3968.25 73
3968.40 77
3968.54 82
3968.69 90
3968.83 98
3968.98 104
3969.12 106
3969.27 103
3969.41 92
3969.56 76
3969.70 55
3969.85 33
3969.99 13
3970.14 0
3970.28 0
3970.43 0
3970.57 0
3970.72 0
3970.86 0
3971.01 0
3971.15 3
3971.30 6
3971.44 9
3971.59 10
3971.73 11
3971.87 13
3972.02 17
3972.16 23
3972.31 33
3972.45 46
3972.60 62
3972.74 80
3972.89 97
3973.03 112
3973.18 123
3973.32 129
3973.47 129
3973.61 124
3973.76 116
3973.90 108
3974.05 100
3974.19 96
3974.34 96
3974.48 99
3974.63 104
3974.77 109
3974.92 114
3975.06 118
3975.21 120
3975.35 119
3975.50 116
3975.64 108
3975.79 97
3975.93 83
3976.08 64
3976.22 44
3976.37 23
3976.51 5
3976.66 0
3976.80 0
3976.95 0
3977.09 0
3977.24 0
3977.38 0
3977.53 1
3977.67 12
3977.82 23
3977.96 34
3978.11 45
3978.25 57
3978.40 70
3978.54 83
3978.69 95
3978.83 103
3978.97 106
3979.12 103
3979.26 92
3979.41 75
3979.55 54
3979.70 32
3979.84 13
3979.99 0
3980.13 0
3980.28 0
3980.42 0
3980.57 0
3980.71 0
3980.86 0
3981.00 0
3981.15 0
3981.29 0
3981.44 3
3981.58 16
3981.73 31
3981.87 48
3982.02 64
3982.16 77
3982.31 87
3982.45 93
3982.60 97
3982.74 98
3982.89 100
3983.04 101
3983.18 104
3983.33 106
3983.47 109
3983.62 111
3983.76 112
3983.91 113
3984.05 114
3984.20 116
3984.34 120
3984.49 126
3984.63 136
3984.78 147
3984.92 159
3985.07 171
3985.21 182
3985.36 191
3985.50 200
3985.65 207
3985.79 215
3985.94 222
3986.08 229
3986.23 234
3986.37 238
3986.52 239
3986.66 236
3986.81 229
3986.95 218
3987.10 204
3987.24 188
3987.39 172
3987.53 158
3987.68 148
3987.82 143
3987.97 144
3988.11 150
3988.26 159
3988.40 169
3988.55 176
3988.69 179
3988.84 178
3988.98 174
3989.13 167
3989.27 159
3989.42 152
3989.56 145
3989.71 138
3989.85 131
3990.00 124
3990.15 116
3990.29 108
3990.44 100
3990.58 93
3990.73 88
3990.87 88
3991.02 91
3991.16 98
3991.31 108
3991.45 119
3991.60 130
3991.74 140
3991.89 148
3992.03 155
3992.18 163
3992.32 172
3992.47 182
3992.61 194
3992.76 206
3992.90 217
3993.05 227
3993.19 234
3993.34 238
3993.48 240
3993.63 240
3993.78 238
3993.92 234
3994.07 230
3994.21 226
3994.36 223
3994.50 222
3994.65 222
3994.79 224
3994.94 225
3995.08 225
3995.23 223
3995.37 219
3995.52 213
3995.66 207
3995.81 202
3995.95 198
3996.10 196
3996.24 193
3996.39 190
3996.54 184
3996.68 177
3996.83 168
3996.97 159
3997.12 151
3997.26 146
3997.41 145
3997.55 149
3997.70 156
3997.84 164
3997.99 173
3998.13 178
3998.28 178
3998.42 171
3998.57 157
3998.71 139
3998.86 118
3999.01 97
3999.15 80
3999.30 68
3999.44 63
3999.59 64
3999.73 68
3999.88 74
4000.02 81
4000.17 86
4000.31 90
4000.46 93
4000.60 95
4000.75 97
4000.89 98
4001.04 98
4001.19 96
4001.33 90
4001.48 83
4001.62 76
4001.77 71
4001.91 69
4002.06 71
4002.20 77
4002.35 85
4002.49 93
4002.64 100
4002.78 103
4002.93 104
4003.08 103
4003.22 102
4003.37 101
4003.51 100
4003.66 99
4003.80 95
4003.95 88
4004.09 76
4004.24 60
4004.38 42
4004.53 23
4004.68 7
4004.82 0
4004.97 0
4005.11 0
4005.26 0
4005.40 0
4005.55 0
4005.69 0
4005.84 0
4005.98 0
4006.13 2
4006.27 9
4006.42 20
4006.57 31
4006.71 43
4006.86 54
4007.00 61
4007.15 65
4007.29 64
4007.44 59
4007.58 50
4007.73 39
4007.88 28
4008.02 20
4008.17 16
4008.31 18
4008.46 25
4008.60 37
4008.75 53
4008.89 70
4009.04 86
4009.18 101
4009.33 115
4009.48 126
4009.62 135
4009.77 143
4009.91 151
4010.06 159
4010.20 168
4010.35 178
4010.49 185
4010.64 189
4010.79 187
4010.93 178
4011.08 165
4011.22 149
4011.37 133
4011.51 120
4011.66 112
4011.80 111
4011.95 114
4012.10 120
4012.24 127
4012.39 134
4012.53 140
4012.68 145
4012.82 150
4012.97 154
4013.11 158
4013.26 160
4013.41 160
4013.55 158
4013.70 154
4013.84 150
4013.99 147
4014.13 145
4014.28 146
4014.42 150
4014.57 158
4014.72 170
4014.86 184
4015.01 201
4015.15 219
4015.30 237
4015.44 253
4015.59 266
4015.74 274
4015.88 277
4016.03 276
4016.17 270
4016.32 261
4016.46 252
4016.61 244
4016.75 238
4016.90 234
4017.05 232
4017.19 232
4017.34 233
4017.48 234
4017.63 234
4017.77 234
4017.92 233
4018.07 232
4018.21 232
4018.36 232
4018.50 231
4018.65 229
4018.79 225
4018.94 219
4019.09 210
4019.23 199
4019.38 188
4019.52 177
4019.67 167
4019.81 160
4019.96 154
4020.11 149
4020.25 145
4020.40 140
4020.54 134
4020.69 128
4020.83 119
4020.98 108
4021.13 95
4021.27 80
4021.42 65
4021.56 52
4021.71 42
4021.85 40
4022.00 45
4022.15 57
4022.29 75
4022.44 95
4022.58 114
4022.73 130
4022.87 139
4023.02 142
4023.17 139
4023.31 133
4023.46 126
4023.60 119
4023.75 114
4023.89 112
4024.04 113
4024.19 115
4024.33 119
4024.48 124
4024.62 128
4024.77 130
4024.92 130
4025.06 126
4025.21 117
4025.35 104
4025.50 87
4025.64 69
4025.79 49
4025.94 31
4026.08 16
4026.23 4
4026.37 0
4026.52 0
4026.67 0
4026.81 0
4026.96 0
4027.10 0
4027.25 0
4027.39 0
4027.54 1
4027.69 3
4027.83 5
4027.98 8
4028.12 11
4028.27 16
4028.42 22
4028.56 28
4028.71 34
4028.85 40
4029.00 45
4029.14 50
4029.29 54
4029.44 58
4029.58 61
4029.73 64
4029.87 65
4030.02 64
4030.17 59
4030.31 51
4030.46 42
4030.60 31
4030.75 20
4030.90 12
4031.04 6
4031.19 2
4031.33 0
4031.48 0
4031.62 0
4031.77 0
4031.92 0
4032.06 0
4032.21 0
4032.35 0
4032.50 1
4032.65 9
4032.79 18
4032.94 25
4033.08 32
4033.23 40
4033.38 48
4033.52 59
4033.67 70
4033.81 84
4033.96 97
4034.11 110
4034.25 120
4034.40 127
4034.54 131
4034.69 132
4034.84 130
4034.98 126
4035.13 119
4035.27 110
4035.42 97
4035.57 82
4035.71 66
4035.86 49
4036.00 32
4036.15 18
4036.30 9
4036.44 3
4036.59 2
4036.73 4
4036.88 10
4037.03 17
4037.17 25
4037.32 34
4037.46 43
4037.61 54
4037.76 66
4037.90 80
4038.05 94
4038.19 109
4038.34 123
4038.49 134
4038.63 142
4038.78 146
4038.92 149
4039.07 151
4039.22 154
4039.36 159
4039.51 165
4039.65 172
4039.80 178
4039.95 182
4040.09 181
4040.24 177
4040.38 170
4040.53 160
4040.68 148
4040.82 136
4040.97 126
4041.11 118
4041.26 115
4041.41 117
4041.55 125
4041.70 137
4041.85 152
4041.99 167
4042.14 181
4042.28 190
4042.43 194
4042.58 194
4042.72 190
4042.87 185
4043.01 180
4043.16 175
4043.31 172
4043.45 169
4043.60 167
4043.74 165
4043.89 162
4044.04 160
4044.18 157
4044.33 153
4044.48 148
4044.62 143
4044.77 136
4044.91 129
4045.06 119
4045.21 110
4045.35 99
4045.50 88
4045.64 76
4045.79 64
4045.94 54
4046.08 45
4046.23 38
4046.38 33
4046.52 29
4046.67 26
4046.81 23
4046.96 20
4047.11 17
4047.25 15
4047.40 16
4047.55 20
4047.69 26
4047.84 35
4047.98 43
4048.13 49
4048.28 52
4048.42 51
4048.57 49
4048.72 46
4048.86 45
4049.01 46
4049.15 50
4049.30 56
4049.45 62
4049.59 66
4049.74 66
4049.88 64
4050.03 58
4050.18 49
4050.32 39
4050.47 29
4050.62 19
4050.76 10
4050.91 3
4051.05 0
4051.20 0
4051.35 0
4051.49 0
4051.64 0
4051.79 3
4051.93 4
4052.08 4
4052.23 2
4052.37 0
4052.52 0
4052.66 0
4052.81 0
4052.96 0
4053.10 0
4053.25 4
4053.40 13
4053.54 23
4053.69 33
4053.83 42
4053.98 49
4054.13 53
4054.27 57
4054.42 59
4054.57 60
4054.71 60
4054.86 60
4055.01 59
4055.15 59
4055.30 59
4055.44 61
4055.59 66
4055.74 74
4055.88 84
4056.03 95
4056.18 104
4056.32 111
4056.47 112
4056.62 108
4056.76 100
4056.91 88
4057.05 76
4057.20 65
4057.35 59
4057.49 56
4057.64 56
4057.79 58
4057.93 59
4058.08 57
4058.23 52
4058.37 43
4058.52 32
4058.66 21
4058.81 11
4058.96 3
4059.10 0
4059.25 0
4059.40 0
4059.54 3
4059.69 9
4059.84 16
4059.98 26
4060.13 37
4060.28 49
4060.42 60
4060.57 69
4060.71 76
4060.86 78
4061.01 76
4061.15 71
4061.30 62
4061.45 53
4061.59 42
4061.74 31
4061.89 22
4062.03 13
4062.18 6
4062.33 1
4062.47 0
4062.62 0
4062.76 2
4062.91 9
4063.06 17
4063.20 25
4063.35 31
4063.50 33
4063.64 32
4063.79 26
4063.94 16
4064.08 6
4064.23 0
4064.38 0
4064.52 0
4064.67 0
4064.82 0
4064.96 5
4065.11 15
4065.26 25
4065.40 33
4065.55 40
4065.69 43
4065.84 44
4065.99 43
4066.13 40
4066.28 36
4066.43 31
4066.57 27
4066.72 24
4066.87 23
4067.01 24
4067.16 29
4067.31 38
4067.45 51
4067.60 68
4067.75 88
4067.89 108
4068.04 127
4068.19 144
4068.33 158
4068.48 169
4068.63 177
4068.77 184
4068.92 188
4069.07 191
4069.21 191
4069.36 187
4069.51 180
4069.65 170
4069.80 160
4069.95 151
4070.09 145
4070.24 145
4070.39 150
4070.53 160
4070.68 172
4070.83 184
4070.97 192
4071.12 198
4071.26 200
4071.41 200
4071.56 201
4071.70 204
4071.85 209
4072.00 216
4072.14 223
4072.29 228
4072.44 230
4072.58 227
4072.73 221
4072.88 213
4073.02 203
4073.17 193
4073.32 185
4073.46 178
4073.61 172
4073.76 167
4073.90 164
4074.05 161
4074.20 159
4074.34 157
4074.49 156
4074.64 155
4074.78 156
4074.93 160
4075.08 168
4075.22 181
4075.37 197
4075.52 216
4075.66 235
4075.81 252
4075.96 263
4076.11 267
4076.25 263
4076.40 251
4076.55 232
4076.69 210
4076.84 188
4076.99 166
4077.13 148
4077.28 135
4077.43 126
4077.57 121
4077.72 120
4077.87 120
4078.01 122
4078.16 125
4078.31 129
4078.45 135
4078.60 143
4078.75 154
4078.89 169
4079.04 187
4079.19 206
4079.33 224
4079.48 238
4079.63 245
4079.77 244
4079.92 236
4080.07 221
4080.21 201
4080.36 180
4080.51 159
4080.65 142
4080.80 129
4080.95 120
4081.10 115
4081.24 114
4081.39 114
4081.54 116
4081.68 118
4081.83 117
4081.98 115
4082.12 110
4082.27 103
4082.42 96
4082.56 89
4082.71 85
4082.86 84
4083.00 88
4083.15 95
4083.30 107
4083.44 122
4083.59 139
4083.74 157
4083.88 174
4084.03 187
4084.18 197
4084.33 201
4084.47 200
4084.62 196
4084.77 188
4084.91 179
4085.06 171
4085.21 164
4085.35 159
4085.50 154
4085.65 151
4085.79 146
4085.94 141
4086.09 135
4086.23 128
4086.38 121
4086.53 114
4086.68 107
4086.82 100
4086.97 91
4087.12 80
4087.26 67
4087.41 52
4087.56 37
4087.70 23
4087.85 12
4088.00 6
4088.14 5
4088.29 8
4088.44 14
4088.59 23
4088.73 31
4088.88 38
4089.03 43
4089.17 46
4089.32 48
4089.47 50
4089.61 51
4089.76 50
4089.91 48
4090.06 45
4090.20 39
4090.35 32
4090.50 25
4090.64 17
4090.79 12
4090.94 8
4091.08 6
4091.23 4
4091.38 2
4091.52 0
4091.67 0
4091.82 0
4091.97 0
4092.11 0
4092.26 0
4092.41 0
4092.55 2
4092.70 12
4092.85 22
4092.99 30
4093.14 33
4093.29 31
4093.44 25
4093.58 14
4093.73 3
4093.88 0
4094.02 0
4094.17 0
4094.32 0
4094.47 0
4094.61 0
4094.76 3
4094.91 11
4095.05 17
4095.20 23
4095.35 30
4095.49 37
4095.64 45
4095.79 54
4095.94 62
4096.08 70
4096.23 76
4096.38 81
4096.52 85
4096.67 88
4096.82 91
4096.97 94
4097.11 96
4097.26 99
4097.41 101
4097.55 104
4097.70 108
4097.85 114
4098.00 120
4098.14 127
4098.29 134
4098.44 141
4098.58 146
4098.73 148
4098.88 147
4099.02 140
4099.17 128
4099.32 111
4099.47 89
4099.61 64
4099.76 39
4099.91 17
4100.05 0
4100.20 0
4100.35 0
4100.50 0
4100.64 0
4100.79 5
4100.94 11
4101.08 15
4101.23 16
4101.38 14
4101.53 11
4101.67 9
4101.82 9
4101.97 12
4102.12 17
4102.26 24
4102.41 31
4102.56 37
4102.70 42
4102.85 45
4103.00 48
4103.15 50
4103.29 52
4103.44 54
4103.59 58
4103.73 63
4103.88 69
4104.03 76
4104.18 84
4104.32 91
4104.47 99
4104.62 104
4104.76 107
4104.91 106
4105.06 101
4105.21 92
4105.35 80
4105.50 66
4105.65 52
4105.80 40
4105.94 31
4106.09 25
4106.24 22
4106.38 21
4106.53 22
4106.68 23
4106.83 25
4106.97 27
4107.12 29
4107.27 34
4107.42 40
4107.56 47
4107.71 54
4107.86 61
4108.00 64
4108.15 63
4108.30 59
4108.45 50
4108.59 39
4108.74 27
4108.89 15
4109.04 5
4109.18 0
4109.33 0
4109.48 0
4109.62 0
4109.77 0
4109.92 0
4110.07 0
4110.21 0
4110.36 0
4110.51 5
4110.66 10
4110.80 16
4110.95 22
4111.10 27
4111.25 31
4111.39 34
4111.54 37
4111.69 38
4111.83 39
4111.98 40
4112.13 40
4112.28 39
4112.42 36
4112.57 31
4112.72 24
4112.87 15
4113.01 6
4113.16 1
4113.31 0
4113.46 3
4113.60 11
4113.75 20
4113.90 28
4114.05 30
4114.19 26
4114.34 16
4114.49 2
4114.64 0
4114.78 0
4114.93 0
4115.08 0
4115.22 0
4115.37 0
4115.52 8
4115.67 28
4115.81 49
4115.96 70
4116.11 90
4116.26 109
4116.40 126
4116.55 140
4116.70 149
4116.85 153
4116.99 151
4117.14 141
4117.29 125
4117.44 103
4117.58 79
4117.73 54
4117.88 31
4118.03 12
4118.17 0
4118.32 0
4118.47 0
4118.62 0
4118.76 0
4118.91 0
4119.06 0
4119.21 0
4119.35 0
4119.50 6
4119.65 26
4119.80 48
4119.94 70
4120.09 90
4120.24 106
4120.39 116
4120.53 120
4120.68 117
4120.83 110
4120.98 102
4121.12 93
4121.27 87
4121.42 83
4121.57 81
4121.71 79
4121.86 74
4122.01 67
4122.16 56
4122.30 44
4122.45 33
4122.60 24
4122.75 21
4122.89 25
4123.04 34
4123.19 49
4123.34 66
4123.48 84
4123.63 100
4123.78 111
4123.93 117
4124.07 117
4124.22 112
4124.37 104
4124.52 97
4124.66 92
4124.81 92
4124.96 99
4125.11 112
4125.26 129
4125.40 150
4125.55 172
4125.70 193
4125.85 213
4125.99 229
4126.14 243
4126.29 252
4126.44 257
4126.58 258
4126.73 255
4126.88 249
4127.03 240
4127.17 232
4127.32 226
4127.47 223
4127.62 224
4127.76 229
4127.91 237
4128.06 247
4128.21 256
4128.36 262
4128.50 263
4128.65 258
4128.80 247
4128.95 232
4129.09 214
4129.24 196
4129.39 180
4129.54 165
4129.68 153
4129.83 141
4129.98 129
4130.13 117
4130.27 106
4130.42 98
4130.57 93
4130.72 95
4130.87 102
4131.01 114
4131.16 128
4131.31 144
4131.46 158
4131.60 169
4131.75 176
4131.90 179
4132.05 180
4132.20 179
4132.34 176
4132.49 170
4132.64 162
4132.79 153
4132.93 143
4133.08 133
4133.23 125
4133.38 120
4133.52 118
4133.67 119
4133.82 122
4133.97 124
4134.12 124
4134.26 121
4134.41 113
4134.56 102
4134.71 88
4134.85 72
4135.00 56
4135.15 42
4135.30 31
4135.45 22
4135.59 17
4135.74 14
4135.89 13
4136.04 15
4136.18 19
4136.33 26
4136.48 35
4136.63 44
4136.78 54
4136.92 64
4137.07 71
4137.22 77
4137.37 80
4137.51 80
4137.66 77
4137.81 72
4137.96 65
4138.11 55
4138.25 44
4138.40 33
4138.55 20
4138.70 8
4138.85 0
4138.99 0
4139.14 0
4139.29 0
4139.44 0
4139.58 0
4139.73 0
4139.88 0
4140.03 1
4140.18 11
4140.32 20
4140.47 27
4140.62 32
4140.77 34
4140.92 33
4141.06 31
4141.21 26
4141.36 22
4141.51 18
4141.65 14
4141.80 11
4141.95 9
4142.10 8
4142.25 9
4142.39 12
4142.54 18
4142.69 27
4142.84 39
4142.99 52
4143.13 65
4143.28 77
4143.43 86
4143.58 91
4143.73 91
4143.87 88
4144.02 80
4144.17 70
4144.32 58
4144.46 47
4144.61 38
4144.76 32
4144.91 31
4145.06 34
4145.20 40
4145.35 49
4145.50 59
4145.65 66
4145.80 71
4145.94 74
4146.09 76
4146.24 77
4146.39 78
4146.54 82
4146.68 88
4146.83 98
4146.98 109
4147.13 122
4147.28 134
4147.42 144
4147.57 150
4147.72 152
4147.87 148
4148.02 139
4148.16 127
4148.31 112
4148.46 97
4148.61 80
4148.76 64
4148.90 49
4149.05 34
4149.20 20
4149.35 7
4149.50 0
4149.64 0
4149.79 1
4149.94 11
4150.09 28
4150.24 47
4150.38 68
4150.53 87
4150.68 102
4150.83 113
4150.98 119
4151.12 122
4151.27 121
4151.42 119
4151.57 117
4151.72 117
4151.86 119
4152.01 126
4152.16 137
4152.31 150
4152.46 165
4152.61 179
4152.75 191
4152.90 198
4153.05 202
4153.20 203
4153.35 203
4153.49 204
4153.64 206
4153.79 208
4153.94 209
4154.09 207
4154.23 199
4154.38 186
4154.53 168
4154.68 147
4154.83 124
4154.97 105
4155.12 89
4155.27 80
4155.42 76
4155.57 77
4155.72 82
4155.86 89
4156.01 97
4156.16 105
4156.31 113
4156.46 121
4156.60 129
4156.75 137
4156.90 143
4157.05 148
4157.20 151
4157.35 152
4157.49 151
4157.64 149
4157.79 146
4157.94 142
4158.09 140
4158.23 139
4158.38 141
4158.53 146
4158.68 154
4158.83 166
4158.98 179
4159.12 193
4159.27 206
4159.42 217
4159.57 223
4159.72 225
4159.86 222
4160.01 217
4160.16 211
4160.31 206
4160.46 202
4160.61 199
4160.75 195
4160.90 189
4161.05 181
4161.20 169
4161.35 155
4161.49 140
4161.64 125
4161.79 112
4161.94 101
4162.09 93
4162.24 87
4162.38 85
4162.53 85
4162.68 88
4162.83 93
4162.98 97
4163.13 101
4163.27 101
4163.42 99
4163.57 94
4163.72 86
4163.87 77
4164.02 67
4164.16 57
4164.31 47
4164.46 36
4164.61 25
4164.76 12
4164.91 0
4165.05 0
4165.20 0
4165.35 0
4165.50 0
4165.65 0
4165.80 0
4165.94 0
4166.09 0
4166.24 22
4166.39 46
4166.54 70
4166.68 91
4166.83 107
4166.98 117
4167.13 122
4167.28 122
4167.43 120
4167.58 117
4167.72 114
4167.87 113
4168.02 111
4168.17 109
4168.32 105
4168.47 98
4168.61 90
4168.76 81
4168.91 73
4169.06 67
4169.21 64
4169.36 63
4169.50 63
4169.65 64
4169.80 64
4169.95 63
4170.10 61
4170.25 60
4170.39 59
4170.54 61
4170.69 65
4170.84 70
4170.99 78
4171.14 85
4171.28 93
4171.43 99
4171.58 104
4171.73 108
4171.88 111
4172.03 114
4172.18 118
4172.32 122
4172.47 127
4172.62 132
4172.77 137
4172.92 140
4173.07 142
4173.21 141
4173.36 138
4173.51 133
4173.66 124
4173.81 115
4173.96 104
4174.10 95
4174.25 88
4174.40 83
4174.55 78
4174.70 75
4174.85 70
4175.00 64
4175.14 56
4175.29 47
4175.44 38
4175.59 32
4175.74 30
4175.89 32
4176.04 40
4176.18 52
4176.33 68
4176.48 86
4176.63 105
4176.78 125
4176.93 144
4177.07 162
4177.22 177
4177.37 187
4177.52 191
4177.67 188
4177.82 178
4177.97 161
4178.11 141
4178.26 120
4178.41 100
4178.56 85
4178.71 75
4178.86 73
4179.01 76
4179.15 83
4179.30 93
4179.45 102
4179.60 107
4179.75 108
4179.90 104
4180.05 97
4180.19 88
4180.34 80
4180.49 74
4180.64 72
4180.79 74
4180.94 78
4181.09 83
4181.23 88
4181.38 93
4181.53 97
4181.68 102
4181.83 108
4181.98 116
4182.13 125
4182.27 133
4182.42 139
4182.57 141
4182.72 138
4182.87 130
4183.02 118
4183.17 103
4183.31 89
4183.46 77
4183.61 68
4183.76 63
4183.91 63
4184.06 67
4184.21 73
4184.36 82
4184.50 92
4184.65 103
4184.80 115
4184.95 126
4185.10 134
4185.25 139
4185.40 139
4185.54 134
4185.69 123
4185.84 109
4185.99 93
4186.14 80
4186.29 71
4186.44 67
4186.58 68
4186.73 72
4186.88 79
4187.03 86
4187.18 91
4187.33 95
4187.48 97
4187.63 98
4187.77 98
4187.92 98
4188.07 96
4188.22 93
4188.37 88
4188.52 81
4188.67 74
4188.82 66
4188.96 60
4189.11 55
4189.26 54
4189.41 54
4189.56 56
4189.71 58
4189.86 59
4190.01 60
4190.15 61
4190.30 61
4190.45 62
4190.60 63
4190.75 64
4190.90 64
4191.05 65
4191.20 64
4191.34 62
4191.49 61
4191.64 61
4191.79 62
4191.94 64
4192.09 66
4192.24 66
4192.39 64
4192.53 58
4192.68 50
4192.83 39
4192.98 29
4193.13 21
4193.28 15
4193.43 12
4193.58 10
4193.72 10
4193.87 10
4194.02 9
4194.17 7
4194.32 5
4194.47 2
4194.62 0
4194.77 0
4194.92 0
4195.06 0
4195.21 0
4195.36 0
4195.51 0
4195.66 0
4195.81 0
4195.96 4
4196.11 10
4196.25 14
4196.40 16
4196.55 16
4196.70 12
4196.85 7
4197.00 1
4197.15 0
4197.30 0
4197.45 0
4197.59 0
4197.74 0
4197.89 0
4198.04 0
4198.19 1
4198.34 0
4198.49 0
4198.64 1
4198.79 5
4198.93 12
4199.08 23
4199.23 39
4199.38 58
4199.53 79
4199.68 100
4199.83 119
4199.98 134
4200.13 143
4200.28 148
4200.42 149
4200.57 147
4200.72 144
4200.87 142
4201.02 140
4201.17 138
4201.32 139
4201.47 140
4201.62 144
4201.76 148
4201.91 153
4202.06 160
4202.21 167
4202.36 175
4202.51 183
4202.66 192
4202.81 202
4202.96 214
4203.11 224
4203.25 231
4203.40 235
4203.55 234
4203.70 229
4203.85 220
4204.00 209
4204.15 198
4204.30 188
4204.45 180
4204.59 172
4204.74 163
4204.89 152
4205.04 140
4205.19 125
4205.34 110
4205.49 93
4205.64 77
4205.79 62
4205.94 51
4206.09 43
4206.23 38
4206.38 36
4206.53 36
4206.68 37
4206.83 40
4206.98 45
4207.13 51
4207.28 60
4207.43 71
4207.58 84
4207.72 98
4207.87 112
4208.02 125
4208.17 136
4208.32 144
4208.47 150
4208.62 153
4208.77 156
4208.92 157
4209.07 158
4209.22 157
4209.36 154
4209.51 147
4209.66 138
4209.81 125
4209.96 111
4210.11 97
4210.26 85
4210.41 78
4210.56 76
4210.71 81
4210.86 90
4211.00 103
4211.15 119
4211.30 135
4211.45 150
4211.60 162
4211.75 172
4211.90 179
4212.05 183
4212.20 186
4212.35 189
4212.50 191
4212.64 194
4212.79 199
4212.94 204
4213.09 210
4213.24 217
4213.39 225
4213.54 234
4213.69 244
4213.84 254
4213.99 264
4214.14 274
4214.29 284
4214.43 294
4214.58 305
4214.73 315
4214.88 326
4215.03 338
4215.18 349
4215.33 359
4215.48 370
4215.63 381
4215.78 393
4215.93 407
4216.08 424
4216.23 444
4216.37 468
4216.52 496
4216.67 526
4216.82 560
4216.97 596
4217.12 633
4217.27 670
4217.42 706
4217.57 740
4217.72 770
4217.87 795
4218.02 817
4218.17 837
4218.31 857
4218.46 878
4218.61 902
4218.76 930
4218.91 961
4219.06 995
4219.21 1027
4219.36 1055
4219.51 1077
4219.66 1089
4219.81 1090
4219.96 1079
4220.11 1058
4220.25 1029
4220.40 995
4220.55 960
4220.70 927
4220.85 897
4221.00 873
4221.15 853
4221.30 837
4221.45 824
4221.60 814
4221.75 805
4221.90 797
4222.05 788
4222.20 778
4222.34 767
4222.49 755
4222.64 741
4222.79 725
4222.94 708
4223.09 692
4223.24 676
4223.39 662
4223.54 650
4223.69 639
4223.84 630
4223.99 621
4224.14 612
4224.29 605
4224.44 599
4224.58 595
4224.73 593
4224.88 591
4225.03 588
4225.18 583
4225.33 572
4225.48 555
4225.63 533
4225.78 508
4225.93 484
4226.08 462
4226.23 445
4226.38 434
4226.53 428
4226.68 425
4226.83 422
4226.97 418
4227.12 410
4227.27 399
4227.42 385
4227.57 369
4227.72 351
4227.87 334
4228.02 318
4228.17 306
4228.32 297
4228.47 291
4228.62 288
4228.77 288
4228.92 289
4229.07 290
4229.22 292
4229.37 294
4229.51 300
4229.66 308
4229.81 321
4229.96 335
4230.11 351
4230.26 365
4230.41 375
4230.56 380
4230.71 379
4230.86 372
4231.01 362
4231.16 348
4231.31 334
4231.46 319
4231.61 303
4231.76 288
4231.91 271
4232.06 254
4232.21 237
4232.35 221
4232.50 206
4232.65 194
4232.80 186
4232.95 183
4233.10 183
4233.25 186
4233.40 191
4233.55 200
4233.70 210
4233.85 222
4234.00 236
4234.15 250
4234.30 265
4234.45 278
4234.60 289
4234.75 297
4234.90 300
4235.05 299
4235.20 294
4235.35 284
4235.49 272
4235.64 257
4235.79 243
4235.94 230
4236.09 219
4236.24 211
4236.39 207
4236.54 206
4236.69 208
4236.84 212
4236.99 219
4237.14 227
4237.29 235
4237.44 243
4237.59 250
4237.74 254
4237.89 253
4238.04 247
4238.19 238
4238.34 225
4238.49 210
4238.64 196
4238.79 184
4238.93 174
4239.08 168
4239.23 163
4239.38 158
4239.53 153
4239.68 146
4239.83 138
4239.98 128
4240.13 118
4240.28 109
4240.43 102
4240.58 98
4240.73 96
4240.88 96
4241.03 97
4241.18 97
4241.33 96
4241.48 94
4241.63 91
4241.78 89
4241.93 89
4242.08 91
4242.23 96
4242.38 104
4242.53 114
4242.68 122
4242.83 128
4242.98 131
4243.13 130
4243.27 127
4243.42 121
4243.57 114
4243.72 107
4243.87 102
4244.02 100
4244.17 101
4244.32 107
4244.47 116
4244.62 128
4244.77 142
4244.92 156
4245.07 168
4245.22 178
4245.37 185
4245.52 190
4245.67 192
4245.82 195
4245.97 197
4246.12 202
4246.27 209
4246.42 220
4246.57 238
4246.72 261
4246.87 291
4247.02 326
4247.17 364
4247.32 403
4247.47 439
4247.62 469
4247.77 491
4247.92 505
4248.07 512
4248.22 513
4248.37 511
4248.52 508
4248.66 506
4248.81 507
4248.96 510
4249.11 517
4249.26 526
4249.41 536
4249.56 545
4249.71 551
4249.86 553
4250.01 550
4250.16 541
4250.31 530
4250.46 517
4250.61 505
4250.76 496
4250.91 491
4251.06 490
4251.21 490
4251.36 489
4251.51 485
4251.66 477
4251.81 465
4251.96 451
4252.11 436
4252.26 422
4252.41 410
4252.56 400
4252.71 392
4252.86 386
4253.01 383
4253.16 381
4253.31 382
4253.46 387
4253.61 394
4253.76 402
4253.91 410
4254.06 416
4254.21 419
4254.36 418
4254.51 413
4254.66 406
4254.81 398
4254.96 388
4255.11 379
4255.26 371
4255.41 363
4255.56 356
4255.71 350
4255.86 344
4256.01 336
4256.16 326
4256.31 313
4256.46 296
4256.61 274
4256.76 249
4256.91 223
4257.06 197
4257.21 173
4257.36 153
4257.51 137
4257.66 126
4257.81 120
4257.96 118
4258.11 119
4258.26 122
4258.41 127
4258.56 131
4258.71 134
4258.86 134
4259.01 131
4259.16 123
4259.31 113
4259.46 100
4259.61 86
4259.76 70
4259.91 55
4260.06 41
4260.21 29
4260.36 18
4260.51 9
4260.66 2
4260.81 0
4260.96 0
4261.11 0
4261.26 0
4261.41 0
4261.56 5
4261.71 11
4261.86 18
4262.01 26
4262.16 33
4262.31 39
4262.46 44
4262.61 47
4262.76 49
4262.91 50
4263.06 50
4263.21 49
4263.36 47
4263.51 45
4263.66 42
4263.81 40
4263.96 38
4264.11 39
4264.26 43
4264.41 51
4264.56 63
4264.71 76
4264.86 90
4265.01 101
4265.16 109
4265.31 114
4265.46 114
4265.61 112
4265.76 108
4265.91 103
4266.06 98
4266.21 91
4266.36 85
4266.51 77
4266.66 70
4266.81 62
4266.96 54
4267.11 49
4267.26 48
4267.41 50
4267.56 57
4267.71 67
4267.86 78
4268.01 90
4268.16 98
4268.31 102
4268.46 102
4268.61 98
4268.76 91
4268.91 82
4269.06 73
4269.21 64
4269.36 55
4269.51 46
4269.66 36
4269.81 28
4269.96 22
4270.11 20
4270.26 23
4270.41 32
4270.56 45
4270.71 61
4270.86 76
4271.01 89
4271.16 97
4271.31 99
4271.46 96
4271.61 89
4271.76 79
4271.91 68
4272.06 58
4272.21 49
4272.36 43
4272.51 37
4272.66 32
4272.81 26
4272.96 20
4273.11 12
4273.26 5
4273.41 0
4273.56 0
4273.71 0
4273.86 0
4274.01 0
4274.17 0
4274.32 5
4274.47 8
4274.62 9
4274.77 7
4274.92 3
4275.07 0
4275.22 0
4275.37 0
4275.52 0
4275.67 0
4275.82 0
4275.97 0
4276.12 1
4276.27 9
4276.42 19
4276.57 31
4276.72 46
4276.87 62
4277.02 78
4277.17 94
4277.32 108
4277.47 119
4277.62 126
4277.77 131
4277.92 133
4278.07 133
4278.22 131
4278.37 130
4278.52 130
4278.67 134
4278.82 142
4278.97 153
4279.12 165
4279.27 177
4279.42 184
4279.57 184
4279.73 177
4279.88 164
4280.03 148
4280.18 131
4280.33 117
4280.48 108
4280.63 106
4280.78 108
4280.93 114
4281.08 122
4281.23 128
4281.38 132
4281.53 134
4281.68 134
4281.83 134
4281.98 134
4282.13 137
4282.28 142
4282.43 151
4282.58 161
4282.73 174
4282.88 188
4283.03 202
4283.18 215
4283.33 226
4283.48 233
4283.63 237
4283.78 236
4283.94 230
4284.09 220
4284.24 206
4284.39 190
4284.54 173
4284.69 156
4284.84 140
4284.99 127
4285.14 117
4285.29 111
4285.44 108
4285.59 109
4285.74 112
4285.89 118
4286.04 124
4286.19 130
4286.34 137
4286.49 144
4286.64 151
4286.79 158
4286.94 166
4287.09 173
4287.24 180
4287.40 186
4287.55 190
4287.70 194
4287.85 196
4288.00 199
4288.15 204
4288.30 213
4288.45 225
4288.60 242
4288.75 261
4288.90 283
4289.05 305
4289.20 325
4289.35 345
4289.50 363
4289.65 381
4289.80 399
4289.95 417
4290.10 434
4290.25 449
4290.40 461
4290.56 468
4290.71 470
4290.86 468
4291.01 463
4291.16 459
4291.31 457
4291.46 458
4291.61 463
4291.76 471
4291.91 481
4292.06 490
4292.21 498
4292.36 506
4292.51 514
4292.66 523
4292.81 535
4292.96 549
4293.11 565
4293.26 582
4293.42 599
4293.57 614
4293.72 627
4293.87 638
4294.02 646
4294.17 651
4294.32 654
4294.47 654
4294.62 651
4294.77 646
4294.92 639
4295.07 629
4295.22 617
4295.37 606
4295.52 594
4295.67 582
4295.82 571
4295.98 561
4296.13 553
4296.28 546
4296.43 540
4296.58 537
4296.73 536
4296.88 537
4297.03 539
4297.18 541
4297.33 542
4297.48 542
4297.63 540
4297.78 536
4297.93 531
4298.08 526
4298.23 521
4298.39 517
4298.54 512
4298.69 507
4298.84 501
4298.99 492
4299.14 483
4299.29 472
4299.44 461
4299.59 451
4299.74 443
4299.89 436
4300.04 430
4300.19 425
4300.34 420
4300.49 414
4300.65 409
4300.80 403
4300.95 396
4301.10 390
4301.25 383
4301.40 376
4301.55 367
4301.70 355
4301.85 342
4302.00 325
4302.15 307
4302.30 289
4302.45 273
4302.60 260
4302.76 250
4302.91 245
4303.06 243
4303.21 242
4303.36 241
4303.51 239
4303.66 234
4303.81 226
4303.96 217
4304.11 205
4304.26 193
4304.41 181
4304.56 171
4304.71 164
4304.87 160
4305.02 159
4305.17 162
4305.32 166
4305.47 169
4305.62 169
4305.77 166
4305.92 158
4306.07 147
4306.22 134
4306.37 119
4306.52 105
4306.68 92
4306.83 83
4306.98 77
4307.13 76
4307.28 79
4307.43 86
4307.58 95
4307.73 104
4307.88 112
4308.03 116
4308.18 118
4308.33 117
4308.48 115
4308.64 114
4308.79 115
4308.94 120
4309.09 129
4309.24 140
4309.39 151
4309.54 160
4309.69 165
4309.84 166
4309.99 161
4310.14 151
4310.29 137
4310.45 121
4310.60 106
4310.75 91
4310.90 79
4311.05 69
4311.20 62
4311.35 59
4311.50 60
4311.65 65
4311.80 72
4311.95 79
4312.11 86
4312.26 91
4312.41 93
4312.56 90
4312.71 84
4312.86 76
4313.01 66
4313.16 55
4313.31 45
4313.46 35
4313.61 25
4313.77 16
4313.92 8
4314.07 0
4314.22 0
4314.37 0
4314.52 0
4314.67 0
4314.82 0
4314.97 0
4315.12 0
4315.27 0
4315.43 12
4315.58 28
4315.73 43
4315.88 56
4316.03 65
4316.18 69
4316.33 70
4316.48 69
4316.63 68
4316.78 69
4316.93 74
4317.09 82
4317.24 93
4317.39 105
4317.54 116
4317.69 125
4317.84 129
4317.99 129
4318.14 124
4318.29 116
4318.44 106
4318.60 95
4318.75 86
4318.90 81
4319.05 79
4319.20 82
4319.35 88
4319.50 96
4319.65 106
4319.80 116
4319.95 125
4320.11 133
4320.26 141
4320.41 150
4320.56 159
4320.71 169
4320.86 179
4321.01 191
4321.16 201
4321.31 209
4321.47 213
4321.62 214
4321.77 211
4321.92 205
4322.07 198
4322.22 192
4322.37 187
4322.52 184
4322.67 183
4322.82 182
4322.98 182
4323.13 181
4323.28 179
4323.43 176
4323.58 172
4323.73 169
4323.88 166
4324.03 165
4324.18 165
4324.34 165
4324.49 166
4324.64 165
4324.79 163
4324.94 160
4325.09 156
4325.24 151
4325.39 146
4325.54 143
4325.70 142
4325.85 143
4326.00 144
4326.15 147
4326.30 149
4326.45 152
4326.60 156
4326.75 162
4326.90 173
4327.06 187
4327.21 204
4327.36 222
4327.51 239
4327.66 253
4327.81 261
4327.96 263
4328.11 259
4328.27 249
4328.42 236
4328.57 221
4328.72 206
4328.87 193
4329.02 183
4329.17 176
4329.32 173
4329.47 170
4329.63 166
4329.78 160
4329.93 151
4330.08 140
4330.23 128
4330.38 116
4330.53 105
4330.68 97
4330.84 91
4330.99 89
4331.14 88
4331.29 91
4331.44 96
4331.59 103
4331.74 112
4331.89 122
4332.05 130
4332.20 135
4332.35 137
4332.50 135
4332.65 131
4332.80 125
4332.95 120
4333.10 116
4333.26 115
4333.41 118
4333.56 123
4333.71 131
4333.86 142
4334.01 156
4334.16 175
4334.31 196
4334.47 220
4334.62 244
4334.77 266
4334.92 284
4335.07 295
4335.22 298
4335.37 293
4335.52 282
4335.68 266
4335.83 250
4335.98 235
4336.13 224
4336.28 218
4336.43 216
4336.58 219
4336.73 224
4336.89 230
4337.04 235
4337.19 238
4337.34 239
4337.49 237
4337.64 232
4337.79 225
4337.95 217
4338.10 208
4338.25 199
4338.40 191
4338.55 182
4338.70 174
4338.85 164
4339.00 154
4339.16 144
4339.31 134
4339.46 126
4339.61 118
4339.76 113
4339.91 110
4340.06 110
4340.22 111
4340.37 115
4340.52 120
4340.67 127
4340.82 134
4340.97 141
4341.12 145
4341.28 147
4341.43 147
4341.58 146
4341.73 145
4341.88 145
4342.03 146
4342.18 148
4342.34 152
4342.49 156
4342.64 159
4342.79 161
4342.94 161
4343.09 157
4343.24 150
4343.40 140
4343.55 127
4343.70 112
4343.85 98
4344.00 84
4344.15 73
4344.30 65
4344.46 58
4344.61 54
4344.76 52
4344.91 52
4345.06 53
4345.21 57
4345.36 61
4345.52 67
4345.67 74
4345.82 81
4345.97 86
4346.12 89
4346.27 87
4346.42 82
4346.58 71
4346.73 56
4346.88 39
4347.03 22
4347.18 7
4347.33 0
4347.48 0
4347.64 0
4347.79 0
4347.94 0
4348.09 0
4348.24 0
4348.39 0
4348.55 1
4348.70 8
4348.85 15
4349.00 23
4349.15 31
4349.30 40
4349.45 50
4349.61 60
4349.76 69
4349.91 76
4350.06 79
4350.21 79
4350.36 74
4350.52 65
4350.67 54
4350.82 44
4350.97 35
4351.12 29
4351.27 27
4351.42 29
4351.58 34
4351.73 42
4351.88 54
4352.03 67
4352.18 83
4352.33 101
4352.49 119
4352.64 135
4352.79 149
4352.94 157
4353.09 160
4353.24 157
4353.40 148
4353.55 135
4353.70 119
4353.85 103
4354.00 88
4354.15 75
4354.31 63
4354.46 54
4354.61 46
4354.76 40
4354.91 36
4355.06 34
4355.21 35
4355.37 39
4355.52 44
4355.67 50
4355.82 57
4355.97 62
4356.12 67
4356.28 70
4356.43 74
4356.58 79
4356.73 84
4356.88 91
4357.03 99
4357.19 106
4357.34 112
4357.49 116
4357.64 118
4357.79 119
4357.94 119
4358.10 117
4358.25 115
4358.40 113
4358.55 108
4358.70 102
4358.85 93
4359.01 81
4359.16 68
4359.31 54
4359.46 39
4359.61 27
4359.77 17
4359.92 11
4360.07 9
4360.22 11
4360.37 16
4360.52 24
4360.68 35
4360.83 47
4360.98 60
4361.13 73
4361.28 86
4361.43 98
4361.59 109
4361.74 118
4361.89 127
4362.04 134
4362.19 140
4362.34 145
4362.50 147
4362.65 146
4362.80 144
4362.95 140
4363.10 136
4363.26 133
4363.41 131
4363.56 131
4363.71 130
4363.86 128
4364.01 123
4364.17 113
4364.32 100
4364.47 85
4364.62 70
4364.77 59
4364.92 53
4365.08 54
4365.23 60
4365.38 71
4365.53 82
4365.68 93
4365.84 100
4365.99 103
4366.14 104
4366.29 104
4366.44 107
4366.59 113
4366.75 124
4366.90 138
4367.05 152
4367.20 164
4367.35 172
4367.51 175
4367.66 172
4367.81 166
4367.96 158
4368.11 152
4368.27 148
4368.42 146
4368.57 145
4368.72 143
4368.87 138
4369.02 129
4369.18 116
4369.33 99
4369.48 82
4369.63 66
4369.78 53
4369.94 45
4370.09 42
4370.24 42
4370.39 45
4370.54 48
4370.70 50
4370.85 53
4371.00 57
4371.15 63
4371.30 72
4371.45 84
4371.61 98
4371.76 111
4371.91 121
4372.06 126
4372.21 126
4372.37 119
4372.52 106
4372.67 90
4372.82 73
4372.97 56
4373.13 42
4373.28 31
4373.43 25
4373.58 21
4373.73 19
4373.89 15
4374.04 10
4374.19 1
4374.34 0
4374.49 0
4374.65 0
4374.80 0
4374.95 0
4375.10 0
4375.25 0
4375.41 21
4375.56 43
4375.71 62
4375.86 78
4376.01 90
4376.17 98
4376.32 104
4376.47 107
4376.62 108
4376.77 106
4376.93 104
4377.08 100
4377.23 96
4377.38 92
4377.53 90
4377.69 90
4377.84 91
4377.99 90
4378.14 87
4378.29 81
4378.45 72
4378.60 61
4378.75 51
4378.90 42
4379.05 38
4379.21 40
4379.36 46
4379.51 56
4379.66 70
4379.81 86
4379.97 104
4380.12 123
4380.27 142
4380.42 160
4380.57 178
4380.73 192
4380.88 202
4381.03 207
4381.18 206
4381.34 200
4381.49 188
4381.64 173
4381.79 155
4381.94 137
4382.10 120
4382.25 103
4382.40 88
4382.55 76
4382.70 67
4382.86 62
4383.01 62
4383.16 66
4383.31 73
4383.46 80
4383.62 86
4383.77 89
4383.92 89
4384.07 85
4384.23 81
4384.38 77
4384.53 77
4384.68 81
4384.83 90
4384.99 102
4385.14 113
4385.29 122
4385.44 126
4385.59 125
4385.75 118
4385.90 106
4386.05 90
4386.20 73
4386.36 56
4386.51 41
4386.66 28
4386.81 17
4386.96 10
4387.12 7
4387.27 7
4387.42 10
4387.57 14
4387.73 21
4387.88 27
4388.03 32
4388.18 35
4388.33 34
4388.49 30
4388.64 23
4388.79 14
4388.94 3
4389.10 0
4389.25 0
4389.40 0
4389.55 0
4389.70 0
4389.86 0
4390.01 0
4390.16 0
4390.31 14
4390.47 30
4390.62 45
4390.77 58
4390.92 69
4391.07 79
4391.23 89
4391.38 101
4391.53 116
4391.68 133
4391.84 151
4391.99 167
4392.14 180
4392.29 188
4392.44 191
4392.60 189
4392.75 184
4392.90 175
4393.05 166
4393.21 155
4393.36 144
4393.51 133
4393.66 122
4393.82 111
4393.97 102
4394.12 93
4394.27 86
4394.42 79
4394.58 73
4394.73 68
4394.88 64
4395.03 61
4395.19 58
4395.34 54
4395.49 48
4395.64 41
4395.80 34
4395.95 27
4396.10 24
4396.25 24
4396.40 29
4396.56 37
4396.71 47
4396.86 57
4397.01 64
4397.17 66
4397.32 63
4397.47 55
4397.62 44
4397.78 33
4397.93 22
4398.08 16
4398.23 14
4398.39 17
4398.54 24
4398.69 32
4398.84 40
4399.00 45
4399.15 47
4399.30 47
4399.45 46
4399.60 44
4399.76 43
4399.91 43
4400.06 44
4400.21 46
4400.37 49
4400.52 52
4400.67 56
4400.82 59
4400.98 63
4401.13 66
4401.28 67
4401.43 67
4401.59 63
4401.74 58
4401.89 51
4402.04 45
4402.20 41
4402.35 40
4402.50 41
4402.65 46
4402.81 53
4402.96 61
4403.11 68
4403.26 74
4403.42 80
4403.57 86
4403.72 91
4403.87 97
4404.03 104
4404.18 111
4404.33 116
4404.48 119
4404.64 120
4404.79 119
4404.94 115
4405.09 111
4405.25 105
4405.40 100
4405.55 95
4405.70 89
4405.86 82
4406.01 73
4406.16 64
4406.31 55
4406.47 49
4406.62 47
4406.77 50
4406.92 58
4407.08 70
4407.23 85
4407.38 100
4407.53 112
4407.69 120
4407.84 123
4407.99 122
4408.14 120
4408.30 118
4408.45 118
4408.60 122
4408.75 131
4408.91 144
4409.06 159
4409.21 174
4409.36 187
4409.52 195
4409.67 198
4409.82 196
4409.97 191
4410.13 185
4410.28 181
4410.43 180
4410.58 186
4410.74 196
4410.89 211
4411.04 227
4411.19 244
4411.35 257
4411.50 264
4411.65 265
4411.81 261
4411.96 254
4412.11 246
4412.26 239
4412.42 234
4412.57 233
4412.72 234
4412.87 236
4413.03 237
4413.18 238
4413.33 238
4413.48 238
4413.64 240
4413.79 242
4413.94 246
4414.09 250
4414.25 253
4414.40 253
4414.55 249
4414.71 239
4414.86 223
4415.01 204
4415.16 183
4415.32 163
4415.47 147
4415.62 137
4415.77 133
4415.93 135
4416.08 140
4416.23 145
4416.39 150
4416.54 151
4416.69 150
4416.84 146
4417.00 142
4417.15 136
4417.30 130
4417.45 123
4417.61 113
4417.76 101
4417.91 85
4418.06 68
4418.22 51
4418.37 37
4418.52 27
4418.68 22
4418.83 22
4418.98 28
4419.13 36
4419.29 45
4419.44 54
4419.59 62
4419.74 69
4419.90 74
4420.05 79
4420.20 84
4420.36 88
4420.51 92
4420.66 95
4420.81 98
4420.97 101
4421.12 104
4421.27 107
4421.43 112
4421.58 119
4421.73 127
4421.88 136
4422.04 144
4422.19 149
4422.34 151
4422.49 151
4422.65 148
4422.80 144
4422.95 141
4423.11 140
4423.26 141
4423.41 143
4423.56 144
4423.72 145
4423.87 145
4424.02 144
4424.18 144
4424.33 145
4424.48 147
4424.63 151
4424.79 154
4424.94 156
4425.09 155
4425.25 153
4425.40 150
4425.55 149
4425.70 150
4425.86 153
4426.01 158
4426.16 163
4426.32 165
4426.47 163
4426.62 155
4426.77 142
4426.93 125
4427.08 108
4427.23 91
4427.39 77
4427.54 67
4427.69 59
4427.84 53
4428.00 47
4428.15 40
4428.30 31
4428.46 20
4428.61 11
4428.76 3
4428.91 0
4429.07 0
4429.22 1
4429.37 7
4429.53 13
4429.68 21
4429.83 28
4429.99 35
4430.14 41
4430.29 48
4430.44 54
4430.60 60
4430.75 64
4430.90 68
4431.06 70
4431.21 71
4431.36 73
4431.51 76
4431.67 78
4431.82 81
4431.97 82
4432.13 80
4432.28 75
4432.43 67
4432.59 56
4432.74 44
4432.89 33
4433.04 23
4433.20 15
4433.35 8
4433.50 3
4433.66 0
4433.81 0
4433.96 0
4434.12 0
4434.27 0
4434.42 0
4434.57 0
4434.73 0
4434.88 6
4435.03 23
4435.19 42
4435.34 62
4435.49 80
4435.65 97
4435.80 111
4435.95 123
4436.10 131
4436.26 138
4436.41 142
4436.56 145
4436.72 148
4436.87 149
4437.02 149
4437.18 148
4437.33 147
4437.48 146
4437.63 146
4437.79 147
4437.94 149
4438.09 153
4438.25 158
4438.40 164
4438.55 168
4438.71 170
4438.86 169
4439.01 164
4439.17 157
4439.32 148
4439.47 137
4439.62 126
4439.78 116
4439.93 107
4440.08 99
4440.24 92
4440.39 87
4440.54 85
4440.70 86
4440.85 89
4441.00 94
4441.16 100
4441.31 105
4441.46 110
4441.62 111
4441.77 110
4441.92 107
4442.07 102
4442.23 97
4442.38 91
4442.53 87
4442.69 84
4442.84 81
4442.99 80
4443.15 79
4443.30 79
4443.45 80
4443.61 82
4443.76 83
4443.91 84
4444.07 84
4444.22 81
4444.37 77
4444.53 72
4444.68 65
4444.83 58
4444.98 52
4445.14 46
4445.29 42
4445.44 40
4445.60 40
4445.75 42
4445.90 47
4446.06 54
4446.21 63
4446.36 72
4446.52 80
4446.67 86
4446.82 89
4446.98 87
4447.13 82
4447.28 73
4447.44 63
4447.59 53
4447.74 45
4447.90 40
4448.05 39
4448.20 39
4448.36 41
4448.51 42
4448.66 40
4448.82 34
4448.97 25
4449.12 13
4449.27 0
4449.43 0
4449.58 0
4449.73 0
4449.89 0
4450.04 0
4450.19 0
4450.35 0
4450.50 1
4450.65 10
4450.81 19
4450.96 28
4451.11 34
4451.27 38
4451.42 39
4451.57 37
4451.73 31
4451.88 22
4452.03 12
4452.19 3
4452.34 0
4452.49 0
4452.65 1
4452.80 10
4452.95 23
4453.11 37
4453.26 52
4453.41 64
4453.57 73
4453.72 79
4453.87 80
4454.03 78
4454.18 71
4454.33 61
4454.49 49
4454.64 38
4454.79 26
4454.95 17
4455.10 10
4455.25 8
4455.41 9
4455.56 14
4455.71 23
4455.87 36
4456.02 49
4456.17 62
4456.33 71
4456.48 78
4456.63 81
4456.79 82
4456.94 82
4457.09 85
4457.25 92
4457.40 103
4457.55 117
4457.71 132
4457.86 147
4458.01 160
4458.17 170
4458.32 176
4458.48 179
4458.63 179
4458.78 176
4458.94 171
4459.09 165
4459.24 159
4459.40 155
4459.55 153
4459.70 153
4459.86 156
4460.01 160
4460.16 164
4460.32 166
4460.47 166
4460.62 164
4460.78 160
4460.93 157
4461.08 154
4461.24 152
4461.39 152
4461.54 152
4461.70 153
4461.85 153
4462.00 154
4462.16 153
4462.31 153
4462.46 151
4462.62 149
4462.77 145
4462.93 141
4463.08 135
4463.23 129
4463.39 124
4463.54 121
4463.69 120
4463.85 121
4464.00 126
4464.15 133
4464.31 143
4464.46 154
4464.61 167
4464.77 181
4464.92 194
4465.07 205
4465.23 214
4465.38 219
4465.53 221
4465.69 220
4465.84 218
4466.00 217
4466.15 216
4466.30 217
4466.46 218
4466.61 218
4466.76 216
4466.92 212
4467.07 206
4467.22 199
4467.38 192
4467.53 188
4467.68 186
4467.84 186
4467.99 187
4468.15 187
4468.30 186
4468.45 181
4468.61 174
4468.76 164
4468.91 153
4469.07 142
4469.22 133
4469.37 127
4469.53 125
4469.68 127
4469.83 133
4469.99 141
4470.14 149
4470.30 156
4470.45 161
4470.60 165
4470.76 167
4470.91 169
4471.06 172
4471.22 175
4471.37 177
4471.52 176
4471.68 171
4471.83 163
4471.99 151
4472.14 137
4472.29 125
4472.45 117
4472.60 114
4472.75 116
4472.91 121
4473.06 127
4473.22 132
4473.37 134
4473.52 131
4473.68 126
4473.83 120
4473.98 114
4474.14 110
4474.29 107
4474.44 106
4474.60 104
4474.75 101
4474.91 96
4475.06 89
4475.21 79
4475.37 70
4475.52 61
4475.67 53
4475.83 47
4475.98 44
4476.14 43
4476.29 44
4476.44 44
4476.60 43
4476.75 39
4476.90 31
4477.06 20
4477.21 7
4477.37 0
4477.52 0
4477.67 0
4477.83 0
4477.98 0
4478.13 8
4478.29 20
4478.44 27
4478.60 28
4478.75 23
4478.90 13
4479.06 1
4479.21 0
4479.36 0
4479.52 0
4479.67 0
4479.83 0
4479.98 0
4480.13 17
4480.29 37
4480.44 60
4480.59 83
4480.75 105
4480.90 124
4481.06 141
4481.21 154
4481.36 163
4481.52 170
4481.67 174
4481.82 179
4481.98 184
4482.13 191
4482.29 197
4482.44 202
4482.59 204
4482.75 202
4482.90 197
4483.06 190
4483.21 183
4483.36 179
4483.52 177
4483.67 178
4483.82 181
4483.98 183
4484.13 185
4484.29 185
4484.44 185
4484.59 186
4484.75 190
4484.90 196
4485.06 206
4485.21 217
4485.36 227
4485.52 235
4485.67 238
4485.82 236
4485.98 228
4486.13 216
4486.29 200
4486.44 181
4486.59 162
4486.75 144
4486.90 128
4487.06 113
4487.21 101
4487.36 91
4487.52 82
4487.67 75
4487.83 68
4487.98 63
4488.13 59
4488.29 57
4488.44 58
4488.60 59
4488.75 63
4488.90 66
4489.06 68
4489.21 69
4489.36 67
4489.52 62
4489.67 53
4489.83 43
4489.98 33
4490.13 24
4490.29 19
4490.44 18
4490.60 21
4490.75 28
4490.90 35
4491.06 41
4491.21 45
4491.37 46
4491.52 45
4491.67 42
4491.83 39
4491.98 37
4492.14 38
4492.29 40
4492.44 44
4492.60 49
4492.75 54
4492.91 59
4493.06 62
4493.21 63
4493.37 62
4493.52 58
4493.68 51
4493.83 41
4493.98 29
4494.14 15
4494.29 2
4494.45 0
4494.60 0
4494.75 0
4494.91 0
4495.06 0
4495.22 0
4495.37 0
4495.52 0
4495.68 12
4495.83 22
4495.99 29
4496.14 34
4496.29 35
4496.45 35
4496.60 34
4496.76 35
4496.91 38
4497.07 43
4497.22 49
4497.37 56
4497.53 61
4497.68 63
4497.84 62
4497.99 58
4498.14 52
4498.30 48
4498.45 46
4498.61 48
4498.76 54
4498.91 62
4499.07 70
4499.22 76
4499.38 79
4499.53 77
4499.68 73
4499.84 67
4499.99 61
4500.15 57
4500.30 57
4500.46 62
4500.61 70
4500.76 83
4500.92 98
4501.07 114
4501.23 129
4501.38 141
4501.53 150
4501.69 154
4501.84 153
4502.00 147
4502.15 137
4502.31 123
4502.46 107
4502.61 90
4502.77 73
4502.92 58
4503.08 47
4503.23 40
4503.38 39
4503.54 43
4503.69 51
4503.85 63
4504.00 76
4504.16 88
4504.31 98
4504.46 103
4504.62 105
4504.77 102
4504.93 97
4505.08 89
4505.23 81
4505.39 74
4505.54 69
4505.70 65
4505.85 63
4506.01 62
4506.16 61
4506.31 59
4506.47 55
4506.62 49
4506.78 41
4506.93 33
4507.09 26
4507.24 23
4507.39 25
4507.55 32
4507.70 43
4507.86 55
4508.01 67
4508.17 76
4508.32 81
4508.47 80
4508.63 75
4508.78 67
4508.94 58
4509.09 50
4509.25 43
4509.40 39
4509.55 37
4509.71 37
4509.86 37
4510.02 36
4510.17 34
4510.33 29
4510.48 22
4510.63 13
4510.79 3
4510.94 0
4511.10 0
4511.25 0
4511.41 0
4511.56 0
4511.71 0
4511.87 0
4512.02 0
4512.18 0
4512.33 0
4512.49 5
4512.64 10
4512.79 14
4512.95 19
4513.10 23
4513.26 28
4513.41 34
4513.57 41
4513.72 50
4513.88 60
4514.03 71
4514.18 81
4514.34 90
4514.49 98
4514.65 103
4514.80 106
4514.96 106
4515.11 105
4515.26 103
4515.42 99
4515.57 95
4515.73 89
4515.88 82
4516.04 74
4516.19 67
4516.35 60
4516.50 54
4516.65 50
4516.81 46
4516.96 43
4517.12 41
4517.27 39
4517.43 37
4517.58 36
4517.73 35
4517.89 35
4518.04 34
4518.20 33
4518.35 29
4518.51 24
4518.66 19
4518.82 16
4518.97 16
4519.12 22
4519.28 34
4519.43 50
4519.59 69
4519.74 88
4519.90 104
4520.05 115
4520.21 120
4520.36 121
4520.52 118
4520.67 113
4520.82 108
4520.98 105
4521.13 103
4521.29 104
4521.44 106
4521.60 109
4521.75 111
4521.91 112
4522.06 111
4522.21 108
4522.37 105
4522.52 101
4522.68 99
4522.83 100
4522.99 102
4523.14 104
4523.30 106
4523.45 105
4523.61 100
4523.76 92
4523.91 82
4524.07 73
4524.22 65
4524.38 62
4524.53 63
4524.69 67
4524.84 71
4525.00 74
4525.15 72
4525.31 65
4525.46 54
4525.61 38
4525.77 21
4525.92 5
4526.08 0
4526.23 0
4526.39 0
4526.54 0
4526.70 0
4526.85 0
4527.01 0
4527.16 0
4527.31 6
4527.47 19
4527.62 33
4527.78 46
4527.93 61
4528.09 76
4528.24 91
4528.40 107
4528.55 121
4528.71 132
4528.86 140
4529.02 145
4529.17 147
4529.32 147
4529.48 148
4529.63 149
4529.79 150
4529.94 151
4530.10 150
4530.25 147
4530.41 141
4530.56 134
4530.72 127
4530.87 121
4531.03 116
4531.18 114
4531.33 112
4531.49 112
4531.64 112
4531.80 113
4531.95 116
4532.11 122
4532.26 132
4532.42 145
4532.57 160
4532.73 174
4532.88 185
4533.04 189
4533.19 186
4533.35 177
4533.50 163
4533.65 149
4533.81 137
4533.96 131
4534.12 131
4534.27 139
4534.43 151
4534.58 166
4534.74 181
4534.89 194
4535.05 202
4535.20 207
4535.36 209
4535.51 210
4535.67 211
4535.82 212
4535.98 214
4536.13 216
4536.29 215
4536.44 212
4536.59 206
4536.75 196
4536.90 186
4537.06 176
4537.21 167
4537.37 160
4537.52 156
4537.68 155
4537.83 155
4537.99 157
4538.14 159
4538.30 162
4538.45 164
4538.61 167
4538.76 169
4538.92 171
4539.07 172
4539.23 173
4539.38 174
4539.54 174
4539.69 174
4539.84 172
4540.00 169
4540.15 165
4540.31 159
4540.46 152
4540.62 145
4540.77 138
4540.93 135
4541.08 136
4541.24 144
4541.39 158
4541.55 178
4541.70 200
4541.86 221
4542.01 238
4542.17 247
4542.32 248
4542.48 240
4542.63 227
4542.79 212
4542.94 200
4543.10 191
4543.25 188
4543.41 189
4543.56 192
4543.72 195
4543.87 193
4544.03 187
4544.18 176
4544.34 162
4544.49 146
4544.65 132
4544.80 121
4544.95 114
4545.11 112
4545.26 112
4545.42 115
4545.57 119
4545.73 124
4545.88 130
4546.04 135
4546.19 139
4546.35 141
4546.50 140
4546.66 138
4546.81 134
4546.97 130
4547.12 127
4547.28 125
4547.43 124
4547.59 125
4547.74 125
4547.90 123
4548.05 121
4548.21 119
4548.36 117
4548.52 116
4548.67 117
4548.83 120
4548.98 124
4549.14 128
4549.29 133
4549.45 138
4549.60 145
4549.76 154
4549.91 165
4550.07 179
4550.22 195
4550.38 212
4550.53 227
4550.69 240
4550.84 249
4551.00 252
4551.15 249
4551.31 240
4551.46 226
4551.62 209
4551.77 191
4551.93 175
4552.08 164
4552.24 160
4552.39 162
4552.55 171
4552.70 184
4552.86 198
4553.01 211
4553.17 222
4553.32 228
4553.48 231
4553.63 232
4553.79 232
4553.94 234
4554.10 236
4554.25 241
4554.41 245
4554.56 249
4554.72 250
4554.87 249
4555.03 246
4555.18 241
4555.34 234
4555.49 227
4555.65 220
4555.80 213
4555.96 206
4556.11 200
4556.27 194
4556.42 191
4556.58 188
4556.73 187
4556.89 185
4557.04 184
4557.20 182
4557.35 180
4557.51 177
4557.66 174
4557.82 171
4557.97 169
4558.13 167
4558.29 165
4558.44 163
4558.60 163
4558.75 163
4558.91 166
4559.06 170
4559.22 175
4559.37 180
4559.53 183
4559.68 184
4559.84 182
4559.99 178
4560.15 175
4560.30 172
4560.46 171
4560.61 172
4560.77 175
4560.92 179
4561.08 181
4561.23 181
4561.39 179
4561.54 175
4561.70 172
4561.85 169
4562.01 170
4562.16 174
4562.32 181
4562.47 191
4562.63 202
4562.78 211
4562.94 218
4563.10 222
4563.25 222
4563.41 218
4563.56 211
4563.72 203
4563.87 195
4564.03 187
4564.18 180
4564.34 175
4564.49 170
4564.65 167
4564.80 164
4564.96 161
4565.11 158
4565.27 155
4565.42 151
4565.58 147
4565.73 145
4565.89 145
4566.04 147
4566.20 152
4566.35 161
4566.51 171
4566.67 182
4566.82 191
4566.98 199
4567.13 205
4567.29 207
4567.44 207
4567.60 204
4567.75 200
4567.91 196
4568.06 191
4568.22 185
4568.37 180
4568.53 176
4568.68 174
4568.84 173
4568.99 174
4569.15 177
4569.31 180
4569.46 185
4569.62 189
4569.77 192
4569.93 193
4570.08 193
4570.24 192
4570.39 191
4570.55 191
4570.70 192
4570.86 195
4571.01 199
4571.17 203
4571.32 207
4571.48 210
4571.63 212
4571.79 212
4571.95 210
4572.10 206
4572.26 199
4572.41 190
4572.57 178
4572.72 165
4572.88 152
4573.03 139
4573.19 126
4573.34 115
4573.50 104
4573.65 93
4573.81 80
4573.97 67
4574.12 53
4574.28 41
4574.43 33
4574.59 30
4574.74 32
4574.90 38
4575.05 46
4575.21 55
4575.36 63
4575.52 68
4575.67 72
4575.83 74
4575.99 76
4576.14 79
4576.30 84
4576.45 89
4576.61 95
4576.76 100
4576.92 104
4577.07 106
4577.23 107
4577.38 108
4577.54 110
4577.70 113
4577.85 118
4578.01 123
4578.16 128
4578.32 131
4578.47 133
4578.63 133
4578.78 131
4578.94 127
4579.09 121
4579.25 114
4579.41 105
4579.56 94
4579.72 82
4579.87 69
4580.03 55
4580.18 41
4580.34 28
4580.49 16
4580.65 6
4580.80 0
4580.96 0
4581.12 0
4581.27 0
4581.43 0
4581.58 0
4581.74 0
4581.89 0
4582.05 0
4582.20 1
4582.36 8
4582.52 17
4582.67 28
4582.83 39
4582.98 50
4583.14 60
4583.29 68
4583.45 74
4583.60 78
4583.76 82
4583.92 85
4584.07 89
4584.23 96
4584.38 106
4584.54 118
4584.69 134
4584.85 153
4585.00 172
4585.16 190
4585.32 205
4585.47 217
4585.63 224
4585.78 227
4585.94 227
4586.09 226
4586.25 224
4586.40 222
4586.56 221
4586.72 219
4586.87 217
4587.03 215
4587.18 211
4587.34 208
4587.49 203
4587.65 199
4587.80 195
4587.96 191
4588.12 186
4588.27 182
4588.43 179
4588.58 178
4588.74 180
4588.89 185
4589.05 192
4589.21 199
4589.36 205
4589.52 208
4589.67 207
4589.83 202
4589.98 194
4590.14 183
4590.29 171
4590.45 160
4590.61 150
4590.76 142
4590.92 135
4591.07 130
4591.23 128
4591.38 127
4591.54 128
4591.70 133
4591.85 140
4592.01 151
4592.16 164
4592.32 181
4592.47 199
4592.63 215
4592.79 229
4592.94 238
4593.10 242
4593.25 240
4593.41 234
4593.56 225
4593.72 215
4593.88 206
4594.03 197
4594.19 188
4594.34 180
4594.50 172
4594.65 166
4594.81 162
4594.97 161
4595.12 163
4595.28 169
4595.43 176
4595.59 184
4595.74 189
4595.90 191
4596.06 188
4596.21 179
4596.37 167
4596.52 153
4596.68 138
4596.83 124
4596.99 113
4597.15 104
4597.30 98
4597.46 95
4597.61 95
4597.77 97
4597.93 100
4598.08 105
4598.24 110
4598.39 115
4598.55 117
4598.70 116
4598.86 110
4599.02 100
4599.17 87
4599.33 72
4599.48 58
4599.64 47
4599.79 42
4599.95 43
4600.11 50
4600.26 62
4600.42 76
4600.57 91
4600.73 103
4600.89 113
4601.04 117
4601.20 119
4601.35 117
4601.51 112
4601.66 106
4601.82 99
4601.98 90
4602.13 81
4602.29 73
4602.44 65
4602.60 59
4602.76 56
4602.91 58
4603.07 64
4603.22 76
4603.38 91
4603.54 107
4603.69 120
4603.85 128
4604.00 128
4604.16 118
4604.31 101
4604.47 79
4604.63 57
4604.78 40
4604.94 30
4605.09 28
4605.25 35
4605.41 50
4605.56 68
4605.72 87
4605.87 104
4606.03 119
4606.19 128
4606.34 132
4606.50 129
4606.65 122
4606.81 111
4606.97 100
4607.12 90
4607.28 84
4607.43 84
4607.59 90
4607.75 100
4607.90 114
4608.06 128
4608.21 142
4608.37 153
4608.52 160
4608.68 161
4608.84 156
4608.99 145
4609.15 131
4609.30 115
4609.46 98
4609.62 86
4609.77 80
4609.93 81
4610.08 88
4610.24 100
4610.40 114
4610.55 127
4610.71 137
4610.86 143
4611.02 146
4611.18 146
4611.33 144
4611.49 141
4611.64 137
4611.80 132
4611.96 124
4612.11 114
4612.27 101
4612.42 86
4612.58 70
4612.74 55
4612.89 43
4613.05 34
4613.21 29
4613.36 28
4613.52 28
4613.67 29
4613.83 27
4613.99 22
4614.14 15
4614.30 4
4614.45 0
4614.61 0
4614.77 0
4614.92 0
4615.08 0
4615.23 0
4615.39 0
4615.55 0
4615.70 13
4615.86 28
4616.01 44
4616.17 61
4616.33 77
4616.48 93
4616.64 106
4616.79 116
4616.95 123
4617.11 125
4617.26 122
4617.42 116
4617.58 109
4617.73 102
4617.89 96
4618.04 93
4618.20 93
4618.36 95
4618.51 98
4618.67 100
4618.82 100
4618.98 96
4619.14 88
4619.29 78
4619.45 69
4619.61 63
4619.76 62
4619.92 68
4620.07 79
4620.23 96
4620.39 115
4620.54 135
4620.70 152
4620.85 165
4621.01 173
4621.17 175
4621.32 173
4621.48 167
4621.64 160
4621.79 152
4621.95 146
4622.10 142
4622.26 139
4622.42 137
4622.57 136
4622.73 135
4622.88 135
4623.04 134
4623.20 133
4623.35 133
4623.51 134
4623.67 136
4623.82 139
4623.98 143
4624.13 146
4624.29 148
4624.45 148
4624.60 144
4624.76 137
4624.92 127
4625.07 117
4625.23 108
4625.38 101
4625.54 98
4625.70 99
4625.85 104
4626.01 112
4626.17 122
4626.32 132
4626.48 143
4626.63 153
4626.79 161
4626.95 167
4627.10 168
4627.26 166
4627.42 160
4627.57 152
4627.73 143
4627.88 135
4628.04 129
4628.20 125
4628.35 122
4628.51 121
4628.67 119
4628.82 118
4628.98 118
4629.14 121
4629.29 127
4629.45 139
4629.60 155
4629.76 174
4629.92 196
4630.07 217
4630.23 235
4630.39 250
4630.54 260
4630.70 266
4630.85 267
4631.01 265
4631.17 261
4631.32 255
4631.48 248
4631.64 240
4631.79 232
4631.95 224
4632.11 216
4632.26 207
4632.42 198
4632.57 190
4632.73 183
4632.89 177
4633.04 172
4633.20 169
4633.36 169
4633.51 171
4633.67 177
4633.83 187
4633.98 202
4634.14 219
4634.29 238
4634.45 255
4634.61 269
4634.76 277
4634.92 279
4635.08 276
4635.23 271
4635.39 267
4635.55 266
4635.70 267
4635.86 271
4636.02 276
4636.17 279
4636.33 278
4636.48 275
4636.64 268
4636.80 262
4636.95 256
4637.11 253
4637.27 253
4637.42 255
4637.58 257
4637.74 257
4637.89 256
4638.05 251
4638.21 245
4638.36 238
4638.52 232
4638.68 229
4638.83 229
4638.99 231
4639.14 236
4639.30 240
4639.46 244
4639.61 245
4639.77 244
4639.93 240
4640.08 237
4640.24 236
4640.40 238
4640.55 244
4640.71 256
4640.87 272
4641.02 292
4641.18 314
4641.34 336
4641.49 357
4641.65 374
4641.81 386
4641.96 392
4642.12 390
4642.27 380
4642.43 363
4642.59 342
4642.74 317
4642.90 291
4643.06 266
4643.21 245
4643.37 229
4643.53 220
4643.68 217
4643.84 222
4644.00 233
4644.15 249
4644.31 270
4644.47 293
4644.62 317
4644.78 341
4644.94 365
4645.09 389
4645.25 410
4645.41 430
4645.56 447
4645.72 462
4645.88 475
4646.03 486
4646.19 497
4646.35 510
4646.50 525
4646.66 543
4646.82 565
4646.97 590
4647.13 618
4647.29 649
4647.44 682
4647.60 717
4647.75 754
4647.91 792
4648.07 830
4648.22 866
4648.38 901
4648.54 933
4648.69 963
4648.85 989
4649.01 1014
4649.16 1040
4649.32 1068
4649.48 1099
4649.63 1131
4649.79 1164
4649.95 1196
4650.10 1224
4650.26 1248
4650.42 1267
4650.57 1281
4650.73 1292
4650.89 1303
4651.04 1312
4651.20 1320
4651.36 1326
4651.51 1328
4651.67 1327
4651.83 1325
4651.98 1322
4652.14 1323
4652.30 1329
4652.45 1342
4652.61 1362
4652.77 1386
4652.92 1410
4653.08 1429
4653.24 1439
4653.40 1437
4653.55 1425
4653.71 1402
4653.87 1373
4654.02 1340
4654.18 1308
4654.34 1277
4654.49 1249
4654.65 1224
4654.81 1201
4654.96 1179
4655.12 1159
4655.28 1138
4655.43 1117
4655.59 1097
4655.75 1076
4655.90 1054
4656.06 1033
4656.22 1011
4656.37 991
4656.53 972
4656.69 957
4656.84 943
4657.00 930
4657.16 916
4657.31 900
4657.47 882
4657.63 861
4657.78 838
4657.94 815
4658.10 794
4658.25 776
4658.41 759
4658.57 744
4658.73 729
4658.88 713
4659.04 694
4659.20 674
4659.35 652
4659.51 630
4659.67 609
4659.82 591
4659.98 575
4660.14 561
4660.29 548
4660.45 535
4660.61 521
4660.76 505
4660.92 486
4661.08 467
4661.23 447
4661.39 430
4661.55 417
4661.70 408
4661.86 402
4662.02 400
4662.18 398
4662.33 395
4662.49 389
4662.65 381
4662.80 368
4662.96 353
4663.12 337
4663.27 320
4663.43 305
4663.59 292
4663.74 285
4663.90 282
4664.06 283
4664.22 288
4664.37 294
4664.53 299
4664.69 301
4664.84 299
4665.00 291
4665.16 279
4665.31 263
4665.47 246
4665.63 229
4665.78 212
4665.94 197
4666.10 184
4666.25 173
4666.41 166
4666.57 163
4666.73 163
4666.88 167
4667.04 172
4667.20 177
4667.35 179
4667.51 178
4667.67 172
4667.82 161
4667.98 147
4668.14 131
4668.30 114
4668.45 98
4668.61 83
4668.77 71
4668.92 60
4669.08 51
4669.24 43
4669.39 37
4669.55 35
4669.71 37
4669.87 45
4670.02 59
4670.18 79
4670.34 103
4670.49 127
4670.65 148
4670.81 162
4670.96 168
4671.12 167
4671.28 158
4671.44 145
4671.59 130
4671.75 115
4671.91 101
4672.06 88
4672.22 76
4672.38 65
4672.53 52
4672.69 38
4672.85 23
4673.01 8
4673.16 0
4673.32 0
4673.48 0
4673.63 0
4673.79 0
4673.95 0
4674.10 0
4674.26 0
4674.42 6
4674.58 20
4674.73 35
4674.89 52
4675.05 70
4675.20 90
4675.36 109
4675.52 127
4675.68 140
4675.83 148
4675.99 151
4676.15 149
4676.30 145
4676.46 141
4676.62 140
4676.78 142
4676.93 149
4677.09 160
4677.25 174
4677.40 189
4677.56 205
4677.72 219
4677.88 233
4678.03 247
4678.19 258
4678.35 269
4678.50 278
4678.66 285
4678.82 289
4678.98 289
4679.13 285
4679.29 281
4679.45 278
4679.60 280
4679.76 286
4679.92 298
4680.08 313
4680.23 329
4680.39 343
4680.55 351
4680.70 353
4680.86 351
4681.02 347
4681.18 344
4681.33 343
4681.49 345
4681.65 350
4681.80 355
4681.96 359
4682.12 361
4682.28 361
4682.43 360
4682.59 357
4682.75 355
4682.90 353
4683.06 352
4683.22 353
4683.38 355
4683.53 356
4683.69 356
4683.85 351
4684.01 343
4684.16 329
4684.32 312
4684.48 293
4684.63 273
4684.79 255
4684.95 238
4685.11 222
4685.26 205
4685.42 186
4685.58 166
4685.74 146
4685.89 129
4686.05 118
4686.21 116
4686.36 123
4686.52 137
4686.68 157
4686.84 178
4686.99 197
4687.15 211
4687.31 221
4687.47 226
4687.62 227
4687.78 227
4687.94 225
4688.09 222
4688.25 219
4688.41 216
4688.57 212
4688.72 207
4688.88 202
4689.04 197
4689.20 190
4689.35 182
4689.51 174
4689.67 165
4689.82 157
4689.98 150
4690.14 145
4690.30 140
4690.45 136
4690.61 131
4690.77 125
4690.93 118
4691.08 110
4691.24 102
4691.40 93
4691.56 85
4691.71 75
4691.87 63
4692.03 50
4692.18 34
4692.34 18
4692.50 2
4692.66 0
4692.81 0
4692.97 0
4693.13 0
4693.29 0
4693.44 0
4693.60 0
4693.76 0
4693.92 10
4694.07 24
4694.23 38
4694.39 50
4694.55 59
4694.70 66
4694.86 70
4695.02 73
4695.18 76
4695.33 79
4695.49 84
4695.65 91
4695.81 99
4695.96 108
4696.12 118
4696.28 126
4696.43 133
4696.59 138
4696.75 142
4696.91 145
4697.06 148
4697.22 151
4697.38 155
4697.54 161
4697.69 167
4697.85 173
4698.01 180
4698.17 186
4698.32 192
4698.48 197
4698.64 201
4698.80 204
4698.95 205
4699.11 202
4699.27 196
4699.43 188
4699.58 177
4699.74 168
4699.90 160
4700.06 155
4700.21 154
4700.37 156
4700.53 160
4700.69 165
4700.84 168
4701.00 171
4701.16 172
4701.32 173
4701.47 174
4701.63 177
4701.79 180
4701.95 183
4702.10 187
4702.26 191
4702.42 196
4702.58 202
4702.73 210
4702.89 221
4703.05 237
4703.21 258
4703.36 283
4703.52 310
4703.68 340
4703.84 372
4703.99 404
4704.15 436
4704.31 470
4704.47 506
4704.63 544
4704.78 584
4704.94 625
4705.10 665
4705.26 703
4705.41 737
4705.57 767
4705.73 792
4705.89 814
4706.04 833
4706.20 853
4706.36 873
4706.52 895
4706.67 918
4706.83 942
4706.99 965
4707.15 987
4707.30 1006
4707.46 1021
4707.62 1032
4707.78 1040
4707.93 1044
4708.09 1047
4708.25 1048
4708.41 1050
4708.57 1053
4708.72 1055
4708.88 1058
4709.04 1058
4709.20 1056
4709.35 1049
4709.51 1040
4709.67 1028
4709.83 1015
4709.98 1002
4710.14 990
4710.30 979
4710.46 969
4710.62 958
4710.77 945
4710.93 930
4711.09 913
4711.25 893
4711.40 872
4711.56 852
4711.72 832
4711.88 813
4712.03 794
4712.19 775
4712.35 755
4712.51 733
4712.67 709
4712.82 682
4712.98 654
4713.14 627
4713.30 601
4713.45 579
4713.61 561
4713.77 549
4713.93 543
4714.08 541
4714.24 542
4714.40 544
4714.56 543
4714.72 538
4714.87 526
4715.03 508
4715.19 486
4715.35 460
4715.50 435
4715.66 411
4715.82 392
4715.98 377
4716.14 366
4716.29 358
4716.45 351
4716.61 344
4716.77 334
4716.92 322
4717.08 308
4717.24 292
4717.40 275
4717.56 261
4717.71 248
4717.87 239
4718.03 234
4718.19 230
4718.34 226
4718.50 220
4718.66 210
4718.82 196
4718.98 178
4719.13 158
4719.29 138
4719.45 119
4719.61 103
4719.76 93
4719.92 88
4720.08 87
4720.24 88
4720.40 91
4720.55 95
4720.71 98
4720.87 101
4721.03 104
4721.19 106
4721.34 109
4721.50 112
4721.66 114
4721.82 116
4721.97 117
4722.13 117
4722.29 117
4722.45 116
4722.61 114
4722.76 111
4722.92 106
4723.08 99
4723.24 91
4723.40 82
4723.55 74
4723.71 68
4723.87 68
4724.03 72
4724.18 82
4724.34 96
4724.50 112
4724.66 127
4724.82 138
4724.97 145
4725.13 147
4725.29 146
4725.45 143
4725.61 139
4725.76 135
4725.92 130
4726.08 124
4726.24 117
4726.40 109
4726.55 101
4726.71 94
4726.87 91
4727.03 93
4727.19 98
4727.34 107
4727.50 117
4727.66 123
4727.82 126
4727.98 124
4728.13 118
4728.29 107
4728.45 94
4728.61 81
4728.77 68
4728.92 56
4729.08 44
4729.24 35
4729.40 29
4729.56 26
4729.71 29
4729.87 35
4730.03 43
4730.19 51
4730.35 58
4730.50 61
4730.66 60
4730.82 58
4730.98 58
4731.14 61
4731.29 69
4731.45 82
4731.61 98
4731.77 114
4731.93 127
4732.08 134
4732.24 134
4732.40 127
4732.56 114
4732.72 97
4732.87 78
4733.03 58
4733.19 39
4733.35 23
4733.51 11
4733.66 5
4733.82 5
4733.98 11
4734.14 22
4734.30 36
4734.45 50
4734.61 60
4734.77 65
4734.93 64
4735.09 57
4735.24 46
4735.40 34
4735.56 25
4735.72 19
4735.88 20
4736.03 25
4736.19 33
4736.35 43
4736.51 51
4736.67 56
4736.83 57
4736.98 54
4737.14 49
4737.30 43
4737.46 38
4737.62 33
4737.77 29
4737.93 26
4738.09 22
4738.25 18
4738.41 14
4738.56 8
4738.72 2
4738.88 0
4739.04 0
4739.20 0
4739.36 0
4739.51 0
4739.67 0
4739.83 0
4739.99 0
4740.15 3
4740.30 12
4740.46 23
4740.62 34
4740.78 46
4740.94 58
4741.10 69
4741.25 78
[truncated: 753,355 more chars]
