# Supplementary material for: Methylobacterium Species Promoting Rice and Barley Growth and Interaction Specificity Revealed with Whole-Cell Matrix-Assisted Laser Desorption / Ionization-Time-of-Flight Mass Spectrometry (MALDI-TOF/MS) Analysis
Source: PLoS One. 2015 Jun 8;10(6):e0129509. doi: 10.1371/journal.pone.0129509 (PMC4460032; doi:10.1371/journal.pone.0129509)
Supplement: S2 Data — (ZIP) [file pone.0129509.s002.zip › Supplementary data 2 (ms from inoculated rice)/22A-8.txt]

780.95 0
781.01 0
781.08 0
781.14 0
781.21 0
781.27 0
781.33 0
781.40 0
781.46 0
781.53 0
781.59 0
781.65 0
781.72 0
781.78 0
781.85 0
781.91 0
781.97 0
782.04 0
782.10 0
782.17 0
782.23 0
782.29 0
782.36 0
782.42 0
782.49 0
782.55 0
782.62 0
782.68 0
782.74 0
782.81 0
782.87 0
782.94 0
783.00 0
783.06 0
783.13 0
783.19 0
783.26 0
783.32 0
783.38 0
783.45 0
783.51 0
783.58 0
783.64 0
783.70 0
783.77 0
783.83 0
783.90 0
783.96 0
784.03 0
784.09 0
784.15 0
784.22 0
784.28 0
784.35 0
784.41 0
784.47 0
784.54 0
784.60 0
784.67 0
784.73 0
784.80 0
784.86 0
784.92 0
784.99 0
785.05 0
785.12 0
785.18 0
785.24 0
785.31 0
785.37 0
785.44 0
785.50 0
785.57 0
785.63 0
785.69 0
785.76 0
785.82 0
785.89 0
785.95 0
786.01 0
786.08 0
786.14 0
786.21 0
786.27 0
786.34 0
786.40 0
786.46 0
786.53 0
786.59 0
786.66 0
786.72 0
786.79 0
786.85 0
786.91 0
786.98 0
787.04 0
787.11 0
787.17 0
787.24 0
787.30 0
787.36 0
787.43 0
787.49 0
787.56 0
787.62 0
787.69 0
787.75 0
787.81 0
787.88 0
787.94 0
788.01 0
788.07 0
788.14 0
788.20 0
788.26 0
788.33 0
788.39 0
788.46 0
788.52 0
788.59 0
788.65 0
788.71 0
788.78 0
788.84 0
788.91 0
788.97 0
789.04 0
789.10 0
789.16 0
789.23 0
789.29 0
789.36 0
789.42 0
789.49 0
789.55 0
789.61 0
789.68 0
789.74 0
789.81 0
789.87 0
789.94 0
790.00 0
790.07 0
790.13 0
790.19 0
790.26 0
790.32 0
790.39 0
790.45 0
790.52 0
790.58 0
790.64 0
790.71 0
790.77 0
790.84 0
790.90 0
790.97 0
791.03 0
791.10 0
791.16 0
791.22 0
791.29 0
791.35 0
791.42 0
791.48 0
791.55 0
791.61 0
791.68 0
791.74 0
791.80 0
791.87 0
791.93 0
792.00 0
792.06 0
792.13 0
792.19 0
792.26 0
792.32 0
792.38 0
792.45 0
792.51 0
792.58 0
792.64 0
792.71 0
792.77 0
792.84 0
792.90 0
792.97 0
793.03 0
793.09 0
793.16 0
793.22 0
793.29 0
793.35 0
793.42 0
793.48 0
793.55 0
793.61 0
793.67 0
793.74 0
793.80 0
793.87 0
793.93 0
794.00 0
794.06 0
794.13 0
794.19 0
794.26 0
794.32 0
794.38 0
794.45 0
794.51 0
794.58 0
794.64 0
794.71 0
794.77 0
794.84 0
794.90 0
794.97 0
795.03 0
795.09 0
795.16 0
795.22 0
795.29 0
795.35 0
795.42 0
795.48 0
795.55 0
795.61 0
795.68 0
795.74 0
795.81 0
795.87 0
795.93 0
796.00 0
796.06 0
796.13 0
796.19 0
796.26 0
796.32 0
796.39 0
796.45 0
796.52 0
796.58 0
796.65 0
796.71 0
796.77 0
796.84 0
796.90 0
796.97 0
797.03 0
797.10 0
797.16 0
797.23 0
797.29 0
797.36 0
797.42 0
797.49 0
797.55 0
797.62 0
797.68 0
797.74 0
797.81 0
797.87 0
797.94 0
798.00 0
798.07 0
798.13 0
798.20 0
798.26 0
798.33 0
798.39 0
798.46 0
798.52 0
798.59 0
798.65 0
798.72 0
798.78 0
798.85 0
798.91 0
798.97 0
799.04 0
799.10 0
799.17 0
799.23 0
799.30 0
799.36 0
799.43 0
799.49 0
799.56 0
799.62 0
799.69 0
799.75 0
799.82 0
799.88 0
799.95 0
800.01 0
800.08 0
800.14 0
800.21 0
800.27 0
800.33 0
800.40 0
800.46 0
800.53 0
800.59 0
800.66 0
800.72 0
800.79 0
800.85 0
800.92 0
800.98 0
801.05 0
801.11 0
801.18 0
801.24 0
801.31 0
801.37 0
801.44 0
801.50 0
801.57 0
801.63 0
801.70 0
801.76 0
801.83 0
801.89 0
801.96 0
802.02 0
802.09 0
802.15 0
802.21 0
802.28 0
802.34 0
802.41 0
802.47 0
802.54 0
802.60 0
802.67 0
802.73 0
802.80 0
802.86 0
802.93 0
802.99 0
803.06 0
803.12 0
803.19 0
803.25 0
803.32 0
803.38 0
803.45 0
803.51 0
803.58 0
803.64 0
803.71 0
803.77 0
803.84 0
803.90 0
803.97 0
804.03 0
804.10 0
804.16 0
804.23 0
804.29 0
804.36 0
804.42 0
804.49 0
804.55 0
804.62 0
804.68 0
804.75 0
804.81 0
804.88 0
804.94 0
805.01 0
805.07 0
805.14 0
805.20 0
805.27 0
805.33 0
805.40 0
805.46 0
805.53 0
805.59 0
805.66 0
805.72 0
805.79 0
805.85 0
805.92 0
805.98 0
806.05 0
806.11 0
806.18 0
806.24 0
806.31 0
806.37 0
806.44 0
806.50 0
806.57 0
806.63 0
806.70 0
806.76 1
806.83 1
806.89 2
806.96 3
807.02 4
807.09 4
807.15 4
807.22 3
807.28 3
807.35 2
807.41 1
807.48 0
807.54 0
807.61 0
807.67 0
807.74 0
807.80 0
807.87 0
807.93 1
808.00 1
808.06 1
808.13 1
808.19 1
808.26 0
808.32 0
808.39 0
808.45 0
808.52 0
808.59 0
808.65 1
808.72 1
808.78 2
808.85 3
808.91 3
808.98 4
809.04 4
809.11 3
809.17 3
809.24 2
809.30 2
809.37 1
809.43 1
809.50 1
809.56 1
809.63 1
809.69 1
809.76 1
809.82 1
809.89 1
809.95 1
810.02 1
810.08 0
810.15 0
810.21 0
810.28 0
810.34 0
810.41 0
810.47 0
810.54 0
810.61 0
810.67 0
810.74 0
810.80 0
810.87 0
810.93 0
811.00 0
811.06 0
811.13 0
811.19 1
811.26 1
811.32 2
811.39 2
811.45 3
811.52 3
811.58 3
811.65 3
811.71 2
811.78 2
811.84 1
811.91 1
811.98 1
812.04 1
812.11 1
812.17 1
812.24 1
812.30 1
812.37 2
812.43 2
812.50 2
812.56 1
812.63 1
812.69 1
812.76 0
812.82 0
812.89 0
812.95 0
813.02 0
813.09 0
813.15 0
813.22 0
813.28 0
813.35 0
813.41 0
813.48 0
813.54 1
813.61 1
813.67 1
813.74 1
813.80 1
813.87 1
813.93 1
814.00 2
814.07 2
814.13 2
814.20 3
814.26 3
814.33 2
814.39 2
814.46 2
814.52 1
814.59 1
814.65 1
814.72 1
814.78 1
814.85 2
814.91 2
814.98 1
815.05 1
815.11 1
815.18 1
815.24 0
815.31 0
815.37 0
815.44 0
815.50 0
815.57 0
815.63 0
815.70 0
815.77 0
815.83 0
815.90 0
815.96 0
816.03 0
816.09 1
816.16 1
816.22 1
816.29 1
816.35 1
816.42 1
816.48 1
816.55 0
816.62 0
816.68 1
816.75 1
816.81 1
816.88 2
816.94 2
817.01 2
817.07 2
817.14 1
817.21 1
817.27 1
817.34 0
817.40 0
817.47 0
817.53 0
817.60 0
817.66 0
817.73 0
817.79 0
817.86 0
817.93 0
817.99 0
818.06 0
818.12 0
818.19 1
818.25 1
818.32 1
818.38 0
818.45 0
818.52 0
818.58 0
818.65 0
818.71 0
818.78 1
818.84 1
818.91 1
818.97 1
819.04 1
819.10 1
819.17 1
819.24 1
819.30 1
819.37 1
819.43 1
819.50 1
819.56 1
819.63 1
819.69 1
819.76 1
819.83 0
819.89 0
819.96 0
820.02 0
820.09 0
820.15 0
820.22 0
820.29 0
820.35 0
820.42 0
820.48 0
820.55 0
820.61 0
820.68 0
820.74 0
820.81 0
820.88 0
820.94 0
821.01 1
821.07 0
821.14 0
821.20 0
821.27 0
821.34 0
821.40 0
821.47 0
821.53 0
821.60 1
821.66 1
821.73 1
821.79 1
821.86 1
821.93 1
821.99 1
822.06 1
822.12 0
822.19 0
822.25 0
822.32 0
822.39 0
822.45 0
822.52 0
822.58 0
822.65 0
822.71 1
822.78 1
822.85 1
822.91 1
822.98 1
823.04 0
823.11 0
823.17 0
823.24 0
823.31 0
823.37 0
823.44 0
823.50 0
823.57 0
823.63 0
823.70 0
823.77 1
823.83 1
823.90 1
823.96 1
824.03 1
824.09 1
824.16 1
824.23 1
824.29 1
824.36 1
824.42 1
824.49 1
824.55 1
824.62 0
824.69 0
824.75 0
824.82 0
824.88 0
824.95 0
825.02 0
825.08 0
825.15 0
825.21 0
825.28 0
825.34 0
825.41 0
825.48 0
825.54 0
825.61 0
825.67 0
825.74 0
825.80 0
825.87 0
825.94 0
826.00 0
826.07 0
826.13 0
826.20 0
826.27 0
826.33 0
826.40 0
826.46 0
826.53 1
826.59 1
826.66 1
826.73 1
826.79 1
826.86 1
826.92 1
826.99 1
827.06 1
827.12 1
827.19 0
827.25 0
827.32 0
827.39 0
827.45 0
827.52 0
827.58 0
827.65 0
827.71 0
827.78 0
827.85 0
827.91 0
827.98 0
828.04 0
828.11 0
828.18 0
828.24 0
828.31 0
828.37 0
828.44 0
828.51 0
828.57 0
828.64 0
828.70 0
828.77 0
828.84 0
828.90 0
828.97 0
829.03 0
829.10 0
829.17 0
829.23 0
829.30 0
829.36 0
829.43 0
829.49 0
829.56 0
829.63 0
829.69 0
829.76 1
829.82 1
829.89 1
829.96 1
830.02 1
830.09 1
830.15 1
830.22 1
830.29 1
830.35 1
830.42 1
830.48 1
830.55 0
830.62 0
830.68 0
830.75 0
830.81 0
830.88 0
830.95 0
831.01 0
831.08 0
831.14 0
831.21 0
831.28 0
831.34 0
831.41 0
831.48 0
831.54 0
831.61 0
831.67 0
831.74 0
831.81 0
831.87 0
831.94 0
832.00 0
832.07 0
832.14 0
832.20 0
832.27 0
832.33 0
832.40 0
832.47 0
832.53 0
832.60 0
832.66 0
832.73 0
832.80 0
832.86 0
832.93 0
832.99 0
833.06 0
833.13 0
833.19 0
833.26 0
833.33 0
833.39 0
833.46 0
833.52 0
833.59 0
833.66 0
833.72 0
833.79 0
833.85 0
833.92 0
833.99 0
834.05 0
834.12 0
834.19 0
834.25 0
834.32 0
834.38 0
834.45 0
834.52 0
834.58 0
834.65 1
834.71 1
834.78 1
834.85 1
834.91 1
834.98 0
835.05 0
835.11 0
835.18 0
835.24 1
835.31 1
835.38 1
835.44 1
835.51 1
835.57 1
835.64 1
835.71 1
835.77 1
835.84 1
835.91 1
835.97 0
836.04 0
836.10 0
836.17 0
836.24 0
836.30 0
836.37 0
836.44 0
836.50 0
836.57 0
836.63 0
836.70 0
836.77 1
836.83 0
836.90 0
836.97 0
837.03 0
837.10 0
837.16 0
837.23 0
837.30 0
837.36 0
837.43 1
837.50 1
837.56 1
837.63 1
837.70 1
837.76 1
837.83 1
837.89 0
837.96 0
838.03 0
838.09 0
838.16 0
838.23 0
838.29 0
838.36 1
838.42 1
838.49 1
838.56 1
838.62 1
838.69 1
838.76 1
838.82 1
838.89 0
838.96 0
839.02 0
839.09 0
839.15 0
839.22 0
839.29 0
839.35 0
839.42 0
839.49 0
839.55 0
839.62 0
839.68 0
839.75 0
839.82 1
839.88 1
839.95 1
840.02 1
840.08 1
840.15 1
840.22 0
840.28 0
840.35 0
840.42 0
840.48 0
840.55 0
840.61 1
840.68 1
840.75 1
840.81 1
840.88 1
840.95 0
841.01 0
841.08 0
841.15 0
841.21 0
841.28 0
841.35 0
841.41 0
841.48 0
841.54 0
841.61 1
841.68 1
841.74 1
841.81 1
841.88 1
841.94 0
842.01 0
842.08 0
842.14 0
842.21 0
842.28 0
842.34 0
842.41 0
842.47 0
842.54 0
842.61 0
842.67 0
842.74 0
842.81 0
842.87 0
842.94 0
843.01 0
843.07 0
843.14 0
843.21 0
843.27 0
843.34 0
843.41 0
843.47 1
843.54 1
843.61 1
843.67 1
843.74 1
843.81 0
843.87 0
843.94 0
844.00 0
844.07 0
844.14 0
844.20 0
844.27 0
844.34 0
844.40 0
844.47 0
844.54 0
844.60 0
844.67 0
844.74 0
844.80 0
844.87 0
844.94 0
845.00 0
845.07 0
845.14 0
845.20 0
845.27 0
845.34 0
845.40 0
845.47 0
845.54 0
845.60 0
845.67 0
845.74 0
845.80 0
845.87 0
845.94 0
846.00 0
846.07 0
846.14 0
846.20 0
846.27 0
846.34 0
846.40 0
846.47 0
846.54 0
846.60 0
846.67 0
846.74 0
846.80 0
846.87 0
846.94 0
847.00 0
847.07 0
847.14 0
847.20 0
847.27 0
847.34 0
847.40 0
847.47 0
847.54 0
847.60 0
847.67 0
847.74 0
847.80 0
847.87 0
847.94 0
848.00 0
848.07 0
848.14 0
848.20 0
848.27 0
848.34 0
848.40 0
848.47 0
848.54 0
848.60 0
848.67 0
848.74 0
848.80 0
848.87 0
848.94 0
849.00 0
849.07 0
849.14 0
849.20 0
849.27 0
849.34 0
849.40 0
849.47 0
849.54 0
849.60 0
849.67 0
849.74 0
849.80 0
849.87 0
849.94 0
850.00 0
850.07 0
850.14 0
850.20 0
850.27 0
850.34 0
850.40 0
850.47 0
850.54 0
850.61 0
850.67 0
850.74 0
850.81 0
850.87 0
850.94 0
851.01 0
851.07 0
851.14 0
851.21 0
851.27 0
851.34 0
851.41 0
851.47 0
851.54 0
851.61 0
851.67 0
851.74 0
851.81 0
851.87 0
851.94 0
852.01 0
852.08 0
852.14 0
852.21 0
852.28 0
852.34 0
852.41 0
852.48 0
852.54 0
852.61 0
852.68 0
852.74 0
852.81 0
852.88 0
852.94 0
853.01 0
853.08 0
853.15 0
853.21 0
853.28 0
853.35 0
853.41 0
853.48 0
853.55 0
853.61 0
853.68 0
853.75 0
853.81 0
853.88 0
853.95 0
854.02 0
854.08 0
854.15 0
854.22 0
854.28 0
854.35 0
854.42 0
854.48 0
854.55 0
854.62 0
854.68 0
854.75 0
854.82 0
854.89 0
854.95 0
855.02 0
855.09 0
855.15 0
855.22 0
855.29 0
855.35 0
855.42 0
855.49 0
855.56 0
855.62 0
855.69 0
855.76 0
855.82 0
855.89 0
855.96 0
856.02 0
856.09 0
856.16 0
856.23 0
856.29 0
856.36 0
856.43 0
856.49 0
856.56 0
856.63 0
856.69 0
856.76 0
856.83 0
856.90 0
856.96 0
857.03 0
857.10 0
857.16 0
857.23 0
857.30 0
857.37 0
857.43 0
857.50 0
857.57 0
857.63 0
857.70 0
857.77 0
857.84 0
857.90 0
857.97 0
858.04 0
858.10 0
858.17 0
858.24 0
858.30 0
858.37 0
858.44 0
858.51 0
858.57 0
858.64 0
858.71 0
858.77 0
858.84 0
858.91 0
858.98 0
859.04 0
859.11 0
859.18 0
859.24 0
859.31 0
859.38 0
859.45 0
859.51 0
859.58 0
859.65 0
859.71 0
859.78 0
859.85 0
859.92 0
859.98 0
860.05 0
860.12 0
860.18 0
860.25 0
860.32 0
860.39 0
860.45 0
860.52 0
860.59 0
860.65 0
860.72 0
860.79 0
860.86 0
860.92 0
860.99 0
861.06 0
861.13 0
861.19 0
861.26 0
861.33 0
861.39 0
861.46 0
861.53 0
861.60 0
861.66 0
861.73 0
861.80 0
861.86 0
861.93 0
862.00 0
862.07 0
862.13 0
862.20 0
862.27 0
862.34 0
862.40 0
862.47 0
862.54 0
862.60 0
862.67 0
862.74 0
862.81 0
862.87 0
862.94 0
863.01 0
863.08 1
863.14 1
863.21 1
863.28 1
863.34 1
863.41 0
863.48 0
863.55 0
863.61 0
863.68 0
863.75 0
863.82 0
863.88 0
863.95 0
864.02 0
864.09 0
864.15 0
864.22 0
864.29 0
864.35 0
864.42 0
864.49 0
864.56 0
864.62 0
864.69 0
864.76 0
864.83 0
864.89 0
864.96 0
865.03 0
865.10 0
865.16 0
865.23 0
865.30 0
865.37 0
865.43 0
865.50 0
865.57 0
865.63 0
865.70 0
865.77 0
865.84 0
865.90 0
865.97 0
866.04 0
866.11 0
866.17 0
866.24 0
866.31 0
866.38 0
866.44 0
866.51 0
866.58 0
866.65 0
866.71 0
866.78 0
866.85 0
866.92 0
866.98 0
867.05 0
867.12 0
867.19 0
867.25 0
867.32 0
867.39 0
867.46 0
867.52 0
867.59 0
867.66 0
867.72 0
867.79 0
867.86 0
867.93 0
867.99 0
868.06 0
868.13 0
868.20 0
868.26 0
868.33 0
868.40 0
868.47 0
868.53 0
868.60 0
868.67 0
868.74 0
868.80 0
868.87 0
868.94 0
869.01 0
869.07 0
869.14 0
869.21 0
869.28 0
869.35 0
869.41 0
869.48 1
869.55 1
869.62 0
869.68 0
869.75 0
869.82 0
869.89 0
869.95 0
870.02 0
870.09 0
870.16 0
870.22 0
870.29 0
870.36 0
870.43 0
870.49 0
870.56 0
870.63 0
870.70 0
870.76 0
870.83 0
870.90 0
870.97 0
871.03 0
871.10 0
871.17 0
871.24 0
871.30 0
871.37 0
871.44 0
871.51 0
871.58 0
871.64 0
871.71 0
871.78 0
871.85 0
871.91 0
871.98 0
872.05 1
872.12 1
872.18 1
872.25 1
872.32 1
872.39 1
872.45 0
872.52 0
872.59 0
872.66 0
872.72 0
872.79 0
872.86 0
872.93 0
873.00 0
873.06 0
873.13 0
873.20 0
873.27 0
873.33 0
873.40 0
873.47 0
873.54 0
873.60 0
873.67 0
873.74 0
873.81 0
873.88 0
873.94 0
874.01 0
874.08 0
874.15 0
874.21 0
874.28 0
874.35 0
874.42 0
874.49 0
874.55 0
874.62 0
874.69 0
874.76 0
874.82 0
874.89 0
874.96 0
875.03 0
875.09 0
875.16 0
875.23 0
875.30 0
875.37 0
875.43 0
875.50 0
875.57 0
875.64 0
875.70 0
875.77 0
875.84 0
875.91 0
875.98 0
876.04 0
876.11 0
876.18 0
876.25 0
876.31 0
876.38 0
876.45 0
876.52 0
876.59 0
876.65 0
876.72 0
876.79 0
876.86 0
876.93 0
876.99 0
877.06 0
877.13 0
877.20 0
877.26 0
877.33 0
877.40 0
877.47 0
877.54 0
877.60 0
877.67 0
877.74 0
877.81 0
877.88 0
877.94 0
878.01 0
878.08 0
878.15 0
878.21 0
878.28 0
878.35 0
878.42 0
878.49 0
878.55 0
878.62 0
878.69 0
878.76 0
878.83 0
878.89 0
878.96 0
879.03 0
879.10 0
879.17 0
879.23 0
879.30 0
879.37 0
879.44 0
879.50 0
879.57 0
879.64 0
879.71 0
879.78 0
879.84 0
879.91 0
879.98 0
880.05 0
880.12 0
880.18 0
880.25 0
880.32 0
880.39 0
880.46 0
880.52 0
880.59 0
880.66 0
880.73 0
880.80 0
880.86 0
880.93 0
881.00 0
881.07 0
881.14 0
881.20 0
881.27 0
881.34 0
881.41 0
881.48 0
881.54 0
881.61 0
881.68 0
881.75 0
881.82 1
881.88 1
881.95 1
882.02 1
882.09 0
882.16 0
882.22 0
882.29 0
882.36 0
882.43 0
882.50 0
882.56 0
882.63 1
882.70 1
882.77 0
882.84 0
882.90 0
882.97 0
883.04 0
883.11 0
883.18 0
883.24 0
883.31 1
883.38 1
883.45 1
883.52 1
883.59 1
883.65 1
883.72 1
883.79 1
883.86 0
883.93 0
883.99 0
884.06 1
884.13 1
884.20 1
884.27 1
884.33 1
884.40 1
884.47 0
884.54 0
884.61 0
884.67 1
884.74 1
884.81 1
884.88 1
884.95 1
885.02 1
885.08 1
885.15 1
885.22 1
885.29 0
885.36 0
885.42 0
885.49 0
885.56 0
885.63 0
885.70 0
885.77 0
885.83 0
885.90 0
885.97 0
886.04 0
886.11 0
886.17 0
886.24 1
886.31 1
886.38 1
886.45 1
886.52 1
886.58 1
886.65 1
886.72 1
886.79 1
886.86 1
886.92 1
886.99 1
887.06 1
887.13 1
887.20 1
887.27 1
887.33 1
887.40 1
887.47 1
887.54 0
887.61 0
887.67 0
887.74 0
887.81 0
887.88 0
887.95 0
888.02 1
888.08 1
888.15 1
888.22 1
888.29 1
888.36 1
888.43 1
888.49 1
888.56 1
888.63 0
888.70 0
888.77 0
888.84 0
888.90 0
888.97 0
889.04 0
889.11 0
889.18 0
889.25 0
889.31 0
889.38 0
889.45 0
889.52 0
889.59 0
889.66 0
889.72 0
889.79 1
889.86 1
889.93 1
890.00 1
890.07 1
890.13 1
890.20 1
890.27 1
890.34 1
890.41 0
890.48 0
890.54 0
890.61 0
890.68 0
890.75 0
890.82 0
890.89 0
890.95 0
891.02 0
891.09 0
891.16 0
891.23 0
891.30 0
891.36 0
891.43 0
891.50 0
891.57 0
891.64 0
891.71 0
891.77 0
891.84 0
891.91 0
891.98 0
892.05 0
892.12 0
892.18 0
892.25 0
892.32 0
892.39 0
892.46 0
892.53 0
892.60 0
892.66 0
892.73 0
892.80 0
892.87 0
892.94 1
893.01 1
893.07 1
893.14 1
893.21 1
893.28 1
893.35 1
893.42 1
893.49 1
893.55 1
893.62 0
893.69 0
893.76 0
893.83 0
893.90 0
893.96 0
894.03 0
894.10 0
894.17 0
894.24 0
894.31 0
894.38 0
894.44 0
894.51 0
894.58 0
894.65 0
894.72 0
894.79 0
894.85 0
894.92 0
894.99 0
895.06 0
895.13 0
895.20 0
895.27 0
895.33 0
895.40 1
895.47 1
895.54 1
895.61 1
895.68 1
895.75 0
895.81 0
895.88 0
895.95 0
896.02 0
896.09 0
896.16 0
896.23 0
896.29 0
896.36 0
896.43 1
896.50 1
896.57 1
896.64 1
896.71 0
896.77 0
896.84 0
896.91 0
896.98 0
897.05 0
897.12 0
897.19 0
897.25 0
897.32 0
897.39 0
897.46 0
897.53 0
897.60 0
897.67 0
897.73 0
897.80 0
897.87 0
897.94 0
898.01 0
898.08 0
898.15 0
898.22 0
898.28 0
898.35 0
898.42 0
898.49 0
898.56 0
898.63 0
898.70 0
898.76 0
898.83 0
898.90 0
898.97 0
899.04 0
899.11 0
899.18 0
899.25 0
899.31 0
899.38 0
899.45 0
899.52 0
899.59 0
899.66 0
899.73 0
899.80 0
899.86 0
899.93 0
900.00 0
900.07 0
900.14 0
900.21 0
900.28 0
900.34 0
900.41 0
900.48 0
900.55 0
900.62 0
900.69 0
900.76 0
900.83 0
900.89 0
900.96 0
901.03 0
901.10 0
901.17 0
901.24 0
901.31 0
901.38 0
901.44 0
901.51 0
901.58 0
901.65 0
901.72 0
901.79 0
901.86 0
901.93 0
902.00 0
902.06 0
902.13 0
902.20 0
902.27 0
902.34 0
902.41 0
902.48 0
902.55 0
902.61 0
902.68 0
902.75 0
902.82 0
902.89 0
902.96 0
903.03 0
903.10 0
903.16 0
903.23 0
903.30 0
903.37 0
903.44 0
903.51 0
903.58 0
903.65 0
903.72 0
903.78 0
903.85 0
903.92 0
903.99 0
904.06 0
904.13 0
904.20 1
904.27 1
904.34 1
904.40 1
904.47 1
904.54 1
904.61 0
904.68 0
904.75 0
904.82 0
904.89 0
904.96 1
905.02 1
905.09 1
905.16 0
905.23 0
905.30 0
905.37 0
905.44 0
905.51 0
905.58 1
905.64 1
905.71 1
905.78 1
905.85 1
905.92 1
905.99 1
906.06 1
906.13 0
906.20 0
906.27 0
906.33 0
906.40 0
906.47 0
906.54 0
906.61 0
906.68 0
906.75 0
906.82 0
906.89 0
906.95 0
907.02 0
907.09 0
907.16 0
907.23 0
907.30 0
907.37 0
907.44 0
907.51 0
907.58 0
907.64 0
907.71 0
907.78 0
907.85 0
907.92 0
907.99 0
908.06 0
908.13 0
908.20 0
908.27 0
908.33 0
908.40 0
908.47 0
908.54 0
908.61 0
908.68 0
908.75 0
908.82 0
908.89 0
908.96 0
909.03 1
909.09 1
909.16 1
909.23 1
909.30 1
909.37 1
909.44 1
909.51 1
909.58 1
909.65 1
909.72 1
909.79 1
909.85 1
909.92 1
909.99 1
910.06 1
910.13 1
910.20 1
910.27 1
910.34 1
910.41 1
910.48 1
910.55 0
910.61 0
910.68 0
910.75 0
910.82 0
910.89 0
910.96 0
911.03 0
911.10 0
911.17 0
911.24 0
911.31 0
911.37 0
911.44 0
911.51 0
911.58 1
911.65 1
911.72 1
911.79 1
911.86 1
911.93 0
912.00 0
912.07 0
912.14 0
912.20 0
912.27 0
912.34 0
912.41 0
912.48 1
912.55 1
912.62 1
912.69 1
912.76 1
912.83 1
912.90 1
912.97 1
913.04 0
913.10 0
913.17 0
913.24 0
913.31 0
913.38 0
913.45 0
913.52 0
913.59 0
913.66 0
913.73 0
913.80 0
913.87 0
913.94 0
914.00 0
914.07 0
914.14 0
914.21 0
914.28 0
914.35 0
914.42 0
914.49 0
914.56 0
914.63 0
914.70 0
914.77 0
914.84 0
914.90 0
914.97 0
915.04 0
915.11 0
915.18 0
915.25 0
915.32 0
915.39 0
915.46 0
915.53 0
915.60 0
915.67 0
915.74 0
915.81 0
915.88 0
915.94 0
916.01 0
916.08 0
916.15 0
916.22 0
916.29 0
916.36 0
916.43 0
916.50 0
916.57 1
916.64 1
916.71 0
916.78 0
916.85 0
916.92 0
916.98 0
917.05 0
917.12 0
917.19 0
917.26 0
917.33 0
917.40 0
917.47 0
917.54 0
917.61 0
917.68 0
917.75 0
917.82 0
917.89 0
917.96 0
918.03 0
918.09 0
918.16 1
918.23 1
918.30 1
918.37 1
918.44 0
918.51 0
918.58 0
918.65 0
918.72 0
918.79 0
918.86 0
918.93 0
919.00 0
919.07 0
919.14 0
919.21 0
919.27 0
919.34 0
919.41 0
919.48 0
919.55 1
919.62 1
919.69 0
919.76 0
919.83 0
919.90 0
919.97 0
920.04 0
920.11 0
920.18 0
920.25 0
920.32 0
920.39 0
920.46 0
920.53 1
920.59 0
920.66 0
920.73 0
920.80 0
920.87 0
920.94 0
921.01 0
921.08 0
921.15 0
921.22 0
921.29 0
921.36 0
921.43 0
921.50 0
921.57 0
921.64 0
921.71 0
921.78 0
921.85 0
921.92 0
921.99 0
922.06 0
922.12 0
922.19 0
922.26 0
922.33 0
922.40 0
922.47 0
922.54 0
922.61 0
922.68 0
922.75 0
922.82 0
922.89 0
922.96 0
923.03 0
923.10 0
923.17 0
923.24 0
923.31 0
923.38 0
923.45 0
923.52 0
923.59 0
923.66 0
923.73 0
923.79 0
923.86 0
923.93 0
924.00 0
924.07 0
924.14 0
924.21 0
924.28 0
924.35 0
924.42 0
924.49 0
924.56 0
924.63 0
924.70 0
924.77 0
924.84 0
924.91 0
924.98 0
925.05 0
925.12 0
925.19 0
925.26 0
925.33 0
925.40 0
925.47 0
925.54 0
925.61 0
925.68 0
925.75 0
925.81 0
925.88 0
925.95 0
926.02 0
926.09 0
926.16 0
926.23 0
926.30 0
926.37 0
926.44 0
926.51 0
926.58 0
926.65 0
926.72 0
926.79 0
926.86 0
926.93 0
927.00 0
927.07 0
927.14 0
927.21 0
927.28 0
927.35 0
927.42 0
927.49 0
927.56 0
927.63 0
927.70 0
927.77 0
927.84 0
927.91 0
927.98 0
928.05 0
928.12 0
928.19 0
928.26 0
928.33 0
928.40 0
928.46 0
928.53 0
928.60 0
928.67 0
928.74 0
928.81 0
928.88 0
928.95 0
929.02 0
929.09 0
929.16 1
929.23 1
929.30 1
929.37 1
929.44 1
929.51 1
929.58 1
929.65 1
929.72 1
929.79 1
929.86 1
929.93 1
930.00 1
930.07 1
930.14 1
930.21 1
930.28 1
930.35 1
930.42 1
930.49 1
930.56 1
930.63 1
930.70 1
930.77 1
930.84 1
930.91 1
930.98 1
931.05 0
931.12 0
931.19 0
931.26 0
931.33 0
931.40 0
931.47 1
931.54 1
931.61 0
931.68 0
931.75 0
931.82 0
931.89 0
931.96 1
932.03 1
932.10 1
932.17 1
932.24 1
932.31 1
932.38 1
932.45 1
932.52 0
932.59 0
932.66 0
932.73 0
932.80 0
932.87 0
932.94 0
933.01 0
933.08 0
933.15 0
933.22 0
933.29 0
933.36 0
933.43 0
933.50 0
933.57 0
933.64 1
933.71 1
933.78 1
933.85 1
933.92 1
933.99 1
934.06 0
934.13 0
934.20 0
934.27 0
934.34 0
934.41 0
934.48 0
934.55 0
934.62 0
934.69 0
934.76 0
934.83 0
934.90 0
934.97 0
935.04 0
935.11 0
935.18 0
935.25 0
935.32 0
935.39 0
935.46 0
935.53 0
935.60 1
935.67 1
935.74 1
935.81 1
935.88 0
935.95 0
936.02 0
936.09 0
936.16 0
936.23 0
936.30 0
936.37 0
936.44 0
936.51 0
936.58 0
936.65 0
936.72 0
936.79 0
936.86 0
936.93 0
937.00 0
937.07 0
937.14 0
937.21 0
937.28 0
937.35 0
937.42 0
937.49 0
937.56 1
937.63 1
937.70 1
937.77 0
937.84 0
937.91 0
937.98 0
938.05 0
938.12 0
938.19 1
938.26 1
938.33 1
938.40 1
938.47 1
938.54 0
938.61 0
938.68 0
938.75 0
938.82 1
938.89 1
938.96 1
939.03 1
939.10 1
939.17 1
939.24 1
939.31 1
939.38 1
939.46 1
939.53 1
939.60 1
939.67 1
939.74 0
939.81 0
939.88 0
939.95 1
940.02 1
940.09 1
940.16 1
940.23 1
940.30 1
940.37 1
940.44 0
940.51 0
940.58 0
940.65 0
940.72 0
940.79 0
940.86 0
940.93 0
941.00 0
941.07 1
941.14 1
941.21 1
941.28 1
941.35 1
941.42 1
941.49 1
941.56 1
941.63 1
941.70 1
941.77 0
941.84 0
941.91 0
941.98 0
942.05 0
942.12 0
942.20 0
942.27 1
942.34 1
942.41 1
942.48 1
942.55 1
942.62 1
942.69 1
942.76 1
942.83 0
942.90 0
942.97 0
943.04 0
943.11 0
943.18 0
943.25 0
943.32 0
943.39 0
943.46 0
943.53 0
943.60 0
943.67 0
943.74 0
943.81 0
943.88 0
943.95 0
944.02 0
944.09 1
944.16 1
944.24 1
944.31 1
944.38 1
944.45 0
944.52 0
944.59 0
944.66 0
944.73 0
944.80 1
944.87 1
944.94 1
945.01 1
945.08 1
945.15 1
945.22 1
945.29 1
945.36 0
945.43 0
945.50 0
945.57 0
945.64 0
945.71 0
945.78 0
945.85 0
945.93 0
946.00 1
946.07 1
946.14 1
946.21 1
946.28 1
946.35 1
946.42 1
946.49 0
946.56 0
946.63 0
946.70 0
946.77 0
946.84 0
946.91 0
946.98 0
947.05 0
947.12 0
947.19 0
947.26 0
947.33 0
947.41 0
947.48 0
947.55 0
947.62 0
947.69 0
947.76 0
947.83 1
947.90 1
947.97 1
948.04 1
948.11 1
948.18 1
948.25 1
948.32 1
948.39 1
948.46 1
948.53 1
948.60 0
948.67 0
948.75 0
948.82 0
948.89 0
948.96 0
949.03 0
949.10 0
949.17 0
949.24 0
949.31 0
949.38 0
949.45 0
949.52 1
949.59 1
949.66 1
949.73 1
949.80 1
949.87 1
949.95 1
950.02 1
950.09 1
950.16 1
950.23 1
950.30 1
950.37 1
950.44 1
950.51 1
950.58 1
950.65 1
950.72 1
950.79 1
950.86 1
950.93 1
951.00 1
951.07 1
951.15 1
951.22 1
951.29 1
951.36 1
951.43 1
951.50 1
951.57 2
951.64 2
951.71 2
951.78 2
951.85 2
951.92 2
951.99 2
952.06 2
952.13 2
952.21 2
952.28 2
952.35 2
952.42 2
952.49 2
952.56 2
952.63 2
952.70 3
952.77 3
952.84 3
952.91 3
952.98 2
953.05 2
953.12 2
953.20 1
953.27 1
953.34 1
953.41 1
953.48 1
953.55 1
953.62 1
953.69 1
953.76 1
953.83 1
953.90 1
953.97 1
954.04 1
954.11 1
954.19 1
954.26 1
954.33 1
954.40 1
954.47 1
954.54 1
954.61 1
954.68 0
954.75 0
954.82 0
954.89 0
954.96 0
955.03 0
955.11 0
955.18 0
955.25 0
955.32 0
955.39 0
955.46 1
955.53 1
955.60 1
955.67 1
955.74 1
955.81 1
955.88 0
955.96 0
956.03 0
956.10 0
956.17 0
956.24 0
956.31 0
956.38 0
956.45 0
956.52 0
956.59 0
956.66 0
956.73 0
956.81 0
956.88 0
956.95 0
957.02 0
957.09 0
957.16 0
957.23 0
957.30 0
957.37 0
957.44 1
957.51 1
957.58 1
957.66 1
957.73 1
957.80 1
957.87 1
957.94 1
958.01 0
958.08 0
958.15 0
958.22 0
958.29 0
958.36 0
958.44 0
958.51 0
958.58 0
958.65 0
958.72 0
958.79 0
958.86 0
958.93 0
959.00 0
959.07 0
959.14 0
959.22 0
959.29 0
959.36 0
959.43 0
959.50 0
959.57 0
959.64 0
959.71 0
959.78 0
959.85 0
959.93 0
960.00 0
960.07 0
960.14 0
960.21 0
960.28 0
960.35 0
960.42 0
960.49 0
960.56 0
960.64 0
960.71 1
960.78 1
960.85 1
960.92 1
960.99 1
961.06 1
961.13 1
961.20 0
961.27 0
961.35 0
961.42 0
961.49 1
961.56 1
961.63 1
961.70 1
961.77 1
961.84 1
961.91 1
961.98 0
962.06 0
962.13 0
962.20 0
962.27 0
962.34 0
962.41 1
962.48 1
962.55 1
962.62 1
962.70 1
962.77 1
962.84 1
962.91 1
962.98 1
963.05 1
963.12 1
963.19 1
963.26 1
963.33 0
963.41 0
963.48 0
963.55 0
963.62 0
963.69 1
963.76 1
963.83 1
963.90 1
963.97 1
964.05 1
964.12 1
964.19 1
964.26 1
964.33 1
964.40 1
964.47 1
964.54 1
964.62 0
964.69 0
964.76 0
964.83 0
964.90 0
964.97 0
965.04 0
965.11 0
965.18 0
965.26 0
965.33 0
965.40 0
965.47 0
965.54 0
965.61 0
965.68 0
965.75 0
965.82 1
965.90 1
965.97 1
966.04 1
966.11 1
966.18 1
966.25 1
966.32 1
966.39 1
966.47 0
966.54 0
966.61 0
966.68 0
966.75 0
966.82 0
966.89 0
966.96 0
967.04 0
967.11 0
967.18 0
967.25 0
967.32 0
967.39 1
967.46 1
967.53 1
967.61 1
967.68 1
967.75 1
967.82 1
967.89 1
967.96 1
968.03 1
968.10 1
968.18 1
968.25 1
968.32 1
968.39 1
968.46 1
968.53 1
968.60 1
968.67 1
968.75 2
968.82 2
968.89 2
968.96 2
969.03 2
969.10 2
969.17 2
969.24 2
969.32 2
969.39 2
969.46 2
969.53 1
969.60 1
969.67 1
969.74 1
969.82 1
969.89 0
969.96 0
970.03 0
970.10 0
970.17 0
970.24 1
970.31 1
970.39 1
970.46 1
970.53 1
970.60 1
970.67 1
970.74 1
970.81 1
970.89 1
970.96 1
971.03 1
971.10 1
971.17 1
971.24 1
971.31 1
971.39 1
971.46 1
971.53 1
971.60 1
971.67 1
971.74 1
971.81 1
971.89 1
971.96 1
972.03 1
972.10 1
972.17 0
972.24 0
972.31 0
972.39 0
972.46 0
972.53 0
972.60 0
972.67 0
972.74 0
972.81 0
972.89 0
972.96 0
973.03 0
973.10 0
973.17 0
973.24 0
973.31 0
973.39 0
973.46 0
973.53 0
973.60 0
973.67 0
973.74 0
973.81 0
973.89 0
973.96 0
974.03 0
974.10 0
974.17 0
974.24 0
974.31 0
974.39 0
974.46 0
974.53 0
974.60 0
974.67 0
974.74 0
974.82 0
974.89 0
974.96 0
975.03 0
975.10 0
975.17 0
975.24 0
975.32 0
975.39 0
975.46 0
975.53 0
975.60 0
975.67 0
975.75 0
975.82 0
975.89 0
975.96 0
976.03 0
976.10 1
976.17 1
976.25 1
976.32 1
976.39 1
976.46 1
976.53 1
976.60 1
976.68 1
976.75 1
976.82 1
976.89 1
976.96 1
977.03 1
977.11 1
977.18 1
977.25 1
977.32 1
977.39 1
977.46 1
977.53 1
977.61 0
977.68 0
977.75 0
977.82 0
977.89 0
977.96 0
978.04 1
978.11 1
978.18 1
978.25 1
978.32 1
978.39 1
978.47 1
978.54 1
978.61 1
978.68 1
978.75 0
978.82 0
978.90 0
978.97 0
979.04 0
979.11 0
979.18 0
979.25 0
979.33 0
979.40 1
979.47 1
979.54 1
979.61 1
979.68 1
979.76 1
979.83 1
979.90 1
979.97 1
980.04 1
980.11 1
980.19 0
980.26 0
980.33 0
980.40 0
980.47 0
980.54 0
980.62 1
980.69 1
980.76 1
980.83 1
980.90 1
980.98 1
981.05 1
981.12 1
981.19 1
981.26 1
981.33 1
981.41 1
981.48 1
981.55 1
981.62 2
981.69 2
981.76 2
981.84 1
981.91 1
981.98 1
982.05 1
982.12 1
982.20 0
982.27 0
982.34 0
982.41 0
982.48 0
982.55 1
982.63 1
982.70 1
982.77 1
982.84 1
982.91 1
982.99 1
983.06 1
983.13 1
983.20 1
983.27 1
983.34 1
983.42 1
983.49 1
983.56 1
983.63 1
983.70 1
983.78 1
983.85 1
983.92 1
983.99 1
984.06 1
984.13 1
984.21 0
984.28 0
984.35 0
984.42 0
984.49 0
984.57 1
984.64 1
984.71 1
984.78 1
984.85 1
984.93 1
985.00 1
985.07 1
985.14 1
985.21 1
985.28 1
985.36 1
985.43 1
985.50 1
985.57 1
985.64 0
985.72 0
985.79 0
985.86 0
985.93 0
986.00 0
986.08 1
986.15 1
986.22 1
986.29 1
986.36 2
986.44 2
986.51 2
986.58 2
986.65 2
986.72 2
986.80 2
986.87 2
986.94 1
987.01 1
987.08 1
987.15 1
987.23 1
987.30 1
987.37 1
987.44 0
987.51 0
987.59 0
987.66 0
987.73 0
987.80 0
987.87 0
987.95 0
988.02 0
988.09 0
988.16 0
988.23 0
988.31 0
988.38 0
988.45 0
988.52 0
988.59 0
988.67 0
988.74 1
988.81 1
988.88 1
988.95 0
989.03 0
989.10 0
989.17 0
989.24 0
989.32 0
989.39 0
989.46 0
989.53 1
989.60 1
989.68 1
989.75 1
989.82 1
989.89 1
989.96 1
990.04 1
990.11 1
990.18 0
990.25 0
990.32 0
990.40 0
990.47 0
990.54 0
990.61 0
990.68 0
990.76 0
990.83 0
990.90 0
990.97 0
991.05 0
991.12 1
991.19 1
991.26 1
991.33 0
991.41 0
991.48 0
991.55 0
991.62 0
991.69 0
991.77 0
991.84 0
991.91 0
991.98 0
992.05 1
992.13 1
992.20 1
992.27 1
992.34 1
992.42 1
992.49 1
992.56 2
992.63 2
992.70 2
992.78 2
992.85 2
992.92 2
992.99 1
993.07 1
993.14 1
993.21 1
993.28 1
993.35 1
993.43 1
993.50 1
993.57 1
993.64 1
993.71 1
993.79 1
993.86 1
993.93 1
994.00 1
994.08 1
994.15 1
994.22 1
994.29 1
994.36 1
994.44 1
994.51 1
994.58 1
994.65 1
994.73 2
994.80 2
994.87 2
994.94 1
995.02 1
995.09 1
995.16 0
995.23 0
995.30 0
995.38 0
995.45 0
995.52 1
995.59 1
995.67 2
995.74 2
995.81 2
995.88 2
995.95 2
996.03 2
996.10 1
996.17 1
996.24 1
996.32 1
996.39 1
996.46 1
996.53 1
996.61 1
996.68 1
996.75 1
996.82 1
996.89 1
996.97 1
997.04 2
997.11 2
997.18 2
997.26 2
997.33 2
997.40 2
997.47 1
997.55 1
997.62 1
997.69 1
997.76 1
997.83 1
997.91 1
997.98 1
998.05 1
998.12 0
998.20 0
998.27 0
998.34 0
998.41 0
998.49 0
998.56 0
998.63 0
998.70 0
998.78 0
998.85 0
998.92 1
998.99 1
999.07 1
999.14 1
999.21 2
999.28 2
999.36 2
999.43 2
999.50 2
999.57 2
999.64 1
999.72 1
999.79 1
999.86 1
999.93 2
1000.01 2
1000.08 3
1000.15 4
1000.22 5
1000.30 5
1000.37 6
1000.44 6
1000.51 6
1000.59 6
1000.66 6
1000.73 5
1000.80 5
1000.88 4
1000.95 4
1001.02 3
1001.09 3
1001.17 2
1001.24 2
1001.31 2
1001.38 2
1001.46 2
1001.53 3
1001.60 3
1001.67 3
1001.75 4
1001.82 4
1001.89 5
1001.96 5
1002.04 5
1002.11 4
1002.18 4
1002.25 4
1002.33 4
1002.40 4
1002.47 4
1002.54 4
1002.62 4
1002.69 4
1002.76 4
1002.83 4
1002.91 3
1002.98 3
1003.05 3
1003.12 2
1003.20 2
1003.27 2
1003.34 2
1003.41 2
1003.49 2
1003.56 2
1003.63 2
1003.70 2
1003.78 2
1003.85 2
1003.92 2
1003.99 2
1004.07 3
1004.14 3
1004.21 4
1004.29 5
1004.36 5
1004.43 6
1004.50 6
1004.58 6
1004.65 6
1004.72 6
1004.79 6
1004.87 6
1004.94 6
1005.01 6
1005.08 6
1005.16 6
1005.23 5
1005.30 5
1005.37 5
1005.45 5
1005.52 5
1005.59 6
1005.66 7
1005.74 7
1005.81 8
1005.88 8
1005.96 9
1006.03 8
1006.10 8
1006.17 7
1006.25 6
1006.32 5
1006.39 4
1006.46 4
1006.54 4
1006.61 5
1006.68 5
1006.75 5
1006.83 5
1006.90 4
1006.97 4
1007.05 4
1007.12 3
1007.19 3
1007.26 3
1007.34 4
1007.41 4
1007.48 5
1007.55 5
1007.63 5
1007.70 5
1007.77 6
1007.85 6
1007.92 6
1007.99 6
1008.06 7
1008.14 7
1008.21 8
1008.28 8
1008.35 8
1008.43 8
1008.50 8
1008.57 8
1008.65 8
1008.72 8
1008.79 8
1008.86 8
1008.94 8
1009.01 8
1009.08 9
1009.15 9
1009.23 9
1009.30 8
1009.37 8
1009.45 7
1009.52 7
1009.59 6
1009.66 6
1009.74 5
1009.81 5
1009.88 5
1009.96 5
1010.03 6
1010.10 6
1010.17 6
1010.25 6
1010.32 6
1010.39 6
1010.46 6
1010.54 5
1010.61 5
1010.68 5
1010.76 5
1010.83 5
1010.90 4
1010.97 4
1011.05 4
1011.12 4
1011.19 3
1011.27 3
1011.34 2
1011.41 2
1011.48 1
1011.56 1
1011.63 1
1011.70 1
1011.78 1
1011.85 2
1011.92 2
1011.99 3
1012.07 3
1012.14 3
1012.21 2
1012.29 2
1012.36 1
1012.43 1
1012.50 0
1012.58 0
1012.65 0
1012.72 0
1012.80 1
1012.87 1
1012.94 1
1013.01 1
1013.09 1
1013.16 1
1013.23 1
1013.31 0
1013.38 1
1013.45 1
1013.53 1
1013.60 2
1013.67 3
1013.74 3
1013.82 3
1013.89 3
1013.96 3
1014.04 3
1014.11 3
1014.18 2
1014.25 1
1014.33 1
1014.40 0
1014.47 0
1014.55 0
1014.62 0
1014.69 0
1014.77 0
1014.84 0
1014.91 0
1014.98 0
1015.06 0
1015.13 0
1015.20 0
1015.28 0
1015.35 0
1015.42 0
1015.50 1
1015.57 1
1015.64 1
1015.71 1
1015.79 1
1015.86 1
1015.93 0
1016.01 0
1016.08 0
1016.15 0
1016.23 0
1016.30 0
1016.37 0
1016.44 1
1016.52 1
1016.59 1
1016.66 1
1016.74 1
1016.81 0
1016.88 0
1016.96 0
1017.03 1
1017.10 1
1017.17 2
1017.25 3
1017.32 4
1017.39 5
1017.47 6
1017.54 6
1017.61 6
1017.69 6
1017.76 6
1017.83 6
1017.91 6
1017.98 6
1018.05 7
1018.12 7
1018.20 7
1018.27 7
1018.34 7
1018.42 6
1018.49 6
1018.56 6
1018.64 5
1018.71 5
1018.78 5
1018.86 6
1018.93 6
1019.00 6
1019.08 7
1019.15 8
1019.22 9
1019.29 10
1019.37 11
1019.44 10
1019.51 9
1019.59 8
1019.66 6
1019.73 5
1019.81 4
1019.88 3
1019.95 3
1020.03 3
1020.10 3
1020.17 4
1020.25 5
1020.32 5
1020.39 6
1020.46 6
1020.54 6
1020.61 6
1020.68 6
1020.76 6
1020.83 6
1020.90 6
1020.98 6
1021.05 6
1021.12 5
1021.20 5
1021.27 5
1021.34 4
1021.42 4
1021.49 3
1021.56 3
1021.64 2
1021.71 1
1021.78 0
1021.86 0
1021.93 0
1022.00 0
1022.08 0
1022.15 0
1022.22 1
1022.30 3
1022.37 5
1022.44 7
1022.51 9
1022.59 10
1022.66 11
1022.73 11
1022.81 11
1022.88 10
1022.95 9
1023.03 8
1023.10 6
1023.17 5
1023.25 5
1023.32 4
1023.39 5
1023.47 6
1023.54 8
1023.61 10
1023.69 13
1023.76 16
1023.83 18
1023.91 21
1023.98 23
1024.05 25
1024.13 26
1024.20 28
1024.27 28
1024.35 29
1024.42 29
1024.49 29
1024.57 28
1024.64 28
1024.71 26
1024.79 25
1024.86 24
1024.93 23
1025.01 23
1025.08 23
1025.15 23
1025.23 23
1025.30 23
1025.37 23
1025.45 22
1025.52 21
1025.59 21
1025.67 20
1025.74 20
1025.81 20
1025.89 20
1025.96 20
1026.03 20
1026.11 21
1026.18 21
1026.25 20
1026.33 20
1026.40 19
1026.47 18
1026.55 17
1026.62 16
1026.69 16
1026.77 15
1026.84 14
1026.91 13
1026.99 13
1027.06 12
1027.13 11
1027.21 10
1027.28 9
1027.35 9
1027.43 9
1027.50 10
1027.58 10
1027.65 10
1027.72 10
1027.80 10
1027.87 10
1027.94 10
1028.02 10
1028.09 10
1028.16 11
1028.24 11
1028.31 12
1028.38 12
1028.46 11
1028.53 10
1028.60 9
1028.68 7
1028.75 6
1028.82 4
1028.90 3
1028.97 3
1029.04 3
1029.12 3
1029.19 3
1029.26 3
1029.34 2
1029.41 2
1029.49 1
1029.56 1
1029.63 1
1029.71 1
1029.78 1
1029.85 1
1029.93 0
1030.00 0
1030.07 0
1030.15 0
1030.22 0
1030.29 0
1030.37 0
1030.44 0
1030.51 0
1030.59 1
1030.66 3
1030.74 4
1030.81 5
1030.88 6
1030.96 6
1031.03 7
1031.10 7
1031.18 7
1031.25 6
1031.32 6
1031.40 6
1031.47 6
1031.54 7
1031.62 7
1031.69 8
1031.76 8
1031.84 9
1031.91 9
1031.99 10
1032.06 10
1032.13 10
1032.21 11
1032.28 11
1032.35 11
1032.43 12
1032.50 12
1032.57 12
1032.65 13
1032.72 12
1032.80 12
1032.87 11
1032.94 11
1033.02 10
1033.09 10
1033.16 10
1033.24 10
1033.31 11
1033.38 11
1033.46 12
1033.53 12
1033.61 11
1033.68 11
1033.75 11
1033.83 11
1033.90 11
1033.97 11
1034.05 12
1034.12 12
1034.19 12
1034.27 12
1034.34 12
1034.42 12
1034.49 12
1034.56 12
1034.64 12
1034.71 11
1034.78 11
1034.86 11
1034.93 10
1035.00 10
1035.08 10
1035.15 10
1035.23 10
1035.30 11
1035.37 11
1035.45 11
1035.52 11
1035.59 11
1035.67 11
1035.74 11
1035.82 11
1035.89 12
1035.96 12
1036.04 13
1036.11 13
1036.18 12
1036.26 11
1036.33 10
1036.41 9
1036.48 9
1036.55 9
1036.63 9
1036.70 10
1036.77 11
1036.85 12
1036.92 13
1037.00 14
1037.07 14
1037.14 15
1037.22 15
1037.29 15
1037.36 15
1037.44 14
1037.51 13
1037.59 12
1037.66 11
1037.73 10
1037.81 9
1037.88 8
1037.95 9
1038.03 10
1038.10 12
1038.18 13
1038.25 15
1038.32 16
1038.40 17
1038.47 17
1038.55 17
1038.62 16
1038.69 16
1038.77 16
1038.84 16
1038.91 16
1038.99 16
1039.06 16
1039.14 15
1039.21 15
1039.28 15
1039.36 14
1039.43 14
1039.51 15
1039.58 15
1039.65 15
1039.73 15
1039.80 15
1039.87 14
1039.95 14
1040.02 13
1040.10 13
1040.17 13
1040.24 13
1040.32 14
1040.39 15
1040.47 15
1040.54 14
1040.61 13
1040.69 11
1040.76 9
1040.83 7
1040.91 7
1040.98 6
1041.06 7
1041.13 7
1041.20 8
1041.28 8
1041.35 8
1041.43 7
1041.50 6
1041.57 6
1041.65 6
1041.72 6
1041.80 7
1041.87 8
1041.94 10
1042.02 12
1042.09 14
1042.17 15
1042.24 16
1042.31 17
1042.39 17
1042.46 17
1042.54 16
1042.61 16
1042.68 15
1042.76 14
1042.83 14
1042.91 13
1042.98 12
1043.05 11
1043.13 10
1043.20 8
1043.27 8
1043.35 8
1043.42 8
1043.50 8
1043.57 8
1043.64 9
1043.72 9
1043.79 9
1043.87 9
1043.94 9
1044.02 10
1044.09 10
1044.16 11
1044.24 11
1044.31 12
1044.39 13
1044.46 15
1044.53 16
1044.61 17
1044.68 19
1044.76 20
1044.83 21
1044.90 22
1044.98 23
1045.05 24
1045.13 24
1045.20 24
1045.27 23
1045.35 22
1045.42 20
1045.50 18
1045.57 16
1045.64 13
1045.72 12
1045.79 11
1045.87 10
1045.94 11
1046.01 11
1046.09 12
1046.16 12
1046.24 12
1046.31 12
1046.38 12
1046.46 13
1046.53 14
1046.61 15
1046.68 18
1046.76 20
1046.83 22
1046.90 24
1046.98 25
1047.05 25
1047.13 24
1047.20 23
1047.27 21
1047.35 19
1047.42 17
1047.50 15
1047.57 14
1047.64 13
1047.72 13
1047.79 13
1047.87 14
1047.94 15
1048.02 15
1048.09 16
1048.16 16
1048.24 16
1048.31 16
1048.39 16
1048.46 15
1048.53 15
1048.61 15
1048.68 16
1048.76 17
1048.83 18
1048.91 19
1048.98 20
1049.05 21
1049.13 21
1049.20 20
1049.28 19
1049.35 19
1049.43 18
1049.50 17
1049.57 16
1049.65 15
1049.72 14
1049.80 13
1049.87 11
1049.94 10
1050.02 8
1050.09 7
1050.17 6
1050.24 6
1050.32 5
1050.39 5
1050.46 4
1050.54 4
1050.61 5
1050.69 5
1050.76 6
1050.84 7
1050.91 9
1050.98 10
1051.06 11
1051.13 11
1051.21 12
1051.28 12
1051.36 12
1051.43 12
1051.50 12
1051.58 12
1051.65 12
1051.73 12
1051.80 12
1051.88 12
1051.95 12
1052.02 11
1052.10 11
1052.17 11
1052.25 11
1052.32 11
1052.40 10
1052.47 9
1052.54 8
1052.62 7
1052.69 6
1052.77 6
1052.84 7
1052.92 8
1052.99 9
1053.06 9
1053.14 9
1053.21 8
1053.29 6
1053.36 5
1053.44 3
1053.51 2
1053.58 2
1053.66 3
1053.73 4
1053.81 5
1053.88 7
1053.96 8
1054.03 8
1054.11 7
1054.18 5
1054.25 3
1054.33 2
1054.40 0
1054.48 0
1054.55 0
1054.63 0
1054.70 0
1054.77 1
1054.85 1
1054.92 1
1055.00 2
1055.07 2
1055.15 3
1055.22 4
1055.30 4
1055.37 4
1055.44 3
1055.52 2
1055.59 1
1055.67 0
1055.74 0
1055.82 0
1055.89 0
1055.97 1
1056.04 3
1056.11 5
1056.19 7
1056.26 8
1056.34 7
1056.41 6
1056.49 3
1056.56 1
1056.64 0
1056.71 0
1056.78 0
1056.86 0
1056.93 0
1057.01 0
1057.08 0
1057.16 0
1057.23 1
1057.31 2
1057.38 3
1057.45 4
1057.53 6
1057.60 8
1057.68 10
1057.75 13
1057.83 15
1057.90 16
1057.98 17
1058.05 17
1058.13 16
1058.20 14
1058.27 13
1058.35 11
1058.42 10
1058.50 9
1058.57 8
1058.65 8
1058.72 8
1058.80 9
1058.87 10
1058.94 11
1059.02 12
1059.09 13
1059.17 13
1059.24 13
1059.32 13
1059.39 13
1059.47 14
1059.54 15
1059.62 17
1059.69 19
1059.76 20
1059.84 22
1059.91 23
1059.99 24
1060.06 24
1060.14 25
1060.21 26
1060.29 26
1060.36 26
1060.44 25
1060.51 23
1060.59 22
1060.66 21
1060.73 19
1060.81 18
1060.88 17
1060.96 17
1061.03 16
1061.11 15
1061.18 14
1061.26 13
1061.33 12
1061.41 11
1061.48 10
1061.56 10
1061.63 10
1061.70 10
1061.78 10
1061.85 10
1061.93 10
1062.00 10
1062.08 10
1062.15 9
1062.23 9
1062.30 10
1062.38 11
1062.45 13
1062.53 15
1062.60 17
1062.68 19
1062.75 21
1062.82 21
1062.90 20
1062.97 18
1063.05 15
1063.12 13
1063.20 12
1063.27 12
1063.35 12
1063.42 14
1063.50 15
1063.57 17
1063.65 19
1063.72 21
1063.80 23
1063.87 25
1063.95 27
1064.02 29
1064.09 30
1064.17 31
1064.24 31
1064.32 30
1064.39 29
1064.47 28
1064.54 26
1064.62 25
1064.69 23
1064.77 21
1064.84 19
1064.92 17
1064.99 16
1065.07 14
1065.14 14
1065.22 14
1065.29 15
1065.37 16
1065.44 18
1065.51 21
1065.59 23
1065.66 25
1065.74 27
1065.81 28
1065.89 29
1065.96 30
1066.04 30
1066.11 31
1066.19 31
1066.26 31
1066.34 30
1066.41 30
1066.49 29
1066.56 29
1066.64 29
1066.71 28
1066.79 28
1066.86 28
1066.94 27
1067.01 27
1067.09 26
1067.16 26
1067.24 26
1067.31 25
1067.38 24
1067.46 23
1067.53 22
1067.61 20
1067.68 19
1067.76 18
1067.83 18
1067.91 18
1067.98 20
1068.06 22
1068.13 24
1068.21 26
1068.28 28
1068.36 29
1068.43 30
1068.51 29
1068.58 29
1068.66 28
1068.73 27
1068.81 26
1068.88 25
1068.96 24
1069.03 24
1069.11 24
1069.18 24
1069.26 25
1069.33 27
1069.41 28
1069.48 30
1069.56 32
1069.63 33
1069.71 34
1069.78 35
1069.86 35
1069.93 35
1070.01 35
1070.08 34
1070.16 34
1070.23 34
1070.31 33
1070.38 32
1070.46 30
1070.53 28
1070.61 25
1070.68 23
1070.76 21
1070.83 19
1070.91 17
1070.98 16
1071.06 15
1071.13 14
1071.20 13
1071.28 13
1071.35 12
1071.43 11
1071.50 11
1071.58 11
1071.65 11
1071.73 13
1071.80 15
1071.88 18
1071.95 20
1072.03 22
1072.10 23
1072.18 24
1072.25 24
1072.33 23
1072.40 22
1072.48 20
1072.55 19
1072.63 19
1072.70 18
1072.78 18
1072.86 17
1072.93 17
1073.01 17
1073.08 17
1073.16 17
1073.23 17
1073.31 17
1073.38 17
1073.46 17
1073.53 17
1073.61 18
1073.68 18
1073.76 18
1073.83 19
1073.91 19
1073.98 19
1074.06 19
1074.13 19
1074.21 19
1074.28 19
1074.36 19
1074.43 20
1074.51 20
1074.58 20
1074.66 21
1074.73 21
1074.81 20
1074.88 21
1074.96 21
1075.03 22
1075.11 23
1075.18 25
1075.26 27
1075.33 29
1075.41 30
1075.48 31
1075.56 30
1075.63 29
1075.71 28
1075.78 26
1075.86 24
1075.93 23
1076.01 23
1076.08 24
1076.16 25
1076.23 27
1076.31 29
1076.38 30
1076.46 31
1076.53 31
1076.61 31
1076.68 31
1076.76 31
1076.84 32
1076.91 32
1076.99 33
1077.06 34
1077.14 34
1077.21 35
1077.29 35
1077.36 35
1077.44 35
1077.51 34
1077.59 34
1077.66 33
1077.74 31
1077.81 30
1077.89 28
1077.96 26
1078.04 24
1078.11 23
1078.19 22
1078.26 22
1078.34 22
1078.41 24
1078.49 25
1078.56 27
1078.64 29
1078.72 31
1078.79 33
1078.87 34
1078.94 35
1079.02 35
1079.09 33
1079.17 30
1079.24 26
1079.32 21
1079.39 17
1079.47 14
1079.54 12
1079.62 12
1079.69 14
1079.77 17
1079.84 20
1079.92 23
1079.99 25
1080.07 25
1080.15 25
1080.22 24
1080.30 23
1080.37 24
1080.45 25
1080.52 26
1080.60 29
1080.67 31
1080.75 32
1080.82 33
1080.90 32
1080.97 31
1081.05 30
1081.12 28
1081.20 27
1081.27 27
1081.35 27
1081.43 27
1081.50 28
1081.58 29
1081.65 29
1081.73 30
1081.80 30
1081.88 29
1081.95 29
1082.03 28
1082.10 27
1082.18 26
1082.25 26
1082.33 25
1082.41 25
1082.48 24
1082.56 25
1082.63 25
1082.71 25
1082.78 25
1082.86 26
1082.93 26
1083.01 27
1083.08 27
1083.16 29
1083.23 30
1083.31 32
1083.38 33
1083.46 34
1083.54 34
1083.61 33
1083.69 31
1083.76 29
1083.84 27
1083.91 25
1083.99 23
1084.06 21
1084.14 20
1084.21 19
1084.29 18
1084.37 18
1084.44 20
1084.52 22
1084.59 24
1084.67 26
1084.74 28
1084.82 28
1084.89 28
1084.97 26
1085.04 23
1085.12 20
1085.20 17
1085.27 15
1085.35 14
1085.42 14
1085.50 15
1085.57 15
1085.65 16
1085.72 16
1085.80 16
1085.87 16
1085.95 16
1086.03 17
1086.10 18
1086.18 20
1086.25 21
1086.33 22
1086.40 22
1086.48 22
1086.55 21
1086.63 20
1086.71 20
1086.78 20
1086.86 20
1086.93 19
1087.01 18
1087.08 16
1087.16 14
1087.23 11
1087.31 8
1087.38 6
1087.46 5
1087.54 4
1087.61 3
1087.69 2
1087.76 1
1087.84 0
1087.91 0
1087.99 0
1088.06 0
1088.14 0
1088.22 0
1088.29 0
1088.37 0
1088.44 0
1088.52 0
1088.59 0
1088.67 1
1088.74 3
1088.82 5
1088.90 9
1088.97 12
1089.05 16
1089.12 19
1089.20 22
1089.27 23
1089.35 24
1089.43 25
1089.50 24
1089.58 23
1089.65 20
1089.73 18
1089.80 16
1089.88 15
1089.95 16
1090.03 18
1090.11 21
1090.18 25
1090.26 30
1090.33 34
1090.41 36
1090.48 37
1090.56 38
1090.64 37
1090.71 36
1090.79 36
1090.86 36
1090.94 36
1091.01 37
1091.09 37
1091.16 37
1091.24 36
1091.32 35
1091.39 34
1091.47 34
1091.54 34
1091.62 34
1091.69 36
1091.77 39
1091.85 42
1091.92 45
1092.00 48
1092.07 50
1092.15 50
1092.22 49
1092.30 46
1092.38 42
1092.45 38
1092.53 35
1092.60 33
1092.68 32
1092.75 32
1092.83 33
1092.91 35
1092.98 36
1093.06 36
1093.13 35
1093.21 33
1093.28 31
1093.36 28
1093.44 26
1093.51 24
1093.59 24
1093.66 24
1093.74 26
1093.81 27
1093.89 29
1093.97 31
1094.04 32
1094.12 33
1094.19 33
1094.27 33
1094.35 32
1094.42 32
1094.50 32
1094.57 32
1094.65 33
1094.72 33
1094.80 34
1094.88 34
1094.95 34
1095.03 34
1095.10 33
1095.18 33
1095.25 34
1095.33 34
1095.41 35
1095.48 35
1095.56 36
1095.63 37
1095.71 38
1095.79 40
1095.86 42
1095.94 45
1096.01 47
1096.09 49
1096.16 50
1096.24 51
1096.32 51
1096.39 50
1096.47 48
1096.54 47
1096.62 46
1096.70 46
1096.77 47
1096.85 48
1096.92 50
1097.00 51
1097.07 52
1097.15 52
1097.23 50
1097.30 46
1097.38 41
1097.45 36
1097.53 31
1097.61 27
1097.68 25
1097.76 24
1097.83 24
1097.91 26
1097.99 27
1098.06 28
1098.14 27
1098.21 26
1098.29 23
1098.37 21
1098.44 20
1098.52 20
1098.59 22
1098.67 25
1098.74 29
1098.82 32
1098.90 35
1098.97 36
1099.05 35
1099.12 34
1099.20 32
1099.28 30
1099.35 29
1099.43 30
1099.50 31
1099.58 34
1099.66 37
1099.73 41
1099.81 44
1099.88 46
1099.96 47
1100.04 47
1100.11 47
1100.19 46
1100.26 45
1100.34 43
1100.42 42
1100.49 40
1100.57 39
1100.64 39
1100.72 39
1100.80 40
1100.87 42
1100.95 44
1101.02 46
1101.10 47
1101.18 48
1101.25 49
1101.33 50
1101.40 50
1101.48 50
1101.56 49
1101.63 47
1101.71 45
1101.78 41
1101.86 38
1101.94 34
1102.01 32
1102.09 30
1102.16 29
1102.24 28
1102.32 28
1102.39 27
1102.47 26
1102.54 25
1102.62 25
1102.70 24
1102.77 25
1102.85 25
1102.92 26
1103.00 26
1103.08 27
1103.15 28
1103.23 28
1103.31 29
1103.38 30
1103.46 31
1103.53 32
1103.61 33
1103.69 34
1103.76 36
1103.84 38
1103.91 40
1103.99 42
1104.07 43
1104.14 43
1104.22 42
1104.29 40
1104.37 37
1104.45 35
1104.52 35
1104.60 35
1104.68 36
1104.75 38
1104.83 39
1104.90 41
1104.98 42
1105.06 42
1105.13 43
1105.21 44
1105.28 44
1105.36 45
1105.44 44
1105.51 42
1105.59 40
1105.67 36
1105.74 33
1105.82 30
1105.89 28
1105.97 27
1106.05 28
1106.12 31
1106.20 34
1106.27 39
1106.35 44
1106.43 49
1106.50 53
1106.58 58
1106.66 63
1106.73 68
1106.81 73
1106.88 77
1106.96 80
1107.04 83
1107.11 84
1107.19 84
1107.27 83
1107.34 80
1107.42 77
1107.49 73
1107.57 69
1107.65 66
1107.72 63
1107.80 61
1107.88 60
1107.95 60
1108.03 60
1108.10 60
1108.18 61
1108.26 61
1108.33 61
1108.41 60
1108.49 59
1108.56 58
1108.64 57
1108.71 56
1108.79 56
1108.87 56
1108.94 56
1109.02 57
1109.10 57
1109.17 57
1109.25 58
1109.32 58
1109.40 58
1109.48 59
1109.55 60
1109.63 62
1109.71 64
1109.78 66
1109.86 68
1109.94 70
1110.01 70
1110.09 71
1110.16 70
1110.24 68
1110.32 66
1110.39 63
1110.47 60
1110.55 58
1110.62 55
1110.70 53
1110.77 50
1110.85 48
1110.93 46
1111.00 43
1111.08 40
1111.16 37
1111.23 34
1111.31 31
1111.39 30
1111.46 29
1111.54 29
1111.61 29
1111.69 30
1111.77 32
1111.84 32
1111.92 33
1112.00 34
1112.07 34
1112.15 36
1112.23 37
1112.30 39
1112.38 40
1112.45 40
1112.53 39
1112.61 38
1112.68 36
1112.76 34
1112.84 32
1112.91 30
1112.99 30
1113.07 30
1113.14 30
1113.22 30
1113.30 30
1113.37 31
1113.45 31
1113.52 32
1113.60 33
1113.68 34
1113.75 35
1113.83 36
1113.91 36
1113.98 36
1114.06 37
1114.14 38
1114.21 39
1114.29 41
1114.37 43
1114.44 45
1114.52 46
1114.60 45
1114.67 44
1114.75 42
1114.82 40
1114.90 38
1114.98 37
1115.05 37
1115.13 37
1115.21 37
1115.28 37
1115.36 37
1115.44 38
1115.51 39
1115.59 42
1115.67 46
1115.74 51
1115.82 56
1115.90 60
1115.97 62
1116.05 62
1116.13 59
1116.20 55
1116.28 49
1116.35 43
1116.43 38
1116.51 34
1116.58 30
1116.66 27
1116.74 24
1116.81 21
1116.89 19
1116.97 18
1117.04 18
1117.12 20
1117.20 22
1117.27 26
1117.35 30
1117.43 34
1117.50 38
1117.58 41
1117.66 44
1117.73 46
1117.81 49
1117.89 52
1117.96 54
1118.04 56
1118.12 57
1118.19 57
1118.27 57
1118.35 56
1118.42 55
1118.50 55
1118.58 55
1118.65 57
1118.73 60
1118.81 63
1118.88 66
1118.96 69
1119.04 70
1119.11 69
1119.19 67
1119.27 64
1119.34 60
1119.42 57
1119.50 55
1119.57 55
1119.65 56
1119.73 60
1119.80 64
1119.88 68
1119.96 71
1120.03 74
1120.11 75
1120.19 75
1120.26 75
1120.34 74
1120.42 73
1120.49 73
1120.57 74
1120.65 74
1120.72 75
1120.80 77
1120.88 78
1120.95 79
1121.03 80
1121.11 80
1121.18 81
1121.26 82
1121.34 84
1121.41 85
1121.49 88
1121.57 90
1121.64 92
1121.72 92
1121.80 90
1121.87 85
1121.95 79
1122.03 73
1122.10 66
1122.18 62
1122.26 59
1122.33 60
1122.41 64
1122.49 68
1122.56 73
1122.64 77
1122.72 80
1122.79 80
1122.87 79
1122.95 75
1123.02 71
1123.10 66
1123.18 61
1123.25 56
1123.33 51
1123.41 46
1123.48 42
1123.56 39
1123.64 38
1123.71 39
1123.79 42
1123.87 46
1123.94 50
1124.02 54
1124.10 58
1124.18 60
1124.25 60
1124.33 60
1124.41 58
1124.48 56
1124.56 55
1124.64 53
1124.71 51
1124.79 49
1124.87 47
1124.94 45
1125.02 44
1125.10 43
1125.17 43
1125.25 43
1125.33 44
1125.40 45
1125.48 46
1125.56 46
1125.64 46
1125.71 46
1125.79 45
1125.87 44
1125.94 43
1126.02 43
1126.10 42
1126.17 41
1126.25 39
1126.33 37
1126.40 35
1126.48 33
1126.56 31
1126.63 29
1126.71 27
1126.79 26
1126.87 25
1126.94 23
1127.02 21
1127.10 20
1127.17 18
1127.25 16
1127.33 15
1127.40 14
1127.48 12
1127.56 11
1127.63 9
1127.71 6
1127.79 3
1127.87 0
1127.94 0
1128.02 0
1128.10 0
1128.17 0
1128.25 0
1128.33 0
1128.40 0
1128.48 4
1128.56 9
1128.63 12
1128.71 15
1128.79 17
1128.87 17
1128.94 18
1129.02 17
1129.10 17
1129.17 17
1129.25 17
1129.33 18
1129.40 21
1129.48 24
1129.56 28
1129.64 32
1129.71 35
1129.79 37
1129.87 37
1129.94 36
1130.02 34
1130.10 32
1130.17 31
1130.25 31
1130.33 31
1130.41 32
1130.48 33
1130.56 33
1130.64 31
1130.71 28
1130.79 24
1130.87 18
1130.94 13
1131.02 9
1131.10 6
1131.18 5
1131.25 7
1131.33 10
1131.41 15
1131.48 19
1131.56 24
1131.64 27
1131.71 30
1131.79 32
1131.87 34
1131.95 36
1132.02 37
1132.10 37
1132.18 37
1132.25 34
1132.33 31
1132.41 26
1132.49 20
1132.56 15
1132.64 10
1132.72 6
1132.79 4
1132.87 3
1132.95 3
1133.03 4
1133.10 5
1133.18 8
1133.26 11
1133.33 15
1133.41 20
1133.49 25
1133.57 29
1133.64 33
1133.72 36
1133.80 39
1133.87 40
1133.95 41
1134.03 42
1134.11 43
1134.18 44
1134.26 46
1134.34 47
1134.41 50
1134.49 53
1134.57 55
1134.65 58
1134.72 61
1134.80 64
1134.88 67
1134.95 70
1135.03 75
1135.11 80
1135.19 85
1135.26 91
1135.34 97
1135.42 102
1135.49 105
1135.57 108
1135.65 108
1135.73 107
1135.80 103
1135.88 98
1135.96 93
1136.03 87
1136.11 83
1136.19 80
1136.27 80
1136.34 83
1136.42 87
1136.50 92
1136.58 97
1136.65 100
1136.73 103
1136.81 104
1136.88 104
1136.96 103
1137.04 103
1137.12 103
1137.19 102
1137.27 102
1137.35 102
1137.42 101
1137.50 100
1137.58 99
1137.66 98
1137.73 98
1137.81 97
1137.89 95
1137.97 93
1138.04 91
1138.12 87
1138.20 83
1138.27 79
1138.35 74
1138.43 69
1138.51 65
1138.58 62
1138.66 60
1138.74 59
1138.82 58
1138.89 58
1138.97 59
1139.05 59
1139.12 60
1139.20 61
1139.28 62
1139.36 63
1139.43 64
1139.51 64
1139.59 63
1139.67 60
1139.74 54
1139.82 47
1139.90 39
1139.98 31
1140.05 23
1140.13 18
1140.21 13
1140.29 11
1140.36 9
1140.44 9
1140.52 9
1140.59 9
1140.67 10
1140.75 11
1140.83 13
1140.90 16
1140.98 19
1141.06 23
1141.14 26
1141.21 29
1141.29 31
1141.37 33
1141.45 32
1141.52 31
1141.60 29
1141.68 26
1141.76 24
1141.83 22
1141.91 20
1141.99 19
1142.06 19
1142.14 20
1142.22 21
1142.30 22
1142.37 23
1142.45 24
1142.53 26
1142.61 27
1142.68 29
1142.76 31
1142.84 32
1142.92 33
1142.99 33
1143.07 34
1143.15 33
1143.23 32
1143.30 30
1143.38 26
1143.46 22
1143.54 18
1143.61 14
1143.69 10
1143.77 8
1143.85 7
1143.92 7
1144.00 9
1144.08 10
1144.16 12
1144.23 13
1144.31 13
1144.39 13
1144.47 11
1144.54 9
1144.62 6
1144.70 3
1144.78 0
1144.85 0
1144.93 0
1145.01 0
1145.09 0
1145.16 0
1145.24 0
1145.32 0
1145.40 1
1145.47 3
1145.55 4
1145.63 4
1145.71 4
1145.78 3
1145.86 1
1145.94 0
1146.02 0
1146.09 1
1146.17 4
1146.25 9
1146.33 15
1146.40 21
1146.48 28
1146.56 33
1146.64 38
1146.71 41
1146.79 43
1146.87 44
1146.95 44
1147.02 44
1147.10 43
1147.18 42
1147.26 42
1147.34 42
1147.41 43
1147.49 46
1147.57 50
1147.65 55
1147.72 60
1147.80 65
1147.88 68
1147.96 69
1148.03 69
1148.11 68
1148.19 66
1148.27 63
1148.34 61
1148.42 60
1148.50 59
1148.58 59
1148.65 60
1148.73 60
1148.81 61
1148.89 63
1148.97 66
1149.04 68
1149.12 72
1149.20 76
1149.28 79
1149.35 82
1149.43 85
1149.51 87
1149.59 90
1149.66 94
1149.74 98
1149.82 104
1149.90 109
1149.97 115
1150.05 119
1150.13 122
1150.21 123
1150.29 122
1150.36 118
1150.44 114
1150.52 111
1150.60 108
1150.67 107
1150.75 107
1150.83 107
1150.91 108
1150.98 108
1151.06 108
1151.14 107
1151.22 107
1151.30 108
1151.37 110
1151.45 112
1151.53 114
1151.61 116
1151.68 117
1151.76 116
1151.84 114
1151.92 112
1152.00 110
1152.07 109
1152.15 109
1152.23 112
1152.31 116
1152.38 121
1152.46 127
1152.54 134
1152.62 140
1152.70 145
1152.77 149
1152.85 151
1152.93 151
1153.01 151
1153.08 151
1153.16 151
1153.24 150
1153.32 150
1153.40 150
1153.47 150
1153.55 150
1153.63 150
1153.71 150
1153.78 149
1153.86 149
1153.94 147
1154.02 146
1154.10 143
1154.17 140
1154.25 138
1154.33 136
1154.41 135
1154.48 136
1154.56 137
1154.64 140
1154.72 143
1154.80 145
1154.87 146
1154.95 147
1155.03 146
1155.11 144
1155.19 140
1155.26 136
1155.34 131
1155.42 126
1155.50 122
1155.57 118
1155.65 115
1155.73 114
1155.81 114
1155.89 114
1155.96 115
1156.04 115
1156.12 114
1156.20 112
1156.28 110
1156.35 107
1156.43 105
1156.51 103
1156.59 101
1156.67 99
1156.74 97
1156.82 93
1156.90 88
1156.98 83
1157.05 76
1157.13 70
1157.21 66
1157.29 62
1157.37 60
1157.44 60
1157.52 61
1157.60 63
1157.68 64
1157.76 63
1157.83 61
1157.91 58
1157.99 53
1158.07 49
1158.15 44
1158.22 41
1158.30 39
1158.38 39
1158.46 39
1158.54 41
1158.61 43
1158.69 45
1158.77 48
1158.85 50
1158.93 54
1159.00 58
1159.08 64
1159.16 70
1159.24 77
1159.32 83
1159.39 88
1159.47 91
1159.55 92
1159.63 90
1159.71 85
1159.78 77
1159.86 68
1159.94 58
1160.02 48
1160.10 38
1160.17 28
1160.25 20
1160.33 13
1160.41 8
1160.49 4
1160.56 2
1160.64 2
1160.72 2
1160.80 3
1160.88 3
1160.95 3
1161.03 3
1161.11 2
1161.19 1
1161.27 0
1161.34 0
1161.42 0
1161.50 0
1161.58 0
1161.66 0
1161.73 0
1161.81 0
1161.89 1
1161.97 3
1162.05 4
1162.13 5
1162.20 7
1162.28 8
1162.36 11
1162.44 14
1162.52 18
1162.59 23
1162.67 28
1162.75 32
1162.83 35
1162.91 37
1162.98 37
1163.06 36
1163.14 34
1163.22 33
1163.30 32
1163.37 32
1163.45 32
1163.53 32
1163.61 31
1163.69 30
1163.77 27
1163.84 25
1163.92 22
1164.00 22
1164.08 23
1164.16 25
1164.23 29
1164.31 34
1164.39 38
1164.47 40
1164.55 41
1164.63 41
1164.70 39
1164.78 37
1164.86 35
1164.94 32
1165.02 30
1165.09 27
1165.17 23
1165.25 19
1165.33 15
1165.41 11
1165.49 7
1165.56 4
1165.64 2
1165.72 0
1165.80 0
1165.88 0
1165.95 2
1166.03 6
1166.11 11
1166.19 17
1166.27 23
1166.35 27
1166.42 31
1166.50 34
1166.58 35
1166.66 35
1166.74 35
1166.82 34
1166.89 34
1166.97 34
1167.05 34
1167.13 35
1167.21 36
1167.28 38
1167.36 39
1167.44 40
1167.52 40
1167.60 40
1167.68 39
1167.75 37
1167.83 34
1167.91 31
1167.99 28
1168.07 24
1168.15 20
1168.22 16
1168.30 11
1168.38 7
1168.46 3
1168.54 0
1168.62 0
1168.69 0
1168.77 0
1168.85 0
1168.93 0
1169.01 0
1169.09 0
1169.16 0
1169.24 8
1169.32 18
1169.40 29
1169.48 39
1169.56 48
1169.63 56
1169.71 61
1169.79 65
1169.87 66
1169.95 67
1170.03 68
1170.10 69
1170.18 72
1170.26 77
1170.34 81
1170.42 86
1170.50 91
1170.57 94
1170.65 94
1170.73 93
1170.81 91
1170.89 88
1170.97 86
1171.04 85
1171.12 86
1171.20 87
1171.28 90
1171.36 92
1171.44 94
1171.52 94
1171.59 92
1171.67 88
1171.75 82
1171.83 75
1171.91 69
1171.99 65
1172.06 62
1172.14 62
1172.22 64
1172.30 67
1172.38 69
1172.46 71
1172.53 71
1172.61 69
1172.69 65
1172.77 60
1172.85 54
1172.93 48
1173.01 44
1173.08 40
1173.16 38
1173.24 37
1173.32 39
1173.40 42
1173.48 45
1173.55 48
1173.63 51
1173.71 52
1173.79 53
1173.87 51
1173.95 50
1174.03 47
1174.10 46
1174.18 44
1174.26 43
1174.34 43
1174.42 43
1174.50 44
1174.58 45
1174.65 46
1174.73 47
1174.81 47
1174.89 47
1174.97 46
1175.05 46
1175.12 45
1175.20 44
1175.28 45
1175.36 46
1175.44 48
1175.52 49
1175.60 51
1175.67 51
1175.75 50
1175.83 48
1175.91 45
1175.99 43
1176.07 40
1176.15 39
1176.22 39
1176.30 41
1176.38 45
1176.46 49
1176.54 55
1176.62 60
1176.70 64
1176.77 67
1176.85 68
1176.93 67
1177.01 64
1177.09 61
1177.17 57
1177.25 55
1177.32 53
1177.40 54
1177.48 57
1177.56 61
1177.64 66
1177.72 71
1177.80 76
1177.87 80
1177.95 83
1178.03 85
1178.11 87
1178.19 88
1178.27 90
1178.35 91
1178.43 91
1178.50 90
1178.58 87
1178.66 83
1178.74 78
1178.82 73
1178.90 68
1178.98 65
1179.05 64
1179.13 65
1179.21 67
1179.29 69
1179.37 70
1179.45 70
1179.53 69
1179.61 68
1179.68 67
1179.76 65
1179.84 64
1179.92 63
1180.00 61
1180.08 60
1180.16 59
1180.23 58
1180.31 58
1180.39 60
1180.47 63
1180.55 67
1180.63 71
1180.71 74
1180.79 76
1180.86 76
1180.94 76
1181.02 74
1181.10 71
1181.18 68
1181.26 65
1181.34 62
1181.42 59
1181.49 57
1181.57 55
1181.65 55
1181.73 56
1181.81 59
1181.89 62
1181.97 66
1182.05 69
1182.12 72
1182.20 74
1182.28 75
1182.36 75
1182.44 74
1182.52 72
1182.60 70
1182.68 68
1182.75 66
1182.83 63
1182.91 61
1182.99 60
1183.07 59
1183.15 58
1183.23 58
1183.31 57
1183.38 55
1183.46 53
1183.54 49
1183.62 46
1183.70 43
1183.78 41
1183.86 41
1183.94 43
1184.02 45
1184.09 49
1184.17 52
1184.25 55
1184.33 58
1184.41 61
1184.49 65
1184.57 69
1184.65 75
1184.72 82
1184.80 89
1184.88 94
1184.96 97
1185.04 98
1185.12 99
1185.20 99
1185.28 100
1185.36 103
1185.43 109
1185.51 117
1185.59 125
1185.67 133
1185.75 139
1185.83 145
1185.91 149
1185.99 152
1186.07 155
1186.14 159
1186.22 164
1186.30 170
1186.38 177
1186.46 183
1186.54 190
1186.62 196
1186.70 200
1186.78 202
1186.85 203
1186.93 202
1187.01 198
1187.09 194
1187.17 189
1187.25 183
1187.33 179
1187.41 176
1187.49 175
1187.56 176
1187.64 179
1187.72 184
1187.80 190
1187.88 197
1187.96 204
1188.04 212
1188.12 219
1188.20 225
1188.28 230
1188.35 233
1188.43 234
1188.51 231
1188.59 225
1188.67 216
1188.75 206
1188.83 195
1188.91 184
1188.99 174
1189.07 166
1189.14 160
1189.22 156
1189.30 152
1189.38 150
1189.46 148
1189.54 147
1189.62 146
1189.70 145
1189.78 144
1189.86 142
1189.93 138
1190.01 134
1190.09 129
1190.17 124
1190.25 120
1190.33 117
1190.41 116
1190.49 115
1190.57 114
1190.65 112
1190.72 107
1190.80 100
1190.88 91
1190.96 80
1191.04 68
1191.12 56
1191.20 44
1191.28 34
1191.36 26
1191.44 20
1191.52 16
1191.59 14
1191.67 14
1191.75 14
1191.83 16
1191.91 17
1191.99 19
1192.07 21
1192.15 23
1192.23 25
1192.31 27
1192.39 29
1192.46 32
1192.54 36
1192.62 41
1192.70 47
1192.78 54
1192.86 62
1192.94 70
1193.02 77
1193.10 83
1193.18 87
1193.26 88
1193.33 86
1193.41 81
1193.49 74
1193.57 64
1193.65 54
1193.73 44
1193.81 33
1193.89 24
1193.97 17
1194.05 12
1194.13 10
1194.21 10
1194.28 11
1194.36 12
1194.44 13
1194.52 14
1194.60 13
1194.68 13
1194.76 12
1194.84 11
1194.92 11
1195.00 12
1195.08 13
1195.16 13
1195.23 13
1195.31 13
1195.39 12
1195.47 10
1195.55 8
1195.63 5
1195.71 2
1195.79 0
1195.87 0
1195.95 0
1196.03 0
1196.11 0
1196.19 0
1196.26 0
1196.34 0
1196.42 7
1196.50 13
1196.58 18
1196.66 22
1196.74 23
1196.82 24
1196.90 24
1196.98 23
1197.06 23
1197.14 22
1197.22 21
1197.29 21
1197.37 21
1197.45 21
1197.53 21
1197.61 22
1197.69 24
1197.77 25
1197.85 25
1197.93 25
1198.01 22
1198.09 18
1198.17 14
1198.25 9
1198.33 5
1198.40 2
1198.48 0
1198.56 0
1198.64 0
1198.72 0
1198.80 1
1198.88 4
1198.96 8
1199.04 14
1199.12 20
1199.20 28
1199.28 34
1199.36 39
1199.44 42
1199.52 43
1199.59 42
1199.67 42
1199.75 42
1199.83 43
1199.91 46
1199.99 50
1200.07 54
1200.15 56
1200.23 58
1200.31 58
1200.39 56
1200.47 54
1200.55 53
1200.63 52
1200.71 51
1200.78 51
1200.86 51
1200.94 49
1201.02 46
1201.10 42
1201.18 37
1201.26 32
1201.34 28
1201.42 26
1201.50 24
1201.58 24
1201.66 26
1201.74 28
1201.82 32
1201.90 37
1201.98 44
1202.06 52
1202.13 62
1202.21 72
1202.29 81
1202.37 87
1202.45 90
1202.53 89
1202.61 83
1202.69 74
1202.77 62
1202.85 51
1202.93 41
1203.01 34
1203.09 31
1203.17 31
1203.25 33
1203.33 38
1203.41 42
1203.49 46
1203.56 50
1203.64 52
1203.72 53
1203.80 52
1203.88 51
1203.96 48
1204.04 45
1204.12 42
1204.20 39
1204.28 38
1204.36 39
1204.44 42
1204.52 45
1204.60 50
1204.68 55
1204.76 59
1204.84 61
1204.92 63
1205.00 63
1205.08 61
1205.15 59
1205.23 56
1205.31 52
1205.39 48
1205.47 43
1205.55 39
1205.63 33
1205.71 28
1205.79 22
1205.87 17
1205.95 14
1206.03 13
1206.11 14
1206.19 18
1206.27 24
1206.35 29
1206.43 34
1206.51 37
1206.59 37
1206.67 35
1206.75 32
1206.83 29
1206.91 26
1206.98 26
1207.06 28
1207.14 32
1207.22 37
1207.30 43
1207.38 49
1207.46 55
1207.54 59
1207.62 63
1207.70 65
1207.78 67
1207.86 67
1207.94 66
1208.02 65
1208.10 62
1208.18 59
1208.26 56
1208.34 54
1208.42 54
1208.50 56
1208.58 59
1208.66 62
1208.74 65
1208.82 68
1208.90 69
1208.98 70
1209.05 69
1209.13 68
1209.21 67
1209.29 65
1209.37 63
1209.45 60
1209.53 58
1209.61 56
1209.69 55
1209.77 55
1209.85 55
1209.93 56
1210.01 57
1210.09 56
1210.17 54
1210.25 50
1210.33 44
1210.41 39
1210.49 36
1210.57 33
1210.65 33
1210.73 34
1210.81 37
1210.89 40
1210.97 43
1211.05 46
1211.13 48
1211.21 50
1211.29 50
1211.37 50
1211.45 47
1211.53 43
1211.61 38
1211.68 32
1211.76 25
1211.84 19
1211.92 15
1212.00 11
1212.08 9
1212.16 8
1212.24 8
1212.32 8
1212.40 9
1212.48 9
1212.56 10
1212.64 11
1212.72 13
1212.80 16
1212.88 19
1212.96 24
1213.04 28
1213.12 33
1213.20 37
1213.28 39
1213.36 40
1213.44 39
1213.52 37
1213.60 35
1213.68 34
1213.76 33
1213.84 32
1213.92 33
1214.00 34
1214.08 35
1214.16 35
1214.24 35
1214.32 36
1214.40 38
1214.48 41
1214.56 45
1214.64 50
1214.72 57
1214.80 65
1214.88 73
1214.96 82
1215.04 90
1215.12 97
1215.20 102
1215.28 105
1215.36 105
1215.44 103
1215.52 99
1215.60 93
1215.68 87
1215.76 81
1215.83 75
1215.91 70
1215.99 64
1216.07 60
1216.15 55
1216.23 52
1216.31 49
1216.39 46
1216.47 45
1216.55 43
1216.63 40
1216.71 36
1216.79 30
1216.87 22
1216.95 13
1217.03 5
1217.11 0
1217.19 0
1217.27 0
1217.35 0
1217.43 8
1217.51 20
1217.59 34
1217.67 47
1217.75 59
1217.83 69
1217.91 76
1217.99 79
1218.07 81
1218.15 83
1218.23 84
1218.31 86
1218.39 89
1218.47 93
1218.55 96
1218.63 98
1218.71 99
1218.79 97
1218.87 94
1218.95 89
1219.03 82
1219.11 75
1219.19 66
1219.27 57
1219.35 47
1219.43 36
1219.51 24
1219.59 13
1219.67 2
1219.75 0
1219.83 0
1219.91 0
1219.99 0
1220.07 0
1220.15 0
1220.23 0
1220.31 0
1220.39 8
1220.47 15
1220.55 21
1220.63 24
1220.71 24
1220.79 24
1220.87 22
1220.95 22
1221.03 24
1221.11 27
1221.19 32
1221.27 38
1221.35 44
1221.43 48
1221.51 50
1221.59 49
1221.67 46
1221.75 42
1221.83 38
1221.91 34
1221.99 31
1222.07 28
1222.15 25
1222.23 23
1222.31 21
1222.39 20
1222.47 18
1222.55 17
1222.63 17
1222.71 18
1222.79 19
1222.87 20
1222.95 23
1223.03 25
1223.11 29
1223.19 33
1223.27 37
1223.36 43
1223.44 49
1223.52 56
1223.60 64
1223.68 72
1223.76 79
1223.84 83
1223.92 84
1224.00 83
1224.08 79
1224.16 74
1224.24 70
1224.32 68
1224.40 68
1224.48 72
1224.56 77
1224.64 85
1224.72 92
1224.80 98
1224.88 101
1224.96 103
1225.04 101
1225.12 97
1225.20 92
1225.28 87
1225.36 81
1225.44 77
1225.52 73
1225.60 70
1225.68 67
1225.76 66
1225.84 65
1225.92 64
1226.00 65
1226.08 67
1226.16 70
1226.24 74
1226.32 77
1226.40 79
1226.48 80
1226.56 78
1226.64 74
1226.72 70
1226.80 65
1226.88 61
1226.96 59
1227.04 60
1227.12 64
1227.20 70
1227.28 77
1227.36 86
1227.44 95
1227.53 104
1227.61 111
1227.69 117
1227.77 122
1227.85 125
1227.93 125
1228.01 122
1228.09 117
1228.17 110
1228.25 102
1228.33 95
1228.41 89
1228.49 87
1228.57 88
1228.65 92
1228.73 98
1228.81 104
1228.89 110
1228.97 114
1229.05 115
1229.13 114
1229.21 111
1229.29 107
1229.37 104
1229.45 102
1229.53 101
1229.61 101
1229.69 103
1229.77 106
1229.85 109
1229.93 112
1230.01 116
1230.09 119
1230.18 123
1230.26 125
1230.34 127
1230.42 129
1230.50 129
1230.58 127
1230.66 125
1230.74 121
1230.82 117
1230.90 113
1230.98 111
1231.06 110
1231.14 110
1231.22 111
1231.30 111
1231.38 109
1231.46 105
1231.54 98
1231.62 89
1231.70 79
1231.78 69
1231.86 61
1231.94 54
1232.02 51
1232.10 49
1232.18 49
1232.27 51
1232.35 52
1232.43 53
1232.51 53
1232.59 52
1232.67 52
1232.75 52
1232.83 54
1232.91 57
1232.99 62
1233.07 68
1233.15 75
1233.23 82
1233.31 88
1233.39 92
1233.47 94
1233.55 95
1233.63 94
1233.71 93
1233.79 90
1233.87 88
1233.95 86
1234.03 84
1234.12 83
1234.20 82
1234.28 81
1234.36 79
1234.44 75
1234.52 70
1234.60 64
1234.68 57
1234.76 51
1234.84 44
1234.92 39
1235.00 34
1235.08 31
1235.16 27
1235.24 23
1235.32 18
1235.40 13
1235.48 7
1235.56 2
1235.64 0
1235.73 0
1235.81 0
1235.89 0
1235.97 0
1236.05 0
1236.13 0
1236.21 0
1236.29 1
1236.37 3
1236.45 6
1236.53 9
1236.61 13
1236.69 16
1236.77 20
1236.85 25
1236.93 29
1237.01 34
1237.09 38
1237.18 42
1237.26 45
1237.34 48
1237.42 52
1237.50 56
1237.58 62
1237.66 69
1237.74 77
1237.82 85
1237.90 92
1237.98 97
1238.06 99
1238.14 98
1238.22 96
1238.30 92
1238.38 88
1238.46 85
1238.55 84
1238.63 83
1238.71 84
1238.79 84
1238.87 84
1238.95 83
1239.03 81
1239.11 77
1239.19 73
1239.27 68
1239.35 63
1239.43 59
1239.51 56
1239.59 55
1239.67 55
1239.76 56
1239.84 58
1239.92 61
1240.00 63
1240.08 65
1240.16 68
1240.24 70
1240.32 73
1240.40 76
1240.48 79
1240.56 83
1240.64 85
1240.72 88
1240.80 90
1240.88 94
1240.97 98
1241.05 103
1241.13 109
1241.21 115
1241.29 119
1241.37 122
1241.45 122
1241.53 122
1241.61 120
1241.69 120
1241.77 121
1241.85 124
1241.93 128
1242.01 133
1242.10 137
1242.18 139
1242.26 138
1242.34 132
1242.42 124
1242.50 112
1242.58 99
1242.66 86
1242.74 74
1242.82 63
1242.90 55
1242.98 50
1243.06 47
1243.15 47
1243.23 48
1243.31 52
1243.39 56
1243.47 60
1243.55 64
1243.63 67
1243.71 69
1243.79 69
1243.87 68
1243.95 66
1244.03 63
1244.11 61
1244.20 59
1244.28 59
1244.36 59
1244.44 61
1244.52 63
1244.60 66
1244.68 68
1244.76 70
1244.84 71
1244.92 72
1245.00 71
1245.08 71
1245.17 71
1245.25 71
1245.33 73
1245.41 75
1245.49 78
1245.57 80
1245.65 80
1245.73 79
1245.81 75
1245.89 70
1245.97 63
1246.05 56
1246.14 48
1246.22 41
1246.30 35
1246.38 30
1246.46 25
1246.54 23
1246.62 22
1246.70 25
1246.78 30
1246.86 37
1246.94 45
1247.03 52
1247.11 56
1247.19 58
1247.27 56
1247.35 52
1247.43 48
1247.51 45
1247.59 45
1247.67 47
1247.75 52
1247.83 59
1247.92 66
1248.00 74
1248.08 82
1248.16 89
1248.24 96
1248.32 102
1248.40 106
1248.48 110
1248.56 111
1248.64 111
1248.72 110
1248.81 107
1248.89 104
1248.97 100
1249.05 96
1249.13 93
1249.21 91
1249.29 90
1249.37 91
1249.45 93
1249.53 94
1249.62 94
1249.70 92
1249.78 88
1249.86 83
1249.94 77
1250.02 73
1250.10 71
1250.18 71
1250.26 74
1250.34 77
1250.43 82
1250.51 85
1250.59 88
1250.67 89
1250.75 89
1250.83 88
1250.91 86
1250.99 84
1251.07 81
1251.15 77
1251.24 73
1251.32 69
1251.40 65
1251.48 61
1251.56 59
1251.64 57
1251.72 58
1251.80 61
1251.88 66
1251.96 72
1252.05 78
1252.13 85
1252.21 91
1252.29 96
1252.37 99
1252.45 103
1252.53 106
1252.61 110
1252.69 113
1252.78 116
1252.86 116
1252.94 114
1253.02 108
1253.10 98
1253.18 85
1253.26 71
1253.34 58
1253.42 47
1253.51 40
1253.59 37
1253.67 38
1253.75 43
1253.83 49
1253.91 56
1253.99 61
1254.07 64
1254.15 62
1254.24 57
1254.32 49
1254.40 39
1254.48 29
1254.56 21
1254.64 16
1254.72 14
1254.80 16
1254.88 22
1254.97 30
1255.05 40
1255.13 50
1255.21 59
1255.29 66
1255.37 70
1255.45 72
1255.53 71
1255.62 68
1255.70 66
1255.78 64
1255.86 62
1255.94 62
1256.02 62
1256.10 61
1256.18 60
1256.26 58
1256.35 55
1256.43 52
1256.51 51
1256.59 50
1256.67 50
1256.75 50
1256.83 51
1256.91 51
1257.00 51
1257.08 50
1257.16 49
1257.24 48
1257.32 48
1257.40 48
1257.48 50
1257.56 51
1257.65 51
1257.73 49
1257.81 44
1257.89 37
1257.97 28
1258.05 18
1258.13 9
1258.21 1
1258.30 0
1258.38 0
1258.46 0
1258.54 0
1258.62 0
1258.70 0
1258.78 0
1258.86 0
1258.95 4
1259.03 8
1259.11 10
1259.19 11
1259.27 10
1259.35 8
1259.43 5
1259.51 1
1259.60 0
1259.68 0
1259.76 0
1259.84 0
1259.92 0
1260.00 0
1260.08 0
1260.17 0
1260.25 2
1260.33 5
1260.41 8
1260.49 10
1260.57 13
1260.65 14
1260.73 15
1260.82 15
1260.90 16
1260.98 15
1261.06 15
1261.14 14
1261.22 14
1261.30 14
1261.39 16
1261.47 20
1261.55 28
1261.63 40
1261.71 54
1261.79 69
1261.87 82
1261.95 93
1262.04 99
1262.12 101
1262.20 99
1262.28 94
1262.36 88
1262.44 81
1262.52 75
1262.61 69
1262.69 64
1262.77 59
1262.85 55
1262.93 52
1263.01 48
1263.09 44
1263.18 37
1263.26 29
1263.34 19
1263.42 9
1263.50 0
1263.58 0
1263.66 0
1263.75 0
1263.83 0
1263.91 0
1263.99 0
1264.07 0
1264.15 0
1264.23 5
1264.32 13
1264.40 23
1264.48 33
1264.56 43
1264.64 51
1264.72 56
1264.80 59
1264.89 59
1264.97 56
1265.05 53
1265.13 51
1265.21 49
1265.29 49
1265.38 52
1265.46 58
1265.54 65
1265.62 74
1265.70 83
1265.78 93
1265.86 101
1265.95 109
1266.03 114
1266.11 117
1266.19 118
1266.27 117
1266.35 115
1266.43 111
1266.52 106
1266.60 100
1266.68 95
1266.76 91
1266.84 87
1266.92 86
1267.01 86
1267.09 88
1267.17 90
1267.25 92
1267.33 92
1267.41 89
1267.49 84
1267.58 76
1267.66 67
1267.74 59
1267.82 53
1267.90 51
1267.98 53
1268.07 59
1268.15 66
1268.23 75
1268.31 83
1268.39 91
1268.47 97
1268.56 101
1268.64 104
1268.72 104
1268.80 102
1268.88 96
1268.96 87
1269.04 77
1269.13 65
1269.21 54
1269.29 46
1269.37 42
1269.45 42
1269.53 45
1269.62 51
1269.70 57
1269.78 62
1269.86 65
1269.94 66
1270.02 67
1270.11 68
1270.19 72
1270.27 79
1270.35 88
1270.43 99
1270.51 110
1270.60 121
1270.68 129
1270.76 135
1270.84 137
1270.92 136
1271.00 133
1271.09 126
1271.17 118
1271.25 107
1271.33 96
1271.41 84
1271.49 72
1271.58 62
1271.66 51
1271.74 42
1271.82 33
1271.90 25
1271.98 18
1272.07 13
1272.15 10
1272.23 9
1272.31 11
1272.39 15
1272.47 20
1272.56 25
1272.64 30
1272.72 34
1272.80 37
1272.88 40
1272.97 41
1273.05 42
1273.13 42
1273.21 41
1273.29 38
1273.37 35
1273.46 31
1273.54 27
1273.62 24
1273.70 22
1273.78 20
1273.86 19
1273.95 17
1274.03 16
1274.11 15
1274.19 15
1274.27 15
1274.35 16
1274.44 17
1274.52 16
1274.60 13
1274.68 8
1274.76 2
1274.85 0
1274.93 0
1275.01 0
1275.09 0
1275.17 0
1275.25 0
1275.34 0
1275.42 2
1275.50 11
1275.58 19
1275.66 26
1275.75 31
1275.83 35
1275.91 38
1275.99 39
1276.07 39
1276.15 37
1276.24 33
1276.32 28
1276.40 22
1276.48 17
1276.56 14
1276.65 14
1276.73 16
1276.81 20
1276.89 26
1276.97 33
1277.06 40
1277.14 47
1277.22 56
1277.30 65
1277.38 76
1277.46 88
1277.55 100
1277.63 109
1277.71 116
1277.79 119
1277.87 120
1277.96 117
1278.04 112
1278.12 106
1278.20 98
1278.28 90
1278.37 80
1278.45 70
1278.53 60
1278.61 49
1278.69 40
1278.77 32
1278.86 27
1278.94 25
1279.02 25
1279.10 29
1279.18 34
1279.27 40
1279.35 45
1279.43 47
1279.51 48
1279.59 46
1279.68 42
1279.76 39
1279.84 35
1279.92 34
1280.00 34
1280.09 36
1280.17 40
1280.25 45
1280.33 50
1280.41 55
1280.50 60
1280.58 64
1280.66 66
1280.74 67
1280.82 65
1280.91 62
1280.99 58
1281.07 54
1281.15 50
1281.23 49
1281.32 49
1281.40 51
1281.48 54
1281.56 56
1281.64 58
1281.73 59
1281.81 60
1281.89 61
1281.97 63
1282.05 66
1282.14 71
1282.22 77
1282.30 84
1282.38 92
1282.46 101
1282.55 110
1282.63 120
1282.71 129
1282.79 137
1282.87 142
1282.96 144
1283.04 143
1283.12 140
1283.20 135
1283.28 129
1283.37 124
1283.45 120
1283.53 118
1283.61 117
1283.69 118
1283.78 119
1283.86 121
1283.94 123
1284.02 125
1284.11 127
1284.19 128
1284.27 129
1284.35 130
1284.43 130
1284.52 128
1284.60 127
1284.68 125
1284.76 123
1284.84 122
1284.93 123
1285.01 124
1285.09 125
1285.17 126
1285.25 124
1285.34 120
1285.42 113
1285.50 104
1285.58 94
1285.67 84
1285.75 76
1285.83 70
1285.91 67
1285.99 67
1286.08 70
1286.16 75
1286.24 81
1286.32 87
1286.40 93
1286.49 98
1286.57 101
1286.65 105
1286.73 107
1286.82 109
1286.90 111
1286.98 112
1287.06 113
1287.14 115
1287.23 118
1287.31 121
1287.39 125
1287.47 131
1287.56 138
1287.64 146
1287.72 154
1287.80 160
1287.88 164
1287.97 166
1288.05 164
1288.13 159
1288.21 154
1288.30 148
1288.38 144
1288.46 143
1288.54 144
1288.62 145
1288.71 147
1288.79 146
1288.87 141
1288.95 132
1289.04 120
1289.12 105
1289.20 90
1289.28 77
1289.36 66
1289.45 58
1289.53 54
1289.61 55
1289.69 60
1289.78 68
1289.86 78
1289.94 88
1290.02 97
1290.10 104
1290.19 109
1290.27 110
1290.35 110
1290.43 108
1290.52 105
1290.60 103
1290.68 100
1290.76 99
1290.85 97
1290.93 96
1291.01 94
1291.09 92
1291.17 89
1291.26 85
1291.34 80
1291.42 75
1291.50 70
1291.59 66
1291.67 62
1291.75 59
1291.83 55
1291.92 51
1292.00 47
1292.08 41
1292.16 34
1292.25 27
1292.33 21
1292.41 16
1292.49 13
1292.57 11
1292.66 10
1292.74 10
1292.82 11
1292.90 12
1292.99 12
1293.07 12
1293.15 13
1293.23 15
1293.32 17
1293.40 20
1293.48 23
1293.56 26
1293.65 28
1293.73 30
1293.81 32
1293.89 33
1293.98 34
1294.06 36
1294.14 39
1294.22 41
1294.30 42
1294.39 41
1294.47 38
1294.55 34
1294.63 28
1294.72 22
1294.80 16
1294.88 9
1294.96 3
1295.05 0
1295.13 0
1295.21 0
1295.29 0
1295.38 0
1295.46 0
1295.54 0
1295.62 4
1295.71 10
1295.79 13
1295.87 14
1295.95 11
1296.04 8
1296.12 5
1296.20 3
1296.28 3
1296.37 6
1296.45 10
1296.53 15
1296.61 21
1296.70 29
1296.78 38
1296.86 48
1296.94 59
1297.03 70
1297.11 78
1297.19 82
1297.27 81
1297.36 76
1297.44 69
1297.52 60
1297.60 52
1297.69 46
1297.77 44
1297.85 45
1297.93 48
1298.02 52
1298.10 57
1298.18 63
1298.26 68
1298.35 72
1298.43 75
1298.51 76
1298.59 76
1298.68 74
1298.76 72
1298.84 68
1298.92 65
1299.01 61
1299.09 59
1299.17 57
1299.25 56
1299.34 54
1299.42 52
1299.50 49
1299.58 44
1299.67 39
1299.75 34
1299.83 30
1299.92 29
1300.00 33
1300.08 41
1300.16 52
1300.25 64
1300.33 75
1300.41 85
1300.49 90
1300.58 92
1300.66 92
1300.74 90
1300.82 89
1300.91 90
1300.99 93
1301.07 98
1301.15 106
1301.24 115
1301.32 125
1301.40 135
1301.49 145
1301.57 153
1301.65 158
1301.73 160
1301.82 158
1301.90 152
1301.98 143
1302.06 130
1302.15 116
1302.23 102
1302.31 88
1302.39 75
1302.48 65
1302.56 58
1302.64 55
1302.73 54
1302.81 57
1302.89 61
1302.97 66
1303.06 71
1303.14 75
1303.22 77
1303.30 78
1303.39 78
1303.47 76
1303.55 74
1303.63 71
1303.72 68
1303.80 64
1303.88 59
1303.97 56
1304.05 53
1304.13 51
1304.21 50
1304.30 50
1304.38 51
1304.46 51
1304.54 51
1304.63 51
1304.71 51
1304.79 51
1304.88 53
1304.96 56
1305.04 60
1305.12 66
1305.21 74
1305.29 81
1305.37 88
1305.46 94
1305.54 97
1305.62 98
1305.70 97
1305.79 94
1305.87 90
1305.95 88
1306.03 88
1306.12 90
1306.20 95
1306.28 101
1306.37 108
1306.45 115
1306.53 120
1306.61 124
1306.70 126
1306.78 127
1306.86 127
1306.95 127
1307.03 126
1307.11 123
1307.19 118
1307.28 113
1307.36 107
1307.44 101
1307.53 96
1307.61 94
1307.69 96
1307.77 100
1307.86 107
1307.94 115
1308.02 124
1308.11 134
1308.19 142
1308.27 148
1308.35 152
1308.44 153
1308.52 152
1308.60 149
1308.69 145
1308.77 139
1308.85 133
1308.93 127
1309.02 121
1309.10 115
1309.18 110
1309.27 107
1309.35 104
1309.43 102
1309.51 101
1309.60 100
1309.68 99
1309.76 96
1309.85 91
1309.93 84
1310.01 75
1310.09 63
1310.18 50
1310.26 36
1310.34 22
1310.43 9
1310.51 0
1310.59 0
1310.68 0
1310.76 0
1310.84 0
1310.92 10
1311.01 24
1311.09 40
1311.17 56
1311.26 71
1311.34 84
1311.42 93
1311.50 98
1311.59 99
1311.67 94
1311.75 85
1311.84 71
1311.92 55
1312.00 38
1312.09 23
1312.17 12
1312.25 5
1312.33 3
1312.42 6
1312.50 12
1312.58 19
1312.67 26
1312.75 31
1312.83 33
1312.92 33
1313.00 30
1313.08 26
1313.16 22
1313.25 18
1313.33 17
1313.41 17
1313.50 21
1313.58 27
1313.66 36
1313.75 45
1313.83 54
1313.91 61
1313.99 64
1314.08 65
1314.16 64
1314.24 63
1314.33 63
1314.41 66
1314.49 74
1314.58 84
1314.66 96
1314.74 107
1314.83 115
1314.91 120
1314.99 119
1315.07 114
1315.16 106
1315.24 97
1315.32 88
1315.41 81
1315.49 76
1315.57 73
1315.66 73
1315.74 74
1315.82 75
1315.91 77
1315.99 78
1316.07 79
1316.15 80
1316.24 82
1316.32 84
1316.40 86
1316.49 89
1316.57 92
1316.65 95
1316.74 97
1316.82 97
1316.90 96
1316.99 95
1317.07 93
1317.15 92
1317.24 93
1317.32 95
1317.40 99
1317.48 104
1317.57 110
1317.65 115
1317.73 120
1317.82 121
1317.90 121
1317.98 118
1318.07 113
1318.15 108
1318.23 103
1318.32 98
1318.40 94
1318.48 89
1318.57 83
1318.65 77
1318.73 72
1318.82 68
1318.90 68
1318.98 72
1319.07 81
1319.15 92
1319.23 105
1319.31 114
1319.40 119
1319.48 118
1319.56 111
1319.65 99
1319.73 85
1319.81 69
1319.90 55
1319.98 43
1320.06 34
1320.15 27
1320.23 22
1320.31 19
1320.40 16
1320.48 13
1320.56 7
1320.65 0
1320.73 0
1320.81 0
1320.90 0
1320.98 0
1321.06 0
1321.15 0
1321.23 0
1321.31 12
1321.40 27
1321.48 41
1321.56 54
1321.65 65
1321.73 75
1321.81 83
1321.90 89
1321.98 93
1322.06 92
1322.15 88
1322.23 81
1322.31 74
1322.40 67
1322.48 63
1322.56 63
1322.65 68
1322.73 77
1322.81 90
1322.90 104
1322.98 119
1323.06 132
1323.15 144
1323.23 152
1323.31 158
1323.40 161
1323.48 162
1323.56 165
1323.65 169
1323.73 176
1323.81 187
1323.90 202
1323.98 221
1324.06 241
1324.15 262
1324.23 283
1324.31 304
1324.40 326
1324.48 349
1324.56 374
1324.65 402
1324.73 431
1324.81 460
1324.90 487
1324.98 510
1325.06 529
1325.15 543
1325.23 553
1325.31 562
1325.40 572
1325.48 583
1325.56 596
1325.65 611
1325.73 626
1325.81 641
1325.90 654
1325.98 664
1326.06 673
1326.15 680
1326.23 686
1326.31 691
1326.40 697
1326.48 702
1326.56 705
1326.65 708
1326.73 708
1326.81 708
1326.90 707
1326.98 706
1327.06 706
1327.15 707
1327.23 707
1327.32 705
1327.40 701
1327.48 694
1327.57 684
1327.65 673
1327.73 662
1327.82 652
1327.90 645
1327.98 640
1328.07 637
1328.15 632
1328.23 624
1328.32 613
1328.40 598
1328.48 581
1328.57 562
1328.65 543
1328.73 526
1328.82 511
1328.90 498
1328.98 486
1329.07 472
1329.15 457
1329.24 441
1329.32 422
1329.40 404
1329.49 387
1329.57 374
1329.65 364
1329.74 359
1329.82 356
1329.90 354
1329.99 352
1330.07 349
1330.15 344
1330.24 336
1330.32 325
1330.41 312
1330.49 298
1330.57 284
1330.66 272
1330.74 264
1330.82 260
1330.91 263
1330.99 270
1331.07 281
1331.16 295
1331.24 307
1331.32 318
1331.41 325
1331.49 328
1331.58 327
1331.66 322
1331.74 316
1331.83 309
1331.91 303
1331.99 298
1332.08 295
1332.16 292
1332.24 290
1332.33 288
1332.41 285
1332.49 281
1332.58 274
1332.66 265
1332.75 253
1332.83 238
1332.91 221
1333.00 202
1333.08 185
1333.16 170
1333.25 159
1333.33 154
1333.41 153
1333.50 155
1333.58 159
1333.67 161
1333.75 162
1333.83 161
1333.92 157
1334.00 154
1334.08 152
1334.17 153
1334.25 155
1334.34 160
1334.42 166
1334.50 171
1334.59 175
1334.67 177
1334.75 179
1334.84 180
1334.92 181
1335.00 182
1335.09 184
1335.17 185
1335.26 186
1335.34 186
1335.42 184
1335.51 180
1335.59 176
1335.67 171
1335.76 168
1335.84 165
1335.93 164
1336.01 164
1336.09 166
1336.18 169
1336.26 172
1336.34 174
1336.43 174
1336.51 172
1336.60 169
1336.68 163
1336.76 157
1336.85 150
1336.93 142
1337.01 134
1337.10 126
1337.18 116
1337.27 106
1337.35 96
1337.43 85
1337.52 76
1337.60 67
1337.68 60
1337.77 56
1337.85 54
1337.94 55
1338.02 59
1338.10 66
1338.19 76
1338.27 88
1338.36 102
1338.44 117
1338.52 131
1338.61 143
1338.69 154
1338.77 162
1338.86 168
1338.94 172
1339.03 174
1339.11 174
1339.19 173
1339.28 172
1339.36 171
1339.44 169
1339.53 168
1339.61 169
1339.70 171
1339.78 174
1339.86 178
1339.95 182
1340.03 186
1340.12 191
1340.20 194
1340.28 196
1340.37 197
1340.45 196
1340.54 194
1340.62 188
1340.70 181
1340.79 172
1340.87 162
1340.95 151
1341.04 141
1341.12 131
1341.21 123
1341.29 116
1341.37 111
1341.46 109
1341.54 109
1341.63 113
1341.71 118
1341.79 125
1341.88 133
1341.96 142
1342.05 151
1342.13 160
1342.21 169
1342.30 178
1342.38 185
1342.46 191
1342.55 193
1342.63 191
1342.72 186
1342.80 179
1342.88 171
1342.97 163
1343.05 157
1343.14 153
1343.22 151
1343.30 151
1343.39 152
1343.47 154
1343.56 155
1343.64 155
1343.72 153
1343.81 148
1343.89 140
1343.98 129
1344.06 118
1344.14 106
1344.23 95
1344.31 88
1344.40 86
1344.48 89
1344.56 96
1344.65 106
1344.73 117
1344.82 127
1344.90 134
1344.98 138
1345.07 140
1345.15 140
1345.24 142
1345.32 147
1345.40 156
1345.49 168
1345.57 182
1345.66 198
1345.74 214
1345.82 228
1345.91 239
1345.99 248
1346.08 253
1346.16 254
1346.24 252
1346.33 245
1346.41 235
1346.50 224
1346.58 211
1346.67 200
1346.75 191
1346.83 187
1346.92 188
1347.00 192
1347.09 200
1347.17 210
1347.25 221
1347.34 232
1347.42 242
1347.51 251
1347.59 259
1347.67 265
1347.76 269
1347.84 270
1347.93 270
1348.01 267
1348.09 264
1348.18 260
1348.26 258
1348.35 257
1348.43 258
1348.52 262
1348.60 267
1348.68 272
1348.77 275
1348.85 275
1348.94 274
1349.02 270
1349.10 265
1349.19 261
1349.27 259
1349.36 260
1349.44 263
1349.53 267
1349.61 271
1349.69 273
1349.78 272
1349.86 267
1349.95 258
1350.03 247
1350.11 235
1350.20 223
1350.28 209
1350.37 196
1350.45 183
1350.54 169
1350.62 154
1350.70 140
1350.79 129
1350.87 121
1350.96 117
1351.04 119
1351.12 126
1351.21 136
1351.29 148
1351.38 160
1351.46 169
1351.55 177
1351.63 183
1351.71 188
1351.80 193
1351.88 199
1351.97 204
1352.05 207
1352.14 208
1352.22 202
1352.30 192
1352.39 176
1352.47 157
1352.56 137
1352.64 118
1352.72 101
1352.81 87
1352.89 76
1352.98 66
1353.06 57
1353.15 49
1353.23 40
1353.31 32
1353.40 24
1353.48 17
1353.57 11
1353.65 5
1353.74 0
1353.82 0
1353.90 0
1353.99 0
1354.07 0
1354.16 0
1354.24 0
1354.33 0
1354.41 0
1354.49 7
1354.58 18
1354.66 29
1354.75 39
1354.83 46
1354.92 50
1355.00 50
1355.09 45
1355.17 37
1355.25 25
1355.34 11
1355.42 0
1355.51 0
1355.59 0
1355.68 0
1355.76 0
1355.84 0
1355.93 0
1356.01 4
1356.10 9
1356.18 12
1356.27 13
1356.35 12
1356.43 12
1356.52 13
1356.60 16
1356.69 19
1356.77 21
1356.86 22
1356.94 20
1357.03 14
1357.11 7
1357.19 0
1357.28 0
1357.36 0
1357.45 0
1357.53 0
1357.62 0
1357.70 0
1357.79 1
1357.87 8
1357.95 13
1358.04 15
1358.12 15
1358.21 14
1358.29 13
1358.38 13
1358.46 16
1358.55 21
1358.63 28
1358.71 39
1358.80 50
1358.88 62
1358.97 73
1359.05 82
1359.14 88
1359.22 93
1359.31 96
1359.39 99
1359.47 102
1359.56 105
1359.64 110
1359.73 115
1359.81 121
1359.90 128
1359.98 135
1360.07 143
1360.15 151
1360.23 160
1360.32 170
1360.40 179
1360.49 188
1360.57 195
1360.66 200
1360.74 205
1360.83 210
1360.91 215
1360.99 221
1361.08 227
1361.16 232
1361.25 235
1361.33 237
1361.42 236
1361.50 233
1361.59 230
1361.67 229
1361.76 230
1361.84 235
1361.92 243
1362.01 252
1362.09 261
1362.18 268
1362.26 269
1362.35 265
1362.43 255
1362.52 241
1362.60 225
1362.69 209
1362.77 196
1362.85 187
1362.94 182
1363.02 181
1363.11 181
1363.19 183
1363.28 183
1363.36 182
1363.45 180
1363.53 178
1363.62 175
1363.70 174
1363.79 172
1363.87 172
1363.95 170
1364.04 167
1364.12 162
1364.21 156
1364.29 147
1364.38 138
1364.46 130
1364.55 123
1364.63 117
1364.72 114
1364.80 112
1364.89 110
1364.97 109
1365.05 108
1365.14 107
1365.22 106
1365.31 107
1365.39 108
1365.48 111
1365.56 115
1365.65 120
1365.73 124
1365.82 127
1365.90 129
1365.99 130
1366.07 129
1366.16 127
1366.24 123
1366.32 116
1366.41 109
1366.49 100
1366.58 91
1366.66 84
1366.75 79
1366.83 77
1366.92 76
1367.00 77
1367.09 78
1367.17 78
1367.26 76
1367.34 72
1367.43 67
1367.51 61
1367.60 55
1367.68 51
1367.76 48
1367.85 49
1367.93 52
1368.02 58
1368.10 66
1368.19 76
1368.27 86
1368.36 94
1368.44 99
1368.53 101
1368.61 98
1368.70 92
1368.78 85
1368.87 77
1368.95 70
1369.04 67
1369.12 68
1369.21 73
1369.29 81
1369.37 90
1369.46 99
1369.54 105
1369.63 107
1369.71 104
1369.80 97
1369.88 86
1369.97 73
1370.05 59
1370.14 47
1370.22 37
1370.31 29
1370.39 23
1370.48 19
1370.56 15
1370.65 11
1370.73 8
1370.82 5
1370.90 3
1370.99 2
1371.07 2
1371.16 3
1371.24 4
1371.33 5
1371.41 4
1371.50 3
1371.58 0
1371.66 0
1371.75 0
1371.83 0
1371.92 0
1372.00 0
1372.09 5
1372.17 16
1372.26 28
1372.34 40
1372.43 52
1372.51 62
1372.60 71
1372.68 78
1372.77 83
1372.85 87
1372.94 89
1373.02 90
1373.11 90
1373.19 89
1373.28 87
1373.36 84
1373.45 83
1373.53 82
1373.62 82
1373.70 84
1373.79 87
1373.87 91
1373.96 95
1374.04 99
1374.13 103
1374.21 106
1374.30 109
1374.38 111
1374.47 113
1374.55 115
1374.64 116
1374.72 117
1374.81 119
1374.89 120
1374.98 122
1375.06 124
1375.15 127
1375.23 132
1375.32 139
1375.40 150
1375.49 163
1375.57 179
1375.66 197
1375.74 217
1375.83 237
1375.91 256
1376.00 274
1376.08 289
1376.17 303
1376.25 314
1376.34 322
1376.42 327
1376.51 330
1376.59 331
1376.68 329
1376.76 325
1376.85 318
1376.93 309
1377.02 300
1377.10 291
1377.19 286
1377.27 286
1377.36 292
1377.44 304
1377.53 319
1377.61 337
1377.70 354
1377.78 366
1377.87 374
1377.95 375
1378.04 370
1378.12 361
1378.21 348
1378.29 334
1378.38 318
1378.46 302
1378.55 285
1378.63 269
1378.72 253
1378.80 239
1378.89 227
1378.97 218
1379.06 211
1379.14 207
1379.23 203
1379.31 200
1379.40 197
1379.48 194
1379.57 191
1379.65 189
1379.74 189
1379.82 191
1379.91 194
1379.99 197
1380.08 200
1380.16 201
1380.25 202
1380.33 200
1380.42 195
1380.50 189
1380.59 182
1380.67 174
1380.76 165
1380.84 158
1380.93 153
1381.01 151
1381.10 150
1381.18 151
1381.27 153
1381.35 155
1381.44 155
1381.52 155
1381.61 155
1381.70 156
1381.78 157
1381.87 160
1381.95 164
1382.04 168
1382.12 173
1382.21 177
1382.29 181
1382.38 186
1382.46 190
1382.55 194
1382.63 198
1382.72 202
1382.80 206
1382.89 210
1382.97 215
1383.06 221
1383.14 229
1383.23 237
1383.31 245
1383.40 252
1383.48 257
1383.57 259
1383.65 257
1383.74 252
1383.82 243
1383.91 232
1384.00 221
1384.08 213
1384.17 206
1384.25 203
1384.34 202
1384.42 201
1384.51 199
1384.59 194
1384.68 185
1384.76 173
1384.85 157
1384.93 139
1385.02 120
1385.10 100
1385.19 80
1385.27 62
1385.36 44
1385.44 28
1385.53 14
1385.62 3
1385.70 0
1385.79 0
1385.87 0
1385.96 0
1386.04 0
1386.13 0
1386.21 0
1386.30 0
1386.38 0
1386.47 7
1386.55 16
1386.64 27
1386.72 41
1386.81 58
1386.89 76
1386.98 94
1387.07 111
1387.15 125
1387.24 136
1387.32 143
1387.41 148
1387.49 150
1387.58 151
1387.66 152
1387.75 152
1387.83 151
1387.92 150
1388.00 148
1388.09 146
1388.17 144
1388.26 141
1388.35 139
1388.43 137
1388.52 135
1388.60 133
1388.69 130
1388.77 125
1388.86 119
1388.94 112
1389.03 102
1389.11 92
1389.20 81
1389.28 70
1389.37 62
1389.46 56
1389.54 53
1389.63 54
1389.71 57
1389.80 62
1389.88 68
1389.97 74
1390.05 81
1390.14 87
1390.22 92
1390.31 96
1390.39 99
1390.48 101
1390.57 103
1390.65 103
1390.74 105
1390.82 107
1390.91 111
1390.99 115
1391.08 118
1391.16 121
1391.25 123
1391.33 121
1391.42 119
1391.51 117
1391.59 118
1391.68 122
1391.76 131
1391.85 143
1391.93 156
1392.02 167
1392.10 173
1392.19 172
1392.27 165
1392.36 154
1392.45 140
1392.53 127
1392.62 116
1392.70 110
1392.79 108
1392.87 109
1392.96 111
1393.04 113
1393.13 112
1393.22 109
1393.30 105
1393.39 98
1393.47 92
1393.56 87
1393.64 83
1393.73 79
1393.81 74
1393.90 69
1393.99 64
1394.07 59
1394.16 55
1394.24 51
1394.33 49
1394.41 45
1394.50 41
1394.58 34
1394.67 25
1394.75 14
1394.84 4
1394.93 0
1395.01 0
1395.10 0
1395.18 0
1395.27 0
1395.35 2
1395.44 12
1395.53 22
1395.61 34
1395.70 45
1395.78 54
1395.87 60
1395.95 62
1396.04 59
1396.12 50
1396.21 38
1396.30 23
1396.38 10
1396.47 0
1396.55 0
1396.64 0
1396.72 2
1396.81 13
1396.89 27
1396.98 42
1397.07 57
1397.15 72
1397.24 86
1397.32 98
1397.41 106
1397.49 111
1397.58 112
1397.67 110
1397.75 104
1397.84 98
1397.92 93
1398.01 89
1398.09 90
1398.18 94
1398.27 102
1398.35 113
1398.44 125
1398.52 137
1398.61 148
1398.69 156
1398.78 160
1398.86 160
1398.95 157
1399.04 151
1399.12 143
1399.21 135
1399.29 128
1399.38 121
1399.46 114
1399.55 107
1399.64 100
1399.72 93
1399.81 86
1399.89 80
1399.98 73
1400.06 66
1400.15 59
1400.24 53
1400.32 46
1400.41 38
1400.49 32
1400.58 25
1400.66 18
1400.75 10
1400.84 2
1400.92 0
1401.01 0
1401.09 0
1401.18 0
1401.27 0
1401.35 0
1401.44 0
1401.52 6
1401.61 13
1401.69 17
1401.78 17
1401.87 16
1401.95 15
1402.04 14
1402.12 16
1402.21 21
1402.29 28
1402.38 36
1402.47 43
1402.55 49
1402.64 54
1402.72 56
1402.81 57
1402.89 56
1402.98 54
1403.07 52
1403.15 51
1403.24 52
1403.32 55
1403.41 59
1403.50 65
1403.58 71
1403.67 75
1403.75 79
1403.84 80
1403.92 80
1404.01 79
1404.10 80
1404.18 82
1404.27 86
1404.35 93
1404.44 100
1404.53 107
1404.61 113
1404.70 117
1404.78 119
1404.87 117
1404.96 113
1405.04 108
1405.13 102
1405.21 97
1405.30 93
1405.38 92
1405.47 94
1405.56 98
1405.64 106
1405.73 115
1405.81 125
1405.90 136
1405.99 147
1406.07 157
1406.16 166
1406.24 175
1406.33 183
1406.42 190
1406.50 196
1406.59 201
1406.67 204
1406.76 207
1406.84 210
1406.93 213
1407.02 217
1407.10 221
1407.19 227
1407.27 232
1407.36 237
1407.45 239
1407.53 239
1407.62 236
1407.70 230
1407.79 221
1407.88 211
1407.96 201
1408.05 194
1408.13 188
1408.22 187
1408.31 188
1408.39 191
1408.48 196
1408.56 201
1408.65 206
1408.74 210
1408.82 213
1408.91 217
1408.99 219
1409.08 221
1409.17 222
1409.25 221
1409.34 218
1409.42 214
1409.51 208
1409.60 201
1409.68 193
1409.77 183
1409.85 172
1409.94 161
1410.03 150
1410.11 141
1410.20 135
1410.28 133
1410.37 136
1410.46 141
1410.54 149
1410.63 155
1410.71 159
1410.80 160
1410.89 158
1410.97 155
1411.06 152
1411.14 151
1411.23 151
1411.32 153
1411.40 156
1411.49 157
1411.58 155
1411.66 150
1411.75 141
1411.83 129
1411.92 116
1412.01 105
1412.09 97
1412.18 94
1412.26 94
1412.35 96
1412.44 98
1412.52 99
1412.61 97
1412.69 91
1412.78 81
1412.87 70
1412.95 58
1413.04 47
1413.12 38
1413.21 32
1413.30 28
1413.38 25
1413.47 22
1413.56 17
1413.64 10
1413.73 2
1413.81 0
1413.90 0
1413.99 0
1414.07 0
1414.16 0
1414.24 0
1414.33 0
1414.42 0
1414.50 7
1414.59 14
1414.68 21
1414.76 27
1414.85 33
1414.93 39
1415.02 44
1415.11 49
1415.19 52
1415.28 53
1415.36 52
1415.45 51
1415.54 52
1415.62 55
1415.71 62
1415.80 75
1415.88 90
1415.97 106
1416.05 120
1416.14 129
1416.23 131
1416.31 126
1416.40 116
1416.49 102
1416.57 88
1416.66 75
1416.74 65
1416.83 58
1416.92 55
1417.00 55
1417.09 56
1417.18 61
1417.26 68
1417.35 77
1417.43 90
1417.52 105
1417.61 120
1417.69 134
1417.78 145
1417.87 152
1417.95 154
1418.04 150
1418.12 142
1418.21 130
1418.30 115
1418.38 99
1418.47 82
1418.56 65
1418.64 49
1418.73 35
1418.81 23
1418.90 13
1418.99 5
1419.07 0
1419.16 0
1419.25 0
1419.33 0
1419.42 0
1419.50 0
1419.59 0
1419.68 0
1419.76 5
1419.85 13
1419.94 20
1420.02 25
1420.11 26
1420.20 22
1420.28 14
1420.37 4
1420.45 0
1420.54 0
1420.63 0
1420.71 0
1420.80 0
1420.89 0
1420.97 0
1421.06 5
1421.15 19
1421.23 35
1421.32 53
1421.40 72
1421.49 92
1421.58 112
1421.66 132
1421.75 150
1421.84 164
1421.92 172
1422.01 176
1422.10 176
1422.18 172
1422.27 166
1422.35 159
1422.44 153
1422.53 149
1422.61 146
1422.70 144
1422.79 143
1422.87 142
1422.96 140
1423.05 137
1423.13 133
1423.22 129
1423.31 125
1423.39 122
1423.48 119
1423.56 116
1423.65 114
1423.74 111
1423.82 108
1423.91 105
1424.00 103
1424.08 101
1424.17 101
1424.26 102
1424.34 105
1424.43 108
1424.52 114
1424.60 121
1424.69 131
1424.78 143
1424.86 156
1424.95 170
1425.03 182
1425.12 190
1425.21 192
1425.29 189
1425.38 181
1425.47 171
1425.55 161
1425.64 154
1425.73 151
1425.81 153
1425.90 157
1425.99 164
1426.07 171
1426.16 176
1426.25 179
1426.33 180
1426.42 178
1426.51 176
1426.59 171
1426.68 166
1426.76 159
1426.85 153
1426.94 147
1427.02 141
1427.11 136
1427.20 133
1427.28 131
1427.37 130
1427.46 131
1427.54 132
1427.63 135
1427.72 138
1427.80 141
1427.89 141
1427.98 137
1428.06 128
1428.15 115
1428.24 97
1428.32 78
1428.41 61
1428.50 49
1428.58 44
1428.67 47
1428.76 55
1428.84 67
1428.93 81
1429.02 94
1429.10 104
1429.19 112
1429.28 118
1429.36 122
1429.45 125
1429.54 128
1429.62 128
1429.71 125
1429.80 119
1429.88 110
1429.97 97
1430.06 82
1430.14 67
1430.23 54
1430.31 44
1430.40 38
1430.49 36
1430.57 37
1430.66 42
1430.75 48
1430.83 55
1430.92 63
1431.01 70
1431.09 76
1431.18 81
1431.27 84
1431.35 84
1431.44 80
1431.53 73
1431.61 65
1431.70 56
1431.79 49
1431.87 45
1431.96 43
1432.05 43
1432.14 45
1432.22 49
1432.31 53
1432.40 58
1432.48 63
1432.57 70
1432.66 78
1432.74 88
1432.83 98
1432.92 109
1433.00 120
1433.09 130
1433.18 138
1433.26 143
1433.35 146
1433.44 147
1433.52 145
1433.61 142
1433.70 137
1433.78 132
1433.87 126
1433.96 120
1434.04 116
1434.13 112
1434.22 110
1434.30 111
1434.39 113
1434.48 118
1434.56 124
1434.65 131
1434.74 138
1434.82 145
1434.91 150
1435.00 153
1435.08 154
1435.17 154
1435.26 153
1435.34 152
1435.43 152
1435.52 153
1435.61 158
1435.69 164
1435.78 172
1435.87 180
1435.95 188
1436.04 193
1436.13 195
1436.21 195
1436.30 192
1436.39 189
1436.47 186
1436.56 185
1436.65 184
1436.73 184
1436.82 185
1436.91 186
1436.99 185
1437.08 184
1437.17 183
1437.25 183
1437.34 183
1437.43 184
1437.52 184
1437.60 183
1437.69 179
1437.78 173
1437.86 163
1437.95 152
1438.04 141
1438.12 134
1438.21 129
1438.30 130
1438.38 133
1438.47 137
1438.56 140
1438.64 139
1438.73 133
1438.82 123
1438.91 110
1438.99 97
1439.08 85
1439.17 76
1439.25 72
1439.34 72
1439.43 75
1439.51 79
1439.60 84
1439.69 88
1439.77 92
1439.86 93
1439.95 92
1440.04 89
1440.12 84
1440.21 77
1440.30 70
1440.38 62
1440.47 55
1440.56 50
1440.64 47
1440.73 44
1440.82 40
1440.91 35
1440.99 26
1441.08 13
1441.17 0
1441.25 0
1441.34 0
1441.43 0
1441.51 0
1441.60 0
1441.69 0
1441.77 0
1441.86 14
1441.95 32
1442.04 44
1442.12 51
1442.21 52
1442.30 50
1442.38 46
1442.47 42
1442.56 39
1442.64 38
1442.73 39
1442.82 41
1442.91 42
1442.99 43
1443.08 44
1443.17 44
1443.25 43
1443.34 43
1443.43 42
1443.52 41
1443.60 41
1443.69 42
1443.78 45
1443.86 49
1443.95 53
1444.04 57
1444.12 61
1444.21 63
1444.30 63
1444.39 61
1444.47 58
1444.56 53
1444.65 47
1444.73 41
1444.82 35
1444.91 29
1445.00 27
1445.08 27
1445.17 33
1445.26 44
1445.34 60
1445.43 79
1445.52 99
1445.60 118
1445.69 134
1445.78 144
1445.87 148
1445.95 147
1446.04 142
1446.13 134
1446.21 126
1446.30 118
1446.39 111
1446.48 108
1446.56 109
1446.65 114
1446.74 123
1446.82 136
1446.91 150
1447.00 165
1447.09 179
1447.17 191
1447.26 200
1447.35 207
1447.43 213
1447.52 219
1447.61 228
1447.70 241
1447.78 259
1447.87 281
1447.96 306
1448.05 335
1448.13 364
1448.22 394
1448.31 424
1448.39 454
1448.48 484
1448.57 514
1448.66 544
1448.74 574
1448.83 602
1448.92 628
1449.00 650
1449.09 668
1449.18 681
1449.27 690
1449.35 694
1449.44 695
1449.53 694
1449.61 692
1449.70 689
1449.79 686
1449.88 681
1449.96 674
1450.05 666
1450.14 655
1450.23 644
1450.31 632
1450.40 623
1450.49 616
1450.57 612
1450.66 612
1450.75 613
1450.84 616
1450.92 618
1451.01 619
1451.10 616
1451.19 608
1451.27 594
1451.36 573
1451.45 547
1451.53 516
1451.62 485
1451.71 455
1451.80 430
1451.88 412
1451.97 401
1452.06 396
1452.15 395
1452.23 395
1452.32 393
1452.41 387
1452.49 378
1452.58 366
1452.67 353
1452.76 341
1452.84 331
1452.93 324
1453.02 322
1453.11 324
1453.19 327
1453.28 330
1453.37 331
1453.46 329
1453.54 322
1453.63 313
1453.72 303
1453.80 293
1453.89 286
1453.98 284
1454.07 287
1454.15 294
1454.24 305
1454.33 316
1454.42 327
1454.50 335
1454.59 339
1454.68 340
1454.77 338
1454.85 333
1454.94 327
1455.03 320
1455.12 313
1455.20 306
1455.29 300
1455.38 295
1455.46 290
1455.55 285
1455.64 278
1455.73 270
1455.81 262
1455.90 253
1455.99 244
1456.08 236
1456.16 228
1456.25 220
1456.34 213
1456.43 205
1456.51 196
1456.60 188
1456.69 181
1456.78 175
1456.86 171
1456.95 168
1457.04 167
1457.13 167
1457.21 166
1457.30 164
1457.39 160
1457.48 155
1457.56 147
1457.65 139
1457.74 129
1457.83 120
1457.91 113
1458.00 111
1458.09 113
1458.18 121
1458.26 133
1458.35 148
1458.44 162
1458.53 175
1458.61 184
1458.70 189
1458.79 192
1458.88 194
1458.96 196
1459.05 199
1459.14 204
1459.23 210
1459.31 215
1459.40 219
1459.49 221
1459.58 220
1459.66 215
1459.75 207
1459.84 197
1459.93 186
1460.01 174
1460.10 164
1460.19 156
1460.28 150
1460.36 146
1460.45 143
1460.54 140
1460.63 136
1460.71 132
1460.80 127
1460.89 121
1460.98 116
1461.06 112
1461.15 110
1461.24 111
1461.33 114
1461.41 120
1461.50 128
1461.59 137
1461.68 146
1461.76 154
1461.85 161
1461.94 164
1462.03 164
1462.12 161
1462.20 155
1462.29 146
1462.38 135
1462.47 122
1462.55 110
1462.64 101
1462.73 95
1462.82 96
1462.90 103
1462.99 115
1463.08 132
1463.17 150
1463.25 168
1463.34 183
1463.43 195
1463.52 202
1463.60 206
1463.69 207
1463.78 204
1463.87 200
1463.96 195
1464.04 188
1464.13 181
1464.22 174
1464.31 166
1464.39 157
1464.48 148
1464.57 138
1464.66 127
1464.74 115
1464.83 101
1464.92 86
1465.01 70
1465.10 54
1465.18 39
1465.27 27
1465.36 18
1465.45 12
1465.53 9
1465.62 8
1465.71 6
1465.80 4
1465.88 0
1465.97 0
1466.06 0
1466.15 0
1466.24 0
1466.32 0
1466.41 0
1466.50 0
1466.59 8
1466.67 18
1466.76 28
1466.85 38
1466.94 45
1467.02 51
1467.11 55
1467.20 57
1467.29 59
1467.38 61
1467.46 64
1467.55 68
1467.64 75
1467.73 83
1467.81 93
1467.90 104
1467.99 115
1468.08 126
1468.17 137
1468.25 146
1468.34 152
1468.43 155
1468.52 155
1468.60 153
1468.69 150
1468.78 148
1468.87 147
1468.96 148
1469.04 151
1469.13 153
1469.22 153
1469.31 150
1469.40 144
1469.48 136
1469.57 129
1469.66 123
1469.75 120
1469.83 121
1469.92 124
1470.01 129
1470.10 133
1470.19 137
1470.27 140
1470.36 144
1470.45 148
1470.54 154
1470.62 160
1470.71 166
1470.80 169
1470.89 168
1470.98 162
1471.06 151
1471.15 136
1471.24 118
1471.33 99
1471.42 82
1471.50 67
1471.59 56
1471.68 49
1471.77 44
1471.86 40
1471.94 37
1472.03 33
1472.12 29
1472.21 23
1472.29 16
1472.38 10
1472.47 6
1472.56 5
1472.65 7
1472.73 12
1472.82 20
1472.91 31
1473.00 42
1473.09 54
1473.17 63
1473.26 72
1473.35 78
1473.44 82
1473.53 86
1473.61 89
1473.70 93
1473.79 96
1473.88 100
1473.97 103
1474.05 106
1474.14 108
1474.23 110
1474.32 112
1474.41 114
1474.49 117
1474.58 122
1474.67 129
1474.76 137
1474.85 145
1474.93 153
1475.02 159
1475.11 161
1475.20 161
1475.29 158
1475.37 153
1475.46 149
1475.55 146
1475.64 145
1475.73 146
1475.81 149
1475.90 152
1475.99 154
1476.08 155
1476.17 155
1476.25 154
1476.34 151
1476.43 148
1476.52 142
1476.61 136
1476.69 128
1476.78 120
1476.87 112
1476.96 106
1477.05 102
1477.13 102
1477.22 108
1477.31 117
1477.40 131
1477.49 147
1477.57 165
1477.66 182
1477.75 197
1477.84 208
1477.93 215
1478.01 217
1478.10 216
1478.19 212
1478.28 206
1478.37 200
1478.45 193
1478.54 185
1478.63 176
1478.72 164
1478.81 150
1478.90 133
1478.98 114
1479.07 94
1479.16 74
1479.25 56
1479.34 39
1479.42 25
1479.51 13
1479.60 2
1479.69 0
1479.78 0
1479.86 0
1479.95 0
1480.04 0
1480.13 0
1480.22 0
1480.31 3
1480.39 10
1480.48 15
1480.57 17
1480.66 17
1480.75 15
1480.83 13
1480.92 12
1481.01 13
1481.10 17
1481.19 25
1481.27 35
1481.36 46
1481.45 58
1481.54 69
1481.63 77
1481.72 83
1481.80 84
1481.89 83
1481.98 78
1482.07 72
1482.16 65
1482.24 58
1482.33 53
1482.42 51
1482.51 52
1482.60 57
1482.69 66
1482.77 79
1482.86 93
1482.95 106
1483.04 117
1483.13 123
1483.22 124
1483.30 122
1483.39 117
1483.48 114
1483.57 113
1483.66 114
1483.74 116
1483.83 117
1483.92 115
1484.01 110
1484.10 102
1484.19 93
1484.27 84
1484.36 77
1484.45 75
1484.54 76
1484.63 81
1484.72 87
1484.80 94
1484.89 101
1484.98 108
1485.07 113
1485.16 116
1485.25 119
1485.33 122
1485.42 126
1485.51 131
1485.60 137
1485.69 143
1485.78 149
1485.86 155
1485.95 160
1486.04 165
1486.13 169
1486.22 174
1486.31 181
1486.39 188
1486.48 196
1486.57 205
1486.66 214
1486.75 221
1486.84 228
1486.92 233
1487.01 236
1487.10 239
1487.19 243
1487.28 248
1487.37 256
1487.45 266
1487.54 278
1487.63 288
1487.72 296
1487.81 298
1487.90 293
1487.98 281
1488.07 264
1488.16 245
1488.25 227
1488.34 213
1488.43 204
1488.51 202
1488.60 206
1488.69 214
1488.78 223
1488.87 232
1488.96 239
1489.04 244
1489.13 246
1489.22 247
1489.31 248
1489.40 250
1489.49 252
1489.58 255
1489.66 256
1489.75 255
1489.84 251
1489.93 245
1490.02 237
1490.11 228
1490.19 220
1490.28 214
1490.37 208
1490.46 203
1490.55 197
1490.64 190
1490.72 182
1490.81 174
1490.90 165
1490.99 158
1491.08 154
1491.17 154
1491.26 158
1491.34 165
1491.43 175
1491.52 185
1491.61 193
1491.70 196
1491.79 193
1491.87 184
1491.96 169
1492.05 150
1492.14 131
1492.23 113
1492.32 100
1492.41 93
1492.49 90
1492.58 91
1492.67 95
1492.76 98
1492.85 101
1492.94 104
1493.03 107
1493.11 112
1493.20 119
1493.29 129
1493.38 141
1493.47 153
1493.56 163
1493.65 170
1493.73 171
1493.82 165
1493.91 154
1494.00 138
1494.09 120
1494.18 100
1494.27 81
1494.35 67
1494.44 59
1494.53 58
1494.62 62
1494.71 72
1494.80 86
1494.89 100
1494.97 113
1495.06 124
1495.15 130
1495.24 133
1495.33 134
1495.42 132
1495.51 129
1495.59 126
1495.68 124
1495.77 121
1495.86 118
1495.95 114
1496.04 110
1496.13 105
1496.21 101
1496.30 98
1496.39 99
1496.48 102
1496.57 107
1496.66 114
1496.75 120
1496.83 124
1496.92 125
1497.01 123
1497.10 118
1497.19 113
1497.28 110
1497.37 111
1497.46 117
1497.54 128
1497.63 141
1497.72 156
1497.81 169
1497.90 178
1497.99 181
1498.08 179
1498.16 173
1498.25 163
1498.34 151
1498.43 140
1498.52 130
1498.61 123
1498.70 119
1498.79 118
1498.87 119
1498.96 122
1499.05 126
1499.14 132
1499.23 138
1499.32 146
1499.41 155
1499.49 164
1499.58 173
1499.67 183
1499.76 192
1499.85 201
1499.94 209
1500.03 216
1500.12 223
1500.20 227
1500.29 231
1500.38 233
1500.47 234
1500.56 235
1500.65 237
1500.74 239
1500.83 240
1500.91 241
1501.00 240
1501.09 236
1501.18 229
1501.27 218
1501.36 206
1501.45 194
1501.54 184
1501.62 177
1501.71 175
1501.80 174
1501.89 175
1501.98 175
1502.07 172
1502.16 166
1502.25 158
1502.34 150
1502.42 143
1502.51 139
1502.60 140
1502.69 144
1502.78 148
1502.87 151
1502.96 150
1503.05 144
1503.13 135
1503.22 123
1503.31 110
1503.40 100
1503.49 91
1503.58 85
1503.67 80
1503.76 76
1503.85 72
1503.93 67
1504.02 61
1504.11 54
1504.20 46
1504.29 37
1504.38 25
1504.47 11
1504.56 0
1504.64 0
1504.73 0
1504.82 0
1504.91 0
1505.00 0
1505.09 0
1505.18 0
1505.27 2
1505.36 11
1505.44 19
1505.53 28
1505.62 37
1505.71 45
1505.80 53
1505.89 60
1505.98 65
1506.07 68
1506.16 69
1506.24 68
1506.33 65
1506.42 59
1506.51 51
1506.60 40
1506.69 28
1506.78 17
1506.87 11
1506.96 12
1507.05 21
1507.13 38
1507.22 59
1507.31 82
1507.40 102
1507.49 117
1507.58 123
1507.67 121
1507.76 114
1507.85 105
1507.93 95
1508.02 87
1508.11 83
1508.20 82
1508.29 83
1508.38 86
1508.47 89
1508.56 90
1508.65 89
1508.74 86
1508.82 82
1508.91 78
1509.00 75
1509.09 75
1509.18 78
1509.27 84
1509.36 95
1509.45 107
1509.54 121
1509.63 134
1509.71 145
1509.80 153
1509.89 157
1509.98 156
1510.07 152
1510.16 147
1510.25 141
1510.34 137
1510.43 136
1510.52 137
1510.60 141
1510.69 145
1510.78 149
1510.87 150
1510.96 149
1511.05 144
1511.14 138
1511.23 131
1511.32 124
1511.41 119
1511.50 117
1511.58 116
1511.67 117
1511.76 118
1511.85 119
1511.94 119
1512.03 119
1512.12 119
1512.21 121
1512.30 125
1512.39 132
1512.48 142
1512.56 153
1512.65 162
1512.74 169
1512.83 172
1512.92 172
1513.01 171
1513.10 168
1513.19 167
1513.28 169
1513.37 175
1513.46 186
1513.54 201
1513.63 220
1513.72 241
1513.81 262
1513.90 280
1513.99 292
1514.08 297
1514.17 296
1514.26 288
1514.35 278
1514.44 268
1514.53 261
1514.61 257
1514.70 255
1514.79 255
1514.88 253
1514.97 247
1515.06 236
1515.15 221
1515.24 203
1515.33 184
1515.42 168
1515.51 157
1515.60 153
1515.68 156
1515.77 166
1515.86 181
1515.95 200
1516.04 219
1516.13 239
1516.22 255
1516.31 267
1516.40 273
1516.49 272
1516.58 266
1516.67 255
1516.76 242
1516.84 232
1516.93 225
1517.02 225
1517.11 228
1517.20 235
1517.29 240
1517.38 241
1517.47 236
1517.56 224
1517.65 207
1517.74 186
1517.83 166
1517.92 148
1518.00 133
1518.09 123
1518.18 117
1518.27 114
1518.36 114
1518.45 114
1518.54 114
1518.63 114
1518.72 113
1518.81 111
1518.90 110
1518.99 110
1519.08 113
1519.17 120
1519.25 131
1519.34 143
1519.43 156
1519.52 166
1519.61 173
1519.70 176
1519.79 174
1519.88 169
1519.97 162
1520.06 154
1520.15 146
1520.24 138
1520.33 133
1520.42 128
1520.51 125
1520.59 123
1520.68 121
1520.77 117
1520.86 113
1520.95 107
1521.04 100
1521.13 94
1521.22 90
1521.31 89
1521.40 90
1521.49 95
1521.58 101
1521.67 109
1521.76 118
1521.85 127
1521.93 136
1522.02 144
1522.11 152
1522.20 158
1522.29 164
1522.38 170
1522.47 175
1522.56 181
1522.65 187
1522.74 195
1522.83 202
1522.92 209
1523.01 214
1523.10 217
1523.19 216
1523.28 211
1523.37 202
1523.45 190
1523.54 175
1523.63 159
1523.72 142
1523.81 125
1523.90 109
1523.99 93
1524.08 79
1524.17 67
1524.26 57
1524.35 50
1524.44 47
1524.53 49
1524.62 54
1524.71 62
1524.80 72
1524.89 82
1524.98 91
1525.06 97
1525.15 98
1525.24 96
1525.33 91
1525.42 85
1525.51 79
1525.60 75
1525.69 74
1525.78 77
1525.87 83
1525.96 90
1526.05 95
1526.14 99
1526.23 98
1526.32 93
1526.41 84
1526.50 72
1526.59 57
1526.68 41
1526.77 25
1526.85 10
1526.94 0
1527.03 0
1527.12 0
1527.21 0
1527.30 0
1527.39 0
1527.48 0
1527.57 0
1527.66 3
1527.75 13
1527.84 23
1527.93 32
1528.02 40
1528.11 48
1528.20 56
1528.29 63
1528.38 68
1528.47 71
1528.56 71
1528.65 66
1528.74 56
1528.82 43
1528.91 27
1529.00 10
1529.09 0
1529.18 0
1529.27 0
1529.36 0
1529.45 0
1529.54 0
1529.63 12
1529.72 22
1529.81 27
1529.90 28
1529.99 23
1530.08 15
1530.17 7
1530.26 1
1530.35 0
1530.44 0
1530.53 0
1530.62 0
1530.71 0
1530.80 0
1530.89 0
1530.98 0
1531.07 0
1531.15 6
1531.24 27
1531.33 53
1531.42 82
1531.51 109
1531.60 130
1531.69 143
1531.78 146
1531.87 140
1531.96 128
1532.05 111
1532.14 92
1532.23 75
1532.32 61
1532.41 50
1532.50 45
1532.59 44
1532.68 48
1532.77 55
1532.86 65
1532.95 75
1533.04 83
1533.13 87
1533.22 86
1533.31 79
1533.40 68
1533.49 56
1533.58 46
1533.67 40
1533.76 39
1533.85 43
1533.94 52
1534.02 64
1534.11 77
1534.20 89
1534.29 101
1534.38 110
1534.47 118
1534.56 124
1534.65 126
1534.74 124
1534.83 118
1534.92 110
1535.01 99
1535.10 88
1535.19 79
1535.28 73
1535.37 71
1535.46 71
1535.55 76
1535.64 83
1535.73 92
1535.82 101
1535.91 110
1536.00 117
1536.09 122
1536.18 123
1536.27 121
1536.36 116
1536.45 110
1536.54 104
1536.63 98
1536.72 93
1536.81 89
1536.90 87
1536.99 86
1537.08 88
1537.17 91
1537.26 96
1537.35 103
1537.44 112
1537.53 122
1537.62 131
1537.71 138
1537.80 144
1537.89 146
1537.98 145
1538.07 141
1538.16 137
1538.25 135
1538.34 136
1538.43 141
1538.51 150
1538.60 162
1538.69 176
1538.78 192
1538.87 209
1538.96 227
1539.05 248
1539.14 270
1539.23 294
1539.32 318
1539.41 339
1539.50 356
1539.59 367
1539.68 372
1539.77 373
1539.86 374
1539.95 378
1540.04 388
1540.13 403
1540.22 425
1540.31 450
1540.40 475
1540.49 497
1540.58 514
1540.67 524
1540.76 530
1540.85 531
1540.94 530
1541.03 528
1541.12 527
1541.21 527
1541.30 529
1541.39 532
1541.48 536
1541.57 542
1541.66 549
1541.75 557
1541.84 568
1541.93 579
1542.02 592
1542.11 605
1542.20 617
1542.29 627
1542.38 633
1542.47 635
1542.56 633
1542.65 626
1542.74 616
1542.83 605
1542.92 594
1543.01 586
1543.10 583
1543.19 586
1543.28 595
1543.37 610
1543.46 629
1543.55 648
1543.64 664
1543.73 676
1543.82 679
1543.91 674
1544.00 661
1544.09 643
1544.18 622
1544.27 601
1544.36 582
1544.45 566
1544.54 553
1544.63 542
1544.72 531
1544.81 520
1544.90 508
1544.99 495
1545.08 483
1545.17 473
1545.26 465
1545.35 460
1545.44 459
1545.53 460
1545.62 464
1545.71 471
1545.80 480
1545.89 491
1545.98 502
1546.07 512
1546.16 519
1546.25 522
1546.34 518
1546.43 509
1546.52 494
1546.61 476
1546.70 458
1546.79 444
1546.88 434
1546.97 431
1547.06 434
1547.15 441
1547.24 450
1547.33 458
1547.42 463
1547.51 464
1547.60 460
1547.69 450
1547.78 435
1547.88 416
1547.97 394
1548.06 369
1548.15 344
1548.24 321
1548.33 301
1548.42 286
1548.51 275
1548.60 268
1548.69 264
1548.78 262
1548.87 259
1548.96 255
1549.05 251
1549.14 247
1549.23 244
1549.32 244
1549.41 247
1549.50 253
1549.59 261
1549.68 270
1549.77 278
1549.86 283
1549.95 285
1550.04 283
1550.13 280
1550.22 276
1550.31 272
1550.40 269
1550.49 266
1550.58 261
1550.67 253
1550.76 241
1550.85 226
1550.94 208
1551.03 191
1551.12 176
1551.21 166
1551.30 161
1551.39 161
1551.48 165
1551.57 169
1551.66 172
1551.75 171
1551.84 165
1551.93 153
1552.02 138
1552.11 118
1552.20 98
1552.30 78
1552.39 59
1552.48 43
1552.57 31
1552.66 21
1552.75 15
1552.84 11
1552.93 10
1553.02 9
1553.11 9
1553.20 9
1553.29 7
1553.38 4
1553.47 0
1553.56 0
1553.65 0
1553.74 0
1553.83 0
1553.92 0
1554.01 0
1554.10 5
1554.19 17
1554.28 31
1554.37 45
1554.46 61
1554.55 77
1554.64 94
1554.73 111
1554.82 125
1554.91 136
1555.00 141
1555.09 142
1555.18 136
1555.28 127
1555.37 116
1555.46 105
1555.55 95
1555.64 89
1555.73 84
1555.82 82
1555.91 81
1556.00 81
1556.09 81
1556.18 82
1556.27 84
1556.36 88
1556.45 92
1556.54 96
1556.63 99
1556.72 98
1556.81 95
1556.90 90
1556.99 83
1557.08 77
1557.17 72
1557.26 69
1557.35 68
1557.44 68
1557.53 69
1557.63 70
1557.72 71
1557.81 72
1557.90 72
1557.99 69
1558.08 65
1558.17 59
1558.26 51
1558.35 43
1558.44 35
1558.53 29
1558.62 25
1558.71 24
1558.80 26
1558.89 32
1558.98 41
1559.07 55
1559.16 71
1559.25 88
1559.34 105
1559.43 119
1559.52 127
1559.62 128
1559.71 121
1559.80 106
1559.89 87
1559.98 66
1560.07 45
1560.16 28
1560.25 14
1560.34 3
1560.43 0
1560.52 0
1560.61 0
1560.70 0
1560.79 0
1560.88 0
1560.97 0
1561.06 0
1561.15 1
1561.24 22
1561.33 46
1561.43 71
1561.52 96
1561.61 118
1561.70 134
1561.79 145
1561.88 149
1561.97 148
1562.06 143
1562.15 136
1562.24 130
1562.33 127
1562.42 128
1562.51 134
1562.60 143
1562.69 154
1562.78 165
1562.87 175
1562.96 184
1563.06 192
1563.15 199
1563.24 206
1563.33 216
1563.42 228
1563.51 244
1563.60 263
1563.69 284
1563.78 304
1563.87 322
1563.96 335
1564.05 344
1564.14 348
1564.23 352
1564.32 357
1564.41 366
1564.50 379
1564.60 396
1564.69 412
1564.78 426
1564.87 437
1564.96 444
1565.05 450
1565.14 457
1565.23 468
1565.32 483
1565.41 501
1565.50 520
1565.59 534
1565.68 544
1565.77 546
1565.86 544
1565.96 540
1566.05 537
1566.14 539
1566.23 547
1566.32 561
1566.41 580
1566.50 604
1566.59 629
1566.68 654
1566.77 680
1566.86 706
1566.95 732
1567.04 758
1567.13 786
1567.22 813
1567.32 841
1567.41 869
1567.50 894
1567.59 916
1567.68 936
1567.77 952
1567.86 966
1567.95 979
1568.04 992
1568.13 1005
1568.22 1020
1568.31 1036
1568.40 1054
1568.49 1075
1568.59 1099
1568.68 1126
1568.77 1156
1568.86 1188
1568.95 1220
1569.04 1249
1569.13 1273
1569.22 1291
1569.31 1304
1569.40 1312
1569.49 1318
1569.58 1324
1569.67 1332
1569.77 1342
1569.86 1353
1569.95 1364
1570.04 1372
1570.13 1374
1570.22 1367
1570.31 1352
1570.40 1329
1570.49 1300
1570.58 1269
1570.67 1240
1570.76 1218
1570.85 1203
1570.95 1197
1571.04 1199
1571.13 1207
1571.22 1219
1571.31 1232
1571.40 1244
1571.49 1254
1571.58 1259
1571.67 1260
1571.76 1256
1571.85 1247
1571.94 1233
1572.04 1216
1572.13 1198
1572.22 1181
1572.31 1165
1572.40 1150
1572.49 1138
1572.58 1128
1572.67 1120
1572.76 1114
1572.85 1110
1572.94 1108
1573.04 1108
1573.13 1109
1573.22 1107
1573.31 1101
1573.40 1089
1573.49 1071
1573.58 1047
1573.67 1019
1573.76 988
1573.85 957
1573.94 927
1574.03 898
1574.13 867
1574.22 835
1574.31 801
1574.40 766
1574.49 732
1574.58 699
1574.67 671
1574.76 648
1574.85 628
1574.94 611
1575.03 594
1575.13 577
1575.22 560
1575.31 544
1575.40 531
1575.49 523
1575.58 518
1575.67 517
1575.76 517
1575.85 514
1575.94 507
1576.04 494
1576.13 476
1576.22 453
1576.31 429
1576.40 405
1576.49 382
1576.58 362
1576.67 344
1576.76 327
1576.85 312
1576.94 299
1577.04 286
1577.13 275
1577.22 266
1577.31 258
1577.40 249
1577.49 240
1577.58 230
1577.67 220
1577.76 211
1577.85 204
1577.95 200
1578.04 201
1578.13 205
1578.22 213
1578.31 221
1578.40 229
1578.49 235
1578.58 238
1578.67 236
1578.76 231
1578.86 222
1578.95 210
1579.04 195
1579.13 179
1579.22 161
1579.31 143
1579.40 124
1579.49 104
1579.58 83
1579.68 62
1579.77 42
1579.86 24
1579.95 10
1580.04 0
1580.13 0
1580.22 0
1580.31 0
1580.40 0
1580.50 0
1580.59 1
1580.68 3
1580.77 3
1580.86 2
1580.95 1
1581.04 1
1581.13 5
1581.22 13
1581.31 27
1581.41 44
1581.50 64
1581.59 84
1581.68 101
1581.77 114
1581.86 121
1581.95 124
1582.04 122
1582.14 117
1582.23 111
1582.32 103
1582.41 96
1582.50 91
1582.59 88
1582.68 89
1582.77 94
1582.86 104
1582.96 118
1583.05 135
1583.14 150
1583.23 161
1583.32 166
1583.41 163
1583.50 152
1583.59 135
1583.68 115
1583.78 97
1583.87 84
1583.96 76
1584.05 74
1584.14 78
1584.23 85
1584.32 93
1584.41 100
1584.51 105
1584.60 107
1584.69 105
1584.78 99
1584.87 90
1584.96 80
1585.05 69
1585.14 58
1585.23 51
1585.33 46
1585.42 45
1585.51 46
1585.60 48
1585.69 48
1585.78 45
1585.87 37
1585.96 24
1586.06 8
1586.15 0
1586.24 0
1586.33 0
1586.42 0
1586.51 0
1586.60 0
1586.69 0
1586.79 10
1586.88 20
1586.97 26
1587.06 27
1587.15 23
1587.24 17
1587.33 10
1587.43 5
1587.52 3
1587.61 5
1587.70 12
1587.79 21
1587.88 33
1587.97 45
1588.06 57
1588.16 69
1588.25 81
1588.34 93
1588.43 107
1588.52 123
1588.61 141
1588.70 160
1588.79 178
1588.89 192
1588.98 202
1589.07 205
1589.16 200
1589.25 190
1589.34 174
1589.43 156
1589.53 137
1589.62 120
1589.71 106
1589.80 93
1589.89 83
1589.98 74
1590.07 65
1590.16 57
1590.26 50
1590.35 45
1590.44 43
1590.53 45
1590.62 48
1590.71 54
1590.80 61
1590.90 66
1590.99 69
1591.08 70
1591.17 68
1591.26 65
1591.35 60
1591.44 55
1591.54 51
1591.63 49
1591.72 49
1591.81 52
1591.90 57
1591.99 65
1592.08 75
1592.18 85
1592.27 94
1592.36 102
1592.45 108
1592.54 111
1592.63 112
1592.72 109
1592.82 105
1592.91 98
1593.00 90
1593.09 83
1593.18 76
1593.27 71
1593.36 68
1593.46 66
1593.55 65
1593.64 63
1593.73 62
1593.82 59
1593.91 56
1594.00 52
1594.10 48
1594.19 44
1594.28 41
1594.37 39
1594.46 40
1594.55 42
1594.64 46
1594.74 51
1594.83 58
1594.92 65
1595.01 74
1595.10 85
1595.19 97
1595.29 110
1595.38 123
1595.47 135
1595.56 143
1595.65 147
1595.74 145
1595.83 140
1595.93 130
1596.02 117
1596.11 103
1596.20 90
1596.29 78
1596.38 67
1596.48 60
1596.57 56
1596.66 56
1596.75 61
1596.84 70
1596.93 82
1597.02 96
1597.12 110
1597.21 122
1597.30 130
1597.39 132
1597.48 129
1597.57 121
1597.67 108
1597.76 91
1597.85 74
1597.94 58
1598.03 44
1598.12 31
1598.21 20
1598.31 9
1598.40 0
1598.49 0
1598.58 0
1598.67 0
1598.76 0
1598.86 0
1598.95 0
1599.04 0
1599.13 4
1599.22 14
1599.31 22
1599.41 28
1599.50 32
1599.59 34
1599.68 37
1599.77 40
1599.86 45
1599.96 51
1600.05 59
1600.14 68
1600.23 78
1600.32 88
1600.41 98
1600.51 107
1600.60 114
1600.69 119
1600.78 122
1600.87 122
1600.96 120
1601.06 117
1601.15 114
1601.24 110
1601.33 106
1601.42 103
1601.51 99
1601.61 95
1601.70 89
1601.79 79
1601.88 67
1601.97 53
1602.06 38
1602.16 23
1602.25 10
1602.34 1
1602.43 0
1602.52 0
1602.61 0
1602.71 7
1602.80 14
1602.89 22
1602.98 28
1603.07 32
1603.16 33
1603.26 32
1603.35 29
1603.44 25
1603.53 22
1603.62 21
1603.72 24
1603.81 29
1603.90 38
1603.99 49
1604.08 60
1604.17 70
1604.27 78
1604.36 83
1604.45 86
1604.54 86
1604.63 84
1604.72 80
1604.82 76
1604.91 71
1605.00 67
1605.09 63
1605.18 60
1605.28 59
1605.37 60
1605.46 63
1605.55 69
1605.64 77
1605.73 86
1605.83 94
1605.92 101
1606.01 104
1606.10 104
1606.19 100
1606.29 93
1606.38 84
1606.47 74
1606.56 65
1606.65 57
1606.74 53
1606.84 52
1606.93 54
1607.02 60
1607.11 70
1607.20 83
1607.30 98
1607.39 114
1607.48 130
1607.57 143
1607.66 153
1607.75 158
1607.85 160
1607.94 160
1608.03 156
1608.12 150
1608.21 141
1608.31 129
1608.40 113
1608.49 95
1608.58 76
1608.67 59
1608.77 47
1608.86 42
1608.95 45
1609.04 54
1609.13 67
1609.22 82
1609.32 97
1609.41 111
1609.50 123
1609.59 135
1609.68 145
1609.78 153
1609.87 159
1609.96 161
1610.05 157
1610.14 150
1610.24 137
1610.33 123
1610.42 108
1610.51 97
1610.60 90
1610.70 90
1610.79 97
1610.88 111
1610.97 131
1611.06 155
1611.16 182
1611.25 210
1611.34 238
1611.43 264
1611.52 285
1611.62 298
1611.71 303
1611.80 298
1611.89 283
1611.98 260
1612.08 233
1612.17 205
1612.26 181
1612.35 163
1612.44 152
1612.54 147
1612.63 146
1612.72 146
1612.81 146
1612.90 143
1613.00 137
1613.09 131
1613.18 124
1613.27 120
1613.36 120
1613.46 123
1613.55 128
1613.64 135
1613.73 141
1613.82 143
1613.92 140
1614.01 132
1614.10 121
1614.19 109
1614.28 98
1614.38 92
1614.47 91
1614.56 94
1614.65 100
1614.74 108
1614.84 114
1614.93 118
1615.02 119
1615.11 118
1615.20 116
1615.30 113
1615.39 109
1615.48 107
1615.57 106
1615.67 105
1615.76 106
1615.85 110
1615.94 117
1616.03 129
1616.13 146
1616.22 167
1616.31 189
1616.40 211
1616.49 230
1616.59 243
1616.68 247
1616.77 244
1616.86 233
1616.95 219
1617.05 202
1617.14 187
1617.23 176
1617.32 169
1617.42 166
1617.51 165
1617.60 165
1617.69 165
1617.78 163
1617.88 160
1617.97 156
1618.06 151
1618.15 147
1618.24 142
1618.34 138
1618.43 131
1618.52 122
1618.61 109
1618.71 94
1618.80 77
1618.89 62
1618.98 52
1619.07 51
1619.17 61
1619.26 81
1619.35 109
1619.44 140
1619.54 171
1619.63 195
1619.72 211
1619.81 217
1619.90 215
1620.00 208
1620.09 200
1620.18 193
1620.27 190
1620.37 191
1620.46 195
1620.55 202
1620.64 208
1620.73 214
1620.83 218
1620.92 218
1621.01 215
1621.10 209
1621.20 199
1621.29 184
1621.38 166
1621.47 145
1621.56 123
1621.66 103
1621.75 85
1621.84 72
1621.93 64
1622.03 62
1622.12 65
1622.21 71
1622.30 79
1622.39 88
1622.49 96
1622.58 102
1622.67 106
1622.76 110
1622.86 113
1622.95 118
1623.04 124
1623.13 132
1623.23 142
1623.32 153
1623.41 162
1623.50 168
1623.59 171
1623.69 169
1623.78 163
1623.87 154
1623.96 142
1624.06 129
1624.15 116
1624.24 104
1624.33 94
1624.43 86
1624.52 81
1624.61 79
1624.70 81
1624.80 85
1624.89 91
1624.98 99
1625.07 107
1625.16 115
1625.26 120
1625.35 122
1625.44 121
1625.53 119
1625.63 116
1625.72 113
1625.81 110
1625.90 106
1626.00 100
1626.09 91
1626.18 78
1626.27 61
1626.37 41
1626.46 22
1626.55 4
1626.64 0
1626.74 0
1626.83 0
1626.92 0
1627.01 0
1627.10 0
1627.20 0
1627.29 0
1627.38 3
1627.47 14
1627.57 26
1627.66 35
1627.75 41
1627.84 43
1627.94 41
1628.03 37
1628.12 31
1628.21 26
1628.31 24
1628.40 26
1628.49 33
1628.58 46
1628.68 64
1628.77 86
1628.86 111
1628.95 137
1629.05 162
1629.14 183
1629.23 199
1629.32 207
1629.42 209
1629.51 203
1629.60 194
1629.69 184
1629.79 177
1629.88 176
1629.97 181
1630.06 192
1630.16 205
1630.25 217
1630.34 224
1630.43 224
1630.53 215
1630.62 200
1630.71 183
1630.80 166
1630.90 154
1630.99 147
1631.08 147
1631.17 153
1631.27 162
1631.36 174
1631.45 185
1631.54 195
1631.64 202
1631.73 205
1631.82 204
1631.91 198
1632.01 187
1632.10 172
1632.19 154
1632.28 136
1632.38 118
1632.47 103
1632.56 94
1632.65 90
1632.75 91
1632.84 96
1632.93 103
1633.02 110
1633.12 116
1633.21 120
1633.30 120
1633.40 116
1633.49 109
1633.58 99
1633.67 86
1633.77 71
1633.86 55
1633.95 41
1634.04 28
1634.14 19
1634.23 15
1634.32 14
1634.41 19
1634.51 29
1634.60 42
1634.69 56
1634.78 70
1634.88 82
1634.97 90
1635.06 92
1635.16 87
1635.25 78
1635.34 66
1635.43 54
1635.53 45
1635.62 39
1635.71 39
1635.80 43
1635.90 51
1635.99 60
1636.08 69
1636.17 78
1636.27 85
1636.36 90
1636.45 95
1636.55 98
1636.64 99
1636.73 99
1636.82 97
1636.92 95
1637.01 93
1637.10 93
1637.19 96
1637.29 102
1637.38 110
1637.47 120
1637.56 129
1637.66 137
1637.75 142
1637.84 146
1637.94 147
1638.03 146
1638.12 144
1638.21 141
1638.31 136
1638.40 129
1638.49 121
1638.58 111
1638.68 101
1638.77 92
1638.86 85
1638.96 80
1639.05 77
1639.14 75
1639.23 73
1639.33 69
1639.42 62
1639.51 54
1639.61 44
1639.70 33
1639.79 22
1639.88 13
1639.98 6
1640.07 2
1640.16 2
1640.25 5
1640.35 12
1640.44 23
1640.53 37
1640.63 52
1640.72 66
1640.81 78
1640.90 85
1641.00 88
1641.09 87
1641.18 83
1641.28 78
1641.37 74
1641.46 70
1641.55 68
1641.65 66
1641.74 65
1641.83 62
1641.93 58
1642.02 53
1642.11 47
1642.20 41
1642.30 35
1642.39 30
1642.48 24
1642.58 17
1642.67 8
1642.76 0
1642.85 0
1642.95 0
1643.04 0
1643.13 0
1643.23 0
1643.32 0
1643.41 0
1643.50 16
1643.60 41
1643.69 65
1643.78 86
1643.88 100
1643.97 106
1644.06 103
1644.15 93
1644.25 78
1644.34 61
1644.43 47
1644.53 38
1644.62 36
1644.71 41
1644.80 52
1644.90 66
1644.99 80
1645.08 91
1645.18 99
1645.27 103
1645.36 105
1645.46 106
1645.55 108
1645.64 109
1645.73 111
1645.83 111
1645.92 110
1646.01 107
1646.11 103
1646.20 98
1646.29 94
1646.38 93
1646.48 93
1646.57 96
1646.66 100
1646.76 106
1646.85 112
1646.94 118
1647.04 123
1647.13 125
1647.22 125
1647.31 122
1647.41 115
1647.50 105
1647.59 95
1647.69 84
1647.78 76
1647.87 71
1647.97 70
1648.06 72
1648.15 76
1648.24 81
1648.34 86
1648.43 90
1648.52 93
1648.62 97
1648.71 103
1648.80 111
1648.90 124
1648.99 141
1649.08 161
1649.17 184
1649.27 208
1649.36 232
1649.45 254
1649.55 275
1649.64 291
1649.73 303
1649.83 309
1649.92 308
1650.01 300
1650.11 286
1650.20 268
1650.29 248
1650.38 229
1650.48 213
1650.57 200
1650.66 191
1650.76 184
1650.85 178
1650.94 172
1651.04 165
1651.13 158
1651.22 151
1651.32 145
1651.41 139
1651.50 134
1651.59 130
1651.69 124
1651.78 117
1651.87 108
1651.97 98
1652.06 86
1652.15 75
1652.25 65
1652.34 57
1652.43 51
1652.53 48
1652.62 47
1652.71 49
1652.81 51
1652.90 54
1652.99 57
1653.08 60
1653.18 63
1653.27 66
1653.36 71
1653.46 77
1653.55 84
1653.64 92
1653.74 101
1653.83 109
1653.92 117
1654.02 123
1654.11 128
1654.20 131
1654.30 132
1654.39 132
1654.48 132
1654.58 131
1654.67 130
1654.76 129
1654.86 128
1654.95 125
1655.04 119
1655.14 109
1655.23 95
1655.32 78
1655.41 60
1655.51 44
1655.60 29
1655.69 19
1655.79 13
1655.88 10
1655.97 8
1656.07 6
1656.16 3
1656.25 0
1656.35 0
1656.44 0
1656.53 0
1656.63 0
1656.72 0
1656.81 0
1656.91 9
1657.00 30
1657.09 55
1657.19 82
1657.28 109
1657.37 136
1657.47 160
1657.56 182
1657.65 201
1657.75 215
1657.84 226
1657.93 233
1658.03 239
1658.12 242
1658.21 246
1658.31 248
1658.40 249
1658.49 248
1658.59 244
1658.68 236
1658.77 226
1658.87 215
1658.96 206
1659.05 201
1659.15 202
1659.24 207
1659.33 215
1659.43 224
1659.52 231
1659.61 231
1659.71 225
1659.80 213
1659.89 196
1659.99 178
1660.08 162
1660.17 151
1660.27 145
1660.36 147
1660.45 154
1660.55 164
1660.64 174
1660.73 182
1660.83 186
1660.92 186
1661.01 183
1661.11 180
1661.20 179
1661.29 182
1661.39 192
1661.48 208
1661.57 229
1661.67 253
1661.76 279
1661.85 305
1661.95 328
1662.04 349
1662.13 366
1662.23 377
1662.32 382
1662.41 379
1662.51 369
1662.60 354
1662.69 335
1662.79 317
1662.88 302
1662.97 292
1663.07 286
1663.16 283
1663.25 281
1663.35 277
1663.44 269
1663.53 257
1663.63 242
1663.72 225
1663.82 208
1663.91 193
1664.00 179
1664.10 166
1664.19 154
1664.28 143
1664.38 133
1664.47 126
1664.56 121
1664.66 121
1664.75 125
1664.84 132
1664.94 141
1665.03 149
1665.12 154
1665.22 154
1665.31 148
1665.40 136
1665.50 122
1665.59 108
1665.68 97
1665.78 91
1665.87 92
1665.97 100
1666.06 113
1666.15 127
1666.25 141
1666.34 152
1666.43 158
1666.53 159
1666.62 155
1666.71 147
1666.81 136
1666.90 124
1666.99 115
1667.09 109
1667.18 107
1667.27 111
1667.37 119
1667.46 129
1667.56 139
1667.65 146
1667.74 150
1667.84 150
1667.93 147
1668.02 143
1668.12 139
1668.21 137
1668.30 137
1668.40 140
1668.49 145
1668.58 149
1668.68 152
1668.77 153
1668.87 150
1668.96 145
1669.05 138
1669.15 130
1669.24 125
1669.33 123
1669.43 126
1669.52 134
1669.61 148
1669.71 166
1669.80 186
1669.90 206
1669.99 223
1670.08 237
1670.18 245
1670.27 248
1670.36 245
1670.46 240
1670.55 231
1670.64 221
1670.74 210
1670.83 199
1670.93 186
1671.02 174
1671.11 162
1671.21 152
1671.30 143
1671.39 135
1671.49 127
1671.58 119
1671.67 110
1671.77 100
1671.86 92
1671.96 87
1672.05 87
1672.14 92
1672.24 102
1672.33 116
1672.42 130
1672.52 143
1672.61 153
1672.71 157
1672.80 157
1672.89 153
1672.99 146
1673.08 138
1673.17 131
1673.27 128
1673.36 131
1673.46 140
1673.55 159
1673.64 185
1673.74 216
1673.83 248
1673.92 276
1674.02 296
1674.11 306
1674.20 303
1674.30 290
1674.39 269
1674.49 244
1674.58 219
1674.67 197
1674.77 183
1674.86 176
1674.96 180
1675.05 191
1675.14 210
1675.24 233
1675.33 257
1675.42 278
1675.52 294
1675.61 305
1675.71 311
1675.80 311
1675.89 307
1675.99 301
1676.08 294
1676.17 285
1676.27 275
1676.36 263
1676.46 251
1676.55 240
1676.64 230
1676.74 221
1676.83 215
1676.92 211
1677.02 208
1677.11 205
1677.21 200
1677.30 192
1677.39 180
1677.49 165
1677.58 149
1677.68 132
1677.77 117
1677.86 105
1677.96 96
1678.05 89
1678.14 82
1678.24 76
1678.33 69
1678.43 59
1678.52 47
1678.61 34
1678.71 22
1678.80 11
1678.90 3
1678.99 0
1679.08 0
1679.18 4
1679.27 13
1679.37 25
1679.46 40
1679.55 56
1679.65 73
1679.74 89
1679.83 102
1679.93 112
1680.02 119
1680.12 123
1680.21 122
1680.30 119
1680.40 113
1680.49 106
1680.59 97
1680.68 87
1680.77 77
1680.87 68
1680.96 61
1681.06 57
1681.15 56
1681.24 59
1681.34 63
1681.43 70
1681.53 77
1681.62 84
1681.71 90
1681.81 96
1681.90 102
1682.00 109
1682.09 116
1682.18 125
1682.28 134
1682.37 143
1682.47 152
1682.56 157
1682.65 159
1682.75 157
1682.84 149
1682.93 138
1683.03 125
1683.12 112
1683.22 101
1683.31 94
1683.40 94
1683.50 96
1683.59 100
1683.69 103
1683.78 100
1683.87 91
1683.97 76
1684.06 56
1684.16 36
1684.25 20
1684.35 11
1684.44 11
1684.53 20
1684.63 36
1684.72 57
1684.82 80
1684.91 100
1685.00 117
1685.10 129
1685.19 138
1685.29 144
1685.38 147
1685.47 149
1685.57 150
1685.66 151
1685.76 150
1685.85 148
1685.94 144
1686.04 138
1686.13 131
1686.23 123
1686.32 115
1686.41 106
1686.51 99
1686.60 94
1686.70 90
1686.79 88
1686.88 88
1686.98 88
1687.07 88
1687.17 86
1687.26 83
1687.36 78
1687.45 73
1687.54 68
1687.64 64
1687.73 62
1687.83 60
1687.92 59
1688.01 58
1688.11 57
1688.20 55
1688.30 52
1688.39 49
1688.49 48
1688.58 48
1688.67 49
1688.77 52
1688.86 56
1688.96 60
1689.05 64
1689.14 68
1689.24 71
1689.33 74
1689.43 75
1689.52 77
1689.62 77
1689.71 77
1689.80 77
1689.90 76
1689.99 76
1690.09 76
1690.18 77
1690.27 76
1690.37 75
1690.46 71
1690.56 65
1690.65 58
1690.75 48
1690.84 39
1690.93 31
1691.03 24
1691.12 20
1691.22 19
1691.31 20
1691.40 24
1691.50 30
1691.59 39
1691.69 51
1691.78 64
1691.88 79
1691.97 94
1692.06 109
1692.16 123
1692.25 136
1692.35 148
1692.44 158
1692.54 166
1692.63 171
1692.72 173
1692.82 172
1692.91 169
1693.01 165
1693.10 162
1693.20 160
1693.29 161
1693.38 162
1693.48 164
1693.57 164
1693.67 162
1693.76 157
1693.86 150
1693.95 142
1694.04 134
1694.14 128
1694.23 122
1694.33 118
1694.42 114
1694.52 111
1694.61 107
1694.70 103
1694.80 98
1694.89 91
1694.99 83
1695.08 73
1695.18 62
1695.27 50
1695.36 39
1695.46 29
1695.55 23
1695.65 21
1695.74 25
1695.84 35
1695.93 48
1696.03 63
1696.12 78
1696.21 88
1696.31 93
1696.40 90
1696.50 78
1696.59 60
1696.69 39
1696.78 17
1696.87 0
1696.97 0
1697.06 0
1697.16 0
1697.25 0
1697.35 11
1697.44 24
1697.54 34
1697.63 40
1697.72 40
1697.82 35
1697.91 24
1698.01 9
1698.10 0
1698.20 0
1698.29 0
1698.39 0
1698.48 0
1698.57 0
1698.67 0
1698.76 0
1698.86 16
1698.95 43
1699.05 70
1699.14 91
1699.23 107
1699.33 115
1699.42 116
1699.52 113
1699.61 108
1699.71 105
1699.80 103
1699.90 104
1699.99 104
1700.09 103
1700.18 96
1700.27 83
1700.37 64
1700.46 44
1700.56 24
1700.65 9
1700.75 2
1700.84 4
1700.94 14
1701.03 31
1701.12 49
1701.22 65
1701.31 76
1701.41 80
1701.50 77
1701.60 67
1701.69 53
1701.79 38
1701.88 24
1701.98 13
1702.07 6
1702.16 3
1702.26 4
1702.35 8
1702.45 14
1702.54 23
1702.64 33
1702.73 43
1702.83 54
1702.92 64
1703.01 74
1703.11 82
1703.20 90
1703.30 97
1703.39 103
1703.49 109
1703.58 115
1703.68 120
1703.77 123
1703.87 125
1703.96 127
1704.06 129
1704.15 133
1704.24 139
1704.34 147
1704.43 156
1704.53 165
1704.62 173
1704.72 179
1704.81 180
1704.91 179
1705.00 174
1705.10 167
1705.19 159
1705.28 149
1705.38 137
1705.47 125
1705.57 111
1705.66 98
1705.76 87
1705.85 79
1705.95 76
1706.04 78
1706.14 86
1706.23 99
1706.33 116
1706.42 136
1706.52 158
1706.61 179
1706.70 200
1706.80 219
1706.89 234
1706.99 245
1707.08 250
1707.18 247
1707.27 238
1707.37 222
1707.46 202
1707.56 180
1707.65 157
1707.75 135
1707.84 116
1707.94 101
1708.03 92
1708.12 90
1708.22 95
1708.31 109
1708.41 129
1708.50 154
1708.60 179
1708.69 201
1708.79 219
1708.88 228
1708.98 230
1709.07 223
1709.17 211
1709.26 193
1709.36 172
1709.45 149
1709.55 125
1709.64 104
1709.73 85
1709.83 71
1709.92 61
1710.02 55
1710.11 53
1710.21 54
1710.30 56
1710.40 60
1710.49 65
1710.59 72
1710.68 81
1710.78 92
1710.87 104
1710.97 117
1711.06 129
1711.16 139
1711.25 144
1711.35 143
1711.44 136
1711.54 121
1711.63 102
1711.72 79
1711.82 55
1711.91 32
1712.01 14
1712.10 2
1712.20 0
1712.29 0
1712.39 0
1712.48 0
1712.58 0
1712.67 2
1712.77 12
1712.86 27
1712.96 48
1713.05 75
1713.15 104
1713.24 133
1713.34 159
1713.43 178
1713.53 186
1713.62 184
1713.72 172
1713.81 153
1713.91 129
1714.00 106
1714.10 85
1714.19 71
1714.29 65
1714.38 67
1714.48 77
1714.57 92
1714.66 108
1714.76 122
1714.85 132
1714.95 136
1715.04 136
1715.14 133
1715.23 129
1715.33 128
1715.42 129
1715.52 132
1715.61 136
1715.71 139
1715.80 140
1715.90 139
1715.99 136
1716.09 131
1716.18 128
1716.28 126
1716.37 127
1716.47 128
1716.56 129
1716.66 129
1716.75 129
1716.85 129
1716.94 128
1717.04 129
1717.13 132
1717.23 136
1717.32 142
1717.42 147
1717.51 151
1717.61 151
1717.70 148
1717.80 142
1717.89 133
1717.99 123
1718.08 114
1718.18 106
1718.27 100
1718.37 94
1718.46 90
1718.56 88
1718.65 86
1718.75 85
1718.84 85
1718.94 86
1719.03 86
1719.13 86
1719.22 84
1719.32 79
1719.41 71
1719.51 59
1719.60 46
1719.70 31
1719.79 18
1719.89 7
1719.98 0
1720.08 0
1720.17 0
1720.27 0
1720.36 0
1720.46 0
1720.55 0
1720.65 0
1720.74 0
1720.84 0
1720.93 0
1721.03 5
1721.12 19
1721.22 37
1721.31 56
1721.41 77
1721.50 97
1721.60 115
1721.69 130
1721.79 141
1721.88 145
1721.98 142
1722.07 132
1722.17 114
1722.26 92
1722.36 69
1722.45 47
1722.55 31
1722.64 22
1722.74 21
1722.83 27
1722.93 39
1723.02 53
1723.12 68
1723.21 80
1723.31 88
1723.40 94
1723.50 98
1723.59 103
1723.69 108
1723.78 116
1723.88 126
1723.98 137
1724.07 147
1724.17 153
1724.26 155
1724.36 151
1724.45 144
1724.55 136
1724.64 129
1724.74 126
1724.83 129
1724.93 139
1725.02 154
1725.12 173
1725.21 196
1725.31 220
1725.40 244
1725.50 269
1725.59 294
1725.69 318
1725.78 340
1725.88 359
1725.97 372
1726.07 378
1726.16 377
1726.26 368
1726.35 352
1726.45 331
1726.54 307
1726.64 282
1726.74 257
1726.83 234
1726.93 214
1727.02 198
1727.12 186
1727.21 178
1727.31 172
1727.40 167
1727.50 160
1727.59 150
1727.69 136
1727.78 117
1727.88 96
1727.97 74
1728.07 54
1728.16 39
1728.26 32
1728.35 33
1728.45 43
1728.54 61
1728.64 84
1728.74 109
1728.83 133
1728.93 154
1729.02 170
1729.12 180
1729.21 184
1729.31 182
1729.40 175
1729.50 165
1729.59 152
1729.69 139
1729.78 126
1729.88 114
1729.97 106
1730.07 102
1730.16 102
1730.26 106
1730.35 111
1730.45 115
1730.55 117
1730.64 114
1730.74 106
1730.83 96
1730.93 85
1731.02 75
1731.12 68
1731.21 65
1731.31 65
1731.40 68
1731.50 72
1731.59 77
1731.69 84
1731.78 93
1731.88 104
1731.98 117
1732.07 130
1732.17 142
1732.26 149
1732.36 150
1732.45 144
1732.55 134
1732.64 119
1732.74 102
1732.83 86
1732.93 72
1733.02 63
1733.12 60
1733.22 63
1733.31 72
1733.41 84
1733.50 98
1733.60 110
1733.69 118
1733.79 120
1733.88 116
1733.98 107
1734.07 95
1734.17 82
1734.26 69
1734.36 60
1734.46 53
1734.55 50
1734.65 50
1734.74 53
1734.84 56
1734.93 59
1735.03 61
1735.12 60
1735.22 56
1735.31 47
1735.41 36
1735.51 24
1735.60 11
1735.70 0
1735.79 0
1735.89 0
1735.98 0
1736.08 0
1736.17 0
1736.27 0
1736.36 0
1736.46 0
1736.56 5
1736.65 12
1736.75 20
1736.84 28
1736.94 35
1737.03 42
1737.13 50
1737.22 58
1737.32 66
1737.42 75
1737.51 84
1737.61 93
1737.70 100
1737.80 105
1737.89 108
1737.99 109
1738.08 111
1738.18 113
1738.27 117
1738.37 123
1738.47 130
1738.56 138
1738.66 146
1738.75 153
1738.85 158
1738.94 161
1739.04 161
1739.13 157
1739.23 151
1739.33 142
1739.42 133
1739.52 123
1739.61 114
1739.71 108
1739.80 106
1739.90 107
1739.99 112
1740.09 117
1740.19 123
1740.28 127
1740.38 131
1740.47 131
1740.57 129
1740.66 124
1740.76 119
1740.85 113
1740.95 107
1741.05 101
1741.14 96
1741.24 90
1741.33 85
1741.43 78
1741.52 70
1741.62 62
1741.72 55
1741.81 51
1741.91 50
1742.00 54
1742.10 63
1742.19 74
1742.29 84
1742.38 91
1742.48 92
1742.58 87
1742.67 78
1742.77 65
1742.86 53
1742.96 42
1743.05 35
1743.15 30
1743.25 26
1743.34 24
1743.44 21
1743.53 20
1743.63 21
1743.72 26
1743.82 34
1743.92 46
1744.01 62
1744.11 79
1744.20 96
1744.30 114
1744.39 130
1744.49 146
1744.59 158
1744.68 167
1744.78 171
1744.87 170
1744.97 165
1745.06 155
1745.16 144
1745.26 133
1745.35 124
1745.45 119
1745.54 117
1745.64 119
1745.73 126
1745.83 137
1745.93 152
1746.02 170
1746.12 192
1746.21 214
1746.31 236
1746.40 254
1746.50 268
1746.60 275
1746.69 276
1746.79 271
1746.88 260
1746.98 246
1747.07 229
1747.17 209
1747.27 188
1747.36 167
1747.46 145
1747.55 125
1747.65 106
1747.74 90
1747.84 79
1747.94 72
1748.03 70
1748.13 72
1748.22 77
1748.32 87
1748.42 100
1748.51 116
1748.61 133
1748.70 150
1748.80 165
1748.89 175
1748.99 179
1749.09 177
1749.18 169
1749.28 157
1749.37 146
1749.47 135
1749.57 128
1749.66 124
1749.76 125
1749.85 129
1749.95 137
1750.04 146
1750.14 155
1750.24 165
1750.33 172
1750.43 175
1750.52 174
1750.62 169
1750.72 162
1750.81 155
1750.91 151
1751.00 151
1751.10 155
1751.19 161
1751.29 167
1751.39 169
1751.48 168
1751.58 162
1751.67 155
1751.77 149
1751.87 147
1751.96 151
1752.06 163
1752.15 180
1752.25 200
1752.35 220
1752.44 238
1752.54 252
1752.63 261
1752.73 266
1752.83 270
1752.92 275
1753.02 280
1753.11 285
1753.21 290
1753.30 293
1753.40 290
1753.50 282
1753.59 269
1753.69 255
1753.78 242
1753.88 231
1753.98 224
1754.07 220
1754.17 219
1754.26 220
1754.36 221
1754.46 223
1754.55 226
1754.65 230
1754.74 234
1754.84 238
1754.94 240
1755.03 239
1755.13 234
1755.22 227
1755.32 220
1755.42 213
1755.51 208
1755.61 207
1755.70 207
1755.80 208
1755.90 207
1755.99 202
1756.09 195
1756.18 185
1756.28 176
1756.38 168
1756.47 165
1756.57 165
1756.66 170
1756.76 175
1756.86 179
1756.95 179
1757.05 174
1757.14 163
1757.24 148
1757.34 132
1757.43 116
1757.53 105
1757.62 99
1757.72 98
1757.82 101
1757.91 105
1758.01 108
1758.11 108
1758.20 104
1758.30 98
1758.39 90
1758.49 82
1758.59 74
1758.68 67
1758.78 59
1758.87 50
1758.97 38
1759.07 24
1759.16 9
1759.26 0
1759.35 0
1759.45 0
1759.55 0
1759.64 0
1759.74 0
1759.83 0
1759.93 4
1760.03 8
1760.12 10
1760.22 9
1760.32 8
1760.41 5
1760.51 3
1760.60 2
1760.70 3
1760.80 7
1760.89 16
1760.99 30
1761.08 49
1761.18 73
1761.28 99
1761.37 125
1761.47 149
1761.57 167
1761.66 178
1761.76 181
1761.85 179
1761.95 171
1762.05 161
1762.14 151
1762.24 143
1762.33 140
1762.43 140
1762.53 145
1762.62 152
1762.72 161
1762.82 168
1762.91 173
1763.01 174
1763.10 171
1763.20 166
1763.30 158
1763.39 150
1763.49 141
1763.59 133
1763.68 126
1763.78 119
1763.87 112
1763.97 108
1764.07 106
1764.16 107
1764.26 114
1764.36 125
1764.45 140
1764.55 157
1764.64 175
1764.74 192
1764.84 206
1764.93 218
1765.03 227
1765.13 232
1765.22 234
1765.32 233
1765.41 228
1765.51 221
1765.61 212
1765.70 202
1765.80 193
1765.90 186
1765.99 181
1766.09 178
1766.18 176
1766.28 174
1766.38 172
1766.47 169
1766.57 166
1766.67 162
1766.76 159
1766.86 156
1766.95 154
1767.05 155
1767.15 160
1767.24 171
1767.34 185
1767.44 201
1767.53 217
1767.63 228
1767.73 233
1767.82 230
1767.92 221
1768.01 206
1768.11 191
1768.21 178
1768.30 169
1768.40 163
1768.50 161
1768.59 161
1768.69 161
1768.79 160
1768.88 159
1768.98 158
1769.07 157
1769.17 155
1769.27 151
1769.36 143
1769.46 134
1769.56 122
1769.65 110
1769.75 100
1769.85 95
1769.94 95
1770.04 100
1770.13 106
1770.23 112
1770.33 113
1770.42 109
1770.52 99
1770.62 84
1770.71 66
1770.81 50
1770.91 37
1771.00 29
1771.10 28
1771.20 35
1771.29 50
1771.39 71
1771.48 98
1771.58 127
1771.68 156
1771.77 182
1771.87 202
1771.97 214
1772.06 219
1772.16 219
1772.26 215
1772.35 211
1772.45 209
1772.55 209
1772.64 211
1772.74 214
1772.83 216
1772.93 217
1773.03 214
1773.12 209
1773.22 202
1773.32 194
1773.41 186
1773.51 181
1773.61 177
1773.70 176
1773.80 177
1773.90 179
1773.99 183
1774.09 187
1774.19 191
1774.28 194
1774.38 197
1774.48 198
1774.57 196
1774.67 190
1774.76 180
1774.86 166
1774.96 148
1775.05 127
1775.15 107
1775.25 91
1775.34 81
1775.44 81
1775.54 90
1775.63 107
1775.73 130
1775.83 155
1775.92 178
1776.02 196
1776.12 207
1776.21 210
1776.31 206
1776.41 199
1776.50 189
1776.60 179
1776.70 168
1776.79 156
1776.89 142
1776.99 124
1777.08 103
1777.18 79
1777.28 55
1777.37 32
1777.47 14
1777.57 2
1777.66 0
1777.76 0
1777.85 9
1777.95 22
1778.05 38
1778.14 55
1778.24 70
1778.34 82
1778.43 91
1778.53 97
1778.63 100
1778.72 100
1778.82 100
1778.92 99
1779.01 98
1779.11 97
1779.21 96
1779.30 95
1779.40 94
1779.50 92
1779.59 89
1779.69 84
1779.79 78
1779.88 71
1779.98 64
1780.08 57
1780.17 51
1780.27 48
1780.37 48
1780.46 52
1780.56 58
1780.66 66
1780.75 75
1780.85 82
1780.95 86
1781.04 86
1781.14 82
1781.24 74
1781.33 65
1781.43 56
1781.53 48
1781.62 42
1781.72 37
1781.82 33
1781.91 27
1782.01 18
1782.11 7
1782.21 0
1782.30 0
1782.40 0
1782.50 0
1782.59 0
1782.69 0
1782.79 0
1782.88 0
1782.98 14
1783.08 27
1783.17 37
1783.27 44
1783.37 48
1783.46 48
1783.56 46
1783.66 43
1783.75 40
1783.85 37
1783.95 36
1784.04 38
1784.14 41
1784.24 45
1784.33 50
1784.43 55
1784.53 60
1784.62 65
1784.72 71
1784.82 78
1784.91 88
1785.01 98
1785.11 107
1785.20 115
1785.30 120
1785.40 121
1785.50 119
1785.59 116
1785.69 111
1785.79 107
1785.88 102
1785.98 97
1786.08 92
1786.17 86
1786.27 81
1786.37 76
1786.46 72
1786.56 71
1786.66 71
1786.75 74
1786.85 79
1786.95 85
1787.04 92
1787.14 101
1787.24 110
1787.34 119
1787.43 126
1787.53 131
1787.63 133
1787.72 132
1787.82 127
1787.92 120
1788.01 111
1788.11 103
1788.21 97
1788.30 93
1788.40 92
1788.50 94
1788.59 98
1788.69 103
1788.79 110
1788.89 117
1788.98 124
1789.08 129
1789.18 131
1789.27 131
1789.37 126
1789.47 118
1789.56 108
1789.66 96
1789.76 85
1789.85 76
1789.95 71
1790.05 68
1790.15 69
1790.24 73
1790.34 77
1790.44 82
1790.53 87
1790.63 91
1790.73 93
1790.82 95
1790.92 96
1791.02 97
1791.12 101
1791.21 107
1791.31 117
1791.41 131
1791.50 150
1791.60 173
1791.70 197
1791.79 221
1791.89 241
1791.99 258
1792.08 269
1792.18 274
1792.28 276
1792.38 275
1792.47 274
1792.57 274
1792.67 276
1792.76 278
1792.86 278
1792.96 276
1793.06 270
1793.15 260
1793.25 247
1793.35 233
1793.44 220
1793.54 210
1793.64 203
1793.73 199
1793.83 196
1793.93 194
1794.03 192
1794.12 189
1794.22 186
1794.32 183
1794.41 181
1794.51 179
1794.61 177
1794.70 176
1794.80 175
1794.90 175
1795.00 175
1795.09 175
1795.19 175
1795.29 174
1795.38 172
1795.48 169
1795.58 163
1795.68 156
1795.77 147
1795.87 135
1795.97 121
1796.06 105
1796.16 87
1796.26 67
1796.36 48
1796.45 31
1796.55 18
1796.65 11
1796.74 10
1796.84 14
1796.94 23
1797.04 33
1797.13 42
1797.23 46
1797.33 46
1797.42 42
1797.52 34
1797.62 24
1797.72 16
1797.81 9
1797.91 6
1798.01 5
1798.10 6
1798.20 7
1798.30 7
1798.40 6
1798.49 2
1798.59 0
1798.69 0
1798.78 0
1798.88 0
1798.98 0
1799.08 0
1799.17 7
1799.27 22
1799.37 40
1799.46 59
1799.56 80
1799.66 99
1799.76 116
1799.85 128
1799.95 135
1800.05 135
1800.14 129
1800.24 120
1800.34 111
1800.44 104
1800.53 103
1800.63 106
1800.73 111
1800.83 115
1800.92 117
1801.02 115
1801.12 110
1801.21 105
1801.31 103
1801.41 107
1801.51 117
1801.60 132
1801.70 149
1801.80 165
1801.89 176
1801.99 182
1802.09 181
1802.19 175
1802.28 167
1802.38 160
1802.48 154
1802.58 152
1802.67 154
1802.77 160
1802.87 169
1802.96 180
1803.06 193
1803.16 204
1803.26 214
1803.35 221
1803.45 226
1803.55 227
1803.65 225
1803.74 220
1803.84 213
1803.94 203
1804.04 191
1804.13 177
1804.23 159
1804.33 140
1804.42 119
1804.52 98
1804.62 78
1804.72 61
1804.81 49
1804.91 40
1805.01 36
1805.11 35
1805.20 34
1805.30 31
1805.40 25
1805.50 16
1805.59 3
1805.69 0
1805.79 0
1805.88 0
1805.98 0
1806.08 0
1806.18 0
1806.27 0
1806.37 6
1806.47 27
1806.57 47
1806.66 64
1806.76 77
1806.86 86
1806.96 90
1807.05 91
1807.15 90
1807.25 88
1807.35 85
1807.44 83
1807.54 79
1807.64 75
1807.74 69
1807.83 61
1807.93 52
1808.03 42
1808.13 31
1808.22 22
1808.32 15
1808.42 13
1808.51 16
1808.61 23
1808.71 35
1808.81 51
1808.90 67
1809.00 84
1809.10 98
1809.20 110
1809.29 121
1809.39 131
1809.49 142
1809.59 152
1809.68 163
1809.78 173
1809.88 180
1809.98 182
1810.07 178
1810.17 167
1810.27 151
1810.37 133
1810.46 116
1810.56 104
1810.66 98
1810.76 98
1810.85 102
1810.95 108
1811.05 111
1811.15 109
1811.24 101
1811.34 89
1811.44 74
1811.54 60
1811.63 49
1811.73 42
1811.83 40
1811.93 41
1812.02 42
1812.12 41
1812.22 37
1812.32 30
1812.41 21
1812.51 14
1812.61 12
1812.71 15
1812.80 26
1812.90 44
1813.00 66
1813.10 90
1813.19 113
1813.29 132
1813.39 146
1813.49 154
1813.59 156
1813.68 150
1813.78 138
1813.88 120
1813.98 96
1814.07 69
1814.17 41
1814.27 15
1814.37 0
1814.46 0
1814.56 0
1814.66 0
1814.76 0
1814.85 0
1814.95 0
1815.05 0
1815.15 0
1815.24 11
1815.34 33
1815.44 56
1815.54 78
1815.63 94
1815.73 100
1815.83 94
1815.93 77
1816.03 53
1816.12 26
1816.22 2
1816.32 0
1816.42 0
1816.51 0
1816.61 0
1816.71 13
1816.81 29
1816.90 41
1817.00 46
1817.10 44
1817.20 37
1817.30 29
1817.39 20
1817.49 15
1817.59 14
1817.69 17
1817.78 22
1817.88 29
1817.98 35
1818.08 40
1818.17 45
1818.27 50
1818.37 56
1818.47 62
1818.57 69
1818.66 76
1818.76 80
1818.86 81
1818.96 77
1819.05 71
1819.15 65
1819.25 61
1819.35 62
1819.44 70
1819.54 85
1819.64 104
1819.74 123
1819.84 137
1819.93 144
1820.03 143
1820.13 133
1820.23 118
1820.32 99
1820.42 81
1820.52 65
1820.62 52
1820.72 40
1820.81 28
1820.91 17
1821.01 7
1821.11 0
1821.20 0
1821.30 0
1821.40 10
1821.50 33
1821.60 65
1821.69 103
1821.79 143
1821.89 180
1821.99 209
1822.08 228
1822.18 235
1822.28 232
1822.38 221
1822.48 207
1822.57 193
1822.67 181
1822.77 173
1822.87 169
1822.96 169
1823.06 169
1823.16 169
1823.26 168
1823.36 164
1823.45 158
1823.55 151
1823.65 143
1823.75 136
1823.85 132
1823.94 134
1824.04 140
1824.14 152
1824.24 167
1824.33 182
1824.43 196
1824.53 206
1824.63 211
1824.73 208
1824.82 200
1824.92 186
1825.02 169
1825.12 148
1825.22 127
1825.31 104
1825.41 84
1825.51 66
1825.61 53
1825.71 47
1825.80 49
1825.90 59
1826.00 79
1826.10 104
1826.19 131
1826.29 157
1826.39 177
1826.49 189
1826.59 193
1826.68 191
1826.78 186
1826.88 181
1826.98 180
1827.08 182
1827.17 186
1827.27 191
1827.37 196
1827.47 200
1827.57 202
1827.66 205
1827.76 209
1827.86 214
1827.96 220
1828.06 225
1828.15 227
1828.25 223
1828.35 213
1828.45 198
1828.55 181
1828.64 165
1828.74 152
1828.84 142
1828.94 136
1829.04 133
1829.13 129
1829.23 125
1829.33 121
1829.43 116
1829.53 112
1829.62 109
1829.72 108
1829.82 107
1829.92 106
1830.02 103
1830.11 99
1830.21 94
1830.31 88
1830.41 82
1830.51 78
1830.60 75
1830.70 74
1830.80 74
1830.90 73
1831.00 73
1831.09 72
1831.19 71
1831.29 70
1831.39 69
1831.49 69
1831.58 70
1831.68 71
1831.78 71
1831.88 71
1831.98 70
1832.07 68
1832.17 65
1832.27 60
1832.37 55
1832.47 49
1832.56 41
1832.66 32
1832.76 21
1832.86 8
1832.96 0
1833.06 0
1833.15 0
1833.25 0
1833.35 0
1833.45 0
1833.55 0
1833.64 1
1833.74 14
1833.84 22
1833.94 25
1834.04 24
1834.13 20
1834.23 15
1834.33 14
1834.43 17
1834.53 24
1834.63 36
1834.72 51
1834.82 68
1834.92 86
1835.02 104
1835.12 121
1835.21 138
1835.31 154
1835.41 170
1835.51 184
1835.61 197
1835.70 208
1835.80 217
1835.90 225
1836.00 230
1836.10 235
1836.20 240
1836.29 245
1836.39 252
1836.49 261
1836.59 270
1836.69 281
1836.78 293
1836.88 305
1836.98 316
1837.08 327
1837.18 334
1837.28 338
1837.37 336
1837.47 329
1837.57 318
1837.67 304
1837.77 288
1837.87 274
1837.96 263
1838.06 255
1838.16 252
1838.26 251
1838.36 252
1838.45 254
1838.55 256
1838.65 256
1838.75 255
1838.85 253
1838.95 249
1839.04 245
1839.14 239
1839.24 233
1839.34 229
1839.44 225
1839.54 223
1839.63 224
1839.73 226
1839.83 230
1839.93 233
1840.03 235
1840.13 234
1840.22 230
1840.32 222
1840.42 210
1840.52 195
1840.62 178
1840.71 160
1840.81 142
1840.91 124
1841.01 107
1841.11 92
1841.21 79
1841.30 68
1841.40 60
1841.50 53
1841.60 48
1841.70 42
1841.80 37
1841.89 31
1841.99 25
1842.09 19
1842.19 15
1842.29 12
1842.39 13
1842.48 17
1842.58 25
1842.68 35
1842.78 47
1842.88 60
1842.98 74
1843.07 88
1843.17 100
1843.27 111
1843.37 122
1843.47 132
1843.57 142
1843.67 153
1843.76 164
1843.86 176
1843.96 188
1844.06 198
1844.16 206
1844.26 211
1844.35 215
1844.45 217
1844.55 221
1844.65 225
1844.75 231
1844.85 237
1844.94 241
1845.04 242
1845.14 237
1845.24 227
1845.34 211
1845.44 192
1845.53 171
1845.63 152
1845.73 134
1845.83 117
1845.93 103
1846.03 90
1846.13 80
1846.22 73
1846.32 68
1846.42 66
1846.52 65
1846.62 63
1846.72 58
1846.81 47
1846.91 31
1847.01 11
1847.11 0
1847.21 0
1847.31 0
1847.41 0
1847.50 0
1847.60 0
1847.70 20
1847.80 42
1847.90 59
1848.00 71
1848.10 79
1848.19 85
1848.29 91
1848.39 100
1848.49 111
1848.59 124
1848.69 138
1848.78 151
1848.88 160
1848.98 166
1849.08 168
1849.18 167
1849.28 164
1849.38 158
1849.47 148
1849.57 136
1849.67 122
1849.77 109
1849.87 98
1849.97 93
1850.07 95
1850.16 106
1850.26 122
1850.36 141
1850.46 159
1850.56 171
1850.66 173
1850.76 165
1850.85 147
1850.95 123
1851.05 95
1851.15 68
1851.25 46
1851.35 30
1851.45 22
1851.54 23
1851.64 31
1851.74 44
1851.84 61
1851.94 79
1852.04 94
1852.14 105
1852.23 111
1852.33 111
1852.43 107
1852.53 99
1852.63 89
1852.73 79
1852.83 69
1852.92 61
1853.02 53
1853.12 45
1853.22 35
1853.32 25
1853.42 14
1853.52 5
1853.62 0
1853.71 0
1853.81 0
1853.91 2
1854.01 14
1854.11 29
1854.21 46
1854.31 61
1854.40 72
1854.50 76
1854.60 72
1854.70 62
1854.80 46
1854.90 28
1855.00 13
1855.10 5
1855.19 5
1855.29 14
1855.39 31
1855.49 52
1855.59 72
1855.69 88
1855.79 97
1855.88 99
1855.98 95
1856.08 87
1856.18 79
1856.28 73
1856.38 70
1856.48 72
1856.58 76
1856.67 81
1856.77 85
1856.87 86
1856.97 85
1857.07 80
1857.17 72
1857.27 61
1857.37 49
1857.46 36
1857.56 25
1857.66 17
1857.76 12
1857.86 13
1857.96 17
1858.06 23
1858.16 31
1858.25 38
1858.35 45
1858.45 50
1858.55 56
1858.65 62
1858.75 69
1858.85 78
1858.95 88
1859.05 98
1859.14 107
1859.24 115
1859.34 122
1859.44 127
1859.54 129
1859.64 129
1859.74 125
1859.84 118
1859.93 108
1860.03 94
1860.13 78
1860.23 63
1860.33 50
1860.43 41
1860.53 37
1860.63 40
1860.72 46
1860.82 54
1860.92 60
1861.02 62
1861.12 59
1861.22 52
1861.32 43
1861.42 35
1861.52 29
1861.61 28
1861.71 30
1861.81 33
1861.91 37
1862.01 38
1862.11 38
1862.21 37
1862.31 35
1862.41 36
1862.50 40
1862.60 46
1862.70 54
1862.80 62
1862.90 69
1863.00 73
1863.10 76
1863.20 75
1863.30 72
1863.39 66
1863.49 59
1863.59 51
1863.69 42
1863.79 35
1863.89 29
1863.99 28
1864.09 31
1864.19 37
1864.28 45
1864.38 53
1864.48 58
1864.58 58
1864.68 51
1864.78 40
1864.88 26
1864.98 13
1865.08 4
1865.18 2
1865.27 9
1865.37 23
1865.47 40
1865.57 58
1865.67 73
1865.77 84
1865.87 89
1865.97 90
1866.07 87
1866.16 85
1866.26 83
1866.36 84
1866.46 86
1866.56 89
1866.66 92
1866.76 94
1866.86 93
1866.96 89
1867.06 82
1867.15 74
1867.25 66
1867.35 57
1867.45 50
1867.55 46
1867.65 43
1867.75 43
1867.85 45
1867.95 48
1868.05 53
1868.15 58
1868.24 63
1868.34 68
1868.44 70
1868.54 69
1868.64 64
1868.74 56
1868.84 45
1868.94 32
1869.04 19
1869.14 9
1869.23 3
1869.33 1
1869.43 1
1869.53 4
1869.63 6
1869.73 6
1869.83 3
1869.93 0
1870.03 0
1870.13 0
1870.23 0
1870.32 0
1870.42 0
1870.52 6
1870.62 14
1870.72 21
1870.82 25
1870.92 27
1871.02 28
1871.12 30
1871.22 34
1871.32 39
1871.41 47
1871.51 55
1871.61 63
1871.71 69
1871.81 72
1871.91 70
1872.01 65
1872.11 56
1872.21 46
1872.31 36
1872.41 26
1872.51 17
1872.60 10
1872.70 3
1872.80 0
1872.90 0
1873.00 0
1873.10 0
1873.20 0
1873.30 0
1873.40 0
1873.50 0
1873.60 12
1873.70 29
1873.79 46
1873.89 64
1873.99 82
1874.09 102
1874.19 121
1874.29 139
1874.39 154
1874.49 164
1874.59 167
1874.69 164
1874.79 157
1874.89 147
1874.98 138
1875.08 133
1875.18 133
1875.28 138
1875.38 147
1875.48 157
1875.58 167
1875.68 173
1875.78 175
1875.88 171
1875.98 163
1876.08 153
1876.18 141
1876.27 129
1876.37 120
1876.47 113
1876.57 110
1876.67 109
1876.77 111
1876.87 114
1876.97 118
1877.07 122
1877.17 126
1877.27 129
1877.37 129
1877.47 125
1877.57 117
1877.66 102
1877.76 83
1877.86 60
1877.96 37
1878.06 16
1878.16 0
1878.26 0
1878.36 0
1878.46 0
1878.56 0
1878.66 6
1878.76 24
1878.86 46
1878.96 68
1879.05 88
1879.15 104
1879.25 114
1879.35 117
1879.45 114
1879.55 107
1879.65 99
1879.75 93
1879.85 91
1879.95 94
1880.05 101
1880.15 112
1880.25 124
1880.35 136
1880.45 145
1880.55 153
1880.64 160
1880.74 168
1880.84 180
1880.94 194
1881.04 212
1881.14 231
1881.24 250
1881.34 265
1881.44 276
1881.54 282
1881.64 282
1881.74 276
1881.84 266
1881.94 251
1882.04 234
1882.14 215
1882.23 195
1882.33 174
1882.43 154
1882.53 134
1882.63 114
1882.73 94
1882.83 73
1882.93 52
1883.03 32
1883.13 13
1883.23 0
1883.33 0
1883.43 0
1883.53 0
1883.63 0
1883.73 0
1883.83 0
1883.93 0
1884.02 0
1884.12 9
1884.22 22
1884.32 37
1884.42 53
1884.52 71
1884.62 90
1884.72 110
1884.82 130
1884.92 147
1885.02 162
1885.12 171
1885.22 176
1885.32 177
1885.42 177
1885.52 177
1885.62 177
1885.72 179
1885.82 180
1885.91 179
1886.01 173
1886.11 161
1886.21 144
1886.31 122
1886.41 100
1886.51 80
1886.61 65
1886.71 59
1886.81 60
1886.91 68
1887.01 82
1887.11 99
1887.21 116
1887.31 132
1887.41 146
1887.51 157
1887.61 165
1887.71 169
1887.81 170
1887.91 168
1888.00 162
1888.10 154
1888.20 145
1888.30 134
1888.40 123
1888.50 112
1888.60 100
1888.70 86
1888.80 72
1888.90 57
1889.00 44
1889.10 35
1889.20 32
1889.30 39
1889.40 57
1889.50 83
1889.60 117
1889.70 153
1889.80 188
1889.90 217
1890.00 236
1890.10 245
1890.20 243
1890.30 232
1890.40 214
1890.49 193
1890.59 172
1890.69 153
1890.79 137
1890.89 125
1890.99 117
1891.09 113
1891.19 112
1891.29 116
1891.39 123
1891.49 132
1891.59 141
1891.69 150
1891.79 155
1891.89 158
1891.99 158
1892.09 158
1892.19 159
1892.29 162
1892.39 166
1892.49 172
1892.59 178
1892.69 184
1892.79 188
1892.89 192
1892.99 196
1893.09 201
1893.19 205
1893.29 208
1893.38 207
1893.48 202
1893.58 191
1893.68 177
1893.78 161
1893.88 146
1893.98 137
1894.08 132
1894.18 134
1894.28 139
1894.38 146
1894.48 153
1894.58 158
1894.68 160
1894.78 160
1894.88 158
1894.98 157
1895.08 158
1895.18 162
1895.28 170
1895.38 181
1895.48 193
1895.58 205
1895.68 214
1895.78 218
1895.88 215
1895.98 207
1896.08 194
1896.18 179
1896.28 163
1896.38 150
1896.48 143
1896.58 142
1896.68 148
1896.78 159
1896.88 171
1896.98 182
1897.08 189
1897.18 191
1897.28 189
1897.38 183
1897.47 178
1897.57 175
1897.67 175
1897.77 179
1897.87 184
1897.97 188
1898.07 191
1898.17 191
1898.27 191
1898.37 190
1898.47 192
1898.57 199
1898.67 209
1898.77 221
1898.87 235
1898.97 246
1899.07 253
1899.17 255
1899.27 252
1899.37 245
1899.47 237
1899.57 230
1899.67 225
1899.77 224
1899.87 226
1899.97 231
1900.07 237
1900.17 242
1900.27 244
1900.37 242
1900.47 236
1900.57 227
1900.67 219
1900.77 212
1900.87 208
1900.97 206
1901.07 206
1901.17 206
1901.27 204
1901.37 199
1901.47 192
1901.57 183
1901.67 172
1901.77 160
1901.87 148
1901.97 136
1902.07 125
1902.17 118
1902.27 114
1902.37 115
1902.47 122
1902.57 135
1902.67 150
1902.77 165
1902.87 178
1902.97 185
1903.07 185
1903.17 178
1903.27 165
1903.37 150
1903.47 134
1903.57 120
1903.67 109
1903.77 103
1903.87 100
1903.97 98
1904.07 97
1904.17 94
1904.27 89
1904.37 82
1904.47 73
1904.57 63
1904.67 53
1904.77 45
1904.87 40
1904.97 36
1905.07 36
1905.17 38
1905.27 42
1905.37 48
1905.47 55
1905.57 62
1905.67 68
1905.77 73
1905.87 75
1905.97 74
1906.07 72
1906.17 68
1906.27 63
1906.37 57
1906.47 50
1906.57 42
1906.67 35
1906.77 29
1906.87 26
1906.97 26
1907.07 30
1907.17 37
1907.27 45
1907.37 52
1907.47 55
1907.57 52
1907.67 44
1907.77 32
1907.87 19
1907.97 8
1908.07 0
1908.17 0
1908.27 0
1908.37 2
1908.47 7
1908.57 9
1908.67 10
1908.77 8
1908.87 3
1908.97 0
1909.07 0
1909.17 0
1909.27 0
1909.37 0
1909.47 0
1909.57 0
1909.67 0
1909.77 2
1909.87 7
1909.97 12
1910.07 19
1910.17 29
1910.27 42
1910.37 58
1910.47 76
1910.57 95
1910.67 113
1910.77 130
1910.87 143
1910.97 150
1911.07 152
1911.17 150
1911.27 144
1911.37 134
1911.47 123
1911.57 113
1911.67 104
1911.77 98
1911.87 95
1911.98 95
1912.08 98
1912.18 104
1912.28 111
1912.38 116
1912.48 119
1912.58 118
1912.68 113
1912.78 105
1912.88 94
1912.98 83
1913.08 74
1913.18 67
1913.28 63
1913.38 59
1913.48 56
1913.58 51
1913.68 45
1913.78 38
1913.88 32
1913.98 29
1914.08 28
1914.18 31
1914.28 38
1914.38 46
1914.48 55
1914.58 64
1914.68 72
1914.78 79
1914.88 86
1914.98 93
1915.08 99
1915.18 106
1915.28 113
1915.38 122
1915.48 134
1915.58 149
1915.68 169
1915.78 192
1915.88 217
1915.98 242
1916.09 264
1916.19 280
1916.29 287
1916.39 287
1916.49 280
1916.59 267
1916.69 252
1916.79 236
1916.89 219
1916.99 203
1917.09 187
1917.19 172
1917.29 158
1917.39 147
1917.49 140
1917.59 138
1917.69 142
1917.79 150
1917.89 160
1917.99 168
1918.09 173
1918.19 173
1918.29 169
1918.39 160
1918.49 148
1918.59 136
1918.69 124
1918.79 112
1918.89 100
1919.00 87
1919.10 72
1919.20 58
1919.30 46
1919.40 39
1919.50 38
1919.60 43
1919.70 55
1919.80 70
1919.90 84
1920.00 96
1920.10 104
1920.20 108
1920.30 107
1920.40 103
1920.50 96
1920.60 88
1920.70 80
1920.80 74
1920.90 70
1921.00 72
1921.10 80
1921.20 96
1921.30 117
1921.40 142
1921.51 168
1921.61 190
1921.71 206
1921.81 215
1921.91 217
1922.01 213
1922.11 206
1922.21 197
1922.31 189
1922.41 182
1922.51 178
1922.61 177
1922.71 178
1922.81 180
1922.91 182
1923.01 182
1923.11 179
1923.21 173
1923.31 163
1923.41 150
1923.51 136
1923.62 122
1923.72 109
1923.82 98
1923.92 90
1924.02 83
1924.12 78
1924.22 73
1924.32 68
1924.42 63
1924.52 60
1924.62 59
1924.72 63
1924.82 72
1924.92 87
1925.02 107
1925.12 128
1925.22 148
1925.32 163
1925.42 172
1925.53 174
1925.63 169
1925.73 160
1925.83 149
1925.93 139
1926.03 132
1926.13 128
1926.23 130
1926.33 135
1926.43 144
1926.53 157
1926.63 173
1926.73 191
1926.83 210
1926.93 230
1927.03 247
1927.13 261
1927.23 269
1927.34 273
1927.44 272
1927.54 268
1927.64 265
1927.74 264
1927.84 267
1927.94 272
1928.04 277
1928.14 282
1928.24 283
1928.34 280
1928.44 272
1928.54 260
1928.64 246
1928.74 231
1928.84 217
1928.95 206
1929.05 199
1929.15 197
1929.25 200
1929.35 206
1929.45 214
1929.55 222
1929.65 230
1929.75 234
1929.85 234
1929.95 230
1930.05 224
1930.15 217
1930.25 211
1930.35 206
1930.45 204
1930.56 202
1930.66 202
1930.76 200
1930.86 197
1930.96 191
1931.06 183
1931.16 173
1931.26 162
1931.36 152
1931.46 142
1931.56 134
1931.66 128
1931.76 123
1931.86 118
1931.97 114
1932.07 110
1932.17 106
1932.27 104
1932.37 102
1932.47 103
1932.57 106
1932.67 110
1932.77 115
1932.87 119
1932.97 121
1933.07 120
1933.17 118
1933.27 114
1933.38 111
1933.48 107
1933.58 106
1933.68 105
1933.78 107
1933.88 110
1933.98 114
1934.08 119
1934.18 126
1934.28 133
1934.38 140
1934.48 145
1934.58 147
1934.69 148
1934.79 146
1934.89 143
1934.99 141
1935.09 140
1935.19 141
1935.29 144
1935.39 145
1935.49 145
1935.59 143
1935.69 136
1935.79 128
1935.90 119
1936.00 111
1936.10 107
1936.20 105
1936.30 106
1936.40 109
1936.50 113
1936.60 118
1936.70 124
1936.80 131
1936.90 142
1937.00 157
1937.11 174
1937.21 194
1937.31 214
1937.41 234
1937.51 252
1937.61 268
1937.71 281
1937.81 291
1937.91 298
1938.01 300
1938.11 296
1938.21 288
1938.32 276
1938.42 264
1938.52 254
1938.62 247
1938.72 244
1938.82 245
1938.92 247
1939.02 248
1939.12 247
1939.22 242
1939.32 234
1939.43 225
1939.53 215
1939.63 207
1939.73 200
1939.83 196
1939.93 195
1940.03 196
1940.13 199
1940.23 203
1940.33 209
1940.43 215
1940.54 220
1940.64 224
1940.74 226
1940.84 226
1940.94 225
1941.04 223
1941.14 221
1941.24 221
1941.34 224
1941.44 231
1941.55 241
1941.65 253
1941.75 265
1941.85 274
1941.95 278
1942.05 277
1942.15 270
1942.25 260
1942.35 250
1942.45 241
1942.55 236
1942.66 235
1942.76 239
1942.86 247
1942.96 257
1943.06 270
1943.16 285
1943.26 302
1943.36 321
1943.46 340
1943.56 358
1943.67 373
1943.77 384
1943.87 390
1943.97 390
1944.07 383
1944.17 372
1944.27 358
1944.37 342
1944.47 328
1944.58 317
1944.68 309
1944.78 307
1944.88 311
1944.98 322
1945.08 337
1945.18 357
1945.28 379
1945.38 400
1945.48 418
1945.59 431
1945.69 438
1945.79 438
1945.89 434
1945.99 425
1946.09 415
1946.19 404
1946.29 392
1946.39 380
1946.50 367
1946.60 351
1946.70 334
1946.80 316
1946.90 298
1947.00 284
1947.10 274
1947.20 270
1947.30 272
1947.41 280
1947.51 293
1947.61 308
1947.71 323
1947.81 337
1947.91 349
1948.01 359
1948.11 364
1948.21 364
1948.32 359
1948.42 348
1948.52 330
1948.62 308
1948.72 283
1948.82 260
1948.92 239
1949.02 224
1949.12 216
1949.23 212
1949.33 212
1949.43 213
1949.53 213
1949.63 212
1949.73 209
1949.83 206
1949.93 203
1950.04 200
1950.14 198
1950.24 197
1950.34 195
1950.44 193
1950.54 190
1950.64 184
1950.74 174
1950.84 161
1950.95 144
1951.05 125
1951.15 106
1951.25 90
1951.35 79
1951.45 76
1951.55 80
1951.65 90
1951.76 104
1951.86 118
1951.96 129
1952.06 134
1952.16 132
1952.26 125
1952.36 115
1952.46 105
1952.57 97
1952.67 95
1952.77 98
1952.87 106
1952.97 116
1953.07 126
1953.17 134
1953.27 138
1953.38 138
1953.48 137
1953.58 136
1953.68 136
1953.78 135
1953.88 133
1953.98 129
1954.08 120
1954.19 108
1954.29 95
1954.39 83
1954.49 75
1954.59 74
1954.69 78
1954.79 86
1954.90 96
1955.00 105
1955.10 111
1955.20 112
1955.30 108
1955.40 98
1955.50 84
1955.60 65
1955.71 44
1955.81 21
1955.91 0
1956.01 0
1956.11 0
1956.21 0
1956.31 0
1956.42 0
1956.52 0
1956.62 0
1956.72 0
1956.82 19
1956.92 42
1957.02 65
1957.12 86
1957.23 102
1957.33 113
1957.43 118
1957.53 117
1957.63 112
1957.73 104
1957.83 96
1957.94 90
1958.04 86
1958.14 85
1958.24 84
1958.34 83
1958.44 81
1958.54 77
1958.65 70
1958.75 61
1958.85 52
1958.95 44
1959.05 39
1959.15 38
1959.25 43
1959.36 53
1959.46 69
1959.56 87
1959.66 106
1959.76 122
1959.86 134
1959.96 141
1960.07 142
1960.17 137
1960.27 127
1960.37 115
1960.47 101
1960.57 87
1960.67 73
1960.78 62
1960.88 54
1960.98 48
1961.08 46
1961.18 44
1961.28 43
1961.38 39
1961.49 32
1961.59 23
1961.69 11
1961.79 0
1961.89 0
1961.99 0
1962.10 0
1962.20 0
1962.30 0
1962.40 0
1962.50 8
1962.60 17
1962.70 23
1962.81 23
1962.91 18
1963.01 10
1963.11 3
1963.21 0
1963.31 0
1963.41 4
1963.52 15
1963.62 29
1963.72 46
1963.82 62
1963.92 77
1964.02 90
1964.13 101
1964.23 110
1964.33 118
1964.43 124
1964.53 129
1964.63 133
1964.73 138
1964.84 145
1964.94 155
1965.04 168
1965.14 185
1965.24 204
1965.34 223
1965.45 240
1965.55 254
1965.65 262
1965.75 267
1965.85 268
1965.95 267
1966.06 264
1966.16 261
1966.26 258
1966.36 253
1966.46 247
1966.56 239
1966.67 230
1966.77 221
1966.87 214
1966.97 208
1967.07 204
1967.17 203
1967.27 205
1967.38 209
1967.48 213
1967.58 218
1967.68 223
1967.78 229
1967.88 235
1967.99 239
1968.09 242
1968.19 241
1968.29 237
1968.39 227
1968.49 213
1968.60 196
1968.70 178
1968.80 162
1968.90 150
1969.00 142
1969.10 137
1969.21 134
1969.31 131
1969.41 127
1969.51 121
1969.61 114
1969.71 107
1969.82 101
1969.92 98
1970.02 97
1970.12 96
1970.22 95
1970.33 94
1970.43 91
1970.53 87
1970.63 85
1970.73 86
1970.83 89
1970.94 96
1971.04 104
1971.14 114
1971.24 125
1971.34 138
1971.44 154
1971.55 172
1971.65 193
1971.75 214
1971.85 233
1971.95 248
1972.05 255
1972.16 256
1972.26 253
1972.36 248
1972.46 245
1972.56 245
1972.67 249
1972.77 255
1972.87 261
1972.97 265
1973.07 267
1973.17 268
1973.28 268
1973.38 268
1973.48 269
1973.58 269
1973.68 268
1973.78 266
1973.89 261
1973.99 256
1974.09 252
1974.19 249
1974.29 247
1974.40 247
1974.50 246
1974.60 244
1974.70 241
1974.80 237
1974.90 232
1975.01 228
1975.11 225
1975.21 222
1975.31 219
1975.41 214
1975.52 207
1975.62 197
1975.72 186
1975.82 175
1975.92 168
1976.02 165
1976.13 167
1976.23 173
1976.33 183
1976.43 193
1976.53 200
1976.64 205
1976.74 206
1976.84 206
1976.94 207
1977.04 210
1977.15 215
1977.25 223
1977.35 232
1977.45 240
1977.55 245
1977.66 246
1977.76 242
1977.86 235
1977.96 227
1978.06 220
1978.16 214
1978.27 210
1978.37 209
1978.47 209
1978.57 210
1978.67 209
1978.78 208
1978.88 208
1978.98 208
1979.08 209
1979.18 209
1979.29 209
1979.39 207
1979.49 201
1979.59 191
1979.69 177
1979.80 160
1979.90 144
1980.00 130
1980.10 119
1980.20 111
1980.31 106
1980.41 104
1980.51 104
1980.61 104
1980.71 105
1980.82 107
1980.92 112
1981.02 118
1981.12 125
1981.22 134
1981.33 144
1981.43 153
1981.53 160
1981.63 163
1981.73 162
1981.84 156
1981.94 146
1982.04 133
1982.14 119
1982.24 104
1982.35 91
1982.45 80
1982.55 68
1982.65 57
1982.75 44
1982.86 30
1982.96 15
1983.06 0
1983.16 0
1983.26 0
1983.37 0
1983.47 0
1983.57 0
1983.67 0
1983.77 0
1983.88 0
1983.98 9
1984.08 19
1984.18 30
1984.28 44
1984.39 60
1984.49 79
1984.59 98
1984.69 120
1984.79 141
1984.90 163
1985.00 184
1985.10 204
1985.20 222
1985.30 238
1985.41 249
1985.51 253
1985.61 251
1985.71 241
1985.82 225
1985.92 205
1986.02 182
1986.12 158
1986.22 136
1986.33 118
1986.43 103
1986.53 93
1986.63 87
1986.73 84
1986.84 84
1986.94 86
1987.04 89
1987.14 94
1987.25 101
1987.35 111
1987.45 125
1987.55 142
1987.65 161
1987.76 180
1987.86 197
1987.96 211
1988.06 221
1988.16 228
1988.27 232
1988.37 237
1988.47 243
1988.57 249
1988.68 254
1988.78 255
1988.88 250
1988.98 239
1989.08 220
1989.19 197
1989.29 171
1989.39 145
1989.49 122
1989.60 103
1989.70 88
1989.80 76
1989.90 68
1990.00 63
1990.11 60
1990.21 59
1990.31 59
1990.41 59
1990.52 60
1990.62 59
1990.72 58
1990.82 57
1990.92 57
1991.03 57
1991.13 57
1991.23 58
1991.33 60
1991.44 63
1991.54 66
1991.64 71
1991.74 79
1991.84 89
1991.95 103
1992.05 118
1992.15 134
1992.25 152
1992.36 171
1992.46 188
1992.56 204
1992.66 215
1992.77 220
1992.87 217
1992.97 206
1993.07 187
1993.17 161
1993.28 132
1993.38 104
1993.48 80
1993.58 61
1993.69 49
1993.79 44
1993.89 43
1993.99 45
1994.10 48
1994.20 51
1994.30 54
1994.40 55
1994.50 55
1994.61 54
1994.71 51
1994.81 45
1994.91 36
1995.02 24
1995.12 11
1995.22 0
1995.32 0
1995.43 0
1995.53 0
1995.63 0
1995.73 0
1995.83 0
1995.94 0
1996.04 8
1996.14 40
1996.24 77
1996.35 114
1996.45 149
1996.55 178
1996.65 199
1996.76 213
1996.86 220
1996.96 223
1997.06 223
1997.17 221
1997.27 218
1997.37 214
1997.47 208
1997.58 202
1997.68 197
1997.78 194
1997.88 194
1997.99 198
1998.09 206
1998.19 217
1998.29 228
1998.39 238
1998.50 248
1998.60 255
1998.70 262
1998.80 267
1998.91 270
1999.01 269
1999.11 267
1999.21 261
1999.32 253
1999.42 244
1999.52 236
1999.62 231
1999.73 227
1999.83 225
1999.93 223
2000.03 220
2000.14 216
2000.24 207
2000.34 195
2000.44 180
2000.55 162
2000.65 141
2000.75 119
2000.85 98
2000.96 78
2001.06 63
2001.16 53
2001.26 51
2001.37 55
2001.47 65
2001.57 77
2001.67 90
2001.78 101
2001.88 109
2001.98 112
2002.08 112
2002.19 110
2002.29 106
2002.39 102
2002.49 97
2002.60 91
2002.70 84
2002.80 79
2002.90 77
2003.01 79
2003.11 88
2003.21 103
2003.31 122
2003.42 141
2003.52 157
2003.62 166
2003.73 168
2003.83 162
2003.93 152
2004.03 140
2004.14 128
2004.24 117
2004.34 108
2004.44 99
2004.55 89
2004.65 78
2004.75 67
2004.85 59
2004.96 54
2005.06 55
2005.16 60
2005.26 68
2005.37 77
2005.47 82
2005.57 83
2005.67 76
2005.78 65
2005.88 49
2005.98 32
2006.08 17
2006.19 5
2006.29 0
2006.39 0
2006.50 0
2006.60 0
2006.70 0
2006.80 0
2006.91 3
2007.01 7
2007.11 10
2007.21 11
2007.32 10
2007.42 8
2007.52 4
2007.62 1
2007.73 0
2007.83 0
2007.93 0
2008.04 0
2008.14 0
2008.24 0
2008.34 0
2008.45 0
2008.55 1
2008.65 7
2008.75 14
2008.86 24
2008.96 35
2009.06 48
2009.16 61
2009.27 74
2009.37 85
2009.47 92
2009.58 95
2009.68 95
2009.78 92
2009.88 91
2009.99 95
2010.09 107
2010.19 126
2010.29 151
2010.40 177
2010.50 199
2010.60 211
2010.71 211
2010.81 198
2010.91 177
2011.01 151
2011.12 125
2011.22 103
2011.32 85
2011.43 71
2011.53 61
2011.63 52
2011.73 46
2011.84 43
2011.94 44
2012.04 50
2012.14 62
2012.25 77
2012.35 93
2012.45 108
2012.56 121
2012.66 130
2012.76 135
2012.86 137
2012.97 137
2013.07 136
2013.17 134
2013.28 132
2013.38 130
2013.48 127
2013.58 125
2013.69 121
2013.79 116
2013.89 108
2014.00 97
2014.10 84
2014.20 69
2014.30 53
2014.41 38
2014.51 26
2014.61 19
2014.72 16
2014.82 18
2014.92 26
2015.02 40
2015.13 59
2015.23 83
2015.33 110
2015.44 136
2015.54 159
2015.64 176
2015.74 183
2015.85 181
2015.95 169
2016.05 151
2016.16 132
2016.26 114
2016.36 103
2016.46 100
2016.57 106
2016.67 118
2016.77 134
2016.88 149
2016.98 160
2017.08 166
2017.18 166
2017.29 165
2017.39 163
2017.49 165
2017.60 170
2017.70 178
2017.80 186
2017.90 192
2018.01 192
2018.11 186
2018.21 172
2018.32 154
2018.42 135
2018.52 116
2018.63 102
2018.73 94
2018.83 91
2018.93 92
2019.04 94
2019.14 96
2019.24 95
2019.35 90
2019.45 82
2019.55 71
2019.66 59
2019.76 47
2019.86 36
2019.96 27
2020.07 21
2020.17 16
2020.27 12
2020.38 10
2020.48 9
2020.58 8
2020.68 7
2020.79 5
2020.89 3
2020.99 0
2021.10 0
2021.20 0
2021.30 0
2021.41 0
2021.51 0
2021.61 0
2021.72 7
2021.82 23
2021.92 42
2022.02 62
2022.13 81
2022.23 95
2022.33 104
2022.44 108
2022.54 108
2022.64 106
2022.75 105
2022.85 106
2022.95 112
2023.05 121
2023.16 130
2023.26 138
2023.36 141
2023.47 140
2023.57 136
2023.67 131
2023.78 126
2023.88 126
2023.98 129
2024.09 136
2024.19 144
2024.29 150
2024.39 153
2024.50 151
2024.60 144
2024.70 133
2024.81 123
2024.91 115
2025.01 112
2025.12 116
2025.22 125
2025.32 139
2025.43 155
2025.53 170
2025.63 182
2025.74 189
2025.84 191
2025.94 189
2026.04 184
2026.15 177
2026.25 169
2026.35 161
2026.46 152
2026.56 142
2026.66 131
2026.77 120
2026.87 112
2026.97 108
2027.08 107
2027.18 109
2027.28 111
2027.39 112
2027.49 108
2027.59 100
2027.70 87
2027.80 73
2027.90 60
2028.00 51
2028.11 48
2028.21 50
2028.31 55
2028.42 60
2028.52 63
2028.62 63
2028.73 60
2028.83 55
2028.93 48
2029.04 42
2029.14 35
2029.24 30
2029.35 23
2029.45 17
2029.55 9
2029.66 0
2029.76 0
2029.86 0
2029.97 0
2030.07 0
2030.17 0
2030.28 0
2030.38 0
2030.48 0
2030.59 11
2030.69 21
2030.79 28
2030.90 30
2031.00 26
2031.10 18
2031.21 6
2031.31 0
2031.41 0
2031.51 0
2031.62 0
2031.72 0
2031.82 0
2031.93 0
2032.03 0
2032.13 6
2032.24 11
2032.34 17
2032.44 25
2032.55 36
2032.65 49
2032.75 62
2032.86 74
2032.96 82
2033.06 85
2033.17 83
2033.27 76
2033.37 68
2033.48 60
2033.58 54
2033.68 51
2033.79 50
2033.89 50
2033.99 51
2034.10 52
2034.20 51
2034.30 49
2034.41 46
2034.51 42
2034.61 37
2034.72 32
2034.82 27
2034.92 21
2035.03 16
2035.13 11
2035.23 8
2035.34 7
2035.44 9
2035.54 13
2035.65 20
2035.75 29
2035.85 39
2035.96 49
2036.06 58
2036.17 64
2036.27 67
2036.37 65
2036.48 61
2036.58 55
2036.68 50
2036.79 46
2036.89 43
2036.99 41
2037.10 37
2037.20 31
2037.30 22
2037.41 10
2037.51 0
2037.61 0
2037.72 0
2037.82 0
2037.92 0
2038.03 0
2038.13 0
2038.23 4
2038.34 14
2038.44 22
2038.54 27
2038.65 29
2038.75 27
2038.85 22
2038.96 14
2039.06 5
2039.16 0
2039.27 0
2039.37 0
2039.48 0
2039.58 0
2039.68 0
2039.79 0
2039.89 0
2039.99 5
2040.10 10
2040.20 14
2040.30 17
2040.41 19
2040.51 23
2040.61 28
2040.72 37
2040.82 48
2040.92 63
2041.03 79
2041.13 94
2041.23 108
2041.34 118
2041.44 123
2041.55 125
2041.65 123
2041.75 119
2041.86 115
2041.96 111
2042.06 109
2042.17 108
2042.27 109
2042.37 112
2042.48 115
2042.58 118
2042.68 120
2042.79 119
2042.89 114
2043.00 105
2043.10 92
2043.20 77
2043.31 61
2043.41 46
2043.51 35
2043.62 27
2043.72 25
2043.82 26
2043.93 30
2044.03 35
2044.13 39
2044.24 41
2044.34 41
2044.45 38
2044.55 34
2044.65 29
2044.76 24
2044.86 20
2044.96 17
2045.07 16
2045.17 15
2045.27 15
2045.38 14
2045.48 11
2045.59 5
2045.69 0
2045.79 0
2045.90 0
2046.00 0
2046.10 0
2046.21 0
2046.31 0
2046.41 11
2046.52 26
2046.62 38
2046.73 45
2046.83 47
2046.93 45
2047.04 43
2047.14 43
2047.24 46
2047.35 56
2047.45 70
2047.55 88
2047.66 106
2047.76 123
2047.87 135
2047.97 144
2048.07 148
2048.18 150
2048.28 149
2048.38 149
2048.49 148
2048.59 146
2048.70 142
2048.80 136
2048.90 125
2049.01 110
2049.11 93
2049.21 77
2049.32 63
2049.42 57
2049.53 57
2049.63 66
2049.73 80
2049.84 97
2049.94 114
2050.04 128
2050.15 138
2050.25 142
2050.36 141
2050.46 137
2050.56 131
2050.67 125
2050.77 119
2050.87 114
2050.98 109
2051.08 106
2051.19 104
2051.29 103
2051.39 102
2051.50 100
2051.60 98
2051.70 96
2051.81 94
2051.91 93
2052.02 95
2052.12 101
2052.22 110
2052.33 122
2052.43 135
2052.53 149
2052.64 163
2052.74 175
2052.85 187
2052.95 199
2053.05 211
2053.16 223
2053.26 235
2053.37 247
2053.47 258
2053.57 266
2053.68 270
2053.78 270
2053.88 265
2053.99 255
2054.09 240
2054.20 222
2054.30 201
2054.40 180
2054.51 160
2054.61 143
2054.72 129
2054.82 120
2054.92 114
2055.03 112
2055.13 111
2055.23 111
2055.34 108
2055.44 102
2055.55 91
2055.65 75
2055.75 56
2055.86 36
2055.96 16
2056.07 1
2056.17 0
2056.27 0
2056.38 0
2056.48 0
2056.59 0
2056.69 0
2056.79 0
2056.90 0
2057.00 0
2057.11 2
2057.21 6
2057.31 12
2057.42 19
2057.52 27
2057.62 35
2057.73 43
2057.83 51
2057.94 59
2058.04 67
2058.14 76
2058.25 86
2058.35 97
2058.46 109
2058.56 122
2058.66 136
2058.77 150
2058.87 162
2058.98 172
2059.08 180
2059.18 185
2059.29 186
2059.39 183
2059.50 177
2059.60 169
2059.70 160
2059.81 154
2059.91 151
2060.02 153
2060.12 162
2060.22 176
2060.33 194
2060.43 212
2060.54 226
2060.64 234
2060.74 235
2060.85 226
2060.95 211
2061.06 191
2061.16 168
2061.26 146
2061.37 127
2061.47 110
2061.58 97
2061.68 88
2061.78 82
2061.89 81
2061.99 84
2062.10 90
2062.20 99
2062.30 110
2062.41 121
2062.51 133
2062.62 142
2062.72 150
2062.83 155
2062.93 158
2063.03 156
2063.14 149
2063.24 138
2063.35 123
2063.45 105
2063.55 89
2063.66 76
2063.76 69
2063.87 67
2063.97 71
2064.07 76
2064.18 81
2064.28 81
2064.39 77
2064.49 67
2064.59 53
2064.70 39
2064.80 26
2064.91 18
2065.01 16
2065.12 18
2065.22 25
2065.32 33
2065.43 40
2065.53 44
2065.64 44
2065.74 43
2065.84 41
2065.95 39
2066.05 39
2066.16 41
2066.26 42
2066.37 41
2066.47 35
2066.57 23
2066.68 7
2066.78 0
2066.89 0
2066.99 0
2067.09 0
2067.20 0
2067.30 0
2067.41 0
2067.51 5
2067.62 26
2067.72 46
2067.82 64
2067.93 81
2068.03 96
2068.14 110
2068.24 122
2068.34 131
2068.45 137
2068.55 139
2068.66 136
2068.76 130
2068.87 121
2068.97 111
2069.07 102
2069.18 96
2069.28 92
2069.39 89
2069.49 87
2069.60 84
2069.70 79
2069.80 70
2069.91 60
2070.01 48
2070.12 36
2070.22 26
2070.33 18
2070.43 13
2070.53 9
2070.64 5
2070.74 1
2070.85 0
2070.95 0
2071.06 0
2071.16 0
2071.26 0
2071.37 0
2071.47 0
2071.58 3
2071.68 14
2071.79 26
2071.89 36
2071.99 45
2072.10 53
2072.20 60
2072.31 67
2072.41 74
2072.52 82
2072.62 87
2072.72 91
2072.83 92
2072.93 88
2073.04 81
2073.14 71
2073.25 59
2073.35 47
2073.45 37
2073.56 30
2073.66 27
2073.77 28
2073.87 33
2073.98 42
2074.08 54
2074.18 68
2074.29 82
2074.39 95
2074.50 106
2074.60 113
2074.71 117
2074.81 118
2074.92 119
2075.02 120
2075.12 124
2075.23 130
2075.33 139
2075.44 149
2075.54 161
2075.65 170
2075.75 177
2075.86 178
2075.96 175
2076.06 167
2076.17 155
2076.27 138
2076.38 119
2076.48 98
2076.59 77
2076.69 59
2076.79 45
2076.90 36
2077.00 33
2077.11 36
2077.21 41
2077.32 47
2077.42 52
2077.53 54
2077.63 53
2077.73 51
2077.84 51
2077.94 54
2078.05 64
2078.15 80
2078.26 100
2078.36 121
2078.47 140
2078.57 154
2078.67 159
2078.78 153
2078.88 137
2078.99 113
2079.09 82
2079.20 50
2079.30 20
2079.41 0
2079.51 0
2079.62 0
2079.72 0
2079.82 2
2079.93 21
2080.03 40
2080.14 59
2080.24 76
2080.35 90
2080.45 102
2080.56 113
2080.66 123
2080.76 131
2080.87 136
2080.97 138
2081.08 136
2081.18 128
2081.29 116
2081.39 100
2081.50 81
2081.60 61
2081.71 42
2081.81 26
2081.91 14
2082.02 9
2082.12 9
2082.23 14
2082.33 22
2082.44 30
2082.54 36
2082.65 39
2082.75 41
2082.86 41
2082.96 41
2083.07 41
2083.17 42
2083.27 44
2083.38 45
2083.48 45
2083.59 44
2083.69 43
2083.80 43
2083.90 43
2084.01 46
2084.11 51
2084.22 59
2084.32 68
2084.42 79
2084.53 92
2084.63 105
2084.74 119
2084.84 130
2084.95 140
2085.05 145
2085.16 148
2085.26 147
2085.37 144
2085.47 140
2085.58 137
2085.68 136
2085.79 137
2085.89 141
2085.99 148
2086.10 158
2086.20 169
2086.31 180
2086.41 189
2086.52 195
2086.62 198
2086.73 199
2086.83 198
2086.94 198
2087.04 198
2087.15 199
2087.25 199
2087.36 197
2087.46 190
2087.56 178
2087.67 161
2087.77 141
2087.88 119
2087.98 96
2088.09 73
2088.19 51
2088.30 30
2088.40 11
2088.51 0
2088.61 0
2088.72 0
2088.82 0
2088.93 0
2089.03 0
2089.14 0
2089.24 8
2089.34 13
2089.45 15
2089.55 13
2089.66 11
2089.76 11
2089.87 15
2089.97 24
2090.08 39
2090.18 56
2090.29 74
2090.39 89
2090.50 100
2090.60 106
2090.71 106
2090.81 103
2090.92 100
2091.02 98
2091.13 99
2091.23 104
2091.34 111
2091.44 119
2091.54 127
2091.65 132
2091.75 135
2091.86 134
2091.96 129
2092.07 122
2092.17 114
2092.28 106
2092.38 98
2092.49 91
2092.59 85
2092.70 82
2092.80 81
2092.91 84
2093.01 93
2093.12 108
2093.22 129
2093.33 155
2093.43 184
2093.54 212
2093.64 237
2093.75 257
2093.85 271
2093.96 277
2094.06 279
2094.17 275
2094.27 269
2094.38 261
2094.48 252
2094.59 244
2094.69 238
2094.79 235
2094.90 236
2095.00 241
2095.11 248
2095.21 257
2095.32 265
2095.42 270
2095.53 272
2095.63 272
2095.74 273
2095.84 276
2095.95 282
2096.05 288
2096.16 294
2096.26 297
2096.37 295
2096.47 286
2096.58 270
2096.68 250
2096.79 228
2096.89 205
2097.00 185
2097.10 168
2097.21 153
2097.31 141
2097.42 129
2097.52 117
2097.63 105
2097.73 93
2097.84 82
2097.94 73
2098.05 66
2098.15 63
2098.26 62
2098.36 62
2098.47 62
2098.57 61
2098.68 58
2098.78 54
2098.89 51
2098.99 51
2099.10 53
2099.20 59
2099.31 68
2099.41 78
2099.52 87
2099.62 93
2099.73 95
2099.83 96
2099.94 97
2100.04 98
2100.15 102
2100.25 107
2100.36 112
2100.46 115
2100.57 115
2100.67 111
2100.78 104
2100.88 96
2100.99 90
2101.09 88
2101.20 90
2101.30 97
2101.41 107
2101.51 117
2101.62 128
2101.72 138
2101.83 147
2101.93 155
2102.04 163
2102.14 171
2102.25 178
2102.35 185
2102.46 190
2102.56 191
2102.67 189
2102.77 184
2102.88 176
2102.98 168
2103.09 160
2103.19 154
2103.30 151
2103.40 152
2103.51 156
2103.61 161
2103.72 167
2103.82 172
2103.93 176
2104.03 178
2104.14 179
2104.24 177
2104.35 174
2104.45 169
2104.56 164
2104.67 157
2104.77 149
2104.88 140
2104.98 131
2105.09 120
2105.19 107
2105.30 93
2105.40 78
2105.51 62
2105.61 47
2105.72 34
2105.82 24
2105.93 18
2106.03 18
2106.14 22
2106.24 31
2106.35 44
2106.45 59
2106.56 75
2106.66 89
2106.77 101
2106.87 110
2106.98 115
2107.08 116
2107.19 114
2107.29 111
2107.40 109
2107.50 109
2107.61 110
2107.71 114
2107.82 117
2107.93 121
2108.03 121
2108.14 118
2108.24 111
2108.35 98
2108.45 82
2108.56 63
2108.66 43
2108.77 23
2108.87 7
2108.98 0
2109.08 0
2109.19 3
2109.29 19
2109.40 41
2109.50 66
2109.61 90
2109.71 110
2109.82 123
2109.92 129
2110.03 127
2110.14 119
2110.24 110
2110.35 102
2110.45 97
2110.56 95
2110.66 96
2110.77 98
2110.87 98
2110.98 94
2111.08 86
2111.19 73
2111.29 57
2111.40 42
2111.50 29
2111.61 21
2111.71 18
2111.82 20
2111.93 24
2112.03 28
2112.14 30
2112.24 29
2112.35 26
2112.45 23
2112.56 24
2112.66 30
2112.77 42
2112.87 57
2112.98 75
2113.08 91
2113.19 104
2113.29 111
2113.40 113
2113.50 109
2113.61 101
2113.72 91
2113.82 80
2113.93 69
2114.03 61
2114.14 56
2114.24 56
2114.35 59
2114.45 64
2114.56 69
2114.66 73
2114.77 73
2114.87 67
2114.98 57
2115.09 43
2115.19 27
2115.30 12
2115.40 0
2115.51 0
2115.61 0
2115.72 0
2115.82 0
2115.93 0
2116.03 5
2116.14 10
2116.24 13
2116.35 13
2116.46 11
2116.56 7
2116.67 2
2116.77 0
2116.88 0
2116.98 0
2117.09 0
2117.19 0
2117.30 2
2117.40 9
2117.51 15
2117.62 19
2117.72 22
2117.83 23
2117.93 25
2118.04 29
2118.14 35
2118.25 44
2118.35 55
2118.46 65
2118.56 74
2118.67 79
2118.78 79
2118.88 74
2118.99 65
2119.09 54
2119.20 43
2119.30 32
2119.41 24
2119.51 20
2119.62 18
2119.72 19
2119.83 20
2119.94 20
2120.04 20
2120.15 17
2120.25 13
2120.36 8
2120.46 3
2120.57 0
2120.67 0
2120.78 1
2120.89 6
2120.99 13
2121.10 23
2121.20 33
2121.31 44
2121.41 55
2121.52 65
2121.62 75
2121.73 82
2121.84 86
2121.94 88
2122.05 86
2122.15 80
2122.26 71
2122.36 60
2122.47 48
2122.57 37
2122.68 29
2122.79 25
2122.89 25
2123.00 27
2123.10 31
2123.21 34
2123.31 37
2123.42 39
2123.52 41
2123.63 46
2123.74 56
2123.84 71
2123.95 91
2124.05 116
2124.16 140
2124.26 162
2124.37 178
2124.48 185
2124.58 185
2124.69 177
2124.79 166
2124.90 152
2125.00 140
2125.11 132
2125.21 129
2125.32 130
2125.43 135
2125.53 140
2125.64 143
2125.74 145
2125.85 143
2125.95 138
2126.06 130
2126.17 122
2126.27 114
2126.38 106
2126.48 100
2126.59 94
2126.69 90
2126.80 88
2126.91 89
2127.01 94
2127.12 104
2127.22 119
2127.33 140
2127.43 163
2127.54 188
2127.64 212
2127.75 231
2127.86 244
2127.96 250
2128.07 248
2128.17 240
2128.28 228
2128.38 214
2128.49 200
2128.60 186
2128.70 173
2128.81 161
2128.91 148
2129.02 135
2129.12 122
2129.23 107
2129.34 92
2129.44 78
2129.55 65
2129.65 53
2129.76 42
2129.87 32
2129.97 25
2130.08 19
2130.18 15
2130.29 13
2130.39 13
2130.50 17
2130.61 22
2130.71 28
2130.82 34
2130.92 39
2131.03 40
2131.13 38
2131.24 30
2131.35 18
2131.45 4
2131.56 0
2131.66 0
2131.77 0
2131.87 0
2131.98 0
2132.09 0
2132.19 0
2132.30 0
2132.40 17
2132.51 38
2132.62 60
2132.72 82
2132.83 101
2132.93 116
2133.04 125
2133.14 128
2133.25 125
2133.36 119
2133.46 112
2133.57 107
2133.67 104
2133.78 105
2133.89 110
2133.99 117
2134.10 125
2134.20 133
2134.31 139
2134.41 142
2134.52 142
2134.63 138
2134.73 130
2134.84 120
2134.94 108
2135.05 97
2135.16 87
2135.26 80
2135.37 76
2135.47 77
2135.58 82
2135.69 90
2135.79 100
2135.90 110
2136.00 118
2136.11 120
2136.22 115
2136.32 102
2136.43 81
2136.53 54
2136.64 24
2136.74 0
2136.85 0
2136.96 0
2137.06 0
2137.17 0
2137.27 0
2137.38 0
2137.49 10
2137.59 30
2137.70 48
2137.80 63
2137.91 73
2138.02 78
2138.12 77
2138.23 71
2138.33 61
2138.44 48
2138.55 35
2138.65 23
2138.76 14
2138.86 9
2138.97 8
2139.08 10
2139.18 14
2139.29 18
2139.39 21
2139.50 23
2139.61 22
2139.71 19
2139.82 15
2139.92 11
2140.03 7
2140.14 3
2140.24 0
2140.35 0
2140.45 0
2140.56 0
2140.67 0
2140.77 0
2140.88 0
2140.98 0
2141.09 0
2141.20 4
2141.30 18
2141.41 37
2141.51 60
2141.62 86
2141.73 110
2141.83 131
2141.94 146
2142.04 155
2142.15 158
2142.26 158
2142.36 157
2142.47 157
2142.57 161
2142.68 170
2142.79 184
2142.89 200
2143.00 217
2143.10 232
2143.21 245
2143.32 254
2143.42 260
2143.53 263
2143.64 264
2143.74 265
2143.85 265
2143.95 264
2144.06 265
2144.17 265
2144.27 266
2144.38 268
2144.48 271
2144.59 272
2144.70 271
2144.80 265
2144.91 254
2145.01 237
2145.12 217
2145.23 195
2145.33 175
2145.44 158
2145.55 144
2145.65 134
2145.76 127
2145.86 123
2145.97 121
2146.08 122
2146.18 128
2146.29 141
2146.39 159
2146.50 182
2146.61 205
2146.71 226
2146.82 240
2146.93 244
2147.03 238
2147.14 223
2147.24 200
2147.35 172
2147.46 141
2147.56 111
2147.67 82
2147.78 57
2147.88 36
2147.99 21
2148.09 11
2148.20 6
2148.31 7
2148.41 10
2148.52 15
2148.62 19
2148.73 21
2148.84 22
2148.94 20
2149.05 16
2149.16 11
2149.26 6
2149.37 2
2149.47 0
2149.58 0
2149.69 0
2149.79 0
2149.90 0
2150.01 3
2150.11 18
2150.22 42
2150.32 71
2150.43 104
2150.54 137
2150.64 164
2150.75 184
2150.86 196
2150.96 203
2151.07 206
2151.17 208
2151.28 214
2151.39 222
2151.49 232
2151.60 241
2151.71 248
2151.81 250
2151.92 248
2152.03 244
2152.13 237
2152.24 229
2152.34 222
2152.45 213
2152.56 203
2152.66 190
2152.77 173
2152.88 152
2152.98 128
2153.09 104
2153.19 80
2153.30 59
2153.41 43
2153.51 33
2153.62 31
2153.73 37
2153.83 50
2153.94 67
2154.05 85
2154.15 101
2154.26 109
2154.36 108
2154.47 96
2154.58 75
2154.68 48
2154.79 20
2154.90 0
2155.00 0
2155.11 0
2155.22 0
2155.32 0
2155.43 0
2155.53 0
2155.64 0
2155.75 0
2155.85 8
2155.96 20
2156.07 34
2156.17 50
2156.28 67
2156.39 83
2156.49 97
2156.60 108
2156.70 117
2156.81 124
2156.92 130
2157.02 136
2157.13 143
2157.24 154
2157.34 167
2157.45 183
2157.56 201
2157.66 218
2157.77 232
2157.88 241
2157.98 241
2158.09 233
2158.20 217
2158.30 196
2158.41 172
2158.51 149
2158.62 129
2158.73 113
2158.83 103
2158.94 96
2159.05 91
2159.15 87
2159.26 82
2159.37 77
2159.47 71
2159.58 64
2159.69 57
2159.79 51
2159.90 48
2160.01 48
2160.11 52
2160.22 61
2160.32 74
2160.43 90
2160.54 106
2160.64 118
2160.75 125
2160.86 125
2160.96 117
2161.07 103
2161.18 88
2161.28 74
2161.39 65
2161.50 62
2161.60 64
2161.71 72
2161.82 81
2161.92 92
2162.03 103
2162.14 115
2162.24 130
2162.35 148
2162.46 170
2162.56 194
2162.67 219
2162.78 242
2162.88 261
2162.99 272
2163.09 276
2163.20 270
2163.31 257
2163.41 236
2163.52 212
2163.63 185
2163.73 159
2163.84 138
2163.95 124
2164.05 116
2164.16 116
2164.27 120
2164.37 125
2164.48 129
2164.59 130
2164.69 126
2164.80 118
2164.91 108
2165.01 98
2165.12 90
2165.23 87
2165.33 87
2165.44 92
2165.55 100
2165.65 109
2165.76 119
2165.87 127
2165.97 133
2166.08 138
2166.19 141
2166.29 145
2166.40 149
2166.51 155
2166.61 163
2166.72 173
2166.83 185
2166.93 199
2167.04 212
2167.15 225
2167.25 236
2167.36 243
2167.47 246
2167.57 244
2167.68 240
2167.79 233
2167.89 225
2168.00 217
2168.11 210
2168.21 204
2168.32 199
2168.43 195
2168.53 193
2168.64 194
2168.75 198
2168.85 204
2168.96 211
2169.07 219
2169.17 225
2169.28 227
2169.39 226
2169.49 221
2169.60 214
2169.71 207
2169.81 202
2169.92 201
2170.03 203
2170.13 208
2170.24 218
2170.35 230
2170.45 243
2170.56 258
2170.67 275
2170.78 291
2170.88 306
2170.99 319
2171.10 329
2171.20 335
2171.31 337
2171.42 334
2171.52 326
2171.63 314
2171.74 299
2171.84 282
2171.95 264
2172.06 248
2172.16 236
2172.27 227
2172.38 221
2172.48 220
2172.59 221
2172.70 226
2172.80 233
2172.91 243
2173.02 255
2173.12 270
2173.23 288
2173.34 306
2173.45 321
2173.55 333
2173.66 339
2173.77 337
2173.87 327
2173.98 309
2174.09 285
2174.19 258
2174.30 229
2174.41 204
2174.51 183
2174.62 169
2174.73 163
2174.83 164
2174.94 170
2175.05 178
2175.15 185
2175.26 190
2175.37 192
2175.48 191
2175.58 188
2175.69 185
2175.80 183
2175.90 181
2176.01 179
2176.12 174
2176.22 167
2176.33 156
2176.44 144
2176.54 132
2176.65 122
2176.76 117
2176.86 117
2176.97 123
2177.08 133
2177.19 146
2177.29 158
2177.40 169
2177.51 175
2177.61 175
2177.72 168
2177.83 157
2177.93 141
2178.04 125
2178.15 111
2178.26 100
2178.36 95
2178.47 95
2178.58 98
2178.68 104
2178.79 109
2178.90 114
2179.00 117
2179.11 119
2179.22 120
2179.32 120
2179.43 121
2179.54 123
2179.65 126
2179.75 132
2179.86 138
2179.97 145
2180.07 151
2180.18 154
2180.29 155
2180.39 152
2180.50 146
2180.61 141
2180.72 138
2180.82 139
2180.93 144
2181.04 152
2181.14 160
2181.25 168
2181.36 171
2181.46 171
2181.57 168
2181.68 164
2181.79 163
2181.89 163
2182.00 165
2182.11 166
2182.21 164
2182.32 156
2182.43 143
2182.54 126
2182.64 107
2182.75 90
2182.86 79
2182.96 72
2183.07 70
2183.18 70
2183.28 68
2183.39 63
2183.50 53
2183.61 40
2183.71 26
2183.82 13
2183.93 3
2184.03 0
2184.14 0
2184.25 0
2184.36 0
2184.46 1
2184.57 4
2184.68 6
2184.78 7
2184.89 6
2185.00 4
2185.11 0
2185.21 0
2185.32 0
2185.43 0
2185.53 2
2185.64 15
2185.75 33
2185.86 53
2185.96 72
2186.07 86
2186.18 94
2186.28 95
2186.39 92
2186.50 87
2186.61 82
2186.71 80
2186.82 80
2186.93 83
2187.03 88
2187.14 94
2187.25 100
2187.36 106
2187.46 114
2187.57 127
2187.68 143
2187.78 163
2187.89 184
2188.00 201
2188.11 213
2188.21 215
2188.32 208
2188.43 192
2188.53 172
2188.64 153
2188.75 138
2188.86 129
2188.96 126
2189.07 127
2189.18 128
2189.28 129
2189.39 126
2189.50 120
2189.61 115
2189.71 112
2189.82 114
2189.93 122
2190.04 137
2190.14 155
2190.25 175
2190.36 194
2190.46 209
2190.57 218
2190.68 223
2190.79 225
2190.89 224
2191.00 221
2191.11 218
2191.22 212
2191.32 204
2191.43 195
2191.54 186
2191.64 178
2191.75 174
2191.86 174
2191.97 178
2192.07 184
2192.18 189
2192.29 190
2192.40 187
2192.50 177
2192.61 164
2192.72 151
2192.82 139
2192.93 130
2193.04 127
2193.15 127
2193.25 131
2193.36 135
2193.47 138
2193.58 139
2193.68 137
2193.79 132
2193.90 125
2194.01 118
2194.11 113
2194.22 111
2194.33 113
2194.43 118
2194.54 126
2194.65 136
2194.76 145
2194.86 153
2194.97 158
2195.08 160
2195.19 159
2195.29 157
2195.40 155
2195.51 155
2195.62 158
2195.72 166
2195.83 178
2195.94 194
2196.04 212
2196.15 230
2196.26 246
2196.37 259
2196.47 266
2196.58 266
2196.69 258
2196.80 244
2196.90 223
2197.01 198
2197.12 169
2197.23 140
2197.33 111
2197.44 84
2197.55 57
2197.66 33
2197.76 11
2197.87 0
2197.98 0
2198.09 0
2198.19 0
2198.30 0
2198.41 0
2198.52 0
2198.62 0
2198.73 0
2198.84 17
2198.95 41
2199.05 71
2199.16 105
2199.27 141
2199.38 175
2199.48 204
2199.59 226
2199.70 240
2199.81 246
2199.91 246
2200.02 242
2200.13 235
2200.24 225
2200.34 211
2200.45 193
2200.56 171
2200.67 147
2200.77 124
2200.88 106
2200.99 96
2201.10 93
2201.20 98
2201.31 107
2201.42 116
2201.53 124
2201.63 128
2201.74 130
2201.85 132
2201.96 136
2202.06 146
2202.17 161
2202.28 179
2202.39 199
2202.49 215
2202.60 226
2202.71 227
2202.82 220
2202.92 208
2203.03 193
2203.14 179
2203.25 169
2203.35 165
2203.46 165
2203.57 169
2203.68 173
2203.78 177
2203.89 178
2204.00 176
2204.11 171
2204.21 164
2204.32 155
2204.43 146
2204.54 136
2204.64 126
2204.75 117
2204.86 109
2204.97 102
2205.07 99
2205.18 98
2205.29 100
2205.40 108
2205.51 121
2205.61 139
2205.72 161
2205.83 185
2205.94 207
2206.04 226
2206.15 240
2206.26 247
2206.37 248
2206.47 248
2206.58 248
2206.69 252
2206.80 261
2206.90 274
2207.01 291
2207.12 308
2207.23 322
2207.33 331
2207.44 333
2207.55 330
2207.66 321
2207.77 309
2207.87 297
2207.98 285
2208.09 275
2208.20 268
2208.30 262
2208.41 257
2208.52 253
2208.63 251
2208.73 249
2208.84 247
2208.95 245
2209.06 244
2209.17 242
2209.27 239
2209.38 233
2209.49 225
2209.60 215
2209.70 206
2209.81 197
2209.92 192
2210.03 192
2210.14 198
2210.24 209
2210.35 223
2210.46 237
2210.57 247
2210.67 252
2210.78 249
2210.89 240
2211.00 224
2211.10 206
2211.21 186
2211.32 167
2211.43 150
2211.54 133
2211.64 118
2211.75 104
2211.86 89
2211.97 74
2212.07 59
2212.18 43
2212.29 26
2212.40 9
2212.51 0
2212.61 0
2212.72 0
2212.83 0
2212.94 0
2213.04 0
2213.15 0
2213.26 0
2213.37 10
2213.48 27
2213.58 43
2213.69 60
2213.80 78
2213.91 101
2214.02 127
2214.12 156
2214.23 185
2214.34 209
2214.45 227
2214.55 235
2214.66 235
2214.77 228
2214.88 219
2214.99 212
2215.09 212
2215.20 219
2215.31 232
2215.42 250
2215.52 267
2215.63 281
2215.74 290
2215.85 293
2215.96 291
2216.06 285
2216.17 278
2216.28 271
2216.39 265
2216.50 260
2216.60 254
2216.71 246
2216.82 236
2216.93 223
2217.04 207
2217.14 190
2217.25 174
2217.36 162
2217.47 156
2217.57 154
2217.68 158
2217.79 164
2217.90 171
2218.01 176
2218.11 176
2218.22 171
2218.33 162
2218.44 151
2218.55 139
2218.65 127
2218.76 119
2218.87 115
2218.98 116
2219.09 121
2219.19 128
2219.30 135
2219.41 139
2219.52 138
2219.63 130
2219.73 117
2219.84 103
2219.95 89
2220.06 81
2220.17 80
2220.27 87
2220.38 100
2220.49 117
2220.60 138
2220.71 159
2220.81 181
2220.92 202
2221.03 222
2221.14 240
2221.25 255
2221.35 265
2221.46 270
2221.57 270
2221.68 265
2221.79 255
2221.89 243
2222.00 229
2222.11 216
2222.22 205
2222.33 198
2222.43 194
2222.54 194
2222.65 200
2222.76 209
2222.87 223
2222.97 240
2223.08 259
2223.19 280
2223.30 299
2223.41 315
2223.51 325
2223.62 327
2223.73 322
2223.84 310
2223.95 295
2224.05 280
2224.16 268
2224.27 263
2224.38 264
2224.49 272
2224.59 283
2224.70 295
2224.81 307
2224.92 317
2225.03 326
2225.14 333
2225.24 341
2225.35 351
2225.46 362
2225.57 374
2225.68 386
2225.78 395
2225.89 398
2226.00 395
2226.11 386
2226.22 369
2226.32 348
2226.43 324
2226.54 300
2226.65 277
2226.76 255
2226.86 233
2226.97 212
2227.08 192
2227.19 172
2227.30 156
2227.41 146
2227.51 142
2227.62 145
2227.73 153
2227.84 163
2227.95 172
2228.05 175
2228.16 171
2228.27 160
2228.38 146
2228.49 130
2228.60 118
2228.70 110
2228.81 108
2228.92 109
2229.03 111
2229.14 111
2229.24 106
2229.35 95
2229.46 77
2229.57 56
2229.68 33
2229.79 14
2229.89 0
2230.00 0
2230.11 0
2230.22 0
2230.33 0
2230.43 7
2230.54 19
2230.65 35
2230.76 53
2230.87 74
2230.98 96
2231.08 120
2231.19 141
2231.30 160
2231.41 174
2231.52 184
2231.63 190
2231.73 194
2231.84 198
2231.95 203
2232.06 210
2232.17 219
2232.28 227
2232.38 234
2232.49 236
2232.60 233
2232.71 224
2232.82 208
2232.92 186
2233.03 160
2233.14 133
2233.25 109
2233.36 88
2233.47 73
2233.57 64
2233.68 58
2233.79 54
2233.90 50
2234.01 43
2234.12 34
2234.22 23
2234.33 14
2234.44 8
2234.55 8
2234.66 15
2234.77 30
2234.87 51
2234.98 74
2235.09 98
2235.20 120
2235.31 138
2235.42 150
2235.52 159
2235.63 165
2235.74 170
2235.85 176
2235.96 182
2236.07 188
2236.17 193
2236.28 195
2236.39 193
2236.50 187
2236.61 178
2236.72 167
2236.82 157
2236.93 150
2237.04 147
2237.15 148
2237.26 152
2237.37 159
2237.48 167
2237.58 174
2237.69 180
2237.80 185
2237.91 188
2238.02 189
2238.13 188
2238.23 183
2238.34 174
2238.45 159
2238.56 141
2238.67 120
2238.78 101
2238.88 86
2238.99 77
2239.10 77
2239.21 83
2239.32 93
2239.43 105
2239.54 114
2239.64 120
2239.75 122
2239.86 121
2239.97 120
2240.08 121
2240.19 127
2240.29 136
2240.40 147
2240.51 156
2240.62 163
2240.73 164
2240.84 161
2240.95 154
2241.05 147
2241.16 142
2241.27 139
2241.38 139
2241.49 140
2241.60 141
2241.70 139
2241.81 137
2241.92 133
2242.03 129
2242.14 126
2242.25 124
2242.36 120
2242.46 115
2242.57 106
2242.68 94
2242.79 79
2242.90 64
2243.01 48
2243.12 35
2243.22 25
2243.33 17
2243.44 9
2243.55 1
2243.66 0
2243.77 0
2243.87 0
2243.98 0
2244.09 0
2244.20 0
2244.31 0
2244.42 3
2244.53 10
2244.63 15
2244.74 17
2244.85 15
2244.96 13
2245.07 12
2245.18 13
2245.29 17
2245.39 25
2245.50 35
2245.61 45
2245.72 57
2245.83 69
2245.94 82
2246.05 95
2246.16 108
2246.26 119
2246.37 127
2246.48 130
2246.59 127
2246.70 119
2246.81 106
2246.92 90
2247.02 73
2247.13 58
2247.24 44
2247.35 34
2247.46 27
2247.57 22
2247.68 20
2247.78 19
2247.89 19
2248.00 21
2248.11 23
2248.22 27
2248.33 31
2248.44 37
2248.55 44
2248.65 52
2248.76 61
2248.87 69
2248.98 76
2249.09 80
2249.20 82
2249.31 81
2249.41 78
2249.52 74
2249.63 71
2249.74 70
2249.85 71
2249.96 75
2250.07 81
2250.18 88
2250.28 96
2250.39 104
2250.50 113
2250.61 123
2250.72 135
2250.83 151
2250.94 172
2251.04 198
2251.15 228
2251.26 259
2251.37 287
2251.48 309
2251.59 321
2251.70 322
2251.81 314
2251.91 300
2252.02 284
2252.13 270
2252.24 262
2252.35 259
2252.46 258
2252.57 256
2252.68 248
2252.78 232
2252.89 209
2253.00 181
2253.11 152
2253.22 126
2253.33 106
2253.44 92
2253.55 85
2253.66 80
2253.76 76
2253.87 72
2253.98 68
2254.09 64
2254.20 63
2254.31 64
2254.42 68
2254.53 74
2254.63 78
2254.74 77
2254.85 72
2254.96 60
2255.07 45
2255.18 30
2255.29 18
2255.40 11
2255.50 12
2255.61 20
2255.72 33
2255.83 48
2255.94 63
2256.05 77
2256.16 88
2256.27 96
2256.38 100
2256.48 102
2256.59 100
2256.70 95
2256.81 88
2256.92 78
2257.03 69
2257.14 63
2257.25 62
2257.36 66
2257.46 75
2257.57 89
2257.68 105
2257.79 121
2257.90 133
2258.01 141
2258.12 145
2258.23 144
2258.34 141
2258.44 137
2258.55 133
2258.66 131
2258.77 131
2258.88 134
2258.99 138
2259.10 141
2259.21 144
2259.32 143
2259.42 139
2259.53 131
2259.64 122
2259.75 112
2259.86 105
2259.97 101
2260.08 103
2260.19 110
2260.30 122
2260.40 139
2260.51 159
2260.62 181
2260.73 204
2260.84 226
2260.95 248
2261.06 266
2261.17 280
2261.28 289
2261.39 291
2261.49 285
2261.60 272
2261.71 253
2261.82 232
2261.93 211
2262.04 193
2262.15 180
2262.26 172
2262.37 170
2262.48 170
2262.58 170
2262.69 170
2262.80 167
2262.91 162
2263.02 156
2263.13 149
2263.24 142
2263.35 134
2263.46 126
2263.57 117
2263.67 103
2263.78 87
2263.89 66
2264.00 44
2264.11 22
2264.22 2
2264.33 0
2264.44 0
2264.55 0
2264.66 0
2264.77 0
2264.87 0
2264.98 0
2265.09 1
2265.20 14
2265.31 30
2265.42 45
2265.53 59
2265.64 71
2265.75 78
2265.86 82
2265.96 82
2266.07 80
2266.18 77
2266.29 73
2266.40 67
2266.51 60
2266.62 49
2266.73 35
2266.84 18
2266.95 0
2267.06 0
2267.16 0
2267.27 0
2267.38 0
2267.49 0
2267.60 0
2267.71 0
2267.82 3
2267.93 16
2268.04 30
2268.15 43
2268.26 57
2268.37 71
2268.47 84
2268.58 96
2268.69 105
2268.80 111
2268.91 113
2269.02 113
2269.13 110
2269.24 107
2269.35 102
2269.46 97
2269.57 91
2269.68 83
2269.78 73
2269.89 64
2270.00 56
2270.11 51
2270.22 51
2270.33 56
2270.44 68
2270.55 84
2270.66 104
2270.77 124
2270.88 143
2270.99 161
2271.09 176
2271.20 188
2271.31 197
2271.42 205
2271.53 212
2271.64 217
2271.75 219
2271.86 219
2271.97 216
2272.08 210
2272.19 202
2272.30 193
2272.41 185
2272.51 181
2272.62 182
2272.73 187
2272.84 197
2272.95 210
2273.06 223
2273.17 235
2273.28 243
2273.39 245
2273.50 243
2273.61 237
2273.72 228
2273.83 217
2273.94 207
2274.04 198
2274.15 190
2274.26 184
2274.37 179
2274.48 176
2274.59 175
2274.70 177
2274.81 181
2274.92 187
2275.03 195
2275.14 202
2275.25 207
2275.36 208
2275.47 204
2275.57 195
2275.68 182
2275.79 168
2275.90 153
2276.01 140
2276.12 130
2276.23 123
2276.34 118
2276.45 116
2276.56 114
2276.67 114
2276.78 113
2276.89 113
2277.00 113
2277.11 113
2277.21 113
2277.32 115
2277.43 116
2277.54 115
2277.65 113
2277.76 107
2277.87 96
2277.98 79
2278.09 56
2278.20 31
2278.31 4
2278.42 0
2278.53 0
2278.64 0
2278.75 0
2278.86 0
2278.96 0
2279.07 0
2279.18 0
2279.29 19
2279.40 37
2279.51 52
2279.62 63
2279.73 71
2279.84 75
2279.95 76
2280.06 73
2280.17 67
2280.28 58
2280.39 46
2280.50 32
2280.61 19
2280.72 6
2280.82 0
2280.93 0
2281.04 0
2281.15 0
2281.26 0
2281.37 0
2281.48 0
2281.59 0
2281.70 4
2281.81 12
2281.92 19
2282.03 24
2282.14 25
2282.25 22
2282.36 17
2282.47 11
2282.58 7
2282.69 4
2282.80 5
2282.90 9
2283.01 13
2283.12 18
2283.23 23
2283.34 26
2283.45 29
2283.56 33
2283.67 37
2283.78 41
2283.89 45
2284.00 46
2284.11 44
2284.22 38
2284.33 30
2284.44 20
2284.55 12
2284.66 9
2284.77 11
2284.88 20
2284.99 35
2285.09 55
2285.20 78
2285.31 100
2285.42 119
2285.53 133
2285.64 141
2285.75 142
2285.86 137
2285.97 127
2286.08 114
2286.19 100
2286.30 88
2286.41 79
2286.52 73
2286.63 72
2286.74 73
2286.85 74
2286.96 72
2287.07 67
2287.18 59
2287.29 48
2287.40 38
2287.51 29
2287.62 23
2287.72 22
2287.83 24
2287.94 28
2288.05 33
2288.16 37
2288.27 39
2288.38 39
2288.49 36
2288.60 32
2288.71 26
2288.82 20
2288.93 15
2289.04 12
2289.15 13
2289.26 17
2289.37 25
2289.48 35
2289.59 44
2289.70 51
2289.81 54
2289.92 51
2290.03 43
2290.14 32
2290.25 20
2290.36 11
2290.47 5
2290.58 4
2290.69 7
2290.79 11
2290.90 14
2291.01 15
2291.12 12
2291.23 6
2291.34 0
2291.45 0
2291.56 0
2291.67 0
2291.78 0
2291.89 0
2292.00 4
2292.11 23
2292.22 46
2292.33 71
2292.44 96
2292.55 120
2292.66 141
2292.77 158
2292.88 170
2292.99 178
2293.10 182
2293.21 182
2293.32 179
2293.43 173
2293.54 164
2293.65 153
2293.76 143
2293.87 134
2293.98 130
2294.09 131
2294.20 138
2294.31 150
2294.42 165
2294.53 181
2294.64 194
2294.74 203
2294.85 205
2294.96 201
2295.07 192
2295.18 179
2295.29 166
2295.40 153
2295.51 144
2295.62 138
2295.73 139
2295.84 143
2295.95 151
2296.06 160
2296.17 169
2296.28 177
2296.39 184
2296.50 191
2296.61 199
2296.72 206
2296.83 214
2296.94 218
2297.05 217
2297.16 208
2297.27 191
2297.38 169
2297.49 144
2297.60 122
2297.71 105
2297.82 95
2297.93 92
2298.04 95
2298.15 99
2298.26 103
2298.37 104
2298.48 104
2298.59 103
2298.70 104
2298.81 107
2298.92 113
2299.03 121
2299.14 127
2299.25 130
2299.36 129
2299.47 121
2299.58 109
2299.69 94
2299.80 79
2299.91 64
2300.02 53
2300.13 46
2300.24 43
2300.35 43
2300.46 45
2300.57 48
2300.68 51
2300.79 53
2300.90 53
2301.01 53
2301.12 54
2301.23 55
2301.34 60
2301.45 67
2301.56 78
2301.67 92
2301.78 106
2301.89 119
2302.00 128
2302.11 131
2302.22 128
2302.33 120
2302.44 111
2302.55 102
2302.66 96
2302.77 94
2302.88 96
2302.99 100
2303.10 105
2303.21 108
2303.32 107
2303.43 105
2303.54 101
2303.65 97
2303.76 96
2303.87 97
2303.98 102
2304.09 109
2304.20 117
2304.31 125
2304.42 134
2304.53 143
2304.64 152
2304.75 162
2304.86 171
2304.97 178
2305.08 182
2305.19 181
2305.30 176
2305.41 167
2305.52 156
2305.63 144
2305.74 133
2305.85 122
2305.96 110
2306.07 98
2306.18 85
2306.29 72
2306.40 61
2306.51 54
2306.62 50
2306.73 51
2306.84 56
2306.95 65
2307.06 79
2307.17 96
2307.28 118
2307.39 145
2307.50 176
2307.61 209
2307.72 243
2307.83 274
2307.94 300
2308.05 318
2308.16 326
2308.27 324
2308.38 313
2308.49 294
2308.60 271
2308.71 246
2308.82 225
2308.93 210
2309.04 202
2309.15 200
2309.26 204
2309.37 210
2309.48 218
2309.59 224
2309.70 227
2309.81 227
2309.92 224
2310.03 217
2310.14 208
2310.25 195
2310.36 180
2310.47 163
2310.58 144
2310.69 127
2310.80 110
2310.91 96
2311.02 84
2311.13 74
2311.24 64
2311.35 53
2311.46 40
2311.57 25
2311.68 7
2311.79 0
2311.90 0
2312.01 0
2312.12 0
2312.23 0
2312.34 0
2312.45 0
2312.56 0
2312.67 16
2312.78 34
2312.89 47
2313.00 53
2313.11 54
2313.22 50
2313.33 43
2313.44 36
2313.56 31
2313.67 30
2313.78 33
2313.89 40
2314.00 50
2314.11 62
2314.22 76
2314.33 89
2314.44 100
2314.55 109
2314.66 112
2314.77 112
2314.88 107
2314.99 99
2315.10 89
2315.21 81
2315.32 75
2315.43 72
2315.54 73
2315.65 77
2315.76 83
2315.87 91
2315.98 101
2316.09 113
2316.20 127
2316.31 141
2316.42 155
2316.53 167
2316.64 176
2316.75 181
2316.86 182
2316.97 181
2317.08 181
2317.19 183
2317.30 190
2317.41 201
2317.52 215
2317.64 229
2317.75 240
2317.86 247
2317.97 250
2318.08 247
2318.19 242
2318.30 234
2318.41 225
2318.52 213
2318.63 199
2318.74 181
2318.85 159
2318.96 134
2319.07 107
2319.18 81
2319.29 59
2319.40 43
2319.51 35
2319.62 34
2319.73 39
2319.84 48
2319.95 58
2320.06 67
2320.17 71
2320.28 71
2320.39 65
2320.50 55
2320.61 43
2320.73 31
2320.84 23
2320.95 20
2321.06 22
2321.17 29
2321.28 40
2321.39 53
2321.50 68
2321.61 82
2321.72 95
2321.83 107
2321.94 118
2322.05 126
2322.16 131
2322.27 135
2322.38 136
2322.49 137
2322.60 139
2322.71 143
2322.82 152
2322.93 165
2323.04 181
2323.15 200
2323.27 219
2323.38 235
2323.49 247
2323.60 253
2323.71 253
2323.82 248
2323.93 240
2324.04 230
2324.15 221
2324.26 213
2324.37 208
2324.48 207
2324.59 209
2324.70 213
2324.81 221
2324.92 230
2325.03 241
2325.14 253
2325.25 265
2325.36 275
2325.47 285
2325.59 292
2325.70 296
2325.81 299
2325.92 302
2326.03 304
2326.14 307
2326.25 311
2326.36 316
2326.47 320
2326.58 323
2326.69 321
2326.80 313
2326.91 300
2327.02 283
2327.13 264
2327.24 244
2327.35 228
2327.46 216
2327.57 209
2327.69 207
2327.80 209
2327.91 214
2328.02 220
2328.13 223
2328.24 222
2328.35 216
2328.46 204
2328.57 187
2328.68 169
2328.79 153
2328.90 143
2329.01 139
2329.12 142
2329.23 151
2329.34 160
2329.45 168
2329.57 170
2329.68 166
2329.79 156
2329.90 142
2330.01 124
2330.12 106
2330.23 89
2330.34 73
2330.45 60
2330.56 48
2330.67 39
2330.78 31
2330.89 25
2331.00 22
2331.11 22
2331.22 25
2331.34 32
2331.45 42
2331.56 55
2331.67 69
2331.78 84
2331.89 97
2332.00 108
2332.11 116
2332.22 121
2332.33 123
2332.44 120
2332.55 114
2332.66 102
2332.77 86
2332.88 66
2333.00 44
2333.11 21
2333.22 0
2333.33 0
2333.44 0
2333.55 0
2333.66 0
2333.77 0
2333.88 0
2333.99 0
2334.10 0
2334.21 11
2334.32 25
2334.43 39
2334.55 53
2334.66 63
2334.77 68
2334.88 67
2334.99 60
2335.10 47
2335.21 31
2335.32 14
2335.43 0
2335.54 0
2335.65 0
2335.76 0
2335.87 0
2335.98 0
2336.10 0
2336.21 4
2336.32 12
2336.43 24
2336.54 38
2336.65 53
2336.76 69
2336.87 84
2336.98 96
2337.09 106
2337.20 113
2337.31 119
2337.43 126
2337.54 134
2337.65 143
2337.76 153
2337.87 162
2337.98 169
2338.09 174
2338.20 176
2338.31 174
2338.42 170
2338.53 166
2338.64 161
2338.75 159
2338.87 159
2338.98 163
2339.09 168
2339.20 173
2339.31 177
2339.42 177
2339.53 173
2339.64 164
2339.75 153
2339.86 141
2339.97 130
2340.08 121
2340.20 116
2340.31 113
2340.42 112
2340.53 111
2340.64 111
2340.75 109
2340.86 107
2340.97 106
2341.08 105
2341.19 105
2341.30 107
2341.42 110
2341.53 114
2341.64 117
2341.75 117
2341.86 113
2341.97 102
2342.08 83
2342.19 60
2342.30 33
2342.41 7
2342.52 0
2342.64 0
2342.75 0
2342.86 0
2342.97 0
2343.08 0
2343.19 0
2343.30 8
2343.41 18
2343.52 23
2343.63 26
2343.74 27
2343.86 27
2343.97 29
2344.08 35
2344.19 46
2344.30 62
2344.41 79
2344.52 95
2344.63 105
2344.74 108
2344.85 103
2344.97 90
2345.08 74
2345.19 59
2345.30 47
2345.41 42
2345.52 41
2345.63 45
2345.74 50
2345.85 54
2345.96 56
2346.07 55
2346.19 53
2346.30 52
2346.41 55
2346.52 61
2346.63 72
2346.74 85
2346.85 99
2346.96 111
2347.07 119
2347.19 124
2347.30 126
2347.41 126
2347.52 125
2347.63 123
2347.74 121
2347.85 117
2347.96 109
2348.07 97
2348.18 83
2348.30 66
2348.41 51
2348.52 39
2348.63 34
2348.74 36
2348.85 44
2348.96 59
2349.07 77
2349.18 97
2349.29 117
2349.41 135
2349.52 149
2349.63 158
2349.74 161
2349.85 157
2349.96 147
2350.07 130
2350.18 111
2350.29 91
2350.41 73
2350.52 61
2350.63 55
2350.74 58
2350.85 69
2350.96 86
2351.07 107
2351.18 130
2351.29 153
2351.41 173
2351.52 191
2351.63 206
2351.74 217
2351.85 226
2351.96 233
2352.07 235
2352.18 234
2352.29 229
2352.41 221
2352.52 211
2352.63 203
2352.74 198
2352.85 197
2352.96 200
2353.07 206
2353.18 212
2353.30 216
2353.41 217
2353.52 216
2353.63 214
2353.74 214
2353.85 219
2353.96 229
2354.07 245
2354.18 265
2354.30 285
2354.41 303
2354.52 314
2354.63 318
2354.74 311
2354.85 295
2354.96 270
2355.07 241
2355.19 209
2355.30 179
2355.41 154
2355.52 135
2355.63 125
2355.74 122
2355.85 125
2355.96 131
2356.08 141
2356.19 151
2356.30 161
2356.41 171
2356.52 182
2356.63 195
2356.74 211
2356.85 229
2356.97 248
2357.08 267
2357.19 283
2357.30 296
2357.41 305
2357.52 307
2357.63 305
2357.74 298
2357.86 286
2357.97 270
2358.08 249
2358.19 226
2358.30 202
2358.41 180
2358.52 161
2358.63 149
2358.75 145
2358.86 149
2358.97 159
2359.08 172
2359.19 186
2359.30 197
2359.41 203
2359.52 203
2359.64 198
2359.75 188
2359.86 176
2359.97 164
2360.08 155
2360.19 153
2360.30 161
2360.42 179
2360.53 205
2360.64 236
2360.75 269
2360.86 296
2360.97 314
2361.08 319
2361.19 313
2361.31 298
2361.42 278
2361.53 258
2361.64 241
2361.75 230
2361.86 227
2361.97 229
2362.09 236
2362.20 244
2362.31 253
2362.42 261
2362.53 266
2362.64 270
2362.75 271
2362.87 271
2362.98 268
2363.09 263
2363.20 254
2363.31 242
2363.42 228
2363.53 212
2363.65 196
2363.76 182
2363.87 170
2363.98 161
2364.09 154
2364.20 151
2364.31 149
2364.43 150
2364.54 152
2364.65 156
2364.76 162
2364.87 168
2364.98 176
2365.09 185
2365.21 194
2365.32 204
2365.43 214
2365.54 223
2365.65 230
2365.76 234
2365.87 234
2365.99 229
2366.10 221
2366.21 209
2366.32 198
2366.43 190
2366.54 188
2366.65 193
2366.77 207
2366.88 227
2366.99 250
2367.10 273
2367.21 292
2367.32 305
2367.44 308
2367.55 304
2367.66 292
2367.77 276
2367.88 258
2367.99 241
2368.10 226
2368.22 215
2368.33 207
2368.44 204
2368.55 202
2368.66 200
2368.77 197
2368.88 192
2369.00 183
2369.11 172
2369.22 159
2369.33 148
2369.44 138
2369.55 130
2369.67 126
2369.78 122
2369.89 120
2370.00 117
2370.11 112
2370.22 106
2370.33 99
2370.45 93
2370.56 89
2370.67 87
2370.78 88
2370.89 90
2371.00 93
2371.12 96
2371.23 98
2371.34 100
2371.45 103
2371.56 109
2371.67 118
2371.79 130
2371.90 145
2372.01 161
2372.12 177
2372.23 189
2372.34 196
2372.46 198
2372.57 194
2372.68 187
2372.79 179
2372.90 173
2373.01 171
2373.13 174
2373.24 182
2373.35 195
2373.46 208
2373.57 219
2373.68 223
2373.79 218
2373.91 205
2374.02 183
2374.13 157
2374.24 131
2374.35 107
2374.46 90
2374.58 78
2374.69 70
2374.80 65
2374.91 59
2375.02 53
2375.13 44
2375.25 34
2375.36 24
2375.47 14
2375.58 5
2375.69 0
2375.81 0
2375.92 0
2376.03 0
2376.14 0
2376.25 0
2376.36 0
2376.48 0
2376.59 7
2376.70 25
2376.81 43
2376.92 60
2377.03 73
2377.15 82
2377.26 85
2377.37 83
2377.48 76
2377.59 65
2377.70 54
2377.82 44
2377.93 37
2378.04 34
2378.15 36
2378.26 43
2378.37 52
2378.49 61
2378.60 69
2378.71 74
2378.82 75
2378.93 72
2379.05 66
2379.16 57
2379.27 46
2379.38 37
2379.49 30
2379.60 26
2379.72 25
2379.83 29
2379.94 36
2380.05 46
2380.16 57
2380.28 70
2380.39 83
2380.50 95
2380.61 105
2380.72 113
2380.83 116
2380.95 117
2381.06 116
2381.17 115
2381.28 116
2381.39 120
2381.51 128
2381.62 139
2381.73 150
2381.84 160
2381.95 167
2382.06 172
2382.18 174
2382.29 175
2382.40 177
2382.51 182
2382.62 190
2382.74 201
2382.85 212
2382.96 223
2383.07 231
2383.18 234
2383.29 232
2383.41 223
2383.52 209
2383.63 192
2383.74 175
2383.85 160
2383.97 151
2384.08 149
2384.19 154
2384.30 167
2384.41 184
2384.53 202
2384.64 218
2384.75 227
2384.86 229
2384.97 223
2385.09 211
2385.20 194
2385.31 176
2385.42 159
2385.53 145
2385.64 136
2385.76 132
2385.87 134
2385.98 140
2386.09 149
2386.20 161
2386.32 175
2386.43 189
2386.54 203
2386.65 216
2386.76 227
2386.88 236
2386.99 242
2387.10 245
2387.21 242
2387.32 234
2387.44 222
2387.55 206
2387.66 189
2387.77 171
2387.88 154
2388.00 140
2388.11 127
2388.22 116
2388.33 106
2388.44 97
2388.56 91
2388.67 87
2388.78 85
2388.89 85
2389.00 86
2389.12 86
2389.23 82
2389.34 74
2389.45 63
2389.56 50
2389.68 35
2389.79 22
2389.90 12
2390.01 6
2390.12 4
2390.24 6
2390.35 10
2390.46 15
2390.57 17
2390.68 17
2390.80 12
2390.91 4
2391.02 0
2391.13 0
2391.24 0
2391.36 0
2391.47 0
2391.58 0
2391.69 6
2391.81 21
2391.92 34
2392.03 45
2392.14 52
2392.25 53
2392.37 50
2392.48 44
2392.59 35
2392.70 26
2392.81 17
2392.93 10
2393.04 5
2393.15 3
2393.26 4
2393.37 7
2393.49 12
2393.60 19
2393.71 28
2393.82 37
2393.94 45
2394.05 51
2394.16 55
2394.27 54
2394.38 49
2394.50 40
2394.61 29
2394.72 19
2394.83 13
2394.94 13
2395.06 21
2395.17 34
2395.28 52
2395.39 71
2395.51 88
2395.62 101
2395.73 109
2395.84 111
2395.95 107
2396.07 99
2396.18 88
2396.29 76
2396.40 65
2396.51 59
2396.63 58
2396.74 63
2396.85 73
2396.96 86
2397.08 99
2397.19 112
2397.30 121
2397.41 126
2397.52 127
2397.64 125
2397.75 123
2397.86 122
2397.97 123
2398.09 127
2398.20 132
2398.31 136
2398.42 139
2398.53 138
2398.65 132
2398.76 122
2398.87 109
2398.98 96
2399.10 84
2399.21 75
2399.32 70
2399.43 70
2399.54 74
2399.66 80
2399.77 88
2399.88 96
2399.99 102
2400.11 106
2400.22 106
2400.33 103
2400.44 97
2400.56 89
2400.67 79
2400.78 69
2400.89 59
2401.00 51
2401.12 44
2401.23 38
2401.34 35
2401.45 31
2401.57 28
2401.68 23
2401.79 18
2401.90 12
2402.01 6
2402.13 0
2402.24 0
2402.35 0
2402.46 0
2402.58 0
2402.69 0
2402.80 0
2402.91 0
2403.03 0
2403.14 0
2403.25 0
2403.36 8
2403.48 18
2403.59 30
2403.70 41
2403.81 51
2403.92 58
2404.04 63
2404.15 65
2404.26 66
2404.37 67
2404.49 70
2404.60 73
2404.71 77
2404.82 82
2404.94 89
2405.05 98
2405.16 110
2405.27 123
2405.39 139
2405.50 154
2405.61 169
2405.72 180
2405.84 187
2405.95 189
2406.06 186
2406.17 178
2406.28 168
2406.40 156
2406.51 144
2406.62 134
2406.73 125
2406.85 118
2406.96 110
2407.07 102
2407.18 92
2407.30 81
2407.41 70
2407.52 59
2407.63 51
2407.75 47
2407.86 48
2407.97 52
2408.08 59
2408.20 67
2408.31 75
2408.42 81
2408.53 84
2408.65 83
2408.76 81
2408.87 78
2408.98 74
2409.10 73
2409.21 74
2409.32 79
2409.43 85
2409.55 93
2409.66 100
2409.77 104
2409.88 106
2410.00 104
2410.11 99
2410.22 92
2410.33 84
2410.45 75
2410.56 66
2410.67 58
2410.78 49
2410.90 41
2411.01 33
2411.12 26
2411.23 19
2411.35 14
2411.46 12
2411.57 13
2411.68 17
2411.80 25
2411.91 35
2412.02 44
2412.13 50
2412.25 53
2412.36 51
2412.47 44
2412.58 33
2412.70 20
2412.81 7
2412.92 0
2413.03 0
2413.15 0
2413.26 0
2413.37 0
2413.48 10
2413.60 25
2413.71 38
2413.82 47
2413.94 50
2414.05 46
2414.16 37
2414.27 27
2414.39 19
2414.50 15
2414.61 17
2414.72 23
2414.84 34
2414.95 44
2415.06 54
2415.17 62
2415.29 69
2415.40 76
2415.51 83
2415.62 93
2415.74 105
2415.85 118
2415.96 131
2416.07 144
2416.19 154
2416.30 163
2416.41 169
2416.53 172
2416.64 173
2416.75 170
2416.86 164
2416.98 155
2417.09 144
2417.20 131
2417.31 118
2417.43 105
2417.54 93
2417.65 81
2417.76 70
2417.88 58
2417.99 45
2418.10 32
2418.22 19
2418.33 8
2418.44 0
2418.55 0
2418.67 0
2418.78 0
2418.89 0
2419.00 0
2419.12 0
2419.23 0
2419.34 0
2419.46 0
2419.57 3
2419.68 8
2419.79 11
2419.91 12
2420.02 9
2420.13 4
2420.24 0
2420.36 0
2420.47 0
2420.58 9
2420.70 22
2420.81 39
2420.92 57
2421.03 71
2421.15 81
2421.26 86
2421.37 86
2421.48 85
2421.60 86
2421.71 90
2421.82 101
2421.94 119
2422.05 143
2422.16 171
2422.27 200
2422.39 227
2422.50 250
2422.61 266
2422.73 273
2422.84 271
2422.95 260
2423.06 243
2423.18 224
2423.29 205
2423.40 191
2423.52 184
2423.63 185
2423.74 193
2423.85 205
2423.97 219
2424.08 233
2424.19 245
2424.30 254
2424.42 259
2424.53 262
2424.64 262
2424.76 260
2424.87 256
2424.98 251
2425.09 243
2425.21 234
2425.32 223
2425.43 211
2425.55 196
2425.66 179
2425.77 160
2425.88 140
2426.00 122
2426.11 107
2426.22 97
2426.34 95
2426.45 101
2426.56 113
2426.68 131
2426.79 153
2426.90 177
2427.01 201
2427.13 225
2427.24 248
2427.35 270
2427.47 288
2427.58 303
2427.69 312
2427.80 315
2427.92 311
2428.03 302
2428.14 289
2428.26 274
2428.37 258
2428.48 244
2428.59 231
2428.71 220
2428.82 210
2428.93 201
2429.05 193
2429.16 185
2429.27 177
2429.39 169
2429.50 163
2429.61 158
2429.72 157
2429.84 159
2429.95 164
2430.06 173
2430.18 182
2430.29 191
2430.40 199
2430.51 203
2430.63 203
2430.74 198
2430.85 189
2430.97 176
2431.08 160
2431.19 142
2431.31 123
2431.42 104
2431.53 87
2431.64 72
2431.76 62
2431.87 56
2431.98 55
2432.10 59
2432.21 66
2432.32 76
2432.44 87
2432.55 98
2432.66 107
2432.78 114
2432.89 119
2433.00 121
2433.11 122
2433.23 122
2433.34 122
2433.45 123
2433.57 126
2433.68 131
2433.79 137
2433.91 142
2434.02 145
2434.13 144
2434.24 137
2434.36 125
2434.47 109
2434.58 93
2434.70 78
2434.81 70
2434.92 70
2435.04 78
2435.15 94
2435.26 116
2435.38 139
2435.49 160
2435.60 176
2435.71 185
2435.83 186
2435.94 177
2436.05 161
2436.17 140
2436.28 115
2436.39 91
2436.51 68
2436.62 51
2436.73 38
2436.85 31
2436.96 28
2437.07 27
2437.19 28
2437.30 28
2437.41 27
2437.52 28
2437.64 32
2437.75 43
2437.86 61
2437.98 86
2438.09 118
2438.20 152
2438.32 182
2438.43 204
2438.54 213
2438.66 209
2438.77 193
2438.88 169
2439.00 142
2439.11 118
2439.22 100
2439.34 88
2439.45 81
2439.56 76
2439.68 72
2439.79 68
2439.90 64
2440.01 62
2440.13 63
2440.24 66
2440.35 72
2440.47 79
2440.58 83
2440.69 84
2440.81 82
2440.92 76
2441.03 69
2441.15 62
2441.26 56
2441.37 52
2441.49 49
2441.60 47
2441.71 47
2441.83 48
2441.94 50
2442.05 53
2442.17 57
2442.28 61
2442.39 65
2442.51 67
2442.62 70
2442.73 75
2442.85 84
2442.96 96
2443.07 114
2443.19 136
2443.30 160
2443.41 185
2443.53 208
2443.64 228
2443.75 243
2443.86 252
2443.98 256
2444.09 254
2444.20 248
2444.32 240
2444.43 232
2444.54 225
2444.66 219
2444.77 213
2444.88 207
2445.00 200
2445.11 192
2445.22 182
2445.34 173
2445.45 167
2445.56 165
2445.68 169
2445.79 178
2445.90 189
2446.02 202
2446.13 214
2446.24 223
2446.36 230
2446.47 236
2446.58 242
2446.70 249
2446.81 255
2446.92 261
2447.04 264
2447.15 262
2447.26 255
2447.38 242
2447.49 227
2447.61 213
2447.72 202
2447.83 198
2447.95 202
2448.06 213
2448.17 229
2448.29 246
2448.40 262
2448.51 272
2448.63 277
2448.74 277
2448.85 273
2448.97 268
2449.08 265
2449.19 265
2449.31 267
2449.42 271
2449.53 277
2449.65 282
2449.76 285
2449.87 288
2449.99 289
2450.10 290
2450.21 292
2450.33 295
2450.44 298
2450.55 300
2450.67 304
2450.78 307
2450.89 311
2451.01 315
2451.12 320
2451.23 326
2451.35 331
2451.46 334
2451.57 335
2451.69 334
2451.80 329
2451.92 320
2452.03 308
2452.14 291
2452.26 271
2452.37 247
2452.48 221
2452.60 192
2452.71 164
2452.82 139
2452.94 118
2453.05 102
2453.16 91
2453.28 83
2453.39 78
2453.50 71
2453.62 63
2453.73 53
2453.84 42
2453.96 31
2454.07 21
2454.19 14
2454.30 11
2454.41 11
2454.53 15
2454.64 21
2454.75 27
2454.87 32
2454.98 35
2455.09 33
2455.21 28
2455.32 18
2455.43 6
2455.55 0
2455.66 0
2455.78 0
2455.89 0
2456.00 0
2456.12 0
2456.23 0
2456.34 7
2456.46 34
2456.57 67
2456.68 103
2456.80 141
2456.91 179
2457.02 214
2457.14 244
2457.25 264
2457.37 275
2457.48 274
2457.59 263
2457.71 246
2457.82 225
2457.93 205
2458.05 188
2458.16 176
2458.27 168
2458.39 165
2458.50 162
2458.62 159
2458.73 153
2458.84 144
2458.96 133
2459.07 121
2459.18 108
2459.30 98
2459.41 90
2459.52 84
2459.64 80
2459.75 77
2459.87 75
2459.98 73
2460.09 73
2460.21 76
2460.32 83
2460.43 94
2460.55 110
2460.66 128
2460.77 146
2460.89 163
2461.00 176
2461.12 186
2461.23 192
2461.34 196
2461.46 200
2461.57 203
2461.68 206
2461.80 208
2461.91 208
2462.03 206
2462.14 202
2462.25 196
2462.37 191
2462.48 186
2462.59 182
2462.71 179
2462.82 177
2462.93 174
2463.05 171
2463.16 168
2463.28 165
2463.39 161
2463.50 159
2463.62 157
2463.73 153
2463.84 149
2463.96 142
2464.07 134
2464.19 124
2464.30 114
2464.41 105
2464.53 100
2464.64 100
2464.76 104
2464.87 113
2464.98 124
2465.10 137
2465.21 148
2465.32 157
2465.44 164
2465.55 167
2465.67 170
2465.78 173
2465.89 176
2466.01 180
2466.12 184
2466.23 188
2466.35 190
2466.46 191
2466.58 191
2466.69 189
2466.80 187
2466.92 184
2467.03 181
2467.14 178
2467.26 174
2467.37 168
2467.49 160
2467.60 153
2467.71 146
2467.83 142
2467.94 142
2468.06 146
2468.17 153
2468.28 161
2468.40 167
2468.51 168
2468.62 164
2468.74 153
2468.85 137
2468.97 120
2469.08 102
2469.19 87
2469.31 75
2469.42 64
2469.54 54
2469.65 44
2469.76 32
2469.88 18
2469.99 5
2470.11 0
2470.22 0
2470.33 0
2470.45 0
2470.56 0
2470.67 0
2470.79 0
2470.90 0
2471.02 6
2471.13 12
2471.24 18
2471.36 25
2471.47 32
2471.59 41
2471.70 52
2471.81 63
2471.93 73
2472.04 82
2472.16 88
2472.27 92
2472.38 93
2472.50 91
2472.61 87
2472.73 80
2472.84 72
2472.95 62
2473.07 52
2473.18 46
2473.30 44
2473.41 49
2473.52 61
2473.64 78
2473.75 99
2473.87 118
2473.98 132
2474.09 140
2474.21 139
2474.32 132
2474.44 122
2474.55 113
2474.66 106
2474.78 104
2474.89 105
2475.01 109
2475.12 114
2475.23 116
2475.35 115
2475.46 111
2475.58 106
2475.69 102
2475.80 102
2475.92 105
2476.03 114
2476.15 126
2476.26 140
2476.37 153
2476.49 162
2476.60 166
2476.72 164
2476.83 158
2476.94 149
2477.06 141
2477.17 136
2477.29 136
2477.40 143
2477.51 156
2477.63 171
2477.74 186
2477.86 198
2477.97 204
2478.08 202
2478.20 192
2478.31 176
2478.43 157
2478.54 140
2478.66 128
2478.77 123
2478.88 126
2479.00 136
2479.11 150
2479.23 167
2479.34 182
2479.45 194
2479.57 200
2479.68 200
2479.80 193
2479.91 181
2480.02 165
2480.14 149
2480.25 137
2480.37 129
2480.48 129
2480.60 135
2480.71 146
2480.82 160
2480.94 171
2481.05 178
2481.17 179
2481.28 173
2481.39 162
2481.51 149
2481.62 135
2481.74 125
2481.85 119
2481.96 120
2482.08 125
2482.19 135
2482.31 147
2482.42 159
2482.54 172
2482.65 182
2482.76 189
2482.88 194
2482.99 198
2483.11 203
2483.22 209
2483.34 217
2483.45 226
2483.56 236
2483.68 247
2483.79 255
2483.91 260
2484.02 263
2484.13 264
2484.25 264
2484.36 266
2484.48 268
2484.59 272
2484.71 277
2484.82 283
2484.93 289
2485.05 293
2485.16 297
2485.28 298
2485.39 298
2485.51 296
2485.62 292
2485.73 286
2485.85 279
2485.96 272
2486.08 267
2486.19 264
2486.31 265
2486.42 269
2486.53 275
2486.65 281
2486.76 284
2486.88 282
2486.99 275
2487.11 261
2487.22 243
2487.33 222
2487.45 201
2487.56 182
2487.68 166
2487.79 154
2487.91 146
2488.02 141
2488.13 137
2488.25 133
2488.36 128
2488.48 121
2488.59 113
2488.71 105
2488.82 99
2488.93 95
2489.05 93
2489.16 95
2489.28 99
2489.39 104
2489.51 108
2489.62 110
2489.73 108
2489.85 103
2489.96 95
2490.08 84
2490.19 72
2490.31 58
2490.42 44
2490.54 28
2490.65 12
2490.76 0
2490.88 0
2490.99 0
2491.11 0
2491.22 0
2491.34 0
2491.45 0
2491.56 0
2491.68 0
2491.79 19
2491.91 39
2492.02 59
2492.14 80
2492.25 99
2492.37 116
2492.48 129
2492.59 136
2492.71 137
2492.82 130
2492.94 118
2493.05 101
2493.17 82
2493.28 65
2493.40 53
2493.51 47
2493.62 47
2493.74 50
2493.85 54
2493.97 56
2494.08 53
2494.20 46
2494.31 36
2494.43 24
2494.54 16
2494.65 13
2494.77 19
2494.88 34
2495.00 55
2495.11 80
2495.23 107
2495.34 132
2495.46 154
2495.57 173
2495.68 190
2495.80 206
2495.91 220
2496.03 232
2496.14 240
2496.26 242
2496.37 238
2496.49 226
2496.60 210
2496.72 190
2496.83 171
2496.94 157
2497.06 147
2497.17 144
2497.29 146
2497.40 151
2497.52 159
2497.63 167
2497.75 174
2497.86 179
2497.97 181
2498.09 177
2498.20 167
2498.32 150
2498.43 127
2498.55 100
2498.66 71
2498.78 45
2498.89 23
2499.01 10
2499.12 6
2499.23 11
2499.35 24
2499.46 43
2499.58 66
2499.69 90
2499.81 111
2499.92 127
2500.04 137
2500.15 139
2500.27 133
2500.38 122
2500.50 108
2500.61 96
2500.72 88
2500.84 87
2500.95 94
2501.07 106
2501.18 121
2501.30 135
2501.41 145
2501.53 148
2501.64 144
2501.76 136
2501.87 126
2501.99 117
2502.10 112
2502.21 113
2502.33 118
2502.44 125
2502.56 133
2502.67 139
2502.79 141
2502.90 139
2503.02 133
2503.13 125
2503.25 116
2503.36 108
2503.48 102
2503.59 99
2503.71 100
2503.82 103
2503.93 108
2504.05 113
2504.16 117
2504.28 118
2504.39 117
2504.51 112
2504.62 105
2504.74 98
2504.85 91
2504.97 86
2505.08 85
2505.20 86
2505.31 90
2505.43 96
2505.54 103
2505.65 109
2505.77 113
2505.88 116
2506.00 118
2506.11 120
2506.23 124
2506.34 129
2506.46 137
2506.57 147
2506.69 158
2506.80 167
2506.92 172
2507.03 172
2507.15 168
2507.26 159
2507.38 150
2507.49 142
2507.61 137
2507.72 138
2507.83 146
2507.95 158
2508.06 174
2508.18 191
2508.29 206
2508.41 216
2508.52 221
2508.64 220
2508.75 215
2508.87 210
2508.98 206
2509.10 208
2509.21 217
2509.33 233
2509.44 256
2509.56 282
2509.67 310
2509.79 338
2509.90 362
2510.02 383
2510.13 401
2510.25 415
2510.36 424
2510.48 429
2510.59 429
2510.70 423
2510.82 412
2510.93 395
2511.05 376
2511.16 355
2511.28 334
2511.39 316
2511.51 301
2511.62 289
2511.74 280
2511.85 275
2511.97 272
2512.08 272
2512.20 276
2512.31 281
2512.43 287
2512.54 293
2512.66 300
2512.77 306
2512.89 313
2513.00 321
2513.12 333
2513.23 348
2513.35 364
2513.46 379
2513.58 387
2513.69 387
2513.81 375
2513.92 352
2514.04 321
2514.15 286
2514.27 253
2514.38 226
2514.50 207
2514.61 199
2514.73 199
2514.84 205
2514.96 211
2515.07 215
2515.19 215
2515.30 210
2515.42 202
2515.53 192
2515.65 185
2515.76 182
2515.88 183
2515.99 188
2516.10 196
2516.22 202
2516.33 208
2516.45 212
2516.56 217
2516.68 223
2516.79 233
2516.91 245
2517.02 260
2517.14 274
2517.25 285
2517.37 292
2517.48 293
2517.60 290
2517.71 284
2517.83 277
2517.94 269
2518.06 263
2518.17 257
2518.29 251
2518.40 245
2518.52 236
2518.63 225
2518.75 210
2518.86 191
2518.98 169
2519.09 144
2519.21 120
2519.32 99
2519.44 85
2519.55 80
2519.67 83
2519.78 94
2519.90 109
2520.01 125
2520.13 140
2520.25 150
2520.36 154
2520.48 154
2520.59 150
2520.71 142
2520.82 133
2520.94 121
2521.05 107
2521.17 92
2521.28 75
2521.40 57
2521.51 38
2521.63 19
2521.74 2
2521.86 0
2521.97 0
2522.09 0
2522.20 0
2522.32 2
2522.43 26
2522.55 56
2522.66 89
2522.78 123
2522.89 154
2523.01 181
2523.12 202
2523.24 215
2523.35 224
2523.47 228
2523.58 230
2523.70 232
2523.81 235
2523.93 239
2524.04 243
2524.16 247
2524.27 250
2524.39 250
2524.50 247
2524.62 242
2524.73 235
2524.85 227
2524.96 220
2525.08 213
2525.19 206
2525.31 198
2525.42 190
2525.54 181
2525.66 171
2525.77 161
2525.89 152
2526.00 144
2526.12 137
2526.23 130
2526.35 123
2526.46 116
2526.58 110
2526.69 104
2526.81 101
2526.92 100
2527.04 105
2527.15 114
2527.27 130
2527.38 149
2527.50 171
2527.61 193
2527.73 212
2527.84 225
2527.96 231
2528.07 227
2528.19 217
2528.30 202
2528.42 186
2528.54 172
2528.65 163
2528.77 160
2528.88 165
2529.00 175
2529.11 188
2529.23 200
2529.34 209
2529.46 214
2529.57 213
2529.69 208
2529.80 201
2529.92 195
2530.03 192
2530.15 193
2530.26 198
2530.38 205
2530.49 212
2530.61 216
2530.73 217
2530.84 214
2530.96 209
2531.07 203
2531.19 197
2531.30 192
2531.42 190
2531.53 190
2531.65 191
2531.76 193
2531.88 196
2531.99 198
2532.11 199
2532.22 198
2532.34 193
2532.46 185
2532.57 174
2532.69 159
2532.80 141
2532.92 122
2533.03 102
2533.15 83
2533.26 65
2533.38 48
2533.49 32
2533.61 20
2533.72 10
2533.84 4
2533.95 0
2534.07 0
2534.19 0
2534.30 0
2534.42 0
2534.53 0
2534.65 0
2534.76 0
2534.88 0
2534.99 0
2535.11 0
2535.22 2
2535.34 6
2535.45 7
2535.57 7
2535.69 4
2535.80 1
2535.92 0
2536.03 0
2536.15 0
2536.26 0
2536.38 5
2536.49 15
2536.61 27
2536.72 37
2536.84 46
2536.95 52
2537.07 52
2537.19 48
2537.30 38
2537.42 25
2537.53 11
2537.65 0
2537.76 0
2537.88 0
2537.99 0
2538.11 0
2538.22 0
2538.34 0
2538.46 0
2538.57 3
2538.69 13
2538.80 23
2538.92 30
2539.03 36
2539.15 39
2539.26 40
2539.38 39
2539.50 36
2539.61 33
2539.73 28
2539.84 24
2539.96 20
2540.07 17
2540.19 16
2540.30 18
2540.42 23
2540.53 32
2540.65 46
2540.77 63
2540.88 82
2541.00 101
2541.11 118
2541.23 131
2541.34 139
2541.46 142
2541.57 141
2541.69 138
2541.81 136
2541.92 136
2542.04 140
2542.15 149
2542.27 162
2542.38 180
2542.50 199
2542.61 218
2542.73 234
2542.85 247
2542.96 255
2543.08 257
2543.19 256
2543.31 251
2543.42 244
2543.54 236
2543.65 226
2543.77 215
2543.89 202
2544.00 188
2544.12 173
2544.23 158
2544.35 146
2544.46 137
2544.58 134
2544.69 136
2544.81 143
2544.93 154
2545.04 168
2545.16 181
2545.27 191
2545.39 198
2545.50 200
2545.62 198
2545.74 192
2545.85 183
2545.97 174
2546.08 167
2546.20 161
2546.31 156
2546.43 153
2546.54 150
2546.66 147
2546.78 142
2546.89 135
2547.01 127
2547.12 118
2547.24 111
2547.35 107
2547.47 107
2547.59 113
2547.70 126
2547.82 143
2547.93 162
2548.05 181
2548.16 195
2548.28 205
2548.40 208
2548.51 207
2548.63 204
2548.74 201
2548.86 200
2548.97 203
2549.09 208
2549.21 213
2549.32 217
2549.44 217
2549.55 214
2549.67 207
2549.78 197
2549.90 185
2550.02 173
2550.13 163
2550.25 155
2550.36 152
2550.48 153
2550.59 161
2550.71 173
2550.83 189
2550.94 206
2551.06 222
2551.17 234
2551.29 241
2551.40 243
2551.52 240
2551.64 234
2551.75 226
2551.87 216
2551.98 206
2552.10 194
2552.21 183
2552.33 171
2552.45 161
2552.56 153
2552.68 149
2552.79 149
2552.91 152
2553.03 158
2553.14 165
2553.26 173
2553.37 180
2553.49 186
2553.60 189
2553.72 190
2553.84 187
2553.95 182
2554.07 176
2554.18 170
2554.30 166
2554.42 165
2554.53 167
2554.65 170
2554.76 174
2554.88 176
2554.99 175
2555.11 169
2555.23 159
2555.34 146
2555.46 133
2555.57 120
2555.69 108
2555.81 98
2555.92 90
2556.04 83
2556.15 79
2556.27 75
2556.38 73
2556.50 72
2556.62 73
2556.73 74
2556.85 75
2556.96 76
2557.08 78
2557.20 82
2557.31 90
2557.43 101
2557.54 114
2557.66 130
2557.78 146
2557.89 159
2558.01 167
2558.12 167
2558.24 159
2558.35 143
2558.47 119
2558.59 90
2558.70 57
2558.82 23
2558.93 0
2559.05 0
2559.17 0
2559.28 0
2559.40 0
2559.51 0
2559.63 0
2559.75 0
2559.86 8
2559.98 35
2560.09 58
2560.21 76
2560.33 90
2560.44 99
2560.56 107
2560.67 117
2560.79 129
2560.91 145
2561.02 162
2561.14 180
2561.25 197
2561.37 212
2561.49 223
2561.60 231
2561.72 239
2561.83 246
2561.95 254
2562.07 265
2562.18 277
2562.30 289
2562.41 300
2562.53 307
2562.65 306
2562.76 300
2562.88 288
2562.99 273
2563.11 257
2563.23 244
2563.34 235
2563.46 232
2563.57 232
2563.69 235
2563.81 237
2563.92 240
2564.04 245
2564.15 251
2564.27 260
2564.39 271
2564.50 285
2564.62 299
2564.73 310
2564.85 316
2564.97 314
2565.08 304
2565.20 290
2565.31 272
2565.43 255
2565.55 241
2565.66 232
2565.78 230
2565.89 234
2566.01 239
2566.13 246
2566.24 252
2566.36 256
2566.48 257
2566.59 256
2566.71 255
2566.82 255
2566.94 259
2567.06 265
2567.17 273
2567.29 282
2567.40 292
2567.52 299
2567.64 303
2567.75 304
2567.87 303
2567.98 304
2568.10 307
2568.22 314
2568.33 326
2568.45 341
2568.57 357
2568.68 373
2568.80 388
2568.91 402
2569.03 416
2569.15 431
2569.26 448
2569.38 466
2569.49 483
2569.61 498
2569.73 508
2569.84 513
2569.96 510
2570.08 501
2570.19 487
2570.31 471
2570.42 456
2570.54 444
2570.66 437
2570.77 435
2570.89 438
2571.01 445
2571.12 454
2571.24 463
2571.35 470
2571.47 473
2571.59 472
2571.70 466
2571.82 455
2571.94 442
2572.05 427
2572.17 411
2572.28 397
2572.40 385
2572.52 374
2572.63 365
2572.75 358
2572.87 352
2572.98 349
2573.10 349
2573.21 352
2573.33 357
2573.45 364
2573.56 370
2573.68 373
2573.80 373
2573.91 367
2574.03 355
2574.14 338
2574.26 316
2574.38 290
2574.49 263
2574.61 236
2574.73 211
2574.84 189
2574.96 171
2575.07 158
2575.19 151
2575.31 148
2575.42 147
2575.54 147
2575.66 146
2575.77 142
2575.89 133
2576.00 121
2576.12 107
2576.24 91
2576.35 78
2576.47 69
2576.59 63
2576.70 61
2576.82 61
2576.94 60
2577.05 57
2577.17 50
2577.28 38
2577.40 22
2577.52 6
2577.63 0
2577.75 0
2577.87 0
2577.98 0
2578.10 0
2578.22 0
2578.33 0
2578.45 0
2578.56 9
2578.68 22
2578.80 33
2578.91 42
2579.03 49
2579.15 53
2579.26 54
2579.38 54
2579.50 53
2579.61 51
2579.73 49
2579.84 48
2579.96 46
2580.08 44
2580.19 42
2580.31 39
2580.43 35
2580.54 29
2580.66 23
2580.78 16
2580.89 10
2581.01 3
2581.13 0
2581.24 0
2581.36 0
2581.47 0
2581.59 0
2581.71 0
2581.82 0
2581.94 0
2582.06 0
2582.17 16
2582.29 33
2582.41 50
2582.52 64
2582.64 74
2582.76 79
2582.87 82
2582.99 82
2583.10 84
2583.22 87
2583.34 93
2583.45 101
2583.57 111
2583.69 121
2583.80 129
2583.92 135
2584.04 137
2584.15 135
2584.27 129
2584.39 121
2584.50 111
2584.62 102
2584.74 94
2584.85 90
2584.97 91
2585.09 98
2585.20 110
2585.32 125
2585.43 140
2585.55 151
2585.67 156
2585.78 154
2585.90 147
2586.02 140
2586.13 134
2586.25 133
2586.37 139
2586.48 149
2586.60 161
2586.72 171
2586.83 178
2586.95 179
2587.07 174
2587.18 165
2587.30 153
2587.42 139
2587.53 127
2587.65 116
2587.77 107
2587.88 100
2588.00 96
2588.12 93
2588.23 91
2588.35 88
2588.47 82
2588.58 74
2588.70 65
2588.82 54
2588.93 43
2589.05 33
2589.17 25
2589.28 20
2589.40 17
2589.52 16
2589.63 16
2589.75 16
2589.87 16
2589.98 15
2590.10 12
2590.21 7
2590.33 0
2590.45 0
2590.56 0
2590.68 0
2590.80 0
2590.91 0
2591.03 0
2591.15 4
2591.26 10
2591.38 17
2591.50 23
2591.61 32
2591.73 43
2591.85 57
2591.96 74
2592.08 92
2592.20 109
2592.31 123
2592.43 133
2592.55 140
2592.66 144
2592.78 148
2592.90 153
2593.02 159
2593.13 168
2593.25 178
2593.37 187
2593.48 193
2593.60 194
2593.72 191
2593.83 183
2593.95 169
2594.07 152
2594.18 133
2594.30 113
2594.42 92
2594.53 72
2594.65 53
2594.77 36
2594.88 21
2595.00 9
2595.12 0
2595.23 0
2595.35 0
2595.47 3
2595.58 16
2595.70 32
2595.82 50
2595.93 66
2596.05 75
2596.17 76
2596.28 66
2596.40 48
2596.52 25
2596.63 2
2596.75 0
2596.87 0
2596.98 0
2597.10 0
2597.22 0
2597.33 17
2597.45 36
2597.57 53
2597.69 65
2597.80 72
2597.92 75
2598.04 75
2598.15 74
2598.27 72
2598.39 71
2598.50 71
2598.62 72
2598.74 73
2598.85 75
2598.97 78
2599.09 82
2599.20 88
2599.32 96
2599.44 105
2599.55 116
2599.67 127
2599.79 138
2599.90 147
2600.02 154
2600.14 159
2600.26 162
2600.37 162
2600.49 162
2600.61 162
2600.72 162
2600.84 163
2600.96 163
2601.07 163
2601.19 162
2601.31 158
2601.42 150
2601.54 139
2601.66 125
2601.78 109
2601.89 92
2602.01 77
2602.13 64
2602.24 54
2602.36 47
2602.48 43
2602.59 40
2602.71 37
2602.83 32
2602.94 25
2603.06 15
2603.18 4
2603.29 0
2603.41 0
2603.53 0
2603.65 0
2603.76 0
2603.88 0
2604.00 0
2604.11 4
2604.23 15
2604.35 22
2604.46 24
2604.58 23
2604.70 19
2604.82 16
2604.93 15
2605.05 18
2605.17 27
2605.28 41
2605.40 58
2605.52 75
2605.63 89
2605.75 98
2605.87 102
2605.99 99
2606.10 92
2606.22 80
2606.34 67
2606.45 51
2606.57 36
2606.69 21
2606.80 9
2606.92 1
2607.04 0
2607.16 4
2607.27 16
2607.39 33
2607.51 54
2607.62 76
2607.74 97
2607.86 116
2607.97 130
2608.09 140
2608.21 146
2608.33 149
2608.44 149
2608.56 148
2608.68 146
2608.79 144
2608.91 144
2609.03 146
2609.14 151
2609.26 159
2609.38 168
2609.50 177
2609.61 185
2609.73 188
2609.85 185
2609.96 175
2610.08 161
2610.20 143
2610.32 124
2610.43 108
2610.55 96
2610.67 90
2610.78 91
2610.90 98
2611.02 111
2611.14 129
2611.25 151
2611.37 176
2611.49 203
2611.60 227
2611.72 248
2611.84 261
2611.96 266
2612.07 264
2612.19 257
2612.31 247
2612.42 239
2612.54 235
2612.66 237
2612.78 244
2612.89 255
2613.01 268
2613.13 281
2613.24 292
2613.36 300
2613.48 303
2613.60 303
2613.71 299
2613.83 293
2613.95 286
2614.06 280
2614.18 276
2614.30 274
2614.42 276
2614.53 279
2614.65 281
2614.77 282
2614.88 278
2615.00 271
2615.12 260
2615.24 248
2615.35 238
2615.47 232
2615.59 232
2615.70 238
2615.82 251
2615.94 266
2616.06 282
2616.17 295
2616.29 304
2616.41 307
2616.53 304
2616.64 297
2616.76 288
2616.88 281
2616.99 276
2617.11 276
2617.23 280
2617.35 288
2617.46 296
2617.58 304
2617.70 309
2617.81 310
2617.93 307
2618.05 302
2618.17 295
2618.28 288
2618.40 282
2618.52 276
2618.64 270
2618.75 264
2618.87 257
2618.99 250
2619.10 244
2619.22 238
2619.34 232
2619.46 228
2619.57 225
2619.69 224
2619.81 225
2619.93 228
2620.04 235
2620.16 244
2620.28 256
2620.40 266
2620.51 272
2620.63 272
2620.75 262
2620.86 241
2620.98 210
2621.10 172
2621.22 131
2621.33 92
2621.45 58
2621.57 31
2621.69 10
2621.80 0
2621.92 0
2622.04 0
2622.16 0
2622.27 0
2622.39 0
2622.51 0
2622.62 0
2622.74 0
2622.86 24
2622.98 58
2623.09 93
2623.21 124
2623.33 148
2623.45 163
2623.56 169
2623.68 166
2623.80 155
2623.92 139
2624.03 122
2624.15 106
2624.27 95
2624.39 89
2624.50 87
2624.62 91
2624.74 96
2624.86 102
2624.97 107
2625.09 110
2625.21 112
2625.32 115
2625.44 117
2625.56 120
2625.68 122
2625.79 123
2625.91 122
2626.03 120
2626.15 117
2626.26 114
2626.38 114
2626.50 116
2626.62 119
2626.73 122
2626.85 123
2626.97 121
2627.09 113
2627.20 101
2627.32 86
2627.44 70
2627.56 54
2627.67 41
2627.79 31
2627.91 25
2628.03 21
2628.14 18
2628.26 15
2628.38 13
2628.50 12
2628.61 13
2628.73 17
2628.85 25
2628.97 37
2629.08 52
2629.20 67
2629.32 78
2629.44 85
2629.55 85
2629.67 77
2629.79 65
2629.91 49
2630.02 35
2630.14 23
2630.26 15
2630.38 13
2630.49 15
2630.61 20
2630.73 27
2630.85 36
2630.96 44
2631.08 52
2631.20 58
2631.32 63
2631.43 67
2631.55 69
2631.67 69
2631.79 69
2631.90 69
2632.02 70
2632.14 73
2632.26 78
2632.38 85
2632.49 93
2632.61 100
2632.73 104
2632.85 105
2632.96 105
2633.08 103
2633.20 103
2633.32 106
2633.43 111
2633.55 119
2633.67 128
2633.79 136
2633.90 142
2634.02 144
2634.14 142
2634.26 138
2634.37 133
2634.49 127
2634.61 121
2634.73 117
2634.85 115
2634.96 114
2635.08 116
2635.20 121
2635.32 127
2635.43 133
2635.55 138
2635.67 141
2635.79 141
2635.90 140
2636.02 139
2636.14 139
2636.26 141
2636.37 145
2636.49 148
2636.61 150
2636.73 148
2636.85 142
2636.96 136
2637.08 129
2637.20 125
2637.32 125
2637.43 128
2637.55 133
2637.67 136
2637.79 135
2637.90 128
2638.02 116
2638.14 100
2638.26 84
2638.38 68
2638.49 55
2638.61 44
2638.73 34
2638.85 25
2638.96 16
2639.08 7
2639.20 0
2639.32 0
2639.43 0
2639.55 0
2639.67 0
2639.79 6
2639.91 23
2640.02 45
2640.14 69
2640.26 95
2640.38 120
2640.49 143
2640.61 160
2640.73 172
2640.85 179
2640.97 181
2641.08 180
2641.20 177
2641.32 174
2641.44 173
2641.55 174
2641.67 178
2641.79 184
2641.91 191
2642.03 199
2642.14 209
2642.26 221
2642.38 233
2642.50 247
2642.61 260
2642.73 272
2642.85 282
2642.97 288
2643.09 290
2643.20 289
2643.32 286
2643.44 283
2643.56 279
2643.68 276
2643.79 271
2643.91 264
2644.03 255
2644.15 243
2644.26 229
2644.38 213
2644.50 196
2644.62 177
2644.74 156
2644.85 133
2644.97 109
2645.09 85
2645.21 62
2645.33 41
2645.44 23
2645.56 9
2645.68 0
2645.80 0
2645.91 0
2646.03 0
2646.15 0
2646.27 0
2646.39 0
2646.50 0
2646.62 0
2646.74 5
2646.86 10
2646.98 16
2647.09 22
2647.21 27
2647.33 32
2647.45 35
2647.57 34
2647.68 30
2647.80 23
2647.92 16
2648.04 10
2648.16 8
2648.27 12
2648.39 20
2648.51 31
2648.63 43
2648.74 51
2648.86 55
2648.98 53
2649.10 46
2649.22 35
2649.33 22
2649.45 9
2649.57 0
2649.69 0
2649.81 0
2649.92 0
2650.04 0
2650.16 0
2650.28 0
2650.40 0
2650.51 1
2650.63 16
2650.75 30
2650.87 42
2650.99 52
2651.10 61
2651.22 70
2651.34 79
2651.46 88
2651.58 98
2651.69 106
2651.81 110
2651.93 109
2652.05 101
2652.17 89
2652.28 74
2652.40 60
2652.52 50
2652.64 45
2652.76 46
2652.87 53
2652.99 62
2653.11 72
2653.23 81
2653.35 89
2653.46 97
2653.58 105
2653.70 115
2653.82 128
2653.94 144
2654.06 163
2654.17 181
2654.29 197
2654.41 211
2654.53 220
2654.65 223
2654.76 221
2654.88 214
2655.00 204
2655.12 192
2655.24 179
2655.35 166
2655.47 152
2655.59 137
2655.71 123
2655.83 107
2655.94 92
2656.06 76
2656.18 62
2656.30 48
2656.42 37
2656.54 27
2656.65 18
2656.77 10
2656.89 4
2657.01 0
2657.13 0
2657.24 0
2657.36 0
2657.48 0
2657.60 0
2657.72 6
2657.83 20
2657.95 37
2658.07 56
2658.19 74
2658.31 89
2658.43 98
2658.54 101
2658.66 99
2658.78 95
2658.90 92
2659.02 92
2659.13 97
2659.25 105
2659.37 114
2659.49 122
2659.61 125
2659.73 121
2659.84 109
2659.96 92
2660.08 73
2660.20 55
2660.32 41
2660.43 33
2660.55 31
2660.67 33
2660.79 36
2660.91 37
2661.03 36
2661.14 32
2661.26 28
2661.38 25
2661.50 24
2661.62 27
2661.74 32
2661.85 37
2661.97 39
2662.09 35
2662.21 26
2662.33 11
2662.44 0
2662.56 0
2662.68 0
2662.80 0
2662.92 0
2663.04 0
2663.15 0
2663.27 0
2663.39 17
2663.51 36
2663.63 48
2663.75 51
2663.86 46
2663.98 35
2664.10 22
2664.22 9
2664.34 0
2664.46 0
2664.57 2
2664.69 12
2664.81 29
2664.93 49
2665.05 71
2665.17 94
2665.28 116
2665.40 133
2665.52 144
2665.64 148
2665.76 145
2665.88 134
2665.99 119
2666.11 102
2666.23 86
2666.35 75
2666.47 71
2666.59 75
2666.70 87
2666.82 104
2666.94 123
2667.06 140
2667.18 153
2667.30 160
2667.41 160
2667.53 157
2667.65 150
2667.77 144
2667.89 139
2668.01 136
2668.12 134
2668.24 132
2668.36 129
2668.48 124
2668.60 118
2668.72 111
2668.83 104
2668.95 98
2669.07 93
2669.19 88
2669.31 85
2669.43 85
2669.54 90
2669.66 100
2669.78 116
2669.90 138
2670.02 163
2670.14 188
2670.26 210
2670.37 227
2670.49 238
2670.61 243
2670.73 243
2670.85 237
2670.97 228
2671.08 216
2671.20 200
2671.32 182
2671.44 162
2671.56 142
2671.68 126
2671.80 113
2671.91 105
2672.03 101
2672.15 100
2672.27 101
2672.39 104
2672.51 110
2672.62 119
2672.74 131
2672.86 146
2672.98 162
2673.10 176
2673.22 185
2673.34 188
2673.45 182
2673.57 169
2673.69 149
2673.81 127
2673.93 103
2674.05 80
2674.17 60
2674.28 45
2674.40 34
2674.52 28
2674.64 28
2674.76 33
2674.88 40
2674.99 50
2675.11 61
2675.23 70
2675.35 77
2675.47 84
2675.59 90
2675.71 97
2675.82 105
2675.94 113
2676.06 121
2676.18 126
2676.30 128
2676.42 125
2676.54 120
2676.65 113
2676.77 107
2676.89 103
2677.01 102
2677.13 103
2677.25 105
2677.37 105
2677.48 101
2677.60 93
2677.72 80
2677.84 64
2677.96 46
2678.08 31
2678.20 21
2678.31 18
2678.43 23
2678.55 36
2678.67 56
2678.79 81
2678.91 109
2679.03 136
2679.15 160
2679.26 180
2679.38 195
2679.50 204
2679.62 206
2679.74 203
2679.86 195
2679.98 181
2680.09 162
2680.21 141
2680.33 118
2680.45 98
2680.57 83
2680.69 73
2680.81 68
2680.92 69
2681.04 75
2681.16 86
2681.28 100
2681.40 119
2681.52 142
2681.64 169
2681.76 197
2681.87 224
2681.99 247
2682.11 262
2682.23 268
2682.35 266
2682.47 256
2682.59 241
2682.70 224
2682.82 209
2682.94 196
2683.06 187
2683.18 182
2683.30 180
2683.42 182
2683.54 187
2683.65 194
2683.77 203
2683.89 214
2684.01 225
2684.13 236
2684.25 244
2684.37 249
2684.49 250
2684.60 248
2684.72 245
2684.84 242
2684.96 240
2685.08 242
2685.20 248
2685.32 256
2685.44 266
2685.55 276
2685.67 283
2685.79 286
2685.91 286
2686.03 282
2686.15 278
2686.27 273
2686.39 270
2686.50 269
2686.62 269
2686.74 268
2686.86 265
2686.98 259
2687.10 250
2687.22 240
2687.34 231
2687.46 224
2687.57 223
2687.69 226
2687.81 234
2687.93 244
2688.05 254
2688.17 262
2688.29 265
2688.41 263
2688.52 254
2688.64 239
2688.76 218
2688.88 191
2689.00 160
2689.12 129
2689.24 101
2689.36 78
2689.48 65
2689.59 61
2689.71 64
2689.83 73
2689.95 83
2690.07 89
2690.19 89
2690.31 82
2690.43 69
2690.55 52
2690.66 35
2690.78 20
2690.90 8
2691.02 0
2691.14 0
2691.26 0
2691.38 0
2691.50 0
2691.62 0
2691.73 0
2691.85 0
2691.97 0
2692.09 0
2692.21 3
2692.33 9
2692.45 15
2692.57 19
2692.69 23
2692.80 28
2692.92 34
2693.04 44
2693.16 59
2693.28 77
2693.40 98
2693.52 118
2693.64 135
2693.76 147
2693.87 151
2693.99 149
2694.11 140
2694.23 127
2694.35 111
2694.47 95
2694.59 80
2694.71 68
2694.83 59
2694.95 54
2695.06 55
2695.18 59
2695.30 67
2695.42 75
2695.54 82
2695.66 86
2695.78 86
2695.90 81
2696.02 73
2696.14 63
2696.25 54
2696.37 47
2696.49 43
2696.61 41
2696.73 40
2696.85 40
2696.97 38
2697.09 33
2697.21 27
2697.33 19
2697.44 11
2697.56 5
2697.68 2
2697.80 2
2697.92 4
2698.04 8
2698.16 11
2698.28 13
2698.40 13
2698.52 11
2698.64 9
2698.75 9
2698.87 12
2698.99 17
2699.11 24
2699.23 31
2699.35 34
2699.47 31
2699.59 22
2699.71 7
2699.83 0
2699.94 0
2700.06 0
2700.18 0
2700.30 0
2700.42 0
2700.54 1
2700.66 28
2700.78 53
2700.90 74
2701.02 88
2701.14 96
2701.26 97
2701.37 95
2701.49 91
2701.61 88
2701.73 85
2701.85 83
2701.97 83
2702.09 85
2702.21 89
2702.33 95
2702.45 105
2702.57 118
2702.68 135
2702.80 153
2702.92 172
2703.04 189
2703.16 204
2703.28 216
2703.40 225
2703.52 233
2703.64 239
2703.76 246
2703.88 253
2704.00 259
2704.11 266
2704.23 272
2704.35 276
2704.47 278
2704.59 275
2704.71 267
2704.83 255
2704.95 240
2705.07 225
2705.19 211
2705.31 202
2705.43 196
2705.54 196
2705.66 198
2705.78 200
2705.90 202
2706.02 202
2706.14 200
2706.26 197
2706.38 194
2706.50 192
2706.62 193
2706.74 195
2706.86 198
2706.98 200
2707.09 200
2707.21 200
2707.33 197
2707.45 194
2707.57 190
2707.69 187
2707.81 186
2707.93 186
2708.05 186
2708.17 184
2708.29 181
2708.41 176
2708.53 168
2708.65 161
2708.76 156
2708.88 157
2709.00 167
2709.12 186
2709.24 213
2709.36 248
2709.48 286
2709.60 323
2709.72 355
2709.84 377
2709.96 389
2710.08 389
2710.20 378
2710.32 360
2710.43 335
2710.55 307
2710.67 278
2710.79 252
2710.91 228
2711.03 209
2711.15 194
2711.27 182
2711.39 173
2711.51 167
2711.63 161
2711.75 156
2711.87 154
2711.99 155
2712.11 160
2712.22 170
2712.34 184
2712.46 199
2712.58 215
2712.70 228
2712.82 239
2712.94 246
2713.06 251
2713.18 255
2713.30 258
2713.42 262
2713.54 266
2713.66 268
2713.78 268
2713.90 267
2714.02 263
2714.13 259
2714.25 257
2714.37 258
2714.49 262
2714.61 269
2714.73 278
2714.85 287
2714.97 295
2715.09 299
2715.21 301
2715.33 299
2715.45 295
2715.57 289
2715.69 283
2715.81 277
2715.93 273
2716.05 270
2716.17 270
2716.28 271
2716.40 276
2716.52 282
2716.64 288
2716.76 294
2716.88 297
2717.00 297
2717.12 293
2717.24 284
2717.36 273
2717.48 260
2717.60 248
2717.72 235
2717.84 223
2717.96 211
2718.08 198
2718.20 185
2718.32 172
2718.43 159
2718.55 147
2718.67 136
2718.79 126
2718.91 118
2719.03 113
2719.15 110
2719.27 111
2719.39 116
2719.51 123
2719.63 132
2719.75 140
2719.87 145
2719.99 146
2720.11 142
2720.23 134
2720.35 124
2720.47 113
2720.59 101
2720.71 89
2720.83 76
2720.94 60
2721.06 43
2721.18 26
2721.30 11
2721.42 2
2721.54 0
2721.66 3
2721.78 11
2721.90 19
2722.02 23
2722.14 22
2722.26 13
2722.38 0
2722.50 0
2722.62 0
2722.74 0
2722.86 0
2722.98 0
2723.10 12
2723.22 41
2723.34 72
2723.46 102
2723.58 129
2723.70 150
2723.81 164
2723.93 172
2724.05 173
2724.17 169
2724.29 160
2724.41 149
2724.53 137
2724.65 126
2724.77 118
2724.89 114
2725.01 116
2725.13 122
2725.25 132
2725.37 144
2725.49 156
2725.61 166
2725.73 175
2725.85 183
2725.97 189
2726.09 196
2726.21 201
2726.33 206
2726.45 207
2726.57 206
2726.69 200
2726.81 191
2726.93 179
2727.05 168
2727.17 158
2727.28 150
2727.40 143
2727.52 136
2727.64 130
2727.76 124
2727.88 117
2728.00 111
2728.12 106
2728.24 103
2728.36 103
2728.48 107
2728.60 113
2728.72 121
2728.84 129
2728.96 138
2729.08 144
2729.20 147
2729.32 147
2729.44 145
2729.56 144
2729.68 143
2729.80 145
2729.92 151
2730.04 158
2730.16 165
2730.28 170
2730.40 172
2730.52 171
2730.64 168
2730.76 164
2730.88 160
2731.00 157
2731.12 154
2731.24 149
2731.36 142
2731.48 134
2731.60 125
2731.72 117
2731.83 113
2731.95 114
2732.07 118
2732.19 125
2732.31 132
2732.43 137
2732.55 139
2732.67 138
2732.79 134
2732.91 129
2733.03 124
2733.15 121
2733.27 121
2733.39 125
2733.51 132
2733.63 142
2733.75 155
2733.87 167
2733.99 177
2734.11 182
2734.23 181
2734.35 174
2734.47 162
2734.59 147
2734.71 134
2734.83 123
2734.95 118
2735.07 118
2735.19 121
2735.31 125
2735.43 131
2735.55 138
2735.67 145
2735.79 152
2735.91 161
2736.03 172
2736.15 182
2736.27 192
2736.39 198
2736.51 200
2736.63 199
2736.75 195
2736.87 190
2736.99 185
2737.11 181
2737.23 179
2737.35 177
2737.47 177
2737.59 176
2737.71 175
2737.83 176
2737.95 176
2738.07 177
2738.19 176
2738.31 172
2738.43 164
2738.55 152
2738.67 137
2738.79 119
2738.91 103
2739.03 91
2739.15 84
2739.27 84
2739.39 89
2739.51 98
2739.63 109
2739.75 121
2739.87 133
2739.99 145
2740.11 159
2740.23 175
2740.35 193
2740.47 209
2740.59 223
2740.71 234
2740.83 240
2740.95 242
2741.07 240
2741.19 236
2741.31 231
2741.43 227
2741.55 224
2741.67 222
2741.79 221
2741.91 221
2742.03 222
2742.15 226
2742.27 231
2742.39 236
2742.51 242
2742.63 246
2742.75 249
2742.87 249
2742.99 249
2743.11 248
2743.23 247
2743.35 247
2743.47 246
2743.59 245
2743.71 241
2743.83 235
2743.95 226
2744.07 216
2744.19 206
2744.31 195
2744.43 186
2744.55 180
2744.67 176
2744.79 174
2744.91 172
2745.03 169
2745.15 162
2745.27 151
2745.39 135
2745.51 116
2745.63 97
2745.75 80
2745.87 69
2745.99 65
2746.11 66
2746.23 73
2746.35 83
2746.47 92
2746.59 100
2746.71 106
2746.83 110
2746.95 114
2747.07 120
2747.19 127
2747.31 136
2747.43 147
2747.55 157
2747.67 166
2747.79 174
2747.91 179
2748.03 183
2748.15 186
2748.27 187
2748.39 187
2748.51 182
2748.63 173
2748.75 158
2748.87 138
2748.99 116
2749.11 93
2749.23 74
2749.35 61
2749.47 53
2749.59 50
2749.71 50
2749.83 53
2749.95 55
2750.07 58
2750.19 61
2750.31 67
2750.43 75
2750.55 87
2750.67 102
2750.79 116
2750.91 129
2751.03 138
2751.15 141
2751.28 140
2751.40 134
2751.52 126
2751.64 117
2751.76 110
2751.88 105
2752.00 103
2752.12 102
2752.24 104
2752.36 106
2752.48 108
2752.60 111
2752.72 115
2752.84 119
2752.96 125
2753.08 132
2753.20 140
2753.32 149
2753.44 158
2753.56 166
2753.68 173
2753.80 177
2753.92 181
2754.04 184
2754.16 187
2754.28 192
2754.40 200
2754.52 210
2754.64 224
2754.76 240
2754.88 257
2755.00 276
2755.12 295
2755.24 312
2755.36 326
2755.48 334
2755.60 335
2755.72 327
2755.85 310
2755.97 284
2756.09 251
2756.21 214
2756.33 176
2756.45 140
2756.57 111
2756.69 90
2756.81 79
2756.93 79
2757.05 88
2757.17 105
2757.29 126
2757.41 148
2757.53 166
2757.65 179
2757.77 183
2757.89 179
2758.01 167
2758.13 149
2758.25 129
2758.37 109
2758.49 92
2758.61 80
2758.73 71
2758.85 67
2758.97 64
2759.09 61
2759.22 58
2759.34 55
2759.46 54
2759.58 56
2759.70 61
2759.82 71
2759.94 85
2760.06 100
2760.18 113
2760.30 123
2760.42 128
2760.54 128
2760.66 122
2760.78 112
2760.90 102
2761.02 91
2761.14 83
2761.26 78
2761.38 77
2761.50 78
2761.62 82
2761.74 85
2761.86 88
2761.98 88
2762.11 86
2762.23 82
2762.35 77
2762.47 72
2762.59 71
2762.71 73
2762.83 79
2762.95 89
2763.07 100
2763.19 110
2763.31 120
2763.43 126
2763.55 128
2763.67 128
2763.79 124
2763.91 120
2764.03 115
2764.15 110
2764.27 105
2764.39 101
2764.51 98
2764.64 94
2764.76 88
2764.88 81
2765.00 71
2765.12 58
2765.24 45
2765.36 32
2765.48 20
2765.60 10
2765.72 3
2765.84 0
2765.96 0
2766.08 0
2766.20 0
2766.32 0
2766.44 0
2766.56 0
2766.68 0
2766.80 0
2766.93 24
2767.05 54
2767.17 86
2767.29 116
2767.41 141
2767.53 159
2767.65 169
2767.77 172
2767.89 169
2768.01 164
2768.13 157
2768.25 153
2768.37 152
2768.49 155
2768.61 161
2768.73 167
2768.85 171
2768.98 172
2769.10 168
2769.22 159
2769.34 146
2769.46 132
2769.58 120
2769.70 111
2769.82 108
2769.94 110
2770.06 116
2770.18 127
2770.30 139
2770.42 151
2770.54 163
2770.66 174
2770.78 185
2770.91 194
2771.03 203
2771.15 209
2771.27 213
2771.39 215
2771.51 214
2771.63 209
2771.75 202
2771.87 193
2771.99 184
2772.11 175
2772.23 169
2772.35 166
2772.47 167
2772.59 170
2772.72 175
2772.84 179
2772.96 180
2773.08 177
2773.20 170
2773.32 162
2773.44 153
2773.56 147
2773.68 145
2773.80 147
2773.92 150
2774.04 154
2774.16 157
2774.28 158
2774.40 159
2774.53 161
2774.65 165
2774.77 174
2774.89 186
2775.01 201
2775.13 213
2775.25 221
2775.37 223
2775.49 218
2775.61 208
2775.73 196
2775.85 184
2775.97 174
2776.10 167
2776.22 163
2776.34 161
2776.46 159
2776.58 157
2776.70 156
2776.82 155
2776.94 155
2777.06 156
2777.18 157
2777.30 157
2777.42 153
2777.54 146
2777.67 136
2777.79 123
2777.91 110
2778.03 99
2778.15 92
2778.27 88
2778.39 88
2778.51 90
2778.63 93
2778.75 94
2778.87 93
2778.99 88
2779.11 81
2779.24 72
2779.36 62
2779.48 53
2779.60 46
2779.72 43
2779.84 42
2779.96 43
2780.08 44
2780.20 42
2780.32 36
2780.44 26
2780.56 15
2780.69 5
2780.81 0
2780.93 0
2781.05 9
2781.17 24
2781.29 43
2781.41 60
2781.53 75
2781.65 84
2781.77 88
2781.89 89
2782.02 88
2782.14 90
2782.26 93
2782.38 99
2782.50 104
2782.62 105
2782.74 101
2782.86 91
2782.98 75
2783.10 55
2783.22 35
2783.35 17
2783.47 3
2783.59 0
2783.71 0
2783.83 0
2783.95 0
2784.07 0
2784.19 0
2784.31 0
2784.43 0
2784.55 0
2784.68 5
2784.80 21
2784.92 39
2785.04 56
2785.16 71
2785.28 83
2785.40 93
2785.52 102
2785.64 111
2785.76 121
2785.89 133
2786.01 144
2786.13 153
2786.25 159
2786.37 162
2786.49 161
2786.61 156
2786.73 148
2786.85 138
2786.97 128
2787.09 118
2787.22 110
2787.34 105
2787.46 105
2787.58 110
2787.70 119
2787.82 131
2787.94 144
2788.06 156
2788.18 163
2788.31 163
2788.43 158
2788.55 147
2788.67 133
2788.79 118
2788.91 104
2789.03 93
2789.15 87
2789.27 86
2789.39 87
2789.52 90
2789.64 96
2789.76 103
2789.88 111
2790.00 122
2790.12 135
2790.24 149
2790.36 160
2790.48 167
2790.60 165
2790.73 154
2790.85 134
2790.97 108
2791.09 79
2791.21 51
2791.33 29
2791.45 16
2791.57 12
2791.69 19
2791.82 33
2791.94 53
2792.06 73
2792.18 90
2792.30 101
2792.42 105
2792.54 102
2792.66 97
2792.78 92
2792.91 91
2793.03 97
2793.15 110
2793.27 126
2793.39 140
2793.51 150
2793.63 153
2793.75 148
2793.87 137
2794.00 123
2794.12 109
2794.24 98
2794.36 90
2794.48 83
2794.60 77
2794.72 70
2794.84 60
2794.97 50
2795.09 38
2795.21 27
2795.33 17
2795.45 9
2795.57 4
2795.69 3
2795.81 5
2795.93 12
2796.06 23
2796.18 38
2796.30 57
2796.42 78
2796.54 97
2796.66 114
2796.78 126
2796.90 134
2797.03 137
2797.15 136
2797.27 132
2797.39 126
2797.51 120
2797.63 113
2797.75 105
2797.87 96
2798.00 86
2798.12 75
2798.24 63
2798.36 49
2798.48 34
2798.60 22
2798.72 11
2798.84 5
2798.97 3
2799.09 6
2799.21 11
2799.33 16
2799.45 19
2799.57 19
2799.69 14
2799.81 6
2799.94 0
2800.06 0
2800.18 0
2800.30 0
2800.42 0
2800.54 0
2800.66 3
2800.78 20
2800.91 38
2801.03 56
2801.15 72
2801.27 87
2801.39 102
2801.51 118
2801.63 135
2801.75 155
2801.88 178
2802.00 202
2802.12 227
2802.24 251
2802.36 274
2802.48 296
2802.60 317
2802.73 337
2802.85 356
2802.97 372
2803.09 383
2803.21 385
2803.33 377
2803.45 357
2803.57 328
2803.70 293
2803.82 257
2803.94 224
2804.06 198
2804.18 182
2804.30 176
2804.42 178
2804.55 186
2804.67 196
2804.79 207
2804.91 217
2805.03 225
2805.15 231
2805.27 235
2805.40 236
2805.52 234
2805.64 230
2805.76 224
2805.88 217
2806.00 211
2806.12 207
2806.25 208
2806.37 212
2806.49 216
2806.61 219
2806.73 218
2806.85 211
2806.97 199
2807.10 183
2807.22 166
2807.34 152
2807.46 141
2807.58 134
2807.70 130
2807.82 128
2807.95 125
2808.07 120
2808.19 114
2808.31 106
2808.43 98
2808.55 90
2808.67 81
2808.80 71
2808.92 60
2809.04 47
2809.16 32
2809.28 16
2809.40 1
2809.52 0
2809.65 0
2809.77 0
2809.89 0
2810.01 0
2810.13 0
2810.25 0
2810.37 1
2810.50 8
2810.62 15
2810.74 21
2810.86 27
2810.98 32
2811.10 37
2811.23 42
2811.35 48
2811.47 55
2811.59 63
2811.71 71
2811.83 80
2811.95 88
2812.08 95
2812.20 100
2812.32 103
2812.44 106
2812.56 110
2812.68 115
2812.81 124
2812.93 134
2813.05 147
2813.17 161
2813.29 174
2813.41 183
2813.53 188
2813.66 188
2813.78 183
2813.90 175
2814.02 163
2814.14 149
2814.26 134
2814.39 120
2814.51 109
2814.63 100
2814.75 96
2814.87 99
2814.99 107
2815.12 120
2815.24 136
2815.36 154
2815.48 171
2815.60 186
2815.72 198
2815.84 205
2815.97 209
2816.09 209
2816.21 206
2816.33 201
2816.45 195
2816.57 191
2816.70 188
2816.82 188
2816.94 191
2817.06 195
2817.18 196
2817.30 194
2817.43 184
2817.55 168
2817.67 147
2817.79 121
2817.91 96
2818.03 73
2818.16 54
2818.28 42
2818.40 37
2818.52 39
2818.64 49
2818.76 66
2818.89 89
2819.01 116
2819.13 144
2819.25 169
2819.37 189
2819.49 202
2819.62 206
2819.74 203
2819.86 195
2819.98 184
2820.10 172
2820.22 162
2820.35 155
2820.47 152
2820.59 152
2820.71 157
2820.83 165
2820.96 174
2821.08 183
2821.20 190
2821.32 193
2821.44 192
2821.56 188
2821.69 181
2821.81 172
2821.93 162
2822.05 151
2822.17 139
2822.29 125
2822.42 112
2822.54 99
2822.66 89
2822.78 84
2822.90 83
2823.02 87
2823.15 94
2823.27 103
2823.39 113
2823.51 126
2823.63 142
2823.76 163
2823.88 190
2824.00 221
2824.12 255
2824.24 288
2824.36 316
2824.49 336
2824.61 347
2824.73 349
2824.85 344
2824.97 332
2825.10 316
2825.22 298
2825.34 279
2825.46 261
2825.58 241
2825.70 222
2825.83 203
2825.95 184
2826.07 166
2826.19 150
2826.31 137
2826.44 127
2826.56 119
2826.68 114
2826.80 112
2826.92 110
2827.04 110
2827.17 110
2827.29 111
2827.41 113
2827.53 115
2827.65 117
2827.78 118
2827.90 119
2828.02 119
2828.14 118
2828.26 115
2828.39 110
2828.51 105
2828.63 99
2828.75 93
2828.87 90
2829.00 89
2829.12 91
2829.24 97
2829.36 104
2829.48 112
2829.60 116
2829.73 116
2829.85 111
2829.97 102
2830.09 92
2830.21 82
2830.34 75
2830.46 73
2830.58 77
2830.70 84
2830.82 95
2830.95 105
2831.07 115
2831.19 120
2831.31 122
2831.43 118
2831.56 111
2831.68 101
2831.80 90
2831.92 80
2832.04 72
2832.17 68
2832.29 71
2832.41 80
2832.53 95
2832.65 117
2832.78 141
2832.90 164
2833.02 181
2833.14 190
2833.26 187
2833.39 173
2833.51 152
2833.63 128
2833.75 107
2833.87 93
2834.00 91
2834.12 99
2834.24 116
2834.36 138
2834.48 159
2834.61 177
2834.73 188
2834.85 193
2834.97 193
2835.09 189
2835.22 185
2835.34 181
2835.46 178
2835.58 177
2835.70 179
2835.83 182
2835.95 186
2836.07 190
2836.19 194
2836.31 196
2836.44 196
2836.56 196
2836.68 195
2836.80 197
2836.92 203
2837.05 211
2837.17 222
2837.29 232
2837.41 238
2837.53 238
2837.66 231
2837.78 218
2837.90 201
2838.02 183
2838.15 167
2838.27 154
2838.39 145
2838.51 139
2838.63 136
2838.76 133
2838.88 130
2839.00 127
2839.12 124
2839.24 122
2839.37 121
2839.49 121
2839.61 121
2839.73 122
2839.85 121
2839.98 118
2840.10 112
2840.22 102
2840.34 91
2840.47 79
2840.59 68
2840.71 62
2840.83 62
2840.95 69
2841.08 82
2841.20 100
2841.32 120
2841.44 138
2841.57 153
2841.69 162
2841.81 163
2841.93 159
2842.05 150
2842.18 140
2842.30 130
2842.42 123
2842.54 121
2842.66 125
2842.79 134
2842.91 147
2843.03 161
2843.15 174
2843.28 186
2843.40 195
2843.52 200
2843.64 201
2843.76 199
2843.89 192
2844.01 183
2844.13 171
2844.25 157
2844.38 142
2844.50 130
2844.62 120
2844.74 113
2844.86 110
2844.99 110
2845.11 112
2845.23 115
2845.35 117
2845.48 118
2845.60 118
2845.72 115
2845.84 113
2845.97 109
2846.09 107
2846.21 106
2846.33 108
2846.45 113
2846.58 121
2846.70 130
2846.82 140
2846.94 151
2847.07 160
2847.19 166
2847.31 168
2847.43 165
2847.55 158
2847.68 146
2847.80 131
2847.92 114
2848.04 96
2848.17 78
2848.29 61
2848.41 44
2848.53 27
2848.66 12
2848.78 0
2848.90 0
2849.02 0
2849.14 0
2849.27 0
2849.39 0
2849.51 0
2849.63 0
2849.76 0
2849.88 19
2850.00 40
2850.12 60
2850.25 75
2850.37 86
2850.49 93
2850.61 96
2850.74 98
2850.86 100
2850.98 104
2851.10 110
2851.23 118
2851.35 128
2851.47 138
2851.59 147
2851.71 155
2851.84 161
2851.96 165
2852.08 167
2852.20 167
2852.33 166
2852.45 165
2852.57 164
2852.69 165
2852.82 168
2852.94 171
2853.06 176
2853.18 181
2853.31 185
2853.43 188
2853.55 189
2853.67 188
2853.80 185
2853.92 180
2854.04 174
2854.16 168
2854.29 162
2854.41 157
2854.53 153
2854.65 148
2854.78 142
2854.90 136
2855.02 127
2855.14 116
2855.27 103
2855.39 88
2855.51 74
2855.63 60
2855.75 47
2855.88 35
2856.00 26
2856.12 20
2856.24 15
2856.37 11
2856.49 7
2856.61 2
2856.73 0
2856.86 0
2856.98 0
2857.10 0
2857.22 0
2857.35 0
2857.47 0
2857.59 0
2857.71 6
2857.84 15
2857.96 27
2858.08 41
2858.21 60
2858.33 81
2858.45 104
2858.57 125
2858.70 144
2858.82 156
2858.94 162
2859.06 162
2859.19 159
2859.31 156
2859.43 156
2859.55 162
2859.68 175
2859.80 195
2859.92 218
2860.04 241
2860.17 263
2860.29 280
2860.41 291
2860.53 296
2860.66 296
2860.78 294
2860.90 289
2861.02 284
2861.15 281
2861.27 278
2861.39 276
2861.51 276
2861.64 276
2861.76 277
2861.88 279
2862.00 281
2862.13 283
2862.25 284
2862.37 282
2862.50 275
2862.62 263
2862.74 246
2862.86 225
2862.99 202
2863.11 179
2863.23 159
2863.35 143
2863.48 132
2863.60 125
2863.72 123
2863.84 123
2863.97 125
2864.09 130
2864.21 135
2864.33 139
2864.46 143
2864.58 143
2864.70 140
2864.83 132
2864.95 121
2865.07 107
2865.19 92
2865.32 76
2865.44 61
2865.56 47
2865.68 32
2865.81 15
2865.93 0
2866.05 0
2866.18 0
2866.30 0
2866.42 0
2866.54 0
2866.67 0
2866.79 0
2866.91 12
2867.03 44
2867.16 77
2867.28 108
2867.40 138
2867.53 168
2867.65 199
2867.77 231
2867.89 264
2868.02 294
2868.14 319
2868.26 335
2868.38 340
2868.51 333
2868.63 315
2868.75 292
2868.88 266
2869.00 244
2869.12 228
2869.24 221
2869.37 224
2869.49 236
2869.61 256
2869.73 281
2869.86 307
2869.98 333
2870.10 354
2870.23 368
2870.35 371
2870.47 364
2870.59 348
2870.72 328
2870.84 307
2870.96 291
2871.09 285
2871.21 288
2871.33 302
2871.45 322
2871.58 344
2871.70 366
2871.82 385
2871.95 400
2872.07 412
2872.19 422
2872.31 430
2872.44 437
2872.56 443
2872.68 448
2872.81 448
2872.93 445
2873.05 439
2873.17 429
2873.30 418
2873.42 406
2873.54 395
2873.67 384
2873.79 375
2873.91 367
2874.03 360
2874.16 354
2874.28 349
2874.40 345
2874.53 343
2874.65 341
2874.77 340
2874.89 337
2875.02 333
2875.14 327
2875.26 319
2875.39 313
2875.51 309
2875.63 309
2875.75 314
2875.88 323
2876.00 334
2876.12 345
2876.25 353
2876.37 357
2876.49 357
2876.61 356
2876.74 355
2876.86 359
2876.98 368
2877.11 382
2877.23 400
2877.35 417
2877.48 431
2877.60 439
2877.72 439
2877.84 431
2877.97 418
2878.09 400
2878.21 384
2878.34 370
2878.46 361
2878.58 356
2878.70 356
2878.83 358
2878.95 360
2879.07 362
2879.20 362
2879.32 360
2879.44 357
2879.57 354
2879.69 352
2879.81 354
2879.93 358
2880.06 367
2880.18 378
2880.30 390
2880.43 403
2880.55 413
2880.67 421
2880.80 426
2880.92 427
2881.04 426
2881.16 422
2881.29 419
2881.41 416
2881.53 417
2881.66 421
2881.78 431
2881.90 446
2882.03 467
2882.15 495
2882.27 529
2882.39 569
2882.52 613
2882.64 657
2882.76 700
2882.89 738
2883.01 768
2883.13 791
2883.26 806
2883.38 815
2883.50 820
2883.63 825
2883.75 831
2883.87 841
2883.99 854
2884.12 870
2884.24 886
2884.36 902
2884.49 916
2884.61 927
2884.73 933
2884.86 935
2884.98 933
2885.10 929
2885.23 923
2885.35 916
2885.47 909
2885.60 902
2885.72 895
2885.84 887
2885.96 877
2886.09 866
2886.21 853
2886.33 835
2886.46 815
2886.58 790
2886.70 762
2886.83 732
2886.95 702
2887.07 675
2887.20 653
2887.32 640
2887.44 635
2887.57 639
2887.69 649
2887.81 663
2887.93 678
2888.06 692
2888.18 703
2888.30 709
2888.43 711
2888.55 707
2888.67 698
2888.80 681
2888.92 658
2889.04 629
2889.17 596
2889.29 561
2889.41 528
2889.54 498
2889.66 471
2889.78 448
2889.91 427
2890.03 407
2890.15 387
2890.28 368
2890.40 353
2890.52 343
2890.65 338
2890.77 337
2890.89 339
2891.01 340
2891.14 336
2891.26 326
2891.38 309
2891.51 288
2891.63 265
2891.75 243
2891.88 223
2892.00 207
2892.12 193
2892.25 183
2892.37 174
2892.49 166
2892.62 157
2892.74 148
2892.86 139
2892.99 129
2893.11 118
2893.23 106
2893.36 95
2893.48 84
2893.60 75
2893.73 68
2893.85 64
2893.97 62
2894.10 63
2894.22 68
2894.34 77
2894.47 89
2894.59 104
2894.71 122
2894.84 143
2894.96 164
2895.08 185
2895.21 204
2895.33 220
2895.45 233
2895.58 242
2895.70 245
2895.82 244
2895.95 240
2896.07 234
2896.19 227
2896.32 220
2896.44 215
2896.56 212
2896.69 210
2896.81 208
2896.93 204
2897.06 197
2897.18 187
2897.30 175
2897.43 162
2897.55 150
2897.67 140
2897.80 135
2897.92 133
2898.04 134
2898.17 136
2898.29 137
2898.41 135
2898.54 131
2898.66 125
2898.78 118
2898.91 112
2899.03 109
2899.15 110
2899.28 115
2899.40 125
2899.52 136
2899.65 149
2899.77 160
2899.89 169
2900.02 173
2900.14 173
2900.26 168
2900.39 160
2900.51 150
2900.64 138
2900.76 128
2900.88 119
2901.01 113
2901.13 112
2901.25 115
2901.38 123
2901.50 134
2901.62 147
2901.75 160
2901.87 169
2901.99 173
2902.12 171
2902.24 162
2902.36 149
2902.49 135
2902.61 124
2902.73 119
2902.86 120
2902.98 128
2903.10 139
2903.23 151
2903.35 160
2903.47 164
2903.60 164
2903.72 161
2903.85 158
2903.97 158
2904.09 164
2904.22 174
2904.34 187
2904.46 202
2904.59 216
2904.71 225
2904.83 231
2904.96 233
2905.08 234
2905.20 234
2905.33 234
2905.45 236
2905.57 240
2905.70 245
2905.82 251
2905.95 256
2906.07 261
2906.19 265
2906.32 265
2906.44 261
2906.56 254
2906.69 243
2906.81 229
2906.93 214
2907.06 200
2907.18 187
2907.30 177
2907.43 169
2907.55 163
2907.68 160
2907.80 160
2907.92 164
2908.05 170
2908.17 178
2908.29 184
2908.42 187
2908.54 185
2908.66 179
2908.79 170
2908.91 161
2909.04 155
2909.16 155
2909.28 160
2909.41 170
2909.53 182
2909.65 194
2909.78 205
2909.90 213
2910.02 217
2910.15 219
2910.27 219
2910.40 218
2910.52 216
2910.64 214
2910.77 212
2910.89 208
2911.01 204
2911.14 198
2911.26 189
2911.38 177
2911.51 163
2911.63 146
2911.76 127
2911.88 109
2912.00 92
2912.13 78
2912.25 68
2912.37 64
2912.50 64
2912.62 69
2912.74 77
2912.87 87
2912.99 99
2913.12 113
2913.24 129
2913.36 147
2913.49 166
2913.61 183
2913.73 198
2913.86 207
2913.98 209
2914.11 204
2914.23 192
2914.35 176
2914.48 159
2914.60 143
2914.72 131
2914.85 123
2914.97 119
2915.10 117
2915.22 116
2915.34 113
2915.47 107
2915.59 96
2915.71 82
2915.84 65
2915.96 47
2916.09 30
2916.21 16
2916.33 7
2916.46 4
2916.58 5
2916.70 10
2916.83 17
2916.95 26
2917.08 35
2917.20 43
2917.32 50
2917.45 55
2917.57 59
2917.69 60
2917.82 60
2917.94 57
2918.07 55
2918.19 54
2918.31 55
2918.44 59
2918.56 68
2918.69 79
2918.81 90
2918.93 100
2919.06 105
2919.18 105
2919.30 98
2919.43 87
2919.55 71
2919.68 54
2919.80 37
2919.92 24
2920.05 15
2920.17 10
2920.30 9
2920.42 11
2920.54 15
2920.67 19
2920.79 24
2920.91 29
2921.04 35
2921.16 42
2921.29 49
2921.41 54
2921.53 55
2921.66 52
2921.78 43
2921.91 29
2922.03 12
2922.15 0
2922.28 0
2922.40 0
2922.53 0
2922.65 0
2922.77 0
2922.90 0
2923.02 0
2923.14 9
2923.27 32
2923.39 55
2923.52 75
2923.64 93
2923.76 106
2923.89 115
2924.01 119
2924.14 122
2924.26 123
2924.38 126
2924.51 130
2924.63 138
2924.76 148
2924.88 162
2925.00 178
2925.13 195
2925.25 211
2925.38 224
2925.50 233
2925.62 236
2925.75 233
2925.87 226
2926.00 215
2926.12 204
2926.24 194
2926.37 187
2926.49 183
2926.62 181
2926.74 180
2926.86 177
2926.99 171
2927.11 162
2927.24 151
2927.36 139
2927.48 130
2927.61 125
2927.73 126
2927.86 134
2927.98 147
2928.10 164
2928.23 182
2928.35 200
2928.48 216
2928.60 229
2928.72 238
2928.85 244
2928.97 247
2929.10 246
2929.22 240
2929.34 231
2929.47 219
2929.59 206
2929.72 194
2929.84 185
2929.96 180
2930.09 179
2930.21 180
2930.34 182
2930.46 182
2930.58 177
2930.71 167
2930.83 151
2930.96 129
2931.08 103
2931.20 75
2931.33 49
2931.45 28
2931.58 13
2931.70 6
2931.83 8
2931.95 19
2932.07 37
2932.20 58
2932.32 79
2932.45 97
2932.57 110
2932.69 116
2932.82 115
2932.94 108
2933.07 99
2933.19 90
2933.31 85
2933.44 84
2933.56 89
2933.69 100
2933.81 115
2933.94 133
2934.06 151
2934.18 168
2934.31 182
2934.43 191
2934.56 197
2934.68 199
2934.80 197
2934.93 192
2935.05 183
2935.18 170
2935.30 155
2935.43 139
2935.55 123
2935.67 109
2935.80 100
2935.92 95
2936.05 94
2936.17 94
2936.29 93
2936.42 87
2936.54 75
2936.67 57
2936.79 36
2936.92 13
2937.04 0
2937.16 0
2937.29 0
2937.41 0
2937.54 0
2937.66 0
2937.79 0
2937.91 0
2938.03 1
2938.16 14
2938.28 28
2938.41 42
2938.53 57
2938.66 71
2938.78 84
2938.90 96
2939.03 107
2939.15 115
2939.28 119
2939.40 119
2939.52 113
2939.65 104
2939.77 92
2939.90 80
2940.02 70
2940.15 63
2940.27 60
2940.39 60
2940.52 62
2940.64 66
2940.77 70
2940.89 76
2941.02 81
2941.14 87
2941.26 93
2941.39 97
2941.51 100
2941.64 101
2941.76 98
2941.89 94
2942.01 89
2942.14 84
2942.26 81
2942.38 83
2942.51 88
2942.63 97
2942.76 108
2942.88 119
2943.01 128
2943.13 133
2943.25 132
2943.38 125
2943.50 112
2943.63 96
2943.75 79
2943.88 64
2944.00 51
2944.12 42
2944.25 36
2944.37 32
2944.50 30
2944.62 26
2944.75 20
2944.87 14
2945.00 6
2945.12 0
2945.24 0
2945.37 0
2945.49 0
2945.62 0
2945.74 0
2945.87 0
2945.99 0
2946.11 0
2946.24 0
2946.36 10
2946.49 25
2946.61 44
2946.74 67
2946.86 91
2946.99 113
2947.11 134
2947.23 152
2947.36 166
2947.48 178
2947.61 186
2947.73 192
2947.86 195
2947.98 195
2948.11 194
2948.23 191
2948.35 188
2948.48 185
2948.60 183
2948.73 184
2948.85 186
2948.98 188
2949.10 191
2949.23 193
2949.35 192
2949.47 187
2949.60 179
2949.72 167
2949.85 151
2949.97 135
2950.10 119
2950.22 106
2950.35 97
2950.47 92
2950.59 91
2950.72 94
2950.84 99
2950.97 104
2951.09 107
2951.22 107
2951.34 105
2951.47 102
2951.59 98
2951.72 95
2951.84 95
2951.96 98
2952.09 105
2952.21 116
2952.34 128
2952.46 142
2952.59 156
2952.71 170
2952.84 182
2952.96 193
2953.09 201
2953.21 208
2953.33 213
2953.46 218
2953.58 224
2953.71 233
2953.83 245
2953.96 262
2954.08 282
2954.21 303
2954.33 325
2954.46 345
2954.58 361
2954.70 372
2954.83 378
2954.95 380
2955.08 381
2955.20 381
2955.33 381
2955.45 383
2955.58 385
2955.70 388
2955.83 388
2955.95 387
2956.08 384
2956.20 378
2956.32 369
2956.45 360
2956.57 350
2956.70 340
2956.82 331
2956.95 324
2957.07 321
2957.20 321
2957.32 324
2957.45 329
2957.57 335
2957.70 341
2957.82 346
2957.94 349
2958.07 351
2958.19 354
2958.32 357
2958.44 363
2958.57 371
2958.69 381
2958.82 394
2958.94 409
2959.07 426
2959.19 444
2959.32 463
2959.44 479
2959.57 492
2959.69 501
2959.82 506
2959.94 507
2960.06 508
2960.19 511
2960.31 519
2960.44 535
2960.56 557
2960.69 586
2960.81 616
2960.94 645
2961.06 669
2961.19 686
2961.31 694
2961.44 697
2961.56 696
2961.69 696
2961.81 698
2961.94 706
2962.06 719
2962.18 735
2962.31 753
2962.43 770
2962.56 785
2962.68 798
2962.81 808
2962.93 815
2963.06 820
2963.18 822
2963.31 821
2963.43 817
2963.56 809
2963.68 800
2963.81 791
2963.93 783
2964.06 778
2964.18 775
2964.31 775
2964.43 776
2964.56 776
2964.68 775
2964.80 774
2964.93 771
2965.05 769
2965.18 766
2965.30 761
2965.43 754
2965.55 746
2965.68 736
2965.80 725
2965.93 714
2966.05 704
2966.18 697
2966.30 692
2966.43 685
2966.55 675
2966.68 661
2966.80 641
2966.93 617
2967.05 591
2967.18 566
2967.30 544
2967.43 529
2967.55 517
2967.68 509
2967.80 501
2967.93 491
2968.05 477
2968.18 458
2968.30 437
2968.43 414
2968.55 392
2968.67 373
2968.80 357
2968.92 344
2969.05 331
2969.17 320
2969.30 309
2969.42 299
2969.55 291
2969.67 286
2969.80 287
2969.92 293
2970.05 304
2970.17 316
2970.30 328
2970.42 336
2970.55 340
2970.67 337
2970.80 330
2970.92 318
2971.05 305
2971.17 291
2971.30 277
2971.42 262
2971.55 244
2971.67 223
2971.80 198
2971.92 166
2972.05 129
2972.17 89
2972.30 49
2972.42 12
2972.55 0
2972.67 0
2972.80 0
2972.92 0
2973.05 0
2973.17 0
2973.30 3
2973.42 20
2973.55 32
2973.67 37
2973.80 36
2973.92 31
2974.05 24
2974.17 15
2974.30 6
2974.42 0
2974.55 0
2974.67 0
2974.80 8
2974.92 24
2975.05 47
2975.17 77
2975.30 113
2975.42 150
2975.55 187
2975.67 221
2975.80 251
2975.92 275
2976.05 291
2976.17 300
2976.30 300
2976.42 294
2976.55 282
2976.67 266
2976.80 250
2976.92 234
2977.05 222
2977.17 214
2977.30 209
2977.42 206
2977.55 203
2977.67 198
2977.80 191
2977.92 180
2978.05 167
2978.17 155
2978.30 148
2978.42 146
2978.55 152
2978.67 166
2978.80 185
2978.92 206
2979.05 223
2979.17 233
2979.30 237
2979.42 234
2979.55 227
2979.67 220
2979.80 217
2979.92 220
2980.05 230
2980.18 245
2980.30 264
2980.43 282
2980.55 299
2980.68 311
2980.80 318
2980.93 320
2981.05 318
2981.18 315
2981.30 312
2981.43 309
2981.55 307
2981.68 308
2981.80 310
2981.93 313
2982.05 316
2982.18 320
2982.30 323
2982.43 327
2982.55 331
2982.68 336
2982.80 342
2982.93 349
2983.05 356
2983.18 364
2983.30 370
2983.43 375
2983.55 376
2983.68 373
2983.80 367
2983.93 357
2984.06 344
2984.18 330
2984.31 316
2984.43 302
2984.56 290
2984.68 281
2984.81 275
2984.93 274
2985.06 278
2985.18 285
2985.31 293
2985.43 301
2985.56 306
2985.68 306
2985.81 301
2985.93 290
2986.06 276
2986.18 262
2986.31 250
2986.43 242
2986.56 241
2986.69 246
2986.81 257
2986.94 270
2987.06 282
2987.19 289
2987.31 289
2987.44 281
2987.56 266
2987.69 246
2987.81 224
2987.94 202
2988.06 184
2988.19 170
2988.31 160
2988.44 152
2988.56 145
2988.69 138
2988.81 132
2988.94 127
2989.07 127
2989.19 132
2989.32 142
2989.44 158
2989.57 176
2989.69 191
2989.82 202
2989.94 205
2990.07 200
2990.19 189
2990.32 173
2990.44 158
2990.57 145
2990.69 139
2990.82 138
2990.95 142
2991.07 147
2991.20 151
2991.32 151
2991.45 144
2991.57 132
2991.70 115
2991.82 97
2991.95 82
2992.07 71
2992.20 64
2992.32 61
2992.45 60
2992.58 57
2992.70 52
2992.83 43
2992.95 31
2993.08 18
2993.20 6
2993.33 0
2993.45 0
2993.58 0
2993.70 0
2993.83 0
2993.95 0
2994.08 0
2994.21 0
2994.33 0
2994.46 11
2994.58 35
2994.71 65
2994.83 98
2994.96 131
2995.08 164
2995.21 193
2995.33 218
2995.46 238
2995.59 253
2995.71 262
2995.84 266
2995.96 264
2996.09 256
2996.21 243
2996.34 225
2996.46 203
2996.59 180
2996.71 160
2996.84 144
2996.97 135
2997.09 134
2997.22 139
2997.34 149
2997.47 159
2997.59 167
2997.72 171
2997.84 170
2997.97 166
2998.09 162
2998.22 160
2998.35 163
2998.47 171
2998.60 183
2998.72 200
2998.85 217
2998.97 235
2999.10 250
2999.22 263
2999.35 271
2999.48 275
2999.60 274
2999.73 266
2999.85 253
2999.98 236
3000.10 215
3000.23 192
3000.35 171
3000.48 153
3000.61 138
3000.73 126
3000.86 119
3000.98 114
3001.11 113
3001.23 116
3001.36 123
3001.48 135
3001.61 149
3001.74 165
3001.86 180
3001.99 191
3002.11 196
3002.24 195
3002.36 189
3002.49 178
3002.61 165
3002.74 151
3002.87 137
3002.99 122
3003.12 107
3003.24 92
3003.37 77
3003.49 63
3003.62 54
3003.74 48
3003.87 48
3004.00 50
3004.12 54
3004.25 55
3004.37 51
3004.50 40
3004.62 23
3004.75 3
3004.88 0
3005.00 0
3005.13 0
3005.25 0
3005.38 0
3005.50 0
3005.63 0
3005.75 6
3005.88 21
3006.01 34
3006.13 44
3006.26 51
3006.38 56
3006.51 60
3006.63 63
3006.76 65
3006.89 66
3007.01 65
3007.14 64
3007.26 60
3007.39 56
3007.51 51
3007.64 45
3007.77 40
3007.89 35
3008.02 32
3008.14 32
3008.27 35
3008.39 40
3008.52 46
3008.65 51
3008.77 55
3008.90 56
3009.02 55
3009.15 51
3009.27 47
3009.40 43
3009.53 40
3009.65 37
3009.78 36
3009.90 35
3010.03 34
3010.15 35
3010.28 36
3010.41 37
3010.53 38
3010.66 38
3010.78 36
3010.91 31
3011.03 23
3011.16 15
3011.29 6
3011.41 0
3011.54 0
3011.66 0
3011.79 6
3011.92 18
3012.04 34
3012.17 52
3012.29 70
3012.42 86
3012.54 100
3012.67 109
3012.80 114
3012.92 115
3013.05 111
3013.17 104
3013.30 94
3013.43 83
3013.55 71
3013.68 62
3013.80 54
3013.93 48
3014.05 47
3014.18 50
3014.31 56
3014.43 66
3014.56 77
3014.68 90
3014.81 100
3014.94 108
3015.06 109
3015.19 106
3015.31 98
3015.44 85
3015.56 72
3015.69 57
3015.82 45
3015.94 34
3016.07 26
3016.19 20
3016.32 14
3016.45 10
3016.57 5
3016.70 0
3016.82 0
3016.95 0
3017.07 0
3017.20 0
3017.33 0
3017.45 0
3017.58 0
3017.70 0
3017.83 8
3017.96 21
3018.08 35
3018.21 50
3018.33 64
3018.46 76
3018.59 84
3018.71 90
3018.84 94
3018.96 97
3019.09 98
3019.22 98
3019.34 96
3019.47 93
3019.59 87
3019.72 81
3019.85 74
3019.97 66
3020.10 59
3020.22 51
3020.35 41
3020.48 31
3020.60 18
3020.73 4
3020.85 0
3020.98 0
3021.10 0
3021.23 0
3021.36 0
3021.48 0
3021.61 0
3021.73 0
3021.86 8
3021.99 22
3022.11 36
3022.24 50
3022.36 62
3022.49 73
3022.62 79
3022.74 82
3022.87 82
3022.99 79
3023.12 74
3023.25 68
3023.37 61
3023.50 55
3023.63 49
3023.75 45
3023.88 43
3024.00 44
3024.13 46
3024.26 51
3024.38 58
3024.51 63
3024.63 68
3024.76 69
3024.89 68
3025.01 63
3025.14 56
3025.26 48
3025.39 39
3025.52 30
3025.64 23
3025.77 17
3025.89 14
3026.02 13
3026.15 18
3026.27 27
3026.40 41
3026.52 58
3026.65 77
3026.78 94
3026.90 107
3027.03 112
3027.16 110
3027.28 103
3027.41 93
3027.53 84
3027.66 77
3027.79 75
3027.91 79
3028.04 86
3028.16 95
3028.29 104
3028.42 110
3028.54 115
3028.67 118
3028.79 121
3028.92 123
3029.05 125
3029.17 126
3029.30 126
3029.43 122
3029.55 115
3029.68 103
3029.80 89
3029.93 74
3030.06 62
3030.18 55
3030.31 54
3030.43 59
3030.56 69
3030.69 82
3030.81 94
3030.94 102
3031.07 104
3031.19 100
3031.32 91
3031.44 79
3031.57 69
3031.70 62
3031.82 62
3031.95 69
3032.08 82
3032.20 99
3032.33 117
3032.45 133
3032.58 144
3032.71 148
3032.83 145
3032.96 137
3033.08 125
3033.21 114
3033.34 105
3033.46 100
3033.59 101
3033.72 105
3033.84 111
3033.97 117
3034.09 119
3034.22 117
3034.35 110
3034.47 100
3034.60 88
3034.73 78
3034.85 70
3034.98 66
3035.11 65
3035.23 65
3035.36 65
3035.48 65
3035.61 64
3035.74 62
3035.86 62
3035.99 64
3036.12 71
3036.24 80
3036.37 90
3036.49 98
3036.62 102
3036.75 100
3036.87 90
3037.00 73
3037.13 51
3037.25 28
3037.38 7
3037.50 0
3037.63 0
3037.76 0
3037.88 0
3038.01 0
3038.14 0
3038.26 0
3038.39 0
3038.52 5
3038.64 11
3038.77 16
3038.89 21
3039.02 26
3039.15 29
3039.27 32
3039.40 33
3039.53 36
3039.65 40
3039.78 47
3039.91 59
3040.03 76
3040.16 97
3040.28 121
3040.41 144
3040.54 166
3040.66 184
3040.79 198
3040.92 208
3041.04 217
3041.17 227
3041.30 239
3041.42 255
3041.55 274
3041.67 295
3041.80 316
3041.93 335
3042.05 351
3042.18 361
3042.31 365
3042.43 365
3042.56 363
3042.69 361
3042.81 361
3042.94 364
3043.07 371
3043.19 380
3043.32 390
3043.44 395
3043.57 395
3043.70 386
3043.82 370
3043.95 348
3044.08 323
3044.20 299
3044.33 279
3044.46 265
3044.58 257
3044.71 253
3044.84 251
3044.96 249
3045.09 244
3045.22 234
3045.34 219
3045.47 202
3045.59 183
3045.72 165
3045.85 149
3045.97 135
3046.10 126
3046.23 120
3046.35 118
3046.48 118
3046.61 119
3046.73 122
3046.86 125
3046.99 128
3047.11 132
3047.24 135
3047.37 139
3047.49 141
3047.62 140
3047.75 134
3047.87 123
3048.00 106
3048.13 84
3048.25 60
3048.38 36
3048.50 17
3048.63 3
3048.76 0
3048.88 0
3049.01 0
3049.14 0
3049.26 0
3049.39 0
3049.52 0
3049.64 0
3049.77 0
3049.90 0
3050.02 0
3050.15 14
3050.28 37
3050.40 64
3050.53 94
3050.66 123
3050.78 150
3050.91 174
3051.04 191
3051.16 202
3051.29 206
3051.42 204
3051.54 198
3051.67 189
3051.80 181
3051.92 174
3052.05 170
3052.18 168
3052.30 169
3052.43 168
3052.56 164
3052.68 156
3052.81 142
3052.94 124
3053.06 103
3053.19 82
3053.32 63
3053.44 50
3053.57 42
3053.70 41
3053.82 45
3053.95 50
3054.08 56
3054.20 59
3054.33 59
3054.46 56
3054.58 50
3054.71 45
3054.84 41
3054.96 39
3055.09 39
3055.22 41
3055.34 43
3055.47 43
3055.60 43
3055.72 41
3055.85 40
3055.98 40
3056.10 43
3056.23 51
3056.36 66
3056.48 87
3056.61 113
3056.74 141
3056.86 168
3056.99 189
3057.12 201
3057.24 203
3057.37 197
3057.50 187
3057.62 176
3057.75 170
3057.88 170
3058.00 177
3058.13 188
3058.26 201
3058.38 212
3058.51 217
3058.64 216
3058.76 206
3058.89 189
3059.02 168
3059.14 144
3059.27 120
3059.40 101
3059.52 90
3059.65 89
3059.78 98
3059.90 114
3060.03 134
3060.16 155
3060.29 173
3060.41 187
3060.54 198
3060.67 205
3060.79 213
3060.92 222
3061.05 232
3061.17 242
3061.30 252
3061.43 260
3061.55 265
3061.68 265
3061.81 261
3061.93 253
3062.06 243
3062.19 231
3062.31 219
3062.44 207
3062.57 198
3062.69 190
3062.82 184
3062.95 181
3063.08 182
3063.20 188
3063.33 199
3063.46 218
3063.58 244
3063.71 279
3063.84 317
3063.96 356
3064.09 390
3064.22 413
3064.34 422
3064.47 416
3064.60 394
3064.72 362
3064.85 325
3064.98 288
3065.11 256
3065.23 232
3065.36 217
3065.49 211
3065.61 211
3065.74 216
3065.87 225
3065.99 235
3066.12 247
3066.25 261
3066.37 274
3066.50 287
3066.63 299
3066.76 310
3066.88 321
3067.01 331
3067.14 342
3067.26 354
3067.39 369
3067.52 384
3067.64 399
3067.77 411
3067.90 422
3068.02 432
3068.15 441
3068.28 452
3068.41 464
3068.53 479
3068.66 492
3068.79 501
3068.91 504
3069.04 499
3069.17 485
3069.29 464
3069.42 437
3069.55 406
3069.68 375
3069.80 343
3069.93 313
3070.06 284
3070.18 256
3070.31 229
3070.44 204
3070.56 180
3070.69 156
3070.82 132
3070.95 107
3071.07 81
3071.20 56
3071.33 34
3071.45 16
3071.58 5
3071.71 1
3071.83 4
3071.96 11
3072.09 19
3072.22 27
3072.34 31
3072.47 29
3072.60 21
3072.72 9
3072.85 0
3072.98 0
3073.11 0
3073.23 0
3073.36 0
3073.49 0
3073.61 0
3073.74 21
3073.87 46
3073.99 69
3074.12 89
3074.25 105
3074.38 118
3074.50 130
3074.63 141
3074.76 155
3074.88 170
3075.01 186
3075.14 203
3075.27 217
3075.39 228
3075.52 235
3075.65 238
3075.77 238
3075.90 237
3076.03 235
3076.16 235
3076.28 236
3076.41 238
3076.54 241
3076.66 245
3076.79 248
3076.92 249
3077.05 248
3077.17 244
3077.30 236
3077.43 227
3077.55 215
3077.68 201
3077.81 187
3077.94 173
3078.06 160
3078.19 150
3078.32 142
3078.44 136
3078.57 133
3078.70 133
3078.83 134
3078.95 136
3079.08 138
3079.21 140
3079.33 140
3079.46 139
3079.59 135
3079.72 129
3079.84 124
3079.97 120
3080.10 119
3080.22 121
3080.35 127
3080.48 136
3080.61 145
3080.73 153
3080.86 158
3080.99 162
3081.12 163
3081.24 164
3081.37 166
3081.50 171
3081.62 179
3081.75 191
3081.88 204
3082.01 216
3082.13 224
3082.26 226
3082.39 218
3082.51 200
3082.64 173
3082.77 141
3082.90 108
3083.02 78
3083.15 55
3083.28 39
3083.41 31
3083.53 28
3083.66 28
3083.79 29
3083.91 30
3084.04 31
3084.17 32
3084.30 34
3084.42 38
3084.55 43
3084.68 49
3084.81 54
3084.93 56
3085.06 56
3085.19 54
3085.32 50
3085.44 45
3085.57 40
3085.70 36
3085.82 34
3085.95 33
3086.08 34
3086.21 39
3086.33 46
3086.46 56
3086.59 68
3086.72 80
3086.84 92
3086.97 102
3087.10 109
3087.23 115
3087.35 118
3087.48 118
3087.61 116
3087.73 112
3087.86 106
3087.99 98
3088.12 89
3088.24 79
3088.37 71
3088.50 64
3088.63 59
3088.75 57
3088.88 59
3089.01 64
3089.14 72
3089.26 81
3089.39 90
3089.52 97
3089.65 101
3089.77 102
3089.90 100
3090.03 94
3090.15 85
3090.28 76
3090.41 66
3090.54 57
3090.66 48
3090.79 39
3090.92 32
3091.05 26
3091.17 21
3091.30 18
3091.43 18
3091.56 23
3091.68 32
3091.81 47
3091.94 65
3092.07 86
3092.19 106
3092.32 123
3092.45 135
3092.58 141
3092.70 141
3092.83 136
3092.96 128
3093.09 120
3093.21 115
3093.34 114
3093.47 117
3093.60 125
3093.72 135
3093.85 145
3093.98 154
3094.11 159
3094.23 161
3094.36 161
3094.49 157
3094.62 152
3094.74 147
3094.87 142
3095.00 138
3095.13 133
3095.25 128
3095.38 120
3095.51 112
3095.64 102
3095.76 93
3095.89 84
3096.02 77
3096.15 72
3096.27 70
3096.40 68
3096.53 67
3096.66 63
3096.78 57
3096.91 48
3097.04 36
3097.17 23
3097.29 10
3097.42 0
3097.55 0
3097.68 0
3097.80 0
3097.93 0
3098.06 1
3098.19 3
3098.31 3
3098.44 1
3098.57 0
3098.70 0
3098.83 0
3098.95 3
3099.08 11
3099.21 21
3099.34 32
3099.46 42
3099.59 52
3099.72 60
3099.85 68
3099.97 76
3100.10 85
3100.23 93
3100.36 100
3100.48 103
3100.61 100
3100.74 92
3100.87 78
3100.99 62
3101.12 46
3101.25 33
3101.38 27
3101.51 28
3101.63 36
3101.76 47
3101.89 59
3102.02 70
3102.14 77
3102.27 81
3102.40 83
3102.53 87
3102.65 94
3102.78 107
3102.91 124
3103.04 145
3103.16 167
3103.29 188
3103.42 207
3103.55 224
3103.68 241
3103.80 259
3103.93 278
3104.06 299
3104.19 318
3104.31 336
3104.44 351
3104.57 363
3104.70 374
3104.83 387
3104.95 403
3105.08 427
3105.21 457
3105.34 495
3105.46 537
3105.59 579
3105.72 618
3105.85 652
3105.97 678
3106.10 695
3106.23 704
3106.36 705
3106.49 701
3106.61 695
3106.74 687
3106.87 679
3107.00 672
3107.12 666
3107.25 661
3107.38 656
3107.51 651
3107.64 646
3107.76 642
3107.89 640
3108.02 639
3108.15 638
3108.27 635
3108.40 630
3108.53 618
3108.66 601
3108.79 579
3108.91 555
3109.04 531
3109.17 510
3109.30 492
3109.42 477
3109.55 464
3109.68 450
3109.81 435
3109.94 419
3110.06 403
3110.19 387
3110.32 373
3110.45 359
3110.57 344
3110.70 328
3110.83 307
3110.96 282
3111.09 252
3111.21 220
3111.34 187
3111.47 156
3111.60 131
3111.73 113
3111.85 103
3111.98 100
3112.11 105
3112.24 116
3112.36 131
3112.49 147
3112.62 164
3112.75 181
3112.88 197
3113.00 210
3113.13 221
3113.26 229
3113.39 233
3113.52 236
3113.64 237
3113.77 237
3113.90 236
3114.03 234
3114.16 230
3114.28 222
3114.41 209
3114.54 191
3114.67 171
3114.79 151
3114.92 135
3115.05 128
3115.18 130
3115.31 142
3115.43 161
3115.56 184
3115.69 205
3115.82 221
3115.95 229
3116.07 228
3116.20 221
3116.33 210
3116.46 195
3116.59 180
3116.71 168
3116.84 160
3116.97 157
3117.10 159
3117.23 165
3117.35 174
3117.48 181
3117.61 186
3117.74 184
3117.87 174
3117.99 156
3118.12 131
3118.25 103
3118.38 75
3118.51 52
3118.63 37
3118.76 29
3118.89 29
3119.02 35
3119.15 44
3119.27 54
3119.40 64
3119.53 73
3119.66 83
3119.79 93
3119.91 102
3120.04 110
3120.17 115
3120.30 116
3120.43 113
3120.55 108
3120.68 101
3120.81 97
3120.94 96
3121.07 99
3121.19 106
3121.32 115
3121.45 124
3121.58 130
3121.71 133
3121.83 130
3121.96 124
3122.09 114
3122.22 102
3122.35 89
3122.47 76
3122.60 66
3122.73 58
3122.86 55
3122.99 57
3123.12 63
3123.24 71
3123.37 79
3123.50 87
3123.63 91
3123.76 94
3123.88 94
3124.01 95
3124.14 96
3124.27 98
3124.40 99
3124.52 98
3124.65 94
3124.78 86
3124.91 74
3125.04 59
3125.17 42
3125.29 26
3125.42 13
3125.55 3
3125.68 0
3125.81 1
3125.93 9
3126.06 22
3126.19 39
3126.32 59
3126.45 79
3126.57 98
3126.70 112
3126.83 122
3126.96 125
3127.09 122
3127.22 113
3127.34 99
3127.47 80
3127.60 57
3127.73 33
3127.86 9
3127.98 0
3128.11 0
3128.24 0
3128.37 0
3128.50 0
3128.63 0
3128.75 0
3128.88 6
3129.01 18
3129.14 27
3129.27 31
3129.40 34
3129.52 39
3129.65 49
3129.78 65
3129.91 86
3130.04 111
3130.16 138
3130.29 162
3130.42 182
3130.55 194
3130.68 200
3130.81 199
3130.93 193
3131.06 184
3131.19 175
3131.32 166
3131.45 161
3131.58 158
3131.70 158
3131.83 160
3131.96 161
3132.09 162
3132.22 162
3132.34 162
3132.47 165
3132.60 171
3132.73 181
3132.86 195
3132.99 210
3133.11 225
3133.24 236
3133.37 241
3133.50 240
3133.63 232
3133.76 221
3133.88 208
3134.01 196
3134.14 187
3134.27 180
3134.40 177
3134.53 176
3134.65 175
3134.78 175
3134.91 175
3135.04 175
3135.17 177
3135.30 182
3135.42 191
3135.55 204
3135.68 219
3135.81 234
3135.94 245
3136.07 250
3136.19 248
3136.32 240
3136.45 227
3136.58 212
3136.71 201
3136.84 194
3136.96 193
3137.09 197
3137.22 203
3137.35 210
3137.48 215
3137.61 215
3137.74 213
3137.86 208
3137.99 203
3138.12 200
3138.25 200
3138.38 204
3138.51 211
3138.63 221
3138.76 232
3138.89 244
3139.02 255
3139.15 264
3139.28 271
3139.40 275
3139.53 275
3139.66 270
3139.79 261
3139.92 248
3140.05 232
3140.17 214
3140.30 195
3140.43 175
3140.56 155
3140.69 135
3140.82 115
3140.95 96
3141.07 79
3141.20 64
3141.33 52
3141.46 43
3141.59 36
3141.72 32
3141.84 32
3141.97 36
3142.10 44
3142.23 57
3142.36 74
3142.49 93
3142.62 113
3142.74 131
3142.87 144
3143.00 153
3143.13 157
3143.26 157
3143.39 153
3143.52 147
3143.64 140
3143.77 134
3143.90 129
3144.03 125
3144.16 124
3144.29 123
3144.42 123
3144.54 124
3144.67 124
3144.80 125
3144.93 126
3145.06 127
3145.19 127
3145.31 126
3145.44 124
3145.57 119
3145.70 112
3145.83 103
3145.96 92
3146.09 80
3146.21 68
3146.34 55
3146.47 43
3146.60 31
3146.73 20
3146.86 10
3146.99 2
3147.11 0
3147.24 0
3147.37 0
3147.50 0
3147.63 0
3147.76 0
3147.89 0
3148.01 0
3148.14 0
3148.27 1
3148.40 14
3148.53 32
3148.66 50
3148.79 67
3148.92 79
3149.04 83
3149.17 80
3149.30 69
3149.43 54
3149.56 39
3149.69 26
3149.82 17
3149.94 13
3150.07 13
3150.20 17
3150.33 21
3150.46 26
3150.59 29
3150.72 31
3150.84 32
3150.97 32
3151.10 32
3151.23 32
3151.36 33
3151.49 33
3151.62 33
3151.75 34
3151.87 36
3152.00 40
3152.13 46
3152.26 55
3152.39 67
3152.52 81
3152.65 94
3152.78 104
3152.90 107
3153.03 102
3153.16 87
3153.29 63
3153.42 34
3153.55 5
3153.68 0
3153.80 0
3153.93 0
3154.06 0
3154.19 0
3154.32 21
3154.45 47
3154.58 70
3154.71 86
3154.83 95
3154.96 98
3155.09 96
3155.22 93
3155.35 89
3155.48 89
3155.61 92
3155.74 100
3155.86 111
3155.99 124
3156.12 138
3156.25 150
3156.38 156
3156.51 155
3156.64 147
3156.77 132
3156.89 113
3157.02 91
3157.15 69
3157.28 48
3157.41 30
3157.54 16
3157.67 5
3157.80 0
3157.93 0
3158.05 0
3158.18 6
3158.31 16
3158.44 27
3158.57 37
3158.70 42
3158.83 44
3158.96 41
3159.08 37
3159.21 34
3159.34 36
3159.47 43
3159.60 56
3159.73 74
3159.86 95
3159.99 116
3160.12 136
3160.24 153
3160.37 167
3160.50 176
3160.63 183
3160.76 184
3160.89 182
3161.02 176
3161.15 166
3161.27 153
3161.40 138
3161.53 121
3161.66 105
3161.79 90
3161.92 79
3162.05 71
3162.18 69
3162.31 72
3162.43 82
3162.56 95
3162.69 110
3162.82 122
3162.95 128
3163.08 127
3163.21 117
3163.34 98
3163.47 72
3163.60 42
3163.72 12
3163.85 0
3163.98 0
3164.11 0
3164.24 0
3164.37 0
3164.50 0
3164.63 0
3164.76 0
3164.88 12
3165.01 30
3165.14 46
3165.27 60
3165.40 72
3165.53 82
3165.66 89
3165.79 92
3165.92 91
3166.05 85
3166.17 76
3166.30 67
3166.43 61
3166.56 61
3166.69 69
3166.82 87
3166.95 112
3167.08 142
3167.21 172
3167.33 200
3167.46 222
3167.59 239
3167.72 250
3167.85 259
3167.98 267
3168.11 275
3168.24 285
3168.37 295
3168.50 304
3168.63 312
3168.75 318
3168.88 322
3169.01 325
3169.14 328
3169.27 331
3169.40 335
3169.53 343
3169.66 352
3169.79 365
3169.92 380
3170.04 395
3170.17 409
3170.30 419
3170.43 423
3170.56 418
3170.69 404
3170.82 382
3170.95 353
3171.08 319
3171.21 282
3171.34 245
3171.46 208
3171.59 173
3171.72 139
3171.85 107
3171.98 77
3172.11 52
3172.24 31
3172.37 18
3172.50 12
3172.63 16
3172.76 28
3172.88 48
3173.01 73
3173.14 102
3173.27 132
3173.40 160
3173.53 182
3173.66 198
3173.79 205
3173.92 203
3174.05 192
3174.18 173
3174.30 151
3174.43 126
3174.56 104
3174.69 88
3174.82 79
3174.95 80
3175.08 89
3175.21 105
3175.34 125
3175.47 146
3175.60 165
3175.73 180
3175.85 191
3175.98 197
3176.11 199
3176.24 196
3176.37 191
3176.50 183
3176.63 175
3176.76 167
3176.89 162
3177.02 162
3177.15 166
3177.28 176
3177.40 191
3177.53 208
3177.66 225
3177.79 241
3177.92 253
3178.05 261
3178.18 265
3178.31 268
3178.44 270
3178.57 276
3178.70 286
3178.83 300
3178.96 319
3179.08 340
3179.21 362
3179.34 381
3179.47 396
3179.60 404
3179.73 405
3179.86 398
3179.99 384
3180.12 366
3180.25 347
3180.38 328
3180.51 312
3180.64 301
3180.76 294
3180.89 292
3181.02 293
3181.15 296
3181.28 300
3181.41 303
3181.54 304
3181.67 305
3181.80 304
3181.93 303
3182.06 303
3182.19 302
3182.32 300
3182.45 297
3182.58 292
3182.70 284
3182.83 274
3182.96 263
3183.09 253
3183.22 245
3183.35 239
3183.48 236
3183.61 232
3183.74 229
3183.87 225
3184.00 220
3184.13 216
3184.26 214
3184.39 214
3184.51 218
3184.64 225
3184.77 234
3184.90 245
3185.03 255
3185.16 264
3185.29 271
3185.42 275
3185.55 274
3185.68 270
3185.81 262
3185.94 251
3186.07 239
3186.20 227
3186.33 216
3186.46 207
3186.58 201
3186.71 197
3186.84 195
3186.97 196
3187.10 198
3187.23 201
3187.36 202
3187.49 201
3187.62 196
3187.75 184
3187.88 165
3188.01 141
3188.14 112
3188.27 83
3188.40 57
3188.53 35
3188.66 19
3188.78 9
3188.91 4
3189.04 1
3189.17 0
3189.30 0
3189.43 0
3189.56 0
3189.69 0
3189.82 0
3189.95 0
3190.08 0
3190.21 0
3190.34 1
3190.47 8
3190.60 19
3190.73 35
3190.86 55
3190.99 78
3191.12 102
3191.24 124
3191.37 144
3191.50 162
3191.63 177
3191.76 191
3191.89 206
3192.02 221
3192.15 235
3192.28 248
3192.41 257
3192.54 261
3192.67 259
3192.80 253
3192.93 244
3193.06 232
3193.19 219
3193.32 205
3193.45 191
3193.58 178
3193.71 168
3193.83 161
3193.96 158
3194.09 160
3194.22 164
3194.35 170
3194.48 173
3194.61 172
3194.74 165
3194.87 155
3195.00 144
3195.13 136
3195.26 134
3195.39 140
3195.52 152
3195.65 168
3195.78 187
3195.91 204
3196.04 218
3196.17 228
3196.30 235
3196.43 240
3196.56 243
3196.69 242
3196.81 238
3196.94 231
3197.07 221
3197.20 209
3197.33 197
3197.46 188
3197.59 181
3197.72 176
3197.85 170
3197.98 164
3198.11 154
3198.24 143
3198.37 131
3198.50 121
3198.63 116
3198.76 115
3198.89 119
3199.02 127
3199.15 136
3199.28 147
3199.41 158
3199.54 169
3199.67 181
3199.80 193
3199.93 205
3200.06 216
3200.19 223
3200.31 228
3200.44 228
3200.57 224
3200.70 217
3200.83 208
3200.96 197
3201.09 186
3201.22 176
3201.35 168
3201.48 161
3201.61 156
3201.74 151
3201.87 146
3202.00 142
3202.13 137
3202.26 134
3202.39 133
3202.52 135
3202.65 140
3202.78 146
3202.91 150
3203.04 152
3203.17 147
3203.30 136
3203.43 118
3203.56 94
3203.69 68
3203.82 43
3203.95 23
3204.08 9
3204.21 2
3204.34 3
3204.47 8
3204.60 17
3204.73 26
3204.85 36
3204.98 44
3205.11 51
3205.24 57
3205.37 62
3205.50 65
3205.63 68
3205.76 69
3205.89 70
3206.02 71
3206.15 72
3206.28 72
3206.41 72
3206.54 72
3206.67 70
3206.80 67
3206.93 62
3207.06 57
3207.19 54
3207.32 54
3207.45 59
3207.58 71
3207.71 88
3207.84 109
3207.97 132
3208.10 153
3208.23 170
3208.36 179
3208.49 179
3208.62 172
3208.75 157
3208.88 136
3209.01 110
3209.14 83
3209.27 56
3209.40 32
3209.53 13
3209.66 2
3209.79 0
3209.92 5
3210.05 18
3210.18 36
3210.31 56
3210.44 78
3210.57 97
3210.70 112
3210.83 122
3210.96 125
3211.09 119
3211.22 106
3211.35 86
3211.48 64
3211.61 42
3211.74 22
3211.87 7
3212.00 0
3212.13 0
3212.26 0
3212.39 0
3212.52 0
3212.65 0
3212.78 5
3212.91 11
3213.04 18
3213.17 22
3213.29 23
3213.42 20
3213.55 13
3213.68 2
3213.81 0
3213.94 0
3214.07 0
3214.20 0
3214.33 0
3214.46 0
3214.59 1
3214.72 21
3214.85 46
3214.98 73
3215.11 103
3215.24 131
3215.37 156
3215.50 175
3215.63 186
3215.76 189
3215.89 187
3216.02 179
3216.15 168
3216.28 155
3216.41 141
3216.54 125
3216.67 109
3216.80 92
3216.93 74
3217.06 57
3217.19 40
3217.32 23
3217.45 7
3217.58 0
3217.71 0
3217.84 0
3217.97 0
3218.10 0
3218.23 0
3218.36 0
3218.49 0
3218.62 13
3218.75 25
3218.88 33
3219.01 37
3219.14 37
3219.27 35
3219.40 32
3219.53 31
3219.66 32
3219.79 36
3219.92 43
3220.05 51
3220.19 60
3220.32 66
3220.45 69
3220.58 67
3220.71 59
3220.84 47
3220.97 33
3221.10 20
3221.23 9
3221.36 3
3221.49 2
3221.62 5
3221.75 10
3221.88 14
3222.01 17
3222.14 18
3222.27 16
3222.40 15
3222.53 16
3222.66 21
3222.79 32
3222.92 49
3223.05 72
3223.18 98
3223.31 125
3223.44 152
3223.57 176
3223.70 198
3223.83 215
3223.96 229
3224.09 239
3224.22 247
3224.35 253
3224.48 257
3224.61 258
3224.74 256
3224.87 250
3225.00 241
3225.13 228
3225.26 215
3225.39 203
3225.52 194
3225.65 190
3225.78 191
3225.91 195
3226.04 203
3226.17 211
3226.30 220
3226.43 227
3226.56 233
3226.69 238
3226.82 242
3226.95 245
3227.08 246
3227.21 245
3227.34 244
3227.47 241
3227.60 240
3227.73 243
3227.86 248
3227.99 258
3228.12 269
3228.25 279
3228.38 284
3228.51 282
3228.65 272
3228.78 255
3228.91 233
3229.04 209
3229.17 186
3229.30 165
3229.43 147
3229.56 130
3229.69 115
3229.82 101
3229.95 88
3230.08 76
3230.21 67
3230.34 61
3230.47 58
3230.60 56
3230.73 55
3230.86 54
3230.99 53
3231.12 54
3231.25 58
3231.38 66
3231.51 78
3231.64 95
3231.77 113
3231.90 130
3232.03 143
3232.16 148
3232.29 145
3232.42 134
3232.55 118
3232.68 97
3232.81 75
3232.94 55
3233.07 38
3233.21 23
3233.34 12
3233.47 3
3233.60 0
3233.73 0
3233.86 0
3233.99 0
3234.12 0
3234.25 0
3234.38 0
3234.51 0
3234.64 1
3234.77 13
3234.90 26
3235.03 38
3235.16 49
3235.29 56
3235.42 60
3235.55 62
3235.68 63
3235.81 65
3235.94 68
3236.07 74
3236.20 83
3236.33 93
3236.46 104
3236.59 113
3236.73 119
3236.86 120
3236.99 119
3237.12 116
3237.25 113
3237.38 110
3237.51 111
3237.64 114
3237.77 120
3237.90 127
3238.03 137
3238.16 147
3238.29 155
3238.42 162
3238.55 166
3238.68 165
3238.81 161
3238.94 155
3239.07 148
3239.20 144
3239.33 146
3239.46 154
3239.59 168
3239.73 185
3239.86 205
3239.99 223
3240.12 238
3240.25 249
3240.38 257
3240.51 265
3240.64 273
3240.77 280
3240.90 288
3241.03 295
3241.16 297
3241.29 294
3241.42 284
3241.55 267
3241.68 245
3241.81 221
3241.94 198
3242.07 177
3242.20 161
3242.34 151
3242.47 147
3242.60 149
3242.73 154
3242.86 162
3242.99 172
3243.12 183
3243.25 195
3243.38 207
3243.51 219
3243.64 231
3243.77 240
3243.90 246
3244.03 249
3244.16 247
3244.29 241
3244.42 233
3244.55 224
3244.68 218
3244.82 214
3244.95 213
3245.08 215
3245.21 218
3245.34 221
3245.47 223
3245.60 224
3245.73 224
3245.86 226
3245.99 231
3246.12 239
3246.25 251
3246.38 266
3246.51 281
3246.64 295
3246.77 304
3246.90 309
3247.04 308
3247.17 302
3247.30 291
3247.43 279
3247.56 265
3247.69 250
3247.82 234
3247.95 218
3248.08 203
3248.21 189
3248.34 178
3248.47 171
3248.60 167
3248.73 168
3248.86 173
3249.00 179
3249.13 186
3249.26 191
3249.39 192
3249.52 190
3249.65 183
3249.78 173
3249.91 161
3250.04 148
3250.17 135
3250.30 126
3250.43 120
3250.56 118
3250.69 120
3250.82 126
3250.96 132
3251.09 137
3251.22 140
3251.35 142
3251.48 141
3251.61 141
3251.74 141
3251.87 144
3252.00 148
3252.13 152
3252.26 155
3252.39 154
3252.52 149
3252.65 140
3252.79 129
3252.92 118
3253.05 109
3253.18 106
3253.31 110
3253.44 118
3253.57 130
3253.70 144
3253.83 158
3253.96 171
3254.09 181
3254.22 190
3254.35 197
3254.48 202
3254.62 206
3254.75 210
3254.88 215
3255.01 223
3255.14 235
3255.27 253
3255.40 276
3255.53 303
3255.66 332
3255.79 360
3255.92 386
3256.05 408
3256.18 427
3256.32 443
3256.45 458
3256.58 470
3256.71 479
3256.84 485
3256.97 486
3257.10 482
3257.23 475
3257.36 465
3257.49 455
3257.62 448
3257.75 445
3257.89 448
3258.02 456
3258.15 467
3258.28 479
3258.41 489
3258.54 492
3258.67 488
3258.80 476
3258.93 456
3259.06 430
3259.19 403
3259.32 376
3259.46 355
3259.59 341
3259.72 337
3259.85 344
3259.98 363
3260.11 393
3260.24 433
3260.37 479
3260.50 529
3260.63 580
3260.76 629
3260.90 675
3261.03 718
3261.16 760
3261.29 802
3261.42 847
3261.55 896
3261.68 948
3261.81 1004
3261.94 1063
3262.07 1124
3262.20 1185
3262.34 1245
3262.47 1301
3262.60 1352
3262.73 1395
3262.86 1429
3262.99 1452
3263.12 1465
3263.25 1469
3263.38 1465
3263.51 1456
3263.64 1442
3263.78 1426
3263.91 1408
3264.04 1387
3264.17 1362
3264.30 1332
3264.43 1298
3264.56 1258
3264.69 1213
3264.82 1166
3264.95 1118
3265.09 1071
3265.22 1029
3265.35 993
3265.48 963
3265.61 942
3265.74 928
3265.87 922
3266.00 922
3266.13 926
3266.26 932
3266.40 936
3266.53 935
3266.66 928
3266.79 914
3266.92 892
3267.05 862
3267.18 826
3267.31 786
3267.44 743
3267.57 699
3267.71 655
3267.84 615
3267.97 579
3268.10 549
3268.23 524
3268.36 506
3268.49 492
3268.62 481
3268.75 471
3268.88 461
3269.02 450
3269.15 437
3269.28 422
3269.41 406
3269.54 390
3269.67 375
3269.80 359
3269.93 345
3270.06 331
3270.20 317
3270.33 302
3270.46 287
3270.59 271
3270.72 256
3270.85 243
3270.98 233
3271.11 226
3271.24 223
3271.38 223
3271.51 226
3271.64 232
3271.77 241
3271.90 253
3272.03 265
3272.16 277
3272.29 287
3272.42 294
3272.56 294
3272.69 290
3272.82 281
3272.95 269
3273.08 256
3273.21 242
3273.34 229
3273.47 219
3273.60 211
3273.74 207
3273.87 205
3274.00 205
3274.13 205
3274.26 206
3274.39 204
3274.52 199
3274.65 193
3274.78 185
3274.92 177
3275.05 169
3275.18 162
3275.31 157
3275.44 153
3275.57 150
3275.70 150
3275.83 154
3275.97 162
3276.10 177
3276.23 197
3276.36 221
3276.49 246
3276.62 269
3276.75 285
3276.88 292
3277.01 289
3277.15 278
3277.28 261
3277.41 244
3277.54 231
3277.67 225
3277.80 226
3277.93 234
3278.06 246
3278.20 259
3278.33 271
3278.46 280
3278.59 286
3278.72 292
3278.85 300
3278.98 311
3279.11 326
3279.25 342
3279.38 357
3279.51 369
3279.64 375
3279.77 373
3279.90 365
3280.03 353
3280.16 342
3280.30 334
3280.43 333
3280.56 340
3280.69 356
3280.82 378
3280.95 406
3281.08 435
3281.22 465
3281.35 491
3281.48 511
3281.61 524
3281.74 529
3281.87 528
3282.00 523
3282.13 516
3282.27 510
3282.40 505
3282.53 501
3282.66 496
3282.79 488
3282.92 475
3283.05 457
3283.18 434
3283.32 409
3283.45 383
3283.58 360
3283.71 340
3283.84 324
3283.97 308
3284.10 292
3284.24 273
3284.37 250
3284.50 223
3284.63 196
3284.76 171
3284.89 153
3285.02 145
3285.16 148
3285.29 162
3285.42 184
3285.55 212
3285.68 239
3285.81 263
3285.94 282
3286.08 296
3286.21 307
3286.34 315
3286.47 322
3286.60 330
3286.73 338
3286.86 345
3286.99 350
3287.13 352
3287.26 351
3287.39 345
3287.52 333
3287.65 314
3287.78 288
3287.91 254
3288.05 214
3288.18 170
3288.31 125
3288.44 82
3288.57 47
3288.70 21
3288.83 5
3288.97 0
3289.10 0
3289.23 0
3289.36 3
3289.49 6
3289.62 7
3289.76 6
3289.89 4
3290.02 2
3290.15 0
3290.28 0
3290.41 0
3290.54 0
3290.68 0
3290.81 0
3290.94 0
3291.07 0
3291.20 5
3291.33 18
3291.46 35
3291.60 55
3291.73 77
3291.86 98
3291.99 117
3292.12 131
3292.25 138
3292.39 138
3292.52 128
3292.65 110
3292.78 85
3292.91 56
3293.04 26
3293.17 1
3293.31 0
3293.44 0
3293.57 0
3293.70 0
3293.83 18
3293.96 42
3294.10 66
3294.23 88
3294.36 105
3294.49 119
3294.62 129
3294.75 138
3294.88 146
3295.02 152
3295.15 157
3295.28 157
3295.41 152
3295.54 139
3295.67 120
3295.81 96
3295.94 70
3296.07 44
3296.20 24
3296.33 9
3296.46 3
3296.60 3
3296.73 10
3296.86 21
3296.99 35
3297.12 49
3297.25 64
3297.38 78
3297.52 90
3297.65 101
3297.78 109
3297.91 116
3298.04 123
3298.17 129
3298.31 138
3298.44 148
3298.57 161
3298.70 174
3298.83 187
3298.96 198
3299.10 203
3299.23 202
3299.36 195
3299.49 182
3299.62 167
3299.75 152
3299.89 138
3300.02 130
3300.15 127
3300.28 129
3300.41 134
3300.54 142
3300.68 149
3300.81 156
3300.94 163
3301.07 169
3301.20 177
3301.33 185
3301.47 194
3301.60 201
3301.73 205
3301.86 204
3301.99 196
3302.13 182
3302.26 164
3302.39 147
3302.52 134
3302.65 129
3302.78 131
3302.92 142
3303.05 159
3303.18 177
3303.31 193
3303.44 204
3303.57 210
3303.71 212
3303.84 211
3303.97 212
3304.10 215
3304.23 223
3304.36 234
3304.50 245
3304.63 255
3304.76 262
3304.89 264
3305.02 263
3305.16 257
3305.29 249
3305.42 240
3305.55 230
3305.68 221
3305.81 212
3305.95 205
3306.08 203
3306.21 204
3306.34 211
3306.47 222
3306.61 235
3306.74 250
3306.87 264
3307.00 277
3307.13 288
3307.26 297
3307.40 302
3307.53 305
3307.66 305
3307.79 301
3307.92 296
3308.06 289
3308.19 282
3308.32 277
3308.45 274
3308.58 273
3308.71 274
3308.85 277
3308.98 280
3309.11 284
3309.24 288
3309.37 292
3309.51 296
3309.64 299
3309.77 299
3309.90 296
3310.03 290
3310.16 283
3310.30 275
3310.43 268
3310.56 265
3310.69 265
3310.82 267
3310.96 269
3311.09 269
3311.22 264
3311.35 254
3311.48 239
3311.62 222
3311.75 205
3311.88 190
3312.01 179
3312.14 171
3312.28 166
3312.41 162
3312.54 158
3312.67 151
3312.80 142
3312.93 130
3313.07 116
3313.20 102
3313.33 90
3313.46 81
3313.59 77
3313.73 78
3313.86 86
3313.99 99
3314.12 116
3314.25 136
3314.39 156
3314.52 172
3314.65 184
3314.78 190
3314.91 189
3315.05 183
3315.18 174
3315.31 166
3315.44 161
3315.57 161
3315.71 165
3315.84 172
3315.97 179
3316.10 186
3316.23 189
3316.37 189
3316.50 184
3316.63 175
3316.76 165
3316.89 153
3317.03 140
3317.16 129
3317.29 119
3317.42 111
3317.55 107
3317.69 105
3317.82 105
3317.95 106
3318.08 107
3318.21 106
3318.35 105
3318.48 103
3318.61 102
3318.74 103
3318.87 106
3319.01 112
3319.14 120
3319.27 129
3319.40 135
3319.53 138
3319.67 136
3319.80 129
3319.93 117
3320.06 103
3320.20 88
3320.33 75
3320.46 66
3320.59 61
3320.72 58
3320.86 56
3320.99 53
3321.12 49
3321.25 42
3321.38 35
3321.52 27
3321.65 22
3321.78 19
3321.91 17
3322.04 17
3322.18 16
3322.31 14
3322.44 11
3322.57 6
3322.71 0
3322.84 0
3322.97 0
3323.10 0
3323.23 0
3323.37 0
3323.50 0
3323.63 0
3323.76 4
3323.89 17
3324.03 32
3324.16 49
3324.29 65
3324.42 78
3324.56 85
3324.69 86
3324.82 82
3324.95 75
3325.08 67
3325.22 60
3325.35 56
3325.48 56
3325.61 58
3325.74 61
3325.88 65
3326.01 67
3326.14 69
3326.27 70
3326.41 71
3326.54 72
3326.67 74
3326.80 77
3326.93 81
3327.07 85
3327.20 90
3327.33 95
3327.46 97
3327.60 98
3327.73 96
3327.86 92
3327.99 85
3328.12 77
3328.26 67
3328.39 56
3328.52 46
3328.65 36
3328.79 26
3328.92 18
3329.05 12
3329.18 8
3329.31 6
3329.45 4
3329.58 4
3329.71 3
3329.84 1
3329.98 0
3330.11 0
3330.24 0
3330.37 0
3330.51 0
3330.64 0
3330.77 0
3330.90 0
3331.03 6
3331.17 16
3331.30 25
3331.43 34
3331.56 43
3331.70 53
3331.83 65
3331.96 80
3332.09 98
3332.23 118
3332.36 139
3332.49 159
3332.62 176
3332.75 188
3332.89 193
3333.02 192
3333.15 186
3333.28 175
3333.42 161
3333.55 148
3333.68 135
3333.81 125
3333.95 117
3334.08 110
3334.21 101
3334.34 92
3334.48 80
3334.61 68
3334.74 56
3334.87 46
3335.00 37
3335.14 31
3335.27 26
3335.40 21
3335.53 14
3335.67 5
3335.80 0
3335.93 0
3336.06 0
3336.20 0
3336.33 0
3336.46 0
3336.59 10
3336.73 29
3336.86 47
3336.99 62
3337.12 71
3337.26 73
3337.39 70
3337.52 63
3337.65 54
3337.78 45
3337.92 38
3338.05 32
3338.18 29
3338.31 29
3338.45 31
3338.58 35
3338.71 42
3338.84 51
3338.98 60
3339.11 69
3339.24 75
3339.37 79
3339.51 79
3339.64 77
3339.77 72
3339.90 69
3340.04 66
3340.17 67
3340.30 71
3340.43 77
3340.57 87
3340.70 97
3340.83 107
3340.96 114
3341.10 119
3341.23 120
3341.36 119
3341.49 114
3341.63 107
3341.76 98
3341.89 87
3342.02 74
3342.16 58
3342.29 42
3342.42 24
3342.55 8
3342.69 0
3342.82 0
3342.95 0
3343.08 0
3343.22 0
3343.35 0
3343.48 3
3343.61 20
3343.75 40
3343.88 61
3344.01 82
3344.14 100
3344.28 116
3344.41 131
3344.54 144
3344.67 156
3344.81 168
3344.94 179
3345.07 189
3345.21 195
3345.34 198
3345.47 196
3345.60 191
3345.74 185
3345.87 180
3346.00 177
3346.13 177
3346.27 177
3346.40 176
3346.53 171
3346.66 161
3346.80 145
3346.93 124
3347.06 102
3347.19 81
3347.33 62
3347.46 45
3347.59 31
3347.72 17
3347.86 3
3347.99 0
3348.12 0
3348.25 0
3348.39 0
3348.52 0
3348.65 0
3348.79 0
3348.92 1
3349.05 32
3349.18 65
3349.32 96
3349.45 122
3349.58 141
3349.71 150
3349.85 150
3349.98 141
3350.11 123
3350.24 97
3350.38 67
3350.51 35
3350.64 6
3350.78 0
3350.91 0
3351.04 0
3351.17 0
3351.31 0
3351.44 0
3351.57 0
3351.70 0
3351.84 6
3351.97 20
3352.10 37
3352.24 56
3352.37 76
3352.50 97
3352.63 115
3352.77 131
3352.90 142
3353.03 149
3353.16 151
3353.30 150
3353.43 149
3353.56 150
3353.70 155
3353.83 168
3353.96 188
3354.09 214
3354.23 245
3354.36 276
3354.49 304
3354.62 327
3354.76 341
3354.89 349
3355.02 350
3355.16 346
3355.29 339
3355.42 330
3355.55 319
3355.69 307
3355.82 295
3355.95 283
3356.09 273
3356.22 267
3356.35 266
3356.48 268
3356.62 274
3356.75 282
3356.88 289
3357.01 293
3357.15 294
3357.28 291
3357.41 284
3357.55 276
3357.68 267
3357.81 260
3357.94 257
3358.08 258
3358.21 263
3358.34 270
3358.48 276
3358.61 280
3358.74 279
3358.87 272
3359.01 260
3359.14 246
3359.27 233
3359.41 225
3359.54 222
3359.67 226
3359.80 237
3359.94 252
3360.07 271
3360.20 291
3360.34 310
3360.47 327
3360.60 339
3360.73 346
3360.87 344
3361.00 336
3361.13 322
3361.27 305
3361.40 288
3361.53 272
3361.66 261
3361.80 256
3361.93 255
3362.06 259
3362.20 266
3362.33 275
3362.46 286
3362.60 298
3362.73 311
3362.86 325
3362.99 339
3363.13 355
3363.26 371
3363.39 388
3363.53 403
3363.66 415
3363.79 424
3363.92 428
3364.06 425
3364.19 416
3364.32 402
3364.46 384
3364.59 367
3364.72 352
3364.86 343
3364.99 340
3365.12 345
3365.25 356
3365.39 372
3365.52 390
3365.65 411
3365.79 432
3365.92 452
3366.05 472
3366.18 490
3366.32 507
3366.45 522
3366.58 534
3366.72 545
3366.85 554
3366.98 563
3367.12 571
3367.25 581
3367.38 591
3367.51 602
3367.65 614
3367.78 627
3367.91 641
3368.05 656
3368.18 674
3368.31 694
3368.45 716
3368.58 738
3368.71 759
3368.85 778
3368.98 793
3369.11 805
3369.24 813
3369.38 817
3369.51 818
3369.64 816
3369.78 812
3369.91 804
3370.04 795
3370.18 783
3370.31 771
3370.44 760
3370.58 750
3370.71 743
3370.84 741
3370.97 744
3371.11 753
3371.24 765
3371.37 780
3371.51 797
3371.64 813
3371.77 828
3371.91 838
3372.04 843
3372.17 841
3372.31 833
3372.44 820
3372.57 803
3372.70 783
3372.84 764
3372.97 748
3373.10 737
3373.24 730
3373.37 727
3373.50 726
3373.64 727
3373.77 728
3373.90 728
3374.04 726
3374.17 723
3374.30 721
3374.44 720
3374.57 723
3374.70 730
3374.83 742
3374.97 758
3375.10 776
3375.23 795
3375.37 812
3375.50 828
3375.63 843
3375.77 859
3375.90 876
3376.03 895
3376.17 919
3376.30 943
3376.43 967
3376.57 986
3376.70 998
3376.83 1001
3376.97 994
3377.10 980
3377.23 961
3377.37 940
3377.50 919
3377.63 901
3377.77 886
3377.90 874
3378.03 863
3378.16 852
3378.30 841
3378.43 828
3378.56 814
3378.70 798
3378.83 781
3378.96 764
3379.10 746
3379.23 728
3379.36 710
3379.50 693
3379.63 675
3379.76 657
3379.90 639
3380.03 620
3380.16 601
3380.30 583
3380.43 568
3380.56 556
3380.70 549
3380.83 546
3380.96 546
3381.10 546
3381.23 545
3381.36 540
3381.50 531
3381.63 516
3381.76 496
3381.90 473
3382.03 449
3382.16 423
3382.30 398
3382.43 375
3382.56 354
3382.70 337
3382.83 323
3382.96 313
3383.10 305
3383.23 299
3383.36 293
3383.50 287
3383.63 279
3383.76 268
3383.90 254
3384.03 237
3384.16 218
3384.30 199
3384.43 180
3384.56 163
3384.70 148
3384.83 136
3384.96 125
3385.10 113
3385.23 100
3385.36 85
3385.50 68
3385.63 49
3385.76 30
3385.90 11
3386.03 0
3386.16 0
3386.30 0
3386.43 0
3386.56 0
3386.70 0
3386.83 0
3386.96 0
3387.10 6
3387.23 19
3387.36 29
3387.50 38
3387.63 46
3387.76 54
3387.90 64
3388.03 78
3388.16 96
3388.30 116
3388.43 137
3388.56 157
3388.70 174
3388.83 187
3388.96 195
3389.10 198
3389.23 196
3389.37 190
3389.50 181
3389.63 170
3389.77 158
3389.90 147
3390.03 138
3390.17 132
3390.30 127
3390.43 121
3390.57 112
3390.70 100
3390.83 83
3390.97 64
3391.10 45
3391.23 29
3391.37 18
3391.50 15
3391.63 18
3391.77 26
3391.90 39
3392.03 54
3392.17 71
3392.30 88
3392.44 103
3392.57 113
3392.70 117
3392.84 115
3392.97 105
3393.10 88
3393.24 67
3393.37 44
3393.50 22
3393.64 3
3393.77 0
3393.90 0
3394.04 0
3394.17 0
3394.30 0
3394.44 0
3394.57 0
3394.71 0
3394.84 8
3394.97 27
3395.11 45
3395.24 59
3395.37 68
3395.51 71
3395.64 70
3395.77 67
3395.91 64
3396.04 65
3396.17 70
3396.31 82
3396.44 97
3396.58 116
3396.71 135
3396.84 153
3396.98 168
3397.11 180
3397.24 189
3397.38 194
3397.51 197
3397.64 198
3397.78 198
3397.91 198
3398.05 196
3398.18 193
3398.31 186
3398.45 175
3398.58 159
3398.71 140
3398.85 119
3398.98 98
3399.11 78
3399.25 63
3399.38 53
3399.52 48
3399.65 48
3399.78 52
3399.92 57
3400.05 62
3400.18 64
3400.32 63
3400.45 58
3400.58 52
3400.72 45
3400.85 39
3400.99 34
3401.12 32
3401.25 30
3401.39 28
3401.52 27
3401.65 27
3401.79 28
3401.92 32
3402.05 39
3402.19 48
3402.32 58
3402.46 66
3402.59 71
3402.72 71
3402.86 67
3402.99 59
3403.12 50
3403.26 39
3403.39 30
3403.53 23
3403.66 17
3403.79 13
3403.93 11
3404.06 12
3404.19 14
3404.33 20
3404.46 27
3404.60 37
3404.73 48
3404.86 59
3405.00 70
3405.13 79
3405.26 87
3405.40 94
3405.53 98
3405.67 101
3405.80 102
3405.93 102
3406.07 101
3406.20 102
3406.33 104
3406.47 109
3406.60 117
3406.74 129
3406.87 142
3407.00 154
3407.14 163
3407.27 169
3407.40 170
3407.54 167
3407.67 161
3407.81 154
3407.94 149
3408.07 147
3408.21 147
3408.34 151
3408.48 159
3408.61 171
3408.74 186
3408.88 201
3409.01 216
3409.14 227
3409.28 234
3409.41 236
3409.55 232
3409.68 223
3409.81 210
3409.95 194
3410.08 176
3410.22 156
3410.35 135
3410.48 114
3410.62 94
3410.75 76
3410.88 62
3411.02 52
3411.15 46
3411.29 46
3411.42 48
3411.55 51
3411.69 54
3411.82 56
3411.96 57
3412.09 57
3412.22 58
3412.36 60
3412.49 64
3412.63 70
3412.76 77
3412.89 84
3413.03 91
3413.16 97
3413.29 103
3413.43 107
3413.56 110
3413.70 110
3413.83 106
3413.96 98
3414.10 87
3414.23 73
3414.37 59
3414.50 46
3414.63 36
3414.77 29
3414.90 27
3415.04 27
3415.17 31
3415.30 35
3415.44 40
3415.57 43
3415.71 46
3415.84 46
3415.97 44
3416.11 41
3416.24 38
3416.38 35
3416.51 32
3416.64 30
3416.78 28
3416.91 26
3417.05 26
3417.18 26
3417.31 27
3417.45 30
3417.58 34
3417.72 38
3417.85 40
3417.98 39
3418.12 34
3418.25 26
3418.39 16
3418.52 4
3418.65 0
3418.79 0
3418.92 0
3419.06 0
3419.19 0
3419.32 0
3419.46 0
3419.59 0
3419.73 5
3419.86 14
3419.99 24
3420.13 33
3420.26 43
3420.40 53
3420.53 62
3420.66 71
3420.80 79
3420.93 86
3421.07 90
3421.20 94
3421.33 96
3421.47 96
3421.60 97
3421.74 98
3421.87 101
3422.01 107
3422.14 115
3422.27 127
3422.41 139
3422.54 150
3422.68 159
3422.81 162
3422.94 161
3423.08 156
3423.21 147
3423.35 137
3423.48 128
3423.61 119
3423.75 112
3423.88 106
3424.02 100
3424.15 92
3424.29 84
3424.42 73
3424.55 60
3424.69 47
3424.82 35
3424.96 27
3425.09 24
3425.22 27
3425.36 36
3425.49 49
3425.63 66
3425.76 82
3425.90 96
3426.03 103
3426.16 104
3426.30 100
3426.43 91
3426.57 82
3426.70 75
3426.83 70
3426.97 70
3427.10 74
3427.24 82
3427.37 92
3427.51 104
3427.64 117
3427.77 131
3427.91 145
3428.04 157
3428.18 166
3428.31 169
3428.44 165
3428.58 153
3428.71 135
3428.85 113
3428.98 89
3429.12 66
3429.25 46
3429.38 30
3429.52 19
3429.65 12
3429.79 8
3429.92 6
3430.06 4
3430.19 3
3430.32 2
3430.46 2
3430.59 2
3430.73 1
3430.86 1
3431.00 0
3431.13 0
3431.26 0
3431.40 0
3431.53 0
3431.67 0
3431.80 0
3431.94 1
3432.07 9
3432.20 18
3432.34 26
3432.47 34
3432.61 39
3432.74 41
3432.88 40
3433.01 37
3433.14 34
3433.28 32
3433.41 32
3433.55 33
3433.68 35
3433.82 34
3433.95 30
3434.08 21
3434.22 8
3434.35 0
3434.49 0
3434.62 0
3434.76 0
3434.89 0
3435.02 0
3435.16 0
3435.29 14
3435.43 27
3435.56 38
3435.70 44
3435.83 46
3435.96 44
3436.10 38
3436.23 28
3436.37 15
3436.50 0
3436.64 0
3436.77 0
3436.91 0
3437.04 0
3437.17 0
3437.31 0
3437.44 0
3437.58 4
3437.71 11
3437.85 18
3437.98 24
3438.12 33
3438.25 44
3438.38 57
3438.52 73
3438.65 90
3438.79 106
3438.92 120
3439.06 132
3439.19 141
3439.32 148
3439.46 155
3439.59 162
3439.73 169
3439.86 175
3440.00 178
3440.13 178
3440.27 172
3440.40 161
3440.53 144
3440.67 123
3440.80 102
3440.94 82
3441.07 68
3441.21 59
3441.34 58
3441.48 63
3441.61 71
3441.75 78
3441.88 81
3442.01 79
3442.15 71
3442.28 59
3442.42 46
3442.55 35
3442.69 30
3442.82 32
3442.96 39
3443.09 51
3443.22 65
3443.36 78
3443.49 89
3443.63 98
3443.76 104
3443.90 109
3444.03 113
3444.17 117
3444.30 121
3444.44 126
3444.57 132
3444.70 138
3444.84 146
3444.97 155
3445.11 162
3445.24 168
3445.38 170
3445.51 168
3445.65 161
3445.78 149
3445.92 133
3446.05 115
3446.18 97
3446.32 80
3446.45 66
3446.59 57
3446.72 54
3446.86 56
3446.99 62
3447.13 72
3447.26 82
3447.40 90
3447.53 96
3447.66 99
3447.80 98
3447.93 94
3448.07 90
3448.20 85
3448.34 80
3448.47 74
3448.61 67
3448.74 59
3448.88 49
3449.01 39
3449.15 29
3449.28 22
3449.41 19
3449.55 19
3449.68 24
3449.82 32
3449.95 42
3450.09 50
3450.22 55
3450.36 54
3450.49 48
3450.63 38
3450.76 23
3450.90 7
3451.03 0
3451.17 0
3451.30 0
3451.43 0
3451.57 0
3451.70 0
3451.84 0
3451.97 0
3452.11 0
3452.24 17
3452.38 39
3452.51 66
3452.65 98
3452.78 132
3452.92 168
3453.05 202
3453.19 233
3453.32 260
3453.45 281
3453.59 297
3453.72 307
3453.86 313
3453.99 317
3454.13 321
3454.26 326
3454.40 336
3454.53 351
3454.67 369
3454.80 389
3454.94 406
3455.07 419
3455.21 424
3455.34 421
3455.48 413
3455.61 401
3455.75 388
3455.88 377
3456.01 371
3456.15 370
3456.28 376
3456.42 386
3456.55 400
3456.69 415
3456.82 428
3456.96 436
3457.09 439
3457.23 436
3457.36 427
3457.50 415
3457.63 403
3457.77 393
3457.90 386
3458.04 381
3458.17 378
3458.31 374
3458.44 371
3458.58 367
3458.71 363
3458.85 362
3458.98 364
3459.11 369
3459.25 376
3459.38 383
3459.52 388
3459.65 391
3459.79 390
3459.92 385
3460.06 376
3460.19 363
3460.33 346
3460.46 326
3460.60 305
3460.73 286
3460.87 271
3461.00 263
3461.14 263
3461.27 272
3461.41 289
3461.54 309
3461.68 329
3461.81 343
3461.95 350
3462.08 346
3462.22 333
3462.35 312
3462.49 287
3462.62 261
3462.76 236
3462.89 214
3463.03 194
3463.16 175
3463.30 156
3463.43 136
3463.57 115
3463.70 94
3463.83 75
3463.97 61
3464.10 53
3464.24 52
3464.37 58
3464.51 70
3464.64 84
3464.78 98
3464.91 111
3465.05 120
3465.18 125
3465.32 128
3465.45 131
3465.59 136
3465.72 145
3465.86 158
3465.99 175
3466.13 195
3466.26 215
3466.40 232
3466.53 243
3466.67 246
3466.80 241
3466.94 228
3467.07 208
3467.21 186
3467.34 164
3467.48 144
3467.61 131
3467.75 122
3467.88 118
3468.02 118
3468.15 118
3468.29 118
3468.42 118
3468.56 119
3468.69 123
3468.83 129
3468.96 139
3469.10 152
3469.23 167
3469.37 181
3469.50 193
3469.64 200
3469.77 203
3469.91 201
3470.04 197
3470.18 191
3470.31 187
3470.45 187
3470.58 191
3470.72 201
3470.85 215
3470.99 232
3471.12 248
3471.26 261
3471.39 266
3471.53 263
3471.66 251
3471.80 234
3471.93 216
3472.07 201
3472.20 193
3472.34 196
3472.47 210
3472.61 235
3472.74 268
3472.88 309
3473.01 353
3473.15 399
3473.29 442
3473.42 482
3473.56 514
3473.69 538
3473.83 553
3473.96 560
3474.10 560
3474.23 556
3474.37 549
3474.50 541
3474.64 532
3474.77 523
3474.91 511
3475.04 499
3475.18 486
3475.31 473
3475.45 461
3475.58 451
3475.72 444
3475.85 441
3475.99 441
3476.12 445
3476.26 450
3476.39 455
3476.53 460
3476.66 460
3476.80 456
3476.93 444
3477.07 424
3477.20 398
3477.34 367
3477.47 335
3477.61 307
3477.74 285
3477.88 273
3478.01 270
3478.15 277
3478.29 288
3478.42 302
3478.56 316
3478.69 328
3478.83 338
3478.96 347
3479.10 357
3479.23 368
3479.37 381
3479.50 392
3479.64 400
3479.77 403
3479.91 399
3480.04 388
3480.18 372
3480.31 355
3480.45 340
3480.58 328
3480.72 320
3480.85 314
3480.99 308
3481.12 301
3481.26 290
3481.40 275
3481.53 257
3481.67 238
3481.80 218
3481.94 202
3482.07 189
3482.21 179
3482.34 172
3482.48 167
3482.61 163
3482.75 159
3482.88 154
3483.02 148
3483.15 142
3483.29 136
3483.42 131
3483.56 127
3483.70 125
3483.83 125
3483.97 126
3484.10 126
3484.24 125
3484.37 121
3484.51 116
3484.64 109
3484.78 102
3484.91 96
3485.05 91
3485.18 89
3485.32 89
3485.45 90
3485.59 91
3485.72 91
3485.86 92
3486.00 93
3486.13 97
3486.27 104
3486.40 114
3486.54 127
3486.67 143
3486.81 160
3486.94 176
3487.08 191
3487.21 205
3487.35 219
3487.48 233
3487.62 248
3487.76 263
3487.89 276
3488.03 287
3488.16 292
3488.30 292
3488.43 286
3488.57 275
3488.70 261
3488.84 245
3488.97 230
3489.11 214
3489.24 199
3489.38 184
3489.52 170
3489.65 156
3489.79 141
3489.92 127
3490.06 113
3490.19 101
3490.33 91
3490.46 83
3490.60 78
3490.73 76
3490.87 75
3491.00 75
3491.14 73
3491.28 69
3491.41 61
3491.55 50
3491.68 37
3491.82 22
3491.95 6
3492.09 0
3492.22 0
3492.36 0
3492.49 0
3492.63 0
3492.77 0
3492.90 0
3493.04 0
3493.17 11
3493.31 27
3493.44 40
3493.58 49
3493.71 53
3493.85 55
3493.99 56
3494.12 59
3494.26 68
3494.39 81
3494.53 99
3494.66 118
3494.80 137
3494.93 152
3495.07 162
3495.20 166
3495.34 166
3495.48 163
3495.61 158
3495.75 153
3495.88 148
3496.02 144
3496.15 140
3496.29 139
3496.42 142
3496.56 150
3496.70 164
3496.83 183
3496.97 209
3497.10 238
3497.24 271
3497.37 308
3497.51 346
3497.64 387
3497.78 428
3497.92 469
3498.05 509
3498.19 545
3498.32 577
3498.46 605
3498.59 630
3498.73 654
3498.86 678
3499.00 704
3499.14 733
3499.27 766
3499.41 804
3499.54 845
3499.68 889
3499.81 935
3499.95 980
3500.09 1024
3500.22 1063
3500.36 1097
3500.49 1126
3500.63 1150
3500.76 1172
3500.90 1194
3501.03 1217
3501.17 1243
3501.31 1271
3501.44 1301
3501.58 1329
3501.71 1352
3501.85 1370
3501.98 1379
3502.12 1380
3502.26 1371
3502.39 1354
3502.53 1330
3502.66 1303
3502.80 1275
3502.93 1248
3503.07 1226
3503.21 1210
3503.34 1200
3503.48 1194
3503.61 1192
3503.75 1190
3503.88 1186
3504.02 1180
3504.15 1170
3504.29 1158
3504.43 1142
3504.56 1124
3504.70 1102
3504.83 1076
3504.97 1046
3505.10 1010
3505.24 971
3505.38 929
3505.51 887
3505.65 846
3505.78 807
3505.92 770
3506.05 735
3506.19 703
3506.33 672
3506.46 643
3506.60 617
3506.73 594
3506.87 573
3507.01 554
3507.14 535
3507.28 517
3507.41 499
3507.55 482
3507.68 465
3507.82 450
3507.96 436
3508.09 425
3508.23 414
3508.36 405
3508.50 396
3508.63 387
3508.77 379
3508.91 373
3509.04 368
3509.18 366
3509.31 365
3509.45 366
3509.58 365
3509.72 361
3509.86 354
3509.99 340
3510.13 322
3510.26 299
3510.40 273
3510.54 247
3510.67 223
3510.81 202
3510.94 184
3511.08 169
3511.21 157
3511.35 145
3511.49 134
3511.62 121
3511.76 107
3511.89 90
3512.03 73
3512.17 56
3512.30 40
3512.44 28
3512.57 21
3512.71 20
3512.84 27
3512.98 39
3513.12 55
3513.25 75
3513.39 95
3513.52 115
3513.66 132
3513.80 144
3513.93 151
3514.07 153
3514.20 150
3514.34 143
3514.48 134
3514.61 125
3514.75 117
3514.88 111
3515.02 108
3515.15 107
3515.29 108
3515.43 109
3515.56 110
3515.70 110
3515.83 108
3515.97 105
3516.11 102
3516.24 99
3516.38 96
3516.51 93
3516.65 91
3516.79 87
3516.92 81
3517.06 75
3517.19 67
3517.33 59
3517.47 52
3517.60 46
3517.74 41
3517.87 36
3518.01 31
3518.15 24
3518.28 17
3518.42 10
3518.55 4
3518.69 0
3518.83 0
3518.96 2
3519.10 7
3519.23 11
3519.37 13
3519.51 14
3519.64 12
3519.78 10
3519.91 8
3520.05 7
3520.19 10
3520.32 17
3520.46 26
3520.59 38
3520.73 53
3520.87 69
3521.00 86
3521.14 104
3521.27 121
3521.41 135
3521.55 146
3521.68 151
3521.82 150
3521.95 142
3522.09 130
3522.23 114
3522.36 96
3522.50 79
3522.63 62
3522.77 47
3522.91 33
3523.04 20
3523.18 10
3523.31 1
3523.45 0
3523.59 0
3523.72 0
3523.86 0
3523.99 0
3524.13 0
3524.27 0
3524.40 0
3524.54 0
3524.67 7
3524.81 22
3524.95 41
3525.08 62
3525.22 83
3525.36 101
3525.49 114
3525.63 121
3525.76 120
3525.90 112
3526.04 99
3526.17 82
3526.31 64
3526.44 47
3526.58 32
3526.72 20
3526.85 10
3526.99 2
3527.12 0
3527.26 0
3527.40 0
3527.53 0
3527.67 0
3527.81 0
3527.94 0
3528.08 0
3528.21 6
3528.35 24
3528.49 46
3528.62 69
3528.76 92
3528.89 113
3529.03 130
3529.17 141
3529.30 145
3529.44 142
3529.58 134
3529.71 123
3529.85 113
3529.98 105
3530.12 101
3530.26 102
3530.39 106
3530.53 113
3530.67 121
3530.80 130
3530.94 140
3531.07 150
3531.21 162
3531.35 175
3531.48 190
3531.62 206
3531.75 223
3531.89 239
3532.03 253
3532.16 262
3532.30 267
3532.44 268
3532.57 265
3532.71 260
3532.84 254
3532.98 248
3533.12 242
3533.25 235
3533.39 228
3533.53 220
3533.66 211
3533.80 204
3533.93 198
3534.07 196
3534.21 197
3534.34 201
3534.48 206
3534.62 213
3534.75 218
3534.89 222
3535.03 224
3535.16 225
3535.30 226
3535.43 228
3535.57 233
3535.71 242
3535.84 257
3535.98 278
3536.12 306
3536.25 338
3536.39 373
3536.52 408
3536.66 442
3536.80 474
3536.93 505
3537.07 534
3537.21 563
3537.34 591
3537.48 618
3537.62 642
3537.75 661
3537.89 676
3538.02 687
3538.16 695
3538.30 703
3538.43 714
3538.57 729
3538.71 747
3538.84 768
3538.98 787
3539.12 803
3539.25 813
3539.39 817
3539.52 815
3539.66 809
3539.80 801
3539.93 793
3540.07 786
3540.21 783
3540.34 782
3540.48 785
3540.62 792
3540.75 804
3540.89 821
3541.02 842
3541.16 865
3541.30 888
3541.43 908
3541.57 921
3541.71 927
3541.84 925
3541.98 917
3542.12 907
3542.25 899
3542.39 897
3542.53 903
3542.66 919
3542.80 943
3542.93 970
3543.07 996
3543.21 1015
3543.34 1024
3543.48 1022
3543.62 1010
3543.75 992
3543.89 971
3544.03 952
3544.16 936
3544.30 927
3544.44 924
3544.57 925
3544.71 928
3544.85 932
3544.98 935
3545.12 937
3545.25 937
3545.39 936
3545.53 937
3545.66 940
3545.80 945
3545.94 951
3546.07 960
3546.21 968
3546.35 976
3546.48 983
3546.62 986
3546.76 986
3546.89 983
3547.03 976
3547.17 965
3547.30 950
3547.44 932
3547.58 910
3547.71 887
3547.85 861
3547.98 835
3548.12 808
3548.26 782
3548.39 758
3548.53 737
3548.67 722
3548.80 712
3548.94 707
3549.08 707
3549.21 710
3549.35 714
3549.49 716
3549.62 713
3549.76 704
3549.90 687
3550.03 662
3550.17 630
3550.31 592
3550.44 552
3550.58 512
3550.72 476
3550.85 445
3550.99 421
3551.13 407
3551.26 403
3551.40 407
3551.54 417
3551.67 431
3551.81 446
3551.95 457
3552.08 462
3552.22 459
3552.36 447
3552.49 427
3552.63 402
3552.77 374
3552.90 347
3553.04 323
3553.18 303
3553.31 288
3553.45 277
3553.59 270
3553.72 265
3553.86 264
3554.00 266
3554.13 272
3554.27 281
3554.41 295
3554.54 312
3554.68 331
3554.82 351
3554.95 372
3555.09 393
3555.23 412
3555.36 430
3555.50 445
3555.64 458
3555.77 467
3555.91 473
3556.05 474
3556.18 472
3556.32 467
3556.46 460
3556.59 452
3556.73 443
3556.87 432
3557.00 419
3557.14 403
3557.28 383
3557.41 362
3557.55 337
3557.69 312
3557.82 288
3557.96 268
3558.10 251
3558.23 239
3558.37 230
3558.51 224
3558.64 221
3558.78 220
3558.92 219
3559.05 218
3559.19 219
3559.33 219
3559.46 221
3559.60 221
3559.74 221
3559.87 221
3560.01 220
3560.15 219
3560.28 217
3560.42 215
3560.56 210
3560.69 204
3560.83 195
3560.97 184
3561.10 170
3561.24 155
3561.38 139
3561.52 123
3561.65 107
3561.79 92
3561.93 78
3562.06 65
3562.20 52
3562.34 41
3562.47 33
3562.61 28
3562.75 27
3562.88 31
3563.02 39
3563.16 51
3563.29 64
3563.43 77
3563.57 87
3563.70 93
3563.84 93
3563.98 86
3564.11 74
3564.25 58
3564.39 39
3564.53 20
3564.66 3
3564.80 0
3564.94 0
3565.07 0
3565.21 0
3565.35 0
3565.48 0
3565.62 0
3565.76 0
3565.89 6
3566.03 15
3566.17 23
3566.30 31
3566.44 39
3566.58 47
3566.72 56
3566.85 64
3566.99 74
3567.13 83
3567.26 94
3567.40 105
3567.54 115
3567.67 124
3567.81 131
3567.95 136
3568.08 138
3568.22 138
3568.36 136
3568.50 132
3568.63 127
3568.77 121
3568.91 114
3569.04 106
3569.18 97
3569.32 88
3569.45 81
3569.59 76
3569.73 76
3569.87 82
3570.00 91
3570.14 104
3570.28 116
3570.41 126
3570.55 133
3570.69 135
3570.82 136
3570.96 138
3571.10 143
3571.23 154
3571.37 169
3571.51 186
3571.65 201
3571.78 211
3571.92 211
3572.06 200
3572.19 181
3572.33 154
3572.47 124
3572.60 95
3572.74 70
3572.88 49
3573.02 33
3573.15 22
3573.29 16
3573.43 14
3573.56 16
3573.70 22
3573.84 32
3573.98 45
3574.11 58
3574.25 70
3574.39 81
3574.52 89
3574.66 95
3574.80 100
3574.93 106
3575.07 111
3575.21 117
3575.35 123
3575.48 127
3575.62 129
3575.76 127
3575.89 121
3576.03 112
3576.17 102
3576.31 90
3576.44 81
3576.58 76
3576.72 75
3576.85 78
3576.99 84
3577.13 92
3577.26 100
3577.40 105
3577.54 110
3577.68 114
3577.81 119
3577.95 127
3578.09 139
3578.22 153
3578.36 169
3578.50 183
3578.64 195
3578.77 203
3578.91 208
3579.05 212
3579.18 216
3579.32 221
3579.46 227
3579.60 235
3579.73 242
3579.87 248
3580.01 253
3580.14 254
3580.28 252
3580.42 247
3580.56 241
3580.69 233
3580.83 225
3580.97 217
3581.10 210
3581.24 206
3581.38 204
3581.52 202
3581.65 199
3581.79 192
3581.93 182
3582.07 167
3582.20 152
3582.34 138
3582.48 129
3582.61 127
3582.75 135
3582.89 151
3583.03 171
3583.16 191
3583.30 207
3583.44 216
3583.57 217
3583.71 211
3583.85 199
3583.99 186
3584.12 174
3584.26 164
3584.40 155
3584.54 148
3584.67 141
3584.81 134
3584.95 127
3585.08 119
3585.22 111
3585.36 106
3585.50 102
3585.63 102
3585.77 104
3585.91 107
3586.04 113
3586.18 119
3586.32 126
3586.46 131
3586.59 135
3586.73 136
3586.87 136
3587.01 133
3587.14 128
3587.28 122
3587.42 116
3587.56 111
3587.69 106
3587.83 101
3587.97 96
3588.10 93
3588.24 91
3588.38 90
3588.52 92
3588.65 98
3588.79 106
3588.93 117
3589.07 130
3589.20 144
3589.34 156
3589.48 166
3589.61 171
3589.75 171
3589.89 167
3590.03 159
3590.16 149
3590.30 140
3590.44 134
3590.58 131
3590.71 132
3590.85 137
3590.99 145
3591.13 155
3591.26 165
3591.40 174
3591.54 182
3591.68 189
3591.81 195
3591.95 202
3592.09 209
3592.22 216
3592.36 222
3592.50 227
3592.64 228
3592.77 226
3592.91 222
3593.05 215
3593.19 207
3593.32 201
3593.46 197
3593.60 197
3593.74 200
3593.87 205
3594.01 212
3594.15 219
3594.29 225
3594.42 230
3594.56 235
3594.70 237
3594.84 240
3594.97 243
3595.11 246
3595.25 250
3595.39 255
3595.52 259
3595.66 264
3595.80 269
3595.94 274
3596.07 277
3596.21 279
3596.35 280
3596.49 277
3596.62 271
3596.76 261
3596.90 248
3597.04 232
3597.17 216
3597.31 202
3597.45 191
3597.59 184
3597.72 180
3597.86 178
3598.00 177
3598.14 175
3598.27 171
3598.41 164
3598.55 157
3598.69 150
3598.82 143
3598.96 137
3599.10 131
3599.24 124
3599.37 116
3599.51 106
3599.65 95
3599.79 85
3599.92 76
3600.06 72
3600.20 72
3600.34 77
3600.47 86
3600.61 96
3600.75 106
3600.89 115
3601.02 122
3601.16 127
3601.30 131
3601.44 134
3601.57 138
3601.71 142
3601.85 145
3601.99 146
3602.12 143
3602.26 135
3602.40 120
3602.54 99
3602.67 75
3602.81 49
3602.95 24
3603.09 3
3603.22 0
3603.36 0
3603.50 0
3603.64 0
3603.78 0
3603.91 0
3604.05 0
3604.19 0
3604.33 2
3604.46 25
3604.60 50
3604.74 75
3604.88 97
3605.01 114
3605.15 127
3605.29 136
3605.43 143
3605.56 149
3605.70 154
3605.84 156
3605.98 154
3606.11 146
3606.25 132
3606.39 114
3606.53 93
3606.67 75
3606.80 62
3606.94 57
3607.08 61
3607.22 73
3607.35 89
3607.49 107
3607.63 123
3607.77 135
3607.90 140
3608.04 138
3608.18 132
3608.32 124
3608.46 117
3608.59 113
3608.73 114
3608.87 119
3609.01 127
3609.14 136
3609.28 143
3609.42 147
3609.56 148
3609.69 147
3609.83 144
3609.97 142
3610.11 140
3610.25 140
3610.38 141
3610.52 144
3610.66 149
3610.80 156
3610.93 165
3611.07 175
3611.21 187
3611.35 200
3611.49 213
3611.62 226
3611.76 238
3611.90 249
3612.04 256
3612.17 259
3612.31 257
3612.45 248
3612.59 234
3612.73 214
3612.86 192
3613.00 168
3613.14 147
3613.28 130
3613.41 120
3613.55 120
3613.69 128
3613.83 145
3613.97 168
3614.10 193
3614.24 216
3614.38 234
3614.52 245
3614.65 248
3614.79 245
3614.93 240
3615.07 236
3615.21 235
3615.34 239
3615.48 246
3615.62 256
3615.76 265
3615.90 273
3616.03 277
3616.17 278
3616.31 275
3616.45 270
3616.58 262
3616.72 255
3616.86 248
3617.00 241
3617.14 236
3617.27 232
3617.41 228
3617.55 223
3617.69 215
3617.83 204
3617.96 190
3618.10 173
3618.24 154
3618.38 134
3618.51 112
3618.65 90
3618.79 68
3618.93 46
3619.07 26
3619.20 10
3619.34 0
3619.48 0
3619.62 0
3619.76 0
3619.89 0
3620.03 0
3620.17 0
3620.31 0
3620.45 0
3620.58 0
3620.72 4
3620.86 11
3621.00 18
3621.14 27
3621.27 35
3621.41 44
3621.55 53
3621.69 62
3621.82 70
3621.96 78
3622.10 85
3622.24 90
3622.38 94
3622.51 97
3622.65 101
3622.79 106
3622.93 113
3623.07 121
3623.20 128
3623.34 131
3623.48 129
3623.62 121
3623.76 108
3623.89 92
3624.03 76
3624.17 64
3624.31 58
3624.45 60
3624.58 71
3624.72 89
3624.86 111
3625.00 136
3625.14 159
3625.27 179
3625.41 195
3625.55 207
3625.69 214
3625.83 220
3625.96 224
3626.10 228
3626.24 233
3626.38 236
3626.52 238
3626.65 236
3626.79 230
3626.93 220
3627.07 208
3627.21 196
3627.35 188
3627.48 183
3627.62 182
3627.76 184
3627.90 188
3628.04 190
3628.17 190
3628.31 188
3628.45 186
3628.59 184
3628.73 183
3628.86 186
3629.00 190
3629.14 196
3629.28 203
3629.42 208
3629.55 212
3629.69 213
3629.83 214
3629.97 215
3630.11 216
3630.25 218
3630.38 222
3630.52 227
3630.66 230
3630.80 232
3630.94 231
3631.07 227
3631.21 222
3631.35 216
3631.49 212
3631.63 210
3631.76 211
3631.90 214
3632.04 217
3632.18 220
3632.32 220
3632.46 216
3632.59 210
3632.73 200
3632.87 189
3633.01 176
3633.15 162
3633.28 148
3633.42 135
3633.56 124
3633.70 117
3633.84 115
3633.98 120
3634.11 131
3634.25 148
3634.39 168
3634.53 187
3634.67 203
3634.80 213
3634.94 217
3635.08 215
3635.22 211
3635.36 206
3635.50 202
3635.63 202
3635.77 204
3635.91 206
3636.05 209
3636.19 210
3636.32 210
3636.46 211
3636.60 214
3636.74 221
3636.88 233
3637.02 248
3637.15 264
3637.29 279
3637.43 288
3637.57 291
3637.71 288
3637.85 279
3637.98 267
3638.12 253
3638.26 241
3638.40 230
3638.54 221
3638.68 214
3638.81 210
3638.95 208
3639.09 210
3639.23 213
3639.37 220
3639.50 228
3639.64 239
3639.78 253
3639.92 268
3640.06 284
3640.20 299
3640.33 311
3640.47 319
3640.61 322
3640.75 320
3640.89 315
3641.03 309
3641.16 304
3641.30 301
3641.44 300
3641.58 300
3641.72 299
3641.86 296
3641.99 291
3642.13 284
3642.27 276
3642.41 268
3642.55 261
3642.69 253
3642.82 244
3642.96 231
3643.10 216
3643.24 199
3643.38 182
3643.52 168
3643.65 160
3643.79 159
3643.93 163
3644.07 172
3644.21 184
3644.35 196
3644.49 207
3644.62 217
3644.76 225
3644.90 232
3645.04 237
3645.18 239
3645.32 238
3645.45 232
3645.59 223
3645.73 212
3645.87 200
3646.01 190
3646.15 184
3646.28 184
3646.42 191
3646.56 204
3646.70 224
3646.84 248
3646.98 274
3647.12 300
3647.25 323
3647.39 340
3647.53 349
3647.67 351
3647.81 344
3647.95 331
3648.08 315
3648.22 300
3648.36 288
3648.50 282
3648.64 283
3648.78 290
3648.91 304
3649.05 322
3649.19 340
3649.33 357
3649.47 370
3649.61 379
3649.75 383
3649.88 381
3650.02 373
3650.16 360
3650.30 345
3650.44 327
3650.58 309
3650.72 293
3650.85 279
3650.99 268
3651.13 261
3651.27 256
3651.41 252
3651.55 247
3651.68 242
3651.82 235
3651.96 226
3652.10 216
3652.24 206
3652.38 197
3652.52 189
3652.65 182
3652.79 176
3652.93 172
3653.07 168
3653.21 166
3653.35 166
3653.49 166
3653.62 168
3653.76 169
3653.90 170
3654.04 171
3654.18 170
3654.32 168
3654.46 165
3654.59 161
3654.73 154
3654.87 145
3655.01 134
3655.15 121
3655.29 107
3655.43 93
3655.56 79
3655.70 66
3655.84 54
3655.98 43
3656.12 32
3656.26 22
3656.40 15
3656.53 10
3656.67 8
3656.81 8
3656.95 11
3657.09 14
3657.23 15
3657.37 13
3657.51 8
3657.64 0
3657.78 0
3657.92 0
3658.06 0
3658.20 0
3658.34 0
3658.48 0
3658.61 0
3658.75 8
3658.89 16
3659.03 24
3659.17 35
3659.31 46
3659.45 59
3659.59 70
3659.72 79
3659.86 83
3660.00 82
3660.14 75
3660.28 65
3660.42 52
3660.56 40
3660.69 29
3660.83 19
3660.97 11
3661.11 4
3661.25 0
3661.39 0
3661.53 0
3661.67 0
3661.80 5
3661.94 16
3662.08 29
3662.22 40
3662.36 49
3662.50 53
3662.64 51
3662.78 45
3662.91 36
3663.05 27
3663.19 19
3663.33 15
3663.47 14
3663.61 17
3663.75 21
3663.89 26
3664.02 31
3664.16 34
3664.30 36
3664.44 37
3664.58 39
3664.72 41
3664.86 45
3665.00 51
3665.13 58
3665.27 66
3665.41 72
3665.55 76
3665.69 78
3665.83 78
3665.97 76
3666.11 72
3666.24 66
3666.38 58
3666.52 48
3666.66 36
3666.80 23
3666.94 11
3667.08 2
3667.22 0
3667.36 1
3667.49 10
3667.63 25
3667.77 42
3667.91 60
3668.05 76
3668.19 87
3668.33 95
3668.47 99
3668.60 101
3668.74 102
3668.88 105
3669.02 109
3669.16 114
3669.30 120
3669.44 123
3669.58 122
3669.72 116
3669.85 104
3669.99 89
3670.13 73
3670.27 59
3670.41 49
3670.55 47
3670.69 51
3670.83 62
3670.97 78
3671.10 96
3671.24 113
3671.38 129
3671.52 140
3671.66 148
3671.80 151
3671.94 149
3672.08 145
3672.22 138
3672.35 130
3672.49 123
3672.63 116
3672.77 110
3672.91 105
3673.05 102
3673.19 101
3673.33 100
3673.47 100
3673.60 99
3673.74 97
3673.88 92
3674.02 86
3674.16 78
3674.30 70
3674.44 65
3674.58 63
3674.72 65
3674.86 73
3674.99 83
3675.13 95
3675.27 106
3675.41 116
3675.55 122
3675.69 125
3675.83 125
3675.97 122
3676.11 116
3676.25 108
3676.38 98
3676.52 87
3676.66 75
3676.80 64
3676.94 57
3677.08 55
3677.22 57
3677.36 63
3677.50 71
3677.64 79
3677.77 84
3677.91 85
3678.05 80
3678.19 72
3678.33 61
3678.47 48
3678.61 36
3678.75 25
3678.89 14
3679.03 4
3679.16 0
3679.30 0
3679.44 0
3679.58 0
3679.72 0
3679.86 0
3680.00 0
3680.14 0
3680.28 7
3680.42 18
3680.56 28
3680.69 37
3680.83 44
3680.97 52
3681.11 61
3681.25 72
3681.39 83
3681.53 95
3681.67 107
3681.81 119
3681.95 130
3682.09 141
3682.22 154
3682.36 170
3682.50 190
3682.64 211
3682.78 232
3682.92 252
3683.06 267
3683.20 277
3683.34 281
3683.48 282
3683.62 281
3683.75 281
3683.89 283
3684.03 289
3684.17 297
3684.31 307
3684.45 318
3684.59 328
3684.73 337
3684.87 345
3685.01 352
3685.15 358
3685.29 362
3685.42 361
3685.56 356
3685.70 345
3685.84 329
3685.98 309
3686.12 285
3686.26 260
3686.40 236
3686.54 213
3686.68 189
3686.82 164
3686.96 137
3687.09 108
3687.23 79
3687.37 53
3687.51 34
3687.65 25
3687.79 29
3687.93 45
3688.07 72
3688.21 105
3688.35 140
3688.49 174
3688.63 204
3688.77 229
3688.90 248
3689.04 264
3689.18 277
3689.32 289
3689.46 303
3689.60 317
3689.74 333
3689.88 349
3690.02 364
3690.16 377
3690.30 388
3690.44 397
3690.58 404
3690.71 412
3690.85 421
3690.99 432
3691.13 445
3691.27 461
3691.41 476
3691.55 492
3691.69 507
3691.83 520
3691.97 532
3692.11 543
3692.25 551
3692.39 559
3692.53 565
3692.66 571
3692.80 577
3692.94 584
3693.08 594
3693.22 608
3693.36 626
3693.50 648
3693.64 672
3693.78 697
3693.92 718
3694.06 732
3694.20 739
3694.34 737
3694.48 727
3694.61 713
3694.75 697
3694.89 683
3695.03 672
3695.17 667
3695.31 666
3695.45 667
3695.59 670
3695.73 673
3695.87 673
3696.01 670
3696.15 665
3696.29 658
3696.43 651
3696.57 643
3696.71 635
3696.84 628
3696.98 623
3697.12 619
3697.26 615
3697.40 612
3697.54 608
3697.68 603
3697.82 595
3697.96 583
3698.10 566
3698.24 547
3698.38 526
3698.52 506
3698.66 491
3698.80 482
3698.94 481
3699.08 487
3699.21 498
3699.35 510
3699.49 519
3699.63 524
3699.77 522
3699.91 514
3700.05 501
3700.19 487
3700.33 475
3700.47 467
3700.61 464
3700.75 468
3700.89 476
3701.03 487
3701.17 498
3701.31 506
3701.45 508
3701.59 503
3701.72 491
3701.86 474
3702.00 453
3702.14 432
3702.28 410
3702.42 392
3702.56 378
3702.70 366
3702.84 357
3702.98 348
3703.12 338
3703.26 325
3703.40 308
3703.54 289
3703.68 268
3703.82 247
3703.96 230
3704.10 219
3704.24 213
3704.38 212
3704.51 216
3704.65 222
3704.79 229
3704.93 235
3705.07 241
3705.21 245
3705.35 250
3705.49 255
3705.63 260
3705.77 265
3705.91 269
3706.05 272
3706.19 274
3706.33 274
3706.47 273
3706.61 271
3706.75 268
3706.89 263
3707.03 257
3707.17 248
3707.31 237
3707.45 226
3707.58 217
3707.72 209
3707.86 206
3708.00 205
3708.14 208
3708.28 211
3708.42 213
3708.56 213
3708.70 211
3708.84 206
3708.98 201
3709.12 195
3709.26 189
3709.40 184
3709.54 179
3709.68 173
3709.82 167
3709.96 160
3710.10 154
3710.24 150
3710.38 151
3710.52 156
3710.66 166
3710.80 179
3710.94 193
3711.08 205
3711.21 215
3711.35 219
3711.49 218
3711.63 212
3711.77 202
3711.91 191
3712.05 180
3712.19 170
3712.33 161
3712.47 154
3712.61 147
3712.75 140
3712.89 131
3713.03 119
3713.17 106
3713.31 92
3713.45 78
3713.59 66
3713.73 57
3713.87 52
3714.01 52
3714.15 57
3714.29 66
3714.43 78
3714.57 92
3714.71 106
3714.85 118
3714.99 126
3715.13 131
3715.27 131
3715.41 128
3715.55 123
3715.69 115
3715.82 104
3715.96 92
3716.10 76
3716.24 58
3716.38 37
3716.52 16
3716.66 0
3716.80 0
3716.94 0
3717.08 0
3717.22 0
3717.36 0
3717.50 0
3717.64 0
3717.78 4
3717.92 13
3718.06 21
3718.20 27
3718.34 32
3718.48 37
3718.62 41
3718.76 46
3718.90 52
3719.04 58
3719.18 63
3719.32 65
3719.46 63
3719.60 57
3719.74 47
3719.88 35
3720.02 23
3720.16 13
3720.30 8
3720.44 6
3720.58 9
3720.72 15
3720.86 24
3721.00 34
3721.14 44
3721.28 53
3721.42 62
3721.56 70
3721.70 78
3721.84 87
3721.98 97
3722.12 108
3722.26 120
3722.40 132
3722.54 140
3722.68 145
3722.82 145
3722.95 141
3723.09 133
3723.23 124
3723.37 116
3723.51 109
3723.65 104
3723.79 100
3723.93 96
3724.07 94
3724.21 91
3724.35 89
3724.49 88
3724.63 88
3724.77 89
3724.91 90
3725.05 91
3725.19 90
3725.33 88
3725.47 85
3725.61 81
3725.75 79
3725.89 79
3726.03 83
3726.17 93
3726.31 109
3726.45 130
3726.59 154
3726.73 179
3726.87 204
3727.01 226
3727.15 246
3727.29 261
3727.43 274
3727.57 283
3727.71 290
3727.85 295
3727.99 297
3728.13 295
3728.27 289
3728.41 280
3728.55 269
3728.69 256
3728.83 243
3728.97 233
3729.11 227
3729.25 225
3729.39 226
3729.53 229
3729.67 230
3729.81 227
3729.95 219
3730.09 205
3730.23 185
3730.37 163
3730.51 140
3730.65 118
3730.79 99
3730.93 81
3731.07 66
3731.21 53
3731.35 40
3731.49 29
3731.63 19
3731.77 10
3731.91 4
3732.05 0
3732.19 0
3732.33 0
3732.47 0
3732.61 0
3732.75 0
3732.89 0
3733.03 0
3733.17 0
3733.31 6
3733.45 17
3733.59 29
3733.73 40
3733.87 50
3734.01 59
3734.15 65
3734.29 71
3734.43 78
3734.57 85
3734.71 92
3734.85 99
3734.99 104
3735.13 108
3735.27 108
3735.41 107
3735.55 103
3735.69 98
3735.83 92
3735.97 84
3736.11 74
3736.25 62
3736.39 47
3736.53 31
3736.68 16
3736.82 3
3736.96 0
3737.10 0
3737.24 0
3737.38 8
3737.52 23
3737.66 38
3737.80 50
3737.94 56
3738.08 54
3738.22 45
3738.36 30
3738.50 15
3738.64 1
3738.78 0
3738.92 0
3739.06 0
3739.20 0
3739.34 8
3739.48 20
3739.62 32
3739.76 44
3739.90 55
3740.04 65
3740.18 72
3740.32 76
3740.46 76
3740.60 73
3740.74 68
3740.88 61
3741.02 53
3741.16 44
3741.30 37
3741.44 32
3741.58 30
3741.72 32
3741.86 40
3742.00 53
3742.14 70
3742.28 90
3742.42 111
3742.56 130
3742.70 147
3742.84 162
3742.98 175
3743.12 186
3743.26 196
3743.40 203
3743.54 209
3743.68 212
3743.83 214
3743.97 213
3744.11 211
3744.25 209
3744.39 206
3744.53 203
3744.67 200
3744.81 196
3744.95 191
3745.09 186
3745.23 182
3745.37 179
3745.51 179
3745.65 182
3745.79 189
3745.93 198
3746.07 209
3746.21 222
3746.35 235
3746.49 247
3746.63 259
3746.77 268
3746.91 275
3747.05 279
3747.19 280
3747.33 279
3747.47 277
3747.61 276
3747.75 275
3747.89 276
3748.03 279
3748.17 283
3748.32 288
3748.46 293
3748.60 297
3748.74 300
3748.88 303
3749.02 306
3749.16 308
3749.30 309
3749.44 308
3749.58 304
3749.72 298
3749.86 289
3750.00 278
3750.14 266
3750.28 252
3750.42 239
3750.56 225
3750.70 213
3750.84 202
3750.98 193
3751.12 189
3751.26 191
3751.40 199
3751.54 214
3751.68 235
3751.82 262
3751.96 292
3752.11 323
3752.25 351
3752.39 374
3752.53 390
3752.67 397
3752.81 396
3752.95 387
3753.09 374
3753.23 359
3753.37 346
3753.51 337
3753.65 333
3753.79 333
3753.93 336
3754.07 339
3754.21 340
3754.35 336
3754.49 327
3754.63 315
3754.77 300
3754.91 286
3755.05 273
3755.20 264
3755.34 256
3755.48 250
3755.62 243
3755.76 235
3755.90 224
3756.04 211
3756.18 198
3756.32 186
3756.46 178
3756.60 174
3756.74 174
3756.88 177
3757.02 182
3757.16 187
3757.30 190
3757.44 192
3757.58 193
3757.72 195
3757.86 199
3758.01 205
3758.15 214
3758.29 225
3758.43 236
3758.57 245
3758.71 250
3758.85 251
3758.99 250
3759.13 246
3759.27 241
3759.41 236
3759.55 230
3759.69 225
3759.83 219
3759.97 212
3760.11 205
3760.25 199
3760.39 195
3760.54 192
3760.68 190
3760.82 189
3760.96 185
3761.10 178
3761.24 168
3761.38 152
3761.52 134
3761.66 115
3761.80 97
3761.94 81
3762.08 70
3762.22 64
3762.36 64
3762.50 68
3762.64 76
3762.78 87
3762.93 99
3763.07 113
3763.21 126
3763.35 139
3763.49 149
3763.63 157
3763.77 159
3763.91 156
3764.05 147
3764.19 132
3764.33 113
3764.47 93
3764.61 73
3764.75 56
3764.89 43
3765.04 35
3765.18 30
3765.32 28
3765.46 29
3765.60 31
3765.74 35
3765.88 38
3766.02 42
3766.16 46
3766.30 52
3766.44 59
3766.58 69
3766.72 82
3766.86 99
3767.00 117
3767.15 135
3767.29 152
3767.43 166
3767.57 174
3767.71 176
3767.85 175
3767.99 170
3768.13 164
3768.27 159
3768.41 156
3768.55 156
3768.69 158
3768.83 161
3768.97 165
3769.12 170
3769.26 176
3769.40 182
3769.54 189
3769.68 196
3769.82 202
3769.96 207
3770.10 209
3770.24 209
3770.38 205
3770.52 198
3770.66 191
3770.80 182
3770.95 175
3771.09 167
3771.23 161
3771.37 156
3771.51 152
3771.65 150
3771.79 150
3771.93 152
3772.07 158
3772.21 165
3772.35 175
3772.49 184
3772.63 192
3772.78 199
3772.92 204
3773.06 207
3773.20 208
3773.34 208
3773.48 205
3773.62 198
3773.76 189
3773.90 176
3774.04 161
3774.18 146
3774.32 133
3774.47 122
3774.61 115
3774.75 111
3774.89 108
3775.03 104
3775.17 99
3775.31 93
3775.45 85
3775.59 77
3775.73 71
3775.87 66
3776.01 63
3776.16 61
3776.30 58
3776.44 56
3776.58 56
3776.72 60
3776.86 71
3777.00 90
3777.14 114
3777.28 143
3777.42 171
3777.56 194
3777.71 210
3777.85 216
3777.99 213
3778.13 204
3778.27 192
3778.41 179
3778.55 166
3778.69 155
3778.83 144
3778.97 132
3779.11 119
3779.26 103
3779.40 87
3779.54 71
3779.68 59
3779.82 50
3779.96 45
3780.10 44
3780.24 42
3780.38 39
3780.52 32
3780.66 21
3780.81 8
3780.95 0
3781.09 0
3781.23 0
3781.37 0
3781.51 0
3781.65 0
3781.79 1
3781.93 7
3782.07 10
3782.22 10
3782.36 7
3782.50 4
3782.64 1
3782.78 0
3782.92 1
3783.06 3
3783.20 6
3783.34 8
3783.48 9
3783.63 7
3783.77 4
3783.91 2
3784.05 3
3784.19 8
3784.33 18
3784.47 32
3784.61 46
3784.75 59
3784.89 66
3785.04 67
3785.18 62
3785.32 54
3785.46 45
3785.60 38
3785.74 34
3785.88 33
3786.02 33
3786.16 32
3786.31 29
3786.45 22
3786.59 12
3786.73 3
3786.87 0
3787.01 0
3787.15 0
3787.29 0
3787.43 9
3787.57 21
3787.72 34
3787.86 46
3788.00 58
3788.14 71
3788.28 83
3788.42 98
3788.56 115
3788.70 134
3788.84 155
3788.99 174
3789.13 190
3789.27 200
3789.41 203
3789.55 198
3789.69 187
3789.83 174
3789.97 161
3790.11 152
3790.26 147
3790.40 145
3790.54 146
3790.68 147
3790.82 148
3790.96 147
3791.10 146
3791.24 146
3791.39 150
3791.53 158
3791.67 170
3791.81 185
3791.95 201
3792.09 217
3792.23 231
3792.37 240
3792.51 244
3792.66 242
3792.80 236
3792.94 226
3793.08 214
3793.22 200
3793.36 188
3793.50 177
3793.64 168
3793.79 161
3793.93 156
3794.07 154
3794.21 154
3794.35 157
3794.49 165
3794.63 176
3794.77 190
3794.91 206
3795.06 221
3795.20 235
3795.34 246
3795.48 254
3795.62 257
3795.76 257
3795.90 253
3796.04 246
3796.19 236
3796.33 223
3796.47 208
3796.61 192
3796.75 177
3796.89 162
3797.03 149
3797.17 138
3797.32 128
3797.46 120
3797.60 115
3797.74 113
3797.88 114
3798.02 120
3798.16 129
3798.30 141
3798.45 153
3798.59 163
3798.73 172
3798.87 177
3799.01 179
3799.15 178
3799.29 174
3799.44 168
3799.58 162
3799.72 157
3799.86 153
3800.00 153
3800.14 154
3800.28 155
3800.42 156
3800.57 154
3800.71 148
3800.85 137
3800.99 121
3801.13 103
3801.27 84
3801.41 67
3801.56 55
3801.70 48
3801.84 48
3801.98 53
3802.12 62
3802.26 71
3802.40 79
3802.54 83
3802.69 84
3802.83 81
3802.97 74
3803.11 66
3803.25 58
3803.39 50
3803.53 41
3803.68 31
3803.82 21
3803.96 8
3804.10 0
3804.24 0
3804.38 0
3804.52 0
3804.67 0
3804.81 0
3804.95 0
3805.09 0
3805.23 14
3805.37 30
3805.51 42
3805.66 47
3805.80 45
3805.94 36
3806.08 22
3806.22 6
3806.36 0
3806.50 0
3806.65 0
3806.79 0
3806.93 0
3807.07 0
3807.21 0
3807.35 22
3807.49 46
3807.64 68
3807.78 83
3807.92 91
3808.06 92
3808.20 87
3808.34 78
3808.48 67
3808.63 55
3808.77 44
3808.91 33
3809.05 22
3809.19 13
3809.33 7
3809.47 6
3809.62 10
3809.76 20
3809.90 37
3810.04 57
3810.18 78
3810.32 97
3810.46 112
3810.61 121
3810.75 123
3810.89 119
3811.03 109
3811.17 95
3811.31 79
3811.46 63
3811.60 49
3811.74 39
3811.88 33
3812.02 32
3812.16 33
3812.30 33
3812.45 31
3812.59 25
3812.73 14
3812.87 0
3813.01 0
3813.15 0
3813.30 0
3813.44 0
3813.58 0
3813.72 0
3813.86 0
3814.00 13
3814.15 31
3814.29 47
3814.43 62
3814.57 74
3814.71 84
3814.85 92
3814.99 96
3815.14 98
3815.28 97
3815.42 93
3815.56 86
3815.70 77
3815.84 67
3815.99 56
3816.13 46
3816.27 38
3816.41 32
3816.55 29
3816.69 30
3816.84 35
3816.98 42
3817.12 50
3817.26 60
3817.40 69
3817.54 77
3817.69 83
3817.83 87
3817.97 88
3818.11 86
3818.25 78
3818.39 67
3818.54 50
3818.68 30
3818.82 7
3818.96 0
3819.10 0
3819.24 0
3819.39 0
3819.53 0
3819.67 0
3819.81 0
3819.95 3
3820.09 24
3820.24 41
3820.38 51
3820.52 54
3820.66 51
3820.80 43
3820.94 36
3821.09 29
3821.23 27
3821.37 28
3821.51 33
3821.65 41
3821.79 51
3821.94 63
3822.08 77
3822.22 91
3822.36 106
3822.50 120
3822.64 131
3822.79 139
3822.93 144
3823.07 146
3823.21 149
3823.35 152
3823.50 158
3823.64 165
3823.78 174
3823.92 183
3824.06 190
3824.20 195
3824.35 198
3824.49 200
3824.63 202
3824.77 204
3824.91 208
3825.05 212
3825.20 218
3825.34 225
3825.48 233
3825.62 242
3825.76 253
3825.91 264
3826.05 276
3826.19 288
3826.33 297
3826.47 302
3826.61 303
3826.76 297
3826.90 288
3827.04 274
3827.18 259
3827.32 244
3827.47 232
3827.61 223
3827.75 217
3827.89 213
3828.03 212
3828.17 213
3828.32 217
3828.46 222
3828.60 231
3828.74 241
3828.88 254
3829.03 266
3829.17 276
3829.31 282
3829.45 281
3829.59 275
3829.73 262
3829.88 244
3830.02 221
3830.16 196
3830.30 170
3830.44 143
3830.59 116
3830.73 90
3830.87 66
3831.01 43
3831.15 23
3831.30 6
3831.44 0
3831.58 0
3831.72 0
3831.86 0
3832.00 0
3832.15 0
3832.29 16
3832.43 37
3832.57 56
3832.71 72
3832.86 82
3833.00 87
3833.14 86
3833.28 84
3833.42 81
3833.57 80
3833.71 82
3833.85 88
3833.99 94
3834.13 100
3834.28 104
3834.42 105
3834.56 101
3834.70 94
3834.84 82
3834.99 69
3835.13 56
3835.27 45
3835.41 36
3835.55 31
3835.70 29
3835.84 31
3835.98 36
3836.12 44
3836.26 55
3836.41 68
3836.55 82
3836.69 96
3836.83 108
3836.97 114
3837.12 115
3837.26 110
3837.40 99
3837.54 86
3837.68 74
3837.83 65
3837.97 63
3838.11 67
3838.25 76
3838.39 89
3838.54 102
3838.68 114
3838.82 122
3838.96 126
3839.10 124
3839.25 116
3839.39 103
3839.53 85
3839.67 62
3839.81 37
3839.96 12
3840.10 0
3840.24 0
3840.38 0
3840.52 0
3840.67 0
3840.81 0
3840.95 0
3841.09 14
3841.23 32
3841.38 46
3841.52 54
3841.66 56
3841.80 54
3841.95 49
3842.09 47
3842.23 49
3842.37 56
3842.51 69
3842.66 85
3842.80 104
3842.94 122
3843.08 137
3843.22 149
3843.37 155
3843.51 159
3843.65 161
3843.79 163
3843.93 165
3844.08 168
3844.22 173
3844.36 179
3844.50 184
3844.65 187
3844.79 187
3844.93 185
3845.07 183
3845.21 179
3845.36 178
3845.50 178
3845.64 182
3845.78 188
3845.92 195
3846.07 203
3846.21 210
3846.35 215
3846.49 217
3846.64 217
3846.78 215
3846.92 213
3847.06 211
3847.20 212
3847.35 215
3847.49 219
3847.63 225
3847.77 230
3847.92 233
3848.06 232
3848.20 229
3848.34 224
3848.48 218
3848.63 212
3848.77 207
3848.91 204
3849.05 201
3849.20 197
3849.34 191
3849.48 183
3849.62 173
3849.76 161
3849.91 148
3850.05 136
3850.19 126
3850.33 117
3850.48 109
3850.62 102
3850.76 95
3850.90 86
3851.04 75
3851.19 64
3851.33 53
3851.47 43
3851.61 36
3851.76 31
3851.90 30
3852.04 31
3852.18 33
3852.32 34
3852.47 33
3852.61 31
3852.75 27
3852.89 22
3853.04 19
3853.18 17
3853.32 17
3853.46 19
3853.61 22
3853.75 25
3853.89 27
3854.03 28
3854.17 27
3854.32 26
3854.46 25
3854.60 26
3854.74 29
3854.89 34
3855.03 38
3855.17 40
3855.31 39
3855.46 34
3855.60 26
3855.74 17
3855.88 7
3856.03 0
3856.17 0
3856.31 0
3856.45 0
3856.59 0
3856.74 0
3856.88 0
3857.02 0
3857.16 0
3857.31 0
3857.45 0
3857.59 1
3857.73 4
3857.88 9
3858.02 14
3858.16 18
3858.30 22
3858.45 24
3858.59 26
3858.73 27
3858.87 29
3859.02 31
3859.16 36
3859.30 44
3859.44 54
3859.58 66
3859.73 79
3859.87 92
3860.01 102
3860.15 108
3860.30 108
3860.44 104
3860.58 95
3860.72 83
3860.87 69
3861.01 54
3861.15 41
3861.29 31
3861.44 24
3861.58 20
3861.72 20
3861.86 22
3862.01 25
3862.15 28
3862.29 31
3862.43 32
3862.58 30
3862.72 27
3862.86 21
3863.00 13
3863.15 5
3863.29 0
3863.43 0
3863.57 0
3863.72 0
3863.86 6
3864.00 24
3864.14 46
3864.29 70
3864.43 93
3864.57 113
3864.71 127
3864.86 135
3865.00 137
3865.14 134
3865.28 128
3865.43 121
3865.57 113
3865.71 104
3865.85 95
3866.00 84
3866.14 72
3866.28 59
3866.42 44
3866.57 30
3866.71 17
3866.85 7
3866.99 0
3867.14 0
3867.28 0
3867.42 1
3867.56 7
3867.71 17
3867.85 29
3867.99 40
3868.13 51
3868.28 59
3868.42 65
3868.56 68
3868.71 69
3868.85 69
3868.99 69
3869.13 70
3869.28 70
3869.42 68
3869.56 63
3869.70 55
3869.85 45
3869.99 34
3870.13 27
3870.27 25
3870.42 30
3870.56 41
3870.70 58
3870.84 75
3870.99 91
3871.13 102
3871.27 108
3871.41 108
3871.56 105
3871.70 101
3871.84 98
3871.99 97
3872.13 99
3872.27 103
3872.41 109
3872.56 114
3872.70 121
3872.84 126
3872.98 129
3873.13 131
3873.27 131
3873.41 130
3873.55 128
3873.70 126
3873.84 125
3873.98 125
3874.13 127
3874.27 131
3874.41 137
3874.55 143
3874.70 149
3874.84 154
3874.98 159
3875.12 162
3875.27 164
3875.41 163
3875.55 161
3875.70 158
3875.84 156
3875.98 157
3876.12 161
3876.27 170
3876.41 180
3876.55 191
3876.69 198
3876.84 200
3876.98 194
3877.12 182
3877.27 165
3877.41 145
3877.55 126
3877.69 110
3877.84 98
3877.98 90
3878.12 84
3878.26 80
3878.41 75
3878.55 70
3878.69 65
3878.84 60
3878.98 56
3879.12 55
3879.26 56
3879.41 59
3879.55 63
3879.69 68
3879.84 74
3879.98 79
3880.12 85
3880.26 92
3880.41 99
3880.55 107
3880.69 115
3880.83 120
3880.98 124
3881.12 126
3881.26 127
3881.41 128
3881.55 129
3881.69 131
3881.83 135
3881.98 139
3882.12 143
3882.26 147
3882.41 151
3882.55 154
3882.69 156
3882.83 155
3882.98 153
3883.12 148
3883.26 141
3883.41 135
3883.55 129
3883.69 126
3883.83 125
3883.98 127
3884.12 130
3884.26 134
3884.41 140
3884.55 147
3884.69 155
3884.83 166
3884.98 179
3885.12 192
3885.26 205
3885.41 216
3885.55 224
3885.69 228
3885.83 231
3885.98 232
3886.12 233
3886.26 236
3886.41 242
3886.55 249
3886.69 257
3886.84 264
3886.98 271
3887.12 275
3887.26 277
3887.41 276
3887.55 274
3887.69 270
3887.84 267
3887.98 264
3888.12 261
3888.26 261
3888.41 261
3888.55 262
3888.69 266
3888.84 270
3888.98 277
3889.12 285
3889.27 294
3889.41 303
3889.55 310
3889.69 313
3889.84 309
3889.98 298
3890.12 282
3890.27 262
3890.41 242
3890.55 224
3890.70 211
3890.84 204
3890.98 200
3891.12 197
3891.27 192
3891.41 185
3891.55 177
3891.70 170
3891.84 166
3891.98 166
3892.13 170
3892.27 177
3892.41 184
3892.55 188
3892.70 184
3892.84 174
3892.98 157
3893.13 134
3893.27 108
3893.41 79
3893.56 50
3893.70 20
3893.84 0
3893.98 0
3894.13 0
3894.27 0
3894.41 0
3894.56 0
3894.70 0
3894.84 0
3894.99 15
3895.13 35
3895.27 50
3895.42 60
3895.56 65
3895.70 69
3895.84 72
3895.99 75
3896.13 80
3896.27 86
3896.42 92
3896.56 98
3896.70 105
3896.85 112
3896.99 119
3897.13 126
3897.28 133
3897.42 137
3897.56 140
3897.71 139
3897.85 135
3897.99 130
3898.13 125
3898.28 120
3898.42 118
3898.56 118
3898.71 120
3898.85 122
3898.99 124
3899.14 125
3899.28 123
3899.42 118
3899.57 111
3899.71 102
3899.85 92
3900.00 82
3900.14 74
3900.28 70
3900.42 68
3900.57 71
3900.71 77
3900.85 86
3901.00 95
3901.14 104
3901.28 110
3901.43 114
3901.57 113
3901.71 108
3901.86 99
3902.00 87
3902.14 74
3902.29 61
3902.43 49
3902.57 39
3902.72 33
3902.86 28
3903.00 25
3903.15 24
3903.29 23
3903.43 22
3903.58 22
3903.72 23
3903.86 23
3904.01 25
3904.15 27
3904.29 31
3904.43 37
3904.58 45
3904.72 56
3904.86 69
3905.01 83
3905.15 96
3905.29 106
3905.44 112
3905.58 115
3905.72 113
3905.87 110
3906.01 105
3906.15 101
3906.30 96
3906.44 92
3906.58 87
3906.73 81
3906.87 75
3907.01 69
3907.16 64
3907.30 61
3907.44 59
3907.59 59
3907.73 58
3907.87 58
3908.02 57
3908.16 55
3908.30 53
3908.45 52
3908.59 53
3908.73 54
3908.88 55
3909.02 56
3909.16 54
3909.31 52
3909.45 51
3909.59 52
3909.74 57
3909.88 66
3910.02 79
3910.17 96
3910.31 112
3910.45 127
3910.60 139
3910.74 146
3910.88 150
3911.03 151
3911.17 151
3911.31 152
3911.46 153
3911.60 156
3911.74 160
3911.89 163
3912.03 163
3912.17 159
3912.32 150
3912.46 136
3912.60 116
3912.75 94
3912.89 71
3913.03 51
3913.18 34
3913.32 22
3913.46 15
3913.61 13
3913.75 15
3913.89 19
3914.04 24
3914.18 29
3914.33 35
3914.47 41
3914.61 47
3914.76 54
3914.90 61
3915.04 68
3915.19 74
3915.33 77
3915.47 77
3915.62 73
3915.76 66
3915.90 56
3916.05 43
3916.19 28
3916.33 14
3916.48 0
3916.62 0
3916.76 0
3916.91 0
3917.05 0
3917.19 0
3917.34 0
3917.48 0
3917.62 0
3917.77 9
3917.91 20
3918.06 31
3918.20 43
3918.34 56
3918.49 70
3918.63 86
3918.77 102
3918.92 117
3919.06 129
3919.20 136
3919.35 136
3919.49 132
3919.63 123
3919.78 113
3919.92 104
3920.06 98
3920.21 96
3920.35 98
3920.49 103
3920.64 109
3920.78 111
3920.93 109
3921.07 102
3921.21 89
3921.36 73
3921.50 56
3921.64 41
3921.79 32
3921.93 29
3922.07 35
3922.22 48
3922.36 66
3922.50 88
3922.65 109
3922.79 126
3922.94 138
3923.08 144
3923.22 142
3923.37 136
3923.51 127
3923.65 118
3923.80 112
3923.94 109
3924.08 111
3924.23 116
3924.37 124
3924.52 133
3924.66 141
3924.80 148
3924.95 153
3925.09 155
3925.23 153
3925.38 149
3925.52 142
3925.66 134
3925.81 127
3925.95 122
3926.10 121
3926.24 125
3926.38 133
3926.53 144
3926.67 154
3926.81 164
3926.96 172
3927.10 178
3927.24 182
3927.39 185
3927.53 189
3927.68 192
3927.82 196
3927.96 199
3928.11 201
3928.25 203
3928.39 204
3928.54 204
3928.68 205
3928.82 206
3928.97 208
3929.11 210
3929.26 213
3929.40 214
3929.54 215
3929.69 214
3929.83 213
3929.97 215
3930.12 220
3930.26 229
3930.41 243
3930.55 261
3930.69 281
3930.84 301
3930.98 320
3931.12 338
3931.27 356
3931.41 376
3931.56 398
3931.70 423
3931.84 450
3931.99 479
3932.13 505
3932.27 529
3932.42 547
3932.56 560
3932.71 568
3932.85 571
3932.99 570
3933.14 567
3933.28 562
3933.42 557
3933.57 551
3933.71 546
3933.86 541
3934.00 538
3934.14 537
3934.29 539
3934.43 543
3934.57 549
3934.72 558
3934.86 568
3935.01 578
3935.15 585
3935.29 591
3935.44 593
3935.58 594
3935.73 593
3935.87 591
3936.01 590
3936.16 588
3936.30 585
3936.44 578
3936.59 567
3936.73 552
3936.88 533
3937.02 513
3937.16 493
3937.31 476
3937.45 462
3937.60 450
3937.74 440
3937.88 428
3938.03 415
3938.17 399
3938.31 381
3938.46 362
3938.60 345
3938.75 329
3938.89 316
3939.03 307
3939.18 300
3939.32 295
3939.47 292
3939.61 290
3939.75 289
3939.90 288
3940.04 287
3940.18 285
3940.33 282
3940.47 277
3940.62 270
3940.76 259
3940.90 246
3941.05 231
3941.19 217
3941.34 206
3941.48 200
3941.62 198
3941.77 202
3941.91 208
3942.06 214
3942.20 217
3942.34 215
3942.49 210
3942.63 202
3942.78 196
3942.92 193
3943.06 199
3943.21 215
3943.35 241
3943.50 276
3943.64 318
3943.78 362
3943.93 405
3944.07 444
3944.22 477
3944.36 507
3944.50 535
3944.65 564
3944.79 598
3944.94 639
3945.08 686
3945.22 740
3945.37 797
3945.51 856
3945.66 916
3945.80 974
3945.94 1030
3946.09 1086
3946.23 1140
3946.38 1195
3946.52 1250
3946.66 1306
3946.81 1364
3946.95 1427
3947.10 1496
3947.24 1572
3947.38 1656
3947.53 1749
3947.67 1850
3947.82 1955
3947.96 2061
3948.10 2167
3948.25 2269
3948.39 2365
3948.54 2453
3948.68 2530
3948.82 2597
3948.97 2653
3949.11 2699
3949.26 2738
3949.40 2772
3949.54 2804
3949.69 2833
3949.83 2861
3949.98 2886
3950.12 2904
3950.26 2914
3950.41 2917
3950.55 2914
3950.70 2908
3950.84 2904
3950.98 2903
3951.13 2908
3951.27 2915
3951.42 2923
3951.56 2927
3951.71 2924
3951.85 2911
3951.99 2889
3952.14 2860
3952.28 2827
3952.43 2793
3952.57 2759
3952.71 2727
3952.86 2694
3953.00 2660
3953.15 2622
3953.29 2579
3953.44 2531
3953.58 2478
3953.72 2423
3953.87 2368
3954.01 2314
3954.16 2260
3954.30 2208
3954.44 2156
3954.59 2103
3954.73 2049
3954.88 1992
3955.02 1934
3955.16 1876
3955.31 1817
3955.45 1759
3955.60 1701
3955.74 1645
3955.89 1590
3956.03 1536
3956.17 1484
3956.32 1434
3956.46 1389
3956.61 1349
3956.75 1315
3956.90 1285
3957.04 1258
3957.18 1232
3957.33 1202
3957.47 1166
3957.62 1123
3957.76 1072
3957.90 1015
3958.05 956
3958.19 900
3958.34 850
3958.48 810
3958.63 781
3958.77 764
3958.91 756
3959.06 754
3959.20 756
3959.35 759
3959.49 760
3959.64 760
3959.78 757
3959.92 750
3960.07 738
3960.21 722
3960.36 701
3960.50 678
3960.65 654
3960.79 631
3960.93 613
3961.08 599
3961.22 591
3961.37 586
3961.51 581
3961.66 575
3961.80 566
3961.94 552
3962.09 534
3962.23 513
3962.38 491
3962.52 468
3962.67 446
3962.81 425
3962.95 405
3963.10 386
3963.24 369
3963.39 352
3963.53 336
3963.68 322
3963.82 310
3963.96 301
3964.11 293
3964.25 288
3964.40 283
3964.54 277
3964.69 269
3964.83 257
3964.98 242
3965.12 224
3965.26 206
3965.41 189
3965.55 175
3965.70 167
3965.84 163
3965.99 164
3966.13 168
3966.27 173
3966.42 176
3966.56 175
3966.71 171
3966.85 162
3967.00 152
3967.14 142
3967.29 135
3967.43 133
3967.57 136
3967.72 141
3967.86 147
3968.01 151
3968.15 150
3968.30 145
3968.44 135
3968.58 124
3968.73 114
3968.87 105
3969.02 99
3969.16 95
3969.31 93
3969.45 92
3969.60 90
3969.74 87
3969.88 84
3970.03 81
3970.17 77
3970.32 75
3970.46 73
3970.61 73
3970.75 74
3970.90 77
3971.04 82
3971.18 88
3971.33 96
3971.47 103
3971.62 110
3971.76 115
3971.91 117
3972.05 116
3972.20 112
3972.34 104
3972.49 94
3972.63 82
3972.77 68
3972.92 54
3973.06 39
3973.21 25
3973.35 11
3973.50 0
3973.64 0
3973.79 0
3973.93 0
3974.07 9
3974.22 29
3974.36 52
3974.51 76
3974.65 97
3974.80 112
3974.94 119
3975.09 119
3975.23 111
3975.38 99
3975.52 83
3975.66 65
3975.81 47
3975.95 31
3976.10 16
3976.24 4
3976.39 0
3976.53 0
3976.68 0
3976.82 0
3976.97 0
3977.11 0
3977.25 0
3977.40 0
3977.54 0
3977.69 2
3977.83 12
3977.98 23
3978.12 33
3978.27 42
3978.41 47
3978.56 48
3978.70 46
3978.85 42
3978.99 36
3979.13 31
3979.28 26
3979.42 22
3979.57 18
3979.71 16
3979.86 16
3980.00 19
3980.15 26
3980.29 36
3980.44 50
3980.58 68
3980.73 88
3980.87 108
3981.01 126
3981.16 140
3981.30 148
3981.45 150
3981.59 145
3981.74 133
3981.88 117
3982.03 98
3982.17 79
3982.32 59
3982.46 41
3982.61 26
3982.75 13
3982.90 5
3983.04 0
3983.18 0
3983.33 2
3983.47 6
3983.62 14
3983.76 23
3983.91 33
3984.05 44
3984.20 56
3984.34 67
3984.49 77
3984.63 85
3984.78 89
3984.92 91
3985.07 89
3985.21 86
3985.36 82
3985.50 81
3985.64 83
3985.79 89
3985.93 99
3986.08 110
3986.22 121
3986.37 128
3986.51 132
3986.66 130
3986.80 124
3986.95 116
3987.09 108
3987.24 101
3987.38 97
3987.53 94
3987.67 93
3987.82 92
3987.96 90
3988.11 86
3988.25 81
3988.40 75
3988.54 68
3988.68 61
3988.83 54
3988.97 47
3989.12 40
3989.26 31
3989.41 21
3989.55 11
3989.70 1
3989.84 0
3989.99 0
3990.13 0
3990.28 0
3990.42 0
3990.57 0
3990.71 0
3990.86 4
3991.00 9
3991.15 12
3991.29 13
3991.44 13
3991.58 12
3991.73 10
3991.87 7
3992.02 3
3992.16 0
3992.31 0
3992.45 0
3992.59 0
3992.74 0
3992.88 7
3993.03 17
3993.17 28
3993.32 38
3993.46 43
3993.61 44
3993.75 41
3993.90 37
3994.04 35
3994.19 35
3994.33 39
3994.48 47
3994.62 56
3994.77 64
3994.91 70
3995.06 72
3995.20 70
3995.35 68
3995.49 68
3995.64 72
3995.78 81
3995.93 94
3996.07 109
3996.22 124
3996.36 136
3996.51 142
3996.65 142
3996.80 138
3996.94 131
3997.09 125
3997.23 120
3997.38 119
3997.52 120
3997.67 123
3997.81 125
3997.96 124
3998.10 121
3998.25 114
3998.39 105
3998.54 98
3998.68 92
3998.83 89
3998.97 89
3999.12 90
3999.26 92
3999.41 93
3999.55 92
3999.70 91
3999.84 92
3999.99 95
4000.13 103
4000.28 114
4000.42 128
4000.57 144
4000.71 159
4000.86 172
4001.00 182
4001.15 190
4001.29 196
4001.44 202
4001.58 206
4001.73 211
4001.87 215
4002.02 218
4002.16 220
4002.31 220
4002.45 220
4002.60 219
4002.74 218
4002.89 216
4003.03 214
4003.18 210
4003.32 205
4003.47 198
4003.61 189
4003.76 177
4003.90 163
4004.05 148
4004.19 132
4004.34 116
4004.48 103
4004.63 92
4004.77 85
4004.92 81
4005.06 80
4005.21 79
4005.35 77
4005.50 73
4005.64 67
4005.79 59
4005.93 50
4006.08 40
4006.22 31
4006.37 22
4006.51 12
4006.66 1
4006.80 0
4006.95 0
4007.09 0
4007.24 0
4007.38 0
4007.53 0
4007.67 0
4007.82 0
4007.96 16
4008.11 34
4008.25 51
4008.40 67
4008.55 81
4008.69 93
4008.84 105
4008.98 116
4009.13 126
4009.27 136
4009.42 144
4009.56 150
4009.71 152
4009.85 149
4010.00 142
4010.14 132
4010.29 122
4010.43 113
4010.58 108
4010.72 107
4010.87 110
4011.01 116
4011.16 123
4011.30 129
4011.45 132
4011.59 133
4011.74 130
4011.88 125
4012.03 119
4012.17 112
4012.32 106
4012.47 103
4012.61 103
4012.76 109
4012.90 119
4013.05 133
4013.19 149
4013.34 165
4013.48 177
4013.63 186
4013.77 188
4013.92 184
4014.06 175
4014.21 163
4014.35 151
4014.50 142
4014.64 137
4014.79 138
4014.93 145
4015.08 157
4015.22 172
4015.37 188
4015.52 204
4015.66 217
4015.81 228
4015.95 237
4016.10 243
4016.24 247
4016.39 248
4016.53 247
4016.68 243
4016.82 235
4016.97 226
4017.11 215
4017.26 205
4017.40 198
4017.55 193
4017.69 192
4017.84 193
4017.99 195
4018.13 197
4018.28 197
4018.42 194
4018.57 189
4018.71 182
4018.86 173
4019.00 165
4019.15 158
4019.29 151
4019.44 144
4019.58 136
4019.73 127
4019.87 117
4020.02 106
4020.17 94
4020.31 82
4020.46 71
4020.60 61
4020.75 54
4020.89 48
4021.04 46
4021.18 45
4021.33 47
4021.47 50
4021.62 55
4021.76 63
4021.91 71
4022.06 80
4022.20 89
4022.35 97
4022.49 103
4022.64 106
4022.78 106
4022.93 104
4023.07 99
4023.22 92
4023.36 82
4023.51 72
4023.65 61
4023.80 50
4023.95 41
4024.09 34
4024.24 30
4024.38 31
4024.53 35
4024.67 41
4024.82 47
4024.96 52
4025.11 54
4025.25 55
4025.40 55
4025.55 55
4025.69 57
4025.84 63
4025.98 72
4026.13 83
4026.27 94
4026.42 105
4026.56 113
4026.71 117
4026.85 118
4027.00 116
4027.15 115
4027.29 116
4027.44 119
4027.58 126
4027.73 135
4027.87 145
4028.02 155
4028.16 162
4028.31 168
4028.46 171
4028.60 171
4028.75 171
4028.89 170
4029.04 168
4029.18 165
4029.33 163
4029.47 159
4029.62 154
4029.76 148
4029.91 141
4030.06 134
4030.20 127
4030.35 121
4030.49 116
4030.64 112
4030.78 108
4030.93 103
4031.07 99
4031.22 92
4031.37 84
4031.51 74
4031.66 63
4031.80 50
4031.95 38
4032.09 26
4032.24 16
4032.38 7
4032.53 0
4032.68 0
4032.82 0
4032.97 0
4033.11 0
4033.26 0
4033.40 0
4033.55 0
4033.70 0
4033.84 7
4033.99 16
4034.13 22
4034.28 24
4034.42 23
4034.57 18
4034.71 11
4034.86 3
4035.01 0
4035.15 0
4035.30 0
4035.44 0
4035.59 0
4035.73 0
4035.88 0
4036.03 0
4036.17 10
4036.32 22
4036.46 34
4036.61 45
4036.75 55
4036.90 61
4037.04 65
4037.19 65
4037.34 62
4037.48 57
4037.63 50
4037.77 41
4037.92 33
4038.06 24
4038.21 17
4038.36 11
4038.50 7
4038.65 5
4038.79 4
4038.94 5
4039.08 7
4039.23 10
4039.38 15
4039.52 22
4039.67 32
4039.81 45
4039.96 61
4040.10 81
4040.25 102
4040.40 123
4040.54 141
4040.69 155
4040.83 162
4040.98 163
4041.12 159
4041.27 153
4041.42 148
4041.56 146
4041.71 147
4041.85 150
4042.00 154
4042.14 157
4042.29 158
4042.44 157
4042.58 156
4042.73 156
4042.87 159
4043.02 165
4043.16 172
4043.31 179
4043.46 183
4043.60 184
4043.75 182
4043.89 176
4044.04 168
4044.19 161
4044.33 157
4044.48 157
4044.62 160
4044.77 165
4044.91 170
4045.06 173
4045.21 172
4045.35 167
4045.50 156
4045.64 142
4045.79 127
4045.94 112
4046.08 99
4046.23 90
4046.37 84
4046.52 82
4046.66 83
4046.81 85
4046.96 88
4047.10 91
4047.25 95
4047.39 99
4047.54 103
4047.69 106
4047.83 110
4047.98 115
4048.12 120
4048.27 126
4048.41 133
4048.56 140
4048.71 146
4048.85 149
4049.00 148
4049.14 143
4049.29 133
4049.44 120
4049.58 106
4049.73 91
4049.87 78
4050.02 69
4050.17 65
4050.31 65
4050.46 69
4050.60 78
4050.75 90
4050.89 105
4051.04 120
4051.19 135
4051.33 148
4051.48 161
4051.62 171
4051.77 179
4051.92 185
4052.06 188
4052.21 188
4052.35 186
4052.50 182
4052.65 176
4052.79 170
4052.94 164
4053.08 156
4053.23 146
4053.38 133
4053.52 118
4053.67 99
4053.81 81
4053.96 63
4054.11 50
4054.25 43
4054.40 43
4054.54 52
4054.69 69
4054.84 91
4054.98 116
4055.13 142
4055.27 164
4055.42 180
4055.57 189
4055.71 190
4055.86 184
4056.00 175
4056.15 163
4056.30 153
4056.44 144
4056.59 136
4056.73 129
4056.88 122
4057.03 112
4057.17 100
4057.32 87
4057.46 72
4057.61 58
4057.76 44
4057.90 32
4058.05 20
4058.19 10
4058.34 2
4058.49 0
4058.63 0
4058.78 0
4058.92 0
4059.07 0
4059.22 0
4059.36 0
4059.51 0
4059.65 6
4059.80 16
4059.95 24
4060.09 29
4060.24 30
4060.38 28
4060.53 24
4060.68 18
4060.82 11
4060.97 6
4061.11 1
4061.26 0
4061.41 0
4061.55 0
4061.70 0
4061.85 0
4061.99 2
4062.14 9
4062.28 19
4062.43 31
4062.58 44
4062.72 57
4062.87 68
4063.01 78
4063.16 85
4063.31 90
4063.45 92
4063.60 92
4063.75 91
4063.89 87
4064.04 81
4064.18 74
4064.33 65
4064.48 56
4064.62 47
4064.77 38
4064.91 29
4065.06 21
4065.21 13
4065.35 4
4065.50 0
4065.65 0
4065.79 0
4065.94 0
4066.08 0
4066.23 0
4066.38 0
4066.52 0
4066.67 3
4066.81 11
4066.96 17
4067.11 21
4067.25 22
4067.40 22
4067.55 21
4067.69 21
4067.84 24
4067.98 30
4068.13 40
4068.28 53
4068.42 69
4068.57 85
4068.72 101
4068.86 114
4069.01 122
4069.15 126
4069.30 125
4069.45 119
4069.59 110
4069.74 97
4069.89 82
4070.03 65
4070.18 46
4070.32 28
4070.47 11
4070.62 0
4070.76 0
4070.91 0
4071.06 0
4071.20 0
4071.35 0
4071.49 13
4071.64 26
4071.79 40
4071.93 53
4072.08 65
4072.23 77
4072.37 87
4072.52 95
4072.66 101
4072.81 106
4072.96 110
4073.10 115
4073.25 122
4073.40 132
4073.54 145
4073.69 160
4073.84 174
4073.98 186
4074.13 192
4074.27 193
4074.42 189
4074.57 183
4074.71 177
4074.86 174
4075.01 177
4075.15 186
4075.30 200
4075.45 218
4075.59 237
4075.74 255
4075.88 270
4076.03 281
4076.18 288
4076.32 290
4076.47 287
4076.62 281
4076.76 271
4076.91 260
4077.06 247
4077.20 232
4077.35 215
4077.49 198
4077.64 180
4077.79 162
4077.93 146
4078.08 132
4078.23 124
4078.37 119
4078.52 118
4078.67 120
4078.81 122
4078.96 122
4079.10 120
4079.25 115
4079.40 108
4079.54 100
4079.69 93
4079.84 90
4079.98 90
4080.13 95
4080.28 103
4080.42 114
4080.57 127
4080.72 140
4080.86 152
4081.01 163
4081.16 172
4081.30 177
4081.45 178
4081.59 175
4081.74 169
4081.89 161
4082.03 153
4082.18 149
4082.33 149
4082.47 156
4082.62 167
4082.77 183
4082.91 202
4083.06 221
4083.21 238
4083.35 254
4083.50 266
4083.65 275
4083.79 280
4083.94 281
4084.08 279
4084.23 274
4084.38 268
4084.52 262
4084.67 257
4084.82 253
4084.96 249
4085.11 244
4085.26 239
4085.40 234
4085.55 228
4085.70 223
4085.84 220
4085.99 219
4086.14 220
4086.28 223
4086.43 226
4086.58 229
4086.72 231
4086.87 232
4087.02 234
4087.16 235
4087.31 236
4087.46 237
4087.60 237
4087.75 234
4087.89 230
4088.04 224
4088.19 220
4088.33 219
4088.48 222
4088.63 231
4088.77 245
4088.92 262
4089.07 281
4089.21 299
4089.36 314
4089.51 326
4089.65 333
4089.80 336
4089.95 336
4090.09 333
4090.24 329
4090.39 325
4090.53 324
4090.68 326
4090.83 332
4090.97 339
4091.12 346
4091.27 351
4091.41 353
4091.56 350
4091.71 344
4091.85 337
4092.00 333
4092.15 331
4092.29 333
4092.44 335
4092.59 337
4092.73 335
4092.88 327
4093.03 314
4093.17 296
4093.32 277
4093.47 260
4093.61 247
4093.76 239
4093.91 235
4094.05 236
4094.20 238
4094.35 240
4094.49 241
4094.64 239
4094.79 235
4094.93 228
4095.08 219
4095.23 210
4095.37 202
4095.52 197
4095.67 197
4095.81 200
4095.96 208
4096.11 220
4096.25 234
4096.40 250
4096.55 266
4096.69 281
4096.84 295
4096.99 307
4097.13 316
4097.28 321
4097.43 320
4097.57 315
4097.72 306
4097.87 295
4098.02 286
4098.16 281
4098.31 281
4098.46 287
4098.60 298
4098.75 310
4098.90 321
4099.04 326
4099.19 326
4099.34 318
4099.48 305
4099.63 288
4099.78 269
4099.92 250
4100.07 233
4100.22 219
4100.36 208
4100.51 199
4100.66 192
4100.80 186
4100.95 181
4101.10 176
4101.24 170
4101.39 163
4101.54 154
4101.69 144
4101.83 133
4101.98 122
4102.13 112
4102.27 104
4102.42 98
4102.57 95
4102.71 95
4102.86 96
4103.01 97
4103.15 98
4103.30 98
4103.45 99
4103.59 100
4103.74 105
4103.89 112
4104.03 122
4104.18 133
4104.33 142
4104.48 147
4104.62 147
4104.77 140
4104.92 129
4105.06 117
4105.21 104
4105.36 94
4105.50 87
4105.65 83
4105.80 79
4105.94 76
4106.09 73
4106.24 68
4106.38 64
4106.53 62
4106.68 65
4106.83 73
4106.97 86
4107.12 102
4107.27 119
4107.41 134
4107.56 143
4107.71 146
4107.85 144
4108.00 137
4108.15 128
4108.29 119
4108.44 111
4108.59 106
4108.74 103
4108.88 101
4109.03 99
4109.18 97
4109.32 96
4109.47 97
4109.62 101
4109.76 107
4109.91 116
4110.06 125
4110.21 133
4110.35 139
4110.50 140
4110.65 137
4110.79 131
4110.94 123
4111.09 116
4111.23 111
4111.38 110
4111.53 112
4111.68 117
4111.82 123
4111.97 128
4112.12 130
4112.26 128
4112.41 121
4112.56 111
4112.70 101
4112.85 92
4113.00 88
4113.15 89
4113.29 97
4113.44 108
4113.59 121
4113.73 131
4113.88 137
4114.03 137
4114.17 133
4114.32 126
4114.47 119
4114.62 116
4114.76 116
4114.91 122
4115.06 130
4115.20 140
4115.35 148
4115.50 154
4115.65 154
4115.79 150
4115.94 142
4116.09 131
4116.23 121
4116.38 112
4116.53 107
4116.68 107
4116.82 112
4116.97 120
4117.12 129
4117.26 137
4117.41 144
4117.56 148
4117.70 150
4117.85 151
4118.00 151
4118.15 152
4118.29 152
4118.44 153
4118.59 154
4118.73 155
4118.88 157
4119.03 160
4119.18 165
4119.32 171
4119.47 176
4119.62 182
4119.76 186
4119.91 188
4120.06 189
4120.21 188
4120.35 186
4120.50 182
4120.65 175
4120.79 165
4120.94 149
4121.09 130
4121.24 107
4121.38 84
4121.53 64
4121.68 47
4121.83 37
4121.97 33
4122.12 35
4122.27 41
4122.41 50
4122.56 59
4122.71 67
4122.86 74
4123.00 79
4123.15 83
4123.30 85
4123.44 85
4123.59 82
4123.74 77
4123.89 69
4124.03 60
4124.18 49
4124.33 40
4124.47 32
4124.62 27
4124.77 23
4124.92 20
4125.06 17
4125.21 13
4125.36 7
4125.51 0
4125.65 0
4125.80 0
4125.95 0
4126.09 0
4126.24 0
4126.39 0
4126.54 0
4126.68 8
4126.83 26
4126.98 47
4127.13 70
4127.27 92
4127.42 110
4127.57 123
4127.71 130
4127.86 130
4128.01 126
4128.16 121
4128.30 115
4128.45 109
4128.60 106
4128.75 103
4128.89 101
4129.04 99
4129.19 96
4129.34 94
4129.48 91
4129.63 88
4129.78 85
4129.92 81
4130.07 76
4130.22 70
4130.37 65
4130.51 61
4130.66 60
4130.81 63
4130.96 69
4131.10 78
4131.25 89
4131.40 101
4131.55 115
4131.69 129
4131.84 144
4131.99 158
4132.13 172
4132.28 184
4132.43 192
4132.58 194
4132.72 189
4132.87 178
4133.02 162
4133.17 143
4133.31 122
4133.46 102
4133.61 84
4133.76 68
4133.90 54
4134.05 41
4134.20 28
4134.35 17
4134.49 6
4134.64 0
4134.79 0
4134.94 0
4135.08 0
4135.23 0
4135.38 0
4135.52 0
4135.67 0
4135.82 1
4135.97 17
4136.11 35
4136.26 53
4136.41 72
4136.56 89
4136.70 103
4136.85 114
4137.00 119
4137.15 119
4137.29 111
4137.44 98
4137.59 81
4137.74 62
4137.88 45
4138.03 31
4138.18 24
4138.33 25
4138.47 31
4138.62 41
4138.77 53
4138.92 66
4139.06 79
4139.21 91
4139.36 103
4139.51 115
4139.65 127
4139.80 139
4139.95 151
4140.10 161
4140.24 168
4140.39 175
4140.54 181
4140.69 186
4140.83 189
4140.98 191
4141.13 191
4141.28 187
4141.42 178
4141.57 164
4141.72 145
4141.87 123
4142.01 99
4142.16 76
4142.31 55
4142.46 38
4142.60 25
4142.75 18
4142.90 15
4143.05 15
4143.19 17
4143.34 23
4143.49 33
4143.64 47
4143.79 64
4143.93 84
4144.08 105
4144.23 125
4144.38 140
4144.52 149
4144.67 151
4144.82 145
4144.97 133
4145.11 117
4145.26 99
4145.41 80
4145.56 63
4145.70 48
4145.85 36
4146.00 27
4146.15 21
4146.29 19
4146.44 18
4146.59 18
4146.74 17
4146.88 13
4147.03 7
4147.18 0
4147.33 0
4147.48 0
4147.62 0
4147.77 0
4147.92 0
4148.07 0
4148.21 0
4148.36 0
4148.51 4
4148.66 9
4148.80 15
4148.95 20
4149.10 26
4149.25 33
4149.40 40
4149.54 50
4149.69 62
4149.84 76
4149.99 92
4150.13 109
4150.28 125
4150.43 138
4150.58 145
4150.72 148
4150.87 145
4151.02 141
4151.17 135
4151.32 132
4151.46 131
4151.61 133
4151.76 139
4151.91 147
4152.05 156
4152.20 165
4152.35 174
4152.50 181
4152.64 185
4152.79 187
4152.94 187
4153.09 185
4153.24 184
4153.38 185
4153.53 190
4153.68 198
4153.83 210
4153.97 225
4154.12 240
4154.27 255
4154.42 271
4154.57 287
4154.71 304
4154.86 324
4155.01 345
4155.16 368
4155.30 390
4155.45 410
4155.60 428
4155.75 441
4155.90 450
4156.04 455
4156.19 457
4156.34 454
4156.49 448
4156.63 439
4156.78 426
4156.93 411
4157.08 396
4157.23 382
4157.37 373
4157.52 369
4157.67 371
4157.82 379
4157.97 391
4158.11 405
4158.26 418
4158.41 429
4158.56 436
4158.70 441
4158.85 443
4159.00 443
4159.15 442
4159.30 441
4159.44 440
4159.59 441
4159.74 441
4159.89 441
4160.03 440
4160.18 436
4160.33 429
4160.48 418
4160.63 403
4160.77 384
4160.92 363
4161.07 341
4161.22 318
4161.37 298
4161.51 279
4161.66 264
4161.81 252
4161.96 243
4162.11 236
4162.25 231
4162.40 225
4162.55 218
4162.70 206
4162.84 190
4162.99 170
4163.14 146
4163.29 123
4163.44 102
4163.58 86
4163.73 77
4163.88 74
4164.03 73
4164.18 73
4164.32 70
4164.47 62
4164.62 50
4164.77 36
4164.92 22
4165.06 10
4165.21 1
4165.36 0
4165.51 0
4165.66 0
4165.80 0
4165.95 1
4166.10 6
4166.25 13
4166.40 22
4166.54 35
4166.69 50
4166.84 66
4166.99 82
4167.14 96
4167.28 106
4167.43 112
4167.58 113
4167.73 109
4167.88 101
4168.02 91
4168.17 79
4168.32 66
4168.47 51
4168.62 34
4168.76 13
4168.91 0
4169.06 0
4169.21 0
4169.36 0
4169.50 0
4169.65 0
4169.80 0
4169.95 0
4170.10 24
4170.24 54
4170.39 79
4170.54 99
4170.69 115
4170.84 128
4170.98 140
4171.13 149
4171.28 157
4171.43 161
4171.58 159
4171.72 150
4171.87 135
4172.02 114
4172.17 90
4172.32 66
4172.47 44
4172.61 28
4172.76 20
4172.91 20
4173.06 29
4173.21 43
4173.35 60
4173.50 77
4173.65 91
4173.80 101
4173.95 105
4174.09 104
4174.24 101
4174.39 97
4174.54 94
4174.69 92
4174.84 91
4174.98 89
4175.13 86
4175.28 80
4175.43 70
4175.58 58
4175.72 47
4175.87 39
4176.02 36
4176.17 41
4176.32 52
4176.46 70
4176.61 90
4176.76 109
4176.91 123
4177.06 131
4177.21 131
4177.35 125
4177.50 114
4177.65 100
4177.80 86
4177.95 74
4178.09 65
4178.24 57
4178.39 50
4178.54 44
4178.69 38
4178.84 33
4178.98 29
4179.13 29
4179.28 32
4179.43 41
4179.58 52
4179.72 66
4179.87 80
4180.02 94
4180.17 107
4180.32 118
4180.47 127
4180.61 135
4180.76 142
4180.91 147
4181.06 150
4181.21 151
4181.36 148
4181.50 143
4181.65 134
4181.80 123
4181.95 112
4182.10 101
4182.24 93
4182.39 88
4182.54 86
4182.69 87
4182.84 91
4182.99 96
4183.13 100
4183.28 102
4183.43 102
4183.58 100
4183.73 97
4183.88 94
4184.02 92
4184.17 92
4184.32 94
4184.47 98
4184.62 103
4184.77 107
4184.91 110
4185.06 109
4185.21 105
4185.36 99
4185.51 92
4185.66 85
4185.80 80
4185.95 78
4186.10 80
4186.25 83
4186.40 87
4186.55 89
4186.69 89
4186.84 84
4186.99 76
4187.14 66
4187.29 56
4187.44 48
4187.58 43
4187.73 41
4187.88 43
4188.03 46
4188.18 49
4188.33 51
4188.47 51
4188.62 49
4188.77 44
4188.92 38
4189.07 31
4189.22 24
4189.36 17
4189.51 9
4189.66 2
4189.81 0
4189.96 0
4190.11 0
4190.26 0
4190.40 0
4190.55 0
4190.70 0
4190.85 0
4191.00 2
4191.15 9
4191.29 18
4191.44 27
4191.59 37
4191.74 45
4191.89 52
4192.04 58
4192.18 62
4192.33 66
4192.48 73
4192.63 83
4192.78 98
4192.93 116
4193.08 134
4193.22 149
4193.37 157
4193.52 156
4193.67 146
4193.82 129
4193.97 107
4194.11 84
4194.26 63
4194.41 47
4194.56 37
4194.71 33
4194.86 35
4195.01 42
4195.15 52
4195.30 65
4195.45 80
4195.60 96
4195.75 112
4195.90 129
4196.04 147
4196.19 167
4196.34 189
4196.49 213
4196.64 238
4196.79 262
4196.94 281
4197.08 294
4197.23 299
4197.38 295
4197.53 284
4197.68 268
4197.83 251
4197.98 238
4198.12 232
4198.27 234
4198.42 244
4198.57 262
4198.72 284
4198.87 308
4199.02 331
4199.16 353
4199.31 372
4199.46 388
4199.61 401
4199.76 410
4199.91 415
4200.06 417
4200.20 417
4200.35 416
4200.50 416
4200.65 419
4200.80 427
4200.95 440
4201.10 457
4201.24 478
4201.39 500
4201.54 525
4201.69 551
4201.84 578
4201.99 609
4202.14 642
4202.28 677
4202.43 717
4202.58 760
4202.73 808
4202.88 861
4203.03 919
4203.18 982
4203.33 1050
4203.47 1122
4203.62 1194
4203.77 1268
4203.92 1340
4204.07 1412
4204.22 1480
4204.37 1546
4204.51 1606
4204.66 1661
4204.81 1708
4204.96 1749
4205.11 1781
4205.26 1806
4205.41 1824
4205.55 1835
4205.70 1840
4205.85 1838
4206.00 1830
4206.15 1818
4206.30 1804
4206.45 1787
4206.60 1769
4206.74 1748
4206.89 1725
4207.04 1699
4207.19 1670
4207.34 1641
4207.49 1614
4207.64 1592
4207.79 1576
4207.93 1568
4208.08 1566
4208.23 1567
4208.38 1566
4208.53 1562
4208.68 1551
4208.83 1533
4208.98 1508
4209.12 1478
4209.27 1446
4209.42 1413
4209.57 1381
4209.72 1350
4209.87 1319
4210.02 1288
4210.17 1256
4210.31 1222
4210.46 1188
4210.61 1155
4210.76 1125
4210.91 1098
4211.06 1075
4211.21 1056
4211.36 1038
4211.50 1020
4211.65 999
4211.80 975
4211.95 946
4212.10 915
4212.25 884
4212.40 856
4212.55 835
4212.69 822
4212.84 820
4212.99 825
4213.14 836
4213.29 846
4213.44 852
4213.59 849
4213.74 835
4213.88 812
4214.03 780
4214.18 744
4214.33 704
4214.48 663
4214.63 623
4214.78 584
4214.93 547
4215.08 514
4215.22 487
4215.37 467
4215.52 453
4215.67 447
4215.82 444
4215.97 446
4216.12 449
4216.27 453
4216.42 458
4216.56 463
4216.71 468
4216.86 471
4217.01 470
4217.16 463
4217.31 451
4217.46 433
4217.61 412
4217.76 390
4217.90 372
4218.05 359
4218.20 352
4218.35 351
4218.50 355
4218.65 359
4218.80 362
4218.95 363
4219.10 359
4219.24 353
4219.39 344
4219.54 335
4219.69 327
4219.84 319
4219.99 314
4220.14 310
4220.29 308
4220.44 309
4220.58 312
4220.73 317
4220.88 323
4221.03 329
4221.18 332
4221.33 330
4221.48 323
4221.63 309
4221.78 289
4221.93 265
4222.07 238
4222.22 212
4222.37 187
4222.52 165
4222.67 146
4222.82 130
4222.97 116
4223.12 104
4223.27 95
4223.42 88
4223.56 85
4223.71 87
4223.86 94
4224.01 104
4224.16 118
4224.31 133
4224.46 148
4224.61 162
4224.76 174
4224.91 184
4225.05 193
4225.20 199
4225.35 203
4225.50 204
4225.65 200
4225.80 192
4225.95 180
4226.10 164
4226.25 147
4226.40 130
4226.54 115
4226.69 103
4226.84 94
4226.99 88
4227.14 83
4227.29 79
4227.44 75
4227.59 70
4227.74 66
4227.89 64
4228.04 66
4228.18 75
4228.33 89
4228.48 109
4228.63 133
4228.78 159
4228.93 185
4229.08 211
4229.23 236
4229.38 258
4229.53 279
4229.68 299
4229.82 315
4229.97 329
4230.12 338
4230.27 345
4230.42 348
4230.57 348
4230.72 347
4230.87 345
4231.02 343
4231.17 341
4231.32 338
4231.46 334
4231.61 329
4231.76 322
4231.91 313
4232.06 301
4232.21 285
4232.36 268
4232.51 248
4232.66 227
4232.81 206
4232.96 188
4233.11 173
4233.25 164
4233.40 158
4233.55 155
4233.70 153
4233.85 150
4234.00 143
4234.15 132
4234.30 118
4234.45 104
4234.60 90
4234.75 81
4234.90 76
4235.04 76
4235.19 78
4235.34 82
4235.49 85
4235.64 87
4235.79 86
4235.94 83
4236.09 79
4236.24 75
4236.39 71
4236.54 69
4236.69 68
4236.84 69
4236.98 72
4237.13 76
4237.28 81
4237.43 84
4237.58 85
4237.73 83
4237.88 77
4238.03 68
4238.18 56
4238.33 42
4238.48 27
4238.63 13
4238.78 1
4238.92 0
4239.07 0
4239.22 0
4239.37 0
4239.52 0
4239.67 7
4239.82 11
4239.97 13
4240.12 11
4240.27 6
4240.42 0
4240.57 0
4240.72 0
4240.87 0
4241.01 11
4241.16 31
4241.31 56
4241.46 85
4241.61 117
4241.76 148
4241.91 177
4242.06 201
4242.21 220
4242.36 233
4242.51 239
4242.66 238
4242.81 230
4242.96 216
4243.11 199
4243.25 182
4243.40 168
4243.55 160
4243.70 159
4243.85 165
4244.00 178
4244.15 193
4244.30 206
4244.45 215
4244.60 215
4244.75 207
4244.90 192
4245.05 172
4245.20 150
4245.35 130
4245.50 115
4245.64 107
4245.79 108
4245.94 116
4246.09 129
4246.24 144
4246.39 159
4246.54 171
4246.69 179
4246.84 184
4246.99 185
4247.14 184
4247.29 184
4247.44 182
4247.59 179
4247.74 174
4247.89 165
4248.03 151
4248.18 134
4248.33 114
4248.48 96
4248.63 82
4248.78 74
4248.93 73
4249.08 75
4249.23 80
4249.38 85
4249.53 87
4249.68 87
4249.83 85
4249.98 83
4250.13 84
4250.28 88
4250.43 94
4250.58 104
4250.73 114
4250.87 125
4251.02 136
4251.17 146
4251.32 157
4251.47 167
4251.62 176
4251.77 182
4251.92 184
4252.07 181
4252.22 176
4252.37 169
4252.52 162
4252.67 159
4252.82 161
4252.97 168
4253.12 179
4253.27 192
4253.42 204
4253.57 212
4253.72 214
4253.86 210
4254.01 203
4254.16 196
4254.31 191
4254.46 191
4254.61 196
4254.76 206
4254.91 218
4255.06 228
4255.21 235
4255.36 237
4255.51 235
4255.66 231
4255.81 228
4255.96 228
4256.11 232
4256.26 238
4256.41 244
4256.56 247
4256.71 245
4256.86 237
4257.01 222
4257.15 203
4257.30 183
4257.45 164
4257.60 148
4257.75 137
4257.90 129
4258.05 124
4258.20 120
4258.35 115
4258.50 107
4258.65 98
4258.80 87
4258.95 75
4259.10 63
4259.25 52
4259.40 41
4259.55 31
4259.70 21
4259.85 13
4260.00 6
4260.15 2
4260.30 0
4260.45 2
4260.60 6
4260.75 12
4260.90 17
4261.05 20
4261.19 19
4261.34 14
4261.49 6
4261.64 0
4261.79 0
4261.94 0
4262.09 0
4262.24 0
4262.39 0
4262.54 1
4262.69 15
4262.84 30
4262.99 43
4263.14 52
4263.29 59
4263.44 64
4263.59 68
4263.74 73
4263.89 80
4264.04 88
4264.19 95
4264.34 98
4264.49 96
4264.64 88
4264.79 76
4264.94 60
4265.09 45
4265.24 34
4265.39 30
4265.54 33
4265.69 39
4265.84 47
4265.99 54
4266.13 58
4266.28 57
4266.43 53
4266.58 48
4266.73 44
4266.88 42
4267.03 42
4267.18 42
4267.33 41
4267.48 37
4267.63 30
4267.78 20
4267.93 9
4268.08 1
4268.23 0
4268.38 0
4268.53 0
4268.68 0
4268.83 5
4268.98 9
4269.13 12
4269.28 14
4269.43 16
4269.58 20
4269.73 26
4269.88 35
4270.03 45
4270.18 57
4270.33 68
4270.48 76
4270.63 79
4270.78 78
4270.93 72
4271.08 62
4271.23 51
4271.38 39
4271.53 28
4271.68 19
4271.83 12
4271.98 8
4272.13 6
4272.28 4
4272.43 3
4272.58 2
4272.73 0
4272.88 0
4273.03 0
4273.18 0
4273.33 0
4273.48 0
4273.63 0
4273.78 3
4273.93 20
4274.08 40
4274.23 63
4274.38 86
4274.52 105
4274.67 121
4274.82 132
4274.97 140
4275.12 146
4275.27 151
4275.42 157
4275.57 163
4275.72 170
4275.87 176
4276.02 181
4276.17 184
4276.32 186
4276.47 188
4276.62 190
4276.77 195
4276.92 201
4277.07 209
4277.22 218
4277.37 227
4277.52 233
4277.67 237
4277.82 238
4277.97 236
4278.12 231
4278.27 223
4278.42 213
4278.57 202
4278.72 190
4278.87 179
4279.02 169
4279.17 161
4279.32 156
4279.47 155
4279.62 159
4279.77 165
4279.92 175
4280.07 186
4280.22 198
4280.37 209
4280.52 219
4280.67 227
4280.82 236
4280.97 246
4281.12 259
4281.27 275
4281.42 293
4281.57 312
4281.72 327
4281.87 336
4282.02 338
4282.17 333
4282.32 322
4282.47 310
4282.62 301
4282.77 298
4282.92 303
4283.07 315
4283.22 332
4283.37 352
4283.52 370
4283.67 385
4283.82 395
4283.97 401
4284.12 404
4284.27 407
4284.42 409
4284.57 411
4284.72 412
4284.87 411
4285.02 406
4285.17 397
4285.32 384
4285.47 369
4285.62 355
4285.77 345
4285.92 339
4286.07 338
4286.22 341
4286.37 345
4286.52 348
4286.67 347
4286.83 341
4286.98 331
4287.13 319
4287.28 307
4287.43 298
4287.58 292
4287.73 289
4287.88 290
4288.03 292
4288.18 295
4288.33 298
4288.48 301
4288.63 306
4288.78 314
4288.93 324
4289.08 338
4289.23 353
4289.38 368
4289.53 381
4289.68 390
4289.83 395
4289.98 395
4290.13 392
4290.28 387
4290.43 383
4290.58 380
4290.73 381
4290.88 387
4291.03 398
4291.18 415
4291.33 436
4291.48 461
4291.63 489
4291.78 520
4291.93 553
4292.08 589
4292.23 627
4292.38 669
4292.53 712
4292.68 756
4292.83 799
4292.98 841
4293.13 881
4293.28 920
4293.43 958
4293.58 996
4293.73 1033
4293.88 1069
4294.03 1101
4294.18 1126
4294.33 1142
4294.48 1148
4294.63 1145
4294.78 1133
4294.93 1115
4295.09 1093
4295.24 1071
4295.39 1051
4295.54 1034
4295.69 1021
4295.84 1012
4295.99 1005
4296.14 1001
4296.29 999
4296.44 1000
4296.59 1003
4296.74 1011
4296.89 1022
4297.04 1037
4297.19 1054
4297.34 1071
4297.49 1084
4297.64 1092
4297.79 1093
4297.94 1087
4298.09 1076
4298.24 1061
4298.39 1043
4298.54 1025
4298.69 1008
4298.84 992
4298.99 976
4299.14 963
4299.29 952
4299.44 946
4299.59 943
4299.74 944
4299.89 946
4300.04 946
4300.20 940
4300.35 926
4300.50 903
4300.65 875
4300.80 844
4300.95 816
4301.10 794
4301.25 780
4301.40 775
4301.55 777
4301.70 783
4301.85 790
4302.00 796
4302.15 802
4302.30 808
4302.45 814
4302.60 822
4302.75 831
4302.90 840
4303.05 848
4303.20 854
4303.35 856
4303.50 857
4303.65 855
4303.80 852
4303.95 847
4304.11 840
4304.26 831
4304.41 820
4304.56 806
4304.71 790
4304.86 773
4305.01 756
4305.16 739
4305.31 724
4305.46 710
4305.61 700
4305.76 693
4305.91 691
4306.06 693
4306.21 699
4306.36 707
4306.51 716
4306.66 724
4306.81 730
4306.96 734
4307.11 738
4307.26 742
4307.41 750
4307.57 760
4307.72 772
4307.87 784
4308.02 793
4308.17 798
4308.32 795
4308.47 786
4308.62 771
4308.77 751
4308.92 728
4309.07 706
4309.22 685
4309.37 667
4309.52 653
4309.67 642
4309.82 634
4309.97 628
4310.12 622
4310.27 615
4310.42 606
4310.58 593
4310.73 576
4310.88 556
4311.03 533
4311.18 508
4311.33 485
4311.48 465
4311.63 448
4311.78 435
4311.93 424
4312.08 415
4312.23 406
4312.38 396
4312.53 386
4312.68 376
4312.83 369
4312.98 365
4313.13 364
4313.29 363
4313.44 362
4313.59 358
4313.74 351
4313.89 338
4314.04 322
4314.19 304
4314.34 286
4314.49 270
4314.64 256
4314.79 245
4314.94 237
4315.09 231
4315.24 227
4315.39 224
4315.54 223
4315.69 224
4315.85 228
4316.00 232
4316.15 238
4316.30 244
4316.45 250
4316.60 255
4316.75 260
4316.90 265
4317.05 271
4317.20 279
4317.35 289
4317.50 300
4317.65 312
4317.80 321
4317.95 326
4318.10 326
4318.26 321
4318.41 312
4318.56 302
4318.71 293
4318.86 288
4319.01 287
4319.16 290
4319.31 295
4319.46 300
4319.61 303
4319.76 301
4319.91 295
4320.06 285
4320.21 274
4320.36 263
4320.52 255
4320.67 250
4320.82 250
4320.97 254
4321.12 260
4321.27 265
4321.42 269
4321.57 269
4321.72 266
4321.87 259
4322.02 250
4322.17 239
4322.32 229
4322.47 218
4322.63 209
4322.78 200
4322.93 191
4323.08 181
4323.23 170
4323.38 156
4323.53 138
4323.68 118
4323.83 95
4323.98 71
4324.13 46
4324.28 24
4324.43 5
4324.59 0
4324.74 0
4324.89 0
4325.04 0
4325.19 0
4325.34 2
4325.49 10
4325.64 16
4325.79 19
4325.94 18
4326.09 14
4326.24 8
4326.39 0
4326.55 0
4326.70 0
4326.85 0
4327.00 0
4327.15 0
4327.30 2
4327.45 15
4327.60 30
4327.75 44
4327.90 55
4328.05 60
4328.20 60
4328.36 54
4328.51 44
4328.66 32
4328.81 22
4328.96 17
4329.11 16
4329.26 21
4329.41 29
4329.56 38
4329.71 46
4329.86 53
4330.01 59
4330.17 66
4330.32 76
4330.47 92
4330.62 114
4330.77 141
4330.92 170
4331.07 197
4331.22 221
4331.37 238
4331.52 248
4331.67 251
4331.83 249
4331.98 245
4332.13 240
4332.28 235
4332.43 232
4332.58 229
4332.73 226
4332.88 223
4333.03 217
4333.18 210
4333.33 201
4333.49 192
4333.64 184
4333.79 177
4333.94 171
4334.09 168
4334.24 166
4334.39 164
4334.54 162
4334.69 159
4334.84 156
4334.99 153
4335.15 150
4335.30 148
4335.45 145
4335.60 143
4335.75 140
4335.90 137
4336.05 132
4336.20 126
4336.35 118
4336.50 109
4336.66 99
4336.81 90
4336.96 82
4337.11 75
4337.26 71
4337.41 69
4337.56 69
4337.71 71
4337.86 76
4338.01 82
4338.17 89
4338.32 98
4338.47 106
4338.62 112
4338.77 117
4338.92 119
4339.07 117
4339.22 113
4339.37 108
4339.52 103
4339.68 101
4339.83 104
4339.98 114
4340.13 131
4340.28 153
4340.43 179
4340.58 203
4340.73 224
4340.88 236
4341.04 240
4341.19 235
4341.34 223
4341.49 207
4341.64 193
4341.79 184
4341.94 180
4342.09 183
4342.24 191
4342.39 204
4342.55 219
4342.70 235
4342.85 251
4343.00 266
4343.15 279
4343.30 290
4343.45 296
4343.60 298
4343.75 294
4343.91 284
4344.06 270
4344.21 252
4344.36 232
4344.51 213
4344.66 196
4344.81 181
4344.96 169
4345.11 159
4345.27 152
4345.42 146
4345.57 141
4345.72 136
4345.87 131
4346.02 126
4346.17 122
4346.32 120
4346.47 123
4346.63 131
4346.78 146
4346.93 167
4347.08 191
4347.23 215
4347.38 235
4347.53 248
4347.68 251
4347.84 246
4347.99 233
4348.14 218
4348.29 202
4348.44 190
4348.59 183
4348.74 182
4348.89 185
4349.04 189
4349.20 192
4349.35 192
4349.50 186
4349.65 176
4349.80 160
4349.95 141
4350.10 121
4350.25 103
4350.41 87
4350.56 76
4350.71 70
4350.86 70
4351.01 74
4351.16 81
4351.31 91
4351.46 101
4351.62 110
4351.77 119
4351.92 127
4352.07 132
4352.22 137
4352.37 141
4352.52 146
4352.67 152
4352.83 159
4352.98 167
4353.13 175
4353.28 183
4353.43 189
4353.58 191
4353.73 188
4353.88 178
4354.04 163
4354.19 141
4354.34 116
4354.49 87
4354.64 57
4354.79 30
4354.94 8
4355.09 0
4355.25 0
4355.40 0
4355.55 0
4355.70 0
4355.85 1
4356.00 10
4356.15 18
4356.31 22
4356.46 21
4356.61 15
4356.76 7
4356.91 0
4357.06 0
4357.21 0
4357.36 0
4357.52 0
4357.67 6
4357.82 15
4357.97 21
4358.12 25
4358.27 27
4358.42 29
4358.58 33
4358.73 42
4358.88 56
4359.03 74
4359.18 95
4359.33 118
4359.48 140
4359.64 160
4359.79 179
4359.94 195
4360.09 208
4360.24 219
4360.39 227
4360.54 230
4360.69 227
4360.85 220
4361.00 208
4361.15 194
4361.30 178
4361.45 162
4361.60 148
4361.75 136
4361.91 125
4362.06 115
4362.21 105
4362.36 95
4362.51 84
4362.66 75
4362.81 67
4362.97 61
4363.12 60
4363.27 62
4363.42 69
4363.57 78
4363.72 90
4363.87 102
4364.03 114
4364.18 126
4364.33 135
4364.48 144
4364.63 150
4364.78 155
4364.94 157
4365.09 157
4365.24 152
4365.39 144
4365.54 132
4365.69 118
4365.84 104
4366.00 91
4366.15 83
4366.30 80
4366.45 82
4366.60 89
4366.75 99
4366.90 109
4367.06 117
4367.21 120
4367.36 117
4367.51 108
4367.66 93
4367.81 74
4367.97 55
4368.12 37
4368.27 21
4368.42 9
4368.57 0
4368.72 0
4368.87 0
4369.03 0
4369.18 0
4369.33 7
4369.48 16
4369.63 25
4369.78 34
4369.94 43
4370.09 52
4370.24 60
4370.39 69
4370.54 78
4370.69 87
4370.84 96
4371.00 103
4371.15 107
4371.30 108
4371.45 106
4371.60 103
4371.75 98
4371.91 93
4372.06 89
4372.21 88
4372.36 89
4372.51 93
4372.66 100
4372.82 108
4372.97 117
4373.12 125
4373.27 130
4373.42 132
4373.57 131
4373.73 127
4373.88 122
4374.03 118
4374.18 115
4374.33 114
4374.48 113
4374.63 112
4374.79 109
4374.94 104
4375.09 96
4375.24 86
4375.39 73
4375.54 59
4375.70 46
4375.85 33
4376.00 22
4376.15 11
4376.30 2
4376.45 0
4376.61 0
4376.76 0
4376.91 0
4377.06 0
4377.21 0
4377.36 0
4377.52 0
4377.67 4
4377.82 23
4377.97 45
4378.12 68
4378.27 88
4378.43 102
4378.58 109
4378.73 109
4378.88 103
4379.03 92
4379.19 80
4379.34 70
4379.49 63
4379.64 62
4379.79 66
4379.94 75
4380.10 87
4380.25 102
4380.40 119
4380.55 137
4380.70 155
4380.85 175
4381.01 195
4381.16 214
4381.31 232
4381.46 248
4381.61 259
4381.76 266
4381.92 267
4382.07 263
4382.22 257
4382.37 250
4382.52 245
4382.68 243
4382.83 248
4382.98 258
4383.13 274
4383.28 294
4383.43 314
4383.59 333
4383.74 349
4383.89 360
4384.04 364
4384.19 362
4384.35 356
4384.50 348
4384.65 341
4384.80 334
4384.95 329
4385.10 327
4385.26 326
4385.41 327
4385.56 329
4385.71 332
4385.86 336
4386.02 343
4386.17 353
4386.32 365
4386.47 378
4386.62 393
4386.77 406
4386.93 417
4387.08 424
4387.23 428
4387.38 428
4387.53 426
4387.69 422
4387.84 418
4387.99 414
4388.14 410
4388.29 408
4388.45 407
4388.60 408
4388.75 409
4388.90 410
4389.05 411
4389.20 410
4389.36 409
4389.51 408
4389.66 408
4389.81 409
4389.96 412
4390.12 416
4390.27 421
4390.42 425
4390.57 426
4390.72 424
4390.88 419
4391.03 412
4391.18 403
4391.33 393
4391.48 385
4391.64 379
4391.79 376
4391.94 375
4392.09 378
4392.24 381
4392.39 386
4392.55 389
4392.70 391
4392.85 391
4393.00 388
4393.15 382
4393.31 375
4393.46 368
4393.61 360
4393.76 354
4393.91 348
4394.07 344
4394.22 340
4394.37 336
4394.52 331
4394.67 324
4394.83 316
4394.98 308
4395.13 300
4395.28 294
4395.43 292
4395.59 292
4395.74 294
4395.89 298
4396.04 301
4396.19 303
4396.35 303
4396.50 301
4396.65 299
4396.80 299
4396.95 301
4397.11 306
4397.26 313
4397.41 321
4397.56 328
4397.71 331
4397.87 331
4398.02 326
4398.17 317
4398.32 306
4398.48 293
4398.63 280
4398.78 269
4398.93 260
4399.08 254
4399.24 251
4399.39 252
4399.54 256
4399.69 263
4399.84 273
4400.00 286
4400.15 300
4400.30 315
4400.45 329
4400.60 342
4400.76 350
4400.91 354
4401.06 352
4401.21 345
4401.36 333
4401.52 318
4401.67 302
4401.82 287
4401.97 274
4402.13 266
4402.28 261
4402.43 260
4402.58 262
4402.73 266
4402.89 273
4403.04 282
4403.19 292
4403.34 303
4403.49 312
4403.65 318
4403.80 318
4403.95 312
4404.10 299
4404.26 281
4404.41 262
4404.56 245
4404.71 233
4404.86 227
4405.02 229
4405.17 236
4405.32 245
4405.47 254
4405.62 261
4405.78 266
4405.93 270
4406.08 274
4406.23 280
4406.39 289
4406.54 301
4406.69 312
4406.84 321
4406.99 327
4407.15 326
4407.30 321
4407.45 312
4407.60 301
4407.76 290
4407.91 278
4408.06 267
4408.21 254
4408.36 242
4408.52 229
4408.67 218
4408.82 210
4408.97 208
4409.13 212
4409.28 223
4409.43 239
4409.58 257
4409.73 275
4409.89 292
4410.04 306
4410.19 317
4410.34 325
4410.50 331
4410.65 336
4410.80 338
4410.95 339
4411.10 337
4411.26 334
4411.41 330
4411.56 325
4411.71 320
4411.87 315
4412.02 312
4412.17 311
4412.32 313
4412.48 317
4412.63 324
4412.78 333
4412.93 343
4413.08 352
4413.24 361
4413.39 368
4413.54 375
4413.69 381
4413.85 388
4414.00 396
4414.15 405
4414.30 414
4414.46 421
4414.61 426
4414.76 427
4414.91 423
4415.06 416
4415.22 407
4415.37 397
4415.52 386
4415.67 376
4415.83 364
4415.98 352
4416.13 339
4416.28 326
4416.44 315
4416.59 307
4416.74 304
4416.89 305
4417.05 311
4417.20 319
4417.35 329
4417.50 338
4417.65 346
4417.81 353
4417.96 359
4418.11 364
4418.26 369
4418.42 373
4418.57 377
4418.72 380
4418.87 381
4419.03 381
4419.18 379
4419.33 375
4419.48 369
4419.64 363
4419.79 355
4419.94 347
4420.09 338
4420.25 329
4420.40 321
4420.55 313
4420.70 306
4420.86 300
4421.01 294
4421.16 288
4421.31 282
4421.47 276
4421.62 273
4421.77 270
4421.92 269
4422.08 268
4422.23 267
4422.38 265
4422.53 261
4422.69 255
4422.84 247
4422.99 239
4423.14 231
4423.30 222
4423.45 212
4423.60 200
4423.75 186
4423.91 171
4424.06 156
4424.21 142
4424.36 131
4424.52 124
4424.67 121
4424.82 122
4424.97 125
4425.13 128
4425.28 130
4425.43 134
4425.58 138
4425.74 145
4425.89 153
4426.04 163
4426.19 171
4426.35 177
4426.50 178
4426.65 175
4426.80 168
4426.96 159
4427.11 152
4427.26 149
4427.41 152
4427.57 160
4427.72 172
4427.87 187
4428.02 203
4428.18 218
4428.33 229
4428.48 236
4428.63 238
4428.79 237
4428.94 234
4429.09 230
4429.24 227
4429.40 226
4429.55 227
4429.70 228
4429.85 229
4430.01 228
4430.16 225
4430.31 218
4430.46 209
4430.62 197
4430.77 185
4430.92 173
4431.08 163
4431.23 156
4431.38 153
4431.53 155
4431.69 164
4431.84 178
4431.99 195
4432.14 215
4432.30 233
4432.45 249
4432.60 259
4432.75 265
4432.91 267
4433.06 267
4433.21 268
4433.36 270
4433.52 275
4433.67 282
4433.82 290
4433.98 299
4434.13 307
4434.28 311
4434.43 312
4434.59 308
4434.74 300
4434.89 290
4435.04 278
4435.20 267
4435.35 259
4435.50 254
4435.65 253
4435.81 253
4435.96 254
4436.11 254
4436.27 252
4436.42 249
4436.57 244
4436.72 239
4436.88 234
4437.03 231
4437.18 227
4437.33 223
4437.49 218
4437.64 211
4437.79 202
4437.95 191
4438.10 179
4438.25 167
4438.40 157
4438.56 148
4438.71 140
4438.86 134
4439.01 131
4439.17 128
4439.32 127
4439.47 126
4439.63 124
4439.78 123
4439.93 122
4440.08 120
4440.24 118
4440.39 116
4440.54 114
4440.70 112
4440.85 111
4441.00 110
4441.15 112
4441.31 119
4441.46 132
4441.61 151
4441.76 174
4441.92 199
4442.07 223
4442.22 242
4442.38 253
4442.53 256
4442.68 250
4442.83 238
4442.99 224
4443.14 210
4443.29 201
4443.45 195
4443.60 194
4443.75 195
4443.90 197
4444.06 197
4444.21 194
4444.36 189
4444.52 181
4444.67 172
4444.82 163
4444.97 153
4445.13 145
4445.28 137
4445.43 129
4445.59 122
4445.74 115
4445.89 108
4446.04 99
4446.20 89
4446.35 77
4446.50 65
4446.66 52
4446.81 39
4446.96 29
4447.11 22
4447.27 18
4447.42 16
4447.57 14
4447.73 13
4447.88 9
4448.03 3
4448.19 0
4448.34 0
4448.49 0
4448.64 0
4448.80 0
4448.95 0
4449.10 0
4449.26 0
4449.41 13
4449.56 27
4449.71 38
4449.87 47
4450.02 52
4450.17 53
4450.33 53
4450.48 51
4450.63 51
4450.78 53
4450.94 58
4451.09 68
4451.24 80
4451.40 93
4451.55 105
4451.70 115
4451.86 122
4452.01 124
4452.16 123
4452.31 121
4452.47 119
4452.62 119
4452.77 122
4452.93 126
4453.08 130
4453.23 135
4453.39 138
4453.54 140
4453.69 140
4453.84 139
4454.00 139
4454.15 142
4454.30 148
4454.46 156
4454.61 168
4454.76 182
4454.92 197
4455.07 213
4455.22 227
4455.37 238
4455.53 245
4455.68 246
4455.83 241
4455.99 230
4456.14 215
4456.29 198
4456.45 181
4456.60 165
4456.75 152
4456.91 143
4457.06 136
4457.21 132
4457.36 130
4457.52 132
4457.67 135
4457.82 142
4457.98 150
4458.13 159
4458.28 168
4458.44 177
4458.59 183
4458.74 189
4458.90 196
4459.05 203
4459.20 212
4459.35 221
4459.51 230
4459.66 238
4459.81 242
4459.97 240
4460.12 234
4460.27 224
4460.43 210
4460.58 194
4460.73 179
4460.89 167
4461.04 158
4461.19 155
4461.35 156
4461.50 164
4461.65 175
4461.80 191
4461.96 210
4462.11 229
4462.26 247
4462.42 263
4462.57 276
4462.72 286
4462.88 291
4463.03 290
4463.18 284
4463.34 271
4463.49 253
4463.64 233
4463.80 212
4463.95 195
4464.10 184
4464.26 181
4464.41 186
4464.56 196
4464.72 208
4464.87 219
4465.02 227
4465.17 228
4465.33 224
4465.48 215
4465.63 204
4465.79 192
4465.94 181
4466.09 171
4466.25 162
4466.40 156
4466.55 150
4466.71 145
4466.86 141
4467.01 138
4467.17 135
4467.32 133
4467.47 132
4467.63 130
4467.78 129
4467.93 128
4468.09 126
4468.24 126
4468.39 126
4468.55 128
4468.70 131
4468.85 135
4469.01 140
4469.16 146
4469.31 153
4469.47 159
4469.62 164
4469.77 167
4469.93 168
4470.08 169
4470.23 168
4470.39 168
4470.54 170
4470.69 175
4470.85 183
4471.00 193
4471.15 204
4471.31 214
4471.46 221
4471.61 222
4471.76 219
4471.92 210
4472.07 197
4472.22 182
4472.38 166
4472.53 149
4472.68 134
4472.84 120
4472.99 107
4473.14 97
4473.30 90
4473.45 86
4473.60 87
4473.76 91
4473.91 98
4474.07 105
4474.22 113
4474.37 118
4474.53 120
4474.68 118
4474.83 111
4474.99 101
4475.14 88
4475.29 72
4475.45 54
4475.60 35
4475.75 16
4475.91 0
4476.06 0
4476.21 0
4476.37 0
4476.52 0
4476.67 0
4476.83 0
4476.98 1
4477.13 6
4477.29 9
4477.44 11
4477.59 13
4477.75 17
4477.90 24
4478.05 33
4478.21 44
4478.36 55
4478.51 64
4478.67 72
4478.82 77
4478.97 79
4479.13 78
4479.28 77
4479.43 77
4479.59 79
4479.74 84
4479.89 92
4480.05 103
4480.20 117
4480.35 132
4480.51 148
4480.66 164
4480.82 178
4480.97 191
4481.12 201
4481.28 208
4481.43 212
4481.58 213
4481.74 213
4481.89 213
4482.04 214
4482.20 217
4482.35 222
4482.50 228
4482.66 234
4482.81 239
4482.96 243
4483.12 246
4483.27 249
4483.42 252
4483.58 255
4483.73 259
4483.89 264
4484.04 267
4484.19 268
4484.35 268
4484.50 265
4484.65 259
4484.81 253
4484.96 248
4485.11 244
4485.27 243
4485.42 245
4485.57 252
4485.73 261
4485.88 271
4486.04 280
4486.19 286
4486.34 288
4486.50 284
4486.65 276
4486.80 263
4486.96 247
4487.11 229
4487.26 210
4487.42 188
4487.57 166
4487.72 142
4487.88 118
4488.03 94
4488.19 72
4488.34 52
4488.49 34
4488.65 19
4488.80 5
4488.95 0
4489.11 0
4489.26 0
4489.41 0
4489.57 0
4489.72 0
4489.87 0
4490.03 0
4490.18 6
4490.34 14
4490.49 21
4490.64 28
4490.80 35
4490.95 41
4491.10 48
4491.26 54
4491.41 59
4491.57 62
4491.72 63
4491.87 64
4492.03 65
4492.18 69
4492.33 76
4492.49 88
4492.64 105
4492.79 124
4492.95 146
4493.10 165
4493.26 181
4493.41 190
4493.56 193
4493.72 189
4493.87 180
4494.02 167
4494.18 154
4494.33 140
4494.49 127
4494.64 114
4494.79 101
4494.95 87
4495.10 74
4495.25 61
4495.41 50
4495.56 43
4495.71 40
4495.87 41
4496.02 44
4496.18 48
4496.33 53
4496.48 59
4496.64 66
4496.79 75
4496.94 86
4497.10 98
4497.25 109
4497.41 117
4497.56 121
4497.71 121
4497.87 118
4498.02 113
4498.17 107
4498.33 101
4498.48 95
4498.64 91
4498.79 89
4498.94 88
4499.10 92
4499.25 98
4499.41 108
4499.56 117
4499.71 125
4499.87 128
4500.02 124
4500.17 113
4500.33 98
4500.48 82
4500.64 68
4500.79 59
4500.94 57
4501.10 62
4501.25 75
4501.40 92
4501.56 112
4501.71 133
4501.87 154
4502.02 173
4502.17 189
4502.33 200
4502.48 208
4502.64 211
4502.79 212
4502.94 210
4503.10 208
4503.25 206
4503.40 205
4503.56 203
4503.71 202
4503.87 200
4504.02 197
4504.17 193
4504.33 189
4504.48 183
4504.64 179
4504.79 174
4504.94 171
4505.10 168
4505.25 165
4505.41 161
4505.56 155
4505.71 148
4505.87 139
4506.02 128
4506.17 116
4506.33 104
4506.48 92
4506.64 80
4506.79 68
4506.94 55
4507.10 42
4507.25 31
4507.41 24
4507.56 20
4507.71 21
4507.87 27
4508.02 36
4508.18 47
4508.33 58
4508.48 68
4508.64 75
4508.79 81
4508.95 85
4509.10 90
4509.25 94
4509.41 99
4509.56 104
4509.72 107
4509.87 107
4510.02 102
4510.18 93
4510.33 79
4510.49 63
4510.64 47
4510.79 31
4510.95 19
4511.10 12
4511.25 10
4511.41 11
4511.56 14
4511.72 18
4511.87 21
4512.02 21
4512.18 20
4512.33 17
4512.49 14
4512.64 12
4512.80 12
4512.95 15
4513.10 20
4513.26 25
4513.41 28
4513.57 29
4513.72 27
4513.87 22
4514.03 16
4514.18 10
4514.34 6
4514.49 2
4514.64 0
4514.80 0
4514.95 0
4515.11 0
4515.26 0
4515.41 0
4515.57 0
4515.72 0
4515.88 0
4516.03 5
4516.18 22
4516.34 46
4516.49 76
4516.65 111
4516.80 148
4516.95 181
4517.11 209
4517.26 227
4517.42 236
4517.57 235
4517.73 229
4517.88 219
4518.03 210
4518.19 202
4518.34 198
4518.50 195
4518.65 192
4518.80 187
4518.96 179
4519.11 167
4519.27 152
4519.42 136
4519.57 121
4519.73 110
4519.88 106
4520.04 110
4520.19 120
4520.35 135
4520.50 150
4520.65 162
4520.81 169
4520.96 171
4521.12 166
4521.27 158
4521.42 148
4521.58 140
4521.73 134
4521.89 132
4522.04 133
4522.20 135
4522.35 137
4522.50 136
4522.66 132
4522.81 123
4522.97 111
4523.12 96
4523.27 83
4523.43 72
4523.58 66
4523.74 65
4523.89 69
4524.05 76
4524.20 86
4524.35 96
4524.51 106
4524.66 116
4524.82 126
4524.97 136
4525.13 147
4525.28 158
4525.43 166
4525.59 172
4525.74 175
4525.90 174
4526.05 171
4526.20 165
4526.36 159
4526.51 155
4526.67 155
4526.82 161
4526.98 172
4527.13 187
4527.28 206
4527.44 224
4527.59 240
4527.75 250
4527.90 255
4528.06 254
4528.21 251
4528.36 247
4528.52 243
4528.67 240
4528.83 240
4528.98 239
4529.14 239
4529.29 237
4529.44 233
4529.60 229
4529.75 226
4529.91 223
4530.06 222
4530.22 223
4530.37 223
4530.53 222
4530.68 217
4530.83 208
4530.99 195
4531.14 179
4531.30 162
4531.45 146
4531.61 133
4531.76 124
4531.91 120
4532.07 117
4532.22 115
4532.38 113
4532.53 110
4532.69 105
4532.84 100
4532.99 96
4533.15 93
4533.30 92
4533.46 94
4533.61 97
4533.77 103
4533.92 109
4534.08 116
4534.23 124
4534.38 132
4534.54 140
4534.69 147
4534.85 154
4535.00 159
4535.16 162
4535.31 163
4535.46 161
4535.62 157
4535.77 150
4535.93 141
4536.08 131
4536.24 121
4536.39 112
4536.55 107
4536.70 105
4536.85 109
4537.01 116
4537.16 127
4537.32 139
4537.47 150
4537.63 159
4537.78 163
4537.94 161
4538.09 156
4538.24 147
4538.40 137
4538.55 127
4538.71 120
4538.86 115
4539.02 112
4539.17 110
4539.33 110
4539.48 110
4539.63 110
4539.79 112
4539.94 116
4540.10 122
4540.25 130
4540.41 138
4540.56 145
4540.72 150
4540.87 152
4541.03 152
4541.18 149
4541.33 145
4541.49 140
4541.64 134
4541.80 128
4541.95 119
4542.11 107
4542.26 94
4542.42 78
4542.57 61
4542.72 44
4542.88 28
4543.03 14
4543.19 3
4543.34 0
4543.50 0
4543.65 0
4543.81 0
4543.96 8
4544.12 21
4544.27 34
4544.42 48
4544.58 62
4544.73 74
4544.89 84
4545.04 93
4545.20 101
4545.35 108
4545.51 114
4545.66 118
4545.82 120
4545.97 119
4546.13 116
4546.28 109
4546.43 99
4546.59 87
4546.74 72
4546.90 56
4547.05 40
4547.21 25
4547.36 13
4547.52 4
4547.67 0
4547.83 0
4547.98 0
4548.14 0
4548.29 3
4548.44 5
4548.60 6
4548.75 6
4548.91 5
4549.06 5
4549.22 5
4549.37 8
4549.53 12
4549.68 17
4549.84 22
4549.99 25
4550.15 26
4550.30 25
4550.45 22
4550.61 18
4550.76 14
4550.92 11
4551.07 10
4551.23 12
4551.38 14
4551.54 18
4551.69 21
4551.85 25
4552.00 28
4552.16 28
4552.31 26
4552.47 22
4552.62 14
4552.78 4
4552.93 0
4553.08 0
4553.24 0
4553.39 0
4553.55 0
4553.70 0
4553.86 0
4554.01 3
4554.17 15
4554.32 26
4554.48 33
4554.63 37
4554.79 38
4554.94 35
4555.10 32
4555.25 27
4555.41 23
4555.56 19
4555.71 17
4555.87 16
4556.02 16
4556.18 18
4556.33 20
4556.49 21
4556.64 22
4556.80 21
4556.95 18
4557.11 15
4557.26 10
4557.42 5
4557.57 1
4557.73 0
4557.88 0
4558.04 0
4558.19 0
4558.35 0
4558.50 2
4558.66 10
4558.81 19
4558.97 28
4559.12 38
4559.28 48
4559.43 57
4559.58 67
4559.74 77
4559.89 86
4560.05 93
4560.20 97
4560.36 96
4560.51 90
4560.67 81
4560.82 69
4560.98 58
4561.13 48
4561.29 40
4561.44 32
4561.60 25
4561.75 16
4561.91 4
4562.06 0
4562.22 0
4562.37 0
4562.53 0
4562.68 0
4562.84 0
4562.99 0
4563.15 3
4563.30 19
4563.46 32
4563.61 40
4563.77 43
4563.92 43
4564.08 39
4564.23 34
4564.39 29
4564.54 27
4564.70 27
4564.85 30
4565.00 35
4565.16 43
4565.31 54
4565.47 66
4565.62 80
4565.78 95
4565.93 109
4566.09 120
4566.24 129
4566.40 133
4566.55 134
4566.71 133
4566.86 130
4567.02 126
4567.17 123
4567.33 121
4567.48 118
4567.64 116
4567.79 112
4567.95 109
4568.10 106
4568.26 104
4568.41 103
4568.57 104
4568.72 106
4568.88 109
4569.03 111
4569.19 111
4569.34 111
4569.50 108
4569.65 105
4569.81 100
4569.96 95
4570.12 90
4570.27 86
4570.43 83
4570.58 81
4570.74 80
4570.89 80
4571.05 81
4571.20 83
4571.36 84
4571.51 85
4571.67 85
4571.82 83
4571.98 80
4572.13 75
4572.29 70
4572.44 66
4572.60 65
4572.75 65
4572.91 68
4573.06 73
4573.22 79
4573.37 85
4573.53 90
4573.68 95
4573.84 100
4573.99 106
4574.15 113
4574.30 121
4574.46 133
4574.61 146
4574.77 160
4574.92 174
4575.08 186
4575.23 196
4575.39 201
4575.55 202
4575.70 199
4575.86 192
4576.01 182
4576.17 170
4576.32 154
4576.48 136
4576.63 114
4576.79 92
4576.94 68
4577.10 46
4577.25 27
4577.41 14
4577.56 5
4577.72 1
4577.87 0
4578.03 0
4578.18 0
4578.34 0
4578.49 0
4578.65 0
4578.80 0
4578.96 0
4579.11 0
4579.27 0
4579.42 2
4579.58 5
4579.73 7
4579.89 7
4580.04 7
4580.20 5
4580.35 3
4580.51 2
4580.66 1
4580.82 1
4580.97 2
4581.13 5
4581.29 10
4581.44 18
4581.60 29
4581.75 41
4581.91 55
4582.06 69
4582.22 82
4582.37 94
4582.53 103
4582.68 110
4582.84 113
4582.99 112
4583.15 107
4583.30 98
4583.46 84
4583.61 66
4583.77 46
4583.92 28
4584.08 13
4584.23 5
4584.39 5
4584.54 13
4584.70 28
4584.86 46
4585.01 63
4585.17 78
4585.32 87
4585.48 91
4585.63 91
4585.79 87
4585.94 81
4586.10 76
4586.25 72
4586.41 69
4586.56 68
4586.72 66
4586.87 65
4587.03 62
4587.18 59
4587.34 54
4587.49 49
4587.65 42
4587.81 35
4587.96 28
4588.12 20
4588.27 12
4588.43 5
4588.58 0
4588.74 0
4588.89 1
4589.05 9
4589.20 21
4589.36 36
4589.51 51
4589.67 63
4589.82 70
4589.98 72
4590.14 70
4590.29 66
4590.45 62
4590.60 62
4590.76 68
4590.91 78
4591.07 92
4591.22 108
4591.38 122
4591.53 133
4591.69 140
4591.84 143
4592.00 144
4592.15 144
4592.31 146
4592.47 151
4592.62 160
4592.78 171
4592.93 182
4593.09 193
4593.24 199
4593.40 200
4593.55 194
4593.71 183
4593.86 167
4594.02 150
4594.17 134
4594.33 123
4594.49 118
4594.64 121
4594.80 132
4594.95 148
4595.11 169
4595.26 190
4595.42 208
4595.57 222
4595.73 229
4595.88 228
4596.04 219
4596.20 203
4596.35 180
4596.51 152
4596.66 122
4596.82 91
4596.97 62
4597.13 37
4597.28 19
4597.44 7
4597.59 1
4597.75 0
4597.91 2
4598.06 5
4598.22 7
4598.37 7
4598.53 7
4598.68 6
4598.84 7
4598.99 12
4599.15 20
4599.30 32
4599.46 47
4599.62 65
4599.77 84
4599.93 102
4600.08 118
4600.24 131
4600.39 139
4600.55 142
4600.70 141
4600.86 135
4601.02 126
4601.17 113
4601.33 99
4601.48 83
4601.64 66
4601.79 50
4601.95 34
4602.10 19
4602.26 7
4602.42 0
4602.57 0
4602.73 0
4602.88 0
4603.04 0
4603.19 4
4603.35 16
4603.50 29
4603.66 41
4603.82 53
4603.97 63
4604.13 70
4604.28 75
4604.44 77
4604.59 77
4604.75 73
4604.90 68
4605.06 62
4605.22 57
4605.37 52
4605.53 49
4605.68 48
4605.84 49
4605.99 51
4606.15 53
4606.30 55
4606.46 58
4606.62 61
4606.77 67
4606.93 76
4607.08 87
4607.24 101
4607.39 117
4607.55 133
4607.71 147
4607.86 156
4608.02 161
4608.17 160
4608.33 153
4608.48 142
4608.64 127
4608.79 109
4608.95 92
4609.11 76
4609.26 65
4609.42 58
4609.57 56
4609.73 60
4609.88 68
4610.04 77
4610.20 86
4610.35 91
4610.51 90
4610.66 83
4610.82 69
4610.97 50
4611.13 29
4611.29 10
4611.44 0
4611.60 0
4611.75 0
4611.91 0
4612.06 0
4612.22 0
4612.38 0
4612.53 1
4612.69 5
4612.84 9
4613.00 12
4613.15 15
4613.31 18
4613.47 21
4613.62 26
4613.78 32
4613.93 39
4614.09 48
4614.24 56
4614.40 63
4614.56 66
4614.71 66
4614.87 61
4615.02 53
4615.18 43
4615.33 33
4615.49 27
4615.65 24
4615.80 25
4615.96 29
4616.11 34
4616.27 38
4616.43 40
4616.58 38
4616.74 35
4616.89 29
4617.05 23
4617.20 18
4617.36 15
4617.52 14
4617.67 16
4617.83 18
4617.98 21
4618.14 21
4618.29 19
4618.45 15
4618.61 10
4618.76 6
4618.92 5
4619.07 9
4619.23 19
4619.39 32
4619.54 48
4619.70 63
4619.85 75
4620.01 82
4620.16 86
4620.32 87
4620.48 88
4620.63 91
4620.79 95
4620.94 102
4621.10 108
4621.26 113
4621.41 116
4621.57 116
4621.72 114
4621.88 112
4622.04 113
4622.19 118
4622.35 127
4622.50 140
4622.66 154
4622.81 168
4622.97 180
4623.13 187
4623.28 190
4623.44 189
4623.59 186
4623.75 183
4623.91 181
4624.06 183
4624.22 188
4624.37 197
4624.53 207
4624.69 216
4624.84 221
4625.00 222
4625.15 217
4625.31 208
4625.47 197
4625.62 185
4625.78 175
4625.93 166
4626.09 160
4626.24 156
4626.40 152
4626.56 148
4626.71 143
4626.87 139
4627.02 136
4627.18 135
4627.34 134
4627.49 132
4627.65 129
4627.80 121
4627.96 108
4628.12 91
4628.27 70
4628.43 49
4628.58 29
4628.74 11
4628.90 0
4629.05 0
4629.21 0
4629.36 0
4629.52 0
4629.68 0
4629.83 0
4629.99 0
4630.14 0
4630.30 0
4630.46 5
4630.61 20
4630.77 40
4630.92 64
4631.08 89
4631.24 112
4631.39 130
4631.55 140
4631.70 144
4631.86 141
4632.02 135
4632.17 127
4632.33 120
4632.48 115
4632.64 112
4632.80 111
4632.95 109
4633.11 106
4633.27 102
4633.42 98
4633.58 93
4633.73 88
4633.89 85
4634.05 83
4634.20 84
4634.36 86
4634.51 91
4634.67 100
4634.83 114
4634.98 132
4635.14 154
4635.29 178
4635.45 201
4635.61 222
4635.76 237
4635.92 247
4636.07 252
4636.23 252
4636.39 250
4636.54 248
4636.70 248
4636.86 249
4637.01 252
4637.17 254
4637.32 256
4637.48 256
4637.64 253
4637.79 250
4637.95 247
4638.10 246
4638.26 248
4638.42 255
4638.57 266
4638.73 280
4638.89 297
4639.04 314
4639.20 329
4639.35 340
4639.51 348
4639.67 351
4639.82 349
4639.98 342
4640.13 331
4640.29 317
4640.45 302
4640.60 286
4640.76 271
4640.92 259
4641.07 251
4641.23 247
4641.38 246
4641.54 248
4641.70 253
4641.85 258
4642.01 262
4642.17 264
4642.32 264
4642.48 262
4642.63 259
4642.79 255
4642.95 252
4643.10 251
4643.26 254
4643.42 263
4643.57 277
4643.73 297
4643.88 322
4644.04 350
4644.20 378
4644.35 402
4644.51 423
4644.67 437
4644.82 445
4644.98 448
4645.13 448
4645.29 447
4645.45 447
4645.60 450
4645.76 456
4645.92 465
4646.07 475
4646.23 486
4646.38 497
4646.54 507
4646.70 518
4646.85 531
4647.01 550
4647.17 578
4647.32 616
4647.48 665
4647.63 723
4647.79 790
4647.95 860
4648.10 930
4648.26 999
4648.42 1066
4648.57 1130
4648.73 1191
4648.89 1249
4649.04 1302
4649.20 1351
4649.35 1393
4649.51 1430
4649.67 1461
4649.82 1490
4649.98 1520
4650.14 1554
4650.29 1594
4650.45 1641
4650.60 1695
4650.76 1756
4650.92 1821
4651.07 1889
4651.23 1959
4651.39 2029
4651.54 2095
4651.70 2155
4651.86 2206
4652.01 2245
4652.17 2271
4652.33 2285
4652.48 2288
4652.64 2284
4652.79 2274
4652.95 2262
4653.11 2249
4653.26 2234
4653.42 2217
4653.58 2199
4653.73 2180
4653.89 2160
4654.05 2142
4654.20 2127
4654.36 2114
4654.51 2105
4654.67 2097
4654.83 2087
4654.98 2072
4655.14 2050
4655.30 2020
4655.45 1983
4655.61 1940
4655.77 1894
4655.92 1848
4656.08 1804
4656.24 1762
4656.39 1722
4656.55 1685
4656.71 1648
4656.86 1613
4657.02 1577
4657.17 1541
4657.33 1504
4657.49 1467
4657.64 1429
4657.80 1392
4657.96 1358
4658.11 1327
4658.27 1301
4658.43 1279
4658.58 1262
4658.74 1248
4658.90 1234
4659.05 1220
4659.21 1205
4659.37 1188
4659.52 1169
4659.68 1150
4659.83 1131
4659.99 1112
4660.15 1094
4660.30 1079
4660.46 1065
4660.62 1054
4660.77 1043
4660.93 1033
4661.09 1022
4661.24 1010
4661.40 996
4661.56 980
4661.71 961
4661.87 941
4662.03 919
4662.18 897
4662.34 873
4662.50 851
4662.65 830
4662.81 812
4662.97 797
4663.12 784
4663.28 771
4663.44 758
4663.59 743
4663.75 725
4663.91 706
4664.06 688
4664.22 671
4664.37 659
4664.53 650
4664.69 646
4664.84 646
4665.00 648
4665.16 653
4665.31 658
4665.47 662
4665.63 666
4665.78 668
4665.94 666
4666.10 660
4666.25 650
4666.41 637
4666.57 621
4666.72 604
4666.88 588
4667.04 573
4667.19 558
4667.35 542
4667.51 524
4667.66 502
4667.82 474
4667.98 443
4668.13 407
4668.29 370
4668.45 334
4668.60 301
4668.76 274
4668.92 254
4669.07 242
4669.23 237
4669.39 238
4669.54 242
4669.70 246
4669.86 247
4670.01 245
4670.17 240
4670.33 232
4670.48 224
4670.64 218
4670.80 216
4670.95 219
4671.11 226
4671.27 235
4671.42 245
4671.58 253
4671.74 260
4671.89 262
4672.05 259
4672.21 252
4672.36 239
4672.52 222
4672.68 203
4672.83 182
4672.99 162
4673.15 144
4673.30 130
4673.46 120
4673.62 113
4673.78 110
4673.93 108
4674.09 107
4674.25 108
4674.40 111
4674.56 115
4674.72 122
4674.87 131
4675.03 143
4675.19 156
4675.34 171
4675.50 186
4675.66 203
4675.81 219
4675.97 236
4676.13 254
4676.28 273
4676.44 293
4676.60 315
4676.75 337
4676.91 358
4677.07 378
4677.22 393
4677.38 404
4677.54 411
4677.69 416
4677.85 419
4678.01 424
4678.17 430
4678.32 438
4678.48 447
4678.64 457
4678.79 465
4678.95 473
4679.11 480
4679.26 488
4679.42 498
4679.58 511
4679.73 526
4679.89 543
4680.05 559
4680.20 572
4680.36 580
4680.52 581
4680.67 575
4680.83 563
4680.99 547
4681.15 529
4681.30 513
4681.46 499
4681.62 490
4681.77 484
4681.93 481
4682.09 478
4682.24 474
4682.40 467
4682.56 455
4682.71 438
4682.87 415
4683.03 389
4683.18 360
4683.34 331
4683.50 303
4683.66 277
4683.81 254
4683.97 235
4684.13 218
4684.28 201
4684.44 185
4684.60 168
4684.75 153
4684.91 139
4685.07 128
4685.22 122
4685.38 121
4685.54 125
4685.70 132
4685.85 140
4686.01 147
4686.17 153
4686.32 157
4686.48 159
4686.64 161
4686.79 163
4686.95 166
4687.11 171
4687.27 176
4687.42 181
4687.58 185
4687.74 186
4687.89 185
4688.05 179
4688.21 169
4688.36 154
4688.52 136
4688.68 116
4688.84 95
4688.99 77
4689.15 64
4689.31 56
4689.46 56
4689.62 61
4689.78 71
4689.93 80
4690.09 85
4690.25 83
4690.41 72
4690.56 52
4690.72 26
4690.88 0
4691.03 0
4691.19 0
4691.35 0
4691.50 0
4691.66 0
4691.82 0
4691.98 0
4692.13 8
4692.29 25
4692.45 39
4692.60 51
4692.76 60
4692.92 67
4693.08 73
4693.23 78
4693.39 82
4693.55 82
4693.70 80
4693.86 74
4694.02 65
4694.17 55
4694.33 46
4694.49 38
4694.65 34
4694.80 33
4694.96 35
4695.12 39
4695.27 41
4695.43 41
4695.59 37
4695.75 31
4695.90 24
4696.06 19
4696.22 19
4696.37 25
4696.53 37
4696.69 54
4696.85 72
4697.00 90
4697.16 104
4697.32 113
4697.47 116
4697.63 115
4697.79 111
4697.95 106
4698.10 101
4698.26 98
4698.42 95
4698.57 95
4698.73 96
4698.89 99
4699.05 102
4699.20 107
4699.36 112
4699.52 116
4699.67 118
4699.83 117
4699.99 114
4700.15 109
4700.30 104
4700.46 99
4700.62 95
4700.78 95
4700.93 100
4701.09 111
4701.25 128
4701.40 152
4701.56 181
4701.72 215
4701.88 249
4702.03 282
4702.19 311
4702.35 333
4702.50 349
4702.66 358
4702.82 363
4702.98 366
4703.13 370
4703.29 378
4703.45 390
4703.61 407
4703.76 430
4703.92 460
4704.08 496
4704.23 540
4704.39 593
4704.55 654
4704.71 724
4704.86 800
4705.02 879
4705.18 958
4705.34 1035
4705.49 1108
4705.65 1176
4705.81 1239
4705.96 1300
4706.12 1359
4706.28 1418
4706.44 1475
4706.59 1530
4706.75 1583
4706.91 1632
4707.07 1679
4707.22 1723
4707.38 1766
4707.54 1806
4707.69 1844
4707.85 1878
4708.01 1906
4708.17 1928
4708.32 1943
4708.48 1953
4708.64 1958
4708.80 1961
4708.95 1964
4709.11 1966
4709.27 1969
4709.43 1970
4709.58 1969
4709.74 1964
4709.90 1954
4710.05 1939
4710.21 1919
4710.37 1896
4710.53 1871
4710.68 1843
4710.84 1814
4711.00 1782
4711.16 1748
4711.31 1712
4711.47 1675
4711.63 1639
4711.79 1606
4711.94 1578
4712.10 1556
4712.26 1538
4712.42 1522
4712.57 1507
4712.73 1489
4712.89 1465
4713.04 1436
4713.20 1402
4713.36 1363
4713.52 1320
4713.67 1274
4713.83 1227
4713.99 1179
4714.15 1132
4714.30 1086
4714.46 1044
4714.62 1005
4714.78 971
4714.93 940
4715.09 911
4715.25 884
4715.41 858
4715.56 833
4715.72 810
4715.88 789
4716.04 770
4716.19 752
4716.35 736
4716.51 719
[truncated: 766,194 more chars]
