# Supplementary material for: Methylobacterium Species Promoting Rice and Barley Growth and Interaction Specificity Revealed with Whole-Cell Matrix-Assisted Laser Desorption / Ionization-Time-of-Flight Mass Spectrometry (MALDI-TOF/MS) Analysis
Source: PLoS One. 2015 Jun 8;10(6):e0129509. doi: 10.1371/journal.pone.0129509 (PMC4460032; doi:10.1371/journal.pone.0129509)
Supplement: S2 Data — (ZIP) [file pone.0129509.s002.zip › Supplementary data 2 (ms from inoculated rice)/22A-9.txt]

780.95 0
781.01 0
781.08 0
781.14 0
781.21 0
781.27 0
781.33 0
781.40 0
781.46 0
781.53 0
781.59 0
781.65 0
781.72 0
781.78 0
781.85 0
781.91 0
781.97 0
782.04 0
782.10 0
782.17 0
782.23 0
782.29 0
782.36 0
782.42 0
782.49 0
782.55 0
782.62 0
782.68 0
782.74 0
782.81 0
782.87 0
782.94 0
783.00 0
783.06 0
783.13 0
783.19 0
783.26 0
783.32 0
783.38 0
783.45 0
783.51 0
783.58 0
783.64 0
783.70 0
783.77 0
783.83 0
783.90 0
783.96 0
784.03 0
784.09 0
784.15 0
784.22 0
784.28 0
784.35 0
784.41 0
784.47 0
784.54 0
784.60 0
784.67 0
784.73 0
784.80 0
784.86 0
784.92 0
784.99 0
785.05 0
785.12 0
785.18 0
785.24 0
785.31 0
785.37 0
785.44 0
785.50 0
785.57 0
785.63 0
785.69 0
785.76 0
785.82 0
785.89 0
785.95 0
786.01 0
786.08 0
786.14 0
786.21 0
786.27 0
786.34 0
786.40 0
786.46 0
786.53 0
786.59 0
786.66 0
786.72 0
786.79 0
786.85 0
786.91 0
786.98 0
787.04 0
787.11 0
787.17 0
787.24 0
787.30 0
787.36 0
787.43 0
787.49 0
787.56 0
787.62 0
787.69 0
787.75 0
787.81 0
787.88 0
787.94 0
788.01 0
788.07 0
788.14 0
788.20 0
788.26 0
788.33 0
788.39 0
788.46 0
788.52 0
788.59 0
788.65 0
788.71 0
788.78 0
788.84 0
788.91 0
788.97 0
789.04 0
789.10 0
789.16 0
789.23 0
789.29 0
789.36 0
789.42 0
789.49 0
789.55 0
789.61 0
789.68 0
789.74 0
789.81 0
789.87 0
789.94 0
790.00 0
790.07 0
790.13 0
790.19 0
790.26 0
790.32 0
790.39 0
790.45 0
790.52 0
790.58 0
790.64 0
790.71 0
790.77 0
790.84 0
790.90 0
790.97 0
791.03 0
791.10 0
791.16 0
791.22 0
791.29 0
791.35 0
791.42 0
791.48 0
791.55 0
791.61 0
791.68 0
791.74 0
791.80 0
791.87 0
791.93 0
792.00 0
792.06 0
792.13 0
792.19 0
792.26 0
792.32 0
792.38 0
792.45 0
792.51 0
792.58 0
792.64 0
792.71 0
792.77 0
792.84 0
792.90 0
792.97 0
793.03 0
793.09 0
793.16 0
793.22 0
793.29 0
793.35 0
793.42 0
793.48 0
793.55 0
793.61 0
793.67 0
793.74 0
793.80 0
793.87 0
793.93 0
794.00 0
794.06 0
794.13 0
794.19 0
794.26 0
794.32 0
794.38 0
794.45 0
794.51 0
794.58 0
794.64 0
794.71 0
794.77 0
794.84 0
794.90 0
794.97 0
795.03 0
795.09 0
795.16 0
795.22 0
795.29 0
795.35 0
795.42 0
795.48 0
795.55 0
795.61 0
795.68 0
795.74 0
795.81 0
795.87 0
795.93 0
796.00 0
796.06 0
796.13 0
796.19 0
796.26 0
796.32 0
796.39 0
796.45 0
796.52 0
796.58 0
796.65 0
796.71 0
796.77 0
796.84 0
796.90 0
796.97 0
797.03 0
797.10 0
797.16 0
797.23 0
797.29 0
797.36 0
797.42 0
797.49 0
797.55 0
797.62 0
797.68 0
797.74 0
797.81 0
797.87 0
797.94 0
798.00 0
798.07 0
798.13 0
798.20 0
798.26 0
798.33 0
798.39 0
798.46 0
798.52 0
798.59 0
798.65 0
798.72 0
798.78 0
798.85 0
798.91 0
798.97 0
799.04 0
799.10 0
799.17 0
799.23 0
799.30 0
799.36 0
799.43 0
799.49 0
799.56 0
799.62 0
799.69 0
799.75 0
799.82 0
799.88 0
799.95 0
800.01 0
800.08 0
800.14 0
800.21 0
800.27 0
800.33 0
800.40 0
800.46 0
800.53 0
800.59 0
800.66 0
800.72 0
800.79 0
800.85 0
800.92 0
800.98 0
801.05 0
801.11 0
801.18 0
801.24 0
801.31 0
801.37 0
801.44 0
801.50 0
801.57 0
801.63 0
801.70 0
801.76 0
801.83 0
801.89 0
801.96 0
802.02 0
802.09 0
802.15 0
802.21 0
802.28 0
802.34 0
802.41 0
802.47 0
802.54 0
802.60 0
802.67 0
802.73 0
802.80 0
802.86 0
802.93 0
802.99 0
803.06 0
803.12 0
803.19 0
803.25 0
803.32 0
803.38 0
803.45 0
803.51 0
803.58 0
803.64 0
803.71 0
803.77 0
803.84 0
803.90 0
803.97 0
804.03 0
804.10 0
804.16 0
804.23 0
804.29 0
804.36 0
804.42 0
804.49 0
804.55 0
804.62 0
804.68 0
804.75 0
804.81 0
804.88 0
804.94 0
805.01 0
805.07 0
805.14 0
805.20 0
805.27 0
805.33 0
805.40 0
805.46 0
805.53 0
805.59 0
805.66 0
805.72 0
805.79 0
805.85 0
805.92 0
805.98 0
806.05 0
806.11 0
806.18 0
806.24 0
806.31 0
806.37 0
806.44 0
806.50 0
806.57 0
806.63 0
806.70 0
806.76 1
806.83 2
806.89 3
806.96 4
807.02 5
807.09 5
807.15 5
807.22 4
807.28 3
807.35 2
807.41 1
807.48 0
807.54 0
807.61 0
807.67 0
807.74 0
807.80 0
807.87 0
807.93 0
808.00 1
808.06 1
808.13 1
808.19 0
808.26 0
808.32 0
808.39 0
808.45 0
808.52 0
808.59 0
808.65 0
808.72 1
808.78 3
808.85 4
808.91 5
808.98 6
809.04 6
809.11 5
809.17 4
809.24 3
809.30 2
809.37 1
809.43 0
809.50 0
809.56 0
809.63 0
809.69 0
809.76 0
809.82 0
809.89 0
809.95 0
810.02 0
810.08 0
810.15 0
810.21 0
810.28 0
810.34 0
810.41 0
810.47 0
810.54 0
810.61 0
810.67 0
810.74 0
810.80 0
810.87 0
810.93 0
811.00 0
811.06 0
811.13 0
811.19 1
811.26 1
811.32 1
811.39 1
811.45 2
811.52 2
811.58 2
811.65 2
811.71 2
811.78 1
811.84 1
811.91 1
811.98 1
812.04 1
812.11 1
812.17 1
812.24 1
812.30 1
812.37 1
812.43 1
812.50 1
812.56 1
812.63 0
812.69 0
812.76 0
812.82 0
812.89 0
812.95 0
813.02 0
813.09 0
813.15 0
813.22 0
813.28 0
813.35 0
813.41 0
813.48 0
813.54 1
813.61 1
813.67 1
813.74 1
813.80 1
813.87 1
813.93 1
814.00 1
814.07 2
814.13 2
814.20 3
814.26 3
814.33 3
814.39 3
814.46 2
814.52 1
814.59 1
814.65 1
814.72 1
814.78 1
814.85 1
814.91 1
814.98 1
815.05 1
815.11 0
815.18 0
815.24 0
815.31 0
815.37 0
815.44 1
815.50 1
815.57 1
815.63 1
815.70 1
815.77 1
815.83 0
815.90 0
815.96 0
816.03 1
816.09 1
816.16 1
816.22 1
816.29 1
816.35 1
816.42 1
816.48 1
816.55 1
816.62 1
816.68 1
816.75 1
816.81 1
816.88 2
816.94 2
817.01 2
817.07 2
817.14 1
817.21 1
817.27 1
817.34 1
817.40 0
817.47 0
817.53 0
817.60 0
817.66 0
817.73 0
817.79 0
817.86 0
817.93 0
817.99 0
818.06 0
818.12 0
818.19 0
818.25 0
818.32 0
818.38 0
818.45 0
818.52 0
818.58 0
818.65 0
818.71 0
818.78 0
818.84 0
818.91 0
818.97 0
819.04 1
819.10 1
819.17 1
819.24 1
819.30 1
819.37 1
819.43 1
819.50 1
819.56 1
819.63 1
819.69 1
819.76 0
819.83 0
819.89 0
819.96 0
820.02 0
820.09 0
820.15 0
820.22 0
820.29 0
820.35 0
820.42 0
820.48 0
820.55 0
820.61 0
820.68 0
820.74 0
820.81 0
820.88 0
820.94 0
821.01 0
821.07 0
821.14 0
821.20 0
821.27 0
821.34 0
821.40 0
821.47 0
821.53 0
821.60 1
821.66 1
821.73 1
821.79 1
821.86 1
821.93 0
821.99 0
822.06 0
822.12 0
822.19 1
822.25 1
822.32 1
822.39 1
822.45 1
822.52 0
822.58 0
822.65 0
822.71 0
822.78 0
822.85 0
822.91 0
822.98 0
823.04 0
823.11 0
823.17 0
823.24 0
823.31 0
823.37 0
823.44 0
823.50 1
823.57 1
823.63 1
823.70 1
823.77 1
823.83 1
823.90 1
823.96 1
824.03 1
824.09 0
824.16 0
824.23 0
824.29 0
824.36 0
824.42 0
824.49 0
824.55 0
824.62 0
824.69 0
824.75 0
824.82 0
824.88 0
824.95 0
825.02 0
825.08 0
825.15 0
825.21 0
825.28 0
825.34 0
825.41 0
825.48 0
825.54 0
825.61 0
825.67 0
825.74 0
825.80 0
825.87 0
825.94 0
826.00 0
826.07 1
826.13 1
826.20 1
826.27 1
826.33 1
826.40 1
826.46 1
826.53 1
826.59 0
826.66 0
826.73 0
826.79 0
826.86 0
826.92 0
826.99 0
827.06 0
827.12 0
827.19 0
827.25 0
827.32 0
827.39 0
827.45 0
827.52 0
827.58 0
827.65 0
827.71 0
827.78 0
827.85 0
827.91 0
827.98 0
828.04 0
828.11 0
828.18 0
828.24 0
828.31 0
828.37 0
828.44 1
828.51 1
828.57 1
828.64 1
828.70 1
828.77 0
828.84 0
828.90 0
828.97 0
829.03 0
829.10 0
829.17 0
829.23 0
829.30 0
829.36 0
829.43 0
829.49 0
829.56 1
829.63 1
829.69 1
829.76 1
829.82 1
829.89 1
829.96 1
830.02 1
830.09 0
830.15 0
830.22 0
830.29 0
830.35 0
830.42 0
830.48 0
830.55 0
830.62 0
830.68 0
830.75 0
830.81 0
830.88 0
830.95 0
831.01 0
831.08 0
831.14 0
831.21 0
831.28 0
831.34 0
831.41 0
831.48 0
831.54 0
831.61 0
831.67 0
831.74 0
831.81 0
831.87 0
831.94 0
832.00 0
832.07 0
832.14 0
832.20 0
832.27 0
832.33 0
832.40 0
832.47 0
832.53 0
832.60 0
832.66 0
832.73 0
832.80 0
832.86 0
832.93 0
832.99 0
833.06 0
833.13 0
833.19 0
833.26 0
833.33 0
833.39 0
833.46 0
833.52 0
833.59 0
833.66 0
833.72 0
833.79 0
833.85 0
833.92 0
833.99 0
834.05 0
834.12 0
834.19 0
834.25 0
834.32 0
834.38 0
834.45 0
834.52 0
834.58 0
834.65 0
834.71 0
834.78 0
834.85 0
834.91 0
834.98 0
835.05 0
835.11 0
835.18 0
835.24 0
835.31 0
835.38 0
835.44 0
835.51 0
835.57 0
835.64 0
835.71 0
835.77 0
835.84 0
835.91 0
835.97 0
836.04 0
836.10 0
836.17 1
836.24 1
836.30 1
836.37 1
836.44 1
836.50 1
836.57 1
836.63 0
836.70 0
836.77 0
836.83 0
836.90 0
836.97 0
837.03 0
837.10 0
837.16 0
837.23 0
837.30 0
837.36 0
837.43 0
837.50 0
837.56 0
837.63 0
837.70 0
837.76 0
837.83 0
837.89 0
837.96 0
838.03 0
838.09 0
838.16 0
838.23 0
838.29 0
838.36 0
838.42 0
838.49 0
838.56 0
838.62 0
838.69 0
838.76 1
838.82 1
838.89 1
838.96 0
839.02 0
839.09 0
839.15 0
839.22 0
839.29 0
839.35 0
839.42 0
839.49 0
839.55 0
839.62 1
839.68 1
839.75 1
839.82 1
839.88 1
839.95 1
840.02 0
840.08 0
840.15 0
840.22 0
840.28 0
840.35 0
840.42 0
840.48 0
840.55 0
840.61 0
840.68 0
840.75 0
840.81 0
840.88 0
840.95 0
841.01 0
841.08 0
841.15 0
841.21 0
841.28 0
841.35 0
841.41 1
841.48 1
841.54 1
841.61 1
841.68 1
841.74 1
841.81 1
841.88 0
841.94 0
842.01 0
842.08 0
842.14 0
842.21 0
842.28 0
842.34 0
842.41 0
842.47 0
842.54 0
842.61 0
842.67 0
842.74 0
842.81 0
842.87 0
842.94 1
843.01 1
843.07 1
843.14 1
843.21 1
843.27 1
843.34 0
843.41 0
843.47 0
843.54 0
843.61 0
843.67 0
843.74 0
843.81 0
843.87 0
843.94 0
844.00 0
844.07 0
844.14 1
844.20 1
844.27 1
844.34 0
844.40 0
844.47 0
844.54 0
844.60 0
844.67 0
844.74 0
844.80 0
844.87 0
844.94 0
845.00 0
845.07 0
845.14 0
845.20 0
845.27 0
845.34 0
845.40 0
845.47 0
845.54 0
845.60 0
845.67 0
845.74 0
845.80 0
845.87 0
845.94 0
846.00 0
846.07 0
846.14 0
846.20 0
846.27 0
846.34 0
846.40 0
846.47 0
846.54 0
846.60 0
846.67 0
846.74 0
846.80 0
846.87 0
846.94 0
847.00 0
847.07 0
847.14 0
847.20 0
847.27 0
847.34 0
847.40 0
847.47 0
847.54 0
847.60 0
847.67 0
847.74 0
847.80 0
847.87 0
847.94 0
848.00 1
848.07 1
848.14 1
848.20 1
848.27 0
848.34 0
848.40 0
848.47 0
848.54 0
848.60 0
848.67 0
848.74 0
848.80 0
848.87 0
848.94 0
849.00 0
849.07 0
849.14 0
849.20 0
849.27 0
849.34 0
849.40 0
849.47 0
849.54 0
849.60 0
849.67 0
849.74 0
849.80 0
849.87 0
849.94 0
850.00 0
850.07 0
850.14 0
850.20 0
850.27 0
850.34 0
850.40 0
850.47 0
850.54 0
850.61 0
850.67 0
850.74 0
850.81 0
850.87 0
850.94 0
851.01 0
851.07 0
851.14 0
851.21 0
851.27 0
851.34 0
851.41 0
851.47 0
851.54 0
851.61 0
851.67 0
851.74 0
851.81 0
851.87 0
851.94 0
852.01 0
852.08 0
852.14 0
852.21 0
852.28 0
852.34 0
852.41 0
852.48 0
852.54 0
852.61 0
852.68 0
852.74 0
852.81 0
852.88 0
852.94 0
853.01 0
853.08 0
853.15 0
853.21 0
853.28 0
853.35 0
853.41 0
853.48 0
853.55 0
853.61 0
853.68 0
853.75 0
853.81 0
853.88 0
853.95 0
854.02 0
854.08 0
854.15 0
854.22 0
854.28 0
854.35 0
854.42 0
854.48 0
854.55 0
854.62 0
854.68 0
854.75 0
854.82 0
854.89 0
854.95 0
855.02 0
855.09 0
855.15 0
855.22 0
855.29 1
855.35 1
855.42 0
855.49 0
855.56 0
855.62 0
855.69 0
855.76 0
855.82 0
855.89 0
855.96 0
856.02 0
856.09 0
856.16 0
856.23 0
856.29 0
856.36 0
856.43 0
856.49 1
856.56 1
856.63 1
856.69 0
856.76 0
856.83 0
856.90 0
856.96 0
857.03 0
857.10 0
857.16 0
857.23 0
857.30 0
857.37 0
857.43 0
857.50 0
857.57 0
857.63 0
857.70 0
857.77 0
857.84 0
857.90 0
857.97 0
858.04 0
858.10 0
858.17 0
858.24 0
858.30 0
858.37 0
858.44 0
858.51 0
858.57 0
858.64 0
858.71 0
858.77 0
858.84 0
858.91 0
858.98 0
859.04 0
859.11 1
859.18 1
859.24 1
859.31 1
859.38 1
859.45 1
859.51 1
859.58 1
859.65 1
859.71 0
859.78 0
859.85 0
859.92 0
859.98 0
860.05 0
860.12 0
860.18 0
860.25 0
860.32 0
860.39 0
860.45 0
860.52 0
860.59 0
860.65 0
860.72 0
860.79 0
860.86 0
860.92 0
860.99 0
861.06 0
861.13 0
861.19 0
861.26 0
861.33 0
861.39 0
861.46 0
861.53 0
861.60 0
861.66 0
861.73 0
861.80 0
861.86 0
861.93 0
862.00 0
862.07 0
862.13 0
862.20 0
862.27 0
862.34 0
862.40 0
862.47 0
862.54 0
862.60 0
862.67 0
862.74 0
862.81 0
862.87 0
862.94 0
863.01 0
863.08 0
863.14 0
863.21 0
863.28 0
863.34 0
863.41 0
863.48 0
863.55 0
863.61 0
863.68 0
863.75 0
863.82 0
863.88 0
863.95 0
864.02 0
864.09 0
864.15 0
864.22 0
864.29 0
864.35 0
864.42 0
864.49 0
864.56 0
864.62 0
864.69 0
864.76 0
864.83 0
864.89 0
864.96 0
865.03 0
865.10 0
865.16 0
865.23 0
865.30 0
865.37 0
865.43 0
865.50 0
865.57 0
865.63 0
865.70 0
865.77 0
865.84 0
865.90 0
865.97 0
866.04 0
866.11 0
866.17 0
866.24 0
866.31 0
866.38 0
866.44 0
866.51 0
866.58 0
866.65 0
866.71 0
866.78 0
866.85 0
866.92 0
866.98 0
867.05 0
867.12 0
867.19 0
867.25 0
867.32 0
867.39 0
867.46 0
867.52 0
867.59 0
867.66 0
867.72 0
867.79 0
867.86 0
867.93 0
867.99 0
868.06 0
868.13 0
868.20 0
868.26 0
868.33 0
868.40 0
868.47 0
868.53 0
868.60 0
868.67 0
868.74 0
868.80 0
868.87 0
868.94 0
869.01 0
869.07 0
869.14 0
869.21 0
869.28 0
869.35 0
869.41 0
869.48 0
869.55 1
869.62 1
869.68 0
869.75 0
869.82 0
869.89 0
869.95 0
870.02 0
870.09 0
870.16 0
870.22 0
870.29 0
870.36 0
870.43 0
870.49 0
870.56 0
870.63 0
870.70 0
870.76 0
870.83 0
870.90 0
870.97 0
871.03 0
871.10 0
871.17 0
871.24 0
871.30 0
871.37 0
871.44 0
871.51 0
871.58 0
871.64 0
871.71 0
871.78 0
871.85 0
871.91 0
871.98 0
872.05 0
872.12 0
872.18 0
872.25 0
872.32 0
872.39 0
872.45 0
872.52 0
872.59 0
872.66 0
872.72 0
872.79 0
872.86 0
872.93 0
873.00 0
873.06 0
873.13 0
873.20 0
873.27 0
873.33 0
873.40 0
873.47 0
873.54 0
873.60 0
873.67 0
873.74 0
873.81 0
873.88 0
873.94 0
874.01 0
874.08 0
874.15 0
874.21 0
874.28 0
874.35 0
874.42 0
874.49 0
874.55 0
874.62 0
874.69 0
874.76 0
874.82 0
874.89 0
874.96 0
875.03 0
875.09 0
875.16 0
875.23 0
875.30 0
875.37 0
875.43 0
875.50 0
875.57 0
875.64 0
875.70 0
875.77 0
875.84 0
875.91 0
875.98 0
876.04 0
876.11 0
876.18 0
876.25 0
876.31 0
876.38 0
876.45 0
876.52 0
876.59 0
876.65 0
876.72 0
876.79 0
876.86 0
876.93 0
876.99 0
877.06 0
877.13 0
877.20 0
877.26 0
877.33 0
877.40 0
877.47 0
877.54 0
877.60 0
877.67 0
877.74 0
877.81 0
877.88 0
877.94 0
878.01 0
878.08 0
878.15 0
878.21 0
878.28 0
878.35 0
878.42 0
878.49 0
878.55 0
878.62 0
878.69 0
878.76 0
878.83 0
878.89 0
878.96 0
879.03 0
879.10 0
879.17 0
879.23 0
879.30 0
879.37 0
879.44 0
879.50 0
879.57 0
879.64 0
879.71 0
879.78 0
879.84 0
879.91 0
879.98 0
880.05 0
880.12 0
880.18 0
880.25 0
880.32 0
880.39 0
880.46 0
880.52 0
880.59 0
880.66 0
880.73 0
880.80 0
880.86 0
880.93 0
881.00 0
881.07 0
881.14 0
881.20 0
881.27 0
881.34 0
881.41 0
881.48 0
881.54 0
881.61 0
881.68 0
881.75 0
881.82 0
881.88 0
881.95 0
882.02 0
882.09 0
882.16 0
882.22 0
882.29 0
882.36 0
882.43 1
882.50 1
882.56 1
882.63 1
882.70 1
882.77 0
882.84 0
882.90 0
882.97 0
883.04 0
883.11 0
883.18 0
883.24 0
883.31 0
883.38 0
883.45 0
883.52 0
883.59 0
883.65 0
883.72 0
883.79 0
883.86 0
883.93 0
883.99 0
884.06 0
884.13 0
884.20 0
884.27 0
884.33 0
884.40 0
884.47 0
884.54 0
884.61 0
884.67 0
884.74 0
884.81 0
884.88 0
884.95 0
885.02 0
885.08 0
885.15 0
885.22 0
885.29 0
885.36 0
885.42 0
885.49 0
885.56 0
885.63 0
885.70 0
885.77 0
885.83 0
885.90 0
885.97 0
886.04 0
886.11 0
886.17 0
886.24 0
886.31 0
886.38 0
886.45 0
886.52 0
886.58 0
886.65 0
886.72 0
886.79 0
886.86 0
886.92 0
886.99 0
887.06 0
887.13 0
887.20 0
887.27 0
887.33 0
887.40 0
887.47 0
887.54 0
887.61 0
887.67 0
887.74 0
887.81 0
887.88 0
887.95 0
888.02 0
888.08 0
888.15 0
888.22 0
888.29 0
888.36 0
888.43 0
888.49 0
888.56 0
888.63 0
888.70 0
888.77 0
888.84 0
888.90 0
888.97 0
889.04 0
889.11 0
889.18 0
889.25 0
889.31 0
889.38 0
889.45 0
889.52 0
889.59 0
889.66 0
889.72 0
889.79 0
889.86 0
889.93 0
890.00 0
890.07 0
890.13 0
890.20 0
890.27 0
890.34 0
890.41 0
890.48 0
890.54 0
890.61 0
890.68 0
890.75 0
890.82 0
890.89 0
890.95 0
891.02 0
891.09 0
891.16 0
891.23 0
891.30 0
891.36 0
891.43 0
891.50 0
891.57 0
891.64 0
891.71 0
891.77 0
891.84 0
891.91 0
891.98 0
892.05 0
892.12 0
892.18 0
892.25 0
892.32 0
892.39 0
892.46 0
892.53 0
892.60 0
892.66 0
892.73 0
892.80 0
892.87 0
892.94 0
893.01 0
893.07 0
893.14 0
893.21 0
893.28 0
893.35 0
893.42 0
893.49 0
893.55 0
893.62 0
893.69 0
893.76 0
893.83 0
893.90 0
893.96 0
894.03 0
894.10 0
894.17 0
894.24 0
894.31 0
894.38 0
894.44 0
894.51 0
894.58 0
894.65 0
894.72 0
894.79 0
894.85 0
894.92 0
894.99 0
895.06 0
895.13 0
895.20 0
895.27 0
895.33 0
895.40 0
895.47 0
895.54 0
895.61 0
895.68 0
895.75 0
895.81 0
895.88 0
895.95 0
896.02 0
896.09 0
896.16 0
896.23 0
896.29 0
896.36 0
896.43 0
896.50 0
896.57 0
896.64 0
896.71 0
896.77 0
896.84 0
896.91 0
896.98 0
897.05 0
897.12 0
897.19 0
897.25 0
897.32 0
897.39 0
897.46 0
897.53 0
897.60 0
897.67 0
897.73 0
897.80 0
897.87 0
897.94 0
898.01 0
898.08 0
898.15 0
898.22 0
898.28 0
898.35 0
898.42 0
898.49 0
898.56 0
898.63 0
898.70 0
898.76 0
898.83 0
898.90 0
898.97 0
899.04 0
899.11 0
899.18 0
899.25 0
899.31 0
899.38 0
899.45 0
899.52 0
899.59 0
899.66 0
899.73 0
899.80 0
899.86 0
899.93 0
900.00 0
900.07 0
900.14 0
900.21 0
900.28 0
900.34 0
900.41 0
900.48 0
900.55 0
900.62 0
900.69 0
900.76 0
900.83 0
900.89 0
900.96 0
901.03 0
901.10 0
901.17 0
901.24 0
901.31 0
901.38 0
901.44 0
901.51 0
901.58 0
901.65 0
901.72 0
901.79 0
901.86 0
901.93 0
902.00 0
902.06 0
902.13 0
902.20 0
902.27 0
902.34 0
902.41 0
902.48 0
902.55 0
902.61 0
902.68 0
902.75 0
902.82 0
902.89 0
902.96 0
903.03 0
903.10 0
903.16 0
903.23 0
903.30 0
903.37 0
903.44 0
903.51 0
903.58 0
903.65 0
903.72 0
903.78 0
903.85 0
903.92 0
903.99 0
904.06 0
904.13 0
904.20 0
904.27 0
904.34 0
904.40 0
904.47 0
904.54 0
904.61 0
904.68 0
904.75 0
904.82 0
904.89 0
904.96 0
905.02 0
905.09 0
905.16 0
905.23 1
905.30 1
905.37 1
905.44 1
905.51 0
905.58 0
905.64 0
905.71 0
905.78 0
905.85 0
905.92 0
905.99 0
906.06 0
906.13 1
906.20 1
906.27 1
906.33 1
906.40 1
906.47 0
906.54 0
906.61 0
906.68 0
906.75 0
906.82 0
906.89 1
906.95 1
907.02 1
907.09 1
907.16 0
907.23 0
907.30 0
907.37 0
907.44 0
907.51 0
907.58 0
907.64 0
907.71 0
907.78 0
907.85 0
907.92 0
907.99 0
908.06 0
908.13 0
908.20 0
908.27 0
908.33 0
908.40 0
908.47 0
908.54 0
908.61 0
908.68 0
908.75 0
908.82 0
908.89 0
908.96 0
909.03 0
909.09 0
909.16 0
909.23 0
909.30 0
909.37 0
909.44 0
909.51 0
909.58 0
909.65 0
909.72 1
909.79 1
909.85 1
909.92 1
909.99 1
910.06 1
910.13 0
910.20 0
910.27 0
910.34 0
910.41 0
910.48 0
910.55 0
910.61 0
910.68 0
910.75 0
910.82 0
910.89 0
910.96 0
911.03 0
911.10 0
911.17 0
911.24 0
911.31 1
911.37 1
911.44 1
911.51 1
911.58 1
911.65 1
911.72 1
911.79 1
911.86 1
911.93 1
912.00 1
912.07 1
912.14 1
912.20 1
912.27 2
912.34 2
912.41 2
912.48 2
912.55 1
912.62 1
912.69 1
912.76 1
912.83 1
912.90 1
912.97 1
913.04 1
913.10 1
913.17 1
913.24 2
913.31 2
913.38 2
913.45 2
913.52 1
913.59 1
913.66 1
913.73 1
913.80 1
913.87 0
913.94 0
914.00 1
914.07 1
914.14 1
914.21 1
914.28 1
914.35 1
914.42 1
914.49 1
914.56 0
914.63 0
914.70 0
914.77 0
914.84 0
914.90 0
914.97 0
915.04 0
915.11 0
915.18 0
915.25 0
915.32 0
915.39 0
915.46 0
915.53 0
915.60 1
915.67 1
915.74 0
915.81 0
915.88 0
915.94 0
916.01 0
916.08 0
916.15 0
916.22 0
916.29 0
916.36 0
916.43 0
916.50 0
916.57 0
916.64 1
916.71 1
916.78 1
916.85 1
916.92 1
916.98 1
917.05 1
917.12 1
917.19 1
917.26 1
917.33 1
917.40 0
917.47 0
917.54 1
917.61 1
917.68 1
917.75 1
917.82 1
917.89 1
917.96 1
918.03 1
918.09 1
918.16 1
918.23 1
918.30 1
918.37 1
918.44 1
918.51 1
918.58 1
918.65 1
918.72 1
918.79 1
918.86 1
918.93 1
919.00 0
919.07 0
919.14 0
919.21 0
919.27 0
919.34 0
919.41 1
919.48 1
919.55 1
919.62 1
919.69 1
919.76 1
919.83 1
919.90 1
919.97 1
920.04 1
920.11 1
920.18 1
920.25 1
920.32 1
920.39 1
920.46 1
920.53 1
920.59 1
920.66 1
920.73 1
920.80 1
920.87 1
920.94 1
921.01 1
921.08 1
921.15 1
921.22 1
921.29 1
921.36 1
921.43 1
921.50 1
921.57 1
921.64 1
921.71 1
921.78 1
921.85 1
921.92 1
921.99 1
922.06 1
922.12 0
922.19 0
922.26 0
922.33 1
922.40 1
922.47 1
922.54 1
922.61 1
922.68 1
922.75 1
922.82 1
922.89 1
922.96 1
923.03 1
923.10 1
923.17 1
923.24 1
923.31 1
923.38 1
923.45 1
923.52 1
923.59 1
923.66 1
923.73 1
923.79 1
923.86 1
923.93 1
924.00 1
924.07 1
924.14 1
924.21 1
924.28 1
924.35 1
924.42 1
924.49 1
924.56 1
924.63 1
924.70 1
924.77 1
924.84 1
924.91 1
924.98 1
925.05 1
925.12 1
925.19 1
925.26 1
925.33 1
925.40 1
925.47 1
925.54 1
925.61 1
925.68 1
925.75 1
925.81 1
925.88 1
925.95 1
926.02 1
926.09 1
926.16 1
926.23 1
926.30 1
926.37 1
926.44 1
926.51 1
926.58 1
926.65 1
926.72 1
926.79 1
926.86 1
926.93 1
927.00 1
927.07 1
927.14 1
927.21 1
927.28 1
927.35 1
927.42 1
927.49 2
927.56 3
927.63 4
927.70 4
927.77 5
927.84 5
927.91 6
927.98 6
928.05 7
928.12 7
928.19 8
928.26 8
928.33 8
928.40 8
928.46 7
928.53 7
928.60 6
928.67 6
928.74 6
928.81 6
928.88 6
928.95 7
929.02 7
929.09 7
929.16 7
929.23 7
929.30 6
929.37 6
929.44 6
929.51 6
929.58 7
929.65 7
929.72 7
929.79 7
929.86 7
929.93 7
930.00 6
930.07 6
930.14 6
930.21 6
930.28 5
930.35 5
930.42 5
930.49 4
930.56 4
930.63 4
930.70 4
930.77 4
930.84 3
930.91 3
930.98 3
931.05 3
931.12 3
931.19 3
931.26 3
931.33 3
931.40 3
931.47 3
931.54 3
931.61 3
931.68 3
931.75 3
931.82 3
931.89 3
931.96 2
932.03 2
932.10 2
932.17 2
932.24 2
932.31 2
932.38 2
932.45 2
932.52 2
932.59 2
932.66 2
932.73 1
932.80 1
932.87 1
932.94 1
933.01 1
933.08 1
933.15 1
933.22 1
933.29 1
933.36 1
933.43 1
933.50 1
933.57 1
933.64 1
933.71 1
933.78 1
933.85 1
933.92 1
933.99 1
934.06 1
934.13 1
934.20 1
934.27 1
934.34 1
934.41 1
934.48 1
934.55 1
934.62 1
934.69 1
934.76 1
934.83 1
934.90 1
934.97 1
935.04 1
935.11 1
935.18 1
935.25 1
935.32 1
935.39 1
935.46 1
935.53 1
935.60 1
935.67 1
935.74 1
935.81 1
935.88 1
935.95 1
936.02 1
936.09 1
936.16 1
936.23 1
936.30 1
936.37 1
936.44 1
936.51 1
936.58 1
936.65 1
936.72 1
936.79 1
936.86 1
936.93 1
937.00 1
937.07 1
937.14 1
937.21 1
937.28 1
937.35 1
937.42 1
937.49 1
937.56 1
937.63 1
937.70 1
937.77 1
937.84 1
937.91 1
937.98 1
938.05 1
938.12 1
938.19 1
938.26 1
938.33 1
938.40 1
938.47 1
938.54 1
938.61 1
938.68 1
938.75 1
938.82 1
938.89 1
938.96 1
939.03 1
939.10 1
939.17 1
939.24 1
939.31 1
939.38 1
939.46 1
939.53 1
939.60 1
939.67 1
939.74 1
939.81 1
939.88 1
939.95 1
940.02 1
940.09 1
940.16 1
940.23 1
940.30 1
940.37 1
940.44 1
940.51 1
940.58 1
940.65 1
940.72 1
940.79 1
940.86 1
940.93 1
941.00 2
941.07 1
941.14 1
941.21 1
941.28 1
941.35 1
941.42 1
941.49 1
941.56 1
941.63 1
941.70 1
941.77 1
941.84 1
941.91 1
941.98 1
942.05 1
942.12 1
942.20 1
942.27 1
942.34 1
942.41 1
942.48 1
942.55 1
942.62 1
942.69 1
942.76 1
942.83 0
942.90 0
942.97 0
943.04 0
943.11 1
943.18 1
943.25 1
943.32 1
943.39 1
943.46 1
943.53 1
943.60 1
943.67 1
943.74 1
943.81 1
943.88 1
943.95 1
944.02 1
944.09 1
944.16 1
944.24 1
944.31 1
944.38 1
944.45 1
944.52 1
944.59 1
944.66 1
944.73 1
944.80 1
944.87 1
944.94 1
945.01 1
945.08 1
945.15 1
945.22 1
945.29 1
945.36 1
945.43 1
945.50 1
945.57 1
945.64 1
945.71 1
945.78 1
945.85 1
945.93 1
946.00 1
946.07 1
946.14 1
946.21 1
946.28 1
946.35 1
946.42 1
946.49 1
946.56 1
946.63 1
946.70 1
946.77 1
946.84 1
946.91 1
946.98 1
947.05 1
947.12 1
947.19 1
947.26 1
947.33 1
947.41 1
947.48 1
947.55 1
947.62 1
947.69 1
947.76 1
947.83 1
947.90 1
947.97 1
948.04 1
948.11 1
948.18 1
948.25 1
948.32 1
948.39 1
948.46 1
948.53 1
948.60 1
948.67 1
948.75 1
948.82 1
948.89 1
948.96 1
949.03 1
949.10 1
949.17 1
949.24 1
949.31 1
949.38 1
949.45 1
949.52 1
949.59 1
949.66 0
949.73 0
949.80 0
949.87 0
949.95 1
950.02 1
950.09 1
950.16 1
950.23 1
950.30 1
950.37 1
950.44 1
950.51 1
950.58 1
950.65 1
950.72 1
950.79 1
950.86 1
950.93 1
951.00 1
951.07 1
951.15 1
951.22 1
951.29 1
951.36 1
951.43 1
951.50 0
951.57 0
951.64 0
951.71 0
951.78 0
951.85 1
951.92 1
951.99 1
952.06 1
952.13 1
952.21 1
952.28 1
952.35 1
952.42 1
952.49 0
952.56 0
952.63 0
952.70 0
952.77 0
952.84 1
952.91 1
952.98 1
953.05 1
953.12 1
953.20 0
953.27 0
953.34 0
953.41 0
953.48 0
953.55 0
953.62 0
953.69 1
953.76 1
953.83 1
953.90 1
953.97 1
954.04 1
954.11 1
954.19 1
954.26 1
954.33 1
954.40 1
954.47 1
954.54 1
954.61 2
954.68 2
954.75 2
954.82 2
954.89 2
954.96 2
955.03 2
955.11 2
955.18 2
955.25 1
955.32 1
955.39 1
955.46 1
955.53 1
955.60 1
955.67 1
955.74 1
955.81 1
955.88 1
955.96 1
956.03 1
956.10 0
956.17 0
956.24 0
956.31 0
956.38 0
956.45 0
956.52 0
956.59 0
956.66 0
956.73 0
956.81 0
956.88 0
956.95 0
957.02 0
957.09 0
957.16 0
957.23 0
957.30 0
957.37 0
957.44 0
957.51 0
957.58 1
957.66 1
957.73 1
957.80 1
957.87 1
957.94 1
958.01 1
958.08 0
958.15 0
958.22 0
958.29 0
958.36 0
958.44 0
958.51 1
958.58 1
958.65 1
958.72 1
958.79 1
958.86 1
958.93 1
959.00 1
959.07 1
959.14 2
959.22 2
959.29 2
959.36 2
959.43 1
959.50 1
959.57 1
959.64 1
959.71 1
959.78 1
959.85 1
959.93 1
960.00 0
960.07 0
960.14 0
960.21 0
960.28 0
960.35 0
960.42 0
960.49 0
960.56 0
960.64 0
960.71 1
960.78 1
960.85 0
960.92 0
960.99 0
961.06 0
961.13 0
961.20 0
961.27 0
961.35 0
961.42 1
961.49 1
961.56 1
961.63 1
961.70 0
961.77 0
961.84 0
961.91 0
961.98 0
962.06 0
962.13 1
962.20 1
962.27 1
962.34 1
962.41 1
962.48 1
962.55 1
962.62 1
962.70 1
962.77 1
962.84 1
962.91 1
962.98 0
963.05 0
963.12 0
963.19 0
963.26 0
963.33 0
963.41 0
963.48 0
963.55 1
963.62 1
963.69 1
963.76 1
963.83 1
963.90 1
963.97 1
964.05 1
964.12 1
964.19 1
964.26 1
964.33 2
964.40 2
964.47 2
964.54 2
964.62 2
964.69 1
964.76 1
964.83 1
964.90 0
964.97 0
965.04 0
965.11 0
965.18 0
965.26 0
965.33 1
965.40 1
965.47 2
965.54 3
965.61 4
965.68 5
965.75 5
965.82 6
965.90 6
965.97 6
966.04 6
966.11 5
966.18 5
966.25 5
966.32 5
966.39 5
966.47 5
966.54 6
966.61 6
966.68 7
966.75 9
966.82 10
966.89 11
966.96 13
967.04 13
967.11 13
967.18 13
967.25 13
967.32 12
967.39 11
967.46 10
967.53 10
967.61 9
967.68 9
967.75 9
967.82 9
967.89 9
967.96 10
968.03 10
968.10 10
968.18 10
968.25 11
968.32 11
968.39 11
968.46 11
968.53 11
968.60 11
968.67 11
968.75 11
968.82 10
968.89 10
968.96 9
969.03 9
969.10 8
969.17 8
969.24 8
969.32 7
969.39 7
969.46 7
969.53 7
969.60 6
969.67 6
969.74 5
969.82 5
969.89 5
969.96 4
970.03 4
970.10 4
970.17 4
970.24 4
970.31 4
970.39 4
970.46 4
970.53 3
970.60 3
970.67 2
970.74 2
970.81 1
970.89 1
970.96 1
971.03 2
971.10 2
971.17 3
971.24 3
971.31 3
971.39 3
971.46 3
971.53 2
971.60 1
971.67 1
971.74 0
971.81 0
971.89 0
971.96 0
972.03 1
972.10 1
972.17 1
972.24 1
972.31 1
972.39 1
972.46 0
972.53 0
972.60 0
972.67 0
972.74 0
972.81 0
972.89 0
972.96 0
973.03 0
973.10 0
973.17 0
973.24 1
973.31 1
973.39 1
973.46 1
973.53 1
973.60 1
973.67 1
973.74 1
973.81 0
973.89 0
973.96 0
974.03 0
974.10 1
974.17 1
974.24 1
974.31 1
974.39 1
974.46 1
974.53 1
974.60 1
974.67 0
974.74 0
974.82 0
974.89 0
974.96 0
975.03 0
975.10 0
975.17 1
975.24 1
975.32 1
975.39 1
975.46 1
975.53 0
975.60 0
975.67 1
975.75 1
975.82 1
975.89 1
975.96 2
976.03 2
976.10 2
976.17 1
976.25 1
976.32 1
976.39 1
976.46 1
976.53 1
976.60 1
976.68 1
976.75 1
976.82 0
976.89 0
976.96 0
977.03 0
977.11 0
977.18 0
977.25 0
977.32 1
977.39 1
977.46 1
977.53 2
977.61 2
977.68 1
977.75 1
977.82 1
977.89 0
977.96 0
978.04 0
978.11 0
978.18 0
978.25 0
978.32 0
978.39 0
978.47 0
978.54 1
978.61 1
978.68 1
978.75 1
978.82 1
978.90 1
978.97 1
979.04 1
979.11 1
979.18 1
979.25 1
979.33 0
979.40 0
979.47 0
979.54 0
979.61 0
979.68 0
979.76 1
979.83 2
979.90 3
979.97 3
980.04 3
980.11 3
980.19 2
980.26 2
980.33 1
980.40 1
980.47 1
980.54 1
980.62 1
980.69 2
980.76 2
980.83 2
980.90 1
980.98 1
981.05 1
981.12 1
981.19 2
981.26 2
981.33 2
981.41 2
981.48 2
981.55 2
981.62 2
981.69 2
981.76 2
981.84 2
981.91 2
981.98 2
982.05 2
982.12 2
982.20 2
982.27 2
982.34 2
982.41 2
982.48 2
982.55 2
982.63 2
982.70 1
982.77 1
982.84 1
982.91 1
982.99 0
983.06 0
983.13 0
983.20 0
983.27 0
983.34 0
983.42 0
983.49 0
983.56 0
983.63 1
983.70 1
983.78 2
983.85 3
983.92 3
983.99 4
984.06 4
984.13 4
984.21 4
984.28 4
984.35 4
984.42 4
984.49 4
984.57 4
984.64 3
984.71 3
984.78 3
984.85 3
984.93 2
985.00 2
985.07 2
985.14 2
985.21 3
985.28 3
985.36 3
985.43 3
985.50 3
985.57 3
985.64 3
985.72 3
985.79 3
985.86 4
985.93 4
986.00 4
986.08 4
986.15 4
986.22 4
986.29 4
986.36 3
986.44 3
986.51 3
986.58 3
986.65 3
986.72 3
986.80 4
986.87 4
986.94 4
987.01 5
987.08 5
987.15 5
987.23 6
987.30 6
987.37 6
987.44 6
987.51 5
987.59 5
987.66 5
987.73 5
987.80 5
987.87 5
987.95 5
988.02 4
988.09 5
988.16 5
988.23 5
988.31 6
988.38 7
988.45 9
988.52 10
988.59 10
988.67 11
988.74 11
988.81 10
988.88 9
988.95 8
989.03 8
989.10 7
989.17 6
989.24 5
989.32 5
989.39 5
989.46 6
989.53 6
989.60 6
989.68 7
989.75 7
989.82 7
989.89 7
989.96 7
990.04 7
990.11 8
990.18 8
990.25 9
990.32 10
990.40 10
990.47 11
990.54 12
990.61 12
990.68 12
990.76 12
990.83 12
990.90 12
990.97 12
991.05 12
991.12 11
991.19 11
991.26 11
991.33 11
991.41 10
991.48 10
991.55 9
991.62 9
991.69 9
991.77 9
991.84 10
991.91 10
991.98 11
992.05 12
992.13 12
992.20 12
992.27 12
992.34 11
992.42 10
992.49 9
992.56 8
992.63 7
992.70 5
992.78 4
992.85 3
992.92 2
992.99 2
993.07 1
993.14 1
993.21 0
993.28 1
993.35 1
993.43 2
993.50 2
993.57 2
993.64 2
993.71 2
993.79 2
993.86 1
993.93 1
994.00 2
994.08 2
994.15 2
994.22 3
994.29 3
994.36 3
994.44 3
994.51 2
994.58 2
994.65 1
994.73 1
994.80 0
994.87 0
994.94 0
995.02 0
995.09 0
995.16 0
995.23 0
995.30 0
995.38 0
995.45 0
995.52 0
995.59 0
995.67 0
995.74 0
995.81 0
995.88 0
995.95 0
996.03 1
996.10 1
996.17 1
996.24 2
996.32 1
996.39 1
996.46 1
996.53 0
996.61 0
996.68 0
996.75 0
996.82 0
996.89 0
996.97 0
997.04 1
997.11 2
997.18 3
997.26 3
997.33 3
997.40 3
997.47 2
997.55 2
997.62 1
997.69 1
997.76 2
997.83 3
997.91 4
997.98 5
998.05 6
998.12 6
998.20 6
998.27 5
998.34 4
998.41 4
998.49 4
998.56 4
998.63 4
998.70 5
998.78 5
998.85 5
998.92 5
998.99 5
999.07 5
999.14 5
999.21 5
999.28 5
999.36 5
999.43 6
999.50 5
999.57 5
999.64 5
999.72 5
999.79 5
999.86 6
999.93 7
1000.01 7
1000.08 8
1000.15 9
1000.22 10
1000.30 10
1000.37 10
1000.44 10
1000.51 10
1000.59 10
1000.66 9
1000.73 9
1000.80 8
1000.88 8
1000.95 8
1001.02 8
1001.09 9
1001.17 9
1001.24 9
1001.31 9
1001.38 8
1001.46 7
1001.53 7
1001.60 6
1001.67 6
1001.75 6
1001.82 6
1001.89 7
1001.96 7
1002.04 7
1002.11 8
1002.18 9
1002.25 9
1002.33 10
1002.40 10
1002.47 11
1002.54 11
1002.62 11
1002.69 11
1002.76 11
1002.83 11
1002.91 10
1002.98 11
1003.05 11
1003.12 11
1003.20 12
1003.27 12
1003.34 12
1003.41 13
1003.49 13
1003.56 14
1003.63 15
1003.70 16
1003.78 17
1003.85 19
1003.92 21
1003.99 23
1004.07 25
1004.14 27
1004.21 28
1004.29 29
1004.36 30
1004.43 30
1004.50 30
1004.58 30
1004.65 30
1004.72 30
1004.79 31
1004.87 31
1004.94 32
1005.01 33
1005.08 34
1005.16 35
1005.23 36
1005.30 37
1005.37 37
1005.45 37
1005.52 37
1005.59 37
1005.66 36
1005.74 36
1005.81 36
1005.88 37
1005.96 37
1006.03 38
1006.10 38
1006.17 39
1006.25 39
1006.32 38
1006.39 37
1006.46 36
1006.54 35
1006.61 33
1006.68 32
1006.75 31
1006.83 30
1006.90 29
1006.97 29
1007.05 28
1007.12 28
1007.19 28
1007.26 28
1007.34 28
1007.41 27
1007.48 27
1007.55 26
1007.63 25
1007.70 24
1007.77 23
1007.85 21
1007.92 20
1007.99 18
1008.06 17
1008.14 16
1008.21 15
1008.28 16
1008.35 17
1008.43 18
1008.50 20
1008.57 21
1008.65 22
1008.72 22
1008.79 22
1008.86 22
1008.94 21
1009.01 20
1009.08 19
1009.15 18
1009.23 16
1009.30 15
1009.37 14
1009.45 13
1009.52 12
1009.59 11
1009.66 10
1009.74 10
1009.81 9
1009.88 9
1009.96 9
1010.03 10
1010.10 10
1010.17 11
1010.25 12
1010.32 13
1010.39 14
1010.46 15
1010.54 15
1010.61 16
1010.68 16
1010.76 15
1010.83 14
1010.90 14
1010.97 13
1011.05 13
1011.12 12
1011.19 12
1011.27 11
1011.34 11
1011.41 10
1011.48 9
1011.56 9
1011.63 8
1011.70 8
1011.78 8
1011.85 8
1011.92 8
1011.99 9
1012.07 10
1012.14 10
1012.21 11
1012.29 12
1012.36 12
1012.43 12
1012.50 12
1012.58 12
1012.65 12
1012.72 11
1012.80 10
1012.87 10
1012.94 9
1013.01 9
1013.09 9
1013.16 8
1013.23 8
1013.31 8
1013.38 8
1013.45 8
1013.53 8
1013.60 7
1013.67 7
1013.74 6
1013.82 6
1013.89 5
1013.96 4
1014.04 3
1014.11 3
1014.18 3
1014.25 3
1014.33 4
1014.40 5
1014.47 6
1014.55 7
1014.62 8
1014.69 9
1014.77 9
1014.84 9
1014.91 8
1014.98 8
1015.06 7
1015.13 7
1015.20 6
1015.28 5
1015.35 5
1015.42 5
1015.50 5
1015.57 5
1015.64 5
1015.71 6
1015.79 6
1015.86 6
1015.93 6
1016.01 6
1016.08 6
1016.15 6
1016.23 6
1016.30 7
1016.37 8
1016.44 9
1016.52 9
1016.59 10
1016.66 10
1016.74 11
1016.81 11
1016.88 11
1016.96 10
1017.03 9
1017.10 7
1017.17 6
1017.25 4
1017.32 2
1017.39 1
1017.47 0
1017.54 0
1017.61 0
1017.69 0
1017.76 0
1017.83 0
1017.91 0
1017.98 0
1018.05 0
1018.12 0
1018.20 1
1018.27 1
1018.34 1
1018.42 2
1018.49 3
1018.56 4
1018.64 5
1018.71 7
1018.78 8
1018.86 9
1018.93 10
1019.00 10
1019.08 10
1019.15 10
1019.22 10
1019.29 11
1019.37 11
1019.44 12
1019.51 12
1019.59 12
1019.66 12
1019.73 11
1019.81 10
1019.88 10
1019.95 9
1020.03 9
1020.10 9
1020.17 9
1020.25 10
1020.32 10
1020.39 11
1020.46 11
1020.54 11
1020.61 12
1020.68 13
1020.76 14
1020.83 15
1020.90 15
1020.98 16
1021.05 16
1021.12 16
1021.20 16
1021.27 15
1021.34 14
1021.42 14
1021.49 13
1021.56 13
1021.64 12
1021.71 12
1021.78 12
1021.86 11
1021.93 11
1022.00 11
1022.08 10
1022.15 10
1022.22 10
1022.30 10
1022.37 9
1022.44 9
1022.51 9
1022.59 8
1022.66 8
1022.73 7
1022.81 6
1022.88 6
1022.95 5
1023.03 5
1023.10 5
1023.17 5
1023.25 5
1023.32 6
1023.39 6
1023.47 6
1023.54 6
1023.61 6
1023.69 7
1023.76 8
1023.83 9
1023.91 9
1023.98 9
1024.05 9
1024.13 8
1024.20 7
1024.27 7
1024.35 6
1024.42 6
1024.49 6
1024.57 6
1024.64 6
1024.71 7
1024.79 7
1024.86 7
1024.93 7
1025.01 8
1025.08 9
1025.15 10
1025.23 11
1025.30 12
1025.37 12
1025.45 13
1025.52 13
1025.59 13
1025.67 12
1025.74 11
1025.81 10
1025.89 9
1025.96 8
1026.03 8
1026.11 8
1026.18 8
1026.25 9
1026.33 10
1026.40 11
1026.47 12
1026.55 12
1026.62 12
1026.69 12
1026.77 12
1026.84 12
1026.91 12
1026.99 11
1027.06 11
1027.13 11
1027.21 10
1027.28 10
1027.35 9
1027.43 9
1027.50 10
1027.58 10
1027.65 11
1027.72 12
1027.80 13
1027.87 14
1027.94 15
1028.02 16
1028.09 18
1028.16 19
1028.24 20
1028.31 22
1028.38 23
1028.46 25
1028.53 26
1028.60 26
1028.68 26
1028.75 26
1028.82 26
1028.90 26
1028.97 26
1029.04 27
1029.12 27
1029.19 28
1029.26 29
1029.34 29
1029.41 30
1029.49 29
1029.56 29
1029.63 28
1029.71 27
1029.78 26
1029.85 25
1029.93 24
1030.00 23
1030.07 22
1030.15 21
1030.22 21
1030.29 21
1030.37 21
1030.44 21
1030.51 22
1030.59 22
1030.66 23
1030.74 24
1030.81 25
1030.88 26
1030.96 26
1031.03 25
1031.10 24
1031.18 23
1031.25 21
1031.32 19
1031.40 16
1031.47 14
1031.54 12
1031.62 11
1031.69 10
1031.76 10
1031.84 10
1031.91 11
1031.99 12
1032.06 13
1032.13 14
1032.21 14
1032.28 14
1032.35 15
1032.43 15
1032.50 15
1032.57 15
1032.65 16
1032.72 16
1032.80 17
1032.87 18
1032.94 18
1033.02 19
1033.09 19
1033.16 18
1033.24 17
1033.31 14
1033.38 12
1033.46 10
1033.53 8
1033.61 6
1033.68 6
1033.75 6
1033.83 7
1033.90 7
1033.97 8
1034.05 8
1034.12 8
1034.19 7
1034.27 7
1034.34 6
1034.42 6
1034.49 5
1034.56 6
1034.64 6
1034.71 6
1034.78 6
1034.86 6
1034.93 5
1035.00 5
1035.08 4
1035.15 3
1035.23 2
1035.30 1
1035.37 0
1035.45 0
1035.52 0
1035.59 0
1035.67 0
1035.74 0
1035.82 0
1035.89 0
1035.96 0
1036.04 1
1036.11 1
1036.18 2
1036.26 2
1036.33 1
1036.41 1
1036.48 0
1036.55 0
1036.63 0
1036.70 0
1036.77 0
1036.85 0
1036.92 0
1037.00 0
1037.07 1
1037.14 3
1037.22 5
1037.29 8
1037.36 10
1037.44 12
1037.51 14
1037.59 14
1037.66 13
1037.73 13
1037.81 12
1037.88 11
1037.95 11
1038.03 11
1038.10 11
1038.18 12
1038.25 12
1038.32 12
1038.40 12
1038.47 11
1038.55 11
1038.62 11
1038.69 11
1038.77 11
1038.84 12
1038.91 13
1038.99 13
1039.06 13
1039.14 13
1039.21 12
1039.28 10
1039.36 8
1039.43 5
1039.51 3
1039.58 1
1039.65 0
1039.73 0
1039.80 0
1039.87 0
1039.95 0
1040.02 0
1040.10 2
1040.17 5
1040.24 7
1040.32 9
1040.39 10
1040.47 10
1040.54 9
1040.61 9
1040.69 8
1040.76 7
1040.83 7
1040.91 7
1040.98 8
1041.06 8
1041.13 8
1041.20 8
1041.28 8
1041.35 8
1041.43 8
1041.50 8
1041.57 8
1041.65 9
1041.72 9
1041.80 9
1041.87 10
1041.94 11
1042.02 13
1042.09 15
1042.17 19
1042.24 23
1042.31 27
1042.39 30
1042.46 33
1042.54 34
1042.61 35
1042.68 35
1042.76 34
1042.83 34
1042.91 35
1042.98 36
1043.05 38
1043.13 40
1043.20 42
1043.27 43
1043.35 44
1043.42 44
1043.50 43
1043.57 43
1043.64 42
1043.72 42
1043.79 42
1043.87 43
1043.94 45
1044.02 47
1044.09 50
1044.16 53
1044.24 56
1044.31 58
1044.39 60
1044.46 62
1044.53 64
1044.61 65
1044.68 66
1044.76 66
1044.83 65
1044.90 65
1044.98 64
1045.05 64
1045.13 64
1045.20 65
1045.27 65
1045.35 66
1045.42 67
1045.50 67
1045.57 67
1045.64 66
1045.72 66
1045.79 66
1045.87 67
1045.94 67
1046.01 69
1046.09 70
1046.16 72
1046.24 74
1046.31 75
1046.38 75
1046.46 74
1046.53 72
1046.61 69
1046.68 66
1046.76 64
1046.83 62
1046.90 61
1046.98 62
1047.05 63
1047.13 65
1047.20 66
1047.27 65
1047.35 64
1047.42 62
1047.50 59
1047.57 56
1047.64 53
1047.72 52
1047.79 51
1047.87 51
1047.94 52
1048.02 52
1048.09 52
1048.16 50
1048.24 48
1048.31 44
1048.39 40
1048.46 36
1048.53 32
1048.61 30
1048.68 29
1048.76 29
1048.83 30
1048.91 32
1048.98 33
1049.05 34
1049.13 34
1049.20 34
1049.28 34
1049.35 34
1049.43 35
1049.50 36
1049.57 37
1049.65 38
1049.72 38
1049.80 38
1049.87 38
1049.94 37
1050.02 36
1050.09 35
1050.17 33
1050.24 31
1050.32 30
1050.39 28
1050.46 27
1050.54 27
1050.61 27
1050.69 28
1050.76 29
1050.84 29
1050.91 30
1050.98 30
1051.06 30
1051.13 30
1051.21 29
1051.28 28
1051.36 26
1051.43 24
1051.50 23
1051.58 22
1051.65 22
1051.73 22
1051.80 22
1051.88 23
1051.95 23
1052.02 23
1052.10 21
1052.17 19
1052.25 15
1052.32 11
1052.40 7
1052.47 3
1052.54 0
1052.62 0
1052.69 0
1052.77 0
1052.84 0
1052.92 1
1052.99 3
1053.06 4
1053.14 6
1053.21 8
1053.29 10
1053.36 12
1053.44 13
1053.51 15
1053.58 17
1053.66 18
1053.73 18
1053.81 18
1053.88 16
1053.96 15
1054.03 13
1054.11 11
1054.18 9
1054.25 8
1054.33 8
1054.40 8
1054.48 10
1054.55 11
1054.63 13
1054.70 14
1054.77 15
1054.85 16
1054.92 16
1055.00 16
1055.07 16
1055.15 16
1055.22 16
1055.30 17
1055.37 17
1055.44 18
1055.52 19
1055.59 19
1055.67 19
1055.74 18
1055.82 16
1055.89 14
1055.97 12
1056.04 9
1056.11 7
1056.19 5
1056.26 2
1056.34 0
1056.41 0
1056.49 0
1056.56 0
1056.64 0
1056.71 0
1056.78 0
1056.86 0
1056.93 1
1057.01 2
1057.08 3
1057.16 4
1057.23 4
1057.31 5
1057.38 6
1057.45 8
1057.53 10
1057.60 12
1057.68 14
1057.75 15
1057.83 16
1057.90 15
1057.98 15
1058.05 13
1058.13 12
1058.20 11
1058.27 10
1058.35 10
1058.42 9
1058.50 9
1058.57 10
1058.65 11
1058.72 12
1058.80 12
1058.87 13
1058.94 13
1059.02 12
1059.09 12
1059.17 11
1059.24 11
1059.32 11
1059.39 13
1059.47 15
1059.54 18
1059.62 22
1059.69 26
1059.76 29
1059.84 31
1059.91 33
1059.99 33
1060.06 34
1060.14 34
1060.21 35
1060.29 36
1060.36 38
1060.44 40
1060.51 42
1060.59 43
1060.66 44
1060.73 43
1060.81 42
1060.88 41
1060.96 39
1061.03 38
1061.11 37
1061.18 37
1061.26 37
1061.33 38
1061.41 39
1061.48 41
1061.56 44
1061.63 47
1061.70 50
1061.78 53
1061.85 56
1061.93 59
1062.00 60
1062.08 61
1062.15 62
1062.23 61
1062.30 60
1062.38 59
1062.45 58
1062.53 57
1062.60 56
1062.68 55
1062.75 54
1062.82 53
1062.90 52
1062.97 51
1063.05 50
1063.12 50
1063.20 50
1063.27 52
1063.35 54
1063.42 56
1063.50 59
1063.57 62
1063.65 65
1063.72 67
1063.80 69
1063.87 71
1063.95 73
1064.02 74
1064.09 74
1064.17 73
1064.24 72
1064.32 70
1064.39 68
1064.47 66
1064.54 65
1064.62 66
1064.69 68
1064.77 72
1064.84 75
1064.92 78
1064.99 80
1065.07 81
1065.14 80
1065.22 78
1065.29 75
1065.37 71
1065.44 67
1065.51 63
1065.59 61
1065.66 59
1065.74 59
1065.81 59
1065.89 60
1065.96 60
1066.04 59
1066.11 58
1066.19 56
1066.26 53
1066.34 51
1066.41 48
1066.49 47
1066.56 46
1066.64 46
1066.71 45
1066.79 44
1066.86 43
1066.94 41
1067.01 38
1067.09 36
1067.16 34
1067.24 32
1067.31 31
1067.38 29
1067.46 27
1067.53 25
1067.61 22
1067.68 20
1067.76 19
1067.83 19
1067.91 20
1067.98 23
1068.06 27
1068.13 32
1068.21 36
1068.28 40
1068.36 41
1068.43 42
1068.51 41
1068.58 39
1068.66 38
1068.73 37
1068.81 37
1068.88 37
1068.96 37
1069.03 36
1069.11 35
1069.18 33
1069.26 31
1069.33 28
1069.41 26
1069.48 25
1069.56 24
1069.63 23
1069.71 23
1069.78 22
1069.86 22
1069.93 23
1070.01 23
1070.08 25
1070.16 27
1070.23 29
1070.31 31
1070.38 33
1070.46 34
1070.53 34
1070.61 33
1070.68 30
1070.76 27
1070.83 22
1070.91 18
1070.98 14
1071.06 11
1071.13 8
1071.20 7
1071.28 7
1071.35 7
1071.43 7
1071.50 6
1071.58 5
1071.65 4
1071.73 3
1071.80 2
1071.88 2
1071.95 1
1072.03 2
1072.10 2
1072.18 4
1072.25 5
1072.33 7
1072.40 9
1072.48 11
1072.55 13
1072.63 15
1072.70 16
1072.78 17
1072.86 17
1072.93 16
1073.01 14
1073.08 11
1073.16 8
1073.23 6
1073.31 4
1073.38 2
1073.46 1
1073.53 2
1073.61 3
1073.68 4
1073.76 7
1073.83 10
1073.91 14
1073.98 18
1074.06 22
1074.13 25
1074.21 26
1074.28 26
1074.36 25
1074.43 21
1074.51 17
1074.58 13
1074.66 10
1074.73 7
1074.81 6
1074.88 6
1074.96 5
1075.03 5
1075.11 5
1075.18 4
1075.26 2
1075.33 1
1075.41 0
1075.48 0
1075.56 0
1075.63 0
1075.71 0
1075.78 0
1075.86 0
1075.93 1
1076.01 6
1076.08 10
1076.16 15
1076.23 18
1076.31 21
1076.38 23
1076.46 25
1076.53 26
1076.61 27
1076.68 29
1076.76 30
1076.84 32
1076.91 34
1076.99 35
1077.06 36
1077.14 36
1077.21 36
1077.29 36
1077.36 36
1077.44 36
1077.51 37
1077.59 40
1077.66 43
1077.74 46
1077.81 49
1077.89 52
1077.96 53
1078.04 54
1078.11 54
1078.19 53
1078.26 52
1078.34 51
1078.41 51
1078.49 51
1078.56 51
1078.64 51
1078.72 50
1078.79 48
1078.87 45
1078.94 41
1079.02 37
1079.09 34
1079.17 32
1079.24 31
1079.32 32
1079.39 34
1079.47 36
1079.54 38
1079.62 39
1079.69 39
1079.77 39
1079.84 37
1079.92 36
1079.99 34
1080.07 33
1080.15 32
1080.22 31
1080.30 30
1080.37 28
1080.45 26
1080.52 24
1080.60 22
1080.67 19
1080.75 17
1080.82 16
1080.90 15
1080.97 14
1081.05 15
1081.12 15
1081.20 16
1081.27 18
1081.35 20
1081.43 22
1081.50 24
1081.58 26
1081.65 27
1081.73 27
1081.80 27
1081.88 27
1081.95 26
1082.03 26
1082.10 25
1082.18 25
1082.25 24
1082.33 23
1082.41 22
1082.48 21
1082.56 19
1082.63 18
1082.71 17
1082.78 16
1082.86 14
1082.93 13
1083.01 12
1083.08 12
1083.16 11
1083.23 11
1083.31 11
1083.38 12
1083.46 13
1083.54 15
1083.61 17
1083.69 20
1083.76 24
1083.84 26
1083.91 29
1083.99 30
1084.06 31
1084.14 32
1084.21 31
1084.29 31
1084.37 31
1084.44 31
1084.52 30
1084.59 29
1084.67 27
1084.74 25
1084.82 24
1084.89 22
1084.97 22
1085.04 22
1085.12 23
1085.20 25
1085.27 27
1085.35 29
1085.42 31
1085.50 33
1085.57 34
1085.65 36
1085.72 37
1085.80 38
1085.87 38
1085.95 38
1086.03 37
1086.10 35
1086.18 32
1086.25 29
1086.33 26
1086.40 24
1086.48 23
1086.55 23
1086.63 26
1086.71 30
1086.78 34
1086.86 39
1086.93 42
1087.01 43
1087.08 41
1087.16 38
1087.23 33
1087.31 28
1087.38 23
1087.46 19
1087.54 16
1087.61 14
1087.69 14
1087.76 14
1087.84 15
1087.91 17
1087.99 19
1088.06 22
1088.14 25
1088.22 28
1088.29 30
1088.37 31
1088.44 31
1088.52 30
1088.59 28
1088.67 27
1088.74 27
1088.82 28
1088.90 31
1088.97 36
1089.05 41
1089.12 46
1089.20 51
1089.27 54
1089.35 57
1089.43 58
1089.50 59
1089.58 60
1089.65 61
1089.73 62
1089.80 64
1089.88 66
1089.95 68
1090.03 70
1090.11 73
1090.18 75
1090.26 78
1090.33 82
1090.41 85
1090.48 89
1090.56 93
1090.64 97
1090.71 101
1090.79 104
1090.86 108
1090.94 112
1091.01 115
1091.09 117
1091.16 117
1091.24 117
1091.32 115
1091.39 114
1091.47 112
1091.54 111
1091.62 110
1091.69 111
1091.77 112
1091.85 113
1091.92 115
1092.00 117
1092.07 120
1092.15 124
1092.22 128
1092.30 132
1092.38 137
1092.45 141
1092.53 144
1092.60 145
1092.68 144
1092.75 141
1092.83 137
1092.91 132
1092.98 128
1093.06 125
1093.13 123
1093.21 120
1093.28 118
1093.36 116
1093.44 112
1093.51 108
1093.59 103
1093.66 99
1093.74 96
1093.81 95
1093.89 95
1093.97 97
1094.04 100
1094.12 103
1094.19 107
1094.27 111
1094.35 115
1094.42 118
1094.50 121
1094.57 122
1094.65 123
1094.72 122
1094.80 120
1094.88 117
1094.95 113
1095.03 109
1095.10 105
1095.18 101
1095.25 97
1095.33 94
1095.41 90
1095.48 87
1095.56 85
1095.63 83
1095.71 83
1095.79 84
1095.86 87
1095.94 91
1096.01 96
1096.09 102
1096.16 108
1096.24 113
1096.32 118
1096.39 121
1096.47 123
1096.54 124
1096.62 124
1096.70 123
1096.77 121
1096.85 119
1096.92 116
1097.00 113
1097.07 111
1097.15 109
1097.23 107
1097.30 106
1097.38 105
1097.45 105
1097.53 104
1097.61 103
1097.68 101
1097.76 98
1097.83 94
1097.91 89
1097.99 85
1098.06 81
1098.14 78
1098.21 76
1098.29 76
1098.37 76
1098.44 76
1098.52 75
1098.59 73
1098.67 71
1098.74 67
1098.82 62
1098.90 58
1098.97 55
1099.05 54
1099.12 54
1099.20 55
1099.28 56
1099.35 57
1099.43 57
1099.50 55
1099.58 51
1099.66 46
1099.73 41
1099.81 36
1099.88 31
1099.96 27
1100.04 23
1100.11 21
1100.19 19
1100.26 18
1100.34 17
1100.42 16
1100.49 15
1100.57 14
1100.64 12
1100.72 10
1100.80 8
1100.87 6
1100.95 4
1101.02 1
1101.10 0
1101.18 0
1101.25 0
1101.33 0
1101.40 0
1101.48 0
1101.56 0
1101.63 0
1101.71 1
1101.78 2
1101.86 3
1101.94 4
1102.01 6
1102.09 9
1102.16 13
1102.24 17
1102.32 21
1102.39 24
1102.47 25
1102.54 26
1102.62 26
1102.70 26
1102.77 26
1102.85 26
1102.92 27
1103.00 27
1103.08 27
1103.15 27
1103.23 26
1103.31 25
1103.38 25
1103.46 24
1103.53 25
1103.61 27
1103.69 31
1103.76 35
1103.84 41
1103.91 47
1103.99 54
1104.07 59
1104.14 64
1104.22 69
1104.29 74
1104.37 80
1104.45 86
1104.52 91
1104.60 97
1104.68 100
1104.75 103
1104.83 103
1104.90 102
1104.98 100
1105.06 100
1105.13 100
1105.21 101
1105.28 105
1105.36 109
1105.44 115
1105.51 121
1105.59 128
1105.67 135
1105.74 142
1105.82 148
1105.89 153
1105.97 156
1106.05 159
1106.12 160
1106.20 162
1106.27 166
1106.35 173
1106.43 183
1106.50 196
1106.58 212
1106.66 228
1106.73 243
1106.81 256
1106.88 266
1106.96 274
1107.04 281
1107.11 289
1107.19 296
1107.27 305
1107.34 313
1107.42 321
1107.49 329
1107.57 336
1107.65 342
1107.72 349
1107.80 357
1107.88 365
1107.95 374
1108.03 383
1108.10 392
1108.18 398
1108.26 403
1108.33 406
1108.41 408
1108.49 410
1108.56 411
1108.64 411
1108.71 411
1108.79 410
1108.87 407
1108.94 402
1109.02 396
1109.10 388
1109.17 379
1109.25 371
1109.32 363
1109.40 356
1109.48 351
1109.55 347
1109.63 344
1109.71 342
1109.78 341
1109.86 338
1109.94 333
1110.01 327
1110.09 319
1110.16 309
1110.24 299
1110.32 290
1110.39 282
1110.47 276
1110.55 272
1110.62 269
1110.70 265
1110.77 260
1110.85 254
1110.93 244
1111.00 234
1111.08 221
1111.16 209
1111.23 197
1111.31 187
1111.39 178
1111.46 170
1111.54 163
1111.61 156
1111.69 149
1111.77 142
1111.84 134
1111.92 126
1112.00 119
1112.07 111
1112.15 105
1112.23 99
1112.30 95
1112.38 92
1112.45 89
1112.53 87
1112.61 85
1112.68 82
1112.76 78
1112.84 73
1112.91 68
1112.99 64
1113.07 60
1113.14 57
1113.22 54
1113.30 53
1113.37 52
1113.45 51
1113.52 51
1113.60 51
1113.68 51
1113.75 53
1113.83 55
1113.91 57
1113.98 59
1114.06 61
1114.14 62
1114.21 64
1114.29 64
1114.37 65
1114.44 64
1114.52 62
1114.60 59
1114.67 56
1114.75 52
1114.82 49
1114.90 47
1114.98 46
1115.05 46
1115.13 47
1115.21 49
1115.28 50
1115.36 51
1115.44 52
1115.51 52
1115.59 51
1115.67 50
1115.74 49
1115.82 49
1115.90 48
1115.97 46
1116.05 45
1116.13 43
1116.20 41
1116.28 38
1116.35 35
1116.43 32
1116.51 30
1116.58 27
1116.66 26
1116.74 25
1116.81 25
1116.89 26
1116.97 28
1117.04 31
1117.12 35
1117.20 38
1117.27 41
1117.35 44
1117.43 46
1117.50 48
1117.58 50
1117.66 51
1117.73 51
1117.81 51
1117.89 52
1117.96 54
1118.04 57
1118.12 61
1118.19 66
1118.27 71
1118.35 76
1118.42 80
1118.50 83
1118.58 85
1118.65 85
1118.73 83
1118.81 82
1118.88 79
1118.96 77
1119.04 75
1119.11 75
1119.19 76
1119.27 78
1119.34 81
1119.42 85
1119.50 89
1119.57 93
1119.65 97
1119.73 100
1119.80 103
1119.88 107
1119.96 111
1120.03 116
1120.11 120
1120.19 125
1120.26 129
1120.34 132
1120.42 135
1120.49 138
1120.57 141
1120.65 144
1120.72 148
1120.80 154
1120.88 160
1120.95 166
1121.03 171
1121.11 176
1121.18 179
1121.26 182
1121.34 183
1121.41 184
1121.49 187
1121.57 191
1121.64 196
1121.72 203
1121.80 209
1121.87 214
1121.95 215
1122.03 213
1122.10 208
1122.18 200
1122.26 191
1122.33 184
1122.41 179
1122.49 178
1122.56 179
1122.64 183
1122.72 187
1122.79 190
1122.87 192
1122.95 192
1123.02 191
1123.10 189
1123.18 188
1123.25 187
1123.33 187
1123.41 189
1123.48 191
1123.56 193
1123.64 195
1123.71 195
1123.79 194
1123.87 191
1123.94 187
1124.02 182
1124.10 176
1124.18 170
1124.25 163
1124.33 155
1124.41 148
1124.48 141
1124.56 135
1124.64 129
1124.71 124
1124.79 119
1124.87 113
1124.94 108
1125.02 103
1125.10 99
1125.17 96
1125.25 94
1125.33 92
1125.40 92
1125.48 91
1125.56 91
1125.64 90
1125.71 88
1125.79 86
1125.87 82
1125.94 77
1126.02 71
1126.10 64
1126.17 56
1126.25 49
1126.33 42
1126.40 37
1126.48 34
1126.56 33
1126.63 34
1126.71 36
1126.79 38
1126.87 40
1126.94 40
1127.02 39
1127.10 35
1127.17 31
1127.25 27
1127.33 22
1127.40 18
1127.48 14
1127.56 12
1127.63 9
1127.71 8
1127.79 7
1127.87 6
1127.94 6
1128.02 8
1128.10 11
1128.17 15
1128.25 19
1128.33 22
1128.40 25
1128.48 26
1128.56 26
1128.63 24
1128.71 22
1128.79 20
1128.87 18
1128.94 17
1129.02 15
1129.10 14
1129.17 11
1129.25 9
1129.33 6
1129.40 3
1129.48 0
1129.56 0
1129.64 0
1129.71 0
1129.79 0
1129.87 0
1129.94 0
1130.02 0
1130.10 0
1130.17 1
1130.25 3
1130.33 3
1130.41 4
1130.48 4
1130.56 4
1130.64 4
1130.71 3
1130.79 3
1130.87 2
1130.94 3
1131.02 4
1131.10 8
1131.18 14
1131.25 22
1131.33 31
1131.41 40
1131.48 47
1131.56 52
1131.64 54
1131.71 54
1131.79 53
1131.87 53
1131.95 54
1132.02 57
1132.10 62
1132.18 68
1132.25 74
1132.33 79
1132.41 82
1132.49 84
1132.56 83
1132.64 82
1132.72 79
1132.79 76
1132.87 74
1132.95 74
1133.03 75
1133.10 78
1133.18 83
1133.26 88
1133.33 95
1133.41 101
1133.49 106
1133.57 112
1133.64 118
1133.72 125
1133.80 134
1133.87 143
1133.95 154
1134.03 166
1134.11 180
1134.18 194
1134.26 209
1134.34 224
1134.41 239
1134.49 252
1134.57 263
1134.65 272
1134.72 277
1134.80 280
1134.88 281
1134.95 282
1135.03 283
1135.11 284
1135.19 286
1135.26 290
1135.34 295
1135.42 301
1135.49 309
1135.57 319
1135.65 331
1135.73 344
1135.80 358
1135.88 373
1135.96 386
1136.03 397
1136.11 406
1136.19 412
1136.27 415
1136.34 416
1136.42 416
1136.50 414
1136.58 413
1136.65 412
1136.73 412
1136.81 413
1136.88 414
1136.96 414
1137.04 414
1137.12 413
1137.19 411
1137.27 406
1137.35 400
1137.42 393
1137.50 384
1137.58 374
1137.66 364
1137.73 353
1137.81 342
1137.89 333
1137.97 324
1138.04 317
1138.12 312
1138.20 309
1138.27 308
1138.35 309
1138.43 311
1138.51 313
1138.58 315
1138.66 316
1138.74 316
1138.82 315
1138.89 314
1138.97 312
1139.05 309
1139.12 308
1139.20 305
1139.28 303
1139.36 299
1139.43 294
1139.51 287
1139.59 278
1139.67 267
1139.74 255
1139.82 241
1139.90 227
1139.98 213
1140.05 200
1140.13 188
1140.21 177
1140.29 169
1140.36 163
1140.44 159
1140.52 157
1140.59 155
1140.67 154
1140.75 153
1140.83 151
1140.90 149
1140.98 145
1141.06 141
1141.14 135
1141.21 128
1141.29 120
1141.37 110
1141.45 100
1141.52 90
1141.60 81
1141.68 73
1141.76 67
1141.83 62
1141.91 58
1141.99 54
1142.06 51
1142.14 49
1142.22 46
1142.30 44
1142.37 43
1142.45 43
1142.53 44
1142.61 45
1142.68 45
1142.76 43
1142.84 38
1142.92 32
1142.99 23
1143.07 15
1143.15 8
1143.23 3
1143.30 1
1143.38 1
1143.46 3
1143.54 5
1143.61 5
1143.69 5
1143.77 3
1143.85 0
1143.92 0
1144.00 0
1144.08 0
1144.16 0
1144.23 0
1144.31 3
1144.39 12
1144.47 21
1144.54 32
1144.62 41
1144.70 49
1144.78 54
1144.85 56
1144.93 55
1145.01 54
1145.09 52
1145.16 50
1145.24 48
1145.32 48
1145.40 49
1145.47 52
1145.55 57
1145.63 63
1145.71 71
1145.78 80
1145.86 90
1145.94 99
1146.02 107
1146.09 113
1146.17 117
1146.25 119
1146.33 121
1146.40 121
1146.48 120
1146.56 118
1146.64 116
1146.71 113
1146.79 110
1146.87 106
1146.95 101
1147.02 98
1147.10 94
1147.18 92
1147.26 91
1147.34 92
1147.41 93
1147.49 94
1147.57 95
1147.65 95
1147.72 94
1147.80 93
1147.88 92
1147.96 92
1148.03 93
1148.11 96
1148.19 101
1148.27 106
1148.34 110
1148.42 114
1148.50 117
1148.58 119
1148.65 121
1148.73 123
1148.81 126
1148.89 129
1148.97 133
1149.04 137
1149.12 141
1149.20 145
1149.28 149
1149.35 152
1149.43 155
1149.51 159
1149.59 164
1149.66 170
1149.74 177
1149.82 186
1149.90 195
1149.97 206
1150.05 217
1150.13 229
1150.21 242
1150.29 255
1150.36 269
1150.44 284
1150.52 300
1150.60 316
1150.67 333
1150.75 350
1150.83 366
1150.91 381
1150.98 396
1151.06 410
1151.14 426
1151.22 443
1151.30 462
1151.37 483
1151.45 506
1151.53 530
1151.61 554
1151.68 578
1151.76 601
1151.84 624
1151.92 646
1152.00 667
1152.07 687
1152.15 706
1152.23 723
1152.31 738
1152.38 751
1152.46 763
1152.54 775
1152.62 787
1152.70 801
1152.77 816
1152.85 830
1152.93 844
1153.01 856
1153.08 865
1153.16 871
1153.24 874
1153.32 875
1153.40 873
1153.47 871
1153.55 866
1153.63 861
1153.71 854
1153.78 846
1153.86 838
1153.94 829
1154.02 821
1154.10 813
1154.17 806
1154.25 799
1154.33 793
1154.41 785
1154.48 776
1154.56 766
1154.64 753
1154.72 738
1154.80 720
1154.87 702
1154.95 683
1155.03 665
1155.11 649
1155.19 636
1155.26 624
1155.34 614
1155.42 605
1155.50 595
1155.57 583
1155.65 571
1155.73 557
1155.81 542
1155.89 527
1155.96 512
1156.04 500
1156.12 488
1156.20 479
1156.28 470
1156.35 462
1156.43 452
1156.51 442
1156.59 430
1156.67 416
1156.74 401
1156.82 385
1156.90 369
1156.98 354
1157.05 339
1157.13 326
1157.21 315
1157.29 306
1157.37 298
1157.44 290
1157.52 283
1157.60 276
1157.68 268
1157.76 261
1157.83 253
1157.91 246
1157.99 241
1158.07 237
1158.15 233
1158.22 231
1158.30 227
1158.38 221
1158.46 214
1158.54 204
1158.61 191
1158.69 178
1158.77 164
1158.85 150
1158.93 138
1159.00 127
1159.08 118
1159.16 112
1159.24 109
1159.32 109
1159.39 112
1159.47 116
1159.55 120
1159.63 125
1159.71 127
1159.78 128
1159.86 127
1159.94 125
1160.02 124
1160.10 123
1160.17 123
1160.25 125
1160.33 128
1160.41 132
1160.49 136
1160.56 140
1160.64 143
1160.72 145
1160.80 145
1160.88 145
1160.95 143
1161.03 141
1161.11 140
1161.19 139
1161.27 140
1161.34 142
1161.42 144
1161.50 146
1161.58 147
1161.66 145
1161.73 140
1161.81 133
1161.89 124
1161.97 113
1162.05 103
1162.13 94
1162.20 86
1162.28 79
1162.36 73
1162.44 68
1162.52 62
1162.59 56
1162.67 51
1162.75 45
1162.83 40
1162.91 36
1162.98 33
1163.06 32
1163.14 30
1163.22 29
1163.30 28
1163.37 27
1163.45 25
1163.53 24
1163.61 22
1163.69 22
1163.77 23
1163.84 25
1163.92 28
1164.00 33
1164.08 38
1164.16 43
1164.23 49
1164.31 54
1164.39 58
1164.47 60
1164.55 60
1164.63 59
1164.70 56
1164.78 51
1164.86 46
1164.94 41
1165.02 37
1165.09 33
1165.17 31
1165.25 29
1165.33 28
1165.41 26
1165.49 24
1165.56 22
1165.64 20
1165.72 19
1165.80 19
1165.88 19
1165.95 20
1166.03 22
1166.11 24
1166.19 25
1166.27 27
1166.35 29
1166.42 31
1166.50 34
1166.58 36
1166.66 38
1166.74 41
1166.82 43
1166.89 45
1166.97 47
1167.05 50
1167.13 52
1167.21 53
1167.28 54
1167.36 54
1167.44 54
1167.52 55
1167.60 55
1167.68 55
1167.75 53
1167.83 49
1167.91 42
1167.99 34
1168.07 24
1168.15 14
1168.22 6
1168.30 0
1168.38 0
1168.46 0
1168.54 0
1168.62 0
1168.69 0
1168.77 0
1168.85 0
1168.93 0
1169.01 0
1169.09 4
1169.16 9
1169.24 14
1169.32 18
1169.40 21
1169.48 23
1169.56 22
1169.63 20
1169.71 17
1169.79 14
1169.87 12
1169.95 10
1170.03 11
1170.10 13
1170.18 16
1170.26 20
1170.34 24
1170.42 28
1170.50 32
1170.57 35
1170.65 39
1170.73 42
1170.81 45
1170.89 46
1170.97 46
1171.04 45
1171.12 43
1171.20 42
1171.28 41
1171.36 41
1171.44 43
1171.52 46
1171.59 48
1171.67 50
1171.75 50
1171.83 48
1171.91 45
1171.99 41
1172.06 38
1172.14 35
1172.22 34
1172.30 35
1172.38 37
1172.46 40
1172.53 44
1172.61 48
1172.69 51
1172.77 53
1172.85 54
1172.93 53
1173.01 50
1173.08 46
1173.16 41
1173.24 35
1173.32 31
1173.40 27
1173.48 25
1173.55 24
1173.63 25
1173.71 27
1173.79 30
1173.87 34
1173.95 38
1174.03 44
1174.10 50
1174.18 56
1174.26 62
1174.34 69
1174.42 75
1174.50 80
1174.58 85
1174.65 90
1174.73 94
1174.81 97
1174.89 100
1174.97 102
1175.05 102
1175.12 101
1175.20 97
1175.28 92
1175.36 85
1175.44 78
1175.52 73
1175.60 70
1175.67 70
1175.75 74
1175.83 81
1175.91 89
1175.99 97
1176.07 104
1176.15 109
1176.22 112
1176.30 111
1176.38 110
1176.46 107
1176.54 105
1176.62 102
1176.70 99
1176.77 96
1176.85 92
1176.93 88
1177.01 82
1177.09 76
1177.17 69
1177.25 61
1177.32 53
1177.40 45
1177.48 36
1177.56 29
1177.64 22
1177.72 16
1177.80 12
1177.87 8
1177.95 7
1178.03 8
1178.11 10
1178.19 13
1178.27 16
1178.35 19
1178.43 21
1178.50 22
1178.58 21
1178.66 18
1178.74 15
1178.82 12
1178.90 8
1178.98 4
1179.05 1
1179.13 0
1179.21 0
1179.29 0
1179.37 0
1179.45 0
1179.53 0
1179.61 0
1179.68 0
1179.76 3
1179.84 6
1179.92 8
1180.00 9
1180.08 8
1180.16 8
1180.23 6
1180.31 4
1180.39 2
1180.47 0
1180.55 0
1180.63 0
1180.71 2
1180.79 4
1180.86 6
1180.94 8
1181.02 9
1181.10 11
1181.18 12
1181.26 15
1181.34 18
1181.42 23
1181.49 28
1181.57 32
1181.65 35
1181.73 36
1181.81 34
1181.89 32
1181.97 28
1182.05 24
1182.12 20
1182.20 17
1182.28 13
1182.36 10
1182.44 7
1182.52 5
1182.60 3
1182.68 3
1182.75 5
1182.83 9
1182.91 13
1182.99 17
1183.07 21
1183.15 23
1183.23 24
1183.31 25
1183.38 24
1183.46 24
1183.54 24
1183.62 24
1183.70 25
1183.78 27
1183.86 30
1183.94 34
1184.02 39
1184.09 46
1184.17 54
1184.25 62
1184.33 71
1184.41 80
1184.49 87
1184.57 92
1184.65 94
1184.72 93
1184.80 88
1184.88 80
1184.96 68
1185.04 55
1185.12 40
1185.20 26
1185.28 13
1185.36 4
1185.43 0
1185.51 0
1185.59 0
1185.67 0
1185.75 0
1185.83 0
1185.91 3
1185.99 10
1186.07 17
1186.14 24
1186.22 29
1186.30 31
1186.38 31
1186.46 29
1186.54 25
1186.62 21
1186.70 16
1186.78 11
1186.85 6
1186.93 1
1187.01 0
1187.09 0
1187.17 0
1187.25 0
1187.33 0
1187.41 0
1187.49 0
1187.56 0
1187.64 6
1187.72 14
1187.80 21
1187.88 28
1187.96 35
1188.04 42
1188.12 48
1188.20 54
1188.28 59
1188.35 63
1188.43 67
1188.51 71
1188.59 76
1188.67 81
1188.75 87
1188.83 93
1188.91 99
1188.99 103
1189.07 106
1189.14 107
1189.22 107
1189.30 107
1189.38 108
1189.46 109
1189.54 111
1189.62 114
1189.70 118
1189.78 123
1189.86 129
1189.93 135
1190.01 142
1190.09 150
1190.17 158
1190.25 167
1190.33 177
1190.41 188
1190.49 199
1190.57 212
1190.65 224
1190.72 235
1190.80 243
1190.88 246
1190.96 245
1191.04 238
1191.12 228
1191.20 215
1191.28 203
1191.36 191
1191.44 183
1191.52 177
1191.59 175
1191.67 176
1191.75 179
1191.83 184
1191.91 189
1191.99 193
1192.07 197
1192.15 199
1192.23 200
1192.31 200
1192.39 199
1192.46 197
1192.54 196
1192.62 196
1192.70 197
1192.78 200
1192.86 204
1192.94 208
1193.02 212
1193.10 213
1193.18 213
1193.26 210
1193.33 205
1193.41 198
1193.49 190
1193.57 182
1193.65 174
1193.73 167
1193.81 161
1193.89 158
1193.97 158
1194.05 160
1194.13 163
1194.21 167
1194.28 172
1194.36 175
1194.44 178
1194.52 181
1194.60 182
1194.68 184
1194.76 185
1194.84 185
1194.92 185
1195.00 185
1195.08 182
1195.16 179
1195.23 173
1195.31 167
1195.39 161
1195.47 156
1195.55 152
1195.63 152
1195.71 155
1195.79 161
1195.87 169
1195.95 176
1196.03 181
1196.11 182
1196.19 178
1196.26 171
1196.34 159
1196.42 147
1196.50 135
1196.58 125
1196.66 118
1196.74 114
1196.82 113
1196.90 115
1196.98 118
1197.06 122
1197.14 124
1197.22 126
1197.29 126
1197.37 124
1197.45 120
1197.53 114
1197.61 106
1197.69 95
1197.77 83
1197.85 71
1197.93 60
1198.01 50
1198.09 44
1198.17 42
1198.25 44
1198.33 49
1198.40 55
1198.48 61
1198.56 65
1198.64 67
1198.72 66
1198.80 63
1198.88 60
1198.96 56
1199.04 54
1199.12 53
1199.20 56
1199.28 61
1199.36 68
1199.44 77
1199.52 87
1199.59 95
1199.67 101
1199.75 103
1199.83 102
1199.91 97
1199.99 89
1200.07 80
1200.15 72
1200.23 65
1200.31 59
1200.39 54
1200.47 51
1200.55 47
1200.63 43
1200.71 39
1200.78 35
1200.86 31
1200.94 28
1201.02 25
1201.10 24
1201.18 24
1201.26 25
1201.34 26
1201.42 28
1201.50 30
1201.58 32
1201.66 32
1201.74 32
1201.82 29
1201.90 24
1201.98 18
1202.06 10
1202.13 1
1202.21 0
1202.29 0
1202.37 0
1202.45 0
1202.53 0
1202.61 0
1202.69 0
1202.77 1
1202.85 11
1202.93 21
1203.01 29
1203.09 35
1203.17 39
1203.25 41
1203.33 42
1203.41 43
1203.49 44
1203.56 46
1203.64 49
1203.72 54
1203.80 59
1203.88 64
1203.96 67
1204.04 69
1204.12 69
1204.20 67
1204.28 63
1204.36 59
1204.44 55
1204.52 51
1204.60 48
1204.68 46
1204.76 44
1204.84 42
1204.92 41
1205.00 39
1205.08 39
1205.15 40
1205.23 42
1205.31 46
1205.39 52
1205.47 58
1205.55 63
1205.63 67
1205.71 70
1205.79 71
1205.87 70
1205.95 68
1206.03 65
1206.11 61
1206.19 58
1206.27 56
1206.35 54
1206.43 52
1206.51 50
1206.59 47
1206.67 43
1206.75 36
1206.83 27
1206.91 16
1206.98 5
1207.06 0
1207.14 0
1207.22 0
1207.30 0
1207.38 0
1207.46 0
1207.54 0
1207.62 0
1207.70 6
1207.78 17
1207.86 27
1207.94 35
1208.02 41
1208.10 44
1208.18 44
1208.26 43
1208.34 41
1208.42 40
1208.50 40
1208.58 40
1208.66 42
1208.74 44
1208.82 46
1208.90 47
1208.98 48
1209.05 49
1209.13 50
1209.21 51
1209.29 52
1209.37 54
1209.45 57
1209.53 61
1209.61 67
1209.69 75
1209.77 85
1209.85 96
1209.93 108
1210.01 120
1210.09 130
1210.17 137
1210.25 141
1210.33 143
1210.41 140
1210.49 135
1210.57 126
1210.65 116
1210.73 106
1210.81 96
1210.89 88
1210.97 83
1211.05 81
1211.13 83
1211.21 88
1211.29 95
1211.37 103
1211.45 111
1211.53 117
1211.61 121
1211.68 123
1211.76 123
1211.84 122
1211.92 120
1212.00 118
1212.08 116
1212.16 116
1212.24 118
1212.32 119
1212.40 122
1212.48 126
1212.56 131
1212.64 138
1212.72 145
1212.80 154
1212.88 162
1212.96 169
1213.04 174
1213.12 175
1213.20 173
1213.28 166
1213.36 157
1213.44 146
1213.52 135
1213.60 127
1213.68 121
1213.76 120
1213.84 122
1213.92 128
1214.00 136
1214.08 144
1214.16 153
1214.24 159
1214.32 164
1214.40 168
1214.48 169
1214.56 169
1214.64 169
1214.72 170
1214.80 171
1214.88 173
1214.96 176
1215.04 179
1215.12 182
1215.20 184
1215.28 185
1215.36 183
1215.44 179
1215.52 174
1215.60 167
1215.68 160
1215.76 155
1215.83 152
1215.91 152
1215.99 156
1216.07 161
1216.15 168
1216.23 174
1216.31 179
1216.39 182
1216.47 182
1216.55 181
1216.63 182
1216.71 183
1216.79 187
1216.87 191
1216.95 194
1217.03 195
1217.11 192
1217.19 183
1217.27 169
1217.35 152
1217.43 135
1217.51 119
1217.59 105
1217.67 95
1217.75 87
1217.83 80
1217.91 74
1217.99 69
1218.07 64
1218.15 59
1218.23 56
1218.31 53
1218.39 51
1218.47 49
1218.55 45
1218.63 41
1218.71 36
1218.79 29
1218.87 23
1218.95 18
1219.03 13
1219.11 10
1219.19 8
1219.27 9
1219.35 13
1219.43 21
1219.51 32
1219.59 45
1219.67 60
1219.75 73
1219.83 84
1219.91 90
1219.99 91
1220.07 88
1220.15 82
1220.23 75
1220.31 67
1220.39 61
1220.47 55
1220.55 51
1220.63 47
1220.71 42
1220.79 37
1220.87 31
1220.95 24
1221.03 18
1221.11 12
1221.19 9
1221.27 9
1221.35 12
1221.43 17
1221.51 23
1221.59 29
1221.67 33
1221.75 33
1221.83 30
1221.91 25
1221.99 18
1222.07 11
1222.15 4
1222.23 0
1222.31 0
1222.39 0
1222.47 0
1222.55 0
1222.63 0
1222.71 0
1222.79 0
1222.87 0
1222.95 10
1223.03 21
1223.11 32
1223.19 43
1223.27 53
1223.36 62
1223.44 68
1223.52 74
1223.60 77
1223.68 78
1223.76 76
1223.84 71
1223.92 64
1224.00 56
1224.08 49
1224.16 44
1224.24 43
1224.32 47
1224.40 54
1224.48 65
1224.56 77
1224.64 90
1224.72 100
1224.80 109
1224.88 115
1224.96 118
1225.04 120
1225.12 122
1225.20 124
1225.28 126
1225.36 130
1225.44 133
1225.52 135
1225.60 134
1225.68 130
1225.76 124
1225.84 117
1225.92 111
1226.00 109
1226.08 111
1226.16 118
1226.24 129
1226.32 141
1226.40 153
1226.48 162
1226.56 168
1226.64 169
1226.72 169
1226.80 169
1226.88 170
1226.96 175
1227.04 183
1227.12 193
1227.20 205
1227.28 217
1227.36 226
1227.44 233
1227.53 237
1227.61 239
1227.69 240
1227.77 240
1227.85 242
1227.93 245
1228.01 251
1228.09 258
1228.17 265
1228.25 270
1228.33 273
1228.41 271
1228.49 265
1228.57 255
1228.65 243
1228.73 231
1228.81 221
1228.89 215
1228.97 213
1229.05 216
1229.13 222
1229.21 231
1229.29 242
1229.37 252
1229.45 263
1229.53 273
1229.61 281
1229.69 287
1229.77 291
1229.85 293
1229.93 292
1230.01 289
1230.09 286
1230.18 283
1230.26 282
1230.34 282
1230.42 282
1230.50 283
1230.58 283
1230.66 282
1230.74 278
1230.82 272
1230.90 266
1230.98 260
1231.06 254
1231.14 250
1231.22 247
1231.30 245
1231.38 244
1231.46 243
1231.54 242
1231.62 240
1231.70 237
1231.78 232
1231.86 225
1231.94 218
1232.02 210
1232.10 202
1232.18 196
1232.27 192
1232.35 190
1232.43 190
1232.51 190
1232.59 191
1232.67 190
1232.75 188
1232.83 184
1232.91 178
1232.99 172
1233.07 164
1233.15 157
1233.23 150
1233.31 145
1233.39 142
1233.47 141
1233.55 142
1233.63 143
1233.71 143
1233.79 142
1233.87 138
1233.95 132
1234.03 124
1234.12 115
1234.20 107
1234.28 102
1234.36 100
1234.44 102
1234.52 106
1234.60 112
1234.68 116
1234.76 119
1234.84 118
1234.92 115
1235.00 110
1235.08 103
1235.16 96
1235.24 88
1235.32 81
1235.40 74
1235.48 68
1235.56 63
1235.64 59
1235.73 56
1235.81 55
1235.89 55
1235.97 55
1236.05 56
1236.13 56
1236.21 56
1236.29 53
1236.37 48
1236.45 39
1236.53 28
1236.61 15
1236.69 1
1236.77 0
1236.85 0
1236.93 0
1237.01 0
1237.09 0
1237.18 0
1237.26 0
1237.34 0
1237.42 10
1237.50 23
1237.58 35
1237.66 47
1237.74 59
1237.82 68
1237.90 74
1237.98 77
1238.06 77
1238.14 73
1238.22 68
1238.30 62
1238.38 55
1238.46 47
1238.55 39
1238.63 30
1238.71 21
1238.79 13
1238.87 7
1238.95 5
1239.03 6
1239.11 12
1239.19 20
1239.27 29
1239.35 38
1239.43 45
1239.51 48
1239.59 49
1239.67 48
1239.76 44
1239.84 40
1239.92 35
1240.00 31
1240.08 28
1240.16 26
1240.24 27
1240.32 28
1240.40 31
1240.48 34
1240.56 36
1240.64 37
1240.72 36
1240.80 34
1240.88 31
1240.97 29
1241.05 26
1241.13 24
1241.21 23
1241.29 21
1241.37 20
1241.45 20
1241.53 21
1241.61 23
1241.69 27
1241.77 32
1241.85 36
1241.93 40
1242.01 41
1242.10 41
1242.18 40
1242.26 40
1242.34 41
1242.42 43
1242.50 47
1242.58 52
1242.66 56
1242.74 58
1242.82 57
1242.90 56
1242.98 53
1243.06 51
1243.15 51
1243.23 53
1243.31 57
1243.39 62
1243.47 67
1243.55 70
1243.63 70
1243.71 67
1243.79 62
1243.87 54
1243.95 45
1244.03 35
1244.11 26
1244.20 18
1244.28 10
1244.36 4
1244.44 0
1244.52 0
1244.60 0
1244.68 0
1244.76 0
1244.84 0
1244.92 0
1245.00 0
1245.08 0
1245.17 6
1245.25 17
1245.33 29
1245.41 41
1245.49 51
1245.57 58
1245.65 63
1245.73 64
1245.81 64
1245.89 62
1245.97 61
1246.05 60
1246.14 60
1246.22 61
1246.30 62
1246.38 64
1246.46 66
1246.54 69
1246.62 73
1246.70 76
1246.78 80
1246.86 82
1246.94 84
1247.03 84
1247.11 82
1247.19 80
1247.27 76
1247.35 72
1247.43 68
1247.51 63
1247.59 59
1247.67 57
1247.75 56
1247.83 58
1247.92 62
1248.00 67
1248.08 73
1248.16 77
1248.24 77
1248.32 73
1248.40 66
1248.48 56
1248.56 46
1248.64 38
1248.72 32
1248.81 30
1248.89 30
1248.97 31
1249.05 33
1249.13 34
1249.21 35
1249.29 35
1249.37 34
1249.45 33
1249.53 32
1249.62 32
1249.70 33
1249.78 38
1249.86 44
1249.94 54
1250.02 65
1250.10 77
1250.18 87
1250.26 96
1250.34 103
1250.43 109
1250.51 114
1250.59 119
1250.67 124
1250.75 129
1250.83 132
1250.91 134
1250.99 134
1251.07 133
1251.15 132
1251.24 132
1251.32 133
1251.40 136
1251.48 140
1251.56 146
1251.64 150
1251.72 155
1251.80 157
1251.88 157
1251.96 155
1252.05 152
1252.13 147
1252.21 143
1252.29 138
1252.37 134
1252.45 130
1252.53 127
1252.61 124
1252.69 122
1252.78 119
1252.86 117
1252.94 115
1253.02 115
1253.10 115
1253.18 115
1253.26 116
1253.34 118
1253.42 121
1253.51 126
1253.59 132
1253.67 141
1253.75 151
1253.83 162
1253.91 172
1253.99 181
1254.07 187
1254.15 191
1254.24 193
1254.32 193
1254.40 192
1254.48 191
1254.56 189
1254.64 187
1254.72 185
1254.80 183
1254.88 180
1254.97 177
1255.05 173
1255.13 168
1255.21 163
1255.29 155
1255.37 145
1255.45 135
1255.53 125
1255.62 116
1255.70 109
1255.78 106
1255.86 106
1255.94 110
1256.02 115
1256.10 120
1256.18 124
1256.26 127
1256.35 130
1256.43 133
1256.51 138
1256.59 145
1256.67 155
1256.75 166
1256.83 178
1256.91 190
1257.00 201
1257.08 210
1257.16 218
1257.24 225
1257.32 231
1257.40 235
1257.48 238
1257.56 239
1257.65 238
1257.73 236
1257.81 232
1257.89 228
1257.97 224
1258.05 220
1258.13 216
1258.21 212
1258.30 207
1258.38 200
1258.46 192
1258.54 182
1258.62 172
1258.70 162
1258.78 152
1258.86 145
1258.95 141
1259.03 139
1259.11 138
1259.19 139
1259.27 139
1259.35 139
1259.43 137
1259.51 134
1259.60 130
1259.68 124
1259.76 119
1259.84 114
1259.92 109
1260.00 105
1260.08 102
1260.17 101
1260.25 100
1260.33 99
1260.41 96
1260.49 92
1260.57 86
1260.65 77
1260.73 66
1260.82 54
1260.90 42
1260.98 31
1261.06 22
1261.14 16
1261.22 14
1261.30 15
1261.39 20
1261.47 29
1261.55 42
1261.63 57
1261.71 74
1261.79 90
1261.87 105
1261.95 116
1262.04 121
1262.12 121
1262.20 114
1262.28 102
1262.36 85
1262.44 66
1262.52 46
1262.61 26
1262.69 9
1262.77 0
1262.85 0
1262.93 0
1263.01 0
1263.09 0
1263.18 0
1263.26 0
1263.34 0
1263.42 2
1263.50 5
1263.58 9
1263.66 13
1263.75 18
1263.83 26
1263.91 36
1263.99 48
1264.07 62
1264.15 76
1264.23 90
1264.32 104
1264.40 117
1264.48 129
1264.56 139
1264.64 146
1264.72 151
1264.80 153
1264.89 150
1264.97 145
1265.05 136
1265.13 127
1265.21 118
1265.29 112
1265.38 109
1265.46 108
1265.54 110
1265.62 112
1265.70 115
1265.78 117
1265.86 120
1265.95 124
1266.03 130
1266.11 138
1266.19 149
1266.27 161
1266.35 174
1266.43 185
1266.52 195
1266.60 202
1266.68 207
1266.76 209
1266.84 208
1266.92 205
1267.01 201
1267.09 197
1267.17 194
1267.25 193
1267.33 196
1267.41 202
1267.49 212
1267.58 225
1267.66 239
1267.74 253
1267.82 266
1267.90 277
1267.98 284
1268.07 288
1268.15 289
1268.23 288
1268.31 285
1268.39 281
1268.47 278
1268.56 275
1268.64 274
1268.72 274
1268.80 274
1268.88 274
1268.96 273
1269.04 272
1269.13 269
1269.21 266
1269.29 261
1269.37 256
1269.45 252
1269.53 248
1269.62 247
1269.70 248
1269.78 251
1269.86 257
1269.94 265
1270.02 274
1270.11 283
1270.19 290
1270.27 295
1270.35 298
1270.43 299
1270.51 299
1270.60 298
1270.68 297
1270.76 294
1270.84 289
1270.92 282
1271.00 272
1271.09 261
1271.17 248
1271.25 236
1271.33 225
1271.41 218
1271.49 213
1271.58 213
1271.66 216
1271.74 222
1271.82 230
1271.90 239
1271.98 247
1272.07 252
1272.15 255
1272.23 253
1272.31 247
1272.39 239
1272.47 230
1272.56 223
1272.64 220
1272.72 221
1272.80 226
1272.88 234
1272.97 243
1273.05 251
1273.13 258
1273.21 263
1273.29 266
1273.37 266
1273.46 265
1273.54 263
1273.62 260
1273.70 256
1273.78 251
1273.86 245
1273.95 238
1274.03 232
1274.11 224
1274.19 216
1274.27 208
1274.35 199
1274.44 188
1274.52 177
1274.60 166
1274.68 156
1274.76 146
1274.85 138
1274.93 131
1275.01 125
1275.09 121
1275.17 117
1275.25 113
1275.34 108
1275.42 103
1275.50 96
1275.58 88
1275.66 80
1275.75 71
1275.83 63
1275.91 56
1275.99 51
1276.07 47
1276.15 45
1276.24 45
1276.32 46
1276.40 49
1276.48 53
1276.56 57
1276.65 61
1276.73 63
1276.81 63
1276.89 61
1276.97 58
1277.06 54
1277.14 52
1277.22 53
1277.30 56
1277.38 61
1277.46 66
1277.55 71
1277.63 73
1277.71 71
1277.79 65
1277.87 57
1277.96 47
1278.04 38
1278.12 31
1278.20 27
1278.28 27
1278.37 29
1278.45 35
1278.53 42
1278.61 49
1278.69 54
1278.77 57
1278.86 56
1278.94 52
1279.02 45
1279.10 38
1279.18 31
1279.27 27
1279.35 27
1279.43 30
1279.51 34
1279.59 39
1279.68 42
1279.76 44
1279.84 43
1279.92 40
1280.00 36
1280.09 33
1280.17 31
1280.25 31
1280.33 31
1280.41 33
1280.50 35
1280.58 35
1280.66 34
1280.74 31
1280.82 26
1280.91 21
1280.99 15
1281.07 10
1281.15 6
1281.23 2
1281.32 0
1281.40 0
1281.48 0
1281.56 0
1281.64 0
1281.73 0
1281.81 0
1281.89 0
1281.97 0
1282.05 6
1282.14 16
1282.22 26
1282.30 35
1282.38 43
1282.46 48
1282.55 52
1282.63 55
1282.71 59
1282.79 64
1282.87 72
1282.96 81
1283.04 90
1283.12 98
1283.20 104
1283.28 107
1283.37 106
1283.45 105
1283.53 104
1283.61 104
1283.69 107
1283.78 113
1283.86 121
1283.94 130
1284.02 139
1284.11 147
1284.19 154
1284.27 160
1284.35 167
1284.43 174
1284.52 180
1284.60 185
1284.68 186
1284.76 184
1284.84 178
1284.93 170
1285.01 161
1285.09 155
1285.17 153
1285.25 157
1285.34 167
1285.42 180
1285.50 195
1285.58 207
1285.67 213
1285.75 213
1285.83 206
1285.91 194
1285.99 179
1286.08 165
1286.16 153
1286.24 145
1286.32 139
1286.40 137
1286.49 137
1286.57 138
1286.65 141
1286.73 145
1286.82 150
1286.90 157
1286.98 165
1287.06 173
1287.14 181
1287.23 189
1287.31 196
1287.39 204
1287.47 212
1287.56 221
1287.64 231
1287.72 241
1287.80 251
1287.88 259
1287.97 267
1288.05 272
1288.13 275
1288.21 275
1288.30 273
1288.38 267
1288.46 259
1288.54 248
1288.62 236
1288.71 223
1288.79 211
1288.87 200
1288.95 191
1289.04 184
1289.12 178
1289.20 173
1289.28 168
1289.36 163
1289.45 157
1289.53 151
1289.61 147
1289.69 146
1289.78 149
1289.86 156
1289.94 168
1290.02 182
1290.10 197
1290.19 211
1290.27 223
1290.35 232
1290.43 237
1290.52 238
1290.60 235
1290.68 231
1290.76 224
1290.85 218
1290.93 211
1291.01 206
1291.09 201
1291.17 197
1291.26 194
1291.34 191
1291.42 187
1291.50 183
1291.59 177
1291.67 170
1291.75 164
1291.83 157
1291.92 153
1292.00 150
1292.08 150
1292.16 151
1292.25 152
1292.33 153
1292.41 153
1292.49 150
1292.57 146
1292.66 140
1292.74 135
1292.82 130
1292.90 126
1292.99 123
1293.07 122
1293.15 121
1293.23 119
1293.32 117
1293.40 114
1293.48 110
1293.56 106
1293.65 102
1293.73 97
1293.81 92
1293.89 86
1293.98 78
1294.06 67
1294.14 55
1294.22 41
1294.30 26
1294.39 13
1294.47 3
1294.55 0
1294.63 0
1294.72 0
1294.80 0
1294.88 0
1294.96 0
1295.05 0
1295.13 0
1295.21 0
1295.29 0
1295.38 0
1295.46 6
1295.54 16
1295.62 27
1295.71 40
1295.79 52
1295.87 62
1295.95 70
1296.04 77
1296.12 83
1296.20 87
1296.28 89
1296.37 91
1296.45 91
1296.53 90
1296.61 87
1296.70 84
1296.78 81
1296.86 78
1296.94 76
1297.03 74
1297.11 73
1297.19 73
1297.27 75
1297.36 79
1297.44 85
1297.52 92
1297.60 101
1297.69 111
1297.77 119
1297.85 126
1297.93 129
1298.02 129
1298.10 125
1298.18 118
1298.26 110
1298.35 103
1298.43 98
1298.51 96
1298.59 97
1298.68 103
1298.76 112
1298.84 122
1298.92 133
1299.01 143
1299.09 151
1299.17 157
1299.25 159
1299.34 159
1299.42 158
1299.50 158
1299.58 160
1299.67 167
1299.75 177
1299.83 191
1299.92 208
1300.00 224
1300.08 239
1300.16 250
1300.25 258
1300.33 264
1300.41 266
1300.49 268
1300.58 270
1300.66 272
1300.74 273
1300.82 273
1300.91 269
1300.99 261
1301.07 249
1301.15 234
1301.24 218
1301.32 204
1301.40 193
1301.49 186
1301.57 184
1301.65 185
1301.73 188
1301.82 192
1301.90 195
1301.98 198
1302.06 199
1302.15 201
1302.23 203
1302.31 206
1302.39 208
1302.48 212
1302.56 217
1302.64 222
1302.73 229
1302.81 236
1302.89 243
1302.97 249
1303.06 254
1303.14 256
1303.22 256
1303.30 254
1303.39 251
1303.47 248
1303.55 246
1303.63 246
1303.72 246
1303.80 248
1303.88 251
1303.97 255
1304.05 260
1304.13 266
1304.21 272
1304.30 276
1304.38 279
1304.46 279
1304.54 275
1304.63 268
1304.71 260
1304.79 250
1304.88 242
1304.96 235
1305.04 231
1305.12 229
1305.21 229
1305.29 229
1305.37 229
1305.46 229
1305.54 226
1305.62 222
1305.70 217
1305.79 213
1305.87 210
1305.95 209
1306.03 212
1306.12 218
1306.20 227
1306.28 238
1306.37 248
1306.45 258
1306.53 265
1306.61 269
1306.70 269
1306.78 267
1306.86 262
1306.95 257
1307.03 251
1307.11 246
1307.19 242
1307.28 239
1307.36 236
1307.44 234
1307.53 232
1307.61 230
1307.69 228
1307.77 226
1307.86 224
1307.94 222
1308.02 220
1308.11 218
1308.19 214
1308.27 208
1308.35 199
1308.44 187
1308.52 172
1308.60 156
1308.69 140
1308.77 125
1308.85 111
1308.93 101
1309.02 93
1309.10 88
1309.18 83
1309.27 79
1309.35 74
1309.43 68
1309.51 60
1309.60 52
1309.68 44
1309.76 38
1309.85 35
1309.93 36
1310.01 41
1310.09 48
1310.18 57
1310.26 66
1310.34 75
1310.43 84
1310.51 93
1310.59 103
1310.68 113
1310.76 122
1310.84 129
1310.92 131
1311.01 127
1311.09 119
1311.17 108
1311.26 96
1311.34 87
1311.42 81
1311.50 80
1311.59 85
1311.67 93
1311.75 104
1311.84 115
1311.92 126
1312.00 135
1312.09 142
1312.17 147
1312.25 149
1312.33 148
1312.42 146
1312.50 143
1312.58 140
1312.67 137
1312.75 136
1312.83 137
1312.92 141
1313.00 145
1313.08 149
1313.16 154
1313.25 158
1313.33 162
1313.41 167
1313.50 173
1313.58 182
1313.66 194
1313.75 208
1313.83 222
1313.91 235
1313.99 245
1314.08 252
1314.16 255
1314.24 258
1314.33 260
1314.41 265
1314.49 273
1314.58 286
1314.66 303
1314.74 324
1314.83 347
1314.91 372
1314.99 397
1315.07 422
1315.16 447
1315.24 469
1315.32 487
1315.41 500
1315.49 506
1315.57 505
1315.66 497
1315.74 483
1315.82 465
1315.91 446
1315.99 428
1316.07 413
1316.15 402
1316.24 395
1316.32 390
1316.40 389
1316.49 389
1316.57 389
1316.65 390
1316.74 391
1316.82 390
1316.90 388
1316.99 382
1317.07 372
1317.15 359
1317.24 342
1317.32 321
1317.40 298
1317.48 273
1317.57 250
1317.65 228
1317.73 209
1317.82 194
1317.90 183
1317.98 173
1318.07 164
1318.15 155
1318.23 143
1318.32 129
1318.40 115
1318.48 103
1318.57 93
1318.65 89
1318.73 89
1318.82 94
1318.90 102
1318.98 110
1319.07 115
1319.15 118
1319.23 117
1319.31 113
1319.40 107
1319.48 101
1319.56 97
1319.65 95
1319.73 95
1319.81 98
1319.90 101
1319.98 103
1320.06 104
1320.15 101
1320.23 95
1320.31 88
1320.40 79
1320.48 70
1320.56 64
1320.65 59
1320.73 56
1320.81 53
1320.90 49
1320.98 43
1321.06 35
1321.15 26
1321.23 17
1321.31 10
1321.40 5
1321.48 2
1321.56 1
1321.65 1
1321.73 0
1321.81 0
1321.90 0
1321.98 0
1322.06 0
1322.15 0
1322.23 0
1322.31 0
1322.40 9
1322.48 21
1322.56 33
1322.65 43
1322.73 52
1322.81 58
1322.90 64
1322.98 69
1323.06 76
1323.15 84
1323.23 93
1323.31 101
1323.40 108
1323.48 111
1323.56 111
1323.65 107
1323.73 101
1323.81 93
1323.90 85
1323.98 78
1324.06 71
1324.15 64
1324.23 57
1324.31 50
1324.40 43
1324.48 37
1324.56 36
1324.65 40
1324.73 50
1324.81 64
1324.90 80
1324.98 94
1325.06 105
1325.15 110
1325.23 109
1325.31 105
1325.40 98
1325.48 93
1325.56 90
1325.65 90
1325.73 94
1325.81 100
1325.90 108
1325.98 117
1326.06 126
1326.15 133
1326.23 140
1326.31 145
1326.40 148
1326.48 147
1326.56 144
1326.65 139
1326.73 132
1326.81 125
1326.90 119
1326.98 114
1327.06 110
1327.15 108
1327.23 108
1327.32 108
1327.40 110
1327.48 113
1327.57 117
1327.65 122
1327.73 129
1327.82 137
1327.90 149
1327.98 162
1328.07 177
1328.15 191
1328.23 205
1328.32 215
1328.40 222
1328.48 225
1328.57 226
1328.65 228
1328.73 233
1328.82 242
1328.90 254
1328.98 270
1329.07 285
1329.15 298
1329.24 306
1329.32 310
1329.40 310
1329.49 308
1329.57 307
1329.65 308
1329.74 314
1329.82 324
1329.90 339
1329.99 359
1330.07 382
1330.15 407
1330.24 434
1330.32 461
1330.41 486
1330.49 507
1330.57 524
1330.66 534
1330.74 540
1330.82 539
1330.91 534
1330.99 526
1331.07 517
1331.16 509
1331.24 503
1331.32 500
1331.41 500
1331.49 505
1331.58 512
1331.66 520
1331.74 529
1331.83 537
1331.91 546
1331.99 555
1332.08 565
1332.16 577
1332.24 590
1332.33 604
1332.41 617
1332.49 628
1332.58 634
1332.66 636
1332.75 633
1332.83 627
1332.91 619
1333.00 611
1333.08 604
1333.16 600
1333.25 599
1333.33 600
1333.41 603
1333.50 605
1333.58 608
1333.67 609
1333.75 608
1333.83 604
1333.92 596
1334.00 582
1334.08 564
1334.17 541
1334.25 514
1334.34 484
1334.42 453
1334.50 422
1334.59 390
1334.67 359
1334.75 331
1334.84 305
1334.92 285
1335.00 270
1335.09 260
1335.17 256
1335.26 255
1335.34 255
1335.42 254
1335.51 251
1335.59 245
1335.67 237
1335.76 228
1335.84 220
1335.93 214
1336.01 211
1336.09 209
1336.18 208
1336.26 206
1336.34 203
1336.43 198
1336.51 190
1336.60 179
1336.68 165
1336.76 150
1336.85 133
1336.93 114
1337.01 93
1337.10 72
1337.18 51
1337.27 31
1337.35 12
1337.43 0
1337.52 0
1337.60 0
1337.68 0
1337.77 0
1337.85 0
1337.94 0
1338.02 6
1338.10 18
1338.19 28
1338.27 33
1338.36 33
1338.44 27
1338.52 16
1338.61 2
1338.69 0
1338.77 0
1338.86 0
1338.94 0
1339.03 0
1339.11 0
1339.19 0
1339.28 13
1339.36 29
1339.44 42
1339.53 50
1339.61 53
1339.70 51
1339.78 46
1339.86 41
1339.95 36
1340.03 34
1340.12 35
1340.20 39
1340.28 44
1340.37 49
1340.45 51
1340.54 52
1340.62 50
1340.70 49
1340.79 49
1340.87 52
1340.95 59
1341.04 69
1341.12 81
1341.21 92
1341.29 100
1341.37 105
1341.46 105
1341.54 102
1341.63 98
1341.71 94
1341.79 92
1341.88 92
1341.96 94
1342.05 96
1342.13 99
1342.21 101
1342.30 103
1342.38 104
1342.46 105
1342.55 106
1342.63 109
1342.72 113
1342.80 117
1342.88 123
1342.97 129
1343.05 136
1343.14 144
1343.22 153
1343.30 163
1343.39 174
1343.47 187
1343.56 200
1343.64 214
1343.72 227
1343.81 240
1343.89 253
1343.98 263
1344.06 271
1344.14 277
1344.23 280
1344.31 281
1344.40 280
1344.48 278
1344.56 277
1344.65 278
1344.73 280
1344.82 284
1344.90 289
1344.98 294
1345.07 298
1345.15 301
1345.24 302
1345.32 300
1345.40 297
1345.49 293
1345.57 289
1345.66 288
1345.74 290
1345.82 295
1345.91 306
1345.99 319
1346.08 335
1346.16 350
1346.24 364
1346.33 374
1346.41 381
1346.50 385
1346.58 386
1346.67 385
1346.75 381
1346.83 376
1346.92 368
1347.00 358
1347.09 346
1347.17 334
1347.25 323
1347.34 314
1347.42 308
1347.51 306
1347.59 307
1347.67 310
1347.76 314
1347.84 319
1347.93 323
1348.01 327
1348.09 329
1348.18 329
1348.26 327
1348.35 322
1348.43 315
1348.52 306
1348.60 295
1348.68 284
1348.77 274
1348.85 265
1348.94 258
1349.02 253
1349.10 249
1349.19 246
1349.27 244
1349.36 241
1349.44 239
1349.53 236
1349.61 234
1349.69 232
1349.78 231
1349.86 231
1349.95 232
1350.03 233
1350.11 231
1350.20 226
1350.28 215
1350.37 199
1350.45 177
1350.54 151
1350.62 123
1350.70 97
1350.79 74
1350.87 58
1350.96 49
1351.04 47
1351.12 50
1351.21 56
1351.29 62
1351.38 67
1351.46 70
1351.55 73
1351.63 77
1351.71 83
1351.80 90
1351.88 98
1351.97 105
1352.05 108
1352.14 107
1352.22 101
1352.30 91
1352.39 79
1352.47 68
1352.56 59
1352.64 54
1352.72 53
1352.81 54
1352.89 59
1352.98 64
1353.06 69
1353.15 73
1353.23 74
1353.31 72
1353.40 69
1353.48 63
1353.57 57
1353.65 51
1353.74 46
1353.82 42
1353.90 41
1353.99 41
1354.07 43
1354.16 46
1354.24 50
1354.33 54
1354.41 57
1354.49 57
1354.58 55
1354.66 50
1354.75 42
1354.83 32
1354.92 21
1355.00 11
1355.09 3
1355.17 0
1355.25 0
1355.34 0
1355.42 5
1355.51 10
1355.59 14
1355.68 16
1355.76 16
1355.84 14
1355.93 10
1356.01 7
1356.10 4
1356.18 1
1356.27 0
1356.35 0
1356.43 0
1356.52 0
1356.60 0
1356.69 0
1356.77 0
1356.86 0
1356.94 2
1357.03 16
1357.11 34
1357.19 54
1357.28 77
1357.36 99
1357.45 122
1357.53 142
1357.62 160
1357.70 175
1357.79 186
1357.87 193
1357.95 197
1358.04 198
1358.12 197
1358.21 196
1358.29 198
1358.38 203
1358.46 213
1358.55 227
1358.63 243
1358.71 261
1358.80 278
1358.88 294
1358.97 309
1359.05 323
1359.14 338
1359.22 353
1359.31 369
1359.39 383
1359.47 394
1359.56 402
1359.64 406
1359.73 408
1359.81 409
1359.90 412
1359.98 419
1360.07 431
1360.15 446
1360.23 463
1360.32 479
1360.40 491
1360.49 498
1360.57 498
1360.66 493
1360.74 483
1360.83 470
1360.91 457
1360.99 446
1361.08 437
1361.16 433
1361.25 433
1361.33 436
1361.42 441
1361.50 446
1361.59 450
1361.67 451
1361.76 448
1361.84 441
1361.92 429
1362.01 413
1362.09 396
1362.18 381
1362.26 369
1362.35 361
1362.43 360
1362.52 362
1362.60 367
1362.69 373
1362.77 375
1362.85 374
1362.94 370
1363.02 364
1363.11 357
1363.19 352
1363.28 348
1363.36 347
1363.45 346
1363.53 346
1363.62 346
1363.70 344
1363.79 343
1363.87 343
1363.95 346
1364.04 351
1364.12 357
1364.21 364
1364.29 368
1364.38 369
1364.46 365
1364.55 356
1364.63 342
1364.72 325
1364.80 307
1364.89 289
1364.97 272
1365.05 257
1365.14 244
1365.22 234
1365.31 227
1365.39 220
1365.48 215
1365.56 211
1365.65 208
1365.73 205
1365.82 203
1365.90 201
1365.99 199
1366.07 197
1366.16 194
1366.24 190
1366.32 186
1366.41 182
1366.49 179
1366.58 177
1366.66 177
1366.75 178
1366.83 179
1366.92 178
1367.00 176
1367.09 171
1367.17 165
1367.26 159
1367.34 155
1367.43 153
1367.51 154
1367.60 157
1367.68 161
1367.76 165
1367.85 167
1367.93 168
1368.02 166
1368.10 163
1368.19 159
1368.27 153
1368.36 147
1368.44 139
1368.53 133
1368.61 127
1368.70 124
1368.78 125
1368.87 129
1368.95 136
1369.04 143
1369.12 150
1369.21 154
1369.29 155
1369.37 154
1369.46 151
1369.54 148
1369.63 148
1369.71 152
1369.80 160
1369.88 173
1369.97 188
1370.05 204
1370.14 219
1370.22 231
1370.31 238
1370.39 239
1370.48 234
1370.56 223
1370.65 208
1370.73 190
1370.82 173
1370.90 158
1370.99 149
1371.07 145
1371.16 147
1371.24 155
1371.33 166
1371.41 178
1371.50 189
1371.58 199
1371.66 206
1371.75 210
1371.83 211
1371.92 211
1372.00 210
1372.09 209
1372.17 208
1372.26 208
1372.34 209
1372.43 212
1372.51 216
1372.60 222
1372.68 229
1372.77 236
1372.85 243
1372.94 249
1373.02 253
1373.11 256
1373.19 258
1373.28 259
1373.36 262
1373.45 265
1373.53 268
1373.62 272
1373.70 276
1373.79 280
1373.87 284
1373.96 290
1374.04 298
1374.13 310
1374.21 325
1374.30 341
1374.38 357
1374.47 371
1374.55 382
1374.64 391
1374.72 401
1374.81 411
1374.89 425
1374.98 442
1375.06 460
1375.15 478
1375.23 493
1375.32 502
1375.40 506
1375.49 506
1375.57 501
1375.66 494
1375.74 488
1375.83 483
1375.91 480
1376.00 482
1376.08 488
1376.17 499
1376.25 516
1376.34 536
1376.42 560
1376.51 585
1376.59 610
1376.68 633
1376.76 653
1376.85 668
1376.93 679
1377.02 685
1377.10 688
1377.19 687
1377.27 684
1377.36 680
1377.44 675
1377.53 671
1377.61 667
1377.70 665
1377.78 665
1377.87 666
1377.95 667
1378.04 667
1378.12 666
1378.21 664
1378.29 660
1378.38 654
1378.46 648
1378.55 641
1378.63 634
1378.72 625
1378.80 616
1378.89 604
1378.97 593
1379.06 581
1379.14 569
1379.23 558
1379.31 549
1379.40 540
1379.48 532
1379.57 525
1379.65 519
1379.74 512
1379.82 505
1379.91 496
1379.99 486
1380.08 473
1380.16 459
1380.25 445
1380.33 430
1380.42 416
1380.50 402
1380.59 389
1380.67 376
1380.76 364
1380.84 354
1380.93 347
1381.01 345
1381.10 349
1381.18 360
1381.27 375
1381.35 394
1381.44 411
1381.52 425
1381.61 433
1381.70 434
1381.78 428
1381.87 415
1381.95 397
1382.04 377
1382.12 356
1382.21 337
1382.29 321
1382.38 309
1382.46 301
1382.55 298
1382.63 298
1382.72 299
1382.80 299
1382.89 298
1382.97 294
1383.06 287
1383.14 277
1383.23 267
1383.31 256
1383.40 246
1383.48 238
1383.57 232
1383.65 228
1383.74 224
1383.82 221
1383.91 216
1384.00 211
1384.08 205
1384.17 197
1384.25 188
1384.34 178
1384.42 169
1384.51 160
1384.59 151
1384.68 142
1384.76 134
1384.85 127
1384.93 123
1385.02 123
1385.10 128
1385.19 138
1385.27 153
1385.36 169
1385.44 184
1385.53 196
1385.62 202
1385.70 202
1385.79 198
1385.87 189
1385.96 180
1386.04 172
1386.13 165
1386.21 161
1386.30 159
1386.38 158
1386.47 156
1386.55 154
1386.64 151
1386.72 149
1386.81 146
1386.89 145
1386.98 145
1387.07 146
1387.15 147
1387.24 147
1387.32 146
1387.41 142
1387.49 135
1387.58 126
1387.66 114
1387.75 102
1387.83 91
1387.92 79
1388.00 69
1388.09 60
1388.17 53
1388.26 46
1388.35 40
1388.43 35
1388.52 31
1388.60 28
1388.69 26
1388.77 23
1388.86 20
1388.94 15
1389.03 9
1389.11 2
1389.20 0
1389.28 0
1389.37 0
1389.46 0
1389.54 0
1389.63 0
1389.71 0
1389.80 0
1389.88 4
1389.97 18
1390.05 32
1390.14 46
1390.22 59
1390.31 69
1390.39 79
1390.48 87
1390.57 94
1390.65 103
1390.74 113
1390.82 125
1390.91 139
1390.99 153
1391.08 167
1391.16 179
1391.25 190
1391.33 199
1391.42 206
1391.51 211
1391.59 213
1391.68 212
1391.76 207
1391.85 196
1391.93 180
1392.02 160
1392.10 136
1392.19 112
1392.27 89
1392.36 70
1392.45 56
1392.53 47
1392.62 44
1392.70 43
1392.79 46
1392.87 49
1392.96 52
1393.04 54
1393.13 54
1393.22 52
1393.30 46
1393.39 39
1393.47 31
1393.56 25
1393.64 22
1393.73 25
1393.81 35
1393.90 51
1393.99 74
1394.07 99
1394.16 124
1394.24 145
1394.33 160
1394.41 166
1394.50 164
1394.58 156
1394.67 144
1394.75 130
1394.84 118
1394.93 107
1395.01 100
1395.10 94
1395.18 90
1395.27 86
1395.35 83
1395.44 81
1395.53 79
1395.61 77
1395.70 77
1395.78 76
1395.87 77
1395.95 81
1396.04 88
1396.12 98
1396.21 112
1396.30 128
1396.38 143
1396.47 156
1396.55 163
1396.64 165
1396.72 162
1396.81 158
1396.89 153
1396.98 149
1397.07 147
1397.15 146
1397.24 146
1397.32 143
1397.41 139
1397.49 133
1397.58 126
1397.67 117
1397.75 108
1397.84 99
1397.92 91
1398.01 85
1398.09 83
1398.18 85
1398.27 91
1398.35 102
1398.44 114
1398.52 127
1398.61 137
1398.69 144
1398.78 144
1398.86 139
1398.95 130
1399.04 117
1399.12 102
1399.21 87
1399.29 75
1399.38 65
1399.46 59
1399.55 55
1399.64 53
1399.72 50
1399.81 47
1399.89 42
1399.98 36
1400.06 31
1400.15 27
1400.24 24
1400.32 24
1400.41 24
1400.49 26
1400.58 28
1400.66 30
1400.75 32
1400.84 35
1400.92 38
1401.01 41
1401.09 44
1401.18 47
1401.27 48
1401.35 47
1401.44 45
1401.52 42
1401.61 38
1401.69 35
1401.78 33
1401.87 33
1401.95 35
1402.04 37
1402.12 37
1402.21 37
1402.29 34
1402.38 29
1402.47 24
1402.55 20
1402.64 18
1402.72 18
1402.81 23
1402.89 30
1402.98 39
1403.07 51
1403.15 62
1403.24 74
1403.32 85
1403.41 95
1403.50 103
1403.58 109
1403.67 113
1403.75 116
1403.84 117
1403.92 118
1404.01 119
1404.10 120
1404.18 120
1404.27 119
1404.35 116
1404.44 109
1404.53 100
1404.61 89
1404.70 78
1404.78 69
1404.87 65
1404.96 66
1405.04 73
1405.13 83
1405.21 96
1405.30 110
1405.38 123
1405.47 134
1405.56 143
1405.64 150
1405.73 157
1405.81 161
1405.90 164
1405.99 163
1406.07 159
1406.16 149
1406.24 136
1406.33 120
1406.42 103
1406.50 87
1406.59 73
1406.67 64
1406.76 58
1406.84 57
1406.93 58
1407.02 63
1407.10 69
1407.19 75
1407.27 81
1407.36 84
1407.45 85
1407.53 84
1407.62 83
1407.70 83
1407.79 86
1407.88 92
1407.96 99
1408.05 108
1408.13 116
1408.22 121
1408.31 124
1408.39 125
1408.48 124
1408.56 123
1408.65 123
1408.74 124
1408.82 125
1408.91 125
1408.99 123
1409.08 120
1409.17 113
1409.25 105
1409.34 96
1409.42 87
1409.51 79
1409.60 73
1409.68 68
1409.77 64
1409.85 59
1409.94 54
1410.03 48
1410.11 42
1410.20 36
1410.28 33
1410.37 31
1410.46 32
1410.54 34
1410.63 36
1410.71 38
1410.80 37
1410.89 32
1410.97 25
1411.06 15
1411.14 4
1411.23 0
1411.32 0
1411.40 0
1411.49 0
1411.58 0
1411.66 0
1411.75 5
1411.83 19
1411.92 32
1412.01 43
1412.09 50
1412.18 53
1412.26 51
1412.35 46
1412.44 39
1412.52 30
1412.61 21
1412.69 12
1412.78 4
1412.87 0
1412.95 0
1413.04 0
1413.12 0
1413.21 0
1413.30 0
1413.38 0
1413.47 0
1413.56 5
1413.64 20
1413.73 33
1413.81 43
1413.90 49
1413.99 50
1414.07 50
1414.16 49
1414.24 52
1414.33 58
1414.42 70
1414.50 86
1414.59 106
1414.68 127
1414.76 147
1414.85 165
1414.93 181
1415.02 194
1415.11 203
1415.19 209
1415.28 212
1415.36 210
1415.45 204
1415.54 193
1415.62 180
1415.71 166
1415.80 155
1415.88 146
1415.97 143
1416.05 143
1416.14 146
1416.23 151
1416.31 156
1416.40 158
1416.49 158
1416.57 156
1416.66 151
1416.74 144
1416.83 136
1416.92 128
1417.00 119
1417.09 111
1417.18 104
1417.26 97
1417.35 92
1417.43 89
1417.52 87
1417.61 86
1417.69 86
1417.78 85
1417.87 85
1417.95 84
1418.04 82
1418.12 78
1418.21 73
1418.30 68
1418.38 63
1418.47 59
1418.56 58
1418.64 61
1418.73 69
1418.81 82
1418.90 99
1418.99 118
1419.07 138
1419.16 157
1419.25 175
1419.33 192
1419.42 206
1419.50 220
1419.59 232
1419.68 242
1419.76 248
1419.85 251
1419.94 248
1420.02 241
1420.11 230
1420.20 216
1420.28 200
1420.37 185
1420.45 171
1420.54 158
1420.63 146
1420.71 134
1420.80 123
1420.89 111
1420.97 99
1421.06 87
1421.15 77
1421.23 69
1421.32 64
1421.40 61
1421.49 59
1421.58 58
1421.66 56
1421.75 52
1421.84 46
1421.92 38
1422.01 28
1422.10 19
1422.18 10
1422.27 4
1422.35 2
1422.44 6
1422.53 14
1422.61 27
1422.70 44
1422.79 61
1422.87 77
1422.96 89
1423.05 97
1423.13 102
1423.22 105
1423.31 109
1423.39 116
1423.48 128
1423.56 145
1423.65 164
1423.74 183
1423.82 197
1423.91 202
1424.00 196
1424.08 180
1424.17 156
1424.26 129
1424.34 102
1424.43 81
1424.52 67
1424.60 61
1424.69 61
1424.78 62
1424.86 64
1424.95 63
1425.03 58
1425.12 50
1425.21 40
1425.29 29
1425.38 20
1425.47 14
1425.55 9
1425.64 8
1425.73 9
1425.81 13
1425.90 17
1425.99 21
1426.07 23
1426.16 24
1426.25 22
1426.33 18
1426.42 13
1426.51 8
1426.59 6
1426.68 6
1426.76 8
1426.85 12
1426.94 17
1427.02 22
1427.11 28
1427.20 35
1427.28 43
1427.37 52
1427.46 63
1427.54 74
1427.63 84
1427.72 92
1427.80 97
1427.89 99
1427.98 97
1428.06 93
1428.15 89
1428.24 86
1428.32 86
1428.41 88
1428.50 91
1428.58 94
1428.67 95
1428.76 92
1428.84 86
1428.93 76
1429.02 64
1429.10 52
1429.19 40
1429.28 31
1429.36 24
1429.45 20
1429.54 19
1429.62 22
1429.71 28
1429.80 38
1429.88 50
1429.97 63
1430.06 74
1430.14 82
1430.23 85
1430.31 83
1430.40 76
1430.49 65
1430.57 51
1430.66 38
1430.75 27
1430.83 19
1430.92 16
1431.01 19
1431.09 26
1431.18 37
1431.27 49
1431.35 63
1431.44 77
1431.53 90
1431.61 102
1431.70 111
1431.79 117
1431.87 121
1431.96 121
1432.05 118
1432.14 112
1432.22 105
1432.31 97
1432.40 91
1432.48 87
1432.57 86
1432.66 89
1432.74 94
1432.83 101
1432.92 109
1433.00 116
1433.09 123
1433.18 127
1433.26 129
1433.35 128
1433.44 124
1433.52 117
1433.61 108
1433.70 96
1433.78 81
1433.87 65
1433.96 50
1434.04 36
1434.13 27
1434.22 23
1434.30 26
1434.39 34
1434.48 47
1434.56 61
1434.65 73
1434.74 81
1434.82 84
1434.91 81
1435.00 74
1435.08 63
1435.17 51
1435.26 38
1435.34 28
1435.43 19
1435.52 13
1435.61 10
1435.69 11
1435.78 15
1435.87 22
1435.95 30
1436.04 37
1436.13 42
1436.21 44
1436.30 42
1436.39 37
1436.47 29
1436.56 20
1436.65 11
1436.73 3
1436.82 0
1436.91 0
1436.99 0
1437.08 0
1437.17 0
1437.25 0
1437.34 0
1437.43 0
1437.52 0
1437.60 2
1437.69 6
1437.78 9
1437.86 13
1437.95 18
1438.04 25
1438.12 35
1438.21 47
1438.30 62
1438.38 81
1438.47 101
1438.56 122
1438.64 142
1438.73 159
1438.82 171
1438.91 178
1438.99 181
1439.08 179
1439.17 175
1439.25 169
1439.34 162
1439.43 155
1439.51 149
1439.60 144
1439.69 140
1439.77 140
1439.86 143
1439.95 149
1440.04 158
1440.12 167
1440.21 175
1440.30 181
1440.38 183
1440.47 183
1440.56 182
1440.64 182
1440.73 184
1440.82 189
1440.91 197
1440.99 207
1441.08 217
1441.17 226
1441.25 235
1441.34 243
1441.43 249
1441.51 254
1441.60 257
1441.69 257
1441.77 255
1441.86 249
1441.95 242
1442.04 233
1442.12 226
1442.21 221
1442.30 219
1442.38 219
1442.47 221
1442.56 222
1442.64 220
1442.73 216
1442.82 210
1442.91 203
1442.99 198
1443.08 193
1443.17 190
1443.25 185
1443.34 178
1443.43 168
1443.52 153
1443.60 136
1443.69 119
1443.78 103
1443.86 90
1443.95 80
1444.04 73
1444.12 68
1444.21 65
1444.30 64
1444.39 64
1444.47 64
1444.56 65
1444.65 64
1444.73 63
1444.82 59
1444.91 54
1445.00 49
1445.08 46
1445.17 47
1445.26 51
1445.34 59
1445.43 69
1445.52 80
1445.60 89
1445.69 95
1445.78 98
1445.87 97
1445.95 94
1446.04 89
1446.13 82
1446.21 76
1446.30 69
1446.39 63
1446.48 59
1446.56 57
1446.65 57
1446.74 58
1446.82 63
1446.91 70
1447.00 80
1447.09 94
1447.17 111
1447.26 129
1447.35 148
1447.43 165
1447.52 177
1447.61 183
1447.70 182
1447.78 176
1447.87 166
1447.96 153
1448.05 139
1448.13 126
1448.22 116
1448.31 108
1448.39 103
1448.48 101
1448.57 101
1448.66 103
1448.74 104
1448.83 103
1448.92 98
1449.00 89
1449.09 78
1449.18 65
1449.27 54
1449.35 45
1449.44 40
1449.53 40
1449.61 43
1449.70 48
1449.79 54
1449.88 61
1449.96 66
1450.05 71
1450.14 76
1450.23 80
1450.31 84
1450.40 89
1450.49 95
1450.57 102
1450.66 111
1450.75 120
1450.84 129
1450.92 136
1451.01 142
1451.10 145
1451.19 144
1451.27 141
1451.36 137
1451.45 132
1451.53 129
1451.62 127
1451.71 128
1451.80 130
1451.88 133
1451.97 136
1452.06 140
1452.15 143
1452.23 145
1452.32 145
1452.41 143
1452.49 139
1452.58 133
1452.67 127
1452.76 122
1452.84 119
1452.93 118
1453.02 120
1453.11 124
1453.19 129
1453.28 133
1453.37 137
1453.46 141
1453.54 144
1453.63 147
1453.72 151
1453.80 154
1453.89 157
1453.98 159
1454.07 160
1454.15 159
1454.24 157
1454.33 156
1454.42 158
1454.50 162
1454.59 171
1454.68 181
1454.77 192
1454.85 202
1454.94 207
1455.03 207
1455.12 200
1455.20 190
1455.29 179
1455.38 170
1455.46 164
1455.55 162
1455.64 164
1455.73 170
1455.81 176
1455.90 180
1455.99 181
1456.08 180
1456.16 176
1456.25 172
1456.34 169
1456.43 168
1456.51 170
1456.60 175
1456.69 182
1456.78 190
1456.86 196
1456.95 201
1457.04 204
1457.13 204
1457.21 201
1457.30 195
1457.39 186
1457.48 174
1457.56 159
1457.65 144
1457.74 129
1457.83 115
1457.91 103
1458.00 94
1458.09 87
1458.18 81
1458.26 74
1458.35 67
1458.44 58
1458.53 50
1458.61 41
1458.70 34
1458.79 29
1458.88 25
1458.96 22
1459.05 19
1459.14 15
1459.23 10
1459.31 4
1459.40 0
1459.49 0
1459.58 0
1459.66 0
1459.75 0
1459.84 0
1459.93 2
1460.01 6
1460.10 9
1460.19 9
1460.28 8
1460.36 5
1460.45 3
1460.54 2
1460.63 4
1460.71 7
1460.80 13
1460.89 20
1460.98 29
1461.06 38
1461.15 46
1461.24 52
1461.33 55
1461.41 55
1461.50 53
1461.59 49
1461.68 45
1461.76 41
1461.85 38
1461.94 37
1462.03 39
1462.12 41
1462.20 46
1462.29 50
1462.38 55
1462.47 59
1462.55 61
1462.64 62
1462.73 62
1462.82 62
1462.90 63
1462.99 65
1463.08 69
1463.17 76
1463.25 85
1463.34 94
1463.43 102
1463.52 107
1463.60 108
1463.69 106
1463.78 103
1463.87 99
1463.96 97
1464.04 98
1464.13 103
1464.22 110
1464.31 117
1464.39 124
1464.48 129
1464.57 132
1464.66 132
1464.74 131
1464.83 131
1464.92 132
1465.01 136
1465.10 141
1465.18 149
1465.27 156
1465.36 164
1465.45 171
1465.53 178
1465.62 183
1465.71 186
1465.80 188
1465.88 187
1465.97 183
1466.06 177
1466.15 168
1466.24 160
1466.32 154
1466.41 152
1466.50 154
1466.59 159
1466.67 166
1466.76 173
1466.85 177
1466.94 176
1467.02 171
1467.11 161
1467.20 148
1467.29 134
1467.38 120
1467.46 108
1467.55 98
1467.64 90
1467.73 85
1467.81 83
1467.90 83
1467.99 86
1468.08 92
1468.17 102
1468.25 114
1468.34 129
1468.43 144
1468.52 158
1468.60 170
1468.69 178
1468.78 182
1468.87 183
1468.96 182
1469.04 181
1469.13 181
1469.22 183
1469.31 186
1469.40 190
1469.48 193
1469.57 195
1469.66 195
1469.75 191
1469.83 185
1469.92 177
1470.01 169
1470.10 162
1470.19 158
1470.27 156
1470.36 157
1470.45 159
1470.54 162
1470.62 166
1470.71 169
1470.80 173
1470.89 177
1470.98 181
1471.06 186
1471.15 191
1471.24 196
1471.33 200
1471.42 204
1471.50 207
1471.59 210
1471.68 213
1471.77 217
1471.86 221
1471.94 223
1472.03 225
1472.12 226
1472.21 227
1472.29 227
1472.38 226
1472.47 222
1472.56 215
1472.65 203
1472.73 186
1472.82 165
1472.91 143
1473.00 123
1473.09 108
1473.17 101
1473.26 100
1473.35 105
1473.44 114
1473.53 123
1473.61 129
1473.70 131
1473.79 130
1473.88 125
1473.97 118
1474.05 112
1474.14 106
1474.23 101
1474.32 97
1474.41 93
1474.49 89
1474.58 87
1474.67 88
1474.76 94
1474.85 105
1474.93 120
1475.02 138
1475.11 157
1475.20 172
1475.29 181
1475.37 183
1475.46 180
1475.55 172
1475.64 163
1475.73 157
1475.81 154
1475.90 156
1475.99 161
1476.08 168
1476.17 173
1476.25 175
1476.34 173
1476.43 169
1476.52 164
1476.61 159
1476.69 155
1476.78 154
1476.87 155
1476.96 159
1477.05 163
1477.13 168
1477.22 173
1477.31 177
1477.40 180
1477.49 182
1477.57 182
1477.66 181
1477.75 180
1477.84 180
1477.93 182
1478.01 187
1478.10 195
1478.19 207
1478.28 222
1478.37 237
1478.45 251
1478.54 264
1478.63 275
1478.72 282
1478.81 286
1478.90 288
1478.98 288
1479.07 285
1479.16 281
1479.25 275
1479.34 268
1479.42 263
1479.51 259
1479.60 257
1479.69 257
1479.78 257
1479.86 255
1479.95 251
1480.04 244
1480.13 233
1480.22 220
1480.31 206
1480.39 191
1480.48 176
1480.57 160
1480.66 143
1480.75 127
1480.83 112
1480.92 102
1481.01 98
1481.10 101
1481.19 111
1481.27 126
1481.36 143
1481.45 159
1481.54 170
1481.63 176
1481.72 176
1481.80 172
1481.89 165
1481.98 156
1482.07 145
1482.16 132
1482.24 117
1482.33 99
1482.42 78
1482.51 57
1482.60 36
1482.69 19
1482.77 6
1482.86 0
1482.95 0
1483.04 1
1483.13 8
1483.22 19
1483.30 31
1483.39 44
1483.48 59
1483.57 75
1483.66 90
1483.74 105
1483.83 116
1483.92 122
1484.01 122
1484.10 115
1484.19 102
1484.27 84
1484.36 62
1484.45 40
1484.54 19
1484.63 3
1484.72 0
1484.80 0
1484.89 0
1484.98 0
1485.07 6
1485.16 17
1485.25 27
1485.33 35
1485.42 39
1485.51 41
1485.60 39
1485.69 34
1485.78 26
1485.86 16
1485.95 5
1486.04 0
1486.13 0
1486.22 0
1486.31 0
1486.39 0
1486.48 0
1486.57 0
1486.66 0
1486.75 17
1486.84 40
1486.92 64
1487.01 85
1487.10 101
1487.19 111
1487.28 113
1487.37 108
1487.45 98
1487.54 85
1487.63 72
1487.72 60
1487.81 51
1487.90 47
1487.98 46
1488.07 48
1488.16 54
1488.25 61
1488.34 71
1488.43 82
1488.51 96
1488.60 110
1488.69 124
1488.78 136
1488.87 144
1488.96 146
1489.04 141
1489.13 131
1489.22 116
1489.31 99
1489.40 83
1489.49 70
1489.58 62
1489.66 58
1489.75 56
1489.84 56
1489.93 56
1490.02 55
1490.11 53
1490.19 51
1490.28 51
1490.37 53
1490.46 59
1490.55 70
1490.64 83
1490.72 99
1490.81 114
1490.90 128
1490.99 140
1491.08 151
1491.17 160
1491.26 168
1491.34 177
1491.43 187
1491.52 197
1491.61 206
1491.70 213
1491.79 219
1491.87 222
1491.96 223
1492.05 223
1492.14 223
1492.23 224
1492.32 228
1492.41 234
1492.49 241
1492.58 250
1492.67 258
1492.76 263
1492.85 265
1492.94 263
1493.03 257
1493.11 249
1493.20 241
1493.29 235
1493.38 231
1493.47 232
1493.56 236
1493.65 242
1493.73 250
1493.82 258
1493.91 265
1494.00 272
1494.09 279
1494.18 286
1494.27 291
1494.35 296
1494.44 299
1494.53 300
1494.62 299
1494.71 297
1494.80 295
1494.89 295
1494.97 297
1495.06 299
1495.15 301
1495.24 300
1495.33 296
1495.42 286
1495.51 273
1495.59 257
1495.68 242
1495.77 230
1495.86 222
1495.95 217
1496.04 215
1496.13 213
1496.21 209
1496.30 201
1496.39 189
1496.48 174
1496.57 158
1496.66 143
1496.75 131
1496.83 123
1496.92 121
1497.01 124
1497.10 132
1497.19 141
1497.28 151
1497.37 159
1497.46 163
1497.54 164
1497.63 162
1497.72 158
1497.81 155
1497.90 155
1497.99 157
1498.08 163
1498.16 169
1498.25 173
1498.34 173
1498.43 166
1498.52 152
1498.61 132
1498.70 108
1498.79 83
1498.87 60
1498.96 40
1499.05 24
1499.14 12
1499.23 4
1499.32 0
1499.41 0
1499.49 0
1499.58 0
1499.67 2
1499.76 10
1499.85 21
1499.94 31
1500.03 41
1500.12 48
1500.20 50
1500.29 49
1500.38 46
1500.47 43
1500.56 43
1500.65 47
1500.74 57
1500.83 71
1500.91 88
1501.00 106
1501.09 121
1501.18 131
1501.27 135
1501.36 133
1501.45 127
1501.54 118
1501.62 109
1501.71 100
1501.80 93
1501.89 87
1501.98 81
1502.07 74
1502.16 66
1502.25 57
1502.34 45
1502.42 33
1502.51 20
1502.60 7
1502.69 0
1502.78 0
1502.87 0
1502.96 0
1503.05 0
1503.13 0
1503.22 0
1503.31 0
1503.40 12
1503.49 32
1503.58 49
1503.67 58
1503.76 59
1503.85 50
1503.93 35
1504.02 17
1504.11 0
1504.20 0
1504.29 0
1504.38 0
1504.47 0
1504.56 0
1504.64 0
1504.73 0
1504.82 1
1504.91 12
1505.00 23
1505.09 33
1505.18 42
1505.27 50
1505.36 55
1505.44 58
1505.53 60
1505.62 61
1505.71 63
1505.80 67
1505.89 74
1505.98 84
1506.07 96
1506.16 109
1506.24 123
1506.33 136
1506.42 148
1506.51 160
1506.60 169
1506.69 177
1506.78 182
1506.87 182
1506.96 176
1507.05 165
1507.13 147
1507.22 125
1507.31 102
1507.40 82
1507.49 67
1507.58 59
1507.67 60
1507.76 69
1507.85 83
1507.93 101
1508.02 120
1508.11 137
1508.20 149
1508.29 157
1508.38 159
1508.47 156
1508.56 150
1508.65 142
1508.74 134
1508.82 127
1508.91 121
1509.00 118
1509.09 115
1509.18 114
1509.27 116
1509.36 122
1509.45 131
1509.54 144
1509.63 161
1509.71 182
1509.80 205
1509.89 228
1509.98 250
1510.07 269
1510.16 284
1510.25 294
1510.34 300
1510.43 301
1510.52 299
1510.60 294
1510.69 290
1510.78 286
1510.87 286
1510.96 289
1511.05 296
1511.14 306
1511.23 318
1511.32 331
1511.41 343
1511.50 352
1511.58 357
1511.67 359
1511.76 357
1511.85 352
1511.94 342
1512.03 330
1512.12 315
1512.21 298
1512.30 279
1512.39 262
1512.48 246
1512.56 234
1512.65 226
1512.74 223
1512.83 224
1512.92 228
1513.01 232
1513.10 237
1513.19 240
1513.28 240
1513.37 237
1513.46 231
1513.54 224
1513.63 216
1513.72 209
1513.81 204
1513.90 200
1513.99 198
1514.08 197
1514.17 196
1514.26 193
1514.35 189
1514.44 183
1514.53 177
1514.61 170
1514.70 166
1514.79 163
1514.88 163
1514.97 165
1515.06 167
1515.15 167
1515.24 164
1515.33 157
1515.42 147
1515.51 135
1515.60 123
1515.68 112
1515.77 103
1515.86 95
1515.95 88
1516.04 79
1516.13 68
1516.22 53
1516.31 37
1516.40 21
1516.49 7
1516.58 0
1516.67 0
1516.76 0
1516.84 6
1516.93 18
1517.02 31
1517.11 44
1517.20 55
1517.29 64
1517.38 69
1517.47 70
1517.56 67
1517.65 61
1517.74 52
1517.83 42
1517.92 33
1518.00 27
1518.09 23
1518.18 23
1518.27 26
1518.36 30
1518.45 33
1518.54 34
1518.63 32
1518.72 26
1518.81 17
1518.90 7
1518.99 0
1519.08 0
1519.17 0
1519.25 0
1519.34 0
1519.43 0
1519.52 0
1519.61 0
1519.70 0
1519.79 4
1519.88 8
1519.97 13
1520.06 19
1520.15 24
1520.24 30
1520.33 36
1520.42 43
1520.51 50
1520.59 58
1520.68 67
1520.77 75
1520.86 84
1520.95 90
1521.04 95
1521.13 98
1521.22 99
1521.31 101
1521.40 103
1521.49 106
1521.58 111
1521.67 116
1521.76 121
1521.85 123
1521.93 122
1522.02 115
1522.11 104
1522.20 90
1522.29 74
1522.38 57
1522.47 42
1522.56 31
1522.65 26
1522.74 25
1522.83 30
1522.92 38
1523.01 46
1523.10 53
1523.19 56
1523.28 54
1523.37 46
1523.45 33
1523.54 19
1523.63 4
1523.72 0
1523.81 0
1523.90 0
1523.99 0
1524.08 0
1524.17 0
1524.26 0
1524.35 0
1524.44 10
1524.53 18
1524.62 24
1524.71 29
1524.80 32
1524.89 35
1524.98 39
1525.06 44
1525.15 52
1525.24 63
1525.33 76
1525.42 91
1525.51 106
1525.60 120
1525.69 131
1525.78 138
1525.87 141
1525.96 142
1526.05 141
1526.14 140
1526.23 140
1526.32 143
1526.41 147
1526.50 152
1526.59 156
1526.68 157
1526.77 153
1526.85 144
1526.94 132
1527.03 120
1527.12 109
1527.21 104
1527.30 105
1527.39 113
1527.48 128
1527.57 145
1527.66 163
1527.75 178
1527.84 190
1527.93 197
1528.02 199
1528.11 197
1528.20 192
1528.29 185
1528.38 178
1528.47 169
1528.56 161
1528.65 153
1528.74 146
1528.82 141
1528.91 137
1529.00 136
1529.09 135
1529.18 136
1529.27 136
1529.36 135
1529.45 132
1529.54 126
1529.63 118
1529.72 109
1529.81 99
1529.90 89
1529.99 82
1530.08 77
1530.17 75
1530.26 74
1530.35 75
1530.44 77
1530.53 79
1530.62 83
1530.71 90
1530.80 98
1530.89 108
1530.98 119
1531.07 129
1531.15 137
1531.24 141
1531.33 140
1531.42 135
1531.51 129
1531.60 121
1531.69 114
1531.78 109
1531.87 107
1531.96 108
1532.05 112
1532.14 119
1532.23 130
1532.32 142
1532.41 156
1532.50 170
1532.59 184
1532.68 195
1532.77 204
1532.86 211
1532.95 216
1533.04 221
1533.13 225
1533.22 228
1533.31 231
1533.40 234
1533.49 237
1533.58 241
1533.67 245
1533.76 251
1533.85 258
1533.94 266
1534.02 274
1534.11 283
1534.20 291
1534.29 299
1534.38 306
1534.47 312
1534.56 318
1534.65 323
1534.74 327
1534.83 330
1534.92 332
1535.01 332
1535.10 332
1535.19 330
1535.28 328
1535.37 326
1535.46 326
1535.55 329
1535.64 336
1535.73 348
1535.82 365
1535.91 386
1536.00 411
1536.09 438
1536.18 464
1536.27 486
1536.36 502
1536.45 509
1536.54 509
1536.63 502
1536.72 489
1536.81 475
1536.90 460
1536.99 448
1537.08 441
1537.17 437
1537.26 438
1537.35 441
1537.44 448
1537.53 458
1537.62 471
1537.71 487
1537.80 506
1537.89 527
1537.98 548
1538.07 567
1538.16 581
1538.25 590
1538.34 592
1538.43 588
1538.51 582
1538.60 573
1538.69 565
1538.78 558
1538.87 552
1538.96 546
1539.05 539
1539.14 530
1539.23 520
1539.32 510
1539.41 500
1539.50 492
1539.59 486
1539.68 481
1539.77 476
1539.86 471
1539.95 463
1540.04 452
1540.13 441
1540.22 430
1540.31 421
1540.40 417
1540.49 417
1540.58 421
1540.67 428
1540.76 435
1540.85 441
1540.94 445
1541.03 445
1541.12 442
1541.21 437
1541.30 431
1541.39 425
1541.48 421
1541.57 417
1541.66 415
1541.75 413
1541.84 408
1541.93 401
1542.02 389
1542.11 372
1542.20 352
1542.29 330
1542.38 308
1542.47 287
1542.56 269
1542.65 252
1542.74 236
1542.83 219
1542.92 198
1543.01 173
1543.10 144
1543.19 112
1543.28 82
1543.37 54
1543.46 33
1543.55 19
1543.64 13
1543.73 12
1543.82 13
1543.91 15
1544.00 15
1544.09 12
1544.18 5
1544.27 0
1544.36 0
1544.45 0
1544.54 0
1544.63 0
1544.72 0
1544.81 0
1544.90 0
1544.99 5
1545.08 12
1545.17 18
1545.26 23
1545.35 27
1545.44 29
1545.53 30
1545.62 29
1545.71 27
1545.80 26
1545.89 26
1545.98 28
1546.07 32
1546.16 38
1546.25 46
1546.34 53
1546.43 59
1546.52 62
1546.61 63
1546.70 64
1546.79 65
1546.88 68
1546.97 76
1547.06 87
1547.15 99
1547.24 110
1547.33 118
1547.42 121
1547.51 119
1547.60 114
1547.69 107
1547.78 101
1547.88 98
1547.97 99
1548.06 104
1548.15 109
1548.24 113
1548.33 115
1548.42 113
1548.51 106
1548.60 96
1548.69 85
1548.78 73
1548.87 64
1548.96 57
1549.05 54
1549.14 53
1549.23 54
1549.32 56
1549.41 59
1549.50 62
1549.59 64
1549.68 65
1549.77 66
1549.86 67
1549.95 69
1550.04 71
1550.13 76
1550.22 83
1550.31 93
1550.40 104
1550.49 117
1550.58 130
1550.67 143
1550.76 155
1550.85 165
1550.94 175
1551.03 182
1551.12 186
1551.21 188
1551.30 186
1551.39 180
1551.48 171
1551.57 159
1551.66 146
1551.75 135
1551.84 129
1551.93 128
1552.02 134
1552.11 148
1552.20 167
1552.30 190
1552.39 215
1552.48 240
1552.57 264
1552.66 285
1552.75 304
1552.84 321
1552.93 337
1553.02 352
1553.11 367
1553.20 384
1553.29 401
1553.38 420
1553.47 439
1553.56 458
1553.65 477
1553.74 495
1553.83 512
1553.92 528
1554.01 541
1554.10 553
1554.19 563
1554.28 570
1554.37 576
1554.46 580
1554.55 583
1554.64 584
1554.73 585
1554.82 586
1554.91 586
1555.00 587
1555.09 589
1555.18 592
1555.28 597
1555.37 605
1555.46 615
1555.55 627
1555.64 639
1555.73 652
1555.82 664
1555.91 673
1556.00 682
1556.09 689
1556.18 695
1556.27 701
1556.36 707
1556.45 713
1556.54 719
1556.63 726
1556.72 733
1556.81 743
1556.90 753
1556.99 762
1557.08 770
1557.17 774
1557.26 774
1557.35 768
1557.44 758
1557.53 745
1557.63 731
1557.72 717
1557.81 705
1557.90 694
1557.99 684
1558.08 675
1558.17 668
1558.26 661
1558.35 657
1558.44 654
1558.53 656
1558.62 660
1558.71 668
1558.80 678
1558.89 688
1558.98 699
1559.07 709
1559.16 717
1559.25 724
1559.34 731
1559.43 739
1559.52 748
1559.62 757
1559.71 767
1559.80 776
1559.89 783
1559.98 787
1560.07 787
1560.16 784
1560.25 779
1560.34 774
1560.43 770
1560.52 769
1560.61 771
1560.70 776
1560.79 782
1560.88 788
1560.97 791
1561.06 788
1561.15 779
1561.24 765
1561.33 747
1561.43 728
1561.52 709
1561.61 692
1561.70 677
1561.79 663
1561.88 650
1561.97 637
1562.06 624
1562.15 613
1562.24 605
1562.33 601
1562.42 600
1562.51 601
1562.60 602
1562.69 603
1562.78 602
1562.87 599
1562.96 595
1563.06 592
1563.15 589
1563.24 588
1563.33 587
1563.42 587
1563.51 585
1563.60 581
1563.69 577
1563.78 572
1563.87 568
1563.96 567
1564.05 568
1564.14 570
1564.23 571
1564.32 569
1564.41 564
1564.50 555
1564.60 542
1564.69 527
1564.78 511
1564.87 496
1564.96 482
1565.05 469
1565.14 456
1565.23 442
1565.32 427
1565.41 411
1565.50 395
1565.59 380
1565.68 368
1565.77 357
1565.86 348
1565.96 339
1566.05 331
1566.14 323
1566.23 315
1566.32 308
1566.41 303
1566.50 299
1566.59 297
1566.68 296
1566.77 296
1566.86 298
1566.95 303
1567.04 312
1567.13 325
1567.22 342
1567.32 360
1567.41 377
1567.50 390
1567.59 398
1567.68 399
1567.77 393
1567.86 381
1567.95 364
1568.04 344
1568.13 322
1568.22 298
1568.31 274
1568.40 253
1568.49 237
1568.59 226
1568.68 223
1568.77 226
1568.86 235
1568.95 248
1569.04 262
1569.13 275
1569.22 283
1569.31 287
1569.40 285
1569.49 278
1569.58 266
1569.67 252
1569.77 238
1569.86 226
1569.95 218
1570.04 214
1570.13 216
1570.22 221
1570.31 229
1570.40 238
1570.49 245
1570.58 250
1570.67 251
1570.76 249
1570.85 244
1570.95 238
1571.04 233
1571.13 229
1571.22 229
1571.31 232
1571.40 237
1571.49 242
1571.58 243
1571.67 240
1571.76 231
1571.85 216
1571.94 197
1572.04 175
1572.13 154
1572.22 135
1572.31 121
1572.40 110
1572.49 104
1572.58 99
1572.67 95
1572.76 90
1572.85 85
1572.94 81
1573.04 77
1573.13 77
1573.22 80
1573.31 86
1573.40 94
1573.49 102
1573.58 107
1573.67 108
1573.76 103
1573.85 93
1573.94 79
1574.03 63
1574.13 48
1574.22 34
1574.31 24
1574.40 15
1574.49 8
1574.58 1
1574.67 0
1574.76 0
1574.85 0
1574.94 0
1575.03 0
1575.13 0
1575.22 0
1575.31 3
1575.40 17
1575.49 28
1575.58 37
1575.67 44
1575.76 50
1575.85 57
1575.94 66
1576.04 75
1576.13 85
1576.22 93
1576.31 96
1576.40 94
1576.49 87
1576.58 76
1576.67 64
1576.76 54
1576.85 48
1576.94 47
1577.04 50
1577.13 55
1577.22 57
1577.31 56
1577.40 50
1577.49 38
1577.58 23
1577.67 8
1577.76 0
1577.85 0
1577.95 0
1578.04 0
1578.13 5
1578.22 26
1578.31 52
1578.40 80
1578.49 107
1578.58 131
1578.67 149
1578.76 161
1578.86 167
1578.95 168
1579.04 165
1579.13 157
1579.22 146
1579.31 131
1579.40 113
1579.49 92
1579.58 70
1579.68 49
1579.77 32
1579.86 18
1579.95 9
1580.04 4
1580.13 3
1580.22 4
1580.31 5
1580.40 5
1580.50 4
1580.59 2
1580.68 0
1580.77 0
1580.86 0
1580.95 0
1581.04 0
1581.13 0
1581.22 5
1581.31 20
1581.41 37
1581.50 57
1581.59 78
1581.68 98
1581.77 118
1581.86 137
1581.95 153
1582.04 167
1582.14 177
1582.23 181
1582.32 181
1582.41 176
1582.50 169
1582.59 161
1582.68 155
1582.77 151
1582.86 149
1582.96 147
1583.05 143
1583.14 137
1583.23 129
1583.32 120
1583.41 111
1583.50 103
1583.59 97
1583.68 92
1583.78 88
1583.87 82
1583.96 74
1584.05 64
1584.14 54
1584.23 42
1584.32 32
1584.41 25
1584.51 23
1584.60 27
1584.69 37
1584.78 51
1584.87 68
1584.96 86
1585.05 102
1585.14 117
1585.23 129
1585.33 140
1585.42 152
1585.51 164
1585.60 178
1585.69 192
1585.78 204
1585.87 215
1585.96 223
1586.06 227
1586.15 228
1586.24 225
1586.33 220
1586.42 213
1586.51 202
1586.60 189
1586.69 175
1586.79 159
1586.88 144
1586.97 131
1587.06 119
1587.15 112
1587.24 107
1587.33 107
1587.43 109
1587.52 113
1587.61 120
1587.70 128
1587.79 135
1587.88 139
1587.97 140
1588.06 135
1588.16 126
1588.25 112
1588.34 97
1588.43 81
1588.52 68
1588.61 57
1588.70 48
1588.79 41
1588.89 36
1588.98 31
1589.07 27
1589.16 25
1589.25 26
1589.34 30
1589.43 37
1589.53 48
1589.62 60
1589.71 72
1589.80 82
1589.89 88
1589.98 89
1590.07 84
1590.16 73
1590.26 57
1590.35 37
1590.44 15
1590.53 0
1590.62 0
1590.71 0
1590.80 0
1590.90 0
1590.99 0
1591.08 0
1591.17 1
1591.26 19
1591.35 32
1591.44 39
1591.54 41
1591.63 40
1591.72 37
1591.81 35
1591.90 36
1591.99 39
1592.08 45
1592.18 52
1592.27 60
1592.36 68
1592.45 76
1592.54 85
1592.63 94
1592.72 103
1592.82 111
1592.91 117
1593.00 122
1593.09 124
1593.18 123
1593.27 120
1593.36 117
1593.46 113
1593.55 111
1593.64 110
1593.73 113
1593.82 120
1593.91 132
1594.00 148
1594.10 166
1594.19 185
1594.28 204
1594.37 221
1594.46 233
1594.55 242
1594.64 247
1594.74 249
1594.83 250
1594.92 250
1595.01 249
1595.10 249
1595.19 248
1595.29 249
1595.38 250
1595.47 252
1595.56 253
1595.65 253
1595.74 250
1595.83 242
1595.93 228
1596.02 210
1596.11 188
1596.20 166
1596.29 146
1596.38 131
1596.48 122
1596.57 121
1596.66 126
1596.75 136
1596.84 149
1596.93 164
1597.02 179
1597.12 194
1597.21 206
1597.30 217
1597.39 226
1597.48 234
1597.57 241
1597.67 248
1597.76 257
1597.85 268
1597.94 282
1598.03 298
1598.12 315
1598.21 333
1598.31 353
1598.40 373
1598.49 394
1598.58 415
1598.67 435
1598.76 454
1598.86 468
1598.95 477
1599.04 479
1599.13 474
1599.22 465
1599.31 454
1599.41 443
1599.50 436
1599.59 434
1599.68 436
1599.77 443
1599.86 451
1599.96 460
1600.05 468
1600.14 474
1600.23 480
1600.32 486
1600.41 493
1600.51 501
1600.60 510
1600.69 518
1600.78 523
1600.87 524
1600.96 520
1601.06 511
1601.15 498
1601.24 481
1601.33 464
1601.42 446
1601.51 431
1601.61 419
1601.70 412
1601.79 408
1601.88 409
1601.97 412
1602.06 417
1602.16 421
1602.25 422
1602.34 419
1602.43 412
1602.52 401
1602.61 389
1602.71 378
1602.80 368
1602.89 362
1602.98 358
1603.07 356
1603.16 353
1603.26 347
1603.35 337
1603.44 324
1603.53 309
1603.62 293
1603.72 277
1603.81 262
1603.90 248
1603.99 233
1604.08 217
1604.17 201
1604.27 184
1604.36 168
1604.45 156
1604.54 150
1604.63 153
1604.72 163
1604.82 182
1604.91 205
1605.00 231
1605.09 254
1605.18 271
1605.28 281
1605.37 280
1605.46 269
1605.55 251
1605.64 228
1605.73 203
1605.83 179
1605.92 160
1606.01 145
1606.10 136
1606.19 130
1606.29 126
1606.38 121
1606.47 114
1606.56 103
1606.65 89
1606.74 72
1606.84 55
1606.93 40
1607.02 28
1607.11 22
1607.20 21
1607.30 25
1607.39 33
1607.48 43
1607.57 53
1607.66 61
1607.75 65
1607.85 66
1607.94 63
1608.03 58
1608.12 52
1608.21 46
1608.31 43
1608.40 43
1608.49 46
1608.58 52
1608.67 60
1608.77 71
1608.86 83
1608.95 94
1609.04 106
1609.13 116
1609.22 125
1609.32 129
1609.41 128
1609.50 122
1609.59 109
1609.68 90
1609.78 67
1609.87 41
1609.96 16
1610.05 0
1610.14 0
1610.24 0
1610.33 0
1610.42 0
1610.51 0
1610.60 0
1610.70 0
1610.79 1
1610.88 17
1610.97 34
1611.06 51
1611.16 67
1611.25 81
1611.34 94
1611.43 105
1611.52 114
1611.62 122
1611.71 130
1611.80 137
1611.89 143
1611.98 146
1612.08 145
1612.17 141
1612.26 133
1612.35 124
1612.44 114
1612.54 104
1612.63 96
1612.72 89
1612.81 83
1612.90 75
1613.00 64
1613.09 51
1613.18 38
1613.27 26
1613.36 18
1613.46 16
1613.55 20
1613.64 29
1613.73 42
1613.82 56
1613.92 69
1614.01 78
1614.10 85
1614.19 91
1614.28 98
1614.38 105
1614.47 114
1614.56 123
1614.65 129
1614.74 131
1614.84 128
1614.93 119
1615.02 107
1615.11 94
1615.20 84
1615.30 78
1615.39 76
1615.48 80
1615.57 85
1615.67 92
1615.76 98
1615.85 100
1615.94 100
1616.03 98
1616.13 95
1616.22 91
1616.31 88
1616.40 87
1616.49 87
1616.59 89
1616.68 90
1616.77 92
1616.86 92
1616.95 92
1617.05 91
1617.14 93
1617.23 96
1617.32 101
1617.42 108
1617.51 116
1617.60 122
1617.69 126
1617.78 127
1617.88 125
1617.97 120
1618.06 116
1618.15 114
1618.24 115
1618.34 120
1618.43 129
1618.52 140
1618.61 151
1618.71 161
1618.80 169
1618.89 171
1618.98 168
1619.07 160
1619.17 145
1619.26 124
1619.35 98
1619.44 70
1619.54 42
1619.63 17
1619.72 0
1619.81 0
1619.90 0
1620.00 0
1620.09 10
1620.18 26
1620.27 40
1620.37 50
1620.46 57
1620.55 60
1620.64 62
1620.73 66
1620.83 72
1620.92 82
1621.01 93
1621.10 105
1621.20 115
1621.29 120
1621.38 121
1621.47 117
1621.56 110
1621.66 101
1621.75 91
1621.84 84
1621.93 79
1622.03 76
1622.12 76
1622.21 76
1622.30 75
1622.39 75
1622.49 74
1622.58 73
1622.67 73
1622.76 73
1622.86 73
1622.95 72
1623.04 69
1623.13 63
1623.23 53
1623.32 40
1623.41 26
1623.50 12
1623.59 2
1623.69 0
1623.78 0
1623.87 0
1623.96 5
1624.06 11
1624.15 14
1624.24 14
1624.33 10
1624.43 3
1624.52 0
1624.61 0
1624.70 0
1624.80 0
1624.89 0
1624.98 1
1625.07 12
1625.16 24
1625.26 36
1625.35 47
1625.44 55
1625.53 62
1625.63 67
1625.72 71
1625.81 74
1625.90 78
1626.00 80
1626.09 81
1626.18 80
1626.27 74
1626.37 65
1626.46 54
1626.55 41
1626.64 28
1626.74 16
1626.83 6
1626.92 0
1627.01 0
1627.10 0
1627.20 0
1627.29 0
1627.38 0
1627.47 0
1627.57 0
1627.66 0
1627.75 6
1627.84 12
1627.94 16
1628.03 19
1628.12 21
1628.21 22
1628.31 22
1628.40 22
1628.49 22
1628.58 21
1628.68 21
1628.77 22
1628.86 23
1628.95 27
1629.05 33
1629.14 40
1629.23 49
1629.32 56
1629.42 60
1629.51 60
1629.60 56
1629.69 48
1629.79 39
1629.88 30
1629.97 25
1630.06 27
1630.16 34
1630.25 48
1630.34 65
1630.43 84
1630.53 99
1630.62 109
1630.71 111
1630.80 106
1630.90 94
1630.99 78
1631.08 61
1631.17 46
1631.27 34
1631.36 27
1631.45 23
1631.54 23
1631.64 26
1631.73 32
1631.82 40
1631.91 49
1632.01 58
1632.10 68
1632.19 75
1632.28 80
1632.38 83
1632.47 83
1632.56 81
1632.65 78
1632.75 74
1632.84 71
1632.93 67
1633.02 62
1633.12 57
1633.21 50
1633.30 41
1633.40 29
1633.49 16
1633.58 1
1633.67 0
1633.77 0
1633.86 0
1633.95 0
1634.04 0
1634.14 0
1634.23 0
1634.32 2
1634.41 29
1634.51 57
1634.60 81
1634.69 99
1634.78 106
1634.88 103
1634.97 90
1635.06 72
1635.16 53
1635.25 38
1635.34 31
1635.43 34
1635.53 46
1635.62 66
1635.71 88
1635.80 110
1635.90 126
1635.99 136
1636.08 137
1636.17 130
1636.27 116
1636.36 98
1636.45 79
1636.55 62
1636.64 49
1636.73 42
1636.82 42
1636.92 48
1637.01 57
1637.10 67
1637.19 76
1637.29 82
1637.38 84
1637.47 82
1637.56 77
1637.66 72
1637.75 66
1637.84 61
1637.94 57
1638.03 53
1638.12 52
1638.21 53
1638.31 57
1638.40 65
1638.49 78
1638.58 94
1638.68 112
1638.77 131
1638.86 149
1638.96 165
1639.05 178
1639.14 187
1639.23 193
1639.33 197
1639.42 199
1639.51 200
1639.61 201
1639.70 203
1639.79 206
1639.88 210
1639.98 214
1640.07 218
1640.16 221
1640.25 223
1640.35 224
1640.44 225
1640.53 225
1640.63 225
1640.72 225
1640.81 225
1640.90 222
1641.00 217
1641.09 208
1641.18 196
1641.28 182
1641.37 166
1641.46 149
1641.55 134
1641.65 120
1641.74 109
1641.83 100
1641.93 92
1642.02 86
1642.11 79
1642.20 72
1642.30 65
1642.39 59
1642.48 54
1642.58 50
1642.67 46
1642.76 41
1642.85 34
1642.95 25
1643.04 16
1643.13 9
1643.23 6
1643.32 11
1643.41 23
1643.50 44
1643.60 70
1643.69 99
1643.78 128
1643.88 153
1643.97 172
1644.06 185
1644.15 190
1644.25 189
1644.34 184
1644.43 176
1644.53 168
1644.62 160
1644.71 153
1644.80 149
1644.90 146
1644.99 144
1645.08 143
1645.18 143
1645.27 145
1645.36 150
1645.46 158
1645.55 169
1645.64 182
1645.73 195
1645.83 206
1645.92 211
1646.01 211
1646.11 205
1646.20 193
1646.29 177
1646.38 159
1646.48 141
1646.57 126
1646.66 115
1646.76 106
1646.85 100
1646.94 95
1647.04 90
1647.13 84
1647.22 76
1647.31 68
1647.41 61
1647.50 57
1647.59 56
1647.69 60
1647.78 67
1647.87 77
1647.97 87
1648.06 97
1648.15 106
1648.24 112
1648.34 114
1648.43 114
1648.52 111
1648.62 107
1648.71 101
1648.80 94
1648.90 88
1648.99 84
1649.08 83
1649.17 85
1649.27 92
1649.36 101
1649.45 111
1649.55 118
1649.64 119
1649.73 112
1649.83 98
1649.92 80
1650.01 60
1650.11 44
1650.20 34
1650.29 31
1650.38 35
1650.48 43
1650.57 53
1650.66 63
1650.76 70
1650.85 73
1650.94 74
1651.04 73
1651.13 71
1651.22 69
1651.32 68
1651.41 69
1651.50 72
1651.59 77
1651.69 85
1651.78 93
1651.87 102
1651.97 111
1652.06 118
1652.15 123
1652.25 124
1652.34 122
1652.43 119
1652.53 114
1652.62 110
1652.71 107
1652.81 108
1652.90 112
1652.99 119
1653.08 129
1653.18 140
1653.27 151
1653.36 160
1653.46 167
1653.55 171
1653.64 171
1653.74 167
1653.83 161
1653.92 153
1654.02 144
1654.11 135
1654.20 128
1654.30 123
1654.39 120
1654.48 120
1654.58 122
1654.67 126
1654.76 132
1654.86 138
1654.95 144
1655.04 147
1655.14 147
1655.23 142
1655.32 134
1655.41 123
1655.51 111
1655.60 100
1655.69 90
1655.79 84
1655.88 79
1655.97 76
1656.07 72
1656.16 68
1656.25 64
1656.35 60
1656.44 56
1656.53 51
1656.63 45
1656.72 37
1656.81 27
1656.91 13
1657.00 0
1657.09 0
1657.19 0
1657.28 0
1657.37 0
1657.47 21
1657.56 47
1657.65 74
1657.75 96
1657.84 110
1657.93 115
1658.03 111
1658.12 101
1658.21 87
1658.31 72
1658.40 58
1658.49 46
1658.59 37
1658.68 28
1658.77 19
1658.87 8
1658.96 0
1659.05 0
1659.15 0
1659.24 0
1659.33 0
1659.43 0
1659.52 0
1659.61 0
1659.71 5
1659.80 25
1659.89 46
1659.99 69
1660.08 90
1660.17 108
1660.27 121
1660.36 130
1660.45 134
1660.55 136
1660.64 137
1660.73 140
1660.83 146
1660.92 156
1661.01 168
1661.11 180
1661.20 189
1661.29 192
1661.39 191
1661.48 185
1661.57 177
1661.67 170
1661.76 166
1661.85 168
1661.95 175
1662.04 186
1662.13 201
1662.23 215
1662.32 229
1662.41 239
1662.51 246
1662.60 250
1662.69 252
1662.79 252
1662.88 250
1662.97 247
1663.07 240
1663.16 230
1663.25 216
1663.35 200
1663.44 184
1663.53 170
1663.63 161
1663.72 160
1663.82 167
1663.91 181
1664.00 200
1664.10 220
1664.19 238
1664.28 251
1664.38 258
1664.47 258
1664.56 254
1664.66 248
1664.75 242
1664.84 241
1664.94 242
1665.03 245
1665.12 247
1665.22 246
1665.31 240
1665.40 229
1665.50 213
1665.59 196
1665.68 179
1665.78 165
1665.87 154
1665.97 145
1666.06 138
1666.15 130
1666.25 121
1666.34 111
1666.43 100
1666.53 91
1666.62 85
1666.71 82
1666.81 83
1666.90 88
1666.99 94
1667.09 98
1667.18 100
1667.27 96
1667.37 86
1667.46 71
1667.56 54
1667.65 38
1667.74 25
1667.84 19
1667.93 21
1668.02 30
1668.12 45
1668.21 64
1668.30 84
1668.40 103
1668.49 117
1668.58 127
1668.68 134
1668.77 137
1668.87 139
1668.96 141
1669.05 143
1669.15 146
1669.24 150
1669.33 154
1669.43 157
1669.52 159
1669.61 161
1669.71 163
1669.80 166
1669.90 170
1669.99 175
1670.08 181
1670.18 187
1670.27 192
1670.36 197
1670.46 200
1670.55 203
1670.64 204
1670.74 203
1670.83 201
1670.93 197
1671.02 190
1671.11 181
1671.21 171
1671.30 161
1671.39 153
1671.49 148
1671.58 148
1671.67 154
1671.77 167
1671.86 184
1671.96 203
1672.05 222
1672.14 237
1672.24 247
1672.33 250
1672.42 247
1672.52 239
1672.61 228
1672.71 214
1672.80 200
1672.89 187
1672.99 175
1673.08 167
1673.17 164
1673.27 165
1673.36 172
1673.46 183
1673.55 197
1673.64 212
1673.74 226
1673.83 236
1673.92 243
1674.02 246
1674.11 247
1674.20 248
1674.30 250
1674.39 254
1674.49 262
1674.58 273
1674.67 284
1674.77 294
1674.86 300
1674.96 301
1675.05 298
1675.14 290
1675.24 281
1675.33 271
1675.42 264
1675.52 262
1675.61 263
1675.71 269
1675.80 277
1675.89 285
1675.99 292
1676.08 296
1676.17 296
1676.27 293
1676.36 285
1676.46 274
1676.55 261
1676.64 247
1676.74 231
1676.83 216
1676.92 201
1677.02 186
1677.11 172
1677.21 160
1677.30 152
1677.39 149
1677.49 151
1677.58 157
1677.68 166
1677.77 176
1677.86 185
1677.96 192
1678.05 194
1678.14 193
1678.24 190
1678.33 187
1678.43 186
1678.52 186
1678.61 189
1678.71 192
1678.80 196
1678.90 198
1678.99 197
1679.08 193
1679.18 186
1679.27 177
1679.37 169
1679.46 162
1679.55 159
1679.65 160
1679.74 167
1679.83 179
1679.93 193
1680.02 208
1680.12 221
1680.21 229
1680.30 230
1680.40 223
1680.49 209
1680.59 189
1680.68 166
1680.77 141
1680.87 116
1680.96 94
1681.06 74
1681.15 56
1681.24 40
1681.34 23
1681.43 7
1681.53 0
1681.62 0
1681.71 0
1681.81 0
1681.90 0
1682.00 0
1682.09 0
1682.18 0
1682.28 15
1682.37 36
1682.47 56
1682.56 72
1682.65 84
1682.75 94
1682.84 104
1682.93 115
1683.03 127
1683.12 142
1683.22 158
1683.31 175
1683.40 191
1683.50 205
1683.59 217
1683.69 225
1683.78 230
1683.87 230
1683.97 226
1684.06 220
1684.16 212
1684.25 204
1684.35 197
1684.44 190
1684.53 184
1684.63 178
1684.72 172
1684.82 165
1684.91 159
1685.00 154
1685.10 153
1685.19 155
1685.29 159
1685.38 163
1685.47 167
1685.57 169
1685.66 166
1685.76 159
1685.85 149
1685.94 135
1686.04 120
1686.13 105
1686.23 90
1686.32 77
1686.41 67
1686.51 59
1686.60 52
1686.70 47
1686.79 42
1686.88 37
1686.98 34
1687.07 34
1687.17 38
1687.26 47
1687.36 61
1687.45 79
1687.54 98
1687.64 115
1687.73 129
1687.83 137
1687.92 140
1688.01 140
1688.11 139
1688.20 140
1688.30 145
1688.39 154
1688.49 167
1688.58 181
1688.67 195
1688.77 207
1688.86 215
1688.96 219
1689.05 219
1689.14 216
1689.24 212
1689.33 206
1689.43 200
1689.52 192
1689.62 181
1689.71 167
1689.80 151
1689.90 132
1689.99 114
1690.09 97
1690.18 85
1690.27 79
1690.37 79
1690.46 83
1690.56 92
1690.65 102
1690.75 113
1690.84 122
1690.93 128
1691.03 131
1691.12 130
1691.22 126
1691.31 120
1691.40 112
1691.50 104
1691.59 96
1691.69 89
1691.78 81
1691.88 73
1691.97 65
1692.06 57
1692.16 46
1692.25 34
1692.35 19
1692.44 3
1692.54 0
1692.63 0
1692.72 0
1692.82 0
1692.91 0
1693.01 0
1693.10 0
1693.20 4
1693.29 22
1693.38 37
1693.48 45
1693.57 46
1693.67 39
1693.76 27
1693.86 14
1693.95 1
1694.04 0
1694.14 0
1694.23 0
1694.33 0
1694.42 0
1694.52 2
1694.61 15
1694.70 31
1694.80 48
1694.89 67
1694.99 84
1695.08 98
1695.18 109
1695.27 115
1695.36 117
1695.46 117
1695.55 114
1695.65 111
1695.74 110
1695.84 110
1695.93 112
1696.03 117
1696.12 122
1696.21 127
1696.31 131
1696.40 132
1696.50 129
1696.59 122
1696.69 109
1696.78 92
1696.87 73
1696.97 54
1697.06 36
1697.16 22
1697.25 12
1697.35 6
1697.44 2
1697.54 0
1697.63 0
1697.72 0
1697.82 0
1697.91 0
1698.01 0
1698.10 0
1698.20 0
1698.29 0
1698.39 9
1698.48 21
1698.57 33
1698.67 44
1698.76 50
1698.86 52
1698.95 48
1699.05 39
1699.14 26
1699.23 14
1699.33 4
1699.42 0
1699.52 3
1699.61 12
1699.71 26
1699.80 42
1699.90 56
1699.99 66
1700.09 72
1700.18 73
1700.27 72
1700.37 71
1700.46 71
1700.56 75
1700.65 81
1700.75 90
1700.84 100
1700.94 108
1701.03 114
1701.12 116
1701.22 114
1701.31 109
1701.41 100
1701.50 89
1701.60 77
1701.69 66
1701.79 57
1701.88 51
1701.98 48
1702.07 47
1702.16 49
1702.26 53
1702.35 56
1702.45 59
1702.54 61
1702.64 61
1702.73 60
1702.83 58
1702.92 56
1703.01 55
1703.11 55
1703.20 57
1703.30 62
1703.39 69
1703.49 80
1703.58 93
1703.68 108
1703.77 125
1703.87 143
1703.96 160
1704.06 173
1704.15 180
1704.24 179
1704.34 170
1704.43 153
1704.53 129
1704.62 102
1704.72 75
1704.81 49
1704.91 25
1705.00 6
1705.10 0
1705.19 0
1705.28 0
1705.38 0
1705.47 0
1705.57 0
1705.66 0
1705.76 0
1705.85 8
1705.95 22
1706.04 34
1706.14 43
1706.23 48
1706.33 50
1706.42 51
1706.52 52
1706.61 54
1706.70 60
1706.80 69
1706.89 81
1706.99 94
1707.08 107
1707.18 120
1707.27 132
1707.37 143
1707.46 154
1707.56 165
1707.65 175
1707.75 186
1707.84 197
1707.94 206
1708.03 212
1708.12 214
1708.22 211
1708.31 201
1708.41 185
1708.50 164
1708.60 141
1708.69 118
1708.79 98
1708.88 83
1708.98 74
1709.07 69
1709.17 67
1709.26 68
1709.36 70
1709.45 73
1709.55 77
1709.64 81
1709.73 85
1709.83 88
1709.92 89
1710.02 88
1710.11 83
1710.21 77
1710.30 69
1710.40 61
1710.49 53
1710.59 46
1710.68 38
1710.78 31
1710.87 24
1710.97 18
1711.06 13
1711.16 9
1711.25 6
1711.35 3
1711.44 0
1711.54 0
1711.63 0
1711.72 0
1711.82 0
1711.91 0
1712.01 0
1712.10 0
1712.20 6
1712.29 13
1712.39 18
1712.48 21
1712.58 20
1712.67 18
1712.77 15
1712.86 12
1712.96 9
1713.05 8
1713.15 10
1713.24 16
1713.34 25
1713.43 40
1713.53 58
1713.62 78
1713.72 98
1713.81 115
1713.91 127
1714.00 135
1714.10 137
1714.19 138
1714.29 139
1714.38 141
1714.48 145
1714.57 151
1714.66 158
1714.76 163
1714.85 166
1714.95 168
1715.04 167
1715.14 164
1715.23 159
1715.33 152
1715.42 141
1715.52 127
1715.61 110
1715.71 92
1715.80 75
1715.90 60
1715.99 49
1716.09 44
1716.18 43
1716.28 45
1716.37 50
1716.47 55
1716.56 62
1716.66 69
1716.75 77
1716.85 86
1716.94 96
1717.04 108
1717.13 120
1717.23 131
1717.32 141
1717.42 150
1717.51 156
1717.61 161
1717.70 166
1717.80 170
1717.89 174
1717.99 178
1718.08 181
1718.18 182
1718.27 180
1718.37 176
1718.46 168
1718.56 159
1718.65 150
1718.75 143
1718.84 137
1718.94 134
1719.03 132
1719.13 131
1719.22 129
1719.32 128
1719.41 127
1719.51 127
1719.60 129
1719.70 135
1719.79 142
1719.89 152
1719.98 162
1720.08 170
1720.17 176
1720.27 177
1720.36 172
1720.46 159
1720.55 139
1720.65 112
1720.74 81
1720.84 48
1720.93 19
1721.03 0
1721.12 0
1721.22 0
1721.31 16
1721.41 41
1721.50 70
1721.60 95
1721.69 113
1721.79 123
1721.88 124
1721.98 118
1722.07 108
1722.17 97
1722.26 86
1722.36 76
1722.45 66
1722.55 56
1722.64 44
1722.74 32
1722.83 20
1722.93 9
1723.02 1
1723.12 0
1723.21 0
1723.31 0
1723.40 0
1723.50 1
1723.59 3
1723.69 4
1723.78 5
1723.88 5
1723.98 6
1724.07 8
1724.17 11
1724.26 14
1724.36 16
1724.45 17
1724.55 16
1724.64 13
1724.74 9
1724.83 3
1724.93 0
1725.02 0
1725.12 0
1725.21 0
1725.31 0
1725.40 0
1725.50 0
1725.59 0
1725.69 1
1725.78 3
1725.88 5
1725.97 7
1726.07 13
1726.16 21
1726.26 33
1726.35 47
1726.45 62
1726.54 77
1726.64 90
1726.74 101
1726.83 108
1726.93 113
1727.02 117
1727.12 119
1727.21 121
1727.31 123
1727.40 125
1727.50 127
1727.59 128
1727.69 129
1727.78 130
1727.88 129
1727.97 127
1728.07 123
1728.16 116
1728.26 105
1728.35 90
1728.45 73
1728.54 54
1728.64 34
1728.74 15
1728.83 0
1728.93 0
1729.02 0
1729.12 0
1729.21 0
1729.31 0
1729.40 0
1729.50 0
1729.59 12
1729.69 29
1729.78 45
1729.88 58
1729.97 69
1730.07 77
1730.16 81
1730.26 82
1730.35 77
1730.45 68
1730.55 55
1730.64 38
1730.74 21
1730.83 4
1730.93 0
1731.02 0
1731.12 0
1731.21 0
1731.31 0
1731.40 0
1731.50 0
1731.59 0
1731.69 1
1731.78 6
1731.88 14
1731.98 25
1732.07 38
1732.17 55
1732.26 72
1732.36 90
1732.45 108
1732.55 125
1732.64 142
1732.74 158
1732.83 171
1732.93 180
1733.02 185
1733.12 184
1733.22 178
1733.31 168
1733.41 156
1733.50 144
1733.60 135
1733.69 129
1733.79 125
1733.88 123
1733.98 120
1734.07 116
1734.17 112
1734.26 106
1734.36 102
1734.46 98
1734.55 96
1734.65 96
1734.74 98
1734.84 100
1734.93 103
1735.03 106
1735.12 109
1735.22 113
1735.31 117
1735.41 120
1735.51 121
1735.60 119
1735.70 115
1735.79 108
1735.89 99
1735.98 90
1736.08 82
1736.17 79
1736.27 79
1736.36 83
1736.46 89
1736.56 96
1736.65 103
1736.75 109
1736.84 113
1736.94 116
1737.03 120
1737.13 125
1737.22 132
1737.32 140
1737.42 148
1737.51 156
1737.61 161
1737.70 163
1737.80 162
1737.89 158
1737.99 153
1738.08 147
1738.18 143
1738.27 140
1738.37 139
1738.47 138
1738.56 136
1738.66 132
1738.75 125
1738.85 113
1738.94 97
1739.04 78
1739.13 58
1739.23 37
1739.33 20
1739.42 7
1739.52 1
1739.61 2
1739.71 8
1739.80 18
1739.90 31
1739.99 45
1740.09 58
1740.19 68
1740.28 74
1740.38 76
1740.47 74
1740.57 66
1740.66 56
1740.76 43
1740.85 31
1740.95 22
1741.05 17
1741.14 17
1741.24 21
1741.33 29
1741.43 39
1741.52 48
1741.62 55
1741.72 58
1741.81 59
1741.91 57
1742.00 53
1742.10 48
1742.19 42
1742.29 35
1742.38 29
1742.48 22
1742.58 15
1742.67 10
1742.77 8
1742.86 10
1742.96 16
1743.05 27
1743.15 42
1743.25 60
1743.34 79
1743.44 98
1743.53 115
1743.63 128
1743.72 135
1743.82 137
1743.92 133
1744.01 127
1744.11 119
1744.20 111
1744.30 106
1744.39 103
1744.49 101
1744.59 99
1744.68 95
1744.78 89
1744.87 80
1744.97 70
1745.06 61
1745.16 54
1745.26 51
1745.35 52
1745.45 57
1745.54 65
1745.64 75
1745.73 82
1745.83 87
1745.93 87
1746.02 84
1746.12 78
1746.21 72
1746.31 67
1746.40 64
1746.50 64
1746.60 67
1746.69 73
1746.79 80
1746.88 89
1746.98 101
1747.07 115
1747.17 132
1747.27 149
1747.36 165
1747.46 174
1747.55 176
1747.65 169
1747.74 152
1747.84 130
1747.94 106
1748.03 85
1748.13 70
1748.22 64
1748.32 66
1748.42 75
1748.51 87
1748.61 99
1748.70 109
1748.80 114
1748.89 114
1748.99 110
1749.09 102
1749.18 90
1749.28 77
1749.37 62
1749.47 46
1749.57 29
1749.66 13
1749.76 1
1749.85 0
1749.95 0
1750.04 0
1750.14 9
1750.24 26
1750.33 43
1750.43 59
1750.52 71
1750.62 78
1750.72 82
1750.81 84
1750.91 87
1751.00 93
1751.10 103
1751.19 115
1751.29 129
1751.39 142
1751.48 152
1751.58 157
1751.67 157
1751.77 153
1751.87 148
1751.96 143
1752.06 139
1752.15 140
1752.25 145
1752.35 154
1752.44 165
1752.54 176
1752.63 186
1752.73 193
1752.83 198
1752.92 200
1753.02 201
1753.11 202
1753.21 205
1753.30 211
1753.40 218
1753.50 227
1753.59 236
1753.69 243
1753.78 247
1753.88 247
1753.98 243
1754.07 237
1754.17 229
1754.26 220
1754.36 212
1754.46 203
1754.55 194
1754.65 183
1754.74 168
1754.84 150
1754.94 128
1755.03 104
1755.13 78
1755.22 52
1755.32 28
1755.42 8
1755.51 0
1755.61 0
1755.70 0
1755.80 0
1755.90 0
1755.99 0
1756.09 0
1756.18 0
1756.28 5
1756.38 8
1756.47 12
1756.57 18
1756.66 27
1756.76 39
1756.86 54
1756.95 70
1757.05 85
1757.14 95
1757.24 101
1757.34 101
1757.43 95
1757.53 85
1757.62 72
1757.72 58
1757.82 45
1757.91 34
1758.01 25
1758.11 20
1758.20 18
1758.30 19
1758.39 24
1758.49 34
1758.59 48
1758.68 67
1758.78 90
1758.87 114
1758.97 137
1759.07 155
1759.16 166
1759.26 169
1759.35 164
1759.45 153
1759.55 139
1759.64 127
1759.74 118
1759.83 113
1759.93 113
1760.03 117
1760.12 123
1760.22 129
1760.32 134
1760.41 135
1760.51 133
1760.60 129
1760.70 124
1760.80 117
1760.89 112
1760.99 108
1761.08 106
1761.18 105
1761.28 105
1761.37 105
1761.47 106
1761.57 107
1761.66 110
1761.76 115
1761.85 123
1761.95 134
1762.05 148
1762.14 164
1762.24 179
1762.33 192
1762.43 202
1762.53 209
1762.62 211
1762.72 209
1762.82 206
1762.91 203
1763.01 202
1763.10 206
1763.20 214
1763.30 226
1763.39 239
1763.49 251
1763.59 259
1763.68 264
1763.78 262
1763.87 256
1763.97 245
1764.07 232
1764.16 217
1764.26 201
1764.36 185
1764.45 171
1764.55 160
1764.64 154
1764.74 154
1764.84 158
1764.93 165
1765.03 174
1765.13 182
1765.22 188
1765.32 190
1765.41 187
1765.51 181
1765.61 171
1765.70 160
1765.80 148
1765.90 138
1765.99 131
1766.09 128
1766.18 128
1766.28 129
1766.38 132
1766.47 133
1766.57 133
1766.67 131
1766.76 126
1766.86 120
1766.95 114
1767.05 109
1767.15 105
1767.24 102
1767.34 100
1767.44 97
1767.53 91
1767.63 82
1767.73 68
1767.82 51
1767.92 30
1768.01 9
1768.11 0
1768.21 0
1768.30 0
1768.40 0
1768.50 0
1768.59 0
1768.69 0
1768.79 0
1768.88 11
1768.98 25
1769.07 37
1769.17 45
1769.27 51
1769.36 54
1769.46 58
1769.56 64
1769.65 73
1769.75 84
1769.85 98
1769.94 111
1770.04 122
1770.13 130
1770.23 133
1770.33 131
1770.42 125
1770.52 116
1770.62 106
1770.71 95
1770.81 88
1770.91 83
1771.00 84
1771.10 90
1771.20 102
1771.29 119
1771.39 139
1771.48 159
1771.58 178
1771.68 194
1771.77 206
1771.87 214
1771.97 220
1772.06 227
1772.16 236
1772.26 249
1772.35 266
1772.45 283
1772.55 300
1772.64 312
1772.74 317
1772.83 311
1772.93 295
1773.03 270
1773.12 236
1773.22 198
1773.32 159
1773.41 124
1773.51 94
1773.61 73
1773.70 61
1773.80 57
1773.90 60
1773.99 67
1774.09 75
1774.19 85
1774.28 95
1774.38 105
1774.48 116
1774.57 128
1774.67 142
1774.76 154
1774.86 163
1774.96 169
1775.05 169
1775.15 165
1775.25 158
1775.34 150
1775.44 143
1775.54 138
1775.63 137
1775.73 137
1775.83 139
1775.92 141
1776.02 142
1776.12 143
1776.21 143
1776.31 143
1776.41 143
1776.50 145
1776.60 147
1776.70 150
1776.79 154
1776.89 156
1776.99 158
1777.08 158
1777.18 158
1777.28 156
1777.37 154
1777.47 153
1777.57 154
1777.66 157
1777.76 164
1777.85 172
1777.95 183
1778.05 193
1778.14 203
1778.24 211
1778.34 216
1778.43 217
1778.53 217
1778.63 216
1778.72 213
1778.82 209
1778.92 204
1779.01 199
1779.11 193
1779.21 187
1779.30 182
1779.40 178
1779.50 178
1779.59 180
1779.69 184
1779.79 190
1779.88 196
1779.98 202
1780.08 209
1780.17 217
1780.27 227
1780.37 242
1780.46 261
1780.56 283
1780.66 306
1780.75 327
1780.85 345
1780.95 357
1781.04 362
1781.14 362
1781.24 358
1781.33 351
1781.43 344
1781.53 337
1781.62 331
1781.72 325
1781.82 320
1781.91 317
1782.01 317
1782.11 321
1782.21 328
1782.30 337
1782.40 346
1782.50 352
1782.59 353
1782.69 348
1782.79 338
1782.88 322
1782.98 305
1783.08 287
1783.17 272
1783.27 261
1783.37 254
1783.46 253
1783.56 256
1783.66 264
1783.75 276
1783.85 289
1783.95 302
1784.04 311
1784.14 314
1784.24 310
1784.33 301
1784.43 285
1784.53 267
1784.62 247
1784.72 229
1784.82 215
1784.91 204
1785.01 197
1785.11 193
1785.20 190
1785.30 189
1785.40 188
1785.50 187
1785.59 187
1785.69 188
1785.79 190
1785.88 195
1785.98 202
1786.08 209
1786.17 216
1786.27 222
1786.37 225
1786.46 225
1786.56 223
1786.66 221
1786.75 219
1786.85 219
1786.95 220
1787.04 220
1787.14 220
1787.24 216
1787.34 209
1787.43 198
1787.53 184
1787.63 170
1787.72 158
1787.82 149
1787.92 143
1788.01 142
1788.11 142
1788.21 144
1788.30 144
1788.40 141
1788.50 136
1788.59 128
1788.69 118
1788.79 110
1788.89 103
1788.98 99
1789.08 98
1789.18 98
1789.27 99
1789.37 99
1789.47 97
1789.56 93
1789.66 89
1789.76 86
1789.85 86
1789.95 93
1790.05 105
1790.15 122
1790.24 142
1790.34 162
1790.44 178
1790.53 187
1790.63 189
1790.73 184
1790.82 174
1790.92 162
1791.02 152
1791.12 147
1791.21 147
1791.31 153
1791.41 163
1791.50 176
1791.60 188
1791.70 198
1791.79 204
1791.89 207
1791.99 205
1792.08 199
1792.18 189
1792.28 177
1792.38 163
1792.47 149
1792.57 136
1792.67 126
1792.76 120
1792.86 120
1792.96 125
1793.06 136
1793.15 150
1793.25 165
1793.35 180
1793.44 192
1793.54 201
1793.64 206
1793.73 208
1793.83 209
1793.93 212
1794.03 219
1794.12 230
1794.22 244
1794.32 259
1794.41 273
1794.51 283
1794.61 288
1794.70 287
1794.80 279
1794.90 268
1795.00 256
1795.09 243
1795.19 231
1795.29 221
1795.38 213
1795.48 208
1795.58 207
1795.68 209
1795.77 215
1795.87 224
1795.97 236
1796.06 248
1796.16 258
1796.26 265
1796.36 267
1796.45 265
1796.55 260
1796.65 254
1796.74 248
1796.84 244
1796.94 243
1797.04 246
1797.13 251
1797.23 258
1797.33 265
1797.42 270
1797.52 272
1797.62 270
1797.72 263
1797.81 253
1797.91 239
1798.01 224
1798.10 210
1798.20 198
1798.30 189
1798.40 184
1798.49 182
1798.59 185
1798.69 191
1798.78 198
1798.88 206
1798.98 212
1799.08 216
1799.17 216
1799.27 211
1799.37 202
1799.46 188
1799.56 170
1799.66 150
1799.76 129
1799.85 107
1799.95 86
1800.05 67
1800.14 49
1800.24 33
1800.34 19
1800.44 6
1800.53 0
1800.63 0
1800.73 0
1800.83 0
1800.92 0
1801.02 0
1801.12 0
1801.21 0
1801.31 2
1801.41 16
1801.51 30
1801.60 42
1801.70 51
1801.80 56
1801.89 59
1801.99 61
1802.09 64
1802.19 69
1802.28 75
1802.38 84
1802.48 93
1802.58 100
1802.67 104
1802.77 103
1802.87 96
1802.96 82
1803.06 64
1803.16 44
1803.26 25
1803.35 9
1803.45 0
1803.55 0
1803.65 0
1803.74 0
1803.84 3
1803.94 6
1804.04 6
1804.13 4
1804.23 0
1804.33 0
1804.42 0
1804.52 0
1804.62 0
1804.72 2
1804.81 10
1804.91 20
1805.01 31
1805.11 43
1805.20 55
1805.30 66
1805.40 75
1805.50 80
1805.59 82
1805.69 79
1805.79 73
1805.88 66
1805.98 61
1806.08 59
1806.18 61
1806.27 69
1806.37 81
1806.47 96
1806.57 112
1806.66 126
1806.76 137
1806.86 145
1806.96 149
1807.05 150
1807.15 148
1807.25 144
1807.35 138
1807.44 130
1807.54 121
1807.64 112
1807.74 102
1807.83 93
1807.93 85
1808.03 80
1808.13 78
1808.22 80
1808.32 85
1808.42 92
1808.51 101
1808.61 109
1808.71 114
1808.81 116
1808.90 114
1809.00 111
1809.10 108
1809.20 107
1809.29 109
1809.39 116
1809.49 126
1809.59 139
1809.68 152
1809.78 162
1809.88 168
1809.98 171
1810.07 170
1810.17 164
1810.27 156
1810.37 145
1810.46 132
1810.56 119
1810.66 105
1810.76 91
1810.85 78
1810.95 66
1811.05 56
1811.15 49
1811.24 45
1811.34 45
1811.44 49
1811.54 56
1811.63 64
1811.73 71
1811.83 77
1811.93 79
1812.02 76
1812.12 71
1812.22 63
1812.32 56
1812.41 51
1812.51 51
1812.61 54
1812.71 61
1812.80 72
1812.90 83
1813.00 94
1813.10 102
1813.19 107
1813.29 109
1813.39 109
1813.49 109
1813.59 110
1813.68 113
1813.78 119
1813.88 127
1813.98 135
1814.07 143
1814.17 149
1814.27 156
1814.37 164
1814.46 175
1814.56 188
1814.66 204
1814.76 220
1814.85 235
1814.95 246
1815.05 252
1815.15 256
1815.24 259
1815.34 265
1815.44 275
1815.54 290
1815.63 310
1815.73 333
1815.83 357
1815.93 380
1816.03 396
1816.12 406
1816.22 407
1816.32 399
1816.42 381
1816.51 355
1816.61 323
1816.71 288
1816.81 253
1816.90 221
1817.00 194
1817.10 175
1817.20 164
1817.30 160
1817.39 162
1817.49 167
1817.59 174
1817.69 179
1817.78 182
1817.88 182
1817.98 178
1818.08 171
1818.17 161
1818.27 149
1818.37 138
1818.47 128
1818.57 123
1818.66 121
1818.76 124
1818.86 131
1818.96 139
1819.05 146
1819.15 148
1819.25 145
1819.35 136
1819.44 121
1819.54 104
1819.64 86
1819.74 70
1819.84 58
1819.93 51
1820.03 49
1820.13 53
1820.23 62
1820.32 76
1820.42 93
1820.52 112
1820.62 130
1820.72 145
1820.81 156
1820.91 161
1821.01 162
1821.11 158
1821.20 153
1821.30 149
1821.40 148
1821.50 151
1821.60 157
1821.69 167
1821.79 179
1821.89 191
1821.99 201
1822.08 210
1822.18 216
1822.28 220
1822.38 224
1822.48 226
1822.57 227
1822.67 227
1822.77 225
1822.87 223
1822.96 220
1823.06 219
1823.16 221
1823.26 227
1823.36 235
1823.45 245
1823.55 255
1823.65 262
1823.75 265
1823.85 265
1823.94 264
1824.04 263
1824.14 265
1824.24 270
1824.33 277
1824.43 284
1824.53 290
1824.63 293
1824.73 292
1824.82 287
1824.92 278
1825.02 269
1825.12 260
1825.22 254
1825.31 251
1825.41 252
1825.51 255
1825.61 258
1825.71 260
1825.80 260
1825.90 256
1826.00 250
1826.10 242
1826.19 235
1826.29 231
1826.39 232
1826.49 236
1826.59 241
1826.68 246
1826.78 248
1826.88 244
1826.98 235
1827.08 221
1827.17 205
1827.27 188
1827.37 173
1827.47 161
1827.57 154
1827.66 152
1827.76 153
1827.86 157
1827.96 163
1828.06 168
1828.15 172
1828.25 173
1828.35 171
1828.45 165
1828.55 156
1828.64 146
1828.74 135
1828.84 125
1828.94 117
1829.04 112
1829.13 109
1829.23 109
1829.33 109
1829.43 108
1829.53 105
1829.62 98
1829.72 89
1829.82 78
1829.92 67
1830.02 56
1830.11 47
1830.21 40
1830.31 34
1830.41 27
1830.51 21
1830.60 14
1830.70 9
1830.80 5
1830.90 5
1831.00 6
1831.09 9
1831.19 11
1831.29 11
1831.39 8
1831.49 1
1831.58 0
1831.68 0
1831.78 0
1831.88 0
1831.98 0
1832.07 3
1832.17 16
1832.27 26
1832.37 30
1832.47 29
1832.56 22
1832.66 13
1832.76 4
1832.86 0
1832.96 2
1833.06 10
1833.15 22
1833.25 38
1833.35 53
1833.45 65
1833.55 72
1833.64 73
1833.74 69
1833.84 60
1833.94 50
1834.04 41
1834.13 35
1834.23 33
1834.33 35
1834.43 41
1834.53 49
1834.63 57
1834.72 64
1834.82 69
1834.92 75
1835.02 81
1835.12 89
1835.21 99
1835.31 111
1835.41 124
1835.51 136
1835.61 148
1835.70 158
1835.80 168
1835.90 179
1836.00 191
1836.10 203
1836.20 214
1836.29 224
1836.39 230
1836.49 232
1836.59 229
1836.69 224
1836.78 217
1836.88 212
1836.98 209
1837.08 209
1837.18 210
1837.28 212
1837.37 214
1837.47 215
1837.57 214
1837.67 211
1837.77 206
1837.87 199
1837.96 191
1838.06 179
1838.16 166
1838.26 149
1838.36 133
1838.45 116
1838.55 100
1838.65 88
1838.75 78
1838.85 71
1838.95 66
1839.04 61
1839.14 55
1839.24 47
1839.34 38
1839.44 29
1839.54 21
1839.63 16
1839.73 15
1839.83 17
1839.93 23
1840.03 31
1840.13 38
1840.22 42
1840.32 45
1840.42 43
1840.52 39
1840.62 34
1840.71 28
1840.81 22
1840.91 15
1841.01 8
1841.11 0
1841.21 0
1841.30 0
1841.40 0
1841.50 0
1841.60 0
1841.70 0
1841.80 0
1841.89 3
1841.99 12
1842.09 18
1842.19 20
1842.29 19
1842.39 15
1842.48 8
1842.58 1
1842.68 0
1842.78 0
1842.88 0
1842.98 0
1843.07 4
1843.17 17
1843.27 33
1843.37 49
1843.47 64
1843.57 75
1843.67 82
1843.76 85
1843.86 86
1843.96 84
1844.06 82
1844.16 79
1844.26 75
1844.35 69
1844.45 61
1844.55 49
1844.65 35
1844.75 22
1844.85 11
1844.94 4
1845.04 1
1845.14 2
1845.24 5
1845.34 9
1845.44 12
1845.53 14
1845.63 16
1845.73 18
1845.83 22
1845.93 26
1846.03 31
1846.13 34
1846.22 35
1846.32 33
1846.42 29
1846.52 25
1846.62 20
1846.72 18
1846.81 16
1846.91 17
1847.01 18
1847.11 19
1847.21 19
1847.31 20
1847.41 19
1847.50 17
1847.60 13
1847.70 7
1847.80 0
1847.90 0
1848.00 0
1848.10 0
1848.19 0
1848.29 0
1848.39 0
1848.49 2
1848.59 20
1848.69 39
1848.78 57
1848.88 71
1848.98 80
1849.08 86
1849.18 87
1849.28 84
1849.38 78
1849.47 68
1849.57 57
1849.67 45
1849.77 34
1849.87 24
1849.97 17
1850.07 12
1850.16 8
1850.26 4
1850.36 1
1850.46 0
1850.56 0
1850.66 0
1850.76 0
1850.85 1
1850.95 17
1851.05 38
1851.15 64
1851.25 93
1851.35 121
1851.45 146
1851.54 165
1851.64 176
1851.74 180
1851.84 177
1851.94 168
1852.04 156
1852.14 144
1852.23 135
1852.33 129
1852.43 127
1852.53 127
1852.63 127
1852.73 125
1852.83 118
1852.92 107
1853.02 91
1853.12 74
1853.22 58
1853.32 46
1853.42 38
1853.52 36
1853.62 37
1853.71 41
1853.81 44
1853.91 46
1854.01 48
1854.11 49
1854.21 50
1854.31 51
1854.40 52
1854.50 54
1854.60 55
1854.70 55
1854.80 54
1854.90 54
1855.00 56
1855.10 61
1855.19 70
1855.29 80
1855.39 91
1855.49 102
1855.59 111
1855.69 116
1855.79 118
1855.88 118
1855.98 117
1856.08 114
1856.18 110
1856.28 106
1856.38 101
1856.48 96
1856.58 91
1856.67 87
1856.77 84
1856.87 82
1856.97 78
1857.07 72
1857.17 61
1857.27 45
1857.37 27
1857.46 8
1857.56 0
1857.66 0
1857.76 0
1857.86 0
1857.96 2
1858.06 23
1858.16 47
1858.25 73
1858.35 97
1858.45 118
1858.55 134
1858.65 145
1858.75 151
1858.85 151
1858.95 147
1859.05 140
1859.14 133
1859.24 127
1859.34 125
1859.44 126
1859.54 130
1859.64 134
1859.74 137
1859.84 137
1859.93 131
1860.03 120
1860.13 107
1860.23 92
1860.33 78
1860.43 68
1860.53 64
1860.63 66
1860.72 73
1860.82 84
1860.92 97
1861.02 109
1861.12 117
1861.22 121
1861.32 120
1861.42 113
1861.52 104
1861.61 93
1861.71 83
1861.81 76
1861.91 72
1862.01 71
1862.11 70
1862.21 68
1862.31 63
1862.41 56
1862.50 48
1862.60 38
1862.70 29
1862.80 22
1862.90 19
1863.00 20
1863.10 26
1863.20 34
1863.30 46
1863.39 59
1863.49 72
1863.59 83
1863.69 91
1863.79 96
1863.89 96
1863.99 94
1864.09 88
1864.19 82
1864.28 78
1864.38 76
1864.48 77
1864.58 82
1864.68 89
1864.78 97
1864.88 104
1864.98 108
1865.08 109
1865.18 106
1865.27 102
1865.37 96
1865.47 90
1865.57 85
1865.67 80
1865.77 77
1865.87 77
1865.97 79
1866.07 84
1866.16 93
1866.26 104
1866.36 116
1866.46 126
1866.56 132
1866.66 134
1866.76 132
1866.86 128
1866.96 122
1867.06 116
1867.15 110
1867.25 104
1867.35 99
1867.45 97
1867.55 97
1867.65 102
1867.75 110
1867.85 121
1867.95 132
1868.05 139
1868.15 142
1868.24 139
1868.34 132
1868.44 123
1868.54 115
1868.64 112
1868.74 117
1868.84 128
1868.94 143
1869.04 161
1869.14 177
1869.23 189
1869.33 194
1869.43 193
1869.53 185
1869.63 174
1869.73 161
1869.83 149
1869.93 140
1870.03 136
1870.13 135
1870.23 136
1870.32 138
1870.42 139
1870.52 137
1870.62 133
1870.72 128
1870.82 123
1870.92 120
1871.02 118
1871.12 119
1871.22 120
1871.32 121
1871.41 120
1871.51 116
1871.61 108
1871.71 98
1871.81 84
1871.91 68
1872.01 51
1872.11 34
1872.21 17
1872.31 1
1872.41 0
1872.51 0
1872.60 0
1872.70 0
1872.80 0
1872.90 0
1873.00 0
1873.10 0
1873.20 7
1873.30 20
1873.40 34
1873.50 51
1873.60 68
1873.70 85
1873.79 100
1873.89 113
1873.99 122
1874.09 128
1874.19 131
1874.29 129
1874.39 125
1874.49 118
1874.59 108
1874.69 97
1874.79 83
1874.89 69
1874.98 55
1875.08 42
1875.18 32
1875.28 24
1875.38 19
1875.48 18
1875.58 20
1875.68 26
1875.78 35
1875.88 46
1875.98 60
1876.08 76
1876.18 91
1876.27 105
1876.37 116
1876.47 120
1876.57 118
1876.67 108
1876.77 91
1876.87 67
1876.97 40
1877.07 11
1877.17 0
1877.27 0
1877.37 0
1877.47 0
1877.57 0
1877.66 0
1877.76 0
1877.86 0
1877.96 15
1878.06 42
1878.16 68
1878.26 90
1878.36 106
1878.46 115
1878.56 117
1878.66 114
1878.76 108
1878.86 99
1878.96 91
1879.05 85
1879.15 82
1879.25 84
1879.35 91
1879.45 100
1879.55 111
1879.65 122
1879.75 131
1879.85 138
1879.95 143
1880.05 146
1880.15 150
1880.25 156
1880.35 162
1880.45 168
1880.55 174
1880.64 176
1880.74 173
1880.84 167
1880.94 157
1881.04 145
1881.14 135
1881.24 127
1881.34 121
1881.44 118
1881.54 118
1881.64 120
1881.74 123
1881.84 126
1881.94 129
1882.04 132
1882.14 134
1882.23 133
1882.33 128
1882.43 119
1882.53 104
1882.63 85
1882.73 64
1882.83 41
1882.93 20
1883.03 3
1883.13 0
1883.23 0
1883.33 0
1883.43 4
1883.53 18
1883.63 32
1883.73 45
1883.83 53
1883.93 56
1884.02 55
1884.12 51
1884.22 48
1884.32 44
1884.42 41
1884.52 38
1884.62 34
1884.72 30
1884.82 25
1884.92 20
1885.02 15
1885.12 13
1885.22 14
1885.32 18
1885.42 25
1885.52 34
1885.62 44
1885.72 54
1885.82 62
1885.91 68
1886.01 70
1886.11 66
1886.21 58
1886.31 45
1886.41 28
1886.51 11
1886.61 0
1886.71 0
1886.81 0
1886.91 0
1887.01 0
1887.11 10
1887.21 25
1887.31 37
1887.41 46
1887.51 50
1887.61 49
1887.71 44
1887.81 35
1887.91 22
1888.00 8
1888.10 0
1888.20 0
1888.30 0
1888.40 0
1888.50 0
1888.60 0
1888.70 0
1888.80 0
1888.90 16
1889.00 34
1889.10 49
1889.20 63
1889.30 77
1889.40 90
1889.50 103
1889.60 114
1889.70 122
1889.80 127
1889.90 127
1890.00 125
1890.10 122
1890.20 119
1890.30 120
1890.40 123
1890.49 129
1890.59 134
1890.69 138
1890.79 140
1890.89 138
1890.99 133
1891.09 126
1891.19 120
1891.29 116
1891.39 116
1891.49 121
1891.59 130
1891.69 141
1891.79 154
1891.89 165
1891.99 173
1892.09 176
1892.19 173
1892.29 167
1892.39 158
1892.49 147
1892.59 137
1892.69 129
1892.79 123
1892.89 120
1892.99 119
1893.09 118
1893.19 117
1893.29 116
1893.38 114
1893.48 112
1893.58 111
1893.68 112
1893.78 113
1893.88 115
1893.98 115
1894.08 113
1894.18 109
1894.28 102
1894.38 94
1894.48 88
1894.58 84
1894.68 84
1894.78 87
1894.88 94
1894.98 102
1895.08 109
1895.18 115
1895.28 119
1895.38 121
1895.48 122
1895.58 122
1895.68 121
1895.78 121
1895.88 122
1895.98 126
1896.08 132
1896.18 141
1896.28 153
1896.38 168
1896.48 183
1896.58 196
1896.68 207
1896.78 214
1896.88 219
1896.98 223
1897.08 225
1897.18 227
1897.28 228
1897.38 228
1897.47 225
1897.57 220
1897.67 212
1897.77 203
1897.87 197
1897.97 196
1898.07 200
1898.17 211
1898.27 226
1898.37 243
1898.47 259
1898.57 273
1898.67 282
1898.77 287
1898.87 285
1898.97 278
1899.07 267
1899.17 252
1899.27 237
1899.37 221
1899.47 208
1899.57 198
1899.67 191
1899.77 186
1899.87 182
1899.97 176
1900.07 169
1900.17 161
1900.27 155
1900.37 153
1900.47 155
1900.57 164
1900.67 176
1900.77 190
1900.87 203
1900.97 212
1901.07 215
1901.17 212
1901.27 203
1901.37 190
1901.47 174
1901.57 158
1901.67 143
1901.77 130
1901.87 121
1901.97 115
1902.07 112
1902.17 113
1902.27 115
1902.37 119
1902.47 124
1902.57 128
1902.67 131
1902.77 134
1902.87 135
1902.97 135
1903.07 134
1903.17 133
1903.27 133
1903.37 134
1903.47 137
1903.57 141
1903.67 145
1903.77 150
1903.87 154
1903.97 156
1904.07 156
1904.17 153
1904.27 147
1904.37 137
1904.47 124
1904.57 109
1904.67 93
1904.77 78
1904.87 65
1904.97 55
1905.07 49
1905.17 44
1905.27 39
1905.37 31
1905.47 20
1905.57 7
1905.67 0
1905.77 0
1905.87 0
1905.97 0
1906.07 0
1906.17 0
1906.27 0
1906.37 0
1906.47 10
1906.57 19
1906.67 26
1906.77 31
1906.87 36
1906.97 39
1907.07 43
1907.17 46
1907.27 48
1907.37 49
1907.47 49
1907.57 49
1907.67 48
1907.77 47
1907.87 47
1907.97 49
1908.07 53
1908.17 57
1908.27 62
1908.37 66
1908.47 70
1908.57 73
1908.67 74
1908.77 75
1908.87 75
1908.97 76
1909.07 78
1909.17 82
1909.27 89
1909.37 100
1909.47 113
1909.57 127
1909.67 138
1909.77 145
1909.87 145
1909.97 137
1910.07 122
1910.17 102
1910.27 81
1910.37 63
1910.47 51
1910.57 44
1910.67 42
1910.77 44
1910.87 47
1910.97 51
1911.07 53
1911.17 57
1911.27 61
1911.37 69
1911.47 79
1911.57 92
1911.67 105
1911.77 119
1911.87 130
1911.98 140
1912.08 147
1912.18 152
1912.28 157
1912.38 163
1912.48 171
1912.58 182
1912.68 194
1912.78 208
1912.88 221
1912.98 232
1913.08 242
1913.18 249
1913.28 254
1913.38 258
1913.48 262
1913.58 267
1913.68 271
1913.78 277
1913.88 282
1913.98 287
1914.08 292
1914.18 297
1914.28 300
1914.38 301
1914.48 297
1914.58 288
1914.68 274
1914.78 254
1914.88 232
1914.98 208
1915.08 186
1915.18 166
1915.28 150
1915.38 139
1915.48 130
1915.58 123
1915.68 118
1915.78 112
1915.88 105
1915.98 96
1916.09 86
1916.19 75
1916.29 65
1916.39 56
1916.49 49
1916.59 44
1916.69 40
1916.79 36
1916.89 33
1916.99 30
1917.09 29
1917.19 30
1917.29 35
1917.39 43
1917.49 55
1917.59 69
1917.69 82
1917.79 93
1917.89 99
1917.99 98
1918.09 90
1918.19 76
1918.29 58
1918.39 37
1918.49 17
1918.59 1
1918.69 0
1918.79 0
1918.89 0
1919.00 0
1919.10 6
1919.20 17
1919.30 25
1919.40 29
1919.50 28
1919.60 21
1919.70 10
1919.80 0
1919.90 0
1920.00 0
1920.10 0
1920.20 0
1920.30 0
1920.40 0
1920.50 2
1920.60 20
1920.70 40
1920.80 61
1920.90 84
1921.00 109
1921.10 133
1921.20 156
1921.30 175
1921.40 191
1921.51 201
1921.61 206
1921.71 205
1921.81 198
1921.91 187
1922.01 175
1922.11 163
1922.21 155
1922.31 152
1922.41 155
1922.51 164
1922.61 178
1922.71 194
1922.81 210
1922.91 225
1923.01 236
1923.11 244
1923.21 249
1923.31 251
1923.41 252
1923.51 252
1923.62 250
1923.72 248
1923.82 245
1923.92 242
1924.02 238
1924.12 234
1924.22 230
1924.32 226
1924.42 221
1924.52 213
1924.62 203
1924.72 191
1924.82 177
1924.92 161
1925.02 145
1925.12 129
1925.22 114
1925.32 98
1925.42 82
1925.53 65
1925.63 48
1925.73 31
1925.83 16
1925.93 2
1926.03 0
1926.13 0
1926.23 0
1926.33 0
1926.43 0
1926.53 0
1926.63 0
1926.73 0
1926.83 5
1926.93 11
1927.03 17
1927.13 24
1927.23 31
1927.34 38
1927.44 44
1927.54 50
1927.64 54
1927.74 58
1927.84 63
1927.94 70
1928.04 79
1928.14 90
1928.24 102
1928.34 113
1928.44 122
1928.54 126
1928.64 127
1928.74 123
1928.84 117
1928.95 110
1929.05 104
1929.15 100
1929.25 98
1929.35 98
1929.45 99
1929.55 102
1929.65 104
1929.75 105
1929.85 105
1929.95 102
1930.05 95
1930.15 85
1930.25 73
1930.35 61
1930.45 50
1930.56 42
1930.66 39
1930.76 42
1930.86 49
1930.96 59
1931.06 69
1931.16 77
1931.26 82
1931.36 85
1931.46 87
1931.56 90
1931.66 95
1931.76 103
1931.86 112
1931.97 122
1932.07 130
1932.17 137
1932.27 142
1932.37 145
1932.47 147
1932.57 149
1932.67 149
1932.77 146
1932.87 142
1932.97 135
1933.07 127
1933.17 118
1933.27 112
1933.38 109
1933.48 109
1933.58 113
1933.68 119
1933.78 127
1933.88 134
1933.98 141
1934.08 147
1934.18 152
1934.28 155
1934.38 157
1934.48 157
1934.58 153
1934.69 146
1934.79 135
1934.89 121
1934.99 106
1935.09 93
1935.19 84
1935.29 80
1935.39 83
1935.49 92
1935.59 104
1935.69 117
1935.79 128
1935.90 134
1936.00 133
1936.10 126
1936.20 114
1936.30 100
1936.40 90
1936.50 85
1936.60 87
1936.70 96
1936.80 110
1936.90 127
1937.00 142
1937.11 154
1937.21 162
1937.31 165
1937.41 165
1937.51 163
1937.61 162
1937.71 161
1937.81 162
1937.91 164
1938.01 163
1938.11 161
1938.21 154
1938.32 145
1938.42 132
1938.52 116
1938.62 101
1938.72 87
1938.82 78
1938.92 75
1939.02 79
1939.12 89
1939.22 106
1939.32 126
1939.43 149
1939.53 172
1939.63 192
1939.73 208
1939.83 220
1939.93 227
1940.03 229
1940.13 226
1940.23 220
1940.33 212
1940.43 202
1940.54 191
1940.64 180
1940.74 168
1940.84 156
1940.94 143
1941.04 128
1941.14 111
1941.24 91
1941.34 71
1941.44 53
1941.55 38
1941.65 30
1941.75 31
1941.85 43
1941.95 63
1942.05 90
1942.15 120
1942.25 148
1942.35 171
1942.45 187
1942.55 196
1942.66 200
1942.76 202
1942.86 206
1942.96 215
1943.06 231
1943.16 252
1943.26 278
1943.36 303
1943.46 324
1943.56 337
1943.67 338
1943.77 328
1943.87 307
1943.97 278
1944.07 246
1944.17 216
1944.27 191
1944.37 176
1944.47 172
1944.58 179
1944.68 193
1944.78 212
1944.88 231
1944.98 247
1945.08 257
1945.18 263
1945.28 266
1945.38 268
1945.48 271
1945.59 276
1945.69 284
1945.79 292
1945.89 298
1945.99 298
1946.09 291
1946.19 276
1946.29 254
1946.39 225
1946.50 194
1946.60 162
1946.70 133
1946.80 111
1946.90 97
1947.00 91
1947.10 95
1947.20 106
1947.30 121
1947.41 138
1947.51 153
1947.61 163
1947.71 166
1947.81 163
1947.91 155
1948.01 143
1948.11 131
1948.21 122
1948.32 116
1948.42 114
1948.52 116
1948.62 120
1948.72 123
1948.82 124
1948.92 123
1949.02 121
1949.12 118
1949.23 117
1949.33 120
1949.43 127
1949.53 138
1949.63 153
1949.73 168
1949.83 181
1949.93 190
1950.04 192
1950.14 188
1950.24 178
1950.34 164
1950.44 148
1950.54 133
1950.64 122
1950.74 116
1950.84 115
1950.95 118
1951.05 124
1951.15 129
1951.25 132
1951.35 129
1951.45 119
1951.55 104
1951.65 85
1951.76 64
1951.86 44
1951.96 27
1952.06 14
1952.16 6
1952.26 0
1952.36 0
1952.46 0
1952.57 0
1952.67 0
1952.77 0
1952.87 0
1952.97 0
1953.07 0
1953.17 9
1953.27 27
1953.38 44
1953.48 59
1953.58 69
1953.68 76
1953.78 80
1953.88 82
1953.98 83
1954.08 83
1954.19 82
1954.29 78
1954.39 72
1954.49 62
1954.59 50
1954.69 38
1954.79 26
1954.90 19
1955.00 16
1955.10 20
1955.20 29
1955.30 43
1955.40 59
1955.50 77
1955.60 96
1955.71 113
1955.81 126
1955.91 137
1956.01 143
1956.11 144
1956.21 143
1956.31 139
1956.42 135
1956.52 132
1956.62 132
1956.72 134
1956.82 137
1956.92 141
1957.02 142
1957.12 140
1957.23 135
1957.33 127
1957.43 116
1957.53 105
1957.63 94
1957.73 83
1957.83 73
1957.94 65
1958.04 61
1958.14 61
1958.24 65
1958.34 74
1958.44 88
1958.54 105
1958.65 122
1958.75 136
1958.85 145
1958.95 147
1959.05 143
1959.15 134
1959.25 123
1959.36 114
1959.46 108
1959.56 109
1959.66 117
1959.76 130
1959.86 146
1959.96 162
1960.07 176
1960.17 186
1960.27 190
1960.37 190
1960.47 186
1960.57 178
1960.67 168
1960.78 158
1960.88 149
1960.98 140
1961.08 133
1961.18 126
1961.28 119
1961.38 111
1961.49 102
1961.59 93
1961.69 85
1961.79 80
1961.89 80
1961.99 87
1962.10 100
1962.20 118
1962.30 137
1962.40 157
1962.50 174
1962.60 188
1962.70 202
1962.81 217
1962.91 236
1963.01 259
1963.11 285
1963.21 313
1963.31 340
1963.41 362
1963.52 378
1963.62 386
1963.72 386
1963.82 380
1963.92 367
1964.02 351
1964.13 333
1964.23 316
1964.33 304
1964.43 297
1964.53 297
1964.63 303
1964.73 315
1964.84 329
1964.94 343
1965.04 356
1965.14 366
1965.24 375
1965.34 383
1965.45 393
1965.55 404
1965.65 418
1965.75 432
1965.85 445
1965.95 456
1966.06 462
1966.16 462
1966.26 457
1966.36 447
1966.46 432
1966.56 415
1966.67 396
1966.77 377
1966.87 357
1966.97 338
1967.07 320
1967.17 301
1967.27 283
1967.38 264
1967.48 246
1967.58 229
1967.68 214
1967.78 203
1967.88 195
1967.99 191
1968.09 189
1968.19 188
1968.29 188
1968.39 188
1968.49 186
1968.60 184
1968.70 182
1968.80 180
1968.90 179
1969.00 178
1969.10 178
1969.21 179
1969.31 180
1969.41 182
1969.51 183
1969.61 182
1969.71 179
1969.82 172
1969.92 160
1970.02 143
1970.12 124
1970.22 104
1970.33 85
1970.43 70
1970.53 61
1970.63 58
1970.73 61
1970.83 69
1970.94 80
1971.04 93
1971.14 105
1971.24 113
1971.34 116
1971.44 112
1971.55 103
1971.65 91
1971.75 80
1971.85 73
1971.95 74
1972.05 83
1972.16 100
1972.26 121
1972.36 144
1972.46 165
1972.56 181
1972.67 192
1972.77 196
1972.87 192
1972.97 181
1973.07 165
1973.17 143
1973.28 115
1973.38 86
1973.48 57
1973.58 33
1973.68 15
1973.78 4
1973.89 1
1973.99 3
1974.09 7
1974.19 11
1974.29 11
1974.40 9
1974.50 6
1974.60 4
1974.70 6
1974.80 11
1974.90 20
1975.01 29
1975.11 37
1975.21 39
1975.31 35
1975.41 25
1975.52 12
1975.62 0
1975.72 0
1975.82 0
1975.92 0
1976.02 0
1976.13 0
1976.23 0
1976.33 0
1976.43 0
1976.53 14
1976.64 31
1976.74 49
1976.84 67
1976.94 85
1977.04 101
1977.15 115
1977.25 127
1977.35 135
1977.45 138
1977.55 137
1977.66 130
1977.76 120
1977.86 108
1977.96 97
1978.06 89
1978.16 87
1978.27 91
1978.37 101
1978.47 114
1978.57 128
1978.67 141
1978.78 149
1978.88 151
1978.98 145
1979.08 134
1979.18 117
1979.29 98
1979.39 79
1979.49 63
1979.59 50
1979.69 43
1979.80 40
1979.90 42
1980.00 46
1980.10 55
1980.20 67
1980.31 83
1980.41 104
1980.51 129
1980.61 157
1980.71 187
1980.82 217
1980.92 244
1981.02 268
1981.12 286
1981.22 296
1981.33 299
1981.43 293
1981.53 280
1981.63 260
1981.73 235
1981.84 206
1981.94 178
1982.04 152
1982.14 132
1982.24 119
1982.35 115
1982.45 120
1982.55 133
1982.65 151
1982.75 170
1982.86 188
1982.96 201
1983.06 208
1983.16 210
1983.26 207
1983.37 201
1983.47 194
1983.57 186
1983.67 178
1983.77 171
1983.88 163
1983.98 158
1984.08 154
1984.18 154
1984.28 156
1984.39 159
1984.49 162
1984.59 162
1984.69 158
1984.79 148
1984.90 134
1985.00 117
1985.10 100
1985.20 85
1985.30 74
1985.41 66
1985.51 61
1985.61 57
1985.71 51
1985.82 44
1985.92 34
1986.02 24
1986.12 15
1986.22 11
1986.33 13
1986.43 19
1986.53 29
1986.63 41
1986.73 52
1986.84 59
1986.94 62
1987.04 63
1987.14 64
1987.25 66
1987.35 72
1987.45 80
1987.55 89
1987.65 99
1987.76 106
1987.86 109
1987.96 108
1988.06 103
1988.16 96
1988.27 88
1988.37 79
1988.47 70
1988.57 61
1988.68 53
1988.78 45
1988.88 39
1988.98 33
1989.08 29
1989.19 27
1989.29 28
1989.39 32
1989.49 38
1989.60 46
1989.70 57
1989.80 68
1989.90 79
1990.00 89
1990.11 98
1990.21 106
1990.31 115
1990.41 122
1990.52 128
1990.62 133
1990.72 135
1990.82 133
1990.92 129
1991.03 122
1991.13 116
1991.23 113
1991.33 115
1991.44 120
1991.54 127
1991.64 133
1991.74 136
1991.84 133
1991.95 125
1992.05 111
1992.15 94
1992.25 77
1992.36 61
1992.46 48
1992.56 38
1992.66 29
1992.77 23
1992.87 18
1992.97 16
1993.07 15
1993.17 15
1993.28 14
1993.38 12
1993.48 8
1993.58 2
1993.69 0
1993.79 0
1993.89 0
1993.99 0
1994.10 0
1994.20 0
1994.30 0
1994.40 7
1994.50 16
1994.61 25
1994.71 31
1994.81 34
1994.91 37
1995.02 41
1995.12 45
1995.22 52
1995.32 61
1995.43 72
1995.53 83
1995.63 92
1995.73 100
1995.83 105
1995.94 107
1996.04 108
1996.14 107
1996.24 106
1996.35 105
1996.45 105
1996.55 106
1996.65 108
1996.76 110
1996.86 113
1996.96 115
1997.06 116
1997.17 115
1997.27 112
1997.37 108
1997.47 104
1997.58 102
1997.68 101
1997.78 102
1997.88 102
1997.99 102
1998.09 100
1998.19 97
1998.29 94
1998.39 94
1998.50 98
1998.60 106
1998.70 119
1998.80 134
1998.91 147
1999.01 156
1999.11 157
1999.21 151
1999.32 136
1999.42 117
1999.52 95
1999.62 74
1999.73 56
1999.83 43
1999.93 34
2000.03 30
2000.14 29
2000.24 28
2000.34 27
2000.44 24
2000.55 19
2000.65 12
2000.75 3
2000.85 0
2000.96 0
2001.06 0
2001.16 0
2001.26 0
2001.37 0
2001.47 0
2001.57 5
2001.67 29
2001.78 55
2001.88 83
2001.98 108
2002.08 130
2002.19 147
2002.29 161
2002.39 171
2002.49 180
2002.60 188
2002.70 194
2002.80 198
2002.90 199
2003.01 196
2003.11 192
2003.21 187
2003.31 183
2003.42 182
2003.52 184
2003.62 189
2003.73 196
2003.83 204
2003.93 214
2004.03 225
2004.14 238
2004.24 251
2004.34 265
2004.44 276
2004.55 282
2004.65 282
2004.75 275
2004.85 260
2004.96 240
2005.06 216
2005.16 191
2005.26 166
2005.37 143
2005.47 124
2005.57 109
2005.67 100
2005.78 96
2005.88 97
2005.98 102
2006.08 109
2006.19 115
2006.29 119
2006.39 120
2006.50 119
2006.60 117
2006.70 116
2006.80 119
2006.91 127
2007.01 140
2007.11 158
2007.21 177
2007.32 196
2007.42 213
2007.52 224
2007.62 229
2007.73 225
2007.83 215
2007.93 199
2008.04 180
2008.14 158
2008.24 138
2008.34 120
2008.45 107
2008.55 99
2008.65 96
2008.75 96
2008.86 99
2008.96 104
2009.06 110
2009.16 116
2009.27 121
2009.37 127
2009.47 131
2009.58 135
2009.68 139
2009.78 141
2009.88 140
2009.99 138
2010.09 134
2010.19 130
2010.29 127
2010.40 126
2010.50 127
2010.60 132
2010.71 137
2010.81 141
2010.91 140
2011.01 134
2011.12 122
2011.22 106
2011.32 89
2011.43 72
2011.53 58
2011.63 49
2011.73 44
2011.84 45
2011.94 47
2012.04 50
2012.14 52
2012.25 52
2012.35 47
2012.45 39
2012.56 28
2012.66 15
2012.76 1
2012.86 0
2012.97 0
2013.07 0
2013.17 0
2013.28 0
2013.38 0
2013.48 0
2013.58 3
2013.69 13
2013.79 20
2013.89 25
2014.00 27
2014.10 29
2014.20 31
2014.30 38
2014.41 48
2014.51 63
2014.61 81
2014.72 99
2014.82 114
2014.92 123
2015.02 125
2015.13 121
2015.23 110
2015.33 96
2015.44 80
2015.54 64
2015.64 49
2015.74 37
2015.85 27
2015.95 20
2016.05 15
2016.16 13
2016.26 12
2016.36 12
2016.46 12
2016.57 11
2016.67 10
2016.77 8
2016.88 5
2016.98 1
2017.08 0
2017.18 0
2017.29 0
2017.39 0
2017.49 0
2017.60 0
2017.70 0
2017.80 5
2017.90 16
2018.01 27
2018.11 37
2018.21 44
2018.32 47
2018.42 46
2018.52 43
2018.63 40
2018.73 38
2018.83 41
2018.93 48
2019.04 60
2019.14 74
2019.24 86
2019.35 95
2019.45 98
2019.55 96
2019.66 89
2019.76 81
2019.86 73
2019.96 68
2020.07 68
2020.17 73
2020.27 80
2020.38 89
2020.48 96
2020.58 101
2020.68 103
2020.79 103
2020.89 103
2020.99 103
2021.10 107
2021.20 112
2021.30 121
2021.41 132
2021.51 143
2021.61 152
2021.72 161
2021.82 167
2021.92 170
2022.02 171
2022.13 171
2022.23 168
2022.33 165
2022.44 159
2022.54 151
2022.64 139
2022.75 124
2022.85 103
2022.95 79
2023.05 53
2023.16 29
2023.26 9
2023.36 0
2023.47 0
2023.57 0
2023.67 9
2023.78 26
2023.88 43
2023.98 59
2024.09 72
2024.19 81
2024.29 86
2024.39 90
2024.50 92
2024.60 94
2024.70 95
2024.81 96
2024.91 95
2025.01 92
2025.12 88
2025.22 83
2025.32 77
2025.43 71
2025.53 64
2025.63 55
2025.74 45
2025.84 32
2025.94 18
2026.04 5
2026.15 0
2026.25 0
2026.35 3
2026.46 21
2026.56 47
2026.66 79
2026.77 111
2026.87 139
2026.97 159
2027.08 170
2027.18 172
2027.28 167
2027.39 158
2027.49 148
2027.59 140
2027.70 135
2027.80 133
2027.90 131
2028.00 127
2028.11 120
2028.21 108
2028.31 91
2028.42 70
2028.52 47
2028.62 24
2028.73 5
2028.83 0
2028.93 0
2029.04 0
2029.14 0
2029.24 0
2029.35 0
2029.45 2
2029.55 10
2029.66 15
2029.76 17
2029.86 16
2029.97 12
2030.07 8
2030.17 5
2030.28 3
2030.38 5
2030.48 10
2030.59 17
2030.69 26
2030.79 35
2030.90 42
2031.00 48
2031.10 54
2031.21 59
2031.31 66
2031.41 73
2031.51 81
2031.62 88
2031.72 94
2031.82 97
2031.93 98
2032.03 97
2032.13 95
2032.24 92
2032.34 88
2032.44 82
2032.55 74
2032.65 64
2032.75 52
2032.86 41
2032.96 32
2033.06 26
2033.17 23
2033.27 21
2033.37 19
2033.48 15
2033.58 8
2033.68 0
2033.79 0
2033.89 0
2033.99 0
2034.10 0
2034.20 0
2034.30 0
2034.41 0
2034.51 9
2034.61 19
2034.72 26
2034.82 31
2034.92 35
2035.03 37
2035.13 40
2035.23 43
2035.34 47
2035.44 51
2035.54 55
2035.65 58
2035.75 59
2035.85 58
2035.96 55
2036.06 52
2036.17 48
2036.27 47
2036.37 50
2036.48 56
2036.58 66
2036.68 79
2036.79 93
2036.89 105
2036.99 114
2037.10 120
2037.20 123
2037.30 126
2037.41 130
2037.51 138
2037.61 150
2037.72 167
2037.82 187
2037.92 206
2038.03 223
2038.13 235
2038.23 243
2038.34 245
2038.44 244
2038.54 241
2038.65 238
2038.75 236
2038.85 236
2038.96 236
2039.06 238
2039.16 238
2039.27 237
2039.37 233
2039.48 226
2039.58 215
2039.68 201
2039.79 185
2039.89 169
2039.99 152
2040.10 138
2040.20 125
2040.30 115
2040.41 108
2040.51 104
2040.61 102
2040.72 104
2040.82 108
2040.92 115
2041.03 124
2041.13 134
2041.23 144
2041.34 155
2041.44 165
2041.55 174
2041.65 182
2041.75 188
2041.86 193
2041.96 197
2042.06 198
2042.17 198
2042.27 196
2042.37 195
2042.48 194
2042.58 194
2042.68 195
2042.79 195
2042.89 193
2043.00 188
2043.10 179
2043.20 168
2043.31 156
2043.41 145
2043.51 137
2043.62 133
2043.72 132
2043.82 132
2043.93 134
2044.03 136
2044.13 139
2044.24 144
2044.34 152
2044.45 162
2044.55 173
2044.65 183
2044.76 190
2044.86 194
2044.96 193
2045.07 190
2045.17 185
2045.27 181
2045.38 178
2045.48 176
2045.59 175
2045.69 174
2045.79 171
2045.90 169
2046.00 167
2046.10 166
2046.21 167
2046.31 172
2046.41 181
2046.52 194
2046.62 211
2046.73 230
2046.83 248
2046.93 264
2047.04 273
2047.14 274
2047.24 265
2047.35 246
2047.45 221
2047.55 190
2047.66 159
2047.76 129
2047.87 102
2047.97 80
2048.07 62
2048.18 49
2048.28 39
2048.38 33
2048.49 28
2048.59 26
2048.70 25
2048.80 26
2048.90 27
2049.01 29
2049.11 33
2049.21 38
2049.32 47
2049.42 58
2049.53 72
2049.63 89
2049.73 107
2049.84 125
2049.94 142
2050.04 155
2050.15 163
2050.25 167
2050.36 166
2050.46 162
2050.56 156
2050.67 150
2050.77 145
2050.87 143
2050.98 143
2051.08 145
2051.19 147
2051.29 146
2051.39 144
2051.50 138
2051.60 130
2051.70 121
2051.81 113
2051.91 106
2052.02 101
2052.12 100
2052.22 101
2052.33 105
2052.43 110
2052.53 115
2052.64 119
2052.74 122
2052.85 122
2052.95 119
2053.05 115
2053.16 109
2053.26 103
2053.37 97
2053.47 91
2053.57 84
2053.68 77
2053.78 69
2053.88 61
2053.99 53
2054.09 46
2054.20 41
2054.30 35
2054.40 31
2054.51 26
2054.61 20
2054.72 16
2054.82 13
2054.92 13
2055.03 18
2055.13 29
2055.23 45
2055.34 64
2055.44 86
2055.55 107
2055.65 125
2055.75 137
2055.86 142
2055.96 141
2056.07 133
2056.17 122
2056.27 107
2056.38 92
2056.48 78
2056.59 66
2056.69 56
2056.79 46
2056.90 38
2057.00 30
2057.11 23
2057.21 17
2057.31 13
2057.42 13
2057.52 16
2057.62 25
2057.73 39
2057.83 58
2057.94 80
2058.04 102
2058.14 121
2058.25 135
2058.35 143
2058.46 145
2058.56 143
2058.66 140
2058.77 138
2058.87 139
2058.98 141
2059.08 143
2059.18 142
2059.29 136
2059.39 125
2059.50 109
2059.60 90
2059.70 71
2059.81 56
2059.91 45
2060.02 41
2060.12 45
2060.22 56
2060.33 74
2060.43 98
2060.54 125
2060.64 152
2060.74 176
2060.85 194
2060.95 203
2061.06 204
2061.16 197
2061.26 185
2061.37 172
2061.47 160
2061.58 150
2061.68 143
2061.78 137
2061.89 131
2061.99 122
2062.10 111
2062.20 98
2062.30 85
2062.41 75
2062.51 70
2062.62 71
2062.72 78
2062.83 91
2062.93 108
2063.03 126
2063.14 143
2063.24 158
2063.35 169
2063.45 177
2063.55 182
2063.66 184
2063.76 184
2063.87 184
2063.97 183
2064.07 183
2064.18 184
2064.28 184
2064.39 183
2064.49 179
2064.59 170
2064.70 156
2064.80 138
2064.91 119
2065.01 103
2065.12 93
2065.22 92
2065.32 100
2065.43 115
2065.53 136
2065.64 157
2065.74 175
2065.84 187
2065.95 192
2066.05 189
2066.16 181
2066.26 169
2066.37 153
2066.47 138
2066.57 124
2066.68 115
2066.78 111
2066.89 112
2066.99 118
2067.09 129
2067.20 141
2067.30 152
2067.41 161
2067.51 166
2067.62 166
2067.72 162
2067.82 154
2067.93 144
2068.03 132
2068.14 121
2068.24 113
2068.34 110
2068.45 112
2068.55 118
2068.66 127
2068.76 137
2068.87 145
2068.97 148
2069.07 147
2069.18 142
2069.28 135
2069.39 128
2069.49 122
2069.60 118
2069.70 118
2069.80 121
2069.91 127
2070.01 134
2070.12 142
2070.22 148
2070.33 152
2070.43 152
2070.53 146
2070.64 135
2070.74 119
2070.85 101
2070.95 82
2071.06 67
2071.16 57
2071.26 56
2071.37 63
2071.47 76
2071.58 92
2071.68 109
2071.79 122
2071.89 130
2071.99 132
2072.10 129
2072.20 124
2072.31 119
2072.41 116
2072.52 119
2072.62 126
2072.72 138
2072.83 151
2072.93 164
2073.04 173
2073.14 177
2073.25 175
2073.35 168
2073.45 157
2073.56 144
2073.66 131
2073.77 121
2073.87 114
2073.98 110
2074.08 110
2074.18 111
2074.29 114
2074.39 118
2074.50 123
2074.60 129
2074.71 134
2074.81 139
2074.92 143
2075.02 145
2075.12 147
2075.23 148
2075.33 149
2075.44 152
2075.54 156
2075.65 163
2075.75 169
2075.86 175
2075.96 179
2076.06 179
2076.17 175
2076.27 166
2076.38 153
2076.48 136
2076.59 116
2076.69 95
2076.79 74
2076.90 55
2077.00 38
2077.11 25
2077.21 16
2077.32 9
2077.42 3
2077.53 0
2077.63 0
2077.73 0
2077.84 0
2077.94 0
2078.05 0
2078.15 0
2078.26 0
2078.36 6
2078.47 22
2078.57 37
2078.67 53
2078.78 69
2078.88 85
2078.99 101
2079.09 119
2079.20 138
2079.30 158
2079.41 180
2079.51 200
2079.62 220
2079.72 236
2079.82 250
2079.93 258
2080.03 261
2080.14 259
2080.24 252
2080.35 243
2080.45 234
2080.56 228
2080.66 226
2080.76 231
2080.87 240
2080.97 253
2081.08 268
2081.18 281
2081.29 291
2081.39 298
2081.50 299
2081.60 296
2081.71 290
2081.81 281
2081.91 273
2082.02 265
2082.12 258
2082.23 252
2082.33 248
2082.44 244
2082.54 240
2082.65 236
2082.75 234
2082.86 233
2082.96 235
2083.07 239
2083.17 243
2083.27 248
2083.38 251
2083.48 250
2083.59 246
2083.69 239
2083.80 230
2083.90 221
2084.01 215
2084.11 213
2084.22 216
2084.32 223
2084.42 235
2084.53 248
2084.63 261
2084.74 274
2084.84 284
2084.95 291
2085.05 295
2085.16 298
2085.26 298
2085.37 297
2085.47 295
2085.58 290
2085.68 283
2085.79 275
2085.89 266
2085.99 257
2086.10 250
2086.20 246
2086.31 244
2086.41 245
2086.52 247
2086.62 247
2086.73 246
2086.83 241
2086.94 233
2087.04 221
2087.15 206
2087.25 190
2087.36 173
2087.46 157
2087.56 144
2087.67 134
2087.77 129
2087.88 128
2087.98 132
2088.09 139
2088.19 149
2088.30 160
2088.40 174
2088.51 187
2088.61 201
2088.72 214
2088.82 224
2088.93 232
2089.03 235
2089.14 233
2089.24 226
2089.34 216
2089.45 205
2089.55 196
2089.66 191
2089.76 191
2089.87 195
2089.97 202
2090.08 210
2090.18 216
2090.29 218
2090.39 217
2090.50 211
2090.60 203
2090.71 192
2090.81 178
2090.92 162
2091.02 144
2091.13 126
2091.23 108
2091.34 94
2091.44 86
2091.54 85
2091.65 90
2091.75 101
2091.86 115
2091.96 131
2092.07 147
2092.17 161
2092.28 173
2092.38 183
2092.49 192
2092.59 200
2092.70 207
2092.80 214
2092.91 219
2093.01 222
2093.12 223
2093.22 221
2093.33 217
2093.43 212
2093.54 209
2093.64 208
2093.75 209
2093.85 212
2093.96 214
2094.06 214
2094.17 211
2094.27 205
2094.38 195
2094.48 185
2094.59 176
2094.69 169
2094.79 164
2094.90 161
2095.00 157
2095.11 153
2095.21 148
2095.32 141
2095.42 134
2095.53 128
2095.63 122
2095.74 118
2095.84 115
2095.95 113
2096.05 111
2096.16 111
2096.26 111
2096.37 114
2096.47 119
2096.58 128
2096.68 139
2096.79 153
2096.89 166
2097.00 178
2097.10 185
2097.21 187
2097.31 183
2097.42 173
2097.52 160
2097.63 145
2097.73 131
2097.84 119
2097.94 110
2098.05 105
2098.15 101
2098.26 99
2098.36 98
2098.47 98
2098.57 100
2098.68 105
2098.78 113
2098.89 124
2098.99 135
2099.10 146
2099.20 154
2099.31 160
2099.41 163
2099.52 165
2099.62 166
2099.73 168
2099.83 172
2099.94 176
2100.04 179
2100.15 180
2100.25 177
2100.36 169
2100.46 156
2100.57 138
2100.67 117
2100.78 96
2100.88 74
2100.99 53
2101.09 35
2101.20 20
2101.30 7
2101.41 0
2101.51 0
2101.62 0
2101.72 0
2101.83 0
2101.93 0
2102.04 0
2102.14 0
2102.25 0
2102.35 0
2102.46 1
2102.56 16
2102.67 35
2102.77 54
2102.88 71
2102.98 82
2103.09 88
2103.19 88
2103.30 85
2103.40 82
2103.51 80
2103.61 82
2103.72 87
2103.82 94
2103.93 103
2104.03 113
2104.14 124
2104.24 136
2104.35 150
2104.45 164
2104.56 179
2104.67 193
2104.77 203
2104.88 210
2104.98 212
2105.09 211
2105.19 208
2105.30 205
2105.40 202
2105.51 198
2105.61 193
2105.72 186
2105.82 178
2105.93 169
2106.03 159
2106.14 150
2106.24 141
2106.35 131
2106.45 121
2106.56 107
2106.66 91
2106.77 74
2106.87 59
2106.98 48
2107.08 43
2107.19 47
2107.29 58
2107.40 74
2107.50 91
2107.61 106
2107.71 116
2107.82 120
2107.93 120
2108.03 117
2108.14 114
2108.24 114
2108.35 119
2108.45 128
2108.56 141
2108.66 157
2108.77 173
2108.87 187
2108.98 197
2109.08 204
2109.19 206
2109.29 204
2109.40 200
2109.50 192
2109.61 184
2109.71 173
2109.82 162
2109.92 150
2110.03 139
2110.14 130
2110.24 124
2110.35 120
2110.45 121
2110.56 125
2110.66 131
2110.77 139
2110.87 145
2110.98 148
2111.08 146
2111.19 141
2111.29 131
2111.40 119
2111.50 105
2111.61 92
2111.71 80
2111.82 69
2111.93 58
2112.03 46
2112.14 33
2112.24 19
2112.35 6
2112.45 0
2112.56 0
2112.66 0
2112.77 0
2112.87 0
2112.98 1
2113.08 12
2113.19 24
2113.29 35
2113.40 44
2113.50 50
2113.61 50
2113.72 45
2113.82 34
2113.93 19
2114.03 3
2114.14 0
2114.24 0
2114.35 0
2114.45 0
2114.56 0
2114.66 0
2114.77 0
2114.87 0
2114.98 12
2115.09 33
2115.19 55
2115.30 78
2115.40 99
2115.51 116
2115.61 125
2115.72 126
2115.82 120
2115.93 109
2116.03 94
2116.14 77
2116.24 61
2116.35 46
2116.46 33
2116.56 23
2116.67 14
2116.77 7
2116.88 1
2116.98 0
2117.09 0
2117.19 0
2117.30 0
2117.40 0
2117.51 0
2117.62 0
2117.72 0
2117.83 2
2117.93 5
2118.04 8
2118.14 11
2118.25 15
2118.35 19
2118.46 24
2118.56 28
2118.67 31
2118.78 30
2118.88 28
2118.99 24
2119.09 20
2119.20 18
2119.30 19
2119.41 23
2119.51 30
2119.62 37
2119.72 43
2119.83 47
2119.94 48
2120.04 45
2120.15 40
2120.25 34
2120.36 28
2120.46 22
2120.57 17
2120.67 12
2120.78 9
2120.89 6
2120.99 5
2121.10 6
2121.20 9
2121.31 13
2121.41 19
2121.52 25
2121.62 28
2121.73 29
2121.84 28
2121.94 24
2122.05 21
2122.15 19
2122.26 18
2122.36 20
2122.47 23
2122.57 25
2122.68 25
2122.79 21
2122.89 15
2123.00 8
2123.10 1
2123.21 0
2123.31 0
2123.42 1
2123.52 9
2123.63 19
2123.74 31
2123.84 43
2123.95 54
2124.05 63
2124.16 71
2124.26 79
2124.37 87
2124.48 95
2124.58 105
2124.69 116
2124.79 129
2124.90 142
2125.00 155
2125.11 166
2125.21 174
2125.32 179
2125.43 180
2125.53 178
2125.64 172
2125.74 165
2125.85 159
2125.95 155
2126.06 156
2126.17 162
2126.27 173
2126.38 186
2126.48 200
2126.59 210
2126.69 215
2126.80 212
2126.91 202
2127.01 187
2127.12 169
2127.22 150
2127.33 134
2127.43 121
2127.54 113
2127.64 107
2127.75 104
2127.86 103
2127.96 103
2128.07 103
2128.17 104
2128.28 104
2128.38 105
2128.49 104
2128.60 101
2128.70 96
2128.81 88
2128.91 79
2129.02 69
2129.12 58
2129.23 47
2129.34 37
2129.44 28
2129.55 19
2129.65 12
2129.76 7
2129.87 5
2129.97 8
2130.08 16
2130.18 28
2130.29 43
2130.39 60
2130.50 78
2130.61 95
2130.71 110
2130.82 123
2130.92 133
2131.03 140
2131.13 144
2131.24 146
2131.35 147
2131.45 147
2131.56 148
2131.66 151
2131.77 156
2131.87 164
2131.98 175
2132.09 187
2132.19 201
2132.30 214
2132.40 227
2132.51 239
2132.62 247
2132.72 250
2132.83 249
2132.93 243
2133.04 232
2133.14 219
2133.25 206
2133.36 195
2133.46 189
2133.57 187
2133.67 191
2133.78 199
2133.89 209
2133.99 217
2134.10 223
2134.20 225
2134.31 223
2134.41 216
2134.52 205
2134.63 190
2134.73 174
2134.84 157
2134.94 140
2135.05 124
2135.16 110
2135.26 98
2135.37 89
2135.47 82
2135.58 78
2135.69 76
2135.79 78
2135.90 82
2136.00 89
2136.11 97
2136.22 106
2136.32 113
2136.43 117
2136.53 116
2136.64 109
2136.74 97
2136.85 80
2136.96 59
2137.06 37
2137.17 16
2137.27 0
2137.38 0
2137.49 0
2137.59 0
2137.70 0
2137.80 0
2137.91 3
2138.02 11
2138.12 17
2138.23 19
2138.33 17
2138.44 12
2138.55 6
2138.65 2
2138.76 0
2138.86 0
2138.97 4
2139.08 8
2139.18 10
2139.29 10
2139.39 6
2139.50 0
2139.61 0
2139.71 0
2139.82 0
2139.92 0
2140.03 3
2140.14 22
2140.24 46
2140.35 72
2140.45 97
2140.56 120
2140.67 138
2140.77 152
2140.88 162
2140.98 166
2141.09 166
2141.20 160
2141.30 151
2141.41 137
2141.51 121
2141.62 103
2141.73 88
2141.83 76
2141.94 69
2142.04 69
2142.15 75
2142.26 85
2142.36 98
2142.47 111
2142.57 120
2142.68 123
2142.79 119
2142.89 110
2143.00 97
2143.10 85
2143.21 75
2143.32 71
2143.42 74
2143.53 81
2143.64 92
2143.74 103
2143.85 112
2143.95 117
2144.06 120
2144.17 120
2144.27 121
2144.38 123
2144.48 127
2144.59 133
2144.70 140
2144.80 146
2144.91 151
2145.01 153
2145.12 154
2145.23 154
2145.33 152
2145.44 149
2145.55 145
2145.65 140
2145.76 133
2145.86 127
2145.97 120
2146.08 114
2146.18 109
2146.29 105
2146.39 103
2146.50 102
2146.61 101
2146.71 100
2146.82 98
2146.93 95
2147.03 90
2147.14 84
2147.24 77
2147.35 69
2147.46 62
2147.56 55
2147.67 48
2147.78 41
2147.88 34
2147.99 27
2148.09 21
2148.20 14
2148.31 8
2148.41 2
2148.52 0
2148.62 0
2148.73 0
2148.84 0
2148.94 0
2149.05 0
2149.16 0
2149.26 0
2149.37 7
2149.47 18
2149.58 28
2149.69 36
2149.79 44
2149.90 55
2150.01 68
2150.11 85
2150.22 103
2150.32 119
2150.43 129
2150.54 130
2150.64 122
2150.75 106
2150.86 84
2150.96 62
2151.07 42
2151.17 27
2151.28 19
2151.39 16
2151.49 18
2151.60 22
2151.71 28
2151.81 34
2151.92 41
2152.03 49
2152.13 59
2152.24 70
2152.34 83
2152.45 97
2152.56 113
2152.66 129
2152.77 144
2152.88 155
2152.98 161
2153.09 163
2153.19 159
2153.30 151
2153.41 139
2153.51 127
2153.62 114
2153.73 102
2153.83 92
2153.94 82
2154.05 73
2154.15 65
2154.26 57
2154.36 50
2154.47 44
2154.58 40
2154.68 40
2154.79 42
2154.90 48
2155.00 55
2155.11 63
2155.22 70
2155.32 75
2155.43 77
2155.53 77
2155.64 77
2155.75 77
2155.85 79
2155.96 84
2156.07 92
2156.17 101
2156.28 112
2156.39 122
2156.49 131
2156.60 138
2156.70 142
2156.81 143
2156.92 142
2157.02 140
2157.13 137
2157.24 136
2157.34 138
2157.45 144
2157.56 151
2157.66 160
2157.77 168
2157.88 172
2157.98 171
2158.09 162
2158.20 147
2158.30 129
2158.41 109
2158.51 92
2158.62 79
2158.73 72
2158.83 72
2158.94 77
2159.05 86
2159.15 97
2159.26 108
2159.37 118
2159.47 126
2159.58 131
2159.69 134
2159.79 134
2159.90 131
2160.01 125
2160.11 114
2160.22 99
2160.32 81
2160.43 59
2160.54 36
2160.64 14
2160.75 0
2160.86 0
2160.96 0
2161.07 0
2161.18 0
2161.28 0
2161.39 7
2161.50 25
2161.60 43
2161.71 61
2161.82 77
2161.92 93
2162.03 109
2162.14 124
2162.24 138
2162.35 152
2162.46 162
2162.56 167
2162.67 167
2162.78 161
2162.88 151
2162.99 137
2163.09 121
2163.20 104
2163.31 87
2163.41 71
2163.52 55
2163.63 39
2163.73 24
2163.84 9
2163.95 0
2164.05 0
2164.16 0
2164.27 0
2164.37 0
2164.48 0
2164.59 0
2164.69 4
2164.80 14
2164.91 24
2165.01 34
2165.12 45
2165.23 55
2165.33 65
2165.44 73
2165.55 77
2165.65 76
2165.76 69
2165.87 57
2165.97 43
2166.08 28
2166.19 16
2166.29 7
2166.40 4
2166.51 4
2166.61 6
2166.72 10
2166.83 14
2166.93 18
2167.04 21
2167.15 23
2167.25 25
2167.36 27
2167.47 29
2167.57 30
2167.68 31
2167.79 32
2167.89 31
2168.00 28
2168.11 24
2168.21 17
2168.32 7
2168.43 0
2168.53 0
2168.64 0
2168.75 0
2168.85 0
2168.96 0
2169.07 0
2169.17 0
2169.28 11
2169.39 27
2169.49 41
2169.60 54
2169.71 63
2169.81 70
2169.92 74
2170.03 76
2170.13 77
2170.24 78
2170.35 79
2170.45 81
2170.56 83
2170.67 86
2170.78 88
2170.88 90
2170.99 91
2171.10 90
2171.20 89
2171.31 88
2171.42 87
2171.52 88
2171.63 92
2171.74 98
2171.84 107
2171.95 119
2172.06 132
2172.16 145
2172.27 155
2172.38 162
2172.48 166
2172.59 167
2172.70 165
2172.80 163
2172.91 161
2173.02 160
2173.12 159
2173.23 158
2173.34 156
2173.45 152
2173.55 146
2173.66 139
2173.77 132
2173.87 126
2173.98 120
2174.09 115
2174.19 110
2174.30 105
2174.41 100
2174.51 95
2174.62 93
2174.73 96
2174.83 105
2174.94 119
2175.05 138
2175.15 157
2175.26 174
2175.37 184
2175.48 187
2175.58 184
2175.69 179
2175.80 175
2175.90 173
2176.01 176
2176.12 181
2176.22 186
2176.33 189
2176.44 186
2176.54 177
2176.65 164
2176.76 149
2176.86 135
2176.97 125
2177.08 120
2177.19 122
2177.29 131
2177.40 145
2177.51 162
2177.61 180
2177.72 197
2177.83 210
2177.93 218
2178.04 220
2178.15 217
2178.26 208
2178.36 197
2178.47 184
2178.58 171
2178.68 158
2178.79 147
2178.90 138
2179.00 132
2179.11 128
2179.22 127
2179.32 128
2179.43 132
2179.54 137
2179.65 144
2179.75 152
2179.86 158
2179.97 163
2180.07 164
2180.18 160
2180.29 151
2180.39 137
2180.50 123
2180.61 110
2180.72 101
2180.82 96
2180.93 96
2181.04 99
2181.14 102
2181.25 104
2181.36 102
2181.46 96
2181.57 85
2181.68 72
2181.79 57
2181.89 41
2182.00 27
2182.11 15
2182.21 5
2182.32 0
2182.43 0
2182.54 0
2182.64 0
2182.75 0
2182.86 0
2182.96 0
2183.07 0
2183.18 0
2183.28 3
2183.39 20
2183.50 41
2183.61 62
2183.71 81
2183.82 93
2183.93 99
2184.03 99
2184.14 96
2184.25 91
2184.36 90
2184.46 94
2184.57 106
2184.68 124
2184.78 146
2184.89 170
2185.00 192
2185.11 208
2185.21 219
2185.32 222
2185.43 221
2185.53 214
2185.64 205
2185.75 193
2185.86 181
2185.96 169
2186.07 158
2186.18 147
2186.28 138
2186.39 129
2186.50 121
2186.61 112
2186.71 104
2186.82 96
2186.93 89
2187.03 84
2187.14 81
2187.25 82
2187.36 86
2187.46 94
2187.57 104
2187.68 117
2187.78 132
2187.89 147
2188.00 161
2188.11 172
2188.21 181
2188.32 185
2188.43 186
2188.53 184
2188.64 180
2188.75 174
2188.86 168
2188.96 162
2189.07 157
2189.18 152
2189.28 148
2189.39 143
2189.50 139
2189.61 135
2189.71 129
2189.82 123
2189.93 114
2190.04 104
2190.14 92
2190.25 80
2190.36 68
2190.46 59
2190.57 52
2190.68 50
2190.79 51
2190.89 56
2191.00 62
2191.11 68
2191.22 74
2191.32 77
2191.43 79
2191.54 79
2191.64 79
2191.75 82
2191.86 87
2191.97 98
2192.07 112
2192.18 129
2192.29 146
2192.40 160
2192.50 166
2192.61 165
2192.72 157
2192.82 144
2192.93 130
2193.04 119
2193.15 114
2193.25 116
2193.36 122
2193.47 132
2193.58 142
2193.68 149
2193.79 154
2193.90 156
2194.01 156
2194.11 158
2194.22 162
2194.33 169
2194.43 179
2194.54 189
2194.65 197
2194.76 202
2194.86 201
2194.97 194
2195.08 182
2195.19 165
2195.29 147
2195.40 127
2195.51 108
2195.62 91
2195.72 78
2195.83 70
2195.94 67
2196.04 69
2196.15 78
2196.26 91
2196.37 107
2196.47 125
2196.58 141
2196.69 155
2196.80 166
2196.90 173
2197.01 176
2197.12 176
2197.23 175
2197.33 174
2197.44 175
2197.55 179
2197.66 184
2197.76 192
2197.87 199
2197.98 204
2198.09 204
2198.19 200
2198.30 192
2198.41 182
2198.52 172
2198.62 163
2198.73 156
2198.84 152
2198.95 150
2199.05 149
2199.16 147
2199.27 145
2199.38 143
2199.48 139
2199.59 134
2199.70 128
2199.81 120
2199.91 111
2200.02 101
2200.13 90
2200.24 80
2200.34 70
2200.45 63
2200.56 59
2200.67 59
2200.77 62
2200.88 67
2200.99 75
2201.10 83
2201.20 90
2201.31 97
2201.42 102
2201.53 107
2201.63 112
2201.74 118
2201.85 127
2201.96 139
2202.06 154
2202.17 170
2202.28 185
2202.39 197
2202.49 203
2202.60 201
2202.71 193
2202.82 179
2202.92 161
2203.03 142
2203.14 125
2203.25 109
2203.35 96
2203.46 85
2203.57 74
2203.68 62
2203.78 50
2203.89 37
2204.00 24
2204.11 11
2204.21 0
2204.32 0
2204.43 0
2204.54 0
2204.64 0
2204.75 0
2204.86 0
2204.97 0
2205.07 2
2205.18 17
2205.29 32
2205.40 46
2205.51 58
2205.61 68
2205.72 75
2205.83 80
2205.94 83
2206.04 83
2206.15 82
2206.26 79
2206.37 76
2206.47 73
2206.58 71
2206.69 70
2206.80 71
2206.90 71
2207.01 71
2207.12 70
2207.23 66
2207.33 60
2207.44 52
2207.55 42
2207.66 33
2207.77 24
2207.87 17
2207.98 12
2208.09 9
2208.20 8
2208.30 9
2208.41 11
2208.52 15
2208.63 17
2208.73 18
2208.84 15
2208.95 9
2209.06 0
2209.17 0
2209.27 0
2209.38 0
2209.49 0
2209.60 0
2209.70 0
2209.81 9
2209.92 27
2210.03 46
2210.14 64
2210.24 80
2210.35 94
2210.46 105
2210.57 112
2210.67 114
2210.78 112
2210.89 104
2211.00 92
2211.10 76
2211.21 59
2211.32 43
2211.43 28
2211.54 18
2211.64 11
2211.75 8
2211.86 8
2211.97 10
2212.07 12
2212.18 16
2212.29 20
2212.40 25
2212.51 31
2212.61 37
2212.72 43
2212.83 49
2212.94 53
2213.04 55
2213.15 55
2213.26 54
2213.37 52
2213.48 48
2213.58 44
2213.69 40
2213.80 36
2213.91 34
2214.02 33
2214.12 34
2214.23 38
2214.34 42
2214.45 46
2214.55 51
2214.66 55
2214.77 58
2214.88 63
2214.99 68
2215.09 75
2215.20 83
2215.31 90
2215.42 96
2215.52 99
2215.63 99
2215.74 96
2215.85 89
2215.96 79
2216.06 69
2216.17 60
2216.28 52
2216.39 48
2216.50 47
2216.60 50
2216.71 56
2216.82 61
2216.93 66
2217.04 68
2217.14 67
2217.25 64
2217.36 61
2217.47 57
2217.57 55
2217.68 53
2217.79 52
2217.90 50
2218.01 47
2218.11 41
2218.22 33
2218.33 26
2218.44 20
2218.55 17
2218.65 19
2218.76 26
2218.87 37
2218.98 53
2219.09 70
2219.19 88
2219.30 105
2219.41 120
2219.52 132
2219.63 141
2219.73 147
2219.84 150
2219.95 151
2220.06 148
2220.17 143
2220.27 133
2220.38 121
2220.49 107
2220.60 92
2220.71 79
2220.81 70
2220.92 66
2221.03 70
2221.14 79
2221.25 93
2221.35 107
2221.46 118
2221.57 125
2221.68 127
2221.79 123
2221.89 114
2222.00 103
2222.11 90
2222.22 76
2222.33 58
2222.43 39
2222.54 17
2222.65 0
2222.76 0
2222.87 0
2222.97 0
2223.08 0
2223.19 0
2223.30 0
2223.41 0
2223.51 13
2223.62 25
2223.73 33
2223.84 38
2223.95 40
2224.05 43
2224.16 47
2224.27 55
2224.38 65
2224.49 78
2224.59 92
2224.70 105
2224.81 116
2224.92 124
2225.03 127
2225.14 127
2225.24 123
2225.35 116
2225.46 105
2225.57 91
2225.68 75
2225.78 58
2225.89 41
2226.00 26
2226.11 15
2226.22 8
2226.32 5
2226.43 6
2226.54 9
2226.65 14
2226.76 18
2226.86 23
2226.97 27
2227.08 30
2227.19 34
2227.30 37
2227.41 41
2227.51 46
2227.62 51
2227.73 58
2227.84 65
2227.95 73
2228.05 81
2228.16 87
2228.27 91
2228.38 92
2228.49 90
2228.60 86
2228.70 83
2228.81 79
2228.92 77
2229.03 74
2229.14 71
2229.24 66
2229.35 57
2229.46 46
2229.57 35
2229.68 24
2229.79 17
2229.89 14
2230.00 16
2230.11 22
2230.22 31
2230.33 41
2230.43 52
2230.54 63
2230.65 73
2230.76 83
2230.87 91
2230.98 99
2231.08 106
2231.19 114
2231.30 122
2231.41 130
2231.52 139
2231.63 147
2231.73 154
2231.84 156
2231.95 153
2232.06 145
2232.17 133
2232.28 118
2232.38 102
2232.49 85
2232.60 68
2232.71 50
2232.82 31
2232.92 10
2233.03 0
2233.14 0
2233.25 0
2233.36 0
2233.47 0
2233.57 0
2233.68 0
2233.79 0
2233.90 15
2234.01 37
2234.12 58
2234.22 76
2234.33 93
2234.44 109
2234.55 125
2234.66 141
2234.77 157
2234.87 173
2234.98 186
2235.09 198
2235.20 206
2235.31 209
2235.42 207
2235.52 198
2235.63 183
2235.74 162
2235.85 136
2235.96 108
2236.07 81
2236.17 57
2236.28 39
2236.39 26
2236.50 18
2236.61 15
2236.72 16
2236.82 19
2236.93 24
2237.04 31
2237.15 41
2237.26 51
2237.37 63
2237.48 74
2237.58 85
2237.69 95
2237.80 103
2237.91 109
2238.02 112
2238.13 113
2238.23 112
2238.34 109
2238.45 104
2238.56 99
2238.67 95
2238.78 93
2238.88 93
2238.99 96
2239.10 101
2239.21 106
2239.32 112
2239.43 117
2239.54 120
2239.64 121
2239.75 121
2239.86 120
2239.97 119
2240.08 118
2240.19 118
2240.29 116
2240.40 113
2240.51 108
2240.62 100
2240.73 92
2240.84 84
2240.95 79
2241.05 79
2241.16 85
2241.27 98
2241.38 118
2241.49 144
2241.60 173
2241.70 204
2241.81 232
2241.92 258
2242.03 277
2242.14 289
2242.25 292
2242.36 288
2242.46 278
2242.57 265
2242.68 251
2242.79 238
2242.90 227
2243.01 219
2243.12 213
2243.22 207
2243.33 200
2243.44 191
2243.55 178
2243.66 163
2243.77 147
2243.87 131
2243.98 118
2244.09 108
2244.20 103
2244.31 103
2244.42 107
2244.53 116
2244.63 128
2244.74 142
2244.85 155
2244.96 166
2245.07 174
2245.18 177
2245.29 174
2245.39 167
2245.50 155
2245.61 139
2245.72 122
2245.83 106
2245.94 90
2246.05 77
2246.16 65
2246.26 54
2246.37 43
2246.48 32
2246.59 21
2246.70 10
2246.81 0
2246.92 0
2247.02 0
2247.13 0
2247.24 0
2247.35 0
2247.46 0
2247.57 2
2247.68 7
2247.78 10
2247.89 11
2248.00 10
2248.11 9
2248.22 8
2248.33 8
2248.44 12
2248.55 19
2248.65 29
2248.76 42
2248.87 56
2248.98 71
2249.09 86
2249.20 100
2249.31 112
2249.41 120
2249.52 126
2249.63 127
2249.74 124
2249.85 116
2249.96 104
2250.07 89
2250.18 73
2250.28 56
2250.39 40
2250.50 28
2250.61 21
2250.72 19
2250.83 24
2250.94 33
2251.04 47
2251.15 63
2251.26 80
2251.37 95
2251.48 109
2251.59 120
2251.70 128
2251.81 134
2251.91 138
2252.02 140
2252.13 142
2252.24 143
2252.35 145
2252.46 147
2252.57 149
2252.68 151
2252.78 154
2252.89 157
2253.00 160
2253.11 164
2253.22 168
2253.33 171
2253.44 172
2253.55 170
2253.66 165
2253.76 157
2253.87 148
2253.98 138
2254.09 131
2254.20 125
2254.31 123
2254.42 123
2254.53 125
2254.63 128
2254.74 132
2254.85 136
2254.96 142
2255.07 148
2255.18 153
2255.29 157
2255.40 158
2255.50 156
2255.61 153
2255.72 149
2255.83 146
2255.94 144
2256.05 145
2256.16 148
2256.27 153
2256.38 158
2256.48 162
2256.59 167
2256.70 171
2256.81 177
2256.92 185
2257.03 195
2257.14 207
2257.25 219
2257.36 228
2257.46 231
2257.57 226
2257.68 211
2257.79 189
2257.90 161
2258.01 131
2258.12 100
2258.23 73
2258.34 50
2258.44 32
2258.55 17
2258.66 4
2258.77 0
2258.88 0
2258.99 0
2259.10 0
2259.21 0
2259.32 0
2259.42 0
2259.53 0
2259.64 2
2259.75 14
2259.86 29
2259.97 44
2260.08 60
2260.19 74
2260.30 86
2260.40 95
2260.51 101
2260.62 105
2260.73 108
2260.84 113
2260.95 122
2261.06 135
2261.17 151
2261.28 168
2261.39 182
2261.49 190
2261.60 191
2261.71 183
2261.82 168
2261.93 149
2262.04 128
2262.15 109
2262.26 94
2262.37 83
2262.48 75
2262.58 71
2262.69 70
2262.80 72
2262.91 76
2263.02 84
2263.13 95
2263.24 109
2263.35 125
2263.46 143
2263.57 160
2263.67 176
2263.78 192
2263.89 205
2264.00 217
2264.11 227
2264.22 235
2264.33 241
2264.44 245
2264.55 247
2264.66 246
2264.77 245
2264.87 241
2264.98 237
2265.09 233
2265.20 228
2265.31 222
2265.42 213
2265.53 200
2265.64 182
2265.75 161
2265.86 139
2265.96 117
2266.07 99
2266.18 89
2266.29 87
2266.40 93
2266.51 107
2266.62 125
2266.73 144
2266.84 161
2266.95 174
2267.06 183
2267.16 186
2267.27 184
2267.38 177
2267.49 166
2267.60 153
2267.71 139
2267.82 126
2267.93 115
2268.04 108
2268.15 104
2268.26 105
2268.37 109
2268.47 114
2268.58 119
2268.69 123
2268.80 126
2268.91 126
2269.02 127
2269.13 127
2269.24 129
2269.35 131
2269.46 135
2269.57 138
2269.68 142
2269.78 144
2269.89 146
2270.00 147
2270.11 148
2270.22 149
2270.33 151
2270.44 153
2270.55 156
2270.66 161
2270.77 166
2270.88 172
2270.99 177
2271.09 183
2271.20 187
2271.31 190
2271.42 189
2271.53 186
2271.64 181
2271.75 174
2271.86 167
2271.97 161
2272.08 156
2272.19 154
2272.30 153
2272.41 152
2272.51 151
2272.62 148
2272.73 144
2272.84 139
2272.95 133
2273.06 128
2273.17 124
2273.28 121
2273.39 119
2273.50 117
2273.61 116
2273.72 113
2273.83 110
2273.94 106
2274.04 99
2274.15 90
2274.26 77
2274.37 61
2274.48 45
2274.59 30
2274.70 17
2274.81 10
2274.92 8
2275.03 12
2275.14 18
2275.25 25
2275.36 31
2275.47 34
2275.57 32
2275.68 27
2275.79 19
2275.90 9
2276.01 0
2276.12 0
2276.23 0
2276.34 0
2276.45 0
2276.56 0
2276.67 0
2276.78 0
2276.89 0
2277.00 13
2277.11 27
2277.21 39
2277.32 49
2277.43 57
2277.54 63
2277.65 68
2277.76 72
2277.87 77
2277.98 82
2278.09 86
2278.20 88
2278.31 87
2278.42 82
2278.53 74
2278.64 63
2278.75 52
2278.86 42
2278.96 36
2279.07 35
2279.18 39
2279.29 46
2279.40 54
2279.51 63
2279.62 71
2279.73 76
2279.84 79
2279.95 81
2280.06 81
2280.17 81
2280.28 79
2280.39 76
2280.50 71
2280.61 65
2280.72 58
2280.82 52
2280.93 48
2281.04 47
2281.15 49
2281.26 53
2281.37 58
2281.48 61
2281.59 63
2281.70 62
2281.81 61
2281.92 59
2282.03 60
2282.14 63
2282.25 70
2282.36 80
2282.47 91
2282.58 101
2282.69 108
2282.80 111
2282.90 109
2283.01 102
2283.12 92
2283.23 80
2283.34 68
2283.45 58
2283.56 50
2283.67 45
2283.78 43
2283.89 42
2284.00 41
2284.11 40
2284.22 38
2284.33 35
2284.44 31
2284.55 28
2284.66 26
2284.77 26
2284.88 29
2284.99 34
2285.09 43
2285.20 52
2285.31 61
2285.42 68
2285.53 72
2285.64 74
2285.75 74
2285.86 75
2285.97 79
2286.08 86
2286.19 98
2286.30 113
2286.41 131
2286.52 149
2286.63 164
2286.74 174
2286.85 180
2286.96 181
2287.07 178
2287.18 173
2287.29 168
2287.40 165
2287.51 164
2287.62 164
2287.72 165
2287.83 166
2287.94 165
2288.05 161
2288.16 155
2288.27 147
2288.38 138
2288.49 126
2288.60 113
2288.71 99
2288.82 84
2288.93 69
2289.04 55
2289.15 42
2289.26 32
2289.37 23
2289.48 18
2289.59 14
2289.70 14
2289.81 17
2289.92 25
2290.03 39
2290.14 56
2290.25 77
2290.36 98
2290.47 117
2290.58 132
2290.69 144
2290.79 151
2290.90 155
2291.01 157
2291.12 160
2291.23 162
2291.34 165
2291.45 168
2291.56 170
2291.67 170
2291.78 167
2291.89 160
2292.00 148
2292.11 132
2292.22 111
2292.33 88
2292.44 65
2292.55 44
2292.66 27
2292.77 18
2292.88 15
2292.99 20
2293.10 31
2293.21 46
2293.32 61
2293.43 75
2293.54 85
2293.65 89
2293.76 87
2293.87 79
2293.98 68
2294.09 56
2294.20 45
2294.31 38
2294.42 34
2294.53 37
2294.64 45
2294.74 59
2294.85 75
2294.96 93
2295.07 110
2295.18 122
2295.29 127
2295.40 124
2295.51 113
2295.62 96
2295.73 77
2295.84 61
2295.95 51
2296.06 51
2296.17 62
2296.28 81
2296.39 106
2296.50 132
2296.61 154
2296.72 169
2296.83 177
2296.94 178
2297.05 174
2297.16 169
2297.27 166
2297.38 167
2297.49 173
2297.60 184
2297.71 197
2297.82 211
2297.93 224
2298.04 235
2298.15 243
2298.26 248
2298.37 248
2298.48 246
2298.59 240
2298.70 230
2298.81 217
2298.92 202
2299.03 184
2299.14 165
2299.25 146
2299.36 129
2299.47 115
2299.58 105
2299.69 99
2299.80 98
2299.91 99
2300.02 102
2300.13 105
2300.24 106
2300.35 103
2300.46 97
2300.57 87
2300.68 73
2300.79 59
2300.90 47
2301.01 39
2301.12 36
2301.23 38
2301.34 44
2301.45 52
2301.56 57
2301.67 58
2301.78 52
2301.89 41
2302.00 26
2302.11 10
2302.22 0
2302.33 0
2302.44 0
2302.55 0
2302.66 0
2302.77 0
2302.88 0
2302.99 0
2303.10 3
2303.21 8
2303.32 12
2303.43 16
2303.54 19
2303.65 23
2303.76 29
2303.87 35
2303.98 45
2304.09 56
2304.20 68
2304.31 81
2304.42 91
2304.53 100
2304.64 108
2304.75 114
2304.86 121
2304.97 128
2305.08 134
2305.19 139
2305.30 141
2305.41 139
2305.52 133
2305.63 124
2305.74 113
2305.85 102
2305.96 93
2306.07 87
2306.18 84
2306.29 82
2306.40 81
2306.51 79
2306.62 75
2306.73 69
2306.84 62
2306.95 55
2307.06 49
2307.17 48
2307.28 51
2307.39 60
2307.50 75
2307.61 94
2307.72 116
2307.83 138
2307.94 157
2308.05 168
2308.16 171
2308.27 165
2308.38 152
2308.49 134
2308.60 115
2308.71 100
2308.82 90
2308.93 86
2309.04 87
2309.15 91
2309.26 94
2309.37 94
2309.48 89
2309.59 80
2309.70 68
2309.81 54
2309.92 41
2310.03 31
2310.14 24
2310.25 21
2310.36 21
2310.47 22
2310.58 22
2310.69 22
2310.80 21
2310.91 20
2311.02 20
2311.13 23
2311.24 29
2311.35 39
2311.46 52
2311.57 66
2311.68 79
2311.79 90
2311.90 97
2312.01 100
2312.12 99
2312.23 96
2312.34 90
2312.45 85
2312.56 82
2312.67 79
2312.78 79
2312.89 79
2313.00 81
2313.11 83
2313.22 85
2313.33 87
2313.44 89
2313.56 92
2313.67 95
2313.78 98
2313.89 100
2314.00 100
2314.11 100
2314.22 100
2314.33 101
2314.44 103
2314.55 107
2314.66 114
2314.77 121
2314.88 128
2314.99 134
2315.10 138
2315.21 139
2315.32 138
2315.43 136
2315.54 134
2315.65 132
2315.76 130
2315.87 127
2315.98 123
2316.09 118
2316.20 113
2316.31 108
2316.42 105
2316.53 103
2316.64 103
2316.75 104
2316.86 104
2316.97 104
2317.08 103
2317.19 101
2317.30 100
2317.41 101
2317.52 107
2317.64 118
2317.75 134
2317.86 153
2317.97 173
2318.08 191
2318.19 204
2318.30 210
2318.41 208
2318.52 200
2318.63 185
2318.74 168
2318.85 150
2318.96 134
2319.07 121
2319.18 112
2319.29 106
2319.40 104
2319.51 105
2319.62 109
2319.73 115
2319.84 122
2319.95 129
2320.06 135
2320.17 139
2320.28 139
2320.39 135
2320.50 129
2320.61 120
2320.73 113
2320.84 108
2320.95 107
2321.06 110
2321.17 114
2321.28 118
2321.39 118
2321.50 112
2321.61 101
2321.72 84
2321.83 64
2321.94 45
2322.05 28
2322.16 15
2322.27 5
2322.38 0
2322.49 0
2322.60 0
2322.71 0
2322.82 0
2322.93 0
2323.04 0
2323.15 0
2323.27 0
2323.38 17
2323.49 35
2323.60 52
2323.71 67
2323.82 79
2323.93 90
2324.04 100
2324.15 111
2324.26 123
2324.37 135
2324.48 146
2324.59 156
2324.70 165
2324.81 171
2324.92 176
2325.03 180
2325.14 183
2325.25 184
2325.36 183
2325.47 180
2325.59 174
2325.70 164
2325.81 151
2325.92 137
2326.03 121
2326.14 105
2326.25 90
2326.36 74
2326.47 59
2326.58 43
2326.69 27
2326.80 14
2326.91 4
2327.02 0
2327.13 1
2327.24 7
2327.35 19
2327.46 34
2327.57 50
2327.69 65
2327.80 79
2327.91 91
2328.02 102
2328.13 111
2328.24 120
2328.35 127
2328.46 132
2328.57 134
2328.68 134
2328.79 129
2328.90 122
2329.01 112
2329.12 102
2329.23 91
2329.34 82
2329.45 73
2329.57 66
2329.68 59
2329.79 54
2329.90 50
2330.01 46
2330.12 43
2330.23 41
2330.34 39
2330.45 38
2330.56 36
2330.67 35
2330.78 34
2330.89 36
2331.00 39
2331.11 45
2331.22 54
2331.34 64
2331.45 77
2331.56 92
2331.67 110
2331.78 131
2331.89 153
2332.00 176
2332.11 200
2332.22 222
2332.33 242
2332.44 258
2332.55 271
2332.66 280
2332.77 287
2332.88 292
2333.00 295
2333.11 296
2333.22 295
2333.33 293
2333.44 289
2333.55 283
2333.66 275
2333.77 266
2333.88 255
2333.99 245
2334.10 233
2334.21 223
2334.32 213
2334.43 204
2334.55 197
2334.66 189
2334.77 181
2334.88 172
2334.99 160
2335.10 147
2335.21 132
2335.32 118
2335.43 106
2335.54 98
2335.65 97
2335.76 100
2335.87 109
2335.98 121
2336.10 134
2336.21 146
2336.32 155
2336.43 158
2336.54 156
2336.65 150
2336.76 141
2336.87 129
2336.98 119
2337.09 109
2337.20 102
2337.31 97
2337.43 95
2337.54 95
2337.65 97
2337.76 100
2337.87 105
2337.98 111
2338.09 117
2338.20 124
2338.31 131
2338.42 139
2338.53 146
2338.64 153
2338.75 157
2338.87 159
2338.98 157
2339.09 151
2339.20 144
2339.31 137
2339.42 133
2339.53 135
2339.64 141
2339.75 152
2339.86 165
2339.97 177
2340.08 188
2340.20 194
2340.31 197
2340.42 197
2340.53 195
2340.64 191
2340.75 186
2340.86 177
2340.97 165
2341.08 149
2341.19 129
2341.30 108
2341.42 89
2341.53 74
2341.64 63
2341.75 56
2341.86 52
2341.97 49
2342.08 44
2342.19 36
2342.30 25
2342.41 12
2342.52 0
2342.64 0
2342.75 0
2342.86 0
2342.97 0
2343.08 0
2343.19 0
2343.30 0
2343.41 0
2343.52 5
2343.63 14
2343.74 24
2343.86 35
2343.97 46
2344.08 58
2344.19 68
2344.30 76
2344.41 81
2344.52 83
2344.63 81
2344.74 76
2344.85 69
2344.97 62
2345.08 55
2345.19 51
2345.30 49
2345.41 51
2345.52 56
2345.63 64
2345.74 74
2345.85 84
2345.96 95
2346.07 106
2346.19 115
2346.30 123
2346.41 130
2346.52 135
2346.63 141
2346.74 145
2346.85 149
2346.96 152
2347.07 153
2347.19 153
2347.30 152
2347.41 152
2347.52 154
2347.63 160
2347.74 169
2347.85 183
2347.96 199
2348.07 215
2348.18 229
2348.30 240
2348.41 245
2348.52 246
2348.63 241
2348.74 233
2348.85 222
2348.96 210
2349.07 198
2349.18 185
2349.29 175
2349.41 168
2349.52 165
2349.63 165
2349.74 169
2349.85 174
2349.96 177
2350.07 177
2350.18 173
2350.29 164
2350.41 152
2350.52 140
2350.63 130
2350.74 122
2350.85 119
2350.96 117
2351.07 117
2351.18 116
2351.29 115
2351.41 116
2351.52 118
2351.63 124
2351.74 133
2351.85 146
2351.96 161
2352.07 175
2352.18 189
2352.29 202
2352.41 215
2352.52 227
2352.63 238
2352.74 247
2352.85 252
2352.96 250
2353.07 240
2353.18 224
2353.30 202
2353.41 179
2353.52 157
2353.63 138
2353.74 124
2353.85 112
2353.96 103
2354.07 97
2354.18 93
2354.30 92
2354.41 97
2354.52 108
2354.63 123
2354.74 141
2354.85 158
2354.96 172
2355.07 180
2355.19 181
2355.30 177
2355.41 168
2355.52 158
2355.63 147
2355.74 138
2355.85 131
2355.96 126
2356.08 123
2356.19 122
2356.30 122
2356.41 123
2356.52 124
2356.63 125
2356.74 127
2356.85 129
2356.97 131
2357.08 132
2357.19 131
2357.30 127
2357.41 119
2357.52 107
2357.63 91
2357.74 72
2357.86 52
2357.97 32
2358.08 13
2358.19 0
2358.30 0
2358.41 0
2358.52 0
2358.63 0
2358.75 0
2358.86 0
2358.97 0
2359.08 0
2359.19 18
2359.30 44
2359.41 72
2359.52 101
2359.64 128
2359.75 150
2359.86 165
2359.97 171
2360.08 168
2360.19 157
2360.30 140
2360.42 120
2360.53 103
2360.64 90
2360.75 83
2360.86 82
2360.97 85
2361.08 90
2361.19 93
2361.31 92
2361.42 87
2361.53 80
2361.64 74
2361.75 71
2361.86 73
2361.97 81
2362.09 94
2362.20 111
2362.31 128
2362.42 142
2362.53 152
2362.64 156
2362.75 156
2362.87 150
2362.98 142
2363.09 131
2363.20 118
2363.31 105
2363.42 92
2363.53 80
2363.65 69
2363.76 59
2363.87 53
2363.98 49
2364.09 47
2364.20 48
2364.31 52
2364.43 59
2364.54 68
2364.65 79
2364.76 92
2364.87 107
2364.98 122
2365.09 138
2365.21 153
2365.32 167
2365.43 180
2365.54 190
2365.65 198
2365.76 204
2365.87 208
2365.99 211
2366.10 215
2366.21 219
2366.32 224
2366.43 229
2366.54 233
2366.65 235
2366.77 231
2366.88 220
2366.99 204
2367.10 183
2367.21 159
2367.32 134
2367.44 111
2367.55 92
2367.66 76
2367.77 63
2367.88 52
2367.99 43
2368.10 36
2368.22 32
2368.33 30
2368.44 30
2368.55 33
2368.66 37
2368.77 41
2368.88 46
2369.00 52
2369.11 58
2369.22 66
2369.33 77
2369.44 90
2369.55 105
2369.67 120
2369.78 135
2369.89 148
2370.00 157
2370.11 161
2370.22 161
2370.33 156
2370.45 147
2370.56 136
2370.67 125
2370.78 115
2370.89 109
2371.00 107
2371.12 109
2371.23 114
2371.34 121
2371.45 127
2371.56 130
2371.67 130
2371.79 126
2371.90 118
2372.01 110
2372.12 102
2372.23 96
2372.34 92
2372.46 89
2372.57 87
2372.68 84
2372.79 81
2372.90 78
2373.01 77
2373.13 79
2373.24 84
2373.35 93
2373.46 104
2373.57 113
2373.68 121
2373.79 125
2373.91 126
2374.02 124
2374.13 119
2374.24 114
2374.35 107
2374.46 97
2374.58 86
2374.69 73
2374.80 61
2374.91 52
2375.02 47
2375.13 46
2375.25 47
2375.36 49
2375.47 48
2375.58 44
2375.69 35
2375.81 26
2375.92 17
2376.03 13
2376.14 15
2376.25 23
2376.36 35
2376.48 48
2376.59 60
2376.70 69
2376.81 74
2376.92 75
2377.03 73
2377.15 69
2377.26 64
2377.37 60
2377.48 55
2377.59 51
2377.70 48
2377.82 46
2377.93 45
2378.04 47
2378.15 52
2378.26 61
2378.37 73
2378.49 84
2378.60 95
2378.71 103
2378.82 107
2378.93 106
2379.05 101
2379.16 95
2379.27 89
2379.38 85
2379.49 82
2379.60 81
2379.72 81
2379.83 79
2379.94 75
2380.05 67
2380.16 55
2380.28 40
2380.39 23
2380.50 8
2380.61 0
2380.72 0
2380.83 0
2380.95 0
2381.06 0
2381.17 6
2381.28 12
2381.39 14
2381.51 12
2381.62 5
2381.73 0
2381.84 0
2381.95 0
2382.06 1
2382.18 18
2382.29 41
2382.40 68
2382.51 95
2382.62 115
2382.74 126
2382.85 126
2382.96 115
2383.07 96
2383.18 73
2383.29 51
2383.41 32
2383.52 19
2383.63 13
2383.74 11
2383.85 12
2383.97 12
2384.08 10
2384.19 6
2384.30 2
2384.41 0
2384.53 0
2384.64 4
2384.75 12
2384.86 23
2384.97 37
2385.09 50
2385.20 62
2385.31 74
2385.42 85
2385.53 96
2385.64 106
2385.76 116
2385.87 124
2385.98 131
2386.09 136
2386.20 139
2386.32 140
2386.43 139
2386.54 136
2386.65 130
2386.76 121
2386.88 111
2386.99 99
2387.10 88
2387.21 80
2387.32 75
2387.44 75
2387.55 76
2387.66 78
2387.77 77
2387.88 72
2388.00 61
2388.11 44
2388.22 25
2388.33 7
2388.44 0
2388.56 0
2388.67 0
2388.78 0
2388.89 9
2389.00 21
2389.12 28
2389.23 30
2389.34 25
2389.45 17
2389.56 8
2389.68 0
2389.79 0
2389.90 0
2390.01 1
2390.12 8
2390.24 16
2390.35 25
2390.46 34
2390.57 43
2390.68 52
2390.80 62
2390.91 71
2391.02 80
2391.13 88
2391.24 95
2391.36 100
2391.47 106
2391.58 110
2391.69 114
2391.81 117
2391.92 119
2392.03 118
2392.14 117
2392.25 115
2392.37 114
2392.48 116
2392.59 120
2392.70 127
2392.81 134
2392.93 140
2393.04 142
2393.15 138
2393.26 127
2393.37 110
2393.49 88
2393.60 63
2393.71 39
2393.82 20
2393.94 7
2394.05 1
2394.16 2
2394.27 7
2394.38 16
2394.50 26
2394.61 34
2394.72 41
2394.83 45
2394.94 46
2395.06 46
2395.17 45
2395.28 44
2395.39 45
2395.51 50
2395.62 59
2395.73 71
2395.84 85
2395.95 98
2396.07 108
2396.18 110
2396.29 105
2396.40 93
2396.51 75
2396.63 54
2396.74 33
2396.85 14
2396.96 0
2397.08 0
2397.19 0
2397.30 0
2397.41 0
2397.52 0
2397.64 0
2397.75 0
2397.86 0
2397.97 9
2398.09 22
2398.20 34
2398.31 42
2398.42 47
2398.53 47
2398.65 42
2398.76 33
2398.87 22
2398.98 11
2399.10 2
2399.21 0
2399.32 0
2399.43 0
2399.54 0
2399.66 6
2399.77 16
2399.88 29
2399.99 44
2400.11 60
2400.22 75
2400.33 88
2400.44 99
2400.56 104
2400.67 106
2400.78 104
2400.89 100
2401.00 97
2401.12 97
2401.23 102
2401.34 111
2401.45 124
2401.57 138
2401.68 150
2401.79 158
2401.90 160
2402.01 156
2402.13 146
2402.24 131
2402.35 115
2402.46 99
2402.58 86
2402.69 77
2402.80 72
2402.91 72
2403.03 78
2403.14 89
2403.25 104
2403.36 122
2403.48 140
2403.59 154
2403.70 163
2403.81 164
2403.92 157
2404.04 144
2404.15 128
2404.26 113
2404.37 101
2404.49 95
2404.60 93
2404.71 96
2404.82 101
2404.94 106
2405.05 110
2405.16 114
2405.27 119
2405.39 125
2405.50 132
2405.61 140
2405.72 147
2405.84 152
2405.95 152
2406.06 148
2406.17 139
2406.28 127
2406.40 113
2406.51 100
2406.62 89
2406.73 79
2406.85 71
2406.96 64
2407.07 57
2407.18 49
2407.30 40
2407.41 33
2407.52 28
2407.63 27
2407.75 30
2407.86 38
2407.97 50
2408.08 63
2408.20 76
2408.31 87
2408.42 96
2408.53 104
2408.65 111
2408.76 118
2408.87 125
2408.98 130
2409.10 135
2409.21 138
2409.32 139
2409.43 138
2409.55 136
2409.66 134
2409.77 131
2409.88 128
2410.00 122
2410.11 116
2410.22 106
2410.33 94
2410.45 80
2410.56 63
2410.67 44
2410.78 26
2410.90 9
2411.01 0
2411.12 0
2411.23 0
2411.35 0
2411.46 0
2411.57 4
2411.68 8
2411.80 9
2411.91 7
2412.02 3
2412.13 0
2412.25 0
2412.36 0
2412.47 3
2412.58 9
2412.70 16
2412.81 22
2412.92 29
2413.03 36
2413.15 44
2413.26 53
2413.37 63
2413.48 72
2413.60 81
2413.71 87
2413.82 90
2413.94 91
2414.05 90
2414.16 89
2414.27 89
2414.39 91
2414.50 95
2414.61 101
2414.72 107
2414.84 112
2414.95 116
2415.06 118
2415.17 120
2415.29 125
2415.40 133
2415.51 145
2415.62 162
2415.74 180
2415.85 198
2415.96 211
2416.07 217
2416.19 216
2416.30 208
2416.41 194
2416.53 177
2416.64 159
2416.75 140
2416.86 120
2416.98 100
2417.09 79
2417.20 57
2417.31 37
2417.43 21
2417.54 10
2417.65 7
2417.76 10
2417.88 20
2417.99 35
2418.10 52
2418.22 71
2418.33 90
2418.44 110
2418.55 129
2418.67 146
2418.78 159
2418.89 168
2419.00 171
2419.12 167
2419.23 158
2419.34 146
2419.46 133
2419.57 122
2419.68 113
2419.79 107
2419.91 102
2420.02 97
2420.13 90
2420.24 80
2420.36 68
2420.47 54
2420.58 38
2420.70 24
2420.81 12
2420.92 3
2421.03 0
2421.15 1
2421.26 8
2421.37 19
2421.48 35
2421.60 55
2421.71 75
2421.82 94
2421.94 111
2422.05 123
2422.16 131
2422.27 134
2422.39 132
2422.50 127
2422.61 121
2422.73 116
2422.84 113
2422.95 113
2423.06 116
2423.18 122
2423.29 130
2423.40 141
2423.52 151
2423.63 160
2423.74 166
2423.85 168
2423.97 165
2424.08 157
2424.19 145
2424.30 130
2424.42 114
2424.53 100
2424.64 88
2424.76 79
2424.87 73
2424.98 69
2425.09 65
2425.21 61
2425.32 56
2425.43 52
2425.55 48
2425.66 48
2425.77 52
2425.88 61
2426.00 75
2426.11 91
2426.22 108
2426.34 122
2426.45 132
2426.56 136
2426.68 136
2426.79 131
2426.90 124
2427.01 116
2427.13 108
2427.24 100
2427.35 93
2427.47 87
2427.58 81
2427.69 75
2427.80 70
2427.92 65
2428.03 60
2428.14 55
2428.26 50
2428.37 45
2428.48 40
2428.59 36
2428.71 32
2428.82 30
2428.93 31
2429.05 34
2429.16 38
2429.27 44
2429.39 51
2429.50 58
2429.61 65
2429.72 73
2429.84 82
2429.95 92
2430.06 102
2430.18 111
2430.29 117
2430.40 119
2430.51 116
2430.63 108
2430.74 95
2430.85 81
2430.97 66
2431.08 52
2431.19 42
2431.31 36
2431.42 35
2431.53 39
2431.64 47
2431.76 58
2431.87 72
2431.98 87
2432.10 103
2432.21 117
2432.32 130
2432.44 141
2432.55 147
2432.66 149
2432.78 146
2432.89 137
2433.00 123
2433.11 105
2433.23 86
2433.34 69
2433.45 57
2433.57 52
2433.68 56
2433.79 67
2433.91 85
2434.02 106
2434.13 126
2434.24 143
2434.36 155
2434.47 162
2434.58 163
2434.70 161
2434.81 156
2434.92 150
2435.04 143
2435.15 136
2435.26 128
2435.38 119
2435.49 110
2435.60 99
2435.71 88
2435.83 77
2435.94 68
2436.05 60
2436.17 53
2436.28 47
2436.39 41
2436.51 37
2436.62 33
2436.73 31
2436.85 31
2436.96 34
2437.07 39
2437.19 45
2437.30 49
2437.41 51
2437.52 48
2437.64 42
2437.75 33
2437.86 24
2437.98 14
2438.09 7
2438.20 2
2438.32 0
2438.43 0
2438.54 0
2438.66 0
2438.77 0
2438.88 0
2439.00 0
2439.11 0
2439.22 0
2439.34 1
2439.45 11
2439.56 24
2439.68 40
2439.79 60
2439.90 81
2440.01 103
2440.13 122
2440.24 137
2440.35 148
2440.47 153
2440.58 153
2440.69 150
2440.81 144
2440.92 136
2441.03 126
2441.15 114
2441.26 100
2441.37 87
2441.49 74
2441.60 63
2441.71 55
2441.83 50
2441.94 48
2442.05 49
2442.17 52
2442.28 57
2442.39 66
2442.51 78
2442.62 94
2442.73 114
2442.85 137
2442.96 160
2443.07 182
2443.19 201
2443.30 215
2443.41 225
2443.53 228
2443.64 227
2443.75 221
2443.86 211
2443.98 199
2444.09 186
2444.20 173
2444.32 159
2444.43 148
2444.54 139
2444.66 133
2444.77 129
2444.88 127
2445.00 126
2445.11 124
2445.22 122
2445.34 118
2445.45 112
2445.56 104
2445.68 96
2445.79 89
2445.90 84
2446.02 82
2446.13 84
2446.24 91
2446.36 102
2446.47 116
2446.58 131
2446.70 146
2446.81 159
2446.92 170
2447.04 177
2447.15 183
2447.26 188
2447.38 195
2447.49 203
2447.61 212
2447.72 220
2447.83 227
2447.95 230
2448.06 228
2448.17 221
2448.29 209
2448.40 194
2448.51 177
2448.63 160
2448.74 143
2448.85 126
2448.97 111
2449.08 97
2449.19 86
2449.31 77
2449.42 71
2449.53 69
2449.65 71
2449.76 77
2449.87 88
2449.99 101
2450.10 117
2450.21 134
2450.33 151
2450.44 167
2450.55 182
2450.67 195
2450.78 205
2450.89 212
2451.01 215
2451.12 214
2451.23 208
2451.35 201
2451.46 195
2451.57 190
2451.69 190
2451.80 193
2451.92 200
2452.03 208
2452.14 217
2452.26 224
2452.37 228
2452.48 229
2452.60 228
2452.71 227
2452.82 224
2452.94 222
2453.05 218
2453.16 212
2453.28 203
2453.39 190
2453.50 174
2453.62 157
2453.73 139
2453.84 124
2453.96 111
2454.07 102
2454.19 95
2454.30 90
2454.41 87
2454.53 85
2454.64 85
2454.75 88
2454.87 95
2454.98 106
2455.09 118
2455.21 130
2455.32 139
2455.43 143
2455.55 141
2455.66 135
2455.78 125
2455.89 115
2456.00 107
2456.12 102
2456.23 99
2456.34 99
2456.46 100
2456.57 101
2456.68 102
2456.80 100
2456.91 97
2457.02 91
2457.14 84
2457.25 76
2457.37 71
2457.48 69
2457.59 72
2457.71 80
2457.82 91
2457.93 104
2458.05 115
2458.16 122
2458.27 121
2458.39 114
2458.50 102
2458.62 87
2458.73 73
2458.84 63
2458.96 57
2459.07 56
2459.18 58
2459.30 64
2459.41 70
2459.52 76
2459.64 81
2459.75 84
2459.87 87
2459.98 88
2460.09 90
2460.21 93
2460.32 98
2460.43 105
2460.55 114
2460.66 122
2460.77 129
2460.89 134
2461.00 136
2461.12 136
2461.23 135
2461.34 135
2461.46 137
2461.57 140
2461.68 145
2461.80 151
2461.91 156
2462.03 160
2462.14 163
2462.25 163
2462.37 161
2462.48 155
2462.59 145
2462.71 131
2462.82 114
2462.93 94
2463.05 75
2463.16 58
2463.28 46
2463.39 39
2463.50 37
2463.62 38
2463.73 41
2463.84 44
2463.96 46
2464.07 44
2464.19 39
2464.30 32
2464.41 26
2464.53 20
2464.64 15
2464.76 13
2464.87 13
2464.98 15
2465.10 17
2465.21 19
2465.32 19
2465.44 18
2465.55 15
2465.67 11
2465.78 6
2465.89 2
2466.01 0
2466.12 0
2466.23 0
2466.35 0
2466.46 0
2466.58 0
2466.69 0
2466.80 0
2466.92 4
2467.03 20
2467.14 40
2467.26 63
2467.37 88
2467.49 113
2467.60 138
2467.71 162
2467.83 183
2467.94 201
2468.06 216
2468.17 225
2468.28 231
2468.40 232
2468.51 230
2468.62 228
2468.74 226
2468.85 226
2468.97 226
2469.08 227
2469.19 226
2469.31 222
2469.42 216
2469.54 207
2469.65 198
2469.76 190
2469.88 182
2469.99 176
2470.11 171
2470.22 165
2470.33 159
2470.45 152
2470.56 145
2470.67 138
2470.79 132
2470.90 127
2471.02 125
2471.13 125
2471.24 130
2471.36 140
2471.47 154
2471.59 170
2471.70 188
2471.81 203
2471.93 215
2472.04 222
2472.16 223
2472.27 219
2472.38 214
2472.50 210
2472.61 208
2472.73 210
2472.84 215
2472.95 223
2473.07 232
2473.18 240
2473.30 245
2473.41 246
2473.52 243
2473.64 237
2473.75 228
2473.87 218
2473.98 208
2474.09 199
2474.21 193
2474.32 191
2474.44 191
2474.55 194
2474.66 199
2474.78 204
2474.89 208
2475.01 211
2475.12 211
2475.23 209
2475.35 205
2475.46 199
2475.58 194
2475.69 191
2475.80 191
2475.92 194
2476.03 200
2476.15 208
2476.26 217
2476.37 225
2476.49 232
2476.60 236
2476.72 237
2476.83 236
2476.94 234
2477.06 230
2477.17 225
2477.29 222
2477.40 219
2477.51 218
2477.63 219
2477.74 221
2477.86 224
2477.97 227
2478.08 229
2478.20 230
2478.31 231
2478.43 232
2478.54 233
2478.66 232
2478.77 231
2478.88 226
2479.00 218
2479.11 206
2479.23 189
2479.34 172
2479.45 155
2479.57 142
2479.68 135
2479.80 136
2479.91 145
2480.02 160
2480.14 179
2480.25 197
2480.37 212
2480.48 222
2480.60 226
2480.71 226
2480.82 223
2480.94 220
2481.05 219
2481.17 221
2481.28 227
2481.39 236
2481.51 248
2481.62 262
2481.74 275
2481.85 287
2481.96 296
2482.08 300
2482.19 299
2482.31 292
2482.42 279
2482.54 261
2482.65 241
2482.76 222
2482.88 207
2482.99 198
2483.11 198
2483.22 205
2483.34 216
2483.45 229
2483.56 239
2483.68 246
2483.79 248
2483.91 246
2484.02 241
2484.13 234
2484.25 227
2484.36 220
2484.48 213
2484.59 206
2484.71 200
2484.82 195
2484.93 190
2485.05 185
2485.16 181
2485.28 177
2485.39 172
2485.51 166
2485.62 158
2485.73 149
2485.85 138
2485.96 126
2486.08 114
2486.19 102
2486.31 90
2486.42 80
2486.53 69
2486.65 57
2486.76 43
2486.88 28
2486.99 11
2487.11 0
2487.22 0
2487.33 0
2487.45 0
2487.56 0
2487.68 0
2487.79 0
2487.91 0
2488.02 9
2488.13 19
2488.25 28
2488.36 36
2488.48 44
2488.59 55
2488.71 67
2488.82 83
2488.93 99
2489.05 116
2489.16 132
2489.28 146
2489.39 157
2489.51 165
2489.62 170
2489.73 172
2489.85 170
2489.96 166
2490.08 160
2490.19 154
2490.31 151
2490.42 151
2490.54 156
2490.65 166
2490.76 177
2490.88 189
2490.99 197
2491.11 200
2491.22 198
2491.34 191
2491.45 181
2491.56 171
2491.68 162
2491.79 157
2491.91 155
2492.02 154
2492.14 152
2492.25 148
2492.37 141
2492.48 131
2492.59 119
2492.71 108
2492.82 98
2492.94 92
2493.05 90
2493.17 91
2493.28 96
2493.40 103
2493.51 112
2493.62 121
2493.74 128
2493.85 134
2493.97 137
2494.08 137
2494.20 135
2494.31 133
2494.43 132
2494.54 132
2494.65 134
2494.77 138
2494.88 143
2495.00 147
2495.11 149
2495.23 149
2495.34 148
2495.46 146
2495.57 143
2495.68 140
2495.80 137
2495.91 135
2496.03 133
2496.14 131
2496.26 128
2496.37 125
2496.49 121
2496.60 116
2496.72 112
2496.83 107
2496.94 103
2497.06 101
2497.17 100
2497.29 100
2497.40 102
2497.52 106
2497.63 111
2497.75 118
2497.86 127
2497.97 137
2498.09 148
2498.20 160
2498.32 172
2498.43 184
2498.55 194
2498.66 202
2498.78 206
2498.89 207
2499.01 205
2499.12 201
2499.23 197
2499.35 192
2499.46 189
2499.58 186
2499.69 183
2499.81 181
2499.92 179
2500.04 177
2500.15 177
2500.27 178
2500.38 180
2500.50 181
2500.61 179
2500.72 173
2500.84 162
2500.95 147
2501.07 129
2501.18 111
2501.30 95
2501.41 85
2501.53 81
2501.64 84
2501.76 93
2501.87 106
2501.99 120
2502.10 134
2502.21 144
2502.33 149
2502.44 149
2502.56 144
2502.67 136
2502.79 127
2502.90 119
2503.02 113
2503.13 110
2503.25 109
2503.36 109
2503.48 109
2503.59 106
2503.71 102
2503.82 96
2503.93 90
2504.05 84
2504.16 81
2504.28 80
2504.39 82
2504.51 85
2504.62 88
2504.74 90
2504.85 90
2504.97 89
2505.08 85
2505.20 80
2505.31 73
2505.43 66
2505.54 60
2505.65 54
2505.77 50
2505.88 49
2506.00 52
2506.11 59
2506.23 69
2506.34 78
2506.46 86
2506.57 90
2506.69 89
2506.80 83
2506.92 72
2507.03 60
2507.15 49
2507.26 41
2507.38 36
2507.49 33
2507.61 31
2507.72 29
2507.83 27
2507.95 24
2508.06 22
2508.18 21
2508.29 22
2508.41 26
2508.52 32
2508.64 39
2508.75 46
2508.87 51
2508.98 55
2509.10 57
2509.21 58
2509.33 60
2509.44 63
2509.56 69
2509.67 77
2509.79 86
2509.90 95
2510.02 103
2510.13 109
2510.25 113
2510.36 115
2510.48 115
2510.59 113
2510.70 108
2510.82 100
2510.93 89
2511.05 74
2511.16 56
2511.28 36
2511.39 16
2511.51 0
2511.62 0
2511.74 0
2511.85 0
2511.97 0
2512.08 0
2512.20 0
2512.31 0
2512.43 5
2512.54 15
2512.66 25
2512.77 34
2512.89 42
2513.00 48
2513.12 53
2513.23 57
2513.35 61
2513.46 65
2513.58 70
2513.69 75
2513.81 81
2513.92 86
2514.04 88
2514.15 86
2514.27 79
2514.38 66
2514.50 50
2514.61 32
2514.73 15
2514.84 1
2514.96 0
2515.07 0
2515.19 0
2515.30 0
2515.42 4
2515.53 9
2515.65 10
2515.76 9
2515.88 5
2515.99 0
2516.10 0
2516.22 0
2516.33 0
2516.45 0
2516.56 5
2516.68 10
2516.79 13
2516.91 15
2517.02 13
2517.14 9
2517.25 4
2517.37 0
2517.48 0
2517.60 0
2517.71 3
2517.83 10
2517.94 18
2518.06 24
2518.17 27
2518.29 27
2518.40 23
2518.52 18
2518.63 13
2518.75 12
2518.86 14
2518.98 20
2519.09 27
2519.21 35
2519.32 40
2519.44 42
2519.55 40
2519.67 35
2519.78 30
2519.90 24
2520.01 21
2520.13 20
2520.25 22
2520.36 26
2520.48 33
2520.59 41
2520.71 51
2520.82 62
2520.94 75
2521.05 89
2521.17 104
2521.28 117
2521.40 127
2521.51 133
2521.63 132
2521.74 124
2521.86 109
2521.97 89
2522.09 66
2522.20 44
2522.32 26
2522.43 13
2522.55 7
2522.66 9
2522.78 17
2522.89 30
2523.01 46
2523.12 63
2523.24 81
2523.35 100
2523.47 118
2523.58 135
2523.70 152
2523.81 166
2523.93 175
2524.04 179
2524.16 176
2524.27 166
2524.39 151
2524.50 132
2524.62 112
2524.73 93
2524.85 79
2524.96 70
2525.08 67
2525.19 68
2525.31 72
2525.42 75
2525.54 76
2525.66 72
2525.77 64
2525.89 53
2526.00 41
2526.12 30
2526.23 21
2526.35 14
2526.46 10
2526.58 8
2526.69 7
2526.81 7
2526.92 7
2527.04 9
2527.15 14
2527.27 21
2527.38 29
2527.50 35
2527.61 39
2527.73 38
2527.84 33
2527.96 22
2528.07 8
2528.19 0
2528.30 0
2528.42 0
2528.54 0
2528.65 0
2528.77 0
2528.88 0
2529.00 5
2529.11 16
2529.23 24
2529.34 28
2529.46 28
2529.57 24
2529.69 16
2529.80 4
2529.92 0
2530.03 0
2530.15 0
2530.26 0
2530.38 0
2530.49 0
2530.61 0
2530.73 10
2530.84 26
2530.96 38
2531.07 44
2531.19 44
2531.30 40
2531.42 31
2531.53 22
2531.65 14
2531.76 7
2531.88 3
2531.99 0
2532.11 0
2532.22 0
2532.34 0
2532.46 0
2532.57 0
2532.69 6
2532.80 22
2532.92 42
2533.03 62
2533.15 81
2533.26 95
2533.38 103
2533.49 105
2533.61 101
2533.72 91
2533.84 79
2533.95 64
2534.07 50
2534.19 37
2534.30 29
2534.42 25
2534.53 28
2534.65 36
2534.76 49
2534.88 64
2534.99 80
2535.11 94
2535.22 105
2535.34 113
2535.45 119
2535.57 123
2535.69 126
2535.80 128
2535.92 128
2536.03 126
2536.15 122
2536.26 113
2536.38 101
2536.49 87
2536.61 73
2536.72 61
2536.84 53
2536.95 50
2537.07 51
2537.19 56
2537.30 62
2537.42 66
2537.53 68
2537.65 66
2537.76 61
2537.88 53
2537.99 45
2538.11 35
2538.22 25
2538.34 14
2538.46 2
2538.57 0
2538.69 0
2538.80 0
2538.92 0
2539.03 0
2539.15 0
2539.26 0
2539.38 0
2539.50 15
2539.61 31
2539.73 45
2539.84 58
2539.96 69
2540.07 81
2540.19 93
2540.30 106
2540.42 123
2540.53 142
2540.65 163
2540.77 184
2540.88 203
2541.00 217
2541.11 223
2541.23 223
2541.34 215
2541.46 202
2541.57 185
2541.69 167
2541.81 150
2541.92 133
2542.04 119
2542.15 107
2542.27 97
2542.38 90
2542.50 84
2542.61 81
2542.73 81
2542.85 84
2542.96 89
2543.08 96
2543.19 104
2543.31 111
2543.42 114
2543.54 112
2543.65 105
2543.77 95
2543.89 84
2544.00 76
2544.12 72
2544.23 74
2544.35 82
2544.46 91
2544.58 97
2544.69 98
2544.81 91
2544.93 77
2545.04 57
2545.16 37
2545.27 19
2545.39 8
2545.50 4
2545.62 7
2545.74 14
2545.85 22
2545.97 30
2546.08 34
2546.20 34
2546.31 30
2546.43 23
2546.54 17
2546.66 11
2546.78 9
2546.89 10
2547.01 16
2547.12 26
2547.24 39
2547.35 52
2547.47 65
2547.59 77
2547.70 87
2547.82 94
2547.93 98
2548.05 100
2548.16 101
2548.28 101
2548.40 101
2548.51 101
2548.63 101
2548.74 101
2548.86 99
2548.97 93
2549.09 81
2549.21 63
2549.32 43
2549.44 21
2549.55 3
2549.67 0
2549.78 0
2549.90 0
2550.02 15
2550.13 36
2550.25 58
2550.36 79
2550.48 97
2550.59 112
2550.71 122
2550.83 129
2550.94 132
2551.06 131
2551.17 125
2551.29 112
2551.40 93
2551.52 69
2551.64 41
2551.75 13
2551.87 0
2551.98 0
2552.10 0
2552.21 0
2552.33 0
2552.45 0
2552.56 0
2552.68 0
2552.79 14
2552.91 28
2553.03 40
2553.14 49
2553.26 58
2553.37 66
2553.49 75
2553.60 83
2553.72 90
2553.84 95
2553.95 97
2554.07 98
2554.18 96
2554.30 94
2554.42 93
2554.53 95
2554.65 100
2554.76 109
2554.88 119
2554.99 130
2555.11 140
2555.23 147
2555.34 150
2555.46 151
2555.57 151
2555.69 150
2555.81 148
2555.92 146
2556.04 145
2556.15 145
2556.27 148
2556.38 155
2556.50 164
2556.62 177
2556.73 192
2556.85 206
2556.96 217
2557.08 222
2557.20 220
2557.31 213
2557.43 203
2557.54 194
2557.66 187
2557.78 186
2557.89 189
2558.01 196
2558.12 205
2558.24 212
2558.35 217
2558.47 217
2558.59 214
2558.70 207
2558.82 199
2558.93 190
2559.05 182
2559.17 175
2559.28 171
2559.40 169
2559.51 169
2559.63 170
2559.75 172
2559.86 171
2559.98 169
2560.09 164
2560.21 157
2560.33 150
2560.44 145
2560.56 144
2560.67 148
2560.79 156
2560.91 168
2561.02 182
2561.14 195
2561.25 203
2561.37 205
2561.49 200
2561.60 189
2561.72 174
2561.83 160
2561.95 149
2562.07 144
2562.18 145
2562.30 151
2562.41 160
2562.53 169
2562.65 176
2562.76 180
2562.88 181
2562.99 182
2563.11 183
2563.23 188
2563.34 195
2563.46 203
2563.57 212
2563.69 218
2563.81 219
2563.92 216
2564.04 207
2564.15 195
2564.27 182
2564.39 172
2564.50 165
2564.62 163
2564.73 165
2564.85 170
2564.97 174
2565.08 177
2565.20 176
2565.31 172
2565.43 163
2565.55 152
2565.66 139
2565.78 126
2565.89 115
2566.01 106
2566.13 100
2566.24 98
2566.36 99
2566.48 104
2566.59 111
2566.71 119
2566.82 129
2566.94 138
2567.06 145
2567.17 152
2567.29 158
2567.40 163
2567.52 167
2567.64 172
2567.75 175
2567.87 178
2567.98 179
2568.10 177
2568.22 174
2568.33 168
2568.45 161
2568.57 154
2568.68 147
2568.80 141
2568.91 135
2569.03 130
2569.15 122
2569.26 113
2569.38 102
2569.49 89
2569.61 76
2569.73 66
2569.84 59
2569.96 56
2570.08 57
2570.19 62
2570.31 69
2570.42 77
2570.54 86
2570.66 95
2570.77 104
2570.89 114
2571.01 124
2571.12 132
2571.24 139
2571.35 145
2571.47 149
2571.59 152
2571.70 156
2571.82 162
2571.94 170
2572.05 179
2572.17 190
2572.28 201
2572.40 212
2572.52 220
2572.63 227
2572.75 231
2572.87 233
2572.98 235
2573.10 237
2573.21 239
2573.33 241
2573.45 243
2573.56 245
2573.68 245
2573.80 242
2573.91 235
2574.03 225
2574.14 210
2574.26 193
2574.38 175
2574.49 161
2574.61 151
2574.73 148
2574.84 149
2574.96 153
2575.07 159
2575.19 160
2575.31 157
2575.42 146
2575.54 129
2575.66 108
2575.77 88
2575.89 71
2576.00 59
2576.12 54
2576.24 56
2576.35 61
2576.47 67
2576.59 70
2576.70 70
2576.82 64
2576.94 53
2577.05 37
2577.17 20
2577.28 3
2577.40 0
2577.52 0
2577.63 0
2577.75 0
2577.87 0
2577.98 0
2578.10 0
2578.22 0
2578.33 10
2578.45 19
2578.56 27
2578.68 33
2578.80 38
2578.91 41
2579.03 43
2579.15 44
2579.26 45
2579.38 45
2579.50 46
2579.61 46
2579.73 46
2579.84 46
2579.96 47
2580.08 49
2580.19 52
2580.31 56
2580.43 62
2580.54 69
2580.66 77
2580.78 84
2580.89 91
2581.01 97
2581.13 104
2581.24 109
2581.36 115
2581.47 121
2581.59 125
2581.71 127
2581.82 124
2581.94 117
2582.06 107
2582.17 93
2582.29 79
2582.41 67
2582.52 58
2582.64 55
2582.76 57
2582.87 63
2582.99 72
2583.10 81
2583.22 90
2583.34 98
2583.45 104
2583.57 109
2583.69 115
2583.80 121
2583.92 128
2584.04 135
2584.15 141
2584.27 144
2584.39 144
2584.50 140
2584.62 132
2584.74 122
2584.85 112
2584.97 103
2585.09 95
2585.20 90
2585.32 86
2585.43 85
2585.55 85
2585.67 87
2585.78 91
2585.90 97
2586.02 105
2586.13 115
2586.25 125
2586.37 134
2586.48 139
2586.60 140
2586.72 134
2586.83 121
2586.95 104
2587.07 85
2587.18 68
2587.30 55
2587.42 51
2587.53 55
2587.65 68
2587.77 88
2587.88 111
2588.00 135
2588.12 155
2588.23 169
2588.35 178
2588.47 180
2588.58 177
2588.70 171
2588.82 164
2588.93 156
2589.05 148
2589.17 141
2589.28 134
2589.40 127
2589.52 120
2589.63 115
2589.75 112
2589.87 111
2589.98 113
2590.10 116
2590.21 118
2590.33 118
2590.45 115
2590.56 110
2590.68 101
2590.80 92
2590.91 82
2591.03 73
2591.15 65
2591.26 58
2591.38 52
2591.50 47
2591.61 43
2591.73 42
2591.85 43
2591.96 48
2592.08 54
2592.20 63
2592.31 74
2592.43 86
2592.55 99
2592.66 111
2592.78 124
2592.90 135
2593.02 142
2593.13 146
2593.25 146
2593.37 141
2593.48 133
2593.60 123
2593.72 113
2593.83 105
2593.95 99
2594.07 95
2594.18 94
2594.30 94
2594.42 96
2594.53 100
2594.65 105
2594.77 113
2594.88 125
2595.00 139
2595.12 157
2595.23 175
2595.35 194
2595.47 212
2595.58 229
2595.70 243
2595.82 256
2595.93 268
2596.05 278
2596.17 286
2596.28 292
2596.40 294
2596.52 291
2596.63 284
2596.75 270
2596.87 253
2596.98 233
2597.10 211
2597.22 190
2597.33 171
2597.45 154
2597.57 141
2597.69 132
2597.80 125
2597.92 121
2598.04 118
2598.15 117
2598.27 116
2598.39 115
2598.50 113
2598.62 110
2598.74 106
2598.85 101
2598.97 95
2599.09 90
2599.20 86
2599.32 86
2599.44 92
2599.55 103
2599.67 120
2599.79 140
2599.90 161
2600.02 179
2600.14 192
2600.26 197
2600.37 194
2600.49 184
2600.61 170
2600.72 154
2600.84 140
2600.96 128
2601.07 119
2601.19 113
2601.31 109
2601.42 105
2601.54 101
2601.66 96
2601.78 92
2601.89 88
2602.01 85
2602.13 84
2602.24 86
2602.36 91
2602.48 98
2602.59 107
2602.71 117
2602.83 126
2602.94 134
2603.06 141
2603.18 147
2603.29 152
2603.41 156
2603.53 159
2603.65 162
2603.76 164
2603.88 164
2604.00 161
2604.11 156
2604.23 150
2604.35 143
2604.46 138
2604.58 134
2604.70 133
2604.82 132
2604.93 133
2605.05 133
2605.17 132
2605.28 130
2605.40 128
2605.52 128
2605.63 131
2605.75 137
2605.87 145
2605.99 157
2606.10 170
2606.22 183
2606.34 195
2606.45 205
2606.57 213
2606.69 216
2606.80 215
2606.92 209
2607.04 197
2607.16 182
2607.27 162
2607.39 141
2607.51 119
2607.62 98
2607.74 79
2607.86 62
2607.97 46
2608.09 32
2608.21 17
2608.33 2
2608.44 0
2608.56 0
2608.68 0
2608.79 0
2608.91 0
2609.03 0
2609.14 0
2609.26 0
2609.38 18
2609.50 37
2609.61 52
2609.73 62
2609.85 68
2609.96 68
2610.08 64
2610.20 59
2610.32 55
2610.43 54
2610.55 57
2610.67 63
2610.78 72
2610.90 81
2611.02 90
2611.14 95
2611.25 98
2611.37 99
2611.49 98
2611.60 97
2611.72 97
2611.84 98
2611.96 101
2612.07 106
2612.19 110
2612.31 114
2612.42 116
2612.54 118
2612.66 118
2612.78 118
2612.89 119
2613.01 119
2613.13 120
2613.24 120
2613.36 120
2613.48 117
2613.60 114
2613.71 108
2613.83 100
2613.95 91
2614.06 81
2614.18 72
2614.30 64
2614.42 60
2614.53 61
2614.65 65
2614.77 74
2614.88 83
2615.00 90
2615.12 93
2615.24 90
2615.35 82
2615.47 69
2615.59 56
2615.70 44
2615.82 37
2615.94 36
2616.06 40
2616.17 48
2616.29 59
2616.41 71
2616.53 82
2616.64 92
2616.76 100
2616.88 106
2616.99 111
2617.11 114
2617.23 115
2617.35 114
2617.46 113
2617.58 111
2617.70 110
2617.81 110
2617.93 114
2618.05 120
2618.17 128
2618.28 135
2618.40 141
2618.52 143
2618.64 140
2618.75 133
2618.87 123
2618.99 113
2619.10 103
2619.22 97
2619.34 94
2619.46 96
2619.57 101
2619.69 107
2619.81 114
2619.93 120
2620.04 125
2620.16 128
2620.28 131
2620.40 134
2620.51 137
2620.63 140
2620.75 143
2620.86 144
2620.98 144
2621.10 141
2621.22 137
2621.33 131
2621.45 125
2621.57 121
2621.69 117
2621.80 116
2621.92 116
2622.04 118
2622.16 121
2622.27 124
2622.39 127
2622.51 129
2622.62 128
2622.74 125
2622.86 119
2622.98 110
2623.09 99
2623.21 88
2623.33 78
2623.45 70
2623.56 65
2623.68 62
2623.80 59
2623.92 57
2624.03 57
2624.15 58
2624.27 62
2624.39 68
2624.50 79
2624.62 93
2624.74 108
2624.86 123
2624.97 136
2625.09 146
2625.21 154
2625.32 160
2625.44 166
2625.56 172
2625.68 180
2625.79 189
2625.91 197
2626.03 202
2626.15 204
2626.26 200
2626.38 191
2626.50 178
2626.62 163
2626.73 148
2626.85 137
2626.97 130
2627.09 130
2627.20 136
2627.32 145
2627.44 155
2627.56 164
2627.67 169
2627.79 169
2627.91 163
2628.03 152
2628.14 137
2628.26 120
2628.38 101
2628.50 83
2628.61 66
2628.73 53
2628.85 45
2628.97 44
2629.08 51
2629.20 65
2629.32 83
2629.44 103
2629.55 122
2629.67 136
2629.79 144
2629.91 146
2630.02 143
2630.14 137
2630.26 129
2630.38 120
2630.49 111
2630.61 101
2630.73 90
2630.85 79
2630.96 67
2631.08 59
2631.20 54
2631.32 55
2631.43 61
2631.55 72
2631.67 84
2631.79 95
2631.90 103
2632.02 105
2632.14 103
2632.26 99
2632.38 94
2632.49 90
2632.61 87
2632.73 86
2632.85 87
2632.96 87
2633.08 87
2633.20 85
2633.32 83
2633.43 82
2633.55 83
2633.67 85
2633.79 88
2633.90 89
2634.02 88
2634.14 82
2634.26 71
2634.37 58
2634.49 44
2634.61 32
2634.73 23
2634.85 17
2634.96 13
2635.08 10
2635.20 7
2635.32 4
2635.43 0
2635.55 0
2635.67 0
2635.79 5
2635.90 14
2636.02 26
2636.14 37
2636.26 45
2636.37 48
2636.49 46
2636.61 39
2636.73 27
2636.85 13
2636.96 0
2637.08 0
2637.20 0
2637.32 0
2637.43 0
2637.55 0
2637.67 0
2637.79 0
2637.90 2
2638.02 13
2638.14 23
2638.26 31
2638.38 38
2638.49 45
2638.61 52
2638.73 59
2638.85 67
2638.96 76
2639.08 82
2639.20 87
2639.32 89
2639.43 89
2639.55 88
2639.67 88
2639.79 88
2639.91 91
2640.02 95
2640.14 101
2640.26 106
2640.38 112
2640.49 116
2640.61 121
2640.73 127
2640.85 133
2640.97 140
2641.08 147
2641.20 152
2641.32 157
2641.44 159
2641.55 158
2641.67 155
2641.79 150
2641.91 141
2642.03 129
2642.14 114
2642.26 95
2642.38 74
2642.50 52
2642.61 31
2642.73 14
2642.85 1
2642.97 0
2643.09 0
2643.20 0
2643.32 6
2643.44 17
2643.56 27
2643.68 37
2643.79 44
2643.91 47
2644.03 48
2644.15 48
2644.26 47
2644.38 49
2644.50 53
2644.62 61
2644.74 71
2644.85 82
2644.97 94
2645.09 104
2645.21 114
2645.33 123
2645.44 133
2645.56 145
2645.68 157
2645.80 169
2645.91 178
2646.03 186
2646.15 189
2646.27 191
2646.39 190
2646.50 188
2646.62 186
2646.74 185
2646.86 183
2646.98 181
2647.09 178
2647.21 173
2647.33 167
2647.45 160
2647.57 151
2647.68 141
2647.80 130
2647.92 118
2648.04 106
2648.16 95
2648.27 86
2648.39 79
2648.51 77
2648.63 79
2648.74 84
2648.86 91
2648.98 98
2649.10 103
2649.22 103
2649.33 100
2649.45 92
2649.57 80
2649.69 68
2649.81 56
2649.92 47
2650.04 43
2650.16 42
2650.28 45
2650.40 50
2650.51 56
2650.63 61
2650.75 66
2650.87 70
2650.99 74
2651.10 80
2651.22 87
2651.34 96
2651.46 108
2651.58 121
2651.69 134
2651.81 148
2651.93 160
2652.05 169
2652.17 174
2652.28 174
2652.40 167
2652.52 154
2652.64 137
2652.76 116
2652.87 96
2652.99 79
2653.11 67
2653.23 61
2653.35 61
2653.46 65
2653.58 70
2653.70 73
2653.82 73
2653.94 70
2654.06 63
2654.17 54
2654.29 45
2654.41 39
2654.53 34
2654.65 34
2654.76 36
2654.88 40
2655.00 46
2655.12 52
2655.24 57
2655.35 61
2655.47 63
2655.59 63
2655.71 61
2655.83 58
2655.94 54
2656.06 50
2656.18 47
2656.30 45
2656.42 47
2656.54 51
2656.65 57
2656.77 63
2656.89 69
2657.01 73
2657.13 72
2657.24 67
2657.36 58
2657.48 48
2657.60 39
2657.72 34
2657.83 34
2657.95 39
2658.07 50
2658.19 63
2658.31 75
2658.43 84
2658.54 89
2658.66 90
2658.78 88
2658.90 86
2659.02 85
2659.13 86
2659.25 92
2659.37 102
2659.49 116
2659.61 133
2659.73 152
2659.84 170
2659.96 186
2660.08 198
2660.20 205
2660.32 207
2660.43 206
2660.55 202
2660.67 196
2660.79 190
2660.91 182
2661.03 173
2661.14 160
2661.26 144
2661.38 124
2661.50 103
2661.62 83
2661.74 65
2661.85 49
2661.97 37
2662.09 26
2662.21 16
2662.33 6
2662.44 0
2662.56 0
2662.68 0
2662.80 0
2662.92 0
2663.04 0
2663.15 0
2663.27 0
2663.39 6
2663.51 18
2663.63 30
2663.75 41
2663.86 54
2663.98 65
2664.10 76
2664.22 84
2664.34 90
2664.46 93
2664.57 93
2664.69 91
2664.81 89
2664.93 87
2665.05 85
2665.17 83
2665.28 79
2665.40 73
2665.52 65
2665.64 55
2665.76 43
2665.88 31
2665.99 19
2666.11 10
2666.23 4
2666.35 1
2666.47 1
2666.59 4
2666.70 8
2666.82 13
2666.94 17
2667.06 19
2667.18 21
2667.30 21
2667.41 21
2667.53 21
2667.65 22
2667.77 25
2667.89 29
2668.01 33
2668.12 38
2668.24 41
2668.36 44
2668.48 47
2668.60 49
2668.72 52
2668.83 55
2668.95 58
2669.07 61
2669.19 63
2669.31 64
2669.43 64
2669.54 61
2669.66 58
2669.78 54
2669.90 51
2670.02 51
2670.14 55
2670.26 63
2670.37 75
2670.49 90
2670.61 105
2670.73 119
2670.85 129
2670.97 134
2671.08 135
2671.20 132
2671.32 125
2671.44 116
2671.56 105
2671.68 94
2671.80 84
2671.91 76
2672.03 69
2672.15 64
2672.27 60
2672.39 57
2672.51 54
2672.62 50
2672.74 45
2672.86 39
2672.98 34
2673.10 30
2673.22 28
2673.34 29
2673.45 33
2673.57 40
2673.69 49
2673.81 57
2673.93 64
2674.05 67
2674.17 66
2674.28 60
2674.40 51
2674.52 39
2674.64 27
2674.76 16
2674.88 7
2674.99 2
2675.11 2
2675.23 6
2675.35 14
2675.47 25
2675.59 38
2675.71 53
2675.82 69
2675.94 83
2676.06 95
2676.18 103
2676.30 106
2676.42 105
2676.54 99
2676.65 92
2676.77 85
2676.89 80
2677.01 79
2677.13 82
2677.25 89
2677.37 97
2677.48 104
2677.60 108
2677.72 108
2677.84 104
2677.96 97
2678.08 89
2678.20 81
2678.31 76
2678.43 73
2678.55 75
2678.67 81
2678.79 89
2678.91 100
2679.03 112
2679.15 123
2679.26 133
2679.38 142
2679.50 148
2679.62 153
2679.74 156
2679.86 156
2679.98 153
2680.09 146
2680.21 135
2680.33 122
2680.45 108
2680.57 95
2680.69 85
2680.81 80
2680.92 80
2681.04 84
2681.16 92
2681.28 100
2681.40 107
2681.52 112
2681.64 114
2681.76 113
2681.87 111
2681.99 107
2682.11 103
2682.23 99
2682.35 96
2682.47 93
2682.59 90
2682.70 87
2682.82 85
2682.94 83
2683.06 81
2683.18 79
2683.30 76
2683.42 72
2683.54 68
2683.65 62
2683.77 56
2683.89 50
2684.01 44
2684.13 39
2684.25 34
2684.37 31
2684.49 28
2684.60 27
2684.72 27
2684.84 27
2684.96 28
2685.08 29
2685.20 31
2685.32 32
2685.44 34
2685.55 36
2685.67 39
2685.79 45
2685.91 53
2686.03 64
2686.15 77
2686.27 90
2686.39 100
2686.50 106
2686.62 106
2686.74 101
2686.86 93
2686.98 82
2687.10 70
2687.22 60
2687.34 51
2687.46 44
2687.57 37
2687.69 31
2687.81 23
2687.93 16
2688.05 11
2688.17 7
2688.29 6
2688.41 8
2688.52 11
2688.64 16
2688.76 20
2688.88 24
2689.00 25
2689.12 26
2689.24 25
2689.36 24
2689.48 22
2689.59 21
2689.71 19
2689.83 19
2689.95 18
2690.07 16
2690.19 13
2690.31 9
2690.43 3
2690.55 0
2690.66 0
2690.78 0
2690.90 0
2691.02 0
2691.14 0
2691.26 0
2691.38 0
2691.50 7
2691.62 18
2691.73 29
2691.85 39
2691.97 46
2692.09 50
2692.21 52
2692.33 54
2692.45 58
2692.57 64
2692.69 75
2692.80 90
2692.92 106
2693.04 121
2693.16 132
2693.28 138
2693.40 139
2693.52 135
2693.64 128
2693.76 121
2693.87 115
2693.99 112
2694.11 112
2694.23 117
2694.35 126
2694.47 140
2694.59 158
2694.71 178
2694.83 200
2694.95 220
2695.06 237
2695.18 248
2695.30 252
2695.42 249
2695.54 242
2695.66 232
2695.78 221
2695.90 212
2696.02 206
2696.14 201
2696.25 197
2696.37 191
2696.49 183
2696.61 170
2696.73 155
2696.85 137
2696.97 118
2697.09 99
2697.21 80
2697.33 62
2697.44 45
2697.56 30
2697.68 18
2697.80 10
2697.92 8
2698.04 11
2698.16 20
2698.28 32
2698.40 46
2698.52 59
2698.64 68
2698.75 73
2698.87 73
2698.99 69
2699.11 63
2699.23 56
2699.35 51
2699.47 48
2699.59 48
2699.71 49
2699.83 49
2699.94 48
2700.06 45
2700.18 39
2700.30 33
2700.42 27
2700.54 23
2700.66 21
2700.78 22
2700.90 24
2701.02 25
2701.14 25
2701.26 22
2701.37 16
2701.49 10
2701.61 5
2701.73 2
2701.85 2
2701.97 4
2702.09 9
2702.21 15
2702.33 21
2702.45 25
2702.57 27
2702.68 26
2702.80 24
2702.92 21
2703.04 18
2703.16 17
2703.28 18
2703.40 22
2703.52 27
2703.64 33
2703.76 37
2703.88 40
2704.00 40
2704.11 36
2704.23 30
2704.35 22
2704.47 14
2704.59 5
2704.71 0
2704.83 0
2704.95 0
2705.07 0
2705.19 0
2705.31 0
2705.43 0
2705.54 0
2705.66 0
2705.78 13
2705.90 27
2706.02 40
2706.14 51
2706.26 58
2706.38 63
2706.50 64
2706.62 64
2706.74 61
2706.86 57
2706.98 52
2707.09 45
2707.21 36
2707.33 26
2707.45 17
2707.57 8
2707.69 4
2707.81 5
2707.93 10
2708.05 19
2708.17 30
2708.29 40
2708.41 47
2708.53 49
2708.65 48
2708.76 44
2708.88 42
2709.00 42
2709.12 45
2709.24 52
2709.36 60
2709.48 66
2709.60 69
2709.72 67
2709.84 61
2709.96 52
2710.08 43
2710.20 36
2710.32 31
2710.43 29
2710.55 28
2710.67 28
2710.79 27
2710.91 25
2711.03 23
2711.15 20
2711.27 18
2711.39 19
2711.51 22
2711.63 29
2711.75 38
2711.87 48
2711.99 59
2712.11 69
2712.22 78
2712.34 84
2712.46 89
2712.58 92
2712.70 94
2712.82 95
2712.94 97
2713.06 100
2713.18 104
2713.30 110
2713.42 115
2713.54 119
2713.66 121
2713.78 120
2713.90 116
2714.02 109
2714.13 100
2714.25 92
2714.37 85
2714.49 79
2714.61 77
2714.73 77
2714.85 78
2714.97 81
2715.09 84
2715.21 87
2715.33 89
2715.45 90
2715.57 91
2715.69 91
2715.81 91
2715.93 91
2716.05 92
2716.17 94
2716.28 97
2716.40 101
2716.52 107
2716.64 115
2716.76 124
2716.88 134
2717.00 143
2717.12 150
2717.24 153
2717.36 153
2717.48 150
2717.60 145
2717.72 140
2717.84 134
2717.96 129
2718.08 125
2718.20 119
2718.32 112
2718.43 104
2718.55 93
2718.67 80
2718.79 67
2718.91 55
2719.03 45
2719.15 37
2719.27 33
2719.39 33
2719.51 35
2719.63 40
2719.75 46
2719.87 53
2719.99 59
2720.11 65
2720.23 70
2720.35 75
2720.47 81
2720.59 88
2720.71 97
2720.83 109
2720.94 123
2721.06 137
2721.18 151
2721.30 165
2721.42 176
2721.54 185
2721.66 192
2721.78 196
2721.90 198
2722.02 197
2722.14 193
2722.26 187
2722.38 181
2722.50 173
2722.62 166
2722.74 158
2722.86 150
2722.98 140
2723.10 128
2723.22 113
2723.34 97
2723.46 81
2723.58 65
2723.70 51
2723.81 40
2723.93 29
2724.05 20
2724.17 11
2724.29 1
2724.41 0
2724.53 0
2724.65 0
2724.77 0
2724.89 0
2725.01 0
2725.13 0
2725.25 0
2725.37 9
2725.49 19
2725.61 28
2725.73 39
2725.85 50
2725.97 63
2726.09 77
2726.21 91
2726.33 102
2726.45 110
2726.57 114
2726.69 116
2726.81 116
2726.93 115
2727.05 117
2727.17 120
2727.28 126
2727.40 132
2727.52 137
2727.64 140
2727.76 138
2727.88 133
2728.00 125
2728.12 114
2728.24 104
2728.36 97
2728.48 94
2728.60 96
2728.72 101
2728.84 109
2728.96 117
2729.08 122
2729.20 123
2729.32 119
2729.44 111
2729.56 100
2729.68 88
2729.80 75
2729.92 62
2730.04 51
2730.16 40
2730.28 28
2730.40 17
2730.52 6
2730.64 0
2730.76 0
2730.88 0
2731.00 0
2731.12 0
2731.24 0
2731.36 0
2731.48 0
2731.60 7
2731.72 28
2731.83 49
2731.95 67
2732.07 81
2732.19 91
2732.31 97
2732.43 101
2732.55 106
2732.67 111
2732.79 116
2732.91 120
2733.03 120
2733.15 117
2733.27 110
2733.39 99
2733.51 87
2733.63 77
2733.75 71
2733.87 69
2733.99 71
2734.11 75
2734.23 79
2734.35 81
2734.47 80
2734.59 76
2734.71 71
2734.83 68
2734.95 68
2735.07 73
2735.19 83
2735.31 96
2735.43 111
2735.55 123
2735.67 132
2735.79 134
2735.91 130
2736.03 120
2736.15 107
2736.27 93
2736.39 81
2736.51 73
2736.63 70
2736.75 72
2736.87 78
2736.99 87
2737.11 98
2737.23 108
2737.35 117
2737.47 124
2737.59 130
2737.71 134
2737.83 138
2737.95 143
2738.07 148
2738.19 155
2738.31 162
2738.43 168
2738.55 173
2738.67 175
2738.79 175
2738.91 173
2739.03 169
2739.15 164
2739.27 160
2739.39 155
2739.51 150
2739.63 143
2739.75 134
2739.87 125
2739.99 115
2740.11 106
2740.23 99
2740.35 95
2740.47 94
2740.59 97
2740.71 102
2740.83 108
2740.95 117
2741.07 126
2741.19 135
2741.31 143
2741.43 149
2741.55 152
2741.67 152
2741.79 151
2741.91 148
2742.03 145
2742.15 142
2742.27 139
2742.39 137
2742.51 134
2742.63 129
2742.75 124
2742.87 120
2742.99 117
2743.11 117
2743.23 119
2743.35 125
2743.47 132
2743.59 139
2743.71 145
2743.83 150
2743.95 153
2744.07 155
2744.19 157
2744.31 161
2744.43 167
2744.55 177
2744.67 190
2744.79 205
2744.91 220
2745.03 232
2745.15 240
2745.27 243
2745.39 242
2745.51 237
2745.63 230
2745.75 222
2745.87 215
2745.99 208
2746.11 202
2746.23 195
2746.35 188
2746.47 182
2746.59 178
2746.71 176
2746.83 178
2746.95 184
2747.07 193
2747.19 204
2747.31 216
2747.43 229
2747.55 240
2747.67 249
2747.79 255
2747.91 257
2748.03 257
2748.15 254
2748.27 249
2748.39 243
2748.51 236
2748.63 229
2748.75 221
2748.87 213
2748.99 204
2749.11 194
2749.23 182
2749.35 169
2749.47 155
2749.59 139
2749.71 124
2749.83 109
2749.95 97
2750.07 87
2750.19 83
2750.31 86
2750.43 96
2750.55 112
2750.67 132
2750.79 155
2750.91 176
2751.03 194
2751.15 204
2751.28 206
2751.40 201
2751.52 190
2751.64 176
2751.76 160
2751.88 145
2752.00 133
2752.12 123
2752.24 115
2752.36 107
2752.48 99
2752.60 89
2752.72 78
2752.84 68
2752.96 59
2753.08 52
2753.20 48
2753.32 45
2753.44 44
2753.56 41
2753.68 38
2753.80 33
2753.92 28
2754.04 25
2754.16 25
2754.28 29
2754.40 37
2754.52 46
2754.64 56
2754.76 64
2754.88 69
2755.00 72
2755.12 74
2755.24 76
2755.36 78
2755.48 83
2755.60 88
2755.72 95
2755.85 101
2755.97 106
2756.09 109
2756.21 109
2756.33 107
2756.45 102
2756.57 96
2756.69 89
2756.81 83
2756.93 79
2757.05 77
2757.17 77
2757.29 80
2757.41 83
2757.53 85
2757.65 85
2757.77 80
2757.89 72
2758.01 62
2758.13 50
2758.25 40
2758.37 31
2758.49 25
2758.61 21
2758.73 17
2758.85 13
2758.97 7
2759.09 0
2759.22 0
2759.34 0
2759.46 0
2759.58 0
2759.70 0
2759.82 0
2759.94 0
2760.06 5
2760.18 15
2760.30 25
2760.42 35
2760.54 46
2760.66 56
2760.78 65
2760.90 73
2761.02 78
2761.14 80
2761.26 80
2761.38 80
2761.50 80
2761.62 81
2761.74 84
2761.86 90
2761.98 95
2762.11 100
2762.23 103
2762.35 105
2762.47 106
2762.59 108
2762.71 111
2762.83 117
2762.95 124
2763.07 134
2763.19 145
2763.31 156
2763.43 164
2763.55 170
2763.67 172
2763.79 171
2763.91 168
2764.03 164
2764.15 160
2764.27 157
2764.39 157
2764.51 159
2764.64 163
2764.76 170
2764.88 177
2765.00 186
2765.12 195
2765.24 203
2765.36 211
2765.48 217
2765.60 222
2765.72 227
2765.84 232
2765.96 240
2766.08 251
2766.20 264
2766.32 278
2766.44 293
2766.56 306
2766.68 315
2766.80 318
2766.93 317
2767.05 309
2767.17 297
2767.29 279
2767.41 257
2767.53 234
2767.65 210
2767.77 188
2767.89 169
2768.01 156
2768.13 148
2768.25 146
2768.37 148
2768.49 152
2768.61 157
2768.73 162
2768.85 165
2768.98 167
2769.10 166
2769.22 165
2769.34 164
2769.46 164
2769.58 165
2769.70 166
2769.82 168
2769.94 172
2770.06 176
2770.18 180
2770.30 184
2770.42 188
2770.54 192
2770.66 196
2770.78 199
2770.91 202
2771.03 205
2771.15 207
2771.27 207
2771.39 205
2771.51 200
2771.63 191
2771.75 179
2771.87 163
2771.99 146
2772.11 128
2772.23 113
2772.35 103
2772.47 97
2772.59 96
2772.72 99
2772.84 103
2772.96 109
2773.08 113
2773.20 116
2773.32 119
2773.44 121
2773.56 125
2773.68 130
2773.80 136
2773.92 143
2774.04 149
2774.16 154
2774.28 157
2774.40 158
2774.53 156
2774.65 153
2774.77 148
2774.89 144
2775.01 139
2775.13 135
2775.25 132
2775.37 131
2775.49 131
2775.61 133
2775.73 137
2775.85 143
2775.97 150
2776.10 158
2776.22 165
2776.34 172
2776.46 177
2776.58 180
2776.70 179
2776.82 176
2776.94 170
2777.06 163
2777.18 157
2777.30 152
2777.42 150
2777.54 150
2777.67 152
2777.79 155
2777.91 157
2778.03 157
2778.15 154
2778.27 146
2778.39 135
2778.51 121
2778.63 106
2778.75 93
2778.87 82
2778.99 76
2779.11 76
2779.24 81
2779.36 90
2779.48 100
2779.60 110
2779.72 119
2779.84 125
2779.96 129
2780.08 132
2780.20 134
2780.32 135
2780.44 136
2780.56 135
2780.69 132
2780.81 125
2780.93 115
2781.05 102
2781.17 87
2781.29 72
2781.41 59
2781.53 48
2781.65 42
2781.77 38
2781.89 38
2782.02 40
2782.14 44
2782.26 48
2782.38 52
2782.50 54
2782.62 55
2782.74 52
2782.86 47
2782.98 37
2783.10 27
2783.22 16
2783.35 5
2783.47 0
2783.59 0
2783.71 0
2783.83 0
2783.95 0
2784.07 0
2784.19 0
2784.31 0
2784.43 0
2784.55 2
2784.68 9
2784.80 17
2784.92 26
2785.04 34
2785.16 40
2785.28 43
2785.40 42
2785.52 38
2785.64 33
2785.76 27
2785.89 23
2786.01 22
2786.13 27
2786.25 37
2786.37 52
2786.49 70
2786.61 90
2786.73 109
2786.85 125
2786.97 137
2787.09 146
2787.22 151
2787.34 152
2787.46 151
2787.58 147
2787.70 139
2787.82 129
2787.94 117
2788.06 103
2788.18 91
2788.31 81
2788.43 73
2788.55 70
2788.67 70
2788.79 72
2788.91 76
2789.03 80
2789.15 85
2789.27 89
2789.39 93
2789.52 98
2789.64 104
2789.76 110
2789.88 119
2790.00 128
2790.12 137
2790.24 146
2790.36 152
2790.48 156
2790.60 155
2790.73 151
2790.85 143
2790.97 133
2791.09 123
2791.21 113
2791.33 106
2791.45 101
2791.57 101
2791.69 104
2791.82 110
2791.94 118
2792.06 126
2792.18 134
2792.30 139
2792.42 142
2792.54 141
2792.66 137
2792.78 130
2792.91 121
2793.03 112
2793.15 102
2793.27 93
2793.39 87
2793.51 84
2793.63 86
2793.75 92
2793.87 102
2794.00 114
2794.12 127
2794.24 139
2794.36 148
2794.48 151
2794.60 149
2794.72 141
2794.84 130
2794.97 116
2795.09 101
2795.21 88
2795.33 77
2795.45 71
2795.57 68
2795.69 67
2795.81 68
2795.93 68
2796.06 65
2796.18 61
2796.30 55
2796.42 49
2796.54 43
2796.66 37
2796.78 33
2796.90 30
2797.03 26
2797.15 22
2797.27 18
2797.39 13
2797.51 9
2797.63 6
2797.75 3
2797.87 0
2798.00 0
2798.12 0
2798.24 0
2798.36 0
2798.48 0
2798.60 0
2798.72 0
2798.84 18
2798.97 39
2799.09 61
2799.21 81
2799.33 99
2799.45 111
2799.57 119
2799.69 123
2799.81 122
2799.94 119
2800.06 114
2800.18 109
2800.30 106
2800.42 105
2800.54 109
2800.66 115
2800.78 123
2800.91 132
2801.03 141
2801.15 149
2801.27 155
2801.39 158
2801.51 157
2801.63 151
2801.75 143
2801.88 131
2802.00 118
2802.12 105
2802.24 95
2802.36 88
2802.48 85
2802.60 85
2802.73 87
2802.85 91
2802.97 94
2803.09 96
2803.21 97
2803.33 95
2803.45 92
2803.57 87
2803.70 80
2803.82 73
2803.94 65
2804.06 60
2804.18 58
2804.30 60
2804.42 67
2804.55 80
2804.67 98
2804.79 120
2804.91 144
2805.03 168
2805.15 190
2805.27 207
2805.40 218
2805.52 221
2805.64 217
2805.76 209
2805.88 197
2806.00 184
2806.12 173
2806.25 164
2806.37 159
2806.49 155
2806.61 153
2806.73 150
2806.85 145
2806.97 137
2807.10 128
2807.22 118
2807.34 107
2807.46 97
2807.58 87
2807.70 78
2807.82 69
2807.95 60
2808.07 53
2808.19 47
2808.31 44
2808.43 44
2808.55 47
2808.67 53
2808.80 60
2808.92 66
2809.04 69
2809.16 69
2809.28 64
2809.40 57
2809.52 48
2809.65 40
2809.77 36
2809.89 35
2810.01 38
2810.13 45
2810.25 55
2810.37 66
2810.50 78
2810.62 90
2810.74 101
2810.86 109
2810.98 115
2811.10 118
2811.23 118
2811.35 116
2811.47 112
2811.59 106
2811.71 99
2811.83 94
2811.95 88
2812.08 83
2812.20 77
2812.32 70
2812.44 62
2812.56 53
2812.68 41
2812.81 30
2812.93 19
2813.05 11
2813.17 5
2813.29 2
2813.41 2
2813.53 4
2813.66 6
2813.78 8
2813.90 8
2814.02 6
2814.14 3
2814.26 0
2814.39 0
2814.51 0
2814.63 0
2814.75 0
2814.87 0
2814.99 5
2815.12 16
2815.24 26
2815.36 34
2815.48 40
2815.60 45
2815.72 48
2815.84 52
2815.97 56
2816.09 60
2816.21 63
2816.33 64
2816.45 63
2816.57 58
2816.70 51
2816.82 43
2816.94 35
2817.06 28
2817.18 21
2817.30 15
2817.43 10
2817.55 6
2817.67 1
2817.79 0
2817.91 0
2818.03 0
2818.16 0
2818.28 0
2818.40 1
2818.52 9
2818.64 17
2818.76 24
2818.89 29
2819.01 32
2819.13 33
2819.25 33
2819.37 32
2819.49 30
2819.62 29
2819.74 29
2819.86 27
2819.98 23
2820.10 16
2820.22 6
2820.35 0
2820.47 0
2820.59 0
2820.71 0
2820.83 0
2820.96 0
2821.08 0
2821.20 8
2821.32 30
2821.44 51
2821.56 68
2821.69 79
2821.81 85
2821.93 86
2822.05 84
2822.17 80
2822.29 76
2822.42 73
2822.54 73
2822.66 76
2822.78 81
2822.90 86
2823.02 91
2823.15 93
2823.27 94
2823.39 92
2823.51 91
2823.63 93
2823.76 98
2823.88 106
2824.00 116
2824.12 125
2824.24 131
2824.36 132
2824.49 128
2824.61 118
2824.73 106
2824.85 92
2824.97 80
2825.10 71
2825.22 65
2825.34 63
2825.46 66
2825.58 72
2825.70 80
2825.83 88
2825.95 94
2826.07 98
2826.19 99
2826.31 98
2826.44 96
2826.56 96
2826.68 98
2826.80 102
2826.92 107
2827.04 112
2827.17 115
2827.29 114
2827.41 108
2827.53 99
2827.65 87
2827.78 73
2827.90 60
2828.02 48
2828.14 38
2828.26 31
2828.39 27
2828.51 27
2828.63 29
2828.75 34
2828.87 41
2829.00 50
2829.12 60
2829.24 71
2829.36 81
2829.48 91
2829.60 99
2829.73 105
2829.85 108
2829.97 108
2830.09 105
2830.21 100
2830.34 93
2830.46 86
2830.58 79
2830.70 74
2830.82 71
2830.95 72
2831.07 76
2831.19 83
2831.31 93
2831.43 105
2831.56 117
2831.68 128
2831.80 136
2831.92 140
2832.04 138
2832.17 130
2832.29 116
2832.41 96
2832.53 73
2832.65 51
2832.78 31
2832.90 17
2833.02 8
2833.14 6
2833.26 8
2833.39 14
2833.51 20
2833.63 28
2833.75 35
2833.87 44
2834.00 54
2834.12 64
2834.24 76
2834.36 87
2834.48 96
2834.61 103
2834.73 106
2834.85 106
2834.97 102
2835.09 96
2835.22 88
2835.34 79
2835.46 69
2835.58 60
2835.70 52
2835.83 47
2835.95 45
2836.07 45
2836.19 47
2836.31 50
2836.44 54
2836.56 58
2836.68 61
2836.80 64
2836.92 68
2837.05 74
2837.17 82
2837.29 91
2837.41 102
2837.53 113
2837.66 123
2837.78 131
2837.90 136
2838.02 137
2838.15 137
2838.27 135
2838.39 132
2838.51 128
2838.63 124
2838.76 117
2838.88 108
2839.00 95
2839.12 78
2839.24 60
2839.37 41
2839.49 25
2839.61 13
2839.73 6
2839.85 3
2839.98 5
2840.10 10
2840.22 18
2840.34 29
2840.47 42
2840.59 59
2840.71 79
2840.83 102
2840.95 124
2841.08 144
2841.20 159
2841.32 169
2841.44 174
2841.57 173
2841.69 169
2841.81 163
2841.93 157
2842.05 153
2842.18 151
2842.30 152
2842.42 155
2842.54 158
2842.66 161
2842.79 162
2842.91 159
2843.03 150
2843.15 136
2843.28 116
2843.40 92
2843.52 66
2843.64 40
2843.76 16
2843.89 0
2844.01 0
2844.13 0
2844.25 0
2844.38 0
2844.50 0
2844.62 0
2844.74 8
2844.86 15
2844.99 18
2845.11 18
2845.23 15
2845.35 11
2845.48 5
2845.60 1
2845.72 0
2845.84 0
2845.97 0
2846.09 2
2846.21 9
2846.33 19
2846.45 31
2846.58 45
2846.70 60
2846.82 74
2846.94 85
2847.07 93
2847.19 96
2847.31 94
2847.43 87
2847.55 78
2847.68 67
2847.80 57
2847.92 50
2848.04 47
2848.17 49
2848.29 54
2848.41 61
2848.53 70
2848.66 77
2848.78 83
2848.90 86
2849.02 88
2849.14 88
2849.27 89
2849.39 92
2849.51 96
2849.63 101
2849.76 105
2849.88 108
2850.00 107
2850.12 104
2850.25 99
2850.37 94
2850.49 91
2850.61 90
2850.74 92
2850.86 95
2850.98 95
2851.10 90
2851.23 78
2851.35 60
2851.47 38
2851.59 16
2851.71 0
2851.84 0
2851.96 0
2852.08 0
2852.20 11
2852.33 27
2852.45 44
2852.57 58
2852.69 68
2852.82 74
2852.94 78
2853.06 79
2853.18 79
2853.31 78
2853.43 77
2853.55 77
2853.67 78
2853.80 80
2853.92 83
2854.04 87
2854.16 90
2854.29 93
2854.41 95
2854.53 97
2854.65 100
2854.78 104
2854.90 109
2855.02 115
2855.14 120
2855.27 122
2855.39 123
2855.51 121
2855.63 117
2855.75 113
2855.88 111
2856.00 111
2856.12 112
2856.24 114
2856.37 114
2856.49 112
2856.61 105
2856.73 95
2856.86 82
2856.98 68
2857.10 55
2857.22 44
2857.35 37
2857.47 33
2857.59 33
2857.71 34
2857.84 36
2857.96 38
2858.08 40
2858.21 43
2858.33 47
2858.45 52
2858.57 60
2858.70 71
2858.82 83
2858.94 95
2859.06 106
2859.19 115
2859.31 120
2859.43 120
2859.55 117
2859.68 111
2859.80 105
2859.92 98
2860.04 94
2860.17 93
2860.29 96
2860.41 103
2860.53 112
2860.66 123
2860.78 134
2860.90 143
2861.02 148
2861.15 148
2861.27 143
2861.39 132
2861.51 118
2861.64 101
2861.76 84
2861.88 68
2862.00 54
2862.13 42
2862.25 31
2862.37 20
2862.50 8
2862.62 0
2862.74 0
2862.86 0
2862.99 0
2863.11 0
2863.23 0
2863.35 0
2863.48 0
2863.60 18
2863.72 41
2863.84 61
2863.97 76
2864.09 85
2864.21 87
2864.33 84
2864.46 76
2864.58 65
2864.70 53
2864.83 41
2864.95 31
2865.07 24
2865.19 22
2865.32 25
2865.44 32
2865.56 40
2865.68 49
2865.81 56
2865.93 59
2866.05 56
2866.18 48
2866.30 35
2866.42 19
2866.54 2
2866.67 0
2866.79 0
2866.91 0
2867.03 0
2867.16 0
2867.28 0
2867.40 0
2867.53 0
2867.65 11
2867.77 22
2867.89 33
2868.02 43
2868.14 51
2868.26 58
2868.38 63
2868.51 66
2868.63 70
2868.75 73
2868.88 79
2869.00 86
2869.12 94
2869.24 104
2869.37 115
2869.49 124
2869.61 130
2869.73 133
2869.86 131
2869.98 125
2870.10 114
2870.23 101
2870.35 86
2870.47 71
2870.59 58
2870.72 48
2870.84 41
2870.96 36
2871.09 34
2871.21 33
2871.33 34
2871.45 36
2871.58 40
2871.70 47
2871.82 56
2871.95 68
2872.07 82
2872.19 96
2872.31 109
2872.44 120
2872.56 127
2872.68 131
2872.81 132
2872.93 130
2873.05 126
2873.17 120
2873.30 112
2873.42 101
2873.54 87
2873.67 69
2873.79 48
2873.91 27
2874.03 7
2874.16 0
2874.28 0
2874.40 0
2874.53 0
2874.65 0
2874.77 3
2874.89 17
2875.02 30
2875.14 41
2875.26 49
2875.39 53
2875.51 53
2875.63 49
2875.75 43
2875.88 36
2876.00 31
2876.12 27
2876.25 26
2876.37 27
2876.49 31
2876.61 35
2876.74 39
2876.86 42
2876.98 47
2877.11 51
2877.23 57
2877.35 64
2877.48 70
2877.60 75
2877.72 78
2877.84 80
2877.97 82
2878.09 85
2878.21 91
2878.34 100
2878.46 113
2878.58 127
2878.70 140
2878.83 150
2878.95 154
2879.07 152
2879.20 144
2879.32 129
2879.44 111
2879.57 91
2879.69 71
2879.81 52
2879.93 36
2880.06 23
2880.18 15
2880.30 10
2880.43 10
2880.55 15
2880.67 25
2880.80 38
2880.92 52
2881.04 65
2881.16 75
2881.29 81
2881.41 82
2881.53 81
2881.66 80
2881.78 82
2881.90 89
2882.03 101
2882.15 117
2882.27 135
2882.39 153
2882.52 169
2882.64 181
2882.76 188
2882.89 192
2883.01 192
2883.13 190
2883.26 187
2883.38 185
2883.50 184
2883.63 185
2883.75 187
2883.87 190
2883.99 191
2884.12 191
2884.24 187
2884.36 179
2884.49 167
2884.61 151
2884.73 133
2884.86 115
2884.98 97
2885.10 81
2885.23 68
2885.35 58
2885.47 50
2885.60 47
2885.72 47
2885.84 53
2885.96 64
2886.09 82
2886.21 105
2886.33 131
2886.46 159
2886.58 184
2886.70 204
2886.83 217
2886.95 220
2887.07 215
2887.20 203
2887.32 185
2887.44 163
2887.57 139
2887.69 115
2887.81 91
2887.93 68
2888.06 48
2888.18 30
2888.30 18
2888.43 10
2888.55 8
2888.67 12
2888.80 19
2888.92 28
2889.04 38
2889.17 46
2889.29 51
2889.41 52
2889.54 50
2889.66 46
2889.78 41
2889.91 35
2890.03 30
2890.15 26
2890.28 22
2890.40 18
2890.52 14
2890.65 10
2890.77 7
2890.89 3
2891.01 0
2891.14 0
2891.26 0
2891.38 0
2891.51 0
2891.63 0
2891.75 0
2891.88 0
2892.00 2
2892.12 8
2892.25 11
2892.37 12
2892.49 13
2892.62 13
2892.74 17
2892.86 25
2892.99 37
2893.11 53
2893.23 70
2893.36 85
2893.48 94
2893.60 98
2893.73 96
2893.85 92
2893.97 87
2894.10 83
2894.22 82
2894.34 85
2894.47 89
2894.59 93
2894.71 96
2894.84 98
2894.96 100
2895.08 101
2895.21 103
2895.33 105
2895.45 105
2895.58 104
2895.70 100
2895.82 92
2895.95 82
2896.07 71
2896.19 60
2896.32 53
2896.44 49
2896.56 47
2896.69 47
2896.81 46
2896.93 43
2897.06 39
2897.18 34
2897.30 31
2897.43 31
2897.55 35
2897.67 43
2897.80 54
2897.92 65
2898.04 76
2898.17 85
2898.29 91
2898.41 94
2898.54 94
2898.66 92
2898.78 87
2898.91 81
2899.03 72
2899.15 63
2899.28 54
2899.40 46
2899.52 40
2899.65 36
2899.77 34
2899.89 35
2900.02 36
2900.14 38
2900.26 41
2900.39 43
2900.51 44
2900.64 45
2900.76 43
2900.88 41
2901.01 37
2901.13 33
2901.25 30
2901.38 28
2901.50 28
2901.62 31
2901.75 35
2901.87 38
2901.99 40
2902.12 38
2902.24 33
2902.36 24
2902.49 14
2902.61 3
2902.73 0
2902.86 0
2902.98 0
2903.10 0
2903.23 0
2903.35 0
2903.47 0
2903.60 0
2903.72 0
2903.85 0
2903.97 0
2904.09 7
2904.22 17
2904.34 30
2904.46 43
2904.59 55
2904.71 64
2904.83 69
2904.96 69
2905.08 64
2905.20 56
2905.33 45
2905.45 34
2905.57 24
2905.70 14
2905.82 7
2905.95 4
2906.07 3
2906.19 5
2906.32 9
2906.44 14
2906.56 21
2906.69 28
2906.81 35
2906.93 42
2907.06 49
2907.18 56
2907.30 63
2907.43 70
2907.55 76
2907.68 82
2907.80 88
2907.92 94
2908.05 100
2908.17 105
2908.29 108
2908.42 109
2908.54 107
2908.66 101
2908.79 92
2908.91 80
2909.04 68
2909.16 57
2909.28 49
2909.41 45
2909.53 45
2909.65 47
2909.78 51
2909.90 54
2910.02 54
2910.15 50
2910.27 43
2910.40 34
2910.52 26
2910.64 20
2910.77 19
2910.89 21
2911.01 27
2911.14 34
2911.26 40
2911.38 46
2911.51 50
2911.63 53
2911.76 55
2911.88 56
2912.00 55
2912.13 54
2912.25 50
2912.37 45
2912.50 41
2912.62 37
2912.74 36
2912.87 38
2912.99 43
2913.12 50
2913.24 57
2913.36 64
2913.49 69
2913.61 71
2913.73 72
2913.86 73
2913.98 74
2914.11 75
2914.23 77
2914.35 79
2914.48 82
2914.60 83
2914.72 84
2914.85 84
2914.97 84
2915.10 84
2915.22 85
2915.34 86
2915.47 86
2915.59 87
2915.71 88
2915.84 89
2915.96 91
2916.09 92
2916.21 94
2916.33 96
2916.46 99
2916.58 102
2916.70 106
2916.83 111
2916.95 116
2917.08 121
2917.20 123
2917.32 122
2917.45 118
2917.57 109
2917.69 97
2917.82 82
2917.94 68
2918.07 56
2918.19 48
2918.31 44
2918.44 43
2918.56 46
2918.69 50
2918.81 55
2918.93 59
2919.06 61
2919.18 62
2919.30 61
2919.43 58
2919.55 53
2919.68 46
2919.80 39
2919.92 32
2920.05 27
2920.17 22
2920.30 20
2920.42 20
2920.54 23
2920.67 26
2920.79 30
2920.91 34
2921.04 37
2921.16 39
2921.29 39
2921.41 38
2921.53 36
2921.66 34
2921.78 34
2921.91 34
2922.03 36
2922.15 37
2922.28 38
2922.40 36
2922.53 29
2922.65 19
2922.77 5
2922.90 0
2923.02 0
2923.14 0
2923.27 0
2923.39 0
2923.52 0
2923.64 0
2923.76 8
2923.89 33
2924.01 59
2924.14 83
2924.26 105
2924.38 121
2924.51 131
2924.63 134
2924.76 131
2924.88 124
2925.00 115
2925.13 106
2925.25 100
2925.38 99
2925.50 101
2925.62 106
2925.75 112
2925.87 116
2926.00 119
2926.12 120
2926.24 121
2926.37 123
2926.49 128
2926.62 136
2926.74 145
2926.86 153
2926.99 156
2927.11 154
2927.24 144
2927.36 126
2927.48 104
2927.61 79
2927.73 55
2927.86 33
2927.98 16
2928.10 5
2928.23 1
2928.35 3
2928.48 12
2928.60 27
2928.72 45
2928.85 63
2928.97 80
2929.10 92
2929.22 96
2929.34 94
2929.47 85
2929.59 72
2929.72 60
2929.84 51
2929.96 46
2930.09 47
2930.21 54
2930.34 64
2930.46 77
2930.58 89
2930.71 99
2930.83 105
2930.96 107
2931.08 104
2931.20 96
2931.33 84
2931.45 70
2931.58 56
2931.70 43
2931.83 34
2931.95 31
2932.07 33
2932.20 40
2932.32 49
2932.45 59
2932.57 65
2932.69 68
2932.82 64
2932.94 56
2933.07 44
2933.19 32
2933.31 21
2933.44 13
2933.56 10
2933.69 10
2933.81 13
2933.94 17
2934.06 18
2934.18 17
2934.31 13
2934.43 5
2934.56 0
2934.68 0
2934.80 0
2934.93 0
2935.05 0
2935.18 0
2935.30 0
2935.43 6
2935.55 9
2935.67 10
2935.80 10
2935.92 7
2936.05 6
2936.17 5
2936.29 5
2936.42 5
2936.54 6
2936.67 6
2936.79 5
2936.92 3
2937.04 0
2937.16 0
2937.29 0
2937.41 0
2937.54 0
2937.66 0
2937.79 0
2937.91 0
2938.03 5
2938.16 13
2938.28 25
2938.41 38
2938.53 52
2938.66 66
2938.78 77
2938.90 87
2939.03 94
2939.15 100
2939.28 105
2939.40 109
2939.52 114
2939.65 118
2939.77 122
2939.90 124
2940.02 125
2940.15 124
2940.27 121
2940.39 119
2940.52 116
2940.64 113
2940.77 110
2940.89 107
2941.02 101
2941.14 94
2941.26 84
2941.39 73
2941.51 63
2941.64 55
2941.76 51
2941.89 49
2942.01 50
2942.14 52
2942.26 56
2942.38 60
2942.51 64
2942.63 68
2942.76 73
2942.88 79
2943.01 85
2943.13 91
2943.25 96
2943.38 100
2943.50 105
2943.63 109
2943.75 113
2943.88 117
2944.00 119
2944.12 118
2944.25 115
2944.37 107
2944.50 96
2944.62 84
2944.75 74
2944.87 65
2945.00 61
2945.12 59
2945.24 61
2945.37 62
2945.49 63
2945.62 61
2945.74 58
2945.87 54
2945.99 51
2946.11 50
2946.24 51
2946.36 54
2946.49 58
2946.61 63
2946.74 67
2946.86 71
2946.99 77
2947.11 84
2947.23 93
2947.36 104
2947.48 113
2947.61 121
2947.73 125
2947.86 124
2947.98 118
2948.11 107
2948.23 95
2948.35 82
2948.48 73
2948.60 68
2948.73 71
2948.85 81
2948.98 98
2949.10 119
2949.23 142
2949.35 162
2949.47 179
2949.60 190
2949.72 195
2949.85 194
2949.97 188
2950.10 176
2950.22 162
2950.35 145
2950.47 127
2950.59 107
2950.72 88
2950.84 70
2950.97 53
2951.09 38
2951.22 26
2951.34 18
2951.47 15
2951.59 17
2951.72 24
2951.84 35
2951.96 49
2952.09 62
2952.21 75
2952.34 84
2952.46 90
2952.59 94
2952.71 96
2952.84 97
2952.96 99
2953.09 100
2953.21 102
2953.33 103
2953.46 102
2953.58 99
2953.71 95
2953.83 92
2953.96 89
2954.08 88
2954.21 89
2954.33 90
2954.46 91
2954.58 91
2954.70 89
2954.83 85
2954.95 80
2955.08 76
2955.20 74
2955.33 74
2955.45 77
2955.58 81
2955.70 86
2955.83 89
2955.95 92
2956.08 93
2956.20 93
2956.32 93
2956.45 93
2956.57 92
2956.70 91
2956.82 90
2956.95 87
2957.07 82
2957.20 75
2957.32 66
2957.45 57
2957.57 49
2957.70 44
2957.82 44
2957.94 48
2958.07 57
2958.19 67
2958.32 77
2958.44 86
2958.57 92
2958.69 96
2958.82 99
2958.94 101
2959.07 102
2959.19 104
2959.32 105
2959.44 105
2959.57 103
2959.69 102
2959.82 102
2959.94 104
2960.06 110
2960.19 119
2960.31 130
2960.44 140
2960.56 149
2960.69 153
2960.81 153
2960.94 147
2961.06 137
2961.19 124
2961.31 112
2961.44 102
2961.56 95
2961.69 92
2961.81 92
2961.94 94
2962.06 96
2962.18 97
2962.31 95
2962.43 92
2962.56 87
2962.68 80
2962.81 74
2962.93 68
2963.06 61
2963.18 54
2963.31 46
2963.43 37
2963.56 28
2963.68 19
2963.81 14
2963.93 12
2964.06 15
2964.18 22
2964.31 32
2964.43 43
2964.56 55
2964.68 64
2964.80 70
2964.93 73
2965.05 74
2965.18 73
2965.30 73
2965.43 73
2965.55 74
2965.68 77
2965.80 78
2965.93 78
2966.05 75
2966.18 70
2966.30 63
2966.43 56
2966.55 52
2966.68 52
2966.80 57
2966.93 66
2967.05 78
2967.18 90
2967.30 99
2967.43 103
2967.55 103
2967.68 98
2967.80 91
2967.93 86
2968.05 84
2968.18 87
2968.30 95
2968.43 107
2968.55 120
2968.67 133
2968.80 143
2968.92 148
2969.05 148
2969.17 143
2969.30 135
2969.42 124
2969.55 111
2969.67 98
2969.80 86
2969.92 77
2970.05 71
2970.17 70
2970.30 74
2970.42 83
2970.55 96
2970.67 110
2970.80 124
2970.92 135
2971.05 143
2971.17 146
2971.30 145
2971.42 139
2971.55 130
2971.67 119
2971.80 106
2971.92 91
2972.05 76
2972.17 61
2972.30 49
2972.42 39
2972.55 32
2972.67 27
2972.80 24
2972.92 21
2973.05 18
2973.17 13
2973.30 6
2973.42 0
2973.55 0
2973.67 0
2973.80 0
2973.92 0
2974.05 0
2974.17 0
2974.30 0
2974.42 13
2974.55 27
2974.67 36
2974.80 39
2974.92 36
2975.05 28
2975.17 21
2975.30 16
2975.42 16
2975.55 21
2975.67 30
2975.80 42
2975.92 54
2976.05 62
2976.17 67
2976.30 67
2976.42 65
2976.55 61
2976.67 57
2976.80 53
2976.92 50
2977.05 47
2977.17 43
2977.30 37
2977.42 30
2977.55 22
2977.67 15
2977.80 11
2977.92 9
2978.05 11
2978.17 15
2978.30 19
2978.42 22
2978.55 24
2978.67 23
2978.80 20
2978.92 17
2979.05 15
2979.17 16
2979.30 21
2979.42 30
2979.55 42
2979.67 54
2979.80 65
2979.92 73
2980.05 76
2980.18 74
2980.30 66
2980.43 54
2980.55 41
2980.68 29
2980.80 20
2980.93 16
2981.05 18
2981.18 25
2981.30 35
2981.43 47
2981.55 60
2981.68 72
2981.80 84
2981.93 95
2982.05 105
2982.18 115
2982.30 124
2982.43 132
2982.55 140
2982.68 149
2982.80 157
2982.93 166
2983.05 174
2983.18 180
2983.30 184
2983.43 183
2983.55 177
2983.68 167
2983.80 153
2983.93 137
2984.06 121
2984.18 108
2984.31 98
2984.43 94
2984.56 94
2984.68 98
2984.81 106
2984.93 115
2985.06 125
2985.18 134
2985.31 141
2985.43 145
2985.56 145
2985.68 140
2985.81 132
2985.93 121
2986.06 108
2986.18 95
2986.31 85
2986.43 77
2986.56 71
2986.69 68
2986.81 65
2986.94 63
2987.06 60
2987.19 57
2987.31 55
2987.44 54
2987.56 57
2987.69 64
2987.81 74
2987.94 87
2988.06 100
2988.19 113
2988.31 121
2988.44 125
2988.56 123
2988.69 116
2988.81 104
2988.94 91
2989.07 76
2989.19 63
2989.32 51
2989.44 42
2989.57 33
2989.69 25
2989.82 18
2989.94 14
2990.07 13
2990.19 17
2990.32 28
2990.44 43
2990.57 62
2990.69 81
2990.82 97
2990.95 109
2991.07 115
2991.20 118
2991.32 118
2991.45 119
2991.57 121
2991.70 124
2991.82 128
2991.95 132
2992.07 134
2992.20 133
2992.32 129
2992.45 123
2992.58 116
2992.70 109
2992.83 102
2992.95 97
2993.08 93
2993.20 92
2993.33 92
2993.45 96
2993.58 102
2993.70 112
2993.83 123
2993.95 135
2994.08 146
2994.21 155
2994.33 160
2994.46 162
2994.58 160
2994.71 156
2994.83 151
2994.96 147
2995.08 146
2995.21 149
2995.33 156
2995.46 166
2995.59 176
2995.71 185
2995.84 191
2995.96 193
2996.09 192
2996.21 189
2996.34 186
2996.46 185
2996.59 187
2996.71 192
2996.84 201
2996.97 210
2997.09 217
2997.22 222
2997.34 221
2997.47 217
2997.59 209
2997.72 199
2997.84 189
2997.97 179
2998.09 170
2998.22 160
2998.35 149
2998.47 137
2998.60 124
2998.72 111
2998.85 99
2998.97 89
2999.10 82
2999.22 77
2999.35 71
2999.48 66
2999.60 58
2999.73 50
2999.85 42
2999.98 36
3000.10 32
3000.23 31
3000.35 34
3000.48 40
3000.61 47
3000.73 56
3000.86 64
3000.98 70
3001.11 75
3001.23 78
3001.36 79
3001.48 78
3001.61 75
3001.74 70
3001.86 63
3001.99 55
3002.11 45
3002.24 35
3002.36 26
3002.49 20
3002.61 17
3002.74 19
3002.87 26
3002.99 37
3003.12 52
3003.24 69
3003.37 86
3003.49 101
3003.62 112
3003.74 120
3003.87 123
3004.00 123
3004.12 122
3004.25 122
3004.37 125
3004.50 131
3004.62 140
3004.75 149
3004.88 156
3005.00 159
3005.13 156
3005.25 148
3005.38 136
3005.50 124
3005.63 113
3005.75 105
3005.88 101
3006.01 101
3006.13 105
3006.26 110
3006.38 117
3006.51 126
3006.63 135
3006.76 147
3006.89 160
3007.01 174
3007.14 189
3007.26 203
3007.39 215
3007.51 226
3007.64 235
3007.77 243
3007.89 249
3008.02 254
3008.14 257
3008.27 257
3008.39 253
3008.52 243
3008.65 229
3008.77 210
3008.90 189
3009.02 167
3009.15 148
3009.27 132
3009.40 121
3009.53 116
3009.65 115
3009.78 118
3009.90 123
3010.03 128
3010.15 133
3010.28 136
3010.41 136
3010.53 133
3010.66 127
3010.78 119
3010.91 108
3011.03 95
3011.16 80
3011.29 64
3011.41 49
3011.54 34
3011.66 20
3011.79 9
3011.92 0
3012.04 0
3012.17 0
3012.29 0
3012.42 0
3012.54 0
3012.67 0
3012.80 0
3012.92 0
3013.05 6
3013.17 14
3013.30 24
3013.43 33
3013.55 44
3013.68 56
3013.80 70
3013.93 84
3014.05 99
3014.18 113
3014.31 128
3014.43 142
3014.56 156
3014.68 169
3014.81 181
3014.94 191
3015.06 197
3015.19 199
3015.31 198
3015.44 192
3015.56 185
3015.69 177
3015.82 170
3015.94 166
3016.07 165
3016.19 166
3016.32 171
3016.45 177
3016.57 183
3016.70 189
3016.82 195
3016.95 199
3017.07 201
3017.20 201
3017.33 200
3017.45 197
3017.58 193
3017.70 187
3017.83 180
3017.96 173
3018.08 166
3018.21 159
3018.33 154
3018.46 151
3018.59 150
3018.71 149
3018.84 149
3018.96 147
3019.09 143
3019.22 136
3019.34 127
3019.47 116
3019.59 102
3019.72 89
3019.85 76
3019.97 66
3020.10 60
3020.22 59
3020.35 63
3020.48 71
3020.60 82
3020.73 95
3020.85 107
3020.98 116
3021.10 122
3021.23 124
3021.36 121
3021.48 115
3021.61 108
3021.73 101
3021.86 95
3021.99 91
3022.11 90
3022.24 90
3022.36 90
3022.49 90
3022.62 88
3022.74 84
3022.87 79
3022.99 72
3023.12 67
3023.25 63
3023.37 60
3023.50 60
3023.63 60
3023.75 61
3023.88 62
3024.00 61
3024.13 60
3024.26 57
3024.38 56
3024.51 57
3024.63 61
3024.76 70
3024.89 83
3025.01 100
3025.14 119
3025.26 139
3025.39 158
3025.52 174
3025.64 187
3025.77 196
3025.89 200
3026.02 201
3026.15 199
3026.27 193
3026.40 186
3026.52 177
3026.65 169
3026.78 162
3026.90 159
3027.03 159
3027.16 164
3027.28 172
3027.41 181
3027.53 189
3027.66 193
3027.79 192
3027.91 187
3028.04 179
3028.16 171
3028.29 164
3028.42 162
3028.54 163
3028.67 167
3028.79 172
3028.92 174
3029.05 172
3029.17 167
3029.30 159
3029.43 151
3029.55 145
3029.68 141
3029.80 138
3029.93 137
3030.06 135
3030.18 133
3030.31 131
3030.43 128
3030.56 127
3030.69 127
3030.81 129
3030.94 132
3031.07 133
3031.19 132
3031.32 127
3031.44 120
3031.57 109
3031.70 99
3031.82 90
3031.95 84
3032.08 82
3032.20 85
3032.33 92
3032.45 102
3032.58 112
3032.71 122
3032.83 129
3032.96 133
3033.08 133
3033.21 130
3033.34 125
3033.46 120
3033.59 115
3033.72 111
3033.84 108
3033.97 105
3034.09 102
3034.22 98
3034.35 91
3034.47 81
3034.60 69
3034.73 56
3034.85 42
3034.98 30
3035.11 20
3035.23 12
3035.36 7
3035.48 4
3035.61 1
3035.74 0
3035.86 0
3035.99 0
3036.12 0
3036.24 0
3036.37 0
3036.49 0
3036.62 1
3036.75 15
3036.87 30
3037.00 44
3037.13 56
3037.25 65
3037.38 72
3037.50 78
3037.63 84
3037.76 91
3037.88 100
3038.01 109
3038.14 119
3038.26 129
3038.39 137
3038.52 145
3038.64 151
3038.77 158
3038.89 166
3039.02 176
3039.15 186
3039.27 197
3039.40 208
3039.53 217
3039.65 225
3039.78 229
3039.91 231
3040.03 228
3040.16 222
3040.28 212
3040.41 198
3040.54 181
3040.66 162
3040.79 143
3040.92 124
3041.04 106
3041.17 88
3041.30 73
3041.42 58
3041.55 44
3041.67 31
3041.80 21
3041.93 14
3042.05 12
3042.18 15
3042.31 22
3042.43 33
3042.56 46
3042.69 60
3042.81 71
3042.94 80
3043.07 86
3043.19 87
3043.32 84
3043.44 78
3043.57 71
3043.70 63
3043.82 57
3043.95 53
3044.08 53
3044.20 56
3044.33 62
3044.46 71
3044.58 82
3044.71 95
3044.84 107
3044.96 120
3045.09 133
3045.22 145
3045.34 158
3045.47 172
3045.59 185
3045.72 199
3045.85 211
3045.97 220
3046.10 225
3046.23 227
3046.35 225
3046.48 222
3046.61 219
3046.73 219
3046.86 222
3046.99 228
3047.11 236
3047.24 244
3047.37 250
3047.49 253
3047.62 251
3047.75 245
3047.87 238
3048.00 230
3048.13 223
3048.25 219
3048.38 218
3048.50 221
3048.63 225
3048.76 229
3048.88 232
3049.01 231
3049.14 226
3049.26 216
3049.39 202
3049.52 186
3049.64 169
3049.77 153
3049.90 140
3050.02 130
3050.15 123
3050.28 117
3050.40 112
3050.53 105
3050.66 97
3050.78 87
3050.91 77
3051.04 68
3051.16 60
3051.29 55
3051.42 55
3051.54 58
3051.67 64
3051.80 72
3051.92 82
3052.05 92
3052.18 100
3052.30 106
3052.43 109
3052.56 108
3052.68 105
3052.81 98
3052.94 89
3053.06 81
3053.19 72
3053.32 65
3053.44 61
3053.57 58
3053.70 58
3053.82 59
3053.95 61
3054.08 63
3054.20 65
3054.33 66
3054.46 67
3054.58 66
3054.71 65
3054.84 64
3054.96 64
3055.09 64
3055.22 65
3055.34 66
3055.47 67
3055.60 68
3055.72 69
3055.85 71
3055.98 76
3056.10 83
3056.23 94
3056.36 107
3056.48 119
3056.61 129
3056.74 135
3056.86 137
3056.99 133
3057.12 125
3057.24 114
3057.37 102
3057.50 91
3057.62 79
3057.75 69
3057.88 60
3058.00 51
3058.13 45
3058.26 39
3058.38 36
3058.51 35
3058.64 37
3058.76 40
3058.89 43
3059.02 48
3059.14 52
3059.27 56
3059.40 60
3059.52 63
3059.65 66
3059.78 69
3059.90 72
3060.03 77
3060.16 82
3060.29 88
3060.41 94
3060.54 100
3060.67 106
3060.79 112
3060.92 119
3061.05 127
3061.17 135
3061.30 145
3061.43 154
3061.55 160
3061.68 163
3061.81 163
3061.93 158
3062.06 151
3062.19 141
3062.31 131
3062.44 120
3062.57 109
3062.69 98
3062.82 87
3062.95 74
3063.08 61
3063.20 47
3063.33 34
3063.46 21
3063.58 10
3063.71 0
3063.84 0
3063.96 0
3064.09 0
3064.22 0
3064.34 0
3064.47 0
3064.60 0
3064.72 0
3064.85 10
3064.98 22
3065.11 32
3065.23 38
3065.36 41
3065.49 41
3065.61 42
3065.74 45
3065.87 53
3065.99 67
3066.12 85
3066.25 106
3066.37 125
3066.50 141
3066.63 151
3066.76 154
3066.88 152
3067.01 147
3067.14 144
3067.26 143
3067.39 145
3067.52 149
3067.64 154
3067.77 156
3067.90 155
3068.02 149
3068.15 139
3068.28 126
3068.41 113
3068.53 102
3068.66 93
3068.79 89
3068.91 87
3069.04 88
3069.17 92
3069.29 97
3069.42 104
3069.55 113
3069.68 124
3069.80 136
3069.93 147
3070.06 155
3070.18 159
3070.31 159
3070.44 154
3070.56 148
3070.69 142
3070.82 137
3070.95 135
3071.07 134
3071.20 134
3071.33 134
3071.45 131
3071.58 127
3071.71 121
3071.83 114
3071.96 107
3072.09 101
3072.22 96
3072.34 91
3072.47 86
3072.60 81
3072.72 76
3072.85 72
3072.98 69
3073.11 67
3073.23 66
3073.36 65
3073.49 63
3073.61 60
3073.74 57
3073.87 54
3073.99 51
3074.12 50
3074.25 51
3074.38 55
3074.50 62
3074.63 71
3074.76 81
3074.88 91
3075.01 100
3075.14 107
3075.27 111
3075.39 113
3075.52 112
3075.65 110
3075.77 107
3075.90 104
3076.03 100
3076.16 95
3076.28 90
3076.41 86
3076.54 81
3076.66 77
3076.79 72
3076.92 67
3077.05 62
3077.17 56
3077.30 52
3077.43 49
3077.55 49
3077.68 53
3077.81 61
3077.94 72
3078.06 85
3078.19 97
3078.32 108
3078.44 114
3078.57 116
3078.70 113
3078.83 107
3078.95 99
3079.08 89
3079.21 79
3079.33 69
3079.46 61
3079.59 55
3079.72 50
3079.84 47
3079.97 44
3080.10 43
3080.22 41
3080.35 39
3080.48 35
3080.61 30
3080.73 24
3080.86 19
3080.99 15
3081.12 16
3081.24 21
3081.37 31
3081.50 44
3081.62 60
3081.75 75
3081.88 86
3082.01 93
3082.13 96
3082.26 95
3082.39 94
3082.51 94
3082.64 97
3082.77 103
3082.90 109
3083.02 115
3083.15 117
3083.28 115
3083.41 109
3083.53 99
3083.66 86
3083.79 73
3083.91 60
3084.04 49
3084.17 40
3084.30 33
3084.42 27
3084.55 22
3084.68 19
3084.81 16
3084.93 14
3085.06 12
3085.19 10
3085.32 6
3085.44 1
3085.57 0
3085.70 0
3085.82 0
3085.95 0
3086.08 0
3086.21 0
3086.33 0
3086.46 12
3086.59 28
3086.72 42
3086.84 53
3086.97 62
3087.10 68
3087.23 74
3087.35 79
3087.48 86
3087.61 94
3087.73 104
3087.86 115
3087.99 126
3088.12 139
3088.24 153
3088.37 167
3088.50 181
3088.63 192
3088.75 198
3088.88 199
3089.01 194
3089.14 182
3089.26 166
3089.39 149
3089.52 135
3089.65 124
3089.77 117
3089.90 115
3090.03 114
3090.15 115
3090.28 114
3090.41 112
3090.54 109
3090.66 106
3090.79 105
3090.92 104
3091.05 103
3091.17 101
3091.30 98
3091.43 91
3091.56 84
3091.68 77
3091.81 73
3091.94 73
3092.07 79
3092.19 89
3092.32 102
3092.45 114
3092.58 125
3092.70 133
3092.83 138
3092.96 140
3093.09 141
3093.21 143
3093.34 145
3093.47 148
3093.60 150
3093.72 151
3093.85 150
3093.98 147
3094.11 144
3094.23 140
3094.36 136
3094.49 134
3094.62 132
3094.74 130
3094.87 128
3095.00 126
3095.13 122
3095.25 118
3095.38 113
3095.51 106
3095.64 100
3095.76 92
3095.89 83
3096.02 73
3096.15 63
3096.27 52
3096.40 42
3096.53 32
3096.66 26
3096.78 23
3096.91 25
3097.04 31
3097.17 41
3097.29 55
3097.42 70
3097.55 86
3097.68 99
3097.80 109
3097.93 116
3098.06 121
3098.19 122
3098.31 122
3098.44 120
3098.57 119
3098.70 117
3098.83 114
3098.95 111
3099.08 107
3099.21 103
3099.34 98
3099.46 93
3099.59 87
3099.72 80
3099.85 73
3099.97 66
3100.10 58
3100.23 50
3100.36 42
3100.48 35
3100.61 29
3100.74 24
3100.87 22
3100.99 21
3101.12 21
3101.25 22
3101.38 22
3101.51 20
3101.63 17
3101.76 11
3101.89 4
3102.02 0
3102.14 0
3102.27 0
3102.40 0
3102.53 0
3102.65 0
3102.78 0
3102.91 0
3103.04 11
3103.16 22
3103.29 31
3103.42 37
3103.55 41
3103.68 45
3103.80 51
3103.93 61
3104.06 78
3104.19 101
3104.31 129
3104.44 159
3104.57 189
3104.70 214
3104.83 233
3104.95 243
3105.08 247
3105.21 244
3105.34 238
3105.46 230
3105.59 222
3105.72 214
3105.85 206
3105.97 198
3106.10 190
3106.23 181
3106.36 172
3106.49 164
3106.61 159
3106.74 155
3106.87 154
3107.00 152
3107.12 150
3107.25 146
3107.38 139
3107.51 130
3107.64 119
3107.76 107
3107.89 97
3108.02 90
3108.15 87
3108.27 87
3108.40 91
3108.53 97
3108.66 105
3108.79 113
3108.91 122
3109.04 129
3109.17 134
3109.30 136
3109.42 135
3109.55 132
3109.68 128
3109.81 123
3109.94 119
3110.06 118
3110.19 119
3110.32 123
3110.45 129
3110.57 134
3110.70 139
3110.83 140
3110.96 139
3111.09 135
3111.21 129
3111.34 122
3111.47 117
3111.60 113
3111.73 112
3111.85 113
3111.98 114
3112.11 115
3112.24 115
3112.36 114
3112.49 113
3112.62 112
3112.75 112
3112.88 114
3113.00 117
3113.13 121
3113.26 123
3113.39 124
3113.52 124
3113.64 123
3113.77 122
3113.90 122
3114.03 124
3114.16 128
3114.28 133
3114.41 136
3114.54 135
3114.67 130
3114.79 120
3114.92 106
3115.05 90
3115.18 75
3115.31 61
3115.43 52
3115.56 48
3115.69 48
3115.82 51
3115.95 57
3116.07 65
3116.20 75
3116.33 86
3116.46 97
3116.59 109
3116.71 121
3116.84 133
3116.97 145
3117.10 158
3117.23 170
3117.35 182
3117.48 192
3117.61 199
3117.74 202
3117.87 200
3117.99 195
3118.12 187
3118.25 177
3118.38 166
3118.51 154
3118.63 142
3118.76 129
3118.89 115
3119.02 101
3119.15 86
3119.27 72
3119.40 60
3119.53 47
3119.66 36
3119.79 26
3119.91 17
3120.04 10
3120.17 4
3120.30 2
3120.43 1
3120.55 4
3120.68 10
3120.81 17
3120.94 27
3121.07 37
3121.19 47
3121.32 55
3121.45 60
3121.58 59
3121.71 54
3121.83 44
3121.96 31
3122.09 18
3122.22 8
3122.35 2
3122.47 1
3122.60 3
3122.73 8
3122.86 14
3122.99 18
3123.12 21
3123.24 23
3123.37 26
3123.50 30
3123.63 37
3123.76 46
3123.88 56
3124.01 65
3124.14 72
3124.27 74
3124.40 73
3124.52 69
3124.65 62
3124.78 56
3124.91 51
3125.04 47
3125.17 45
3125.29 42
3125.42 38
3125.55 32
3125.68 23
3125.81 13
3125.93 4
3126.06 0
3126.19 0
3126.32 0
3126.45 6
3126.57 13
3126.70 20
3126.83 23
3126.96 21
3127.09 15
3127.22 6
3127.34 0
3127.47 0
3127.60 0
3127.73 0
3127.86 0
3127.98 0
3128.11 0
3128.24 0
3128.37 7
3128.50 15
3128.63 22
3128.75 26
3128.88 27
3129.01 26
3129.14 25
3129.27 24
3129.40 25
3129.52 27
3129.65 29
3129.78 30
3129.91 30
3130.04 28
3130.16 24
3130.29 18
3130.42 13
3130.55 9
3130.68 8
3130.81 8
3130.93 11
3131.06 16
3131.19 21
3131.32 26
3131.45 33
3131.58 40
3131.70 48
3131.83 57
3131.96 64
3132.09 70
3132.22 73
3132.34 73
3132.47 70
3132.60 66
3132.73 61
3132.86 57
3132.99 56
3133.11 56
3133.24 59
3133.37 64
3133.50 71
3133.63 79
3133.76 86
3133.88 93
3134.01 98
3134.14 100
3134.27 100
3134.40 97
3134.53 91
3134.65 84
3134.78 78
3134.91 73
3135.04 70
3135.17 70
3135.30 72
3135.42 78
3135.55 85
3135.68 93
3135.81 101
3135.94 108
3136.07 113
3136.19 115
3136.32 115
3136.45 112
3136.58 107
3136.71 102
3136.84 98
3136.96 95
3137.09 93
3137.22 93
3137.35 93
3137.48 94
3137.61 95
3137.74 96
3137.86 98
3137.99 101
3138.12 105
3138.25 110
3138.38 117
3138.51 126
3138.63 135
3138.76 143
3138.89 150
3139.02 154
3139.15 154
3139.28 151
3139.40 146
3139.53 140
3139.66 135
3139.79 129
3139.92 124
3140.05 117
3140.17 109
3140.30 99
3140.43 87
3140.56 75
3140.69 63
3140.82 53
3140.95 43
3141.07 34
3141.20 24
3141.33 15
3141.46 7
3141.59 0
3141.72 0
3141.84 0
3141.97 0
3142.10 6
3142.23 15
3142.36 22
3142.49 27
3142.62 30
3142.74 30
3142.87 28
3143.00 27
3143.13 27
3143.26 28
3143.39 30
3143.52 32
3143.64 33
3143.77 32
3143.90 29
3144.03 25
3144.16 19
3144.29 15
3144.42 11
3144.54 10
3144.67 11
3144.80 14
3144.93 19
3145.06 25
3145.19 31
3145.31 38
3145.44 45
3145.57 52
3145.70 61
3145.83 71
3145.96 81
3146.09 92
3146.21 100
3146.34 107
3146.47 112
3146.60 115
3146.73 117
3146.86 117
3146.99 117
3147.11 116
3147.24 114
3147.37 112
3147.50 109
3147.63 107
3147.76 104
3147.89 102
3148.01 101
3148.14 101
3148.27 101
3148.40 101
3148.53 101
3148.66 102
3148.79 105
3148.92 109
3149.04 116
3149.17 125
3149.30 137
3149.43 149
3149.56 160
3149.69 168
3149.82 172
3149.94 172
3150.07 168
3150.20 160
3150.33 149
3150.46 138
3150.59 127
3150.72 117
3150.84 110
3150.97 107
3151.10 106
3151.23 109
3151.36 113
3151.49 117
3151.62 119
3151.75 118
3151.87 112
3152.00 100
3152.13 84
3152.26 65
3152.39 46
3152.52 28
3152.65 15
3152.78 8
3152.90 6
3153.03 9
3153.16 15
3153.29 22
3153.42 28
3153.55 32
3153.68 33
3153.80 30
3153.93 26
3154.06 21
3154.19 16
3154.32 13
3154.45 12
3154.58 13
3154.71 16
3154.83 20
3154.96 24
3155.09 27
3155.22 28
3155.35 27
3155.48 22
3155.61 14
3155.74 4
3155.86 0
3155.99 0
3156.12 0
3156.25 0
3156.38 0
3156.51 0
3156.64 0
3156.77 0
3156.89 6
3157.02 16
3157.15 24
3157.28 31
3157.41 36
3157.54 40
3157.67 43
3157.80 48
3157.93 56
3158.05 66
3158.18 78
3158.31 92
3158.44 107
3158.57 121
3158.70 133
3158.83 144
3158.96 152
3159.08 158
3159.21 163
3159.34 166
3159.47 168
3159.60 169
3159.73 168
3159.86 167
3159.99 165
3160.12 163
3160.24 161
3160.37 158
3160.50 156
3160.63 154
3160.76 152
3160.89 148
3161.02 143
3161.15 136
3161.27 126
3161.40 115
3161.53 103
3161.66 90
3161.79 80
3161.92 72
3162.05 68
3162.18 68
3162.31 72
3162.43 78
3162.56 86
3162.69 93
3162.82 99
3162.95 102
3163.08 102
3163.21 98
3163.34 93
3163.47 86
3163.60 78
3163.72 71
3163.85 65
3163.98 62
3164.11 61
3164.24 64
3164.37 70
3164.50 79
3164.63 89
3164.76 99
3164.88 107
3165.01 113
3165.14 115
3165.27 115
3165.40 112
3165.53 107
3165.66 99
3165.79 91
3165.92 81
3166.05 71
3166.17 63
3166.30 59
3166.43 60
3166.56 66
3166.69 79
3166.82 97
3166.95 119
3167.08 141
3167.21 160
3167.33 175
3167.46 185
3167.59 189
3167.72 186
3167.85 179
3167.98 168
3168.11 152
3168.24 133
3168.37 111
3168.50 89
3168.63 67
3168.75 48
3168.88 34
3169.01 26
3169.14 24
3169.27 27
3169.40 32
3169.53 37
3169.66 40
3169.79 39
3169.92 34
3170.04 27
3170.17 17
3170.30 8
3170.43 1
3170.56 0
3170.69 0
3170.82 0
3170.95 3
3171.08 11
3171.21 19
3171.34 27
3171.46 34
3171.59 40
3171.72 45
3171.85 52
3171.98 61
3172.11 72
3172.24 84
3172.37 96
3172.50 105
3172.63 111
3172.76 111
3172.88 108
3173.01 103
3173.14 98
3173.27 96
3173.40 96
3173.53 100
3173.66 105
3173.79 108
3173.92 107
3174.05 101
3174.18 88
3174.30 70
3174.43 48
3174.56 25
3174.69 5
3174.82 0
3174.95 0
3175.08 0
3175.21 0
3175.34 0
3175.47 0
3175.60 2
3175.73 9
3175.85 13
3175.98 16
3176.11 18
3176.24 20
3176.37 24
3176.50 29
3176.63 38
3176.76 49
3176.89 61
3177.02 73
3177.15 83
3177.28 90
3177.40 93
3177.53 90
3177.66 83
3177.79 72
3177.92 59
3178.05 46
3178.18 34
3178.31 26
3178.44 21
3178.57 20
3178.70 22
3178.83 26
3178.96 32
3179.08 40
3179.21 49
3179.34 60
3179.47 71
3179.60 83
3179.73 94
3179.86 104
3179.99 112
3180.12 117
3180.25 119
3180.38 117
3180.51 112
3180.64 103
3180.76 90
3180.89 72
3181.02 51
3181.15 27
3181.28 2
3181.41 0
3181.54 0
3181.67 0
3181.80 0
3181.93 0
3182.06 0
3182.19 0
3182.32 4
3182.45 22
3182.58 37
3182.70 49
3182.83 59
3182.96 67
3183.09 75
3183.22 84
3183.35 95
3183.48 107
3183.61 118
3183.74 128
3183.87 136
3184.00 141
3184.13 142
3184.26 139
3184.39 133
3184.51 124
3184.64 113
3184.77 102
3184.90 89
3185.03 77
3185.16 65
3185.29 54
3185.42 45
3185.55 36
3185.68 29
3185.81 25
3185.94 24
3186.07 26
3186.20 31
3186.33 39
3186.46 49
3186.58 60
3186.71 69
3186.84 74
3186.97 75
3187.10 71
3187.23 65
3187.36 59
3187.49 55
3187.62 55
3187.75 60
3187.88 68
3188.01 77
3188.14 82
3188.27 81
3188.40 72
3188.53 55
3188.66 34
3188.78 9
3188.91 0
3189.04 0
3189.17 0
3189.30 0
3189.43 0
3189.56 0
3189.69 2
3189.82 15
3189.95 25
3190.08 28
3190.21 27
3190.34 23
3190.47 17
3190.60 11
3190.73 6
3190.86 3
3190.99 1
3191.12 1
3191.24 0
3191.37 0
3191.50 0
3191.63 0
3191.76 2
3191.89 5
3192.02 10
3192.15 16
3192.28 23
3192.41 30
3192.54 34
3192.67 34
3192.80 31
3192.93 23
3193.06 13
3193.19 1
3193.32 0
3193.45 0
3193.58 0
3193.71 0
3193.83 0
3193.96 9
3194.09 24
3194.22 41
3194.35 57
3194.48 72
3194.61 82
3194.74 89
3194.87 90
3195.00 87
3195.13 79
3195.26 66
3195.39 50
3195.52 33
3195.65 16
3195.78 0
3195.91 0
3196.04 0
3196.17 0
3196.30 0
3196.43 0
3196.56 0
3196.69 0
3196.81 6
3196.94 13
3197.07 17
3197.20 19
3197.33 21
3197.46 22
3197.59 25
3197.72 29
3197.85 33
3197.98 37
3198.11 40
3198.24 40
3198.37 38
3198.50 35
3198.63 33
3198.76 32
3198.89 34
3199.02 39
3199.15 46
3199.28 56
3199.41 67
3199.54 79
3199.67 93
3199.80 106
3199.93 119
3200.06 131
3200.19 138
3200.31 141
3200.44 140
3200.57 135
3200.70 127
3200.83 119
3200.96 112
3201.09 107
3201.22 106
3201.35 109
3201.48 114
3201.61 124
3201.74 136
3201.87 149
3202.00 163
3202.13 178
3202.26 191
3202.39 201
3202.52 209
3202.65 213
3202.78 214
3202.91 212
3203.04 209
3203.17 203
3203.30 197
3203.43 189
3203.56 180
3203.69 169
3203.82 157
3203.95 144
3204.08 130
3204.21 116
3204.34 103
3204.47 90
3204.60 79
3204.73 71
3204.85 64
3204.98 60
3205.11 59
3205.24 60
3205.37 63
3205.50 66
3205.63 68
3205.76 70
3205.89 70
3206.02 70
3206.15 69
3206.28 68
3206.41 67
3206.54 66
3206.67 66
3206.80 65
3206.93 64
3207.06 64
3207.19 63
3207.32 63
3207.45 63
3207.58 64
3207.71 65
3207.84 68
3207.97 71
3208.10 76
3208.23 82
3208.36 89
3208.49 95
3208.62 100
3208.75 104
3208.88 105
3209.01 103
3209.14 100
3209.27 94
3209.40 88
3209.53 81
3209.66 74
3209.79 67
3209.92 61
3210.05 57
3210.18 55
3210.31 57
3210.44 64
3210.57 73
3210.70 85
3210.83 96
3210.96 106
3211.09 112
3211.22 113
3211.35 108
3211.48 100
3211.61 88
3211.74 75
3211.87 61
3212.00 47
3212.13 35
3212.26 24
3212.39 14
3212.52 6
3212.65 0
3212.78 0
3212.91 0
3213.04 0
3213.17 0
3213.29 0
3213.42 0
3213.55 7
3213.68 15
3213.81 23
3213.94 30
3214.07 37
3214.20 44
3214.33 51
3214.46 58
3214.59 64
3214.72 71
3214.85 77
3214.98 80
3215.11 81
3215.24 79
3215.37 75
3215.50 71
3215.63 66
3215.76 62
3215.89 61
3216.02 62
3216.15 65
3216.28 70
3216.41 76
3216.54 83
3216.67 90
3216.80 95
3216.93 100
3217.06 103
3217.19 104
3217.32 104
3217.45 104
3217.58 103
3217.71 103
3217.84 103
3217.97 103
3218.10 103
3218.23 103
3218.36 101
3218.49 97
3218.62 91
3218.75 82
3218.88 71
3219.01 60
3219.14 49
3219.27 40
3219.40 36
3219.53 36
3219.66 41
3219.79 49
3219.92 59
3220.05 69
3220.19 80
3220.32 88
3220.45 95
3220.58 100
3220.71 103
3220.84 105
3220.97 106
3221.10 107
3221.23 109
3221.36 113
3221.49 119
3221.62 126
3221.75 134
3221.88 140
3222.01 143
3222.14 140
3222.27 132
3222.40 118
3222.53 100
3222.66 80
3222.79 59
3222.92 41
3223.05 26
3223.18 16
3223.31 11
3223.44 9
3223.57 8
3223.70 9
3223.83 8
3223.96 6
3224.09 3
3224.22 0
3224.35 0
3224.48 0
3224.61 0
3224.74 0
3224.87 0
3225.00 0
3225.13 0
3225.26 2
3225.39 5
3225.52 6
3225.65 8
3225.78 12
3225.91 19
3226.04 30
3226.17 44
3226.30 60
3226.43 76
3226.56 90
3226.69 102
3226.82 110
3226.95 117
3227.08 123
3227.21 130
3227.34 139
3227.47 150
3227.60 161
3227.73 169
3227.86 173
3227.99 173
3228.12 167
3228.25 158
3228.38 149
3228.51 142
3228.65 139
3228.78 142
3228.91 149
3229.04 160
3229.17 172
3229.30 183
3229.43 191
3229.56 194
3229.69 195
3229.82 193
3229.95 190
3230.08 186
3230.21 181
3230.34 176
3230.47 169
3230.60 160
3230.73 148
3230.86 133
3230.99 115
3231.12 96
3231.25 75
3231.38 55
3231.51 38
3231.64 26
3231.77 19
3231.90 19
3232.03 25
3232.16 35
3232.29 47
3232.42 58
3232.55 67
3232.68 73
3232.81 77
3232.94 79
3233.07 81
3233.21 82
3233.34 84
3233.47 87
3233.60 89
3233.73 92
3233.86 94
3233.99 98
3234.12 104
3234.25 112
3234.38 123
3234.51 135
3234.64 148
3234.77 160
3234.90 169
3235.03 174
3235.16 175
3235.29 173
3235.42 169
3235.55 165
3235.68 160
3235.81 156
3235.94 153
3236.07 150
3236.20 145
3236.33 139
3236.46 131
3236.59 122
3236.73 113
3236.86 104
3236.99 95
3237.12 89
3237.25 83
3237.38 79
3237.51 76
3237.64 74
3237.77 72
3237.90 72
3238.03 72
3238.16 72
3238.29 72
3238.42 72
3238.55 71
3238.68 69
3238.81 66
3238.94 63
3239.07 59
3239.20 55
3239.33 52
3239.46 50
3239.59 50
3239.73 51
3239.86 55
3239.99 62
3240.12 71
3240.25 82
3240.38 93
3240.51 105
3240.64 118
3240.77 131
3240.90 145
3241.03 159
3241.16 172
3241.29 183
3241.42 190
3241.55 189
3241.68 181
3241.81 165
3241.94 143
3242.07 120
3242.20 99
3242.34 85
3242.47 81
3242.60 88
3242.73 103
3242.86 125
3242.99 150
3243.12 173
3243.25 193
3243.38 209
3243.51 218
3243.64 224
3243.77 225
3243.90 224
3244.03 220
3244.16 214
3244.29 205
3244.42 193
3244.55 180
3244.68 165
3244.82 152
3244.95 141
3245.08 133
3245.21 128
3245.34 126
3245.47 125
3245.60 126
3245.73 128
3245.86 130
3245.99 135
3246.12 141
3246.25 148
3246.38 157
3246.51 167
3246.64 176
3246.77 185
3246.90 193
3247.04 200
3247.17 205
3247.30 208
3247.43 209
3247.56 208
3247.69 204
3247.82 200
3247.95 195
3248.08 192
3248.21 191
3248.34 193
3248.47 197
3248.60 202
3248.73 207
3248.86 211
3249.00 212
3249.13 209
3249.26 203
3249.39 193
3249.52 180
3249.65 165
3249.78 149
3249.91 133
3250.04 120
3250.17 110
3250.30 105
3250.43 106
3250.56 112
3250.69 121
3250.82 131
3250.96 139
3251.09 144
3251.22 145
3251.35 142
3251.48 136
3251.61 128
3251.74 121
3251.87 117
3252.00 115
3252.13 117
3252.26 121
3252.39 128
3252.52 134
3252.65 138
3252.79 139
3252.92 134
3253.05 125
3253.18 113
3253.31 100
3253.44 89
3253.57 82
3253.70 80
3253.83 82
3253.96 87
3254.09 94
3254.22 100
3254.35 105
3254.48 107
3254.62 108
3254.75 107
3254.88 105
3255.01 104
3255.14 102
3255.27 102
3255.40 103
3255.53 106
3255.66 109
3255.79 114
3255.92 119
3256.05 122
3256.18 125
3256.32 125
3256.45 125
3256.58 126
3256.71 127
3256.84 131
3256.97 136
3257.10 142
3257.23 146
3257.36 147
3257.49 143
3257.62 135
3257.75 123
3257.89 110
3258.02 98
3258.15 89
3258.28 84
3258.41 82
3258.54 82
3258.67 82
3258.80 80
3258.93 78
3259.06 75
3259.19 74
3259.32 74
3259.46 76
3259.59 80
3259.72 83
3259.85 84
3259.98 83
3260.11 80
3260.24 75
3260.37 71
3260.50 67
3260.63 66
3260.76 68
3260.90 70
3261.03 74
3261.16 78
3261.29 82
3261.42 87
3261.55 93
3261.68 100
3261.81 108
3261.94 118
3262.07 127
3262.20 134
3262.34 139
3262.47 141
3262.60 141
3262.73 139
3262.86 136
3262.99 132
3263.12 130
3263.25 130
3263.38 131
3263.51 134
3263.64 138
3263.78 141
3263.91 142
3264.04 138
3264.17 130
3264.30 116
3264.43 99
3264.56 81
3264.69 64
3264.82 51
3264.95 45
3265.09 45
3265.22 51
3265.35 61
3265.48 72
3265.61 82
3265.74 89
3265.87 93
3266.00 94
3266.13 93
3266.26 91
3266.40 89
3266.53 88
3266.66 89
3266.79 91
3266.92 95
3267.05 100
3267.18 107
3267.31 117
3267.44 129
3267.57 143
3267.71 157
3267.84 170
3267.97 180
3268.10 187
3268.23 187
3268.36 183
3268.49 175
3268.62 163
3268.75 150
3268.88 137
3269.02 123
3269.15 111
3269.28 100
3269.41 92
3269.54 87
3269.67 85
3269.80 87
3269.93 91
3270.06 96
3270.20 101
3270.33 103
3270.46 103
3270.59 100
3270.72 95
3270.85 91
3270.98 89
3271.11 90
3271.24 94
3271.38 101
3271.51 109
3271.64 115
3271.77 119
3271.90 118
3272.03 112
3272.16 104
3272.29 95
3272.42 87
3272.56 83
3272.69 84
3272.82 92
3272.95 105
3273.08 122
3273.21 140
3273.34 157
3273.47 170
3273.60 177
3273.74 176
3273.87 167
3274.00 150
3274.13 128
3274.26 101
3274.39 74
3274.52 49
3274.65 29
3274.78 13
3274.92 3
3275.05 0
3275.18 0
3275.31 0
3275.44 0
3275.57 0
3275.70 0
3275.83 0
3275.97 0
3276.10 0
3276.23 1
3276.36 13
3276.49 27
3276.62 43
3276.75 61
3276.88 78
3277.01 96
3277.15 114
3277.28 130
3277.41 145
3277.54 155
3277.67 161
3277.80 161
3277.93 154
3278.06 142
3278.20 127
3278.33 110
3278.46 95
3278.59 84
3278.72 79
3278.85 79
3278.98 84
3279.11 92
3279.25 101
3279.38 107
3279.51 108
3279.64 105
3279.77 96
3279.90 82
3280.03 65
3280.16 47
3280.30 29
3280.43 13
3280.56 0
3280.69 0
3280.82 0
3280.95 0
3281.08 0
3281.22 0
3281.35 0
3281.48 0
3281.61 0
3281.74 11
3281.87 30
3282.00 50
3282.13 68
3282.27 83
3282.40 94
3282.53 99
3282.66 100
3282.79 97
3282.92 91
3283.05 81
3283.18 69
3283.32 56
3283.45 42
3283.58 29
3283.71 18
3283.84 11
3283.97 7
3284.10 7
3284.24 11
3284.37 15
3284.50 20
3284.63 24
3284.76 25
3284.89 25
3285.02 23
3285.16 22
3285.29 22
3285.42 22
3285.55 24
3285.68 27
3285.81 30
3285.94 34
3286.08 36
3286.21 39
3286.34 41
3286.47 43
3286.60 43
3286.73 43
3286.86 41
3286.99 40
3287.13 41
3287.26 45
3287.39 54
3287.52 68
3287.65 85
3287.78 104
3287.91 121
3288.05 134
3288.18 143
3288.31 147
3288.44 147
3288.57 145
3288.70 142
3288.83 141
3288.97 141
3289.10 142
3289.23 143
3289.36 142
3289.49 140
3289.62 135
3289.76 127
3289.89 119
3290.02 110
3290.15 102
3290.28 96
3290.41 92
3290.54 90
3290.68 91
3290.81 94
3290.94 97
3291.07 99
3291.20 101
3291.33 103
3291.46 105
3291.60 108
3291.73 112
3291.86 119
3291.99 128
3292.12 138
3292.25 148
3292.39 154
3292.52 157
3292.65 154
3292.78 146
3292.91 133
3293.04 118
3293.17 102
3293.31 87
3293.44 75
3293.57 68
3293.70 67
3293.83 72
3293.96 81
3294.10 93
3294.23 105
3294.36 117
3294.49 125
3294.62 129
3294.75 130
3294.88 129
3295.02 127
3295.15 127
3295.28 129
3295.41 132
3295.54 136
3295.67 140
3295.81 141
3295.94 141
3296.07 138
3296.20 133
3296.33 127
3296.46 122
3296.60 117
3296.73 112
3296.86 108
3296.99 104
3297.12 99
3297.25 93
3297.38 89
3297.52 87
3297.65 87
3297.78 91
3297.91 98
3298.04 108
3298.17 118
3298.31 130
3298.44 141
3298.57 151
3298.70 160
3298.83 168
3298.96 174
3299.10 177
3299.23 178
3299.36 175
3299.49 168
3299.62 159
3299.75 149
3299.89 138
3300.02 127
3300.15 119
3300.28 113
3300.41 110
3300.54 110
3300.68 111
3300.81 112
3300.94 111
3301.07 108
3301.20 102
3301.33 95
3301.47 88
3301.60 84
3301.73 84
3301.86 88
3301.99 95
3302.13 102
3302.26 105
3302.39 102
3302.52 91
3302.65 74
3302.78 53
3302.92 32
3303.05 14
3303.18 2
3303.31 0
3303.44 0
3303.57 7
3303.71 17
3303.84 28
3303.97 40
3304.10 51
3304.23 61
3304.36 70
3304.50 78
3304.63 86
3304.76 92
3304.89 97
3305.02 100
3305.16 103
3305.29 106
3305.42 108
3305.55 110
3305.68 113
3305.81 115
3305.95 116
3306.08 115
3306.21 112
3306.34 105
3306.47 97
3306.61 85
3306.74 73
3306.87 60
3307.00 50
3307.13 41
3307.26 35
3307.40 32
3307.53 30
3307.66 29
3307.79 27
3307.92 22
3308.06 15
3308.19 5
3308.32 0
3308.45 0
3308.58 0
3308.71 0
3308.85 0
3308.98 0
3309.11 0
3309.24 7
3309.37 32
3309.51 58
3309.64 82
3309.77 101
3309.90 115
3310.03 122
3310.16 122
3310.30 118
3310.43 110
3310.56 101
3310.69 93
3310.82 86
3310.96 81
3311.09 78
3311.22 75
3311.35 73
3311.48 70
3311.62 65
3311.75 59
3311.88 53
3312.01 48
3312.14 46
3312.28 48
3312.41 52
3312.54 60
3312.67 69
3312.80 78
3312.93 85
3313.07 91
3313.20 94
3313.33 97
3313.46 98
3313.59 99
3313.73 101
3313.86 105
3313.99 111
3314.12 118
3314.25 125
3314.39 132
3314.52 136
3314.65 138
3314.78 137
3314.91 134
3315.05 131
3315.18 128
3315.31 128
3315.44 128
3315.57 129
3315.71 130
3315.84 130
3315.97 127
3316.10 124
3316.23 120
3316.37 117
3316.50 115
3316.63 114
3316.76 115
3316.89 115
3317.03 115
3317.16 114
3317.29 114
3317.42 114
3317.55 117
3317.69 122
3317.82 131
3317.95 141
3318.08 152
3318.21 161
3318.35 167
3318.48 171
3318.61 171
3318.74 168
3318.87 163
3319.01 156
3319.14 149
3319.27 141
3319.40 134
3319.53 128
3319.67 125
3319.80 124
3319.93 128
3320.06 134
3320.20 142
3320.33 151
3320.46 158
3320.59 164
3320.72 169
3320.86 172
3320.99 175
3321.12 177
3321.25 178
3321.38 178
3321.52 176
3321.65 171
3321.78 163
3321.91 153
3322.04 142
3322.18 131
3322.31 120
3322.44 109
3322.57 99
3322.71 88
3322.84 78
3322.97 66
3323.10 55
3323.23 44
3323.37 35
3323.50 27
3323.63 22
3323.76 18
3323.89 16
3324.03 15
3324.16 15
3324.29 15
3324.42 14
3324.56 13
3324.69 10
3324.82 7
3324.95 3
3325.08 0
3325.22 0
3325.35 0
3325.48 0
3325.61 0
3325.74 0
3325.88 0
3326.01 0
3326.14 2
3326.27 15
3326.41 32
3326.54 51
3326.67 70
3326.80 89
3326.93 104
3327.07 117
3327.20 127
3327.33 134
3327.46 139
3327.60 142
3327.73 143
3327.86 141
3327.99 137
3328.12 132
3328.26 125
3328.39 119
3328.52 114
3328.65 112
3328.79 113
3328.92 118
3329.05 123
3329.18 129
3329.31 132
3329.45 133
3329.58 133
3329.71 132
3329.84 132
3329.98 135
3330.11 143
3330.24 152
3330.37 162
3330.51 171
3330.64 175
3330.77 174
3330.90 168
3331.03 159
3331.17 147
3331.30 136
3331.43 126
3331.56 116
3331.70 106
3331.83 96
3331.96 86
3332.09 75
3332.23 64
3332.36 55
3332.49 47
3332.62 43
3332.75 41
3332.89 41
3333.02 42
3333.15 43
3333.28 43
3333.42 42
3333.55 39
3333.68 35
3333.81 31
3333.95 26
3334.08 23
3334.21 23
3334.34 26
3334.48 33
3334.61 45
3334.74 60
3334.87 77
3335.00 93
3335.14 107
3335.27 119
3335.40 128
3335.53 134
3335.67 138
3335.80 140
3335.93 138
3336.06 133
3336.20 124
3336.33 111
3336.46 96
3336.59 81
3336.73 68
3336.86 59
3336.99 54
3337.12 53
3337.26 53
3337.39 55
3337.52 55
3337.65 54
3337.78 51
3337.92 47
3338.05 43
3338.18 38
3338.31 34
3338.45 31
3338.58 30
3338.71 30
3338.84 32
3338.98 37
3339.11 44
3339.24 54
3339.37 66
3339.51 77
3339.64 87
3339.77 94
3339.90 98
3340.04 98
3340.17 96
3340.30 93
3340.43 90
3340.57 89
3340.70 89
3340.83 91
3340.96 93
3341.10 97
3341.23 102
3341.36 110
3341.49 122
3341.63 136
3341.76 154
3341.89 171
3342.02 187
3342.16 199
3342.29 206
3342.42 206
3342.55 201
3342.69 190
3342.82 175
3342.95 159
3343.08 141
3343.22 124
3343.35 108
3343.48 96
3343.61 87
3343.75 80
3343.88 76
3344.01 72
3344.14 66
3344.28 59
3344.41 51
3344.54 41
3344.67 32
3344.81 24
3344.94 20
3345.07 18
3345.21 19
3345.34 22
3345.47 25
3345.60 28
3345.74 30
3345.87 32
3346.00 33
3346.13 34
3346.27 35
3346.40 36
3346.53 37
3346.66 38
3346.80 39
3346.93 41
3347.06 43
3347.19 47
3347.33 54
3347.46 62
3347.59 72
3347.72 83
3347.86 95
3347.99 106
3348.12 115
3348.25 121
3348.39 123
3348.52 120
3348.65 113
3348.79 101
3348.92 86
3349.05 70
3349.18 55
3349.32 42
3349.45 34
3349.58 31
3349.71 32
3349.85 36
3349.98 41
3350.11 45
3350.24 45
3350.38 41
3350.51 33
3350.64 22
3350.78 10
3350.91 0
3351.04 0
3351.17 0
3351.31 0
3351.44 0
3351.57 0
3351.70 0
3351.84 4
3351.97 6
3352.10 8
3352.24 8
3352.37 7
3352.50 6
3352.63 7
3352.77 7
3352.90 9
3353.03 10
3353.16 11
3353.30 11
3353.43 10
3353.56 9
3353.70 8
3353.83 10
3353.96 13
3354.09 20
3354.23 31
3354.36 45
3354.49 59
3354.62 74
3354.76 85
3354.89 91
3355.02 92
3355.16 88
3355.29 79
3355.42 68
3355.55 56
3355.69 45
3355.82 37
3355.95 32
3356.09 30
3356.22 31
3356.35 33
3356.48 37
3356.62 39
3356.75 41
3356.88 41
3357.01 40
3357.15 38
3357.28 35
3357.41 30
3357.55 25
3357.68 19
3357.81 11
3357.94 3
3358.08 0
3358.21 0
3358.34 0
3358.48 0
3358.61 0
3358.74 0
3358.87 0
3359.01 6
3359.14 15
3359.27 24
3359.41 35
3359.54 46
3359.67 58
3359.80 67
3359.94 72
3360.07 74
3360.20 71
3360.34 65
3360.47 57
3360.60 52
3360.73 50
3360.87 53
3361.00 61
3361.13 72
3361.27 84
3361.40 94
3361.53 102
3361.66 106
3361.80 107
3361.93 107
3362.06 106
3362.20 105
3362.33 104
3362.46 102
3362.60 98
3362.73 91
3362.86 82
3362.99 72
3363.13 61
3363.26 50
3363.39 42
3363.53 36
3363.66 32
3363.79 30
3363.92 29
3364.06 29
3364.19 30
3364.32 31
3364.46 31
3364.59 30
3364.72 30
3364.86 28
3364.99 26
3365.12 22
3365.25 17
3365.39 10
3365.52 2
3365.65 0
3365.79 0
3365.92 0
3366.05 0
3366.18 0
3366.32 0
3366.45 0
3366.58 2
3366.72 13
3366.85 23
3366.98 32
3367.12 40
3367.25 48
3367.38 55
3367.51 61
3367.65 68
3367.78 75
3367.91 82
3368.05 90
3368.18 98
3368.31 107
3368.45 115
3368.58 120
3368.71 122
3368.85 121
3368.98 117
3369.11 112
3369.24 108
3369.38 105
3369.51 103
3369.64 103
3369.78 103
3369.91 100
3370.04 95
3370.18 88
3370.31 80
3370.44 73
3370.58 67
3370.71 65
3370.84 65
3370.97 67
3371.11 70
3371.24 74
3371.37 77
3371.51 79
3371.64 81
3371.77 83
3371.91 85
3372.04 87
3372.17 89
3372.31 92
3372.44 94
3372.57 96
3372.70 97
3372.84 97
3372.97 95
3373.10 93
3373.24 91
3373.37 90
3373.50 91
3373.64 93
3373.77 98
3373.90 105
3374.04 112
3374.17 119
3374.30 125
3374.44 132
3374.57 139
3374.70 146
3374.83 152
3374.97 158
3375.10 162
3375.23 163
3375.37 161
3375.50 154
3375.63 144
3375.77 132
3375.90 119
3376.03 108
3376.17 101
3376.30 99
3376.43 103
3376.57 112
3376.70 123
3376.83 132
3376.97 138
3377.10 137
3377.23 129
3377.37 116
3377.50 99
3377.63 82
3377.77 68
3377.90 58
3378.03 54
3378.16 54
3378.30 55
3378.43 57
3378.56 58
3378.70 55
3378.83 51
3378.96 44
3379.10 37
3379.23 31
3379.36 26
3379.50 22
3379.63 18
3379.76 14
3379.90 10
3380.03 6
3380.16 3
3380.30 3
3380.43 6
3380.56 15
3380.70 27
3380.83 41
3380.96 54
3381.10 64
3381.23 69
3381.36 67
3381.50 62
3381.63 54
3381.76 46
3381.90 41
3382.03 40
3382.16 43
3382.30 49
3382.43 56
3382.56 65
3382.70 72
3382.83 77
3382.96 80
3383.10 80
3383.23 77
3383.36 74
3383.50 71
3383.63 69
3383.76 70
3383.90 74
3384.03 80
3384.16 88
3384.30 96
3384.43 101
3384.56 103
3384.70 101
3384.83 95
3384.96 84
3385.10 70
3385.23 53
3385.36 35
3385.50 18
3385.63 4
3385.76 0
3385.90 0
3386.03 0
3386.16 0
3386.30 0
3386.43 0
3386.56 0
3386.70 0
3386.83 5
3386.96 10
3387.10 14
3387.23 17
3387.36 19
3387.50 18
3387.63 16
3387.76 14
3387.90 12
3388.03 12
3388.16 14
3388.30 19
3388.43 26
3388.56 34
3388.70 42
3388.83 51
3388.96 58
3389.10 65
3389.23 72
3389.37 79
3389.50 85
3389.63 91
3389.77 97
3389.90 100
3390.03 103
3390.17 106
3390.30 109
3390.43 113
3390.57 119
3390.70 126
3390.83 134
3390.97 141
3391.10 146
3391.23 147
3391.37 145
3391.50 140
3391.63 131
3391.77 122
3391.90 111
3392.03 101
3392.17 91
3392.30 81
3392.44 72
3392.57 63
3392.70 55
3392.84 47
3392.97 42
3393.10 39
3393.24 39
3393.37 41
3393.50 47
3393.64 54
3393.77 62
3393.90 69
3394.04 74
3394.17 75
3394.30 74
3394.44 71
3394.57 67
3394.71 65
3394.84 66
3394.97 71
3395.11 80
3395.24 92
3395.37 105
3395.51 118
3395.64 130
3395.77 140
3395.91 149
3396.04 156
3396.17 164
3396.31 170
3396.44 176
3396.58 181
3396.71 184
3396.84 184
3396.98 181
3397.11 177
3397.24 172
3397.38 168
3397.51 166
3397.64 166
3397.78 168
3397.91 173
3398.05 180
3398.18 188
3398.31 198
3398.45 209
3398.58 220
3398.71 232
3398.85 244
3398.98 256
3399.11 267
3399.25 279
3399.38 290
3399.52 300
3399.65 308
3399.78 314
3399.92 316
3400.05 315
3400.18 310
3400.32 301
3400.45 290
3400.58 278
3400.72 267
3400.85 257
3400.99 249
3401.12 243
3401.25 238
3401.39 235
3401.52 234
3401.65 233
3401.79 234
3401.92 235
3402.05 237
3402.19 240
3402.32 241
3402.46 242
3402.59 241
3402.72 239
3402.86 234
3402.99 229
3403.12 223
3403.26 217
3403.39 213
3403.53 209
3403.66 206
3403.79 201
3403.93 195
3404.06 184
3404.19 171
3404.33 156
3404.46 139
3404.60 124
3404.73 113
3404.86 106
3405.00 103
3405.13 105
3405.26 109
3405.40 114
3405.53 120
3405.67 126
3405.80 131
3405.93 134
3406.07 136
3406.20 137
3406.33 138
3406.47 138
3406.60 138
3406.74 137
3406.87 136
3407.00 132
3407.14 125
3407.27 114
3407.40 100
3407.54 83
3407.67 65
3407.81 50
3407.94 40
3408.07 35
3408.21 37
3408.34 43
3408.48 52
3408.61 61
3408.74 68
3408.88 73
3409.01 74
3409.14 71
3409.28 65
3409.41 58
3409.55 49
3409.68 41
3409.81 34
3409.95 29
3410.08 25
3410.22 22
3410.35 20
3410.48 18
3410.62 16
3410.75 14
3410.88 11
3411.02 7
3411.15 3
3411.29 0
3411.42 0
3411.55 0
3411.69 0
3411.82 0
3411.96 0
3412.09 0
3412.22 1
3412.36 6
3412.49 10
3412.63 12
3412.76 14
3412.89 15
3413.03 17
3413.16 20
3413.29 24
3413.43 29
3413.56 33
3413.70 37
3413.83 40
3413.96 43
3414.10 46
3414.23 51
3414.37 56
3414.50 61
3414.63 67
3414.77 71
3414.90 72
3415.04 71
3415.17 67
3415.30 62
3415.44 56
3415.57 51
3415.71 45
3415.84 41
3415.97 37
3416.11 33
3416.24 29
3416.38 23
3416.51 17
3416.64 10
3416.78 3
3416.91 0
3417.05 0
3417.18 0
3417.31 0
3417.45 0
3417.58 0
3417.72 0
3417.85 0
3417.98 2
3418.12 13
3418.25 26
3418.39 39
3418.52 51
3418.65 61
3418.79 67
3418.92 72
3419.06 74
3419.19 77
3419.32 82
3419.46 89
3419.59 101
3419.73 115
3419.86 130
3419.99 143
3420.13 152
3420.26 156
3420.40 153
3420.53 146
3420.66 135
3420.80 123
3420.93 110
3421.07 99
3421.20 89
3421.33 81
3421.47 73
3421.60 66
3421.74 60
3421.87 54
3422.01 48
3422.14 44
3422.27 40
3422.41 37
3422.54 35
3422.68 33
3422.81 32
3422.94 32
3423.08 35
3423.21 42
3423.35 54
3423.48 69
3423.61 86
3423.75 105
3423.88 122
3424.02 135
3424.15 143
3424.29 146
3424.42 144
3424.55 140
3424.69 135
3424.82 130
3424.96 126
3425.09 125
3425.22 126
3425.36 129
3425.49 134
3425.63 138
3425.76 143
3425.90 147
3426.03 151
3426.16 154
3426.30 156
3426.43 157
3426.57 157
3426.70 155
3426.83 152
3426.97 149
3427.10 145
3427.24 142
3427.37 140
3427.51 140
3427.64 140
3427.77 139
3427.91 137
3428.04 133
3428.18 125
3428.31 116
3428.44 106
3428.58 96
3428.71 87
3428.85 81
3428.98 77
3429.12 75
3429.25 75
3429.38 77
3429.52 80
3429.65 85
3429.79 91
3429.92 98
3430.06 105
3430.19 113
3430.32 120
3430.46 126
3430.59 133
3430.73 139
3430.86 144
3431.00 149
3431.13 153
3431.26 156
3431.40 156
3431.53 154
3431.67 151
3431.80 146
3431.94 141
3432.07 138
3432.20 137
3432.34 141
3432.47 148
3432.61 158
3432.74 168
3432.88 177
3433.01 182
3433.14 185
3433.28 183
3433.41 178
3433.55 171
3433.68 162
3433.82 150
3433.95 136
3434.08 121
3434.22 104
3434.35 87
3434.49 73
3434.62 63
3434.76 60
3434.89 62
3435.02 68
3435.16 74
3435.29 80
3435.43 81
3435.56 76
3435.70 66
3435.83 53
3435.96 38
3436.10 26
3436.23 18
3436.37 17
3436.50 23
3436.64 34
3436.77 49
3436.91 65
3437.04 80
3437.17 93
3437.31 101
3437.44 104
3437.58 104
3437.71 102
3437.85 100
3437.98 98
3438.12 98
3438.25 100
3438.38 105
3438.52 113
3438.65 121
3438.79 129
3438.92 135
3439.06 139
3439.19 139
3439.32 137
3439.46 132
3439.59 126
3439.73 119
3439.86 112
3440.00 104
3440.13 95
3440.27 87
3440.40 78
3440.53 71
3440.67 65
3440.80 62
3440.94 62
3441.07 67
3441.21 74
3441.34 82
3441.48 90
3441.61 97
3441.75 101
3441.88 101
3442.01 98
3442.15 92
3442.28 87
3442.42 83
3442.55 83
3442.69 85
3442.82 91
3442.96 99
3443.09 106
3443.22 111
3443.36 112
3443.49 110
3443.63 106
3443.76 101
3443.90 98
3444.03 97
3444.17 102
3444.30 110
3444.44 122
3444.57 135
3444.70 148
3444.84 160
3444.97 168
3445.11 173
3445.24 175
3445.38 173
3445.51 169
3445.65 161
3445.78 152
3445.92 140
3446.05 126
3446.18 110
3446.32 94
3446.45 79
3446.59 65
3446.72 54
3446.86 45
3446.99 40
3447.13 36
3447.26 34
3447.40 33
3447.53 34
3447.66 36
3447.80 39
3447.93 43
3448.07 47
3448.20 51
3448.34 54
3448.47 57
3448.61 60
3448.74 63
3448.88 68
3449.01 76
3449.15 86
3449.28 96
3449.41 106
3449.55 113
3449.68 117
3449.82 118
3449.95 116
3450.09 111
3450.22 105
3450.36 100
3450.49 95
3450.63 91
3450.76 86
3450.90 82
3451.03 76
3451.17 69
3451.30 62
3451.43 54
3451.57 47
3451.70 41
3451.84 38
3451.97 37
3452.11 38
3452.24 41
3452.38 46
3452.51 52
3452.65 59
3452.78 68
3452.92 77
3453.05 87
3453.19 96
3453.32 103
3453.45 107
3453.59 109
3453.72 108
3453.86 106
3453.99 103
3454.13 100
3454.26 97
3454.40 95
3454.53 93
3454.67 89
3454.80 85
3454.94 80
3455.07 72
3455.21 63
3455.34 53
3455.48 42
3455.61 31
3455.75 21
3455.88 11
3456.01 4
3456.15 0
3456.28 0
3456.42 0
3456.55 0
3456.69 0
3456.82 0
3456.96 0
3457.09 0
3457.23 0
3457.36 0
3457.50 0
3457.63 3
3457.77 8
3457.90 15
3458.04 23
3458.17 31
3458.31 37
3458.44 42
3458.58 46
3458.71 50
3458.85 54
3458.98 61
3459.11 70
3459.25 81
3459.38 91
3459.52 100
3459.65 104
3459.79 105
3459.92 101
3460.06 95
3460.19 88
3460.33 81
3460.46 75
3460.60 72
3460.73 70
3460.87 70
3461.00 70
3461.14 73
3461.27 77
3461.41 82
3461.54 88
3461.68 94
3461.81 98
3461.95 102
3462.08 102
3462.22 101
3462.35 98
3462.49 93
3462.62 88
3462.76 82
3462.89 75
3463.03 67
3463.16 59
3463.30 53
3463.43 48
3463.57 47
3463.70 49
3463.83 57
3463.97 68
3464.10 81
3464.24 94
3464.37 107
3464.51 118
3464.64 127
3464.78 136
3464.91 144
3465.05 153
3465.18 162
3465.32 169
3465.45 176
3465.59 181
3465.72 183
3465.86 183
3465.99 183
3466.13 181
3466.26 180
3466.40 178
3466.53 177
3466.67 175
3466.80 173
3466.94 171
3467.07 169
3467.21 166
3467.34 164
3467.48 162
3467.61 159
3467.75 157
3467.88 154
3468.02 151
3468.15 148
3468.29 146
3468.42 144
3468.56 143
3468.69 142
3468.83 141
3468.96 138
3469.10 134
3469.23 129
3469.37 123
3469.50 117
3469.64 112
3469.77 110
3469.91 111
3470.04 115
3470.18 122
3470.31 131
3470.45 139
3470.58 145
3470.72 149
3470.85 149
3470.99 148
3471.12 145
3471.26 143
3471.39 141
3471.53 141
3471.66 143
3471.80 144
3471.93 143
3472.07 139
3472.20 132
3472.34 121
3472.47 109
3472.61 96
3472.74 84
3472.88 72
3473.01 63
3473.15 54
3473.29 45
3473.42 35
3473.56 27
3473.69 19
3473.83 15
3473.96 16
3474.10 20
3474.23 29
3474.37 42
3474.50 57
3474.64 73
3474.77 88
3474.91 102
3475.04 114
3475.18 124
3475.31 132
3475.45 139
3475.58 144
3475.72 148
3475.85 150
3475.99 151
3476.12 149
3476.26 144
3476.39 136
3476.53 124
3476.66 109
3476.80 93
3476.93 77
3477.07 64
3477.20 54
3477.34 48
3477.47 46
3477.61 46
3477.74 46
3477.88 44
3478.01 39
3478.15 31
3478.29 20
3478.42 9
3478.56 0
3478.69 0
3478.83 0
3478.96 0
3479.10 0
3479.23 0
3479.37 0
3479.50 0
3479.64 1
3479.77 5
3479.91 9
3480.04 14
3480.18 20
3480.31 27
3480.45 35
3480.58 44
3480.72 53
3480.85 62
3480.99 70
3481.12 77
3481.26 84
3481.40 89
3481.53 93
3481.67 96
3481.80 96
3481.94 93
3482.07 86
3482.21 76
3482.34 63
3482.48 49
3482.61 36
3482.75 25
3482.88 16
3483.02 10
3483.15 8
3483.29 7
3483.42 8
3483.56 10
3483.70 12
3483.83 15
3483.97 18
3484.10 22
3484.24 27
3484.37 33
3484.51 40
3484.64 48
3484.78 55
3484.91 62
3485.05 68
3485.18 70
3485.32 71
3485.45 69
3485.59 65
3485.72 60
3485.86 56
3486.00 54
3486.13 55
3486.27 58
3486.40 64
3486.54 72
3486.67 82
3486.81 93
3486.94 105
3487.08 116
3487.21 127
3487.35 138
3487.48 146
3487.62 152
3487.76 154
3487.89 151
3488.03 145
3488.16 135
3488.30 122
3488.43 109
3488.57 96
3488.70 85
3488.84 75
3488.97 67
3489.11 60
3489.24 54
3489.38 50
3489.52 48
3489.65 48
3489.79 52
3489.92 57
3490.06 65
3490.19 72
3490.33 79
3490.46 83
3490.60 83
3490.73 79
3490.87 71
3491.00 59
3491.14 47
3491.28 34
3491.41 24
3491.55 18
3491.68 14
3491.82 14
3491.95 15
3492.09 17
3492.22 18
3492.36 19
3492.49 19
3492.63 20
3492.77 22
3492.90 26
3493.04 32
3493.17 38
3493.31 45
3493.44 52
3493.58 57
3493.71 61
3493.85 63
3493.99 63
3494.12 64
3494.26 63
3494.39 63
3494.53 62
3494.66 61
3494.80 59
3494.93 56
3495.07 52
3495.20 46
3495.34 38
3495.48 29
3495.61 19
3495.75 9
3495.88 1
3496.02 0
3496.15 0
3496.29 0
3496.42 0
3496.56 0
3496.70 0
3496.83 0
3496.97 0
3497.10 0
3497.24 1
3497.37 4
3497.51 10
3497.64 19
3497.78 30
3497.92 43
3498.05 57
3498.19 71
3498.32 82
3498.46 90
3498.59 94
3498.73 94
3498.86 92
3499.00 88
3499.14 85
3499.27 84
3499.41 85
3499.54 87
3499.68 91
3499.81 93
3499.95 93
3500.09 88
3500.22 80
3500.36 70
3500.49 59
3500.63 49
3500.76 42
3500.90 38
3501.03 36
3501.17 37
3501.31 39
3501.44 41
3501.58 44
3501.71 48
3501.85 53
3501.98 60
3502.12 70
3502.26 81
3502.39 91
3502.53 101
3502.66 107
3502.80 110
3502.93 111
3503.07 109
3503.21 106
3503.34 103
3503.48 101
3503.61 100
3503.75 100
3503.88 100
3504.02 100
3504.15 99
3504.29 96
3504.43 93
3504.56 89
3504.70 86
3504.83 83
3504.97 82
3505.10 82
3505.24 83
3505.38 84
3505.51 83
3505.65 81
3505.78 77
3505.92 72
3506.05 67
3506.19 62
3506.33 60
3506.46 60
3506.60 61
3506.73 64
3506.87 67
3507.01 69
3507.14 71
3507.28 72
3507.41 73
3507.55 75
3507.68 78
3507.82 81
3507.96 83
3508.09 85
3508.23 85
3508.36 84
3508.50 83
3508.63 83
3508.77 85
3508.91 89
3509.04 95
3509.18 102
3509.31 108
3509.45 112
3509.58 116
3509.72 118
3509.86 120
3509.99 122
3510.13 124
3510.26 125
3510.40 126
3510.54 125
3510.67 123
3510.81 120
3510.94 117
3511.08 114
3511.21 113
3511.35 115
3511.49 120
3511.62 126
3511.76 133
3511.89 137
3512.03 138
3512.17 135
3512.30 129
3512.44 120
3512.57 110
3512.71 101
3512.84 95
3512.98 90
3513.12 88
3513.25 87
3513.39 86
3513.52 85
3513.66 83
3513.80 78
3513.93 71
3514.07 64
3514.20 56
3514.34 48
3514.48 42
3514.61 39
3514.75 37
3514.88 37
3515.02 39
3515.15 42
3515.29 44
3515.43 46
3515.56 47
3515.70 47
3515.83 46
3515.97 45
3516.11 45
3516.24 46
3516.38 47
3516.51 49
3516.65 52
3516.79 55
3516.92 55
3517.06 54
3517.19 49
3517.33 42
3517.47 33
3517.60 23
3517.74 14
3517.87 6
3518.01 1
3518.15 0
3518.28 0
3518.42 3
3518.55 7
3518.69 11
3518.83 13
3518.96 14
3519.10 12
3519.23 9
3519.37 4
3519.51 0
3519.64 0
3519.78 0
3519.91 0
3520.05 0
3520.19 0
3520.32 0
3520.46 3
3520.59 17
3520.73 33
3520.87 50
3521.00 66
3521.14 79
3521.27 89
3521.41 94
3521.55 96
3521.68 95
3521.82 92
3521.95 89
3522.09 87
3522.23 85
3522.36 84
3522.50 83
3522.63 82
3522.77 80
3522.91 79
3523.04 78
3523.18 79
3523.31 81
3523.45 86
3523.59 91
3523.72 96
3523.86 101
3523.99 104
3524.13 104
3524.27 103
3524.40 102
3524.54 101
3524.67 102
3524.81 105
3524.95 110
3525.08 116
3525.22 121
3525.36 124
3525.49 123
3525.63 118
3525.76 110
3525.90 98
3526.04 86
3526.17 75
3526.31 65
3526.44 59
3526.58 56
3526.72 55
3526.85 55
3526.99 54
3527.12 52
3527.26 47
3527.40 42
3527.53 37
3527.67 34
3527.81 35
3527.94 40
3528.08 49
3528.21 59
3528.35 70
3528.49 77
3528.62 81
3528.76 81
3528.89 77
3529.03 70
3529.17 64
3529.30 60
3529.44 60
3529.58 63
3529.71 69
3529.85 78
3529.98 86
3530.12 93
3530.26 99
3530.39 102
3530.53 103
3530.67 102
3530.80 99
3530.94 94
3531.07 86
3531.21 76
3531.35 64
3531.48 52
3531.62 39
3531.75 27
3531.89 17
3532.03 9
3532.16 5
3532.30 3
3532.44 3
3532.57 3
3532.71 4
3532.84 3
3532.98 0
3533.12 0
3533.25 0
3533.39 0
3533.53 0
3533.66 0
3533.80 1
3533.93 17
3534.07 37
3534.21 59
3534.34 82
3534.48 100
3534.62 114
3534.75 120
3534.89 118
3535.03 109
3535.16 97
3535.30 82
3535.43 71
3535.57 63
3535.71 62
3535.84 66
3535.98 75
3536.12 84
3536.25 93
3536.39 98
3536.52 101
3536.66 101
3536.80 100
3536.93 98
3537.07 97
3537.21 97
3537.34 97
3537.48 96
3537.62 96
3537.75 96
3537.89 98
3538.02 102
3538.16 109
3538.30 117
3538.43 127
3538.57 135
3538.71 140
3538.84 143
3538.98 144
3539.12 144
3539.25 145
3539.39 147
3539.52 150
3539.66 154
3539.80 158
3539.93 161
3540.07 163
3540.21 166
3540.34 170
3540.48 177
3540.62 186
3540.75 194
3540.89 200
3541.02 200
3541.16 192
3541.30 177
3541.43 157
3541.57 134
3541.71 112
3541.84 95
3541.98 84
3542.12 79
3542.25 79
3542.39 83
3542.53 89
3542.66 96
3542.80 103
3542.93 110
3543.07 116
3543.21 121
3543.34 126
3543.48 129
3543.62 131
3543.75 132
3543.89 132
3544.03 132
3544.16 133
3544.30 135
3544.44 137
3544.57 142
3544.71 148
3544.85 154
3544.98 161
3545.12 167
3545.25 169
3545.39 167
3545.53 159
3545.66 147
3545.80 133
3545.94 118
3546.07 105
3546.21 96
3546.35 91
3546.48 90
3546.62 91
3546.76 92
3546.89 93
3547.03 92
3547.17 90
3547.30 89
3547.44 91
3547.58 95
3547.71 101
3547.85 110
3547.98 118
3548.12 125
3548.26 130
3548.39 131
3548.53 129
3548.67 123
3548.80 113
3548.94 99
3549.08 83
3549.21 65
3549.35 49
3549.49 34
3549.62 22
3549.76 13
3549.90 6
3550.03 0
3550.17 0
3550.31 0
3550.44 0
3550.58 0
3550.72 0
3550.85 0
3550.99 0
3551.13 0
3551.26 11
3551.40 21
3551.54 29
3551.67 34
3551.81 36
3551.95 35
3552.08 34
3552.22 33
3552.36 33
3552.49 33
3552.63 33
3552.77 33
3552.90 33
3553.04 32
3553.18 32
3553.31 33
3553.45 37
3553.59 43
3553.72 50
3553.86 58
3554.00 67
3554.13 75
3554.27 82
3554.41 88
3554.54 91
3554.68 92
3554.82 92
3554.95 91
3555.09 90
3555.23 88
3555.36 86
3555.50 85
3555.64 84
3555.77 84
3555.91 86
3556.05 87
3556.18 90
3556.32 91
3556.46 92
3556.59 91
3556.73 89
3556.87 86
3557.00 83
3557.14 81
3557.28 81
3557.41 82
3557.55 83
3557.69 84
3557.82 84
3557.96 81
3558.10 76
3558.23 69
3558.37 61
3558.51 53
3558.64 46
3558.78 41
3558.92 39
3559.05 39
3559.19 43
3559.33 49
3559.46 58
3559.60 71
3559.74 86
3559.87 104
3560.01 124
3560.15 143
3560.28 161
3560.42 176
3560.56 187
3560.69 193
3560.83 193
3560.97 188
3561.10 180
3561.24 169
3561.38 157
3561.52 144
3561.65 132
3561.79 121
3561.93 111
3562.06 100
3562.20 89
3562.34 78
3562.47 67
3562.61 57
3562.75 49
3562.88 45
3563.02 46
3563.16 51
3563.29 59
3563.43 69
3563.57 78
3563.70 85
3563.84 90
3563.98 92
3564.11 93
3564.25 95
3564.39 98
3564.53 105
3564.66 114
3564.80 124
3564.94 135
3565.07 143
3565.21 148
3565.35 149
3565.48 145
3565.62 138
3565.76 128
3565.89 118
3566.03 108
3566.17 98
3566.30 90
3566.44 82
3566.58 76
3566.72 72
3566.85 69
3566.99 69
3567.13 71
3567.26 76
3567.40 83
3567.54 90
3567.67 97
3567.81 101
3567.95 103
3568.08 102
3568.22 99
3568.36 96
3568.50 94
3568.63 94
3568.77 96
3568.91 100
3569.04 105
3569.18 110
3569.32 114
3569.45 116
3569.59 115
3569.73 112
3569.87 106
3570.00 98
3570.14 88
3570.28 77
3570.41 65
3570.55 55
3570.69 46
3570.82 39
3570.96 34
3571.10 32
3571.23 31
3571.37 31
3571.51 30
3571.65 28
3571.78 25
3571.92 21
3572.06 17
3572.19 12
3572.33 8
3572.47 4
3572.60 1
3572.74 0
3572.88 0
3573.02 0
3573.15 0
3573.29 0
3573.43 0
3573.56 0
3573.70 0
3573.84 1
3573.98 5
3574.11 9
3574.25 12
3574.39 14
3574.52 15
3574.66 17
3574.80 19
3574.93 22
3575.07 28
3575.21 36
3575.35 45
3575.48 52
3575.62 58
3575.76 60
3575.89 59
3576.03 53
3576.17 45
3576.31 36
3576.44 25
3576.58 14
3576.72 3
3576.85 0
3576.99 0
3577.13 0
3577.26 0
3577.40 0
3577.54 0
3577.68 5
3577.81 14
3577.95 20
3578.09 26
3578.22 30
3578.36 34
3578.50 38
3578.64 44
3578.77 51
3578.91 60
3579.05 67
3579.18 73
3579.32 76
3579.46 77
3579.60 74
3579.73 70
3579.87 64
3580.01 58
3580.14 52
3580.28 46
3580.42 42
3580.56 39
3580.69 39
3580.83 41
3580.97 45
3581.10 51
3581.24 57
3581.38 65
3581.52 73
3581.65 80
3581.79 85
3581.93 90
3582.07 94
3582.20 97
3582.34 100
3582.48 101
3582.61 100
3582.75 99
3582.89 96
3583.03 92
3583.16 87
3583.30 82
3583.44 75
3583.57 69
3583.71 63
3583.85 57
3583.99 51
3584.12 46
3584.26 41
3584.40 37
3584.54 34
3584.67 33
3584.81 32
3584.95 32
3585.08 34
3585.22 39
3585.36 46
3585.50 54
3585.63 64
3585.77 74
3585.91 82
3586.04 88
3586.18 89
3586.32 86
3586.46 78
3586.59 68
3586.73 57
3586.87 46
3587.01 37
3587.14 32
3587.28 30
3587.42 33
3587.56 39
3587.69 48
3587.83 58
3587.97 68
3588.10 78
3588.24 87
3588.38 95
3588.52 100
3588.65 104
3588.79 105
3588.93 104
3589.07 101
3589.20 97
3589.34 91
3589.48 86
3589.61 82
3589.75 78
3589.89 76
3590.03 76
3590.16 77
3590.30 79
3590.44 82
3590.58 86
3590.71 89
3590.85 91
3590.99 90
3591.13 87
3591.26 81
3591.40 72
3591.54 60
3591.68 47
3591.81 34
3591.95 20
3592.09 8
3592.22 0
3592.36 0
3592.50 0
3592.64 0
3592.77 0
3592.91 0
3593.05 0
3593.19 0
3593.32 0
3593.46 5
3593.60 16
3593.74 31
3593.87 47
3594.01 64
3594.15 82
3594.29 97
3594.42 110
3594.56 120
3594.70 127
3594.84 129
3594.97 127
3595.11 121
3595.25 111
3595.39 96
3595.52 80
3595.66 64
3595.80 52
3595.94 46
3596.07 49
3596.21 62
3596.35 82
3596.49 108
3596.62 135
3596.76 160
3596.90 179
3597.04 192
3597.17 196
3597.31 193
3597.45 184
3597.59 170
3597.72 154
3597.86 138
3598.00 122
3598.14 107
3598.27 95
3598.41 86
3598.55 80
3598.69 77
3598.82 77
3598.96 80
3599.10 86
3599.24 93
3599.37 102
3599.51 111
3599.65 119
3599.79 125
3599.92 129
3600.06 130
3600.20 128
3600.34 123
3600.47 114
3600.61 105
3600.75 95
3600.89 86
3601.02 80
3601.16 79
3601.30 80
3601.44 84
3601.57 89
3601.71 93
3601.85 95
3601.99 95
3602.12 93
3602.26 92
3602.40 93
3602.54 97
3602.67 103
3602.81 112
3602.95 121
3603.09 130
3603.22 135
3603.36 136
3603.50 132
3603.64 127
3603.78 120
3603.91 115
3604.05 111
3604.19 110
3604.33 112
3604.46 116
3604.60 118
3604.74 118
3604.88 114
3605.01 106
3605.15 95
3605.29 82
3605.43 69
3605.56 58
3605.70 50
3605.84 45
3605.98 44
3606.11 44
3606.25 45
3606.39 47
3606.53 49
3606.67 51
3606.80 52
3606.94 53
3607.08 54
3607.22 54
3607.35 52
3607.49 50
3607.63 46
3607.77 41
3607.90 37
3608.04 34
3608.18 33
3608.32 34
3608.46 39
3608.59 48
3608.73 58
3608.87 68
3609.01 76
3609.14 80
3609.28 79
3609.42 72
3609.56 59
3609.69 42
3609.83 22
3609.97 2
3610.11 0
3610.25 0
3610.38 0
3610.52 0
3610.66 0
3610.80 0
3610.93 0
3611.07 0
3611.21 15
3611.35 35
3611.49 54
3611.62 71
3611.76 82
3611.90 89
3612.04 91
3612.17 88
3612.31 83
3612.45 76
3612.59 71
3612.73 69
3612.86 71
3613.00 77
3613.14 87
3613.28 99
3613.41 110
3613.55 120
3613.69 126
3613.83 127
3613.97 124
3614.10 118
3614.24 108
3614.38 96
3614.52 82
3614.65 68
3614.79 54
3614.93 41
3615.07 29
3615.21 21
3615.34 16
3615.48 17
3615.62 23
3615.76 34
3615.90 49
3616.03 66
3616.17 86
3616.31 107
3616.45 127
3616.58 146
3616.72 162
3616.86 177
3617.00 189
3617.14 197
3617.27 201
3617.41 202
3617.55 200
3617.69 196
3617.83 191
3617.96 185
3618.10 181
3618.24 179
3618.38 178
3618.51 180
3618.65 183
3618.79 186
3618.93 188
3619.07 189
3619.20 187
3619.34 182
3619.48 174
3619.62 165
3619.76 155
3619.89 146
3620.03 139
3620.17 134
3620.31 132
3620.45 132
3620.58 132
3620.72 133
3620.86 134
3621.00 134
3621.14 133
3621.27 132
3621.41 129
3621.55 127
3621.69 126
3621.82 127
3621.96 131
3622.10 138
3622.24 148
3622.38 160
3622.51 172
3622.65 183
3622.79 190
3622.93 194
3623.07 196
3623.20 195
3623.34 194
3623.48 193
3623.62 192
3623.76 189
3623.89 185
3624.03 177
3624.17 166
3624.31 152
3624.45 137
3624.58 123
3624.72 110
3624.86 102
3625.00 99
3625.14 100
3625.27 105
3625.41 113
3625.55 123
3625.69 132
3625.83 141
3625.96 148
3626.10 151
3626.24 151
3626.38 147
3626.52 140
3626.65 130
3626.79 120
3626.93 111
3627.07 105
3627.21 101
3627.35 100
3627.48 101
3627.62 105
3627.76 109
3627.90 113
3628.04 118
3628.17 123
3628.31 128
3628.45 135
3628.59 142
3628.73 151
3628.86 162
3629.00 174
3629.14 186
3629.28 200
3629.42 212
3629.55 224
3629.69 233
3629.83 239
3629.97 241
3630.11 240
3630.25 236
3630.38 229
3630.52 220
3630.66 209
3630.80 196
3630.94 180
3631.07 163
3631.21 145
3631.35 128
3631.49 112
3631.63 100
3631.76 91
3631.90 84
3632.04 81
3632.18 80
3632.32 82
3632.46 87
3632.59 95
3632.73 105
3632.87 117
3633.01 128
3633.15 138
3633.28 144
3633.42 147
3633.56 147
3633.70 147
3633.84 146
3633.98 148
3634.11 153
3634.25 159
3634.39 165
3634.53 170
3634.67 170
3634.80 166
3634.94 158
3635.08 149
3635.22 140
3635.36 134
3635.50 130
3635.63 129
3635.77 129
3635.91 125
3636.05 118
3636.19 108
3636.32 94
3636.46 80
3636.60 70
3636.74 65
3636.88 66
3637.02 73
3637.15 84
3637.29 96
3637.43 107
3637.57 116
3637.71 123
3637.85 129
3637.98 135
3638.12 142
3638.26 150
3638.40 160
3638.54 169
3638.68 175
3638.81 177
3638.95 174
3639.09 165
3639.23 153
3639.37 138
3639.50 123
3639.64 110
3639.78 102
3639.92 99
3640.06 101
3640.20 108
3640.33 119
3640.47 132
3640.61 146
3640.75 160
3640.89 172
3641.03 181
3641.16 187
3641.30 190
3641.44 189
3641.58 185
3641.72 178
3641.86 171
3641.99 163
3642.13 158
3642.27 156
3642.41 158
3642.55 163
3642.69 172
3642.82 182
3642.96 193
3643.10 202
3643.24 209
3643.38 212
3643.52 213
3643.65 211
3643.79 209
3643.93 206
3644.07 204
3644.21 204
3644.35 206
3644.49 210
3644.62 216
3644.76 222
3644.90 226
3645.04 228
3645.18 225
3645.32 218
3645.45 205
3645.59 189
3645.73 171
3645.87 154
3646.01 139
3646.15 128
3646.28 122
3646.42 119
3646.56 119
3646.70 119
3646.84 118
3646.98 115
3647.12 110
3647.25 103
3647.39 96
3647.53 89
3647.67 82
3647.81 76
3647.95 71
3648.08 67
3648.22 65
3648.36 64
3648.50 65
3648.64 69
3648.78 75
3648.91 82
3649.05 89
3649.19 95
3649.33 99
3649.47 101
3649.61 102
3649.75 102
3649.88 104
3650.02 110
3650.16 120
3650.30 134
3650.44 150
3650.58 167
3650.72 182
3650.85 192
3650.99 197
3651.13 195
3651.27 188
3651.41 178
3651.55 165
3651.68 152
3651.82 139
3651.96 128
3652.10 119
3652.24 113
3652.38 111
3652.52 112
3652.65 116
3652.79 124
3652.93 134
3653.07 145
3653.21 155
3653.35 162
3653.49 166
3653.62 168
3653.76 166
3653.90 164
3654.04 161
3654.18 160
3654.32 161
3654.46 163
3654.59 165
3654.73 166
3654.87 166
3655.01 165
3655.15 164
3655.29 165
3655.43 167
3655.56 172
3655.70 178
3655.84 183
3655.98 186
3656.12 185
3656.26 179
3656.40 169
3656.53 156
3656.67 142
3656.81 128
3656.95 117
3657.09 109
3657.23 105
3657.37 103
3657.51 105
3657.64 109
3657.78 115
3657.92 125
3658.06 136
3658.20 150
3658.34 166
3658.48 181
3658.61 196
3658.75 208
3658.89 217
3659.03 221
3659.17 222
3659.31 220
3659.45 214
3659.59 205
3659.72 194
3659.86 182
3660.00 169
3660.14 158
3660.28 148
3660.42 141
3660.56 137
3660.69 136
3660.83 134
3660.97 131
3661.11 126
3661.25 119
3661.39 109
3661.53 99
3661.67 90
3661.80 85
3661.94 82
3662.08 83
3662.22 86
3662.36 90
3662.50 93
3662.64 94
3662.78 95
3662.91 94
3663.05 93
3663.19 92
3663.33 92
3663.47 94
3663.61 96
3663.75 98
3663.89 100
3664.02 100
3664.16 100
3664.30 97
3664.44 94
3664.58 90
3664.72 86
3664.86 84
3665.00 84
3665.13 85
3665.27 87
3665.41 88
3665.55 90
3665.69 91
3665.83 91
3665.97 91
3666.11 92
3666.24 93
3666.38 96
3666.52 100
3666.66 106
3666.80 112
3666.94 119
3667.08 124
3667.22 130
3667.36 133
3667.49 136
3667.63 138
3667.77 139
3667.91 141
3668.05 144
3668.19 147
3668.33 153
3668.47 159
3668.60 167
3668.74 174
3668.88 182
3669.02 188
3669.16 192
3669.30 195
3669.44 195
3669.58 193
3669.72 190
3669.85 184
3669.99 178
3670.13 170
3670.27 161
3670.41 151
3670.55 141
3670.69 132
3670.83 124
3670.97 119
3671.10 117
3671.24 116
3671.38 118
3671.52 118
3671.66 118
3671.80 114
3671.94 107
3672.08 96
3672.22 82
3672.35 65
3672.49 46
3672.63 28
3672.77 10
3672.91 0
3673.05 0
3673.19 0
3673.33 0
3673.47 0
3673.60 0
3673.74 0
3673.88 0
3674.02 5
3674.16 12
3674.30 18
3674.44 24
3674.58 29
3674.72 36
3674.86 42
3674.99 51
3675.13 61
3675.27 74
3675.41 88
3675.55 104
3675.69 120
3675.83 136
3675.97 148
3676.11 155
3676.25 157
3676.38 152
3676.52 143
3676.66 131
3676.80 117
3676.94 105
3677.08 94
3677.22 87
3677.36 82
3677.50 80
3677.64 78
3677.77 76
3677.91 73
3678.05 70
3678.19 66
3678.33 63
3678.47 61
3678.61 62
3678.75 65
3678.89 70
3679.03 77
3679.16 84
3679.30 92
3679.44 99
3679.58 106
3679.72 113
3679.86 120
3680.00 127
3680.14 132
3680.28 135
3680.42 135
3680.56 130
3680.69 122
3680.83 113
3680.97 103
3681.11 95
3681.25 92
3681.39 92
3681.53 96
3681.67 103
3681.81 110
3681.95 118
3682.09 124
3682.22 130
3682.36 135
3682.50 139
3682.64 143
3682.78 146
3682.92 146
3683.06 143
3683.20 135
3683.34 123
3683.48 107
3683.62 90
3683.75 73
3683.89 60
3684.03 51
3684.17 48
3684.31 51
3684.45 58
3684.59 67
3684.73 78
3684.87 88
3685.01 97
3685.15 105
3685.29 114
3685.42 122
3685.56 130
3685.70 136
3685.84 138
3685.98 136
3686.12 128
3686.26 114
3686.40 98
3686.54 81
3686.68 66
3686.82 56
3686.96 51
3687.09 51
3687.23 55
3687.37 60
3687.51 64
3687.65 65
3687.79 61
3687.93 55
3688.07 46
3688.21 36
3688.35 28
3688.49 23
3688.63 21
3688.77 21
3688.90 22
3689.04 24
3689.18 25
3689.32 23
3689.46 21
3689.60 16
3689.74 12
3689.88 8
3690.02 5
3690.16 3
3690.30 1
3690.44 0
3690.58 0
3690.71 0
3690.85 0
3690.99 0
3691.13 0
3691.27 0
3691.41 0
3691.55 0
3691.69 7
3691.83 16
3691.97 28
3692.11 41
3692.25 57
3692.39 73
3692.53 88
3692.66 101
3692.80 110
3692.94 116
3693.08 119
3693.22 119
3693.36 116
3693.50 111
3693.64 106
3693.78 101
3693.92 96
3694.06 92
3694.20 90
3694.34 89
3694.48 91
3694.61 94
3694.75 98
3694.89 103
3695.03 107
3695.17 111
3695.31 115
3695.45 117
3695.59 119
3695.73 121
3695.87 122
3696.01 124
3696.15 125
3696.29 125
3696.43 123
3696.57 120
3696.71 116
3696.84 111
3696.98 104
3697.12 95
3697.26 86
3697.40 76
3697.54 66
3697.68 57
3697.82 49
3697.96 43
3698.10 39
3698.24 39
3698.38 42
3698.52 48
3698.66 57
3698.80 69
3698.94 84
3699.08 99
3699.21 113
3699.35 124
3699.49 132
3699.63 135
3699.77 132
3699.91 125
3700.05 115
3700.19 104
3700.33 94
3700.47 86
3700.61 80
3700.75 76
3700.89 73
3701.03 71
3701.17 70
3701.31 70
3701.45 72
3701.59 76
3701.72 83
3701.86 91
3702.00 99
3702.14 106
3702.28 110
3702.42 111
3702.56 110
3702.70 107
3702.84 102
3702.98 96
3703.12 90
3703.26 82
3703.40 75
3703.54 67
3703.68 60
3703.82 55
3703.96 52
3704.10 52
3704.24 54
3704.38 56
3704.51 59
3704.65 61
3704.79 61
3704.93 60
3705.07 59
3705.21 57
3705.35 56
3705.49 56
3705.63 55
3705.77 55
3705.91 56
3706.05 57
3706.19 59
3706.33 61
3706.47 63
3706.61 65
3706.75 67
3706.89 67
3707.03 67
3707.17 65
3707.31 62
3707.45 58
3707.58 53
3707.72 47
3707.86 42
3708.00 37
3708.14 35
3708.28 36
3708.42 40
3708.56 46
3708.70 54
3708.84 63
3708.98 71
3709.12 77
3709.26 81
3709.40 83
3709.54 83
3709.68 84
3709.82 85
3709.96 89
3710.10 96
3710.24 106
3710.38 121
3710.52 139
3710.66 159
3710.80 178
3710.94 196
3711.08 209
3711.21 216
3711.35 219
3711.49 218
3711.63 214
3711.77 208
3711.91 202
3712.05 196
3712.19 189
3712.33 182
3712.47 175
3712.61 169
3712.75 164
3712.89 160
3713.03 156
3713.17 153
3713.31 148
3713.45 140
3713.59 129
3713.73 117
3713.87 105
3714.01 95
3714.15 89
3714.29 88
3714.43 92
3714.57 99
3714.71 105
3714.85 108
3714.99 107
3715.13 101
3715.27 92
3715.41 80
3715.55 68
3715.69 58
3715.82 50
3715.96 45
3716.10 43
3716.24 42
3716.38 41
3716.52 41
3716.66 42
3716.80 42
3716.94 43
3717.08 45
3717.22 48
3717.36 52
3717.50 56
3717.64 61
3717.78 64
3717.92 67
3718.06 68
3718.20 67
3718.34 67
3718.48 66
3718.62 67
3718.76 69
3718.90 72
3719.04 75
3719.18 79
3719.32 81
3719.46 81
3719.60 79
3719.74 76
3719.88 72
3720.02 69
3720.16 67
3720.30 68
3720.44 72
3720.58 79
3720.72 88
3720.86 96
3721.00 102
3721.14 103
3721.28 99
3721.42 89
3721.56 74
3721.70 56
3721.84 37
3721.98 21
3722.12 7
3722.26 0
3722.40 0
3722.54 0
3722.68 0
3722.82 0
3722.95 4
3723.09 12
3723.23 21
3723.37 31
3723.51 42
3723.65 53
3723.79 65
3723.93 78
3724.07 90
3724.21 102
3724.35 113
3724.49 123
3724.63 132
3724.77 139
3724.91 146
3725.05 151
3725.19 155
3725.33 158
3725.47 160
3725.61 159
3725.75 155
3725.89 148
3726.03 139
3726.17 128
3726.31 114
3726.45 101
3726.59 89
3726.73 79
3726.87 72
3727.01 67
3727.15 64
3727.29 62
3727.43 59
3727.57 56
3727.71 53
3727.85 52
3727.99 54
3728.13 59
3728.27 67
3728.41 78
3728.55 89
3728.69 99
3728.83 105
3728.97 106
3729.11 103
3729.25 97
3729.39 91
3729.53 85
3729.67 82
3729.81 81
3729.95 82
3730.09 85
3730.23 88
3730.37 89
3730.51 89
3730.65 86
3730.79 82
3730.93 77
3731.07 71
3731.21 66
3731.35 61
3731.49 57
3731.63 53
3731.77 50
3731.91 47
3732.05 44
3732.19 39
3732.33 34
3732.47 28
3732.61 21
3732.75 14
3732.89 7
3733.03 0
3733.17 0
3733.31 0
3733.45 0
3733.59 0
3733.73 0
3733.87 0
3734.01 0
3734.15 0
3734.29 1
3734.43 5
3734.57 11
3734.71 21
3734.85 35
3734.99 54
3735.13 74
3735.27 94
3735.41 113
3735.55 127
3735.69 138
3735.83 144
3735.97 147
3736.11 150
3736.25 153
3736.39 156
3736.53 160
3736.68 162
3736.82 162
3736.96 159
3737.10 152
3737.24 144
3737.38 135
3737.52 128
3737.66 123
3737.80 120
3737.94 118
3738.08 116
3738.22 112
3738.36 107
3738.50 99
3738.64 90
3738.78 81
3738.92 73
3739.06 67
3739.20 62
3739.34 58
3739.48 55
3739.62 52
3739.76 50
3739.90 49
3740.04 50
3740.18 54
3740.32 62
3740.46 72
3740.60 83
3740.74 93
3740.88 101
3741.02 106
3741.16 107
3741.30 106
3741.44 102
3741.58 98
3741.72 96
3741.86 97
3742.00 100
3742.14 106
3742.28 112
3742.42 116
3742.56 117
3742.70 114
3742.84 106
3742.98 96
3743.12 85
3743.26 76
3743.40 71
3743.54 69
3743.68 71
3743.83 76
3743.97 83
3744.11 90
3744.25 97
3744.39 104
3744.53 112
3744.67 120
3744.81 128
3744.95 135
3745.09 139
3745.23 141
3745.37 141
3745.51 139
3745.65 138
3745.79 138
3745.93 140
3746.07 145
3746.21 152
3746.35 158
3746.49 163
3746.63 165
3746.77 163
3746.91 157
3747.05 151
3747.19 145
3747.33 141
3747.47 142
3747.61 147
3747.75 156
3747.89 167
3748.03 177
3748.17 184
3748.32 187
3748.46 184
3748.60 176
3748.74 165
3748.88 153
3749.02 143
3749.16 135
3749.30 131
3749.44 131
3749.58 134
3749.72 141
3749.86 151
3750.00 163
3750.14 177
3750.28 192
3750.42 210
3750.56 229
3750.70 247
3750.84 264
3750.98 278
3751.12 289
3751.26 296
3751.40 298
3751.54 296
3751.68 290
3751.82 283
3751.96 274
3752.11 265
3752.25 257
3752.39 250
3752.53 246
3752.67 243
3752.81 242
3752.95 242
3753.09 242
3753.23 242
3753.37 241
3753.51 238
3753.65 232
3753.79 224
3753.93 213
3754.07 202
3754.21 188
3754.35 175
3754.49 163
3754.63 151
3754.77 139
3754.91 126
3755.05 112
3755.20 98
3755.34 84
3755.48 73
3755.62 66
3755.76 64
3755.90 68
3756.04 77
3756.18 89
3756.32 102
3756.46 113
3756.60 119
3756.74 120
3756.88 116
3757.02 108
3757.16 98
3757.30 90
3757.44 84
3757.58 83
3757.72 87
3757.86 94
3758.01 103
3758.15 110
3758.29 115
3758.43 115
3758.57 112
3758.71 106
3758.85 97
3758.99 89
3759.13 82
3759.27 76
3759.41 71
3759.55 68
3759.69 65
3759.83 64
3759.97 64
3760.11 67
3760.25 71
3760.39 77
3760.54 85
3760.68 95
3760.82 106
3760.96 117
3761.10 130
3761.24 142
3761.38 154
3761.52 165
3761.66 172
3761.80 176
3761.94 175
3762.08 170
3762.22 160
3762.36 147
3762.50 133
3762.64 118
3762.78 104
3762.93 92
3763.07 84
3763.21 78
3763.35 74
3763.49 71
3763.63 70
3763.77 70
3763.91 71
3764.05 74
3764.19 79
3764.33 86
3764.47 94
3764.61 101
3764.75 107
3764.89 111
3765.04 113
3765.18 114
3765.32 114
3765.46 115
3765.60 119
3765.74 125
3765.88 133
3766.02 142
3766.16 152
3766.30 160
3766.44 166
3766.58 170
3766.72 173
3766.86 175
3767.00 176
3767.15 178
3767.29 180
3767.43 184
3767.57 191
3767.71 200
3767.85 211
3767.99 222
3768.13 233
3768.27 243
3768.41 248
3768.55 249
3768.69 246
3768.83 238
3768.97 229
3769.12 217
3769.26 205
3769.40 193
3769.54 182
3769.68 173
3769.82 164
3769.96 157
3770.10 151
3770.24 146
3770.38 143
3770.52 141
3770.66 140
3770.80 141
3770.95 144
3771.09 148
3771.23 154
3771.37 162
3771.51 171
3771.65 181
3771.79 192
3771.93 202
3772.07 210
3772.21 215
3772.35 216
3772.49 212
3772.63 204
3772.78 193
3772.92 180
3773.06 168
3773.20 158
3773.34 150
3773.48 144
3773.62 141
3773.76 138
3773.90 135
3774.04 132
3774.18 126
3774.32 120
3774.47 112
3774.61 104
3774.75 95
3774.89 88
3775.03 82
3775.17 79
3775.31 77
3775.45 78
3775.59 81
3775.73 86
3775.87 92
3776.01 102
3776.16 114
3776.30 129
3776.44 147
3776.58 167
3776.72 188
3776.86 206
3777.00 221
3777.14 232
3777.28 239
3777.42 242
3777.56 243
3777.71 244
3777.85 244
3777.99 243
3778.13 239
3778.27 231
3778.41 219
3778.55 202
3778.69 184
3778.83 165
3778.97 149
3779.11 136
3779.26 127
3779.40 122
3779.54 119
3779.68 118
3779.82 116
3779.96 113
3780.10 109
3780.24 104
3780.38 99
3780.52 92
3780.66 85
3780.81 78
3780.95 70
3781.09 64
3781.23 58
3781.37 55
3781.51 53
3781.65 55
3781.79 57
3781.93 61
3782.07 63
3782.22 65
3782.36 65
3782.50 63
3782.64 62
3782.78 61
3782.92 61
3783.06 62
3783.20 65
3783.34 70
3783.48 75
3783.63 78
3783.77 80
3783.91 78
3784.05 73
3784.19 65
3784.33 53
3784.47 38
3784.61 21
3784.75 5
3784.89 0
3785.04 0
3785.18 0
3785.32 0
3785.46 0
3785.60 0
3785.74 0
3785.88 0
3786.02 11
3786.16 31
3786.31 52
3786.45 71
3786.59 87
3786.73 99
3786.87 108
3787.01 112
3787.15 114
3787.29 113
3787.43 111
3787.57 108
3787.72 105
3787.86 102
3788.00 99
3788.14 96
3788.28 94
3788.42 93
3788.56 93
3788.70 93
3788.84 94
3788.99 95
3789.13 95
3789.27 94
3789.41 93
3789.55 92
3789.69 92
3789.83 92
3789.97 92
3790.11 92
3790.26 92
3790.40 90
3790.54 88
3790.68 86
3790.82 86
3790.96 87
3791.10 92
3791.24 99
3791.39 107
3791.53 114
3791.67 119
3791.81 121
3791.95 118
3792.09 110
3792.23 98
3792.37 84
3792.51 67
3792.66 51
3792.80 37
3792.94 26
3793.08 18
3793.22 15
3793.36 16
3793.50 20
3793.64 26
3793.79 32
3793.93 38
3794.07 44
3794.21 50
3794.35 56
3794.49 61
3794.63 67
3794.77 71
3794.91 75
3795.06 79
3795.20 82
3795.34 87
3795.48 93
3795.62 101
3795.76 112
3795.90 125
3796.04 137
3796.19 148
3796.33 157
3796.47 163
3796.61 166
3796.75 167
3796.89 166
3797.03 164
3797.17 161
3797.32 157
3797.46 151
3797.60 142
3797.74 132
3797.88 123
3798.02 115
3798.16 110
3798.30 109
3798.45 111
3798.59 116
3798.73 122
3798.87 126
3799.01 127
3799.15 126
3799.29 123
3799.44 120
3799.58 116
3799.72 114
3799.86 113
3800.00 113
3800.14 113
3800.28 112
3800.42 108
3800.57 101
3800.71 92
3800.85 80
3800.99 67
3801.13 55
3801.27 44
3801.41 37
3801.56 33
3801.70 32
3801.84 34
3801.98 38
3802.12 44
3802.26 51
3802.40 59
3802.54 67
3802.69 74
3802.83 80
3802.97 85
3803.11 87
3803.25 89
3803.39 89
3803.53 89
3803.68 90
3803.82 94
3803.96 98
3804.10 104
3804.24 109
3804.38 111
3804.52 111
3804.67 108
3804.81 103
3804.95 98
3805.09 93
3805.23 90
3805.37 89
3805.51 91
3805.66 94
3805.80 97
3805.94 101
3806.08 103
3806.22 103
3806.36 102
3806.50 101
3806.65 99
3806.79 97
3806.93 96
3807.07 94
3807.21 93
3807.35 91
3807.49 88
3807.64 84
3807.78 81
3807.92 78
3808.06 75
3808.20 74
3808.34 75
3808.48 76
3808.63 79
3808.77 82
3808.91 85
3809.05 88
3809.19 89
3809.33 89
3809.47 85
3809.62 80
3809.76 72
3809.90 63
3810.04 55
3810.18 49
3810.32 45
3810.46 45
3810.61 49
3810.75 56
3810.89 65
3811.03 75
3811.17 86
3811.31 94
3811.46 100
3811.60 102
3811.74 100
3811.88 94
3812.02 86
3812.16 77
3812.30 68
3812.45 61
3812.59 57
3812.73 57
3812.87 60
3813.01 67
3813.15 75
3813.30 85
3813.44 95
3813.58 104
3813.72 112
3813.86 119
3814.00 128
3814.15 138
3814.29 151
3814.43 167
3814.57 184
3814.71 197
3814.85 206
3814.99 206
3815.14 198
3815.28 183
3815.42 165
3815.56 148
3815.70 135
3815.84 130
3815.99 131
3816.13 138
3816.27 147
3816.41 155
3816.55 157
3816.69 155
3816.84 146
3816.98 133
3817.12 120
3817.26 107
3817.40 98
3817.54 94
3817.69 92
3817.83 92
3817.97 93
3818.11 94
3818.25 95
3818.39 95
3818.54 95
3818.68 97
3818.82 100
3818.96 103
3819.10 105
3819.24 104
3819.39 98
3819.53 89
3819.67 77
3819.81 64
3819.95 52
3820.09 43
3820.24 39
3820.38 38
3820.52 39
3820.66 41
3820.80 40
3820.94 35
3821.09 26
3821.23 13
3821.37 0
3821.51 0
3821.65 0
3821.79 0
3821.94 0
3822.08 0
3822.22 0
3822.36 0
3822.50 13
3822.64 23
3822.79 29
3822.93 29
3823.07 26
3823.21 19
3823.35 13
3823.50 7
3823.64 5
3823.78 6
3823.92 10
3824.06 16
3824.20 23
3824.35 28
3824.49 31
3824.63 32
3824.77 29
3824.91 26
3825.05 21
3825.20 17
3825.34 15
3825.48 14
3825.62 14
3825.76 15
3825.91 17
3826.05 18
3826.19 19
3826.33 20
3826.47 21
3826.61 23
3826.76 25
3826.90 26
3827.04 25
3827.18 23
3827.32 19
3827.47 13
3827.61 5
3827.75 0
3827.89 0
3828.03 0
3828.17 0
3828.32 0
3828.46 2
3828.60 9
3828.74 13
3828.88 14
3829.03 11
3829.17 5
3829.31 0
3829.45 0
3829.59 0
3829.73 0
3829.88 3
3830.02 12
3830.16 21
3830.30 28
3830.44 33
3830.59 35
3830.73 36
3830.87 38
3831.01 40
3831.15 45
3831.30 51
3831.44 58
3831.58 65
3831.72 70
3831.86 72
3832.00 72
3832.15 70
3832.29 65
3832.43 58
3832.57 48
3832.71 38
3832.86 28
3833.00 19
3833.14 13
3833.28 11
3833.42 14
3833.57 20
3833.71 30
3833.85 41
3833.99 52
3834.13 61
3834.28 69
3834.42 75
3834.56 78
3834.70 80
3834.84 81
3834.99 81
3835.13 82
3835.27 82
3835.41 82
3835.55 82
3835.70 83
3835.84 85
3835.98 86
3836.12 88
3836.26 89
3836.41 90
3836.55 90
3836.69 89
3836.83 88
3836.97 87
3837.12 88
3837.26 88
3837.40 88
3837.54 87
3837.68 85
3837.83 82
3837.97 79
3838.11 76
3838.25 73
3838.39 72
3838.54 73
3838.68 75
3838.82 77
3838.96 78
3839.10 78
3839.25 77
3839.39 73
3839.53 68
3839.67 62
3839.81 57
3839.96 53
3840.10 52
3840.24 54
3840.38 60
3840.52 68
3840.67 78
3840.81 88
3840.95 96
3841.09 99
3841.23 97
3841.38 90
3841.52 78
3841.66 65
3841.80 51
3841.95 40
3842.09 33
3842.23 31
3842.37 32
3842.51 38
3842.66 45
3842.80 52
3842.94 59
3843.08 64
3843.22 67
3843.37 68
3843.51 69
3843.65 69
3843.79 70
3843.93 73
3844.08 76
3844.22 80
3844.36 82
3844.50 83
3844.65 81
3844.79 77
3844.93 70
3845.07 62
3845.21 54
3845.36 47
3845.50 43
3845.64 41
3845.78 39
3845.92 37
3846.07 34
3846.21 28
3846.35 20
3846.49 11
3846.64 3
3846.78 0
3846.92 0
3847.06 1
3847.20 10
3847.35 24
3847.49 42
3847.63 61
3847.77 80
3847.92 97
3848.06 109
3848.20 115
3848.34 113
3848.48 103
3848.63 88
3848.77 69
3848.91 49
3849.05 31
3849.20 17
3849.34 8
3849.48 3
3849.62 3
3849.76 4
3849.91 6
3850.05 9
3850.19 10
3850.33 11
3850.48 11
3850.62 9
3850.76 7
3850.90 5
3851.04 5
3851.19 6
3851.33 8
3851.47 13
3851.61 20
3851.76 28
3851.90 37
3852.04 45
3852.18 52
3852.32 58
3852.47 63
3852.61 66
3852.75 67
3852.89 68
3853.04 69
3853.18 70
3853.32 71
3853.46 72
3853.61 71
3853.75 68
3853.89 62
3854.03 53
3854.17 42
3854.32 32
3854.46 23
3854.60 17
3854.74 15
3854.89 16
3855.03 19
3855.17 24
3855.31 28
3855.46 30
3855.60 31
3855.74 28
3855.88 24
3856.03 18
3856.17 12
3856.31 7
3856.45 5
3856.59 5
3856.74 8
3856.88 15
3857.02 24
3857.16 34
3857.31 44
3857.45 52
3857.59 58
3857.73 61
3857.88 62
3858.02 61
3858.16 58
3858.30 54
3858.45 49
3858.59 42
3858.73 36
3858.87 29
3859.02 23
3859.16 18
3859.30 14
3859.44 12
3859.58 11
3859.73 11
3859.87 10
3860.01 8
3860.15 5
3860.30 1
3860.44 0
3860.58 0
3860.72 0
3860.87 0
3861.01 0
3861.15 0
3861.29 0
3861.44 0
3861.58 6
3861.72 14
3861.86 24
3862.01 34
3862.15 46
3862.29 57
3862.43 68
3862.58 77
3862.72 84
3862.86 88
3863.00 92
3863.15 94
3863.29 96
3863.43 99
3863.57 101
3863.72 104
3863.86 106
3864.00 106
3864.14 103
3864.29 98
3864.43 90
3864.57 80
3864.71 68
3864.86 56
3865.00 44
3865.14 34
3865.28 25
3865.43 19
3865.57 16
3865.71 14
3865.85 14
3866.00 16
3866.14 20
3866.28 25
3866.42 34
3866.57 44
3866.71 56
3866.85 70
3866.99 84
3867.14 98
3867.28 110
3867.42 119
3867.56 123
3867.71 122
3867.85 115
3867.99 103
3868.13 86
3868.28 67
3868.42 49
3868.56 33
3868.71 23
3868.85 18
3868.99 20
3869.13 27
3869.28 38
3869.42 50
3869.56 61
3869.70 69
3869.85 74
3869.99 75
3870.13 73
3870.27 69
3870.42 63
3870.56 57
3870.70 51
3870.84 46
3870.99 40
3871.13 35
3871.27 31
3871.41 26
3871.56 20
3871.70 13
3871.84 4
3871.99 0
3872.13 0
3872.27 0
3872.41 0
3872.56 0
3872.70 0
3872.84 0
3872.98 3
3873.13 20
3873.27 36
3873.41 46
3873.55 52
3873.70 52
3873.84 48
3873.98 44
3874.13 41
3874.27 41
3874.41 44
3874.55 50
3874.70 57
3874.84 63
3874.98 68
3875.12 72
3875.27 74
3875.41 75
3875.55 74
3875.70 73
3875.84 71
3875.98 69
3876.12 66
3876.27 63
3876.41 63
3876.55 64
3876.69 67
3876.84 73
3876.98 79
3877.12 86
3877.27 90
3877.41 92
3877.55 90
3877.69 84
3877.84 75
3877.98 63
3878.12 51
3878.26 38
3878.41 27
3878.55 17
3878.69 9
3878.84 1
3878.98 0
3879.12 0
3879.26 0
3879.41 0
3879.55 0
3879.69 8
3879.84 22
3879.98 37
3880.12 53
3880.26 66
3880.41 76
3880.55 82
3880.69 84
3880.83 84
3880.98 83
3881.12 83
3881.26 84
3881.41 86
3881.55 89
3881.69 92
3881.83 95
3881.98 98
3882.12 100
3882.26 102
3882.41 103
3882.55 104
3882.69 106
3882.83 107
3882.98 107
3883.12 107
3883.26 108
3883.41 109
3883.55 112
3883.69 116
3883.83 122
3883.98 127
3884.12 131
3884.26 133
3884.41 131
3884.55 126
3884.69 118
3884.83 108
3884.98 96
3885.12 85
3885.26 75
3885.41 66
3885.55 59
3885.69 53
3885.83 49
3885.98 47
3886.12 46
3886.26 46
3886.41 48
3886.55 50
3886.69 53
3886.84 56
3886.98 58
3887.12 59
3887.26 59
3887.41 59
3887.55 57
3887.69 56
3887.84 55
3887.98 54
3888.12 55
3888.26 55
3888.41 54
3888.55 53
3888.69 52
3888.84 50
3888.98 51
3889.12 54
3889.27 62
3889.41 72
3889.55 86
3889.69 101
3889.84 115
3889.98 126
3890.12 135
3890.27 139
3890.41 140
3890.55 136
3890.70 130
3890.84 121
3890.98 111
3891.12 100
3891.27 90
3891.41 82
3891.55 77
3891.70 74
3891.84 74
3891.98 76
3892.13 79
3892.27 81
3892.41 83
3892.55 85
3892.70 86
3892.84 87
3892.98 88
3893.13 90
3893.27 91
3893.41 91
3893.56 91
3893.70 89
3893.84 88
3893.98 86
3894.13 85
3894.27 85
3894.41 85
3894.56 86
3894.70 86
3894.84 85
3894.99 83
3895.13 79
3895.27 75
3895.42 69
3895.56 64
3895.70 60
3895.84 58
3895.99 57
3896.13 57
3896.27 58
3896.42 59
3896.56 60
3896.70 59
3896.85 56
3896.99 52
3897.13 45
3897.28 36
3897.42 25
3897.56 14
3897.71 2
3897.85 0
3897.99 0
3898.13 0
3898.28 0
3898.42 0
3898.56 0
3898.71 0
3898.85 0
3898.99 6
3899.14 12
3899.28 19
3899.42 25
3899.57 29
3899.71 31
3899.85 31
3900.00 29
3900.14 25
3900.28 21
3900.42 18
3900.57 17
3900.71 20
3900.85 24
3901.00 29
3901.14 33
3901.28 36
3901.43 36
3901.57 36
3901.71 35
3901.86 35
3902.00 38
3902.14 44
3902.29 53
3902.43 62
3902.57 69
3902.72 72
3902.86 70
3903.00 62
3903.15 51
3903.29 39
3903.43 28
3903.58 21
3903.72 19
3903.86 22
3904.01 30
3904.15 41
3904.29 51
3904.43 59
3904.58 64
3904.72 66
3904.86 65
3905.01 62
3905.15 58
3905.29 53
3905.44 48
3905.58 41
3905.72 33
3905.87 24
3906.01 14
3906.15 3
3906.30 0
3906.44 0
3906.58 0
3906.73 0
3906.87 0
3907.01 0
3907.16 0
3907.30 0
3907.44 9
3907.59 20
3907.73 31
3907.87 41
3908.02 50
3908.16 58
3908.30 65
3908.45 73
3908.59 81
3908.73 90
3908.88 99
3909.02 109
3909.16 120
3909.31 131
3909.45 142
3909.59 152
3909.74 161
3909.88 169
3910.02 176
3910.17 180
3910.31 181
3910.45 179
3910.60 173
3910.74 164
3910.88 151
3911.03 137
3911.17 122
3911.31 109
3911.46 97
3911.60 89
3911.74 85
3911.89 85
3912.03 87
3912.17 90
3912.32 92
3912.46 93
3912.60 93
3912.75 90
3912.89 85
3913.03 78
3913.18 70
3913.32 61
3913.46 51
3913.61 41
3913.75 31
3913.89 22
3914.04 14
3914.18 10
3914.33 8
3914.47 9
3914.61 13
3914.76 20
3914.90 30
3915.04 42
3915.19 56
3915.33 71
3915.47 85
3915.62 97
3915.76 106
3915.90 112
3916.05 114
3916.19 114
3916.33 112
3916.48 109
3916.62 107
3916.76 106
3916.91 106
3917.05 106
3917.19 105
3917.34 103
3917.48 100
3917.62 95
3917.77 91
3917.91 88
3918.06 88
3918.20 90
3918.34 95
3918.49 101
3918.63 106
3918.77 110
3918.92 110
3919.06 106
3919.20 100
3919.35 93
3919.49 86
3919.63 82
3919.78 82
3919.92 87
3920.06 96
3920.21 108
3920.35 121
3920.49 135
3920.64 147
3920.78 156
3920.93 161
3921.07 162
3921.21 160
3921.36 154
3921.50 146
3921.64 137
3921.79 128
3921.93 120
3922.07 113
3922.22 108
3922.36 104
3922.50 102
3922.65 99
3922.79 96
3922.94 92
3923.08 88
3923.22 84
3923.37 80
3923.51 76
3923.65 74
3923.80 71
3923.94 70
3924.08 68
3924.23 66
3924.37 63
3924.52 60
3924.66 56
3924.80 54
3924.95 53
3925.09 55
3925.23 59
3925.38 67
3925.52 75
3925.66 82
3925.81 86
3925.95 84
3926.10 76
3926.24 63
3926.38 45
3926.53 26
3926.67 8
3926.81 0
3926.96 0
3927.10 0
3927.24 0
3927.39 0
3927.53 0
3927.68 0
3927.82 1
3927.96 7
3928.11 12
3928.25 16
3928.39 18
3928.54 19
3928.68 20
3928.82 19
3928.97 20
3929.11 21
3929.26 24
3929.40 29
3929.54 37
3929.69 47
3929.83 58
3929.97 70
3930.12 82
3930.26 94
3930.41 105
3930.55 115
3930.69 124
3930.84 130
3930.98 135
3931.12 135
3931.27 132
3931.41 125
3931.56 114
3931.70 101
3931.84 88
3931.99 77
3932.13 69
3932.27 64
3932.42 63
3932.56 64
3932.71 65
3932.85 66
3932.99 67
3933.14 68
3933.28 70
3933.42 76
3933.57 85
3933.71 98
3933.86 115
3934.00 134
3934.14 154
3934.29 172
3934.43 188
3934.57 201
3934.72 209
3934.86 212
3935.01 210
3935.15 203
3935.29 193
3935.44 180
3935.58 167
3935.73 155
3935.87 145
3936.01 137
3936.16 132
3936.30 128
3936.44 127
3936.59 126
3936.73 126
3936.88 127
3937.02 128
3937.16 127
3937.31 126
3937.45 124
3937.60 122
3937.74 120
3937.88 119
3938.03 118
3938.17 116
3938.31 114
3938.46 111
3938.60 106
3938.75 101
3938.89 95
3939.03 90
3939.18 84
3939.32 78
3939.47 71
3939.61 61
3939.75 50
3939.90 37
3940.04 23
3940.18 11
3940.33 2
3940.47 0
3940.62 0
3940.76 0
3940.90 4
3941.05 12
3941.19 20
3941.34 27
3941.48 34
3941.62 40
3941.77 45
3941.91 48
3942.06 50
3942.20 50
3942.34 48
3942.49 45
3942.63 40
3942.78 36
3942.92 32
3943.06 32
3943.21 35
3943.35 42
3943.50 50
3943.64 60
3943.78 70
3943.93 77
3944.07 82
3944.22 84
3944.36 84
3944.50 84
3944.65 85
3944.79 86
3944.94 88
3945.08 88
3945.22 87
3945.37 84
3945.51 78
3945.66 72
3945.80 68
3945.94 65
3946.09 67
3946.23 74
3946.38 85
3946.52 99
3946.66 116
3946.81 132
3946.95 146
3947.10 156
3947.24 162
3947.38 163
3947.53 159
3947.67 152
3947.82 143
3947.96 132
3948.10 120
3948.25 108
3948.39 95
3948.54 80
3948.68 65
3948.82 49
3948.97 33
3949.11 19
3949.26 7
3949.40 0
3949.54 0
3949.69 0
3949.83 0
3949.98 0
3950.12 4
3950.26 8
3950.41 9
3950.55 9
3950.70 6
3950.84 1
3950.98 0
3951.13 0
3951.27 0
3951.42 0
3951.56 0
3951.71 4
3951.85 10
3951.99 16
3952.14 22
3952.28 27
3952.43 31
3952.57 35
3952.71 39
3952.86 41
3953.00 43
3953.15 43
3953.29 43
3953.44 42
3953.58 41
3953.72 40
3953.87 39
3954.01 38
3954.16 36
3954.30 34
3954.44 32
3954.59 29
3954.73 27
3954.88 25
3955.02 24
3955.16 24
3955.31 24
3955.45 24
3955.60 24
3955.74 23
3955.89 19
3956.03 13
3956.17 7
3956.32 0
3956.46 0
3956.61 0
3956.75 0
3956.90 0
3957.04 0
3957.18 0
3957.33 0
3957.47 7
3957.62 13
3957.76 16
3957.90 16
3958.05 13
3958.19 9
3958.34 5
3958.48 3
3958.63 3
3958.77 6
3958.91 10
3959.06 16
3959.20 22
3959.35 28
3959.49 35
3959.64 41
3959.78 48
3959.92 55
3960.07 60
3960.21 63
3960.36 63
3960.50 59
3960.65 53
3960.79 44
3960.93 35
3961.08 26
3961.22 21
3961.37 19
3961.51 20
3961.66 26
3961.80 35
3961.94 46
3962.09 58
3962.23 71
3962.38 82
3962.52 92
3962.67 100
3962.81 104
3962.95 106
3963.10 104
3963.24 101
3963.39 96
3963.53 90
3963.68 84
3963.82 79
3963.96 74
3964.11 69
3964.25 65
3964.40 61
3964.54 60
3964.69 60
3964.83 63
3964.98 68
3965.12 75
3965.26 81
3965.41 86
3965.55 89
3965.70 89
3965.84 87
3965.99 84
3966.13 80
3966.27 76
3966.42 74
3966.56 73
3966.71 75
3966.85 78
3967.00 83
3967.14 88
3967.29 91
3967.43 91
3967.57 87
3967.72 80
3967.86 70
3968.01 60
3968.15 52
3968.30 47
3968.44 47
3968.58 50
3968.73 55
3968.87 59
3969.02 60
3969.16 59
3969.31 53
3969.45 46
3969.60 39
3969.74 34
3969.88 33
3970.03 36
3970.17 44
3970.32 55
3970.46 67
3970.61 79
3970.75 89
3970.90 97
3971.04 102
3971.18 106
3971.33 108
3971.47 108
3971.62 108
3971.76 106
3971.91 104
3972.05 99
3972.20 94
3972.34 87
3972.49 80
3972.63 72
3972.77 64
3972.92 57
3973.06 51
3973.21 45
3973.35 39
3973.50 34
3973.64 29
3973.79 23
3973.93 17
3974.07 10
3974.22 3
3974.36 0
3974.51 0
3974.65 0
3974.80 0
3974.94 0
3975.09 0
3975.23 0
3975.38 0
3975.52 4
3975.66 12
3975.81 18
3975.95 23
3976.10 27
3976.24 29
3976.39 30
3976.53 32
3976.68 34
3976.82 35
3976.97 37
3977.11 39
3977.25 43
3977.40 48
3977.54 56
3977.69 66
3977.83 80
3977.98 95
3978.12 112
3978.27 126
3978.41 137
3978.56 143
3978.70 143
3978.85 137
3978.99 125
3979.13 109
3979.28 91
3979.42 73
3979.57 55
3979.71 38
3979.86 25
3980.00 15
3980.15 9
3980.29 7
3980.44 9
3980.58 16
3980.73 25
3980.87 38
3981.01 51
3981.16 65
3981.30 77
3981.45 85
3981.59 89
3981.74 89
3981.88 84
3982.03 76
3982.17 67
3982.32 57
3982.46 48
3982.61 41
3982.75 37
3982.90 34
3983.04 32
3983.18 31
3983.33 30
3983.47 30
3983.62 31
3983.76 32
3983.91 34
3984.05 36
3984.20 38
3984.34 39
3984.49 39
3984.63 38
3984.78 36
3984.92 34
3985.07 33
3985.21 33
3985.36 34
3985.50 36
3985.64 38
3985.79 39
3985.93 38
3986.08 35
3986.22 30
3986.37 26
3986.51 22
3986.66 21
3986.80 24
3986.95 28
3987.09 35
3987.24 41
3987.38 45
3987.53 46
3987.67 43
3987.82 38
3987.96 32
3988.11 27
3988.25 24
3988.40 25
3988.54 29
3988.68 36
3988.83 44
3988.97 51
3989.12 58
3989.26 62
3989.41 64
3989.55 63
3989.70 60
3989.84 56
3989.99 50
3990.13 44
3990.28 38
3990.42 33
3990.57 32
3990.71 33
3990.86 38
3991.00 46
3991.15 56
3991.29 66
3991.44 74
3991.58 80
3991.73 84
3991.87 84
3992.02 84
3992.16 83
3992.31 82
3992.45 81
3992.59 79
3992.74 77
3992.88 74
3993.03 69
3993.17 64
3993.32 59
3993.46 55
3993.61 54
3993.75 56
3993.90 62
3994.04 70
3994.19 79
3994.33 89
3994.48 98
3994.62 105
3994.77 107
3994.91 107
3995.06 102
3995.20 95
3995.35 86
3995.49 76
3995.64 66
3995.78 59
3995.93 55
3996.07 52
3996.22 52
3996.36 53
3996.51 54
3996.65 55
3996.80 56
3996.94 57
3997.09 58
3997.23 60
3997.38 62
3997.52 66
3997.67 71
3997.81 76
3997.96 81
3998.10 85
3998.25 90
3998.39 94
3998.54 99
3998.68 105
3998.83 112
3998.97 120
3999.12 130
3999.26 139
3999.41 148
3999.55 154
3999.70 157
3999.84 157
3999.99 152
4000.13 144
4000.28 135
4000.42 124
4000.57 114
4000.71 104
4000.86 96
4001.00 87
4001.15 78
4001.29 68
4001.44 57
4001.58 45
4001.73 33
4001.87 22
4002.02 13
4002.16 5
4002.31 0
4002.45 0
4002.60 0
4002.74 0
4002.89 0
4003.03 0
4003.18 0
4003.32 0
4003.47 0
4003.61 9
4003.76 26
4003.90 46
4004.05 66
4004.19 88
4004.34 109
4004.48 129
4004.63 147
4004.77 162
4004.92 172
4005.06 180
4005.21 184
4005.35 184
4005.50 182
4005.64 178
4005.79 174
4005.93 170
4006.08 167
4006.22 166
4006.37 166
4006.51 168
4006.66 171
4006.80 172
4006.95 172
4007.09 169
4007.24 164
4007.38 158
4007.53 150
4007.67 141
4007.82 133
4007.96 126
4008.11 120
4008.25 114
4008.40 109
4008.55 104
4008.69 97
4008.84 90
4008.98 83
4009.13 76
4009.27 70
4009.42 66
4009.56 65
4009.71 68
4009.85 73
4010.00 81
4010.14 89
4010.29 98
4010.43 105
4010.58 111
4010.72 114
4010.87 117
4011.01 118
4011.16 117
4011.30 116
4011.45 114
4011.59 111
4011.74 108
4011.88 103
4012.03 98
4012.17 93
4012.32 87
4012.47 82
4012.61 75
4012.76 68
4012.90 60
4013.05 49
4013.19 37
4013.34 24
4013.48 11
4013.63 0
4013.77 0
4013.92 0
4014.06 0
4014.21 0
4014.35 0
4014.50 0
4014.64 0
4014.79 5
4014.93 12
4015.08 18
4015.22 21
4015.37 23
4015.52 23
4015.66 23
4015.81 24
4015.95 24
4016.10 24
4016.24 25
4016.39 24
4016.53 22
4016.68 19
4016.82 14
4016.97 10
4017.11 7
4017.26 7
4017.40 8
4017.55 12
4017.69 18
4017.84 25
4017.99 31
4018.13 35
4018.28 38
4018.42 39
4018.57 40
4018.71 41
4018.86 43
4019.00 47
4019.15 55
4019.29 66
4019.44 81
4019.58 99
4019.73 118
4019.87 138
4020.02 155
4020.17 168
4020.31 175
4020.46 175
4020.60 171
4020.75 163
4020.89 156
4021.04 149
4021.18 146
4021.33 146
4021.47 147
4021.62 148
4021.76 146
4021.91 142
4022.06 136
4022.20 127
4022.35 119
4022.49 111
4022.64 105
4022.78 101
4022.93 99
4023.07 98
4023.22 96
4023.36 95
4023.51 93
4023.65 91
4023.80 89
4023.95 88
4024.09 88
4024.24 88
4024.38 89
4024.53 92
4024.67 96
4024.82 101
4024.96 107
4025.11 113
4025.25 119
4025.40 123
4025.55 125
4025.69 124
4025.84 120
4025.98 113
4026.13 105
4026.27 97
4026.42 91
4026.56 88
4026.71 88
4026.85 93
4027.00 101
4027.15 112
4027.29 123
4027.44 134
4027.58 143
4027.73 147
4027.87 148
4028.02 145
4028.16 139
4028.31 132
4028.46 124
4028.60 117
4028.75 110
4028.89 104
4029.04 99
4029.18 95
4029.33 91
4029.47 88
4029.62 86
4029.76 85
4029.91 87
4030.06 90
4030.20 94
4030.35 99
4030.49 104
4030.64 108
4030.78 111
4030.93 111
4031.07 108
4031.22 102
4031.37 93
4031.51 82
4031.66 69
4031.80 56
4031.95 45
4032.09 35
4032.24 29
4032.38 28
4032.53 30
4032.68 36
4032.82 45
4032.97 54
4033.11 63
4033.26 70
4033.40 74
4033.55 76
4033.70 77
4033.84 77
4033.99 79
4034.13 85
4034.28 93
4034.42 105
4034.57 119
4034.71 133
4034.86 145
4035.01 155
4035.15 161
4035.30 165
4035.44 165
4035.59 165
4035.73 163
4035.88 160
4036.03 157
4036.17 154
4036.32 150
4036.46 146
4036.61 143
4036.75 141
4036.90 140
4037.04 140
4037.19 139
4037.34 138
4037.48 135
4037.63 129
4037.77 121
4037.92 112
4038.06 102
4038.21 93
4038.36 88
4038.50 86
4038.65 88
4038.79 94
4038.94 102
4039.08 112
4039.23 121
4039.38 129
4039.52 134
4039.67 138
4039.81 139
4039.96 139
4040.10 137
4040.25 135
4040.40 131
4040.54 128
4040.69 123
4040.83 118
4040.98 114
4041.12 110
4041.27 108
4041.42 108
4041.56 109
4041.71 112
4041.85 115
4042.00 118
4042.14 120
4042.29 121
4042.44 120
4042.58 118
4042.73 114
4042.87 110
4043.02 105
4043.16 99
4043.31 93
4043.46 87
4043.60 80
4043.75 71
4043.89 61
4044.04 49
4044.19 36
4044.33 23
4044.48 11
4044.62 2
4044.77 0
4044.91 0
4045.06 3
4045.21 10
4045.35 18
4045.50 26
4045.64 31
4045.79 34
4045.94 35
4046.08 34
4046.23 32
4046.37 32
4046.52 34
4046.66 38
4046.81 45
4046.96 55
4047.10 67
4047.25 81
4047.39 94
4047.54 106
4047.69 114
4047.83 119
4047.98 120
4048.12 117
4048.27 112
4048.41 107
4048.56 103
4048.71 102
4048.85 105
4049.00 111
4049.14 119
4049.29 127
4049.44 135
4049.58 140
4049.73 142
4049.87 140
4050.02 135
4050.17 128
4050.31 121
4050.46 115
4050.60 110
4050.75 107
4050.89 104
4051.04 101
4051.19 95
4051.33 86
4051.48 74
4051.62 58
4051.77 40
4051.92 22
4052.06 5
4052.21 0
4052.35 0
4052.50 0
4052.65 0
4052.79 0
4052.94 0
4053.08 0
4053.23 1
4053.38 6
4053.52 10
4053.67 15
4053.81 18
4053.96 21
4054.11 22
4054.25 21
4054.40 20
4054.54 20
4054.69 21
4054.84 24
4054.98 31
4055.13 41
4055.27 53
4055.42 65
4055.57 77
4055.71 87
4055.86 95
4056.00 101
4056.15 105
4056.30 108
4056.44 111
4056.59 114
4056.73 117
4056.88 119
4057.03 121
4057.17 122
4057.32 122
4057.46 121
4057.61 120
4057.76 117
4057.90 115
4058.05 113
4058.19 111
4058.34 108
4058.49 105
4058.63 102
4058.78 99
4058.92 95
4059.07 93
4059.22 92
4059.36 93
4059.51 96
4059.65 100
4059.80 104
4059.95 109
4060.09 112
4060.24 114
4060.38 113
4060.53 111
4060.68 108
4060.82 105
4060.97 104
4061.11 105
4061.26 108
4061.41 112
4061.55 117
4061.70 120
4061.85 122
4061.99 120
4062.14 115
4062.28 108
4062.43 101
4062.58 95
4062.72 91
4062.87 91
4063.01 95
4063.16 101
4063.31 109
4063.45 118
4063.60 126
4063.75 132
4063.89 135
4064.04 135
4064.18 132
4064.33 126
4064.48 117
4064.62 106
4064.77 92
4064.91 77
4065.06 60
4065.21 44
4065.35 30
4065.50 20
4065.65 14
4065.79 13
4065.94 16
4066.08 22
4066.23 31
4066.38 42
4066.52 54
4066.67 67
4066.81 80
4066.96 92
4067.11 101
4067.25 108
4067.40 110
4067.55 109
4067.69 105
4067.84 100
4067.98 95
4068.13 92
4068.28 91
4068.42 92
4068.57 95
4068.72 98
4068.86 103
4069.01 108
4069.15 114
4069.30 121
4069.45 128
4069.59 135
4069.74 142
4069.89 148
4070.03 150
4070.18 150
4070.32 147
4070.47 142
4070.62 137
4070.76 131
4070.91 125
4071.06 121
4071.20 116
4071.35 110
4071.49 101
4071.64 91
4071.79 79
4071.93 66
4072.08 55
4072.23 46
4072.37 41
4072.52 40
4072.66 41
4072.81 45
4072.96 50
4073.10 57
4073.25 65
4073.40 75
4073.54 86
4073.69 99
4073.84 112
4073.98 124
4074.13 134
4074.27 140
4074.42 144
4074.57 145
4074.71 142
4074.86 137
4075.01 131
4075.15 124
4075.30 116
4075.45 107
4075.59 100
4075.74 93
4075.88 86
4076.03 79
4076.18 72
4076.32 63
4076.47 54
4076.62 44
4076.76 33
4076.91 24
4077.06 18
4077.20 15
4077.35 16
4077.49 20
4077.64 26
4077.79 34
4077.93 42
4078.08 48
4078.23 53
4078.37 55
4078.52 56
4078.67 56
4078.81 55
4078.96 55
4079.10 55
4079.25 55
4079.40 54
4079.54 53
4079.69 52
4079.84 50
4079.98 50
4080.13 52
4080.28 57
4080.42 65
4080.57 75
4080.72 86
4080.86 97
4081.01 104
4081.16 107
4081.30 107
4081.45 102
4081.59 95
4081.74 88
4081.89 81
4082.03 77
4082.18 76
4082.33 78
4082.47 83
4082.62 90
4082.77 99
4082.91 108
4083.06 117
4083.21 124
4083.35 129
4083.50 132
4083.65 131
4083.79 126
4083.94 118
4084.08 107
4084.23 95
4084.38 81
4084.52 69
4084.67 58
4084.82 50
4084.96 44
4085.11 41
4085.26 39
4085.40 37
4085.55 34
4085.70 30
4085.84 26
4085.99 23
4086.14 21
4086.28 22
4086.43 26
4086.58 32
4086.72 39
4086.87 46
4087.02 51
4087.16 55
4087.31 56
4087.46 56
4087.60 54
4087.75 53
4087.89 53
4088.04 53
4088.19 54
4088.33 53
4088.48 52
4088.63 48
4088.77 42
4088.92 34
4089.07 26
4089.21 18
4089.36 12
4089.51 8
4089.65 8
4089.80 10
4089.95 15
4090.09 21
4090.24 29
4090.39 37
4090.53 45
4090.68 52
4090.83 57
4090.97 61
4091.12 62
4091.27 62
4091.41 61
4091.56 59
4091.71 57
4091.85 57
4092.00 56
4092.15 55
4092.29 54
4092.44 52
4092.59 50
4092.73 50
4092.88 52
4093.03 57
4093.17 66
4093.32 77
4093.47 89
4093.61 98
4093.76 103
4093.91 102
4094.05 96
4094.20 84
4094.35 70
4094.49 57
4094.64 46
4094.79 40
4094.93 40
4095.08 45
4095.23 55
4095.37 66
4095.52 78
4095.67 89
4095.81 98
4095.96 104
4096.11 107
4096.25 107
4096.40 104
4096.55 99
4096.69 91
4096.84 82
4096.99 73
4097.13 63
4097.28 55
4097.43 49
4097.57 44
4097.72 41
4097.87 39
4098.02 35
4098.16 29
4098.31 21
4098.46 10
4098.60 0
4098.75 0
4098.90 0
4099.04 0
4099.19 0
4099.34 0
4099.48 0
4099.63 0
4099.78 11
4099.92 30
4100.07 48
4100.22 63
4100.36 75
4100.51 81
4100.66 84
4100.80 83
4100.95 80
4101.10 75
4101.24 70
4101.39 65
4101.54 61
4101.69 59
4101.83 59
4101.98 60
4102.13 61
4102.27 62
4102.42 62
4102.57 60
4102.71 57
4102.86 55
4103.01 54
4103.15 55
4103.30 58
4103.45 61
4103.59 64
4103.74 64
4103.89 61
4104.03 53
4104.18 43
4104.33 31
4104.48 19
4104.62 9
4104.77 2
4104.92 0
4105.06 0
4105.21 4
4105.36 11
4105.50 20
4105.65 30
4105.80 39
4105.94 47
4106.09 52
4106.24 56
4106.38 57
4106.53 57
4106.68 57
4106.83 56
4106.97 55
4107.12 54
4107.27 52
4107.41 49
4107.56 45
4107.71 39
4107.85 32
4108.00 25
4108.15 18
4108.29 11
4108.44 6
4108.59 1
4108.74 0
4108.88 0
4109.03 0
4109.18 0
4109.32 0
4109.47 0
4109.62 0
4109.76 0
4109.91 0
4110.06 4
4110.21 11
4110.35 20
4110.50 32
4110.65 45
4110.79 58
4110.94 71
4111.09 81
4111.23 88
4111.38 92
4111.53 91
4111.68 86
4111.82 77
4111.97 67
4112.12 56
4112.26 46
4112.41 38
4112.56 33
4112.70 31
4112.85 34
4113.00 40
4113.15 50
4113.29 62
4113.44 76
4113.59 90
4113.73 103
4113.88 112
4114.03 116
4114.17 116
4114.32 111
4114.47 103
4114.62 94
4114.76 87
4114.91 82
4115.06 79
4115.20 79
4115.35 80
4115.50 81
4115.65 81
4115.79 79
4115.94 77
4116.09 76
4116.23 77
4116.38 80
4116.53 85
4116.68 92
4116.82 100
4116.97 108
4117.12 113
4117.26 117
4117.41 119
4117.56 120
4117.70 122
4117.85 125
4118.00 130
4118.15 136
4118.29 143
4118.44 148
4118.59 150
4118.73 150
4118.88 147
4119.03 143
4119.18 137
4119.32 130
4119.47 124
4119.62 117
4119.76 110
4119.91 103
4120.06 96
4120.21 92
4120.35 89
4120.50 88
4120.65 87
4120.79 88
4120.94 87
4121.09 86
4121.24 83
4121.38 79
4121.53 75
4121.68 72
4121.83 72
4121.97 74
4122.12 79
4122.27 86
4122.41 94
4122.56 103
4122.71 110
4122.86 115
4123.00 120
4123.15 123
4123.30 124
4123.44 125
4123.59 124
4123.74 122
4123.89 117
4124.03 109
4124.18 98
4124.33 86
4124.47 75
4124.62 65
4124.77 57
4124.92 50
4125.06 45
4125.21 40
4125.36 32
4125.51 21
4125.65 6
4125.80 0
4125.95 0
4126.09 0
4126.24 0
4126.39 0
4126.54 0
4126.68 0
4126.83 1
4126.98 23
4127.13 43
4127.27 62
4127.42 78
4127.57 91
4127.71 102
4127.86 110
4128.01 118
4128.16 125
4128.30 130
4128.45 134
4128.60 135
4128.75 132
4128.89 126
4129.04 117
4129.19 106
4129.34 94
4129.48 84
4129.63 77
4129.78 73
4129.92 73
4130.07 76
4130.22 81
4130.37 87
4130.51 92
4130.66 96
4130.81 99
4130.96 101
4131.10 102
4131.25 106
4131.40 111
4131.55 118
4131.69 127
4131.84 135
4131.99 142
4132.13 147
4132.28 150
4132.43 152
4132.58 154
4132.72 158
4132.87 165
4133.02 173
4133.17 183
4133.31 193
4133.46 200
4133.61 204
4133.76 206
4133.90 203
4134.05 198
4134.20 190
4134.35 181
4134.49 170
4134.64 160
4134.79 150
4134.94 142
4135.08 137
4135.23 134
4135.38 135
4135.52 137
4135.67 139
4135.82 142
4135.97 143
4136.11 143
4136.26 141
4136.41 137
4136.56 132
4136.70 126
4136.85 118
4137.00 109
4137.15 98
4137.29 87
4137.44 77
4137.59 70
4137.74 66
4137.88 67
4138.03 73
4138.18 82
4138.33 93
4138.47 104
4138.62 114
4138.77 123
4138.92 130
4139.06 136
4139.21 142
4139.36 147
4139.51 153
4139.65 158
4139.80 163
4139.95 167
4140.10 168
4140.24 168
4140.39 167
4140.54 164
4140.69 159
4140.83 154
4140.98 148
4141.13 141
4141.28 132
4141.42 123
4141.57 114
4141.72 104
4141.87 94
4142.01 85
4142.16 77
4142.31 72
4142.46 69
4142.60 69
4142.75 72
4142.90 77
4143.05 83
4143.19 87
4143.34 90
4143.49 90
4143.64 87
4143.79 83
4143.93 79
4144.08 77
4144.23 77
4144.38 80
4144.52 87
4144.67 95
4144.82 103
4144.97 110
4145.11 115
4145.26 118
4145.41 118
4145.56 115
4145.70 110
4145.85 104
4146.00 98
4146.15 92
4146.29 87
4146.44 84
4146.59 82
4146.74 81
4146.88 82
4147.03 83
4147.18 83
4147.33 82
4147.48 81
4147.62 78
4147.77 73
4147.92 68
4148.07 63
4148.21 59
4148.36 56
4148.51 56
4148.66 58
4148.80 63
4148.95 71
4149.10 80
4149.25 89
4149.40 97
4149.54 104
4149.69 110
4149.84 113
4149.99 115
4150.13 114
4150.28 112
4150.43 110
4150.58 109
4150.72 110
4150.87 114
4151.02 120
4151.17 128
4151.32 137
4151.46 145
4151.61 151
4151.76 152
4151.91 151
4152.05 145
4152.20 138
4152.35 129
4152.50 120
4152.64 113
4152.79 107
4152.94 103
4153.09 102
4153.24 103
4153.38 107
4153.53 112
4153.68 117
4153.83 122
4153.97 125
4154.12 125
4154.27 123
4154.42 119
4154.57 113
4154.71 107
4154.86 100
4155.01 95
4155.16 90
4155.30 87
4155.45 84
4155.60 81
4155.75 79
4155.90 76
4156.04 73
4156.19 70
4156.34 67
4156.49 63
4156.63 61
4156.78 58
4156.93 56
4157.08 54
4157.23 53
4157.37 52
4157.52 53
4157.67 55
4157.82 58
4157.97 62
4158.11 68
4158.26 74
4158.41 79
4158.56 85
4158.70 90
4158.85 95
4159.00 100
4159.15 107
4159.30 116
4159.44 125
4159.59 133
4159.74 139
4159.89 141
4160.03 139
4160.18 133
4160.33 123
4160.48 112
4160.63 100
4160.77 90
4160.92 81
4161.07 75
4161.22 71
4161.37 69
4161.51 69
4161.66 70
4161.81 73
4161.96 75
4162.11 77
4162.25 79
4162.40 79
4162.55 76
4162.70 71
4162.84 63
4162.99 53
4163.14 43
4163.29 32
4163.44 22
4163.58 14
4163.73 7
4163.88 2
4164.03 0
4164.18 0
4164.32 0
4164.47 0
4164.62 4
4164.77 11
4164.92 19
4165.06 26
4165.21 32
4165.36 34
4165.51 34
4165.66 30
4165.80 25
4165.95 19
4166.10 13
4166.25 8
4166.40 5
4166.54 2
4166.69 0
4166.84 0
4166.99 0
4167.14 0
4167.28 0
4167.43 0
4167.58 0
4167.73 0
4167.88 2
4168.02 11
4168.17 20
4168.32 29
4168.47 35
4168.62 37
4168.76 34
4168.91 27
4169.06 17
4169.21 5
4169.36 0
4169.50 0
4169.65 0
4169.80 0
4169.95 0
4170.10 0
4170.24 2
4170.39 12
4170.54 22
4170.69 32
4170.84 43
4170.98 55
4171.13 67
4171.28 79
4171.43 90
4171.58 98
4171.72 100
4171.87 96
4172.02 85
4172.17 69
4172.32 50
4172.47 30
4172.61 13
4172.76 1
4172.91 0
4173.06 0
4173.21 1
4173.35 11
4173.50 23
4173.65 34
4173.80 43
4173.95 50
4174.09 52
4174.24 51
4174.39 48
4174.54 43
4174.69 37
4174.84 31
4174.98 26
4175.13 23
4175.28 21
4175.43 21
4175.58 21
4175.72 23
4175.87 25
4176.02 27
4176.17 29
4176.32 31
4176.46 32
4176.61 33
4176.76 33
4176.91 31
4177.06 29
4177.21 25
4177.35 20
4177.50 13
4177.65 6
4177.80 1
4177.95 0
4178.09 0
4178.24 0
4178.39 0
4178.54 4
4178.69 11
4178.84 18
4178.98 25
4179.13 31
4179.28 36
4179.43 39
4179.58 41
4179.72 43
4179.87 46
4180.02 48
4180.17 51
4180.32 52
4180.47 52
4180.61 51
4180.76 48
4180.91 44
4181.06 39
4181.21 35
4181.36 33
4181.50 33
4181.65 36
4181.80 41
4181.95 47
4182.10 54
4182.24 59
4182.39 64
4182.54 66
4182.69 69
4182.84 70
4182.99 73
4183.13 75
4183.28 78
4183.43 80
4183.58 82
4183.73 82
4183.88 80
4184.02 76
4184.17 69
4184.32 61
4184.47 51
4184.62 41
4184.77 31
4184.91 24
4185.06 18
4185.21 15
4185.36 15
4185.51 16
4185.66 18
4185.80 19
4185.95 20
4186.10 20
4186.25 19
4186.40 17
4186.55 16
4186.69 15
4186.84 16
4186.99 18
4187.14 21
4187.29 27
4187.44 33
4187.58 40
4187.73 47
4187.88 53
4188.03 58
4188.18 63
4188.33 66
4188.47 69
4188.62 74
4188.77 79
4188.92 86
4189.07 92
4189.22 99
4189.36 104
4189.51 107
4189.66 109
4189.81 107
4189.96 103
4190.11 97
4190.26 89
4190.40 81
4190.55 72
4190.70 64
4190.85 59
4191.00 57
4191.15 56
4191.29 57
4191.44 56
4191.59 55
4191.74 51
4191.89 46
4192.04 40
4192.18 36
4192.33 34
4192.48 35
4192.63 36
4192.78 38
4192.93 40
4193.08 40
4193.22 39
4193.37 39
4193.52 40
4193.67 41
4193.82 44
4193.97 47
4194.11 50
4194.26 53
4194.41 56
4194.56 59
4194.71 61
4194.86 63
4195.01 63
4195.15 61
4195.30 56
4195.45 47
4195.60 38
4195.75 30
4195.90 24
4196.04 22
4196.19 25
4196.34 31
4196.49 39
4196.64 47
4196.79 53
4196.94 55
4197.08 53
4197.23 48
4197.38 40
4197.53 30
4197.68 19
4197.83 9
4197.98 1
4198.12 0
4198.27 0
4198.42 0
4198.57 3
4198.72 12
4198.87 23
4199.02 34
4199.16 45
4199.31 55
4199.46 63
4199.61 69
4199.76 73
4199.91 75
4200.06 77
4200.20 77
4200.35 77
4200.50 76
4200.65 75
4200.80 73
4200.95 72
4201.10 70
4201.24 68
4201.39 67
4201.54 67
4201.69 66
4201.84 65
4201.99 64
4202.14 61
4202.28 57
4202.43 52
4202.58 46
4202.73 39
4202.88 31
4203.03 22
4203.18 14
4203.33 6
4203.47 0
4203.62 0
4203.77 0
4203.92 0
4204.07 0
4204.22 0
4204.37 0
4204.51 0
4204.66 9
4204.81 24
4204.96 39
4205.11 52
4205.26 61
4205.41 66
4205.55 66
4205.70 62
4205.85 55
4206.00 45
4206.15 34
4206.30 22
4206.45 10
4206.60 0
4206.74 0
4206.89 0
4207.04 0
4207.19 0
4207.34 0
4207.49 0
4207.64 4
4207.79 9
4207.93 11
4208.08 12
4208.23 10
4208.38 9
4208.53 8
4208.68 9
4208.83 12
4208.98 17
4209.12 25
4209.27 35
4209.42 47
4209.57 58
4209.72 69
4209.87 78
4210.02 85
4210.17 89
4210.31 91
4210.46 90
4210.61 88
4210.76 85
4210.91 81
4211.06 75
4211.21 68
4211.36 60
4211.50 52
4211.65 44
4211.80 38
4211.95 34
4212.10 33
4212.25 34
4212.40 36
4212.55 40
4212.69 44
4212.84 49
4212.99 55
4213.14 62
4213.29 68
4213.44 74
4213.59 79
4213.74 82
4213.88 83
4214.03 84
4214.18 86
4214.33 90
4214.48 96
4214.63 104
4214.78 114
4214.93 123
4215.08 130
4215.22 134
4215.37 135
4215.52 134
4215.67 131
4215.82 129
4215.97 126
4216.12 122
4216.27 116
4216.42 108
4216.56 97
4216.71 84
4216.86 70
4217.01 56
4217.16 44
4217.31 35
4217.46 29
4217.61 26
4217.76 26
4217.90 28
4218.05 34
4218.20 42
4218.35 53
4218.50 65
4218.65 78
4218.80 90
4218.95 99
4219.10 105
4219.24 105
4219.39 100
4219.54 92
4219.69 80
4219.84 67
4219.99 55
4220.14 44
4220.29 37
4220.44 33
4220.58 32
4220.73 33
4220.88 34
4221.03 34
4221.18 32
4221.33 28
4221.48 23
4221.63 17
4221.78 13
4221.93 10
4222.07 10
4222.22 13
4222.37 17
4222.52 23
4222.67 29
4222.82 34
4222.97 40
4223.12 47
4223.27 55
4223.42 66
4223.56 79
4223.71 94
4223.86 108
4224.01 121
4224.16 131
4224.31 136
4224.46 138
4224.61 137
4224.76 134
4224.91 130
4225.05 125
4225.20 118
4225.35 111
4225.50 101
4225.65 88
4225.80 74
4225.95 59
4226.10 45
4226.25 34
4226.40 25
4226.54 18
4226.69 13
4226.84 10
4226.99 6
4227.14 3
4227.29 0
4227.44 0
4227.59 0
4227.74 0
4227.89 0
4228.04 0
4228.18 0
4228.33 0
4228.48 0
4228.63 2
4228.78 4
4228.93 6
4229.08 10
4229.23 14
4229.38 19
4229.53 24
4229.68 28
4229.82 30
4229.97 30
4230.12 29
4230.27 25
4230.42 22
4230.57 20
4230.72 20
4230.87 21
4231.02 24
4231.17 28
4231.32 31
4231.46 34
4231.61 36
4231.76 38
4231.91 40
4232.06 42
4232.21 44
4232.36 47
4232.51 49
4232.66 50
4232.81 51
4232.96 52
4233.11 53
4233.25 55
4233.40 59
4233.55 64
4233.70 72
4233.85 83
4234.00 95
4234.15 109
4234.30 124
4234.45 140
4234.60 154
4234.75 165
4234.90 173
4235.04 175
4235.19 172
4235.34 164
4235.49 152
4235.64 138
4235.79 123
4235.94 110
4236.09 99
4236.24 91
4236.39 87
4236.54 87
4236.69 89
4236.84 90
4236.98 90
4237.13 88
4237.28 82
4237.43 74
4237.58 64
4237.73 55
4237.88 50
4238.03 48
4238.18 52
4238.33 60
4238.48 71
4238.63 82
4238.78 93
4238.92 101
4239.07 107
4239.22 109
4239.37 109
4239.52 106
4239.67 102
4239.82 96
4239.97 88
4240.12 79
4240.27 70
4240.42 61
4240.57 54
4240.72 49
4240.87 47
4241.01 46
4241.16 48
4241.31 51
4241.46 55
4241.61 60
4241.76 65
4241.91 71
4242.06 76
4242.21 80
4242.36 82
4242.51 80
4242.66 75
4242.81 67
4242.96 57
4243.11 47
4243.25 37
4243.40 30
4243.55 27
4243.70 26
4243.85 29
4244.00 35
4244.15 42
4244.30 52
4244.45 62
4244.60 73
4244.75 83
4244.90 91
4245.05 98
4245.20 102
4245.35 103
4245.50 102
4245.64 101
4245.79 100
4245.94 101
4246.09 103
4246.24 106
4246.39 109
4246.54 110
4246.69 109
4246.84 105
4246.99 99
4247.14 93
4247.29 85
4247.44 78
4247.59 71
4247.74 64
4247.89 58
4248.03 54
4248.18 52
4248.33 52
4248.48 54
4248.63 58
4248.78 61
4248.93 63
4249.08 63
4249.23 61
4249.38 57
4249.53 52
4249.68 48
4249.83 45
4249.98 43
4250.13 42
4250.28 42
4250.43 43
4250.58 43
4250.73 43
4250.87 44
4251.02 47
4251.17 51
4251.32 58
4251.47 67
4251.62 78
4251.77 90
4251.92 100
4252.07 108
4252.22 114
4252.37 116
4252.52 116
4252.67 115
4252.82 114
4252.97 113
4253.12 112
4253.27 111
4253.42 109
4253.57 104
4253.72 96
4253.86 86
4254.01 75
4254.16 63
4254.31 53
4254.46 46
4254.61 41
4254.76 38
4254.91 35
4255.06 33
4255.21 30
4255.36 26
4255.51 22
4255.66 20
4255.81 20
4255.96 24
4256.11 30
4256.26 39
4256.41 49
4256.56 58
4256.71 65
4256.86 68
4257.01 66
4257.15 60
4257.30 52
4257.45 42
4257.60 32
4257.75 24
4257.90 17
4258.05 10
4258.20 4
4258.35 0
4258.50 0
4258.65 0
4258.80 0
4258.95 0
4259.10 0
4259.25 0
4259.40 0
4259.55 16
4259.70 36
4259.85 55
4260.00 71
4260.15 83
4260.30 91
4260.45 95
4260.60 96
4260.75 94
4260.90 92
4261.05 90
4261.19 90
4261.34 91
4261.49 93
4261.64 97
4261.79 100
4261.94 104
4262.09 107
4262.24 110
4262.39 114
4262.54 118
4262.69 126
4262.84 135
4262.99 146
4263.14 158
4263.29 169
4263.44 177
4263.59 182
4263.74 182
4263.89 177
4264.04 170
4264.19 161
4264.34 152
4264.49 144
4264.64 137
4264.79 130
4264.94 123
4265.09 114
4265.24 102
4265.39 87
4265.54 71
4265.69 54
4265.84 40
4265.99 31
4266.13 28
4266.28 32
4266.43 42
4266.58 57
4266.73 73
4266.88 90
4267.03 105
4267.18 117
4267.33 125
4267.48 129
4267.63 131
4267.78 131
4267.93 129
4268.08 128
4268.23 127
4268.38 126
4268.53 125
4268.68 123
4268.83 119
4268.98 113
4269.13 106
4269.28 98
4269.43 91
4269.58 87
4269.73 85
4269.88 86
4270.03 89
4270.18 93
4270.33 97
4270.48 101
4270.63 104
4270.78 107
4270.93 109
4271.08 111
4271.23 112
4271.38 113
4271.53 113
4271.68 112
4271.83 111
4271.98 109
4272.13 106
4272.28 102
4272.43 97
4272.58 92
4272.73 87
4272.88 81
4273.03 76
4273.18 72
4273.33 68
4273.48 65
4273.63 63
4273.78 60
4273.93 57
4274.08 54
4274.23 50
4274.38 44
4274.52 38
4274.67 33
4274.82 27
4274.97 23
4275.12 21
4275.27 21
4275.42 22
4275.57 24
4275.72 27
4275.87 29
4276.02 30
4276.17 30
4276.32 30
4276.47 29
4276.62 29
4276.77 28
4276.92 26
4277.07 23
4277.22 18
4277.37 12
4277.52 5
4277.67 0
4277.82 0
4277.97 0
4278.12 0
4278.27 0
4278.42 0
4278.57 0
4278.72 0
4278.87 0
4279.02 4
4279.17 11
4279.32 20
4279.47 30
4279.62 41
4279.77 52
4279.92 63
4280.07 74
4280.22 82
4280.37 90
4280.52 97
4280.67 103
4280.82 107
4280.97 109
4281.12 109
4281.27 108
4281.42 105
4281.57 102
4281.72 99
4281.87 97
4282.02 95
4282.17 93
4282.32 91
4282.47 86
4282.62 81
4282.77 75
4282.92 70
4283.07 67
4283.22 67
4283.37 69
4283.52 75
4283.67 81
4283.82 87
4283.97 92
4284.12 94
4284.27 94
4284.42 90
4284.57 83
4284.72 75
4284.87 66
4285.02 58
4285.17 51
4285.32 46
4285.47 44
4285.62 42
4285.77 43
4285.92 43
4286.07 44
4286.22 45
4286.37 45
4286.52 46
4286.67 46
4286.83 48
4286.98 52
4287.13 58
4287.28 65
4287.43 73
4287.58 80
4287.73 86
4287.88 88
4288.03 88
4288.18 85
4288.33 82
4288.48 80
4288.63 79
4288.78 80
4288.93 82
4289.08 86
4289.23 89
4289.38 90
4289.53 90
4289.68 89
4289.83 87
4289.98 85
4290.13 82
4290.28 80
4290.43 77
4290.58 75
4290.73 72
4290.88 68
4291.03 64
4291.18 60
4291.33 57
4291.48 57
4291.63 59
4291.78 63
4291.93 68
4292.08 72
4292.23 74
4292.38 70
4292.53 62
4292.68 49
4292.83 33
4292.98 17
4293.13 3
4293.28 0
4293.43 0
4293.58 0
4293.73 0
4293.88 0
4294.03 4
4294.18 13
4294.33 21
4294.48 28
4294.63 35
4294.78 41
4294.93 48
4295.09 54
4295.24 59
4295.39 64
4295.54 67
4295.69 69
4295.84 70
4295.99 70
4296.14 69
4296.29 67
4296.44 62
4296.59 56
4296.74 48
4296.89 38
4297.04 29
4297.19 20
4297.34 13
4297.49 7
4297.64 4
4297.79 2
4297.94 2
4298.09 4
4298.24 5
4298.39 5
4298.54 5
4298.69 2
4298.84 0
4298.99 0
4299.14 0
4299.29 0
4299.44 0
4299.59 2
4299.74 16
4299.89 35
4300.04 54
4300.20 71
4300.35 84
4300.50 90
4300.65 91
4300.80 85
4300.95 76
4301.10 65
4301.25 55
4301.40 47
4301.55 43
4301.70 43
4301.85 47
4302.00 56
4302.15 69
4302.30 84
4302.45 100
4302.60 115
4302.75 129
4302.90 139
4303.05 145
4303.20 147
4303.35 147
4303.50 144
4303.65 139
4303.80 134
4303.95 129
4304.11 123
4304.26 117
4304.41 111
4304.56 105
4304.71 99
4304.86 93
4305.01 88
4305.16 82
4305.31 77
4305.46 72
4305.61 67
4305.76 62
4305.91 58
4306.06 54
4306.21 52
4306.36 52
4306.51 54
4306.66 58
4306.81 63
4306.96 70
4307.11 79
4307.26 89
4307.41 101
4307.57 113
4307.72 126
4307.87 138
4308.02 147
4308.17 151
4308.32 149
4308.47 140
4308.62 125
4308.77 108
4308.92 90
4309.07 76
4309.22 66
4309.37 64
4309.52 67
4309.67 75
4309.82 85
4309.97 95
4310.12 102
4310.27 107
4310.42 109
4310.58 108
4310.73 105
4310.88 101
4311.03 99
4311.18 98
4311.33 101
4311.48 107
4311.63 116
4311.78 127
4311.93 138
4312.08 148
4312.23 156
4312.38 161
4312.53 164
4312.68 165
4312.83 164
4312.98 162
4313.13 160
4313.29 158
4313.44 156
4313.59 154
4313.74 152
4313.89 151
4314.04 151
4314.19 150
4314.34 149
4314.49 146
4314.64 142
4314.79 136
4314.94 127
4315.09 116
4315.24 103
4315.39 89
4315.54 74
4315.69 61
4315.85 49
4316.00 40
4316.15 35
4316.30 32
4316.45 32
4316.60 33
4316.75 33
4316.90 32
4317.05 29
4317.20 26
4317.35 22
4317.50 20
4317.65 20
4317.80 22
4317.95 25
4318.10 27
4318.26 30
4318.41 31
4318.56 31
4318.71 31
4318.86 32
4319.01 35
4319.16 39
4319.31 45
4319.46 51
4319.61 56
4319.76 60
4319.91 63
4320.06 66
4320.21 69
4320.36 73
4320.52 77
4320.67 83
4320.82 89
4320.97 94
4321.12 98
4321.27 101
4321.42 105
4321.57 111
4321.72 119
4321.87 130
4322.02 143
4322.17 155
4322.32 165
4322.47 171
4322.63 171
4322.78 168
4322.93 162
4323.08 157
4323.23 154
4323.38 154
4323.53 155
4323.68 157
4323.83 158
4323.98 155
4324.13 149
4324.28 139
4324.43 128
4324.59 119
4324.74 113
4324.89 111
4325.04 115
4325.19 123
4325.34 135
4325.49 146
4325.64 156
4325.79 162
4325.94 164
4326.09 163
4326.24 159
4326.39 155
4326.55 152
4326.70 150
4326.85 150
4327.00 152
4327.15 155
4327.30 157
4327.45 157
4327.60 155
4327.75 151
4327.90 145
4328.05 137
4328.20 129
4328.36 119
4328.51 110
4328.66 102
4328.81 93
4328.96 83
4329.11 72
4329.26 59
4329.41 46
4329.56 33
4329.71 22
4329.86 15
4330.01 12
4330.17 12
4330.32 16
4330.47 21
4330.62 26
4330.77 30
4330.92 33
4331.07 34
4331.22 34
4331.37 34
4331.52 34
4331.67 35
4331.83 36
4331.98 38
4332.13 40
4332.28 42
4332.43 44
4332.58 46
4332.73 47
4332.88 47
4333.03 47
4333.18 46
4333.33 45
4333.49 43
4333.64 42
4333.79 40
4333.94 39
4334.09 38
4334.24 37
4334.39 37
4334.54 37
4334.69 38
4334.84 39
4334.99 39
4335.15 39
4335.30 39
4335.45 38
4335.60 37
4335.75 37
4335.90 36
4336.05 36
4336.20 35
4336.35 33
4336.50 29
4336.66 23
4336.81 16
4336.96 8
4337.11 1
4337.26 0
4337.41 0
4337.56 0
4337.71 0
4337.86 0
4338.01 0
4338.17 0
4338.32 2
4338.47 5
4338.62 6
4338.77 7
4338.92 8
4339.07 10
4339.22 11
4339.37 14
4339.52 17
4339.68 22
4339.83 27
4339.98 34
4340.13 41
4340.28 48
4340.43 55
4340.58 62
4340.73 68
4340.88 75
4341.04 81
4341.19 88
4341.34 95
4341.49 103
4341.64 109
4341.79 115
4341.94 118
4342.09 118
4342.24 116
4342.39 111
4342.55 103
4342.70 94
4342.85 83
4343.00 71
4343.15 61
4343.30 51
4343.45 44
4343.60 41
4343.75 42
4343.91 47
4344.06 55
4344.21 63
4344.36 71
4344.51 77
4344.66 81
4344.81 82
4344.96 82
4345.11 81
4345.27 81
4345.42 81
4345.57 81
4345.72 80
4345.87 77
4346.02 73
4346.17 68
4346.32 62
4346.47 58
4346.63 55
4346.78 53
4346.93 52
4347.08 52
4347.23 53
4347.38 53
4347.53 54
4347.68 56
4347.84 58
4347.99 61
4348.14 66
4348.29 70
4348.44 76
4348.59 82
4348.74 88
4348.89 95
4349.04 101
4349.20 106
4349.35 111
4349.50 114
4349.65 117
4349.80 119
4349.95 121
4350.10 122
4350.25 123
4350.41 122
4350.56 120
4350.71 117
4350.86 111
4351.01 104
4351.16 97
4351.31 88
4351.46 80
4351.62 71
4351.77 62
4351.92 53
4352.07 43
4352.22 32
4352.37 19
4352.52 6
4352.67 0
4352.83 0
4352.98 0
4353.13 0
4353.28 0
4353.43 0
4353.58 0
4353.73 0
4353.88 7
4354.04 20
4354.19 33
4354.34 44
4354.49 53
4354.64 58
4354.79 60
4354.94 57
4355.09 51
4355.25 44
4355.40 37
4355.55 31
4355.70 30
4355.85 32
4356.00 37
4356.15 44
4356.31 52
4356.46 58
4356.61 61
4356.76 61
4356.91 59
4357.06 55
4357.21 50
4357.36 44
4357.52 38
4357.67 31
4357.82 24
4357.97 16
4358.12 8
4358.27 0
4358.42 0
4358.58 0
4358.73 0
4358.88 0
4359.03 0
4359.18 0
4359.33 0
4359.48 4
4359.64 9
4359.79 12
4359.94 14
4360.09 15
4360.24 16
4360.39 18
4360.54 23
4360.69 30
4360.85 38
4361.00 47
4361.15 54
4361.30 60
4361.45 64
4361.60 65
4361.75 63
4361.91 60
4362.06 56
4362.21 51
4362.36 47
4362.51 45
4362.66 46
4362.81 49
4362.97 54
4363.12 60
4363.27 66
4363.42 70
4363.57 71
4363.72 69
4363.87 65
4364.03 60
4364.18 55
4364.33 50
4364.48 46
4364.63 42
4364.78 37
4364.94 32
4365.09 25
4365.24 17
4365.39 10
4365.54 3
4365.69 0
4365.84 0
4366.00 0
4366.15 1
4366.30 9
4366.45 19
4366.60 30
4366.75 41
4366.90 50
4367.06 57
4367.21 61
4367.36 61
4367.51 59
4367.66 54
4367.81 49
4367.97 45
4368.12 42
4368.27 43
4368.42 45
4368.57 50
4368.72 55
4368.87 59
4369.03 62
4369.18 61
4369.33 58
4369.48 54
4369.63 50
4369.78 48
4369.94 48
4370.09 51
4370.24 57
4370.39 63
4370.54 68
4370.69 69
4370.84 67
4371.00 61
4371.15 52
4371.30 41
4371.45 30
4371.60 18
4371.75 7
4371.91 0
4372.06 0
4372.21 0
4372.36 0
4372.51 0
4372.66 0
4372.82 0
4372.97 0
4373.12 4
4373.27 18
4373.42 30
4373.57 41
4373.73 47
4373.88 50
4374.03 50
4374.18 48
4374.33 44
4374.48 41
4374.63 36
4374.79 30
4374.94 23
4375.09 15
4375.24 7
4375.39 0
4375.54 0
4375.70 0
4375.85 0
4376.00 0
4376.15 1
4376.30 7
4376.45 13
4376.61 18
4376.76 21
4376.91 23
4377.06 24
4377.21 24
4377.36 26
4377.52 28
4377.67 32
4377.82 37
4377.97 42
4378.12 47
4378.27 51
4378.43 54
4378.58 55
4378.73 56
4378.88 57
4379.03 58
4379.19 61
4379.34 63
4379.49 66
4379.64 67
4379.79 65
4379.94 60
4380.10 52
4380.25 41
4380.40 29
4380.55 20
4380.70 13
4380.85 13
4381.01 18
4381.16 30
4381.31 46
4381.46 65
4381.61 84
4381.76 100
4381.92 110
4382.07 114
4382.22 111
4382.37 102
4382.52 88
4382.68 72
4382.83 55
4382.98 40
4383.13 29
4383.28 22
4383.43 18
4383.59 19
4383.74 20
4383.89 22
4384.04 21
4384.19 19
4384.35 15
4384.50 12
4384.65 10
4384.80 11
4384.95 16
4385.10 24
4385.26 34
4385.41 45
4385.56 53
4385.71 58
4385.86 59
4386.02 57
4386.17 51
4386.32 44
4386.47 35
4386.62 28
4386.77 21
4386.93 18
4387.08 17
4387.23 19
4387.38 24
4387.53 30
4387.69 36
4387.84 41
4387.99 43
4388.14 42
4388.29 40
4388.45 37
4388.60 37
4388.75 40
4388.90 47
4389.05 57
4389.20 69
4389.36 79
4389.51 86
4389.66 89
4389.81 89
4389.96 87
4390.12 87
4390.27 89
4390.42 96
4390.57 108
4390.72 124
4390.88 143
4391.03 162
4391.18 180
4391.33 193
4391.48 201
4391.64 203
4391.79 200
4391.94 191
4392.09 180
4392.24 166
4392.39 152
4392.55 138
4392.70 125
4392.85 114
4393.00 105
4393.15 97
4393.31 93
4393.46 89
4393.61 87
4393.76 84
4393.91 80
4394.07 74
4394.22 65
4394.37 55
4394.52 44
4394.67 34
4394.83 25
4394.98 18
4395.13 13
4395.28 11
4395.43 12
4395.59 15
4395.74 21
4395.89 29
4396.04 41
4396.19 55
4396.35 71
4396.50 87
4396.65 100
4396.80 111
4396.95 118
4397.11 122
4397.26 123
4397.41 123
4397.56 123
4397.71 122
4397.87 122
4398.02 120
4398.17 117
4398.32 111
4398.48 102
4398.63 92
4398.78 80
4398.93 70
4399.08 60
4399.24 53
4399.39 49
4399.54 48
4399.69 49
4399.84 53
4400.00 58
4400.15 63
4400.30 70
4400.45 76
4400.60 82
4400.76 87
4400.91 92
4401.06 96
4401.21 100
4401.36 104
4401.52 108
4401.67 112
4401.82 116
4401.97 118
4402.13 119
4402.28 119
4402.43 118
4402.58 119
4402.73 121
4402.89 125
4403.04 130
4403.19 135
4403.34 139
4403.49 140
4403.65 138
4403.80 133
4403.95 125
4404.10 118
4404.26 111
4404.41 105
4404.56 101
4404.71 99
4404.86 96
4405.02 94
4405.17 89
4405.32 83
4405.47 76
4405.62 68
4405.78 61
4405.93 57
4406.08 56
4406.23 60
4406.39 67
4406.54 76
4406.69 85
4406.84 92
4406.99 97
4407.15 98
4407.30 96
4407.45 92
4407.60 87
4407.76 82
4407.91 78
4408.06 73
4408.21 70
4408.36 66
4408.52 65
4408.67 65
4408.82 68
4408.97 74
4409.13 82
4409.28 91
4409.43 100
4409.58 107
4409.73 111
4409.89 113
4410.04 112
4410.19 110
4410.34 106
4410.50 102
4410.65 98
4410.80 96
4410.95 95
4411.10 96
4411.26 98
4411.41 103
4411.56 109
4411.71 116
4411.87 124
4412.02 132
4412.17 140
4412.32 148
4412.48 154
4412.63 158
4412.78 157
4412.93 153
4413.08 144
4413.24 130
4413.39 114
4413.54 95
4413.69 78
4413.85 64
4414.00 54
4414.15 51
4414.30 54
4414.46 63
4414.61 77
4414.76 95
4414.91 114
4415.06 133
4415.22 150
4415.37 164
4415.52 173
4415.67 178
4415.83 178
4415.98 174
4416.13 168
4416.28 160
4416.44 152
4416.59 144
4416.74 139
4416.89 135
4417.05 131
4417.20 128
4417.35 124
4417.50 118
4417.65 110
4417.81 101
4417.96 91
4418.11 80
4418.26 70
4418.42 61
4418.57 53
4418.72 47
4418.87 44
4419.03 43
4419.18 45
4419.33 50
4419.48 59
4419.64 72
4419.79 87
4419.94 104
4420.09 121
4420.25 136
4420.40 148
4420.55 154
4420.70 155
4420.86 152
4421.01 146
4421.16 139
4421.31 132
4421.47 126
4421.62 122
4421.77 119
4421.92 117
4422.08 114
4422.23 111
4422.38 108
4422.53 105
4422.69 103
4422.84 102
4422.99 104
4423.14 107
4423.30 110
4423.45 113
4423.60 114
4423.75 113
4423.91 110
4424.06 106
4424.21 102
4424.36 98
4424.52 95
4424.67 94
4424.82 95
4424.97 98
4425.13 102
4425.28 108
4425.43 115
4425.58 123
4425.74 131
4425.89 137
4426.04 142
4426.19 143
4426.35 142
4426.50 138
4426.65 134
4426.80 130
4426.96 128
4427.11 128
4427.26 129
4427.41 130
4427.57 132
4427.72 132
4427.87 132
4428.02 131
4428.18 131
4428.33 132
4428.48 135
4428.63 139
4428.79 144
4428.94 148
4429.09 152
4429.24 154
4429.40 153
4429.55 151
4429.70 145
4429.85 138
4430.01 129
4430.16 117
4430.31 105
4430.46 92
4430.62 80
4430.77 70
4430.92 62
4431.08 57
4431.23 54
4431.38 53
4431.53 52
4431.69 49
4431.84 45
4431.99 37
4432.14 25
4432.30 12
4432.45 0
4432.60 0
4432.75 0
4432.91 0
4433.06 0
4433.21 0
4433.36 0
4433.52 0
4433.67 10
4433.82 21
4433.98 29
4434.13 32
4434.28 30
4434.43 25
4434.59 19
4434.74 13
4434.89 9
4435.04 8
4435.20 9
4435.35 12
4435.50 14
4435.65 15
4435.81 14
4435.96 12
4436.11 9
4436.27 7
4436.42 9
4436.57 14
4436.72 23
4436.88 36
4437.03 51
4437.18 66
4437.33 78
4437.49 87
4437.64 90
4437.79 88
4437.95 81
4438.10 71
4438.25 58
4438.40 45
4438.56 32
4438.71 21
4438.86 13
4439.01 8
4439.17 6
4439.32 8
4439.47 11
4439.63 16
4439.78 22
4439.93 29
4440.08 36
4440.24 45
4440.39 55
4440.54 66
4440.70 78
4440.85 90
4441.00 101
4441.15 109
4441.31 115
4441.46 118
4441.61 118
4441.76 118
4441.92 118
4442.07 119
4442.22 120
4442.38 121
4442.53 122
4442.68 120
4442.83 117
4442.99 113
4443.14 109
4443.29 104
4443.45 98
4443.60 92
4443.75 85
4443.90 78
4444.06 69
4444.21 59
4444.36 50
4444.52 43
4444.67 38
4444.82 36
4444.97 35
4445.13 37
4445.28 39
4445.43 42
4445.59 45
4445.74 47
4445.89 47
4446.04 46
4446.20 41
4446.35 33
4446.50 22
4446.66 7
4446.81 0
4446.96 0
4447.11 0
4447.27 0
4447.42 0
4447.57 0
4447.73 0
4447.88 0
4448.03 13
4448.19 25
4448.34 34
4448.49 41
4448.64 47
4448.80 53
4448.95 59
4449.10 66
4449.26 76
4449.41 86
4449.56 98
4449.71 110
4449.87 122
4450.02 133
4450.17 143
4450.33 150
4450.48 154
4450.63 154
4450.78 151
4450.94 145
4451.09 135
4451.24 123
4451.40 109
4451.55 95
4451.70 81
4451.86 68
4452.01 57
4452.16 50
4452.31 46
4452.47 46
4452.62 48
4452.77 53
4452.93 60
4453.08 69
4453.23 79
4453.39 90
4453.54 103
4453.69 116
4453.84 129
4454.00 141
4454.15 150
4454.30 156
4454.46 159
4454.61 161
4454.76 162
4454.92 164
4455.07 167
4455.22 172
4455.37 178
4455.53 184
4455.68 189
4455.83 190
4455.99 188
4456.14 183
4456.29 174
4456.45 163
4456.60 151
4456.75 141
4456.91 132
4457.06 124
4457.21 119
4457.36 115
4457.52 112
4457.67 110
4457.82 109
4457.98 108
4458.13 108
4458.28 109
4458.44 110
4458.59 111
4458.74 110
4458.90 108
4459.05 104
4459.20 98
4459.35 92
4459.51 85
4459.66 80
4459.81 75
4459.97 72
4460.12 69
4460.27 65
4460.43 59
4460.58 52
4460.73 43
4460.89 34
4461.04 27
4461.19 22
4461.35 21
4461.50 22
4461.65 26
4461.80 30
4461.96 33
4462.11 35
4462.26 34
4462.42 31
4462.57 26
4462.72 19
4462.88 12
4463.03 6
4463.18 1
4463.34 0
4463.49 0
4463.64 3
4463.80 10
4463.95 19
4464.10 29
4464.26 38
4464.41 46
4464.56 52
4464.72 55
4464.87 57
4465.02 59
4465.17 62
4465.33 68
4465.48 76
4465.63 86
4465.79 95
4465.94 104
4466.09 108
4466.25 108
4466.40 102
4466.55 93
4466.71 80
4466.86 67
4467.01 55
4467.17 46
4467.32 41
4467.47 41
4467.63 45
4467.78 54
4467.93 65
4468.09 78
4468.24 89
4468.39 98
4468.55 104
4468.70 105
4468.85 104
4469.01 100
4469.16 95
4469.31 89
4469.47 84
4469.62 79
4469.77 76
4469.93 75
4470.08 76
4470.23 80
4470.39 86
4470.54 92
4470.69 99
4470.85 105
4471.00 107
4471.15 105
4471.31 99
4471.46 90
4471.61 78
4471.76 66
4471.92 55
4472.07 44
4472.22 35
4472.38 28
4472.53 22
4472.68 17
4472.84 13
4472.99 11
4473.14 10
4473.30 11
4473.45 14
4473.60 17
4473.76 21
4473.91 25
4474.07 28
4474.22 32
4474.37 38
4474.53 44
4474.68 52
4474.83 61
4474.99 69
4475.14 77
4475.29 83
4475.45 87
4475.60 89
4475.75 91
4475.91 92
4476.06 93
4476.21 92
4476.37 91
4476.52 87
4476.67 83
4476.83 77
4476.98 71
4477.13 65
4477.29 61
4477.44 59
4477.59 59
4477.75 60
4477.90 61
4478.05 63
4478.21 64
4478.36 66
4478.51 69
4478.67 73
4478.82 77
4478.97 80
4479.13 83
4479.28 82
4479.43 80
4479.59 76
4479.74 72
4479.89 68
4480.05 67
4480.20 66
4480.35 66
4480.51 64
4480.66 59
4480.82 51
4480.97 40
4481.12 29
4481.28 20
4481.43 14
4481.58 13
4481.74 16
4481.89 23
4482.04 30
4482.20 37
4482.35 41
4482.50 40
4482.66 36
4482.81 28
4482.96 19
4483.12 9
4483.27 0
4483.42 0
4483.58 0
4483.73 0
4483.89 0
4484.04 0
4484.19 0
4484.35 0
4484.50 0
4484.65 6
4484.81 16
4484.96 27
4485.11 36
4485.27 44
4485.42 50
4485.57 54
4485.73 55
4485.88 54
4486.04 52
4486.19 47
4486.34 42
4486.50 36
4486.65 28
4486.80 20
4486.96 13
4487.11 6
4487.26 1
4487.42 0
4487.57 0
4487.72 0
4487.88 2
4488.03 6
4488.19 11
4488.34 16
4488.49 22
4488.65 29
4488.80 36
4488.95 44
4489.11 52
4489.26 60
4489.41 66
4489.57 72
4489.72 76
4489.87 78
4490.03 80
4490.18 82
4490.34 84
4490.49 86
4490.64 88
4490.80 91
4490.95 93
4491.10 94
4491.26 94
4491.41 93
4491.57 90
4491.72 86
4491.87 82
4492.03 79
4492.18 78
4492.33 79
4492.49 82
4492.64 87
4492.79 93
4492.95 98
4493.10 102
4493.26 102
4493.41 100
4493.56 95
4493.72 88
4493.87 79
4494.02 71
4494.18 64
4494.33 59
4494.49 56
4494.64 55
4494.79 56
4494.95 60
4495.10 64
4495.25 69
4495.41 74
4495.56 79
4495.71 82
4495.87 84
4496.02 85
4496.18 85
4496.33 83
4496.48 82
4496.64 82
4496.79 83
4496.94 85
4497.10 89
4497.25 94
4497.41 98
4497.56 103
4497.71 106
4497.87 110
4498.02 114
4498.17 120
4498.33 128
4498.48 138
4498.64 151
4498.79 165
4498.94 178
4499.10 189
4499.25 196
4499.41 197
4499.56 193
4499.71 184
4499.87 172
4500.02 156
4500.17 140
4500.33 124
4500.48 109
4500.64 97
4500.79 88
4500.94 81
4501.10 76
4501.25 72
4501.40 70
4501.56 67
4501.71 65
4501.87 61
4502.02 56
4502.17 50
4502.33 42
4502.48 33
4502.64 23
4502.79 14
4502.94 6
4503.10 2
4503.25 0
4503.40 3
4503.56 8
4503.71 15
4503.87 22
4504.02 26
4504.17 28
4504.33 25
4504.48 19
4504.64 11
4504.79 2
4504.94 0
4505.10 0
4505.25 0
4505.41 0
4505.56 0
4505.71 0
4505.87 0
4506.02 0
4506.17 4
4506.33 13
4506.48 23
4506.64 34
4506.79 44
4506.94 54
4507.10 61
4507.25 66
4507.41 68
4507.56 69
4507.71 69
4507.87 70
4508.02 71
4508.18 73
4508.33 76
4508.48 80
4508.64 83
4508.79 85
4508.95 88
4509.10 89
4509.25 91
4509.41 92
4509.56 92
4509.72 92
4509.87 90
4510.02 87
4510.18 83
4510.33 78
4510.49 75
4510.64 73
4510.79 74
4510.95 78
4511.10 84
4511.25 92
4511.41 100
4511.56 107
4511.72 112
4511.87 116
4512.02 117
4512.18 117
4512.33 117
4512.49 116
4512.64 115
4512.80 115
4512.95 115
4513.10 114
4513.26 114
4513.41 115
4513.57 115
4513.72 114
4513.87 114
4514.03 112
4514.18 109
4514.34 103
4514.49 96
4514.64 87
4514.80 79
4514.95 72
4515.11 67
4515.26 65
4515.41 66
4515.57 70
4515.72 75
4515.88 81
4516.03 87
4516.18 93
4516.34 99
4516.49 106
4516.65 114
4516.80 122
4516.95 129
4517.11 134
4517.26 135
4517.42 132
4517.57 127
4517.73 119
4517.88 110
4518.03 101
4518.19 95
4518.34 90
4518.50 86
4518.65 82
4518.80 78
4518.96 72
4519.11 66
4519.27 59
4519.42 51
4519.57 45
4519.73 41
4519.88 39
4520.04 41
4520.19 45
4520.35 53
4520.50 63
4520.65 74
4520.81 84
4520.96 91
4521.12 96
4521.27 97
4521.42 95
4521.58 92
4521.73 88
4521.89 86
4522.04 86
4522.20 88
4522.35 91
4522.50 91
4522.66 88
4522.81 81
4522.97 70
4523.12 58
4523.27 47
4523.43 39
4523.58 36
4523.74 39
4523.89 46
4524.05 56
4524.20 65
4524.35 73
4524.51 76
4524.66 76
4524.82 71
4524.97 63
4525.13 53
4525.28 44
4525.43 36
4525.59 32
4525.74 32
4525.90 36
4526.05 45
4526.20 57
4526.36 71
4526.51 85
4526.67 97
4526.82 108
4526.98 115
4527.13 120
4527.28 123
4527.44 124
4527.59 124
4527.75 124
4527.90 124
4528.06 124
4528.21 124
4528.36 124
4528.52 123
4528.67 123
4528.83 122
4528.98 123
4529.14 125
4529.29 128
4529.44 133
4529.60 140
4529.75 148
4529.91 157
4530.06 166
4530.22 175
4530.37 183
4530.53 190
4530.68 195
4530.83 198
4530.99 200
4531.14 199
4531.30 197
4531.45 193
4531.61 188
4531.76 184
4531.91 181
4532.07 179
4532.22 180
4532.38 182
4532.53 184
4532.69 185
4532.84 184
4532.99 181
4533.15 175
4533.30 167
4533.46 158
4533.61 151
4533.77 144
4533.92 138
4534.08 132
4534.23 126
4534.38 120
4534.54 112
4534.69 103
4534.85 95
4535.00 88
4535.16 83
4535.31 80
4535.46 78
4535.62 78
4535.77 77
4535.93 77
4536.08 75
4536.24 72
4536.39 68
4536.55 65
4536.70 64
4536.85 62
4537.01 62
4537.16 62
4537.32 62
4537.47 62
4537.63 62
4537.78 62
4537.94 63
4538.09 67
4538.24 72
4538.40 79
4538.55 87
4538.71 94
4538.86 100
4539.02 102
4539.17 100
4539.33 94
4539.48 85
4539.63 74
4539.79 63
4539.94 55
4540.10 50
4540.25 50
4540.41 54
4540.56 62
4540.72 73
4540.87 85
4541.03 97
4541.18 107
4541.33 115
4541.49 120
4541.64 122
4541.80 122
4541.95 121
4542.11 120
4542.26 120
4542.42 121
4542.57 125
4542.72 130
4542.88 136
4543.03 142
4543.19 147
4543.34 150
4543.50 150
4543.65 150
4543.81 149
4543.96 149
4544.12 149
4544.27 151
4544.42 153
4544.58 155
4544.73 156
4544.89 155
4545.04 153
4545.20 150
4545.35 148
4545.51 145
4545.66 143
4545.82 140
4545.97 137
4546.13 131
4546.28 124
4546.43 114
4546.59 103
4546.74 95
4546.90 89
4547.05 89
4547.21 92
4547.36 100
4547.52 109
4547.67 117
4547.83 124
4547.98 127
4548.14 129
4548.29 129
4548.44 130
4548.60 130
4548.75 133
4548.91 137
4549.06 143
4549.22 148
4549.37 152
4549.53 154
4549.68 153
4549.84 149
4549.99 141
4550.15 130
4550.30 118
4550.45 106
4550.61 96
4550.76 90
4550.92 86
4551.07 84
4551.23 83
4551.38 81
4551.54 79
4551.69 76
4551.85 74
4552.00 73
4552.16 75
4552.31 79
4552.47 86
4552.62 93
4552.78 100
4552.93 105
4553.08 109
4553.24 112
4553.39 113
4553.55 115
4553.70 117
4553.86 121
4554.01 124
4554.17 126
4554.32 128
4554.48 127
4554.63 125
4554.79 120
4554.94 114
4555.10 106
4555.25 98
4555.41 91
4555.56 86
4555.71 83
4555.87 83
4556.02 85
4556.18 87
4556.33 89
4556.49 90
4556.64 88
4556.80 86
4556.95 83
4557.11 81
4557.26 80
4557.42 81
4557.57 83
4557.73 85
4557.88 86
4558.04 84
4558.19 79
4558.35 72
4558.50 63
4558.66 55
4558.81 47
4558.97 41
4559.12 37
4559.28 35
4559.43 34
4559.58 35
4559.74 38
4559.89 43
4560.05 51
4560.20 60
4560.36 70
4560.51 82
4560.67 93
4560.82 102
4560.98 109
4561.13 114
4561.29 117
4561.44 118
4561.60 119
4561.75 119
4561.91 121
4562.06 124
4562.22 127
4562.37 130
4562.53 131
4562.68 130
4562.84 125
4562.99 117
4563.15 107
4563.30 96
4563.46 85
4563.61 77
4563.77 70
4563.92 65
4564.08 62
4564.23 60
4564.39 60
4564.54 62
4564.70 67
4564.85 74
4565.00 82
4565.16 91
4565.31 99
4565.47 105
4565.62 108
4565.78 109
4565.93 109
4566.09 108
4566.24 107
4566.40 107
4566.55 108
4566.71 109
4566.86 111
4567.02 112
4567.17 115
4567.33 118
4567.48 121
4567.64 126
4567.79 129
4567.95 132
4568.10 133
4568.26 132
4568.41 128
4568.57 123
4568.72 117
4568.88 113
4569.03 111
4569.19 112
4569.34 115
4569.50 120
4569.65 124
4569.81 126
4569.96 126
4570.12 121
4570.27 114
4570.43 104
4570.58 94
4570.74 86
4570.89 81
4571.05 79
4571.20 81
4571.36 87
4571.51 95
4571.67 105
4571.82 114
4571.98 123
4572.13 129
4572.29 134
4572.44 136
4572.60 137
4572.75 135
4572.91 131
4573.06 123
4573.22 114
4573.37 102
4573.53 88
4573.68 75
4573.84 64
4573.99 54
4574.15 46
4574.30 40
4574.46 34
4574.61 29
4574.77 22
4574.92 14
4575.08 4
4575.23 0
4575.39 0
4575.55 0
4575.70 0
4575.86 0
4576.01 0
4576.17 0
4576.32 0
4576.48 4
4576.63 13
4576.79 21
4576.94 29
4577.10 35
4577.25 40
4577.41 44
4577.56 46
4577.72 45
4577.87 42
4578.03 38
4578.18 34
4578.34 29
4578.49 24
4578.65 20
4578.80 18
4578.96 18
4579.11 20
4579.27 23
4579.42 29
4579.58 36
4579.73 44
4579.89 52
4580.04 60
4580.20 66
4580.35 72
4580.51 75
4580.66 77
4580.82 79
4580.97 79
4581.13 79
4581.29 78
4581.44 76
4581.60 72
4581.75 67
4581.91 61
4582.06 55
4582.22 51
4582.37 50
4582.53 52
4582.68 57
4582.84 63
4582.99 70
4583.15 75
4583.30 77
4583.46 76
4583.61 71
4583.77 64
4583.92 56
4584.08 48
4584.23 42
4584.39 38
4584.54 36
4584.70 36
4584.86 38
4585.01 42
4585.17 45
4585.32 48
4585.48 51
4585.63 53
4585.79 53
4585.94 53
4586.10 51
4586.25 49
4586.41 46
4586.56 43
4586.72 40
4586.87 36
4587.03 33
4587.18 30
4587.34 27
4587.49 25
4587.65 23
4587.81 23
4587.96 24
4588.12 27
4588.27 32
4588.43 40
4588.58 48
4588.74 57
4588.89 65
4589.05 71
4589.20 75
4589.36 78
4589.51 78
4589.67 77
4589.82 75
4589.98 73
4590.14 71
4590.29 69
4590.45 67
4590.60 67
4590.76 68
4590.91 71
4591.07 74
4591.22 78
4591.38 82
4591.53 86
4591.69 89
4591.84 91
4592.00 90
4592.15 87
4592.31 83
4592.47 77
4592.62 70
4592.78 63
4592.93 55
4593.09 47
4593.24 41
4593.40 37
4593.55 35
4593.71 35
4593.86 38
4594.02 43
4594.17 49
4594.33 56
4594.49 61
4594.64 64
4594.80 64
4594.95 62
4595.11 58
4595.26 54
4595.42 49
4595.57 46
4595.73 45
4595.88 47
4596.04 52
4596.20 59
4596.35 67
4596.51 75
4596.66 83
4596.82 88
4596.97 90
4597.13 89
4597.28 87
4597.44 84
4597.59 82
4597.75 81
4597.91 81
4598.06 81
4598.22 81
4598.37 80
4598.53 76
4598.68 70
4598.84 63
4598.99 56
4599.15 50
4599.30 46
4599.46 43
4599.62 42
4599.77 41
4599.93 41
4600.08 40
4600.24 36
4600.39 31
4600.55 23
4600.70 12
4600.86 1
4601.02 0
4601.17 0
4601.33 0
4601.48 0
4601.64 0
4601.79 0
4601.95 0
4602.10 5
4602.26 25
4602.42 46
4602.57 64
4602.73 79
4602.88 89
4603.04 93
4603.19 93
4603.35 89
4603.50 83
4603.66 76
4603.82 69
4603.97 64
4604.13 60
4604.28 57
4604.44 54
4604.59 53
4604.75 52
4604.90 51
4605.06 52
4605.22 53
4605.37 54
4605.53 55
4605.68 56
4605.84 55
4605.99 53
4606.15 50
4606.30 47
4606.46 44
4606.62 41
4606.77 39
4606.93 38
4607.08 39
4607.24 40
4607.39 41
4607.55 44
4607.71 46
4607.86 48
4608.02 50
4608.17 53
4608.33 55
4608.48 55
4608.64 55
4608.79 53
4608.95 49
4609.11 44
4609.26 39
4609.42 34
4609.57 30
4609.73 29
4609.88 29
4610.04 32
4610.20 35
4610.35 37
4610.51 39
4610.66 40
4610.82 40
4610.97 38
4611.13 36
4611.29 34
4611.44 33
4611.60 32
4611.75 34
4611.91 37
4612.06 42
4612.22 48
4612.38 54
4612.53 60
4612.69 64
4612.84 67
4613.00 70
4613.15 73
4613.31 78
4613.47 84
4613.62 92
4613.78 102
4613.93 113
4614.09 123
4614.24 131
4614.40 138
4614.56 141
4614.71 140
4614.87 136
4615.02 128
4615.18 117
4615.33 103
4615.49 88
4615.65 73
4615.80 57
4615.96 43
4616.11 30
4616.27 20
4616.43 11
4616.58 6
4616.74 2
4616.89 1
4617.05 2
4617.20 4
4617.36 8
4617.52 12
4617.67 18
4617.83 22
4617.98 25
4618.14 24
4618.29 18
4618.45 9
4618.61 0
4618.76 0
4618.92 0
4619.07 0
4619.23 0
4619.39 0
4619.54 0
4619.70 19
4619.85 41
4620.01 58
4620.16 71
4620.32 77
4620.48 79
4620.63 76
4620.79 72
4620.94 68
4621.10 64
4621.26 62
4621.41 61
4621.57 59
4621.72 58
4621.88 54
4622.04 49
4622.19 43
4622.35 36
4622.50 30
4622.66 23
4622.81 18
4622.97 13
4623.13 10
4623.28 7
4623.44 7
4623.59 9
4623.75 14
4623.91 23
4624.06 34
4624.22 46
4624.37 57
4624.53 66
4624.69 70
4624.84 70
4625.00 67
4625.15 63
4625.31 61
4625.47 61
4625.62 64
4625.78 69
4625.93 74
4626.09 77
4626.24 76
4626.40 71
4626.56 61
4626.71 48
4626.87 35
4627.02 22
4627.18 12
4627.34 5
4627.49 3
4627.65 3
4627.80 5
4627.96 6
4628.12 6
4628.27 5
4628.43 3
4628.58 1
4628.74 0
4628.90 2
4629.05 6
4629.21 13
4629.36 20
4629.52 25
4629.68 28
4629.83 27
4629.99 23
4630.14 15
4630.30 6
4630.46 0
4630.61 0
4630.77 0
4630.92 0
4631.08 0
4631.24 0
4631.39 0
4631.55 0
4631.70 7
4631.86 15
4632.02 22
4632.17 26
4632.33 27
4632.48 26
4632.64 23
4632.80 20
4632.95 18
4633.11 17
4633.27 16
4633.42 16
4633.58 17
4633.73 18
4633.89 20
4634.05 22
4634.20 27
4634.36 32
4634.51 39
4634.67 45
4634.83 50
4634.98 52
4635.14 50
4635.29 43
4635.45 32
4635.61 20
4635.76 7
4635.92 0
4636.07 0
4636.23 0
4636.39 0
4636.54 0
4636.70 11
4636.86 21
4637.01 30
4637.17 35
4637.32 35
4637.48 31
4637.64 24
4637.79 16
4637.95 7
4638.10 1
4638.26 0
4638.42 0
4638.57 1
4638.73 6
4638.89 13
4639.04 20
4639.20 26
4639.35 30
4639.51 34
4639.67 36
4639.82 37
4639.98 38
4640.13 40
4640.29 43
4640.45 45
4640.60 48
4640.76 50
4640.92 52
4641.07 54
4641.23 56
4641.38 58
4641.54 61
4641.70 63
4641.85 66
4642.01 67
4642.17 67
4642.32 66
4642.48 64
4642.63 62
4642.79 59
4642.95 57
4643.10 55
4643.26 53
4643.42 53
4643.57 53
4643.73 54
4643.88 56
4644.04 59
4644.20 63
4644.35 68
4644.51 72
4644.67 76
4644.82 80
4644.98 83
4645.13 86
4645.29 87
4645.45 88
4645.60 88
4645.76 87
4645.92 85
4646.07 84
4646.23 83
4646.38 85
4646.54 87
4646.70 91
4646.85 94
4647.01 97
4647.17 98
4647.32 97
4647.48 94
4647.63 90
4647.79 84
4647.95 77
4648.10 68
4648.26 57
4648.42 44
4648.57 31
4648.73 19
4648.89 10
4649.04 6
4649.20 8
4649.35 16
4649.51 27
4649.67 38
4649.82 47
4649.98 52
4650.14 52
4650.29 47
4650.45 39
4650.60 32
4650.76 26
4650.92 24
4651.07 26
4651.23 29
4651.39 32
4651.54 35
4651.70 36
4651.86 35
4652.01 33
4652.17 31
4652.33 29
4652.48 29
4652.64 28
4652.79 28
4652.95 28
4653.11 27
4653.26 27
4653.42 28
4653.58 31
4653.73 35
4653.89 41
4654.05 50
4654.20 60
4654.36 71
4654.51 83
4654.67 95
4654.83 107
4654.98 116
4655.14 124
4655.30 128
4655.45 131
4655.61 130
4655.77 128
4655.92 124
4656.08 118
4656.24 109
4656.39 99
4656.55 88
4656.71 77
4656.86 65
4657.02 55
4657.17 46
4657.33 38
4657.49 32
4657.64 26
4657.80 21
4657.96 17
4658.11 15
4658.27 14
4658.43 14
4658.58 15
4658.74 16
4658.90 18
4659.05 20
4659.21 22
4659.37 22
4659.52 22
4659.68 21
4659.83 19
4659.99 17
4660.15 14
4660.30 11
4660.46 9
4660.62 6
4660.77 2
4660.93 0
4661.09 0
4661.24 0
4661.40 0
4661.56 0
4661.71 0
4661.87 0
4662.03 0
4662.18 10
4662.34 23
4662.50 36
4662.65 48
4662.81 59
4662.97 67
4663.12 72
4663.28 73
4663.44 73
4663.59 70
4663.75 66
4663.91 62
4664.06 57
4664.22 53
4664.37 48
4664.53 43
4664.69 38
4664.84 32
4665.00 27
4665.16 22
4665.31 18
4665.47 16
4665.63 14
4665.78 13
4665.94 12
4666.10 11
4666.25 10
4666.41 10
4666.57 9
4666.72 8
4666.88 7
4667.04 6
4667.19 3
4667.35 0
4667.51 0
4667.66 0
4667.82 0
4667.98 0
4668.13 0
4668.29 0
4668.45 0
4668.60 5
4668.76 10
4668.92 15
4669.07 18
4669.23 22
4669.39 26
4669.54 30
4669.70 34
4669.86 40
4670.01 45
4670.17 50
4670.33 53
4670.48 52
4670.64 47
4670.80 40
4670.95 32
4671.11 24
4671.27 18
4671.42 17
4671.58 20
4671.74 27
4671.89 36
4672.05 43
4672.21 49
4672.36 51
4672.52 50
4672.68 47
4672.83 41
4672.99 36
4673.15 31
4673.30 27
4673.46 25
4673.62 23
4673.78 24
4673.93 27
4674.09 31
4674.25 37
4674.40 44
4674.56 50
4674.72 55
4674.87 57
4675.03 57
4675.19 55
4675.34 51
4675.50 46
4675.66 40
4675.81 34
4675.97 29
4676.13 25
4676.28 21
4676.44 18
4676.60 16
4676.75 14
4676.91 12
4677.07 11
4677.22 11
4677.38 11
4677.54 12
4677.69 13
4677.85 15
4678.01 18
4678.17 22
4678.32 26
4678.48 31
4678.64 37
4678.79 42
4678.95 47
4679.11 51
4679.26 53
4679.42 53
4679.58 51
4679.73 50
4679.89 48
4680.05 47
4680.20 46
4680.36 46
4680.52 46
4680.67 45
4680.83 45
4680.99 46
4681.15 48
4681.30 51
4681.46 56
4681.62 60
4681.77 62
4681.93 61
4682.09 56
4682.24 48
4682.40 38
4682.56 26
4682.71 16
4682.87 8
4683.03 2
4683.18 0
4683.34 0
4683.50 0
4683.66 0
4683.81 0
4683.97 0
4684.13 0
4684.28 0
4684.44 0
4684.60 4
4684.75 11
4684.91 18
4685.07 24
4685.22 30
4685.38 33
4685.54 35
4685.70 36
4685.85 36
4686.01 36
4686.17 38
4686.32 42
4686.48 48
4686.64 56
4686.79 65
4686.95 72
4687.11 78
4687.27 81
4687.42 79
4687.58 73
4687.74 64
4687.89 52
4688.05 40
4688.21 27
4688.36 17
4688.52 10
4688.68 7
4688.84 7
4688.99 10
4689.15 13
4689.31 16
4689.46 17
4689.62 15
4689.78 12
4689.93 9
4690.09 7
4690.25 10
4690.41 17
4690.56 28
4690.72 40
4690.88 51
4691.03 58
4691.19 60
4691.35 56
4691.50 47
4691.66 35
4691.82 22
4691.98 13
4692.13 8
4692.29 10
4692.45 17
4692.60 29
4692.76 43
4692.92 57
4693.08 70
4693.23 78
4693.39 81
4693.55 79
4693.70 74
4693.86 65
4694.02 56
4694.17 48
4694.33 41
4694.49 36
4694.65 33
4694.80 33
4694.96 34
4695.12 38
4695.27 43
4695.43 51
4695.59 61
4695.75 73
4695.90 85
4696.06 95
4696.22 102
4696.37 106
4696.53 106
4696.69 104
4696.85 100
4697.00 97
4697.16 96
4697.32 97
4697.47 101
4697.63 105
4697.79 108
4697.95 110
4698.10 109
4698.26 103
4698.42 95
4698.57 84
4698.73 73
4698.89 61
4699.05 52
4699.20 45
4699.36 42
4699.52 43
4699.67 49
4699.83 57
4699.99 66
4700.15 76
4700.30 83
4700.46 88
4700.62 88
4700.78 86
4700.93 81
4701.09 75
4701.25 69
4701.40 62
4701.56 57
4701.72 52
4701.88 46
4702.03 41
4702.19 35
4702.35 30
4702.50 25
4702.66 21
4702.82 18
4702.98 16
4703.13 16
4703.29 17
4703.45 20
4703.61 25
4703.76 31
4703.92 38
4704.08 45
4704.23 50
4704.39 54
4704.55 56
4704.71 56
4704.86 54
4705.02 51
4705.18 48
4705.34 45
4705.49 42
4705.65 40
4705.81 39
4705.96 41
4706.12 45
4706.28 51
4706.44 59
4706.59 69
4706.75 78
4706.91 85
4707.07 90
4707.22 92
4707.38 91
4707.54 89
4707.69 87
4707.85 84
4708.01 82
4708.17 82
4708.32 83
4708.48 86
4708.64 91
4708.80 97
4708.95 103
4709.11 108
4709.27 111
4709.43 112
4709.58 109
4709.74 104
4709.90 96
4710.05 87
4710.21 77
4710.37 67
4710.53 56
4710.68 47
4710.84 38
4711.00 32
4711.16 27
4711.31 24
4711.47 24
4711.63 27
4711.79 32
4711.94 38
4712.10 45
4712.26 52
4712.42 57
4712.57 60
4712.73 59
4712.89 56
4713.04 50
4713.20 45
4713.36 42
4713.52 41
4713.67 45
4713.83 52
4713.99 62
4714.15 74
4714.30 85
4714.46 95
4714.62 103
4714.78 107
4714.93 109
4715.09 107
4715.25 102
4715.41 94
4715.56 83
4715.72 69
4715.88 53
4716.04 36
4716.19 19
4716.35 3
4716.51 0
4716.67 0
4716.82 0
4716.98 0
4717.14 0
4717.30 0
4717.45 0
4717.61 0
4717.77 7
4717.93 16
4718.08 25
4718.24 31
4718.40 36
4718.56 39
4718.71 40
4718.87 39
4719.03 37
4719.19 34
4719.34 31
4719.50 27
4719.66 24
4719.82 20
4719.97 16
4720.13 13
4720.29 9
4720.45 7
4720.60 4
4720.76 3
4720.92 4
4721.08 7
4721.23 11
4721.39 18
4721.55 25
4721.71 32
4721.86 39
4722.02 45
4722.18 50
4722.34 53
4722.49 55
4722.65 55
4722.81 55
4722.97 54
4723.12 53
4723.28 52
4723.44 51
4723.60 50
4723.75 48
4723.91 44
4724.07 39
4724.23 32
4724.39 24
4724.54 16
4724.70 9
4724.86 4
4725.02 2
4725.17 2
4725.33 4
4725.49 7
4725.65 10
4725.80 11
4725.96 12
4726.12 11
4726.28 10
4726.43 9
4726.59 9
4726.75 11
4726.91 14
4727.06 19
4727.22 25
4727.38 32
4727.54 39
4727.70 45
4727.85 50
4728.01 53
4728.17 54
4728.33 56
4728.48 59
4728.64 63
4728.80 70
4728.96 79
4729.11 89
4729.27 98
4729.43 106
4729.59 111
4729.75 111
4729.90 107
4730.06 100
4730.22 89
4730.38 77
4730.53 66
4730.69 56
4730.85 51
4731.01 49
4731.16 52
4731.32 59
4731.48 69
4731.64 81
4731.80 93
4731.95 102
4732.11 110
4732.27 114
4732.43 115
4732.58 113
4732.74 109
4732.90 103
4733.06 96
4733.21 88
4733.37 81
4733.53 75
4733.69 72
4733.85 71
4734.00 73
4734.16 78
4734.32 86
4734.48 96
4734.63 106
4734.79 116
4734.95 125
4735.11 133
4735.27 139
4735.42 144
4735.58 147
4735.74 147
4735.90 146
4736.05 144
4736.21 142
4736.37 139
4736.53 136
4736.69 133
4736.84 129
4737.00 125
4737.16 120
4737.32 113
4737.47 106
4737.63 99
4737.79 93
4737.95 88
4738.11 84
4738.26 81
4738.42 79
4738.58 78
4738.74 77
4738.90 77
4739.05 77
4739.21 77
4739.37 78
4739.53 80
4739.68 82
4739.84 84
4740.00 86
4740.16 89
4740.32 92
4740.47 95
4740.63 98
4740.79 101
4740.95 103
4741.11 105
4741.26 105
4741.42 105
4741.58 103
4741.74 100
4741.89 98
4742.05 96
4742.21 96
4742.37 98
4742.53 102
4742.68 105
4742.84 107
4743.00 107
4743.16 102
4743.32 94
4743.47 84
4743.63 73
4743.79 63
4743.95 55
4744.11 51
4744.26 48
4744.42 48
4744.58 47
4744.74 47
4744.90 48
4745.05 51
4745.21 57
4745.37 67
4745.53 80
4745.68 95
4745.84 110
4746.00 123
4746.16 133
4746.32 140
4746.47 143
4746.63 146
4746.79 150
4746.95 155
4747.11 163
4747.26 171
4747.42 180
4747.58 188
4747.74 193
4747.90 194
4748.05 192
4748.21 187
4748.37 179
4748.53 168
4748.69 154
4748.84 138
4749.00 121
4749.16 103
4749.32 84
4749.48 67
4749.63 53
4749.79 43
4749.95 37
4750.11 36
4750.27 38
4750.42 42
4750.58 48
4750.74 54
4750.90 58
4751.06 60
4751.21 61
4751.37 59
4751.53 56
4751.69 52
4751.85 48
4752.01 45
4752.16 45
4752.32 46
4752.48 51
4752.64 58
4752.80 68
4752.95 80
4753.11 92
4753.27 104
4753.43 115
4753.59 123
4753.74 127
4753.90 127
4754.06 124
4754.22 119
4754.38 114
4754.53 111
4754.69 110
4754.85 112
4755.01 115
4755.17 120
4755.33 124
4755.48 125
4755.64 126
4755.80 125
4755.96 123
4756.12 123
4756.27 125
4756.43 127
4756.59 129
4756.75 131
4756.91 130
4757.06 127
4757.22 121
4757.38 112
4757.54 103
4757.70 94
4757.86 87
4758.01 83
4758.17 81
4758.33 83
4758.49 86
4758.65 92
4758.80 97
4758.96 104
4759.12 111
4759.28 118
4759.44 125
4759.60 133
4759.75 141
4759.91 147
4760.07 153
4760.23 158
4760.39 162
4760.54 164
4760.70 166
4760.86 167
4761.02 166
4761.18 164
4761.34 159
4761.49 153
4761.65 146
4761.81 138
4761.97 130
4762.13 123
4762.28 115
4762.44 108
4762.60 101
4762.76 93
4762.92 85
4763.08 78
4763.23 72
4763.39 68
4763.55 64
4763.71 61
4763.87 57
4764.03 53
4764.18 47
4764.34 40
4764.50 34
4764.66 29
4764.82 27
4764.97 27
4765.13 30
4765.29 35
4765.45 40
4765.61 45
4765.77 49
4765.92 52
4766.08 53
4766.24 52
4766.40 50
4766.56 46
4766.72 41
4766.87 35
4767.03 30
4767.19 26
4767.35 23
4767.51 23
4767.67 26
4767.82 32
4767.98 40
4768.14 49
4768.30 57
4768.46 64
4768.62 70
4768.77 74
4768.93 75
4769.09 75
4769.25 74
4769.41 72
4769.57 69
4769.72 66
4769.88 64
4770.04 62
4770.20 62
4770.36 62
4770.52 63
4770.67 65
4770.83 68
4770.99 71
4771.15 74
4771.31 76
4771.47 77
4771.62 76
4771.78 74
4771.94 70
4772.10 65
4772.26 60
4772.42 57
4772.58 57
4772.73 59
4772.89 65
4773.05 71
4773.21 78
4773.37 84
4773.53 89
4773.68 90
4773.84 90
4774.00 88
4774.16 84
4774.32 78
4774.48 71
4774.63 63
4774.79 53
4774.95 42
4775.11 30
4775.27 17
4775.43 5
4775.59 0
4775.74 0
4775.90 0
4776.06 0
4776.22 0
4776.38 0
4776.54 0
4776.69 0
4776.85 4
4777.01 10
4777.17 16
4777.33 23
4777.49 30
4777.65 36
4777.80 43
4777.96 48
4778.12 53
4778.28 58
4778.44 62
4778.60 66
4778.75 71
4778.91 75
4779.07 79
4779.23 81
[truncated: 723,993 more chars]
