# Supplementary material for: Methylobacterium Species Promoting Rice and Barley Growth and Interaction Specificity Revealed with Whole-Cell Matrix-Assisted Laser Desorption / Ionization-Time-of-Flight Mass Spectrometry (MALDI-TOF/MS) Analysis
Source: PLoS One. 2015 Jun 8;10(6):e0129509. doi: 10.1371/journal.pone.0129509 (PMC4460032; doi:10.1371/journal.pone.0129509)
Supplement: S2 Data — (ZIP) [file pone.0129509.s002.zip › Supplementary data 2 (ms from inoculated rice)/22A.txt]

771.82 0
771.88 0
771.95 0
772.01 0
772.08 0
772.14 0
772.20 0
772.27 0
772.33 0
772.40 0
772.46 0
772.52 0
772.59 0
772.65 0
772.72 0
772.78 0
772.84 0
772.91 0
772.97 0
773.04 0
773.10 0
773.17 0
773.23 0
773.29 0
773.36 0
773.42 0
773.49 0
773.55 0
773.61 0
773.68 0
773.74 0
773.81 0
773.87 0
773.93 0
774.00 0
774.06 0
774.13 0
774.19 0
774.25 0
774.32 0
774.38 0
774.45 0
774.51 0
774.57 0
774.64 0
774.70 0
774.77 0
774.83 0
774.90 0
774.96 0
775.02 0
775.09 0
775.15 0
775.22 0
775.28 0
775.34 0
775.41 0
775.47 0
775.54 0
775.60 0
775.66 0
775.73 0
775.79 0
775.86 0
775.92 0
775.99 0
776.05 0
776.11 0
776.18 0
776.24 0
776.31 0
776.37 0
776.43 0
776.50 0
776.56 0
776.63 0
776.69 0
776.76 0
776.82 0
776.88 0
776.95 0
777.01 0
777.08 0
777.14 0
777.21 0
777.27 0
777.33 0
777.40 0
777.46 0
777.53 0
777.59 0
777.65 0
777.72 0
777.78 0
777.85 0
777.91 0
777.98 0
778.04 0
778.10 0
778.17 0
778.23 0
778.30 0
778.36 0
778.43 0
778.49 0
778.55 0
778.62 0
778.68 0
778.75 0
778.81 0
778.88 0
778.94 0
779.00 0
779.07 0
779.13 0
779.20 0
779.26 0
779.33 0
779.39 0
779.45 0
779.52 0
779.58 0
779.65 0
779.71 0
779.78 0
779.84 0
779.90 0
779.97 0
780.03 0
780.10 0
780.16 0
780.23 0
780.29 0
780.35 0
780.42 0
780.48 0
780.55 0
780.61 0
780.68 0
780.74 0
780.81 0
780.87 0
780.93 0
781.00 0
781.06 0
781.13 0
781.19 0
781.26 0
781.32 0
781.38 0
781.45 0
781.51 0
781.58 0
781.64 0
781.71 0
781.77 0
781.84 0
781.90 0
781.96 0
782.03 0
782.09 0
782.16 0
782.22 0
782.29 0
782.35 0
782.41 0
782.48 0
782.54 0
782.61 0
782.67 0
782.74 0
782.80 0
782.87 0
782.93 0
782.99 0
783.06 0
783.12 0
783.19 0
783.25 0
783.32 0
783.38 0
783.45 0
783.51 0
783.58 0
783.64 0
783.70 0
783.77 0
783.83 0
783.90 0
783.96 0
784.03 0
784.09 0
784.16 0
784.22 0
784.28 0
784.35 0
784.41 0
784.48 0
784.54 0
784.61 0
784.67 0
784.74 0
784.80 0
784.87 0
784.93 0
784.99 0
785.06 0
785.12 0
785.19 0
785.25 0
785.32 0
785.38 0
785.45 0
785.51 0
785.58 0
785.64 0
785.70 0
785.77 0
785.83 0
785.90 0
785.96 0
786.03 0
786.09 0
786.16 0
786.22 0
786.29 0
786.35 0
786.41 0
786.48 0
786.54 0
786.61 0
786.67 0
786.74 0
786.80 0
786.87 0
786.93 0
787.00 0
787.06 0
787.13 0
787.19 0
787.25 0
787.32 0
787.38 0
787.45 0
787.51 0
787.58 0
787.64 0
787.71 0
787.77 0
787.84 0
787.90 0
787.97 0
788.03 0
788.09 0
788.16 0
788.22 0
788.29 0
788.35 0
788.42 0
788.48 0
788.55 0
788.61 0
788.68 0
788.74 0
788.81 0
788.87 0
788.94 0
789.00 0
789.06 0
789.13 0
789.19 0
789.26 0
789.32 0
789.39 0
789.45 0
789.52 0
789.58 0
789.65 0
789.71 0
789.78 0
789.84 0
789.91 0
789.97 0
790.04 0
790.10 0
790.17 0
790.23 0
790.29 0
790.36 0
790.42 0
790.49 0
790.55 0
790.62 0
790.68 0
790.75 0
790.81 0
790.88 0
790.94 0
791.01 0
791.07 0
791.14 0
791.20 0
791.27 0
791.33 0
791.40 0
791.46 0
791.53 0
791.59 0
791.65 0
791.72 0
791.78 0
791.85 0
791.91 0
791.98 0
792.04 0
792.11 0
792.17 0
792.24 0
792.30 0
792.37 0
792.43 0
792.50 0
792.56 0
792.63 0
792.69 0
792.76 0
792.82 0
792.89 0
792.95 0
793.02 0
793.08 0
793.15 0
793.21 0
793.28 0
793.34 0
793.41 0
793.47 0
793.54 0
793.60 0
793.67 0
793.73 0
793.79 0
793.86 0
793.92 0
793.99 0
794.05 0
794.12 0
794.18 0
794.25 0
794.31 0
794.38 0
794.44 0
794.51 0
794.57 0
794.64 0
794.70 0
794.77 0
794.83 0
794.90 0
794.96 0
795.03 0
795.09 0
795.16 0
795.22 0
795.29 0
795.35 0
795.42 0
795.48 0
795.55 0
795.61 0
795.68 0
795.74 0
795.81 0
795.87 0
795.94 0
796.00 0
796.07 0
796.13 0
796.20 0
796.26 0
796.33 0
796.39 0
796.46 0
796.52 0
796.59 0
796.65 0
796.72 0
796.78 0
796.85 0
796.91 0
796.98 0
797.04 0
797.11 0
797.17 0
797.24 0
797.30 0
797.37 0
797.43 0
797.50 0
797.56 0
797.63 0
797.69 0
797.76 0
797.82 0
797.89 0
797.95 0
798.02 0
798.08 0
798.15 0
798.21 0
798.28 0
798.34 0
798.41 0
798.47 0
798.54 0
798.60 0
798.67 0
798.73 0
798.80 0
798.86 0
798.93 0
798.99 0
799.06 0
799.12 0
799.19 0
799.26 0
799.32 0
799.39 0
799.45 0
799.52 0
799.58 0
799.65 0
799.71 0
799.78 0
799.84 0
799.91 0
799.97 0
800.04 0
800.10 0
800.17 0
800.23 0
800.30 0
800.36 0
800.43 0
800.49 0
800.56 0
800.62 0
800.69 0
800.75 0
800.82 0
800.88 0
800.95 0
801.01 0
801.08 0
801.14 0
801.21 0
801.27 0
801.34 0
801.41 0
801.47 0
801.54 0
801.60 0
801.67 0
801.73 0
801.80 0
801.86 0
801.93 0
801.99 0
802.06 0
802.12 0
802.19 0
802.25 0
802.32 0
802.38 0
802.45 0
802.51 0
802.58 0
802.64 0
802.71 0
802.78 0
802.84 0
802.91 0
802.97 0
803.04 0
803.10 0
803.17 0
803.23 0
803.30 0
803.36 0
803.43 0
803.49 0
803.56 0
803.62 0
803.69 0
803.75 0
803.82 0
803.88 0
803.95 0
804.02 0
804.08 0
804.15 0
804.21 0
804.28 0
804.34 0
804.41 0
804.47 0
804.54 0
804.60 0
804.67 0
804.73 0
804.80 0
804.86 0
804.93 0
805.00 0
805.06 0
805.13 0
805.19 0
805.26 0
805.32 0
805.39 0
805.45 0
805.52 0
805.58 0
805.65 0
805.71 0
805.78 0
805.85 0
805.91 0
805.98 0
806.04 0
806.11 0
806.17 0
806.24 0
806.30 0
806.37 0
806.43 0
806.50 0
806.56 0
806.63 0
806.70 0
806.76 0
806.83 1
806.89 1
806.96 2
807.02 2
807.09 3
807.15 2
807.22 2
807.28 2
807.35 1
807.42 0
807.48 0
807.55 0
807.61 0
807.68 0
807.74 0
807.81 0
807.87 0
807.94 0
808.00 0
808.07 0
808.14 0
808.20 0
808.27 0
808.33 0
808.40 0
808.46 0
808.53 0
808.59 0
808.66 1
808.72 2
808.79 3
808.86 4
808.92 5
808.99 5
809.05 5
809.12 4
809.18 3
809.25 2
809.31 1
809.38 0
809.45 0
809.51 0
809.58 0
809.64 0
809.71 0
809.77 0
809.84 0
809.90 0
809.97 0
810.03 0
810.10 0
810.17 0
810.23 0
810.30 0
810.36 0
810.43 0
810.49 0
810.56 0
810.63 0
810.69 0
810.76 0
810.82 0
810.89 0
810.95 0
811.02 0
811.08 0
811.15 0
811.22 0
811.28 0
811.35 0
811.41 0
811.48 1
811.54 1
811.61 1
811.67 1
811.74 1
811.81 1
811.87 1
811.94 1
812.00 1
812.07 1
812.13 1
812.20 1
812.27 1
812.33 1
812.40 0
812.46 0
812.53 0
812.59 0
812.66 0
812.72 0
812.79 0
812.86 0
812.92 0
812.99 0
813.05 0
813.12 0
813.18 0
813.25 0
813.32 0
813.38 0
813.45 0
813.51 0
813.58 0
813.64 0
813.71 0
813.78 0
813.84 0
813.91 0
813.97 0
814.04 0
814.10 1
814.17 1
814.24 1
814.30 1
814.37 1
814.43 1
814.50 1
814.56 1
814.63 0
814.70 0
814.76 0
814.83 0
814.89 0
814.96 0
815.02 0
815.09 0
815.16 0
815.22 0
815.29 0
815.35 0
815.42 0
815.48 0
815.55 0
815.62 0
815.68 0
815.75 0
815.81 0
815.88 0
815.95 0
816.01 0
816.08 0
816.14 0
816.21 1
816.27 1
816.34 1
816.41 1
816.47 1
816.54 0
816.60 0
816.67 0
816.73 0
816.80 0
816.87 0
816.93 1
817.00 1
817.06 1
817.13 1
817.20 1
817.26 1
817.33 0
817.39 0
817.46 0
817.52 0
817.59 0
817.66 0
817.72 0
817.79 0
817.85 0
817.92 0
817.99 0
818.05 0
818.12 0
818.18 1
818.25 1
818.32 0
818.38 0
818.45 0
818.51 0
818.58 0
818.64 0
818.71 0
818.78 0
818.84 0
818.91 0
818.97 0
819.04 0
819.11 0
819.17 0
819.24 0
819.30 0
819.37 0
819.44 0
819.50 0
819.57 0
819.63 0
819.70 0
819.77 0
819.83 0
819.90 0
819.96 0
820.03 0
820.10 0
820.16 0
820.23 0
820.29 0
820.36 0
820.43 0
820.49 0
820.56 0
820.62 0
820.69 0
820.75 0
820.82 0
820.89 0
820.95 0
821.02 0
821.08 0
821.15 0
821.22 0
821.28 0
821.35 0
821.41 0
821.48 0
821.55 0
821.61 0
821.68 0
821.74 0
821.81 0
821.88 0
821.94 0
822.01 0
822.08 0
822.14 0
822.21 0
822.27 0
822.34 0
822.41 0
822.47 0
822.54 0
822.60 0
822.67 0
822.74 0
822.80 0
822.87 0
822.93 0
823.00 0
823.07 0
823.13 0
823.20 0
823.26 0
823.33 0
823.40 0
823.46 0
823.53 0
823.59 0
823.66 0
823.73 0
823.79 0
823.86 0
823.93 0
823.99 0
824.06 0
824.12 0
824.19 0
824.26 0
824.32 0
824.39 0
824.45 0
824.52 0
824.59 0
824.65 0
824.72 0
824.78 0
824.85 0
824.92 0
824.98 0
825.05 0
825.12 0
825.18 0
825.25 0
825.31 0
825.38 0
825.45 0
825.51 0
825.58 0
825.64 0
825.71 0
825.78 0
825.84 0
825.91 0
825.98 0
826.04 0
826.11 0
826.17 0
826.24 0
826.31 0
826.37 0
826.44 0
826.51 0
826.57 0
826.64 0
826.70 0
826.77 0
826.84 0
826.90 0
826.97 0
827.04 0
827.10 0
827.17 0
827.23 0
827.30 0
827.37 0
827.43 0
827.50 0
827.57 0
827.63 0
827.70 0
827.76 0
827.83 0
827.90 0
827.96 0
828.03 0
828.10 0
828.16 0
828.23 0
828.29 0
828.36 0
828.43 0
828.49 0
828.56 0
828.63 0
828.69 0
828.76 0
828.82 0
828.89 0
828.96 0
829.02 0
829.09 0
829.16 0
829.22 0
829.29 0
829.36 0
829.42 0
829.49 0
829.55 0
829.62 0
829.69 0
829.75 0
829.82 0
829.89 0
829.95 0
830.02 0
830.08 0
830.15 0
830.22 0
830.28 0
830.35 0
830.42 0
830.48 0
830.55 0
830.62 0
830.68 0
830.75 0
830.81 0
830.88 0
830.95 0
831.01 0
831.08 0
831.15 0
831.21 0
831.28 0
831.35 0
831.41 0
831.48 0
831.55 0
831.61 0
831.68 0
831.74 0
831.81 0
831.88 0
831.94 0
832.01 0
832.08 0
832.14 0
832.21 0
832.28 0
832.34 0
832.41 0
832.48 0
832.54 0
832.61 0
832.67 0
832.74 0
832.81 0
832.87 0
832.94 0
833.01 0
833.07 0
833.14 1
833.21 0
833.27 0
833.34 0
833.41 0
833.47 0
833.54 0
833.61 0
833.67 0
833.74 0
833.80 0
833.87 0
833.94 0
834.00 0
834.07 0
834.14 0
834.20 0
834.27 0
834.34 0
834.40 0
834.47 0
834.54 0
834.60 0
834.67 0
834.74 0
834.80 0
834.87 0
834.94 0
835.00 0
835.07 0
835.14 0
835.20 0
835.27 0
835.34 0
835.40 0
835.47 0
835.53 0
835.60 0
835.67 0
835.73 0
835.80 0
835.87 0
835.93 0
836.00 0
836.07 0
836.13 0
836.20 0
836.27 0
836.33 0
836.40 0
836.47 0
836.53 0
836.60 0
836.67 0
836.73 0
836.80 0
836.87 0
836.93 0
837.00 0
837.07 0
837.13 0
837.20 0
837.27 0
837.33 0
837.40 0
837.47 0
837.53 0
837.60 0
837.67 0
837.73 0
837.80 0
837.87 0
837.93 0
838.00 0
838.07 0
838.13 0
838.20 0
838.27 0
838.33 0
838.40 0
838.47 0
838.53 0
838.60 0
838.67 0
838.73 0
838.80 0
838.87 0
838.93 0
839.00 0
839.07 0
839.13 0
839.20 0
839.27 0
839.33 0
839.40 0
839.47 0
839.53 0
839.60 0
839.67 0
839.73 0
839.80 0
839.87 0
839.93 0
840.00 0
840.07 0
840.13 0
840.20 0
840.27 0
840.33 0
840.40 0
840.47 0
840.54 0
840.60 0
840.67 0
840.74 0
840.80 0
840.87 0
840.94 0
841.00 0
841.07 0
841.14 0
841.20 0
841.27 0
841.34 0
841.40 0
841.47 0
841.54 0
841.60 0
841.67 0
841.74 0
841.80 0
841.87 0
841.94 0
842.00 0
842.07 0
842.14 0
842.21 0
842.27 0
842.34 0
842.41 0
842.47 0
842.54 0
842.61 0
842.67 0
842.74 0
842.81 0
842.87 0
842.94 0
843.01 0
843.07 0
843.14 0
843.21 0
843.28 0
843.34 0
843.41 0
843.48 0
843.54 0
843.61 0
843.68 0
843.74 0
843.81 0
843.88 0
843.94 0
844.01 0
844.08 0
844.14 0
844.21 0
844.28 0
844.35 0
844.41 0
844.48 0
844.55 0
844.61 0
844.68 0
844.75 0
844.81 0
844.88 0
844.95 0
845.01 0
845.08 0
845.15 0
845.22 0
845.28 0
845.35 0
845.42 0
845.48 0
845.55 0
845.62 0
845.68 0
845.75 0
845.82 0
845.89 0
845.95 0
846.02 0
846.09 0
846.15 0
846.22 0
846.29 0
846.35 0
846.42 0
846.49 0
846.56 0
846.62 0
846.69 0
846.76 0
846.82 0
846.89 0
846.96 0
847.02 0
847.09 0
847.16 0
847.23 0
847.29 0
847.36 0
847.43 0
847.49 0
847.56 0
847.63 0
847.69 0
847.76 0
847.83 0
847.90 0
847.96 0
848.03 0
848.10 0
848.16 0
848.23 0
848.30 0
848.37 0
848.43 0
848.50 0
848.57 0
848.63 0
848.70 0
848.77 0
848.84 0
848.90 0
848.97 0
849.04 0
849.10 0
849.17 0
849.24 0
849.31 0
849.37 0
849.44 0
849.51 0
849.57 0
849.64 0
849.71 0
849.77 0
849.84 0
849.91 0
849.98 0
850.04 0
850.11 0
850.18 0
850.24 0
850.31 0
850.38 0
850.45 0
850.51 0
850.58 0
850.65 0
850.72 0
850.78 0
850.85 0
850.92 0
850.98 0
851.05 0
851.12 0
851.19 0
851.25 0
851.32 0
851.39 0
851.45 0
851.52 0
851.59 0
851.66 0
851.72 0
851.79 0
851.86 0
851.92 0
851.99 0
852.06 0
852.13 0
852.19 1
852.26 0
852.33 0
852.40 0
852.46 0
852.53 0
852.60 0
852.66 0
852.73 0
852.80 0
852.87 0
852.93 0
853.00 0
853.07 0
853.14 0
853.20 0
853.27 0
853.34 0
853.40 0
853.47 0
853.54 0
853.61 0
853.67 0
853.74 0
853.81 0
853.88 0
853.94 0
854.01 0
854.08 0
854.14 0
854.21 0
854.28 0
854.35 0
854.41 0
854.48 0
854.55 0
854.62 0
854.68 0
854.75 1
854.82 1
854.88 1
854.95 1
855.02 0
855.09 0
855.15 0
855.22 0
855.29 0
855.36 0
855.42 0
855.49 0
855.56 0
855.63 0
855.69 0
855.76 0
855.83 0
855.90 0
855.96 0
856.03 0
856.10 0
856.16 0
856.23 0
856.30 0
856.37 0
856.43 0
856.50 0
856.57 0
856.64 0
856.70 0
856.77 0
856.84 0
856.91 0
856.97 0
857.04 0
857.11 0
857.18 0
857.24 0
857.31 0
857.38 0
857.45 0
857.51 0
857.58 0
857.65 0
857.72 0
857.78 0
857.85 0
857.92 0
857.99 0
858.05 0
858.12 0
858.19 0
858.26 0
858.32 0
858.39 0
858.46 0
858.53 0
858.59 0
858.66 0
858.73 0
858.79 0
858.86 0
858.93 0
859.00 0
859.06 0
859.13 0
859.20 0
859.27 0
859.33 0
859.40 0
859.47 0
859.54 0
859.61 0
859.67 0
859.74 0
859.81 0
859.88 0
859.94 0
860.01 0
860.08 0
860.15 0
860.21 0
860.28 0
860.35 0
860.42 0
860.48 0
860.55 0
860.62 0
860.69 0
860.75 0
860.82 0
860.89 0
860.96 0
861.02 0
861.09 0
861.16 0
861.23 0
861.29 0
861.36 0
861.43 0
861.50 0
861.56 0
861.63 0
861.70 0
861.77 0
861.83 0
861.90 0
861.97 0
862.04 0
862.11 0
862.17 0
862.24 0
862.31 0
862.38 0
862.44 0
862.51 0
862.58 0
862.65 0
862.71 0
862.78 0
862.85 0
862.92 0
862.98 0
863.05 0
863.12 0
863.19 0
863.26 0
863.32 0
863.39 0
863.46 0
863.53 0
863.59 0
863.66 0
863.73 0
863.80 0
863.86 0
863.93 0
864.00 0
864.07 0
864.14 0
864.20 0
864.27 0
864.34 0
864.41 0
864.47 0
864.54 0
864.61 0
864.68 0
864.74 0
864.81 0
864.88 0
864.95 0
865.02 0
865.08 0
865.15 0
865.22 0
865.29 0
865.35 0
865.42 0
865.49 0
865.56 0
865.63 0
865.69 0
865.76 0
865.83 0
865.90 0
865.96 0
866.03 0
866.10 0
866.17 0
866.24 0
866.30 0
866.37 0
866.44 0
866.51 0
866.57 0
866.64 0
866.71 0
866.78 0
866.85 0
866.91 0
866.98 0
867.05 0
867.12 0
867.18 0
867.25 0
867.32 0
867.39 0
867.46 0
867.52 0
867.59 0
867.66 0
867.73 0
867.79 0
867.86 0
867.93 0
868.00 0
868.07 0
868.13 0
868.20 0
868.27 0
868.34 0
868.41 0
868.47 0
868.54 0
868.61 0
868.68 0
868.74 0
868.81 0
868.88 0
868.95 0
869.02 0
869.08 0
869.15 0
869.22 0
869.29 0
869.36 0
869.42 0
869.49 0
869.56 0
869.63 0
869.70 0
869.76 0
869.83 0
869.90 0
869.97 0
870.04 0
870.10 0
870.17 0
870.24 0
870.31 0
870.37 0
870.44 0
870.51 0
870.58 0
870.65 0
870.71 0
870.78 0
870.85 0
870.92 0
870.99 0
871.05 0
871.12 0
871.19 0
871.26 0
871.33 0
871.39 0
871.46 0
871.53 0
871.60 0
871.67 0
871.73 0
871.80 0
871.87 0
871.94 0
872.01 0
872.07 0
872.14 0
872.21 0
872.28 0
872.35 0
872.41 0
872.48 0
872.55 0
872.62 0
872.69 0
872.75 0
872.82 0
872.89 0
872.96 0
873.03 0
873.09 0
873.16 0
873.23 0
873.30 0
873.37 0
873.43 0
873.50 0
873.57 0
873.64 0
873.71 0
873.78 0
873.84 0
873.91 0
873.98 0
874.05 0
874.12 0
874.18 0
874.25 0
874.32 0
874.39 0
874.46 0
874.52 0
874.59 0
874.66 0
874.73 0
874.80 0
874.86 0
874.93 0
875.00 0
875.07 0
875.14 0
875.21 0
875.27 0
875.34 0
875.41 0
875.48 0
875.55 0
875.61 0
875.68 0
875.75 0
875.82 0
875.89 0
875.96 0
876.02 0
876.09 0
876.16 0
876.23 0
876.30 0
876.36 0
876.43 0
876.50 0
876.57 0
876.64 0
876.70 0
876.77 0
876.84 0
876.91 0
876.98 0
877.05 0
877.11 0
877.18 0
877.25 0
877.32 0
877.39 0
877.46 0
877.52 0
877.59 0
877.66 0
877.73 0
877.80 0
877.86 0
877.93 0
878.00 0
878.07 0
878.14 0
878.21 0
878.27 0
878.34 0
878.41 0
878.48 0
878.55 0
878.62 0
878.68 0
878.75 0
878.82 0
878.89 0
878.96 0
879.02 0
879.09 0
879.16 0
879.23 0
879.30 0
879.37 0
879.43 0
879.50 0
879.57 0
879.64 0
879.71 0
879.78 0
879.84 0
879.91 0
879.98 0
880.05 0
880.12 0
880.19 0
880.25 0
880.32 0
880.39 0
880.46 0
880.53 0
880.60 0
880.66 0
880.73 0
880.80 0
880.87 0
880.94 0
881.01 0
881.07 0
881.14 0
881.21 0
881.28 0
881.35 0
881.42 0
881.48 0
881.55 0
881.62 0
881.69 0
881.76 0
881.83 0
881.90 0
881.96 0
882.03 0
882.10 0
882.17 0
882.24 0
882.31 0
882.37 0
882.44 0
882.51 0
882.58 0
882.65 0
882.72 0
882.78 0
882.85 0
882.92 0
882.99 0
883.06 0
883.13 0
883.19 0
883.26 0
883.33 0
883.40 0
883.47 0
883.54 0
883.61 0
883.67 0
883.74 0
883.81 0
883.88 0
883.95 0
884.02 0
884.08 0
884.15 0
884.22 0
884.29 0
884.36 0
884.43 0
884.50 0
884.56 0
884.63 0
884.70 0
884.77 0
884.84 0
884.91 0
884.98 0
885.04 0
885.11 0
885.18 0
885.25 0
885.32 0
885.39 0
885.45 0
885.52 0
885.59 0
885.66 0
885.73 0
885.80 0
885.87 0
885.93 0
886.00 0
886.07 0
886.14 0
886.21 0
886.28 0
886.35 0
886.41 0
886.48 0
886.55 0
886.62 0
886.69 0
886.76 0
886.83 0
886.89 0
886.96 0
887.03 0
887.10 0
887.17 0
887.24 0
887.31 0
887.37 0
887.44 0
887.51 0
887.58 0
887.65 0
887.72 0
887.79 0
887.86 0
887.92 0
887.99 0
888.06 0
888.13 0
888.20 0
888.27 0
888.34 0
888.40 0
888.47 0
888.54 0
888.61 0
888.68 0
888.75 0
888.82 0
888.88 0
888.95 0
889.02 0
889.09 0
889.16 0
889.23 0
889.30 0
889.37 0
889.43 0
889.50 0
889.57 0
889.64 1
889.71 1
889.78 1
889.85 1
889.91 0
889.98 0
890.05 0
890.12 0
890.19 0
890.26 0
890.33 0
890.40 0
890.46 0
890.53 0
890.60 0
890.67 0
890.74 0
890.81 0
890.88 0
890.95 0
891.01 0
891.08 0
891.15 0
891.22 0
891.29 0
891.36 0
891.43 0
891.50 0
891.56 0
891.63 0
891.70 0
891.77 0
891.84 0
891.91 0
891.98 0
892.05 0
892.11 0
892.18 0
892.25 0
892.32 0
892.39 0
892.46 1
892.53 1
892.60 1
892.67 1
892.73 1
892.80 0
892.87 0
892.94 0
893.01 0
893.08 0
893.15 0
893.22 0
893.28 0
893.35 0
893.42 0
893.49 0
893.56 0
893.63 0
893.70 0
893.77 0
893.84 0
893.90 0
893.97 0
894.04 0
894.11 0
894.18 0
894.25 0
894.32 0
894.39 0
894.45 0
894.52 0
894.59 0
894.66 0
894.73 0
894.80 0
894.87 0
894.94 0
895.01 0
895.07 0
895.14 0
895.21 0
895.28 0
895.35 0
895.42 0
895.49 0
895.56 0
895.63 0
895.70 0
895.76 0
895.83 0
895.90 0
895.97 0
896.04 0
896.11 0
896.18 0
896.25 0
896.32 0
896.38 0
896.45 0
896.52 0
896.59 0
896.66 0
896.73 0
896.80 0
896.87 0
896.94 0
897.01 0
897.07 0
897.14 0
897.21 0
897.28 0
897.35 0
897.42 0
897.49 0
897.56 0
897.63 0
897.70 0
897.76 0
897.83 0
897.90 0
897.97 0
898.04 0
898.11 0
898.18 0
898.25 0
898.32 0
898.39 0
898.45 0
898.52 0
898.59 0
898.66 0
898.73 0
898.80 0
898.87 0
898.94 0
899.01 0
899.08 0
899.14 0
899.21 0
899.28 0
899.35 0
899.42 0
899.49 0
899.56 0
899.63 0
899.70 0
899.77 0
899.84 0
899.90 0
899.97 0
900.04 0
900.11 0
900.18 0
900.25 0
900.32 0
900.39 0
900.46 0
900.53 0
900.60 0
900.66 0
900.73 0
900.80 0
900.87 0
900.94 0
901.01 0
901.08 0
901.15 0
901.22 0
901.29 0
901.36 0
901.42 0
901.49 0
901.56 0
901.63 0
901.70 0
901.77 0
901.84 0
901.91 0
901.98 0
902.05 0
902.12 0
902.19 0
902.25 0
902.32 0
902.39 0
902.46 0
902.53 0
902.60 0
902.67 0
902.74 0
902.81 0
902.88 0
902.95 0
903.02 0
903.09 0
903.15 0
903.22 0
903.29 0
903.36 0
903.43 0
903.50 0
903.57 0
903.64 0
903.71 0
903.78 0
903.85 0
903.92 0
903.99 0
904.05 0
904.12 0
904.19 0
904.26 0
904.33 0
904.40 0
904.47 0
904.54 0
904.61 0
904.68 0
904.75 0
904.82 0
904.89 0
904.95 0
905.02 0
905.09 0
905.16 0
905.23 0
905.30 0
905.37 0
905.44 0
905.51 0
905.58 0
905.65 0
905.72 0
905.79 0
905.86 0
905.92 0
905.99 0
906.06 0
906.13 0
906.20 0
906.27 0
906.34 0
906.41 0
906.48 0
906.55 0
906.62 0
906.69 0
906.76 0
906.83 0
906.90 0
906.96 0
907.03 0
907.10 0
907.17 0
907.24 0
907.31 0
907.38 0
907.45 0
907.52 0
907.59 0
907.66 0
907.73 0
907.80 0
907.87 0
907.94 0
908.01 0
908.07 0
908.14 0
908.21 0
908.28 0
908.35 0
908.42 0
908.49 0
908.56 0
908.63 0
908.70 0
908.77 0
908.84 0
908.91 0
908.98 0
909.05 0
909.12 0
909.19 0
909.25 0
909.32 0
909.39 0
909.46 0
909.53 0
909.60 0
909.67 0
909.74 0
909.81 0
909.88 0
909.95 0
910.02 0
910.09 0
910.16 0
910.23 0
910.30 0
910.37 0
910.44 0
910.51 0
910.57 0
910.64 0
910.71 0
910.78 0
910.85 0
910.92 0
910.99 0
911.06 0
911.13 0
911.20 0
911.27 0
911.34 0
911.41 0
911.48 0
911.55 0
911.62 0
911.69 0
911.76 0
911.83 0
911.90 0
911.97 0
912.03 0
912.10 0
912.17 0
912.24 0
912.31 0
912.38 0
912.45 0
912.52 0
912.59 0
912.66 0
912.73 0
912.80 0
912.87 0
912.94 0
913.01 0
913.08 0
913.15 0
913.22 0
913.29 0
913.36 0
913.43 0
913.50 0
913.57 0
913.64 0
913.70 0
913.77 0
913.84 0
913.91 0
913.98 0
914.05 0
914.12 0
914.19 0
914.26 0
914.33 0
914.40 0
914.47 0
914.54 0
914.61 0
914.68 0
914.75 0
914.82 0
914.89 0
914.96 0
915.03 0
915.10 0
915.17 0
915.24 0
915.31 0
915.38 0
915.45 0
915.52 0
915.59 0
915.65 0
915.72 0
915.79 0
915.86 0
915.93 0
916.00 0
916.07 0
916.14 0
916.21 0
916.28 0
916.35 0
916.42 0
916.49 0
916.56 0
916.63 0
916.70 0
916.77 0
916.84 0
916.91 0
916.98 0
917.05 0
917.12 0
917.19 0
917.26 0
917.33 0
917.40 0
917.47 0
917.54 0
917.61 0
917.68 0
917.75 0
917.82 0
917.89 0
917.96 0
918.03 0
918.10 0
918.17 0
918.24 0
918.30 0
918.37 0
918.44 0
918.51 0
918.58 0
918.65 0
918.72 0
918.79 0
918.86 0
918.93 0
919.00 0
919.07 0
919.14 0
919.21 0
919.28 0
919.35 0
919.42 0
919.49 0
919.56 0
919.63 0
919.70 0
919.77 0
919.84 0
919.91 0
919.98 0
920.05 0
920.12 0
920.19 0
920.26 0
920.33 0
920.40 0
920.47 0
920.54 0
920.61 0
920.68 0
920.75 0
920.82 0
920.89 0
920.96 0
921.03 0
921.10 0
921.17 0
921.24 0
921.31 0
921.38 0
921.45 0
921.52 0
921.59 0
921.66 0
921.73 0
921.80 0
921.87 0
921.94 0
922.01 0
922.08 0
922.15 0
922.22 0
922.29 0
922.36 0
922.43 0
922.50 0
922.57 0
922.64 0
922.71 0
922.78 0
922.85 0
922.92 0
922.99 0
923.06 0
923.13 0
923.20 0
923.27 0
923.34 0
923.41 0
923.48 0
923.55 0
923.62 0
923.69 0
923.76 0
923.83 0
923.90 0
923.97 0
924.04 0
924.11 0
924.18 0
924.25 0
924.32 0
924.39 0
924.46 0
924.53 0
924.60 0
924.67 0
924.74 0
924.81 0
924.88 0
924.95 0
925.02 0
925.09 0
925.16 0
925.23 0
925.30 0
925.37 0
925.44 0
925.51 0
925.58 0
925.65 0
925.72 0
925.79 0
925.86 0
925.93 0
926.00 0
926.07 0
926.14 0
926.21 0
926.28 0
926.35 0
926.42 0
926.49 0
926.56 0
926.63 0
926.70 0
926.77 0
926.84 0
926.91 0
926.98 0
927.05 0
927.12 0
927.19 0
927.26 0
927.33 0
927.40 0
927.47 0
927.54 0
927.61 0
927.68 0
927.75 0
927.82 0
927.89 0
927.96 0
928.03 0
928.10 0
928.17 0
928.24 0
928.31 0
928.38 0
928.45 0
928.52 0
928.59 0
928.66 0
928.73 0
928.80 0
928.87 0
928.94 0
929.01 0
929.08 0
929.15 0
929.22 0
929.29 0
929.36 0
929.43 0
929.50 0
929.57 0
929.64 0
929.72 0
929.79 0
929.86 0
929.93 0
930.00 0
930.07 0
930.14 0
930.21 0
930.28 0
930.35 0
930.42 0
930.49 0
930.56 0
930.63 0
930.70 0
930.77 0
930.84 0
930.91 0
930.98 0
931.05 0
931.12 0
931.19 0
931.26 0
931.33 0
931.40 0
931.47 0
931.54 0
931.61 0
931.68 0
931.75 0
931.82 0
931.89 0
931.96 0
932.03 0
932.10 0
932.17 0
932.24 0
932.31 0
932.39 0
932.46 0
932.53 0
932.60 0
932.67 0
932.74 0
932.81 0
932.88 0
932.95 0
933.02 0
933.09 0
933.16 0
933.23 0
933.30 0
933.37 0
933.44 0
933.51 0
933.58 0
933.65 0
933.72 0
933.79 0
933.86 0
933.93 0
934.00 0
934.07 0
934.14 0
934.21 0
934.28 0
934.36 0
934.43 0
934.50 0
934.57 0
934.64 0
934.71 0
934.78 0
934.85 0
934.92 0
934.99 0
935.06 0
935.13 0
935.20 0
935.27 0
935.34 0
935.41 0
935.48 0
935.55 0
935.62 0
935.69 0
935.76 0
935.83 0
935.90 0
935.97 0
936.05 0
936.12 0
936.19 0
936.26 0
936.33 0
936.40 0
936.47 0
936.54 0
936.61 0
936.68 0
936.75 0
936.82 0
936.89 0
936.96 0
937.03 0
937.10 0
937.17 0
937.24 0
937.31 0
937.38 0
937.46 0
937.53 0
937.60 0
937.67 0
937.74 0
937.81 0
937.88 0
937.95 0
938.02 0
938.09 0
938.16 0
938.23 0
938.30 0
938.37 0
938.44 0
938.51 0
938.58 0
938.65 0
938.72 0
938.80 0
938.87 0
938.94 0
939.01 0
939.08 0
939.15 0
939.22 0
939.29 0
939.36 0
939.43 0
939.50 0
939.57 0
939.64 0
939.71 0
939.78 0
939.85 0
939.92 0
940.00 0
940.07 0
940.14 0
940.21 0
940.28 0
940.35 0
940.42 0
940.49 0
940.56 0
940.63 0
940.70 0
940.77 0
940.84 0
940.91 0
940.98 0
941.05 0
941.13 0
941.20 0
941.27 0
941.34 0
941.41 0
941.48 0
941.55 1
941.62 1
941.69 1
941.76 1
941.83 1
941.90 1
941.97 1
942.04 1
942.11 1
942.19 1
942.26 0
942.33 0
942.40 0
942.47 1
942.54 1
942.61 1
942.68 1
942.75 1
942.82 1
942.89 1
942.96 1
943.03 1
943.10 1
943.17 1
943.25 1
943.32 1
943.39 1
943.46 1
943.53 1
943.60 1
943.67 1
943.74 1
943.81 1
943.88 1
943.95 1
944.02 1
944.09 1
944.17 0
944.24 0
944.31 0
944.38 1
944.45 1
944.52 1
944.59 1
944.66 1
944.73 1
944.80 1
944.87 1
944.94 1
945.01 1
945.09 1
945.16 1
945.23 1
945.30 1
945.37 1
945.44 1
945.51 1
945.58 1
945.65 1
945.72 1
945.79 1
945.86 1
945.94 0
946.01 0
946.08 0
946.15 0
946.22 0
946.29 0
946.36 0
946.43 0
946.50 0
946.57 0
946.64 0
946.71 0
946.79 0
946.86 0
946.93 0
947.00 0
947.07 0
947.14 0
947.21 0
947.28 0
947.35 0
947.42 0
947.49 0
947.56 0
947.64 0
947.71 0
947.78 0
947.85 0
947.92 0
947.99 0
948.06 0
948.13 0
948.20 0
948.27 0
948.34 0
948.42 0
948.49 0
948.56 0
948.63 0
948.70 0
948.77 0
948.84 0
948.91 0
948.98 0
949.05 0
949.13 0
949.20 0
949.27 0
949.34 0
949.41 0
949.48 0
949.55 0
949.62 0
949.69 0
949.76 0
949.83 0
949.91 0
949.98 0
950.05 0
950.12 0
950.19 0
950.26 0
950.33 0
950.40 0
950.47 0
950.54 0
950.62 0
950.69 0
950.76 0
950.83 0
950.90 0
950.97 0
951.04 0
951.11 1
951.18 1
951.25 1
951.33 1
951.40 1
951.47 1
951.54 1
951.61 1
951.68 1
951.75 0
951.82 0
951.89 0
951.96 0
952.04 0
952.11 0
952.18 0
952.25 0
952.32 0
952.39 0
952.46 0
952.53 0
952.60 0
952.68 0
952.75 0
952.82 0
952.89 0
952.96 0
953.03 0
953.10 0
953.17 0
953.24 0
953.32 0
953.39 0
953.46 0
953.53 0
953.60 0
953.67 0
953.74 0
953.81 0
953.88 0
953.96 0
954.03 0
954.10 0
954.17 0
954.24 0
954.31 0
954.38 0
954.45 0
954.52 0
954.60 0
954.67 0
954.74 0
954.81 0
954.88 0
954.95 0
955.02 0
955.09 0
955.16 0
955.24 0
955.31 0
955.38 0
955.45 0
955.52 0
955.59 0
955.66 0
955.73 0
955.81 0
955.88 0
955.95 0
956.02 0
956.09 0
956.16 1
956.23 1
956.30 1
956.38 1
956.45 1
956.52 1
956.59 1
956.66 0
956.73 0
956.80 0
956.87 0
956.95 0
957.02 0
957.09 0
957.16 0
957.23 0
957.30 0
957.37 0
957.44 0
957.51 0
957.59 0
957.66 0
957.73 1
957.80 1
957.87 1
957.94 1
958.01 1
958.09 1
958.16 0
958.23 0
958.30 0
958.37 0
958.44 0
958.51 0
958.58 0
958.66 0
958.73 0
958.80 1
958.87 1
958.94 1
959.01 1
959.08 1
959.15 0
959.23 0
959.30 0
959.37 0
959.44 0
959.51 0
959.58 0
959.65 0
959.73 0
959.80 0
959.87 0
959.94 0
960.01 0
960.08 0
960.15 1
960.22 1
960.30 1
960.37 1
960.44 1
960.51 0
960.58 0
960.65 0
960.72 0
960.80 0
960.87 0
960.94 0
961.01 1
961.08 1
961.15 1
961.22 0
961.30 0
961.37 0
961.44 0
961.51 0
961.58 0
961.65 0
961.72 0
961.80 0
961.87 0
961.94 0
962.01 1
962.08 1
962.15 1
962.22 1
962.30 1
962.37 1
962.44 0
962.51 0
962.58 0
962.65 0
962.72 0
962.80 0
962.87 0
962.94 0
963.01 0
963.08 0
963.15 0
963.22 0
963.30 0
963.37 0
963.44 0
963.51 0
963.58 0
963.65 0
963.72 0
963.80 0
963.87 0
963.94 0
964.01 0
964.08 0
964.15 0
964.22 0
964.30 0
964.37 1
964.44 1
964.51 1
964.58 1
964.65 1
964.73 1
964.80 1
964.87 1
964.94 1
965.01 1
965.08 1
965.15 1
965.23 1
965.30 1
965.37 1
965.44 1
965.51 0
965.58 0
965.66 0
965.73 0
965.80 0
965.87 1
965.94 1
966.01 1
966.08 1
966.16 1
966.23 1
966.30 0
966.37 0
966.44 0
966.51 0
966.59 0
966.66 0
966.73 1
966.80 1
966.87 1
966.94 0
967.02 0
967.09 0
967.16 0
967.23 0
967.30 0
967.37 0
967.45 0
967.52 1
967.59 1
967.66 1
967.73 1
967.80 1
967.88 1
967.95 1
968.02 1
968.09 1
968.16 0
968.23 0
968.31 0
968.38 0
968.45 0
968.52 0
968.59 1
968.66 1
968.74 1
968.81 1
968.88 1
968.95 1
969.02 1
969.09 1
969.17 1
969.24 1
969.31 1
969.38 1
969.45 1
969.52 1
969.60 1
969.67 1
969.74 1
969.81 1
969.88 1
969.95 1
970.03 1
970.10 1
970.17 1
970.24 1
970.31 1
970.38 1
970.46 1
970.53 1
970.60 0
970.67 0
970.74 0
970.81 0
970.89 0
970.96 0
971.03 0
971.10 0
971.17 0
971.25 0
971.32 0
971.39 0
971.46 0
971.53 0
971.60 1
971.68 1
971.75 1
971.82 1
971.89 1
971.96 1
972.03 1
972.11 1
972.18 1
972.25 1
972.32 1
972.39 1
972.47 1
972.54 1
972.61 1
972.68 1
972.75 1
972.82 1
972.90 1
972.97 1
973.04 1
973.11 1
973.18 0
973.26 0
973.33 0
973.40 0
973.47 0
973.54 0
973.61 0
973.69 0
973.76 0
973.83 0
973.90 0
973.97 1
974.05 1
974.12 1
974.19 1
974.26 1
974.33 1
974.41 1
974.48 1
974.55 1
974.62 1
974.69 1
974.76 0
974.84 0
974.91 0
974.98 0
975.05 0
975.12 0
975.20 0
975.27 0
975.34 0
975.41 0
975.48 0
975.56 0
975.63 0
975.70 0
975.77 0
975.84 0
975.92 0
975.99 0
976.06 0
976.13 0
976.20 0
976.28 0
976.35 0
976.42 0
976.49 0
976.56 1
976.64 1
976.71 0
976.78 0
976.85 0
976.92 0
976.99 0
977.07 0
977.14 0
977.21 0
977.28 0
977.35 0
977.43 0
977.50 0
977.57 0
977.64 0
977.71 0
977.79 0
977.86 0
977.93 0
978.00 0
978.07 1
978.15 1
978.22 1
978.29 1
978.36 0
978.44 0
978.51 0
978.58 0
978.65 0
978.72 0
978.80 1
978.87 1
978.94 1
979.01 1
979.08 1
979.16 1
979.23 1
979.30 1
979.37 1
979.44 0
979.52 0
979.59 0
979.66 0
979.73 0
979.80 0
979.88 0
979.95 0
980.02 0
980.09 0
980.16 0
980.24 0
980.31 0
980.38 0
980.45 0
980.53 0
980.60 0
980.67 0
980.74 0
980.81 1
980.89 1
980.96 1
981.03 1
981.10 1
981.17 1
981.25 1
981.32 1
981.39 1
981.46 1
981.53 1
981.61 1
981.68 0
981.75 0
981.82 0
981.90 0
981.97 0
982.04 0
982.11 1
982.18 1
982.26 1
982.33 1
982.40 1
982.47 1
982.55 1
982.62 0
982.69 0
982.76 0
982.83 0
982.91 1
982.98 1
983.05 1
983.12 1
983.19 1
983.27 1
983.34 1
983.41 1
983.48 1
983.56 1
983.63 1
983.70 1
983.77 1
983.84 1
983.92 1
983.99 1
984.06 1
984.13 2
984.21 2
984.28 2
984.35 2
984.42 1
984.49 1
984.57 1
984.64 1
984.71 1
984.78 1
984.86 1
984.93 1
985.00 1
985.07 2
985.15 2
985.22 2
985.29 2
985.36 2
985.43 2
985.51 1
985.58 1
985.65 1
985.72 1
985.80 1
985.87 1
985.94 1
986.01 1
986.09 1
986.16 1
986.23 1
986.30 1
986.37 1
986.45 1
986.52 1
986.59 1
986.66 1
986.74 1
986.81 1
986.88 1
986.95 0
987.03 0
987.10 0
987.17 0
987.24 0
987.31 0
987.39 0
987.46 1
987.53 1
987.60 1
987.68 1
987.75 1
987.82 1
987.89 1
987.97 1
988.04 1
988.11 1
988.18 1
988.26 1
988.33 1
988.40 1
988.47 1
988.55 1
988.62 1
988.69 1
988.76 1
988.83 2
988.91 2
988.98 3
989.05 3
989.12 3
989.20 3
989.27 2
989.34 2
989.41 2
989.49 1
989.56 1
989.63 1
989.70 1
989.78 1
989.85 1
989.92 1
989.99 1
990.07 1
990.14 1
990.21 1
990.28 1
990.36 1
990.43 0
990.50 0
990.57 1
990.65 1
990.72 1
990.79 1
990.86 1
990.94 1
991.01 1
991.08 1
991.15 1
991.23 2
991.30 2
991.37 1
991.44 1
991.52 1
991.59 1
991.66 0
991.73 0
991.81 0
991.88 0
991.95 0
992.02 0
992.10 0
992.17 0
992.24 0
992.31 0
992.39 0
992.46 0
992.53 0
992.60 0
992.68 0
992.75 0
992.82 0
992.89 1
992.97 2
993.04 2
993.11 2
993.18 2
993.26 2
993.33 1
993.40 1
993.47 1
993.55 1
993.62 1
993.69 2
993.76 2
993.84 2
993.91 2
993.98 2
994.06 2
994.13 2
994.20 2
994.27 2
994.35 2
994.42 2
994.49 2
994.56 2
994.64 2
994.71 2
994.78 3
994.85 3
994.93 3
995.00 4
995.07 4
995.14 5
995.22 5
995.29 4
995.36 4
995.44 3
995.51 2
995.58 2
995.65 2
995.73 2
995.80 2
995.87 2
995.94 3
996.02 3
996.09 4
996.16 4
996.23 4
996.31 4
996.38 4
996.45 5
996.53 5
996.60 5
996.67 5
996.74 5
996.82 5
996.89 5
996.96 5
997.03 6
997.11 6
997.18 6
997.25 6
997.33 7
997.40 7
997.47 8
997.54 8
997.62 8
997.69 9
997.76 9
997.83 8
997.91 8
997.98 7
998.05 6
998.13 6
998.20 5
998.27 5
998.34 5
998.42 5
998.49 5
998.56 5
998.63 5
998.71 4
998.78 4
998.85 4
998.93 4
999.00 4
999.07 4
999.14 4
999.22 4
999.29 5
999.36 5
999.44 5
999.51 5
999.58 6
999.65 6
999.73 6
999.80 5
999.87 5
999.94 4
1000.02 4
1000.09 3
1000.16 3
1000.24 3
1000.31 3
1000.38 3
1000.45 3
1000.53 3
1000.60 3
1000.67 3
1000.75 3
1000.82 3
1000.89 3
1000.96 3
1001.04 3
1001.11 3
1001.18 3
1001.26 2
1001.33 2
1001.40 2
1001.47 2
1001.55 2
1001.62 2
1001.69 2
1001.77 2
1001.84 2
1001.91 2
1001.98 2
1002.06 2
1002.13 2
1002.20 3
1002.28 3
1002.35 3
1002.42 4
1002.49 4
1002.57 4
1002.64 4
1002.71 4
1002.79 4
1002.86 4
1002.93 4
1003.01 4
1003.08 4
1003.15 4
1003.22 3
1003.30 3
1003.37 3
1003.44 3
1003.52 3
1003.59 2
1003.66 2
1003.73 2
1003.81 2
1003.88 2
1003.95 2
1004.03 2
1004.10 3
1004.17 3
1004.25 4
1004.32 4
1004.39 4
1004.46 5
1004.54 4
1004.61 4
1004.68 4
1004.76 4
1004.83 3
1004.90 3
1004.98 2
1005.05 2
1005.12 2
1005.19 1
1005.27 1
1005.34 1
1005.41 1
1005.49 1
1005.56 1
1005.63 0
1005.71 0
1005.78 0
1005.85 0
1005.92 0
1006.00 0
1006.07 0
1006.14 0
1006.22 0
1006.29 0
1006.36 0
1006.44 0
1006.51 0
1006.58 0
1006.66 0
1006.73 1
1006.80 1
1006.87 2
1006.95 2
1007.02 2
1007.09 2
1007.17 2
1007.24 2
1007.31 1
1007.39 1
1007.46 1
1007.53 1
1007.61 1
1007.68 1
1007.75 1
1007.82 2
1007.90 2
1007.97 3
1008.04 3
1008.12 3
1008.19 3
1008.26 2
1008.34 2
1008.41 2
1008.48 2
1008.56 2
1008.63 2
1008.70 2
1008.77 2
1008.85 3
1008.92 3
1008.99 3
1009.07 4
1009.14 4
1009.21 4
1009.29 4
1009.36 4
1009.43 4
1009.51 3
1009.58 3
1009.65 2
1009.73 2
1009.80 2
1009.87 2
1009.95 2
1010.02 1
1010.09 1
1010.16 1
1010.24 0
1010.31 0
1010.38 0
1010.46 0
1010.53 1
1010.60 2
1010.68 2
1010.75 2
1010.82 3
1010.90 2
1010.97 2
1011.04 2
1011.12 1
1011.19 1
1011.26 1
1011.34 1
1011.41 2
1011.48 2
1011.56 3
1011.63 3
1011.70 3
1011.78 3
1011.85 2
1011.92 1
1012.00 0
1012.07 0
1012.14 0
1012.22 0
1012.29 0
1012.36 0
1012.43 0
1012.51 1
1012.58 2
1012.65 2
1012.73 3
1012.80 4
1012.87 5
1012.95 6
1013.02 7
1013.09 7
1013.17 7
1013.24 7
1013.31 6
1013.39 6
1013.46 6
1013.53 5
1013.61 5
1013.68 5
1013.75 4
1013.83 4
1013.90 3
1013.97 3
1014.05 2
1014.12 2
1014.19 1
1014.27 1
1014.34 0
1014.41 0
1014.49 0
1014.56 0
1014.63 0
1014.71 1
1014.78 1
1014.85 1
1014.93 1
1015.00 2
1015.07 3
1015.15 4
1015.22 6
1015.29 7
1015.37 8
1015.44 9
1015.51 9
1015.59 9
1015.66 8
1015.73 7
1015.81 7
1015.88 6
1015.95 6
1016.03 7
1016.10 7
1016.18 7
1016.25 7
1016.32 7
1016.40 7
1016.47 7
1016.54 7
1016.62 6
1016.69 6
1016.76 6
1016.84 6
1016.91 6
1016.98 6
1017.06 7
1017.13 8
1017.20 9
1017.28 10
1017.35 12
1017.42 13
1017.50 13
1017.57 13
1017.64 12
1017.72 11
1017.79 10
1017.86 8
1017.94 7
1018.01 6
1018.08 6
1018.16 6
1018.23 5
1018.30 5
1018.38 4
1018.45 3
1018.53 2
1018.60 2
1018.67 2
1018.75 2
1018.82 2
1018.89 3
1018.97 3
1019.04 4
1019.11 5
1019.19 5
1019.26 5
1019.33 5
1019.41 5
1019.48 5
1019.55 6
1019.63 6
1019.70 6
1019.78 7
1019.85 7
1019.92 7
1020.00 7
1020.07 6
1020.14 6
1020.22 5
1020.29 5
1020.36 4
1020.44 4
1020.51 5
1020.58 5
1020.66 6
1020.73 6
1020.80 6
1020.88 5
1020.95 5
1021.03 5
1021.10 5
1021.17 5
1021.25 6
1021.32 6
1021.39 7
1021.47 7
1021.54 7
1021.61 6
1021.69 5
1021.76 4
1021.84 4
1021.91 3
1021.98 4
1022.06 5
1022.13 5
1022.20 6
1022.28 6
1022.35 6
1022.42 5
1022.50 4
1022.57 3
1022.64 2
1022.72 0
1022.79 0
1022.87 0
1022.94 0
1023.01 0
1023.09 0
1023.16 0
1023.23 0
1023.31 1
1023.38 1
1023.46 1
1023.53 1
1023.60 1
1023.68 1
1023.75 2
1023.82 2
1023.90 3
1023.97 3
1024.04 3
1024.12 2
1024.19 2
1024.27 1
1024.34 0
1024.41 0
1024.49 0
1024.56 0
1024.63 0
1024.71 1
1024.78 2
1024.86 2
1024.93 3
1025.00 3
1025.08 3
1025.15 2
1025.22 2
1025.30 1
1025.37 0
1025.44 0
1025.52 0
1025.59 1
1025.67 1
1025.74 3
1025.81 4
1025.89 5
1025.96 7
1026.03 8
1026.11 8
1026.18 8
1026.26 8
1026.33 7
1026.40 7
1026.48 6
1026.55 5
1026.63 5
1026.70 5
1026.77 5
1026.85 5
1026.92 5
1026.99 5
1027.07 5
1027.14 4
1027.22 4
1027.29 4
1027.36 4
1027.44 4
1027.51 4
1027.58 4
1027.66 4
1027.73 4
1027.81 4
1027.88 3
1027.95 3
1028.03 2
1028.10 1
1028.18 1
1028.25 0
1028.32 0
1028.40 1
1028.47 2
1028.54 3
1028.62 5
1028.69 6
1028.77 7
1028.84 8
1028.91 9
1028.99 9
1029.06 10
1029.14 10
1029.21 11
1029.28 11
1029.36 10
1029.43 9
1029.50 8
1029.58 6
1029.65 5
1029.73 3
1029.80 2
1029.87 2
1029.95 2
1030.02 3
1030.10 3
1030.17 3
1030.24 4
1030.32 4
1030.39 4
1030.47 4
1030.54 5
1030.61 5
1030.69 6
1030.76 6
1030.83 6
1030.91 5
1030.98 3
1031.06 2
1031.13 0
1031.20 0
1031.28 0
1031.35 0
1031.43 0
1031.50 0
1031.57 0
1031.65 0
1031.72 1
1031.80 3
1031.87 5
1031.94 7
1032.02 8
1032.09 8
1032.17 7
1032.24 7
1032.31 6
1032.39 5
1032.46 4
1032.54 3
1032.61 2
1032.68 1
1032.76 1
1032.83 0
1032.91 1
1032.98 2
1033.05 3
1033.13 5
1033.20 8
1033.28 10
1033.35 11
1033.42 13
1033.50 13
1033.57 13
1033.65 13
1033.72 12
1033.79 12
1033.87 12
1033.94 11
1034.02 11
1034.09 11
1034.16 11
1034.24 11
1034.31 10
1034.39 10
1034.46 9
1034.53 9
1034.61 9
1034.68 10
1034.76 11
1034.83 12
1034.90 14
1034.98 16
1035.05 18
1035.13 20
1035.20 21
1035.28 23
1035.35 23
1035.42 24
1035.50 24
1035.57 25
1035.65 26
1035.72 27
1035.79 28
1035.87 28
1035.94 28
1036.02 27
1036.09 25
1036.16 23
1036.24 21
1036.31 19
1036.39 18
1036.46 18
1036.54 18
1036.61 19
1036.68 20
1036.76 21
1036.83 21
1036.91 22
1036.98 22
1037.05 23
1037.13 23
1037.20 24
1037.28 24
1037.35 24
1037.43 23
1037.50 22
1037.57 22
1037.65 22
1037.72 22
1037.80 22
1037.87 23
1037.94 23
1038.02 24
1038.09 25
1038.17 25
1038.24 26
1038.32 27
1038.39 28
1038.46 30
1038.54 32
1038.61 33
1038.69 34
1038.76 34
1038.83 34
1038.91 32
1038.98 30
1039.06 28
1039.13 26
1039.21 25
1039.28 24
1039.35 24
1039.43 24
1039.50 24
1039.58 24
1039.65 24
1039.73 24
1039.80 24
1039.87 25
1039.95 25
1040.02 24
1040.10 23
1040.17 22
1040.25 20
1040.32 18
1040.39 15
1040.47 14
1040.54 13
1040.62 12
1040.69 12
1040.77 12
1040.84 12
1040.91 12
1040.99 13
1041.06 14
1041.14 16
1041.21 17
1041.29 18
1041.36 18
1041.43 18
1041.51 16
1041.58 15
1041.66 13
1041.73 12
1041.81 11
1041.88 11
1041.95 12
1042.03 13
1042.10 13
1042.18 14
1042.25 14
1042.33 14
1042.40 15
1042.47 16
1042.55 17
1042.62 18
1042.70 19
1042.77 20
1042.85 21
1042.92 20
1042.99 19
1043.07 18
1043.14 17
1043.22 15
1043.29 13
1043.37 11
1043.44 10
1043.52 8
1043.59 7
1043.66 6
1043.74 6
1043.81 7
1043.89 8
1043.96 11
1044.04 13
1044.11 16
1044.19 18
1044.26 18
1044.33 18
1044.41 16
1044.48 14
1044.56 13
1044.63 12
1044.71 12
1044.78 12
1044.85 12
1044.93 12
1045.00 12
1045.08 10
1045.15 7
1045.23 4
1045.30 1
1045.38 0
1045.45 0
1045.52 0
1045.60 0
1045.67 0
1045.75 2
1045.82 4
1045.90 7
1045.97 9
1046.05 10
1046.12 10
1046.20 10
1046.27 9
1046.34 8
1046.42 5
1046.49 2
1046.57 0
1046.64 0
1046.72 0
1046.79 0
1046.87 0
1046.94 0
1047.01 0
1047.09 2
1047.16 2
1047.24 2
1047.31 2
1047.39 2
1047.46 1
1047.54 1
1047.61 0
1047.69 0
1047.76 0
1047.83 0
1047.91 0
1047.98 0
1048.06 1
1048.13 3
1048.21 4
1048.28 5
1048.36 7
1048.43 7
1048.51 8
1048.58 7
1048.65 7
1048.73 6
1048.80 4
1048.88 3
1048.95 2
1049.03 1
1049.10 0
1049.18 0
1049.25 2
1049.33 3
1049.40 6
1049.47 8
1049.55 11
1049.62 13
1049.70 14
1049.77 14
1049.85 14
1049.92 14
1050.00 14
1050.07 14
1050.15 14
1050.22 14
1050.30 14
1050.37 13
1050.44 12
1050.52 10
1050.59 8
1050.67 7
1050.74 6
1050.82 6
1050.89 7
1050.97 8
1051.04 10
1051.12 12
1051.19 15
1051.27 17
1051.34 19
1051.41 20
1051.49 20
1051.56 19
1051.64 18
1051.71 16
1051.79 14
1051.86 13
1051.94 11
1052.01 11
1052.09 11
1052.16 12
1052.24 16
1052.31 20
1052.39 26
1052.46 32
1052.54 37
1052.61 42
1052.68 45
1052.76 46
1052.83 45
1052.91 43
1052.98 41
1053.06 40
1053.13 39
1053.21 39
1053.28 40
1053.36 41
1053.43 42
1053.51 42
1053.58 40
1053.66 39
1053.73 38
1053.81 37
1053.88 38
1053.95 39
1054.03 40
1054.10 41
1054.18 42
1054.25 42
1054.33 41
1054.40 41
1054.48 40
1054.55 40
1054.63 40
1054.70 40
1054.78 40
1054.85 38
1054.93 37
1055.00 35
1055.08 34
1055.15 33
1055.23 33
1055.30 33
1055.38 33
1055.45 34
1055.53 34
1055.60 34
1055.68 34
1055.75 34
1055.82 34
1055.90 34
1055.97 34
1056.05 35
1056.12 36
1056.20 36
1056.27 37
1056.35 38
1056.42 39
1056.50 40
1056.57 40
1056.65 40
1056.72 39
1056.80 38
1056.87 36
1056.95 35
1057.02 35
1057.10 34
1057.17 33
1057.25 32
1057.32 31
1057.40 29
1057.47 27
1057.55 26
1057.62 24
1057.70 24
1057.77 24
1057.85 26
1057.92 27
1058.00 29
1058.07 31
1058.15 32
1058.22 32
1058.30 32
1058.37 32
1058.44 32
1058.52 31
1058.59 31
1058.67 30
1058.74 30
1058.82 31
1058.89 32
1058.97 33
1059.04 34
1059.12 34
1059.19 35
1059.27 35
1059.34 34
1059.42 32
1059.49 30
1059.57 27
1059.64 25
1059.72 23
1059.79 21
1059.87 20
1059.94 20
1060.02 20
1060.09 21
1060.17 23
1060.24 24
1060.32 26
1060.39 28
1060.47 29
1060.54 30
1060.62 30
1060.69 30
1060.77 29
1060.84 28
1060.92 26
1060.99 25
1061.07 24
1061.14 22
1061.22 21
1061.29 19
1061.37 18
1061.44 17
1061.52 16
1061.59 15
1061.67 15
1061.74 16
1061.82 16
1061.89 17
1061.97 18
1062.04 18
1062.12 18
1062.19 17
1062.27 16
1062.34 14
1062.42 11
1062.49 9
1062.57 7
1062.64 5
1062.72 4
1062.79 4
1062.87 4
1062.94 3
1063.02 2
1063.09 1
1063.17 0
1063.24 0
1063.32 0
1063.39 0
1063.47 0
1063.55 0
1063.62 0
1063.70 0
1063.77 0
1063.85 2
1063.92 3
1064.00 4
1064.07 4
1064.15 4
1064.22 3
1064.30 2
1064.37 1
1064.45 0
1064.52 0
1064.60 0
1064.67 0
1064.75 0
1064.82 0
1064.90 0
1064.97 0
1065.05 0
1065.12 1
1065.20 2
1065.27 3
1065.35 3
1065.42 4
1065.50 4
1065.57 4
1065.65 3
1065.72 3
1065.80 3
1065.87 2
1065.95 2
1066.02 2
1066.10 2
1066.17 2
1066.25 2
1066.33 3
1066.40 4
1066.48 5
1066.55 6
1066.63 8
1066.70 10
1066.78 12
1066.85 14
1066.93 16
1067.00 17
1067.08 19
1067.15 20
1067.23 20
1067.30 21
1067.38 21
1067.45 21
1067.53 20
1067.60 19
1067.68 17
1067.75 15
1067.83 13
1067.90 11
1067.98 11
1068.06 10
1068.13 10
1068.21 11
1068.28 11
1068.36 11
1068.43 11
1068.51 11
1068.58 10
1068.66 9
1068.73 8
1068.81 7
1068.88 7
1068.96 8
1069.03 9
1069.11 11
1069.18 14
1069.26 15
1069.33 16
1069.41 16
1069.49 14
1069.56 11
1069.64 8
1069.71 6
1069.79 4
1069.86 4
1069.94 6
1070.01 8
1070.09 12
1070.16 15
1070.24 18
1070.31 20
1070.39 21
1070.46 22
1070.54 22
1070.62 22
1070.69 22
1070.77 23
1070.84 23
1070.92 23
1070.99 24
1071.07 24
1071.14 24
1071.22 24
1071.29 23
1071.37 22
1071.44 21
1071.52 21
1071.59 21
1071.67 21
1071.75 23
1071.82 25
1071.90 27
1071.97 29
1072.05 30
1072.12 31
1072.20 31
1072.27 32
1072.35 32
1072.42 32
1072.50 31
1072.58 30
1072.65 28
1072.73 27
1072.80 26
1072.88 25
1072.95 26
1073.03 28
1073.10 31
1073.18 33
1073.25 35
1073.33 36
1073.40 37
1073.48 37
1073.56 36
1073.63 35
1073.71 34
1073.78 32
1073.86 31
1073.93 29
1074.01 27
1074.08 25
1074.16 24
1074.23 23
1074.31 23
1074.39 24
1074.46 26
1074.54 27
1074.61 28
1074.69 29
1074.76 29
1074.84 28
1074.91 26
1074.99 25
1075.06 23
1075.14 21
1075.22 20
1075.29 19
1075.37 19
1075.44 20
1075.52 21
1075.59 22
1075.67 23
1075.74 23
1075.82 23
1075.90 22
1075.97 20
1076.05 19
1076.12 17
1076.20 15
1076.27 13
1076.35 12
1076.42 11
1076.50 12
1076.58 13
1076.65 14
1076.73 16
1076.80 18
1076.88 19
1076.95 19
1077.03 17
1077.10 16
1077.18 14
1077.26 12
1077.33 11
1077.41 10
1077.48 10
1077.56 11
1077.63 10
1077.71 9
1077.78 7
1077.86 4
1077.94 0
1078.01 0
1078.09 0
1078.16 0
1078.24 0
1078.31 0
1078.39 0
1078.47 0
1078.54 1
1078.62 4
1078.69 8
1078.77 10
1078.84 13
1078.92 16
1078.99 18
1079.07 20
1079.15 22
1079.22 23
1079.30 23
1079.37 22
1079.45 20
1079.52 18
1079.60 17
1079.68 15
1079.75 15
1079.83 15
1079.90 15
1079.98 16
1080.05 18
1080.13 20
1080.20 22
1080.28 25
1080.36 27
1080.43 29
1080.51 31
1080.58 31
1080.66 31
1080.73 31
1080.81 30
1080.89 28
1080.96 27
1081.04 25
1081.11 24
1081.19 23
1081.26 23
1081.34 24
1081.42 26
1081.49 30
1081.57 34
1081.64 38
1081.72 42
1081.79 45
1081.87 47
1081.95 48
1082.02 48
1082.10 48
1082.17 47
1082.25 47
1082.32 46
1082.40 46
1082.48 46
1082.55 47
1082.63 47
1082.70 48
1082.78 49
1082.86 50
1082.93 50
1083.01 49
1083.08 48
1083.16 46
1083.23 43
1083.31 40
1083.39 38
1083.46 36
1083.54 35
1083.61 34
1083.69 34
1083.76 34
1083.84 35
1083.92 35
1083.99 35
1084.07 35
1084.14 36
1084.22 37
1084.30 38
1084.37 39
1084.45 40
1084.52 40
1084.60 40
1084.67 39
1084.75 38
1084.83 36
1084.90 34
1084.98 33
1085.05 32
1085.13 30
1085.21 29
1085.28 28
1085.36 26
1085.43 23
1085.51 19
1085.58 15
1085.66 12
1085.74 9
1085.81 7
1085.89 7
1085.96 6
1086.04 7
1086.12 6
1086.19 6
1086.27 4
1086.34 3
1086.42 3
1086.50 4
1086.57 8
1086.65 13
1086.72 20
1086.80 27
1086.87 35
1086.95 40
1087.03 44
1087.10 47
1087.18 47
1087.25 47
1087.33 46
1087.41 45
1087.48 45
1087.56 45
1087.63 46
1087.71 47
1087.79 47
1087.86 47
1087.94 45
1088.01 43
1088.09 40
1088.17 36
1088.24 33
1088.32 30
1088.39 28
1088.47 28
1088.55 28
1088.62 29
1088.70 30
1088.77 32
1088.85 33
1088.93 33
1089.00 32
1089.08 30
1089.15 27
1089.23 24
1089.31 20
1089.38 17
1089.46 15
1089.53 14
1089.61 15
1089.69 17
1089.76 20
1089.84 25
1089.91 30
1089.99 35
1090.07 39
1090.14 42
1090.22 44
1090.29 44
1090.37 42
1090.45 39
1090.52 34
1090.60 29
1090.67 24
1090.75 19
1090.83 14
1090.90 11
1090.98 8
1091.05 6
1091.13 3
1091.21 1
1091.28 0
1091.36 0
1091.43 0
1091.51 0
1091.59 0
1091.66 0
1091.74 0
1091.81 3
1091.89 8
1091.97 12
1092.04 15
1092.12 17
1092.19 18
1092.27 18
1092.35 17
1092.42 15
1092.50 14
1092.58 12
1092.65 12
1092.73 12
1092.80 13
1092.88 14
1092.96 14
1093.03 13
1093.11 11
1093.18 8
1093.26 4
1093.34 1
1093.41 0
1093.49 0
1093.56 0
1093.64 0
1093.72 0
1093.79 0
1093.87 0
1093.95 0
1094.02 2
1094.10 5
1094.17 8
1094.25 11
1094.33 13
1094.40 15
1094.48 16
1094.55 16
1094.63 16
1094.71 16
1094.78 15
1094.86 14
1094.94 13
1095.01 11
1095.09 10
1095.16 9
1095.24 7
1095.32 6
1095.39 5
1095.47 4
1095.55 4
1095.62 5
1095.70 7
1095.77 10
1095.85 14
1095.93 19
1096.00 23
1096.08 28
1096.16 31
1096.23 34
1096.31 36
1096.38 37
1096.46 37
1096.54 37
1096.61 35
1096.69 33
1096.77 31
1096.84 28
1096.92 26
1096.99 25
1097.07 25
1097.15 25
1097.22 26
1097.30 28
1097.38 29
1097.45 30
1097.53 31
1097.60 32
1097.68 33
1097.76 34
1097.83 35
1097.91 35
1097.99 35
1098.06 35
1098.14 35
1098.21 35
1098.29 37
1098.37 39
1098.44 44
1098.52 50
1098.60 57
1098.67 64
1098.75 71
1098.82 76
1098.90 80
1098.98 83
1099.05 84
1099.13 86
1099.21 87
1099.28 89
1099.36 92
1099.44 94
1099.51 97
1099.59 99
1099.66 100
1099.74 101
1099.82 101
1099.89 101
1099.97 101
1100.05 102
1100.12 104
1100.20 106
1100.28 108
1100.35 109
1100.43 109
1100.50 109
1100.58 108
1100.66 106
1100.73 105
1100.81 103
1100.89 102
1100.96 101
1101.04 100
1101.12 99
1101.19 96
1101.27 93
1101.35 88
1101.42 81
1101.50 75
1101.57 68
1101.65 61
1101.73 55
1101.80 51
1101.88 48
1101.96 46
1102.03 46
1102.11 48
1102.19 50
1102.26 52
1102.34 54
1102.42 55
1102.49 56
1102.57 56
1102.64 55
1102.72 54
1102.80 53
1102.87 52
1102.95 50
1103.03 47
1103.10 44
1103.18 40
1103.26 36
1103.33 33
1103.41 32
1103.49 32
1103.56 35
1103.64 38
1103.72 42
1103.79 45
1103.87 47
1103.94 48
1104.02 46
1104.10 44
1104.17 41
1104.25 37
1104.33 34
1104.40 32
1104.48 29
1104.56 27
1104.63 26
1104.71 24
1104.79 23
1104.86 22
1104.94 21
1105.02 20
1105.09 20
1105.17 21
1105.25 22
1105.32 22
1105.40 23
1105.48 23
1105.55 22
1105.63 21
1105.70 18
1105.78 15
1105.86 12
1105.93 10
1106.01 8
1106.09 7
1106.16 7
1106.24 8
1106.32 10
1106.39 12
1106.47 15
1106.55 18
1106.62 21
1106.70 24
1106.78 25
1106.85 26
1106.93 26
1107.01 26
1107.08 25
1107.16 24
1107.24 24
1107.31 24
1107.39 25
1107.47 26
1107.54 27
1107.62 28
1107.70 29
1107.77 30
1107.85 31
1107.93 32
1108.00 33
1108.08 33
1108.16 32
1108.23 30
1108.31 27
1108.39 23
1108.46 20
1108.54 17
1108.62 15
1108.69 15
1108.77 16
1108.85 19
1108.92 22
1109.00 26
1109.08 31
1109.15 37
1109.23 43
1109.31 49
1109.38 55
1109.46 59
1109.54 62
1109.61 62
1109.69 62
1109.77 62
1109.84 62
1109.92 63
1110.00 65
1110.07 68
1110.15 71
1110.23 73
1110.30 75
1110.38 76
1110.46 76
1110.53 76
1110.61 75
1110.69 74
1110.76 73
1110.84 72
1110.92 72
1110.99 71
1111.07 71
1111.15 71
1111.22 72
1111.30 73
1111.38 75
1111.45 77
1111.53 79
1111.61 81
1111.68 83
1111.76 85
1111.84 87
1111.91 88
1111.99 90
1112.07 91
1112.15 92
1112.22 94
1112.30 95
1112.38 96
1112.45 96
1112.53 95
1112.61 93
1112.68 91
1112.76 89
1112.84 87
1112.91 86
1112.99 87
1113.07 89
1113.14 92
1113.22 96
1113.30 99
1113.37 102
1113.45 103
1113.53 103
1113.60 102
1113.68 100
1113.76 97
1113.84 96
1113.91 95
1113.99 97
1114.07 99
1114.14 103
1114.22 107
1114.30 111
1114.37 114
1114.45 116
1114.53 116
1114.60 115
1114.68 112
1114.76 109
1114.83 106
1114.91 103
1114.99 99
1115.07 96
1115.14 92
1115.22 88
1115.30 83
1115.37 79
1115.45 75
1115.53 71
1115.60 67
1115.68 63
1115.76 59
1115.83 55
1115.91 51
1115.99 48
1116.06 46
1116.14 44
1116.22 43
1116.30 44
1116.37 45
1116.45 46
1116.53 48
1116.60 51
1116.68 53
1116.76 56
1116.83 59
1116.91 62
1116.99 65
1117.06 66
1117.14 67
1117.22 67
1117.30 67
1117.37 66
1117.45 65
1117.53 64
1117.60 62
1117.68 61
1117.76 57
1117.83 53
1117.91 46
1117.99 38
1118.07 29
1118.14 19
1118.22 11
1118.30 3
1118.37 0
1118.45 0
1118.53 0
1118.60 0
1118.68 0
1118.76 0
1118.84 0
1118.91 0
1118.99 4
1119.07 10
1119.14 15
1119.22 18
1119.30 19
1119.37 20
1119.45 20
1119.53 21
1119.61 22
1119.68 23
1119.76 24
1119.84 24
1119.91 24
1119.99 23
1120.07 22
1120.15 21
1120.22 20
1120.30 18
1120.38 17
1120.45 15
1120.53 12
1120.61 10
1120.68 8
1120.76 7
1120.84 6
1120.92 7
1120.99 8
1121.07 10
1121.15 12
1121.22 14
1121.30 15
1121.38 16
1121.46 17
1121.53 18
1121.61 19
1121.69 21
1121.76 24
1121.84 28
1121.92 33
1122.00 39
1122.07 45
1122.15 51
1122.23 57
1122.30 61
1122.38 62
1122.46 61
1122.54 58
1122.61 52
1122.69 45
1122.77 38
1122.84 31
1122.92 25
1123.00 22
1123.08 19
1123.15 18
1123.23 18
1123.31 17
1123.38 17
1123.46 17
1123.54 18
1123.62 20
1123.69 22
1123.77 26
1123.85 29
1123.92 32
1124.00 34
1124.08 35
1124.16 35
1124.23 33
1124.31 31
1124.39 28
1124.46 25
1124.54 22
1124.62 20
1124.70 19
1124.77 19
1124.85 20
1124.93 23
1125.01 27
1125.08 33
1125.16 40
1125.24 48
1125.31 55
1125.39 62
1125.47 68
1125.55 73
1125.62 78
1125.70 82
1125.78 86
1125.85 91
1125.93 95
1126.01 100
1126.09 103
1126.16 106
1126.24 109
1126.32 110
1126.40 112
1126.47 114
1126.55 116
1126.63 118
1126.70 120
1126.78 123
1126.86 125
1126.94 127
1127.01 129
1127.09 131
1127.17 133
1127.25 135
1127.32 138
1127.40 141
1127.48 143
1127.56 146
1127.63 147
1127.71 147
1127.79 147
1127.86 146
1127.94 144
1128.02 143
1128.10 142
1128.17 142
1128.25 143
1128.33 144
1128.41 146
1128.48 149
1128.56 151
1128.64 154
1128.72 156
1128.79 158
1128.87 158
1128.95 158
1129.02 157
1129.10 156
1129.18 153
1129.26 150
1129.33 147
1129.41 144
1129.49 141
1129.57 137
1129.64 135
1129.72 132
1129.80 130
1129.88 128
1129.95 127
1130.03 127
1130.11 127
1130.19 126
1130.26 126
1130.34 125
1130.42 123
1130.49 121
1130.57 117
1130.65 111
1130.73 105
1130.80 98
1130.88 92
1130.96 88
1131.04 85
1131.11 85
1131.19 87
1131.27 90
1131.35 94
1131.42 96
1131.50 97
1131.58 96
1131.66 94
1131.73 90
1131.81 85
1131.89 80
1131.97 75
1132.04 71
1132.12 68
1132.20 66
1132.28 65
1132.35 66
1132.43 67
1132.51 69
1132.59 69
1132.66 68
1132.74 66
1132.82 63
1132.90 59
1132.97 55
1133.05 52
1133.13 49
1133.21 46
1133.28 42
1133.36 37
1133.44 31
1133.52 25
1133.59 20
1133.67 17
1133.75 16
1133.83 19
1133.90 25
1133.98 32
1134.06 39
1134.14 45
1134.21 51
1134.29 55
1134.37 58
1134.45 60
1134.52 61
1134.60 61
1134.68 61
1134.76 60
1134.83 58
1134.91 56
1134.99 52
1135.07 47
1135.14 41
1135.22 35
1135.30 28
1135.38 21
1135.45 14
1135.53 9
1135.61 5
1135.69 3
1135.77 2
1135.84 2
1135.92 3
1136.00 3
1136.08 4
1136.15 3
1136.23 2
1136.31 1
1136.39 0
1136.46 0
1136.54 0
1136.62 0
1136.70 0
1136.77 0
1136.85 3
1136.93 10
1137.01 17
1137.08 25
1137.16 31
1137.24 35
1137.32 37
1137.40 38
1137.47 37
1137.55 35
1137.63 32
1137.71 29
1137.78 24
1137.86 20
1137.94 16
1138.02 12
1138.09 11
1138.17 11
1138.25 14
1138.33 20
1138.40 27
1138.48 35
1138.56 41
1138.64 46
1138.72 49
1138.79 50
1138.87 49
1138.95 48
1139.03 48
1139.10 49
1139.18 51
1139.26 53
1139.34 55
1139.42 56
1139.49 56
1139.57 54
1139.65 52
1139.73 48
1139.80 45
1139.88 42
1139.96 40
1140.04 40
1140.11 40
1140.19 40
1140.27 40
1140.35 39
1140.43 38
1140.50 35
1140.58 33
1140.66 32
1140.74 33
1140.81 37
1140.89 42
1140.97 50
1141.05 59
1141.13 68
1141.20 76
1141.28 83
1141.36 89
1141.44 92
1141.51 93
1141.59 94
1141.67 93
1141.75 93
1141.83 93
1141.90 94
1141.98 97
1142.06 100
1142.14 103
1142.21 107
1142.29 109
1142.37 111
1142.45 112
1142.53 112
1142.60 112
1142.68 113
1142.76 114
1142.84 118
1142.92 123
1142.99 130
1143.07 138
1143.15 147
1143.23 156
1143.30 164
1143.38 171
1143.46 177
1143.54 182
1143.62 188
1143.69 193
1143.77 198
1143.85 204
1143.93 209
1144.01 214
1144.08 218
1144.16 220
1144.24 221
1144.32 220
1144.39 219
1144.47 218
1144.55 217
1144.63 219
1144.71 222
1144.78 228
1144.86 235
1144.94 244
1145.02 252
1145.10 258
1145.17 261
1145.25 261
1145.33 259
1145.41 255
1145.49 249
1145.56 244
1145.64 239
1145.72 236
1145.80 235
1145.87 234
1145.95 234
1146.03 234
1146.11 234
1146.19 234
1146.26 233
1146.34 230
1146.42 226
1146.50 221
1146.58 214
1146.65 207
1146.73 201
1146.81 195
1146.89 192
1146.97 190
1147.04 188
1147.12 187
1147.20 185
1147.28 182
1147.36 177
1147.43 170
1147.51 164
1147.59 158
1147.67 153
1147.75 149
1147.82 146
1147.90 142
1147.98 139
1148.06 134
1148.14 129
1148.21 124
1148.29 120
1148.37 116
1148.45 114
1148.53 112
1148.60 110
1148.68 109
1148.76 107
1148.84 105
1148.92 102
1148.99 99
1149.07 97
1149.15 94
1149.23 92
1149.31 90
1149.38 88
1149.46 86
1149.54 83
1149.62 79
1149.70 75
1149.77 72
1149.85 69
1149.93 66
1150.01 65
1150.09 64
1150.17 63
1150.24 62
1150.32 61
1150.40 59
1150.48 57
1150.56 54
1150.63 53
1150.71 51
1150.79 50
1150.87 49
1150.95 47
1151.02 46
1151.10 45
1151.18 43
1151.26 41
1151.34 39
1151.41 36
1151.49 31
1151.57 24
1151.65 16
1151.73 9
1151.81 2
1151.88 0
1151.96 1
1152.04 7
1152.12 17
1152.20 29
1152.27 40
1152.35 48
1152.43 52
1152.51 51
1152.59 47
1152.67 40
1152.74 34
1152.82 29
1152.90 27
1152.98 27
1153.06 30
1153.13 33
1153.21 37
1153.29 40
1153.37 43
1153.45 45
1153.53 45
1153.60 46
1153.68 46
1153.76 46
1153.84 48
1153.92 50
1153.99 53
1154.07 55
1154.15 58
1154.23 60
1154.31 61
1154.39 62
1154.46 62
1154.54 61
1154.62 60
1154.70 59
1154.78 57
1154.86 54
1154.93 51
1155.01 46
1155.09 42
1155.17 37
1155.25 32
1155.32 28
1155.40 22
1155.48 17
1155.56 11
1155.64 5
1155.72 0
1155.79 0
1155.87 0
1155.95 0
1156.03 0
1156.11 0
1156.19 0
1156.26 0
1156.34 1
1156.42 3
1156.50 4
1156.58 6
1156.66 8
1156.73 11
1156.81 15
1156.89 19
1156.97 23
1157.05 26
1157.13 27
1157.20 27
1157.28 26
1157.36 24
1157.44 21
1157.52 19
1157.60 18
1157.67 16
1157.75 14
1157.83 11
1157.91 9
1157.99 6
1158.07 4
1158.14 3
1158.22 2
1158.30 3
1158.38 5
1158.46 6
1158.54 6
1158.61 5
1158.69 2
1158.77 0
1158.85 0
1158.93 0
1159.01 0
1159.08 0
1159.16 0
1159.24 0
1159.32 3
1159.40 9
1159.48 17
1159.55 24
1159.63 32
1159.71 40
1159.79 48
1159.87 55
1159.95 61
1160.02 66
1160.10 70
1160.18 72
1160.26 73
1160.34 72
1160.42 70
1160.50 66
1160.57 63
1160.65 60
1160.73 57
1160.81 54
1160.89 53
1160.97 52
1161.04 51
1161.12 52
1161.20 54
1161.28 58
1161.36 63
1161.44 68
1161.52 72
1161.59 75
1161.67 75
1161.75 72
1161.83 68
1161.91 64
1161.99 61
1162.06 59
1162.14 61
1162.22 65
1162.30 71
1162.38 79
1162.46 85
1162.54 90
1162.61 93
1162.69 93
1162.77 91
1162.85 87
1162.93 83
1163.01 78
1163.09 74
1163.16 70
1163.24 68
1163.32 68
1163.40 69
1163.48 71
1163.56 74
1163.63 77
1163.71 79
1163.79 80
1163.87 82
1163.95 82
1164.03 82
1164.11 83
1164.18 83
1164.26 84
1164.34 86
1164.42 87
1164.50 89
1164.58 91
1164.66 93
1164.73 93
1164.81 91
1164.89 87
1164.97 80
1165.05 71
1165.13 60
1165.21 49
1165.28 40
1165.36 32
1165.44 28
1165.52 27
1165.60 28
1165.68 31
1165.76 34
1165.83 38
1165.91 40
1165.99 42
1166.07 42
1166.15 41
1166.23 41
1166.31 41
1166.39 41
1166.46 43
1166.54 45
1166.62 47
1166.70 47
1166.78 47
1166.86 45
1166.94 42
1167.01 40
1167.09 39
1167.17 40
1167.25 43
1167.33 48
1167.41 55
1167.49 61
1167.56 67
1167.64 72
1167.72 74
1167.80 74
1167.88 73
1167.96 71
1168.04 68
1168.12 66
1168.19 65
1168.27 66
1168.35 69
1168.43 75
1168.51 83
1168.59 92
1168.67 102
1168.75 111
1168.82 118
1168.90 122
1168.98 123
1169.06 122
1169.14 119
1169.22 115
1169.30 112
1169.38 111
1169.45 110
1169.53 111
1169.61 111
1169.69 112
1169.77 111
1169.85 109
1169.93 106
1170.00 102
1170.08 97
1170.16 92
1170.24 88
1170.32 85
1170.40 85
1170.48 86
1170.56 90
1170.64 96
1170.71 102
1170.79 109
1170.87 116
1170.95 123
1171.03 129
1171.11 135
1171.19 142
1171.27 149
1171.34 155
1171.42 160
1171.50 164
1171.58 167
1171.66 170
1171.74 172
1171.82 173
1171.90 175
1171.97 176
1172.05 175
1172.13 173
1172.21 170
1172.29 165
1172.37 160
1172.45 155
1172.53 153
1172.61 151
1172.68 149
1172.76 147
1172.84 144
1172.92 139
1173.00 133
1173.08 126
1173.16 119
1173.24 112
1173.31 106
1173.39 102
1173.47 99
1173.55 98
1173.63 97
1173.71 98
1173.79 99
1173.87 101
1173.95 103
1174.02 106
1174.10 109
1174.18 113
1174.26 118
1174.34 124
1174.42 131
1174.50 138
1174.58 146
1174.66 153
1174.73 159
1174.81 163
1174.89 165
1174.97 166
1175.05 165
1175.13 163
1175.21 161
1175.29 160
1175.37 160
1175.45 160
1175.52 161
1175.60 162
1175.68 162
1175.76 162
1175.84 162
1175.92 161
1176.00 161
1176.08 162
1176.16 163
1176.23 164
1176.31 166
1176.39 166
1176.47 167
1176.55 167
1176.63 167
1176.71 168
1176.79 170
1176.87 175
1176.95 182
1177.02 191
1177.10 202
1177.18 215
1177.26 228
1177.34 242
1177.42 256
1177.50 271
1177.58 285
1177.66 300
1177.74 315
1177.81 329
1177.89 341
1177.97 352
1178.05 361
1178.13 369
1178.21 376
1178.29 381
1178.37 386
1178.45 390
1178.53 394
1178.60 396
1178.68 398
1178.76 399
1178.84 401
1178.92 402
1179.00 403
1179.08 406
1179.16 409
1179.24 413
1179.32 416
1179.40 418
1179.47 418
1179.55 415
1179.63 410
1179.71 402
1179.79 392
1179.87 381
1179.95 369
1180.03 358
1180.11 347
1180.19 338
1180.27 329
1180.34 321
1180.42 313
1180.50 305
1180.58 298
1180.66 291
1180.74 285
1180.82 280
1180.90 276
1180.98 272
1181.06 268
1181.14 264
1181.21 260
1181.29 255
1181.37 249
1181.45 244
1181.53 238
1181.61 232
1181.69 226
1181.77 219
1181.85 211
1181.93 203
1182.01 192
1182.09 181
1182.16 170
1182.24 158
1182.32 147
1182.40 138
1182.48 130
1182.56 124
1182.64 119
1182.72 114
1182.80 110
1182.88 106
1182.96 102
1183.04 98
1183.11 95
1183.19 91
1183.27 89
1183.35 87
1183.43 85
1183.51 82
1183.59 79
1183.67 75
1183.75 70
1183.83 65
1183.91 61
1183.99 58
1184.06 57
1184.14 56
1184.22 55
1184.30 54
1184.38 52
1184.46 48
1184.54 44
1184.62 41
1184.70 40
1184.78 41
1184.86 44
1184.94 50
1185.02 57
1185.09 63
1185.17 68
1185.25 70
1185.33 70
1185.41 67
1185.49 63
1185.57 59
1185.65 55
1185.73 53
1185.81 53
1185.89 56
1185.97 61
1186.05 68
1186.13 75
1186.20 82
1186.28 88
1186.36 92
1186.44 93
1186.52 91
1186.60 88
1186.68 84
1186.76 79
1186.84 75
1186.92 73
1187.00 73
1187.08 76
1187.16 80
1187.24 84
1187.32 89
1187.39 92
1187.47 94
1187.55 92
1187.63 89
1187.71 83
1187.79 77
1187.87 71
1187.95 67
1188.03 66
1188.11 67
1188.19 71
1188.27 76
1188.35 81
1188.43 85
1188.51 87
1188.58 87
1188.66 85
1188.74 80
1188.82 73
1188.90 64
1188.98 54
1189.06 45
1189.14 37
1189.22 30
1189.30 26
1189.38 24
1189.46 22
1189.54 21
1189.62 19
1189.70 17
1189.78 14
1189.86 10
1189.93 7
1190.01 6
1190.09 6
1190.17 10
1190.25 16
1190.33 24
1190.41 34
1190.49 45
1190.57 55
1190.65 65
1190.73 72
1190.81 78
1190.89 80
1190.97 80
1191.05 77
1191.13 72
1191.21 66
1191.29 58
1191.36 50
1191.44 44
1191.52 40
1191.60 37
1191.68 36
1191.76 35
1191.84 34
1191.92 31
1192.00 28
1192.08 23
1192.16 18
1192.24 13
1192.32 9
1192.40 4
1192.48 0
1192.56 0
1192.64 0
1192.72 0
1192.80 0
1192.87 0
1192.95 0
1193.03 0
1193.11 0
1193.19 10
1193.27 23
1193.35 37
1193.43 49
1193.51 58
1193.59 63
1193.67 64
1193.75 62
1193.83 59
1193.91 55
1193.99 52
1194.07 50
1194.15 50
1194.23 51
1194.31 53
1194.39 54
1194.47 55
1194.55 54
1194.62 52
1194.70 48
1194.78 44
1194.86 39
1194.94 35
1195.02 31
1195.10 29
1195.18 29
1195.26 31
1195.34 37
1195.42 44
1195.50 53
1195.58 60
1195.66 65
1195.74 66
1195.82 62
1195.90 54
1195.98 44
1196.06 32
1196.14 21
1196.22 13
1196.30 9
1196.38 10
1196.46 13
1196.54 19
1196.62 24
1196.69 27
1196.77 27
1196.85 24
1196.93 19
1197.01 13
1197.09 8
1197.17 6
1197.25 7
1197.33 12
1197.41 19
1197.49 28
1197.57 35
1197.65 41
1197.73 44
1197.81 47
1197.89 49
1197.97 52
1198.05 55
1198.13 59
1198.21 64
1198.29 69
1198.37 73
1198.45 76
1198.53 79
1198.61 80
1198.69 81
1198.77 80
1198.85 76
1198.93 70
1199.01 62
1199.09 54
1199.16 46
1199.24 40
1199.32 37
1199.40 37
1199.48 40
1199.56 46
1199.64 51
1199.72 57
1199.80 63
1199.88 70
1199.96 79
1200.04 88
1200.12 99
1200.20 111
1200.28 122
1200.36 132
1200.44 139
1200.52 143
1200.60 142
1200.68 138
1200.76 132
1200.84 124
1200.92 117
1201.00 112
1201.08 109
1201.16 107
1201.24 107
1201.32 106
1201.40 104
1201.48 98
1201.56 88
1201.64 76
1201.72 64
1201.80 53
1201.88 45
1201.96 41
1202.04 40
1202.12 43
1202.20 46
1202.28 49
1202.36 51
1202.44 51
1202.52 50
1202.60 48
1202.68 47
1202.76 46
1202.84 47
1202.91 49
1202.99 51
1203.07 53
1203.15 54
1203.23 54
1203.31 55
1203.39 56
1203.47 58
1203.55 62
1203.63 69
1203.71 77
1203.79 86
1203.87 97
1203.95 107
1204.03 117
1204.11 125
1204.19 132
1204.27 136
1204.35 140
1204.43 142
1204.51 144
1204.59 146
1204.67 148
1204.75 149
1204.83 149
1204.91 147
1204.99 141
1205.07 134
1205.15 124
1205.23 114
1205.31 105
1205.39 98
1205.47 94
1205.55 93
1205.63 94
1205.71 95
1205.79 96
1205.87 96
1205.95 95
1206.03 92
1206.11 90
1206.19 87
1206.27 84
1206.35 83
1206.43 81
1206.51 79
1206.59 77
1206.67 75
1206.75 74
1206.83 72
1206.91 71
1206.99 71
1207.07 70
1207.15 69
1207.23 66
1207.31 62
1207.39 57
1207.47 51
1207.55 46
1207.63 43
1207.71 41
1207.79 41
1207.87 42
1207.95 45
1208.03 48
1208.11 52
1208.19 56
1208.27 60
1208.35 64
1208.43 68
1208.51 73
1208.59 77
1208.67 81
1208.75 84
1208.83 87
1208.91 89
1208.99 90
1209.07 89
1209.15 86
1209.23 81
1209.31 76
1209.39 70
1209.47 67
1209.55 65
1209.63 67
1209.71 72
1209.79 78
1209.87 83
1209.95 88
1210.03 89
1210.11 87
1210.19 82
1210.27 75
1210.35 66
1210.43 58
1210.51 50
1210.59 42
1210.67 34
1210.75 26
1210.83 19
1210.91 11
1210.99 4
1211.07 0
1211.15 0
1211.23 0
1211.31 0
1211.39 0
1211.47 0
1211.55 0
1211.63 0
1211.71 1
1211.79 4
1211.87 6
1211.95 9
1212.03 12
1212.12 15
1212.20 16
1212.28 16
1212.36 15
1212.44 12
1212.52 8
1212.60 4
1212.68 3
1212.76 4
1212.84 9
1212.92 17
1213.00 28
1213.08 38
1213.16 45
1213.24 48
1213.32 47
1213.40 40
1213.48 30
1213.56 20
1213.64 10
1213.72 4
1213.80 1
1213.88 3
1213.96 6
1214.04 10
1214.12 14
1214.20 15
1214.28 14
1214.36 10
1214.44 6
1214.52 0
1214.60 0
1214.68 0
1214.76 0
1214.84 0
1214.92 0
1215.00 0
1215.08 0
1215.16 7
1215.24 18
1215.32 30
1215.40 41
1215.48 50
1215.56 55
1215.64 57
1215.72 57
1215.80 55
1215.89 52
1215.97 49
1216.05 47
1216.13 45
1216.21 43
1216.29 42
1216.37 42
1216.45 42
1216.53 43
1216.61 44
1216.69 44
1216.77 43
1216.85 40
1216.93 36
1217.01 31
1217.09 27
1217.17 23
1217.25 21
1217.33 20
1217.41 20
1217.49 21
1217.57 22
1217.65 24
1217.73 25
1217.81 27
1217.89 29
1217.97 31
1218.05 33
1218.13 35
1218.21 36
1218.29 38
1218.38 39
1218.46 42
1218.54 46
1218.62 51
1218.70 57
1218.78 64
1218.86 70
1218.94 75
1219.02 79
1219.10 82
1219.18 86
1219.26 89
1219.34 93
1219.42 96
1219.50 99
1219.58 102
1219.66 103
1219.74 105
1219.82 106
1219.90 107
1219.98 108
1220.06 109
1220.14 109
1220.22 110
1220.30 111
1220.38 111
1220.47 110
1220.55 108
1220.63 105
1220.71 100
1220.79 94
1220.87 88
1220.95 83
1221.03 79
1221.11 76
1221.19 73
1221.27 71
1221.35 68
1221.43 65
1221.51 63
1221.59 61
1221.67 62
1221.75 65
1221.83 71
1221.91 79
1221.99 89
1222.07 99
1222.15 109
1222.24 119
1222.32 128
1222.40 136
1222.48 143
1222.56 147
1222.64 149
1222.72 149
1222.80 146
1222.88 143
1222.96 140
1223.04 138
1223.12 139
1223.20 141
1223.28 146
1223.36 153
1223.44 160
1223.52 166
1223.60 170
1223.68 172
1223.77 171
1223.85 168
1223.93 164
1224.01 159
1224.09 154
1224.17 149
1224.25 144
1224.33 138
1224.41 131
1224.49 123
1224.57 115
1224.65 105
1224.73 96
1224.81 87
1224.89 80
1224.97 75
1225.05 71
1225.13 69
1225.22 69
1225.30 68
1225.38 67
1225.46 66
1225.54 64
1225.62 62
1225.70 59
1225.78 58
1225.86 56
1225.94 56
1226.02 55
1226.10 54
1226.18 52
1226.26 49
1226.34 47
1226.42 45
1226.51 45
1226.59 46
1226.67 50
1226.75 55
1226.83 62
1226.91 69
1226.99 76
1227.07 82
1227.15 86
1227.23 88
1227.31 89
1227.39 89
1227.47 89
1227.55 89
1227.63 90
1227.71 91
1227.80 92
1227.88 92
1227.96 92
1228.04 90
1228.12 85
1228.20 79
1228.28 71
1228.36 61
1228.44 50
1228.52 39
1228.60 29
1228.68 20
1228.76 13
1228.84 8
1228.93 5
1229.01 4
1229.09 5
1229.17 5
1229.25 6
1229.33 6
1229.41 8
1229.49 11
1229.57 16
1229.65 24
1229.73 35
1229.81 47
1229.89 59
1229.97 67
1230.06 71
1230.14 69
1230.22 64
1230.30 58
1230.38 52
1230.46 50
1230.54 53
1230.62 60
1230.70 70
1230.78 80
1230.86 88
1230.94 94
1231.02 94
1231.11 92
1231.19 86
1231.27 80
1231.35 75
1231.43 71
1231.51 70
1231.59 73
1231.67 78
1231.75 86
1231.83 95
1231.91 105
1231.99 113
1232.07 118
1232.16 121
1232.24 120
1232.32 116
1232.40 110
1232.48 102
1232.56 94
1232.64 86
1232.72 80
1232.80 76
1232.88 75
1232.96 76
1233.04 81
1233.13 88
1233.21 97
1233.29 106
1233.37 115
1233.45 122
1233.53 126
1233.61 129
1233.69 129
1233.77 126
1233.85 121
1233.93 114
1234.01 106
1234.10 95
1234.18 84
1234.26 73
1234.34 63
1234.42 55
1234.50 49
1234.58 46
1234.66 46
1234.74 48
1234.82 51
1234.90 54
1234.99 58
1235.07 61
1235.15 63
1235.23 64
1235.31 64
1235.39 64
1235.47 64
1235.55 63
1235.63 61
1235.71 59
1235.79 56
1235.88 53
1235.96 49
1236.04 46
1236.12 42
1236.20 39
1236.28 37
1236.36 34
1236.44 31
1236.52 28
1236.60 22
1236.69 14
1236.77 6
1236.85 0
1236.93 0
1237.01 0
1237.09 0
1237.17 0
1237.25 0
1237.33 0
1237.41 5
1237.49 12
1237.58 17
1237.66 18
1237.74 15
1237.82 10
1237.90 3
1237.98 0
1238.06 0
1238.14 0
1238.22 0
1238.30 0
1238.39 0
1238.47 3
1238.55 12
1238.63 22
1238.71 31
1238.79 39
1238.87 47
1238.95 54
1239.03 60
1239.12 66
1239.20 72
1239.28 78
1239.36 86
1239.44 95
1239.52 106
1239.60 118
1239.68 131
1239.76 143
1239.84 154
1239.93 162
1240.01 169
1240.09 172
1240.17 174
1240.25 175
1240.33 175
1240.41 174
1240.49 173
1240.57 171
1240.66 168
1240.74 163
1240.82 155
1240.90 146
1240.98 135
1241.06 125
1241.14 117
1241.22 112
1241.30 111
1241.39 115
1241.47 122
1241.55 131
1241.63 141
1241.71 151
1241.79 160
1241.87 168
1241.95 174
1242.03 178
1242.12 181
1242.20 182
1242.28 182
1242.36 182
1242.44 181
1242.52 180
1242.60 179
1242.68 176
1242.76 172
1242.85 168
1242.93 164
1243.01 161
1243.09 159
1243.17 160
1243.25 164
1243.33 170
1243.41 177
1243.50 183
1243.58 188
1243.66 189
1243.74 187
1243.82 182
1243.90 176
1243.98 169
1244.06 163
1244.14 159
1244.23 155
1244.31 151
1244.39 146
1244.47 139
1244.55 131
1244.63 121
1244.71 110
1244.79 99
1244.88 88
1244.96 79
1245.04 72
1245.12 66
1245.20 62
1245.28 59
1245.36 59
1245.44 61
1245.53 64
1245.61 68
1245.69 74
1245.77 80
1245.85 84
1245.93 87
1246.01 87
1246.09 85
1246.18 80
1246.26 73
1246.34 65
1246.42 59
1246.50 55
1246.58 54
1246.66 57
1246.74 63
1246.83 71
1246.91 80
1246.99 89
1247.07 96
1247.15 101
1247.23 103
1247.31 103
1247.39 100
1247.48 96
1247.56 91
1247.64 86
1247.72 81
1247.80 75
1247.88 69
1247.96 62
1248.05 56
1248.13 52
1248.21 51
1248.29 54
1248.37 61
1248.45 71
1248.53 83
1248.61 94
1248.70 104
1248.78 110
1248.86 113
1248.94 113
1249.02 112
1249.10 110
1249.18 108
1249.27 106
1249.35 105
1249.43 104
1249.51 102
1249.59 100
1249.67 96
1249.75 92
1249.84 87
1249.92 81
1250.00 75
1250.08 68
1250.16 62
1250.24 57
1250.32 53
1250.41 52
1250.49 54
1250.57 58
1250.65 63
1250.73 68
1250.81 71
1250.89 74
1250.97 74
1251.06 73
1251.14 71
1251.22 69
1251.30 69
1251.38 72
1251.46 77
1251.55 86
1251.63 98
1251.71 112
1251.79 126
1251.87 137
1251.95 145
1252.03 147
1252.12 144
1252.20 136
1252.28 125
1252.36 114
1252.44 103
1252.52 94
1252.60 86
1252.69 81
1252.77 77
1252.85 73
1252.93 71
1253.01 69
1253.09 68
1253.17 68
1253.26 69
1253.34 71
1253.42 73
1253.50 76
1253.58 79
1253.66 82
1253.74 86
1253.83 88
1253.91 89
1253.99 88
1254.07 85
1254.15 79
1254.23 71
1254.32 61
1254.40 50
1254.48 41
1254.56 35
1254.64 33
1254.72 36
1254.80 43
1254.89 52
1254.97 62
1255.05 69
1255.13 72
1255.21 70
1255.29 64
1255.38 55
1255.46 45
1255.54 35
1255.62 27
1255.70 20
1255.78 14
1255.87 8
1255.95 2
1256.03 0
1256.11 0
1256.19 0
1256.27 0
1256.35 0
1256.44 0
1256.52 0
1256.60 0
1256.68 5
1256.76 15
1256.84 27
1256.93 40
1257.01 55
1257.09 70
1257.17 84
1257.25 96
1257.33 103
1257.42 106
1257.50 103
1257.58 97
1257.66 88
1257.74 79
1257.82 69
1257.91 60
1257.99 53
1258.07 46
1258.15 41
1258.23 37
1258.31 35
1258.40 37
1258.48 42
1258.56 49
1258.64 59
1258.72 69
1258.80 78
1258.89 85
1258.97 90
1259.05 94
1259.13 98
1259.21 104
1259.29 110
1259.38 118
1259.46 126
1259.54 133
1259.62 137
1259.70 137
1259.78 135
1259.87 131
1259.95 128
1260.03 125
1260.11 125
1260.19 126
1260.27 128
1260.36 131
1260.44 133
1260.52 135
1260.60 136
1260.68 137
1260.77 137
1260.85 138
1260.93 138
1261.01 138
1261.09 136
1261.17 134
1261.26 130
1261.34 125
1261.42 118
1261.50 110
1261.58 102
1261.66 94
1261.75 86
1261.83 81
1261.91 78
1261.99 78
1262.07 81
1262.16 86
1262.24 93
1262.32 102
1262.40 110
1262.48 119
1262.56 128
1262.65 136
1262.73 143
1262.81 150
1262.89 154
1262.97 156
1263.05 155
1263.14 149
1263.22 139
1263.30 126
1263.38 111
1263.46 95
1263.55 81
1263.63 68
1263.71 58
1263.79 52
1263.87 48
1263.96 46
1264.04 44
1264.12 41
1264.20 37
1264.28 31
1264.36 23
1264.45 15
1264.53 7
1264.61 1
1264.69 0
1264.77 0
1264.86 0
1264.94 2
1265.02 9
1265.10 18
1265.18 27
1265.26 38
1265.35 50
1265.43 63
1265.51 76
1265.59 90
1265.67 101
1265.76 111
1265.84 117
1265.92 121
1266.00 123
1266.08 122
1266.17 121
1266.25 119
1266.33 118
1266.41 116
1266.49 113
1266.58 109
1266.66 106
1266.74 102
1266.82 98
1266.90 95
1266.99 92
1267.07 91
1267.15 91
1267.23 92
1267.31 93
1267.39 95
1267.48 96
1267.56 98
1267.64 98
1267.72 98
1267.80 98
1267.89 98
1267.97 99
1268.05 99
1268.13 99
1268.21 99
1268.30 96
1268.38 90
1268.46 82
1268.54 72
1268.62 61
1268.71 50
1268.79 42
1268.87 37
1268.95 35
1269.03 36
1269.12 39
1269.20 43
1269.28 47
1269.36 50
1269.44 52
1269.53 54
1269.61 53
1269.69 50
1269.77 45
1269.85 39
1269.94 33
1270.02 27
1270.10 23
1270.18 20
1270.27 17
1270.35 15
1270.43 13
1270.51 10
1270.59 6
1270.68 2
1270.76 0
1270.84 0
1270.92 0
1271.00 0
1271.09 0
1271.17 0
1271.25 0
1271.33 0
1271.41 4
1271.50 17
1271.58 33
1271.66 51
1271.74 68
1271.82 83
1271.91 95
1271.99 103
1272.07 108
1272.15 112
1272.24 117
1272.32 123
1272.40 130
1272.48 138
1272.56 144
1272.65 147
1272.73 145
1272.81 138
1272.89 127
1272.97 115
1273.06 103
1273.14 96
1273.22 95
1273.30 99
1273.38 109
1273.47 120
1273.55 130
1273.63 135
1273.71 133
1273.80 124
1273.88 110
1273.96 95
1274.04 80
1274.12 69
1274.21 63
1274.29 63
1274.37 65
1274.45 71
1274.54 77
1274.62 84
1274.70 90
1274.78 94
1274.86 97
1274.95 97
1275.03 95
1275.11 90
1275.19 82
1275.28 72
1275.36 61
1275.44 52
1275.52 45
1275.60 41
1275.69 42
1275.77 48
1275.85 57
1275.93 68
1276.02 80
1276.10 91
1276.18 101
1276.26 109
1276.34 115
1276.43 120
1276.51 126
1276.59 132
1276.67 140
1276.76 149
1276.84 158
1276.92 166
1277.00 174
1277.08 180
1277.17 186
1277.25 191
1277.33 196
1277.41 202
1277.50 209
1277.58 216
1277.66 224
1277.74 232
1277.82 240
1277.91 246
1277.99 251
1278.07 254
1278.15 255
1278.24 253
1278.32 249
1278.40 242
1278.48 233
1278.57 222
1278.65 208
1278.73 191
1278.81 172
1278.89 151
1278.98 130
1279.06 111
1279.14 95
1279.22 82
1279.31 74
1279.39 70
1279.47 70
1279.55 73
1279.64 78
1279.72 84
1279.80 89
1279.88 92
1279.97 93
1280.05 89
1280.13 82
1280.21 73
1280.29 63
1280.38 53
1280.46 45
1280.54 41
1280.62 39
1280.71 40
1280.79 43
1280.87 46
1280.95 47
1281.04 48
1281.12 47
1281.20 45
1281.28 44
1281.37 43
1281.45 42
1281.53 42
1281.61 42
1281.70 42
1281.78 42
1281.86 43
1281.94 46
1282.03 52
1282.11 60
1282.19 70
1282.27 80
1282.35 88
1282.44 92
1282.52 92
1282.60 87
1282.68 79
1282.77 70
1282.85 60
1282.93 50
1283.01 43
1283.10 37
1283.18 33
1283.26 31
1283.34 31
1283.43 33
1283.51 38
1283.59 44
1283.67 52
1283.76 58
1283.84 63
1283.92 65
1284.00 64
1284.09 59
1284.17 52
1284.25 43
1284.33 35
1284.42 27
1284.50 21
1284.58 17
1284.66 14
1284.75 12
1284.83 10
1284.91 6
1284.99 1
1285.08 0
1285.16 0
1285.24 0
1285.32 0
1285.41 0
1285.49 0
1285.57 0
1285.65 10
1285.74 19
1285.82 29
1285.90 36
1285.98 42
1286.07 46
1286.15 49
1286.23 51
1286.32 52
1286.40 51
1286.48 48
1286.56 41
1286.65 32
1286.73 19
1286.81 4
1286.89 0
1286.98 0
1287.06 0
1287.14 0
1287.22 0
1287.31 0
1287.39 0
1287.47 3
1287.55 14
1287.64 23
1287.72 29
1287.80 31
1287.88 32
1287.97 31
1288.05 29
1288.13 29
1288.21 31
1288.30 35
1288.38 39
1288.46 43
1288.55 47
1288.63 50
1288.71 52
1288.79 54
1288.88 58
1288.96 63
1289.04 70
1289.12 78
1289.21 85
1289.29 91
1289.37 94
1289.45 94
1289.54 92
1289.62 90
1289.70 87
1289.79 85
1289.87 83
1289.95 81
1290.03 78
1290.12 75
1290.20 69
1290.28 63
1290.36 56
1290.45 48
1290.53 40
1290.61 32
1290.69 25
1290.78 19
1290.86 14
1290.94 12
1291.03 12
1291.11 15
1291.19 20
1291.27 26
1291.36 33
1291.44 39
1291.52 42
1291.60 45
1291.69 45
1291.77 46
1291.85 47
1291.94 51
1292.02 56
1292.10 65
1292.18 77
1292.27 91
1292.35 107
1292.43 122
1292.51 136
1292.60 147
1292.68 155
1292.76 159
1292.85 159
1292.93 155
1293.01 148
1293.09 140
1293.18 130
1293.26 120
1293.34 110
1293.43 101
1293.51 93
1293.59 86
1293.67 81
1293.76 77
1293.84 74
1293.92 73
1294.01 72
1294.09 73
1294.17 74
1294.25 74
1294.34 72
1294.42 68
1294.50 61
1294.58 53
1294.67 45
1294.75 37
1294.83 31
1294.92 29
1295.00 31
1295.08 37
1295.16 45
1295.25 56
1295.33 67
1295.41 77
1295.50 87
1295.58 95
1295.66 104
1295.74 114
1295.83 124
1295.91 135
1295.99 144
1296.08 151
1296.16 153
1296.24 151
1296.32 144
1296.41 135
1296.49 124
1296.57 113
1296.66 103
1296.74 96
1296.82 90
1296.91 86
1296.99 83
1297.07 81
1297.15 81
1297.24 80
1297.32 80
1297.40 79
1297.49 76
1297.57 72
1297.65 68
1297.73 63
1297.82 60
1297.90 59
1297.98 61
1298.07 64
1298.15 67
1298.23 70
1298.31 71
1298.40 70
1298.48 67
1298.56 63
1298.65 59
1298.73 56
1298.81 55
1298.90 56
1298.98 59
1299.06 64
1299.14 70
1299.23 78
1299.31 85
1299.39 91
1299.48 94
1299.56 95
1299.64 92
1299.73 88
1299.81 83
1299.89 81
1299.97 83
1300.06 90
1300.14 102
1300.22 117
1300.31 133
1300.39 146
1300.47 156
1300.56 161
1300.64 161
1300.72 158
1300.80 153
1300.89 146
1300.97 139
1301.05 130
1301.14 120
1301.22 107
1301.30 93
1301.39 76
1301.47 59
1301.55 41
1301.63 24
1301.72 9
1301.80 0
1301.88 0
1301.97 0
1302.05 0
1302.13 0
1302.22 0
1302.30 0
1302.38 4
1302.47 13
1302.55 20
1302.63 25
1302.71 26
1302.80 23
1302.88 18
1302.96 11
1303.05 3
1303.13 0
1303.21 0
1303.30 0
1303.38 0
1303.46 0
1303.55 0
1303.63 0
1303.71 0
1303.80 0
1303.88 10
1303.96 20
1304.04 29
1304.13 36
1304.21 42
1304.29 47
1304.38 52
1304.46 58
1304.54 65
1304.63 72
1304.71 78
1304.79 82
1304.88 83
1304.96 81
1305.04 80
1305.13 81
1305.21 85
1305.29 93
1305.37 105
1305.46 118
1305.54 130
1305.62 138
1305.71 141
1305.79 140
1305.87 134
1305.96 125
1306.04 115
1306.12 104
1306.21 94
1306.29 86
1306.37 81
1306.46 78
1306.54 80
1306.62 84
1306.71 91
1306.79 102
1306.87 114
1306.96 128
1307.04 144
1307.12 161
1307.21 178
1307.29 194
1307.37 209
1307.46 221
1307.54 228
1307.62 233
1307.70 234
1307.79 234
1307.87 233
1307.95 232
1308.04 230
1308.12 226
1308.20 220
1308.29 210
1308.37 196
1308.45 180
1308.54 164
1308.62 150
1308.70 140
1308.79 135
1308.87 135
1308.95 139
1309.04 144
1309.12 149
1309.20 152
1309.29 151
1309.37 145
1309.45 135
1309.54 122
1309.62 108
1309.70 96
1309.79 89
1309.87 88
1309.95 93
1310.04 103
1310.12 118
1310.20 134
1310.29 149
1310.37 161
1310.45 170
1310.54 175
1310.62 179
1310.70 180
1310.79 181
1310.87 181
1310.95 180
1311.04 179
1311.12 176
1311.20 171
1311.29 166
1311.37 160
1311.45 157
1311.54 156
1311.62 158
1311.70 164
1311.79 172
1311.87 179
1311.95 182
1312.04 179
1312.12 170
1312.20 153
1312.29 132
1312.37 109
1312.45 88
1312.54 72
1312.62 62
1312.70 58
1312.79 60
1312.87 66
1312.95 74
1313.04 84
1313.12 94
1313.20 105
1313.29 116
1313.37 128
1313.46 141
1313.54 154
1313.62 166
1313.71 178
1313.79 189
1313.87 199
1313.96 210
1314.04 221
1314.12 233
1314.21 248
1314.29 264
1314.37 283
1314.46 302
1314.54 323
1314.62 343
1314.71 363
1314.79 382
1314.87 399
1314.96 411
1315.04 418
1315.12 420
1315.21 418
1315.29 414
1315.37 411
1315.46 413
1315.54 423
1315.63 441
1315.71 466
1315.79 495
1315.88 526
1315.96 557
1316.04 586
1316.13 616
1316.21 649
1316.29 688
1316.38 734
1316.46 787
1316.54 842
1316.63 898
1316.71 948
1316.79 989
1316.88 1019
1316.96 1040
1317.05 1053
1317.13 1063
1317.21 1072
1317.30 1082
1317.38 1096
1317.46 1113
1317.55 1134
1317.63 1158
1317.71 1184
1317.80 1210
1317.88 1234
1317.96 1256
1318.05 1272
1318.13 1281
1318.21 1283
1318.30 1277
1318.38 1266
1318.47 1250
1318.55 1230
1318.63 1209
1318.72 1187
1318.80 1165
1318.88 1144
1318.97 1123
1319.05 1102
1319.13 1080
1319.22 1059
1319.30 1037
1319.39 1015
1319.47 993
1319.55 971
1319.64 948
1319.72 925
1319.80 901
1319.89 875
1319.97 848
1320.05 820
1320.14 793
1320.22 768
1320.31 747
1320.39 730
1320.47 715
1320.56 703
1320.64 690
1320.72 676
1320.81 659
1320.89 638
1320.97 612
1321.06 584
1321.14 554
1321.23 526
1321.31 500
1321.39 477
1321.48 459
1321.56 444
1321.64 433
1321.73 424
1321.81 417
1321.90 412
1321.98 409
1322.06 410
1322.15 415
1322.23 424
1322.31 438
1322.40 454
1322.48 473
1322.56 491
1322.65 506
1322.73 516
1322.82 519
1322.90 515
1322.98 503
1323.07 485
1323.15 462
1323.23 436
1323.32 408
1323.40 381
1323.49 353
1323.57 328
1323.65 304
1323.74 283
1323.82 264
1323.90 250
1323.99 240
1324.07 235
1324.16 233
1324.24 234
1324.32 238
1324.41 244
1324.49 252
1324.57 261
1324.66 271
1324.74 280
1324.83 287
1324.91 292
1324.99 294
1325.08 293
1325.16 290
1325.25 286
1325.33 282
1325.41 281
1325.50 281
1325.58 282
1325.66 283
1325.75 282
1325.83 278
1325.92 269
1326.00 258
1326.08 245
1326.17 231
1326.25 221
1326.33 214
1326.42 211
1326.50 214
1326.59 220
1326.67 230
1326.75 241
1326.84 253
1326.92 264
1327.01 274
1327.09 281
1327.17 285
1327.26 286
1327.34 283
1327.42 277
1327.51 267
1327.59 255
1327.68 243
1327.76 232
1327.84 222
1327.93 215
1328.01 211
1328.10 209
1328.18 206
1328.26 202
1328.35 195
1328.43 186
1328.52 175
1328.60 165
1328.68 156
1328.77 150
1328.85 147
1328.93 145
1329.02 143
1329.10 141
1329.19 137
1329.27 133
1329.35 129
1329.44 125
1329.52 122
1329.61 121
1329.69 121
1329.77 122
1329.86 125
1329.94 129
1330.03 134
1330.11 140
1330.19 148
1330.28 155
1330.36 163
1330.45 170
1330.53 177
1330.61 184
1330.70 189
1330.78 193
1330.87 196
1330.95 196
1331.03 192
1331.12 184
1331.20 171
1331.29 156
1331.37 139
1331.45 122
1331.54 107
1331.62 95
1331.71 88
1331.79 85
1331.87 87
1331.96 90
1332.04 95
1332.13 99
1332.21 101
1332.29 102
1332.38 101
1332.46 100
1332.55 99
1332.63 100
1332.71 101
1332.80 104
1332.88 108
1332.97 112
1333.05 118
1333.13 124
1333.22 131
1333.30 139
1333.39 149
1333.47 159
1333.55 168
1333.64 175
1333.72 180
1333.81 183
1333.89 184
1333.97 184
1334.06 184
1334.14 184
1334.23 183
1334.31 182
1334.40 178
1334.48 173
1334.56 165
1334.65 156
1334.73 147
1334.82 138
1334.90 132
1334.98 129
1335.07 129
1335.15 130
1335.24 133
1335.32 136
1335.40 138
1335.49 140
1335.57 140
1335.66 141
1335.74 143
1335.83 147
1335.91 152
1335.99 157
1336.08 161
1336.16 162
1336.25 159
1336.33 153
1336.41 143
1336.50 133
1336.58 122
1336.67 113
1336.75 107
1336.83 106
1336.92 110
1337.00 119
1337.09 134
1337.17 151
1337.26 169
1337.34 182
1337.42 189
1337.51 187
1337.59 176
1337.68 160
1337.76 142
1337.85 126
1337.93 117
1338.01 115
1338.10 121
1338.18 133
1338.27 149
1338.35 166
1338.43 184
1338.52 200
1338.60 215
1338.69 228
1338.77 240
1338.86 248
1338.94 253
1339.02 254
1339.11 250
1339.19 241
1339.28 230
1339.36 217
1339.45 204
1339.53 190
1339.61 179
1339.70 169
1339.78 163
1339.87 161
1339.95 164
1340.04 174
1340.12 189
1340.20 209
1340.29 232
1340.37 255
1340.46 277
1340.54 295
1340.63 308
1340.71 316
1340.79 320
1340.88 321
1340.96 319
1341.05 315
1341.13 308
1341.22 299
1341.30 286
1341.38 270
1341.47 253
1341.55 235
1341.64 218
1341.72 205
1341.81 196
1341.89 192
1341.97 190
1342.06 190
1342.14 189
1342.23 186
1342.31 181
1342.40 175
1342.48 168
1342.56 162
1342.65 159
1342.73 158
1342.82 159
1342.90 159
1342.99 156
1343.07 150
1343.15 139
1343.24 125
1343.32 108
1343.41 92
1343.49 78
1343.58 68
1343.66 63
1343.75 62
1343.83 64
1343.91 68
1344.00 72
1344.08 74
1344.17 74
1344.25 72
1344.34 67
1344.42 60
1344.51 53
1344.59 47
1344.67 43
1344.76 41
1344.84 41
1344.93 42
1345.01 43
1345.10 42
1345.18 40
1345.26 35
1345.35 29
1345.43 20
1345.52 10
1345.60 0
1345.69 0
1345.77 0
1345.86 0
1345.94 0
1346.02 0
1346.11 0
1346.19 0
1346.28 2
1346.36 14
1346.45 26
1346.53 35
1346.62 42
1346.70 44
1346.79 43
1346.87 39
1346.95 32
1347.04 24
1347.12 15
1347.21 9
1347.29 5
1347.38 7
1347.46 13
1347.55 24
1347.63 38
1347.71 53
1347.80 67
1347.88 78
1347.97 86
1348.05 91
1348.14 94
1348.22 97
1348.31 98
1348.39 99
1348.48 99
1348.56 99
1348.64 99
1348.73 100
1348.81 102
1348.90 105
1348.98 110
1349.07 116
1349.15 121
1349.24 126
1349.32 128
1349.41 127
1349.49 124
1349.57 121
1349.66 119
1349.74 120
1349.83 125
1349.91 132
1350.00 141
1350.08 150
1350.17 156
1350.25 158
1350.34 155
1350.42 150
1350.50 144
1350.59 140
1350.67 140
1350.76 145
1350.84 154
1350.93 165
1351.01 175
1351.10 184
1351.18 188
1351.27 188
1351.35 184
1351.44 177
1351.52 168
1351.60 161
1351.69 155
1351.77 152
1351.86 153
1351.94 158
1352.03 166
1352.11 177
1352.20 190
1352.28 201
1352.37 212
1352.45 221
1352.54 228
1352.62 234
1352.71 240
1352.79 247
1352.87 254
1352.96 262
1353.04 270
1353.13 278
1353.21 286
1353.30 293
1353.38 299
1353.47 304
1353.55 307
1353.64 309
1353.72 312
1353.81 317
1353.89 323
1353.98 332
1354.06 343
1354.14 354
1354.23 362
1354.31 367
1354.40 366
1354.48 361
1354.57 351
1354.65 339
1354.74 326
1354.82 314
1354.91 303
1354.99 293
1355.08 285
1355.16 280
1355.25 276
1355.33 276
1355.42 279
1355.50 284
1355.59 292
1355.67 299
1355.75 306
1355.84 311
1355.92 313
1356.01 311
1356.09 306
1356.18 298
1356.26 288
1356.35 275
1356.43 261
1356.52 246
1356.60 232
1356.69 219
1356.77 208
1356.86 201
1356.94 199
1357.03 203
1357.11 212
1357.20 223
1357.28 235
1357.37 245
1357.45 249
1357.54 246
1357.62 237
1357.70 223
1357.79 205
1357.87 185
1357.96 166
1358.04 149
1358.13 136
1358.21 127
1358.30 122
1358.38 121
1358.47 125
1358.55 132
1358.64 141
1358.72 152
1358.81 161
1358.89 167
1358.98 169
1359.06 167
1359.15 162
1359.23 156
1359.32 151
1359.40 149
1359.49 151
1359.57 156
1359.66 164
1359.74 172
1359.83 179
1359.91 182
1360.00 180
1360.08 173
1360.17 160
1360.25 143
1360.34 121
1360.42 96
1360.51 70
1360.59 45
1360.68 25
1360.76 12
1360.85 5
1360.93 5
1361.01 11
1361.10 20
1361.18 30
1361.27 38
1361.35 42
1361.44 43
1361.52 40
1361.61 36
1361.69 30
1361.78 24
1361.86 19
1361.95 16
1362.03 13
1362.12 10
1362.20 7
1362.29 3
1362.37 0
1362.46 0
1362.54 0
1362.63 0
1362.71 0
1362.80 0
1362.88 0
1362.97 0
1363.05 3
1363.14 13
1363.22 22
1363.31 28
1363.39 30
1363.48 30
1363.56 28
1363.65 28
1363.73 31
1363.82 37
1363.90 46
1363.99 58
1364.07 70
1364.16 81
1364.24 91
1364.33 100
1364.41 108
1364.50 116
1364.58 124
1364.67 132
1364.75 139
1364.84 145
1364.92 149
1365.01 151
1365.09 152
1365.18 154
1365.26 157
1365.35 164
1365.43 174
1365.52 188
1365.60 203
1365.69 218
1365.77 232
1365.86 245
1365.94 256
1366.03 266
1366.12 277
1366.20 289
1366.29 302
1366.37 313
1366.46 319
1366.54 319
1366.63 311
1366.71 296
1366.80 276
1366.88 254
1366.97 235
1367.05 222
1367.14 217
1367.22 220
1367.31 228
1367.39 241
1367.48 255
1367.56 269
1367.65 282
1367.73 294
1367.82 305
1367.90 316
1367.99 328
1368.07 339
1368.16 351
1368.24 362
1368.33 372
1368.41 383
1368.50 394
1368.58 405
1368.67 416
1368.75 428
1368.84 439
1368.92 448
1369.01 453
1369.09 454
1369.18 451
1369.26 445
1369.35 437
1369.44 427
1369.52 416
1369.61 405
1369.69 393
1369.78 381
1369.86 370
1369.95 361
1370.03 354
1370.12 351
1370.20 351
1370.29 353
1370.37 356
1370.46 358
1370.54 359
1370.63 356
1370.71 351
1370.80 344
1370.88 337
1370.97 331
1371.05 327
1371.14 326
1371.22 328
1371.31 330
1371.40 332
1371.48 334
1371.57 334
1371.65 333
1371.74 332
1371.82 331
1371.91 332
1371.99 333
1372.08 336
1372.16 339
1372.25 343
1372.33 347
1372.42 349
1372.50 350
1372.59 349
1372.67 345
1372.76 338
1372.84 327
1372.93 313
1373.02 298
1373.10 283
1373.19 269
1373.27 258
1373.36 252
1373.44 249
1373.53 252
1373.61 259
1373.70 269
1373.78 281
1373.87 294
1373.95 305
1374.04 313
1374.12 315
1374.21 313
1374.30 306
1374.38 296
1374.47 286
1374.55 277
1374.64 270
1374.72 266
1374.81 263
1374.89 261
1374.98 259
1375.06 258
1375.15 257
1375.23 256
1375.32 254
1375.40 252
1375.49 246
1375.58 238
1375.66 226
1375.75 213
1375.83 199
1375.92 188
1376.00 181
1376.09 178
1376.17 179
1376.26 181
1376.34 181
1376.43 179
1376.51 171
1376.60 160
1376.69 145
1376.77 128
1376.86 111
1376.94 96
1377.03 83
1377.11 75
1377.20 72
1377.28 73
1377.37 79
1377.45 89
1377.54 100
1377.63 110
1377.71 117
1377.80 120
1377.88 118
1377.97 113
1378.05 107
1378.14 101
1378.22 98
1378.31 99
1378.39 104
1378.48 110
1378.57 115
1378.65 117
1378.74 115
1378.82 108
1378.91 99
1378.99 89
1379.08 79
1379.16 70
1379.25 63
1379.33 58
1379.42 53
1379.51 48
1379.59 44
1379.68 40
1379.76 37
1379.85 37
1379.93 40
1380.02 44
1380.10 50
1380.19 55
1380.28 57
1380.36 57
1380.45 52
1380.53 43
1380.62 33
1380.70 23
1380.79 14
1380.87 8
1380.96 6
1381.04 6
1381.13 10
1381.22 16
1381.30 22
1381.39 27
1381.47 31
1381.56 32
1381.64 30
1381.73 24
1381.81 16
1381.90 7
1381.99 0
1382.07 0
1382.16 0
1382.24 0
1382.33 0
1382.41 0
1382.50 0
1382.59 0
1382.67 1
1382.76 1
1382.84 2
1382.93 5
1383.01 9
1383.10 16
1383.18 25
1383.27 35
1383.36 44
1383.44 52
1383.53 58
1383.61 63
1383.70 68
1383.78 73
1383.87 81
1383.95 91
1384.04 102
1384.13 114
1384.21 125
1384.30 132
1384.38 134
1384.47 129
1384.55 120
1384.64 108
1384.73 98
1384.81 91
1384.90 90
1384.98 94
1385.07 104
1385.15 116
1385.24 129
1385.33 141
1385.41 154
1385.50 166
1385.58 179
1385.67 191
1385.75 200
1385.84 206
1385.93 204
1386.01 195
1386.10 179
1386.18 158
1386.27 136
1386.35 113
1386.44 94
1386.53 78
1386.61 67
1386.70 58
1386.78 50
1386.87 42
1386.95 35
1387.04 29
1387.13 25
1387.21 27
1387.30 35
1387.38 51
1387.47 72
1387.55 97
1387.64 122
1387.73 143
1387.81 158
1387.90 166
1387.98 166
1388.07 162
1388.15 156
1388.24 149
1388.33 142
1388.41 137
1388.50 132
1388.58 126
1388.67 119
1388.75 111
1388.84 102
1388.93 93
1389.01 85
1389.10 79
1389.18 75
1389.27 73
1389.36 72
1389.44 70
1389.53 68
1389.61 65
1389.70 62
1389.78 60
1389.87 59
1389.96 58
1390.04 57
1390.13 55
1390.21 49
1390.30 39
1390.38 27
1390.47 12
1390.56 0
1390.64 0
1390.73 0
1390.81 0
1390.90 0
1390.99 0
1391.07 0
1391.16 0
1391.24 0
1391.33 17
1391.42 37
1391.50 58
1391.59 78
1391.67 96
1391.76 110
1391.84 120
1391.93 125
1392.02 126
1392.10 125
1392.19 122
1392.27 118
1392.36 117
1392.45 117
1392.53 121
1392.62 127
1392.70 137
1392.79 147
1392.88 158
1392.96 167
1393.05 174
1393.13 178
1393.22 178
1393.30 177
1393.39 176
1393.48 176
1393.56 178
1393.65 182
1393.73 186
1393.82 189
1393.91 191
1393.99 189
1394.08 186
1394.16 182
1394.25 178
1394.34 176
1394.42 175
1394.51 176
1394.59 178
1394.68 178
1394.77 176
1394.85 172
1394.94 166
1395.02 160
1395.11 155
1395.20 153
1395.28 155
1395.37 161
1395.45 169
1395.54 177
1395.63 183
1395.71 186
1395.80 185
1395.88 180
1395.97 175
1396.06 171
1396.14 170
1396.23 171
1396.31 174
1396.40 177
1396.49 179
1396.57 178
1396.66 173
1396.74 166
1396.83 156
1396.92 146
1397.00 137
1397.09 128
1397.17 122
1397.26 117
1397.35 114
1397.43 113
1397.52 112
1397.60 112
1397.69 113
1397.78 114
1397.86 114
1397.95 114
1398.03 113
1398.12 111
1398.21 108
1398.29 106
1398.38 105
1398.46 106
1398.55 110
1398.64 117
1398.72 125
1398.81 133
1398.90 139
1398.98 143
1399.07 143
1399.15 139
1399.24 131
1399.33 120
1399.41 107
1399.50 93
1399.58 82
1399.67 74
1399.76 72
1399.84 78
1399.93 90
1400.01 106
1400.10 122
1400.19 135
1400.27 142
1400.36 141
1400.45 133
1400.53 119
1400.62 104
1400.70 90
1400.79 79
1400.88 72
1400.96 70
1401.05 72
1401.13 76
1401.22 82
1401.31 90
1401.39 97
1401.48 104
1401.57 109
1401.65 113
1401.74 113
1401.82 112
1401.91 108
1402.00 103
1402.08 97
1402.17 91
1402.25 86
1402.34 83
1402.43 83
1402.51 86
1402.60 94
1402.69 105
1402.77 119
1402.86 135
1402.94 148
1403.03 157
1403.12 160
1403.20 157
1403.29 148
1403.38 138
1403.46 129
1403.55 122
1403.63 121
1403.72 124
1403.81 130
1403.89 138
1403.98 145
1404.07 151
1404.15 155
1404.24 156
1404.32 157
1404.41 156
1404.50 156
1404.58 155
1404.67 156
1404.76 159
1404.84 163
1404.93 171
1405.01 181
1405.10 195
1405.19 208
1405.27 220
1405.36 228
1405.45 231
1405.53 228
1405.62 219
1405.71 205
1405.79 189
1405.88 172
1405.96 154
1406.05 138
1406.14 124
1406.22 113
1406.31 105
1406.40 102
1406.48 104
1406.57 109
1406.65 115
1406.74 121
1406.83 123
1406.91 122
1407.00 117
1407.09 109
1407.17 102
1407.26 97
1407.35 97
1407.43 101
1407.52 109
1407.60 118
1407.69 126
1407.78 131
1407.86 132
1407.95 127
1408.04 119
1408.12 108
1408.21 95
1408.30 81
1408.38 67
1408.47 52
1408.55 37
1408.64 22
1408.73 6
1408.81 0
1408.90 0
1408.99 0
1409.07 0
1409.16 0
1409.25 0
1409.33 0
1409.42 0
1409.50 14
1409.59 34
1409.68 52
1409.76 65
1409.85 74
1409.94 81
1410.02 87
1410.11 96
1410.20 107
1410.28 121
1410.37 136
1410.46 149
1410.54 159
1410.63 163
1410.72 162
1410.80 157
1410.89 149
1410.97 139
1411.06 129
1411.15 121
1411.23 114
1411.32 108
1411.41 105
1411.49 104
1411.58 105
1411.67 108
1411.75 112
1411.84 116
1411.93 119
1412.01 120
1412.10 119
1412.19 115
1412.27 109
1412.36 101
1412.44 94
1412.53 90
1412.62 90
1412.70 93
1412.79 100
1412.88 107
1412.96 111
1413.05 111
1413.14 103
1413.22 90
1413.31 73
1413.40 56
1413.48 42
1413.57 37
1413.66 39
1413.74 49
1413.83 66
1413.92 86
1414.00 105
1414.09 122
1414.18 135
1414.26 146
1414.35 157
1414.44 168
1414.52 181
1414.61 195
1414.69 209
1414.78 222
1414.87 231
1414.95 234
1415.04 232
1415.13 226
1415.21 218
1415.30 208
1415.39 199
1415.47 189
1415.56 180
1415.65 169
1415.73 157
1415.82 144
1415.91 129
1415.99 116
1416.08 105
1416.17 96
1416.25 89
1416.34 85
1416.43 81
1416.51 76
1416.60 71
1416.69 66
1416.77 62
1416.86 61
1416.95 64
1417.03 74
1417.12 88
1417.21 106
1417.29 127
1417.38 146
1417.47 162
1417.55 173
1417.64 178
1417.73 178
1417.81 174
1417.90 165
1417.99 154
1418.07 141
1418.16 125
1418.25 109
1418.33 91
1418.42 74
1418.51 56
1418.59 40
1418.68 25
1418.77 12
1418.85 1
1418.94 0
1419.03 0
1419.11 0
1419.20 0
1419.29 0
1419.37 0
1419.46 0
1419.55 0
1419.63 1
1419.72 2
1419.81 6
1419.89 13
1419.98 25
1420.07 40
1420.15 57
1420.24 76
1420.33 94
1420.41 110
1420.50 122
1420.59 131
1420.67 136
1420.76 138
1420.85 136
1420.94 130
1421.02 122
1421.11 111
1421.20 99
1421.28 86
1421.37 73
1421.46 63
1421.54 56
1421.63 54
1421.72 56
1421.80 62
1421.89 71
1421.98 81
1422.06 88
1422.15 90
1422.24 89
1422.32 83
1422.41 77
1422.50 72
1422.58 71
1422.67 76
1422.76 86
1422.84 100
1422.93 116
1423.02 132
1423.11 146
1423.19 157
1423.28 165
1423.37 169
1423.45 170
1423.54 169
1423.63 164
1423.71 157
1423.80 149
1423.89 140
1423.97 132
1424.06 127
1424.15 124
1424.23 124
1424.32 127
1424.41 131
1424.49 136
1424.58 141
1424.67 146
1424.76 149
1424.84 150
1424.93 150
1425.02 146
1425.10 139
1425.19 132
1425.28 125
1425.36 121
1425.45 123
1425.54 131
1425.62 143
1425.71 158
1425.80 174
1425.89 186
1425.97 195
1426.06 199
1426.15 200
1426.23 200
1426.32 202
1426.41 206
1426.49 213
1426.58 222
1426.67 231
1426.75 239
1426.84 242
1426.93 240
1427.02 231
1427.10 219
1427.19 204
1427.28 189
1427.36 176
1427.45 169
1427.54 167
1427.62 172
1427.71 181
1427.80 195
1427.89 209
1427.97 224
1428.06 236
1428.15 244
1428.23 248
1428.32 247
1428.41 244
1428.49 238
1428.58 231
1428.67 223
1428.76 218
1428.84 214
1428.93 213
1429.02 213
1429.10 213
1429.19 213
1429.28 213
1429.36 210
1429.45 204
1429.54 196
1429.63 186
1429.71 176
1429.80 166
1429.89 155
1429.97 146
1430.06 138
1430.15 131
1430.23 124
1430.32 118
1430.41 112
1430.50 107
1430.58 103
1430.67 99
1430.76 96
1430.84 95
1430.93 95
1431.02 96
1431.11 100
1431.19 106
1431.28 115
1431.37 124
1431.45 135
1431.54 144
1431.63 151
1431.71 155
1431.80 156
1431.89 155
1431.98 153
1432.06 151
1432.15 147
1432.24 142
1432.32 136
1432.41 126
1432.50 115
1432.59 102
1432.67 90
1432.76 81
1432.85 76
1432.93 77
1433.02 81
1433.11 89
1433.20 97
1433.28 105
1433.37 112
1433.46 116
1433.54 119
1433.63 120
1433.72 120
1433.81 118
1433.89 114
1433.98 107
1434.07 97
1434.15 85
1434.24 72
1434.33 59
1434.42 49
1434.50 42
1434.59 37
1434.68 35
1434.76 34
1434.85 32
1434.94 28
1435.03 22
1435.11 13
1435.20 2
1435.29 0
1435.38 0
1435.46 0
1435.55 0
1435.64 0
1435.72 0
1435.81 0
1435.90 6
1435.99 24
1436.07 41
1436.16 52
1436.25 56
1436.33 51
1436.42 40
1436.51 24
1436.60 8
1436.68 0
1436.77 0
1436.86 0
1436.95 0
1437.03 13
1437.12 31
1437.21 51
1437.29 69
1437.38 82
1437.47 91
1437.56 94
1437.64 91
1437.73 85
1437.82 76
1437.91 68
1437.99 63
1438.08 62
1438.17 65
1438.25 72
1438.34 80
1438.43 88
1438.52 94
1438.60 96
1438.69 95
1438.78 93
1438.87 91
1438.95 91
1439.04 95
1439.13 103
1439.21 115
1439.30 130
1439.39 145
1439.48 159
1439.56 171
1439.65 182
1439.74 190
1439.83 196
1439.91 200
1440.00 204
1440.09 208
1440.18 212
1440.26 219
1440.35 227
1440.44 238
1440.53 251
1440.61 264
1440.70 278
1440.79 290
1440.87 301
1440.96 310
1441.05 317
1441.14 322
1441.22 325
1441.31 326
1441.40 324
1441.49 320
1441.57 314
1441.66 306
1441.75 299
1441.84 292
1441.92 287
1442.01 285
1442.10 285
1442.19 288
1442.27 293
1442.36 300
1442.45 310
1442.54 321
1442.62 332
1442.71 343
1442.80 353
1442.88 361
1442.97 366
1443.06 369
1443.15 370
1443.23 370
1443.32 371
1443.41 373
1443.50 376
1443.58 382
1443.67 390
1443.76 401
1443.85 411
1443.93 420
1444.02 427
1444.11 431
1444.20 431
1444.28 428
1444.37 422
1444.46 414
1444.55 405
1444.63 396
1444.72 387
1444.81 377
1444.90 366
1444.98 354
1445.07 341
1445.16 330
1445.25 321
1445.33 315
1445.42 310
1445.51 307
1445.60 302
1445.68 293
1445.77 280
1445.86 261
1445.95 238
1446.03 212
1446.12 186
1446.21 161
1446.30 139
1446.38 122
1446.47 111
1446.56 105
1446.65 104
1446.73 107
1446.82 114
1446.91 121
1447.00 129
1447.08 134
1447.17 137
1447.26 137
1447.35 134
1447.43 127
1447.52 118
1447.61 109
1447.70 101
1447.79 94
1447.87 87
1447.96 79
1448.05 69
1448.14 54
1448.22 35
1448.31 13
1448.40 0
1448.49 0
1448.57 0
1448.66 0
1448.75 0
1448.84 0
1448.92 0
1449.01 4
1449.10 15
1449.19 23
1449.27 28
1449.36 32
1449.45 35
1449.54 38
1449.63 42
1449.71 47
1449.80 52
1449.89 58
1449.98 66
1450.06 74
1450.15 84
1450.24 96
1450.33 108
1450.41 119
1450.50 128
1450.59 133
1450.68 136
1450.76 136
1450.85 134
1450.94 131
1451.03 127
1451.12 124
1451.20 120
1451.29 115
1451.38 107
1451.47 96
1451.55 81
1451.64 65
1451.73 49
1451.82 35
1451.90 24
1451.99 20
1452.08 21
1452.17 26
1452.26 33
1452.34 41
1452.43 47
1452.52 53
1452.61 58
1452.69 64
1452.78 70
1452.87 76
1452.96 81
1453.04 84
1453.13 84
1453.22 82
1453.31 78
1453.40 77
1453.48 79
1453.57 85
1453.66 96
1453.75 108
1453.83 122
1453.92 134
1454.01 145
1454.10 154
1454.19 162
1454.27 171
1454.36 180
1454.45 188
1454.54 195
1454.62 199
1454.71 199
1454.80 197
1454.89 193
1454.98 189
1455.06 185
1455.15 181
1455.24 176
1455.33 169
1455.41 159
1455.50 147
1455.59 133
1455.68 119
1455.77 106
1455.85 97
1455.94 92
1456.03 91
1456.12 95
1456.21 100
1456.29 107
1456.38 113
1456.47 115
1456.56 114
1456.64 109
1456.73 101
1456.82 90
1456.91 79
1457.00 70
1457.08 61
1457.17 55
1457.26 50
1457.35 44
1457.44 38
1457.52 30
1457.61 20
1457.70 10
1457.79 0
1457.87 0
1457.96 0
1458.05 0
1458.14 0
1458.23 0
1458.31 0
1458.40 0
1458.49 2
1458.58 12
1458.67 20
1458.75 25
1458.84 26
1458.93 24
1459.02 21
1459.11 17
1459.19 13
1459.28 9
1459.37 7
1459.46 7
1459.54 9
1459.63 15
1459.72 24
1459.81 37
1459.90 51
1459.98 66
1460.07 77
1460.16 84
1460.25 87
1460.34 88
1460.42 88
1460.51 88
1460.60 90
1460.69 92
1460.78 93
1460.86 91
1460.95 84
1461.04 71
1461.13 55
1461.22 39
1461.30 25
1461.39 17
1461.48 16
1461.57 23
1461.66 37
1461.74 55
1461.83 72
1461.92 86
1462.01 94
1462.10 95
1462.18 91
1462.27 82
1462.36 71
1462.45 60
1462.54 52
1462.62 48
1462.71 49
1462.80 53
1462.89 60
1462.98 68
1463.06 77
1463.15 83
1463.24 87
1463.33 88
1463.42 86
1463.50 81
1463.59 76
1463.68 71
1463.77 69
1463.86 69
1463.95 74
1464.03 81
1464.12 90
1464.21 99
1464.30 104
1464.39 105
1464.47 102
1464.56 95
1464.65 85
1464.74 75
1464.83 67
1464.91 61
1465.00 59
1465.09 60
1465.18 65
1465.27 71
1465.35 80
1465.44 90
1465.53 99
1465.62 107
1465.71 112
1465.80 114
1465.88 112
1465.97 108
1466.06 102
1466.15 96
1466.24 91
1466.32 87
1466.41 84
1466.50 81
1466.59 78
1466.68 72
1466.76 64
1466.85 55
1466.94 44
1467.03 32
1467.12 21
1467.21 10
1467.29 0
1467.38 0
1467.47 0
1467.56 0
1467.65 0
1467.73 0
1467.82 0
1467.91 0
1468.00 0
1468.09 11
1468.18 35
1468.26 63
1468.35 94
1468.44 124
1468.53 151
1468.62 175
1468.70 193
1468.79 205
1468.88 211
1468.97 213
1469.06 210
1469.15 204
1469.23 194
1469.32 179
1469.41 160
1469.50 138
1469.59 113
1469.68 89
1469.76 69
1469.85 56
1469.94 50
1470.03 53
1470.12 61
1470.20 72
1470.29 82
1470.38 89
1470.47 92
1470.56 92
1470.65 90
1470.73 86
1470.82 83
1470.91 81
1471.00 79
1471.09 79
1471.18 79
1471.26 80
1471.35 84
1471.44 90
1471.53 101
1471.62 115
1471.71 132
1471.79 151
1471.88 169
1471.97 182
1472.06 188
1472.15 185
1472.24 172
1472.32 151
1472.41 123
1472.50 93
1472.59 64
1472.68 40
1472.77 23
1472.85 14
1472.94 14
1473.03 21
1473.12 32
1473.21 47
1473.30 61
1473.38 73
1473.47 80
1473.56 81
1473.65 75
1473.74 64
1473.83 47
1473.91 29
1474.00 11
1474.09 0
1474.18 0
1474.27 0
1474.36 0
1474.44 0
1474.53 0
1474.62 0
1474.71 0
1474.80 0
1474.89 8
1474.97 18
1475.06 29
1475.15 40
1475.24 53
1475.33 66
1475.42 79
1475.50 92
1475.59 103
1475.68 112
1475.77 116
1475.86 117
1475.95 117
1476.04 116
1476.12 118
1476.21 122
1476.30 130
1476.39 140
1476.48 149
1476.57 156
1476.65 161
1476.74 164
1476.83 165
1476.92 165
1477.01 165
1477.10 165
1477.19 165
1477.27 164
1477.36 162
1477.45 159
1477.54 155
1477.63 150
1477.72 144
1477.80 138
1477.89 130
1477.98 122
1478.07 113
1478.16 107
1478.25 104
1478.34 107
1478.42 115
1478.51 129
1478.60 147
1478.69 165
1478.78 181
1478.87 191
1478.95 194
1479.04 192
1479.13 185
1479.22 176
1479.31 167
1479.40 159
1479.49 154
1479.57 151
1479.66 150
1479.75 151
1479.84 154
1479.93 158
1480.02 164
1480.11 170
1480.19 176
1480.28 180
1480.37 183
1480.46 186
1480.55 187
1480.64 188
1480.73 189
1480.81 189
1480.90 188
1480.99 186
1481.08 182
1481.17 179
1481.26 176
1481.35 175
1481.43 177
1481.52 184
1481.61 195
1481.70 208
1481.79 223
1481.88 238
1481.97 252
1482.05 265
1482.14 278
1482.23 291
1482.32 305
1482.41 319
1482.50 332
1482.59 340
1482.67 342
1482.76 335
1482.85 322
1482.94 306
1483.03 289
1483.12 277
1483.21 273
1483.30 276
1483.38 286
1483.47 299
1483.56 311
1483.65 319
1483.74 320
1483.83 316
1483.92 306
1484.00 293
1484.09 276
1484.18 256
1484.27 234
1484.36 209
1484.45 183
1484.54 156
1484.63 130
1484.71 106
1484.80 85
1484.89 68
1484.98 55
1485.07 45
1485.16 37
1485.25 31
1485.34 25
1485.42 20
1485.51 16
1485.60 13
1485.69 12
1485.78 13
1485.87 15
1485.96 19
1486.04 22
1486.13 25
1486.22 27
1486.31 27
1486.40 27
1486.49 26
1486.58 26
1486.67 25
1486.75 24
1486.84 23
1486.93 24
1487.02 25
1487.11 28
1487.20 32
1487.29 38
1487.38 47
1487.46 57
1487.55 69
1487.64 84
1487.73 101
1487.82 120
1487.91 143
1488.00 165
1488.09 186
1488.18 205
1488.26 218
1488.35 226
1488.44 228
1488.53 226
1488.62 219
1488.71 210
1488.80 199
1488.89 186
1488.97 171
1489.06 156
1489.15 141
1489.24 130
1489.33 124
1489.42 126
1489.51 135
1489.60 150
1489.68 167
1489.77 184
1489.86 197
1489.95 202
1490.04 199
1490.13 188
1490.22 171
1490.31 152
1490.40 134
1490.48 120
1490.57 113
1490.66 113
1490.75 121
1490.84 135
1490.93 153
1491.02 172
1491.11 189
1491.20 202
1491.28 207
1491.37 205
1491.46 197
1491.55 183
1491.64 166
1491.73 147
1491.82 129
1491.91 114
1492.00 102
1492.08 93
1492.17 86
1492.26 81
1492.35 76
1492.44 69
1492.53 60
1492.62 47
1492.71 31
1492.80 12
1492.88 0
1492.97 0
1493.06 0
1493.15 0
1493.24 0
1493.33 0
1493.42 0
1493.51 26
1493.60 50
1493.69 68
1493.77 78
1493.86 81
1493.95 79
1494.04 74
1494.13 71
1494.22 71
1494.31 76
1494.40 86
1494.49 97
1494.57 106
1494.66 112
1494.75 114
1494.84 110
1494.93 104
1495.02 96
1495.11 91
1495.20 88
1495.29 88
1495.38 89
1495.46 91
1495.55 90
1495.64 86
1495.73 78
1495.82 68
1495.91 57
1496.00 46
1496.09 37
1496.18 30
1496.27 25
1496.36 19
1496.44 11
1496.53 0
1496.62 0
1496.71 0
1496.80 0
1496.89 0
1496.98 0
1497.07 0
1497.16 0
1497.25 4
1497.33 18
1497.42 30
1497.51 38
1497.60 40
1497.69 39
1497.78 36
1497.87 32
1497.96 29
1498.05 27
1498.14 27
1498.23 29
1498.31 34
1498.40 39
1498.49 45
1498.58 51
1498.67 57
1498.76 64
1498.85 72
1498.94 83
1499.03 95
1499.12 110
1499.21 125
1499.29 139
1499.38 153
1499.47 164
1499.56 176
1499.65 189
1499.74 202
1499.83 216
1499.92 228
1500.01 239
1500.10 246
1500.19 249
1500.28 246
1500.36 238
1500.45 226
1500.54 213
1500.63 198
1500.72 184
1500.81 173
1500.90 166
1500.99 161
1501.08 157
1501.17 154
1501.26 148
1501.35 138
1501.43 123
1501.52 103
1501.61 80
1501.70 56
1501.79 34
1501.88 16
1501.97 4
1502.06 1
1502.15 7
1502.24 22
1502.33 44
1502.42 71
1502.50 100
1502.59 128
1502.68 153
1502.77 173
1502.86 189
1502.95 201
1503.04 211
1503.13 218
1503.22 222
1503.31 224
1503.40 224
1503.49 221
1503.58 216
1503.66 209
1503.75 202
1503.84 195
1503.93 188
1504.02 181
1504.11 173
1504.20 164
1504.29 153
1504.38 140
1504.47 124
1504.56 107
1504.65 90
1504.74 74
1504.83 63
1504.91 58
1505.00 59
1505.09 66
1505.18 77
1505.27 91
1505.36 103
1505.45 114
1505.54 122
1505.63 127
1505.72 128
1505.81 126
1505.90 122
1505.99 117
1506.08 111
1506.17 105
1506.25 100
1506.34 96
1506.43 93
1506.52 90
1506.61 87
1506.70 84
1506.79 81
1506.88 80
1506.97 84
1507.06 92
1507.15 106
1507.24 125
1507.33 145
1507.42 164
1507.51 178
1507.59 186
1507.68 186
1507.77 181
1507.86 170
1507.95 156
1508.04 142
1508.13 129
1508.22 119
1508.31 114
1508.40 113
1508.49 115
1508.58 118
1508.67 123
1508.76 128
1508.85 132
1508.94 137
1509.02 142
1509.11 150
1509.20 158
1509.29 167
1509.38 172
1509.47 174
1509.56 171
1509.65 164
1509.74 154
1509.83 145
1509.92 137
1510.01 132
1510.10 129
1510.19 127
1510.28 125
1510.37 119
1510.46 111
1510.55 98
1510.63 83
1510.72 67
1510.81 52
1510.90 37
1510.99 24
1511.08 11
1511.17 0
1511.26 0
1511.35 0
1511.44 0
1511.53 0
1511.62 0
1511.71 0
1511.80 0
1511.89 4
1511.98 19
1512.07 33
1512.16 44
1512.25 50
1512.33 52
1512.42 52
1512.51 52
1512.60 52
1512.69 55
1512.78 59
1512.87 65
1512.96 71
1513.05 76
1513.14 79
1513.23 82
1513.32 84
1513.41 87
1513.50 91
1513.59 94
1513.68 97
1513.77 97
1513.86 94
1513.95 87
1514.04 75
1514.13 60
1514.22 43
1514.30 26
1514.39 9
1514.48 0
1514.57 0
1514.66 0
1514.75 0
1514.84 0
1514.93 0
1515.02 0
1515.11 2
1515.20 11
1515.29 17
1515.38 20
1515.47 21
1515.56 23
1515.65 27
1515.74 35
1515.83 48
1515.92 63
1516.01 78
1516.10 90
1516.19 97
1516.28 99
1516.37 95
1516.46 87
1516.54 77
1516.63 67
1516.72 60
1516.81 58
1516.90 62
1516.99 73
1517.08 91
1517.17 116
1517.26 144
1517.35 173
1517.44 198
1517.53 218
1517.62 229
1517.71 232
1517.80 227
1517.89 216
1517.98 203
1518.07 191
1518.16 182
1518.25 179
1518.34 180
1518.43 186
1518.52 196
1518.61 208
1518.70 221
1518.79 234
1518.88 245
1518.97 253
1519.06 257
1519.15 257
1519.23 252
1519.32 243
1519.41 232
1519.50 222
1519.59 212
1519.68 205
1519.77 201
1519.86 197
1519.95 194
1520.04 189
1520.13 183
1520.22 177
1520.31 174
1520.40 172
1520.49 174
1520.58 176
1520.67 178
1520.76 177
1520.85 172
1520.94 165
1521.03 156
1521.12 149
1521.21 145
1521.30 145
1521.39 148
1521.48 151
1521.57 154
1521.66 153
1521.75 150
1521.84 145
1521.93 140
1522.02 138
1522.11 141
1522.20 148
1522.29 160
1522.38 172
1522.47 182
1522.56 188
1522.65 187
1522.74 179
1522.83 165
1522.92 148
1523.01 131
1523.09 117
1523.18 106
1523.27 99
1523.36 97
1523.45 98
1523.54 102
1523.63 109
1523.72 119
1523.81 130
1523.90 144
1523.99 159
1524.08 174
1524.17 188
1524.26 198
1524.35 205
1524.44 205
1524.53 201
1524.62 192
1524.71 180
1524.80 169
1524.89 158
1524.98 151
1525.07 147
1525.16 148
1525.25 151
1525.34 156
1525.43 161
1525.52 165
1525.61 167
1525.70 167
1525.79 165
1525.88 163
1525.97 164
1526.06 168
1526.15 176
1526.24 189
1526.33 205
1526.42 221
1526.51 236
1526.60 248
1526.69 256
1526.78 261
1526.87 264
1526.96 268
1527.05 272
1527.14 278
1527.23 283
1527.32 286
1527.41 285
1527.50 280
1527.59 270
1527.68 257
1527.77 242
1527.86 229
1527.95 219
1528.04 213
1528.13 214
1528.22 220
1528.31 231
1528.40 244
1528.49 257
1528.58 268
1528.67 273
1528.76 272
1528.85 265
1528.94 254
1529.03 242
1529.12 231
1529.21 224
1529.30 223
1529.39 225
1529.48 231
1529.57 235
1529.66 236
1529.75 232
1529.84 220
1529.93 204
1530.02 184
1530.11 164
1530.20 147
1530.29 133
1530.38 124
1530.47 117
1530.56 113
1530.65 109
1530.74 105
1530.83 103
1530.92 103
1531.01 107
1531.10 115
1531.19 126
1531.28 140
1531.37 155
1531.46 167
1531.55 178
1531.64 187
1531.73 196
1531.82 207
1531.91 223
1532.00 243
1532.09 267
1532.18 292
1532.27 314
1532.36 332
1532.45 343
1532.54 346
1532.63 343
1532.72 334
1532.81 322
1532.90 308
1532.99 294
1533.08 282
1533.17 271
1533.26 264
1533.35 259
1533.44 255
1533.53 250
1533.62 241
1533.71 227
1533.80 208
1533.89 184
1533.98 160
1534.07 137
1534.16 119
1534.25 106
1534.34 99
1534.43 98
1534.52 101
1534.61 108
1534.70 119
1534.79 134
1534.88 153
1534.97 175
1535.07 197
1535.16 217
1535.25 230
1535.34 236
1535.43 235
1535.52 227
1535.61 219
1535.70 214
1535.79 217
1535.88 230
1535.97 252
1536.06 279
1536.15 306
1536.24 327
1536.33 338
1536.42 336
1536.51 323
1536.60 301
1536.69 276
1536.78 250
1536.87 228
1536.96 212
1537.05 200
1537.14 192
1537.23 186
1537.32 183
1537.41 180
1537.50 180
1537.59 182
1537.68 188
1537.77 199
1537.86 216
1537.95 237
1538.04 260
1538.13 281
1538.22 298
1538.31 308
1538.40 310
1538.49 306
1538.58 298
1538.67 287
1538.76 274
1538.85 261
1538.95 245
1539.04 225
1539.13 204
1539.22 181
1539.31 160
1539.40 146
1539.49 141
1539.58 148
1539.67 165
1539.76 188
1539.85 213
1539.94 236
1540.03 254
1540.12 263
1540.21 263
1540.30 256
1540.39 241
1540.48 220
1540.57 194
1540.66 164
1540.75 133
1540.84 101
1540.93 70
1541.02 42
1541.11 18
1541.20 0
1541.29 0
1541.38 0
1541.47 0
1541.56 0
1541.66 0
1541.75 0
1541.84 0
1541.93 7
1542.02 16
1542.11 23
1542.20 27
1542.29 26
1542.38 22
1542.47 16
1542.56 11
1542.65 7
1542.74 7
1542.83 10
1542.92 15
1543.01 22
1543.10 26
1543.19 27
1543.28 22
1543.37 12
1543.46 0
1543.55 0
1543.64 0
1543.73 0
1543.82 0
1543.92 0
1544.01 0
1544.10 10
1544.19 30
1544.28 48
1544.37 63
1544.46 75
1544.55 82
1544.64 86
1544.73 88
1544.82 89
1544.91 90
1545.00 90
1545.09 89
1545.18 87
1545.27 84
1545.36 80
1545.45 75
1545.54 70
1545.63 63
1545.72 57
1545.81 50
1545.91 41
1546.00 30
1546.09 18
1546.18 6
1546.27 0
1546.36 0
1546.45 0
1546.54 0
1546.63 0
1546.72 11
1546.81 29
1546.90 50
1546.99 69
1547.08 85
1547.17 97
1547.26 103
1547.35 105
1547.44 102
1547.53 98
1547.63 93
1547.72 90
1547.81 89
1547.90 91
1547.99 96
1548.08 104
1548.17 114
1548.26 126
1548.35 138
1548.44 152
1548.53 165
1548.62 179
1548.71 191
1548.80 200
1548.89 203
1548.98 200
1549.07 190
1549.16 174
1549.26 156
1549.35 138
1549.44 125
1549.53 118
1549.62 119
1549.71 124
1549.80 132
1549.89 139
1549.98 143
1550.07 143
1550.16 138
1550.25 131
1550.34 123
1550.43 113
1550.52 103
1550.61 92
1550.71 80
1550.80 67
1550.89 56
1550.98 46
1551.07 39
1551.16 35
1551.25 34
1551.34 37
1551.43 42
1551.52 49
1551.61 58
1551.70 68
1551.79 79
1551.88 89
1551.97 98
1552.07 105
1552.16 110
1552.25 113
1552.34 114
1552.43 113
1552.52 110
1552.61 105
1552.70 97
1552.79 89
1552.88 81
1552.97 74
1553.06 71
1553.15 71
1553.24 74
1553.33 81
1553.43 88
1553.52 95
1553.61 98
1553.70 99
1553.79 97
1553.88 93
1553.97 92
1554.06 96
1554.15 107
1554.24 123
1554.33 146
1554.42 171
1554.51 195
1554.60 214
1554.70 224
1554.79 223
1554.88 211
1554.97 191
1555.06 166
1555.15 138
1555.24 113
1555.33 94
1555.42 83
1555.51 79
1555.60 81
1555.69 88
1555.78 97
1555.88 107
1555.97 117
1556.06 128
1556.15 140
1556.24 154
1556.33 171
1556.42 189
1556.51 206
1556.60 218
1556.69 224
1556.78 223
1556.87 217
1556.97 206
1557.06 196
1557.15 189
1557.24 189
1557.33 197
1557.42 214
1557.51 238
1557.60 270
1557.69 306
1557.78 346
1557.87 384
1557.96 420
1558.06 449
1558.15 471
1558.24 484
1558.33 490
1558.42 490
1558.51 488
1558.60 488
1558.69 491
1558.78 498
1558.87 508
1558.96 521
1559.05 535
1559.15 550
1559.24 566
1559.33 584
1559.42 602
1559.51 621
1559.60 641
1559.69 659
1559.78 674
1559.87 686
1559.96 696
1560.05 704
1560.15 713
1560.24 723
1560.33 735
1560.42 749
1560.51 764
1560.60 779
1560.69 794
1560.78 809
1560.87 824
1560.96 841
1561.05 861
1561.15 884
1561.24 911
1561.33 940
1561.42 968
1561.51 991
1561.60 1006
1561.69 1010
1561.78 1001
1561.87 980
1561.96 952
1562.06 920
1562.15 888
1562.24 858
1562.33 834
1562.42 816
1562.51 805
1562.60 799
1562.69 797
1562.78 799
1562.87 802
1562.96 806
1563.06 808
1563.15 806
1563.24 799
1563.33 788
1563.42 774
1563.51 757
1563.60 741
1563.69 727
1563.78 718
1563.87 716
1563.97 718
1564.06 725
1564.15 732
1564.24 738
1564.33 740
1564.42 737
1564.51 729
1564.60 716
1564.69 702
1564.79 688
1564.88 675
1564.97 663
1565.06 650
1565.15 636
1565.24 619
1565.33 599
1565.42 576
1565.51 552
1565.60 529
1565.70 510
1565.79 496
1565.88 488
1565.97 488
1566.06 492
1566.15 499
1566.24 506
1566.33 509
1566.42 505
1566.52 493
1566.61 472
1566.70 444
1566.79 412
1566.88 379
1566.97 350
1567.06 326
1567.15 309
1567.24 299
1567.34 297
1567.43 299
1567.52 303
1567.61 308
1567.70 312
1567.79 314
1567.88 314
1567.97 312
1568.06 309
1568.16 304
1568.25 298
1568.34 293
1568.43 290
1568.52 289
1568.61 291
1568.70 295
1568.79 300
1568.88 303
1568.98 305
1569.07 304
1569.16 301
1569.25 298
1569.34 294
1569.43 291
1569.52 287
1569.61 282
1569.71 274
1569.80 262
1569.89 246
1569.98 227
1570.07 206
1570.16 186
1570.25 168
1570.34 152
1570.44 140
1570.53 129
1570.62 119
1570.71 110
1570.80 102
1570.89 97
1570.98 96
1571.07 101
1571.16 111
1571.26 124
1571.35 139
1571.44 152
1571.53 159
1571.62 159
1571.71 150
1571.80 135
1571.89 116
1571.99 95
1572.08 75
1572.17 60
1572.26 48
1572.35 41
1572.44 35
1572.53 29
1572.62 21
1572.72 10
1572.81 0
1572.90 0
1572.99 0
1573.08 0
1573.17 0
1573.26 0
1573.36 0
1573.45 0
1573.54 22
1573.63 48
1573.72 75
1573.81 99
1573.90 121
1573.99 140
1574.09 155
1574.18 168
1574.27 176
1574.36 182
1574.45 183
1574.54 182
1574.63 180
1574.72 176
1574.82 171
1574.91 166
1575.00 161
1575.09 158
1575.18 156
1575.27 158
1575.36 164
1575.46 175
1575.55 189
1575.64 205
1575.73 220
1575.82 233
1575.91 241
1576.00 244
1576.09 243
1576.19 239
1576.28 234
1576.37 230
1576.46 227
1576.55 225
1576.64 222
1576.73 217
1576.83 209
1576.92 198
1577.01 185
1577.10 174
1577.19 169
1577.28 172
1577.37 187
1577.47 212
1577.56 247
1577.65 286
1577.74 324
1577.83 356
1577.92 378
1578.01 389
1578.11 390
1578.20 383
1578.29 370
1578.38 355
1578.47 340
1578.56 327
1578.65 314
1578.75 303
1578.84 293
1578.93 283
1579.02 273
1579.11 262
1579.20 250
1579.29 237
1579.39 224
1579.48 208
1579.57 192
1579.66 175
1579.75 159
1579.84 143
1579.93 130
1580.03 118
1580.12 108
1580.21 101
1580.30 96
1580.39 95
1580.48 96
1580.58 101
1580.67 109
1580.76 117
1580.85 123
1580.94 125
1581.03 124
1581.12 121
1581.22 119
1581.31 120
1581.40 125
1581.49 136
1581.58 152
1581.67 170
1581.77 187
1581.86 201
1581.95 211
1582.04 217
1582.13 219
1582.22 215
1582.31 206
1582.41 192
1582.50 173
1582.59 151
1582.68 127
1582.77 107
1582.86 93
1582.96 88
1583.05 91
1583.14 100
1583.23 110
1583.32 118
1583.41 120
1583.50 114
1583.60 102
1583.69 85
1583.78 67
1583.87 51
1583.96 38
1584.05 30
1584.15 25
1584.24 21
1584.33 18
1584.42 12
1584.51 4
1584.60 0
1584.70 0
1584.79 0
1584.88 0
1584.97 0
1585.06 0
1585.15 0
1585.25 4
1585.34 14
1585.43 21
1585.52 26
1585.61 29
1585.70 30
1585.80 31
1585.89 32
1585.98 33
1586.07 34
1586.16 35
1586.25 34
1586.35 32
1586.44 28
1586.53 22
1586.62 15
1586.71 6
1586.80 0
1586.90 0
1586.99 0
1587.08 0
1587.17 0
1587.26 0
1587.35 0
1587.45 0
1587.54 7
1587.63 22
1587.72 35
1587.81 44
1587.90 48
1588.00 44
1588.09 36
1588.18 25
1588.27 13
1588.36 5
1588.45 2
1588.55 6
1588.64 15
1588.73 25
1588.82 35
1588.91 41
1589.00 41
1589.10 37
1589.19 30
1589.28 23
1589.37 20
1589.46 23
1589.56 30
1589.65 42
1589.74 54
1589.83 65
1589.92 71
1590.01 71
1590.11 64
1590.20 52
1590.29 36
1590.38 19
1590.47 3
1590.56 0
1590.66 0
1590.75 0
1590.84 0
1590.93 0
1591.02 0
1591.12 0
1591.21 0
1591.30 0
1591.39 3
1591.48 11
1591.57 23
1591.67 37
1591.76 53
1591.85 68
1591.94 84
1592.03 99
1592.13 114
1592.22 131
1592.31 150
1592.40 170
1592.49 191
1592.58 211
1592.68 228
1592.77 242
1592.86 252
1592.95 259
1593.04 264
1593.14 268
1593.23 272
1593.32 277
1593.41 285
1593.50 294
1593.60 304
1593.69 316
1593.78 326
1593.87 334
1593.96 338
1594.05 336
1594.15 330
1594.24 323
1594.33 317
1594.42 314
1594.51 317
1594.61 326
1594.70 339
1594.79 355
1594.88 370
1594.97 381
1595.07 387
1595.16 386
1595.25 379
1595.34 367
1595.43 352
1595.53 335
1595.62 318
1595.71 301
1595.80 287
1595.89 276
1595.98 269
1596.08 266
1596.17 268
1596.26 275
1596.35 284
1596.44 293
1596.54 301
1596.63 305
1596.72 303
1596.81 297
1596.90 285
1597.00 267
1597.09 247
1597.18 226
1597.27 206
1597.36 188
1597.46 175
1597.55 167
1597.64 163
1597.73 163
1597.82 166
1597.92 168
1598.01 171
1598.10 174
1598.19 175
1598.28 177
1598.38 178
1598.47 178
1598.56 177
1598.65 173
1598.74 166
1598.84 155
1598.93 142
1599.02 128
1599.11 114
1599.20 100
1599.30 89
1599.39 80
1599.48 74
1599.57 72
1599.66 73
1599.76 77
1599.85 85
1599.94 94
1600.03 104
1600.12 114
1600.22 121
1600.31 126
1600.40 126
1600.49 122
1600.59 116
1600.68 110
1600.77 106
1600.86 105
1600.95 108
1601.05 113
1601.14 118
1601.23 121
1601.32 119
1601.41 114
1601.51 106
1601.60 98
1601.69 94
1601.78 96
1601.87 108
1601.97 128
1602.06 154
1602.15 183
1602.24 212
1602.34 236
1602.43 253
1602.52 261
1602.61 261
1602.70 255
1602.80 244
1602.89 231
1602.98 215
1603.07 200
1603.16 184
1603.26 165
1603.35 145
1603.44 123
1603.53 101
1603.63 80
1603.72 65
1603.81 59
1603.90 65
1603.99 85
1604.09 117
1604.18 157
1604.27 202
1604.36 244
1604.45 278
1604.55 301
1604.64 311
1604.73 308
1604.82 296
1604.92 277
1605.01 255
1605.10 230
1605.19 205
1605.28 178
1605.38 151
1605.47 123
1605.56 97
1605.65 73
1605.75 54
1605.84 41
1605.93 34
1606.02 35
1606.11 42
1606.21 55
1606.30 71
1606.39 89
1606.48 105
1606.58 117
1606.67 124
1606.76 125
1606.85 122
1606.94 116
1607.04 110
1607.13 107
1607.22 108
1607.31 114
1607.41 123
1607.50 134
1607.59 146
1607.68 159
1607.78 173
1607.87 190
1607.96 209
1608.05 231
1608.14 255
1608.24 279
1608.33 301
1608.42 319
1608.51 332
1608.61 340
1608.70 342
1608.79 338
1608.88 331
1608.98 321
1609.07 308
1609.16 295
1609.25 283
1609.34 273
1609.44 268
1609.53 268
1609.62 273
1609.71 281
1609.81 289
1609.90 295
1609.99 295
1610.08 288
1610.18 275
1610.27 260
1610.36 244
1610.45 232
1610.54 225
1610.64 222
1610.73 222
1610.82 222
1610.91 220
1611.01 215
1611.10 205
1611.19 194
1611.28 183
1611.38 173
1611.47 167
1611.56 164
1611.65 163
1611.75 163
1611.84 162
1611.93 159
1612.02 152
1612.12 141
1612.21 128
1612.30 112
1612.39 96
1612.49 79
1612.58 65
1612.67 55
1612.76 48
1612.85 45
1612.95 43
1613.04 41
1613.13 38
1613.22 32
1613.32 24
1613.41 15
1613.50 9
1613.59 8
1613.69 14
1613.78 27
1613.87 45
1613.96 65
1614.06 83
1614.15 96
1614.24 102
1614.33 99
1614.43 90
1614.52 77
1614.61 60
1614.70 43
1614.80 25
1614.89 8
1614.98 0
1615.07 0
1615.17 0
1615.26 0
1615.35 0
1615.44 0
1615.54 0
1615.63 0
1615.72 6
1615.81 20
1615.91 33
1616.00 46
1616.09 59
1616.18 71
1616.28 82
1616.37 92
1616.46 99
1616.55 102
1616.65 101
1616.74 97
1616.83 90
1616.92 82
1617.02 74
1617.11 69
1617.20 69
1617.29 71
1617.39 77
1617.48 83
1617.57 87
1617.66 88
1617.76 82
1617.85 73
1617.94 61
1618.03 49
1618.13 40
1618.22 34
1618.31 32
1618.41 33
1618.50 36
1618.59 38
1618.68 39
1618.78 41
1618.87 44
1618.96 50
1619.05 59
1619.15 71
1619.24 87
1619.33 103
1619.42 117
1619.52 126
1619.61 131
1619.70 130
1619.79 123
1619.89 113
1619.98 100
1620.07 85
1620.16 71
1620.26 58
1620.35 50
1620.44 46
1620.54 47
1620.63 52
1620.72 61
1620.81 71
1620.91 81
1621.00 90
1621.09 97
1621.18 105
1621.28 112
1621.37 120
1621.46 127
1621.55 134
1621.65 138
1621.74 136
1621.83 129
1621.93 115
1622.02 98
1622.11 80
1622.20 64
1622.30 52
1622.39 48
1622.48 49
1622.57 54
1622.67 60
1622.76 63
1622.85 62
1622.95 56
1623.04 45
1623.13 32
1623.22 19
1623.32 10
1623.41 7
1623.50 10
1623.59 20
1623.69 34
1623.78 51
1623.87 69
1623.97 84
1624.06 95
1624.15 103
1624.24 107
1624.34 108
1624.43 107
1624.52 103
1624.61 98
1624.71 89
1624.80 79
1624.89 67
1624.99 55
1625.08 42
1625.17 31
1625.26 21
1625.36 12
1625.45 5
1625.54 0
1625.64 0
1625.73 0
1625.82 0
1625.91 0
1626.01 0
1626.10 0
1626.19 0
1626.28 0
1626.38 0
1626.47 2
1626.56 10
1626.66 21
1626.75 34
1626.84 48
1626.93 61
1627.03 72
1627.12 81
1627.21 86
1627.31 90
1627.40 92
1627.49 93
1627.58 94
1627.68 95
1627.77 98
1627.86 101
1627.96 104
1628.05 104
1628.14 101
1628.23 95
1628.33 85
1628.42 73
1628.51 59
1628.61 47
1628.70 38
1628.79 34
1628.88 35
1628.98 42
1629.07 52
1629.16 65
1629.26 80
1629.35 97
1629.44 114
1629.53 132
1629.63 151
1629.72 172
1629.81 192
1629.91 210
1630.00 222
1630.09 228
1630.19 225
1630.28 213
1630.37 194
1630.46 169
1630.56 143
1630.65 118
1630.74 96
1630.84 77
1630.93 64
1631.02 54
1631.11 49
1631.21 45
1631.30 42
1631.39 38
1631.49 32
1631.58 24
1631.67 13
1631.77 2
1631.86 0
1631.95 0
1632.04 0
1632.14 0
1632.23 0
1632.32 0
1632.42 0
1632.51 1
1632.60 5
1632.69 9
1632.79 14
1632.88 19
1632.97 24
1633.07 31
1633.16 38
1633.25 44
1633.35 51
1633.44 57
1633.53 63
1633.62 68
1633.72 73
1633.81 75
1633.90 74
1634.00 69
1634.09 60
1634.18 47
1634.28 35
1634.37 25
1634.46 20
1634.56 22
1634.65 29
1634.74 39
1634.83 49
1634.93 55
1635.02 55
1635.11 46
1635.21 29
1635.30 8
1635.39 0
1635.49 0
1635.58 0
1635.67 0
1635.77 0
1635.86 0
1635.95 23
1636.04 58
1636.14 93
1636.23 121
1636.32 139
1636.42 145
1636.51 137
1636.60 117
1636.70 90
1636.79 59
1636.88 31
1636.98 10
1637.07 0
1637.16 0
1637.25 4
1637.35 20
1637.44 41
1637.53 66
1637.63 94
1637.72 125
1637.81 157
1637.91 189
1638.00 222
1638.09 252
1638.19 279
1638.28 301
1638.37 316
1638.47 324
1638.56 325
1638.65 321
1638.75 313
1638.84 305
1638.93 299
1639.02 296
1639.12 299
1639.21 306
1639.30 315
1639.40 324
1639.49 331
1639.58 336
1639.68 339
1639.77 341
1639.86 344
1639.96 348
1640.05 354
1640.14 358
1640.24 357
1640.33 349
1640.42 330
1640.52 303
1640.61 270
1640.70 233
1640.80 198
1640.89 169
1640.98 148
1641.07 136
1641.17 130
1641.26 130
1641.35 131
1641.45 133
1641.54 134
1641.63 133
1641.73 132
1641.82 134
1641.91 139
1642.01 150
1642.10 166
1642.19 186
1642.29 209
1642.38 231
1642.47 249
1642.57 260
1642.66 261
1642.75 252
1642.85 233
1642.94 205
1643.03 173
1643.13 139
1643.22 109
1643.31 85
1643.41 68
1643.50 58
1643.59 54
1643.69 53
1643.78 54
1643.87 56
1643.97 58
1644.06 61
1644.15 64
1644.25 65
1644.34 65
1644.43 60
1644.53 50
1644.62 36
1644.71 18
1644.81 0
1644.90 0
1644.99 0
1645.09 0
1645.18 0
1645.27 0
1645.37 0
1645.46 0
1645.55 1
1645.65 21
1645.74 41
1645.83 60
1645.93 75
1646.02 86
1646.11 94
1646.21 100
1646.30 105
1646.39 112
1646.49 120
1646.58 131
1646.67 142
1646.77 154
1646.86 166
1646.95 179
1647.05 192
1647.14 206
1647.23 220
1647.33 232
1647.42 242
1647.51 247
1647.61 245
1647.70 235
1647.79 218
1647.89 197
1647.98 173
1648.07 151
1648.17 132
1648.26 119
1648.36 112
1648.45 111
1648.54 115
1648.64 122
1648.73 129
1648.82 137
1648.92 145
1649.01 155
1649.10 166
1649.20 179
1649.29 194
1649.38 213
1649.48 233
1649.57 254
1649.66 273
1649.76 289
1649.85 300
1649.94 305
1650.04 302
1650.13 291
1650.22 274
1650.32 252
1650.41 228
1650.50 202
1650.60 175
1650.69 146
1650.79 116
1650.88 84
1650.97 49
1651.07 14
1651.16 0
1651.25 0
1651.35 0
1651.44 0
1651.53 0
1651.63 0
1651.72 0
1651.81 0
1651.91 18
1652.00 58
1652.09 101
1652.19 146
1652.28 190
1652.38 232
1652.47 270
1652.56 303
1652.66 328
1652.75 347
1652.84 359
1652.94 366
1653.03 368
1653.12 367
1653.22 363
1653.31 358
1653.40 352
1653.50 346
1653.59 342
1653.69 340
1653.78 341
1653.87 343
1653.97 346
1654.06 349
1654.15 349
1654.25 347
1654.34 342
1654.43 335
1654.53 327
1654.62 318
1654.71 309
1654.81 300
1654.90 291
1655.00 281
1655.09 272
1655.18 266
1655.28 264
1655.37 268
1655.46 278
1655.56 292
1655.65 308
1655.74 322
1655.84 331
1655.93 331
1656.03 323
1656.12 306
1656.21 284
1656.31 260
1656.40 239
1656.49 224
1656.59 215
1656.68 214
1656.78 218
1656.87 227
1656.96 238
1657.06 250
1657.15 261
1657.24 270
1657.34 276
1657.43 277
1657.52 272
1657.62 263
1657.71 249
1657.81 233
1657.90 217
1657.99 203
1658.09 191
1658.18 183
1658.27 176
1658.37 170
1658.46 162
1658.56 151
1658.65 136
1658.74 120
1658.84 103
1658.93 89
1659.02 82
1659.12 83
1659.21 94
1659.31 115
1659.40 141
1659.49 170
1659.59 196
1659.68 216
1659.77 228
1659.87 229
1659.96 220
1660.06 206
1660.15 188
1660.24 172
1660.34 160
1660.43 155
1660.52 158
1660.62 167
1660.71 180
1660.81 194
1660.90 204
1660.99 209
1661.09 207
1661.18 200
1661.27 191
1661.37 184
1661.46 180
1661.56 181
1661.65 188
1661.74 198
1661.84 208
1661.93 217
1662.02 223
1662.12 226
1662.21 229
1662.31 233
1662.40 242
1662.49 256
1662.59 275
1662.68 298
1662.78 322
1662.87 343
1662.96 358
1663.06 364
1663.15 362
1663.24 352
1663.34 337
1663.43 320
1663.53 305
1663.62 293
1663.71 285
1663.81 279
1663.90 272
1664.00 261
1664.09 246
1664.18 225
1664.28 199
1664.37 171
1664.47 146
1664.56 125
1664.65 111
1664.75 106
1664.84 108
1664.93 116
1665.03 128
1665.12 142
1665.22 155
1665.31 166
1665.40 176
1665.50 183
1665.59 186
1665.69 187
1665.78 184
1665.87 178
1665.97 170
1666.06 163
1666.16 159
1666.25 158
1666.34 162
1666.44 170
1666.53 180
1666.63 189
1666.72 195
1666.81 197
1666.91 193
1667.00 186
1667.10 177
1667.19 168
1667.28 160
1667.38 152
1667.47 143
1667.57 132
1667.66 116
1667.75 95
1667.85 69
1667.94 42
1668.04 16
1668.13 0
1668.22 0
1668.32 0
1668.41 0
1668.51 0
1668.60 0
1668.69 0
1668.79 0
1668.88 0
1668.98 8
1669.07 25
1669.16 46
1669.26 69
1669.35 93
1669.45 116
1669.54 138
1669.63 158
1669.73 176
1669.82 193
1669.92 210
1670.01 225
1670.10 240
1670.20 255
1670.29 269
1670.39 283
1670.48 297
1670.57 309
1670.67 319
1670.76 325
1670.86 324
1670.95 314
1671.04 294
1671.14 264
1671.23 226
1671.33 184
1671.42 142
1671.51 106
1671.61 79
1671.70 63
1671.80 57
1671.89 58
1671.99 64
1672.08 71
1672.17 77
1672.27 80
1672.36 81
1672.46 79
1672.55 78
1672.64 78
1672.74 80
1672.83 83
1672.93 88
1673.02 95
1673.11 104
1673.21 114
1673.30 127
1673.40 142
1673.49 159
1673.59 177
1673.68 193
1673.77 203
1673.87 207
1673.96 204
1674.06 194
1674.15 181
1674.24 169
1674.34 160
1674.43 158
1674.53 163
1674.62 173
1674.72 185
1674.81 198
1674.90 209
1675.00 219
1675.09 227
1675.19 236
1675.28 245
1675.37 255
1675.47 264
1675.56 270
1675.66 273
1675.75 272
1675.85 271
1675.94 270
1676.03 270
1676.13 272
1676.22 274
1676.32 274
1676.41 270
1676.51 261
1676.60 248
1676.69 235
1676.79 223
1676.88 217
1676.98 215
1677.07 217
1677.16 221
1677.26 222
1677.35 222
1677.45 221
1677.54 220
1677.64 224
1677.73 232
1677.82 247
1677.92 265
1678.01 284
1678.11 301
1678.20 313
1678.30 321
1678.39 326
1678.48 331
1678.58 337
1678.67 344
1678.77 355
1678.86 367
1678.96 379
1679.05 389
1679.14 395
1679.24 396
1679.33 393
1679.43 386
1679.52 377
1679.62 366
1679.71 357
1679.80 351
1679.90 349
1679.99 352
1680.09 363
1680.18 378
1680.28 398
1680.37 420
1680.46 440
1680.56 457
1680.65 469
1680.75 476
1680.84 481
1680.94 487
1681.03 496
1681.13 512
1681.22 533
1681.31 559
1681.41 586
1681.50 608
1681.60 621
1681.69 621
1681.79 609
1681.88 583
1681.97 549
1682.07 510
1682.16 471
1682.26 436
1682.35 405
1682.45 378
1682.54 354
1682.64 331
1682.73 307
1682.82 281
1682.92 256
1683.01 234
1683.11 219
1683.20 212
1683.30 215
1683.39 226
1683.49 244
1683.58 264
1683.67 285
1683.77 302
1683.86 314
1683.96 318
1684.05 316
1684.15 306
1684.24 289
1684.34 269
1684.43 249
1684.52 231
1684.62 218
1684.71 211
1684.81 210
1684.90 214
1685.00 222
1685.09 230
1685.19 237
1685.28 243
1685.37 248
1685.47 251
1685.56 254
1685.66 256
1685.75 257
1685.85 257
1685.94 254
1686.04 249
1686.13 241
1686.22 232
1686.32 219
1686.41 204
1686.51 184
1686.60 158
1686.70 127
1686.79 90
1686.89 52
1686.98 16
1687.08 0
1687.17 0
1687.26 0
1687.36 0
1687.45 0
1687.55 0
1687.64 2
1687.74 13
1687.83 21
1687.93 24
1688.02 24
1688.12 22
1688.21 20
1688.30 20
1688.40 21
1688.49 23
1688.59 26
1688.68 30
1688.78 31
1688.87 30
1688.97 25
1689.06 16
1689.16 7
1689.25 1
1689.34 0
1689.44 5
1689.53 15
1689.63 30
1689.72 46
1689.82 59
1689.91 66
1690.01 68
1690.10 65
1690.20 61
1690.29 59
1690.39 61
1690.48 67
1690.57 76
1690.67 86
1690.76 94
1690.86 99
1690.95 102
1691.05 103
1691.14 106
1691.24 113
1691.33 125
1691.43 144
1691.52 167
1691.62 191
1691.71 212
1691.80 229
1691.90 238
1691.99 241
1692.09 242
1692.18 243
1692.28 250
1692.37 266
1692.47 289
1692.56 316
1692.66 342
1692.75 361
1692.85 369
1692.94 362
1693.04 343
1693.13 316
1693.23 286
1693.32 258
1693.41 235
1693.51 219
1693.60 212
1693.70 210
1693.79 212
1693.89 216
1693.98 220
1694.08 225
1694.17 229
1694.27 231
1694.36 233
1694.46 235
1694.55 236
1694.65 237
1694.74 238
1694.84 240
1694.93 243
1695.02 245
1695.12 246
1695.21 243
1695.31 236
1695.40 223
1695.50 205
1695.59 182
1695.69 158
1695.78 135
1695.88 114
1695.97 99
1696.07 89
1696.16 83
1696.26 78
1696.35 73
1696.45 66
1696.54 56
1696.64 46
1696.73 35
1696.83 26
1696.92 20
1697.01 17
1697.11 18
1697.20 20
1697.30 22
1697.39 24
1697.49 24
1697.58 24
1697.68 23
1697.77 23
1697.87 23
1697.96 24
1698.06 24
1698.15 26
1698.25 29
1698.34 32
1698.44 36
1698.53 40
1698.63 43
1698.72 42
1698.82 37
1698.91 28
1699.01 15
1699.10 1
1699.20 0
1699.29 0
1699.39 0
1699.48 0
1699.58 0
1699.67 0
1699.77 0
1699.86 1
1699.96 19
1700.05 39
1700.14 59
1700.24 78
1700.33 96
1700.43 111
1700.52 125
1700.62 139
1700.71 153
1700.81 167
1700.90 181
1701.00 193
1701.09 201
1701.19 202
1701.28 197
1701.38 187
1701.47 175
1701.57 164
1701.66 157
1701.76 156
1701.85 163
1701.95 173
1702.04 184
1702.14 192
1702.23 195
1702.33 192
1702.42 184
1702.52 173
1702.61 160
1702.71 149
1702.80 142
1702.90 140
1702.99 141
1703.09 145
1703.18 149
1703.28 153
1703.37 154
1703.47 152
1703.56 146
1703.66 140
1703.75 134
1703.85 130
1703.94 127
1704.04 125
1704.13 125
1704.23 124
1704.32 124
1704.42 124
1704.51 127
1704.61 133
1704.70 143
1704.80 156
1704.89 171
1704.99 187
1705.08 203
1705.18 217
1705.27 228
1705.37 236
1705.46 242
1705.56 246
1705.65 246
1705.75 244
1705.84 237
1705.94 228
1706.03 214
1706.13 197
1706.22 178
1706.32 160
1706.41 144
1706.51 132
1706.60 126
1706.70 127
1706.79 135
1706.89 149
1706.98 169
1707.08 193
1707.17 219
1707.27 245
1707.36 270
1707.46 291
1707.55 308
1707.65 320
1707.74 328
1707.84 330
1707.93 326
1708.03 315
1708.12 296
1708.22 269
1708.32 232
1708.41 190
1708.51 145
1708.60 102
1708.70 66
1708.79 39
1708.89 21
1708.98 12
1709.08 10
1709.17 14
1709.27 21
1709.36 31
1709.46 43
1709.55 58
1709.65 74
1709.74 90
1709.84 105
1709.93 117
1710.03 126
1710.12 130
1710.22 130
1710.31 127
1710.41 120
1710.50 110
1710.60 100
1710.69 92
1710.79 87
1710.88 86
1710.98 92
1711.07 103
1711.17 120
1711.27 141
1711.36 164
1711.46 187
1711.55 208
1711.65 226
1711.74 239
1711.84 247
1711.93 249
1712.03 245
1712.12 235
1712.22 221
1712.31 205
1712.41 188
1712.50 172
1712.60 158
1712.69 148
1712.79 141
1712.88 137
1712.98 137
1713.07 138
1713.17 140
1713.26 142
1713.36 143
1713.46 142
1713.55 139
1713.65 134
1713.74 129
1713.84 123
1713.93 118
1714.03 113
1714.12 108
1714.22 102
1714.31 94
1714.41 84
1714.50 71
1714.60 56
1714.69 40
1714.79 23
1714.88 7
1714.98 0
1715.08 0
1715.17 0
1715.27 0
1715.36 0
1715.46 0
1715.55 0
1715.65 0
1715.74 1
1715.84 18
1715.93 36
1716.03 55
1716.12 73
1716.22 90
1716.31 106
1716.41 120
1716.51 132
1716.60 145
1716.70 159
1716.79 173
1716.89 186
1716.98 196
1717.08 203
1717.17 205
1717.27 202
1717.36 194
1717.46 182
1717.55 168
1717.65 152
1717.74 135
1717.84 118
1717.94 102
1718.03 91
1718.13 84
1718.22 84
1718.32 91
1718.41 104
1718.51 123
1718.60 142
1718.70 159
1718.79 170
1718.89 175
1718.98 172
1719.08 163
1719.18 151
1719.27 138
1719.37 127
1719.46 118
1719.56 110
1719.65 104
1719.75 97
1719.84 89
1719.94 81
1720.03 73
1720.13 67
1720.23 63
1720.32 62
1720.42 63
1720.51 65
1720.61 66
1720.70 66
1720.80 63
1720.89 60
1720.99 57
1721.08 58
1721.18 63
1721.28 74
1721.37 90
1721.47 109
1721.56 129
1721.66 147
1721.75 164
1721.85 178
1721.94 192
1722.04 206
1722.13 219
1722.23 232
1722.33 240
1722.42 242
1722.52 235
1722.61 217
1722.71 190
1722.80 156
1722.90 121
1722.99 89
1723.09 63
1723.19 47
1723.28 42
1723.38 47
1723.47 61
1723.57 81
1723.66 105
1723.76 129
1723.85 151
1723.95 168
1724.05 179
1724.14 182
1724.24 177
1724.33 165
1724.43 147
1724.52 124
1724.62 98
1724.71 72
1724.81 46
1724.91 23
1725.00 4
1725.10 0
1725.19 0
1725.29 0
1725.38 2
1725.48 24
1725.57 53
1725.67 85
1725.77 119
1725.86 150
1725.96 176
1726.05 196
1726.15 210
1726.24 220
1726.34 228
1726.44 233
1726.53 238
1726.63 240
1726.72 241
1726.82 238
1726.91 231
1727.01 222
1727.10 213
1727.20 208
1727.30 209
1727.39 219
1727.49 235
1727.58 256
1727.68 279
1727.77 298
1727.87 310
1727.97 313
1728.06 305
1728.16 290
1728.25 269
1728.35 246
1728.44 224
1728.54 205
1728.64 191
1728.73 180
1728.83 171
1728.92 162
1729.02 150
1729.11 134
1729.21 116
1729.30 94
1729.40 72
1729.50 52
1729.59 36
1729.69 25
1729.78 20
1729.88 20
1729.97 22
1730.07 25
1730.17 24
1730.26 20
1730.36 12
1730.45 1
1730.55 0
1730.64 0
1730.74 0
1730.84 0
1730.93 0
1731.03 11
1731.12 24
1731.22 32
1731.32 33
1731.41 26
1731.51 14
1731.60 0
1731.70 0
1731.79 0
1731.89 0
1731.99 0
1732.08 0
1732.18 0
1732.27 8
1732.37 19
1732.46 29
1732.56 35
1732.66 39
1732.75 40
1732.85 40
1732.94 40
1733.04 43
1733.13 51
1733.23 64
1733.33 84
1733.42 108
1733.52 135
1733.61 158
1733.71 175
1733.81 182
1733.90 178
1734.00 164
1734.09 143
1734.19 118
1734.28 94
1734.38 75
1734.48 64
1734.57 61
1734.67 66
1734.76 77
1734.86 93
1734.96 110
1735.05 128
1735.15 144
1735.24 157
1735.34 165
1735.43 169
1735.53 169
1735.63 166
1735.72 162
1735.82 158
1735.91 157
1736.01 160
1736.11 165
1736.20 171
1736.30 177
1736.39 179
1736.49 179
1736.59 174
1736.68 167
1736.78 160
1736.87 153
1736.97 148
1737.07 143
1737.16 139
1737.26 133
1737.35 125
1737.45 113
1737.54 98
1737.64 81
1737.74 64
1737.83 48
1737.93 35
1738.02 27
1738.12 26
1738.22 32
1738.31 43
1738.41 58
1738.50 75
1738.60 90
1738.70 101
1738.79 107
1738.89 107
1738.98 101
1739.08 89
1739.18 72
1739.27 51
1739.37 29
1739.46 7
1739.56 0
1739.66 0
1739.75 0
1739.85 0
1739.94 0
1740.04 0
1740.14 0
1740.23 0
1740.33 4
1740.42 11
1740.52 20
1740.62 32
1740.71 51
1740.81 74
1740.90 100
1741.00 127
1741.10 153
1741.19 174
1741.29 190
1741.38 198
1741.48 198
1741.58 191
1741.67 178
1741.77 161
1741.86 142
1741.96 124
1742.06 110
1742.15 101
1742.25 99
1742.34 102
1742.44 113
1742.54 129
1742.63 150
1742.73 172
1742.82 191
1742.92 206
1743.02 212
1743.11 208
1743.21 195
1743.30 174
1743.40 151
1743.50 132
1743.59 121
1743.69 122
1743.79 135
1743.88 156
1743.98 180
1744.07 202
1744.17 218
1744.27 226
1744.36 228
1744.46 228
1744.55 230
1744.65 237
1744.75 249
1744.84 264
1744.94 277
1745.03 286
1745.13 287
1745.23 282
1745.32 269
1745.42 254
1745.52 239
1745.61 227
1745.71 220
1745.80 218
1745.90 220
1746.00 226
1746.09 233
1746.19 238
1746.28 241
1746.38 241
1746.48 236
1746.57 227
1746.67 215
1746.77 199
1746.86 180
1746.96 159
1747.05 135
1747.15 110
1747.25 84
1747.34 57
1747.44 32
1747.54 7
1747.63 0
1747.73 0
1747.82 0
1747.92 0
1748.02 0
1748.11 0
1748.21 0
1748.30 0
1748.40 21
1748.50 53
1748.59 78
1748.69 93
1748.79 96
1748.88 86
1748.98 70
1749.07 53
1749.17 43
1749.27 43
1749.36 56
1749.46 79
1749.56 107
1749.65 134
1749.75 153
1749.84 161
1749.94 155
1750.04 139
1750.13 114
1750.23 87
1750.33 61
1750.42 38
1750.52 20
1750.61 6
1750.71 0
1750.81 0
1750.90 0
1751.00 0
1751.10 0
1751.19 0
1751.29 14
1751.39 33
1751.48 54
1751.58 76
1751.67 99
1751.77 121
1751.87 142
1751.96 161
1752.06 178
1752.16 192
1752.25 201
1752.35 204
1752.44 201
1752.54 195
1752.64 186
1752.73 176
1752.83 166
1752.93 158
1753.02 150
1753.12 140
1753.22 126
1753.31 109
1753.41 87
1753.50 63
1753.60 39
1753.70 17
1753.79 0
1753.89 0
1753.99 0
1754.08 0
1754.18 0
1754.28 0
1754.37 0
1754.47 0
1754.56 0
1754.66 9
1754.76 40
1754.85 75
1754.95 111
1755.05 147
1755.14 178
1755.24 204
1755.34 224
1755.43 239
1755.53 247
1755.63 249
1755.72 244
1755.82 234
1755.91 219
1756.01 201
1756.11 182
1756.20 165
1756.30 153
1756.40 148
1756.49 150
1756.59 160
1756.69 177
1756.78 198
1756.88 220
1756.98 239
1757.07 255
1757.17 265
1757.26 270
1757.36 272
1757.46 272
1757.55 271
1757.65 271
1757.75 270
1757.84 269
1757.94 265
1758.04 259
1758.13 250
1758.23 240
1758.33 229
1758.42 219
1758.52 213
1758.62 211
1758.71 213
1758.81 219
1758.91 227
1759.00 237
1759.10 245
1759.19 250
1759.29 253
1759.39 251
1759.48 247
1759.58 241
1759.68 234
1759.77 228
1759.87 221
1759.97 212
1760.06 201
1760.16 185
1760.26 164
1760.35 139
1760.45 114
1760.55 92
1760.64 77
1760.74 72
1760.84 77
1760.93 91
1761.03 111
1761.13 132
1761.22 150
1761.32 164
1761.42 173
1761.51 180
1761.61 188
1761.70 199
1761.80 215
1761.90 234
1761.99 254
1762.09 271
1762.19 280
1762.28 279
1762.38 266
1762.48 243
1762.57 214
1762.67 182
1762.77 152
1762.86 127
1762.96 109
1763.06 98
1763.15 92
1763.25 90
1763.35 91
1763.44 92
1763.54 92
1763.64 90
1763.73 85
1763.83 78
1763.93 70
1764.02 61
1764.12 53
1764.22 46
1764.31 39
1764.41 32
1764.51 26
1764.60 21
1764.70 17
1764.80 16
1764.89 17
1764.99 19
1765.09 23
1765.18 25
1765.28 26
1765.38 24
1765.47 20
1765.57 16
1765.67 11
1765.76 8
1765.86 7
1765.96 6
1766.05 5
1766.15 3
1766.25 0
1766.34 0
1766.44 0
1766.54 0
1766.63 0
1766.73 0
1766.83 0
1766.92 21
1767.02 47
1767.12 76
1767.21 103
1767.31 127
1767.41 144
1767.51 154
1767.60 158
1767.70 159
1767.80 159
1767.89 159
1767.99 162
1768.09 168
1768.18 176
1768.28 185
1768.38 194
1768.47 202
1768.57 211
1768.67 220
1768.76 229
1768.86 237
1768.96 244
1769.05 248
1769.15 250
1769.25 248
1769.34 242
1769.44 233
1769.54 221
1769.63 206
1769.73 189
1769.83 171
1769.92 152
1770.02 135
1770.12 121
1770.21 112
1770.31 108
1770.41 110
1770.51 114
1770.60 119
1770.70 123
1770.80 122
1770.89 117
1770.99 109
1771.09 100
1771.18 92
1771.28 88
1771.38 90
1771.47 98
1771.57 110
1771.67 124
1771.76 136
1771.86 142
1771.96 142
1772.06 135
1772.15 122
1772.25 104
1772.35 86
1772.44 69
1772.54 57
1772.64 51
1772.73 52
1772.83 60
1772.93 73
1773.02 91
1773.12 110
1773.22 130
1773.31 148
1773.41 165
1773.51 178
1773.61 187
1773.70 193
1773.80 195
1773.90 196
1773.99 195
1774.09 194
1774.19 195
1774.28 199
1774.38 206
1774.48 214
1774.57 221
1774.67 227
1774.77 230
1774.87 230
1774.96 228
1775.06 226
1775.16 224
1775.25 223
1775.35 220
1775.45 216
1775.54 209
1775.64 199
1775.74 186
1775.83 172
1775.93 158
1776.03 144
1776.13 130
1776.22 116
1776.32 100
1776.42 84
1776.51 68
1776.61 52
1776.71 38
1776.80 26
1776.90 16
1777.00 10
1777.10 8
1777.19 11
1777.29 20
1777.39 34
1777.48 51
1777.58 70
1777.68 87
1777.77 100
1777.87 107
1777.97 109
1778.07 107
1778.16 104
1778.26 100
1778.36 97
1778.45 94
1778.55 91
1778.65 85
1778.75 76
1778.84 66
1778.94 56
1779.04 50
1779.13 48
1779.23 51
1779.33 58
1779.42 69
1779.52 79
1779.62 87
1779.72 91
1779.81 91
1779.91 88
1780.01 84
1780.10 80
1780.20 78
1780.30 78
1780.40 80
1780.49 82
1780.59 82
1780.69 79
1780.78 71
1780.88 60
1780.98 44
1781.08 25
1781.17 6
1781.27 0
1781.37 0
1781.46 0
1781.56 0
1781.66 0
1781.76 0
1781.85 0
1781.95 0
1782.05 16
1782.14 44
1782.24 71
1782.34 94
1782.44 111
1782.53 122
1782.63 131
1782.73 138
1782.82 146
1782.92 155
1783.02 164
1783.12 170
1783.21 170
1783.31 163
1783.41 150
1783.50 132
1783.60 115
1783.70 105
1783.80 105
1783.89 116
1783.99 137
1784.09 166
1784.18 198
1784.28 230
1784.38 258
1784.48 281
1784.57 297
1784.67 306
1784.77 308
1784.86 304
1784.96 294
1785.06 281
1785.16 268
1785.25 256
1785.35 249
1785.45 249
1785.55 254
1785.64 265
1785.74 278
1785.84 291
1785.93 301
1786.03 306
1786.13 304
1786.23 298
1786.32 288
1786.42 275
1786.52 263
1786.62 252
1786.71 243
1786.81 234
1786.91 227
1787.00 218
1787.10 208
1787.20 193
1787.30 176
1787.39 155
1787.49 133
1787.59 111
1787.69 93
1787.78 81
1787.88 77
1787.98 81
1788.07 90
1788.17 102
1788.27 114
1788.37 125
1788.46 132
1788.56 136
1788.66 140
1788.76 145
1788.85 153
1788.95 165
1789.05 180
1789.15 196
1789.24 210
1789.34 221
1789.44 227
1789.53 229
1789.63 228
1789.73 227
1789.83 226
1789.92 227
1790.02 228
1790.12 228
1790.22 225
1790.31 217
1790.41 206
1790.51 193
1790.61 181
1790.70 172
1790.80 169
1790.90 169
1790.99 172
1791.09 175
1791.19 177
1791.29 175
1791.38 169
1791.48 160
1791.58 146
1791.68 129
1791.77 108
1791.87 84
1791.97 59
1792.07 34
1792.16 13
1792.26 0
1792.36 0
1792.46 0
1792.55 0
1792.65 12
1792.75 28
1792.85 46
1792.94 63
1793.04 78
1793.14 89
1793.24 96
1793.33 98
1793.43 95
1793.53 87
1793.63 75
1793.72 61
1793.82 48
1793.92 35
1794.02 25
1794.11 17
1794.21 10
1794.31 4
1794.41 0
1794.50 0
1794.60 0
1794.70 0
1794.80 0
1794.89 0
1794.99 2
1795.09 12
1795.18 20
1795.28 26
1795.38 27
1795.48 24
1795.57 17
1795.67 10
1795.77 4
1795.87 0
1795.97 0
1796.06 0
1796.16 2
1796.26 4
1796.36 5
1796.45 4
1796.55 1
1796.65 0
1796.75 0
1796.84 0
1796.94 0
1797.04 0
1797.14 9
1797.23 26
1797.33 47
1797.43 69
1797.53 89
1797.62 105
1797.72 113
1797.82 114
1797.92 110
1798.01 103
1798.11 97
1798.21 95
1798.31 99
1798.40 108
1798.50 122
1798.60 138
1798.70 151
1798.79 159
1798.89 161
1798.99 155
1799.09 142
1799.18 126
1799.28 109
1799.38 94
1799.48 83
1799.58 76
1799.67 73
1799.77 71
1799.87 68
1799.97 60
1800.06 47
1800.16 29
1800.26 9
1800.36 0
1800.45 0
1800.55 0
1800.65 0
1800.75 0
1800.84 0
1800.94 2
1801.04 14
1801.14 21
1801.23 22
1801.33 20
1801.43 16
1801.53 17
1801.63 24
1801.72 39
1801.82 61
1801.92 86
1802.02 110
1802.11 129
1802.21 141
1802.31 146
1802.41 144
1802.50 138
1802.60 131
1802.70 125
1802.80 122
1802.90 120
1802.99 120
1803.09 122
1803.19 125
1803.29 127
1803.38 130
1803.48 131
1803.58 133
1803.68 134
1803.78 134
1803.87 133
1803.97 130
1804.07 125
1804.17 119
1804.26 111
1804.36 103
1804.46 97
1804.56 93
1804.65 93
1804.75 96
1804.85 102
1804.95 108
1805.05 112
1805.14 113
1805.24 110
1805.34 101
1805.44 89
1805.53 75
1805.63 60
1805.73 46
1805.83 37
1805.93 33
1806.02 34
1806.12 40
1806.22 51
1806.32 63
1806.41 74
1806.51 84
1806.61 92
1806.71 98
1806.81 103
1806.90 110
1807.00 119
1807.10 129
1807.20 138
1807.30 142
1807.39 140
1807.49 128
1807.59 107
1807.69 81
1807.78 54
1807.88 33
1807.98 21
1808.08 23
1808.18 36
1808.27 57
1808.37 80
1808.47 102
1808.57 117
1808.66 125
1808.76 129
1808.86 130
1808.96 130
1809.06 132
1809.15 136
1809.25 142
1809.35 145
1809.45 145
1809.55 141
1809.64 133
1809.74 122
1809.84 110
1809.94 100
1810.04 94
1810.13 92
1810.23 94
1810.33 100
1810.43 108
1810.52 115
1810.62 121
1810.72 123
1810.82 122
1810.92 117
1811.01 108
1811.11 98
1811.21 87
1811.31 77
1811.41 69
1811.50 65
1811.60 63
1811.70 64
1811.80 66
1811.90 68
1811.99 70
1812.09 71
1812.19 71
1812.29 70
1812.39 70
1812.48 69
1812.58 66
1812.68 63
1812.78 58
1812.88 53
1812.97 48
1813.07 47
1813.17 50
1813.27 56
1813.37 67
1813.46 80
1813.56 92
1813.66 104
1813.76 113
1813.86 121
1813.95 128
1814.05 135
1814.15 144
1814.25 153
1814.35 163
1814.44 171
1814.54 177
1814.64 180
1814.74 179
1814.84 175
1814.93 167
1815.03 155
1815.13 138
1815.23 118
1815.33 98
1815.42 81
1815.52 71
1815.62 71
1815.72 82
1815.82 101
1815.91 125
1816.01 148
1816.11 164
1816.21 173
1816.31 174
1816.40 170
1816.50 165
1816.60 162
1816.70 164
1816.80 171
1816.89 180
1816.99 189
1817.09 195
1817.19 197
1817.29 196
1817.39 192
1817.48 188
1817.58 187
1817.68 189
1817.78 196
1817.88 209
1817.97 226
1818.07 247
1818.17 269
1818.27 291
1818.37 310
1818.46 323
1818.56 330
1818.66 330
1818.76 323
1818.86 311
1818.96 296
1819.05 280
1819.15 266
1819.25 253
1819.35 241
1819.45 231
1819.54 222
1819.64 213
1819.74 205
1819.84 198
1819.94 192
1820.03 190
1820.13 191
1820.23 195
1820.33 201
1820.43 209
1820.53 218
1820.62 228
1820.72 236
1820.82 243
1820.92 248
1821.02 248
1821.11 242
1821.21 227
1821.31 200
1821.41 161
1821.51 114
1821.61 62
1821.70 11
1821.80 0
1821.90 0
1822.00 0
1822.10 0
1822.20 0
1822.29 0
1822.39 0
1822.49 0
1822.59 25
1822.69 52
1822.78 76
1822.88 97
1822.98 114
1823.08 129
1823.18 144
1823.28 158
1823.37 175
1823.47 193
1823.57 214
1823.67 235
1823.77 252
1823.87 264
1823.96 268
1824.06 263
1824.16 249
1824.26 229
1824.36 206
1824.46 183
1824.55 162
1824.65 145
1824.75 131
1824.85 122
1824.95 115
1825.04 110
1825.14 107
1825.24 106
1825.34 106
1825.44 108
1825.54 110
1825.63 112
1825.73 114
1825.83 115
1825.93 116
1826.03 117
1826.13 118
1826.22 118
1826.32 118
1826.42 118
1826.52 117
1826.62 117
1826.72 119
1826.81 123
1826.91 130
1827.01 138
1827.11 143
1827.21 144
1827.31 138
1827.41 125
1827.50 105
1827.60 81
1827.70 57
1827.80 35
1827.90 19
1828.00 8
1828.09 5
1828.19 7
1828.29 15
1828.39 26
1828.49 39
1828.59 55
1828.68 70
1828.78 85
1828.88 99
1828.98 112
1829.08 124
1829.18 135
1829.27 147
1829.37 163
1829.47 181
1829.57 202
1829.67 225
1829.77 248
1829.87 266
1829.96 278
1830.06 280
1830.16 273
1830.26 257
1830.36 236
1830.46 214
1830.55 192
1830.65 174
1830.75 160
1830.85 149
1830.95 139
1831.05 128
1831.14 117
1831.24 107
1831.34 99
1831.44 95
1831.54 96
1831.64 102
1831.74 113
1831.83 127
1831.93 144
1832.03 164
1832.13 187
1832.23 215
1832.33 245
1832.43 274
1832.52 301
1832.62 320
1832.72 328
1832.82 327
1832.92 317
1833.02 303
1833.11 287
1833.21 273
1833.31 261
1833.41 251
1833.51 241
1833.61 229
1833.71 215
1833.80 202
1833.90 190
1834.00 181
1834.10 177
1834.20 178
1834.30 183
1834.40 190
1834.49 197
1834.59 204
1834.69 210
1834.79 215
1834.89 220
1834.99 226
1835.09 231
1835.18 235
1835.28 235
1835.38 231
1835.48 220
1835.58 204
1835.68 185
1835.78 166
1835.87 152
1835.97 143
1836.07 139
1836.17 140
1836.27 142
1836.37 142
1836.47 138
1836.56 127
1836.66 110
1836.76 90
1836.86 68
1836.96 46
1837.06 27
1837.16 14
1837.25 8
1837.35 6
1837.45 9
1837.55 14
1837.65 18
1837.75 20
1837.85 16
1837.95 8
1838.04 0
1838.14 0
1838.24 0
1838.34 0
1838.44 0
1838.54 0
1838.64 0
1838.73 0
1838.83 8
1838.93 23
1839.03 42
1839.13 67
1839.23 97
1839.33 130
1839.43 164
1839.52 195
1839.62 220
1839.72 238
1839.82 247
1839.92 250
1840.02 249
1840.12 246
1840.22 243
1840.31 239
1840.41 235
1840.51 229
1840.61 220
1840.71 208
1840.81 194
1840.91 178
1841.00 163
1841.10 150
1841.20 140
1841.30 135
1841.40 134
1841.50 136
1841.60 139
1841.70 142
1841.79 145
1841.89 149
1841.99 156
1842.09 168
1842.19 186
1842.29 212
1842.39 243
1842.49 277
1842.58 307
1842.68 329
1842.78 338
1842.88 332
1842.98 311
1843.08 278
1843.18 239
1843.28 197
1843.38 157
1843.47 122
1843.57 92
1843.67 68
1843.77 50
1843.87 38
1843.97 33
1844.07 34
1844.17 43
1844.26 59
1844.36 79
1844.46 99
1844.56 118
1844.66 131
1844.76 137
1844.86 137
1844.96 130
1845.06 119
1845.15 105
1845.25 90
1845.35 73
1845.45 57
1845.55 41
1845.65 26
1845.75 12
1845.85 0
1845.94 0
1846.04 0
1846.14 0
1846.24 0
1846.34 9
1846.44 26
1846.54 47
1846.64 68
1846.74 87
1846.83 101
1846.93 109
1847.03 107
1847.13 99
1847.23 86
1847.33 71
1847.43 57
1847.53 49
1847.63 47
1847.72 52
1847.82 65
1847.92 81
1848.02 99
1848.12 115
1848.22 126
1848.32 129
1848.42 124
1848.52 111
1848.62 92
1848.71 70
1848.81 50
1848.91 38
1849.01 36
1849.11 46
1849.21 65
1849.31 92
1849.41 121
1849.51 148
1849.60 171
1849.70 188
1849.80 199
1849.90 204
1850.00 203
1850.10 198
1850.20 187
1850.30 173
1850.40 156
1850.50 136
1850.59 116
1850.69 96
1850.79 79
1850.89 63
1850.99 49
1851.09 37
1851.19 27
1851.29 18
1851.39 10
1851.49 3
1851.58 0
1851.68 0
1851.78 0
1851.88 0
1851.98 0
1852.08 0
1852.18 0
1852.28 0
1852.38 0
1852.48 0
1852.57 0
1852.67 5
1852.77 18
1852.87 39
1852.97 68
1853.07 102
1853.17 138
1853.27 171
1853.37 197
1853.47 213
1853.57 218
1853.66 214
1853.76 205
1853.86 194
1853.96 183
1854.06 174
1854.16 167
1854.26 163
1854.36 159
1854.46 153
1854.56 145
1854.66 137
1854.75 128
1854.85 121
1854.95 115
1855.05 111
1855.15 110
1855.25 114
1855.35 121
1855.45 131
1855.55 145
1855.65 160
1855.75 173
1855.84 183
1855.94 188
1856.04 187
1856.14 181
1856.24 173
1856.34 165
1856.44 160
1856.54 157
1856.64 156
1856.74 156
1856.84 154
1856.93 150
1857.03 142
1857.13 133
1857.23 123
1857.33 116
1857.43 113
1857.53 115
1857.63 122
1857.73 131
1857.83 141
1857.93 147
1858.03 148
1858.13 143
1858.22 135
1858.32 124
1858.42 115
1858.52 107
1858.62 102
1858.72 98
1858.82 95
1858.92 89
1859.02 82
1859.12 74
1859.22 66
1859.32 61
1859.41 61
1859.51 65
1859.61 73
1859.71 83
1859.81 90
1859.91 93
1860.01 91
1860.11 84
1860.21 73
1860.31 62
1860.41 53
1860.51 49
1860.61 52
1860.70 62
1860.80 75
1860.90 91
1861.00 106
1861.10 118
1861.20 126
1861.30 131
1861.40 134
1861.50 138
1861.60 145
1861.70 156
1861.80 170
1861.90 186
1862.00 201
1862.09 215
1862.19 226
1862.29 235
1862.39 241
1862.49 245
1862.59 248
1862.69 249
1862.79 248
1862.89 244
1862.99 235
1863.09 220
1863.19 200
1863.29 175
1863.39 146
1863.49 117
1863.58 89
1863.68 63
1863.78 42
1863.88 26
1863.98 15
1864.08 9
1864.18 6
1864.28 7
1864.38 8
1864.48 9
1864.58 9
1864.68 6
1864.78 2
1864.88 0
1864.98 0
1865.07 0
1865.17 0
1865.27 0
1865.37 0
1865.47 0
1865.57 9
1865.67 21
1865.77 36
1865.87 53
1865.97 70
1866.07 86
1866.17 100
1866.27 109
1866.37 114
1866.47 113
1866.57 109
1866.67 101
1866.76 92
1866.86 82
1866.96 74
1867.06 68
1867.16 64
1867.26 64
1867.36 66
1867.46 71
1867.56 77
1867.66 82
1867.76 87
1867.86 89
1867.96 91
1868.06 92
1868.16 92
1868.26 93
1868.36 95
1868.45 96
1868.55 97
1868.65 98
1868.75 97
1868.85 95
1868.95 93
1869.05 90
1869.15 89
1869.25 89
1869.35 90
1869.45 94
1869.55 98
1869.65 104
1869.75 111
1869.85 118
1869.95 125
1870.05 131
1870.15 136
1870.25 140
1870.35 143
1870.44 145
1870.54 145
1870.64 144
1870.74 141
1870.84 138
1870.94 134
1871.04 131
1871.14 130
1871.24 130
1871.34 131
1871.44 129
1871.54 124
1871.64 112
1871.74 93
1871.84 68
1871.94 39
1872.04 12
1872.14 0
1872.24 0
1872.34 0
1872.44 0
1872.54 0
1872.63 0
1872.73 4
1872.83 16
1872.93 25
1873.03 29
1873.13 27
1873.23 22
1873.33 13
1873.43 4
1873.53 0
1873.63 0
1873.73 0
1873.83 0
1873.93 0
1874.03 3
1874.13 13
1874.23 21
1874.33 29
1874.43 36
1874.53 41
1874.63 44
1874.73 46
1874.83 45
1874.93 42
1875.03 36
1875.12 28
1875.22 21
1875.32 15
1875.42 13
1875.52 15
1875.62 22
1875.72 33
1875.82 46
1875.92 60
1876.02 72
1876.12 81
1876.22 86
1876.32 89
1876.42 91
1876.52 93
1876.62 98
1876.72 107
1876.82 119
1876.92 133
1877.02 147
1877.12 159
1877.22 167
1877.32 170
1877.42 170
1877.52 168
1877.62 165
1877.72 162
1877.82 160
1877.92 157
1878.02 154
1878.12 150
1878.22 145
1878.31 139
1878.41 132
1878.51 124
1878.61 114
1878.71 100
1878.81 84
1878.91 64
1879.01 42
1879.11 21
1879.21 2
1879.31 0
1879.41 0
1879.51 0
1879.61 0
1879.71 19
1879.81 40
1879.91 60
1880.01 76
1880.11 87
1880.21 91
1880.31 91
1880.41 88
1880.51 84
1880.61 83
1880.71 84
1880.81 88
1880.91 94
1881.01 101
1881.11 108
1881.21 115
1881.31 118
1881.41 119
1881.51 118
1881.61 115
1881.71 112
1881.81 111
1881.91 114
1882.01 122
1882.11 137
1882.21 157
1882.31 179
1882.41 200
1882.51 217
1882.61 227
1882.71 229
1882.81 224
1882.90 213
1883.00 200
1883.10 187
1883.20 174
1883.30 162
1883.40 149
1883.50 137
1883.60 124
1883.70 110
1883.80 95
1883.90 79
1884.00 65
1884.10 51
1884.20 38
1884.30 28
1884.40 20
1884.50 16
1884.60 14
1884.70 15
1884.80 16
1884.90 17
1885.00 16
1885.10 12
1885.20 5
1885.30 0
1885.40 0
1885.50 0
1885.60 0
1885.70 0
1885.80 0
1885.90 0
1886.00 2
1886.10 28
1886.20 56
1886.30 84
1886.40 110
1886.50 131
1886.60 146
1886.70 153
1886.80 152
1886.90 145
1887.00 133
1887.10 118
1887.20 101
1887.30 84
1887.40 68
1887.50 54
1887.60 43
1887.70 34
1887.80 27
1887.90 22
1888.00 18
1888.10 13
1888.20 9
1888.30 4
1888.40 0
1888.50 0
1888.60 0
1888.70 0
1888.80 0
1888.90 0
1889.00 0
1889.10 0
1889.20 0
1889.30 4
1889.40 14
1889.50 29
1889.60 48
1889.70 68
1889.80 86
1889.90 98
1890.00 106
1890.10 111
1890.20 115
1890.30 121
1890.40 129
1890.50 140
1890.60 151
1890.70 159
1890.80 162
1890.90 161
1891.00 156
1891.10 151
1891.20 148
1891.30 149
1891.40 155
1891.50 165
1891.60 175
1891.70 184
1891.80 190
1891.90 191
1892.00 190
1892.10 188
1892.20 188
1892.30 192
1892.40 200
1892.50 212
1892.60 226
1892.70 239
1892.80 250
1892.90 256
1893.00 257
1893.10 251
1893.20 241
1893.30 226
1893.40 207
1893.50 187
1893.60 169
1893.70 154
1893.80 146
1893.90 146
1894.00 151
1894.10 162
1894.20 174
1894.30 183
1894.40 187
1894.50 184
1894.60 173
1894.71 158
1894.81 143
1894.91 132
1895.01 128
1895.11 135
1895.21 151
1895.31 173
1895.41 197
1895.51 216
1895.61 228
1895.71 230
1895.81 225
1895.91 213
1896.01 201
1896.11 191
1896.21 186
1896.31 186
1896.41 189
1896.51 193
1896.61 196
1896.71 198
1896.81 197
1896.91 192
1897.01 184
1897.11 173
1897.21 159
1897.31 140
1897.41 119
1897.51 95
1897.61 70
1897.71 44
1897.81 17
1897.91 0
1898.01 0
1898.11 0
1898.21 0
1898.31 0
1898.41 0
1898.51 0
1898.61 0
1898.71 11
1898.81 39
1898.91 64
1899.01 83
1899.11 98
1899.21 109
1899.32 119
1899.42 130
1899.52 145
1899.62 163
1899.72 181
1899.82 198
1899.92 210
1900.02 215
1900.12 213
1900.22 205
1900.32 192
1900.42 178
1900.52 163
1900.62 150
1900.72 137
1900.82 124
1900.92 112
1901.02 101
1901.12 94
1901.22 90
1901.32 93
1901.42 103
1901.52 121
1901.62 146
1901.72 175
1901.82 207
1901.92 237
1902.02 262
1902.12 278
1902.22 284
1902.32 280
1902.43 268
1902.53 251
1902.63 234
1902.73 221
1902.83 216
1902.93 217
1903.03 222
1903.13 226
1903.23 225
1903.33 216
1903.43 195
1903.53 163
1903.63 122
1903.73 77
1903.83 33
1903.93 0
1904.03 0
1904.13 0
1904.23 0
1904.33 0
1904.43 0
1904.53 10
1904.63 40
1904.73 68
1904.83 89
1904.93 103
1905.04 107
1905.14 102
1905.24 90
1905.34 74
1905.44 59
1905.54 49
1905.64 47
1905.74 55
1905.84 72
1905.94 97
1906.04 125
1906.14 149
1906.24 167
1906.34 174
1906.44 172
1906.54 161
1906.64 145
1906.74 128
1906.84 114
1906.94 105
1907.04 103
1907.14 105
1907.25 109
1907.35 112
1907.45 113
1907.55 109
1907.65 99
1907.75 85
1907.85 70
1907.95 55
1908.05 44
1908.15 40
1908.25 44
1908.35 55
1908.45 72
1908.55 92
1908.65 111
1908.75 125
1908.85 131
1908.95 131
1909.05 124
1909.16 114
1909.26 105
1909.36 101
1909.46 103
1909.56 112
1909.66 125
1909.76 139
1909.86 151
1909.96 158
1910.06 157
1910.16 147
1910.26 129
1910.36 105
1910.46 77
1910.56 49
1910.66 23
1910.76 2
1910.86 0
1910.97 0
1911.07 0
1911.17 0
1911.27 0
1911.37 0
1911.47 6
1911.57 10
1911.67 10
1911.77 8
1911.87 6
1911.97 7
1912.07 13
1912.17 23
1912.27 37
1912.37 52
1912.47 65
1912.58 76
1912.68 85
1912.78 94
1912.88 106
1912.98 121
1913.08 140
1913.18 161
1913.28 180
1913.38 191
1913.48 192
1913.58 180
1913.68 155
1913.78 122
1913.88 84
1913.98 47
1914.08 17
1914.19 0
1914.29 0
1914.39 0
1914.49 13
1914.59 34
1914.69 56
1914.79 78
1914.89 98
1914.99 116
1915.09 133
1915.19 150
1915.29 168
1915.39 186
1915.49 203
1915.60 217
1915.70 227
1915.80 233
1915.90 237
1916.00 240
1916.10 242
1916.20 245
1916.30 248
1916.40 249
1916.50 247
1916.60 240
1916.70 227
1916.80 208
1916.90 185
1917.01 162
1917.11 140
1917.21 124
1917.31 114
1917.41 113
1917.51 119
1917.61 131
1917.71 148
1917.81 165
1917.91 180
1918.01 191
1918.11 193
1918.21 188
1918.32 173
1918.42 152
1918.52 128
1918.62 104
1918.72 86
1918.82 75
1918.92 74
1919.02 82
1919.12 95
1919.22 109
1919.32 122
1919.42 129
1919.52 131
1919.63 127
1919.73 120
1919.83 113
1919.93 108
1920.03 107
1920.13 109
1920.23 114
1920.33 122
1920.43 132
1920.53 143
1920.63 155
1920.73 169
1920.84 183
1920.94 196
1921.04 207
1921.14 216
1921.24 222
1921.34 226
1921.44 228
1921.54 229
1921.64 230
1921.74 231
1921.84 229
1921.94 226
1922.05 220
1922.15 211
1922.25 199
1922.35 186
1922.45 173
1922.55 161
1922.65 150
1922.75 140
1922.85 134
1922.95 132
1923.05 134
1923.16 140
1923.26 149
1923.36 159
1923.46 168
1923.56 173
1923.66 173
1923.76 167
1923.86 156
1923.96 141
1924.06 124
1924.16 106
1924.27 88
1924.37 71
1924.47 58
1924.57 50
1924.67 47
1924.77 51
1924.87 64
1924.97 83
1925.07 105
1925.17 126
1925.28 141
1925.38 149
1925.48 148
1925.58 141
1925.68 130
1925.78 122
1925.88 119
1925.98 124
1926.08 134
1926.18 146
1926.28 157
1926.39 164
1926.49 164
1926.59 159
1926.69 148
1926.79 137
1926.89 126
1926.99 119
1927.09 115
1927.19 113
1927.29 112
1927.40 111
1927.50 108
1927.60 103
1927.70 99
1927.80 97
1927.90 98
1928.00 103
1928.10 111
1928.20 122
1928.31 135
1928.41 149
1928.51 164
1928.61 180
1928.71 197
1928.81 214
1928.91 229
1929.01 242
1929.11 251
1929.21 256
1929.32 257
1929.42 254
1929.52 249
1929.62 241
1929.72 232
1929.82 220
1929.92 207
1930.02 196
1930.12 187
1930.23 181
1930.33 178
1930.43 176
1930.53 172
1930.63 163
1930.73 149
1930.83 128
1930.93 103
1931.03 77
1931.14 52
1931.24 31
1931.34 16
1931.44 6
1931.54 0
1931.64 0
1931.74 0
1931.84 0
1931.94 0
1932.05 0
1932.15 0
1932.25 0
1932.35 0
1932.45 0
1932.55 0
1932.65 9
1932.75 32
1932.85 62
1932.96 96
1933.06 129
1933.16 159
1933.26 182
1933.36 198
1933.46 207
1933.56 211
1933.66 212
1933.77 214
1933.87 218
1933.97 224
1934.07 233
1934.17 242
1934.27 250
1934.37 258
1934.47 262
1934.57 262
1934.68 256
1934.78 243
1934.88 223
1934.98 197
1935.08 166
1935.18 133
1935.28 104
1935.38 83
1935.49 72
1935.59 74
1935.69 87
1935.79 108
1935.89 135
1935.99 162
1936.09 186
1936.19 205
1936.30 219
1936.40 228
1936.50 234
1936.60 238
1936.70 242
1936.80 245
1936.90 249
1937.00 252
1937.11 252
1937.21 250
1937.31 244
1937.41 237
1937.51 228
1937.61 221
1937.71 214
1937.81 209
1937.92 207
1938.02 205
1938.12 205
1938.22 203
1938.32 200
1938.42 193
1938.52 182
1938.62 165
1938.73 143
1938.83 118
1938.93 93
1939.03 73
1939.13 61
1939.23 60
1939.33 70
1939.44 89
1939.54 114
1939.64 142
1939.74 170
1939.84 197
1939.94 222
1940.04 244
1940.14 263
1940.25 275
1940.35 280
1940.45 276
1940.55 262
1940.65 241
1940.75 219
1940.85 200
1940.96 188
1941.06 185
1941.16 189
1941.26 197
1941.36 205
1941.46 209
1941.56 207
1941.67 199
1941.77 187
1941.87 173
1941.97 158
1942.07 145
1942.17 133
1942.27 121
1942.38 107
1942.48 89
1942.58 66
1942.68 40
1942.78 14
1942.88 0
1942.98 0
1943.08 0
1943.19 0
1943.29 0
1943.39 0
1943.49 24
1943.59 54
1943.69 83
1943.79 111
1943.90 135
1944.00 155
1944.10 169
1944.20 179
1944.30 182
1944.40 181
1944.51 175
1944.61 169
1944.71 167
1944.81 171
1944.91 184
1945.01 206
1945.11 234
1945.22 264
1945.32 290
1945.42 307
1945.52 313
1945.62 309
1945.72 297
1945.82 283
1945.93 270
1946.03 260
1946.13 254
1946.23 251
1946.33 249
1946.43 245
1946.53 237
1946.64 225
1946.74 208
1946.84 188
1946.94 164
1947.04 137
1947.14 108
1947.25 80
1947.35 53
1947.45 31
1947.55 16
1947.65 8
1947.75 9
1947.85 15
1947.96 25
1948.06 38
1948.16 52
1948.26 67
1948.36 83
1948.46 101
1948.57 120
1948.67 140
1948.77 160
1948.87 179
1948.97 195
1949.07 205
1949.18 210
1949.28 208
1949.38 199
1949.48 185
1949.58 168
1949.68 150
1949.78 134
1949.89 122
1949.99 114
1950.09 109
1950.19 109
1950.29 110
1950.39 113
1950.50 116
1950.60 115
1950.70 110
1950.80 98
1950.90 79
1951.00 54
1951.11 24
1951.21 0
1951.31 0
1951.41 0
1951.51 0
1951.61 0
1951.72 0
1951.82 0
1951.92 11
1952.02 26
1952.12 33
1952.22 35
1952.33 32
1952.43 28
1952.53 24
1952.63 23
1952.73 24
1952.83 26
1952.94 28
1953.04 30
1953.14 31
1953.24 31
1953.34 31
1953.44 30
1953.55 30
1953.65 30
1953.75 30
1953.85 31
1953.95 35
1954.05 42
1954.16 54
1954.26 71
1954.36 94
1954.46 118
1954.56 143
1954.66 165
1954.77 182
1954.87 192
1954.97 193
1955.07 187
1955.17 174
1955.27 158
1955.38 141
1955.48 125
1955.58 116
1955.68 114
1955.78 121
1955.89 136
1955.99 157
1956.09 180
1956.19 205
1956.29 227
1956.39 245
1956.50 259
1956.60 268
1956.70 273
1956.80 274
1956.90 271
1957.00 265
1957.11 258
1957.21 251
1957.31 245
1957.41 240
1957.51 237
1957.62 236
1957.72 234
1957.82 232
1957.92 230
1958.02 228
1958.12 229
1958.23 234
1958.33 243
1958.43 255
1958.53 268
1958.63 279
1958.74 286
1958.84 285
1958.94 277
1959.04 263
1959.14 245
1959.24 226
1959.35 205
1959.45 185
1959.55 166
1959.65 147
1959.75 128
1959.86 110
1959.96 92
1960.06 77
1960.16 66
1960.26 60
1960.37 60
1960.47 67
1960.57 80
1960.67 99
1960.77 121
1960.87 144
1960.98 167
1961.08 186
1961.18 200
1961.28 209
1961.38 212
1961.49 211
1961.59 208
1961.69 205
1961.79 203
1961.89 203
1962.00 203
1962.10 202
1962.20 199
1962.30 195
1962.40 188
1962.51 179
1962.61 171
1962.71 164
1962.81 158
1962.91 154
1963.01 151
1963.12 149
1963.22 149
1963.32 151
1963.42 156
1963.52 165
1963.63 179
1963.73 196
1963.83 212
1963.93 224
1964.03 228
1964.14 224
1964.24 213
1964.34 197
1964.44 179
1964.54 162
1964.65 144
1964.75 125
1964.85 102
1964.95 71
1965.05 33
1965.16 0
1965.26 0
1965.36 0
1965.46 0
1965.56 0
1965.67 0
1965.77 0
1965.87 0
1965.97 26
1966.07 65
1966.18 98
1966.28 125
1966.38 147
1966.48 166
1966.58 185
1966.69 204
1966.79 222
1966.89 238
1966.99 247
1967.09 248
1967.20 239
1967.30 221
1967.40 197
1967.50 169
1967.60 143
1967.71 123
1967.81 113
1967.91 113
1968.01 124
1968.12 144
1968.22 170
1968.32 199
1968.42 226
1968.52 249
1968.63 265
1968.73 272
1968.83 270
1968.93 262
1969.03 250
1969.14 236
1969.24 223
1969.34 212
1969.44 202
1969.54 193
1969.65 183
1969.75 169
1969.85 150
1969.95 129
1970.06 105
1970.16 82
1970.26 61
1970.36 44
1970.46 30
1970.57 21
1970.67 15
1970.77 13
1970.87 14
1970.97 20
1971.08 31
1971.18 47
1971.28 67
1971.38 91
1971.49 116
1971.59 139
1971.69 157
1971.79 169
1971.89 172
1972.00 167
1972.10 155
1972.20 139
1972.30 122
1972.40 110
1972.51 106
1972.61 112
1972.71 128
1972.81 152
1972.92 181
1973.02 211
1973.12 240
1973.22 265
1973.32 286
1973.43 302
1973.53 314
1973.63 322
1973.73 326
1973.84 325
1973.94 319
1974.04 311
1974.14 305
1974.24 303
1974.35 309
1974.45 322
1974.55 342
1974.65 366
1974.76 387
1974.86 402
1974.96 407
1975.06 402
1975.16 388
1975.27 369
1975.37 347
1975.47 325
1975.57 306
1975.68 291
1975.78 279
1975.88 269
1975.98 262
1976.09 256
1976.19 253
1976.29 252
1976.39 252
1976.49 252
1976.60 252
1976.70 250
1976.80 246
1976.90 242
1977.01 240
1977.11 241
1977.21 247
1977.31 258
1977.42 273
1977.52 290
1977.62 305
1977.72 315
1977.82 320
1977.93 319
1978.03 312
1978.13 299
1978.23 283
1978.34 261
1978.44 236
1978.54 209
1978.64 181
1978.75 156
1978.85 137
1978.95 123
1979.05 116
1979.15 113
1979.26 110
1979.36 106
1979.46 98
1979.56 88
1979.67 76
1979.77 66
1979.87 59
1979.97 57
1980.08 61
1980.18 70
1980.28 83
1980.38 100
1980.49 120
1980.59 141
1980.69 160
1980.79 178
1980.90 192
1981.00 202
1981.10 208
1981.20 211
1981.30 211
1981.41 209
1981.51 206
1981.61 199
1981.71 190
1981.82 176
1981.92 157
1982.02 132
1982.12 102
1982.23 70
1982.33 36
1982.43 3
1982.53 0
1982.64 0
1982.74 0
1982.84 0
1982.94 0
1983.05 0
1983.15 0
1983.25 0
1983.35 27
1983.46 60
1983.56 93
1983.66 122
1983.76 148
1983.87 170
1983.97 188
1984.07 203
1984.17 216
1984.28 227
1984.38 233
1984.48 234
1984.58 228
1984.69 214
1984.79 191
1984.89 160
1984.99 126
1985.10 93
1985.20 66
1985.30 49
1985.40 42
1985.51 46
1985.61 57
1985.71 73
1985.81 89
1985.92 101
1986.02 109
1986.12 113
1986.22 114
1986.33 114
1986.43 116
1986.53 119
1986.63 125
1986.74 134
1986.84 143
1986.94 153
1987.04 161
1987.15 169
1987.25 175
1987.35 181
1987.45 185
1987.56 186
1987.66 186
1987.76 183
1987.86 178
1987.97 172
1988.07 167
1988.17 166
1988.28 168
1988.38 174
1988.48 180
1988.58 183
1988.69 181
1988.79 172
1988.89 156
1988.99 135
1989.10 113
1989.20 92
1989.30 76
1989.40 64
1989.51 56
1989.61 49
1989.71 42
1989.81 35
1989.92 28
1990.02 25
1990.12 27
1990.22 37
1990.33 55
1990.43 81
1990.53 112
1990.64 143
1990.74 171
1990.84 194
1990.94 212
1991.05 224
1991.15 233
1991.25 241
1991.35 247
1991.46 254
1991.56 258
1991.66 261
1991.76 260
1991.87 258
1991.97 255
1992.07 254
1992.18 257
1992.28 264
1992.38 274
1992.48 285
1992.59 295
1992.69 300
1992.79 298
1992.89 290
1993.00 274
1993.10 254
1993.20 233
1993.31 211
1993.41 191
1993.51 172
1993.61 156
1993.72 140
1993.82 124
1993.92 106
1994.02 87
1994.13 67
1994.23 51
1994.33 40
1994.44 38
1994.54 47
1994.64 66
1994.74 93
1994.85 125
1994.95 159
1995.05 190
1995.15 219
1995.26 246
1995.36 272
1995.46 300
1995.57 332
1995.67 368
1995.77 406
1995.87 442
1995.98 474
1996.08 497
1996.18 512
1996.29 517
1996.39 513
1996.49 502
1996.59 487
1996.70 470
1996.80 453
1996.90 438
1997.01 425
1997.11 414
1997.21 406
1997.31 400
1997.42 394
1997.52 388
1997.62 382
1997.72 376
1997.83 370
1997.93 367
1998.03 365
1998.14 364
1998.24 365
1998.34 365
1998.44 364
1998.55 361
1998.65 356
1998.75 349
1998.86 342
1998.96 335
1999.06 329
1999.16 325
1999.27 322
1999.37 319
1999.47 316
1999.58 310
1999.68 302
1999.78 293
1999.89 283
1999.99 274
2000.09 269
2000.19 270
2000.30 277
2000.40 290
2000.50 306
2000.61 322
2000.71 334
2000.81 337
2000.91 332
2001.02 317
2001.12 295
2001.22 269
2001.33 244
2001.43 224
2001.53 210
2001.63 201
2001.74 198
2001.84 198
2001.94 199
2002.05 199
2002.15 196
2002.25 189
2002.36 179
2002.46 168
2002.56 158
2002.66 151
2002.77 148
2002.87 150
2002.97 157
2003.08 166
2003.18 177
2003.28 189
2003.39 202
2003.49 218
2003.59 237
2003.69 261
2003.80 287
2003.90 314
2004.00 338
2004.11 356
2004.21 366
2004.31 367
2004.41 360
2004.52 348
2004.62 334
2004.72 319
2004.83 306
2004.93 295
2005.03 285
2005.14 277
2005.24 270
2005.34 260
2005.45 248
2005.55 230
2005.65 207
2005.75 178
2005.86 145
2005.96 111
2006.06 80
2006.17 55
2006.27 39
2006.37 31
2006.48 28
2006.58 27
2006.68 24
2006.78 16
2006.89 3
2006.99 0
2007.09 0
2007.20 0
2007.30 0
2007.40 0
2007.51 0
2007.61 0
2007.71 19
2007.82 38
2007.92 52
2008.02 62
2008.12 68
2008.23 74
2008.33 80
2008.43 88
2008.54 99
2008.64 112
2008.74 128
2008.85 145
2008.95 160
2009.05 174
2009.16 184
2009.26 192
2009.36 196
2009.47 196
2009.57 195
2009.67 193
2009.77 193
2009.88 197
2009.98 206
2010.08 221
2010.19 242
2010.29 266
2010.39 289
2010.50 309
2010.60 323
2010.70 326
2010.81 318
2010.91 299
2011.01 269
2011.12 232
2011.22 191
2011.32 148
2011.43 105
2011.53 66
2011.63 32
2011.74 5
2011.84 0
2011.94 0
2012.04 0
2012.15 0
2012.25 0
2012.35 0
2012.46 8
2012.56 14
2012.66 17
2012.77 15
2012.87 12
2012.97 10
2013.08 10
2013.18 14
2013.28 20
2013.39 28
2013.49 34
2013.59 39
2013.70 42
2013.80 44
2013.90 47
2014.01 51
2014.11 60
2014.21 73
2014.32 91
2014.42 112
2014.52 135
2014.63 157
2014.73 176
2014.83 192
2014.94 204
2015.04 212
2015.14 217
2015.25 218
2015.35 216
2015.45 211
2015.56 203
2015.66 192
2015.76 179
2015.87 165
2015.97 153
2016.07 144
2016.18 142
2016.28 149
2016.38 163
2016.49 184
2016.59 207
2016.69 227
2016.80 238
2016.90 235
2017.00 217
2017.10 185
2017.21 144
2017.31 100
2017.42 60
2017.52 30
2017.62 13
2017.73 8
2017.83 11
2017.93 19
2018.04 26
2018.14 29
2018.24 26
2018.35 16
2018.45 2
2018.55 0
2018.66 0
2018.76 0
2018.86 0
2018.97 0
2019.07 2
2019.17 32
2019.28 66
2019.38 98
2019.48 123
2019.59 138
2019.69 143
2019.79 137
2019.90 124
2020.00 107
2020.10 90
2020.21 76
2020.31 67
2020.41 61
2020.52 60
2020.62 62
2020.72 66
2020.83 69
2020.93 72
2021.03 72
2021.14 68
2021.24 60
2021.34 48
2021.45 31
2021.55 12
2021.65 0
2021.76 0
2021.86 0
2021.96 0
2022.07 0
2022.17 0
2022.27 0
2022.38 5
2022.48 15
2022.59 22
2022.69 24
2022.79 25
2022.90 24
2023.00 25
2023.10 29
2023.21 36
2023.31 45
2023.41 58
2023.52 72
2023.62 87
2023.72 102
2023.83 119
2023.93 137
2024.03 157
2024.14 179
2024.24 204
2024.34 229
2024.45 251
2024.55 268
2024.66 278
2024.76 278
2024.86 270
2024.97 254
2025.07 236
2025.17 216
2025.28 198
2025.38 183
2025.48 170
2025.59 159
2025.69 149
2025.79 140
2025.90 130
2026.00 118
2026.10 106
2026.21 93
2026.31 79
2026.42 66
2026.52 55
2026.62 47
2026.73 43
2026.83 43
2026.93 48
2027.04 56
2027.14 69
2027.24 84
2027.35 103
2027.45 122
2027.56 139
2027.66 152
2027.76 158
2027.87 156
2027.97 145
2028.07 128
2028.18 110
2028.28 97
2028.38 92
2028.49 97
2028.59 111
2028.69 129
2028.80 147
2028.90 158
2029.01 159
2029.11 151
2029.21 136
2029.32 119
2029.42 105
2029.52 98
2029.63 98
2029.73 105
2029.83 116
2029.94 127
2030.04 135
2030.15 138
2030.25 138
2030.35 136
2030.46 135
2030.56 139
2030.66 149
2030.77 165
2030.87 185
2030.98 205
2031.08 220
2031.18 225
2031.29 221
2031.39 207
2031.49 188
2031.60 167
2031.70 148
2031.80 135
2031.91 129
2032.01 127
2032.12 128
2032.22 129
2032.32 128
2032.43 123
2032.53 115
2032.63 104
2032.74 91
2032.84 77
2032.95 62
2033.05 45
2033.15 25
2033.26 3
2033.36 0
2033.46 0
2033.57 0
2033.67 0
2033.78 0
2033.88 0
2033.98 0
2034.09 4
2034.19 46
2034.29 91
2034.40 133
2034.50 170
2034.61 197
2034.71 214
2034.81 219
2034.92 214
2035.02 203
2035.12 188
2035.23 175
2035.33 164
2035.44 155
2035.54 147
2035.64 138
2035.75 122
2035.85 100
2035.96 71
2036.06 38
2036.16 5
2036.27 0
2036.37 0
2036.47 0
2036.58 0
2036.68 0
2036.79 0
2036.89 0
2036.99 13
2037.10 28
2037.20 37
2037.31 41
2037.41 41
2037.51 39
2037.62 38
2037.72 40
2037.82 48
2037.93 63
2038.03 84
2038.14 110
2038.24 138
2038.34 165
2038.45 188
2038.55 205
2038.66 214
2038.76 217
2038.86 216
2038.97 214
2039.07 212
2039.17 214
2039.28 221
2039.38 232
2039.49 248
2039.59 268
2039.69 288
2039.80 310
2039.90 329
2040.01 346
2040.11 359
2040.21 366
2040.32 369
2040.42 370
2040.53 372
2040.63 376
2040.73 386
2040.84 401
2040.94 421
2041.05 444
2041.15 466
2041.25 484
2041.36 496
2041.46 501
2041.57 500
2041.67 493
2041.77 482
2041.88 466
2041.98 448
2042.08 428
2042.19 409
2042.29 391
2042.40 376
2042.50 364
2042.60 355
2042.71 348
2042.81 343
2042.92 338
2043.02 334
2043.12 330
2043.23 326
2043.33 322
2043.44 317
2043.54 309
2043.64 299
2043.75 287
2043.85 275
2043.96 264
2044.06 258
2044.16 256
2044.27 262
2044.37 274
2044.48 293
2044.58 315
2044.68 339
2044.79 362
2044.89 382
2045.00 398
2045.10 407
2045.21 410
2045.31 411
2045.41 409
2045.52 410
2045.62 412
2045.73 416
2045.83 420
2045.93 420
2046.04 413
2046.14 398
2046.25 375
2046.35 348
2046.45 320
2046.56 296
2046.66 279
2046.77 269
2046.87 267
2046.97 270
2047.08 276
2047.18 281
2047.29 283
2047.39 280
2047.49 273
2047.60 264
2047.70 254
2047.81 248
2047.91 249
2048.02 258
2048.12 275
2048.22 297
2048.33 319
2048.43 337
2048.54 346
2048.64 345
2048.74 332
2048.85 309
2048.95 278
2049.06 242
2049.16 205
2049.27 168
2049.37 133
2049.47 101
2049.58 76
2049.68 58
2049.79 49
2049.89 51
2049.99 63
2050.10 83
2050.20 108
2050.31 135
2050.41 162
2050.52 184
2050.62 201
2050.72 211
2050.83 216
2050.93 215
2051.04 211
2051.14 205
2051.24 198
2051.35 191
2051.45 186
2051.56 183
2051.66 182
2051.77 182
2051.87 182
2051.97 181
2052.08 180
2052.18 178
2052.29 178
2052.39 179
2052.50 185
2052.60 194
2052.70 204
2052.81 214
2052.91 221
2053.02 224
2053.12 222
2053.22 215
2053.33 203
2053.43 188
2053.54 172
2053.64 154
2053.75 136
2053.85 117
2053.95 98
2054.06 80
2054.16 63
2054.27 48
2054.37 36
2054.48 27
2054.58 23
2054.68 22
2054.79 22
2054.89 22
2055.00 21
2055.10 17
2055.21 11
2055.31 3
2055.41 0
2055.52 0
2055.62 0
2055.73 0
2055.83 0
2055.94 0
2056.04 0
2056.14 6
2056.25 22
2056.35 38
2056.46 53
2056.56 65
2056.67 73
2056.77 78
2056.88 81
2056.98 84
2057.08 89
2057.19 96
2057.29 106
2057.40 118
2057.50 133
2057.61 149
2057.71 167
2057.81 186
2057.92 207
2058.02 229
2058.13 251
2058.23 270
2058.34 286
2058.44 298
2058.55 305
2058.65 307
2058.75 306
2058.86 304
2058.96 304
2059.07 308
2059.17 315
2059.28 326
2059.38 339
2059.48 354
2059.59 367
2059.69 375
2059.80 377
2059.90 371
2060.01 359
2060.11 343
2060.22 324
2060.32 307
2060.42 292
2060.53 282
2060.63 275
2060.74 270
2060.84 264
2060.95 256
2061.05 243
2061.16 227
2061.26 205
2061.36 177
2061.47 144
2061.57 107
2061.68 65
2061.78 22
2061.89 0
2061.99 0
2062.10 0
2062.20 0
2062.30 0
2062.41 0
2062.51 0
2062.62 13
2062.72 43
2062.83 63
2062.93 72
2063.04 69
2063.14 56
2063.25 40
2063.35 24
2063.45 12
2063.56 8
2063.66 11
2063.77 22
2063.87 37
2063.98 53
2064.08 67
2064.19 75
2064.29 78
2064.39 76
2064.50 72
2064.60 69
2064.71 69
2064.81 76
2064.92 90
2065.02 107
2065.13 126
2065.23 142
2065.34 154
2065.44 159
2065.54 160
2065.65 157
2065.75 156
2065.86 158
2065.96 163
2066.07 172
2066.17 181
2066.28 188
2066.38 191
2066.49 188
2066.59 181
2066.70 173
2066.80 166
2066.90 162
2067.01 160
2067.11 157
2067.22 151
2067.32 139
2067.43 120
2067.53 94
2067.64 64
2067.74 33
2067.85 6
2067.95 0
2068.06 0
2068.16 0
2068.26 0
2068.37 0
2068.47 22
2068.58 52
2068.68 86
2068.79 120
2068.89 153
2069.00 184
2069.10 210
2069.21 230
2069.31 243
2069.42 248
2069.52 245
2069.62 234
2069.73 214
2069.83 187
2069.94 156
2070.04 126
2070.15 101
2070.25 86
2070.36 83
2070.46 94
2070.57 117
2070.67 149
2070.78 185
2070.88 220
2070.99 251
2071.09 275
2071.20 293
2071.30 304
2071.40 310
2071.51 311
2071.61 309
2071.72 303
2071.82 294
2071.93 281
2072.03 264
2072.14 243
2072.24 219
2072.35 193
2072.45 167
2072.56 142
2072.66 117
2072.77 92
2072.87 66
2072.98 40
2073.08 13
2073.18 0
2073.29 0
2073.39 0
2073.50 0
2073.60 0
2073.71 0
2073.81 0
2073.92 0
2074.02 19
2074.13 53
2074.23 87
2074.34 117
2074.44 144
2074.55 166
2074.65 183
2074.76 195
2074.86 202
2074.97 202
2075.07 195
2075.18 181
2075.28 161
2075.39 139
2075.49 118
2075.60 101
2075.70 90
2075.80 84
2075.91 80
2076.01 78
2076.12 73
2076.22 64
2076.33 52
2076.43 39
2076.54 27
2076.64 18
2076.75 15
2076.85 17
2076.96 25
2077.06 35
2077.17 48
2077.27 59
2077.38 69
2077.48 78
2077.59 83
2077.69 85
2077.80 83
2077.90 78
2078.01 70
2078.11 60
2078.22 49
2078.32 39
2078.43 31
2078.53 27
2078.64 28
2078.74 33
2078.85 45
2078.95 60
2079.06 79
2079.16 99
2079.27 118
2079.37 135
2079.48 148
2079.58 156
2079.68 159
2079.79 158
2079.89 153
2080.00 146
2080.10 139
2080.21 133
2080.31 127
2080.42 123
2080.52 120
2080.63 117
2080.73 113
2080.84 110
2080.94 107
2081.05 108
2081.15 112
2081.26 122
2081.36 138
2081.47 159
2081.57 181
2081.68 204
2081.78 225
2081.89 241
2081.99 251
2082.10 254
2082.20 250
2082.31 241
2082.41 231
2082.52 221
2082.62 215
2082.73 212
2082.83 212
2082.94 212
2083.04 210
2083.15 202
2083.25 189
2083.36 170
2083.46 150
2083.57 132
2083.67 120
2083.78 118
2083.88 128
2083.99 146
2084.09 170
2084.20 195
2084.30 217
2084.41 231
2084.51 238
2084.62 237
2084.72 231
2084.83 224
2084.93 219
2085.04 218
2085.14 221
2085.25 227
2085.35 235
2085.46 241
2085.56 244
2085.67 242
2085.77 235
2085.88 225
2085.98 212
2086.09 198
2086.19 187
2086.30 179
2086.41 176
2086.51 176
2086.62 178
2086.72 180
2086.83 181
2086.93 177
2087.04 170
2087.14 158
2087.25 145
2087.35 129
2087.46 112
2087.56 95
2087.67 80
2087.77 66
2087.88 56
2087.98 49
2088.09 46
2088.19 49
2088.30 57
2088.40 69
2088.51 83
2088.61 97
2088.72 112
2088.82 125
2088.93 135
2089.03 142
2089.14 148
2089.24 152
2089.35 157
2089.45 161
2089.56 166
2089.66 171
2089.77 176
2089.87 179
2089.98 180
2090.08 176
2090.19 170
2090.30 162
2090.40 154
2090.51 147
2090.61 141
2090.72 139
2090.82 140
2090.93 143
2091.03 149
2091.14 156
2091.24 163
2091.35 167
2091.45 167
2091.56 161
2091.66 149
2091.77 132
2091.87 112
2091.98 89
2092.08 67
2092.19 48
2092.29 31
2092.40 18
2092.50 7
2092.61 0
2092.72 0
2092.82 0
2092.93 0
2093.03 0
2093.14 0
2093.24 0
2093.35 0
2093.45 0
2093.56 10
2093.66 27
2093.77 46
2093.87 69
2093.98 93
2094.08 119
2094.19 143
2094.29 167
2094.40 187
2094.50 206
2094.61 222
2094.72 237
2094.82 253
2094.93 270
2095.03 287
2095.14 304
2095.24 319
2095.35 331
2095.45 338
2095.56 341
2095.66 340
2095.77 335
2095.87 325
2095.98 312
2096.08 296
2096.19 278
2096.30 258
2096.40 239
2096.51 222
2096.61 209
2096.72 200
2096.82 194
2096.93 191
2097.03 187
2097.14 182
2097.24 173
2097.35 160
2097.45 142
2097.56 120
2097.66 95
2097.77 73
2097.88 54
2097.98 41
2098.09 35
2098.19 35
2098.30 37
2098.40 39
2098.51 37
2098.61 29
2098.72 17
2098.82 2
2098.93 0
2099.03 0
2099.14 0
2099.25 0
2099.35 0
2099.46 0
2099.56 0
2099.67 0
2099.77 6
2099.88 15
2099.98 26
2100.09 38
2100.19 51
2100.30 63
2100.41 74
2100.51 83
2100.62 87
2100.72 88
2100.83 88
2100.93 87
2101.04 88
2101.14 92
2101.25 100
2101.35 110
2101.46 122
2101.57 133
2101.67 141
2101.78 144
2101.88 143
2101.99 138
2102.09 132
2102.20 126
2102.30 121
2102.41 118
2102.51 116
2102.62 113
2102.73 108
2102.83 101
2102.94 93
2103.04 87
2103.15 84
2103.25 85
2103.36 90
2103.46 97
2103.57 105
2103.68 110
2103.78 109
2103.89 104
2103.99 93
2104.10 80
2104.20 66
2104.31 53
2104.41 43
2104.52 36
2104.62 33
2104.73 31
2104.84 32
2104.94 34
2105.05 39
2105.15 45
2105.26 51
2105.36 57
2105.47 58
2105.57 55
2105.68 45
2105.79 28
2105.89 6
2106.00 0
2106.10 0
2106.21 0
2106.31 0
2106.42 0
2106.53 0
2106.63 4
2106.74 37
2106.84 71
2106.95 103
2107.05 129
2107.16 151
2107.26 168
2107.37 183
2107.48 195
2107.58 206
2107.69 217
2107.79 227
2107.90 237
2108.00 245
2108.11 251
2108.21 255
2108.32 256
2108.43 253
2108.53 246
2108.64 236
2108.74 226
2108.85 216
2108.95 209
2109.06 205
2109.17 202
2109.27 201
2109.38 201
2109.48 199
2109.59 198
2109.69 196
2109.80 197
2109.91 199
2110.01 203
2110.12 206
2110.22 205
2110.33 200
2110.43 186
2110.54 165
2110.65 136
2110.75 104
2110.86 72
2110.96 44
2111.07 23
2111.17 10
2111.28 7
2111.39 9
2111.49 16
2111.60 22
2111.70 25
2111.81 23
2111.91 16
2112.02 4
2112.13 0
2112.23 0
2112.34 0
2112.44 0
2112.55 0
2112.65 0
2112.76 0
2112.87 1
2112.97 10
2113.08 17
2113.18 23
2113.29 31
2113.39 41
2113.50 55
2113.61 74
2113.71 97
2113.82 121
2113.92 144
2114.03 164
2114.13 181
2114.24 195
2114.35 208
2114.45 220
2114.56 233
2114.66 245
2114.77 256
2114.88 264
2114.98 266
2115.09 262
2115.19 253
2115.30 241
2115.40 228
2115.51 218
2115.62 211
2115.72 210
2115.83 214
2115.93 221
2116.04 230
2116.14 239
2116.25 249
2116.36 259
2116.46 271
2116.57 285
2116.67 300
2116.78 315
2116.89 327
2116.99 334
2117.10 330
2117.20 316
2117.31 292
2117.42 261
2117.52 228
2117.63 197
2117.73 176
2117.84 168
2117.94 175
2118.05 195
2118.16 226
2118.26 263
2118.37 299
2118.47 330
2118.58 351
2118.69 360
2118.79 356
2118.90 339
2119.00 312
2119.11 276
2119.22 237
2119.32 199
2119.43 164
2119.53 138
2119.64 123
2119.74 120
2119.85 128
2119.96 143
2120.06 162
2120.17 181
2120.27 195
2120.38 203
2120.49 204
2120.59 198
2120.70 187
2120.80 173
2120.91 159
2121.02 145
2121.12 135
2121.23 129
2121.33 127
2121.44 128
2121.55 128
2121.65 125
2121.76 118
2121.86 104
2121.97 84
2122.08 61
2122.18 39
2122.29 19
2122.39 6
2122.50 0
2122.61 0
2122.71 0
2122.82 1
2122.92 3
2123.03 3
2123.14 1
2123.24 0
2123.35 0
2123.45 0
2123.56 0
2123.67 0
2123.77 2
2123.88 18
2123.98 41
2124.09 69
2124.20 98
2124.30 122
2124.41 138
2124.51 141
2124.62 130
2124.73 108
2124.83 79
2124.94 46
2125.04 16
2125.15 0
2125.26 0
2125.36 0
2125.47 0
2125.57 0
2125.68 0
2125.79 0
2125.89 0
2126.00 0
2126.10 29
2126.21 69
2126.32 108
2126.42 141
2126.53 163
2126.64 172
2126.74 169
2126.85 156
2126.95 136
2127.06 113
2127.17 90
2127.27 68
2127.38 46
2127.48 25
2127.59 6
2127.70 0
2127.80 0
2127.91 0
2128.01 0
2128.12 0
2128.23 0
2128.33 0
2128.44 0
2128.55 3
2128.65 22
2128.76 44
2128.86 68
2128.97 92
2129.08 113
2129.18 129
2129.29 141
2129.39 149
2129.50 153
2129.61 155
2129.71 157
2129.82 156
2129.93 154
2130.03 147
2130.14 134
2130.24 115
2130.35 90
2130.46 61
2130.56 32
2130.67 4
2130.77 0
2130.88 0
2130.99 0
2131.09 0
2131.20 0
2131.31 0
2131.41 19
2131.52 38
2131.62 53
2131.73 62
2131.84 65
2131.94 64
2132.05 61
2132.16 59
2132.26 59
2132.37 61
2132.47 65
2132.58 71
2132.69 79
2132.79 88
2132.90 98
2133.01 108
2133.11 117
2133.22 125
2133.32 130
2133.43 132
2133.54 134
2133.64 136
2133.75 141
2133.86 148
2133.96 157
2134.07 167
2134.17 176
2134.28 182
2134.39 184
2134.49 181
2134.60 174
2134.71 165
2134.81 157
2134.92 150
2135.02 146
2135.13 145
2135.24 145
2135.34 144
2135.45 138
2135.56 126
2135.66 106
2135.77 78
2135.88 46
2135.98 13
2136.09 0
2136.19 0
2136.30 0
2136.41 0
2136.51 0
2136.62 0
2136.73 0
2136.83 0
2136.94 14
2137.05 32
2137.15 48
2137.26 63
2137.36 77
2137.47 94
2137.58 112
2137.68 134
2137.79 157
2137.90 181
2138.00 205
2138.11 225
2138.22 239
2138.32 248
2138.43 248
2138.53 240
2138.64 224
2138.75 201
2138.85 174
2138.96 148
2139.07 126
2139.17 111
2139.28 104
2139.39 106
2139.49 112
2139.60 118
2139.70 121
2139.81 117
2139.92 105
2140.02 86
2140.13 62
2140.24 35
2140.34 9
2140.45 0
2140.56 0
2140.66 0
2140.77 0
2140.88 0
2140.98 0
2141.09 0
2141.19 0
2141.30 18
2141.41 39
2141.51 58
2141.62 73
2141.73 86
2141.83 98
2141.94 108
2142.05 117
2142.15 122
2142.26 121
2142.37 110
2142.47 90
2142.58 62
2142.69 30
2142.79 0
2142.90 0
2143.00 0
2143.11 0
2143.22 4
2143.32 43
2143.43 89
2143.54 138
2143.64 183
2143.75 220
2143.86 246
2143.96 263
2144.07 271
2144.18 273
2144.28 274
2144.39 275
2144.50 278
2144.60 283
2144.71 292
2144.82 303
2144.92 315
2145.03 325
2145.14 333
2145.24 339
2145.35 343
2145.46 343
2145.56 339
2145.67 331
2145.77 319
2145.88 301
2145.99 279
2146.09 254
2146.20 229
2146.31 206
2146.41 187
2146.52 172
2146.63 162
2146.73 154
2146.84 147
2146.95 141
2147.05 134
2147.16 127
2147.27 118
2147.37 108
2147.48 97
2147.59 85
2147.69 73
2147.80 61
2147.91 54
2148.01 54
2148.12 61
2148.23 77
2148.33 100
2148.44 126
2148.55 152
2148.65 175
2148.76 190
2148.87 197
2148.97 193
2149.08 181
2149.19 163
2149.29 142
2149.40 120
2149.51 100
2149.61 85
2149.72 74
2149.83 69
2149.93 68
2150.04 71
2150.15 75
2150.25 81
2150.36 87
2150.47 93
2150.57 98
2150.68 100
2150.79 100
2150.89 96
2151.00 91
2151.11 84
2151.21 78
2151.32 72
2151.43 67
2151.53 62
2151.64 57
2151.75 51
2151.85 44
2151.96 38
2152.07 34
2152.17 36
2152.28 44
2152.39 57
2152.49 76
2152.60 96
2152.71 116
2152.81 131
2152.92 142
2153.03 148
2153.13 150
2153.24 150
2153.35 149
2153.45 149
2153.56 148
2153.67 149
2153.77 149
2153.88 150
2153.99 150
2154.10 151
2154.20 151
2154.31 152
2154.42 152
2154.52 150
2154.63 145
2154.74 138
2154.84 128
2154.95 118
2155.06 109
2155.16 102
2155.27 100
2155.38 101
2155.48 108
2155.59 118
2155.70 132
2155.80 148
2155.91 168
2156.02 190
2156.12 213
2156.23 236
2156.34 258
2156.44 275
2156.55 288
2156.66 295
2156.77 297
2156.87 294
2156.98 287
2157.09 278
2157.19 267
2157.30 252
2157.41 234
2157.51 211
2157.62 185
2157.73 156
2157.83 124
2157.94 93
2158.05 65
2158.15 42
2158.26 25
2158.37 15
2158.48 12
2158.58 12
2158.69 14
2158.80 14
2158.90 11
2159.01 4
2159.12 0
2159.22 0
2159.33 0
2159.44 0
2159.54 0
2159.65 0
2159.76 3
2159.86 25
2159.97 48
2160.08 68
2160.19 81
2160.29 87
2160.40 83
2160.51 72
2160.61 58
2160.72 43
2160.83 33
2160.93 29
2161.04 31
2161.15 37
2161.26 45
2161.36 52
2161.47 56
2161.58 55
2161.68 52
2161.79 47
2161.90 42
2162.00 36
2162.11 31
2162.22 28
2162.32 27
2162.43 28
2162.54 34
2162.65 46
2162.75 65
2162.86 90
2162.97 121
2163.07 154
2163.18 185
2163.29 212
2163.39 231
2163.50 242
2163.61 245
2163.72 242
2163.82 235
2163.93 227
2164.04 218
2164.14 211
2164.25 204
2164.36 199
2164.46 195
2164.57 194
2164.68 196
2164.79 204
2164.89 217
2165.00 236
2165.11 259
2165.21 283
2165.32 305
2165.43 323
2165.54 336
2165.64 342
2165.75 343
2165.86 341
2165.96 338
2166.07 335
2166.18 334
2166.28 335
2166.39 334
2166.50 333
2166.61 327
2166.71 318
2166.82 304
2166.93 287
2167.03 268
2167.14 248
2167.25 229
2167.36 211
2167.46 193
2167.57 175
2167.68 158
2167.78 140
2167.89 122
2168.00 106
2168.11 93
2168.21 87
2168.32 88
2168.43 96
2168.53 110
2168.64 128
2168.75 147
2168.86 161
2168.96 168
2169.07 168
2169.18 162
2169.28 151
2169.39 140
2169.50 131
2169.61 127
2169.71 128
2169.82 132
2169.93 135
2170.03 135
2170.14 129
2170.25 117
2170.36 99
2170.46 77
2170.57 55
2170.68 36
2170.78 23
2170.89 16
2171.00 16
2171.11 23
2171.21 35
2171.32 51
2171.43 69
2171.53 89
2171.64 110
2171.75 130
2171.86 149
2171.96 166
2172.07 178
2172.18 185
2172.28 186
2172.39 181
2172.50 169
2172.61 153
2172.71 135
2172.82 117
2172.93 102
2173.04 91
2173.14 85
2173.25 85
2173.36 88
2173.46 95
2173.57 102
2173.68 109
2173.79 112
2173.89 111
2174.00 104
2174.11 90
2174.22 71
2174.32 49
2174.43 27
2174.54 8
2174.64 0
2174.75 0
2174.86 0
2174.97 0
2175.07 0
2175.18 0
2175.29 0
2175.40 0
2175.50 0
2175.61 0
2175.72 5
2175.82 26
2175.93 49
2176.04 71
2176.15 87
2176.25 93
2176.36 90
2176.47 79
2176.58 66
2176.68 55
2176.79 51
2176.90 56
2177.01 70
2177.11 90
2177.22 114
2177.33 138
2177.43 158
2177.54 172
2177.65 179
2177.76 180
2177.86 176
2177.97 167
2178.08 156
2178.19 144
2178.29 130
2178.40 115
2178.51 98
2178.62 78
2178.72 56
2178.83 34
2178.94 14
2179.05 0
2179.15 0
2179.26 0
2179.37 0
2179.47 0
2179.58 8
2179.69 19
2179.80 29
2179.90 35
2180.01 38
2180.12 39
2180.23 39
2180.33 40
2180.44 42
2180.55 46
2180.66 48
2180.76 50
2180.87 50
2180.98 49
2181.09 46
2181.19 45
2181.30 45
2181.41 49
2181.52 56
2181.62 64
2181.73 72
2181.84 76
2181.95 76
2182.05 71
2182.16 63
2182.27 54
2182.38 48
2182.48 46
2182.59 51
2182.70 64
2182.81 82
2182.91 104
2183.02 127
2183.13 148
2183.24 165
2183.34 177
2183.45 182
2183.56 180
2183.67 172
2183.77 161
2183.88 149
2183.99 139
2184.10 135
2184.20 141
2184.31 157
2184.42 183
2184.53 215
2184.63 248
2184.74 278
2184.85 299
2184.96 310
2185.06 311
2185.17 305
2185.28 296
2185.39 289
2185.49 286
2185.60 289
2185.71 298
2185.82 312
2185.92 327
2186.03 341
2186.14 352
2186.25 357
2186.35 355
2186.46 345
2186.57 328
2186.68 307
2186.78 284
2186.89 261
2187.00 242
2187.11 228
2187.21 222
2187.32 222
2187.43 226
2187.54 232
2187.64 237
2187.75 240
2187.86 239
2187.97 232
2188.08 220
2188.18 202
2188.29 180
2188.40 155
2188.51 128
2188.61 102
2188.72 79
2188.83 62
2188.94 51
2189.04 46
2189.15 43
2189.26 43
2189.37 40
2189.47 34
2189.58 24
2189.69 11
2189.80 0
2189.91 0
2190.01 0
2190.12 0
2190.23 0
2190.34 0
2190.44 0
2190.55 0
2190.66 22
2190.77 53
2190.87 84
2190.98 111
2191.09 130
2191.20 142
2191.30 145
2191.41 140
2191.52 131
2191.63 118
2191.74 104
2191.84 91
2191.95 81
2192.06 73
2192.17 69
2192.27 67
2192.38 67
2192.49 67
2192.60 66
2192.70 62
2192.81 56
2192.92 48
2193.03 41
2193.14 37
2193.24 37
2193.35 42
2193.46 52
2193.57 65
2193.67 78
2193.78 90
2193.89 96
2194.00 95
2194.11 89
2194.21 77
2194.32 63
2194.43 49
2194.54 38
2194.64 31
2194.75 29
2194.86 31
2194.97 37
2195.08 48
2195.18 62
2195.29 79
2195.40 98
2195.51 118
2195.61 137
2195.72 152
2195.83 161
2195.94 162
2196.05 155
2196.15 143
2196.26 130
2196.37 117
2196.48 108
2196.58 103
2196.69 101
2196.80 99
2196.91 94
2197.02 84
2197.12 70
2197.23 52
2197.34 33
2197.45 16
2197.56 3
2197.66 0
2197.77 0
2197.88 0
2197.99 0
2198.09 0
2198.20 0
2198.31 0
2198.42 0
2198.53 0
2198.63 7
2198.74 24
2198.85 42
2198.96 60
2199.07 76
2199.17 87
2199.28 95
2199.39 100
2199.50 104
2199.60 111
2199.71 121
2199.82 135
2199.93 152
2200.04 170
2200.14 186
2200.25 198
2200.36 204
2200.47 204
2200.58 198
2200.68 187
2200.79 173
2200.90 158
2201.01 143
2201.12 129
2201.22 118
2201.33 108
2201.44 100
2201.55 94
2201.66 89
2201.76 84
2201.87 81
2201.98 79
2202.09 78
2202.19 79
2202.30 79
2202.41 78
2202.52 77
2202.63 74
2202.73 71
2202.84 69
2202.95 71
2203.06 77
2203.17 88
2203.27 103
2203.38 120
2203.49 137
2203.60 154
2203.71 169
2203.81 183
2203.92 196
2204.03 207
2204.14 216
2204.25 222
2204.35 226
2204.46 229
2204.57 233
2204.68 243
2204.79 259
2204.89 282
2205.00 308
2205.11 335
2205.22 355
2205.33 366
2205.43 364
2205.54 351
2205.65 329
2205.76 305
2205.87 282
2205.97 265
2206.08 253
2206.19 247
2206.30 243
2206.41 238
2206.52 231
2206.62 222
2206.73 213
2206.84 206
2206.95 204
2207.06 205
2207.16 208
2207.27 211
2207.38 209
2207.49 201
2207.60 187
2207.70 166
2207.81 142
2207.92 119
2208.03 98
2208.14 84
2208.24 75
2208.35 72
2208.46 75
2208.57 81
2208.68 90
2208.79 102
2208.89 115
2209.00 129
2209.11 143
2209.22 156
2209.33 166
2209.43 174
2209.54 178
2209.65 179
2209.76 178
2209.87 176
2209.97 175
2210.08 175
2210.19 176
2210.30 180
2210.41 185
2210.52 191
2210.62 196
2210.73 200
2210.84 204
2210.95 208
2211.06 213
2211.16 220
2211.27 228
2211.38 239
2211.49 251
2211.60 263
2211.71 272
2211.81 275
2211.92 270
2212.03 257
2212.14 234
2212.25 204
2212.35 169
2212.46 132
2212.57 98
2212.68 69
2212.79 46
2212.90 30
2213.00 22
2213.11 21
2213.22 27
2213.33 39
2213.44 54
2213.54 71
2213.65 85
2213.76 95
2213.87 100
2213.98 100
2214.09 98
2214.19 95
2214.30 94
2214.41 97
2214.52 106
2214.63 120
2214.74 137
2214.84 157
2214.95 180
2215.06 205
2215.17 230
2215.28 256
2215.39 278
2215.49 295
2215.60 303
2215.71 301
2215.82 288
2215.93 266
2216.03 237
2216.14 204
2216.25 170
2216.36 135
2216.47 101
2216.58 70
2216.68 40
2216.79 14
2216.90 0
2217.01 0
2217.12 0
2217.23 0
2217.33 0
2217.44 0
2217.55 0
2217.66 0
2217.77 3
2217.88 20
2217.98 38
2218.09 55
2218.20 70
2218.31 82
2218.42 92
2218.53 98
2218.63 98
2218.74 95
2218.85 87
2218.96 78
2219.07 71
2219.18 68
2219.28 72
2219.39 85
2219.50 106
2219.61 132
2219.72 159
2219.83 184
2219.94 203
2220.04 217
2220.15 226
2220.26 232
2220.37 238
2220.48 245
2220.59 253
2220.69 259
2220.80 261
2220.91 255
2221.02 241
2221.13 221
2221.24 198
2221.34 177
2221.45 162
2221.56 156
2221.67 160
2221.78 171
2221.89 185
2222.00 201
2222.10 216
2222.21 228
2222.32 240
2222.43 251
2222.54 263
2222.65 274
2222.75 284
2222.86 291
2222.97 296
2223.08 300
2223.19 303
2223.30 310
2223.41 322
2223.51 339
2223.62 360
2223.73 382
2223.84 400
2223.95 414
2224.06 419
2224.16 417
2224.27 408
2224.38 397
2224.49 385
2224.60 375
2224.71 369
2224.82 368
2224.92 370
2225.03 377
2225.14 386
2225.25 396
2225.36 405
2225.47 410
2225.58 409
2225.68 399
2225.79 381
2225.90 354
2226.01 321
2226.12 288
2226.23 259
2226.33 238
2226.44 229
2226.55 231
2226.66 244
2226.77 265
2226.88 288
2226.99 313
2227.09 337
2227.20 357
2227.31 373
2227.42 384
2227.53 390
2227.64 389
2227.75 382
2227.85 369
2227.96 353
2228.07 337
2228.18 323
2228.29 313
2228.40 308
2228.51 307
2228.61 312
2228.72 318
2228.83 325
2228.94 330
2229.05 331
2229.16 329
2229.27 324
2229.38 316
2229.48 308
2229.59 300
2229.70 292
2229.81 284
2229.92 274
2230.03 262
2230.14 248
2230.24 233
2230.35 220
2230.46 211
2230.57 209
2230.68 214
2230.79 227
2230.90 245
2231.00 264
2231.11 280
2231.22 292
2231.33 298
2231.44 299
2231.55 300
2231.66 302
2231.77 309
2231.87 322
2231.98 341
2232.09 362
2232.20 381
2232.31 394
2232.42 398
2232.53 392
2232.63 375
2232.74 348
2232.85 315
2232.96 278
2233.07 241
2233.18 208
2233.29 180
2233.40 160
2233.50 148
2233.61 146
2233.72 152
2233.83 164
2233.94 177
2234.05 189
2234.16 198
2234.27 204
2234.37 206
2234.48 208
2234.59 212
2234.70 222
2234.81 239
2234.92 265
2235.03 296
2235.14 331
2235.24 364
2235.35 392
2235.46 409
2235.57 414
2235.68 407
2235.79 391
2235.90 370
2236.01 348
2236.11 330
2236.22 317
2236.33 311
2236.44 309
2236.55 307
2236.66 303
2236.77 293
2236.88 278
2236.98 258
2237.09 238
2237.20 220
2237.31 208
2237.42 202
2237.53 201
2237.64 202
2237.75 200
2237.86 193
2237.96 180
2238.07 162
2238.18 144
2238.29 131
2238.40 125
2238.51 127
2238.62 135
2238.73 145
2238.83 150
2238.94 148
2239.05 136
2239.16 115
2239.27 89
2239.38 63
2239.49 39
2239.60 21
2239.71 8
2239.81 0
2239.92 0
2240.03 0
2240.14 0
2240.25 0
2240.36 0
2240.47 0
2240.58 0
2240.69 0
2240.79 14
2240.90 39
2241.01 62
2241.12 81
2241.23 95
2241.34 102
2241.45 106
2241.56 106
2241.67 107
2241.77 109
2241.88 113
2241.99 119
2242.10 127
2242.21 135
2242.32 144
2242.43 153
2242.54 161
2242.65 171
2242.76 181
2242.86 194
2242.97 211
2243.08 233
2243.19 259
2243.30 288
2243.41 316
2243.52 339
2243.63 352
2243.74 354
2243.84 342
2243.95 319
2244.06 287
2244.17 251
2244.28 214
2244.39 182
2244.50 155
2244.61 135
2244.72 121
2244.83 111
2244.93 104
2245.04 101
2245.15 100
2245.26 102
2245.37 109
2245.48 121
2245.59 138
2245.70 159
2245.81 181
2245.92 203
2246.02 221
2246.13 235
2246.24 244
2246.35 247
2246.46 246
2246.57 241
2246.68 232
2246.79 220
2246.90 207
2247.01 192
2247.11 178
2247.22 166
2247.33 155
2247.44 147
2247.55 141
2247.66 135
2247.77 130
2247.88 126
2247.99 125
2248.10 128
2248.21 136
2248.31 152
2248.42 173
2248.53 201
2248.64 232
2248.75 265
2248.86 299
2248.97 333
2249.08 365
2249.19 397
2249.30 427
2249.41 455
2249.51 480
2249.62 501
2249.73 515
2249.84 520
2249.95 517
2250.06 505
2250.17 486
2250.28 463
2250.39 438
2250.50 414
2250.61 393
2250.71 374
2250.82 360
2250.93 351
2251.04 346
2251.15 347
2251.26 355
2251.37 368
2251.48 388
2251.59 411
2251.70 437
2251.81 461
2251.92 480
2252.02 492
2252.13 495
2252.24 490
2252.35 479
2252.46 464
2252.57 448
2252.68 435
2252.79 425
2252.90 418
2253.01 413
2253.12 409
2253.23 403
2253.33 394
2253.44 384
2253.55 373
2253.66 363
2253.77 356
2253.88 353
2253.99 353
2254.10 355
2254.21 357
2254.32 358
2254.43 358
2254.54 358
2254.65 359
2254.75 364
2254.86 372
2254.97 384
2255.08 398
2255.19 410
2255.30 420
2255.41 425
2255.52 427
2255.63 425
2255.74 421
2255.85 416
2255.96 410
2256.07 404
2256.18 397
2256.28 390
2256.39 386
2256.50 385
2256.61 388
2256.72 394
2256.83 399
2256.94 400
2257.05 397
2257.16 389
2257.27 377
2257.38 368
2257.49 367
2257.60 377
2257.71 398
2257.81 428
2257.92 460
2258.03 490
2258.14 511
2258.25 521
2258.36 519
2258.47 510
2258.58 496
2258.69 482
2258.80 469
2258.91 457
2259.02 445
2259.13 436
2259.24 428
2259.34 422
2259.45 420
2259.56 422
2259.67 425
2259.78 428
2259.89 427
2260.00 421
2260.11 408
2260.22 390
2260.33 370
2260.44 352
2260.55 340
2260.66 333
2260.77 332
2260.88 334
2260.99 336
2261.09 337
2261.20 335
2261.31 333
2261.42 331
2261.53 333
2261.64 338
2261.75 348
2261.86 361
2261.97 374
2262.08 385
2262.19 392
2262.30 395
2262.41 395
2262.52 393
2262.63 392
2262.74 393
2262.85 397
2262.95 406
2263.06 419
2263.17 437
2263.28 458
2263.39 483
2263.50 510
2263.61 540
2263.72 570
2263.83 598
2263.94 620
2264.05 635
2264.16 639
2264.27 631
2264.38 612
2264.49 583
2264.60 549
2264.71 512
2264.82 477
2264.92 444
2265.03 414
2265.14 387
2265.25 361
2265.36 336
2265.47 313
2265.58 295
2265.69 284
2265.80 284
2265.91 294
2266.02 314
2266.13 339
2266.24 367
2266.35 392
2266.46 412
2266.57 424
2266.68 429
2266.79 428
2266.90 423
2267.01 415
2267.11 406
2267.22 394
2267.33 379
2267.44 361
2267.55 338
2267.66 311
2267.77 282
2267.88 253
2267.99 229
2268.10 211
2268.21 200
2268.32 197
2268.43 200
2268.54 206
2268.65 212
2268.76 216
2268.87 218
2268.98 220
2269.09 223
2269.20 227
2269.31 234
2269.42 241
2269.53 248
2269.63 253
2269.74 254
2269.85 251
2269.96 244
2270.07 236
2270.18 228
2270.29 221
2270.40 216
2270.51 214
2270.62 215
2270.73 218
2270.84 222
2270.95 228
2271.06 233
2271.17 237
2271.28 240
2271.39 240
2271.50 237
2271.61 232
2271.72 222
2271.83 209
2271.94 191
2272.05 169
2272.16 141
2272.27 109
2272.38 75
2272.49 39
2272.59 5
2272.70 0
2272.81 0
2272.92 0
2273.03 0
2273.14 0
2273.25 0
2273.36 0
2273.47 0
2273.58 12
2273.69 41
2273.80 75
2273.91 109
2274.02 144
2274.13 176
2274.24 206
2274.35 231
2274.46 253
2274.57 269
2274.68 282
2274.79 290
2274.90 295
2275.01 297
2275.12 296
2275.23 294
2275.34 292
2275.45 292
2275.56 294
2275.67 296
2275.78 298
2275.89 299
2276.00 296
2276.11 288
2276.22 275
2276.32 257
2276.43 233
2276.54 206
2276.65 174
2276.76 141
2276.87 109
2276.98 81
2277.09 59
2277.20 46
2277.31 44
2277.42 52
2277.53 69
2277.64 90
2277.75 111
2277.86 128
2277.97 137
2278.08 136
2278.19 125
2278.30 107
2278.41 84
2278.52 59
2278.63 39
2278.74 25
2278.85 21
2278.96 26
2279.07 39
2279.18 60
2279.29 83
2279.40 104
2279.51 121
2279.62 132
2279.73 135
2279.84 133
2279.95 128
2280.06 124
2280.17 124
2280.28 131
2280.39 145
2280.50 165
2280.61 188
2280.72 214
2280.83 240
2280.94 265
2281.05 288
2281.16 309
2281.27 327
2281.38 343
2281.49 356
2281.60 364
2281.71 366
2281.82 363
2281.93 353
2282.04 338
2282.15 319
2282.26 297
2282.37 276
2282.48 258
2282.59 245
2282.70 237
2282.80 234
2282.91 236
2283.02 241
2283.13 248
2283.24 257
2283.35 268
2283.46 281
2283.57 297
2283.68 316
2283.79 336
2283.90 355
2284.01 373
2284.12 388
2284.23 397
2284.34 401
2284.45 400
2284.56 395
2284.67 388
2284.78 378
2284.89 367
2285.00 355
2285.11 343
2285.22 333
2285.33 325
2285.44 319
2285.55 316
2285.66 314
2285.77 312
2285.88 308
2285.99 299
2286.10 286
2286.21 269
2286.32 250
2286.43 231
2286.54 214
2286.65 201
2286.76 193
2286.87 189
2286.98 189
2287.09 193
2287.20 199
2287.31 205
2287.42 210
2287.53 211
2287.64 207
2287.75 197
2287.86 182
2287.97 165
2288.08 149
2288.19 138
2288.30 132
2288.41 133
2288.52 139
2288.63 147
2288.74 157
2288.85 165
2288.96 171
2289.07 175
2289.18 176
2289.29 174
2289.40 168
2289.51 158
2289.62 144
2289.73 126
2289.84 106
2289.95 84
2290.06 64
2290.17 45
2290.28 29
2290.39 18
2290.51 12
2290.62 11
2290.73 14
2290.84 20
2290.95 26
2291.06 30
2291.17 30
2291.28 25
2291.39 14
2291.50 1
2291.61 0
2291.72 0
2291.83 0
2291.94 0
2292.05 0
2292.16 0
2292.27 0
2292.38 5
2292.49 29
2292.60 56
2292.71 83
2292.82 109
2292.93 132
2293.04 152
2293.15 169
2293.26 184
2293.37 198
2293.48 209
2293.59 217
2293.70 219
2293.81 216
2293.92 207
2294.03 195
2294.14 180
2294.25 167
2294.36 155
2294.47 146
2294.58 139
2294.69 133
2294.80 129
2294.91 127
2295.02 129
2295.13 134
2295.24 145
2295.35 159
2295.46 174
2295.57 187
2295.68 197
2295.79 204
2295.90 210
2296.01 219
2296.12 237
2296.23 267
2296.34 310
2296.45 364
2296.56 424
2296.67 484
2296.78 540
2296.89 587
2297.01 624
2297.12 653
2297.23 676
2297.34 696
2297.45 718
2297.56 744
2297.67 776
2297.78 816
2297.89 866
2298.00 927
2298.11 999
2298.22 1079
2298.33 1165
2298.44 1251
2298.55 1332
2298.66 1403
2298.77 1462
2298.88 1508
2298.99 1545
2299.10 1577
2299.21 1608
2299.32 1640
2299.43 1676
2299.54 1712
2299.65 1748
2299.76 1781
2299.87 1809
2299.98 1833
2300.09 1855
2300.20 1876
2300.31 1895
2300.42 1911
2300.53 1923
2300.64 1928
2300.76 1926
2300.87 1917
2300.98 1903
2301.09 1886
2301.20 1867
2301.31 1846
2301.42 1821
2301.53 1790
2301.64 1752
2301.75 1706
2301.86 1655
2301.97 1601
2302.08 1546
2302.19 1493
2302.30 1442
2302.41 1393
2302.52 1345
2302.63 1300
2302.74 1259
2302.85 1228
2302.96 1207
2303.07 1197
2303.18 1197
2303.29 1201
2303.40 1204
2303.51 1200
2303.62 1186
2303.74 1162
2303.85 1130
2303.96 1094
2304.07 1059
2304.18 1028
2304.29 1002
2304.40 981
2304.51 965
2304.62 950
2304.73 934
2304.84 916
2304.95 892
2305.06 862
2305.17 823
2305.28 776
2305.39 723
2305.50 665
2305.61 607
2305.72 550
2305.83 499
2305.94 453
2306.05 413
2306.16 378
2306.28 347
2306.39 320
2306.50 295
2306.61 274
2306.72 254
2306.83 235
2306.94 218
2307.05 202
2307.16 186
2307.27 167
2307.38 149
2307.49 131
2307.60 118
2307.71 110
2307.82 112
2307.93 123
2308.04 144
2308.15 169
2308.26 194
2308.37 214
2308.49 224
2308.60 223
2308.71 214
2308.82 199
2308.93 184
2309.04 172
2309.15 167
2309.26 168
2309.37 176
2309.48 187
2309.59 199
2309.70 209
2309.81 216
2309.92 219
2310.03 216
2310.14 210
2310.25 201
2310.36 193
2310.48 187
2310.59 187
2310.70 192
2310.81 204
2310.92 220
2311.03 239
2311.14 257
2311.25 273
2311.36 284
2311.47 293
2311.58 299
2311.69 307
2311.80 320
2311.91 340
2312.02 370
2312.13 408
2312.24 454
2312.36 505
2312.47 557
2312.58 608
2312.69 653
2312.80 691
2312.91 723
2313.02 751
2313.13 776
2313.24 801
2313.35 826
2313.46 853
2313.57 878
2313.68 899
2313.79 914
2313.90 920
2314.01 918
2314.13 911
2314.24 903
2314.35 899
2314.46 903
2314.57 917
2314.68 942
2314.79 974
2314.90 1009
2315.01 1041
2315.12 1066
2315.23 1079
2315.34 1078
2315.45 1065
2315.56 1039
2315.67 1004
2315.79 960
2315.90 909
2316.01 853
2316.12 794
2316.23 733
2316.34 673
2316.45 617
2316.56 568
2316.67 528
2316.78 496
2316.89 471
2317.00 449
2317.11 430
2317.22 411
2317.34 392
2317.45 375
2317.56 362
2317.67 353
2317.78 348
2317.89 345
2318.00 344
2318.11 344
2318.22 346
2318.33 350
2318.44 357
2318.55 369
2318.66 384
2318.78 401
2318.89 416
2319.00 427
2319.11 434
2319.22 437
2319.33 437
2319.44 435
2319.55 433
2319.66 430
2319.77 426
2319.88 419
2319.99 407
2320.10 390
2320.22 369
2320.33 342
2320.44 310
2320.55 271
2320.66 228
2320.77 183
2320.88 138
2320.99 97
2321.10 64
2321.21 44
2321.32 37
2321.43 42
2321.55 57
2321.66 77
2321.77 99
2321.88 119
2321.99 137
2322.10 153
2322.21 168
2322.32 183
2322.43 199
2322.54 216
2322.65 231
2322.76 243
2322.88 248
2322.99 245
2323.10 232
2323.21 212
2323.32 185
2323.43 155
2323.54 125
2323.65 96
2323.76 69
2323.87 45
2323.98 25
2324.10 7
2324.21 0
2324.32 0
2324.43 0
2324.54 0
2324.65 0
2324.76 0
2324.87 0
2324.98 0
2325.09 8
2325.20 26
2325.32 41
2325.43 51
2325.54 55
2325.65 52
2325.76 45
2325.87 38
2325.98 32
2326.09 27
2326.20 26
2326.31 24
2326.42 22
2326.54 17
2326.65 9
2326.76 0
2326.87 0
2326.98 0
2327.09 0
2327.20 0
2327.31 0
2327.42 0
2327.53 0
2327.65 0
2327.76 10
2327.87 28
2327.98 55
2328.09 89
2328.20 128
2328.31 170
2328.42 210
2328.53 240
2328.64 256
2328.76 256
2328.87 241
2328.98 215
2329.09 184
2329.20 155
2329.31 134
2329.42 125
2329.53 128
2329.64 140
2329.75 157
2329.87 175
2329.98 190
2330.09 200
2330.20 203
2330.31 200
2330.42 193
2330.53 183
2330.64 171
2330.75 157
2330.86 141
2330.98 121
2331.09 97
2331.20 70
2331.31 42
2331.42 15
2331.53 0
2331.64 0
2331.75 0
2331.86 0
2331.98 0
2332.09 0
2332.20 0
2332.31 0
2332.42 0
2332.53 9
2332.64 21
2332.75 35
2332.86 52
2332.98 70
2333.09 86
2333.20 96
2333.31 101
2333.42 101
2333.53 97
2333.64 94
2333.75 94
2333.86 96
2333.98 101
2334.09 107
2334.20 111
2334.31 113
2334.42 113
2334.53 114
2334.64 117
2334.75 125
2334.86 138
2334.98 153
2335.09 167
2335.20 178
2335.31 182
2335.42 181
2335.53 176
2335.64 168
2335.75 159
2335.86 152
2335.98 146
2336.09 141
2336.20 136
2336.31 132
2336.42 131
2336.53 131
2336.64 135
2336.75 138
2336.87 139
2336.98 135
2337.09 123
2337.20 102
2337.31 74
2337.42 41
2337.53 10
2337.64 0
2337.76 0
2337.87 0
2337.98 0
2338.09 14
2338.20 43
2338.31 73
2338.42 100
2338.53 120
2338.65 134
2338.76 141
2338.87 144
2338.98 143
2339.09 141
2339.20 139
2339.31 139
2339.42 140
2339.54 144
2339.65 148
2339.76 151
2339.87 151
2339.98 149
2340.09 145
2340.20 139
2340.31 133
2340.43 128
2340.54 127
2340.65 129
2340.76 133
2340.87 137
2340.98 139
2341.09 139
2341.20 136
2341.32 130
2341.43 122
2341.54 113
2341.65 104
2341.76 95
2341.87 86
2341.98 77
2342.09 68
2342.21 59
2342.32 51
2342.43 43
2342.54 37
2342.65 30
2342.76 24
2342.87 17
2342.99 12
2343.10 10
2343.21 13
2343.32 21
2343.43 33
2343.54 49
2343.65 67
2343.76 83
2343.88 95
2343.99 100
2344.10 97
2344.21 86
2344.32 68
2344.43 46
2344.54 21
2344.66 0
2344.77 0
2344.88 0
2344.99 0
2345.10 0
2345.21 0
2345.32 0
2345.44 0
2345.55 0
2345.66 0
2345.77 2
2345.88 10
2345.99 25
2346.10 44
2346.22 66
2346.33 85
2346.44 97
2346.55 100
2346.66 94
2346.77 81
2346.88 64
2347.00 48
2347.11 34
2347.22 22
2347.33 12
2347.44 1
2347.55 0
2347.66 0
2347.78 0
2347.89 0
2348.00 0
2348.11 0
2348.22 0
2348.33 11
2348.44 49
2348.56 87
2348.67 118
2348.78 139
2348.89 147
2349.00 140
2349.11 122
2349.22 98
2349.34 74
2349.45 54
2349.56 39
2349.67 33
2349.78 35
2349.89 42
2350.01 53
2350.12 64
2350.23 73
2350.34 78
2350.45 77
2350.56 70
2350.67 56
2350.79 39
2350.90 23
2351.01 13
2351.12 12
2351.23 24
2351.34 46
2351.46 77
2351.57 111
2351.68 144
2351.79 172
2351.90 194
2352.01 210
2352.12 222
2352.24 231
2352.35 235
2352.46 233
2352.57 224
2352.68 207
2352.79 183
2352.91 156
2353.02 129
2353.13 109
2353.24 97
2353.35 94
2353.46 98
2353.58 104
2353.69 110
2353.80 113
2353.91 114
2354.02 114
2354.13 113
2354.24 114
2354.36 115
2354.47 116
2354.58 115
2354.69 114
2354.80 110
2354.91 106
2355.03 102
2355.14 102
2355.25 105
2355.36 112
2355.47 124
2355.58 140
2355.70 157
2355.81 173
2355.92 185
2356.03 189
2356.14 183
2356.25 167
2356.37 140
2356.48 107
2356.59 73
2356.70 43
2356.81 20
2356.92 7
2357.04 3
2357.15 5
2357.26 10
2357.37 13
2357.48 11
2357.59 4
2357.71 0
2357.82 0
2357.93 0
2358.04 0
2358.15 0
2358.26 0
2358.38 24
2358.49 55
2358.60 89
2358.71 120
2358.82 146
2358.93 164
2359.05 174
2359.16 178
2359.27 176
2359.38 171
2359.49 164
2359.60 156
2359.72 149
2359.83 141
2359.94 132
2360.05 122
2360.16 111
2360.28 98
2360.39 83
2360.50 67
2360.61 52
2360.72 38
2360.83 28
2360.95 23
2361.06 23
2361.17 31
2361.28 45
2361.39 61
2361.50 78
2361.62 91
2361.73 96
2361.84 94
2361.95 84
2362.06 70
2362.18 55
2362.29 44
2362.40 42
2362.51 50
2362.62 68
2362.73 94
2362.85 124
2362.96 155
2363.07 184
2363.18 210
2363.29 232
2363.41 249
2363.52 263
2363.63 272
2363.74 277
2363.85 277
2363.96 274
2364.08 265
2364.19 254
2364.30 240
2364.41 225
2364.52 210
2364.64 195
2364.75 181
2364.86 167
2364.97 153
2365.08 139
2365.20 126
2365.31 115
2365.42 109
2365.53 109
2365.64 117
2365.75 135
2365.87 161
2365.98 196
2366.09 235
2366.20 275
2366.31 310
2366.43 336
2366.54 350
2366.65 349
2366.76 335
2366.87 309
2366.99 278
2367.10 246
2367.21 219
2367.32 199
2367.43 187
2367.54 181
2367.66 181
2367.77 185
2367.88 191
2367.99 197
2368.10 202
2368.22 205
2368.33 205
2368.44 201
2368.55 193
2368.66 182
2368.78 170
2368.89 160
2369.00 154
2369.11 149
2369.22 146
2369.34 142
2369.45 135
2369.56 123
2369.67 107
2369.78 88
2369.90 70
2370.01 55
2370.12 45
2370.23 39
2370.34 35
2370.46 32
2370.57 27
2370.68 19
2370.79 9
2370.90 0
2371.02 0
2371.13 0
2371.24 0
2371.35 2
2371.46 10
2371.58 16
2371.69 18
2371.80 15
2371.91 5
2372.02 0
2372.14 0
2372.25 0
2372.36 0
2372.47 0
2372.58 0
2372.70 3
2372.81 13
2372.92 21
2373.03 24
2373.14 24
2373.26 21
2373.37 15
2373.48 8
2373.59 0
2373.70 0
2373.82 0
2373.93 0
2374.04 0
2374.15 0
2374.27 0
2374.38 6
2374.49 31
2374.60 61
2374.71 94
2374.83 127
2374.94 155
2375.05 178
2375.16 194
2375.27 203
2375.39 205
2375.50 200
2375.61 190
2375.72 175
2375.83 157
2375.95 137
2376.06 115
2376.17 93
2376.28 73
2376.40 56
2376.51 45
2376.62 41
2376.73 43
2376.84 52
2376.96 67
2377.07 86
2377.18 106
2377.29 124
2377.40 136
2377.52 142
2377.63 140
2377.74 131
2377.85 118
2377.97 104
2378.08 93
2378.19 86
2378.30 86
2378.41 91
2378.53 101
2378.64 112
2378.75 124
2378.86 133
2378.97 140
2379.09 145
2379.20 148
2379.31 151
2379.42 155
2379.54 159
2379.65 164
2379.76 170
2379.87 174
2379.98 179
2380.10 184
2380.21 189
2380.32 194
2380.43 197
2380.55 197
2380.66 190
2380.77 177
2380.88 158
2380.99 133
2381.11 106
2381.22 80
2381.33 58
2381.44 43
2381.56 35
2381.67 34
2381.78 39
2381.89 48
2382.00 56
2382.12 62
2382.23 65
2382.34 64
2382.45 60
2382.57 54
2382.68 51
2382.79 52
2382.90 58
2383.02 70
2383.13 86
2383.24 105
2383.35 121
2383.46 133
2383.58 139
2383.69 138
2383.80 132
2383.91 124
2384.03 115
2384.14 111
2384.25 111
2384.36 118
2384.48 130
2384.59 146
2384.70 163
2384.81 178
2384.92 189
2385.04 193
2385.15 191
2385.26 184
2385.37 173
2385.49 161
2385.60 150
2385.71 141
2385.82 135
2385.94 130
2386.05 124
2386.16 118
2386.27 110
2386.39 102
2386.50 93
2386.61 86
2386.72 83
2386.83 82
2386.95 86
2387.06 93
2387.17 105
2387.28 121
2387.40 138
2387.51 156
2387.62 172
2387.73 184
2387.85 191
2387.96 192
2388.07 189
2388.18 184
2388.30 181
2388.41 182
2388.52 189
2388.63 203
2388.75 220
2388.86 239
2388.97 255
2389.08 268
2389.20 276
2389.31 280
2389.42 282
2389.53 281
2389.65 280
2389.76 278
2389.87 275
2389.98 272
2390.09 267
2390.21 261
2390.32 255
2390.43 249
2390.54 244
2390.66 240
2390.77 238
2390.88 239
2390.99 241
2391.11 246
2391.22 252
2391.33 261
2391.44 269
2391.56 276
2391.67 282
2391.78 285
2391.89 288
2392.01 291
2392.12 293
2392.23 296
2392.34 299
2392.46 300
2392.57 299
2392.68 295
2392.79 290
2392.91 283
2393.02 277
2393.13 274
2393.24 274
2393.36 278
2393.47 286
2393.58 296
2393.69 310
2393.81 326
2393.92 342
2394.03 357
2394.14 368
2394.26 374
2394.37 371
2394.48 361
2394.60 345
2394.71 327
2394.82 310
2394.93 297
2395.05 288
2395.16 284
2395.27 284
2395.38 287
2395.50 293
2395.61 301
2395.72 312
2395.83 326
2395.95 341
2396.06 353
2396.17 359
2396.28 357
2396.40 346
2396.51 327
2396.62 303
2396.73 279
2396.85 259
2396.96 246
2397.07 243
2397.18 247
2397.30 260
2397.41 277
2397.52 295
2397.64 310
2397.75 319
2397.86 321
2397.97 317
2398.09 307
2398.20 296
2398.31 286
2398.42 279
2398.54 278
2398.65 278
2398.76 278
2398.87 276
2398.99 269
2399.10 258
2399.21 243
2399.32 228
2399.44 216
2399.55 208
2399.66 206
2399.78 208
2399.89 214
2400.00 220
2400.11 225
2400.23 226
2400.34 223
2400.45 214
2400.56 204
2400.68 194
2400.79 187
2400.90 185
2401.02 190
2401.13 200
2401.24 213
2401.35 228
2401.47 241
2401.58 250
2401.69 255
2401.80 256
2401.92 255
2402.03 251
2402.14 245
2402.26 238
2402.37 231
2402.48 223
2402.59 217
2402.71 214
2402.82 216
2402.93 227
2403.04 248
2403.16 277
2403.27 312
2403.38 351
2403.50 387
2403.61 418
2403.72 442
2403.83 456
2403.95 461
2404.06 458
2404.17 449
2404.28 434
2404.40 416
2404.51 394
2404.62 370
2404.74 345
2404.85 322
2404.96 303
2405.07 288
2405.19 278
2405.30 273
2405.41 269
2405.53 266
2405.64 260
2405.75 251
2405.86 239
2405.98 226
2406.09 214
2406.20 204
2406.32 197
2406.43 195
2406.54 196
2406.65 198
2406.77 199
2406.88 198
2406.99 193
2407.11 184
2407.22 173
2407.33 161
2407.44 151
2407.56 147
2407.67 150
2407.78 161
2407.90 178
2408.01 198
2408.12 217
2408.23 231
2408.35 238
2408.46 236
2408.57 229
2408.69 219
2408.80 208
2408.91 200
2409.02 195
2409.14 194
2409.25 195
2409.36 196
2409.48 195
2409.59 192
2409.70 186
2409.81 178
2409.93 167
2410.04 154
2410.15 138
2410.27 118
2410.38 96
2410.49 71
2410.61 47
2410.72 25
2410.83 7
2410.94 0
2411.06 0
2411.17 0
2411.28 0
2411.40 0
2411.51 0
2411.62 0
2411.73 0
2411.85 0
2411.96 5
2412.07 34
2412.19 71
2412.30 112
2412.41 154
2412.53 192
2412.64 222
2412.75 245
2412.86 261
2412.98 275
2413.09 288
2413.20 302
2413.32 319
2413.43 337
2413.54 356
2413.66 372
2413.77 384
2413.88 391
2413.99 394
2414.11 393
2414.22 388
2414.33 380
2414.45 368
2414.56 353
2414.67 335
2414.79 313
2414.90 288
2415.01 262
2415.12 235
2415.24 210
2415.35 187
2415.46 165
2415.58 147
2415.69 132
2415.80 123
2415.92 122
2416.03 129
2416.14 146
2416.26 172
2416.37 204
2416.48 238
2416.59 268
2416.71 289
2416.82 299
2416.93 296
2417.05 283
2417.16 264
2417.27 244
2417.39 227
2417.50 218
2417.61 215
2417.73 218
2417.84 224
2417.95 229
2418.06 233
2418.18 233
2418.29 230
2418.40 226
2418.52 222
2418.63 219
2418.74 217
2418.86 216
2418.97 216
2419.08 219
2419.20 225
2419.31 235
2419.42 246
2419.54 259
2419.65 270
2419.76 276
2419.87 276
2419.99 267
2420.10 251
2420.21 231
2420.33 209
2420.44 188
2420.55 170
2420.67 157
2420.78 149
2420.89 148
2421.01 152
2421.12 164
2421.23 182
2421.35 205
2421.46 232
2421.57 259
2421.69 285
2421.80 307
2421.91 326
2422.02 340
2422.14 351
2422.25 359
2422.36 364
2422.48 364
2422.59 360
2422.70 350
2422.82 335
2422.93 315
2423.04 294
2423.16 274
2423.27 257
2423.38 244
2423.50 237
2423.61 233
2423.72 232
2423.84 233
2423.95 236
2424.06 241
2424.18 248
2424.29 257
2424.40 268
2424.52 279
2424.63 287
2424.74 292
2424.86 290
2424.97 282
2425.08 268
2425.20 249
2425.31 228
2425.42 207
2425.54 188
2425.65 171
2425.76 156
2425.88 140
2425.99 125
2426.10 109
2426.22 91
2426.33 73
2426.44 56
2426.55 42
2426.67 34
2426.78 35
2426.89 49
2427.01 75
2427.12 114
2427.23 162
2427.35 214
2427.46 263
2427.57 303
2427.69 328
2427.80 339
2427.91 337
2428.03 325
2428.14 309
2428.25 290
2428.37 271
2428.48 252
2428.59 232
2428.71 210
2428.82 187
2428.93 163
2429.05 141
2429.16 123
2429.28 111
2429.39 104
2429.50 102
2429.62 102
2429.73 102
2429.84 100
2429.96 94
2430.07 82
2430.18 65
2430.30 45
2430.41 23
2430.52 2
2430.64 0
2430.75 0
2430.86 0
2430.98 0
2431.09 0
2431.20 0
2431.32 3
2431.43 10
2431.54 14
2431.66 16
2431.77 17
2431.88 19
2432.00 22
2432.11 27
2432.22 32
2432.34 35
2432.45 35
2432.56 32
2432.68 28
2432.79 26
2432.90 27
2433.02 34
2433.13 46
2433.24 65
2433.36 89
2433.47 116
2433.59 144
2433.70 171
2433.81 195
2433.93 212
2434.04 221
2434.15 221
2434.27 214
2434.38 203
2434.49 192
2434.61 185
2434.72 187
2434.83 200
2434.95 224
2435.06 254
2435.17 288
2435.29 320
2435.40 345
2435.51 361
2435.63 369
2435.74 370
2435.85 368
2435.97 367
2436.08 369
2436.20 376
2436.31 387
2436.42 401
2436.54 415
2436.65 426
2436.76 433
2436.88 435
2436.99 433
2437.10 427
2437.22 419
2437.33 408
2437.44 394
2437.56 375
2437.67 350
2437.79 316
2437.90 276
2438.01 234
2438.13 195
2438.24 164
2438.35 146
2438.47 140
2438.58 146
2438.69 158
2438.81 171
2438.92 182
2439.03 191
2439.15 196
2439.26 202
2439.38 207
2439.49 214
2439.60 221
2439.72 226
2439.83 226
2439.94 221
2440.06 212
2440.17 203
2440.28 196
2440.40 193
2440.51 196
2440.63 205
2440.74 220
2440.85 239
2440.97 262
2441.08 288
2441.19 315
2441.31 342
2441.42 366
2441.53 387
2441.65 405
2441.76 418
2441.88 426
2441.99 431
2442.10 433
2442.22 430
2442.33 423
2442.44 409
2442.56 389
2442.67 364
2442.78 336
2442.90 308
2443.01 282
2443.13 259
2443.24 243
2443.35 232
2443.47 227
2443.58 227
2443.69 234
2443.81 247
2443.92 266
2444.04 290
2444.15 316
2444.26 341
2444.38 363
2444.49 379
2444.60 388
2444.72 391
2444.83 389
2444.95 384
2445.06 378
2445.17 370
2445.29 361
2445.40 351
2445.51 340
2445.63 327
2445.74 313
2445.86 295
2445.97 274
2446.08 251
2446.20 225
2446.31 199
2446.42 174
2446.54 157
2446.65 149
2446.77 153
2446.88 167
2446.99 188
2447.11 213
2447.22 237
2447.33 255
2447.45 265
2447.56 266
2447.68 262
2447.79 253
2447.90 242
2448.02 232
2448.13 225
2448.24 221
2448.36 222
2448.47 224
2448.59 225
2448.70 222
2448.81 213
2448.93 196
2449.04 172
2449.16 144
2449.27 115
2449.38 90
2449.50 72
2449.61 65
2449.72 67
2449.84 78
2449.95 94
2450.07 111
2450.18 128
2450.29 141
2450.41 149
2450.52 152
2450.64 151
2450.75 146
2450.86 139
2450.98 128
2451.09 115
2451.20 99
2451.32 82
2451.43 65
2451.55 50
2451.66 40
2451.77 36
2451.89 38
2452.00 47
2452.12 60
2452.23 73
2452.34 83
2452.46 88
2452.57 86
2452.69 77
2452.80 61
2452.91 40
2453.03 16
2453.14 0
2453.25 0
2453.37 0
2453.48 0
2453.60 0
2453.71 0
2453.82 0
2453.94 0
2454.05 15
2454.17 41
2454.28 62
2454.39 77
2454.51 87
2454.62 93
2454.74 97
2454.85 103
2454.96 111
2455.08 121
2455.19 133
2455.31 144
2455.42 153
2455.53 160
2455.65 165
2455.76 167
2455.88 167
2455.99 168
2456.10 171
2456.22 176
2456.33 186
2456.45 201
2456.56 220
2456.67 243
2456.79 269
2456.90 294
2457.02 317
2457.13 338
2457.24 358
2457.36 377
2457.47 398
2457.59 424
2457.70 456
2457.81 494
2457.93 538
2458.04 583
2458.16 627
2458.27 665
2458.38 696
2458.50 717
2458.61 731
2458.73 739
2458.84 743
2458.95 748
2459.07 754
2459.18 765
2459.30 779
2459.41 795
2459.52 811
2459.64 825
2459.75 835
2459.87 838
2459.98 834
2460.09 823
2460.21 808
2460.32 791
2460.44 774
2460.55 760
2460.67 751
2460.78 748
2460.89 752
2461.01 762
2461.12 773
2461.24 784
2461.35 790
2461.46 789
2461.58 779
2461.69 758
2461.81 730
2461.92 696
2462.03 661
2462.15 627
2462.26 599
2462.38 576
2462.49 559
2462.61 547
2462.72 537
2462.83 528
2462.95 518
2463.06 507
2463.18 494
2463.29 479
2463.40 461
2463.52 440
2463.63 415
2463.75 385
2463.86 350
2463.98 311
2464.09 271
2464.20 233
2464.32 200
2464.43 176
2464.55 162
2464.66 157
2464.77 160
2464.89 168
2465.00 177
2465.12 185
2465.23 189
2465.35 188
2465.46 184
2465.57 176
2465.69 166
2465.80 158
2465.92 150
2466.03 144
2466.15 139
2466.26 132
2466.37 123
2466.49 110
2466.60 92
2466.72 72
2466.83 52
2466.94 34
2467.06 22
2467.17 17
2467.29 17
2467.40 21
2467.52 26
2467.63 30
2467.74 31
2467.86 28
2467.97 21
2468.09 13
2468.20 4
2468.32 0
2468.43 0
2468.54 0
2468.66 0
2468.77 0
2468.89 0
2469.00 0
2469.12 0
2469.23 1
2469.34 7
2469.46 12
2469.57 18
2469.69 22
2469.80 24
2469.92 23
2470.03 20
2470.14 15
2470.26 11
2470.37 8
2470.49 8
2470.60 12
2470.72 17
2470.83 25
2470.94 31
2471.06 37
2471.17 39
2471.29 39
2471.40 36
2471.52 31
2471.63 24
2471.75 17
2471.86 10
2471.97 4
2472.09 1
2472.20 2
2472.32 8
2472.43 21
2472.55 39
2472.66 61
2472.77 84
2472.89 107
2473.00 126
2473.12 139
2473.23 145
2473.35 145
2473.46 140
2473.58 134
2473.69 127
2473.80 124
2473.92 125
2474.03 130
2474.15 141
2474.26 155
2474.38 171
2474.49 186
2474.60 200
2474.72 211
2474.83 218
2474.95 221
2475.06 221
2475.18 217
2475.29 210
2475.41 199
2475.52 185
2475.63 167
2475.75 146
2475.86 125
2475.98 104
2476.09 89
2476.21 80
2476.32 81
2476.44 90
2476.55 107
2476.66 129
2476.78 153
2476.89 175
2477.01 192
2477.12 202
2477.24 205
2477.35 201
2477.47 188
2477.58 169
2477.70 144
2477.81 116
2477.92 87
2478.04 61
2478.15 42
2478.27 34
2478.38 40
2478.50 60
2478.61 93
2478.73 134
2478.84 178
2478.95 219
2479.07 252
2479.18 276
2479.30 289
2479.41 296
2479.53 300
2479.64 303
2479.76 309
2479.87 318
2479.99 327
2480.10 335
2480.21 339
2480.33 337
2480.44 329
2480.56 317
2480.67 304
2480.79 292
2480.90 283
2481.02 277
2481.13 273
2481.25 267
2481.36 257
2481.47 242
2481.59 222
2481.70 202
2481.82 185
2481.93 175
2482.05 174
2482.16 182
2482.28 195
2482.39 210
2482.51 222
2482.62 226
2482.74 223
2482.85 214
2482.96 202
2483.08 190
2483.19 183
2483.31 180
2483.42 181
2483.54 185
2483.65 188
2483.77 189
2483.88 186
2484.00 178
2484.11 169
2484.23 158
2484.34 148
2484.45 142
2484.57 142
2484.68 148
2484.80 162
2484.91 182
2485.03 207
2485.14 232
2485.26 254
2485.37 270
2485.49 277
2485.60 275
2485.72 268
2485.83 258
2485.95 250
2486.06 246
2486.17 248
2486.29 253
2486.40 256
2486.52 255
2486.63 244
2486.75 224
2486.86 196
2486.98 164
2487.09 133
2487.21 105
2487.32 85
2487.44 71
2487.55 61
2487.67 53
2487.78 44
2487.90 32
2488.01 16
2488.12 0
2488.24 0
2488.35 0
2488.47 0
2488.58 0
2488.70 0
2488.81 0
2488.93 0
2489.04 28
2489.16 72
2489.27 115
2489.39 152
2489.50 183
2489.62 205
2489.73 222
2489.85 236
2489.96 250
2490.08 267
2490.19 285
2490.30 303
2490.42 319
2490.53 330
2490.65 336
2490.76 338
2490.88 341
2490.99 346
2491.11 358
2491.22 376
2491.34 399
2491.45 423
2491.57 442
2491.68 451
2491.80 446
2491.91 424
2492.03 387
2492.14 339
2492.26 283
2492.37 227
2492.49 177
2492.60 135
2492.72 106
2492.83 89
2492.95 81
2493.06 80
2493.18 82
2493.29 83
2493.40 84
2493.52 84
2493.63 87
2493.75 95
2493.86 111
2493.98 134
2494.09 161
2494.21 188
2494.32 210
2494.44 222
2494.55 223
2494.67 212
2494.78 192
2494.90 168
2495.01 146
2495.13 129
2495.24 121
2495.36 124
2495.47 139
2495.59 165
2495.70 199
2495.82 238
2495.93 280
2496.05 320
2496.16 354
2496.28 380
2496.39 396
2496.51 401
2496.62 397
2496.74 386
2496.85 372
2496.97 357
2497.08 343
2497.20 332
2497.31 322
2497.43 313
2497.54 302
2497.66 289
2497.77 276
2497.89 265
2498.00 258
2498.12 256
2498.23 260
2498.35 266
2498.46 271
2498.58 272
2498.69 267
2498.81 255
2498.92 239
2499.04 222
2499.15 205
2499.27 191
2499.38 181
2499.50 174
2499.61 168
2499.73 161
2499.84 152
2499.96 141
2500.07 129
2500.19 117
2500.30 108
2500.42 103
2500.53 103
2500.65 106
2500.76 112
2500.88 120
2500.99 127
2501.11 135
2501.22 143
2501.34 151
2501.45 161
2501.57 170
2501.68 179
2501.80 184
2501.91 183
2502.03 174
2502.14 160
2502.26 141
2502.37 120
2502.49 100
2502.60 86
2502.72 78
2502.83 78
2502.95 83
2503.06 90
2503.18 99
2503.29 108
2503.41 116
2503.52 120
2503.64 120
2503.75 116
2503.87 107
2503.98 93
2504.10 75
2504.21 57
2504.33 40
2504.44 29
2504.56 24
2504.67 24
2504.79 26
2504.90 25
2505.02 19
2505.13 6
2505.25 0
2505.36 0
2505.48 0
2505.59 0
2505.71 0
2505.82 0
2505.94 8
2506.05 40
2506.17 69
2506.28 91
2506.40 103
2506.52 104
2506.63 98
2506.75 88
2506.86 79
2506.98 73
2507.09 74
2507.21 83
2507.32 98
2507.44 120
2507.55 146
2507.67 174
2507.78 204
2507.90 234
2508.01 262
2508.13 287
2508.24 306
2508.36 318
2508.47 324
2508.59 323
2508.70 317
2508.82 310
2508.93 304
2509.05 301
2509.16 302
2509.28 304
2509.39 305
2509.51 301
2509.63 291
2509.74 273
2509.86 247
2509.97 218
2510.09 190
2510.20 167
2510.32 152
2510.43 147
2510.55 151
2510.66 161
2510.78 174
2510.89 186
2511.01 194
2511.12 195
2511.24 192
2511.35 185
2511.47 178
2511.58 173
2511.70 172
2511.81 176
2511.93 184
2512.05 195
2512.16 205
2512.28 214
2512.39 219
2512.51 220
2512.62 218
2512.74 211
2512.85 202
2512.97 190
2513.08 177
2513.20 163
2513.31 150
2513.43 137
2513.54 126
2513.66 117
2513.77 109
2513.89 106
2514.01 106
2514.12 111
2514.24 123
2514.35 140
2514.47 162
2514.58 187
2514.70 210
2514.81 229
2514.93 240
2515.04 243
2515.16 235
2515.27 218
2515.39 195
2515.50 170
2515.62 146
2515.74 126
2515.85 112
2515.97 105
2516.08 103
2516.20 105
2516.31 110
2516.43 115
2516.54 123
2516.66 131
2516.77 142
2516.89 154
2517.00 168
2517.12 181
2517.24 191
2517.35 196
2517.47 195
2517.58 189
2517.70 179
2517.81 168
2517.93 159
2518.04 155
2518.16 158
2518.27 169
2518.39 186
2518.51 207
2518.62 228
2518.74 245
2518.85 255
2518.97 257
2519.08 251
2519.20 241
2519.31 228
2519.43 217
2519.54 209
2519.66 205
2519.77 204
2519.89 207
2520.01 211
2520.12 215
2520.24 218
2520.35 220
2520.47 222
2520.58 227
2520.70 236
2520.81 252
2520.93 274
2521.05 303
2521.16 336
2521.28 368
2521.39 396
2521.51 413
2521.62 418
2521.74 410
2521.85 387
2521.97 353
2522.08 314
2522.20 277
2522.32 246
2522.43 226
2522.55 220
2522.66 228
2522.78 245
2522.89 266
2523.01 283
2523.12 291
2523.24 286
2523.36 268
2523.47 239
2523.59 203
2523.70 165
2523.82 128
2523.93 96
2524.05 69
2524.16 47
2524.28 28
2524.40 11
2524.51 0
2524.63 0
2524.74 0
2524.86 0
2524.97 0
2525.09 0
2525.20 0
2525.32 0
2525.44 0
2525.55 20
2525.67 43
2525.78 68
2525.90 95
2526.01 122
2526.13 149
2526.24 177
2526.36 203
2526.48 228
2526.59 249
2526.71 265
2526.82 276
2526.94 284
2527.05 290
2527.17 296
2527.28 304
2527.40 314
2527.52 326
2527.63 337
2527.75 346
2527.86 350
2527.98 348
2528.09 340
2528.21 327
2528.33 311
2528.44 295
2528.56 282
2528.67 274
2528.79 268
2528.90 264
2529.02 257
2529.14 247
2529.25 234
2529.37 217
2529.48 200
2529.60 186
2529.71 178
2529.83 176
2529.95 180
2530.06 188
2530.18 198
2530.29 208
2530.41 217
2530.52 224
2530.64 229
2530.75 233
2530.87 235
2530.99 237
2531.10 237
2531.22 235
2531.33 234
2531.45 233
2531.56 232
2531.68 231
2531.80 230
2531.91 229
2532.03 228
2532.14 226
2532.26 223
2532.38 221
2532.49 220
2532.61 221
2532.72 224
2532.84 231
2532.95 242
2533.07 256
2533.19 273
2533.30 291
2533.42 307
2533.53 319
2533.65 326
2533.76 325
2533.88 317
2534.00 304
2534.11 289
2534.23 276
2534.34 266
2534.46 261
2534.57 260
2534.69 260
2534.81 258
2534.92 252
2535.04 240
2535.15 224
2535.27 207
2535.39 190
2535.50 180
2535.62 178
2535.73 186
2535.85 204
2535.96 230
2536.08 262
2536.20 294
2536.31 325
2536.43 351
2536.54 370
2536.66 381
2536.78 384
2536.89 381
2537.01 375
2537.12 367
2537.24 359
2537.35 353
2537.47 350
2537.59 348
2537.70 345
2537.82 342
2537.93 338
2538.05 333
2538.17 330
2538.28 331
2538.40 335
2538.51 344
2538.63 355
2538.74 367
2538.86 376
2538.98 381
2539.09 381
2539.21 377
2539.32 372
2539.44 367
2539.56 365
2539.67 363
2539.79 362
2539.90 360
2540.02 354
2540.14 346
2540.25 335
2540.37 324
2540.48 315
2540.60 309
2540.72 307
2540.83 307
2540.95 310
2541.06 315
2541.18 322
2541.30 331
2541.41 344
2541.53 357
2541.64 371
2541.76 383
2541.87 391
2541.99 392
2542.11 387
2542.22 377
2542.34 365
2542.45 353
2542.57 345
2542.69 341
2542.80 343
2542.92 350
2543.03 359
2543.15 367
2543.27 371
2543.38 370
2543.50 362
2543.61 349
2543.73 332
2543.85 314
2543.96 296
2544.08 281
2544.19 269
2544.31 259
2544.43 250
2544.54 240
2544.66 229
2544.77 216
2544.89 204
2545.01 193
2545.12 186
2545.24 184
2545.35 189
2545.47 198
2545.59 212
2545.70 226
2545.82 239
2545.93 248
2546.05 251
2546.17 246
2546.28 234
2546.40 216
2546.52 194
2546.63 168
2546.75 140
2546.86 113
2546.98 86
2547.10 62
2547.21 40
2547.33 19
2547.44 2
2547.56 0
2547.68 0
2547.79 0
2547.91 0
2548.02 0
2548.14 0
2548.26 0
2548.37 4
2548.49 20
2548.60 32
2548.72 38
2548.84 36
2548.95 28
2549.07 19
2549.19 12
2549.30 13
2549.42 23
2549.53 43
2549.65 71
2549.77 101
2549.88 129
2550.00 151
2550.11 163
2550.23 165
2550.35 157
2550.46 142
2550.58 122
2550.70 100
2550.81 78
2550.93 57
2551.04 38
2551.16 21
2551.28 7
2551.39 0
2551.51 0
2551.62 0
2551.74 0
2551.86 0
2551.97 11
2552.09 25
2552.21 37
2552.32 47
2552.44 52
2552.55 54
2552.67 53
2552.79 52
2552.90 52
2553.02 54
2553.14 59
2553.25 65
2553.37 74
2553.48 84
2553.60 97
2553.72 111
2553.83 129
2553.95 148
2554.06 169
2554.18 188
2554.30 206
2554.41 221
2554.53 233
2554.65 243
2554.76 251
2554.88 257
2554.99 260
2555.11 259
2555.23 250
2555.34 234
2555.46 210
2555.58 179
2555.69 142
2555.81 103
2555.93 64
2556.04 29
2556.16 0
2556.27 0
2556.39 0
2556.51 0
2556.62 0
2556.74 0
2556.86 0
2556.97 18
2557.09 38
2557.20 54
2557.32 66
2557.44 73
2557.55 77
2557.67 81
2557.79 86
2557.90 95
2558.02 108
2558.13 123
2558.25 139
2558.37 156
2558.48 172
2558.60 188
2558.72 203
2558.83 218
2558.95 233
2559.07 248
2559.18 263
2559.30 277
2559.41 289
2559.53 299
2559.65 304
2559.76 305
2559.88 301
2560.00 292
2560.11 279
2560.23 265
2560.35 252
2560.46 243
2560.58 237
2560.69 235
2560.81 235
2560.93 236
2561.04 238
2561.16 239
2561.28 240
2561.39 243
2561.51 248
2561.63 256
2561.74 268
2561.86 280
2561.98 291
2562.09 298
2562.21 299
2562.32 293
2562.44 279
2562.56 260
2562.67 238
2562.79 213
2562.91 189
2563.02 166
2563.14 145
2563.26 126
2563.37 111
2563.49 99
2563.61 89
2563.72 81
2563.84 75
2563.95 72
2564.07 71
2564.19 71
2564.30 72
2564.42 74
2564.54 75
2564.65 74
2564.77 72
2564.89 68
2565.00 65
2565.12 63
2565.24 64
2565.35 68
2565.47 74
2565.59 83
2565.70 94
2565.82 107
2565.93 121
2566.05 137
2566.17 154
2566.28 171
2566.40 188
2566.52 203
2566.63 216
2566.75 227
2566.87 235
2566.98 239
2567.10 240
2567.22 237
2567.33 232
2567.45 226
2567.57 222
2567.68 222
2567.80 227
2567.92 237
2568.03 249
2568.15 260
2568.27 267
2568.38 266
2568.50 258
2568.61 244
2568.73 227
2568.85 210
2568.96 195
2569.08 183
2569.20 175
2569.31 172
2569.43 174
2569.55 180
2569.66 189
2569.78 200
2569.90 211
2570.01 221
2570.13 228
2570.25 232
2570.36 233
2570.48 235
2570.60 240
2570.71 250
2570.83 265
2570.95 284
2571.06 306
2571.18 328
2571.30 348
2571.41 360
2571.53 364
2571.65 357
2571.76 340
2571.88 317
2572.00 291
2572.11 269
2572.23 256
2572.35 257
2572.46 272
2572.58 297
2572.70 326
2572.81 353
2572.93 370
2573.05 375
2573.16 365
2573.28 344
2573.40 315
2573.51 283
2573.63 252
2573.75 226
2573.86 205
2573.98 191
2574.10 185
2574.21 187
2574.33 194
2574.45 206
2574.56 220
2574.68 232
2574.80 240
2574.91 242
2575.03 237
2575.15 226
2575.26 211
2575.38 196
2575.50 180
2575.61 164
2575.73 148
2575.85 129
2575.96 106
2576.08 77
2576.20 44
2576.31 11
2576.43 0
2576.55 0
2576.66 0
2576.78 0
2576.90 0
2577.01 0
2577.13 0
2577.25 0
2577.36 14
2577.48 28
2577.60 42
2577.72 57
2577.83 74
2577.95 94
2578.07 115
2578.18 137
2578.30 155
2578.42 170
2578.53 179
2578.65 184
2578.77 186
2578.88 188
2579.00 191
2579.12 197
2579.23 204
2579.35 212
2579.47 218
2579.58 219
2579.70 214
2579.82 202
2579.93 185
2580.05 164
2580.17 140
2580.28 116
2580.40 93
2580.52 72
2580.64 56
2580.75 44
2580.87 37
2580.99 35
2581.10 38
2581.22 45
2581.34 53
2581.45 62
2581.57 69
2581.69 73
2581.80 74
2581.92 72
2582.04 67
2582.15 62
2582.27 60
2582.39 62
2582.50 70
2582.62 82
2582.74 98
2582.86 114
2582.97 126
2583.09 133
2583.21 132
2583.32 123
2583.44 107
2583.56 87
2583.67 64
2583.79 43
2583.91 24
2584.02 10
2584.14 1
2584.26 0
2584.38 1
2584.49 8
2584.61 17
2584.73 27
2584.84 36
2584.96 42
2585.08 46
2585.19 47
2585.31 45
2585.43 40
2585.54 33
2585.66 22
2585.78 11
2585.90 0
2586.01 0
2586.13 0
2586.25 0
2586.36 0
2586.48 0
2586.60 0
2586.71 4
2586.83 11
2586.95 16
2587.07 15
2587.18 11
2587.30 5
2587.42 1
2587.53 0
2587.65 6
2587.77 18
2587.88 37
2588.00 61
2588.12 89
2588.24 118
2588.35 145
2588.47 168
2588.59 186
2588.70 197
2588.82 200
2588.94 196
2589.05 185
2589.17 169
2589.29 149
2589.41 127
2589.52 104
2589.64 81
2589.76 59
2589.87 38
2589.99 20
2590.11 6
2590.22 0
2590.34 0
2590.46 3
2590.58 16
2590.69 34
2590.81 54
2590.93 73
2591.04 88
2591.16 97
2591.28 100
2591.40 95
2591.51 83
2591.63 66
2591.75 46
2591.86 26
2591.98 6
2592.10 0
2592.21 0
2592.33 0
2592.45 0
2592.57 0
2592.68 8
2592.80 31
2592.92 56
2593.03 79
2593.15 97
2593.27 107
2593.39 110
2593.50 106
2593.62 97
2593.74 87
2593.85 76
2593.97 68
2594.09 60
2594.21 53
2594.32 45
2594.44 38
2594.56 32
2594.67 30
2594.79 37
2594.91 55
2595.03 83
2595.14 118
2595.26 158
2595.38 196
2595.49 227
2595.61 249
2595.73 261
2595.85 264
2595.96 261
2596.08 255
2596.20 248
2596.31 242
2596.43 235
2596.55 228
2596.67 219
2596.78 209
2596.90 198
2597.02 186
2597.14 176
2597.25 170
2597.37 170
2597.49 175
2597.60 184
2597.72 193
2597.84 200
2597.96 199
2598.07 188
2598.19 166
2598.31 134
2598.42 98
2598.54 61
2598.66 30
2598.78 8
2598.89 0
2599.01 0
2599.13 0
2599.25 0
2599.36 0
2599.48 0
2599.60 0
2599.71 0
2599.83 0
2599.95 0
2600.07 2
2600.18 13
2600.30 26
2600.42 40
2600.54 53
2600.65 65
2600.77 73
2600.89 75
2601.00 73
2601.12 66
2601.24 54
2601.36 40
2601.47 26
2601.59 14
2601.71 7
2601.83 6
2601.94 12
2602.06 25
2602.18 46
2602.29 70
2602.41 95
2602.53 119
2602.65 137
2602.76 148
2602.88 151
2603.00 145
2603.12 132
2603.23 116
2603.35 99
2603.47 82
2603.59 69
2603.70 59
2603.82 54
2603.94 52
2604.06 55
2604.17 62
2604.29 73
2604.41 85
2604.52 97
2604.64 106
2604.76 109
2604.88 105
2604.99 96
2605.11 83
2605.23 70
2605.35 60
2605.46 56
2605.58 58
2605.70 64
2605.82 72
2605.93 80
2606.05 88
2606.17 96
2606.29 107
2606.40 120
2606.52 138
2606.64 156
2606.76 173
2606.87 184
2606.99 184
2607.11 172
2607.22 148
2607.34 117
2607.46 82
2607.58 48
2607.69 17
2607.81 0
2607.93 0
2608.05 0
2608.16 0
2608.28 0
2608.40 0
2608.52 0
2608.63 0
2608.75 0
2608.87 16
2608.99 38
2609.10 61
2609.22 83
2609.34 103
2609.46 122
2609.57 140
2609.69 158
2609.81 174
2609.93 189
2610.04 201
2610.16 211
2610.28 218
2610.40 222
2610.51 224
2610.63 225
2610.75 225
2610.87 225
2610.98 225
2611.10 226
2611.22 228
2611.34 234
2611.45 242
2611.57 253
2611.69 263
2611.81 273
2611.92 281
2612.04 287
2612.16 291
2612.28 295
2612.39 300
2612.51 306
2612.63 311
2612.75 314
2612.86 312
2612.98 304
2613.10 292
2613.22 278
2613.34 264
2613.45 252
2613.57 243
2613.69 237
2613.81 230
2613.92 220
2614.04 206
2614.16 188
2614.28 169
2614.39 152
2614.51 139
2614.63 135
2614.75 137
2614.86 146
2614.98 158
2615.10 170
2615.22 180
2615.33 186
2615.45 188
2615.57 188
2615.69 188
2615.80 188
2615.92 191
2616.04 196
2616.16 204
2616.28 210
2616.39 211
2616.51 205
2616.63 189
2616.75 163
2616.86 130
2616.98 94
2617.10 61
2617.22 35
2617.33 20
2617.45 17
2617.57 24
2617.69 39
2617.80 58
2617.92 78
2618.04 95
2618.16 107
2618.28 112
2618.39 110
2618.51 100
2618.63 84
2618.75 65
2618.86 43
2618.98 25
2619.10 13
2619.22 10
2619.33 19
2619.45 37
2619.57 65
2619.69 98
2619.81 133
2619.92 166
2620.04 196
2620.16 222
2620.28 243
2620.39 259
2620.51 272
2620.63 279
2620.75 283
2620.87 282
2620.98 279
2621.10 274
2621.22 268
2621.34 261
2621.45 254
2621.57 248
2621.69 242
2621.81 237
2621.92 233
2622.04 233
2622.16 235
2622.28 240
2622.40 247
2622.51 255
2622.63 264
2622.75 272
2622.87 279
2622.98 286
2623.10 293
2623.22 302
2623.34 315
2623.46 330
2623.57 346
2623.69 362
2623.81 372
2623.93 374
2624.04 364
2624.16 345
2624.28 317
2624.40 285
2624.52 255
2624.63 231
2624.75 217
2624.87 211
2624.99 213
2625.11 219
2625.22 226
2625.34 232
2625.46 236
2625.58 239
2625.69 241
2625.81 242
2625.93 243
2626.05 243
2626.17 241
2626.28 236
2626.40 227
2626.52 213
2626.64 195
2626.76 173
2626.87 147
2626.99 118
2627.11 87
2627.23 54
2627.34 22
2627.46 0
2627.58 0
2627.70 0
2627.82 0
2627.93 0
2628.05 0
2628.17 0
2628.29 0
2628.41 5
2628.52 17
2628.64 28
2628.76 40
2628.88 55
2629.00 73
2629.11 95
2629.23 119
2629.35 142
2629.47 161
2629.59 174
2629.70 179
2629.82 175
2629.94 166
2630.06 153
2630.17 138
2630.29 125
2630.41 114
2630.53 106
2630.65 100
2630.76 96
2630.88 94
2631.00 94
2631.12 98
2631.24 105
2631.35 115
2631.47 129
2631.59 145
2631.71 163
2631.83 183
2631.94 203
2632.06 226
2632.18 250
2632.30 276
2632.42 303
2632.53 330
2632.65 355
2632.77 377
2632.89 393
2633.01 403
2633.12 407
2633.24 406
2633.36 400
2633.48 392
2633.60 383
2633.71 374
2633.83 365
2633.95 355
2634.07 342
2634.19 324
2634.30 302
2634.42 277
2634.54 251
2634.66 228
2634.78 211
2634.89 201
2635.01 199
2635.13 202
2635.25 207
2635.37 210
2635.49 212
2635.60 212
2635.72 212
2635.84 214
2635.96 221
2636.08 231
2636.19 245
2636.31 261
2636.43 278
2636.55 295
2636.67 313
2636.78 332
2636.90 354
2637.02 375
2637.14 394
2637.26 407
2637.37 410
2637.49 402
2637.61 380
2637.73 347
2637.85 306
2637.97 262
2638.08 218
2638.20 178
2638.32 144
2638.44 116
2638.56 96
2638.67 82
2638.79 71
2638.91 63
2639.03 55
2639.15 47
2639.26 36
2639.38 22
2639.50 6
2639.62 0
2639.74 0
2639.86 0
2639.97 0
2640.09 0
2640.21 0
2640.33 0
2640.45 0
2640.56 28
2640.68 69
2640.80 115
2640.92 166
2641.04 217
2641.16 263
2641.27 300
2641.39 326
2641.51 339
2641.63 338
2641.75 328
2641.86 309
2641.98 286
2642.10 261
2642.22 236
2642.34 213
2642.46 191
2642.57 170
2642.69 152
2642.81 136
2642.93 122
2643.05 109
2643.17 98
2643.28 88
2643.40 80
2643.52 75
2643.64 74
2643.76 77
2643.87 83
2643.99 90
2644.11 97
2644.23 103
2644.35 107
2644.47 111
2644.58 115
2644.70 120
2644.82 126
2644.94 132
2645.06 135
2645.18 132
2645.29 120
2645.41 99
2645.53 69
2645.65 35
2645.77 0
2645.89 0
2646.00 0
2646.12 0
2646.24 0
2646.36 0
2646.48 0
2646.60 0
2646.71 0
2646.83 22
2646.95 49
2647.07 76
2647.19 101
2647.31 123
2647.42 141
2647.54 154
2647.66 162
2647.78 166
2647.90 168
2648.02 171
2648.13 177
2648.25 188
2648.37 203
2648.49 223
2648.61 245
2648.73 266
2648.84 285
2648.96 299
2649.08 308
2649.20 313
2649.32 315
2649.44 316
2649.55 319
2649.67 324
2649.79 332
2649.91 342
2650.03 351
2650.15 358
2650.26 361
2650.38 357
2650.50 347
2650.62 332
2650.74 314
2650.86 293
2650.97 271
2651.09 248
2651.21 227
2651.33 208
2651.45 192
2651.57 180
2651.69 174
2651.80 176
2651.92 182
2652.04 191
2652.16 200
2652.28 208
2652.40 212
2652.51 212
2652.63 209
2652.75 202
2652.87 195
2652.99 185
2653.11 173
2653.22 158
2653.34 141
2653.46 123
2653.58 105
2653.70 91
2653.82 83
2653.94 81
2654.05 87
2654.17 100
2654.29 117
2654.41 138
2654.53 161
2654.65 185
2654.77 208
2654.88 228
2655.00 243
2655.12 254
2655.24 260
2655.36 265
2655.48 271
2655.59 280
2655.71 296
2655.83 319
2655.95 345
2656.07 371
2656.19 393
2656.31 407
2656.42 414
2656.54 413
2656.66 407
2656.78 398
2656.90 390
2657.02 382
2657.14 376
2657.25 369
2657.37 363
2657.49 354
2657.61 343
2657.73 328
2657.85 309
2657.97 287
2658.08 263
2658.20 238
2658.32 214
2658.44 195
2658.56 183
2658.68 178
2658.80 180
2658.91 186
2659.03 196
2659.15 205
2659.27 211
2659.39 212
2659.51 208
2659.63 201
2659.74 193
2659.86 189
2659.98 190
2660.10 196
2660.22 207
2660.34 219
2660.46 228
2660.57 233
2660.69 231
2660.81 223
2660.93 213
2661.05 205
2661.17 200
2661.29 200
2661.41 206
2661.52 216
2661.64 226
2661.76 235
2661.88 241
2662.00 241
2662.12 236
2662.24 224
2662.35 207
2662.47 186
2662.59 162
2662.71 138
2662.83 115
2662.95 95
2663.07 79
2663.19 67
2663.30 59
2663.42 54
2663.54 52
2663.66 51
2663.78 53
2663.90 58
2664.02 65
2664.13 74
2664.25 84
2664.37 94
2664.49 103
2664.61 110
2664.73 116
2664.85 120
2664.97 123
2665.08 127
2665.20 132
2665.32 140
2665.44 149
2665.56 161
2665.68 174
2665.80 186
2665.92 194
2666.03 199
2666.15 201
2666.27 201
2666.39 202
2666.51 205
2666.63 213
2666.75 223
2666.87 236
2666.98 248
2667.10 257
2667.22 262
2667.34 262
2667.46 257
2667.58 249
2667.70 240
2667.82 232
2667.93 224
2668.05 217
2668.17 209
2668.29 199
2668.41 184
2668.53 165
2668.65 142
2668.77 116
2668.88 88
2669.00 60
2669.12 34
2669.24 9
2669.36 0
2669.48 0
2669.60 0
2669.72 0
2669.84 0
2669.95 0
2670.07 0
2670.19 0
2670.31 17
2670.43 51
2670.55 83
2670.67 109
2670.79 127
2670.91 140
2671.02 148
2671.14 154
2671.26 158
2671.38 162
2671.50 165
2671.62 165
2671.74 162
2671.86 155
2671.97 147
2672.09 140
2672.21 137
2672.33 141
2672.45 154
2672.57 177
2672.69 210
2672.81 249
2672.93 293
2673.04 337
2673.16 376
2673.28 407
2673.40 427
2673.52 434
2673.64 429
2673.76 414
2673.88 392
2674.00 365
2674.12 336
2674.23 305
2674.35 274
2674.47 244
2674.59 214
2674.71 187
2674.83 163
2674.95 144
2675.07 130
2675.19 121
2675.30 116
2675.42 115
2675.54 116
2675.66 118
2675.78 122
2675.90 128
2676.02 136
2676.14 145
2676.26 157
2676.38 170
2676.49 184
2676.61 198
2676.73 212
2676.85 226
2676.97 239
2677.09 253
2677.21 268
2677.33 285
2677.45 306
2677.57 327
2677.68 349
2677.80 368
2677.92 382
2678.04 389
2678.16 388
2678.28 379
2678.40 366
2678.52 353
2678.64 341
2678.76 335
2678.87 336
2678.99 345
2679.11 359
2679.23 375
2679.35 392
2679.47 406
2679.59 414
2679.71 417
2679.83 413
2679.95 402
2680.06 385
2680.18 365
2680.30 344
2680.42 325
2680.54 311
2680.66 306
2680.78 309
2680.90 321
2681.02 341
2681.14 366
2681.26 394
2681.37 422
2681.49 449
2681.61 474
2681.73 495
2681.85 512
2681.97 523
2682.09 526
2682.21 520
2682.33 505
2682.45 482
2682.57 455
2682.68 427
2682.80 400
2682.92 377
2683.04 360
2683.16 350
2683.28 345
2683.40 347
2683.52 355
2683.64 370
2683.76 390
2683.88 416
2684.00 443
2684.11 468
2684.23 487
2684.35 496
2684.47 493
2684.59 480
2684.71 460
2684.83 438
2684.95 419
2685.07 408
2685.19 405
2685.31 411
2685.43 423
2685.54 438
2685.66 453
2685.78 464
2685.90 470
2686.02 470
2686.14 464
2686.26 450
2686.38 432
2686.50 408
2686.62 382
2686.74 353
2686.86 323
2686.97 292
2687.09 261
2687.21 232
2687.33 203
2687.45 178
2687.57 156
2687.69 140
2687.81 131
2687.93 130
2688.05 138
2688.17 152
2688.29 170
2688.41 187
2688.52 201
2688.64 208
2688.76 207
2688.88 200
2689.00 191
2689.12 183
2689.24 183
2689.36 190
2689.48 206
2689.60 230
2689.72 257
2689.84 284
2689.96 307
2690.08 324
2690.19 335
2690.31 338
2690.43 333
2690.55 323
2690.67 306
2690.79 286
2690.91 264
2691.03 244
2691.15 228
2691.27 218
2691.39 216
2691.51 222
2691.63 237
2691.75 257
2691.86 278
2691.98 297
2692.10 310
2692.22 317
2692.34 315
2692.46 307
2692.58 294
2692.70 282
2692.82 271
2692.94 265
2693.06 265
2693.18 269
2693.30 276
2693.42 285
2693.54 291
2693.65 294
2693.77 292
2693.89 285
2694.01 272
2694.13 255
2694.25 237
2694.37 219
2694.49 206
2694.61 200
2694.73 203
2694.85 212
2694.97 226
2695.09 240
2695.21 250
2695.33 253
2695.45 246
2695.56 229
2695.68 203
2695.80 172
2695.92 137
2696.04 103
2696.16 73
2696.28 47
2696.40 30
2696.52 21
2696.64 19
2696.76 24
2696.88 33
2697.00 43
2697.12 50
2697.24 53
2697.36 50
2697.48 42
2697.59 29
2697.71 14
2697.83 0
2697.95 0
2698.07 0
2698.19 0
2698.31 0
2698.43 0
2698.55 0
2698.67 0
2698.79 2
2698.91 19
2699.03 35
2699.15 50
2699.27 65
2699.39 81
2699.51 99
2699.63 120
2699.75 142
2699.86 165
2699.98 186
2700.10 204
2700.22 219
2700.34 230
2700.46 241
2700.58 252
2700.70 266
2700.82 280
2700.94 294
2701.06 304
2701.18 309
2701.30 308
2701.42 302
2701.54 294
2701.66 284
2701.78 275
2701.90 267
2702.02 260
2702.14 252
2702.26 241
2702.37 229
2702.49 215
2702.61 202
2702.73 192
2702.85 187
2702.97 190
2703.09 199
2703.21 215
2703.33 234
2703.45 255
2703.57 275
2703.69 291
2703.81 302
2703.93 308
2704.05 309
2704.17 307
2704.29 303
2704.41 297
2704.53 293
2704.65 290
2704.77 288
2704.89 289
2705.01 290
2705.13 292
2705.24 295
2705.36 298
2705.48 301
2705.60 302
2705.72 301
2705.84 299
2705.96 295
2706.08 290
2706.20 284
2706.32 279
2706.44 276
2706.56 275
2706.68 278
2706.80 283
2706.92 291
2707.04 300
2707.16 310
2707.28 316
2707.40 319
2707.52 317
2707.64 309
2707.76 299
2707.88 287
2708.00 278
2708.12 273
2708.24 274
2708.36 281
2708.48 294
2708.60 311
2708.71 327
2708.83 341
2708.95 349
2709.07 349
2709.19 342
2709.31 329
2709.43 312
2709.55 293
2709.67 274
2709.79 259
2709.91 250
2710.03 246
2710.15 249
2710.27 257
2710.39 270
2710.51 285
2710.63 300
2710.75 313
2710.87 322
2710.99 327
2711.11 329
2711.23 328
2711.35 327
2711.47 324
2711.59 321
2711.71 318
2711.83 312
2711.95 304
2712.07 295
2712.19 284
2712.31 273
2712.43 265
2712.55 258
2712.67 253
2712.79 248
2712.91 244
2713.03 238
2713.15 231
2713.26 223
2713.38 215
2713.50 209
2713.62 207
2713.74 210
2713.86 216
2713.98 225
2714.10 235
2714.22 240
2714.34 238
2714.46 226
2714.58 204
2714.70 173
2714.82 137
2714.94 99
2715.06 62
2715.18 31
2715.30 4
2715.42 0
2715.54 0
2715.66 0
2715.78 0
2715.90 0
2716.02 0
2716.14 0
2716.26 0
2716.38 7
2716.50 37
2716.62 69
2716.74 100
2716.86 128
2716.98 153
2717.10 172
2717.22 185
2717.34 193
2717.46 197
2717.58 199
2717.70 202
2717.82 207
2717.94 214
2718.06 223
2718.18 233
2718.30 243
2718.42 253
2718.54 262
2718.66 274
2718.78 290
2718.90 308
2719.02 328
2719.14 345
2719.26 358
2719.38 364
2719.50 363
2719.62 358
2719.74 352
2719.86 352
2719.98 361
2720.10 379
2720.22 405
2720.34 436
2720.46 467
2720.58 493
2720.70 514
2720.82 528
2720.94 537
2721.06 545
2721.18 551
2721.30 557
2721.42 559
2721.54 554
2721.66 539
2721.78 513
2721.90 475
2722.02 429
2722.14 381
2722.26 335
2722.38 296
2722.50 268
2722.62 250
2722.74 239
2722.86 235
2722.98 233
2723.10 233
2723.22 234
2723.34 238
2723.46 247
2723.58 261
2723.70 281
2723.82 303
2723.94 323
2724.06 336
2724.18 339
2724.30 328
2724.42 305
2724.54 273
2724.66 236
2724.78 201
2724.90 171
2725.02 151
2725.14 143
2725.26 146
2725.38 160
2725.50 181
2725.62 205
2725.74 229
2725.86 251
2725.98 267
2726.10 276
2726.22 275
2726.34 266
2726.46 249
2726.58 226
2726.70 199
2726.82 171
2726.94 146
2727.06 126
2727.18 113
2727.30 108
2727.42 112
2727.54 123
2727.66 142
2727.78 169
2727.90 202
2728.02 240
2728.14 279
2728.26 314
2728.38 340
2728.50 353
2728.62 352
2728.74 339
2728.86 317
2728.98 292
2729.10 269
2729.22 252
2729.34 242
2729.46 237
2729.58 235
2729.70 231
2729.82 225
2729.94 217
2730.06 207
2730.18 197
2730.30 190
2730.42 185
2730.54 183
2730.66 181
2730.78 180
2730.90 177
2731.02 175
2731.14 171
2731.26 168
2731.38 166
2731.50 164
2731.62 162
2731.74 162
2731.86 163
2731.98 168
2732.10 178
2732.22 192
2732.35 210
2732.47 229
2732.59 246
2732.71 259
2732.83 266
2732.95 267
2733.07 262
2733.19 254
2733.31 245
2733.43 236
2733.55 229
2733.67 223
2733.79 217
2733.91 209
2734.03 198
2734.15 185
2734.27 168
2734.39 150
2734.51 131
2734.63 113
2734.75 99
2734.87 89
2734.99 83
2735.11 82
2735.23 85
2735.35 93
2735.47 105
2735.59 119
2735.71 135
2735.83 151
2735.95 168
2736.07 184
2736.19 199
2736.31 214
2736.43 230
2736.55 245
2736.67 261
2736.79 277
2736.91 292
2737.04 305
2737.16 316
2737.28 324
2737.40 328
2737.52 326
2737.64 320
2737.76 309
2737.88 294
2738.00 276
2738.12 257
2738.24 238
2738.36 221
2738.48 205
2738.60 190
2738.72 174
2738.84 159
2738.96 144
2739.08 130
2739.20 120
2739.32 114
2739.44 115
2739.56 122
2739.68 132
2739.80 142
2739.92 148
2740.04 148
2740.16 139
2740.28 122
2740.41 98
2740.53 69
2740.65 40
2740.77 14
2740.89 0
2741.01 0
2741.13 0
2741.25 0
2741.37 0
2741.49 0
2741.61 0
2741.73 0
2741.85 4
2741.97 16
2742.09 27
2742.21 37
2742.33 47
2742.45 58
2742.57 70
2742.69 81
2742.81 93
2742.93 103
2743.05 112
2743.17 118
2743.30 122
2743.42 124
2743.54 127
2743.66 131
2743.78 137
2743.90 148
2744.02 162
2744.14 181
2744.26 201
2744.38 221
2744.50 238
2744.62 251
2744.74 258
2744.86 261
2744.98 262
2745.10 265
2745.22 271
2745.34 283
2745.46 301
2745.58 319
2745.70 335
2745.83 344
2745.95 343
2746.07 331
2746.19 311
2746.31 286
2746.43 260
2746.55 237
2746.67 219
2746.79 205
2746.91 196
2747.03 189
2747.15 185
2747.27 181
2747.39 178
2747.51 175
2747.63 170
2747.75 164
2747.87 154
2747.99 142
2748.12 129
2748.24 118
2748.36 113
2748.48 117
2748.60 130
2748.72 151
2748.84 175
2748.96 200
2749.08 221
2749.20 236
2749.32 245
2749.44 251
2749.56 256
2749.68 263
2749.80 272
2749.92 281
2750.04 288
2750.17 293
2750.29 294
2750.41 291
2750.53 286
2750.65 281
2750.77 278
2750.89 276
2751.01 273
2751.13 269
2751.25 259
2751.37 244
2751.49 225
2751.61 205
2751.73 186
2751.85 172
2751.97 165
2752.09 167
2752.22 175
2752.34 187
2752.46 200
2752.58 215
2752.70 230
2752.82 245
2752.94 260
2753.06 276
2753.18 293
2753.30 308
2753.42 322
2753.54 333
2753.66 342
2753.78 348
2753.90 354
2754.03 359
2754.15 362
2754.27 362
2754.39 360
2754.51 354
2754.63 344
2754.75 334
2754.87 323
2754.99 313
2755.11 303
2755.23 294
2755.35 284
2755.47 271
2755.59 255
2755.72 237
2755.84 221
2755.96 208
2756.08 203
2756.20 205
2756.32 214
2756.44 227
2756.56 240
2756.68 249
2756.80 252
2756.92 247
2757.04 235
2757.16 220
2757.29 204
2757.41 191
2757.53 181
2757.65 177
2757.77 179
2757.89 185
2758.01 192
2758.13 199
2758.25 202
2758.37 200
2758.49 192
2758.61 180
2758.73 165
2758.86 150
2758.98 136
2759.10 123
2759.22 110
2759.34 98
2759.46 84
2759.58 70
2759.70 56
2759.82 44
2759.94 34
2760.06 28
2760.18 24
2760.30 22
2760.43 21
2760.55 21
2760.67 20
2760.79 18
2760.91 16
2761.03 11
2761.15 5
2761.27 0
2761.39 0
2761.51 0
2761.63 0
2761.75 0
2761.88 0
2762.00 0
2762.12 20
2762.24 53
2762.36 90
2762.48 128
2762.60 163
2762.72 193
2762.84 217
2762.96 232
2763.08 239
2763.21 237
2763.33 227
2763.45 211
2763.57 192
2763.69 173
2763.81 158
2763.93 149
2764.05 150
2764.17 159
2764.29 175
2764.41 194
2764.54 213
2764.66 229
2764.78 242
2764.90 251
2765.02 259
2765.14 265
2765.26 271
2765.38 275
2765.50 275
2765.62 268
2765.74 253
2765.87 233
2765.99 208
2766.11 184
2766.23 163
2766.35 149
2766.47 141
2766.59 138
2766.71 136
2766.83 135
2766.95 133
2767.07 130
2767.20 129
2767.32 131
2767.44 137
2767.56 146
2767.68 157
2767.80 165
2767.92 168
2768.04 164
2768.16 154
2768.28 139
2768.41 126
2768.53 117
2768.65 116
2768.77 124
2768.89 140
2769.01 159
2769.13 178
2769.25 193
2769.37 202
2769.49 204
2769.62 201
2769.74 196
2769.86 192
2769.98 190
2770.10 191
2770.22 195
2770.34 200
2770.46 205
2770.58 207
2770.71 205
2770.83 199
2770.95 188
2771.07 174
2771.19 157
2771.31 140
2771.43 126
2771.55 115
2771.67 110
2771.79 109
2771.92 112
2772.04 117
2772.16 124
2772.28 128
2772.40 131
2772.52 132
2772.64 130
2772.76 127
2772.88 122
2773.01 117
2773.13 114
2773.25 114
2773.37 118
2773.49 126
2773.61 136
2773.73 143
2773.85 146
2773.97 140
2774.10 125
2774.22 103
2774.34 77
2774.46 54
2774.58 36
2774.70 27
2774.82 25
2774.94 26
2775.06 29
2775.19 28
2775.31 24
2775.43 14
2775.55 2
2775.67 0
2775.79 0
2775.91 0
2776.03 0
2776.16 0
2776.28 0
2776.40 0
2776.52 0
2776.64 10
2776.76 19
2776.88 27
2777.00 36
2777.12 48
2777.25 65
2777.37 88
2777.49 115
2777.61 142
2777.73 165
2777.85 179
2777.97 181
2778.09 171
2778.22 151
2778.34 125
2778.46 99
2778.58 77
2778.70 60
2778.82 49
2778.94 42
2779.06 35
2779.19 27
2779.31 17
2779.43 5
2779.55 0
2779.67 0
2779.79 0
2779.91 0
2780.03 14
2780.15 31
2780.28 46
2780.40 55
2780.52 57
2780.64 50
2780.76 38
2780.88 23
2781.00 8
2781.13 0
2781.25 0
2781.37 0
2781.49 0
2781.61 6
2781.73 17
2781.85 29
2781.97 40
2782.10 51
2782.22 63
2782.34 77
2782.46 93
2782.58 111
2782.70 131
2782.82 150
2782.94 164
2783.07 172
2783.19 171
2783.31 162
2783.43 148
2783.55 134
2783.67 126
2783.79 128
2783.92 143
2784.04 169
2784.16 201
2784.28 232
2784.40 254
2784.52 264
2784.64 258
2784.76 239
2784.89 210
2785.01 176
2785.13 144
2785.25 119
2785.37 104
2785.49 101
2785.61 109
2785.74 129
2785.86 157
2785.98 187
2786.10 217
2786.22 242
2786.34 258
2786.46 266
2786.59 266
2786.71 260
2786.83 250
2786.95 240
2787.07 231
2787.19 225
2787.31 224
2787.43 228
2787.56 238
2787.68 253
2787.80 271
2787.92 290
2788.04 306
2788.16 316
2788.28 318
2788.41 312
2788.53 297
2788.65 276
2788.77 252
2788.89 225
2789.01 198
2789.13 173
2789.26 152
2789.38 137
2789.50 130
2789.62 131
2789.74 139
2789.86 151
2789.99 164
2790.11 176
2790.23 182
2790.35 184
2790.47 182
2790.59 177
2790.71 172
2790.84 169
2790.96 169
2791.08 173
2791.20 181
2791.32 192
2791.44 205
2791.56 221
2791.69 235
2791.81 248
2791.93 257
2792.05 262
2792.17 262
2792.29 258
2792.42 250
2792.54 242
2792.66 233
2792.78 227
2792.90 223
2793.02 222
2793.14 223
2793.27 225
2793.39 226
2793.51 225
2793.63 218
2793.75 204
2793.87 182
2794.00 154
2794.12 119
2794.24 83
2794.36 46
2794.48 13
2794.60 0
2794.72 0
2794.85 0
2794.97 0
2795.09 0
2795.21 0
2795.33 0
2795.45 0
2795.58 0
2795.70 34
2795.82 75
2795.94 119
2796.06 162
2796.18 200
2796.31 230
2796.43 249
2796.55 260
2796.67 262
2796.79 261
2796.91 260
2797.03 262
2797.16 271
2797.28 287
2797.40 309
2797.52 335
2797.64 362
2797.76 385
2797.89 402
2798.01 410
2798.13 409
2798.25 400
2798.37 387
2798.49 370
2798.62 355
2798.74 344
2798.86 336
2798.98 332
2799.10 332
2799.22 333
2799.35 336
2799.47 340
2799.59 345
2799.71 350
2799.83 355
2799.95 360
2800.08 364
2800.20 369
2800.32 375
2800.44 382
2800.56 394
2800.68 408
2800.81 424
2800.93 440
2801.05 453
2801.17 461
2801.29 460
2801.41 452
2801.54 437
2801.66 418
2801.78 397
2801.90 377
2802.02 359
2802.15 344
2802.27 333
2802.39 327
2802.51 327
2802.63 331
2802.75 339
2802.88 349
2803.00 358
2803.12 366
2803.24 370
2803.36 369
2803.48 364
2803.61 357
2803.73 352
2803.85 351
2803.97 354
2804.09 361
2804.21 371
2804.34 381
2804.46 390
2804.58 397
2804.70 404
2804.82 413
2804.95 428
2805.07 451
2805.19 478
2805.31 508
2805.43 534
2805.55 552
2805.68 557
2805.80 549
2805.92 530
2806.04 502
2806.16 472
2806.29 443
2806.41 420
2806.53 402
2806.65 390
2806.77 383
2806.89 379
2807.02 378
2807.14 379
2807.26 382
2807.38 385
2807.50 389
2807.63 391
2807.75 392
2807.87 392
2807.99 392
2808.11 393
2808.23 396
2808.36 403
2808.48 414
2808.60 428
2808.72 443
2808.84 460
2808.97 475
2809.09 488
2809.21 499
2809.33 505
2809.45 507
2809.58 503
2809.70 493
2809.82 477
2809.94 457
2810.06 436
2810.19 417
2810.31 401
2810.43 390
2810.55 384
2810.67 380
2810.79 375
2810.92 366
2811.04 351
2811.16 331
2811.28 306
2811.40 280
2811.53 256
2811.65 237
2811.77 224
2811.89 221
2812.01 224
2812.14 233
2812.26 245
2812.38 257
2812.50 265
2812.62 269
2812.75 269
2812.87 267
2812.99 265
2813.11 264
2813.23 265
2813.36 267
2813.48 267
2813.60 263
2813.72 251
2813.84 232
2813.97 208
2814.09 185
2814.21 166
2814.33 157
2814.45 160
2814.58 174
2814.70 198
2814.82 226
2814.94 256
2815.06 283
2815.19 306
2815.31 324
2815.43 338
2815.55 347
2815.67 353
2815.80 355
2815.92 353
2816.04 347
2816.16 337
2816.28 321
2816.41 300
2816.53 273
2816.65 242
2816.77 209
2816.89 176
2817.02 147
2817.14 127
2817.26 119
2817.38 123
2817.50 139
2817.63 163
2817.75 191
2817.87 216
2817.99 236
2818.11 247
2818.24 250
2818.36 245
2818.48 236
2818.60 227
2818.72 218
2818.85 213
2818.97 210
2819.09 209
2819.21 208
2819.34 207
2819.46 206
2819.58 203
2819.70 201
2819.82 198
2819.95 195
2820.07 191
2820.19 187
2820.31 182
2820.43 178
2820.56 176
2820.68 177
2820.80 182
2820.92 190
2821.05 200
2821.17 207
2821.29 210
2821.41 204
2821.53 189
2821.66 166
2821.78 138
2821.90 110
2822.02 88
2822.14 75
2822.27 74
2822.39 85
2822.51 108
2822.63 138
2822.76 170
2822.88 200
2823.00 226
2823.12 244
2823.24 255
2823.37 260
2823.49 261
2823.61 260
2823.73 259
2823.85 257
2823.98 254
2824.10 247
2824.22 238
2824.34 227
2824.47 215
2824.59 203
2824.71 194
2824.83 189
2824.95 189
2825.08 191
2825.20 195
2825.32 197
2825.44 197
2825.57 191
2825.69 179
2825.81 160
2825.93 137
2826.06 111
2826.18 86
2826.30 65
2826.42 52
2826.54 49
2826.67 54
2826.79 67
2826.91 85
2827.03 103
2827.16 119
2827.28 131
2827.40 138
2827.52 139
2827.64 138
2827.77 135
2827.89 133
2828.01 134
2828.13 140
2828.26 148
2828.38 161
2828.50 174
2828.62 187
2828.75 198
2828.87 205
2828.99 210
2829.11 212
2829.23 211
2829.36 209
2829.48 205
2829.60 200
2829.72 194
2829.85 187
2829.97 179
2830.09 171
2830.21 161
2830.34 150
2830.46 137
2830.58 121
2830.70 103
2830.82 84
2830.95 65
2831.07 49
2831.19 37
2831.31 31
2831.44 31
2831.56 36
2831.68 47
2831.80 61
2831.93 79
2832.05 100
2832.17 122
2832.29 144
2832.42 164
2832.54 181
2832.66 193
2832.78 199
2832.91 201
2833.03 201
2833.15 199
2833.27 198
2833.39 197
2833.52 196
2833.64 193
2833.76 186
2833.88 172
2834.01 152
2834.13 126
2834.25 97
2834.37 69
2834.50 44
2834.62 24
2834.74 13
2834.86 8
2834.99 10
2835.11 13
2835.23 17
2835.35 17
2835.48 13
2835.60 6
2835.72 0
2835.84 0
2835.97 0
2836.09 0
2836.21 0
2836.33 0
2836.46 0
2836.58 1
2836.70 20
2836.82 42
2836.95 62
2837.07 80
2837.19 93
2837.31 98
2837.44 97
2837.56 89
2837.68 77
2837.80 64
2837.93 53
2838.05 46
2838.17 44
2838.29 46
2838.42 52
2838.54 58
2838.66 63
2838.78 66
2838.91 66
2839.03 64
2839.15 64
2839.27 67
2839.40 74
2839.52 85
2839.64 98
2839.76 113
2839.89 126
2840.01 137
2840.13 147
2840.25 156
2840.38 166
2840.50 176
2840.62 187
2840.74 197
2840.87 205
2840.99 210
2841.11 212
2841.23 213
2841.36 215
2841.48 218
2841.60 223
2841.72 228
2841.85 232
2841.97 232
2842.09 226
2842.21 215
2842.34 198
2842.46 179
2842.58 160
2842.71 143
2842.83 132
2842.95 128
2843.07 129
2843.20 135
2843.32 145
2843.44 155
2843.56 164
2843.69 171
2843.81 174
2843.93 175
2844.05 173
2844.18 169
2844.30 161
2844.42 151
2844.54 139
2844.67 125
2844.79 111
2844.91 98
2845.04 88
2845.16 82
2845.28 80
2845.40 79
2845.53 80
2845.65 80
2845.77 82
2845.89 87
2846.02 95
2846.14 108
2846.26 124
2846.38 142
2846.51 157
2846.63 168
2846.75 173
2846.88 174
2847.00 173
2847.12 175
2847.24 183
2847.37 197
2847.49 217
2847.61 240
2847.73 264
2847.86 284
2847.98 300
2848.10 310
2848.22 318
2848.35 325
2848.47 333
2848.59 342
2848.72 353
2848.84 362
2848.96 367
2849.08 366
2849.21 360
2849.33 348
2849.45 333
2849.58 318
2849.70 304
2849.82 292
2849.94 282
2850.07 274
2850.19 265
2850.31 255
2850.43 241
2850.56 222
2850.68 197
2850.80 164
2850.93 125
2851.05 82
2851.17 37
2851.29 0
2851.42 0
2851.54 0
2851.66 0
2851.79 0
2851.91 0
2852.03 1
2852.15 23
2852.28 38
2852.40 45
2852.52 43
2852.64 33
2852.77 21
2852.89 8
2853.01 0
2853.14 0
2853.26 1
2853.38 14
2853.50 32
2853.63 55
2853.75 79
2853.87 103
2854.00 125
2854.12 145
2854.24 163
2854.36 179
2854.49 194
2854.61 207
2854.73 216
2854.86 219
2854.98 216
2855.10 207
2855.22 192
2855.35 176
2855.47 160
2855.59 149
2855.72 143
2855.84 144
2855.96 151
2856.08 164
2856.21 183
2856.33 206
2856.45 231
2856.58 257
2856.70 279
2856.82 297
2856.95 307
2857.07 308
2857.19 304
2857.31 295
2857.44 286
2857.56 279
2857.68 274
2857.81 272
2857.93 271
2858.05 271
2858.17 267
2858.30 259
2858.42 247
2858.54 232
2858.67 216
2858.79 200
2858.91 187
2859.03 181
2859.16 182
2859.28 193
2859.40 211
2859.53 238
2859.65 269
2859.77 303
2859.90 336
2860.02 365
2860.14 388
2860.26 405
2860.39 415
2860.51 420
2860.63 421
2860.76 419
2860.88 413
2861.00 403
2861.13 387
2861.25 365
2861.37 337
2861.49 306
2861.62 274
2861.74 244
2861.86 220
2861.99 203
2862.11 193
2862.23 188
2862.36 187
2862.48 188
2862.60 189
2862.72 192
2862.85 195
2862.97 201
2863.09 208
2863.22 216
2863.34 224
2863.46 231
2863.59 237
2863.71 241
2863.83 242
2863.96 241
2864.08 236
2864.20 227
2864.32 213
2864.45 194
2864.57 172
2864.69 150
2864.82 130
2864.94 115
2865.06 108
2865.19 106
2865.31 111
2865.43 118
2865.56 124
2865.68 126
2865.80 123
2865.92 115
2866.05 104
2866.17 93
2866.29 85
2866.42 82
2866.54 86
2866.66 95
2866.79 108
2866.91 123
2867.03 141
2867.16 161
2867.28 183
2867.40 206
2867.53 232
2867.65 258
2867.77 283
2867.89 306
2868.02 325
2868.14 339
2868.26 349
2868.39 356
2868.51 360
2868.63 362
2868.76 361
2868.88 358
2869.00 351
2869.13 342
2869.25 331
2869.37 320
2869.50 311
2869.62 305
2869.74 303
2869.87 303
2869.99 306
2870.11 309
2870.23 313
2870.36 316
2870.48 319
2870.60 321
2870.73 322
2870.85 320
2870.97 315
2871.10 305
2871.22 291
2871.34 275
2871.47 259
2871.59 248
2871.71 244
2871.84 249
2871.96 261
2872.08 277
2872.21 293
2872.33 304
2872.45 309
2872.58 306
2872.70 297
2872.82 285
2872.95 273
2873.07 263
2873.19 256
2873.32 252
2873.44 251
2873.56 252
2873.69 253
2873.81 254
2873.93 256
2874.06 257
2874.18 258
2874.30 256
2874.43 251
2874.55 244
2874.67 234
2874.79 223
2874.92 213
2875.04 207
2875.16 206
2875.29 209
2875.41 215
2875.53 219
2875.66 218
2875.78 209
2875.90 191
2876.03 165
2876.15 135
2876.27 107
2876.40 86
2876.52 75
2876.64 77
2876.77 88
2876.89 106
2877.01 126
2877.14 142
2877.26 151
2877.38 152
2877.51 144
2877.63 130
2877.75 112
2877.88 91
2878.00 69
2878.12 46
2878.25 22
2878.37 0
2878.49 0
2878.62 0
2878.74 0
2878.87 0
2878.99 0
2879.11 0
2879.24 0
2879.36 6
2879.48 28
2879.61 46
2879.73 59
2879.85 68
2879.98 72
2880.10 75
2880.22 76
2880.35 77
2880.47 79
2880.59 78
2880.72 75
2880.84 68
2880.96 58
2881.09 46
2881.21 34
2881.33 26
2881.46 23
2881.58 26
2881.70 35
2881.83 47
2881.95 60
2882.07 73
2882.20 83
2882.32 89
2882.44 93
2882.57 94
2882.69 93
2882.81 90
2882.94 86
2883.06 82
2883.18 77
2883.31 72
2883.43 66
2883.56 59
2883.68 52
2883.80 45
2883.93 40
2884.05 37
2884.17 36
2884.30 40
2884.42 49
2884.54 61
2884.67 77
2884.79 92
2884.91 104
2885.04 112
2885.16 112
2885.28 106
2885.41 94
2885.53 80
2885.65 67
2885.78 58
2885.90 53
2886.03 52
2886.15 55
2886.27 61
2886.40 70
2886.52 83
2886.64 100
2886.77 122
2886.89 150
2887.01 181
2887.14 213
2887.26 243
2887.38 269
2887.51 289
2887.63 303
2887.76 309
2887.88 306
2888.00 295
2888.13 276
2888.25 250
2888.37 219
2888.50 186
2888.62 154
2888.74 128
2888.87 108
2888.99 95
2889.11 86
2889.24 79
2889.36 73
2889.49 65
2889.61 55
2889.73 47
2889.86 42
2889.98 45
2890.10 55
2890.23 73
2890.35 95
2890.47 119
2890.60 140
2890.72 156
2890.85 163
2890.97 163
2891.09 158
2891.22 150
2891.34 144
2891.46 142
2891.59 147
2891.71 158
2891.83 175
2891.96 195
2892.08 213
2892.21 225
2892.33 229
2892.45 224
2892.58 210
2892.70 190
2892.82 166
2892.95 144
2893.07 128
2893.19 120
2893.32 121
2893.44 131
2893.57 149
2893.69 171
2893.81 192
2893.94 210
2894.06 220
2894.18 221
2894.31 215
2894.43 200
2894.56 180
2894.68 158
2894.80 136
2894.93 114
2895.05 93
2895.17 74
2895.30 56
2895.42 40
2895.55 26
2895.67 15
2895.79 7
2895.92 2
2896.04 0
2896.16 0
2896.29 0
2896.41 0
2896.54 0
2896.66 0
2896.78 0
2896.91 0
2897.03 0
2897.15 2
2897.28 8
2897.40 15
2897.53 23
2897.65 29
2897.77 32
2897.90 33
2898.02 30
2898.14 26
2898.27 24
2898.39 28
2898.52 41
2898.64 63
2898.76 93
2898.89 130
2899.01 169
2899.13 208
2899.26 241
2899.38 268
2899.51 286
2899.63 295
2899.75 295
2899.88 288
2900.00 276
2900.13 263
2900.25 253
2900.37 250
2900.50 255
2900.62 270
2900.74 291
2900.87 314
2900.99 334
2901.12 347
2901.24 348
2901.36 338
2901.49 316
2901.61 287
2901.74 255
2901.86 222
2901.98 192
2902.11 166
2902.23 143
2902.35 123
2902.48 105
2902.60 87
2902.73 72
2902.85 59
2902.97 52
2903.10 50
2903.22 51
2903.35 55
2903.47 60
2903.59 63
2903.72 62
2903.84 58
2903.97 52
2904.09 46
2904.21 43
2904.34 43
2904.46 48
2904.59 57
2904.71 70
2904.83 85
2904.96 100
2905.08 114
2905.20 125
2905.33 133
2905.45 139
2905.58 141
2905.70 142
2905.82 142
2905.95 142
2906.07 143
2906.20 144
2906.32 145
2906.44 149
2906.57 154
2906.69 164
2906.82 177
2906.94 193
2907.06 209
2907.19 223
2907.31 233
2907.44 236
2907.56 230
2907.68 220
2907.81 208
2907.93 196
2908.06 189
2908.18 186
2908.30 188
2908.43 195
2908.55 205
2908.68 217
2908.80 229
2908.92 243
2909.05 257
2909.17 268
2909.30 275
2909.42 275
2909.54 266
2909.67 249
2909.79 225
2909.92 198
2910.04 170
2910.16 145
2910.29 126
2910.41 112
2910.54 102
2910.66 93
2910.78 82
2910.91 69
2911.03 52
2911.16 35
2911.28 21
2911.41 12
2911.53 9
2911.65 14
2911.78 23
2911.90 35
2912.03 46
2912.15 55
2912.27 60
2912.40 61
2912.52 60
2912.65 57
2912.77 53
2912.89 47
2913.02 38
2913.14 28
2913.27 16
2913.39 4
2913.51 0
2913.64 0
2913.76 0
2913.89 0
2914.01 0
2914.14 0
2914.26 0
2914.38 0
2914.51 0
2914.63 7
2914.76 20
2914.88 38
2915.00 60
2915.13 84
2915.25 107
2915.38 127
2915.50 144
2915.63 156
2915.75 165
2915.87 174
2916.00 182
2916.12 192
2916.25 202
2916.37 212
2916.49 220
2916.62 228
2916.74 236
2916.87 245
2916.99 257
2917.12 274
2917.24 294
2917.36 318
2917.49 342
2917.61 364
2917.74 382
2917.86 395
2917.98 403
2918.11 407
2918.23 409
2918.36 412
2918.48 416
2918.61 420
2918.73 425
2918.85 429
2918.98 431
2919.10 430
2919.23 426
2919.35 419
2919.48 409
2919.60 399
2919.72 390
2919.85 383
2919.97 380
2920.10 383
2920.22 393
2920.35 412
2920.47 438
2920.59 469
2920.72 500
2920.84 528
2920.97 548
2921.09 557
2921.22 554
2921.34 539
2921.46 516
2921.59 486
2921.71 453
2921.84 419
2921.96 388
2922.09 362
2922.21 341
2922.33 325
2922.46 315
2922.58 309
2922.71 304
2922.83 298
2922.96 291
2923.08 280
2923.20 266
2923.33 253
2923.45 241
2923.58 234
2923.70 232
2923.83 236
2923.95 243
2924.07 252
2924.20 260
2924.32 265
2924.45 263
2924.57 255
2924.70 241
2924.82 221
2924.94 196
2925.07 168
2925.19 140
2925.32 115
2925.44 97
2925.57 88
2925.69 91
2925.82 107
2925.94 135
2926.06 173
2926.19 216
2926.31 260
2926.44 298
2926.56 328
2926.69 346
2926.81 351
2926.94 346
2927.06 332
2927.18 314
2927.31 295
2927.43 278
2927.56 264
2927.68 254
2927.81 248
2927.93 244
2928.05 239
2928.18 233
2928.30 226
2928.43 217
2928.55 208
2928.68 201
2928.80 196
2928.93 195
2929.05 195
2929.17 197
2929.30 196
2929.42 194
2929.55 186
2929.67 173
2929.80 153
2929.92 126
2930.05 91
2930.17 51
2930.29 9
2930.42 0
2930.54 0
2930.67 0
2930.79 0
2930.92 0
2931.04 0
2931.17 0
2931.29 17
2931.42 42
2931.54 58
2931.66 64
2931.79 63
2931.91 57
2932.04 51
2932.16 47
2932.29 47
2932.41 54
2932.54 66
2932.66 81
2932.78 96
2932.91 110
2933.03 120
2933.16 127
2933.28 132
2933.41 136
2933.53 141
2933.66 147
2933.78 155
2933.91 162
2934.03 164
2934.15 161
2934.28 152
2934.40 137
2934.53 119
2934.65 100
2934.78 85
2934.90 76
2935.03 75
2935.15 80
2935.28 91
2935.40 103
2935.53 115
2935.65 123
2935.77 128
2935.90 128
2936.02 126
2936.15 122
2936.27 119
2936.40 117
2936.52 117
2936.65 119
2936.77 125
2936.90 134
2937.02 147
2937.14 163
2937.27 182
2937.39 205
2937.52 229
2937.64 253
2937.77 278
2937.89 300
2938.02 319
2938.14 333
2938.27 340
2938.39 338
2938.52 327
2938.64 307
2938.77 279
2938.89 244
2939.01 206
2939.14 169
2939.26 137
2939.39 114
2939.51 104
2939.64 110
2939.76 130
2939.89 164
2940.01 207
2940.14 254
2940.26 299
2940.39 338
2940.51 365
2940.64 379
2940.76 381
2940.88 372
2941.01 355
2941.13 335
2941.26 317
2941.38 305
2941.51 301
2941.63 308
2941.76 322
2941.88 342
2942.01 361
2942.13 375
2942.26 380
2942.38 373
2942.51 355
2942.63 329
2942.76 298
2942.88 269
2943.00 245
2943.13 229
2943.25 222
2943.38 223
2943.50 229
2943.63 237
2943.75 244
2943.88 249
2944.00 253
2944.13 255
2944.25 257
2944.38 259
2944.50 264
2944.63 271
2944.75 279
2944.88 286
2945.00 292
2945.13 297
2945.25 299
2945.38 297
2945.50 291
2945.63 281
2945.75 267
2945.87 250
2946.00 231
2946.12 208
2946.25 184
2946.37 158
2946.50 133
2946.62 108
2946.75 83
2946.87 61
2947.00 43
2947.12 31
2947.25 26
2947.37 29
2947.50 39
2947.62 55
2947.75 72
2947.87 86
2948.00 95
2948.12 95
2948.25 88
2948.37 75
2948.50 57
2948.62 39
2948.75 21
2948.87 5
2949.00 0
2949.12 0
2949.25 0
2949.37 0
2949.50 0
2949.62 0
2949.74 0
2949.87 0
2949.99 11
2950.12 32
2950.24 46
2950.37 51
2950.49 44
2950.62 28
2950.74 7
2950.87 0
2950.99 0
2951.12 0
2951.24 0
2951.37 12
2951.49 39
2951.62 67
2951.74 90
2951.87 107
2951.99 116
2952.12 117
2952.24 111
2952.37 103
2952.49 95
2952.62 89
2952.74 87
2952.87 89
2952.99 95
2953.12 104
2953.24 112
2953.37 117
2953.49 119
2953.62 118
2953.74 115
2953.87 111
2953.99 106
2954.12 102
2954.24 97
2954.37 90
2954.49 81
2954.62 68
2954.74 54
2954.87 38
2954.99 24
2955.12 13
2955.24 8
2955.37 10
2955.49 21
2955.62 40
2955.74 64
2955.87 91
2955.99 117
2956.12 140
2956.24 156
2956.37 165
2956.49 166
2956.62 161
2956.74 152
2956.87 144
2956.99 138
2957.12 136
2957.24 140
2957.37 149
2957.49 162
2957.62 178
2957.74 194
2957.87 211
2957.99 227
2958.12 240
2958.24 249
2958.37 251
2958.49 247
2958.62 235
2958.74 217
2958.87 196
2958.99 174
2959.12 154
2959.24 138
2959.37 127
2959.49 120
2959.62 118
2959.74 118
2959.87 120
2959.99 124
2960.12 127
2960.24 130
2960.37 132
2960.49 133
2960.62 130
2960.74 125
2960.87 118
2961.00 107
2961.12 95
2961.25 83
2961.37 70
2961.50 58
2961.62 49
2961.75 42
2961.87 38
2962.00 38
2962.12 43
2962.25 53
2962.37 68
2962.50 88
2962.62 111
2962.75 135
2962.87 157
2963.00 175
2963.12 188
2963.25 196
2963.37 201
2963.50 205
2963.62 210
2963.75 215
2963.87 219
2964.00 219
2964.12 214
2964.25 204
2964.37 192
2964.50 181
2964.62 174
2964.75 173
2964.88 179
2965.00 186
2965.13 192
2965.25 193
2965.38 187
2965.50 176
2965.63 162
2965.75 152
2965.88 148
2966.00 152
2966.13 162
2966.25 174
2966.38 183
2966.50 187
2966.63 183
2966.75 172
2966.88 155
2967.00 134
2967.13 112
2967.25 87
2967.38 60
2967.51 32
2967.63 4
2967.76 0
2967.88 0
2968.01 0
2968.13 0
2968.26 0
2968.38 0
2968.51 0
2968.63 20
2968.76 37
2968.88 46
2969.01 47
2969.13 43
2969.26 38
2969.38 35
2969.51 36
2969.63 44
2969.76 55
2969.89 68
2970.01 80
2970.14 89
2970.26 93
2970.39 93
2970.51 89
2970.64 83
2970.76 76
2970.89 69
2971.01 62
2971.14 56
2971.26 50
2971.39 42
2971.51 33
2971.64 22
2971.77 9
2971.89 0
2972.02 0
2972.14 0
2972.27 0
2972.39 0
2972.52 0
2972.64 0
2972.77 0
2972.89 11
2973.02 31
2973.14 49
2973.27 65
2973.40 78
2973.52 87
2973.65 93
2973.77 97
2973.90 99
2974.02 102
2974.15 103
2974.27 104
2974.40 105
2974.52 105
2974.65 105
2974.77 105
2974.90 105
2975.03 107
2975.15 109
2975.28 112
2975.40 113
2975.53 114
2975.65 112
2975.78 110
2975.90 106
2976.03 102
2976.15 97
2976.28 92
2976.41 87
2976.53 81
2976.66 74
2976.78 67
2976.91 62
2977.03 60
2977.16 63
2977.28 69
2977.41 78
2977.53 89
2977.66 99
2977.79 106
2977.91 109
2978.04 108
2978.16 101
2978.29 91
2978.41 76
2978.54 60
2978.66 42
2978.79 26
2978.91 14
2979.04 5
2979.17 0
2979.29 0
2979.42 0
2979.54 0
2979.67 0
2979.79 0
2979.92 0
2980.04 0
2980.17 0
2980.30 0
2980.42 7
2980.55 17
2980.67 26
2980.80 32
2980.92 34
2981.05 33
2981.17 30
2981.30 27
2981.43 25
2981.55 26
2981.68 29
2981.80 33
2981.93 38
2982.05 40
2982.18 39
2982.30 35
2982.43 28
2982.56 18
2982.68 6
2982.81 0
2982.93 0
2983.06 0
2983.18 0
2983.31 0
2983.43 0
2983.56 0
2983.69 0
2983.81 0
2983.94 8
2984.06 19
2984.19 29
2984.31 37
2984.44 44
2984.56 49
2984.69 53
2984.82 57
2984.94 61
2985.07 67
2985.19 73
2985.32 79
2985.44 84
2985.57 88
2985.70 91
2985.82 92
2985.95 92
2986.07 92
2986.20 94
2986.32 101
2986.45 111
2986.57 127
2986.70 146
2986.83 167
2986.95 187
2987.08 202
2987.20 210
2987.33 211
2987.45 203
2987.58 190
2987.71 175
2987.83 159
2987.96 148
2988.08 140
2988.21 136
2988.33 134
2988.46 131
2988.59 125
2988.71 117
2988.84 108
2988.96 99
2989.09 94
2989.21 95
2989.34 103
2989.47 118
2989.59 136
2989.72 156
2989.84 175
2989.97 192
2990.09 205
2990.22 215
2990.35 222
2990.47 228
2990.60 234
2990.72 240
2990.85 245
2990.97 249
2991.10 249
2991.23 246
2991.35 237
2991.48 223
2991.60 206
2991.73 187
2991.85 169
2991.98 152
2992.11 138
2992.23 127
2992.36 118
2992.48 110
2992.61 103
2992.74 96
2992.86 89
2992.99 83
2993.11 77
2993.24 74
2993.36 74
2993.49 79
2993.62 89
2993.74 106
2993.87 129
2993.99 156
2994.12 185
2994.25 212
2994.37 234
2994.50 249
2994.62 255
2994.75 252
2994.87 244
2995.00 234
2995.13 223
2995.25 215
2995.38 210
2995.50 206
2995.63 203
2995.76 201
2995.88 200
2996.01 201
2996.13 206
2996.26 216
2996.38 231
2996.51 249
2996.64 264
2996.76 272
2996.89 268
2997.01 252
2997.14 224
2997.27 187
2997.39 148
2997.52 114
2997.64 91
2997.77 82
2997.89 88
2998.02 105
2998.15 129
2998.27 157
2998.40 184
2998.52 207
2998.65 225
2998.78 236
2998.90 242
2999.03 240
2999.15 230
2999.28 213
2999.41 188
2999.53 158
2999.66 126
2999.78 98
2999.91 78
3000.04 70
3000.16 75
3000.29 92
3000.41 118
3000.54 146
3000.67 172
3000.79 190
3000.92 198
3001.04 197
3001.17 187
3001.30 172
3001.42 154
3001.55 136
3001.67 117
3001.80 99
3001.93 80
3002.05 61
3002.18 41
3002.30 22
3002.43 6
3002.55 0
3002.68 0
3002.81 0
3002.93 6
3003.06 15
3003.18 24
3003.31 28
3003.44 30
3003.56 29
3003.69 28
3003.82 28
3003.94 30
3004.07 32
3004.19 32
3004.32 27
3004.45 17
3004.57 3
3004.70 0
3004.82 0
3004.95 0
3005.08 0
3005.20 0
3005.33 0
3005.45 0
3005.58 3
3005.71 21
3005.83 37
3005.96 53
3006.08 70
3006.21 90
3006.34 111
3006.46 134
3006.59 158
3006.71 179
3006.84 195
3006.97 204
3007.09 205
3007.22 199
3007.34 189
3007.47 178
3007.60 169
3007.72 165
3007.85 168
3007.98 176
3008.10 189
3008.23 202
3008.35 216
3008.48 227
3008.61 235
3008.73 240
3008.86 243
3008.98 246
3009.11 250
3009.24 254
3009.36 257
3009.49 260
3009.61 260
3009.74 256
3009.87 247
3009.99 234
3010.12 219
3010.25 207
3010.37 201
3010.50 203
3010.62 216
3010.75 240
3010.88 271
3011.00 304
3011.13 336
3011.25 362
3011.38 379
3011.51 388
3011.63 388
3011.76 382
3011.89 371
3012.01 357
3012.14 341
3012.26 325
3012.39 312
3012.52 302
3012.64 297
3012.77 297
3012.90 300
3013.02 304
3013.15 305
3013.27 301
3013.40 290
3013.53 275
3013.65 257
3013.78 240
3013.91 228
3014.03 223
3014.16 225
3014.28 233
3014.41 245
3014.54 258
3014.66 269
3014.79 278
3014.92 282
3015.04 284
3015.17 284
3015.29 283
3015.42 284
3015.55 287
3015.67 291
3015.80 294
3015.93 294
3016.05 291
3016.18 282
3016.30 267
3016.43 249
3016.56 229
3016.68 209
3016.81 194
3016.94 184
3017.06 182
3017.19 188
3017.31 202
3017.44 222
3017.57 247
3017.69 276
3017.82 307
3017.95 340
3018.07 373
3018.20 404
3018.32 433
3018.45 457
3018.58 475
3018.70 483
3018.83 482
3018.96 471
3019.08 452
3019.21 428
3019.34 401
3019.46 374
3019.59 348
3019.71 326
3019.84 305
3019.97 287
3020.09 271
3020.22 256
3020.35 244
3020.47 236
3020.60 230
3020.73 228
3020.85 228
3020.98 230
3021.10 231
3021.23 229
3021.36 225
3021.48 218
3021.61 210
3021.74 201
3021.86 193
3021.99 185
3022.12 177
3022.24 168
3022.37 156
3022.49 141
3022.62 122
3022.75 100
3022.87 78
3023.00 57
3023.13 39
3023.25 26
3023.38 16
3023.51 10
3023.63 6
3023.76 2
3023.89 0
3024.01 0
3024.14 0
3024.26 0
3024.39 0
3024.52 0
3024.64 0
3024.77 0
3024.90 9
3025.02 19
3025.15 26
3025.28 29
3025.40 27
3025.53 21
3025.66 12
3025.78 2
3025.91 0
3026.04 0
3026.16 0
3026.29 0
3026.41 8
3026.54 22
3026.67 36
3026.79 50
3026.92 60
3027.05 66
3027.17 68
3027.30 66
3027.43 60
3027.55 53
3027.68 44
3027.81 35
3027.93 27
3028.06 21
3028.19 17
3028.31 16
3028.44 16
3028.57 18
3028.69 20
3028.82 20
3028.95 18
3029.07 13
3029.20 6
3029.32 0
3029.45 0
3029.58 0
3029.70 0
3029.83 0
3029.96 6
3030.08 15
3030.21 22
3030.34 23
3030.46 18
3030.59 8
3030.72 0
3030.84 0
3030.97 0
3031.10 0
3031.22 0
3031.35 19
3031.48 47
3031.60 79
3031.73 112
3031.86 144
3031.98 173
3032.11 200
3032.24 224
3032.36 246
3032.49 266
3032.62 280
3032.74 288
3032.87 286
3033.00 277
3033.12 258
3033.25 232
3033.38 202
3033.50 172
3033.63 146
3033.76 128
3033.88 119
3034.01 118
3034.14 123
3034.26 130
3034.39 137
3034.52 142
3034.64 144
3034.77 149
3034.90 158
3035.02 175
3035.15 199
3035.28 226
3035.40 252
3035.53 271
3035.66 277
3035.78 268
3035.91 247
3036.04 218
3036.16 187
3036.29 160
3036.42 140
3036.54 128
3036.67 123
3036.80 123
3036.92 126
3037.05 129
3037.18 131
3037.30 131
3037.43 128
3037.56 122
3037.68 110
3037.81 92
3037.94 69
3038.06 41
3038.19 13
3038.32 0
3038.44 0
3038.57 0
3038.70 0
3038.82 0
3038.95 0
3039.08 0
3039.20 8
3039.33 14
3039.46 16
3039.58 18
3039.71 24
3039.84 37
3039.96 58
3040.09 87
3040.22 121
3040.34 154
3040.47 184
3040.60 207
3040.73 222
3040.85 231
3040.98 235
3041.11 237
3041.23 239
3041.36 242
3041.49 245
3041.61 246
3041.74 243
3041.87 235
3041.99 221
3042.12 200
3042.25 176
3042.37 152
3042.50 130
3042.63 116
3042.75 110
3042.88 114
3043.01 127
3043.13 148
3043.26 172
3043.39 197
3043.52 219
3043.64 236
3043.77 248
3043.90 253
3044.02 254
3044.15 249
3044.28 241
3044.40 229
3044.53 214
3044.66 198
3044.78 181
3044.91 166
3045.04 154
3045.16 149
3045.29 153
3045.42 167
3045.55 189
3045.67 218
3045.80 251
3045.93 285
3046.05 315
3046.18 339
3046.31 353
3046.43 357
3046.56 350
3046.69 336
3046.81 318
3046.94 298
3047.07 281
3047.20 269
3047.32 262
3047.45 261
3047.58 261
3047.70 262
3047.83 262
3047.96 259
3048.08 255
3048.21 251
3048.34 250
3048.46 250
3048.59 251
3048.72 252
3048.85 249
3048.97 242
3049.10 230
3049.23 214
3049.35 197
3049.48 181
3049.61 168
3049.73 159
3049.86 153
3049.99 151
3050.11 150
3050.24 151
3050.37 153
3050.50 156
3050.62 160
3050.75 167
3050.88 174
3051.00 182
3051.13 187
3051.26 189
3051.38 188
3051.51 184
3051.64 178
3051.77 173
3051.89 172
3052.02 177
3052.15 188
3052.27 205
3052.40 225
3052.53 245
3052.66 263
3052.78 274
3052.91 279
3053.04 278
3053.16 274
3053.29 268
3053.42 264
3053.54 263
3053.67 267
3053.80 276
3053.93 287
3054.05 300
3054.18 311
3054.31 317
3054.43 317
3054.56 309
3054.69 292
3054.82 270
3054.94 244
3055.07 219
3055.20 200
3055.32 190
3055.45 191
3055.58 200
3055.70 217
3055.83 237
3055.96 257
3056.09 273
3056.21 284
3056.34 287
3056.47 283
3056.59 274
3056.72 259
3056.85 241
3056.98 221
3057.10 201
3057.23 181
3057.36 162
3057.48 146
3057.61 132
3057.74 120
3057.87 109
3057.99 100
3058.12 92
3058.25 85
3058.37 79
3058.50 72
3058.63 66
3058.76 60
3058.88 56
3059.01 54
3059.14 55
3059.26 60
3059.39 70
3059.52 82
3059.65 97
3059.77 111
3059.90 125
3060.03 135
3060.16 141
3060.28 142
3060.41 138
3060.54 130
3060.66 119
3060.79 106
3060.92 95
3061.05 86
3061.17 82
3061.30 83
3061.43 89
3061.55 99
3061.68 111
3061.81 124
3061.94 136
3062.06 148
3062.19 159
3062.32 171
3062.44 184
3062.57 198
3062.70 215
3062.83 232
3062.95 250
3063.08 266
3063.21 282
3063.34 294
3063.46 304
3063.59 311
3063.72 315
3063.84 314
3063.97 308
3064.10 296
3064.23 280
3064.35 259
3064.48 236
3064.61 213
3064.74 191
3064.86 171
3064.99 154
3065.12 140
3065.24 130
3065.37 124
3065.50 121
3065.63 122
3065.75 126
3065.88 131
3066.01 134
3066.14 135
3066.26 132
3066.39 124
3066.52 112
3066.65 99
3066.77 85
3066.90 74
3067.03 68
3067.15 69
3067.28 77
3067.41 91
3067.54 108
3067.66 125
3067.79 136
3067.92 137
3068.05 127
3068.17 105
3068.30 73
3068.43 37
3068.56 1
3068.68 0
3068.81 0
3068.94 0
3069.06 0
3069.19 0
3069.32 0
3069.45 0
3069.57 0
3069.70 22
3069.83 52
3069.96 80
3070.08 105
3070.21 126
3070.34 142
3070.47 152
3070.59 157
3070.72 159
3070.85 158
3070.98 158
3071.10 158
3071.23 160
3071.36 163
3071.49 169
3071.61 177
3071.74 186
3071.87 194
3072.00 201
3072.12 206
3072.25 207
3072.38 203
3072.51 195
3072.63 183
3072.76 167
3072.89 149
3073.01 131
3073.14 114
3073.27 100
3073.40 92
3073.52 91
3073.65 98
3073.78 112
3073.91 132
3074.03 154
3074.16 174
3074.29 192
3074.42 204
3074.54 212
3074.67 216
3074.80 219
3074.93 223
3075.05 228
3075.18 235
3075.31 242
3075.44 247
3075.56 249
3075.69 247
3075.82 242
3075.95 236
3076.07 231
3076.20 230
3076.33 236
3076.46 248
3076.58 266
3076.71 289
3076.84 315
3076.97 340
3077.09 363
3077.22 379
3077.35 387
3077.48 384
3077.61 367
3077.73 336
3077.86 292
3077.99 238
3078.12 180
3078.24 126
3078.37 84
3078.50 58
3078.63 52
3078.75 65
3078.88 93
3079.01 130
3079.14 169
3079.26 205
3079.39 234
3079.52 255
3079.65 267
3079.77 273
3079.90 274
3080.03 270
3080.16 264
3080.28 255
3080.41 245
3080.54 233
3080.67 221
3080.79 209
3080.92 196
3081.05 184
3081.18 173
3081.31 164
3081.43 157
3081.56 156
3081.69 160
3081.82 169
3081.94 181
3082.07 194
3082.20 206
3082.33 216
3082.45 222
3082.58 225
3082.71 226
3082.84 226
3082.96 228
3083.09 232
3083.22 236
3083.35 241
3083.48 246
3083.60 250
3083.73 254
3083.86 257
3083.99 261
3084.11 265
3084.24 269
3084.37 274
3084.50 276
3084.62 276
3084.75 274
3084.88 268
3085.01 260
3085.14 251
3085.26 242
3085.39 236
3085.52 232
3085.65 230
3085.77 230
3085.90 227
3086.03 221
3086.16 208
3086.28 189
3086.41 166
3086.54 142
3086.67 120
3086.80 105
3086.92 97
3087.05 99
3087.18 106
3087.31 117
3087.43 127
3087.56 133
3087.69 133
3087.82 126
3087.95 114
3088.07 97
3088.20 79
3088.33 65
3088.46 57
3088.58 58
3088.71 69
3088.84 89
3088.97 116
3089.10 147
3089.22 177
3089.35 205
3089.48 227
3089.61 245
3089.73 258
3089.86 267
3089.99 273
3090.12 277
3090.25 278
3090.37 277
3090.50 273
3090.63 267
3090.76 260
3090.88 255
3091.01 252
3091.14 253
3091.27 256
3091.40 259
3091.52 261
3091.65 260
3091.78 257
3091.91 253
3092.04 253
3092.16 257
3092.29 266
3092.42 281
3092.55 297
3092.67 314
3092.80 328
3092.93 338
3093.06 342
3093.19 341
3093.31 334
3093.44 323
3093.57 308
3093.70 291
3093.83 277
3093.95 266
3094.08 263
3094.21 266
3094.34 276
3094.47 289
3094.59 304
3094.72 317
3094.85 326
3094.98 332
3095.10 335
3095.23 335
3095.36 333
3095.49 330
3095.62 325
3095.74 319
3095.87 310
3096.00 299
3096.13 288
3096.26 277
3096.38 267
3096.51 258
3096.64 250
3096.77 242
3096.90 232
3097.02 221
3097.15 207
3097.28 192
3097.41 177
3097.54 164
3097.66 153
3097.79 146
3097.92 142
3098.05 138
3098.18 134
3098.30 128
3098.43 119
3098.56 107
3098.69 95
3098.82 85
3098.94 81
3099.07 83
3099.20 94
3099.33 112
3099.46 135
3099.58 162
3099.71 186
3099.84 206
3099.97 220
3100.10 226
3100.22 228
3100.35 228
3100.48 228
3100.61 231
3100.74 236
3100.86 242
3100.99 245
3101.12 243
3101.25 232
3101.38 212
3101.50 184
3101.63 151
3101.76 116
3101.89 83
3102.02 56
3102.14 38
3102.27 32
3102.40 40
3102.53 61
3102.66 93
3102.78 132
3102.91 174
3103.04 214
3103.17 249
3103.30 275
3103.42 290
3103.55 297
3103.68 295
3103.81 286
3103.94 271
3104.07 253
3104.19 232
3104.32 212
3104.45 195
3104.58 183
3104.71 176
3104.83 174
3104.96 173
3105.09 171
3105.22 166
3105.35 158
3105.47 147
3105.60 135
3105.73 125
3105.86 118
3105.99 114
3106.12 113
3106.24 112
3106.37 110
3106.50 107
3106.63 103
3106.76 98
3106.88 91
3107.01 82
3107.14 71
3107.27 56
3107.40 38
3107.52 17
3107.65 0
3107.78 0
3107.91 0
3108.04 0
3108.17 0
3108.29 0
3108.42 0
3108.55 0
3108.68 3
3108.81 26
3108.93 49
3109.06 70
3109.19 89
3109.32 103
3109.45 111
3109.58 115
3109.70 117
3109.83 119
3109.96 124
3110.09 134
3110.22 148
3110.35 164
3110.47 181
3110.60 193
3110.73 199
3110.86 199
3110.99 193
3111.11 184
3111.24 176
3111.37 171
3111.50 170
3111.63 172
3111.76 178
3111.88 185
3112.01 191
3112.14 196
3112.27 196
3112.40 193
3112.53 184
3112.65 169
3112.78 149
3112.91 125
3113.04 100
3113.17 77
3113.30 57
3113.42 41
3113.55 30
3113.68 24
3113.81 20
3113.94 19
3114.06 21
3114.19 25
3114.32 32
3114.45 40
3114.58 46
3114.71 48
3114.83 46
3114.96 39
3115.09 31
3115.22 25
3115.35 24
3115.48 33
3115.60 51
3115.73 76
3115.86 105
3115.99 134
3116.12 160
3116.25 180
3116.37 194
3116.50 204
3116.63 210
3116.76 213
3116.89 213
3117.02 209
3117.14 201
3117.27 188
3117.40 171
3117.53 150
3117.66 126
3117.79 102
3117.92 77
3118.04 52
3118.17 29
3118.30 8
3118.43 0
3118.56 0
3118.69 0
3118.81 0
3118.94 0
3119.07 5
3119.20 16
3119.33 23
3119.46 24
3119.58 19
3119.71 10
3119.84 1
3119.97 0
3120.10 0
3120.23 0
3120.35 0
3120.48 0
3120.61 0
3120.74 0
3120.87 0
3121.00 0
3121.13 12
3121.25 30
3121.38 51
3121.51 74
3121.64 94
3121.77 109
3121.90 116
3122.02 116
3122.15 109
3122.28 98
3122.41 85
3122.54 75
3122.67 69
3122.80 70
3122.92 80
3123.05 98
3123.18 123
3123.31 153
3123.44 183
3123.57 211
3123.70 232
3123.82 243
3123.95 243
3124.08 231
3124.21 208
3124.34 177
3124.47 142
3124.59 106
3124.72 73
3124.85 46
3124.98 27
3125.11 16
3125.24 13
3125.37 18
3125.49 28
3125.62 43
3125.75 60
3125.88 79
3126.01 101
3126.14 125
3126.27 153
3126.39 184
3126.52 218
3126.65 251
3126.78 280
3126.91 301
3127.04 310
3127.17 307
3127.29 293
3127.42 271
3127.55 245
3127.68 219
3127.81 196
3127.94 179
3128.07 168
3128.19 162
3128.32 159
3128.45 154
3128.58 147
3128.71 137
3128.84 120
3128.97 98
3129.09 72
3129.22 44
3129.35 18
3129.48 0
3129.61 0
3129.74 0
3129.87 0
3129.99 0
3130.12 25
3130.25 52
3130.38 81
3130.51 108
3130.64 131
3130.77 150
3130.90 164
3131.02 175
3131.15 184
3131.28 190
3131.41 193
3131.54 192
3131.67 186
3131.80 176
3131.92 161
3132.05 143
3132.18 123
3132.31 102
3132.44 81
3132.57 63
3132.70 46
3132.83 33
3132.95 25
3133.08 21
3133.21 23
3133.34 27
3133.47 34
3133.60 40
3133.73 42
3133.85 40
3133.98 33
3134.11 23
3134.24 10
3134.37 0
3134.50 0
3134.63 0
3134.76 0
3134.88 0
3135.01 0
3135.14 0
3135.27 0
3135.40 6
3135.53 25
3135.66 43
3135.79 59
3135.91 70
3136.04 77
3136.17 81
3136.30 83
3136.43 85
3136.56 85
3136.69 85
3136.82 80
3136.94 71
3137.07 55
3137.20 34
3137.33 11
3137.46 0
3137.59 0
3137.72 0
3137.85 0
3137.98 0
3138.10 0
3138.23 2
3138.36 24
3138.49 44
3138.62 60
3138.75 70
3138.88 72
3139.01 67
3139.13 54
3139.26 37
3139.39 19
3139.52 1
3139.65 0
3139.78 0
3139.91 0
3140.04 0
3140.16 0
3140.29 0
3140.42 7
3140.55 17
3140.68 27
3140.81 36
3140.94 44
3141.07 49
3141.20 50
3141.32 48
3141.45 41
3141.58 35
3141.71 30
3141.84 32
3141.97 41
3142.10 60
3142.23 87
3142.36 119
3142.48 153
3142.61 183
3142.74 206
3142.87 221
3143.00 226
3143.13 221
3143.26 207
3143.39 185
3143.52 157
3143.64 123
3143.77 88
3143.90 53
3144.03 23
3144.16 1
3144.29 0
3144.42 0
3144.55 0
3144.68 1
3144.80 11
3144.93 19
3145.06 23
3145.19 20
3145.32 13
3145.45 2
3145.58 0
3145.71 0
3145.84 0
3145.97 0
3146.09 1
3146.22 23
3146.35 49
3146.48 77
3146.61 104
3146.74 127
3146.87 146
3147.00 160
3147.13 172
3147.26 184
3147.38 197
3147.51 210
3147.64 222
3147.77 232
3147.90 237
3148.03 235
3148.16 228
3148.29 215
3148.42 200
3148.55 188
3148.67 181
3148.80 184
3148.93 199
3149.06 228
3149.19 268
3149.32 314
3149.45 361
3149.58 402
3149.71 432
3149.84 446
3149.96 445
3150.09 433
3150.22 414
3150.35 394
3150.48 376
3150.61 361
3150.74 347
3150.87 331
3151.00 312
3151.13 287
3151.25 256
3151.38 222
3151.51 186
3151.64 152
3151.77 121
3151.90 95
3152.03 73
3152.16 55
3152.29 43
3152.42 36
3152.55 33
3152.67 35
3152.80 41
3152.93 50
3153.06 60
3153.19 71
3153.32 81
3153.45 90
3153.58 96
3153.71 98
3153.84 98
3153.97 95
3154.09 92
3154.22 91
3154.35 92
3154.48 97
3154.61 106
3154.74 115
3154.87 123
3155.00 128
3155.13 128
3155.26 125
3155.39 118
3155.52 109
3155.64 99
3155.77 89
3155.90 80
3156.03 72
3156.16 67
3156.29 64
3156.42 66
3156.55 71
3156.68 79
3156.81 89
3156.94 98
3157.07 105
3157.19 108
3157.32 108
3157.45 103
3157.58 95
3157.71 83
3157.84 70
3157.97 56
3158.10 43
3158.23 34
3158.36 31
3158.49 35
3158.62 46
3158.75 63
3158.87 80
3159.00 95
3159.13 102
3159.26 99
3159.39 87
3159.52 69
3159.65 48
3159.78 30
3159.91 17
3160.04 11
3160.17 9
3160.30 10
3160.43 12
3160.55 14
3160.68 16
3160.81 21
3160.94 28
3161.07 39
3161.20 52
3161.33 65
3161.46 73
3161.59 76
3161.72 70
3161.85 59
3161.98 44
3162.11 29
3162.23 18
3162.36 13
3162.49 13
3162.62 16
3162.75 20
3162.88 21
3163.01 17
3163.14 9
3163.27 0
3163.40 0
3163.53 0
3163.66 0
3163.79 0
3163.92 0
3164.05 0
3164.17 19
3164.30 42
3164.43 65
3164.56 86
3164.69 106
3164.82 123
3164.95 139
3165.08 152
3165.21 163
3165.34 171
3165.47 178
3165.60 182
3165.73 183
3165.86 183
3165.99 182
3166.11 180
3166.24 178
3166.37 176
3166.50 174
3166.63 174
3166.76 176
3166.89 182
3167.02 195
3167.15 215
3167.28 243
3167.41 276
3167.54 313
3167.67 348
3167.80 379
3167.93 401
3168.06 413
3168.18 412
3168.31 399
3168.44 377
3168.57 349
3168.70 319
3168.83 290
3168.96 265
3169.09 244
3169.22 229
3169.35 217
3169.48 208
3169.61 199
3169.74 189
3169.87 180
3170.00 171
3170.13 164
3170.26 159
3170.39 157
3170.51 159
3170.64 164
3170.77 171
3170.90 180
3171.03 190
3171.16 200
3171.29 209
3171.42 216
3171.55 220
3171.68 222
3171.81 222
3171.94 223
3172.07 226
3172.20 233
3172.33 246
3172.46 266
3172.59 289
3172.72 315
3172.85 340
3172.97 362
3173.10 378
3173.23 388
3173.36 392
3173.49 391
3173.62 385
3173.75 376
3173.88 362
3174.01 345
3174.14 326
3174.27 306
3174.40 288
3174.53 272
3174.66 259
3174.79 250
3174.92 241
3175.05 232
3175.18 220
3175.31 205
3175.44 187
3175.57 168
3175.70 151
3175.82 136
3175.95 124
3176.08 117
3176.21 112
3176.34 107
3176.47 103
3176.60 99
3176.73 96
3176.86 94
3176.99 94
3177.12 97
3177.25 100
3177.38 104
3177.51 104
3177.64 98
3177.77 86
3177.90 67
3178.03 42
3178.16 16
3178.29 0
3178.42 0
3178.55 0
3178.68 0
3178.81 0
3178.94 0
3179.06 0
3179.19 0
3179.32 8
3179.45 23
3179.58 37
3179.71 52
3179.84 68
3179.97 88
3180.10 110
3180.23 135
3180.36 159
3180.49 180
3180.62 196
3180.75 205
3180.88 207
3181.01 205
3181.14 200
3181.27 194
3181.40 189
3181.53 186
3181.66 184
3181.79 181
3181.92 177
3182.05 169
3182.18 158
3182.31 144
3182.44 130
3182.57 116
3182.70 104
3182.83 98
3182.95 99
3183.08 107
3183.21 123
3183.34 145
3183.47 170
3183.60 194
3183.73 212
3183.86 223
3183.99 223
3184.12 215
3184.25 201
3184.38 186
3184.51 174
3184.64 169
3184.77 171
3184.90 180
3185.03 192
3185.16 202
3185.29 208
3185.42 206
3185.55 197
3185.68 183
3185.81 170
3185.94 161
3186.07 160
3186.20 168
3186.33 184
3186.46 206
3186.59 228
3186.72 247
3186.85 259
3186.98 263
3187.11 260
3187.24 253
3187.37 244
3187.50 237
3187.63 232
3187.76 231
3187.89 230
3188.02 227
3188.15 220
3188.28 204
3188.41 180
3188.53 149
3188.66 113
3188.79 76
3188.92 43
3189.05 18
3189.18 5
3189.31 3
3189.44 11
3189.57 27
3189.70 46
3189.83 67
3189.96 85
3190.09 100
3190.22 111
3190.35 118
3190.48 122
3190.61 125
3190.74 126
3190.87 128
3191.00 130
3191.13 134
3191.26 139
3191.39 146
3191.52 154
3191.65 163
3191.78 173
3191.91 182
3192.04 189
3192.17 191
3192.30 190
3192.43 184
3192.56 176
3192.69 168
3192.82 162
3192.95 161
3193.08 167
3193.21 178
3193.34 192
3193.47 208
3193.60 224
3193.73 236
3193.86 244
3193.99 246
3194.12 240
3194.25 227
3194.38 208
3194.51 182
3194.64 154
3194.77 127
3194.90 104
3195.03 89
3195.16 83
3195.29 87
3195.42 99
3195.55 116
3195.68 134
3195.81 149
3195.94 159
3196.07 163
3196.20 159
3196.33 149
3196.46 135
3196.59 119
3196.72 103
3196.85 90
3196.98 80
3197.11 73
3197.24 67
3197.37 62
3197.50 54
3197.63 42
3197.76 24
3197.89 2
3198.02 0
3198.15 0
3198.28 0
3198.41 0
3198.54 0
3198.67 0
3198.80 0
3198.93 20
3199.06 60
3199.19 100
3199.32 132
3199.45 156
3199.58 169
3199.71 172
3199.84 169
3199.97 162
3200.10 153
3200.23 145
3200.36 140
3200.49 141
3200.62 147
3200.75 157
3200.88 170
3201.01 184
3201.14 195
3201.27 202
3201.40 204
3201.53 200
3201.66 193
3201.79 183
3201.92 172
3202.05 162
3202.18 152
3202.31 143
3202.44 134
3202.57 127
3202.70 122
3202.83 120
3202.96 121
3203.09 126
3203.22 134
3203.35 143
3203.48 151
3203.61 155
3203.74 157
3203.87 155
3204.00 150
3204.13 143
3204.26 136
3204.39 129
3204.52 122
3204.65 113
3204.78 103
3204.91 91
3205.04 79
3205.17 68
3205.30 60
3205.43 55
3205.56 53
3205.69 52
3205.82 52
3205.95 50
3206.09 46
3206.22 41
3206.35 37
3206.48 34
3206.61 36
3206.74 40
3206.87 48
3207.00 58
3207.13 70
3207.26 82
3207.39 93
3207.52 106
3207.65 118
3207.78 131
3207.91 143
3208.04 153
3208.17 162
3208.30 169
3208.43 174
3208.56 178
3208.69 182
3208.82 187
3208.95 192
3209.08 199
3209.21 207
3209.34 215
3209.47 222
3209.60 228
3209.73 233
3209.86 236
3209.99 237
3210.12 237
3210.25 236
3210.38 233
3210.51 231
3210.64 230
3210.77 228
3210.90 227
3211.03 227
3211.16 227
3211.29 228
3211.42 231
3211.55 235
3211.69 238
3211.82 240
3211.95 237
3212.08 230
3212.21 217
3212.34 201
3212.47 184
3212.60 170
3212.73 160
3212.86 155
3212.99 155
3213.12 156
3213.25 157
3213.38 155
3213.51 149
3213.64 140
3213.77 131
3213.90 125
3214.03 121
3214.16 123
3214.29 129
3214.42 137
3214.55 143
3214.68 146
3214.81 145
3214.94 140
3215.07 134
3215.20 129
3215.33 129
3215.46 134
3215.60 146
3215.73 162
3215.86 181
3215.99 198
3216.12 213
3216.25 223
3216.38 228
3216.51 228
3216.64 225
3216.77 220
3216.90 213
3217.03 206
3217.16 198
3217.29 188
3217.42 177
3217.55 167
3217.68 159
3217.81 155
3217.94 156
3218.07 162
3218.20 171
3218.33 179
3218.46 183
3218.59 177
3218.72 162
3218.86 136
3218.99 102
3219.12 63
3219.25 25
3219.38 0
3219.51 0
3219.64 0
3219.77 0
3219.90 0
3220.03 0
3220.16 0
3220.29 0
3220.42 20
3220.55 44
3220.68 63
3220.81 74
3220.94 79
3221.07 80
3221.20 79
3221.33 80
3221.46 85
3221.60 91
3221.73 98
3221.86 103
3221.99 103
3222.12 97
3222.25 85
3222.38 69
3222.51 51
3222.64 33
3222.77 17
3222.90 1
3223.03 0
3223.16 0
3223.29 0
3223.42 0
3223.55 0
3223.68 0
3223.81 0
3223.94 0
3224.07 2
3224.21 15
3224.34 27
3224.47 37
3224.60 47
3224.73 57
3224.86 67
3224.99 79
3225.12 95
3225.25 115
3225.38 139
3225.51 166
3225.64 197
3225.77 229
3225.90 257
3226.03 280
3226.16 295
3226.29 301
3226.43 299
3226.56 292
3226.69 283
3226.82 273
3226.95 266
3227.08 262
3227.21 263
3227.34 270
3227.47 281
3227.60 297
3227.73 315
3227.86 333
3227.99 347
3228.12 354
3228.25 351
3228.38 340
3228.51 321
3228.65 299
3228.78 276
3228.91 256
3229.04 240
3229.17 227
3229.30 213
3229.43 195
3229.56 173
3229.69 144
3229.82 111
3229.95 75
3230.08 41
3230.21 13
3230.34 0
3230.47 0
3230.61 0
3230.74 0
3230.87 16
3231.00 35
3231.13 52
3231.26 63
3231.39 67
3231.52 64
3231.65 57
3231.78 49
3231.91 44
3232.04 44
3232.17 51
3232.30 64
3232.44 81
3232.57 98
3232.70 111
3232.83 116
3232.96 112
3233.09 100
3233.22 81
3233.35 60
3233.48 39
3233.61 22
3233.74 10
3233.87 4
3234.00 2
3234.13 1
3234.27 1
3234.40 0
3234.53 0
3234.66 0
3234.79 0
3234.92 0
3235.05 0
3235.18 0
3235.31 0
3235.44 7
3235.57 23
3235.70 43
3235.83 63
3235.97 81
3236.10 94
3236.23 102
3236.36 102
3236.49 97
3236.62 89
3236.75 78
3236.88 69
3237.01 61
3237.14 57
3237.27 56
3237.40 57
3237.53 62
3237.67 68
3237.80 75
3237.93 82
3238.06 89
3238.19 94
3238.32 98
3238.45 100
3238.58 100
3238.71 98
3238.84 95
3238.97 90
3239.10 86
3239.24 85
3239.37 90
3239.50 100
3239.63 118
3239.76 142
3239.89 170
3240.02 197
3240.15 223
3240.28 243
3240.41 256
3240.54 264
3240.68 266
3240.81 265
3240.94 262
3241.07 258
3241.20 253
3241.33 249
3241.46 244
3241.59 238
3241.72 232
3241.85 225
3241.98 219
3242.11 215
3242.25 212
3242.38 212
3242.51 212
3242.64 212
3242.77 210
3242.90 204
3243.03 194
3243.16 178
3243.29 159
3243.42 139
3243.56 120
3243.69 104
3243.82 94
3243.95 90
3244.08 91
3244.21 94
3244.34 98
3244.47 100
3244.60 97
3244.73 91
3244.86 80
3245.00 66
3245.13 53
3245.26 43
3245.39 38
3245.52 38
3245.65 44
3245.78 54
3245.91 66
3246.04 79
3246.17 91
3246.31 103
3246.44 115
3246.57 128
3246.70 144
3246.83 162
3246.96 181
3247.09 199
3247.22 213
3247.35 220
3247.48 220
3247.62 211
3247.75 194
3247.88 172
3248.01 146
3248.14 121
3248.27 97
3248.40 76
3248.53 60
3248.66 49
3248.79 43
3248.93 42
3249.06 45
3249.19 52
3249.32 63
3249.45 77
3249.58 91
3249.71 104
3249.84 113
3249.97 116
3250.11 113
3250.24 103
3250.37 87
3250.50 67
3250.63 45
3250.76 25
3250.89 7
3251.02 0
3251.15 0
3251.28 0
3251.42 5
3251.55 20
3251.68 40
3251.81 60
3251.94 78
3252.07 94
3252.20 108
3252.33 119
3252.46 129
3252.60 138
3252.73 147
3252.86 156
3252.99 166
3253.12 176
3253.25 186
3253.38 196
3253.51 204
3253.64 208
3253.78 208
3253.91 202
3254.04 191
3254.17 176
3254.30 160
3254.43 143
3254.56 127
3254.69 114
3254.83 103
3254.96 95
3255.09 88
3255.22 83
3255.35 82
3255.48 84
3255.61 91
3255.74 102
3255.87 115
3256.01 131
3256.14 147
3256.27 162
3256.40 176
3256.53 189
3256.66 199
3256.79 206
3256.92 209
3257.06 206
3257.19 198
3257.32 188
3257.45 179
3257.58 173
3257.71 174
3257.84 182
3257.97 196
3258.11 212
3258.24 225
3258.37 229
3258.50 224
3258.63 208
3258.76 183
3258.89 152
3259.02 120
3259.16 92
3259.29 71
3259.42 58
3259.55 52
3259.68 51
3259.81 53
3259.94 57
3260.07 59
3260.21 58
3260.34 54
3260.47 49
3260.60 42
3260.73 36
3260.86 30
3260.99 25
3261.12 21
3261.26 19
3261.39 16
3261.52 14
3261.65 12
3261.78 12
3261.91 14
3262.04 21
3262.17 30
3262.31 40
3262.44 51
3262.57 61
3262.70 67
3262.83 70
3262.96 68
3263.09 64
3263.22 57
3263.36 47
3263.49 35
3263.62 21
3263.75 6
3263.88 0
3264.01 0
3264.14 0
3264.28 0
3264.41 0
3264.54 0
3264.67 0
3264.80 0
3264.93 4
3265.06 8
3265.20 12
3265.33 17
3265.46 22
3265.59 26
3265.72 26
3265.85 23
3265.98 15
3266.11 5
3266.25 0
3266.38 0
3266.51 0
3266.64 0
3266.77 0
3266.90 0
3267.03 0
3267.17 0
3267.30 7
3267.43 12
3267.56 15
3267.69 16
3267.82 15
3267.95 13
3268.09 12
3268.22 12
3268.35 14
3268.48 17
3268.61 22
3268.74 28
3268.87 34
3269.01 39
3269.14 43
3269.27 46
3269.40 47
3269.53 47
3269.66 49
3269.79 54
3269.93 61
3270.06 73
3270.19 87
3270.32 103
3270.45 120
3270.58 136
3270.72 150
3270.85 160
3270.98 165
3271.11 165
3271.24 160
3271.37 151
3271.50 141
3271.64 134
3271.77 132
3271.90 140
3272.03 159
3272.16 190
3272.29 231
3272.42 278
3272.56 327
3272.69 370
3272.82 406
3272.95 430
3273.08 442
3273.21 445
3273.35 440
3273.48 433
3273.61 425
3273.74 418
3273.87 411
3274.00 404
3274.13 394
3274.27 382
3274.40 365
3274.53 348
3274.66 331
3274.79 316
3274.92 306
3275.06 300
3275.19 298
3275.32 298
3275.45 298
3275.58 296
3275.71 289
3275.84 277
3275.98 260
3276.11 240
3276.24 220
3276.37 203
3276.50 193
3276.63 193
3276.77 202
3276.90 220
3277.03 244
3277.16 269
3277.29 293
3277.42 313
3277.56 328
3277.69 337
3277.82 342
3277.95 344
3278.08 344
3278.21 343
3278.35 343
3278.48 344
3278.61 348
3278.74 354
3278.87 364
3279.00 374
3279.14 385
3279.27 394
3279.40 400
3279.53 404
3279.66 409
3279.79 416
3279.93 428
3280.06 445
3280.19 466
3280.32 490
3280.45 513
3280.58 533
3280.72 551
3280.85 565
3280.98 577
3281.11 588
3281.24 600
3281.37 612
3281.51 621
3281.64 624
3281.77 621
3281.90 610
3282.03 594
3282.16 575
3282.30 558
3282.43 546
3282.56 542
3282.69 546
3282.82 555
3282.95 566
3283.09 574
3283.22 578
3283.35 573
3283.48 562
3283.61 544
3283.74 524
3283.88 505
3284.01 489
3284.14 478
3284.27 473
3284.40 471
3284.54 470
3284.67 468
3284.80 462
3284.93 450
3285.06 434
3285.19 414
3285.33 394
3285.46 376
3285.59 361
3285.72 350
3285.85 345
3285.98 345
3286.12 349
3286.25 355
3286.38 363
3286.51 369
3286.64 374
3286.78 377
3286.91 376
3287.04 374
3287.17 370
3287.30 367
3287.43 365
3287.57 363
3287.70 360
3287.83 355
3287.96 346
3288.09 334
3288.23 319
3288.36 305
3288.49 296
3288.62 295
3288.75 304
3288.88 322
3289.02 346
3289.15 372
3289.28 392
3289.41 401
3289.54 396
3289.68 374
3289.81 339
3289.94 296
3290.07 250
3290.20 209
3290.33 175
3290.47 151
3290.60 137
3290.73 130
3290.86 127
3290.99 125
3291.13 122
3291.26 116
3291.39 107
3291.52 97
3291.65 85
3291.79 74
3291.92 62
3292.05 51
3292.18 40
3292.31 29
3292.45 19
3292.58 10
3292.71 1
3292.84 0
3292.97 0
3293.10 0
3293.24 0
3293.37 0
3293.50 0
3293.63 0
3293.76 0
3293.90 5
3294.03 14
3294.16 23
3294.29 29
3294.42 34
3294.56 37
3294.69 41
3294.82 47
3294.95 57
3295.08 70
3295.22 87
3295.35 105
3295.48 123
3295.61 139
3295.74 154
3295.88 167
3296.01 180
3296.14 193
3296.27 206
3296.40 217
3296.54 225
3296.67 230
3296.80 230
3296.93 225
3297.06 216
3297.20 203
3297.33 188
3297.46 172
3297.59 156
3297.72 140
3297.86 127
3297.99 117
3298.12 112
3298.25 114
3298.38 123
3298.52 137
3298.65 156
3298.78 178
3298.91 201
3299.04 223
3299.18 244
3299.31 262
3299.44 275
3299.57 283
3299.70 287
3299.84 286
3299.97 280
3300.10 272
3300.23 264
3300.36 257
3300.50 253
3300.63 255
3300.76 263
3300.89 278
3301.03 301
3301.16 331
3301.29 365
3301.42 400
3301.55 435
3301.69 463
3301.82 482
3301.95 490
3302.08 487
3302.21 475
3302.35 455
3302.48 430
3302.61 403
3302.74 374
3302.87 344
3303.01 314
3303.14 285
3303.27 260
3303.40 241
3303.54 230
3303.67 227
3303.80 231
3303.93 240
3304.06 251
3304.20 261
3304.33 269
3304.46 274
3304.59 275
3304.72 274
3304.86 271
3304.99 266
3305.12 260
3305.25 254
3305.39 248
3305.52 245
3305.65 248
3305.78 256
3305.91 273
3306.05 295
3306.18 322
3306.31 350
3306.44 375
3306.58 395
3306.71 409
3306.84 414
3306.97 412
3307.10 404
3307.24 392
3307.37 376
3307.50 358
3307.63 337
3307.77 316
3307.90 295
3308.03 277
3308.16 262
3308.29 253
3308.43 249
3308.56 251
3308.69 255
3308.82 260
3308.96 261
3309.09 257
3309.22 246
3309.35 228
3309.48 205
3309.62 179
3309.75 151
3309.88 125
3310.01 100
3310.15 79
3310.28 61
3310.41 49
3310.54 45
3310.67 50
3310.81 64
3310.94 88
3311.07 117
3311.20 148
3311.34 175
3311.47 195
3311.60 204
3311.73 205
3311.87 199
3312.00 191
3312.13 186
3312.26 186
3312.39 193
3312.53 204
3312.66 218
3312.79 231
3312.92 238
3313.06 239
3313.19 232
3313.32 218
3313.45 201
3313.59 183
3313.72 168
3313.85 157
3313.98 152
3314.11 153
3314.25 158
3314.38 165
3314.51 171
3314.64 174
3314.78 171
3314.91 162
3315.04 145
3315.17 121
3315.31 93
3315.44 65
3315.57 39
3315.70 19
3315.84 6
3315.97 0
3316.10 1
3316.23 8
3316.36 17
3316.50 27
3316.63 36
3316.76 40
3316.89 40
3317.03 33
3317.16 21
3317.29 3
3317.42 0
3317.56 0
3317.69 0
3317.82 0
3317.95 0
3318.09 0
3318.22 0
3318.35 19
3318.48 43
3318.62 61
3318.75 72
3318.88 75
3319.01 68
3319.15 54
3319.28 35
3319.41 16
3319.54 0
3319.68 0
3319.81 0
3319.94 0
3320.07 0
3320.21 0
3320.34 4
3320.47 12
3320.60 17
3320.74 16
3320.87 11
3321.00 4
3321.13 0
3321.27 0
3321.40 0
3321.53 0
3321.66 0
3321.80 2
3321.93 9
3322.06 13
3322.19 14
3322.33 12
3322.46 7
3322.59 2
3322.72 0
3322.86 2
3322.99 8
3323.12 20
3323.25 36
3323.39 55
3323.52 73
3323.65 89
3323.78 102
3323.92 110
3324.05 114
3324.18 115
3324.31 114
3324.45 112
3324.58 113
3324.71 115
3324.84 120
3324.98 124
3325.11 127
3325.24 129
3325.37 127
3325.51 125
3325.64 124
3325.77 127
3325.90 135
3326.04 150
3326.17 170
3326.30 191
3326.43 212
3326.57 228
3326.70 239
3326.83 246
3326.96 249
3327.10 253
3327.23 258
3327.36 267
3327.50 277
3327.63 287
3327.76 294
3327.89 295
3328.03 288
3328.16 274
3328.29 255
3328.42 235
3328.56 218
3328.69 207
3328.82 201
3328.95 198
3329.09 195
3329.22 188
3329.35 174
3329.48 151
3329.62 120
3329.75 86
3329.88 52
3330.02 22
3330.15 0
3330.28 0
3330.41 0
3330.55 0
3330.68 0
3330.81 0
3330.94 0
3331.08 0
3331.21 7
3331.34 13
3331.47 17
3331.61 18
3331.74 18
3331.87 19
3332.01 22
3332.14 29
3332.27 40
3332.40 52
3332.54 65
3332.67 75
3332.80 82
3332.93 84
3333.07 83
3333.20 79
3333.33 74
3333.47 69
3333.60 65
3333.73 64
3333.86 66
3334.00 72
3334.13 81
3334.26 95
3334.39 113
3334.53 135
3334.66 160
3334.79 186
3334.93 211
3335.06 232
3335.19 246
3335.32 252
3335.46 248
3335.59 236
3335.72 219
3335.85 199
3335.99 179
3336.12 163
3336.25 152
3336.39 144
3336.52 140
3336.65 136
3336.78 132
3336.92 125
3337.05 116
3337.18 103
3337.32 87
3337.45 68
3337.58 48
3337.71 27
3337.85 7
3337.98 0
3338.11 0
3338.25 0
3338.38 0
3338.51 0
3338.64 0
3338.78 0
3338.91 0
3339.04 6
3339.18 30
3339.31 56
3339.44 84
3339.57 112
3339.71 139
3339.84 161
3339.97 178
3340.11 188
3340.24 188
3340.37 180
3340.50 164
3340.64 143
3340.77 119
3340.90 95
3341.04 72
3341.17 53
3341.30 39
3341.43 29
3341.57 25
3341.70 26
3341.83 34
3341.97 48
3342.10 67
3342.23 90
3342.36 113
3342.50 132
3342.63 146
3342.76 153
3342.90 154
3343.03 151
3343.16 149
3343.29 150
3343.43 159
3343.56 175
3343.69 199
3343.83 227
3343.96 256
3344.09 285
3344.23 309
3344.36 328
3344.49 342
3344.62 349
3344.76 351
3344.89 348
3345.02 339
3345.16 324
3345.29 305
3345.42 284
3345.55 263
3345.69 245
3345.82 233
3345.95 227
3346.09 226
3346.22 228
3346.35 231
3346.49 232
3346.62 229
3346.75 221
3346.88 210
3347.02 196
3347.15 182
3347.28 171
3347.42 162
3347.55 157
3347.68 154
3347.82 151
3347.95 147
3348.08 138
3348.21 125
3348.35 108
3348.48 89
3348.61 72
3348.75 60
3348.88 54
3349.01 55
3349.15 63
3349.28 75
3349.41 89
3349.55 101
3349.68 110
3349.81 112
3349.94 107
3350.08 96
3350.21 80
3350.34 62
3350.48 45
3350.61 35
3350.74 32
3350.88 39
3351.01 56
3351.14 81
3351.27 111
3351.41 143
3351.54 173
3351.67 202
3351.81 227
3351.94 248
3352.07 264
3352.21 275
3352.34 279
3352.47 275
3352.61 264
3352.74 246
3352.87 223
3353.01 199
3353.14 177
3353.27 159
3353.40 146
3353.54 141
3353.67 142
3353.80 150
3353.94 163
3354.07 180
3354.20 200
3354.34 221
3354.47 241
3354.60 260
3354.74 277
3354.87 290
3355.00 301
3355.14 311
3355.27 321
3355.40 330
3355.53 338
3355.67 343
3355.80 346
3355.93 346
3356.07 344
3356.20 342
3356.33 343
3356.47 348
3356.60 355
3356.73 363
3356.87 368
3357.00 368
3357.13 359
3357.27 343
3357.40 322
3357.53 299
3357.67 279
3357.80 265
3357.93 256
3358.07 254
3358.20 255
3358.33 257
3358.47 253
3358.60 243
3358.73 226
3358.86 203
3359.00 176
3359.13 149
3359.26 125
3359.40 106
3359.53 94
3359.66 87
3359.80 84
3359.93 83
3360.06 85
3360.20 86
3360.33 89
3360.46 91
3360.60 94
3360.73 96
3360.86 97
3361.00 97
3361.13 95
3361.26 90
3361.40 84
3361.53 78
3361.66 75
3361.80 74
3361.93 78
3362.06 86
3362.20 96
3362.33 106
3362.46 112
3362.60 111
3362.73 102
3362.86 88
3363.00 69
3363.13 50
3363.26 34
3363.40 22
3363.53 14
3363.66 9
3363.80 3
3363.93 0
3364.06 0
3364.20 0
3364.33 0
3364.46 0
3364.60 0
3364.73 0
3364.86 10
3365.00 42
3365.13 75
3365.26 104
3365.40 125
3365.53 137
3365.66 141
3365.80 138
3365.93 131
3366.06 122
3366.20 113
3366.33 106
3366.46 103
3366.60 105
3366.73 113
3366.86 128
3367.00 148
3367.13 172
3367.26 196
3367.40 216
3367.53 231
3367.66 236
3367.80 232
3367.93 218
3368.06 198
3368.20 175
3368.33 152
3368.46 131
3368.60 116
3368.73 107
3368.86 106
3369.00 112
3369.13 124
3369.27 140
3369.40 157
3369.53 173
3369.67 185
3369.80 193
3369.93 195
3370.07 192
3370.20 187
3370.33 182
3370.47 180
3370.60 183
3370.73 192
3370.87 206
3371.00 225
3371.13 248
3371.27 271
3371.40 293
3371.53 310
3371.67 322
3371.80 328
3371.93 328
3372.07 325
3372.20 322
3372.33 321
3372.47 325
3372.60 335
3372.74 351
3372.87 373
3373.00 398
3373.14 424
3373.27 448
3373.40 467
3373.54 479
3373.67 483
3373.80 480
3373.94 472
3374.07 460
3374.20 445
3374.34 431
3374.47 418
3374.60 407
3374.74 398
3374.87 390
3375.01 382
3375.14 373
3375.27 363
3375.41 349
3375.54 333
3375.67 313
3375.81 291
3375.94 267
3376.07 243
3376.21 220
3376.34 199
3376.47 181
3376.61 167
3376.74 157
3376.88 151
3377.01 147
3377.14 143
3377.28 138
3377.41 131
3377.54 120
3377.68 106
3377.81 90
3377.94 75
3378.08 62
3378.21 55
3378.35 54
3378.48 59
3378.61 69
3378.75 83
3378.88 100
3379.01 115
3379.15 129
3379.28 138
3379.41 141
3379.55 136
3379.68 122
3379.82 100
3379.95 73
3380.08 42
3380.22 12
3380.35 0
3380.48 0
3380.62 0
3380.75 0
3380.88 0
3381.02 0
3381.15 0
3381.29 0
3381.42 9
3381.55 41
3381.69 72
3381.82 100
3381.95 124
3382.09 141
3382.22 154
3382.35 165
3382.49 175
3382.62 189
3382.76 207
3382.89 227
3383.02 248
3383.16 269
3383.29 285
3383.42 296
3383.56 298
3383.69 290
3383.83 274
3383.96 250
3384.09 221
3384.23 190
3384.36 160
3384.49 135
3384.63 115
3384.76 102
3384.90 94
3385.03 90
3385.16 90
3385.30 93
3385.43 98
3385.56 104
3385.70 111
3385.83 118
3385.97 123
3386.10 125
3386.23 125
3386.37 121
3386.50 116
3386.63 111
3386.77 110
3386.90 113
3387.04 120
3387.17 130
3387.30 142
3387.44 157
3387.57 173
3387.70 193
3387.84 216
3387.97 244
3388.11 276
3388.24 310
3388.37 343
3388.51 371
3388.64 391
3388.78 402
3388.91 405
3389.04 399
3389.18 388
3389.31 375
3389.44 359
3389.58 342
3389.71 325
3389.85 306
3389.98 287
3390.11 269
3390.25 252
3390.38 237
3390.52 226
3390.65 218
3390.78 215
3390.92 213
3391.05 214
3391.18 215
3391.32 219
3391.45 225
3391.59 232
3391.72 241
3391.85 252
3391.99 264
3392.12 277
3392.26 286
3392.39 292
3392.52 293
3392.66 288
3392.79 279
3392.93 267
3393.06 254
3393.19 244
3393.33 239
3393.46 239
3393.59 245
3393.73 254
3393.86 265
3394.00 277
3394.13 286
3394.26 291
3394.40 292
3394.53 289
3394.67 284
3394.80 277
3394.93 270
3395.07 264
3395.20 259
3395.34 256
3395.47 254
3395.60 251
3395.74 247
3395.87 240
3396.01 232
3396.14 225
3396.27 219
3396.41 216
3396.54 218
3396.68 223
3396.81 229
3396.94 234
3397.08 236
3397.21 231
3397.35 220
3397.48 205
3397.61 187
3397.75 170
3397.88 156
3398.02 148
3398.15 146
3398.28 148
3398.42 151
3398.55 155
3398.69 157
3398.82 158
3398.95 158
3399.09 160
3399.22 166
3399.36 175
3399.49 188
3399.62 205
3399.76 225
3399.89 245
3400.03 267
3400.16 290
3400.29 315
3400.43 343
3400.56 375
3400.70 411
3400.83 449
3400.96 488
3401.10 527
3401.23 565
3401.37 601
3401.50 637
3401.63 671
3401.77 705
3401.90 737
3402.04 766
3402.17 790
3402.30 809
3402.44 821
3402.57 828
3402.71 834
3402.84 839
3402.98 849
3403.11 864
3403.24 884
3403.38 910
3403.51 937
3403.65 963
3403.78 984
3403.91 998
3404.05 1003
3404.18 1001
3404.32 992
3404.45 978
3404.58 963
3404.72 949
3404.85 938
3404.99 932
3405.12 929
3405.26 929
3405.39 930
3405.52 929
3405.66 925
3405.79 917
3405.93 903
3406.06 885
3406.19 862
3406.33 835
3406.46 804
3406.60 772
3406.73 740
3406.87 709
3407.00 680
3407.13 655
3407.27 633
3407.40 614
3407.54 598
3407.67 582
3407.80 568
3407.94 553
3408.07 540
3408.21 528
3408.34 520
3408.48 516
3408.61 517
3408.74 524
3408.88 535
3409.01 549
3409.15 563
3409.28 574
3409.42 580
3409.55 581
3409.68 576
3409.82 565
3409.95 549
3410.09 527
3410.22 501
3410.36 470
3410.49 434
3410.62 396
3410.76 356
3410.89 318
3411.03 282
3411.16 249
3411.29 221
3411.43 196
3411.56 172
3411.70 150
3411.83 128
3411.97 106
3412.10 84
3412.23 62
3412.37 41
3412.50 20
3412.64 0
3412.77 0
3412.91 0
3413.04 0
3413.17 0
3413.31 0
3413.44 0
3413.58 0
3413.71 14
3413.85 31
3413.98 42
3414.12 45
3414.25 41
3414.38 30
3414.52 15
3414.65 0
3414.79 0
3414.92 0
3415.06 0
3415.19 0
3415.32 0
3415.46 24
3415.59 52
3415.73 79
3415.86 102
3416.00 119
3416.13 129
3416.26 133
3416.40 135
3416.53 134
3416.67 133
3416.80 131
3416.94 125
3417.07 113
3417.21 94
3417.34 69
3417.47 39
3417.61 9
3417.74 0
3417.88 0
3418.01 0
3418.15 0
3418.28 0
3418.41 0
3418.55 0
3418.68 0
3418.82 13
3418.95 27
3419.09 40
3419.22 51
3419.36 58
3419.49 61
3419.62 58
3419.76 47
3419.89 30
3420.03 8
3420.16 0
3420.30 0
3420.43 0
3420.57 0
3420.70 0
3420.83 0
3420.97 1
3421.10 16
3421.24 26
3421.37 30
3421.51 30
3421.64 26
3421.78 20
3421.91 13
3422.04 8
3422.18 4
3422.31 5
3422.45 11
3422.58 24
3422.72 45
3422.85 74
3422.99 108
3423.12 144
3423.25 179
3423.39 208
3423.52 228
3423.66 238
3423.79 240
3423.93 237
3424.06 230
3424.20 224
3424.33 218
3424.47 216
3424.60 218
3424.73 224
3424.87 233
3425.00 244
3425.14 256
3425.27 267
3425.41 273
3425.54 273
3425.68 266
3425.81 253
3425.95 236
3426.08 219
3426.21 204
3426.35 194
3426.48 189
3426.62 189
3426.75 192
3426.89 196
3427.02 200
3427.16 200
3427.29 197
3427.43 190
3427.56 179
3427.69 165
3427.83 152
3427.96 143
3428.10 140
3428.23 147
3428.37 163
3428.50 187
3428.64 214
3428.77 240
3428.91 261
3429.04 272
3429.18 274
3429.31 268
3429.44 256
3429.58 243
3429.71 228
3429.85 215
3429.98 202
3430.12 190
3430.25 178
3430.39 165
3430.52 152
3430.66 141
3430.79 134
3430.93 133
3431.06 138
3431.20 149
3431.33 162
3431.46 174
3431.60 182
3431.73 184
3431.87 179
3432.00 170
3432.14 160
3432.27 152
3432.41 150
3432.54 152
3432.68 159
3432.81 166
3432.95 172
3433.08 174
3433.22 174
3433.35 172
3433.48 171
3433.62 173
3433.75 180
3433.89 193
3434.02 210
3434.16 230
3434.29 250
3434.43 268
3434.56 283
3434.70 294
3434.83 299
3434.97 297
3435.10 288
3435.24 274
3435.37 256
3435.51 237
3435.64 224
3435.77 220
3435.91 228
3436.04 248
3436.18 278
3436.31 312
3436.45 345
3436.58 371
3436.72 389
3436.85 399
3436.99 403
3437.12 406
3437.26 409
3437.39 414
3437.53 418
3437.66 418
3437.80 411
3437.93 395
3438.07 369
3438.20 336
3438.34 299
3438.47 261
3438.61 227
3438.74 197
3438.87 173
3439.01 154
3439.14 141
3439.28 131
3439.41 126
3439.55 125
3439.68 130
3439.82 139
3439.95 154
3440.09 175
3440.22 198
3440.36 225
3440.49 252
3440.63 278
3440.76 303
3440.90 325
3441.03 343
3441.17 358
3441.30 369
3441.44 376
3441.57 377
3441.71 376
3441.84 371
3441.98 364
3442.11 355
3442.25 344
3442.38 333
3442.52 319
3442.65 304
3442.79 288
3442.92 273
3443.05 261
3443.19 252
3443.32 246
3443.46 242
3443.59 236
3443.73 225
3443.86 206
3444.00 178
3444.13 142
3444.27 102
3444.40 61
3444.54 23
3444.67 0
3444.81 0
3444.94 0
3445.08 0
3445.21 0
3445.35 0
3445.48 0
3445.62 0
3445.75 10
3445.89 17
3446.02 22
3446.16 28
3446.29 40
3446.43 59
3446.56 88
3446.70 126
3446.83 172
3446.97 223
3447.10 278
3447.24 332
3447.37 382
3447.51 426
3447.64 461
3447.78 487
3447.91 503
3448.05 511
3448.18 514
3448.32 513
3448.45 512
3448.59 511
3448.72 508
3448.86 503
3448.99 492
3449.13 474
3449.26 450
3449.40 423
3449.53 396
3449.67 371
3449.80 351
3449.94 337
3450.07 326
3450.21 315
3450.34 302
3450.48 283
3450.61 259
3450.75 231
3450.88 202
3451.02 176
3451.15 156
3451.29 143
3451.42 138
3451.56 141
3451.69 150
3451.83 164
3451.96 182
3452.10 202
3452.23 225
3452.37 248
3452.50 268
3452.64 284
3452.77 292
3452.91 291
3453.04 281
3453.18 263
3453.31 241
3453.45 218
3453.58 198
3453.72 181
3453.85 168
3453.99 159
3454.12 153
3454.26 146
3454.39 140
3454.53 135
3454.66 134
3454.80 138
3454.94 150
3455.07 170
3455.21 196
3455.34 226
3455.48 256
3455.61 283
3455.75 305
3455.88 321
3456.02 330
3456.15 333
3456.29 330
3456.42 323
3456.56 311
3456.69 298
3456.83 285
3456.96 274
3457.10 267
3457.23 265
3457.37 266
3457.50 268
3457.64 271
3457.77 272
3457.91 270
3458.04 265
3458.18 259
3458.31 254
3458.45 251
3458.58 250
3458.72 252
3458.85 255
3458.99 255
3459.13 249
3459.26 235
3459.40 211
3459.53 177
3459.67 137
3459.80 93
3459.94 53
3460.07 20
3460.21 0
3460.34 0
3460.48 0
3460.61 2
3460.75 16
3460.88 30
3461.02 40
3461.15 46
3461.29 47
3461.42 45
3461.56 42
3461.69 41
3461.83 40
3461.96 41
3462.10 42
3462.24 43
3462.37 40
3462.51 34
3462.64 23
3462.78 8
3462.91 0
3463.05 0
3463.18 0
3463.32 0
3463.45 0
3463.59 0
3463.72 0
3463.86 0
3463.99 19
3464.13 42
3464.26 65
3464.40 86
3464.54 105
3464.67 122
3464.81 136
3464.94 147
3465.08 156
3465.21 162
3465.35 164
3465.48 163
3465.62 159
3465.75 152
3465.89 144
3466.02 137
3466.16 130
3466.29 124
3466.43 117
3466.57 107
3466.70 94
3466.84 78
3466.97 62
3467.11 48
3467.24 39
3467.38 40
3467.51 52
3467.65 72
3467.78 97
3467.92 122
3468.05 143
3468.19 157
3468.32 163
3468.46 161
3468.60 152
3468.73 139
3468.87 124
3469.00 109
3469.14 93
3469.27 79
3469.41 67
3469.54 58
3469.68 55
3469.81 58
3469.95 67
3470.09 84
3470.22 106
3470.36 130
3470.49 154
3470.63 174
3470.76 187
3470.90 193
3471.03 193
3471.17 189
3471.30 183
3471.44 178
3471.57 177
3471.71 180
3471.85 188
3471.98 199
3472.12 210
3472.25 221
3472.39 229
3472.52 233
3472.66 232
3472.79 226
3472.93 216
3473.06 203
3473.20 189
3473.34 174
3473.47 158
3473.61 142
3473.74 126
3473.88 108
3474.01 90
3474.15 72
3474.28 56
3474.42 44
3474.56 37
3474.69 36
3474.83 40
3474.96 47
3475.10 54
3475.23 59
3475.37 62
3475.50 61
3475.64 57
3475.77 51
3475.91 46
3476.05 43
3476.18 43
3476.32 48
3476.45 59
3476.59 77
3476.72 101
3476.86 128
3476.99 155
3477.13 179
3477.27 195
3477.40 201
3477.54 197
3477.67 186
3477.81 170
3477.94 153
3478.08 137
3478.21 122
3478.35 110
3478.49 97
3478.62 83
3478.76 66
3478.89 48
3479.03 29
3479.16 12
3479.30 0
3479.43 0
3479.57 0
3479.71 0
3479.84 3
3479.98 21
3480.11 43
3480.25 67
3480.38 89
3480.52 106
3480.66 116
3480.79 119
3480.93 117
3481.06 113
3481.20 109
3481.33 108
3481.47 110
3481.60 116
3481.74 125
3481.88 134
3482.01 141
3482.15 142
3482.28 137
3482.42 125
3482.55 105
3482.69 79
3482.83 51
3482.96 25
3483.10 3
3483.23 0
3483.37 0
3483.50 0
3483.64 0
3483.78 0
3483.91 7
3484.05 13
3484.18 17
3484.32 17
3484.45 13
3484.59 7
3484.73 0
3484.86 0
3485.00 0
3485.13 0
3485.27 0
3485.40 0
3485.54 0
3485.68 12
3485.81 30
3485.95 50
3486.08 68
3486.22 82
3486.35 92
3486.49 99
3486.63 104
3486.76 110
3486.90 119
3487.03 132
3487.17 147
3487.30 164
3487.44 180
3487.58 193
3487.71 201
3487.85 206
3487.98 206
3488.12 205
3488.25 203
3488.39 202
3488.53 201
3488.66 199
3488.80 195
3488.93 188
3489.07 177
3489.20 164
3489.34 152
3489.48 142
3489.61 137
3489.75 137
3489.88 143
3490.02 151
3490.16 159
3490.29 167
3490.43 172
3490.56 176
3490.70 180
3490.83 185
3490.97 191
3491.11 200
3491.24 209
3491.38 217
3491.51 224
3491.65 230
3491.78 235
3491.92 239
3492.06 242
3492.19 244
3492.33 246
3492.46 248
3492.60 251
3492.74 254
3492.87 259
3493.01 265
3493.14 273
3493.28 280
3493.42 287
3493.55 291
3493.69 294
3493.82 295
3493.96 296
3494.09 296
3494.23 297
3494.37 299
3494.50 302
3494.64 307
3494.77 312
3494.91 318
3495.05 326
3495.18 335
3495.32 346
3495.45 360
3495.59 374
3495.73 387
3495.86 398
3496.00 402
3496.13 399
3496.27 387
3496.40 367
3496.54 340
3496.68 310
3496.81 279
3496.95 250
3497.08 226
3497.22 207
3497.36 195
3497.49 188
3497.63 187
3497.76 190
3497.90 197
3498.04 204
3498.17 210
3498.31 213
3498.44 210
3498.58 203
3498.72 193
3498.85 182
3498.99 173
3499.12 170
3499.26 174
3499.40 186
3499.53 203
3499.67 221
3499.80 239
3499.94 252
3500.08 259
3500.21 262
3500.35 263
3500.48 265
3500.62 271
3500.76 282
3500.89 297
3501.03 315
3501.16 334
3501.30 349
3501.44 358
3501.57 361
3501.71 358
3501.84 351
3501.98 342
3502.12 333
3502.25 326
3502.39 323
3502.52 326
3502.66 333
3502.80 346
3502.93 362
3503.07 380
3503.20 398
3503.34 411
3503.48 418
3503.61 418
3503.75 408
3503.88 392
3504.02 369
3504.16 344
3504.29 317
3504.43 290
3504.57 267
3504.70 246
3504.84 228
3504.97 214
3505.11 204
3505.25 199
3505.38 197
3505.52 198
3505.65 204
3505.79 211
3505.93 222
3506.06 233
3506.20 246
3506.33 259
3506.47 271
3506.61 282
3506.74 291
3506.88 297
3507.01 301
3507.15 303
3507.29 304
3507.42 306
3507.56 311
3507.70 320
3507.83 334
3507.97 353
3508.10 378
3508.24 407
3508.38 439
3508.51 469
3508.65 496
3508.78 518
3508.92 531
3509.06 537
3509.19 535
3509.33 525
3509.47 512
3509.60 496
3509.74 480
3509.87 468
3510.01 460
3510.15 458
3510.28 461
3510.42 468
3510.56 475
3510.69 479
3510.83 477
3510.96 470
3511.10 456
3511.24 437
3511.37 415
3511.51 394
3511.64 375
3511.78 361
3511.92 352
3512.05 349
3512.19 351
3512.33 357
3512.46 367
3512.60 378
3512.73 390
3512.87 400
3513.01 410
3513.14 417
3513.28 424
3513.42 430
3513.55 435
3513.69 439
3513.82 441
3513.96 439
3514.10 432
3514.23 419
3514.37 400
3514.51 376
3514.64 349
3514.78 321
3514.91 295
3515.05 273
3515.19 255
3515.32 239
3515.46 226
3515.60 213
3515.73 200
3515.87 188
3516.01 176
3516.14 166
3516.28 159
3516.41 154
3516.55 150
3516.69 148
3516.82 146
3516.96 144
3517.10 143
3517.23 143
3517.37 145
3517.50 149
3517.64 156
3517.78 165
3517.91 173
3518.05 179
3518.19 183
3518.32 183
3518.46 181
3518.60 176
3518.73 170
3518.87 162
3519.00 152
3519.14 139
3519.28 124
3519.41 109
3519.55 96
3519.69 87
3519.82 85
3519.96 91
3520.10 105
3520.23 124
3520.37 147
3520.50 169
3520.64 188
3520.78 200
3520.91 203
3521.05 195
3521.19 176
3521.32 146
3521.46 110
3521.60 70
3521.73 30
3521.87 0
3522.01 0
3522.14 0
3522.28 0
3522.41 0
3522.55 0
3522.69 0
3522.82 0
3522.96 0
3523.10 9
3523.23 36
3523.37 70
3523.51 109
3523.64 151
3523.78 190
3523.92 222
3524.05 244
3524.19 254
3524.32 254
3524.46 246
3524.60 235
3524.73 224
3524.87 216
3525.01 210
3525.14 207
3525.28 205
3525.42 203
3525.55 200
3525.69 197
3525.83 194
3525.96 192
3526.10 194
3526.24 199
3526.37 209
3526.51 225
3526.64 246
3526.78 273
3526.92 303
3527.05 337
3527.19 371
3527.33 405
3527.46 438
3527.60 470
3527.74 499
3527.87 524
3528.01 546
3528.15 562
3528.28 572
3528.42 578
3528.56 578
3528.69 574
3528.83 569
3528.97 564
3529.10 562
3529.24 563
3529.38 569
3529.51 579
3529.65 595
3529.79 615
3529.92 636
3530.06 657
3530.19 674
3530.33 684
3530.47 685
3530.60 677
3530.74 661
3530.88 640
3531.01 617
3531.15 597
3531.29 584
3531.42 578
3531.56 579
3531.70 586
3531.83 595
3531.97 602
3532.11 608
3532.24 609
3532.38 608
3532.52 606
3532.65 605
3532.79 606
3532.93 612
3533.06 621
3533.20 633
3533.34 647
3533.47 662
3533.61 676
3533.75 689
3533.88 699
3534.02 708
3534.16 716
3534.29 723
3534.43 731
3534.57 740
3534.70 749
3534.84 758
3534.98 768
3535.11 776
3535.25 783
3535.39 789
3535.52 794
3535.66 799
3535.80 802
3535.93 805
3536.07 805
3536.21 803
3536.34 799
3536.48 791
3536.62 782
3536.75 771
3536.89 760
3537.03 750
3537.16 740
3537.30 730
3537.44 721
3537.57 713
3537.71 704
3537.85 695
3537.98 685
3538.12 675
3538.26 664
3538.39 653
3538.53 641
3538.67 630
3538.80 622
3538.94 617
3539.08 618
3539.21 624
3539.35 636
3539.49 650
3539.63 663
3539.76 671
3539.90 670
3540.04 660
3540.17 641
3540.31 615
3540.45 587
3540.58 563
3540.72 545
3540.86 535
3540.99 534
3541.13 540
3541.27 548
3541.40 557
3541.54 562
3541.68 562
3541.81 557
3541.95 547
3542.09 532
3542.22 514
3542.36 493
3542.50 469
3542.63 442
3542.77 413
3542.91 384
3543.04 356
3543.18 331
3543.32 311
3543.46 298
3543.59 290
3543.73 288
3543.87 291
3544.00 298
3544.14 308
3544.28 321
3544.41 338
3544.55 356
3544.69 374
3544.82 389
3544.96 400
3545.10 405
3545.23 403
3545.37 396
3545.51 388
3545.65 380
3545.78 375
3545.92 374
3546.06 377
3546.19 382
3546.33 388
3546.47 394
3546.60 400
3546.74 404
3546.88 408
3547.01 411
3547.15 412
3547.29 412
3547.42 411
3547.56 407
3547.70 405
3547.84 404
3547.97 408
3548.11 417
3548.25 430
3548.38 445
3548.52 459
3548.66 470
3548.79 473
3548.93 468
3549.07 454
3549.20 434
3549.34 409
3549.48 384
3549.62 360
3549.75 342
3549.89 329
3550.03 325
3550.16 327
3550.30 335
3550.44 348
3550.57 362
3550.71 378
3550.85 392
3550.99 404
3551.12 415
3551.26 425
3551.40 437
3551.53 450
3551.67 465
3551.81 481
3551.94 495
3552.08 504
3552.22 503
3552.36 494
3552.49 476
3552.63 451
3552.77 424
3552.90 399
3553.04 377
3553.18 362
3553.31 352
3553.45 346
3553.59 344
3553.73 343
3553.86 342
3554.00 343
3554.14 344
3554.27 348
3554.41 353
3554.55 360
3554.68 368
3554.82 376
3554.96 381
3555.10 382
3555.23 379
3555.37 373
3555.51 364
3555.64 354
3555.78 343
3555.92 334
3556.06 324
3556.19 314
3556.33 303
3556.47 290
3556.60 277
3556.74 266
3556.88 255
3557.01 246
3557.15 238
3557.29 230
3557.43 220
3557.56 208
3557.70 194
3557.84 179
3557.97 166
3558.11 155
3558.25 146
3558.39 139
3558.52 132
3558.66 126
3558.80 118
3558.93 109
3559.07 102
3559.21 98
3559.35 100
3559.48 108
3559.62 121
3559.76 138
3559.89 157
3560.03 177
3560.17 195
3560.31 210
3560.44 221
3560.58 230
3560.72 235
3560.85 238
3560.99 238
3561.13 235
3561.27 231
3561.40 224
3561.54 216
3561.68 207
3561.81 197
3561.95 186
3562.09 175
3562.23 164
3562.36 152
3562.50 141
3562.64 130
3562.77 120
3562.91 110
3563.05 103
3563.19 97
3563.32 92
3563.46 87
3563.60 80
3563.74 71
3563.87 57
3564.01 39
3564.15 19
3564.28 0
3564.42 0
3564.56 0
3564.70 0
3564.83 0
3564.97 0
3565.11 0
3565.24 0
3565.38 8
3565.52 32
3565.66 53
3565.79 71
3565.93 85
3566.07 98
3566.21 111
3566.34 127
3566.48 146
3566.62 168
3566.75 187
3566.89 200
3567.03 203
3567.17 192
3567.30 169
3567.44 137
3567.58 104
3567.72 74
3567.85 54
3567.99 45
3568.13 46
3568.27 55
3568.40 68
3568.54 81
3568.68 90
3568.81 95
3568.95 95
3569.09 93
3569.23 89
3569.36 85
3569.50 82
3569.64 80
3569.78 77
3569.91 75
3570.05 72
3570.19 68
3570.33 66
3570.46 66
3570.60 71
3570.74 80
3570.87 93
3571.01 106
3571.15 117
3571.29 122
3571.42 118
3571.56 105
3571.70 82
3571.84 55
3571.97 25
3572.11 0
3572.25 0
3572.39 0
3572.52 0
3572.66 0
3572.80 0
3572.94 0
3573.07 0
3573.21 4
3573.35 12
3573.48 20
3573.62 29
3573.76 41
3573.90 56
3574.03 74
3574.17 94
3574.31 113
3574.45 130
3574.58 144
3574.72 155
3574.86 165
3575.00 173
3575.13 180
3575.27 186
3575.41 191
3575.55 195
3575.68 197
3575.82 196
3575.96 192
3576.10 185
3576.23 175
3576.37 162
3576.51 146
3576.65 127
3576.78 108
3576.92 91
3577.06 78
3577.20 71
3577.33 69
3577.47 75
3577.61 85
3577.75 98
3577.88 113
3578.02 126
3578.16 137
3578.30 143
3578.43 143
3578.57 138
3578.71 128
3578.85 117
3578.98 107
3579.12 103
3579.26 107
3579.40 120
3579.53 141
3579.67 168
3579.81 196
3579.95 222
3580.08 244
3580.22 260
3580.36 271
3580.50 277
3580.63 281
3580.77 284
3580.91 286
3581.05 287
3581.18 288
3581.32 287
3581.46 286
3581.60 284
3581.73 285
3581.87 289
3582.01 296
3582.15 306
3582.28 317
3582.42 327
3582.56 335
3582.70 337
3582.83 335
3582.97 330
3583.11 326
3583.25 325
3583.39 330
3583.52 342
3583.66 359
3583.80 379
3583.94 398
3584.07 410
3584.21 414
3584.35 409
3584.49 395
3584.62 376
3584.76 353
3584.90 331
3585.04 312
3585.17 298
3585.31 290
3585.45 288
3585.59 291
3585.72 298
3585.86 307
3586.00 318
3586.14 326
3586.28 331
3586.41 331
3586.55 327
3586.69 322
3586.83 316
3586.96 311
3587.10 308
3587.24 308
3587.38 309
3587.51 310
3587.65 308
3587.79 305
3587.93 299
3588.06 294
3588.20 289
3588.34 286
3588.48 287
3588.62 291
3588.75 298
3588.89 307
3589.03 315
3589.17 323
3589.30 328
3589.44 330
3589.58 328
3589.72 322
3589.86 314
3589.99 304
3590.13 294
3590.27 286
3590.41 281
3590.54 279
3590.68 281
3590.82 286
3590.96 295
3591.09 308
3591.23 324
3591.37 341
3591.51 359
3591.65 376
3591.78 391
3591.92 400
3592.06 404
3592.20 402
3592.33 395
3592.47 385
3592.61 373
3592.75 363
3592.89 355
3593.02 352
3593.16 354
3593.30 360
3593.44 370
3593.57 382
3593.71 397
3593.85 413
3593.99 432
3594.13 454
3594.26 479
3594.40 508
3594.54 539
3594.68 569
3594.81 597
3594.95 620
3595.09 635
3595.23 641
3595.37 639
3595.50 630
3595.64 616
3595.78 600
3595.92 585
3596.06 574
3596.19 568
3596.33 567
3596.47 570
3596.61 575
3596.74 578
3596.88 575
3597.02 563
3597.16 541
3597.30 509
3597.43 471
3597.57 431
3597.71 394
3597.85 364
3597.99 343
3598.12 331
3598.26 327
3598.40 325
3598.54 323
3598.67 318
3598.81 309
3598.95 298
3599.09 283
3599.23 270
3599.36 259
3599.50 254
3599.64 255
3599.78 261
3599.92 271
3600.05 283
3600.19 298
3600.33 312
3600.47 325
3600.61 335
3600.74 340
3600.88 338
3601.02 329
3601.16 311
3601.30 287
3601.43 258
3601.57 227
3601.71 197
3601.85 170
3601.98 146
3602.12 127
3602.26 110
3602.40 95
3602.54 81
3602.67 68
3602.81 55
3602.95 44
3603.09 34
3603.23 26
3603.36 21
3603.50 20
3603.64 26
3603.78 41
3603.92 64
3604.05 97
3604.19 137
3604.33 182
3604.47 226
3604.61 264
3604.74 293
3604.88 311
3605.02 317
3605.16 313
3605.30 300
3605.43 281
3605.57 259
3605.71 236
3605.85 214
3605.99 194
3606.12 177
3606.26 165
3606.40 158
3606.54 155
3606.68 154
3606.81 153
3606.95 149
3607.09 140
3607.23 125
3607.37 106
3607.51 83
3607.64 58
3607.78 33
3607.92 9
3608.06 0
3608.20 0
3608.33 0
3608.47 0
3608.61 0
3608.75 0
3608.89 0
3609.02 0
3609.16 18
3609.30 41
3609.44 58
3609.58 67
3609.71 66
3609.85 59
3609.99 46
3610.13 32
3610.27 18
3610.40 7
3610.54 0
3610.68 0
3610.82 0
3610.96 2
3611.10 8
3611.23 14
3611.37 21
3611.51 27
3611.65 32
3611.79 38
3611.92 43
3612.06 48
3612.20 51
3612.34 53
3612.48 54
3612.61 52
3612.75 49
3612.89 45
3613.03 41
3613.17 37
3613.31 34
3613.44 32
3613.58 32
3613.72 32
3613.86 33
3614.00 33
3614.13 33
3614.27 32
3614.41 30
3614.55 27
3614.69 24
3614.83 22
3614.96 21
3615.10 21
3615.24 24
3615.38 28
3615.52 34
3615.66 44
3615.79 56
3615.93 70
3616.07 82
3616.21 90
3616.35 92
3616.48 86
3616.62 70
3616.76 47
3616.90 20
3617.04 0
3617.18 0
3617.31 0
3617.45 0
3617.59 0
3617.73 0
3617.87 0
3618.01 11
3618.14 24
3618.28 32
3618.42 35
3618.56 31
3618.70 24
3618.83 15
3618.97 5
3619.11 0
3619.25 0
3619.39 0
3619.53 0
3619.66 0
3619.80 0
3619.94 15
3620.08 34
3620.22 55
3620.36 77
3620.49 97
3620.63 113
3620.77 124
3620.91 127
3621.05 122
3621.19 107
3621.32 86
3621.46 58
3621.60 27
3621.74 0
3621.88 0
3622.02 0
3622.15 0
3622.29 0
3622.43 0
3622.57 0
3622.71 0
3622.85 2
3622.98 24
3623.12 45
3623.26 66
3623.40 88
3623.54 108
3623.68 128
3623.81 144
3623.95 156
3624.09 163
3624.23 166
3624.37 165
3624.51 163
3624.64 164
3624.78 169
3624.92 177
3625.06 186
3625.20 194
3625.34 197
3625.47 192
3625.61 178
3625.75 157
3625.89 132
3626.03 106
3626.17 84
3626.31 67
3626.44 57
3626.58 55
3626.72 59
3626.86 65
3627.00 72
3627.14 77
3627.27 81
3627.41 84
3627.55 87
3627.69 93
3627.83 105
3627.97 122
3628.10 145
3628.24 170
3628.38 196
3628.52 218
3628.66 234
3628.80 242
3628.94 242
3629.07 235
3629.21 224
3629.35 210
3629.49 197
3629.63 185
3629.77 176
3629.91 170
3630.04 169
3630.18 171
3630.32 175
3630.46 181
3630.60 186
3630.74 191
3630.87 195
3631.01 195
3631.15 195
3631.29 193
3631.43 190
3631.57 185
3631.71 178
3631.84 168
3631.98 158
3632.12 148
3632.26 140
3632.40 137
3632.54 141
3632.68 150
3632.81 163
3632.95 177
3633.09 187
3633.23 190
3633.37 185
3633.51 171
3633.65 149
3633.78 123
3633.92 96
3634.06 71
3634.20 51
3634.34 38
3634.48 31
3634.62 29
3634.75 30
3634.89 32
3635.03 32
3635.17 29
3635.31 22
3635.45 12
3635.59 1
3635.72 0
3635.86 0
3636.00 0
3636.14 0
3636.28 0
3636.42 0
3636.56 0
3636.69 0
3636.83 9
3636.97 19
3637.11 27
3637.25 33
3637.39 38
3637.53 41
3637.66 41
3637.80 39
3637.94 39
3638.08 42
3638.22 52
3638.36 71
3638.50 100
3638.63 139
3638.77 187
3638.91 239
3639.05 289
3639.19 332
3639.33 365
3639.47 385
3639.61 391
3639.74 384
3639.88 369
3640.02 348
3640.16 326
3640.30 307
3640.44 293
3640.58 288
3640.71 290
3640.85 298
3640.99 310
3641.13 324
3641.27 337
3641.41 348
3641.55 359
3641.69 368
3641.82 376
3641.96 384
3642.10 391
3642.24 396
3642.38 397
3642.52 395
3642.66 388
3642.80 379
3642.93 368
3643.07 357
3643.21 349
3643.35 345
3643.49 346
3643.63 350
3643.77 358
3643.91 365
3644.04 372
3644.18 376
3644.32 379
3644.46 381
3644.60 383
3644.74 386
3644.88 391
3645.02 399
3645.15 410
3645.29 426
3645.43 448
3645.57 477
3645.71 513
3645.85 553
3645.99 595
3646.13 636
3646.26 670
3646.40 698
3646.54 719
3646.68 735
3646.82 751
3646.96 770
3647.10 793
3647.24 822
3647.38 853
3647.51 882
3647.65 904
3647.79 914
3647.93 912
3648.07 895
3648.21 867
3648.35 829
3648.49 788
3648.62 747
3648.76 712
3648.90 684
3649.04 665
3649.18 656
3649.32 656
3649.46 662
3649.60 673
3649.74 687
3649.87 702
3650.01 716
3650.15 726
3650.29 730
3650.43 727
3650.57 714
3650.71 691
3650.85 661
3650.99 624
3651.12 586
3651.26 548
3651.40 511
3651.54 479
3651.68 450
3651.82 426
3651.96 405
3652.10 388
3652.24 376
3652.37 369
3652.51 365
3652.65 364
3652.79 364
3652.93 363
3653.07 361
3653.21 355
3653.35 347
3653.49 336
3653.62 323
3653.76 306
3653.90 286
3654.04 261
3654.18 233
3654.32 203
3654.46 172
3654.60 144
3654.74 122
3654.88 110
3655.01 108
3655.15 116
3655.29 133
3655.43 156
3655.57 182
3655.71 208
3655.85 233
3655.99 255
3656.13 273
3656.26 288
3656.40 299
3656.54 308
3656.68 314
3656.82 319
3656.96 325
3657.10 331
3657.24 337
3657.38 341
3657.52 341
3657.65 336
3657.79 324
3657.93 305
3658.07 282
3658.21 258
3658.35 238
3658.49 222
3658.63 214
3658.77 212
3658.91 218
3659.04 230
3659.18 248
3659.32 270
3659.46 294
3659.60 320
3659.74 343
3659.88 361
3660.02 372
3660.16 375
3660.30 369
3660.44 356
3660.57 339
3660.71 321
3660.85 304
3660.99 291
3661.13 283
3661.27 280
3661.41 279
3661.55 279
3661.69 278
3661.83 273
3661.97 262
3662.10 246
3662.24 225
3662.38 198
3662.52 169
3662.66 140
3662.80 114
3662.94 92
3663.08 76
3663.22 68
3663.36 66
3663.50 69
3663.63 75
3663.77 80
3663.91 84
3664.05 86
3664.19 86
3664.33 84
3664.47 83
3664.61 83
3664.75 84
3664.89 86
3665.03 89
3665.17 92
3665.30 94
3665.44 96
3665.58 97
3665.72 97
3665.86 97
3666.00 97
3666.14 95
3666.28 91
3666.42 86
3666.56 78
3666.70 69
3666.84 60
3666.97 51
3667.11 43
3667.25 37
3667.39 32
3667.53 27
3667.67 21
3667.81 15
3667.95 11
3668.09 9
3668.23 11
3668.37 17
3668.51 26
3668.64 33
3668.78 36
3668.92 32
3669.06 21
3669.20 4
3669.34 0
3669.48 0
3669.62 0
3669.76 0
3669.90 0
3670.04 0
3670.18 24
3670.32 62
3670.45 101
3670.59 135
3670.73 160
3670.87 174
3671.01 176
3671.15 168
3671.29 153
3671.43 133
3671.57 113
3671.71 94
3671.85 78
3671.99 69
3672.13 65
3672.27 66
3672.40 72
3672.54 80
3672.68 88
3672.82 95
3672.96 99
3673.10 102
3673.24 103
3673.38 106
3673.52 111
3673.66 119
3673.80 130
3673.94 141
3674.08 151
3674.22 157
3674.36 158
3674.49 154
3674.63 146
3674.77 134
3674.91 120
3675.05 105
3675.19 88
3675.33 72
3675.47 57
3675.61 42
3675.75 30
3675.89 19
3676.03 10
3676.17 1
3676.31 0
3676.45 0
3676.58 0
3676.72 0
3676.86 0
3677.00 0
3677.14 2
3677.28 13
3677.42 25
3677.56 37
3677.70 48
3677.84 57
3677.98 65
3678.12 71
3678.26 77
3678.40 81
3678.54 86
3678.68 90
3678.81 93
3678.95 93
3679.09 91
3679.23 84
3679.37 72
3679.51 56
3679.65 38
3679.79 19
3679.93 2
3680.07 0
3680.21 0
3680.35 0
3680.49 0
3680.63 2
3680.77 16
3680.91 30
3681.05 41
3681.19 47
3681.32 46
3681.46 37
3681.60 21
3681.74 0
3681.88 0
3682.02 0
3682.16 0
3682.30 0
3682.44 0
3682.58 0
3682.72 0
3682.86 9
3683.00 32
3683.14 51
3683.28 65
3683.42 76
3683.56 84
3683.70 93
3683.84 104
3683.97 117
3684.11 129
3684.25 141
3684.39 150
3684.53 157
3684.67 162
3684.81 165
3684.95 167
3685.09 168
3685.23 169
3685.37 170
3685.51 170
3685.65 172
3685.79 175
3685.93 179
3686.07 184
3686.21 188
3686.35 191
3686.49 191
3686.63 189
3686.77 185
3686.91 181
3687.04 177
3687.18 175
3687.32 175
3687.46 176
3687.60 179
3687.74 182
3687.88 187
3688.02 192
3688.16 195
3688.30 196
3688.44 192
3688.58 182
3688.72 165
3688.86 141
3689.00 114
3689.14 87
3689.28 65
3689.42 50
3689.56 46
3689.70 51
3689.84 65
3689.98 84
3690.12 104
3690.26 123
3690.40 135
3690.53 140
3690.67 138
3690.81 128
3690.95 112
3691.09 92
3691.23 71
3691.37 51
3691.51 35
3691.65 26
3691.79 24
3691.93 30
3692.07 44
3692.21 65
3692.35 88
3692.49 113
3692.63 137
3692.77 158
3692.91 175
3693.05 188
3693.19 197
3693.33 202
3693.47 204
3693.61 202
3693.75 197
3693.89 189
3694.03 180
3694.17 168
3694.31 154
3694.45 136
3694.59 114
3694.72 89
3694.86 59
3695.00 30
3695.14 3
3695.28 0
3695.42 0
3695.56 0
3695.70 4
3695.84 31
3695.98 63
3696.12 93
3696.26 118
3696.40 135
3696.54 146
3696.68 150
3696.82 150
3696.96 148
3697.10 144
3697.24 139
3697.38 134
3697.52 129
3697.66 124
3697.80 121
3697.94 120
3698.08 123
3698.22 128
3698.36 135
3698.50 143
3698.64 150
3698.78 155
3698.92 156
3699.06 152
3699.20 146
3699.34 138
3699.48 132
3699.62 130
3699.76 133
3699.90 142
3700.04 155
3700.18 170
3700.32 185
3700.46 199
3700.60 210
3700.73 220
3700.87 228
3701.01 236
3701.15 243
3701.29 250
3701.43 256
3701.57 260
3701.71 263
3701.85 265
3701.99 267
3702.13 269
3702.27 271
3702.41 270
3702.55 265
3702.69 252
3702.83 232
3702.97 207
3703.11 180
3703.25 156
3703.39 139
3703.53 135
3703.67 142
3703.81 160
3703.95 183
3704.09 207
3704.23 227
3704.37 241
3704.51 245
3704.65 242
3704.79 233
3704.93 221
3705.07 210
3705.21 200
3705.35 193
3705.49 186
3705.63 179
3705.77 167
3705.91 150
3706.05 127
3706.19 102
3706.33 78
3706.47 60
3706.61 50
3706.75 50
3706.89 60
3707.03 78
3707.17 101
3707.31 125
3707.45 148
3707.59 166
3707.73 179
3707.87 185
3708.01 183
3708.15 172
3708.29 154
3708.43 132
3708.57 109
3708.71 89
3708.85 74
3708.99 67
3709.13 68
3709.27 75
3709.41 85
3709.55 94
3709.69 101
3709.83 104
3709.97 103
3710.11 101
3710.25 99
3710.39 98
3710.53 100
3710.67 106
3710.81 116
3710.95 129
3711.09 145
3711.23 162
3711.37 179
3711.51 193
3711.65 201
3711.79 203
3711.93 198
3712.07 188
3712.21 175
3712.35 162
3712.49 153
3712.63 148
3712.77 149
3712.91 155
3713.05 163
3713.19 172
3713.33 179
3713.47 182
3713.61 181
3713.75 174
3713.89 163
3714.03 150
3714.17 136
3714.31 125
3714.45 118
3714.59 115
3714.73 116
3714.87 120
3715.01 123
3715.15 126
3715.29 127
3715.43 127
3715.57 127
3715.71 128
3715.85 131
3715.99 137
3716.13 144
3716.27 152
3716.41 158
3716.55 162
3716.69 163
3716.83 159
3716.97 151
3717.11 137
3717.25 120
3717.39 101
3717.53 81
3717.67 64
3717.81 53
3717.95 50
3718.09 57
3718.23 73
3718.37 95
3718.51 118
3718.65 140
3718.79 154
3718.93 158
3719.07 154
3719.21 145
3719.35 135
3719.50 128
3719.64 127
3719.78 132
3719.92 142
3720.06 152
3720.20 160
3720.34 162
3720.48 159
3720.62 151
3720.76 142
3720.90 134
3721.04 128
3721.18 126
3721.32 127
3721.46 128
3721.60 128
3721.74 125
3721.88 120
3722.02 115
3722.16 112
3722.30 112
3722.44 115
3722.58 121
3722.72 129
3722.86 136
3723.00 141
3723.14 144
3723.28 145
3723.42 146
3723.56 150
3723.70 156
3723.84 165
3723.98 177
3724.12 190
3724.26 202
3724.40 214
3724.54 224
3724.68 234
3724.82 245
3724.96 258
3725.10 274
3725.24 292
3725.38 314
3725.53 338
3725.67 363
3725.81 387
3725.95 408
3726.09 425
3726.23 435
3726.37 438
3726.51 433
3726.65 423
3726.79 409
3726.93 394
3727.07 380
3727.21 371
3727.35 368
3727.49 372
3727.63 380
3727.77 391
3727.91 402
3728.05 412
3728.19 418
3728.33 420
3728.47 418
3728.61 413
3728.75 405
3728.89 395
3729.03 382
3729.17 368
3729.31 354
3729.45 343
3729.59 334
3729.74 328
3729.88 327
3730.02 328
3730.16 332
3730.30 334
3730.44 333
3730.58 328
3730.72 319
3730.86 306
3731.00 289
3731.14 270
3731.28 251
3731.42 233
3731.56 217
3731.70 203
3731.84 193
3731.98 187
3732.12 184
3732.26 184
3732.40 186
3732.54 190
3732.68 193
3732.82 194
3732.96 189
3733.10 179
3733.25 162
3733.39 139
3733.53 112
3733.67 84
3733.81 58
3733.95 36
3734.09 18
3734.23 4
3734.37 0
3734.51 0
3734.65 0
3734.79 0
3734.93 0
3735.07 0
3735.21 0
3735.35 0
3735.49 5
3735.63 16
3735.77 24
3735.91 31
3736.05 36
3736.19 41
3736.34 48
3736.48 57
3736.62 68
3736.76 80
3736.90 91
3737.04 99
3737.18 101
3737.32 97
3737.46 90
3737.60 80
3737.74 72
3737.88 69
3738.02 73
3738.16 86
3738.30 105
3738.44 129
3738.58 152
3738.72 172
3738.86 184
3739.01 188
3739.15 184
3739.29 175
3739.43 164
3739.57 157
3739.71 155
3739.85 160
3739.99 171
3740.13 185
3740.27 200
3740.41 214
3740.55 227
3740.69 239
3740.83 252
3740.97 266
3741.11 281
3741.25 295
3741.39 306
3741.54 312
3741.68 311
3741.82 306
3741.96 298
3742.10 290
3742.24 285
3742.38 283
3742.52 283
3742.66 282
3742.80 277
3742.94 266
3743.08 250
3743.22 228
3743.36 205
3743.50 184
3743.64 170
3743.79 162
3743.93 162
3744.07 166
3744.21 173
3744.35 182
3744.49 190
3744.63 198
3744.77 205
3744.91 212
3745.05 219
3745.19 225
3745.33 228
3745.47 229
3745.61 229
3745.75 230
3745.89 234
3746.04 242
3746.18 255
3746.32 272
3746.46 293
3746.60 313
3746.74 329
3746.88 340
3747.02 344
3747.16 343
3747.30 338
3747.44 330
3747.58 321
3747.72 313
3747.86 305
3748.01 299
3748.15 292
3748.29 284
3748.43 273
3748.57 259
3748.71 241
3748.85 218
3748.99 192
3749.13 163
3749.27 134
3749.41 104
3749.55 75
3749.69 48
3749.83 24
3749.98 4
3750.12 0
3750.26 0
3750.40 0
3750.54 12
3750.68 40
3750.82 75
3750.96 113
3751.10 149
3751.24 180
3751.38 203
3751.52 214
3751.66 214
3751.81 202
3751.95 182
3752.09 155
3752.23 125
3752.37 96
3752.51 73
3752.65 59
3752.79 56
3752.93 63
3753.07 78
3753.21 98
3753.35 118
3753.49 137
3753.64 153
3753.78 163
3753.92 170
3754.06 172
3754.20 172
3754.34 171
3754.48 169
3754.62 169
3754.76 174
3754.90 183
3755.04 198
3755.18 217
3755.33 237
3755.47 255
3755.61 267
3755.75 271
3755.89 267
3756.03 255
3756.17 240
3756.31 223
3756.45 210
3756.59 201
3756.73 197
3756.88 199
3757.02 204
3757.16 211
3757.30 220
3757.44 229
3757.58 236
3757.72 243
3757.86 248
3758.00 252
3758.14 253
3758.28 253
3758.43 251
3758.57 246
3758.71 240
3758.85 233
3758.99 227
3759.13 222
3759.27 220
3759.41 221
3759.55 226
3759.69 233
3759.83 243
3759.98 255
3760.12 267
3760.26 281
3760.40 294
3760.54 308
3760.68 319
3760.82 328
3760.96 333
3761.10 332
3761.24 326
3761.38 315
3761.53 300
3761.67 284
3761.81 267
3761.95 253
3762.09 239
3762.23 226
3762.37 211
3762.51 193
3762.65 172
3762.79 147
3762.94 122
3763.08 100
3763.22 84
3763.36 76
3763.50 77
3763.64 84
3763.78 95
3763.92 107
3764.06 118
3764.20 127
3764.35 134
3764.49 139
3764.63 142
3764.77 144
3764.91 144
3765.05 142
3765.19 139
3765.33 135
3765.47 131
3765.61 126
3765.76 118
3765.90 106
3766.04 87
3766.18 63
3766.32 33
3766.46 0
3766.60 0
3766.74 0
3766.88 0
3767.03 0
3767.17 0
3767.31 0
3767.45 0
3767.59 4
3767.73 34
3767.87 62
3768.01 86
3768.15 105
3768.29 117
3768.44 123
3768.58 123
3768.72 121
3768.86 116
3769.00 109
3769.14 102
3769.28 92
3769.42 82
3769.56 71
3769.71 60
3769.85 53
3769.99 51
3770.13 57
3770.27 72
3770.41 95
3770.55 123
3770.69 155
3770.84 186
3770.98 213
3771.12 234
3771.26 247
3771.40 250
3771.54 245
3771.68 230
3771.82 208
3771.96 180
3772.11 151
3772.25 124
3772.39 100
3772.53 81
3772.67 69
3772.81 62
3772.95 61
3773.09 62
3773.23 66
3773.38 72
3773.52 79
3773.66 89
3773.80 101
3773.94 114
3774.08 128
3774.22 143
3774.36 156
3774.51 165
3774.65 169
3774.79 167
3774.93 158
3775.07 142
3775.21 121
3775.35 97
3775.49 73
3775.64 53
3775.78 39
3775.92 32
3776.06 32
3776.20 39
3776.34 51
3776.48 64
3776.62 79
3776.77 94
3776.91 109
3777.05 125
3777.19 141
3777.33 158
3777.47 175
3777.61 191
3777.75 203
3777.90 210
3778.04 209
3778.18 201
3778.32 187
3778.46 168
3778.60 147
3778.74 128
3778.88 112
3779.03 102
3779.17 97
3779.31 98
3779.45 102
3779.59 107
3779.73 112
3779.87 115
3780.01 114
3780.16 108
3780.30 96
3780.44 77
3780.58 53
3780.72 26
3780.86 0
3781.00 0
3781.15 0
3781.29 0
3781.43 0
3781.57 0
3781.71 0
3781.85 5
3781.99 17
3782.13 24
3782.28 26
3782.42 25
3782.56 22
3782.70 22
3782.84 26
3782.98 34
3783.12 47
3783.27 63
3783.41 82
3783.55 100
3783.69 116
3783.83 128
3783.97 136
3784.11 141
3784.25 141
3784.40 139
3784.54 135
3784.68 132
3784.82 130
3784.96 130
3785.10 132
3785.24 133
3785.39 135
3785.53 136
3785.67 134
3785.81 131
3785.95 127
3786.09 124
3786.23 123
3786.38 124
3786.52 127
3786.66 132
3786.80 135
3786.94 137
3787.08 135
3787.22 131
3787.37 124
3787.51 117
3787.65 113
3787.79 112
3787.93 116
3788.07 124
3788.21 135
3788.36 145
3788.50 153
3788.64 156
3788.78 154
3788.92 147
3789.06 138
3789.21 129
3789.35 123
3789.49 121
3789.63 122
3789.77 126
3789.91 129
3790.05 129
3790.20 126
3790.34 120
3790.48 114
3790.62 109
3790.76 107
3790.90 109
3791.04 115
3791.19 123
3791.33 132
3791.47 141
3791.61 148
3791.75 154
3791.89 157
3792.04 158
3792.18 156
3792.32 151
3792.46 142
3792.60 131
3792.74 118
3792.88 103
3793.03 86
3793.17 68
3793.31 48
3793.45 27
3793.59 8
3793.73 0
3793.88 0
3794.02 0
3794.16 0
3794.30 0
3794.44 0
3794.58 0
3794.72 2
3794.87 12
3795.01 19
3795.15 24
3795.29 27
3795.43 28
3795.57 27
3795.72 26
3795.86 27
3796.00 29
3796.14 32
3796.28 35
3796.42 37
3796.57 37
3796.71 34
3796.85 29
3796.99 23
3797.13 19
3797.27 16
3797.42 17
3797.56 22
3797.70 30
3797.84 40
3797.98 52
3798.12 63
3798.27 72
3798.41 78
3798.55 80
3798.69 77
3798.83 68
3798.97 53
3799.12 33
3799.26 13
3799.40 0
3799.54 0
3799.68 0
3799.82 0
3799.97 0
3800.11 0
3800.25 9
3800.39 22
3800.53 33
3800.67 41
3800.82 47
3800.96 52
3801.10 56
3801.24 59
3801.38 61
3801.52 60
3801.67 58
3801.81 53
3801.95 46
3802.09 38
3802.23 31
3802.37 25
3802.52 21
3802.66 20
3802.80 21
3802.94 25
3803.08 29
3803.22 34
3803.37 39
3803.51 44
3803.65 49
3803.79 54
3803.93 59
3804.08 63
3804.22 66
3804.36 68
3804.50 67
3804.64 63
3804.78 57
3804.93 49
3805.07 39
3805.21 29
3805.35 19
3805.49 11
3805.63 5
3805.78 0
3805.92 0
3806.06 0
3806.20 0
3806.34 0
3806.49 0
3806.63 0
3806.77 0
3806.91 0
3807.05 12
3807.19 41
3807.34 77
3807.48 112
3807.62 142
3807.76 162
3807.90 169
3808.05 166
3808.19 153
3808.33 137
3808.47 121
3808.61 109
3808.75 103
3808.90 100
3809.04 99
3809.18 99
3809.32 98
3809.46 98
3809.61 100
3809.75 106
3809.89 117
3810.03 135
3810.17 155
3810.31 177
3810.46 196
3810.60 209
3810.74 216
3810.88 214
3811.02 204
3811.17 186
3811.31 163
3811.45 137
3811.59 111
3811.73 89
3811.88 72
3812.02 64
3812.16 64
3812.30 70
3812.44 81
3812.59 90
3812.73 95
3812.87 91
3813.01 79
3813.15 60
3813.29 35
3813.44 9
3813.58 0
3813.72 0
3813.86 0
3814.00 0
3814.15 0
3814.29 0
3814.43 0
3814.57 0
3814.71 6
3814.86 29
3815.00 53
3815.14 80
3815.28 106
3815.42 129
3815.57 149
3815.71 163
3815.85 172
3815.99 176
3816.13 174
3816.28 170
3816.42 164
3816.56 157
3816.70 150
3816.84 143
3816.99 137
3817.13 133
3817.27 130
3817.41 125
3817.55 118
3817.70 107
3817.84 92
3817.98 71
3818.12 46
3818.26 20
3818.41 0
3818.55 0
3818.69 0
3818.83 0
3818.97 0
3819.12 0
3819.26 0
3819.40 11
3819.54 27
3819.68 43
3819.83 58
3819.97 71
3820.11 81
3820.25 87
3820.39 89
3820.54 85
3820.68 77
3820.82 66
3820.96 54
3821.10 43
3821.25 33
3821.39 27
3821.53 23
3821.67 21
3821.82 21
3821.96 23
3822.10 25
3822.24 29
3822.38 35
3822.53 43
3822.67 52
3822.81 63
3822.95 74
3823.09 88
3823.24 103
3823.38 120
3823.52 138
3823.66 156
3823.80 173
3823.95 185
3824.09 190
3824.23 187
3824.37 178
3824.52 164
3824.66 147
3824.80 131
3824.94 118
3825.08 109
3825.23 104
3825.37 100
3825.51 98
3825.65 97
3825.79 97
3825.94 97
3826.08 98
3826.22 99
3826.36 98
3826.51 95
3826.65 88
3826.79 79
3826.93 67
3827.07 57
3827.22 51
3827.36 49
3827.50 52
3827.64 60
3827.78 69
3827.93 76
3828.07 80
3828.21 80
3828.35 75
3828.50 67
3828.64 57
3828.78 47
3828.92 39
3829.06 33
3829.21 32
3829.35 34
3829.49 39
3829.63 48
3829.78 60
3829.92 72
3830.06 84
3830.20 95
3830.34 104
3830.49 110
3830.63 114
3830.77 115
3830.91 113
3831.06 110
3831.20 106
3831.34 100
3831.48 93
3831.63 84
3831.77 74
3831.91 62
3832.05 49
3832.19 36
3832.34 25
3832.48 17
3832.62 13
3832.76 13
3832.91 18
3833.05 25
3833.19 35
3833.33 45
3833.47 56
3833.62 66
3833.76 73
3833.90 78
3834.04 78
3834.19 73
3834.33 65
3834.47 54
3834.61 40
3834.76 26
3834.90 11
3835.04 0
3835.18 0
3835.32 0
3835.47 0
3835.61 0
3835.75 0
3835.89 0
3836.04 0
3836.18 5
3836.32 34
3836.46 65
3836.61 93
3836.75 118
3836.89 136
3837.03 147
3837.18 151
3837.32 150
3837.46 145
3837.60 137
3837.75 128
3837.89 121
3838.03 116
3838.17 114
3838.31 115
3838.46 119
3838.60 127
3838.74 139
3838.88 153
3839.03 169
3839.17 187
3839.31 207
3839.45 227
3839.60 245
3839.74 259
3839.88 268
3840.02 270
3840.17 266
3840.31 256
3840.45 245
3840.59 235
3840.74 229
3840.88 229
3841.02 235
3841.16 244
3841.31 254
3841.45 262
3841.59 267
3841.73 268
3841.88 265
3842.02 261
3842.16 258
3842.30 258
3842.44 260
3842.59 265
3842.73 271
3842.87 279
3843.01 286
3843.16 293
3843.30 301
3843.44 310
3843.58 320
3843.73 331
3843.87 342
3844.01 353
3844.15 362
3844.30 369
3844.44 375
3844.58 380
3844.72 386
3844.87 394
3845.01 405
3845.15 419
3845.29 434
3845.44 451
3845.58 466
3845.72 481
3845.86 496
3846.01 512
3846.15 528
3846.29 543
3846.44 555
3846.58 563
3846.72 567
3846.86 568
3847.01 569
3847.15 573
3847.29 583
3847.43 600
3847.58 621
3847.72 640
3847.86 651
3848.00 651
3848.15 637
3848.29 612
3848.43 581
3848.57 551
3848.72 529
3848.86 519
3849.00 521
3849.14 532
3849.29 548
3849.43 563
3849.57 574
3849.71 577
3849.86 572
3850.00 561
3850.14 547
3850.28 533
3850.43 523
3850.57 518
3850.71 520
3850.86 527
3851.00 538
3851.14 551
3851.28 566
3851.43 579
3851.57 591
3851.71 600
3851.85 606
3852.00 608
3852.14 607
3852.28 604
3852.42 601
3852.57 601
3852.71 604
3852.85 613
3852.99 626
3853.14 639
3853.28 649
3853.42 652
3853.57 643
3853.71 621
3853.85 587
3853.99 545
3854.14 498
3854.28 450
3854.42 406
3854.56 365
3854.71 330
3854.85 300
3854.99 274
3855.13 251
3855.28 232
3855.42 216
3855.56 202
3855.71 192
3855.85 182
3855.99 174
3856.13 166
3856.28 160
3856.42 157
3856.56 158
3856.70 162
3856.85 172
3856.99 187
3857.13 205
3857.28 224
3857.42 239
3857.56 248
3857.70 249
3857.85 240
3857.99 221
3858.13 195
3858.27 166
3858.42 139
3858.56 119
3858.70 109
3858.85 108
3858.99 118
3859.13 135
3859.27 155
3859.42 174
3859.56 192
3859.70 205
3859.85 213
3859.99 216
3860.13 214
3860.27 207
3860.42 196
3860.56 184
3860.70 171
3860.85 160
3860.99 154
3861.13 154
3861.27 161
3861.42 174
3861.56 190
3861.70 206
3861.84 222
3861.99 234
3862.13 241
3862.27 244
3862.42 245
3862.56 246
3862.70 247
3862.84 249
3862.99 252
3863.13 255
3863.27 258
3863.42 259
3863.56 258
3863.70 258
3863.84 259
3863.99 263
3864.13 271
3864.27 282
3864.42 294
3864.56 306
3864.70 313
3864.84 315
3864.99 311
3865.13 304
3865.27 294
3865.42 286
3865.56 281
3865.70 282
3865.84 289
3865.99 301
3866.13 315
3866.27 328
3866.42 338
3866.56 343
3866.70 342
3866.85 337
3866.99 330
3867.13 322
3867.27 317
3867.42 317
3867.56 320
3867.70 326
3867.85 331
3867.99 332
3868.13 326
3868.27 312
3868.42 289
3868.56 260
3868.70 227
3868.85 194
3868.99 166
3869.13 143
3869.28 128
3869.42 120
3869.56 118
3869.70 122
3869.85 129
3869.99 138
3870.13 148
3870.28 158
3870.42 168
3870.56 178
3870.70 188
3870.85 195
3870.99 199
3871.13 200
3871.28 197
3871.42 190
3871.56 180
3871.71 168
3871.85 154
3871.99 139
3872.13 122
3872.28 104
3872.42 86
3872.56 68
3872.71 54
3872.85 44
3872.99 40
3873.14 45
3873.28 58
3873.42 78
3873.57 105
3873.71 136
3873.85 167
3873.99 195
3874.14 217
3874.28 231
3874.42 237
3874.57 234
3874.71 224
3874.85 210
3875.00 193
3875.14 175
3875.28 157
3875.42 140
3875.57 125
3875.71 114
3875.85 107
3876.00 104
3876.14 107
3876.28 113
3876.43 120
3876.57 124
3876.71 124
3876.86 117
3877.00 105
3877.14 88
3877.29 70
3877.43 52
3877.57 39
3877.71 31
3877.86 28
3878.00 29
3878.14 33
3878.29 35
3878.43 36
3878.57 33
3878.72 26
3878.86 17
3879.00 6
3879.15 0
3879.29 0
3879.43 0
3879.58 0
3879.72 0
3879.86 0
3880.00 0
3880.15 0
3880.29 0
3880.43 13
3880.58 27
3880.72 41
3880.86 54
3881.01 67
3881.15 81
3881.29 96
3881.44 115
3881.58 137
3881.72 162
3881.87 189
3882.01 215
3882.15 235
3882.30 246
3882.44 245
3882.58 231
3882.73 206
3882.87 172
3883.01 133
3883.15 93
3883.30 57
3883.44 27
3883.58 7
3883.73 0
3883.87 0
3884.01 9
3884.16 30
3884.30 57
3884.44 88
3884.59 119
3884.73 149
3884.87 175
3885.02 195
3885.16 210
3885.30 219
3885.45 226
3885.59 231
3885.73 237
3885.88 243
3886.02 249
3886.16 253
3886.31 255
3886.45 254
3886.59 250
3886.74 243
3886.88 235
3887.02 230
3887.17 227
3887.31 227
3887.45 230
3887.60 236
3887.74 242
3887.88 246
3888.03 247
3888.17 242
3888.31 232
3888.46 219
3888.60 202
3888.74 184
3888.89 166
3889.03 149
3889.17 134
3889.32 122
3889.46 113
3889.60 107
3889.75 105
3889.89 108
3890.03 115
3890.18 124
3890.32 133
3890.46 139
3890.61 141
3890.75 137
3890.89 127
3891.04 111
3891.18 94
3891.32 77
3891.47 65
3891.61 59
3891.75 60
3891.90 67
3892.04 79
3892.18 94
3892.33 107
3892.47 119
3892.61 127
3892.76 131
3892.90 131
3893.04 129
3893.19 126
3893.33 121
3893.47 115
3893.62 109
3893.76 102
3893.90 96
3894.05 91
3894.19 88
3894.33 88
3894.48 93
3894.62 100
3894.76 111
3894.91 122
3895.05 133
3895.19 142
3895.34 147
3895.48 147
3895.62 140
3895.77 128
3895.91 109
3896.05 86
3896.20 61
3896.34 36
3896.49 16
3896.63 2
3896.77 0
3896.92 0
3897.06 4
3897.20 16
3897.35 30
3897.49 47
3897.63 66
3897.78 85
3897.92 103
3898.06 119
3898.21 131
3898.35 138
3898.49 139
3898.64 135
3898.78 129
3898.92 122
3899.07 118
3899.21 115
3899.35 116
3899.50 120
3899.64 125
3899.79 132
3899.93 140
3900.07 148
3900.22 156
3900.36 163
3900.50 169
3900.65 173
3900.79 175
3900.93 174
3901.08 171
3901.22 166
3901.36 160
3901.51 153
3901.65 147
3901.80 142
3901.94 139
3902.08 136
3902.23 133
3902.37 129
3902.51 122
3902.66 113
3902.80 102
3902.94 90
3903.09 80
3903.23 73
3903.37 69
3903.52 67
3903.66 65
3903.81 60
3903.95 50
3904.09 37
3904.24 20
3904.38 2
3904.52 0
3904.67 0
3904.81 0
3904.95 0
3905.10 0
3905.24 0
3905.38 5
3905.53 15
3905.67 22
3905.82 24
3905.96 23
3906.10 18
3906.25 10
3906.39 1
3906.53 0
3906.68 0
3906.82 0
3906.96 0
3907.11 0
3907.25 7
3907.40 23
3907.54 40
3907.68 56
3907.83 70
3907.97 80
3908.11 85
3908.26 87
3908.40 85
3908.55 79
3908.69 68
3908.83 53
3908.98 35
3909.12 14
3909.26 0
3909.41 0
3909.55 0
3909.69 0
3909.84 0
3909.98 0
3910.13 17
3910.27 30
3910.41 36
3910.56 34
3910.70 24
3910.84 9
3910.99 0
3911.13 0
3911.28 0
3911.42 0
3911.56 0
3911.71 0
3911.85 0
3911.99 0
3912.14 0
3912.28 10
3912.43 19
3912.57 25
3912.71 30
3912.86 32
3913.00 34
3913.14 34
3913.29 35
3913.43 35
3913.58 34
3913.72 33
3913.86 31
3914.01 29
3914.15 27
3914.29 27
3914.44 27
3914.58 30
3914.73 35
3914.87 43
3915.01 53
3915.16 65
3915.30 77
3915.44 88
3915.59 96
3915.73 99
3915.88 93
3916.02 79
3916.16 57
3916.31 30
3916.45 2
3916.60 0
3916.74 0
3916.88 0
3917.03 0
3917.17 0
3917.31 0
3917.46 0
3917.60 1
3917.75 14
3917.89 23
3918.03 29
3918.18 34
3918.32 40
3918.47 48
3918.61 58
3918.75 70
3918.90 80
3919.04 88
3919.18 91
3919.33 90
3919.47 86
3919.62 82
3919.76 81
3919.90 85
3920.05 94
3920.19 105
3920.34 118
3920.48 128
3920.62 134
3920.77 133
3920.91 127
3921.06 116
3921.20 102
3921.34 86
3921.49 68
3921.63 49
3921.77 30
3921.92 12
3922.06 0
3922.21 0
3922.35 0
3922.49 0
3922.64 0
3922.78 0
3922.93 8
3923.07 21
3923.21 37
3923.36 55
3923.50 76
3923.65 99
3923.79 124
3923.93 150
3924.08 177
3924.22 203
3924.37 228
3924.51 254
3924.65 280
3924.80 304
3924.94 325
3925.09 342
3925.23 352
3925.37 354
3925.52 347
3925.66 334
3925.81 315
3925.95 294
3926.09 273
3926.24 254
3926.38 237
3926.53 223
3926.67 212
3926.81 203
3926.96 198
3927.10 195
3927.25 194
3927.39 195
3927.53 197
3927.68 199
3927.82 198
3927.97 195
3928.11 188
3928.25 179
3928.40 166
3928.54 153
3928.69 142
3928.83 134
3928.97 132
3929.12 136
3929.26 146
3929.41 162
3929.55 181
3929.69 201
3929.84 218
3929.98 233
3930.13 244
3930.27 251
3930.42 253
3930.56 250
3930.70 241
3930.85 226
3930.99 204
3931.14 177
3931.28 148
3931.42 119
3931.57 94
3931.71 77
3931.86 68
3932.00 68
3932.14 78
3932.29 96
3932.43 120
3932.58 148
3932.72 176
3932.86 202
3933.01 223
3933.15 236
3933.30 240
3933.44 237
3933.59 228
3933.73 218
3933.87 208
3934.02 204
3934.16 207
3934.31 216
3934.45 231
3934.59 248
3934.74 264
3934.88 276
3935.03 280
3935.17 275
3935.32 261
3935.46 239
3935.60 211
3935.75 180
3935.89 149
3936.04 120
3936.18 95
3936.32 75
3936.47 61
3936.61 52
3936.76 49
3936.90 53
3937.05 63
3937.19 80
3937.33 103
3937.48 130
3937.62 158
3937.77 184
3937.91 207
3938.06 222
3938.20 232
3938.34 235
3938.49 233
3938.63 229
3938.78 222
3938.92 213
3939.06 203
3939.21 192
3939.35 182
3939.50 173
3939.64 168
3939.79 169
3939.93 175
3940.07 187
3940.22 199
3940.36 210
3940.51 215
3940.65 213
3940.80 204
3940.94 188
3941.08 168
3941.23 148
3941.37 128
3941.52 109
3941.66 92
3941.81 75
3941.95 59
3942.09 46
3942.24 37
3942.38 36
3942.53 45
3942.67 63
3942.82 90
3942.96 122
3943.10 153
3943.25 177
3943.39 191
3943.54 191
3943.68 178
3943.83 153
3943.97 119
3944.11 82
3944.26 46
3944.40 13
3944.55 0
3944.69 0
3944.84 0
3944.98 0
3945.13 0
3945.27 0
3945.41 0
3945.56 1
3945.70 9
3945.85 14
3945.99 19
3946.14 26
3946.28 34
3946.42 45
3946.57 58
3946.71 70
3946.86 80
3947.00 87
3947.15 90
3947.29 92
3947.44 93
3947.58 97
3947.72 104
3947.87 114
3948.01 127
3948.16 140
3948.30 151
3948.45 159
3948.59 162
3948.73 161
3948.88 156
3949.02 149
3949.17 142
3949.31 137
3949.46 136
3949.60 139
3949.75 148
3949.89 160
3950.03 173
3950.18 186
3950.32 194
3950.47 196
3950.61 191
3950.76 180
3950.90 166
3951.05 152
3951.19 145
3951.33 147
3951.48 159
3951.62 178
3951.77 201
3951.91 222
3952.06 235
3952.20 236
3952.35 225
3952.49 202
3952.63 171
3952.78 137
3952.92 104
3953.07 76
3953.21 53
3953.36 39
3953.50 31
3953.65 31
3953.79 38
3953.94 52
3954.08 71
3954.22 92
3954.37 113
3954.51 132
3954.66 148
3954.80 160
3954.95 170
3955.09 179
3955.24 188
3955.38 199
3955.53 209
3955.67 217
3955.81 222
3955.96 222
3956.10 216
3956.25 202
3956.39 183
3956.54 159
3956.68 134
3956.83 110
3956.97 90
3957.12 74
3957.26 63
3957.40 58
3957.55 55
3957.69 54
3957.84 52
3957.98 51
3958.13 52
3958.27 54
3958.42 60
3958.56 69
3958.71 79
3958.85 88
3958.99 91
3959.14 87
3959.28 74
3959.43 54
3959.57 29
3959.72 5
3959.86 0
3960.01 0
3960.15 0
3960.30 0
3960.44 0
3960.59 0
3960.73 7
3960.87 18
3961.02 25
3961.16 27
3961.31 25
3961.45 20
3961.60 12
3961.74 4
3961.89 0
3962.03 0
3962.18 0
3962.32 0
3962.47 0
3962.61 0
3962.76 0
3962.90 6
3963.04 16
3963.19 27
3963.33 39
3963.48 51
3963.62 61
3963.77 70
3963.91 77
3964.06 83
3964.20 88
3964.35 94
3964.49 101
3964.64 110
3964.78 118
3964.93 126
3965.07 133
3965.22 137
3965.36 137
3965.50 133
3965.65 126
3965.79 116
3965.94 105
3966.08 94
3966.23 85
3966.37 77
3966.52 69
3966.66 61
3966.81 52
3966.95 40
3967.10 27
3967.24 13
3967.39 0
3967.53 0
3967.68 0
3967.82 0
3967.97 0
3968.11 0
3968.25 9
3968.40 19
3968.54 24
3968.69 24
3968.83 20
3968.98 11
3969.12 0
3969.27 0
3969.41 0
3969.56 0
3969.70 0
3969.85 0
3969.99 0
3970.14 0
3970.28 1
3970.43 8
3970.57 15
3970.72 21
3970.86 28
3971.01 35
3971.15 44
3971.30 54
3971.44 65
3971.59 76
3971.73 87
3971.87 97
3972.02 105
3972.16 111
3972.31 114
3972.45 114
3972.60 113
3972.74 112
3972.89 111
3973.03 109
3973.18 106
3973.32 101
3973.47 94
3973.61 85
3973.76 75
3973.90 66
3974.05 62
3974.19 64
3974.34 72
3974.48 84
3974.63 99
3974.77 113
3974.92 125
3975.06 135
3975.21 145
3975.35 156
3975.50 171
3975.64 191
3975.79 215
3975.93 241
3976.08 266
3976.22 287
3976.37 302
3976.51 310
3976.66 311
3976.80 307
3976.95 299
3977.09 288
3977.24 275
3977.38 260
3977.53 243
3977.67 223
3977.82 200
3977.96 174
3978.11 146
3978.25 118
3978.40 90
3978.54 63
3978.69 41
3978.83 22
3978.97 9
3979.12 0
3979.26 0
3979.41 0
3979.55 0
3979.70 6
3979.84 15
3979.99 24
3980.13 32
3980.28 37
3980.42 38
3980.57 35
3980.71 31
3980.86 25
3981.00 20
3981.15 17
3981.29 15
3981.44 17
3981.58 21
3981.73 29
3981.87 39
3982.02 53
3982.16 71
3982.31 91
3982.45 113
3982.60 133
3982.74 150
3982.89 162
3983.04 168
3983.18 170
3983.33 170
3983.47 170
3983.62 171
3983.76 177
3983.91 185
3984.05 197
3984.20 208
3984.34 217
3984.49 223
3984.63 223
3984.78 218
3984.92 207
3985.07 191
3985.21 169
3985.36 143
3985.50 113
3985.65 82
3985.79 53
3985.94 30
3986.08 14
3986.23 7
3986.37 10
3986.52 21
3986.66 38
3986.81 59
3986.95 82
3987.10 105
3987.24 127
3987.39 149
3987.53 168
3987.68 186
3987.82 201
3987.97 212
3988.11 220
3988.26 224
3988.40 224
3988.55 219
3988.69 210
3988.84 197
3988.98 183
3989.13 168
3989.27 156
3989.42 147
3989.56 141
3989.71 138
3989.85 133
3990.00 125
3990.15 110
3990.29 91
3990.44 67
3990.58 43
3990.73 23
3990.87 10
3991.02 6
3991.16 11
3991.31 22
3991.45 37
3991.60 52
3991.74 66
3991.89 75
3992.03 79
3992.18 78
3992.32 71
3992.47 57
3992.61 39
3992.76 16
3992.90 0
3993.05 0
3993.19 0
3993.34 0
3993.48 0
3993.63 0
3993.78 0
3993.92 0
3994.07 16
3994.21 44
3994.36 70
3994.50 91
3994.65 106
3994.79 116
3994.94 120
3995.08 121
3995.23 119
3995.37 115
3995.52 109
3995.66 103
3995.81 96
3995.95 90
3996.10 86
3996.24 84
3996.39 83
3996.54 83
3996.68 83
3996.83 80
3996.97 76
3997.12 70
3997.26 64
3997.41 59
3997.55 56
3997.70 53
3997.84 51
3997.99 49
3998.13 44
3998.28 35
3998.42 22
3998.57 7
3998.71 0
3998.86 0
3999.01 0
3999.15 0
3999.30 0
3999.44 0
3999.59 0
3999.73 0
3999.88 16
4000.02 34
4000.17 48
4000.31 58
4000.46 63
4000.60 63
4000.75 61
4000.89 56
4001.04 52
4001.19 48
4001.33 45
4001.48 41
4001.62 38
4001.77 35
4001.91 33
4002.06 33
4002.20 34
4002.35 38
4002.49 42
4002.64 45
4002.78 47
4002.93 46
4003.08 42
4003.22 35
4003.37 26
4003.51 16
4003.66 4
4003.80 0
4003.95 0
4004.09 0
4004.24 0
4004.38 0
4004.53 0
4004.68 0
4004.82 0
4004.97 3
4005.11 18
4005.26 32
4005.40 44
4005.55 53
4005.69 60
4005.84 63
4005.98 63
4006.13 62
4006.27 59
4006.42 56
4006.57 54
4006.71 52
4006.86 52
4007.00 52
4007.15 53
4007.29 54
4007.44 55
4007.58 54
4007.73 52
4007.88 47
4008.02 40
4008.17 30
4008.31 20
4008.46 12
4008.60 8
4008.75 8
4008.89 11
4009.04 16
4009.18 19
4009.33 19
4009.48 14
4009.62 5
4009.77 0
4009.91 0
4010.06 0
4010.20 0
4010.35 0
4010.49 0
4010.64 0
4010.79 6
4010.93 10
4011.08 15
4011.22 20
4011.37 27
4011.51 36
4011.66 49
4011.80 63
4011.95 78
4012.10 93
4012.24 106
4012.39 117
4012.53 127
4012.68 134
4012.82 138
4012.97 138
4013.11 131
4013.26 119
4013.41 102
4013.55 81
4013.70 62
4013.84 50
4013.99 49
4014.13 61
4014.28 84
4014.42 117
4014.57 153
4014.72 187
4014.86 213
4015.01 231
4015.15 238
4015.30 238
4015.44 233
4015.59 226
4015.74 219
4015.88 215
4016.03 211
4016.17 209
4016.32 206
4016.46 201
4016.61 192
4016.75 179
4016.90 163
4017.05 145
4017.19 128
4017.34 112
4017.48 98
4017.63 86
4017.77 74
4017.92 60
4018.07 43
4018.21 24
4018.36 3
4018.50 0
4018.65 0
4018.79 0
4018.94 0
4019.09 0
4019.23 13
4019.38 29
4019.52 38
4019.67 38
4019.81 31
4019.96 16
4020.11 0
4020.25 0
4020.40 0
4020.54 0
4020.69 0
4020.83 0
4020.98 0
4021.13 0
4021.27 2
4021.42 19
4021.56 37
4021.71 53
4021.85 65
4022.00 73
4022.15 78
4022.29 82
4022.44 89
4022.58 99
4022.73 115
4022.87 136
4023.02 161
4023.17 187
4023.31 214
4023.46 239
4023.60 263
4023.75 284
4023.89 301
4024.04 314
4024.19 321
4024.33 320
4024.48 312
4024.62 299
4024.77 284
4024.92 269
4025.06 259
4025.21 254
4025.35 255
4025.50 259
4025.64 265
4025.79 268
4025.94 267
4026.08 261
4026.23 249
4026.37 233
4026.52 215
4026.67 197
4026.81 183
4026.96 173
4027.10 168
4027.25 167
4027.39 171
4027.54 178
4027.69 187
4027.83 196
4027.98 203
4028.12 206
4028.27 205
4028.42 199
4028.56 188
4028.71 174
4028.85 159
4029.00 146
4029.14 136
4029.29 131
4029.44 132
4029.58 138
4029.73 148
4029.87 159
4030.02 170
4030.17 175
4030.31 174
4030.46 166
4030.60 149
4030.75 128
4030.90 104
4031.04 82
4031.19 65
4031.33 55
4031.48 52
4031.62 54
4031.77 62
4031.92 72
4032.06 84
4032.21 95
4032.35 105
4032.50 112
4032.65 119
4032.79 124
4032.94 129
4033.08 137
4033.23 149
4033.38 167
4033.52 192
4033.67 220
4033.81 248
4033.96 273
4034.11 289
4034.25 294
4034.40 286
4034.54 266
4034.69 237
4034.84 203
4034.98 169
4035.13 140
4035.27 119
4035.42 107
4035.57 107
4035.71 117
4035.86 135
4036.00 160
4036.15 188
4036.30 217
4036.44 245
4036.59 269
4036.73 291
4036.88 310
4037.03 329
4037.17 349
4037.32 371
4037.46 395
4037.61 420
4037.76 443
4037.90 462
4038.05 473
4038.19 477
4038.34 474
4038.49 464
4038.63 449
4038.78 432
4038.92 415
4039.07 400
4039.22 389
4039.36 381
4039.51 377
4039.65 378
4039.80 381
4039.95 385
4040.09 386
4040.24 385
4040.38 379
4040.53 370
4040.68 361
4040.82 353
4040.97 350
4041.11 353
4041.26 361
4041.41 373
4041.55 384
4041.70 392
4041.85 396
4041.99 395
4042.14 390
4042.28 382
4042.43 374
4042.58 365
4042.72 358
4042.87 352
4043.01 346
4043.16 339
4043.31 332
4043.45 324
4043.60 314
4043.74 303
4043.89 290
4044.04 277
4044.18 265
4044.33 254
4044.48 245
4044.62 239
4044.77 235
4044.91 232
4045.06 228
4045.21 222
4045.35 214
4045.50 203
4045.64 191
4045.79 182
4045.94 177
4046.08 180
4046.23 191
4046.38 209
4046.52 232
4046.67 256
4046.81 278
4046.96 294
4047.11 300
4047.25 296
4047.40 283
4047.55 264
4047.69 242
4047.84 221
4047.98 204
4048.13 192
4048.28 185
4048.42 181
4048.57 177
4048.72 171
4048.86 161
4049.01 147
4049.15 128
4049.30 106
4049.45 82
4049.59 58
4049.74 36
4049.88 17
4050.03 3
4050.18 0
4050.32 0
4050.47 1
4050.62 14
4050.76 30
4050.91 48
4051.05 63
4051.20 75
4051.35 81
4051.49 81
4051.64 77
4051.79 71
4051.93 66
4052.08 65
4052.23 68
4052.37 75
4052.52 86
4052.66 98
4052.81 108
4052.96 113
4053.10 111
4053.25 104
4053.40 92
4053.54 78
4053.69 64
4053.83 54
4053.98 49
4054.13 50
4054.27 55
4054.42 63
4054.57 74
4054.71 87
4054.86 99
4055.01 110
4055.15 120
4055.30 129
4055.44 135
4055.59 140
4055.74 144
4055.88 145
4056.03 146
4056.18 145
4056.32 143
4056.47 140
4056.62 136
4056.76 132
4056.91 130
4057.05 131
4057.20 134
4057.35 139
4057.49 143
4057.64 145
4057.79 143
4057.93 134
4058.08 119
4058.23 99
4058.37 76
4058.52 54
4058.66 35
4058.81 21
4058.96 14
4059.10 14
4059.25 21
4059.40 31
4059.54 44
4059.69 58
4059.84 69
4059.98 77
4060.13 80
4060.28 80
4060.42 76
4060.57 69
4060.71 61
4060.86 52
4061.01 45
4061.15 41
4061.30 40
4061.45 45
4061.59 57
4061.74 75
4061.89 99
4062.03 127
4062.18 155
4062.33 180
4062.47 199
4062.62 209
4062.76 209
4062.91 199
4063.06 180
4063.20 156
4063.35 127
4063.50 98
4063.64 70
4063.79 44
4063.94 22
4064.08 5
4064.23 0
4064.38 0
4064.52 0
4064.67 0
4064.82 0
4064.96 0
4065.11 0
4065.26 0
4065.40 0
4065.55 11
4065.69 28
4065.84 47
4065.99 67
4066.13 84
4066.28 98
4066.43 105
4066.57 105
4066.72 100
4066.87 90
4067.01 78
4067.16 65
4067.31 53
4067.45 43
4067.60 37
4067.75 33
4067.89 32
4068.04 33
4068.19 35
4068.33 37
4068.48 39
4068.63 39
4068.77 37
4068.92 32
4069.07 24
4069.21 14
4069.36 3
4069.51 0
4069.65 0
4069.80 0
4069.95 0
4070.09 2
4070.24 9
4070.39 13
4070.53 13
4070.68 7
4070.83 0
4070.97 0
4071.12 0
4071.26 0
4071.41 0
4071.56 0
4071.70 6
4071.85 23
4072.00 42
4072.14 59
4072.29 74
4072.44 86
4072.58 94
4072.73 101
4072.88 107
4073.02 113
4073.17 121
4073.32 130
4073.46 138
4073.61 144
4073.76 145
4073.90 142
4074.05 136
4074.20 129
4074.34 122
4074.49 116
4074.64 113
4074.78 111
4074.93 109
4075.08 106
4075.22 101
4075.37 94
4075.52 86
4075.66 77
4075.81 69
4075.96 64
4076.11 60
4076.25 58
4076.40 57
4076.55 57
4076.69 55
4076.84 51
4076.99 45
4077.13 37
4077.28 28
4077.43 17
4077.57 7
4077.72 0
4077.87 0
4078.01 0
4078.16 0
4078.31 0
4078.45 0
4078.60 0
4078.75 0
4078.89 0
4079.04 14
4079.19 32
4079.33 50
4079.48 67
4079.63 79
4079.77 87
4079.92 89
4080.07 87
4080.21 83
4080.36 78
4080.51 75
4080.65 77
4080.80 83
4080.95 93
4081.10 106
4081.24 119
4081.39 131
4081.54 141
4081.68 147
4081.83 152
4081.98 154
4082.12 156
4082.27 158
4082.42 161
4082.56 166
4082.71 173
4082.86 180
4083.00 188
4083.15 195
4083.30 201
4083.44 204
4083.59 205
4083.74 204
4083.88 202
4084.03 198
4084.18 192
4084.33 185
4084.47 175
4084.62 162
4084.77 148
4084.91 133
4085.06 117
4085.21 102
4085.35 89
4085.50 79
4085.65 73
4085.79 73
4085.94 79
4086.09 91
4086.23 108
4086.38 128
4086.53 149
4086.68 169
4086.82 184
4086.97 194
4087.12 199
4087.26 197
4087.41 191
4087.56 181
4087.70 171
4087.85 161
4088.00 151
4088.14 141
4088.29 130
4088.44 116
4088.59 98
4088.73 76
4088.88 51
4089.03 28
4089.17 9
4089.32 0
4089.47 0
4089.61 7
4089.76 23
4089.91 45
4090.06 67
4090.20 89
4090.35 108
4090.50 125
4090.64 140
4090.79 152
4090.94 163
4091.08 173
4091.23 185
4091.38 198
4091.52 213
4091.67 231
4091.82 251
4091.97 272
4092.11 293
4092.26 311
4092.41 324
4092.55 332
4092.70 337
4092.85 340
4092.99 342
4093.14 346
4093.29 354
4093.44 364
4093.58 377
4093.73 391
4093.88 404
4094.02 416
4094.17 425
4094.32 432
4094.47 437
4094.61 440
4094.76 442
4094.91 444
4095.05 445
4095.20 446
4095.35 445
4095.49 442
4095.64 437
4095.79 430
4095.94 422
4096.08 413
4096.23 405
4096.38 398
4096.52 391
4096.67 387
4096.82 383
4096.97 382
4097.11 382
4097.26 384
4097.41 385
4097.55 385
4097.70 382
4097.85 374
4098.00 360
4098.14 343
4098.29 324
4098.44 307
4098.58 294
4098.73 287
4098.88 286
4099.02 291
4099.17 298
4099.32 306
4099.47 312
4099.61 316
4099.76 317
4099.91 314
4100.05 309
4100.20 300
4100.35 288
4100.50 274
4100.64 256
4100.79 236
4100.94 214
4101.08 192
4101.23 171
4101.38 152
4101.53 137
4101.67 128
4101.82 124
4101.97 127
4102.12 135
4102.26 148
4102.41 162
4102.56 178
4102.70 193
4102.85 206
4103.00 217
4103.15 223
4103.29 227
4103.44 227
4103.59 224
4103.73 219
4103.88 213
4104.03 207
4104.18 202
4104.32 198
4104.47 194
4104.62 190
4104.76 187
4104.91 183
4105.06 179
4105.21 176
4105.35 172
4105.50 169
4105.65 167
4105.80 165
4105.94 162
4106.09 157
4106.24 150
4106.38 139
4106.53 122
4106.68 98
4106.83 69
4106.97 36
4107.12 4
4107.27 0
4107.42 0
4107.56 0
4107.71 0
4107.86 0
4108.00 0
4108.15 0
4108.30 1
4108.45 24
4108.59 46
4108.74 63
4108.89 76
4109.04 82
4109.18 83
4109.33 79
4109.48 71
4109.62 61
4109.77 50
4109.92 39
4110.07 28
4110.21 17
4110.36 6
4110.51 0
4110.66 0
4110.80 0
4110.95 0
4111.10 0
4111.25 1
4111.39 19
4111.54 38
4111.69 58
4111.83 74
4111.98 86
4112.13 93
4112.28 96
4112.42 96
4112.57 95
4112.72 93
4112.87 91
4113.01 88
4113.16 83
4113.31 77
4113.46 69
4113.60 61
4113.75 54
4113.90 49
4114.05 48
4114.19 51
4114.34 59
4114.49 69
4114.64 82
4114.78 97
4114.93 113
4115.08 129
4115.22 145
4115.37 160
4115.52 172
4115.67 180
4115.81 183
4115.96 179
4116.11 169
4116.26 153
4116.40 132
4116.55 109
4116.70 86
4116.85 67
4116.99 52
4117.14 45
4117.29 44
4117.44 47
4117.58 52
4117.73 56
4117.88 56
4118.03 52
4118.17 43
4118.32 30
4118.47 14
4118.62 0
4118.76 0
4118.91 0
4119.06 0
4119.21 0
4119.35 0
4119.50 0
4119.65 0
4119.80 0
4119.94 3
4120.09 20
4120.24 37
4120.39 56
4120.53 77
4120.68 99
4120.83 122
4120.98 144
4121.12 164
4121.27 180
4121.42 191
4121.57 196
4121.71 196
4121.86 190
4122.01 181
4122.16 169
4122.30 155
4122.45 140
4122.60 125
4122.75 109
4122.89 95
4123.04 82
4123.19 70
4123.34 60
4123.48 53
4123.63 49
4123.78 49
4123.93 52
4124.07 58
4124.22 67
4124.37 76
4124.52 86
4124.66 94
4124.81 98
4124.96 100
4125.11 98
4125.26 94
4125.40 91
4125.55 89
4125.70 89
4125.85 94
4125.99 102
4126.14 113
4126.29 125
4126.44 137
4126.58 146
4126.73 154
4126.88 158
4127.03 161
4127.17 161
4127.32 159
4127.47 157
4127.62 153
4127.76 149
4127.91 144
4128.06 139
4128.21 135
4128.36 133
4128.50 132
4128.65 132
4128.80 134
4128.95 135
4129.09 134
4129.24 132
4129.39 128
4129.54 123
4129.68 120
4129.83 119
4129.98 122
4130.13 130
4130.27 140
4130.42 151
4130.57 162
4130.72 171
4130.87 177
4131.01 182
4131.16 185
4131.31 187
4131.46 188
4131.60 189
4131.75 189
4131.90 189
4132.05 189
4132.20 190
4132.34 194
4132.49 200
4132.64 209
4132.79 220
4132.93 235
4133.08 250
4133.23 266
4133.38 281
4133.52 293
4133.67 301
4133.82 305
4133.97 302
4134.12 295
4134.26 283
4134.41 269
4134.56 253
4134.71 238
4134.85 223
4135.00 207
4135.15 192
4135.30 176
4135.45 159
4135.59 144
4135.74 129
4135.89 116
4136.04 104
4136.18 93
4136.33 83
4136.48 73
4136.63 66
4136.78 61
4136.92 59
4137.07 60
4137.22 64
4137.37 68
4137.51 71
4137.66 70
4137.81 65
4137.96 57
4138.11 47
4138.25 35
4138.40 22
4138.55 9
4138.70 0
4138.85 0
4138.99 0
4139.14 0
4139.29 0
4139.44 0
4139.58 0
4139.73 0
4139.88 4
4140.03 20
4140.18 35
4140.32 47
4140.47 54
4140.62 57
4140.77 57
4140.92 55
4141.06 53
4141.21 52
4141.36 55
4141.51 61
4141.65 70
4141.80 81
4141.95 93
4142.10 104
4142.25 115
4142.39 126
4142.54 136
4142.69 147
4142.84 160
4142.99 174
4143.13 189
4143.28 205
4143.43 220
4143.58 234
4143.73 245
4143.87 256
4144.02 265
4144.17 274
4144.32 287
4144.46 303
4144.61 325
4144.76 352
4144.91 382
4145.06 415
4145.20 449
4145.35 483
4145.50 518
4145.65 554
4145.80 595
4145.94 641
4146.09 692
4146.24 745
4146.39 798
4146.54 845
4146.68 882
4146.83 908
4146.98 920
4147.13 922
4147.28 918
4147.42 912
4147.57 908
4147.72 907
4147.87 911
4148.02 917
4148.16 924
4148.31 932
4148.46 938
4148.61 945
4148.76 952
4148.90 963
4149.05 978
4149.20 999
4149.35 1023
4149.50 1051
4149.64 1079
4149.79 1103
4149.94 1123
4150.09 1137
4150.24 1145
4150.38 1148
4150.53 1145
4150.68 1138
4150.83 1128
4150.98 1114
4151.12 1097
4151.27 1078
4151.42 1059
4151.57 1041
4151.72 1025
4151.86 1011
4152.01 998
4152.16 985
4152.31 969
4152.46 948
4152.61 921
4152.75 889
4152.90 854
4153.05 818
4153.20 786
4153.35 758
4153.49 735
4153.64 717
4153.79 698
4153.94 678
4154.09 654
4154.23 624
4154.38 591
4154.53 557
4154.68 525
4154.83 498
4154.97 478
4155.12 465
4155.27 457
4155.42 452
4155.57 448
4155.72 446
4155.86 444
4156.01 444
4156.16 445
4156.31 448
4156.46 453
4156.60 458
4156.75 463
4156.90 469
4157.05 474
4157.20 481
4157.35 487
4157.49 494
4157.64 498
4157.79 499
4157.94 494
4158.09 485
4158.23 471
4158.38 455
4158.53 437
4158.68 420
4158.83 404
4158.98 390
4159.12 377
4159.27 368
4159.42 360
4159.57 356
4159.72 353
4159.86 353
4160.01 355
4160.16 359
4160.31 364
4160.46 370
4160.61 376
4160.75 381
4160.90 384
4161.05 383
4161.20 378
4161.35 367
4161.49 352
4161.64 334
4161.79 314
4161.94 295
4162.09 277
4162.24 262
4162.38 250
4162.53 241
4162.68 234
4162.83 230
4162.98 225
4163.13 220
4163.27 213
4163.42 205
4163.57 197
4163.72 190
4163.87 185
4164.02 184
4164.16 186
4164.31 190
4164.46 194
4164.61 195
4164.76 193
4164.91 186
4165.05 176
4165.20 165
4165.35 155
4165.50 148
4165.65 145
4165.80 148
4165.94 157
4166.09 172
4166.24 191
4166.39 213
4166.54 238
4166.68 261
4166.83 282
4166.98 297
4167.13 304
4167.28 301
4167.43 290
4167.58 273
4167.72 250
4167.87 225
4168.02 202
4168.17 181
4168.32 165
4168.47 153
4168.61 143
4168.76 135
4168.91 126
4169.06 116
4169.21 104
4169.36 90
4169.50 74
4169.65 59
4169.80 45
4169.95 31
4170.10 19
4170.25 7
4170.39 0
4170.54 0
4170.69 0
4170.84 0
4170.99 8
4171.14 20
4171.28 31
4171.43 39
4171.58 40
4171.73 35
4171.88 26
4172.03 15
4172.18 5
4172.32 0
4172.47 0
4172.62 0
4172.77 0
4172.92 1
4173.07 1
4173.21 0
4173.36 0
4173.51 0
4173.66 0
4173.81 0
4173.96 0
4174.10 0
4174.25 6
4174.40 14
4174.55 23
4174.70 31
4174.85 41
4175.00 51
4175.14 63
4175.29 78
4175.44 97
4175.59 120
4175.74 148
4175.89 181
4176.04 216
4176.18 253
4176.33 287
4176.48 316
4176.63 337
4176.78 346
4176.93 344
4177.07 333
4177.22 315
4177.37 293
4177.52 273
4177.67 256
4177.82 245
4177.97 242
4178.11 245
4178.26 256
4178.41 273
4178.56 296
4178.71 324
4178.86 356
4179.01 389
4179.15 422
4179.30 452
4179.45 479
4179.60 502
4179.75 520
4179.90 534
4180.05 545
4180.19 555
4180.34 563
4180.49 571
4180.64 578
4180.79 586
4180.94 596
4181.09 606
4181.23 619
4181.38 632
4181.53 646
4181.68 657
4181.83 664
4181.98 667
4182.13 663
4182.27 654
4182.42 642
4182.57 630
4182.72 618
4182.87 609
4183.02 602
4183.17 598
4183.31 597
4183.46 599
4183.61 605
4183.76 615
4183.91 632
4184.06 655
4184.21 684
4184.36 715
4184.50 744
4184.65 768
4184.80 785
4184.95 792
4185.10 788
4185.25 777
4185.40 760
4185.54 742
4185.69 726
4185.84 717
4185.99 714
4186.14 718
4186.29 727
4186.44 737
4186.58 747
4186.73 753
4186.88 754
4187.03 749
4187.18 740
4187.33 727
4187.48 713
4187.63 702
4187.77 695
4187.92 695
4188.07 703
4188.22 718
4188.37 740
4188.52 767
4188.67 793
4188.82 816
4188.96 834
4189.11 843
4189.26 844
4189.41 837
4189.56 824
4189.71 810
4189.86 797
4190.01 786
4190.15 778
4190.30 773
4190.45 770
4190.60 768
4190.75 765
4190.90 762
4191.05 760
4191.20 759
4191.34 762
4191.49 768
4191.64 779
4191.79 796
4191.94 816
4192.09 839
4192.24 863
4192.39 885
4192.53 903
4192.68 916
4192.83 923
4192.98 925
4193.13 923
4193.28 918
4193.43 912
4193.58 906
4193.72 899
4193.87 892
4194.02 881
4194.17 867
4194.32 848
4194.47 824
4194.62 797
4194.77 770
4194.92 743
4195.06 719
4195.21 695
4195.36 672
4195.51 647
4195.66 619
4195.81 589
4195.96 557
4196.11 527
4196.25 502
4196.40 485
4196.55 476
4196.70 474
4196.85 477
4197.00 480
4197.15 483
4197.30 483
4197.45 481
4197.59 478
4197.74 476
4197.89 476
4198.04 479
4198.19 486
4198.34 493
4198.49 500
4198.64 503
4198.79 502
4198.93 495
4199.08 481
4199.23 463
4199.38 443
4199.53 423
4199.68 407
4199.83 396
4199.98 392
4200.13 396
4200.28 404
4200.42 416
4200.57 426
4200.72 434
4200.87 439
4201.02 440
4201.17 438
4201.32 435
4201.47 432
4201.62 429
4201.76 426
4201.91 421
4202.06 414
4202.21 405
4202.36 393
4202.51 381
4202.66 367
4202.81 354
4202.96 340
4203.11 325
4203.25 311
4203.40 298
4203.55 286
4203.70 279
4203.85 279
4204.00 287
4204.15 303
4204.30 329
4204.45 361
4204.59 397
4204.74 434
4204.89 466
4205.04 491
4205.19 507
4205.34 515
4205.49 516
4205.64 514
4205.79 509
4205.94 506
4206.09 504
4206.23 503
4206.38 502
4206.53 499
4206.68 493
4206.83 484
4206.98 473
4207.13 460
4207.28 448
4207.43 437
4207.58 428
4207.72 422
4207.87 418
4208.02 414
4208.17 412
4208.32 409
4208.47 407
4208.62 406
4208.77 406
4208.92 410
4209.07 416
4209.22 427
4209.36 442
4209.51 463
4209.66 491
4209.81 525
4209.96 564
4210.11 608
4210.26 654
4210.41 699
4210.56 742
4210.71 779
4210.86 810
4211.00 834
4211.15 851
4211.30 860
4211.45 862
4211.60 859
4211.75 852
4211.90 842
4212.05 832
4212.20 823
4212.35 816
4212.50 810
4212.64 807
4212.79 805
4212.94 804
4213.09 807
4213.24 813
4213.39 825
4213.54 843
4213.69 867
4213.84 896
4213.99 927
4214.14 957
4214.29 981
4214.43 998
4214.58 1005
4214.73 1001
4214.88 988
4215.03 969
4215.18 946
4215.33 923
4215.48 903
4215.63 888
4215.78 878
4215.93 874
4216.08 874
4216.23 876
4216.37 879
4216.52 879
4216.67 876
4216.82 866
4216.97 851
4217.12 830
4217.27 805
4217.42 776
4217.57 746
4217.72 716
4217.87 687
4218.02 662
4218.17 641
4218.31 625
4218.46 616
4218.61 614
4218.76 619
4218.91 627
4219.06 637
4219.21 645
4219.36 647
4219.51 643
4219.66 630
4219.81 611
4219.96 587
4220.11 562
4220.25 540
4220.40 522
4220.55 509
4220.70 502
4220.85 498
4221.00 495
4221.15 491
4221.30 484
4221.45 474
4221.60 462
4221.75 451
4221.90 441
4222.05 437
4222.20 436
4222.34 439
4222.49 443
4222.64 443
4222.79 438
4222.94 426
4223.09 407
4223.24 384
4223.39 362
4223.54 342
4223.69 329
4223.84 322
4223.99 322
4224.14 326
4224.29 332
4224.44 339
4224.58 345
4224.73 349
4224.88 353
4225.03 355
4225.18 356
4225.33 354
4225.48 351
4225.63 346
4225.78 339
4225.93 331
4226.08 325
4226.23 320
4226.38 317
4226.53 316
4226.68 316
4226.83 318
4226.97 321
4227.12 324
4227.27 327
4227.42 329
4227.57 330
4227.72 327
4227.87 322
4228.02 315
4228.17 308
4228.32 303
4228.47 304
4228.62 311
4228.77 327
4228.92 347
4229.07 371
4229.22 394
4229.37 413
4229.51 427
4229.66 434
4229.81 437
4229.96 436
4230.11 433
4230.26 430
4230.41 427
4230.56 424
4230.71 423
4230.86 423
4231.01 426
4231.16 430
4231.31 436
4231.46 443
4231.61 451
4231.76 458
4231.91 466
4232.06 474
4232.21 481
4232.35 487
4232.50 490
4232.65 490
4232.80 483
4232.95 471
4233.10 452
4233.25 429
4233.40 403
4233.55 376
4233.70 350
4233.85 328
4234.00 309
4234.15 294
4234.30 284
4234.45 278
4234.60 277
4234.75 279
4234.90 283
4235.05 289
4235.20 297
4235.35 305
4235.49 312
4235.64 317
4235.79 319
4235.94 317
4236.09 313
4236.24 306
4236.39 299
4236.54 293
4236.69 290
4236.84 292
4236.99 298
4237.14 305
4237.29 312
4237.44 314
4237.59 311
4237.74 302
4237.89 287
4238.04 268
4238.19 246
4238.34 225
4238.49 208
4238.64 197
4238.79 194
4238.93 200
4239.08 216
4239.23 240
4239.38 271
4239.53 306
4239.68 342
4239.83 376
4239.98 404
4240.13 423
4240.28 432
4240.43 432
4240.58 422
4240.73 405
4240.88 384
4241.03 362
4241.18 340
4241.33 322
4241.48 310
4241.63 304
4241.78 306
4241.93 316
4242.08 334
4242.23 356
4242.38 380
4242.53 402
4242.68 419
4242.83 430
4242.98 435
4243.13 434
4243.27 432
4243.42 429
4243.57 427
4243.72 426
4243.87 424
4244.02 418
4244.17 408
4244.32 392
4244.47 371
4244.62 347
4244.77 322
4244.92 302
4245.07 288
4245.22 284
4245.37 289
4245.52 302
4245.67 321
4245.82 342
4245.97 359
4246.12 368
4246.27 367
4246.42 354
4246.57 330
4246.72 299
4246.87 267
4247.02 237
4247.17 213
4247.32 198
4247.47 190
4247.62 186
4247.77 183
4247.92 177
4248.07 166
4248.22 149
4248.37 128
4248.52 106
4248.66 87
4248.81 74
4248.96 68
4249.11 70
4249.26 79
4249.41 93
4249.56 112
4249.71 133
4249.86 157
4250.01 182
4250.16 208
4250.31 233
4250.46 256
4250.61 273
4250.76 285
4250.91 288
4251.06 284
4251.21 273
4251.36 256
4251.51 236
4251.66 215
4251.81 195
4251.96 179
4252.11 168
4252.26 162
4252.41 161
4252.56 163
4252.71 168
4252.86 174
4253.01 178
4253.16 181
4253.31 183
4253.46 183
4253.61 180
4253.76 175
4253.91 165
4254.06 151
4254.21 133
4254.36 111
4254.51 86
4254.66 62
4254.81 39
4254.96 20
4255.11 6
4255.26 0
4255.41 0
4255.56 0
4255.71 0
4255.86 0
4256.01 0
4256.16 0
4256.31 0
4256.46 0
4256.61 0
4256.76 7
4256.91 20
4257.06 39
4257.21 63
4257.36 92
4257.51 126
4257.66 161
4257.81 195
4257.96 224
4258.11 245
4258.26 257
4258.41 260
4258.56 254
4258.71 242
4258.86 225
4259.01 205
4259.16 182
4259.31 157
4259.46 130
4259.61 103
4259.76 77
4259.91 54
4260.06 35
4260.21 22
4260.36 15
4260.51 13
4260.66 15
4260.81 19
4260.96 26
4261.11 35
4261.26 46
4261.41 60
4261.56 77
4261.71 96
4261.86 117
4262.01 138
4262.16 158
4262.31 175
4262.46 190
4262.61 202
4262.76 212
4262.91 219
4263.06 223
4263.21 224
4263.36 222
4263.51 216
4263.66 206
4263.81 190
4263.96 170
4264.11 148
4264.26 124
4264.41 102
4264.56 84
4264.71 71
4264.86 66
4265.01 69
4265.16 78
4265.31 93
4265.46 112
4265.61 132
4265.76 151
4265.91 167
4266.06 179
4266.21 185
4266.36 186
4266.51 183
4266.66 179
4266.81 177
4266.96 175
4267.11 177
4267.26 180
4267.41 185
4267.56 191
4267.71 196
4267.86 202
4268.01 208
4268.16 214
4268.31 217
4268.46 217
4268.61 213
4268.76 204
4268.91 193
4269.06 183
4269.21 176
4269.36 175
4269.51 179
4269.66 187
4269.81 196
4269.96 203
4270.11 204
4270.26 201
4270.41 193
4270.56 183
4270.71 174
4270.86 169
4271.01 169
4271.16 172
4271.31 176
4271.46 180
4271.61 181
4271.76 180
4271.91 176
4272.06 171
4272.21 165
4272.36 159
4272.51 152
4272.66 141
4272.81 127
4272.96 109
4273.11 88
4273.26 68
4273.41 50
4273.56 39
4273.71 35
4273.86 40
4274.01 51
4274.17 67
4274.32 84
4274.47 101
4274.62 116
4274.77 127
4274.92 134
4275.07 136
4275.22 134
4275.37 126
4275.52 112
4275.67 92
4275.82 67
4275.97 41
4276.12 16
4276.27 0
4276.42 0
4276.57 0
4276.72 0
4276.87 0
4277.02 0
4277.17 0
4277.32 0
4277.47 0
4277.62 5
4277.77 15
4277.92 27
4278.07 43
4278.22 59
4278.37 77
4278.52 93
4278.67 108
4278.82 120
4278.97 131
4279.12 141
4279.27 152
4279.42 164
4279.57 178
4279.73 193
4279.88 208
4280.03 222
4280.18 235
4280.33 244
4280.48 249
4280.63 249
4280.78 245
4280.93 238
4281.08 227
4281.23 215
4281.38 203
4281.53 194
4281.68 188
4281.83 185
4281.98 185
4282.13 187
4282.28 189
4282.43 189
4282.58 186
4282.73 178
4282.88 168
4283.03 157
4283.18 148
4283.33 142
4283.48 139
4283.63 136
4283.78 132
4283.94 126
4284.09 115
4284.24 101
4284.39 88
4284.54 78
4284.69 78
4284.84 87
4284.99 106
4285.14 132
4285.29 161
4285.44 187
4285.59 207
4285.74 216
4285.89 215
4286.04 204
4286.19 187
4286.34 167
4286.49 147
4286.64 131
4286.79 118
4286.94 111
4287.09 107
4287.24 106
4287.40 108
4287.55 114
4287.70 123
4287.85 137
4288.00 155
4288.15 176
4288.30 197
4288.45 216
4288.60 228
4288.75 233
4288.90 229
4289.05 218
4289.20 202
4289.35 183
4289.50 164
4289.65 148
4289.80 134
4289.95 123
4290.10 114
4290.25 107
4290.40 102
4290.56 100
4290.71 99
4290.86 100
4291.01 101
4291.16 101
4291.31 98
4291.46 91
4291.61 80
4291.76 67
4291.91 54
4292.06 43
4292.21 36
4292.36 35
4292.51 40
4292.66 47
4292.81 57
4292.96 66
4293.11 73
4293.26 80
4293.42 86
4293.57 93
4293.72 103
4293.87 116
4294.02 130
4294.17 144
4294.32 153
4294.47 157
4294.62 153
4294.77 141
4294.92 125
4295.07 107
4295.22 92
4295.37 82
4295.52 79
4295.67 86
4295.82 99
4295.98 118
4296.13 138
4296.28 157
4296.43 172
4296.58 181
4296.73 183
4296.88 179
4297.03 171
4297.18 161
4297.33 149
4297.48 138
4297.63 128
4297.78 119
4297.93 113
4298.08 108
4298.23 107
4298.39 110
4298.54 116
4298.69 124
4298.84 133
4298.99 141
4299.14 145
4299.29 143
4299.44 136
4299.59 122
4299.74 105
4299.89 86
4300.04 69
4300.19 54
4300.34 44
4300.49 37
4300.65 34
4300.80 35
4300.95 38
4301.10 44
4301.25 53
4301.40 65
4301.55 81
4301.70 100
4301.85 120
4302.00 140
4302.15 158
4302.30 173
4302.45 185
4302.60 196
4302.76 205
4302.91 214
4303.06 221
4303.21 227
4303.36 230
4303.51 229
4303.66 226
4303.81 222
4303.96 218
4304.11 215
4304.26 210
4304.41 204
4304.56 194
4304.71 179
4304.87 161
4305.02 143
4305.17 127
4305.32 117
4305.47 116
4305.62 121
4305.77 131
4305.92 142
4306.07 149
4306.22 150
4306.37 144
4306.52 132
4306.68 118
4306.83 103
4306.98 92
4307.13 86
4307.28 86
4307.43 92
4307.58 104
4307.73 119
4307.88 137
4308.03 156
4308.18 174
4308.33 190
4308.48 201
4308.64 207
4308.79 206
4308.94 199
4309.09 187
4309.24 169
4309.39 147
4309.54 123
4309.69 97
4309.84 71
4309.99 46
4310.14 22
4310.29 1
4310.45 0
4310.60 0
4310.75 0
4310.90 0
4311.05 0
4311.20 0
4311.35 0
4311.50 1
4311.65 7
4311.80 13
4311.95 20
4312.11 30
4312.26 45
4312.41 64
4312.56 88
4312.71 115
4312.86 142
4313.01 166
4313.16 186
4313.31 199
4313.46 205
4313.61 204
4313.77 198
4313.92 187
4314.07 175
4314.22 163
4314.37 153
4314.52 143
4314.67 135
4314.82 128
4314.97 123
4315.12 119
4315.27 117
4315.43 119
4315.58 124
4315.73 134
4315.88 148
4316.03 163
4316.18 178
4316.33 191
4316.48 200
4316.63 203
4316.78 201
4316.93 193
4317.09 184
4317.24 174
4317.39 165
4317.54 158
4317.69 154
4317.84 152
4317.99 151
4318.14 151
4318.29 150
4318.44 147
4318.60 141
4318.75 131
4318.90 117
4319.05 100
4319.20 81
4319.35 66
4319.50 56
4319.65 55
4319.80 64
4319.95 82
4320.11 107
4320.26 134
4320.41 159
4320.56 177
4320.71 186
4320.86 184
4321.01 173
4321.16 154
4321.31 132
4321.47 108
4321.62 85
4321.77 65
4321.92 47
4322.07 31
4322.22 17
4322.37 4
4322.52 0
4322.67 0
4322.82 0
4322.98 0
4323.13 0
4323.28 0
4323.43 0
4323.58 0
4323.73 9
4323.88 29
4324.03 49
4324.18 66
4324.34 78
4324.49 83
4324.64 83
4324.79 78
4324.94 71
4325.09 64
4325.24 60
4325.39 60
4325.54 62
4325.70 66
4325.85 73
4326.00 79
4326.15 86
4326.30 92
4326.45 97
4326.60 101
4326.75 103
4326.90 103
4327.06 101
4327.21 97
4327.36 93
4327.51 90
4327.66 90
4327.81 94
4327.96 102
4328.11 111
4328.27 121
4328.42 128
4328.57 132
4328.72 133
4328.87 131
4329.02 128
4329.17 123
4329.32 119
4329.47 113
4329.63 107
4329.78 99
4329.93 89
4330.08 78
4330.23 69
4330.38 61
4330.53 58
4330.68 60
4330.84 67
4330.99 80
4331.14 95
4331.29 109
4331.44 121
4331.59 127
4331.74 127
4331.89 120
4332.05 108
4332.20 93
4332.35 79
4332.50 68
4332.65 61
4332.80 57
4332.95 58
4333.10 62
4333.26 67
4333.41 72
4333.56 77
4333.71 82
4333.86 90
4334.01 99
4334.16 110
4334.31 123
4334.47 136
4334.62 149
4334.77 159
4334.92 165
4335.07 167
4335.22 166
4335.37 163
4335.52 158
4335.68 155
4335.83 152
4335.98 151
4336.13 150
4336.28 148
4336.43 142
4336.58 133
4336.73 119
4336.89 100
4337.04 79
4337.19 56
4337.34 34
4337.49 16
4337.64 4
4337.79 0
4337.95 0
4338.10 0
4338.25 0
4338.40 0
4338.55 0
4338.70 0
4338.85 0
4339.00 0
4339.16 0
4339.31 0
4339.46 12
4339.61 33
4339.76 60
4339.91 90
4340.06 119
4340.22 145
4340.37 165
4340.52 177
4340.67 180
4340.82 177
4340.97 170
4341.12 161
4341.28 154
4341.43 149
4341.58 148
4341.73 149
4341.88 150
4342.03 151
4342.18 151
4342.34 149
4342.49 146
4342.64 142
4342.79 137
4342.94 133
4343.09 128
4343.24 123
4343.40 118
4343.55 114
4343.70 110
4343.85 106
4344.00 100
4344.15 93
4344.30 84
4344.46 70
4344.61 53
4344.76 33
4344.91 12
4345.06 0
4345.21 0
4345.36 0
4345.52 0
4345.67 0
4345.82 0
4345.97 0
4346.12 0
4346.27 15
4346.42 35
4346.58 49
4346.73 54
4346.88 49
4347.03 36
4347.18 18
4347.33 0
4347.48 0
4347.64 0
4347.79 0
4347.94 0
4348.09 0
4348.24 0
4348.39 9
4348.55 24
4348.70 39
4348.85 53
4349.00 66
4349.15 77
4349.30 87
4349.45 93
4349.61 94
4349.76 89
4349.91 77
4350.06 60
4350.21 39
4350.36 17
4350.52 0
4350.67 0
4350.82 0
4350.97 0
4351.12 0
4351.27 6
4351.42 25
4351.58 47
4351.73 68
4351.88 90
4352.03 110
4352.18 128
4352.33 144
4352.49 157
4352.64 167
4352.79 172
4352.94 174
4353.09 174
4353.24 173
4353.40 171
4353.55 170
4353.70 170
4353.85 172
4354.00 175
4354.15 180
4354.31 186
4354.46 193
4354.61 200
4354.76 206
4354.91 207
4355.06 204
4355.21 195
4355.37 180
4355.52 160
4355.67 136
4355.82 111
4355.97 89
4356.12 71
4356.28 58
4356.43 50
4356.58 46
4356.73 44
4356.88 43
4357.03 41
4357.19 38
4357.34 33
4357.49 26
4357.64 18
4357.79 10
4357.94 1
4358.10 0
4358.25 0
4358.40 0
4358.55 0
4358.70 0
4358.85 0
4359.01 0
4359.16 0
4359.31 9
4359.46 21
4359.61 33
4359.77 44
4359.92 56
4360.07 69
4360.22 83
4360.37 98
4360.52 112
4360.68 125
4360.83 135
4360.98 141
4361.13 143
4361.28 144
4361.43 145
4361.59 148
4361.74 154
4361.89 164
4362.04 175
4362.19 187
4362.34 198
4362.50 206
4362.65 211
4362.80 212
4362.95 210
4363.10 204
4363.26 193
4363.41 179
4363.56 160
4363.71 140
4363.86 120
4364.01 101
4364.17 87
4364.32 78
4364.47 72
4364.62 69
4364.77 66
4364.92 64
4365.08 61
4365.23 60
4365.38 61
4365.53 65
4365.68 74
4365.84 84
4365.99 94
4366.14 102
4366.29 106
4366.44 106
4366.59 102
4366.75 98
4366.90 96
4367.05 98
4367.20 107
4367.35 123
4367.51 144
4367.66 170
4367.81 200
4367.96 230
4368.11 260
4368.27 287
4368.42 310
4368.57 327
4368.72 338
4368.87 342
4369.02 339
4369.18 331
4369.33 319
4369.48 305
4369.63 289
4369.78 274
4369.94 259
4370.09 245
4370.24 232
4370.39 218
4370.54 203
4370.70 188
4370.85 174
4371.00 160
4371.15 149
4371.30 140
4371.45 134
4371.61 132
4371.76 132
4371.91 134
4372.06 137
4372.21 139
4372.37 141
4372.52 144
4372.67 149
4372.82 158
4372.97 169
4373.13 184
4373.28 198
4373.43 210
4373.58 215
4373.73 213
4373.89 201
4374.04 182
4374.19 160
4374.34 138
4374.49 122
4374.65 112
4374.80 109
4374.95 112
4375.10 119
4375.25 125
4375.41 129
4375.56 130
4375.71 128
4375.86 125
4376.01 122
4376.17 122
4376.32 124
4376.47 129
4376.62 136
4376.77 144
4376.93 151
4377.08 158
4377.23 161
4377.38 162
4377.53 161
4377.69 159
4377.84 156
4377.99 152
4378.14 148
4378.29 142
4378.45 134
4378.60 124
4378.75 111
4378.90 96
4379.05 83
4379.21 73
4379.36 68
4379.51 68
4379.66 73
4379.81 80
4379.97 87
4380.12 92
4380.27 91
4380.42 86
4380.57 76
4380.73 63
4380.88 51
4381.03 39
4381.18 31
4381.34 27
4381.49 27
4381.64 29
4381.79 33
4381.94 38
4382.10 44
4382.25 50
4382.40 58
4382.55 66
4382.70 76
4382.86 86
4383.01 95
4383.16 102
4383.31 105
4383.46 104
4383.62 99
4383.77 92
4383.92 84
4384.07 78
4384.23 74
4384.38 72
4384.53 71
4384.68 71
4384.83 72
4384.99 73
4385.14 76
4385.29 83
4385.44 95
4385.59 112
4385.75 133
4385.90 155
4386.05 177
4386.20 197
4386.36 212
4386.51 221
4386.66 224
4386.81 221
4386.96 213
4387.12 201
4387.27 185
4387.42 167
4387.57 151
4387.73 140
4387.88 135
4388.03 137
4388.18 147
4388.33 163
4388.49 185
4388.64 209
4388.79 235
4388.94 260
4389.10 282
4389.25 300
4389.40 309
4389.55 309
4389.70 300
4389.86 282
4390.01 257
4390.16 229
4390.31 200
4390.47 174
4390.62 151
4390.77 132
4390.92 115
4391.07 100
4391.23 87
4391.38 75
4391.53 66
4391.68 60
4391.84 60
4391.99 65
4392.14 75
4392.29 88
4392.44 99
4392.60 108
4392.75 111
4392.90 109
4393.05 103
4393.21 94
4393.36 85
4393.51 77
4393.66 71
4393.82 66
4393.97 62
4394.12 59
4394.27 56
4394.42 54
4394.58 54
4394.73 58
4394.88 67
4395.03 81
4395.19 99
4395.34 119
4395.49 142
4395.64 164
4395.80 183
4395.95 199
4396.10 211
4396.25 218
4396.40 220
4396.56 219
4396.71 214
4396.86 209
4397.01 203
4397.17 198
4397.32 194
4397.47 190
4397.62 187
4397.78 183
4397.93 177
4398.08 170
4398.23 159
4398.39 146
4398.54 128
4398.69 105
4398.84 79
4399.00 49
4399.15 19
4399.30 0
4399.45 0
4399.60 0
4399.76 0
4399.91 0
4400.06 0
4400.21 0
4400.37 0
4400.52 15
4400.67 31
4400.82 42
4400.98 48
4401.13 49
4401.28 49
4401.43 47
4401.59 47
4401.74 50
4401.89 57
4402.04 67
4402.20 80
4402.35 96
4402.50 113
4402.65 131
4402.81 149
4402.96 167
4403.11 183
4403.26 195
4403.42 203
4403.57 206
4403.72 204
4403.87 198
4404.03 191
4404.18 184
4404.33 178
4404.48 173
4404.64 169
4404.79 163
4404.94 157
4405.09 150
4405.25 143
4405.40 139
4405.55 138
4405.70 143
4405.86 152
4406.01 163
4406.16 174
4406.31 184
4406.47 188
4406.62 188
4406.77 183
4406.92 176
4407.08 168
4407.23 161
4407.38 156
4407.53 152
4407.69 151
4407.84 152
4407.99 152
4408.14 153
4408.30 153
4408.45 153
4408.60 153
4408.75 153
4408.91 155
4409.06 159
4409.21 167
4409.36 179
4409.52 196
4409.67 215
4409.82 233
4409.97 249
4410.13 259
4410.28 262
4410.43 260
4410.58 254
4410.74 247
4410.89 241
4411.04 239
4411.19 238
4411.35 237
4411.50 236
4411.65 232
4411.81 227
4411.96 222
4412.11 220
4412.26 222
4412.42 231
4412.57 244
4412.72 261
4412.87 278
4413.03 291
4413.18 300
4413.33 301
4413.48 296
4413.64 286
4413.79 274
4413.94 261
4414.09 251
4414.25 246
4414.40 246
4414.55 251
4414.71 263
4414.86 280
4415.01 301
4415.16 324
4415.32 348
4415.47 369
4415.62 387
4415.77 402
4415.93 412
4416.08 420
4416.23 426
4416.39 434
4416.54 445
4416.69 459
4416.84 476
4417.00 493
4417.15 511
4417.30 528
4417.45 543
4417.61 556
4417.76 565
4417.91 572
4418.06 576
4418.22 577
4418.37 574
4418.52 570
4418.68 567
4418.83 567
4418.98 574
4419.13 591
4419.29 620
4419.44 662
4419.59 717
4419.74 781
4419.90 852
4420.05 925
4420.20 996
4420.36 1061
4420.51 1118
4420.66 1165
4420.81 1203
4420.97 1234
4421.12 1260
4421.27 1287
4421.43 1318
4421.58 1355
4421.73 1400
4421.88 1453
4422.04 1512
4422.19 1573
4422.34 1631
4422.49 1685
4422.65 1729
4422.80 1761
4422.95 1781
4423.11 1788
4423.26 1784
4423.41 1774
4423.56 1762
4423.72 1752
4423.87 1746
4424.02 1747
4424.18 1753
4424.33 1763
4424.48 1775
4424.63 1789
4424.79 1803
4424.94 1818
4425.09 1833
4425.25 1849
4425.40 1864
4425.55 1878
4425.70 1891
4425.86 1904
4426.01 1917
4426.16 1931
4426.32 1946
4426.47 1961
4426.62 1974
4426.77 1984
4426.93 1988
4427.08 1987
4427.23 1982
4427.39 1975
4427.54 1968
4427.69 1963
4427.84 1961
4428.00 1960
4428.15 1958
4428.30 1954
4428.46 1945
4428.61 1932
4428.76 1912
4428.91 1887
4429.07 1857
4429.22 1821
4429.37 1781
4429.53 1737
4429.68 1690
4429.83 1642
4429.99 1596
4430.14 1555
4430.29 1521
4430.44 1495
4430.60 1476
4430.75 1464
4430.90 1456
4431.06 1451
4431.21 1446
4431.36 1439
4431.51 1430
4431.67 1417
4431.82 1401
4431.97 1382
4432.13 1359
4432.28 1334
4432.43 1308
4432.59 1283
4432.74 1260
4432.89 1239
4433.04 1220
4433.20 1202
4433.35 1184
4433.50 1163
4433.66 1138
4433.81 1109
4433.96 1074
4434.12 1035
4434.27 994
4434.42 952
4434.57 912
4434.73 877
4434.88 847
4435.03 825
4435.19 810
4435.34 801
4435.49 797
4435.65 795
4435.80 793
4435.95 787
4436.10 778
4436.26 762
4436.41 741
4436.56 714
4436.72 684
4436.87 651
4437.02 618
4437.18 585
4437.33 554
4437.48 525
4437.63 499
4437.79 476
4437.94 454
4438.09 435
4438.25 418
4438.40 403
4438.55 389
4438.71 375
4438.86 360
4439.01 344
4439.17 325
4439.32 303
4439.47 277
4439.62 249
4439.78 222
4439.93 196
4440.08 174
4440.24 156
4440.39 142
4440.54 130
4440.70 121
4440.85 111
4441.00 101
4441.16 93
4441.31 87
4441.46 85
4441.62 88
4441.77 96
4441.92 107
4442.07 120
4442.23 133
4442.38 143
4442.53 152
4442.69 158
4442.84 161
4442.99 163
4443.15 163
4443.30 162
4443.45 163
4443.61 165
4443.76 170
4443.91 176
4444.07 184
4444.22 192
4444.37 198
4444.53 201
4444.68 201
4444.83 199
4444.98 194
4445.14 187
4445.29 179
4445.44 170
4445.60 159
4445.75 148
4445.90 134
4446.06 119
4446.21 102
4446.36 82
4446.52 60
4446.67 36
4446.82 12
4446.98 0
4447.13 0
4447.28 0
4447.44 0
4447.59 0
4447.74 0
4447.90 0
4448.05 6
4448.20 18
4448.36 26
4448.51 30
4448.66 31
4448.82 33
4448.97 36
4449.12 44
4449.27 56
4449.43 70
4449.58 84
4449.73 96
4449.89 104
4450.04 107
4450.19 105
4450.35 100
4450.50 94
4450.65 90
4450.81 89
4450.96 91
4451.11 96
4451.27 102
4451.42 108
4451.57 114
4451.73 119
4451.88 123
4452.03 126
4452.19 128
4452.34 128
4452.49 126
4452.65 121
4452.80 113
4452.95 103
4453.11 93
4453.26 85
4453.41 80
4453.57 78
4453.72 78
4453.87 78
4454.03 76
4454.18 71
4454.33 63
4454.49 54
4454.64 44
4454.79 39
4454.95 38
4455.10 44
4455.25 54
4455.41 66
4455.56 78
4455.71 88
4455.87 94
4456.02 98
4456.17 100
4456.33 103
4456.48 106
4456.63 111
4456.79 115
4456.94 117
4457.09 117
4457.25 112
4457.40 103
4457.55 90
4457.71 76
4457.86 60
4458.01 43
4458.17 28
4458.32 13
4458.48 1
4458.63 0
4458.78 0
4458.94 0
4459.09 0
4459.24 0
4459.40 0
4459.55 0
4459.70 0
4459.86 3
4460.01 16
4460.16 30
4460.32 44
4460.47 59
4460.62 73
4460.78 87
4460.93 100
4461.08 114
4461.24 127
4461.39 141
4461.54 154
4461.70 165
4461.85 173
4462.00 177
4462.16 176
4462.31 170
4462.46 159
4462.62 143
4462.77 124
4462.93 104
4463.08 85
4463.23 69
4463.39 58
4463.54 50
4463.69 47
4463.85 47
4464.00 48
4464.15 49
4464.31 48
4464.46 46
4464.61 42
4464.77 38
4464.92 36
4465.07 35
4465.23 37
4465.38 42
4465.53 49
4465.69 56
4465.84 62
4466.00 66
4466.15 65
4466.30 60
4466.46 51
4466.61 40
4466.76 28
4466.92 17
4467.07 9
4467.22 5
4467.38 4
4467.53 7
4467.68 13
4467.84 21
4467.99 30
4468.15 38
4468.30 46
4468.45 54
4468.61 64
4468.76 76
4468.91 90
4469.07 106
4469.22 123
4469.37 138
4469.53 150
4469.68 155
4469.83 153
4469.99 143
4470.14 125
4470.30 102
4470.45 75
4470.60 48
4470.76 24
4470.91 3
4471.06 0
4471.22 0
4471.37 0
4471.52 0
4471.68 0
4471.83 0
4471.99 12
4472.14 24
4472.29 35
4472.45 42
4472.60 44
4472.75 42
4472.91 36
4473.06 29
4473.22 20
4473.37 12
4473.52 6
4473.68 2
4473.83 1
4473.98 1
4474.14 2
4474.29 2
4474.44 1
4474.60 0
4474.75 0
4474.91 0
4475.06 0
4475.21 0
4475.37 0
4475.52 8
4475.67 19
4475.83 32
4475.98 44
4476.14 53
4476.29 57
4476.44 58
4476.60 57
4476.75 58
4476.90 61
4477.06 69
4477.21 82
4477.37 98
4477.52 115
4477.67 128
4477.83 137
4477.98 140
4478.13 137
4478.29 130
4478.44 119
4478.60 106
4478.75 94
4478.90 81
4479.06 69
4479.21 59
4479.36 51
4479.52 45
4479.67 43
4479.83 42
4479.98 41
4480.13 40
4480.29 37
4480.44 30
4480.59 21
4480.75 10
4480.90 0
4481.06 0
4481.21 0
4481.36 0
4481.52 0
4481.67 0
4481.82 0
4481.98 0
4482.13 1
4482.29 7
4482.44 12
4482.59 15
4482.75 16
4482.90 16
4483.06 17
4483.21 20
4483.36 28
4483.52 39
4483.67 56
4483.82 75
4483.98 95
4484.13 113
4484.29 127
4484.44 135
4484.59 139
4484.75 140
4484.90 140
4485.06 140
4485.21 142
4485.36 146
4485.52 153
4485.67 161
4485.82 168
4485.98 174
4486.13 176
4486.29 175
4486.44 170
4486.59 161
4486.75 149
4486.90 135
4487.06 120
4487.21 105
4487.36 89
4487.52 75
4487.67 63
4487.83 52
4487.98 42
4488.13 34
4488.29 26
4488.44 20
4488.60 17
4488.75 17
4488.90 22
4489.06 33
4489.21 50
4489.36 71
4489.52 94
4489.67 115
4489.83 131
4489.98 141
4490.13 145
4490.29 143
4490.44 137
4490.60 127
4490.75 116
4490.90 105
4491.06 93
4491.21 81
4491.37 72
4491.52 65
4491.67 63
4491.83 66
4491.98 74
4492.14 85
4492.29 97
4492.44 109
4492.60 119
4492.75 127
4492.91 132
4493.06 135
4493.21 137
4493.37 138
4493.52 139
4493.68 139
4493.83 139
4493.98 139
4494.14 139
4494.29 140
4494.45 141
4494.60 143
4494.75 146
4494.91 149
4495.06 154
4495.22 159
4495.37 164
4495.52 169
4495.68 174
4495.83 177
4495.99 179
4496.14 177
4496.29 172
4496.45 165
4496.60 155
4496.76 146
4496.91 139
4497.07 136
4497.22 137
4497.37 143
4497.53 152
4497.68 162
4497.84 170
4497.99 175
4498.14 173
4498.30 166
4498.45 154
4498.61 137
4498.76 117
4498.91 96
4499.07 76
4499.22 58
4499.38 45
4499.53 37
4499.68 36
4499.84 41
4499.99 50
4500.15 61
4500.30 72
4500.46 82
4500.61 90
4500.76 97
4500.92 104
4501.07 113
4501.23 124
4501.38 138
4501.53 151
4501.69 162
4501.84 166
4502.00 163
4502.15 152
4502.31 132
4502.46 108
4502.61 82
4502.77 59
4502.92 39
4503.08 24
4503.23 15
4503.38 10
4503.54 8
4503.69 6
4503.85 3
4504.00 0
4504.16 0
4504.31 0
4504.46 0
4504.62 0
4504.77 0
4504.93 0
4505.08 0
4505.23 0
4505.39 0
4505.54 0
4505.70 2
4505.85 7
4506.01 14
4506.16 22
4506.31 32
4506.47 42
4506.62 50
4506.78 57
4506.93 61
4507.09 62
4507.24 61
4507.39 59
4507.55 55
4507.70 52
4507.86 49
4508.01 49
4508.17 53
4508.32 61
4508.47 73
4508.63 87
4508.78 101
4508.94 113
4509.09 121
4509.25 122
4509.40 119
4509.55 114
4509.71 107
4509.86 101
4510.02 97
4510.17 93
4510.33 88
4510.48 81
4510.63 71
4510.79 60
4510.94 50
4511.10 43
4511.25 41
4511.41 44
4511.56 52
4511.71 63
4511.87 73
4512.02 81
4512.18 87
4512.33 89
4512.49 91
4512.64 93
4512.79 96
4512.95 99
4513.10 104
4513.26 108
4513.41 110
4513.57 109
4513.72 106
4513.88 101
4514.03 94
4514.18 87
4514.34 79
4514.49 70
4514.65 61
4514.80 52
4514.96 44
4515.11 36
4515.26 29
4515.42 23
4515.57 18
4515.73 15
4515.88 12
4516.04 13
4516.19 18
4516.35 27
4516.50 41
4516.65 61
4516.81 85
4516.96 110
4517.12 133
4517.27 152
4517.43 165
4517.58 173
4517.73 174
4517.89 172
4518.04 169
4518.20 168
4518.35 170
4518.51 173
4518.66 177
4518.82 181
4518.97 181
4519.12 178
4519.28 172
4519.43 166
4519.59 161
4519.74 163
4519.90 171
4520.05 186
4520.21 206
4520.36 228
4520.52 248
4520.67 263
4520.82 273
4520.98 276
4521.13 276
4521.29 275
4521.44 275
4521.60 277
4521.75 280
4521.91 282
4522.06 281
4522.21 277
4522.37 270
4522.52 262
4522.68 253
4522.83 247
4522.99 245
4523.14 244
4523.30 244
4523.45 244
4523.61 243
4523.76 242
4523.91 243
4524.07 245
4524.22 251
4524.38 259
4524.53 269
4524.69 278
4524.84 284
4525.00 288
4525.15 289
4525.31 289
4525.46 289
4525.61 290
4525.77 292
4525.92 295
4526.08 298
4526.23 300
4526.39 301
4526.54 299
4526.70 295
4526.85 288
4527.01 280
4527.16 270
4527.31 260
4527.47 251
4527.62 245
4527.78 241
4527.93 243
4528.09 250
4528.24 261
4528.40 275
4528.55 291
4528.71 306
4528.86 318
4529.02 324
4529.17 323
4529.32 316
4529.48 305
4529.63 291
4529.79 277
4529.94 267
4530.10 262
4530.25 262
4530.41 265
4530.56 269
4530.72 269
4530.87 265
4531.03 254
4531.18 237
4531.33 215
4531.49 191
4531.64 169
4531.80 151
4531.95 138
4532.11 131
4532.26 129
4532.42 130
4532.57 130
4532.73 128
4532.88 122
4533.04 112
4533.19 101
4533.35 90
4533.50 83
4533.65 82
4533.81 88
4533.96 100
4534.12 115
4534.27 129
4534.43 139
4534.58 143
4534.74 141
4534.89 135
4535.05 127
4535.20 121
4535.36 119
4535.51 121
4535.67 126
4535.82 130
4535.98 131
4536.13 127
4536.29 116
4536.44 102
4536.59 86
4536.75 71
4536.90 60
4537.06 54
4537.21 52
4537.37 53
4537.52 55
4537.68 59
4537.83 62
4537.99 65
4538.14 67
4538.30 69
4538.45 69
4538.61 67
4538.76 63
4538.92 57
4539.07 51
4539.23 43
4539.38 35
4539.54 25
4539.69 14
4539.84 1
4540.00 0
4540.15 0
4540.31 0
4540.46 0
4540.62 0
4540.77 0
4540.93 0
4541.08 19
4541.24 57
4541.39 95
4541.55 130
4541.70 157
4541.86 176
4542.01 188
4542.17 193
4542.32 193
4542.48 191
4542.63 188
4542.79 185
4542.94 185
4543.10 186
4543.25 188
4543.41 191
4543.56 193
4543.72 195
4543.87 193
4544.03 189
4544.18 182
4544.34 174
4544.49 165
4544.65 157
4544.80 151
4544.95 149
4545.11 151
4545.26 155
4545.42 160
4545.57 165
4545.73 168
4545.88 170
4546.04 170
4546.19 170
4546.35 169
4546.50 169
4546.66 170
4546.81 171
4546.97 171
4547.12 171
4547.28 171
4547.43 172
4547.59 177
4547.74 187
4547.90 202
4548.05 221
4548.21 242
4548.36 262
4548.52 277
4548.67 286
4548.83 288
4548.98 285
4549.14 279
4549.29 271
4549.45 264
4549.60 258
4549.76 253
4549.91 249
4550.07 246
4550.22 247
4550.38 251
4550.53 263
4550.69 281
4550.84 306
4551.00 336
4551.15 365
4551.31 393
4551.46 414
4551.62 427
4551.77 431
4551.93 429
4552.08 423
4552.24 414
4552.39 406
4552.55 398
4552.70 394
4552.86 391
4553.01 389
4553.17 387
4553.32 382
4553.48 375
4553.63 363
4553.79 349
4553.94 335
4554.10 323
4554.25 319
4554.41 323
4554.56 337
4554.72 358
4554.87 384
4555.03 408
4555.18 425
4555.34 433
4555.49 429
4555.65 414
4555.80 391
4555.96 364
4556.11 338
4556.27 317
4556.42 303
4556.58 297
4556.73 298
4556.89 305
4557.04 316
4557.20 328
4557.35 340
4557.51 348
4557.66 354
4557.82 357
4557.97 357
4558.13 355
4558.29 355
4558.44 358
4558.60 364
4558.75 375
4558.91 389
4559.06 406
4559.22 425
4559.37 444
4559.53 464
4559.68 484
4559.84 505
4559.99 528
4560.15 551
4560.30 574
4560.46 595
4560.61 610
4560.77 620
4560.92 623
4561.08 621
4561.23 617
4561.39 614
4561.54 615
4561.70 622
4561.85 636
4562.01 656
4562.16 680
4562.32 704
4562.47 727
4562.63 746
4562.78 760
4562.94 770
4563.10 779
4563.25 788
4563.41 800
4563.56 816
4563.72 836
4563.87 860
4564.03 887
4564.18 917
4564.34 947
4564.49 978
4564.65 1007
4564.80 1033
4564.96 1056
4565.11 1073
4565.27 1083
4565.42 1086
4565.58 1081
4565.73 1070
4565.89 1055
4566.04 1038
4566.20 1022
4566.35 1011
4566.51 1005
4566.67 1005
4566.82 1010
4566.98 1017
4567.13 1025
4567.29 1029
4567.44 1031
4567.60 1028
4567.75 1022
4567.91 1011
4568.06 996
4568.22 975
4568.37 947
4568.53 914
4568.68 877
4568.84 841
4568.99 808
4569.15 782
4569.31 764
4569.46 755
4569.62 753
4569.77 754
4569.93 758
4570.08 762
4570.24 766
4570.39 771
4570.55 774
4570.70 776
4570.86 776
4571.01 772
4571.17 764
4571.32 751
4571.48 736
4571.63 718
4571.79 700
4571.95 682
4572.10 665
4572.26 649
4572.41 634
4572.57 619
4572.72 605
4572.88 591
4573.03 576
4573.19 560
4573.34 541
4573.50 520
4573.65 496
4573.81 470
4573.97 444
4574.12 420
4574.28 399
4574.43 381
4574.59 366
4574.74 355
4574.90 345
4575.05 337
4575.21 331
4575.36 326
4575.52 325
4575.67 326
4575.83 330
4575.99 336
4576.14 342
4576.30 346
4576.45 347
4576.61 343
4576.76 334
4576.92 318
4577.07 298
4577.23 274
4577.38 247
4577.54 218
4577.70 190
4577.85 162
4578.01 138
4578.16 117
4578.32 101
4578.47 90
4578.63 86
4578.78 88
4578.94 95
4579.09 106
4579.25 119
4579.41 133
4579.56 145
4579.72 155
4579.87 164
4580.03 172
4580.18 181
4580.34 189
4580.49 197
4580.65 201
4580.80 201
4580.96 195
4581.12 183
4581.27 165
4581.43 144
4581.58 123
4581.74 102
4581.89 83
4582.05 67
4582.20 54
4582.36 42
4582.52 30
4582.67 16
4582.83 0
4582.98 0
4583.14 0
4583.29 0
4583.45 0
4583.60 0
4583.76 0
4583.92 0
4584.07 6
4584.23 36
4584.38 67
4584.54 98
4584.69 124
4584.85 146
4585.00 160
4585.16 166
4585.32 164
4585.47 154
4585.63 138
4585.78 119
4585.94 99
4586.09 82
4586.25 72
4586.40 69
4586.56 75
4586.72 87
4586.87 104
4587.03 122
4587.18 138
4587.34 149
4587.49 156
4587.65 157
4587.80 154
4587.96 149
4588.12 145
4588.27 141
4588.43 140
4588.58 140
4588.74 142
4588.89 144
4589.05 145
4589.21 146
4589.36 147
4589.52 148
4589.67 149
4589.83 152
4589.98 157
4590.14 166
4590.29 179
4590.45 195
4590.61 216
4590.76 240
4590.92 265
4591.07 289
4591.23 310
4591.38 325
4591.54 333
4591.70 334
4591.85 328
4592.01 316
4592.16 298
4592.32 277
4592.47 253
4592.63 231
4592.79 211
4592.94 196
4593.10 187
4593.25 185
4593.41 188
4593.56 194
4593.72 199
4593.88 201
4594.03 199
4594.19 193
4594.34 185
4594.50 177
4594.65 171
4594.81 169
4594.97 171
4595.12 174
4595.28 176
4595.43 173
4595.59 165
4595.74 150
4595.90 130
4596.06 108
4596.21 84
4596.37 63
4596.52 46
4596.68 34
4596.83 29
4596.99 32
4597.15 41
4597.30 58
4597.46 80
4597.61 106
4597.77 136
4597.93 166
4598.08 197
4598.24 226
4598.39 251
4598.55 273
4598.70 289
4598.86 298
4599.02 301
4599.17 298
4599.33 291
4599.48 284
4599.64 276
4599.79 270
4599.95 264
4600.11 257
4600.26 247
4600.42 235
4600.57 221
4600.73 207
4600.89 196
4601.04 192
4601.20 196
4601.35 206
4601.51 222
4601.66 239
4601.82 252
4601.98 258
4602.13 256
4602.29 246
4602.44 233
4602.60 220
4602.76 210
4602.91 206
4603.07 209
4603.22 216
4603.38 225
4603.54 231
4603.69 235
4603.85 235
4604.00 235
4604.16 236
4604.31 243
4604.47 257
4604.63 277
4604.78 304
4604.94 334
4605.09 363
4605.25 390
4605.41 411
4605.56 425
4605.72 431
4605.87 430
4606.03 421
4606.19 406
4606.34 387
4606.50 366
4606.65 347
4606.81 332
4606.97 323
4607.12 320
4607.28 323
4607.43 328
4607.59 332
4607.75 333
4607.90 328
4608.06 316
4608.21 298
4608.37 275
4608.52 250
4608.68 225
4608.84 204
4608.99 189
4609.15 181
4609.30 182
4609.46 191
4609.62 206
4609.77 226
4609.93 246
4610.08 265
4610.24 278
4610.40 285
4610.55 284
4610.71 275
4610.86 259
4611.02 240
4611.18 220
4611.33 201
4611.49 186
4611.64 175
4611.80 168
4611.96 164
4612.11 163
4612.27 164
4612.42 167
4612.58 172
4612.74 180
4612.89 190
4613.05 201
4613.21 211
4613.36 217
4613.52 219
4613.67 214
4613.83 204
4613.99 190
4614.14 173
4614.30 157
4614.45 143
4614.61 132
4614.77 124
4614.92 119
4615.08 117
4615.23 117
4615.39 118
4615.55 121
4615.70 124
4615.86 125
4616.01 124
4616.17 119
4616.33 111
4616.48 98
4616.64 84
4616.79 70
4616.95 59
4617.11 52
4617.26 52
4617.42 56
4617.58 66
4617.73 79
4617.89 96
4618.04 115
4618.20 136
4618.36 156
4618.51 174
4618.67 188
4618.82 196
4618.98 195
4619.14 188
4619.29 174
4619.45 156
4619.61 139
4619.76 123
4619.92 111
4620.07 104
4620.23 101
4620.39 103
4620.54 107
4620.70 114
4620.85 122
4621.01 132
4621.17 143
4621.32 155
4621.48 169
4621.64 185
4621.79 200
4621.95 216
4622.10 228
4622.26 237
4622.42 238
4622.57 232
4622.73 219
4622.88 199
4623.04 176
4623.20 154
4623.35 136
4623.51 123
4623.67 116
4623.82 112
4623.98 108
4624.13 102
4624.29 91
4624.45 75
4624.60 55
4624.76 32
4624.92 9
4625.07 0
4625.23 0
4625.38 0
4625.54 0
4625.70 0
4625.85 0
4626.01 0
4626.17 0
4626.32 4
4626.48 27
4626.63 51
4626.79 76
4626.95 99
4627.10 119
4627.26 134
4627.42 143
4627.57 145
4627.73 141
4627.88 131
4628.04 118
4628.20 103
4628.35 89
4628.51 78
4628.67 71
4628.82 69
4628.98 72
4629.14 78
4629.29 87
4629.45 95
4629.60 101
4629.76 104
4629.92 102
4630.07 97
4630.23 89
4630.39 81
4630.54 76
4630.70 76
4630.85 81
4631.01 91
4631.17 104
4631.32 119
4631.48 130
4631.64 136
4631.79 135
4631.95 129
4632.11 120
4632.26 110
4632.42 105
4632.57 106
4632.73 115
4632.89 132
4633.04 154
4633.20 179
4633.36 204
4633.51 227
4633.67 244
4633.83 256
4633.98 262
4634.14 264
4634.29 262
4634.45 258
4634.61 254
4634.76 249
4634.92 246
4635.08 243
4635.23 239
4635.39 234
4635.55 227
4635.70 219
4635.86 208
4636.02 195
4636.17 182
4636.33 170
4636.48 161
4636.64 155
4636.80 154
4636.95 158
4637.11 164
4637.27 172
4637.42 180
4637.58 185
4637.74 189
4637.89 190
4638.05 190
4638.21 190
4638.36 189
4638.52 190
4638.68 192
4638.83 195
4638.99 200
4639.14 205
4639.30 210
4639.46 215
4639.61 218
4639.77 219
4639.93 218
4640.08 214
4640.24 207
4640.40 199
4640.55 188
4640.71 177
4640.87 166
4641.02 154
4641.18 144
4641.34 134
4641.49 125
4641.65 118
4641.81 114
4641.96 113
4642.12 114
4642.27 118
4642.43 124
4642.59 133
4642.74 143
4642.90 154
4643.06 166
4643.21 179
4643.37 194
4643.53 212
4643.68 232
4643.84 256
4644.00 279
4644.15 300
4644.31 316
4644.47 323
4644.62 320
4644.78 306
4644.94 283
4645.09 254
4645.25 221
4645.41 187
4645.56 154
4645.72 122
4645.88 92
4646.03 64
4646.19 39
4646.35 17
4646.50 0
4646.66 0
4646.82 0
4646.97 0
4647.13 0
4647.29 0
4647.44 0
4647.60 0
4647.75 0
4647.91 1
4648.07 5
4648.22 13
4648.38 24
4648.54 40
4648.69 57
4648.85 75
4649.01 90
4649.16 99
4649.32 101
4649.48 94
4649.63 82
4649.79 68
4649.95 54
4650.10 45
4650.26 42
4650.42 47
4650.57 59
4650.73 74
4650.89 90
4651.04 104
4651.20 113
4651.36 116
4651.51 115
4651.67 111
4651.83 105
4651.98 101
4652.14 100
4652.30 103
4652.45 111
4652.61 122
4652.77 136
4652.92 151
4653.08 168
4653.24 185
4653.40 202
4653.55 220
4653.71 236
4653.87 251
4654.02 263
4654.18 270
4654.34 272
4654.49 268
4654.65 258
4654.81 244
4654.96 226
4655.12 207
4655.28 188
4655.43 170
4655.59 155
4655.75 143
4655.90 133
4656.06 126
4656.22 121
4656.37 116
4656.53 113
4656.69 111
4656.84 109
4657.00 107
4657.16 104
4657.31 99
4657.47 90
4657.63 77
4657.78 60
4657.94 42
4658.10 25
4658.25 12
4658.41 7
4658.57 11
4658.73 25
4658.88 47
4659.04 75
4659.20 105
4659.35 134
4659.51 159
4659.67 179
4659.82 195
4659.98 207
4660.14 216
4660.29 224
4660.45 229
4660.61 231
4660.76 229
4660.92 221
4661.08 208
4661.23 193
4661.39 177
4661.55 164
4661.70 156
4661.86 156
4662.02 163
4662.18 176
4662.33 192
4662.49 212
4662.65 233
4662.80 253
4662.96 273
4663.12 292
4663.27 307
4663.43 319
4663.59 325
4663.74 325
4663.90 319
4664.06 308
4664.22 294
4664.37 279
4664.53 264
4664.69 251
4664.84 240
4665.00 229
4665.16 219
4665.31 208
4665.47 198
4665.63 189
4665.78 181
4665.94 176
4666.10 174
4666.25 174
4666.41 176
4666.57 178
4666.73 180
4666.88 180
4667.04 179
4667.20 178
4667.35 177
4667.51 179
4667.67 183
4667.82 189
4667.98 198
4668.14 209
4668.30 220
4668.45 230
4668.61 238
4668.77 242
4668.92 240
4669.08 233
4669.24 220
4669.39 202
4669.55 182
4669.71 162
4669.87 144
4670.02 130
4670.18 121
4670.34 118
4670.49 122
4670.65 131
4670.81 147
4670.96 167
4671.12 190
4671.28 213
4671.44 235
4671.59 254
4671.75 267
4671.91 275
4672.06 277
4672.22 274
4672.38 270
4672.53 265
4672.69 261
4672.85 258
4673.01 257
4673.16 255
4673.32 251
4673.48 241
4673.63 224
4673.79 201
4673.95 174
4674.10 145
4674.26 119
4674.42 97
4674.58 84
4674.73 79
4674.89 82
4675.05 90
4675.20 101
4675.36 114
4675.52 126
4675.68 137
4675.83 148
4675.99 159
4676.15 171
4676.30 182
4676.46 192
4676.62 199
4676.78 202
4676.93 204
4677.09 206
4677.25 209
4677.40 217
4677.56 228
4677.72 243
4677.88 258
4678.03 270
4678.19 276
4678.35 276
4678.50 269
4678.66 257
4678.82 242
4678.98 226
4679.13 211
4679.29 199
4679.45 190
4679.60 183
4679.76 179
4679.92 176
4680.08 175
4680.23 174
4680.39 174
4680.55 175
4680.70 175
4680.86 175
4681.02 175
4681.18 172
4681.33 168
4681.49 164
4681.65 160
4681.80 157
4681.96 156
4682.12 159
4682.28 165
4682.43 174
4682.59 185
4682.75 197
4682.90 209
4683.06 223
4683.22 239
4683.38 257
4683.53 280
4683.69 305
4683.85 330
4684.01 354
4684.16 374
4684.32 387
4684.48 395
4684.63 396
4684.79 392
4684.95 383
4685.11 371
4685.26 354
4685.42 333
4685.58 308
4685.74 281
4685.89 255
4686.05 232
4686.21 217
4686.36 209
4686.52 210
4686.68 216
4686.84 224
4686.99 230
4687.15 230
4687.31 223
4687.47 209
4687.62 189
4687.78 167
4687.94 146
4688.09 129
4688.25 117
4688.41 112
4688.57 114
4688.72 119
4688.88 126
4689.04 133
4689.20 137
4689.35 137
4689.51 131
4689.67 122
4689.82 110
4689.98 97
4690.14 87
4690.30 80
4690.45 77
4690.61 78
4690.77 79
4690.93 79
4691.08 75
4691.24 66
4691.40 54
4691.56 40
4691.71 26
4691.87 15
4692.03 9
4692.18 9
4692.34 13
4692.50 22
4692.66 33
4692.81 46
4692.97 61
4693.13 76
4693.29 89
4693.44 101
4693.60 109
4693.76 112
4693.92 110
4694.07 102
4694.23 89
4694.39 74
4694.55 58
4694.70 44
4694.86 33
4695.02 27
4695.18 27
4695.33 33
4695.49 44
4695.65 58
4695.81 75
4695.96 90
4696.12 102
4696.28 109
4696.43 110
4696.59 103
4696.75 91
4696.91 74
4697.06 56
4697.22 39
4697.38 24
4697.54 13
4697.69 6
4697.85 2
4698.01 0
4698.17 0
4698.32 0
4698.48 0
4698.64 0
4698.80 0
4698.95 0
4699.11 0
4699.27 0
[truncated: 761,995 more chars]
