# Supplementary material for: Methylobacterium Species Promoting Rice and Barley Growth and Interaction Specificity Revealed with Whole-Cell Matrix-Assisted Laser Desorption / Ionization-Time-of-Flight Mass Spectrometry (MALDI-TOF/MS) Analysis
Source: PLoS One. 2015 Jun 8;10(6):e0129509. doi: 10.1371/journal.pone.0129509 (PMC4460032; doi:10.1371/journal.pone.0129509)
Supplement: S2 Data — (ZIP) [file pone.0129509.s002.zip › Supplementary data 2 (ms from inoculated rice)/23e-1.txt]

779.66 0
779.73 0
779.79 0
779.85 0
779.92 0
779.98 0
780.05 0
780.11 0
780.17 0
780.24 0
780.30 0
780.37 0
780.43 0
780.49 0
780.56 0
780.62 0
780.69 0
780.75 0
780.81 0
780.88 0
780.94 0
781.01 0
781.07 0
781.13 0
781.20 0
781.26 0
781.33 0
781.39 0
781.46 0
781.52 0
781.58 0
781.65 0
781.71 0
781.78 0
781.84 0
781.90 0
781.97 0
782.03 0
782.10 0
782.16 0
782.22 0
782.29 0
782.35 0
782.42 0
782.48 0
782.54 0
782.61 0
782.67 0
782.74 0
782.80 0
782.87 0
782.93 0
782.99 0
783.06 0
783.12 0
783.19 0
783.25 0
783.31 0
783.38 0
783.44 0
783.51 0
783.57 0
783.63 0
783.70 0
783.76 0
783.83 0
783.89 0
783.96 0
784.02 0
784.08 0
784.15 0
784.21 0
784.28 0
784.34 0
784.40 0
784.47 0
784.53 0
784.60 0
784.66 0
784.73 0
784.79 0
784.85 0
784.92 0
784.98 0
785.05 0
785.11 0
785.18 0
785.24 0
785.30 0
785.37 0
785.43 0
785.50 0
785.56 0
785.62 0
785.69 0
785.75 0
785.82 0
785.88 0
785.95 0
786.01 0
786.07 0
786.14 0
786.20 0
786.27 0
786.33 0
786.40 0
786.46 0
786.52 0
786.59 0
786.65 0
786.72 0
786.78 0
786.85 0
786.91 0
786.97 0
787.04 0
787.10 0
787.17 0
787.23 0
787.30 0
787.36 0
787.42 0
787.49 0
787.55 0
787.62 0
787.68 0
787.75 0
787.81 0
787.87 0
787.94 0
788.00 0
788.07 0
788.13 0
788.20 0
788.26 0
788.32 0
788.39 0
788.45 0
788.52 0
788.58 0
788.65 0
788.71 0
788.78 0
788.84 0
788.90 0
788.97 0
789.03 0
789.10 0
789.16 0
789.23 0
789.29 0
789.35 0
789.42 0
789.48 0
789.55 0
789.61 0
789.68 0
789.74 0
789.81 0
789.87 0
789.93 0
790.00 0
790.06 0
790.13 0
790.19 0
790.26 0
790.32 0
790.39 0
790.45 0
790.51 0
790.58 0
790.64 0
790.71 0
790.77 0
790.84 0
790.90 0
790.96 0
791.03 0
791.09 0
791.16 0
791.22 0
791.29 0
791.35 0
791.42 0
791.48 0
791.55 0
791.61 0
791.67 0
791.74 0
791.80 0
791.87 0
791.93 0
792.00 0
792.06 0
792.13 0
792.19 0
792.25 0
792.32 0
792.38 0
792.45 0
792.51 0
792.58 0
792.64 0
792.71 0
792.77 0
792.84 0
792.90 0
792.96 0
793.03 0
793.09 0
793.16 0
793.22 0
793.29 0
793.35 0
793.42 0
793.48 0
793.55 0
793.61 0
793.67 0
793.74 0
793.80 0
793.87 0
793.93 0
794.00 0
794.06 0
794.13 0
794.19 0
794.26 0
794.32 0
794.38 0
794.45 0
794.51 0
794.58 0
794.64 0
794.71 0
794.77 0
794.84 0
794.90 0
794.97 0
795.03 0
795.10 0
795.16 0
795.22 0
795.29 0
795.35 0
795.42 0
795.48 0
795.55 0
795.61 0
795.68 0
795.74 0
795.81 0
795.87 0
795.94 0
796.00 0
796.06 0
796.13 0
796.19 0
796.26 0
796.32 0
796.39 0
796.45 0
796.52 0
796.58 0
796.65 0
796.71 0
796.78 0
796.84 0
796.91 0
796.97 0
797.03 0
797.10 0
797.16 0
797.23 0
797.29 0
797.36 0
797.42 0
797.49 0
797.55 0
797.62 0
797.68 0
797.75 0
797.81 0
797.88 0
797.94 0
798.01 0
798.07 0
798.14 0
798.20 0
798.26 0
798.33 0
798.39 0
798.46 0
798.52 0
798.59 0
798.65 0
798.72 0
798.78 0
798.85 0
798.91 0
798.98 0
799.04 0
799.11 0
799.17 0
799.24 0
799.30 0
799.37 0
799.43 0
799.50 0
799.56 0
799.62 0
799.69 0
799.75 0
799.82 0
799.88 0
799.95 0
800.01 0
800.08 0
800.14 0
800.21 0
800.27 0
800.34 0
800.40 0
800.47 0
800.53 0
800.60 0
800.66 0
800.73 0
800.79 0
800.86 0
800.92 0
800.99 0
801.05 0
801.12 0
801.18 0
801.25 0
801.31 0
801.38 0
801.44 0
801.51 0
801.57 0
801.63 0
801.70 0
801.76 0
801.83 0
801.89 0
801.96 0
802.02 0
802.09 0
802.15 0
802.22 0
802.28 0
802.35 0
802.41 0
802.48 0
802.54 0
802.61 0
802.67 0
802.74 0
802.80 0
802.87 0
802.93 0
803.00 0
803.06 0
803.13 0
803.19 0
803.26 0
803.32 0
803.39 0
803.45 0
803.52 0
803.58 0
803.65 0
803.71 0
803.78 0
803.84 0
803.91 0
803.97 0
804.04 0
804.10 0
804.17 0
804.23 0
804.30 0
804.36 0
804.43 0
804.49 0
804.56 0
804.62 0
804.69 0
804.75 0
804.82 0
804.88 0
804.95 0
805.01 0
805.08 0
805.14 0
805.21 0
805.27 0
805.34 0
805.40 0
805.47 0
805.53 0
805.60 0
805.66 0
805.73 0
805.79 0
805.86 0
805.92 0
805.99 0
806.05 0
806.12 0
806.18 0
806.25 0
806.31 0
806.38 0
806.44 0
806.51 0
806.57 0
806.64 0
806.70 0
806.77 0
806.83 1
806.90 2
806.96 3
807.03 3
807.09 4
807.16 4
807.22 3
807.29 2
807.35 2
807.42 1
807.49 0
807.55 0
807.62 0
807.68 0
807.75 0
807.81 0
807.88 1
807.94 1
808.01 1
808.07 1
808.14 1
808.20 1
808.27 1
808.33 0
808.40 0
808.46 0
808.53 0
808.59 0
808.66 1
808.72 2
808.79 4
808.85 6
808.92 7
808.98 8
809.05 8
809.11 7
809.18 5
809.24 4
809.31 2
809.37 1
809.44 1
809.51 1
809.57 1
809.64 1
809.70 1
809.77 1
809.83 1
809.90 1
809.96 1
810.03 1
810.09 0
810.16 0
810.22 0
810.29 0
810.35 0
810.42 0
810.48 0
810.55 0
810.61 0
810.68 0
810.74 0
810.81 0
810.87 0
810.94 0
811.01 0
811.07 0
811.14 0
811.20 0
811.27 0
811.33 1
811.40 1
811.46 2
811.53 2
811.59 2
811.66 3
811.72 3
811.79 2
811.85 2
811.92 2
811.98 1
812.05 1
812.12 1
812.18 1
812.25 1
812.31 1
812.38 1
812.44 1
812.51 1
812.57 1
812.64 1
812.70 1
812.77 0
812.83 0
812.90 0
812.96 0
813.03 0
813.10 0
813.16 0
813.23 0
813.29 0
813.36 0
813.42 0
813.49 0
813.55 0
813.62 0
813.68 0
813.75 0
813.81 0
813.88 0
813.94 1
814.01 1
814.08 2
814.14 3
814.21 3
814.27 4
814.34 3
814.40 3
814.47 2
814.53 1
814.60 1
814.66 1
814.73 1
814.79 1
814.86 1
814.93 1
814.99 1
815.06 1
815.12 1
815.19 0
815.25 0
815.32 0
815.38 0
815.45 0
815.51 0
815.58 0
815.65 0
815.71 0
815.78 0
815.84 0
815.91 0
815.97 0
816.04 1
816.10 1
816.17 1
816.23 1
816.30 1
816.37 1
816.43 1
816.50 1
816.56 1
816.63 1
816.69 1
816.76 1
816.82 1
816.89 2
816.95 2
817.02 2
817.09 2
817.15 1
817.22 1
817.28 1
817.35 0
817.41 0
817.48 0
817.54 0
817.61 0
817.68 0
817.74 1
817.81 1
817.87 1
817.94 1
818.00 0
818.07 0
818.13 0
818.20 0
818.27 0
818.33 0
818.40 0
818.46 0
818.53 0
818.59 0
818.66 0
818.72 1
818.79 1
818.86 1
818.92 1
818.99 1
819.05 1
819.12 1
819.18 1
819.25 1
819.31 1
819.38 1
819.45 1
819.51 1
819.58 1
819.64 2
819.71 2
819.77 1
819.84 1
819.91 1
819.97 1
820.04 1
820.10 1
820.17 1
820.23 1
820.30 1
820.36 1
820.43 1
820.50 1
820.56 1
820.63 0
820.69 0
820.76 0
820.82 0
820.89 0
820.96 0
821.02 0
821.09 0
821.15 0
821.22 1
821.28 1
821.35 1
821.42 1
821.48 1
821.55 1
821.61 1
821.68 1
821.74 1
821.81 1
821.87 1
821.94 0
822.01 0
822.07 0
822.14 1
822.20 1
822.27 1
822.33 1
822.40 1
822.47 1
822.53 1
822.60 1
822.66 1
822.73 0
822.79 0
822.86 0
822.93 0
822.99 1
823.06 1
823.12 1
823.19 1
823.26 1
823.32 1
823.39 0
823.45 0
823.52 0
823.58 0
823.65 0
823.72 0
823.78 0
823.85 0
823.91 0
823.98 1
824.04 1
824.11 1
824.18 1
824.24 1
824.31 1
824.37 1
824.44 1
824.50 1
824.57 1
824.64 1
824.70 1
824.77 1
824.83 1
824.90 1
824.97 1
825.03 1
825.10 1
825.16 1
825.23 1
825.29 1
825.36 1
825.43 0
825.49 0
825.56 0
825.62 0
825.69 0
825.76 0
825.82 0
825.89 0
825.95 0
826.02 1
826.08 1
826.15 1
826.22 1
826.28 1
826.35 1
826.41 0
826.48 0
826.55 0
826.61 0
826.68 0
826.74 0
826.81 0
826.88 0
826.94 0
827.01 0
827.07 0
827.14 1
827.20 1
827.27 1
827.34 1
827.40 1
827.47 1
827.53 1
827.60 1
827.67 1
827.73 1
827.80 1
827.86 1
827.93 1
828.00 1
828.06 1
828.13 1
828.19 1
828.26 1
828.33 1
828.39 0
828.46 0
828.52 0
828.59 0
828.66 0
828.72 0
828.79 1
828.85 1
828.92 1
828.99 1
829.05 1
829.12 1
829.18 1
829.25 1
829.32 1
829.38 0
829.45 0
829.51 0
829.58 0
829.65 0
829.71 0
829.78 1
829.84 1
829.91 1
829.98 1
830.04 1
830.11 1
830.17 1
830.24 1
830.31 1
830.37 1
830.44 1
830.50 1
830.57 1
830.64 1
830.70 1
830.77 1
830.83 1
830.90 0
830.97 0
831.03 0
831.10 0
831.16 0
831.23 0
831.30 0
831.36 1
831.43 1
831.49 1
831.56 1
831.63 1
831.69 1
831.76 1
831.83 1
831.89 1
831.96 1
832.02 1
832.09 1
832.16 1
832.22 2
832.29 2
832.35 1
832.42 1
832.49 1
832.55 1
832.62 1
832.68 1
832.75 1
832.82 1
832.88 1
832.95 1
833.02 1
833.08 1
833.15 1
833.21 1
833.28 1
833.35 1
833.41 1
833.48 0
833.54 0
833.61 0
833.68 0
833.74 0
833.81 0
833.88 0
833.94 0
834.01 0
834.07 0
834.14 0
834.21 0
834.27 1
834.34 1
834.40 1
834.47 1
834.54 1
834.60 1
834.67 1
834.74 1
834.80 1
834.87 0
834.93 0
835.00 0
835.07 0
835.13 0
835.20 0
835.27 0
835.33 0
835.40 0
835.46 0
835.53 0
835.60 0
835.66 1
835.73 1
835.80 1
835.86 1
835.93 1
835.99 1
836.06 1
836.13 0
836.19 0
836.26 0
836.33 0
836.39 0
836.46 0
836.52 0
836.59 1
836.66 1
836.72 1
836.79 0
836.86 0
836.92 0
836.99 0
837.05 0
837.12 0
837.19 0
837.25 0
837.32 0
837.39 0
837.45 0
837.52 1
837.59 1
837.65 1
837.72 1
837.78 1
837.85 1
837.92 1
837.98 1
838.05 1
838.12 1
838.18 1
838.25 1
838.31 0
838.38 0
838.45 0
838.51 0
838.58 0
838.65 0
838.71 0
838.78 0
838.85 1
838.91 1
838.98 1
839.04 1
839.11 1
839.18 1
839.24 1
839.31 1
839.38 1
839.44 1
839.51 1
839.58 1
839.64 1
839.71 1
839.78 1
839.84 1
839.91 1
839.97 1
840.04 1
840.11 1
840.17 1
840.24 1
840.31 1
840.37 1
840.44 1
840.51 1
840.57 1
840.64 1
840.71 1
840.77 1
840.84 1
840.90 1
840.97 1
841.04 1
841.10 1
841.17 1
841.24 1
841.30 1
841.37 1
841.44 1
841.50 1
841.57 1
841.64 0
841.70 0
841.77 0
841.84 0
841.90 0
841.97 0
842.03 1
842.10 1
842.17 1
842.23 1
842.30 1
842.37 1
842.43 1
842.50 1
842.57 1
842.63 1
842.70 1
842.77 1
842.83 1
842.90 1
842.97 1
843.03 1
843.10 0
843.17 0
843.23 0
843.30 0
843.37 0
843.43 1
843.50 1
843.56 1
843.63 1
843.70 1
843.76 1
843.83 1
843.90 1
843.96 1
844.03 0
844.10 0
844.16 0
844.23 0
844.30 0
844.36 0
844.43 0
844.50 0
844.56 0
844.63 0
844.70 0
844.76 0
844.83 0
844.90 0
844.96 0
845.03 0
845.10 0
845.16 0
845.23 0
845.30 0
845.36 0
845.43 0
845.50 0
845.56 1
845.63 1
845.70 1
845.76 1
845.83 1
845.90 1
845.96 1
846.03 1
846.10 1
846.16 1
846.23 0
846.30 0
846.36 1
846.43 1
846.50 1
846.56 1
846.63 0
846.70 0
846.76 0
846.83 0
846.90 0
846.96 0
847.03 0
847.10 1
847.16 1
847.23 1
847.30 1
847.36 1
847.43 1
847.50 1
847.56 1
847.63 1
847.70 0
847.76 0
847.83 0
847.90 0
847.96 0
848.03 0
848.10 0
848.16 0
848.23 0
848.30 0
848.36 0
848.43 0
848.50 0
848.56 1
848.63 1
848.70 1
848.76 1
848.83 0
848.90 0
848.96 0
849.03 0
849.10 0
849.17 0
849.23 0
849.30 0
849.37 0
849.43 0
849.50 0
849.57 0
849.63 0
849.70 0
849.77 0
849.83 0
849.90 0
849.97 0
850.03 0
850.10 0
850.17 0
850.23 0
850.30 0
850.37 0
850.43 0
850.50 0
850.57 0
850.63 0
850.70 0
850.77 0
850.84 1
850.90 1
850.97 1
851.04 1
851.10 1
851.17 1
851.24 1
851.30 0
851.37 0
851.44 0
851.50 0
851.57 0
851.64 0
851.70 0
851.77 0
851.84 0
851.91 0
851.97 0
852.04 1
852.11 1
852.17 1
852.24 1
852.31 1
852.37 1
852.44 1
852.51 1
852.57 1
852.64 1
852.71 1
852.77 1
852.84 1
852.91 1
852.98 1
853.04 1
853.11 1
853.18 1
853.24 1
853.31 1
853.38 1
853.44 1
853.51 1
853.58 0
853.65 0
853.71 0
853.78 0
853.85 0
853.91 0
853.98 0
854.05 1
854.11 1
854.18 1
854.25 1
854.31 1
854.38 0
854.45 0
854.52 0
854.58 0
854.65 0
854.72 0
854.78 0
854.85 0
854.92 0
854.98 0
855.05 0
855.12 0
855.19 0
855.25 0
855.32 0
855.39 0
855.45 0
855.52 1
855.59 1
855.65 1
855.72 1
855.79 1
855.86 0
855.92 0
855.99 0
856.06 0
856.12 0
856.19 0
856.26 1
856.33 1
856.39 1
856.46 1
856.53 0
856.59 0
856.66 0
856.73 1
856.79 1
856.86 1
856.93 1
857.00 1
857.06 1
857.13 1
857.20 1
857.26 0
857.33 0
857.40 0
857.47 0
857.53 0
857.60 0
857.67 0
857.73 0
857.80 0
857.87 0
857.94 0
858.00 0
858.07 0
858.14 0
858.20 1
858.27 1
858.34 1
858.41 1
858.47 1
858.54 1
858.61 1
858.67 1
858.74 1
858.81 0
858.88 0
858.94 0
859.01 1
859.08 1
859.14 1
859.21 1
859.28 1
859.35 1
859.41 1
859.48 1
859.55 1
859.61 1
859.68 1
859.75 1
859.82 1
859.88 1
859.95 1
860.02 1
860.08 1
860.15 1
860.22 1
860.29 1
860.35 1
860.42 1
860.49 1
860.56 1
860.62 1
860.69 1
860.76 1
860.82 1
860.89 1
860.96 1
861.03 1
861.09 1
861.16 1
861.23 1
861.30 1
861.36 1
861.43 1
861.50 1
861.56 1
861.63 1
861.70 1
861.77 1
861.83 1
861.90 1
861.97 1
862.04 1
862.10 1
862.17 1
862.24 1
862.30 1
862.37 1
862.44 1
862.51 1
862.57 1
862.64 1
862.71 1
862.78 1
862.84 1
862.91 1
862.98 1
863.04 1
863.11 1
863.18 1
863.25 1
863.31 1
863.38 1
863.45 1
863.52 0
863.58 0
863.65 0
863.72 0
863.79 0
863.85 0
863.92 0
863.99 1
864.05 1
864.12 1
864.19 1
864.26 1
864.32 0
864.39 0
864.46 0
864.53 0
864.59 0
864.66 0
864.73 0
864.80 0
864.86 0
864.93 1
865.00 1
865.07 1
865.13 1
865.20 1
865.27 1
865.34 1
865.40 1
865.47 1
865.54 0
865.60 0
865.67 0
865.74 0
865.81 1
865.87 1
865.94 1
866.01 1
866.08 1
866.14 1
866.21 0
866.28 0
866.35 0
866.41 0
866.48 0
866.55 0
866.62 0
866.68 0
866.75 0
866.82 0
866.89 1
866.95 1
867.02 1
867.09 1
867.16 1
867.22 1
867.29 1
867.36 1
867.43 1
867.49 0
867.56 0
867.63 0
867.70 0
867.76 1
867.83 1
867.90 1
867.97 1
868.03 1
868.10 1
868.17 0
868.24 0
868.30 0
868.37 0
868.44 0
868.51 0
868.57 0
868.64 0
868.71 1
868.78 1
868.84 1
868.91 1
868.98 1
869.05 1
869.11 1
869.18 1
869.25 1
869.32 0
869.38 0
869.45 0
869.52 1
869.59 1
869.65 1
869.72 1
869.79 1
869.86 1
869.93 1
869.99 1
870.06 0
870.13 0
870.20 0
870.26 0
870.33 0
870.40 0
870.47 0
870.53 0
870.60 0
870.67 1
870.74 1
870.80 1
870.87 1
870.94 1
871.01 1
871.07 1
871.14 1
871.21 1
871.28 1
871.35 0
871.41 0
871.48 0
871.55 0
871.62 0
871.68 0
871.75 0
871.82 0
871.89 0
871.95 1
872.02 1
872.09 1
872.16 1
872.22 1
872.29 1
872.36 1
872.43 1
872.50 1
872.56 1
872.63 1
872.70 0
872.77 0
872.83 0
872.90 0
872.97 0
873.04 0
873.10 0
873.17 0
873.24 0
873.31 1
873.38 1
873.44 1
873.51 1
873.58 1
873.65 1
873.71 0
873.78 0
873.85 0
873.92 0
873.99 0
874.05 0
874.12 0
874.19 0
874.26 0
874.32 0
874.39 0
874.46 1
874.53 1
874.60 1
874.66 1
874.73 1
874.80 1
874.87 1
874.93 1
875.00 0
875.07 0
875.14 0
875.21 0
875.27 0
875.34 0
875.41 0
875.48 0
875.54 0
875.61 0
875.68 0
875.75 0
875.82 0
875.88 0
875.95 0
876.02 1
876.09 1
876.15 1
876.22 1
876.29 1
876.36 1
876.43 0
876.49 0
876.56 0
876.63 0
876.70 0
876.77 0
876.83 0
876.90 0
876.97 0
877.04 0
877.10 0
877.17 0
877.24 0
877.31 0
877.38 0
877.44 0
877.51 0
877.58 1
877.65 1
877.72 1
877.78 1
877.85 1
877.92 1
877.99 1
878.05 1
878.12 1
878.19 1
878.26 1
878.33 1
878.39 1
878.46 0
878.53 0
878.60 0
878.67 0
878.73 0
878.80 0
878.87 0
878.94 0
879.01 0
879.07 0
879.14 0
879.21 0
879.28 0
879.35 0
879.41 0
879.48 0
879.55 0
879.62 0
879.69 0
879.75 0
879.82 1
879.89 1
879.96 1
880.03 1
880.09 1
880.16 1
880.23 1
880.30 1
880.37 1
880.43 1
880.50 1
880.57 1
880.64 1
880.71 1
880.77 1
880.84 1
880.91 1
880.98 1
881.05 1
881.11 1
881.18 1
881.25 1
881.32 1
881.39 0
881.45 0
881.52 0
881.59 0
881.66 0
881.73 0
881.79 0
881.86 0
881.93 0
882.00 0
882.07 0
882.13 0
882.20 0
882.27 0
882.34 0
882.41 0
882.47 1
882.54 1
882.61 1
882.68 1
882.75 1
882.81 1
882.88 1
882.95 1
883.02 1
883.09 1
883.16 1
883.22 1
883.29 1
883.36 1
883.43 1
883.50 0
883.56 0
883.63 0
883.70 0
883.77 0
883.84 1
883.90 1
883.97 1
884.04 1
884.11 1
884.18 0
884.25 0
884.31 0
884.38 0
884.45 0
884.52 0
884.59 1
884.65 1
884.72 1
884.79 1
884.86 1
884.93 1
884.99 1
885.06 1
885.13 1
885.20 1
885.27 0
885.34 0
885.40 0
885.47 0
885.54 0
885.61 0
885.68 1
885.75 1
885.81 1
885.88 1
885.95 1
886.02 1
886.09 1
886.15 1
886.22 1
886.29 0
886.36 0
886.43 0
886.50 0
886.56 0
886.63 0
886.70 0
886.77 1
886.84 1
886.90 1
886.97 1
887.04 1
887.11 1
887.18 1
887.25 1
887.31 1
887.38 1
887.45 1
887.52 1
887.59 1
887.66 1
887.72 1
887.79 1
887.86 1
887.93 1
888.00 1
888.07 1
888.13 1
888.20 1
888.27 1
888.34 1
888.41 1
888.48 1
888.54 1
888.61 1
888.68 1
888.75 1
888.82 1
888.89 1
888.95 1
889.02 1
889.09 1
889.16 0
889.23 0
889.30 0
889.36 0
889.43 0
889.50 0
889.57 0
889.64 1
889.71 1
889.77 1
889.84 1
889.91 1
889.98 1
890.05 1
890.12 1
890.18 1
890.25 1
890.32 1
890.39 1
890.46 1
890.53 1
890.59 1
890.66 1
890.73 1
890.80 1
890.87 1
890.94 1
891.00 1
891.07 0
891.14 0
891.21 0
891.28 0
891.35 0
891.41 0
891.48 0
891.55 0
891.62 0
891.69 0
891.76 0
891.83 0
891.89 0
891.96 0
892.03 0
892.10 0
892.17 0
892.24 0
892.30 1
892.37 1
892.44 1
892.51 1
892.58 1
892.65 1
892.72 1
892.78 1
892.85 1
892.92 1
892.99 1
893.06 1
893.13 1
893.19 0
893.26 0
893.33 0
893.40 0
893.47 0
893.54 0
893.61 0
893.67 0
893.74 0
893.81 0
893.88 0
893.95 0
894.02 0
894.09 0
894.15 0
894.22 0
894.29 0
894.36 0
894.43 0
894.50 0
894.57 0
894.63 0
894.70 0
894.77 0
894.84 0
894.91 0
894.98 0
895.04 0
895.11 0
895.18 0
895.25 0
895.32 0
895.39 0
895.46 0
895.52 0
895.59 0
895.66 0
895.73 1
895.80 1
895.87 1
895.94 1
896.00 1
896.07 1
896.14 1
896.21 0
896.28 0
896.35 0
896.42 0
896.49 0
896.55 0
896.62 0
896.69 0
896.76 0
896.83 0
896.90 0
896.97 1
897.03 1
897.10 1
897.17 1
897.24 1
897.31 1
897.38 1
897.45 1
897.51 1
897.58 1
897.65 0
897.72 0
897.79 0
897.86 0
897.93 0
898.00 0
898.06 0
898.13 0
898.20 0
898.27 0
898.34 0
898.41 0
898.48 0
898.54 0
898.61 0
898.68 0
898.75 0
898.82 0
898.89 0
898.96 0
899.03 0
899.09 0
899.16 0
899.23 0
899.30 0
899.37 0
899.44 1
899.51 1
899.58 1
899.64 1
899.71 1
899.78 1
899.85 1
899.92 0
899.99 0
900.06 0
900.13 0
900.19 0
900.26 0
900.33 1
900.40 1
900.47 1
900.54 1
900.61 1
900.68 0
900.74 0
900.81 0
900.88 0
900.95 0
901.02 1
901.09 1
901.16 1
901.23 1
901.29 1
901.36 1
901.43 1
901.50 1
901.57 1
901.64 1
901.71 0
901.78 0
901.85 0
901.91 0
901.98 0
902.05 0
902.12 0
902.19 0
902.26 1
902.33 1
902.40 1
902.46 1
902.53 1
902.60 1
902.67 0
902.74 0
902.81 0
902.88 0
902.95 0
903.02 0
903.08 0
903.15 0
903.22 0
903.29 0
903.36 0
903.43 0
903.50 0
903.57 0
903.64 0
903.70 0
903.77 0
903.84 0
903.91 0
903.98 0
904.05 0
904.12 0
904.19 0
904.26 0
904.32 0
904.39 0
904.46 0
904.53 0
904.60 0
904.67 0
904.74 0
904.81 0
904.88 0
904.94 0
905.01 0
905.08 0
905.15 0
905.22 0
905.29 0
905.36 0
905.43 0
905.50 0
905.57 0
905.63 0
905.70 0
905.77 0
905.84 0
905.91 0
905.98 0
906.05 0
906.12 0
906.19 0
906.25 0
906.32 0
906.39 0
906.46 1
906.53 1
906.60 1
906.67 1
906.74 1
906.81 1
906.88 0
906.94 0
907.01 0
907.08 0
907.15 0
907.22 0
907.29 0
907.36 0
907.43 0
907.50 1
907.57 1
907.64 1
907.70 1
907.77 1
907.84 1
907.91 0
907.98 0
908.05 0
908.12 0
908.19 0
908.26 0
908.33 0
908.39 1
908.46 1
908.53 1
908.60 1
908.67 1
908.74 1
908.81 0
908.88 0
908.95 0
909.02 0
909.09 0
909.15 0
909.22 0
909.29 1
909.36 1
909.43 0
909.50 0
909.57 0
909.64 0
909.71 0
909.78 0
909.85 0
909.92 0
909.98 0
910.05 0
910.12 0
910.19 0
910.26 0
910.33 0
910.40 1
910.47 1
910.54 1
910.61 1
910.68 1
910.74 1
910.81 1
910.88 1
910.95 1
911.02 1
911.09 1
911.16 0
911.23 0
911.30 0
911.37 0
911.44 0
911.51 0
911.57 0
911.64 0
911.71 0
911.78 1
911.85 1
911.92 1
911.99 0
912.06 0
912.13 0
912.20 0
912.27 0
912.34 1
912.41 1
912.47 1
912.54 1
912.61 1
912.68 1
912.75 1
912.82 1
912.89 1
912.96 1
913.03 1
913.10 1
913.17 1
913.24 1
913.31 1
913.37 1
913.44 1
913.51 1
913.58 0
913.65 0
913.72 0
913.79 0
913.86 0
913.93 0
914.00 0
914.07 0
914.14 0
914.21 0
914.28 0
914.34 0
914.41 0
914.48 0
914.55 0
914.62 0
914.69 0
914.76 0
914.83 0
914.90 0
914.97 1
915.04 1
915.11 1
915.18 1
915.25 1
915.31 1
915.38 1
915.45 1
915.52 1
915.59 1
915.66 0
915.73 0
915.80 0
915.87 0
915.94 0
916.01 1
916.08 1
916.15 1
916.22 1
916.29 1
916.36 1
916.42 1
916.49 1
916.56 1
916.63 1
916.70 0
916.77 0
916.84 0
916.91 0
916.98 0
917.05 0
917.12 0
917.19 0
917.26 0
917.33 0
917.40 0
917.47 0
917.53 0
917.60 0
917.67 0
917.74 0
917.81 0
917.88 0
917.95 0
918.02 0
918.09 0
918.16 0
918.23 0
918.30 1
918.37 1
918.44 1
918.51 1
918.58 1
918.65 1
918.72 1
918.78 0
918.85 0
918.92 0
918.99 0
919.06 0
919.13 0
919.20 0
919.27 0
919.34 0
919.41 0
919.48 0
919.55 0
919.62 0
919.69 0
919.76 0
919.83 0
919.90 0
919.97 0
920.04 0
920.11 0
920.17 0
920.24 0
920.31 0
920.38 0
920.45 0
920.52 0
920.59 0
920.66 0
920.73 0
920.80 0
920.87 0
920.94 0
921.01 0
921.08 0
921.15 0
921.22 0
921.29 0
921.36 0
921.43 0
921.50 0
921.57 0
921.63 0
921.70 0
921.77 0
921.84 0
921.91 0
921.98 0
922.05 0
922.12 0
922.19 0
922.26 0
922.33 0
922.40 0
922.47 0
922.54 0
922.61 0
922.68 0
922.75 0
922.82 0
922.89 0
922.96 0
923.03 0
923.10 0
923.17 0
923.24 0
923.31 0
923.38 0
923.44 0
923.51 0
923.58 0
923.65 0
923.72 0
923.79 0
923.86 0
923.93 0
924.00 0
924.07 0
924.14 0
924.21 0
924.28 0
924.35 0
924.42 0
924.49 0
924.56 0
924.63 0
924.70 0
924.77 0
924.84 0
924.91 0
924.98 0
925.05 0
925.12 0
925.19 0
925.26 0
925.33 0
925.40 0
925.47 0
925.54 0
925.60 0
925.67 0
925.74 0
925.81 0
925.88 0
925.95 0
926.02 0
926.09 0
926.16 0
926.23 0
926.30 0
926.37 0
926.44 0
926.51 0
926.58 0
926.65 0
926.72 1
926.79 1
926.86 1
926.93 1
927.00 1
927.07 1
927.14 1
927.21 1
927.28 1
927.35 1
927.42 0
927.49 0
927.56 0
927.63 0
927.70 0
927.77 0
927.84 0
927.91 0
927.98 0
928.05 0
928.12 0
928.19 0
928.26 0
928.33 0
928.40 0
928.47 0
928.54 0
928.61 0
928.67 0
928.74 0
928.81 0
928.88 0
928.95 0
929.02 0
929.09 0
929.16 0
929.23 0
929.30 0
929.37 0
929.44 0
929.51 0
929.58 0
929.65 0
929.72 0
929.79 0
929.86 0
929.93 0
930.00 0
930.07 0
930.14 0
930.21 0
930.28 1
930.35 1
930.42 1
930.49 1
930.56 1
930.63 1
930.70 1
930.77 1
930.84 1
930.91 1
930.98 1
931.05 0
931.12 0
931.19 0
931.26 0
931.33 1
931.40 1
931.47 1
931.54 1
931.61 1
931.68 1
931.75 1
931.82 0
931.89 0
931.96 0
932.03 0
932.10 0
932.17 0
932.24 0
932.31 0
932.38 0
932.45 0
932.52 1
932.59 1
932.66 1
932.73 1
932.80 1
932.87 1
932.94 1
933.01 1
933.08 1
933.15 0
933.22 0
933.29 0
933.36 0
933.43 0
933.50 0
933.57 0
933.64 0
933.71 0
933.78 0
933.85 0
933.92 0
933.99 0
934.06 0
934.13 0
934.20 0
934.27 0
934.34 0
934.41 0
934.48 0
934.55 0
934.62 0
934.69 0
934.76 0
934.83 0
934.90 0
934.97 0
935.04 0
935.11 0
935.18 0
935.25 0
935.32 0
935.39 0
935.46 0
935.53 0
935.60 0
935.67 0
935.74 0
935.81 0
935.88 1
935.95 1
936.02 1
936.09 1
936.16 1
936.23 1
936.30 1
936.37 1
936.44 1
936.51 1
936.58 1
936.65 0
936.72 0
936.79 0
936.86 0
936.93 0
937.00 0
937.07 0
937.14 0
937.21 0
937.28 0
937.35 0
937.42 0
937.50 0
937.57 0
937.64 0
937.71 0
937.78 0
937.85 0
937.92 0
937.99 0
938.06 0
938.13 0
938.20 0
938.27 0
938.34 0
938.41 0
938.48 0
938.55 0
938.62 0
938.69 0
938.76 0
938.83 0
938.90 1
938.97 1
939.04 1
939.11 1
939.18 0
939.25 0
939.32 0
939.39 0
939.46 0
939.53 0
939.60 1
939.67 1
939.74 1
939.81 1
939.88 0
939.95 0
940.02 0
940.09 0
940.16 0
940.23 0
940.30 0
940.37 0
940.44 0
940.51 0
940.59 0
940.66 0
940.73 0
940.80 0
940.87 0
940.94 0
941.01 0
941.08 0
941.15 0
941.22 0
941.29 0
941.36 0
941.43 0
941.50 0
941.57 0
941.64 0
941.71 0
941.78 0
941.85 0
941.92 0
941.99 0
942.06 0
942.13 0
942.20 0
942.27 0
942.34 0
942.41 0
942.48 0
942.55 0
942.62 0
942.69 0
942.77 0
942.84 0
942.91 0
942.98 0
943.05 0
943.12 0
943.19 0
943.26 0
943.33 0
943.40 0
943.47 0
943.54 0
943.61 0
943.68 0
943.75 0
943.82 0
943.89 0
943.96 0
944.03 0
944.10 0
944.17 0
944.24 0
944.31 0
944.38 0
944.45 0
944.52 0
944.60 0
944.67 0
944.74 0
944.81 0
944.88 0
944.95 0
945.02 0
945.09 0
945.16 0
945.23 0
945.30 0
945.37 0
945.44 0
945.51 0
945.58 0
945.65 0
945.72 0
945.79 0
945.86 0
945.93 0
946.00 0
946.08 0
946.15 0
946.22 0
946.29 0
946.36 0
946.43 0
946.50 0
946.57 0
946.64 0
946.71 0
946.78 0
946.85 0
946.92 0
946.99 0
947.06 0
947.13 0
947.20 0
947.27 0
947.34 0
947.41 0
947.49 0
947.56 0
947.63 0
947.70 0
947.77 1
947.84 1
947.91 1
947.98 1
948.05 1
948.12 1
948.19 0
948.26 0
948.33 0
948.40 0
948.47 0
948.54 0
948.61 0
948.68 0
948.76 0
948.83 0
948.90 0
948.97 0
949.04 0
949.11 0
949.18 0
949.25 0
949.32 0
949.39 0
949.46 0
949.53 0
949.60 0
949.67 0
949.74 0
949.81 0
949.89 0
949.96 0
950.03 1
950.10 1
950.17 1
950.24 1
950.31 1
950.38 1
950.45 1
950.52 1
950.59 1
950.66 1
950.73 1
950.80 1
950.87 1
950.94 1
951.02 1
951.09 2
951.16 2
951.23 2
951.30 2
951.37 2
951.44 2
951.51 2
951.58 2
951.65 2
951.72 2
951.79 2
951.86 2
951.93 2
952.01 2
952.08 2
952.15 2
952.22 1
952.29 1
952.36 1
952.43 1
952.50 1
952.57 0
952.64 0
952.71 0
952.78 0
952.85 0
952.92 0
953.00 1
953.07 1
953.14 1
953.21 1
953.28 1
953.35 1
953.42 1
953.49 1
953.56 1
953.63 1
953.70 1
953.77 0
953.84 0
953.92 0
953.99 0
954.06 0
954.13 0
954.20 0
954.27 0
954.34 0
954.41 0
954.48 0
954.55 0
954.62 0
954.69 0
954.76 0
954.84 0
954.91 0
954.98 0
955.05 0
955.12 0
955.19 0
955.26 0
955.33 1
955.40 1
955.47 1
955.54 1
955.61 0
955.69 0
955.76 0
955.83 0
955.90 0
955.97 0
956.04 0
956.11 0
956.18 0
956.25 0
956.32 0
956.39 0
956.47 0
956.54 0
956.61 0
956.68 0
956.75 0
956.82 0
956.89 0
956.96 1
957.03 1
957.10 1
957.17 0
957.24 0
957.32 0
957.39 0
957.46 0
957.53 0
957.60 0
957.67 0
957.74 0
957.81 0
957.88 0
957.95 0
958.02 0
958.10 0
958.17 1
958.24 1
958.31 1
958.38 1
958.45 1
958.52 1
958.59 1
958.66 1
958.73 0
958.81 0
958.88 0
958.95 0
959.02 0
959.09 0
959.16 0
959.23 0
959.30 0
959.37 0
959.44 0
959.52 0
959.59 0
959.66 0
959.73 0
959.80 0
959.87 0
959.94 0
960.01 0
960.08 0
960.15 0
960.23 0
960.30 0
960.37 0
960.44 0
960.51 0
960.58 0
960.65 0
960.72 0
960.79 0
960.86 0
960.94 0
961.01 0
961.08 0
961.15 0
961.22 0
961.29 0
961.36 0
961.43 0
961.50 0
961.57 0
961.65 0
961.72 0
961.79 0
961.86 1
961.93 1
962.00 1
962.07 1
962.14 1
962.21 1
962.29 1
962.36 1
962.43 1
962.50 1
962.57 1
962.64 1
962.71 1
962.78 0
962.85 0
962.93 0
963.00 0
963.07 0
963.14 0
963.21 0
963.28 0
963.35 0
963.42 0
963.49 0
963.57 0
963.64 1
963.71 1
963.78 1
963.85 0
963.92 0
963.99 0
964.06 0
964.13 0
964.21 0
964.28 0
964.35 0
964.42 0
964.49 0
964.56 0
964.63 0
964.70 0
964.78 0
964.85 0
964.92 0
964.99 0
965.06 0
965.13 0
965.20 0
965.27 0
965.34 0
965.42 1
965.49 1
965.56 1
965.63 1
965.70 1
965.77 1
965.84 0
965.91 0
965.99 0
966.06 0
966.13 0
966.20 1
966.27 1
966.34 1
966.41 1
966.48 0
966.56 0
966.63 0
966.70 0
966.77 0
966.84 0
966.91 0
966.98 0
967.05 0
967.13 1
967.20 1
967.27 1
967.34 1
967.41 1
967.48 1
967.55 1
967.62 1
967.70 1
967.77 1
967.84 1
967.91 1
967.98 0
968.05 0
968.12 0
968.19 0
968.27 0
968.34 0
968.41 1
968.48 1
968.55 1
968.62 1
968.69 0
968.77 0
968.84 0
968.91 0
968.98 0
969.05 0
969.12 0
969.19 0
969.26 0
969.34 0
969.41 0
969.48 0
969.55 0
969.62 0
969.69 0
969.76 0
969.84 0
969.91 0
969.98 0
970.05 0
970.12 0
970.19 0
970.26 0
970.34 1
970.41 1
970.48 1
970.55 1
970.62 1
970.69 1
970.76 1
970.84 1
970.91 1
970.98 1
971.05 1
971.12 1
971.19 1
971.26 1
971.33 1
971.41 0
971.48 0
971.55 0
971.62 0
971.69 1
971.76 1
971.83 1
971.91 1
971.98 1
972.05 1
972.12 1
972.19 1
972.26 1
972.34 1
972.41 0
972.48 0
972.55 0
972.62 0
972.69 0
972.76 1
972.84 1
972.91 1
972.98 1
973.05 1
973.12 1
973.19 1
973.26 1
973.34 1
973.41 0
973.48 0
973.55 0
973.62 1
973.69 1
973.76 1
973.84 1
973.91 1
973.98 1
974.05 1
974.12 1
974.19 1
974.27 1
974.34 1
974.41 1
974.48 1
974.55 1
974.62 1
974.69 1
974.77 1
974.84 1
974.91 1
974.98 1
975.05 1
975.12 0
975.20 0
975.27 0
975.34 0
975.41 0
975.48 0
975.55 0
975.62 0
975.70 1
975.77 1
975.84 0
975.91 0
975.98 0
976.05 0
976.13 0
976.20 0
976.27 0
976.34 0
976.41 0
976.48 0
976.56 0
976.63 0
976.70 0
976.77 0
976.84 0
976.91 0
976.99 1
977.06 1
977.13 1
977.20 1
977.27 1
977.34 1
977.42 1
977.49 1
977.56 1
977.63 1
977.70 1
977.77 1
977.85 1
977.92 1
977.99 1
978.06 1
978.13 1
978.20 1
978.28 1
978.35 1
978.42 0
978.49 0
978.56 0
978.63 0
978.71 0
978.78 0
978.85 0
978.92 0
978.99 0
979.06 0
979.14 0
979.21 0
979.28 0
979.35 0
979.42 0
979.49 0
979.57 0
979.64 0
979.71 0
979.78 0
979.85 0
979.92 0
980.00 0
980.07 0
980.14 0
980.21 0
980.28 0
980.35 0
980.43 0
980.50 0
980.57 0
980.64 0
980.71 0
980.79 0
980.86 0
980.93 0
981.00 0
981.07 0
981.14 0
981.22 0
981.29 1
981.36 1
981.43 1
981.50 1
981.58 1
981.65 1
981.72 1
981.79 1
981.86 0
981.93 0
982.01 0
982.08 0
982.15 0
982.22 0
982.29 0
982.37 0
982.44 0
982.51 0
982.58 0
982.65 0
982.72 0
982.80 0
982.87 0
982.94 0
983.01 0
983.08 0
983.16 0
983.23 0
983.30 0
983.37 0
983.44 0
983.51 0
983.59 0
983.66 0
983.73 0
983.80 0
983.87 0
983.95 0
984.02 0
984.09 0
984.16 0
984.23 0
984.31 0
984.38 0
984.45 0
984.52 0
984.59 0
984.66 0
984.74 0
984.81 0
984.88 0
984.95 0
985.02 0
985.10 0
985.17 0
985.24 0
985.31 0
985.38 0
985.46 0
985.53 0
985.60 0
985.67 0
985.74 1
985.82 1
985.89 1
985.96 1
986.03 1
986.10 2
986.18 2
986.25 2
986.32 2
986.39 2
986.46 2
986.54 2
986.61 2
986.68 2
986.75 2
986.82 1
986.90 1
986.97 1
987.04 1
987.11 0
987.18 0
987.26 0
987.33 0
987.40 0
987.47 0
987.54 0
987.62 0
987.69 0
987.76 0
987.83 0
987.90 0
987.98 0
988.05 0
988.12 1
988.19 1
988.26 1
988.34 1
988.41 1
988.48 1
988.55 1
988.62 1
988.70 1
988.77 1
988.84 1
988.91 1
988.98 1
989.06 1
989.13 1
989.20 0
989.27 0
989.34 0
989.42 0
989.49 1
989.56 1
989.63 1
989.71 1
989.78 1
989.85 1
989.92 1
989.99 2
990.07 2
990.14 2
990.21 2
990.28 2
990.35 2
990.43 2
990.50 2
990.57 2
990.64 1
990.71 1
990.79 1
990.86 1
990.93 1
991.00 1
991.08 1
991.15 1
991.22 0
991.29 0
991.36 0
991.44 0
991.51 1
991.58 1
991.65 1
991.72 1
991.80 1
991.87 1
991.94 1
992.01 1
992.09 1
992.16 1
992.23 1
992.30 1
992.37 1
992.45 1
992.52 1
992.59 1
992.66 1
992.74 1
992.81 1
992.88 1
992.95 1
993.02 1
993.10 1
993.17 1
993.24 1
993.31 2
993.39 2
993.46 2
993.53 2
993.60 2
993.67 2
993.75 1
993.82 1
993.89 1
993.96 1
994.04 1
994.11 1
994.18 1
994.25 1
994.32 1
994.40 1
994.47 2
994.54 2
994.61 3
994.69 3
994.76 3
994.83 3
994.90 2
994.97 1
995.05 1
995.12 1
995.19 1
995.26 1
995.34 1
995.41 2
995.48 2
995.55 2
995.63 2
995.70 2
995.77 1
995.84 1
995.91 1
995.99 1
996.06 1
996.13 1
996.20 1
996.28 1
996.35 1
996.42 1
996.49 1
996.57 1
996.64 1
996.71 1
996.78 1
996.86 1
996.93 1
997.00 1
997.07 0
997.14 0
997.22 0
997.29 0
997.36 0
997.43 0
997.51 0
997.58 0
997.65 0
997.72 0
997.80 0
997.87 0
997.94 0
998.01 0
998.09 0
998.16 0
998.23 0
998.30 0
998.38 0
998.45 0
998.52 1
998.59 1
998.66 1
998.74 1
998.81 1
998.88 1
998.95 1
999.03 2
999.10 2
999.17 3
999.24 4
999.32 4
999.39 4
999.46 4
999.53 4
999.61 3
999.68 2
999.75 1
999.82 0
999.90 0
999.97 0
1000.04 0
1000.11 0
1000.19 0
1000.26 0
1000.33 1
1000.40 1
1000.48 1
1000.55 1
1000.62 2
1000.69 2
1000.77 2
1000.84 2
1000.91 2
1000.98 3
1001.06 3
1001.13 3
1001.20 4
1001.27 4
1001.35 4
1001.42 4
1001.49 4
1001.56 4
1001.64 3
1001.71 3
1001.78 3
1001.85 3
1001.93 3
1002.00 4
1002.07 5
1002.14 6
1002.22 6
1002.29 6
1002.36 7
1002.43 7
1002.51 7
1002.58 7
1002.65 7
1002.72 7
1002.80 8
1002.87 8
1002.94 8
1003.01 8
1003.09 7
1003.16 7
1003.23 6
1003.31 5
1003.38 5
1003.45 4
1003.52 4
1003.60 4
1003.67 4
1003.74 5
1003.81 5
1003.89 5
1003.96 6
1004.03 6
1004.10 6
1004.18 6
1004.25 6
1004.32 6
1004.39 6
1004.47 6
1004.54 6
1004.61 6
1004.68 6
1004.76 6
1004.83 6
1004.90 6
1004.98 6
1005.05 7
1005.12 7
1005.19 8
1005.27 8
1005.34 8
1005.41 8
1005.48 8
1005.56 8
1005.63 7
1005.70 7
1005.77 7
1005.85 8
1005.92 8
1005.99 9
1006.07 9
1006.14 10
1006.21 10
1006.28 10
1006.36 9
1006.43 9
1006.50 8
1006.57 8
1006.65 7
1006.72 7
1006.79 8
1006.87 8
1006.94 8
1007.01 8
1007.08 8
1007.16 7
1007.23 6
1007.30 6
1007.37 6
1007.45 6
1007.52 6
1007.59 7
1007.67 7
1007.74 8
1007.81 8
1007.88 7
1007.96 6
1008.03 5
1008.10 4
1008.17 3
1008.25 3
1008.32 3
1008.39 3
1008.47 4
1008.54 5
1008.61 5
1008.68 6
1008.76 6
1008.83 7
1008.90 7
1008.98 7
1009.05 7
1009.12 7
1009.19 7
1009.27 7
1009.34 6
1009.41 6
1009.48 6
1009.56 5
1009.63 5
1009.70 5
1009.78 5
1009.85 5
1009.92 5
1009.99 4
1010.07 4
1010.14 4
1010.21 3
1010.29 3
1010.36 3
1010.43 3
1010.50 3
1010.58 3
1010.65 2
1010.72 2
1010.80 2
1010.87 2
1010.94 1
1011.01 1
1011.09 1
1011.16 1
1011.23 2
1011.31 1
1011.38 1
1011.45 1
1011.52 0
1011.60 0
1011.67 0
1011.74 0
1011.82 0
1011.89 0
1011.96 0
1012.03 0
1012.11 0
1012.18 0
1012.25 1
1012.33 1
1012.40 1
1012.47 1
1012.55 1
1012.62 1
1012.69 1
1012.76 1
1012.84 1
1012.91 1
1012.98 1
1013.06 1
1013.13 1
1013.20 1
1013.27 1
1013.35 1
1013.42 1
1013.49 1
1013.57 1
1013.64 1
1013.71 1
1013.79 1
1013.86 1
1013.93 1
1014.00 1
1014.08 1
1014.15 1
1014.22 1
1014.30 2
1014.37 2
1014.44 1
1014.51 1
1014.59 1
1014.66 0
1014.73 0
1014.81 0
1014.88 1
1014.95 1
1015.03 2
1015.10 3
1015.17 4
1015.24 4
1015.32 5
1015.39 5
1015.46 5
1015.54 5
1015.61 5
1015.68 5
1015.76 4
1015.83 4
1015.90 4
1015.98 4
1016.05 4
1016.12 5
1016.19 5
1016.27 5
1016.34 5
1016.41 4
1016.49 4
1016.56 4
1016.63 4
1016.71 4
1016.78 4
1016.85 4
1016.93 4
1017.00 4
1017.07 4
1017.14 3
1017.22 3
1017.29 2
1017.36 1
1017.44 1
1017.51 1
1017.58 1
1017.66 2
1017.73 2
1017.80 3
1017.88 3
1017.95 2
1018.02 2
1018.09 2
1018.17 2
1018.24 2
1018.31 2
1018.39 3
1018.46 3
1018.53 3
1018.61 4
1018.68 3
1018.75 3
1018.83 3
1018.90 2
1018.97 2
1019.05 2
1019.12 2
1019.19 2
1019.26 2
1019.34 2
1019.41 3
1019.48 2
1019.56 2
1019.63 2
1019.70 1
1019.78 1
1019.85 0
1019.92 0
1020.00 0
1020.07 0
1020.14 1
1020.22 2
1020.29 3
1020.36 3
1020.44 4
1020.51 4
1020.58 4
1020.66 4
1020.73 3
1020.80 3
1020.88 3
1020.95 3
1021.02 3
1021.09 3
1021.17 3
1021.24 3
1021.31 3
1021.39 3
1021.46 4
1021.53 4
1021.61 5
1021.68 5
1021.75 6
1021.83 6
1021.90 7
1021.97 7
1022.05 7
1022.12 7
1022.19 7
1022.27 8
1022.34 9
1022.41 10
1022.49 11
1022.56 12
1022.63 14
1022.71 15
1022.78 17
1022.85 18
1022.93 20
1023.00 21
1023.07 21
1023.15 22
1023.22 22
1023.29 22
1023.37 22
1023.44 22
1023.51 22
1023.59 22
1023.66 22
1023.73 21
1023.81 21
1023.88 20
1023.95 19
1024.03 19
1024.10 19
1024.17 18
1024.25 18
1024.32 18
1024.39 17
1024.47 17
1024.54 16
1024.61 15
1024.69 15
1024.76 14
1024.83 13
1024.91 13
1024.98 13
1025.05 13
1025.13 14
1025.20 15
1025.27 16
1025.35 16
1025.42 17
1025.49 16
1025.57 16
1025.64 14
1025.71 13
1025.79 11
1025.86 9
1025.93 8
1026.01 6
1026.08 5
1026.15 5
1026.23 4
1026.30 3
1026.37 3
1026.45 3
1026.52 2
1026.59 2
1026.67 2
1026.74 1
1026.81 1
1026.89 1
1026.96 1
1027.04 0
1027.11 0
1027.18 0
1027.26 1
1027.33 1
1027.40 2
1027.48 3
1027.55 4
1027.62 4
1027.70 4
1027.77 4
1027.84 4
1027.92 3
1027.99 3
1028.06 3
1028.14 3
1028.21 3
1028.28 4
1028.36 4
1028.43 4
1028.50 5
1028.58 4
1028.65 4
1028.72 4
1028.80 3
1028.87 3
1028.95 3
1029.02 3
1029.09 4
1029.17 4
1029.24 5
1029.31 5
1029.39 5
1029.46 4
1029.53 4
1029.61 3
1029.68 2
1029.75 2
1029.83 1
1029.90 1
1029.97 1
1030.05 2
1030.12 2
1030.20 3
1030.27 3
1030.34 4
1030.42 4
1030.49 4
1030.56 3
1030.64 3
1030.71 2
1030.78 1
1030.86 1
1030.93 0
1031.00 0
1031.08 0
1031.15 1
1031.23 1
1031.30 1
1031.37 1
1031.45 1
1031.52 1
1031.59 1
1031.67 0
1031.74 0
1031.81 0
1031.89 1
1031.96 1
1032.04 1
1032.11 0
1032.18 0
1032.26 0
1032.33 0
1032.40 0
1032.48 0
1032.55 0
1032.62 0
1032.70 0
1032.77 0
1032.85 0
1032.92 0
1032.99 0
1033.07 0
1033.14 1
1033.21 1
1033.29 2
1033.36 3
1033.43 3
1033.51 3
1033.58 3
1033.66 2
1033.73 2
1033.80 2
1033.88 3
1033.95 3
1034.02 4
1034.10 4
1034.17 5
1034.24 4
1034.32 3
1034.39 2
1034.47 1
1034.54 0
1034.61 0
1034.69 0
1034.76 0
1034.83 0
1034.91 1
1034.98 1
1035.06 1
1035.13 1
1035.20 1
1035.28 1
1035.35 1
1035.42 2
1035.50 2
1035.57 3
1035.65 3
1035.72 4
1035.79 3
1035.87 3
1035.94 2
1036.01 2
1036.09 1
1036.16 2
1036.24 2
1036.31 3
1036.38 3
1036.46 4
1036.53 4
1036.60 4
1036.68 4
1036.75 4
1036.83 4
1036.90 4
1036.97 4
1037.05 4
1037.12 4
1037.20 3
1037.27 3
1037.34 3
1037.42 3
1037.49 3
1037.56 3
1037.64 4
1037.71 4
1037.79 4
1037.86 4
1037.93 4
1038.01 5
1038.08 5
1038.15 4
1038.23 4
1038.30 3
1038.38 2
1038.45 1
1038.52 0
1038.60 0
1038.67 0
1038.75 0
1038.82 0
1038.89 0
1038.97 0
1039.04 0
1039.11 0
1039.19 0
1039.26 0
1039.34 0
1039.41 1
1039.48 1
1039.56 2
1039.63 3
1039.71 4
1039.78 4
1039.85 4
1039.93 5
1040.00 5
1040.08 5
1040.15 4
1040.22 4
1040.30 3
1040.37 3
1040.44 2
1040.52 2
1040.59 3
1040.67 4
1040.74 5
1040.81 6
1040.89 7
1040.96 7
1041.04 7
1041.11 7
1041.18 6
1041.26 6
1041.33 6
1041.41 6
1041.48 6
1041.55 7
1041.63 7
1041.70 8
1041.78 7
1041.85 7
1041.92 6
1042.00 5
1042.07 3
1042.15 3
1042.22 3
1042.29 3
1042.37 4
1042.44 6
1042.52 7
1042.59 8
1042.66 9
1042.74 9
1042.81 10
1042.89 10
1042.96 10
1043.03 10
1043.11 10
1043.18 11
1043.26 11
1043.33 11
1043.40 11
1043.48 12
1043.55 12
1043.63 12
1043.70 13
1043.77 13
1043.85 13
1043.92 13
1044.00 13
1044.07 14
1044.14 15
1044.22 16
1044.29 17
1044.37 18
1044.44 18
1044.51 19
1044.59 19
1044.66 18
1044.74 18
1044.81 18
1044.88 17
1044.96 18
1045.03 18
1045.11 18
1045.18 19
1045.26 19
1045.33 19
1045.40 19
1045.48 18
1045.55 17
1045.63 16
1045.70 14
1045.77 13
1045.85 12
1045.92 11
1046.00 10
1046.07 9
1046.14 9
1046.22 9
1046.29 8
1046.37 8
1046.44 8
1046.52 7
1046.59 7
1046.66 7
1046.74 7
1046.81 7
1046.89 7
1046.96 7
1047.03 7
1047.11 7
1047.18 8
1047.26 8
1047.33 9
1047.40 10
1047.48 11
1047.55 13
1047.63 14
1047.70 15
1047.78 15
1047.85 15
1047.92 14
1048.00 13
1048.07 12
1048.15 11
1048.22 11
1048.30 11
1048.37 11
1048.44 10
1048.52 10
1048.59 9
1048.67 8
1048.74 8
1048.81 7
1048.89 8
1048.96 9
1049.04 9
1049.11 10
1049.19 11
1049.26 11
1049.33 10
1049.41 10
1049.48 9
1049.56 8
1049.63 8
1049.71 9
1049.78 9
1049.85 9
1049.93 9
1050.00 9
1050.08 8
1050.15 7
1050.23 6
1050.30 5
1050.37 4
1050.45 3
1050.52 3
1050.60 3
1050.67 3
1050.75 4
1050.82 5
1050.89 6
1050.97 7
1051.04 8
1051.12 7
1051.19 6
1051.27 5
1051.34 3
1051.41 1
1051.49 0
1051.56 0
1051.64 0
1051.71 0
1051.79 0
1051.86 0
1051.93 0
1052.01 0
1052.08 1
1052.16 1
1052.23 1
1052.31 2
1052.38 2
1052.45 2
1052.53 3
1052.60 3
1052.68 4
1052.75 6
1052.83 7
1052.90 9
1052.97 11
1053.05 12
1053.12 13
1053.20 13
1053.27 13
1053.35 13
1053.42 13
1053.50 12
1053.57 12
1053.64 12
1053.72 11
1053.79 11
1053.87 10
1053.94 10
1054.02 9
1054.09 8
1054.17 8
1054.24 8
1054.31 9
1054.39 9
1054.46 9
1054.54 8
1054.61 8
1054.69 7
1054.76 6
1054.83 5
1054.91 5
1054.98 5
1055.06 6
1055.13 7
1055.21 9
1055.28 10
1055.36 11
1055.43 12
1055.50 12
1055.58 12
1055.65 12
1055.73 12
1055.80 11
1055.88 11
1055.95 11
1056.03 10
1056.10 9
1056.17 8
1056.25 7
1056.32 6
1056.40 6
1056.47 5
1056.55 5
1056.62 5
1056.70 6
1056.77 6
1056.85 5
1056.92 5
1056.99 4
1057.07 3
1057.14 3
1057.22 3
1057.29 4
1057.37 5
1057.44 7
1057.52 9
1057.59 11
1057.66 12
1057.74 13
1057.81 14
1057.89 15
1057.96 15
1058.04 15
1058.11 14
1058.19 13
1058.26 12
1058.34 10
1058.41 9
1058.48 8
1058.56 9
1058.63 11
1058.71 14
1058.78 17
1058.86 20
1058.93 22
1059.01 23
1059.08 23
1059.16 21
1059.23 19
1059.31 17
1059.38 15
1059.45 13
1059.53 11
1059.60 10
1059.68 10
1059.75 9
1059.83 9
1059.90 9
1059.98 9
1060.05 9
1060.13 9
1060.20 10
1060.28 10
1060.35 11
1060.42 12
1060.50 13
1060.57 15
1060.65 15
1060.72 16
1060.80 16
1060.87 15
1060.95 14
1061.02 12
1061.10 11
1061.17 10
1061.25 10
1061.32 10
1061.39 11
1061.47 11
1061.54 12
1061.62 12
1061.69 12
1061.77 13
1061.84 13
1061.92 14
1061.99 15
1062.07 15
1062.14 16
1062.22 16
1062.29 17
1062.37 17
1062.44 17
1062.51 18
1062.59 19
1062.66 20
1062.74 21
1062.81 22
1062.89 23
1062.96 23
1063.04 23
1063.11 22
1063.19 21
1063.26 21
1063.34 21
1063.41 21
1063.49 21
1063.56 21
1063.64 21
1063.71 21
1063.79 21
1063.86 21
1063.93 22
1064.01 24
1064.08 25
1064.16 27
1064.23 28
1064.31 28
1064.38 27
1064.46 25
1064.53 22
1064.61 20
1064.68 18
1064.76 17
1064.83 16
1064.91 17
1064.98 17
1065.06 17
1065.13 17
1065.21 17
1065.28 16
1065.36 15
1065.43 14
1065.50 13
1065.58 13
1065.65 13
1065.73 14
1065.80 14
1065.88 15
1065.95 16
1066.03 16
1066.10 16
1066.18 16
1066.25 16
1066.33 16
1066.40 16
1066.48 15
1066.55 14
1066.63 13
1066.70 12
1066.78 11
1066.85 10
1066.93 9
1067.00 8
1067.08 8
1067.15 7
1067.23 7
1067.30 7
1067.38 8
1067.45 8
1067.53 9
1067.60 10
1067.68 11
1067.75 11
1067.83 12
1067.90 12
1067.97 12
1068.05 12
1068.12 13
1068.20 13
1068.27 13
1068.35 14
1068.42 13
1068.50 13
1068.57 11
1068.65 10
1068.72 9
1068.80 9
1068.87 9
1068.95 9
1069.02 10
1069.10 10
1069.17 10
1069.25 9
1069.32 8
1069.40 6
1069.47 4
1069.55 2
1069.62 1
1069.70 0
1069.77 0
1069.85 0
1069.92 0
1070.00 0
1070.07 0
1070.15 0
1070.22 1
1070.30 1
1070.37 2
1070.45 2
1070.52 2
1070.60 2
1070.67 2
1070.75 2
1070.82 2
1070.90 2
1070.97 1
1071.05 1
1071.12 0
1071.20 0
1071.27 0
1071.35 0
1071.42 0
1071.50 0
1071.57 0
1071.65 0
1071.72 0
1071.80 0
1071.87 0
1071.95 0
1072.02 1
1072.10 2
1072.17 3
1072.25 4
1072.32 6
1072.40 8
1072.47 10
1072.55 12
1072.62 13
1072.70 14
1072.77 14
1072.85 13
1072.92 12
1073.00 11
1073.07 10
1073.15 10
1073.22 10
1073.30 10
1073.37 10
1073.45 11
1073.52 11
1073.60 11
1073.67 11
1073.75 12
1073.82 12
1073.90 13
1073.97 14
1074.05 14
1074.12 14
1074.20 14
1074.28 14
1074.35 13
1074.43 13
1074.50 13
1074.58 13
1074.65 13
1074.73 13
1074.80 12
1074.88 12
1074.95 12
1075.03 11
1075.10 12
1075.18 12
1075.25 14
1075.33 15
1075.40 17
1075.48 19
1075.55 21
1075.63 21
1075.70 22
1075.78 22
1075.85 22
1075.93 22
1076.00 22
1076.08 22
1076.15 23
1076.23 23
1076.30 23
1076.38 22
1076.45 22
1076.53 21
1076.60 20
1076.68 19
1076.76 18
1076.83 17
1076.91 15
1076.98 14
1077.06 14
1077.13 13
1077.21 14
1077.28 15
1077.36 16
1077.43 19
1077.51 21
1077.58 22
1077.66 24
1077.73 24
1077.81 24
1077.88 23
1077.96 21
1078.03 19
1078.11 17
1078.18 15
1078.26 14
1078.33 14
1078.41 14
1078.49 14
1078.56 15
1078.64 15
1078.71 15
1078.79 15
1078.86 15
1078.94 16
1079.01 16
1079.09 16
1079.16 16
1079.24 15
1079.31 15
1079.39 15
1079.46 15
1079.54 15
1079.61 15
1079.69 16
1079.77 16
1079.84 17
1079.92 16
1079.99 16
1080.07 15
1080.14 14
1080.22 13
1080.29 13
1080.37 14
1080.44 14
1080.52 15
1080.59 16
1080.67 15
1080.74 15
1080.82 14
1080.90 14
1080.97 13
1081.05 14
1081.12 15
1081.20 17
1081.27 19
1081.35 20
1081.42 21
1081.50 22
1081.57 20
1081.65 18
1081.72 14
1081.80 10
1081.87 6
1081.95 2
1082.03 0
1082.10 0
1082.18 0
1082.25 0
1082.33 2
1082.40 4
1082.48 6
1082.55 7
1082.63 8
1082.70 9
1082.78 8
1082.85 8
1082.93 7
1083.01 6
1083.08 4
1083.16 3
1083.23 3
1083.31 2
1083.38 3
1083.46 3
1083.53 4
1083.61 5
1083.68 5
1083.76 5
1083.84 5
1083.91 5
1083.99 5
1084.06 4
1084.14 3
1084.21 3
1084.29 3
1084.36 3
1084.44 4
1084.51 4
1084.59 5
1084.67 6
1084.74 7
1084.82 6
1084.89 5
1084.97 4
1085.04 2
1085.12 0
1085.19 0
1085.27 0
1085.34 0
1085.42 0
1085.50 0
1085.57 0
1085.65 0
1085.72 0
1085.80 2
1085.87 3
1085.95 5
1086.02 6
1086.10 7
1086.18 7
1086.25 7
1086.33 5
1086.40 3
1086.48 0
1086.55 0
1086.63 0
1086.70 0
1086.78 0
1086.86 0
1086.93 0
1087.01 0
1087.08 2
1087.16 5
1087.23 7
1087.31 9
1087.38 9
1087.46 9
1087.54 9
1087.61 8
1087.69 7
1087.76 5
1087.84 4
1087.91 3
1087.99 1
1088.06 1
1088.14 1
1088.22 2
1088.29 4
1088.37 7
1088.44 10
1088.52 12
1088.59 14
1088.67 16
1088.74 17
1088.82 18
1088.90 19
1088.97 19
1089.05 20
1089.12 20
1089.20 20
1089.27 20
1089.35 20
1089.43 19
1089.50 19
1089.58 19
1089.65 20
1089.73 21
1089.80 22
1089.88 23
1089.96 24
1090.03 24
1090.11 25
1090.18 26
1090.26 28
1090.33 30
1090.41 32
1090.48 35
1090.56 37
1090.64 38
1090.71 38
1090.79 37
1090.86 35
1090.94 32
1091.01 29
1091.09 26
1091.17 23
1091.24 20
1091.32 18
1091.39 17
1091.47 16
1091.54 15
1091.62 16
1091.70 17
1091.77 18
1091.85 20
1091.92 23
1092.00 25
1092.07 26
1092.15 26
1092.23 26
1092.30 24
1092.38 22
1092.45 20
1092.53 19
1092.60 18
1092.68 17
1092.76 17
1092.83 17
1092.91 17
1092.98 17
1093.06 17
1093.14 17
1093.21 18
1093.29 19
1093.36 20
1093.44 21
1093.51 22
1093.59 24
1093.67 24
1093.74 25
1093.82 25
1093.89 26
1093.97 27
1094.04 28
1094.12 30
1094.20 31
1094.27 31
1094.35 31
1094.42 31
1094.50 30
1094.58 29
1094.65 28
1094.73 28
1094.80 29
1094.88 31
1094.95 33
1095.03 36
1095.11 39
1095.18 42
1095.26 44
1095.33 45
1095.41 46
1095.49 46
1095.56 45
1095.64 44
1095.71 44
1095.79 44
1095.86 44
1095.94 44
1096.02 43
1096.09 43
1096.17 44
1096.24 44
1096.32 44
1096.40 45
1096.47 45
1096.55 43
1096.62 41
1096.70 37
1096.78 32
1096.85 27
1096.93 23
1097.00 20
1097.08 19
1097.15 19
1097.23 19
1097.31 20
1097.38 20
1097.46 20
1097.53 19
1097.61 18
1097.69 16
1097.76 15
1097.84 15
1097.91 14
1097.99 14
1098.07 14
1098.14 14
1098.22 14
1098.29 14
1098.37 13
1098.45 12
1098.52 11
1098.60 11
1098.67 10
1098.75 10
1098.83 11
1098.90 13
1098.98 14
1099.05 16
1099.13 17
1099.21 18
1099.28 18
1099.36 18
1099.43 16
1099.51 14
1099.58 11
1099.66 8
1099.74 5
1099.81 3
1099.89 2
1099.96 1
1100.04 2
1100.12 3
1100.19 5
1100.27 7
1100.34 9
1100.42 11
1100.50 12
1100.57 12
1100.65 12
1100.73 12
1100.80 11
1100.88 10
1100.95 8
1101.03 7
1101.11 6
1101.18 5
1101.26 4
1101.33 3
1101.41 2
1101.49 0
1101.56 0
1101.64 0
1101.71 0
1101.79 0
1101.87 0
1101.94 0
1102.02 0
1102.09 0
1102.17 0
1102.25 2
1102.32 3
1102.40 5
1102.47 6
1102.55 7
1102.63 8
1102.70 8
1102.78 8
1102.86 8
1102.93 7
1103.01 8
1103.08 8
1103.16 10
1103.24 11
1103.31 12
1103.39 14
1103.46 16
1103.54 17
1103.62 18
1103.69 19
1103.77 21
1103.84 22
1103.92 23
1104.00 24
1104.07 26
1104.15 28
1104.23 29
1104.30 31
1104.38 32
1104.45 33
1104.53 33
1104.61 34
1104.68 34
1104.76 35
1104.83 35
1104.91 36
1104.99 37
1105.06 38
1105.14 38
1105.22 39
1105.29 39
1105.37 40
1105.44 41
1105.52 42
1105.60 43
1105.67 44
1105.75 45
1105.83 47
1105.90 49
1105.98 52
1106.05 54
1106.13 57
1106.21 60
1106.28 62
1106.36 64
1106.43 66
1106.51 68
1106.59 70
1106.66 72
1106.74 74
1106.82 74
1106.89 74
1106.97 73
1107.04 70
1107.12 67
1107.20 63
1107.27 59
1107.35 57
1107.43 55
1107.50 55
1107.58 56
1107.65 57
1107.73 58
1107.81 58
1107.88 58
1107.96 57
1108.04 56
1108.11 55
1108.19 54
1108.27 54
1108.34 55
1108.42 56
1108.49 58
1108.57 60
1108.65 62
1108.72 64
1108.80 64
1108.88 64
1108.95 62
1109.03 59
1109.10 55
1109.18 50
1109.26 46
1109.33 42
1109.41 39
1109.49 37
1109.56 35
1109.64 33
1109.72 32
1109.79 30
1109.87 28
1109.94 26
1110.02 25
1110.10 23
1110.17 23
1110.25 22
1110.33 23
1110.40 23
1110.48 24
1110.55 26
1110.63 27
1110.71 28
1110.78 29
1110.86 29
1110.94 29
1111.01 29
1111.09 29
1111.17 28
1111.24 28
1111.32 27
1111.40 27
1111.47 27
1111.55 27
1111.62 29
1111.70 30
1111.78 32
1111.85 34
1111.93 35
1112.01 37
1112.08 38
1112.16 38
1112.24 38
1112.31 38
1112.39 38
1112.47 38
1112.54 38
1112.62 38
1112.69 37
1112.77 37
1112.85 37
1112.92 38
1113.00 38
1113.08 39
1113.15 40
1113.23 40
1113.31 40
1113.38 39
1113.46 38
1113.54 36
1113.61 35
1113.69 33
1113.76 32
1113.84 31
1113.92 30
1113.99 30
1114.07 30
1114.15 30
1114.22 30
1114.30 29
1114.38 28
1114.45 26
1114.53 23
1114.61 21
1114.68 19
1114.76 17
1114.84 17
1114.91 19
1114.99 21
1115.07 25
1115.14 29
1115.22 33
1115.29 37
1115.37 41
1115.45 45
1115.52 48
1115.60 50
1115.68 51
1115.75 51
1115.83 50
1115.91 49
1115.98 47
1116.06 46
1116.14 45
1116.21 45
1116.29 45
1116.37 45
1116.44 45
1116.52 44
1116.60 43
1116.67 42
1116.75 41
1116.83 40
1116.90 41
1116.98 41
1117.06 42
1117.13 44
1117.21 45
1117.29 47
1117.36 48
1117.44 49
1117.52 49
1117.59 48
1117.67 47
1117.75 46
1117.82 45
1117.90 44
1117.98 43
1118.05 43
1118.13 42
1118.21 42
1118.28 43
1118.36 44
1118.44 45
1118.51 48
1118.59 51
1118.66 54
1118.74 58
1118.82 61
1118.89 64
1118.97 66
1119.05 67
1119.12 67
1119.20 67
1119.28 66
1119.35 65
1119.43 63
1119.51 60
1119.58 57
1119.66 54
1119.74 51
1119.81 50
1119.89 50
1119.97 50
1120.05 52
1120.12 54
1120.20 56
1120.28 58
1120.35 60
1120.43 61
1120.51 62
1120.58 63
1120.66 64
1120.74 66
1120.81 68
1120.89 69
1120.97 69
1121.04 69
1121.12 68
1121.20 66
1121.27 64
1121.35 62
1121.43 61
1121.50 59
1121.58 57
1121.66 56
1121.73 54
1121.81 52
1121.89 51
1121.96 50
1122.04 50
1122.12 51
1122.19 53
1122.27 54
1122.35 56
1122.42 57
1122.50 57
1122.58 56
1122.65 55
1122.73 53
1122.81 50
1122.88 46
1122.96 43
1123.04 38
1123.11 34
1123.19 30
1123.27 26
1123.35 23
1123.42 20
1123.50 18
1123.58 18
1123.65 19
1123.73 21
1123.81 25
1123.88 29
1123.96 33
1124.04 36
1124.11 38
1124.19 38
1124.27 37
1124.34 35
1124.42 32
1124.50 30
1124.57 27
1124.65 25
1124.73 23
1124.81 20
1124.88 19
1124.96 17
1125.04 16
1125.11 16
1125.19 16
1125.27 16
1125.34 16
1125.42 17
1125.50 16
1125.57 15
1125.65 14
1125.73 12
1125.80 10
1125.88 9
1125.96 8
1126.04 7
1126.11 8
1126.19 10
1126.27 12
1126.34 14
1126.42 15
1126.50 16
1126.57 17
1126.65 16
1126.73 14
1126.80 13
1126.88 11
1126.96 10
1127.04 9
1127.11 8
1127.19 8
1127.27 8
1127.34 8
1127.42 8
1127.50 8
1127.57 9
1127.65 9
1127.73 10
1127.80 10
1127.88 11
1127.96 12
1128.04 13
1128.11 13
1128.19 13
1128.27 12
1128.34 9
1128.42 6
1128.50 2
1128.57 0
1128.65 0
1128.73 0
1128.81 0
1128.88 0
1128.96 0
1129.04 0
1129.11 0
1129.19 1
1129.27 5
1129.34 9
1129.42 13
1129.50 16
1129.58 18
1129.65 18
1129.73 18
1129.81 16
1129.88 13
1129.96 11
1130.04 9
1130.11 6
1130.19 5
1130.27 4
1130.35 3
1130.42 3
1130.50 3
1130.58 4
1130.65 5
1130.73 8
1130.81 10
1130.89 13
1130.96 16
1131.04 18
1131.12 19
1131.19 20
1131.27 20
1131.35 19
1131.42 19
1131.50 19
1131.58 20
1131.66 22
1131.73 24
1131.81 26
1131.89 27
1131.96 29
1132.04 30
1132.12 31
1132.20 32
1132.27 34
1132.35 36
1132.43 39
1132.50 42
1132.58 45
1132.66 47
1132.74 49
1132.81 50
1132.89 52
1132.97 53
1133.04 54
1133.12 54
1133.20 55
1133.28 56
1133.35 57
1133.43 58
1133.51 59
1133.58 61
1133.66 63
1133.74 66
1133.82 69
1133.89 73
1133.97 77
1134.05 80
1134.12 83
1134.20 85
1134.28 86
1134.36 87
1134.43 87
1134.51 86
1134.59 84
1134.66 82
1134.74 79
1134.82 76
1134.90 73
1134.97 70
1135.05 69
1135.13 68
1135.21 68
1135.28 69
1135.36 69
1135.44 70
1135.51 70
1135.59 69
1135.67 69
1135.75 70
1135.82 70
1135.90 71
1135.98 72
1136.05 73
1136.13 73
1136.21 73
1136.29 70
1136.36 67
1136.44 64
1136.52 60
1136.60 57
1136.67 55
1136.75 54
1136.83 55
1136.90 57
1136.98 60
1137.06 63
1137.14 65
1137.21 67
1137.29 68
1137.37 67
1137.45 67
1137.52 67
1137.60 68
1137.68 70
1137.75 72
1137.83 74
1137.91 76
1137.99 77
1138.06 77
1138.14 76
1138.22 74
1138.30 71
1138.37 69
1138.45 65
1138.53 61
1138.60 56
1138.68 51
1138.76 45
1138.84 39
1138.91 34
1138.99 29
1139.07 26
1139.15 23
1139.22 20
1139.30 18
1139.38 17
1139.46 16
1139.53 16
1139.61 15
1139.69 14
1139.77 14
1139.84 13
1139.92 13
1140.00 12
1140.07 12
1140.15 11
1140.23 11
1140.31 11
1140.38 10
1140.46 9
1140.54 8
1140.62 7
1140.69 6
1140.77 5
1140.85 6
1140.93 6
1141.00 7
1141.08 6
1141.16 5
1141.24 2
1141.31 0
1141.39 0
1141.47 0
1141.55 0
1141.62 0
1141.70 0
1141.78 0
1141.86 0
1141.93 3
1142.01 6
1142.09 8
1142.16 9
1142.24 9
1142.32 8
1142.40 7
1142.47 5
1142.55 3
1142.63 1
1142.71 0
1142.78 0
1142.86 0
1142.94 0
1143.02 0
1143.09 0
1143.17 0
1143.25 0
1143.33 1
1143.40 2
1143.48 3
1143.56 3
1143.64 5
1143.71 7
1143.79 10
1143.87 14
1143.95 18
1144.02 23
1144.10 26
1144.18 29
1144.26 31
1144.33 32
1144.41 32
1144.49 32
1144.57 31
1144.64 30
1144.72 29
1144.80 28
1144.88 27
1144.95 26
1145.03 26
1145.11 25
1145.19 25
1145.26 26
1145.34 27
1145.42 27
1145.50 28
1145.58 28
1145.65 28
1145.73 28
1145.81 28
1145.89 29
1145.96 30
1146.04 30
1146.12 30
1146.20 30
1146.27 29
1146.35 27
1146.43 26
1146.51 24
1146.58 23
1146.66 21
1146.74 20
1146.82 18
1146.89 17
1146.97 16
1147.05 16
1147.13 16
1147.20 18
1147.28 20
1147.36 23
1147.44 25
1147.52 27
1147.59 28
1147.67 28
1147.75 29
1147.83 29
1147.90 30
1147.98 31
1148.06 32
1148.14 33
1148.21 35
1148.29 35
1148.37 36
1148.45 36
1148.52 36
1148.60 37
1148.68 40
1148.76 44
1148.84 50
1148.91 57
1148.99 63
1149.07 69
1149.15 74
1149.22 77
1149.30 78
1149.38 79
1149.46 78
1149.53 78
1149.61 77
1149.69 76
1149.77 75
1149.85 74
1149.92 73
1150.00 73
1150.08 74
1150.16 77
1150.23 82
1150.31 90
1150.39 99
1150.47 110
1150.54 120
1150.62 131
1150.70 140
1150.78 146
1150.86 151
1150.93 154
1151.01 156
1151.09 158
1151.17 160
1151.24 163
1151.32 168
1151.40 173
1151.48 179
1151.56 185
1151.63 190
1151.71 194
1151.79 196
1151.87 196
1151.94 194
1152.02 190
1152.10 186
1152.18 181
1152.26 176
1152.33 172
1152.41 168
1152.49 164
1152.57 161
1152.64 159
1152.72 156
1152.80 154
1152.88 152
1152.96 149
1153.03 144
1153.11 139
1153.19 133
1153.27 126
1153.34 121
1153.42 116
1153.50 114
1153.58 113
1153.66 114
1153.73 117
1153.81 119
1153.89 121
1153.97 122
1154.05 122
1154.12 121
1154.20 120
1154.28 118
1154.36 115
1154.43 113
1154.51 110
1154.59 107
1154.67 104
1154.75 100
1154.82 95
1154.90 90
1154.98 85
1155.06 79
1155.14 73
1155.21 68
1155.29 65
1155.37 62
1155.45 60
1155.52 59
1155.60 59
1155.68 60
1155.76 60
1155.84 61
1155.91 60
1155.99 59
1156.07 56
1156.15 53
1156.23 49
1156.30 45
1156.38 42
1156.46 40
1156.54 40
1156.62 42
1156.69 44
1156.77 47
1156.85 48
1156.93 49
1157.01 48
1157.08 46
1157.16 45
1157.24 44
1157.32 45
1157.40 46
1157.47 48
1157.55 49
1157.63 50
1157.71 50
1157.79 49
1157.86 47
1157.94 45
1158.02 43
1158.10 41
1158.18 39
1158.25 38
1158.33 36
1158.41 34
1158.49 32
1158.57 30
1158.64 28
1158.72 28
1158.80 28
1158.88 28
1158.96 28
1159.03 29
1159.11 29
1159.19 28
1159.27 27
1159.35 25
1159.42 24
1159.50 23
1159.58 24
1159.66 26
1159.74 29
1159.81 33
1159.89 39
1159.97 44
1160.05 49
1160.13 53
1160.20 56
1160.28 57
1160.36 57
1160.44 55
1160.52 52
1160.59 48
1160.67 44
1160.75 39
1160.83 36
1160.91 34
1160.98 32
1161.06 32
1161.14 32
1161.22 33
1161.30 34
1161.37 35
1161.45 34
1161.53 33
1161.61 31
1161.69 29
1161.77 28
1161.84 26
1161.92 25
1162.00 26
1162.08 27
1162.16 29
1162.23 32
1162.31 35
1162.39 39
1162.47 42
1162.55 44
1162.62 45
1162.70 45
1162.78 43
1162.86 39
1162.94 34
1163.02 29
1163.09 23
1163.17 18
1163.25 14
1163.33 11
1163.41 9
1163.48 8
1163.56 7
1163.64 5
1163.72 3
1163.80 0
1163.88 0
1163.95 0
1164.03 0
1164.11 0
1164.19 0
1164.27 0
1164.34 0
1164.42 2
1164.50 5
1164.58 9
1164.66 13
1164.74 18
1164.81 24
1164.89 31
1164.97 38
1165.05 44
1165.13 47
1165.20 49
1165.28 49
1165.36 48
1165.44 46
1165.52 46
1165.60 45
1165.67 45
1165.75 44
1165.83 42
1165.91 40
1165.99 36
1166.07 33
1166.14 29
1166.22 26
1166.30 23
1166.38 21
1166.46 20
1166.54 19
1166.61 18
1166.69 18
1166.77 19
1166.85 20
1166.93 22
1167.00 24
1167.08 27
1167.16 30
1167.24 32
1167.32 34
1167.40 35
1167.47 35
1167.55 34
1167.63 33
1167.71 31
1167.79 29
1167.87 28
1167.94 28
1168.02 30
1168.10 33
1168.18 38
1168.26 44
1168.34 51
1168.41 59
1168.49 67
1168.57 74
1168.65 79
1168.73 84
1168.81 88
1168.88 92
1168.96 97
1169.04 103
1169.12 110
1169.20 120
1169.28 130
1169.35 141
1169.43 151
1169.51 160
1169.59 166
1169.67 171
1169.75 173
1169.82 172
1169.90 170
1169.98 166
1170.06 160
1170.14 153
1170.22 146
1170.30 138
1170.37 132
1170.45 127
1170.53 124
1170.61 123
1170.69 123
1170.77 123
1170.84 122
1170.92 121
1171.00 118
1171.08 114
1171.16 110
1171.24 107
1171.31 105
1171.39 103
1171.47 100
1171.55 97
1171.63 93
1171.71 86
1171.79 78
1171.86 69
1171.94 61
1172.02 55
1172.10 51
1172.18 51
1172.26 53
1172.33 56
1172.41 59
1172.49 61
1172.57 62
1172.65 61
1172.73 59
1172.81 56
1172.88 53
1172.96 52
1173.04 51
1173.12 50
1173.20 50
1173.28 49
1173.35 48
1173.43 47
1173.51 46
1173.59 46
1173.67 46
1173.75 48
1173.83 49
1173.90 51
1173.98 51
1174.06 51
1174.14 49
1174.22 47
1174.30 46
1174.38 45
1174.45 46
1174.53 48
1174.61 50
1174.69 51
1174.77 50
1174.85 47
1174.93 42
1175.00 36
1175.08 31
1175.16 26
1175.24 24
1175.32 22
1175.40 22
1175.48 21
1175.55 20
1175.63 19
1175.71 17
1175.79 15
1175.87 13
1175.95 11
1176.03 10
1176.10 8
1176.18 6
1176.26 4
1176.34 2
1176.42 0
1176.50 0
1176.58 0
1176.65 0
1176.73 1
1176.81 3
1176.89 7
1176.97 10
1177.05 13
1177.13 14
1177.20 15
1177.28 15
1177.36 14
1177.44 13
1177.52 11
1177.60 9
1177.68 8
1177.75 6
1177.83 4
1177.91 1
1177.99 0
1178.07 0
1178.15 0
1178.23 0
1178.31 0
1178.38 1
1178.46 4
1178.54 6
1178.62 6
1178.70 5
1178.78 3
1178.86 0
1178.93 0
1179.01 0
1179.09 0
1179.17 0
1179.25 0
1179.33 0
1179.41 1
1179.49 4
1179.56 8
1179.64 12
1179.72 16
1179.80 19
1179.88 22
1179.96 24
1180.04 24
1180.12 23
1180.19 22
1180.27 20
1180.35 19
1180.43 18
1180.51 18
1180.59 21
1180.67 24
1180.75 29
1180.82 34
1180.90 37
1180.98 37
1181.06 35
1181.14 31
1181.22 24
1181.30 18
1181.38 13
1181.45 11
1181.53 11
1181.61 14
1181.69 19
1181.77 24
1181.85 29
1181.93 33
1182.01 36
1182.08 37
1182.16 37
1182.24 37
1182.32 36
1182.40 35
1182.48 34
1182.56 32
1182.64 31
1182.71 29
1182.79 28
1182.87 27
1182.95 27
1183.03 27
1183.11 27
1183.19 28
1183.27 28
1183.35 28
1183.42 28
1183.50 28
1183.58 29
1183.66 33
1183.74 38
1183.82 45
1183.90 53
1183.98 63
1184.05 74
1184.13 85
1184.21 98
1184.29 112
1184.37 130
1184.45 150
1184.53 174
1184.61 201
1184.69 229
1184.76 259
1184.84 287
1184.92 316
1185.00 344
1185.08 372
1185.16 402
1185.24 433
1185.32 465
1185.40 497
1185.47 529
1185.55 557
1185.63 581
1185.71 598
1185.79 608
1185.87 612
1185.95 610
1186.03 603
1186.11 594
1186.18 585
1186.26 575
1186.34 566
1186.42 557
1186.50 548
1186.58 538
1186.66 526
1186.74 514
1186.82 502
1186.90 491
1186.97 481
1187.05 471
1187.13 463
1187.21 454
1187.29 445
1187.37 434
1187.45 420
1187.53 406
1187.61 390
1187.69 375
1187.76 361
1187.84 348
1187.92 337
1188.00 327
1188.08 318
1188.16 309
1188.24 299
1188.32 288
1188.40 276
1188.47 262
1188.55 246
1188.63 227
1188.71 208
1188.79 188
1188.87 170
1188.95 154
1189.03 141
1189.11 132
1189.19 125
1189.27 120
1189.34 116
1189.42 111
1189.50 105
1189.58 99
1189.66 91
1189.74 83
1189.82 75
1189.90 69
1189.98 63
1190.06 58
1190.13 54
1190.21 50
1190.29 47
1190.37 44
1190.45 41
1190.53 38
1190.61 36
1190.69 34
1190.77 33
1190.85 32
1190.93 31
1191.00 31
1191.08 31
1191.16 32
1191.24 33
1191.32 34
1191.40 35
1191.48 36
1191.56 36
1191.64 35
1191.72 33
1191.80 30
1191.87 26
1191.95 22
1192.03 18
1192.11 13
1192.19 9
1192.27 5
1192.35 1
1192.43 0
1192.51 0
1192.59 0
1192.67 1
1192.75 6
1192.82 13
1192.90 20
1192.98 26
1193.06 32
1193.14 35
1193.22 35
1193.30 31
1193.38 25
1193.46 18
1193.54 10
1193.62 5
1193.69 2
1193.77 2
1193.85 6
1193.93 13
1194.01 22
1194.09 30
1194.17 38
1194.25 42
1194.33 44
1194.41 43
1194.49 39
1194.57 34
1194.65 28
1194.72 22
1194.80 17
1194.88 13
1194.96 11
1195.04 10
1195.12 9
1195.20 9
1195.28 8
1195.36 7
1195.44 4
1195.52 0
1195.60 0
1195.68 0
1195.75 0
1195.83 0
1195.91 2
1195.99 10
1196.07 18
1196.15 26
1196.23 32
1196.31 35
1196.39 35
1196.47 35
1196.55 33
1196.63 32
1196.71 31
1196.78 31
1196.86 31
1196.94 30
1197.02 29
1197.10 28
1197.18 26
1197.26 23
1197.34 21
1197.42 19
1197.50 16
1197.58 13
1197.66 10
1197.74 6
1197.82 2
1197.90 0
1197.97 0
1198.05 0
1198.13 1
1198.21 6
1198.29 11
1198.37 17
1198.45 23
1198.53 28
1198.61 31
1198.69 32
1198.77 31
1198.85 29
1198.93 26
1199.01 24
1199.09 23
1199.16 22
1199.24 22
1199.32 23
1199.40 24
1199.48 24
1199.56 24
1199.64 23
1199.72 20
1199.80 17
1199.88 13
1199.96 9
1200.04 5
1200.12 2
1200.20 1
1200.28 0
1200.36 0
1200.43 0
1200.51 0
1200.59 0
1200.67 0
1200.75 0
1200.83 0
1200.91 0
1200.99 0
1201.07 8
1201.15 18
1201.23 29
1201.31 40
1201.39 49
1201.47 56
1201.55 60
1201.63 62
1201.71 61
1201.78 59
1201.86 56
1201.94 53
1202.02 50
1202.10 48
1202.18 46
1202.26 45
1202.34 44
1202.42 43
1202.50 44
1202.58 45
1202.66 47
1202.74 49
1202.82 53
1202.90 57
1202.98 62
1203.06 67
1203.14 71
1203.22 75
1203.29 78
1203.37 80
1203.45 79
1203.53 78
1203.61 77
1203.69 75
1203.77 74
1203.85 74
1203.93 74
1204.01 75
1204.09 75
1204.17 74
1204.25 72
1204.33 68
1204.41 63
1204.49 58
1204.57 52
1204.65 47
1204.73 42
1204.81 38
1204.89 34
1204.96 32
1205.04 31
1205.12 30
1205.20 31
1205.28 32
1205.36 34
1205.44 36
1205.52 37
1205.60 39
1205.68 40
1205.76 42
1205.84 43
1205.92 44
1206.00 45
1206.08 47
1206.16 48
1206.24 49
1206.32 50
1206.40 50
1206.48 51
1206.56 51
1206.64 50
1206.72 49
1206.79 47
1206.87 46
1206.95 45
1207.03 46
1207.11 49
1207.19 52
1207.27 56
1207.35 60
1207.43 61
1207.51 60
1207.59 57
1207.67 51
1207.75 45
1207.83 40
1207.91 37
1207.99 37
1208.07 40
1208.15 46
1208.23 54
1208.31 62
1208.39 69
1208.47 74
1208.55 77
1208.63 77
1208.71 76
1208.79 74
1208.87 72
1208.95 71
1209.03 72
1209.10 75
1209.18 78
1209.26 83
1209.34 87
1209.42 90
1209.50 92
1209.58 94
1209.66 95
1209.74 97
1209.82 99
1209.90 102
1209.98 106
1210.06 109
1210.14 111
1210.22 112
1210.30 112
1210.38 111
1210.46 110
1210.54 110
1210.62 112
1210.70 116
1210.78 122
1210.86 128
1210.94 135
1211.02 140
1211.10 144
1211.18 146
1211.26 146
1211.34 144
1211.42 142
1211.50 140
1211.58 139
1211.66 140
1211.74 143
1211.82 149
1211.90 156
1211.98 164
1212.06 172
1212.13 179
1212.21 184
1212.29 185
1212.37 182
1212.45 176
1212.53 166
1212.61 155
1212.69 144
1212.77 134
1212.85 126
1212.93 120
1213.01 116
1213.09 114
1213.17 112
1213.25 110
1213.33 108
1213.41 106
1213.49 104
1213.57 102
1213.65 101
1213.73 99
1213.81 98
1213.89 95
1213.97 92
1214.05 88
1214.13 83
1214.21 77
1214.29 71
1214.37 66
1214.45 62
1214.53 60
1214.61 61
1214.69 65
1214.77 71
1214.85 80
1214.93 91
1215.01 102
1215.09 113
1215.17 122
1215.25 128
1215.33 131
1215.41 131
1215.49 129
1215.57 124
1215.65 118
1215.73 112
1215.81 106
1215.89 101
1215.97 96
1216.05 91
1216.13 87
1216.21 83
1216.29 78
1216.37 72
1216.45 66
1216.53 61
1216.61 55
1216.69 51
1216.77 48
1216.85 46
1216.93 46
1217.01 48
1217.09 51
1217.17 55
1217.25 58
1217.33 61
1217.41 61
1217.49 58
1217.57 52
1217.65 45
1217.73 35
1217.81 26
1217.89 17
1217.97 9
1218.05 4
1218.13 0
1218.21 0
1218.29 0
1218.37 0
1218.45 0
1218.53 0
1218.61 0
1218.69 0
1218.77 0
1218.85 1
1218.93 8
1219.01 16
1219.09 24
1219.17 30
1219.25 35
1219.33 36
1219.41 35
1219.49 32
1219.57 28
1219.65 24
1219.73 22
1219.81 20
1219.89 21
1219.97 23
1220.05 26
1220.13 28
1220.21 30
1220.29 30
1220.37 30
1220.45 28
1220.53 26
1220.61 24
1220.69 23
1220.77 22
1220.85 23
1220.93 24
1221.01 26
1221.09 28
1221.17 29
1221.25 28
1221.33 26
1221.41 24
1221.49 21
1221.57 20
1221.65 20
1221.73 21
1221.81 23
1221.89 25
1221.97 27
1222.05 27
1222.13 26
1222.21 25
1222.29 24
1222.37 23
1222.45 23
1222.53 23
1222.61 23
1222.69 24
1222.77 25
1222.85 25
1222.93 26
1223.01 28
1223.09 30
1223.17 34
1223.25 38
1223.33 43
1223.41 47
1223.49 52
1223.57 56
1223.65 59
1223.73 61
1223.81 62
1223.89 62
1223.97 60
1224.05 56
1224.13 50
1224.21 44
1224.29 38
1224.37 32
1224.45 28
1224.53 25
1224.61 24
1224.69 24
1224.77 25
1224.85 28
1224.93 32
1225.01 38
1225.09 46
1225.17 55
1225.26 63
1225.34 70
1225.42 75
1225.50 78
1225.58 80
1225.66 81
1225.74 83
1225.82 86
1225.90 90
1225.98 95
1226.06 101
1226.14 107
1226.22 114
1226.30 121
1226.38 128
1226.46 134
1226.54 137
1226.62 137
1226.70 134
1226.78 128
1226.86 120
1226.94 112
1227.02 104
1227.10 100
1227.18 98
1227.26 99
1227.34 102
1227.42 108
1227.50 115
1227.58 122
1227.66 129
1227.74 136
1227.82 142
1227.90 145
1227.98 146
1228.06 145
1228.14 142
1228.22 138
1228.31 133
1228.39 129
1228.47 126
1228.55 125
1228.63 125
1228.71 125
1228.79 127
1228.87 129
1228.95 131
1229.03 133
1229.11 136
1229.19 139
1229.27 141
1229.35 143
1229.43 143
1229.51 142
1229.59 140
1229.67 138
1229.75 136
1229.83 134
1229.91 133
1229.99 131
1230.07 129
1230.15 126
1230.23 121
1230.31 116
1230.39 111
1230.47 106
1230.56 101
1230.64 98
1230.72 94
1230.80 91
1230.88 88
1230.96 85
1231.04 81
1231.12 78
1231.20 76
1231.28 75
1231.36 76
1231.44 79
1231.52 85
1231.60 91
1231.68 98
1231.76 103
1231.84 106
1231.92 106
1232.00 102
1232.08 94
1232.16 85
1232.24 75
1232.32 66
1232.40 60
1232.49 59
1232.57 62
1232.65 70
1232.73 81
1232.81 92
1232.89 102
1232.97 110
1233.05 112
1233.13 111
1233.21 106
1233.29 99
1233.37 90
1233.45 83
1233.53 77
1233.61 73
1233.69 71
1233.77 70
1233.85 71
1233.93 71
1234.01 71
1234.09 70
1234.18 68
1234.26 64
1234.34 58
1234.42 51
1234.50 43
1234.58 34
1234.66 26
1234.74 19
1234.82 15
1234.90 13
1234.98 13
1235.06 14
1235.14 16
1235.22 18
1235.30 20
1235.38 21
1235.46 22
1235.54 25
1235.63 28
1235.71 34
1235.79 41
1235.87 48
1235.95 56
1236.03 61
1236.11 64
1236.19 63
1236.27 61
1236.35 58
1236.43 55
1236.51 53
1236.59 53
1236.67 55
1236.75 57
1236.83 58
1236.91 56
1236.99 50
1237.08 42
1237.16 31
1237.24 20
1237.32 8
1237.40 0
1237.48 0
1237.56 0
1237.64 0
1237.72 0
1237.80 0
1237.88 0
1237.96 0
1238.04 2
1238.12 6
1238.20 10
1238.28 13
1238.37 15
1238.45 17
1238.53 20
1238.61 23
1238.69 29
1238.77 35
1238.85 43
1238.93 51
1239.01 58
1239.09 64
1239.17 67
1239.25 68
1239.33 65
1239.41 60
1239.49 54
1239.58 47
1239.66 41
1239.74 36
1239.82 34
1239.90 34
1239.98 36
1240.06 38
1240.14 40
1240.22 41
1240.30 40
1240.38 38
1240.46 34
1240.54 29
1240.62 24
1240.71 19
1240.79 15
1240.87 12
1240.95 11
1241.03 12
1241.11 15
1241.19 19
1241.27 25
1241.35 33
1241.43 41
1241.51 49
1241.59 57
1241.67 65
1241.75 71
1241.84 76
1241.92 80
1242.00 82
1242.08 82
1242.16 81
1242.24 78
1242.32 76
1242.40 74
1242.48 74
1242.56 74
1242.64 76
1242.72 77
1242.80 78
1242.89 78
1242.97 76
1243.05 73
1243.13 69
1243.21 65
1243.29 62
1243.37 60
1243.45 59
1243.53 58
1243.61 58
1243.69 57
1243.77 57
1243.86 55
1243.94 54
1244.02 52
1244.10 50
1244.18 50
1244.26 51
1244.34 55
1244.42 60
1244.50 67
1244.58 75
1244.66 84
1244.74 91
1244.83 98
1244.91 103
1244.99 108
1245.07 112
1245.15 115
1245.23 117
1245.31 117
1245.39 116
1245.47 114
1245.55 112
1245.63 111
1245.72 111
1245.80 114
1245.88 117
1245.96 122
1246.04 126
1246.12 129
1246.20 130
1246.28 129
1246.36 125
1246.44 120
1246.52 114
1246.60 108
1246.69 102
1246.77 98
1246.85 95
1246.93 95
1247.01 95
1247.09 98
1247.17 102
1247.25 107
1247.33 112
1247.41 117
1247.50 121
1247.58 124
1247.66 126
1247.74 127
1247.82 128
1247.90 130
1247.98 133
1248.06 137
1248.14 143
1248.22 149
1248.30 155
1248.39 160
1248.47 164
1248.55 167
1248.63 168
1248.71 168
1248.79 167
1248.87 167
1248.95 167
1249.03 168
1249.11 170
1249.20 173
1249.28 178
1249.36 182
1249.44 187
1249.52 190
1249.60 191
1249.68 192
1249.76 191
1249.84 190
1249.92 189
1250.01 189
1250.09 189
1250.17 190
1250.25 191
1250.33 190
1250.41 188
1250.49 183
1250.57 175
1250.65 165
1250.73 154
1250.82 142
1250.90 132
1250.98 122
1251.06 114
1251.14 108
1251.22 103
1251.30 100
1251.38 98
1251.46 97
1251.55 97
1251.63 99
1251.71 101
1251.79 103
1251.87 105
1251.95 106
1252.03 106
1252.11 105
1252.19 104
1252.28 103
1252.36 104
1252.44 105
1252.52 107
1252.60 108
1252.68 109
1252.76 109
1252.84 108
1252.92 106
1253.01 104
1253.09 102
1253.17 101
1253.25 99
1253.33 98
1253.41 97
1253.49 95
1253.57 94
1253.65 92
1253.74 91
1253.82 90
1253.90 89
1253.98 88
1254.06 87
1254.14 86
1254.22 86
1254.30 87
1254.38 89
1254.47 92
1254.55 97
1254.63 102
1254.71 107
1254.79 109
1254.87 109
1254.95 106
1255.03 101
1255.12 95
1255.20 89
1255.28 84
1255.36 83
1255.44 85
1255.52 89
1255.60 94
1255.68 99
1255.76 102
1255.85 101
1255.93 98
1256.01 92
1256.09 83
1256.17 75
1256.25 67
1256.33 60
1256.41 55
1256.50 51
1256.58 47
1256.66 42
1256.74 37
1256.82 31
1256.90 24
1256.98 19
1257.06 16
1257.15 16
1257.23 18
1257.31 23
1257.39 29
1257.47 36
1257.55 42
1257.63 47
1257.71 50
1257.80 50
1257.88 49
1257.96 46
1258.04 43
1258.12 41
1258.20 40
1258.28 39
1258.36 40
1258.45 42
1258.53 43
1258.61 43
1258.69 42
1258.77 39
1258.85 36
1258.93 32
1259.02 30
1259.10 30
1259.18 32
1259.26 35
1259.34 38
1259.42 42
1259.50 44
1259.58 47
1259.67 49
1259.75 53
1259.83 57
1259.91 62
1259.99 68
1260.07 73
1260.15 75
1260.24 74
1260.32 69
1260.40 62
1260.48 53
1260.56 44
1260.64 36
1260.72 30
1260.80 25
1260.89 22
1260.97 19
1261.05 15
1261.13 10
1261.21 5
1261.29 0
1261.37 0
1261.46 0
1261.54 0
1261.62 0
1261.70 0
1261.78 0
1261.86 0
1261.94 3
1262.03 10
1262.11 15
1262.19 19
1262.27 21
1262.35 21
1262.43 21
1262.51 20
1262.60 19
1262.68 19
1262.76 19
1262.84 19
1262.92 19
1263.00 17
1263.08 15
1263.17 12
1263.25 9
1263.33 7
1263.41 6
1263.49 6
1263.57 8
1263.65 10
1263.74 13
1263.82 16
1263.90 18
1263.98 19
1264.06 20
1264.14 21
1264.22 21
1264.31 20
1264.39 18
1264.47 16
1264.55 14
1264.63 11
1264.71 10
1264.80 10
1264.88 12
1264.96 14
1265.04 18
1265.12 23
1265.20 28
1265.28 33
1265.37 39
1265.45 46
1265.53 53
1265.61 59
1265.69 62
1265.77 62
1265.86 58
1265.94 50
1266.02 40
1266.10 30
1266.18 22
1266.26 17
1266.34 15
1266.43 18
1266.51 23
1266.59 30
1266.67 38
1266.75 45
1266.83 51
1266.92 57
1267.00 62
1267.08 66
1267.16 70
1267.24 75
1267.32 80
1267.40 85
1267.49 90
1267.57 96
1267.65 103
1267.73 110
1267.81 117
1267.89 122
1267.98 124
1268.06 125
1268.14 122
1268.22 118
1268.30 114
1268.38 111
1268.47 110
1268.55 112
1268.63 116
1268.71 122
1268.79 129
1268.87 134
1268.96 137
1269.04 137
1269.12 134
1269.20 130
1269.28 125
1269.36 119
1269.45 114
1269.53 110
1269.61 107
1269.69 104
1269.77 102
1269.85 99
1269.94 97
1270.02 96
1270.10 96
1270.18 98
1270.26 102
1270.34 106
1270.43 111
1270.51 115
1270.59 118
1270.67 120
1270.75 120
1270.83 119
1270.92 117
1271.00 115
1271.08 113
1271.16 110
1271.24 108
1271.32 106
1271.41 104
1271.49 103
1271.57 103
1271.65 102
1271.73 100
1271.81 99
1271.90 98
1271.98 98
1272.06 100
1272.14 105
1272.22 112
1272.30 120
1272.39 127
1272.47 132
1272.55 134
1272.63 133
1272.71 129
1272.80 124
1272.88 120
1272.96 118
1273.04 118
1273.12 120
1273.20 122
1273.29 124
1273.37 125
1273.45 125
1273.53 124
1273.61 124
1273.69 124
1273.78 126
1273.86 128
1273.94 132
1274.02 135
1274.10 137
1274.19 140
1274.27 143
1274.35 146
1274.43 149
1274.51 154
1274.59 157
1274.68 160
1274.76 160
1274.84 157
1274.92 153
1275.00 146
1275.09 139
1275.17 133
1275.25 128
1275.33 125
1275.41 125
1275.49 127
1275.58 132
1275.66 138
1275.74 145
1275.82 152
1275.90 157
1275.99 161
1276.07 163
1276.15 163
1276.23 162
1276.31 159
1276.40 155
1276.48 148
1276.56 141
1276.64 132
1276.72 122
1276.80 112
1276.89 104
1276.97 97
1277.05 92
1277.13 89
1277.21 88
1277.30 88
1277.38 90
1277.46 92
1277.54 96
1277.62 100
1277.71 104
1277.79 109
1277.87 114
1277.95 117
1278.03 119
1278.12 119
1278.20 118
1278.28 115
1278.36 112
1278.44 109
1278.52 106
1278.61 105
1278.69 105
1278.77 107
1278.85 110
1278.93 115
1279.02 121
1279.10 128
1279.18 135
1279.26 142
1279.34 147
1279.43 151
1279.51 153
1279.59 153
1279.67 151
1279.75 148
1279.84 143
1279.92 138
1280.00 131
1280.08 124
1280.16 117
1280.25 110
1280.33 103
1280.41 97
1280.49 93
1280.57 90
1280.66 89
1280.74 90
1280.82 92
1280.90 96
1280.98 100
1281.07 105
1281.15 110
1281.23 115
1281.31 121
1281.39 126
1281.48 130
1281.56 135
1281.64 139
1281.72 143
1281.80 147
1281.89 150
1281.97 155
1282.05 160
1282.13 168
1282.21 176
1282.30 186
1282.38 196
1282.46 205
1282.54 211
1282.63 214
1282.71 214
1282.79 211
1282.87 206
1282.95 202
1283.04 201
1283.12 202
1283.20 207
1283.28 213
1283.36 221
1283.45 228
1283.53 233
1283.61 235
1283.69 235
1283.77 233
1283.86 231
1283.94 229
1284.02 229
1284.10 231
1284.19 234
1284.27 238
1284.35 244
1284.43 249
1284.51 254
1284.60 258
1284.68 260
1284.76 262
1284.84 262
1284.92 262
1285.01 262
1285.09 263
1285.17 263
1285.25 265
1285.34 266
1285.42 268
1285.50 270
1285.58 271
1285.66 272
1285.75 271
1285.83 269
1285.91 264
1285.99 256
1286.07 245
1286.16 232
1286.24 218
1286.32 204
1286.40 191
1286.49 181
1286.57 175
1286.65 173
1286.73 175
1286.81 181
1286.90 189
1286.98 199
1287.06 208
1287.14 216
1287.23 222
1287.31 224
1287.39 223
1287.47 219
1287.55 214
1287.64 207
1287.72 199
1287.80 191
1287.88 184
1287.97 178
1288.05 173
1288.13 169
1288.21 167
1288.29 164
1288.38 162
1288.46 159
1288.54 156
1288.62 152
1288.71 149
1288.79 146
1288.87 144
1288.95 142
1289.03 141
1289.12 141
1289.20 139
1289.28 138
1289.36 136
1289.45 133
1289.53 131
1289.61 130
1289.69 128
1289.78 126
1289.86 124
1289.94 121
1290.02 118
1290.10 114
1290.19 111
1290.27 108
1290.35 106
1290.43 106
1290.52 106
1290.60 105
1290.68 103
1290.76 99
1290.85 92
1290.93 84
1291.01 75
1291.09 65
1291.18 58
1291.26 53
1291.34 53
1291.42 57
1291.50 64
1291.59 74
1291.67 86
1291.75 97
1291.83 107
1291.92 115
1292.00 119
1292.08 121
1292.16 121
1292.25 119
1292.33 116
1292.41 113
1292.49 111
1292.58 109
1292.66 107
1292.74 107
1292.82 106
1292.90 106
1292.99 106
1293.07 105
1293.15 104
1293.23 104
1293.32 104
1293.40 104
1293.48 103
1293.56 101
1293.65 99
1293.73 96
1293.81 93
1293.89 91
1293.98 87
1294.06 84
1294.14 79
1294.22 72
1294.31 62
1294.39 49
1294.47 36
1294.55 22
1294.64 10
1294.72 1
1294.80 0
1294.88 0
1294.97 0
1295.05 3
1295.13 9
1295.21 14
1295.30 18
1295.38 19
1295.46 19
1295.54 15
1295.63 11
1295.71 5
1295.79 0
1295.87 0
1295.96 0
1296.04 0
1296.12 0
1296.20 0
1296.29 0
1296.37 0
1296.45 0
1296.53 2
1296.62 5
1296.70 9
1296.78 15
1296.86 24
1296.95 34
1297.03 46
1297.11 60
1297.19 73
1297.28 84
1297.36 93
1297.44 99
1297.52 102
1297.61 103
1297.69 102
1297.77 101
1297.85 102
1297.94 103
1298.02 104
1298.10 106
1298.18 106
1298.27 106
1298.35 105
1298.43 103
1298.51 102
1298.60 102
1298.68 104
1298.76 106
1298.84 108
1298.93 109
1299.01 111
1299.09 112
1299.18 115
1299.26 118
1299.34 124
1299.42 131
1299.51 140
1299.59 149
1299.67 158
1299.75 165
1299.84 172
1299.92 176
1300.00 178
1300.08 178
1300.17 178
1300.25 177
1300.33 176
1300.41 174
1300.50 172
1300.58 170
1300.66 168
1300.75 166
1300.83 163
1300.91 161
1300.99 160
1301.08 160
1301.16 160
1301.24 161
1301.32 161
1301.41 161
1301.49 160
1301.57 158
1301.65 156
1301.74 154
1301.82 154
1301.90 154
1301.99 155
1302.07 156
1302.15 156
1302.23 154
1302.32 149
1302.40 141
1302.48 132
1302.56 123
1302.65 116
1302.73 112
1302.81 111
1302.89 114
1302.98 117
1303.06 119
1303.14 119
1303.23 114
1303.31 106
1303.39 95
1303.47 83
1303.56 71
1303.64 61
1303.72 53
1303.80 50
1303.89 49
1303.97 51
1304.05 55
1304.14 62
1304.22 71
1304.30 82
1304.38 93
1304.47 104
1304.55 115
1304.63 125
1304.72 133
1304.80 138
1304.88 141
1304.96 141
1305.05 137
1305.13 129
1305.21 117
1305.29 104
1305.38 89
1305.46 76
1305.54 65
1305.63 56
1305.71 51
1305.79 50
1305.87 51
1305.96 55
1306.04 62
1306.12 73
1306.21 85
1306.29 99
1306.37 113
1306.45 124
1306.54 132
1306.62 134
1306.70 131
1306.79 123
1306.87 112
1306.95 99
1307.03 86
1307.12 73
1307.20 60
1307.28 48
1307.37 36
1307.45 24
1307.53 14
1307.61 6
1307.70 0
1307.78 0
1307.86 0
1307.95 0
1308.03 0
1308.11 0
1308.19 0
1308.28 0
1308.36 0
1308.44 0
1308.53 8
1308.61 17
1308.69 25
1308.77 31
1308.86 34
1308.94 33
1309.02 31
1309.11 26
1309.19 20
1309.27 14
1309.36 9
1309.44 5
1309.52 5
1309.60 8
1309.69 14
1309.77 22
1309.85 31
1309.94 39
1310.02 45
1310.10 48
1310.18 49
1310.27 50
1310.35 51
1310.43 54
1310.52 58
1310.60 62
1310.68 65
1310.77 65
1310.85 61
1310.93 55
1311.01 47
1311.10 39
1311.18 33
1311.26 30
1311.35 31
1311.43 34
1311.51 39
1311.59 43
1311.68 46
1311.76 47
1311.84 46
1311.93 43
1312.01 39
1312.09 34
1312.18 29
1312.26 26
1312.34 24
1312.43 24
1312.51 25
1312.59 28
1312.67 32
1312.76 36
1312.84 40
1312.92 44
1313.01 47
1313.09 51
1313.17 56
1313.26 63
1313.34 71
1313.42 81
1313.50 92
1313.59 102
1313.67 112
1313.75 120
1313.84 125
1313.92 127
1314.00 127
1314.09 125
1314.17 122
1314.25 117
1314.34 112
1314.42 106
1314.50 100
1314.58 94
1314.67 88
1314.75 84
1314.83 82
1314.92 82
1315.00 84
1315.08 90
1315.17 99
1315.25 110
1315.33 122
1315.42 133
1315.50 142
1315.58 148
1315.66 151
1315.75 151
1315.83 148
1315.91 145
1316.00 142
1316.08 139
1316.16 136
1316.25 133
1316.33 129
1316.41 123
1316.50 115
1316.58 107
1316.66 98
1316.75 90
1316.83 83
1316.91 76
1317.00 69
1317.08 61
1317.16 53
1317.24 43
1317.33 33
1317.41 24
1317.49 16
1317.58 11
1317.66 9
1317.74 10
1317.83 15
1317.91 23
1317.99 34
1318.08 46
1318.16 60
1318.24 72
1318.33 83
1318.41 91
1318.49 96
1318.58 97
1318.66 95
1318.74 91
1318.83 86
1318.91 81
1318.99 77
1319.08 73
1319.16 70
1319.24 69
1319.32 67
1319.41 66
1319.49 63
1319.57 61
1319.66 58
1319.74 56
1319.82 54
1319.91 53
1319.99 53
1320.07 53
1320.16 54
1320.24 54
1320.32 53
1320.41 52
1320.49 50
1320.57 49
1320.66 48
1320.74 49
1320.82 51
1320.91 54
1320.99 58
1321.07 60
1321.16 62
1321.24 63
1321.32 62
1321.41 60
1321.49 58
1321.57 56
1321.66 58
1321.74 62
1321.82 70
1321.91 83
1321.99 100
1322.07 120
1322.16 144
1322.24 170
1322.32 196
1322.41 221
1322.49 245
1322.57 266
1322.66 285
1322.74 302
1322.82 318
1322.91 335
1322.99 354
1323.07 377
1323.16 402
1323.24 431
1323.32 460
1323.41 489
1323.49 516
1323.57 540
1323.66 562
1323.74 580
1323.82 596
1323.91 610
1323.99 624
1324.07 638
1324.16 651
1324.24 662
1324.32 670
1324.41 676
1324.49 677
1324.57 675
1324.66 668
1324.74 658
1324.82 646
1324.91 632
1324.99 617
1325.07 602
1325.16 587
1325.24 574
1325.33 564
1325.41 556
1325.49 550
1325.58 545
1325.66 541
1325.74 535
1325.83 526
1325.91 515
1325.99 502
1326.08 488
1326.16 477
1326.24 468
1326.33 463
1326.41 460
1326.49 457
1326.58 452
1326.66 444
1326.74 430
1326.83 412
1326.91 392
1326.99 372
1327.08 354
1327.16 337
1327.24 322
1327.33 307
1327.41 291
1327.50 272
1327.58 252
1327.66 231
1327.75 211
1327.83 194
1327.91 179
1328.00 169
1328.08 161
1328.16 156
1328.25 153
1328.33 151
1328.41 150
1328.50 151
1328.58 154
1328.66 158
1328.75 164
1328.83 170
1328.91 177
1329.00 184
1329.08 191
1329.17 198
1329.25 207
1329.33 216
1329.42 224
1329.50 231
1329.58 235
1329.67 237
1329.75 237
1329.83 235
1329.92 233
1330.00 232
1330.08 233
1330.17 236
1330.25 241
1330.34 245
1330.42 248
1330.50 248
1330.59 243
1330.67 234
1330.75 221
1330.84 205
1330.92 188
1331.00 172
1331.09 160
1331.17 152
1331.26 149
1331.34 150
1331.42 153
1331.51 158
1331.59 160
1331.67 160
1331.76 157
1331.84 150
1331.92 140
1332.01 130
1332.09 121
1332.18 116
1332.26 115
1332.34 119
1332.43 128
1332.51 141
1332.59 156
1332.68 173
1332.76 189
1332.84 202
1332.93 212
1333.01 219
1333.10 220
1333.18 217
1333.26 209
1333.35 198
1333.43 185
1333.51 173
1333.60 163
1333.68 156
1333.76 153
1333.85 153
1333.93 155
1334.02 159
1334.10 162
1334.18 163
1334.27 163
1334.35 160
1334.43 157
1334.52 154
1334.60 152
1334.69 150
1334.77 151
1334.85 152
1334.94 153
1335.02 154
1335.10 153
1335.19 149
1335.27 142
1335.36 133
1335.44 121
1335.52 109
1335.61 98
1335.69 89
1335.77 83
1335.86 82
1335.94 84
1336.03 89
1336.11 94
1336.19 99
1336.28 103
1336.36 104
1336.44 103
1336.53 101
1336.61 99
1336.70 99
1336.78 101
1336.86 105
1336.95 112
1337.03 119
1337.11 127
1337.20 133
1337.28 137
1337.37 140
1337.45 142
1337.53 143
1337.62 144
1337.70 145
1337.79 146
1337.87 146
1337.95 144
1338.04 137
1338.12 128
1338.20 114
1338.29 98
1338.37 80
1338.46 64
1338.54 52
1338.62 44
1338.71 41
1338.79 44
1338.88 50
1338.96 60
1339.04 71
1339.13 82
1339.21 93
1339.29 102
1339.38 109
1339.46 115
1339.55 118
1339.63 121
1339.71 121
1339.80 121
1339.88 120
1339.97 120
1340.05 120
1340.13 122
1340.22 124
1340.30 127
1340.38 129
1340.47 129
1340.55 126
1340.64 120
1340.72 113
1340.80 104
1340.89 97
1340.97 90
1341.06 87
1341.14 86
1341.22 87
1341.31 89
1341.39 92
1341.48 94
1341.56 97
1341.64 101
1341.73 106
1341.81 113
1341.90 123
1341.98 134
1342.06 148
1342.15 161
1342.23 173
1342.32 182
1342.40 188
1342.48 190
1342.57 189
1342.65 186
1342.74 182
1342.82 178
1342.90 175
1342.99 174
1343.07 174
1343.16 175
1343.24 177
1343.32 178
1343.41 179
1343.49 180
1343.58 179
1343.66 177
1343.74 176
1343.83 176
1343.91 178
1344.00 182
1344.08 190
1344.16 198
1344.25 208
1344.33 218
1344.42 226
1344.50 233
1344.58 239
1344.67 243
1344.75 246
1344.84 247
1344.92 246
1345.00 242
1345.09 236
1345.17 228
1345.26 220
1345.34 212
1345.42 207
1345.51 205
1345.59 205
1345.68 209
1345.76 214
1345.84 219
1345.93 223
1346.01 223
1346.10 221
1346.18 214
1346.26 204
1346.35 193
1346.43 181
1346.52 170
1346.60 161
1346.68 155
1346.77 151
1346.85 152
1346.94 156
1347.02 163
1347.11 173
1347.19 185
1347.27 198
1347.36 209
1347.44 218
1347.53 222
1347.61 222
1347.69 219
1347.78 213
1347.86 207
1347.95 203
1348.03 202
1348.11 205
1348.20 213
1348.28 224
1348.37 236
1348.45 248
1348.54 257
1348.62 262
1348.70 262
1348.79 257
1348.87 246
1348.96 232
1349.04 215
1349.12 199
1349.21 184
1349.29 172
1349.38 164
1349.46 160
1349.55 158
1349.63 158
1349.71 158
1349.80 156
1349.88 152
1349.97 147
1350.05 141
1350.14 137
1350.22 134
1350.30 134
1350.39 136
1350.47 140
1350.56 144
1350.64 148
1350.72 150
1350.81 150
1350.89 148
1350.98 144
1351.06 139
1351.15 131
1351.23 123
1351.31 114
1351.40 106
1351.48 100
1351.57 97
1351.65 99
1351.74 104
1351.82 113
1351.90 122
1351.99 129
1352.07 134
1352.16 133
1352.24 128
1352.33 118
1352.41 105
1352.49 91
1352.58 77
1352.66 63
1352.75 50
1352.83 39
1352.92 29
1353.00 20
1353.08 11
1353.17 4
1353.25 0
1353.34 0
1353.42 0
1353.51 0
1353.59 0
1353.67 0
1353.76 0
1353.84 0
1353.93 1
1354.01 2
1354.10 3
1354.18 5
1354.26 8
1354.35 11
1354.43 15
1354.52 19
1354.60 24
1354.69 29
1354.77 35
1354.85 41
1354.94 47
1355.02 52
1355.11 56
1355.19 59
1355.28 61
1355.36 64
1355.45 67
1355.53 72
1355.61 80
1355.70 89
1355.78 99
1355.87 109
1355.95 117
1356.04 124
1356.12 129
1356.20 132
1356.29 135
1356.37 138
1356.46 142
1356.54 147
1356.63 153
1356.71 161
1356.80 168
1356.88 176
1356.96 184
1357.05 191
1357.13 198
1357.22 204
1357.30 211
1357.39 218
1357.47 223
1357.56 228
1357.64 230
1357.72 229
1357.81 225
1357.89 218
1357.98 208
1358.06 199
1358.15 192
1358.23 188
1358.32 187
1358.40 190
1358.48 196
1358.57 203
1358.65 210
1358.74 218
1358.82 225
1358.91 230
1358.99 234
1359.08 235
1359.16 234
1359.24 230
1359.33 225
1359.41 219
1359.50 214
1359.58 209
1359.67 206
1359.75 205
1359.84 204
1359.92 203
1360.01 202
1360.09 199
1360.17 196
1360.26 193
1360.34 190
1360.43 189
1360.51 190
1360.60 191
1360.68 194
1360.77 196
1360.85 196
1360.94 193
1361.02 188
1361.10 181
1361.19 174
1361.27 168
1361.36 163
1361.44 162
1361.53 162
1361.61 164
1361.70 165
1361.78 166
1361.87 167
1361.95 166
1362.03 166
1362.12 167
1362.20 170
1362.29 175
1362.37 181
1362.46 187
1362.54 191
1362.63 193
1362.71 192
1362.80 189
1362.88 184
1362.96 179
1363.05 175
1363.13 174
1363.22 175
1363.30 177
1363.39 178
1363.47 176
1363.56 170
1363.64 158
1363.73 142
1363.81 124
1363.90 107
1363.98 92
1364.07 82
1364.15 77
1364.23 74
1364.32 74
1364.40 76
1364.49 79
1364.57 83
1364.66 88
1364.74 94
1364.83 100
1364.91 106
1365.00 111
1365.08 113
1365.17 113
1365.25 112
1365.33 111
1365.42 110
1365.50 110
1365.59 109
1365.67 107
1365.76 104
1365.84 98
1365.93 92
1366.01 86
1366.10 81
1366.18 79
1366.27 79
1366.35 79
1366.44 78
1366.52 75
1366.61 69
1366.69 61
1366.77 52
1366.86 44
1366.94 39
1367.03 37
1367.11 39
1367.20 43
1367.28 49
1367.37 54
1367.45 57
1367.54 59
1367.62 60
1367.71 60
1367.79 61
1367.88 64
1367.96 69
1368.05 76
1368.13 84
1368.22 90
1368.30 94
1368.39 94
1368.47 90
1368.55 81
1368.64 68
1368.72 54
1368.81 41
1368.89 29
1368.98 21
1369.06 17
1369.15 18
1369.23 22
1369.32 28
1369.40 37
1369.49 45
1369.57 53
1369.66 59
1369.74 63
1369.83 65
1369.91 65
1370.00 63
1370.08 61
1370.17 59
1370.25 58
1370.34 57
1370.42 56
1370.51 56
1370.59 56
1370.67 58
1370.76 62
1370.84 67
1370.93 75
1371.01 83
1371.10 91
1371.18 98
1371.27 104
1371.35 107
1371.44 110
1371.52 111
1371.61 113
1371.69 117
1371.78 121
1371.86 127
1371.95 132
1372.03 135
1372.12 137
1372.20 137
1372.29 135
1372.37 132
1372.46 130
1372.54 129
1372.63 131
1372.71 134
1372.80 139
1372.88 144
1372.97 149
1373.05 154
1373.14 156
1373.22 155
1373.31 151
1373.39 144
1373.48 136
1373.56 126
1373.65 116
1373.73 107
1373.82 102
1373.90 102
1373.99 107
1374.07 118
1374.16 132
1374.24 150
1374.33 168
1374.41 185
1374.50 198
1374.58 207
1374.67 213
1374.75 215
1374.84 215
1374.92 216
1375.01 217
1375.09 220
1375.18 225
1375.26 232
1375.35 239
1375.43 247
1375.52 253
1375.60 258
1375.69 261
1375.77 262
1375.86 260
1375.94 257
1376.03 253
1376.11 249
1376.20 246
1376.28 246
1376.37 249
1376.45 255
1376.54 266
1376.62 278
1376.71 291
1376.79 303
1376.88 312
1376.96 315
1377.05 314
1377.13 308
1377.22 299
1377.30 291
1377.39 284
1377.47 281
1377.56 280
1377.64 282
1377.73 284
1377.81 286
1377.90 285
1377.98 280
1378.07 273
1378.15 263
1378.24 250
1378.32 236
1378.41 222
1378.49 207
1378.58 194
1378.66 184
1378.75 177
1378.83 173
1378.92 173
1379.00 176
1379.09 180
1379.17 186
1379.26 192
1379.34 197
1379.43 202
1379.51 207
1379.60 210
1379.68 211
1379.77 210
1379.85 205
1379.94 197
1380.02 186
1380.11 173
1380.19 158
1380.28 143
1380.36 128
1380.45 113
1380.53 98
1380.62 83
1380.70 69
1380.79 56
1380.88 46
1380.96 38
1381.05 33
1381.13 32
1381.22 35
1381.30 43
1381.39 52
1381.47 62
1381.56 70
1381.64 74
1381.73 74
1381.81 69
1381.90 61
1381.98 50
1382.07 40
1382.15 32
1382.24 27
1382.32 25
1382.41 25
1382.49 26
1382.58 27
1382.66 28
1382.75 28
1382.83 25
1382.92 21
1383.01 15
1383.09 9
1383.18 1
1383.26 0
1383.35 0
1383.43 0
1383.52 0
1383.60 0
1383.69 0
1383.77 0
1383.86 5
1383.94 9
1384.03 10
1384.11 10
1384.20 9
1384.28 9
1384.37 11
1384.45 14
1384.54 19
1384.62 24
1384.71 29
1384.80 32
1384.88 34
1384.97 34
1385.05 34
1385.14 36
1385.22 40
1385.31 46
1385.39 53
1385.48 62
1385.56 70
1385.65 79
1385.73 86
1385.82 94
1385.90 102
1385.99 110
1386.07 119
1386.16 127
1386.25 133
1386.33 137
1386.42 138
1386.50 135
1386.59 130
1386.67 123
1386.76 115
1386.84 107
1386.93 101
1387.01 95
1387.10 91
1387.18 86
1387.27 82
1387.35 77
1387.44 71
1387.53 65
1387.61 60
1387.70 55
1387.78 52
1387.87 49
1387.95 47
1388.04 45
1388.12 43
1388.21 42
1388.29 40
1388.38 40
1388.46 42
1388.55 47
1388.64 54
1388.72 65
1388.81 77
1388.89 90
1388.98 103
1389.06 114
1389.15 122
1389.23 128
1389.32 131
1389.40 132
1389.49 132
1389.58 130
1389.66 127
1389.75 121
1389.83 114
1389.92 106
1390.00 98
1390.09 90
1390.17 86
1390.26 84
1390.34 86
1390.43 91
1390.52 96
1390.60 101
1390.69 104
1390.77 102
1390.86 98
1390.94 90
1391.03 80
1391.11 69
1391.20 59
1391.28 53
1391.37 49
1391.46 49
1391.54 53
1391.63 59
1391.71 68
1391.80 79
1391.88 92
1391.97 105
1392.05 118
1392.14 131
1392.22 143
1392.31 153
1392.40 161
1392.48 165
1392.57 167
1392.65 165
1392.74 160
1392.82 153
1392.91 143
1392.99 132
1393.08 120
1393.17 107
1393.25 93
1393.34 78
1393.42 63
1393.51 47
1393.59 31
1393.68 15
1393.76 0
1393.85 0
1393.94 0
1394.02 0
1394.11 0
1394.19 0
1394.28 0
1394.36 0
1394.45 2
1394.53 12
1394.62 19
1394.71 25
1394.79 29
1394.88 31
1394.96 32
1395.05 31
1395.13 31
1395.22 30
1395.30 31
1395.39 33
1395.48 37
1395.56 43
1395.65 49
1395.73 56
1395.82 63
1395.90 70
1395.99 77
1396.08 83
1396.16 90
1396.25 95
1396.33 98
1396.42 97
1396.50 92
1396.59 82
1396.67 68
1396.76 52
1396.85 36
1396.93 23
1397.02 15
1397.10 14
1397.19 19
1397.27 32
1397.36 48
1397.45 66
1397.53 82
1397.62 94
1397.70 100
1397.79 101
1397.87 98
1397.96 93
1398.05 87
1398.13 84
1398.22 83
1398.30 85
1398.39 88
1398.47 90
1398.56 92
1398.65 93
1398.73 92
1398.82 90
1398.90 89
1398.99 88
1399.07 89
1399.16 91
1399.25 96
1399.33 103
1399.42 112
1399.50 123
1399.59 136
1399.67 149
1399.76 160
1399.85 167
1399.93 170
1400.02 167
1400.10 161
1400.19 152
1400.27 143
1400.36 135
1400.45 130
1400.53 128
1400.62 129
1400.70 131
1400.79 133
1400.87 134
1400.96 133
1401.05 129
1401.13 122
1401.22 114
1401.30 104
1401.39 93
1401.48 83
1401.56 74
1401.65 66
1401.73 60
1401.82 57
1401.90 55
1401.99 56
1402.08 58
1402.16 62
1402.25 67
1402.33 72
1402.42 76
1402.50 79
1402.59 81
1402.68 82
1402.76 82
1402.85 82
1402.93 82
1403.02 82
1403.11 82
1403.19 82
1403.28 81
1403.36 80
1403.45 78
1403.53 77
1403.62 75
1403.71 75
1403.79 76
1403.88 79
1403.96 84
1404.05 92
1404.14 101
1404.22 113
1404.31 126
1404.39 140
1404.48 153
1404.57 164
1404.65 173
1404.74 180
1404.82 185
1404.91 188
1404.99 190
1405.08 191
1405.17 191
1405.25 189
1405.34 185
1405.42 179
1405.51 170
1405.60 159
1405.68 149
1405.77 141
1405.85 137
1405.94 138
1406.03 142
1406.11 149
1406.20 156
1406.28 159
1406.37 157
1406.46 149
1406.54 133
1406.63 114
1406.71 91
1406.80 69
1406.89 50
1406.97 36
1407.06 28
1407.14 24
1407.23 25
1407.32 27
1407.40 31
1407.49 35
1407.57 38
1407.66 40
1407.74 42
1407.83 44
1407.92 47
1408.00 51
1408.09 57
1408.17 65
1408.26 76
1408.35 90
1408.43 106
1408.52 124
1408.60 142
1408.69 159
1408.78 172
1408.86 180
1408.95 183
1409.04 179
1409.12 171
1409.21 158
1409.29 143
1409.38 128
1409.47 112
1409.55 97
1409.64 84
1409.72 72
1409.81 62
1409.90 54
1409.98 47
1410.07 43
1410.15 42
1410.24 44
1410.33 49
1410.41 57
1410.50 67
1410.58 78
1410.67 88
1410.76 95
1410.84 99
1410.93 99
1411.01 96
1411.10 91
1411.19 85
1411.27 80
1411.36 76
1411.44 72
1411.53 66
1411.62 58
1411.70 47
1411.79 34
1411.88 21
1411.96 8
1412.05 0
1412.13 0
1412.22 0
1412.31 0
1412.39 0
1412.48 0
1412.56 0
1412.65 0
1412.74 0
1412.82 0
1412.91 4
1412.99 13
1413.08 23
1413.17 32
1413.25 37
1413.34 38
1413.43 36
1413.51 33
1413.60 31
1413.68 31
1413.77 34
1413.86 41
1413.94 50
1414.03 60
1414.12 69
1414.20 76
1414.29 80
1414.37 82
1414.46 82
1414.55 80
1414.63 77
1414.72 74
1414.80 70
1414.89 66
1414.98 61
1415.06 56
1415.15 50
1415.24 44
1415.32 38
1415.41 32
1415.49 26
1415.58 22
1415.67 19
1415.75 20
1415.84 23
1415.93 27
1416.01 33
1416.10 39
1416.18 45
1416.27 49
1416.36 53
1416.44 57
1416.53 64
1416.62 72
1416.70 81
1416.79 90
1416.87 98
1416.96 102
1417.05 101
1417.13 96
1417.22 88
1417.31 78
1417.39 70
1417.48 63
1417.56 58
1417.65 54
1417.74 52
1417.82 49
1417.91 44
1418.00 38
1418.08 31
1418.17 23
1418.25 17
1418.34 12
1418.43 11
1418.51 12
1418.60 14
1418.69 18
1418.77 21
1418.86 23
1418.95 24
1419.03 23
1419.12 21
1419.20 20
1419.29 18
1419.38 17
1419.46 16
1419.55 14
1419.64 11
1419.72 7
1419.81 1
1419.89 0
1419.98 0
1420.07 0
1420.15 0
1420.24 0
1420.33 0
1420.41 0
1420.50 7
1420.59 21
1420.67 34
1420.76 43
1420.85 47
1420.93 44
1421.02 37
1421.10 25
1421.19 14
1421.28 4
1421.36 0
1421.45 0
1421.54 4
1421.62 14
1421.71 27
1421.80 42
1421.88 57
1421.97 72
1422.05 85
1422.14 95
1422.23 103
1422.31 109
1422.40 113
1422.49 114
1422.57 114
1422.66 114
1422.75 113
1422.83 111
1422.92 109
1423.01 106
1423.09 102
1423.18 96
1423.26 88
1423.35 79
1423.44 69
1423.52 58
1423.61 48
1423.70 39
1423.78 30
1423.87 23
1423.96 18
1424.04 13
1424.13 10
1424.22 8
1424.30 6
1424.39 6
1424.48 7
1424.56 9
1424.65 11
1424.73 14
1424.82 17
1424.91 20
1424.99 23
1425.08 27
1425.17 33
1425.25 41
1425.34 51
1425.43 62
1425.51 72
1425.60 80
1425.69 85
1425.77 87
1425.86 86
1425.95 83
1426.03 81
1426.12 80
1426.21 81
1426.29 83
1426.38 85
1426.47 84
1426.55 80
1426.64 73
1426.73 64
1426.81 54
1426.90 46
1426.98 40
1427.07 39
1427.16 42
1427.24 47
1427.33 53
1427.42 58
1427.50 60
1427.59 58
1427.68 51
1427.76 40
1427.85 26
1427.94 10
1428.02 0
1428.11 0
1428.20 0
1428.28 0
1428.37 0
1428.46 0
1428.54 0
1428.63 3
1428.72 13
1428.80 20
1428.89 24
1428.98 26
1429.06 25
1429.15 23
1429.24 22
1429.32 23
1429.41 26
1429.50 31
1429.58 36
1429.67 39
1429.76 39
1429.84 35
1429.93 27
1430.02 17
1430.10 6
1430.19 0
1430.28 0
1430.36 0
1430.45 0
1430.54 0
1430.62 0
1430.71 0
1430.80 0
1430.88 0
1430.97 15
1431.06 34
1431.14 53
1431.23 68
1431.32 78
1431.40 80
1431.49 75
1431.58 65
1431.66 52
1431.75 40
1431.84 30
1431.92 25
1432.01 26
1432.10 31
1432.18 41
1432.27 54
1432.36 68
1432.44 84
1432.53 98
1432.62 109
1432.70 118
1432.79 124
1432.88 127
1432.96 130
1433.05 133
1433.14 138
1433.22 144
1433.31 153
1433.40 163
1433.49 172
1433.57 178
1433.66 181
1433.75 179
1433.83 173
1433.92 162
1434.01 148
1434.09 132
1434.18 117
1434.27 104
1434.35 96
1434.44 92
1434.53 94
1434.61 100
1434.70 110
1434.79 123
1434.87 135
1434.96 147
1435.05 157
1435.13 164
1435.22 169
1435.31 173
1435.39 175
1435.48 176
1435.57 178
1435.66 179
1435.74 179
1435.83 178
1435.92 175
1436.00 170
1436.09 164
1436.18 157
1436.26 151
1436.35 148
1436.44 148
1436.52 152
1436.61 159
1436.70 168
1436.78 179
1436.87 189
1436.96 196
1437.04 201
1437.13 202
1437.22 200
1437.31 194
1437.39 185
1437.48 176
1437.57 166
1437.65 157
1437.74 150
1437.83 144
1437.91 139
1438.00 136
1438.09 132
1438.17 128
1438.26 121
1438.35 114
1438.44 106
1438.52 98
1438.61 91
1438.70 86
1438.78 82
1438.87 78
1438.96 74
1439.04 66
1439.13 55
1439.22 40
1439.30 24
1439.39 6
1439.48 0
1439.57 0
1439.65 0
1439.74 0
1439.83 0
1439.91 0
1440.00 0
1440.09 0
1440.17 8
1440.26 21
1440.35 33
1440.43 44
1440.52 55
1440.61 65
1440.70 75
1440.78 86
1440.87 96
1440.96 105
1441.04 114
1441.13 121
1441.22 125
1441.30 125
1441.39 123
1441.48 120
1441.57 115
1441.65 112
1441.74 111
1441.83 114
1441.91 120
1442.00 129
1442.09 139
1442.17 148
1442.26 156
1442.35 161
1442.44 163
1442.52 162
1442.61 161
1442.70 160
1442.78 161
1442.87 163
1442.96 167
1443.05 170
1443.13 171
1443.22 167
1443.31 159
1443.39 144
1443.48 126
1443.57 105
1443.65 84
1443.74 66
1443.83 53
1443.92 47
1444.00 46
1444.09 51
1444.18 60
1444.26 70
1444.35 78
1444.44 81
1444.53 78
1444.61 67
1444.70 50
1444.79 29
1444.87 7
1444.96 0
1445.05 0
1445.14 0
1445.22 0
1445.31 0
1445.40 0
1445.48 0
1445.57 0
1445.66 8
1445.75 20
1445.83 33
1445.92 48
1446.01 63
1446.09 78
1446.18 91
1446.27 103
1446.36 113
1446.44 121
1446.53 129
1446.62 137
1446.70 147
1446.79 159
1446.88 173
1446.97 188
1447.05 203
1447.14 218
1447.23 231
1447.31 242
1447.40 252
1447.49 260
1447.58 265
1447.66 268
1447.75 267
1447.84 262
1447.92 254
1448.01 244
1448.10 233
1448.19 222
1448.27 211
1448.36 203
1448.45 195
1448.54 189
1448.62 184
1448.71 179
1448.80 175
1448.88 172
1448.97 170
1449.06 169
1449.15 167
1449.23 166
1449.32 164
1449.41 161
1449.49 157
1449.58 154
1449.67 154
1449.76 156
1449.84 161
1449.93 169
1450.02 180
1450.11 191
1450.19 201
1450.28 209
1450.37 214
1450.45 218
1450.54 220
1450.63 220
1450.72 219
1450.80 216
1450.89 212
1450.98 206
1451.07 199
1451.15 190
1451.24 182
1451.33 176
1451.41 173
1451.50 172
1451.59 172
1451.68 171
1451.76 167
1451.85 159
1451.94 148
1452.03 133
1452.11 119
1452.20 106
1452.29 97
1452.38 93
1452.46 93
1452.55 95
1452.64 98
1452.72 100
1452.81 99
1452.90 96
1452.99 91
1453.07 84
1453.16 77
1453.25 70
1453.34 63
1453.42 56
1453.51 48
1453.60 40
1453.69 32
1453.77 21
1453.86 11
1453.95 2
1454.04 0
1454.12 0
1454.21 0
1454.30 0
1454.38 0
1454.47 3
1454.56 9
1454.65 14
1454.73 18
1454.82 20
1454.91 19
1455.00 16
1455.08 11
1455.17 5
1455.26 0
1455.35 0
1455.43 0
1455.52 0
1455.61 0
1455.70 0
1455.78 0
1455.87 9
1455.96 19
1456.05 30
1456.13 41
1456.22 50
1456.31 58
1456.40 65
1456.48 71
1456.57 75
1456.66 78
1456.75 82
1456.83 88
1456.92 96
1457.01 107
1457.10 121
1457.18 135
1457.27 147
1457.36 154
1457.45 156
1457.53 151
1457.62 138
1457.71 121
1457.80 100
1457.88 81
1457.97 64
1458.06 51
1458.15 45
1458.23 44
1458.32 48
1458.41 55
1458.50 63
1458.58 71
1458.67 77
1458.76 82
1458.85 84
1458.93 82
1459.02 78
1459.11 72
1459.20 65
1459.28 57
1459.37 51
1459.46 48
1459.55 48
1459.63 54
1459.72 66
1459.81 82
1459.90 103
1459.98 126
1460.07 149
1460.16 170
1460.25 186
1460.33 195
1460.42 198
1460.51 194
1460.60 186
1460.68 177
1460.77 167
1460.86 159
1460.95 154
1461.03 153
1461.12 155
1461.21 160
1461.30 167
1461.39 177
1461.47 188
1461.56 200
1461.65 211
1461.74 222
1461.82 230
1461.91 236
1462.00 239
1462.09 242
1462.17 244
1462.26 248
1462.35 254
1462.44 262
1462.52 270
1462.61 277
1462.70 282
1462.79 284
1462.87 283
1462.96 280
1463.05 276
1463.14 273
1463.23 270
1463.31 268
1463.40 267
1463.49 265
1463.58 261
1463.66 255
1463.75 246
1463.84 234
1463.93 220
1464.01 208
1464.10 197
1464.19 191
1464.28 188
1464.37 188
1464.45 190
1464.54 194
1464.63 198
1464.72 201
1464.80 204
1464.89 206
1464.98 207
1465.07 206
1465.15 203
1465.24 199
1465.33 195
1465.42 193
1465.51 195
1465.59 199
1465.68 207
1465.77 214
1465.86 220
1465.94 220
1466.03 216
1466.12 207
1466.21 197
1466.30 186
1466.38 177
1466.47 171
1466.56 166
1466.65 161
1466.73 155
1466.82 147
1466.91 135
1467.00 122
1467.09 108
1467.17 93
1467.26 78
1467.35 64
1467.44 52
1467.52 41
1467.61 32
1467.70 24
1467.79 18
1467.88 11
1467.96 3
1468.05 0
1468.14 0
1468.23 0
1468.31 0
1468.40 0
1468.49 0
1468.58 0
1468.67 0
1468.75 14
1468.84 32
1468.93 49
1469.02 65
1469.10 78
1469.19 86
1469.28 89
1469.37 86
1469.46 78
1469.54 68
1469.63 56
1469.72 46
1469.81 39
1469.90 36
1469.98 36
1470.07 38
1470.16 41
1470.25 44
1470.33 46
1470.42 46
1470.51 47
1470.60 47
1470.69 46
1470.77 46
1470.86 45
1470.95 42
1471.04 39
1471.13 35
1471.21 33
1471.30 33
1471.39 37
1471.48 44
1471.57 54
1471.65 66
1471.74 78
1471.83 90
1471.92 100
1472.00 108
1472.09 116
1472.18 122
1472.27 126
1472.36 128
1472.44 127
1472.53 123
1472.62 116
1472.71 107
1472.80 97
1472.88 86
1472.97 76
1473.06 68
1473.15 62
1473.24 58
1473.32 57
1473.41 60
1473.50 66
1473.59 75
1473.68 85
1473.76 95
1473.85 104
1473.94 110
1474.03 112
1474.12 110
1474.20 105
1474.29 97
1474.38 87
1474.47 76
1474.56 65
1474.64 55
1474.73 48
1474.82 45
1474.91 45
1475.00 48
1475.08 53
1475.17 57
1475.26 60
1475.35 60
1475.44 57
1475.52 52
1475.61 44
1475.70 37
1475.79 30
1475.88 26
1475.96 23
1476.05 21
1476.14 22
1476.23 22
1476.32 23
1476.40 23
1476.49 20
1476.58 15
1476.67 8
1476.76 0
1476.84 0
1476.93 0
1477.02 0
1477.11 0
1477.20 0
1477.29 0
1477.37 0
1477.46 1
1477.55 7
1477.64 12
1477.73 15
1477.81 19
1477.90 22
1477.99 27
1478.08 33
1478.17 42
1478.25 53
1478.34 65
1478.43 75
1478.52 84
1478.61 91
1478.69 95
1478.78 96
1478.87 96
1478.96 94
1479.05 94
1479.14 94
1479.22 97
1479.31 102
1479.40 109
1479.49 120
1479.58 133
1479.66 147
1479.75 162
1479.84 175
1479.93 185
1480.02 192
1480.11 196
1480.19 195
1480.28 192
1480.37 186
1480.46 179
1480.55 173
1480.63 167
1480.72 163
1480.81 161
1480.90 160
1480.99 160
1481.08 159
1481.16 158
1481.25 155
1481.34 150
1481.43 143
1481.52 136
1481.60 130
1481.69 125
1481.78 122
1481.87 119
1481.96 117
1482.05 115
1482.13 112
1482.22 110
1482.31 109
1482.40 111
1482.49 116
1482.57 123
1482.66 133
1482.75 143
1482.84 151
1482.93 155
1483.02 155
1483.10 151
1483.19 143
1483.28 136
1483.37 130
1483.46 127
1483.55 128
1483.63 130
1483.72 133
1483.81 134
1483.90 130
1483.99 121
1484.08 108
1484.16 92
1484.25 77
1484.34 65
1484.43 58
1484.52 57
1484.61 63
1484.69 76
1484.78 93
1484.87 112
1484.96 130
1485.05 145
1485.13 155
1485.22 158
1485.31 155
1485.40 147
1485.49 138
1485.58 130
1485.66 123
1485.75 118
1485.84 115
1485.93 114
1486.02 115
1486.11 116
1486.19 118
1486.28 121
1486.37 125
1486.46 130
1486.55 135
1486.64 139
1486.73 141
1486.81 143
1486.90 144
1486.99 144
1487.08 144
1487.17 144
1487.26 143
1487.34 142
1487.43 142
1487.52 141
1487.61 142
1487.70 144
1487.79 146
1487.87 147
1487.96 148
1488.05 146
1488.14 143
1488.23 137
1488.32 129
1488.40 120
1488.49 112
1488.58 105
1488.67 100
1488.76 95
1488.85 91
1488.94 87
1489.02 83
1489.11 77
1489.20 71
1489.29 64
1489.38 58
1489.47 53
1489.55 49
1489.64 47
1489.73 46
1489.82 47
1489.91 50
1490.00 53
1490.08 57
1490.17 61
1490.26 65
1490.35 68
1490.44 69
1490.53 68
1490.62 65
1490.70 60
1490.79 54
1490.88 47
1490.97 41
1491.06 36
1491.15 32
1491.24 31
1491.32 31
1491.41 34
1491.50 39
1491.59 45
1491.68 52
1491.77 58
1491.85 64
1491.94 68
1492.03 71
1492.12 72
1492.21 75
1492.30 80
1492.39 87
1492.47 96
1492.56 107
1492.65 117
1492.74 127
1492.83 134
1492.92 138
1493.01 142
1493.09 145
1493.18 147
1493.27 149
1493.36 149
1493.45 145
1493.54 138
1493.63 128
1493.71 118
1493.80 109
1493.89 104
1493.98 103
1494.07 106
1494.16 111
1494.25 114
1494.33 114
1494.42 108
1494.51 98
1494.60 83
1494.69 66
1494.78 48
1494.87 32
1494.95 18
1495.04 8
1495.13 1
1495.22 0
1495.31 0
1495.40 0
1495.49 2
1495.57 4
1495.66 7
1495.75 10
1495.84 13
1495.93 17
1496.02 24
1496.11 32
1496.20 40
1496.28 49
1496.37 56
1496.46 62
1496.55 67
1496.64 70
1496.73 74
1496.82 77
1496.90 81
1496.99 83
1497.08 82
1497.17 78
1497.26 71
1497.35 62
1497.44 52
1497.53 44
1497.61 39
1497.70 38
1497.79 41
1497.88 46
1497.97 53
1498.06 59
1498.15 65
1498.23 71
1498.32 76
1498.41 82
1498.50 89
1498.59 98
1498.68 108
1498.77 118
1498.86 126
1498.94 132
1499.03 135
1499.12 136
1499.21 135
1499.30 134
1499.39 133
1499.48 133
1499.57 134
1499.65 136
1499.74 140
1499.83 145
1499.92 152
1500.01 163
1500.10 176
1500.19 191
1500.28 206
1500.36 219
1500.45 228
1500.54 231
1500.63 229
1500.72 223
1500.81 215
1500.90 207
1500.99 202
1501.07 201
1501.16 202
1501.25 205
1501.34 207
1501.43 207
1501.52 202
1501.61 193
1501.70 183
1501.78 172
1501.87 162
1501.96 156
1502.05 153
1502.14 154
1502.23 158
1502.32 163
1502.41 170
1502.50 176
1502.58 182
1502.67 188
1502.76 193
1502.85 196
1502.94 197
1503.03 195
1503.12 191
1503.21 183
1503.30 173
1503.38 160
1503.47 146
1503.56 131
1503.65 114
1503.74 97
1503.83 79
1503.92 62
1504.01 47
1504.09 35
1504.18 26
1504.27 20
1504.36 17
1504.45 15
1504.54 14
1504.63 12
1504.72 10
1504.81 9
1504.89 9
1504.98 11
1505.07 18
1505.16 28
1505.25 43
1505.34 61
1505.43 80
1505.52 97
1505.61 110
1505.70 119
1505.78 121
1505.87 118
1505.96 111
1506.05 103
1506.14 94
1506.23 86
1506.32 81
1506.41 76
1506.50 72
1506.58 67
1506.67 61
1506.76 56
1506.85 51
1506.94 48
1507.03 49
1507.12 52
1507.21 60
1507.30 71
1507.39 84
1507.47 98
1507.56 112
1507.65 125
1507.74 135
1507.83 142
1507.92 144
1508.01 144
1508.10 141
1508.19 136
1508.28 132
1508.36 129
1508.45 127
1508.54 126
1508.63 126
1508.72 124
1508.81 122
1508.90 118
1508.99 113
1509.08 106
1509.17 100
1509.25 93
1509.34 88
1509.43 83
1509.52 79
1509.61 76
1509.70 73
1509.79 70
1509.88 67
1509.97 64
1510.06 63
1510.14 63
1510.23 64
1510.32 68
1510.41 74
1510.50 82
1510.59 90
1510.68 98
1510.77 106
1510.86 113
1510.95 120
1511.04 126
1511.12 132
1511.21 139
1511.30 146
1511.39 155
1511.48 162
1511.57 168
1511.66 170
1511.75 168
1511.84 160
1511.93 148
1512.02 132
1512.10 114
1512.19 96
1512.28 78
1512.37 62
1512.46 47
1512.55 33
1512.64 20
1512.73 9
1512.82 1
1512.91 0
1513.00 0
1513.09 3
1513.17 10
1513.26 18
1513.35 23
1513.44 24
1513.53 19
1513.62 10
1513.71 0
1513.80 0
1513.89 0
1513.98 0
1514.07 0
1514.16 0
1514.24 0
1514.33 12
1514.42 28
1514.51 41
1514.60 50
1514.69 54
1514.78 54
1514.87 52
1514.96 51
1515.05 54
1515.14 62
1515.23 76
1515.31 94
1515.40 112
1515.49 127
1515.58 134
1515.67 133
1515.76 122
1515.85 105
1515.94 85
1516.03 65
1516.12 49
1516.21 38
1516.30 31
1516.39 26
1516.47 23
1516.56 18
1516.65 13
1516.74 7
1516.83 4
1516.92 4
1517.01 9
1517.10 20
1517.19 37
1517.28 58
1517.37 81
1517.46 104
1517.55 126
1517.63 144
1517.72 156
1517.81 161
1517.90 158
1517.99 148
1518.08 133
1518.17 114
1518.26 95
1518.35 79
1518.44 67
1518.53 60
1518.62 56
1518.71 55
1518.80 55
1518.89 54
1518.97 52
1519.06 50
1519.15 49
1519.24 50
1519.33 54
1519.42 62
1519.51 71
1519.60 80
1519.69 87
1519.78 91
1519.87 92
1519.96 91
1520.05 89
1520.14 89
1520.23 92
1520.31 98
1520.40 106
1520.49 113
1520.58 119
1520.67 121
1520.76 121
1520.85 119
1520.94 117
1521.03 113
1521.12 110
1521.21 104
1521.30 95
1521.39 81
1521.48 62
1521.57 41
1521.66 20
1521.74 2
1521.83 0
1521.92 0
1522.01 0
1522.10 0
1522.19 0
1522.28 0
1522.37 1
1522.46 1
1522.55 0
1522.64 0
1522.73 3
1522.82 10
1522.91 19
1523.00 32
1523.09 48
1523.18 66
1523.26 85
1523.35 104
1523.44 122
1523.53 139
1523.62 154
1523.71 164
1523.80 170
1523.89 171
1523.98 167
1524.07 160
1524.16 151
1524.25 142
1524.34 133
1524.43 125
1524.52 118
1524.61 111
1524.70 103
1524.79 94
1524.88 82
1524.96 68
1525.05 54
1525.14 41
1525.23 30
1525.32 22
1525.41 17
1525.50 15
1525.59 16
1525.68 21
1525.77 28
1525.86 38
1525.95 48
1526.04 58
1526.13 67
1526.22 71
1526.31 71
1526.40 66
1526.49 57
1526.58 46
1526.67 34
1526.75 24
1526.84 18
1526.93 17
1527.02 21
1527.11 28
1527.20 39
1527.29 52
1527.38 66
1527.47 79
1527.56 91
1527.65 101
1527.74 109
1527.83 113
1527.92 114
1528.01 113
1528.10 111
1528.19 109
1528.28 107
1528.37 107
1528.46 107
1528.55 109
1528.64 112
1528.73 115
1528.82 119
1528.90 122
1528.99 125
1529.08 129
1529.17 132
1529.26 136
1529.35 138
1529.44 140
1529.53 139
1529.62 135
1529.71 129
1529.80 122
1529.89 115
1529.98 109
1530.07 104
1530.16 101
1530.25 99
1530.34 97
1530.43 94
1530.52 90
1530.61 85
1530.70 81
1530.79 79
1530.88 80
1530.97 86
1531.06 96
1531.15 110
1531.24 125
1531.33 139
1531.41 151
1531.50 158
1531.59 162
1531.68 162
1531.77 159
1531.86 157
1531.95 155
1532.04 154
1532.13 153
1532.22 151
1532.31 144
1532.40 133
1532.49 117
1532.58 98
1532.67 77
1532.76 56
1532.85 38
1532.94 24
1533.03 13
1533.12 6
1533.21 3
1533.30 3
1533.39 6
1533.48 11
1533.57 17
1533.66 24
1533.75 31
1533.84 37
1533.93 44
1534.02 50
1534.11 56
1534.20 61
1534.29 65
1534.38 66
1534.47 64
1534.56 59
1534.65 53
1534.73 46
1534.82 42
1534.91 39
1535.00 40
1535.09 42
1535.18 45
1535.27 47
1535.36 46
1535.45 42
1535.54 34
1535.63 24
1535.72 12
1535.81 0
1535.90 0
1535.99 0
1536.08 0
1536.17 0
1536.26 0
1536.35 0
1536.44 0
1536.53 0
1536.62 12
1536.71 24
1536.80 35
1536.89 44
1536.98 52
1537.07 60
1537.16 67
1537.25 75
1537.34 83
1537.43 91
1537.52 98
1537.61 104
1537.70 108
1537.79 111
1537.88 117
1537.97 125
1538.06 139
1538.15 157
1538.24 179
1538.33 204
1538.42 228
1538.51 250
1538.60 268
1538.69 281
1538.78 290
1538.87 297
1538.96 301
1539.05 304
1539.14 306
1539.23 307
1539.32 308
1539.41 307
1539.50 307
1539.59 306
1539.68 306
1539.77 307
1539.86 310
1539.95 314
1540.04 320
1540.13 326
1540.22 331
1540.31 334
1540.40 334
1540.49 331
1540.58 327
1540.67 322
1540.76 317
1540.85 313
1540.94 312
1541.03 312
1541.12 312
1541.21 311
1541.30 309
1541.39 305
1541.48 300
1541.57 296
1541.66 294
1541.75 294
1541.84 298
1541.93 302
1542.02 307
1542.11 310
1542.20 309
1542.29 304
1542.38 297
1542.47 289
1542.56 283
1542.65 280
1542.74 282
1542.83 288
1542.92 296
1543.01 305
1543.10 314
1543.19 322
1543.28 327
1543.37 331
1543.46 334
1543.55 336
1543.64 337
1543.73 335
1543.82 330
1543.91 320
1544.00 307
1544.09 290
1544.18 272
1544.27 254
1544.36 240
1544.45 230
1544.54 225
1544.63 224
1544.72 226
1544.81 228
1544.90 230
1544.99 229
1545.08 225
1545.17 218
1545.26 211
1545.35 203
1545.44 197
1545.53 192
1545.62 189
1545.71 186
1545.80 184
1545.89 179
1545.98 173
1546.07 165
1546.16 154
1546.25 142
1546.34 131
1546.43 120
1546.52 111
1546.61 103
1546.70 98
1546.79 94
1546.88 91
1546.97 89
1547.06 87
1547.15 86
1547.24 85
1547.33 85
1547.42 85
1547.51 84
1547.60 80
1547.69 74
1547.78 65
1547.87 53
1547.96 39
1548.05 24
1548.14 12
1548.23 2
1548.32 0
1548.41 0
1548.50 0
1548.59 0
1548.68 3
1548.77 5
1548.86 4
1548.95 1
1549.04 0
1549.13 0
1549.22 0
1549.31 0
1549.40 3
1549.49 12
1549.58 24
1549.67 37
1549.76 50
1549.86 63
1549.95 74
1550.04 84
1550.13 92
1550.22 98
1550.31 103
1550.40 107
1550.49 111
1550.58 113
1550.67 115
1550.76 114
1550.85 111
1550.94 106
1551.03 98
1551.12 89
1551.21 80
1551.30 72
1551.39 67
1551.48 64
1551.57 65
1551.66 67
1551.75 71
1551.84 76
1551.93 82
1552.02 87
1552.11 92
1552.20 96
1552.29 100
1552.38 102
1552.47 103
1552.56 103
1552.65 103
1552.74 102
1552.83 103
1552.92 106
1553.01 110
1553.10 115
1553.19 120
1553.29 123
1553.38 124
1553.47 123
1553.56 119
1553.65 115
1553.74 111
1553.83 109
1553.92 109
1554.01 112
1554.10 116
1554.19 122
1554.28 126
1554.37 129
1554.46 128
1554.55 124
1554.64 117
1554.73 110
1554.82 102
1554.91 97
1555.00 94
1555.09 93
1555.18 95
1555.27 98
1555.36 101
1555.45 102
1555.54 100
1555.63 97
1555.72 91
1555.82 83
1555.91 75
1556.00 67
1556.09 62
1556.18 59
1556.27 60
1556.36 63
1556.45 67
1556.54 72
1556.63 76
1556.72 79
1556.81 80
1556.90 82
1556.99 84
1557.08 89
1557.17 97
1557.26 107
1557.35 119
1557.44 130
1557.53 139
1557.62 143
1557.71 141
1557.80 133
1557.90 118
1557.99 100
1558.08 81
1558.17 63
1558.26 51
1558.35 44
1558.44 44
1558.53 49
1558.62 60
1558.71 73
1558.80 87
1558.89 100
1558.98 110
1559.07 116
1559.16 118
1559.25 116
1559.34 111
1559.43 105
1559.52 100
1559.61 95
1559.70 93
1559.80 93
1559.89 96
1559.98 102
1560.07 110
1560.16 120
1560.25 132
1560.34 145
1560.43 158
1560.52 170
1560.61 181
1560.70 192
1560.79 201
1560.88 212
1560.97 224
1561.06 238
1561.15 254
1561.24 272
1561.33 290
1561.42 306
1561.52 318
1561.61 323
1561.70 322
1561.79 315
1561.88 303
1561.97 290
1562.06 276
1562.15 266
1562.24 260
1562.33 258
1562.42 261
1562.51 267
1562.60 277
1562.69 289
1562.78 302
1562.87 316
1562.96 331
1563.06 345
1563.15 357
1563.24 367
1563.33 375
1563.42 378
1563.51 379
1563.60 376
1563.69 373
1563.78 369
1563.87 368
1563.96 371
1564.05 378
1564.14 391
1564.23 407
1564.32 426
1564.41 447
1564.51 469
1564.60 490
1564.69 512
1564.78 533
1564.87 554
1564.96 576
1565.05 598
1565.14 622
1565.23 647
1565.32 673
1565.41 700
1565.50 729
1565.59 760
1565.68 792
1565.77 824
1565.87 857
1565.96 890
1566.05 922
1566.14 954
1566.23 985
1566.32 1016
1566.41 1047
1566.50 1077
1566.59 1106
1566.68 1132
1566.77 1154
1566.86 1171
1566.95 1182
1567.04 1186
1567.14 1183
1567.23 1175
1567.32 1163
1567.41 1149
1567.50 1133
1567.59 1118
1567.68 1104
1567.77 1094
1567.86 1088
1567.95 1087
1568.04 1089
1568.13 1094
1568.22 1100
1568.31 1104
1568.41 1104
1568.50 1099
1568.59 1089
1568.68 1076
1568.77 1059
1568.86 1041
1568.95 1022
1569.04 1003
1569.13 986
1569.22 970
1569.31 957
1569.40 946
1569.49 938
1569.59 933
1569.68 930
1569.77 928
1569.86 926
1569.95 925
1570.04 923
1570.13 921
1570.22 918
1570.31 912
1570.40 903
1570.49 891
1570.58 875
1570.68 857
1570.77 840
1570.86 826
1570.95 815
1571.04 808
1571.13 803
1571.22 799
1571.31 792
1571.40 780
1571.49 761
1571.58 735
1571.67 704
1571.77 669
1571.86 634
1571.95 602
1572.04 575
1572.13 555
1572.22 541
1572.31 534
1572.40 531
1572.49 531
1572.58 533
1572.67 536
1572.77 540
1572.86 544
1572.95 549
1573.04 552
1573.13 553
1573.22 550
1573.31 541
1573.40 525
1573.49 504
1573.58 479
1573.67 453
1573.76 429
1573.86 408
1573.95 391
1574.04 377
1574.13 364
1574.22 350
1574.31 336
1574.40 320
1574.49 302
1574.58 284
1574.67 265
1574.77 246
1574.86 228
1574.95 211
1575.04 196
1575.13 184
1575.22 177
1575.31 175
1575.40 179
1575.49 186
1575.58 196
1575.67 205
1575.77 211
1575.86 213
1575.95 209
1576.04 201
1576.13 190
1576.22 180
1576.31 173
1576.40 170
1576.49 173
1576.58 182
1576.68 193
1576.77 204
1576.86 212
1576.95 213
1577.04 208
1577.13 199
1577.22 188
1577.31 177
1577.40 169
1577.49 166
1577.59 166
1577.68 169
1577.77 173
1577.86 177
1577.95 179
1578.04 180
1578.13 180
1578.22 181
1578.31 181
1578.40 182
1578.50 184
1578.59 187
1578.68 191
1578.77 197
1578.86 204
1578.95 212
1579.04 219
1579.13 225
1579.22 227
1579.32 225
1579.41 220
1579.50 210
1579.59 197
1579.68 183
1579.77 168
1579.86 153
1579.95 140
1580.04 129
1580.14 120
1580.23 114
1580.32 111
1580.41 110
1580.50 111
1580.59 113
1580.68 117
1580.77 120
1580.86 125
1580.96 132
1581.05 140
1581.14 151
1581.23 162
1581.32 175
1581.41 186
1581.50 193
1581.59 197
1581.68 197
1581.78 193
1581.87 188
1581.96 182
1582.05 177
1582.14 174
1582.23 173
1582.32 175
1582.41 178
1582.50 181
1582.60 185
1582.69 186
1582.78 185
1582.87 181
1582.96 174
1583.05 165
1583.14 156
1583.23 149
1583.33 147
1583.42 151
1583.51 162
1583.60 180
1583.69 201
1583.78 225
1583.87 248
1583.96 269
1584.06 286
1584.15 297
1584.24 303
1584.33 305
1584.42 303
1584.51 299
1584.60 294
1584.69 290
1584.78 287
1584.88 287
1584.97 289
1585.06 293
1585.15 298
1585.24 302
1585.33 305
1585.42 305
1585.51 302
1585.61 299
1585.70 296
1585.79 296
1585.88 300
1585.97 308
1586.06 318
1586.15 327
1586.24 334
1586.34 336
1586.43 331
1586.52 321
1586.61 306
1586.70 290
1586.79 275
1586.88 264
1586.98 260
1587.07 261
1587.16 266
1587.25 275
1587.34 285
1587.43 293
1587.52 298
1587.61 298
1587.71 293
1587.80 284
1587.89 273
1587.98 262
1588.07 251
1588.16 243
1588.25 236
1588.34 230
1588.44 223
1588.53 213
1588.62 201
1588.71 186
1588.80 170
1588.89 153
1588.98 137
1589.08 122
1589.17 108
1589.26 94
1589.35 80
1589.44 66
1589.53 51
1589.62 37
1589.72 23
1589.81 9
1589.90 0
1589.99 0
1590.08 0
1590.17 0
1590.26 0
1590.35 0
1590.45 12
1590.54 25
1590.63 37
1590.72 45
1590.81 48
1590.90 45
1590.99 38
1591.09 30
1591.18 22
1591.27 16
1591.36 12
1591.45 9
1591.54 5
1591.63 0
1591.73 0
1591.82 0
1591.91 0
1592.00 0
1592.09 0
1592.18 0
1592.27 0
1592.37 16
1592.46 30
1592.55 40
1592.64 44
1592.73 43
1592.82 38
1592.91 30
1593.01 22
1593.10 15
1593.19 11
1593.28 9
1593.37 9
1593.46 11
1593.56 15
1593.65 21
1593.74 29
1593.83 39
1593.92 51
1594.01 62
1594.10 73
1594.20 80
1594.29 84
1594.38 83
1594.47 78
1594.56 71
1594.65 63
1594.74 57
1594.84 53
1594.93 53
1595.02 56
1595.11 61
1595.20 66
1595.29 70
1595.39 72
1595.48 70
1595.57 67
1595.66 63
1595.75 61
1595.84 60
1595.93 61
1596.03 64
1596.12 68
1596.21 72
1596.30 74
1596.39 75
1596.48 74
1596.58 72
1596.67 68
1596.76 63
1596.85 57
1596.94 50
1597.03 44
1597.13 39
1597.22 35
1597.31 35
1597.40 39
1597.49 47
1597.58 58
1597.67 71
1597.77 85
1597.86 97
1597.95 107
1598.04 115
1598.13 121
1598.22 127
1598.32 132
1598.41 138
1598.50 144
1598.59 150
1598.68 155
1598.77 157
1598.87 157
1598.96 154
1599.05 150
1599.14 147
1599.23 144
1599.32 143
1599.42 142
1599.51 141
1599.60 140
1599.69 138
1599.78 136
1599.87 135
1599.97 137
1600.06 143
1600.15 152
1600.24 162
1600.33 173
1600.42 182
1600.52 189
1600.61 193
1600.70 198
1600.79 204
1600.88 213
1600.97 224
1601.07 237
1601.16 249
1601.25 259
1601.34 264
1601.43 265
1601.52 262
1601.62 256
1601.71 249
1601.80 242
1601.89 235
1601.98 228
1602.07 220
1602.17 212
1602.26 202
1602.35 192
1602.44 182
1602.53 172
1602.63 164
1602.72 158
1602.81 154
1602.90 153
1602.99 156
1603.08 160
1603.18 166
1603.27 171
1603.36 176
1603.45 179
1603.54 181
1603.63 182
1603.73 183
1603.82 185
1603.91 190
1604.00 196
1604.09 204
1604.19 211
1604.28 217
1604.37 219
1604.46 220
1604.55 219
1604.64 218
1604.74 216
1604.83 216
1604.92 216
1605.01 216
1605.10 214
1605.19 210
1605.29 203
1605.38 194
1605.47 183
1605.56 171
1605.65 159
1605.75 146
1605.84 133
1605.93 122
1606.02 112
1606.11 102
1606.21 92
1606.30 82
1606.39 71
1606.48 61
1606.57 51
1606.66 43
1606.76 38
1606.85 39
1606.94 43
1607.03 52
1607.12 63
1607.22 74
1607.31 85
1607.40 95
1607.49 104
1607.58 113
1607.67 123
1607.77 134
1607.86 145
1607.95 156
1608.04 165
1608.13 171
1608.23 173
1608.32 169
1608.41 159
1608.50 144
1608.59 125
1608.69 103
1608.78 81
1608.87 61
1608.96 46
1609.05 36
1609.15 33
1609.24 36
1609.33 45
1609.42 59
1609.51 76
1609.61 95
1609.70 114
1609.79 133
1609.88 150
1609.97 164
1610.06 173
1610.16 176
1610.25 173
1610.34 166
1610.43 157
1610.52 148
1610.62 142
1610.71 142
1610.80 145
1610.89 151
1610.98 157
1611.08 160
1611.17 157
1611.26 148
1611.35 131
1611.44 109
1611.54 84
1611.63 58
1611.72 32
1611.81 9
1611.90 0
1612.00 0
1612.09 0
1612.18 0
1612.27 0
1612.36 0
1612.46 0
1612.55 0
1612.64 12
1612.73 25
1612.82 34
1612.92 40
1613.01 44
1613.10 46
1613.19 48
1613.29 53
1613.38 60
1613.47 68
1613.56 76
1613.65 83
1613.75 89
1613.84 94
1613.93 99
1614.02 105
1614.11 114
1614.21 125
1614.30 139
1614.39 153
1614.48 164
1614.57 170
1614.67 170
1614.76 163
1614.85 149
1614.94 130
1615.03 108
1615.13 88
1615.22 72
1615.31 61
1615.40 56
1615.49 56
1615.59 58
1615.68 61
1615.77 62
1615.86 59
1615.96 51
1616.05 42
1616.14 32
1616.23 25
1616.32 23
1616.42 24
1616.51 28
1616.60 33
1616.69 35
1616.78 32
1616.88 26
1616.97 17
1617.06 9
1617.15 5
1617.25 7
1617.34 16
1617.43 31
1617.52 48
1617.61 64
1617.71 78
1617.80 87
1617.89 91
1617.98 93
1618.08 93
1618.17 91
1618.26 90
1618.35 88
1618.44 85
1618.54 80
1618.63 73
1618.72 64
1618.81 57
1618.90 51
1619.00 48
1619.09 47
1619.18 50
1619.27 52
1619.37 54
1619.46 52
1619.55 47
1619.64 38
1619.73 28
1619.83 19
1619.92 12
1620.01 8
1620.10 9
1620.20 12
1620.29 18
1620.38 26
1620.47 34
1620.57 43
1620.66 53
1620.75 63
1620.84 73
1620.93 84
1621.03 94
1621.12 102
1621.21 109
1621.30 113
1621.40 114
1621.49 113
1621.58 109
1621.67 103
1621.76 94
1621.86 83
1621.95 71
1622.04 57
1622.13 41
1622.23 24
1622.32 7
1622.41 0
1622.50 0
1622.60 0
1622.69 0
1622.78 0
1622.87 0
1622.96 0
1623.06 7
1623.15 21
1623.24 34
1623.33 47
1623.43 59
1623.52 70
1623.61 77
1623.70 82
1623.80 82
1623.89 77
1623.98 67
1624.07 54
1624.17 37
1624.26 19
1624.35 1
1624.44 0
1624.53 0
1624.63 0
1624.72 0
1624.81 0
1624.90 0
1625.00 0
1625.09 5
1625.18 18
1625.27 27
1625.37 33
1625.46 35
1625.55 34
1625.64 31
1625.74 28
1625.83 26
1625.92 27
1626.01 30
1626.11 37
1626.20 46
1626.29 56
1626.38 66
1626.47 76
1626.57 86
1626.66 95
1626.75 103
1626.84 111
1626.94 119
1627.03 125
1627.12 130
1627.21 133
1627.31 132
1627.40 129
1627.49 125
1627.58 121
1627.68 118
1627.77 118
1627.86 122
1627.95 130
1628.05 140
1628.14 150
1628.23 157
1628.32 159
1628.42 155
1628.51 144
1628.60 127
1628.69 106
1628.79 85
1628.88 67
1628.97 53
1629.06 45
1629.16 40
1629.25 39
1629.34 38
1629.43 37
1629.53 34
1629.62 29
1629.71 24
1629.80 19
1629.90 14
1629.99 12
1630.08 11
1630.17 12
1630.27 14
1630.36 16
1630.45 18
1630.54 20
1630.64 21
1630.73 22
1630.82 22
1630.91 21
1631.01 21
1631.10 21
1631.19 21
1631.28 23
1631.38 27
1631.47 33
1631.56 42
1631.65 51
1631.75 62
1631.84 72
1631.93 80
1632.03 86
1632.12 90
1632.21 92
1632.30 94
1632.40 95
1632.49 98
1632.58 104
1632.67 111
1632.77 120
1632.86 130
1632.95 139
1633.04 148
1633.14 156
1633.23 163
1633.32 167
1633.41 169
1633.51 170
1633.60 167
1633.69 162
1633.78 155
1633.88 147
1633.97 137
1634.06 129
1634.16 121
1634.25 115
1634.34 109
1634.43 105
1634.53 101
1634.62 99
1634.71 100
1634.80 105
1634.90 113
1634.99 124
1635.08 136
1635.17 147
1635.27 156
1635.36 162
1635.45 162
1635.55 159
1635.64 154
1635.73 148
1635.82 142
1635.92 138
1636.01 135
1636.10 134
1636.19 135
1636.29 136
1636.38 136
1636.47 135
1636.56 133
1636.66 130
1636.75 126
1636.84 122
1636.94 118
1637.03 114
1637.12 110
1637.21 105
1637.31 99
1637.40 91
1637.49 83
1637.58 74
1637.68 65
1637.77 57
1637.86 51
1637.96 48
1638.05 48
1638.14 52
1638.23 58
1638.33 67
1638.42 77
1638.51 89
1638.61 100
1638.70 113
1638.79 127
1638.88 142
1638.98 158
1639.07 174
1639.16 189
1639.25 201
1639.35 209
1639.44 214
1639.53 216
1639.63 215
1639.72 213
1639.81 210
1639.90 206
1640.00 201
1640.09 196
1640.18 190
1640.28 184
1640.37 177
1640.46 168
1640.55 159
1640.65 150
1640.74 139
1640.83 129
1640.93 120
1641.02 114
1641.11 113
1641.20 117
1641.30 125
1641.39 136
1641.48 147
1641.58 155
1641.67 157
1641.76 155
1641.85 148
1641.95 140
1642.04 133
1642.13 132
1642.23 137
1642.32 147
1642.41 163
1642.50 179
1642.60 193
1642.69 204
1642.78 209
1642.88 210
1642.97 209
1643.06 206
1643.15 204
1643.25 204
1643.34 203
1643.43 202
1643.53 199
1643.62 193
1643.71 183
1643.80 171
1643.90 157
1643.99 144
1644.08 132
1644.18 123
1644.27 119
1644.36 119
1644.45 123
1644.55 132
1644.64 145
1644.73 159
1644.83 174
1644.92 188
1645.01 199
1645.11 206
1645.20 209
1645.29 208
1645.38 203
1645.48 197
1645.57 191
1645.66 185
1645.76 180
1645.85 176
1645.94 174
1646.03 170
1646.13 166
1646.22 160
1646.31 152
1646.41 143
1646.50 134
1646.59 127
1646.69 123
1646.78 123
1646.87 128
1646.96 139
1647.06 154
1647.15 170
1647.24 188
1647.34 204
1647.43 217
1647.52 224
1647.62 225
1647.71 217
1647.80 201
1647.90 178
1647.99 148
1648.08 113
1648.17 77
1648.27 43
1648.36 13
1648.45 0
1648.55 0
1648.64 0
1648.73 0
1648.83 0
1648.92 0
1649.01 0
1649.10 0
1649.20 1
1649.29 19
1649.38 38
1649.48 58
1649.57 78
1649.66 94
1649.76 107
1649.85 114
1649.94 117
1650.04 116
1650.13 113
1650.22 110
1650.31 108
1650.41 108
1650.50 109
1650.59 110
1650.69 111
1650.78 111
1650.87 109
1650.97 107
1651.06 105
1651.15 104
1651.25 104
1651.34 106
1651.43 108
1651.53 108
1651.62 109
1651.71 109
1651.80 110
1651.90 112
1651.99 115
1652.08 120
1652.18 126
1652.27 131
1652.36 134
1652.46 134
1652.55 130
1652.64 125
1652.74 119
1652.83 114
1652.92 112
1653.02 115
1653.11 122
1653.20 134
1653.30 149
1653.39 164
1653.48 177
1653.57 187
1653.67 191
1653.76 191
1653.85 187
1653.95 182
1654.04 176
1654.13 172
1654.23 170
1654.32 169
1654.41 169
1654.51 168
1654.60 167
1654.69 165
1654.79 162
1654.88 158
1654.97 154
1655.07 150
1655.16 147
1655.25 146
1655.35 150
1655.44 157
1655.53 170
1655.63 186
1655.72 204
1655.81 222
1655.91 238
1656.00 250
1656.09 258
1656.19 261
1656.28 261
1656.37 259
1656.47 255
1656.56 249
1656.65 242
1656.74 233
1656.84 223
1656.93 213
1657.02 202
1657.12 191
1657.21 181
1657.30 171
1657.40 161
1657.49 151
1657.58 142
1657.68 133
1657.77 124
1657.86 116
1657.96 109
1658.05 104
1658.14 100
1658.24 99
1658.33 101
1658.42 105
1658.52 111
1658.61 117
1658.70 124
1658.80 130
1658.89 136
1658.98 143
1659.08 151
1659.17 160
1659.26 169
1659.36 177
1659.45 181
1659.54 179
1659.64 171
1659.73 157
1659.82 139
1659.92 119
1660.01 99
1660.10 81
1660.20 66
1660.29 55
1660.38 46
1660.48 41
1660.57 39
1660.67 42
1660.76 48
1660.85 57
1660.95 69
1661.04 81
1661.13 91
1661.23 98
1661.32 101
1661.41 101
1661.51 100
1661.60 100
1661.69 102
1661.79 110
1661.88 122
1661.97 141
1662.07 164
1662.16 190
1662.25 217
1662.35 241
1662.44 261
1662.53 276
1662.63 285
1662.72 290
1662.81 294
1662.91 298
1663.00 303
1663.09 311
1663.19 320
1663.28 328
1663.37 334
1663.47 336
1663.56 334
1663.65 330
1663.75 325
1663.84 322
1663.94 320
1664.03 320
1664.12 322
1664.22 323
1664.31 323
1664.40 320
1664.50 312
1664.59 302
1664.68 289
1664.78 275
1664.87 261
1664.96 250
1665.06 241
1665.15 235
1665.24 233
1665.34 232
1665.43 234
1665.52 235
1665.62 236
1665.71 235
1665.81 232
1665.90 228
1665.99 223
1666.09 217
1666.18 211
1666.27 204
1666.37 197
1666.46 190
1666.55 183
1666.65 176
1666.74 170
1666.83 165
1666.93 164
1667.02 165
1667.12 170
1667.21 176
1667.30 184
1667.40 192
1667.49 198
1667.58 202
1667.68 201
1667.77 197
1667.86 188
1667.96 176
1668.05 163
1668.14 148
1668.24 134
1668.33 120
1668.43 108
1668.52 97
1668.61 88
1668.71 80
1668.80 72
1668.89 66
1668.99 60
1669.08 54
1669.17 49
1669.27 43
1669.36 38
1669.46 33
1669.55 28
1669.64 24
1669.74 21
1669.83 20
1669.92 21
1670.02 25
1670.11 31
1670.20 39
1670.30 48
1670.39 59
1670.49 69
1670.58 78
1670.67 86
1670.77 92
1670.86 96
1670.95 98
1671.05 97
1671.14 93
1671.24 87
1671.33 79
1671.42 69
1671.52 58
1671.61 48
1671.70 40
1671.80 34
1671.89 30
1671.98 30
1672.08 32
1672.17 35
1672.27 40
1672.36 44
1672.45 49
1672.55 53
1672.64 56
1672.73 59
1672.83 60
1672.92 61
1673.02 62
1673.11 64
1673.20 67
1673.30 72
1673.39 79
1673.48 87
1673.58 95
1673.67 101
1673.77 103
1673.86 101
1673.95 97
1674.05 90
1674.14 82
1674.23 75
1674.33 69
1674.42 65
1674.52 61
1674.61 58
1674.70 55
1674.80 53
1674.89 50
1674.98 46
1675.08 40
1675.17 31
1675.27 19
1675.36 5
1675.45 0
1675.55 0
1675.64 0
1675.74 0
1675.83 0
1675.92 0
1676.02 0
1676.11 0
1676.20 9
1676.30 18
1676.39 28
1676.49 39
1676.58 54
1676.67 71
1676.77 90
1676.86 108
1676.95 125
1677.05 139
1677.14 149
1677.24 156
1677.33 161
1677.42 165
1677.52 170
1677.61 176
1677.71 183
1677.80 189
1677.89 195
1677.99 197
1678.08 198
1678.18 195
1678.27 191
1678.36 185
1678.46 179
1678.55 174
1678.64 172
1678.74 174
1678.83 178
1678.93 185
1679.02 193
1679.11 200
1679.21 205
1679.30 207
1679.40 207
1679.49 203
1679.58 198
1679.68 190
1679.77 181
1679.87 171
1679.96 158
1680.05 143
1680.15 126
1680.24 109
1680.34 93
1680.43 80
1680.52 72
1680.62 69
1680.71 72
1680.80 80
1680.90 92
1680.99 106
1681.09 123
1681.18 140
1681.27 157
1681.37 173
1681.46 187
1681.56 198
1681.65 207
1681.74 212
1681.84 213
1681.93 210
1682.03 204
1682.12 194
1682.21 182
1682.31 168
1682.40 156
1682.50 147
1682.59 142
1682.68 142
1682.78 147
1682.87 154
1682.97 162
1683.06 167
1683.15 169
1683.25 166
1683.34 160
1683.44 153
1683.53 147
1683.62 144
1683.72 145
1683.81 149
1683.91 156
1684.00 165
1684.09 176
1684.19 187
1684.28 198
1684.38 211
1684.47 223
1684.57 235
1684.66 245
1684.75 253
1684.85 259
1684.94 262
1685.04 263
1685.13 261
1685.22 258
1685.32 251
1685.41 243
1685.51 234
1685.60 225
1685.69 219
1685.79 217
1685.88 220
1685.98 228
1686.07 240
1686.16 253
1686.26 265
1686.35 274
1686.45 277
1686.54 275
1686.64 268
1686.73 259
1686.82 248
1686.92 239
1687.01 231
1687.11 225
1687.20 221
1687.29 219
1687.39 219
1687.48 218
1687.58 218
1687.67 219
1687.76 221
1687.86 225
1687.95 231
1688.05 239
1688.14 247
1688.24 254
1688.33 259
1688.42 259
1688.52 255
1688.61 244
1688.71 229
1688.80 210
1688.89 190
1688.99 170
1689.08 152
1689.18 138
1689.27 128
1689.37 120
1689.46 114
1689.55 110
1689.65 105
1689.74 101
1689.84 99
1689.93 99
1690.03 101
1690.12 105
1690.21 110
1690.31 116
1690.40 121
1690.50 127
1690.59 133
1690.68 140
1690.78 150
1690.87 161
1690.97 171
1691.06 178
1691.16 181
1691.25 179
1691.34 172
1691.44 162
1691.53 153
1691.63 148
1691.72 149
1691.82 156
1691.91 165
1692.00 174
1692.10 178
1692.19 175
1692.29 164
1692.38 146
1692.48 125
1692.57 103
1692.66 84
1692.76 71
1692.85 64
1692.95 63
1693.04 65
1693.14 71
1693.23 78
1693.32 83
1693.42 84
1693.51 78
1693.61 66
1693.70 48
1693.80 27
1693.89 6
1693.98 0
1694.08 0
1694.17 0
1694.27 0
1694.36 0
1694.46 0
1694.55 4
1694.64 8
1694.74 10
1694.83 10
1694.93 9
1695.02 11
1695.12 14
1695.21 20
1695.31 29
1695.40 39
1695.49 50
1695.59 61
1695.68 71
1695.78 78
1695.87 81
1695.97 80
1696.06 74
1696.15 66
1696.25 55
1696.34 42
1696.44 31
1696.53 21
1696.63 13
1696.72 9
1696.82 7
1696.91 10
1697.00 17
1697.10 28
1697.19 44
1697.29 62
1697.38 81
1697.48 100
1697.57 117
1697.67 131
1697.76 141
1697.85 148
1697.95 150
1698.04 148
1698.14 142
1698.23 132
1698.33 119
1698.42 102
1698.51 84
1698.61 67
1698.70 54
1698.80 45
1698.89 43
1698.99 47
1699.08 56
1699.18 67
1699.27 80
1699.37 90
1699.46 98
1699.55 102
1699.65 103
1699.74 101
1699.84 97
1699.93 94
1700.03 93
1700.12 95
1700.22 101
1700.31 113
1700.40 130
1700.50 150
1700.59 172
1700.69 195
1700.78 216
1700.88 234
1700.97 248
1701.07 258
1701.16 263
1701.26 262
1701.35 257
1701.44 247
1701.54 234
1701.63 221
1701.73 208
1701.82 199
1701.92 193
1702.01 191
1702.11 191
1702.20 192
1702.30 193
1702.39 193
1702.48 190
1702.58 186
1702.67 181
1702.77 175
1702.86 169
1702.96 162
1703.05 156
1703.15 151
1703.24 147
1703.34 145
1703.43 144
1703.52 143
1703.62 142
1703.71 137
1703.81 129
1703.90 116
1704.00 97
1704.09 74
1704.19 49
1704.28 24
1704.38 1
1704.47 0
1704.57 0
1704.66 0
1704.75 0
1704.85 0
1704.94 4
1705.04 22
1705.13 39
1705.23 56
1705.32 72
1705.42 86
1705.51 99
1705.61 111
1705.70 123
1705.80 135
1705.89 146
1705.98 155
1706.08 163
1706.17 170
1706.27 174
1706.36 178
1706.46 180
1706.55 182
1706.65 183
1706.74 183
1706.84 181
1706.93 175
1707.03 165
1707.12 150
1707.22 130
1707.31 109
1707.40 88
1707.50 72
1707.59 64
1707.69 65
1707.78 75
1707.88 92
1707.97 112
1708.07 132
1708.16 145
1708.26 150
1708.35 145
1708.45 133
1708.54 117
1708.64 101
1708.73 91
1708.83 90
1708.92 99
1709.02 114
1709.11 133
1709.20 149
1709.30 159
1709.39 159
1709.49 151
1709.58 135
1709.68 115
1709.77 96
1709.87 81
1709.96 72
1710.06 71
1710.15 75
1710.25 84
1710.34 96
1710.44 109
1710.53 122
1710.63 132
1710.72 140
1710.82 145
1710.91 148
1711.01 147
1711.10 144
1711.19 140
1711.29 134
1711.38 127
1711.48 120
1711.57 114
1711.67 108
1711.76 102
1711.86 96
1711.95 90
1712.05 84
1712.14 78
1712.24 71
1712.33 65
1712.43 61
1712.52 59
1712.62 60
1712.71 64
1712.81 71
1712.90 82
1713.00 95
1713.09 111
1713.19 128
1713.28 145
1713.38 161
1713.47 176
1713.57 187
1713.66 194
1713.76 195
1713.85 192
1713.95 183
1714.04 170
1714.13 154
1714.23 137
1714.32 122
1714.42 109
1714.51 100
1714.61 95
1714.70 93
1714.80 94
1714.89 97
1714.99 101
1715.08 105
1715.18 109
1715.27 115
1715.37 121
1715.46 128
1715.56 136
1715.65 143
1715.75 149
1715.84 153
1715.94 154
1716.03 153
1716.13 151
1716.22 148
1716.32 144
1716.41 140
1716.51 136
1716.60 132
1716.70 126
1716.79 120
1716.89 111
1716.98 102
1717.08 92
1717.17 82
1717.27 72
1717.36 62
1717.46 53
1717.55 45
1717.65 39
1717.74 35
1717.84 34
1717.93 36
1718.03 40
1718.12 45
1718.22 51
1718.31 57
1718.41 62
1718.50 66
1718.60 71
1718.69 75
1718.79 80
1718.88 86
1718.98 91
1719.07 96
1719.17 99
1719.26 100
1719.36 99
1719.45 97
1719.55 94
1719.64 90
1719.74 88
1719.83 86
1719.93 85
1720.02 83
1720.12 81
1720.21 77
1720.31 70
1720.40 61
1720.50 52
1720.59 46
1720.69 45
1720.78 50
1720.88 62
1720.97 78
1721.07 98
1721.16 116
1721.26 131
1721.35 141
1721.45 145
1721.54 145
1721.64 142
1721.73 138
1721.83 136
1721.92 135
1722.02 135
1722.11 135
1722.21 135
1722.30 134
1722.40 132
1722.49 130
1722.59 129
1722.69 129
1722.78 132
1722.88 137
1722.97 143
1723.07 149
1723.16 155
1723.26 157
1723.35 155
1723.45 150
1723.54 140
1723.64 127
1723.73 111
1723.83 94
1723.92 76
1724.02 60
1724.11 46
1724.21 34
1724.30 24
1724.40 18
1724.49 14
1724.59 11
1724.68 8
1724.78 6
1724.87 2
1724.97 0
1725.06 0
1725.16 0
1725.25 0
1725.35 0
1725.44 0
1725.54 0
1725.64 0
1725.73 1
1725.83 6
1725.92 14
1726.02 26
1726.11 43
1726.21 64
1726.30 88
1726.40 112
1726.49 135
1726.59 155
1726.68 170
1726.78 178
1726.87 180
1726.97 176
1727.06 166
1727.16 154
1727.25 139
1727.35 124
1727.44 112
1727.54 104
1727.63 99
1727.73 97
1727.83 97
1727.92 98
1728.02 100
1728.11 102
1728.21 105
1728.30 108
1728.40 113
1728.49 119
1728.59 126
1728.68 133
1728.78 141
1728.87 149
1728.97 156
1729.06 162
1729.16 168
1729.25 174
1729.35 182
1729.45 191
1729.54 201
1729.64 211
1729.73 221
1729.83 226
1729.92 226
1730.02 219
1730.11 205
1730.21 187
1730.30 165
1730.40 143
1730.49 124
1730.59 108
1730.68 97
1730.78 90
1730.88 87
1730.97 86
1731.07 87
1731.16 88
1731.26 87
1731.35 84
1731.45 79
1731.54 74
1731.64 71
1731.73 72
1731.83 77
1731.92 87
1732.02 101
1732.11 115
1732.21 126
1732.31 131
1732.40 130
1732.50 125
1732.59 115
1732.69 105
1732.78 95
1732.88 88
1732.97 84
1733.07 83
1733.16 83
1733.26 84
1733.35 86
1733.45 87
1733.55 88
1733.64 90
1733.74 93
1733.83 96
1733.93 101
1734.02 106
1734.12 112
1734.21 117
1734.31 122
1734.40 126
1734.50 129
1734.60 132
1734.69 137
1734.79 143
1734.88 151
1734.98 161
1735.07 172
1735.17 181
1735.26 187
1735.36 187
1735.45 182
1735.55 173
1735.65 163
1735.74 153
1735.84 147
1735.93 145
1736.03 148
1736.12 153
1736.22 158
1736.31 161
1736.41 160
1736.50 157
1736.60 152
1736.70 149
1736.79 149
1736.89 152
1736.98 160
1737.08 170
1737.17 181
1737.27 190
1737.36 197
1737.46 201
1737.56 203
1737.65 204
1737.75 204
1737.84 205
1737.94 206
1738.03 208
1738.13 210
1738.22 211
1738.32 212
1738.42 212
1738.51 211
1738.61 211
1738.70 211
1738.80 211
1738.89 212
1738.99 213
1739.08 214
1739.18 213
1739.28 209
1739.37 202
1739.47 191
1739.56 177
1739.66 161
1739.75 145
1739.85 130
1739.94 117
1740.04 106
1740.14 97
1740.23 90
1740.33 84
1740.42 78
1740.52 73
1740.61 70
1740.71 68
1740.81 68
1740.90 68
1741.00 67
1741.09 64
1741.19 58
1741.28 50
1741.38 41
1741.47 33
1741.57 30
1741.67 32
1741.76 41
1741.86 57
1741.95 77
1742.05 99
1742.14 118
1742.24 133
1742.34 141
1742.43 141
1742.53 136
1742.62 126
1742.72 113
1742.81 99
1742.91 84
1743.01 69
1743.10 53
1743.20 35
1743.29 17
1743.39 0
1743.48 0
1743.58 0
1743.67 0
1743.77 0
1743.87 0
1743.96 0
1744.06 0
1744.15 8
1744.25 20
1744.34 28
1744.44 31
1744.54 30
1744.63 25
1744.73 18
1744.82 11
1744.92 6
1745.01 5
1745.11 8
1745.21 14
1745.30 22
1745.40 32
1745.49 42
1745.59 52
1745.69 62
1745.78 72
1745.88 81
1745.97 91
1746.07 101
1746.16 110
1746.26 116
1746.36 120
1746.45 120
1746.55 115
1746.64 106
1746.74 94
1746.83 81
1746.93 68
1747.03 58
1747.12 53
1747.22 54
1747.31 61
1747.41 73
1747.50 88
1747.60 104
1747.70 118
1747.79 127
1747.89 131
1747.98 130
1748.08 126
1748.18 121
1748.27 117
1748.37 116
1748.46 119
1748.56 124
1748.65 130
1748.75 135
1748.85 138
1748.94 137
1749.04 131
1749.13 122
1749.23 109
1749.33 96
1749.42 84
1749.52 74
1749.61 67
1749.71 65
1749.80 67
1749.90 73
1750.00 84
1750.09 97
1750.19 111
1750.28 123
1750.38 132
1750.48 136
1750.57 133
1750.67 125
1750.76 113
1750.86 100
1750.96 88
1751.05 79
1751.15 75
1751.24 75
1751.34 79
1751.44 83
1751.53 88
1751.63 91
1751.72 92
1751.82 91
1751.91 88
1752.01 83
1752.11 78
1752.20 72
1752.30 64
1752.39 55
1752.49 46
1752.59 36
1752.68 27
1752.78 19
1752.87 15
1752.97 14
1753.07 16
1753.16 21
1753.26 27
1753.35 34
1753.45 42
1753.55 49
1753.64 56
1753.74 63
1753.83 69
1753.93 74
1754.03 77
1754.12 76
1754.22 71
1754.31 63
1754.41 50
1754.51 36
1754.60 20
1754.70 4
1754.79 0
1754.89 0
1754.99 0
1755.08 0
1755.18 0
1755.27 0
1755.37 0
1755.47 0
1755.56 19
1755.66 44
1755.75 65
1755.85 82
1755.95 90
1756.04 91
1756.14 83
1756.23 70
1756.33 54
1756.43 36
1756.52 20
1756.62 7
1756.71 0
1756.81 0
1756.91 0
1757.00 0
1757.10 4
1757.19 14
1757.29 25
1757.39 36
1757.48 45
1757.58 51
1757.67 54
1757.77 55
1757.87 54
1757.96 52
1758.06 50
1758.16 50
1758.25 50
1758.35 52
1758.44 52
1758.54 52
1758.64 51
1758.73 49
1758.83 47
1758.92 48
1759.02 52
1759.12 60
1759.21 69
1759.31 79
1759.40 87
1759.50 94
1759.60 97
1759.69 97
1759.79 93
1759.89 87
1759.98 78
1760.08 68
1760.17 56
1760.27 45
1760.37 35
1760.46 28
1760.56 23
1760.65 21
1760.75 22
1760.85 24
1760.94 26
1761.04 30
1761.14 36
1761.23 44
1761.33 55
1761.42 68
1761.52 82
1761.62 94
1761.71 103
1761.81 107
1761.90 105
1762.00 98
1762.10 88
1762.19 76
1762.29 64
1762.39 53
1762.48 42
1762.58 34
1762.67 28
1762.77 25
1762.87 25
1762.96 29
1763.06 38
1763.16 52
1763.25 69
1763.35 90
1763.44 113
1763.54 136
1763.64 157
1763.73 176
1763.83 192
1763.93 202
1764.02 209
1764.12 211
1764.21 210
1764.31 206
1764.41 201
1764.50 196
1764.60 192
1764.70 188
1764.79 187
1764.89 188
1764.98 191
1765.08 194
1765.18 196
1765.27 197
1765.37 197
1765.47 196
1765.56 194
1765.66 193
1765.75 194
1765.85 195
1765.95 195
1766.04 193
1766.14 186
1766.24 176
1766.33 162
1766.43 146
1766.53 130
1766.62 116
1766.72 104
1766.81 97
1766.91 91
1767.01 88
1767.10 87
1767.20 88
1767.30 91
1767.39 95
1767.49 99
1767.58 102
1767.68 104
1767.78 102
1767.87 95
1767.97 86
1768.07 73
1768.16 58
1768.26 42
1768.36 26
1768.45 13
1768.55 2
1768.64 0
1768.74 0
1768.84 0
1768.93 0
1769.03 6
1769.13 14
1769.22 21
1769.32 25
1769.42 26
1769.51 25
1769.61 22
1769.71 17
1769.80 12
1769.90 5
1769.99 0
1770.09 0
1770.19 0
1770.28 0
1770.38 0
1770.48 0
1770.57 0
1770.67 3
1770.77 18
1770.86 32
1770.96 41
1771.06 44
1771.15 42
1771.25 37
1771.34 31
1771.44 27
1771.54 28
1771.63 33
1771.73 41
1771.83 50
1771.92 58
1772.02 63
1772.12 64
1772.21 59
1772.31 50
1772.41 38
1772.50 26
1772.60 13
1772.70 3
1772.79 0
1772.89 0
1772.98 0
1773.08 0
1773.18 0
1773.27 0
1773.37 0
1773.47 8
1773.56 24
1773.66 44
1773.76 65
1773.85 85
1773.95 101
1774.05 111
1774.14 116
1774.24 115
1774.34 109
1774.43 101
1774.53 91
1774.63 83
1774.72 76
1774.82 74
1774.92 76
1775.01 85
1775.11 99
1775.20 117
1775.30 137
1775.40 156
1775.49 169
1775.59 176
1775.69 175
1775.78 167
1775.88 156
1775.98 144
1776.07 133
1776.17 126
1776.27 121
1776.36 118
1776.46 116
1776.56 116
1776.65 117
1776.75 119
1776.85 124
1776.94 132
1777.04 139
1777.14 145
1777.23 148
1777.33 145
1777.43 138
1777.52 127
1777.62 115
1777.72 106
1777.81 101
1777.91 102
1778.01 107
1778.10 115
1778.20 120
1778.30 122
1778.39 117
1778.49 106
1778.59 91
1778.68 76
1778.78 66
1778.88 63
1778.97 69
1779.07 83
1779.17 101
1779.26 118
1779.36 131
1779.46 136
1779.55 132
1779.65 121
1779.75 106
1779.84 89
1779.94 73
1780.04 61
1780.13 53
1780.23 50
1780.33 49
1780.42 48
1780.52 45
1780.62 38
1780.71 28
1780.81 14
1780.91 0
1781.00 0
1781.10 0
1781.20 0
1781.29 0
1781.39 0
1781.49 0
1781.58 3
1781.68 15
1781.78 23
1781.87 26
1781.97 24
1782.07 20
1782.16 16
1782.26 13
1782.36 13
1782.45 16
1782.55 23
1782.65 32
1782.74 42
1782.84 50
1782.94 57
1783.03 60
1783.13 60
1783.23 57
1783.33 52
1783.42 46
1783.52 40
1783.62 36
1783.71 32
1783.81 29
1783.91 27
1784.00 26
1784.10 25
1784.20 24
1784.29 23
1784.39 22
1784.49 22
1784.58 22
1784.68 21
1784.78 20
1784.87 20
1784.97 21
1785.07 25
1785.16 31
1785.26 40
1785.36 50
1785.45 60
1785.55 68
1785.65 74
1785.75 75
1785.84 74
1785.94 70
1786.04 66
1786.13 63
1786.23 61
1786.33 59
1786.42 58
1786.52 57
1786.62 57
1786.71 57
1786.81 58
1786.91 61
1787.00 65
1787.10 69
1787.20 74
1787.30 77
1787.39 79
1787.49 81
1787.59 81
1787.68 82
1787.78 82
1787.88 82
1787.97 83
1788.07 84
1788.17 84
1788.26 85
1788.36 85
1788.46 85
1788.56 86
1788.65 86
1788.75 87
1788.85 88
1788.94 88
1789.04 87
1789.14 85
1789.23 82
1789.33 79
1789.43 78
1789.52 80
1789.62 86
1789.72 96
1789.82 111
1789.91 129
1790.01 148
1790.11 165
1790.20 179
1790.30 188
1790.40 192
1790.49 191
1790.59 189
1790.69 188
1790.78 189
1790.88 194
1790.98 203
1791.08 215
1791.17 227
1791.27 240
1791.37 250
1791.46 256
1791.56 260
1791.66 261
1791.75 261
1791.85 260
1791.95 258
1792.05 255
1792.14 251
1792.24 244
1792.34 236
1792.43 226
1792.53 217
1792.63 209
1792.73 203
1792.82 199
1792.92 196
1793.02 193
1793.11 189
1793.21 184
1793.31 177
1793.40 170
1793.50 163
1793.60 158
1793.70 156
1793.79 155
1793.89 157
1793.99 158
1794.08 158
1794.18 156
1794.28 152
1794.38 146
1794.47 140
1794.57 134
1794.67 130
1794.76 128
1794.86 129
1794.96 132
1795.05 137
1795.15 141
1795.25 145
1795.35 147
1795.44 147
1795.54 144
1795.64 140
1795.73 138
1795.83 137
1795.93 138
1796.03 142
1796.12 149
1796.22 156
1796.32 162
1796.41 168
1796.51 172
1796.61 174
1796.71 177
1796.80 180
1796.90 185
1797.00 192
1797.09 200
1797.19 211
1797.29 222
1797.39 234
1797.48 244
1797.58 253
1797.68 258
1797.77 258
1797.87 255
1797.97 247
1798.07 235
1798.16 221
1798.26 206
1798.36 190
1798.45 176
1798.55 165
1798.65 158
1798.75 157
1798.84 162
1798.94 172
1799.04 185
1799.14 200
1799.23 216
1799.33 232
1799.43 248
1799.52 263
1799.62 278
1799.72 292
1799.82 303
1799.91 311
1800.01 314
1800.11 312
1800.20 306
1800.30 295
1800.40 283
1800.50 269
1800.59 255
1800.69 240
1800.79 224
1800.89 207
1800.98 188
1801.08 168
1801.18 146
1801.27 124
1801.37 104
1801.47 86
1801.57 72
1801.66 62
1801.76 56
1801.86 54
1801.96 57
1802.05 64
1802.15 75
1802.25 87
1802.34 100
1802.44 112
1802.54 120
1802.64 124
1802.73 123
1802.83 119
1802.93 114
1803.03 110
1803.12 111
1803.22 117
1803.32 130
1803.41 147
1803.51 165
1803.61 180
1803.71 191
1803.80 195
1803.90 192
1804.00 184
1804.10 172
1804.19 160
1804.29 148
1804.39 137
1804.49 127
1804.58 119
1804.68 114
1804.78 111
1804.87 114
1804.97 124
1805.07 142
1805.17 165
1805.26 191
1805.36 215
1805.46 233
1805.56 240
1805.65 234
1805.75 216
1805.85 190
1805.95 162
1806.04 137
1806.14 120
1806.24 112
1806.34 114
1806.43 123
1806.53 135
1806.63 147
1806.73 156
1806.82 160
1806.92 159
1807.02 155
1807.11 148
1807.21 141
1807.31 136
1807.41 133
1807.50 134
1807.60 139
1807.70 148
1807.80 158
1807.89 170
1807.99 181
1808.09 191
1808.19 199
1808.28 204
1808.38 205
1808.48 201
1808.58 194
1808.67 184
1808.77 170
1808.87 154
1808.97 138
1809.06 124
1809.16 113
1809.26 106
1809.36 104
1809.45 104
1809.55 107
1809.65 112
1809.75 116
1809.84 119
1809.94 120
1810.04 119
1810.14 117
1810.23 114
1810.33 110
1810.43 104
1810.53 96
1810.62 87
1810.72 76
1810.82 65
1810.92 54
1811.01 44
1811.11 35
1811.21 27
1811.31 21
1811.40 14
1811.50 7
1811.60 0
1811.70 0
1811.79 0
1811.89 0
1811.99 0
1812.09 0
1812.18 0
1812.28 0
1812.38 7
1812.48 22
1812.57 35
1812.67 45
1812.77 50
1812.87 51
1812.96 48
1813.06 43
1813.16 38
1813.26 32
1813.36 28
1813.45 25
1813.55 26
1813.65 29
1813.75 36
1813.84 47
1813.94 61
1814.04 78
1814.14 97
1814.23 116
1814.33 134
1814.43 150
1814.53 166
1814.62 179
1814.72 192
1814.82 206
1814.92 220
1815.01 236
1815.11 253
1815.21 270
1815.31 285
1815.41 298
1815.50 308
1815.60 313
1815.70 314
1815.80 313
1815.89 309
1815.99 305
1816.09 302
1816.19 298
1816.28 293
1816.38 287
1816.48 279
1816.58 268
1816.67 256
1816.77 244
1816.87 235
1816.97 229
1817.07 228
1817.16 230
1817.26 234
1817.36 240
1817.46 245
1817.55 248
1817.65 249
1817.75 250
1817.85 250
1817.95 250
1818.04 250
1818.14 250
1818.24 250
1818.34 249
1818.43 245
1818.53 239
1818.63 232
1818.73 226
1818.82 224
1818.92 226
1819.02 233
1819.12 246
1819.22 262
1819.31 280
1819.41 296
1819.51 309
1819.61 317
1819.70 320
1819.80 317
1819.90 311
1820.00 302
1820.10 292
1820.19 283
1820.29 276
1820.39 271
1820.49 268
1820.58 268
1820.68 269
1820.78 271
1820.88 272
1820.98 271
1821.07 269
1821.17 265
1821.27 260
1821.37 253
1821.46 247
1821.56 242
1821.66 238
1821.76 235
1821.86 234
1821.95 235
1822.05 238
1822.15 242
1822.25 246
1822.34 250
1822.44 253
1822.54 255
1822.64 257
1822.74 261
1822.83 267
1822.93 278
1823.03 292
1823.13 308
1823.23 324
1823.32 336
1823.42 340
1823.52 337
1823.62 325
1823.71 306
1823.81 285
1823.91 263
1824.01 245
1824.11 232
1824.20 224
1824.30 220
1824.40 218
1824.50 217
1824.60 215
1824.69 212
1824.79 209
1824.89 207
1824.99 208
1825.09 213
1825.18 220
1825.28 229
1825.38 239
1825.48 250
1825.57 258
1825.67 264
1825.77 266
1825.87 266
1825.97 262
1826.06 257
1826.16 251
1826.26 246
1826.36 243
1826.46 243
1826.55 245
1826.65 248
1826.75 250
1826.85 249
1826.95 245
1827.04 238
1827.14 229
1827.24 219
1827.34 210
1827.44 203
1827.53 196
1827.63 192
1827.73 187
1827.83 184
1827.93 183
1828.02 185
1828.12 190
1828.22 199
1828.32 211
1828.42 225
1828.51 238
1828.61 247
1828.71 252
1828.81 251
1828.91 245
1829.00 234
1829.10 220
1829.20 206
1829.30 191
1829.40 179
1829.49 169
1829.59 163
1829.69 159
1829.79 160
1829.89 161
1829.98 162
1830.08 160
1830.18 153
1830.28 139
1830.38 120
1830.47 96
1830.57 69
1830.67 44
1830.77 22
1830.87 7
1830.96 0
1831.06 0
1831.16 0
1831.26 2
1831.36 10
1831.45 19
1831.55 30
1831.65 40
1831.75 51
1831.85 60
1831.95 67
1832.04 71
1832.14 72
1832.24 70
1832.34 65
1832.44 58
1832.53 49
1832.63 39
1832.73 32
1832.83 28
1832.93 28
1833.02 32
1833.12 38
1833.22 44
1833.32 47
1833.42 45
1833.51 37
1833.61 24
1833.71 9
1833.81 0
1833.91 0
1834.01 0
1834.10 0
1834.20 0
1834.30 0
1834.40 0
1834.50 0
1834.59 1
1834.69 6
1834.79 14
1834.89 24
1834.99 37
1835.09 52
1835.18 68
1835.28 82
1835.38 94
1835.48 103
1835.58 110
1835.67 115
1835.77 120
1835.87 125
1835.97 131
1836.07 137
1836.17 142
1836.26 145
1836.36 146
1836.46 147
1836.56 148
1836.66 149
1836.75 151
1836.85 155
1836.95 158
1837.05 161
1837.15 164
1837.25 167
1837.34 171
1837.44 174
1837.54 179
1837.64 183
1837.74 186
1837.84 186
1837.93 182
1838.03 176
1838.13 167
1838.23 157
1838.33 149
1838.42 143
1838.52 140
1838.62 141
1838.72 143
1838.82 147
1838.92 151
1839.01 152
1839.11 151
1839.21 147
1839.31 142
1839.41 136
1839.51 130
1839.60 126
1839.70 124
1839.80 121
1839.90 118
1840.00 112
1840.10 102
1840.19 88
1840.29 72
1840.39 53
1840.49 36
1840.59 22
1840.69 13
1840.78 8
1840.88 9
1840.98 13
1841.08 20
1841.18 27
1841.28 34
1841.37 40
1841.47 44
1841.57 48
1841.67 52
1841.77 57
1841.87 65
1841.96 76
1842.06 90
1842.16 106
1842.26 122
1842.36 135
1842.46 145
1842.55 151
1842.65 151
1842.75 147
1842.85 141
1842.95 134
1843.05 126
1843.14 117
1843.24 109
1843.34 100
1843.44 92
1843.54 84
1843.64 76
1843.73 70
1843.83 65
1843.93 62
1844.03 59
1844.13 56
1844.23 52
1844.33 46
1844.42 39
1844.52 30
1844.62 21
1844.72 13
1844.82 8
1844.92 7
1845.01 10
1845.11 16
1845.21 25
1845.31 35
1845.41 45
1845.51 54
1845.60 62
1845.70 68
1845.80 74
1845.90 79
1846.00 84
1846.10 88
1846.20 93
1846.29 98
1846.39 103
1846.49 110
1846.59 116
1846.69 123
1846.79 130
1846.89 137
1846.98 143
1847.08 148
1847.18 151
1847.28 153
1847.38 154
1847.48 156
1847.57 159
1847.67 165
1847.77 174
1847.87 187
1847.97 204
1848.07 223
1848.17 242
1848.26 258
1848.36 269
1848.46 274
1848.56 271
1848.66 263
1848.76 250
1848.86 236
1848.95 222
1849.05 211
1849.15 201
1849.25 193
1849.35 184
1849.45 174
1849.55 161
1849.64 145
1849.74 127
1849.84 109
1849.94 92
1850.04 76
1850.14 64
1850.24 55
1850.33 48
1850.43 46
1850.53 45
1850.63 47
1850.73 50
1850.83 54
1850.93 59
1851.02 64
1851.12 68
1851.22 71
1851.32 73
1851.42 74
1851.52 73
1851.62 70
1851.71 66
1851.81 62
1851.91 58
1852.01 55
1852.11 54
1852.21 53
1852.31 54
1852.40 54
1852.50 54
1852.60 52
1852.70 48
1852.80 43
1852.90 37
1853.00 31
1853.10 27
1853.19 25
1853.29 24
1853.39 25
1853.49 28
1853.59 33
1853.69 38
1853.79 44
1853.88 50
1853.98 54
1854.08 58
1854.18 59
1854.28 57
1854.38 52
1854.48 47
1854.58 41
1854.67 38
1854.77 37
1854.87 41
1854.97 49
1855.07 60
1855.17 72
1855.27 81
1855.36 87
1855.46 87
1855.56 81
1855.66 70
1855.76 55
1855.86 40
1855.96 26
1856.06 16
1856.15 11
1856.25 10
1856.35 14
1856.45 21
1856.55 30
1856.65 41
1856.75 52
1856.85 63
1856.94 74
1857.04 84
1857.14 92
1857.24 98
1857.34 103
1857.44 106
1857.54 109
1857.64 112
1857.73 114
1857.83 116
1857.93 117
1858.03 118
1858.13 118
1858.23 117
1858.33 116
1858.43 116
1858.53 117
1858.62 119
1858.72 122
1858.82 125
1858.92 128
1859.02 130
1859.12 130
1859.22 128
1859.32 123
1859.41 117
1859.51 108
1859.61 99
1859.71 90
1859.81 82
1859.91 76
1860.01 72
1860.11 69
1860.21 68
1860.30 66
1860.40 65
1860.50 63
1860.60 62
1860.70 61
1860.80 60
1860.90 58
1861.00 55
1861.09 53
1861.19 51
1861.29 51
1861.39 54
1861.49 61
1861.59 72
1861.69 86
1861.79 100
1861.89 111
1861.98 119
1862.08 123
1862.18 123
1862.28 121
1862.38 118
1862.48 115
1862.58 114
1862.68 113
1862.78 114
1862.87 114
1862.97 115
1863.07 116
1863.17 118
1863.27 120
1863.37 122
1863.47 125
1863.57 127
1863.67 128
1863.77 127
1863.86 125
1863.96 122
1864.06 119
1864.16 116
1864.26 114
1864.36 115
1864.46 117
1864.56 121
1864.66 124
1864.75 126
1864.85 124
1864.95 118
1865.05 109
1865.15 96
1865.25 82
1865.35 68
1865.45 56
1865.55 46
1865.65 38
1865.74 32
1865.84 28
1865.94 26
1866.04 25
1866.14 26
1866.24 30
1866.34 36
1866.44 44
1866.54 53
1866.64 61
1866.73 67
1866.83 72
1866.93 75
1867.03 77
1867.13 78
1867.23 79
1867.33 82
1867.43 86
1867.53 91
1867.63 97
1867.72 104
1867.82 111
1867.92 119
1868.02 125
1868.12 129
1868.22 130
1868.32 127
1868.42 117
1868.52 103
1868.62 85
1868.72 66
1868.81 49
1868.91 36
1869.01 30
1869.11 30
1869.21 35
1869.31 44
1869.41 53
1869.51 60
1869.61 64
1869.71 64
1869.81 61
1869.90 56
1870.00 49
1870.10 43
1870.20 39
1870.30 35
1870.40 31
1870.50 28
1870.60 24
1870.70 18
1870.80 11
1870.90 3
1870.99 0
1871.09 0
1871.19 0
1871.29 0
1871.39 0
1871.49 0
1871.59 0
1871.69 0
1871.79 1
1871.89 7
1871.99 14
1872.09 22
1872.18 31
1872.28 40
1872.38 47
1872.48 53
1872.58 56
1872.68 57
1872.78 56
1872.88 53
1872.98 51
1873.08 49
1873.18 50
1873.28 53
1873.37 60
1873.47 70
1873.57 81
1873.67 92
1873.77 102
1873.87 111
1873.97 117
1874.07 121
1874.17 123
1874.27 126
1874.37 130
1874.47 135
1874.57 143
1874.66 153
1874.76 162
1874.86 169
1874.96 174
1875.06 173
1875.16 167
1875.26 154
1875.36 137
1875.46 116
1875.56 93
1875.66 71
1875.76 52
1875.86 37
1875.95 29
1876.05 27
1876.15 28
1876.25 31
1876.35 34
1876.45 33
1876.55 29
1876.65 20
1876.75 8
1876.85 0
1876.95 0
1877.05 0
1877.15 0
1877.25 0
1877.34 0
1877.44 0
1877.54 0
1877.64 13
1877.74 29
1877.84 44
1877.94 57
1878.04 68
1878.14 77
1878.24 86
1878.34 94
1878.44 102
1878.54 108
1878.64 112
1878.73 113
1878.83 111
1878.93 105
1879.03 98
1879.13 89
1879.23 81
1879.33 73
1879.43 65
1879.53 60
1879.63 56
1879.73 54
1879.83 55
1879.93 59
1880.03 66
1880.13 76
1880.23 88
1880.32 101
1880.42 112
1880.52 121
1880.62 125
1880.72 125
1880.82 120
1880.92 112
1881.02 100
1881.12 87
1881.22 73
1881.32 60
1881.42 48
1881.52 38
1881.62 29
1881.72 22
1881.82 16
1881.91 10
1882.01 4
1882.11 0
1882.21 0
1882.31 0
1882.41 0
1882.51 0
1882.61 0
1882.71 0
1882.81 0
1882.91 1
1883.01 14
1883.11 29
1883.21 47
1883.31 68
1883.41 89
1883.51 109
1883.61 127
1883.70 142
1883.80 154
1883.90 164
1884.00 173
1884.10 183
1884.20 193
1884.30 203
1884.40 213
1884.50 223
1884.60 232
1884.70 241
1884.80 248
1884.90 255
1885.00 260
1885.10 264
1885.20 266
1885.30 266
1885.40 266
1885.50 264
1885.60 263
1885.69 262
1885.79 259
1885.89 254
1885.99 246
1886.09 233
1886.19 216
1886.29 196
1886.39 176
1886.49 156
1886.59 138
1886.69 123
1886.79 110
1886.89 99
1886.99 89
1887.09 79
1887.19 70
1887.29 62
1887.39 56
1887.49 52
1887.59 50
1887.69 50
1887.79 52
1887.88 57
1887.98 63
1888.08 71
1888.18 78
1888.28 84
1888.38 89
1888.48 90
1888.58 91
1888.68 90
1888.78 89
1888.88 89
1888.98 90
1889.08 91
1889.18 89
1889.28 84
1889.38 73
1889.48 59
1889.58 41
1889.68 23
1889.78 8
1889.88 0
1889.98 0
1890.08 0
1890.18 11
1890.28 29
1890.37 49
1890.47 67
1890.57 82
1890.67 88
1890.77 87
1890.87 78
1890.97 63
1891.07 46
1891.17 28
1891.27 12
1891.37 0
1891.47 0
1891.57 0
1891.67 0
1891.77 0
1891.87 0
1891.97 0
1892.07 0
1892.17 0
1892.27 3
1892.37 13
1892.47 23
1892.57 31
1892.67 38
1892.77 43
1892.87 46
1892.97 49
1893.07 52
1893.17 56
1893.27 62
1893.37 70
1893.47 80
1893.56 93
1893.66 109
1893.76 127
1893.86 144
1893.96 159
1894.06 170
1894.16 175
1894.26 173
1894.36 166
1894.46 154
1894.56 141
1894.66 128
1894.76 117
1894.86 110
1894.96 107
1895.06 108
1895.16 111
1895.26 116
1895.36 122
1895.46 127
1895.56 131
1895.66 134
1895.76 135
1895.86 136
1895.96 137
1896.06 138
1896.16 140
1896.26 142
1896.36 144
1896.46 144
1896.56 144
1896.66 143
1896.76 143
1896.86 144
1896.96 145
1897.06 147
1897.16 147
1897.26 144
1897.36 136
1897.46 125
1897.56 111
1897.66 96
1897.76 82
1897.86 71
1897.96 64
1898.06 61
1898.16 62
1898.25 66
1898.35 72
1898.45 78
1898.55 84
1898.65 88
1898.75 89
1898.85 89
1898.95 89
1899.05 89
1899.15 92
1899.25 98
1899.35 107
1899.45 117
1899.55 126
1899.65 133
1899.75 136
1899.85 136
1899.95 133
1900.05 128
1900.15 124
1900.25 121
1900.35 120
1900.45 119
1900.55 118
1900.65 118
1900.75 117
1900.85 117
1900.95 117
1901.05 118
1901.15 117
1901.25 116
1901.35 113
1901.45 107
1901.55 98
1901.65 87
1901.75 75
1901.85 65
1901.95 59
1902.05 58
1902.15 62
1902.25 71
1902.35 83
1902.45 96
1902.55 105
1902.65 110
1902.75 108
1902.85 100
1902.95 87
1903.05 72
1903.15 58
1903.25 45
1903.35 35
1903.45 27
1903.55 22
1903.65 18
1903.75 16
1903.85 16
1903.95 17
1904.05 19
1904.15 21
1904.25 21
1904.35 20
1904.45 19
1904.55 17
1904.65 18
1904.75 22
1904.85 32
1904.95 46
1905.05 65
1905.15 86
1905.25 107
1905.35 127
1905.45 144
1905.55 157
1905.65 167
1905.75 172
1905.85 174
1905.95 173
1906.05 169
1906.15 162
1906.25 155
1906.35 147
1906.45 140
1906.55 134
1906.65 128
1906.75 122
1906.85 115
1906.95 107
1907.05 95
1907.15 81
1907.25 65
1907.35 49
1907.45 35
1907.55 25
1907.65 19
1907.75 17
1907.85 18
1907.95 20
1908.05 23
1908.15 26
1908.25 29
1908.35 33
1908.45 38
1908.55 43
1908.65 48
1908.75 51
1908.85 52
1908.95 49
1909.05 44
1909.15 38
1909.25 30
1909.35 23
1909.45 16
1909.55 9
1909.65 1
1909.75 0
1909.86 0
1909.96 0
1910.06 0
1910.16 0
1910.26 14
1910.36 34
1910.46 58
1910.56 82
1910.66 105
1910.76 125
1910.86 143
1910.96 158
1911.06 171
1911.16 181
1911.26 188
1911.36 191
1911.46 190
1911.56 184
1911.66 175
1911.76 161
1911.86 145
1911.96 127
1912.06 109
1912.16 90
1912.26 71
1912.36 54
1912.46 39
1912.56 27
1912.66 22
1912.76 23
1912.86 31
1912.96 46
1913.06 66
1913.16 87
1913.26 107
1913.36 124
1913.46 136
1913.56 142
1913.66 142
1913.76 139
1913.86 132
1913.96 125
1914.06 117
1914.16 108
1914.26 99
1914.36 90
1914.47 79
1914.57 66
1914.67 52
1914.77 35
1914.87 17
1914.97 0
1915.07 0
1915.17 0
1915.27 0
1915.37 0
1915.47 0
1915.57 0
1915.67 0
1915.77 3
1915.87 24
1915.97 45
1916.07 62
1916.17 75
1916.27 84
1916.37 89
1916.47 91
1916.57 90
1916.67 88
1916.77 84
1916.87 79
1916.97 75
1917.07 73
1917.17 73
1917.27 74
1917.37 76
1917.47 79
1917.57 80
1917.68 79
1917.78 77
1917.88 75
1917.98 74
1918.08 76
1918.18 82
1918.28 90
1918.38 100
1918.48 108
1918.58 112
1918.68 111
1918.78 104
1918.88 92
1918.98 80
1919.08 70
1919.18 65
1919.28 69
1919.38 81
1919.48 100
1919.58 123
1919.68 146
1919.78 166
1919.88 180
1919.98 187
1920.08 188
1920.18 188
1920.29 187
1920.39 191
1920.49 199
1920.59 211
1920.69 224
1920.79 235
1920.89 240
1920.99 238
1921.09 228
1921.19 213
1921.29 195
1921.39 178
1921.49 164
1921.59 154
1921.69 149
1921.79 149
1921.89 153
1921.99 160
1922.09 169
1922.19 176
1922.29 181
1922.39 182
1922.50 179
1922.60 171
1922.70 162
1922.80 153
1922.90 147
1923.00 144
1923.10 143
1923.20 143
1923.30 144
1923.40 143
1923.50 140
1923.60 136
1923.70 133
1923.80 133
1923.90 134
1924.00 137
1924.10 141
1924.20 143
1924.30 141
1924.41 135
1924.51 126
1924.61 114
1924.71 104
1924.81 97
1924.91 95
1925.01 100
1925.11 110
1925.21 124
1925.31 138
1925.41 150
1925.51 159
1925.61 163
1925.71 165
1925.81 165
1925.91 164
1926.01 163
1926.11 164
1926.22 165
1926.32 166
1926.42 167
1926.52 170
1926.62 174
1926.72 179
1926.82 185
1926.92 190
1927.02 193
1927.12 194
1927.22 193
1927.32 189
1927.42 186
1927.52 185
1927.62 187
1927.72 192
1927.82 200
1927.93 208
1928.03 215
1928.13 220
1928.23 223
1928.33 224
1928.43 221
1928.53 217
1928.63 209
1928.73 197
1928.83 181
1928.93 159
1929.03 133
1929.13 107
1929.23 82
1929.33 62
1929.44 49
1929.54 44
1929.64 45
1929.74 51
1929.84 60
1929.94 68
1930.04 74
1930.14 77
1930.24 75
1930.34 71
1930.44 66
1930.54 60
1930.64 56
1930.74 54
1930.84 56
1930.95 61
1931.05 67
1931.15 74
1931.25 82
1931.35 90
1931.45 99
1931.55 109
1931.65 120
1931.75 132
1931.85 145
1931.95 157
1932.05 167
1932.15 175
1932.25 183
1932.36 189
1932.46 196
1932.56 203
1932.66 212
1932.76 221
1932.86 230
1932.96 237
1933.06 241
1933.16 241
1933.26 237
1933.36 229
1933.46 219
1933.56 209
1933.67 198
1933.77 189
1933.87 181
1933.97 175
1934.07 171
1934.17 168
1934.27 167
1934.37 168
1934.47 169
1934.57 170
1934.67 172
1934.77 172
1934.88 171
1934.98 168
1935.08 163
1935.18 155
1935.28 144
1935.38 129
1935.48 111
1935.58 89
1935.68 64
1935.78 39
1935.88 15
1935.98 0
1936.08 0
1936.19 0
1936.29 0
1936.39 0
1936.49 0
1936.59 0
1936.69 0
1936.79 11
1936.89 23
1936.99 32
1937.09 37
1937.19 39
1937.30 40
1937.40 40
1937.50 42
1937.60 46
1937.70 51
1937.80 57
1937.90 64
1938.00 70
1938.10 77
1938.20 83
1938.30 88
1938.40 91
1938.51 91
1938.61 87
1938.71 80
1938.81 68
1938.91 55
1939.01 41
1939.11 29
1939.21 19
1939.31 14
1939.41 13
1939.51 16
1939.62 22
1939.72 30
1939.82 38
1939.92 46
1940.02 52
1940.12 58
1940.22 65
1940.32 71
1940.42 79
1940.52 89
1940.63 100
1940.73 111
1940.83 121
1940.93 129
1941.03 133
1941.13 132
1941.23 127
1941.33 119
1941.43 110
1941.53 102
1941.64 96
1941.74 93
1941.84 94
1941.94 97
1942.04 102
1942.14 109
1942.24 117
1942.34 124
1942.44 130
1942.54 134
1942.65 134
1942.75 132
1942.85 127
1942.95 122
1943.05 119
1943.15 120
1943.25 126
1943.35 139
1943.45 156
1943.55 175
1943.66 193
1943.76 207
1943.86 214
1943.96 214
1944.06 207
1944.16 196
1944.26 182
1944.36 170
1944.46 162
1944.56 159
1944.67 163
1944.77 171
1944.87 183
1944.97 195
1945.07 206
1945.17 214
1945.27 218
1945.37 220
1945.47 218
1945.58 213
1945.68 206
1945.78 196
1945.88 185
1945.98 173
1946.08 160
1946.18 149
1946.28 139
1946.38 131
1946.49 127
1946.59 125
1946.69 125
1946.79 127
1946.89 130
1946.99 133
1947.09 135
1947.19 137
1947.29 139
1947.40 142
1947.50 147
1947.60 156
1947.70 167
1947.80 180
1947.90 192
1948.00 203
1948.10 210
1948.20 211
1948.31 207
1948.41 200
1948.51 190
1948.61 179
1948.71 168
1948.81 158
1948.91 149
1949.01 140
1949.12 132
1949.22 126
1949.32 120
1949.42 116
1949.52 113
1949.62 112
1949.72 114
1949.82 118
1949.92 124
1950.03 132
1950.13 142
1950.23 154
1950.33 166
1950.43 176
1950.53 183
1950.63 187
1950.73 185
1950.84 180
1950.94 171
1951.04 161
1951.14 150
1951.24 140
1951.34 131
1951.44 122
1951.54 113
1951.65 105
1951.75 97
1951.85 91
1951.95 87
1952.05 86
1952.15 88
1952.25 92
1952.35 98
1952.46 105
1952.56 113
1952.66 120
1952.76 127
1952.86 135
1952.96 143
1953.06 150
1953.16 156
1953.27 160
1953.37 162
1953.47 161
1953.57 157
1953.67 152
1953.77 145
1953.87 138
1953.97 129
1954.08 118
1954.18 106
1954.28 93
1954.38 80
1954.48 69
1954.58 61
1954.68 58
1954.79 60
1954.89 69
1954.99 83
1955.09 101
1955.19 121
1955.29 142
1955.39 161
1955.49 179
1955.60 193
1955.70 203
1955.80 210
1955.90 213
1956.00 212
1956.10 208
1956.20 202
1956.31 194
1956.41 184
1956.51 174
1956.61 163
1956.71 154
1956.81 148
1956.91 145
1957.02 146
1957.12 152
1957.22 160
1957.32 170
1957.42 179
1957.52 186
1957.62 190
1957.72 192
1957.83 194
1957.93 197
1958.03 200
1958.13 204
1958.23 207
1958.33 207
1958.43 204
1958.54 198
1958.64 191
1958.74 185
1958.84 184
1958.94 188
1959.04 198
1959.14 212
1959.25 228
1959.35 244
1959.45 256
1959.55 264
1959.65 269
1959.75 271
1959.85 272
1959.96 271
1960.06 271
1960.16 272
1960.26 271
1960.36 269
1960.46 265
1960.57 257
1960.67 246
1960.77 232
1960.87 215
1960.97 198
1961.07 181
1961.17 168
1961.28 160
1961.38 157
1961.48 160
1961.58 167
1961.68 178
1961.78 190
1961.88 200
1961.99 209
1962.09 214
1962.19 216
1962.29 215
1962.39 210
1962.49 203
1962.60 195
1962.70 187
1962.80 178
1962.90 170
1963.00 164
1963.10 161
1963.20 160
1963.31 162
1963.41 166
1963.51 174
1963.61 184
1963.71 194
1963.81 203
1963.92 211
1964.02 216
1964.12 219
1964.22 219
1964.32 217
1964.42 215
1964.52 212
1964.63 211
1964.73 210
1964.83 208
1964.93 206
1965.03 202
1965.13 196
1965.24 188
1965.34 179
1965.44 170
1965.54 161
1965.64 154
1965.74 148
1965.85 143
1965.95 139
1966.05 136
1966.15 134
1966.25 133
1966.35 134
1966.46 137
1966.56 142
1966.66 149
1966.76 157
1966.86 167
1966.96 179
1967.06 190
1967.17 201
1967.27 213
1967.37 223
1967.47 232
1967.57 238
1967.67 241
1967.78 241
1967.88 238
1967.98 234
1968.08 229
1968.18 224
1968.28 221
1968.39 219
1968.49 220
1968.59 222
1968.69 224
1968.79 226
1968.89 229
1969.00 230
1969.10 229
1969.20 225
1969.30 218
1969.40 208
1969.51 194
1969.61 176
1969.71 156
1969.81 135
1969.91 115
1970.01 100
1970.12 89
1970.22 84
1970.32 85
1970.42 90
1970.52 96
1970.62 100
1970.73 100
1970.83 95
1970.93 86
1971.03 73
1971.13 58
1971.23 42
1971.34 27
1971.44 13
1971.54 1
1971.64 0
1971.74 0
1971.85 0
1971.95 0
1972.05 0
1972.15 0
1972.25 0
1972.35 0
1972.46 8
1972.56 22
1972.66 37
1972.76 51
1972.86 63
1972.96 73
1973.07 79
1973.17 84
1973.27 86
1973.37 86
1973.47 84
1973.58 81
1973.68 76
1973.78 71
1973.88 64
1973.98 57
1974.08 51
1974.19 45
1974.29 42
1974.39 40
1974.49 42
1974.59 47
1974.70 56
1974.80 68
1974.90 84
1975.00 101
1975.10 117
1975.20 131
1975.31 140
1975.41 143
1975.51 140
1975.61 132
1975.71 121
1975.82 109
1975.92 98
1976.02 90
1976.12 86
1976.22 86
1976.33 90
1976.43 97
1976.53 107
1976.63 119
1976.73 130
1976.83 140
1976.94 148
1977.04 154
1977.14 158
1977.24 161
1977.34 164
1977.45 168
1977.55 174
1977.65 179
1977.75 183
1977.85 185
1977.96 183
1978.06 177
1978.16 166
1978.26 152
1978.36 137
1978.47 123
1978.57 113
1978.67 107
1978.77 108
1978.87 115
1978.98 128
1979.08 145
1979.18 162
1979.28 178
1979.38 190
1979.49 194
1979.59 190
1979.69 176
1979.79 154
1979.89 128
1979.99 101
1980.10 78
1980.20 61
1980.30 53
1980.40 56
1980.50 67
1980.61 84
1980.71 104
1980.81 124
1980.91 141
1981.01 154
1981.12 162
1981.22 165
1981.32 164
1981.42 160
1981.52 155
1981.63 148
1981.73 141
1981.83 134
1981.93 125
1982.03 115
1982.14 103
1982.24 90
1982.34 76
1982.44 61
1982.55 47
1982.65 36
1982.75 29
1982.85 27
1982.95 30
1983.06 37
1983.16 48
1983.26 59
1983.36 67
1983.46 70
1983.57 67
1983.67 56
1983.77 39
1983.87 19
1983.97 0
1984.08 0
1984.18 0
1984.28 0
1984.38 0
1984.48 0
1984.59 0
1984.69 0
1984.79 8
1984.89 23
1984.99 35
1985.10 45
1985.20 52
1985.30 58
1985.40 63
1985.51 68
1985.61 73
1985.71 79
1985.81 85
1985.91 93
1986.02 101
1986.12 111
1986.22 122
1986.32 133
1986.42 145
1986.53 156
1986.63 165
1986.73 173
1986.83 175
1986.94 172
1987.04 162
1987.14 145
1987.24 122
1987.34 98
1987.45 73
1987.55 53
1987.65 38
1987.75 30
1987.85 27
1987.96 27
1988.06 29
1988.16 30
1988.26 31
1988.37 31
1988.47 32
1988.57 33
1988.67 35
1988.77 38
1988.88 41
1988.98 43
1989.08 45
1989.18 48
1989.29 51
1989.39 54
1989.49 59
1989.59 64
1989.69 69
1989.80 72
1989.90 75
1990.00 77
1990.10 79
1990.21 83
1990.31 88
1990.41 93
1990.51 100
1990.61 106
1990.72 111
1990.82 114
1990.92 114
1991.02 110
1991.13 104
1991.23 96
1991.33 87
1991.43 78
1991.54 71
1991.64 69
1991.74 71
1991.84 78
1991.94 89
1992.05 102
1992.15 116
1992.25 128
1992.35 136
1992.46 141
1992.56 144
1992.66 144
1992.76 142
1992.86 140
1992.97 138
1993.07 138
1993.17 139
1993.27 142
1993.38 147
1993.48 153
1993.58 159
1993.68 163
1993.79 166
1993.89 165
1993.99 163
1994.09 159
1994.20 155
1994.30 152
1994.40 149
1994.50 145
1994.60 140
1994.71 132
1994.81 121
1994.91 108
1995.01 96
1995.12 84
1995.22 74
1995.32 67
1995.42 61
1995.53 55
1995.63 50
1995.73 45
1995.83 40
1995.94 36
1996.04 34
1996.14 34
1996.24 35
1996.34 37
1996.45 41
1996.55 44
1996.65 48
1996.75 52
1996.86 56
1996.96 60
1997.06 63
1997.16 66
1997.27 70
1997.37 74
1997.47 80
1997.57 88
1997.68 97
1997.78 108
1997.88 121
1997.98 134
1998.09 146
1998.19 158
1998.29 168
1998.39 176
1998.50 181
1998.60 182
1998.70 179
1998.80 171
1998.91 158
1999.01 139
1999.11 115
1999.21 89
1999.32 64
1999.42 42
1999.52 28
1999.62 20
1999.73 21
1999.83 27
1999.93 38
2000.03 51
2000.14 61
2000.24 69
2000.34 72
2000.44 70
2000.55 64
2000.65 55
2000.75 44
2000.85 33
2000.96 25
2001.06 21
2001.16 23
2001.26 30
2001.37 40
2001.47 51
2001.57 61
2001.67 67
2001.78 67
2001.88 59
2001.98 46
2002.08 28
2002.19 7
2002.29 0
2002.39 0
2002.49 0
2002.60 0
2002.70 0
2002.80 0
2002.90 0
2003.01 3
2003.11 12
2003.21 20
2003.31 26
2003.42 31
2003.52 37
2003.62 44
2003.72 51
2003.83 56
2003.93 59
2004.03 59
2004.13 56
2004.24 50
2004.34 42
2004.44 33
2004.55 25
2004.65 17
2004.75 10
2004.85 3
2004.96 0
2005.06 0
2005.16 0
2005.26 0
2005.37 0
2005.47 0
2005.57 0
2005.67 0
2005.78 2
2005.88 7
2005.98 13
2006.08 20
2006.19 27
2006.29 34
2006.39 42
2006.50 52
2006.60 64
2006.70 78
2006.80 95
2006.91 116
2007.01 138
2007.11 160
2007.21 178
2007.32 191
2007.42 198
2007.52 197
2007.62 192
2007.73 182
2007.83 171
2007.93 161
2008.04 154
2008.14 148
2008.24 143
2008.34 138
2008.45 131
2008.55 123
2008.65 112
2008.75 99
2008.86 85
2008.96 71
2009.06 58
2009.17 47
2009.27 37
2009.37 27
2009.47 17
2009.58 6
2009.68 0
2009.78 0
2009.88 0
2009.99 0
2010.09 0
2010.19 0
2010.30 0
2010.40 0
2010.50 10
2010.60 25
2010.71 38
2010.81 50
2010.91 59
2011.01 65
2011.12 70
2011.22 74
2011.32 75
2011.43 76
2011.53 76
2011.63 76
2011.73 77
2011.84 79
2011.94 82
2012.04 87
2012.15 92
2012.25 96
2012.35 99
2012.45 101
2012.56 103
2012.66 104
2012.76 106
2012.86 110
2012.97 115
2013.07 119
2013.17 121
2013.28 120
2013.38 114
2013.48 103
2013.58 88
2013.69 71
2013.79 55
2013.89 42
2014.00 33
2014.10 28
2014.20 28
2014.30 31
2014.41 35
2014.51 39
2014.61 42
2014.72 43
2014.82 44
2014.92 42
2015.02 40
2015.13 38
2015.23 37
2015.33 35
2015.44 34
2015.54 33
2015.64 30
2015.74 25
2015.85 18
2015.95 9
2016.05 0
2016.16 0
2016.26 0
2016.36 0
2016.47 0
2016.57 1
2016.67 15
2016.77 31
2016.88 47
2016.98 62
2017.08 76
2017.19 88
2017.29 102
2017.39 118
2017.49 136
2017.60 156
2017.70 177
2017.80 197
2017.91 214
2018.01 226
2018.11 232
2018.22 233
2018.32 229
2018.42 221
2018.52 211
2018.63 199
2018.73 187
2018.83 175
2018.94 161
2019.04 147
2019.14 133
2019.24 119
2019.35 107
2019.45 98
2019.55 92
2019.66 90
2019.76 90
2019.86 93
2019.97 96
2020.07 98
2020.17 99
2020.27 98
2020.38 95
2020.48 91
2020.58 88
2020.69 84
2020.79 81
2020.89 76
2021.00 69
2021.10 60
2021.20 48
2021.31 31
2021.41 11
2021.51 0
2021.61 0
2021.72 0
2021.82 0
2021.92 0
2022.03 0
2022.13 0
2022.23 0
2022.34 17
2022.44 40
2022.54 59
2022.64 76
2022.75 88
2022.85 99
2022.95 108
2023.06 117
2023.16 125
2023.26 131
2023.37 135
2023.47 135
2023.57 132
2023.68 127
2023.78 123
2023.88 119
2023.98 117
2024.09 118
2024.19 121
2024.29 124
2024.40 126
2024.50 126
2024.60 123
2024.71 117
2024.81 108
2024.91 96
2025.02 83
2025.12 72
2025.22 64
2025.33 61
2025.43 63
2025.53 69
2025.63 78
2025.74 87
2025.84 95
2025.94 99
2026.05 100
2026.15 98
2026.25 95
2026.36 93
2026.46 92
2026.56 93
2026.67 95
2026.77 97
2026.87 98
2026.98 96
2027.08 89
2027.18 79
2027.29 66
2027.39 51
2027.49 37
2027.60 26
2027.70 18
2027.80 14
2027.90 13
2028.01 13
2028.11 12
2028.21 10
2028.32 5
2028.42 0
2028.52 0
2028.63 0
2028.73 0
2028.83 0
2028.94 0
2029.04 0
2029.14 0
2029.25 0
2029.35 4
2029.45 10
2029.56 17
2029.66 27
2029.76 38
2029.87 48
2029.97 56
2030.07 62
2030.18 64
2030.28 63
2030.38 62
2030.49 59
2030.59 57
2030.69 55
2030.80 54
2030.90 55
2031.00 58
2031.11 63
2031.21 70
2031.31 77
2031.42 84
2031.52 88
2031.62 89
2031.73 87
2031.83 83
2031.93 77
2032.03 71
2032.14 66
2032.24 61
2032.34 57
2032.45 52
2032.55 46
2032.65 42
2032.76 38
2032.86 36
2032.96 37
2033.07 39
2033.17 42
2033.27 46
2033.38 48
2033.48 49
2033.58 49
2033.69 49
2033.79 50
2033.89 52
2034.00 56
2034.10 61
2034.21 66
2034.31 71
2034.41 76
2034.52 80
2034.62 84
2034.72 86
2034.83 86
2034.93 83
2035.03 77
2035.14 68
2035.24 57
2035.34 46
2035.45 37
2035.55 33
2035.65 33
2035.76 37
2035.86 42
2035.96 47
2036.07 51
2036.17 51
2036.27 50
2036.38 47
2036.48 45
2036.58 44
2036.69 46
2036.79 49
2036.89 53
2037.00 57
2037.10 58
2037.20 58
2037.31 55
2037.41 52
2037.51 49
2037.62 50
2037.72 55
2037.82 62
2037.93 72
2038.03 81
2038.13 86
2038.24 86
2038.34 80
2038.45 69
2038.55 55
2038.65 41
2038.76 31
2038.86 27
2038.96 30
2039.07 39
2039.17 53
2039.27 69
2039.38 82
2039.48 90
2039.58 94
2039.69 92
2039.79 88
2039.89 85
2040.00 84
2040.10 86
2040.20 92
2040.31 100
2040.41 107
2040.52 110
2040.62 107
2040.72 98
2040.83 85
2040.93 70
2041.03 55
2041.14 43
2041.24 35
2041.34 32
2041.45 34
2041.55 37
2041.65 42
2041.76 46
2041.86 50
2041.96 53
2042.07 56
2042.17 57
2042.28 59
2042.38 62
2042.48 66
2042.59 71
2042.69 77
2042.79 86
2042.90 95
2043.00 105
2043.10 114
2043.21 122
2043.31 127
2043.41 130
2043.52 132
2043.62 132
2043.73 133
2043.83 134
2043.93 137
2044.04 141
2044.14 146
2044.24 152
2044.35 156
2044.45 158
2044.55 156
2044.66 150
2044.76 141
2044.87 127
2044.97 112
2045.07 97
2045.18 82
2045.28 70
2045.38 61
2045.49 53
2045.59 47
2045.69 41
2045.80 36
2045.90 32
2046.01 29
2046.11 27
2046.21 28
2046.32 32
2046.42 39
2046.52 48
2046.63 61
2046.73 74
2046.84 87
2046.94 99
2047.04 108
2047.15 114
2047.25 116
2047.35 115
2047.46 113
2047.56 113
2047.66 117
2047.77 127
2047.87 142
2047.98 161
2048.08 183
2048.18 206
2048.29 228
2048.39 247
2048.49 263
2048.60 273
2048.70 278
2048.81 276
2048.91 266
2049.01 249
2049.12 226
2049.22 201
2049.32 175
2049.43 152
2049.53 133
2049.64 118
2049.74 104
2049.84 90
2049.95 75
2050.05 58
2050.15 40
2050.26 24
2050.36 12
2050.47 3
2050.57 0
2050.67 0
2050.78 0
2050.88 0
2050.98 0
2051.09 0
2051.19 0
2051.30 0
2051.40 0
2051.50 0
2051.61 5
2051.71 14
2051.81 24
2051.92 36
2052.02 47
2052.13 57
2052.23 67
2052.33 75
2052.44 82
2052.54 88
2052.65 96
2052.75 106
2052.85 118
2052.96 133
2053.06 149
2053.16 164
2053.27 176
2053.37 183
2053.48 184
2053.58 179
2053.68 170
2053.79 159
2053.89 149
2054.00 141
2054.10 136
2054.20 132
2054.31 129
2054.41 125
2054.51 119
2054.62 109
2054.72 97
2054.83 85
2054.93 73
2055.03 64
2055.14 58
2055.24 56
2055.35 58
2055.45 64
2055.55 72
2055.66 83
2055.76 95
2055.87 107
2055.97 120
2056.07 134
2056.18 147
2056.28 160
2056.39 174
2056.49 190
2056.59 207
2056.70 226
2056.80 245
2056.90 265
2057.01 283
2057.11 297
2057.22 307
2057.32 311
2057.42 306
2057.53 294
2057.63 275
2057.74 249
2057.84 220
2057.94 191
2058.05 164
2058.15 142
2058.26 128
2058.36 121
2058.46 122
2058.57 129
2058.67 138
2058.78 147
2058.88 153
2058.98 155
2059.09 150
2059.19 141
2059.30 128
2059.40 114
2059.50 99
2059.61 85
2059.71 72
2059.82 61
2059.92 51
2060.02 42
2060.13 35
2060.23 31
2060.34 29
2060.44 30
2060.54 33
2060.65 37
2060.75 41
2060.86 45
2060.96 48
2061.06 51
2061.17 55
2061.27 60
2061.38 66
2061.48 75
2061.58 83
2061.69 92
2061.79 100
2061.90 106
2062.00 110
2062.11 114
2062.21 118
2062.31 123
2062.42 129
2062.52 136
2062.63 143
2062.73 150
2062.83 155
2062.94 160
2063.04 164
2063.15 168
2063.25 170
2063.35 169
2063.46 163
2063.56 152
2063.67 137
2063.77 119
2063.87 100
2063.98 86
2064.08 77
2064.19 75
2064.29 78
2064.40 85
2064.50 93
2064.60 100
2064.71 106
2064.81 111
2064.92 116
2065.02 122
2065.12 130
2065.23 141
2065.33 153
2065.44 167
2065.54 183
2065.64 199
2065.75 213
2065.85 227
2065.96 237
2066.06 245
2066.17 248
2066.27 246
2066.37 240
2066.48 230
2066.58 217
2066.69 202
2066.79 189
2066.90 179
2067.00 172
2067.10 170
2067.21 171
2067.31 174
2067.42 178
2067.52 183
2067.62 187
2067.73 189
2067.83 191
2067.94 193
2068.04 194
2068.15 194
2068.25 193
2068.35 189
2068.46 182
2068.56 174
2068.67 164
2068.77 153
2068.88 143
2068.98 135
2069.08 127
2069.19 121
2069.29 116
2069.40 110
2069.50 106
2069.60 103
2069.71 100
2069.81 100
2069.92 101
2070.02 105
2070.13 110
2070.23 116
2070.33 121
2070.44 126
2070.54 129
2070.65 128
2070.75 124
2070.86 116
2070.96 103
2071.06 86
2071.17 66
2071.27 46
2071.38 25
2071.48 8
2071.59 0
2071.69 0
2071.79 0
2071.90 0
2072.00 0
2072.11 0
2072.21 0
2072.32 0
2072.42 0
2072.53 7
2072.63 21
2072.73 37
2072.84 52
2072.94 66
2073.05 76
2073.15 82
2073.26 84
2073.36 84
2073.46 83
2073.57 81
2073.67 81
2073.78 81
2073.88 82
2073.99 84
2074.09 85
2074.19 86
2074.30 87
2074.40 90
2074.51 95
2074.61 102
2074.72 112
2074.82 123
2074.93 136
2075.03 150
2075.13 165
2075.24 179
2075.34 192
2075.45 205
2075.55 216
2075.66 225
2075.76 232
2075.87 236
2075.97 239
2076.07 242
2076.18 247
2076.28 255
2076.39 267
2076.49 283
2076.60 298
2076.70 310
2076.81 314
2076.91 308
2077.01 290
2077.12 263
2077.22 229
2077.33 194
2077.43 161
2077.54 133
2077.64 112
2077.75 97
2077.85 88
2077.95 82
2078.06 81
2078.16 82
2078.27 86
2078.37 90
2078.48 93
2078.58 92
2078.69 85
2078.79 72
2078.89 54
2079.00 35
2079.10 17
2079.21 3
2079.31 0
2079.42 0
2079.52 0
2079.63 4
2079.73 9
2079.84 14
2079.94 17
2080.04 20
2080.15 22
2080.25 26
2080.36 31
2080.46 37
2080.57 45
2080.67 55
2080.78 67
2080.88 81
2080.98 98
2081.09 117
2081.19 136
2081.30 155
2081.40 170
2081.51 179
2081.61 180
2081.72 174
2081.82 161
2081.93 143
2082.03 122
2082.14 101
2082.24 80
2082.34 62
2082.45 45
2082.55 30
2082.66 17
2082.76 6
2082.87 0
2082.97 0
2083.08 0
2083.18 0
2083.29 0
2083.39 0
2083.49 0
2083.60 0
2083.70 0
2083.81 5
2083.91 10
2084.02 16
2084.12 23
2084.23 29
2084.33 34
2084.44 39
2084.54 42
2084.65 43
2084.75 40
2084.85 36
2084.96 30
2085.06 25
2085.17 22
2085.27 22
2085.38 26
2085.48 33
2085.59 42
2085.69 50
2085.80 57
2085.90 61
2086.01 64
2086.11 66
2086.22 69
2086.32 74
2086.42 81
2086.53 87
2086.63 92
2086.74 94
2086.84 92
2086.95 86
2087.05 78
2087.16 69
2087.26 60
2087.37 51
2087.47 41
2087.58 32
2087.68 21
2087.79 11
2087.89 0
2088.00 0
2088.10 0
2088.20 0
2088.31 0
2088.41 0
2088.52 0
2088.62 0
2088.73 0
2088.83 13
2088.94 27
2089.04 38
2089.15 45
2089.25 48
2089.36 47
2089.46 43
2089.57 38
2089.67 34
2089.78 31
2089.88 30
2089.99 31
2090.09 33
2090.20 33
2090.30 33
2090.40 30
2090.51 25
2090.61 18
2090.72 10
2090.82 1
2090.93 0
2091.03 0
2091.14 0
2091.24 0
2091.35 4
2091.45 12
2091.56 20
2091.66 25
2091.77 27
2091.87 25
2091.98 22
2092.08 18
2092.19 15
2092.29 16
2092.40 21
2092.50 31
2092.61 44
2092.71 60
2092.82 77
2092.92 94
2093.03 110
2093.13 123
2093.23 133
2093.34 141
2093.44 144
2093.55 144
2093.65 140
2093.76 131
2093.86 119
2093.97 107
2094.07 94
2094.18 84
2094.28 75
2094.39 67
2094.49 61
2094.60 53
2094.70 44
2094.81 34
2094.91 25
2095.02 17
2095.12 14
2095.23 15
2095.33 21
2095.44 30
2095.54 41
2095.65 50
2095.75 56
2095.86 57
2095.96 55
2096.07 49
2096.17 41
2096.28 33
2096.38 25
2096.49 20
2096.59 16
2096.70 14
2096.80 13
2096.91 15
2097.01 16
2097.12 18
2097.22 19
2097.33 20
2097.43 21
2097.54 23
2097.64 28
2097.75 36
2097.85 47
2097.96 62
2098.06 78
2098.17 95
2098.27 111
2098.38 125
2098.48 137
2098.59 147
2098.69 154
2098.80 160
2098.90 163
2099.01 164
2099.11 163
2099.22 158
2099.32 150
2099.43 139
2099.53 127
2099.64 116
2099.74 108
2099.85 105
2099.95 107
2100.06 115
2100.16 127
2100.27 142
2100.37 158
2100.48 173
2100.58 185
2100.69 193
2100.79 196
2100.90 194
2101.00 187
2101.11 176
2101.21 161
2101.32 143
2101.42 121
2101.53 98
2101.63 76
2101.74 55
2101.84 38
2101.95 27
2102.05 23
2102.16 28
2102.26 38
2102.37 54
2102.47 73
2102.58 93
2102.68 112
2102.79 130
2102.89 146
2103.00 159
2103.10 170
2103.21 178
2103.31 182
2103.42 183
2103.52 181
2103.63 177
2103.73 170
2103.84 162
2103.94 154
2104.05 145
2104.15 135
2104.26 124
2104.36 111
2104.47 97
2104.57 81
2104.68 66
2104.78 53
2104.89 43
2104.99 38
2105.10 38
2105.21 43
2105.31 52
2105.42 63
2105.52 74
2105.63 84
2105.73 92
2105.84 98
2105.94 101
2106.05 104
2106.15 106
2106.26 107
2106.36 108
2106.47 107
2106.57 105
2106.68 103
2106.78 101
2106.89 100
2106.99 102
2107.10 108
2107.20 115
2107.31 124
2107.41 132
2107.52 137
2107.62 139
2107.73 137
2107.83 133
2107.94 128
2108.05 124
2108.15 122
2108.26 125
2108.36 132
2108.47 142
2108.57 154
2108.68 166
2108.78 177
2108.89 186
2108.99 191
2109.10 194
2109.20 194
2109.31 191
2109.41 187
2109.52 183
2109.62 180
2109.73 181
2109.83 184
2109.94 190
2110.04 198
2110.15 206
2110.26 211
2110.36 211
2110.47 206
2110.57 194
2110.68 176
2110.78 156
2110.89 134
2110.99 114
2111.10 97
2111.20 83
2111.31 74
2111.41 65
2111.52 57
2111.62 47
2111.73 36
2111.83 22
2111.94 7
2112.05 0
2112.15 0
2112.26 0
2112.36 0
2112.47 0
2112.57 0
2112.68 0
2112.78 0
2112.89 2
2112.99 14
2113.10 30
2113.20 48
2113.31 68
2113.42 90
2113.52 113
2113.63 136
2113.73 157
2113.84 175
2113.94 188
2114.05 198
2114.15 203
2114.26 205
2114.36 203
2114.47 199
2114.57 193
2114.68 185
2114.78 176
2114.89 164
2115.00 151
2115.10 136
2115.21 122
2115.31 108
2115.42 96
2115.52 87
2115.63 81
2115.73 80
2115.84 82
2115.94 86
2116.05 93
2116.16 100
2116.26 108
2116.37 116
2116.47 123
2116.58 129
2116.68 134
2116.79 138
2116.89 138
2117.00 136
2117.10 131
2117.21 124
2117.32 117
2117.42 110
2117.53 106
2117.63 106
2117.74 109
2117.84 115
2117.95 123
2118.05 130
2118.16 134
2118.26 134
2118.37 130
2118.48 124
2118.58 115
2118.69 106
2118.79 100
2118.90 96
2119.00 97
2119.11 103
2119.21 114
2119.32 128
2119.42 146
2119.53 164
2119.64 182
2119.74 195
2119.85 203
2119.95 205
2120.06 201
2120.16 192
2120.27 181
2120.37 170
2120.48 162
2120.59 159
2120.69 162
2120.80 170
2120.90 182
2121.01 196
2121.11 209
2121.22 219
2121.32 224
2121.43 223
2121.54 218
2121.64 208
2121.75 195
2121.85 181
2121.96 168
2122.06 158
2122.17 151
2122.27 148
2122.38 149
2122.49 155
2122.59 165
2122.70 179
2122.80 195
2122.91 212
2123.01 229
2123.12 242
2123.22 249
2123.33 250
2123.44 245
2123.54 237
2123.65 225
2123.75 213
2123.86 202
2123.96 192
2124.07 182
2124.18 171
2124.28 158
2124.39 143
2124.49 126
2124.60 109
2124.70 93
2124.81 81
2124.91 73
2125.02 70
2125.13 70
2125.23 74
2125.34 78
2125.44 82
2125.55 85
2125.65 87
2125.76 87
2125.87 86
2125.97 82
2126.08 76
2126.18 68
2126.29 56
2126.39 42
2126.50 25
2126.61 9
2126.71 0
2126.82 0
2126.92 0
2127.03 0
2127.13 0
2127.24 0
2127.35 0
2127.45 0
2127.56 6
2127.66 17
2127.77 28
2127.87 37
2127.98 47
2128.09 58
2128.19 70
2128.30 85
2128.40 102
2128.51 122
2128.61 143
2128.72 164
2128.83 183
2128.93 197
2129.04 206
2129.14 209
2129.25 206
2129.35 197
2129.46 183
2129.57 165
2129.67 143
2129.78 120
2129.88 96
2129.99 74
2130.09 55
2130.20 41
2130.31 34
2130.41 34
2130.52 42
2130.62 56
2130.73 73
2130.83 92
2130.94 110
2131.05 122
2131.15 130
2131.26 131
2131.36 127
2131.47 119
2131.58 110
2131.68 101
2131.79 92
2131.89 83
2132.00 74
2132.10 65
2132.21 54
2132.32 40
2132.42 25
2132.53 9
2132.63 0
2132.74 0
2132.85 0
2132.95 0
2133.06 0
2133.16 0
2133.27 0
2133.37 0
2133.48 11
2133.59 31
2133.69 51
2133.80 70
2133.90 87
2134.01 103
2134.12 118
2134.22 132
2134.33 143
2134.43 150
2134.54 153
2134.64 153
2134.75 151
2134.86 147
2134.96 144
2135.07 143
2135.17 143
2135.28 143
2135.39 143
2135.49 140
2135.60 134
2135.70 127
2135.81 118
2135.92 108
2136.02 100
2136.13 94
2136.23 92
2136.34 93
2136.45 98
2136.55 106
2136.66 115
2136.76 125
2136.87 133
2136.98 139
2137.08 140
2137.19 137
2137.29 130
2137.40 120
2137.50 110
2137.61 101
2137.72 94
2137.82 90
2137.93 91
2138.03 94
2138.14 100
2138.25 108
2138.35 118
2138.46 130
2138.56 142
2138.67 152
2138.78 161
2138.88 165
2138.99 163
2139.09 155
2139.20 140
2139.31 119
2139.41 95
2139.52 72
2139.62 50
2139.73 34
2139.84 24
2139.94 21
2140.05 25
2140.15 34
2140.26 46
2140.37 60
2140.47 73
2140.58 86
2140.68 97
2140.79 107
2140.90 116
2141.00 125
2141.11 134
2141.21 141
2141.32 147
2141.43 152
2141.53 154
2141.64 155
2141.75 156
2141.85 157
2141.96 160
2142.06 164
2142.17 169
2142.28 175
2142.38 182
2142.49 188
2142.59 192
2142.70 195
2142.81 195
2142.91 193
2143.02 187
2143.12 178
2143.23 167
2143.34 155
2143.44 145
2143.55 137
2143.65 134
2143.76 136
2143.87 141
2143.97 147
2144.08 153
2144.19 157
2144.29 156
2144.40 152
2144.50 146
2144.61 139
2144.72 136
2144.82 137
2144.93 142
2145.03 150
2145.14 158
2145.25 164
2145.35 164
2145.46 158
2145.57 146
2145.67 131
2145.78 115
2145.88 99
2145.99 87
2146.10 77
2146.20 71
2146.31 65
2146.41 59
2146.52 54
2146.63 49
2146.73 45
2146.84 43
2146.95 43
2147.05 47
2147.16 54
2147.26 62
2147.37 71
2147.48 77
2147.58 82
2147.69 83
2147.80 82
2147.90 79
2148.01 74
2148.11 69
2148.22 65
2148.33 63
2148.43 64
2148.54 70
2148.64 81
2148.75 96
2148.86 114
2148.96 133
2149.07 152
2149.18 169
2149.28 182
2149.39 191
2149.49 196
2149.60 197
2149.71 195
2149.81 188
2149.92 178
2150.03 167
2150.13 154
2150.24 142
2150.34 130
2150.45 121
2150.56 115
2150.66 111
2150.77 109
2150.88 109
2150.98 108
2151.09 108
2151.20 107
2151.30 105
2151.41 101
2151.51 97
2151.62 93
2151.73 90
2151.83 89
2151.94 90
2152.05 95
2152.15 103
2152.26 113
2152.36 122
2152.47 128
2152.58 132
2152.68 132
2152.79 128
2152.90 123
2153.00 117
2153.11 113
2153.22 112
2153.32 113
2153.43 118
2153.53 124
2153.64 130
2153.75 137
2153.85 143
2153.96 149
2154.07 153
2154.17 157
2154.28 158
2154.39 155
2154.49 147
2154.60 131
2154.70 109
2154.81 82
2154.92 53
2155.02 26
2155.13 5
2155.24 0
2155.34 0
2155.45 0
2155.56 3
2155.66 14
2155.77 24
2155.87 31
2155.98 34
2156.09 36
2156.19 37
2156.30 38
2156.41 42
2156.51 47
2156.62 54
2156.73 61
2156.83 65
2156.94 68
2157.05 69
2157.15 71
2157.26 73
2157.36 78
2157.47 85
2157.58 94
2157.68 103
2157.79 110
2157.90 112
2158.00 110
2158.11 105
2158.22 97
2158.32 89
2158.43 83
2158.54 80
2158.64 80
2158.75 83
2158.86 86
2158.96 89
2159.07 91
2159.17 94
2159.28 97
2159.39 103
2159.49 113
2159.60 125
2159.71 140
2159.81 155
2159.92 170
2160.03 182
2160.13 191
2160.24 197
2160.35 200
2160.45 203
2160.56 205
2160.67 209
2160.77 213
2160.88 218
2160.99 222
2161.09 223
2161.20 220
2161.31 211
2161.41 197
2161.52 179
2161.62 160
2161.73 141
2161.84 126
2161.94 117
2162.05 113
2162.16 113
2162.26 116
2162.37 119
2162.48 122
2162.58 125
2162.69 128
2162.80 133
2162.90 141
2163.01 154
2163.12 170
2163.22 190
2163.33 209
2163.44 225
2163.54 236
2163.65 240
2163.76 237
2163.86 228
2163.97 216
2164.08 202
2164.18 190
2164.29 182
2164.40 177
2164.50 176
2164.61 176
2164.72 176
2164.82 174
2164.93 168
2165.04 159
2165.14 147
2165.25 133
2165.36 121
2165.46 111
2165.57 106
2165.68 106
2165.78 111
2165.89 120
2166.00 131
2166.10 142
2166.21 152
2166.32 157
2166.42 158
2166.53 155
2166.64 147
2166.74 136
2166.85 123
2166.96 108
2167.06 94
2167.17 81
2167.28 71
2167.38 65
2167.49 63
2167.60 67
2167.70 77
2167.81 92
2167.92 110
2168.02 130
2168.13 149
2168.24 165
2168.34 178
2168.45 185
2168.56 188
2168.66 189
2168.77 190
2168.88 194
2168.98 200
2169.09 211
2169.20 222
2169.30 234
2169.41 242
2169.52 244
2169.62 241
2169.73 232
2169.84 219
2169.94 206
2170.05 194
2170.16 186
2170.26 181
2170.37 181
2170.48 185
2170.58 191
2170.69 200
2170.80 209
2170.90 219
2171.01 228
2171.12 233
2171.23 234
2171.33 229
2171.44 219
2171.55 203
2171.65 184
2171.76 165
2171.87 148
2171.97 134
2172.08 124
2172.19 117
2172.29 113
2172.40 110
2172.51 107
2172.61 104
2172.72 101
2172.83 97
2172.93 94
2173.04 92
2173.15 90
2173.25 89
2173.36 88
2173.47 89
2173.58 91
2173.68 95
2173.79 100
2173.90 104
2174.00 108
2174.11 110
2174.22 108
2174.32 103
2174.43 94
2174.54 81
2174.64 65
2174.75 48
2174.86 31
2174.96 16
2175.07 6
2175.18 1
2175.28 0
2175.39 2
2175.50 4
2175.61 4
2175.71 0
2175.82 0
2175.93 0
2176.03 0
2176.14 0
2176.25 0
2176.35 7
2176.46 30
2176.57 56
2176.67 79
2176.78 99
2176.89 113
2177.00 122
2177.10 126
2177.21 129
2177.32 130
2177.42 130
2177.53 131
2177.64 133
2177.74 136
2177.85 139
2177.96 142
2178.06 144
2178.17 145
2178.28 143
2178.39 138
2178.49 132
2178.60 125
2178.71 120
2178.81 117
2178.92 117
2179.03 119
2179.13 122
2179.24 124
2179.35 124
2179.46 120
2179.56 115
2179.67 111
2179.78 109
2179.88 112
2179.99 119
2180.10 130
2180.20 142
2180.31 153
2180.42 162
2180.53 166
2180.63 166
2180.74 162
2180.85 156
2180.95 148
2181.06 140
2181.17 132
2181.27 125
2181.38 120
2181.49 119
2181.60 122
2181.70 130
2181.81 145
2181.92 165
2182.02 189
2182.13 214
2182.24 237
2182.35 253
2182.45 261
2182.56 261
2182.67 253
2182.77 241
2182.88 227
2182.99 215
2183.09 208
2183.20 205
2183.31 205
2183.42 206
2183.52 208
2183.63 207
2183.74 203
2183.84 196
2183.95 188
2184.06 181
2184.17 176
2184.27 174
2184.38 177
2184.49 183
2184.59 191
2184.70 198
2184.81 203
2184.92 204
2185.02 201
2185.13 195
2185.24 187
2185.34 179
2185.45 172
2185.56 166
2185.67 161
2185.77 157
2185.88 151
2185.99 144
2186.09 137
2186.20 130
2186.31 123
2186.42 119
2186.52 119
2186.63 124
2186.74 135
2186.84 149
2186.95 166
2187.06 183
2187.17 199
2187.27 212
2187.38 222
2187.49 230
2187.59 238
2187.70 248
2187.81 259
2187.92 271
2188.02 282
2188.13 291
2188.24 296
2188.35 296
2188.45 293
2188.56 287
2188.67 281
2188.77 276
2188.88 275
2188.99 275
2189.10 276
2189.20 275
2189.31 273
2189.42 266
2189.52 257
2189.63 247
2189.74 238
2189.85 232
2189.95 232
2190.06 237
2190.17 247
2190.28 261
2190.38 275
2190.49 288
2190.60 298
2190.70 304
2190.81 305
2190.92 300
2191.03 292
2191.13 280
2191.24 266
2191.35 254
2191.46 243
2191.56 235
2191.67 230
2191.78 228
2191.88 229
2191.99 230
2192.10 229
2192.21 228
2192.31 225
2192.42 221
2192.53 218
2192.64 216
2192.74 217
2192.85 220
2192.96 227
2193.06 234
2193.17 243
2193.28 249
2193.39 253
2193.49 253
2193.60 248
2193.71 239
2193.82 228
2193.92 217
2194.03 210
2194.14 207
2194.25 210
2194.35 218
2194.46 228
2194.57 237
2194.67 241
2194.78 238
2194.89 228
2195.00 211
2195.10 190
2195.21 170
2195.32 154
2195.43 144
2195.53 143
2195.64 152
2195.75 167
2195.86 188
2195.96 210
2196.07 232
2196.18 251
2196.29 266
2196.39 276
2196.50 282
2196.61 285
2196.72 285
2196.82 282
2196.93 278
2197.04 272
2197.15 265
2197.25 258
2197.36 252
2197.47 247
2197.57 244
2197.68 244
2197.79 247
2197.90 250
2198.00 254
2198.11 257
2198.22 259
2198.33 259
2198.43 257
2198.54 253
2198.65 248
2198.76 242
2198.86 235
2198.97 226
2199.08 216
2199.19 205
2199.29 193
2199.40 181
2199.51 169
2199.62 159
2199.72 149
2199.83 142
2199.94 137
2200.05 134
2200.15 133
2200.26 131
2200.37 128
2200.48 122
2200.58 112
2200.69 98
2200.80 82
2200.91 67
2201.01 54
2201.12 48
2201.23 50
2201.34 60
2201.44 75
2201.55 94
2201.66 113
2201.77 130
2201.87 143
2201.98 154
2202.09 163
2202.20 170
2202.30 176
2202.41 183
2202.52 190
2202.63 197
2202.73 204
2202.84 210
2202.95 214
2203.06 217
2203.16 217
2203.27 215
2203.38 212
2203.49 208
2203.60 203
2203.70 200
2203.81 199
2203.92 200
2204.03 203
2204.13 207
2204.24 213
2204.35 220
2204.46 227
2204.56 235
2204.67 242
2204.78 247
2204.89 249
2204.99 248
2205.10 242
2205.21 234
2205.32 224
2205.42 213
2205.53 204
2205.64 196
2205.75 191
2205.86 188
2205.96 187
2206.07 187
2206.18 188
2206.29 189
2206.39 189
2206.50 190
2206.61 190
2206.72 191
2206.82 194
2206.93 200
2207.04 210
2207.15 222
2207.25 236
2207.36 250
2207.47 262
2207.58 271
2207.69 275
2207.79 275
2207.90 269
2208.01 257
2208.12 241
2208.22 221
2208.33 199
2208.44 179
2208.55 161
2208.65 146
2208.76 135
2208.87 127
2208.98 120
2209.09 113
2209.19 105
2209.30 97
2209.41 90
2209.52 86
2209.62 87
2209.73 96
2209.84 112
2209.95 132
2210.05 155
2210.16 177
2210.27 196
2210.38 209
2210.49 217
2210.59 221
2210.70 221
2210.81 220
2210.92 216
2211.02 211
2211.13 205
2211.24 196
2211.35 186
2211.46 176
2211.56 167
2211.67 161
2211.78 158
2211.89 157
2211.99 157
2212.10 156
2212.21 152
2212.32 143
2212.43 131
2212.53 116
2212.64 101
2212.75 88
2212.86 78
2212.96 74
2213.07 75
2213.18 82
2213.29 92
2213.40 105
2213.50 117
2213.61 128
2213.72 136
2213.83 141
2213.94 141
2214.04 137
2214.15 129
2214.26 117
2214.37 104
2214.47 90
2214.58 78
2214.69 69
2214.80 64
2214.91 64
2215.01 65
2215.12 68
2215.23 70
2215.34 70
2215.45 67
2215.55 62
2215.66 57
2215.77 53
2215.88 50
2215.98 50
2216.09 51
2216.20 53
2216.31 53
2216.42 52
2216.52 47
2216.63 38
2216.74 26
2216.85 12
2216.96 0
2217.06 0
2217.17 0
2217.28 0
2217.39 0
2217.50 0
2217.60 0
2217.71 0
2217.82 6
2217.93 14
2218.03 20
2218.14 24
2218.25 26
2218.36 26
2218.47 22
2218.57 17
2218.68 9
2218.79 1
2218.90 0
2219.01 0
2219.11 0
2219.22 0
2219.33 7
2219.44 18
2219.55 29
2219.65 37
2219.76 41
2219.87 41
2219.98 37
2220.09 31
2220.19 25
2220.30 20
2220.41 16
2220.52 14
2220.63 13
2220.73 13
2220.84 13
2220.95 14
2221.06 15
2221.17 16
2221.27 17
2221.38 18
2221.49 19
2221.60 20
2221.71 23
2221.81 27
2221.92 34
2222.03 42
2222.14 53
2222.25 65
2222.35 77
2222.46 88
2222.57 97
2222.68 103
2222.79 105
2222.89 105
2223.00 102
2223.11 98
2223.22 95
2223.33 93
2223.43 95
2223.54 99
2223.65 107
2223.76 116
2223.87 125
2223.98 131
2224.08 133
2224.19 130
2224.30 121
2224.41 109
2224.52 96
2224.62 83
2224.73 72
2224.84 66
2224.95 63
2225.06 64
2225.16 68
2225.27 75
2225.38 82
2225.49 88
2225.60 93
2225.70 97
2225.81 100
2225.92 102
2226.03 104
2226.14 104
2226.25 104
2226.35 103
2226.46 101
2226.57 98
2226.68 94
2226.79 89
2226.89 84
2227.00 78
2227.11 72
2227.22 65
2227.33 57
2227.44 47
2227.54 36
2227.65 25
2227.76 14
2227.87 6
2227.98 1
2228.08 2
2228.19 9
2228.30 20
2228.41 34
2228.52 48
2228.63 59
2228.73 65
2228.84 65
2228.95 61
2229.06 53
2229.17 44
2229.27 38
2229.38 36
2229.49 38
2229.60 44
2229.71 52
2229.82 58
2229.92 62
2230.03 61
2230.14 56
2230.25 47
2230.36 39
2230.46 33
2230.57 31
2230.68 34
2230.79 42
2230.90 53
2231.01 64
2231.11 73
2231.22 78
2231.33 78
2231.44 74
2231.55 66
2231.66 57
2231.76 49
2231.87 42
2231.98 39
2232.09 39
2232.20 41
2232.31 44
2232.41 47
2232.52 46
2232.63 42
2232.74 33
2232.85 20
2232.95 4
2233.06 0
2233.17 0
2233.28 0
2233.39 0
2233.50 0
2233.60 0
2233.71 0
2233.82 1
2233.93 23
2234.04 47
2234.15 69
2234.25 89
2234.36 106
2234.47 119
2234.58 129
2234.69 136
2234.80 142
2234.90 147
2235.01 151
2235.12 154
2235.23 156
2235.34 158
2235.45 160
2235.55 162
2235.66 168
2235.77 176
2235.88 186
2235.99 199
2236.10 212
2236.20 223
2236.31 233
2236.42 240
2236.53 246
2236.64 251
2236.75 257
2236.86 265
2236.96 273
2237.07 280
2237.18 287
2237.29 291
2237.40 291
2237.51 289
2237.61 286
2237.72 283
2237.83 280
2237.94 277
2238.05 273
2238.16 268
2238.26 260
2238.37 250
2238.48 238
2238.59 227
2238.70 218
2238.81 213
2238.92 213
2239.02 218
2239.13 226
2239.24 234
2239.35 241
2239.46 246
2239.57 246
2239.67 244
2239.78 239
2239.89 233
2240.00 227
2240.11 221
2240.22 214
2240.33 207
2240.43 199
2240.54 190
2240.65 179
2240.76 167
2240.87 155
2240.98 140
2241.08 124
2241.19 107
2241.30 87
2241.41 65
2241.52 41
2241.63 19
2241.74 0
2241.84 0
2241.95 0
2242.06 0
2242.17 0
2242.28 0
2242.39 0
2242.50 3
2242.60 11
2242.71 16
2242.82 18
2242.93 18
2243.04 17
2243.15 14
2243.25 13
2243.36 13
2243.47 15
2243.58 20
2243.69 27
2243.80 35
2243.91 44
2244.01 52
2244.12 57
2244.23 61
2244.34 61
2244.45 59
2244.56 53
2244.67 46
2244.77 38
2244.88 30
2244.99 22
2245.10 16
2245.21 12
2245.32 11
2245.43 12
2245.53 13
2245.64 14
2245.75 15
2245.86 13
2245.97 10
2246.08 7
2246.19 3
2246.30 0
2246.40 0
2246.51 0
2246.62 0
2246.73 0
2246.84 0
2246.95 0
2247.06 0
2247.16 0
2247.27 9
2247.38 27
2247.49 48
2247.60 69
2247.71 89
2247.82 103
2247.92 112
2248.03 116
2248.14 116
2248.25 115
2248.36 112
2248.47 111
2248.58 110
2248.69 110
2248.79 112
2248.90 114
2249.01 118
2249.12 124
2249.23 132
2249.34 142
2249.45 153
2249.56 165
2249.66 177
2249.77 189
2249.88 200
2249.99 209
2250.10 217
2250.21 222
2250.32 224
2250.42 221
2250.53 215
2250.64 207
2250.75 195
2250.86 183
2250.97 170
2251.08 159
2251.19 150
2251.29 143
2251.40 139
2251.51 137
2251.62 136
2251.73 134
2251.84 131
2251.95 124
2252.06 115
2252.16 103
2252.27 91
2252.38 80
2252.49 72
2252.60 68
2252.71 69
2252.82 74
2252.93 80
2253.03 85
2253.14 88
2253.25 88
2253.36 84
2253.47 76
2253.58 67
2253.69 58
2253.80 53
2253.91 53
2254.01 59
2254.12 69
2254.23 82
2254.34 96
2254.45 107
2254.56 112
2254.67 112
2254.78 105
2254.88 93
2254.99 77
2255.10 60
2255.21 42
2255.32 26
2255.43 12
2255.54 0
2255.65 0
2255.76 0
2255.86 0
2255.97 0
2256.08 0
2256.19 0
2256.30 0
2256.41 6
2256.52 22
2256.63 38
2256.73 51
2256.84 60
2256.95 63
2257.06 62
2257.17 58
2257.28 53
2257.39 49
2257.50 47
2257.61 46
2257.71 46
2257.82 44
2257.93 39
2258.04 32
2258.15 23
2258.26 14
2258.37 6
2258.48 1
2258.59 0
2258.70 0
2258.80 1
2258.91 2
2259.02 4
2259.13 4
2259.24 4
2259.35 4
2259.46 2
2259.57 0
2259.68 0
2259.78 0
2259.89 0
2260.00 0
2260.11 0
2260.22 0
2260.33 4
2260.44 18
2260.55 35
2260.66 54
2260.76 73
2260.87 92
2260.98 109
2261.09 123
2261.20 133
2261.31 139
2261.42 140
2261.53 137
2261.64 130
2261.75 120
2261.85 110
2261.96 101
2262.07 97
2262.18 97
2262.29 101
2262.40 107
2262.51 112
2262.62 115
2262.73 115
2262.84 111
2262.94 106
2263.05 102
2263.16 102
2263.27 105
2263.38 112
2263.49 121
2263.60 130
2263.71 137
2263.82 142
2263.93 144
2264.04 144
2264.14 142
2264.25 139
2264.36 136
2264.47 135
2264.58 135
2264.69 137
2264.80 140
2264.91 145
2265.02 149
2265.13 151
2265.23 152
2265.34 150
2265.45 148
2265.56 145
2265.67 143
2265.78 146
2265.89 153
2266.00 165
2266.11 180
2266.22 196
2266.33 211
2266.43 224
2266.54 233
2266.65 239
2266.76 243
2266.87 246
2266.98 248
2267.09 248
2267.20 248
2267.31 246
2267.42 243
2267.53 238
2267.64 231
2267.74 225
2267.85 219
2267.96 215
2268.07 214
2268.18 217
2268.29 223
2268.40 232
2268.51 243
2268.62 255
2268.73 264
2268.84 271
2268.95 274
2269.05 272
2269.16 268
2269.27 261
2269.38 255
2269.49 250
2269.60 246
2269.71 242
2269.82 237
2269.93 229
2270.04 216
2270.15 199
2270.26 177
2270.36 152
2270.47 127
2270.58 105
2270.69 87
2270.80 74
2270.91 67
2271.02 65
2271.13 66
2271.24 68
2271.35 70
2271.46 72
2271.57 73
2271.68 74
2271.78 74
2271.89 76
2272.00 80
2272.11 85
2272.22 92
2272.33 98
2272.44 104
2272.55 109
2272.66 112
2272.77 115
2272.88 118
2272.99 124
2273.10 132
2273.20 142
2273.31 153
2273.42 164
2273.53 171
2273.64 174
2273.75 172
2273.86 165
2273.97 156
2274.08 145
2274.19 135
2274.30 128
2274.41 125
2274.52 126
2274.63 130
2274.73 135
2274.84 141
2274.95 144
2275.06 144
2275.17 141
2275.28 136
2275.39 130
2275.50 124
2275.61 118
2275.72 114
2275.83 110
2275.94 107
2276.05 103
2276.16 97
2276.27 88
2276.37 78
2276.48 67
2276.59 57
2276.70 48
2276.81 44
2276.92 44
2277.03 49
2277.14 58
2277.25 71
2277.36 88
2277.47 107
2277.58 127
2277.69 147
2277.80 165
2277.91 180
2278.01 192
2278.12 198
2278.23 201
2278.34 199
2278.45 194
2278.56 186
2278.67 176
2278.78 165
2278.89 153
2279.00 141
2279.11 130
2279.22 122
2279.33 117
2279.44 117
2279.55 120
2279.66 125
2279.77 130
2279.87 135
2279.98 138
2280.09 140
2280.20 141
2280.31 144
2280.42 148
2280.53 154
2280.64 161
2280.75 167
2280.86 172
2280.97 172
2281.08 167
2281.19 158
2281.30 146
2281.41 132
2281.52 117
2281.63 105
2281.74 96
2281.84 90
2281.95 88
2282.06 87
2282.17 89
2282.28 91
2282.39 94
2282.50 98
2282.61 104
2282.72 112
2282.83 124
2282.94 139
2283.05 156
2283.16 174
2283.27 190
2283.38 203
2283.49 211
2283.60 215
2283.71 214
2283.82 209
2283.93 201
2284.04 191
2284.14 181
2284.25 170
2284.36 159
2284.47 148
2284.58 137
2284.69 127
2284.80 117
2284.91 108
2285.02 102
2285.13 99
2285.24 101
2285.35 107
2285.46 118
2285.57 132
2285.68 147
2285.79 163
2285.90 177
2286.01 189
2286.12 200
2286.23 210
2286.34 221
2286.45 232
2286.55 243
2286.66 255
2286.77 266
2286.88 277
2286.99 287
2287.10 296
2287.21 305
2287.32 313
2287.43 321
2287.54 327
2287.65 332
2287.76 332
2287.87 328
2287.98 318
2288.09 304
2288.20 285
2288.31 263
2288.42 242
2288.53 220
2288.64 200
2288.75 182
2288.86 164
2288.97 147
2289.08 132
2289.19 118
2289.30 108
2289.41 103
2289.51 104
2289.62 111
2289.73 123
2289.84 138
2289.95 153
2290.06 169
2290.17 185
2290.28 200
2290.39 214
2290.50 226
2290.61 237
2290.72 243
2290.83 244
2290.94 237
2291.05 222
2291.16 201
2291.27 175
2291.38 147
2291.49 121
2291.60 99
2291.71 86
2291.82 83
2291.93 89
2292.04 104
2292.15 122
2292.26 142
2292.37 160
2292.48 172
2292.59 178
2292.70 176
2292.81 169
2292.92 157
2293.03 142
2293.13 126
2293.24 110
2293.35 96
2293.46 81
2293.57 67
2293.68 54
2293.79 39
2293.90 24
2294.01 8
2294.12 0
2294.23 0
2294.34 0
2294.45 0
2294.56 0
2294.67 0
2294.78 0
2294.89 0
2295.00 11
2295.11 27
2295.22 39
2295.33 47
2295.44 49
2295.55 45
2295.66 38
2295.77 27
2295.88 16
2295.99 5
2296.10 0
2296.21 0
2296.32 0
2296.43 0
2296.54 0
2296.65 0
2296.76 0
2296.87 0
2296.98 2
2297.09 9
2297.20 18
2297.31 30
2297.42 41
2297.53 50
2297.64 56
2297.75 57
2297.86 55
2297.97 50
2298.08 43
2298.19 35
2298.30 27
2298.41 19
2298.52 10
2298.63 2
2298.74 0
2298.85 0
2298.96 0
2299.07 0
2299.18 0
2299.28 0
2299.39 0
2299.50 0
2299.61 7
2299.72 20
2299.83 35
2299.94 53
2300.05 72
2300.16 93
2300.27 116
2300.38 141
2300.49 167
2300.60 194
2300.71 222
2300.82 249
2300.93 274
2301.04 296
2301.15 312
2301.26 322
2301.37 327
2301.48 328
2301.59 328
2301.70 328
2301.81 331
2301.92 339
2302.03 354
2302.14 376
2302.25 403
2302.36 435
2302.47 468
2302.58 503
2302.69 535
2302.80 562
2302.91 584
2303.02 601
2303.13 611
2303.24 616
2303.35 616
2303.46 613
2303.57 609
2303.68 605
2303.79 602
2303.90 602
2304.01 605
2304.12 613
2304.23 623
2304.34 633
2304.45 643
2304.56 648
2304.67 650
2304.78 647
2304.89 644
2305.00 642
2305.11 647
2305.22 660
2305.33 681
2305.44 708
2305.55 736
2305.66 758
2305.77 769
2305.88 768
2305.99 755
2306.10 732
2306.21 705
2306.32 677
2306.43 652
2306.54 630
2306.65 612
2306.76 596
2306.87 579
2306.98 562
2307.09 543
2307.20 524
2307.31 504
2307.42 484
2307.53 466
2307.64 450
2307.75 438
2307.86 430
2307.97 428
2308.08 430
2308.19 436
2308.31 444
2308.42 453
2308.53 461
2308.64 466
2308.75 469
2308.86 471
2308.97 473
2309.08 476
2309.19 480
2309.30 482
2309.41 481
2309.52 475
2309.63 464
2309.74 446
2309.85 426
2309.96 404
2310.07 385
2310.18 369
2310.29 358
2310.40 351
2310.51 349
2310.62 349
2310.73 353
2310.84 358
2310.95 364
2311.06 370
2311.17 374
2311.28 375
2311.39 371
2311.50 364
2311.61 354
2311.72 342
2311.83 329
2311.94 317
2312.05 306
2312.16 296
2312.27 287
2312.38 277
2312.49 268
2312.60 258
2312.71 249
2312.82 240
2312.93 231
2313.04 225
2313.15 219
2313.26 215
2313.37 212
2313.48 210
2313.59 208
2313.70 206
2313.81 204
2313.92 201
2314.03 198
2314.14 195
2314.25 190
2314.37 185
2314.48 178
2314.59 169
2314.70 157
2314.81 143
2314.92 128
2315.03 113
2315.14 102
2315.25 96
2315.36 97
2315.47 105
2315.58 119
2315.69 136
2315.80 154
2315.91 171
2316.02 184
2316.13 192
2316.24 196
2316.35 197
2316.46 199
2316.57 204
2316.68 214
2316.79 229
2316.90 249
2317.01 273
2317.12 298
2317.23 320
2317.34 338
2317.45 352
2317.56 363
2317.67 371
2317.78 379
2317.89 387
2318.00 397
2318.12 408
2318.23 418
2318.34 427
2318.45 434
2318.56 437
2318.67 438
2318.78 436
2318.89 431
2319.00 425
2319.11 417
2319.22 410
2319.33 404
2319.44 399
2319.55 397
2319.66 396
2319.77 397
2319.88 398
2319.99 398
2320.10 394
2320.21 387
2320.32 377
2320.43 364
2320.54 347
2320.65 328
2320.76 306
2320.87 283
2320.99 259
2321.10 235
2321.21 212
2321.32 191
2321.43 174
2321.54 161
2321.65 152
2321.76 147
2321.87 144
2321.98 141
2322.09 138
2322.20 134
2322.31 130
2322.42 127
2322.53 126
2322.64 125
2322.75 127
2322.86 130
2322.97 131
2323.08 130
2323.19 125
2323.30 117
2323.41 107
2323.53 97
2323.64 88
2323.75 80
2323.86 74
2323.97 70
2324.08 65
2324.19 58
2324.30 50
2324.41 39
2324.52 27
2324.63 16
2324.74 6
2324.85 0
2324.96 0
2325.07 2
2325.18 11
2325.29 22
2325.40 34
2325.51 45
2325.62 53
2325.74 55
2325.85 52
2325.96 45
2326.07 36
2326.18 29
2326.29 25
2326.40 25
2326.51 30
2326.62 38
2326.73 49
2326.84 59
2326.95 68
2327.06 75
2327.17 80
2327.28 86
2327.39 92
2327.50 100
2327.61 108
2327.73 116
2327.84 123
2327.95 127
2328.06 129
2328.17 128
2328.28 126
2328.39 126
2328.50 128
2328.61 134
2328.72 143
2328.83 154
2328.94 165
2329.05 174
2329.16 181
2329.27 185
2329.38 186
2329.49 186
2329.61 185
2329.72 184
2329.83 184
2329.94 183
2330.05 183
2330.16 182
2330.27 182
2330.38 181
2330.49 180
2330.60 177
2330.71 172
2330.82 164
2330.93 153
2331.04 142
2331.15 130
2331.26 122
2331.38 117
2331.49 118
2331.60 122
2331.71 129
2331.82 136
2331.93 141
2332.04 143
2332.15 142
2332.26 137
2332.37 128
2332.48 117
2332.59 103
2332.70 88
2332.81 73
2332.92 59
2333.04 49
2333.15 42
2333.26 40
2333.37 40
2333.48 41
2333.59 40
2333.70 35
2333.81 27
2333.92 15
2334.03 2
2334.14 0
2334.25 0
2334.36 0
2334.47 0
2334.59 0
2334.70 0
2334.81 0
2334.92 0
2335.03 3
2335.14 7
2335.25 14
2335.36 23
2335.47 37
2335.58 55
2335.69 75
2335.80 97
2335.91 118
2336.03 135
2336.14 147
2336.25 152
2336.36 151
2336.47 146
2336.58 138
2336.69 130
2336.80 124
2336.91 122
2337.02 123
2337.13 126
2337.24 129
2337.35 130
2337.47 128
2337.58 124
2337.69 117
2337.80 109
2337.91 101
2338.02 94
2338.13 88
2338.24 83
2338.35 79
2338.46 77
2338.57 78
2338.68 82
2338.80 88
2338.91 96
2339.02 104
2339.13 113
2339.24 121
2339.35 129
2339.46 137
2339.57 145
2339.68 153
2339.79 162
2339.90 170
2340.01 175
2340.13 177
2340.24 174
2340.35 165
2340.46 152
2340.57 135
2340.68 118
2340.79 102
2340.90 89
2341.01 80
2341.12 74
2341.23 70
2341.35 67
2341.46 65
2341.57 63
2341.68 60
2341.79 59
2341.90 58
2342.01 57
2342.12 56
2342.23 55
2342.34 53
2342.45 51
2342.57 50
2342.68 51
2342.79 55
2342.90 60
2343.01 66
2343.12 70
2343.23 72
2343.34 69
2343.45 63
2343.56 53
2343.67 42
2343.79 31
2343.90 23
2344.01 19
2344.12 19
2344.23 21
2344.34 26
2344.45 31
2344.56 34
2344.67 36
2344.78 34
2344.90 29
2345.01 20
2345.12 10
2345.23 0
2345.34 0
2345.45 0
2345.56 0
2345.67 0
2345.78 0
2345.89 0
2346.01 0
2346.12 0
2346.23 8
2346.34 21
2346.45 34
2346.56 48
2346.67 60
2346.78 69
2346.89 74
2347.00 75
2347.12 71
2347.23 64
2347.34 56
2347.45 48
2347.56 41
2347.67 36
2347.78 31
2347.89 27
2348.00 24
2348.11 21
2348.23 19
2348.34 19
2348.45 23
2348.56 31
2348.67 42
2348.78 58
2348.89 75
2349.00 93
2349.11 110
2349.23 124
2349.34 135
2349.45 141
2349.56 144
2349.67 143
2349.78 139
2349.89 133
2350.00 125
2350.11 115
2350.23 104
2350.34 93
2350.45 82
2350.56 73
2350.67 67
2350.78 65
2350.89 67
2351.00 73
2351.11 83
2351.23 95
2351.34 109
2351.45 125
2351.56 143
2351.67 163
2351.78 184
2351.89 204
2352.00 220
2352.11 231
2352.23 236
2352.34 233
2352.45 223
2352.56 208
2352.67 192
2352.78 176
2352.89 162
2353.00 153
2353.11 148
2353.23 146
2353.34 146
2353.45 147
2353.56 145
2353.67 142
2353.78 137
2353.89 131
2354.00 125
2354.12 120
2354.23 118
2354.34 119
2354.45 123
2354.56 129
2354.67 136
2354.78 144
2354.89 152
2355.01 159
2355.12 165
2355.23 169
2355.34 172
2355.45 173
2355.56 173
2355.67 171
2355.78 170
2355.89 170
2356.01 169
2356.12 168
2356.23 166
2356.34 162
2356.45 157
2356.56 152
2356.67 148
2356.78 148
2356.90 151
2357.01 158
2357.12 166
2357.23 174
2357.34 178
2357.45 181
2357.56 182
2357.68 184
2357.79 190
2357.90 202
2358.01 221
2358.12 244
2358.23 271
2358.34 295
2358.45 316
2358.57 330
2358.68 337
2358.79 338
2358.90 332
2359.01 324
2359.12 313
2359.23 303
2359.34 292
2359.46 282
2359.57 272
2359.68 262
2359.79 251
2359.90 239
2360.01 226
2360.12 211
2360.24 196
2360.35 181
2360.46 166
2360.57 154
2360.68 145
2360.79 140
2360.90 139
2361.01 143
2361.13 150
2361.24 159
2361.35 170
2361.46 181
2361.57 193
2361.68 203
2361.79 215
2361.91 227
2362.02 240
2362.13 255
2362.24 270
2362.35 287
2362.46 305
2362.57 321
2362.69 334
2362.80 342
2362.91 344
2363.02 340
2363.13 330
2363.24 315
2363.35 298
2363.47 284
2363.58 273
2363.69 267
2363.80 267
2363.91 272
2364.02 280
2364.13 288
2364.25 294
2364.36 296
2364.47 293
2364.58 287
2364.69 277
2364.80 265
2364.91 254
2365.03 244
2365.14 236
2365.25 230
2365.36 225
2365.47 221
2365.58 215
2365.69 208
2365.81 198
2365.92 186
2366.03 173
2366.14 161
2366.25 150
2366.36 143
2366.47 140
2366.59 144
2366.70 153
2366.81 168
2366.92 188
2367.03 210
2367.14 230
2367.26 245
2367.37 252
2367.48 252
2367.59 243
2367.70 227
2367.81 207
2367.92 186
2368.04 165
2368.15 146
2368.26 130
2368.37 117
2368.48 109
2368.59 107
2368.70 111
2368.82 124
2368.93 142
2369.04 166
2369.15 190
2369.26 211
2369.37 224
2369.49 227
2369.60 219
2369.71 202
2369.82 178
2369.93 151
2370.04 125
2370.16 106
2370.27 93
2370.38 88
2370.49 91
2370.60 100
2370.71 113
2370.82 127
2370.94 139
2371.05 148
2371.16 152
2371.27 153
2371.38 150
2371.49 146
2371.61 142
2371.72 139
2371.83 136
2371.94 133
2372.05 127
2372.16 118
2372.28 105
2372.39 88
2372.50 69
2372.61 48
2372.72 28
2372.83 11
2372.95 0
2373.06 0
2373.17 0
2373.28 0
2373.39 0
2373.50 0
2373.62 0
2373.73 0
2373.84 0
2373.95 5
2374.06 22
2374.17 43
2374.29 65
2374.40 87
2374.51 106
2374.62 121
2374.73 130
2374.84 135
2374.96 136
2375.07 136
2375.18 135
2375.29 137
2375.40 142
2375.51 150
2375.63 161
2375.74 174
2375.85 188
2375.96 202
2376.07 216
2376.18 229
2376.30 241
2376.41 252
2376.52 262
2376.63 269
2376.74 274
2376.85 276
2376.97 275
2377.08 272
2377.19 267
2377.30 262
2377.41 256
2377.52 250
2377.64 243
2377.75 235
2377.86 226
2377.97 217
2378.08 208
2378.20 201
2378.31 196
2378.42 193
2378.53 192
2378.64 194
2378.75 197
2378.87 201
2378.98 205
2379.09 209
2379.20 213
2379.31 217
2379.42 221
2379.54 224
2379.65 224
2379.76 221
2379.87 214
2379.98 202
2380.10 187
2380.21 172
2380.32 158
2380.43 147
2380.54 141
2380.65 140
2380.77 141
2380.88 143
2380.99 144
2381.10 143
2381.21 142
2381.33 141
2381.44 141
2381.55 144
2381.66 150
2381.77 158
2381.88 167
2382.00 174
2382.11 178
2382.22 177
2382.33 173
2382.44 165
2382.56 155
2382.67 145
2382.78 135
2382.89 128
2383.00 122
2383.12 119
2383.23 118
2383.34 119
2383.45 122
2383.56 126
2383.67 131
2383.79 136
2383.90 140
2384.01 143
2384.12 144
2384.23 143
2384.35 141
2384.46 139
2384.57 137
2384.68 135
2384.79 134
2384.91 132
2385.02 130
2385.13 127
2385.24 123
2385.35 119
2385.47 115
2385.58 113
2385.69 115
2385.80 123
2385.91 137
2386.03 158
2386.14 182
2386.25 206
2386.36 227
2386.47 241
2386.58 246
2386.70 243
2386.81 235
2386.92 224
2387.03 212
2387.14 202
2387.26 193
2387.37 186
2387.48 179
2387.59 170
2387.70 161
2387.82 151
2387.93 141
2388.04 134
2388.15 129
2388.26 127
2388.38 128
2388.49 130
2388.60 133
2388.71 136
2388.82 138
2388.94 139
2389.05 139
2389.16 139
2389.27 140
2389.38 141
2389.50 143
2389.61 145
2389.72 148
2389.83 152
2389.95 155
2390.06 158
2390.17 158
2390.28 155
2390.39 148
2390.51 138
2390.62 126
2390.73 113
2390.84 102
2390.95 94
2391.07 90
2391.18 93
2391.29 101
2391.40 114
2391.51 130
2391.63 148
2391.74 164
2391.85 175
2391.96 182
2392.07 182
2392.19 175
2392.30 164
2392.41 149
2392.52 132
2392.63 116
2392.75 101
2392.86 88
2392.97 77
2393.08 67
2393.20 59
2393.31 54
2393.42 52
2393.53 54
2393.64 61
2393.76 72
2393.87 87
2393.98 102
2394.09 117
2394.20 128
2394.32 135
2394.43 135
2394.54 132
2394.65 125
2394.77 119
2394.88 116
2394.99 117
2395.10 121
2395.21 130
2395.33 140
2395.44 151
2395.55 159
2395.66 163
2395.77 160
2395.89 150
2396.00 132
2396.11 107
2396.22 79
2396.34 52
2396.45 29
2396.56 14
2396.67 10
2396.78 16
2396.90 32
2397.01 52
2397.12 76
2397.23 98
2397.35 119
2397.46 137
2397.57 151
2397.68 162
2397.79 171
2397.91 176
2398.02 179
2398.13 178
2398.24 175
2398.36 169
2398.47 160
2398.58 149
2398.69 136
2398.80 121
2398.92 104
2399.03 84
2399.14 63
2399.25 41
2399.37 20
2399.48 1
2399.59 0
2399.70 0
2399.81 0
2399.93 0
2400.04 0
2400.15 1
2400.26 18
2400.38 36
2400.49 54
2400.60 71
2400.71 86
2400.83 99
2400.94 109
2401.05 116
2401.16 120
2401.27 120
2401.39 116
2401.50 108
2401.61 97
2401.72 84
2401.84 72
2401.95 62
2402.06 55
2402.17 53
2402.29 54
2402.40 60
2402.51 67
2402.62 75
2402.73 84
2402.85 91
2402.96 98
2403.07 102
2403.18 105
2403.30 106
2403.41 105
2403.52 102
2403.63 99
2403.75 95
2403.86 91
2403.97 89
2404.08 87
2404.20 85
2404.31 82
2404.42 78
2404.53 72
2404.64 65
2404.76 57
2404.87 49
2404.98 41
2405.09 34
2405.21 28
2405.32 23
2405.43 19
2405.54 17
2405.66 16
2405.77 15
2405.88 13
2405.99 9
2406.11 4
2406.22 0
2406.33 0
2406.44 0
2406.56 0
2406.67 0
2406.78 0
2406.89 0
2407.01 6
2407.12 24
2407.23 43
2407.34 61
2407.46 76
2407.57 87
2407.68 94
2407.79 97
2407.91 97
2408.02 94
2408.13 91
2408.24 87
2408.35 83
2408.47 79
2408.58 74
2408.69 68
2408.80 59
2408.92 48
2409.03 36
2409.14 23
2409.25 10
2409.37 0
2409.48 0
2409.59 0
2409.70 0
2409.82 0
2409.93 0
2410.04 0
2410.15 0
2410.27 2
2410.38 8
2410.49 14
2410.60 20
2410.72 26
2410.83 34
2410.94 43
2411.05 54
2411.17 68
2411.28 83
2411.39 99
2411.51 115
2411.62 129
2411.73 140
2411.84 149
2411.96 156
2412.07 160
2412.18 162
2412.29 164
2412.41 164
2412.52 164
2412.63 165
2412.74 165
2412.86 164
2412.97 163
2413.08 161
2413.19 157
2413.31 154
2413.42 149
2413.53 144
2413.64 139
2413.76 133
2413.87 126
2413.98 119
2414.09 113
2414.21 110
2414.32 110
2414.43 115
2414.54 124
2414.66 137
2414.77 151
2414.88 164
2415.00 174
2415.11 178
2415.22 178
2415.33 173
2415.45 167
2415.56 160
2415.67 156
2415.78 155
2415.90 158
2416.01 164
2416.12 172
2416.23 180
2416.35 186
2416.46 188
2416.57 187
2416.68 182
2416.80 175
2416.91 169
2417.02 164
2417.14 163
2417.25 165
2417.36 169
2417.47 175
2417.59 179
2417.70 179
2417.81 176
2417.92 170
2418.04 162
2418.15 154
2418.26 146
2418.38 138
2418.49 129
2418.60 117
2418.71 103
2418.83 86
2418.94 69
2419.05 56
2419.16 49
2419.28 51
2419.39 63
2419.50 83
2419.62 106
2419.73 130
2419.84 150
2419.95 163
2420.07 170
2420.18 171
2420.29 168
2420.40 163
2420.52 158
2420.63 153
2420.74 148
2420.86 142
2420.97 134
2421.08 126
2421.19 116
2421.31 107
2421.42 98
2421.53 91
2421.64 84
2421.76 78
2421.87 72
2421.98 64
2422.10 56
2422.21 48
2422.32 39
2422.43 31
2422.55 25
2422.66 22
2422.77 22
2422.89 25
2423.00 31
2423.11 39
2423.22 49
2423.34 59
2423.45 67
2423.56 72
2423.68 74
2423.79 72
2423.90 67
2424.01 61
2424.13 55
2424.24 48
2424.35 43
2424.47 37
2424.58 31
2424.69 24
2424.80 14
2424.92 2
2425.03 0
2425.14 0
2425.26 0
2425.37 0
2425.48 0
2425.59 0
2425.71 0
2425.82 3
2425.93 22
2426.05 42
2426.16 64
2426.27 87
2426.38 109
2426.50 131
2426.61 150
2426.72 164
2426.84 170
2426.95 169
2427.06 160
2427.17 147
2427.29 134
2427.40 124
2427.51 121
2427.63 126
2427.74 138
2427.85 154
2427.96 171
2428.08 186
2428.19 196
2428.30 200
2428.42 198
2428.53 192
2428.64 183
2428.76 172
2428.87 160
2428.98 150
2429.09 142
2429.21 139
2429.32 140
2429.43 147
2429.55 158
2429.66 171
2429.77 184
2429.88 196
2430.00 206
2430.11 215
2430.22 224
2430.34 235
2430.45 247
2430.56 261
2430.68 276
2430.79 290
2430.90 299
2431.01 303
2431.13 300
2431.24 290
2431.35 275
2431.47 256
2431.58 235
2431.69 217
2431.81 204
2431.92 197
2432.03 197
2432.14 204
2432.26 217
2432.37 233
2432.48 250
2432.60 264
2432.71 272
2432.82 274
2432.94 269
2433.05 256
2433.16 238
2433.28 218
2433.39 197
2433.50 180
2433.61 167
2433.73 159
2433.84 154
2433.95 152
2434.07 151
2434.18 148
2434.29 143
2434.41 136
2434.52 129
2434.63 122
2434.74 116
2434.86 112
2434.97 111
2435.08 114
2435.20 119
2435.31 128
2435.42 138
2435.54 150
2435.65 161
2435.76 170
2435.88 176
2435.99 179
2436.10 179
2436.22 176
2436.33 172
2436.44 166
2436.55 159
2436.67 151
2436.78 142
2436.89 135
2437.01 129
2437.12 127
2437.23 130
2437.35 139
2437.46 150
2437.57 163
2437.69 175
2437.80 182
2437.91 183
2438.03 179
2438.14 169
2438.25 157
2438.37 143
2438.48 131
2438.59 120
2438.70 112
2438.82 106
2438.93 102
2439.04 99
2439.16 98
2439.27 97
2439.38 97
2439.50 98
2439.61 100
2439.72 102
2439.84 104
2439.95 106
2440.06 108
2440.18 108
2440.29 105
2440.40 99
2440.52 91
2440.63 81
2440.74 69
2440.86 58
2440.97 49
2441.08 43
2441.20 40
2441.31 41
2441.42 45
2441.53 50
2441.65 55
2441.76 59
2441.87 63
2441.99 64
2442.10 63
2442.21 60
2442.33 55
2442.44 46
2442.55 35
2442.67 21
2442.78 7
2442.89 0
2443.01 0
2443.12 0
2443.23 0
2443.35 0
2443.46 0
2443.57 0
2443.69 0
2443.80 5
2443.91 20
2444.03 36
2444.14 51
2444.25 63
2444.37 74
2444.48 82
2444.59 87
2444.71 90
2444.82 89
2444.93 87
2445.05 83
2445.16 78
2445.27 73
2445.39 70
2445.50 68
2445.61 68
2445.73 69
2445.84 70
2445.95 72
2446.07 73
2446.18 73
2446.29 73
2446.41 72
2446.52 70
2446.63 70
2446.75 70
2446.86 71
2446.97 72
2447.09 74
2447.20 76
2447.31 77
2447.43 76
2447.54 73
2447.65 67
2447.77 60
2447.88 52
2447.99 46
2448.11 43
2448.22 45
2448.33 49
2448.45 55
2448.56 60
2448.67 63
2448.79 61
2448.90 55
2449.01 45
2449.13 34
2449.24 25
2449.35 21
2449.47 23
2449.58 31
2449.70 43
2449.81 58
2449.92 73
2450.04 85
2450.15 93
2450.26 99
2450.38 102
2450.49 104
2450.60 107
2450.72 109
2450.83 111
2450.94 111
2451.06 107
2451.17 98
2451.28 83
2451.40 65
2451.51 45
2451.62 26
2451.74 11
2451.85 3
2451.96 1
2452.08 7
2452.19 17
2452.30 30
2452.42 44
2452.53 55
2452.65 64
2452.76 69
2452.87 69
2452.99 66
2453.10 60
2453.21 54
2453.33 49
2453.44 45
2453.55 43
2453.67 45
2453.78 48
2453.89 52
2454.01 55
2454.12 56
2454.23 55
2454.35 51
2454.46 44
2454.58 37
2454.69 30
2454.80 25
2454.92 23
2455.03 24
2455.14 27
2455.26 32
2455.37 38
2455.48 43
2455.60 46
2455.71 50
2455.82 53
2455.94 56
2456.05 61
2456.17 66
2456.28 73
2456.39 82
2456.51 92
2456.62 102
2456.73 110
2456.85 117
2456.96 120
2457.07 120
2457.19 115
2457.30 106
2457.41 94
2457.53 80
2457.64 66
2457.76 52
2457.87 40
2457.98 32
2458.10 28
2458.21 28
2458.32 34
2458.44 44
2458.55 59
2458.66 77
2458.78 96
2458.89 116
2459.01 133
2459.12 146
2459.23 153
2459.35 154
2459.46 148
2459.57 137
2459.69 121
2459.80 104
2459.91 88
2460.03 73
2460.14 61
2460.26 53
2460.37 49
2460.48 48
2460.60 49
2460.71 53
2460.82 58
2460.94 66
2461.05 74
2461.17 81
2461.28 86
2461.39 89
2461.51 88
2461.62 84
2461.73 76
2461.85 65
2461.96 52
2462.07 39
2462.19 29
2462.30 22
2462.42 19
2462.53 22
2462.64 31
2462.76 44
2462.87 60
2462.98 77
2463.10 91
2463.21 103
2463.33 112
2463.44 119
2463.55 123
2463.67 127
2463.78 130
2463.89 132
2464.01 134
2464.12 134
2464.24 132
2464.35 129
2464.46 126
2464.58 124
2464.69 123
2464.80 122
2464.92 120
2465.03 117
2465.15 112
2465.26 105
2465.37 97
2465.49 89
2465.60 81
2465.72 76
2465.83 73
2465.94 72
2466.06 73
2466.17 77
2466.28 82
2466.40 87
2466.51 93
2466.63 97
2466.74 100
2466.85 102
2466.97 102
2467.08 103
2467.19 106
2467.31 111
2467.42 120
2467.54 133
2467.65 146
2467.76 159
2467.88 169
2467.99 172
2468.11 169
2468.22 160
2468.33 144
2468.45 125
2468.56 103
2468.67 81
2468.79 60
2468.90 42
2469.02 26
2469.13 13
2469.24 3
2469.36 0
2469.47 0
2469.59 0
2469.70 0
2469.81 0
2469.93 0
2470.04 0
2470.16 3
2470.27 5
2470.38 4
2470.50 3
2470.61 3
2470.73 6
2470.84 13
2470.95 25
2471.07 41
2471.18 60
2471.29 78
2471.41 94
2471.52 106
2471.64 112
2471.75 113
2471.86 111
2471.98 108
2472.09 105
2472.21 104
2472.32 104
2472.43 107
2472.55 113
2472.66 121
2472.78 130
2472.89 140
2473.00 149
2473.12 158
2473.23 164
2473.35 167
2473.46 166
2473.57 162
2473.69 156
2473.80 147
2473.92 136
2474.03 125
2474.14 115
2474.26 107
2474.37 101
2474.49 99
2474.60 101
2474.71 108
2474.83 117
2474.94 128
2475.06 139
2475.17 148
2475.28 154
2475.40 156
2475.51 153
2475.63 146
2475.74 134
2475.85 119
2475.97 101
2476.08 83
2476.20 65
2476.31 51
2476.42 41
2476.54 36
2476.65 37
2476.77 43
2476.88 53
2476.99 63
2477.11 72
2477.22 78
2477.34 82
2477.45 82
2477.56 80
2477.68 76
2477.79 71
2477.91 65
2478.02 59
2478.14 52
2478.25 47
2478.36 42
2478.48 40
2478.59 40
2478.71 42
2478.82 44
2478.93 45
2479.05 45
2479.16 43
2479.28 39
2479.39 35
2479.50 33
2479.62 36
2479.73 45
2479.85 59
2479.96 78
2480.08 98
2480.19 118
2480.30 133
2480.42 141
2480.53 142
2480.65 135
2480.76 124
2480.87 112
2480.99 100
2481.10 92
2481.22 88
2481.33 86
2481.44 85
2481.56 83
2481.67 77
2481.79 68
2481.90 56
2482.02 42
2482.13 30
2482.24 22
2482.36 18
2482.47 18
2482.59 21
2482.70 26
2482.82 29
2482.93 29
2483.04 26
2483.16 19
2483.27 11
2483.39 3
2483.50 0
2483.61 0
2483.73 0
2483.84 0
2483.96 2
2484.07 6
2484.19 7
2484.30 6
2484.41 3
2484.53 0
2484.64 0
2484.76 0
2484.87 0
2484.99 3
2485.10 11
2485.21 20
2485.33 29
2485.44 38
2485.56 46
2485.67 53
2485.79 60
2485.90 68
2486.01 79
2486.13 92
2486.24 108
2486.36 126
2486.47 145
2486.59 163
2486.70 179
2486.81 191
2486.93 198
2487.04 201
2487.16 199
2487.27 192
2487.39 182
2487.50 168
2487.61 151
2487.73 132
2487.84 114
2487.96 99
2488.07 87
2488.19 81
2488.30 81
2488.41 86
2488.53 95
2488.64 105
2488.76 115
2488.87 122
2488.99 126
2489.10 126
2489.21 121
2489.33 114
2489.44 104
2489.56 92
2489.67 80
2489.79 68
2489.90 57
2490.01 49
2490.13 43
2490.24 42
2490.36 44
2490.47 48
2490.59 55
2490.70 64
2490.82 74
2490.93 83
2491.04 92
2491.16 101
2491.27 109
2491.39 118
2491.50 128
2491.62 138
2491.73 148
2491.84 158
2491.96 167
2492.07 174
2492.19 178
2492.30 179
2492.42 176
2492.53 168
2492.65 158
2492.76 146
2492.87 133
2492.99 121
2493.10 111
2493.22 104
2493.33 100
2493.45 98
2493.56 97
2493.68 96
2493.79 94
2493.90 92
2494.02 90
2494.13 89
2494.25 90
2494.36 94
2494.48 101
2494.59 109
2494.71 119
2494.82 130
2494.93 140
2495.05 148
2495.16 155
2495.28 160
2495.39 162
2495.51 162
2495.62 160
2495.74 156
2495.85 150
2495.97 144
2496.08 137
2496.19 133
2496.31 130
2496.42 131
2496.54 134
2496.65 139
2496.77 144
2496.88 150
2497.00 154
2497.11 160
2497.22 166
2497.34 176
2497.45 189
2497.57 205
2497.68 222
2497.80 239
2497.91 253
2498.03 263
2498.14 269
2498.26 270
2498.37 269
2498.48 268
2498.60 267
2498.71 268
2498.83 272
2498.94 279
2499.06 288
2499.17 298
2499.29 306
2499.40 310
2499.52 308
2499.63 299
2499.75 283
2499.86 261
2499.97 237
2500.09 214
2500.20 194
2500.32 179
2500.43 169
2500.55 165
2500.66 164
2500.78 165
2500.89 166
2501.01 165
2501.12 162
2501.23 156
2501.35 150
2501.46 142
2501.58 133
2501.69 125
2501.81 119
2501.92 113
2502.04 109
2502.15 105
2502.27 100
2502.38 95
2502.50 88
2502.61 79
2502.73 69
2502.84 59
2502.95 50
2503.07 44
2503.18 39
2503.30 37
2503.41 36
2503.53 37
2503.64 40
2503.76 42
2503.87 45
2503.99 48
2504.10 53
2504.22 59
2504.33 66
2504.45 75
2504.56 84
2504.67 92
2504.79 100
2504.90 106
2505.02 108
2505.13 107
2505.25 101
2505.36 92
2505.48 79
2505.59 66
2505.71 53
2505.82 42
2505.94 34
2506.05 31
2506.17 32
2506.28 37
2506.40 47
2506.51 60
2506.62 76
2506.74 94
2506.85 112
2506.97 130
2507.08 145
2507.20 157
2507.31 163
2507.43 164
2507.54 160
2507.66 151
2507.77 139
2507.89 124
2508.00 108
2508.12 90
2508.23 71
2508.35 52
2508.46 33
2508.58 15
2508.69 0
2508.81 0
2508.92 0
2509.04 0
2509.15 0
2509.26 0
2509.38 0
2509.49 0
2509.61 7
2509.72 15
2509.84 19
2509.95 22
2510.07 23
2510.18 23
2510.30 24
2510.41 26
2510.53 31
2510.64 38
2510.76 46
2510.87 54
2510.99 61
2511.10 66
2511.22 69
2511.33 70
2511.45 70
2511.56 70
2511.68 70
2511.79 71
2511.91 74
2512.02 78
2512.14 84
2512.25 94
2512.37 108
2512.48 126
2512.60 148
2512.71 171
2512.82 193
2512.94 211
2513.05 222
2513.17 226
2513.28 222
2513.40 212
2513.51 198
2513.63 182
2513.74 165
2513.86 150
2513.97 136
2514.09 123
2514.20 111
2514.32 100
2514.43 91
2514.55 83
2514.66 77
2514.78 72
2514.89 68
2515.01 66
2515.12 63
2515.24 61
2515.35 60
2515.47 58
2515.58 58
2515.70 58
2515.81 60
2515.93 62
2516.04 67
2516.16 74
2516.27 83
2516.39 96
2516.50 111
2516.62 126
2516.73 141
2516.85 153
2516.96 162
2517.08 167
2517.19 170
2517.31 171
2517.42 172
2517.54 174
2517.65 176
2517.77 179
2517.88 182
2518.00 184
2518.11 186
2518.23 187
2518.34 188
2518.46 188
2518.57 189
2518.69 189
2518.80 189
2518.92 188
2519.03 186
2519.15 183
2519.26 179
2519.38 174
2519.49 167
2519.61 158
2519.72 147
2519.84 133
2519.95 117
2520.07 102
2520.18 88
2520.30 79
2520.41 76
2520.53 77
2520.64 82
2520.76 88
2520.87 94
2520.99 96
2521.10 94
2521.22 87
2521.33 78
2521.45 67
2521.56 56
2521.68 46
2521.79 39
2521.91 34
2522.02 33
2522.14 34
2522.25 40
2522.37 50
2522.48 62
2522.60 77
2522.71 92
2522.83 105
2522.94 115
2523.06 120
2523.18 120
2523.29 116
2523.41 108
2523.52 97
2523.64 84
2523.75 71
2523.87 56
2523.98 41
2524.10 25
2524.21 9
2524.33 0
2524.44 0
2524.56 0
2524.67 0
2524.79 0
2524.90 0
2525.02 0
2525.13 0
2525.25 6
2525.36 19
2525.48 29
2525.59 37
2525.71 40
2525.82 40
2525.94 34
2526.05 26
2526.17 15
2526.28 5
2526.40 0
2526.51 0
2526.63 0
2526.75 4
2526.86 16
2526.98 28
2527.09 39
2527.21 46
2527.32 47
2527.44 44
2527.55 39
2527.67 32
2527.78 29
2527.90 28
2528.01 31
2528.13 38
2528.24 46
2528.36 55
2528.47 63
2528.59 70
2528.70 77
2528.82 84
2528.93 92
2529.05 100
2529.16 107
2529.28 111
2529.40 113
2529.51 111
2529.63 105
2529.74 96
2529.86 85
2529.97 73
2530.09 63
2530.20 56
2530.32 53
2530.43 54
2530.55 59
2530.66 67
2530.78 79
2530.89 93
2531.01 107
2531.12 121
2531.24 133
2531.36 143
2531.47 150
2531.59 152
2531.70 149
2531.82 140
2531.93 126
2532.05 110
2532.16 91
2532.28 74
2532.39 58
2532.51 46
2532.62 36
2532.74 28
2532.85 22
2532.97 17
2533.09 13
2533.20 9
2533.32 3
2533.43 0
2533.55 0
2533.66 0
2533.78 0
2533.89 0
2534.01 0
2534.12 0
2534.24 0
2534.35 20
2534.47 46
2534.58 73
2534.70 98
2534.82 118
2534.93 130
2535.05 134
2535.16 131
2535.28 124
2535.39 117
2535.51 112
2535.62 113
2535.74 119
2535.85 131
2535.97 145
2536.09 159
2536.20 171
2536.32 180
2536.43 185
2536.55 187
2536.66 186
2536.78 184
2536.89 181
2537.01 177
2537.12 172
2537.24 166
2537.35 159
2537.47 152
2537.59 146
2537.70 142
2537.82 141
2537.93 141
2538.05 142
2538.16 142
2538.28 140
2538.39 136
2538.51 131
2538.62 126
2538.74 123
2538.86 122
2538.97 123
2539.09 125
2539.20 127
2539.32 128
2539.43 128
2539.55 127
2539.66 125
2539.78 125
2539.90 126
2540.01 129
2540.13 135
2540.24 142
2540.36 150
2540.47 158
2540.59 166
2540.70 174
2540.82 181
2540.93 185
2541.05 187
2541.17 186
2541.28 182
2541.40 174
2541.51 164
2541.63 152
2541.74 139
2541.86 126
2541.97 115
2542.09 104
2542.21 96
2542.32 91
2542.44 88
2542.55 90
2542.67 97
2542.78 108
2542.90 123
2543.01 139
2543.13 157
2543.25 172
2543.36 185
2543.48 193
2543.59 197
2543.71 198
2543.82 197
2543.94 193
2544.06 187
2544.17 180
2544.29 174
2544.40 168
2544.52 163
2544.63 159
2544.75 156
2544.86 153
2544.98 147
2545.10 139
2545.21 128
2545.33 113
2545.44 97
2545.56 81
2545.67 64
2545.79 49
2545.90 36
2546.02 25
2546.14 16
2546.25 9
2546.37 6
2546.48 7
2546.60 12
2546.71 21
2546.83 31
2546.95 44
2547.06 55
2547.18 65
2547.29 72
2547.41 76
2547.52 79
2547.64 80
2547.76 79
2547.87 78
2547.99 75
2548.10 69
2548.22 62
2548.33 53
2548.45 44
2548.57 35
2548.68 29
2548.80 25
2548.91 23
2549.03 21
2549.14 19
2549.26 15
2549.38 9
2549.49 1
2549.61 0
2549.72 0
2549.84 0
2549.95 0
2550.07 0
2550.19 0
2550.30 0
2550.42 2
2550.53 8
2550.65 14
2550.76 19
2550.88 23
2551.00 28
2551.11 34
2551.23 41
2551.34 50
2551.46 60
2551.57 72
2551.69 85
2551.81 96
2551.92 105
2552.04 111
2552.15 114
2552.27 113
2552.38 111
2552.50 108
2552.62 104
2552.73 101
2552.85 97
2552.96 93
2553.08 88
2553.20 81
2553.31 73
2553.43 64
2553.54 56
2553.66 52
2553.77 53
2553.89 58
2554.01 69
2554.12 82
2554.24 96
2554.35 107
2554.47 113
2554.59 115
2554.70 114
2554.82 110
2554.93 108
2555.05 107
2555.16 108
2555.28 111
2555.40 113
2555.51 112
2555.63 108
2555.74 100
2555.86 90
2555.98 81
2556.09 74
2556.21 71
2556.32 73
2556.44 79
2556.55 87
2556.67 94
2556.79 98
2556.90 98
2557.02 93
2557.13 85
2557.25 75
2557.37 68
2557.48 63
2557.60 62
2557.71 65
2557.83 71
2557.95 78
2558.06 85
2558.18 90
2558.29 93
2558.41 93
2558.53 90
2558.64 86
2558.76 79
2558.87 72
2558.99 67
2559.10 64
2559.22 64
2559.34 67
2559.45 74
2559.57 82
2559.68 91
2559.80 98
2559.92 105
2560.03 109
2560.15 112
2560.26 116
2560.38 122
2560.50 129
2560.61 139
2560.73 149
2560.84 160
2560.96 170
2561.08 176
2561.19 178
2561.31 176
2561.42 170
2561.54 163
2561.66 154
2561.77 147
2561.89 141
2562.00 138
2562.12 137
2562.24 136
2562.35 135
2562.47 133
2562.58 129
2562.70 125
2562.82 119
2562.93 112
2563.05 106
2563.16 101
2563.28 97
2563.40 97
2563.51 100
2563.63 107
2563.74 117
2563.86 128
2563.98 137
2564.09 144
2564.21 145
2564.32 140
2564.44 132
2564.56 122
2564.67 114
2564.79 108
2564.91 107
2565.02 111
2565.14 117
2565.25 124
2565.37 130
2565.49 134
2565.60 136
2565.72 136
2565.83 138
2565.95 144
2566.07 154
2566.18 170
2566.30 189
2566.41 209
2566.53 224
2566.65 232
2566.76 229
2566.88 215
2566.99 191
2567.11 160
2567.23 125
2567.34 91
2567.46 59
2567.58 33
2567.69 11
2567.81 0
2567.92 0
2568.04 0
2568.16 0
2568.27 0
2568.39 0
2568.50 0
2568.62 0
2568.74 0
2568.85 11
2568.97 28
2569.09 45
2569.20 59
2569.32 71
2569.43 80
2569.55 87
2569.67 94
2569.78 101
2569.90 109
2570.01 116
2570.13 121
2570.25 122
2570.36 118
2570.48 110
2570.60 100
2570.71 89
2570.83 80
2570.94 75
2571.06 72
2571.18 71
2571.29 72
2571.41 72
2571.53 71
2571.64 68
2571.76 65
2571.87 63
2571.99 62
2572.11 63
2572.22 66
2572.34 69
2572.46 72
2572.57 72
2572.69 70
2572.80 65
2572.92 58
2573.04 50
2573.15 43
2573.27 38
2573.39 37
2573.50 38
2573.62 42
2573.73 47
2573.85 50
2573.97 52
2574.08 52
2574.20 52
2574.32 51
2574.43 51
2574.55 52
2574.66 55
2574.78 57
2574.90 57
2575.01 56
2575.13 53
2575.25 49
2575.36 46
2575.48 43
2575.59 40
2575.71 39
2575.83 39
2575.94 38
2576.06 37
2576.18 37
2576.29 39
2576.41 43
2576.53 49
2576.64 57
2576.76 66
2576.87 74
2576.99 80
2577.11 82
2577.22 81
2577.34 78
2577.46 73
2577.57 68
2577.69 63
2577.80 60
2577.92 59
2578.04 60
2578.15 64
2578.27 70
2578.39 77
2578.50 85
2578.62 92
2578.74 97
2578.85 99
2578.97 96
2579.09 88
2579.20 77
2579.32 63
2579.43 48
2579.55 35
2579.67 25
2579.78 16
2579.90 10
2580.02 4
2580.13 0
2580.25 0
2580.37 0
2580.48 0
2580.60 0
2580.71 0
2580.83 0
2580.95 0
2581.06 0
2581.18 6
2581.30 11
2581.41 17
2581.53 25
2581.65 32
2581.76 39
2581.88 44
2582.00 46
2582.11 43
2582.23 36
2582.34 27
2582.46 18
2582.58 10
2582.69 7
2582.81 8
2582.93 13
2583.04 22
2583.16 34
2583.28 48
2583.39 63
2583.51 77
2583.63 90
2583.74 99
2583.86 103
2583.98 102
2584.09 96
2584.21 85
2584.33 73
2584.44 62
2584.56 55
2584.67 52
2584.79 56
2584.91 63
2585.02 73
2585.14 83
2585.26 93
2585.37 101
2585.49 108
2585.61 115
2585.72 122
2585.84 129
2585.96 136
2586.07 141
2586.19 143
2586.31 142
2586.42 136
2586.54 126
2586.66 114
2586.77 101
2586.89 87
2587.01 73
2587.12 58
2587.24 43
2587.36 29
2587.47 15
2587.59 5
2587.71 1
2587.82 2
2587.94 10
2588.05 22
2588.17 36
2588.29 47
2588.40 55
2588.52 59
2588.64 57
2588.75 53
2588.87 49
2588.99 46
2589.10 46
2589.22 48
2589.34 52
2589.45 55
2589.57 56
2589.69 54
2589.80 47
2589.92 38
2590.04 26
2590.15 15
2590.27 7
2590.39 4
2590.50 7
2590.62 16
2590.74 28
2590.85 42
2590.97 55
2591.09 64
2591.20 70
2591.32 72
2591.44 72
2591.55 69
2591.67 64
2591.79 57
2591.90 49
2592.02 39
2592.14 28
2592.25 16
2592.37 6
2592.49 0
2592.60 0
2592.72 0
2592.84 0
2592.95 0
2593.07 0
2593.19 3
2593.30 7
2593.42 9
2593.54 9
2593.65 7
2593.77 4
2593.89 2
2594.00 1
2594.12 3
2594.24 5
2594.35 9
2594.47 11
2594.59 11
2594.70 10
2594.82 6
2594.94 1
2595.06 0
2595.17 0
2595.29 0
2595.41 0
2595.52 0
2595.64 1
2595.76 8
2595.87 16
2595.99 25
2596.11 35
2596.22 45
2596.34 54
2596.46 61
2596.57 67
2596.69 70
2596.81 69
2596.92 66
2597.04 60
2597.16 51
2597.27 39
2597.39 27
2597.51 15
2597.62 5
2597.74 0
2597.86 0
2597.97 4
2598.09 12
2598.21 22
2598.33 31
2598.44 37
2598.56 42
2598.68 43
2598.79 42
2598.91 40
2599.03 36
2599.14 31
2599.26 25
2599.38 19
2599.49 14
2599.61 10
2599.73 9
2599.84 11
2599.96 17
2600.08 25
2600.19 35
2600.31 46
2600.43 56
2600.55 65
2600.66 74
2600.78 80
2600.90 86
2601.01 91
2601.13 95
2601.25 101
2601.36 109
2601.48 120
2601.60 135
2601.71 151
2601.83 169
2601.95 186
2602.06 201
2602.18 212
2602.30 220
2602.42 223
2602.53 223
2602.65 221
2602.77 216
2602.88 209
2603.00 199
2603.12 187
2603.23 173
2603.35 157
2603.47 142
2603.58 128
2603.70 118
2603.82 113
2603.94 114
2604.05 119
2604.17 128
2604.29 140
2604.40 152
2604.52 163
2604.64 171
2604.75 175
2604.87 175
2604.99 170
2605.11 162
2605.22 149
2605.34 133
2605.46 115
2605.57 96
2605.69 77
2605.81 58
2605.92 43
2606.04 32
2606.16 26
2606.28 25
2606.39 27
2606.51 32
2606.63 38
2606.74 44
2606.86 48
2606.98 50
2607.09 51
2607.21 50
2607.33 50
2607.45 50
2607.56 50
2607.68 50
2607.80 51
2607.91 51
2608.03 50
2608.15 49
2608.26 47
2608.38 45
2608.50 45
2608.62 46
2608.73 50
2608.85 56
2608.97 63
2609.08 71
2609.20 78
2609.32 82
2609.44 83
2609.55 79
2609.67 72
2609.79 62
2609.90 50
2610.02 40
2610.14 32
2610.25 29
2610.37 31
2610.49 36
2610.61 45
2610.72 55
2610.84 65
2610.96 72
2611.07 77
2611.19 78
2611.31 77
2611.43 75
2611.54 73
2611.66 74
2611.78 78
2611.89 87
2612.01 100
2612.13 115
2612.25 132
2612.36 148
2612.48 161
2612.60 171
2612.71 176
2612.83 178
2612.95 177
2613.07 176
2613.18 175
2613.30 176
2613.42 177
2613.53 179
2613.65 180
2613.77 179
2613.89 176
2614.00 171
2614.12 164
2614.24 155
2614.35 148
2614.47 142
2614.59 139
2614.71 140
2614.82 145
2614.94 155
2615.06 168
2615.17 183
2615.29 198
2615.41 213
2615.53 226
2615.64 234
2615.76 238
2615.88 237
2616.00 231
2616.11 219
2616.23 201
2616.35 178
2616.46 153
2616.58 127
2616.70 104
2616.82 87
2616.93 77
2617.05 75
2617.17 79
2617.28 87
2617.40 94
2617.52 99
2617.64 100
2617.75 96
2617.87 89
2617.99 82
2618.11 75
2618.22 70
2618.34 67
2618.46 66
2618.57 65
2618.69 63
2618.81 60
2618.93 56
2619.04 51
2619.16 45
2619.28 41
2619.40 37
2619.51 36
2619.63 36
2619.75 38
2619.87 43
2619.98 48
2620.10 54
2620.22 58
2620.33 60
2620.45 60
2620.57 57
2620.69 53
2620.80 47
2620.92 41
2621.04 37
2621.16 34
2621.27 32
2621.39 33
2621.51 36
2621.62 41
2621.74 48
2621.86 56
2621.98 64
2622.09 72
2622.21 77
2622.33 81
2622.45 81
2622.56 80
2622.68 77
2622.80 75
2622.92 74
2623.03 73
2623.15 74
2623.27 75
2623.39 75
2623.50 72
2623.62 67
2623.74 59
2623.86 48
2623.97 35
2624.09 20
2624.21 5
2624.32 0
2624.44 0
2624.56 0
2624.68 0
2624.79 0
2624.91 0
2625.03 0
2625.15 0
2625.26 5
2625.38 16
2625.50 27
2625.62 40
2625.73 53
2625.85 66
2625.97 78
2626.09 89
2626.20 98
2626.32 106
2626.44 112
2626.56 118
2626.67 123
2626.79 126
2626.91 129
2627.03 128
2627.14 125
2627.26 120
2627.38 112
2627.50 103
2627.61 95
2627.73 88
2627.85 84
2627.97 83
2628.08 83
2628.20 84
2628.32 84
2628.44 84
2628.55 82
2628.67 80
2628.79 76
2628.91 73
2629.02 69
2629.14 66
2629.26 64
2629.38 63
2629.49 62
2629.61 63
2629.73 65
2629.85 69
2629.96 72
2630.08 75
2630.20 77
2630.32 77
2630.43 74
2630.55 69
2630.67 60
2630.79 49
2630.90 37
2631.02 24
2631.14 11
2631.26 1
2631.37 0
2631.49 0
2631.61 0
2631.73 0
2631.84 0
2631.96 0
2632.08 0
2632.20 1
2632.31 3
2632.43 5
2632.55 7
2632.67 10
2632.78 17
2632.90 27
2633.02 40
2633.14 56
2633.26 73
2633.37 90
2633.49 104
2633.61 114
2633.73 118
2633.84 118
2633.96 113
2634.08 106
2634.20 99
2634.31 92
2634.43 89
2634.55 89
2634.67 93
2634.78 100
2634.90 110
2635.02 120
2635.14 130
2635.25 140
2635.37 147
2635.49 152
2635.61 155
2635.73 156
2635.84 154
2635.96 151
2636.08 144
2636.20 136
2636.31 127
2636.43 116
2636.55 106
2636.67 97
2636.78 91
2636.90 90
2637.02 93
2637.14 99
2637.26 108
2637.37 119
2637.49 128
2637.61 135
2637.73 137
2637.84 134
2637.96 127
2638.08 115
2638.20 101
2638.31 85
2638.43 70
2638.55 57
2638.67 49
2638.79 45
2638.90 46
2639.02 52
2639.14 62
2639.26 74
2639.37 88
2639.49 102
2639.61 114
2639.73 124
2639.85 130
2639.96 133
2640.08 133
2640.20 131
2640.32 128
2640.43 126
2640.55 125
2640.67 123
2640.79 122
2640.91 120
2641.02 117
2641.14 114
2641.26 113
2641.38 116
2641.49 123
2641.61 135
2641.73 151
2641.85 169
2641.97 187
2642.08 203
2642.20 215
2642.32 223
2642.44 226
2642.55 224
2642.67 220
2642.79 213
2642.91 205
2643.03 196
2643.14 185
2643.26 173
2643.38 159
2643.50 143
2643.61 125
2643.73 105
2643.85 84
2643.97 66
2644.09 52
2644.20 43
2644.32 42
2644.44 48
2644.56 61
2644.68 79
2644.79 98
2644.91 117
2645.03 133
2645.15 143
2645.26 149
2645.38 151
2645.50 149
2645.62 146
2645.74 142
2645.85 140
2645.97 140
2646.09 141
2646.21 143
2646.33 146
2646.44 147
2646.56 145
2646.68 139
2646.80 127
2646.92 109
2647.03 87
2647.15 62
2647.27 39
2647.39 22
2647.50 12
2647.62 11
2647.74 18
2647.86 31
2647.98 45
2648.09 56
2648.21 62
2648.33 61
2648.45 53
2648.57 42
2648.68 31
2648.80 21
2648.92 13
2649.04 9
2649.16 6
2649.27 2
2649.39 0
2649.51 0
2649.63 0
2649.75 0
2649.86 0
2649.98 0
2650.10 0
2650.22 11
2650.34 38
2650.45 65
2650.57 89
2650.69 108
2650.81 119
2650.93 124
2651.04 124
2651.16 120
2651.28 114
2651.40 106
2651.52 96
2651.63 85
2651.75 73
2651.87 61
2651.99 50
2652.11 43
2652.22 40
2652.34 42
2652.46 51
2652.58 63
2652.70 79
2652.81 95
2652.93 110
2653.05 123
2653.17 133
2653.29 140
2653.40 147
2653.52 154
2653.64 163
2653.76 173
2653.88 185
2653.99 196
2654.11 203
2654.23 205
2654.35 199
2654.47 184
2654.58 163
2654.70 136
2654.82 109
2654.94 84
2655.06 66
2655.18 56
2655.29 55
2655.41 62
2655.53 75
2655.65 91
2655.77 109
2655.88 125
2656.00 140
2656.12 150
2656.24 157
2656.36 159
2656.47 157
2656.59 150
2656.71 142
2656.83 132
2656.95 122
2657.07 115
2657.18 109
2657.30 107
2657.42 105
2657.54 105
2657.66 104
2657.77 102
2657.89 97
2658.01 91
2658.13 84
2658.25 76
2658.36 70
2658.48 65
2658.60 62
2658.72 62
2658.84 65
2658.96 69
2659.07 75
2659.19 84
2659.31 93
2659.43 105
2659.55 117
2659.66 130
2659.78 140
2659.90 146
2660.02 147
2660.14 142
2660.26 132
2660.37 119
2660.49 104
2660.61 92
2660.73 83
2660.85 79
2660.97 80
2661.08 86
2661.20 94
2661.32 102
2661.44 108
2661.56 111
2661.67 110
2661.79 106
2661.91 100
2662.03 93
2662.15 86
2662.27 79
2662.38 73
2662.50 66
2662.62 59
2662.74 50
2662.86 41
2662.98 34
2663.09 30
2663.21 30
2663.33 35
2663.45 42
2663.57 49
2663.68 54
2663.80 55
2663.92 54
2664.04 51
2664.16 50
2664.28 53
2664.39 63
2664.51 78
2664.63 99
2664.75 123
2664.87 145
2664.99 163
2665.10 174
2665.22 176
2665.34 171
2665.46 162
2665.58 150
2665.70 140
2665.81 135
2665.93 135
2666.05 141
2666.17 149
2666.29 157
2666.41 163
2666.52 165
2666.64 161
2666.76 152
2666.88 140
2667.00 128
2667.12 115
2667.23 105
2667.35 98
2667.47 93
2667.59 92
2667.71 94
2667.83 97
2667.94 102
2668.06 107
2668.18 110
2668.30 111
2668.42 107
2668.54 99
2668.66 87
2668.77 73
2668.89 60
2669.01 48
2669.13 40
2669.25 37
2669.37 37
2669.48 39
2669.60 43
2669.72 47
2669.84 50
2669.96 52
2670.08 55
2670.19 58
2670.31 61
2670.43 64
2670.55 66
2670.67 67
2670.79 67
2670.91 67
2671.02 65
2671.14 62
2671.26 58
2671.38 53
2671.50 48
2671.62 44
2671.73 43
2671.85 46
2671.97 51
2672.09 58
2672.21 64
2672.33 66
2672.45 63
2672.56 54
2672.68 39
2672.80 21
2672.92 2
2673.04 0
2673.16 0
2673.27 0
2673.39 0
2673.51 0
2673.63 0
2673.75 0
2673.87 1
2673.99 11
2674.10 20
2674.22 29
2674.34 35
2674.46 39
2674.58 40
2674.70 37
2674.82 32
2674.93 26
2675.05 20
2675.17 16
2675.29 16
2675.41 19
2675.53 27
2675.65 38
2675.76 52
2675.88 67
2676.00 83
2676.12 97
2676.24 111
2676.36 124
2676.47 135
2676.59 144
2676.71 150
2676.83 153
2676.95 151
2677.07 143
2677.19 131
2677.30 114
2677.42 96
2677.54 79
2677.66 67
2677.78 61
2677.90 62
2678.02 71
2678.14 85
2678.25 100
2678.37 114
2678.49 122
2678.61 124
2678.73 120
2678.85 111
2678.97 100
2679.08 91
2679.20 86
2679.32 87
2679.44 93
2679.56 104
2679.68 115
2679.80 126
2679.91 133
2680.03 135
2680.15 132
2680.27 125
2680.39 116
2680.51 107
2680.63 100
2680.75 97
2680.86 98
2680.98 102
2681.10 108
2681.22 115
2681.34 121
2681.46 127
2681.58 132
2681.69 136
2681.81 138
2681.93 140
2682.05 140
2682.17 141
2682.29 142
2682.41 144
2682.53 147
2682.64 150
2682.76 153
2682.88 153
2683.00 150
2683.12 143
2683.24 131
2683.36 118
2683.47 104
2683.59 93
2683.71 86
2683.83 83
2683.95 85
2684.07 89
2684.19 93
2684.31 97
2684.42 99
2684.54 100
2684.66 100
2684.78 100
2684.90 99
2685.02 97
2685.14 95
2685.26 90
2685.37 81
2685.49 69
2685.61 54
2685.73 37
2685.85 20
2685.97 4
2686.09 0
2686.21 0
2686.33 0
2686.44 0
2686.56 0
2686.68 0
2686.80 0
2686.92 0
2687.04 1
2687.16 17
2687.28 36
2687.39 55
2687.51 73
2687.63 88
2687.75 100
2687.87 109
2687.99 117
2688.11 125
2688.23 137
2688.34 152
2688.46 172
2688.58 195
2688.70 217
2688.82 237
2688.94 252
2689.06 260
2689.18 259
2689.30 251
2689.41 238
2689.53 223
2689.65 207
2689.77 192
2689.89 180
2690.01 171
2690.13 164
2690.25 160
2690.37 158
2690.48 157
2690.60 158
2690.72 160
2690.84 163
2690.96 167
2691.08 169
2691.20 170
2691.32 167
2691.44 159
2691.55 148
2691.67 134
2691.79 117
2691.91 100
2692.03 85
2692.15 74
2692.27 66
2692.39 64
2692.51 66
2692.62 71
2692.74 78
2692.86 86
2692.98 95
2693.10 102
2693.22 109
2693.34 115
2693.46 120
2693.58 126
2693.69 131
2693.81 134
2693.93 134
2694.05 128
2694.17 116
2694.29 98
2694.41 77
2694.53 56
2694.65 40
2694.77 31
2694.88 31
2695.00 41
2695.12 57
2695.24 77
2695.36 97
2695.48 114
2695.60 127
2695.72 136
2695.84 141
2695.96 145
2696.07 149
2696.19 155
2696.31 161
2696.43 169
2696.55 176
2696.67 182
2696.79 184
2696.91 182
2697.03 177
2697.15 169
2697.26 163
2697.38 158
2697.50 157
2697.62 160
2697.74 164
2697.86 169
2697.98 171
2698.10 170
2698.22 164
2698.34 154
2698.45 140
2698.57 125
2698.69 110
2698.81 94
2698.93 80
2699.05 69
2699.17 59
2699.29 52
2699.41 48
2699.53 45
2699.65 44
2699.76 43
2699.88 42
2700.00 39
2700.12 35
2700.24 29
2700.36 24
2700.48 20
2700.60 17
2700.72 15
2700.84 16
2700.96 17
2701.07 20
2701.19 24
2701.31 27
2701.43 31
2701.55 34
2701.67 36
2701.79 37
2701.91 37
2702.03 36
2702.15 33
2702.27 29
2702.39 26
2702.50 23
2702.62 21
2702.74 21
2702.86 22
2702.98 23
2703.10 24
2703.22 22
2703.34 20
2703.46 16
2703.58 12
2703.70 8
2703.81 7
2703.93 8
2704.05 11
2704.17 14
2704.29 19
2704.41 24
2704.53 28
2704.65 32
2704.77 36
2704.89 39
2705.01 43
2705.13 46
2705.25 47
2705.36 48
2705.48 48
2705.60 46
2705.72 43
2705.84 39
2705.96 33
2706.08 27
2706.20 21
2706.32 16
2706.44 15
2706.56 19
2706.68 29
2706.80 42
2706.91 58
2707.03 74
2707.15 88
2707.27 98
2707.39 103
2707.51 103
2707.63 100
2707.75 93
2707.87 83
2707.99 72
2708.11 60
2708.23 48
2708.35 35
2708.46 22
2708.58 10
2708.70 0
2708.82 0
2708.94 0
2709.06 0
2709.18 0
2709.30 0
2709.42 0
2709.54 0
2709.66 0
2709.78 8
2709.90 25
2710.02 42
2710.13 56
2710.25 66
2710.37 68
2710.49 64
2710.61 54
2710.73 40
2710.85 28
2710.97 19
2711.09 15
2711.21 16
2711.33 20
2711.45 24
2711.57 25
2711.69 22
2711.81 17
2711.92 11
2712.04 8
2712.16 9
2712.28 16
2712.40 27
2712.52 40
2712.64 52
2712.76 61
2712.88 66
2713.00 68
2713.12 68
2713.24 70
2713.36 74
2713.48 82
2713.60 92
2713.72 103
2713.83 114
2713.95 121
2714.07 126
2714.19 127
2714.31 125
2714.43 121
2714.55 116
2714.67 111
2714.79 107
2714.91 104
2715.03 102
2715.15 100
2715.27 97
2715.39 92
2715.51 87
2715.63 80
2715.75 74
2715.86 70
2715.98 68
2716.10 71
2716.22 79
2716.34 91
2716.46 105
2716.58 120
2716.70 133
2716.82 142
2716.94 147
2717.06 147
2717.18 141
2717.30 130
2717.42 114
2717.54 95
2717.66 75
2717.78 54
2717.90 35
2718.01 19
2718.13 9
2718.25 5
2718.37 6
2718.49 13
2718.61 22
2718.73 32
2718.85 43
2718.97 54
2719.09 64
2719.21 74
2719.33 82
2719.45 88
2719.57 91
2719.69 90
2719.81 85
2719.93 75
2720.05 60
2720.17 44
2720.29 26
2720.41 9
2720.52 0
2720.64 0
2720.76 0
2720.88 0
2721.00 0
2721.12 0
2721.24 3
2721.36 13
2721.48 22
2721.60 30
2721.72 38
2721.84 46
2721.96 54
2722.08 61
2722.20 66
2722.32 68
2722.44 66
2722.56 60
2722.68 51
2722.80 39
2722.92 27
2723.04 15
2723.16 6
2723.27 0
2723.39 0
2723.51 0
2723.63 0
2723.75 0
2723.87 0
2723.99 0
2724.11 0
2724.23 0
2724.35 0
2724.47 0
2724.59 1
2724.71 16
2724.83 37
2724.95 62
2725.07 88
2725.19 109
2725.31 124
2725.43 129
2725.55 126
2725.67 117
2725.79 105
2725.91 93
2726.03 84
2726.15 80
2726.27 80
2726.39 81
2726.50 82
2726.62 81
2726.74 77
2726.86 70
2726.98 61
2727.10 51
2727.22 42
2727.34 36
2727.46 33
2727.58 33
2727.70 36
2727.82 41
2727.94 46
2728.06 52
2728.18 56
2728.30 60
2728.42 64
2728.54 67
2728.66 69
2728.78 71
2728.90 71
2729.02 69
2729.14 65
2729.26 59
2729.38 53
2729.50 47
2729.62 44
2729.74 44
2729.86 49
2729.98 57
2730.10 67
2730.22 80
2730.34 94
2730.46 108
2730.58 122
2730.70 136
2730.81 150
2730.93 163
2731.05 176
2731.17 190
2731.29 203
2731.41 217
2731.53 229
2731.65 240
2731.77 248
2731.89 251
2732.01 250
2732.13 245
2732.25 238
2732.37 230
2732.49 223
2732.61 218
2732.73 215
2732.85 213
2732.97 211
2733.09 208
2733.21 202
2733.33 193
2733.45 183
2733.57 172
2733.69 161
2733.81 152
2733.93 145
2734.05 142
2734.17 141
2734.29 142
2734.41 146
2734.53 150
2734.65 154
2734.77 158
2734.89 161
2735.01 161
2735.13 160
2735.25 156
2735.37 151
2735.49 143
2735.61 133
2735.73 122
2735.85 109
2735.97 93
2736.09 77
2736.21 59
2736.33 41
2736.45 25
2736.57 11
2736.69 3
2736.81 0
2736.93 5
2737.05 16
2737.17 33
2737.29 52
2737.41 73
2737.53 90
2737.65 101
2737.77 106
2737.89 104
2738.01 95
2738.13 83
2738.25 68
2738.37 54
2738.49 42
2738.61 33
2738.73 28
2738.85 27
2738.96 29
2739.08 35
2739.20 42
2739.32 51
2739.44 60
2739.56 68
2739.68 74
2739.80 78
2739.92 80
2740.04 80
2740.16 79
2740.28 76
2740.40 72
2740.52 69
2740.64 66
2740.76 67
2740.88 72
2741.00 82
2741.12 96
2741.24 112
2741.36 127
2741.48 140
2741.60 147
2741.72 148
2741.84 145
2741.96 141
2742.08 139
2742.20 140
2742.32 146
2742.44 156
2742.56 166
2742.68 174
2742.80 178
2742.92 177
2743.04 172
2743.16 167
2743.28 164
2743.40 165
2743.52 170
2743.64 178
2743.76 186
2743.88 193
2744.00 196
2744.12 195
2744.25 191
2744.37 185
2744.49 180
2744.61 178
2744.73 179
2744.85 184
2744.97 192
2745.09 203
2745.21 215
2745.33 227
2745.45 237
2745.57 244
2745.69 246
2745.81 244
2745.93 237
2746.05 228
2746.17 217
2746.29 207
2746.41 199
2746.53 193
2746.65 190
2746.77 188
2746.89 187
2747.01 187
2747.13 185
2747.25 183
2747.37 180
2747.49 177
2747.61 176
2747.73 176
2747.85 177
2747.97 179
2748.09 182
2748.21 184
2748.33 185
2748.45 183
2748.57 178
2748.69 171
2748.81 162
2748.93 154
2749.05 146
2749.17 140
2749.29 136
2749.41 133
2749.53 130
2749.65 125
2749.77 119
2749.89 112
2750.01 105
2750.13 98
2750.25 94
2750.37 91
2750.49 91
2750.61 92
2750.73 93
2750.85 92
2750.97 89
2751.09 86
2751.21 82
2751.33 79
2751.45 80
2751.57 84
2751.69 93
2751.81 104
2751.93 118
2752.05 131
2752.17 143
2752.29 153
2752.42 160
2752.54 165
2752.66 170
2752.78 175
2752.90 182
2753.02 193
2753.14 207
2753.26 224
2753.38 243
2753.50 263
2753.62 282
2753.74 297
2753.86 306
2753.98 309
2754.10 305
2754.22 296
2754.34 285
2754.46 275
2754.58 267
2754.70 265
2754.82 270
2754.94 279
2755.06 293
2755.18 308
2755.30 321
2755.42 331
2755.54 336
2755.66 335
2755.78 328
2755.90 319
2756.02 309
2756.14 300
2756.26 294
2756.38 292
2756.50 293
2756.63 298
2756.75 304
2756.87 309
2756.99 312
2757.11 312
2757.23 307
2757.35 298
2757.47 285
2757.59 268
2757.71 251
2757.83 234
2757.95 221
2758.07 212
2758.19 209
2758.31 210
2758.43 213
2758.55 216
2758.67 217
2758.79 214
2758.91 207
2759.03 197
2759.15 184
2759.27 171
2759.39 157
2759.51 143
2759.63 130
2759.75 119
2759.87 109
2760.00 103
2760.12 101
2760.24 105
2760.36 114
2760.48 128
2760.60 143
2760.72 159
2760.84 172
2760.96 180
2761.08 182
2761.20 177
2761.32 168
2761.44 157
2761.56 146
2761.68 138
2761.80 133
2761.92 133
2762.04 134
2762.16 136
2762.28 136
2762.40 134
2762.52 128
2762.64 119
2762.77 109
2762.89 99
2763.01 91
2763.13 87
2763.25 88
2763.37 93
2763.49 101
2763.61 112
2763.73 122
2763.85 131
2763.97 136
2764.09 137
2764.21 134
2764.33 128
2764.45 120
2764.57 114
2764.69 110
2764.81 110
2764.93 113
2765.05 118
2765.18 125
2765.30 132
2765.42 138
2765.54 142
2765.66 144
2765.78 143
2765.90 140
2766.02 135
2766.14 128
2766.26 120
2766.38 111
2766.50 102
2766.62 92
2766.74 83
2766.86 73
2766.98 65
2767.10 60
2767.22 58
2767.34 61
2767.47 67
2767.59 77
2767.71 87
2767.83 95
2767.95 98
2768.07 95
2768.19 87
2768.31 76
2768.43 65
2768.55 55
2768.67 50
2768.79 48
2768.91 51
2769.03 55
2769.15 59
2769.27 62
2769.39 63
2769.52 62
2769.64 60
2769.76 58
2769.88 54
2770.00 50
2770.12 45
2770.24 39
2770.36 31
2770.48 22
2770.60 13
2770.72 6
2770.84 2
2770.96 1
2771.08 1
2771.20 2
2771.32 4
2771.45 6
2771.57 7
2771.69 7
2771.81 6
2771.93 3
2772.05 0
2772.17 0
2772.29 0
2772.41 0
2772.53 0
2772.65 0
2772.77 0
2772.89 6
2773.01 20
2773.14 33
2773.26 46
2773.38 57
2773.50 67
2773.62 77
2773.74 87
2773.86 99
2773.98 112
2774.10 127
2774.22 142
2774.34 153
2774.46 161
2774.58 163
2774.70 160
2774.82 153
2774.95 145
2775.07 137
2775.19 131
2775.31 128
2775.43 127
2775.55 125
2775.67 122
2775.79 115
2775.91 106
2776.03 94
2776.15 84
2776.27 76
2776.39 74
2776.52 78
2776.64 88
2776.76 100
2776.88 112
2777.00 122
2777.12 127
2777.24 126
2777.36 120
2777.48 110
2777.60 98
2777.72 86
2777.84 76
2777.96 68
2778.09 63
2778.21 61
2778.33 61
2778.45 61
2778.57 61
2778.69 59
2778.81 56
2778.93 53
2779.05 52
2779.17 54
2779.29 62
2779.41 74
2779.54 90
2779.66 108
2779.78 125
2779.90 140
2780.02 152
2780.14 161
2780.26 167
2780.38 173
2780.50 180
2780.62 186
2780.74 193
2780.86 199
2780.99 203
2781.11 205
2781.23 206
2781.35 206
2781.47 207
2781.59 208
2781.71 209
2781.83 208
2781.95 203
2782.07 195
2782.19 182
2782.32 166
2782.44 148
2782.56 131
2782.68 117
2782.80 106
2782.92 98
2783.04 92
2783.16 87
2783.28 83
2783.40 78
2783.52 73
2783.64 69
2783.77 67
2783.89 66
2784.01 69
2784.13 72
2784.25 75
2784.37 75
2784.49 71
2784.61 62
2784.73 49
2784.85 33
2784.98 17
2785.10 2
2785.22 0
2785.34 0
2785.46 0
2785.58 0
2785.70 0
2785.82 0
2785.94 0
2786.06 0
2786.18 5
2786.31 22
2786.43 41
2786.55 57
2786.67 70
2786.79 77
2786.91 78
2787.03 73
2787.15 64
2787.27 52
2787.39 41
2787.52 32
2787.64 28
2787.76 31
2787.88 40
2788.00 55
2788.12 74
2788.24 94
2788.36 112
2788.48 125
2788.60 130
2788.73 128
2788.85 120
2788.97 108
2789.09 94
2789.21 82
2789.33 73
2789.45 69
2789.57 68
2789.69 71
2789.82 76
2789.94 82
2790.06 90
2790.18 100
2790.30 114
2790.42 129
2790.54 146
2790.66 164
2790.78 181
2790.90 195
2791.03 205
2791.15 210
2791.27 212
2791.39 212
2791.51 211
2791.63 210
2791.75 210
2791.87 212
2791.99 216
2792.12 222
2792.24 229
2792.36 237
2792.48 245
2792.60 252
2792.72 255
2792.84 254
2792.96 248
2793.08 238
2793.21 225
2793.33 211
2793.45 199
2793.57 189
2793.69 183
2793.81 181
2793.93 181
2794.05 183
2794.17 183
2794.30 182
2794.42 177
2794.54 168
2794.66 155
2794.78 139
2794.90 122
2795.02 105
2795.14 93
2795.27 86
2795.39 86
2795.51 93
2795.63 105
2795.75 122
2795.87 140
2795.99 156
2796.11 170
2796.23 179
2796.36 184
2796.48 185
2796.60 182
2796.72 177
2796.84 169
2796.96 160
2797.08 151
2797.20 141
2797.33 133
2797.45 126
2797.57 121
2797.69 117
2797.81 112
2797.93 105
2798.05 95
2798.17 83
2798.30 69
2798.42 55
2798.54 42
2798.66 32
2798.78 27
2798.90 26
2799.02 29
2799.14 33
2799.27 40
2799.39 47
2799.51 55
2799.63 61
2799.75 67
2799.87 71
2799.99 73
2800.11 74
2800.24 73
2800.36 70
2800.48 68
2800.60 67
2800.72 67
2800.84 69
2800.96 72
2801.08 75
2801.21 77
2801.33 77
2801.45 75
2801.57 71
2801.69 65
2801.81 56
2801.93 47
2802.05 39
2802.18 32
2802.30 27
2802.42 26
2802.54 29
2802.66 37
2802.78 49
2802.90 65
2803.03 81
2803.15 97
2803.27 110
2803.39 118
2803.51 123
2803.63 123
2803.75 122
2803.88 119
2804.00 118
2804.12 118
2804.24 119
2804.36 122
2804.48 124
2804.60 126
2804.72 128
2804.85 129
2804.97 131
2805.09 133
2805.21 137
2805.33 142
2805.45 146
2805.57 150
2805.70 153
2805.82 154
2805.94 154
2806.06 155
2806.18 158
2806.30 164
2806.42 174
2806.55 187
2806.67 201
2806.79 213
2806.91 221
2807.03 223
2807.15 219
2807.27 209
2807.40 194
2807.52 176
2807.64 157
2807.76 138
2807.88 123
2808.00 112
2808.12 105
2808.25 104
2808.37 106
2808.49 112
2808.61 121
2808.73 131
2808.85 141
2808.97 150
2809.10 159
2809.22 167
2809.34 172
2809.46 174
2809.58 174
2809.70 170
2809.82 161
2809.95 149
2810.07 134
2810.19 119
2810.31 106
2810.43 98
2810.55 96
2810.68 101
2810.80 113
2810.92 129
2811.04 148
2811.16 168
2811.28 184
2811.40 195
2811.53 200
2811.65 198
2811.77 190
2811.89 178
2812.01 163
2812.13 146
2812.25 130
2812.38 114
2812.50 99
2812.62 83
2812.74 67
2812.86 50
2812.98 35
2813.11 24
2813.23 18
2813.35 19
2813.47 27
2813.59 41
2813.71 57
2813.84 73
2813.96 88
2814.08 100
2814.20 108
2814.32 113
2814.44 115
2814.56 114
2814.69 110
2814.81 105
2814.93 99
2815.05 91
2815.17 85
2815.29 80
2815.42 77
2815.54 75
2815.66 76
2815.78 77
2815.90 78
2816.02 79
2816.15 80
2816.27 80
2816.39 81
2816.51 82
2816.63 82
2816.75 83
2816.88 83
2817.00 85
2817.12 88
2817.24 93
2817.36 100
2817.48 109
2817.61 117
2817.73 123
2817.85 124
2817.97 119
2818.09 107
2818.21 89
2818.34 69
2818.46 50
2818.58 36
2818.70 29
2818.82 31
2818.94 41
2819.07 58
2819.19 79
2819.31 102
2819.43 125
2819.55 146
2819.67 162
2819.80 171
2819.92 174
2820.04 171
2820.16 162
2820.28 149
2820.40 135
2820.53 124
2820.65 117
2820.77 114
2820.89 115
2821.01 119
2821.13 122
2821.26 122
2821.38 118
2821.50 109
2821.62 96
2821.74 81
2821.86 66
2821.99 51
2822.11 38
2822.23 29
2822.35 23
2822.47 18
2822.60 17
2822.72 16
2822.84 17
2822.96 19
2823.08 21
2823.20 22
2823.33 24
2823.45 24
2823.57 22
2823.69 18
2823.81 14
2823.93 10
2824.06 9
2824.18 12
2824.30 22
2824.42 38
2824.54 61
2824.67 86
2824.79 111
2824.91 134
2825.03 150
2825.15 160
2825.27 162
2825.40 159
2825.52 151
2825.64 143
2825.76 134
2825.88 126
2826.01 119
2826.13 114
2826.25 109
2826.37 104
2826.49 98
2826.61 91
2826.74 81
2826.86 70
2826.98 56
2827.10 43
2827.22 31
2827.35 21
2827.47 14
2827.59 10
2827.71 10
2827.83 13
2827.96 16
2828.08 19
2828.20 21
2828.32 22
2828.44 23
2828.56 26
2828.69 31
2828.81 39
2828.93 49
2829.05 59
2829.17 69
2829.30 76
2829.42 79
2829.54 78
2829.66 73
2829.78 65
2829.91 55
2830.03 45
2830.15 34
2830.27 23
2830.39 13
2830.52 4
2830.64 0
2830.76 0
2830.88 0
2831.00 0
2831.12 0
2831.25 0
2831.37 0
2831.49 0
2831.61 0
2831.73 7
2831.86 15
2831.98 24
2832.10 34
2832.22 44
2832.34 54
2832.47 62
2832.59 68
2832.71 70
2832.83 68
2832.95 63
2833.08 55
2833.20 45
2833.32 35
2833.44 24
2833.56 15
2833.69 7
2833.81 0
2833.93 0
2834.05 0
2834.17 0
2834.30 0
2834.42 0
2834.54 0
2834.66 0
2834.78 3
2834.91 17
2835.03 29
2835.15 37
2835.27 39
2835.39 38
2835.52 35
2835.64 34
2835.76 36
2835.88 43
2836.00 53
2836.13 63
2836.25 73
2836.37 78
2836.49 80
2836.62 77
2836.74 73
2836.86 68
2836.98 65
2837.10 67
2837.23 72
2837.35 80
2837.47 91
2837.59 103
2837.71 114
2837.84 122
2837.96 128
2838.08 128
2838.20 124
2838.32 114
2838.45 100
2838.57 82
2838.69 63
2838.81 45
2838.93 30
2839.06 21
2839.18 17
2839.30 20
2839.42 27
2839.55 38
2839.67 51
2839.79 65
2839.91 79
2840.03 93
2840.16 107
2840.28 122
2840.40 137
2840.52 151
2840.64 163
2840.77 171
2840.89 173
2841.01 168
2841.13 156
2841.26 138
2841.38 117
2841.50 96
2841.62 78
2841.74 63
2841.87 54
2841.99 49
2842.11 49
2842.23 51
2842.36 55
2842.48 59
2842.60 63
2842.72 65
2842.84 66
2842.97 65
2843.09 63
2843.21 59
2843.33 56
2843.45 53
2843.58 51
2843.70 50
2843.82 49
2843.94 48
2844.07 47
2844.19 44
2844.31 40
2844.43 35
2844.55 29
2844.68 23
2844.80 15
2844.92 5
2845.04 0
2845.17 0
2845.29 0
2845.41 0
2845.53 0
2845.66 0
2845.78 0
2845.90 0
2846.02 7
2846.14 17
2846.27 26
2846.39 35
2846.51 42
2846.63 50
2846.76 57
2846.88 63
2847.00 69
2847.12 72
2847.24 74
2847.37 74
2847.49 72
2847.61 70
2847.73 69
2847.86 72
2847.98 78
2848.10 88
2848.22 101
2848.35 114
2848.47 125
2848.59 132
2848.71 132
2848.83 125
2848.96 113
2849.08 97
2849.20 81
2849.32 64
2849.45 49
2849.57 35
2849.69 23
2849.81 14
2849.94 6
2850.06 1
2850.18 0
2850.30 0
2850.43 1
2850.55 6
2850.67 14
2850.79 23
2850.91 32
2851.04 40
2851.16 45
2851.28 46
2851.40 44
2851.53 38
2851.65 31
2851.77 23
2851.89 17
2852.02 13
2852.14 13
2852.26 17
2852.38 25
2852.51 34
2852.63 43
2852.75 52
2852.87 59
2853.00 63
2853.12 65
2853.24 63
2853.36 60
2853.48 55
2853.61 49
2853.73 41
2853.85 33
2853.97 27
2854.10 23
2854.22 22
2854.34 25
2854.46 30
2854.59 37
2854.71 45
2854.83 51
2854.95 54
2855.08 53
2855.20 48
2855.32 41
2855.44 31
2855.57 20
2855.69 10
2855.81 2
2855.93 0
2856.06 0
2856.18 1
2856.30 10
2856.42 24
2856.55 39
2856.67 55
2856.79 69
2856.91 80
2857.04 88
2857.16 93
2857.28 95
2857.40 97
2857.53 97
2857.65 98
2857.77 99
2857.89 100
2858.02 99
2858.14 97
2858.26 93
2858.38 87
2858.51 79
2858.63 70
2858.75 61
2858.87 52
2859.00 44
2859.12 36
2859.24 30
2859.36 26
2859.49 23
2859.61 20
2859.73 16
2859.85 12
2859.98 6
2860.10 0
2860.22 0
2860.34 0
2860.47 0
2860.59 0
2860.71 0
2860.84 0
2860.96 7
2861.08 12
2861.20 15
2861.33 14
2861.45 9
2861.57 4
2861.69 0
2861.82 0
2861.94 0
2862.06 7
2862.18 21
2862.31 41
2862.43 64
2862.55 88
2862.67 111
2862.80 132
2862.92 148
2863.04 159
2863.16 165
2863.29 168
2863.41 168
2863.53 164
2863.66 156
2863.78 142
2863.90 123
2864.02 98
2864.15 69
2864.27 39
2864.39 12
2864.51 0
2864.64 0
2864.76 0
2864.88 0
2865.00 2
2865.13 20
2865.25 38
2865.37 53
2865.50 65
2865.62 74
2865.74 81
2865.86 89
2865.99 99
2866.11 113
2866.23 129
2866.35 147
2866.48 163
2866.60 174
2866.72 180
2866.85 179
2866.97 173
2867.09 165
2867.21 156
2867.34 150
2867.46 146
2867.58 145
2867.70 145
2867.83 145
2867.95 144
2868.07 140
2868.20 134
2868.32 127
2868.44 121
2868.56 116
2868.69 114
2868.81 115
2868.93 120
2869.05 127
2869.18 136
2869.30 144
2869.42 152
2869.55 158
2869.67 161
2869.79 164
2869.91 166
2870.04 171
2870.16 179
2870.28 191
2870.40 206
2870.53 222
2870.65 237
2870.77 248
2870.90 253
2871.02 254
2871.14 251
2871.26 246
2871.39 242
2871.51 242
2871.63 246
2871.76 255
2871.88 266
2872.00 278
2872.12 288
2872.25 294
2872.37 295
2872.49 293
2872.62 288
2872.74 282
2872.86 279
2872.98 278
2873.11 281
2873.23 288
2873.35 296
2873.48 306
2873.60 315
2873.72 322
2873.84 326
2873.97 328
2874.09 327
2874.21 323
2874.34 317
2874.46 308
2874.58 295
2874.70 278
2874.83 255
2874.95 227
2875.07 194
2875.20 161
2875.32 129
2875.44 101
2875.56 81
2875.69 70
2875.81 69
2875.93 77
2876.06 90
2876.18 107
2876.30 124
2876.42 140
2876.55 152
2876.67 159
2876.79 163
2876.92 164
2877.04 164
2877.16 163
2877.29 164
2877.41 166
2877.53 170
2877.65 177
2877.78 187
2877.90 197
2878.02 208
2878.15 220
2878.27 230
2878.39 237
2878.51 241
2878.64 240
2878.76 235
2878.88 227
2879.01 217
2879.13 205
2879.25 194
2879.38 182
2879.50 171
2879.62 160
2879.74 149
2879.87 138
2879.99 126
2880.11 113
2880.24 99
2880.36 83
2880.48 65
2880.61 46
2880.73 25
2880.85 6
2880.97 0
2881.10 0
2881.22 0
2881.34 0
2881.47 0
2881.59 0
2881.71 0
2881.84 0
2881.96 7
2882.08 18
2882.20 30
2882.33 41
2882.45 52
2882.57 63
2882.70 74
2882.82 87
2882.94 104
2883.07 126
2883.19 153
2883.31 185
2883.44 220
2883.56 256
2883.68 289
2883.80 316
2883.93 338
2884.05 354
2884.17 366
2884.30 376
2884.42 387
2884.54 400
2884.67 418
2884.79 439
2884.91 463
2885.04 490
2885.16 516
2885.28 542
2885.40 564
2885.53 582
2885.65 596
2885.77 605
2885.90 612
2886.02 617
2886.14 622
2886.27 628
2886.39 637
2886.51 647
2886.64 660
2886.76 674
2886.88 690
2887.01 706
2887.13 723
2887.25 740
2887.37 756
2887.50 770
2887.62 780
2887.74 787
2887.87 787
2887.99 782
2888.11 770
2888.24 753
2888.36 732
2888.48 710
2888.61 689
2888.73 669
2888.85 652
2888.98 638
2889.10 627
2889.22 617
2889.35 607
2889.47 597
2889.59 587
2889.72 577
2889.84 567
2889.96 556
2890.08 546
2890.21 536
2890.33 525
2890.45 513
2890.58 499
2890.70 482
2890.82 462
2890.95 440
2891.07 416
2891.19 391
2891.32 369
2891.44 351
2891.56 340
2891.69 336
2891.81 339
2891.93 347
2892.06 357
2892.18 368
2892.30 376
2892.43 379
2892.55 378
2892.67 372
2892.80 363
2892.92 351
2893.04 338
2893.17 325
2893.29 313
2893.41 302
2893.54 292
2893.66 286
2893.78 283
2893.91 284
2894.03 289
2894.15 295
2894.28 303
2894.40 310
2894.52 315
2894.65 316
2894.77 313
2894.89 308
2895.02 301
2895.14 295
2895.26 290
2895.39 286
2895.51 283
2895.63 281
2895.76 278
2895.88 273
2896.00 267
2896.13 259
2896.25 250
2896.37 243
2896.50 238
2896.62 236
2896.74 237
2896.87 240
2896.99 243
2897.11 245
2897.24 243
2897.36 236
2897.48 225
2897.61 209
2897.73 191
2897.85 172
2897.98 154
2898.10 138
2898.22 124
2898.35 113
2898.47 104
2898.59 95
2898.72 87
2898.84 81
2898.96 76
2899.09 73
2899.21 72
2899.33 72
2899.46 74
2899.58 76
2899.70 76
2899.83 76
2899.95 74
2900.07 70
2900.20 66
2900.32 62
2900.44 59
2900.57 58
2900.69 60
2900.81 64
2900.94 71
2901.06 80
2901.18 91
2901.31 103
2901.43 115
2901.55 126
2901.68 135
2901.80 141
2901.92 143
2902.05 143
2902.17 140
2902.30 137
2902.42 135
2902.54 137
2902.67 141
2902.79 149
2902.91 158
2903.04 167
2903.16 172
2903.28 172
2903.41 166
2903.53 153
2903.65 136
2903.78 118
2903.90 102
2904.02 90
2904.15 87
2904.27 90
2904.39 101
2904.52 115
2904.64 131
2904.77 146
2904.89 158
2905.01 166
2905.14 172
2905.26 175
2905.38 176
2905.51 177
2905.63 176
2905.75 174
2905.88 171
2906.00 168
2906.12 164
2906.25 161
2906.37 158
2906.49 155
2906.62 151
2906.74 147
2906.87 140
2906.99 132
2907.11 124
2907.24 116
2907.36 109
2907.48 105
2907.61 104
2907.73 106
2907.85 110
2907.98 116
2908.10 123
2908.22 130
2908.35 135
2908.47 140
2908.60 144
2908.72 148
2908.84 151
2908.97 155
2909.09 159
2909.21 162
2909.34 163
2909.46 162
2909.58 157
2909.71 148
2909.83 134
2909.96 117
2910.08 96
2910.20 73
2910.33 50
2910.45 28
2910.57 9
2910.70 0
2910.82 0
2910.94 0
2911.07 0
2911.19 7
2911.32 28
2911.44 52
2911.56 79
2911.69 105
2911.81 129
2911.93 149
2912.06 163
2912.18 172
2912.30 176
2912.43 174
2912.55 169
2912.68 161
2912.80 151
2912.92 140
2913.05 128
2913.17 116
2913.29 105
2913.42 94
2913.54 84
2913.67 76
2913.79 72
2913.91 71
2914.04 71
2914.16 73
2914.28 73
2914.41 72
2914.53 68
2914.66 60
2914.78 49
2914.90 35
2915.03 22
2915.15 9
2915.27 0
2915.40 0
2915.52 0
2915.65 0
2915.77 0
2915.89 0
2916.02 4
2916.14 9
2916.26 13
2916.39 16
2916.51 17
2916.64 15
2916.76 12
2916.88 7
2917.01 1
2917.13 0
2917.25 0
2917.38 0
2917.50 0
2917.63 0
2917.75 0
2917.87 0
2918.00 2
2918.12 13
2918.24 26
2918.37 42
2918.49 60
2918.62 79
2918.74 99
2918.86 119
2918.99 137
2919.11 152
2919.24 165
2919.36 175
2919.48 185
2919.61 194
2919.73 204
2919.85 214
2919.98 224
2920.10 234
2920.23 242
2920.35 247
2920.47 248
2920.60 245
2920.72 238
2920.85 230
2920.97 221
2921.09 214
2921.22 210
2921.34 211
2921.46 215
2921.59 220
2921.71 225
2921.84 228
2921.96 226
2922.08 219
2922.21 209
2922.33 196
2922.46 184
2922.58 174
2922.70 168
2922.83 167
2922.95 171
2923.08 180
2923.20 191
2923.32 204
2923.45 217
2923.57 227
2923.69 233
2923.82 237
2923.94 237
2924.07 235
2924.19 232
2924.31 229
2924.44 226
2924.56 224
2924.69 223
2924.81 224
2924.93 225
2925.06 227
2925.18 230
2925.31 231
2925.43 231
2925.55 230
2925.68 226
2925.80 222
2925.93 216
2926.05 210
2926.17 204
2926.30 198
2926.42 193
2926.55 189
2926.67 185
2926.79 181
2926.92 178
2927.04 173
2927.17 165
2927.29 155
2927.41 142
2927.54 126
2927.66 110
2927.79 94
2927.91 82
2928.03 73
2928.16 69
2928.28 67
2928.41 67
2928.53 66
2928.65 63
2928.78 56
2928.90 45
2929.03 30
2929.15 15
2929.27 0
2929.40 0
2929.52 0
2929.65 0
2929.77 0
2929.89 0
2930.02 0
2930.14 0
2930.27 0
2930.39 2
2930.51 5
2930.64 11
2930.76 19
2930.89 30
2931.01 41
2931.13 51
2931.26 58
2931.38 61
2931.51 60
2931.63 56
2931.76 51
2931.88 46
2932.00 43
2932.13 41
2932.25 39
2932.38 38
2932.50 36
2932.62 35
2932.75 35
2932.87 37
2933.00 42
2933.12 51
2933.24 61
2933.37 73
2933.49 85
2933.62 97
2933.74 108
2933.87 118
2933.99 127
2934.11 136
2934.24 144
2934.36 151
2934.49 155
2934.61 155
2934.73 153
2934.86 147
2934.98 138
2935.11 128
2935.23 118
2935.36 110
2935.48 106
2935.60 107
2935.73 111
2935.85 119
2935.98 130
2936.10 142
2936.22 153
2936.35 163
2936.47 170
2936.60 172
2936.72 170
2936.85 163
2936.97 152
2937.09 137
2937.22 121
2937.34 106
2937.47 95
2937.59 90
2937.71 92
2937.84 100
2937.96 111
2938.09 122
2938.21 132
2938.34 137
2938.46 138
2938.58 134
2938.71 129
2938.83 124
2938.96 122
2939.08 123
2939.21 127
2939.33 135
2939.45 143
2939.58 151
2939.70 156
2939.83 158
2939.95 156
2940.08 152
2940.20 147
2940.32 143
2940.45 143
2940.57 148
2940.70 158
2940.82 172
2940.95 187
2941.07 203
2941.19 216
2941.32 225
2941.44 229
2941.57 227
2941.69 222
2941.82 213
2941.94 203
2942.06 191
2942.19 180
2942.31 169
2942.44 159
2942.56 151
2942.69 144
2942.81 139
2942.93 137
2943.06 136
2943.18 137
2943.31 139
2943.43 143
2943.56 148
2943.68 155
2943.80 164
2943.93 173
2944.05 182
2944.18 189
2944.30 192
2944.43 190
2944.55 184
2944.68 175
2944.80 165
2944.92 157
2945.05 151
2945.17 149
2945.30 149
2945.42 149
2945.55 148
2945.67 144
2945.79 138
2945.92 131
2946.04 125
2946.17 121
2946.29 121
2946.42 122
2946.54 125
2946.67 127
2946.79 127
2946.91 124
2947.04 119
2947.16 112
2947.29 104
2947.41 98
2947.54 92
2947.66 88
2947.79 84
2947.91 81
2948.03 78
2948.16 77
2948.28 75
2948.41 75
2948.53 75
2948.66 75
2948.78 76
2948.91 77
2949.03 77
2949.15 77
2949.28 76
2949.40 77
2949.53 78
2949.65 81
2949.78 86
2949.90 93
2950.03 101
2950.15 109
2950.27 118
2950.40 126
2950.52 133
2950.65 141
2950.77 150
2950.90 160
2951.02 171
2951.15 183
2951.27 195
2951.40 206
2951.52 215
2951.64 222
2951.77 225
2951.89 224
2952.02 218
2952.14 206
2952.27 188
2952.39 166
2952.52 139
2952.64 110
2952.76 82
2952.89 58
2953.01 39
2953.14 25
2953.26 18
2953.39 15
2953.51 17
2953.64 20
2953.76 25
2953.89 29
2954.01 33
2954.13 37
2954.26 39
2954.38 39
2954.51 38
2954.63 35
2954.76 31
2954.88 25
2955.01 19
2955.13 12
2955.26 6
2955.38 2
2955.51 0
2955.63 0
2955.75 0
2955.88 0
2956.00 0
2956.13 0
2956.25 0
2956.38 0
2956.50 0
2956.63 0
2956.75 1
2956.88 6
2957.00 11
2957.13 18
2957.25 23
2957.37 26
2957.50 26
2957.62 24
2957.75 20
2957.87 16
2958.00 12
2958.12 11
2958.25 12
2958.37 17
2958.50 23
2958.62 31
2958.75 38
2958.87 44
2959.00 49
2959.12 51
2959.24 51
2959.37 50
2959.49 46
2959.62 41
2959.74 34
2959.87 25
2959.99 15
2960.12 6
2960.24 0
2960.37 0
2960.49 0
2960.62 6
2960.74 18
2960.87 31
2960.99 44
2961.11 55
2961.24 62
2961.36 64
2961.49 63
2961.61 58
2961.74 53
2961.86 48
2961.99 45
2962.11 44
2962.24 46
2962.36 50
2962.49 54
2962.61 59
2962.74 63
2962.86 65
2962.99 65
2963.11 64
2963.24 62
2963.36 59
2963.48 56
2963.61 55
2963.73 56
2963.86 60
2963.98 68
2964.11 79
2964.23 93
2964.36 109
2964.48 126
2964.61 143
2964.73 158
2964.86 170
2964.98 181
2965.11 189
2965.23 196
2965.36 204
2965.48 211
2965.61 217
2965.73 222
2965.86 225
2965.98 226
2966.11 224
2966.23 220
2966.36 216
2966.48 213
2966.60 212
2966.73 213
2966.85 218
2966.98 224
2967.10 230
2967.23 235
2967.35 239
2967.48 240
2967.60 240
2967.73 238
2967.85 237
2967.98 237
2968.10 238
2968.23 240
2968.35 240
2968.48 239
2968.60 235
2968.73 228
2968.85 221
2968.98 214
2969.10 207
2969.23 202
2969.35 195
2969.48 186
2969.60 172
2969.73 153
2969.85 128
2969.98 100
2970.10 71
2970.23 44
2970.35 22
2970.48 5
2970.60 0
2970.73 0
2970.85 0
2970.98 1
2971.10 7
2971.23 13
2971.35 17
2971.48 19
2971.60 18
2971.73 15
2971.85 11
2971.97 7
2972.10 3
2972.22 0
2972.35 0
2972.47 0
2972.60 0
2972.72 0
2972.85 0
2972.97 0
2973.10 0
2973.22 13
2973.35 30
2973.47 48
2973.60 65
2973.72 78
2973.85 88
2973.97 94
2974.10 96
2974.22 96
2974.35 94
2974.47 90
2974.60 85
2974.72 81
2974.85 77
2974.97 75
2975.10 75
2975.22 77
2975.35 81
2975.47 87
2975.60 93
2975.72 98
2975.85 103
2975.97 107
2976.10 110
2976.22 113
2976.35 115
2976.47 116
2976.60 116
2976.72 115
2976.85 112
2976.97 108
2977.10 103
2977.22 98
2977.35 95
2977.47 94
2977.60 96
2977.73 99
2977.85 104
2977.98 109
2978.10 114
2978.23 117
2978.35 120
2978.48 123
2978.60 128
2978.73 134
2978.85 141
2978.98 148
2979.10 152
2979.23 151
2979.35 145
2979.48 134
2979.60 121
2979.73 110
2979.85 103
2979.98 105
2980.10 116
2980.23 134
2980.35 158
2980.48 182
2980.60 203
2980.73 217
2980.85 222
2980.98 220
2981.10 210
2981.23 194
2981.35 175
2981.48 154
2981.60 131
2981.73 108
2981.85 88
2981.98 71
2982.10 59
2982.23 54
2982.35 56
2982.48 65
2982.60 78
2982.73 94
2982.85 111
2982.98 127
2983.11 139
2983.23 146
2983.36 148
2983.48 145
2983.61 138
2983.73 129
2983.86 121
2983.98 114
2984.11 111
2984.23 112
2984.36 116
2984.48 121
2984.61 126
2984.73 130
2984.86 130
2984.98 128
2985.11 124
2985.23 119
2985.36 112
2985.48 105
2985.61 97
2985.73 86
2985.86 73
2985.98 56
2986.11 36
2986.24 15
2986.36 0
2986.49 0
2986.61 0
2986.74 0
2986.86 0
2986.99 0
2987.11 0
2987.24 13
2987.36 27
2987.49 36
2987.61 37
2987.74 32
2987.86 21
2987.99 7
2988.11 0
2988.24 0
2988.36 0
2988.49 0
2988.62 0
2988.74 0
2988.87 0
2988.99 15
2989.12 28
2989.24 40
2989.37 49
2989.49 57
2989.62 66
2989.74 76
2989.87 89
2989.99 104
2990.12 120
2990.24 136
2990.37 152
2990.50 166
2990.62 178
2990.75 191
2990.87 204
2991.00 218
2991.12 232
2991.25 245
2991.37 255
2991.50 260
2991.62 260
2991.75 255
2991.87 244
2992.00 231
2992.12 217
2992.25 205
2992.38 193
2992.50 183
2992.63 173
2992.75 164
2992.88 155
2993.00 146
2993.13 140
2993.25 136
2993.38 137
2993.50 142
2993.63 150
2993.75 158
2993.88 164
2994.01 165
2994.13 159
2994.26 146
2994.38 128
2994.51 106
2994.63 86
2994.76 69
2994.88 59
2995.01 54
2995.13 54
2995.26 56
2995.39 60
2995.51 64
2995.64 67
2995.76 72
2995.89 79
2996.01 90
2996.14 102
2996.26 116
2996.39 128
2996.51 136
2996.64 138
2996.77 135
2996.89 125
2997.02 111
2997.14 96
2997.27 81
2997.39 70
2997.52 62
2997.64 59
2997.77 58
2997.89 59
2998.02 59
2998.15 56
2998.27 50
2998.40 39
2998.52 26
2998.65 11
2998.77 0
2998.90 0
2999.02 0
2999.15 1
2999.27 18
2999.40 41
2999.53 66
2999.65 89
2999.78 107
2999.90 119
3000.03 122
3000.15 117
3000.28 108
3000.40 96
3000.53 82
3000.66 70
3000.78 60
3000.91 52
3001.03 47
3001.16 44
3001.28 43
3001.41 42
3001.53 41
3001.66 37
3001.79 30
3001.91 19
3002.04 4
3002.16 0
3002.29 0
3002.41 0
3002.54 0
3002.66 0
3002.79 0
3002.92 0
3003.04 4
3003.17 19
3003.29 32
3003.42 41
3003.54 46
3003.67 49
3003.80 50
3003.92 52
3004.05 53
3004.17 56
3004.30 58
3004.42 60
3004.55 61
3004.67 61
3004.80 62
3004.93 63
3005.05 66
3005.18 70
3005.30 78
3005.43 87
3005.55 98
3005.68 111
3005.81 123
3005.93 133
3006.06 140
3006.18 143
3006.31 141
3006.43 134
3006.56 123
3006.68 111
3006.81 98
3006.94 88
3007.06 83
3007.19 83
3007.31 89
3007.44 100
3007.56 114
3007.69 129
3007.82 143
3007.94 155
3008.07 161
3008.19 162
3008.32 158
3008.44 149
3008.57 137
3008.70 124
3008.82 110
3008.95 98
3009.07 88
3009.20 80
3009.32 75
3009.45 71
3009.58 68
3009.70 64
3009.83 58
3009.95 48
3010.08 34
3010.20 16
3010.33 0
3010.46 0
3010.58 0
3010.71 0
3010.83 0
3010.96 0
3011.08 0
3011.21 0
3011.34 13
3011.46 36
3011.59 55
3011.71 70
3011.84 80
3011.97 86
3012.09 89
3012.22 91
3012.34 91
3012.47 89
3012.59 83
3012.72 73
3012.85 61
3012.97 48
3013.10 38
3013.22 33
3013.35 33
3013.47 41
3013.60 53
3013.73 67
3013.85 81
3013.98 91
3014.10 96
3014.23 96
3014.36 92
3014.48 87
3014.61 82
3014.73 80
3014.86 81
3014.98 87
3015.11 96
3015.24 107
3015.36 121
3015.49 136
3015.61 150
3015.74 165
3015.87 178
3015.99 188
3016.12 194
3016.24 195
3016.37 191
3016.50 183
3016.62 173
3016.75 162
3016.87 154
3017.00 148
3017.12 147
3017.25 148
3017.38 151
3017.50 154
3017.63 156
3017.75 156
3017.88 154
3018.01 150
3018.13 145
3018.26 138
3018.38 131
3018.51 124
3018.64 119
3018.76 114
3018.89 110
3019.01 107
3019.14 104
3019.27 101
3019.39 99
3019.52 97
3019.64 97
3019.77 100
3019.89 106
3020.02 114
3020.15 123
3020.27 131
3020.40 136
3020.52 138
3020.65 134
3020.78 125
3020.90 113
3021.03 100
3021.15 88
3021.28 80
3021.41 77
3021.53 82
3021.66 92
3021.78 108
3021.91 127
3022.04 146
3022.16 165
3022.29 180
3022.41 192
3022.54 199
3022.67 202
3022.79 200
3022.92 192
3023.04 180
3023.17 162
3023.30 142
3023.42 120
3023.55 100
3023.67 83
3023.80 70
3023.93 63
3024.05 60
3024.18 63
3024.30 70
3024.43 80
3024.56 94
3024.68 110
3024.81 128
3024.93 145
3025.06 159
3025.19 170
3025.31 174
3025.44 173
3025.57 166
3025.69 155
3025.82 143
3025.94 131
3026.07 121
3026.20 110
3026.32 100
3026.45 89
3026.57 76
3026.70 62
3026.83 46
3026.95 30
3027.08 15
3027.20 3
3027.33 0
3027.46 0
3027.58 0
3027.71 0
3027.83 0
3027.96 0
3028.09 0
3028.21 0
3028.34 0
3028.47 8
3028.59 17
3028.72 24
3028.84 30
3028.97 32
3029.10 32
3029.22 30
3029.35 28
3029.47 28
3029.60 30
3029.73 34
3029.85 41
3029.98 50
3030.11 59
3030.23 67
3030.36 74
3030.48 80
3030.61 87
3030.74 93
3030.86 100
3030.99 109
3031.11 119
3031.24 130
3031.37 141
3031.49 151
3031.62 159
3031.75 166
3031.87 169
3032.00 171
3032.12 174
3032.25 179
3032.38 188
3032.50 201
3032.63 217
3032.75 233
3032.88 247
3033.01 255
3033.13 256
3033.26 251
3033.39 241
3033.51 229
3033.64 217
3033.76 205
3033.89 194
3034.02 182
3034.14 168
3034.27 151
3034.40 129
3034.52 105
3034.65 79
3034.77 53
3034.90 28
3035.03 7
3035.15 0
3035.28 0
3035.41 0
3035.53 0
3035.66 0
3035.78 0
3035.91 0
3036.04 0
3036.16 2
3036.29 11
3036.42 22
3036.54 33
3036.67 45
3036.80 56
3036.92 64
3037.05 70
3037.17 74
3037.30 75
3037.43 74
3037.55 73
3037.68 72
3037.81 72
3037.93 73
3038.06 76
3038.18 80
3038.31 86
3038.44 91
3038.56 95
3038.69 98
3038.82 99
3038.94 98
3039.07 99
3039.20 100
3039.32 104
3039.45 109
3039.57 117
3039.70 125
3039.83 132
3039.95 138
3040.08 141
3040.21 141
3040.33 139
3040.46 136
3040.59 132
3040.71 126
3040.84 120
3040.96 113
3041.09 105
3041.22 97
3041.34 87
3041.47 77
3041.60 67
3041.72 57
3041.85 49
3041.98 42
3042.10 36
3042.23 33
3042.35 33
3042.48 34
3042.61 38
3042.73 43
3042.86 50
3042.99 58
3043.11 68
3043.24 78
3043.37 87
3043.49 97
3043.62 105
3043.75 112
3043.87 117
3044.00 120
3044.12 122
3044.25 123
3044.38 124
3044.50 126
3044.63 129
3044.76 133
3044.88 137
3045.01 141
3045.14 145
3045.26 148
3045.39 151
3045.52 156
3045.64 162
3045.77 172
3045.90 185
3046.02 199
3046.15 213
3046.27 225
3046.40 234
3046.53 239
3046.65 239
3046.78 236
3046.91 231
3047.03 225
3047.16 219
3047.29 215
3047.41 212
3047.54 210
3047.67 211
3047.79 213
3047.92 216
3048.05 221
3048.17 228
3048.30 236
3048.43 246
3048.55 258
3048.68 272
3048.81 286
3048.93 299
3049.06 311
3049.19 320
3049.31 325
3049.44 324
3049.56 317
3049.69 306
3049.82 289
3049.94 268
3050.07 244
3050.20 218
3050.32 192
3050.45 168
3050.58 147
3050.70 132
3050.83 122
3050.96 117
3051.08 115
3051.21 113
3051.34 110
3051.46 104
3051.59 97
3051.72 89
3051.84 83
3051.97 81
3052.10 83
3052.22 90
3052.35 101
3052.48 113
3052.60 126
3052.73 137
3052.86 145
3052.98 151
3053.11 155
3053.24 157
3053.36 160
3053.49 163
3053.62 170
3053.74 180
3053.87 194
3054.00 211
3054.12 229
3054.25 245
3054.38 257
3054.50 264
3054.63 265
3054.76 261
3054.88 254
3055.01 244
3055.14 235
3055.26 226
3055.39 218
3055.52 213
3055.64 210
3055.77 209
3055.90 211
3056.02 216
3056.15 224
3056.28 234
3056.40 246
3056.53 257
3056.66 266
3056.78 274
3056.91 279
3057.04 282
3057.16 282
3057.29 282
3057.42 282
3057.54 282
3057.67 283
3057.80 285
3057.92 289
3058.05 294
3058.18 299
3058.30 305
3058.43 310
3058.56 314
3058.68 317
3058.81 316
3058.94 311
3059.06 300
3059.19 284
3059.32 263
3059.44 238
3059.57 210
3059.70 184
3059.82 161
3059.95 143
3060.08 130
3060.21 123
3060.33 120
3060.46 120
3060.59 122
3060.71 125
3060.84 129
3060.97 132
3061.09 136
3061.22 139
3061.35 142
3061.47 146
3061.60 149
3061.73 153
3061.85 157
3061.98 161
3062.11 164
3062.23 164
3062.36 163
3062.49 159
3062.61 153
3062.74 146
3062.87 140
3063.00 134
3063.12 128
3063.25 123
3063.38 117
3063.50 109
3063.63 99
3063.76 88
3063.88 77
3064.01 66
3064.14 57
3064.26 52
3064.39 51
3064.52 55
3064.64 62
3064.77 72
3064.90 83
3065.03 94
3065.15 104
3065.28 110
3065.41 114
3065.53 116
3065.66 118
3065.79 122
3065.91 128
3066.04 137
3066.17 149
3066.29 161
3066.42 172
3066.55 182
3066.67 189
3066.80 195
3066.93 200
3067.06 205
3067.18 211
3067.31 217
3067.44 222
3067.56 224
3067.69 222
3067.82 218
3067.94 212
3068.07 204
3068.20 198
3068.32 193
3068.45 191
3068.58 191
3068.71 192
3068.83 193
3068.96 194
3069.09 193
3069.21 189
3069.34 182
3069.47 172
3069.59 158
3069.72 141
3069.85 121
3069.98 101
3070.10 81
3070.23 62
3070.36 46
3070.48 32
3070.61 20
3070.74 9
3070.86 0
3070.99 0
3071.12 0
3071.25 0
3071.37 0
3071.50 0
3071.63 0
3071.75 0
3071.88 0
3072.01 14
3072.13 33
3072.26 52
3072.39 69
3072.52 84
3072.64 94
3072.77 101
3072.90 105
3073.02 106
3073.15 103
3073.28 98
3073.41 92
3073.53 85
3073.66 79
3073.79 74
3073.91 71
3074.04 70
3074.17 70
3074.29 71
3074.42 72
3074.55 72
3074.68 71
3074.80 72
3074.93 76
3075.06 84
3075.18 97
3075.31 114
3075.44 132
3075.57 149
3075.69 162
3075.82 170
3075.95 173
3076.07 171
3076.20 167
3076.33 163
3076.46 161
3076.58 162
3076.71 167
3076.84 175
3076.96 184
3077.09 193
3077.22 200
3077.35 205
3077.47 207
3077.60 204
3077.73 196
3077.85 184
3077.98 168
3078.11 150
3078.24 130
3078.36 110
3078.49 92
3078.62 76
3078.74 63
3078.87 52
3079.00 41
3079.13 31
3079.25 21
3079.38 11
3079.51 1
3079.63 0
3079.76 0
3079.89 0
3080.02 0
3080.14 0
3080.27 0
3080.40 0
3080.52 4
3080.65 10
3080.78 18
3080.91 27
3081.03 35
3081.16 42
3081.29 45
3081.41 44
3081.54 39
3081.67 32
3081.80 25
3081.92 19
3082.05 16
3082.18 14
3082.31 14
3082.43 13
3082.56 12
3082.69 8
3082.81 2
3082.94 0
3083.07 0
3083.20 0
3083.32 0
3083.45 0
3083.58 0
3083.71 0
3083.83 10
3083.96 25
3084.09 41
3084.21 56
3084.34 68
3084.47 77
3084.60 82
3084.72 85
3084.85 86
3084.98 86
3085.11 85
3085.23 84
3085.36 83
3085.49 83
3085.61 84
3085.74 87
3085.87 92
3086.00 100
3086.12 109
3086.25 119
3086.38 127
3086.51 133
3086.63 135
3086.76 133
3086.89 129
3087.02 122
3087.14 115
3087.27 108
3087.40 101
3087.52 95
3087.65 88
3087.78 82
3087.91 76
3088.03 72
3088.16 68
3088.29 65
3088.42 62
3088.54 58
3088.67 52
3088.80 45
3088.93 38
3089.05 31
3089.18 25
3089.31 22
3089.44 21
3089.56 22
3089.69 23
3089.82 24
3089.94 24
3090.07 25
3090.20 24
3090.33 25
3090.45 25
3090.58 26
3090.71 27
3090.84 27
3090.96 26
3091.09 23
3091.22 18
3091.35 11
3091.47 4
3091.60 0
3091.73 0
3091.86 0
3091.98 0
3092.11 2
3092.24 12
3092.37 22
3092.49 31
3092.62 36
3092.75 38
3092.88 37
3093.00 33
3093.13 28
3093.26 24
3093.39 21
3093.51 20
3093.64 21
3093.77 23
3093.90 26
3094.02 30
3094.15 34
3094.28 37
3094.41 38
3094.53 38
3094.66 36
3094.79 32
3094.92 28
3095.04 24
3095.17 22
3095.30 23
3095.43 26
3095.55 30
3095.68 35
3095.81 40
3095.94 42
3096.06 44
3096.19 44
3096.32 46
3096.45 50
3096.57 57
3096.70 68
3096.83 81
3096.96 95
3097.08 108
3097.21 119
3097.34 125
3097.47 126
3097.59 121
3097.72 111
3097.85 96
3097.98 78
3098.10 58
3098.23 39
3098.36 22
3098.49 8
3098.61 0
3098.74 0
3098.87 0
3099.00 0
3099.12 0
3099.25 1
3099.38 1
3099.51 0
3099.63 0
3099.76 0
3099.89 0
3100.02 0
3100.15 6
3100.27 17
3100.40 30
3100.53 42
3100.66 53
3100.78 60
3100.91 63
3101.04 64
3101.17 62
3101.29 59
3101.42 55
3101.55 51
3101.68 46
3101.80 40
3101.93 33
3102.06 25
3102.19 17
3102.31 9
3102.44 2
3102.57 0
3102.70 0
3102.83 0
3102.95 0
3103.08 2
3103.21 17
3103.34 37
3103.46 60
3103.59 81
3103.72 98
3103.85 108
3103.97 111
3104.10 106
3104.23 95
3104.36 82
3104.49 69
3104.61 59
3104.74 53
3104.87 51
3105.00 54
3105.12 61
3105.25 70
3105.38 81
3105.51 92
3105.63 104
3105.76 115
3105.89 126
3106.02 136
3106.15 145
3106.27 152
3106.40 158
3106.53 163
3106.66 168
3106.78 172
3106.91 176
3107.04 179
3107.17 179
3107.30 174
3107.42 165
3107.55 152
3107.68 137
3107.81 124
3107.93 114
3108.06 112
3108.19 119
3108.32 133
3108.45 152
3108.57 171
3108.70 186
3108.83 196
3108.96 199
3109.08 199
3109.21 199
3109.34 203
3109.47 213
3109.60 231
3109.72 254
3109.85 280
3109.98 305
3110.11 326
3110.23 340
3110.36 346
3110.49 344
3110.62 336
3110.75 322
3110.87 304
3111.00 283
3111.13 260
3111.26 237
3111.38 215
3111.51 195
3111.64 179
3111.77 167
3111.90 159
3112.02 153
3112.15 149
3112.28 145
3112.41 138
3112.54 130
3112.66 118
3112.79 105
3112.92 92
3113.05 80
3113.17 71
3113.30 64
3113.43 61
3113.56 58
3113.69 55
3113.81 52
3113.94 47
3114.07 40
3114.20 33
3114.33 26
3114.45 21
3114.58 17
3114.71 17
3114.84 20
3114.97 26
3115.09 36
3115.22 49
3115.35 65
3115.48 82
3115.61 99
3115.73 113
3115.86 122
3115.99 125
3116.12 121
3116.24 111
3116.37 96
3116.50 77
3116.63 58
3116.76 40
3116.88 25
3117.01 14
3117.14 7
3117.27 3
3117.40 2
3117.52 5
3117.65 9
3117.78 15
3117.91 24
3118.04 34
3118.16 44
3118.29 53
3118.42 61
3118.55 66
3118.68 69
3118.80 72
3118.93 74
3119.06 76
3119.19 78
3119.32 79
3119.44 78
3119.57 73
3119.70 64
3119.83 52
3119.96 37
3120.08 22
3120.21 7
3120.34 0
3120.47 0
3120.60 0
3120.72 0
3120.85 0
3120.98 0
3121.11 0
3121.24 0
3121.36 0
3121.49 15
3121.62 31
3121.75 45
3121.88 55
3122.00 59
3122.13 57
3122.26 47
3122.39 31
3122.52 12
3122.65 0
3122.77 0
3122.90 0
3123.03 0
3123.16 0
3123.29 0
3123.41 0
3123.54 0
3123.67 13
3123.80 30
3123.93 46
3124.05 57
3124.18 66
3124.31 73
3124.44 77
3124.57 80
3124.69 82
3124.82 82
3124.95 80
3125.08 76
3125.21 71
3125.34 65
3125.46 60
3125.59 56
3125.72 53
3125.85 52
3125.98 53
3126.10 55
3126.23 59
3126.36 64
3126.49 69
3126.62 73
3126.74 76
3126.87 77
3127.00 76
3127.13 75
3127.26 74
3127.39 74
3127.51 74
3127.64 76
3127.77 79
3127.90 82
3128.03 86
3128.15 90
3128.28 94
3128.41 97
3128.54 100
3128.67 101
3128.80 100
3128.92 99
3129.05 96
3129.18 93
3129.31 91
3129.44 89
3129.56 87
3129.69 86
3129.82 84
3129.95 85
3130.08 88
3130.21 95
3130.33 106
3130.46 120
3130.59 136
3130.72 151
3130.85 163
3130.98 169
3131.10 169
3131.23 165
3131.36 158
3131.49 148
3131.62 139
3131.74 132
3131.87 126
3132.00 122
3132.13 121
3132.26 121
3132.39 123
3132.51 126
3132.64 130
3132.77 135
3132.90 140
3133.03 144
3133.16 148
3133.28 151
3133.41 151
3133.54 148
3133.67 142
3133.80 133
3133.93 122
3134.05 110
3134.18 98
3134.31 89
3134.44 82
3134.57 80
3134.70 82
3134.82 87
3134.95 96
3135.08 106
3135.21 118
3135.34 129
3135.47 138
3135.59 146
3135.72 150
3135.85 152
3135.98 151
3136.11 148
3136.24 142
3136.36 133
3136.49 122
3136.62 110
3136.75 99
3136.88 90
3137.01 83
3137.13 81
3137.26 83
3137.39 88
3137.52 96
3137.65 105
3137.78 113
3137.90 120
3138.03 125
3138.16 129
3138.29 131
3138.42 133
3138.55 134
3138.67 134
3138.80 132
3138.93 127
3139.06 119
3139.19 108
3139.32 94
3139.44 79
3139.57 64
3139.70 51
3139.83 40
3139.96 33
3140.09 27
3140.22 23
3140.34 19
3140.47 16
3140.60 13
3140.73 12
3140.86 12
3140.99 14
3141.11 17
3141.24 22
3141.37 27
3141.50 32
3141.63 36
3141.76 39
3141.89 40
3142.01 39
3142.14 35
3142.27 29
3142.40 20
3142.53 9
3142.66 0
3142.78 0
3142.91 0
3143.04 0
3143.17 0
3143.30 0
3143.43 0
3143.56 0
3143.68 3
3143.81 17
3143.94 31
3144.07 45
3144.20 58
3144.33 70
3144.46 82
3144.58 94
3144.71 106
3144.84 119
3144.97 132
3145.10 144
3145.23 154
3145.35 160
3145.48 163
3145.61 163
3145.74 162
3145.87 160
3146.00 157
3146.13 153
3146.25 149
3146.38 142
3146.51 133
3146.64 124
3146.77 115
3146.90 108
3147.03 105
3147.15 107
3147.28 113
3147.41 123
3147.54 134
3147.67 144
3147.80 151
3147.93 155
3148.05 155
3148.18 152
3148.31 148
3148.44 143
3148.57 139
3148.70 139
3148.83 142
3148.95 148
3149.08 156
3149.21 166
3149.34 174
3149.47 179
3149.60 180
3149.73 176
3149.86 169
3149.98 160
3150.11 151
3150.24 144
3150.37 140
3150.50 137
3150.63 135
3150.76 132
3150.88 125
3151.01 115
3151.14 102
3151.27 87
3151.40 73
3151.53 62
3151.66 55
3151.79 54
3151.91 56
3152.04 62
3152.17 70
3152.30 77
3152.43 83
3152.56 87
3152.69 89
3152.81 88
3152.94 85
3153.07 81
3153.20 77
3153.33 73
3153.46 70
3153.59 66
3153.72 62
3153.84 56
3153.97 49
3154.10 42
3154.23 34
3154.36 28
3154.49 25
3154.62 26
3154.75 30
3154.87 38
3155.00 48
3155.13 60
3155.26 73
3155.39 84
3155.52 93
3155.65 100
3155.77 102
3155.90 102
3156.03 98
3156.16 93
3156.29 87
3156.42 82
3156.55 79
3156.68 80
3156.81 84
3156.93 91
3157.06 102
3157.19 113
3157.32 123
3157.45 130
3157.58 132
3157.71 129
3157.84 121
3157.96 110
3158.09 98
3158.22 88
3158.35 82
3158.48 81
3158.61 85
3158.74 93
3158.87 103
3158.99 114
3159.12 125
3159.25 137
3159.38 150
3159.51 163
3159.64 176
3159.77 188
3159.90 200
3160.03 210
3160.15 218
3160.28 227
3160.41 237
3160.54 249
3160.67 264
3160.80 280
3160.93 295
3161.06 307
3161.18 315
3161.31 317
3161.44 315
3161.57 310
3161.70 303
3161.83 297
3161.96 293
3162.09 289
3162.22 286
3162.34 283
3162.47 279
3162.60 273
3162.73 267
3162.86 259
3162.99 250
3163.12 240
3163.25 229
3163.38 218
3163.50 207
3163.63 195
3163.76 183
3163.89 170
3164.02 158
3164.15 145
3164.28 133
3164.41 120
3164.54 108
3164.66 95
3164.79 82
3164.92 68
3165.05 52
3165.18 33
3165.31 13
3165.44 0
3165.57 0
3165.70 0
3165.83 0
3165.95 0
3166.08 0
3166.21 0
3166.34 0
3166.47 15
3166.60 30
3166.73 40
3166.86 47
3166.99 52
3167.12 57
3167.24 64
3167.37 74
3167.50 84
3167.63 95
3167.76 102
3167.89 105
3168.02 104
3168.15 99
3168.28 91
3168.41 84
3168.53 79
3168.66 78
3168.79 82
3168.92 91
3169.05 104
3169.18 118
3169.31 131
3169.44 142
3169.57 148
3169.70 150
3169.82 150
3169.95 147
3170.08 144
3170.21 142
3170.34 140
3170.47 139
3170.60 139
3170.73 139
3170.86 140
3170.99 142
3171.11 144
3171.24 148
3171.37 151
3171.50 156
3171.63 161
3171.76 167
3171.89 176
3172.02 186
3172.15 197
3172.28 210
3172.41 223
3172.53 234
3172.66 244
3172.79 252
3172.92 258
3173.05 263
3173.18 266
3173.31 268
3173.44 269
3173.57 272
3173.70 276
3173.83 283
3173.95 294
3174.08 309
3174.21 326
3174.34 343
3174.47 359
3174.60 370
3174.73 375
3174.86 372
3174.99 361
3175.12 345
3175.25 324
3175.38 302
3175.50 280
3175.63 262
3175.76 246
3175.89 234
3176.02 225
3176.15 218
3176.28 212
3176.41 207
3176.54 201
3176.67 195
3176.80 188
3176.93 180
3177.05 171
3177.18 161
3177.31 150
3177.44 141
3177.57 132
3177.70 126
3177.83 122
3177.96 121
3178.09 123
3178.22 129
3178.35 138
3178.48 151
3178.60 168
3178.73 187
3178.86 207
3178.99 226
3179.12 243
3179.25 254
3179.38 260
3179.51 259
3179.64 252
3179.77 242
3179.90 229
3180.03 217
3180.16 208
3180.28 204
3180.41 204
3180.54 209
3180.67 216
3180.80 222
3180.93 224
3181.06 222
3181.19 215
3181.32 202
3181.45 186
3181.58 168
3181.71 152
3181.84 138
3181.97 128
3182.09 122
3182.22 121
3182.35 124
3182.48 130
3182.61 140
3182.74 152
3182.87 166
3183.00 180
3183.13 193
3183.26 204
3183.39 211
3183.52 215
3183.65 215
3183.78 211
3183.90 204
3184.03 194
3184.16 181
3184.29 167
3184.42 153
3184.55 139
3184.68 129
3184.81 124
3184.94 125
3185.07 132
3185.20 145
3185.33 162
3185.46 182
3185.59 203
3185.72 223
3185.84 239
3185.97 252
3186.10 260
3186.23 261
3186.36 258
3186.49 249
3186.62 238
3186.75 228
3186.88 220
3187.01 217
3187.14 221
3187.27 231
3187.40 244
3187.53 258
3187.66 268
3187.79 271
3187.92 266
3188.04 252
3188.17 232
3188.30 209
3188.43 189
3188.56 174
3188.69 166
3188.82 166
3188.95 170
3189.08 175
3189.21 177
3189.34 173
3189.47 162
3189.60 146
3189.73 127
3189.86 107
3189.99 90
3190.12 77
3190.24 68
3190.37 62
3190.50 59
3190.63 59
3190.76 59
3190.89 61
3191.02 66
3191.15 73
3191.28 84
3191.41 98
3191.54 114
3191.67 131
3191.80 146
3191.93 157
3192.06 164
3192.19 164
3192.32 158
3192.45 148
3192.58 134
3192.70 117
3192.83 101
3192.96 86
3193.09 72
3193.22 61
3193.35 51
3193.48 42
3193.61 33
3193.74 25
3193.87 16
3194.00 9
3194.13 5
3194.26 5
3194.39 11
3194.52 22
3194.65 38
3194.78 56
3194.91 74
3195.04 88
3195.17 97
3195.30 101
3195.42 100
3195.55 97
3195.68 93
3195.81 92
3195.94 94
3196.07 98
3196.20 104
3196.33 110
3196.46 114
3196.59 115
3196.72 114
3196.85 113
3196.98 112
3197.11 113
3197.24 117
3197.37 124
3197.50 131
3197.63 138
3197.76 143
3197.89 144
3198.02 142
3198.15 136
3198.28 129
3198.41 122
3198.53 117
3198.66 115
3198.79 117
3198.92 121
3199.05 127
3199.18 133
3199.31 137
3199.44 138
3199.57 133
3199.70 123
3199.83 107
3199.96 89
3200.09 69
3200.22 50
3200.35 35
3200.48 24
3200.61 18
3200.74 15
3200.87 13
3201.00 12
3201.13 10
3201.26 7
3201.39 4
3201.52 1
3201.65 0
3201.78 0
3201.91 0
3202.04 0
3202.17 0
3202.29 0
3202.42 0
3202.55 0
3202.68 9
3202.81 20
3202.94 31
3203.07 42
3203.20 51
3203.33 57
3203.46 62
3203.59 66
3203.72 70
3203.85 75
3203.98 81
3204.11 87
3204.24 94
3204.37 100
3204.50 104
3204.63 107
3204.76 109
3204.89 110
3205.02 111
3205.15 112
3205.28 113
3205.41 113
3205.54 112
3205.67 111
3205.80 108
3205.93 103
3206.06 96
3206.19 87
3206.32 75
3206.45 62
3206.58 49
3206.71 36
3206.84 26
3206.97 20
3207.10 16
3207.23 16
3207.36 17
3207.48 18
3207.61 19
3207.74 20
3207.87 20
3208.00 21
3208.13 24
3208.26 29
3208.39 36
3208.52 44
3208.65 52
3208.78 61
3208.91 68
3209.04 75
3209.17 82
3209.30 89
3209.43 96
3209.56 102
3209.69 108
3209.82 113
3209.95 117
3210.08 118
3210.21 117
3210.34 114
3210.47 110
3210.60 104
3210.73 98
3210.86 90
3210.99 82
3211.12 74
3211.25 68
3211.38 62
3211.51 58
3211.64 56
3211.77 54
3211.90 53
3212.03 53
3212.16 54
3212.29 57
3212.42 63
3212.55 71
3212.68 80
3212.81 90
3212.94 99
3213.07 105
3213.20 108
3213.33 106
3213.46 99
3213.59 87
3213.72 71
3213.85 54
3213.98 36
3214.11 20
3214.24 9
3214.37 2
3214.50 0
3214.63 2
3214.76 6
3214.89 11
3215.02 14
3215.15 13
3215.28 10
3215.41 4
3215.54 0
3215.67 0
3215.80 0
3215.93 0
3216.06 0
3216.19 0
3216.32 2
3216.45 15
3216.58 30
3216.71 46
3216.84 62
3216.97 78
3217.10 94
3217.23 110
3217.36 126
3217.49 142
3217.62 158
3217.75 175
3217.88 192
3218.01 209
3218.14 226
3218.27 242
3218.40 257
3218.53 270
3218.66 279
3218.79 283
3218.92 282
3219.05 277
3219.18 267
3219.31 256
3219.44 245
3219.57 234
3219.70 226
3219.83 220
3219.96 217
3220.09 214
3220.22 213
3220.35 214
3220.48 216
3220.61 220
3220.74 226
3220.87 233
3221.00 240
3221.13 247
3221.26 251
3221.39 252
3221.52 250
3221.65 246
3221.78 241
3221.91 237
3222.04 233
3222.17 232
3222.30 231
3222.43 229
3222.56 226
3222.69 220
3222.82 211
3222.95 201
3223.08 192
3223.21 184
3223.34 180
3223.47 179
3223.60 181
3223.73 184
3223.86 186
3223.99 186
3224.12 184
3224.25 181
3224.38 177
3224.51 174
3224.64 172
3224.77 171
3224.90 171
3225.03 170
3225.16 166
3225.29 159
3225.42 149
3225.55 135
3225.68 118
3225.81 100
3225.94 82
3226.07 65
3226.20 50
3226.33 37
3226.46 29
3226.59 26
3226.72 30
3226.85 39
3226.98 55
3227.11 74
3227.24 93
3227.38 111
3227.51 123
3227.64 128
3227.77 127
3227.90 118
3228.03 105
3228.16 90
3228.29 75
3228.42 62
3228.55 52
3228.68 47
3228.81 46
3228.94 48
3229.07 51
3229.20 55
3229.33 57
3229.46 57
3229.59 54
3229.72 50
3229.85 46
3229.98 45
3230.11 48
3230.24 53
3230.37 61
3230.50 69
3230.63 76
3230.76 80
3230.89 81
3231.02 80
3231.15 78
3231.28 76
3231.41 74
3231.54 72
3231.67 69
3231.80 67
3231.93 65
3232.06 64
3232.19 65
3232.32 70
3232.45 80
3232.59 93
3232.72 110
3232.85 128
3232.98 146
3233.11 161
3233.24 172
3233.37 178
3233.50 179
3233.63 174
3233.76 164
3233.89 151
3234.02 135
3234.15 118
3234.28 102
3234.41 87
3234.54 74
3234.67 64
3234.80 56
3234.93 51
3235.06 47
3235.19 46
3235.32 45
3235.45 45
3235.58 45
3235.71 43
3235.84 39
3235.97 33
3236.10 25
3236.23 16
3236.37 8
3236.50 0
3236.63 0
3236.76 0
3236.89 0
3237.02 0
3237.15 0
3237.28 0
3237.41 0
3237.54 2
3237.67 6
3237.80 9
3237.93 9
3238.06 9
3238.19 6
3238.32 3
3238.45 0
3238.58 0
3238.71 0
3238.84 0
3238.97 1
3239.10 5
3239.23 10
3239.36 15
3239.50 20
3239.63 26
3239.76 33
3239.89 42
3240.02 54
3240.15 67
3240.28 81
3240.41 95
3240.54 107
3240.67 117
3240.80 122
3240.93 124
3241.06 124
3241.19 122
3241.32 119
3241.45 117
3241.58 115
3241.71 113
3241.84 110
3241.97 104
3242.10 97
3242.24 88
3242.37 79
3242.50 71
3242.63 66
3242.76 64
3242.89 68
3243.02 76
3243.15 86
3243.28 97
3243.41 107
3243.54 114
3243.67 117
3243.80 117
3243.93 116
3244.06 115
3244.19 115
3244.32 119
3244.45 125
3244.58 132
3244.72 140
3244.85 146
3244.98 149
3245.11 148
3245.24 145
3245.37 138
3245.50 128
3245.63 115
3245.76 101
3245.89 85
3246.02 68
3246.15 52
3246.28 39
3246.41 29
3246.54 26
3246.67 29
3246.80 38
3246.93 53
3247.07 72
3247.20 92
3247.33 113
3247.46 131
3247.59 148
3247.72 161
3247.85 171
3247.98 176
3248.11 178
3248.24 174
3248.37 166
3248.50 153
3248.63 137
3248.76 120
3248.89 103
3249.02 90
3249.16 81
3249.29 76
3249.42 75
3249.55 77
3249.68 79
3249.81 82
3249.94 83
3250.07 84
3250.20 83
3250.33 83
3250.46 83
3250.59 83
3250.72 85
3250.85 88
3250.98 92
3251.12 98
3251.25 105
3251.38 112
3251.51 119
3251.64 126
3251.77 131
3251.90 133
3252.03 132
3252.16 127
3252.29 120
3252.42 111
3252.55 102
3252.68 96
3252.81 94
3252.95 95
3253.08 101
3253.21 108
3253.34 115
3253.47 119
3253.60 119
3253.73 114
3253.86 105
3253.99 94
3254.12 82
3254.25 70
3254.38 60
3254.51 52
3254.64 46
3254.78 42
3254.91 42
3255.04 44
3255.17 50
3255.30 61
3255.43 75
3255.56 92
3255.69 111
3255.82 130
3255.95 148
3256.08 164
3256.21 175
3256.34 183
3256.48 186
3256.61 186
3256.74 183
3256.87 177
3257.00 170
3257.13 162
3257.26 154
3257.39 145
3257.52 138
3257.65 133
3257.78 130
3257.91 130
3258.05 132
3258.18 135
3258.31 137
3258.44 138
3258.57 136
3258.70 131
3258.83 124
3258.96 115
3259.09 105
3259.22 97
3259.35 91
3259.48 89
3259.62 90
3259.75 94
3259.88 99
3260.01 104
3260.14 108
3260.27 110
3260.40 112
3260.53 112
3260.66 112
3260.79 111
3260.92 111
3261.05 109
3261.19 107
3261.32 105
3261.45 101
3261.58 96
3261.71 90
3261.84 84
3261.97 77
3262.10 69
3262.23 59
3262.36 49
3262.49 40
3262.63 33
3262.76 30
3262.89 33
3263.02 43
3263.15 58
3263.28 77
3263.41 97
3263.54 114
3263.67 127
3263.80 134
3263.93 137
3264.07 137
3264.20 134
3264.33 129
3264.46 123
3264.59 116
3264.72 106
3264.85 93
3264.98 78
3265.11 61
3265.24 43
3265.38 26
3265.51 11
3265.64 0
3265.77 0
3265.90 0
3266.03 0
3266.16 0
3266.29 0
3266.42 0
3266.55 3
3266.68 7
3266.82 9
3266.95 10
3267.08 9
3267.21 9
3267.34 9
3267.47 11
3267.60 14
3267.73 19
3267.86 24
3267.99 27
3268.13 27
3268.26 26
3268.39 24
3268.52 22
3268.65 22
3268.78 24
3268.91 29
3269.04 37
3269.17 44
3269.31 50
3269.44 53
3269.57 54
3269.70 53
3269.83 50
3269.96 48
3270.09 47
3270.22 47
3270.35 47
3270.48 46
3270.62 43
3270.75 37
3270.88 31
3271.01 25
3271.14 21
3271.27 20
3271.40 23
3271.53 29
3271.66 35
3271.80 40
3271.93 43
3272.06 43
3272.19 39
3272.32 32
3272.45 25
3272.58 18
3272.71 11
3272.84 6
3272.98 3
3273.11 0
3273.24 0
3273.37 0
3273.50 0
3273.63 0
3273.76 0
3273.89 0
3274.02 0
3274.16 0
3274.29 15
3274.42 32
3274.55 49
3274.68 65
3274.81 78
3274.94 88
3275.07 96
3275.20 103
3275.34 110
3275.47 118
3275.60 126
3275.73 134
3275.86 141
3275.99 148
3276.12 155
3276.25 162
3276.39 168
3276.52 175
3276.65 180
3276.78 182
3276.91 180
3277.04 174
3277.17 162
3277.30 148
3277.44 134
3277.57 122
3277.70 115
3277.83 115
3277.96 122
3278.09 134
3278.22 148
3278.35 163
3278.48 175
3278.62 183
3278.75 187
3278.88 187
3279.01 185
3279.14 183
3279.27 180
3279.40 179
3279.53 179
3279.67 180
3279.80 183
3279.93 188
3280.06 194
3280.19 201
3280.32 210
3280.45 219
3280.58 227
3280.72 233
3280.85 237
3280.98 237
3281.11 235
3281.24 229
3281.37 221
3281.50 212
3281.64 203
3281.77 196
3281.90 193
3282.03 195
3282.16 202
3282.29 214
3282.42 230
3282.55 249
3282.69 270
3282.82 293
3282.95 318
3283.08 347
3283.21 378
3283.34 412
3283.47 447
3283.60 481
3283.74 511
3283.87 536
3284.00 557
3284.13 572
3284.26 584
3284.39 592
3284.52 597
3284.66 598
3284.79 593
3284.92 582
3285.05 565
3285.18 543
3285.31 521
3285.44 500
3285.58 484
3285.71 473
3285.84 469
3285.97 470
3286.10 476
3286.23 483
3286.36 490
3286.49 496
3286.63 498
3286.76 495
3286.89 488
3287.02 476
3287.15 461
3287.28 446
3287.41 432
3287.55 420
3287.68 411
3287.81 405
3287.94 400
3288.07 394
3288.20 386
3288.33 375
3288.47 362
3288.60 346
3288.73 330
3288.86 314
3288.99 300
3289.12 288
3289.25 279
3289.39 273
3289.52 268
3289.65 267
3289.78 267
3289.91 268
3290.04 271
3290.17 273
3290.31 275
3290.44 273
3290.57 267
3290.70 256
3290.83 239
3290.96 219
3291.09 196
3291.23 173
3291.36 153
3291.49 135
3291.62 122
3291.75 113
3291.88 106
3292.02 102
3292.15 99
3292.28 97
3292.41 95
3292.54 93
3292.67 92
3292.80 91
3292.94 92
3293.07 94
3293.20 97
3293.33 102
3293.46 108
3293.59 113
3293.73 117
3293.86 119
3293.99 117
3294.12 112
3294.25 103
3294.38 92
3294.51 80
3294.65 69
3294.78 60
3294.91 53
3295.04 50
3295.17 48
3295.30 48
3295.44 49
3295.57 49
3295.70 50
3295.83 52
3295.96 57
3296.09 66
3296.22 78
3296.36 95
3296.49 113
3296.62 131
3296.75 144
3296.88 150
3297.01 149
3297.15 139
3297.28 124
3297.41 105
3297.54 83
3297.67 61
3297.80 37
3297.94 14
3298.07 0
3298.20 0
3298.33 0
3298.46 0
3298.59 0
3298.73 0
3298.86 0
3298.99 0
3299.12 19
3299.25 54
3299.38 85
3299.52 109
3299.65 124
3299.78 129
3299.91 128
3300.04 121
3300.17 112
3300.31 103
3300.44 94
3300.57 87
3300.70 81
3300.83 74
3300.96 68
3301.10 60
3301.23 53
3301.36 47
3301.49 45
3301.62 46
3301.75 51
3301.89 61
3302.02 75
3302.15 91
3302.28 109
3302.41 129
3302.54 149
3302.68 169
3302.81 189
3302.94 208
3303.07 225
3303.20 239
3303.33 251
3303.47 262
3303.60 270
3303.73 277
3303.86 284
3303.99 289
3304.12 294
3304.26 296
3304.39 295
3304.52 291
3304.65 283
3304.78 272
3304.92 259
3305.05 244
3305.18 229
3305.31 215
3305.44 204
3305.57 195
3305.71 188
3305.84 182
3305.97 177
3306.10 172
3306.23 165
3306.36 157
3306.50 150
3306.63 144
3306.76 141
3306.89 143
3307.02 149
3307.16 158
3307.29 168
3307.42 178
3307.55 183
3307.68 184
3307.81 181
3307.95 172
3308.08 160
3308.21 146
3308.34 129
3308.47 112
3308.61 95
3308.74 78
3308.87 63
3309.00 50
3309.13 39
3309.26 33
3309.40 31
3309.53 33
3309.66 38
3309.79 46
3309.92 55
3310.06 63
3310.19 68
3310.32 71
3310.45 69
3310.58 65
3310.71 59
3310.85 54
3310.98 49
3311.11 47
3311.24 46
3311.37 44
3311.51 40
3311.64 32
3311.77 20
3311.90 6
3312.03 0
3312.17 0
3312.30 0
3312.43 0
3312.56 0
3312.69 0
3312.83 4
3312.96 17
3313.09 28
3313.22 37
3313.35 44
3313.48 49
3313.62 52
3313.75 53
3313.88 52
3314.01 49
3314.14 43
3314.28 34
3314.41 23
3314.54 9
3314.67 0
3314.80 0
3314.94 0
3315.07 0
3315.20 0
3315.33 0
3315.46 0
3315.60 0
3315.73 11
3315.86 26
3315.99 38
3316.12 46
3316.26 50
3316.39 50
3316.52 49
3316.65 49
3316.78 52
3316.92 59
3317.05 70
3317.18 85
3317.31 101
3317.44 117
3317.58 129
3317.71 137
3317.84 140
3317.97 139
3318.10 134
3318.24 128
3318.37 123
3318.50 120
3318.63 121
3318.76 124
3318.90 131
3319.03 138
3319.16 145
3319.29 151
3319.42 153
3319.56 153
3319.69 150
3319.82 145
3319.95 139
3320.08 132
3320.22 125
3320.35 120
3320.48 117
3320.61 117
3320.74 120
3320.88 124
3321.01 131
3321.14 137
3321.27 142
3321.41 146
3321.54 147
3321.67 146
3321.80 145
3321.93 144
3322.07 144
3322.20 145
3322.33 148
3322.46 150
3322.59 151
3322.73 149
3322.86 144
3322.99 135
3323.12 125
3323.25 113
3323.39 103
3323.52 93
3323.65 85
3323.78 78
3323.92 72
3324.05 66
3324.18 61
3324.31 57
3324.44 56
3324.58 58
3324.71 66
3324.84 77
3324.97 91
3325.10 105
3325.24 119
3325.37 131
3325.50 139
3325.63 143
3325.77 143
3325.90 141
3326.03 137
3326.16 133
3326.29 128
3326.43 123
3326.56 120
3326.69 117
3326.82 116
3326.96 117
3327.09 118
3327.22 122
3327.35 127
3327.48 134
3327.62 141
3327.75 150
3327.88 158
3328.01 165
3328.14 172
3328.28 179
3328.41 185
3328.54 191
3328.67 198
3328.81 206
3328.94 214
3329.07 222
3329.20 229
3329.34 235
3329.47 240
3329.60 246
3329.73 253
3329.86 263
3330.00 276
3330.13 294
3330.26 314
3330.39 336
3330.53 358
3330.66 378
3330.79 395
3330.92 409
3331.05 419
3331.19 425
3331.32 428
3331.45 427
3331.58 422
3331.72 413
3331.85 400
3331.98 385
3332.11 369
3332.25 354
3332.38 343
3332.51 338
3332.64 338
3332.77 343
3332.91 352
3333.04 363
3333.17 373
3333.30 382
3333.44 389
3333.57 393
3333.70 395
3333.83 394
3333.97 389
3334.10 380
3334.23 365
3334.36 346
3334.49 322
3334.63 296
3334.76 269
3334.89 244
3335.02 221
3335.16 202
3335.29 187
3335.42 176
3335.55 170
3335.69 168
3335.82 171
3335.95 178
3336.08 189
3336.22 203
3336.35 217
3336.48 232
3336.61 246
3336.74 259
3336.88 271
3337.01 281
3337.14 291
3337.27 298
3337.41 303
3337.54 304
3337.67 301
3337.80 294
3337.94 282
3338.07 267
3338.20 251
3338.33 234
3338.47 218
3338.60 204
3338.73 193
3338.86 184
3339.00 177
3339.13 172
3339.26 169
3339.39 169
3339.53 172
3339.66 177
3339.79 184
3339.92 192
3340.06 199
3340.19 204
3340.32 207
3340.45 206
3340.59 205
3340.72 203
3340.85 204
3340.98 207
3341.12 213
3341.25 221
3341.38 230
3341.51 238
3341.65 245
3341.78 249
3341.91 252
3342.04 253
3342.18 255
3342.31 257
3342.44 259
3342.57 260
3342.71 259
3342.84 255
3342.97 247
3343.10 237
3343.24 226
3343.37 216
3343.50 206
3343.63 199
3343.77 191
3343.90 184
3344.03 175
3344.16 164
3344.30 151
3344.43 137
3344.56 122
3344.69 107
3344.83 92
3344.96 76
3345.09 60
3345.22 43
3345.36 27
3345.49 10
3345.62 0
3345.75 0
3345.89 0
3346.02 0
3346.15 0
3346.28 0
3346.42 0
3346.55 0
3346.68 0
3346.81 21
3346.95 42
3347.08 61
3347.21 75
3347.34 81
3347.48 82
3347.61 77
3347.74 71
3347.87 67
3348.01 68
3348.14 75
3348.27 90
3348.41 110
3348.54 131
3348.67 151
3348.80 167
3348.94 177
3349.07 182
3349.20 181
3349.33 177
3349.47 170
3349.60 163
3349.73 155
3349.86 148
3350.00 141
3350.13 135
3350.26 130
3350.39 126
3350.53 123
3350.66 118
3350.79 112
3350.93 102
3351.06 91
3351.19 78
3351.32 65
3351.46 54
3351.59 47
3351.72 44
3351.85 47
3351.99 54
3352.12 64
3352.25 76
3352.39 88
3352.52 99
3352.65 109
3352.78 117
3352.92 121
3353.05 123
3353.18 123
3353.31 123
3353.45 124
3353.58 127
3353.71 136
3353.85 149
3353.98 165
3354.11 183
3354.24 201
3354.38 215
3354.51 225
3354.64 231
3354.77 232
3354.91 229
3355.04 226
3355.17 220
3355.31 214
3355.44 206
3355.57 198
3355.70 188
3355.84 178
3355.97 169
3356.10 161
3356.23 157
3356.37 155
3356.50 153
3356.63 149
3356.77 141
3356.90 128
3357.03 110
3357.16 89
3357.30 69
3357.43 53
3357.56 44
3357.70 42
3357.83 48
3357.96 58
3358.09 70
3358.23 82
3358.36 91
3358.49 98
3358.62 102
3358.76 106
3358.89 108
3359.02 111
3359.16 114
3359.29 117
3359.42 121
3359.55 126
3359.69 130
3359.82 135
3359.95 139
3360.09 142
3360.22 143
3360.35 143
3360.48 142
3360.62 142
3360.75 143
3360.88 146
3361.02 151
3361.15 157
3361.28 162
3361.41 165
3361.55 166
3361.68 164
3361.81 160
3361.95 155
3362.08 152
3362.21 152
3362.35 156
3362.48 165
3362.61 176
3362.74 190
3362.88 203
3363.01 215
3363.14 223
3363.28 229
3363.41 232
3363.54 232
3363.67 232
3363.81 231
3363.94 227
3364.07 221
3364.21 212
3364.34 200
3364.47 185
3364.60 169
3364.74 154
3364.87 144
3365.00 140
3365.14 144
3365.27 155
3365.40 172
3365.54 192
3365.67 212
3365.80 227
3365.93 236
3366.07 236
3366.20 229
3366.33 215
3366.47 196
3366.60 176
3366.73 158
3366.87 142
3367.00 130
3367.13 122
3367.26 117
3367.40 114
3367.53 112
3367.66 112
3367.80 112
3367.93 114
3368.06 117
3368.20 120
3368.33 123
3368.46 125
3368.59 124
3368.73 122
3368.86 117
3368.99 110
3369.13 104
3369.26 98
3369.39 93
3369.53 91
3369.66 91
3369.79 92
3369.92 94
3370.06 95
3370.19 97
3370.32 98
3370.46 100
3370.59 102
3370.72 103
3370.86 103
3370.99 101
3371.12 97
3371.26 91
3371.39 83
3371.52 75
3371.65 70
3371.79 69
3371.92 73
3372.05 82
3372.19 96
3372.32 114
3372.45 133
3372.59 152
3372.72 168
3372.85 182
3372.99 194
3373.12 202
3373.25 209
3373.38 214
3373.52 218
3373.65 222
3373.78 226
3373.92 229
3374.05 234
3374.18 238
3374.32 243
3374.45 246
3374.58 248
3374.72 247
3374.85 243
3374.98 235
3375.12 223
3375.25 208
3375.38 191
3375.51 174
3375.65 159
3375.78 147
3375.91 142
3376.05 143
3376.18 151
3376.31 163
3376.45 178
3376.58 193
3376.71 206
3376.85 216
3376.98 222
3377.11 226
3377.25 226
3377.38 225
3377.51 222
3377.65 216
3377.78 205
3377.91 190
3378.05 171
3378.18 149
3378.31 129
3378.44 110
3378.58 97
3378.71 89
3378.84 87
3378.98 88
3379.11 89
3379.24 89
3379.38 85
3379.51 77
3379.64 66
3379.78 53
3379.91 40
3380.04 28
3380.18 18
3380.31 9
3380.44 0
3380.58 0
3380.71 0
3380.84 0
3380.98 0
3381.11 0
3381.24 0
3381.38 0
3381.51 0
3381.64 17
3381.78 34
3381.91 51
3382.04 64
3382.18 75
3382.31 83
3382.44 90
3382.58 98
3382.71 105
3382.84 112
3382.98 119
3383.11 124
3383.24 127
3383.38 126
3383.51 124
3383.64 121
3383.78 118
3383.91 117
3384.04 117
3384.18 120
3384.31 126
3384.44 135
3384.58 145
3384.71 157
3384.84 170
3384.98 181
3385.11 191
3385.24 198
3385.38 201
3385.51 201
3385.64 197
3385.78 191
3385.91 184
3386.04 177
3386.18 170
3386.31 164
3386.44 159
3386.58 156
3386.71 156
3386.84 158
3386.98 163
3387.11 172
3387.24 182
3387.38 193
3387.51 202
3387.64 207
3387.78 210
3387.91 208
3388.04 204
3388.18 200
3388.31 196
3388.44 192
3388.58 189
3388.71 187
3388.84 183
3388.98 180
3389.11 176
3389.24 172
3389.38 170
3389.51 168
3389.64 168
3389.78 169
3389.91 168
3390.04 168
3390.18 167
3390.31 167
3390.44 170
3390.58 175
3390.71 183
3390.85 190
3390.98 194
3391.11 193
3391.25 186
3391.38 172
3391.51 153
3391.65 132
3391.78 113
3391.91 98
3392.05 89
3392.18 87
3392.31 89
3392.45 96
3392.58 105
3392.71 113
3392.85 119
3392.98 123
3393.11 122
3393.25 117
3393.38 110
3393.51 101
3393.65 92
3393.78 84
3393.92 77
3394.05 74
3394.18 73
3394.32 75
3394.45 81
3394.58 90
3394.72 102
3394.85 117
3394.98 135
3395.12 152
3395.25 168
3395.38 179
3395.52 186
3395.65 187
3395.79 184
3395.92 177
3396.05 169
3396.19 162
3396.32 157
3396.45 156
3396.59 158
3396.72 163
3396.85 169
3396.99 174
3397.12 176
3397.25 173
3397.39 165
3397.52 151
3397.66 133
3397.79 113
3397.92 94
3398.06 77
3398.19 64
3398.32 56
3398.46 53
3398.59 55
3398.72 59
3398.86 66
3398.99 74
3399.12 82
3399.26 91
3399.39 98
3399.53 105
3399.66 112
3399.79 119
3399.93 125
3400.06 130
3400.19 131
3400.33 130
3400.46 124
3400.59 115
3400.73 103
3400.86 92
3401.00 83
3401.13 78
3401.26 77
3401.40 80
3401.53 86
3401.66 92
3401.80 97
3401.93 100
3402.07 101
3402.20 101
3402.33 101
3402.47 103
3402.60 108
3402.73 119
3402.87 135
3403.00 158
3403.13 188
3403.27 224
3403.40 264
3403.54 307
3403.67 350
3403.80 394
3403.94 435
3404.07 474
3404.20 507
3404.34 535
3404.47 558
3404.61 577
3404.74 592
3404.87 607
3405.01 624
3405.14 645
3405.27 668
3405.41 691
3405.54 711
3405.68 726
3405.81 733
3405.94 731
3406.08 721
3406.21 705
3406.34 685
3406.48 663
3406.61 640
3406.75 619
3406.88 598
3407.01 580
3407.15 563
3407.28 546
3407.41 529
3407.55 510
3407.68 487
3407.82 459
3407.95 428
3408.08 394
3408.22 361
3408.35 330
3408.48 306
3408.62 290
3408.75 282
3408.89 280
3409.02 280
3409.15 279
3409.29 272
3409.42 258
3409.56 236
3409.69 208
3409.82 177
3409.96 148
3410.09 124
3410.22 105
3410.36 93
3410.49 84
3410.63 79
3410.76 73
3410.89 67
3411.03 60
3411.16 53
3411.30 46
3411.43 40
3411.56 37
3411.70 38
3411.83 42
3411.96 49
3412.10 59
3412.23 70
3412.37 84
3412.50 97
3412.63 111
3412.77 123
3412.90 132
3413.04 138
3413.17 140
3413.30 137
3413.44 129
3413.57 116
3413.71 101
3413.84 84
3413.97 68
3414.11 55
3414.24 45
3414.37 40
3414.51 38
3414.64 39
3414.78 43
3414.91 48
3415.04 55
3415.18 64
3415.31 75
3415.45 88
3415.58 102
3415.71 115
3415.85 126
3415.98 133
3416.12 135
3416.25 130
3416.38 119
3416.52 103
3416.65 82
3416.79 61
3416.92 43
3417.05 30
3417.19 26
3417.32 32
3417.46 47
3417.59 68
3417.72 91
3417.86 110
3417.99 123
3418.13 126
3418.26 119
3418.39 104
3418.53 84
3418.66 65
3418.80 48
3418.93 39
3419.06 37
3419.20 43
3419.33 56
3419.47 74
3419.60 92
3419.73 109
3419.87 122
3420.00 129
3420.14 129
3420.27 125
3420.40 118
3420.54 110
3420.67 105
3420.81 103
3420.94 105
3421.07 110
3421.21 117
3421.34 125
3421.48 132
3421.61 138
3421.74 141
3421.88 144
3422.01 146
3422.15 148
3422.28 150
3422.41 153
3422.55 156
3422.68 156
3422.82 155
3422.95 149
3423.09 140
3423.22 126
3423.35 110
3423.49 91
3423.62 71
3423.76 51
3423.89 32
3424.02 15
3424.16 1
3424.29 0
3424.43 0
3424.56 0
3424.69 0
3424.83 0
3424.96 0
3425.10 0
3425.23 0
3425.37 0
3425.50 4
3425.63 13
3425.77 23
3425.90 34
3426.04 44
3426.17 52
3426.30 57
3426.44 61
3426.57 64
3426.71 67
3426.84 71
3426.98 77
3427.11 82
3427.24 86
3427.38 89
3427.51 90
3427.65 90
3427.78 89
3427.91 89
3428.05 88
3428.18 87
3428.32 86
3428.45 84
3428.59 81
3428.72 78
3428.85 74
3428.99 71
3429.12 70
3429.26 70
3429.39 71
3429.52 75
3429.66 79
3429.79 86
3429.93 94
3430.06 103
3430.20 114
3430.33 124
3430.46 134
3430.60 143
3430.73 150
3430.87 155
3431.00 158
3431.14 160
3431.27 161
3431.40 163
3431.54 166
3431.67 169
3431.81 174
3431.94 179
3432.08 185
3432.21 192
3432.34 199
3432.48 205
3432.61 208
3432.75 208
3432.88 203
3433.02 194
3433.15 182
3433.28 169
3433.42 157
3433.55 148
3433.69 143
3433.82 142
3433.96 143
3434.09 144
3434.22 142
3434.36 136
3434.49 125
3434.63 110
3434.76 92
3434.90 72
3435.03 52
3435.16 34
3435.30 20
3435.43 13
3435.57 13
3435.70 20
3435.84 35
3435.97 53
3436.10 74
3436.24 92
3436.37 107
3436.51 118
3436.64 125
3436.78 129
3436.91 132
3437.05 136
3437.18 140
3437.31 145
3437.45 150
3437.58 153
3437.72 155
3437.85 154
3437.99 151
3438.12 147
3438.25 141
3438.39 135
3438.52 128
3438.66 123
3438.79 120
3438.93 120
3439.06 124
3439.20 131
3439.33 141
3439.46 150
3439.60 159
3439.73 163
3439.87 164
3440.00 159
3440.14 150
3440.27 137
3440.41 121
3440.54 106
3440.67 91
3440.81 78
3440.94 69
3441.08 62
3441.21 57
3441.35 53
3441.48 49
3441.62 44
3441.75 38
3441.88 32
3442.02 25
3442.15 21
3442.29 19
3442.42 21
3442.56 28
3442.69 38
3442.83 51
3442.96 64
3443.09 76
3443.23 84
3443.36 88
3443.50 90
3443.63 89
3443.77 89
3443.90 90
3444.04 96
3444.17 105
3444.30 119
3444.44 137
3444.57 158
3444.71 180
3444.84 201
3444.98 218
3445.11 228
3445.25 230
3445.38 223
3445.52 208
3445.65 189
3445.78 170
3445.92 153
3446.05 142
3446.19 137
3446.32 135
3446.46 135
3446.59 134
3446.73 130
3446.86 122
3447.00 112
3447.13 101
3447.26 92
3447.40 86
3447.53 83
3447.67 86
3447.80 92
3447.94 102
3448.07 116
3448.21 131
3448.34 147
3448.48 163
3448.61 175
3448.74 184
3448.88 185
3449.01 180
3449.15 168
3449.28 152
3449.42 133
3449.55 115
3449.69 98
3449.82 84
3449.96 72
3450.09 61
3450.23 50
3450.36 39
3450.49 28
3450.63 20
3450.76 15
3450.90 16
3451.03 22
3451.17 34
3451.30 49
3451.44 63
3451.57 76
3451.71 84
3451.84 89
3451.98 91
3452.11 92
3452.25 91
3452.38 89
3452.51 85
3452.65 78
3452.78 67
3452.92 54
3453.05 38
3453.19 24
3453.32 13
3453.46 5
3453.59 1
3453.73 0
3453.86 0
3454.00 0
3454.13 0
3454.27 0
3454.40 0
3454.53 0
3454.67 0
3454.80 0
3454.94 3
3455.07 7
3455.21 12
3455.34 18
3455.48 26
3455.61 37
3455.75 51
3455.88 66
3456.02 81
3456.15 95
3456.29 103
3456.42 106
3456.56 102
3456.69 93
3456.83 81
3456.96 67
3457.09 53
3457.23 41
3457.36 31
3457.50 23
3457.63 15
3457.77 8
3457.90 1
3458.04 0
3458.17 0
3458.31 0
3458.44 0
3458.58 0
3458.71 0
3458.85 0
3458.98 0
3459.12 10
3459.25 23
3459.39 35
3459.52 45
3459.66 53
3459.79 59
3459.93 62
3460.06 64
3460.19 66
3460.33 67
3460.46 69
3460.60 74
3460.73 82
3460.87 94
3461.00 109
3461.14 128
3461.27 148
3461.41 168
3461.54 186
3461.68 202
3461.81 216
3461.95 227
3462.08 236
3462.22 242
3462.35 245
3462.49 245
3462.62 240
3462.76 230
3462.89 214
3463.03 195
3463.16 172
3463.30 149
3463.43 126
3463.57 105
3463.70 89
3463.84 78
3463.97 72
3464.11 72
3464.24 77
3464.38 85
3464.51 95
3464.65 107
3464.78 118
3464.92 128
3465.05 137
3465.18 143
3465.32 147
3465.45 150
3465.59 150
3465.72 150
3465.86 149
3465.99 146
3466.13 141
3466.26 134
3466.40 122
3466.53 106
3466.67 88
3466.80 68
3466.94 51
3467.07 38
3467.21 30
3467.34 29
3467.48 33
3467.61 40
3467.75 49
3467.88 58
3468.02 66
3468.15 73
3468.29 79
3468.42 85
3468.56 89
3468.69 91
3468.83 92
3468.96 93
3469.10 93
3469.23 95
3469.37 101
3469.50 115
3469.64 136
3469.77 165
3469.91 200
3470.04 237
3470.18 271
3470.31 300
3470.45 320
3470.58 330
3470.72 332
3470.85 326
3470.99 314
3471.12 300
3471.26 284
3471.39 269
3471.53 255
3471.66 245
3471.80 238
3471.93 235
3472.07 237
3472.20 243
3472.34 252
3472.47 260
3472.61 266
3472.74 268
3472.88 265
3473.01 256
3473.15 244
3473.28 229
3473.42 216
3473.55 206
3473.69 202
3473.82 205
3473.96 216
3474.10 233
3474.23 252
3474.37 270
3474.50 284
3474.64 291
3474.77 291
3474.91 285
3475.04 274
3475.18 262
3475.31 250
3475.45 240
3475.58 234
3475.72 232
3475.85 230
3475.99 229
3476.12 227
3476.26 224
3476.39 222
3476.53 220
3476.66 219
3476.80 219
3476.93 221
3477.07 221
3477.20 220
3477.34 215
3477.47 206
3477.61 195
3477.74 182
3477.88 169
3478.01 157
3478.15 146
3478.28 138
3478.42 132
3478.55 129
3478.69 128
3478.82 129
3478.96 130
3479.10 132
3479.23 132
3479.37 131
3479.50 129
3479.64 126
3479.77 123
3479.91 122
3480.04 121
3480.18 120
3480.31 118
3480.45 114
3480.58 107
3480.72 95
3480.85 81
3480.99 64
3481.12 46
3481.26 30
3481.39 17
3481.53 8
3481.66 3
3481.80 3
3481.93 7
3482.07 13
3482.21 19
3482.34 24
3482.48 27
3482.61 27
3482.75 24
3482.88 20
3483.02 16
3483.15 14
3483.29 15
3483.42 18
3483.56 23
3483.69 30
3483.83 35
3483.96 39
3484.10 40
3484.23 38
3484.37 34
3484.50 27
3484.64 19
3484.78 10
3484.91 0
3485.05 0
3485.18 0
3485.32 0
3485.45 0
3485.59 0
3485.72 0
3485.86 0
3485.99 4
3486.13 24
3486.26 44
3486.40 63
3486.53 79
3486.67 91
3486.81 98
3486.94 101
3487.08 101
3487.21 100
3487.35 100
3487.48 102
3487.62 106
3487.75 114
3487.89 122
3488.02 130
3488.16 136
3488.29 138
3488.43 135
3488.56 129
3488.70 122
3488.84 114
3488.97 109
3489.11 105
3489.24 103
3489.38 103
3489.51 104
3489.65 105
3489.78 107
3489.92 110
3490.05 114
3490.19 119
3490.32 124
3490.46 128
3490.60 129
3490.73 127
3490.87 123
3491.00 119
3491.14 117
3491.27 118
3491.41 123
3491.54 133
3491.68 147
3491.81 163
3491.95 180
3492.09 196
3492.22 211
3492.36 223
3492.49 232
3492.63 236
3492.76 236
3492.90 232
3493.03 223
3493.17 213
3493.30 202
3493.44 194
3493.58 189
3493.71 189
3493.85 192
3493.98 197
3494.12 202
3494.25 207
3494.39 212
3494.52 217
3494.66 224
3494.79 232
3494.93 242
3495.07 251
3495.20 257
3495.34 258
3495.47 254
3495.61 245
3495.74 232
3495.88 218
3496.01 206
3496.15 196
3496.28 189
3496.42 185
3496.56 182
3496.69 179
3496.83 176
3496.96 171
3497.10 165
3497.23 160
3497.37 156
3497.50 153
3497.64 151
3497.78 150
3497.91 148
3498.05 146
3498.18 143
3498.32 139
3498.45 136
3498.59 135
3498.72 136
3498.86 139
3499.00 145
3499.13 151
3499.27 156
3499.40 159
3499.54 157
3499.67 150
3499.81 140
3499.94 126
3500.08 110
3500.22 95
3500.35 81
3500.49 69
3500.62 58
3500.76 49
3500.89 41
3501.03 34
3501.17 29
3501.30 28
3501.44 31
3501.57 41
3501.71 56
3501.84 75
3501.98 96
3502.11 116
3502.25 133
3502.39 144
3502.52 151
3502.66 152
3502.79 150
3502.93 143
3503.06 134
3503.20 123
3503.34 111
3503.47 97
3503.61 82
3503.74 69
3503.88 58
3504.01 50
3504.15 44
3504.29 40
3504.42 37
3504.56 34
3504.69 30
3504.83 24
3504.96 17
3505.10 9
3505.23 1
3505.37 0
3505.51 0
3505.64 0
3505.78 0
3505.91 0
3506.05 0
3506.18 0
3506.32 0
3506.46 7
3506.59 20
3506.73 35
3506.86 51
3507.00 67
3507.13 82
3507.27 95
3507.41 104
3507.54 111
3507.68 113
3507.81 111
3507.95 107
3508.09 102
3508.22 97
3508.36 94
3508.49 95
3508.63 101
3508.76 111
3508.90 124
3509.04 139
3509.17 153
3509.31 166
3509.44 176
3509.58 183
3509.71 188
3509.85 189
3509.99 188
3510.12 183
3510.26 175
3510.39 163
3510.53 147
3510.66 128
3510.80 107
3510.94 86
3511.07 68
3511.21 55
3511.34 48
3511.48 48
3511.62 53
3511.75 61
3511.89 70
3512.02 78
3512.16 83
3512.29 85
3512.43 84
3512.57 81
3512.70 75
3512.84 69
3512.97 62
3513.11 56
3513.25 51
3513.38 48
3513.52 47
3513.65 48
3513.79 53
3513.92 59
3514.06 66
3514.20 74
3514.33 81
3514.47 88
3514.60 97
3514.74 107
3514.88 119
3515.01 133
3515.15 149
3515.28 165
3515.42 181
3515.56 195
3515.69 207
3515.83 218
3515.96 229
3516.10 240
3516.23 250
3516.37 260
3516.51 268
3516.64 272
3516.78 272
3516.91 266
3517.05 256
3517.19 244
3517.32 231
3517.46 219
3517.59 209
3517.73 201
3517.87 195
3518.00 190
3518.14 184
3518.27 178
3518.41 169
3518.55 158
3518.68 144
3518.82 128
3518.95 110
3519.09 92
3519.23 73
3519.36 57
3519.50 44
3519.63 36
3519.77 32
3519.91 32
3520.04 34
3520.18 38
3520.31 43
3520.45 47
3520.58 49
3520.72 48
3520.86 45
3520.99 39
3521.13 32
3521.26 24
3521.40 16
3521.54 8
3521.67 2
3521.81 0
3521.94 0
3522.08 0
3522.22 0
3522.35 0
3522.49 0
3522.63 0
3522.76 0
3522.90 7
3523.03 21
3523.17 33
3523.31 42
3523.44 46
3523.58 46
3523.71 43
3523.85 39
3523.99 37
3524.12 37
3524.26 41
3524.39 47
3524.53 54
3524.67 62
3524.80 68
3524.94 71
3525.07 72
3525.21 70
3525.35 67
3525.48 64
3525.62 61
3525.75 59
3525.89 58
3526.03 60
3526.16 64
3526.30 70
3526.43 77
3526.57 85
3526.71 94
3526.84 105
3526.98 116
3527.12 128
3527.25 140
3527.39 150
3527.52 159
3527.66 163
3527.80 163
3527.93 160
3528.07 156
3528.20 151
3528.34 149
3528.48 149
3528.61 150
3528.75 152
3528.89 153
3529.02 152
3529.16 149
3529.29 146
3529.43 145
3529.57 147
3529.70 154
3529.84 167
3529.97 183
3530.11 202
3530.25 220
3530.38 237
3530.52 250
3530.66 258
3530.79 263
3530.93 264
3531.06 264
3531.20 266
3531.34 271
3531.47 280
3531.61 293
3531.74 310
3531.88 330
3532.02 352
3532.15 378
3532.29 405
3532.43 436
3532.56 470
3532.70 504
3532.83 535
3532.97 562
3533.11 580
3533.24 590
3533.38 592
3533.52 589
3533.65 583
3533.79 579
3533.92 579
3534.06 582
3534.20 588
3534.33 597
3534.47 607
3534.61 614
3534.74 620
3534.88 622
3535.01 621
3535.15 617
3535.29 612
3535.42 606
3535.56 602
3535.70 600
3535.83 601
3535.97 606
3536.10 613
3536.24 622
3536.38 632
3536.51 642
3536.65 652
3536.79 661
3536.92 669
3537.06 675
3537.20 679
3537.33 678
3537.47 673
3537.60 666
3537.74 655
3537.88 644
3538.01 633
3538.15 623
3538.29 614
3538.42 606
3538.56 598
3538.69 591
3538.83 585
3538.97 580
3539.10 578
3539.24 578
3539.38 577
3539.51 574
3539.65 568
3539.79 558
3539.92 545
3540.06 530
3540.19 515
3540.33 503
3540.47 492
3540.60 481
3540.74 469
3540.88 452
3541.01 431
3541.15 405
3541.29 376
3541.42 348
3541.56 320
3541.69 297
3541.83 277
3541.97 262
3542.10 249
3542.24 239
3542.38 230
3542.51 222
3542.65 215
3542.79 208
3542.92 204
3543.06 201
3543.20 200
3543.33 202
3543.47 206
3543.60 209
3543.74 211
3543.88 211
3544.01 209
3544.15 206
3544.29 204
3544.42 203
3544.56 204
3544.70 207
3544.83 210
3544.97 210
3545.11 208
3545.24 201
3545.38 191
3545.51 179
3545.65 168
3545.79 158
3545.92 151
3546.06 146
3546.20 144
3546.33 143
3546.47 143
3546.61 145
3546.74 147
3546.88 149
3547.02 149
3547.15 147
3547.29 140
3547.43 128
3547.56 114
3547.70 97
3547.84 81
3547.97 68
3548.11 57
3548.24 49
3548.38 44
3548.52 41
3548.65 40
3548.79 40
3548.93 42
3549.06 47
3549.20 55
3549.34 67
3549.47 80
3549.61 92
3549.75 103
3549.88 112
3550.02 118
3550.16 122
3550.29 126
3550.43 132
3550.57 140
3550.70 148
3550.84 154
3550.98 156
3551.11 153
3551.25 144
3551.39 130
3551.52 113
3551.66 95
3551.80 79
3551.93 65
3552.07 53
3552.21 42
3552.34 32
3552.48 22
3552.61 13
3552.75 3
3552.89 0
3553.02 0
3553.16 0
3553.30 0
3553.43 0
3553.57 0
3553.71 0
3553.84 0
3553.98 6
3554.12 18
3554.25 30
3554.39 41
3554.53 51
3554.66 59
3554.80 66
3554.94 72
3555.07 77
3555.21 80
3555.35 81
3555.48 80
3555.62 79
3555.76 78
3555.89 78
3556.03 80
3556.17 84
3556.30 89
3556.44 93
3556.58 93
3556.71 90
3556.85 83
3556.99 73
3557.12 61
3557.26 51
3557.40 44
3557.53 43
3557.67 48
3557.81 58
3557.94 70
3558.08 82
3558.22 91
3558.35 95
3558.49 93
3558.63 88
3558.76 80
3558.90 71
3559.04 64
3559.18 59
3559.31 57
3559.45 57
3559.59 58
3559.72 60
3559.86 62
3560.00 64
3560.13 67
3560.27 70
3560.41 74
3560.54 78
3560.68 84
3560.82 89
3560.95 95
3561.09 100
3561.23 103
3561.36 104
3561.50 104
3561.64 103
3561.77 100
3561.91 97
3562.05 93
3562.18 90
3562.32 88
3562.46 86
3562.59 85
3562.73 84
3562.87 83
3563.00 83
3563.14 82
3563.28 83
3563.42 85
3563.55 89
3563.69 95
3563.83 104
3563.96 114
3564.10 125
3564.24 135
3564.37 142
3564.51 146
3564.65 145
3564.78 139
3564.92 129
3565.06 115
3565.19 99
3565.33 79
3565.47 58
3565.60 36
3565.74 15
3565.88 0
3566.02 0
3566.15 0
3566.29 0
3566.43 0
3566.56 0
3566.70 0
3566.84 0
3566.97 4
3567.11 15
3567.25 24
3567.38 32
3567.52 37
3567.66 42
3567.79 44
3567.93 45
3568.07 44
3568.21 41
3568.34 37
3568.48 31
3568.62 24
3568.75 16
3568.89 10
3569.03 4
3569.16 0
3569.30 0
3569.44 0
3569.57 0
3569.71 0
3569.85 0
3569.99 0
3570.12 0
3570.26 3
3570.40 20
3570.53 39
3570.67 54
3570.81 65
3570.94 68
3571.08 65
3571.22 57
3571.35 47
3571.49 38
3571.63 31
3571.77 29
3571.90 32
3572.04 40
3572.18 49
3572.31 58
3572.45 65
3572.59 68
3572.72 65
3572.86 57
3573.00 45
3573.14 30
3573.27 15
3573.41 2
3573.55 0
3573.68 0
3573.82 0
3573.96 0
3574.09 0
3574.23 4
3574.37 13
3574.51 22
3574.64 31
3574.78 39
3574.92 47
3575.05 52
3575.19 57
3575.33 59
3575.46 59
3575.60 57
3575.74 53
3575.88 49
3576.01 47
3576.15 48
3576.29 54
3576.42 64
3576.56 78
3576.70 92
3576.84 105
3576.97 114
3577.11 117
3577.25 115
3577.38 109
3577.52 101
3577.66 92
3577.80 84
3577.93 76
3578.07 70
3578.21 65
3578.34 60
3578.48 55
3578.62 52
3578.75 50
3578.89 50
3579.03 52
3579.17 56
3579.30 61
3579.44 68
3579.58 73
3579.71 75
3579.85 74
3579.99 70
3580.13 63
3580.26 54
3580.40 47
3580.54 41
3580.67 39
3580.81 40
3580.95 45
3581.09 50
3581.22 55
3581.36 59
3581.50 62
3581.63 65
3581.77 68
3581.91 73
3582.05 78
3582.18 84
3582.32 88
3582.46 90
3582.59 90
3582.73 87
3582.87 83
3583.01 81
3583.14 80
3583.28 81
3583.42 83
3583.56 87
3583.69 90
3583.83 94
3583.97 98
3584.10 102
3584.24 107
3584.38 112
3584.52 117
3584.65 120
3584.79 119
3584.93 116
3585.06 110
3585.20 104
3585.34 96
3585.48 90
3585.61 85
3585.75 83
3585.89 82
3586.03 82
3586.16 83
3586.30 83
3586.44 84
3586.57 86
3586.71 88
3586.85 89
3586.99 89
3587.12 87
3587.26 80
3587.40 69
3587.54 54
3587.67 36
3587.81 19
3587.95 5
3588.08 0
3588.22 0
3588.36 0
3588.50 0
3588.63 0
3588.77 0
3588.91 0
3589.05 0
3589.18 0
3589.32 0
3589.46 0
3589.59 11
3589.73 30
3589.87 53
3590.01 77
3590.14 99
3590.28 114
3590.42 121
3590.56 121
3590.69 115
3590.83 105
3590.97 96
3591.11 88
3591.24 83
3591.38 82
3591.52 85
3591.65 90
3591.79 97
3591.93 106
3592.07 116
3592.20 127
3592.34 137
3592.48 147
3592.62 155
3592.75 164
3592.89 172
3593.03 181
3593.17 191
3593.30 201
3593.44 211
3593.58 218
3593.72 221
3593.85 219
3593.99 213
3594.13 203
3594.26 192
3594.40 181
3594.54 172
3594.68 167
3594.81 165
3594.95 166
3595.09 171
3595.23 178
3595.36 186
3595.50 196
3595.64 207
3595.78 219
3595.91 231
3596.05 243
3596.19 253
3596.33 262
3596.46 268
3596.60 268
3596.74 264
3596.88 254
3597.01 240
3597.15 222
3597.29 203
3597.43 185
3597.56 167
3597.70 151
3597.84 137
3597.98 125
3598.11 116
3598.25 111
3598.39 110
3598.53 112
3598.66 117
3598.80 123
3598.94 129
3599.08 132
3599.21 133
3599.35 130
3599.49 126
3599.63 121
3599.76 116
3599.90 113
3600.04 111
3600.18 111
3600.31 112
3600.45 112
3600.59 112
3600.73 111
3600.86 108
3601.00 105
3601.14 102
3601.28 101
3601.41 102
3601.55 105
3601.69 112
3601.83 119
3601.96 127
3602.10 133
3602.24 137
3602.38 140
3602.51 141
3602.65 141
3602.79 142
3602.93 142
3603.06 141
3603.20 140
3603.34 137
3603.48 134
3603.61 131
3603.75 129
3603.89 129
3604.03 131
3604.16 134
3604.30 138
3604.44 143
3604.58 148
3604.72 153
3604.85 157
3604.99 161
3605.13 163
3605.27 164
3605.40 162
3605.54 157
3605.68 148
3605.82 138
3605.95 126
3606.09 114
3606.23 103
3606.37 93
3606.50 86
3606.64 82
3606.78 79
3606.92 77
3607.05 77
3607.19 78
3607.33 81
3607.47 86
3607.61 93
3607.74 104
3607.88 116
3608.02 129
3608.16 140
3608.29 149
3608.43 154
3608.57 153
3608.71 148
3608.84 139
3608.98 128
3609.12 116
3609.26 106
3609.40 99
3609.53 93
3609.67 89
3609.81 86
3609.95 83
3610.08 80
3610.22 77
3610.36 76
3610.50 76
3610.63 78
3610.77 82
3610.91 86
3611.05 88
3611.19 88
3611.32 86
3611.46 82
3611.60 77
3611.74 73
3611.87 70
3612.01 68
3612.15 65
3612.29 60
3612.43 52
3612.56 40
3612.70 24
3612.84 6
3612.98 0
3613.11 0
3613.25 0
3613.39 0
3613.53 0
3613.67 0
3613.80 0
3613.94 0
3614.08 23
3614.22 47
3614.35 70
3614.49 91
3614.63 110
3614.77 127
3614.91 143
3615.04 157
3615.18 169
3615.32 178
3615.46 184
3615.59 186
3615.73 183
3615.87 175
3616.01 161
3616.15 142
3616.28 118
3616.42 91
3616.56 63
3616.70 36
3616.83 11
3616.97 0
3617.11 0
3617.25 0
3617.39 0
3617.52 0
3617.66 0
3617.80 0
3617.94 0
3618.08 3
3618.21 19
3618.35 35
3618.49 49
3618.63 61
3618.76 69
3618.90 73
3619.04 73
3619.18 71
3619.32 66
3619.45 61
3619.59 57
3619.73 57
3619.87 61
3620.01 70
3620.14 82
3620.28 96
3620.42 110
3620.56 121
3620.70 131
3620.83 138
3620.97 142
3621.11 146
3621.25 150
3621.38 153
3621.52 157
3621.66 160
3621.80 161
3621.94 160
3622.07 158
3622.21 155
3622.35 150
3622.49 145
3622.63 141
3622.76 137
3622.90 136
3623.04 138
3623.18 143
3623.32 151
3623.45 162
3623.59 173
3623.73 182
3623.87 189
3624.01 193
3624.14 193
3624.28 190
3624.42 186
3624.56 181
3624.70 175
3624.83 171
3624.97 167
3625.11 165
3625.25 165
3625.39 166
3625.52 169
3625.66 173
3625.80 178
3625.94 184
3626.08 188
3626.21 190
3626.35 190
3626.49 187
3626.63 183
3626.77 179
3626.90 175
3627.04 175
3627.18 179
3627.32 185
3627.46 194
3627.59 202
3627.73 209
3627.87 212
3628.01 211
3628.15 207
3628.28 200
3628.42 192
3628.56 186
3628.70 183
3628.84 183
3628.97 186
3629.11 193
3629.25 204
3629.39 216
3629.53 229
3629.66 242
3629.80 254
3629.94 264
3630.08 270
3630.22 273
3630.36 272
3630.49 268
3630.63 262
3630.77 254
3630.91 246
3631.05 238
3631.18 231
3631.32 226
3631.46 222
3631.60 222
3631.74 223
3631.87 225
3632.01 229
3632.15 231
3632.29 233
3632.43 232
3632.57 231
3632.70 230
3632.84 230
3632.98 232
3633.12 235
3633.26 239
3633.39 244
3633.53 246
3633.67 246
3633.81 243
3633.95 236
3634.08 228
3634.22 220
3634.36 215
3634.50 212
3634.64 214
3634.78 221
3634.91 231
3635.05 242
3635.19 254
3635.33 263
3635.47 271
3635.60 275
3635.74 277
3635.88 274
3636.02 269
3636.16 260
3636.30 248
3636.43 234
3636.57 219
3636.71 204
3636.85 190
3636.99 179
3637.12 172
3637.26 169
3637.40 169
3637.54 173
3637.68 180
3637.82 188
3637.95 196
3638.09 205
3638.23 212
3638.37 220
3638.51 229
3638.65 239
3638.78 252
3638.92 268
3639.06 286
3639.20 304
3639.34 323
3639.48 338
3639.61 351
3639.75 360
3639.89 368
3640.03 373
3640.17 379
3640.30 386
3640.44 395
3640.58 406
3640.72 418
3640.86 428
3641.00 437
3641.13 441
3641.27 440
3641.41 436
3641.55 428
3641.69 418
3641.83 408
3641.96 400
3642.10 394
3642.24 390
3642.38 388
3642.52 387
3642.66 389
3642.79 392
3642.93 399
3643.07 408
3643.21 419
3643.35 431
3643.49 444
3643.62 456
3643.76 467
3643.90 478
3644.04 491
3644.18 505
3644.32 524
3644.45 546
3644.59 573
3644.73 603
3644.87 638
3645.01 676
3645.15 717
3645.28 760
3645.42 803
3645.56 846
3645.70 889
3645.84 929
3645.98 969
3646.11 1007
3646.25 1046
3646.39 1086
3646.53 1128
3646.67 1170
3646.81 1212
3646.95 1253
3647.08 1291
3647.22 1326
3647.36 1356
3647.50 1383
3647.64 1406
3647.78 1425
3647.91 1442
3648.05 1455
3648.19 1464
3648.33 1471
3648.47 1476
3648.61 1481
3648.74 1487
3648.88 1495
3649.02 1503
3649.16 1509
3649.30 1510
3649.44 1501
3649.58 1478
3649.71 1442
3649.85 1393
3649.99 1334
3650.13 1272
3650.27 1211
3650.41 1155
3650.54 1105
3650.68 1064
3650.82 1028
3650.96 997
3651.10 968
3651.24 942
3651.38 917
3651.51 894
3651.65 871
3651.79 850
3651.93 830
3652.07 810
3652.21 790
3652.35 769
3652.48 749
3652.62 728
3652.76 706
3652.90 685
3653.04 663
3653.18 642
3653.31 621
3653.45 600
3653.59 581
3653.73 562
3653.87 546
3654.01 532
3654.15 520
3654.28 511
3654.42 503
3654.56 500
3654.70 500
3654.84 505
3654.98 513
3655.12 523
3655.25 533
3655.39 540
3655.53 541
3655.67 536
3655.81 523
3655.95 505
3656.09 485
3656.22 464
3656.36 446
3656.50 431
3656.64 422
3656.78 419
3656.92 420
3657.06 425
3657.19 431
3657.33 437
3657.47 442
3657.61 443
3657.75 439
3657.89 431
3658.03 420
3658.17 407
3658.30 393
3658.44 379
3658.58 365
3658.72 353
3658.86 341
3659.00 330
3659.14 320
3659.27 311
3659.41 303
3659.55 295
3659.69 287
3659.83 279
3659.97 269
3660.11 257
3660.24 245
3660.38 234
3660.52 228
3660.66 228
3660.80 235
3660.94 249
3661.08 267
3661.22 288
3661.35 307
3661.49 324
3661.63 335
3661.77 341
3661.91 344
3662.05 344
3662.19 342
3662.32 339
3662.46 336
3662.60 331
3662.74 324
3662.88 313
3663.02 299
3663.16 281
3663.30 263
3663.43 247
3663.57 235
3663.71 229
3663.85 231
3663.99 237
3664.13 246
3664.27 255
3664.41 259
3664.54 259
3664.68 253
3664.82 244
3664.96 232
3665.10 220
3665.24 210
3665.38 204
3665.52 201
3665.65 202
3665.79 204
3665.93 207
3666.07 208
3666.21 208
3666.35 204
3666.49 198
3666.63 190
3666.76 181
3666.90 173
3667.04 165
3667.18 159
3667.32 154
3667.46 150
3667.60 146
3667.74 142
3667.88 137
3668.01 132
3668.15 126
3668.29 119
3668.43 110
3668.57 100
3668.71 90
3668.85 82
3668.99 77
3669.12 79
3669.26 87
3669.40 100
3669.54 117
3669.68 134
3669.82 147
3669.96 155
3670.10 157
3670.24 152
3670.37 144
3670.51 134
3670.65 124
3670.79 115
3670.93 108
3671.07 104
3671.21 100
3671.35 98
3671.48 96
3671.62 94
3671.76 92
3671.90 90
3672.04 88
3672.18 88
3672.32 90
3672.46 94
3672.60 100
3672.73 107
3672.87 115
3673.01 123
3673.15 131
3673.29 137
3673.43 143
3673.57 146
3673.71 148
3673.85 146
3673.99 142
3674.12 135
3674.26 125
3674.40 111
3674.54 94
3674.68 76
3674.82 58
3674.96 42
3675.10 29
3675.24 22
3675.37 20
3675.51 23
3675.65 30
3675.79 39
3675.93 48
3676.07 54
3676.21 55
3676.35 51
3676.49 40
3676.63 26
3676.76 10
3676.90 0
3677.04 0
3677.18 0
3677.32 0
3677.46 0
3677.60 0
3677.74 0
3677.88 0
3678.01 6
3678.15 20
3678.29 33
3678.43 44
3678.57 51
3678.71 54
3678.85 52
3678.99 45
3679.13 34
3679.27 20
3679.40 6
3679.54 0
3679.68 0
3679.82 0
3679.96 0
3680.10 0
3680.24 12
3680.38 30
3680.52 47
3680.66 62
3680.80 71
3680.93 75
3681.07 73
3681.21 67
3681.35 59
3681.49 49
3681.63 40
3681.77 32
3681.91 24
3682.05 17
3682.19 10
3682.33 2
3682.46 0
3682.60 0
3682.74 0
3682.88 0
3683.02 0
3683.16 0
3683.30 0
3683.44 0
3683.58 12
3683.72 32
3683.86 55
3683.99 79
3684.13 103
3684.27 124
3684.41 142
3684.55 156
3684.69 166
3684.83 173
3684.97 178
3685.11 184
3685.25 191
3685.39 197
3685.52 203
3685.66 204
3685.80 200
3685.94 188
3686.08 168
3686.22 141
3686.36 111
3686.50 81
3686.64 53
3686.78 31
3686.92 16
3687.06 7
3687.19 5
3687.33 9
3687.47 17
3687.61 29
3687.75 44
3687.89 60
3688.03 78
3688.17 96
3688.31 114
3688.45 133
3688.59 150
3688.73 166
3688.86 179
3689.00 187
3689.14 189
3689.28 185
3689.42 177
3689.56 166
3689.70 155
3689.84 149
3689.98 147
3690.12 152
3690.26 162
3690.40 176
3690.54 192
3690.67 207
3690.81 221
3690.95 231
3691.09 239
3691.23 246
3691.37 251
3691.51 255
3691.65 256
3691.79 254
3691.93 249
3692.07 242
3692.21 232
3692.35 220
3692.48 209
3692.62 200
3692.76 194
3692.90 190
3693.04 188
3693.18 188
3693.32 189
3693.46 189
3693.60 189
3693.74 189
3693.88 187
3694.02 185
3694.16 180
3694.30 173
3694.43 164
3694.57 152
3694.71 140
3694.85 130
3694.99 122
3695.13 120
3695.27 123
3695.41 132
3695.55 144
3695.69 158
3695.83 170
3695.97 178
3696.11 180
3696.25 176
3696.39 167
3696.52 154
3696.66 139
3696.80 125
3696.94 112
3697.08 102
3697.22 95
3697.36 93
3697.50 94
3697.64 96
3697.78 99
3697.92 100
3698.06 97
3698.20 88
3698.34 72
3698.48 53
3698.62 30
3698.75 7
3698.89 0
3699.03 0
3699.17 0
3699.31 0
3699.45 0
3699.59 0
3699.73 0
3699.87 0
3700.01 10
3700.15 24
3700.29 39
3700.43 54
3700.57 69
3700.71 85
3700.85 100
3700.99 114
3701.12 125
3701.26 133
3701.40 137
3701.54 136
3701.68 131
3701.82 125
3701.96 119
3702.10 113
3702.24 111
3702.38 110
3702.52 112
3702.66 115
3702.80 117
3702.94 120
3703.08 122
3703.22 125
3703.36 132
3703.50 142
3703.63 157
3703.77 176
3703.91 198
3704.05 219
3704.19 237
3704.33 249
3704.47 255
3704.61 254
3704.75 249
3704.89 241
3705.03 232
3705.17 223
3705.31 215
3705.45 206
3705.59 195
3705.73 181
3705.87 163
3706.01 142
3706.15 119
3706.29 97
3706.42 80
3706.56 71
3706.70 71
3706.84 81
3706.98 99
3707.12 121
3707.26 144
3707.40 165
3707.54 180
3707.68 188
3707.82 189
3707.96 183
3708.10 172
3708.24 157
3708.38 141
3708.52 126
3708.66 115
3708.80 107
3708.94 104
3709.08 107
3709.22 112
3709.36 119
3709.50 126
3709.63 129
3709.77 129
3709.91 125
3710.05 118
3710.19 108
3710.33 99
3710.47 92
3710.61 87
3710.75 86
3710.89 89
3711.03 95
3711.17 103
3711.31 113
3711.45 123
3711.59 132
3711.73 139
3711.87 144
3712.01 146
3712.15 146
3712.29 141
3712.43 135
3712.57 127
3712.71 120
3712.85 114
3712.99 110
3713.13 108
3713.27 108
3713.40 108
3713.54 107
3713.68 103
3713.82 98
3713.96 91
3714.10 84
3714.24 79
3714.38 77
3714.52 79
3714.66 85
3714.80 95
3714.94 107
3715.08 118
3715.22 128
3715.36 136
3715.50 140
3715.64 141
3715.78 139
3715.92 134
3716.06 127
3716.20 121
3716.34 114
3716.48 109
3716.62 104
3716.76 101
3716.90 99
3717.04 98
3717.18 97
3717.32 97
3717.46 96
3717.60 95
3717.74 94
3717.88 91
3718.02 87
3718.16 82
3718.29 77
3718.43 72
3718.57 67
3718.71 63
3718.85 61
3718.99 60
3719.13 60
3719.27 61
3719.41 64
3719.55 70
3719.69 79
3719.83 90
3719.97 104
3720.11 119
3720.25 133
3720.39 145
3720.53 153
3720.67 156
3720.81 156
3720.95 155
3721.09 154
3721.23 155
3721.37 158
3721.51 163
3721.65 169
3721.79 175
3721.93 180
3722.07 182
3722.21 184
3722.35 184
3722.49 183
3722.63 180
3722.77 175
3722.91 168
3723.05 157
3723.19 144
3723.33 129
3723.47 117
3723.61 107
3723.75 104
3723.89 106
3724.03 114
3724.17 126
3724.31 139
3724.45 150
3724.59 156
3724.73 157
3724.87 151
3725.01 141
3725.15 127
3725.29 112
3725.43 97
3725.57 84
3725.71 73
3725.85 64
3725.99 56
3726.13 48
3726.27 41
3726.41 34
3726.55 27
3726.68 19
3726.82 11
3726.96 3
3727.10 0
3727.24 0
3727.38 0
3727.52 0
3727.66 0
3727.80 0
3727.94 0
3728.08 1
3728.22 3
3728.36 3
3728.50 2
3728.64 1
3728.78 1
3728.92 4
3729.06 10
3729.20 17
3729.34 25
3729.48 32
3729.62 37
3729.76 40
3729.90 42
3730.04 43
3730.18 44
3730.32 45
3730.46 47
3730.60 47
3730.74 46
3730.88 42
3731.02 34
3731.16 24
3731.30 12
3731.44 0
3731.58 0
3731.72 0
3731.86 0
3732.00 0
3732.14 0
3732.28 0
3732.42 5
3732.56 19
3732.70 35
3732.84 51
3732.98 67
3733.12 81
3733.26 94
3733.40 103
3733.54 110
3733.68 113
3733.82 113
3733.96 111
3734.10 107
3734.24 102
3734.38 97
3734.52 93
3734.66 91
3734.80 92
3734.94 95
3735.08 101
3735.22 109
3735.36 118
3735.50 127
3735.64 135
3735.78 141
3735.93 144
3736.07 143
3736.21 138
3736.35 129
3736.49 116
3736.63 103
3736.77 91
3736.91 82
3737.05 74
3737.19 70
3737.33 66
3737.47 63
3737.61 60
3737.75 57
3737.89 55
3738.03 56
3738.17 62
3738.31 73
3738.45 86
3738.59 101
3738.73 114
3738.87 122
3739.01 124
3739.15 119
3739.29 111
3739.43 101
3739.57 92
3739.71 86
3739.85 84
3739.99 85
3740.13 89
3740.27 94
3740.41 99
3740.55 102
3740.69 104
3740.83 104
3740.97 103
3741.11 100
3741.25 97
3741.39 93
3741.53 90
3741.67 87
3741.81 84
3741.95 81
3742.09 76
3742.23 69
3742.37 58
3742.51 46
3742.65 33
3742.79 22
3742.93 16
3743.07 16
3743.21 23
3743.35 35
3743.49 52
3743.63 71
3743.77 91
3743.91 111
3744.05 130
3744.19 148
3744.33 166
3744.48 182
3744.62 195
3744.76 206
3744.90 212
3745.04 215
3745.18 215
3745.32 213
3745.46 211
3745.60 208
3745.74 205
3745.88 202
3746.02 199
3746.16 194
3746.30 187
3746.44 177
3746.58 166
3746.72 154
3746.86 142
3747.00 131
3747.14 124
3747.28 122
3747.42 124
3747.56 133
3747.70 147
3747.84 165
3747.98 186
3748.12 208
3748.26 228
3748.40 243
3748.54 252
3748.68 253
3748.82 248
3748.96 239
3749.10 229
3749.25 223
3749.39 225
3749.53 238
3749.67 263
3749.81 298
3749.95 340
3750.09 383
3750.23 420
3750.37 448
3750.51 465
3750.65 472
3750.79 470
3750.93 462
3751.07 455
3751.21 449
3751.35 446
3751.49 445
3751.63 447
3751.77 449
3751.91 451
3752.05 450
3752.19 446
3752.33 440
3752.47 431
3752.61 420
3752.75 408
3752.89 394
3753.04 379
3753.18 364
3753.32 349
3753.46 333
3753.60 316
3753.74 297
3753.88 276
3754.02 253
3754.16 230
3754.30 208
3754.44 191
3754.58 180
3754.72 175
3754.86 175
3755.00 178
3755.14 180
3755.28 181
3755.42 177
3755.56 170
3755.70 159
3755.84 148
3755.98 139
3756.12 134
3756.27 134
3756.41 139
3756.55 149
3756.69 161
3756.83 174
3756.97 186
3757.11 195
3757.25 200
3757.39 202
3757.53 200
3757.67 196
3757.81 191
3757.95 186
3758.09 182
3758.23 182
3758.37 185
3758.51 191
3758.65 200
3758.79 209
3758.93 216
3759.08 220
3759.22 221
3759.36 219
3759.50 216
3759.64 213
3759.78 214
3759.92 218
3760.06 226
3760.20 234
3760.34 239
3760.48 239
3760.62 233
3760.76 219
3760.90 200
3761.04 178
3761.18 156
3761.32 137
3761.46 122
3761.61 111
3761.75 106
3761.89 104
3762.03 105
3762.17 108
3762.31 111
3762.45 113
3762.59 112
3762.73 108
3762.87 100
3763.01 88
3763.15 74
3763.29 61
3763.43 51
3763.57 45
3763.71 43
3763.85 46
3764.00 50
3764.14 56
3764.28 62
3764.42 67
3764.56 72
3764.70 77
3764.84 83
3764.98 89
3765.12 95
3765.26 100
3765.40 103
3765.54 105
3765.68 105
3765.82 106
3765.96 108
3766.10 112
3766.25 119
3766.39 128
3766.53 138
3766.67 145
3766.81 148
3766.95 146
3767.09 139
3767.23 127
3767.37 112
3767.51 95
3767.65 79
3767.79 64
3767.93 49
3768.07 36
3768.21 24
3768.36 13
3768.50 5
3768.64 0
3768.78 0
3768.92 0
3769.06 0
3769.20 0
3769.34 0
3769.48 0
3769.62 0
3769.76 0
3769.90 0
3770.04 14
3770.18 32
3770.33 54
3770.47 78
3770.61 101
3770.75 121
3770.89 136
3771.03 144
3771.17 146
3771.31 141
3771.45 134
3771.59 125
3771.73 118
3771.87 115
3772.01 115
3772.16 120
3772.30 127
3772.44 134
3772.58 140
3772.72 141
3772.86 138
3773.00 132
3773.14 124
3773.28 115
3773.42 109
3773.56 105
3773.70 104
3773.84 104
3773.99 106
3774.13 106
3774.27 105
3774.41 104
3774.55 102
3774.69 101
3774.83 102
3774.97 108
3775.11 116
3775.25 127
3775.39 138
3775.53 147
3775.68 152
3775.82 152
3775.96 149
3776.10 141
3776.24 132
3776.38 124
3776.52 116
3776.66 111
3776.80 107
3776.94 104
3777.08 100
3777.22 95
3777.37 88
3777.51 79
3777.65 69
3777.79 60
3777.93 53
3778.07 49
3778.21 50
3778.35 56
3778.49 67
3778.63 82
3778.77 97
3778.91 113
3779.06 126
3779.20 136
3779.34 142
3779.48 145
3779.62 142
3779.76 137
3779.90 128
3780.04 117
3780.18 105
3780.32 96
3780.46 91
3780.61 92
3780.75 100
3780.89 111
3781.03 126
3781.17 140
3781.31 152
3781.45 160
3781.59 165
3781.73 166
3781.87 164
3782.02 159
3782.16 150
3782.30 137
3782.44 120
3782.58 99
3782.72 78
3782.86 57
3783.00 39
3783.14 23
3783.28 10
3783.42 0
3783.57 0
3783.71 0
3783.85 0
3783.99 0
3784.13 0
3784.27 0
3784.41 0
3784.55 0
3784.69 15
3784.83 36
3784.98 58
3785.12 79
3785.26 99
3785.40 117
3785.54 134
3785.68 147
3785.82 156
3785.96 162
3786.10 165
3786.24 166
3786.39 168
3786.53 171
3786.67 177
3786.81 186
3786.95 195
3787.09 203
3787.23 206
3787.37 205
3787.51 199
3787.66 189
3787.80 177
3787.94 165
3788.08 157
3788.22 152
3788.36 152
3788.50 155
3788.64 160
3788.78 164
3788.92 168
3789.07 171
3789.21 172
3789.35 174
3789.49 178
3789.63 184
3789.77 192
3789.91 201
3790.05 209
3790.19 215
3790.34 217
3790.48 214
3790.62 210
3790.76 204
3790.90 198
3791.04 193
3791.18 189
3791.32 184
3791.46 177
3791.61 167
3791.75 155
3791.89 141
3792.03 129
3792.17 119
3792.31 115
3792.45 115
3792.59 120
3792.73 127
3792.88 135
3793.02 140
3793.16 141
3793.30 137
3793.44 131
3793.58 124
3793.72 118
3793.86 114
3794.01 113
3794.15 114
3794.29 116
3794.43 118
3794.57 117
3794.71 115
3794.85 111
3794.99 106
3795.13 101
3795.28 94
3795.42 87
3795.56 79
3795.70 71
3795.84 63
3795.98 55
3796.12 50
3796.26 47
3796.41 47
3796.55 51
3796.69 56
3796.83 62
3796.97 68
3797.11 75
3797.25 81
3797.39 86
3797.54 90
3797.68 91
3797.82 88
3797.96 81
3798.10 69
3798.24 55
3798.38 40
3798.52 26
3798.67 13
3798.81 3
3798.95 0
3799.09 0
3799.23 0
3799.37 0
3799.51 0
3799.65 0
3799.80 0
3799.94 10
3800.08 37
3800.22 66
3800.36 94
3800.50 117
3800.64 133
3800.78 142
3800.93 144
3801.07 141
3801.21 135
3801.35 128
3801.49 119
3801.63 110
3801.77 100
3801.92 90
3802.06 80
3802.20 71
3802.34 64
3802.48 59
3802.62 58
3802.76 60
3802.90 66
3803.05 73
3803.19 80
3803.33 86
3803.47 88
3803.61 87
3803.75 81
3803.89 72
3804.04 59
3804.18 45
3804.32 33
3804.46 21
3804.60 12
3804.74 5
3804.88 0
3805.02 0
3805.17 0
3805.31 0
3805.45 0
3805.59 0
3805.73 0
3805.87 0
3806.01 0
3806.16 12
3806.30 26
3806.44 41
3806.58 55
3806.72 67
3806.86 78
3807.00 86
3807.15 92
3807.29 95
3807.43 94
3807.57 89
3807.71 83
3807.85 76
3807.99 70
3808.14 66
3808.28 67
3808.42 71
3808.56 79
3808.70 89
3808.84 98
3808.98 104
3809.13 106
3809.27 106
3809.41 103
3809.55 99
3809.69 98
3809.83 100
3809.97 105
3810.12 114
3810.26 126
3810.40 139
3810.54 154
3810.68 169
3810.82 185
3810.96 200
3811.11 215
3811.25 229
3811.39 240
3811.53 246
3811.67 248
3811.81 244
3811.96 234
3812.10 219
3812.24 200
3812.38 179
3812.52 159
3812.66 141
3812.80 127
3812.95 119
3813.09 118
3813.23 124
3813.37 134
3813.51 147
3813.65 160
3813.80 169
3813.94 173
3814.08 173
3814.22 170
3814.36 166
3814.50 163
3814.64 163
3814.79 165
3814.93 169
3815.07 174
3815.21 178
3815.35 181
3815.49 186
3815.64 192
3815.78 200
3815.92 209
3816.06 217
3816.20 222
3816.34 222
3816.48 216
3816.63 206
3816.77 194
3816.91 183
3817.05 176
3817.19 175
3817.33 179
3817.48 186
3817.62 194
3817.76 201
3817.90 206
3818.04 209
3818.18 209
3818.33 208
3818.47 206
3818.61 204
3818.75 201
3818.89 196
3819.03 190
3819.18 183
3819.32 175
3819.46 168
3819.60 163
3819.74 159
3819.88 159
3820.03 162
3820.17 168
3820.31 175
3820.45 182
3820.59 189
3820.73 194
3820.88 197
3821.02 197
3821.16 194
3821.30 186
3821.44 174
3821.58 157
3821.73 136
3821.87 112
3822.01 89
3822.15 69
3822.29 54
3822.43 45
3822.58 42
3822.72 43
3822.86 47
3823.00 50
3823.14 51
3823.28 49
3823.43 45
3823.57 39
3823.71 32
3823.85 25
3823.99 19
3824.13 15
3824.28 12
3824.42 11
3824.56 12
3824.70 13
3824.84 13
3824.99 12
3825.13 9
3825.27 2
3825.41 0
3825.55 0
3825.69 0
3825.84 0
3825.98 0
3826.12 0
3826.26 9
3826.40 31
3826.54 54
3826.69 75
3826.83 93
3826.97 105
3827.11 112
3827.25 115
3827.40 115
3827.54 114
3827.68 114
3827.82 116
3827.96 117
3828.10 117
3828.25 116
3828.39 112
3828.53 105
3828.67 97
3828.81 87
3828.96 76
3829.10 67
3829.24 59
3829.38 54
3829.52 52
3829.66 51
3829.81 53
3829.95 56
3830.09 59
3830.23 61
3830.37 62
3830.52 64
3830.66 65
3830.80 69
3830.94 74
3831.08 81
3831.22 90
3831.37 100
3831.51 109
3831.65 117
3831.79 123
3831.93 127
3832.08 128
3832.22 125
3832.36 120
3832.50 111
3832.64 99
3832.79 85
3832.93 70
3833.07 54
3833.21 38
3833.35 25
3833.49 13
3833.64 5
3833.78 0
3833.92 0
3834.06 0
3834.20 0
3834.35 0
3834.49 0
3834.63 0
3834.77 0
3834.91 0
3835.06 2
3835.20 15
3835.34 31
3835.48 49
3835.62 67
3835.77 83
3835.91 96
3836.05 106
3836.19 112
3836.33 115
3836.48 114
3836.62 111
3836.76 105
3836.90 98
3837.04 90
3837.19 81
3837.33 71
3837.47 61
3837.61 52
3837.75 44
3837.90 39
3838.04 38
3838.18 41
3838.32 48
3838.46 59
3838.60 73
3838.75 86
3838.89 98
3839.03 107
3839.17 113
3839.32 115
3839.46 115
3839.60 114
3839.74 112
3839.88 111
3840.03 111
3840.17 111
3840.31 112
3840.45 113
3840.59 114
3840.74 113
3840.88 111
3841.02 109
3841.16 106
3841.30 105
3841.45 107
3841.59 110
3841.73 116
3841.87 123
3842.01 129
3842.16 132
3842.30 131
3842.44 127
3842.58 120
3842.72 110
3842.87 101
3843.01 94
3843.15 90
3843.29 88
3843.43 89
3843.58 92
3843.72 96
3843.86 102
3844.00 108
3844.14 117
3844.29 129
3844.43 145
3844.57 164
3844.71 186
3844.86 209
3845.00 232
3845.14 252
3845.28 267
3845.42 274
3845.57 274
3845.71 268
3845.85 259
3845.99 251
3846.13 246
3846.28 247
3846.42 255
3846.56 268
3846.70 282
3846.85 296
3846.99 308
3847.13 316
3847.27 322
3847.41 327
3847.56 333
3847.70 339
3847.84 346
3847.98 351
3848.12 354
3848.27 353
3848.41 348
3848.55 340
3848.69 329
3848.84 317
3848.98 303
3849.12 289
3849.26 274
3849.40 260
3849.55 249
3849.69 242
3849.83 240
3849.97 245
3850.12 254
3850.26 266
3850.40 279
3850.54 290
3850.68 299
3850.83 304
3850.97 304
3851.11 300
3851.25 293
3851.40 283
3851.54 271
3851.68 258
3851.82 244
3851.96 231
3852.11 219
3852.25 209
3852.39 202
3852.53 198
3852.68 197
3852.82 198
3852.96 201
3853.10 204
3853.24 207
3853.39 209
3853.53 210
3853.67 210
3853.81 209
3853.96 207
3854.10 206
3854.24 204
3854.38 202
3854.53 199
3854.67 195
3854.81 189
3854.95 181
3855.09 170
3855.24 157
3855.38 144
3855.52 131
3855.66 120
3855.81 111
3855.95 106
3856.09 106
3856.23 109
3856.38 116
3856.52 125
3856.66 134
3856.80 143
3856.94 150
3857.09 153
3857.23 154
3857.37 151
3857.51 146
3857.66 141
3857.80 137
3857.94 134
3858.08 131
3858.23 127
3858.37 123
3858.51 116
3858.65 106
3858.80 94
3858.94 82
3859.08 71
3859.22 62
3859.37 56
3859.51 54
3859.65 54
3859.79 56
3859.93 59
3860.08 59
3860.22 58
3860.36 55
3860.50 52
3860.65 49
3860.79 48
3860.93 49
3861.07 54
3861.22 62
3861.36 71
3861.50 81
3861.64 90
3861.79 101
3861.93 113
3862.07 127
3862.21 142
3862.36 158
3862.50 174
3862.64 186
3862.78 195
3862.93 200
3863.07 200
3863.21 197
3863.35 193
3863.50 188
3863.64 183
3863.78 176
3863.92 169
3864.07 159
3864.21 148
3864.35 136
3864.49 123
3864.63 109
3864.78 97
3864.92 87
3865.06 79
3865.20 74
3865.35 73
3865.49 76
3865.63 83
3865.77 93
3865.92 105
3866.06 118
3866.20 133
3866.34 147
3866.49 160
3866.63 172
3866.77 184
3866.92 194
3867.06 204
3867.20 212
3867.34 220
3867.49 228
3867.63 235
3867.77 242
3867.91 247
3868.06 250
3868.20 252
3868.34 252
3868.48 251
3868.63 249
3868.77 246
3868.91 241
3869.05 234
3869.20 223
3869.34 208
3869.48 189
3869.62 169
3869.77 151
3869.91 135
3870.05 125
3870.19 122
3870.34 124
3870.48 131
3870.62 139
3870.76 149
3870.91 157
3871.05 165
3871.19 170
3871.33 175
3871.48 178
3871.62 181
3871.76 182
3871.90 182
3872.05 179
3872.19 175
3872.33 168
3872.48 161
3872.62 155
3872.76 151
3872.90 151
3873.05 155
3873.19 163
3873.33 173
3873.47 183
3873.62 192
3873.76 197
3873.90 196
3874.04 191
3874.19 182
3874.33 172
3874.47 163
3874.62 155
3874.76 150
3874.90 147
3875.04 144
3875.19 140
3875.33 133
3875.47 123
3875.61 110
3875.76 96
3875.90 81
3876.04 68
3876.18 56
3876.33 47
3876.47 39
3876.61 33
3876.76 27
3876.90 22
3877.04 18
3877.18 13
3877.33 9
3877.47 4
3877.61 0
3877.75 0
3877.90 0
3878.04 0
3878.18 0
3878.33 0
3878.47 0
3878.61 0
3878.75 2
3878.90 17
3879.04 35
3879.18 56
3879.32 78
3879.47 99
3879.61 116
3879.75 128
3879.90 135
3880.04 137
3880.18 136
3880.32 131
3880.47 125
3880.61 119
3880.75 112
3880.89 103
3881.04 92
3881.18 77
3881.32 60
3881.47 43
3881.61 28
3881.75 17
3881.89 13
3882.04 16
3882.18 24
3882.32 37
3882.47 49
3882.61 59
3882.75 66
3882.89 70
3883.04 71
3883.18 71
3883.32 71
3883.47 70
3883.61 69
3883.75 66
3883.89 60
3884.04 52
3884.18 42
3884.32 32
3884.47 23
3884.61 16
3884.75 13
3884.89 14
3885.04 20
3885.18 29
3885.32 43
3885.47 60
3885.61 80
3885.75 102
3885.89 124
3886.04 144
3886.18 161
3886.32 175
3886.47 184
3886.61 189
3886.75 189
3886.89 186
3887.04 179
3887.18 169
3887.32 157
3887.47 145
3887.61 135
3887.75 127
3887.89 122
3888.04 121
3888.18 123
3888.32 127
3888.47 131
3888.61 136
3888.75 140
3888.89 144
3889.04 149
3889.18 154
3889.32 158
3889.47 162
3889.61 164
3889.75 164
3889.90 161
3890.04 156
3890.18 150
3890.32 143
3890.47 137
3890.61 130
3890.75 123
3890.90 117
3891.04 110
3891.18 103
3891.32 97
3891.47 92
3891.61 88
3891.75 83
3891.90 76
3892.04 68
3892.18 58
3892.33 45
3892.47 32
3892.61 20
3892.75 12
3892.90 7
3893.04 6
3893.18 9
3893.33 14
3893.47 22
3893.61 30
3893.76 40
3893.90 49
3894.04 60
3894.18 70
3894.33 80
3894.47 88
3894.61 92
3894.76 94
3894.90 92
3895.04 87
3895.19 81
3895.33 76
3895.47 72
3895.62 71
3895.76 71
3895.90 73
3896.04 76
3896.19 79
3896.33 81
3896.47 83
3896.62 83
3896.76 84
3896.90 85
3897.05 87
3897.19 89
3897.33 93
3897.48 97
3897.62 102
3897.76 108
3897.90 115
3898.05 124
3898.19 132
3898.33 141
3898.48 147
3898.62 150
3898.76 149
3898.91 144
3899.05 134
3899.19 123
3899.34 113
3899.48 106
3899.62 104
3899.76 107
3899.91 114
3900.05 124
3900.19 134
3900.34 143
3900.48 150
3900.62 156
3900.77 162
3900.91 167
3901.05 171
3901.20 175
3901.34 178
3901.48 179
3901.63 179
3901.77 176
3901.91 173
3902.06 168
3902.20 164
3902.34 161
3902.48 159
3902.63 159
3902.77 160
3902.91 163
3903.06 167
3903.20 172
3903.34 177
3903.49 181
3903.63 182
3903.77 181
3903.92 176
3904.06 169
3904.20 158
3904.35 148
3904.49 139
3904.63 132
3904.78 130
3904.92 132
3905.06 138
3905.21 145
3905.35 152
3905.49 157
3905.64 158
3905.78 155
3905.92 148
3906.06 138
3906.21 127
3906.35 118
3906.49 114
3906.64 113
3906.78 118
3906.92 126
3907.07 136
3907.21 144
3907.35 148
3907.50 146
3907.64 138
3907.78 126
3907.93 111
3908.07 95
3908.21 81
3908.36 71
3908.50 63
3908.64 59
3908.79 56
3908.93 53
3909.07 51
3909.22 49
3909.36 49
3909.50 51
3909.65 56
3909.79 64
3909.93 75
3910.08 86
3910.22 96
3910.36 101
3910.51 103
3910.65 99
3910.79 91
3910.94 82
3911.08 71
3911.22 62
3911.37 56
3911.51 52
3911.65 51
3911.80 50
3911.94 49
3912.08 47
3912.23 43
3912.37 38
3912.51 31
3912.66 25
3912.80 21
3912.94 20
3913.09 23
3913.23 30
3913.37 38
3913.52 45
3913.66 49
3913.80 48
3913.95 42
3914.09 30
3914.23 15
3914.38 0
3914.52 0
3914.66 0
3914.81 0
3914.95 0
3915.09 0
3915.24 0
3915.38 0
3915.52 0
3915.67 12
3915.81 29
3915.95 48
3916.10 68
3916.24 86
3916.39 103
3916.53 115
3916.67 121
3916.82 122
3916.96 117
3917.10 107
3917.25 96
3917.39 84
3917.53 73
3917.68 65
3917.82 60
3917.96 60
3918.11 62
3918.25 66
3918.39 72
3918.54 78
3918.68 86
3918.82 94
3918.97 104
3919.11 117
3919.25 132
3919.40 149
3919.54 165
3919.68 177
3919.83 183
3919.97 183
3920.12 178
3920.26 168
3920.40 157
3920.55 148
3920.69 141
3920.83 139
3920.98 139
3921.12 141
3921.26 144
3921.41 147
3921.55 148
3921.69 148
3921.84 146
3921.98 143
3922.12 139
3922.27 133
3922.41 126
3922.56 119
3922.70 113
3922.84 109
3922.99 109
3923.13 114
3923.27 122
3923.42 135
3923.56 149
3923.70 164
3923.85 176
3923.99 186
3924.13 192
3924.28 195
3924.42 196
3924.57 195
3924.71 193
3924.85 191
3925.00 187
3925.14 181
3925.28 173
3925.43 163
3925.57 151
3925.71 139
3925.86 129
3926.00 122
3926.14 118
3926.29 118
3926.43 121
3926.58 125
3926.72 129
3926.86 134
3927.01 138
3927.15 142
3927.29 147
3927.44 150
3927.58 154
3927.72 158
3927.87 162
3928.01 165
3928.16 169
3928.30 173
3928.44 178
3928.59 182
3928.73 186
3928.87 189
3929.02 190
3929.16 188
3929.30 185
3929.45 180
3929.59 173
3929.74 167
3929.88 163
3930.02 160
3930.17 161
3930.31 165
3930.45 171
3930.60 177
3930.74 181
3930.89 182
3931.03 179
3931.17 171
3931.32 158
3931.46 143
3931.60 126
3931.75 109
3931.89 95
3932.03 83
3932.18 75
3932.32 72
3932.47 71
3932.61 74
3932.75 78
3932.90 82
3933.04 86
3933.18 87
3933.33 86
3933.47 84
3933.62 80
3933.76 75
3933.90 70
3934.05 65
3934.19 61
3934.33 58
3934.48 57
3934.62 58
3934.77 62
3934.91 68
3935.05 74
3935.20 82
3935.34 91
3935.48 98
3935.63 104
3935.77 108
3935.92 110
3936.06 109
3936.20 107
3936.35 104
3936.49 98
3936.64 92
3936.78 85
3936.92 78
3937.07 70
3937.21 63
3937.35 57
3937.50 54
3937.64 54
3937.79 56
3937.93 60
3938.07 66
3938.22 72
3938.36 77
3938.50 82
3938.65 85
3938.79 88
3938.94 89
3939.08 90
3939.22 89
3939.37 87
3939.51 85
3939.66 82
3939.80 80
3939.94 79
3940.09 77
3940.23 76
3940.38 75
3940.52 72
3940.66 67
3940.81 62
3940.95 56
3941.09 52
3941.24 51
3941.38 53
3941.53 58
3941.67 66
3941.81 76
3941.96 84
3942.10 89
3942.25 90
3942.39 87
3942.53 81
3942.68 72
3942.82 63
3942.97 55
3943.11 50
3943.25 47
3943.40 47
3943.54 49
3943.68 53
3943.83 61
3943.97 70
3944.12 80
3944.26 92
3944.40 104
3944.55 115
3944.69 125
3944.84 133
3944.98 140
3945.12 146
3945.27 152
3945.41 157
3945.56 162
3945.70 163
3945.84 162
3945.99 155
3946.13 145
3946.28 131
3946.42 116
3946.56 102
3946.71 91
3946.85 85
3947.00 84
3947.14 86
3947.28 91
3947.43 97
3947.57 102
3947.72 107
3947.86 110
3948.00 111
3948.15 112
3948.29 112
3948.44 111
3948.58 112
3948.72 112
3948.87 114
3949.01 116
3949.16 118
3949.30 120
3949.44 120
3949.59 118
3949.73 113
3949.88 107
3950.02 99
3950.16 92
3950.31 86
3950.45 84
3950.60 85
3950.74 90
3950.88 98
3951.03 108
3951.17 118
3951.32 124
3951.46 126
3951.60 122
3951.75 111
3951.89 97
3952.04 80
3952.18 65
3952.33 53
3952.47 47
3952.61 47
3952.76 52
3952.90 60
3953.05 67
3953.19 71
3953.33 71
3953.48 68
3953.62 62
3953.77 57
3953.91 54
3954.05 54
3954.20 57
3954.34 62
3954.49 67
3954.63 71
3954.78 74
3954.92 77
3955.06 79
3955.21 81
3955.35 84
3955.50 87
3955.64 88
3955.78 87
3955.93 83
3956.07 75
3956.22 66
3956.36 55
3956.51 44
3956.65 36
3956.79 30
3956.94 28
3957.08 29
3957.23 35
3957.37 44
3957.51 57
3957.66 73
3957.80 90
3957.95 108
3958.09 125
3958.24 137
3958.38 144
3958.52 146
3958.67 143
3958.81 136
3958.96 128
3959.10 119
3959.24 112
3959.39 107
3959.53 103
3959.68 100
3959.82 97
3959.97 95
3960.11 93
3960.25 92
3960.40 90
3960.54 89
3960.69 90
3960.83 91
3960.98 93
3961.12 94
3961.26 96
3961.41 98
3961.55 99
3961.70 99
3961.84 98
3961.99 98
3962.13 99
3962.27 101
3962.42 103
3962.56 105
3962.71 105
3962.85 101
3963.00 92
3963.14 78
3963.28 60
3963.43 41
3963.57 23
3963.72 6
3963.86 0
3964.01 0
3964.15 0
3964.29 0
3964.44 0
3964.58 0
3964.73 0
3964.87 0
3965.02 0
3965.16 18
3965.30 37
3965.45 55
3965.59 68
3965.74 77
3965.88 81
3966.03 81
3966.17 78
3966.31 74
3966.46 70
3966.60 66
3966.75 62
3966.89 58
3967.04 55
3967.18 54
3967.32 55
3967.47 58
3967.61 63
3967.76 71
3967.90 81
3968.05 91
3968.19 100
3968.34 108
3968.48 116
3968.62 122
3968.77 128
3968.91 136
3969.06 145
3969.20 156
3969.35 169
3969.49 183
3969.63 196
3969.78 209
3969.92 221
3970.07 232
3970.21 241
3970.36 248
3970.50 252
3970.65 252
3970.79 248
3970.93 240
3971.08 227
3971.22 213
3971.37 199
3971.51 187
3971.66 180
3971.80 177
3971.95 179
3972.09 183
3972.23 188
3972.38 190
3972.52 187
3972.67 180
3972.81 169
3972.96 155
3973.10 141
3973.25 129
3973.39 119
3973.53 114
3973.68 112
3973.82 111
3973.97 112
3974.11 111
3974.26 109
3974.40 105
3974.55 101
3974.69 97
3974.84 95
3974.98 95
3975.12 98
3975.27 105
3975.41 114
3975.56 124
3975.70 133
3975.85 141
3975.99 148
3976.14 152
3976.28 155
3976.42 156
3976.57 157
3976.71 159
3976.86 162
3977.00 166
3977.15 171
3977.29 177
3977.44 183
3977.58 189
3977.73 196
3977.87 202
3978.01 207
3978.16 210
3978.30 211
3978.45 210
3978.59 206
3978.74 199
3978.88 191
3979.03 183
3979.17 177
3979.32 174
3979.46 175
3979.61 180
3979.75 186
3979.89 193
3980.04 198
3980.18 199
3980.33 195
3980.47 187
3980.62 176
3980.76 161
3980.91 146
3981.05 129
3981.20 113
3981.34 97
3981.48 82
3981.63 68
3981.77 55
3981.92 44
3982.06 33
3982.21 24
3982.35 15
3982.50 6
3982.64 0
3982.79 0
3982.93 0
3983.08 0
3983.22 0
3983.37 0
3983.51 0
3983.65 0
3983.80 3
3983.94 23
3984.09 44
3984.23 65
3984.38 82
3984.52 95
3984.67 103
3984.81 106
3984.96 106
3985.10 104
3985.25 102
3985.39 103
3985.54 107
3985.68 114
3985.82 126
3985.97 140
3986.11 156
3986.26 172
3986.40 187
3986.55 198
3986.69 204
3986.84 206
3986.98 205
3987.13 203
3987.27 204
3987.42 211
3987.56 223
3987.71 240
3987.85 259
3988.00 275
3988.14 286
3988.28 288
3988.43 281
3988.57 267
3988.72 249
3988.86 231
3989.01 215
3989.15 203
3989.30 195
3989.44 190
3989.59 188
3989.73 187
3989.88 187
3990.02 187
3990.17 187
3990.31 187
3990.46 185
3990.60 182
3990.75 175
3990.89 165
3991.04 152
3991.18 136
3991.33 120
3991.47 104
3991.61 91
3991.76 82
3991.90 76
3992.05 74
3992.19 75
3992.34 80
3992.48 88
3992.63 98
3992.77 111
3992.92 125
3993.06 140
3993.21 155
3993.35 168
3993.50 178
3993.64 183
3993.79 184
3993.93 180
3994.08 171
3994.22 158
3994.37 143
3994.51 127
3994.66 110
3994.80 94
3994.95 78
3995.09 66
3995.24 56
3995.38 50
3995.53 47
3995.67 49
3995.82 55
3995.96 64
3996.10 75
3996.25 86
3996.39 96
3996.54 106
3996.68 113
3996.83 119
3996.97 123
3997.12 126
3997.26 128
3997.41 132
3997.55 136
3997.70 142
3997.84 147
3997.99 152
3998.13 154
3998.28 153
3998.42 148
3998.57 141
3998.71 131
3998.86 121
3999.00 111
3999.15 103
3999.29 97
3999.44 92
3999.58 90
3999.73 89
3999.87 88
4000.02 88
4000.16 88
4000.31 87
4000.45 87
4000.60 86
4000.74 87
4000.89 89
4001.03 93
4001.18 100
4001.32 109
4001.47 121
4001.61 134
4001.76 146
4001.90 156
4002.05 162
4002.19 165
4002.34 163
4002.48 159
4002.63 153
4002.77 149
4002.92 145
4003.06 145
4003.21 146
4003.35 150
4003.50 154
4003.64 157
4003.79 158
4003.93 157
4004.08 152
4004.22 145
4004.37 134
4004.51 122
4004.66 109
4004.80 98
4004.95 89
4005.09 83
4005.24 81
4005.38 82
4005.53 86
4005.67 90
4005.82 94
4005.96 96
4006.11 97
4006.25 97
4006.40 96
4006.54 94
4006.69 92
4006.83 90
4006.98 88
4007.12 87
4007.27 87
4007.41 87
4007.56 88
4007.70 88
4007.85 87
4007.99 85
4008.14 81
4008.28 77
4008.43 71
4008.57 65
4008.72 60
4008.86 56
4009.01 55
4009.16 56
4009.30 59
4009.45 65
4009.59 74
4009.74 84
4009.88 93
4010.03 102
4010.17 107
4010.32 110
4010.46 108
4010.61 103
4010.75 94
4010.90 84
4011.04 72
4011.19 60
4011.33 48
4011.48 39
4011.62 32
4011.77 31
4011.91 34
4012.06 43
4012.20 58
4012.35 76
4012.49 98
4012.64 119
4012.78 140
4012.93 157
4013.07 171
4013.22 181
4013.36 188
4013.51 191
4013.66 190
4013.80 187
4013.95 180
4014.09 169
4014.24 157
4014.38 142
4014.53 127
4014.67 113
4014.82 100
4014.96 90
4015.11 83
4015.25 81
4015.40 83
4015.54 90
4015.69 101
4015.83 114
4015.98 129
4016.12 142
4016.27 152
4016.41 158
4016.56 161
4016.70 161
4016.85 159
4017.00 157
4017.14 152
4017.29 147
4017.43 140
4017.58 133
4017.72 127
4017.87 123
4018.01 124
4018.16 131
4018.30 142
4018.45 156
4018.59 169
4018.74 178
4018.88 181
4019.03 177
4019.17 168
4019.32 154
4019.47 140
4019.61 128
4019.76 119
4019.90 115
4020.05 115
4020.19 118
4020.34 121
4020.48 124
4020.63 125
4020.77 124
4020.92 121
4021.06 116
4021.21 111
4021.35 105
4021.50 99
4021.65 94
4021.79 90
4021.94 86
4022.08 85
4022.23 85
4022.37 87
4022.52 90
4022.66 93
4022.81 94
4022.95 94
4023.10 92
4023.24 89
4023.39 84
4023.53 80
4023.68 77
4023.83 76
4023.97 76
4024.12 77
4024.26 79
4024.41 80
4024.55 79
4024.70 75
4024.84 70
4024.99 61
4025.13 51
4025.28 40
4025.43 28
4025.57 18
4025.72 10
4025.86 4
4026.01 0
4026.15 0
4026.30 0
4026.44 0
4026.59 0
4026.73 0
4026.88 0
4027.02 0
4027.17 0
4027.32 0
4027.46 0
4027.61 5
4027.75 12
4027.90 20
4028.04 28
4028.19 36
4028.33 44
4028.48 50
4028.62 56
4028.77 60
4028.92 62
4029.06 64
4029.21 63
4029.35 62
4029.50 59
4029.64 56
4029.79 53
4029.93 51
4030.08 51
4030.23 52
4030.37 56
4030.52 61
4030.66 66
4030.81 72
4030.95 78
4031.10 84
4031.24 88
4031.39 93
4031.53 96
4031.68 99
4031.83 100
4031.97 100
4032.12 98
4032.26 94
4032.41 90
4032.55 85
4032.70 80
4032.84 75
4032.99 70
4033.14 64
4033.28 57
4033.43 50
4033.57 41
4033.72 30
4033.86 20
4034.01 10
4034.15 0
4034.30 0
4034.45 0
4034.59 0
4034.74 0
4034.88 0
4035.03 0
4035.17 0
4035.32 0
4035.47 8
4035.61 19
4035.76 33
4035.90 50
4036.05 69
4036.19 90
4036.34 113
4036.48 136
4036.63 158
4036.78 178
4036.92 196
4037.07 211
4037.21 223
4037.36 230
4037.50 233
4037.65 231
4037.79 227
4037.94 220
4038.09 213
4038.23 206
4038.38 200
4038.52 194
4038.67 186
4038.81 175
4038.96 161
4039.11 143
4039.25 123
4039.40 103
4039.54 84
4039.69 69
4039.83 56
4039.98 47
4040.13 39
4040.27 33
4040.42 28
4040.56 25
4040.71 24
4040.85 25
4041.00 29
4041.15 35
4041.29 44
4041.44 56
4041.58 69
4041.73 83
4041.87 98
4042.02 112
4042.17 124
4042.31 134
4042.46 140
4042.60 143
4042.75 143
4042.89 140
4043.04 136
4043.19 133
4043.33 131
4043.48 132
4043.62 135
4043.77 140
4043.91 147
4044.06 155
4044.21 161
4044.35 167
4044.50 169
4044.64 170
4044.79 168
4044.93 163
4045.08 156
4045.23 147
4045.37 136
4045.52 126
4045.66 118
4045.81 112
4045.95 109
4046.10 111
4046.25 114
4046.39 119
4046.54 123
4046.68 125
4046.83 123
4046.98 118
4047.12 110
4047.27 101
4047.41 94
4047.56 88
4047.70 86
4047.85 86
4048.00 88
4048.14 91
4048.29 94
4048.43 95
4048.58 96
4048.73 96
4048.87 95
4049.02 94
4049.16 91
4049.31 88
4049.45 85
4049.60 81
4049.75 77
4049.89 74
4050.04 71
4050.18 71
4050.33 72
4050.48 73
4050.62 75
4050.77 77
4050.91 80
4051.06 83
4051.20 87
4051.35 94
4051.50 103
4051.64 113
4051.79 124
4051.93 133
4052.08 140
4052.23 144
4052.37 144
4052.52 142
4052.66 138
4052.81 134
4052.96 129
4053.10 126
4053.25 124
4053.39 124
4053.54 126
4053.69 130
4053.83 134
4053.98 138
4054.12 141
4054.27 142
4054.41 141
4054.56 137
4054.71 131
4054.85 126
4055.00 123
4055.14 122
4055.29 124
4055.44 130
4055.58 136
4055.73 143
4055.87 147
4056.02 147
4056.17 141
4056.31 131
4056.46 118
4056.60 103
4056.75 89
4056.90 78
4057.04 72
4057.19 69
4057.33 69
4057.48 70
4057.63 71
4057.77 70
4057.92 65
4058.06 57
4058.21 46
4058.36 33
4058.50 22
4058.65 11
4058.79 4
4058.94 1
4059.09 1
4059.23 5
4059.38 11
4059.52 18
4059.67 26
4059.82 33
4059.96 37
4060.11 39
4060.25 37
4060.40 33
4060.55 28
4060.69 23
4060.84 20
4060.98 20
4061.13 24
4061.28 31
4061.42 41
4061.57 52
4061.72 64
4061.86 73
4062.01 81
4062.15 86
4062.30 89
4062.45 91
4062.59 92
4062.74 92
4062.88 91
4063.03 88
4063.18 83
4063.32 73
4063.47 60
4063.61 44
4063.76 26
4063.91 8
4064.05 0
4064.20 0
4064.34 0
4064.49 0
4064.64 0
4064.78 0
4064.93 0
4065.08 2
4065.22 10
4065.37 16
4065.51 20
4065.66 23
4065.81 25
4065.95 25
4066.10 26
4066.24 27
4066.39 27
4066.54 28
4066.68 29
4066.83 29
4066.98 28
4067.12 27
4067.27 26
4067.41 26
4067.56 27
4067.71 29
4067.85 33
4068.00 37
4068.14 41
4068.29 45
4068.44 48
4068.58 49
4068.73 49
4068.88 49
4069.02 47
4069.17 46
4069.31 46
4069.46 49
4069.61 55
4069.75 64
4069.90 77
4070.05 91
4070.19 105
4070.34 118
4070.48 128
4070.63 136
4070.78 140
4070.92 143
4071.07 145
4071.22 144
4071.36 143
4071.51 140
4071.65 136
4071.80 129
4071.95 120
4072.09 109
4072.24 97
4072.39 83
4072.53 69
4072.68 55
4072.82 43
4072.97 33
4073.12 25
4073.26 19
4073.41 14
4073.56 11
4073.70 8
4073.85 4
4073.99 0
4074.14 0
4074.29 0
4074.43 0
4074.58 0
4074.73 0
4074.87 0
4075.02 0
4075.16 0
4075.31 8
4075.46 18
4075.60 30
4075.75 42
4075.90 53
4076.04 63
4076.19 72
4076.34 79
4076.48 86
4076.63 94
4076.77 102
4076.92 110
4077.07 118
4077.21 124
4077.36 128
4077.51 127
4077.65 122
4077.80 114
4077.94 102
4078.09 90
4078.24 77
4078.38 66
4078.53 58
4078.68 55
4078.82 56
4078.97 62
4079.12 69
4079.26 76
4079.41 79
4079.56 78
4079.70 71
4079.85 60
4079.99 48
4080.14 38
4080.29 33
4080.43 36
4080.58 47
4080.73 63
4080.87 83
4081.02 104
4081.17 121
4081.31 134
4081.46 142
4081.60 143
4081.75 139
4081.90 131
4082.04 120
4082.19 109
4082.34 101
4082.48 96
4082.63 94
4082.78 95
4082.92 98
4083.07 100
4083.22 100
4083.36 98
4083.51 92
4083.66 86
4083.80 80
4083.95 75
4084.09 72
4084.24 71
4084.39 70
4084.53 68
4084.68 65
4084.83 60
4084.97 56
4085.12 53
4085.27 52
4085.41 55
4085.56 63
4085.71 75
4085.85 90
4086.00 106
4086.15 123
4086.29 137
4086.44 146
4086.58 150
4086.73 147
4086.88 139
4087.02 128
4087.17 114
4087.32 102
4087.46 91
4087.61 85
4087.76 82
4087.90 83
4088.05 87
4088.20 91
4088.34 94
4088.49 95
4088.64 91
4088.78 85
4088.93 77
4089.08 70
4089.22 67
4089.37 69
4089.52 79
4089.66 94
4089.81 112
4089.96 130
4090.10 143
4090.25 152
4090.40 155
4090.54 153
4090.69 151
4090.83 150
4090.98 154
4091.13 163
4091.27 176
4091.42 191
4091.57 207
4091.71 222
4091.86 235
4092.01 246
4092.15 255
4092.30 264
4092.45 272
4092.59 282
4092.74 293
4092.89 304
4093.03 316
4093.18 329
4093.33 342
4093.47 356
4093.62 368
4093.77 379
4093.91 389
4094.06 396
4094.21 400
4094.35 400
4094.50 397
4094.65 391
4094.79 382
4094.94 371
4095.09 360
4095.23 349
4095.38 340
4095.53 334
4095.67 329
4095.82 324
4095.97 317
4096.11 306
4096.26 291
4096.41 274
4096.55 254
4096.70 236
4096.85 219
4096.99 204
4097.14 190
4097.29 176
4097.43 162
4097.58 145
4097.73 129
4097.87 114
4098.02 101
4098.17 92
4098.31 88
4098.46 87
4098.61 89
4098.75 93
4098.90 97
4099.05 102
4099.19 108
4099.34 113
4099.49 118
4099.64 121
4099.78 120
4099.93 117
4100.08 110
4100.22 101
4100.37 93
4100.52 88
4100.66 88
4100.81 92
4100.96 101
4101.10 112
4101.25 122
4101.40 128
4101.54 130
4101.69 125
4101.84 117
4101.98 107
4102.13 98
4102.28 93
4102.42 90
4102.57 92
4102.72 96
4102.86 102
4103.01 107
4103.16 110
4103.30 111
4103.45 110
4103.60 107
4103.75 102
4103.89 96
4104.04 88
4104.19 79
4104.33 70
4104.48 62
4104.63 54
4104.77 50
4104.92 49
4105.07 51
4105.21 56
4105.36 64
4105.51 73
4105.65 81
4105.80 89
4105.95 94
4106.09 96
4106.24 97
4106.39 96
4106.54 95
4106.68 94
4106.83 93
4106.98 93
4107.12 93
4107.27 93
4107.42 93
4107.56 93
4107.71 93
4107.86 96
4108.00 99
4108.15 105
4108.30 111
4108.44 117
4108.59 122
4108.74 124
4108.89 123
4109.03 118
4109.18 111
4109.33 101
4109.47 91
4109.62 80
4109.77 70
4109.91 60
4110.06 52
4110.21 46
4110.35 43
4110.50 43
4110.65 47
4110.80 55
4110.94 64
4111.09 73
4111.24 81
4111.38 86
4111.53 89
4111.68 91
4111.82 93
4111.97 96
4112.12 102
4112.27 108
4112.41 115
4112.56 119
4112.71 121
4112.85 118
4113.00 111
4113.15 102
4113.29 90
4113.44 78
4113.59 67
4113.74 57
4113.88 47
4114.03 37
4114.18 28
4114.32 19
4114.47 11
4114.62 5
4114.76 2
4114.91 2
4115.06 5
4115.21 11
4115.35 18
4115.50 24
4115.65 28
4115.79 28
4115.94 26
4116.09 21
4116.23 14
4116.38 7
4116.53 0
4116.68 0
4116.82 0
4116.97 0
4117.12 0
4117.26 0
4117.41 0
4117.56 0
4117.71 0
4117.85 0
4118.00 7
4118.15 18
4118.29 29
4118.44 38
4118.59 45
4118.73 49
4118.88 50
4119.03 48
4119.18 45
4119.32 40
4119.47 34
4119.62 28
4119.76 21
4119.91 15
4120.06 9
4120.21 5
4120.35 4
4120.50 5
4120.65 8
4120.79 13
4120.94 17
4121.09 22
4121.24 26
4121.38 29
4121.53 31
4121.68 34
4121.82 37
4121.97 40
4122.12 43
4122.27 46
4122.41 47
4122.56 49
4122.71 50
4122.85 53
4123.00 58
4123.15 65
4123.30 74
4123.44 84
4123.59 94
4123.74 101
4123.88 105
4124.03 105
4124.18 100
4124.33 92
4124.47 83
4124.62 75
4124.77 69
4124.92 66
4125.06 67
4125.21 72
4125.36 77
4125.50 81
4125.65 82
4125.80 79
4125.95 72
4126.09 60
4126.24 47
4126.39 33
4126.53 22
4126.68 15
4126.83 15
4126.98 20
4127.12 31
4127.27 45
4127.42 60
4127.57 74
4127.71 85
4127.86 93
4128.01 98
4128.15 101
4128.30 104
4128.45 107
4128.60 111
4128.74 115
4128.89 118
4129.04 121
4129.19 122
4129.33 122
4129.48 121
4129.63 120
4129.77 120
4129.92 120
4130.07 120
4130.22 120
4130.36 117
4130.51 111
4130.66 102
4130.81 89
4130.95 74
4131.10 57
4131.25 40
4131.39 25
4131.54 12
4131.69 2
4131.84 0
4131.98 0
4132.13 0
4132.28 0
4132.43 0
4132.57 0
4132.72 0
4132.87 0
4133.02 0
4133.16 0
4133.31 0
4133.46 3
4133.60 12
4133.75 21
4133.90 30
4134.05 37
4134.19 42
4134.34 43
4134.49 40
4134.64 35
4134.78 26
4134.93 18
4135.08 9
4135.23 2
4135.37 0
4135.52 0
4135.67 0
4135.82 2
4135.96 9
4136.11 18
4136.26 29
4136.40 41
4136.55 53
4136.70 63
4136.85 70
4136.99 72
4137.14 69
4137.29 63
4137.44 53
4137.58 42
4137.73 32
4137.88 25
4138.03 21
4138.17 22
4138.32 24
4138.47 26
4138.62 28
4138.76 26
4138.91 22
4139.06 16
4139.21 10
4139.35 6
4139.50 5
4139.65 8
4139.80 14
4139.94 23
4140.09 32
4140.24 40
4140.39 44
4140.53 46
4140.68 45
4140.83 43
4140.98 42
4141.12 42
4141.27 44
4141.42 47
4141.57 48
4141.71 47
4141.86 44
4142.01 38
4142.16 32
4142.30 31
4142.45 38
4142.60 53
4142.75 79
4142.89 112
4143.04 150
4143.19 189
4143.34 225
4143.48 256
4143.63 282
4143.78 305
4143.93 325
4144.07 346
4144.22 370
4144.37 397
4144.52 427
4144.66 459
4144.81 493
4144.96 525
4145.11 554
4145.25 579
4145.40 598
4145.55 612
4145.70 620
4145.84 627
4145.99 632
4146.14 639
4146.29 648
4146.43 661
4146.58 674
4146.73 688
4146.88 700
4147.02 707
4147.17 710
4147.32 709
4147.47 704
4147.62 698
4147.76 689
4147.91 680
4148.06 669
4148.21 656
4148.35 640
4148.50 622
4148.65 602
4148.80 583
4148.94 565
4149.09 550
4149.24 540
4149.39 535
4149.53 534
4149.68 535
4149.83 537
4149.98 538
4150.13 535
4150.27 529
4150.42 520
4150.57 508
4150.72 496
4150.86 485
4151.01 477
4151.16 473
4151.31 471
4151.45 471
4151.60 468
4151.75 462
4151.90 449
4152.04 430
4152.19 405
4152.34 379
4152.49 353
4152.64 330
4152.78 312
4152.93 299
4153.08 292
4153.23 289
4153.37 289
4153.52 292
4153.67 296
4153.82 300
4153.96 303
4154.11 302
4154.26 297
4154.41 286
4154.56 269
4154.70 247
4154.85 221
4155.00 195
4155.15 171
4155.29 149
4155.44 132
4155.59 120
4155.74 111
4155.89 104
4156.03 97
4156.18 89
4156.33 79
4156.48 68
4156.62 57
4156.77 47
4156.92 41
4157.07 40
4157.22 43
4157.36 49
4157.51 57
4157.66 65
4157.81 72
4157.95 78
4158.10 85
4158.25 93
4158.40 104
4158.55 119
4158.69 136
4158.84 153
4158.99 169
4159.14 182
4159.28 189
4159.43 190
4159.58 187
4159.73 179
4159.88 169
4160.02 160
4160.17 151
4160.32 144
4160.47 138
4160.61 132
4160.76 127
4160.91 120
4161.06 113
4161.21 107
4161.35 102
4161.50 99
4161.65 99
4161.80 101
4161.95 104
4162.09 106
4162.24 105
4162.39 100
4162.54 91
4162.68 78
4162.83 62
4162.98 47
4163.13 34
4163.28 24
4163.42 19
4163.57 18
4163.72 20
4163.87 26
4164.02 34
4164.16 43
4164.31 52
4164.46 62
4164.61 73
4164.76 82
4164.90 90
4165.05 94
4165.20 95
4165.35 92
4165.50 86
4165.64 78
4165.79 72
4165.94 68
4166.09 69
4166.23 75
4166.38 86
4166.53 100
4166.68 115
4166.83 128
4166.97 136
4167.12 138
4167.27 133
4167.42 122
4167.57 106
4167.71 87
4167.86 70
4168.01 55
4168.16 47
4168.31 44
4168.45 47
4168.60 54
4168.75 63
4168.90 71
4169.05 77
4169.19 79
4169.34 77
4169.49 70
4169.64 59
4169.79 45
4169.93 29
4170.08 12
4170.23 0
4170.38 0
4170.53 0
4170.67 0
4170.82 0
4170.97 0
4171.12 0
4171.27 0
4171.41 0
4171.56 12
4171.71 30
4171.86 48
4172.01 64
4172.15 77
4172.30 84
4172.45 86
4172.60 82
4172.75 74
4172.89 63
4173.04 53
4173.19 44
4173.34 40
4173.49 40
4173.63 44
4173.78 52
4173.93 62
4174.08 73
4174.23 84
4174.38 93
4174.52 101
4174.67 107
4174.82 111
4174.97 111
4175.12 108
4175.26 101
4175.41 90
4175.56 77
4175.71 62
4175.86 49
4176.00 38
4176.15 30
4176.30 28
4176.45 32
4176.60 39
4176.74 48
4176.89 57
4177.04 65
4177.19 70
4177.34 70
4177.49 67
4177.63 62
4177.78 55
4177.93 49
4178.08 43
4178.23 39
4178.37 37
4178.52 36
4178.67 35
4178.82 34
4178.97 31
4179.12 27
4179.26 23
4179.41 18
4179.56 15
4179.71 15
4179.86 18
4180.00 26
4180.15 38
4180.30 53
4180.45 70
4180.60 87
4180.75 103
4180.89 115
4181.04 123
4181.19 126
4181.34 126
4181.49 124
4181.63 121
4181.78 119
4181.93 120
4182.08 124
4182.23 130
4182.38 137
4182.52 142
4182.67 145
4182.82 143
4182.97 138
4183.12 131
4183.26 124
4183.41 119
4183.56 116
4183.71 118
4183.86 123
4184.01 131
4184.15 140
4184.30 149
4184.45 157
4184.60 166
4184.75 174
4184.90 183
4185.04 192
4185.19 203
4185.34 212
4185.49 221
4185.64 227
4185.79 229
4185.93 226
4186.08 219
4186.23 207
4186.38 192
4186.53 176
4186.68 161
4186.82 148
4186.97 139
4187.12 134
4187.27 132
4187.42 134
4187.56 138
4187.71 145
4187.86 154
4188.01 165
4188.16 175
4188.31 183
4188.45 186
4188.60 183
4188.75 173
4188.90 158
4189.05 139
4189.20 120
4189.34 102
4189.49 88
4189.64 77
4189.79 70
4189.94 64
4190.09 60
4190.24 55
4190.38 50
4190.53 46
4190.68 45
4190.83 47
4190.98 53
4191.13 63
4191.27 77
4191.42 93
4191.57 110
4191.72 127
4191.87 143
4192.02 159
4192.16 173
4192.31 186
4192.46 197
4192.61 207
4192.76 215
4192.91 220
4193.05 220
4193.20 216
4193.35 207
4193.50 195
4193.65 182
4193.80 170
4193.94 162
4194.09 158
4194.24 159
4194.39 163
4194.54 169
4194.69 175
4194.84 179
4194.98 181
4195.13 180
4195.28 176
4195.43 168
4195.58 158
4195.73 146
4195.87 131
4196.02 113
4196.17 95
4196.32 77
4196.47 60
4196.62 46
4196.77 33
4196.91 23
4197.06 15
4197.21 7
4197.36 0
4197.51 0
4197.66 0
4197.80 0
4197.95 0
4198.10 0
4198.25 0
4198.40 0
4198.55 0
4198.70 11
4198.84 27
4198.99 44
4199.14 60
4199.29 72
4199.44 79
4199.59 80
4199.74 78
4199.88 75
4200.03 72
4200.18 73
4200.33 78
4200.48 88
4200.63 100
4200.78 112
4200.92 123
4201.07 131
4201.22 137
4201.37 140
4201.52 142
4201.67 144
4201.82 146
4201.96 150
4202.11 153
4202.26 155
4202.41 154
4202.56 151
4202.71 143
4202.86 132
4203.00 119
4203.15 105
4203.30 92
4203.45 83
4203.60 78
4203.75 77
4203.90 81
4204.04 88
4204.19 97
4204.34 107
4204.49 115
4204.64 123
4204.79 128
4204.94 131
4205.08 133
4205.23 134
4205.38 133
4205.53 132
4205.68 130
4205.83 127
4205.98 124
4206.12 119
4206.27 113
4206.42 106
4206.57 97
4206.72 87
4206.87 76
4207.02 67
4207.17 60
4207.31 57
4207.46 59
4207.61 67
4207.76 78
4207.91 92
4208.06 107
4208.21 120
4208.35 129
4208.50 134
4208.65 135
4208.80 133
4208.95 130
4209.10 127
4209.25 128
4209.40 132
4209.54 139
4209.69 149
4209.84 161
4209.99 173
4210.14 184
4210.29 194
4210.44 204
4210.59 214
4210.73 224
4210.88 235
4211.03 246
4211.18 255
4211.33 261
4211.48 262
4211.63 259
4211.78 252
4211.92 240
4212.07 226
4212.22 212
4212.37 199
4212.52 189
4212.67 184
4212.82 183
4212.97 186
4213.11 193
4213.26 201
4213.41 210
4213.56 218
4213.71 224
4213.86 227
4214.01 227
4214.16 224
4214.30 218
4214.45 207
4214.60 192
4214.75 172
4214.90 150
4215.05 127
4215.20 107
4215.35 91
4215.49 83
4215.64 82
4215.79 88
4215.94 101
4216.09 116
4216.24 132
4216.39 146
4216.54 156
4216.69 161
4216.83 160
4216.98 154
4217.13 143
4217.28 128
4217.43 112
4217.58 94
4217.73 78
4217.88 63
4218.02 50
4218.17 41
4218.32 35
4218.47 31
4218.62 28
4218.77 27
4218.92 25
4219.07 23
4219.22 20
4219.36 15
4219.51 10
4219.66 6
4219.81 2
4219.96 2
4220.11 3
4220.26 5
4220.41 8
4220.56 10
4220.70 9
4220.85 5
4221.00 0
4221.15 0
4221.30 0
4221.45 0
4221.60 0
4221.75 0
4221.90 6
4222.04 16
4222.19 25
4222.34 32
4222.49 36
4222.64 38
4222.79 38
4222.94 38
4223.09 38
4223.24 38
4223.39 40
4223.53 43
4223.68 46
4223.83 50
4223.98 55
4224.13 58
4224.28 60
4224.43 60
4224.58 58
4224.73 55
4224.87 52
4225.02 51
4225.17 52
4225.32 56
4225.47 65
4225.62 77
4225.77 93
4225.92 110
4226.07 127
4226.22 143
4226.36 155
4226.51 163
4226.66 166
4226.81 163
4226.96 156
4227.11 145
4227.26 132
4227.41 119
4227.56 107
4227.71 98
4227.86 92
4228.00 88
4228.15 87
4228.30 86
4228.45 85
4228.60 83
4228.75 82
4228.90 80
4229.05 80
4229.20 82
4229.35 87
4229.49 93
4229.64 101
4229.79 108
4229.94 114
4230.09 119
4230.24 122
4230.39 124
4230.54 126
4230.69 127
4230.84 128
4230.99 127
4231.13 123
4231.28 116
4231.43 106
4231.58 96
4231.73 87
4231.88 81
4232.03 79
4232.18 82
4232.33 88
4232.48 96
4232.63 104
4232.77 110
4232.92 114
4233.07 116
4233.22 115
4233.37 113
4233.52 110
4233.67 105
4233.82 100
4233.97 94
4234.12 87
4234.27 80
4234.41 72
4234.56 65
4234.71 59
4234.86 54
4235.01 50
4235.16 48
4235.31 48
4235.46 48
4235.61 50
4235.76 52
4235.91 54
4236.06 56
4236.20 57
4236.35 58
4236.50 57
4236.65 55
4236.80 53
4236.95 51
4237.10 49
4237.25 50
4237.40 52
4237.55 58
4237.70 66
4237.85 77
4237.99 90
4238.14 103
4238.29 116
4238.44 126
4238.59 132
4238.74 132
4238.89 127
4239.04 116
4239.19 101
4239.34 84
4239.49 68
4239.64 55
4239.79 47
4239.93 45
4240.08 47
4240.23 52
4240.38 57
4240.53 61
4240.68 62
4240.83 60
4240.98 55
4241.13 50
4241.28 45
4241.43 40
4241.58 36
4241.73 33
4241.88 30
4242.02 27
4242.17 22
4242.32 17
4242.47 12
4242.62 8
4242.77 3
4242.92 0
4243.07 0
4243.22 0
4243.37 0
4243.52 0
4243.67 0
4243.82 0
4243.97 0
4244.11 0
4244.26 8
4244.41 23
4244.56 41
4244.71 62
4244.86 83
4245.01 103
4245.16 121
4245.31 134
4245.46 143
4245.61 147
4245.76 147
4245.91 145
4246.06 141
4246.21 134
4246.35 126
4246.50 116
4246.65 104
4246.80 91
4246.95 79
4247.10 67
4247.25 58
4247.40 52
4247.55 49
4247.70 48
4247.85 48
4248.00 47
4248.15 45
4248.30 42
4248.45 38
4248.60 36
4248.74 36
4248.89 42
4249.04 52
4249.19 66
4249.34 83
4249.49 101
4249.64 117
4249.79 129
4249.94 137
4250.09 141
4250.24 142
4250.39 140
4250.54 136
4250.69 130
4250.84 124
4250.99 117
4251.14 111
4251.28 106
4251.43 102
4251.58 99
4251.73 98
4251.88 98
4252.03 98
4252.18 98
4252.33 99
4252.48 101
4252.63 105
4252.78 109
4252.93 113
4253.08 116
4253.23 118
4253.38 117
4253.53 115
4253.68 112
4253.83 110
4253.98 109
4254.12 112
4254.27 116
4254.42 121
4254.57 126
4254.72 129
4254.87 129
4255.02 123
4255.17 113
4255.32 99
4255.47 83
4255.62 65
4255.77 49
4255.92 35
4256.07 27
4256.22 23
4256.37 25
4256.52 32
4256.67 43
4256.82 57
4256.97 72
4257.11 85
4257.26 97
4257.41 106
4257.56 114
4257.71 120
4257.86 127
4258.01 134
4258.16 142
4258.31 150
4258.46 157
4258.61 163
4258.76 169
4258.91 174
4259.06 181
4259.21 191
4259.36 204
4259.51 220
4259.66 235
4259.81 248
4259.96 254
4260.11 253
4260.26 243
4260.41 226
4260.56 204
4260.70 182
4260.85 161
4261.00 144
4261.15 132
4261.30 124
4261.45 117
4261.60 109
4261.75 99
4261.90 87
4262.05 74
4262.20 60
4262.35 48
4262.50 40
4262.65 37
4262.80 40
4262.95 49
4263.10 61
4263.25 76
4263.40 91
4263.55 106
4263.70 120
4263.85 133
4264.00 144
4264.15 153
4264.30 161
4264.45 167
4264.60 170
4264.75 172
4264.89 170
4265.04 167
4265.19 163
4265.34 160
4265.49 157
4265.64 156
4265.79 156
4265.94 158
4266.09 161
4266.24 165
4266.39 168
4266.54 171
4266.69 172
4266.84 170
4266.99 163
4267.14 151
4267.29 136
4267.44 120
4267.59 104
4267.74 92
4267.89 85
4268.04 84
4268.19 88
4268.34 96
4268.49 103
4268.64 109
4268.79 111
4268.94 108
4269.09 103
4269.24 96
4269.39 91
4269.54 88
4269.69 89
4269.84 95
4269.99 103
4270.14 111
4270.28 119
4270.43 123
4270.58 122
4270.73 116
4270.88 105
4271.03 90
4271.18 72
4271.33 54
4271.48 35
4271.63 19
4271.78 6
4271.93 0
4272.08 0
4272.23 0
4272.38 2
4272.53 7
4272.68 12
4272.83 16
4272.98 17
4273.13 17
4273.28 15
4273.43 14
4273.58 14
4273.73 14
4273.88 15
4274.03 15
4274.18 14
4274.33 11
4274.48 8
4274.63 6
4274.78 5
4274.93 7
4275.08 13
4275.23 22
4275.38 33
4275.53 43
4275.68 52
4275.83 58
4275.98 60
4276.13 59
4276.28 57
4276.43 54
4276.58 51
4276.73 49
4276.88 48
4277.03 46
4277.18 42
4277.33 37
4277.48 30
4277.63 21
4277.78 11
4277.93 1
4278.08 0
4278.23 0
4278.38 0
4278.53 0
4278.68 0
4278.83 0
4278.98 0
4279.13 0
4279.28 9
4279.43 20
4279.58 31
4279.73 41
4279.88 48
4280.03 53
4280.18 54
4280.33 52
4280.48 47
4280.63 40
4280.78 32
4280.93 27
4281.08 25
4281.23 28
4281.38 36
4281.53 49
4281.68 66
4281.83 83
4281.98 99
4282.13 113
4282.28 121
4282.43 125
4282.58 124
4282.73 118
4282.88 108
4283.03 96
4283.18 82
4283.33 69
4283.48 56
4283.63 47
4283.78 41
4283.93 39
4284.08 43
4284.23 51
4284.38 61
4284.53 72
4284.68 83
4284.83 92
4284.98 99
4285.13 103
4285.28 105
4285.43 105
4285.58 104
4285.73 103
4285.88 101
4286.03 101
4286.18 102
4286.33 105
4286.48 110
4286.63 116
4286.78 124
4286.93 131
4287.08 139
4287.23 145
4287.38 150
4287.53 153
4287.68 155
4287.83 155
4287.98 154
4288.13 152
4288.28 149
4288.43 146
4288.58 141
4288.73 136
4288.88 129
4289.03 119
4289.18 107
4289.33 91
4289.48 74
4289.63 55
4289.78 38
4289.93 22
4290.08 9
4290.23 1
4290.38 0
4290.53 0
4290.68 0
4290.83 0
4290.98 0
4291.13 0
4291.28 0
4291.43 0
4291.58 0
4291.73 2
4291.88 9
4292.03 16
4292.18 21
4292.33 23
4292.48 21
4292.63 16
4292.78 8
4292.93 0
4293.08 0
4293.23 0
4293.38 0
4293.53 0
4293.68 9
4293.83 21
4293.98 33
4294.13 45
4294.28 54
4294.43 62
4294.58 66
4294.73 67
4294.88 65
4295.03 61
4295.18 55
4295.33 47
4295.48 39
4295.63 31
4295.78 24
4295.93 18
4296.08 15
4296.24 12
4296.39 10
4296.54 7
4296.69 3
4296.84 0
4296.99 0
4297.14 0
4297.29 0
4297.44 0
4297.59 0
4297.74 0
4297.89 2
4298.04 7
4298.19 9
4298.34 10
4298.49 9
4298.64 7
4298.79 5
4298.94 6
4299.09 8
4299.24 13
4299.39 19
4299.54 26
4299.69 33
4299.84 41
4299.99 49
4300.14 57
4300.29 66
4300.44 75
4300.59 85
4300.74 95
4300.89 104
4301.04 110
4301.19 114
4301.34 113
4301.49 108
4301.65 100
4301.80 91
4301.95 83
4302.10 79
4302.25 80
4302.40 85
4302.55 92
4302.70 101
4302.85 108
4303.00 112
4303.15 114
4303.30 114
4303.45 114
4303.60 116
4303.75 120
4303.90 125
4304.05 132
4304.20 137
4304.35 140
4304.50 140
4304.65 137
4304.80 131
4304.95 124
4305.10 117
4305.25 111
4305.40 107
4305.55 104
4305.70 103
4305.86 102
4306.01 103
4306.16 103
4306.31 103
4306.46 102
4306.61 101
4306.76 99
4306.91 98
4307.06 98
4307.21 101
4307.36 106
4307.51 114
4307.66 123
4307.81 131
4307.96 136
4308.11 137
4308.26 134
4308.41 126
4308.56 115
4308.71 104
4308.86 94
4309.01 86
4309.16 81
4309.31 79
4309.47 79
4309.62 80
4309.77 82
4309.92 84
4310.07 87
4310.22 88
4310.37 89
4310.52 88
4310.67 85
4310.82 82
4310.97 77
4311.12 73
4311.27 69
4311.42 66
4311.57 63
4311.72 59
4311.87 54
4312.02 47
4312.17 40
4312.32 35
4312.48 34
4312.63 38
4312.78 48
4312.93 61
4313.08 76
4313.23 90
4313.38 99
4313.53 102
4313.68 99
4313.83 91
4313.98 80
4314.13 68
4314.28 59
4314.43 54
4314.58 54
4314.73 60
4314.88 70
4315.03 81
4315.18 92
4315.34 102
4315.49 108
4315.64 111
4315.79 112
4315.94 110
4316.09 108
4316.24 107
4316.39 105
4316.54 104
4316.69 102
4316.84 100
4316.99 97
4317.14 94
4317.29 90
4317.44 86
4317.59 81
4317.74 75
4317.90 69
4318.05 61
4318.20 52
4318.35 43
4318.50 34
4318.65 25
4318.80 16
4318.95 8
4319.10 0
4319.25 0
4319.40 0
4319.55 0
4319.70 0
4319.85 0
4320.00 0
4320.15 2
4320.31 5
4320.46 7
4320.61 9
4320.76 10
4320.91 11
4321.06 13
4321.21 15
4321.36 16
4321.51 17
4321.66 16
4321.81 13
4321.96 9
4322.11 2
4322.26 0
4322.41 0
4322.57 0
4322.72 0
4322.87 0
4323.02 12
4323.17 30
4323.32 50
4323.47 70
4323.62 86
4323.77 97
4323.92 102
4324.07 102
4324.22 98
4324.37 91
4324.52 85
4324.68 79
4324.83 75
4324.98 70
4325.13 66
4325.28 62
4325.43 57
4325.58 51
4325.73 44
4325.88 37
4326.03 29
4326.18 21
4326.33 13
4326.48 6
4326.63 1
4326.79 0
4326.94 0
4327.09 0
4327.24 3
4327.39 8
4327.54 13
4327.69 19
4327.84 25
4327.99 33
4328.14 42
4328.29 54
4328.44 68
4328.59 83
4328.75 97
4328.90 108
4329.05 114
4329.20 114
4329.35 110
4329.50 103
4329.65 94
4329.80 86
4329.95 80
4330.10 75
4330.25 72
4330.40 70
4330.56 68
4330.71 65
4330.86 60
4331.01 56
4331.16 50
4331.31 46
4331.46 44
4331.61 44
4331.76 47
4331.91 53
4332.06 62
4332.21 73
4332.37 85
4332.52 97
4332.67 108
4332.82 116
4332.97 123
4333.12 129
4333.27 132
4333.42 133
4333.57 132
4333.72 128
4333.87 121
4334.03 112
4334.18 102
4334.33 92
4334.48 82
4334.63 73
4334.78 66
4334.93 61
4335.08 58
4335.23 56
4335.38 55
4335.53 55
4335.69 55
4335.84 53
4335.99 49
4336.14 41
4336.29 30
4336.44 16
4336.59 2
4336.74 0
4336.89 0
4337.04 0
4337.19 0
4337.35 0
4337.50 0
4337.65 11
4337.80 22
4337.95 31
4338.10 37
4338.25 40
4338.40 42
4338.55 41
4338.70 39
4338.86 35
4339.01 29
4339.16 21
4339.31 11
4339.46 0
4339.61 0
4339.76 0
4339.91 0
4340.06 0
4340.21 0
4340.36 0
4340.52 0
4340.67 1
4340.82 17
4340.97 33
4341.12 52
4341.27 71
4341.42 91
4341.57 110
4341.72 127
4341.87 138
4342.03 144
4342.18 144
4342.33 138
4342.48 127
4342.63 114
4342.78 102
4342.93 92
4343.08 86
4343.23 85
4343.39 86
4343.54 89
4343.69 92
4343.84 92
4343.99 89
4344.14 83
4344.29 74
4344.44 65
4344.59 58
4344.74 54
4344.90 53
4345.05 55
4345.20 58
4345.35 61
4345.50 62
4345.65 60
4345.80 54
4345.95 47
4346.10 40
4346.26 34
4346.41 30
4346.56 27
4346.71 25
4346.86 23
4347.01 19
4347.16 14
4347.31 8
4347.46 3
4347.62 1
4347.77 2
4347.92 6
4348.07 10
4348.22 13
4348.37 14
4348.52 11
4348.67 5
4348.82 0
4348.98 0
4349.13 0
4349.28 0
4349.43 0
4349.58 0
4349.73 4
4349.88 19
4350.03 33
4350.19 45
4350.34 54
4350.49 57
4350.64 56
4350.79 50
4350.94 41
4351.09 33
4351.24 26
4351.39 23
4351.55 23
4351.70 27
4351.85 32
4352.00 38
4352.15 44
4352.30 47
4352.45 49
4352.60 50
4352.76 50
4352.91 49
4353.06 49
4353.21 50
4353.36 52
4353.51 54
4353.66 55
4353.81 55
4353.97 54
4354.12 52
4354.27 50
4354.42 48
4354.57 48
4354.72 50
4354.87 56
4355.02 64
4355.18 76
4355.33 90
4355.48 105
4355.63 120
4355.78 133
4355.93 144
4356.08 151
4356.23 155
4356.39 157
4356.54 157
4356.69 155
4356.84 154
4356.99 151
4357.14 149
4357.29 145
4357.44 139
4357.60 133
4357.75 127
4357.90 123
4358.05 122
4358.20 123
4358.35 128
4358.50 134
4358.65 141
4358.81 148
4358.96 152
4359.11 155
4359.26 155
4359.41 155
4359.56 154
4359.71 154
4359.87 154
4360.02 156
4360.17 158
4360.32 159
4360.47 160
4360.62 158
4360.77 155
4360.92 148
4361.08 139
4361.23 130
4361.38 121
4361.53 115
4361.68 113
4361.83 115
4361.98 118
4362.14 122
4362.29 125
4362.44 125
4362.59 123
4362.74 117
4362.89 110
4363.04 101
4363.20 93
4363.35 85
4363.50 78
4363.65 74
4363.80 72
4363.95 74
4364.10 79
4364.26 87
4364.41 96
4364.56 107
4364.71 116
4364.86 124
4365.01 129
4365.16 132
4365.32 132
4365.47 132
4365.62 130
4365.77 129
4365.92 129
4366.07 131
4366.22 136
4366.38 143
4366.53 152
4366.68 161
4366.83 169
4366.98 174
4367.13 177
4367.28 176
4367.44 171
4367.59 163
4367.74 152
4367.89 140
4368.04 127
4368.19 115
4368.34 104
4368.50 94
4368.65 85
4368.80 77
4368.95 69
4369.10 61
4369.25 53
4369.40 44
4369.56 37
4369.71 31
4369.86 30
4370.01 33
4370.16 39
4370.31 49
4370.47 60
4370.62 70
4370.77 77
4370.92 80
4371.07 80
4371.22 75
4371.37 68
4371.53 58
4371.68 49
4371.83 40
4371.98 34
4372.13 31
4372.28 31
4372.44 36
4372.59 43
4372.74 52
4372.89 60
4373.04 67
4373.19 71
4373.34 72
4373.50 69
4373.65 63
4373.80 54
4373.95 42
4374.10 28
4374.25 15
4374.41 3
4374.56 0
4374.71 0
4374.86 0
4375.01 0
4375.16 0
4375.32 1
4375.47 3
4375.62 3
4375.77 1
4375.92 0
4376.07 0
4376.23 4
4376.38 12
4376.53 23
4376.68 36
4376.83 49
4376.98 58
4377.14 64
4377.29 67
4377.44 67
4377.59 67
4377.74 67
4377.89 68
4378.04 70
4378.20 71
4378.35 70
4378.50 65
4378.65 58
4378.80 48
4378.95 39
4379.11 31
4379.26 27
4379.41 27
4379.56 32
4379.71 38
4379.86 44
4380.02 47
4380.17 48
4380.32 46
4380.47 43
4380.62 40
4380.78 38
4380.93 39
4381.08 42
4381.23 47
4381.38 53
4381.53 59
4381.69 63
4381.84 68
4381.99 71
4382.14 74
4382.29 77
4382.44 80
4382.60 83
4382.75 86
4382.90 87
4383.05 88
4383.20 88
4383.35 87
4383.51 85
4383.66 83
4383.81 80
4383.96 78
4384.11 77
4384.26 78
4384.42 80
4384.57 83
4384.72 87
4384.87 91
4385.02 94
4385.18 98
4385.33 100
4385.48 104
4385.63 109
4385.78 116
4385.93 124
4386.09 133
4386.24 141
4386.39 147
4386.54 149
4386.69 146
4386.85 139
4387.00 128
4387.15 116
4387.30 104
4387.45 95
4387.60 90
4387.76 90
4387.91 93
4388.06 101
4388.21 110
4388.36 120
4388.52 131
4388.67 140
4388.82 149
4388.97 157
4389.12 163
4389.27 168
4389.43 173
4389.58 176
4389.73 180
4389.88 183
4390.03 187
4390.19 192
4390.34 196
4390.49 201
4390.64 204
4390.79 205
4390.94 202
4391.10 196
4391.25 187
4391.40 178
4391.55 168
4391.70 160
4391.86 155
4392.01 156
4392.16 161
4392.31 171
4392.46 185
4392.62 200
4392.77 216
4392.92 228
4393.07 236
4393.22 237
4393.38 231
4393.53 220
4393.68 206
4393.83 192
4393.98 180
4394.13 173
4394.29 170
4394.44 171
4394.59 173
4394.74 175
4394.89 174
4395.05 169
4395.20 160
4395.35 149
4395.50 135
4395.65 120
4395.81 107
4395.96 95
4396.11 84
4396.26 73
4396.41 60
4396.57 46
4396.72 30
4396.87 15
4397.02 0
4397.17 0
4397.33 0
4397.48 0
4397.63 0
4397.78 0
4397.93 0
4398.09 2
4398.24 8
4398.39 12
4398.54 15
4398.69 15
4398.85 13
4399.00 10
4399.15 5
4399.30 0
4399.45 0
4399.61 0
4399.76 0
4399.91 0
4400.06 7
4400.21 19
4400.37 31
4400.52 43
4400.67 51
4400.82 54
4400.97 53
4401.13 48
4401.28 41
4401.43 34
4401.58 30
4401.73 28
4401.89 28
4402.04 28
4402.19 28
4402.34 27
4402.50 23
4402.65 17
4402.80 10
4402.95 5
4403.10 1
4403.26 2
4403.41 7
4403.56 16
4403.71 29
4403.86 44
4404.02 59
4404.17 71
4404.32 80
4404.47 86
4404.62 88
4404.78 88
4404.93 86
4405.08 85
4405.23 83
4405.38 81
4405.54 79
4405.69 76
4405.84 71
4405.99 65
4406.15 56
4406.30 48
4406.45 40
4406.60 34
4406.75 31
4406.91 32
4407.06 38
4407.21 48
4407.36 61
4407.51 75
4407.67 89
4407.82 100
4407.97 108
4408.12 112
4408.28 113
4408.43 113
4408.58 111
4408.73 110
4408.88 110
4409.04 110
4409.19 110
4409.34 109
4409.49 107
4409.65 106
4409.80 105
4409.95 107
4410.10 111
4410.25 119
4410.41 129
4410.56 138
4410.71 145
4410.86 148
4411.02 144
4411.17 134
4411.32 120
4411.47 103
4411.62 88
4411.78 75
4411.93 67
4412.08 63
4412.23 63
4412.39 66
4412.54 71
4412.69 76
4412.84 81
4412.99 86
4413.15 92
4413.30 97
4413.45 102
4413.60 106
4413.76 110
4413.91 114
4414.06 119
4414.21 128
4414.36 141
4414.52 159
4414.67 181
4414.82 205
4414.97 227
4415.13 244
4415.28 254
4415.43 255
4415.58 250
4415.74 240
4415.89 229
4416.04 219
4416.19 212
4416.34 209
4416.50 209
4416.65 211
4416.80 214
4416.95 218
4417.11 222
4417.26 228
4417.41 239
4417.56 255
4417.72 277
4417.87 303
4418.02 332
4418.17 360
4418.33 385
4418.48 404
4418.63 418
4418.78 427
4418.93 432
4419.09 437
4419.24 443
4419.39 450
4419.54 459
4419.70 471
4419.85 485
4420.00 503
4420.15 526
4420.31 552
4420.46 583
4420.61 617
4420.76 654
4420.92 692
4421.07 728
4421.22 762
4421.37 792
4421.52 816
4421.68 834
4421.83 847
4421.98 855
4422.13 861
4422.29 865
4422.44 871
4422.59 879
4422.74 891
4422.90 908
4423.05 930
4423.20 956
4423.35 985
4423.51 1018
4423.66 1052
4423.81 1085
4423.96 1115
4424.12 1139
4424.27 1154
4424.42 1158
4424.57 1151
4424.73 1137
4424.88 1119
4425.03 1101
4425.18 1088
4425.34 1080
4425.49 1080
4425.64 1083
4425.79 1088
4425.95 1090
4426.10 1086
4426.25 1077
4426.40 1063
4426.56 1047
4426.71 1033
4426.86 1021
4427.01 1013
4427.17 1007
4427.32 1002
4427.47 996
4427.62 986
4427.78 972
4427.93 953
4428.08 930
4428.23 903
4428.39 875
4428.54 845
4428.69 816
4428.84 789
4429.00 765
4429.15 745
4429.30 731
4429.45 721
4429.61 713
4429.76 706
4429.91 696
4430.06 682
4430.22 664
4430.37 642
4430.52 617
4430.67 592
4430.83 568
4430.98 545
4431.13 524
4431.28 502
4431.44 481
4431.59 459
4431.74 437
4431.89 415
4432.05 393
4432.20 373
4432.35 352
4432.50 332
4432.66 311
4432.81 290
4432.96 270
4433.12 251
4433.27 234
4433.42 219
4433.57 208
4433.73 200
4433.88 195
4434.03 192
4434.18 191
4434.34 191
4434.49 191
4434.64 190
4434.79 186
4434.95 180
4435.10 171
4435.25 159
4435.40 145
4435.56 131
4435.71 119
4435.86 110
4436.02 106
4436.17 106
4436.32 109
4436.47 114
4436.63 118
4436.78 122
4436.93 124
4437.08 125
4437.24 127
4437.39 131
4437.54 135
4437.69 141
4437.85 147
4438.00 151
4438.15 152
4438.31 150
4438.46 145
4438.61 139
4438.76 132
4438.92 125
4439.07 118
4439.22 109
4439.37 99
4439.53 86
4439.68 71
4439.83 53
4439.99 34
4440.14 17
4440.29 4
4440.44 0
4440.60 0
4440.75 0
4440.90 0
4441.05 8
4441.21 19
4441.36 30
4441.51 39
4441.67 45
4441.82 47
4441.97 44
4442.12 37
4442.28 26
4442.43 13
4442.58 0
4442.73 0
4442.89 0
4443.04 0
4443.19 0
4443.35 0
4443.50 0
4443.65 0
4443.80 0
4443.96 9
4444.11 18
4444.26 27
4444.42 36
4444.57 46
4444.72 56
4444.87 66
4445.03 77
4445.18 87
4445.33 97
4445.48 105
4445.64 112
4445.79 116
4445.94 119
4446.10 120
4446.25 120
4446.40 119
4446.55 117
4446.71 115
4446.86 111
4447.01 107
4447.17 102
4447.32 97
4447.47 91
4447.62 87
4447.78 84
4447.93 81
4448.08 78
4448.24 74
4448.39 69
4448.54 62
4448.69 54
4448.85 46
4449.00 39
4449.15 34
4449.31 32
4449.46 32
4449.61 35
4449.76 39
4449.92 44
4450.07 49
4450.22 55
4450.38 63
4450.53 73
4450.68 85
4450.83 99
4450.99 112
4451.14 122
4451.29 130
4451.45 132
4451.60 130
4451.75 125
4451.91 119
4452.06 112
4452.21 106
4452.36 101
4452.52 95
4452.67 88
4452.82 78
4452.98 66
4453.13 51
4453.28 33
4453.43 15
4453.59 0
4453.74 0
4453.89 0
4454.05 0
4454.20 0
4454.35 0
4454.51 0
4454.66 0
4454.81 3
4454.96 15
4455.12 26
4455.27 34
4455.42 38
4455.58 37
4455.73 33
4455.88 26
4456.04 18
4456.19 12
4456.34 9
4456.49 10
4456.65 15
4456.80 24
4456.95 34
4457.11 45
4457.26 54
4457.41 62
4457.57 67
4457.72 69
4457.87 69
4458.02 67
4458.18 65
4458.33 62
4458.48 60
4458.64 60
4458.79 62
4458.94 66
4459.10 71
4459.25 76
4459.40 78
4459.56 78
4459.71 74
4459.86 68
4460.01 62
4460.17 55
4460.32 51
4460.47 47
4460.63 45
4460.78 43
4460.93 40
4461.09 37
4461.24 33
4461.39 31
4461.54 31
4461.70 33
4461.85 38
4462.00 44
4462.16 50
4462.31 53
4462.46 54
4462.62 52
4462.77 49
4462.92 47
4463.08 47
4463.23 51
4463.38 58
4463.54 67
4463.69 76
4463.84 84
4463.99 90
4464.15 92
4464.30 91
4464.45 89
4464.61 85
4464.76 82
4464.91 78
4465.07 75
4465.22 71
4465.37 66
4465.53 60
4465.68 52
4465.83 43
4465.99 34
4466.14 25
4466.29 15
4466.45 8
4466.60 2
4466.75 0
4466.90 0
4467.06 3
4467.21 9
4467.36 16
4467.52 22
4467.67 26
4467.82 28
4467.98 26
4468.13 23
4468.28 19
4468.44 17
4468.59 18
4468.74 22
4468.90 29
4469.05 37
4469.20 43
4469.36 47
4469.51 49
4469.66 47
4469.82 44
4469.97 39
4470.12 35
4470.28 32
4470.43 30
4470.58 31
4470.74 33
4470.89 36
4471.04 39
4471.20 41
4471.35 41
4471.50 39
4471.65 34
4471.81 27
4471.96 18
4472.11 9
4472.27 0
4472.42 0
4472.57 0
4472.73 0
4472.88 0
4473.03 0
4473.19 0
4473.34 0
4473.49 1
4473.65 10
4473.80 19
4473.95 28
4474.11 35
4474.26 40
4474.41 44
4474.57 46
4474.72 45
4474.87 44
4475.03 41
4475.18 37
4475.33 32
4475.49 26
4475.64 21
4475.79 15
4475.95 8
4476.10 2
4476.25 0
4476.41 0
4476.56 0
4476.71 0
4476.87 0
4477.02 0
4477.17 0
4477.33 0
4477.48 1
4477.63 5
4477.79 10
4477.94 18
4478.09 26
4478.25 33
4478.40 38
4478.55 39
4478.71 35
4478.86 28
4479.01 19
4479.17 10
4479.32 3
4479.47 0
4479.63 0
4479.78 0
4479.93 1
4480.09 2
4480.24 2
4480.40 0
4480.55 0
4480.70 0
4480.86 0
4481.01 0
4481.16 0
4481.32 4
4481.47 12
4481.62 21
4481.78 30
4481.93 40
4482.08 50
4482.24 59
4482.39 68
4482.54 76
4482.70 83
4482.85 89
4483.00 94
4483.16 99
4483.31 105
4483.46 111
4483.62 117
4483.77 123
4483.92 129
4484.08 134
4484.23 137
4484.38 138
4484.54 137
4484.69 134
4484.85 127
4485.00 119
4485.15 108
4485.31 97
4485.46 87
4485.61 79
4485.77 75
4485.92 76
4486.07 80
4486.23 86
4486.38 93
4486.53 99
4486.69 104
4486.84 108
4486.99 111
4487.15 116
4487.30 121
4487.46 128
4487.61 136
4487.76 145
4487.92 154
4488.07 163
4488.22 172
4488.38 180
4488.53 189
4488.68 197
4488.84 205
4488.99 213
4489.14 221
4489.30 228
4489.45 234
4489.60 238
4489.76 240
4489.91 237
4490.07 231
4490.22 220
4490.37 206
4490.53 190
4490.68 173
4490.83 156
4490.99 140
4491.14 127
4491.29 116
4491.45 107
4491.60 99
4491.76 93
4491.91 88
4492.06 85
4492.22 83
4492.37 84
4492.52 87
4492.68 93
4492.83 103
4492.98 115
4493.14 128
4493.29 140
4493.45 149
4493.60 154
4493.75 153
4493.91 148
4494.06 138
4494.21 125
4494.37 112
4494.52 99
4494.67 88
4494.83 78
4494.98 71
4495.14 66
4495.29 63
4495.44 61
4495.60 60
4495.75 59
4495.90 58
4496.06 56
4496.21 51
4496.36 42
4496.52 31
4496.67 17
4496.83 4
4496.98 0
4497.13 0
4497.29 0
4497.44 0
4497.59 0
4497.75 0
4497.90 0
4498.06 5
4498.21 9
4498.36 11
4498.52 13
4498.67 15
4498.82 19
4498.98 27
4499.13 38
4499.29 51
4499.44 63
4499.59 72
4499.75 77
4499.90 76
4500.05 70
4500.21 61
4500.36 52
4500.52 46
4500.67 45
4500.82 48
4500.98 55
4501.13 64
4501.28 74
4501.44 83
4501.59 90
4501.75 96
4501.90 100
4502.05 103
4502.21 103
4502.36 101
4502.51 94
4502.67 82
4502.82 66
4502.98 46
4503.13 25
4503.28 6
4503.44 0
4503.59 0
4503.74 0
4503.90 0
4504.05 0
4504.21 0
4504.36 2
4504.51 13
4504.67 25
4504.82 36
4504.98 47
4505.13 54
4505.28 59
4505.44 59
4505.59 55
4505.74 48
4505.90 40
4506.05 33
4506.21 30
4506.36 31
4506.51 36
4506.67 45
4506.82 57
4506.98 71
4507.13 85
4507.28 98
4507.44 111
4507.59 122
4507.74 133
4507.90 142
4508.05 150
4508.21 156
4508.36 158
4508.51 156
4508.67 151
4508.82 142
4508.98 130
4509.13 118
4509.28 107
4509.44 99
4509.59 92
4509.75 87
4509.90 83
4510.05 79
4510.21 74
4510.36 68
4510.52 62
4510.67 57
4510.82 55
4510.98 56
4511.13 60
4511.28 66
4511.44 73
4511.59 81
4511.75 87
4511.90 92
4512.05 95
4512.21 99
4512.36 105
4512.52 113
4512.67 123
4512.82 135
4512.98 147
4513.13 157
4513.29 164
4513.44 167
4513.59 167
4513.75 165
4513.90 162
4514.06 161
4514.21 161
4514.36 163
4514.52 166
4514.67 168
4514.83 170
4514.98 170
4515.13 169
4515.29 169
4515.44 169
4515.60 170
4515.75 174
4515.90 179
4516.06 186
4516.21 193
4516.37 199
4516.52 205
4516.67 209
4516.83 210
4516.98 209
4517.14 205
4517.29 199
4517.44 190
4517.60 179
4517.75 166
4517.91 151
4518.06 135
4518.21 119
4518.37 104
4518.52 92
4518.68 82
4518.83 77
4518.99 76
4519.14 79
4519.29 83
4519.45 87
4519.60 90
4519.76 91
4519.91 89
4520.06 86
4520.22 82
4520.37 79
4520.53 78
4520.68 79
4520.83 82
4520.99 88
4521.14 95
4521.30 102
4521.45 109
4521.60 116
4521.76 121
4521.91 125
4522.07 128
4522.22 129
4522.38 130
4522.53 130
4522.68 129
4522.84 128
4522.99 127
4523.15 125
4523.30 123
4523.45 123
4523.61 126
4523.76 131
4523.92 139
4524.07 150
4524.23 163
4524.38 177
4524.53 189
4524.69 198
4524.84 203
4525.00 203
4525.15 197
4525.30 187
4525.46 174
4525.61 160
4525.77 148
4525.92 140
4526.08 138
4526.23 140
4526.38 148
4526.54 157
4526.69 166
4526.85 174
4527.00 178
4527.15 180
4527.31 179
4527.46 177
4527.62 173
4527.77 170
4527.93 165
4528.08 158
4528.23 151
4528.39 144
4528.54 136
4528.70 129
4528.85 124
4529.01 121
4529.16 119
4529.31 118
4529.47 117
4529.62 117
4529.78 118
4529.93 122
4530.09 127
4530.24 134
4530.39 140
4530.55 143
4530.70 141
4530.86 133
4531.01 120
4531.17 103
4531.32 84
4531.47 68
4531.63 55
4531.78 48
4531.94 45
4532.09 46
4532.25 49
4532.40 50
4532.55 49
4532.71 45
4532.86 40
4533.02 37
4533.17 37
4533.33 43
4533.48 54
4533.63 70
4533.79 87
4533.94 102
4534.10 110
4534.25 109
4534.41 99
4534.56 80
4534.71 57
4534.87 32
4535.02 10
4535.18 0
4535.33 0
4535.49 0
4535.64 0
4535.80 0
4535.95 0
4536.10 0
4536.26 0
4536.41 2
4536.57 9
4536.72 17
4536.88 26
4537.03 35
4537.18 45
4537.34 53
4537.49 59
4537.65 61
4537.80 60
4537.96 55
4538.11 49
4538.27 43
4538.42 40
4538.57 40
4538.73 44
4538.88 49
4539.04 56
4539.19 63
4539.35 67
4539.50 70
4539.65 72
4539.81 75
4539.96 79
4540.12 86
4540.27 95
4540.43 105
4540.58 116
4540.74 124
4540.89 131
4541.04 134
4541.20 134
4541.35 133
4541.51 130
4541.66 128
4541.82 128
4541.97 130
4542.13 135
4542.28 143
4542.43 153
4542.59 164
4542.74 176
4542.90 188
4543.05 200
4543.21 211
4543.36 219
4543.52 224
4543.67 226
4543.83 224
4543.98 221
4544.13 218
4544.29 216
4544.44 219
4544.60 227
4544.75 238
4544.91 251
4545.06 263
4545.22 271
4545.37 273
4545.52 269
4545.68 260
4545.83 248
4545.99 235
4546.14 222
4546.30 212
4546.45 204
4546.61 199
4546.76 196
4546.92 196
4547.07 199
4547.22 203
4547.38 211
4547.53 220
4547.69 231
4547.84 243
4548.00 254
4548.15 264
4548.31 272
4548.46 278
4548.62 281
4548.77 283
4548.93 283
4549.08 284
4549.23 285
4549.39 286
4549.54 288
4549.70 290
4549.85 289
4550.01 285
4550.16 277
4550.32 266
4550.47 251
4550.63 235
4550.78 221
4550.94 208
4551.09 198
4551.24 191
4551.40 186
4551.55 182
4551.71 178
4551.86 174
4552.02 169
4552.17 162
4552.33 155
4552.48 147
4552.64 141
4552.79 137
4552.95 135
4553.10 137
4553.25 141
4553.41 148
4553.56 156
4553.72 164
4553.87 171
4554.03 178
4554.18 183
4554.34 188
4554.49 193
4554.65 197
4554.80 201
4554.96 205
4555.11 207
4555.27 208
4555.42 209
4555.57 209
4555.73 209
4555.88 209
4556.04 209
4556.19 208
4556.35 206
4556.50 203
4556.66 201
4556.81 199
4556.97 201
4557.12 208
4557.28 220
4557.43 237
4557.59 259
4557.74 282
4557.90 305
4558.05 324
4558.21 337
4558.36 346
4558.51 351
4558.67 354
4558.82 359
4558.98 367
4559.13 381
4559.29 399
4559.44 420
4559.60 442
4559.75 461
4559.91 478
4560.06 491
4560.22 502
4560.37 513
4560.53 526
4560.68 542
4560.84 562
4560.99 585
4561.15 610
4561.30 635
4561.46 659
4561.61 682
4561.76 702
4561.92 721
4562.07 738
4562.23 754
4562.38 769
4562.54 781
4562.69 792
4562.85 800
4563.00 807
4563.16 811
4563.31 814
4563.47 815
4563.62 814
4563.78 812
4563.93 808
4564.09 801
4564.24 791
4564.40 776
4564.55 755
4564.71 729
4564.86 700
4565.02 667
4565.17 636
4565.33 609
4565.48 588
4565.64 575
4565.79 570
4565.95 571
4566.10 575
4566.26 579
4566.41 580
4566.56 575
4566.72 563
4566.87 546
4567.03 524
4567.18 501
4567.34 478
4567.49 458
4567.65 441
4567.80 426
4567.96 414
4568.11 401
4568.27 387
4568.42 370
4568.58 350
4568.73 328
4568.89 305
4569.04 284
4569.20 266
4569.35 252
4569.51 243
4569.66 239
4569.82 239
4569.97 241
4570.13 243
4570.28 244
4570.44 243
4570.59 240
4570.75 236
4570.90 230
4571.06 224
4571.21 219
4571.37 214
4571.52 209
4571.68 204
4571.83 198
4571.99 193
4572.14 189
4572.30 186
4572.45 185
4572.61 186
4572.76 188
4572.92 191
4573.07 193
4573.23 193
4573.38 191
4573.54 188
4573.69 185
4573.85 183
4574.00 182
4574.16 182
4574.31 183
4574.47 186
4574.62 189
4574.78 191
4574.93 193
4575.09 193
4575.24 192
4575.40 187
4575.55 180
4575.71 169
4575.86 156
4576.02 142
4576.17 127
4576.33 113
4576.48 99
4576.64 88
4576.79 78
4576.95 70
4577.10 64
4577.26 59
4577.41 54
4577.57 49
4577.72 44
4577.88 38
4578.03 34
4578.19 30
4578.34 30
4578.50 32
4578.65 37
4578.81 43
4578.96 49
4579.12 55
4579.27 60
4579.43 62
4579.58 63
4579.74 63
4579.89 60
4580.05 57
4580.20 51
4580.36 45
4580.52 37
4580.67 29
4580.83 19
4580.98 10
4581.14 0
4581.29 0
4581.45 0
4581.60 0
4581.76 0
4581.91 0
4582.07 0
4582.22 0
4582.38 0
4582.53 10
4582.69 24
4582.84 37
4583.00 49
4583.15 58
4583.31 64
4583.46 67
4583.62 69
4583.77 68
4583.93 65
4584.08 62
4584.24 57
4584.39 52
4584.55 47
4584.70 46
4584.86 48
4585.01 54
4585.17 64
4585.33 78
4585.48 94
4585.64 109
4585.79 123
4585.95 134
4586.10 141
4586.26 144
4586.41 145
4586.57 142
4586.72 137
4586.88 131
4587.03 123
4587.19 115
4587.34 106
4587.50 98
4587.65 91
4587.81 88
4587.96 88
4588.12 92
4588.27 100
4588.43 112
4588.58 124
4588.74 136
4588.90 145
4589.05 150
4589.21 151
4589.36 148
4589.52 142
4589.67 135
4589.83 129
4589.98 125
4590.14 122
4590.29 122
4590.45 124
4590.60 127
4590.76 132
4590.91 137
4591.07 141
4591.22 145
4591.38 146
4591.54 143
4591.69 137
4591.85 129
4592.00 120
4592.16 111
4592.31 103
4592.47 96
4592.62 92
4592.78 89
4592.93 87
4593.09 83
4593.24 79
4593.40 73
4593.55 64
4593.71 54
4593.87 42
4594.02 29
4594.18 14
4594.33 0
4594.49 0
4594.64 0
4594.80 0
4594.95 0
4595.11 0
4595.26 0
4595.42 0
4595.57 0
4595.73 14
4595.88 33
4596.04 54
4596.20 74
4596.35 92
4596.51 107
4596.66 118
4596.82 125
4596.97 127
4597.13 127
4597.28 125
4597.44 122
4597.59 120
4597.75 119
4597.91 118
4598.06 116
4598.22 114
4598.37 111
4598.53 106
4598.68 100
4598.84 92
4598.99 85
4599.15 79
4599.30 75
4599.46 73
4599.61 73
4599.77 75
4599.93 77
4600.08 79
4600.24 82
4600.39 87
4600.55 94
4600.70 104
4600.86 118
4601.01 132
4601.17 147
4601.32 158
4601.48 165
4601.64 166
4601.79 161
4601.95 151
4602.10 138
4602.26 124
4602.41 113
4602.57 104
4602.72 99
4602.88 98
4603.04 101
4603.19 105
4603.35 110
4603.50 115
4603.66 118
4603.81 120
4603.97 120
4604.12 120
4604.28 120
4604.43 118
4604.59 115
4604.75 110
4604.90 104
4605.06 95
4605.21 85
4605.37 75
4605.52 66
4605.68 61
4605.83 60
4605.99 63
4606.15 70
4606.30 79
4606.46 89
4606.61 97
4606.77 103
4606.92 106
4607.08 105
4607.23 100
4607.39 92
4607.55 82
4607.70 70
4607.86 59
4608.01 50
4608.17 43
4608.32 38
4608.48 36
4608.64 37
4608.79 40
4608.95 44
4609.10 49
4609.26 54
4609.41 58
4609.57 62
4609.72 64
4609.88 65
4610.04 63
4610.19 60
4610.35 56
4610.50 51
4610.66 46
4610.81 42
4610.97 39
4611.12 37
4611.28 36
4611.44 36
4611.59 35
4611.75 33
4611.90 31
4612.06 27
4612.21 24
4612.37 20
4612.53 18
4612.68 18
4612.84 21
4612.99 25
4613.15 30
4613.30 35
4613.46 40
4613.62 43
4613.77 44
4613.93 44
4614.08 44
4614.24 45
4614.39 49
4614.55 55
4614.71 64
4614.86 74
4615.02 85
4615.17 95
4615.33 103
4615.48 109
4615.64 113
4615.80 116
4615.95 117
4616.11 117
4616.26 115
4616.42 110
4616.57 104
4616.73 96
4616.89 87
4617.04 78
4617.20 69
4617.35 61
4617.51 54
4617.66 50
4617.82 47
4617.98 46
4618.13 47
4618.29 51
4618.44 58
4618.60 67
4618.75 77
4618.91 86
4619.07 94
4619.22 99
4619.38 102
4619.53 103
4619.69 102
4619.84 100
4620.00 97
4620.16 95
4620.31 94
4620.47 94
4620.62 94
4620.78 96
4620.94 98
4621.09 99
4621.25 99
4621.40 96
4621.56 92
4621.71 85
4621.87 76
4622.03 68
4622.18 61
4622.34 56
4622.49 53
4622.65 52
4622.81 54
4622.96 58
4623.12 63
4623.27 67
4623.43 69
4623.58 70
4623.74 68
4623.90 65
4624.05 60
4624.21 56
4624.36 53
4624.52 54
4624.68 57
4624.83 63
4624.99 70
4625.14 78
4625.30 85
4625.45 90
4625.61 94
4625.77 96
4625.92 98
4626.08 98
4626.23 100
4626.39 101
4626.55 104
4626.70 107
4626.86 111
4627.01 114
4627.17 116
4627.33 117
4627.48 117
4627.64 115
4627.79 113
4627.95 111
4628.11 108
4628.26 103
4628.42 97
4628.57 89
4628.73 78
4628.88 67
4629.04 57
4629.20 51
4629.35 50
4629.51 54
4629.66 62
4629.82 73
4629.98 83
4630.13 91
4630.29 96
4630.44 97
4630.60 96
4630.76 94
4630.91 94
4631.07 96
4631.22 102
4631.38 110
4631.54 119
4631.69 128
4631.85 136
4632.00 143
4632.16 147
4632.32 151
4632.47 153
4632.63 155
4632.78 157
4632.94 157
4633.10 156
4633.25 152
4633.41 146
4633.56 139
4633.72 131
4633.88 124
4634.03 119
4634.19 117
4634.34 115
4634.50 115
4634.66 113
4634.81 110
4634.97 104
4635.12 95
4635.28 83
4635.44 69
4635.59 53
4635.75 37
4635.90 22
4636.06 7
4636.22 0
4636.37 0
4636.53 0
4636.68 0
4636.84 0
4637.00 0
4637.15 0
4637.31 0
4637.47 2
4637.62 11
4637.78 21
4637.93 29
4638.09 37
4638.25 44
4638.40 52
4638.56 60
4638.71 68
4638.87 78
4639.03 90
4639.18 103
4639.34 118
4639.49 133
4639.65 148
4639.81 161
4639.96 172
4640.12 179
4640.28 183
4640.43 183
4640.59 182
4640.74 181
4640.90 180
4641.06 180
4641.21 181
4641.37 183
4641.52 184
4641.68 184
4641.84 181
4641.99 177
4642.15 172
4642.31 168
4642.46 168
4642.62 172
4642.77 182
4642.93 195
4643.09 209
4643.24 222
4643.40 231
4643.55 233
4643.71 228
4643.87 219
4644.02 205
4644.18 190
4644.34 177
4644.49 167
4644.65 162
4644.80 162
4644.96 165
4645.12 172
4645.27 179
4645.43 187
4645.59 193
4645.74 198
4645.90 202
4646.05 206
4646.21 212
4646.37 220
4646.52 230
4646.68 241
4646.83 253
4646.99 263
4647.15 270
4647.30 271
4647.46 267
4647.62 257
4647.77 244
4647.93 230
4648.08 216
4648.24 204
4648.40 195
4648.55 189
4648.71 184
4648.87 181
4649.02 177
4649.18 172
4649.34 167
4649.49 161
4649.65 156
4649.80 153
4649.96 151
4650.12 151
4650.27 152
4650.43 153
4650.59 155
4650.74 156
4650.90 155
4651.05 153
4651.21 149
4651.37 145
4651.52 142
4651.68 140
4651.84 141
4651.99 143
4652.15 146
4652.30 148
4652.46 147
4652.62 141
4652.77 130
4652.93 115
4653.09 98
4653.24 82
4653.40 68
4653.56 58
4653.71 53
4653.87 52
4654.02 54
4654.18 57
4654.34 61
4654.49 64
4654.65 66
4654.81 67
4654.96 67
4655.12 68
4655.28 68
4655.43 69
4655.59 70
4655.74 72
4655.90 73
4656.06 74
4656.21 76
4656.37 79
4656.53 84
4656.68 91
4656.84 99
4657.00 105
4657.15 109
4657.31 110
4657.47 107
4657.62 102
4657.78 95
4657.93 88
4658.09 80
4658.25 74
4658.40 68
4658.56 62
4658.72 58
4658.87 56
4659.03 57
4659.19 59
4659.34 63
4659.50 67
4659.66 70
4659.81 73
4659.97 75
4660.12 77
4660.28 81
4660.44 87
4660.59 96
4660.75 106
4660.91 118
4661.06 129
4661.22 137
4661.38 143
4661.53 144
4661.69 141
4661.85 135
4662.00 128
4662.16 119
4662.32 110
4662.47 103
4662.63 97
4662.79 91
4662.94 86
4663.10 80
4663.25 74
4663.41 67
4663.57 62
4663.72 60
4663.88 61
4664.04 67
4664.19 75
4664.35 84
4664.51 93
4664.66 98
4664.82 99
4664.98 97
4665.13 93
4665.29 87
4665.45 82
4665.60 78
4665.76 73
4665.92 68
4666.07 62
4666.23 55
4666.39 47
4666.54 40
4666.70 34
4666.86 31
4667.01 30
4667.17 30
4667.32 32
4667.48 33
4667.64 34
4667.79 35
4667.95 36
4668.11 36
4668.26 36
4668.42 35
4668.58 32
4668.73 27
4668.89 20
4669.05 12
4669.20 2
4669.36 0
4669.52 0
4669.67 0
4669.83 0
4669.99 0
4670.14 0
4670.30 0
4670.46 0
4670.61 7
4670.77 19
4670.93 31
4671.08 40
4671.24 46
4671.40 48
4671.55 46
4671.71 42
4671.87 37
4672.02 34
4672.18 33
4672.34 36
4672.49 42
4672.65 50
4672.81 61
4672.96 72
4673.12 84
4673.28 95
4673.43 104
4673.59 111
4673.75 114
4673.90 112
4674.06 103
4674.22 88
4674.37 70
4674.53 52
4674.69 36
4674.84 26
4675.00 23
4675.16 27
4675.31 37
4675.47 50
4675.63 62
4675.78 73
4675.94 82
4676.10 90
4676.25 99
4676.41 111
4676.57 125
4676.72 143
4676.88 160
4677.04 177
4677.19 190
4677.35 199
4677.51 203
4677.67 204
4677.82 203
4677.98 202
4678.14 200
4678.29 198
4678.45 194
4678.61 188
4678.76 178
4678.92 165
4679.08 149
4679.23 131
4679.39 115
4679.55 101
4679.70 91
4679.86 85
4680.02 83
4680.17 82
4680.33 82
4680.49 81
4680.64 78
4680.80 74
4680.96 68
4681.11 61
4681.27 56
4681.43 51
4681.58 49
4681.74 50
4681.90 53
4682.06 60
4682.21 68
4682.37 80
4682.53 94
4682.68 110
4682.84 126
4683.00 141
4683.15 154
4683.31 163
4683.47 169
4683.62 170
4683.78 169
4683.94 165
4684.09 160
4684.25 154
4684.41 148
4684.57 143
4684.72 140
4684.88 140
4685.04 144
4685.19 150
4685.35 159
4685.51 168
4685.66 175
4685.82 181
4685.98 183
4686.13 183
4686.29 180
4686.45 176
4686.60 171
4686.76 166
4686.92 160
4687.08 153
4687.23 145
4687.39 136
4687.55 126
4687.70 115
4687.86 105
4688.02 95
4688.17 88
4688.33 84
4688.49 82
4688.64 82
4688.80 85
4688.96 89
4689.12 93
4689.27 96
4689.43 98
4689.59 99
4689.74 99
4689.90 99
4690.06 99
4690.21 99
4690.37 100
4690.53 102
4690.69 103
4690.84 104
4691.00 104
4691.16 102
4691.31 97
4691.47 90
4691.63 82
4691.78 71
4691.94 61
4692.10 53
4692.25 48
4692.41 45
4692.57 45
4692.73 47
4692.88 51
4693.04 54
4693.20 56
4693.35 56
4693.51 56
4693.67 53
4693.83 49
4693.98 44
4694.14 38
4694.30 32
4694.45 26
4694.61 20
4694.77 14
4694.92 10
4695.08 6
4695.24 3
4695.40 0
4695.55 0
4695.71 0
4695.87 0
4696.02 0
4696.18 0
4696.34 0
4696.49 0
4696.65 1
4696.81 4
4696.97 8
4697.12 12
4697.28 16
4697.44 21
4697.59 28
4697.75 36
4697.91 44
4698.07 52
4698.22 58
4698.38 62
4698.54 64
4698.69 66
4698.85 67
4699.01 72
4699.17 79
4699.32 89
4699.48 100
4699.64 111
4699.79 118
4699.95 123
4700.11 123
4700.27 121
4700.42 118
4700.58 115
4700.74 113
4700.89 114
4701.05 116
4701.21 119
4701.37 122
4701.52 124
4701.68 125
4701.84 124
4701.99 123
4702.15 121
4702.31 118
4702.47 117
4702.62 116
4702.78 116
4702.94 117
4703.09 117
4703.25 117
4703.41 115
4703.57 111
4703.72 104
4703.88 96
4704.04 87
4704.19 79
4704.35 71
4704.51 65
4704.67 61
4704.82 59
4704.98 59
4705.14 60
4705.30 60
4705.45 60
4705.61 57
4705.77 54
4705.92 48
4706.08 42
4706.24 35
4706.40 30
4706.55 26
4706.71 24
4706.87 24
4707.02 25
4707.18 26
4707.34 28
4707.50 28
4707.65 26
4707.81 21
4707.97 15
4708.13 8
4708.28 2
4708.44 0
4708.60 0
4708.75 0
4708.91 7
4709.07 17
4709.23 26
4709.38 33
4709.54 35
4709.70 32
4709.86 25
4710.01 14
4710.17 4
4710.33 0
4710.48 0
4710.64 0
4710.80 0
4710.96 0
4711.11 0
4711.27 0
4711.43 0
4711.59 0
4711.74 6
4711.90 12
4712.06 19
4712.22 25
4712.37 29
4712.53 30
4712.69 28
4712.84 25
4713.00 22
4713.16 19
4713.32 18
4713.47 21
4713.63 26
4713.79 34
4713.95 42
4714.10 52
4714.26 63
4714.42 75
4714.58 86
4714.73 97
4714.89 107
4715.05 114
4715.21 119
4715.36 120
4715.52 117
4715.68 110
4715.83 102
4715.99 94
4716.15 89
4716.31 87
4716.46 90
4716.62 97
4716.78 104
4716.94 111
4717.09 115
4717.25 114
4717.41 109
4717.57 101
4717.72 93
4717.88 86
4718.04 82
4718.20 82
4718.35 85
4718.51 88
4718.67 91
4718.83 93
4718.98 92
4719.14 90
4719.30 88
4719.46 87
4719.61 86
4719.77 86
4719.93 86
4720.09 84
4720.24 80
4720.40 74
4720.56 66
4720.72 58
4720.87 51
4721.03 46
4721.19 43
4721.35 44
4721.50 48
4721.66 56
4721.82 66
4721.98 79
4722.13 93
4722.29 108
4722.45 121
4722.61 131
4722.76 137
4722.92 138
4723.08 135
4723.24 128
4723.39 120
4723.55 114
4723.71 110
4723.87 110
4724.02 114
4724.18 119
4724.34 124
4724.50 128
4724.65 129
4724.81 127
4724.97 123
4725.13 119
4725.28 114
4725.44 110
4725.60 107
4725.76 104
4725.91 101
4726.07 97
4726.23 92
4726.39 87
4726.54 83
4726.70 81
4726.86 82
4727.02 86
4727.17 94
4727.33 105
4727.49 115
4727.65 122
4727.80 126
4727.96 123
4728.12 115
4728.28 101
4728.43 84
4728.59 66
4728.75 51
4728.91 39
4729.07 31
4729.22 28
4729.38 29
4729.54 33
4729.70 39
4729.85 46
4730.01 54
4730.17 61
4730.33 68
4730.48 72
4730.64 73
4730.80 71
4730.96 67
4731.11 63
4731.27 61
4731.43 62
4731.59 67
4731.75 78
4731.90 92
4732.06 108
4732.22 122
4732.38 132
4732.53 136
4732.69 133
4732.85 124
4733.01 111
4733.16 96
4733.32 83
4733.48 72
4733.64 65
4733.79 62
4733.95 62
4734.11 64
4734.27 65
4734.43 67
4734.58 67
4734.74 68
4734.90 68
4735.06 68
4735.21 69
4735.37 70
4735.53 72
4735.69 74
4735.85 75
4736.00 74
4736.16 72
4736.32 68
4736.48 62
4736.63 55
4736.79 46
4736.95 37
4737.11 26
4737.26 16
4737.42 6
4737.58 0
4737.74 0
4737.90 0
4738.05 0
4738.21 0
4738.37 0
4738.53 0
4738.68 0
4738.84 0
4739.00 10
4739.16 20
4739.32 31
4739.47 40
4739.63 49
4739.79 54
4739.95 57
4740.10 58
4740.26 55
4740.42 51
4740.58 47
4740.74 42
4740.89 39
4741.05 37
4741.21 38
4741.37 41
4741.53 46
4741.68 53
4741.84 63
4742.00 74
4742.16 86
4742.31 100
4742.47 114
4742.63 127
4742.79 137
4742.95 144
4743.10 146
4743.26 142
4743.42 134
4743.58 123
4743.73 111
4743.89 99
4744.05 89
4744.21 83
4744.37 82
4744.52 84
4744.68 88
4744.84 94
4745.00 100
4745.16 104
4745.31 106
4745.47 104
4745.63 99
4745.79 92
4745.95 82
4746.10 70
4746.26 59
4746.42 50
4746.58 43
4746.73 40
4746.89 40
4747.05 43
4747.21 49
4747.37 55
4747.52 61
4747.68 67
4747.84 73
4748.00 79
4748.16 86
4748.31 92
4748.47 97
4748.63 100
4748.79 99
4748.95 96
4749.10 92
4749.26 90
4749.42 91
4749.58 98
4749.74 112
4749.89 130
4750.05 151
4750.21 170
4750.37 185
4750.53 194
4750.68 196
4750.84 192
4751.00 185
4751.16 177
4751.32 170
4751.47 164
4751.63 159
4751.79 154
4751.95 148
4752.11 140
4752.26 130
4752.42 119
4752.58 109
4752.74 101
4752.90 98
4753.05 99
4753.21 104
4753.37 112
4753.53 122
4753.69 133
4753.84 144
4754.00 153
4754.16 162
4754.32 168
4754.48 171
4754.63 171
4754.79 166
4754.95 159
4755.11 150
4755.27 140
[truncated: 744,142 more chars]
