# Supplementary material for: Methylobacterium Species Promoting Rice and Barley Growth and Interaction Specificity Revealed with Whole-Cell Matrix-Assisted Laser Desorption / Ionization-Time-of-Flight Mass Spectrometry (MALDI-TOF/MS) Analysis
Source: PLoS One. 2015 Jun 8;10(6):e0129509. doi: 10.1371/journal.pone.0129509 (PMC4460032; doi:10.1371/journal.pone.0129509)
Supplement: S2 Data — (ZIP) [file pone.0129509.s002.zip › Supplementary data 2 (ms from inoculated rice)/23e-10.txt]

780.09 0
780.16 0
780.22 0
780.29 0
780.35 0
780.41 0
780.48 0
780.54 0
780.61 0
780.67 0
780.73 0
780.80 0
780.86 0
780.93 0
780.99 0
781.05 0
781.12 0
781.18 0
781.25 0
781.31 0
781.37 0
781.44 0
781.50 0
781.57 0
781.63 0
781.69 0
781.76 0
781.82 0
781.89 0
781.95 0
782.01 0
782.08 0
782.14 0
782.21 0
782.27 0
782.33 0
782.40 0
782.46 0
782.53 0
782.59 0
782.65 0
782.72 0
782.78 0
782.85 0
782.91 0
782.98 0
783.04 0
783.10 0
783.17 0
783.23 0
783.30 0
783.36 0
783.42 0
783.49 0
783.55 0
783.62 0
783.68 0
783.74 0
783.81 0
783.87 0
783.94 0
784.00 0
784.07 0
784.13 0
784.19 0
784.26 0
784.32 0
784.39 0
784.45 0
784.51 0
784.58 0
784.64 0
784.71 0
784.77 0
784.83 0
784.90 0
784.96 0
785.03 0
785.09 0
785.16 0
785.22 0
785.28 0
785.35 0
785.41 0
785.48 0
785.54 0
785.61 0
785.67 0
785.73 0
785.80 0
785.86 0
785.93 0
785.99 0
786.05 0
786.12 0
786.18 0
786.25 0
786.31 0
786.38 0
786.44 0
786.50 0
786.57 0
786.63 0
786.70 0
786.76 0
786.83 0
786.89 0
786.95 0
787.02 0
787.08 0
787.15 0
787.21 0
787.28 0
787.34 0
787.40 0
787.47 0
787.53 0
787.60 0
787.66 0
787.72 0
787.79 0
787.85 0
787.92 0
787.98 0
788.05 0
788.11 0
788.18 0
788.24 0
788.30 0
788.37 0
788.43 0
788.50 0
788.56 0
788.63 0
788.69 0
788.75 0
788.82 0
788.88 0
788.95 0
789.01 0
789.08 0
789.14 0
789.20 0
789.27 0
789.33 0
789.40 0
789.46 0
789.53 0
789.59 0
789.65 0
789.72 0
789.78 0
789.85 0
789.91 0
789.98 0
790.04 0
790.11 0
790.17 0
790.23 0
790.30 0
790.36 0
790.43 0
790.49 0
790.56 0
790.62 0
790.68 0
790.75 0
790.81 0
790.88 0
790.94 0
791.01 0
791.07 0
791.14 0
791.20 0
791.26 0
791.33 0
791.39 0
791.46 0
791.52 0
791.59 0
791.65 0
791.72 0
791.78 0
791.84 0
791.91 0
791.97 0
792.04 0
792.10 0
792.17 0
792.23 0
792.30 0
792.36 0
792.42 0
792.49 0
792.55 0
792.62 0
792.68 0
792.75 0
792.81 0
792.88 0
792.94 0
793.01 0
793.07 0
793.13 0
793.20 0
793.26 0
793.33 0
793.39 0
793.46 0
793.52 0
793.59 0
793.65 0
793.71 0
793.78 0
793.84 0
793.91 0
793.97 0
794.04 0
794.10 0
794.17 0
794.23 0
794.30 0
794.36 0
794.42 0
794.49 0
794.55 0
794.62 0
794.68 0
794.75 0
794.81 0
794.88 0
794.94 0
795.01 0
795.07 0
795.14 0
795.20 0
795.26 0
795.33 0
795.39 0
795.46 0
795.52 0
795.59 0
795.65 0
795.72 0
795.78 0
795.85 0
795.91 0
795.97 0
796.04 0
796.10 0
796.17 0
796.23 0
796.30 0
796.36 0
796.43 0
796.49 0
796.56 0
796.62 0
796.69 0
796.75 0
796.82 0
796.88 0
796.94 0
797.01 0
797.07 0
797.14 0
797.20 0
797.27 0
797.33 0
797.40 0
797.46 0
797.53 0
797.59 0
797.66 0
797.72 0
797.79 0
797.85 0
797.91 0
797.98 0
798.04 0
798.11 0
798.17 0
798.24 0
798.30 0
798.37 0
798.43 0
798.50 0
798.56 0
798.63 0
798.69 0
798.76 0
798.82 0
798.89 0
798.95 0
799.01 0
799.08 0
799.14 0
799.21 0
799.27 0
799.34 0
799.40 0
799.47 0
799.53 0
799.60 0
799.66 0
799.73 0
799.79 0
799.86 0
799.92 0
799.99 0
800.05 0
800.12 0
800.18 0
800.25 0
800.31 0
800.38 0
800.44 0
800.50 0
800.57 0
800.63 0
800.70 0
800.76 0
800.83 0
800.89 0
800.96 0
801.02 0
801.09 0
801.15 0
801.22 0
801.28 0
801.35 0
801.41 0
801.48 0
801.54 0
801.61 0
801.67 0
801.74 0
801.80 0
801.87 0
801.93 0
802.00 0
802.06 0
802.13 0
802.19 0
802.26 0
802.32 0
802.39 0
802.45 0
802.51 0
802.58 0
802.64 0
802.71 0
802.77 0
802.84 0
802.90 0
802.97 0
803.03 0
803.10 0
803.16 0
803.23 0
803.29 0
803.36 0
803.42 0
803.49 0
803.55 0
803.62 0
803.68 0
803.75 0
803.81 0
803.88 0
803.94 0
804.01 0
804.07 0
804.14 0
804.20 0
804.27 0
804.33 0
804.40 0
804.46 0
804.53 0
804.59 0
804.66 0
804.72 0
804.79 0
804.85 0
804.92 0
804.98 0
805.05 0
805.11 0
805.18 0
805.24 0
805.31 0
805.37 0
805.44 0
805.50 0
805.57 0
805.63 0
805.70 0
805.76 0
805.83 0
805.89 0
805.96 0
806.02 0
806.09 0
806.15 0
806.22 0
806.28 0
806.35 0
806.41 0
806.48 0
806.54 1
806.61 2
806.67 4
806.74 5
806.80 7
806.87 7
806.93 7
807.00 6
807.06 4
807.13 3
807.19 1
807.26 0
807.32 0
807.39 0
807.45 0
807.52 0
807.58 0
807.65 1
807.71 1
807.78 2
807.84 2
807.91 2
807.97 2
808.04 1
808.10 1
808.17 0
808.23 0
808.30 0
808.37 0
808.43 1
808.50 3
808.56 4
808.63 6
808.69 7
808.76 7
808.82 7
808.89 5
808.95 4
809.02 3
809.08 2
809.15 1
809.21 1
809.28 1
809.34 1
809.41 1
809.47 1
809.54 1
809.60 1
809.67 1
809.73 1
809.80 1
809.86 0
809.93 0
809.99 0
810.06 0
810.12 0
810.19 0
810.25 0
810.32 0
810.39 0
810.45 0
810.52 1
810.58 1
810.65 1
810.71 0
810.78 0
810.84 0
810.91 1
810.97 1
811.04 1
811.10 2
811.17 2
811.23 3
811.30 3
811.36 3
811.43 3
811.49 3
811.56 2
811.62 1
811.69 1
811.76 1
811.82 1
811.89 1
811.95 1
812.02 1
812.08 1
812.15 1
812.21 1
812.28 1
812.34 1
812.41 0
812.47 0
812.54 0
812.60 0
812.67 0
812.73 0
812.80 0
812.86 0
812.93 0
813.00 0
813.06 1
813.13 1
813.19 1
813.26 1
813.32 1
813.39 1
813.45 1
813.52 1
813.58 1
813.65 1
813.71 1
813.78 2
813.84 3
813.91 4
813.98 4
814.04 4
814.11 4
814.17 4
814.24 3
814.30 2
814.37 2
814.43 1
814.50 1
814.56 1
814.63 1
814.69 1
814.76 1
814.83 1
814.89 1
814.96 0
815.02 0
815.09 0
815.15 0
815.22 0
815.28 1
815.35 1
815.41 1
815.48 1
815.54 0
815.61 0
815.68 0
815.74 0
815.81 1
815.87 1
815.94 1
816.00 1
816.07 2
816.13 2
816.20 1
816.26 1
816.33 1
816.40 1
816.46 1
816.53 1
816.59 2
816.66 2
816.72 2
816.79 2
816.85 2
816.92 2
816.98 1
817.05 1
817.12 1
817.18 0
817.25 0
817.31 0
817.38 0
817.44 0
817.51 0
817.57 0
817.64 0
817.70 0
817.77 0
817.84 0
817.90 0
817.97 0
818.03 0
818.10 0
818.16 0
818.23 0
818.29 0
818.36 1
818.43 1
818.49 1
818.56 1
818.62 1
818.69 2
818.75 2
818.82 1
818.88 1
818.95 1
819.01 1
819.08 1
819.15 1
819.21 1
819.28 2
819.34 2
819.41 2
819.47 1
819.54 1
819.60 1
819.67 0
819.74 0
819.80 0
819.87 0
819.93 0
820.00 0
820.06 0
820.13 0
820.20 0
820.26 0
820.33 0
820.39 0
820.46 0
820.52 1
820.59 1
820.65 1
820.72 1
820.79 1
820.85 1
820.92 1
820.98 1
821.05 1
821.11 1
821.18 1
821.25 1
821.31 1
821.38 1
821.44 1
821.51 1
821.57 1
821.64 0
821.70 0
821.77 0
821.84 0
821.90 0
821.97 1
822.03 1
822.10 1
822.16 1
822.23 0
822.30 0
822.36 0
822.43 0
822.49 0
822.56 0
822.62 0
822.69 0
822.76 0
822.82 1
822.89 1
822.95 1
823.02 1
823.08 1
823.15 1
823.22 1
823.28 1
823.35 1
823.41 1
823.48 1
823.54 1
823.61 1
823.68 1
823.74 1
823.81 1
823.87 1
823.94 1
824.00 1
824.07 1
824.14 0
824.20 0
824.27 0
824.33 1
824.40 1
824.46 0
824.53 0
824.60 0
824.66 0
824.73 1
824.79 1
824.86 1
824.93 1
824.99 1
825.06 1
825.12 1
825.19 1
825.25 1
825.32 0
825.39 0
825.45 0
825.52 0
825.58 0
825.65 0
825.71 0
825.78 1
825.85 1
825.91 1
825.98 1
826.04 1
826.11 1
826.18 1
826.24 1
826.31 1
826.37 1
826.44 1
826.50 0
826.57 0
826.64 0
826.70 0
826.77 0
826.83 0
826.90 0
826.97 0
827.03 0
827.10 0
827.16 1
827.23 0
827.30 0
827.36 0
827.43 0
827.49 0
827.56 0
827.62 0
827.69 1
827.76 1
827.82 1
827.89 1
827.95 1
828.02 1
828.09 1
828.15 1
828.22 1
828.28 1
828.35 0
828.42 0
828.48 0
828.55 0
828.61 1
828.68 1
828.75 1
828.81 1
828.88 1
828.94 1
829.01 1
829.07 1
829.14 0
829.21 0
829.27 0
829.34 0
829.40 0
829.47 0
829.54 0
829.60 0
829.67 0
829.73 0
829.80 1
829.87 1
829.93 1
830.00 1
830.06 0
830.13 0
830.20 0
830.26 0
830.33 0
830.39 0
830.46 0
830.53 0
830.59 0
830.66 0
830.72 0
830.79 0
830.86 1
830.92 1
830.99 1
831.05 1
831.12 1
831.19 1
831.25 1
831.32 1
831.38 1
831.45 1
831.52 1
831.58 1
831.65 1
831.71 1
831.78 1
831.85 1
831.91 1
831.98 1
832.05 1
832.11 1
832.18 1
832.24 1
832.31 1
832.38 1
832.44 0
832.51 0
832.57 1
832.64 1
832.71 1
832.77 0
832.84 0
832.90 0
832.97 0
833.04 0
833.10 0
833.17 0
833.23 1
833.30 1
833.37 1
833.43 1
833.50 1
833.57 1
833.63 1
833.70 1
833.76 1
833.83 1
833.90 0
833.96 0
834.03 0
834.09 0
834.16 0
834.23 0
834.29 0
834.36 1
834.43 1
834.49 1
834.56 1
834.62 1
834.69 1
834.76 1
834.82 1
834.89 1
834.95 0
835.02 0
835.09 0
835.15 0
835.22 1
835.29 1
835.35 1
835.42 1
835.48 1
835.55 1
835.62 1
835.68 0
835.75 0
835.82 0
835.88 0
835.95 0
836.01 0
836.08 0
836.15 1
836.21 1
836.28 1
836.35 1
836.41 1
836.48 2
836.54 2
836.61 2
836.68 2
836.74 1
836.81 1
836.88 1
836.94 1
837.01 1
837.07 1
837.14 1
837.21 1
837.27 1
837.34 1
837.41 1
837.47 1
837.54 1
837.60 1
837.67 1
837.74 1
837.80 0
837.87 0
837.94 0
838.00 0
838.07 0
838.13 0
838.20 0
838.27 1
838.33 1
838.40 1
838.47 1
838.53 1
838.60 1
838.67 1
838.73 0
838.80 0
838.86 0
838.93 0
839.00 0
839.06 1
839.13 1
839.20 1
839.26 1
839.33 1
839.40 1
839.46 1
839.53 1
839.59 1
839.66 1
839.73 1
839.79 1
839.86 1
839.93 0
839.99 0
840.06 0
840.13 0
840.19 0
840.26 1
840.32 1
840.39 1
840.46 1
840.52 1
840.59 1
840.66 1
840.72 1
840.79 1
840.86 1
840.92 1
840.99 1
841.05 1
841.12 1
841.19 1
841.25 1
841.32 1
841.39 1
841.45 1
841.52 1
841.59 0
841.65 0
841.72 0
841.79 0
841.85 0
841.92 0
841.99 0
842.05 0
842.12 0
842.18 0
842.25 0
842.32 0
842.38 0
842.45 0
842.52 0
842.58 0
842.65 0
842.72 0
842.78 0
842.85 0
842.92 0
842.98 0
843.05 0
843.12 0
843.18 0
843.25 0
843.31 0
843.38 0
843.45 0
843.51 0
843.58 0
843.65 0
843.71 0
843.78 1
843.85 1
843.91 1
843.98 1
844.05 1
844.11 1
844.18 0
844.25 0
844.31 0
844.38 0
844.45 0
844.51 0
844.58 0
844.65 0
844.71 0
844.78 0
844.85 0
844.91 0
844.98 0
845.05 0
845.11 0
845.18 0
845.24 1
845.31 1
845.38 1
845.44 1
845.51 1
845.58 1
845.64 1
845.71 1
845.78 1
845.84 1
845.91 0
845.98 0
846.04 0
846.11 0
846.18 0
846.24 0
846.31 0
846.38 1
846.44 1
846.51 1
846.58 1
846.64 1
846.71 1
846.78 1
846.84 1
846.91 0
846.98 0
847.04 0
847.11 0
847.18 0
847.24 0
847.31 0
847.38 0
847.44 1
847.51 1
847.58 1
847.64 1
847.71 1
847.78 1
847.84 1
847.91 1
847.98 0
848.04 0
848.11 0
848.18 0
848.24 0
848.31 0
848.38 1
848.44 1
848.51 1
848.58 1
848.64 1
848.71 0
848.78 0
848.84 0
848.91 0
848.98 0
849.04 0
849.11 1
849.18 1
849.25 1
849.31 1
849.38 1
849.45 1
849.51 1
849.58 1
849.65 1
849.71 1
849.78 1
849.85 1
849.91 0
849.98 0
850.05 0
850.11 0
850.18 1
850.25 1
850.31 1
850.38 1
850.45 1
850.51 1
850.58 1
850.65 0
850.71 0
850.78 0
850.85 0
850.91 0
850.98 0
851.05 0
851.12 0
851.18 0
851.25 0
851.32 0
851.38 0
851.45 0
851.52 0
851.58 0
851.65 0
851.72 1
851.78 1
851.85 1
851.92 1
851.98 1
852.05 1
852.12 1
852.18 1
852.25 1
852.32 1
852.39 1
852.45 1
852.52 1
852.59 1
852.65 1
852.72 1
852.79 1
852.85 1
852.92 1
852.99 1
853.05 1
853.12 1
853.19 1
853.25 1
853.32 1
853.39 1
853.46 1
853.52 1
853.59 1
853.66 1
853.72 0
853.79 0
853.86 0
853.92 0
853.99 0
854.06 0
854.12 1
854.19 1
854.26 1
854.33 1
854.39 1
854.46 1
854.53 1
854.59 1
854.66 0
854.73 0
854.79 0
854.86 0
854.93 0
855.00 0
855.06 1
855.13 1
855.20 1
855.26 1
855.33 1
855.40 1
855.46 1
855.53 1
855.60 1
855.67 1
855.73 1
855.80 0
855.87 0
855.93 0
856.00 0
856.07 0
856.13 0
856.20 1
856.27 1
856.34 1
856.40 1
856.47 1
856.54 1
856.60 1
856.67 1
856.74 1
856.80 0
856.87 0
856.94 0
857.01 0
857.07 0
857.14 1
857.21 1
857.27 1
857.34 1
857.41 1
857.48 1
857.54 0
857.61 0
857.68 0
857.74 0
857.81 0
857.88 1
857.94 1
858.01 1
858.08 1
858.15 1
858.21 1
858.28 1
858.35 1
858.41 1
858.48 1
858.55 1
858.62 1
858.68 1
858.75 1
858.82 1
858.88 1
858.95 1
859.02 1
859.09 1
859.15 1
859.22 1
859.29 1
859.35 1
859.42 1
859.49 1
859.56 1
859.62 1
859.69 1
859.76 1
859.82 1
859.89 1
859.96 1
860.03 1
860.09 1
860.16 1
860.23 1
860.29 1
860.36 1
860.43 1
860.50 1
860.56 1
860.63 1
860.70 1
860.76 1
860.83 1
860.90 1
860.97 0
861.03 0
861.10 0
861.17 0
861.24 0
861.30 0
861.37 1
861.44 1
861.50 1
861.57 1
861.64 1
861.71 1
861.77 1
861.84 1
861.91 1
861.97 1
862.04 1
862.11 1
862.18 1
862.24 1
862.31 1
862.38 1
862.45 1
862.51 1
862.58 1
862.65 1
862.71 0
862.78 1
862.85 1
862.92 1
862.98 1
863.05 1
863.12 1
863.19 1
863.25 1
863.32 1
863.39 1
863.45 0
863.52 0
863.59 0
863.66 1
863.72 1
863.79 1
863.86 1
863.93 1
863.99 1
864.06 1
864.13 1
864.20 1
864.26 1
864.33 1
864.40 1
864.46 1
864.53 1
864.60 1
864.67 1
864.73 1
864.80 1
864.87 1
864.94 1
865.00 1
865.07 1
865.14 1
865.21 1
865.27 1
865.34 1
865.41 1
865.48 0
865.54 0
865.61 0
865.68 0
865.74 0
865.81 0
865.88 0
865.95 0
866.01 0
866.08 1
866.15 1
866.22 1
866.28 1
866.35 1
866.42 1
866.49 1
866.55 1
866.62 1
866.69 1
866.76 1
866.82 1
866.89 0
866.96 0
867.03 0
867.09 0
867.16 0
867.23 0
867.30 0
867.36 0
867.43 1
867.50 1
867.57 1
867.63 1
867.70 1
867.77 1
867.84 1
867.90 1
867.97 1
868.04 1
868.11 1
868.17 1
868.24 1
868.31 1
868.38 1
868.44 1
868.51 1
868.58 1
868.65 1
868.71 1
868.78 1
868.85 1
868.92 1
868.98 1
869.05 0
869.12 0
869.19 0
869.25 0
869.32 0
869.39 0
869.46 0
869.52 1
869.59 1
869.66 1
869.73 1
869.79 1
869.86 1
869.93 1
870.00 1
870.06 0
870.13 0
870.20 0
870.27 0
870.33 0
870.40 0
870.47 0
870.54 0
870.60 0
870.67 0
870.74 0
870.81 1
870.87 1
870.94 1
871.01 1
871.08 1
871.14 1
871.21 1
871.28 1
871.35 1
871.42 1
871.48 1
871.55 1
871.62 1
871.69 1
871.75 1
871.82 1
871.89 0
871.96 0
872.02 0
872.09 0
872.16 0
872.23 0
872.29 1
872.36 1
872.43 1
872.50 1
872.57 1
872.63 1
872.70 1
872.77 1
872.84 1
872.90 1
872.97 1
873.04 1
873.11 1
873.17 1
873.24 1
873.31 1
873.38 1
873.44 1
873.51 1
873.58 1
873.65 1
873.72 1
873.78 1
873.85 1
873.92 1
873.99 1
874.05 1
874.12 1
874.19 1
874.26 1
874.33 1
874.39 1
874.46 1
874.53 1
874.60 1
874.66 1
874.73 1
874.80 1
874.87 1
874.93 1
875.00 1
875.07 1
875.14 1
875.21 0
875.27 0
875.34 0
875.41 1
875.48 1
875.54 1
875.61 1
875.68 1
875.75 1
875.82 1
875.88 1
875.95 1
876.02 1
876.09 1
876.15 1
876.22 1
876.29 1
876.36 1
876.43 1
876.49 1
876.56 1
876.63 1
876.70 1
876.77 1
876.83 1
876.90 1
876.97 1
877.04 1
877.10 1
877.17 1
877.24 1
877.31 1
877.38 1
877.44 1
877.51 1
877.58 1
877.65 1
877.71 0
877.78 0
877.85 0
877.92 0
877.99 0
878.05 0
878.12 1
878.19 1
878.26 1
878.33 1
878.39 1
878.46 1
878.53 1
878.60 1
878.67 1
878.73 1
878.80 1
878.87 1
878.94 1
879.00 1
879.07 1
879.14 0
879.21 0
879.28 0
879.34 0
879.41 1
879.48 1
879.55 1
879.62 1
879.68 1
879.75 1
879.82 1
879.89 1
879.96 1
880.02 0
880.09 0
880.16 0
880.23 0
880.30 0
880.36 1
880.43 1
880.50 1
880.57 1
880.64 1
880.70 1
880.77 1
880.84 1
880.91 0
880.98 0
881.04 0
881.11 0
881.18 0
881.25 0
881.32 1
881.38 1
881.45 1
881.52 1
881.59 1
881.66 1
881.72 1
881.79 1
881.86 1
881.93 1
882.00 1
882.06 1
882.13 1
882.20 1
882.27 0
882.34 0
882.40 0
882.47 1
882.54 1
882.61 1
882.68 1
882.74 1
882.81 1
882.88 1
882.95 1
883.02 1
883.08 1
883.15 1
883.22 1
883.29 1
883.36 1
883.42 1
883.49 0
883.56 0
883.63 0
883.70 0
883.76 0
883.83 1
883.90 1
883.97 1
884.04 1
884.11 1
884.17 1
884.24 1
884.31 1
884.38 1
884.45 1
884.51 1
884.58 1
884.65 1
884.72 1
884.79 1
884.85 1
884.92 1
884.99 1
885.06 1
885.13 1
885.20 1
885.26 1
885.33 1
885.40 1
885.47 1
885.54 1
885.60 1
885.67 1
885.74 0
885.81 0
885.88 1
885.95 1
886.01 1
886.08 1
886.15 1
886.22 1
886.29 1
886.35 1
886.42 1
886.49 1
886.56 1
886.63 1
886.70 1
886.76 1
886.83 1
886.90 1
886.97 1
887.04 1
887.10 1
887.17 1
887.24 1
887.31 1
887.38 1
887.45 1
887.51 1
887.58 1
887.65 1
887.72 1
887.79 1
887.86 1
887.92 0
887.99 0
888.06 0
888.13 0
888.20 0
888.26 0
888.33 1
888.40 1
888.47 1
888.54 1
888.61 1
888.67 1
888.74 1
888.81 1
888.88 0
888.95 0
889.02 0
889.08 1
889.15 1
889.22 1
889.29 1
889.36 1
889.43 1
889.49 1
889.56 1
889.63 1
889.70 1
889.77 1
889.84 1
889.90 1
889.97 1
890.04 1
890.11 1
890.18 1
890.25 1
890.31 1
890.38 1
890.45 1
890.52 1
890.59 1
890.66 1
890.72 1
890.79 1
890.86 1
890.93 1
891.00 1
891.07 1
891.13 1
891.20 1
891.27 1
891.34 1
891.41 0
891.48 0
891.54 0
891.61 1
891.68 1
891.75 1
891.82 1
891.89 1
891.95 1
892.02 1
892.09 1
892.16 1
892.23 1
892.30 1
892.37 1
892.43 1
892.50 1
892.57 1
892.64 1
892.71 1
892.78 1
892.84 1
892.91 1
892.98 1
893.05 0
893.12 0
893.19 0
893.26 0
893.32 0
893.39 0
893.46 0
893.53 0
893.60 0
893.67 1
893.73 1
893.80 1
893.87 1
893.94 1
894.01 1
894.08 1
894.15 1
894.21 1
894.28 1
894.35 1
894.42 1
894.49 1
894.56 1
894.62 1
894.69 1
894.76 1
894.83 1
894.90 1
894.97 1
895.04 1
895.10 0
895.17 0
895.24 0
895.31 0
895.38 0
895.45 0
895.52 0
895.58 1
895.65 1
895.72 1
895.79 1
895.86 1
895.93 1
896.00 1
896.06 1
896.13 1
896.20 1
896.27 1
896.34 1
896.41 1
896.48 1
896.54 1
896.61 1
896.68 1
896.75 1
896.82 1
896.89 1
896.96 1
897.02 1
897.09 1
897.16 1
897.23 1
897.30 1
897.37 1
897.44 1
897.50 1
897.57 1
897.64 1
897.71 1
897.78 1
897.85 1
897.92 1
897.98 1
898.05 1
898.12 1
898.19 1
898.26 1
898.33 1
898.40 1
898.47 1
898.53 1
898.60 1
898.67 1
898.74 1
898.81 1
898.88 1
898.95 1
899.01 1
899.08 1
899.15 1
899.22 1
899.29 1
899.36 1
899.43 1
899.50 1
899.56 1
899.63 1
899.70 1
899.77 1
899.84 1
899.91 1
899.98 1
900.05 1
900.11 1
900.18 1
900.25 1
900.32 1
900.39 1
900.46 1
900.53 1
900.60 1
900.66 1
900.73 1
900.80 1
900.87 1
900.94 1
901.01 1
901.08 1
901.15 1
901.21 1
901.28 1
901.35 1
901.42 1
901.49 1
901.56 1
901.63 1
901.70 1
901.76 1
901.83 1
901.90 1
901.97 1
902.04 1
902.11 1
902.18 1
902.25 1
902.31 1
902.38 1
902.45 1
902.52 1
902.59 1
902.66 1
902.73 1
902.80 1
902.86 1
902.93 1
903.00 2
903.07 2
903.14 2
903.21 1
903.28 1
903.35 1
903.42 1
903.48 1
903.55 1
903.62 1
903.69 1
903.76 1
903.83 1
903.90 1
903.97 1
904.04 1
904.10 1
904.17 1
904.24 1
904.31 1
904.38 1
904.45 1
904.52 1
904.59 1
904.66 1
904.72 1
904.79 1
904.86 1
904.93 1
905.00 1
905.07 1
905.14 1
905.21 1
905.28 1
905.34 1
905.41 1
905.48 1
905.55 1
905.62 1
905.69 1
905.76 1
905.83 1
905.90 0
905.96 0
906.03 0
906.10 0
906.17 1
906.24 1
906.31 1
906.38 1
906.45 1
906.52 1
906.59 1
906.65 1
906.72 1
906.79 1
906.86 1
906.93 1
907.00 1
907.07 1
907.14 1
907.21 1
907.28 1
907.34 1
907.41 1
907.48 1
907.55 1
907.62 1
907.69 1
907.76 1
907.83 1
907.90 1
907.97 1
908.03 1
908.10 1
908.17 1
908.24 1
908.31 1
908.38 1
908.45 1
908.52 1
908.59 1
908.66 1
908.72 1
908.79 1
908.86 1
908.93 1
909.00 1
909.07 1
909.14 1
909.21 1
909.28 1
909.35 1
909.42 1
909.48 1
909.55 1
909.62 1
909.69 1
909.76 1
909.83 1
909.90 1
909.97 1
910.04 0
910.11 0
910.18 1
910.24 1
910.31 1
910.38 1
910.45 1
910.52 1
910.59 1
910.66 1
910.73 1
910.80 1
910.87 1
910.94 0
911.00 0
911.07 0
911.14 1
911.21 1
911.28 1
911.35 1
911.42 1
911.49 1
911.56 1
911.63 1
911.70 1
911.77 1
911.83 1
911.90 1
911.97 0
912.04 1
912.11 1
912.18 1
912.25 1
912.32 1
912.39 1
912.46 1
912.53 1
912.60 1
912.66 1
912.73 1
912.80 1
912.87 1
912.94 1
913.01 1
913.08 1
913.15 1
913.22 1
913.29 1
913.36 1
913.43 1
913.50 1
913.56 1
913.63 1
913.70 1
913.77 1
913.84 1
913.91 1
913.98 1
914.05 1
914.12 1
914.19 1
914.26 1
914.33 1
914.40 1
914.46 1
914.53 1
914.60 1
914.67 1
914.74 1
914.81 1
914.88 1
914.95 1
915.02 1
915.09 1
915.16 1
915.23 1
915.30 1
915.37 1
915.43 1
915.50 1
915.57 1
915.64 1
915.71 1
915.78 1
915.85 1
915.92 1
915.99 1
916.06 1
916.13 1
916.20 1
916.27 1
916.34 1
916.41 1
916.47 1
916.54 1
916.61 1
916.68 1
916.75 1
916.82 1
916.89 1
916.96 1
917.03 1
917.10 1
917.17 1
917.24 1
917.31 1
917.38 1
917.45 1
917.51 1
917.58 1
917.65 0
917.72 0
917.79 0
917.86 0
917.93 0
918.00 1
918.07 1
918.14 1
918.21 1
918.28 1
918.35 1
918.42 1
918.49 1
918.56 1
918.63 1
918.69 1
918.76 1
918.83 1
918.90 1
918.97 1
919.04 1
919.11 1
919.18 1
919.25 1
919.32 1
919.39 1
919.46 1
919.53 1
919.60 1
919.67 1
919.74 1
919.81 1
919.88 1
919.94 1
920.01 1
920.08 1
920.15 1
920.22 1
920.29 1
920.36 1
920.43 1
920.50 1
920.57 1
920.64 1
920.71 1
920.78 1
920.85 1
920.92 1
920.99 1
921.06 0
921.13 0
921.20 0
921.27 1
921.33 1
921.40 1
921.47 1
921.54 1
921.61 1
921.68 1
921.75 1
921.82 1
921.89 1
921.96 0
922.03 0
922.10 0
922.17 0
922.24 0
922.31 0
922.38 1
922.45 1
922.52 1
922.59 1
922.66 1
922.73 1
922.80 1
922.86 1
922.93 1
923.00 1
923.07 0
923.14 0
923.21 0
923.28 0
923.35 0
923.42 0
923.49 1
923.56 1
923.63 0
923.70 0
923.77 0
923.84 0
923.91 1
923.98 1
924.05 1
924.12 1
924.19 1
924.26 1
924.33 1
924.40 1
924.47 1
924.54 1
924.61 1
924.68 1
924.74 1
924.81 1
924.88 1
924.95 1
925.02 1
925.09 1
925.16 0
925.23 0
925.30 0
925.37 0
925.44 0
925.51 0
925.58 0
925.65 1
925.72 1
925.79 1
925.86 1
925.93 1
926.00 1
926.07 1
926.14 1
926.21 1
926.28 1
926.35 1
926.42 1
926.49 1
926.56 1
926.63 1
926.70 1
926.77 1
926.84 1
926.91 1
926.98 1
927.04 1
927.11 0
927.18 0
927.25 0
927.32 1
927.39 1
927.46 1
927.53 1
927.60 1
927.67 1
927.74 1
927.81 1
927.88 1
927.95 1
928.02 1
928.09 1
928.16 1
928.23 1
928.30 1
928.37 1
928.44 1
928.51 1
928.58 1
928.65 1
928.72 1
928.79 1
928.86 1
928.93 1
929.00 1
929.07 1
929.14 1
929.21 1
929.28 1
929.35 1
929.42 1
929.49 1
929.56 1
929.63 1
929.70 1
929.77 1
929.84 1
929.91 1
929.98 1
930.05 1
930.12 1
930.19 1
930.26 0
930.33 0
930.40 1
930.47 1
930.54 1
930.60 1
930.67 1
930.74 1
930.81 1
930.88 1
930.95 0
931.02 0
931.09 0
931.16 0
931.23 1
931.30 1
931.37 1
931.44 1
931.51 1
931.58 1
931.65 1
931.72 1
931.79 1
931.86 1
931.93 1
932.00 1
932.07 1
932.14 1
932.21 1
932.28 1
932.35 1
932.42 1
932.49 1
932.56 1
932.63 1
932.70 1
932.77 1
932.84 1
932.91 1
932.98 1
933.05 1
933.12 1
933.19 1
933.26 1
933.33 1
933.40 1
933.47 1
933.54 1
933.61 1
933.68 0
933.75 0
933.82 0
933.89 0
933.96 0
934.03 0
934.10 0
934.17 0
934.24 0
934.31 0
934.38 0
934.45 0
934.52 0
934.59 0
934.66 0
934.73 0
934.80 0
934.87 1
934.94 1
935.01 1
935.08 1
935.15 1
935.22 1
935.29 1
935.36 1
935.43 1
935.50 1
935.57 1
935.64 1
935.71 1
935.78 1
935.85 1
935.92 1
935.99 0
936.06 0
936.13 0
936.20 0
936.27 0
936.34 0
936.41 0
936.48 0
936.55 0
936.62 1
936.69 1
936.76 1
936.83 1
936.90 1
936.97 1
937.04 1
937.11 1
937.18 1
937.25 1
937.33 1
937.40 1
937.47 1
937.54 1
937.61 1
937.68 0
937.75 0
937.82 0
937.89 0
937.96 0
938.03 0
938.10 1
938.17 1
938.24 1
938.31 1
938.38 1
938.45 1
938.52 1
938.59 0
938.66 0
938.73 0
938.80 0
938.87 0
938.94 0
939.01 0
939.08 0
939.15 0
939.22 1
939.29 1
939.36 1
939.43 1
939.50 1
939.57 0
939.64 0
939.71 0
939.78 0
939.85 0
939.92 0
939.99 0
940.06 0
940.13 0
940.20 0
940.27 1
940.34 1
940.41 1
940.48 1
940.55 1
940.62 1
940.69 1
940.76 1
940.83 1
940.91 1
940.98 1
941.05 1
941.12 1
941.19 0
941.26 0
941.33 0
941.40 0
941.47 0
941.54 0
941.61 0
941.68 0
941.75 0
941.82 0
941.89 0
941.96 0
942.03 1
942.10 1
942.17 1
942.24 1
942.31 1
942.38 1
942.45 1
942.52 1
942.59 1
942.66 1
942.73 1
942.80 1
942.87 1
942.94 1
943.01 1
943.08 1
943.15 1
943.23 1
943.30 1
943.37 1
943.44 1
943.51 1
943.58 1
943.65 1
943.72 1
943.79 0
943.86 0
943.93 0
944.00 0
944.07 0
944.14 0
944.21 0
944.28 1
944.35 1
944.42 1
944.49 1
944.56 1
944.63 1
944.70 1
944.77 1
944.84 1
944.91 1
944.98 1
945.05 1
945.13 1
945.20 2
945.27 2
945.34 2
945.41 1
945.48 1
945.55 1
945.62 1
945.69 1
945.76 1
945.83 0
945.90 0
945.97 0
946.04 0
946.11 0
946.18 1
946.25 1
946.32 1
946.39 1
946.46 1
946.53 1
946.60 1
946.68 1
946.75 1
946.82 1
946.89 1
946.96 1
947.03 1
947.10 1
947.17 1
947.24 1
947.31 1
947.38 1
947.45 0
947.52 0
947.59 0
947.66 0
947.73 0
947.80 0
947.87 0
947.94 1
948.01 1
948.09 1
948.16 1
948.23 1
948.30 1
948.37 1
948.44 1
948.51 1
948.58 1
948.65 1
948.72 1
948.79 1
948.86 1
948.93 1
949.00 1
949.07 1
949.14 1
949.21 0
949.28 0
949.36 0
949.43 0
949.50 0
949.57 1
949.64 1
949.71 1
949.78 1
949.85 1
949.92 1
949.99 2
950.06 1
950.13 1
950.20 1
950.27 1
950.34 1
950.41 1
950.48 1
950.56 1
950.63 1
950.70 2
950.77 2
950.84 2
950.91 2
950.98 2
951.05 2
951.12 2
951.19 2
951.26 2
951.33 2
951.40 2
951.47 2
951.54 1
951.62 1
951.69 1
951.76 1
951.83 1
951.90 1
951.97 1
952.04 1
952.11 2
952.18 2
952.25 2
952.32 2
952.39 2
952.46 2
952.53 1
952.60 1
952.68 1
952.75 1
952.82 1
952.89 1
952.96 1
953.03 1
953.10 1
953.17 1
953.24 1
953.31 1
953.38 1
953.45 1
953.52 1
953.59 1
953.67 1
953.74 1
953.81 1
953.88 1
953.95 1
954.02 1
954.09 1
954.16 1
954.23 1
954.30 0
954.37 0
954.44 0
954.51 0
954.59 0
954.66 0
954.73 0
954.80 0
954.87 0
954.94 0
955.01 0
955.08 0
955.15 0
955.22 0
955.29 0
955.36 1
955.43 1
955.51 1
955.58 1
955.65 1
955.72 1
955.79 1
955.86 1
955.93 1
956.00 1
956.07 1
956.14 0
956.21 0
956.28 0
956.36 0
956.43 0
956.50 0
956.57 0
956.64 0
956.71 0
956.78 0
956.85 0
956.92 0
956.99 0
957.06 0
957.13 0
957.21 0
957.28 0
957.35 0
957.42 0
957.49 0
957.56 0
957.63 0
957.70 0
957.77 0
957.84 0
957.91 0
957.99 0
958.06 0
958.13 0
958.20 0
958.27 0
958.34 0
958.41 0
958.48 0
958.55 0
958.62 0
958.69 0
958.77 0
958.84 0
958.91 0
958.98 0
959.05 0
959.12 0
959.19 0
959.26 0
959.33 0
959.40 0
959.47 0
959.55 0
959.62 0
959.69 1
959.76 1
959.83 1
959.90 1
959.97 1
960.04 1
960.11 0
960.18 0
960.26 0
960.33 0
960.40 0
960.47 0
960.54 0
960.61 0
960.68 0
960.75 0
960.82 0
960.89 0
960.97 1
961.04 1
961.11 1
961.18 1
961.25 1
961.32 1
961.39 0
961.46 0
961.53 0
961.60 0
961.68 0
961.75 1
961.82 1
961.89 1
961.96 1
962.03 1
962.10 1
962.17 1
962.24 1
962.31 1
962.39 1
962.46 0
962.53 0
962.60 0
962.67 0
962.74 0
962.81 0
962.88 0
962.95 0
963.03 0
963.10 0
963.17 0
963.24 0
963.31 0
963.38 0
963.45 0
963.52 1
963.59 1
963.67 1
963.74 1
963.81 1
963.88 1
963.95 1
964.02 1
964.09 0
964.16 0
964.23 0
964.31 0
964.38 0
964.45 0
964.52 1
964.59 1
964.66 1
964.73 1
964.80 1
964.87 1
964.95 1
965.02 1
965.09 1
965.16 1
965.23 1
965.30 1
965.37 1
965.44 1
965.51 1
965.59 1
965.66 0
965.73 0
965.80 0
965.87 0
965.94 0
966.01 0
966.08 1
966.16 1
966.23 1
966.30 1
966.37 1
966.44 1
966.51 1
966.58 1
966.65 1
966.73 1
966.80 1
966.87 1
966.94 1
967.01 1
967.08 1
967.15 1
967.22 0
967.30 0
967.37 1
967.44 1
967.51 1
967.58 1
967.65 1
967.72 1
967.79 1
967.87 1
967.94 1
968.01 1
968.08 1
968.15 1
968.22 1
968.29 1
968.36 1
968.44 1
968.51 1
968.58 1
968.65 1
968.72 1
968.79 1
968.86 1
968.93 1
969.01 1
969.08 1
969.15 1
969.22 0
969.29 0
969.36 0
969.43 0
969.50 0
969.58 1
969.65 1
969.72 1
969.79 1
969.86 1
969.93 1
970.00 1
970.08 1
970.15 1
970.22 1
970.29 1
970.36 1
970.43 1
970.50 1
970.57 1
970.65 1
970.72 1
970.79 1
970.86 1
970.93 1
971.00 1
971.07 1
971.15 0
971.22 0
971.29 0
971.36 0
971.43 0
971.50 0
971.57 0
971.65 0
971.72 0
971.79 0
971.86 0
971.93 0
972.00 0
972.07 0
972.15 0
972.22 0
972.29 0
972.36 0
972.43 0
972.50 0
972.57 0
972.65 0
972.72 0
972.79 0
972.86 0
972.93 0
973.00 1
973.07 1
973.15 1
973.22 1
973.29 1
973.36 1
973.43 1
973.50 1
973.57 0
973.65 0
973.72 0
973.79 0
973.86 0
973.93 0
974.00 0
974.07 0
974.15 0
974.22 0
974.29 0
974.36 0
974.43 0
974.50 0
974.58 0
974.65 0
974.72 0
974.79 0
974.86 0
974.93 0
975.00 0
975.08 0
975.15 0
975.22 0
975.29 0
975.36 0
975.43 0
975.51 0
975.58 0
975.65 0
975.72 0
975.79 0
975.86 0
975.93 0
976.01 0
976.08 0
976.15 0
976.22 0
976.29 0
976.36 1
976.44 1
976.51 1
976.58 1
976.65 1
976.72 1
976.79 1
976.86 1
976.94 1
977.01 1
977.08 1
977.15 1
977.22 1
977.29 1
977.37 1
977.44 1
977.51 1
977.58 1
977.65 1
977.72 1
977.80 1
977.87 1
977.94 2
978.01 2
978.08 2
978.15 1
978.23 1
978.30 1
978.37 1
978.44 0
978.51 0
978.58 0
978.66 0
978.73 0
978.80 0
978.87 1
978.94 1
979.01 1
979.09 1
979.16 1
979.23 1
979.30 1
979.37 1
979.44 1
979.52 1
979.59 1
979.66 1
979.73 1
979.80 1
979.87 1
979.95 1
980.02 1
980.09 0
980.16 0
980.23 0
980.30 0
980.38 0
980.45 0
980.52 1
980.59 1
980.66 2
980.73 2
980.81 2
980.88 2
980.95 2
981.02 2
981.09 2
981.17 2
981.24 1
981.31 1
981.38 1
981.45 1
981.52 0
981.60 0
981.67 0
981.74 0
981.81 0
981.88 0
981.95 0
982.03 0
982.10 1
982.17 1
982.24 1
982.31 1
982.39 1
982.46 1
982.53 0
982.60 0
982.67 0
982.74 0
982.82 0
982.89 0
982.96 0
983.03 1
983.10 1
983.18 1
983.25 1
983.32 1
983.39 1
983.46 1
983.53 1
983.61 1
983.68 1
983.75 1
983.82 1
983.89 0
983.97 0
984.04 0
984.11 0
984.18 0
984.25 0
984.32 0
984.40 0
984.47 0
984.54 0
984.61 0
984.68 0
984.76 0
984.83 0
984.90 0
984.97 0
985.04 0
985.12 0
985.19 1
985.26 1
985.33 1
985.40 1
985.47 1
985.55 1
985.62 1
985.69 1
985.76 1
985.83 1
985.91 1
985.98 0
986.05 0
986.12 0
986.19 1
986.27 1
986.34 1
986.41 1
986.48 1
986.55 1
986.63 1
986.70 1
986.77 0
986.84 0
986.91 0
986.99 0
987.06 0
987.13 0
987.20 1
987.27 1
987.35 1
987.42 1
987.49 2
987.56 2
987.63 2
987.71 2
987.78 2
987.85 2
987.92 2
987.99 1
988.07 1
988.14 1
988.21 1
988.28 1
988.35 1
988.43 1
988.50 1
988.57 1
988.64 1
988.71 1
988.79 1
988.86 1
988.93 1
989.00 0
989.07 0
989.15 0
989.22 0
989.29 0
989.36 0
989.43 0
989.51 0
989.58 0
989.65 0
989.72 1
989.79 1
989.87 1
989.94 1
990.01 2
990.08 2
990.15 2
990.23 2
990.30 2
990.37 2
990.44 2
990.51 2
990.59 2
990.66 1
990.73 1
990.80 1
990.88 1
990.95 1
991.02 1
991.09 1
991.16 1
991.24 1
991.31 1
991.38 1
991.45 1
991.52 1
991.60 1
991.67 1
991.74 0
991.81 0
991.88 0
991.96 0
992.03 0
992.10 1
992.17 1
992.25 1
992.32 1
992.39 1
992.46 1
992.53 1
992.61 1
992.68 1
992.75 1
992.82 1
992.90 1
992.97 1
993.04 1
993.11 1
993.18 1
993.26 1
993.33 1
993.40 1
993.47 1
993.54 1
993.62 1
993.69 1
993.76 1
993.83 1
993.91 1
993.98 1
994.05 1
994.12 1
994.19 1
994.27 1
994.34 1
994.41 1
994.48 1
994.56 2
994.63 2
994.70 2
994.77 2
994.84 2
994.92 1
994.99 1
995.06 0
995.13 0
995.21 0
995.28 0
995.35 0
995.42 0
995.50 0
995.57 0
995.64 0
995.71 0
995.78 0
995.86 0
995.93 0
996.00 0
996.07 0
996.15 0
996.22 0
996.29 1
996.36 1
996.44 1
996.51 2
996.58 2
996.65 2
996.72 3
996.80 3
996.87 3
996.94 3
997.01 2
997.09 2
997.16 2
997.23 2
997.30 2
997.38 1
997.45 1
997.52 1
997.59 1
997.66 0
997.74 0
997.81 0
997.88 0
997.95 0
998.03 0
998.10 0
998.17 1
998.24 1
998.32 1
998.39 1
998.46 1
998.53 1
998.61 1
998.68 1
998.75 1
998.82 1
998.89 1
998.97 1
999.04 2
999.11 2
999.18 2
999.26 2
999.33 2
999.40 2
999.47 2
999.55 1
999.62 1
999.69 1
999.76 1
999.84 1
999.91 2
999.98 2
1000.05 2
1000.13 2
1000.20 2
1000.27 2
1000.34 2
1000.42 2
1000.49 2
1000.56 2
1000.63 2
1000.71 2
1000.78 2
1000.85 3
1000.92 3
1001.00 3
1001.07 4
1001.14 4
1001.21 4
1001.29 4
1001.36 4
1001.43 4
1001.50 4
1001.58 4
1001.65 4
1001.72 4
1001.79 4
1001.87 4
1001.94 4
1002.01 4
1002.08 4
1002.16 4
1002.23 4
1002.30 4
1002.37 4
1002.45 5
1002.52 5
1002.59 6
1002.66 6
1002.74 7
1002.81 7
1002.88 6
1002.95 6
1003.03 5
1003.10 4
1003.17 4
1003.24 3
1003.32 3
1003.39 4
1003.46 4
1003.53 5
1003.61 6
1003.68 6
1003.75 6
1003.82 6
1003.90 7
1003.97 7
1004.04 8
1004.11 9
1004.19 9
1004.26 10
1004.33 10
1004.40 10
1004.48 9
1004.55 8
1004.62 7
1004.69 7
1004.77 6
1004.84 7
1004.91 7
1004.99 7
1005.06 8
1005.13 8
1005.20 8
1005.28 8
1005.35 8
1005.42 7
1005.49 7
1005.57 6
1005.64 6
1005.71 6
1005.78 6
1005.86 5
1005.93 5
1006.00 5
1006.07 6
1006.15 6
1006.22 6
1006.29 6
1006.37 6
1006.44 6
1006.51 6
1006.58 6
1006.66 6
1006.73 6
1006.80 6
1006.87 5
1006.95 5
1007.02 4
1007.09 4
1007.17 4
1007.24 4
1007.31 4
1007.38 4
1007.46 4
1007.53 4
1007.60 4
1007.67 5
1007.75 5
1007.82 5
1007.89 6
1007.96 6
1008.04 7
1008.11 7
1008.18 7
1008.26 7
1008.33 7
1008.40 6
1008.47 6
1008.55 5
1008.62 4
1008.69 4
1008.77 4
1008.84 3
1008.91 3
1008.98 3
1009.06 3
1009.13 3
1009.20 3
1009.27 2
1009.35 2
1009.42 1
1009.49 1
1009.57 1
1009.64 1
1009.71 1
1009.78 1
1009.86 1
1009.93 2
1010.00 2
1010.07 2
1010.15 3
1010.22 3
1010.29 3
1010.37 3
1010.44 3
1010.51 3
1010.58 3
1010.66 3
1010.73 2
1010.80 2
1010.88 1
1010.95 1
1011.02 0
1011.09 0
1011.17 0
1011.24 0
1011.31 1
1011.39 1
1011.46 1
1011.53 2
1011.60 2
1011.68 2
1011.75 2
1011.82 2
1011.90 1
1011.97 1
1012.04 1
1012.11 1
1012.19 0
1012.26 0
1012.33 1
1012.41 1
1012.48 1
1012.55 1
1012.62 2
1012.70 2
1012.77 2
1012.84 1
1012.92 1
1012.99 1
1013.06 1
1013.13 1
1013.21 1
1013.28 1
1013.35 1
1013.43 1
1013.50 1
1013.57 1
1013.65 0
1013.72 0
1013.79 0
1013.86 0
1013.94 0
1014.01 1
1014.08 2
1014.16 2
1014.23 3
1014.30 3
1014.37 3
1014.45 3
1014.52 3
1014.59 2
1014.67 2
1014.74 1
1014.81 0
1014.89 0
1014.96 0
1015.03 0
1015.10 0
1015.18 0
1015.25 0
1015.32 0
1015.40 0
1015.47 0
1015.54 1
1015.62 2
1015.69 3
1015.76 3
1015.83 4
1015.91 4
1015.98 3
1016.05 2
1016.13 2
1016.20 1
1016.27 0
1016.35 0
1016.42 0
1016.49 0
1016.56 0
1016.64 0
1016.71 1
1016.78 1
1016.86 2
1016.93 3
1017.00 3
1017.08 3
1017.15 3
1017.22 2
1017.30 2
1017.37 1
1017.44 1
1017.51 1
1017.59 1
1017.66 1
1017.73 2
1017.81 3
1017.88 3
1017.95 3
1018.03 3
1018.10 3
1018.17 3
1018.25 3
1018.32 3
1018.39 3
1018.46 2
1018.54 2
1018.61 2
1018.68 2
1018.76 1
1018.83 1
1018.90 1
1018.98 2
1019.05 2
1019.12 3
1019.20 3
1019.27 4
1019.34 4
1019.41 4
1019.49 4
1019.56 4
1019.63 3
1019.71 3
1019.78 3
1019.85 3
1019.93 2
1020.00 2
1020.07 2
1020.15 3
1020.22 3
1020.29 3
1020.37 3
1020.44 4
1020.51 4
1020.59 3
1020.66 3
1020.73 3
1020.80 3
1020.88 2
1020.95 2
1021.02 2
1021.10 2
1021.17 2
1021.24 2
1021.32 2
1021.39 1
1021.46 1
1021.54 1
1021.61 1
1021.68 1
1021.76 1
1021.83 1
1021.90 1
1021.98 1
1022.05 1
1022.12 1
1022.20 1
1022.27 1
1022.34 1
1022.42 0
1022.49 0
1022.56 0
1022.64 0
1022.71 0
1022.78 0
1022.86 0
1022.93 1
1023.00 1
1023.07 2
1023.15 3
1023.22 4
1023.29 5
1023.37 5
1023.44 6
1023.51 6
1023.59 6
1023.66 6
1023.73 5
1023.81 5
1023.88 5
1023.95 5
1024.03 5
1024.10 6
1024.17 6
1024.25 6
1024.32 6
1024.39 6
1024.47 5
1024.54 5
1024.61 4
1024.69 3
1024.76 3
1024.83 3
1024.91 3
1024.98 3
1025.05 3
1025.13 4
1025.20 4
1025.27 4
1025.35 5
1025.42 5
1025.49 5
1025.57 4
1025.64 4
1025.71 4
1025.79 4
1025.86 4
1025.93 4
1026.01 4
1026.08 5
1026.15 5
1026.23 6
1026.30 6
1026.37 6
1026.45 5
1026.52 5
1026.59 5
1026.67 4
1026.74 4
1026.81 3
1026.89 3
1026.96 3
1027.04 3
1027.11 2
1027.18 2
1027.26 2
1027.33 2
1027.40 2
1027.48 2
1027.55 2
1027.62 2
1027.70 1
1027.77 1
1027.84 0
1027.92 0
1027.99 0
1028.06 0
1028.14 0
1028.21 1
1028.28 2
1028.36 3
1028.43 3
1028.50 4
1028.58 5
1028.65 5
1028.72 6
1028.80 6
1028.87 6
1028.94 5
1029.02 5
1029.09 5
1029.17 5
1029.24 5
1029.31 5
1029.39 5
1029.46 5
1029.53 5
1029.61 5
1029.68 5
1029.75 4
1029.83 4
1029.90 4
1029.97 4
1030.05 3
1030.12 3
1030.19 3
1030.27 3
1030.34 3
1030.41 2
1030.49 2
1030.56 1
1030.64 1
1030.71 1
1030.78 2
1030.86 2
1030.93 2
1031.00 3
1031.08 3
1031.15 3
1031.22 3
1031.30 2
1031.37 2
1031.44 1
1031.52 1
1031.59 0
1031.67 0
1031.74 1
1031.81 1
1031.89 1
1031.96 1
1032.03 0
1032.11 0
1032.18 0
1032.25 0
1032.33 0
1032.40 0
1032.47 0
1032.55 1
1032.62 2
1032.70 3
1032.77 3
1032.84 3
1032.92 3
1032.99 3
1033.06 3
1033.14 3
1033.21 2
1033.28 2
1033.36 2
1033.43 2
1033.51 2
1033.58 2
1033.65 2
1033.73 3
1033.80 3
1033.87 4
1033.95 5
1034.02 5
1034.09 5
1034.17 6
1034.24 6
1034.32 6
1034.39 6
1034.46 7
1034.54 7
1034.61 7
1034.68 8
1034.76 8
1034.83 8
1034.90 9
1034.98 9
1035.05 10
1035.13 10
1035.20 9
1035.27 9
1035.35 8
1035.42 7
1035.49 6
1035.57 5
1035.64 4
1035.72 4
1035.79 3
1035.86 3
1035.94 3
1036.01 2
1036.08 2
1036.16 2
1036.23 2
1036.31 2
1036.38 2
1036.45 3
1036.53 3
1036.60 2
1036.67 2
1036.75 2
1036.82 2
1036.90 2
1036.97 2
1037.04 2
1037.12 3
1037.19 3
1037.26 3
1037.34 4
1037.41 4
1037.49 4
1037.56 5
1037.63 5
1037.71 4
1037.78 4
1037.85 4
1037.93 3
1038.00 3
1038.08 3
1038.15 3
1038.22 3
1038.30 3
1038.37 3
1038.45 3
1038.52 3
1038.59 3
1038.67 3
1038.74 3
1038.81 3
1038.89 3
1038.96 3
1039.04 3
1039.11 3
1039.18 3
1039.26 3
1039.33 2
1039.40 2
1039.48 2
1039.55 3
1039.63 3
1039.70 4
1039.77 4
1039.85 4
1039.92 5
1040.00 5
1040.07 5
1040.14 4
1040.22 4
1040.29 3
1040.37 3
1040.44 2
1040.51 1
1040.59 0
1040.66 0
1040.73 1
1040.81 2
1040.88 3
1040.96 4
1041.03 6
1041.10 7
1041.18 8
1041.25 9
1041.33 9
1041.40 9
1041.47 9
1041.55 8
1041.62 7
1041.70 7
1041.77 6
1041.84 6
1041.92 6
1041.99 6
1042.07 7
1042.14 7
1042.21 8
1042.29 8
1042.36 8
1042.43 8
1042.51 8
1042.58 8
1042.66 7
1042.73 7
1042.80 8
1042.88 9
1042.95 10
1043.03 12
1043.10 14
1043.17 16
1043.25 17
1043.32 17
1043.40 17
1043.47 16
1043.54 16
1043.62 16
1043.69 16
1043.77 18
1043.84 19
1043.91 21
1043.99 23
1044.06 24
1044.14 25
1044.21 25
1044.28 24
1044.36 23
1044.43 21
1044.51 19
1044.58 18
1044.65 16
1044.73 15
1044.80 14
1044.88 14
1044.95 14
1045.03 14
1045.10 14
1045.17 14
1045.25 14
1045.32 14
1045.40 13
1045.47 13
1045.54 13
1045.62 12
1045.69 12
1045.77 11
1045.84 11
1045.91 10
1045.99 9
1046.06 9
1046.14 9
1046.21 9
1046.28 9
1046.36 10
1046.43 10
1046.51 10
1046.58 10
1046.65 9
1046.73 8
1046.80 7
1046.88 5
1046.95 5
1047.03 4
1047.10 4
1047.17 4
1047.25 4
1047.32 3
1047.40 3
1047.47 2
1047.54 2
1047.62 2
1047.69 2
1047.77 2
1047.84 2
1047.91 2
1047.99 2
1048.06 1
1048.14 1
1048.21 0
1048.29 0
1048.36 0
1048.43 0
1048.51 0
1048.58 0
1048.66 0
1048.73 0
1048.80 0
1048.88 1
1048.95 2
1049.03 3
1049.10 4
1049.18 4
1049.25 4
1049.32 3
1049.40 3
1049.47 2
1049.55 2
1049.62 2
1049.70 3
1049.77 3
1049.84 4
1049.92 4
1049.99 4
1050.07 4
1050.14 4
1050.21 3
1050.29 3
1050.36 3
1050.44 2
1050.51 2
1050.59 2
1050.66 2
1050.73 3
1050.81 3
1050.88 4
1050.96 4
1051.03 4
1051.11 4
1051.18 3
1051.25 2
1051.33 1
1051.40 0
1051.48 0
1051.55 0
1051.63 0
1051.70 0
1051.77 0
1051.85 0
1051.92 0
1052.00 1
1052.07 3
1052.15 4
1052.22 4
1052.29 5
1052.37 5
1052.44 5
1052.52 4
1052.59 4
1052.67 4
1052.74 4
1052.81 4
1052.89 4
1052.96 5
1053.04 5
1053.11 5
1053.19 5
1053.26 4
1053.34 3
1053.41 2
1053.48 1
1053.56 0
1053.63 0
1053.71 0
1053.78 0
1053.86 0
1053.93 0
1054.00 0
1054.08 0
1054.15 0
1054.23 1
1054.30 1
1054.38 2
1054.45 2
1054.52 1
1054.60 1
1054.67 1
1054.75 1
1054.82 1
1054.90 1
1054.97 1
1055.05 0
1055.12 0
1055.19 0
1055.27 0
1055.34 0
1055.42 0
1055.49 0
1055.57 0
1055.64 0
1055.72 1
1055.79 1
1055.86 1
1055.94 1
1056.01 2
1056.09 2
1056.16 3
1056.24 3
1056.31 4
1056.39 4
1056.46 4
1056.53 4
1056.61 3
1056.68 2
1056.76 1
1056.83 0
1056.91 0
1056.98 0
1057.06 0
1057.13 1
1057.20 2
1057.28 2
1057.35 3
1057.43 4
1057.50 4
1057.58 4
1057.65 5
1057.73 5
1057.80 5
1057.87 5
1057.95 5
1058.02 5
1058.10 6
1058.17 6
1058.25 6
1058.32 6
1058.40 7
1058.47 7
1058.55 6
1058.62 6
1058.69 5
1058.77 5
1058.84 4
1058.92 3
1058.99 3
1059.07 2
1059.14 3
1059.22 4
1059.29 5
1059.37 6
1059.44 7
1059.51 7
1059.59 7
1059.66 6
1059.74 5
1059.81 4
1059.89 3
1059.96 2
1060.04 2
1060.11 2
1060.19 2
1060.26 2
1060.33 3
1060.41 3
1060.48 4
1060.56 4
1060.63 5
1060.71 5
1060.78 5
1060.86 5
1060.93 6
1061.01 6
1061.08 7
1061.16 8
1061.23 8
1061.30 7
1061.38 7
1061.45 6
1061.53 5
1061.60 4
1061.68 4
1061.75 5
1061.83 6
1061.90 8
1061.98 10
1062.05 12
1062.13 14
1062.20 16
1062.28 18
1062.35 20
1062.42 22
1062.50 24
1062.57 25
1062.65 26
1062.72 26
1062.80 26
1062.87 25
1062.95 25
1063.02 24
1063.10 24
1063.17 23
1063.25 22
1063.32 22
1063.40 21
1063.47 19
1063.54 18
1063.62 16
1063.69 14
1063.77 13
1063.84 11
1063.92 10
1063.99 9
1064.07 9
1064.14 8
1064.22 7
1064.29 7
1064.37 7
1064.44 7
1064.52 7
1064.59 8
1064.67 9
1064.74 11
1064.82 12
1064.89 13
1064.96 13
1065.04 13
1065.11 13
1065.19 12
1065.26 12
1065.34 10
1065.41 10
1065.49 9
1065.56 10
1065.64 11
1065.71 13
1065.79 16
1065.86 19
1065.94 21
1066.01 23
1066.09 23
1066.16 23
1066.24 22
1066.31 20
1066.39 18
1066.46 16
1066.53 15
1066.61 13
1066.68 12
1066.76 11
1066.83 10
1066.91 10
1066.98 9
1067.06 9
1067.13 8
1067.21 7
1067.28 7
1067.36 6
1067.43 6
1067.51 6
1067.58 7
1067.66 7
1067.73 8
1067.81 8
1067.88 8
1067.96 8
1068.03 8
1068.11 8
1068.18 8
1068.26 9
1068.33 10
1068.41 11
1068.48 12
1068.56 13
1068.63 13
1068.71 13
1068.78 12
1068.86 11
1068.93 10
1069.01 9
1069.08 8
1069.15 7
1069.23 7
1069.30 8
1069.38 8
1069.45 8
1069.53 8
1069.60 8
1069.68 7
1069.75 7
1069.83 7
1069.90 7
1069.98 7
1070.05 7
1070.13 7
1070.20 8
1070.28 8
1070.35 8
1070.43 8
1070.50 7
1070.58 7
1070.65 7
1070.73 7
1070.80 7
1070.88 7
1070.95 7
1071.03 7
1071.10 8
1071.18 9
1071.25 9
1071.33 10
1071.40 10
1071.48 10
1071.55 10
1071.63 9
1071.70 7
1071.78 6
1071.85 4
1071.93 2
1072.00 0
1072.08 0
1072.15 0
1072.23 0
1072.30 0
1072.38 0
1072.45 0
1072.53 0
1072.60 0
1072.68 1
1072.75 2
1072.83 3
1072.90 4
1072.98 4
1073.05 4
1073.13 4
1073.20 3
1073.28 3
1073.35 3
1073.43 3
1073.50 4
1073.58 5
1073.65 6
1073.73 7
1073.80 8
1073.88 9
1073.95 9
1074.03 9
1074.10 8
1074.18 7
1074.25 7
1074.33 6
1074.40 6
1074.48 6
1074.55 7
1074.63 8
1074.70 10
1074.78 11
1074.85 13
1074.93 14
1075.01 14
1075.08 14
1075.16 14
1075.23 13
1075.31 12
1075.38 11
1075.46 9
1075.53 8
1075.61 7
1075.68 6
1075.76 6
1075.83 5
1075.91 5
1075.98 6
1076.06 6
1076.13 7
1076.21 8
1076.28 9
1076.36 10
1076.43 10
1076.51 10
1076.58 9
1076.66 9
1076.73 8
1076.81 6
1076.88 5
1076.96 4
1077.03 3
1077.11 2
1077.18 2
1077.26 2
1077.33 4
1077.41 6
1077.48 8
1077.56 11
1077.64 13
1077.71 15
1077.79 16
1077.86 17
1077.94 16
1078.01 14
1078.09 12
1078.16 10
1078.24 8
1078.31 7
1078.39 7
1078.46 8
1078.54 10
1078.61 12
1078.69 14
1078.76 15
1078.84 15
1078.91 15
1078.99 13
1079.06 11
1079.14 9
1079.22 7
1079.29 6
1079.37 5
1079.44 5
1079.52 6
1079.59 7
1079.67 9
1079.74 11
1079.82 12
1079.89 13
1079.97 13
1080.04 13
1080.12 12
1080.19 11
1080.27 11
1080.34 11
1080.42 13
1080.49 15
1080.57 17
1080.65 19
1080.72 21
1080.80 21
1080.87 19
1080.95 17
1081.02 13
1081.10 10
1081.17 8
1081.25 7
1081.32 6
1081.40 6
1081.47 7
1081.55 7
1081.62 7
1081.70 7
1081.78 7
1081.85 6
1081.93 6
1082.00 6
1082.08 6
1082.15 6
1082.23 7
1082.30 7
1082.38 7
1082.45 7
1082.53 7
1082.60 7
1082.68 7
1082.75 6
1082.83 6
1082.91 6
1082.98 4
1083.06 3
1083.13 1
1083.21 0
1083.28 0
1083.36 0
1083.43 0
1083.51 0
1083.58 0
1083.66 0
1083.73 0
1083.81 2
1083.89 3
1083.96 5
1084.04 7
1084.11 8
1084.19 8
1084.26 8
1084.34 7
1084.41 6
1084.49 5
1084.56 3
1084.64 3
1084.72 2
1084.79 2
1084.87 2
1084.94 3
1085.02 3
1085.09 3
1085.17 2
1085.24 1
1085.32 0
1085.39 0
1085.47 0
1085.55 0
1085.62 0
1085.70 0
1085.77 2
1085.85 4
1085.92 7
1086.00 9
1086.07 11
1086.15 12
1086.22 13
1086.30 13
1086.38 12
1086.45 11
1086.53 11
1086.60 11
1086.68 11
1086.75 11
1086.83 12
1086.90 13
1086.98 13
1087.06 13
1087.13 12
1087.21 11
1087.28 10
1087.36 8
1087.43 7
1087.51 5
1087.58 4
1087.66 3
1087.74 2
1087.81 1
1087.89 1
1087.96 1
1088.04 2
1088.11 3
1088.19 4
1088.26 5
1088.34 6
1088.42 7
1088.49 8
1088.57 8
1088.64 9
1088.72 8
1088.79 8
1088.87 7
1088.94 6
1089.02 5
1089.10 4
1089.17 4
1089.25 5
1089.32 6
1089.40 8
1089.47 9
1089.55 11
1089.62 12
1089.70 13
1089.78 14
1089.85 16
1089.93 17
1090.00 19
1090.08 20
1090.15 21
1090.23 21
1090.31 20
1090.38 18
1090.46 16
1090.53 14
1090.61 11
1090.68 9
1090.76 7
1090.83 6
1090.91 6
1090.99 7
1091.06 9
1091.14 12
1091.21 15
1091.29 19
1091.36 24
1091.44 28
1091.52 31
1091.59 32
1091.67 33
1091.74 32
1091.82 30
1091.89 28
1091.97 26
1092.05 25
1092.12 25
1092.20 26
1092.27 28
1092.35 29
1092.42 30
1092.50 30
1092.58 30
1092.65 28
1092.73 27
1092.80 26
1092.88 26
1092.95 27
1093.03 28
1093.11 29
1093.18 31
1093.26 32
1093.33 32
1093.41 31
1093.48 30
1093.56 29
1093.64 27
1093.71 26
1093.79 25
1093.86 24
1093.94 23
1094.01 23
1094.09 22
1094.17 21
1094.24 21
1094.32 20
1094.39 19
1094.47 19
1094.55 19
1094.62 20
1094.70 21
1094.77 22
1094.85 24
1094.92 25
1095.00 25
1095.08 25
1095.15 25
1095.23 25
1095.30 25
1095.38 26
1095.45 27
1095.53 29
1095.61 30
1095.68 31
1095.76 31
1095.83 30
1095.91 30
1095.99 29
1096.06 28
1096.14 28
1096.21 29
1096.29 29
1096.36 29
1096.44 29
1096.52 28
1096.59 27
1096.67 26
1096.74 25
1096.82 25
1096.90 25
1096.97 26
1097.05 27
1097.12 27
1097.20 26
1097.28 25
1097.35 23
1097.43 20
1097.50 16
1097.58 13
1097.65 10
1097.73 8
1097.81 6
1097.88 4
1097.96 4
1098.03 3
1098.11 3
1098.19 3
1098.26 3
1098.34 3
1098.41 3
1098.49 3
1098.57 3
1098.64 3
1098.72 2
1098.79 2
1098.87 2
1098.95 2
1099.02 2
1099.10 2
1099.17 2
1099.25 2
1099.32 2
1099.40 3
1099.48 3
1099.55 3
1099.63 4
1099.70 4
1099.78 5
1099.86 5
1099.93 6
1100.01 7
1100.08 7
1100.16 6
1100.24 6
1100.31 4
1100.39 3
1100.46 1
1100.54 0
1100.62 0
1100.69 0
1100.77 0
1100.84 0
1100.92 0
1101.00 2
1101.07 4
1101.15 5
1101.22 6
1101.30 6
1101.38 5
1101.45 4
1101.53 2
1101.60 0
1101.68 0
1101.76 0
1101.83 0
1101.91 0
1101.98 0
1102.06 0
1102.14 0
1102.21 0
1102.29 1
1102.37 3
1102.44 4
1102.52 5
1102.59 6
1102.67 6
1102.75 5
1102.82 4
1102.90 4
1102.97 3
1103.05 3
1103.13 4
1103.20 6
1103.28 8
1103.35 11
1103.43 13
1103.51 14
1103.58 15
1103.66 15
1103.73 15
1103.81 15
1103.89 15
1103.96 15
1104.04 15
1104.11 15
1104.19 15
1104.27 15
1104.34 15
1104.42 15
1104.50 15
1104.57 15
1104.65 15
1104.72 16
1104.80 17
1104.88 20
1104.95 23
1105.03 27
1105.10 31
1105.18 35
1105.26 39
1105.33 42
1105.41 45
1105.49 48
1105.56 50
1105.64 53
1105.71 54
1105.79 55
1105.87 55
1105.94 54
1106.02 54
1106.09 54
1106.17 54
1106.25 55
1106.32 56
1106.40 58
1106.48 60
1106.55 61
1106.63 62
1106.70 63
1106.78 64
1106.86 64
1106.93 63
1107.01 63
1107.09 62
1107.16 61
1107.24 59
1107.31 58
1107.39 57
1107.47 57
1107.54 57
1107.62 58
1107.70 60
1107.77 61
1107.85 62
1107.92 62
1108.00 61
1108.08 60
1108.15 58
1108.23 57
1108.31 56
1108.38 56
1108.46 57
1108.53 58
1108.61 60
1108.69 61
1108.76 62
1108.84 61
1108.92 60
1108.99 59
1109.07 57
1109.14 56
1109.22 54
1109.30 53
1109.37 53
1109.45 52
1109.53 52
1109.60 52
1109.68 52
1109.75 53
1109.83 53
1109.91 54
1109.98 55
1110.06 56
1110.14 58
1110.21 59
1110.29 61
1110.37 61
1110.44 62
1110.52 62
1110.59 62
1110.67 62
1110.75 62
1110.82 62
1110.90 62
1110.98 62
1111.05 62
1111.13 61
1111.21 58
1111.28 55
1111.36 51
1111.43 46
1111.51 41
1111.59 37
1111.66 34
1111.74 32
1111.82 32
1111.89 34
1111.97 36
1112.05 38
1112.12 40
1112.20 42
1112.27 42
1112.35 40
1112.43 38
1112.50 36
1112.58 33
1112.66 31
1112.73 28
1112.81 26
1112.89 25
1112.96 24
1113.04 24
1113.11 25
1113.19 28
1113.27 31
1113.34 35
1113.42 39
1113.50 43
1113.57 47
1113.65 50
1113.73 51
1113.80 50
1113.88 49
1113.96 46
1114.03 43
1114.11 41
1114.19 39
1114.26 38
1114.34 38
1114.41 39
1114.49 41
1114.57 42
1114.64 41
1114.72 40
1114.80 38
1114.87 35
1114.95 32
1115.03 30
1115.10 29
1115.18 29
1115.26 29
1115.33 29
1115.41 29
1115.49 28
1115.56 27
1115.64 26
1115.71 25
1115.79 25
1115.87 24
1115.94 22
1116.02 21
1116.10 19
1116.17 17
1116.25 16
1116.33 15
1116.40 16
1116.48 17
1116.56 19
1116.63 21
1116.71 23
1116.79 24
1116.86 25
1116.94 25
1117.02 26
1117.09 27
1117.17 29
1117.25 31
1117.32 33
1117.40 35
1117.48 36
1117.55 36
1117.63 36
1117.71 35
1117.78 33
1117.86 32
1117.93 31
1118.01 31
1118.09 31
1118.16 31
1118.24 31
1118.32 31
1118.39 31
1118.47 30
1118.55 30
1118.62 29
1118.70 28
1118.78 28
1118.85 28
1118.93 29
1119.01 31
1119.08 32
1119.16 34
1119.24 36
1119.31 37
1119.39 37
1119.47 38
1119.54 38
1119.62 38
1119.70 39
1119.77 41
1119.85 44
1119.93 47
1120.00 50
1120.08 53
1120.16 55
1120.23 56
1120.31 56
1120.39 57
1120.46 57
1120.54 57
1120.62 57
1120.69 57
1120.77 57
1120.85 56
1120.92 56
1121.00 55
1121.08 55
1121.15 55
1121.23 55
1121.31 55
1121.38 54
1121.46 54
1121.54 53
1121.61 53
1121.69 53
1121.77 53
1121.84 54
1121.92 55
1122.00 56
1122.07 56
1122.15 55
1122.23 53
1122.30 51
1122.38 49
1122.46 47
1122.54 46
1122.61 46
1122.69 47
1122.77 48
1122.84 51
1122.92 53
1123.00 55
1123.07 57
1123.15 59
1123.23 61
1123.30 62
1123.38 64
1123.46 66
1123.53 67
1123.61 67
1123.69 66
1123.76 65
1123.84 62
1123.92 58
1123.99 54
1124.07 50
1124.15 47
1124.22 44
1124.30 42
1124.38 39
1124.45 37
1124.53 34
1124.61 32
1124.69 29
1124.76 27
1124.84 25
1124.92 23
1124.99 22
1125.07 20
1125.15 20
1125.22 20
1125.30 20
1125.38 21
1125.45 22
1125.53 22
1125.61 22
1125.68 21
1125.76 19
1125.84 17
1125.91 16
1125.99 15
1126.07 15
1126.15 16
1126.22 17
1126.30 18
1126.38 17
1126.45 15
1126.53 12
1126.61 8
1126.68 4
1126.76 0
1126.84 0
1126.91 0
1126.99 0
1127.07 0
1127.14 0
1127.22 1
1127.30 3
1127.38 5
1127.45 6
1127.53 8
1127.61 10
1127.68 11
1127.76 13
1127.84 14
1127.91 15
1127.99 16
1128.07 17
1128.14 17
1128.22 18
1128.30 18
1128.38 18
1128.45 17
1128.53 16
1128.61 15
1128.68 13
1128.76 10
1128.84 8
1128.91 6
1128.99 4
1129.07 3
1129.15 1
1129.22 0
1129.30 0
1129.38 0
1129.45 0
1129.53 0
1129.61 0
1129.68 0
1129.76 0
1129.84 1
1129.92 2
1129.99 3
1130.07 3
1130.15 4
1130.22 5
1130.30 7
1130.38 8
1130.45 10
1130.53 12
1130.61 13
1130.69 14
1130.76 14
1130.84 14
1130.92 14
1130.99 14
1131.07 14
1131.15 13
1131.22 13
1131.30 12
1131.38 11
1131.46 9
1131.53 8
1131.61 8
1131.69 8
1131.76 9
1131.84 10
1131.92 11
1131.99 13
1132.07 15
1132.15 17
1132.23 19
1132.30 21
1132.38 22
1132.46 22
1132.53 21
1132.61 20
1132.69 20
1132.77 20
1132.84 20
1132.92 22
1133.00 25
1133.07 28
1133.15 31
1133.23 35
1133.31 38
1133.38 42
1133.46 45
1133.54 49
1133.61 53
1133.69 56
1133.77 59
1133.85 61
1133.92 64
1134.00 66
1134.08 68
1134.15 70
1134.23 72
1134.31 74
1134.39 75
1134.46 76
1134.54 76
1134.62 75
1134.69 74
1134.77 73
1134.85 72
1134.93 71
1135.00 72
1135.08 73
1135.16 76
1135.23 79
1135.31 84
1135.39 90
1135.47 97
1135.54 104
1135.62 110
1135.70 115
1135.77 119
1135.85 122
1135.93 123
1136.01 123
1136.08 122
1136.16 121
1136.24 121
1136.32 122
1136.39 123
1136.47 125
1136.55 127
1136.62 128
1136.70 128
1136.78 125
1136.86 122
1136.93 117
1137.01 112
1137.09 107
1137.16 103
1137.24 100
1137.32 98
1137.40 96
1137.47 94
1137.55 91
1137.63 87
1137.71 83
1137.78 80
1137.86 78
1137.94 77
1138.01 77
1138.09 78
1138.17 79
1138.25 80
1138.32 81
1138.40 82
1138.48 83
1138.56 82
1138.63 81
1138.71 79
1138.79 77
1138.86 73
1138.94 70
1139.02 66
1139.10 64
1139.17 61
1139.25 59
1139.33 56
1139.41 52
1139.48 48
1139.56 42
1139.64 36
1139.72 30
1139.79 26
1139.87 24
1139.95 23
1140.02 24
1140.10 26
1140.18 28
1140.26 31
1140.33 32
1140.41 33
1140.49 33
1140.57 32
1140.64 30
1140.72 29
1140.80 27
1140.88 25
1140.95 24
1141.03 23
1141.11 22
1141.19 21
1141.26 20
1141.34 19
1141.42 18
1141.49 17
1141.57 17
1141.65 17
1141.73 19
1141.80 22
1141.88 25
1141.96 28
1142.04 30
1142.11 31
1142.19 32
1142.27 31
1142.35 30
1142.42 28
1142.50 27
1142.58 27
1142.66 27
1142.73 28
1142.81 30
1142.89 31
1142.97 31
1143.04 30
1143.12 28
1143.20 25
1143.28 22
1143.35 20
1143.43 19
1143.51 19
1143.59 19
1143.66 19
1143.74 20
1143.82 20
1143.90 19
1143.97 18
1144.05 17
1144.13 16
1144.21 15
1144.28 14
1144.36 14
1144.44 15
1144.52 17
1144.59 20
1144.67 25
1144.75 30
1144.83 36
1144.90 40
1144.98 43
1145.06 45
1145.14 45
1145.21 44
1145.29 42
1145.37 41
1145.45 39
1145.52 38
1145.60 37
1145.68 35
1145.76 34
1145.83 31
1145.91 29
1145.99 27
1146.07 25
1146.14 23
1146.22 22
1146.30 21
1146.38 20
1146.45 20
1146.53 18
1146.61 17
1146.69 15
1146.76 13
1146.84 11
1146.92 10
1147.00 10
1147.07 11
1147.15 12
1147.23 14
1147.31 16
1147.38 17
1147.46 19
1147.54 20
1147.62 22
1147.69 23
1147.77 24
1147.85 25
1147.93 26
1148.01 27
1148.08 29
1148.16 31
1148.24 33
1148.32 35
1148.39 36
1148.47 37
1148.55 36
1148.63 35
1148.70 33
1148.78 32
1148.86 31
1148.94 31
1149.01 32
1149.09 34
1149.17 38
1149.25 43
1149.32 49
1149.40 55
1149.48 60
1149.56 65
1149.64 69
1149.71 72
1149.79 74
1149.87 76
1149.95 78
1150.02 80
1150.10 82
1150.18 84
1150.26 86
1150.33 89
1150.41 93
1150.49 98
1150.57 103
1150.65 109
1150.72 115
1150.80 121
1150.88 126
1150.96 129
1151.03 130
1151.11 130
1151.19 131
1151.27 132
1151.34 135
1151.42 140
1151.50 147
1151.58 153
1151.66 159
1151.73 163
1151.81 165
1151.89 165
1151.97 164
1152.04 163
1152.12 163
1152.20 164
1152.28 166
1152.36 168
1152.43 171
1152.51 173
1152.59 176
1152.67 177
1152.74 179
1152.82 179
1152.90 179
1152.98 178
1153.06 176
1153.13 173
1153.21 169
1153.29 165
1153.37 160
1153.44 156
1153.52 152
1153.60 149
1153.68 146
1153.76 144
1153.83 142
1153.91 140
1153.99 138
1154.07 136
1154.14 133
1154.22 129
1154.30 126
1154.38 123
1154.46 119
1154.53 116
1154.61 114
1154.69 111
1154.77 109
1154.85 106
1154.92 104
1155.00 101
1155.08 99
1155.16 96
1155.23 95
1155.31 93
1155.39 91
1155.47 89
1155.55 88
1155.62 86
1155.70 85
1155.78 85
1155.86 84
1155.94 84
1156.01 83
1156.09 81
1156.17 80
1156.25 77
1156.32 76
1156.40 74
1156.48 74
1156.56 74
1156.64 74
1156.71 75
1156.79 75
1156.87 75
1156.95 75
1157.03 73
1157.10 71
1157.18 69
1157.26 65
1157.34 62
1157.42 59
1157.49 57
1157.57 54
1157.65 53
1157.73 53
1157.81 54
1157.88 56
1157.96 59
1158.04 64
1158.12 69
1158.20 74
1158.27 79
1158.35 81
1158.43 82
1158.51 82
1158.58 80
1158.66 78
1158.74 75
1158.82 73
1158.90 71
1158.97 69
1159.05 66
1159.13 63
1159.21 58
1159.29 53
1159.36 46
1159.44 39
1159.52 33
1159.60 26
1159.68 21
1159.75 18
1159.83 17
1159.91 17
1159.99 20
1160.07 24
1160.14 28
1160.22 32
1160.30 35
1160.38 36
1160.46 36
1160.54 33
1160.61 29
1160.69 24
1160.77 18
1160.85 13
1160.93 10
1161.00 7
1161.08 6
1161.16 7
1161.24 8
1161.32 9
1161.39 9
1161.47 10
1161.55 9
1161.63 8
1161.71 7
1161.78 7
1161.86 7
1161.94 8
1162.02 10
1162.10 12
1162.17 13
1162.25 15
1162.33 15
1162.41 15
1162.49 13
1162.56 12
1162.64 11
1162.72 11
1162.80 12
1162.88 13
1162.96 15
1163.03 16
1163.11 17
1163.19 16
1163.27 14
1163.35 12
1163.42 10
1163.50 9
1163.58 9
1163.66 11
1163.74 14
1163.81 17
1163.89 20
1163.97 22
1164.05 23
1164.13 23
1164.21 22
1164.28 21
1164.36 18
1164.44 16
1164.52 13
1164.60 10
1164.67 7
1164.75 5
1164.83 3
1164.91 1
1164.99 0
1165.07 0
1165.14 0
1165.22 0
1165.30 0
1165.38 0
1165.46 0
1165.53 0
1165.61 0
1165.69 1
1165.77 2
1165.85 3
1165.93 5
1166.00 6
1166.08 7
1166.16 8
1166.24 9
1166.32 9
1166.40 9
1166.47 9
1166.55 9
1166.63 9
1166.71 10
1166.79 10
1166.86 11
1166.94 13
1167.02 14
1167.10 15
1167.18 16
1167.26 15
1167.33 13
1167.41 10
1167.49 6
1167.57 1
1167.65 0
1167.73 0
1167.80 0
1167.88 0
1167.96 0
1168.04 0
1168.12 3
1168.20 6
1168.27 7
1168.35 8
1168.43 8
1168.51 8
1168.59 8
1168.67 8
1168.74 8
1168.82 8
1168.90 8
1168.98 7
1169.06 7
1169.14 7
1169.21 8
1169.29 10
1169.37 14
1169.45 19
1169.53 26
1169.61 33
1169.68 40
1169.76 48
1169.84 56
1169.92 64
1170.00 72
1170.08 80
1170.15 87
1170.23 93
1170.31 97
1170.39 100
1170.47 101
1170.55 99
1170.62 96
1170.70 92
1170.78 88
1170.86 84
1170.94 81
1171.02 80
1171.09 80
1171.17 82
1171.25 85
1171.33 88
1171.41 92
1171.49 95
1171.56 97
1171.64 97
1171.72 96
1171.80 94
1171.88 91
1171.96 88
1172.03 83
1172.11 79
1172.19 74
1172.27 68
1172.35 63
1172.43 57
1172.51 51
1172.58 45
1172.66 40
1172.74 35
1172.82 32
1172.90 31
1172.98 30
1173.05 32
1173.13 34
1173.21 36
1173.29 39
1173.37 41
1173.45 41
1173.53 41
1173.60 39
1173.68 36
1173.76 34
1173.84 32
1173.92 30
1174.00 30
1174.07 30
1174.15 30
1174.23 29
1174.31 27
1174.39 24
1174.47 20
1174.55 15
1174.62 11
1174.70 7
1174.78 6
1174.86 6
1174.94 8
1175.02 10
1175.10 13
1175.17 16
1175.25 19
1175.33 21
1175.41 22
1175.49 23
1175.57 24
1175.65 25
1175.72 26
1175.80 26
1175.88 25
1175.96 24
1176.04 22
1176.12 20
1176.20 19
1176.27 18
1176.35 19
1176.43 20
1176.51 22
1176.59 25
1176.67 27
1176.75 29
1176.82 30
1176.90 29
1176.98 27
1177.06 23
1177.14 18
1177.22 12
1177.30 6
1177.37 1
1177.45 0
1177.53 0
1177.61 0
1177.69 0
1177.77 0
1177.85 1
1177.92 3
1178.00 5
1178.08 5
1178.16 4
1178.24 2
1178.32 1
1178.40 0
1178.47 0
1178.55 1
1178.63 5
1178.71 10
1178.79 18
1178.87 27
1178.95 36
1179.02 46
1179.10 54
1179.18 61
1179.26 66
1179.34 69
1179.42 69
1179.50 68
1179.58 65
1179.65 62
1179.73 60
1179.81 58
1179.89 58
1179.97 60
1180.05 62
1180.13 64
1180.21 66
1180.28 66
1180.36 64
1180.44 61
1180.52 58
1180.60 55
1180.68 53
1180.76 51
1180.83 51
1180.91 51
1180.99 50
1181.07 49
1181.15 48
1181.23 45
1181.31 42
1181.39 38
1181.46 34
1181.54 30
1181.62 26
1181.70 22
1181.78 19
1181.86 16
1181.94 14
1182.02 13
1182.09 13
1182.17 13
1182.25 14
1182.33 17
1182.41 19
1182.49 23
1182.57 26
1182.65 29
1182.72 31
1182.80 32
1182.88 31
1182.96 30
1183.04 28
1183.12 26
1183.20 24
1183.28 24
1183.36 24
1183.43 25
1183.51 26
1183.59 27
1183.67 28
1183.75 27
1183.83 25
1183.91 22
1183.99 18
1184.06 15
1184.14 14
1184.22 15
1184.30 18
1184.38 23
1184.46 29
1184.54 36
1184.62 42
1184.70 48
1184.77 55
1184.85 62
1184.93 71
1185.01 82
1185.09 95
1185.17 110
1185.25 125
1185.33 140
1185.40 154
1185.48 168
1185.56 180
1185.64 191
1185.72 201
1185.80 210
1185.88 218
1185.96 226
1186.04 234
1186.11 240
1186.19 246
1186.27 252
1186.35 257
1186.43 261
1186.51 264
1186.59 265
1186.67 265
1186.75 262
1186.82 258
1186.90 251
1186.98 241
1187.06 230
1187.14 217
1187.22 203
1187.30 190
1187.38 178
1187.46 168
1187.54 160
1187.61 154
1187.69 149
1187.77 145
1187.85 141
1187.93 138
1188.01 134
1188.09 129
1188.17 123
1188.25 117
1188.32 111
1188.40 106
1188.48 102
1188.56 101
1188.64 102
1188.72 103
1188.80 104
1188.88 104
1188.96 100
1189.04 94
1189.11 87
1189.19 78
1189.27 71
1189.35 66
1189.43 64
1189.51 64
1189.59 66
1189.67 69
1189.75 71
1189.83 73
1189.90 73
1189.98 72
1190.06 70
1190.14 67
1190.22 64
1190.30 60
1190.38 55
1190.46 49
1190.54 42
1190.62 36
1190.70 30
1190.77 25
1190.85 21
1190.93 19
1191.01 18
1191.09 17
1191.17 17
1191.25 16
1191.33 15
1191.41 14
1191.49 13
1191.56 13
1191.64 14
1191.72 16
1191.80 18
1191.88 20
1191.96 22
1192.04 23
1192.12 22
1192.20 20
1192.28 18
1192.36 15
1192.43 14
1192.51 12
1192.59 13
1192.67 14
1192.75 16
1192.83 19
1192.91 22
1192.99 24
1193.07 25
1193.15 24
1193.23 23
1193.30 20
1193.38 17
1193.46 14
1193.54 11
1193.62 10
1193.70 9
1193.78 9
1193.86 9
1193.94 11
1194.02 13
1194.10 16
1194.18 20
1194.25 25
1194.33 29
1194.41 32
1194.49 34
1194.57 34
1194.65 33
1194.73 31
1194.81 28
1194.89 24
1194.97 21
1195.05 17
1195.13 12
1195.20 8
1195.28 4
1195.36 0
1195.44 0
1195.52 0
1195.60 0
1195.68 0
1195.76 0
1195.84 0
1195.92 0
1196.00 0
1196.08 2
1196.16 3
1196.23 4
1196.31 6
1196.39 8
1196.47 10
1196.55 13
1196.63 15
1196.71 17
1196.79 19
1196.87 20
1196.95 21
1197.03 22
1197.11 22
1197.19 22
1197.26 23
1197.34 23
1197.42 24
1197.50 27
1197.58 30
1197.66 33
1197.74 37
1197.82 39
1197.90 40
1197.98 40
1198.06 37
1198.14 32
1198.22 27
1198.30 22
1198.37 17
1198.45 14
1198.53 13
1198.61 12
1198.69 12
1198.77 12
1198.85 13
1198.93 14
1199.01 14
1199.09 15
1199.17 16
1199.25 16
1199.33 15
1199.41 13
1199.49 11
1199.56 9
1199.64 8
1199.72 8
1199.80 10
1199.88 13
1199.96 16
1200.04 20
1200.12 23
1200.20 24
1200.28 25
1200.36 24
1200.44 23
1200.52 21
1200.60 18
1200.68 16
1200.75 13
1200.83 9
1200.91 6
1200.99 4
1201.07 3
1201.15 3
1201.23 5
1201.31 8
1201.39 13
1201.47 18
1201.55 23
1201.63 26
1201.71 29
1201.79 30
1201.87 30
1201.95 28
1202.03 26
1202.10 23
1202.18 21
1202.26 18
1202.34 15
1202.42 13
1202.50 10
1202.58 7
1202.66 3
1202.74 0
1202.82 0
1202.90 0
1202.98 0
1203.06 0
1203.14 0
1203.22 0
1203.30 0
1203.38 3
1203.46 8
1203.53 13
1203.61 17
1203.69 20
1203.77 22
1203.85 23
1203.93 23
1204.01 24
1204.09 24
1204.17 24
1204.25 24
1204.33 24
1204.41 24
1204.49 23
1204.57 22
1204.65 21
1204.73 19
1204.81 17
1204.89 15
1204.97 13
1205.05 10
1205.12 8
1205.20 5
1205.28 2
1205.36 0
1205.44 0
1205.52 0
1205.60 0
1205.68 0
1205.76 0
1205.84 0
1205.92 0
1206.00 1
1206.08 1
1206.16 2
1206.24 2
1206.32 3
1206.40 5
1206.48 8
1206.56 10
1206.64 13
1206.72 15
1206.80 16
1206.87 17
1206.95 18
1207.03 18
1207.11 19
1207.19 21
1207.27 24
1207.35 26
1207.43 29
1207.51 30
1207.59 31
1207.67 31
1207.75 29
1207.83 27
1207.91 23
1207.99 19
1208.07 14
1208.15 10
1208.23 6
1208.31 4
1208.39 3
1208.47 3
1208.55 6
1208.63 9
1208.71 13
1208.79 18
1208.87 21
1208.94 24
1209.02 25
1209.10 26
1209.18 25
1209.26 25
1209.34 24
1209.42 23
1209.50 23
1209.58 22
1209.66 22
1209.74 21
1209.82 20
1209.90 19
1209.98 18
1210.06 17
1210.14 15
1210.22 13
1210.30 10
1210.38 6
1210.46 3
1210.54 1
1210.62 1
1210.70 4
1210.78 9
1210.86 17
1210.94 25
1211.02 33
1211.10 39
1211.18 43
1211.26 46
1211.34 46
1211.42 46
1211.50 45
1211.57 45
1211.65 45
1211.73 46
1211.81 46
1211.89 47
1211.97 47
1212.05 47
1212.13 48
1212.21 50
1212.29 53
1212.37 57
1212.45 61
1212.53 64
1212.61 65
1212.69 64
1212.77 61
1212.85 57
1212.93 53
1213.01 49
1213.09 45
1213.17 42
1213.25 39
1213.33 37
1213.41 35
1213.49 33
1213.57 32
1213.65 32
1213.73 33
1213.81 33
1213.89 34
1213.97 35
1214.05 36
1214.13 37
1214.21 38
1214.29 40
1214.37 43
1214.45 45
1214.53 47
1214.61 50
1214.69 51
1214.77 52
1214.85 52
1214.93 51
1215.01 49
1215.09 45
1215.17 41
1215.25 35
1215.33 30
1215.41 24
1215.49 20
1215.56 16
1215.64 12
1215.72 10
1215.80 8
1215.88 7
1215.96 7
1216.04 8
1216.12 10
1216.20 13
1216.28 17
1216.36 22
1216.44 26
1216.52 31
1216.60 34
1216.68 37
1216.76 39
1216.84 40
1216.92 38
1217.00 36
1217.08 31
1217.16 26
1217.24 21
1217.32 17
1217.40 14
1217.48 12
1217.56 11
1217.64 10
1217.72 11
1217.80 11
1217.88 12
1217.96 13
1218.04 14
1218.12 15
1218.20 17
1218.28 18
1218.36 18
1218.44 19
1218.52 19
1218.60 19
1218.68 19
1218.76 21
1218.84 24
1218.92 29
1219.00 34
1219.08 39
1219.16 42
1219.24 44
1219.32 44
1219.40 43
1219.48 39
1219.56 36
1219.64 32
1219.72 30
1219.80 28
1219.88 28
1219.96 29
1220.04 31
1220.12 35
1220.20 39
1220.28 42
1220.36 44
1220.44 45
1220.52 44
1220.60 41
1220.68 37
1220.76 34
1220.84 31
1220.92 29
1221.00 27
1221.08 27
1221.16 26
1221.24 25
1221.32 25
1221.40 24
1221.48 25
1221.56 27
1221.64 30
1221.72 34
1221.80 37
1221.88 39
1221.96 40
1222.04 40
1222.12 39
1222.20 37
1222.28 36
1222.36 34
1222.44 33
1222.52 31
1222.60 29
1222.68 27
1222.76 25
1222.84 23
1222.92 22
1223.00 21
1223.08 21
1223.16 20
1223.24 19
1223.32 18
1223.40 18
1223.48 18
1223.56 19
1223.64 21
1223.73 25
1223.81 30
1223.89 36
1223.97 42
1224.05 47
1224.13 51
1224.21 53
1224.29 53
1224.37 52
1224.45 51
1224.53 49
1224.61 49
1224.69 50
1224.77 52
1224.85 56
1224.93 60
1225.01 65
1225.09 69
1225.17 71
1225.25 73
1225.33 72
1225.41 69
1225.49 65
1225.57 59
1225.65 53
1225.73 48
1225.81 43
1225.89 41
1225.97 40
1226.05 40
1226.13 42
1226.21 44
1226.29 47
1226.37 49
1226.45 50
1226.53 52
1226.61 53
1226.69 53
1226.77 54
1226.85 56
1226.93 58
1227.01 62
1227.09 65
1227.17 70
1227.25 74
1227.33 78
1227.41 82
1227.49 86
1227.57 90
1227.65 94
1227.74 99
1227.82 104
1227.90 108
1227.98 112
1228.06 114
1228.14 113
1228.22 112
1228.30 109
1228.38 105
1228.46 101
1228.54 98
1228.62 96
1228.70 94
1228.78 93
1228.86 92
1228.94 93
1229.02 94
1229.10 97
1229.18 101
1229.26 108
1229.34 115
1229.42 124
1229.50 133
1229.58 143
1229.66 151
1229.74 159
1229.82 164
1229.90 168
1229.98 169
1230.06 167
1230.14 164
1230.22 159
1230.31 152
1230.39 146
1230.47 140
1230.55 135
1230.63 131
1230.71 129
1230.79 130
1230.87 132
1230.95 135
1231.03 138
1231.11 142
1231.19 144
1231.27 143
1231.35 141
1231.43 136
1231.51 130
1231.59 124
1231.67 117
1231.75 112
1231.83 107
1231.91 105
1231.99 103
1232.07 102
1232.15 101
1232.23 101
1232.31 101
1232.40 100
1232.48 98
1232.56 94
1232.64 88
1232.72 82
1232.80 74
1232.88 67
1232.96 61
1233.04 59
1233.12 60
1233.20 64
1233.28 70
1233.36 78
1233.44 85
1233.52 90
1233.60 92
1233.68 92
1233.76 89
1233.84 85
1233.92 80
1234.00 76
1234.08 72
1234.16 68
1234.25 65
1234.33 60
1234.41 55
1234.49 50
1234.57 45
1234.65 42
1234.73 42
1234.81 44
1234.89 48
1234.97 55
1235.05 63
1235.13 71
1235.21 78
1235.29 82
1235.37 84
1235.45 85
1235.53 84
1235.61 83
1235.69 82
1235.77 82
1235.86 82
1235.94 82
1236.02 83
1236.10 83
1236.18 83
1236.26 82
1236.34 80
1236.42 77
1236.50 73
1236.58 69
1236.66 65
1236.74 62
1236.82 58
1236.90 54
1236.98 51
1237.06 47
1237.14 44
1237.22 40
1237.31 37
1237.39 34
1237.47 32
1237.55 29
1237.63 28
1237.71 27
1237.79 27
1237.87 28
1237.95 29
1238.03 31
1238.11 33
1238.19 33
1238.27 32
1238.35 28
1238.43 23
1238.51 17
1238.60 10
1238.68 3
1238.76 0
1238.84 0
1238.92 0
1239.00 0
1239.08 1
1239.16 6
1239.24 11
1239.32 16
1239.40 20
1239.48 21
1239.56 21
1239.64 19
1239.72 16
1239.80 12
1239.89 7
1239.97 4
1240.05 0
1240.13 0
1240.21 0
1240.29 0
1240.37 0
1240.45 0
1240.53 0
1240.61 1
1240.69 1
1240.77 0
1240.85 0
1240.93 0
1241.01 2
1241.10 8
1241.18 16
1241.26 27
1241.34 40
1241.42 51
1241.50 61
1241.58 66
1241.66 67
1241.74 64
1241.82 60
1241.90 54
1241.98 50
1242.06 47
1242.14 46
1242.23 47
1242.31 50
1242.39 52
1242.47 55
1242.55 59
1242.63 62
1242.71 67
1242.79 71
1242.87 75
1242.95 78
1243.03 79
1243.11 78
1243.19 76
1243.28 73
1243.36 69
1243.44 67
1243.52 65
1243.60 63
1243.68 61
1243.76 58
1243.84 56
1243.92 53
1244.00 50
1244.08 47
1244.16 45
1244.25 42
1244.33 39
1244.41 35
1244.49 31
1244.57 28
1244.65 27
1244.73 27
1244.81 30
1244.89 34
1244.97 39
1245.05 43
1245.13 45
1245.21 46
1245.30 43
1245.38 39
1245.46 34
1245.54 29
1245.62 24
1245.70 21
1245.78 20
1245.86 20
1245.94 21
1246.02 24
1246.10 27
1246.19 30
1246.27 32
1246.35 34
1246.43 34
1246.51 33
1246.59 31
1246.67 30
1246.75 28
1246.83 28
1246.91 28
1246.99 29
1247.07 30
1247.16 32
1247.24 35
1247.32 39
1247.40 43
1247.48 49
1247.56 56
1247.64 62
1247.72 68
1247.80 72
1247.88 75
1247.96 75
1248.05 75
1248.13 75
1248.21 75
1248.29 76
1248.37 79
1248.45 82
1248.53 86
1248.61 89
1248.69 91
1248.77 93
1248.86 93
1248.94 94
1249.02 95
1249.10 96
1249.18 97
1249.26 97
1249.34 98
1249.42 97
1249.50 96
1249.58 95
1249.66 94
1249.75 93
1249.83 93
1249.91 92
1249.99 92
1250.07 91
1250.15 90
1250.23 88
1250.31 87
1250.39 86
1250.47 85
1250.56 84
1250.64 84
1250.72 83
1250.80 82
1250.88 81
1250.96 79
1251.04 76
1251.12 74
1251.20 71
1251.29 69
1251.37 67
1251.45 65
1251.53 64
1251.61 63
1251.69 63
1251.77 63
1251.85 64
1251.93 66
1252.01 71
1252.10 76
1252.18 82
1252.26 89
1252.34 94
1252.42 98
1252.50 99
1252.58 99
1252.66 98
1252.74 96
1252.83 94
1252.91 93
1252.99 92
1253.07 92
1253.15 91
1253.23 89
1253.31 85
1253.39 80
1253.47 74
1253.55 68
1253.64 62
1253.72 58
1253.80 56
1253.88 56
1253.96 57
1254.04 58
1254.12 59
1254.20 59
1254.29 57
1254.37 53
1254.45 48
1254.53 43
1254.61 38
1254.69 35
1254.77 33
1254.85 32
1254.93 31
1255.02 30
1255.10 28
1255.18 26
1255.26 24
1255.34 23
1255.42 22
1255.50 22
1255.58 24
1255.66 26
1255.75 29
1255.83 32
1255.91 35
1255.99 37
1256.07 40
1256.15 44
1256.23 49
1256.31 55
1256.40 61
1256.48 67
1256.56 72
1256.64 75
1256.72 75
1256.80 73
1256.88 70
1256.96 65
1257.05 62
1257.13 59
1257.21 57
1257.29 56
1257.37 56
1257.45 57
1257.53 59
1257.61 62
1257.69 66
1257.78 69
1257.86 72
1257.94 73
1258.02 72
1258.10 69
1258.18 64
1258.26 59
1258.34 54
1258.43 51
1258.51 50
1258.59 51
1258.67 53
1258.75 57
1258.83 60
1258.91 64
1259.00 66
1259.08 68
1259.16 70
1259.24 71
1259.32 72
1259.40 72
1259.48 71
1259.56 69
1259.65 66
1259.73 62
1259.81 58
1259.89 54
1259.97 51
1260.05 48
1260.13 45
1260.21 42
1260.30 39
1260.38 36
1260.46 33
1260.54 32
1260.62 32
1260.70 35
1260.78 39
1260.87 44
1260.95 49
1261.03 53
1261.11 55
1261.19 53
1261.27 49
1261.35 43
1261.43 36
1261.52 29
1261.60 25
1261.68 23
1261.76 24
1261.84 26
1261.92 29
1262.00 32
1262.09 33
1262.17 32
1262.25 30
1262.33 28
1262.41 28
1262.49 29
1262.57 32
1262.66 36
1262.74 40
1262.82 42
1262.90 41
1262.98 39
1263.06 34
1263.14 29
1263.23 23
1263.31 18
1263.39 14
1263.47 11
1263.55 8
1263.63 6
1263.71 4
1263.80 4
1263.88 3
1263.96 4
1264.04 5
1264.12 6
1264.20 6
1264.28 6
1264.37 6
1264.45 6
1264.53 6
1264.61 7
1264.69 10
1264.77 14
1264.85 20
1264.94 27
1265.02 33
1265.10 37
1265.18 39
1265.26 36
1265.34 31
1265.42 22
1265.51 11
1265.59 1
1265.67 0
1265.75 0
1265.83 0
1265.91 0
1266.00 0
1266.08 0
1266.16 0
1266.24 0
1266.32 8
1266.40 17
1266.48 24
1266.57 31
1266.65 36
1266.73 40
1266.81 44
1266.89 48
1266.97 52
1267.05 56
1267.14 59
1267.22 62
1267.30 64
1267.38 65
1267.46 67
1267.54 70
1267.63 75
1267.71 83
1267.79 93
1267.87 103
1267.95 112
1268.03 119
1268.12 123
1268.20 123
1268.28 121
1268.36 118
1268.44 114
1268.52 111
1268.60 108
1268.69 105
1268.77 101
1268.85 98
1268.93 94
1269.01 90
1269.09 88
1269.18 86
1269.26 86
1269.34 87
1269.42 88
1269.50 90
1269.58 91
1269.67 92
1269.75 94
1269.83 96
1269.91 99
1269.99 102
1270.07 106
1270.16 110
1270.24 113
1270.32 115
1270.40 116
1270.48 114
1270.56 110
1270.65 104
1270.73 97
1270.81 91
1270.89 85
1270.97 82
1271.05 80
1271.14 79
1271.22 79
1271.30 79
1271.38 79
1271.46 77
1271.54 74
1271.63 70
1271.71 66
1271.79 62
1271.87 58
1271.95 55
1272.03 53
1272.12 52
1272.20 51
1272.28 51
1272.36 50
1272.44 50
1272.52 49
1272.61 49
1272.69 48
1272.77 48
1272.85 49
1272.93 52
1273.01 55
1273.10 60
1273.18 66
1273.26 73
1273.34 80
1273.42 88
1273.51 95
1273.59 101
1273.67 106
1273.75 108
1273.83 109
1273.91 107
1274.00 103
1274.08 97
1274.16 91
1274.24 85
1274.32 79
1274.40 73
1274.49 69
1274.57 65
1274.65 63
1274.73 62
1274.81 63
1274.90 65
1274.98 68
1275.06 72
1275.14 76
1275.22 81
1275.30 85
1275.39 88
1275.47 92
1275.55 95
1275.63 97
1275.71 100
1275.80 101
1275.88 103
1275.96 104
1276.04 105
1276.12 105
1276.20 104
1276.29 102
1276.37 99
1276.45 94
1276.53 89
1276.61 85
1276.70 81
1276.78 78
1276.86 76
1276.94 75
1277.02 75
1277.10 76
1277.19 76
1277.27 77
1277.35 78
1277.43 79
1277.51 81
1277.60 83
1277.68 86
1277.76 91
1277.84 98
1277.92 106
1278.01 116
1278.09 127
1278.17 137
1278.25 146
1278.33 151
1278.41 152
1278.50 149
1278.58 142
1278.66 133
1278.74 122
1278.82 112
1278.91 104
1278.99 98
1279.07 94
1279.15 94
1279.23 96
1279.32 101
1279.40 108
1279.48 117
1279.56 127
1279.64 136
1279.73 143
1279.81 150
1279.89 154
1279.97 158
1280.05 161
1280.14 165
1280.22 169
1280.30 174
1280.38 179
1280.46 183
1280.55 185
1280.63 185
1280.71 182
1280.79 177
1280.87 170
1280.96 161
1281.04 154
1281.12 148
1281.20 145
1281.28 147
1281.37 151
1281.45 159
1281.53 168
1281.61 177
1281.69 186
1281.78 192
1281.86 197
1281.94 200
1282.02 202
1282.10 202
1282.19 201
1282.27 199
1282.35 195
1282.43 190
1282.51 184
1282.60 178
1282.68 173
1282.76 169
1282.84 167
1282.92 167
1283.01 170
1283.09 174
1283.17 180
1283.25 187
1283.33 194
1283.42 201
1283.50 207
1283.58 212
1283.66 217
1283.74 222
1283.83 226
1283.91 229
1283.99 232
1284.07 233
1284.15 233
1284.24 232
1284.32 231
1284.40 231
1284.48 233
1284.57 238
1284.65 244
1284.73 252
1284.81 260
1284.89 266
1284.98 269
1285.06 269
1285.14 267
1285.22 262
1285.30 258
1285.39 256
1285.47 255
1285.55 258
1285.63 263
1285.71 270
1285.80 276
1285.88 280
1285.96 282
1286.04 281
1286.13 276
1286.21 270
1286.29 264
1286.37 259
1286.45 257
1286.54 257
1286.62 261
1286.70 266
1286.78 271
1286.87 276
1286.95 278
1287.03 278
1287.11 274
1287.19 269
1287.28 262
1287.36 255
1287.44 249
1287.52 242
1287.60 237
1287.69 231
1287.77 225
1287.85 218
1287.93 211
1288.02 203
1288.10 196
1288.18 190
1288.26 185
1288.34 182
1288.43 181
1288.51 180
1288.59 180
1288.67 178
1288.76 174
1288.84 168
1288.92 161
1289.00 152
1289.08 145
1289.17 139
1289.25 135
1289.33 133
1289.41 133
1289.50 134
1289.58 137
1289.66 140
1289.74 143
1289.83 145
1289.91 147
1289.99 148
1290.07 148
1290.15 146
1290.24 144
1290.32 141
1290.40 137
1290.48 133
1290.57 129
1290.65 125
1290.73 121
1290.81 116
1290.90 112
1290.98 108
1291.06 104
1291.14 101
1291.22 98
1291.31 96
1291.39 94
1291.47 92
1291.55 90
1291.64 88
1291.72 86
1291.80 84
1291.88 83
1291.97 82
1292.05 81
1292.13 81
1292.21 82
1292.29 83
1292.38 84
1292.46 84
1292.54 83
1292.62 82
1292.71 80
1292.79 78
1292.87 76
1292.95 75
1293.04 75
1293.12 75
1293.20 74
1293.28 71
1293.37 66
1293.45 58
1293.53 47
1293.61 35
1293.70 22
1293.78 11
1293.86 2
1293.94 0
1294.02 0
1294.11 0
1294.19 0
1294.27 8
1294.35 16
1294.44 26
1294.52 34
1294.60 42
1294.68 48
1294.77 52
1294.85 56
1294.93 59
1295.01 64
1295.10 69
1295.18 76
1295.26 82
1295.34 87
1295.43 90
1295.51 89
1295.59 84
1295.67 75
1295.76 64
1295.84 52
1295.92 39
1296.00 28
1296.09 19
1296.17 11
1296.25 5
1296.33 1
1296.42 0
1296.50 0
1296.58 0
1296.66 0
1296.75 0
1296.83 0
1296.91 0
1296.99 0
1297.08 0
1297.16 8
1297.24 15
1297.32 22
1297.41 29
1297.49 34
1297.57 39
1297.65 43
1297.74 47
1297.82 51
1297.90 57
1297.98 62
1298.07 67
1298.15 70
1298.23 71
1298.31 70
1298.40 68
1298.48 64
1298.56 61
1298.64 61
1298.73 63
1298.81 69
1298.89 77
1298.97 86
1299.06 94
1299.14 101
1299.22 104
1299.30 103
1299.39 99
1299.47 92
1299.55 83
1299.63 73
1299.72 63
1299.80 54
1299.88 46
1299.96 41
1300.05 39
1300.13 40
1300.21 44
1300.30 52
1300.38 62
1300.46 74
1300.54 86
1300.63 97
1300.71 107
1300.79 113
1300.87 116
1300.96 116
1301.04 115
1301.12 111
1301.20 108
1301.29 105
1301.37 102
1301.45 101
1301.53 101
1301.62 102
1301.70 103
1301.78 105
1301.87 106
1301.95 108
1302.03 108
1302.11 108
1302.20 105
1302.28 101
1302.36 96
1302.44 90
1302.53 83
1302.61 78
1302.69 75
1302.77 73
1302.86 74
1302.94 76
1303.02 80
1303.11 84
1303.19 88
1303.27 91
1303.35 94
1303.44 97
1303.52 99
1303.60 101
1303.68 103
1303.77 104
1303.85 104
1303.93 102
1304.02 98
1304.10 93
1304.18 88
1304.26 82
1304.35 78
1304.43 74
1304.51 72
1304.59 71
1304.68 70
1304.76 71
1304.84 71
1304.93 71
1305.01 69
1305.09 67
1305.17 63
1305.26 57
1305.34 51
1305.42 45
1305.50 41
1305.59 39
1305.67 40
1305.75 44
1305.84 50
1305.92 58
1306.00 67
1306.08 76
1306.17 83
1306.25 90
1306.33 97
1306.42 102
1306.50 106
1306.58 109
1306.66 110
1306.75 108
1306.83 103
1306.91 96
1306.99 87
1307.08 78
1307.16 70
1307.24 64
1307.33 62
1307.41 63
1307.49 66
1307.57 70
1307.66 72
1307.74 73
1307.82 72
1307.91 68
1307.99 63
1308.07 58
1308.15 54
1308.24 50
1308.32 48
1308.40 46
1308.49 43
1308.57 41
1308.65 39
1308.73 37
1308.82 37
1308.90 39
1308.98 42
1309.07 48
1309.15 54
1309.23 59
1309.31 63
1309.40 65
1309.48 64
1309.56 61
1309.65 56
1309.73 50
1309.81 43
1309.90 36
1309.98 32
1310.06 30
1310.14 31
1310.23 34
1310.31 38
1310.39 42
1310.48 44
1310.56 44
1310.64 40
1310.72 34
1310.81 26
1310.89 17
1310.97 9
1311.06 2
1311.14 0
1311.22 0
1311.31 0
1311.39 0
1311.47 4
1311.55 7
1311.64 9
1311.72 9
1311.80 7
1311.89 3
1311.97 0
1312.05 0
1312.13 0
1312.22 0
1312.30 0
1312.38 0
1312.47 4
1312.55 11
1312.63 18
1312.72 24
1312.80 30
1312.88 34
1312.96 37
1313.05 40
1313.13 42
1313.21 44
1313.30 46
1313.38 50
1313.46 55
1313.55 62
1313.63 71
1313.71 81
1313.79 90
1313.88 97
1313.96 102
1314.04 102
1314.13 99
1314.21 94
1314.29 89
1314.38 86
1314.46 84
1314.54 86
1314.63 90
1314.71 96
1314.79 102
1314.87 108
1314.96 113
1315.04 115
1315.12 116
1315.21 114
1315.29 110
1315.37 105
1315.46 98
1315.54 91
1315.62 85
1315.71 80
1315.79 77
1315.87 75
1315.95 74
1316.04 72
1316.12 71
1316.20 69
1316.29 66
1316.37 62
1316.45 58
1316.54 54
1316.62 50
1316.70 46
1316.79 44
1316.87 44
1316.95 45
1317.04 47
1317.12 51
1317.20 55
1317.28 60
1317.37 63
1317.45 66
1317.53 67
1317.62 67
1317.70 66
1317.78 65
1317.87 64
1317.95 64
1318.03 63
1318.12 61
1318.20 58
1318.28 54
1318.37 48
1318.45 42
1318.53 35
1318.62 30
1318.70 25
1318.78 22
1318.86 20
1318.95 18
1319.03 17
1319.11 16
1319.20 16
1319.28 18
1319.36 21
1319.45 27
1319.53 34
1319.61 42
1319.70 50
1319.78 56
1319.86 61
1319.95 63
1320.03 64
1320.11 64
1320.20 62
1320.28 60
1320.36 57
1320.45 53
1320.53 49
1320.61 45
1320.70 42
1320.78 41
1320.86 41
1320.95 44
1321.03 49
1321.11 55
1321.20 61
1321.28 68
1321.36 75
1321.45 80
1321.53 84
1321.61 86
1321.70 87
1321.78 87
1321.86 87
1321.94 87
1322.03 88
1322.11 89
1322.19 90
1322.28 90
1322.36 91
1322.44 92
1322.53 96
1322.61 103
1322.69 113
1322.78 127
1322.86 142
1322.94 158
1323.03 173
1323.11 187
1323.19 200
1323.28 212
1323.36 226
1323.44 241
1323.53 259
1323.61 279
1323.69 302
1323.78 326
1323.86 351
1323.94 375
1324.03 399
1324.11 421
1324.19 442
1324.28 459
1324.36 472
1324.44 481
1324.53 486
1324.61 487
1324.69 487
1324.78 486
1324.86 488
1324.95 492
1325.03 499
1325.11 508
1325.20 517
1325.28 524
1325.36 527
1325.45 528
1325.53 524
1325.61 518
1325.70 511
1325.78 502
1325.86 493
1325.95 484
1326.03 473
1326.11 461
1326.20 448
1326.28 434
1326.36 420
1326.45 407
1326.53 398
1326.61 391
1326.70 386
1326.78 385
1326.86 384
1326.95 384
1327.03 382
1327.11 378
1327.20 372
1327.28 364
1327.36 354
1327.45 343
1327.53 333
1327.61 324
1327.70 315
1327.78 307
1327.87 298
1327.95 288
1328.03 277
1328.12 266
1328.20 256
1328.28 247
1328.37 238
1328.45 231
1328.53 224
1328.62 218
1328.70 210
1328.78 203
1328.87 195
1328.95 187
1329.03 181
1329.12 176
1329.20 171
1329.28 168
1329.37 165
1329.45 162
1329.54 159
1329.62 156
1329.70 154
1329.79 152
1329.87 151
1329.95 150
1330.04 149
1330.12 148
1330.20 145
1330.29 141
1330.37 136
1330.45 130
1330.54 123
1330.62 118
1330.70 113
1330.79 110
1330.87 108
1330.96 107
1331.04 108
1331.12 108
1331.21 109
1331.29 110
1331.37 110
1331.46 109
1331.54 106
1331.62 102
1331.71 98
1331.79 94
1331.88 92
1331.96 93
1332.04 97
1332.13 103
1332.21 111
1332.29 120
1332.38 129
1332.46 136
1332.54 142
1332.63 147
1332.71 151
1332.80 155
1332.88 158
1332.96 161
1333.05 164
1333.13 165
1333.21 165
1333.30 162
1333.38 157
1333.46 150
1333.55 141
1333.63 130
1333.72 118
1333.80 107
1333.88 97
1333.97 89
1334.05 82
1334.13 76
1334.22 71
1334.30 66
1334.38 61
1334.47 56
1334.55 51
1334.64 47
1334.72 44
1334.80 43
1334.89 44
1334.97 48
1335.05 53
1335.14 61
1335.22 69
1335.31 77
1335.39 81
1335.47 81
1335.56 77
1335.64 67
1335.72 53
1335.81 36
1335.89 20
1335.97 7
1336.06 0
1336.14 0
1336.23 0
1336.31 2
1336.39 10
1336.48 18
1336.56 25
1336.64 30
1336.73 34
1336.81 35
1336.90 36
1336.98 35
1337.06 34
1337.15 34
1337.23 33
1337.32 33
1337.40 33
1337.48 35
1337.57 36
1337.65 38
1337.73 39
1337.82 38
1337.90 36
1337.99 33
1338.07 28
1338.15 24
1338.24 21
1338.32 21
1338.40 24
1338.49 29
1338.57 35
1338.66 41
1338.74 44
1338.82 44
1338.91 41
1338.99 36
1339.07 30
1339.16 24
1339.24 20
1339.33 19
1339.41 20
1339.49 23
1339.58 26
1339.66 30
1339.75 32
1339.83 33
1339.91 35
1340.00 36
1340.08 39
1340.16 44
1340.25 51
1340.33 59
1340.42 69
1340.50 78
1340.58 87
1340.67 94
1340.75 99
1340.84 102
1340.92 102
1341.00 102
1341.09 101
1341.17 101
1341.26 102
1341.34 104
1341.42 107
1341.51 110
1341.59 114
1341.67 117
1341.76 117
1341.84 116
1341.93 113
1342.01 108
1342.09 101
1342.18 94
1342.26 86
1342.35 78
1342.43 69
1342.51 61
1342.60 54
1342.68 48
1342.77 43
1342.85 40
1342.93 40
1343.02 42
1343.10 46
1343.19 53
1343.27 60
1343.35 69
1343.44 77
1343.52 85
1343.61 94
1343.69 102
1343.77 111
1343.86 119
1343.94 127
1344.03 133
1344.11 138
1344.19 140
1344.28 139
1344.36 137
1344.45 134
1344.53 131
1344.61 128
1344.70 127
1344.78 128
1344.87 130
1344.95 132
1345.03 134
1345.12 135
1345.20 134
1345.29 133
1345.37 131
1345.45 128
1345.54 125
1345.62 122
1345.71 118
1345.79 114
1345.87 109
1345.96 103
1346.04 98
1346.13 95
1346.21 93
1346.29 93
1346.38 96
1346.46 102
1346.55 110
1346.63 121
1346.71 133
1346.80 145
1346.88 157
1346.97 165
1347.05 170
1347.13 171
1347.22 167
1347.30 161
1347.39 152
1347.47 142
1347.56 132
1347.64 122
1347.72 112
1347.81 104
1347.89 98
1347.98 95
1348.06 95
1348.14 99
1348.23 106
1348.31 115
1348.40 125
1348.48 134
1348.56 141
1348.65 146
1348.73 149
1348.82 151
1348.90 153
1348.99 154
1349.07 155
1349.15 156
1349.24 156
1349.32 155
1349.41 153
1349.49 151
1349.57 148
1349.66 146
1349.74 145
1349.83 145
1349.91 146
1349.99 147
1350.08 148
1350.16 148
1350.25 146
1350.33 143
1350.42 138
1350.50 132
1350.58 127
1350.67 121
1350.75 115
1350.84 108
1350.92 100
1351.01 91
1351.09 80
1351.17 69
1351.26 59
1351.34 51
1351.43 45
1351.51 43
1351.59 43
1351.68 45
1351.76 47
1351.85 49
1351.93 49
1352.02 49
1352.10 47
1352.18 46
1352.27 46
1352.35 47
1352.44 49
1352.52 51
1352.61 53
1352.69 53
1352.77 51
1352.86 48
1352.94 42
1353.03 34
1353.11 27
1353.20 19
1353.28 13
1353.36 9
1353.45 7
1353.53 8
1353.62 9
1353.70 12
1353.79 14
1353.87 15
1353.95 15
1354.04 15
1354.12 15
1354.21 16
1354.29 18
1354.38 21
1354.46 25
1354.54 29
1354.63 32
1354.71 32
1354.80 29
1354.88 23
1354.97 15
1355.05 7
1355.13 0
1355.22 0
1355.30 0
1355.39 0
1355.47 0
1355.56 0
1355.64 0
1355.72 0
1355.81 0
1355.89 9
1355.98 18
1356.06 28
1356.15 38
1356.23 47
1356.32 55
1356.40 61
1356.48 63
1356.57 63
1356.65 60
1356.74 54
1356.82 47
1356.91 39
1356.99 33
1357.07 29
1357.16 28
1357.24 30
1357.33 35
1357.41 41
1357.50 49
1357.58 57
1357.67 65
1357.75 73
1357.83 82
1357.92 91
1358.00 101
1358.09 110
1358.17 119
1358.26 127
1358.34 135
1358.43 143
1358.51 152
1358.59 161
1358.68 170
1358.76 177
1358.85 182
1358.93 185
1359.02 184
1359.10 181
1359.19 177
1359.27 173
1359.35 169
1359.44 165
1359.52 162
1359.61 160
1359.69 160
1359.78 161
1359.86 164
1359.95 169
1360.03 176
1360.11 184
1360.20 192
1360.28 197
1360.37 200
1360.45 201
1360.54 200
1360.62 198
1360.71 197
1360.79 195
1360.87 194
1360.96 192
1361.04 188
1361.13 183
1361.21 176
1361.30 169
1361.38 162
1361.47 158
1361.55 155
1361.64 154
1361.72 154
1361.80 154
1361.89 153
1361.97 150
1362.06 146
1362.14 141
1362.23 136
1362.31 131
1362.40 128
1362.48 125
1362.57 123
1362.65 123
1362.73 122
1362.82 123
1362.90 124
1362.99 126
1363.07 128
1363.16 131
1363.24 133
1363.33 136
1363.41 138
1363.50 139
1363.58 139
1363.67 137
1363.75 136
1363.83 134
1363.92 133
1364.00 133
1364.09 133
1364.17 134
1364.26 135
1364.34 133
1364.43 129
1364.51 122
1364.60 112
1364.68 100
1364.77 87
1364.85 72
1364.93 58
1365.02 45
1365.10 34
1365.19 26
1365.27 22
1365.36 23
1365.44 29
1365.53 40
1365.61 52
1365.70 65
1365.78 77
1365.87 84
1365.95 88
1366.03 87
1366.12 83
1366.20 78
1366.29 73
1366.37 70
1366.46 71
1366.54 75
1366.63 82
1366.71 90
1366.80 99
1366.88 104
1366.97 106
1367.05 105
1367.14 101
1367.22 95
1367.31 89
1367.39 83
1367.47 78
1367.56 73
1367.64 68
1367.73 61
1367.81 53
1367.90 45
1367.98 38
1368.07 32
1368.15 28
1368.24 26
1368.32 25
1368.41 24
1368.49 21
1368.58 17
1368.66 12
1368.75 8
1368.83 5
1368.92 4
1369.00 5
1369.08 8
1369.17 11
1369.25 14
1369.34 15
1369.42 15
1369.51 13
1369.59 10
1369.68 7
1369.76 4
1369.85 2
1369.93 0
1370.02 0
1370.10 0
1370.19 0
1370.27 0
1370.36 0
1370.44 0
1370.53 0
1370.61 6
1370.70 19
1370.78 33
1370.87 48
1370.95 61
1371.04 70
1371.12 76
1371.20 77
1371.29 76
1371.37 72
1371.46 67
1371.54 61
1371.63 55
1371.71 51
1371.80 47
1371.88 44
1371.97 43
1372.05 44
1372.14 47
1372.22 52
1372.31 58
1372.39 65
1372.48 73
1372.56 79
1372.65 83
1372.73 84
1372.82 82
1372.90 77
1372.99 71
1373.07 65
1373.16 59
1373.24 55
1373.33 52
1373.41 51
1373.50 50
1373.58 50
1373.67 50
1373.75 50
1373.84 50
1373.92 50
1374.01 51
1374.09 53
1374.18 59
1374.26 66
1374.35 75
1374.43 87
1374.52 100
1374.60 113
1374.69 126
1374.77 137
1374.85 146
1374.94 152
1375.02 154
1375.11 153
1375.19 151
1375.28 148
1375.36 148
1375.45 152
1375.53 158
1375.62 168
1375.70 179
1375.79 188
1375.87 195
1375.96 199
1376.04 199
1376.13 197
1376.21 196
1376.30 197
1376.38 200
1376.47 207
1376.55 217
1376.64 229
1376.72 243
1376.81 256
1376.89 268
1376.98 275
1377.06 279
1377.15 277
1377.23 271
1377.32 262
1377.40 251
1377.49 240
1377.57 231
1377.66 223
1377.74 217
1377.83 213
1377.91 209
1378.00 204
1378.08 198
1378.17 191
1378.25 183
1378.34 174
1378.42 166
1378.51 160
1378.59 154
1378.68 150
1378.77 147
1378.85 145
1378.94 143
1379.02 141
1379.11 140
1379.19 138
1379.28 137
1379.36 135
1379.45 135
1379.53 134
1379.62 133
1379.70 132
1379.79 131
1379.87 128
1379.96 124
1380.04 119
1380.13 112
1380.21 103
1380.30 93
1380.38 81
1380.47 67
1380.55 53
1380.64 38
1380.72 26
1380.81 17
1380.89 11
1380.98 10
1381.06 13
1381.15 19
1381.23 27
1381.32 34
1381.40 41
1381.49 45
1381.57 47
1381.66 48
1381.74 47
1381.83 47
1381.91 46
1382.00 47
1382.08 48
1382.17 50
1382.25 53
1382.34 57
1382.43 61
1382.51 65
1382.60 68
1382.68 72
1382.77 76
1382.85 80
1382.94 84
1383.02 90
1383.11 96
1383.19 102
1383.28 109
1383.36 114
1383.45 117
1383.53 117
1383.62 115
1383.70 112
1383.79 107
1383.87 100
1383.96 93
1384.04 86
1384.13 78
1384.21 71
1384.30 64
1384.39 59
1384.47 57
1384.56 58
1384.64 63
1384.73 69
1384.81 77
1384.90 83
1384.98 87
1385.07 88
1385.15 85
1385.24 78
1385.32 70
1385.41 60
1385.49 50
1385.58 40
1385.66 31
1385.75 25
1385.83 22
1385.92 21
1386.01 22
1386.09 24
1386.18 27
1386.26 28
1386.35 27
1386.43 23
1386.52 18
1386.60 12
1386.69 5
1386.77 0
1386.86 0
1386.94 0
1387.03 0
1387.11 0
1387.20 0
1387.28 0
1387.37 0
1387.46 0
1387.54 8
1387.63 15
1387.71 22
1387.80 26
1387.88 29
1387.97 28
1388.05 26
1388.14 23
1388.22 21
1388.31 22
1388.39 26
1388.48 32
1388.56 41
1388.65 49
1388.74 55
1388.82 57
1388.91 55
1388.99 48
1389.08 39
1389.16 30
1389.25 22
1389.33 17
1389.42 15
1389.50 15
1389.59 17
1389.67 19
1389.76 20
1389.85 19
1389.93 18
1390.02 18
1390.10 18
1390.19 20
1390.27 23
1390.36 29
1390.44 35
1390.53 42
1390.61 48
1390.70 54
1390.79 58
1390.87 61
1390.96 64
1391.04 68
1391.13 73
1391.21 80
1391.30 88
1391.38 97
1391.47 105
1391.55 112
1391.64 117
1391.73 120
1391.81 121
1391.90 121
1391.98 118
1392.07 114
1392.15 108
1392.24 101
1392.32 94
1392.41 86
1392.49 79
1392.58 72
1392.67 66
1392.75 61
1392.84 56
1392.92 52
1393.01 50
1393.09 50
1393.18 52
1393.26 58
1393.35 67
1393.44 80
1393.52 94
1393.61 107
1393.69 119
1393.78 127
1393.86 132
1393.95 132
1394.03 128
1394.12 122
1394.20 115
1394.29 108
1394.38 100
1394.46 93
1394.55 85
1394.63 78
1394.72 70
1394.80 62
1394.89 55
1394.97 48
1395.06 44
1395.15 41
1395.23 40
1395.32 42
1395.40 46
1395.49 52
1395.57 59
1395.66 67
1395.74 74
1395.83 79
1395.92 84
1396.00 86
1396.09 88
1396.17 89
1396.26 90
1396.34 92
1396.43 94
1396.52 97
1396.60 102
1396.69 108
1396.77 116
1396.86 125
1396.94 136
1397.03 148
1397.11 159
1397.20 168
1397.29 175
1397.37 177
1397.46 175
1397.54 171
1397.63 163
1397.71 155
1397.80 147
1397.89 138
1397.97 129
1398.06 119
1398.14 107
1398.23 96
1398.31 85
1398.40 75
1398.49 69
1398.57 65
1398.66 65
1398.74 68
1398.83 72
1398.91 78
1399.00 84
1399.08 91
1399.17 100
1399.26 110
1399.34 121
1399.43 133
1399.51 145
1399.60 154
1399.68 160
1399.77 164
1399.86 164
1399.94 162
1400.03 158
1400.11 154
1400.20 149
1400.28 145
1400.37 142
1400.46 141
1400.54 140
1400.63 141
1400.71 142
1400.80 143
1400.88 144
1400.97 145
1401.06 146
1401.14 146
1401.23 146
1401.31 146
1401.40 146
1401.49 145
1401.57 142
1401.66 139
1401.74 135
1401.83 130
1401.91 125
1402.00 120
1402.09 115
1402.17 108
1402.26 100
1402.34 91
1402.43 79
1402.51 67
1402.60 57
1402.69 51
1402.77 49
1402.86 53
1402.94 62
1403.03 76
1403.12 91
1403.20 105
1403.29 117
1403.37 126
1403.46 131
1403.54 133
1403.63 133
1403.72 132
1403.80 132
1403.89 132
1403.97 132
1404.06 133
1404.15 134
1404.23 135
1404.32 135
1404.40 134
1404.49 132
1404.57 128
1404.66 124
1404.75 119
1404.83 115
1404.92 111
1405.00 109
1405.09 108
1405.18 107
1405.26 107
1405.35 105
1405.43 102
1405.52 98
1405.60 91
1405.69 84
1405.78 77
1405.86 71
1405.95 66
1406.03 63
1406.12 62
1406.21 63
1406.29 64
1406.38 66
1406.46 69
1406.55 73
1406.64 77
1406.72 83
1406.81 88
1406.89 94
1406.98 98
1407.07 102
1407.15 104
1407.24 106
1407.32 107
1407.41 109
1407.49 111
1407.58 114
1407.67 116
1407.75 117
1407.84 117
1407.92 114
1408.01 108
1408.10 102
1408.18 94
1408.27 87
1408.35 81
1408.44 76
1408.53 73
1408.61 73
1408.70 75
1408.78 80
1408.87 86
1408.96 93
1409.04 101
1409.13 108
1409.21 114
1409.30 119
1409.39 124
1409.47 130
1409.56 137
1409.64 144
1409.73 152
1409.82 158
1409.90 162
1409.99 164
1410.07 163
1410.16 160
1410.25 157
1410.33 155
1410.42 155
1410.50 156
1410.59 158
1410.68 160
1410.76 161
1410.85 159
1410.93 155
1411.02 150
1411.11 143
1411.19 135
1411.28 129
1411.37 124
1411.45 120
1411.54 118
1411.62 117
1411.71 115
1411.80 115
1411.88 114
1411.97 115
1412.05 118
1412.14 123
1412.23 130
1412.31 139
1412.40 148
1412.48 154
1412.57 157
1412.66 154
1412.74 147
1412.83 136
1412.91 122
1413.00 109
1413.09 97
1413.17 89
1413.26 84
1413.35 82
1413.43 82
1413.52 83
1413.60 84
1413.69 83
1413.78 82
1413.86 79
1413.95 75
1414.03 71
1414.12 69
1414.21 70
1414.29 75
1414.38 85
1414.47 98
1414.55 115
1414.64 131
1414.72 144
1414.81 153
1414.90 156
1414.98 154
1415.07 148
1415.15 140
1415.24 130
1415.33 120
1415.41 110
1415.50 101
1415.59 91
1415.67 81
1415.76 70
1415.84 58
1415.93 45
1416.02 32
1416.10 17
1416.19 3
1416.28 0
1416.36 0
1416.45 0
1416.53 0
1416.62 0
1416.71 0
1416.79 0
1416.88 2
1416.97 14
1417.05 23
1417.14 29
1417.22 32
1417.31 32
1417.40 30
1417.48 29
1417.57 28
1417.65 30
1417.74 35
1417.83 43
1417.91 55
1418.00 68
1418.09 81
1418.17 92
1418.26 99
1418.35 101
1418.43 96
1418.52 86
1418.60 73
1418.69 61
1418.78 52
1418.86 50
1418.95 55
1419.04 66
1419.12 81
1419.21 98
1419.29 113
1419.38 123
1419.47 128
1419.55 127
1419.64 121
1419.73 111
1419.81 100
1419.90 87
1419.98 76
1420.07 68
1420.16 61
1420.24 58
1420.33 57
1420.42 58
1420.50 60
1420.59 64
1420.68 67
1420.76 70
1420.85 71
1420.93 72
1421.02 72
1421.11 74
1421.19 79
1421.28 87
1421.37 98
1421.45 112
1421.54 125
1421.63 135
1421.71 142
1421.80 144
1421.88 141
1421.97 135
1422.06 127
1422.14 118
1422.23 110
1422.32 101
1422.40 93
1422.49 85
1422.58 79
1422.66 74
1422.75 71
1422.84 71
1422.92 71
1423.01 72
1423.09 74
1423.18 74
1423.27 74
1423.35 73
1423.44 72
1423.53 72
1423.61 71
1423.70 71
1423.79 71
1423.87 71
1423.96 70
1424.05 70
1424.13 69
1424.22 68
1424.30 66
1424.39 65
1424.48 64
1424.56 64
1424.65 63
1424.74 64
1424.82 67
1424.91 72
1425.00 79
1425.08 88
1425.17 100
1425.26 113
1425.34 126
1425.43 138
1425.52 147
1425.60 153
1425.69 156
1425.77 155
1425.86 151
1425.95 145
1426.03 137
1426.12 128
1426.21 120
1426.29 113
1426.38 107
1426.47 102
1426.55 98
1426.64 94
1426.73 88
1426.81 82
1426.90 74
1426.99 65
1427.07 56
1427.16 47
1427.25 40
1427.33 35
1427.42 32
1427.51 33
1427.59 35
1427.68 38
1427.77 42
1427.85 44
1427.94 45
1428.02 44
1428.11 41
1428.20 37
1428.28 33
1428.37 30
1428.46 30
1428.54 33
1428.63 38
1428.72 45
1428.80 54
1428.89 62
1428.98 70
1429.06 78
1429.15 84
1429.24 89
1429.32 93
1429.41 95
1429.50 95
1429.58 94
1429.67 91
1429.76 86
1429.84 79
1429.93 71
1430.02 62
1430.10 53
1430.19 46
1430.28 40
1430.36 37
1430.45 35
1430.54 36
1430.62 39
1430.71 43
1430.80 47
1430.88 52
1430.97 57
1431.06 62
1431.14 69
1431.23 77
1431.32 86
1431.40 96
1431.49 106
1431.58 115
1431.66 122
1431.75 126
1431.84 128
1431.92 129
1432.01 129
1432.10 128
1432.18 128
1432.27 129
1432.36 128
1432.44 126
1432.53 121
1432.62 113
1432.70 103
1432.79 93
1432.88 85
1432.96 81
1433.05 81
1433.14 87
1433.22 96
1433.31 107
1433.40 118
1433.48 126
1433.57 130
1433.66 129
1433.74 124
1433.83 116
1433.92 106
1434.00 96
1434.09 87
1434.18 78
1434.26 71
1434.35 65
1434.44 61
1434.52 60
1434.61 61
1434.70 64
1434.79 71
1434.87 79
1434.96 88
1435.05 96
1435.13 103
1435.22 108
1435.31 112
1435.39 115
1435.48 119
1435.57 124
1435.65 131
1435.74 139
1435.83 146
1435.91 151
1436.00 154
1436.09 156
1436.17 156
1436.26 158
1436.35 161
1436.43 168
1436.52 177
1436.61 189
1436.70 201
1436.78 211
1436.87 220
1436.96 226
1437.04 229
1437.13 231
1437.22 230
1437.30 228
1437.39 225
1437.48 222
1437.56 218
1437.65 216
1437.74 215
1437.82 216
1437.91 219
1438.00 222
1438.08 224
1438.17 223
1438.26 219
1438.35 212
1438.43 203
1438.52 191
1438.61 178
1438.69 165
1438.78 151
1438.87 138
1438.95 125
1439.04 112
1439.13 100
1439.21 90
1439.30 83
1439.39 78
1439.48 75
1439.56 73
1439.65 72
1439.74 71
1439.82 71
1439.91 72
1440.00 74
1440.08 78
1440.17 83
1440.26 88
1440.34 91
1440.43 92
1440.52 91
1440.61 86
1440.69 80
1440.78 73
1440.87 67
1440.95 61
1441.04 58
1441.13 57
1441.21 58
1441.30 62
1441.39 67
1441.47 75
1441.56 85
1441.65 94
1441.74 104
1441.82 111
1441.91 116
1442.00 119
1442.08 120
1442.17 119
1442.26 116
1442.34 111
1442.43 107
1442.52 101
1442.61 94
1442.69 86
1442.78 77
1442.87 67
1442.95 59
1443.04 51
1443.13 45
1443.21 41
1443.30 39
1443.39 38
1443.48 36
1443.56 33
1443.65 27
1443.74 19
1443.82 10
1443.91 1
1444.00 0
1444.09 0
1444.17 0
1444.26 0
1444.35 0
1444.43 9
1444.52 19
1444.61 29
1444.69 39
1444.78 49
1444.87 58
1444.96 66
1445.04 74
1445.13 79
1445.22 82
1445.30 81
1445.39 77
1445.48 70
1445.57 61
1445.65 51
1445.74 40
1445.83 30
1445.91 23
1446.00 19
1446.09 18
1446.18 21
1446.26 29
1446.35 42
1446.44 58
1446.52 77
1446.61 97
1446.70 117
1446.79 137
1446.87 155
1446.96 171
1447.05 185
1447.13 199
1447.22 213
1447.31 229
1447.40 249
1447.48 272
1447.57 297
1447.66 323
1447.74 346
1447.83 365
1447.92 377
1448.01 382
1448.09 382
1448.18 377
1448.27 372
1448.35 367
1448.44 363
1448.53 362
1448.62 361
1448.70 358
1448.79 353
1448.88 344
1448.96 331
1449.05 313
1449.14 292
1449.23 271
1449.31 251
1449.40 235
1449.49 224
1449.58 219
1449.66 219
1449.75 223
1449.84 228
1449.92 233
1450.01 234
1450.10 233
1450.19 228
1450.27 221
1450.36 212
1450.45 204
1450.53 198
1450.62 193
1450.71 192
1450.80 193
1450.88 196
1450.97 201
1451.06 205
1451.15 208
1451.23 210
1451.32 210
1451.41 209
1451.49 205
1451.58 200
1451.67 194
1451.76 186
1451.84 176
1451.93 164
1452.02 151
1452.11 138
1452.19 124
1452.28 111
1452.37 99
1452.46 88
1452.54 77
1452.63 65
1452.72 55
1452.80 45
1452.89 37
1452.98 31
1453.07 27
1453.15 25
1453.24 24
1453.33 23
1453.42 22
1453.50 19
1453.59 17
1453.68 16
1453.77 16
1453.85 18
1453.94 21
1454.03 24
1454.11 26
1454.20 26
1454.29 23
1454.38 18
1454.46 13
1454.55 9
1454.64 8
1454.73 11
1454.81 17
1454.90 27
1454.99 36
1455.08 45
1455.16 50
1455.25 52
1455.34 50
1455.43 47
1455.51 44
1455.60 44
1455.69 47
1455.77 54
1455.86 63
1455.95 75
1456.04 85
1456.12 93
1456.21 96
1456.30 95
1456.39 91
1456.47 83
1456.56 73
1456.65 64
1456.74 55
1456.82 48
1456.91 43
1457.00 38
1457.09 34
1457.17 31
1457.26 28
1457.35 25
1457.44 23
1457.52 21
1457.61 19
1457.70 19
1457.79 18
1457.87 19
1457.96 19
1458.05 20
1458.14 21
1458.22 20
1458.31 18
1458.40 14
1458.49 9
1458.57 2
1458.66 0
1458.75 0
1458.84 0
1458.92 0
1459.01 0
1459.10 0
1459.19 0
1459.27 0
1459.36 8
1459.45 15
1459.54 22
1459.62 27
1459.71 30
1459.80 33
1459.89 35
1459.97 36
1460.06 36
1460.15 36
1460.24 33
1460.32 30
1460.41 25
1460.50 19
1460.59 13
1460.67 7
1460.76 3
1460.85 0
1460.94 0
1461.02 0
1461.11 0
1461.20 1
1461.29 1
1461.37 0
1461.46 0
1461.55 0
1461.64 0
1461.72 0
1461.81 0
1461.90 7
1461.99 15
1462.08 22
1462.16 28
1462.25 32
1462.34 32
1462.43 29
1462.51 24
1462.60 17
1462.69 10
1462.78 4
1462.86 0
1462.95 0
1463.04 0
1463.13 0
1463.21 2
1463.30 8
1463.39 14
1463.48 22
1463.56 31
1463.65 41
1463.74 53
1463.83 67
1463.92 82
1464.00 98
1464.09 113
1464.18 125
1464.27 133
1464.35 136
1464.44 132
1464.53 124
1464.62 113
1464.70 100
1464.79 90
1464.88 84
1464.97 84
1465.05 91
1465.14 102
1465.23 115
1465.32 128
1465.41 136
1465.49 140
1465.58 138
1465.67 132
1465.76 124
1465.84 115
1465.93 109
1466.02 105
1466.11 105
1466.20 107
1466.28 111
1466.37 115
1466.46 119
1466.55 121
1466.63 123
1466.72 123
1466.81 123
1466.90 122
1466.98 121
1467.07 120
1467.16 119
1467.25 118
1467.34 117
1467.42 118
1467.51 120
1467.60 122
1467.69 123
1467.77 124
1467.86 125
1467.95 125
1468.04 126
1468.13 128
1468.21 133
1468.30 138
1468.39 144
1468.48 148
1468.56 150
1468.65 147
1468.74 141
1468.83 131
1468.92 121
1469.00 112
1469.09 105
1469.18 101
1469.27 102
1469.35 106
1469.44 114
1469.53 125
1469.62 137
1469.71 150
1469.79 163
1469.88 174
1469.97 182
1470.06 184
1470.15 180
1470.23 171
1470.32 157
1470.41 142
1470.50 127
1470.58 117
1470.67 112
1470.76 112
1470.85 116
1470.94 120
1471.02 123
1471.11 124
1471.20 120
1471.29 112
1471.38 103
1471.46 95
1471.55 88
1471.64 84
1471.73 82
1471.81 83
1471.90 86
1471.99 89
1472.08 91
1472.17 92
1472.25 93
1472.34 94
1472.43 94
1472.52 95
1472.61 95
1472.69 96
1472.78 94
1472.87 91
1472.96 85
1473.05 75
1473.13 63
1473.22 49
1473.31 34
1473.40 20
1473.49 10
1473.57 3
1473.66 2
1473.75 6
1473.84 12
1473.92 21
1474.01 30
1474.10 39
1474.19 48
1474.28 55
1474.36 62
1474.45 69
1474.54 77
1474.63 86
1474.72 94
1474.80 101
1474.89 107
1474.98 112
1475.07 116
1475.16 119
1475.24 122
1475.33 126
1475.42 129
1475.51 132
1475.60 135
1475.68 136
1475.77 137
1475.86 138
1475.95 137
1476.04 135
1476.12 132
1476.21 128
1476.30 121
1476.39 113
1476.48 104
1476.56 93
1476.65 82
1476.74 71
1476.83 61
1476.92 54
1477.00 48
1477.09 46
1477.18 46
1477.27 48
1477.36 52
1477.45 56
1477.53 60
1477.62 64
1477.71 67
1477.80 69
1477.89 69
1477.97 68
1478.06 65
1478.15 63
1478.24 59
1478.33 56
1478.41 53
1478.50 52
1478.59 52
1478.68 53
1478.77 54
1478.85 56
1478.94 58
1479.03 59
1479.12 58
1479.21 56
1479.29 52
1479.38 47
1479.47 41
1479.56 35
1479.65 28
1479.74 21
1479.82 15
1479.91 9
1480.00 4
1480.09 0
1480.18 0
1480.26 0
1480.35 0
1480.44 1
1480.53 2
1480.62 2
1480.71 1
1480.79 0
1480.88 0
1480.97 0
1481.06 0
1481.15 0
1481.23 9
1481.32 22
1481.41 38
1481.50 57
1481.59 78
1481.67 99
1481.76 119
1481.85 136
1481.94 149
1482.03 158
1482.12 162
1482.20 161
1482.29 155
1482.38 146
1482.47 135
1482.56 123
1482.65 113
1482.73 106
1482.82 100
1482.91 97
1483.00 97
1483.09 99
1483.17 102
1483.26 107
1483.35 113
1483.44 120
1483.53 127
1483.62 133
1483.70 138
1483.79 142
1483.88 143
1483.97 142
1484.06 138
1484.15 131
1484.23 124
1484.32 116
1484.41 111
1484.50 108
1484.59 108
1484.67 112
1484.76 116
1484.85 120
1484.94 124
1485.03 127
1485.12 130
1485.20 132
1485.29 135
1485.38 139
1485.47 142
1485.56 144
1485.65 142
1485.73 138
1485.82 130
1485.91 121
1486.00 113
1486.09 109
1486.18 109
1486.26 115
1486.35 127
1486.44 142
1486.53 160
1486.62 176
1486.71 190
1486.79 199
1486.88 203
1486.97 202
1487.06 197
1487.15 191
1487.24 184
1487.32 177
1487.41 172
1487.50 169
1487.59 167
1487.68 166
1487.77 165
1487.85 163
1487.94 160
1488.03 155
1488.12 148
1488.21 140
1488.30 131
1488.38 121
1488.47 111
1488.56 100
1488.65 89
1488.74 78
1488.83 70
1488.91 65
1489.00 64
1489.09 67
1489.18 74
1489.27 82
1489.36 91
1489.45 100
1489.53 107
1489.62 111
1489.71 113
1489.80 114
1489.89 114
1489.98 112
1490.06 108
1490.15 102
1490.24 94
1490.33 85
1490.42 77
1490.51 71
1490.59 67
1490.68 65
1490.77 65
1490.86 64
1490.95 61
1491.04 57
1491.13 52
1491.21 48
1491.30 46
1491.39 48
1491.48 53
1491.57 60
1491.66 68
1491.74 73
1491.83 75
1491.92 71
1492.01 63
1492.10 51
1492.19 37
1492.28 23
1492.36 9
1492.45 0
1492.54 0
1492.63 0
1492.72 0
1492.81 0
1492.90 0
1492.98 0
1493.07 0
1493.16 6
1493.25 11
1493.34 15
1493.43 17
1493.52 18
1493.60 18
1493.69 18
1493.78 19
1493.87 20
1493.96 21
1494.05 22
1494.13 22
1494.22 22
1494.31 22
1494.40 22
1494.49 24
1494.58 26
1494.67 30
1494.75 34
1494.84 38
1494.93 41
1495.02 44
1495.11 47
1495.20 50
1495.29 53
1495.38 57
1495.46 63
1495.55 68
1495.64 73
1495.73 77
1495.82 80
1495.91 82
1496.00 82
1496.08 82
1496.17 82
1496.26 82
1496.35 82
1496.44 83
1496.53 83
1496.62 84
1496.70 85
1496.79 86
1496.88 88
1496.97 89
1497.06 91
1497.15 92
1497.24 92
1497.32 91
1497.41 88
1497.50 85
1497.59 80
1497.68 75
1497.77 69
1497.86 65
1497.95 63
1498.03 65
1498.12 71
1498.21 79
1498.30 90
1498.39 101
1498.48 111
1498.57 118
1498.65 122
1498.74 124
1498.83 125
1498.92 126
1499.01 128
1499.10 131
1499.19 134
1499.28 137
1499.36 140
1499.45 142
1499.54 144
1499.63 145
1499.72 145
1499.81 144
1499.90 141
1499.99 136
1500.07 128
1500.16 116
1500.25 102
1500.34 87
1500.43 74
1500.52 63
1500.61 57
1500.70 57
1500.78 64
1500.87 75
1500.96 89
1501.05 105
1501.14 119
1501.23 129
1501.32 136
1501.41 138
1501.49 136
1501.58 131
1501.67 124
1501.76 117
1501.85 111
1501.94 105
1502.03 101
1502.12 99
1502.20 100
1502.29 104
1502.38 109
1502.47 117
1502.56 126
1502.65 135
1502.74 144
1502.83 152
1502.91 158
1503.00 163
1503.09 166
1503.18 166
1503.27 163
1503.36 159
1503.45 154
1503.54 149
1503.63 144
1503.71 141
1503.80 140
1503.89 140
1503.98 141
1504.07 142
1504.16 143
1504.25 144
1504.34 144
1504.43 143
1504.51 142
1504.60 142
1504.69 141
1504.78 141
1504.87 141
1504.96 140
1505.05 139
1505.14 136
1505.22 132
1505.31 126
1505.40 117
1505.49 107
1505.58 94
1505.67 82
1505.76 69
1505.85 58
1505.94 48
1506.02 42
1506.11 38
1506.20 36
1506.29 36
1506.38 35
1506.47 34
1506.56 33
1506.65 31
1506.74 29
1506.83 27
1506.91 27
1507.00 29
1507.09 34
1507.18 40
1507.27 46
1507.36 54
1507.45 61
1507.54 66
1507.63 70
1507.71 73
1507.80 76
1507.89 79
1507.98 83
1508.07 89
1508.16 98
1508.25 109
1508.34 123
1508.43 136
1508.52 148
1508.60 157
1508.69 161
1508.78 160
1508.87 155
1508.96 147
1509.05 137
1509.14 128
1509.23 120
1509.32 115
1509.41 112
1509.49 111
1509.58 112
1509.67 114
1509.76 118
1509.85 123
1509.94 130
1510.03 137
1510.12 146
1510.21 154
1510.30 160
1510.38 163
1510.47 163
1510.56 160
1510.65 154
1510.74 146
1510.83 137
1510.92 128
1511.01 121
1511.10 116
1511.19 114
1511.27 114
1511.36 117
1511.45 120
1511.54 122
1511.63 122
1511.72 119
1511.81 110
1511.90 97
1511.99 79
1512.08 57
1512.17 34
1512.25 11
1512.34 0
1512.43 0
1512.52 0
1512.61 0
1512.70 0
1512.79 0
1512.88 0
1512.97 0
1513.06 6
1513.15 18
1513.23 29
1513.32 40
1513.41 51
1513.50 62
1513.59 72
1513.68 81
1513.77 86
1513.86 88
1513.95 84
1514.04 75
1514.13 63
1514.22 50
1514.30 39
1514.39 33
1514.48 34
1514.57 42
1514.66 55
1514.75 70
1514.84 85
1514.93 96
1515.02 103
1515.11 105
1515.20 104
1515.29 99
1515.37 93
1515.46 86
1515.55 79
1515.64 71
1515.73 64
1515.82 57
1515.91 52
1516.00 49
1516.09 48
1516.18 48
1516.27 49
1516.36 50
1516.44 49
1516.53 47
1516.62 44
1516.71 42
1516.80 40
1516.89 41
1516.98 45
1517.07 51
1517.16 59
1517.25 67
1517.34 75
1517.43 81
1517.52 84
1517.60 85
1517.69 82
1517.78 78
1517.87 71
1517.96 64
1518.05 58
1518.14 54
1518.23 53
1518.32 55
1518.41 60
1518.50 65
1518.59 71
1518.68 76
1518.77 80
1518.85 82
1518.94 82
1519.03 81
1519.12 78
1519.21 73
1519.30 66
1519.39 57
1519.48 47
1519.57 37
1519.66 29
1519.75 25
1519.84 25
1519.93 29
1520.02 38
1520.10 49
1520.19 60
1520.28 70
1520.37 77
1520.46 81
1520.55 83
1520.64 84
1520.73 85
1520.82 86
1520.91 89
1521.00 93
1521.09 96
1521.18 98
1521.27 99
1521.36 99
1521.45 98
1521.53 97
1521.62 96
1521.71 95
1521.80 95
1521.89 93
1521.98 90
1522.07 86
1522.16 80
1522.25 75
1522.34 69
1522.43 66
1522.52 65
1522.61 66
1522.70 70
1522.79 76
1522.88 84
1522.96 93
1523.05 104
1523.14 115
1523.23 126
1523.32 136
1523.41 145
1523.50 152
1523.59 155
1523.68 154
1523.77 151
1523.86 145
1523.95 139
1524.04 133
1524.13 127
1524.22 121
1524.31 116
1524.40 110
1524.48 103
1524.57 96
1524.66 89
1524.75 83
1524.84 80
1524.93 80
1525.02 83
1525.11 89
1525.20 97
1525.29 105
1525.38 113
1525.47 119
1525.56 121
1525.65 121
1525.74 118
1525.83 112
1525.92 105
1526.01 98
1526.10 91
1526.18 83
1526.27 76
1526.36 68
1526.45 60
1526.54 52
1526.63 45
1526.72 40
1526.81 37
1526.90 37
1526.99 39
1527.08 43
1527.17 47
1527.26 49
1527.35 48
1527.44 45
1527.53 39
1527.62 31
1527.71 23
1527.80 18
1527.89 16
1527.98 18
1528.06 24
1528.15 33
1528.24 44
1528.33 56
1528.42 66
1528.51 74
1528.60 78
1528.69 80
1528.78 79
1528.87 77
1528.96 74
1529.05 72
1529.14 72
1529.23 76
1529.32 84
1529.41 95
1529.50 109
1529.59 125
1529.68 142
1529.77 157
1529.86 169
1529.95 178
1530.04 181
1530.13 179
1530.22 173
1530.30 163
1530.39 151
1530.48 137
1530.57 123
1530.66 110
1530.75 99
1530.84 90
1530.93 85
1531.02 84
1531.11 86
1531.20 92
1531.29 98
1531.38 106
1531.47 113
1531.56 119
1531.65 123
1531.74 124
1531.83 123
1531.92 121
1532.01 117
1532.10 112
1532.19 107
1532.28 100
1532.37 93
1532.46 84
1532.55 73
1532.64 61
1532.73 50
1532.82 40
1532.90 31
1532.99 25
1533.08 20
1533.17 14
1533.26 9
1533.35 2
1533.44 0
1533.53 0
1533.62 0
1533.71 0
1533.80 0
1533.89 0
1533.98 1
1534.07 9
1534.16 17
1534.25 22
1534.34 25
1534.43 26
1534.52 24
1534.61 20
1534.70 16
1534.79 11
1534.88 6
1534.97 2
1535.06 0
1535.15 0
1535.24 0
1535.33 0
1535.42 0
1535.51 0
1535.60 0
1535.69 0
1535.78 0
1535.87 6
1535.96 20
1536.05 38
1536.14 57
1536.23 76
1536.32 92
1536.40 104
1536.49 109
1536.58 110
1536.67 108
1536.76 106
1536.85 105
1536.94 108
1537.03 112
1537.12 119
1537.21 127
1537.30 132
1537.39 135
1537.48 134
1537.57 131
1537.66 126
1537.75 121
1537.84 116
1537.93 112
1538.02 110
1538.11 110
1538.20 111
1538.29 112
1538.38 116
1538.47 121
1538.56 129
1538.65 138
1538.74 150
1538.83 163
1538.92 177
1539.01 191
1539.10 206
1539.19 220
1539.28 235
1539.37 250
1539.46 264
1539.55 276
1539.64 285
1539.73 292
1539.82 295
1539.91 297
1540.00 297
1540.09 298
1540.18 301
1540.27 306
1540.36 315
1540.45 325
1540.54 337
1540.63 349
1540.72 359
1540.81 366
1540.90 369
1540.99 370
1541.08 369
1541.17 366
1541.26 362
1541.35 357
1541.44 352
1541.53 346
1541.62 341
1541.71 337
1541.80 334
1541.89 334
1541.98 336
1542.07 340
1542.16 347
1542.25 353
1542.34 359
1542.43 363
1542.52 364
1542.61 361
1542.70 354
1542.79 344
1542.88 331
1542.97 316
1543.06 301
1543.15 286
1543.24 274
1543.33 263
1543.42 256
1543.51 251
1543.60 250
1543.69 251
1543.78 254
1543.87 257
1543.96 258
1544.05 257
1544.14 253
1544.23 247
1544.32 238
1544.41 227
1544.50 217
1544.59 208
1544.68 201
1544.77 197
1544.86 197
1544.95 201
1545.04 206
1545.13 212
1545.22 216
1545.31 216
1545.40 210
1545.49 200
1545.58 187
1545.67 173
1545.76 159
1545.85 148
1545.94 140
1546.03 135
1546.12 133
1546.21 131
1546.30 130
1546.39 128
1546.48 125
1546.57 122
1546.66 117
1546.75 112
1546.84 106
1546.93 101
1547.02 98
1547.11 98
1547.20 100
1547.29 104
1547.38 109
1547.47 114
1547.56 118
1547.65 119
1547.74 117
1547.83 113
1547.92 108
1548.01 103
1548.10 97
1548.19 90
1548.28 84
1548.37 77
1548.46 70
1548.55 65
1548.64 62
1548.73 63
1548.82 66
1548.91 71
1549.00 78
1549.09 84
1549.18 87
1549.27 87
1549.36 81
1549.45 72
1549.54 61
1549.63 49
1549.72 38
1549.81 30
1549.90 23
1549.99 18
1550.08 12
1550.18 5
1550.27 0
1550.36 0
1550.45 0
1550.54 0
1550.63 0
1550.72 0
1550.81 0
1550.90 0
1550.99 7
1551.08 14
1551.17 20
1551.26 23
1551.35 24
1551.44 23
1551.53 20
1551.62 14
1551.71 8
1551.80 2
1551.89 0
1551.98 0
1552.07 0
1552.16 1
1552.25 11
1552.34 24
1552.43 40
1552.52 57
1552.61 72
1552.70 86
1552.79 98
1552.88 107
1552.97 113
1553.06 116
1553.15 117
1553.24 115
1553.33 111
1553.42 105
1553.51 99
1553.60 93
1553.69 88
1553.79 85
1553.88 85
1553.97 85
1554.06 84
1554.15 81
1554.24 76
1554.33 68
1554.42 58
1554.51 49
1554.60 42
1554.69 38
1554.78 39
1554.87 44
1554.96 52
1555.05 61
1555.14 69
1555.23 76
1555.32 80
1555.41 81
1555.50 79
1555.59 76
1555.68 73
1555.77 70
1555.86 69
1555.95 70
1556.04 73
1556.13 78
1556.22 86
1556.31 94
1556.41 101
1556.50 106
1556.59 107
1556.68 106
1556.77 103
1556.86 97
1556.95 92
1557.04 89
1557.13 87
1557.22 87
1557.31 87
1557.40 87
1557.49 85
1557.58 82
1557.67 78
1557.76 72
1557.85 66
1557.94 60
1558.03 54
1558.12 50
1558.21 46
1558.30 44
1558.39 44
1558.48 46
1558.58 49
1558.67 53
1558.76 56
1558.85 57
1558.94 57
1559.03 57
1559.12 56
1559.21 57
1559.30 60
1559.39 68
1559.48 79
1559.57 92
1559.66 106
1559.75 118
1559.84 126
1559.93 130
1560.02 129
1560.11 124
1560.20 117
1560.29 108
1560.38 100
1560.48 93
1560.57 86
1560.66 81
1560.75 77
1560.84 74
1560.93 71
1561.02 68
1561.11 65
1561.20 60
1561.29 55
1561.38 49
1561.47 44
1561.56 40
1561.65 39
1561.74 43
1561.83 50
1561.92 62
1562.01 76
1562.10 93
1562.20 112
1562.29 130
1562.38 149
1562.47 168
1562.56 187
1562.65 206
1562.74 224
1562.83 240
1562.92 254
1563.01 265
1563.10 273
1563.19 279
1563.28 283
1563.37 289
1563.46 298
1563.55 311
1563.64 330
1563.73 355
1563.83 387
1563.92 425
1564.01 468
1564.10 513
1564.19 557
1564.28 600
1564.37 639
1564.46 673
1564.55 703
1564.64 729
1564.73 750
1564.82 768
1564.91 783
1565.00 796
1565.09 809
1565.18 824
1565.28 841
1565.37 863
1565.46 889
1565.55 921
1565.64 956
1565.73 991
1565.82 1025
1565.91 1056
1566.00 1082
1566.09 1103
1566.18 1121
1566.27 1137
1566.36 1154
1566.45 1174
1566.54 1198
1566.64 1229
1566.73 1266
1566.82 1310
1566.91 1360
1567.00 1415
1567.09 1471
1567.18 1527
1567.27 1581
1567.36 1629
1567.45 1671
1567.54 1707
1567.63 1736
1567.72 1760
1567.81 1778
1567.91 1792
1568.00 1800
1568.09 1802
1568.18 1798
1568.27 1787
1568.36 1769
1568.45 1745
1568.54 1717
1568.63 1687
1568.72 1658
1568.81 1631
1568.90 1608
1568.99 1588
1569.08 1573
1569.18 1559
1569.27 1547
1569.36 1535
1569.45 1523
1569.54 1511
1569.63 1499
1569.72 1490
1569.81 1482
1569.90 1477
1569.99 1473
1570.08 1469
1570.17 1465
1570.26 1457
1570.36 1445
1570.45 1428
1570.54 1408
1570.63 1384
1570.72 1359
1570.81 1333
1570.90 1308
1570.99 1282
1571.08 1257
1571.17 1231
1571.26 1207
1571.35 1183
1571.44 1160
1571.54 1141
1571.63 1125
1571.72 1111
1571.81 1097
1571.90 1084
1571.99 1069
1572.08 1052
1572.17 1031
1572.26 1008
1572.35 982
1572.44 956
1572.53 930
1572.63 903
1572.72 878
1572.81 855
1572.90 834
1572.99 816
1573.08 800
1573.17 787
1573.26 776
1573.35 766
1573.44 756
1573.53 746
1573.63 734
1573.72 720
1573.81 706
1573.90 690
1573.99 674
1574.08 658
1574.17 643
1574.26 629
1574.35 615
1574.44 600
1574.53 583
1574.63 563
1574.72 541
1574.81 517
1574.90 492
1574.99 468
1575.08 446
1575.17 428
1575.26 415
1575.35 405
1575.44 398
1575.53 391
1575.63 382
1575.72 371
1575.81 359
1575.90 344
1575.99 328
1576.08 312
1576.17 294
1576.26 276
1576.35 257
1576.44 238
1576.53 219
1576.63 204
1576.72 194
1576.81 190
1576.90 191
1576.99 194
1577.08 198
1577.17 200
1577.26 198
1577.35 193
1577.44 184
1577.54 175
1577.63 167
1577.72 162
1577.81 161
1577.90 164
1577.99 169
1578.08 176
1578.17 182
1578.26 186
1578.35 188
1578.45 186
1578.54 182
1578.63 176
1578.72 169
1578.81 162
1578.90 155
1578.99 150
1579.08 145
1579.17 143
1579.27 142
1579.36 144
1579.45 147
1579.54 153
1579.63 159
1579.72 165
1579.81 171
1579.90 176
1579.99 179
1580.08 181
1580.18 182
1580.27 181
1580.36 181
1580.45 182
1580.54 184
1580.63 187
1580.72 192
1580.81 197
1580.90 202
1581.00 203
1581.09 202
1581.18 197
1581.27 191
1581.36 184
1581.45 180
1581.54 180
1581.63 185
1581.72 193
1581.82 203
1581.91 212
1582.00 217
1582.09 216
1582.18 209
1582.27 195
1582.36 177
1582.45 156
1582.54 136
1582.64 119
1582.73 106
1582.82 97
1582.91 91
1583.00 87
1583.09 84
1583.18 81
1583.27 79
1583.36 77
1583.46 78
1583.55 83
1583.64 91
1583.73 102
1583.82 115
1583.91 127
1584.00 136
1584.09 143
1584.19 145
1584.28 143
1584.37 137
1584.46 129
1584.55 121
1584.64 113
1584.73 108
1584.82 104
1584.91 104
1585.01 105
1585.10 108
1585.19 111
1585.28 114
1585.37 115
1585.46 115
1585.55 114
1585.64 112
1585.74 110
1585.83 110
1585.92 111
1586.01 116
1586.10 124
1586.19 134
1586.28 144
1586.37 154
1586.47 160
1586.56 161
1586.65 157
1586.74 148
1586.83 137
1586.92 124
1587.01 113
1587.10 103
1587.20 97
1587.29 93
1587.38 91
1587.47 90
1587.56 88
1587.65 86
1587.74 82
1587.83 77
1587.93 72
1588.02 66
1588.11 62
1588.20 60
1588.29 62
1588.38 67
1588.47 72
1588.57 77
1588.66 79
1588.75 76
1588.84 68
1588.93 55
1589.02 41
1589.11 27
1589.20 17
1589.30 12
1589.39 11
1589.48 13
1589.57 15
1589.66 17
1589.75 16
1589.84 13
1589.94 8
1590.03 2
1590.12 0
1590.21 0
1590.30 0
1590.39 0
1590.48 0
1590.57 0
1590.67 0
1590.76 0
1590.85 3
1590.94 10
1591.03 18
1591.12 27
1591.21 36
1591.31 46
1591.40 56
1591.49 67
1591.58 79
1591.67 91
1591.76 102
1591.85 109
1591.95 114
1592.04 115
1592.13 112
1592.22 106
1592.31 99
1592.40 91
1592.49 85
1592.59 79
1592.68 76
1592.77 73
1592.86 72
1592.95 72
1593.04 73
1593.13 74
1593.23 76
1593.32 80
1593.41 84
1593.50 89
1593.59 92
1593.68 95
1593.77 95
1593.87 94
1593.96 91
1594.05 87
1594.14 84
1594.23 83
1594.32 84
1594.41 87
1594.51 91
1594.60 94
1594.69 97
1594.78 98
1594.87 99
1594.96 99
1595.06 99
1595.15 99
1595.24 97
1595.33 95
1595.42 89
1595.51 81
1595.60 70
1595.70 58
1595.79 47
1595.88 38
1595.97 31
1596.06 26
1596.15 24
1596.24 23
1596.34 23
1596.43 23
1596.52 23
1596.61 26
1596.70 30
1596.79 35
1596.89 41
1596.98 47
1597.07 50
1597.16 50
1597.25 47
1597.34 41
1597.44 34
1597.53 28
1597.62 24
1597.71 22
1597.80 22
1597.89 22
1597.98 22
1598.08 19
1598.17 14
1598.26 6
1598.35 0
1598.44 0
1598.53 0
1598.63 0
1598.72 4
1598.81 15
1598.90 27
1598.99 35
1599.08 39
1599.18 37
1599.27 29
1599.36 19
1599.45 7
1599.54 0
1599.63 0
1599.73 0
1599.82 0
1599.91 0
1600.00 5
1600.09 9
1600.18 10
1600.27 8
1600.37 3
1600.46 0
1600.55 0
1600.64 0
1600.73 0
1600.82 12
1600.92 27
1601.01 43
1601.10 59
1601.19 70
1601.28 78
1601.37 81
1601.47 82
1601.56 83
1601.65 86
1601.74 91
1601.83 98
1601.92 105
1602.02 110
1602.11 112
1602.20 110
1602.29 107
1602.38 104
1602.48 102
1602.57 102
1602.66 103
1602.75 105
1602.84 103
1602.93 98
1603.03 89
1603.12 76
1603.21 62
1603.30 50
1603.39 42
1603.48 40
1603.58 44
1603.67 52
1603.76 62
1603.85 69
1603.94 74
1604.03 73
1604.13 70
1604.22 64
1604.31 58
1604.40 55
1604.49 55
1604.59 57
1604.68 61
1604.77 63
1604.86 64
1604.95 63
1605.04 60
1605.14 57
1605.23 56
1605.32 59
1605.41 67
1605.50 78
1605.59 90
1605.69 103
1605.78 112
1605.87 117
1605.96 116
1606.05 110
1606.15 101
1606.24 90
1606.33 81
1606.42 76
1606.51 75
1606.60 79
1606.70 86
1606.79 94
1606.88 99
1606.97 101
1607.06 97
1607.16 90
1607.25 80
1607.34 70
1607.43 64
1607.52 62
1607.62 63
1607.71 67
1607.80 72
1607.89 76
1607.98 77
1608.07 77
1608.17 76
1608.26 76
1608.35 78
1608.44 83
1608.53 90
1608.63 98
1608.72 105
1608.81 111
1608.90 114
1608.99 114
1609.09 111
1609.18 105
1609.27 98
1609.36 91
1609.45 86
1609.54 84
1609.64 85
1609.73 89
1609.82 96
1609.91 105
1610.00 114
1610.10 122
1610.19 128
1610.28 131
1610.37 131
1610.46 127
1610.56 119
1610.65 110
1610.74 100
1610.83 91
1610.92 84
1611.02 78
1611.11 75
1611.20 71
1611.29 67
1611.38 60
1611.48 50
1611.57 37
1611.66 22
1611.75 7
1611.84 0
1611.94 0
1612.03 0
1612.12 0
1612.21 0
1612.30 0
1612.40 0
1612.49 0
1612.58 6
1612.67 14
1612.76 22
1612.86 27
1612.95 31
1613.04 34
1613.13 36
1613.22 39
1613.32 43
1613.41 48
1613.50 54
1613.59 60
1613.68 64
1613.78 66
1613.87 65
1613.96 61
1614.05 55
1614.14 49
1614.24 42
1614.33 37
1614.42 33
1614.51 31
1614.60 30
1614.70 32
1614.79 35
1614.88 41
1614.97 49
1615.06 58
1615.16 68
1615.25 78
1615.34 86
1615.43 91
1615.52 92
1615.62 89
1615.71 83
1615.80 76
1615.89 69
1615.99 65
1616.08 63
1616.17 64
1616.26 68
1616.35 74
1616.45 79
1616.54 83
1616.63 85
1616.72 85
1616.81 84
1616.91 82
1617.00 79
1617.09 77
1617.18 76
1617.27 75
1617.37 74
1617.46 71
1617.55 66
1617.64 59
1617.74 50
1617.83 41
1617.92 33
1618.01 26
1618.10 21
1618.20 20
1618.29 22
1618.38 25
1618.47 30
1618.56 37
1618.66 44
1618.75 54
1618.84 65
1618.93 78
1619.03 93
1619.12 105
1619.21 114
1619.30 116
1619.39 111
1619.49 99
1619.58 82
1619.67 63
1619.76 48
1619.86 38
1619.95 37
1620.04 44
1620.13 57
1620.22 74
1620.32 92
1620.41 107
1620.50 118
1620.59 122
1620.69 121
1620.78 115
1620.87 105
1620.96 92
1621.05 79
1621.15 66
1621.24 54
1621.33 43
1621.42 33
1621.52 25
1621.61 18
1621.70 13
1621.79 9
1621.88 8
1621.98 9
1622.07 11
1622.16 15
1622.25 20
1622.35 27
1622.44 37
1622.53 49
1622.62 64
1622.72 81
1622.81 98
1622.90 114
1622.99 127
1623.08 134
1623.18 137
1623.27 135
1623.36 130
1623.45 124
1623.55 116
1623.64 108
1623.73 100
1623.82 90
1623.92 79
1624.01 68
1624.10 55
1624.19 44
1624.28 35
1624.38 30
1624.47 31
1624.56 37
1624.65 47
1624.75 60
1624.84 73
1624.93 84
1625.02 90
1625.12 90
1625.21 85
1625.30 76
1625.39 66
1625.49 57
1625.58 51
1625.67 49
1625.76 50
1625.85 55
1625.95 62
1626.04 70
1626.13 78
1626.22 85
1626.32 93
1626.41 100
1626.50 107
1626.59 113
1626.69 118
1626.78 121
1626.87 122
1626.96 121
1627.06 118
1627.15 116
1627.24 114
1627.33 115
1627.43 119
1627.52 125
1627.61 133
1627.70 141
1627.80 147
1627.89 150
1627.98 150
1628.07 146
1628.17 139
1628.26 131
1628.35 121
1628.44 111
1628.53 101
1628.63 91
1628.72 81
1628.81 73
1628.90 66
1629.00 60
1629.09 54
1629.18 50
1629.27 45
1629.37 39
1629.46 32
1629.55 25
1629.64 18
1629.74 13
1629.83 9
1629.92 7
1630.01 5
1630.11 3
1630.20 0
1630.29 0
1630.38 0
1630.48 0
1630.57 0
1630.66 0
1630.75 0
1630.85 0
1630.94 9
1631.03 18
1631.12 25
1631.22 30
1631.31 34
1631.40 37
1631.49 40
1631.59 44
1631.68 50
1631.77 58
1631.86 67
1631.96 77
1632.05 87
1632.14 95
1632.24 102
1632.33 107
1632.42 111
1632.51 114
1632.61 117
1632.70 121
1632.79 127
1632.88 134
1632.98 141
1633.07 149
1633.16 154
1633.25 156
1633.35 154
1633.44 148
1633.53 140
1633.62 130
1633.72 120
1633.81 111
1633.90 104
1633.99 100
1634.09 98
1634.18 97
1634.27 96
1634.36 95
1634.46 93
1634.55 91
1634.64 90
1634.74 90
1634.83 93
1634.92 98
1635.01 107
1635.11 117
1635.20 128
1635.29 139
1635.38 147
1635.48 151
1635.57 151
1635.66 146
1635.75 138
1635.85 128
1635.94 118
1636.03 107
1636.12 96
1636.22 86
1636.31 75
1636.40 64
1636.50 54
1636.59 45
1636.68 39
1636.77 36
1636.87 38
1636.96 43
1637.05 52
1637.14 61
1637.24 70
1637.33 76
1637.42 79
1637.52 81
1637.61 81
1637.70 82
1637.79 85
1637.89 90
1637.98 98
1638.07 106
1638.16 115
1638.26 122
1638.35 128
1638.44 132
1638.54 135
1638.63 139
1638.72 145
1638.81 151
1638.91 159
1639.00 166
1639.09 172
1639.18 174
1639.28 173
1639.37 167
1639.46 158
1639.56 147
1639.65 133
1639.74 119
1639.83 105
1639.93 91
1640.02 79
1640.11 67
1640.21 56
1640.30 46
1640.39 37
1640.48 28
1640.58 18
1640.67 8
1640.76 0
1640.85 0
1640.95 0
1641.04 0
1641.13 0
1641.23 0
1641.32 0
1641.41 0
1641.50 3
1641.60 16
1641.69 31
1641.78 47
1641.88 64
1641.97 80
1642.06 96
1642.15 111
1642.25 124
1642.34 136
1642.43 145
1642.53 152
1642.62 157
1642.71 159
1642.80 158
1642.90 156
1642.99 152
1643.08 149
1643.18 146
1643.27 145
1643.36 146
1643.45 148
1643.55 151
1643.64 154
1643.73 156
1643.83 157
1643.92 156
1644.01 154
1644.10 150
1644.20 145
1644.29 139
1644.38 133
1644.48 128
1644.57 122
1644.66 117
1644.75 112
1644.85 107
1644.94 103
1645.03 98
1645.13 93
1645.22 88
1645.31 82
1645.41 76
1645.50 69
1645.59 62
1645.68 56
1645.78 52
1645.87 51
1645.96 54
1646.06 61
1646.15 70
1646.24 79
1646.33 86
1646.43 89
1646.52 87
1646.61 78
1646.71 65
1646.80 49
1646.89 33
1646.99 18
1647.08 8
1647.17 2
1647.26 2
1647.36 5
1647.45 10
1647.54 13
1647.64 14
1647.73 12
1647.82 8
1647.92 4
1648.01 1
1648.10 3
1648.19 7
1648.29 15
1648.38 24
1648.47 32
1648.57 37
1648.66 39
1648.75 37
1648.85 32
1648.94 26
1649.03 20
1649.12 15
1649.22 11
1649.31 9
1649.40 8
1649.50 6
1649.59 5
1649.68 3
1649.78 0
1649.87 0
1649.96 0
1650.06 0
1650.15 0
1650.24 0
1650.33 0
1650.43 0
1650.52 6
1650.61 12
1650.71 17
1650.80 22
1650.89 26
1650.99 29
1651.08 31
1651.17 31
1651.27 30
1651.36 29
1651.45 27
1651.54 25
1651.64 24
1651.73 24
1651.82 24
1651.92 24
1652.01 24
1652.10 25
1652.20 28
1652.29 35
1652.38 45
1652.48 59
1652.57 75
1652.66 90
1652.76 103
1652.85 110
1652.94 112
1653.03 111
1653.13 107
1653.22 105
1653.31 106
1653.41 110
1653.50 117
1653.59 126
1653.69 133
1653.78 139
1653.87 143
1653.97 144
1654.06 144
1654.15 144
1654.25 146
1654.34 148
1654.43 152
1654.53 158
1654.62 163
1654.71 170
1654.80 177
1654.90 184
1654.99 191
1655.08 199
1655.18 207
1655.27 213
1655.36 217
1655.46 218
1655.55 216
1655.64 211
1655.74 204
1655.83 195
1655.92 185
1656.02 176
1656.11 169
1656.20 165
1656.30 163
1656.39 164
1656.48 167
1656.58 169
1656.67 168
1656.76 164
1656.86 157
1656.95 146
1657.04 134
1657.14 121
1657.23 109
1657.32 100
1657.42 93
1657.51 89
1657.60 85
1657.70 81
1657.79 76
1657.88 70
1657.98 63
1658.07 56
1658.16 51
1658.25 46
1658.35 43
1658.44 41
1658.53 40
1658.63 42
1658.72 46
1658.81 52
1658.91 61
1659.00 70
1659.09 81
1659.19 90
1659.28 97
1659.37 101
1659.47 101
1659.56 99
1659.65 95
1659.75 93
1659.84 92
1659.93 95
1660.03 101
1660.12 110
1660.21 120
1660.31 129
1660.40 136
1660.49 140
1660.59 141
1660.68 140
1660.77 138
1660.87 136
1660.96 136
1661.06 139
1661.15 144
1661.24 153
1661.34 165
1661.43 178
1661.52 191
1661.62 203
1661.71 212
1661.80 219
1661.90 222
1661.99 223
1662.08 223
1662.18 222
1662.27 223
1662.36 226
1662.46 232
1662.55 241
1662.64 251
1662.74 261
1662.83 270
1662.92 277
1663.02 280
1663.11 281
1663.20 280
1663.30 280
1663.39 280
1663.48 282
1663.58 285
1663.67 287
1663.76 289
1663.86 287
1663.95 283
1664.04 276
1664.14 269
1664.23 261
1664.32 254
1664.42 249
1664.51 246
1664.61 243
1664.70 240
1664.79 236
1664.89 229
1664.98 221
1665.07 210
1665.17 198
1665.26 185
1665.35 173
1665.45 164
1665.54 156
1665.63 152
1665.73 151
1665.82 151
1665.91 153
1666.01 153
1666.10 151
1666.19 145
1666.29 136
1666.38 123
1666.48 108
1666.57 94
1666.66 81
1666.76 72
1666.85 67
1666.94 65
1667.04 66
1667.13 68
1667.22 72
1667.32 76
1667.41 80
1667.50 84
1667.60 86
1667.69 88
1667.78 90
1667.88 90
1667.97 91
1668.07 92
1668.16 93
1668.25 95
1668.35 97
1668.44 98
1668.53 99
1668.63 98
1668.72 97
1668.81 95
1668.91 95
1669.00 96
1669.09 98
1669.19 99
1669.28 100
1669.38 98
1669.47 94
1669.56 88
1669.66 79
1669.75 70
1669.84 61
1669.94 53
1670.03 46
1670.12 40
1670.22 35
1670.31 30
1670.41 25
1670.50 22
1670.59 19
1670.69 17
1670.78 14
1670.87 11
1670.97 6
1671.06 1
1671.15 0
1671.25 0
1671.34 0
1671.44 0
1671.53 4
1671.62 13
1671.72 22
1671.81 29
1671.90 32
1672.00 31
1672.09 27
1672.19 22
1672.28 17
1672.37 12
1672.47 8
1672.56 4
1672.65 0
1672.75 0
1672.84 0
1672.93 0
1673.03 0
1673.12 0
1673.22 0
1673.31 0
1673.40 5
1673.50 17
1673.59 30
1673.68 43
1673.78 55
1673.87 66
1673.97 75
1674.06 82
1674.15 87
1674.25 91
1674.34 93
1674.43 92
1674.53 89
1674.62 84
1674.72 77
1674.81 69
1674.90 62
1675.00 58
1675.09 56
1675.18 57
1675.28 62
1675.37 68
1675.47 73
1675.56 76
1675.65 76
1675.75 71
1675.84 63
1675.93 53
1676.03 40
1676.12 25
1676.22 10
1676.31 0
1676.40 0
1676.50 0
1676.59 0
1676.69 0
1676.78 0
1676.87 0
1676.97 0
1677.06 9
1677.15 28
1677.25 44
1677.34 56
1677.44 62
1677.53 63
1677.62 63
1677.72 62
1677.81 64
1677.90 69
1678.00 78
1678.09 91
1678.19 104
1678.28 116
1678.37 126
1678.47 132
1678.56 134
1678.66 131
1678.75 126
1678.84 120
1678.94 114
1679.03 109
1679.13 102
1679.22 94
1679.31 82
1679.41 67
1679.50 50
1679.59 34
1679.69 20
1679.78 13
1679.88 12
1679.97 18
1680.06 27
1680.16 37
1680.25 45
1680.35 50
1680.44 50
1680.53 48
1680.63 45
1680.72 42
1680.82 41
1680.91 41
1681.00 43
1681.10 45
1681.19 47
1681.29 48
1681.38 50
1681.47 53
1681.57 58
1681.66 64
1681.75 72
1681.85 81
1681.94 91
1682.04 99
1682.13 105
1682.22 108
1682.32 110
1682.41 111
1682.51 111
1682.60 113
1682.69 116
1682.79 119
1682.88 122
1682.98 123
1683.07 123
1683.16 121
1683.26 118
1683.35 115
1683.45 113
1683.54 113
1683.63 114
1683.73 115
1683.82 115
1683.92 113
1684.01 109
1684.10 102
1684.20 94
1684.29 86
1684.39 80
1684.48 75
1684.57 74
1684.67 76
1684.76 83
1684.86 92
1684.95 104
1685.04 115
1685.14 126
1685.23 135
1685.33 141
1685.42 145
1685.52 147
1685.61 149
1685.70 152
1685.80 155
1685.89 158
1685.99 162
1686.08 163
1686.17 162
1686.27 157
1686.36 148
1686.46 137
1686.55 124
1686.64 111
1686.74 101
1686.83 94
1686.93 92
1687.02 94
1687.11 99
1687.21 105
1687.30 112
1687.40 118
1687.49 122
1687.59 125
1687.68 126
1687.77 126
1687.87 124
1687.96 121
1688.06 116
1688.15 110
1688.24 105
1688.34 103
1688.43 103
1688.53 108
1688.62 117
1688.71 129
1688.81 141
1688.90 152
1689.00 161
1689.09 167
1689.19 170
1689.28 172
1689.37 173
1689.47 173
1689.56 172
1689.66 168
1689.75 160
1689.84 149
1689.94 134
1690.03 117
1690.13 100
1690.22 86
1690.32 76
1690.41 72
1690.50 76
1690.60 87
1690.69 105
1690.79 128
1690.88 151
1690.98 173
1691.07 190
1691.16 200
1691.26 203
1691.35 198
1691.45 189
1691.54 175
1691.63 159
1691.73 143
1691.82 127
1691.92 112
1692.01 98
1692.11 86
1692.20 77
1692.29 70
1692.39 65
1692.48 62
1692.58 60
1692.67 59
1692.77 59
1692.86 58
1692.95 58
1693.05 58
1693.14 57
1693.24 57
1693.33 55
1693.43 52
1693.52 48
1693.61 43
1693.71 40
1693.80 38
1693.90 41
1693.99 47
1694.09 57
1694.18 67
1694.27 76
1694.37 80
1694.46 78
1694.56 71
1694.65 59
1694.75 47
1694.84 37
1694.93 31
1695.03 30
1695.12 33
1695.22 39
1695.31 45
1695.41 50
1695.50 51
1695.59 51
1695.69 49
1695.78 47
1695.88 47
1695.97 48
1696.07 51
1696.16 56
1696.26 62
1696.35 68
1696.44 74
1696.54 78
1696.63 81
1696.73 82
1696.82 81
1696.92 77
1697.01 70
1697.10 62
1697.20 51
1697.29 39
1697.39 26
1697.48 14
1697.58 3
1697.67 0
1697.77 0
1697.86 0
1697.95 0
1698.05 0
1698.14 0
1698.24 0
1698.33 0
1698.43 1
1698.52 14
1698.61 27
1698.71 39
1698.80 47
1698.90 52
1698.99 52
1699.09 50
1699.18 46
1699.28 43
1699.37 43
1699.46 46
1699.56 52
1699.65 60
1699.75 69
1699.84 79
1699.94 89
1700.03 99
1700.13 108
1700.22 116
1700.32 125
1700.41 131
1700.50 136
1700.60 136
1700.69 132
1700.79 124
1700.88 112
1700.98 99
1701.07 87
1701.17 76
1701.26 70
1701.35 68
1701.45 69
1701.54 73
1701.64 79
1701.73 84
1701.83 88
1701.92 92
1702.02 95
1702.11 97
1702.21 101
1702.30 105
1702.39 110
1702.49 115
1702.58 120
1702.68 124
1702.77 127
1702.87 130
1702.96 132
1703.06 134
1703.15 135
1703.24 135
1703.34 135
1703.43 134
1703.53 131
1703.62 127
1703.72 121
1703.81 114
1703.91 104
1704.00 93
1704.10 82
1704.19 70
1704.29 61
1704.38 53
1704.47 49
1704.57 49
1704.66 51
1704.76 56
1704.85 62
1704.95 68
1705.04 74
1705.14 79
1705.23 81
1705.33 81
1705.42 79
1705.52 77
1705.61 75
1705.70 74
1705.80 75
1705.89 78
1705.99 84
1706.08 91
1706.18 99
1706.27 107
1706.37 114
1706.46 120
1706.56 124
1706.65 126
1706.75 127
1706.84 128
1706.93 130
1707.03 131
1707.12 134
1707.22 137
1707.31 141
1707.41 144
1707.50 144
1707.60 140
1707.69 133
1707.79 121
1707.88 107
1707.98 90
1708.07 73
1708.17 56
1708.26 41
1708.35 28
1708.45 15
1708.54 4
1708.64 0
1708.73 0
1708.83 0
1708.92 0
1709.02 12
1709.11 32
1709.21 56
1709.30 82
1709.40 107
1709.49 127
1709.59 140
1709.68 144
1709.78 139
1709.87 127
1709.96 109
1710.06 89
1710.15 69
1710.25 52
1710.34 40
1710.44 33
1710.53 31
1710.63 33
1710.72 37
1710.82 40
1710.91 41
1711.01 40
1711.10 36
1711.20 30
1711.29 23
1711.39 16
1711.48 11
1711.58 7
1711.67 4
1711.77 2
1711.86 1
1711.96 0
1712.05 0
1712.14 0
1712.24 0
1712.33 0
1712.43 0
1712.52 0
1712.62 0
1712.71 1
1712.81 10
1712.90 23
1713.00 39
1713.09 56
1713.19 74
1713.28 89
1713.38 101
1713.47 109
1713.57 113
1713.66 113
1713.76 111
1713.85 107
1713.95 102
1714.04 96
1714.14 89
1714.23 81
1714.33 73
1714.42 66
1714.52 60
1714.61 55
1714.71 51
1714.80 49
1714.89 49
1714.99 49
1715.08 49
1715.18 51
1715.27 55
1715.37 59
1715.46 65
1715.56 71
1715.65 76
1715.75 81
1715.84 84
1715.94 84
1716.03 81
1716.13 73
1716.22 60
1716.32 44
1716.41 27
1716.51 10
1716.60 0
1716.70 0
1716.79 0
1716.89 0
1716.98 0
1717.08 8
1717.17 19
1717.27 30
1717.36 39
1717.46 47
1717.55 54
1717.65 62
1717.74 70
1717.84 77
1717.93 84
1718.03 87
1718.12 88
1718.22 85
1718.31 79
1718.41 72
1718.50 65
1718.60 60
1718.69 57
1718.79 58
1718.88 62
1718.98 67
1719.07 71
1719.17 74
1719.26 76
1719.36 76
1719.45 75
1719.55 74
1719.64 75
1719.74 76
1719.83 78
1719.93 78
1720.02 77
1720.12 73
1720.21 66
1720.31 58
1720.40 50
1720.50 44
1720.59 41
1720.69 41
1720.78 45
1720.88 51
1720.97 58
1721.07 63
1721.16 66
1721.26 66
1721.35 62
1721.45 56
1721.54 50
1721.64 43
1721.73 37
1721.83 31
1721.92 25
1722.02 19
1722.11 14
1722.21 10
1722.30 8
1722.40 9
1722.49 15
1722.59 26
1722.68 41
1722.78 58
1722.87 75
1722.97 91
1723.06 102
1723.16 107
1723.25 105
1723.35 96
1723.44 83
1723.54 68
1723.63 53
1723.73 40
1723.83 31
1723.92 26
1724.02 24
1724.11 24
1724.21 26
1724.30 28
1724.40 30
1724.49 32
1724.59 35
1724.68 39
1724.78 43
1724.87 47
1724.97 50
1725.06 52
1725.16 53
1725.25 53
1725.35 53
1725.44 55
1725.54 58
1725.63 63
1725.73 69
1725.82 74
1725.92 78
1726.01 79
1726.11 77
1726.20 73
1726.30 67
1726.39 59
1726.49 50
1726.58 41
1726.68 31
1726.78 21
1726.87 11
1726.97 1
1727.06 0
1727.16 0
1727.25 0
1727.35 0
1727.44 0
1727.54 0
1727.63 3
1727.73 8
1727.82 10
1727.92 9
1728.01 8
1728.11 7
1728.20 9
1728.30 15
1728.39 23
1728.49 31
1728.58 40
1728.68 45
1728.78 48
1728.87 48
1728.97 47
1729.06 46
1729.16 46
1729.25 48
1729.35 50
1729.44 50
1729.54 48
1729.63 41
1729.73 30
1729.82 16
1729.92 1
1730.01 0
1730.11 0
1730.20 0
1730.30 0
1730.39 0
1730.49 7
1730.59 23
1730.68 38
1730.78 50
1730.87 57
1730.97 59
1731.06 57
1731.16 53
1731.25 47
1731.35 42
1731.44 38
1731.54 36
1731.63 36
1731.73 36
1731.82 38
1731.92 42
1732.02 49
1732.11 59
1732.21 75
1732.30 96
1732.40 121
1732.49 146
1732.59 169
1732.68 187
1732.78 198
1732.87 201
1732.97 198
1733.06 191
1733.16 182
1733.26 172
1733.35 163
1733.45 153
1733.54 141
1733.64 126
1733.73 108
1733.83 88
1733.92 67
1734.02 47
1734.11 30
1734.21 17
1734.30 9
1734.40 5
1734.50 4
1734.59 5
1734.69 8
1734.78 13
1734.88 19
1734.97 27
1735.07 36
1735.16 47
1735.26 58
1735.35 68
1735.45 76
1735.55 82
1735.64 86
1735.74 88
1735.83 89
1735.93 91
1736.02 92
1736.12 93
1736.21 94
1736.31 96
1736.40 98
1736.50 101
1736.60 105
1736.69 111
1736.79 117
1736.88 124
1736.98 128
1737.07 131
1737.17 131
1737.26 128
1737.36 123
1737.45 115
1737.55 107
1737.65 99
1737.74 90
1737.84 80
1737.93 70
1738.03 59
1738.12 48
1738.22 38
1738.31 30
1738.41 25
1738.51 23
1738.60 24
1738.70 26
1738.79 29
1738.89 28
1738.98 24
1739.08 18
1739.17 9
1739.27 0
1739.37 0
1739.46 0
1739.56 0
1739.65 0
1739.75 0
1739.84 0
1739.94 0
1740.03 0
1740.13 0
1740.23 3
1740.32 7
1740.42 13
1740.51 20
1740.61 25
1740.70 27
1740.80 28
1740.89 27
1740.99 27
1741.09 29
1741.18 35
1741.28 45
1741.37 59
1741.47 74
1741.56 88
1741.66 99
1741.75 105
1741.85 107
1741.95 105
1742.04 100
1742.14 94
1742.23 87
1742.33 82
1742.42 77
1742.52 73
1742.62 71
1742.71 69
1742.81 69
1742.90 70
1743.00 71
1743.09 72
1743.19 74
1743.28 75
1743.38 77
1743.48 79
1743.57 80
1743.67 81
1743.76 82
1743.86 83
1743.95 85
1744.05 89
1744.15 95
1744.24 102
1744.34 112
1744.43 121
1744.53 129
1744.62 133
1744.72 133
1744.82 129
1744.91 119
1745.01 107
1745.10 92
1745.20 77
1745.29 63
1745.39 52
1745.49 45
1745.58 42
1745.68 45
1745.77 51
1745.87 60
1745.96 70
1746.06 79
1746.16 85
1746.25 88
1746.35 87
1746.44 85
1746.54 82
1746.63 82
1746.73 85
1746.83 93
1746.92 105
1747.02 121
1747.11 137
1747.21 152
1747.31 163
1747.40 170
1747.50 172
1747.59 169
1747.69 163
1747.78 157
1747.88 152
1747.98 151
1748.07 155
1748.17 164
1748.26 179
1748.36 197
1748.45 217
1748.55 238
1748.65 257
1748.74 273
1748.84 285
1748.93 294
1749.03 299
1749.13 299
1749.22 295
1749.32 286
1749.41 273
1749.51 255
1749.60 235
1749.70 215
1749.80 199
1749.89 188
1749.99 183
1750.08 181
1750.18 181
1750.28 179
1750.37 173
1750.47 161
1750.56 147
1750.66 132
1750.75 119
1750.85 112
1750.95 110
1751.04 114
1751.14 121
1751.23 130
1751.33 139
1751.43 147
1751.52 153
1751.62 157
1751.71 160
1751.81 160
1751.91 159
1752.00 155
1752.10 149
1752.19 141
1752.29 131
1752.38 120
1752.48 110
1752.58 100
1752.67 91
1752.77 83
1752.86 77
1752.96 72
1753.06 69
1753.15 67
1753.25 66
1753.34 66
1753.44 67
1753.54 68
1753.63 69
1753.73 68
1753.82 66
1753.92 62
1754.02 55
1754.11 47
1754.21 38
1754.30 28
1754.40 19
1754.50 13
1754.59 9
1754.69 9
1754.78 11
1754.88 14
1754.98 16
1755.07 18
1755.17 17
1755.26 13
1755.36 6
1755.45 0
1755.55 0
1755.65 0
1755.74 0
1755.84 0
1755.93 0
1756.03 0
1756.13 0
1756.22 4
1756.32 11
1756.42 16
1756.51 20
1756.61 24
1756.70 28
1756.80 34
1756.90 41
1756.99 50
1757.09 61
1757.18 74
1757.28 88
1757.38 103
1757.47 117
1757.57 130
1757.66 140
1757.76 147
1757.86 151
1757.95 152
1758.05 150
1758.14 145
1758.24 138
1758.34 130
1758.43 120
1758.53 111
1758.62 102
1758.72 96
1758.82 92
1758.91 92
1759.01 95
1759.10 99
1759.20 104
1759.30 108
1759.39 110
1759.49 109
1759.59 104
1759.68 97
1759.78 89
1759.87 82
1759.97 76
1760.07 72
1760.16 71
1760.26 73
1760.35 76
1760.45 81
1760.55 84
1760.64 86
1760.74 86
1760.83 83
1760.93 78
1761.03 70
1761.12 60
1761.22 49
1761.32 37
1761.41 26
1761.51 19
1761.60 17
1761.70 21
1761.80 31
1761.89 46
1761.99 63
1762.08 81
1762.18 97
1762.28 109
1762.37 117
1762.47 120
1762.57 121
1762.66 119
1762.76 117
1762.85 114
1762.95 112
1763.05 110
1763.14 106
1763.24 102
1763.34 97
1763.43 91
1763.53 85
1763.62 79
1763.72 75
1763.82 73
1763.91 72
1764.01 71
1764.11 71
1764.20 72
1764.30 72
1764.39 71
1764.49 71
1764.59 71
1764.68 70
1764.78 69
1764.87 67
1764.97 64
1765.07 61
1765.16 58
1765.26 55
1765.36 50
1765.45 45
1765.55 38
1765.65 29
1765.74 17
1765.84 5
1765.93 0
1766.03 0
1766.13 0
1766.22 0
1766.32 0
1766.42 0
1766.51 0
1766.61 0
1766.70 6
1766.80 15
1766.90 24
1766.99 32
1767.09 37
1767.19 40
1767.28 38
1767.38 32
1767.47 23
1767.57 13
1767.67 4
1767.76 0
1767.86 0
1767.96 0
1768.05 1
1768.15 10
1768.25 20
1768.34 29
1768.44 35
1768.53 39
1768.63 39
1768.73 39
1768.82 39
1768.92 42
1769.02 50
1769.11 61
1769.21 74
1769.31 88
1769.40 100
1769.50 109
1769.59 115
1769.69 117
1769.79 118
1769.88 118
1769.98 120
1770.08 123
1770.17 126
1770.27 129
1770.37 131
1770.46 131
1770.56 128
1770.65 123
1770.75 116
1770.85 107
1770.94 98
1771.04 89
1771.14 79
1771.23 71
1771.33 63
1771.43 57
1771.52 53
1771.62 50
1771.72 47
1771.81 44
1771.91 39
1772.00 33
1772.10 27
1772.20 22
1772.29 19
1772.39 20
1772.49 27
1772.58 40
1772.68 58
1772.78 77
1772.87 95
1772.97 109
1773.07 121
1773.16 128
1773.26 134
1773.36 139
1773.45 146
1773.55 155
1773.64 164
1773.74 173
1773.84 179
1773.93 182
1774.03 184
1774.13 185
1774.22 187
1774.32 192
1774.42 201
1774.51 212
1774.61 225
1774.71 236
1774.80 243
1774.90 248
1775.00 249
1775.09 246
1775.19 242
1775.29 235
1775.38 226
1775.48 215
1775.58 203
1775.67 189
1775.77 176
1775.86 166
1775.96 161
1776.06 163
1776.15 172
1776.25 186
1776.35 203
1776.44 218
1776.54 229
1776.64 233
1776.73 229
1776.83 217
1776.93 199
1777.02 177
1777.12 153
1777.22 130
1777.31 109
1777.41 93
1777.51 82
1777.60 75
1777.70 72
1777.80 73
1777.89 77
1777.99 83
1778.09 91
1778.18 101
1778.28 112
1778.38 124
1778.47 137
1778.57 149
1778.67 158
1778.76 163
1778.86 163
1778.96 157
1779.05 145
1779.15 130
1779.25 113
1779.34 96
1779.44 82
1779.54 70
1779.63 63
1779.73 58
1779.83 57
1779.92 59
1780.02 63
1780.12 70
1780.21 78
1780.31 88
1780.41 99
1780.50 110
1780.60 120
1780.70 128
1780.79 133
1780.89 136
1780.99 136
1781.08 133
1781.18 128
1781.28 124
1781.37 121
1781.47 121
1781.57 125
1781.66 132
1781.76 141
1781.86 153
1781.95 165
1782.05 175
1782.15 184
1782.24 190
1782.34 194
1782.44 197
1782.53 199
1782.63 201
1782.73 203
1782.82 206
1782.92 208
1783.02 209
1783.11 208
1783.21 206
1783.31 200
1783.40 194
1783.50 186
1783.60 179
1783.69 172
1783.79 167
1783.89 163
1783.98 159
1784.08 155
1784.18 150
1784.27 144
1784.37 138
1784.47 133
1784.56 130
1784.66 130
1784.76 133
1784.86 139
1784.95 145
1785.05 151
1785.15 154
1785.24 154
1785.34 151
1785.44 147
1785.53 142
1785.63 138
1785.73 133
1785.82 128
1785.92 123
1786.02 117
1786.11 112
1786.21 106
1786.31 103
1786.40 102
1786.50 105
1786.60 111
1786.69 120
1786.79 131
1786.89 142
1786.99 153
1787.08 161
1787.18 167
1787.28 169
1787.37 169
1787.47 165
1787.57 158
1787.66 149
1787.76 138
1787.86 126
1787.95 113
1788.05 99
1788.15 86
1788.24 73
1788.34 63
1788.44 56
1788.54 52
1788.63 52
1788.73 56
1788.83 64
1788.92 75
1789.02 88
1789.12 102
1789.21 117
1789.31 131
1789.41 144
1789.50 154
1789.60 162
1789.70 169
1789.80 175
1789.89 181
1789.99 188
1790.09 195
1790.18 201
1790.28 205
1790.38 206
1790.47 203
1790.57 196
1790.67 185
1790.76 173
1790.86 160
1790.96 151
1791.06 144
1791.15 143
1791.25 145
1791.35 152
1791.44 161
1791.54 172
1791.64 183
1791.73 195
1791.83 208
1791.93 220
1792.03 233
1792.12 246
1792.22 259
1792.32 271
1792.41 281
1792.51 289
1792.61 294
1792.70 294
1792.80 290
1792.90 281
1793.00 268
1793.09 253
1793.19 237
1793.29 222
1793.38 208
1793.48 196
1793.58 185
1793.67 175
1793.77 166
1793.87 159
1793.97 153
1794.06 150
1794.16 152
1794.26 159
1794.35 171
1794.45 184
1794.55 196
1794.64 204
1794.74 207
1794.84 203
1794.94 193
1795.03 181
1795.13 168
1795.23 156
1795.32 147
1795.42 139
1795.52 133
1795.62 126
1795.71 118
1795.81 108
1795.91 97
1796.00 87
1796.10 79
1796.20 74
1796.30 73
1796.39 75
1796.49 79
1796.59 84
1796.68 89
1796.78 94
1796.88 97
1796.98 100
1797.07 104
1797.17 109
1797.27 115
1797.36 123
1797.46 134
1797.56 146
1797.65 161
1797.75 179
1797.85 197
1797.95 214
1798.04 229
1798.14 239
1798.24 244
1798.34 242
1798.43 233
1798.53 220
1798.63 205
1798.72 190
1798.82 178
1798.92 169
1799.02 163
1799.11 161
1799.21 161
1799.31 162
1799.40 164
1799.50 167
1799.60 170
1799.70 173
1799.79 178
1799.89 184
1799.99 190
1800.08 197
1800.18 203
1800.28 208
1800.38 211
1800.47 213
1800.57 211
1800.67 208
1800.76 203
1800.86 196
1800.96 190
1801.06 183
1801.15 178
1801.25 174
1801.35 171
1801.45 170
1801.54 169
1801.64 167
1801.74 164
1801.83 157
1801.93 147
1802.03 135
1802.13 121
1802.22 107
1802.32 94
1802.42 84
1802.52 76
1802.61 72
1802.71 69
1802.81 66
1802.90 64
1803.00 61
1803.10 58
1803.20 54
1803.29 52
1803.39 50
1803.49 49
1803.59 49
1803.68 49
1803.78 50
1803.88 50
1803.97 51
1804.07 50
1804.17 50
1804.27 49
1804.36 50
1804.46 51
1804.56 54
1804.66 58
1804.75 63
1804.85 68
1804.95 73
1805.05 75
1805.14 75
1805.24 73
1805.34 69
1805.43 65
1805.53 60
1805.63 58
1805.73 57
1805.82 58
1805.92 60
1806.02 62
1806.12 63
1806.21 64
1806.31 63
1806.41 62
1806.51 61
1806.60 59
1806.70 56
1806.80 51
1806.90 43
1806.99 33
1807.09 21
1807.19 9
1807.28 0
1807.38 0
1807.48 0
1807.58 0
1807.67 0
1807.77 0
1807.87 0
1807.97 0
1808.06 0
1808.16 6
1808.26 15
1808.36 27
1808.45 40
1808.55 55
1808.65 69
1808.75 82
1808.84 92
1808.94 100
1809.04 106
1809.14 111
1809.23 114
1809.33 116
1809.43 116
1809.53 114
1809.62 110
1809.72 104
1809.82 98
1809.92 93
1810.01 91
1810.11 93
1810.21 100
1810.31 111
1810.40 124
1810.50 135
1810.60 143
1810.70 146
1810.79 145
1810.89 138
1810.99 128
1811.09 117
1811.18 105
1811.28 94
1811.38 83
1811.48 72
1811.57 62
1811.67 53
1811.77 44
1811.87 38
1811.96 35
1812.06 37
1812.16 44
1812.26 55
1812.35 70
1812.45 86
1812.55 100
1812.65 111
1812.74 117
1812.84 117
1812.94 112
1813.04 106
1813.13 99
1813.23 94
1813.33 93
1813.43 97
1813.52 106
1813.62 117
1813.72 131
1813.82 145
1813.91 158
1814.01 169
1814.11 176
1814.21 179
1814.30 180
1814.40 179
1814.50 178
1814.60 178
1814.69 183
1814.79 194
1814.89 210
1814.99 231
1815.09 255
1815.18 281
1815.28 306
1815.38 327
1815.48 341
1815.57 349
1815.67 348
1815.77 340
1815.87 326
1815.96 306
1816.06 284
1816.16 261
1816.26 238
1816.35 218
1816.45 201
1816.55 188
1816.65 179
1816.75 173
1816.84 168
1816.94 164
1817.04 158
1817.14 153
1817.23 148
1817.33 148
1817.43 153
1817.53 165
1817.62 183
1817.72 207
1817.82 232
1817.92 256
1818.01 276
1818.11 289
1818.21 298
1818.31 301
1818.41 302
1818.50 303
1818.60 304
1818.70 306
1818.80 307
1818.89 306
1818.99 303
1819.09 296
1819.19 286
1819.29 271
1819.38 253
1819.48 233
1819.58 214
1819.68 195
1819.77 177
1819.87 160
1819.97 145
1820.07 130
1820.16 115
1820.26 99
1820.36 83
1820.46 68
1820.56 56
1820.65 49
1820.75 46
1820.85 50
1820.95 58
1821.04 72
1821.14 88
1821.24 106
1821.34 124
1821.44 144
1821.53 163
1821.63 183
1821.73 201
1821.83 218
1821.92 232
1822.02 242
1822.12 247
1822.22 248
1822.32 245
1822.41 239
1822.51 230
1822.61 220
1822.71 210
1822.80 201
1822.90 196
1823.00 195
1823.10 199
1823.20 207
1823.29 219
1823.39 232
1823.49 245
1823.59 257
1823.69 267
1823.78 275
1823.88 281
1823.98 285
1824.08 287
1824.17 286
1824.27 283
1824.37 278
1824.47 272
1824.57 265
1824.66 260
1824.76 256
1824.86 255
1824.96 256
1825.06 259
1825.15 262
1825.25 264
1825.35 265
1825.45 264
1825.54 260
1825.64 254
1825.74 247
1825.84 240
1825.94 231
1826.03 222
1826.13 212
1826.23 200
1826.33 186
1826.43 171
1826.52 158
1826.62 147
1826.72 139
1826.82 136
1826.92 137
1827.01 140
1827.11 143
1827.21 145
1827.31 144
1827.41 140
1827.50 135
1827.60 130
1827.70 126
1827.80 125
1827.90 125
1827.99 127
1828.09 129
1828.19 129
1828.29 126
1828.38 120
1828.48 112
1828.58 104
1828.68 97
1828.78 93
1828.87 93
1828.97 99
1829.07 109
1829.17 123
1829.27 139
1829.36 154
1829.46 167
1829.56 176
1829.66 181
1829.76 181
1829.85 178
1829.95 172
1830.05 165
1830.15 159
1830.25 154
1830.34 149
1830.44 146
1830.54 142
1830.64 137
1830.74 130
1830.83 121
1830.93 111
1831.03 101
1831.13 91
1831.23 81
1831.33 72
1831.42 64
1831.52 55
1831.62 46
1831.72 38
1831.82 32
1831.91 29
1832.01 30
1832.11 37
1832.21 48
1832.31 63
1832.40 78
1832.50 91
1832.60 101
1832.70 109
1832.80 113
1832.89 116
1832.99 120
1833.09 124
1833.19 128
1833.29 131
1833.38 131
1833.48 127
1833.58 119
1833.68 107
1833.78 94
1833.88 82
1833.97 73
1834.07 68
1834.17 67
1834.27 68
1834.37 71
1834.46 74
1834.56 76
1834.66 76
1834.76 74
1834.86 70
1834.95 63
1835.05 53
1835.15 42
1835.25 30
1835.35 20
1835.45 13
1835.54 12
1835.64 17
1835.74 27
1835.84 42
1835.94 58
1836.03 73
1836.13 86
1836.23 96
1836.33 103
1836.43 107
1836.53 107
1836.62 104
1836.72 99
1836.82 92
1836.92 83
1837.02 75
1837.11 68
1837.21 64
1837.31 63
1837.41 65
1837.51 67
1837.61 70
1837.70 72
1837.80 73
1837.90 72
1838.00 71
1838.10 69
1838.19 66
1838.29 64
1838.39 62
1838.49 59
1838.59 56
1838.69 55
1838.78 56
1838.88 59
1838.98 65
1839.08 70
1839.18 75
1839.28 76
1839.37 74
1839.47 69
1839.57 61
1839.67 54
1839.77 48
1839.87 47
1839.96 49
1840.06 53
1840.16 56
1840.26 57
1840.36 53
1840.45 46
1840.55 37
1840.65 27
1840.75 18
1840.85 13
1840.95 11
1841.04 12
1841.14 13
1841.24 14
1841.34 11
1841.44 5
1841.54 0
1841.63 0
1841.73 0
1841.83 0
1841.93 0
1842.03 0
1842.13 2
1842.22 24
1842.32 48
1842.42 73
1842.52 94
1842.62 110
1842.72 119
1842.81 120
1842.91 114
1843.01 104
1843.11 90
1843.21 76
1843.31 65
1843.40 58
1843.50 58
1843.60 65
1843.70 78
1843.80 95
1843.90 113
1844.00 130
1844.09 145
1844.19 154
1844.29 159
1844.39 160
1844.49 156
1844.59 148
1844.68 138
1844.78 126
1844.88 115
1844.98 107
1845.08 103
1845.18 105
1845.27 114
1845.37 126
1845.47 141
1845.57 155
1845.67 165
1845.77 171
1845.87 172
1845.96 169
1846.06 163
1846.16 156
1846.26 148
1846.36 138
1846.46 126
1846.55 112
1846.65 96
1846.75 78
1846.85 61
1846.95 44
1847.05 30
1847.14 19
1847.24 12
1847.34 8
1847.44 8
1847.54 11
1847.64 17
1847.74 25
1847.83 34
1847.93 44
1848.03 54
1848.13 62
1848.23 68
1848.33 73
1848.43 78
1848.52 83
1848.62 91
1848.72 102
1848.82 116
1848.92 131
1849.02 144
1849.11 154
1849.21 160
1849.31 160
1849.41 158
1849.51 154
1849.61 150
1849.71 148
1849.80 148
1849.90 150
1850.00 153
1850.10 154
1850.20 154
1850.30 153
1850.40 151
1850.49 148
1850.59 144
1850.69 140
1850.79 136
1850.89 132
1850.99 129
1851.09 128
1851.18 131
1851.28 139
1851.38 152
1851.48 170
1851.58 191
1851.68 212
1851.78 229
1851.87 242
1851.97 246
1852.07 243
1852.17 234
1852.27 220
1852.37 203
1852.47 187
1852.56 173
1852.66 162
1852.76 155
1852.86 151
1852.96 149
1853.06 148
1853.16 149
1853.26 150
1853.35 151
1853.45 151
1853.55 150
1853.65 147
1853.75 142
1853.85 135
1853.95 124
1854.04 112
1854.14 98
1854.24 84
1854.34 71
1854.44 60
1854.54 51
1854.64 45
1854.73 42
1854.83 41
1854.93 42
1855.03 43
1855.13 45
1855.23 48
1855.33 50
1855.43 51
1855.52 50
1855.62 47
1855.72 42
1855.82 36
1855.92 31
1856.02 27
1856.12 27
1856.22 29
1856.31 34
1856.41 38
1856.51 40
1856.61 40
1856.71 36
1856.81 30
1856.91 22
1857.01 13
1857.10 6
1857.20 0
1857.30 0
1857.40 0
1857.50 0
1857.60 0
1857.70 0
1857.80 0
1857.89 0
1857.99 0
1858.09 9
1858.19 17
1858.29 25
1858.39 31
1858.49 37
1858.59 42
1858.68 48
1858.78 52
1858.88 56
1858.98 57
1859.08 55
1859.18 50
1859.28 43
1859.38 34
1859.47 27
1859.57 23
1859.67 21
1859.77 22
1859.87 25
1859.97 27
1860.07 29
1860.17 30
1860.26 30
1860.36 30
1860.46 30
1860.56 32
1860.66 34
1860.76 38
1860.86 42
1860.96 48
1861.06 54
1861.15 62
1861.25 70
1861.35 79
1861.45 88
1861.55 98
1861.65 106
1861.75 114
1861.85 121
1861.95 128
1862.04 136
1862.14 144
1862.24 153
1862.34 161
1862.44 167
1862.54 172
1862.64 173
1862.74 172
1862.83 167
1862.93 158
1863.03 146
1863.13 132
1863.23 117
1863.33 101
1863.43 88
1863.53 78
1863.63 72
1863.73 70
1863.82 71
1863.92 74
1864.02 76
1864.12 77
1864.22 76
1864.32 72
1864.42 68
1864.52 64
1864.62 63
1864.71 63
1864.81 66
1864.91 70
1865.01 75
1865.11 80
1865.21 83
1865.31 84
1865.41 85
1865.51 84
1865.60 84
1865.70 85
1865.80 89
1865.90 95
1866.00 103
1866.10 112
1866.20 120
1866.30 127
1866.40 130
1866.50 128
1866.59 123
1866.69 115
1866.79 105
1866.89 94
1866.99 83
1867.09 72
1867.19 62
1867.29 52
1867.39 43
1867.49 35
1867.58 29
1867.68 23
1867.78 19
1867.88 16
1867.98 12
1868.08 8
1868.18 3
1868.28 0
1868.38 0
1868.48 0
1868.57 0
1868.67 0
1868.77 2
1868.87 12
1868.97 23
1869.07 33
1869.17 40
1869.27 43
1869.37 43
1869.47 39
1869.57 33
1869.66 26
1869.76 19
1869.86 15
1869.96 15
1870.06 19
1870.16 27
1870.26 37
1870.36 49
1870.46 60
1870.56 69
1870.66 75
1870.75 78
1870.85 81
1870.95 84
1871.05 89
1871.15 96
1871.25 103
1871.35 109
1871.45 112
1871.55 112
1871.65 108
1871.75 101
1871.84 94
1871.94 88
1872.04 83
1872.14 81
1872.24 81
1872.34 82
1872.44 82
1872.54 81
1872.64 79
1872.74 78
1872.84 78
1872.94 81
1873.03 85
1873.13 90
1873.23 94
1873.33 95
1873.43 91
1873.53 81
1873.63 66
1873.73 48
1873.83 28
1873.93 11
1874.03 0
1874.13 0
1874.22 0
1874.32 0
1874.42 0
1874.52 0
1874.62 0
1874.72 0
1874.82 0
1874.92 5
1875.02 12
1875.12 21
1875.22 31
1875.32 42
1875.42 54
1875.51 65
1875.61 75
1875.71 84
1875.81 91
1875.91 96
1876.01 99
1876.11 103
1876.21 107
1876.31 114
1876.41 122
1876.51 130
1876.61 135
1876.71 137
1876.80 134
1876.90 125
1877.00 112
1877.10 97
1877.20 84
1877.30 73
1877.40 67
1877.50 65
1877.60 66
1877.70 69
1877.80 73
1877.90 75
1878.00 76
1878.09 76
1878.19 76
1878.29 77
1878.39 81
1878.49 87
1878.59 93
1878.69 99
1878.79 103
1878.89 102
1878.99 97
1879.09 88
1879.19 76
1879.29 63
1879.39 52
1879.49 42
1879.58 34
1879.68 28
1879.78 26
1879.88 26
1879.98 30
1880.08 38
1880.18 48
1880.28 58
1880.38 68
1880.48 76
1880.58 80
1880.68 81
1880.78 80
1880.88 79
1880.98 79
1881.07 80
1881.17 83
1881.27 87
1881.37 92
1881.47 95
1881.57 98
1881.67 100
1881.77 104
1881.87 108
1881.97 115
1882.07 123
1882.17 133
1882.27 143
1882.37 152
1882.47 158
1882.57 163
1882.67 165
1882.76 166
1882.86 165
1882.96 163
1883.06 160
1883.16 157
1883.26 154
1883.36 151
1883.46 149
1883.56 149
1883.66 152
1883.76 156
1883.86 160
1883.96 164
1884.06 166
1884.16 164
1884.26 158
1884.36 149
1884.46 138
1884.55 127
1884.65 116
1884.75 108
1884.85 104
1884.95 102
1885.05 103
1885.15 105
1885.25 108
1885.35 112
1885.45 116
1885.55 120
1885.65 125
1885.75 130
1885.85 134
1885.95 135
1886.05 134
1886.15 129
1886.25 123
1886.35 116
1886.44 110
1886.54 108
1886.64 110
1886.74 118
1886.84 128
1886.94 139
1887.04 151
1887.14 160
1887.24 169
1887.34 175
1887.44 178
1887.54 180
1887.64 179
1887.74 176
1887.84 170
1887.94 162
1888.04 156
1888.14 152
1888.24 152
1888.34 157
1888.44 166
1888.54 175
1888.63 183
1888.73 186
1888.83 184
1888.93 176
1889.03 163
1889.13 148
1889.23 132
1889.33 117
1889.43 105
1889.53 97
1889.63 92
1889.73 90
1889.83 90
1889.93 91
1890.03 92
1890.13 93
1890.23 94
1890.33 96
1890.43 99
1890.53 105
1890.63 113
1890.73 123
1890.83 131
1890.93 137
1891.03 138
1891.12 133
1891.22 122
1891.32 107
1891.42 90
1891.52 74
1891.62 59
1891.72 47
1891.82 38
1891.92 33
1892.02 30
1892.12 32
1892.22 37
1892.32 47
1892.42 60
1892.52 78
1892.62 98
1892.72 120
1892.82 141
1892.92 161
1893.02 178
1893.12 192
1893.22 203
1893.32 212
1893.42 219
1893.52 224
1893.62 229
1893.72 232
1893.82 233
1893.92 234
1894.02 233
1894.12 233
1894.21 234
1894.31 235
1894.41 236
1894.51 235
1894.61 232
1894.71 226
1894.81 218
1894.91 209
1895.01 201
1895.11 196
1895.21 197
1895.31 202
1895.41 211
1895.51 223
1895.61 235
1895.71 245
1895.81 251
1895.91 253
1896.01 251
1896.11 246
1896.21 239
1896.31 233
1896.41 227
1896.51 222
1896.61 217
1896.71 212
1896.81 206
1896.91 199
1897.01 193
1897.11 186
1897.21 182
1897.31 179
1897.41 177
1897.51 176
1897.61 176
1897.71 174
1897.81 173
1897.91 172
1898.01 171
1898.11 171
1898.21 172
1898.31 175
1898.41 179
1898.51 181
1898.61 183
1898.70 182
1898.80 178
1898.90 169
1899.00 157
1899.10 142
1899.20 125
1899.30 108
1899.40 93
1899.50 81
1899.60 74
1899.70 73
1899.80 76
1899.90 84
1900.00 94
1900.10 106
1900.20 117
1900.30 128
1900.40 138
1900.50 147
1900.60 154
1900.70 159
1900.80 160
1900.90 156
1901.00 146
1901.10 130
1901.20 110
1901.30 87
1901.40 66
1901.50 49
1901.60 39
1901.70 38
1901.80 44
1901.90 55
1902.00 69
1902.10 82
1902.20 93
1902.30 100
1902.40 104
1902.50 105
1902.60 104
1902.70 103
1902.80 101
1902.90 99
1903.00 98
1903.10 99
1903.20 101
1903.30 106
1903.40 112
1903.50 119
1903.60 127
1903.70 133
1903.80 137
1903.90 137
1904.00 132
1904.10 122
1904.20 107
1904.30 87
1904.40 65
1904.50 41
1904.60 19
1904.70 0
1904.80 0
1904.90 0
1905.00 0
1905.10 0
1905.20 0
1905.30 0
1905.40 0
1905.50 0
1905.60 2
1905.70 15
1905.80 30
1905.90 47
1906.00 65
1906.10 81
1906.20 95
1906.30 105
1906.40 111
1906.50 115
1906.60 118
1906.70 122
1906.80 127
1906.90 133
1907.00 139
1907.10 144
1907.20 147
1907.30 148
1907.40 147
1907.50 144
1907.60 142
1907.70 141
1907.80 142
1907.90 144
1908.00 150
1908.10 157
1908.20 166
1908.30 178
1908.40 191
1908.50 208
1908.60 228
1908.70 251
1908.80 277
1908.90 307
1909.00 338
1909.10 371
1909.20 402
1909.30 430
1909.40 451
1909.50 463
1909.60 464
1909.70 453
1909.80 433
1909.90 406
1910.00 374
1910.10 342
1910.20 311
1910.30 286
1910.40 265
1910.50 250
1910.60 240
1910.70 232
1910.80 227
1910.90 221
1911.00 215
1911.10 208
1911.21 202
1911.31 195
1911.41 190
1911.51 187
1911.61 186
1911.71 187
1911.81 189
1911.91 190
1912.01 188
1912.11 183
1912.21 174
1912.31 162
1912.41 149
1912.51 138
1912.61 132
1912.71 132
1912.81 137
1912.91 145
1913.01 155
1913.11 163
1913.21 167
1913.31 167
1913.41 163
1913.51 157
1913.61 152
1913.71 149
1913.81 149
1913.91 153
1914.01 160
1914.11 166
1914.21 171
1914.31 173
1914.41 171
1914.51 165
1914.61 157
1914.71 147
1914.81 136
1914.91 125
1915.01 114
1915.11 104
1915.21 97
1915.31 91
1915.41 89
1915.51 91
1915.61 96
1915.72 105
1915.82 115
1915.92 125
1916.02 133
1916.12 139
1916.22 141
1916.32 141
1916.42 139
1916.52 137
1916.62 137
1916.72 140
1916.82 145
1916.92 153
1917.02 161
1917.12 169
1917.22 176
1917.32 181
1917.42 184
1917.52 186
1917.62 188
1917.72 191
1917.82 192
1917.92 193
1918.02 192
1918.12 188
1918.22 182
1918.32 174
1918.42 166
1918.52 158
1918.62 149
1918.72 139
1918.83 127
1918.93 114
1919.03 101
1919.13 89
1919.23 81
1919.33 80
1919.43 85
1919.53 95
1919.63 107
1919.73 120
1919.83 129
1919.93 134
1920.03 135
1920.13 132
1920.23 128
1920.33 125
1920.43 123
1920.53 123
1920.63 123
1920.73 124
1920.83 126
1920.93 129
1921.03 132
1921.13 135
1921.23 140
1921.34 145
1921.44 151
1921.54 155
1921.64 158
1921.74 158
1921.84 157
1921.94 154
1922.04 149
1922.14 143
1922.24 140
1922.34 139
1922.44 142
1922.54 149
1922.64 160
1922.74 173
1922.84 187
1922.94 199
1923.04 208
1923.14 213
1923.24 214
1923.34 212
1923.44 207
1923.55 202
1923.65 196
1923.75 192
1923.85 188
1923.95 186
1924.05 184
1924.15 184
1924.25 183
1924.35 183
1924.45 183
1924.55 182
1924.65 180
1924.75 178
1924.85 174
1924.95 169
1925.05 161
1925.15 152
1925.25 141
1925.35 129
1925.46 116
1925.56 106
1925.66 97
1925.76 92
1925.86 91
1925.96 94
1926.06 102
1926.16 113
1926.26 126
1926.36 140
1926.46 153
1926.56 163
1926.66 169
1926.76 169
1926.86 164
1926.96 156
1927.06 145
1927.16 135
1927.27 127
1927.37 121
1927.47 119
1927.57 120
1927.67 121
1927.77 122
1927.87 121
1927.97 118
1928.07 114
1928.17 109
1928.27 103
1928.37 99
1928.47 95
1928.57 92
1928.67 89
1928.77 86
1928.87 84
1928.98 82
1929.08 81
1929.18 82
1929.28 83
1929.38 85
1929.48 86
1929.58 87
1929.68 88
1929.78 91
1929.88 94
1929.98 100
1930.08 109
1930.18 119
1930.28 130
1930.38 141
1930.49 152
1930.59 161
1930.69 168
1930.79 174
1930.89 178
1930.99 180
1931.09 178
1931.19 172
1931.29 162
1931.39 150
1931.49 136
1931.59 121
1931.69 108
1931.79 96
1931.89 85
1932.00 75
1932.10 66
1932.20 58
1932.30 52
1932.40 47
1932.50 43
1932.60 40
1932.70 35
1932.80 26
1932.90 14
1933.00 0
1933.10 0
1933.20 0
1933.31 0
1933.41 0
1933.51 0
1933.61 0
1933.71 0
1933.81 16
1933.91 39
1934.01 58
1934.11 72
1934.21 79
1934.31 79
1934.41 75
1934.51 68
1934.61 59
1934.72 50
1934.82 42
1934.92 34
1935.02 26
1935.12 18
1935.22 11
1935.32 6
1935.42 1
1935.52 0
1935.62 0
1935.72 0
1935.82 0
1935.93 0
1936.03 0
1936.13 0
1936.23 0
1936.33 0
1936.43 0
1936.53 6
1936.63 18
1936.73 34
1936.83 52
1936.93 71
1937.03 91
1937.14 110
1937.24 126
1937.34 136
1937.44 141
1937.54 140
1937.64 133
1937.74 122
1937.84 112
1937.94 103
1938.04 99
1938.14 102
1938.24 110
1938.35 123
1938.45 139
1938.55 154
1938.65 166
1938.75 175
1938.85 180
1938.95 180
1939.05 177
1939.15 172
1939.25 165
1939.35 158
1939.46 150
1939.56 141
1939.66 133
1939.76 125
1939.86 119
1939.96 116
1940.06 117
1940.16 122
1940.26 131
1940.36 142
1940.46 153
1940.57 165
1940.67 174
1940.77 181
1940.87 185
1940.97 187
1941.07 186
1941.17 183
1941.27 178
1941.37 171
1941.47 164
1941.57 156
1941.68 147
1941.78 137
1941.88 128
1941.98 119
1942.08 112
1942.18 106
1942.28 104
1942.38 107
1942.48 114
1942.58 125
1942.69 137
1942.79 151
1942.89 164
1942.99 174
1943.09 181
1943.19 183
1943.29 181
1943.39 176
1943.49 168
1943.59 158
1943.70 147
1943.80 137
1943.90 129
1944.00 123
1944.10 120
1944.20 120
1944.30 122
1944.40 128
1944.50 135
1944.60 142
1944.71 148
1944.81 154
1944.91 156
1945.01 156
1945.11 155
1945.21 153
1945.31 152
1945.41 153
1945.51 157
1945.62 162
1945.72 170
1945.82 179
1945.92 189
1946.02 201
1946.12 215
1946.22 232
1946.32 251
1946.42 273
1946.52 297
1946.63 320
1946.73 341
1946.83 356
1946.93 365
1947.03 366
1947.13 361
1947.23 350
1947.33 337
1947.43 322
1947.54 308
1947.64 294
1947.74 281
1947.84 268
1947.94 256
1948.04 243
1948.14 230
1948.24 217
1948.34 206
1948.45 195
1948.55 184
1948.65 175
1948.75 166
1948.85 158
1948.95 154
1949.05 152
1949.15 154
1949.26 160
1949.36 170
1949.46 182
1949.56 194
1949.66 204
1949.76 212
1949.86 215
1949.96 214
1950.06 210
1950.17 204
1950.27 197
1950.37 192
1950.47 189
1950.57 188
1950.67 188
1950.77 187
1950.87 186
1950.98 182
1951.08 176
1951.18 168
1951.28 160
1951.38 153
1951.48 148
1951.58 147
1951.68 149
1951.79 154
1951.89 162
1951.99 171
1952.09 180
1952.19 189
1952.29 195
1952.39 199
1952.49 200
1952.59 197
1952.70 192
1952.80 186
1952.90 181
1953.00 178
1953.10 179
1953.20 183
1953.30 189
1953.41 197
1953.51 203
1953.61 207
1953.71 206
1953.81 201
1953.91 191
1954.01 178
1954.11 162
1954.22 145
1954.32 127
1954.42 111
1954.52 96
1954.62 84
1954.72 76
1954.82 71
1954.92 71
1955.03 73
1955.13 77
1955.23 82
1955.33 87
1955.43 90
1955.53 93
1955.63 96
1955.73 100
1955.84 106
1955.94 113
1956.04 122
1956.14 132
1956.24 140
1956.34 147
1956.44 152
1956.55 155
1956.65 158
1956.75 161
1956.85 165
1956.95 170
1957.05 176
1957.15 180
1957.26 183
1957.36 181
1957.46 176
1957.56 166
1957.66 153
1957.76 137
1957.86 121
1957.96 104
1958.07 88
1958.17 73
1958.27 61
1958.37 49
1958.47 39
1958.57 31
1958.67 25
1958.78 22
1958.88 22
1958.98 27
1959.08 36
1959.18 47
1959.28 58
1959.38 69
1959.49 75
1959.59 78
1959.69 78
1959.79 75
1959.89 73
1959.99 73
1960.09 76
1960.20 83
1960.30 94
1960.40 106
1960.50 119
1960.60 132
1960.70 145
1960.80 156
1960.91 166
1961.01 174
1961.11 180
1961.21 181
1961.31 177
1961.41 169
1961.51 159
1961.62 147
1961.72 136
1961.82 127
1961.92 121
1962.02 117
1962.12 114
1962.23 109
1962.33 104
1962.43 98
1962.53 92
1962.63 89
1962.73 91
1962.83 97
1962.94 108
1963.04 122
1963.14 136
1963.24 149
1963.34 157
1963.44 161
1963.54 159
1963.65 153
1963.75 142
1963.85 128
1963.95 115
1964.05 102
1964.15 93
1964.26 87
1964.36 84
1964.46 83
1964.56 82
1964.66 78
1964.76 72
1964.86 62
1964.97 51
1965.07 41
1965.17 35
1965.27 36
1965.37 45
1965.47 63
1965.58 88
1965.68 119
1965.78 153
1965.88 187
1965.98 219
1966.08 245
1966.19 263
1966.29 272
1966.39 272
1966.49 262
1966.59 245
1966.69 223
1966.80 199
1966.90 176
1967.00 155
1967.10 136
1967.20 119
1967.30 103
1967.40 87
1967.51 71
1967.61 54
1967.71 38
1967.81 23
1967.91 11
1968.01 3
1968.12 0
1968.22 0
1968.32 2
1968.42 7
1968.52 12
1968.62 16
1968.73 17
1968.83 14
1968.93 9
1969.03 2
1969.13 0
1969.23 0
1969.34 0
1969.44 0
1969.54 0
1969.64 0
1969.74 0
1969.84 11
1969.95 25
1970.05 39
1970.15 53
1970.25 64
1970.35 70
1970.45 72
1970.56 69
1970.66 63
1970.76 53
1970.86 44
1970.96 37
1971.07 34
1971.17 35
1971.27 42
1971.37 53
1971.47 67
1971.57 82
1971.68 97
1971.78 111
1971.88 122
1971.98 131
1972.08 137
1972.18 141
1972.29 143
1972.39 144
1972.49 144
1972.59 144
1972.69 143
1972.79 142
1972.90 138
1973.00 133
1973.10 124
1973.20 112
1973.30 98
1973.41 83
1973.51 66
1973.61 50
1973.71 36
1973.81 25
1973.91 17
1974.02 12
1974.12 12
1974.22 16
1974.32 23
1974.42 33
1974.53 45
1974.63 56
1974.73 67
1974.83 77
1974.93 84
1975.03 89
1975.14 92
1975.24 94
1975.34 95
1975.44 94
1975.54 91
1975.65 87
1975.75 80
1975.85 73
1975.95 66
1976.05 61
1976.15 58
1976.26 58
1976.36 62
1976.46 68
1976.56 75
1976.66 83
1976.77 90
1976.87 95
1976.97 100
1977.07 102
1977.17 103
1977.28 102
1977.38 100
1977.48 96
1977.58 90
1977.68 84
1977.78 79
1977.89 74
1977.99 70
1978.09 68
1978.19 68
1978.29 67
1978.40 67
1978.50 65
1978.60 63
1978.70 62
1978.80 61
1978.91 63
1979.01 66
1979.11 73
1979.21 80
1979.31 85
1979.42 89
1979.52 90
1979.62 87
1979.72 83
1979.82 78
1979.92 73
1980.03 71
1980.13 72
1980.23 77
1980.33 84
1980.43 95
1980.54 109
1980.64 125
1980.74 142
1980.84 158
1980.94 171
1981.05 180
1981.15 184
1981.25 181
1981.35 173
1981.45 159
1981.56 143
1981.66 126
1981.76 109
1981.86 93
1981.96 79
1982.07 68
1982.17 59
1982.27 53
1982.37 49
1982.47 45
1982.58 42
1982.68 41
1982.78 40
1982.88 42
1982.98 47
1983.09 54
1983.19 64
1983.29 74
1983.39 83
1983.49 89
1983.60 92
1983.70 92
1983.80 92
1983.90 94
1984.01 98
1984.11 106
1984.21 116
1984.31 128
1984.41 138
1984.52 145
1984.62 147
1984.72 144
1984.82 140
1984.92 134
1985.03 130
1985.13 127
1985.23 126
1985.33 127
1985.43 129
1985.54 129
1985.64 129
1985.74 129
1985.84 128
1985.94 128
1986.05 130
1986.15 133
1986.25 138
1986.35 142
1986.46 147
1986.56 151
1986.66 153
1986.76 156
1986.86 158
1986.97 161
1987.07 164
1987.17 168
1987.27 172
1987.37 174
1987.48 175
1987.58 174
1987.68 169
1987.78 162
1987.89 153
1987.99 143
1988.09 133
1988.19 124
1988.29 118
1988.40 114
1988.50 112
1988.60 110
1988.70 106
1988.80 101
1988.91 91
1989.01 79
1989.11 64
1989.21 49
1989.32 35
1989.42 24
1989.52 17
1989.62 13
1989.72 11
1989.83 10
1989.93 9
1990.03 6
1990.13 2
1990.24 0
1990.34 0
1990.44 0
1990.54 0
1990.64 0
1990.75 0
1990.85 0
1990.95 0
1991.05 6
1991.16 13
1991.26 21
1991.36 29
1991.46 37
1991.56 45
1991.67 51
1991.77 54
1991.87 53
1991.97 49
1992.08 42
1992.18 34
1992.28 26
1992.38 19
1992.48 14
1992.59 10
1992.69 8
1992.79 7
1992.89 7
1993.00 8
1993.10 10
1993.20 13
1993.30 17
1993.41 21
1993.51 25
1993.61 26
1993.71 25
1993.81 22
1993.92 17
1994.02 11
1994.12 6
1994.22 4
1994.33 5
1994.43 8
1994.53 14
1994.63 19
1994.74 23
1994.84 25
1994.94 25
1995.04 23
1995.14 21
1995.25 20
1995.35 21
1995.45 24
1995.55 28
1995.66 32
1995.76 33
1995.86 31
1995.96 25
1996.07 16
1996.17 5
1996.27 0
1996.37 0
1996.48 0
1996.58 0
1996.68 0
1996.78 0
1996.89 0
1996.99 0
1997.09 13
1997.19 29
1997.29 44
1997.40 55
1997.50 61
1997.60 61
1997.70 56
1997.81 47
1997.91 37
1998.01 26
1998.11 16
1998.22 10
1998.32 7
1998.42 6
1998.52 8
1998.63 12
1998.73 17
1998.83 23
1998.93 29
1999.04 36
1999.14 44
1999.24 52
1999.34 61
1999.45 68
1999.55 75
1999.65 79
1999.75 82
1999.86 83
1999.96 85
2000.06 87
2000.16 92
2000.27 98
2000.37 106
2000.47 113
2000.57 118
2000.68 119
2000.78 115
2000.88 108
2000.98 99
2001.09 91
2001.19 85
2001.29 82
2001.39 81
2001.50 83
2001.60 85
2001.70 86
2001.80 85
2001.91 83
2002.01 81
2002.11 80
2002.21 81
2002.32 84
2002.42 86
2002.52 88
2002.62 89
2002.73 88
2002.83 85
2002.93 83
2003.03 82
2003.14 83
2003.24 86
2003.34 91
2003.44 94
2003.55 94
2003.65 91
2003.75 83
2003.85 73
2003.96 63
2004.06 55
2004.16 51
2004.26 50
2004.37 53
2004.47 57
2004.57 61
2004.67 63
2004.78 62
2004.88 59
2004.98 55
2005.08 51
2005.19 49
2005.29 50
2005.39 53
2005.50 59
2005.60 65
2005.70 71
2005.80 77
2005.91 81
2006.01 82
2006.11 81
2006.21 77
2006.32 72
2006.42 67
2006.52 61
2006.62 56
2006.73 52
2006.83 49
2006.93 47
2007.03 45
2007.14 44
2007.24 45
2007.34 48
2007.45 54
2007.55 61
2007.65 71
2007.75 81
2007.86 92
2007.96 102
2008.06 111
2008.16 117
2008.27 119
2008.37 118
2008.47 114
2008.57 105
2008.68 96
2008.78 87
2008.88 79
2008.99 73
2009.09 71
2009.19 70
2009.29 70
2009.40 70
2009.50 69
2009.60 67
2009.70 65
2009.81 63
2009.91 62
2010.01 60
2010.12 59
2010.22 57
2010.32 54
2010.42 49
2010.53 44
2010.63 38
2010.73 33
2010.83 30
2010.94 29
2011.04 32
2011.14 38
2011.25 46
2011.35 56
2011.45 65
2011.55 71
2011.66 75
2011.76 76
2011.86 76
2011.96 75
2012.07 75
2012.17 76
2012.27 78
2012.38 82
2012.48 85
2012.58 88
2012.68 91
2012.79 93
2012.89 97
2012.99 102
2013.10 110
2013.20 118
2013.30 127
2013.40 137
2013.51 144
2013.61 149
2013.71 150
2013.82 149
2013.92 145
2014.02 139
2014.12 132
2014.23 123
2014.33 114
2014.43 104
2014.53 93
2014.64 81
2014.74 70
2014.84 60
2014.95 52
2015.05 48
2015.15 46
2015.25 46
2015.36 48
2015.46 49
2015.56 49
2015.67 49
2015.77 49
2015.87 50
2015.97 52
2016.08 55
2016.18 59
2016.28 63
2016.39 67
2016.49 69
2016.59 69
2016.70 68
2016.80 67
2016.90 65
2017.00 63
2017.11 62
2017.21 63
2017.31 67
2017.42 72
2017.52 80
2017.62 88
2017.72 95
2017.83 98
2017.93 97
2018.03 91
2018.14 81
2018.24 68
2018.34 56
2018.44 47
2018.55 41
2018.65 39
2018.75 39
2018.86 41
2018.96 42
2019.06 42
2019.17 40
2019.27 38
2019.37 37
2019.47 37
2019.58 39
2019.68 42
2019.78 45
2019.89 45
2019.99 41
2020.09 32
2020.19 18
2020.30 1
2020.40 0
2020.50 0
2020.61 0
2020.71 0
2020.81 0
2020.92 0
2021.02 0
2021.12 8
2021.22 22
2021.33 32
2021.43 36
2021.53 35
2021.64 29
2021.74 20
2021.84 11
2021.95 2
2022.05 0
2022.15 0
2022.26 0
2022.36 5
2022.46 16
2022.56 29
2022.67 42
2022.77 55
2022.87 66
2022.98 75
2023.08 80
2023.18 82
2023.29 82
2023.39 81
2023.49 80
2023.59 81
2023.70 85
2023.80 94
2023.90 108
2024.01 124
2024.11 141
2024.21 156
2024.32 167
2024.42 172
2024.52 170
2024.63 162
2024.73 149
2024.83 135
2024.94 121
2025.04 107
2025.14 95
2025.24 85
2025.35 76
2025.45 69
2025.55 64
2025.66 61
2025.76 62
2025.86 65
2025.97 69
2026.07 74
2026.17 77
2026.28 79
2026.38 80
2026.48 82
2026.59 85
2026.69 92
2026.79 103
2026.89 117
2027.00 130
2027.10 141
2027.20 147
2027.31 146
2027.41 137
2027.51 123
2027.62 107
2027.72 91
2027.82 81
2027.93 76
2028.03 79
2028.13 87
2028.24 99
2028.34 111
2028.44 121
2028.55 128
2028.65 133
2028.75 136
2028.85 139
2028.96 145
2029.06 153
2029.16 164
2029.27 176
2029.37 187
2029.47 195
2029.58 197
2029.68 195
2029.78 187
2029.89 175
2029.99 160
2030.09 144
2030.20 127
2030.30 111
2030.40 97
2030.51 84
2030.61 72
2030.71 63
2030.82 57
2030.92 53
2031.02 52
2031.13 54
2031.23 60
2031.33 68
2031.44 78
2031.54 88
2031.64 100
2031.75 112
2031.85 124
2031.95 137
2032.06 150
2032.16 164
2032.26 177
2032.37 188
2032.47 197
2032.57 201
2032.68 200
2032.78 195
2032.88 187
2032.99 178
2033.09 170
2033.19 165
2033.30 163
2033.40 164
2033.50 166
2033.61 167
2033.71 164
2033.81 157
2033.92 145
2034.02 130
2034.12 113
2034.23 97
2034.33 84
2034.43 74
2034.54 67
2034.64 64
2034.74 61
2034.85 58
2034.95 54
2035.05 48
2035.16 41
2035.26 35
2035.36 32
2035.47 33
2035.57 39
2035.67 48
2035.78 58
2035.88 70
2035.98 80
2036.09 88
2036.19 94
2036.29 99
2036.40 104
2036.50 110
2036.60 115
2036.71 118
2036.81 119
2036.91 117
2037.02 112
2037.12 106
2037.22 98
2037.33 91
2037.43 85
2037.53 80
2037.64 76
2037.74 72
2037.84 67
2037.95 63
2038.05 61
2038.15 61
2038.26 64
2038.36 72
2038.46 82
2038.57 92
2038.67 102
2038.77 108
2038.88 111
2038.98 110
2039.09 105
2039.19 98
2039.29 92
2039.40 88
2039.50 88
2039.60 91
2039.71 97
2039.81 105
2039.91 113
2040.02 121
2040.12 127
2040.22 129
2040.33 129
2040.43 126
2040.53 122
2040.64 118
2040.74 116
2040.84 118
2040.95 123
2041.05 132
2041.15 144
2041.26 156
2041.36 168
2041.47 178
2041.57 184
2041.67 188
2041.78 188
2041.88 185
2041.98 181
2042.09 175
2042.19 169
2042.29 162
2042.40 156
2042.50 149
2042.60 141
2042.71 132
2042.81 120
2042.92 105
2043.02 89
2043.12 73
2043.23 58
2043.33 46
2043.43 38
2043.54 34
2043.64 34
2043.74 37
2043.85 40
2043.95 43
2044.05 46
2044.16 50
2044.26 54
2044.37 59
2044.47 67
2044.57 78
2044.68 92
2044.78 106
2044.88 120
2044.99 132
2045.09 139
2045.19 142
2045.30 139
2045.40 133
2045.51 125
2045.61 117
2045.71 112
2045.82 109
2045.92 109
2046.02 109
2046.13 108
2046.23 105
2046.33 100
2046.44 93
2046.54 87
2046.65 82
2046.75 81
2046.85 84
2046.96 89
2047.06 97
2047.16 106
2047.27 114
2047.37 122
2047.47 130
2047.58 139
2047.68 148
2047.79 159
2047.89 169
2047.99 179
2048.10 187
2048.20 193
2048.30 198
2048.41 203
2048.51 208
2048.62 215
2048.72 224
2048.82 234
2048.93 243
2049.03 249
2049.13 251
2049.24 249
2049.34 243
2049.44 233
2049.55 222
2049.65 211
2049.76 201
2049.86 192
2049.96 183
2050.07 174
2050.17 166
2050.27 158
2050.38 152
2050.48 146
2050.59 143
2050.69 140
2050.79 139
2050.90 138
2051.00 136
2051.10 135
2051.21 133
2051.31 130
2051.42 128
2051.52 125
2051.62 123
2051.73 120
2051.83 118
2051.94 116
2052.04 115
2052.14 116
2052.25 119
2052.35 123
2052.45 128
2052.56 132
2052.66 134
2052.77 133
2052.87 129
2052.97 123
2053.08 116
2053.18 110
2053.28 105
2053.39 104
2053.49 103
2053.60 103
2053.70 101
2053.80 95
2053.91 85
2054.01 72
2054.12 57
2054.22 44
2054.32 33
2054.43 27
2054.53 26
2054.63 29
2054.74 33
2054.84 38
2054.95 40
2055.05 39
2055.15 32
2055.26 21
2055.36 6
2055.47 0
2055.57 0
2055.67 0
2055.78 0
2055.88 0
2055.98 0
2056.09 0
2056.19 0
2056.30 16
2056.40 30
2056.50 38
2056.61 41
2056.71 40
2056.82 34
2056.92 26
2057.02 18
2057.13 11
2057.23 6
2057.34 3
2057.44 4
2057.54 8
2057.65 14
2057.75 22
2057.86 30
2057.96 39
2058.06 45
2058.17 49
2058.27 50
2058.38 47
2058.48 42
2058.58 37
2058.69 31
2058.79 27
2058.89 26
2059.00 28
2059.10 32
2059.21 36
2059.31 40
2059.41 44
2059.52 47
2059.62 49
2059.73 51
2059.83 53
2059.93 57
2060.04 61
2060.14 66
2060.25 70
2060.35 74
2060.45 75
2060.56 75
2060.66 71
2060.77 66
2060.87 59
2060.97 51
2061.08 43
2061.18 34
2061.29 26
2061.39 21
2061.49 17
2061.60 17
2061.70 20
2061.81 25
2061.91 32
2062.02 39
2062.12 45
2062.22 49
2062.33 50
2062.43 50
2062.54 47
2062.64 44
2062.74 42
2062.85 42
2062.95 43
2063.06 46
2063.16 50
2063.26 53
2063.37 53
2063.47 50
2063.58 44
2063.68 35
2063.78 26
2063.89 19
2063.99 16
2064.10 19
2064.20 26
2064.30 38
2064.41 54
2064.51 71
2064.62 88
2064.72 103
2064.83 117
2064.93 127
2065.03 132
2065.14 132
2065.24 126
2065.35 113
2065.45 95
2065.55 74
2065.66 50
2065.76 29
2065.87 12
2065.97 0
2066.07 0
2066.18 0
2066.28 0
2066.39 1
2066.49 7
2066.60 15
2066.70 24
2066.80 34
2066.91 44
2067.01 56
2067.12 68
2067.22 81
2067.32 92
2067.43 102
2067.53 110
2067.64 116
2067.74 118
2067.85 118
2067.95 117
2068.05 116
2068.16 116
2068.26 115
2068.37 115
2068.47 113
2068.58 110
2068.68 105
2068.78 99
2068.89 93
2068.99 89
2069.10 89
2069.20 92
2069.30 99
2069.41 108
2069.51 118
2069.62 127
2069.72 134
2069.83 141
2069.93 146
2070.03 150
2070.14 153
2070.24 153
2070.35 152
2070.45 148
2070.56 142
2070.66 136
2070.76 132
2070.87 130
2070.97 134
2071.08 143
2071.18 156
2071.29 173
2071.39 192
2071.49 208
2071.60 221
2071.70 227
2071.81 225
2071.91 216
2072.02 201
2072.12 183
2072.22 163
2072.33 146
2072.43 131
2072.54 120
2072.64 113
2072.75 109
2072.85 107
2072.95 109
2073.06 113
2073.16 122
2073.27 134
2073.37 150
2073.48 166
2073.58 181
2073.68 191
2073.79 196
2073.89 195
2074.00 189
2074.10 180
2074.21 172
2074.31 167
2074.42 167
2074.52 173
2074.62 183
2074.73 198
2074.83 213
2074.94 227
2075.04 237
2075.15 243
2075.25 241
2075.35 233
2075.46 219
2075.56 200
2075.67 179
2075.77 158
2075.88 138
2075.98 122
2076.09 111
2076.19 102
2076.29 97
2076.40 92
2076.50 87
2076.61 83
2076.71 79
2076.82 78
2076.92 80
2077.03 85
2077.13 93
2077.23 103
2077.34 113
2077.44 122
2077.55 129
2077.65 133
2077.76 135
2077.86 136
2077.96 138
2078.07 142
2078.17 148
2078.28 158
2078.38 170
2078.49 184
2078.59 197
2078.70 210
2078.80 222
2078.91 233
2079.01 241
2079.11 246
2079.22 248
2079.32 246
2079.43 240
2079.53 229
2079.64 216
2079.74 201
2079.85 187
2079.95 174
2080.05 163
2080.16 155
2080.26 150
2080.37 145
2080.47 140
2080.58 133
2080.68 124
2080.79 113
2080.89 98
2081.00 80
2081.10 61
2081.20 42
2081.31 26
2081.41 14
2081.52 7
2081.62 5
2081.73 8
2081.83 14
2081.94 23
2082.04 34
2082.15 45
2082.25 56
2082.35 68
2082.46 80
2082.56 92
2082.67 104
2082.77 114
2082.88 124
2082.98 130
2083.09 134
2083.19 135
2083.30 132
2083.40 126
2083.50 118
2083.61 109
2083.71 99
2083.82 89
2083.92 81
2084.03 75
2084.13 70
2084.24 68
2084.34 68
2084.45 69
2084.55 71
2084.66 74
2084.76 75
2084.86 74
2084.97 69
2085.07 61
2085.18 50
2085.28 39
2085.39 29
2085.49 22
2085.60 20
2085.70 21
2085.81 26
2085.91 33
2086.02 40
2086.12 46
2086.22 53
2086.33 58
2086.43 62
2086.54 65
2086.64 66
2086.75 64
2086.85 61
2086.96 57
2087.06 53
2087.17 51
2087.27 51
2087.38 53
2087.48 56
2087.59 60
2087.69 63
2087.79 63
2087.90 59
2088.00 52
2088.11 40
2088.21 26
2088.32 10
2088.42 0
2088.53 0
2088.63 0
2088.74 0
2088.84 0
2088.95 0
2089.05 0
2089.16 0
2089.26 0
2089.37 14
2089.47 32
2089.57 52
2089.68 73
2089.78 94
2089.89 113
2089.99 128
2090.10 138
2090.20 145
2090.31 147
2090.41 146
2090.52 143
2090.62 139
2090.73 133
2090.83 126
2090.94 120
2091.04 115
2091.15 113
2091.25 113
2091.36 117
2091.46 123
2091.57 131
2091.67 138
2091.78 143
2091.88 145
2091.98 143
2092.09 139
2092.19 133
2092.30 127
2092.40 123
2092.51 122
2092.61 124
2092.72 130
2092.82 138
2092.93 147
2093.03 155
2093.14 160
2093.24 162
2093.35 160
2093.45 154
2093.56 145
2093.66 137
2093.77 131
2093.87 130
2093.98 133
2094.08 141
2094.19 153
2094.29 167
2094.40 180
2094.50 191
2094.61 198
2094.71 202
2094.82 202
2094.92 201
2095.02 197
2095.13 194
2095.23 192
2095.34 190
2095.44 190
2095.55 190
2095.65 190
2095.76 187
2095.86 183
2095.97 177
2096.07 169
2096.18 161
2096.28 153
2096.39 146
2096.49 138
2096.60 129
2096.70 120
2096.81 109
2096.91 99
2097.02 89
2097.12 81
2097.23 76
2097.33 73
2097.44 73
2097.54 72
2097.65 72
2097.75 71
2097.86 69
2097.96 68
2098.07 68
2098.17 68
2098.28 69
2098.38 69
2098.49 68
2098.59 64
2098.70 57
2098.80 49
2098.91 41
2099.01 35
2099.12 31
2099.22 30
2099.33 32
2099.43 37
2099.54 43
2099.64 50
2099.75 56
2099.85 61
2099.96 64
2100.06 67
2100.17 69
2100.27 69
2100.38 70
2100.48 72
2100.59 76
2100.69 81
2100.80 88
2100.90 97
2101.01 106
2101.11 115
2101.22 123
2101.32 128
2101.43 132
2101.53 133
2101.64 133
2101.74 132
2101.85 131
2101.95 128
2102.06 126
2102.16 123
2102.27 120
2102.37 117
2102.48 116
2102.58 116
2102.69 117
2102.79 119
2102.90 122
2103.00 126
2103.11 128
2103.21 130
2103.32 129
2103.42 126
2103.53 120
2103.63 112
2103.74 102
2103.84 89
2103.95 76
2104.05 64
2104.16 55
2104.26 49
2104.37 47
2104.47 48
2104.58 52
2104.68 57
2104.79 60
2104.89 61
2105.00 60
2105.11 59
2105.21 58
2105.32 58
2105.42 61
2105.53 65
2105.63 71
2105.74 77
2105.84 82
2105.95 84
2106.05 83
2106.16 78
2106.26 71
2106.37 62
2106.47 51
2106.58 42
2106.68 34
2106.79 28
2106.89 24
2107.00 20
2107.10 15
2107.21 8
2107.31 0
2107.42 0
2107.52 0
2107.63 0
2107.73 0
2107.84 0
2107.94 0
2108.05 0
2108.15 7
2108.26 19
2108.37 28
2108.47 36
2108.58 41
2108.68 42
2108.79 41
2108.89 37
2109.00 32
2109.10 26
2109.21 21
2109.31 18
2109.42 17
2109.52 20
2109.63 26
2109.73 36
2109.84 47
2109.94 60
2110.05 73
2110.15 86
2110.26 97
2110.36 104
2110.47 109
2110.58 109
2110.68 107
2110.79 104
2110.89 101
2111.00 98
2111.10 95
2111.21 92
2111.31 89
2111.42 84
2111.52 77
2111.63 70
2111.73 66
2111.84 67
2111.94 74
2112.05 86
2112.15 102
2112.26 119
2112.37 134
2112.47 144
2112.58 147
2112.68 142
2112.79 133
2112.89 120
2113.00 107
2113.10 93
2113.21 81
2113.31 70
2113.42 61
2113.52 55
2113.63 51
2113.73 51
2113.84 56
2113.95 66
2114.05 78
2114.16 92
2114.26 106
2114.37 118
2114.47 127
2114.58 133
2114.68 135
2114.79 135
2114.89 133
2115.00 131
2115.10 127
2115.21 124
2115.32 122
2115.42 120
2115.53 120
2115.63 123
2115.74 127
2115.84 134
2115.95 141
2116.05 150
2116.16 157
2116.26 163
2116.37 166
2116.47 166
2116.58 163
2116.69 156
2116.79 147
2116.90 137
2117.00 128
2117.11 121
2117.21 115
2117.32 113
2117.42 112
2117.53 113
2117.63 116
2117.74 120
2117.84 124
2117.95 128
2118.06 130
2118.16 129
2118.27 125
2118.37 118
2118.48 108
2118.58 99
2118.69 91
2118.79 88
2118.90 89
2119.01 94
2119.11 102
2119.22 111
2119.32 118
2119.43 122
2119.53 123
2119.64 121
2119.74 118
2119.85 114
2119.95 110
2120.06 107
2120.17 106
2120.27 106
2120.38 106
2120.48 108
2120.59 110
2120.69 114
2120.80 119
2120.90 126
2121.01 134
2121.12 144
2121.22 154
2121.33 164
2121.43 172
2121.54 178
2121.64 182
2121.75 184
2121.85 183
2121.96 180
2122.06 177
2122.17 173
2122.28 171
2122.38 168
2122.49 167
2122.59 166
2122.70 165
2122.80 163
2122.91 160
2123.01 157
2123.12 152
2123.23 147
2123.33 140
2123.44 132
2123.54 122
2123.65 112
2123.75 101
2123.86 92
2123.97 85
2124.07 81
2124.18 80
2124.28 82
2124.39 87
2124.49 93
2124.60 99
2124.70 104
2124.81 107
2124.92 109
2125.02 109
2125.13 107
2125.23 104
2125.34 100
2125.44 96
2125.55 91
2125.66 87
2125.76 85
2125.87 86
2125.97 90
2126.08 97
2126.18 105
2126.29 112
2126.39 117
2126.50 117
2126.61 110
2126.71 97
2126.82 79
2126.92 61
2127.03 46
2127.13 35
2127.24 31
2127.35 34
2127.45 41
2127.56 51
2127.66 60
2127.77 66
2127.87 70
2127.98 71
2128.09 71
2128.19 69
2128.30 67
2128.40 65
2128.51 63
2128.61 62
2128.72 61
2128.83 62
2128.93 64
2129.04 67
2129.14 68
2129.25 67
2129.35 63
2129.46 56
2129.57 46
2129.67 35
2129.78 24
2129.88 16
2129.99 10
2130.09 7
2130.20 3
2130.31 0
2130.41 0
2130.52 0
2130.62 0
2130.73 0
2130.83 0
2130.94 0
2131.05 0
2131.15 6
2131.26 23
2131.36 41
2131.47 60
2131.58 78
2131.68 92
2131.79 103
2131.89 108
2132.00 108
2132.10 101
2132.21 89
2132.32 74
2132.42 55
2132.53 37
2132.63 22
2132.74 9
2132.84 2
2132.95 0
2133.06 1
2133.16 5
2133.27 10
2133.37 15
2133.48 19
2133.59 22
2133.69 24
2133.80 27
2133.90 34
2134.01 45
2134.11 61
2134.22 81
2134.33 104
2134.43 128
2134.54 151
2134.64 169
2134.75 181
2134.86 185
2134.96 181
2135.07 169
2135.17 150
2135.28 128
2135.39 105
2135.49 83
2135.60 65
2135.70 51
2135.81 41
2135.91 35
2136.02 30
2136.13 26
2136.23 22
2136.34 18
2136.44 15
2136.55 12
2136.66 11
2136.76 11
2136.87 12
2136.97 14
2137.08 16
2137.19 17
2137.29 17
2137.40 16
2137.50 13
2137.61 8
2137.72 2
2137.82 0
2137.93 0
2138.03 0
2138.14 0
2138.25 0
2138.35 0
2138.46 0
2138.56 0
2138.67 9
2138.77 17
2138.88 25
2138.99 31
2139.09 35
2139.20 37
2139.30 35
2139.41 32
2139.52 27
2139.62 21
2139.73 16
2139.83 12
2139.94 9
2140.05 7
2140.15 7
2140.26 7
2140.36 8
2140.47 9
2140.58 12
2140.68 16
2140.79 23
2140.89 35
2141.00 49
2141.11 66
2141.21 84
2141.32 100
2141.42 111
2141.53 116
2141.64 116
2141.74 111
2141.85 102
2141.96 92
2142.06 83
2142.17 75
2142.27 69
2142.38 65
2142.49 62
2142.59 63
2142.70 67
2142.80 76
2142.91 90
2143.02 107
2143.12 126
2143.23 145
2143.33 162
2143.44 173
2143.55 179
2143.65 180
2143.76 176
2143.86 170
2143.97 162
2144.08 154
2144.18 147
2144.29 141
2144.39 136
2144.50 131
2144.61 126
2144.71 120
2144.82 113
2144.93 105
2145.03 98
2145.14 91
2145.24 88
2145.35 86
2145.46 88
2145.56 90
2145.67 94
2145.77 99
2145.88 105
2145.99 112
2146.09 120
2146.20 129
2146.31 140
2146.41 152
2146.52 163
2146.62 171
2146.73 177
2146.84 179
2146.94 178
2147.05 175
2147.15 169
2147.26 163
2147.37 158
2147.47 155
2147.58 153
2147.69 153
2147.79 153
2147.90 154
2148.00 153
2148.11 151
2148.22 148
2148.32 146
2148.43 145
2148.53 148
2148.64 155
2148.75 168
2148.85 184
2148.96 204
2149.07 225
2149.17 244
2149.28 261
2149.38 275
2149.49 285
2149.60 291
2149.70 294
2149.81 296
2149.92 296
2150.02 296
2150.13 295
2150.23 294
2150.34 292
2150.45 289
2150.55 283
2150.66 276
2150.77 266
2150.87 256
2150.98 246
2151.08 237
2151.19 230
2151.30 226
2151.40 224
2151.51 222
2151.62 220
2151.72 218
2151.83 214
2151.93 210
2152.04 206
2152.15 202
2152.25 198
2152.36 194
2152.47 192
2152.57 190
2152.68 189
2152.79 190
2152.89 192
2153.00 194
2153.10 197
2153.21 199
2153.32 199
2153.42 195
2153.53 187
2153.64 173
2153.74 155
2153.85 132
2153.96 107
2154.06 80
2154.17 54
2154.27 32
2154.38 15
2154.49 5
2154.59 2
2154.70 7
2154.81 17
2154.91 30
2155.02 45
2155.12 58
2155.23 70
2155.34 80
2155.44 87
2155.55 92
2155.66 96
2155.76 98
2155.87 100
2155.98 100
2156.08 102
2156.19 104
2156.30 108
2156.40 114
2156.51 120
2156.61 125
2156.72 128
2156.83 128
2156.93 126
2157.04 122
2157.15 119
2157.25 116
2157.36 116
2157.47 117
2157.57 119
2157.68 120
2157.79 119
2157.89 115
2158.00 108
2158.10 98
2158.21 87
2158.32 78
2158.42 70
2158.53 66
2158.64 64
2158.74 65
2158.85 67
2158.96 69
2159.06 70
2159.17 69
2159.28 66
2159.38 62
2159.49 57
2159.59 51
2159.70 46
2159.81 41
2159.91 40
2160.02 41
2160.13 47
2160.23 57
2160.34 71
2160.45 87
2160.55 106
2160.66 123
2160.77 138
2160.87 149
2160.98 156
2161.09 161
2161.19 164
2161.30 166
2161.41 168
2161.51 170
2161.62 172
2161.73 173
2161.83 173
2161.94 171
2162.04 168
2162.15 165
2162.26 162
2162.36 161
2162.47 162
2162.58 167
2162.68 174
2162.79 183
2162.90 193
2163.00 202
2163.11 208
2163.22 213
2163.32 214
2163.43 215
2163.54 214
2163.64 213
2163.75 211
2163.86 208
2163.96 204
2164.07 199
2164.18 193
2164.28 187
2164.39 183
2164.50 179
2164.60 178
2164.71 177
2164.82 177
2164.92 175
2165.03 171
2165.14 164
2165.24 154
2165.35 142
2165.46 128
2165.56 113
2165.67 98
2165.78 84
2165.88 72
2165.99 62
2166.10 56
2166.20 53
2166.31 53
2166.42 54
2166.52 56
2166.63 56
2166.74 56
2166.84 53
2166.95 48
2167.06 42
2167.16 34
2167.27 27
2167.38 18
2167.48 10
2167.59 1
2167.70 0
2167.80 0
2167.91 0
2168.02 0
2168.12 0
2168.23 0
2168.34 0
2168.44 0
2168.55 14
2168.66 32
2168.76 51
2168.87 69
2168.98 86
2169.08 101
2169.19 113
2169.30 123
2169.40 131
2169.51 137
2169.62 142
2169.72 146
2169.83 151
2169.94 157
2170.04 164
2170.15 172
2170.26 179
2170.36 185
2170.47 188
2170.58 190
2170.68 191
2170.79 191
2170.90 192
2171.00 194
2171.11 197
2171.22 201
2171.32 203
2171.43 203
2171.54 199
2171.64 190
2171.75 178
2171.86 164
2171.96 148
2172.07 132
2172.18 119
2172.28 107
2172.39 98
2172.50 91
2172.61 86
2172.71 80
2172.82 74
2172.93 68
2173.03 59
2173.14 50
2173.25 39
2173.35 28
2173.46 18
2173.57 10
2173.67 4
2173.78 1
2173.89 2
2173.99 5
2174.10 10
2174.21 14
2174.31 18
2174.42 22
2174.53 26
2174.63 30
2174.74 35
2174.85 43
2174.96 51
2175.06 60
2175.17 68
2175.28 73
2175.38 76
2175.49 76
2175.60 74
2175.70 71
2175.81 68
2175.92 66
2176.02 66
2176.13 68
2176.24 72
2176.34 77
2176.45 83
2176.56 89
2176.67 95
2176.77 101
2176.88 106
2176.99 110
2177.09 115
2177.20 119
2177.31 121
2177.41 122
2177.52 120
2177.63 115
2177.73 108
2177.84 98
2177.95 86
2178.06 75
2178.16 63
2178.27 52
2178.38 41
2178.48 30
2178.59 18
2178.70 5
2178.80 0
2178.91 0
2179.02 0
2179.13 0
2179.23 0
2179.34 0
2179.45 0
2179.55 0
2179.66 12
2179.77 29
2179.87 43
2179.98 54
2180.09 61
2180.19 64
2180.30 65
2180.41 65
2180.52 65
2180.62 67
2180.73 71
2180.84 77
2180.94 83
2181.05 90
2181.16 95
2181.26 98
2181.37 98
2181.48 93
2181.59 86
2181.69 76
2181.80 65
2181.91 54
2182.01 44
2182.12 36
2182.23 30
2182.34 26
2182.44 24
2182.55 21
2182.66 18
2182.76 15
2182.87 11
2182.98 7
2183.08 2
2183.19 0
2183.30 0
2183.41 0
2183.51 0
2183.62 2
2183.73 3
2183.83 3
2183.94 2
2184.05 0
2184.16 0
2184.26 0
2184.37 0
2184.48 0
2184.58 7
2184.69 17
2184.80 29
2184.90 42
2185.01 56
2185.12 71
2185.23 85
2185.33 99
2185.44 113
2185.55 126
2185.65 137
2185.76 146
2185.87 151
2185.98 152
2186.08 149
2186.19 142
2186.30 132
2186.40 121
2186.51 111
2186.62 104
2186.73 100
2186.83 102
2186.94 109
2187.05 120
2187.15 133
2187.26 148
2187.37 163
2187.48 176
2187.58 188
2187.69 196
2187.80 202
2187.90 204
2188.01 203
2188.12 200
2188.23 194
2188.33 187
2188.44 178
2188.55 170
2188.66 161
2188.76 154
2188.87 148
2188.98 144
2189.08 143
2189.19 144
2189.30 147
2189.41 152
2189.51 156
2189.62 160
2189.73 163
2189.83 165
2189.94 167
2190.05 168
2190.16 170
2190.26 172
2190.37 174
2190.48 176
2190.59 176
2190.69 177
2190.80 176
2190.91 175
2191.01 173
2191.12 171
2191.23 168
2191.34 166
2191.44 164
2191.55 163
2191.66 164
2191.76 167
2191.87 172
2191.98 180
2192.09 190
2192.19 202
2192.30 216
2192.41 231
2192.52 247
2192.62 261
2192.73 273
2192.84 279
2192.95 279
2193.05 273
2193.16 261
2193.27 245
2193.37 228
2193.48 210
2193.59 193
2193.70 177
2193.80 163
2193.91 151
2194.02 140
2194.13 133
2194.23 130
2194.34 132
2194.45 139
2194.55 150
2194.66 162
2194.77 173
2194.88 182
2194.98 185
2195.09 184
2195.20 180
2195.31 174
2195.41 168
2195.52 165
2195.63 164
2195.74 165
2195.84 166
2195.95 166
2196.06 162
2196.17 154
2196.27 142
2196.38 126
2196.49 107
2196.59 87
2196.70 67
2196.81 47
2196.92 28
2197.02 12
2197.13 0
2197.24 0
2197.35 0
2197.45 0
2197.56 0
2197.67 5
2197.78 17
2197.88 31
2197.99 46
2198.10 60
2198.21 73
2198.31 82
2198.42 88
2198.53 89
2198.64 84
2198.74 75
2198.85 61
2198.96 45
2199.07 29
2199.17 16
2199.28 8
2199.39 5
2199.50 6
2199.60 12
2199.71 19
2199.82 26
2199.93 30
2200.03 29
2200.14 25
2200.25 16
2200.36 5
2200.46 0
2200.57 0
2200.68 0
2200.79 0
2200.89 0
2201.00 0
2201.11 0
2201.22 0
2201.32 8
2201.43 21
2201.54 36
2201.65 53
2201.75 70
2201.86 88
2201.97 103
2202.08 114
2202.18 120
2202.29 121
2202.40 116
2202.51 106
2202.61 93
2202.72 79
2202.83 66
2202.94 56
2203.04 49
2203.15 46
2203.26 46
2203.37 47
2203.47 49
2203.58 50
2203.69 50
2203.80 47
2203.90 41
2204.01 34
2204.12 27
2204.23 20
2204.33 15
2204.44 12
2204.55 13
2204.66 15
2204.76 19
2204.87 22
2204.98 23
2205.09 22
2205.19 18
2205.30 12
2205.41 4
2205.52 0
2205.63 0
2205.73 0
2205.84 0
2205.95 0
2206.06 0
2206.16 0
2206.27 1
2206.38 7
2206.49 11
2206.59 13
2206.70 14
2206.81 16
2206.92 21
2207.02 29
2207.13 43
2207.24 62
2207.35 83
2207.45 105
2207.56 123
2207.67 136
2207.78 141
2207.89 139
2207.99 130
2208.10 118
2208.21 106
2208.32 97
2208.42 95
2208.53 99
2208.64 112
2208.75 130
2208.85 152
2208.96 174
2209.07 194
2209.18 209
2209.29 219
2209.39 222
2209.50 220
2209.61 213
2209.72 203
2209.82 192
2209.93 180
2210.04 168
2210.15 156
2210.25 145
2210.36 133
2210.47 121
2210.58 109
2210.69 99
2210.79 91
2210.90 85
2211.01 82
2211.12 80
2211.22 81
2211.33 81
2211.44 81
2211.55 79
2211.66 76
2211.76 72
2211.87 68
2211.98 64
2212.09 60
2212.19 57
2212.30 53
2212.41 50
2212.52 46
2212.63 42
2212.73 38
2212.84 33
2212.95 29
2213.06 24
2213.16 20
2213.27 14
2213.38 8
2213.49 1
2213.60 0
2213.70 0
2213.81 0
2213.92 0
2214.03 0
2214.13 0
2214.24 0
2214.35 3
2214.46 17
2214.57 32
2214.67 46
2214.78 58
2214.89 66
2215.00 72
2215.11 77
2215.21 79
2215.32 82
2215.43 86
2215.54 90
2215.64 95
2215.75 99
2215.86 102
2215.97 104
2216.08 103
2216.18 99
2216.29 93
2216.40 84
2216.51 74
2216.62 63
2216.72 51
2216.83 39
2216.94 26
2217.05 15
2217.15 5
2217.26 0
2217.37 0
2217.48 0
2217.59 0
2217.69 0
2217.80 6
2217.91 20
2218.02 36
2218.13 52
2218.23 65
2218.34 74
2218.45 77
2218.56 75
2218.67 67
2218.77 56
2218.88 44
2218.99 32
2219.10 22
2219.20 15
2219.31 12
2219.42 12
2219.53 14
2219.64 18
2219.74 24
2219.85 31
2219.96 38
2220.07 45
2220.18 49
2220.28 49
2220.39 46
2220.50 38
2220.61 27
2220.72 14
2220.82 1
2220.93 0
2221.04 0
2221.15 0
2221.26 0
2221.36 0
2221.47 0
2221.58 0
2221.69 3
2221.80 8
2221.90 12
2222.01 16
2222.12 19
2222.23 21
2222.34 22
2222.44 22
2222.55 22
2222.66 22
2222.77 22
2222.88 23
2222.98 24
2223.09 26
2223.20 28
2223.31 30
2223.42 31
2223.52 32
2223.63 33
2223.74 35
2223.85 37
2223.96 41
2224.07 44
2224.17 46
2224.28 47
2224.39 47
2224.50 46
2224.61 46
2224.71 48
2224.82 53
2224.93 61
2225.04 74
2225.15 88
2225.25 102
2225.36 115
2225.47 126
2225.58 136
2225.69 146
2225.79 155
2225.90 166
2226.01 177
2226.12 187
2226.23 192
2226.33 192
2226.44 184
2226.55 168
2226.66 147
2226.77 124
2226.88 101
2226.98 83
2227.09 70
2227.20 63
2227.31 61
2227.42 61
2227.52 61
2227.63 61
2227.74 58
2227.85 53
2227.96 46
2228.07 39
2228.17 33
2228.28 27
2228.39 23
2228.50 21
2228.61 24
2228.71 30
2228.82 40
2228.93 55
2229.04 71
2229.15 86
2229.26 97
2229.36 102
2229.47 100
2229.58 92
2229.69 78
2229.80 63
2229.90 49
2230.01 40
2230.12 36
2230.23 39
2230.34 45
2230.45 55
2230.55 65
2230.66 75
2230.77 82
2230.88 87
2230.99 89
2231.09 90
2231.20 89
2231.31 86
2231.42 83
2231.53 78
2231.64 72
2231.74 65
2231.85 56
2231.96 46
2232.07 36
2232.18 26
2232.29 17
2232.39 10
2232.50 5
2232.61 4
2232.72 6
2232.83 11
2232.93 18
2233.04 27
2233.15 34
2233.26 39
2233.37 42
2233.48 43
2233.58 43
2233.69 44
2233.80 46
2233.91 48
2234.02 48
2234.13 47
2234.23 43
2234.34 35
2234.45 25
2234.56 16
2234.67 9
2234.78 6
2234.88 6
2234.99 10
2235.10 16
2235.21 22
2235.32 26
2235.43 30
2235.53 32
2235.64 34
2235.75 36
2235.86 37
2235.97 39
2236.08 39
2236.18 39
2236.29 39
2236.40 40
2236.51 42
2236.62 47
2236.73 55
2236.83 65
2236.94 77
2237.05 88
2237.16 97
2237.27 102
2237.38 101
2237.48 95
2237.59 83
2237.70 64
2237.81 42
2237.92 18
2238.03 0
2238.14 0
2238.24 0
2238.35 0
2238.46 0
2238.57 0
2238.68 0
2238.79 0
2238.89 6
2239.00 28
2239.11 50
2239.22 69
2239.33 84
2239.44 96
2239.54 105
2239.65 110
2239.76 111
2239.87 110
2239.98 106
2240.09 100
2240.20 93
2240.30 83
2240.41 72
2240.52 58
2240.63 42
2240.74 25
2240.85 8
2240.95 0
2241.06 0
2241.17 0
2241.28 0
2241.39 0
2241.50 0
2241.61 5
2241.71 22
2241.82 39
2241.93 53
2242.04 64
2242.15 70
2242.26 73
2242.36 74
2242.47 73
2242.58 73
2242.69 76
2242.80 80
2242.91 87
2243.02 93
2243.12 99
2243.23 101
2243.34 100
2243.45 97
2243.56 92
2243.67 87
2243.78 86
2243.88 89
2243.99 95
2244.10 105
2244.21 115
2244.32 122
2244.43 125
2244.54 122
2244.64 113
2244.75 100
2244.86 85
2244.97 71
2245.08 58
2245.19 50
2245.30 46
2245.40 47
2245.51 51
2245.62 59
2245.73 70
2245.84 83
2245.95 97
2246.06 113
2246.16 130
2246.27 146
2246.38 161
2246.49 173
2246.60 180
2246.71 182
2246.82 177
2246.92 168
2247.03 155
2247.14 140
2247.25 126
2247.36 113
2247.47 104
2247.58 98
2247.68 95
2247.79 94
2247.90 96
2248.01 97
2248.12 98
2248.23 97
2248.34 93
2248.45 85
2248.55 73
2248.66 58
2248.77 41
2248.88 23
2248.99 6
2249.10 0
2249.21 0
2249.31 0
2249.42 0
2249.53 0
2249.64 0
2249.75 0
2249.86 0
2249.97 7
2250.08 15
2250.18 22
2250.29 28
2250.40 34
2250.51 39
2250.62 43
2250.73 47
2250.84 53
2250.95 60
2251.05 68
2251.16 77
2251.27 85
2251.38 93
2251.49 100
2251.60 106
2251.71 113
2251.81 120
2251.92 129
2252.03 140
2252.14 153
2252.25 165
2252.36 177
2252.47 187
2252.58 195
2252.68 202
2252.79 207
2252.90 211
2253.01 215
2253.12 218
2253.23 219
2253.34 218
2253.45 214
2253.55 208
2253.66 199
2253.77 186
2253.88 171
2253.99 154
2254.10 136
2254.21 119
2254.32 103
2254.43 89
2254.53 79
2254.64 74
2254.75 75
2254.86 81
2254.97 91
2255.08 105
2255.19 119
2255.30 131
2255.40 138
2255.51 139
2255.62 134
2255.73 123
2255.84 108
2255.95 92
2256.06 77
2256.17 65
2256.28 57
2256.38 51
2256.49 47
2256.60 43
2256.71 39
2256.82 35
2256.93 32
2257.04 32
2257.15 35
2257.25 42
2257.36 53
2257.47 65
2257.58 77
2257.69 86
2257.80 89
2257.91 86
2258.02 76
2258.13 60
2258.23 41
2258.34 21
2258.45 5
2258.56 0
2258.67 0
2258.78 0
2258.89 2
2259.00 18
2259.11 38
2259.21 59
2259.32 81
2259.43 102
2259.54 122
2259.65 141
2259.76 159
2259.87 175
2259.98 191
2260.09 206
2260.20 218
2260.30 228
2260.41 235
2260.52 240
2260.63 243
2260.74 244
2260.85 242
2260.96 239
2261.07 232
2261.18 223
2261.28 212
2261.39 198
2261.50 186
2261.61 175
2261.72 167
2261.83 164
2261.94 165
2262.05 168
2262.16 172
2262.27 174
2262.37 174
2262.48 169
2262.59 161
2262.70 152
2262.81 144
2262.92 137
2263.03 132
2263.14 128
2263.25 126
2263.36 123
2263.46 118
2263.57 111
2263.68 103
2263.79 94
2263.90 83
2264.01 71
2264.12 56
2264.23 41
2264.34 25
2264.45 11
2264.55 0
2264.66 0
2264.77 0
2264.88 0
2264.99 1
2265.10 12
2265.21 26
2265.32 41
2265.43 58
2265.54 76
2265.65 95
2265.75 114
2265.86 132
2265.97 151
2266.08 169
2266.19 186
2266.30 202
2266.41 216
2266.52 226
2266.63 232
2266.74 231
2266.85 225
2266.95 212
2267.06 194
2267.17 174
2267.28 153
2267.39 132
2267.50 113
2267.61 96
2267.72 82
2267.83 68
2267.94 56
2268.05 42
2268.15 29
2268.26 16
2268.37 5
2268.48 0
2268.59 0
2268.70 0
2268.81 7
2268.92 21
2269.03 37
2269.14 53
2269.25 67
2269.36 76
2269.46 80
2269.57 80
2269.68 77
2269.79 74
2269.90 72
2270.01 72
2270.12 73
2270.23 74
2270.34 74
2270.45 71
2270.56 65
2270.67 57
2270.77 47
2270.88 37
2270.99 27
2271.10 19
2271.21 12
2271.32 6
2271.43 1
2271.54 0
2271.65 0
2271.76 0
2271.87 0
2271.98 0
2272.08 0
2272.19 0
2272.30 6
2272.41 13
2272.52 19
2272.63 22
2272.74 21
2272.85 16
2272.96 8
2273.07 0
2273.18 0
2273.29 0
2273.40 0
2273.50 0
2273.61 0
2273.72 0
2273.83 0
2273.94 8
2274.05 18
2274.16 29
2274.27 40
2274.38 52
2274.49 66
2274.60 81
2274.71 95
2274.82 107
2274.93 116
2275.03 120
2275.14 121
2275.25 121
2275.36 121
2275.47 124
2275.58 130
2275.69 139
2275.80 148
2275.91 155
2276.02 159
2276.13 158
2276.24 154
2276.35 147
2276.46 139
2276.57 131
2276.67 123
2276.78 114
2276.89 104
2277.00 93
2277.11 80
2277.22 67
2277.33 57
2277.44 51
2277.55 50
2277.66 55
2277.77 64
2277.88 76
2277.99 88
2278.10 98
2278.21 107
2278.31 115
2278.42 123
2278.53 132
2278.64 144
2278.75 158
2278.86 175
2278.97 193
2279.08 210
2279.19 225
2279.30 236
2279.41 241
2279.52 242
2279.63 237
2279.74 230
2279.85 221
2279.96 212
2280.07 203
2280.17 196
2280.28 191
2280.39 185
2280.50 178
2280.61 169
2280.72 158
2280.83 146
2280.94 134
2281.05 124
2281.16 118
2281.27 117
2281.38 121
2281.49 129
2281.60 138
2281.71 146
2281.82 150
2281.93 151
2282.03 146
2282.14 137
2282.25 125
2282.36 112
2282.47 100
2282.58 89
2282.69 82
2282.80 79
2282.91 79
2283.02 83
2283.13 89
2283.24 96
2283.35 105
2283.46 113
2283.57 120
2283.68 126
2283.79 130
2283.90 133
2284.01 136
2284.12 138
2284.22 142
2284.33 149
2284.44 158
2284.55 169
2284.66 180
2284.77 189
2284.88 196
2284.99 198
2285.10 197
2285.21 192
2285.32 183
2285.43 171
2285.54 156
2285.65 140
2285.76 120
2285.87 99
2285.98 77
2286.09 55
2286.20 35
2286.31 16
2286.42 2
2286.53 0
2286.63 0
2286.74 0
2286.85 0
2286.96 6
2287.07 20
2287.18 36
2287.29 53
2287.40 71
2287.51 89
2287.62 107
2287.73 124
2287.84 140
2287.95 155
2288.06 166
2288.17 172
2288.28 173
2288.39 169
2288.50 162
2288.61 155
2288.72 150
2288.83 150
2288.94 156
2289.05 168
2289.16 183
2289.27 199
2289.37 213
2289.48 223
2289.59 230
2289.70 232
2289.81 231
2289.92 227
2290.03 223
2290.14 219
2290.25 213
2290.36 207
2290.47 200
2290.58 194
2290.69 188
2290.80 183
2290.91 180
2291.02 179
2291.13 178
2291.24 176
2291.35 170
2291.46 161
2291.57 148
2291.68 132
2291.79 114
2291.90 97
2292.01 83
2292.12 73
2292.23 68
2292.34 67
2292.45 69
2292.56 71
2292.67 72
2292.77 70
2292.88 64
2292.99 56
2293.10 46
2293.21 35
2293.32 25
2293.43 18
2293.54 14
2293.65 12
2293.76 11
2293.87 10
2293.98 9
2294.09 6
2294.20 1
2294.31 0
2294.42 0
2294.53 0
2294.64 0
2294.75 0
2294.86 0
2294.97 2
2295.08 18
2295.19 38
2295.30 61
2295.41 84
2295.52 107
2295.63 127
2295.74 143
2295.85 155
2295.96 161
2296.07 160
2296.18 155
2296.29 144
2296.40 129
2296.51 111
2296.62 92
2296.73 74
2296.84 59
2296.95 48
2297.06 44
2297.17 45
2297.28 52
2297.39 61
2297.50 72
2297.61 82
2297.71 90
2297.82 94
2297.93 96
2298.04 96
2298.15 97
2298.26 98
2298.37 103
2298.48 109
2298.59 118
2298.70 129
2298.81 139
2298.92 148
2299.03 155
2299.14 162
2299.25 171
2299.36 181
2299.47 197
2299.58 217
2299.69 242
2299.80 269
2299.91 296
2300.02 318
2300.13 334
2300.24 342
2300.35 340
2300.46 331
2300.57 316
2300.68 298
2300.79 281
2300.90 267
2301.01 257
2301.12 251
2301.23 249
2301.34 250
2301.45 250
2301.56 250
2301.67 249
2301.78 247
2301.89 247
2302.00 249
2302.11 253
2302.22 260
2302.33 269
2302.44 281
2302.55 295
2302.66 310
2302.77 328
2302.88 347
2302.99 368
2303.10 389
2303.21 408
2303.32 425
2303.43 438
2303.54 449
2303.65 459
2303.76 470
2303.87 484
2303.98 502
2304.09 526
2304.20 553
2304.31 582
2304.42 609
2304.53 634
2304.64 654
2304.75 671
2304.86 685
2304.97 698
2305.08 710
2305.19 722
2305.30 733
2305.41 739
2305.52 740
2305.63 734
2305.74 721
2305.85 704
2305.96 683
2306.07 662
2306.18 644
2306.29 629
2306.40 617
2306.51 608
2306.62 597
2306.73 585
2306.84 569
2306.95 549
2307.06 526
2307.17 501
2307.28 477
2307.39 455
2307.50 436
2307.61 419
2307.72 403
2307.83 390
2307.94 377
2308.05 365
2308.16 355
2308.27 346
2308.38 339
2308.49 333
2308.60 328
2308.71 323
2308.82 317
2308.93 311
2309.04 305
2309.15 300
2309.26 296
2309.37 294
2309.48 295
2309.59 298
2309.70 300
2309.81 302
2309.92 301
2310.03 297
2310.14 290
2310.25 280
2310.36 269
2310.47 258
2310.58 249
2310.69 241
2310.80 235
2310.91 230
2311.02 225
2311.13 220
2311.24 213
2311.35 204
2311.47 193
2311.58 182
2311.69 171
2311.80 162
2311.91 156
2312.02 153
2312.13 154
2312.24 159
2312.35 166
2312.46 173
2312.57 178
2312.68 178
2312.79 173
2312.90 163
2313.01 149
2313.12 134
2313.23 123
2313.34 117
2313.45 117
2313.56 124
2313.67 133
2313.78 143
2313.89 151
2314.00 157
2314.11 160
2314.22 163
2314.33 168
2314.44 176
2314.55 188
2314.66 201
2314.77 213
2314.88 222
2314.99 226
2315.10 225
2315.21 220
2315.32 214
2315.43 207
2315.54 202
2315.65 201
2315.76 204
2315.87 211
2315.98 223
2316.09 239
2316.20 259
2316.31 279
2316.43 299
2316.54 315
2316.65 328
2316.76 337
2316.87 343
2316.98 348
2317.09 352
2317.20 359
2317.31 367
2317.42 378
2317.53 391
2317.64 403
2317.75 414
2317.86 421
2317.97 422
2318.08 418
2318.19 407
2318.30 391
2318.41 373
2318.52 356
2318.63 342
2318.74 334
2318.85 332
2318.96 335
2319.07 341
2319.18 348
2319.29 352
2319.40 353
2319.51 349
2319.62 342
2319.73 334
2319.85 326
2319.96 321
2320.07 318
2320.18 318
2320.29 319
2320.40 320
2320.51 318
2320.62 313
2320.73 302
2320.84 288
2320.95 270
2321.06 250
2321.17 230
2321.28 210
2321.39 192
2321.50 177
2321.61 165
2321.72 156
2321.83 152
2321.94 151
2322.05 152
2322.16 153
2322.27 152
2322.38 146
2322.49 136
2322.61 122
2322.72 106
2322.83 90
2322.94 78
2323.05 70
2323.16 68
2323.27 70
2323.38 74
2323.49 78
2323.60 81
2323.71 82
2323.82 81
2323.93 80
2324.04 80
2324.15 83
2324.26 89
2324.37 97
2324.48 106
2324.59 116
2324.70 124
2324.81 130
2324.92 135
2325.04 138
2325.15 139
2325.26 139
2325.37 137
2325.48 133
2325.59 127
2325.70 120
2325.81 112
2325.92 104
2326.03 98
2326.14 93
2326.25 92
2326.36 93
2326.47 98
2326.58 107
2326.69 120
2326.80 134
2326.91 149
2327.02 163
2327.14 173
2327.25 178
2327.36 179
2327.47 176
2327.58 171
2327.69 167
2327.80 164
2327.91 162
2328.02 160
2328.13 156
2328.24 147
2328.35 132
2328.46 111
2328.57 84
2328.68 56
2328.79 29
2328.90 8
2329.01 0
2329.13 0
2329.24 0
2329.35 0
2329.46 10
2329.57 22
2329.68 32
2329.79 40
2329.90 45
2330.01 49
2330.12 53
2330.23 56
2330.34 59
2330.45 62
2330.56 63
2330.67 62
2330.78 61
2330.90 59
2331.01 59
2331.12 62
2331.23 67
2331.34 75
2331.45 83
2331.56 89
2331.67 92
2331.78 91
2331.89 88
2332.00 84
2332.11 81
2332.22 81
2332.33 81
2332.44 82
2332.55 83
2332.67 82
2332.78 78
2332.89 75
2333.00 72
2333.11 72
2333.22 74
2333.33 80
2333.44 87
2333.55 94
2333.66 99
2333.77 101
2333.88 100
2333.99 96
2334.10 91
2334.22 86
2334.33 83
2334.44 83
2334.55 87
2334.66 93
2334.77 98
2334.88 101
2334.99 100
2335.10 93
2335.21 82
2335.32 68
2335.43 54
2335.54 42
2335.65 35
2335.77 32
2335.88 32
2335.99 34
2336.10 34
2336.21 31
2336.32 26
2336.43 17
2336.54 6
2336.65 0
2336.76 0
2336.87 0
2336.98 0
2337.09 0
2337.21 0
2337.32 0
2337.43 0
2337.54 6
2337.65 16
2337.76 25
2337.87 31
2337.98 36
2338.09 38
2338.20 39
2338.31 40
2338.42 42
2338.53 46
2338.65 51
2338.76 58
2338.87 64
2338.98 70
2339.09 76
2339.20 80
2339.31 82
2339.42 83
2339.53 83
2339.64 81
2339.75 77
2339.86 72
2339.98 66
2340.09 59
2340.20 51
2340.31 42
2340.42 33
2340.53 22
2340.64 11
2340.75 0
2340.86 0
2340.97 0
2341.08 0
2341.19 0
2341.31 0
2341.42 0
2341.53 5
2341.64 14
2341.75 21
2341.86 25
2341.97 30
2342.08 35
2342.19 42
2342.30 51
2342.41 61
2342.53 70
2342.64 76
2342.75 78
2342.86 74
2342.97 65
2343.08 53
2343.19 38
2343.30 24
2343.41 13
2343.52 7
2343.63 9
2343.75 17
2343.86 30
2343.97 47
2344.08 63
2344.19 76
2344.30 83
2344.41 82
2344.52 74
2344.63 59
2344.74 40
2344.86 21
2344.97 4
2345.08 0
2345.19 0
2345.30 0
2345.41 0
2345.52 0
2345.63 5
2345.74 13
2345.85 18
2345.96 21
2346.08 21
2346.19 19
2346.30 17
2346.41 16
2346.52 17
2346.63 20
2346.74 26
2346.85 31
2346.96 35
2347.07 36
2347.19 32
2347.30 26
2347.41 18
2347.52 10
2347.63 5
2347.74 5
2347.85 9
2347.96 16
2348.07 24
2348.19 30
2348.30 33
2348.41 32
2348.52 28
2348.63 23
2348.74 18
2348.85 14
2348.96 13
2349.07 15
2349.18 21
2349.30 30
2349.41 40
2349.52 52
2349.63 63
2349.74 74
2349.85 82
2349.96 89
2350.07 93
2350.18 97
2350.30 100
2350.41 103
2350.52 106
2350.63 108
2350.74 109
2350.85 107
2350.96 103
2351.07 96
2351.18 86
2351.30 75
2351.41 64
2351.52 54
2351.63 45
2351.74 39
2351.85 34
2351.96 30
2352.07 27
2352.18 22
2352.30 16
2352.41 8
2352.52 0
2352.63 0
2352.74 0
2352.85 0
2352.96 0
2353.07 0
2353.18 0
2353.30 0
2353.41 2
2353.52 14
2353.63 25
2353.74 37
2353.85 47
2353.96 57
2354.07 66
2354.19 75
2354.30 84
2354.41 93
2354.52 102
2354.63 111
2354.74 118
2354.85 123
2354.96 124
2355.07 121
2355.19 114
2355.30 103
2355.41 89
2355.52 74
2355.63 61
2355.74 50
2355.85 44
2355.96 40
2356.08 40
2356.19 41
2356.30 42
2356.41 44
2356.52 47
2356.63 53
2356.74 61
2356.85 71
2356.97 82
2357.08 90
2357.19 95
2357.30 93
2357.41 85
2357.52 73
2357.63 59
2357.74 46
2357.86 36
2357.97 31
2358.08 30
2358.19 33
2358.30 37
2358.41 41
2358.52 43
2358.63 44
2358.75 44
2358.86 44
2358.97 44
2359.08 46
2359.19 48
2359.30 50
2359.41 51
2359.52 50
2359.64 45
2359.75 38
2359.86 29
2359.97 17
2360.08 6
2360.19 0
2360.30 0
2360.42 0
2360.53 0
2360.64 0
2360.75 0
2360.86 0
2360.97 0
2361.08 4
2361.19 14
2361.31 24
2361.42 33
2361.53 42
2361.64 49
2361.75 55
2361.86 61
2361.97 68
2362.09 75
2362.20 83
2362.31 91
2362.42 97
2362.53 102
2362.64 102
2362.75 98
2362.87 89
2362.98 76
2363.09 62
2363.20 48
2363.31 35
2363.42 28
2363.53 27
2363.64 34
2363.76 48
2363.87 68
2363.98 92
2364.09 119
2364.20 144
2364.31 164
2364.42 178
2364.54 184
2364.65 182
2364.76 175
2364.87 164
2364.98 153
2365.09 143
2365.20 135
2365.32 130
2365.43 127
2365.54 126
2365.65 126
2365.76 126
2365.87 125
2365.98 124
2366.10 124
2366.21 123
2366.32 124
2366.43 126
2366.54 129
2366.65 132
2366.77 136
2366.88 140
2366.99 144
2367.10 146
2367.21 147
2367.32 148
2367.43 150
2367.55 155
2367.66 163
2367.77 174
2367.88 188
2367.99 204
2368.10 218
2368.21 230
2368.33 237
2368.44 241
2368.55 242
2368.66 243
2368.77 243
2368.88 243
2369.00 242
2369.11 238
2369.22 230
2369.33 218
2369.44 200
2369.55 179
2369.66 158
2369.78 140
2369.89 126
2370.00 117
2370.11 114
2370.22 115
2370.33 118
2370.45 122
2370.56 126
2370.67 129
2370.78 131
2370.89 134
2371.00 136
2371.11 138
2371.23 138
2371.34 138
2371.45 136
2371.56 132
2371.67 128
2371.78 123
2371.90 120
2372.01 119
2372.12 122
2372.23 127
2372.34 135
2372.45 143
2372.57 151
2372.68 156
2372.79 157
2372.90 153
2373.01 144
2373.12 131
2373.24 117
2373.35 102
2373.46 88
2373.57 79
2373.68 74
2373.79 73
2373.91 76
2374.02 83
2374.13 91
2374.24 101
2374.35 111
2374.46 121
2374.58 130
2374.69 138
2374.80 145
2374.91 149
2375.02 150
2375.13 148
2375.25 143
2375.36 137
2375.47 131
2375.58 125
2375.69 122
2375.80 122
2375.92 124
2376.03 127
2376.14 129
2376.25 130
2376.36 127
2376.47 121
2376.59 112
2376.70 100
2376.81 89
2376.92 79
2377.03 73
2377.14 70
2377.26 70
2377.37 73
2377.48 79
2377.59 86
2377.70 93
2377.81 101
2377.93 110
2378.04 119
2378.15 128
2378.26 138
2378.37 147
2378.48 155
2378.60 162
2378.71 166
2378.82 168
2378.93 167
2379.04 165
2379.16 161
2379.27 155
2379.38 148
2379.49 140
2379.60 132
2379.71 124
2379.83 117
2379.94 115
2380.05 117
2380.16 123
2380.27 135
2380.39 149
2380.50 164
2380.61 179
2380.72 191
2380.83 203
2380.94 213
2381.06 224
2381.17 234
2381.28 245
2381.39 256
2381.50 263
2381.61 268
2381.73 270
2381.84 270
2381.95 270
2382.06 271
2382.17 275
2382.29 282
2382.40 292
2382.51 303
2382.62 315
2382.73 328
2382.85 342
2382.96 357
2383.07 372
2383.18 386
2383.29 397
2383.40 404
2383.52 407
2383.63 405
2383.74 400
2383.85 394
2383.96 389
2384.08 385
2384.19 383
2384.30 380
2384.41 374
2384.52 365
2384.64 351
2384.75 333
2384.86 312
2384.97 292
2385.08 276
2385.19 266
2385.31 260
2385.42 260
2385.53 261
2385.64 263
2385.75 264
2385.87 263
2385.98 260
2386.09 257
2386.20 254
2386.31 253
2386.43 256
2386.54 260
2386.65 267
2386.76 273
2386.87 278
2386.99 282
2387.10 282
2387.21 279
2387.32 274
2387.43 267
2387.55 257
2387.66 246
2387.77 234
2387.88 223
2387.99 213
2388.11 205
2388.22 200
2388.33 199
2388.44 202
2388.55 208
2388.67 216
2388.78 222
2388.89 227
2389.00 228
2389.11 226
2389.23 220
2389.34 214
2389.45 208
2389.56 206
2389.67 206
2389.79 209
2389.90 214
2390.01 219
2390.12 224
2390.23 227
2390.35 228
2390.46 228
2390.57 229
2390.68 231
2390.79 233
2390.91 235
2391.02 236
2391.13 233
2391.24 227
2391.35 217
2391.47 207
2391.58 196
2391.69 189
2391.80 184
2391.91 184
2392.03 187
2392.14 192
2392.25 196
2392.36 200
2392.47 203
2392.59 207
2392.70 212
2392.81 220
2392.92 230
2393.03 241
2393.15 254
2393.26 264
2393.37 269
2393.48 269
2393.60 264
2393.71 254
2393.82 239
2393.93 223
2394.04 206
2394.16 193
2394.27 182
2394.38 176
2394.49 174
2394.60 176
2394.72 180
2394.83 184
2394.94 187
2395.05 188
2395.17 188
2395.28 187
2395.39 188
2395.50 190
2395.61 196
2395.73 205
2395.84 216
2395.95 227
2396.06 236
2396.17 242
2396.29 243
2396.40 241
2396.51 234
2396.62 225
2396.74 214
2396.85 202
2396.96 190
2397.07 179
2397.18 168
2397.30 160
2397.41 152
2397.52 146
2397.63 141
2397.75 137
2397.86 133
2397.97 130
2398.08 128
2398.19 126
2398.31 123
2398.42 120
2398.53 116
2398.64 110
2398.76 101
2398.87 90
2398.98 78
2399.09 66
2399.20 56
2399.32 48
2399.43 44
2399.54 43
2399.65 44
2399.77 43
2399.88 41
2399.99 35
2400.10 25
2400.21 13
2400.33 2
2400.44 0
2400.55 0
2400.66 0
2400.78 0
2400.89 0
2401.00 0
2401.11 1
2401.22 3
2401.34 4
2401.45 4
2401.56 5
2401.67 11
2401.79 21
2401.90 37
2402.01 57
2402.12 78
2402.24 99
2402.35 116
2402.46 129
2402.57 135
2402.68 138
2402.80 138
2402.91 139
2403.02 142
2403.13 149
2403.25 158
2403.36 169
2403.47 180
2403.58 187
2403.70 190
2403.81 187
2403.92 179
2404.03 165
2404.15 148
2404.26 128
2404.37 108
2404.48 90
2404.59 76
2404.71 67
2404.82 64
2404.93 66
2405.04 73
2405.16 83
2405.27 94
2405.38 104
2405.49 112
2405.61 117
2405.72 119
2405.83 118
2405.94 113
2406.06 105
2406.17 93
2406.28 79
2406.39 63
2406.51 49
2406.62 37
2406.73 29
2406.84 25
2406.95 26
2407.07 30
2407.18 36
2407.29 45
2407.40 54
2407.52 63
2407.63 73
2407.74 81
2407.85 90
2407.97 97
2408.08 103
2408.19 108
2408.30 113
2408.42 117
2408.53 120
2408.64 123
2408.75 125
2408.87 127
2408.98 128
2409.09 128
2409.20 127
2409.32 127
2409.43 127
2409.54 130
2409.65 135
2409.77 143
2409.88 152
2409.99 163
2410.10 172
2410.22 178
2410.33 180
2410.44 177
2410.55 170
2410.67 158
2410.78 144
2410.89 129
2411.00 114
2411.12 100
2411.23 88
2411.34 80
2411.45 73
2411.57 68
2411.68 63
2411.79 57
2411.90 49
2412.02 39
2412.13 29
2412.24 21
2412.35 15
2412.47 14
2412.58 18
2412.69 26
2412.80 37
2412.92 47
2413.03 56
2413.14 63
2413.25 68
2413.37 73
2413.48 79
2413.59 88
2413.70 102
2413.82 120
2413.93 140
2414.04 161
2414.16 180
2414.27 193
2414.38 199
2414.49 197
2414.61 188
2414.72 172
2414.83 152
2414.94 132
2415.06 113
2415.17 99
2415.28 90
2415.39 86
2415.51 86
2415.62 89
2415.73 92
2415.84 93
2415.96 93
2416.07 91
2416.18 86
2416.29 78
2416.41 69
2416.52 59
2416.63 50
2416.75 40
2416.86 30
2416.97 20
2417.08 10
2417.20 0
2417.31 0
2417.42 0
2417.53 0
2417.65 0
2417.76 0
2417.87 0
2417.98 0
2418.10 4
2418.21 14
2418.32 23
2418.44 28
2418.55 30
2418.66 31
2418.77 31
2418.89 32
2419.00 34
2419.11 35
2419.22 36
2419.34 35
2419.45 34
2419.56 34
2419.68 35
2419.79 40
2419.90 49
2420.01 63
2420.13 78
2420.24 93
2420.35 105
2420.46 111
2420.58 110
2420.69 103
2420.80 92
2420.92 78
2421.03 66
2421.14 59
2421.25 58
2421.37 63
2421.48 74
2421.59 90
2421.70 109
2421.82 130
2421.93 152
2422.04 173
2422.16 191
2422.27 207
2422.38 218
2422.49 224
2422.61 224
2422.72 220
2422.83 212
2422.95 202
2423.06 192
2423.17 183
2423.28 176
2423.40 171
2423.51 168
2423.62 167
2423.73 167
2423.85 168
2423.96 170
2424.07 171
2424.19 172
2424.30 172
2424.41 170
2424.52 165
2424.64 158
2424.75 149
2424.86 140
2424.98 130
2425.09 120
2425.20 113
2425.31 108
2425.43 106
2425.54 108
2425.65 112
2425.77 119
2425.88 126
2425.99 132
2426.10 137
2426.22 138
2426.33 138
2426.44 136
2426.56 132
2426.67 128
2426.78 123
2426.89 117
2427.01 111
2427.12 104
2427.23 98
2427.35 94
2427.46 92
2427.57 91
2427.68 91
2427.80 90
2427.91 86
2428.02 77
2428.14 65
2428.25 49
2428.36 34
2428.48 22
2428.59 16
2428.70 16
2428.81 22
2428.93 34
2429.04 50
2429.15 67
2429.27 83
2429.38 97
2429.49 108
2429.60 115
2429.72 120
2429.83 122
2429.94 121
2430.06 117
2430.17 110
2430.28 99
2430.40 85
2430.51 68
2430.62 49
2430.73 30
2430.85 12
2430.96 0
2431.07 0
2431.19 0
2431.30 0
2431.41 0
2431.53 0
2431.64 4
2431.75 11
2431.86 15
2431.98 16
2432.09 14
2432.20 10
2432.32 5
2432.43 0
2432.54 0
2432.66 0
2432.77 0
2432.88 0
2432.99 0
2433.11 2
2433.22 3
2433.33 3
2433.45 3
2433.56 4
2433.67 6
2433.79 9
2433.90 12
2434.01 14
2434.12 17
2434.24 17
2434.35 17
2434.46 16
2434.58 16
2434.69 17
2434.80 20
2434.92 24
2435.03 29
2435.14 35
2435.26 40
2435.37 44
2435.48 46
2435.59 47
2435.71 46
2435.82 43
2435.93 37
2436.05 31
2436.16 24
2436.27 18
2436.39 12
2436.50 8
2436.61 6
2436.73 4
2436.84 4
2436.95 5
2437.07 7
2437.18 10
2437.29 15
2437.40 22
2437.52 31
2437.63 39
2437.74 47
2437.86 53
2437.97 56
2438.08 55
2438.20 51
2438.31 44
2438.42 35
2438.54 24
2438.65 11
2438.76 0
2438.88 0
2438.99 0
2439.10 0
2439.21 0
2439.33 0
2439.44 0
2439.55 0
2439.67 8
2439.78 26
2439.89 41
2440.01 51
2440.12 56
2440.23 57
2440.35 56
2440.46 54
2440.57 54
2440.69 57
2440.80 64
2440.91 72
2441.03 82
2441.14 90
2441.25 96
2441.37 101
2441.48 104
2441.59 107
2441.71 111
2441.82 119
2441.93 129
2442.05 142
2442.16 155
2442.27 165
2442.38 171
2442.50 173
2442.61 169
2442.72 160
2442.84 149
2442.95 138
2443.06 127
2443.18 118
2443.29 111
2443.40 106
2443.52 103
2443.63 100
2443.74 98
2443.86 96
2443.97 93
2444.08 89
2444.20 85
2444.31 82
2444.42 79
2444.54 78
2444.65 78
2444.76 79
2444.88 81
2444.99 81
2445.10 79
2445.22 76
2445.33 72
2445.44 68
2445.56 67
2445.67 69
2445.78 76
2445.90 85
2446.01 95
2446.12 104
2446.24 110
2446.35 112
2446.46 111
2446.58 108
2446.69 105
2446.80 103
2446.92 102
2447.03 102
2447.14 102
2447.26 100
2447.37 97
2447.48 91
2447.60 85
2447.71 80
2447.82 79
2447.94 83
2448.05 90
2448.16 99
2448.28 108
2448.39 113
2448.50 114
2448.62 110
2448.73 101
2448.84 91
2448.96 82
2449.07 74
2449.18 70
2449.30 69
2449.41 70
2449.52 73
2449.64 77
2449.75 80
2449.86 82
2449.98 83
2450.09 83
2450.21 82
2450.32 83
2450.43 85
2450.55 88
2450.66 93
2450.77 98
2450.89 103
2451.00 106
2451.11 107
2451.23 107
2451.34 106
2451.45 105
2451.57 103
2451.68 102
2451.79 101
2451.91 100
2452.02 100
2452.13 99
2452.25 100
2452.36 102
2452.47 106
2452.59 112
2452.70 120
2452.81 130
2452.93 140
2453.04 152
2453.16 165
2453.27 178
2453.38 192
2453.50 206
2453.61 221
2453.72 235
2453.84 247
2453.95 255
2454.06 258
2454.18 256
2454.29 248
2454.40 236
2454.52 222
2454.63 208
2454.74 195
2454.86 187
2454.97 183
2455.08 184
2455.20 190
2455.31 200
2455.43 212
2455.54 224
2455.65 236
2455.77 243
2455.88 246
2455.99 244
2456.11 237
2456.22 228
2456.33 217
2456.45 207
2456.56 199
2456.67 192
2456.79 187
2456.90 183
2457.02 178
2457.13 172
2457.24 165
2457.36 159
2457.47 152
2457.58 146
2457.70 141
2457.81 136
2457.92 133
2458.04 130
2458.15 128
2458.26 128
2458.38 129
2458.49 130
2458.61 131
2458.72 130
2458.83 126
2458.95 120
2459.06 112
2459.17 102
2459.29 94
2459.40 90
2459.51 90
2459.63 94
2459.74 100
2459.86 109
2459.97 118
2460.08 126
2460.20 133
2460.31 139
2460.42 145
2460.54 150
2460.65 155
2460.77 159
2460.88 163
2460.99 166
2461.11 167
2461.22 167
2461.33 165
2461.45 162
2461.56 159
2461.67 157
2461.79 155
2461.90 154
2462.02 154
2462.13 152
2462.24 150
2462.36 146
2462.47 141
2462.58 136
2462.70 133
2462.81 135
2462.93 140
2463.04 150
2463.15 162
2463.27 174
2463.38 185
2463.49 192
2463.61 195
2463.72 195
2463.84 193
2463.95 190
2464.06 189
2464.18 190
2464.29 193
2464.40 197
2464.52 201
2464.63 204
2464.75 205
2464.86 203
2464.97 198
2465.09 188
2465.20 175
2465.31 159
2465.43 144
2465.54 130
2465.66 120
2465.77 116
2465.88 120
2466.00 131
2466.11 148
2466.22 168
2466.34 189
2466.45 208
2466.57 224
2466.68 235
2466.79 241
2466.91 244
2467.02 245
2467.13 244
2467.25 244
2467.36 244
2467.48 246
2467.59 250
2467.70 255
2467.82 262
2467.93 270
2468.05 279
2468.16 286
2468.27 290
2468.39 289
2468.50 281
2468.61 267
2468.73 245
2468.84 219
2468.96 190
2469.07 162
2469.18 136
2469.30 114
2469.41 97
2469.53 83
2469.64 71
2469.75 59
2469.87 47
2469.98 33
2470.10 19
2470.21 5
2470.32 0
2470.44 0
2470.55 0
2470.66 0
2470.78 0
2470.89 0
2471.01 0
2471.12 0
2471.23 0
2471.35 9
2471.46 26
2471.58 47
2471.69 72
2471.80 99
2471.92 126
2472.03 150
2472.15 169
2472.26 181
2472.37 187
2472.49 187
2472.60 184
2472.72 178
2472.83 171
2472.94 166
2473.06 162
2473.17 159
2473.28 156
2473.40 152
2473.51 146
2473.63 137
2473.74 125
2473.85 112
2473.97 97
2474.08 83
2474.20 72
2474.31 64
2474.42 60
2474.54 61
2474.65 66
2474.77 75
2474.88 87
2474.99 100
2475.11 113
2475.22 125
2475.34 134
2475.45 141
2475.56 143
2475.68 142
2475.79 137
2475.91 130
2476.02 119
2476.13 106
2476.25 92
2476.36 77
2476.48 64
2476.59 52
2476.70 43
2476.82 38
2476.93 35
2477.05 34
2477.16 35
2477.28 35
2477.39 37
2477.50 39
2477.62 42
2477.73 46
2477.85 52
2477.96 61
2478.07 71
2478.19 83
2478.30 95
2478.42 105
2478.53 114
2478.64 119
2478.76 122
2478.87 124
2478.99 127
2479.10 131
2479.21 138
2479.33 146
2479.44 155
2479.56 162
2479.67 167
2479.79 170
2479.90 170
2480.01 169
2480.13 168
2480.24 168
2480.36 168
2480.47 168
2480.58 166
2480.70 161
2480.81 152
2480.93 141
2481.04 128
2481.15 116
2481.27 106
2481.38 99
2481.50 94
2481.61 90
2481.73 87
2481.84 83
2481.95 78
2482.07 72
2482.18 65
2482.30 60
2482.41 57
2482.52 57
2482.64 59
2482.75 62
2482.87 64
2482.98 65
2483.10 62
2483.21 55
2483.32 44
2483.44 31
2483.55 17
2483.67 4
2483.78 0
2483.89 0
2484.01 0
2484.12 2
2484.24 12
2484.35 21
2484.47 29
2484.58 34
2484.69 35
2484.81 33
2484.92 28
2485.04 21
2485.15 15
2485.27 12
2485.38 12
2485.49 16
2485.61 23
2485.72 31
2485.84 40
2485.95 47
2486.07 51
2486.18 52
2486.29 52
2486.41 52
2486.52 52
2486.64 53
2486.75 55
2486.86 55
2486.98 52
2487.09 45
2487.21 35
2487.32 22
2487.44 8
2487.55 0
2487.66 0
2487.78 0
2487.89 0
2488.01 0
2488.12 1
2488.24 6
2488.35 8
2488.47 7
2488.58 4
2488.69 1
2488.81 0
2488.92 2
2489.04 9
2489.15 18
2489.27 29
2489.38 38
2489.49 44
2489.61 44
2489.72 39
2489.84 30
2489.95 19
2490.07 9
2490.18 2
2490.29 0
2490.41 3
2490.52 11
2490.64 23
2490.75 37
2490.87 51
2490.98 65
2491.09 76
2491.21 85
2491.32 92
2491.44 96
2491.55 98
2491.67 98
2491.78 97
2491.90 95
2492.01 92
2492.12 90
2492.24 88
2492.35 87
2492.47 86
2492.58 87
2492.70 89
2492.81 91
2492.93 92
2493.04 90
2493.15 87
2493.27 81
2493.38 74
2493.50 67
2493.61 61
2493.73 56
2493.84 53
2493.96 50
2494.07 46
2494.18 42
2494.30 35
2494.41 27
2494.53 18
2494.64 8
2494.76 0
2494.87 0
2494.99 0
2495.10 0
2495.21 0
2495.33 0
2495.44 0
2495.56 0
2495.67 6
2495.79 12
2495.90 16
2496.02 17
2496.13 16
2496.24 15
2496.36 14
2496.47 15
2496.59 17
2496.70 22
2496.82 27
2496.93 33
2497.05 39
2497.16 44
2497.27 48
2497.39 51
2497.50 54
2497.62 56
2497.73 57
2497.85 56
2497.96 53
2498.08 47
2498.19 39
2498.31 28
2498.42 16
2498.53 3
2498.65 0
2498.76 0
2498.88 0
2498.99 0
2499.11 0
2499.22 10
2499.34 27
2499.45 44
2499.57 61
2499.68 76
2499.79 92
2499.91 107
2500.02 124
2500.14 143
2500.25 163
2500.37 183
2500.48 200
2500.60 214
2500.71 222
2500.83 226
2500.94 226
2501.06 223
2501.17 218
2501.28 213
2501.40 208
2501.51 201
2501.63 193
2501.74 184
2501.86 173
2501.97 161
2502.09 150
2502.20 140
2502.32 132
2502.43 128
2502.55 128
2502.66 130
2502.77 134
2502.89 139
2503.00 144
2503.12 147
2503.23 148
2503.35 147
2503.46 143
2503.58 138
2503.69 130
2503.81 121
2503.92 110
2504.04 98
2504.15 86
2504.26 74
2504.38 65
2504.49 59
2504.61 58
2504.72 63
2504.84 73
2504.95 88
2505.07 105
2505.18 123
2505.30 141
2505.41 156
2505.53 167
2505.64 176
2505.76 180
2505.87 181
2505.99 179
2506.10 172
2506.21 163
2506.33 149
2506.44 134
2506.56 117
2506.67 101
2506.79 88
2506.90 80
2507.02 77
2507.13 78
2507.25 84
2507.36 91
2507.48 98
2507.59 104
2507.71 109
2507.82 115
2507.94 120
2508.05 125
2508.17 130
2508.28 133
2508.39 133
2508.51 129
2508.62 121
2508.74 111
2508.85 99
2508.97 90
2509.08 82
2509.20 79
2509.31 79
2509.43 82
2509.54 87
2509.66 94
2509.77 100
2509.89 106
2510.00 110
2510.12 112
2510.23 111
2510.35 107
2510.46 99
2510.58 89
2510.69 77
2510.81 64
2510.92 50
2511.04 38
2511.15 28
2511.26 19
2511.38 13
2511.49 9
2511.61 7
2511.72 5
2511.84 3
2511.95 2
2512.07 0
2512.18 0
2512.30 0
2512.41 0
2512.53 0
2512.64 0
2512.76 0
2512.87 0
2512.99 11
2513.10 24
2513.22 37
2513.33 50
2513.45 60
2513.56 67
2513.68 70
2513.79 69
2513.91 64
2514.02 57
2514.14 49
2514.25 41
2514.37 34
2514.48 29
2514.60 25
2514.71 23
2514.83 21
2514.94 20
2515.06 20
2515.17 20
2515.29 21
2515.40 24
2515.52 28
2515.63 34
2515.75 42
2515.86 52
2515.98 61
2516.09 71
2516.21 79
2516.32 84
2516.44 85
2516.55 83
2516.67 77
2516.78 68
2516.89 57
2517.01 48
2517.12 42
2517.24 40
2517.35 43
2517.47 50
2517.58 61
2517.70 72
2517.81 81
2517.93 86
2518.04 87
2518.16 84
2518.27 79
2518.39 72
2518.50 66
2518.62 63
2518.73 64
2518.85 67
2518.96 72
2519.08 79
2519.19 85
2519.31 89
2519.42 91
2519.54 89
2519.65 86
2519.77 82
2519.88 79
2520.00 78
2520.11 80
2520.23 85
2520.35 93
2520.46 101
2520.58 108
2520.69 110
2520.81 108
2520.92 103
2521.04 95
2521.15 86
2521.27 79
2521.38 74
2521.50 73
2521.61 75
2521.73 78
2521.84 80
2521.96 82
2522.07 83
2522.19 84
2522.30 85
2522.42 89
2522.53 95
2522.65 105
2522.76 117
2522.88 131
2522.99 146
2523.11 161
2523.22 174
2523.34 185
2523.45 193
2523.57 197
2523.68 197
2523.80 194
2523.91 187
2524.03 177
2524.14 165
2524.26 151
2524.37 138
2524.49 127
2524.60 118
2524.72 112
2524.83 109
2524.95 110
2525.06 114
2525.18 118
2525.29 123
2525.41 126
2525.52 126
2525.64 125
2525.75 122
2525.87 118
2525.99 114
2526.10 110
2526.22 108
2526.33 105
2526.45 100
2526.56 95
2526.68 87
2526.79 79
2526.91 73
2527.02 70
2527.14 73
2527.25 82
2527.37 99
2527.48 122
2527.60 148
2527.71 175
2527.83 198
2527.94 214
2528.06 222
2528.17 221
2528.29 211
2528.40 194
2528.52 174
2528.63 155
2528.75 138
2528.87 126
2528.98 119
2529.10 118
2529.21 122
2529.33 129
2529.44 137
2529.56 145
2529.67 149
2529.79 149
2529.90 144
2530.02 135
2530.13 124
2530.25 112
2530.36 102
2530.48 93
2530.59 86
2530.71 80
2530.82 75
2530.94 71
2531.06 67
2531.17 66
2531.29 67
2531.40 71
2531.52 76
2531.63 83
2531.75 90
2531.86 95
2531.98 98
2532.09 98
2532.21 96
2532.32 94
2532.44 94
2532.55 96
2532.67 102
2532.78 111
2532.90 122
2533.02 134
2533.13 144
2533.25 152
2533.36 155
2533.48 153
2533.59 144
2533.71 130
2533.82 111
2533.94 90
2534.05 69
2534.17 49
2534.28 33
2534.40 21
2534.51 15
2534.63 14
2534.75 15
2534.86 19
2534.98 24
2535.09 27
2535.21 30
2535.32 33
2535.44 36
2535.55 41
2535.67 50
2535.78 61
2535.90 75
2536.01 88
2536.13 97
2536.25 102
2536.36 99
2536.48 91
2536.59 77
2536.71 62
2536.82 46
2536.94 32
2537.05 21
2537.17 14
2537.28 10
2537.40 8
2537.52 7
2537.63 6
2537.75 6
2537.86 5
2537.98 4
2538.09 3
2538.21 2
2538.32 1
2538.44 1
2538.55 0
2538.67 0
2538.79 0
2538.90 0
2539.02 0
2539.13 0
2539.25 0
2539.36 0
2539.48 1
2539.59 10
2539.71 19
2539.82 28
2539.94 36
2540.06 42
2540.17 47
2540.29 51
2540.40 53
2540.52 55
2540.63 56
2540.75 55
2540.86 54
2540.98 52
2541.10 50
2541.21 49
2541.33 48
2541.44 48
2541.56 50
2541.67 53
2541.79 57
2541.90 60
2542.02 64
2542.13 67
2542.25 69
2542.37 71
2542.48 72
2542.60 73
2542.71 73
2542.83 74
2542.94 74
2543.06 74
2543.17 74
2543.29 76
2543.41 78
2543.52 79
2543.64 79
2543.75 77
2543.87 71
2543.98 62
2544.10 51
2544.21 39
2544.33 29
2544.45 23
2544.56 21
2544.68 23
2544.79 28
2544.91 35
2545.02 43
2545.14 50
2545.26 56
2545.37 61
2545.49 63
2545.60 64
2545.72 63
2545.83 61
2545.95 58
2546.06 57
2546.18 58
2546.30 61
2546.41 67
2546.53 73
2546.64 78
2546.76 79
2546.87 77
2546.99 70
2547.11 61
2547.22 52
2547.34 44
2547.45 39
2547.57 38
2547.68 39
2547.80 43
2547.91 49
2548.03 55
2548.15 61
2548.26 67
2548.38 71
2548.49 74
2548.61 75
2548.72 73
2548.84 69
2548.96 65
2549.07 62
2549.19 62
2549.30 66
2549.42 72
2549.53 78
2549.65 83
2549.77 84
2549.88 80
2550.00 70
2550.11 58
2550.23 45
2550.34 34
2550.46 27
2550.58 25
2550.69 28
2550.81 35
2550.92 45
2551.04 57
2551.15 69
2551.27 82
2551.39 94
2551.50 107
2551.62 119
2551.73 129
2551.85 137
2551.97 143
2552.08 144
2552.20 143
2552.31 140
2552.43 136
2552.54 135
2552.66 138
2552.78 148
2552.89 163
2553.01 183
2553.12 204
2553.24 224
2553.35 238
2553.47 246
2553.59 245
2553.70 239
2553.82 227
2553.93 213
2554.05 199
2554.16 184
2554.28 169
2554.40 153
2554.51 135
2554.63 115
2554.74 93
2554.86 69
2554.98 46
2555.09 25
2555.21 8
2555.32 0
2555.44 0
2555.55 0
2555.67 0
2555.79 0
2555.90 0
2556.02 0
2556.13 0
2556.25 4
2556.37 11
2556.48 17
2556.60 23
2556.71 26
2556.83 25
2556.95 21
2557.06 13
2557.18 4
2557.29 0
2557.41 0
2557.52 0
2557.64 0
2557.76 0
2557.87 0
2557.99 3
2558.10 15
2558.22 29
2558.34 43
2558.45 56
2558.57 68
2558.68 78
2558.80 85
2558.92 90
2559.03 91
2559.15 87
2559.26 78
2559.38 64
2559.50 45
2559.61 25
2559.73 4
2559.84 0
2559.96 0
2560.07 0
2560.19 0
2560.31 0
2560.42 0
2560.54 0
2560.65 0
2560.77 14
2560.89 26
2561.00 35
2561.12 40
2561.23 43
2561.35 44
2561.47 46
2561.58 50
2561.70 57
2561.81 66
2561.93 78
2562.05 91
2562.16 103
2562.28 113
2562.39 121
2562.51 126
2562.63 128
2562.74 130
2562.86 131
2562.97 133
2563.09 136
2563.21 142
2563.32 150
2563.44 160
2563.55 170
2563.67 180
2563.79 189
2563.90 196
2564.02 199
2564.13 199
2564.25 196
2564.37 190
2564.48 182
2564.60 172
2564.71 161
2564.83 149
2564.95 137
2565.06 124
2565.18 109
2565.29 93
2565.41 78
2565.53 64
2565.64 53
2565.76 45
2565.88 41
2565.99 38
2566.11 38
2566.22 37
2566.34 37
2566.46 36
2566.57 36
2566.69 38
2566.80 43
2566.92 49
2567.04 57
2567.15 65
2567.27 72
2567.38 76
2567.50 79
2567.62 80
2567.73 82
2567.85 84
2567.97 87
2568.08 91
2568.20 95
2568.31 96
2568.43 95
2568.55 89
2568.66 79
2568.78 67
2568.89 53
2569.01 41
2569.13 31
2569.24 25
2569.36 22
2569.47 24
2569.59 29
2569.71 37
2569.82 47
2569.94 58
2570.06 69
2570.17 79
2570.29 85
2570.40 88
2570.52 87
2570.64 82
2570.75 76
2570.87 70
2570.99 65
2571.10 64
2571.22 66
2571.33 72
2571.45 80
2571.57 89
2571.68 99
2571.80 108
2571.91 116
2572.03 121
2572.15 123
2572.26 123
2572.38 119
2572.50 114
2572.61 108
2572.73 100
2572.84 93
2572.96 87
2573.08 82
2573.19 79
2573.31 76
2573.43 76
2573.54 79
2573.66 85
2573.77 94
2573.89 106
2574.01 121
2574.12 137
2574.24 153
2574.36 168
2574.47 179
2574.59 186
2574.70 191
2574.82 193
2574.94 195
2575.05 196
2575.17 200
2575.29 205
2575.40 211
2575.52 218
2575.64 223
2575.75 226
2575.87 226
2575.98 221
2576.10 211
2576.22 196
2576.33 178
2576.45 157
2576.57 135
2576.68 113
2576.80 94
2576.91 77
2577.03 66
2577.15 61
2577.26 62
2577.38 69
2577.50 80
2577.61 94
2577.73 110
2577.85 124
2577.96 137
2578.08 146
2578.19 151
2578.31 154
2578.43 155
2578.54 155
2578.66 155
2578.78 154
2578.89 150
2579.01 145
2579.13 136
2579.24 124
2579.36 109
2579.47 92
2579.59 77
2579.71 65
2579.82 56
2579.94 51
2580.06 48
2580.17 48
2580.29 46
2580.41 44
2580.52 40
2580.64 36
2580.75 33
2580.87 33
2580.99 36
2581.10 43
2581.22 53
2581.34 64
2581.45 74
2581.57 81
2581.69 85
2581.80 87
2581.92 86
2582.04 86
2582.15 88
2582.27 92
2582.38 100
2582.50 109
2582.62 118
2582.73 126
2582.85 132
2582.97 135
2583.08 137
2583.20 140
2583.32 144
2583.43 150
2583.55 160
2583.67 171
2583.78 182
2583.90 194
2584.02 204
2584.13 213
2584.25 221
2584.36 227
2584.48 233
2584.60 239
2584.71 245
2584.83 251
2584.95 257
2585.06 266
2585.18 278
2585.30 293
2585.41 309
2585.53 325
2585.65 338
2585.76 345
2585.88 345
2586.00 336
2586.11 321
2586.23 301
2586.35 278
2586.46 254
2586.58 232
2586.70 213
2586.81 197
2586.93 185
2587.04 176
2587.16 169
2587.28 164
2587.39 161
2587.51 158
2587.63 156
2587.74 154
2587.86 153
2587.98 151
2588.09 148
2588.21 144
2588.33 138
2588.44 130
2588.56 120
2588.68 110
2588.79 101
2588.91 96
2589.03 95
2589.14 100
2589.26 110
2589.38 124
2589.49 140
2589.61 155
2589.73 167
2589.84 176
2589.96 180
2590.08 181
2590.19 178
2590.31 173
2590.43 168
2590.54 163
2590.66 158
2590.78 153
2590.89 148
2591.01 141
2591.13 131
2591.24 120
2591.36 106
2591.48 92
2591.59 80
2591.71 72
2591.83 68
2591.94 70
2592.06 76
2592.18 85
2592.29 93
2592.41 99
2592.53 101
2592.64 99
2592.76 93
2592.88 87
2592.99 81
2593.11 80
2593.23 83
2593.34 91
2593.46 104
2593.58 120
2593.69 136
2593.81 150
2593.93 161
2594.04 167
2594.16 167
2594.28 163
2594.39 157
2594.51 151
2594.63 147
2594.74 146
2594.86 149
2594.98 154
2595.09 160
2595.21 164
2595.33 165
2595.44 161
2595.56 154
2595.68 145
2595.79 136
2595.91 129
2596.03 125
2596.14 124
2596.26 127
2596.38 131
2596.49 137
2596.61 143
2596.73 150
2596.84 156
2596.96 161
2597.08 164
2597.20 166
2597.31 164
2597.43 160
2597.55 153
2597.66 144
2597.78 134
2597.90 124
2598.01 116
2598.13 109
2598.25 105
2598.36 103
2598.48 103
2598.60 103
2598.71 103
2598.83 102
2598.95 100
2599.06 96
2599.18 90
2599.30 83
2599.41 76
2599.53 68
2599.65 62
2599.77 55
2599.88 49
2600.00 45
2600.12 42
2600.23 40
2600.35 40
2600.47 41
2600.58 45
2600.70 51
2600.82 59
2600.93 68
2601.05 78
2601.17 89
2601.28 100
2601.40 110
2601.52 118
2601.63 122
2601.75 122
2601.87 118
2601.99 110
2602.10 99
2602.22 89
2602.34 81
2602.45 76
2602.57 74
2602.69 75
2602.80 75
2602.92 75
2603.04 72
2603.15 65
2603.27 54
2603.39 40
2603.51 25
2603.62 10
2603.74 0
2603.86 0
2603.97 0
2604.09 0
2604.21 0
2604.32 0
2604.44 0
2604.56 0
2604.67 1
2604.79 19
2604.91 37
2605.03 54
2605.14 69
2605.26 82
2605.38 91
2605.49 99
2605.61 105
2605.73 111
2605.84 115
2605.96 118
2606.08 121
2606.20 122
2606.31 122
2606.43 120
2606.55 118
2606.66 116
2606.78 113
2606.90 111
2607.01 109
2607.13 109
2607.25 112
2607.37 119
2607.48 130
2607.60 145
2607.72 163
2607.83 181
2607.95 198
2608.07 210
2608.18 218
2608.30 222
2608.42 223
2608.54 223
2608.65 225
2608.77 228
2608.89 234
2609.00 240
2609.12 245
2609.24 247
2609.35 246
2609.47 240
2609.59 231
2609.71 221
2609.82 212
2609.94 204
2610.06 201
2610.17 201
2610.29 204
2610.41 211
2610.53 219
2610.64 229
2610.76 239
2610.88 248
2610.99 256
2611.11 262
2611.23 266
2611.35 268
2611.46 269
2611.58 269
2611.70 270
2611.81 273
2611.93 277
2612.05 283
2612.17 288
2612.28 293
2612.40 295
2612.52 295
2612.63 293
2612.75 291
2612.87 290
2612.98 291
2613.10 293
2613.22 297
2613.34 301
2613.45 303
2613.57 302
2613.69 299
2613.80 293
2613.92 288
2614.04 282
2614.16 279
2614.27 277
2614.39 275
2614.51 271
2614.63 264
2614.74 253
2614.86 239
2614.98 222
2615.09 205
2615.21 192
2615.33 183
2615.45 181
2615.56 184
2615.68 192
2615.80 201
2615.91 210
2616.03 215
2616.15 216
2616.27 211
2616.38 202
2616.50 187
2616.62 169
2616.73 149
2616.85 129
2616.97 111
2617.09 96
2617.20 85
2617.32 79
2617.44 76
2617.56 75
2617.67 75
2617.79 74
2617.91 73
2618.02 72
2618.14 74
2618.26 80
2618.38 91
2618.49 106
2618.61 123
2618.73 139
2618.85 150
2618.96 153
2619.08 149
2619.20 138
2619.31 122
2619.43 107
2619.55 95
2619.67 89
2619.78 90
2619.90 97
2620.02 107
2620.14 118
2620.25 126
2620.37 130
2620.49 128
2620.60 122
2620.72 113
2620.84 102
2620.96 90
2621.07 78
2621.19 67
2621.31 55
2621.43 43
2621.54 32
2621.66 22
2621.78 14
2621.90 10
2622.01 10
2622.13 14
2622.25 21
2622.36 29
2622.48 36
2622.60 42
2622.72 44
2622.83 44
2622.95 42
2623.07 38
2623.19 35
2623.30 32
2623.42 32
2623.54 34
2623.66 38
2623.77 44
2623.89 52
2624.01 62
2624.13 73
2624.24 84
2624.36 95
2624.48 104
2624.59 109
2624.71 111
2624.83 110
2624.95 105
2625.06 101
2625.18 98
2625.30 99
2625.42 104
2625.53 114
2625.65 125
2625.77 137
2625.89 146
2626.00 151
2626.12 151
2626.24 146
2626.36 138
2626.47 129
2626.59 120
2626.71 112
2626.83 106
2626.94 102
2627.06 101
2627.18 101
2627.30 104
2627.41 108
2627.53 113
2627.65 119
2627.77 126
2627.88 135
2628.00 145
2628.12 157
2628.24 170
2628.35 183
2628.47 194
2628.59 202
2628.71 206
2628.82 207
2628.94 206
2629.06 203
2629.18 200
2629.29 199
2629.41 199
2629.53 202
2629.65 206
2629.76 210
2629.88 214
2630.00 219
2630.12 223
2630.23 228
2630.35 234
2630.47 241
2630.59 248
2630.70 253
2630.82 257
2630.94 258
2631.06 255
2631.17 251
2631.29 247
2631.41 245
2631.53 244
2631.64 246
2631.76 249
2631.88 251
2632.00 250
2632.11 246
2632.23 239
2632.35 229
2632.47 221
2632.58 215
2632.70 214
2632.82 217
2632.94 223
2633.05 230
2633.17 237
2633.29 240
2633.41 240
2633.52 237
2633.64 230
2633.76 222
2633.88 213
2633.99 204
2634.11 195
2634.23 187
2634.35 181
2634.47 178
2634.58 178
2634.70 180
2634.82 186
2634.94 193
2635.05 200
2635.17 207
2635.29 212
2635.41 217
2635.52 220
2635.64 222
2635.76 225
2635.88 227
2635.99 231
2636.11 236
2636.23 242
2636.35 249
2636.47 255
2636.58 261
2636.70 264
2636.82 264
2636.94 261
2637.05 254
2637.17 245
2637.29 234
2637.41 222
2637.52 210
2637.64 200
2637.76 190
2637.88 180
2638.00 169
2638.11 159
2638.23 147
2638.35 135
2638.47 124
2638.58 113
2638.70 103
2638.82 94
2638.94 84
2639.05 72
2639.17 58
2639.29 42
2639.41 25
2639.53 8
2639.64 0
2639.76 0
2639.88 0
2640.00 0
2640.11 0
2640.23 6
2640.35 20
2640.47 35
2640.59 49
2640.70 63
2640.82 75
2640.94 88
2641.06 100
2641.17 113
2641.29 126
2641.41 139
2641.53 150
2641.65 158
2641.76 161
2641.88 161
2642.00 157
2642.12 150
2642.23 143
2642.35 137
2642.47 135
2642.59 137
2642.71 143
2642.82 152
2642.94 164
2643.06 177
2643.18 188
2643.29 198
2643.41 205
2643.53 208
2643.65 207
2643.77 204
2643.88 198
2644.00 191
2644.12 185
2644.24 180
2644.35 175
2644.47 173
2644.59 171
2644.71 170
2644.83 169
2644.94 167
2645.06 166
2645.18 163
2645.30 159
2645.42 154
2645.53 148
2645.65 141
2645.77 135
2645.89 131
2646.00 128
2646.12 128
2646.24 128
2646.36 129
2646.48 130
2646.59 129
2646.71 129
2646.83 129
2646.95 130
2647.07 130
2647.18 130
2647.30 131
2647.42 132
2647.54 132
2647.66 131
2647.77 129
2647.89 125
2648.01 119
2648.13 111
2648.24 101
2648.36 90
2648.48 78
2648.60 66
2648.72 55
2648.83 46
2648.95 41
2649.07 39
2649.19 40
2649.31 46
2649.42 54
2649.54 65
2649.66 78
2649.78 91
2649.90 103
2650.01 115
2650.13 127
2650.25 138
2650.37 149
2650.49 160
2650.60 170
2650.72 178
2650.84 182
2650.96 180
2651.08 174
2651.19 162
2651.31 148
2651.43 132
2651.55 118
2651.67 106
2651.78 98
2651.90 90
2652.02 82
2652.14 72
2652.26 57
2652.37 40
2652.49 20
2652.61 0
2652.73 0
2652.85 0
2652.96 0
2653.08 0
2653.20 0
2653.32 0
2653.44 0
2653.55 11
2653.67 20
2653.79 25
2653.91 27
2654.03 25
2654.14 22
2654.26 20
2654.38 20
2654.50 24
2654.62 30
2654.73 38
2654.85 46
2654.97 53
2655.09 58
2655.21 61
2655.33 62
2655.44 63
2655.56 64
2655.68 65
2655.80 67
2655.92 67
2656.03 66
2656.15 64
2656.27 60
2656.39 55
2656.51 50
2656.62 46
2656.74 44
2656.86 44
2656.98 46
2657.10 50
2657.22 54
2657.33 59
2657.45 63
2657.57 67
2657.69 69
2657.81 71
2657.92 73
2658.04 75
2658.16 78
2658.28 81
2658.40 85
2658.51 89
2658.63 92
2658.75 94
2658.87 95
2658.99 94
2659.11 91
2659.22 88
2659.34 85
2659.46 85
2659.58 86
2659.70 88
2659.81 93
2659.93 98
2660.05 104
2660.17 110
2660.29 115
2660.41 118
2660.52 121
2660.64 122
2660.76 120
2660.88 115
2661.00 106
2661.11 94
2661.23 81
2661.35 69
2661.47 59
2661.59 54
2661.71 54
2661.82 58
2661.94 64
2662.06 71
2662.18 78
2662.30 83
2662.42 87
2662.53 92
2662.65 97
2662.77 103
2662.89 110
2663.01 115
2663.12 118
2663.24 118
2663.36 113
2663.48 104
2663.60 92
2663.72 78
2663.83 65
2663.95 53
2664.07 46
2664.19 43
2664.31 45
2664.43 52
2664.54 62
2664.66 72
2664.78 81
2664.90 88
2665.02 92
2665.14 93
2665.25 92
2665.37 91
2665.49 91
2665.61 92
2665.73 95
2665.85 99
2665.96 105
2666.08 109
2666.20 113
2666.32 115
2666.44 115
2666.56 113
2666.67 110
2666.79 107
2666.91 105
2667.03 105
2667.15 106
2667.27 109
2667.38 114
2667.50 121
2667.62 130
2667.74 141
2667.86 154
2667.98 168
2668.09 181
2668.21 193
2668.33 200
2668.45 201
2668.57 197
2668.69 188
2668.80 177
2668.92 164
2669.04 153
2669.16 145
2669.28 140
2669.40 137
2669.51 135
2669.63 132
2669.75 129
2669.87 126
2669.99 125
2670.11 127
2670.22 133
2670.34 144
2670.46 159
2670.58 179
2670.70 199
2670.82 218
2670.94 235
2671.05 247
2671.17 255
2671.29 259
2671.41 260
2671.53 260
2671.65 260
2671.76 262
2671.88 264
2672.00 268
2672.12 272
2672.24 275
2672.36 278
2672.48 278
2672.59 278
2672.71 276
2672.83 272
2672.95 266
2673.07 258
2673.19 246
2673.30 232
2673.42 217
2673.54 203
2673.66 191
2673.78 182
2673.90 178
2674.02 176
2674.13 178
2674.25 179
2674.37 181
2674.49 180
2674.61 179
2674.73 176
2674.85 173
2674.96 171
2675.08 169
2675.20 167
2675.32 165
2675.44 163
2675.56 159
2675.67 153
2675.79 145
2675.91 136
2676.03 125
2676.15 113
2676.27 101
2676.39 90
2676.50 81
2676.62 74
2676.74 71
2676.86 71
2676.98 75
2677.10 83
2677.22 92
2677.33 102
2677.45 111
2677.57 118
2677.69 123
2677.81 126
2677.93 128
2678.05 130
2678.16 133
2678.28 137
2678.40 143
2678.52 149
2678.64 156
2678.76 162
2678.88 169
2678.99 175
2679.11 183
2679.23 192
2679.35 200
2679.47 208
2679.59 214
2679.71 216
2679.83 214
2679.94 209
2680.06 202
2680.18 195
2680.30 190
2680.42 190
2680.54 194
2680.66 203
2680.77 215
2680.89 228
2681.01 242
2681.13 255
2681.25 266
2681.37 273
2681.49 277
2681.60 278
2681.72 275
2681.84 270
2681.96 264
2682.08 259
2682.20 257
2682.32 258
2682.44 264
2682.55 273
2682.67 284
2682.79 295
2682.91 305
2683.03 311
2683.15 315
2683.27 317
2683.39 319
2683.50 322
2683.62 326
2683.74 331
2683.86 336
2683.98 340
2684.10 342
2684.22 342
2684.34 341
2684.45 340
2684.57 340
2684.69 340
2684.81 339
2684.93 336
2685.05 330
2685.17 320
2685.28 308
2685.40 294
2685.52 281
2685.64 272
2685.76 267
2685.88 267
2686.00 271
2686.12 278
2686.24 286
2686.35 292
2686.47 296
2686.59 296
2686.71 292
2686.83 284
2686.95 273
2687.07 260
2687.19 245
2687.30 231
2687.42 218
2687.54 208
2687.66 199
2687.78 194
2687.90 190
2688.02 187
2688.14 184
2688.25 181
2688.37 177
2688.49 173
2688.61 170
2688.73 169
2688.85 170
2688.97 174
2689.09 180
2689.21 187
2689.32 195
2689.44 205
2689.56 214
2689.68 225
2689.80 235
2689.92 246
2690.04 255
2690.16 263
2690.27 268
2690.39 269
2690.51 267
2690.63 262
2690.75 256
2690.87 250
2690.99 247
2691.11 246
2691.23 250
2691.34 256
2691.46 263
2691.58 270
2691.70 275
2691.82 277
2691.94 275
2692.06 270
2692.18 263
2692.30 253
2692.41 243
2692.53 232
2692.65 221
2692.77 210
2692.89 200
2693.01 191
2693.13 184
2693.25 178
2693.37 173
2693.49 167
2693.60 162
2693.72 155
2693.84 148
2693.96 141
2694.08 134
2694.20 128
2694.32 123
2694.44 119
2694.56 116
2694.67 111
2694.79 107
2694.91 102
2695.03 97
2695.15 94
2695.27 93
2695.39 93
2695.51 94
2695.63 96
2695.75 97
2695.86 96
2695.98 95
2696.10 92
2696.22 90
2696.34 88
2696.46 86
2696.58 84
2696.70 80
2696.82 73
2696.94 61
2697.05 45
2697.17 26
2697.29 6
2697.41 0
2697.53 0
2697.65 0
2697.77 0
2697.89 0
2698.01 0
2698.13 0
2698.24 0
2698.36 3
2698.48 9
2698.60 17
2698.72 29
2698.84 45
2698.96 64
2699.08 84
2699.20 103
2699.32 117
2699.43 127
2699.55 131
2699.67 131
2699.79 129
2699.91 124
2700.03 120
2700.15 117
2700.27 115
2700.39 114
2700.51 114
2700.63 114
2700.74 113
2700.86 111
2700.98 108
2701.10 103
2701.22 99
2701.34 94
2701.46 91
2701.58 90
2701.70 89
2701.82 90
2701.94 91
2702.05 91
2702.17 89
2702.29 85
2702.41 78
2702.53 68
2702.65 59
2702.77 50
2702.89 44
2703.01 40
2703.13 40
2703.25 43
2703.37 48
2703.48 53
2703.60 58
2703.72 63
2703.84 68
2703.96 73
2704.08 79
2704.20 85
2704.32 92
2704.44 100
2704.56 109
2704.68 117
2704.80 126
2704.91 135
2705.03 145
2705.15 153
2705.27 161
2705.39 167
2705.51 170
2705.63 171
2705.75 171
2705.87 169
2705.99 167
2706.11 164
2706.23 161
2706.34 157
2706.46 153
2706.58 150
2706.70 148
2706.82 149
2706.94 152
2707.06 156
2707.18 159
2707.30 158
2707.42 153
2707.54 143
2707.66 129
2707.78 115
2707.89 103
2708.01 95
2708.13 93
2708.25 97
2708.37 106
2708.49 119
2708.61 135
2708.73 150
2708.85 163
2708.97 174
2709.09 180
2709.21 181
2709.33 178
2709.45 171
2709.56 161
2709.68 149
2709.80 136
2709.92 124
2710.04 112
2710.16 102
2710.28 95
2710.40 90
2710.52 87
2710.64 86
2710.76 87
2710.88 88
2711.00 91
2711.12 94
2711.23 98
2711.35 102
2711.47 107
2711.59 111
2711.71 114
2711.83 114
2711.95 111
2712.07 104
2712.19 92
2712.31 77
2712.43 58
2712.55 38
2712.67 17
2712.79 0
2712.91 0
2713.03 0
2713.14 0
2713.26 0
2713.38 0
2713.50 0
2713.62 0
2713.74 3
2713.86 22
2713.98 40
2714.10 57
2714.22 72
2714.34 85
2714.46 96
2714.58 105
2714.70 113
2714.82 117
2714.94 119
2715.05 118
2715.17 116
2715.29 112
2715.41 108
2715.53 104
2715.65 100
2715.77 98
2715.89 95
2716.01 93
2716.13 90
2716.25 88
2716.37 86
2716.49 87
2716.61 89
2716.73 94
2716.85 101
2716.97 108
2717.08 116
2717.20 122
2717.32 128
2717.44 135
2717.56 143
2717.68 156
2717.80 171
2717.92 190
2718.04 210
2718.16 228
2718.28 243
2718.40 252
2718.52 256
2718.64 256
2718.76 254
2718.88 255
2719.00 258
2719.12 267
2719.24 278
2719.36 292
2719.47 305
2719.59 315
2719.71 320
2719.83 319
2719.95 314
2720.07 304
2720.19 293
2720.31 283
2720.43 274
2720.55 268
2720.67 265
2720.79 265
2720.91 265
2721.03 265
2721.15 264
2721.27 261
2721.39 255
2721.51 246
2721.63 236
2721.75 226
2721.87 217
2721.98 209
2722.10 204
2722.22 201
2722.34 198
2722.46 195
2722.58 191
2722.70 187
2722.82 182
2722.94 178
2723.06 175
2723.18 175
2723.30 180
2723.42 188
2723.54 200
2723.66 213
2723.78 228
2723.90 243
2724.02 257
2724.14 268
2724.26 277
2724.38 284
2724.50 288
2724.62 290
2724.74 288
2724.85 284
2724.97 280
2725.09 276
2725.21 274
2725.33 275
2725.45 279
2725.57 285
2725.69 291
2725.81 296
2725.93 296
2726.05 294
2726.17 292
2726.29 290
2726.41 291
2726.53 296
2726.65 303
2726.77 311
2726.89 318
2727.01 321
2727.13 321
2727.25 319
2727.37 317
2727.49 320
2727.61 327
2727.73 339
2727.85 355
2727.97 373
2728.09 388
2728.21 400
2728.33 406
2728.44 406
2728.56 402
2728.68 395
2728.80 384
2728.92 372
2729.04 358
2729.16 343
2729.28 329
2729.40 316
2729.52 304
2729.64 295
2729.76 288
2729.88 282
2730.00 278
2730.12 274
2730.24 269
2730.36 262
2730.48 256
2730.60 249
2730.72 243
2730.84 240
2730.96 241
2731.08 246
2731.20 255
2731.32 267
2731.44 282
2731.56 297
2731.68 310
2731.80 321
2731.92 329
2732.04 334
2732.16 337
2732.28 340
2732.40 343
2732.52 346
2732.64 349
2732.76 350
2732.88 346
2733.00 337
2733.12 323
2733.23 303
2733.35 280
2733.47 256
2733.59 235
2733.71 219
2733.83 207
2733.95 201
2734.07 199
2734.19 199
2734.31 200
2734.43 201
2734.55 201
2734.67 200
2734.79 200
2734.91 201
2735.03 204
2735.15 209
2735.27 218
2735.39 228
2735.51 241
2735.63 254
2735.75 268
2735.87 280
2735.99 292
2736.11 302
2736.23 312
2736.35 320
2736.47 327
2736.59 331
2736.71 331
2736.83 327
2736.95 320
2737.07 309
2737.19 297
2737.31 284
2737.43 272
2737.55 261
2737.67 250
2737.79 238
2737.91 224
2738.03 208
2738.15 190
2738.27 173
2738.39 159
2738.51 151
2738.63 149
2738.75 153
2738.87 162
2738.99 174
2739.11 184
2739.23 193
2739.35 199
2739.47 204
2739.59 207
2739.71 211
2739.83 216
2739.95 221
2740.07 226
2740.19 228
2740.31 228
2740.43 225
2740.55 220
2740.67 213
2740.79 206
2740.91 199
2741.03 193
2741.15 188
2741.27 183
2741.39 178
2741.51 174
2741.63 170
2741.75 167
2741.87 164
2741.99 161
2742.11 158
2742.23 154
2742.35 149
2742.47 141
2742.59 133
2742.71 125
2742.83 117
2742.95 112
2743.07 109
2743.19 109
2743.31 111
2743.43 116
2743.55 122
2743.67 127
2743.79 131
2743.91 133
2744.03 132
2744.15 128
2744.27 122
2744.39 116
2744.51 110
2744.63 106
2744.75 105
2744.87 106
2744.99 109
2745.11 111
2745.23 113
2745.35 114
2745.47 113
2745.59 111
2745.71 110
2745.83 111
2745.95 115
2746.07 121
2746.19 128
2746.31 135
2746.43 141
2746.55 143
2746.67 142
2746.79 136
2746.91 129
2747.03 120
2747.15 111
2747.27 105
2747.39 100
2747.51 97
2747.63 97
2747.75 98
2747.87 101
2747.99 105
2748.11 110
2748.23 113
2748.35 117
2748.47 119
2748.59 120
2748.71 120
2748.83 119
2748.95 118
2749.07 118
2749.19 119
2749.31 121
2749.43 124
2749.55 128
2749.67 132
2749.79 136
2749.91 138
2750.03 140
2750.15 139
2750.27 137
2750.39 134
2750.51 129
2750.63 123
2750.75 117
2750.88 111
2751.00 106
2751.12 103
2751.24 101
2751.36 99
2751.48 99
2751.60 100
2751.72 102
2751.84 105
2751.96 111
2752.08 120
2752.20 134
2752.32 150
2752.44 167
2752.56 184
2752.68 198
2752.80 208
2752.92 212
2753.04 211
2753.16 206
2753.28 200
2753.40 193
2753.52 187
2753.64 182
2753.76 179
2753.88 177
2754.00 176
2754.12 174
2754.24 173
2754.36 170
2754.48 167
2754.60 162
2754.72 155
2754.84 147
2754.96 138
2755.08 128
2755.20 119
2755.32 110
2755.44 103
2755.56 97
2755.68 92
2755.81 89
2755.93 88
2756.05 90
2756.17 94
2756.29 102
2756.41 112
2756.53 123
2756.65 135
2756.77 146
2756.89 155
2757.01 162
2757.13 168
2757.25 172
2757.37 176
2757.49 178
2757.61 177
2757.73 175
2757.85 170
2757.97 163
2758.09 155
2758.21 147
2758.33 141
2758.45 138
2758.57 140
2758.69 144
2758.81 153
2758.93 163
2759.05 174
2759.17 184
2759.29 192
2759.42 197
2759.54 199
2759.66 197
2759.78 191
2759.90 184
2760.02 175
2760.14 167
2760.26 162
2760.38 159
2760.50 158
2760.62 160
2760.74 162
2760.86 163
2760.98 163
2761.10 160
2761.22 154
2761.34 147
2761.46 138
2761.58 129
2761.70 121
2761.82 115
2761.94 113
2762.06 116
2762.18 124
2762.31 136
2762.43 150
2762.55 162
2762.67 169
2762.79 169
2762.91 161
2763.03 148
2763.15 131
2763.27 115
2763.39 103
2763.51 96
2763.63 93
2763.75 94
2763.87 97
2763.99 100
2764.11 103
2764.23 105
2764.35 105
2764.47 105
2764.59 104
2764.71 103
2764.84 102
2764.96 100
2765.08 99
2765.20 97
2765.32 94
2765.44 92
2765.56 89
2765.68 87
2765.80 85
2765.92 85
2766.04 86
2766.16 87
2766.28 87
2766.40 87
2766.52 85
2766.64 83
2766.76 80
2766.88 79
2767.00 81
2767.13 86
2767.25 93
2767.37 101
2767.49 109
2767.61 113
2767.73 113
2767.85 109
2767.97 100
2768.09 89
2768.21 77
2768.33 66
2768.45 57
2768.57 52
2768.69 51
2768.81 53
2768.93 59
2769.05 67
2769.17 77
2769.30 85
2769.42 92
2769.54 96
2769.66 97
2769.78 94
2769.90 90
2770.02 84
2770.14 78
2770.26 73
2770.38 69
2770.50 66
2770.62 63
2770.74 60
2770.86 54
2770.98 46
2771.10 37
2771.23 28
2771.35 18
2771.47 9
2771.59 1
2771.71 0
2771.83 0
2771.95 0
2772.07 0
2772.19 0
2772.31 0
2772.43 0
2772.55 0
2772.67 6
2772.79 18
2772.91 28
2773.04 36
2773.16 40
2773.28 41
2773.40 40
2773.52 39
2773.64 38
2773.76 38
2773.88 39
2774.00 42
2774.12 44
2774.24 47
2774.36 50
2774.48 55
2774.60 61
2774.72 70
2774.85 82
2774.97 94
2775.09 108
2775.21 120
2775.33 130
2775.45 136
2775.57 138
2775.69 136
2775.81 128
2775.93 116
2776.05 100
2776.17 83
2776.29 65
2776.42 47
2776.54 32
2776.66 19
2776.78 10
2776.90 3
2777.02 0
2777.14 0
2777.26 0
2777.38 0
2777.50 0
2777.62 0
2777.74 0
2777.86 0
2777.99 0
2778.11 12
2778.23 28
2778.35 44
2778.47 60
2778.59 76
2778.71 92
2778.83 107
2778.95 122
2779.07 136
2779.19 149
2779.31 160
2779.43 167
2779.56 172
2779.68 174
2779.80 174
2779.92 173
2780.04 171
2780.16 168
2780.28 164
2780.40 159
2780.52 153
2780.64 147
2780.76 142
2780.88 139
2781.01 139
2781.13 143
2781.25 149
2781.37 156
2781.49 162
2781.61 166
2781.73 166
2781.85 163
2781.97 156
2782.09 149
2782.21 141
2782.34 134
2782.46 127
2782.58 121
2782.70 115
2782.82 107
2782.94 99
2783.06 89
2783.18 79
2783.30 70
2783.42 61
2783.54 53
2783.66 46
2783.79 41
2783.91 35
2784.03 29
2784.15 23
2784.27 16
2784.39 9
2784.51 2
2784.63 0
2784.75 0
2784.87 0
2784.99 0
2785.12 0
2785.24 0
2785.36 0
2785.48 0
2785.60 14
2785.72 35
2785.84 58
2785.96 80
2786.08 98
2786.20 112
2786.33 120
2786.45 122
2786.57 122
2786.69 119
2786.81 117
2786.93 117
2787.05 119
2787.17 124
2787.29 131
2787.41 140
2787.54 150
2787.66 160
2787.78 170
2787.90 179
2788.02 187
2788.14 195
2788.26 205
2788.38 215
2788.50 228
2788.62 242
2788.75 258
2788.87 275
2788.99 291
2789.11 306
2789.23 319
2789.35 331
2789.47 340
2789.59 347
2789.71 352
2789.83 354
2789.96 353
2790.08 348
2790.20 339
2790.32 324
2790.44 306
2790.56 286
2790.68 267
2790.80 250
2790.92 238
2791.05 233
2791.17 233
2791.29 239
2791.41 249
2791.53 262
2791.65 275
2791.77 286
2791.89 293
2792.01 296
2792.13 293
2792.26 284
2792.38 271
2792.50 256
2792.62 241
2792.74 230
2792.86 225
2792.98 225
2793.10 233
2793.22 246
2793.35 265
2793.47 287
2793.59 311
2793.71 338
2793.83 366
2793.95 396
2794.07 426
2794.19 457
2794.31 489
2794.44 523
2794.56 559
2794.68 599
2794.80 642
2794.92 689
2795.04 736
2795.16 783
2795.28 825
2795.41 860
2795.53 885
2795.65 900
2795.77 905
2795.89 904
2796.01 897
2796.13 889
2796.25 881
2796.37 872
2796.50 864
2796.62 854
2796.74 842
2796.86 828
2796.98 811
2797.10 795
2797.22 782
2797.34 772
2797.47 768
2797.59 768
2797.71 773
2797.83 779
2797.95 785
2798.07 790
2798.19 792
2798.31 790
2798.44 785
2798.56 777
2798.68 766
2798.80 754
2798.92 742
2799.04 730
2799.16 719
2799.28 711
2799.41 704
2799.53 700
2799.65 697
2799.77 693
2799.89 689
2800.01 683
2800.13 675
2800.25 664
2800.38 650
2800.50 632
2800.62 612
2800.74 590
2800.86 565
2800.98 538
2801.10 509
2801.22 480
2801.35 451
2801.47 422
2801.59 395
2801.71 370
2801.83 348
2801.95 328
2802.07 309
2802.19 292
2802.32 276
2802.44 262
2802.56 251
2802.68 244
2802.80 242
2802.92 245
2803.04 252
2803.17 261
2803.29 271
2803.41 278
2803.53 280
2803.65 277
2803.77 267
2803.89 250
2804.01 227
2804.14 200
2804.26 173
2804.38 147
2804.50 125
2804.62 110
2804.74 103
2804.86 101
2804.99 104
2805.11 108
2805.23 112
2805.35 114
2805.47 115
2805.59 115
2805.71 115
2805.84 119
2805.96 125
2806.08 134
2806.20 145
2806.32 156
2806.44 165
2806.56 172
2806.68 174
2806.81 172
2806.93 167
2807.05 159
2807.17 149
2807.29 140
2807.41 132
2807.53 127
2807.66 124
2807.78 123
2807.90 124
2808.02 126
2808.14 127
2808.26 127
2808.38 125
2808.51 122
2808.63 118
2808.75 114
2808.87 110
2808.99 106
2809.11 104
2809.24 103
2809.36 102
2809.48 102
2809.60 100
2809.72 97
2809.84 92
2809.96 83
2810.09 73
2810.21 61
2810.33 49
2810.45 37
2810.57 28
2810.69 21
2810.81 18
2810.94 18
2811.06 19
2811.18 22
2811.30 25
2811.42 28
2811.54 28
2811.66 25
2811.79 19
2811.91 11
2812.03 3
2812.15 0
2812.27 0
2812.39 0
2812.52 0
2812.64 0
2812.76 6
2812.88 13
2813.00 19
2813.12 23
2813.24 25
2813.37 26
2813.49 25
2813.61 25
2813.73 24
2813.85 22
2813.97 19
2814.10 13
2814.22 4
2814.34 0
2814.46 0
2814.58 0
2814.70 0
2814.83 0
2814.95 0
2815.07 0
2815.19 4
2815.31 16
2815.43 24
2815.55 30
2815.68 32
2815.80 31
2815.92 30
2816.04 29
2816.16 30
2816.28 32
2816.41 36
2816.53 41
2816.65 47
2816.77 53
2816.89 58
2817.01 62
2817.14 63
2817.26 63
2817.38 61
2817.50 57
2817.62 52
2817.74 45
2817.87 39
2817.99 31
2818.11 22
2818.23 12
2818.35 1
2818.47 0
2818.60 0
2818.72 0
2818.84 0
2818.96 0
2819.08 8
2819.20 21
2819.33 34
2819.45 44
2819.57 50
2819.69 52
2819.81 51
2819.93 47
2820.06 41
2820.18 35
2820.30 27
2820.42 20
2820.54 14
2820.66 8
2820.79 5
2820.91 3
2821.03 4
2821.15 9
2821.27 19
2821.39 32
2821.52 50
2821.64 70
2821.76 90
2821.88 110
2822.00 126
2822.12 139
2822.25 147
2822.37 151
2822.49 151
2822.61 149
2822.73 146
2822.86 142
2822.98 139
2823.10 137
2823.22 136
2823.34 134
2823.46 129
2823.59 121
2823.71 108
2823.83 90
2823.95 68
2824.07 44
2824.19 21
2824.32 2
2824.44 0
2824.56 0
2824.68 0
2824.80 0
2824.93 0
2825.05 0
2825.17 0
2825.29 0
2825.41 4
2825.53 13
2825.66 24
2825.78 36
2825.90 48
2826.02 58
2826.14 67
2826.27 72
2826.39 73
2826.51 72
2826.63 69
2826.75 67
2826.87 66
2827.00 66
2827.12 69
2827.24 74
2827.36 82
2827.48 93
2827.61 105
2827.73 118
2827.85 131
2827.97 142
2828.09 152
2828.22 159
2828.34 163
2828.46 165
2828.58 166
2828.70 165
2828.82 164
2828.95 163
2829.07 160
2829.19 155
2829.31 148
2829.43 138
2829.56 126
2829.68 113
2829.80 102
2829.92 94
2830.04 91
2830.17 94
2830.29 102
2830.41 115
2830.53 128
2830.65 138
2830.78 143
2830.90 141
2831.02 133
2831.14 121
2831.26 107
2831.38 95
2831.51 86
2831.63 81
2831.75 80
2831.87 81
2831.99 84
2832.12 87
2832.24 91
2832.36 95
2832.48 100
2832.60 107
2832.73 116
2832.85 126
2832.97 137
2833.09 147
2833.21 156
2833.34 162
2833.46 166
2833.58 167
2833.70 165
2833.82 159
2833.95 150
2834.07 135
2834.19 117
2834.31 95
2834.43 73
2834.56 53
2834.68 38
2834.80 30
2834.92 28
2835.04 32
2835.17 39
2835.29 47
2835.41 53
2835.53 58
2835.65 59
2835.78 59
2835.90 59
2836.02 61
2836.14 64
2836.26 70
2836.39 77
2836.51 85
2836.63 91
2836.75 95
2836.87 96
2837.00 93
2837.12 88
2837.24 81
2837.36 76
2837.49 72
2837.61 72
2837.73 73
2837.85 76
2837.97 79
2838.10 82
2838.22 83
2838.34 82
2838.46 80
2838.58 76
2838.71 71
2838.83 63
2838.95 52
2839.07 39
2839.19 25
2839.32 11
2839.44 0
2839.56 0
2839.68 0
2839.81 0
2839.93 0
2840.05 0
2840.17 0
2840.29 2
2840.42 8
2840.54 12
2840.66 14
2840.78 14
2840.90 12
2841.03 9
2841.15 7
2841.27 5
2841.39 6
2841.52 9
2841.64 14
2841.76 20
2841.88 27
2842.00 33
2842.13 36
2842.25 35
2842.37 29
2842.49 21
2842.61 9
2842.74 0
2842.86 0
2842.98 0
2843.10 0
2843.23 0
2843.35 15
2843.47 33
2843.59 51
2843.71 68
2843.84 82
2843.96 94
2844.08 105
2844.20 115
2844.33 126
2844.45 137
2844.57 148
2844.69 157
2844.81 162
2844.94 163
2845.06 157
2845.18 146
2845.30 130
2845.43 110
2845.55 89
2845.67 69
2845.79 52
2845.91 39
2846.04 32
2846.16 30
2846.28 32
2846.40 38
2846.53 45
2846.65 52
2846.77 57
2846.89 61
2847.01 64
2847.14 68
2847.26 74
2847.38 84
2847.50 97
2847.63 115
2847.75 135
2847.87 155
2847.99 174
2848.12 189
2848.24 200
2848.36 206
2848.48 208
2848.60 209
2848.73 210
2848.85 212
2848.97 215
2849.09 218
2849.22 221
2849.34 223
2849.46 223
2849.58 219
2849.71 214
2849.83 206
2849.95 197
2850.07 186
2850.20 174
2850.32 163
2850.44 152
2850.56 144
2850.68 139
2850.81 138
2850.93 141
2851.05 146
2851.17 153
2851.30 159
2851.42 165
2851.54 169
2851.66 172
2851.79 174
2851.91 174
2852.03 174
2852.15 174
2852.28 173
2852.40 173
2852.52 173
2852.64 173
2852.76 174
2852.89 174
2853.01 174
2853.13 171
2853.25 165
2853.38 158
2853.50 151
2853.62 146
2853.74 143
2853.87 145
2853.99 150
2854.11 158
2854.23 168
2854.36 177
2854.48 184
2854.60 189
2854.72 192
2854.85 196
2854.97 202
2855.09 211
2855.21 222
2855.34 235
2855.46 247
2855.58 257
2855.70 263
2855.83 261
2855.95 254
2856.07 242
2856.19 227
2856.32 211
2856.44 196
2856.56 183
2856.68 175
2856.81 170
2856.93 167
2857.05 167
2857.17 169
2857.30 172
2857.42 175
2857.54 176
2857.66 175
2857.79 171
2857.91 166
2858.03 160
2858.15 154
2858.28 150
2858.40 149
2858.52 153
2858.64 161
2858.77 173
2858.89 188
2859.01 205
2859.13 223
2859.26 241
2859.38 257
2859.50 272
2859.62 287
2859.75 302
2859.87 318
2859.99 336
2860.11 356
2860.24 378
2860.36 399
2860.48 418
2860.60 433
2860.73 444
2860.85 450
2860.97 453
2861.09 452
2861.22 449
2861.34 444
2861.46 440
2861.58 438
2861.71 438
2861.83 441
2861.95 447
2862.07 458
2862.20 474
2862.32 493
2862.44 514
2862.57 536
2862.69 557
2862.81 576
2862.93 593
2863.06 609
2863.18 626
2863.30 647
2863.42 676
2863.55 713
2863.67 760
2863.79 815
2863.91 876
2864.04 941
2864.16 1006
2864.28 1072
2864.40 1138
2864.53 1204
2864.65 1273
2864.77 1342
2864.90 1414
2865.02 1486
2865.14 1557
2865.26 1625
2865.39 1687
2865.51 1741
2865.63 1788
2865.75 1826
2865.88 1856
2866.00 1879
2866.12 1898
2866.24 1913
2866.37 1925
2866.49 1935
2866.61 1943
2866.74 1947
2866.86 1947
2866.98 1943
2867.10 1934
2867.23 1921
2867.35 1904
2867.47 1882
2867.59 1856
2867.72 1825
2867.84 1790
2867.96 1748
2868.09 1701
2868.21 1649
2868.33 1596
2868.45 1544
2868.58 1497
2868.70 1456
2868.82 1424
2868.94 1399
2869.07 1378
2869.19 1357
2869.31 1335
2869.44 1310
2869.56 1280
2869.68 1245
2869.80 1209
2869.93 1172
2870.05 1137
2870.17 1102
2870.30 1068
2870.42 1032
2870.54 995
2870.66 956
2870.79 916
2870.91 877
2871.03 841
2871.15 808
2871.28 780
2871.40 756
2871.52 733
2871.65 711
2871.77 688
2871.89 664
2872.01 640
2872.14 617
2872.26 597
2872.38 582
2872.51 572
2872.63 568
2872.75 567
2872.87 568
2873.00 570
2873.12 570
2873.24 567
2873.37 564
2873.49 559
2873.61 555
2873.73 552
2873.86 550
2873.98 547
2874.10 542
2874.23 532
2874.35 518
2874.47 498
2874.59 475
2874.72 450
2874.84 424
2874.96 400
2875.09 378
2875.21 359
2875.33 343
2875.45 329
2875.58 318
2875.70 309
2875.82 305
2875.95 305
2876.07 309
2876.19 317
2876.31 325
2876.44 333
2876.56 338
2876.68 339
2876.81 335
2876.93 327
2877.05 317
2877.17 307
2877.30 296
2877.42 285
2877.54 275
2877.67 265
2877.79 253
2877.91 241
2878.04 229
2878.16 216
2878.28 203
2878.40 190
2878.53 177
2878.65 162
2878.77 147
2878.90 131
2879.02 115
2879.14 102
2879.26 91
2879.39 84
2879.51 80
2879.63 80
2879.76 83
2879.88 88
2880.00 94
2880.13 100
2880.25 104
2880.37 106
2880.49 104
2880.62 98
2880.74 89
2880.86 79
2880.99 70
2881.11 63
2881.23 59
2881.36 57
2881.48 56
2881.60 55
2881.72 51
2881.85 43
2881.97 31
2882.09 18
2882.22 3
2882.34 0
2882.46 0
2882.59 0
2882.71 0
2882.83 0
2882.96 0
2883.08 0
2883.20 4
2883.32 9
2883.45 12
2883.57 14
2883.69 18
2883.82 23
2883.94 30
2884.06 41
2884.19 53
2884.31 66
2884.43 78
2884.56 87
2884.68 92
2884.80 94
2884.92 92
2885.05 88
2885.17 83
2885.29 78
2885.42 75
2885.54 72
2885.66 70
2885.79 68
2885.91 65
2886.03 60
2886.16 55
2886.28 48
2886.40 41
2886.52 34
2886.65 27
2886.77 22
2886.89 19
2887.02 17
2887.14 19
2887.26 23
2887.39 31
2887.51 42
2887.63 57
2887.76 74
2887.88 90
2888.00 103
2888.13 112
2888.25 114
2888.37 110
2888.50 101
2888.62 89
2888.74 77
2888.86 66
2888.99 58
2889.11 52
2889.23 49
2889.36 48
2889.48 49
2889.60 52
2889.73 56
2889.85 62
2889.97 70
2890.10 77
2890.22 83
2890.34 85
2890.47 85
2890.59 83
2890.71 80
2890.84 78
2890.96 80
2891.08 88
2891.21 101
2891.33 119
2891.45 140
2891.58 160
2891.70 178
2891.82 191
2891.94 200
2892.07 203
2892.19 203
2892.31 201
2892.44 198
2892.56 193
2892.68 188
2892.81 182
2892.93 176
2893.05 168
2893.18 158
2893.30 148
2893.42 137
2893.55 126
2893.67 116
2893.79 106
2893.92 98
2894.04 93
2894.16 91
2894.29 91
2894.41 94
2894.53 100
2894.66 108
2894.78 115
2894.90 121
2895.03 125
2895.15 125
2895.27 122
2895.40 116
2895.52 106
2895.64 95
2895.77 82
2895.89 68
2896.01 55
2896.14 43
2896.26 34
2896.38 28
2896.51 27
2896.63 28
2896.75 31
2896.88 36
2897.00 40
2897.12 43
2897.25 45
2897.37 46
2897.49 47
2897.62 48
2897.74 50
2897.86 53
2897.99 59
2898.11 66
2898.23 75
2898.36 86
2898.48 98
2898.60 109
2898.73 119
2898.85 127
2898.97 131
2899.10 132
2899.22 130
2899.34 126
2899.47 121
2899.59 116
2899.71 110
2899.84 105
2899.96 98
2900.08 90
2900.21 80
2900.33 68
2900.45 55
2900.58 43
2900.70 33
2900.82 25
2900.95 21
2901.07 19
2901.20 18
2901.32 18
2901.44 17
2901.57 16
2901.69 15
2901.81 15
2901.94 17
2902.06 20
2902.18 25
2902.31 30
2902.43 34
2902.55 37
2902.68 37
2902.80 35
2902.92 30
2903.05 23
2903.17 16
2903.29 8
2903.42 2
2903.54 0
2903.66 0
2903.79 0
2903.91 0
2904.03 4
2904.16 8
2904.28 11
2904.41 11
2904.53 9
2904.65 4
2904.78 0
2904.90 0
2905.02 0
2905.15 0
2905.27 0
2905.39 0
2905.52 3
2905.64 10
2905.76 15
2905.89 18
2906.01 20
2906.13 20
2906.26 18
2906.38 17
2906.51 16
2906.63 17
2906.75 19
2906.88 24
2907.00 30
2907.12 38
2907.25 48
2907.37 58
2907.49 70
2907.62 82
2907.74 96
2907.86 109
2907.99 123
2908.11 135
2908.24 144
2908.36 151
2908.48 154
2908.61 156
2908.73 156
2908.85 156
2908.98 157
2909.10 158
2909.22 159
2909.35 160
2909.47 159
2909.59 156
2909.72 151
2909.84 144
2909.97 136
2910.09 126
2910.21 117
2910.34 109
2910.46 102
2910.58 97
2910.71 93
2910.83 92
2910.95 93
2911.08 96
2911.20 102
2911.33 110
2911.45 119
2911.57 130
2911.70 141
2911.82 151
2911.94 160
2912.07 166
2912.19 168
2912.32 167
2912.44 163
2912.56 156
2912.69 149
2912.81 144
2912.93 141
2913.06 144
2913.18 151
2913.30 162
2913.43 176
2913.55 192
2913.68 206
2913.80 220
2913.92 231
2914.05 239
2914.17 246
2914.29 253
2914.42 261
2914.54 270
2914.67 280
2914.79 290
2914.91 299
2915.04 303
2915.16 302
2915.28 293
2915.41 277
2915.53 256
2915.66 233
2915.78 210
2915.90 190
2916.03 176
2916.15 168
2916.27 166
2916.40 168
2916.52 171
2916.65 175
2916.77 177
2916.89 178
2917.02 179
2917.14 179
2917.26 179
2917.39 180
2917.51 183
2917.64 185
2917.76 187
2917.88 189
2918.01 191
2918.13 194
2918.25 200
2918.38 209
2918.50 222
2918.63 238
2918.75 256
2918.87 273
2919.00 288
2919.12 297
2919.25 300
2919.37 296
2919.49 283
2919.62 263
2919.74 238
2919.86 209
2919.99 181
2920.11 157
2920.24 139
2920.36 129
2920.48 128
2920.61 134
2920.73 145
2920.85 158
2920.98 171
2921.10 181
2921.23 190
2921.35 198
2921.47 206
2921.60 215
2921.72 224
2921.85 231
2921.97 234
2922.09 231
2922.22 222
2922.34 205
2922.47 184
2922.59 162
2922.71 141
2922.84 124
2922.96 112
2923.08 105
2923.21 102
2923.33 102
2923.46 104
2923.58 106
2923.70 109
2923.83 112
2923.95 116
2924.08 121
2924.20 127
2924.32 134
2924.45 140
2924.57 144
2924.70 147
2924.82 148
2924.94 146
2925.07 140
2925.19 131
2925.32 118
2925.44 101
2925.56 81
2925.69 59
2925.81 38
2925.94 20
2926.06 5
2926.18 0
2926.31 0
2926.43 0
2926.56 0
2926.68 0
2926.80 0
2926.93 0
2927.05 0
2927.17 0
2927.30 2
2927.42 12
2927.55 24
2927.67 37
2927.79 51
2927.92 65
2928.04 78
2928.17 89
2928.29 96
2928.42 98
2928.54 93
2928.66 82
2928.79 67
2928.91 50
2929.04 36
2929.16 27
2929.28 24
2929.41 28
2929.53 37
2929.66 49
2929.78 62
2929.90 75
2930.03 86
2930.15 96
2930.28 104
2930.40 110
2930.52 113
2930.65 113
2930.77 110
2930.90 103
2931.02 95
2931.14 86
2931.27 80
2931.39 77
2931.52 79
2931.64 85
2931.76 93
2931.89 102
2932.01 111
2932.14 118
2932.26 124
2932.38 127
2932.51 128
2932.63 127
2932.76 125
2932.88 121
2933.01 115
2933.13 108
2933.25 100
2933.38 92
2933.50 86
2933.63 81
2933.75 80
2933.87 81
2934.00 85
2934.12 91
2934.25 98
2934.37 105
2934.49 110
2934.62 115
2934.74 118
2934.87 120
2934.99 120
2935.12 118
2935.24 113
2935.36 107
2935.49 99
2935.61 90
2935.74 81
2935.86 73
2935.98 64
2936.11 57
2936.23 49
2936.36 41
2936.48 34
2936.61 26
2936.73 17
2936.85 9
2936.98 0
2937.10 0
2937.23 0
2937.35 0
2937.48 0
2937.60 0
2937.72 0
2937.85 0
2937.97 0
2938.10 11
2938.22 23
2938.34 35
2938.47 43
2938.59 48
2938.72 50
2938.84 48
2938.97 44
2939.09 37
2939.21 29
2939.34 21
2939.46 14
2939.59 8
2939.71 6
2939.84 6
2939.96 10
2940.08 17
2940.21 26
2940.33 37
2940.46 47
2940.58 57
2940.71 66
2940.83 73
2940.95 78
2941.08 83
2941.20 85
2941.33 86
2941.45 85
2941.58 80
2941.70 72
2941.82 59
2941.95 43
2942.07 24
2942.20 6
2942.32 0
2942.45 0
2942.57 0
2942.69 0
2942.82 0
2942.94 3
2943.07 16
2943.19 27
2943.32 35
2943.44 38
2943.56 38
2943.69 37
2943.81 36
2943.94 38
2944.06 43
2944.19 51
2944.31 60
2944.43 70
2944.56 78
2944.68 84
2944.81 89
2944.93 91
2945.06 90
2945.18 88
2945.31 83
2945.43 76
2945.55 68
2945.68 59
2945.80 52
2945.93 47
2946.05 45
2946.18 46
2946.30 51
2946.42 56
2946.55 60
2946.67 62
2946.80 62
2946.92 61
2947.05 60
2947.17 59
2947.30 58
2947.42 58
2947.54 58
2947.67 57
2947.79 54
2947.92 49
2948.04 44
2948.17 40
2948.29 36
2948.42 33
2948.54 29
2948.66 24
2948.79 16
2948.91 5
2949.04 0
2949.16 0
2949.29 0
2949.41 0
2949.54 0
2949.66 0
2949.78 0
2949.91 2
2950.03 20
2950.16 37
2950.28 52
2950.41 64
2950.53 73
2950.66 76
2950.78 76
2950.90 71
2951.03 65
2951.15 58
2951.28 53
2951.40 50
2951.53 50
2951.65 53
2951.78 56
2951.90 59
2952.03 59
2952.15 58
2952.27 55
2952.40 52
2952.52 49
2952.65 46
2952.77 45
2952.90 45
2953.02 45
2953.15 44
2953.27 43
2953.40 40
2953.52 35
2953.64 29
2953.77 23
2953.89 18
2954.02 13
2954.14 10
2954.27 9
2954.39 11
2954.52 14
2954.64 19
2954.77 23
2954.89 26
2955.01 29
2955.14 30
2955.26 31
2955.39 32
2955.51 33
2955.64 34
2955.76 34
2955.89 32
2956.01 29
2956.14 25
2956.26 22
2956.39 19
2956.51 18
2956.63 20
2956.76 24
2956.88 31
2957.01 40
2957.13 49
2957.26 57
2957.38 65
2957.51 72
2957.63 78
2957.76 85
2957.88 93
2958.01 101
2958.13 110
2958.25 117
2958.38 122
2958.50 124
2958.63 121
2958.75 115
2958.88 107
2959.00 98
2959.13 90
2959.25 83
2959.38 79
2959.50 78
2959.63 79
2959.75 84
2959.88 91
2960.00 101
2960.12 112
2960.25 124
2960.37 134
2960.50 141
2960.62 144
2960.75 142
2960.87 134
2961.00 124
2961.12 111
2961.25 98
2961.37 87
2961.50 82
2961.62 81
2961.75 85
2961.87 93
2962.00 103
2962.12 111
2962.24 116
2962.37 116
2962.49 112
2962.62 105
2962.74 98
2962.87 92
2962.99 90
2963.12 91
2963.24 96
2963.37 104
2963.49 112
2963.62 119
2963.74 126
2963.87 130
2963.99 133
2964.12 133
2964.24 132
2964.37 129
2964.49 124
2964.61 117
2964.74 110
2964.86 103
2964.99 97
2965.11 91
2965.24 87
2965.36 85
2965.49 84
2965.61 85
2965.74 88
2965.86 92
2965.99 95
2966.11 98
2966.24 99
2966.36 99
2966.49 95
2966.61 91
2966.74 86
2966.86 81
2966.99 78
2967.11 76
2967.24 74
2967.36 73
2967.49 73
2967.61 72
2967.74 71
2967.86 70
2967.98 70
2968.11 72
2968.23 75
2968.36 80
2968.48 89
2968.61 100
2968.73 115
2968.86 134
2968.98 154
2969.11 174
2969.23 193
2969.36 209
2969.48 220
2969.61 227
2969.73 231
2969.86 233
2969.98 235
2970.11 239
2970.23 245
2970.36 253
2970.48 262
2970.61 271
2970.73 276
2970.86 276
2970.98 271
2971.11 262
2971.23 248
2971.36 232
2971.48 216
2971.61 201
2971.73 188
2971.86 178
2971.98 170
2972.11 165
2972.23 162
2972.36 159
2972.48 157
2972.61 154
2972.73 150
2972.86 145
2972.98 139
2973.11 133
2973.23 127
2973.36 125
2973.48 127
2973.61 133
2973.73 145
2973.86 161
2973.98 177
2974.11 191
2974.23 199
2974.36 200
2974.48 194
2974.61 182
2974.73 166
2974.86 149
2974.98 134
2975.11 121
2975.23 110
2975.36 102
2975.48 95
2975.61 90
2975.73 88
2975.86 87
2975.98 90
2976.11 97
2976.23 107
2976.36 119
2976.48 131
2976.61 142
2976.73 151
2976.86 158
2976.98 161
2977.11 163
2977.23 163
2977.36 162
2977.48 161
2977.61 160
2977.73 158
2977.86 154
2977.98 149
2978.11 142
2978.23 134
2978.36 126
2978.48 119
2978.61 113
2978.73 109
2978.86 106
2978.98 104
2979.11 101
2979.23 97
2979.36 92
2979.48 88
2979.61 84
2979.73 83
2979.86 84
2979.98 88
2980.11 91
2980.23 93
2980.36 93
2980.48 90
2980.61 85
2980.73 81
2980.86 79
2980.98 80
2981.11 84
2981.23 88
2981.36 91
2981.48 91
2981.61 88
2981.73 80
2981.86 70
2981.98 59
2982.11 48
2982.24 39
2982.36 32
2982.49 27
2982.61 23
2982.74 22
2982.86 23
2982.99 25
2983.11 29
2983.24 34
2983.36 37
2983.49 40
2983.61 40
2983.74 37
2983.86 34
2983.99 32
2984.11 31
2984.24 33
2984.36 38
2984.49 45
2984.61 53
2984.74 61
2984.86 66
2984.99 69
2985.11 68
2985.24 66
2985.36 60
2985.49 54
2985.62 47
2985.74 40
2985.87 34
2985.99 28
2986.12 21
2986.24 15
2986.37 8
2986.49 1
2986.62 0
2986.74 0
2986.87 0
2986.99 0
2987.12 0
2987.24 0
2987.37 0
2987.49 1
2987.62 7
2987.74 11
2987.87 15
2987.99 18
2988.12 23
2988.25 29
2988.37 36
2988.50 44
2988.62 53
2988.75 62
2988.87 71
2989.00 79
2989.12 88
2989.25 95
2989.37 101
2989.50 104
2989.62 104
2989.75 99
2989.87 90
2990.00 79
2990.12 66
2990.25 54
2990.38 46
2990.50 40
2990.63 39
2990.75 41
2990.88 45
2991.00 51
2991.13 56
2991.25 62
2991.38 68
2991.50 75
2991.63 84
2991.75 93
2991.88 103
2992.00 113
2992.13 122
2992.26 129
2992.38 134
2992.51 136
2992.63 137
2992.76 136
2992.88 135
2993.01 133
2993.13 132
2993.26 130
2993.38 126
2993.51 121
2993.63 113
2993.76 104
2993.89 96
2994.01 90
2994.14 88
2994.26 92
2994.39 102
2994.51 116
2994.64 131
2994.76 145
2994.89 155
2995.01 161
2995.14 161
2995.27 156
2995.39 148
2995.52 136
2995.64 122
2995.77 107
2995.89 90
2996.02 74
2996.14 60
2996.27 50
2996.39 44
2996.52 43
2996.64 47
2996.77 53
2996.90 61
2997.02 68
2997.15 73
2997.27 76
2997.40 77
2997.52 78
2997.65 78
2997.77 79
2997.90 80
2998.03 82
2998.15 83
2998.28 83
2998.40 82
2998.53 80
2998.65 78
2998.78 76
2998.90 73
2999.03 71
2999.15 69
2999.28 67
2999.41 62
2999.53 56
2999.66 47
2999.78 37
2999.91 26
3000.03 17
3000.16 11
3000.28 10
3000.41 13
3000.54 19
3000.66 26
3000.79 31
3000.91 32
3001.04 29
3001.16 21
3001.29 12
3001.41 2
3001.54 0
3001.67 0
3001.79 0
3001.92 0
3002.04 0
3002.17 0
3002.29 0
3002.42 0
3002.54 4
3002.67 11
3002.80 18
3002.92 25
3003.05 32
3003.17 38
3003.30 46
3003.42 54
3003.55 64
3003.67 75
3003.80 85
3003.93 94
3004.05 99
3004.18 98
3004.30 91
3004.43 77
3004.55 59
3004.68 38
3004.81 19
3004.93 3
3005.06 0
3005.18 0
3005.31 6
3005.43 25
3005.56 50
3005.68 76
3005.81 102
3005.94 124
3006.06 140
3006.19 149
3006.31 154
3006.44 153
3006.56 151
3006.69 147
3006.82 144
3006.94 142
3007.07 141
3007.19 143
3007.32 147
3007.44 151
3007.57 155
3007.70 158
3007.82 159
3007.95 156
3008.07 150
3008.20 141
3008.32 131
3008.45 120
3008.57 110
3008.70 102
3008.83 96
3008.95 90
3009.08 84
3009.20 78
3009.33 71
3009.45 64
3009.58 58
3009.71 54
3009.83 52
3009.96 53
3010.08 56
3010.21 60
3010.34 64
3010.46 67
3010.59 70
3010.71 74
3010.84 79
3010.96 85
3011.09 93
3011.22 101
3011.34 110
3011.47 119
3011.59 128
3011.72 137
3011.84 147
3011.97 157
3012.10 167
3012.22 174
3012.35 179
3012.47 178
3012.60 173
3012.72 163
3012.85 151
3012.98 138
3013.10 126
3013.23 118
3013.35 112
3013.48 108
3013.61 104
3013.73 101
3013.86 96
3013.98 90
3014.11 84
3014.23 78
3014.36 75
3014.49 76
3014.61 81
3014.74 90
3014.86 101
3014.99 114
3015.12 126
3015.24 136
3015.37 142
3015.49 144
3015.62 142
3015.74 136
3015.87 129
3016.00 119
3016.12 107
3016.25 92
3016.37 75
3016.50 55
3016.63 33
3016.75 10
3016.88 0
3017.00 0
3017.13 0
3017.25 0
3017.38 0
3017.51 0
3017.63 0
3017.76 1
3017.88 11
3018.01 19
3018.14 26
3018.26 31
3018.39 36
3018.51 38
3018.64 37
3018.77 32
3018.89 23
3019.02 11
3019.14 0
3019.27 0
3019.40 0
3019.52 0
3019.65 0
3019.77 0
3019.90 0
3020.02 0
3020.15 9
3020.28 23
3020.40 36
3020.53 47
3020.65 55
3020.78 61
3020.91 66
3021.03 71
3021.16 76
3021.28 83
3021.41 91
3021.54 99
3021.66 107
3021.79 114
3021.91 120
3022.04 125
3022.17 130
3022.29 138
3022.42 149
3022.54 163
3022.67 182
3022.80 205
3022.92 228
3023.05 251
3023.17 269
3023.30 282
3023.43 289
3023.55 292
3023.68 291
3023.80 288
3023.93 285
3024.06 282
3024.18 280
3024.31 278
3024.43 276
3024.56 275
3024.69 273
3024.81 271
3024.94 269
3025.06 265
3025.19 261
3025.32 256
3025.44 250
3025.57 242
3025.69 234
3025.82 225
3025.95 216
3026.07 206
3026.20 197
3026.33 187
3026.45 178
3026.58 170
3026.70 164
3026.83 158
3026.96 153
3027.08 149
3027.21 144
3027.33 139
3027.46 134
3027.59 127
3027.71 120
3027.84 112
3027.96 105
3028.09 98
3028.22 93
3028.34 89
3028.47 86
3028.60 85
3028.72 85
3028.85 86
3028.97 85
3029.10 84
3029.23 82
3029.35 78
3029.48 73
3029.60 67
3029.73 62
3029.86 58
3029.98 56
3030.11 57
3030.23 60
3030.36 65
3030.49 70
3030.61 75
3030.74 77
3030.87 77
3030.99 75
3031.12 71
3031.24 69
3031.37 70
3031.50 76
3031.62 87
3031.75 101
3031.88 118
3032.00 134
3032.13 148
3032.25 158
3032.38 164
3032.51 166
3032.63 165
3032.76 163
3032.88 160
3033.01 157
3033.14 156
3033.26 156
3033.39 158
3033.52 161
3033.64 165
3033.77 168
3033.89 170
3034.02 170
3034.15 166
3034.27 160
3034.40 152
3034.53 142
3034.65 131
3034.78 119
3034.90 105
3035.03 91
3035.16 78
3035.28 68
3035.41 63
3035.54 65
3035.66 74
3035.79 89
3035.91 109
3036.04 129
3036.17 148
3036.29 162
3036.42 170
3036.55 169
3036.67 162
3036.80 148
3036.92 130
3037.05 108
3037.18 86
3037.30 66
3037.43 48
3037.56 33
3037.68 22
3037.81 14
3037.94 9
3038.06 7
3038.19 6
3038.31 8
3038.44 10
3038.57 13
3038.69 16
3038.82 18
3038.95 18
3039.07 18
3039.20 17
3039.32 16
3039.45 16
3039.58 19
3039.70 24
3039.83 32
3039.96 42
3040.08 54
3040.21 67
3040.34 79
3040.46 89
3040.59 96
3040.71 101
3040.84 104
3040.97 104
3041.09 103
3041.22 101
3041.35 100
3041.47 98
3041.60 97
3041.73 97
3041.85 99
3041.98 101
3042.11 106
3042.23 112
3042.36 119
3042.48 125
3042.61 129
3042.74 130
3042.86 127
3042.99 122
3043.12 115
3043.24 108
3043.37 103
3043.50 101
3043.62 102
3043.75 104
3043.88 108
3044.00 110
3044.13 111
3044.25 109
3044.38 107
3044.51 103
3044.63 99
3044.76 94
3044.89 90
3045.01 86
3045.14 81
3045.27 76
3045.39 71
3045.52 66
3045.65 59
3045.77 52
3045.90 43
3046.02 33
3046.15 22
3046.28 12
3046.40 2
3046.53 0
3046.66 0
3046.78 0
3046.91 0
3047.04 0
3047.16 0
3047.29 0
3047.42 0
3047.54 3
3047.67 18
3047.80 37
3047.92 59
3048.05 81
3048.18 103
3048.30 122
3048.43 137
3048.56 148
3048.68 153
3048.81 155
3048.93 154
3049.06 152
3049.19 148
3049.31 145
3049.44 142
3049.57 139
3049.69 136
3049.82 134
3049.95 135
3050.07 138
3050.20 143
3050.33 149
3050.45 154
3050.58 156
3050.71 155
3050.83 151
3050.96 144
3051.09 137
3051.21 132
3051.34 128
3051.47 127
3051.59 127
3051.72 127
3051.85 127
3051.97 125
3052.10 121
3052.23 116
3052.35 110
3052.48 104
3052.61 96
3052.73 87
3052.86 77
3052.99 66
3053.11 55
3053.24 47
3053.37 43
3053.49 44
3053.62 51
3053.75 63
3053.87 80
3054.00 100
3054.13 121
3054.25 140
3054.38 157
3054.51 171
3054.63 181
3054.76 185
3054.89 186
3055.01 183
3055.14 178
3055.27 172
3055.39 166
3055.52 160
3055.65 154
3055.77 148
3055.90 141
3056.03 133
3056.15 126
3056.28 119
3056.41 117
3056.53 118
3056.66 124
3056.79 134
3056.91 145
3057.04 158
3057.17 170
3057.29 182
3057.42 193
3057.55 203
3057.67 213
3057.80 223
3057.93 232
3058.05 241
3058.18 248
3058.31 253
3058.43 256
3058.56 255
3058.69 250
3058.81 239
3058.94 224
3059.07 205
3059.19 184
3059.32 162
3059.45 142
3059.57 125
3059.70 113
3059.83 106
3059.95 104
3060.08 105
3060.21 109
3060.33 115
3060.46 121
3060.59 127
3060.71 131
3060.84 133
3060.97 131
3061.10 126
3061.22 118
3061.35 107
3061.48 95
3061.60 85
3061.73 78
3061.86 76
3061.98 79
3062.11 85
3062.24 91
3062.36 95
3062.49 95
3062.62 90
3062.74 81
3062.87 70
3063.00 59
3063.12 50
3063.25 46
3063.38 46
3063.50 49
3063.63 53
3063.76 58
3063.89 60
3064.01 58
3064.14 54
3064.27 48
3064.39 41
3064.52 37
3064.65 35
3064.77 37
3064.90 42
3065.03 49
3065.15 58
3065.28 67
3065.41 76
3065.53 84
3065.66 90
3065.79 96
3065.92 102
3066.04 106
3066.17 110
3066.30 113
3066.42 115
3066.55 116
3066.68 116
3066.80 116
3066.93 116
3067.06 118
3067.18 122
3067.31 129
3067.44 138
3067.57 149
3067.69 162
3067.82 175
3067.95 187
3068.07 196
3068.20 202
3068.33 204
3068.45 202
3068.58 197
3068.71 189
3068.83 180
3068.96 171
3069.09 164
3069.22 159
3069.34 158
3069.47 157
3069.60 158
3069.72 159
3069.85 157
3069.98 153
3070.10 145
3070.23 134
3070.36 123
3070.49 114
3070.61 107
3070.74 104
3070.87 106
3070.99 111
3071.12 118
3071.25 124
3071.37 127
3071.50 126
3071.63 121
3071.76 112
3071.88 100
3072.01 89
3072.14 80
3072.26 76
3072.39 76
3072.52 80
3072.64 87
3072.77 95
3072.90 101
3073.03 106
3073.15 108
3073.28 106
3073.41 103
3073.53 100
3073.66 97
3073.79 95
3073.92 96
3074.04 98
3074.17 101
3074.30 105
3074.42 108
3074.55 110
3074.68 110
3074.80 108
3074.93 103
3075.06 96
3075.19 87
3075.31 79
3075.44 71
3075.57 64
3075.69 58
3075.82 54
3075.95 50
3076.08 46
3076.20 41
3076.33 34
3076.46 25
3076.58 15
3076.71 6
3076.84 0
3076.97 0
3077.09 0
3077.22 0
3077.35 8
3077.47 19
3077.60 29
3077.73 39
3077.86 47
3077.98 54
3078.11 59
3078.24 63
3078.36 68
3078.49 73
3078.62 79
3078.75 85
3078.87 92
3079.00 100
3079.13 108
3079.25 116
3079.38 125
3079.51 132
3079.64 136
3079.76 138
3079.89 136
3080.02 130
3080.14 123
3080.27 115
3080.40 109
3080.53 106
3080.65 105
3080.78 107
3080.91 109
3081.03 110
3081.16 110
3081.29 108
3081.42 103
3081.54 95
3081.67 85
3081.80 74
3081.93 63
3082.05 52
3082.18 43
3082.31 36
3082.43 32
3082.56 31
3082.69 33
3082.82 38
3082.94 44
3083.07 51
3083.20 58
3083.32 66
3083.45 72
3083.58 78
3083.71 84
3083.83 88
3083.96 91
3084.09 94
3084.22 96
3084.34 96
3084.47 96
3084.60 93
3084.72 87
3084.85 78
3084.98 65
3085.11 48
3085.23 30
3085.36 11
3085.49 0
3085.62 0
3085.74 0
3085.87 0
3086.00 0
3086.13 0
3086.25 0
3086.38 0
3086.51 8
3086.63 17
3086.76 24
3086.89 28
3087.02 30
3087.14 29
3087.27 26
3087.40 20
3087.53 13
3087.65 5
3087.78 0
3087.91 0
3088.04 0
3088.16 0
3088.29 0
3088.42 0
3088.54 0
3088.67 0
3088.80 8
3088.93 26
3089.05 48
3089.18 71
3089.31 93
3089.44 113
3089.56 128
3089.69 137
3089.82 138
3089.95 133
3090.07 123
3090.20 111
3090.33 102
3090.46 98
3090.58 101
3090.71 112
3090.84 128
3090.97 147
3091.09 165
3091.22 181
3091.35 191
3091.47 197
3091.60 200
3091.73 202
3091.86 205
3091.98 212
3092.11 222
3092.24 236
3092.37 252
3092.49 270
3092.62 285
3092.75 296
3092.88 302
3093.00 302
3093.13 297
3093.26 289
3093.39 278
3093.51 268
3093.64 262
3093.77 260
3093.90 262
3094.02 267
3094.15 274
3094.28 282
3094.41 288
3094.53 292
3094.66 293
3094.79 292
3094.92 288
3095.04 284
3095.17 279
3095.30 274
3095.43 271
3095.55 270
3095.68 271
3095.81 275
3095.94 280
3096.06 285
3096.19 290
3096.32 295
3096.45 299
3096.57 302
3096.70 304
3096.83 304
3096.96 301
3097.08 295
3097.21 286
3097.34 273
3097.47 258
3097.59 244
3097.72 233
3097.85 226
3097.98 223
3098.10 226
3098.23 233
3098.36 244
3098.49 256
3098.61 267
3098.74 277
3098.87 285
3099.00 288
3099.13 287
3099.25 280
3099.38 270
3099.51 256
3099.64 242
3099.76 229
3099.89 219
3100.02 213
3100.15 210
3100.27 208
3100.40 208
3100.53 207
3100.66 206
3100.78 205
3100.91 206
3101.04 210
3101.17 217
3101.29 225
3101.42 233
3101.55 239
3101.68 239
3101.80 233
3101.93 221
3102.06 205
3102.19 189
3102.32 175
3102.44 164
3102.57 157
3102.70 153
3102.83 151
3102.95 149
3103.08 146
3103.21 140
3103.34 133
3103.46 124
3103.59 114
3103.72 103
3103.85 93
3103.98 84
3104.10 76
3104.23 70
3104.36 68
3104.49 69
3104.61 75
3104.74 84
3104.87 96
3105.00 107
3105.12 117
3105.25 124
3105.38 127
3105.51 125
3105.64 119
3105.76 111
3105.89 102
3106.02 92
3106.15 83
3106.27 75
3106.40 69
3106.53 65
3106.66 64
3106.78 66
3106.91 70
3107.04 77
3107.17 85
3107.30 93
3107.42 100
3107.55 103
3107.68 103
3107.81 99
3107.93 90
3108.06 78
3108.19 62
3108.32 45
3108.45 27
3108.57 10
3108.70 0
3108.83 0
3108.96 0
3109.08 0
3109.21 1
3109.34 17
3109.47 38
3109.60 60
3109.72 82
3109.85 101
3109.98 116
3110.11 124
3110.23 126
3110.36 123
3110.49 117
3110.62 109
3110.75 102
3110.87 97
3111.00 95
3111.13 94
3111.26 94
3111.39 91
3111.51 85
3111.64 76
3111.77 65
3111.90 53
3112.02 44
3112.15 40
3112.28 40
3112.41 45
3112.54 52
3112.66 59
3112.79 63
3112.92 65
3113.05 63
3113.18 59
3113.30 54
3113.43 48
3113.56 41
3113.69 34
3113.81 26
3113.94 17
3114.07 6
3114.20 0
3114.33 0
3114.45 0
3114.58 0
3114.71 0
3114.84 0
3114.97 0
3115.09 0
3115.22 4
3115.35 9
3115.48 13
3115.61 19
3115.73 26
3115.86 33
3115.99 42
3116.12 51
3116.24 58
3116.37 63
3116.50 64
3116.63 62
3116.76 57
3116.88 50
3117.01 43
3117.14 35
3117.27 28
3117.40 22
3117.52 17
3117.65 12
3117.78 9
3117.91 7
3118.04 6
3118.16 7
3118.29 10
3118.42 14
3118.55 20
3118.68 28
3118.80 39
3118.93 51
3119.06 64
3119.19 79
3119.32 93
3119.44 106
3119.57 118
3119.70 128
3119.83 135
3119.96 141
3120.08 145
3120.21 147
3120.34 148
3120.47 147
3120.60 144
3120.72 139
3120.85 133
3120.98 125
3121.11 117
3121.24 110
3121.36 103
3121.49 98
3121.62 95
3121.75 94
3121.88 93
3122.00 94
3122.13 94
3122.26 94
3122.39 93
3122.52 92
3122.64 92
3122.77 92
3122.90 94
3123.03 98
3123.16 103
3123.29 107
3123.41 109
3123.54 109
3123.67 105
3123.80 98
3123.93 89
3124.05 78
3124.18 69
3124.31 62
3124.44 58
3124.57 59
3124.69 64
3124.82 72
3124.95 81
3125.08 91
3125.21 99
3125.33 104
3125.46 106
3125.59 106
3125.72 103
3125.85 100
3125.98 97
3126.10 95
3126.23 94
3126.36 95
3126.49 96
3126.62 98
3126.74 101
3126.87 103
3127.00 107
3127.13 111
3127.26 116
3127.39 122
3127.51 129
3127.64 135
3127.77 141
3127.90 145
3128.03 147
3128.15 147
3128.28 145
3128.41 142
3128.54 140
3128.67 139
3128.80 141
3128.92 146
3129.05 156
3129.18 169
3129.31 183
3129.44 197
3129.56 209
3129.69 217
3129.82 222
3129.95 222
3130.08 218
3130.21 211
3130.33 202
3130.46 192
3130.59 181
3130.72 170
3130.85 161
3130.97 153
3131.10 148
3131.23 146
3131.36 147
3131.49 148
3131.62 149
3131.74 148
3131.87 145
3132.00 140
3132.13 135
3132.26 129
3132.39 126
3132.51 124
3132.64 124
3132.77 125
3132.90 126
3133.03 129
3133.16 132
3133.28 136
3133.41 141
3133.54 147
3133.67 154
3133.80 162
3133.93 169
3134.05 175
3134.18 178
3134.31 178
3134.44 177
3134.57 173
3134.69 169
3134.82 163
3134.95 157
3135.08 151
3135.21 144
3135.34 136
3135.46 128
3135.59 120
3135.72 112
3135.85 104
3135.98 95
3136.11 85
3136.23 73
3136.36 62
3136.49 51
3136.62 42
3136.75 37
3136.88 36
3137.00 39
3137.13 45
3137.26 51
3137.39 56
3137.52 58
3137.65 59
3137.78 58
3137.90 58
3138.03 62
3138.16 70
3138.29 82
3138.42 97
3138.55 111
3138.67 123
3138.80 132
3138.93 139
3139.06 143
3139.19 148
3139.32 153
3139.44 162
3139.57 172
3139.70 182
3139.83 191
3139.96 197
3140.09 199
3140.21 197
3140.34 190
3140.47 180
3140.60 167
3140.73 154
3140.86 143
3140.99 133
3141.11 125
3141.24 119
3141.37 113
3141.50 109
3141.63 107
3141.76 106
3141.88 108
3142.01 112
3142.14 120
3142.27 131
3142.40 144
3142.53 158
3142.66 174
3142.78 189
3142.91 204
3143.04 216
3143.17 226
3143.30 232
3143.43 233
3143.55 230
3143.68 223
3143.81 215
3143.94 205
3144.07 197
3144.20 190
3144.33 184
3144.45 178
3144.58 170
3144.71 161
3144.84 150
3144.97 138
3145.10 129
3145.23 123
3145.35 121
3145.48 125
3145.61 132
3145.74 140
3145.87 146
3146.00 149
3146.13 147
3146.25 141
3146.38 130
3146.51 117
3146.64 105
3146.77 94
3146.90 86
3147.03 83
3147.15 85
3147.28 89
3147.41 97
3147.54 105
3147.67 111
3147.80 116
3147.93 117
3148.05 115
3148.18 111
3148.31 108
3148.44 106
3148.57 107
3148.70 112
3148.83 120
3148.95 129
3149.08 138
3149.21 147
3149.34 153
3149.47 156
3149.60 158
3149.73 157
3149.85 155
3149.98 150
3150.11 143
3150.24 133
3150.37 119
3150.50 103
3150.63 86
3150.75 71
3150.88 58
3151.01 50
3151.14 46
3151.27 45
3151.40 46
3151.53 46
3151.66 45
3151.78 41
3151.91 33
3152.04 24
3152.17 14
3152.30 5
3152.43 0
3152.56 0
3152.68 0
3152.81 1
3152.94 7
3153.07 14
3153.20 19
3153.33 24
3153.46 26
3153.59 26
3153.71 24
3153.84 18
3153.97 11
3154.10 1
3154.23 0
3154.36 0
3154.49 0
3154.62 0
3154.74 0
3154.87 0
3155.00 0
3155.13 6
3155.26 15
3155.39 22
3155.52 26
3155.65 29
3155.77 31
3155.90 34
3156.03 40
3156.16 48
3156.29 56
3156.42 64
3156.55 70
3156.68 74
3156.80 77
3156.93 79
3157.06 81
3157.19 81
3157.32 81
3157.45 80
3157.58 79
3157.71 78
3157.83 78
3157.96 80
3158.09 85
3158.22 92
3158.35 99
3158.48 105
3158.61 106
3158.74 101
3158.86 89
3158.99 71
3159.12 49
3159.25 25
3159.38 3
3159.51 0
3159.64 0
3159.77 0
3159.90 0
3160.02 0
3160.15 0
3160.28 10
3160.41 31
3160.54 53
3160.67 71
3160.80 85
3160.93 92
3161.05 94
3161.18 92
3161.31 88
3161.44 83
3161.57 79
3161.70 77
3161.83 76
3161.96 76
3162.09 75
3162.21 74
3162.34 73
3162.47 73
3162.60 75
3162.73 79
3162.86 85
3162.99 94
3163.12 102
3163.25 109
3163.37 113
3163.50 115
3163.63 112
3163.76 107
3163.89 99
3164.02 89
3164.15 80
3164.28 72
3164.41 66
3164.53 63
3164.66 62
3164.79 62
3164.92 62
3165.05 60
3165.18 56
3165.31 49
3165.44 38
3165.57 27
3165.70 15
3165.82 6
3165.95 1
3166.08 2
3166.21 9
3166.34 22
3166.47 40
3166.60 61
3166.73 84
3166.86 104
3166.98 121
3167.11 132
3167.24 136
3167.37 136
3167.50 131
3167.63 124
3167.76 117
3167.89 111
3168.02 107
3168.15 104
3168.27 102
3168.40 100
3168.53 98
3168.66 95
3168.79 93
3168.92 90
3169.05 88
3169.18 88
3169.31 90
3169.44 93
3169.56 97
3169.69 100
3169.82 102
3169.95 102
3170.08 100
3170.21 97
3170.34 93
3170.47 91
3170.60 91
3170.73 93
3170.86 99
3170.98 105
3171.11 111
3171.24 116
3171.37 118
3171.50 118
3171.63 115
3171.76 110
3171.89 107
3172.02 108
3172.15 112
3172.27 122
3172.40 136
3172.53 154
3172.66 172
3172.79 189
3172.92 202
3173.05 211
3173.18 214
3173.31 213
3173.44 209
3173.57 203
3173.69 196
3173.82 189
3173.95 183
3174.08 176
3174.21 168
3174.34 159
3174.47 148
3174.60 134
3174.73 117
3174.86 99
3174.99 81
3175.12 64
3175.24 52
3175.37 46
3175.50 48
3175.63 58
3175.76 73
3175.89 90
3176.02 107
3176.15 121
3176.28 129
3176.41 131
3176.54 129
3176.67 124
3176.79 119
3176.92 114
3177.05 109
3177.18 105
3177.31 100
3177.44 95
3177.57 90
3177.70 86
3177.83 84
3177.96 84
3178.09 87
3178.22 92
3178.34 98
3178.47 103
3178.60 107
3178.73 111
3178.86 113
3178.99 117
3179.12 121
3179.25 126
3179.38 131
3179.51 134
3179.64 136
3179.77 133
3179.90 126
3180.02 116
3180.15 104
3180.28 93
3180.41 83
3180.54 75
3180.67 71
3180.80 71
3180.93 74
3181.06 77
3181.19 82
3181.32 86
3181.45 90
3181.58 91
3181.70 90
3181.83 85
3181.96 79
3182.09 70
3182.22 62
3182.35 54
3182.48 50
3182.61 48
3182.74 50
3182.87 53
3183.00 57
3183.13 60
3183.26 61
3183.39 59
3183.51 56
3183.64 53
3183.77 50
3183.90 49
3184.03 50
3184.16 51
3184.29 52
3184.42 51
3184.55 46
3184.68 38
3184.81 26
3184.94 12
3185.07 0
3185.20 0
3185.33 0
3185.45 0
3185.58 0
3185.71 0
3185.84 0
3185.97 0
3186.10 5
3186.23 9
3186.36 13
3186.49 16
3186.62 20
3186.75 26
3186.88 33
3187.01 41
3187.14 48
3187.27 54
3187.40 59
3187.52 63
3187.65 67
3187.78 74
3187.91 84
3188.04 98
3188.17 116
3188.30 135
3188.43 153
3188.56 168
3188.69 178
3188.82 181
3188.95 176
3189.08 165
3189.21 149
3189.34 131
3189.47 113
3189.60 97
3189.72 86
3189.85 80
3189.98 80
3190.11 84
3190.24 92
3190.37 102
3190.50 113
3190.63 123
3190.76 133
3190.89 139
3191.02 142
3191.15 140
3191.28 134
3191.41 125
3191.54 112
3191.67 98
3191.80 84
3191.93 72
3192.06 63
3192.18 59
3192.31 58
3192.44 61
3192.57 66
3192.70 73
3192.83 79
3192.96 85
3193.09 89
3193.22 92
3193.35 95
3193.48 99
3193.61 103
3193.74 110
3193.87 118
3194.00 127
3194.13 134
3194.26 139
3194.39 139
3194.52 133
3194.65 122
3194.77 106
3194.90 86
3195.03 64
3195.16 43
3195.29 25
3195.42 10
3195.55 0
3195.68 0
3195.81 0
3195.94 0
3196.07 2
3196.20 8
3196.33 14
3196.46 22
3196.59 29
3196.72 37
3196.85 45
3196.98 52
3197.11 57
3197.24 59
3197.37 56
3197.50 51
3197.63 43
3197.76 35
3197.88 29
3198.01 25
3198.14 26
3198.27 30
3198.40 36
3198.53 43
3198.66 48
3198.79 53
3198.92 56
3199.05 59
3199.18 61
3199.31 63
3199.44 63
3199.57 61
3199.70 57
3199.83 50
3199.96 41
3200.09 32
3200.22 24
3200.35 21
3200.48 21
3200.61 25
3200.74 31
3200.87 37
3201.00 40
3201.13 40
3201.26 38
3201.38 33
3201.51 30
3201.64 28
3201.77 29
3201.90 32
3202.03 34
3202.16 35
3202.29 34
3202.42 30
3202.55 24
3202.68 19
3202.81 17
3202.94 20
3203.07 28
3203.20 39
3203.33 52
3203.46 65
3203.59 75
3203.72 82
3203.85 86
3203.98 87
3204.11 87
3204.24 86
3204.37 86
3204.50 87
3204.63 89
3204.76 92
3204.89 97
3205.02 103
3205.15 108
3205.28 112
3205.41 113
3205.54 111
3205.67 104
3205.80 95
3205.93 83
3206.05 72
3206.18 64
3206.31 61
3206.44 62
3206.57 69
3206.70 80
3206.83 93
3206.96 105
3207.09 115
3207.22 119
3207.35 117
3207.48 110
3207.61 97
3207.74 83
3207.87 68
3208.00 56
3208.13 46
3208.26 41
3208.39 38
3208.52 38
3208.65 38
3208.78 40
3208.91 41
3209.04 43
3209.17 44
3209.30 45
3209.43 45
3209.56 44
3209.69 41
3209.82 36
3209.95 28
3210.08 20
3210.21 12
3210.34 4
3210.47 0
3210.60 0
3210.73 0
3210.86 0
3210.99 0
3211.12 0
3211.25 0
3211.38 0
3211.51 0
3211.64 7
3211.77 17
3211.90 28
3212.03 41
3212.16 56
3212.29 73
3212.42 90
3212.55 107
3212.68 122
3212.81 134
3212.94 142
3213.07 145
3213.20 144
3213.33 139
3213.46 130
3213.59 119
3213.72 107
3213.85 93
3213.98 78
3214.11 64
3214.24 51
3214.37 41
3214.50 33
3214.63 30
3214.76 31
3214.89 37
3215.02 46
3215.15 58
3215.28 70
3215.41 83
3215.53 93
3215.66 100
3215.79 104
3215.92 103
3216.05 99
3216.18 91
3216.31 81
3216.44 70
3216.57 60
3216.70 50
3216.83 43
3216.96 39
3217.09 36
3217.22 34
3217.35 32
3217.48 29
3217.61 25
3217.74 20
3217.87 15
3218.00 9
3218.13 3
3218.26 0
3218.39 0
3218.52 0
3218.65 0
3218.78 0
3218.91 0
3219.04 0
3219.17 0
3219.30 3
3219.43 14
3219.57 25
3219.70 38
3219.83 53
3219.96 68
3220.09 84
3220.22 99
3220.35 112
3220.48 121
3220.61 126
3220.74 129
3220.87 131
3221.00 132
3221.13 134
3221.26 137
3221.39 140
3221.52 140
3221.65 137
3221.78 132
3221.91 124
3222.04 117
3222.17 111
3222.30 109
3222.43 111
3222.56 115
3222.69 121
3222.82 126
3222.95 130
3223.08 132
3223.21 133
3223.34 134
3223.47 135
3223.60 135
3223.73 133
3223.86 128
3223.99 119
3224.12 108
3224.25 96
3224.38 85
3224.51 79
3224.64 78
3224.77 84
3224.90 95
3225.03 107
3225.16 117
3225.29 122
3225.42 121
3225.55 114
3225.68 102
3225.81 88
3225.94 75
3226.07 65
3226.20 62
3226.33 63
3226.46 69
3226.59 79
3226.72 89
3226.85 99
3226.98 107
3227.11 113
3227.24 117
3227.37 118
3227.50 118
3227.63 116
3227.76 115
3227.89 114
3228.02 115
3228.15 118
3228.28 122
3228.41 128
3228.54 133
3228.67 137
3228.80 137
3228.93 133
3229.07 126
3229.20 118
3229.33 109
3229.46 100
3229.59 92
3229.72 85
3229.85 79
3229.98 74
3230.11 69
3230.24 65
3230.37 62
3230.50 61
3230.63 60
3230.76 61
3230.89 61
3231.02 61
3231.15 61
3231.28 60
3231.41 60
3231.54 60
3231.67 61
3231.80 64
3231.93 66
3232.06 69
3232.19 70
3232.32 71
3232.45 71
3232.58 71
3232.71 71
3232.84 71
3232.97 70
3233.10 68
3233.23 63
3233.36 55
3233.49 43
3233.62 31
3233.76 20
3233.89 12
3234.02 10
3234.15 15
3234.28 28
3234.41 46
3234.54 68
3234.67 90
3234.80 110
3234.93 126
3235.06 136
3235.19 139
3235.32 136
3235.45 129
3235.58 119
3235.71 108
3235.84 96
3235.97 86
3236.10 78
3236.23 72
3236.36 67
3236.49 64
3236.62 61
3236.75 59
3236.88 56
3237.01 53
3237.14 47
3237.28 39
3237.41 30
3237.54 20
3237.67 10
3237.80 0
3237.93 0
3238.06 0
3238.19 0
3238.32 0
3238.45 0
3238.58 0
3238.71 0
3238.84 0
3238.97 2
3239.10 12
3239.23 25
3239.36 42
3239.49 62
3239.62 83
3239.75 106
3239.88 130
3240.01 153
3240.14 174
3240.27 189
3240.41 200
3240.54 203
3240.67 201
3240.80 192
3240.93 179
3241.06 164
3241.19 148
3241.32 135
3241.45 126
3241.58 121
3241.71 120
3241.84 122
3241.97 124
3242.10 124
3242.23 122
3242.36 116
3242.49 107
3242.62 97
3242.75 88
3242.88 81
3243.02 77
3243.15 75
3243.28 75
3243.41 75
3243.54 73
3243.67 69
3243.80 62
3243.93 53
3244.06 44
3244.19 36
3244.32 29
3244.45 26
3244.58 27
3244.71 32
3244.84 39
3244.97 49
3245.10 59
3245.23 70
3245.36 79
3245.50 88
3245.63 97
3245.76 105
3245.89 112
3246.02 119
3246.15 123
3246.28 126
3246.41 125
3246.54 122
3246.67 116
3246.80 108
3246.93 99
3247.06 89
3247.19 79
3247.32 68
3247.45 57
3247.58 47
3247.72 36
3247.85 26
3247.98 16
3248.11 8
3248.24 3
3248.37 1
3248.50 3
3248.63 10
3248.76 21
3248.89 36
3249.02 52
3249.15 69
3249.28 83
3249.41 93
3249.54 99
3249.67 102
3249.81 102
3249.94 101
3250.07 100
3250.20 101
3250.33 104
3250.46 109
3250.59 114
3250.72 120
3250.85 124
3250.98 127
3251.11 129
3251.24 129
3251.37 129
3251.50 128
3251.63 129
3251.77 131
3251.90 135
3252.03 141
3252.16 148
3252.29 154
3252.42 159
3252.55 162
3252.68 161
3252.81 156
3252.94 148
3253.07 135
3253.20 121
3253.33 106
3253.46 93
3253.60 82
3253.73 75
3253.86 71
3253.99 69
3254.12 69
3254.25 68
3254.38 66
3254.51 60
3254.64 51
3254.77 40
3254.90 27
3255.03 15
3255.16 5
3255.30 0
3255.43 0
3255.56 2
3255.69 11
3255.82 23
3255.95 39
3256.08 58
3256.21 78
3256.34 99
3256.47 120
3256.60 140
3256.73 157
3256.86 170
3257.00 177
3257.13 177
3257.26 173
3257.39 165
3257.52 157
3257.65 148
3257.78 141
3257.91 136
3258.04 131
3258.17 124
3258.30 117
3258.43 109
3258.57 102
3258.70 97
3258.83 97
3258.96 100
3259.09 108
3259.22 119
3259.35 130
3259.48 140
3259.61 147
3259.74 149
3259.87 147
3260.00 139
3260.14 126
3260.27 109
3260.40 88
3260.53 66
3260.66 45
3260.79 28
3260.92 16
3261.05 9
3261.18 6
3261.31 7
3261.44 10
3261.57 13
3261.71 17
3261.84 21
3261.97 25
3262.10 28
3262.23 31
3262.36 33
3262.49 34
3262.62 34
3262.75 34
3262.88 34
3263.01 35
3263.15 37
3263.28 38
3263.41 37
3263.54 36
3263.67 33
3263.80 31
3263.93 30
3264.06 31
3264.19 35
3264.32 41
3264.46 48
3264.59 55
3264.72 59
3264.85 61
3264.98 59
3265.11 54
3265.24 47
3265.37 38
3265.50 29
3265.63 20
3265.76 12
3265.90 6
3266.03 2
3266.16 0
3266.29 0
3266.42 0
3266.55 0
3266.68 0
3266.81 0
3266.94 0
3267.07 0
3267.21 0
3267.34 2
3267.47 5
3267.60 8
3267.73 12
3267.86 17
3267.99 21
3268.12 27
3268.25 32
3268.38 36
3268.52 38
3268.65 38
3268.78 35
3268.91 29
3269.04 23
3269.17 17
3269.30 12
3269.43 10
3269.56 13
3269.69 21
3269.83 33
3269.96 48
3270.09 65
3270.22 83
3270.35 98
3270.48 110
3270.61 120
3270.74 129
3270.87 135
3271.01 141
3271.14 144
3271.27 145
3271.40 143
3271.53 137
3271.66 130
3271.79 123
3271.92 118
3272.05 118
3272.19 123
3272.32 133
3272.45 146
3272.58 159
3272.71 169
3272.84 177
3272.97 181
3273.10 182
3273.23 182
3273.37 183
3273.50 184
3273.63 187
3273.76 191
3273.89 195
3274.02 200
3274.15 204
3274.28 210
3274.41 215
3274.55 222
3274.68 231
3274.81 242
3274.94 254
3275.07 266
3275.20 275
3275.33 280
3275.46 279
3275.59 271
3275.73 258
3275.86 240
3275.99 221
3276.12 204
3276.25 191
3276.38 184
3276.51 184
3276.64 190
3276.78 201
3276.91 215
3277.04 229
3277.17 241
3277.30 250
3277.43 255
3277.56 256
3277.69 255
3277.83 253
3277.96 253
3278.09 254
3278.22 258
3278.35 264
3278.48 270
3278.61 274
3278.74 274
3278.88 270
3279.01 261
3279.14 250
3279.27 239
3279.40 230
3279.53 226
3279.66 229
3279.79 237
3279.93 250
3280.06 264
3280.19 279
3280.32 290
3280.45 298
3280.58 302
3280.71 303
3280.84 301
3280.98 298
3281.11 297
3281.24 299
3281.37 303
3281.50 310
3281.63 320
3281.76 333
3281.89 349
3282.03 368
3282.16 390
3282.29 414
3282.42 439
3282.55 463
3282.68 485
3282.81 506
3282.94 525
3283.08 544
3283.21 564
3283.34 586
3283.47 610
3283.60 635
3283.73 660
3283.86 686
3284.00 711
3284.13 733
3284.26 753
3284.39 770
3284.52 782
3284.65 791
3284.78 796
3284.91 798
3285.05 799
3285.18 801
3285.31 806
3285.44 814
3285.57 824
3285.70 837
3285.83 850
3285.97 859
3286.10 864
3286.23 861
3286.36 850
3286.49 831
3286.62 805
3286.75 775
3286.89 744
3287.02 713
3287.15 687
3287.28 666
3287.41 650
3287.54 638
3287.67 628
3287.81 618
3287.94 604
3288.07 587
3288.20 567
3288.33 544
3288.46 521
3288.59 498
3288.73 475
3288.86 453
3288.99 431
3289.12 409
3289.25 386
3289.38 363
3289.51 344
3289.65 329
3289.78 319
3289.91 313
3290.04 311
3290.17 309
3290.30 304
3290.43 295
3290.57 281
3290.70 263
3290.83 244
3290.96 225
3291.09 208
3291.22 195
3291.35 183
3291.49 172
3291.62 161
3291.75 149
3291.88 135
3292.01 120
3292.14 104
3292.27 90
3292.41 77
3292.54 67
3292.67 58
3292.80 51
3292.93 45
3293.06 40
3293.20 35
3293.33 28
3293.46 21
3293.59 12
3293.72 2
3293.85 0
3293.98 0
3294.12 0
3294.25 0
3294.38 0
3294.51 0
3294.64 0
3294.77 1
3294.91 11
3295.04 22
3295.17 31
3295.30 38
3295.43 45
3295.56 51
3295.69 55
3295.83 57
3295.96 56
3296.09 53
3296.22 47
3296.35 40
3296.48 33
3296.62 29
3296.75 27
3296.88 30
3297.01 35
3297.14 43
3297.27 52
3297.41 62
3297.54 71
3297.67 80
3297.80 88
3297.93 95
3298.06 100
3298.20 103
3298.33 102
3298.46 99
3298.59 93
3298.72 85
3298.85 76
3298.98 67
3299.12 58
3299.25 50
3299.38 43
3299.51 37
3299.64 33
3299.77 31
3299.91 32
3300.04 37
3300.17 46
3300.30 56
3300.43 67
3300.56 77
3300.70 85
3300.83 89
3300.96 89
3301.09 87
3301.22 84
3301.35 81
3301.49 79
3301.62 80
3301.75 85
3301.88 92
3302.01 101
3302.14 111
3302.28 120
3302.41 127
3302.54 132
3302.67 135
3302.80 135
3302.94 134
3303.07 131
3303.20 127
3303.33 122
3303.46 117
3303.59 114
3303.73 113
3303.86 114
3303.99 120
3304.12 130
3304.25 143
3304.38 159
3304.52 176
3304.65 193
3304.78 206
3304.91 215
3305.04 219
3305.17 216
3305.31 206
3305.44 192
3305.57 174
3305.70 156
3305.83 138
3305.97 123
3306.10 112
3306.23 103
3306.36 98
3306.49 95
3306.62 95
3306.76 97
3306.89 102
3307.02 108
3307.15 116
3307.28 124
3307.42 131
3307.55 137
3307.68 138
3307.81 136
3307.94 130
3308.07 120
3308.21 107
3308.34 92
3308.47 78
3308.60 65
3308.73 55
3308.87 50
3309.00 49
3309.13 52
3309.26 56
3309.39 61
3309.52 65
3309.66 68
3309.79 67
3309.92 65
3310.05 62
3310.18 59
3310.32 56
3310.45 53
3310.58 52
3310.71 51
3310.84 52
3310.97 54
3311.11 58
3311.24 63
3311.37 70
3311.50 77
3311.63 84
3311.77 91
3311.90 97
3312.03 104
3312.16 110
3312.29 115
3312.43 119
3312.56 122
3312.69 123
3312.82 123
3312.95 121
3313.09 120
3313.22 119
3313.35 121
3313.48 125
3313.61 132
3313.74 142
3313.88 153
3314.01 166
3314.14 181
3314.27 197
3314.40 215
3314.54 236
3314.67 259
3314.80 285
3314.93 311
3315.06 337
3315.20 361
3315.33 382
3315.46 399
3315.59 412
3315.72 421
3315.86 429
3315.99 435
3316.12 442
3316.25 448
3316.38 453
3316.52 458
3316.65 462
3316.78 465
3316.91 466
3317.04 464
3317.18 458
3317.31 447
3317.44 431
3317.57 410
3317.70 386
3317.84 362
3317.97 339
3318.10 321
3318.23 308
3318.36 303
3318.50 304
3318.63 310
3318.76 319
3318.89 329
3319.02 339
3319.16 348
3319.29 354
3319.42 359
3319.55 362
3319.68 363
3319.82 361
3319.95 356
3320.08 346
3320.21 331
3320.34 312
3320.48 292
3320.61 272
3320.74 256
3320.87 245
3321.01 241
3321.14 242
3321.27 248
3321.40 256
3321.53 263
3321.67 269
3321.80 272
3321.93 273
3322.06 272
3322.19 270
3322.33 268
3322.46 265
3322.59 261
3322.72 255
3322.85 247
3322.99 236
3323.12 222
3323.25 205
3323.38 184
3323.52 160
3323.65 135
3323.78 110
3323.91 85
3324.04 63
3324.18 45
3324.31 30
3324.44 20
3324.57 14
3324.70 12
3324.84 13
3324.97 17
3325.10 23
3325.23 30
3325.37 39
3325.50 49
3325.63 61
3325.76 75
3325.89 90
3326.03 106
3326.16 120
3326.29 132
3326.42 139
3326.55 141
3326.69 138
3326.82 131
3326.95 121
3327.08 109
3327.22 97
3327.35 86
3327.48 75
3327.61 66
3327.74 57
3327.88 47
3328.01 37
3328.14 26
3328.27 15
3328.41 5
3328.54 0
3328.67 0
3328.80 0
3328.93 6
3329.07 18
3329.20 33
3329.33 47
3329.46 59
3329.60 66
3329.73 68
3329.86 65
3329.99 58
3330.12 51
3330.26 44
3330.39 37
3330.52 31
3330.65 25
3330.79 17
3330.92 8
3331.05 0
3331.18 0
3331.32 0
3331.45 0
3331.58 0
3331.71 0
3331.84 0
3331.98 0
3332.11 7
3332.24 18
3332.37 28
3332.51 37
3332.64 43
3332.77 48
3332.90 50
3333.04 50
3333.17 47
3333.30 43
3333.43 39
3333.56 36
3333.70 35
3333.83 38
3333.96 43
3334.09 51
3334.23 60
3334.36 67
3334.49 71
3334.62 72
3334.76 68
3334.89 60
3335.02 50
3335.15 39
3335.28 30
3335.42 21
3335.55 13
3335.68 6
3335.81 0
3335.95 0
3336.08 0
3336.21 0
3336.34 0
3336.48 0
3336.61 0
3336.74 0
3336.87 5
3337.01 8
3337.14 9
3337.27 9
3337.40 9
3337.54 12
3337.67 19
3337.80 30
3337.93 45
3338.06 59
3338.20 71
3338.33 77
3338.46 77
3338.59 71
3338.73 61
3338.86 49
3338.99 38
3339.12 28
3339.26 20
3339.39 14
3339.52 10
3339.65 8
3339.79 6
3339.92 5
3340.05 4
3340.18 3
3340.32 2
3340.45 0
3340.58 0
3340.71 0
3340.85 0
3340.98 0
3341.11 0
3341.24 0
3341.38 6
3341.51 14
3341.64 21
3341.77 26
3341.91 31
3342.04 35
3342.17 40
3342.30 47
3342.44 55
3342.57 65
3342.70 75
3342.83 85
3342.97 93
3343.10 99
3343.23 104
3343.36 108
3343.50 111
3343.63 114
3343.76 116
3343.89 117
3344.03 119
3344.16 120
3344.29 121
3344.42 123
3344.56 127
3344.69 133
3344.82 140
3344.95 148
3345.09 155
3345.22 161
3345.35 164
3345.48 163
3345.62 159
3345.75 153
3345.88 146
3346.01 138
3346.15 131
3346.28 125
3346.41 122
3346.55 120
3346.68 120
3346.81 119
3346.94 119
3347.08 118
3347.21 117
3347.34 117
3347.47 119
3347.61 124
3347.74 132
3347.87 144
3348.00 157
3348.14 169
3348.27 180
3348.40 189
3348.53 194
3348.67 197
3348.80 196
3348.93 192
3349.06 186
3349.20 178
3349.33 167
3349.46 155
3349.60 143
3349.73 131
3349.86 122
3349.99 115
3350.13 110
3350.26 105
3350.39 100
3350.52 91
3350.66 80
3350.79 67
3350.92 54
3351.05 43
3351.19 36
3351.32 37
3351.45 44
3351.59 56
3351.72 70
3351.85 84
3351.98 96
3352.12 103
3352.25 105
3352.38 103
3352.51 100
3352.65 96
3352.78 93
3352.91 92
3353.04 92
3353.18 92
3353.31 91
3353.44 86
3353.58 79
3353.71 67
3353.84 53
3353.97 38
3354.11 23
3354.24 10
3354.37 0
3354.50 0
3354.64 0
3354.77 0
3354.90 0
3355.04 0
3355.17 0
3355.30 1
3355.43 6
3355.57 10
3355.70 12
3355.83 12
3355.97 10
3356.10 6
3356.23 2
3356.36 0
3356.50 1
3356.63 6
3356.76 16
3356.89 30
3357.03 44
3357.16 56
3357.29 65
3357.43 68
3357.56 66
3357.69 60
3357.82 51
3357.96 43
3358.09 38
3358.22 35
3358.36 35
3358.49 37
3358.62 40
3358.75 41
3358.89 40
3359.02 39
3359.15 38
3359.29 39
3359.42 44
3359.55 50
3359.68 59
3359.82 66
3359.95 70
3360.08 71
3360.22 69
3360.35 65
3360.48 63
3360.61 63
3360.75 68
3360.88 76
3361.01 86
3361.15 97
3361.28 106
3361.41 113
3361.54 119
3361.68 123
3361.81 128
3361.94 134
3362.08 142
3362.21 152
3362.34 165
3362.47 178
3362.61 191
3362.74 202
3362.87 212
3363.01 221
3363.14 229
3363.27 237
3363.40 246
3363.54 258
3363.67 272
3363.80 289
3363.94 308
3364.07 328
3364.20 348
3364.34 367
3364.47 382
3364.60 392
3364.73 398
3364.87 401
3365.00 401
3365.13 402
3365.27 405
3365.40 411
3365.53 422
3365.66 435
3365.80 450
3365.93 466
3366.06 483
3366.20 501
3366.33 520
3366.46 540
3366.60 562
3366.73 585
3366.86 608
3366.99 630
3367.13 651
3367.26 672
3367.39 694
3367.53 719
3367.66 748
3367.79 780
3367.93 815
3368.06 850
3368.19 882
3368.32 910
3368.46 933
3368.59 949
3368.72 960
3368.86 968
3368.99 973
3369.12 977
3369.26 981
3369.39 987
3369.52 994
3369.65 1002
3369.79 1012
3369.92 1021
3370.05 1029
3370.19 1035
3370.32 1036
3370.45 1030
3370.59 1017
3370.72 998
3370.85 973
3370.99 946
3371.12 917
3371.25 888
3371.38 861
3371.52 834
3371.65 808
3371.78 780
3371.92 751
3372.05 720
3372.18 688
3372.32 656
3372.45 625
3372.58 597
3372.72 572
3372.85 550
3372.98 532
3373.11 515
3373.25 500
3373.38 487
3373.51 474
3373.65 462
3373.78 451
3373.91 439
3374.05 427
3374.18 413
3374.31 396
3374.45 377
3374.58 357
3374.71 339
3374.85 324
3374.98 315
3375.11 310
3375.24 309
3375.38 309
3375.51 307
3375.64 303
3375.78 294
3375.91 282
3376.04 269
3376.18 254
3376.31 241
3376.44 230
3376.58 222
3376.71 217
3376.84 214
3376.98 212
3377.11 210
3377.24 208
3377.38 204
3377.51 197
3377.64 189
3377.78 180
3377.91 172
3378.04 165
3378.17 159
3378.31 154
3378.44 150
3378.57 144
3378.71 138
3378.84 130
3378.97 122
3379.11 116
3379.24 113
3379.37 114
3379.51 119
3379.64 129
3379.77 142
3379.91 155
3380.04 167
3380.17 178
3380.31 185
3380.44 190
3380.57 193
3380.71 195
3380.84 197
3380.97 199
3381.11 201
3381.24 201
3381.37 199
3381.51 195
3381.64 188
3381.77 181
3381.91 172
3382.04 164
3382.17 158
3382.31 154
3382.44 153
3382.57 155
3382.71 159
3382.84 165
3382.97 170
3383.11 175
3383.24 177
3383.37 177
3383.51 176
3383.64 176
3383.77 176
3383.91 177
3384.04 179
3384.17 181
3384.31 182
3384.44 181
3384.57 177
3384.71 172
3384.84 166
3384.97 160
3385.11 155
3385.24 150
3385.37 146
3385.51 142
3385.64 140
3385.77 138
3385.91 139
3386.04 142
3386.17 149
3386.31 160
3386.44 176
3386.57 194
3386.71 214
3386.84 233
3386.97 250
3387.11 262
3387.24 269
3387.37 269
3387.51 265
3387.64 258
3387.77 252
3387.91 248
3388.04 247
3388.17 250
3388.31 255
3388.44 259
3388.57 263
3388.71 264
3388.84 263
3388.97 259
3389.11 253
3389.24 246
3389.37 238
3389.51 230
3389.64 221
3389.77 211
3389.91 201
3390.04 193
3390.17 186
3390.31 182
3390.44 180
3390.57 181
3390.71 182
3390.84 184
3390.98 182
3391.11 177
3391.24 168
3391.38 154
3391.51 138
3391.64 123
3391.78 110
3391.91 103
3392.04 101
3392.18 106
3392.31 114
3392.44 124
3392.58 134
3392.71 143
3392.84 150
3392.98 153
3393.11 152
3393.24 147
3393.38 138
3393.51 126
3393.64 111
3393.78 96
3393.91 83
3394.05 74
3394.18 71
3394.31 73
3394.45 80
3394.58 89
3394.71 99
3394.85 107
3394.98 113
3395.11 117
3395.25 120
3395.38 121
3395.51 123
3395.65 123
3395.78 121
3395.91 118
3396.05 112
3396.18 105
3396.32 99
3396.45 94
3396.58 94
3396.72 99
3396.85 106
3396.98 116
3397.12 125
3397.25 131
3397.38 134
3397.52 133
3397.65 128
3397.79 123
3397.92 118
3398.05 115
3398.19 112
3398.32 111
3398.45 111
3398.59 111
3398.72 111
3398.85 112
3398.99 113
3399.12 114
3399.25 116
3399.39 116
3399.52 115
3399.66 111
3399.79 104
3399.92 93
3400.06 80
3400.19 64
3400.32 47
3400.46 29
3400.59 11
3400.72 0
3400.86 0
3400.99 0
3401.13 0
3401.26 0
3401.39 0
3401.53 0
3401.66 0
3401.79 8
3401.93 24
3402.06 38
3402.20 49
3402.33 56
3402.46 59
3402.60 62
3402.73 65
3402.86 71
3403.00 79
3403.13 90
3403.26 103
3403.40 116
3403.53 129
3403.67 139
3403.80 146
3403.93 151
3404.07 155
3404.20 159
3404.33 164
3404.47 173
3404.60 184
3404.74 198
3404.87 211
3405.00 222
3405.14 229
3405.27 231
3405.40 228
3405.54 222
3405.67 216
3405.81 213
3405.94 214
3406.07 219
3406.21 227
3406.34 235
3406.47 241
3406.61 243
3406.74 240
3406.88 231
3407.01 218
3407.14 204
3407.28 190
3407.41 177
3407.54 169
3407.68 166
3407.81 167
3407.95 172
3408.08 180
3408.21 189
3408.35 199
3408.48 209
3408.62 217
3408.75 225
3408.88 230
3409.02 233
3409.15 233
3409.28 230
3409.42 224
3409.55 215
3409.69 204
3409.82 190
3409.95 175
3410.09 160
3410.22 144
3410.35 129
3410.49 115
3410.62 103
3410.76 93
3410.89 85
3411.02 78
3411.16 70
3411.29 62
3411.43 52
3411.56 40
3411.69 28
3411.83 16
3411.96 6
3412.10 2
3412.23 5
3412.36 13
3412.50 27
3412.63 43
3412.76 58
3412.90 70
3413.03 74
3413.17 71
3413.30 61
3413.43 46
3413.57 30
3413.70 17
3413.84 10
3413.97 9
3414.10 15
3414.24 25
3414.37 37
3414.51 50
3414.64 60
3414.77 69
3414.91 75
3415.04 78
3415.17 78
3415.31 74
3415.44 66
3415.58 53
3415.71 35
3415.84 15
3415.98 0
3416.11 0
3416.25 0
3416.38 0
3416.51 0
3416.65 0
3416.78 0
3416.92 0
3417.05 5
3417.18 16
3417.32 27
3417.45 37
3417.59 46
3417.72 55
3417.85 62
3417.99 67
3418.12 70
3418.26 70
3418.39 70
3418.52 70
3418.66 71
3418.79 75
3418.93 82
3419.06 90
3419.19 100
3419.33 107
3419.46 112
3419.60 113
3419.73 108
3419.86 100
3420.00 88
3420.13 74
3420.27 60
3420.40 50
3420.53 44
3420.67 44
3420.80 52
3420.94 65
3421.07 82
3421.20 101
3421.34 118
3421.47 131
3421.61 137
3421.74 137
3421.88 131
3422.01 121
3422.14 109
3422.28 95
3422.41 81
3422.55 68
3422.68 56
3422.81 43
3422.95 30
3423.08 18
3423.22 6
3423.35 0
3423.48 0
3423.62 0
3423.75 0
3423.89 1
3424.02 13
3424.15 27
3424.29 40
3424.42 50
3424.56 56
3424.69 59
3424.83 61
3424.96 63
3425.09 68
3425.23 76
3425.36 88
3425.50 102
3425.63 115
3425.76 124
3425.90 128
3426.03 126
3426.17 119
3426.30 109
3426.44 98
3426.57 87
3426.70 78
3426.84 71
3426.97 67
3427.11 64
3427.24 60
3427.37 56
3427.51 50
3427.64 42
3427.78 32
3427.91 21
3428.05 10
3428.18 2
3428.31 0
3428.45 0
3428.58 0
3428.72 6
3428.85 15
3428.98 22
3429.12 28
3429.25 30
3429.39 29
3429.52 26
3429.66 24
3429.79 24
3429.92 27
3430.06 32
3430.19 40
3430.33 48
3430.46 54
3430.60 57
3430.73 58
3430.86 58
3431.00 59
3431.13 63
3431.27 72
3431.40 85
3431.54 101
3431.67 120
3431.80 138
3431.94 156
3432.07 173
3432.21 188
3432.34 200
3432.47 211
3432.61 218
3432.74 221
3432.88 221
3433.01 215
3433.15 206
3433.28 194
3433.41 180
3433.55 165
3433.68 150
3433.82 135
3433.95 121
3434.09 109
3434.22 99
3434.36 91
3434.49 85
3434.62 80
3434.76 75
3434.89 72
3435.03 69
3435.16 66
3435.30 67
3435.43 70
3435.56 77
3435.70 88
3435.83 100
3435.97 113
3436.10 124
3436.24 132
3436.37 136
3436.50 136
3436.64 135
3436.77 134
3436.91 134
3437.04 137
3437.18 141
3437.31 146
3437.45 149
3437.58 150
3437.71 149
3437.85 145
3437.98 140
3438.12 137
3438.25 136
3438.39 138
3438.52 141
3438.65 143
3438.79 141
3438.92 133
3439.06 118
3439.19 98
3439.33 74
3439.46 50
3439.60 29
3439.73 13
3439.86 2
3440.00 0
3440.13 0
3440.27 2
3440.40 9
3440.54 16
3440.67 22
3440.81 28
3440.94 30
3441.07 29
3441.21 23
3441.34 15
3441.48 5
3441.61 0
3441.75 0
3441.88 0
3442.02 0
3442.15 0
3442.28 0
3442.42 0
3442.55 0
3442.69 0
3442.82 0
3442.96 4
3443.09 11
3443.23 23
3443.36 38
3443.49 54
3443.63 69
3443.76 79
3443.90 84
3444.03 83
3444.17 78
3444.30 70
3444.44 61
3444.57 53
3444.71 47
3444.84 44
3444.97 44
3445.11 46
3445.24 49
3445.38 54
3445.51 59
3445.65 65
3445.78 73
3445.92 82
3446.05 93
3446.19 104
3446.32 113
3446.45 121
3446.59 125
3446.72 126
3446.86 124
3446.99 120
3447.13 115
3447.26 110
3447.40 106
3447.53 104
3447.67 105
3447.80 107
3447.93 111
3448.07 116
3448.20 121
3448.34 126
3448.47 132
3448.61 139
3448.74 147
3448.88 158
3449.01 171
3449.15 186
3449.28 200
3449.41 215
3449.55 229
3449.68 243
3449.82 259
3449.95 275
3450.09 294
3450.22 314
3450.36 334
3450.49 353
3450.63 370
3450.76 384
3450.90 396
3451.03 405
3451.17 410
3451.30 412
3451.43 411
3451.57 406
3451.70 399
3451.84 392
3451.97 386
3452.11 383
3452.24 383
3452.38 387
3452.51 394
3452.65 403
3452.78 414
3452.92 426
3453.05 440
3453.18 455
3453.32 471
3453.45 486
3453.59 498
3453.72 505
3453.86 506
3453.99 500
3454.13 489
3454.26 475
3454.40 460
3454.53 447
3454.67 436
3454.80 429
3454.94 426
3455.07 425
3455.21 426
3455.34 428
3455.47 432
3455.61 437
3455.74 442
3455.88 448
3456.01 452
3456.15 453
3456.28 450
3456.42 444
3456.55 436
3456.69 428
3456.82 426
3456.96 431
3457.09 446
3457.23 472
3457.36 506
3457.50 545
3457.63 588
3457.77 630
3457.90 670
3458.04 710
3458.17 751
3458.30 793
3458.44 839
3458.57 888
3458.71 940
3458.84 992
3458.98 1044
3459.11 1092
3459.25 1135
3459.38 1175
3459.52 1209
3459.65 1241
3459.79 1271
3459.92 1301
3460.06 1329
3460.19 1355
3460.33 1378
3460.46 1396
3460.60 1408
3460.73 1414
3460.87 1415
3461.00 1414
3461.14 1412
3461.27 1412
3461.41 1415
3461.54 1420
3461.68 1426
3461.81 1429
3461.94 1425
3462.08 1413
3462.21 1390
3462.35 1357
3462.48 1318
3462.62 1277
3462.75 1238
3462.89 1203
3463.02 1175
3463.16 1151
3463.29 1129
3463.43 1106
3463.56 1078
3463.70 1047
3463.83 1012
3463.97 976
3464.10 941
3464.24 908
3464.37 876
3464.51 845
3464.64 812
3464.78 775
3464.91 735
3465.05 692
3465.18 648
3465.32 606
3465.45 566
3465.59 530
3465.72 500
3465.86 474
3465.99 453
3466.13 437
3466.26 424
3466.40 415
3466.53 409
3466.67 405
3466.80 401
3466.94 397
3467.07 392
3467.21 387
3467.34 383
3467.48 380
3467.61 379
3467.75 380
3467.88 383
3468.02 388
3468.15 394
3468.29 398
3468.42 401
3468.56 403
3468.69 403
3468.83 403
3468.96 402
3469.10 400
3469.23 399
3469.37 399
3469.50 398
3469.64 398
3469.77 397
3469.91 398
3470.04 398
3470.18 399
3470.31 401
3470.45 403
3470.58 407
3470.72 412
3470.85 421
3470.99 431
3471.12 444
3471.26 458
3471.39 472
3471.53 484
3471.66 495
3471.80 503
3471.93 508
3472.07 511
3472.20 512
3472.34 511
3472.47 507
3472.61 501
3472.74 494
3472.88 485
3473.01 477
3473.15 470
3473.28 464
3473.42 461
3473.55 458
3473.69 455
3473.82 447
3473.96 435
3474.09 417
3474.23 394
3474.36 368
3474.50 340
3474.63 316
3474.77 297
3474.90 286
3475.04 285
3475.17 293
3475.31 310
3475.44 331
3475.58 355
3475.71 377
3475.85 395
3475.98 406
3476.12 410
3476.25 408
3476.39 401
3476.52 391
3476.66 378
3476.79 364
3476.93 349
3477.07 332
3477.20 316
3477.34 299
3477.47 286
3477.61 276
3477.74 271
3477.88 273
3478.01 279
3478.15 288
3478.28 298
3478.42 308
3478.55 315
3478.69 318
3478.82 318
3478.96 314
3479.09 306
3479.23 295
3479.36 282
3479.50 267
3479.63 250
3479.77 234
3479.90 220
3480.04 209
3480.17 203
3480.31 202
3480.44 207
3480.58 215
3480.72 224
3480.85 233
3480.99 240
3481.12 242
3481.26 241
3481.39 234
3481.53 225
3481.66 212
3481.80 198
3481.93 183
3482.07 168
3482.20 154
3482.34 139
3482.47 123
3482.61 107
3482.74 90
3482.88 71
3483.01 51
3483.15 31
3483.28 12
3483.42 0
3483.56 0
3483.69 0
3483.83 0
3483.96 0
3484.10 0
3484.23 0
3484.37 0
3484.50 4
3484.64 23
3484.77 41
3484.91 58
3485.04 71
3485.18 81
3485.31 89
3485.45 96
3485.58 103
3485.72 108
3485.86 112
3485.99 113
3486.13 109
3486.26 102
3486.40 91
3486.53 78
3486.67 64
3486.80 51
3486.94 41
3487.07 35
3487.21 33
3487.34 35
3487.48 39
3487.61 44
3487.75 50
3487.89 54
3488.02 57
3488.16 58
3488.29 58
3488.43 56
3488.56 53
3488.70 49
3488.83 45
3488.97 40
3489.10 34
3489.24 28
3489.37 21
3489.51 14
3489.65 7
3489.78 1
3489.92 0
3490.05 0
3490.19 2
3490.32 13
3490.46 27
3490.59 44
3490.73 60
3490.86 75
3491.00 85
3491.13 91
3491.27 93
3491.41 92
3491.54 91
3491.68 89
3491.81 87
3491.95 86
3492.08 84
3492.22 82
3492.35 78
3492.49 72
3492.62 66
3492.76 60
3492.90 54
3493.03 49
3493.17 45
3493.30 41
3493.44 38
3493.57 37
3493.71 37
3493.84 39
3493.98 44
3494.11 52
3494.25 64
3494.39 77
3494.52 93
3494.66 108
3494.79 122
3494.93 134
3495.06 142
3495.20 146
3495.33 145
3495.47 140
3495.61 130
3495.74 117
3495.88 102
3496.01 86
3496.15 72
3496.28 61
3496.42 53
3496.55 49
3496.69 47
3496.82 47
3496.96 47
3497.10 47
3497.23 48
3497.37 49
3497.50 52
3497.64 57
3497.77 65
3497.91 74
3498.04 83
3498.18 92
3498.32 99
3498.45 104
3498.59 107
3498.72 108
3498.86 108
3498.99 109
3499.13 110
3499.26 113
3499.40 119
3499.54 129
3499.67 143
3499.81 161
3499.94 183
3500.08 206
3500.21 229
3500.35 248
3500.49 262
3500.62 269
3500.76 269
3500.89 264
3501.03 255
3501.16 247
3501.30 242
3501.43 241
3501.57 245
3501.71 252
3501.84 260
3501.98 268
3502.11 273
3502.25 277
3502.38 279
3502.52 280
3502.66 282
3502.79 285
3502.93 288
3503.06 290
3503.20 289
3503.33 286
3503.47 281
3503.60 274
3503.74 267
3503.88 262
3504.01 260
3504.15 262
3504.28 267
3504.42 274
3504.55 283
3504.69 292
3504.83 299
3504.96 303
3505.10 303
3505.23 299
3505.37 290
3505.50 276
3505.64 259
3505.78 238
3505.91 217
3506.05 197
3506.18 179
3506.32 166
3506.45 157
3506.59 153
3506.73 153
3506.86 155
3507.00 160
3507.13 165
3507.27 171
3507.40 177
3507.54 182
3507.68 184
3507.81 183
3507.95 177
3508.08 166
3508.22 152
3508.35 136
3508.49 121
3508.63 107
3508.76 95
3508.90 85
3509.03 76
3509.17 68
3509.31 61
3509.44 54
3509.58 49
3509.71 47
3509.85 48
3509.98 53
3510.12 59
3510.26 68
3510.39 78
3510.53 88
3510.66 99
3510.80 111
3510.93 122
3511.07 132
3511.21 139
3511.34 143
3511.48 144
3511.61 141
3511.75 137
3511.89 135
3512.02 135
3512.16 139
3512.29 146
3512.43 153
3512.56 159
3512.70 162
3512.84 160
3512.97 153
3513.11 143
3513.24 132
3513.38 123
3513.52 117
3513.65 115
3513.79 118
3513.92 122
3514.06 125
3514.19 124
3514.33 118
3514.47 106
3514.60 89
3514.74 68
3514.87 46
3515.01 26
3515.15 8
3515.28 0
3515.42 0
3515.55 0
3515.69 0
3515.83 0
3515.96 0
3516.10 0
3516.23 0
3516.37 3
3516.50 15
3516.64 26
3516.78 36
3516.91 47
3517.05 57
3517.18 68
3517.32 79
3517.46 89
3517.59 97
3517.73 102
3517.86 106
3518.00 109
3518.14 112
3518.27 116
3518.41 121
3518.54 127
3518.68 134
3518.82 140
3518.95 143
3519.09 143
3519.22 141
3519.36 139
3519.50 138
3519.63 141
3519.77 149
3519.90 164
3520.04 184
3520.18 209
3520.31 235
3520.45 260
3520.58 281
3520.72 295
3520.86 302
3520.99 302
3521.13 296
3521.26 286
3521.40 275
3521.54 264
3521.67 256
3521.81 251
3521.94 249
3522.08 248
3522.22 246
3522.35 244
3522.49 239
3522.62 233
3522.76 227
3522.90 221
3523.03 219
3523.17 220
3523.30 222
3523.44 223
3523.58 222
3523.71 217
3523.85 207
3523.98 192
3524.12 173
3524.26 153
3524.39 134
3524.53 117
3524.66 101
3524.80 89
3524.94 79
3525.07 71
3525.21 66
3525.34 62
3525.48 60
3525.62 60
3525.75 63
3525.89 66
3526.03 71
3526.16 75
3526.30 79
3526.43 82
3526.57 85
3526.71 88
3526.84 92
3526.98 98
3527.11 106
3527.25 116
3527.39 128
3527.52 140
3527.66 153
3527.79 165
3527.93 176
3528.07 187
3528.20 196
3528.34 203
3528.48 208
3528.61 210
3528.75 208
3528.88 203
3529.02 195
3529.16 186
3529.29 176
3529.43 165
3529.56 155
3529.70 145
3529.84 136
3529.97 128
3530.11 120
3530.25 115
3530.38 111
3530.52 109
3530.65 109
3530.79 110
3530.93 112
3531.06 115
3531.20 117
3531.34 119
3531.47 120
3531.61 120
3531.74 121
3531.88 120
3532.02 119
3532.15 116
3532.29 112
3532.42 106
3532.56 98
3532.70 90
3532.83 82
3532.97 78
3533.11 78
3533.24 84
3533.38 95
3533.51 109
3533.65 124
3533.79 137
3533.92 147
3534.06 153
3534.20 157
3534.33 159
3534.47 163
3534.60 170
3534.74 180
3534.88 193
3535.01 207
3535.15 221
3535.29 231
3535.42 238
3535.56 239
3535.69 235
3535.83 228
3535.97 218
3536.10 206
3536.24 194
3536.38 182
3536.51 172
3536.65 162
3536.79 153
3536.92 144
3537.06 134
3537.19 122
3537.33 108
3537.47 92
3537.60 75
3537.74 58
3537.88 44
3538.01 32
3538.15 25
3538.28 23
3538.42 27
3538.56 35
3538.69 47
3538.83 63
3538.97 82
3539.10 103
3539.24 124
3539.38 145
3539.51 163
3539.65 179
3539.78 190
3539.92 196
3540.06 198
3540.19 196
3540.33 193
3540.47 189
3540.60 187
3540.74 189
3540.88 196
3541.01 209
3541.15 225
3541.28 242
3541.42 258
3541.56 269
3541.69 274
3541.83 274
3541.97 269
3542.10 263
3542.24 257
3542.38 253
3542.51 250
3542.65 249
3542.79 249
3542.92 248
3543.06 246
3543.19 242
3543.33 235
3543.47 225
3543.60 213
3543.74 197
3543.88 180
3544.01 163
3544.15 148
3544.29 138
3544.42 132
3544.56 133
3544.70 138
3544.83 146
3544.97 156
3545.10 165
3545.24 171
3545.38 176
3545.51 178
3545.65 180
3545.79 181
3545.92 182
3546.06 183
3546.20 185
3546.33 187
3546.47 193
3546.61 201
3546.74 214
3546.88 229
3547.02 246
3547.15 262
3547.29 273
3547.43 279
3547.56 277
3547.70 269
3547.83 257
3547.97 244
3548.11 234
3548.24 228
3548.38 227
3548.52 230
3548.65 235
3548.79 238
3548.93 238
3549.06 233
3549.20 222
3549.34 208
3549.47 192
3549.61 177
3549.75 166
3549.88 161
3550.02 164
3550.16 173
3550.29 187
3550.43 204
3550.57 222
3550.70 238
3550.84 251
3550.98 259
3551.11 261
3551.25 257
3551.38 247
3551.52 234
3551.66 218
3551.79 200
3551.93 183
3552.07 168
3552.20 155
3552.34 146
3552.48 140
3552.61 137
3552.75 137
3552.89 140
3553.02 145
3553.16 149
3553.30 152
3553.43 153
3553.57 151
3553.71 147
3553.84 141
3553.98 134
3554.12 129
3554.25 125
3554.39 124
3554.53 125
3554.66 127
3554.80 130
3554.94 134
3555.07 138
3555.21 141
3555.35 143
3555.48 143
3555.62 142
3555.76 138
3555.89 132
3556.03 124
3556.17 115
3556.30 106
3556.44 99
3556.58 95
3556.71 94
3556.85 96
3556.99 100
3557.12 105
3557.26 110
3557.40 112
3557.53 111
3557.67 108
3557.81 103
3557.94 96
3558.08 90
3558.22 84
3558.35 79
3558.49 76
3558.63 74
3558.76 74
3558.90 75
3559.04 78
3559.17 82
3559.31 86
3559.45 87
3559.58 86
3559.72 82
3559.86 73
3560.00 62
3560.13 48
3560.27 35
3560.41 24
3560.54 14
3560.68 7
3560.82 2
3560.95 0
3561.09 0
3561.23 0
3561.36 0
3561.50 0
3561.64 0
3561.77 0
3561.91 0
3562.05 1
3562.18 8
3562.32 16
3562.46 24
3562.59 31
3562.73 38
3562.87 44
3563.00 49
3563.14 52
3563.28 52
3563.41 50
3563.55 45
3563.69 41
3563.83 39
3563.96 41
3564.10 47
3564.24 57
3564.37 70
3564.51 82
3564.65 93
3564.78 102
3564.92 107
3565.06 111
3565.19 113
3565.33 115
3565.47 116
3565.60 116
3565.74 113
3565.88 107
3566.01 98
3566.15 90
3566.29 84
3566.43 83
3566.56 88
3566.70 99
3566.84 116
3566.97 135
3567.11 156
3567.25 175
3567.38 191
3567.52 203
3567.66 211
3567.79 214
3567.93 215
3568.07 213
3568.21 212
3568.34 212
3568.48 216
3568.62 225
3568.75 237
3568.89 252
3569.03 266
3569.16 279
3569.30 289
3569.44 295
3569.57 298
3569.71 300
3569.85 302
3569.99 306
3570.12 312
3570.26 319
3570.40 326
3570.53 331
3570.67 333
3570.81 330
3570.94 324
3571.08 313
3571.22 301
3571.35 287
3571.49 274
3571.63 262
3571.77 253
3571.90 246
3572.04 240
3572.18 237
3572.31 234
3572.45 231
3572.59 228
3572.72 227
3572.86 226
3573.00 227
3573.14 230
3573.27 236
3573.41 243
3573.55 250
3573.68 258
3573.82 266
3573.96 275
3574.09 285
3574.23 298
3574.37 315
3574.51 336
3574.64 362
3574.78 390
3574.92 420
3575.05 447
3575.19 469
3575.33 482
3575.47 486
3575.60 481
3575.74 469
3575.88 452
3576.01 434
3576.15 419
3576.29 409
3576.42 404
3576.56 403
3576.70 405
3576.84 407
3576.97 408
3577.11 404
3577.25 397
3577.38 387
3577.52 375
3577.66 363
3577.80 350
3577.93 336
3578.07 323
3578.21 308
3578.34 292
3578.48 276
3578.62 261
3578.76 248
3578.89 239
3579.03 236
3579.17 238
3579.30 244
3579.44 251
3579.58 259
3579.71 264
3579.85 267
3579.99 266
3580.13 262
3580.26 259
3580.40 255
3580.54 252
3580.67 250
3580.81 247
3580.95 243
3581.09 237
3581.22 228
3581.36 217
3581.50 204
3581.63 191
3581.77 179
3581.91 167
3582.05 158
3582.18 151
3582.32 147
3582.46 146
3582.60 148
3582.73 152
3582.87 159
3583.01 166
3583.14 173
3583.28 178
3583.42 183
3583.56 186
3583.69 190
3583.83 194
3583.97 200
3584.10 207
3584.24 214
3584.38 221
3584.52 225
3584.65 226
3584.79 222
3584.93 213
3585.07 199
3585.20 181
3585.34 161
3585.48 141
3585.61 123
3585.75 107
3585.89 95
3586.03 87
3586.16 84
3586.30 85
3586.44 91
3586.57 101
3586.71 115
3586.85 132
3586.99 150
3587.12 167
3587.26 182
3587.40 192
3587.54 198
3587.67 197
3587.81 192
3587.95 183
3588.08 171
3588.22 160
3588.36 151
3588.50 145
3588.63 145
3588.77 151
3588.91 161
3589.05 174
3589.18 188
3589.32 199
3589.46 205
3589.60 205
3589.73 198
3589.87 186
3590.01 171
3590.14 155
3590.28 141
3590.42 130
3590.56 126
3590.69 126
3590.83 132
3590.97 141
3591.11 151
3591.24 161
3591.38 170
3591.52 177
3591.66 182
3591.79 185
3591.93 186
3592.07 185
3592.20 183
3592.34 180
3592.48 178
3592.62 178
3592.75 182
3592.89 191
3593.03 204
3593.17 220
3593.30 235
3593.44 248
3593.58 257
3593.72 262
3593.85 264
3593.99 264
3594.13 266
3594.27 270
3594.40 276
3594.54 284
3594.68 291
3594.82 295
3594.95 295
3595.09 293
3595.23 289
3595.36 285
3595.50 282
3595.64 281
3595.78 282
3595.91 283
3596.05 283
3596.19 280
3596.33 275
3596.46 266
3596.60 256
3596.74 244
3596.88 231
3597.01 219
3597.15 207
3597.29 196
3597.43 187
3597.56 181
3597.70 177
3597.84 176
3597.98 178
3598.11 180
3598.25 183
3598.39 185
3598.53 186
3598.66 189
3598.80 193
3598.94 200
3599.08 209
3599.21 218
3599.35 226
3599.49 230
3599.63 228
3599.76 219
3599.90 206
3600.04 191
3600.18 178
3600.31 168
3600.45 163
3600.59 160
3600.73 160
3600.86 158
3601.00 154
3601.14 146
3601.28 137
3601.41 128
3601.55 122
3601.69 119
3601.83 120
3601.96 125
3602.10 133
3602.24 141
3602.38 148
3602.51 153
3602.65 157
3602.79 157
3602.93 156
3603.07 153
3603.20 150
3603.34 149
3603.48 151
3603.62 156
3603.75 165
3603.89 176
3604.03 186
3604.17 195
3604.30 200
3604.44 202
3604.58 201
3604.72 200
3604.85 199
3604.99 199
3605.13 199
3605.27 198
3605.40 195
3605.54 189
3605.68 179
3605.82 168
3605.96 156
3606.09 145
3606.23 137
3606.37 132
3606.51 131
3606.64 133
3606.78 137
3606.92 141
3607.06 146
3607.19 150
3607.33 154
3607.47 157
3607.61 160
3607.74 161
3607.88 160
3608.02 156
3608.16 150
3608.30 141
3608.43 131
3608.57 119
3608.71 107
3608.85 93
3608.98 79
3609.12 63
3609.26 46
3609.40 28
3609.53 10
3609.67 0
3609.81 0
3609.95 0
3610.09 0
3610.22 0
3610.36 0
3610.50 0
3610.64 0
3610.77 3
3610.91 14
3611.05 26
3611.19 38
3611.32 49
3611.46 60
3611.60 70
3611.74 78
3611.88 84
3612.01 90
3612.15 94
3612.29 98
3612.43 103
3612.56 107
3612.70 110
3612.84 114
3612.98 117
3613.12 120
3613.25 122
3613.39 123
3613.53 124
3613.67 123
3613.80 123
3613.94 121
3614.08 119
3614.22 117
3614.36 114
3614.49 111
3614.63 107
3614.77 101
3614.91 94
3615.04 87
3615.18 81
3615.32 76
3615.46 73
3615.60 72
3615.73 73
3615.87 74
3616.01 74
3616.15 75
3616.28 76
3616.42 78
3616.56 82
3616.70 87
3616.84 93
3616.97 99
3617.11 103
3617.25 104
3617.39 102
3617.53 97
3617.66 90
3617.80 81
3617.94 73
3618.08 65
3618.21 58
3618.35 52
3618.49 48
3618.63 46
3618.77 46
3618.90 48
3619.04 51
3619.18 57
3619.32 62
3619.46 67
3619.59 71
3619.73 72
3619.87 71
3620.01 68
3620.15 63
3620.28 57
3620.42 52
3620.56 47
3620.70 44
3620.83 42
3620.97 40
3621.11 38
3621.25 35
3621.39 31
3621.52 26
3621.66 21
3621.80 17
3621.94 14
3622.08 13
3622.21 15
3622.35 18
3622.49 21
3622.63 24
3622.77 26
3622.90 26
3623.04 25
3623.18 24
3623.32 24
3623.46 24
3623.59 26
3623.73 30
3623.87 34
3624.01 38
3624.15 43
3624.28 47
3624.42 51
3624.56 54
3624.70 57
3624.84 58
3624.97 58
3625.11 58
3625.25 56
3625.39 52
3625.53 46
3625.66 37
3625.80 27
3625.94 14
3626.08 1
3626.22 0
3626.35 0
3626.49 0
3626.63 0
3626.77 0
3626.91 0
3627.04 0
3627.18 8
3627.32 18
3627.46 25
3627.60 27
3627.73 25
3627.87 20
3628.01 14
3628.15 11
3628.29 10
3628.42 15
3628.56 24
3628.70 37
3628.84 54
3628.98 71
3629.11 87
3629.25 101
3629.39 111
3629.53 117
3629.67 119
3629.81 118
3629.94 116
3630.08 115
3630.22 116
3630.36 119
3630.50 125
3630.63 133
3630.77 141
3630.91 150
3631.05 159
3631.19 169
3631.32 179
3631.46 190
3631.60 200
3631.74 210
3631.88 218
3632.01 225
3632.15 229
3632.29 233
3632.43 236
3632.57 242
3632.71 251
3632.84 263
3632.98 278
3633.12 294
3633.26 307
3633.40 318
3633.53 325
3633.67 329
3633.81 334
3633.95 342
3634.09 355
3634.23 375
3634.36 402
3634.50 434
3634.64 467
3634.78 499
3634.92 527
3635.05 551
3635.19 569
3635.33 581
3635.47 587
3635.61 587
3635.75 583
3635.88 575
3636.02 565
3636.16 554
3636.30 544
3636.44 535
3636.57 530
3636.71 526
3636.85 523
3636.99 521
3637.13 517
3637.27 512
3637.40 504
3637.54 495
3637.68 484
3637.82 473
3637.96 460
3638.10 447
3638.23 433
3638.37 417
3638.51 401
3638.65 383
3638.79 367
3638.92 353
3639.06 343
3639.20 338
3639.34 336
3639.48 336
3639.62 336
3639.75 332
3639.89 324
3640.03 312
3640.17 297
3640.31 283
3640.45 271
3640.58 266
3640.72 268
3640.86 277
3641.00 290
3641.14 305
3641.28 321
3641.41 334
3641.55 344
3641.69 349
3641.83 349
3641.97 344
3642.11 333
3642.24 316
3642.38 296
3642.52 274
3642.66 253
3642.80 234
3642.94 218
3643.07 206
3643.21 196
3643.35 188
3643.49 178
3643.63 168
3643.77 156
3643.90 144
3644.04 132
3644.18 123
3644.32 116
3644.46 113
3644.60 112
3644.73 113
3644.87 117
3645.01 121
3645.15 126
3645.29 132
3645.43 139
3645.56 146
3645.70 154
3645.84 160
3645.98 164
3646.12 164
3646.26 159
3646.39 152
3646.53 141
3646.67 128
3646.81 115
3646.95 103
3647.09 92
3647.23 82
3647.36 73
3647.50 66
3647.64 60
3647.78 56
3647.92 55
3648.06 57
3648.19 62
3648.33 70
3648.47 81
3648.61 94
3648.75 107
3648.89 121
3649.02 133
3649.16 144
3649.30 151
3649.44 156
3649.58 157
3649.72 157
3649.86 155
3649.99 153
3650.13 151
3650.27 149
3650.41 148
3650.55 148
3650.69 149
3650.82 151
3650.96 153
3651.10 156
3651.24 158
3651.38 159
3651.52 160
3651.66 159
3651.79 159
3651.93 159
3652.07 161
3652.21 163
3652.35 165
3652.49 168
3652.63 170
3652.76 171
3652.90 172
3653.04 172
3653.18 174
3653.32 176
3653.46 180
3653.60 185
3653.73 192
3653.87 198
3654.01 204
3654.15 207
3654.29 208
3654.43 206
3654.57 200
3654.70 191
3654.84 178
3654.98 164
3655.12 148
3655.26 131
3655.40 114
3655.54 97
3655.67 82
3655.81 66
3655.95 52
3656.09 38
3656.23 26
3656.37 18
3656.51 13
3656.64 13
3656.78 18
3656.92 25
3657.06 34
3657.20 41
3657.34 45
3657.48 45
3657.61 41
3657.75 35
3657.89 27
3658.03 21
3658.17 17
3658.31 14
3658.45 13
3658.58 14
3658.72 15
3658.86 18
3659.00 22
3659.14 28
3659.28 35
3659.42 43
3659.55 52
3659.69 60
3659.83 66
3659.97 70
3660.11 71
3660.25 68
3660.39 61
3660.53 51
3660.66 38
3660.80 23
3660.94 8
3661.08 0
3661.22 0
3661.36 0
3661.50 0
3661.64 3
3661.77 18
3661.91 36
3662.05 55
3662.19 73
3662.33 89
3662.47 103
3662.61 113
3662.74 119
3662.88 123
3663.02 125
3663.16 127
3663.30 131
3663.44 136
3663.58 141
3663.72 144
3663.85 144
3663.99 138
3664.13 124
3664.27 105
3664.41 81
3664.55 56
3664.69 31
3664.83 9
3664.96 0
3665.10 0
3665.24 0
3665.38 0
3665.52 0
3665.66 0
3665.80 0
3665.94 0
3666.07 10
3666.21 23
3666.35 33
3666.49 39
3666.63 41
3666.77 40
3666.91 37
3667.05 36
3667.18 37
3667.32 41
3667.46 50
3667.60 61
3667.74 74
3667.88 89
3668.02 103
3668.16 115
3668.30 124
3668.43 130
3668.57 134
3668.71 137
3668.85 139
3668.99 141
3669.13 144
3669.27 147
3669.41 148
3669.54 146
3669.68 139
3669.82 126
3669.96 109
3670.10 90
3670.24 69
3670.38 51
3670.52 36
3670.66 27
3670.79 21
3670.93 17
3671.07 15
3671.21 12
3671.35 9
3671.49 6
3671.63 2
3671.77 0
3671.91 0
3672.04 0
3672.18 0
3672.32 0
3672.46 0
3672.60 0
3672.74 0
3672.88 0
3673.02 1
3673.16 3
3673.29 6
3673.43 10
3673.57 16
3673.71 25
3673.85 36
3673.99 49
3674.13 63
3674.27 78
3674.41 93
3674.55 109
3674.68 125
3674.82 140
3674.96 154
3675.10 167
3675.24 180
3675.38 191
3675.52 203
3675.66 214
3675.80 225
3675.93 235
3676.07 243
3676.21 248
3676.35 249
3676.49 244
3676.63 235
3676.77 222
3676.91 205
3677.05 187
3677.19 168
3677.32 151
3677.46 137
3677.60 126
3677.74 119
3677.88 117
3678.02 119
3678.16 125
3678.30 131
3678.44 137
3678.58 140
3678.71 139
3678.85 133
3678.99 122
3679.13 107
3679.27 91
3679.41 74
3679.55 59
3679.69 47
3679.83 39
3679.97 35
3680.10 35
3680.24 37
3680.38 39
3680.52 40
3680.66 40
3680.80 37
3680.94 32
3681.08 28
3681.22 26
3681.36 27
3681.50 31
3681.63 39
3681.77 50
3681.91 62
3682.05 75
3682.19 86
3682.33 96
3682.47 105
3682.61 111
3682.75 116
3682.89 117
3683.03 117
3683.16 114
3683.30 109
3683.44 104
3683.58 99
3683.72 98
3683.86 100
3684.00 105
3684.14 113
3684.28 123
3684.42 133
3684.56 141
3684.69 146
3684.83 148
3684.97 147
3685.11 143
3685.25 138
3685.39 131
3685.53 125
3685.67 118
3685.81 113
3685.95 108
3686.09 103
3686.23 99
3686.36 96
3686.50 93
3686.64 92
3686.78 92
3686.92 95
3687.06 101
3687.20 111
3687.34 123
3687.48 138
3687.62 153
3687.76 165
3687.90 172
3688.03 173
3688.17 166
3688.31 152
3688.45 133
3688.59 111
3688.73 89
3688.87 71
3689.01 58
3689.15 53
3689.29 54
3689.43 61
3689.57 70
3689.70 81
3689.84 90
3689.98 96
3690.12 100
3690.26 102
3690.40 103
3690.54 106
3690.68 111
3690.82 119
3690.96 129
3691.10 140
3691.24 152
3691.38 162
3691.52 170
3691.65 175
3691.79 177
3691.93 176
3692.07 173
3692.21 168
3692.35 161
3692.49 154
3692.63 147
3692.77 139
3692.91 134
3693.05 131
3693.19 131
3693.33 136
3693.46 144
3693.60 152
3693.74 159
3693.88 163
3694.02 160
3694.16 151
3694.30 137
3694.44 119
3694.58 101
3694.72 83
3694.86 69
3695.00 59
3695.14 53
3695.28 51
3695.42 51
3695.55 54
3695.69 59
3695.83 67
3695.97 74
3696.11 81
3696.25 86
3696.39 86
3696.53 83
3696.67 75
3696.81 65
3696.95 55
3697.09 49
3697.23 47
3697.37 50
3697.51 59
3697.65 70
3697.78 83
3697.92 95
3698.06 107
3698.20 116
3698.34 125
3698.48 132
3698.62 137
3698.76 139
3698.90 138
3699.04 134
3699.18 126
3699.32 118
3699.46 109
3699.60 102
3699.74 99
3699.88 99
3700.01 103
3700.15 111
3700.29 121
3700.43 133
3700.57 144
3700.71 156
3700.85 166
3700.99 176
3701.13 184
3701.27 190
3701.41 195
3701.55 198
3701.69 199
3701.83 198
3701.97 196
3702.11 193
3702.25 191
3702.39 191
3702.52 191
3702.66 192
3702.80 192
3702.94 192
3703.08 190
3703.22 186
3703.36 180
3703.50 173
3703.64 166
3703.78 160
3703.92 153
3704.06 146
3704.20 140
3704.34 133
3704.48 128
3704.62 126
3704.76 129
3704.90 138
3705.04 154
3705.18 175
3705.31 199
3705.45 222
3705.59 243
3705.73 259
3705.87 269
3706.01 274
3706.15 276
3706.29 275
3706.43 274
3706.57 272
3706.71 268
3706.85 263
3706.99 255
3707.13 245
3707.27 233
3707.41 221
3707.55 209
3707.69 199
3707.83 191
3707.97 185
3708.11 182
3708.25 181
3708.38 184
3708.52 189
3708.66 199
3708.80 212
3708.94 228
3709.08 246
3709.22 264
3709.36 277
3709.50 286
3709.64 287
3709.78 282
3709.92 270
3710.06 253
3710.20 234
3710.34 214
3710.48 196
3710.62 182
3710.76 172
3710.90 169
3711.04 171
3711.18 179
3711.32 192
3711.46 208
3711.60 224
3711.74 239
3711.88 250
3712.01 257
3712.15 260
3712.29 259
3712.43 255
3712.57 251
3712.71 248
3712.85 246
3712.99 245
3713.13 247
3713.27 249
3713.41 252
3713.55 257
3713.69 262
3713.83 269
3713.97 276
3714.11 284
3714.25 292
3714.39 297
3714.53 301
3714.67 302
3714.81 300
3714.95 295
3715.09 288
3715.23 279
3715.37 271
3715.51 262
3715.65 255
3715.79 248
3715.93 242
3716.07 237
3716.21 232
3716.34 226
3716.48 219
3716.62 210
3716.76 198
3716.90 184
3717.04 167
3717.18 150
3717.32 134
3717.46 121
3717.60 114
3717.74 115
3717.88 123
3718.02 139
3718.16 160
3718.30 184
3718.44 206
3718.58 225
3718.72 238
3718.86 246
3719.00 249
3719.14 250
3719.28 253
3719.42 258
3719.56 269
3719.70 284
3719.84 301
3719.98 317
3720.12 330
3720.26 337
3720.40 338
3720.54 333
3720.68 326
3720.82 319
3720.96 316
3721.10 319
3721.24 327
3721.38 341
3721.52 359
3721.66 378
3721.80 398
3721.94 416
3722.08 432
3722.22 447
3722.36 459
3722.50 470
3722.64 478
3722.78 484
3722.92 489
3723.05 492
3723.19 494
3723.33 495
3723.47 495
3723.61 494
3723.75 491
3723.89 487
3724.03 479
3724.17 469
3724.31 458
3724.45 447
3724.59 435
3724.73 424
3724.87 413
3725.01 402
3725.15 389
3725.29 374
3725.43 358
3725.57 343
3725.71 330
3725.85 322
3725.99 320
3726.13 322
3726.27 327
3726.41 332
3726.55 333
3726.69 329
3726.83 318
3726.97 302
3727.11 282
3727.25 262
3727.39 245
3727.53 231
3727.67 223
3727.81 221
3727.95 223
3728.09 227
3728.23 230
3728.37 232
3728.51 230
3728.65 224
3728.79 216
3728.93 207
3729.07 199
3729.21 193
3729.35 189
3729.49 186
3729.63 182
3729.77 175
3729.91 163
3730.05 146
3730.19 125
3730.33 103
3730.47 82
3730.61 66
3730.75 55
3730.89 52
3731.03 55
3731.17 64
3731.31 76
3731.45 89
3731.59 101
3731.73 112
3731.87 121
3732.01 128
3732.15 133
3732.29 137
3732.43 141
3732.57 145
3732.71 148
3732.85 151
3732.99 153
3733.13 153
3733.27 150
3733.41 144
3733.55 137
3733.69 129
3733.83 121
3733.97 114
3734.11 108
3734.25 104
3734.39 103
3734.53 104
3734.67 107
3734.81 111
3734.95 117
3735.09 126
3735.23 135
3735.37 145
3735.51 155
3735.65 165
3735.79 176
3735.93 185
3736.07 194
3736.21 201
3736.35 208
3736.49 213
3736.63 218
3736.77 224
3736.91 231
3737.05 241
3737.19 254
3737.33 268
3737.47 284
3737.61 299
3737.75 313
3737.89 323
3738.03 330
3738.17 333
3738.31 332
3738.45 328
3738.59 320
3738.74 310
3738.88 298
3739.02 285
3739.16 271
3739.30 258
3739.44 245
3739.58 232
3739.72 219
3739.86 206
3740.00 194
3740.14 182
3740.28 171
3740.42 163
3740.56 156
3740.70 151
3740.84 149
3740.98 147
3741.12 148
3741.26 149
3741.40 150
3741.54 151
3741.68 152
3741.82 151
3741.96 149
3742.10 145
3742.24 140
3742.38 134
3742.52 128
3742.66 121
3742.80 113
3742.94 104
3743.08 92
3743.22 78
3743.36 60
3743.50 40
3743.64 18
3743.78 0
3743.92 0
3744.06 0
3744.20 0
3744.34 0
3744.48 0
3744.62 0
3744.76 0
3744.90 2
3745.04 25
3745.18 48
3745.32 69
3745.47 88
3745.61 103
3745.75 117
3745.89 128
3746.03 138
3746.17 145
3746.31 149
3746.45 150
3746.59 149
3746.73 146
3746.87 145
3747.01 144
3747.15 145
3747.29 146
3747.43 147
3747.57 145
3747.71 141
3747.85 134
3747.99 127
3748.13 122
3748.27 119
3748.41 121
3748.55 125
3748.69 131
3748.83 134
3748.97 134
3749.11 128
3749.25 117
3749.39 102
3749.53 86
3749.67 71
3749.81 59
3749.96 51
3750.10 48
3750.24 49
3750.38 52
3750.52 56
3750.66 59
3750.80 60
3750.94 59
3751.08 55
3751.22 48
3751.36 39
3751.50 29
3751.64 19
3751.78 12
3751.92 7
3752.06 5
3752.20 6
3752.34 7
3752.48 7
3752.62 6
3752.76 2
3752.90 0
3753.04 0
3753.18 0
3753.32 0
3753.47 0
3753.61 0
3753.75 2
3753.89 10
3754.03 15
3754.17 17
3754.31 16
3754.45 12
3754.59 6
3754.73 0
3754.87 0
3755.01 0
3755.15 0
3755.29 0
3755.43 0
3755.57 0
3755.71 1
3755.85 14
3755.99 28
3756.13 42
3756.27 54
3756.41 61
3756.56 64
3756.70 63
3756.84 59
3756.98 54
3757.12 51
3757.26 51
3757.40 53
3757.54 56
3757.68 56
3757.82 54
3757.96 49
3758.10 42
3758.24 36
3758.38 33
3758.52 36
3758.66 46
3758.80 61
3758.94 78
3759.08 93
3759.22 105
3759.37 112
3759.51 113
3759.65 109
3759.79 101
3759.93 91
3760.07 80
3760.21 68
3760.35 55
3760.49 42
3760.63 31
3760.77 22
3760.91 15
3761.05 11
3761.19 9
3761.33 10
3761.47 11
3761.61 13
3761.75 14
3761.90 14
3762.04 13
3762.18 11
3762.32 11
3762.46 11
3762.60 14
3762.74 18
3762.88 24
3763.02 32
3763.16 40
3763.30 48
3763.44 55
3763.58 60
3763.72 63
3763.86 63
3764.00 60
3764.14 55
3764.29 48
3764.43 41
3764.57 36
3764.71 33
3764.85 33
3764.99 36
3765.13 42
3765.27 48
3765.41 56
3765.55 63
3765.69 70
3765.83 78
3765.97 87
3766.11 97
3766.25 107
3766.40 117
3766.54 127
3766.68 135
3766.82 141
3766.96 145
3767.10 147
3767.24 148
3767.38 149
3767.52 150
3767.66 152
3767.80 155
3767.94 159
3768.08 164
3768.22 170
3768.36 176
3768.51 181
3768.65 185
3768.79 187
3768.93 189
3769.07 190
3769.21 191
3769.35 192
3769.49 192
3769.63 192
3769.77 189
3769.91 183
3770.05 175
3770.19 166
3770.34 157
3770.48 151
3770.62 148
3770.76 149
3770.90 152
3771.04 156
3771.18 158
3771.32 157
3771.46 152
3771.60 143
3771.74 132
3771.88 120
3772.02 110
3772.16 102
3772.31 97
3772.45 94
3772.59 91
3772.73 88
3772.87 84
3773.01 78
3773.15 70
3773.29 62
3773.43 54
3773.57 47
3773.71 39
3773.85 32
3774.00 23
3774.14 14
3774.28 4
3774.42 0
3774.56 0
3774.70 0
3774.84 0
3774.98 9
3775.12 21
3775.26 33
3775.40 41
3775.54 44
3775.69 42
3775.83 37
3775.97 30
3776.11 25
3776.25 22
3776.39 21
3776.53 23
3776.67 27
3776.81 32
3776.95 38
3777.09 45
3777.23 54
3777.38 66
3777.52 78
3777.66 91
3777.80 102
3777.94 112
3778.08 119
3778.22 122
3778.36 121
3778.50 116
3778.64 109
3778.78 99
3778.93 87
3779.07 74
3779.21 63
3779.35 56
3779.49 53
3779.63 56
3779.77 62
3779.91 70
3780.05 79
3780.19 87
3780.33 92
3780.48 97
3780.62 101
3780.76 105
3780.90 109
3781.04 114
3781.18 117
3781.32 119
3781.46 118
3781.60 115
3781.74 111
3781.88 106
3782.03 103
3782.17 101
3782.31 102
3782.45 106
3782.59 113
3782.73 122
3782.87 132
3783.01 144
3783.15 154
3783.29 161
3783.44 164
3783.58 163
3783.72 156
3783.86 144
3784.00 130
3784.14 114
3784.28 98
3784.42 83
3784.56 71
3784.70 62
3784.85 56
3784.99 54
3785.13 56
3785.27 59
3785.41 65
3785.55 71
3785.69 76
3785.83 80
3785.97 83
3786.11 85
3786.26 86
3786.40 87
3786.54 89
3786.68 93
3786.82 98
3786.96 103
3787.10 109
3787.24 114
3787.38 120
3787.52 126
3787.67 132
3787.81 137
3787.95 141
3788.09 143
3788.23 140
3788.37 132
3788.51 118
3788.65 102
3788.79 85
3788.94 70
3789.08 60
3789.22 55
3789.36 54
3789.50 56
3789.64 57
3789.78 55
3789.92 51
3790.06 45
3790.21 39
3790.35 36
3790.49 38
3790.63 47
3790.77 61
3790.91 80
3791.05 100
3791.19 120
3791.33 136
3791.48 147
3791.62 152
3791.76 151
3791.90 146
3792.04 138
3792.18 129
3792.32 121
3792.46 116
3792.60 113
3792.75 113
3792.89 116
3793.03 120
3793.17 125
3793.31 130
3793.45 134
3793.59 136
3793.73 137
3793.88 137
3794.02 137
3794.16 137
3794.30 139
3794.44 141
3794.58 144
3794.72 147
3794.86 147
3795.00 144
3795.15 136
3795.29 125
3795.43 113
3795.57 102
3795.71 94
3795.85 90
3795.99 91
3796.13 95
3796.28 101
3796.42 108
3796.56 115
3796.70 121
3796.84 126
3796.98 130
3797.12 134
3797.26 136
3797.41 135
3797.55 131
3797.69 124
3797.83 114
3797.97 103
3798.11 93
3798.25 87
3798.39 85
3798.54 90
3798.68 98
3798.82 109
3798.96 119
3799.10 125
3799.24 126
3799.38 120
3799.52 109
3799.67 95
3799.81 80
3799.95 66
3800.09 55
3800.23 48
3800.37 43
3800.51 41
3800.65 39
3800.80 38
3800.94 38
3801.08 37
3801.22 35
3801.36 34
3801.50 33
3801.64 30
3801.79 26
3801.93 20
3802.07 14
3802.21 7
3802.35 0
3802.49 0
3802.63 0
3802.77 0
3802.92 0
3803.06 0
3803.20 0
3803.34 0
3803.48 0
3803.62 0
3803.76 0
3803.91 0
3804.05 0
3804.19 0
3804.33 0
3804.47 7
3804.61 12
3804.75 16
3804.90 16
3805.04 13
3805.18 8
3805.32 3
3805.46 0
3805.60 0
3805.74 0
3805.89 0
3806.03 1
3806.17 2
3806.31 3
3806.45 5
3806.59 7
3806.73 11
3806.87 18
3807.02 26
3807.16 34
3807.30 41
3807.44 43
3807.58 41
3807.72 33
3807.86 22
3808.01 10
3808.15 0
3808.29 0
3808.43 0
3808.57 11
3808.71 29
3808.86 50
3809.00 71
3809.14 89
3809.28 102
3809.42 110
3809.56 115
3809.70 117
3809.85 117
3809.99 117
3810.13 115
3810.27 111
3810.41 105
3810.55 97
3810.69 89
3810.84 83
3810.98 83
3811.12 87
3811.26 96
3811.40 107
3811.54 118
3811.68 126
3811.83 129
3811.97 128
3812.11 124
3812.25 121
3812.39 119
3812.53 119
3812.68 123
3812.82 127
3812.96 131
3813.10 134
3813.24 133
3813.38 131
3813.52 126
3813.67 122
3813.81 118
3813.95 117
3814.09 118
3814.23 122
3814.37 127
3814.52 133
3814.66 139
3814.80 142
3814.94 142
3815.08 139
3815.22 131
3815.36 120
3815.51 107
3815.65 94
3815.79 83
3815.93 75
3816.07 71
3816.21 70
3816.36 71
3816.50 72
3816.64 73
3816.78 71
3816.92 66
3817.06 57
3817.21 45
3817.35 30
3817.49 15
3817.63 1
3817.77 0
3817.91 0
3818.06 0
3818.20 0
3818.34 0
3818.48 0
3818.62 2
3818.76 9
3818.91 14
3819.05 16
3819.19 15
3819.33 12
3819.47 8
3819.61 5
3819.76 5
3819.90 8
3820.04 15
3820.18 27
3820.32 42
3820.46 59
3820.61 75
3820.75 91
3820.89 104
3821.03 113
3821.17 118
3821.31 117
3821.46 111
3821.60 102
3821.74 88
3821.88 72
3822.02 56
3822.16 41
3822.31 28
3822.45 19
3822.59 13
3822.73 9
3822.87 5
3823.01 0
3823.16 0
3823.30 0
3823.44 0
3823.58 0
3823.72 0
3823.86 0
3824.01 0
3824.15 8
3824.29 21
3824.43 30
3824.57 34
3824.71 32
3824.86 26
3825.00 20
3825.14 15
3825.28 14
3825.42 17
3825.57 25
3825.71 35
3825.85 46
3825.99 59
3826.13 71
3826.27 83
3826.42 95
3826.56 105
3826.70 115
3826.84 121
3826.98 124
3827.13 124
3827.27 119
3827.41 111
3827.55 100
3827.69 86
3827.83 72
3827.98 57
3828.12 44
3828.26 31
3828.40 21
3828.54 13
3828.69 8
3828.83 8
3828.97 11
3829.11 17
3829.25 26
3829.39 35
3829.54 44
3829.68 51
3829.82 55
3829.96 55
3830.10 51
3830.25 44
3830.39 35
3830.53 24
3830.67 13
3830.81 2
3830.95 0
3831.10 0
3831.24 0
3831.38 0
3831.52 0
3831.66 0
3831.81 0
3831.95 0
3832.09 6
3832.23 15
3832.37 23
3832.52 30
3832.66 35
3832.80 38
3832.94 41
3833.08 43
3833.22 46
3833.37 49
3833.51 54
3833.65 59
3833.79 64
3833.93 68
3834.08 71
3834.22 72
3834.36 73
3834.50 74
3834.64 76
3834.79 80
3834.93 86
3835.07 94
3835.21 103
3835.35 112
3835.50 120
3835.64 128
3835.78 133
3835.92 138
3836.06 142
3836.21 144
3836.35 145
3836.49 142
3836.63 137
3836.77 128
3836.92 116
3837.06 102
3837.20 88
3837.34 77
3837.48 69
3837.63 66
3837.77 67
3837.91 71
3838.05 76
3838.19 81
3838.34 85
3838.48 88
3838.62 92
3838.76 98
3838.90 105
3839.05 115
3839.19 125
3839.33 136
3839.47 147
3839.61 157
3839.76 166
3839.90 176
3840.04 188
3840.18 200
3840.32 213
3840.47 226
3840.61 237
3840.75 245
3840.89 251
3841.03 255
3841.18 258
3841.32 261
3841.46 264
3841.60 266
3841.74 266
3841.89 266
3842.03 265
3842.17 262
3842.31 260
3842.45 259
3842.60 259
3842.74 260
3842.88 262
3843.02 262
3843.17 261
3843.31 259
3843.45 256
3843.59 253
3843.73 250
3843.88 249
3844.02 249
3844.16 250
3844.30 253
3844.44 258
3844.59 266
3844.73 275
3844.87 285
3845.01 295
3845.15 305
3845.30 313
3845.44 319
3845.58 325
3845.72 332
3845.87 341
3846.01 351
3846.15 363
3846.29 375
3846.43 385
3846.58 393
3846.72 397
3846.86 399
3847.00 398
3847.14 397
3847.29 395
3847.43 394
3847.57 393
3847.71 394
3847.86 395
3848.00 396
3848.14 396
3848.28 394
3848.42 389
3848.57 381
3848.71 371
3848.85 362
3848.99 357
3849.14 356
3849.28 362
3849.42 374
3849.56 391
3849.70 412
3849.85 433
3849.99 454
3850.13 475
3850.27 495
3850.42 514
3850.56 532
3850.70 549
3850.84 563
3850.98 573
3851.13 577
3851.27 577
3851.41 571
3851.55 560
3851.70 546
3851.84 528
3851.98 509
3852.12 489
3852.26 468
3852.41 448
3852.55 428
3852.69 409
3852.83 391
3852.98 374
3853.12 358
3853.26 343
3853.40 330
3853.54 319
3853.69 310
3853.83 305
3853.97 303
3854.11 302
3854.26 302
3854.40 300
3854.54 294
3854.68 283
3854.83 269
3854.97 252
3855.11 234
3855.25 218
3855.39 206
3855.54 200
3855.68 200
3855.82 204
3855.96 211
3856.11 218
3856.25 226
3856.39 233
3856.53 237
3856.68 240
3856.82 240
3856.96 237
3857.10 230
3857.25 220
3857.39 206
3857.53 192
3857.67 179
3857.81 169
3857.96 164
3858.10 164
3858.24 167
3858.38 172
3858.53 176
3858.67 175
3858.81 170
3858.95 160
3859.10 149
3859.24 139
3859.38 133
3859.52 135
3859.67 143
3859.81 158
3859.95 177
3860.09 196
3860.24 213
3860.38 225
3860.52 233
3860.66 235
3860.81 236
3860.95 236
3861.09 238
3861.23 242
3861.37 249
3861.52 257
3861.66 264
3861.80 269
3861.94 269
3862.09 266
3862.23 259
3862.37 251
3862.51 244
3862.66 239
3862.80 238
3862.94 240
3863.08 246
3863.23 255
3863.37 267
3863.51 280
3863.65 295
3863.80 311
3863.94 325
3864.08 337
3864.22 345
3864.37 348
3864.51 345
3864.65 338
3864.79 327
3864.94 315
3865.08 304
3865.22 295
3865.36 288
3865.51 285
3865.65 284
3865.79 285
3865.93 288
3866.08 291
3866.22 296
3866.36 301
3866.50 308
3866.65 314
3866.79 317
3866.93 317
3867.07 313
3867.22 305
3867.36 294
3867.50 283
3867.64 274
3867.79 270
3867.93 272
3868.07 279
3868.21 289
3868.36 300
3868.50 310
3868.64 317
3868.78 321
3868.93 322
3869.07 320
3869.21 317
3869.36 312
3869.50 305
3869.64 297
3869.78 289
3869.93 281
3870.07 274
3870.21 268
3870.35 264
3870.50 259
3870.64 253
3870.78 245
3870.92 234
3871.07 222
3871.21 209
3871.35 198
3871.49 191
3871.64 187
3871.78 186
3871.92 187
3872.06 189
3872.21 190
3872.35 191
3872.49 193
3872.64 197
3872.78 203
3872.92 213
3873.06 225
3873.21 239
3873.35 251
3873.49 260
3873.63 263
3873.78 260
3873.92 253
3874.06 242
3874.20 231
3874.35 221
3874.49 214
3874.63 210
3874.77 211
3874.92 214
3875.06 218
3875.20 221
3875.35 222
3875.49 219
3875.63 213
3875.77 204
3875.92 193
3876.06 181
3876.20 169
3876.34 159
3876.49 152
3876.63 148
3876.77 146
3876.92 146
3877.06 147
3877.20 149
3877.34 151
3877.49 154
3877.63 157
3877.77 160
3877.91 163
3878.06 166
3878.20 169
3878.34 172
3878.49 175
3878.63 179
3878.77 184
3878.91 188
3879.06 192
3879.20 195
3879.34 197
3879.48 198
3879.63 199
3879.77 199
3879.91 199
3880.06 200
3880.20 202
3880.34 204
3880.48 207
3880.63 211
3880.77 213
3880.91 214
3881.06 212
3881.20 206
3881.34 195
3881.48 181
3881.63 166
3881.77 150
3881.91 135
3882.05 124
3882.20 117
3882.34 113
3882.48 111
3882.63 110
3882.77 110
3882.91 110
3883.05 110
3883.20 111
3883.34 114
3883.48 119
3883.63 126
3883.77 135
3883.91 143
3884.05 150
3884.20 154
3884.34 155
3884.48 154
3884.63 150
3884.77 145
3884.91 140
3885.05 137
3885.20 135
3885.34 137
3885.48 142
3885.63 151
3885.77 162
3885.91 175
3886.05 188
3886.20 200
3886.34 208
3886.48 212
3886.63 213
3886.77 210
3886.91 205
3887.06 198
3887.20 190
3887.34 181
3887.48 172
3887.63 164
3887.77 159
3887.91 155
3888.06 155
3888.20 156
3888.34 158
3888.48 160
3888.63 161
3888.77 161
3888.91 159
3889.06 158
3889.20 158
3889.34 159
3889.48 160
3889.63 161
3889.77 160
3889.91 156
3890.06 149
3890.20 139
3890.34 126
3890.49 113
3890.63 100
3890.77 90
3890.91 83
3891.06 79
3891.20 80
3891.34 83
3891.49 89
3891.63 96
3891.77 103
3891.92 110
3892.06 116
3892.20 120
3892.34 123
3892.49 124
3892.63 123
3892.77 121
3892.92 117
3893.06 112
3893.20 107
3893.35 105
3893.49 106
3893.63 111
3893.77 120
3893.92 131
3894.06 142
3894.20 151
3894.35 156
3894.49 155
3894.63 149
3894.78 141
3894.92 131
3895.06 123
3895.20 118
3895.35 115
3895.49 115
3895.63 116
3895.78 119
3895.92 123
3896.06 128
3896.21 135
3896.35 143
3896.49 152
3896.64 163
3896.78 173
3896.92 181
3897.06 186
3897.21 187
3897.35 184
3897.49 179
3897.64 171
3897.78 164
3897.92 159
3898.07 156
3898.21 157
3898.35 162
3898.50 169
3898.64 177
3898.78 186
3898.93 194
3899.07 199
3899.21 202
3899.35 201
3899.50 197
3899.64 191
3899.78 183
3899.93 173
3900.07 161
3900.21 148
3900.36 134
3900.50 121
3900.64 109
3900.79 99
3900.93 92
3901.07 88
3901.22 86
3901.36 86
3901.50 88
3901.65 90
3901.79 93
3901.93 97
3902.07 101
3902.22 105
3902.36 110
3902.50 115
3902.65 119
3902.79 122
3902.93 122
3903.08 119
3903.22 113
3903.36 104
3903.51 94
3903.65 84
3903.79 76
3903.94 69
3904.08 66
3904.22 64
3904.37 63
3904.51 62
3904.65 59
3904.80 56
3904.94 53
3905.08 51
3905.23 51
3905.37 53
3905.51 58
3905.65 64
3905.80 69
3905.94 73
3906.08 75
3906.23 77
3906.37 79
3906.51 83
3906.66 90
3906.80 100
3906.94 112
3907.09 125
3907.23 138
3907.37 149
3907.52 157
3907.66 162
3907.80 165
3907.95 165
3908.09 164
3908.23 163
3908.38 162
3908.52 161
3908.66 162
3908.81 163
3908.95 162
3909.09 158
3909.24 151
3909.38 141
3909.52 127
3909.67 112
3909.81 96
3909.95 80
3910.10 67
3910.24 55
3910.38 45
3910.53 36
3910.67 26
3910.81 17
3910.96 7
3911.10 0
3911.24 0
3911.39 0
3911.53 0
3911.67 0
3911.82 0
3911.96 0
3912.10 0
3912.25 4
3912.39 10
3912.53 15
3912.68 21
3912.82 26
3912.96 34
3913.11 44
3913.25 55
3913.39 67
3913.54 77
3913.68 85
3913.82 88
3913.97 86
3914.11 79
3914.25 69
3914.40 58
3914.54 48
3914.68 42
3914.83 41
3914.97 46
3915.11 58
3915.26 76
3915.40 96
3915.55 118
3915.69 137
3915.83 151
3915.98 159
3916.12 159
3916.26 152
3916.41 139
3916.55 122
3916.69 104
3916.84 88
3916.98 75
3917.12 66
3917.27 63
3917.41 65
3917.55 71
3917.70 80
3917.84 91
3917.98 104
3918.13 119
3918.27 135
3918.41 153
3918.56 173
3918.70 193
3918.84 210
3918.99 224
3919.13 233
3919.28 235
3919.42 232
3919.56 225
3919.71 215
3919.85 206
3919.99 198
3920.14 193
3920.28 190
3920.42 189
3920.57 192
3920.71 196
3920.85 201
3921.00 208
3921.14 213
3921.28 217
3921.43 219
3921.57 216
3921.72 211
3921.86 203
3922.00 194
3922.15 187
3922.29 183
3922.43 181
3922.58 180
3922.72 180
3922.86 180
3923.01 177
3923.15 172
3923.29 167
3923.44 161
3923.58 157
3923.72 156
3923.87 158
3924.01 162
3924.16 169
3924.30 176
3924.44 183
3924.59 188
3924.73 191
3924.87 192
3925.02 192
3925.16 192
3925.30 193
3925.45 194
3925.59 195
3925.74 196
3925.88 196
3926.02 194
3926.17 192
3926.31 188
3926.45 182
3926.60 176
3926.74 170
3926.88 164
3927.03 159
3927.17 156
3927.32 153
3927.46 152
3927.60 153
3927.75 154
3927.89 154
3928.03 154
3928.18 152
3928.32 148
3928.46 142
3928.61 134
3928.75 126
3928.90 120
3929.04 117
3929.18 117
3929.33 121
3929.47 128
3929.61 135
3929.76 142
3929.90 145
3930.04 145
3930.19 142
3930.33 138
3930.48 133
3930.62 129
3930.76 126
3930.91 123
3931.05 119
3931.19 115
3931.34 111
3931.48 107
3931.63 103
3931.77 102
3931.91 102
3932.06 103
3932.20 103
3932.34 102
3932.49 99
3932.63 96
3932.78 92
3932.92 89
3933.06 89
3933.21 91
3933.35 95
3933.49 100
3933.64 105
3933.78 107
3933.93 108
3934.07 107
3934.21 105
3934.36 102
3934.50 101
3934.64 101
3934.79 102
3934.93 103
3935.08 103
3935.22 103
3935.36 101
3935.51 99
3935.65 96
3935.79 95
3935.94 97
3936.08 101
3936.23 108
3936.37 115
3936.51 121
3936.66 126
3936.80 128
3936.95 129
3937.09 129
3937.23 129
3937.38 130
3937.52 133
3937.66 137
3937.81 141
3937.95 145
3938.10 148
3938.24 148
3938.38 145
3938.53 138
3938.67 128
3938.82 116
3938.96 104
3939.10 93
3939.25 85
3939.39 80
3939.53 79
3939.68 81
3939.82 85
3939.97 90
3940.11 93
3940.25 95
3940.40 95
3940.54 92
3940.69 88
3940.83 83
3940.97 80
3941.12 80
3941.26 83
3941.40 90
3941.55 98
3941.69 105
3941.84 110
3941.98 109
3942.12 103
3942.27 91
3942.41 76
3942.56 61
3942.70 47
3942.84 38
3942.99 33
3943.13 32
3943.28 34
3943.42 37
3943.56 39
3943.71 39
3943.85 38
3944.00 37
3944.14 36
3944.28 38
3944.43 40
3944.57 44
3944.72 48
3944.86 52
3945.00 54
3945.15 54
3945.29 55
3945.44 55
3945.58 56
3945.72 58
3945.87 61
3946.01 64
3946.16 68
3946.30 71
3946.44 75
3946.59 77
3946.73 79
3946.88 81
3947.02 81
3947.16 80
3947.31 79
3947.45 77
3947.60 77
3947.74 78
3947.88 81
3948.03 88
3948.17 97
3948.32 109
3948.46 123
3948.60 137
3948.75 150
3948.89 159
3949.04 166
3949.18 169
3949.32 170
3949.47 170
3949.61 171
3949.76 175
3949.90 181
3950.04 190
3950.19 199
3950.33 205
3950.48 208
3950.62 206
3950.76 199
3950.91 186
3951.05 168
3951.20 148
3951.34 126
3951.48 103
3951.63 80
3951.77 59
3951.92 41
3952.06 27
3952.20 20
3952.35 20
3952.49 26
3952.64 39
3952.78 57
3952.93 76
3953.07 96
3953.21 112
3953.36 125
3953.50 132
3953.65 135
3953.79 134
3953.93 130
3954.08 126
3954.22 122
3954.37 120
3954.51 120
3954.66 122
3954.80 124
3954.94 127
3955.09 127
3955.23 125
3955.38 120
3955.52 112
3955.66 103
3955.81 93
3955.95 84
3956.10 77
3956.24 74
3956.38 73
3956.53 75
3956.67 79
3956.82 85
3956.96 90
3957.11 96
3957.25 101
3957.39 105
3957.54 109
3957.68 113
3957.83 115
3957.97 116
3958.12 116
3958.26 114
3958.40 110
3958.55 106
3958.69 100
3958.84 93
3958.98 87
3959.12 81
3959.27 75
3959.41 69
3959.56 64
3959.70 57
3959.85 50
3959.99 42
3960.13 35
3960.28 29
3960.42 26
3960.57 24
3960.71 25
3960.86 26
3961.00 26
3961.14 25
3961.29 22
3961.43 17
3961.58 13
3961.72 11
3961.87 11
3962.01 14
3962.15 19
3962.30 26
3962.44 35
3962.59 43
3962.73 51
3962.88 57
3963.02 61
3963.16 61
3963.31 58
3963.45 51
3963.60 40
3963.74 28
3963.89 16
3964.03 6
3964.17 0
3964.32 0
3964.46 0
3964.61 0
3964.75 0
3964.90 0
3965.04 0
3965.18 0
3965.33 0
3965.47 0
3965.62 12
3965.76 28
3965.91 44
3966.05 59
3966.19 70
3966.34 76
3966.48 78
3966.63 76
3966.77 72
3966.92 68
3967.06 66
3967.21 67
3967.35 70
3967.49 74
3967.64 80
3967.78 86
3967.93 92
3968.07 98
3968.22 103
3968.36 108
3968.50 113
3968.65 118
3968.79 122
3968.94 126
3969.08 129
3969.23 131
3969.37 132
3969.52 131
3969.66 128
3969.80 124
3969.95 120
3970.09 115
3970.24 112
3970.38 111
3970.53 113
3970.67 117
3970.82 122
3970.96 128
3971.10 133
3971.25 137
3971.39 138
3971.54 137
3971.68 133
3971.83 128
3971.97 122
3972.12 114
3972.26 107
3972.40 99
3972.55 93
3972.69 87
3972.84 83
3972.98 81
3973.13 81
3973.27 83
3973.42 86
3973.56 90
3973.70 95
3973.85 101
3973.99 108
3974.14 115
3974.28 123
3974.43 131
3974.57 139
3974.72 147
3974.86 154
3975.01 160
3975.15 164
3975.29 166
3975.44 168
3975.58 168
3975.73 166
3975.87 164
3976.02 160
3976.16 153
3976.31 145
3976.45 134
3976.60 124
3976.74 116
3976.88 112
3977.03 115
3977.17 125
3977.32 140
3977.46 159
3977.61 177
3977.75 192
3977.90 201
3978.04 204
3978.19 202
3978.33 197
3978.47 192
3978.62 189
3978.76 188
3978.91 189
3979.05 193
3979.20 199
3979.34 205
3979.49 211
3979.63 218
3979.78 224
3979.92 228
3980.07 229
3980.21 225
3980.35 217
3980.50 203
3980.64 186
3980.79 166
3980.93 145
3981.08 125
3981.22 106
3981.37 88
3981.51 72
3981.66 57
3981.80 45
3981.95 35
3982.09 28
3982.23 23
3982.38 22
3982.52 23
3982.67 26
3982.81 29
3982.96 33
3983.10 37
3983.25 42
3983.39 48
3983.54 55
3983.68 62
3983.83 70
3983.97 78
3984.12 84
3984.26 87
3984.40 89
3984.55 89
3984.69 86
3984.84 83
3984.98 79
3985.13 75
3985.27 72
3985.42 69
3985.56 66
3985.71 61
3985.85 54
3986.00 43
3986.14 28
3986.29 11
3986.43 0
3986.58 0
3986.72 0
3986.86 0
3987.01 0
3987.15 0
3987.30 0
3987.44 0
3987.59 11
3987.73 24
3987.88 34
3988.02 41
3988.17 43
3988.31 42
3988.46 40
3988.60 38
3988.75 38
3988.89 39
3989.04 43
3989.18 48
3989.33 53
3989.47 56
3989.61 58
3989.76 57
3989.90 54
3990.05 49
3990.19 44
3990.34 38
3990.48 35
3990.63 34
3990.77 36
3990.92 41
3991.06 48
3991.21 55
3991.35 62
3991.50 67
3991.64 71
3991.79 74
3991.93 75
3992.08 76
3992.22 76
3992.37 75
3992.51 76
3992.66 77
3992.80 77
3992.95 78
3993.09 79
3993.24 78
3993.38 76
3993.52 74
3993.67 73
3993.81 72
3993.96 74
3994.10 79
3994.25 86
3994.39 93
3994.54 100
3994.68 105
3994.83 107
3994.97 106
3995.12 102
3995.26 97
3995.41 91
3995.55 85
3995.70 80
3995.84 77
3995.99 76
3996.13 78
3996.28 81
3996.42 85
3996.57 90
3996.71 93
3996.86 93
3997.00 89
3997.15 82
3997.29 72
3997.44 59
3997.58 47
3997.73 35
3997.87 26
3998.02 20
3998.16 16
3998.31 15
3998.45 14
3998.60 15
3998.74 17
3998.89 19
3999.03 22
3999.18 28
3999.32 37
3999.47 48
3999.61 61
3999.76 75
3999.90 88
4000.05 100
4000.19 110
4000.34 117
4000.48 124
4000.63 130
4000.77 136
4000.92 143
4001.06 151
4001.21 159
4001.35 165
4001.50 170
4001.64 173
4001.79 175
4001.93 175
4002.08 174
4002.22 175
4002.37 177
4002.51 182
4002.66 189
4002.80 199
4002.95 210
4003.09 223
4003.24 237
4003.38 250
4003.53 262
4003.67 272
4003.82 278
4003.96 279
4004.11 277
4004.25 272
4004.40 265
4004.54 260
4004.69 256
4004.83 254
4004.98 255
4005.12 258
4005.27 263
4005.41 269
4005.56 276
4005.70 283
4005.85 290
4005.99 298
4006.14 305
4006.28 312
4006.43 317
4006.57 321
4006.72 324
4006.86 327
4007.01 331
4007.15 336
4007.30 342
4007.44 347
4007.59 350
4007.73 349
4007.88 343
4008.02 332
4008.17 317
4008.31 301
4008.46 285
4008.60 272
4008.75 263
4008.89 258
4009.04 256
4009.18 257
4009.33 260
4009.47 263
4009.62 267
4009.76 270
4009.91 274
4010.06 278
4010.20 282
4010.35 286
4010.49 291
4010.64 294
4010.78 296
4010.93 294
4011.07 287
4011.22 276
4011.36 260
4011.51 241
4011.65 221
4011.80 201
4011.94 185
4012.09 173
4012.23 165
4012.38 161
4012.52 161
4012.67 162
4012.81 165
4012.96 167
4013.10 168
4013.25 168
4013.39 167
4013.54 164
4013.68 160
4013.83 155
4013.98 150
4014.12 144
4014.27 138
4014.41 130
4014.56 122
4014.70 113
4014.85 105
4014.99 98
4015.14 95
4015.28 96
4015.43 100
4015.57 109
4015.72 119
4015.86 129
4016.01 136
4016.15 140
4016.30 140
4016.44 138
4016.59 134
4016.73 130
4016.88 127
4017.03 125
4017.17 125
4017.32 125
4017.46 124
4017.61 123
4017.75 121
4017.90 118
4018.04 114
4018.19 109
4018.33 104
4018.48 100
4018.62 98
4018.77 98
4018.91 102
4019.06 108
4019.20 116
4019.35 124
4019.50 131
4019.64 137
4019.79 142
4019.93 147
4020.08 152
4020.22 160
4020.37 168
4020.51 175
4020.66 177
4020.80 173
4020.95 162
4021.09 143
4021.24 118
4021.38 92
4021.53 68
4021.68 47
4021.82 32
4021.97 21
4022.11 13
4022.26 9
4022.40 5
4022.55 3
4022.69 4
4022.84 7
4022.98 13
4023.13 23
4023.27 36
4023.42 51
4023.57 67
4023.71 83
4023.86 99
4024.00 114
4024.15 127
4024.29 138
4024.44 145
4024.58 149
4024.73 147
4024.87 140
4025.02 129
4025.17 113
4025.31 97
4025.46 80
4025.60 66
4025.75 55
4025.89 48
4026.04 44
4026.18 43
4026.33 42
4026.47 41
4026.62 38
4026.76 35
4026.91 31
4027.06 29
4027.20 29
4027.35 32
4027.49 38
4027.64 48
4027.78 60
4027.93 72
4028.07 82
4028.22 90
4028.37 93
4028.51 92
4028.66 87
4028.80 79
4028.95 71
4029.09 65
4029.24 63
4029.38 64
4029.53 70
4029.67 77
4029.82 85
4029.97 89
4030.11 91
4030.26 88
4030.40 82
4030.55 74
4030.69 66
4030.84 60
4030.98 55
4031.13 52
4031.28 49
4031.42 47
4031.57 43
4031.71 38
4031.86 31
4032.00 22
4032.15 14
4032.29 7
4032.44 4
4032.59 4
4032.73 10
4032.88 19
4033.02 32
4033.17 45
4033.31 55
4033.46 62
4033.60 64
4033.75 61
4033.90 54
4034.04 44
4034.19 33
4034.33 24
4034.48 15
4034.62 8
4034.77 2
4034.91 0
4035.06 0
4035.21 0
4035.35 0
4035.50 0
4035.64 0
4035.79 0
4035.93 0
4036.08 4
4036.22 18
4036.37 33
4036.52 47
4036.66 58
4036.81 64
4036.95 66
4037.10 65
4037.24 62
4037.39 58
4037.54 56
4037.68 56
4037.83 60
4037.97 65
4038.12 72
4038.26 78
4038.41 83
4038.56 86
4038.70 89
4038.85 91
4038.99 94
4039.14 97
4039.28 102
4039.43 107
4039.58 110
4039.72 111
4039.87 107
4040.01 99
4040.16 88
4040.30 75
4040.45 62
4040.59 52
4040.74 46
4040.89 44
4041.03 46
4041.18 51
4041.32 57
4041.47 64
4041.61 71
4041.76 77
4041.91 81
4042.05 82
4042.20 80
4042.34 74
4042.49 64
4042.64 52
4042.78 39
4042.93 27
4043.07 19
4043.22 16
4043.36 17
4043.51 22
4043.66 28
4043.80 33
4043.95 37
4044.09 37
4044.24 36
4044.38 34
4044.53 31
4044.68 31
4044.82 33
4044.97 37
4045.11 42
4045.26 47
4045.40 50
4045.55 52
4045.70 52
4045.84 50
4045.99 46
4046.13 43
4046.28 40
4046.43 38
4046.57 37
4046.72 36
4046.86 38
4047.01 41
4047.15 45
4047.30 49
4047.45 54
4047.59 58
4047.74 63
4047.88 66
4048.03 69
4048.18 72
4048.32 75
4048.47 78
4048.61 81
4048.76 85
4048.90 89
4049.05 93
4049.20 96
4049.34 99
4049.49 100
4049.63 100
4049.78 98
4049.93 96
4050.07 93
4050.22 90
4050.36 87
4050.51 82
4050.65 78
4050.80 73
4050.95 68
4051.09 64
4051.24 62
4051.38 62
4051.53 65
4051.68 70
4051.82 75
4051.97 79
4052.11 82
4052.26 82
4052.41 81
4052.55 79
4052.70 77
4052.84 75
4052.99 75
4053.14 74
4053.28 74
4053.43 73
4053.57 74
4053.72 76
4053.86 80
4054.01 86
4054.16 95
4054.30 105
4054.45 116
4054.59 126
4054.74 133
4054.89 137
4055.03 138
4055.18 137
4055.32 135
4055.47 132
4055.62 129
4055.76 126
4055.91 123
4056.05 120
4056.20 117
4056.35 114
4056.49 111
4056.64 110
4056.78 110
4056.93 111
4057.08 112
4057.22 113
4057.37 112
4057.51 110
4057.66 106
4057.81 100
4057.95 94
4058.10 89
4058.24 86
4058.39 85
4058.54 86
4058.68 88
4058.83 92
4058.97 94
4059.12 94
4059.27 93
4059.41 89
4059.56 83
4059.70 74
4059.85 64
4060.00 52
4060.14 40
4060.29 28
4060.43 17
4060.58 8
4060.73 1
4060.87 0
4061.02 0
4061.17 0
4061.31 0
4061.46 0
4061.60 0
4061.75 0
4061.90 0
4062.04 1
4062.19 6
4062.33 10
4062.48 14
4062.63 17
4062.77 19
4062.92 20
4063.06 20
4063.21 21
4063.36 22
4063.50 24
4063.65 25
4063.80 25
4063.94 24
4064.09 21
4064.23 16
4064.38 11
4064.53 8
4064.67 7
4064.82 10
4064.96 16
4065.11 26
4065.26 38
4065.40 52
4065.55 67
4065.69 81
4065.84 94
4065.99 106
4066.13 116
4066.28 125
4066.43 131
4066.57 134
4066.72 136
4066.86 135
4067.01 132
4067.16 127
4067.30 121
4067.45 112
4067.60 103
4067.74 95
4067.89 87
4068.03 80
4068.18 76
4068.33 73
4068.47 70
4068.62 68
4068.76 65
4068.91 62
4069.06 58
4069.20 53
4069.35 48
4069.50 42
4069.64 36
4069.79 29
4069.93 22
4070.08 17
4070.23 14
4070.37 15
4070.52 20
4070.67 28
4070.81 40
4070.96 53
4071.10 66
4071.25 76
4071.40 82
4071.54 85
4071.69 85
4071.84 81
4071.98 76
4072.13 69
4072.27 63
4072.42 59
4072.57 56
4072.71 56
4072.86 58
4073.01 63
4073.15 69
4073.30 77
4073.44 86
4073.59 96
4073.74 106
4073.88 116
4074.03 126
4074.18 134
4074.32 139
4074.47 140
4074.62 138
4074.76 134
4074.91 127
4075.05 120
4075.20 115
4075.35 114
4075.49 118
4075.64 126
4075.79 138
4075.93 150
4076.08 161
4076.22 169
4076.37 172
4076.52 170
4076.66 164
4076.81 157
4076.96 150
4077.10 145
4077.25 142
4077.40 142
4077.54 145
4077.69 150
4077.83 157
4077.98 166
4078.13 175
4078.27 185
4078.42 195
4078.57 203
4078.71 210
4078.86 215
4079.01 219
4079.15 223
4079.30 226
4079.45 231
4079.59 238
4079.74 246
4079.88 255
4080.03 265
4080.18 273
4080.32 279
4080.47 281
4080.62 277
4080.76 268
4080.91 256
4081.06 242
4081.20 228
4081.35 216
4081.50 206
4081.64 199
4081.79 195
4081.93 194
4082.08 195
4082.23 199
4082.37 206
4082.52 216
4082.67 228
4082.81 241
4082.96 253
4083.11 264
4083.25 273
4083.40 280
4083.55 288
4083.69 298
4083.84 311
4083.99 326
4084.13 342
4084.28 356
4084.42 366
4084.57 372
4084.72 371
4084.86 366
4085.01 357
4085.16 345
4085.30 331
4085.45 317
4085.60 302
4085.74 287
4085.89 273
4086.04 261
4086.18 251
4086.33 245
4086.48 242
4086.62 243
4086.77 246
4086.92 251
4087.06 258
4087.21 265
4087.35 272
4087.50 277
4087.65 278
4087.79 276
4087.94 269
4088.09 258
4088.23 243
4088.38 227
4088.53 211
4088.67 198
4088.82 189
4088.97 186
4089.11 189
4089.26 195
4089.41 204
4089.55 214
4089.70 221
4089.85 226
4089.99 227
4090.14 227
4090.29 227
4090.43 228
4090.58 232
4090.73 238
4090.87 246
4091.02 254
4091.17 260
4091.31 263
4091.46 265
4091.61 265
4091.75 266
4091.90 269
4092.05 275
4092.19 285
4092.34 299
4092.49 314
4092.63 331
4092.78 348
4092.93 363
4093.07 375
4093.22 384
4093.37 389
4093.51 390
4093.66 388
4093.81 384
4093.95 379
4094.10 376
4094.25 376
4094.39 379
4094.54 384
4094.69 391
4094.83 399
4094.98 406
4095.13 411
4095.27 415
4095.42 417
4095.57 419
4095.71 420
4095.86 421
4096.01 423
4096.15 423
4096.30 422
4096.45 418
4096.59 410
4096.74 399
4096.89 386
4097.03 372
4097.18 357
4097.33 343
4097.47 331
4097.62 319
4097.77 308
4097.91 297
4098.06 285
4098.21 272
4098.35 257
4098.50 241
4098.65 224
4098.79 205
4098.94 187
4099.09 171
4099.23 158
4099.38 148
4099.53 142
4099.67 139
4099.82 138
4099.97 140
4100.11 143
4100.26 147
4100.41 154
4100.55 161
4100.70 170
4100.85 178
4100.99 183
4101.14 183
4101.29 177
4101.44 166
4101.58 151
4101.73 134
4101.88 119
4102.02 107
4102.17 99
4102.32 97
4102.46 97
4102.61 98
4102.76 99
4102.90 98
4103.05 94
4103.20 86
4103.34 76
4103.49 65
4103.64 56
4103.78 50
4103.93 48
4104.08 50
4104.23 56
4104.37 63
4104.52 68
4104.67 70
4104.81 68
4104.96 63
4105.11 57
4105.25 51
4105.40 47
4105.55 46
4105.69 47
4105.84 51
4105.99 55
4106.13 59
4106.28 63
4106.43 68
4106.57 74
4106.72 82
4106.87 91
4107.02 101
4107.16 110
4107.31 117
4107.46 120
4107.60 119
4107.75 115
4107.90 109
4108.04 102
4108.19 96
4108.34 91
4108.48 87
4108.63 84
4108.78 80
4108.93 76
4109.07 71
4109.22 66
4109.37 61
4109.51 58
4109.66 57
4109.81 60
4109.95 65
4110.10 71
4110.25 78
4110.39 83
4110.54 87
4110.69 88
4110.84 89
4110.98 87
4111.13 85
4111.28 82
4111.42 78
4111.57 74
4111.72 69
4111.86 67
4112.01 66
4112.16 70
4112.31 76
4112.45 85
4112.60 95
4112.75 105
4112.89 113
4113.04 120
4113.19 124
4113.33 128
4113.48 131
4113.63 133
4113.78 135
4113.92 137
4114.07 136
4114.22 134
4114.36 130
4114.51 124
4114.66 117
4114.80 110
4114.95 103
4115.10 95
4115.25 85
4115.39 74
4115.54 60
4115.69 44
4115.83 26
4115.98 9
4116.13 0
4116.28 0
4116.42 0
4116.57 0
4116.72 0
4116.86 0
4117.01 0
4117.16 0
4117.30 10
4117.45 23
4117.60 32
4117.75 37
4117.89 38
4118.04 36
4118.19 31
4118.33 24
4118.48 19
4118.63 14
4118.78 11
4118.92 9
4119.07 8
4119.22 8
4119.36 9
4119.51 10
4119.66 11
4119.81 14
4119.95 18
4120.10 23
4120.25 30
4120.39 37
4120.54 45
4120.69 52
4120.84 60
4120.98 66
4121.13 71
4121.28 74
4121.42 76
4121.57 77
4121.72 78
4121.87 78
4122.01 79
4122.16 81
4122.31 84
4122.45 88
4122.60 93
4122.75 99
4122.90 104
4123.04 108
4123.19 111
4123.34 111
4123.48 110
4123.63 108
4123.78 107
4123.93 107
4124.07 109
4124.22 113
4124.37 117
4124.52 120
4124.66 121
4124.81 119
4124.96 114
4125.10 106
4125.25 97
4125.40 86
4125.55 75
4125.69 65
4125.84 55
4125.99 44
4126.13 33
4126.28 22
4126.43 11
4126.58 2
4126.72 0
4126.87 0
4127.02 0
4127.17 0
4127.31 0
4127.46 0
4127.61 0
4127.75 2
4127.90 5
4128.05 6
4128.20 7
4128.34 8
4128.49 10
4128.64 12
4128.79 15
4128.93 17
4129.08 20
4129.23 23
4129.37 25
4129.52 26
4129.67 27
4129.82 27
4129.96 27
4130.11 27
4130.26 27
4130.41 27
4130.55 29
4130.70 32
4130.85 37
4130.99 44
4131.14 51
4131.29 58
4131.44 62
4131.58 64
4131.73 61
4131.88 55
4132.03 45
4132.17 34
4132.32 24
4132.47 17
4132.62 15
4132.76 17
4132.91 23
4133.06 33
4133.21 44
4133.35 53
4133.50 60
4133.65 63
4133.79 62
4133.94 57
4134.09 49
4134.24 41
4134.38 35
4134.53 33
4134.68 36
4134.83 45
4134.97 57
4135.12 71
4135.27 84
4135.42 94
4135.56 100
4135.71 101
4135.86 98
4136.01 93
4136.15 89
4136.30 88
4136.45 91
4136.60 99
4136.74 111
4136.89 126
4137.04 142
4137.19 158
4137.33 174
4137.48 187
4137.63 199
4137.77 208
4137.92 214
4138.07 216
4138.22 214
4138.36 209
4138.51 200
4138.66 190
4138.81 179
4138.95 171
4139.10 165
4139.25 163
4139.40 164
4139.54 166
4139.69 168
4139.84 169
4139.99 168
4140.13 166
4140.28 163
4140.43 161
4140.58 161
4140.72 165
4140.87 171
4141.02 180
4141.17 191
4141.31 202
4141.46 212
4141.61 221
4141.76 229
4141.90 235
4142.05 239
4142.20 242
4142.35 244
4142.49 246
4142.64 246
4142.79 246
4142.94 244
4143.08 240
4143.23 232
4143.38 220
4143.53 206
4143.67 191
4143.82 177
4143.97 166
4144.12 160
4144.27 159
4144.41 163
4144.56 169
4144.71 178
4144.86 186
4145.00 194
4145.15 200
4145.30 203
4145.45 203
4145.59 199
4145.74 190
4145.89 176
4146.04 158
4146.18 137
4146.33 114
4146.48 91
4146.63 70
4146.77 53
4146.92 40
4147.07 31
4147.22 24
4147.36 20
4147.51 16
4147.66 12
4147.81 8
4147.95 4
4148.10 0
4148.25 0
4148.40 0
4148.55 0
4148.69 6
4148.84 13
4148.99 21
4149.14 28
4149.28 32
4149.43 32
4149.58 29
4149.73 23
4149.87 16
4150.02 12
4150.17 11
4150.32 16
4150.47 24
4150.61 34
4150.76 45
4150.91 55
4151.06 63
4151.20 68
4151.35 72
4151.50 75
4151.65 79
4151.79 85
4151.94 93
4152.09 101
4152.24 110
4152.39 118
4152.53 126
4152.68 132
4152.83 138
4152.98 143
4153.12 147
4153.27 152
4153.42 157
4153.57 161
4153.71 165
4153.86 167
4154.01 169
4154.16 168
4154.31 165
4154.45 158
4154.60 149
4154.75 138
4154.90 127
4155.04 116
4155.19 107
4155.34 103
4155.49 102
4155.64 104
4155.78 108
4155.93 112
4156.08 115
4156.23 115
4156.37 112
4156.52 105
4156.67 97
4156.82 88
4156.97 80
4157.11 72
4157.26 66
4157.41 62
4157.56 60
4157.70 60
4157.85 61
4158.00 64
4158.15 68
4158.30 71
4158.44 73
4158.59 71
4158.74 67
4158.89 59
4159.03 50
4159.18 41
4159.33 34
4159.48 30
4159.63 29
4159.77 29
4159.92 29
4160.07 28
4160.22 26
4160.37 23
4160.51 20
4160.66 17
4160.81 15
4160.96 13
4161.10 12
4161.25 9
4161.40 4
4161.55 0
4161.70 0
4161.84 0
4161.99 0
4162.14 0
4162.29 0
4162.44 0
4162.58 14
4162.73 36
4162.88 58
4163.03 79
4163.17 96
4163.32 108
4163.47 115
4163.62 120
4163.77 124
4163.91 129
4164.06 136
4164.21 144
4164.36 152
4164.51 159
4164.65 162
4164.80 160
4164.95 154
4165.10 146
4165.25 137
4165.39 130
4165.54 126
4165.69 126
4165.84 131
4165.99 140
4166.13 151
4166.28 162
4166.43 174
4166.58 183
4166.73 189
4166.87 192
4167.02 190
4167.17 184
4167.32 176
4167.46 167
4167.61 159
4167.76 152
4167.91 148
4168.06 147
4168.20 147
4168.35 148
4168.50 149
4168.65 149
4168.80 148
4168.94 147
4169.09 146
4169.24 147
4169.39 149
4169.54 153
4169.68 158
4169.83 163
4169.98 166
4170.13 167
4170.28 165
4170.43 160
4170.57 153
4170.72 144
4170.87 134
4171.02 127
4171.17 122
4171.31 120
4171.46 123
4171.61 128
4171.76 136
4171.91 144
4172.05 150
4172.20 153
4172.35 152
4172.50 146
4172.65 137
4172.79 127
4172.94 117
4173.09 108
4173.24 100
4173.39 96
4173.53 93
4173.68 93
4173.83 96
4173.98 102
4174.13 112
4174.27 124
4174.42 136
4174.57 149
4174.72 159
4174.87 166
4175.02 170
4175.16 174
4175.31 179
4175.46 187
4175.61 199
4175.76 216
4175.90 238
4176.05 264
4176.20 291
4176.35 320
4176.50 348
4176.64 376
4176.79 402
4176.94 425
4177.09 445
4177.24 458
4177.39 466
4177.53 466
4177.68 461
4177.83 452
4177.98 440
4178.13 429
4178.27 419
4178.42 410
4178.57 402
4178.72 396
4178.87 389
4179.02 381
4179.16 374
4179.31 366
4179.46 359
4179.61 353
4179.76 348
4179.90 343
4180.05 338
4180.20 333
4180.35 328
4180.50 323
4180.65 320
4180.79 320
4180.94 324
4181.09 333
4181.24 344
4181.39 357
4181.53 369
4181.68 379
4181.83 384
4181.98 385
4182.13 382
4182.28 378
4182.42 374
4182.57 374
4182.72 378
4182.87 388
4183.02 402
4183.17 420
4183.31 439
4183.46 458
4183.61 474
4183.76 488
4183.91 499
4184.05 509
4184.20 518
4184.35 528
4184.50 539
4184.65 551
4184.80 563
4184.94 573
4185.09 581
4185.24 586
4185.39 589
4185.54 589
4185.69 588
4185.83 589
4185.98 591
4186.13 597
4186.28 607
4186.43 619
4186.58 632
4186.72 645
4186.87 656
4187.02 663
4187.17 667
4187.32 667
4187.47 665
4187.61 663
4187.76 663
4187.91 664
4188.06 668
4188.21 673
4188.36 680
4188.50 686
4188.65 690
4188.80 694
4188.95 699
4189.10 706
4189.25 717
4189.39 733
4189.54 755
4189.69 783
4189.84 815
4189.99 848
4190.14 880
4190.28 907
4190.43 931
4190.58 950
4190.73 965
4190.88 979
4191.03 995
4191.17 1016
4191.32 1045
4191.47 1082
4191.62 1130
4191.77 1188
4191.92 1258
4192.07 1337
4192.21 1424
4192.36 1517
4192.51 1616
4192.66 1720
4192.81 1827
4192.96 1935
4193.10 2044
4193.25 2152
4193.40 2256
4193.55 2355
4193.70 2450
4193.85 2543
4193.99 2634
4194.14 2728
4194.29 2826
4194.44 2931
4194.59 3045
4194.74 3165
4194.89 3288
4195.03 3410
4195.18 3525
4195.33 3627
4195.48 3714
4195.63 3781
4195.78 3830
4195.93 3861
4196.07 3878
4196.22 3885
4196.37 3887
4196.52 3886
4196.67 3886
4196.82 3887
4196.96 3887
4197.11 3882
4197.26 3870
4197.41 3848
4197.56 3813
4197.71 3765
4197.86 3707
4198.00 3641
4198.15 3569
4198.30 3494
4198.45 3414
4198.60 3331
4198.75 3244
4198.90 3153
4199.04 3057
4199.19 2960
4199.34 2862
4199.49 2767
4199.64 2677
4199.79 2592
4199.93 2514
4200.08 2442
4200.23 2374
4200.38 2309
4200.53 2245
4200.68 2181
4200.83 2114
4200.97 2045
4201.12 1972
4201.27 1898
4201.42 1822
4201.57 1747
4201.72 1673
4201.87 1603
4202.01 1539
4202.16 1482
4202.31 1433
4202.46 1394
4202.61 1362
4202.76 1339
4202.91 1320
4203.06 1304
4203.20 1288
4203.35 1270
4203.50 1252
4203.65 1232
4203.80 1213
4203.95 1197
4204.10 1184
4204.24 1175
4204.39 1169
4204.54 1162
4204.69 1155
4204.84 1145
4204.99 1130
4205.14 1111
4205.28 1089
4205.43 1066
4205.58 1043
4205.73 1021
4205.88 1001
4206.03 982
4206.18 964
4206.33 945
4206.47 924
4206.62 903
4206.77 883
4206.92 865
4207.07 852
4207.22 846
4207.37 847
4207.51 854
4207.66 864
4207.81 875
4207.96 881
4208.11 882
4208.26 877
4208.41 867
4208.56 852
4208.70 835
4208.85 819
4209.00 802
4209.15 787
4209.30 773
4209.45 760
4209.60 747
4209.75 734
4209.89 720
4210.04 706
4210.19 690
4210.34 673
4210.49 656
4210.64 640
4210.79 625
4210.94 614
4211.08 606
4211.23 600
4211.38 595
4211.53 590
4211.68 583
4211.83 572
4211.98 559
4212.13 544
4212.27 529
4212.42 515
4212.57 501
4212.72 489
4212.87 477
4213.02 466
4213.17 455
4213.32 444
4213.46 433
4213.61 421
4213.76 409
4213.91 398
4214.06 390
4214.21 383
4214.36 379
4214.51 379
4214.65 382
4214.80 387
4214.95 396
4215.10 407
4215.25 421
4215.40 437
4215.55 454
4215.70 470
4215.85 483
4215.99 492
4216.14 495
4216.29 492
4216.44 483
4216.59 471
4216.74 458
4216.89 445
4217.04 435
4217.18 428
4217.33 425
4217.48 425
4217.63 427
4217.78 428
4217.93 426
4218.08 420
4218.23 409
4218.38 392
4218.52 371
4218.67 350
4218.82 331
4218.97 316
4219.12 305
4219.27 299
4219.42 297
4219.57 298
4219.72 300
4219.86 302
4220.01 305
4220.16 308
4220.31 309
4220.46 309
4220.61 306
4220.76 299
4220.91 290
4221.06 276
4221.20 261
4221.35 245
4221.50 229
4221.65 215
4221.80 204
4221.95 196
4222.10 189
4222.25 185
4222.40 183
4222.55 182
4222.69 183
4222.84 186
4222.99 190
4223.14 195
4223.29 200
4223.44 204
4223.59 205
4223.74 204
4223.89 201
4224.04 196
4224.18 191
4224.33 186
4224.48 182
4224.63 181
4224.78 181
4224.93 182
4225.08 183
4225.23 185
4225.38 184
4225.53 182
4225.67 176
4225.82 170
4225.97 164
4226.12 160
4226.27 161
4226.42 166
4226.57 177
4226.72 189
4226.87 202
4227.02 210
4227.16 214
4227.31 211
4227.46 202
4227.61 189
4227.76 174
4227.91 159
4228.06 146
4228.21 135
4228.36 127
4228.51 122
4228.65 120
4228.80 119
4228.95 121
4229.10 125
4229.25 130
4229.40 135
4229.55 141
4229.70 146
4229.85 149
4230.00 151
4230.15 152
4230.29 152
4230.44 153
4230.59 155
4230.74 158
4230.89 161
4231.04 163
4231.19 163
4231.34 161
4231.49 157
4231.64 150
4231.79 144
4231.93 138
4232.08 134
4232.23 131
4232.38 128
4232.53 125
4232.68 122
4232.83 118
4232.98 114
4233.13 112
4233.28 111
4233.43 113
4233.58 118
4233.72 124
4233.87 131
4234.02 139
4234.17 147
4234.32 153
4234.47 157
4234.62 158
4234.77 155
4234.92 150
4235.07 143
4235.22 136
4235.37 132
4235.51 133
4235.66 138
4235.81 149
4235.96 164
4236.11 181
4236.26 198
4236.41 214
4236.56 225
4236.71 231
4236.86 232
4237.01 228
4237.16 220
4237.30 211
4237.45 202
4237.60 194
4237.75 189
4237.90 187
4238.05 186
4238.20 185
4238.35 184
4238.50 182
4238.65 181
4238.80 180
4238.95 181
4239.10 184
4239.24 188
4239.39 193
4239.54 197
4239.69 200
4239.84 203
4239.99 205
4240.14 209
4240.29 215
4240.44 225
4240.59 237
4240.74 250
4240.89 262
4241.04 271
4241.19 275
4241.33 274
4241.48 268
4241.63 257
4241.78 244
4241.93 229
4242.08 214
4242.23 198
4242.38 183
4242.53 169
4242.68 157
4242.83 149
4242.98 145
4243.13 147
4243.28 154
4243.42 165
4243.57 179
4243.72 192
4243.87 204
4244.02 212
4244.17 217
4244.32 218
4244.47 216
4244.62 212
4244.77 207
4244.92 201
4245.07 194
4245.22 186
4245.37 178
4245.52 172
4245.66 166
4245.81 162
4245.96 157
4246.11 153
4246.26 147
4246.41 139
4246.56 129
4246.71 117
4246.86 105
4247.01 95
4247.16 86
4247.31 80
4247.46 76
4247.61 74
4247.76 72
4247.91 70
4248.05 68
4248.20 67
4248.35 66
4248.50 66
4248.65 68
4248.80 72
4248.95 78
4249.10 84
4249.25 90
4249.40 96
4249.55 100
4249.70 103
4249.85 105
4250.00 106
4250.15 106
4250.30 106
4250.45 107
4250.60 108
4250.74 109
4250.89 111
4251.04 112
4251.19 112
4251.34 110
4251.49 106
4251.64 99
4251.79 90
4251.94 80
4252.09 71
4252.24 65
4252.39 61
4252.54 60
4252.69 61
4252.84 64
4252.99 66
4253.14 68
4253.29 71
4253.44 74
4253.58 79
4253.73 85
4253.88 92
4254.03 99
4254.18 105
4254.33 109
4254.48 110
4254.63 108
4254.78 104
4254.93 99
4255.08 93
4255.23 90
4255.38 89
4255.53 91
4255.68 97
4255.83 106
4255.98 117
4256.13 129
4256.28 139
4256.43 148
4256.58 154
4256.72 158
4256.87 160
4257.02 161
4257.17 160
4257.32 159
4257.47 156
4257.62 152
4257.77 146
4257.92 138
4258.07 127
4258.22 116
4258.37 106
4258.52 97
4258.67 91
4258.82 89
4258.97 91
4259.12 97
4259.27 106
4259.42 115
4259.57 124
4259.72 129
4259.87 130
4260.02 126
4260.17 117
4260.31 103
4260.46 85
4260.61 65
4260.76 44
4260.91 23
4261.06 5
4261.21 0
4261.36 0
4261.51 0
4261.66 0
4261.81 0
4261.96 0
4262.11 0
4262.26 6
4262.41 14
4262.56 18
4262.71 20
4262.86 20
4263.01 21
4263.16 23
4263.31 28
4263.46 35
4263.61 45
4263.76 57
4263.91 68
4264.06 80
4264.21 92
4264.36 106
4264.51 121
4264.65 138
4264.80 157
4264.95 175
4265.10 191
4265.25 205
4265.40 215
4265.55 221
4265.70 224
4265.85 224
4266.00 222
4266.15 219
4266.30 214
4266.45 207
4266.60 200
4266.75 192
4266.90 183
4267.05 174
4267.20 166
4267.35 158
4267.50 151
4267.65 145
4267.80 139
4267.95 135
4268.10 132
4268.25 130
4268.40 129
4268.55 129
4268.70 129
4268.85 128
4269.00 127
4269.15 125
4269.30 122
4269.45 118
4269.60 114
4269.75 109
4269.90 104
4270.05 100
4270.20 98
4270.35 98
4270.49 101
4270.64 106
4270.79 113
4270.94 121
4271.09 127
4271.24 131
4271.39 133
4271.54 132
4271.69 130
4271.84 127
4271.99 125
4272.14 124
4272.29 124
4272.44 125
4272.59 126
4272.74 127
4272.89 127
4273.04 125
4273.19 123
4273.34 119
4273.49 115
4273.64 111
4273.79 108
4273.94 107
4274.09 107
4274.24 108
4274.39 108
4274.54 108
4274.69 106
4274.84 103
4274.99 99
4275.14 94
4275.29 89
4275.44 86
4275.59 86
4275.74 87
4275.89 91
4276.04 97
4276.19 104
4276.34 112
4276.49 119
4276.64 125
4276.79 128
4276.94 127
4277.09 122
4277.24 113
4277.39 102
4277.54 89
4277.69 76
4277.84 64
4277.99 54
4278.14 47
4278.29 43
4278.44 42
4278.59 43
4278.74 47
4278.89 51
4279.04 54
4279.19 55
4279.34 52
4279.49 46
4279.64 37
4279.79 26
4279.94 14
4280.09 4
4280.24 0
4280.39 0
4280.54 0
4280.69 0
4280.84 0
4280.99 0
4281.14 0
4281.29 0
4281.44 0
4281.59 1
4281.74 4
4281.89 8
4282.04 13
4282.19 18
4282.34 24
4282.49 32
4282.64 42
4282.79 56
4282.94 72
4283.09 89
4283.24 106
4283.39 120
4283.54 129
4283.69 133
4283.84 131
4283.99 127
4284.14 120
4284.29 115
4284.44 112
4284.59 114
4284.74 120
4284.89 129
4285.04 140
4285.19 153
4285.34 166
4285.49 177
4285.64 186
4285.79 192
4285.94 194
4286.09 193
4286.24 189
4286.39 182
4286.54 174
4286.69 165
4286.84 156
4286.99 148
4287.14 141
4287.29 132
4287.44 122
4287.59 109
4287.74 94
4287.89 76
4288.04 58
4288.19 41
4288.34 27
4288.49 17
4288.64 13
4288.79 13
4288.94 18
4289.09 26
4289.24 38
4289.39 52
4289.54 65
4289.69 77
4289.84 87
4289.99 91
4290.14 91
4290.29 86
4290.44 78
4290.59 68
4290.74 59
4290.89 51
4291.04 46
4291.19 44
4291.34 45
4291.49 49
4291.64 54
4291.79 63
4291.94 74
4292.09 87
4292.24 101
4292.39 115
4292.54 128
4292.69 138
4292.84 144
4292.99 146
4293.14 145
4293.29 144
4293.44 142
4293.59 141
4293.75 142
4293.90 145
4294.05 149
4294.20 153
4294.35 156
4294.50 159
4294.65 160
4294.80 162
4294.95 163
4295.10 165
4295.25 167
4295.40 172
4295.55 179
4295.70 188
4295.85 200
4296.00 216
4296.15 236
4296.30 257
4296.45 280
4296.60 302
4296.75 321
4296.90 339
4297.05 354
4297.20 366
4297.35 377
4297.50 388
4297.65 400
4297.80 414
4297.95 429
4298.10 447
4298.25 468
4298.40 490
4298.55 512
4298.70 532
4298.85 549
4299.00 560
4299.15 566
4299.30 565
4299.45 559
4299.61 549
4299.76 537
4299.91 525
4300.06 514
4300.21 507
4300.36 502
4300.51 501
4300.66 502
4300.81 504
4300.96 503
4301.11 500
4301.26 491
4301.41 478
4301.56 462
4301.71 445
4301.86 428
4302.01 414
4302.16 401
4302.31 390
4302.46 379
4302.61 366
4302.76 349
4302.91 329
4303.06 307
4303.21 285
4303.36 265
4303.51 250
4303.66 241
4303.81 238
4303.97 239
4304.12 242
4304.27 247
4304.42 252
4304.57 258
4304.72 264
4304.87 272
4305.02 281
4305.17 291
4305.32 303
4305.47 313
4305.62 323
4305.77 330
4305.92 335
4306.07 339
4306.22 342
4306.37 347
4306.52 352
4306.67 360
4306.82 369
4306.97 380
4307.12 391
4307.27 401
4307.42 409
4307.58 416
4307.73 422
4307.88 427
4308.03 433
4308.18 442
4308.33 454
4308.48 469
4308.63 486
4308.78 505
4308.93 521
4309.08 534
4309.23 543
4309.38 546
4309.53 545
4309.68 542
4309.83 536
4309.98 530
4310.13 522
4310.28 513
4310.43 500
4310.58 484
4310.73 466
4310.89 447
4311.04 428
4311.19 411
4311.34 396
4311.49 384
4311.64 374
4311.79 365
4311.94 355
4312.09 343
4312.24 331
4312.39 317
4312.54 303
4312.69 290
4312.84 278
4312.99 266
4313.14 256
4313.29 247
4313.44 238
4313.60 229
4313.75 219
4313.90 207
4314.05 193
4314.20 176
4314.35 157
4314.50 138
4314.65 118
4314.80 101
4314.95 87
4315.10 78
4315.25 75
4315.40 78
4315.55 86
4315.70 98
4315.85 113
4316.00 128
4316.15 142
4316.31 154
4316.46 163
4316.61 169
4316.76 171
4316.91 170
4317.06 167
4317.21 163
4317.36 160
4317.51 157
4317.66 155
4317.81 155
4317.96 155
4318.11 156
4318.26 154
4318.41 151
4318.56 145
4318.72 138
4318.87 130
4319.02 124
4319.17 120
4319.32 120
4319.47 122
4319.62 128
4319.77 135
4319.92 142
4320.07 149
4320.22 154
4320.37 158
4320.52 162
4320.67 166
4320.82 168
4320.98 170
4321.13 170
4321.28 167
4321.43 161
4321.58 152
4321.73 141
4321.88 129
4322.03 120
4322.18 113
4322.33 110
4322.48 111
4322.63 116
4322.78 125
4322.93 137
4323.09 152
4323.24 168
4323.39 186
4323.54 205
4323.69 224
4323.84 243
4323.99 261
4324.14 278
4324.29 294
4324.44 308
4324.59 321
4324.74 331
4324.89 338
4325.04 344
4325.20 348
4325.35 353
4325.50 358
4325.65 365
4325.80 373
4325.95 384
4326.10 396
4326.25 407
4326.40 416
4326.55 426
4326.70 437
4326.85 451
4327.00 472
4327.16 500
4327.31 537
4327.46 581
4327.61 629
4327.76 681
4327.91 735
4328.06 790
4328.21 847
4328.36 906
4328.51 970
4328.66 1039
4328.81 1114
4328.97 1192
4329.12 1273
4329.27 1354
4329.42 1433
4329.57 1508
4329.72 1578
4329.87 1645
4330.02 1709
4330.17 1772
4330.32 1834
4330.47 1895
4330.62 1952
4330.78 2003
4330.93 2047
4331.08 2084
4331.23 2113
4331.38 2138
4331.53 2159
4331.68 2179
4331.83 2197
4331.98 2213
4332.13 2225
4332.28 2231
4332.43 2230
4332.59 2221
4332.74 2207
4332.89 2188
4333.04 2166
4333.19 2144
4333.34 2122
4333.49 2101
4333.64 2081
4333.79 2060
4333.94 2040
4334.09 2020
4334.25 1999
4334.40 1976
4334.55 1951
4334.70 1921
4334.85 1887
4335.00 1847
4335.15 1801
4335.30 1748
4335.45 1689
4335.60 1626
4335.75 1560
4335.91 1495
4336.06 1432
4336.21 1375
4336.36 1326
4336.51 1285
4336.66 1252
4336.81 1224
4336.96 1199
4337.11 1173
4337.26 1144
4337.42 1111
4337.57 1073
4337.72 1030
4337.87 983
4338.02 932
4338.17 879
4338.32 825
4338.47 771
4338.62 721
4338.77 675
4338.92 635
4339.08 602
4339.23 576
4339.38 554
4339.53 534
4339.68 514
4339.83 493
4339.98 471
4340.13 449
4340.28 426
4340.44 405
4340.59 387
4340.74 372
4340.89 361
4341.04 351
4341.19 342
4341.34 333
4341.49 323
4341.64 312
4341.79 300
4341.95 287
4342.10 275
4342.25 265
4342.40 257
4342.55 251
4342.70 245
4342.85 241
4343.00 235
4343.15 228
4343.30 218
4343.46 206
4343.61 191
4343.76 175
4343.91 159
4344.06 143
4344.21 129
4344.36 117
4344.51 107
4344.66 99
4344.82 94
4344.97 89
4345.12 85
4345.27 80
4345.42 75
4345.57 68
4345.72 61
4345.87 52
4346.02 43
4346.18 34
4346.33 26
4346.48 19
4346.63 14
4346.78 12
4346.93 14
4347.08 22
4347.23 36
4347.38 54
4347.54 77
4347.69 101
4347.84 125
4347.99 145
4348.14 161
4348.29 170
4348.44 175
4348.59 176
4348.75 176
4348.90 174
4349.05 172
4349.20 168
4349.35 164
4349.50 157
4349.65 148
4349.80 137
4349.95 126
4350.11 117
4350.26 111
4350.41 110
4350.56 114
4350.71 123
4350.86 135
4351.01 150
4351.16 165
4351.32 180
4351.47 193
4351.62 205
4351.77 215
4351.92 224
4352.07 230
4352.22 232
4352.37 229
4352.53 221
4352.68 208
4352.83 190
4352.98 170
4353.13 151
4353.28 135
4353.43 124
4353.58 119
4353.74 117
4353.89 117
4354.04 117
4354.19 117
4354.34 115
4354.49 112
4354.64 110
4354.79 110
4354.95 113
4355.10 118
4355.25 123
4355.40 129
4355.55 134
4355.70 137
4355.85 136
4356.00 133
4356.16 127
4356.31 118
4356.46 106
4356.61 91
4356.76 74
4356.91 55
4357.06 36
4357.21 18
4357.37 3
4357.52 0
4357.67 0
4357.82 0
4357.97 0
4358.12 0
4358.27 0
4358.43 0
4358.58 0
4358.73 1
4358.88 9
4359.03 18
4359.18 27
4359.33 36
4359.48 43
4359.64 49
4359.79 54
4359.94 57
4360.09 59
4360.24 60
4360.39 59
4360.54 57
4360.70 52
4360.85 44
4361.00 34
4361.15 21
4361.30 8
4361.45 0
4361.60 0
4361.76 0
4361.91 0
4362.06 0
4362.21 0
4362.36 0
4362.51 4
4362.66 22
4362.81 42
4362.97 62
4363.12 80
4363.27 94
4363.42 105
4363.57 111
4363.72 113
4363.87 112
4364.03 109
4364.18 107
4364.33 104
4364.48 100
4364.63 95
4364.78 89
4364.93 81
4365.09 71
4365.24 59
4365.39 47
4365.54 36
4365.69 27
4365.84 22
4366.00 22
4366.15 29
4366.30 42
4366.45 62
4366.60 84
4366.75 108
4366.90 131
4367.06 151
4367.21 165
4367.36 173
4367.51 176
4367.66 175
4367.81 172
4367.96 170
4368.12 170
4368.27 175
4368.42 183
4368.57 195
4368.72 208
4368.87 220
4369.02 229
4369.18 233
4369.33 232
4369.48 226
4369.63 216
4369.78 206
4369.93 197
4370.09 189
4370.24 185
4370.39 184
4370.54 184
4370.69 187
4370.84 189
4370.99 191
4371.15 191
4371.30 190
4371.45 189
4371.60 188
4371.75 187
4371.90 188
4372.06 189
4372.21 190
4372.36 190
4372.51 189
4372.66 187
4372.81 184
4372.97 179
4373.12 175
4373.27 173
4373.42 171
4373.57 170
4373.72 169
4373.87 166
4374.03 161
4374.18 154
4374.33 143
4374.48 130
4374.63 117
4374.78 105
4374.94 96
4375.09 90
4375.24 88
4375.39 90
4375.54 96
4375.69 106
4375.85 119
4376.00 132
4376.15 145
4376.30 157
4376.45 167
4376.60 176
4376.76 182
4376.91 187
4377.06 192
4377.21 196
4377.36 200
4377.51 204
4377.67 208
4377.82 213
4377.97 218
4378.12 224
4378.27 230
4378.42 236
4378.58 242
4378.73 245
4378.88 248
4379.03 249
4379.18 251
4379.33 255
4379.49 261
4379.64 268
4379.79 276
4379.94 282
4380.09 284
4380.24 281
4380.40 273
4380.55 258
4380.70 239
4380.85 218
4381.00 197
4381.15 178
4381.31 162
4381.46 151
4381.61 145
4381.76 142
4381.91 142
4382.07 143
4382.22 144
4382.37 144
4382.52 142
4382.67 139
4382.82 137
4382.98 137
4383.13 141
4383.28 151
4383.43 165
4383.58 182
4383.73 201
4383.89 218
4384.04 230
4384.19 237
4384.34 238
4384.49 234
4384.65 228
4384.80 221
4384.95 213
4385.10 204
4385.25 193
4385.40 181
4385.56 168
4385.71 155
4385.86 145
4386.01 140
4386.16 139
4386.32 145
4386.47 154
4386.62 164
4386.77 174
4386.92 181
4387.07 184
4387.23 182
4387.38 177
4387.53 168
4387.68 158
4387.83 146
4387.99 135
4388.14 124
4388.29 113
4388.44 104
4388.59 94
4388.74 86
4388.90 78
4389.05 71
4389.20 68
4389.35 67
4389.50 70
4389.66 73
4389.81 76
4389.96 77
4390.11 75
4390.26 67
4390.42 56
4390.57 44
4390.72 33
4390.87 26
4391.02 23
4391.17 24
4391.33 29
4391.48 34
4391.63 37
4391.78 38
4391.93 35
4392.09 31
4392.24 27
4392.39 25
4392.54 28
4392.69 35
4392.85 45
4393.00 57
4393.15 67
4393.30 73
4393.45 74
4393.61 71
4393.76 63
4393.91 51
4394.06 39
4394.21 26
4394.37 13
4394.52 1
4394.67 0
4394.82 0
4394.97 0
4395.12 0
4395.28 0
4395.43 0
4395.58 0
4395.73 0
4395.88 12
4396.04 26
4396.19 37
4396.34 45
4396.49 49
4396.64 49
4396.80 47
4396.95 45
4397.10 43
4397.25 43
4397.40 44
4397.56 46
4397.71 48
4397.86 51
4398.01 53
4398.16 55
4398.32 58
4398.47 61
4398.62 65
4398.77 70
4398.93 73
4399.08 75
4399.23 74
4399.38 72
4399.53 69
4399.69 65
4399.84 63
4399.99 63
4400.14 66
4400.29 73
4400.45 82
4400.60 93
4400.75 104
4400.90 113
4401.05 120
4401.21 123
4401.36 123
4401.51 118
4401.66 111
4401.81 102
4401.97 93
4402.12 83
4402.27 75
4402.42 68
4402.57 62
4402.73 58
4402.88 55
4403.03 53
4403.18 53
4403.34 55
4403.49 60
4403.64 69
4403.79 80
4403.94 92
4404.10 104
4404.25 116
4404.40 126
4404.55 133
4404.70 138
4404.86 141
4405.01 141
4405.16 140
4405.31 137
4405.47 135
4405.62 133
4405.77 134
4405.92 136
4406.07 142
4406.23 148
4406.38 154
4406.53 158
4406.68 160
4406.83 159
4406.99 157
4407.14 153
4407.29 150
4407.44 148
4407.60 149
4407.75 151
4407.90 153
4408.05 153
4408.20 151
4408.36 145
4408.51 137
4408.66 126
4408.81 116
4408.97 110
4409.12 109
4409.27 114
4409.42 125
4409.57 140
4409.73 156
4409.88 170
4410.03 180
4410.18 185
4410.34 185
4410.49 183
4410.64 179
4410.79 177
4410.94 177
4411.10 182
4411.25 191
4411.40 203
4411.55 218
4411.71 233
4411.86 249
4412.01 262
4412.16 273
4412.31 280
4412.47 283
4412.62 282
4412.77 278
4412.92 270
4413.08 260
4413.23 250
4413.38 241
4413.53 234
4413.68 228
4413.84 223
4413.99 217
4414.14 212
4414.29 206
4414.45 200
4414.60 195
4414.75 192
4414.90 192
4415.06 193
4415.21 195
4415.36 198
4415.51 199
4415.66 199
4415.82 199
4415.97 199
4416.12 201
4416.27 204
4416.43 210
4416.58 218
4416.73 230
4416.88 242
4417.04 256
4417.19 269
4417.34 278
4417.49 284
4417.65 285
4417.80 280
4417.95 270
4418.10 257
4418.25 245
4418.41 235
4418.56 228
4418.71 226
4418.86 228
4419.02 233
4419.17 238
4419.32 242
4419.47 244
4419.63 242
4419.78 237
4419.93 230
4420.08 225
4420.24 221
4420.39 222
4420.54 227
4420.69 235
4420.85 244
4421.00 253
4421.15 258
4421.30 259
4421.46 254
4421.61 246
4421.76 235
4421.91 225
4422.06 216
4422.22 209
4422.37 204
4422.52 202
4422.67 199
4422.83 196
4422.98 192
4423.13 187
4423.28 182
4423.44 177
4423.59 175
4423.74 176
4423.89 179
4424.05 185
4424.20 191
4424.35 196
4424.50 197
4424.66 195
4424.81 188
4424.96 179
4425.11 169
4425.27 160
4425.42 152
4425.57 146
4425.72 142
4425.88 140
4426.03 138
4426.18 135
4426.33 132
4426.49 129
4426.64 125
4426.79 120
4426.94 114
4427.10 106
4427.25 94
4427.40 79
4427.55 61
4427.71 43
4427.86 25
4428.01 11
4428.16 1
4428.32 0
4428.47 0
4428.62 0
4428.77 0
4428.93 0
4429.08 0
4429.23 0
4429.38 0
4429.54 0
4429.69 1
4429.84 5
4430.00 9
4430.15 13
4430.30 17
4430.45 19
4430.61 22
4430.76 26
4430.91 31
4431.06 37
4431.22 46
4431.37 56
4431.52 66
4431.67 75
4431.83 82
4431.98 85
4432.13 86
4432.28 84
4432.44 79
4432.59 74
4432.74 68
4432.89 62
4433.05 57
4433.20 53
4433.35 49
4433.51 47
4433.66 46
4433.81 48
4433.96 51
4434.12 57
4434.27 65
4434.42 73
4434.57 81
4434.73 88
4434.88 94
4435.03 97
4435.18 99
4435.34 99
4435.49 99
4435.64 97
4435.79 94
4435.95 90
4436.10 84
4436.25 78
4436.41 71
4436.56 67
4436.71 65
4436.86 69
4437.02 79
4437.17 93
4437.32 112
4437.47 132
4437.63 150
4437.78 164
4437.93 172
4438.09 173
4438.24 167
4438.39 156
4438.54 141
4438.70 123
4438.85 104
4439.00 87
4439.15 73
4439.31 62
4439.46 55
4439.61 54
4439.77 57
4439.92 64
4440.07 72
4440.22 79
4440.38 84
4440.53 85
4440.68 84
4440.83 79
4440.99 74
4441.14 68
4441.29 62
4441.45 56
4441.60 50
4441.75 44
4441.90 39
4442.06 35
4442.21 33
4442.36 35
4442.52 41
4442.67 52
4442.82 67
4442.97 85
4443.13 103
4443.28 121
4443.43 136
4443.58 146
4443.74 153
4443.89 156
4444.04 155
4444.20 153
4444.35 149
4444.50 144
4444.65 138
4444.81 132
4444.96 125
4445.11 119
4445.27 115
4445.42 114
4445.57 116
4445.72 122
4445.88 131
4446.03 143
4446.18 156
4446.34 167
4446.49 175
4446.64 179
4446.79 178
4446.95 173
4447.10 166
4447.25 158
4447.41 152
4447.56 148
4447.71 148
4447.86 152
4448.02 160
4448.17 171
4448.32 183
4448.48 196
4448.63 209
4448.78 221
4448.93 231
4449.09 239
4449.24 247
4449.39 253
4449.55 259
4449.70 267
4449.85 276
4450.00 288
4450.16 302
4450.31 319
4450.46 340
4450.62 366
4450.77 396
4450.92 430
4451.08 468
4451.23 509
4451.38 549
4451.53 587
4451.69 622
4451.84 651
4451.99 675
4452.15 696
4452.30 713
4452.45 731
4452.60 751
4452.76 776
4452.91 808
4453.06 846
4453.22 891
4453.37 940
4453.52 992
4453.68 1046
4453.83 1100
4453.98 1151
4454.13 1198
4454.29 1239
4454.44 1274
4454.59 1300
4454.75 1317
4454.90 1325
4455.05 1327
4455.21 1325
4455.36 1322
4455.51 1321
4455.66 1323
4455.82 1329
4455.97 1338
4456.12 1350
4456.28 1361
4456.43 1372
4456.58 1380
4456.74 1385
4456.89 1387
4457.04 1387
4457.19 1385
4457.35 1382
4457.50 1380
4457.65 1379
4457.81 1379
4457.96 1380
4458.11 1382
4458.27 1384
4458.42 1385
4458.57 1384
4458.73 1380
4458.88 1375
4459.03 1367
4459.18 1357
4459.34 1346
4459.49 1332
4459.64 1316
4459.80 1294
4459.95 1268
4460.10 1236
4460.26 1199
4460.41 1158
4460.56 1114
4460.72 1070
4460.87 1027
4461.02 985
4461.17 945
4461.33 907
4461.48 871
4461.63 837
4461.79 806
4461.94 779
4462.09 755
4462.25 735
4462.40 719
4462.55 706
4462.71 696
4462.86 688
4463.01 682
4463.17 676
4463.32 670
4463.47 663
4463.62 654
4463.78 642
4463.93 625
4464.08 605
4464.24 581
4464.39 557
4464.54 536
4464.70 521
4464.85 514
4465.00 517
4465.16 529
4465.31 547
4465.46 568
4465.62 588
4465.77 604
4465.92 614
4466.08 617
4466.23 613
4466.38 602
4466.54 587
4466.69 567
4466.84 544
4466.99 518
4467.15 491
4467.30 462
4467.45 432
4467.61 400
4467.76 369
4467.91 340
4468.07 311
4468.22 286
4468.37 263
4468.53 244
4468.68 228
4468.83 215
4468.99 205
4469.14 197
4469.29 193
4469.45 191
4469.60 193
4469.75 197
4469.91 201
4470.06 204
4470.21 205
4470.37 202
4470.52 194
4470.67 182
4470.83 167
4470.98 151
4471.13 135
4471.29 121
4471.44 108
4471.59 98
4471.75 89
4471.90 81
4472.05 74
4472.21 67
4472.36 59
4472.51 53
4472.67 47
4472.82 43
4472.97 42
4473.13 45
4473.28 50
4473.43 59
4473.59 69
4473.74 80
4473.89 90
4474.05 98
4474.20 105
4474.35 108
4474.51 109
4474.66 108
4474.81 106
4474.97 103
4475.12 100
4475.27 95
4475.43 88
4475.58 80
4475.73 71
4475.89 60
4476.04 51
4476.19 44
4476.35 42
4476.50 43
4476.65 48
4476.81 53
4476.96 59
4477.11 62
4477.27 61
4477.42 57
4477.57 50
4477.73 41
4477.88 32
4478.03 23
4478.19 13
4478.34 3
4478.49 0
4478.65 0
4478.80 0
4478.95 0
4479.11 0
4479.26 0
4479.41 0
4479.57 5
4479.72 11
4479.87 15
4480.03 16
4480.18 15
4480.33 14
4480.49 12
4480.64 11
4480.79 10
4480.95 10
4481.10 10
4481.25 10
4481.41 11
4481.56 13
4481.72 17
4481.87 22
4482.02 29
4482.18 35
4482.33 41
4482.48 46
4482.64 49
4482.79 49
4482.94 48
4483.10 45
4483.25 40
4483.40 35
4483.56 31
4483.71 28
4483.86 28
4484.02 32
4484.17 39
4484.32 47
4484.48 56
4484.63 61
4484.78 62
4484.94 58
4485.09 50
4485.25 39
4485.40 30
4485.55 26
4485.71 27
4485.86 35
4486.01 48
4486.17 62
4486.32 74
4486.47 81
4486.63 80
4486.78 73
4486.93 61
4487.09 46
4487.24 30
4487.40 16
4487.55 4
4487.70 0
4487.86 0
4488.01 0
4488.16 0
4488.32 0
4488.47 0
4488.62 0
4488.78 0
4488.93 0
4489.08 7
4489.24 19
4489.39 31
4489.55 43
4489.70 55
4489.85 67
4490.01 80
4490.16 92
4490.31 104
4490.47 114
4490.62 124
4490.77 131
4490.93 137
4491.08 142
4491.23 146
4491.39 149
4491.54 152
4491.70 154
4491.85 155
4492.00 153
4492.16 150
4492.31 144
4492.46 136
4492.62 128
4492.77 120
4492.92 114
4493.08 111
4493.23 111
4493.39 113
4493.54 118
4493.69 122
4493.85 125
4494.00 125
4494.15 122
4494.31 115
4494.46 106
4494.62 95
4494.77 86
4494.92 80
4495.08 78
4495.23 79
4495.38 83
4495.54 90
4495.69 98
4495.84 105
4496.00 111
4496.15 115
4496.31 119
4496.46 121
4496.61 123
4496.77 123
4496.92 121
4497.07 117
4497.23 111
4497.38 104
4497.54 95
4497.69 87
4497.84 82
4498.00 79
4498.15 80
4498.30 84
4498.46 89
4498.61 95
4498.77 99
4498.92 101
4499.07 99
4499.23 93
4499.38 85
4499.53 75
4499.69 66
4499.84 58
4500.00 51
4500.15 46
4500.30 42
4500.46 38
4500.61 35
4500.76 33
4500.92 30
4501.07 28
4501.23 28
4501.38 27
4501.53 27
4501.69 26
4501.84 24
4502.00 21
4502.15 17
4502.30 13
4502.46 10
4502.61 7
4502.76 5
4502.92 3
4503.07 3
4503.23 4
4503.38 6
4503.53 9
4503.69 14
4503.84 19
4503.99 25
4504.15 30
4504.30 33
4504.46 34
4504.61 33
4504.76 29
4504.92 23
4505.07 13
4505.23 2
4505.38 0
4505.53 0
4505.69 0
4505.84 0
4506.00 0
4506.15 0
4506.30 0
4506.46 4
4506.61 14
4506.76 21
4506.92 25
4507.07 25
4507.23 23
4507.38 20
4507.53 18
4507.69 17
4507.84 17
4508.00 18
4508.15 19
4508.30 19
4508.46 18
4508.61 15
4508.77 11
4508.92 6
4509.07 0
4509.23 0
4509.38 0
4509.53 0
4509.69 0
4509.84 0
4510.00 0
4510.15 0
4510.30 1
4510.46 9
4510.61 18
4510.77 27
4510.92 36
4511.07 45
4511.23 54
4511.38 61
4511.54 67
4511.69 72
4511.84 76
4512.00 79
4512.15 81
4512.31 82
4512.46 82
4512.61 80
4512.77 76
4512.92 69
4513.08 60
4513.23 51
4513.38 44
4513.54 41
4513.69 42
4513.85 48
4514.00 55
4514.15 61
4514.31 65
4514.46 65
4514.62 61
4514.77 55
4514.92 50
4515.08 46
4515.23 46
4515.39 49
4515.54 54
4515.69 60
4515.85 65
4516.00 68
4516.16 70
4516.31 71
4516.46 71
4516.62 71
4516.77 72
4516.93 74
4517.08 78
4517.24 84
4517.39 92
4517.54 101
4517.70 108
4517.85 112
4518.01 112
4518.16 107
4518.31 97
4518.47 85
4518.62 71
4518.78 60
4518.93 51
4519.08 46
4519.24 44
4519.39 46
4519.55 52
4519.70 59
4519.85 69
4520.01 81
4520.16 95
4520.32 108
4520.47 121
4520.63 130
4520.78 136
4520.93 137
4521.09 132
4521.24 124
4521.40 114
4521.55 103
4521.70 93
4521.86 85
4522.01 80
4522.17 79
4522.32 78
4522.48 79
4522.63 79
4522.78 78
4522.94 75
4523.09 71
4523.25 66
4523.40 61
4523.55 56
4523.71 51
4523.86 46
4524.02 41
4524.17 38
4524.33 38
4524.48 41
4524.63 46
4524.79 55
4524.94 67
4525.10 78
4525.25 89
4525.40 97
4525.56 101
4525.71 102
4525.87 100
4526.02 95
4526.18 88
4526.33 81
4526.48 75
4526.64 72
4526.79 71
4526.95 74
4527.10 80
4527.26 85
4527.41 89
4527.56 90
4527.72 86
4527.87 79
4528.03 70
4528.18 61
4528.34 55
4528.49 52
4528.64 53
4528.80 56
4528.95 59
4529.11 60
4529.26 58
4529.41 53
4529.57 46
4529.72 38
4529.88 31
4530.03 25
4530.19 22
4530.34 21
4530.49 23
4530.65 26
4530.80 31
4530.96 36
4531.11 42
4531.27 48
4531.42 53
4531.58 59
4531.73 63
4531.88 67
4532.04 73
4532.19 79
4532.35 86
4532.50 94
4532.66 102
4532.81 109
4532.96 114
4533.12 116
4533.27 116
4533.43 112
4533.58 106
4533.74 97
4533.89 88
4534.04 78
4534.20 68
4534.35 58
4534.51 52
4534.66 50
4534.82 54
4534.97 64
4535.13 81
4535.28 102
4535.43 125
4535.59 146
4535.74 163
4535.90 173
4536.05 175
4536.21 171
4536.36 163
4536.51 154
4536.67 147
4536.82 144
4536.98 147
4537.13 156
4537.29 168
4537.44 181
4537.60 193
4537.75 201
4537.90 205
4538.06 204
4538.21 200
4538.37 194
4538.52 189
4538.68 185
4538.83 184
4538.99 183
4539.14 183
4539.29 182
4539.45 180
4539.60 178
4539.76 176
4539.91 174
4540.07 173
4540.22 173
4540.38 173
4540.53 171
4540.68 167
4540.84 161
4540.99 153
4541.15 145
4541.30 138
4541.46 134
4541.61 134
4541.77 136
4541.92 139
4542.07 143
4542.23 145
4542.38 145
4542.54 142
4542.69 139
4542.85 135
4543.00 132
4543.16 131
4543.31 131
4543.47 134
4543.62 137
4543.77 141
4543.93 144
4544.08 147
4544.24 149
4544.39 148
4544.55 145
4544.70 139
4544.86 129
4545.01 116
4545.17 101
4545.32 86
4545.47 72
4545.63 61
4545.78 55
4545.94 52
4546.09 55
4546.25 61
4546.40 70
4546.56 80
4546.71 90
4546.87 99
4547.02 106
4547.17 108
4547.33 106
4547.48 99
4547.64 88
4547.79 74
4547.95 58
4548.10 41
4548.26 26
4548.41 13
4548.57 3
4548.72 0
4548.87 0
4549.03 0
4549.18 0
4549.34 0
4549.49 0
4549.65 0
4549.80 0
4549.96 0
4550.11 8
4550.27 21
4550.42 35
4550.58 50
4550.73 63
4550.89 73
4551.04 79
4551.19 80
4551.35 78
4551.50 73
4551.66 67
4551.81 62
4551.97 58
4552.12 58
4552.28 59
4552.43 63
4552.59 67
4552.74 71
4552.90 75
4553.05 78
4553.20 80
4553.36 82
4553.51 84
4553.67 86
4553.82 88
4553.98 91
4554.13 94
4554.29 98
4554.44 104
4554.60 112
4554.75 121
4554.91 132
4555.06 142
4555.22 152
4555.37 160
4555.53 168
4555.68 175
4555.83 183
4555.99 194
4556.14 207
4556.30 224
4556.45 242
4556.61 262
4556.76 280
4556.92 296
4557.07 307
4557.23 314
4557.38 317
4557.54 315
4557.69 311
4557.85 304
4558.00 297
4558.16 290
4558.31 285
4558.47 282
4558.62 285
4558.78 292
4558.93 305
4559.08 321
4559.24 339
4559.39 356
4559.55 369
4559.70 377
4559.86 380
4560.01 377
4560.17 371
4560.32 365
4560.48 361
4560.63 360
4560.79 364
4560.94 373
4561.10 385
4561.25 400
4561.41 417
4561.56 433
4561.72 449
4561.87 463
4562.03 475
4562.18 485
4562.34 493
4562.49 499
4562.65 501
4562.80 499
4562.96 494
4563.11 485
4563.26 474
4563.42 462
4563.57 452
4563.73 446
4563.88 445
4564.04 449
4564.19 457
4564.35 468
4564.50 478
4564.66 484
4564.81 486
4564.97 483
4565.12 476
4565.28 466
4565.43 456
4565.59 447
4565.74 440
4565.90 434
4566.05 430
4566.21 427
4566.36 425
4566.52 422
4566.67 419
4566.83 414
4566.98 408
4567.14 398
4567.29 385
4567.45 368
4567.60 348
4567.76 326
4567.91 305
4568.07 285
4568.22 269
4568.38 257
4568.53 250
4568.69 246
4568.84 243
4569.00 241
4569.15 237
4569.31 230
4569.46 222
4569.62 212
4569.77 203
4569.93 195
4570.08 190
4570.24 186
4570.39 182
4570.55 179
4570.70 174
4570.86 168
4571.01 160
4571.17 152
4571.32 145
4571.48 139
4571.63 136
4571.79 136
4571.94 137
4572.10 140
4572.25 142
4572.41 143
4572.56 142
4572.72 139
4572.87 133
4573.03 126
4573.18 118
4573.34 110
4573.49 103
4573.65 99
4573.80 97
4573.96 99
4574.11 103
4574.27 109
4574.42 117
4574.58 124
4574.73 130
4574.89 132
4575.04 131
4575.20 125
4575.35 118
4575.51 110
4575.66 103
4575.82 98
4575.97 97
4576.13 98
4576.28 100
4576.44 100
4576.59 98
4576.75 92
4576.90 83
4577.06 71
4577.21 57
4577.37 45
4577.52 34
4577.68 25
4577.83 19
4577.99 14
4578.14 12
4578.30 12
4578.45 13
4578.61 17
4578.76 22
4578.92 27
4579.07 34
4579.23 40
4579.38 45
4579.54 51
4579.69 56
4579.85 61
4580.00 65
4580.16 68
4580.31 70
4580.47 70
4580.63 68
4580.78 65
4580.94 60
4581.09 54
4581.25 49
4581.40 43
4581.56 38
4581.71 34
4581.87 31
4582.02 29
4582.18 28
4582.33 29
4582.49 31
4582.64 36
4582.80 43
4582.95 51
4583.11 60
4583.26 67
4583.42 73
4583.57 76
4583.73 76
4583.88 72
4584.04 67
4584.19 60
4584.35 52
4584.50 43
4584.66 35
4584.82 26
4584.97 18
4585.13 11
4585.28 5
4585.44 0
4585.59 0
4585.75 0
4585.90 0
4586.06 0
4586.21 0
4586.37 0
4586.52 0
4586.68 0
4586.83 2
4586.99 13
4587.14 26
4587.30 40
4587.45 52
4587.61 62
4587.76 70
4587.92 78
4588.08 85
4588.23 94
4588.39 104
4588.54 116
4588.70 129
4588.85 140
4589.01 150
4589.16 156
4589.32 158
4589.47 157
4589.63 153
4589.78 149
4589.94 145
4590.09 143
4590.25 143
4590.40 145
4590.56 150
4590.72 156
4590.87 162
4591.03 168
4591.18 173
4591.34 176
4591.49 177
4591.65 175
4591.80 171
4591.96 166
4592.11 163
4592.27 163
4592.42 167
4592.58 174
4592.73 183
4592.89 193
4593.05 203
4593.20 210
4593.36 214
4593.51 215
4593.67 213
4593.82 208
4593.98 201
4594.13 191
4594.29 179
4594.44 167
4594.60 155
4594.75 146
4594.91 140
4595.07 139
4595.22 144
4595.38 151
4595.53 161
4595.69 170
4595.84 176
4596.00 177
4596.15 172
4596.31 161
4596.46 145
4596.62 127
4596.77 109
4596.93 92
4597.09 80
4597.24 72
4597.40 67
4597.55 65
4597.71 63
4597.86 60
4598.02 55
4598.17 50
4598.33 44
4598.48 40
4598.64 38
4598.80 40
4598.95 43
4599.11 47
4599.26 49
4599.42 48
4599.57 42
4599.73 32
4599.88 18
4600.04 4
4600.19 0
4600.35 0
4600.51 0
4600.66 0
4600.82 0
4600.97 10
4601.13 27
4601.28 44
4601.44 60
4601.59 73
4601.75 82
4601.91 87
4602.06 87
4602.22 85
4602.37 80
4602.53 74
4602.68 67
4602.84 59
4602.99 51
4603.15 42
4603.30 33
4603.46 22
4603.62 10
4603.77 0
4603.93 0
4604.08 0
4604.24 0
4604.39 0
4604.55 0
4604.70 0
4604.86 0
4605.02 0
4605.17 8
4605.33 18
4605.48 28
4605.64 40
4605.79 53
4605.95 67
4606.10 81
4606.26 96
4606.42 111
4606.57 127
4606.73 144
4606.88 162
4607.04 181
4607.19 199
4607.35 215
4607.51 228
4607.66 237
4607.82 244
4607.97 248
4608.13 249
4608.28 249
4608.44 248
4608.59 245
4608.75 241
4608.91 235
4609.06 230
4609.22 224
4609.37 218
4609.53 215
4609.68 212
4609.84 212
4610.00 213
4610.15 216
4610.31 220
4610.46 226
4610.62 232
4610.77 237
4610.93 239
4611.08 239
4611.24 235
4611.40 226
4611.55 213
4611.71 197
4611.86 181
4612.02 167
4612.17 156
4612.33 150
4612.49 148
4612.64 149
4612.80 152
4612.95 156
4613.11 157
4613.26 155
4613.42 150
4613.58 142
4613.73 134
4613.89 126
4614.04 120
4614.20 118
4614.35 118
4614.51 120
4614.67 122
4614.82 121
4614.98 116
4615.13 107
4615.29 95
4615.44 83
4615.60 73
4615.76 66
4615.91 64
4616.07 68
4616.22 75
4616.38 84
4616.53 93
4616.69 99
4616.85 102
4617.00 100
4617.16 96
4617.31 91
4617.47 87
4617.63 86
4617.78 87
4617.94 91
4618.09 95
4618.25 99
4618.40 99
4618.56 95
4618.72 86
4618.87 73
4619.03 57
4619.18 41
4619.34 27
4619.49 17
4619.65 13
4619.81 14
4619.96 21
4620.12 32
4620.27 48
4620.43 66
4620.59 84
4620.74 101
4620.90 116
4621.05 127
4621.21 134
4621.36 136
4621.52 133
4621.68 127
4621.83 120
4621.99 112
4622.14 105
4622.30 99
4622.46 95
4622.61 92
4622.77 91
4622.92 92
4623.08 95
4623.23 100
4623.39 107
4623.55 114
4623.70 119
4623.86 122
4624.01 121
4624.17 116
4624.33 107
4624.48 97
4624.64 88
4624.79 80
4624.95 75
4625.11 74
4625.26 75
4625.42 79
4625.57 82
4625.73 84
4625.88 84
4626.04 81
4626.20 77
4626.35 69
4626.51 61
4626.66 52
4626.82 43
4626.98 35
4627.13 29
4627.29 24
4627.44 22
4627.60 21
4627.76 21
4627.91 21
4628.07 20
4628.22 19
4628.38 18
4628.54 17
4628.69 17
4628.85 18
4629.00 22
4629.16 27
4629.32 33
4629.47 39
4629.63 44
4629.78 47
4629.94 47
4630.10 45
4630.25 41
4630.41 35
4630.56 28
4630.72 21
4630.88 16
4631.03 12
4631.19 11
4631.34 12
4631.50 17
4631.66 23
4631.81 31
4631.97 39
4632.12 47
4632.28 54
4632.44 59
4632.59 63
4632.75 65
4632.90 67
4633.06 68
4633.22 70
4633.37 73
4633.53 76
4633.68 80
4633.84 84
4634.00 88
4634.15 92
4634.31 95
4634.46 97
4634.62 97
4634.78 96
4634.93 91
4635.09 83
4635.24 73
4635.40 60
4635.56 46
4635.71 32
4635.87 20
4636.02 13
4636.18 10
4636.34 13
4636.49 20
4636.65 30
4636.81 41
4636.96 53
4637.12 64
4637.27 74
4637.43 81
4637.59 85
4637.74 86
4637.90 83
4638.05 77
4638.21 67
4638.37 55
4638.52 41
4638.68 27
4638.83 14
4638.99 4
4639.15 0
4639.30 0
4639.46 0
4639.62 0
4639.77 0
4639.93 0
4640.08 0
4640.24 2
4640.40 5
4640.55 7
4640.71 7
4640.86 7
4641.02 5
4641.18 2
4641.33 0
4641.49 0
4641.65 0
4641.80 1
4641.96 5
4642.11 12
4642.27 21
4642.43 32
4642.58 42
4642.74 50
4642.90 56
4643.05 57
4643.21 52
4643.36 43
4643.52 31
4643.68 17
4643.83 4
4643.99 0
4644.14 0
4644.30 0
4644.46 5
4644.61 20
4644.77 38
4644.93 58
4645.08 75
4645.24 89
4645.39 99
4645.55 105
4645.71 109
4645.86 111
4646.02 112
4646.18 113
4646.33 112
4646.49 110
4646.64 105
4646.80 98
4646.96 88
4647.11 77
4647.27 65
4647.43 53
4647.58 43
4647.74 34
4647.90 26
4648.05 20
4648.21 17
4648.36 16
4648.52 16
4648.68 18
4648.83 19
4648.99 19
4649.15 16
4649.30 9
4649.46 0
4649.61 0
4649.77 0
4649.93 0
4650.08 0
4650.24 0
4650.40 0
4650.55 6
4650.71 21
4650.86 36
4651.02 48
4651.18 57
4651.33 64
4651.49 69
4651.65 73
4651.80 77
4651.96 82
4652.12 87
4652.27 93
4652.43 99
4652.58 105
4652.74 109
4652.90 111
4653.05 112
4653.21 113
4653.37 116
4653.52 123
4653.68 134
4653.84 148
4653.99 166
4654.15 183
4654.31 197
4654.46 205
4654.62 205
4654.77 198
4654.93 185
4655.09 167
4655.24 147
4655.40 126
4655.56 107
4655.71 90
4655.87 75
4656.03 62
4656.18 50
4656.34 39
4656.49 31
4656.65 24
4656.81 20
4656.96 18
4657.12 20
4657.28 23
4657.43 27
4657.59 31
4657.75 34
4657.90 35
4658.06 37
4658.22 40
4658.37 46
4658.53 54
4658.69 67
4658.84 81
4659.00 95
4659.15 107
4659.31 116
4659.47 120
4659.62 119
4659.78 116
4659.94 113
4660.09 111
4660.25 112
4660.41 119
4660.56 129
4660.72 142
4660.88 155
4661.03 166
4661.19 172
4661.35 174
4661.50 171
4661.66 165
4661.81 157
4661.97 149
4662.13 143
4662.28 137
4662.44 133
4662.60 130
4662.75 126
4662.91 123
4663.07 119
4663.22 116
4663.38 113
4663.54 111
4663.69 110
4663.85 109
4664.01 107
4664.16 105
4664.32 101
4664.48 98
4664.63 94
4664.79 91
4664.95 90
4665.10 91
4665.26 95
4665.42 102
4665.57 110
4665.73 120
4665.89 130
4666.04 140
4666.20 151
4666.36 161
4666.51 173
4666.67 185
4666.82 196
4666.98 207
4667.14 215
4667.29 220
4667.45 221
4667.61 217
4667.76 210
4667.92 199
4668.08 187
4668.23 172
4668.39 157
4668.55 140
4668.70 122
4668.86 104
4669.02 87
4669.17 73
4669.33 64
4669.49 61
4669.64 65
4669.80 73
4669.96 83
4670.11 93
4670.27 98
4670.43 99
4670.58 93
4670.74 84
4670.90 71
4671.05 59
4671.21 48
4671.37 41
4671.52 36
4671.68 35
4671.84 36
4671.99 38
4672.15 42
4672.31 47
4672.46 53
4672.62 62
4672.78 73
4672.93 87
4673.09 102
4673.25 117
4673.40 132
4673.56 146
4673.72 156
4673.87 162
4674.03 165
4674.19 167
4674.34 168
4674.50 170
4674.66 175
4674.82 182
4674.97 193
4675.13 205
4675.29 218
4675.44 231
4675.60 241
4675.76 250
4675.91 257
4676.07 261
4676.23 265
4676.38 267
4676.54 268
4676.70 266
4676.85 262
4677.01 256
4677.17 248
4677.32 241
4677.48 236
4677.64 234
4677.79 236
4677.95 242
4678.11 251
4678.26 260
4678.42 270
4678.58 277
4678.73 283
4678.89 286
4679.05 286
4679.20 284
4679.36 280
4679.52 275
4679.68 269
4679.83 263
4679.99 258
4680.15 254
4680.30 251
4680.46 247
4680.62 242
4680.77 237
4680.93 230
4681.09 222
4681.24 215
4681.40 209
4681.56 208
4681.71 211
4681.87 217
4682.03 226
4682.18 236
4682.34 244
4682.50 248
4682.66 249
4682.81 247
4682.97 242
4683.13 236
4683.28 231
4683.44 227
4683.60 225
4683.75 223
4683.91 222
4684.07 221
4684.22 219
4684.38 217
4684.54 212
4684.69 206
4684.85 198
4685.01 189
4685.17 179
4685.32 172
4685.48 167
4685.64 166
4685.79 170
4685.95 177
4686.11 185
4686.26 193
4686.42 199
4686.58 202
4686.73 202
4686.89 200
4687.05 197
4687.21 194
4687.36 192
4687.52 192
4687.68 194
4687.83 199
4687.99 205
4688.15 213
4688.30 222
4688.46 231
4688.62 239
4688.78 244
4688.93 246
4689.09 244
4689.25 240
4689.40 233
4689.56 224
4689.72 214
4689.87 204
4690.03 193
4690.19 180
4690.35 165
4690.50 148
4690.66 132
4690.82 116
4690.97 102
4691.13 92
4691.29 87
4691.44 87
4691.60 90
4691.76 94
4691.92 99
4692.07 104
4692.23 108
4692.39 112
4692.54 116
4692.70 121
4692.86 127
4693.01 135
4693.17 143
4693.33 151
4693.49 156
4693.64 159
4693.80 159
4693.96 157
4694.11 155
4694.27 153
4694.43 154
4694.59 158
4694.74 166
4694.90 176
4695.06 186
4695.21 195
4695.37 201
4695.53 202
4695.68 199
4695.84 193
4696.00 186
4696.16 180
4696.31 176
4696.47 176
4696.63 179
4696.78 186
4696.94 193
4697.10 200
4697.26 206
4697.41 209
4697.57 208
4697.73 203
4697.88 194
4698.04 182
4698.20 169
4698.36 155
4698.51 142
4698.67 134
4698.83 130
4698.98 131
4699.14 138
4699.30 149
4699.46 162
4699.61 174
4699.77 185
4699.93 194
4700.08 198
4700.24 199
4700.40 197
4700.56 193
4700.71 190
4700.87 188
4701.03 188
4701.18 191
4701.34 196
4701.50 203
4701.66 209
4701.81 213
4701.97 215
4702.13 213
4702.28 210
4702.44 204
4702.60 198
4702.76 192
4702.91 185
4703.07 179
4703.23 171
4703.39 164
4703.54 156
4703.70 150
4703.86 147
4704.01 147
4704.17 150
4704.33 157
4704.49 164
4704.64 172
4704.80 178
4704.96 181
4705.11 181
4705.27 177
4705.43 170
4705.59 160
4705.74 148
4705.90 136
4706.06 124
4706.22 114
4706.37 106
4706.53 103
4706.69 104
4706.84 108
4707.00 113
4707.16 119
4707.32 121
4707.47 119
4707.63 113
4707.79 104
4707.95 93
4708.10 82
4708.26 73
4708.42 68
4708.57 66
4708.73 68
4708.89 71
4709.05 75
4709.20 79
4709.36 82
4709.52 84
4709.68 86
4709.83 85
4709.99 84
4710.15 81
4710.31 77
4710.46 73
4710.62 70
4710.78 69
4710.93 72
4711.09 78
4711.25 85
4711.41 93
4711.56 98
4711.72 100
4711.88 97
4712.04 90
4712.19 79
4712.35 68
4712.51 56
4712.67 45
4712.82 36
4712.98 29
4713.14 24
4713.30 20
4713.45 18
4713.61 16
4713.77 14
4713.92 11
4714.08 7
4714.24 2
4714.40 0
4714.55 0
4714.71 0
4714.87 0
4715.03 0
4715.18 0
4715.34 0
4715.50 0
4715.66 2
4715.81 4
4715.97 8
4716.13 13
4716.29 21
4716.44 31
4716.60 42
4716.76 51
4716.92 58
4717.07 63
4717.23 65
4717.39 66
4717.55 67
4717.70 70
4717.86 75
4718.02 83
4718.18 93
4718.33 104
4718.49 113
4718.65 120
4718.81 122
4718.96 121
4719.12 116
4719.28 109
4719.43 102
4719.59 98
4719.75 98
4719.91 103
4720.06 112
4720.22 123
4720.38 135
4720.54 148
4720.69 159
4720.85 169
4721.01 178
4721.17 186
4721.32 194
4721.48 200
4721.64 205
4721.80 209
4721.96 210
4722.11 209
4722.27 206
4722.43 203
4722.59 201
4722.74 200
4722.90 201
4723.06 204
4723.22 206
4723.37 206
4723.53 205
4723.69 201
4723.85 196
4724.00 190
4724.16 186
4724.32 183
4724.48 182
4724.63 182
4724.79 180
4724.95 177
4725.11 171
4725.26 162
4725.42 152
4725.58 142
4725.74 131
4725.89 122
4726.05 114
4726.21 106
4726.37 98
4726.52 89
4726.68 80
4726.84 74
4727.00 71
4727.15 73
4727.31 81
4727.47 95
4727.63 111
4727.79 128
4727.94 143
4728.10 155
4728.26 163
4728.42 168
4728.57 170
4728.73 169
4728.89 168
4729.05 164
4729.20 159
4729.36 153
4729.52 146
4729.68 139
4729.83 135
4729.99 133
4730.15 133
4730.31 137
4730.47 141
4730.62 146
4730.78 150
4730.94 152
4731.10 152
4731.25 152
4731.41 152
4731.57 152
4731.73 152
4731.88 154
4732.04 155
4732.20 155
4732.36 153
4732.52 150
4732.67 146
4732.83 143
4732.99 142
4733.15 144
4733.30 150
4733.46 160
4733.62 172
4733.78 186
4733.93 198
4734.09 208
4734.25 215
4734.41 217
4734.57 215
4734.72 211
4734.88 205
4735.04 199
4735.20 194
4735.35 191
4735.51 191
4735.67 193
4735.83 196
4735.99 197
4736.14 196
4736.30 190
4736.46 177
4736.62 159
4736.77 134
4736.93 105
4737.09 75
4737.25 46
4737.41 21
4737.56 1
4737.72 0
4737.88 0
4738.04 0
4738.19 0
4738.35 0
4738.51 0
4738.67 1
4738.83 4
4738.98 6
4739.14 7
4739.30 9
4739.46 11
4739.61 15
4739.77 20
4739.93 27
4740.09 34
4740.25 41
4740.40 46
4740.56 50
4740.72 51
4740.88 48
4741.04 43
4741.19 35
4741.35 28
4741.51 21
4741.67 15
4741.82 13
4741.98 13
4742.14 15
4742.30 19
4742.46 24
4742.61 29
4742.77 35
4742.93 40
4743.09 45
4743.25 49
4743.40 53
4743.56 58
4743.72 63
4743.88 69
4744.03 75
4744.19 82
4744.35 89
4744.51 95
4744.67 99
4744.82 102
4744.98 103
4745.14 103
4745.30 100
4745.46 96
4745.61 90
4745.77 85
4745.93 80
4746.09 76
4746.25 74
4746.40 75
4746.56 79
4746.72 84
4746.88 91
4747.04 98
4747.19 104
4747.35 108
4747.51 111
4747.67 112
4747.83 111
4747.98 110
4748.14 109
4748.30 107
4748.46 106
4748.61 105
4748.77 107
4748.93 111
4749.09 116
4749.25 121
4749.40 125
4749.56 127
4749.72 125
4749.88 120
4750.04 112
4750.19 102
4750.35 94
4750.51 87
4750.67 82
4750.83 81
4750.98 81
4751.14 83
4751.30 85
4751.46 86
4751.62 88
4751.77 91
4751.93 94
4752.09 97
4752.25 100
4752.41 100
4752.57 96
4752.72 89
4752.88 77
4753.04 63
4753.20 48
4753.36 33
4753.51 21
4753.67 12
4753.83 6
4753.99 5
4754.15 9
[truncated: 744,369 more chars]
