# Supplementary material for: Methylobacterium Species Promoting Rice and Barley Growth and Interaction Specificity Revealed with Whole-Cell Matrix-Assisted Laser Desorption / Ionization-Time-of-Flight Mass Spectrometry (MALDI-TOF/MS) Analysis
Source: PLoS One. 2015 Jun 8;10(6):e0129509. doi: 10.1371/journal.pone.0129509 (PMC4460032; doi:10.1371/journal.pone.0129509)
Supplement: S2 Data — (ZIP) [file pone.0129509.s002.zip › Supplementary data 2 (ms from inoculated rice)/23e-11.txt]

781.76 0
781.82 0
781.89 0
781.95 0
782.01 0
782.08 0
782.14 0
782.21 0
782.27 0
782.33 0
782.40 0
782.46 0
782.53 0
782.59 0
782.66 0
782.72 0
782.78 0
782.85 0
782.91 0
782.98 0
783.04 0
783.10 0
783.17 0
783.23 0
783.30 0
783.36 0
783.42 0
783.49 0
783.55 0
783.62 0
783.68 0
783.74 0
783.81 0
783.87 0
783.94 0
784.00 0
784.06 0
784.13 0
784.19 0
784.26 0
784.32 0
784.39 0
784.45 0
784.51 0
784.58 0
784.64 0
784.71 0
784.77 0
784.83 0
784.90 0
784.96 0
785.03 0
785.09 0
785.15 0
785.22 0
785.28 0
785.35 0
785.41 0
785.48 0
785.54 0
785.60 0
785.67 0
785.73 0
785.80 0
785.86 0
785.92 0
785.99 0
786.05 0
786.12 0
786.18 0
786.25 0
786.31 0
786.37 0
786.44 0
786.50 0
786.57 0
786.63 0
786.70 0
786.76 0
786.82 0
786.89 0
786.95 0
787.02 0
787.08 0
787.14 0
787.21 0
787.27 0
787.34 0
787.40 0
787.47 0
787.53 0
787.59 0
787.66 0
787.72 0
787.79 0
787.85 0
787.92 0
787.98 0
788.04 0
788.11 0
788.17 0
788.24 0
788.30 0
788.37 0
788.43 0
788.49 0
788.56 0
788.62 0
788.69 0
788.75 0
788.82 0
788.88 0
788.94 0
789.01 0
789.07 0
789.14 0
789.20 0
789.27 0
789.33 0
789.39 0
789.46 0
789.52 0
789.59 0
789.65 0
789.72 0
789.78 0
789.84 0
789.91 0
789.97 0
790.04 0
790.10 0
790.17 0
790.23 0
790.30 0
790.36 0
790.42 0
790.49 0
790.55 0
790.62 0
790.68 0
790.75 0
790.81 0
790.87 0
790.94 0
791.00 0
791.07 0
791.13 0
791.20 0
791.26 0
791.33 0
791.39 0
791.45 0
791.52 0
791.58 0
791.65 0
791.71 0
791.78 0
791.84 0
791.90 0
791.97 0
792.03 0
792.10 0
792.16 0
792.23 0
792.29 0
792.36 0
792.42 0
792.48 0
792.55 0
792.61 0
792.68 0
792.74 0
792.81 0
792.87 0
792.94 0
793.00 0
793.07 0
793.13 0
793.19 0
793.26 0
793.32 0
793.39 0
793.45 0
793.52 0
793.58 0
793.65 0
793.71 0
793.77 0
793.84 0
793.90 0
793.97 0
794.03 0
794.10 0
794.16 0
794.23 0
794.29 0
794.36 0
794.42 0
794.48 0
794.55 0
794.61 0
794.68 0
794.74 0
794.81 0
794.87 0
794.94 0
795.00 0
795.06 0
795.13 0
795.19 0
795.26 0
795.32 0
795.39 0
795.45 0
795.52 0
795.58 0
795.65 0
795.71 0
795.78 0
795.84 0
795.90 0
795.97 0
796.03 0
796.10 0
796.16 0
796.23 0
796.29 0
796.36 0
796.42 0
796.49 0
796.55 0
796.61 0
796.68 0
796.74 0
796.81 0
796.87 0
796.94 0
797.00 0
797.07 0
797.13 0
797.20 0
797.26 0
797.33 0
797.39 0
797.46 0
797.52 0
797.58 0
797.65 0
797.71 0
797.78 0
797.84 0
797.91 0
797.97 0
798.04 0
798.10 0
798.17 0
798.23 0
798.30 0
798.36 0
798.43 0
798.49 0
798.55 0
798.62 0
798.68 0
798.75 0
798.81 0
798.88 0
798.94 0
799.01 0
799.07 0
799.14 0
799.20 0
799.27 0
799.33 0
799.40 0
799.46 0
799.53 0
799.59 0
799.65 0
799.72 0
799.78 0
799.85 0
799.91 0
799.98 0
800.04 0
800.11 0
800.17 0
800.24 0
800.30 0
800.37 0
800.43 0
800.50 0
800.56 0
800.63 0
800.69 0
800.76 0
800.82 0
800.89 0
800.95 0
801.01 0
801.08 0
801.14 0
801.21 0
801.27 0
801.34 0
801.40 0
801.47 0
801.53 0
801.60 0
801.66 0
801.73 0
801.79 0
801.86 0
801.92 0
801.99 0
802.05 0
802.12 0
802.18 0
802.25 0
802.31 0
802.38 0
802.44 0
802.51 0
802.57 0
802.64 0
802.70 0
802.77 0
802.83 0
802.90 0
802.96 0
803.02 0
803.09 0
803.15 0
803.22 0
803.28 0
803.35 0
803.41 0
803.48 0
803.54 0
803.61 0
803.67 0
803.74 0
803.80 0
803.87 0
803.93 0
804.00 0
804.06 0
804.13 0
804.19 0
804.26 0
804.32 0
804.39 0
804.45 0
804.52 0
804.58 0
804.65 0
804.71 0
804.78 0
804.84 0
804.91 0
804.97 0
805.04 0
805.10 0
805.17 0
805.23 0
805.30 0
805.36 0
805.43 0
805.49 0
805.56 0
805.62 0
805.69 0
805.75 0
805.82 0
805.88 0
805.95 0
806.01 0
806.08 0
806.14 0
806.21 0
806.27 0
806.34 0
806.40 0
806.47 0
806.53 0
806.60 0
806.66 0
806.73 0
806.79 0
806.86 0
806.92 0
806.99 0
807.05 0
807.12 0
807.18 0
807.25 0
807.31 0
807.38 0
807.44 0
807.51 0
807.57 0
807.64 0
807.70 0
807.77 0
807.83 0
807.90 0
807.96 0
808.03 0
808.09 0
808.16 0
808.22 0
808.29 0
808.35 0
808.42 0
808.48 0
808.55 0
808.61 0
808.68 0
808.74 0
808.81 0
808.87 0
808.94 0
809.00 0
809.07 0
809.13 0
809.20 0
809.27 0
809.33 0
809.40 0
809.46 0
809.53 0
809.59 0
809.66 0
809.72 0
809.79 0
809.85 0
809.92 0
809.98 0
810.05 0
810.11 0
810.18 0
810.24 0
810.31 0
810.37 0
810.44 0
810.50 0
810.57 0
810.63 0
810.70 0
810.76 0
810.83 0
810.89 0
810.96 0
811.02 0
811.09 0
811.15 0
811.22 0
811.29 0
811.35 0
811.42 0
811.48 0
811.55 0
811.61 0
811.68 0
811.74 0
811.81 0
811.87 0
811.94 0
812.00 0
812.07 0
812.13 0
812.20 0
812.26 0
812.33 0
812.39 0
812.46 0
812.52 0
812.59 0
812.66 0
812.72 0
812.79 0
812.85 0
812.92 0
812.98 0
813.05 0
813.11 0
813.18 0
813.24 0
813.31 0
813.37 0
813.44 0
813.50 0
813.57 0
813.63 0
813.70 0
813.77 0
813.83 0
813.90 0
813.96 0
814.03 0
814.09 0
814.16 0
814.22 0
814.29 0
814.35 0
814.42 0
814.48 0
814.55 0
814.61 0
814.68 0
814.74 0
814.81 0
814.88 0
814.94 0
815.01 0
815.07 0
815.14 0
815.20 0
815.27 0
815.33 0
815.40 0
815.46 0
815.53 0
815.59 0
815.66 0
815.73 0
815.79 0
815.86 0
815.92 0
815.99 0
816.05 0
816.12 0
816.18 0
816.25 0
816.31 0
816.38 0
816.44 0
816.51 0
816.58 0
816.64 0
816.71 0
816.77 0
816.84 0
816.90 0
816.97 0
817.03 0
817.10 0
817.16 0
817.23 0
817.30 0
817.36 0
817.43 0
817.49 0
817.56 0
817.62 0
817.69 0
817.75 0
817.82 0
817.88 0
817.95 0
818.02 0
818.08 0
818.15 0
818.21 0
818.28 0
818.34 0
818.41 0
818.47 0
818.54 0
818.61 0
818.67 0
818.74 0
818.80 0
818.87 0
818.93 0
819.00 0
819.06 0
819.13 0
819.19 0
819.26 0
819.33 0
819.39 0
819.46 0
819.52 0
819.59 0
819.65 0
819.72 0
819.78 0
819.85 0
819.92 0
819.98 0
820.05 0
820.11 0
820.18 0
820.24 0
820.31 0
820.37 0
820.44 0
820.51 0
820.57 0
820.64 0
820.70 0
820.77 0
820.83 0
820.90 0
820.96 0
821.03 0
821.10 0
821.16 0
821.23 0
821.29 0
821.36 0
821.42 0
821.49 0
821.56 0
821.62 0
821.69 0
821.75 0
821.82 0
821.88 0
821.95 0
822.01 0
822.08 0
822.15 0
822.21 0
822.28 0
822.34 0
822.41 0
822.47 0
822.54 0
822.61 0
822.67 0
822.74 0
822.80 0
822.87 0
822.93 0
823.00 0
823.07 0
823.13 0
823.20 0
823.26 0
823.33 0
823.39 0
823.46 0
823.53 0
823.59 0
823.66 0
823.72 0
823.79 0
823.85 0
823.92 0
823.99 0
824.05 0
824.12 0
824.18 0
824.25 0
824.31 0
824.38 0
824.45 0
824.51 0
824.58 0
824.64 0
824.71 0
824.77 0
824.84 0
824.91 0
824.97 0
825.04 0
825.10 0
825.17 0
825.23 0
825.30 0
825.37 0
825.43 0
825.50 0
825.56 0
825.63 0
825.69 0
825.76 0
825.83 0
825.89 0
825.96 0
826.02 0
826.09 0
826.16 0
826.22 0
826.29 0
826.35 0
826.42 0
826.48 0
826.55 0
826.62 0
826.68 0
826.75 0
826.81 0
826.88 0
826.95 0
827.01 0
827.08 0
827.14 0
827.21 0
827.27 0
827.34 0
827.41 0
827.47 0
827.54 0
827.60 0
827.67 0
827.74 0
827.80 0
827.87 0
827.93 0
828.00 0
828.06 0
828.13 0
828.20 0
828.26 0
828.33 0
828.39 0
828.46 0
828.53 0
828.59 0
828.66 0
828.72 0
828.79 0
828.86 0
828.92 0
828.99 0
829.05 0
829.12 0
829.19 0
829.25 0
829.32 0
829.38 0
829.45 0
829.51 0
829.58 0
829.65 0
829.71 0
829.78 0
829.84 0
829.91 0
829.98 0
830.04 0
830.11 0
830.17 0
830.24 0
830.31 0
830.37 0
830.44 0
830.50 0
830.57 0
830.64 0
830.70 0
830.77 0
830.83 0
830.90 0
830.97 0
831.03 0
831.10 0
831.16 0
831.23 0
831.30 0
831.36 0
831.43 0
831.49 0
831.56 0
831.63 0
831.69 0
831.76 0
831.82 0
831.89 0
831.96 0
832.02 0
832.09 0
832.15 0
832.22 0
832.29 0
832.35 0
832.42 0
832.48 0
832.55 0
832.62 0
832.68 0
832.75 0
832.81 0
832.88 0
832.95 0
833.01 0
833.08 0
833.15 0
833.21 0
833.28 0
833.34 0
833.41 0
833.48 0
833.54 0
833.61 0
833.67 0
833.74 0
833.81 0
833.87 0
833.94 0
834.00 0
834.07 0
834.14 0
834.20 0
834.27 0
834.34 0
834.40 0
834.47 0
834.53 0
834.60 0
834.67 0
834.73 0
834.80 0
834.86 0
834.93 0
835.00 0
835.06 0
835.13 0
835.20 0
835.26 0
835.33 0
835.39 0
835.46 0
835.53 0
835.59 0
835.66 0
835.72 0
835.79 0
835.86 0
835.92 0
835.99 0
836.06 0
836.12 0
836.19 0
836.25 0
836.32 0
836.39 0
836.45 0
836.52 0
836.59 0
836.65 0
836.72 0
836.78 0
836.85 0
836.92 0
836.98 0
837.05 0
837.11 0
837.18 0
837.25 0
837.31 0
837.38 0
837.45 0
837.51 0
837.58 0
837.64 0
837.71 0
837.78 0
837.84 0
837.91 0
837.98 0
838.04 0
838.11 0
838.18 0
838.24 0
838.31 0
838.37 0
838.44 0
838.51 0
838.57 0
838.64 0
838.71 0
838.77 0
838.84 0
838.90 0
838.97 0
839.04 0
839.10 0
839.17 0
839.24 0
839.30 0
839.37 0
839.43 0
839.50 0
839.57 0
839.63 0
839.70 0
839.77 0
839.83 0
839.90 0
839.97 0
840.03 0
840.10 0
840.16 0
840.23 0
840.30 0
840.36 0
840.43 0
840.50 0
840.56 0
840.63 0
840.70 0
840.76 0
840.83 0
840.89 0
840.96 0
841.03 0
841.09 0
841.16 0
841.23 0
841.29 0
841.36 0
841.43 0
841.49 0
841.56 0
841.63 0
841.69 0
841.76 0
841.82 0
841.89 0
841.96 0
842.02 0
842.09 0
842.16 0
842.22 0
842.29 0
842.36 0
842.42 0
842.49 0
842.56 0
842.62 0
842.69 0
842.75 0
842.82 0
842.89 0
842.95 0
843.02 0
843.09 0
843.15 0
843.22 0
843.29 0
843.35 0
843.42 0
843.49 0
843.55 0
843.62 0
843.69 0
843.75 0
843.82 0
843.89 0
843.95 0
844.02 0
844.08 0
844.15 0
844.22 0
844.28 0
844.35 0
844.42 0
844.48 0
844.55 0
844.62 0
844.68 0
844.75 0
844.82 0
844.88 0
844.95 0
845.02 0
845.08 0
845.15 0
845.22 0
845.28 0
845.35 0
845.42 0
845.48 0
845.55 0
845.62 0
845.68 0
845.75 0
845.81 0
845.88 0
845.95 0
846.01 0
846.08 0
846.15 0
846.21 0
846.28 0
846.35 0
846.41 0
846.48 0
846.55 0
846.61 0
846.68 0
846.75 0
846.81 0
846.88 0
846.95 0
847.01 0
847.08 0
847.15 0
847.21 0
847.28 0
847.35 0
847.41 0
847.48 0
847.55 0
847.61 0
847.68 0
847.75 0
847.81 0
847.88 0
847.95 0
848.01 0
848.08 0
848.15 0
848.21 0
848.28 0
848.35 0
848.41 0
848.48 0
848.55 0
848.61 0
848.68 0
848.75 0
848.81 0
848.88 0
848.95 0
849.01 0
849.08 0
849.15 0
849.21 0
849.28 0
849.35 0
849.41 0
849.48 0
849.55 0
849.61 0
849.68 0
849.75 0
849.81 0
849.88 0
849.95 0
850.01 0
850.08 0
850.15 0
850.22 0
850.28 0
850.35 0
850.42 0
850.48 0
850.55 0
850.62 0
850.68 0
850.75 0
850.82 0
850.88 0
850.95 0
851.02 0
851.08 0
851.15 0
851.22 0
851.28 0
851.35 0
851.42 0
851.48 0
851.55 0
851.62 0
851.68 0
851.75 0
851.82 0
851.88 0
851.95 0
852.02 0
852.09 0
852.15 0
852.22 0
852.29 0
852.35 0
852.42 0
852.49 0
852.55 0
852.62 0
852.69 0
852.75 0
852.82 0
852.89 0
852.95 0
853.02 0
853.09 0
853.15 0
853.22 0
853.29 0
853.36 0
853.42 0
853.49 0
853.56 0
853.62 0
853.69 0
853.76 0
853.82 0
853.89 0
853.96 0
854.02 0
854.09 0
854.16 0
854.23 0
854.29 0
854.36 0
854.43 0
854.49 0
854.56 0
854.63 0
854.69 0
854.76 0
854.83 0
854.89 0
854.96 0
855.03 0
855.10 0
855.16 0
855.23 0
855.30 0
855.36 0
855.43 0
855.50 0
855.56 0
855.63 0
855.70 0
855.76 0
855.83 0
855.90 0
855.97 0
856.03 0
856.10 0
856.17 0
856.23 0
856.30 0
856.37 0
856.43 0
856.50 0
856.57 0
856.64 0
856.70 0
856.77 0
856.84 0
856.90 0
856.97 0
857.04 0
857.11 0
857.17 0
857.24 0
857.31 0
857.37 0
857.44 0
857.51 0
857.57 0
857.64 0
857.71 0
857.78 0
857.84 0
857.91 0
857.98 0
858.04 0
858.11 0
858.18 0
858.24 0
858.31 0
858.38 0
858.45 0
858.51 0
858.58 0
858.65 0
858.71 0
858.78 0
858.85 0
858.92 0
858.98 0
859.05 0
859.12 0
859.18 0
859.25 0
859.32 0
859.39 0
859.45 0
859.52 0
859.59 0
859.65 0
859.72 0
859.79 0
859.86 0
859.92 0
859.99 0
860.06 0
860.12 0
860.19 0
860.26 0
860.33 0
860.39 0
860.46 0
860.53 0
860.59 0
860.66 0
860.73 0
860.80 0
860.86 0
860.93 0
861.00 0
861.06 0
861.13 0
861.20 0
861.27 0
861.33 0
861.40 0
861.47 0
861.53 0
861.60 0
861.67 0
861.74 0
861.80 0
861.87 0
861.94 0
862.00 0
862.07 0
862.14 0
862.21 0
862.27 0
862.34 0
862.41 0
862.48 0
862.54 0
862.61 0
862.68 0
862.74 0
862.81 0
862.88 0
862.95 0
863.01 0
863.08 0
863.15 0
863.22 0
863.28 0
863.35 0
863.42 0
863.48 0
863.55 0
863.62 0
863.69 0
863.75 0
863.82 0
863.89 0
863.96 0
864.02 0
864.09 0
864.16 0
864.22 0
864.29 0
864.36 0
864.43 0
864.49 0
864.56 0
864.63 0
864.70 0
864.76 0
864.83 0
864.90 0
864.97 0
865.03 0
865.10 0
865.17 0
865.23 0
865.30 0
865.37 0
865.44 0
865.50 0
865.57 0
865.64 0
865.71 0
865.77 0
865.84 0
865.91 0
865.98 0
866.04 0
866.11 0
866.18 0
866.24 0
866.31 0
866.38 0
866.45 0
866.51 0
866.58 0
866.65 0
866.72 0
866.78 0
866.85 0
866.92 0
866.99 0
867.05 0
867.12 0
867.19 0
867.26 0
867.32 0
867.39 0
867.46 0
867.53 0
867.59 0
867.66 0
867.73 0
867.80 0
867.86 0
867.93 0
868.00 0
868.07 0
868.13 0
868.20 0
868.27 0
868.34 0
868.40 0
868.47 0
868.54 0
868.60 0
868.67 0
868.74 0
868.81 0
868.87 0
868.94 0
869.01 0
869.08 0
869.14 0
869.21 0
869.28 0
869.35 0
869.41 0
869.48 0
869.55 0
869.62 0
869.68 0
869.75 0
869.82 0
869.89 0
869.96 0
870.02 0
870.09 0
870.16 0
870.23 0
870.29 0
870.36 0
870.43 0
870.50 0
870.56 0
870.63 0
870.70 0
870.77 0
870.83 0
870.90 0
870.97 0
871.04 0
871.10 0
871.17 0
871.24 0
871.31 0
871.37 0
871.44 0
871.51 0
871.58 0
871.64 0
871.71 0
871.78 0
871.85 0
871.91 0
871.98 0
872.05 0
872.12 0
872.18 0
872.25 0
872.32 0
872.39 0
872.46 0
872.52 0
872.59 0
872.66 0
872.73 0
872.79 0
872.86 0
872.93 0
873.00 0
873.06 0
873.13 0
873.20 0
873.27 0
873.33 0
873.40 0
873.47 0
873.54 0
873.61 0
873.67 0
873.74 0
873.81 0
873.88 0
873.94 0
874.01 0
874.08 0
874.15 0
874.21 0
874.28 0
874.35 0
874.42 0
874.49 0
874.55 0
874.62 0
874.69 0
874.76 0
874.82 0
874.89 0
874.96 0
875.03 0
875.09 0
875.16 0
875.23 0
875.30 0
875.37 0
875.43 0
875.50 0
875.57 0
875.64 0
875.70 0
875.77 0
875.84 0
875.91 0
875.98 0
876.04 0
876.11 0
876.18 0
876.25 0
876.31 0
876.38 0
876.45 0
876.52 0
876.59 0
876.65 0
876.72 0
876.79 0
876.86 0
876.92 0
876.99 0
877.06 0
877.13 0
877.20 0
877.26 0
877.33 0
877.40 0
877.47 0
877.53 0
877.60 0
877.67 0
877.74 0
877.81 0
877.87 0
877.94 0
878.01 0
878.08 0
878.15 0
878.21 0
878.28 0
878.35 0
878.42 0
878.48 0
878.55 0
878.62 0
878.69 0
878.76 0
878.82 0
878.89 0
878.96 0
879.03 0
879.10 0
879.16 0
879.23 0
879.30 0
879.37 0
879.43 0
879.50 0
879.57 0
879.64 0
879.71 0
879.77 0
879.84 0
879.91 0
879.98 0
880.05 0
880.11 0
880.18 0
880.25 0
880.32 0
880.39 0
880.45 0
880.52 0
880.59 0
880.66 0
880.73 0
880.79 0
880.86 0
880.93 0
881.00 0
881.06 0
881.13 0
881.20 0
881.27 0
881.34 0
881.40 0
881.47 0
881.54 0
881.61 0
881.68 0
881.74 0
881.81 0
881.88 0
881.95 0
882.02 0
882.08 0
882.15 0
882.22 0
882.29 0
882.36 0
882.42 0
882.49 0
882.56 0
882.63 0
882.70 0
882.76 0
882.83 0
882.90 0
882.97 0
883.04 0
883.10 0
883.17 0
883.24 0
883.31 0
883.38 0
883.45 0
883.51 0
883.58 0
883.65 0
883.72 0
883.79 0
883.85 0
883.92 0
883.99 0
884.06 0
884.13 0
884.19 0
884.26 0
884.33 0
884.40 0
884.47 0
884.53 0
884.60 0
884.67 0
884.74 0
884.81 0
884.87 0
884.94 0
885.01 0
885.08 0
885.15 0
885.22 0
885.28 0
885.35 0
885.42 0
885.49 0
885.56 0
885.62 0
885.69 0
885.76 0
885.83 0
885.90 0
885.96 0
886.03 0
886.10 0
886.17 0
886.24 0
886.31 0
886.37 0
886.44 0
886.51 0
886.58 0
886.65 0
886.71 0
886.78 0
886.85 0
886.92 0
886.99 0
887.06 0
887.12 0
887.19 0
887.26 0
887.33 0
887.40 0
887.46 0
887.53 0
887.60 0
887.67 0
887.74 0
887.81 0
887.87 0
887.94 0
888.01 0
888.08 0
888.15 0
888.22 0
888.28 0
888.35 0
888.42 0
888.49 0
888.56 0
888.62 0
888.69 0
888.76 0
888.83 0
888.90 0
888.97 0
889.03 0
889.10 0
889.17 0
889.24 0
889.31 0
889.38 0
889.44 0
889.51 0
889.58 0
889.65 0
889.72 0
889.79 0
889.85 0
889.92 0
889.99 0
890.06 0
890.13 0
890.19 0
890.26 0
890.33 0
890.40 0
890.47 0
890.54 0
890.60 0
890.67 0
890.74 0
890.81 0
890.88 0
890.95 0
891.01 0
891.08 0
891.15 0
891.22 0
891.29 0
891.36 0
891.42 0
891.49 0
891.56 0
891.63 0
891.70 0
891.77 0
891.84 0
891.90 0
891.97 0
892.04 0
892.11 0
892.18 0
892.25 0
892.31 0
892.38 0
892.45 0
892.52 0
892.59 0
892.66 0
892.72 0
892.79 0
892.86 0
892.93 0
893.00 0
893.07 0
893.13 0
893.20 0
893.27 0
893.34 0
893.41 0
893.48 0
893.55 0
893.61 0
893.68 0
893.75 0
893.82 0
893.89 0
893.96 0
894.02 0
894.09 0
894.16 0
894.23 0
894.30 0
894.37 0
894.44 0
894.50 0
894.57 0
894.64 0
894.71 0
894.78 0
894.85 0
894.91 0
894.98 0
895.05 0
895.12 0
895.19 0
895.26 0
895.33 0
895.39 0
895.46 0
895.53 0
895.60 0
895.67 0
895.74 0
895.81 0
895.87 0
895.94 0
896.01 0
896.08 0
896.15 0
896.22 0
896.28 0
896.35 0
896.42 0
896.49 0
896.56 0
896.63 0
896.70 0
896.76 0
896.83 0
896.90 0
896.97 0
897.04 0
897.11 0
897.18 0
897.24 0
897.31 0
897.38 0
897.45 0
897.52 0
897.59 0
897.66 0
897.72 0
897.79 0
897.86 0
897.93 0
898.00 0
898.07 0
898.14 0
898.21 0
898.27 0
898.34 0
898.41 0
898.48 0
898.55 0
898.62 0
898.69 0
898.75 0
898.82 0
898.89 0
898.96 0
899.03 0
899.10 0
899.17 0
899.23 0
899.30 0
899.37 0
899.44 0
899.51 0
899.58 0
899.65 0
899.72 0
899.78 0
899.85 0
899.92 0
899.99 0
900.06 0
900.13 0
900.20 0
900.26 0
900.33 0
900.40 0
900.47 0
900.54 0
900.61 0
900.68 0
900.75 0
900.81 0
900.88 0
900.95 0
901.02 0
901.09 0
901.16 0
901.23 0
901.30 0
901.36 0
901.43 0
901.50 0
901.57 0
901.64 0
901.71 0
901.78 0
901.85 0
901.91 0
901.98 0
902.05 0
902.12 0
902.19 0
902.26 0
902.33 0
902.40 0
902.46 0
902.53 0
902.60 0
902.67 0
902.74 0
902.81 0
902.88 0
902.95 0
903.01 0
903.08 0
903.15 0
903.22 0
903.29 0
903.36 0
903.43 0
903.50 0
903.57 0
903.63 0
903.70 0
903.77 0
903.84 0
903.91 0
903.98 0
904.05 0
904.12 0
904.18 0
904.25 0
904.32 0
904.39 0
904.46 0
904.53 0
904.60 0
904.67 0
904.74 0
904.80 0
904.87 0
904.94 0
905.01 0
905.08 0
905.15 0
905.22 0
905.29 0
905.36 0
905.42 0
905.49 0
905.56 0
905.63 0
905.70 0
905.77 0
905.84 0
905.91 0
905.98 0
906.04 0
906.11 0
906.18 0
906.25 0
906.32 0
906.39 0
906.46 0
906.53 0
906.60 0
906.66 0
906.73 0
906.80 0
906.87 0
906.94 0
907.01 0
907.08 0
907.15 0
907.22 0
907.29 0
907.35 0
907.42 0
907.49 0
907.56 0
907.63 0
907.70 0
907.77 0
907.84 0
907.91 0
907.98 0
908.04 0
908.11 0
908.18 0
908.25 0
908.32 0
908.39 0
908.46 0
908.53 0
908.60 0
908.67 0
908.73 0
908.80 0
908.87 0
908.94 0
909.01 0
909.08 0
909.15 0
909.22 0
909.29 0
909.36 0
909.42 0
909.49 0
909.56 0
909.63 0
909.70 0
909.77 0
909.84 0
909.91 0
909.98 0
910.05 0
910.12 0
910.18 0
910.25 0
910.32 0
910.39 0
910.46 0
910.53 0
910.60 0
910.67 0
910.74 0
910.81 0
910.88 0
910.94 0
911.01 0
911.08 0
911.15 0
911.22 0
911.29 0
911.36 0
911.43 0
911.50 0
911.57 0
911.64 0
911.70 0
911.77 0
911.84 0
911.91 0
911.98 0
912.05 0
912.12 0
912.19 0
912.26 0
912.33 0
912.40 0
912.47 0
912.53 0
912.60 0
912.67 0
912.74 0
912.81 0
912.88 0
912.95 0
913.02 0
913.09 0
913.16 0
913.23 0
913.30 0
913.36 0
913.43 0
913.50 0
913.57 0
913.64 0
913.71 0
913.78 0
913.85 0
913.92 0
913.99 0
914.06 0
914.13 0
914.19 0
914.26 0
914.33 0
914.40 0
914.47 0
914.54 0
914.61 0
914.68 0
914.75 0
914.82 0
914.89 0
914.96 0
915.03 0
915.10 0
915.16 0
915.23 0
915.30 0
915.37 0
915.44 0
915.51 0
915.58 0
915.65 0
915.72 0
915.79 0
915.86 0
915.93 0
916.00 0
916.06 0
916.13 0
916.20 0
916.27 0
916.34 0
916.41 0
916.48 0
916.55 0
916.62 0
916.69 0
916.76 0
916.83 0
916.90 0
916.97 0
917.04 0
917.10 0
917.17 0
917.24 0
917.31 0
917.38 0
917.45 0
917.52 0
917.59 0
917.66 0
917.73 0
917.80 0
917.87 0
917.94 0
918.01 0
918.08 0
918.14 0
918.21 0
918.28 0
918.35 0
918.42 0
918.49 0
918.56 0
918.63 0
918.70 0
918.77 0
918.84 0
918.91 0
918.98 0
919.05 0
919.12 0
919.19 0
919.26 0
919.32 0
919.39 0
919.46 0
919.53 0
919.60 0
919.67 0
919.74 0
919.81 0
919.88 0
919.95 0
920.02 0
920.09 0
920.16 0
920.23 0
920.30 0
920.37 0
920.44 0
920.51 0
920.57 0
920.64 0
920.71 0
920.78 0
920.85 0
920.92 0
920.99 0
921.06 0
921.13 0
921.20 0
921.27 0
921.34 0
921.41 0
921.48 0
921.55 0
921.62 0
921.69 0
921.76 0
921.83 0
921.90 0
921.96 0
922.03 0
922.10 0
922.17 0
922.24 0
922.31 0
922.38 0
922.45 0
922.52 0
922.59 0
922.66 0
922.73 0
922.80 0
922.87 0
922.94 0
923.01 0
923.08 0
923.15 0
923.22 0
923.29 0
923.36 0
923.43 0
923.49 0
923.56 0
923.63 0
923.70 0
923.77 0
923.84 0
923.91 0
923.98 0
924.05 0
924.12 0
924.19 0
924.26 0
924.33 0
924.40 0
924.47 0
924.54 0
924.61 0
924.68 0
924.75 0
924.82 0
924.89 0
924.96 0
925.03 0
925.10 0
925.17 0
925.23 0
925.30 0
925.37 0
925.44 0
925.51 0
925.58 0
925.65 0
925.72 0
925.79 0
925.86 0
925.93 0
926.00 0
926.07 0
926.14 0
926.21 0
926.28 0
926.35 0
926.42 0
926.49 0
926.56 0
926.63 0
926.70 0
926.77 0
926.84 0
926.91 0
926.98 0
927.05 0
927.12 0
927.19 0
927.26 0
927.33 0
927.40 0
927.46 0
927.53 0
927.60 0
927.67 0
927.74 0
927.81 0
927.88 0
927.95 0
928.02 0
928.09 0
928.16 0
928.23 0
928.30 0
928.37 0
928.44 0
928.51 0
928.58 0
928.65 0
928.72 0
928.79 0
928.86 0
928.93 0
929.00 0
929.07 0
929.14 0
929.21 0
929.28 0
929.35 0
929.42 0
929.49 0
929.56 0
929.63 0
929.70 0
929.77 0
929.84 0
929.91 0
929.98 0
930.05 0
930.12 0
930.19 0
930.26 0
930.33 0
930.40 0
930.47 0
930.54 0
930.61 0
930.68 0
930.74 0
930.81 0
930.88 0
930.95 0
931.02 0
931.09 0
931.16 0
931.23 0
931.30 0
931.37 0
931.44 0
931.51 0
931.58 0
931.65 0
931.72 0
931.79 0
931.86 0
931.93 0
932.00 0
932.07 0
932.14 0
932.21 0
932.28 0
932.35 0
932.42 0
932.49 0
932.56 0
932.63 0
932.70 0
932.77 0
932.84 0
932.91 0
932.98 0
933.05 0
933.12 0
933.19 0
933.26 0
933.33 0
933.40 0
933.47 0
933.54 0
933.61 0
933.68 0
933.75 0
933.82 0
933.89 0
933.96 0
934.03 0
934.10 0
934.17 0
934.24 0
934.31 0
934.38 0
934.45 0
934.52 0
934.59 0
934.66 0
934.73 0
934.80 0
934.87 0
934.94 0
935.01 0
935.08 0
935.15 0
935.22 0
935.29 0
935.36 0
935.43 0
935.50 0
935.57 0
935.64 0
935.71 0
935.78 0
935.85 0
935.92 0
935.99 0
936.06 0
936.13 0
936.20 0
936.27 0
936.34 0
936.41 0
936.48 0
936.55 0
936.62 0
936.69 0
936.76 0
936.83 0
936.90 0
936.97 0
937.04 0
937.11 0
937.18 0
937.25 0
937.32 0
937.39 0
937.46 0
937.53 0
937.60 0
937.67 0
937.74 0
937.81 0
937.88 0
937.95 0
938.02 0
938.09 0
938.16 0
938.23 0
938.30 0
938.37 0
938.44 0
938.51 0
938.58 0
938.65 0
938.72 0
938.79 0
938.87 0
938.94 0
939.01 0
939.08 0
939.15 0
939.22 0
939.29 0
939.36 0
939.43 0
939.50 0
939.57 0
939.64 0
939.71 0
939.78 0
939.85 0
939.92 0
939.99 0
940.06 0
940.13 0
940.20 0
940.27 0
940.34 0
940.41 0
940.48 0
940.55 0
940.62 0
940.69 0
940.76 0
940.83 0
940.90 0
940.97 0
941.04 0
941.11 0
941.18 0
941.25 0
941.32 0
941.39 0
941.46 0
941.53 0
941.60 0
941.67 0
941.74 0
941.81 0
941.88 0
941.95 0
942.02 0
942.10 0
942.17 0
942.24 0
942.31 0
942.38 0
942.45 0
942.52 0
942.59 0
942.66 0
942.73 0
942.80 0
942.87 0
942.94 0
943.01 0
943.08 0
943.15 0
943.22 0
943.29 0
943.36 0
943.43 0
943.50 0
943.57 0
943.64 0
943.71 0
943.78 0
943.85 0
943.92 0
943.99 0
944.06 0
944.13 0
944.20 0
944.27 0
944.35 0
944.42 0
944.49 0
944.56 0
944.63 0
944.70 0
944.77 0
944.84 0
944.91 0
944.98 0
945.05 0
945.12 0
945.19 0
945.26 0
945.33 0
945.40 0
945.47 0
945.54 0
945.61 0
945.68 0
945.75 0
945.82 0
945.89 0
945.96 0
946.03 0
946.10 0
946.18 0
946.25 0
946.32 0
946.39 0
946.46 0
946.53 0
946.60 0
946.67 0
946.74 0
946.81 0
946.88 0
946.95 0
947.02 0
947.09 0
947.16 0
947.23 0
947.30 0
947.37 0
947.44 0
947.51 0
947.58 0
947.65 0
947.73 0
947.80 0
947.87 0
947.94 0
948.01 0
948.08 0
948.15 0
948.22 0
948.29 0
948.36 0
948.43 0
948.50 0
948.57 0
948.64 0
948.71 0
948.78 0
948.85 0
948.92 0
948.99 0
949.07 0
949.14 0
949.21 0
949.28 0
949.35 0
949.42 0
949.49 0
949.56 0
949.63 0
949.70 0
949.77 0
949.84 0
949.91 0
949.98 0
950.05 0
950.12 0
950.19 0
950.26 0
950.34 0
950.41 0
950.48 0
950.55 0
950.62 0
950.69 0
950.76 0
950.83 0
950.90 0
950.97 0
951.04 0
951.11 0
951.18 0
951.25 0
951.32 0
951.39 0
951.46 0
951.54 0
951.61 0
951.68 0
951.75 0
951.82 0
951.89 0
951.96 0
952.03 0
952.10 0
952.17 0
952.24 0
952.31 0
952.38 0
952.45 0
952.52 0
952.60 0
952.67 0
952.74 0
952.81 0
952.88 0
952.95 0
953.02 0
953.09 0
953.16 0
953.23 0
953.30 0
953.37 0
953.44 0
953.51 1
953.58 1
953.66 1
953.73 1
953.80 1
953.87 0
953.94 0
954.01 0
954.08 0
954.15 0
954.22 0
954.29 0
954.36 0
954.43 0
954.50 0
954.57 0
954.65 0
954.72 0
954.79 0
954.86 0
954.93 0
955.00 0
955.07 0
955.14 0
955.21 0
955.28 0
955.35 0
955.42 0
955.49 0
955.57 0
955.64 0
955.71 0
955.78 0
955.85 0
955.92 0
955.99 0
956.06 0
956.13 0
956.20 0
956.27 0
956.34 0
956.41 0
956.49 0
956.56 0
956.63 0
956.70 0
956.77 0
956.84 0
956.91 0
956.98 0
957.05 0
957.12 0
957.19 0
957.26 0
957.34 0
957.41 0
957.48 0
957.55 0
957.62 0
957.69 0
957.76 0
957.83 0
957.90 0
957.97 0
958.04 0
958.12 0
958.19 0
958.26 0
958.33 0
958.40 0
958.47 0
958.54 0
958.61 0
958.68 0
958.75 0
958.82 0
958.89 0
958.97 0
959.04 0
959.11 0
959.18 0
959.25 0
959.32 0
959.39 0
959.46 0
959.53 0
959.60 0
959.67 0
959.75 0
959.82 0
959.89 0
959.96 0
960.03 0
960.10 0
960.17 0
960.24 0
960.31 0
960.38 0
960.46 0
960.53 0
960.60 0
960.67 0
960.74 0
960.81 0
960.88 0
960.95 0
961.02 0
961.09 0
961.16 0
961.24 0
961.31 0
961.38 0
961.45 0
961.52 0
961.59 0
961.66 0
961.73 0
961.80 0
961.87 0
961.95 0
962.02 0
962.09 0
962.16 0
962.23 0
962.30 0
962.37 0
962.44 0
962.51 0
962.59 0
962.66 0
962.73 0
962.80 0
962.87 0
962.94 0
963.01 0
963.08 0
963.15 0
963.22 0
963.30 0
963.37 0
963.44 0
963.51 0
963.58 0
963.65 0
963.72 0
963.79 0
963.86 0
963.94 0
964.01 0
964.08 0
964.15 0
964.22 0
964.29 0
964.36 0
964.43 0
964.50 0
964.58 0
964.65 0
964.72 0
964.79 0
964.86 0
964.93 0
965.00 0
965.07 0
965.14 0
965.22 0
965.29 0
965.36 0
965.43 0
965.50 0
965.57 0
965.64 0
965.71 0
965.78 0
965.86 0
965.93 0
966.00 0
966.07 0
966.14 0
966.21 0
966.28 0
966.35 0
966.42 0
966.50 0
966.57 0
966.64 0
966.71 0
966.78 0
966.85 0
966.92 0
966.99 0
967.07 0
967.14 0
967.21 0
967.28 0
967.35 0
967.42 0
967.49 0
967.56 0
967.64 0
967.71 0
967.78 0
967.85 0
967.92 0
967.99 0
968.06 0
968.13 0
968.21 0
968.28 0
968.35 0
968.42 0
968.49 0
968.56 0
968.63 0
968.70 0
968.78 0
968.85 0
968.92 0
968.99 0
969.06 0
969.13 0
969.20 0
969.27 0
969.35 0
969.42 0
969.49 0
969.56 0
969.63 0
969.70 0
969.77 0
969.84 0
969.92 0
969.99 0
970.06 0
970.13 0
970.20 0
970.27 0
970.34 0
970.42 0
970.49 0
970.56 0
970.63 0
970.70 0
970.77 0
970.84 0
970.91 0
970.99 0
971.06 0
971.13 0
971.20 0
971.27 0
971.34 0
971.41 0
971.49 0
971.56 0
971.63 0
971.70 0
971.77 0
971.84 0
971.91 0
971.98 0
972.06 0
972.13 0
972.20 0
972.27 0
972.34 0
972.41 0
972.48 0
972.56 0
972.63 0
972.70 0
972.77 0
972.84 0
972.91 0
972.98 0
973.06 0
973.13 0
973.20 0
973.27 0
973.34 0
973.41 0
973.48 0
973.56 0
973.63 0
973.70 0
973.77 0
973.84 0
973.91 0
973.98 0
974.06 0
974.13 0
974.20 0
974.27 0
974.34 0
974.41 0
974.48 0
974.56 0
974.63 0
974.70 0
974.77 0
974.84 0
974.91 0
974.99 0
975.06 0
975.13 0
975.20 0
975.27 0
975.34 0
975.41 0
975.49 0
975.56 0
975.63 0
975.70 0
975.77 0
975.84 0
975.91 0
975.99 0
976.06 0
976.13 0
976.20 0
976.27 0
976.34 0
976.42 0
976.49 0
976.56 0
976.63 0
976.70 0
976.77 0
976.84 0
976.92 0
976.99 0
977.06 0
977.13 0
977.20 0
977.27 0
977.35 0
977.42 0
977.49 0
977.56 0
977.63 0
977.70 0
977.78 0
977.85 0
977.92 0
977.99 0
978.06 0
978.13 0
978.21 0
978.28 0
978.35 0
978.42 0
978.49 0
978.56 0
978.63 0
978.71 0
978.78 0
978.85 0
978.92 0
978.99 0
979.06 0
979.14 0
979.21 0
979.28 0
979.35 0
979.42 0
979.49 0
979.57 0
979.64 0
979.71 0
979.78 0
979.85 0
979.92 0
980.00 0
980.07 0
980.14 0
980.21 0
980.28 0
980.35 0
980.43 0
980.50 0
980.57 0
980.64 0
980.71 0
980.78 0
980.86 0
980.93 0
981.00 0
981.07 0
981.14 0
981.21 0
981.29 0
981.36 0
981.43 0
981.50 0
981.57 0
981.65 0
981.72 0
981.79 0
981.86 0
981.93 0
982.00 0
982.08 0
982.15 0
982.22 0
982.29 0
982.36 0
982.43 0
982.51 0
982.58 0
982.65 0
982.72 0
982.79 0
982.87 0
982.94 0
983.01 0
983.08 0
983.15 0
983.22 0
983.30 0
983.37 0
983.44 0
983.51 0
983.58 0
983.66 0
983.73 0
983.80 0
983.87 0
983.94 0
984.01 0
984.09 0
984.16 0
984.23 0
984.30 0
984.37 0
984.45 0
984.52 0
984.59 0
984.66 0
984.73 0
984.80 0
984.88 0
984.95 0
985.02 0
985.09 0
985.16 0
985.24 0
985.31 0
985.38 0
985.45 0
985.52 0
985.59 0
985.67 0
985.74 0
985.81 0
985.88 0
985.95 0
986.03 0
986.10 0
986.17 0
986.24 0
986.31 0
986.39 0
986.46 0
986.53 0
986.60 0
986.67 0
986.75 0
986.82 0
986.89 0
986.96 0
987.03 0
987.10 0
987.18 0
987.25 0
987.32 0
987.39 0
987.46 0
987.54 0
987.61 0
987.68 0
987.75 0
987.82 1
987.90 1
987.97 1
988.04 1
988.11 1
988.18 1
988.26 1
988.33 1
988.40 1
988.47 1
988.54 1
988.62 1
988.69 1
988.76 1
988.83 2
988.90 2
988.98 2
989.05 2
989.12 2
989.19 2
989.26 2
989.34 2
989.41 2
989.48 2
989.55 2
989.62 2
989.70 2
989.77 2
989.84 2
989.91 2
989.98 2
990.06 2
990.13 2
990.20 2
990.27 2
990.34 2
990.42 2
990.49 2
990.56 2
990.63 2
990.71 2
990.78 2
990.85 2
990.92 1
990.99 1
991.07 1
991.14 1
991.21 0
991.28 0
991.35 0
991.43 0
991.50 0
991.57 1
991.64 1
991.71 1
991.79 1
991.86 1
991.93 1
992.00 1
992.07 1
992.15 1
992.22 1
992.29 1
992.36 0
992.44 0
992.51 0
992.58 0
992.65 0
992.72 0
992.80 0
992.87 0
992.94 0
993.01 0
993.08 0
993.16 0
993.23 0
993.30 0
993.37 0
993.45 0
993.52 0
993.59 1
993.66 1
993.73 1
993.81 0
993.88 0
993.95 0
994.02 0
994.10 0
994.17 0
994.24 0
994.31 0
994.38 0
994.46 0
994.53 0
994.60 0
994.67 0
994.74 0
994.82 0
994.89 0
994.96 0
995.03 0
995.11 0
995.18 0
995.25 0
995.32 0
995.39 0
995.47 0
995.54 1
995.61 0
995.68 0
995.76 0
995.83 0
995.90 0
995.97 0
996.05 0
996.12 0
996.19 0
996.26 0
996.33 0
996.41 0
996.48 1
996.55 1
996.62 1
996.70 1
996.77 1
996.84 1
996.91 1
996.98 1
997.06 1
997.13 1
997.20 1
997.27 1
997.35 1
997.42 1
997.49 1
997.56 1
997.64 1
997.71 0
997.78 0
997.85 0
997.92 0
998.00 0
998.07 0
998.14 0
998.21 0
998.29 0
998.36 0
998.43 0
998.50 0
998.58 0
998.65 0
998.72 0
998.79 0
998.87 0
998.94 0
999.01 0
999.08 0
999.15 0
999.23 0
999.30 0
999.37 0
999.44 0
999.52 0
999.59 0
999.66 0
999.73 0
999.81 0
999.88 0
999.95 0
1000.02 0
1000.10 0
1000.17 0
1000.24 0
1000.31 0
1000.39 0
1000.46 0
1000.53 0
1000.60 0
1000.68 0
1000.75 0
1000.82 0
1000.89 0
1000.97 0
1001.04 0
1001.11 0
1001.18 0
1001.25 0
1001.33 0
1001.40 0
1001.47 0
1001.54 0
1001.62 0
1001.69 0
1001.76 0
1001.83 0
1001.91 0
1001.98 0
1002.05 0
1002.12 0
1002.20 0
1002.27 0
1002.34 0
1002.41 0
1002.49 0
1002.56 0
1002.63 0
1002.70 0
1002.78 0
1002.85 0
1002.92 0
1002.99 0
1003.07 0
1003.14 0
1003.21 0
1003.28 0
1003.36 0
1003.43 0
1003.50 0
1003.57 0
1003.65 0
1003.72 0
1003.79 0
1003.86 0
1003.94 0
1004.01 0
1004.08 0
1004.15 0
1004.23 0
1004.30 0
1004.37 0
1004.45 0
1004.52 0
1004.59 0
1004.66 0
1004.74 0
1004.81 0
1004.88 0
1004.95 0
1005.03 0
1005.10 0
1005.17 0
1005.24 0
1005.32 0
1005.39 0
1005.46 0
1005.53 0
1005.61 0
1005.68 0
1005.75 0
1005.82 0
1005.90 0
1005.97 1
1006.04 1
1006.11 1
1006.19 1
1006.26 1
1006.33 1
1006.41 1
1006.48 1
1006.55 1
1006.62 1
1006.70 1
1006.77 1
1006.84 1
1006.91 1
1006.99 1
1007.06 1
1007.13 1
1007.20 2
1007.28 2
1007.35 2
1007.42 3
1007.50 3
1007.57 3
1007.64 3
1007.71 3
1007.79 3
1007.86 3
1007.93 2
1008.00 2
1008.08 3
1008.15 3
1008.22 4
1008.29 5
1008.37 6
1008.44 7
1008.51 9
1008.59 11
1008.66 12
1008.73 13
1008.80 13
1008.88 14
1008.95 14
1009.02 14
1009.09 14
1009.17 15
1009.24 15
1009.31 16
1009.39 17
1009.46 17
1009.53 17
1009.60 17
1009.68 16
1009.75 15
1009.82 14
1009.90 13
1009.97 12
1010.04 11
1010.11 9
1010.19 8
1010.26 7
1010.33 6
1010.40 6
1010.48 5
1010.55 5
1010.62 4
1010.70 4
1010.77 4
1010.84 3
1010.91 3
1010.99 3
1011.06 3
1011.13 3
1011.21 3
1011.28 3
1011.35 3
1011.42 3
1011.50 3
1011.57 3
1011.64 2
1011.71 2
1011.79 2
1011.86 2
1011.93 2
1012.01 2
1012.08 3
1012.15 3
1012.22 3
1012.30 3
1012.37 3
1012.44 3
1012.52 4
1012.59 3
1012.66 3
1012.73 3
1012.81 3
1012.88 3
1012.95 3
1013.03 3
1013.10 3
1013.17 3
1013.24 3
1013.32 2
1013.39 2
1013.46 2
1013.54 1
1013.61 1
1013.68 1
1013.76 1
1013.83 1
1013.90 0
1013.97 0
1014.05 0
1014.12 0
1014.19 1
1014.27 1
1014.34 1
1014.41 1
1014.48 1
1014.56 1
1014.63 1
1014.70 1
1014.78 1
1014.85 1
1014.92 1
1014.99 1
1015.07 1
1015.14 1
1015.21 1
1015.29 1
1015.36 1
1015.43 1
1015.51 0
1015.58 0
1015.65 0
1015.72 0
1015.80 0
1015.87 0
1015.94 0
1016.02 0
1016.09 0
1016.16 0
1016.24 0
1016.31 0
1016.38 0
1016.45 0
1016.53 0
1016.60 0
1016.67 1
1016.75 1
1016.82 1
1016.89 1
1016.97 0
1017.04 0
1017.11 0
1017.18 0
1017.26 0
1017.33 0
1017.40 1
1017.48 1
1017.55 1
1017.62 0
1017.70 0
1017.77 0
1017.84 0
1017.91 0
1017.99 0
1018.06 0
1018.13 0
1018.21 0
1018.28 0
1018.35 0
1018.43 0
1018.50 0
1018.57 1
1018.65 1
1018.72 1
1018.79 1
1018.86 0
1018.94 0
1019.01 0
1019.08 0
1019.16 0
1019.23 0
1019.30 0
1019.38 0
1019.45 0
1019.52 1
1019.60 1
1019.67 2
1019.74 2
1019.82 3
1019.89 3
1019.96 3
1020.03 3
1020.11 3
1020.18 3
1020.25 3
1020.33 3
1020.40 3
1020.47 3
1020.55 3
1020.62 3
1020.69 2
1020.77 2
1020.84 2
1020.91 1
1020.99 1
1021.06 1
1021.13 1
1021.20 1
1021.28 1
1021.35 1
1021.42 1
1021.50 0
1021.57 0
1021.64 0
1021.72 1
1021.79 1
1021.86 1
1021.94 1
1022.01 1
1022.08 1
1022.16 1
1022.23 0
1022.30 0
1022.38 0
1022.45 0
1022.52 0
1022.60 0
1022.67 1
1022.74 1
1022.82 2
1022.89 2
1022.96 3
1023.03 3
1023.11 3
1023.18 3
1023.25 3
1023.33 3
1023.40 3
1023.47 3
1023.55 4
1023.62 4
1023.69 5
1023.77 5
1023.84 6
1023.91 6
1023.99 6
1024.06 7
1024.13 8
1024.21 8
1024.28 9
1024.35 9
1024.43 10
1024.50 10
1024.57 10
1024.65 11
1024.72 11
1024.79 11
1024.87 11
1024.94 11
1025.01 10
1025.09 10
1025.16 9
1025.23 9
1025.31 8
1025.38 8
1025.45 8
1025.53 7
1025.60 7
1025.67 7
1025.75 6
1025.82 6
1025.89 5
1025.97 5
1026.04 5
1026.11 4
1026.19 4
1026.26 4
1026.33 3
1026.41 3
1026.48 3
1026.55 3
1026.63 3
1026.70 3
1026.77 3
1026.85 3
1026.92 3
1026.99 3
1027.07 3
1027.14 4
1027.21 3
1027.29 3
1027.36 3
1027.43 2
1027.51 2
1027.58 1
1027.65 1
1027.73 1
1027.80 1
1027.87 1
1027.95 2
1028.02 2
1028.09 3
1028.17 3
1028.24 3
1028.31 3
1028.39 4
1028.46 4
1028.53 4
1028.61 5
1028.68 5
1028.76 5
1028.83 5
1028.90 4
1028.98 4
1029.05 3
1029.12 3
1029.20 3
1029.27 2
1029.34 2
1029.42 2
1029.49 1
1029.56 1
1029.64 1
1029.71 0
1029.78 0
1029.86 0
1029.93 0
1030.00 0
1030.08 0
1030.15 0
1030.22 0
1030.30 0
1030.37 0
1030.45 0
1030.52 0
1030.59 0
1030.67 0
1030.74 1
1030.81 1
1030.89 1
1030.96 1
1031.03 1
1031.11 1
1031.18 1
1031.25 1
1031.33 1
1031.40 1
1031.47 1
1031.55 2
1031.62 2
1031.69 2
1031.77 1
1031.84 1
1031.92 1
1031.99 0
1032.06 0
1032.14 0
1032.21 0
1032.28 0
1032.36 0
1032.43 1
1032.50 1
1032.58 2
1032.65 2
1032.72 3
1032.80 3
1032.87 4
1032.95 4
1033.02 4
1033.09 4
1033.17 5
1033.24 5
1033.31 5
1033.39 5
1033.46 4
1033.53 4
1033.61 4
1033.68 3
1033.76 3
1033.83 3
1033.90 2
1033.98 2
1034.05 3
1034.12 3
1034.20 3
1034.27 4
1034.34 4
1034.42 4
1034.49 4
1034.57 5
1034.64 5
1034.71 5
1034.79 6
1034.86 6
1034.93 7
1035.01 8
1035.08 8
1035.15 9
1035.23 9
1035.30 8
1035.38 8
1035.45 7
1035.52 6
1035.60 5
1035.67 5
1035.74 5
1035.82 5
1035.89 5
1035.96 6
1036.04 6
1036.11 7
1036.19 7
1036.26 7
1036.33 7
1036.41 7
1036.48 7
1036.55 8
1036.63 8
1036.70 9
1036.78 9
1036.85 9
1036.92 9
1037.00 9
1037.07 8
1037.14 8
1037.22 7
1037.29 7
1037.37 6
1037.44 6
1037.51 6
1037.59 6
1037.66 6
1037.73 6
1037.81 6
1037.88 7
1037.96 7
1038.03 7
1038.10 7
1038.18 7
1038.25 7
1038.32 6
1038.40 6
1038.47 5
1038.55 5
1038.62 5
1038.69 5
1038.77 5
1038.84 5
1038.91 6
1038.99 6
1039.06 7
1039.14 7
1039.21 7
1039.28 7
1039.36 7
1039.43 7
1039.51 7
1039.58 7
1039.65 8
1039.73 8
1039.80 9
1039.87 9
1039.95 9
1040.02 9
1040.10 9
1040.17 8
1040.24 8
1040.32 7
1040.39 6
1040.47 5
1040.54 5
1040.61 4
1040.69 4
1040.76 4
1040.83 4
1040.91 5
1040.98 6
1041.06 6
1041.13 6
1041.20 6
1041.28 6
1041.35 6
1041.43 5
1041.50 5
1041.57 5
1041.65 5
1041.72 5
1041.80 5
1041.87 5
1041.94 5
1042.02 5
1042.09 5
1042.16 5
1042.24 5
1042.31 4
1042.39 4
1042.46 3
1042.53 3
1042.61 3
1042.68 3
1042.76 2
1042.83 2
1042.90 2
1042.98 2
1043.05 2
1043.13 2
1043.20 1
1043.27 1
1043.35 1
1043.42 1
1043.50 1
1043.57 2
1043.64 2
1043.72 3
1043.79 4
1043.87 4
1043.94 5
1044.01 5
1044.09 5
1044.16 6
1044.24 6
1044.31 7
1044.38 7
1044.46 7
1044.53 7
1044.61 7
1044.68 7
1044.75 7
1044.83 8
1044.90 8
1044.98 8
1045.05 8
1045.12 8
1045.20 9
1045.27 9
1045.35 8
1045.42 8
1045.49 8
1045.57 8
1045.64 8
1045.72 8
1045.79 9
1045.86 10
1045.94 11
1046.01 11
1046.09 11
1046.16 11
1046.23 10
1046.31 10
1046.38 9
1046.46 9
1046.53 9
1046.60 9
1046.68 9
1046.75 9
1046.83 9
1046.90 9
1046.97 9
1047.05 9
1047.12 9
1047.20 9
1047.27 9
1047.35 9
1047.42 9
1047.49 9
1047.57 9
1047.64 9
1047.72 10
1047.79 10
1047.86 10
1047.94 10
1048.01 11
1048.09 11
1048.16 11
1048.23 11
1048.31 11
1048.38 11
1048.46 11
1048.53 11
1048.61 11
1048.68 11
1048.75 11
1048.83 12
1048.90 12
1048.98 12
1049.05 12
1049.12 12
1049.20 11
1049.27 11
1049.35 11
1049.42 11
1049.50 11
1049.57 11
1049.64 11
1049.72 11
1049.79 11
1049.87 11
1049.94 11
1050.01 10
1050.09 10
1050.16 10
1050.24 10
1050.31 10
1050.39 11
1050.46 11
1050.53 12
1050.61 12
1050.68 13
1050.76 13
1050.83 14
1050.91 14
1050.98 14
1051.05 14
1051.13 15
1051.20 15
1051.28 15
1051.35 16
1051.42 17
1051.50 17
1051.57 18
1051.65 18
1051.72 18
1051.80 17
1051.87 17
1051.94 17
1052.02 17
1052.09 17
1052.17 17
1052.24 17
1052.32 18
1052.39 18
1052.46 19
1052.54 19
1052.61 19
1052.69 19
1052.76 18
1052.84 18
1052.91 18
1052.98 18
1053.06 19
1053.13 20
1053.21 22
1053.28 23
1053.36 25
1053.43 26
1053.50 26
1053.58 26
1053.65 26
1053.73 26
1053.80 25
1053.88 24
1053.95 23
1054.03 22
1054.10 21
1054.17 20
1054.25 19
1054.32 18
1054.40 17
1054.47 17
1054.55 17
1054.62 17
1054.69 17
1054.77 17
1054.84 16
1054.92 16
1054.99 15
1055.07 14
1055.14 14
1055.21 13
1055.29 13
1055.36 12
1055.44 11
1055.51 10
1055.59 10
1055.66 9
1055.74 9
1055.81 9
1055.88 10
1055.96 10
1056.03 11
1056.11 12
1056.18 13
1056.26 13
1056.33 12
1056.41 12
1056.48 11
1056.55 10
1056.63 9
1056.70 8
1056.78 7
1056.85 6
1056.93 5
1057.00 4
1057.08 4
1057.15 4
1057.22 5
1057.30 5
1057.37 6
1057.45 6
1057.52 6
1057.60 6
1057.67 5
1057.75 4
1057.82 3
1057.89 3
1057.97 2
1058.04 2
1058.12 2
1058.19 3
1058.27 3
1058.34 4
1058.42 4
1058.49 5
1058.56 5
1058.64 5
1058.71 5
1058.79 4
1058.86 3
1058.94 2
1059.01 1
1059.09 0
1059.16 0
1059.24 0
1059.31 0
1059.38 0
1059.46 0
1059.53 0
1059.61 0
1059.68 1
1059.76 1
1059.83 1
1059.91 0
1059.98 0
1060.06 0
1060.13 1
1060.20 2
1060.28 4
1060.35 5
1060.43 7
1060.50 9
1060.58 10
1060.65 10
1060.73 9
1060.80 8
1060.88 7
1060.95 5
1061.02 4
1061.10 3
1061.17 2
1061.25 2
1061.32 2
1061.40 3
1061.47 4
1061.55 6
1061.62 7
1061.70 8
1061.77 9
1061.85 9
1061.92 10
1061.99 11
1062.07 11
1062.14 12
1062.22 13
1062.29 14
1062.37 15
1062.44 15
1062.52 15
1062.59 15
1062.67 14
1062.74 14
1062.82 14
1062.89 14
1062.96 14
1063.04 15
1063.11 15
1063.19 15
1063.26 15
1063.34 15
1063.41 15
1063.49 14
1063.56 14
1063.64 14
1063.71 14
1063.79 14
1063.86 14
1063.94 15
1064.01 16
1064.08 17
1064.16 19
1064.23 21
1064.31 22
1064.38 24
1064.46 26
1064.53 28
1064.61 29
1064.68 30
1064.76 31
1064.83 31
1064.91 32
1064.98 32
1065.06 33
1065.13 33
1065.21 34
1065.28 35
1065.35 36
1065.43 37
1065.50 38
1065.58 38
1065.65 38
1065.73 37
1065.80 36
1065.88 35
1065.95 34
1066.03 34
1066.10 34
1066.18 33
1066.25 34
1066.33 34
1066.40 33
1066.48 33
1066.55 32
1066.63 31
1066.70 30
1066.78 29
1066.85 29
1066.92 28
1067.00 28
1067.07 28
1067.15 28
1067.22 27
1067.30 27
1067.37 26
1067.45 26
1067.52 25
1067.60 25
1067.67 25
1067.75 26
1067.82 26
1067.90 27
1067.97 28
1068.05 29
1068.12 31
1068.20 33
1068.27 35
1068.35 37
1068.42 37
1068.50 38
1068.57 37
1068.65 36
1068.72 34
1068.80 33
1068.87 31
1068.95 31
1069.02 31
1069.09 31
1069.17 31
1069.24 32
1069.32 32
1069.39 32
1069.47 31
1069.54 31
1069.62 30
1069.69 29
1069.77 29
1069.84 28
1069.92 28
1069.99 28
1070.07 28
1070.14 28
1070.22 28
1070.29 29
1070.37 29
1070.44 30
1070.52 30
1070.59 30
1070.67 30
1070.74 29
1070.82 29
1070.89 28
1070.97 27
1071.04 26
1071.12 26
1071.19 25
1071.27 25
1071.34 24
1071.42 23
1071.49 22
1071.57 22
1071.64 21
1071.72 21
1071.79 20
1071.87 19
1071.94 19
1072.02 18
1072.09 17
1072.17 16
1072.24 15
1072.32 15
1072.39 14
1072.47 14
1072.54 13
1072.62 12
1072.69 12
1072.77 11
1072.84 11
1072.92 11
1072.99 12
1073.07 13
1073.14 15
1073.22 16
1073.29 18
1073.37 19
1073.44 19
1073.52 19
1073.59 18
1073.67 18
1073.74 17
1073.82 16
1073.89 16
1073.97 15
1074.04 15
1074.12 15
1074.19 14
1074.27 14
1074.34 13
1074.42 12
1074.49 12
1074.57 11
1074.64 11
1074.72 11
1074.79 11
1074.87 12
1074.94 13
1075.02 14
1075.09 15
1075.17 16
1075.24 17
1075.32 17
1075.39 18
1075.47 18
1075.54 18
1075.62 17
1075.69 16
1075.77 15
1075.84 14
1075.92 12
1075.99 11
1076.07 10
1076.14 10
1076.22 10
1076.29 10
1076.37 10
1076.44 10
1076.52 10
1076.59 10
1076.67 10
1076.74 10
1076.82 11
1076.90 13
1076.97 14
1077.05 15
1077.12 16
1077.20 16
1077.27 16
1077.35 16
1077.42 16
1077.50 16
1077.57 17
1077.65 18
1077.72 19
1077.80 21
1077.87 22
1077.95 23
1078.02 24
1078.10 25
1078.17 26
1078.25 27
1078.32 27
1078.40 28
1078.47 28
1078.55 28
1078.62 27
1078.70 27
1078.77 28
1078.85 29
1078.92 30
1079.00 33
1079.08 35
1079.15 37
1079.23 39
1079.30 39
1079.38 38
1079.45 37
1079.53 35
1079.60 34
1079.68 33
1079.75 33
1079.83 34
1079.90 36
1079.98 38
1080.05 39
1080.13 41
1080.20 43
1080.28 44
1080.35 45
1080.43 47
1080.51 48
1080.58 49
1080.66 50
1080.73 51
1080.81 52
1080.88 52
1080.96 53
1081.03 53
1081.11 54
1081.18 54
1081.26 54
1081.33 53
1081.41 52
1081.48 52
1081.56 51
1081.63 51
1081.71 50
1081.78 49
1081.86 48
1081.94 47
1082.01 45
1082.09 44
1082.16 43
1082.24 43
1082.31 44
1082.39 45
1082.46 46
1082.54 47
1082.61 47
1082.69 47
1082.76 47
1082.84 47
1082.91 46
1082.99 46
1083.07 46
1083.14 46
1083.22 46
1083.29 45
1083.37 44
1083.44 42
1083.52 40
1083.59 37
1083.67 35
1083.74 33
1083.82 31
1083.89 31
1083.97 31
1084.05 32
1084.12 34
1084.20 36
1084.27 37
1084.35 38
1084.42 39
1084.50 39
1084.57 38
1084.65 37
1084.72 36
1084.80 35
1084.87 34
1084.95 32
1085.03 30
1085.10 27
1085.18 25
1085.25 24
1085.33 23
1085.40 24
1085.48 26
1085.55 28
1085.63 29
1085.70 30
1085.78 30
1085.86 29
1085.93 26
1086.01 23
1086.08 20
1086.16 16
1086.23 14
1086.31 13
1086.38 13
1086.46 13
1086.53 15
1086.61 16
1086.69 17
1086.76 18
1086.84 18
1086.91 18
1086.99 18
1087.06 18
1087.14 17
1087.21 17
1087.29 16
1087.37 15
1087.44 14
1087.52 12
1087.59 11
1087.67 10
1087.74 10
1087.82 9
1087.89 9
1087.97 9
1088.04 9
1088.12 9
1088.20 9
1088.27 9
1088.35 8
1088.42 7
1088.50 6
1088.57 6
1088.65 5
1088.72 4
1088.80 4
1088.88 4
1088.95 5
1089.03 5
1089.10 5
1089.18 6
1089.25 6
1089.33 7
1089.40 7
1089.48 8
1089.56 10
1089.63 11
1089.71 12
1089.78 13
1089.86 13
1089.93 12
1090.01 12
1090.09 11
1090.16 10
1090.24 9
1090.31 9
1090.39 9
1090.46 9
1090.54 10
1090.61 11
1090.69 12
1090.77 14
1090.84 15
1090.92 17
1090.99 18
1091.07 18
1091.14 19
1091.22 19
1091.29 19
1091.37 19
1091.45 18
1091.52 17
1091.60 15
1091.67 13
1091.75 11
1091.82 9
1091.90 8
1091.98 8
1092.05 9
1092.13 10
1092.20 13
1092.28 16
1092.35 18
1092.43 21
1092.51 23
1092.58 24
1092.66 24
1092.73 24
1092.81 24
1092.88 23
1092.96 21
1093.04 20
1093.11 19
1093.19 19
1093.26 20
1093.34 21
1093.41 23
1093.49 25
1093.57 26
1093.64 28
1093.72 28
1093.79 29
1093.87 29
1093.94 29
1094.02 29
1094.10 30
1094.17 30
1094.25 30
1094.32 30
1094.40 30
1094.47 31
1094.55 31
1094.63 31
1094.70 32
1094.78 33
1094.85 35
1094.93 36
1095.00 38
1095.08 39
1095.16 41
1095.23 42
1095.31 43
1095.38 44
1095.46 45
1095.54 46
1095.61 48
1095.69 50
1095.76 52
1095.84 53
1095.91 55
1095.99 55
1096.07 55
1096.14 53
1096.22 52
1096.29 51
1096.37 50
1096.44 50
1096.52 51
1096.60 52
1096.67 54
1096.75 55
1096.82 57
1096.90 58
1096.98 59
1097.05 60
1097.13 61
1097.20 62
1097.28 62
1097.35 63
1097.43 63
1097.51 63
1097.58 63
1097.66 63
1097.73 63
1097.81 62
1097.89 62
1097.96 61
1098.04 60
1098.11 59
1098.19 59
1098.27 60
1098.34 61
1098.42 62
1098.49 64
1098.57 66
1098.64 67
1098.72 68
1098.80 69
1098.87 70
1098.95 71
1099.02 71
1099.10 72
1099.18 73
1099.25 73
1099.33 73
1099.40 72
1099.48 71
1099.56 70
1099.63 69
1099.71 68
1099.78 66
1099.86 65
1099.94 62
1100.01 60
1100.09 56
1100.16 53
1100.24 49
1100.31 45
1100.39 41
1100.47 37
1100.54 35
1100.62 32
1100.69 30
1100.77 29
1100.85 28
1100.92 27
1101.00 26
1101.07 26
1101.15 26
1101.23 26
1101.30 25
1101.38 24
1101.45 22
1101.53 20
1101.61 17
1101.68 14
1101.76 11
1101.83 9
1101.91 7
1101.99 6
1102.06 6
1102.14 5
1102.21 5
1102.29 4
1102.37 4
1102.44 4
1102.52 4
1102.59 4
1102.67 4
1102.75 4
1102.82 4
1102.90 3
1102.97 3
1103.05 2
1103.13 2
1103.20 3
1103.28 4
1103.36 5
1103.43 6
1103.51 6
1103.58 7
1103.66 7
1103.74 8
1103.81 9
1103.89 11
1103.96 13
1104.04 15
1104.12 16
1104.19 17
1104.27 17
1104.34 17
1104.42 16
1104.50 15
1104.57 14
1104.65 14
1104.72 13
1104.80 13
1104.88 12
1104.95 12
1105.03 11
1105.11 9
1105.18 8
1105.26 6
1105.33 4
1105.41 2
1105.49 0
1105.56 0
1105.64 0
1105.71 0
1105.79 0
1105.87 0
1105.94 0
1106.02 0
1106.10 0
1106.17 2
1106.25 5
1106.32 8
1106.40 10
1106.48 11
1106.55 12
1106.63 12
1106.70 11
1106.78 11
1106.86 11
1106.93 12
1107.01 13
1107.09 14
1107.16 15
1107.24 16
1107.31 16
1107.39 16
1107.47 16
1107.54 15
1107.62 15
1107.69 15
1107.77 15
1107.85 15
1107.92 15
1108.00 15
1108.08 15
1108.15 15
1108.23 15
1108.30 16
1108.38 17
1108.46 18
1108.53 19
1108.61 20
1108.69 20
1108.76 20
1108.84 20
1108.91 20
1108.99 20
1109.07 20
1109.14 21
1109.22 22
1109.30 23
1109.37 24
1109.45 24
1109.52 25
1109.60 25
1109.68 24
1109.75 23
1109.83 22
1109.91 21
1109.98 20
1110.06 20
1110.13 21
1110.21 22
1110.29 24
1110.36 25
1110.44 26
1110.52 26
1110.59 26
1110.67 25
1110.75 24
1110.82 23
1110.90 23
1110.97 23
1111.05 24
1111.13 26
1111.20 29
1111.28 32
1111.36 34
1111.43 35
1111.51 35
1111.58 34
1111.66 32
1111.74 29
1111.81 26
1111.89 23
1111.97 21
1112.04 21
1112.12 22
1112.20 25
1112.27 27
1112.35 30
1112.42 33
1112.50 36
1112.58 37
1112.65 38
1112.73 39
1112.81 38
1112.88 38
1112.96 37
1113.04 36
1113.11 35
1113.19 34
1113.27 34
1113.34 34
1113.42 35
1113.49 36
1113.57 37
1113.65 39
1113.72 39
1113.80 40
1113.88 39
1113.95 39
1114.03 38
1114.11 37
1114.18 36
1114.26 36
1114.33 37
1114.41 38
1114.49 38
1114.56 38
1114.64 37
1114.72 36
1114.79 34
1114.87 33
1114.95 32
1115.02 32
1115.10 33
1115.18 35
1115.25 37
1115.33 39
1115.41 40
1115.48 42
1115.56 44
1115.63 45
1115.71 46
1115.79 47
1115.86 48
1115.94 48
1116.02 49
1116.09 50
1116.17 52
1116.25 54
1116.32 56
1116.40 58
1116.48 59
1116.55 59
1116.63 58
1116.71 57
1116.78 56
1116.86 55
1116.94 56
1117.01 57
1117.09 60
1117.16 63
1117.24 66
1117.32 68
1117.39 69
1117.47 68
1117.55 66
1117.62 62
1117.70 59
1117.78 55
1117.85 52
1117.93 50
1118.01 48
1118.08 48
1118.16 47
1118.24 47
1118.31 47
1118.39 47
1118.47 48
1118.54 48
1118.62 49
1118.70 50
1118.77 52
1118.85 53
1118.93 54
1119.00 54
1119.08 54
1119.16 53
1119.23 51
1119.31 49
1119.39 47
1119.46 45
1119.54 44
1119.62 43
1119.69 42
1119.77 43
1119.85 43
1119.92 44
1120.00 45
1120.08 46
1120.15 47
1120.23 49
1120.30 51
1120.38 54
1120.46 57
1120.53 60
1120.61 63
1120.69 66
1120.76 68
1120.84 69
1120.92 69
1120.99 67
1121.07 64
1121.15 60
1121.22 56
1121.30 51
1121.38 46
1121.45 42
1121.53 38
1121.61 36
1121.68 35
1121.76 34
1121.84 35
1121.92 35
1121.99 36
1122.07 36
1122.15 35
1122.22 33
1122.30 31
1122.38 28
1122.45 25
1122.53 24
1122.61 23
1122.68 23
1122.76 24
1122.84 25
1122.91 26
1122.99 26
1123.07 27
1123.14 27
1123.22 26
1123.30 25
1123.37 24
1123.45 23
1123.53 22
1123.60 21
1123.68 19
1123.76 17
1123.83 15
1123.91 13
1123.99 12
1124.06 11
1124.14 11
1124.22 12
1124.29 13
1124.37 15
1124.45 16
1124.52 18
1124.60 19
1124.68 20
1124.75 21
1124.83 21
1124.91 20
1124.99 19
1125.06 16
1125.14 13
1125.22 9
1125.29 5
1125.37 2
1125.45 0
1125.52 0
1125.60 0
1125.68 0
1125.75 0
1125.83 0
1125.91 0
1125.98 0
1126.06 1
1126.14 6
1126.21 10
1126.29 13
1126.37 16
1126.44 18
1126.52 19
1126.60 19
1126.68 19
1126.75 18
1126.83 18
1126.91 17
1126.98 17
1127.06 17
1127.14 16
1127.21 16
1127.29 15
1127.37 13
1127.44 11
1127.52 8
1127.60 6
1127.67 3
1127.75 2
1127.83 1
1127.91 1
1127.98 2
1128.06 3
1128.14 6
1128.21 8
1128.29 11
1128.37 13
1128.44 14
1128.52 16
1128.60 17
1128.67 17
1128.75 17
1128.83 16
1128.91 15
1128.98 14
1129.06 12
1129.14 9
1129.21 7
1129.29 4
1129.37 2
1129.44 0
1129.52 0
1129.60 0
1129.67 0
1129.75 0
1129.83 0
1129.91 0
1129.98 1
1130.06 2
1130.14 4
1130.21 5
1130.29 7
1130.37 8
1130.44 10
1130.52 12
1130.60 14
1130.68 15
1130.75 17
1130.83 17
1130.91 18
1130.98 18
1131.06 17
1131.14 16
1131.21 14
1131.29 13
1131.37 10
1131.45 8
1131.52 6
1131.60 4
1131.68 3
1131.75 3
1131.83 3
1131.91 3
1131.98 4
1132.06 5
1132.14 5
1132.22 4
1132.29 4
1132.37 3
1132.45 2
1132.52 1
1132.60 0
1132.68 0
1132.76 0
1132.83 0
1132.91 0
1132.99 0
1133.06 0
1133.14 0
1133.22 0
1133.29 0
1133.37 0
1133.45 1
1133.53 2
1133.60 5
1133.68 8
1133.76 11
1133.83 15
1133.91 19
1133.99 23
1134.07 27
1134.14 31
1134.22 35
1134.30 38
1134.37 40
1134.45 43
1134.53 45
1134.61 47
1134.68 49
1134.76 51
1134.84 53
1134.91 54
1134.99 55
1135.07 56
1135.15 56
1135.22 57
1135.30 57
1135.38 58
1135.45 58
1135.53 59
1135.61 60
1135.69 62
1135.76 64
1135.84 66
1135.92 68
1135.99 71
1136.07 74
1136.15 77
1136.23 82
1136.30 87
1136.38 93
1136.46 99
1136.53 104
1136.61 108
1136.69 111
1136.77 114
1136.84 115
1136.92 116
1137.00 117
1137.08 118
1137.15 119
1137.23 119
1137.31 120
1137.38 121
1137.46 121
1137.54 121
1137.62 121
1137.69 121
1137.77 120
1137.85 119
1137.92 118
1138.00 117
1138.08 116
1138.16 114
1138.23 112
1138.31 109
1138.39 107
1138.47 106
1138.54 105
1138.62 106
1138.70 107
1138.77 109
1138.85 110
1138.93 112
1139.01 112
1139.08 112
1139.16 110
1139.24 107
1139.32 104
1139.39 101
1139.47 98
1139.55 95
1139.62 92
1139.70 89
1139.78 86
1139.86 82
1139.93 78
1140.01 74
1140.09 70
1140.17 67
1140.24 64
1140.32 62
1140.40 60
1140.48 59
1140.55 57
1140.63 55
1140.71 53
1140.78 51
1140.86 50
1140.94 49
1141.02 49
1141.09 49
1141.17 50
1141.25 50
1141.33 49
1141.40 49
1141.48 48
1141.56 46
1141.64 45
1141.71 43
1141.79 42
1141.87 41
1141.94 40
1142.02 40
1142.10 39
1142.18 38
1142.25 37
1142.33 36
1142.41 35
1142.49 33
1142.56 31
1142.64 29
1142.72 27
1142.80 24
1142.87 22
1142.95 19
1143.03 16
1143.11 13
1143.18 10
1143.26 8
1143.34 8
1143.42 8
1143.49 9
1143.57 10
1143.65 12
1143.73 13
1143.80 13
1143.88 13
1143.96 12
1144.04 11
1144.11 10
1144.19 7
1144.27 5
1144.34 3
1144.42 1
1144.50 0
1144.58 0
1144.65 0
1144.73 0
1144.81 0
1144.89 0
1144.96 1
1145.04 3
1145.12 5
1145.20 7
1145.27 8
1145.35 9
1145.43 10
1145.51 11
1145.58 12
1145.66 13
1145.74 14
1145.82 14
1145.89 14
1145.97 13
1146.05 12
1146.13 11
1146.20 10
1146.28 9
1146.36 8
1146.44 7
1146.51 7
1146.59 6
1146.67 6
1146.75 5
1146.83 5
1146.90 5
1146.98 5
1147.06 4
1147.14 4
1147.21 3
1147.29 2
1147.37 0
1147.45 0
1147.52 0
1147.60 0
1147.68 0
1147.76 0
1147.83 0
1147.91 0
1147.99 1
1148.07 2
1148.14 2
1148.22 2
1148.30 1
1148.38 1
1148.45 1
1148.53 2
1148.61 3
1148.69 4
1148.76 6
1148.84 7
1148.92 8
1149.00 8
1149.07 7
1149.15 6
1149.23 5
1149.31 3
1149.39 3
1149.46 2
1149.54 3
1149.62 6
1149.70 9
1149.77 12
1149.85 16
1149.93 20
1150.01 24
1150.08 26
1150.16 27
1150.24 28
1150.32 27
1150.39 26
1150.47 24
1150.55 22
1150.63 20
1150.71 18
1150.78 16
1150.86 15
1150.94 15
1151.02 15
1151.09 16
1151.17 18
1151.25 20
1151.33 22
1151.40 24
1151.48 25
1151.56 27
1151.64 28
1151.72 31
1151.79 33
1151.87 37
1151.95 41
1152.03 45
1152.10 48
1152.18 51
1152.26 53
1152.34 54
1152.42 55
1152.49 57
1152.57 59
1152.65 62
1152.73 66
1152.80 71
1152.88 77
1152.96 83
1153.04 89
1153.11 93
1153.19 96
1153.27 97
1153.35 95
1153.43 92
1153.50 87
1153.58 83
1153.66 79
1153.74 76
1153.81 76
1153.89 77
1153.97 80
1154.05 84
1154.13 89
1154.20 94
1154.28 99
1154.36 103
1154.44 107
1154.51 108
1154.59 109
1154.67 108
1154.75 105
1154.83 102
1154.90 99
1154.98 96
1155.06 95
1155.14 94
1155.22 95
1155.29 97
1155.37 98
1155.45 100
1155.53 100
1155.60 99
1155.68 97
1155.76 95
1155.84 92
1155.92 89
1155.99 87
1156.07 85
1156.15 84
1156.23 82
1156.31 80
1156.38 78
1156.46 77
1156.54 76
1156.62 76
1156.69 76
1156.77 76
1156.85 76
1156.93 75
1157.01 73
1157.08 70
1157.16 68
1157.24 65
1157.32 63
1157.40 62
1157.47 61
1157.55 61
1157.63 60
1157.71 59
1157.78 57
1157.86 54
1157.94 51
1158.02 48
1158.10 45
1158.17 42
1158.25 40
1158.33 38
1158.41 36
1158.49 34
1158.56 32
1158.64 31
1158.72 30
1158.80 30
1158.88 30
1158.95 31
1159.03 32
1159.11 33
1159.19 33
1159.27 33
1159.34 33
1159.42 32
1159.50 32
1159.58 31
1159.66 32
1159.73 32
1159.81 33
1159.89 35
1159.97 36
1160.05 37
1160.12 38
1160.20 40
1160.28 40
1160.36 41
1160.44 41
1160.51 40
1160.59 38
1160.67 36
1160.75 33
1160.83 31
1160.90 28
1160.98 27
1161.06 26
1161.14 26
1161.22 26
1161.29 26
1161.37 26
1161.45 27
1161.53 27
1161.61 27
1161.68 27
1161.76 27
1161.84 27
1161.92 26
1162.00 26
1162.07 25
1162.15 25
1162.23 26
1162.31 26
1162.39 27
1162.46 28
1162.54 28
1162.62 27
1162.70 26
1162.78 24
1162.85 22
1162.93 19
1163.01 18
1163.09 17
1163.17 17
1163.25 18
1163.32 19
1163.40 20
1163.48 21
1163.56 21
1163.64 19
1163.71 16
1163.79 13
1163.87 9
1163.95 5
1164.03 2
1164.10 0
1164.18 0
1164.26 0
1164.34 0
1164.42 0
1164.50 0
1164.57 0
1164.65 0
1164.73 0
1164.81 0
1164.89 2
1164.96 3
1165.04 4
1165.12 6
1165.20 8
1165.28 10
1165.36 12
1165.43 15
1165.51 17
1165.59 19
1165.67 21
1165.75 21
1165.82 19
1165.90 17
1165.98 13
1166.06 9
1166.14 6
1166.22 3
1166.29 1
1166.37 0
1166.45 0
1166.53 1
1166.61 2
1166.68 3
1166.76 3
1166.84 3
1166.92 2
1167.00 0
1167.08 0
1167.15 0
1167.23 0
1167.31 0
1167.39 0
1167.47 0
1167.54 2
1167.62 5
1167.70 8
1167.78 10
1167.86 13
1167.94 15
1168.01 17
1168.09 19
1168.17 20
1168.25 22
1168.33 25
1168.41 27
1168.48 30
1168.56 32
1168.64 35
1168.72 38
1168.80 40
1168.88 42
1168.95 44
1169.03 45
1169.11 45
1169.19 45
1169.27 44
1169.35 44
1169.42 43
1169.50 42
1169.58 42
1169.66 42
1169.74 42
1169.81 42
1169.89 41
1169.97 40
1170.05 40
1170.13 40
1170.21 42
1170.28 45
1170.36 51
1170.44 59
1170.52 69
1170.60 80
1170.68 91
1170.75 102
1170.83 111
1170.91 119
1170.99 123
1171.07 125
1171.15 124
1171.23 121
1171.30 118
1171.38 115
1171.46 113
1171.54 113
1171.62 115
1171.70 119
1171.77 123
1171.85 128
1171.93 132
1172.01 136
1172.09 138
1172.17 140
1172.24 140
1172.32 139
1172.40 137
1172.48 135
1172.56 133
1172.64 130
1172.71 127
1172.79 124
1172.87 121
1172.95 118
1173.03 115
1173.11 111
1173.19 108
1173.26 104
1173.34 99
1173.42 94
1173.50 88
1173.58 81
1173.66 74
1173.73 67
1173.81 61
1173.89 56
1173.97 53
1174.05 52
1174.13 52
1174.20 53
1174.28 54
1174.36 56
1174.44 57
1174.52 58
1174.60 58
1174.68 58
1174.75 57
1174.83 56
1174.91 54
1174.99 51
1175.07 48
1175.15 44
1175.23 40
1175.30 37
1175.38 34
1175.46 32
1175.54 31
1175.62 31
1175.70 32
1175.77 34
1175.85 37
1175.93 39
1176.01 41
1176.09 42
1176.17 42
1176.25 41
1176.32 41
1176.40 40
1176.48 40
1176.56 41
1176.64 41
1176.72 42
1176.80 41
1176.87 40
1176.95 39
1177.03 37
1177.11 35
1177.19 33
1177.27 31
1177.35 29
1177.42 27
1177.50 25
1177.58 24
1177.66 22
1177.74 21
1177.82 20
1177.90 19
1177.97 19
1178.05 18
1178.13 18
1178.21 18
1178.29 18
1178.37 18
1178.45 19
1178.52 19
1178.60 19
1178.68 19
1178.76 19
1178.84 18
1178.92 17
1179.00 16
1179.07 16
1179.15 16
1179.23 17
1179.31 18
1179.39 19
1179.47 19
1179.55 19
1179.63 18
1179.70 17
1179.78 15
1179.86 13
1179.94 10
1180.02 8
1180.10 7
1180.18 6
1180.25 5
1180.33 5
1180.41 4
1180.49 3
1180.57 2
1180.65 1
1180.73 0
1180.81 0
1180.88 0
1180.96 0
1181.04 0
1181.12 0
1181.20 0
1181.28 0
1181.36 0
1181.43 0
1181.51 0
1181.59 0
1181.67 0
1181.75 1
1181.83 3
1181.91 5
1181.99 7
1182.06 10
1182.14 13
1182.22 15
1182.30 18
1182.38 21
1182.46 24
1182.54 26
1182.62 29
1182.69 32
1182.77 34
1182.85 36
1182.93 37
1183.01 38
1183.09 38
1183.17 39
1183.25 40
1183.32 40
1183.40 40
1183.48 39
1183.56 36
1183.64 33
1183.72 28
1183.80 24
1183.88 20
1183.95 18
1184.03 16
1184.11 16
1184.19 16
1184.27 17
1184.35 19
1184.43 20
1184.51 22
1184.59 23
1184.66 25
1184.74 27
1184.82 29
1184.90 32
1184.98 34
1185.06 35
1185.14 37
1185.22 38
1185.29 39
1185.37 41
1185.45 42
1185.53 45
1185.61 48
1185.69 52
1185.77 56
1185.85 59
1185.93 62
1186.00 64
1186.08 65
1186.16 65
1186.24 66
1186.32 67
1186.40 70
1186.48 74
1186.56 79
1186.64 85
1186.71 92
1186.79 97
1186.87 101
1186.95 104
1187.03 105
1187.11 105
1187.19 103
1187.27 101
1187.35 99
1187.42 98
1187.50 98
1187.58 99
1187.66 101
1187.74 104
1187.82 107
1187.90 109
1187.98 111
1188.06 112
1188.13 113
1188.21 112
1188.29 111
1188.37 110
1188.45 108
1188.53 106
1188.61 103
1188.69 99
1188.77 95
1188.85 90
1188.92 85
1189.00 80
1189.08 74
1189.16 69
1189.24 64
1189.32 59
1189.40 56
1189.48 53
1189.56 52
1189.63 51
1189.71 52
1189.79 52
1189.87 52
1189.95 51
1190.03 50
1190.11 48
1190.19 45
1190.27 42
1190.35 39
1190.42 37
1190.50 35
1190.58 33
1190.66 32
1190.74 32
1190.82 31
1190.90 31
1190.98 32
1191.06 32
1191.14 32
1191.21 32
1191.29 32
1191.37 32
1191.45 32
1191.53 32
1191.61 32
1191.69 32
1191.77 31
1191.85 30
1191.93 29
1192.01 29
1192.08 28
1192.16 28
1192.24 28
1192.32 27
1192.40 26
1192.48 25
1192.56 24
1192.64 23
1192.72 23
1192.80 22
1192.88 23
1192.95 24
1193.03 25
1193.11 27
1193.19 28
1193.27 29
1193.35 30
1193.43 29
1193.51 29
1193.59 29
1193.67 28
1193.75 29
1193.82 30
1193.90 32
1193.98 34
1194.06 36
1194.14 37
1194.22 37
1194.30 36
1194.38 33
1194.46 30
1194.54 25
1194.62 21
1194.69 17
1194.77 14
1194.85 12
1194.93 11
1195.01 11
1195.09 12
1195.17 13
1195.25 14
1195.33 16
1195.41 18
1195.49 20
1195.57 24
1195.64 27
1195.72 31
1195.80 34
1195.88 35
1195.96 36
1196.04 34
1196.12 32
1196.20 30
1196.28 28
1196.36 28
1196.44 29
1196.52 32
1196.60 36
1196.67 40
1196.75 43
1196.83 45
1196.91 46
1196.99 45
1197.07 44
1197.15 41
1197.23 38
1197.31 35
1197.39 32
1197.47 30
1197.55 28
1197.63 27
1197.70 25
1197.78 25
1197.86 25
1197.94 26
1198.02 29
1198.10 33
1198.18 40
1198.26 47
1198.34 55
1198.42 62
1198.50 68
1198.58 72
1198.66 75
1198.73 76
1198.81 77
1198.89 78
1198.97 79
1199.05 80
1199.13 80
1199.21 80
1199.29 78
1199.37 75
1199.45 71
1199.53 67
1199.61 63
1199.69 61
1199.77 61
1199.85 62
1199.92 64
1200.00 67
1200.08 70
1200.16 74
1200.24 76
1200.32 78
1200.40 78
1200.48 77
1200.56 74
1200.64 70
1200.72 65
1200.80 61
1200.88 58
1200.96 56
1201.04 54
1201.11 53
1201.19 51
1201.27 49
1201.35 47
1201.43 45
1201.51 42
1201.59 41
1201.67 41
1201.75 41
1201.83 43
1201.91 45
1201.99 47
1202.07 48
1202.15 48
1202.23 46
1202.31 44
1202.38 41
1202.46 39
1202.54 36
1202.62 34
1202.70 31
1202.78 30
1202.86 29
1202.94 28
1203.02 28
1203.10 29
1203.18 31
1203.26 34
1203.34 38
1203.42 42
1203.50 46
1203.58 51
1203.66 55
1203.73 59
1203.81 62
1203.89 64
1203.97 65
1204.05 65
1204.13 63
1204.21 59
1204.29 54
1204.37 48
1204.45 42
1204.53 36
1204.61 31
1204.69 26
1204.77 23
1204.85 21
1204.93 20
1205.01 20
1205.09 20
1205.17 21
1205.24 23
1205.32 25
1205.40 27
1205.48 28
1205.56 28
1205.64 27
1205.72 25
1205.80 22
1205.88 19
1205.96 17
1206.04 15
1206.12 14
1206.20 15
1206.28 16
1206.36 18
1206.44 19
1206.52 19
1206.60 18
1206.68 15
1206.76 12
1206.84 9
1206.91 5
1206.99 2
1207.07 0
1207.15 0
1207.23 0
1207.31 1
1207.39 4
1207.47 7
1207.55 10
1207.63 13
1207.71 15
1207.79 16
1207.87 16
1207.95 14
1208.03 13
1208.11 11
1208.19 10
1208.27 10
1208.35 11
1208.43 14
1208.51 18
1208.59 22
1208.67 25
1208.75 28
1208.82 30
1208.90 30
1208.98 30
1209.06 28
1209.14 26
1209.22 23
1209.30 18
1209.38 13
1209.46 6
1209.54 0
1209.62 0
1209.70 0
1209.78 0
1209.86 0
1209.94 0
1210.02 0
1210.10 0
1210.18 2
1210.26 8
1210.34 12
1210.42 16
1210.50 18
1210.58 20
1210.66 21
1210.74 23
1210.82 24
1210.90 27
1210.98 29
1211.06 31
1211.13 33
1211.21 34
1211.29 34
1211.37 32
1211.45 28
1211.53 25
1211.61 21
1211.69 18
1211.77 16
1211.85 15
1211.93 16
1212.01 18
1212.09 20
1212.17 23
1212.25 26
1212.33 29
1212.41 32
1212.49 34
1212.57 36
1212.65 38
1212.73 39
1212.81 40
1212.89 41
1212.97 42
1213.05 43
1213.13 44
1213.21 46
1213.29 49
1213.37 52
1213.45 54
1213.53 57
1213.61 59
1213.69 60
1213.77 60
1213.85 60
1213.93 59
1214.01 57
1214.09 55
1214.17 54
1214.24 53
1214.32 53
1214.40 54
1214.48 56
1214.56 59
1214.64 63
1214.72 68
1214.80 72
1214.88 77
1214.96 82
1215.04 86
1215.12 90
1215.20 93
1215.28 96
1215.36 99
1215.44 102
1215.52 105
1215.60 107
1215.68 109
1215.76 109
1215.84 108
1215.92 107
1216.00 105
1216.08 105
1216.16 106
1216.24 107
1216.32 109
1216.40 110
1216.48 109
1216.56 106
1216.64 101
1216.72 95
1216.80 88
1216.88 82
1216.96 78
1217.04 76
1217.12 76
1217.20 77
1217.28 77
1217.36 77
1217.44 75
1217.52 71
1217.60 67
1217.68 61
1217.76 56
1217.84 52
1217.92 50
1218.00 48
1218.08 48
1218.16 49
1218.24 50
1218.32 51
1218.40 52
1218.48 52
1218.56 53
1218.64 53
1218.72 55
1218.80 57
1218.88 60
1218.96 64
1219.04 67
1219.12 70
1219.20 71
1219.28 71
1219.36 68
1219.44 64
1219.52 59
1219.60 52
1219.68 45
1219.76 39
1219.84 33
1219.92 28
1220.00 24
1220.08 23
1220.16 23
1220.24 24
1220.32 26
1220.40 29
1220.48 32
1220.56 34
1220.64 35
1220.72 35
1220.80 35
1220.88 35
1220.96 34
1221.04 33
1221.12 32
1221.20 32
1221.28 31
1221.36 31
1221.44 31
1221.52 32
1221.60 33
1221.68 33
1221.76 33
1221.84 32
1221.92 30
1222.00 27
1222.08 23
1222.16 20
1222.24 17
1222.32 16
1222.40 16
1222.48 19
1222.56 22
1222.64 25
1222.72 28
1222.80 29
1222.88 27
1222.96 25
1223.04 21
1223.12 17
1223.20 13
1223.28 10
1223.36 8
1223.44 7
1223.52 7
1223.60 8
1223.68 10
1223.76 14
1223.84 19
1223.92 25
1224.00 31
1224.08 37
1224.16 41
1224.24 43
1224.32 43
1224.40 41
1224.48 37
1224.56 34
1224.64 32
1224.72 31
1224.80 30
1224.88 31
1224.96 31
1225.04 32
1225.12 31
1225.20 31
1225.28 31
1225.36 32
1225.44 34
1225.52 36
1225.60 40
1225.68 43
1225.76 47
1225.84 49
1225.92 51
1226.00 51
1226.08 50
1226.16 48
1226.24 46
1226.32 43
1226.40 41
1226.48 39
1226.56 38
1226.64 38
1226.72 38
1226.80 38
1226.89 40
1226.97 41
1227.05 43
1227.13 45
1227.21 46
1227.29 46
1227.37 45
1227.45 44
1227.53 45
1227.61 46
1227.69 49
1227.77 54
1227.85 60
1227.93 66
1228.01 72
1228.09 77
1228.17 79
1228.25 79
1228.33 77
1228.41 74
1228.49 69
1228.57 65
1228.65 62
1228.73 59
1228.81 58
1228.89 59
1228.97 60
1229.05 62
1229.13 64
1229.21 66
1229.29 69
1229.37 72
1229.45 75
1229.53 79
1229.61 81
1229.69 83
1229.77 83
1229.85 81
1229.93 78
1230.02 75
1230.10 72
1230.18 71
1230.26 72
1230.34 75
1230.42 79
1230.50 85
1230.58 91
1230.66 97
1230.74 103
1230.82 107
1230.90 110
1230.98 111
1231.06 110
1231.14 107
1231.22 103
1231.30 99
1231.38 95
1231.46 93
1231.54 93
1231.62 96
1231.70 99
1231.78 103
1231.86 106
1231.94 108
1232.02 108
1232.10 107
1232.18 105
1232.26 103
1232.35 101
1232.43 98
1232.51 96
1232.59 93
1232.67 89
1232.75 85
1232.83 81
1232.91 77
1232.99 73
1233.07 70
1233.15 67
1233.23 65
1233.31 63
1233.39 61
1233.47 60
1233.55 59
1233.63 60
1233.71 61
1233.79 63
1233.87 64
1233.95 63
1234.03 61
1234.11 56
1234.19 50
1234.28 44
1234.36 36
1234.44 30
1234.52 23
1234.60 18
1234.68 12
1234.76 7
1234.84 3
1234.92 0
1235.00 0
1235.08 0
1235.16 0
1235.24 0
1235.32 0
1235.40 0
1235.48 0
1235.56 0
1235.64 3
1235.72 7
1235.80 12
1235.88 17
1235.97 22
1236.05 27
1236.13 31
1236.21 34
1236.29 37
1236.37 38
1236.45 38
1236.53 36
1236.61 33
1236.69 28
1236.77 22
1236.85 16
1236.93 10
1237.01 5
1237.09 1
1237.17 0
1237.25 0
1237.33 0
1237.41 2
1237.50 5
1237.58 8
1237.66 12
1237.74 17
1237.82 22
1237.90 28
1237.98 34
1238.06 41
1238.14 46
1238.22 51
1238.30 55
1238.38 57
1238.46 57
1238.54 56
1238.62 54
1238.70 50
1238.78 45
1238.87 40
1238.95 36
1239.03 31
1239.11 28
1239.19 27
1239.27 26
1239.35 26
1239.43 27
1239.51 27
1239.59 26
1239.67 24
1239.75 21
1239.83 18
1239.91 15
1239.99 12
1240.07 11
1240.16 12
1240.24 15
1240.32 20
1240.40 25
1240.48 30
1240.56 34
1240.64 37
1240.72 39
1240.80 40
1240.88 40
1240.96 42
1241.04 46
1241.12 50
1241.20 55
1241.28 61
1241.37 65
1241.45 69
1241.53 71
1241.61 72
1241.69 71
1241.77 69
1241.85 66
1241.93 63
1242.01 59
1242.09 56
1242.17 53
1242.25 51
1242.33 50
1242.41 50
1242.50 51
1242.58 53
1242.66 55
1242.74 57
1242.82 59
1242.90 62
1242.98 67
1243.06 73
1243.14 81
1243.22 90
1243.30 101
1243.38 113
1243.46 124
1243.54 134
1243.63 143
1243.71 149
1243.79 154
1243.87 156
1243.95 157
1244.03 157
1244.11 154
1244.19 150
1244.27 144
1244.35 136
1244.43 126
1244.51 115
1244.59 104
1244.68 93
1244.76 83
1244.84 75
1244.92 70
1245.00 67
1245.08 65
1245.16 64
1245.24 63
1245.32 61
1245.40 60
1245.48 58
1245.56 56
1245.65 55
1245.73 55
1245.81 58
1245.89 62
1245.97 68
1246.05 75
1246.13 82
1246.21 87
1246.29 92
1246.37 94
1246.45 93
1246.53 91
1246.62 88
1246.70 84
1246.78 81
1246.86 79
1246.94 79
1247.02 80
1247.10 82
1247.18 84
1247.26 88
1247.34 91
1247.42 93
1247.50 95
1247.59 96
1247.67 96
1247.75 94
1247.83 92
1247.91 89
1247.99 84
1248.07 78
1248.15 70
1248.23 61
1248.31 53
1248.39 46
1248.48 42
1248.56 40
1248.64 42
1248.72 45
1248.80 49
1248.88 53
1248.96 56
1249.04 57
1249.12 56
1249.20 54
1249.28 52
1249.37 49
1249.45 47
1249.53 44
1249.61 41
1249.69 38
1249.77 36
1249.85 34
1249.93 32
1250.01 32
1250.09 32
1250.18 33
1250.26 35
1250.34 37
1250.42 40
1250.50 42
1250.58 44
1250.66 46
1250.74 45
1250.82 44
1250.90 42
1250.98 40
1251.07 38
1251.15 38
1251.23 39
1251.31 41
1251.39 43
1251.47 45
1251.55 46
1251.63 47
1251.71 46
1251.79 46
1251.88 45
1251.96 46
1252.04 48
1252.12 49
1252.20 51
1252.28 53
1252.36 55
1252.44 56
1252.52 57
1252.61 58
1252.69 59
1252.77 59
1252.85 59
1252.93 58
1253.01 57
1253.09 56
1253.17 54
1253.25 52
1253.33 51
1253.42 50
1253.50 49
1253.58 49
1253.66 49
1253.74 50
1253.82 52
1253.90 55
1253.98 60
1254.06 65
1254.15 70
1254.23 75
1254.31 79
1254.39 82
1254.47 82
1254.55 80
1254.63 78
1254.71 77
1254.79 76
1254.88 77
1254.96 80
1255.04 84
1255.12 89
1255.20 93
1255.28 95
1255.36 95
1255.44 93
1255.52 90
1255.61 85
1255.69 81
1255.77 78
1255.85 77
1255.93 78
1256.01 82
1256.09 86
1256.17 91
1256.26 95
1256.34 97
1256.42 96
1256.50 94
1256.58 89
1256.66 84
1256.74 80
1256.82 77
1256.90 76
1256.99 77
1257.07 79
1257.15 83
1257.23 86
1257.31 89
1257.39 91
1257.47 92
1257.55 93
1257.64 93
1257.72 93
1257.80 92
1257.88 92
1257.96 92
1258.04 91
1258.12 91
1258.20 91
1258.29 92
1258.37 93
1258.45 96
1258.53 99
1258.61 103
1258.69 108
1258.77 113
1258.85 117
1258.93 121
1259.02 124
1259.10 126
1259.18 128
1259.26 130
1259.34 132
1259.42 136
1259.50 141
1259.59 147
1259.67 154
1259.75 161
1259.83 166
1259.91 170
1259.99 171
1260.07 171
1260.15 168
1260.24 165
1260.32 161
1260.40 158
1260.48 157
1260.56 156
1260.64 156
1260.72 157
1260.80 157
1260.89 156
1260.97 154
1261.05 149
1261.13 144
1261.21 137
1261.29 131
1261.37 124
1261.45 117
1261.54 110
1261.62 104
1261.70 99
1261.78 93
1261.86 89
1261.94 85
1262.02 83
1262.11 83
1262.19 84
1262.27 85
1262.35 87
1262.43 89
1262.51 89
1262.59 89
1262.68 87
1262.76 84
1262.84 80
1262.92 75
1263.00 70
1263.08 65
1263.16 60
1263.24 56
1263.33 54
1263.41 52
1263.49 52
1263.57 53
1263.65 54
1263.73 55
1263.81 57
1263.90 57
1263.98 57
1264.06 56
1264.14 54
1264.22 50
1264.30 46
1264.38 41
1264.47 38
1264.55 36
1264.63 36
1264.71 37
1264.79 39
1264.87 42
1264.95 44
1265.04 45
1265.12 45
1265.20 44
1265.28 43
1265.36 41
1265.44 39
1265.52 37
1265.61 34
1265.69 32
1265.77 29
1265.85 27
1265.93 27
1266.01 28
1266.10 30
1266.18 34
1266.26 38
1266.34 42
1266.42 46
1266.50 47
1266.58 47
1266.67 46
1266.75 43
1266.83 40
1266.91 36
1266.99 31
1267.07 28
1267.15 25
1267.24 23
1267.32 24
1267.40 26
1267.48 30
1267.56 37
1267.64 44
1267.73 52
1267.81 59
1267.89 65
1267.97 69
1268.05 70
1268.13 70
1268.21 70
1268.30 69
1268.38 69
1268.46 71
1268.54 75
1268.62 80
1268.70 86
1268.79 92
1268.87 98
1268.95 104
1269.03 109
1269.11 112
1269.19 115
1269.28 116
1269.36 116
1269.44 115
1269.52 114
1269.60 114
1269.68 116
1269.76 120
1269.85 128
1269.93 137
1270.01 148
1270.09 159
1270.17 169
1270.25 179
1270.34 187
1270.42 193
1270.50 197
1270.58 199
1270.66 198
1270.74 196
1270.83 192
1270.91 185
1270.99 178
1271.07 169
1271.15 160
1271.23 152
1271.32 144
1271.40 137
1271.48 131
1271.56 126
1271.64 123
1271.72 121
1271.81 119
1271.89 119
1271.97 121
1272.05 125
1272.13 131
1272.21 137
1272.30 144
1272.38 148
1272.46 150
1272.54 148
1272.62 142
1272.70 133
1272.79 123
1272.87 112
1272.95 103
1273.03 96
1273.11 92
1273.19 91
1273.28 93
1273.36 98
1273.44 105
1273.52 112
1273.60 120
1273.68 127
1273.77 134
1273.85 140
1273.93 145
1274.01 149
1274.09 152
1274.17 155
1274.26 158
1274.34 159
1274.42 160
1274.50 162
1274.58 163
1274.67 165
1274.75 168
1274.83 171
1274.91 175
1274.99 177
1275.07 179
1275.16 180
1275.24 180
1275.32 179
1275.40 179
1275.48 178
1275.56 179
1275.65 181
1275.73 184
1275.81 188
1275.89 193
1275.97 198
1276.06 203
1276.14 206
1276.22 209
1276.30 209
1276.38 208
1276.46 205
1276.55 201
1276.63 197
1276.71 192
1276.79 188
1276.87 185
1276.96 182
1277.04 179
1277.12 176
1277.20 173
1277.28 170
1277.36 166
1277.45 162
1277.53 159
1277.61 157
1277.69 156
1277.77 155
1277.86 155
1277.94 155
1278.02 155
1278.10 156
1278.18 155
1278.27 154
1278.35 150
1278.43 145
1278.51 139
1278.59 131
1278.67 122
1278.76 114
1278.84 108
1278.92 103
1279.00 99
1279.08 97
1279.17 95
1279.25 92
1279.33 88
1279.41 83
1279.49 77
1279.58 71
1279.66 65
1279.74 61
1279.82 58
1279.90 56
1279.99 55
1280.07 55
1280.15 55
1280.23 55
1280.31 55
1280.39 56
1280.48 57
1280.56 57
1280.64 57
1280.72 57
1280.80 57
1280.89 57
1280.97 57
1281.05 58
1281.13 58
1281.21 59
1281.30 57
1281.38 54
1281.46 50
1281.54 43
1281.62 36
1281.71 29
1281.79 25
1281.87 23
1281.95 22
1282.03 24
1282.12 25
1282.20 26
1282.28 25
1282.36 21
1282.44 16
1282.53 10
1282.61 4
1282.69 0
1282.77 0
1282.85 0
1282.94 0
1283.02 0
1283.10 0
1283.18 0
1283.26 1
1283.35 2
1283.43 3
1283.51 3
1283.59 4
1283.67 5
1283.76 6
1283.84 9
1283.92 12
1284.00 16
1284.08 21
1284.17 27
1284.25 33
1284.33 41
1284.41 50
1284.50 58
1284.58 67
1284.66 74
1284.74 80
1284.82 83
1284.91 85
1284.99 85
1285.07 84
1285.15 82
1285.23 79
1285.32 75
1285.40 70
1285.48 64
1285.56 57
1285.64 51
1285.73 45
1285.81 42
1285.89 41
1285.97 41
1286.06 42
1286.14 45
1286.22 47
1286.30 50
1286.38 52
1286.47 55
1286.55 58
1286.63 63
1286.71 68
1286.79 74
1286.88 79
1286.96 84
1287.04 88
1287.12 91
1287.21 94
1287.29 98
1287.37 104
1287.45 111
1287.53 119
1287.62 128
1287.70 135
1287.78 142
1287.86 146
1287.94 149
1288.03 151
1288.11 153
1288.19 154
1288.27 155
1288.36 157
1288.44 159
1288.52 160
1288.60 161
1288.68 160
1288.77 157
1288.85 153
1288.93 148
1289.01 142
1289.10 136
1289.18 130
1289.26 125
1289.34 123
1289.42 124
1289.51 128
1289.59 134
1289.67 143
1289.75 152
1289.84 160
1289.92 166
1290.00 172
1290.08 177
1290.16 181
1290.25 186
1290.33 191
1290.41 198
1290.49 204
1290.58 209
1290.66 213
1290.74 213
1290.82 211
1290.90 208
1290.99 204
1291.07 200
1291.15 199
1291.23 200
1291.32 204
1291.40 210
1291.48 216
1291.56 222
1291.65 225
1291.73 223
1291.81 218
1291.89 208
1291.97 195
1292.06 180
1292.14 166
1292.22 154
1292.30 145
1292.39 139
1292.47 135
1292.55 134
1292.63 132
1292.72 130
1292.80 127
1292.88 123
1292.96 117
1293.04 110
1293.13 102
1293.21 94
1293.29 87
1293.37 81
1293.46 76
1293.54 73
1293.62 72
1293.70 71
1293.79 72
1293.87 72
1293.95 72
1294.03 70
1294.12 68
1294.20 66
1294.28 65
1294.36 67
1294.45 71
1294.53 77
1294.61 84
1294.69 91
1294.77 98
1294.86 102
1294.94 105
1295.02 106
1295.10 106
1295.19 105
1295.27 103
1295.35 100
1295.43 96
1295.52 93
1295.60 90
1295.68 87
1295.76 84
1295.85 82
1295.93 81
1296.01 79
1296.09 76
1296.18 72
1296.26 66
1296.34 60
1296.42 52
1296.51 46
1296.59 41
1296.67 39
1296.75 39
1296.84 41
1296.92 44
1297.00 48
1297.08 50
1297.17 51
1297.25 50
1297.33 48
1297.41 44
1297.50 40
1297.58 35
1297.66 29
1297.74 24
1297.83 20
1297.91 16
1297.99 14
1298.07 13
1298.16 16
1298.24 21
1298.32 27
1298.40 34
1298.49 40
1298.57 45
1298.65 49
1298.73 51
1298.82 52
1298.90 53
1298.98 56
1299.06 61
1299.15 69
1299.23 78
1299.31 89
1299.39 100
1299.48 110
1299.56 118
1299.64 124
1299.72 129
1299.81 132
1299.89 134
1299.97 136
1300.05 137
1300.14 138
1300.22 139
1300.30 138
1300.38 136
1300.47 133
1300.55 129
1300.63 126
1300.71 124
1300.80 123
1300.88 124
1300.96 127
1301.04 132
1301.13 137
1301.21 143
1301.29 148
1301.38 152
1301.46 154
1301.54 155
1301.62 154
1301.71 151
1301.79 148
1301.87 146
1301.95 145
1302.04 145
1302.12 145
1302.20 146
1302.28 147
1302.37 148
1302.45 149
1302.53 151
1302.61 154
1302.70 159
1302.78 165
1302.86 172
1302.95 178
1303.03 182
1303.11 182
1303.19 180
1303.28 174
1303.36 166
1303.44 159
1303.52 153
1303.61 152
1303.69 153
1303.77 157
1303.85 162
1303.94 165
1304.02 167
1304.10 164
1304.19 160
1304.27 154
1304.35 148
1304.43 145
1304.52 145
1304.60 150
1304.68 159
1304.76 170
1304.85 183
1304.93 196
1305.01 207
1305.10 215
1305.18 220
1305.26 221
1305.34 219
1305.43 214
1305.51 207
1305.59 199
1305.67 190
1305.76 180
1305.84 171
1305.92 162
1306.01 154
1306.09 149
1306.17 147
1306.25 148
1306.34 152
1306.42 159
1306.50 168
1306.59 176
1306.67 181
1306.75 184
1306.83 182
1306.92 176
1307.00 166
1307.08 153
1307.16 138
1307.25 123
1307.33 109
1307.41 97
1307.50 87
1307.58 80
1307.66 75
1307.74 73
1307.83 72
1307.91 72
1307.99 70
1308.08 68
1308.16 65
1308.24 61
1308.32 58
1308.41 56
1308.49 57
1308.57 59
1308.66 64
1308.74 69
1308.82 75
1308.90 81
1308.99 88
1309.07 93
1309.15 99
1309.24 104
1309.32 107
1309.40 110
1309.48 111
1309.57 110
1309.65 109
1309.73 108
1309.82 107
1309.90 108
1309.98 110
1310.06 114
1310.15 118
1310.23 123
1310.31 127
1310.40 129
1310.48 131
1310.56 132
1310.64 132
1310.73 131
1310.81 130
1310.89 128
1310.98 126
1311.06 123
1311.14 118
1311.22 113
1311.31 106
1311.39 98
1311.47 89
1311.56 79
1311.64 70
1311.72 60
1311.81 52
1311.89 44
1311.97 38
1312.05 35
1312.14 32
1312.22 31
1312.30 30
1312.39 29
1312.47 27
1312.55 23
1312.63 19
1312.72 12
1312.80 5
1312.88 0
1312.97 0
1313.05 0
1313.13 0
1313.22 0
1313.30 0
1313.38 0
1313.46 0
1313.55 10
1313.63 24
1313.71 35
1313.80 44
1313.88 48
1313.96 50
1314.05 48
1314.13 46
1314.21 44
1314.29 43
1314.38 43
1314.46 43
1314.54 44
1314.63 44
1314.71 43
1314.79 41
1314.88 38
1314.96 35
1315.04 33
1315.12 34
1315.21 38
1315.29 45
1315.37 56
1315.46 70
1315.54 85
1315.62 100
1315.71 114
1315.79 126
1315.87 134
1315.96 139
1316.04 140
1316.12 136
1316.20 129
1316.29 120
1316.37 110
1316.45 102
1316.54 95
1316.62 93
1316.70 94
1316.79 97
1316.87 103
1316.95 110
1317.04 116
1317.12 119
1317.20 121
1317.29 120
1317.37 118
1317.45 114
1317.53 111
1317.62 109
1317.70 107
1317.78 107
1317.87 109
1317.95 112
1318.03 116
1318.12 122
1318.20 128
1318.28 134
1318.37 140
1318.45 144
1318.53 146
1318.62 146
1318.70 144
1318.78 142
1318.86 140
1318.95 137
1319.03 135
1319.11 131
1319.20 127
1319.28 122
1319.36 115
1319.45 108
1319.53 104
1319.61 102
1319.70 105
1319.78 112
1319.86 124
1319.95 137
1320.03 151
1320.11 162
1320.20 170
1320.28 173
1320.36 172
1320.45 167
1320.53 161
1320.61 154
1320.69 148
1320.78 142
1320.86 136
1320.94 130
1321.03 124
1321.11 117
1321.19 108
1321.28 100
1321.36 92
1321.44 86
1321.53 80
1321.61 76
1321.69 72
1321.78 68
1321.86 65
1321.94 61
1322.03 58
1322.11 55
1322.19 53
1322.28 54
1322.36 57
1322.44 63
1322.53 72
1322.61 84
1322.69 96
1322.78 109
1322.86 119
1322.94 126
1323.03 129
1323.11 129
1323.19 127
1323.28 124
1323.36 123
1323.44 123
1323.53 125
1323.61 127
1323.69 128
1323.78 126
1323.86 120
1323.94 112
1324.03 101
1324.11 91
1324.19 82
1324.28 76
1324.36 74
1324.44 77
1324.53 82
1324.61 89
1324.69 96
1324.78 104
1324.86 111
1324.94 116
1325.03 118
1325.11 119
1325.19 118
1325.28 117
1325.36 115
1325.44 113
1325.53 112
1325.61 111
1325.69 112
1325.78 115
1325.86 118
1325.94 122
1326.03 126
1326.11 129
1326.19 131
1326.28 132
1326.36 132
1326.44 133
1326.53 134
1326.61 137
1326.69 140
1326.78 144
1326.86 147
1326.94 148
1327.03 146
1327.11 141
1327.19 133
1327.28 123
1327.36 113
1327.44 103
1327.53 96
1327.61 90
1327.69 87
1327.78 87
1327.86 89
1327.95 93
1328.03 98
1328.11 103
1328.20 107
1328.28 109
1328.36 108
1328.45 104
1328.53 96
1328.61 86
1328.70 76
1328.78 65
1328.86 57
1328.95 52
1329.03 50
1329.11 52
1329.20 55
1329.28 58
1329.36 60
1329.45 60
1329.53 58
1329.61 54
1329.70 51
1329.78 49
1329.87 50
1329.95 52
1330.03 57
1330.12 64
1330.20 71
1330.28 78
1330.37 84
1330.45 88
1330.53 91
1330.62 92
1330.70 93
1330.78 93
1330.87 95
1330.95 97
1331.03 101
1331.12 108
1331.20 116
1331.29 125
1331.37 134
1331.45 142
1331.54 148
1331.62 152
1331.70 155
1331.79 156
1331.87 157
1331.95 160
1332.04 164
1332.12 171
1332.20 179
1332.29 187
1332.37 193
1332.46 196
1332.54 195
1332.62 192
1332.71 187
1332.79 182
1332.87 181
1332.96 183
1333.04 190
1333.12 198
1333.21 207
1333.29 214
1333.38 219
1333.46 221
1333.54 221
1333.63 219
1333.71 218
1333.79 217
1333.88 218
1333.96 219
1334.04 220
1334.13 220
1334.21 218
1334.30 215
1334.38 210
1334.46 205
1334.55 200
1334.63 195
1334.71 190
1334.80 185
1334.88 179
1334.96 172
1335.05 165
1335.13 157
1335.22 152
1335.30 150
1335.38 151
1335.47 157
1335.55 165
1335.63 174
1335.72 182
1335.80 186
1335.89 186
1335.97 181
1336.05 174
1336.14 165
1336.22 156
1336.30 147
1336.39 139
1336.47 132
1336.55 126
1336.64 121
1336.72 117
1336.81 114
1336.89 112
1336.97 112
1337.06 112
1337.14 113
1337.22 114
1337.31 116
1337.39 118
1337.48 121
1337.56 126
1337.64 132
1337.73 139
1337.81 145
1337.89 151
1337.98 156
1338.06 158
1338.15 159
1338.23 157
1338.31 155
1338.40 153
1338.48 151
1338.56 150
1338.65 149
1338.73 148
1338.82 148
1338.90 149
1338.98 150
1339.07 153
1339.15 158
1339.24 163
1339.32 169
1339.40 175
1339.49 178
1339.57 179
1339.65 178
1339.74 174
1339.82 170
1339.91 166
1339.99 162
1340.07 159
1340.16 156
1340.24 152
1340.32 146
1340.41 140
1340.49 132
1340.58 125
1340.66 118
1340.74 113
1340.83 110
1340.91 108
1341.00 108
1341.08 107
1341.16 107
1341.25 105
1341.33 104
1341.41 103
1341.50 105
1341.58 108
1341.67 113
1341.75 118
1341.83 123
1341.92 125
1342.00 124
1342.09 121
1342.17 118
1342.25 114
1342.34 112
1342.42 111
1342.51 111
1342.59 112
1342.67 112
1342.76 111
1342.84 108
1342.93 106
1343.01 103
1343.09 102
1343.18 103
1343.26 105
1343.34 109
1343.43 114
1343.51 118
1343.60 122
1343.68 126
1343.76 128
1343.85 129
1343.93 129
1344.02 128
1344.10 127
1344.18 124
1344.27 122
1344.35 119
1344.44 116
1344.52 113
1344.60 112
1344.69 112
1344.77 114
1344.86 118
1344.94 122
1345.02 126
1345.11 128
1345.19 129
1345.28 128
1345.36 126
1345.44 123
1345.53 121
1345.61 118
1345.70 116
1345.78 115
1345.86 115
1345.95 114
1346.03 113
1346.12 113
1346.20 112
1346.28 112
1346.37 112
1346.45 111
1346.54 110
1346.62 109
1346.70 107
1346.79 105
1346.87 101
1346.96 97
1347.04 93
1347.12 88
1347.21 83
1347.29 76
1347.38 69
1347.46 63
1347.54 56
1347.63 52
1347.71 50
1347.80 50
1347.88 55
1347.97 62
1348.05 72
1348.13 84
1348.22 96
1348.30 106
1348.39 114
1348.47 118
1348.55 119
1348.64 116
1348.72 112
1348.81 106
1348.89 102
1348.97 99
1349.06 97
1349.14 98
1349.23 99
1349.31 100
1349.39 99
1349.48 96
1349.56 90
1349.65 83
1349.73 74
1349.82 66
1349.90 59
1349.98 55
1350.07 53
1350.15 54
1350.24 57
1350.32 61
1350.40 64
1350.49 66
1350.57 67
1350.66 66
1350.74 64
1350.83 63
1350.91 62
1350.99 62
1351.08 63
1351.16 63
1351.25 63
1351.33 62
1351.41 60
1351.50 56
1351.58 50
1351.67 43
1351.75 34
1351.84 26
1351.92 17
1352.00 10
1352.09 4
1352.17 0
1352.26 0
1352.34 0
1352.43 0
1352.51 0
1352.59 0
1352.68 0
1352.76 0
1352.85 0
1352.93 3
1353.01 9
1353.10 14
1353.18 19
1353.27 23
1353.35 25
1353.44 25
1353.52 24
1353.60 22
1353.69 20
1353.77 17
1353.86 16
1353.94 16
1354.03 18
1354.11 22
1354.19 28
1354.28 33
1354.36 38
1354.45 42
1354.53 42
1354.62 40
1354.70 34
1354.78 25
1354.87 14
1354.95 2
1355.04 0
1355.12 0
1355.21 0
1355.29 0
1355.37 0
1355.46 0
1355.54 0
1355.63 0
1355.71 12
1355.80 23
1355.88 31
1355.96 37
1356.05 41
1356.13 43
1356.22 45
1356.30 47
1356.39 49
1356.47 51
1356.55 50
1356.64 48
1356.72 43
1356.81 35
1356.89 26
1356.98 16
1357.06 8
1357.15 2
1357.23 0
1357.31 0
1357.40 0
1357.48 0
1357.57 0
1357.65 0
1357.74 2
1357.82 4
1357.90 8
1357.99 14
1358.07 21
1358.16 29
1358.24 39
1358.33 48
1358.41 58
1358.50 68
1358.58 78
1358.66 89
1358.75 102
1358.83 115
1358.92 130
1359.00 144
1359.09 157
1359.17 168
1359.26 177
1359.34 183
1359.42 188
1359.51 192
1359.59 195
1359.68 199
1359.76 202
1359.85 205
1359.93 208
1360.02 211
1360.10 215
1360.18 219
1360.27 226
1360.35 234
1360.44 245
1360.52 256
1360.61 267
1360.69 275
1360.78 280
1360.86 281
1360.94 280
1361.03 278
1361.11 277
1361.20 280
1361.28 287
1361.37 299
1361.45 315
1361.54 333
1361.62 352
1361.70 368
1361.79 382
1361.87 390
1361.96 394
1362.04 393
1362.13 387
1362.21 379
1362.30 370
1362.38 362
1362.47 355
1362.55 351
1362.63 350
1362.72 352
1362.80 355
1362.89 360
1362.97 363
1363.06 365
1363.14 364
1363.23 359
1363.31 352
1363.40 343
1363.48 333
1363.56 324
1363.65 317
1363.73 312
1363.82 309
1363.90 307
1363.99 305
1364.07 302
1364.16 296
1364.24 289
1364.33 280
1364.41 270
1364.50 262
1364.58 255
1364.66 249
1364.75 244
1364.83 239
1364.92 232
1365.00 222
1365.09 211
1365.17 198
1365.26 185
1365.34 174
1365.43 166
1365.51 161
1365.59 158
1365.68 156
1365.76 155
1365.85 152
1365.93 148
1366.02 140
1366.10 131
1366.19 121
1366.27 111
1366.36 103
1366.44 97
1366.53 96
1366.61 97
1366.70 101
1366.78 106
1366.86 111
1366.95 114
1367.03 114
1367.12 111
1367.20 105
1367.29 96
1367.37 85
1367.46 74
1367.54 63
1367.63 54
1367.71 46
1367.80 40
1367.88 35
1367.97 32
1368.05 30
1368.13 29
1368.22 29
1368.30 29
1368.39 30
1368.47 30
1368.56 31
1368.64 33
1368.73 36
1368.81 40
1368.90 45
1368.98 49
1369.07 53
1369.15 55
1369.24 56
1369.32 56
1369.41 55
1369.49 55
1369.58 55
1369.66 58
1369.74 63
1369.83 69
1369.91 76
1370.00 81
1370.08 85
1370.17 85
1370.25 82
1370.34 77
1370.42 69
1370.51 60
1370.59 50
1370.68 42
1370.76 35
1370.85 28
1370.93 23
1371.02 19
1371.10 15
1371.19 11
1371.27 6
1371.36 2
1371.44 0
1371.53 0
1371.61 0
1371.69 0
1371.78 0
1371.86 0
1371.95 0
1372.03 0
1372.12 6
1372.20 15
1372.29 25
1372.37 34
1372.46 44
1372.54 53
1372.63 63
1372.71 72
1372.80 82
1372.88 91
1372.97 98
1373.05 104
1373.14 107
1373.22 108
1373.31 107
1373.39 104
1373.48 101
1373.56 97
1373.65 94
1373.73 91
1373.82 90
1373.90 89
1373.99 88
1374.07 87
1374.16 85
1374.24 82
1374.33 78
1374.41 74
1374.50 70
1374.58 67
1374.67 63
1374.75 61
1374.83 61
1374.92 62
1375.00 65
1375.09 70
1375.17 76
1375.26 82
1375.34 89
1375.43 96
1375.51 101
1375.60 105
1375.68 107
1375.77 108
1375.85 108
1375.94 108
1376.02 110
1376.11 114
1376.19 120
1376.28 130
1376.36 142
1376.45 154
1376.53 167
1376.62 178
1376.70 187
1376.79 194
1376.87 199
1376.96 203
1377.04 206
1377.13 210
1377.21 213
1377.30 217
1377.38 220
1377.47 221
1377.55 221
1377.64 220
1377.72 217
1377.81 213
1377.89 209
1377.98 205
1378.06 203
1378.15 203
1378.23 204
1378.32 206
1378.40 210
1378.49 214
1378.57 217
1378.66 219
1378.74 220
1378.83 219
1378.91 218
1379.00 217
1379.08 216
1379.17 216
1379.25 216
1379.34 216
1379.42 216
1379.51 215
1379.59 213
1379.68 209
1379.76 204
1379.85 198
1379.93 193
1380.02 188
1380.10 183
1380.19 178
1380.27 173
1380.36 168
1380.45 161
1380.53 154
1380.62 147
1380.70 140
1380.79 135
1380.87 131
1380.96 129
1381.04 129
1381.13 129
1381.21 131
1381.30 132
1381.38 133
1381.47 133
1381.55 132
1381.64 131
1381.72 129
1381.81 129
1381.89 130
1381.98 132
1382.06 136
1382.15 140
1382.23 144
1382.32 148
1382.40 151
1382.49 153
1382.57 152
1382.66 150
1382.74 145
1382.83 137
1382.91 126
1383.00 114
1383.08 100
1383.17 87
1383.25 76
1383.34 68
1383.42 64
1383.51 63
1383.60 64
1383.68 65
1383.77 66
1383.85 66
1383.94 65
1384.02 63
1384.11 61
1384.19 60
1384.28 60
1384.36 60
1384.45 61
1384.53 63
1384.62 64
1384.70 65
1384.79 65
1384.87 66
1384.96 66
1385.04 66
1385.13 65
1385.21 63
1385.30 59
1385.38 55
1385.47 51
1385.55 46
1385.64 43
1385.73 41
1385.81 39
1385.90 37
1385.98 35
1386.07 32
1386.15 28
1386.24 23
1386.32 18
1386.41 15
1386.49 13
1386.58 14
1386.66 16
1386.75 19
1386.83 22
1386.92 25
1387.00 27
1387.09 29
1387.18 32
1387.26 36
1387.35 41
1387.43 47
1387.52 53
1387.60 58
1387.69 60
1387.77 60
1387.86 58
1387.94 53
1388.03 48
1388.11 43
1388.20 38
1388.28 35
1388.37 32
1388.45 31
1388.54 31
1388.63 33
1388.71 35
1388.80 39
1388.88 42
1388.97 45
1389.05 48
1389.14 48
1389.22 47
1389.31 43
1389.39 39
1389.48 33
1389.56 27
1389.65 22
1389.74 17
1389.82 14
1389.91 13
1389.99 13
1390.08 15
1390.16 19
1390.25 25
1390.33 32
1390.42 39
1390.50 45
1390.59 51
1390.67 55
1390.76 57
1390.85 58
1390.93 58
1391.02 58
1391.10 58
1391.19 59
1391.27 61
1391.36 63
1391.44 66
1391.53 67
1391.61 67
1391.70 66
1391.78 63
1391.87 59
1391.96 55
1392.04 51
1392.13 49
1392.21 48
1392.30 50
1392.38 53
1392.47 58
1392.55 63
1392.64 68
1392.72 71
1392.81 73
1392.90 73
1392.98 72
1393.07 69
1393.15 66
1393.24 64
1393.32 62
1393.41 62
1393.49 64
1393.58 67
1393.67 72
1393.75 78
1393.84 85
1393.92 93
1394.01 101
1394.09 107
1394.18 113
1394.26 116
1394.35 118
1394.43 119
1394.52 119
1394.61 118
1394.69 117
1394.78 114
1394.86 111
1394.95 105
1395.03 97
1395.12 88
1395.20 78
1395.29 68
1395.38 60
1395.46 54
1395.55 50
1395.63 47
1395.72 45
1395.80 43
1395.89 40
1395.97 37
1396.06 32
1396.15 27
1396.23 21
1396.32 15
1396.40 9
1396.49 2
1396.57 0
1396.66 0
1396.74 0
1396.83 0
1396.92 0
1397.00 0
1397.09 0
1397.17 0
1397.26 8
1397.34 16
1397.43 23
1397.51 29
1397.60 33
1397.69 35
1397.77 37
1397.86 39
1397.94 40
1398.03 42
1398.11 43
1398.20 42
1398.29 40
1398.37 35
1398.46 27
1398.54 17
1398.63 5
1398.71 0
1398.80 0
1398.89 0
1398.97 0
1399.06 0
1399.14 0
1399.23 1
1399.31 11
1399.40 21
1399.48 29
1399.57 37
1399.66 43
1399.74 49
1399.83 53
1399.91 57
1400.00 58
1400.08 59
1400.17 58
1400.26 57
1400.34 56
1400.43 56
1400.51 55
1400.60 54
1400.68 52
1400.77 49
1400.86 44
1400.94 38
1401.03 34
1401.11 32
1401.20 33
1401.28 36
1401.37 42
1401.46 49
1401.54 56
1401.63 61
1401.71 64
1401.80 65
1401.88 65
1401.97 64
1402.06 61
1402.14 58
1402.23 54
1402.31 49
1402.40 43
1402.48 38
1402.57 32
1402.66 28
1402.74 25
1402.83 22
1402.91 20
1403.00 19
1403.09 19
1403.17 19
1403.26 19
1403.34 20
1403.43 23
1403.51 26
1403.60 32
1403.69 39
1403.77 47
1403.86 56
1403.94 64
1404.03 72
1404.11 77
1404.20 81
1404.29 82
1404.37 82
1404.46 81
1404.54 79
1404.63 75
1404.72 71
1404.80 66
1404.89 61
1404.97 55
1405.06 50
1405.14 46
1405.23 44
1405.32 44
1405.40 46
1405.49 49
1405.57 52
1405.66 53
1405.75 53
1405.83 51
1405.92 48
1406.00 43
1406.09 38
1406.18 34
1406.26 29
1406.35 25
1406.43 21
1406.52 17
1406.60 13
1406.69 10
1406.78 6
1406.86 4
1406.95 2
1407.03 1
1407.12 1
1407.21 1
1407.29 2
1407.38 3
1407.46 6
1407.55 8
1407.64 10
1407.72 11
1407.81 12
1407.89 11
1407.98 9
1408.07 8
1408.15 8
1408.24 10
1408.32 15
1408.41 22
1408.49 31
1408.58 40
1408.67 49
1408.75 56
1408.84 59
1408.92 59
1409.01 55
1409.10 47
1409.18 38
1409.27 27
1409.35 15
1409.44 6
1409.53 0
1409.61 0
1409.70 0
1409.78 0
1409.87 3
1409.96 11
1410.04 18
1410.13 25
1410.21 30
1410.30 33
1410.39 34
1410.47 35
1410.56 34
1410.64 34
1410.73 33
1410.82 33
1410.90 32
1410.99 32
1411.07 32
1411.16 34
1411.25 36
1411.33 40
1411.42 44
1411.50 47
1411.59 49
1411.68 49
1411.76 46
1411.85 40
1411.93 33
1412.02 26
1412.11 21
1412.19 18
1412.28 18
1412.37 20
1412.45 24
1412.54 30
1412.62 35
1412.71 40
1412.80 43
1412.88 46
1412.97 49
1413.05 51
1413.14 52
1413.23 54
1413.31 54
1413.40 53
1413.48 52
1413.57 49
1413.66 47
1413.74 45
1413.83 45
1413.91 47
1414.00 50
1414.09 54
1414.17 58
1414.26 60
1414.35 59
1414.43 56
1414.52 50
1414.60 42
1414.69 34
1414.78 26
1414.86 20
1414.95 16
1415.03 15
1415.12 16
1415.21 19
1415.29 21
1415.38 23
1415.47 23
1415.55 21
1415.64 18
1415.72 14
1415.81 10
1415.90 8
1415.98 7
1416.07 9
1416.15 12
1416.24 16
1416.33 22
1416.41 27
1416.50 32
1416.59 38
1416.67 43
1416.76 48
1416.84 53
1416.93 57
1417.02 61
1417.10 64
1417.19 65
1417.28 65
1417.36 63
1417.45 60
1417.53 55
1417.62 48
1417.71 41
1417.79 33
1417.88 25
1417.97 19
1418.05 16
1418.14 16
1418.22 20
1418.31 27
1418.40 36
1418.48 46
1418.57 54
1418.66 61
1418.74 65
1418.83 65
1418.91 63
1419.00 60
1419.09 57
1419.17 54
1419.26 53
1419.35 53
1419.43 56
1419.52 59
1419.60 62
1419.69 65
1419.78 67
1419.86 68
1419.95 68
1420.04 67
1420.12 65
1420.21 62
1420.29 59
1420.38 56
1420.47 54
1420.55 54
1420.64 56
1420.73 60
1420.81 65
1420.90 71
1420.98 76
1421.07 79
1421.16 81
1421.24 81
1421.33 80
1421.42 80
1421.50 80
1421.59 82
1421.68 84
1421.76 86
1421.85 87
1421.93 88
1422.02 87
1422.11 86
1422.19 86
1422.28 87
1422.37 91
1422.45 95
1422.54 100
1422.63 105
1422.71 107
1422.80 107
1422.88 103
1422.97 98
1423.06 91
1423.14 85
1423.23 81
1423.32 77
1423.40 75
1423.49 72
1423.58 69
1423.66 63
1423.75 56
1423.84 48
1423.92 41
1424.01 36
1424.09 34
1424.18 36
1424.27 41
1424.35 48
1424.44 56
1424.53 63
1424.61 68
1424.70 70
1424.79 69
1424.87 66
1424.96 63
1425.05 60
1425.13 58
1425.22 57
1425.30 57
1425.39 59
1425.48 60
1425.56 62
1425.65 63
1425.74 64
1425.82 64
1425.91 64
1426.00 64
1426.08 63
1426.17 61
1426.26 59
1426.34 56
1426.43 53
1426.52 50
1426.60 47
1426.69 45
1426.77 43
1426.86 41
1426.95 38
1427.03 35
1427.12 32
1427.21 31
1427.29 32
1427.38 38
1427.47 48
1427.55 62
1427.64 78
1427.73 96
1427.81 113
1427.90 127
1427.99 135
1428.07 139
1428.16 137
1428.25 131
1428.33 122
1428.42 111
1428.51 100
1428.59 90
1428.68 82
1428.77 75
1428.85 70
1428.94 66
1429.02 64
1429.11 62
1429.20 61
1429.28 59
1429.37 56
1429.46 52
1429.54 47
1429.63 40
1429.72 32
1429.80 24
1429.89 18
1429.98 13
1430.06 9
1430.15 8
1430.24 7
1430.32 7
1430.41 7
1430.50 6
1430.58 6
1430.67 5
1430.76 3
1430.84 2
1430.93 0
1431.02 0
1431.10 0
1431.19 0
1431.28 0
1431.36 0
1431.45 0
1431.54 0
1431.62 4
1431.71 10
1431.80 14
1431.88 17
1431.97 18
1432.06 17
1432.14 16
1432.23 15
1432.32 14
1432.40 13
1432.49 14
1432.58 14
1432.66 16
1432.75 17
1432.84 19
1432.92 21
1433.01 23
1433.10 24
1433.18 25
1433.27 25
1433.36 24
1433.44 22
1433.53 19
1433.62 16
1433.70 14
1433.79 12
1433.88 13
1433.96 15
1434.05 20
1434.14 27
1434.22 36
1434.31 46
1434.40 57
1434.48 67
1434.57 77
1434.66 85
1434.74 90
1434.83 92
1434.92 92
1435.00 89
1435.09 86
1435.18 83
1435.27 81
1435.35 81
1435.44 83
1435.53 86
1435.61 89
1435.70 90
1435.79 89
1435.87 85
1435.96 81
1436.05 75
1436.13 71
1436.22 67
1436.31 65
1436.39 64
1436.48 63
1436.57 62
1436.65 61
1436.74 59
1436.83 58
1436.91 57
1437.00 57
1437.09 58
1437.17 60
1437.26 63
1437.35 65
1437.43 66
1437.52 66
1437.61 65
1437.70 63
1437.78 58
1437.87 53
1437.96 47
1438.04 43
1438.13 40
1438.22 40
1438.30 43
1438.39 48
1438.48 55
1438.56 63
1438.65 71
1438.74 78
1438.82 85
1438.91 89
1439.00 91
1439.09 91
1439.17 87
1439.26 81
1439.35 73
1439.43 64
1439.52 56
1439.61 49
1439.69 43
1439.78 38
1439.87 35
1439.95 33
1440.04 30
1440.13 27
1440.21 24
1440.30 21
1440.39 20
1440.48 21
1440.56 25
1440.65 31
1440.74 40
1440.82 51
1440.91 61
1441.00 71
1441.08 80
1441.17 85
1441.26 88
1441.34 89
1441.43 86
1441.52 82
1441.61 76
1441.69 68
1441.78 59
1441.87 49
1441.95 38
1442.04 26
1442.13 15
1442.21 5
1442.30 0
1442.39 0
1442.48 0
1442.56 0
1442.65 0
1442.74 0
1442.82 0
1442.91 4
1443.00 7
1443.08 10
1443.17 12
1443.26 12
1443.35 13
1443.43 14
1443.52 15
1443.61 15
1443.69 15
1443.78 15
1443.87 14
1443.95 13
1444.04 12
1444.13 11
1444.22 12
1444.30 15
1444.39 18
1444.48 22
1444.56 25
1444.65 26
1444.74 25
1444.82 20
1444.91 13
1445.00 4
1445.09 0
1445.17 0
1445.26 0
1445.35 0
1445.43 0
1445.52 0
1445.61 3
1445.70 15
1445.78 28
1445.87 39
1445.96 48
1446.04 53
1446.13 55
1446.22 53
1446.31 49
1446.39 42
1446.48 35
1446.57 28
1446.65 23
1446.74 20
1446.83 20
1446.91 21
1447.00 23
1447.09 26
1447.18 28
1447.26 31
1447.35 34
1447.44 36
1447.52 39
1447.61 41
1447.70 44
1447.79 47
1447.87 51
1447.96 56
1448.05 62
1448.13 71
1448.22 82
1448.31 96
1448.40 112
1448.48 130
1448.57 147
1448.66 164
1448.74 179
1448.83 191
1448.92 200
1449.01 207
1449.09 213
1449.18 219
1449.27 226
1449.35 234
1449.44 243
1449.53 251
1449.62 259
1449.70 263
1449.79 264
1449.88 262
1449.97 256
1450.05 249
1450.14 240
1450.23 232
1450.31 226
1450.40 222
1450.49 223
1450.58 227
1450.66 235
1450.75 244
1450.84 252
1450.92 259
1451.01 264
1451.10 265
1451.19 264
1451.27 261
1451.36 256
1451.45 251
1451.54 243
1451.62 234
1451.71 221
1451.80 206
1451.88 189
1451.97 169
1452.06 148
1452.15 128
1452.23 109
1452.32 93
1452.41 81
1452.50 72
1452.58 66
1452.67 63
1452.76 62
1452.84 62
1452.93 61
1453.02 61
1453.11 60
1453.19 58
1453.28 54
1453.37 50
1453.46 44
1453.54 37
1453.63 28
1453.72 18
1453.80 9
1453.89 2
1453.98 0
1454.07 0
1454.15 0
1454.24 0
1454.33 0
1454.42 0
1454.50 0
1454.59 0
1454.68 0
1454.77 0
1454.85 3
1454.94 9
1455.03 17
1455.12 24
1455.20 30
1455.29 34
1455.38 35
1455.46 35
1455.55 33
1455.64 31
1455.73 30
1455.81 29
1455.90 29
1455.99 29
1456.08 28
1456.16 26
1456.25 23
1456.34 19
1456.43 14
1456.51 9
1456.60 6
1456.69 4
1456.78 5
1456.86 8
1456.95 15
1457.04 23
1457.13 31
1457.21 39
1457.30 45
1457.39 48
1457.47 47
1457.56 43
1457.65 36
1457.74 29
1457.82 22
1457.91 16
1458.00 13
1458.09 13
1458.17 15
1458.26 17
1458.35 20
1458.44 22
1458.52 23
1458.61 24
1458.70 24
1458.79 24
1458.87 23
1458.96 21
1459.05 17
1459.14 12
1459.22 6
1459.31 0
1459.40 0
1459.49 0
1459.57 0
1459.66 0
1459.75 0
1459.84 7
1459.92 16
1460.01 23
1460.10 30
1460.19 35
1460.27 39
1460.36 41
1460.45 42
1460.54 43
1460.62 44
1460.71 45
1460.80 47
1460.89 48
1460.97 50
1461.06 51
1461.15 54
1461.24 57
1461.32 61
1461.41 67
1461.50 75
1461.59 85
1461.67 94
1461.76 103
1461.85 110
1461.94 115
1462.02 117
1462.11 117
1462.20 116
1462.29 117
1462.38 119
1462.46 124
1462.55 133
1462.64 146
1462.73 162
1462.81 180
1462.90 198
1462.99 216
1463.08 231
1463.16 242
1463.25 249
1463.34 253
1463.43 254
1463.51 256
1463.60 258
1463.69 263
1463.78 270
1463.86 279
1463.95 288
1464.04 295
1464.13 300
1464.21 302
1464.30 302
1464.39 302
1464.48 302
1464.57 302
1464.65 302
1464.74 301
1464.83 298
1464.92 292
1465.00 284
1465.09 274
1465.18 263
1465.27 251
1465.35 240
1465.44 230
1465.53 221
1465.62 213
1465.71 206
1465.79 199
1465.88 192
1465.97 185
1466.06 178
1466.14 172
1466.23 167
1466.32 164
1466.41 162
1466.49 163
1466.58 164
1466.67 166
1466.76 168
1466.85 167
1466.93 163
1467.02 155
1467.11 145
1467.20 132
1467.28 117
1467.37 102
1467.46 89
1467.55 78
1467.63 70
1467.72 65
1467.81 62
1467.90 62
1467.99 63
1468.07 65
1468.16 68
1468.25 73
1468.34 79
1468.42 86
1468.51 94
1468.60 100
1468.69 106
1468.78 110
1468.86 112
1468.95 111
1469.04 109
1469.13 104
1469.21 97
1469.30 87
1469.39 77
1469.48 66
1469.57 57
1469.65 49
1469.74 44
1469.83 41
1469.92 40
1470.00 41
1470.09 43
1470.18 46
1470.27 49
1470.36 51
1470.44 53
1470.53 54
1470.62 53
1470.71 52
1470.79 51
1470.88 50
1470.97 49
1471.06 47
1471.15 45
1471.23 42
1471.32 36
1471.41 28
1471.50 20
1471.59 12
1471.67 6
1471.76 2
1471.85 0
1471.94 1
1472.02 3
1472.11 8
1472.20 13
1472.29 20
1472.38 28
1472.46 37
1472.55 46
1472.64 55
1472.73 61
1472.82 65
1472.90 66
1472.99 65
1473.08 63
1473.17 58
1473.26 53
1473.34 47
1473.43 41
1473.52 35
1473.61 29
1473.69 24
1473.78 21
1473.87 20
1473.96 20
1474.05 22
1474.13 24
1474.22 27
1474.31 31
1474.40 34
1474.49 38
1474.57 42
1474.66 45
1474.75 46
1474.84 46
1474.93 44
1475.01 42
1475.10 38
1475.19 35
1475.28 33
1475.37 31
1475.45 30
1475.54 29
1475.63 28
1475.72 26
1475.81 23
1475.89 20
1475.98 15
1476.07 11
1476.16 6
1476.25 1
1476.33 0
1476.42 0
1476.51 0
1476.60 0
1476.69 0
1476.77 1
1476.86 2
1476.95 3
1477.04 1
1477.13 0
1477.21 0
1477.30 0
1477.39 4
1477.48 12
1477.57 22
1477.65 34
1477.74 46
1477.83 56
1477.92 64
1478.01 69
1478.09 71
1478.18 72
1478.27 72
1478.36 71
1478.45 71
1478.53 72
1478.62 74
1478.71 78
1478.80 85
1478.89 92
1478.97 99
1479.06 105
1479.15 108
1479.24 106
1479.33 101
1479.41 91
1479.50 80
1479.59 68
1479.68 58
1479.77 51
1479.86 46
1479.94 45
1480.03 45
1480.12 48
1480.21 51
1480.30 55
1480.38 58
1480.47 60
1480.56 61
1480.65 62
1480.74 61
1480.82 61
1480.91 60
1481.00 61
1481.09 61
1481.18 63
1481.27 65
1481.35 67
1481.44 69
1481.53 70
1481.62 71
1481.71 72
1481.79 73
1481.88 75
1481.97 78
1482.06 81
1482.15 84
1482.24 87
1482.32 90
1482.41 93
1482.50 97
1482.59 101
1482.68 106
1482.76 111
1482.85 117
1482.94 121
1483.03 125
1483.12 128
1483.21 129
1483.29 130
1483.38 130
1483.47 129
1483.56 127
1483.65 123
1483.73 118
1483.82 112
1483.91 106
1484.00 102
1484.09 101
1484.18 103
1484.26 108
1484.35 115
1484.44 122
1484.53 128
1484.62 132
1484.70 135
1484.79 137
1484.88 138
1484.97 140
1485.06 143
1485.15 146
1485.23 149
1485.32 150
1485.41 149
1485.50 146
1485.59 141
1485.68 136
1485.76 132
1485.85 130
1485.94 131
1486.03 135
1486.12 141
1486.21 146
1486.29 149
1486.38 150
1486.47 149
1486.56 146
1486.65 143
1486.74 142
1486.82 145
1486.91 150
1487.00 159
1487.09 168
1487.18 177
1487.27 185
1487.35 191
1487.44 194
1487.53 196
1487.62 198
1487.71 201
1487.80 205
1487.88 210
1487.97 217
1488.06 226
1488.15 236
1488.24 245
1488.33 254
1488.41 259
1488.50 262
1488.59 259
1488.68 252
1488.77 242
1488.86 230
1488.94 218
1489.03 209
1489.12 202
1489.21 199
1489.30 198
1489.39 198
1489.47 197
1489.56 193
1489.65 185
1489.74 173
1489.83 157
1489.92 139
1490.00 120
1490.09 103
1490.18 89
1490.27 80
1490.36 75
1490.45 76
1490.53 81
1490.62 89
1490.71 100
1490.80 109
1490.89 118
1490.98 123
1491.07 124
1491.15 121
1491.24 114
1491.33 103
1491.42 89
1491.51 73
1491.60 58
1491.68 44
1491.77 33
1491.86 25
1491.95 20
1492.04 18
1492.13 18
1492.22 19
1492.30 20
1492.39 22
1492.48 24
1492.57 27
1492.66 30
1492.75 36
1492.83 42
1492.92 49
1493.01 58
1493.10 67
1493.19 75
1493.28 83
1493.37 91
1493.45 97
1493.54 102
1493.63 108
1493.72 113
1493.81 119
1493.90 126
1493.99 134
1494.07 142
1494.16 149
1494.25 155
1494.34 159
1494.43 160
1494.52 158
1494.60 153
1494.69 146
1494.78 137
1494.87 127
1494.96 118
1495.05 109
1495.14 103
1495.22 97
1495.31 92
1495.40 87
1495.49 82
1495.58 78
1495.67 76
1495.76 76
1495.84 79
1495.93 85
1496.02 95
1496.11 107
1496.20 121
1496.29 135
1496.38 150
1496.46 163
1496.55 174
1496.64 180
1496.73 180
1496.82 175
1496.91 164
1497.00 149
1497.09 132
1497.17 116
1497.26 102
1497.35 91
1497.44 83
1497.53 78
1497.62 75
1497.71 74
1497.79 72
1497.88 69
1497.97 65
1498.06 59
1498.15 52
1498.24 44
1498.33 36
1498.41 30
1498.50 28
1498.59 30
1498.68 37
1498.77 48
1498.86 61
1498.95 74
1499.04 86
1499.12 95
1499.21 102
1499.30 106
1499.39 108
1499.48 110
1499.57 111
1499.66 112
1499.74 111
1499.83 108
1499.92 104
1500.01 100
1500.10 97
1500.19 96
1500.28 97
1500.37 100
1500.45 104
1500.54 106
1500.63 107
1500.72 104
1500.81 97
1500.90 87
1500.99 75
1501.08 63
1501.16 51
1501.25 42
1501.34 35
1501.43 32
1501.52 33
1501.61 38
1501.70 46
1501.79 56
1501.87 68
1501.96 79
1502.05 88
1502.14 93
1502.23 92
1502.32 86
1502.41 75
1502.50 62
1502.58 49
1502.67 40
1502.76 35
1502.85 34
1502.94 37
1503.03 41
1503.12 44
1503.21 45
1503.29 42
1503.38 36
1503.47 28
1503.56 20
1503.65 14
1503.74 10
1503.83 10
1503.92 12
1504.00 16
1504.09 21
1504.18 24
1504.27 26
1504.36 26
1504.45 24
1504.54 22
1504.63 20
1504.72 21
1504.80 24
1504.89 31
1504.98 39
1505.07 46
1505.16 52
1505.25 55
1505.34 55
1505.43 53
1505.52 49
1505.60 45
1505.69 43
1505.78 42
1505.87 42
1505.96 42
1506.05 43
1506.14 44
1506.23 44
1506.32 46
1506.40 49
1506.49 54
1506.58 61
1506.67 69
1506.76 77
1506.85 84
1506.94 88
1507.03 89
1507.12 87
1507.20 83
1507.29 78
1507.38 72
1507.47 68
1507.56 66
1507.65 66
1507.74 69
1507.83 73
1507.92 78
1508.00 84
1508.09 89
1508.18 93
1508.27 95
1508.36 95
1508.45 94
1508.54 92
1508.63 90
1508.72 88
1508.80 86
1508.89 86
1508.98 86
1509.07 87
1509.16 86
1509.25 83
1509.34 77
1509.43 68
1509.52 57
1509.61 45
1509.69 33
1509.78 24
1509.87 17
1509.96 14
1510.05 16
1510.14 20
1510.23 24
1510.32 28
1510.41 29
1510.50 25
1510.58 18
1510.67 7
1510.76 0
1510.85 0
1510.94 0
1511.03 0
1511.12 0
1511.21 0
1511.30 0
1511.39 0
1511.47 16
1511.56 32
1511.65 46
1511.74 57
1511.83 64
1511.92 68
1512.01 68
1512.10 67
1512.19 65
1512.28 65
1512.37 67
1512.45 72
1512.54 80
1512.63 89
1512.72 99
1512.81 108
1512.90 116
1512.99 123
1513.08 128
1513.17 130
1513.26 131
1513.35 130
1513.43 126
1513.52 121
1513.61 115
1513.70 107
1513.79 99
1513.88 92
1513.97 86
1514.06 83
1514.15 81
1514.24 82
1514.33 84
1514.41 87
1514.50 90
1514.59 94
1514.68 99
1514.77 103
1514.86 107
1514.95 111
1515.04 113
1515.13 115
1515.22 115
1515.31 113
1515.40 110
1515.48 106
1515.57 102
1515.66 99
1515.75 95
1515.84 93
1515.93 92
1516.02 91
1516.11 91
1516.20 91
1516.29 93
1516.38 96
1516.47 101
1516.55 108
1516.64 117
1516.73 128
1516.82 138
1516.91 147
1517.00 152
1517.09 154
1517.18 151
1517.27 145
1517.36 137
1517.45 127
1517.54 117
1517.62 108
1517.71 100
1517.80 94
1517.89 89
1517.98 87
1518.07 87
1518.16 89
1518.25 92
1518.34 96
1518.43 100
1518.52 102
1518.61 103
1518.70 102
1518.79 99
1518.87 95
1518.96 89
1519.05 83
1519.14 77
1519.23 71
1519.32 66
1519.41 63
1519.50 61
1519.59 59
1519.68 59
1519.77 59
1519.86 60
1519.95 62
1520.03 64
1520.12 67
1520.21 70
1520.30 72
1520.39 73
1520.48 72
1520.57 69
1520.66 63
1520.75 56
1520.84 48
1520.93 39
1521.02 32
1521.11 27
1521.20 23
1521.29 21
1521.37 21
1521.46 22
1521.55 23
1521.64 23
1521.73 24
1521.82 25
1521.91 27
1522.00 30
1522.09 36
1522.18 43
1522.27 52
1522.36 61
1522.45 69
1522.54 76
1522.63 82
1522.71 89
1522.80 96
1522.89 104
1522.98 114
1523.07 124
1523.16 133
1523.25 139
1523.34 141
1523.43 138
1523.52 132
1523.61 122
1523.70 111
1523.79 100
1523.88 90
1523.97 82
1524.06 75
1524.15 70
1524.23 66
1524.32 64
1524.41 63
1524.50 62
1524.59 62
1524.68 63
1524.77 63
1524.86 62
1524.95 61
1525.04 58
1525.13 54
1525.22 50
1525.31 46
1525.40 42
1525.49 41
1525.58 41
1525.67 43
1525.75 47
1525.84 50
1525.93 52
1526.02 52
1526.11 50
1526.20 46
1526.29 39
1526.38 31
1526.47 23
1526.56 15
1526.65 7
1526.74 1
1526.83 0
1526.92 0
1527.01 1
1527.10 9
1527.19 22
1527.28 38
1527.37 55
1527.46 72
1527.54 86
1527.63 99
1527.72 109
1527.81 116
1527.90 121
1527.99 124
1528.08 124
1528.17 123
1528.26 119
1528.35 112
1528.44 103
1528.53 92
1528.62 81
1528.71 72
1528.80 66
1528.89 64
1528.98 65
1529.07 70
1529.16 76
1529.25 82
1529.34 87
1529.42 91
1529.51 93
1529.60 95
1529.69 97
1529.78 99
1529.87 102
1529.96 104
1530.05 104
1530.14 103
1530.23 99
1530.32 93
1530.41 86
1530.50 78
1530.59 68
1530.68 58
1530.77 46
1530.86 32
1530.95 18
1531.04 3
1531.13 0
1531.22 0
1531.31 0
1531.40 0
1531.49 0
1531.58 0
1531.66 0
1531.75 0
1531.84 10
1531.93 21
1532.02 30
1532.11 37
1532.20 41
1532.29 45
1532.38 48
1532.47 50
1532.56 53
1532.65 55
1532.74 55
1532.83 52
1532.92 46
1533.01 35
1533.10 22
1533.19 8
1533.28 0
1533.37 0
1533.46 0
1533.55 0
1533.64 0
1533.73 0
1533.82 1
1533.91 14
1534.00 27
1534.09 39
1534.18 49
1534.27 57
1534.36 61
1534.44 61
1534.53 59
1534.62 55
1534.71 50
1534.80 46
1534.89 41
1534.98 38
1535.07 34
1535.16 31
1535.25 27
1535.34 22
1535.43 17
1535.52 13
1535.61 9
1535.70 6
1535.79 3
1535.88 0
1535.97 0
1536.06 0
1536.15 0
1536.24 0
1536.33 0
1536.42 0
1536.51 0
1536.60 12
1536.69 26
1536.78 41
1536.87 53
1536.96 63
1537.05 70
1537.14 74
1537.23 75
1537.32 72
1537.41 66
1537.50 58
1537.59 49
1537.68 39
1537.77 32
1537.86 28
1537.95 30
1538.04 36
1538.13 48
1538.22 63
1538.30 79
1538.39 97
1538.48 113
1538.57 128
1538.66 143
1538.75 158
1538.84 173
1538.93 190
1539.02 207
1539.11 224
1539.20 240
1539.29 254
1539.38 264
1539.47 271
1539.56 277
1539.65 281
1539.74 284
1539.83 288
1539.92 293
1540.01 300
1540.10 310
1540.19 322
1540.28 338
1540.37 357
1540.46 378
1540.55 400
1540.64 421
1540.73 441
1540.82 458
1540.91 473
1541.00 484
1541.09 493
1541.18 500
1541.27 506
1541.36 513
1541.45 522
1541.54 534
1541.63 549
1541.72 569
1541.81 594
1541.90 623
1541.99 657
1542.08 695
1542.17 737
1542.26 780
1542.35 823
1542.44 865
1542.53 902
1542.62 933
1542.71 958
1542.80 978
1542.89 995
1542.98 1012
1543.07 1032
1543.16 1055
1543.25 1082
1543.34 1109
1543.43 1136
1543.52 1158
1543.61 1176
1543.70 1189
1543.79 1200
1543.88 1210
1543.97 1221
1544.06 1236
1544.15 1254
1544.24 1272
1544.33 1290
1544.42 1306
1544.51 1317
1544.60 1324
1544.69 1327
1544.78 1325
1544.87 1322
1544.96 1316
1545.05 1307
1545.14 1294
1545.23 1276
1545.32 1254
1545.41 1226
1545.50 1194
1545.59 1161
1545.68 1130
1545.77 1104
1545.86 1085
1545.95 1072
1546.04 1064
1546.13 1059
1546.22 1055
1546.31 1050
1546.40 1041
1546.49 1027
1546.58 1010
1546.67 989
1546.76 964
1546.85 936
1546.94 905
1547.03 871
1547.12 834
1547.21 798
1547.30 762
1547.39 730
1547.48 703
1547.57 682
1547.66 666
1547.75 654
1547.84 643
1547.93 631
1548.02 617
1548.11 601
1548.20 583
1548.29 563
1548.38 543
1548.47 522
1548.56 501
1548.65 480
1548.74 460
1548.83 441
1548.92 423
1549.01 407
1549.10 392
1549.19 379
1549.28 367
1549.37 355
1549.46 342
1549.55 328
1549.64 314
1549.73 301
1549.82 290
1549.91 280
1550.00 272
1550.09 266
1550.18 259
1550.28 251
1550.37 242
1550.46 233
1550.55 223
1550.64 214
1550.73 206
1550.82 198
1550.91 191
1551.00 181
1551.09 171
1551.18 159
1551.27 147
1551.36 135
1551.45 125
1551.54 118
1551.63 113
1551.72 111
1551.81 111
1551.90 112
1551.99 113
1552.08 115
1552.17 117
1552.26 119
1552.35 121
1552.44 123
1552.53 124
1552.62 127
1552.71 129
1552.80 134
1552.89 140
1552.98 148
1553.07 159
1553.16 170
1553.25 182
1553.34 194
1553.43 203
1553.52 211
1553.61 216
1553.70 218
1553.79 217
1553.88 213
1553.97 206
1554.06 198
1554.16 188
1554.25 178
1554.34 169
1554.43 162
1554.52 158
1554.61 157
1554.70 159
1554.79 161
1554.88 164
1554.97 166
1555.06 166
1555.15 166
1555.24 164
1555.33 163
1555.42 162
1555.51 161
1555.60 158
1555.69 154
1555.78 147
1555.87 138
1555.96 128
1556.05 119
1556.14 114
1556.23 112
1556.32 114
1556.41 119
1556.50 125
1556.59 131
1556.68 134
1556.77 136
1556.87 137
1556.96 137
1557.05 137
1557.14 138
1557.23 138
1557.32 137
1557.41 136
1557.50 133
1557.59 129
1557.68 125
1557.77 122
1557.86 121
1557.95 120
1558.04 119
1558.13 118
1558.22 115
1558.31 110
1558.40 103
1558.49 95
1558.58 87
1558.67 79
1558.76 73
1558.85 68
1558.94 67
1559.03 68
1559.13 71
1559.22 75
1559.31 81
1559.40 88
1559.49 93
1559.58 97
1559.67 98
1559.76 97
1559.85 93
1559.94 87
1560.03 82
1560.12 78
1560.21 77
1560.30 79
1560.39 85
1560.48 93
1560.57 101
1560.66 108
1560.75 114
1560.84 117
1560.93 119
1561.02 121
1561.12 122
1561.21 125
1561.30 128
1561.39 130
1561.48 130
1561.57 128
1561.66 124
1561.75 119
1561.84 115
1561.93 112
1562.02 113
1562.11 117
1562.20 124
1562.29 132
1562.38 141
1562.47 149
1562.56 157
1562.65 164
1562.74 172
1562.84 180
1562.93 190
1563.02 201
1563.11 214
1563.20 229
1563.29 245
1563.38 262
1563.47 280
1563.56 298
1563.65 317
1563.74 337
1563.83 356
1563.92 376
1564.01 395
1564.10 415
1564.19 434
1564.28 452
1564.37 470
1564.47 487
1564.56 504
1564.65 520
1564.74 537
1564.83 555
1564.92 574
1565.01 596
1565.10 620
1565.19 647
1565.28 677
1565.37 709
1565.46 742
1565.55 772
1565.64 798
1565.73 820
1565.82 837
1565.91 850
1566.01 863
1566.10 879
1566.19 901
1566.28 929
1566.37 965
1566.46 1004
1566.55 1045
1566.64 1085
1566.73 1121
1566.82 1153
1566.91 1182
1567.00 1212
1567.09 1245
1567.18 1285
1567.27 1332
1567.37 1386
1567.46 1444
1567.55 1503
1567.64 1561
1567.73 1616
1567.82 1670
1567.91 1725
1568.00 1785
1568.09 1854
1568.18 1935
1568.27 2027
1568.36 2127
1568.45 2230
1568.54 2333
1568.64 2431
1568.73 2521
1568.82 2606
1568.91 2686
1569.00 2767
1569.09 2851
1569.18 2943
1569.27 3044
1569.36 3151
1569.45 3262
1569.54 3371
1569.63 3472
1569.72 3562
1569.81 3636
1569.91 3696
1570.00 3744
1570.09 3784
1570.18 3819
1570.27 3851
1570.36 3879
1570.45 3904
1570.54 3923
1570.63 3936
1570.72 3946
1570.81 3954
1570.90 3963
1570.99 3973
1571.09 3986
1571.18 3999
1571.27 4008
1571.36 4011
1571.45 4004
1571.54 3986
1571.63 3957
1571.72 3920
1571.81 3876
1571.90 3830
1571.99 3782
1572.08 3735
1572.17 3688
1572.27 3641
1572.36 3593
1572.45 3540
1572.54 3483
1572.63 3421
1572.72 3355
1572.81 3287
1572.90 3221
1572.99 3161
1573.08 3108
1573.17 3064
1573.26 3027
1573.36 2994
1573.45 2960
1573.54 2921
1573.63 2873
1573.72 2815
1573.81 2749
1573.90 2675
1573.99 2599
1574.08 2525
1574.17 2454
1574.26 2388
1574.35 2329
1574.45 2274
1574.54 2225
1574.63 2178
1574.72 2134
1574.81 2091
1574.90 2051
1574.99 2012
1575.08 1975
1575.17 1940
1575.26 1905
1575.35 1871
1575.45 1837
1575.54 1800
1575.63 1760
1575.72 1715
1575.81 1664
1575.90 1608
1575.99 1547
1576.08 1483
1576.17 1419
1576.26 1357
1576.35 1299
1576.45 1247
1576.54 1203
1576.63 1164
1576.72 1131
1576.81 1102
1576.90 1076
1576.99 1053
1577.08 1030
1577.17 1010
1577.26 991
1577.36 974
1577.45 959
1577.54 946
1577.63 934
1577.72 922
1577.81 910
1577.90 897
1577.99 882
1578.08 864
1578.17 843
1578.27 819
1578.36 793
1578.45 764
1578.54 734
1578.63 704
1578.72 675
1578.81 650
1578.90 628
1578.99 611
1579.08 599
1579.18 590
1579.27 583
1579.36 575
1579.45 564
1579.54 550
1579.63 531
1579.72 511
1579.81 490
1579.90 471
1579.99 455
1580.09 444
1580.18 438
1580.27 434
1580.36 432
1580.45 430
1580.54 428
1580.63 425
1580.72 422
1580.81 418
1580.90 415
1581.00 412
1581.09 408
1581.18 402
1581.27 393
1581.36 380
1581.45 362
1581.54 342
1581.63 321
1581.72 301
1581.82 285
1581.91 276
1582.00 273
1582.09 275
1582.18 281
1582.27 288
1582.36 295
1582.45 300
1582.54 301
1582.64 299
1582.73 296
1582.82 291
1582.91 287
1583.00 283
1583.09 279
1583.18 275
1583.27 271
1583.36 266
1583.46 260
1583.55 254
1583.64 248
1583.73 243
1583.82 240
1583.91 239
1584.00 239
1584.09 241
1584.18 243
1584.28 246
1584.37 249
1584.46 251
1584.55 252
1584.64 252
1584.73 250
1584.82 247
1584.91 242
1585.01 234
1585.10 224
1585.19 213
1585.28 199
1585.37 186
1585.46 173
1585.55 162
1585.64 154
1585.73 149
1585.83 147
1585.92 146
1586.01 145
1586.10 143
1586.19 139
1586.28 134
1586.37 127
1586.46 120
1586.56 114
1586.65 111
1586.74 111
1586.83 113
1586.92 117
1587.01 122
1587.10 128
1587.19 135
1587.29 141
1587.38 149
1587.47 158
1587.56 168
1587.65 178
1587.74 189
1587.83 198
1587.92 205
1588.02 209
1588.11 211
1588.20 211
1588.29 210
1588.38 210
1588.47 212
1588.56 218
1588.65 228
1588.75 242
1588.84 258
1588.93 275
1589.02 290
1589.11 301
1589.20 308
1589.29 309
1589.39 305
1589.48 299
1589.57 292
1589.66 286
1589.75 283
1589.84 283
1589.93 287
1590.02 292
1590.12 299
1590.21 306
1590.30 312
1590.39 318
1590.48 322
1590.57 328
1590.66 335
1590.76 345
1590.85 359
1590.94 376
1591.03 396
1591.12 416
1591.21 437
1591.30 458
1591.39 478
1591.49 496
1591.58 512
1591.67 525
1591.76 534
1591.85 540
1591.94 541
1592.03 540
1592.13 537
1592.22 534
1592.31 534
1592.40 537
1592.49 542
1592.58 551
1592.67 563
1592.77 576
1592.86 590
1592.95 604
1593.04 616
1593.13 625
1593.22 630
1593.31 630
1593.41 623
1593.50 611
1593.59 595
1593.68 577
1593.77 560
1593.86 547
1593.95 538
1594.05 533
1594.14 533
1594.23 536
1594.32 540
1594.41 542
1594.50 542
1594.59 538
1594.69 531
1594.78 520
1594.87 506
1594.96 491
1595.05 474
1595.14 458
1595.23 443
1595.33 429
1595.42 419
1595.51 410
1595.60 404
1595.69 399
1595.78 395
1595.87 391
1595.97 387
1596.06 384
1596.15 382
1596.24 383
1596.33 388
1596.42 394
1596.52 402
1596.61 409
1596.70 412
1596.79 409
1596.88 401
1596.97 388
1597.06 372
1597.16 355
1597.25 338
1597.34 322
1597.43 307
1597.52 293
1597.61 280
1597.71 268
1597.80 259
1597.89 253
1597.98 251
1598.07 255
1598.16 262
1598.25 271
1598.35 279
1598.44 284
1598.53 287
1598.62 285
1598.71 282
1598.80 277
1598.90 271
1598.99 265
1599.08 259
1599.17 252
1599.26 245
1599.35 237
1599.44 229
1599.54 222
1599.63 216
1599.72 211
1599.81 208
1599.90 206
1599.99 205
1600.09 204
1600.18 203
1600.27 202
1600.36 199
1600.45 197
1600.54 194
1600.64 189
1600.73 183
1600.82 176
1600.91 167
1601.00 156
1601.09 145
1601.19 135
1601.28 126
1601.37 120
1601.46 117
1601.55 118
1601.64 120
1601.74 123
1601.83 125
1601.92 125
1602.01 123
1602.10 119
1602.19 114
1602.29 108
1602.38 101
1602.47 95
1602.56 88
1602.65 82
1602.74 77
1602.84 72
1602.93 68
1603.02 66
1603.11 66
1603.20 69
1603.29 74
1603.39 80
1603.48 88
1603.57 96
1603.66 104
1603.75 109
1603.84 113
1603.94 115
1604.03 113
1604.12 110
1604.21 105
1604.30 99
1604.39 92
1604.49 86
1604.58 80
1604.67 76
1604.76 74
1604.85 74
1604.95 77
1605.04 83
1605.13 90
1605.22 98
1605.31 104
1605.40 109
1605.50 111
1605.59 110
1605.68 109
1605.77 108
1605.86 108
1605.95 109
1606.05 112
1606.14 115
1606.23 118
1606.32 121
1606.41 123
1606.51 125
1606.60 127
1606.69 130
1606.78 134
1606.87 140
1606.96 147
1607.06 155
1607.15 164
1607.24 174
1607.33 182
1607.42 189
1607.52 193
1607.61 192
1607.70 188
1607.79 181
1607.88 171
1607.97 162
1608.07 154
1608.16 148
1608.25 144
1608.34 143
1608.43 144
1608.53 146
1608.62 148
1608.71 150
1608.80 154
1608.89 158
1608.99 164
1609.08 171
1609.17 177
1609.26 181
1609.35 182
1609.44 180
1609.54 175
1609.63 168
1609.72 161
1609.81 154
1609.90 150
1610.00 146
1610.09 143
1610.18 141
1610.27 139
1610.36 137
1610.46 136
1610.55 137
1610.64 140
1610.73 144
1610.82 150
1610.92 155
1611.01 158
1611.10 159
1611.19 157
1611.28 153
1611.37 149
1611.47 146
1611.56 145
1611.65 147
1611.74 151
1611.83 156
1611.93 160
1612.02 162
1612.11 161
1612.20 157
1612.29 151
1612.39 143
1612.48 133
1612.57 122
1612.66 110
1612.75 98
1612.85 85
1612.94 72
1613.03 60
1613.12 50
1613.21 42
1613.31 35
1613.40 29
1613.49 24
1613.58 20
1613.67 15
1613.77 10
1613.86 6
1613.95 2
1614.04 0
1614.13 0
1614.23 0
1614.32 0
1614.41 0
1614.50 0
1614.59 0
1614.69 0
1614.78 0
1614.87 9
1614.96 18
1615.05 26
1615.15 31
1615.24 32
1615.33 28
1615.42 21
1615.51 13
1615.61 4
1615.70 0
1615.79 0
1615.88 0
1615.97 0
1616.07 2
1616.16 10
1616.25 19
1616.34 26
1616.44 32
1616.53 37
1616.62 40
1616.71 42
1616.80 46
1616.90 51
1616.99 58
1617.08 67
1617.17 76
1617.26 86
1617.36 95
1617.45 102
1617.54 107
1617.63 111
1617.72 113
1617.82 115
1617.91 116
1618.00 116
1618.09 115
1618.19 113
1618.28 108
1618.37 102
1618.46 95
1618.55 88
1618.65 83
1618.74 80
1618.83 77
1618.92 75
1619.01 72
1619.11 67
1619.20 60
1619.29 51
1619.38 42
1619.48 34
1619.57 28
1619.66 26
1619.75 27
1619.84 32
1619.94 39
1620.03 48
1620.12 58
1620.21 67
1620.31 74
1620.40 80
1620.49 84
1620.58 85
1620.67 86
1620.77 86
1620.86 85
1620.95 84
1621.04 84
1621.14 83
1621.23 83
1621.32 82
1621.41 81
1621.50 79
1621.60 76
1621.69 73
1621.78 68
1621.87 62
1621.97 55
1622.06 48
1622.15 41
1622.24 34
1622.33 28
1622.43 23
1622.52 20
1622.61 18
1622.70 19
1622.80 22
1622.89 26
1622.98 31
1623.07 35
1623.16 38
1623.26 39
1623.35 36
1623.44 31
1623.53 23
1623.63 16
1623.72 11
1623.81 9
1623.90 10
1624.00 14
1624.09 20
1624.18 25
1624.27 29
1624.36 31
1624.46 31
1624.55 28
1624.64 25
1624.73 21
1624.83 18
1624.92 15
1625.01 13
1625.10 12
1625.20 10
1625.29 7
1625.38 4
1625.47 1
1625.56 0
1625.66 0
1625.75 0
1625.84 0
1625.93 0
1626.03 6
1626.12 13
1626.21 20
1626.30 26
1626.40 32
1626.49 35
1626.58 35
1626.67 32
1626.77 26
1626.86 18
1626.95 9
1627.04 0
1627.13 0
1627.23 0
1627.32 0
1627.41 0
1627.50 0
1627.60 0
1627.69 0
1627.78 1
1627.87 5
1627.97 8
1628.06 12
1628.15 18
1628.24 25
1628.34 35
1628.43 48
1628.52 62
1628.61 77
1628.71 93
1628.80 108
1628.89 121
1628.98 133
1629.08 141
1629.17 146
1629.26 148
1629.35 147
1629.45 143
1629.54 137
1629.63 129
1629.72 121
1629.82 113
1629.91 106
1630.00 99
1630.09 94
1630.18 91
1630.28 87
1630.37 85
1630.46 83
1630.55 82
1630.65 81
1630.74 81
1630.83 82
1630.92 85
1631.02 87
1631.11 90
1631.20 93
1631.29 93
1631.39 92
1631.48 88
1631.57 82
1631.66 74
1631.76 64
1631.85 53
1631.94 43
1632.03 33
1632.13 25
1632.22 19
1632.31 16
1632.41 15
1632.50 16
1632.59 18
1632.68 21
1632.78 25
1632.87 29
1632.96 33
1633.05 37
1633.15 43
1633.24 48
1633.33 55
1633.42 62
1633.52 68
1633.61 73
1633.70 75
1633.79 74
1633.89 70
1633.98 63
1634.07 54
1634.16 45
1634.26 38
1634.35 35
1634.44 35
1634.53 40
1634.63 47
1634.72 55
1634.81 64
1634.90 70
1635.00 75
1635.09 78
1635.18 79
1635.27 80
1635.37 79
1635.46 78
1635.55 77
1635.65 75
1635.74 72
1635.83 69
1635.92 64
1636.02 58
1636.11 51
1636.20 44
1636.29 37
1636.39 31
1636.48 27
1636.57 27
1636.66 29
1636.76 34
1636.85 41
1636.94 48
1637.04 56
1637.13 62
1637.22 67
1637.31 69
1637.41 69
1637.50 68
1637.59 67
1637.68 66
1637.78 66
1637.87 70
1637.96 76
1638.05 85
1638.15 95
1638.24 104
1638.33 110
1638.43 112
1638.52 111
1638.61 108
1638.70 104
1638.80 101
1638.89 101
1638.98 103
1639.07 107
1639.17 112
1639.26 115
1639.35 117
1639.45 116
1639.54 114
1639.63 111
1639.72 107
1639.82 103
1639.91 97
1640.00 91
1640.09 83
1640.19 73
1640.28 63
1640.37 53
1640.47 45
1640.56 40
1640.65 38
1640.74 39
1640.84 41
1640.93 43
1641.02 43
1641.12 41
1641.21 37
1641.30 30
1641.39 23
1641.49 15
1641.58 8
1641.67 3
1641.76 0
1641.86 0
1641.95 0
1642.04 0
1642.14 0
1642.23 0
1642.32 0
1642.41 0
1642.51 0
1642.60 0
1642.69 7
1642.79 14
1642.88 21
1642.97 28
1643.06 33
1643.16 38
1643.25 43
1643.34 48
1643.44 54
1643.53 62
1643.62 71
1643.71 79
1643.81 85
1643.90 88
1643.99 88
1644.09 84
1644.18 78
1644.27 71
1644.36 64
1644.46 59
1644.55 56
1644.64 55
1644.74 57
1644.83 61
1644.92 66
1645.01 71
1645.11 77
1645.20 82
1645.29 86
1645.39 89
1645.48 93
1645.57 95
1645.66 98
1645.76 101
1645.85 105
1645.94 110
1646.04 114
1646.13 118
1646.22 120
1646.32 119
1646.41 116
1646.50 109
1646.59 100
1646.69 90
1646.78 80
1646.87 71
1646.97 65
1647.06 60
1647.15 57
1647.24 56
1647.34 56
1647.43 57
1647.52 60
1647.62 64
1647.71 70
1647.80 77
1647.90 85
1647.99 93
1648.08 100
1648.17 106
1648.27 111
1648.36 114
1648.45 116
1648.55 116
1648.64 115
1648.73 112
1648.83 108
1648.92 102
1649.01 95
1649.10 87
1649.20 79
1649.29 73
1649.38 69
1649.48 67
1649.57 69
1649.66 73
1649.76 78
1649.85 82
1649.94 83
1650.03 81
1650.13 75
1650.22 65
1650.31 54
1650.41 43
1650.50 33
1650.59 25
1650.69 22
1650.78 23
1650.87 28
1650.97 37
1651.06 49
1651.15 62
1651.24 75
1651.34 86
1651.43 94
1651.52 97
1651.62 97
1651.71 93
1651.80 86
1651.90 78
1651.99 69
1652.08 61
1652.18 54
1652.27 47
1652.36 42
1652.45 38
1652.55 34
1652.64 29
1652.73 23
1652.83 16
1652.92 8
1653.01 0
1653.11 0
1653.20 0
1653.29 0
1653.39 0
1653.48 0
1653.57 0
1653.67 0
1653.76 6
1653.85 20
1653.94 34
1654.04 45
1654.13 52
1654.22 55
1654.32 55
1654.41 52
1654.50 48
1654.60 44
1654.69 43
1654.78 43
1654.88 45
1654.97 47
1655.06 49
1655.16 51
1655.25 51
1655.34 51
1655.44 51
1655.53 52
1655.62 55
1655.71 59
1655.81 63
1655.90 67
1655.99 68
1656.09 67
1656.18 63
1656.27 59
1656.37 55
1656.46 52
1656.55 51
1656.65 53
1656.74 57
1656.83 62
1656.93 65
1657.02 68
1657.11 68
1657.21 67
1657.30 63
1657.39 57
1657.49 52
1657.58 47
1657.67 44
1657.77 43
1657.86 44
1657.95 45
1658.05 47
1658.14 47
1658.23 45
1658.33 42
1658.42 37
1658.51 32
1658.61 28
1658.70 25
1658.79 24
1658.88 24
1658.98 24
1659.07 26
1659.16 29
1659.26 32
1659.35 37
1659.44 44
1659.54 51
1659.63 59
1659.72 66
1659.82 74
1659.91 80
1660.00 84
1660.10 86
1660.19 86
1660.28 83
1660.38 78
1660.47 72
1660.56 66
1660.66 60
1660.75 57
1660.84 57
1660.94 62
1661.03 72
1661.12 86
1661.22 103
1661.31 120
1661.40 135
1661.50 145
1661.59 152
1661.68 153
1661.78 151
1661.87 145
1661.96 137
1662.06 128
1662.15 119
1662.24 110
1662.34 101
1662.43 93
1662.53 87
1662.62 84
1662.71 85
1662.81 87
1662.90 91
1662.99 94
1663.09 94
1663.18 91
1663.27 84
1663.37 76
1663.46 68
1663.55 62
1663.65 60
1663.74 61
1663.83 66
1663.93 72
1664.02 77
1664.11 81
1664.21 82
1664.30 81
1664.39 79
1664.49 76
1664.58 74
1664.67 71
1664.77 69
1664.86 67
1664.95 64
1665.05 61
1665.14 57
1665.23 53
1665.33 49
1665.42 47
1665.51 46
1665.61 47
1665.70 50
1665.80 54
1665.89 58
1665.98 62
1666.08 65
1666.17 67
1666.26 68
1666.36 70
1666.45 72
1666.54 75
1666.64 78
1666.73 80
1666.82 82
1666.92 81
1667.01 78
1667.10 74
1667.20 70
1667.29 68
1667.38 68
1667.48 70
1667.57 75
1667.67 80
1667.76 86
1667.85 90
1667.95 92
1668.04 90
1668.13 86
1668.23 81
1668.32 75
1668.41 69
1668.51 65
1668.60 63
1668.69 62
1668.79 61
1668.88 61
1668.98 60
1669.07 57
1669.16 53
1669.26 49
1669.35 46
1669.44 44
1669.54 43
1669.63 43
1669.72 44
1669.82 46
1669.91 47
1670.00 48
1670.10 49
1670.19 49
1670.29 49
1670.38 50
1670.47 51
1670.57 53
1670.66 56
1670.75 59
1670.85 62
1670.94 66
1671.03 71
1671.13 76
1671.22 82
1671.32 88
1671.41 95
1671.50 102
1671.60 108
1671.69 111
1671.78 113
1671.88 112
1671.97 108
1672.06 103
1672.16 97
1672.25 90
1672.35 85
1672.44 82
1672.53 80
1672.63 80
1672.72 80
1672.81 80
1672.91 78
1673.00 75
1673.09 70
1673.19 65
1673.28 58
1673.38 52
1673.47 48
1673.56 45
1673.66 44
1673.75 46
1673.84 49
1673.94 53
1674.03 58
1674.13 63
1674.22 66
1674.31 68
1674.41 67
1674.50 65
1674.59 60
1674.69 56
1674.78 51
1674.88 48
1674.97 47
1675.06 47
1675.16 48
1675.25 49
1675.34 51
1675.44 53
1675.53 56
1675.63 59
1675.72 64
1675.81 69
1675.91 75
1676.00 82
1676.09 88
1676.19 92
1676.28 93
1676.38 90
1676.47 83
1676.56 71
1676.66 56
1676.75 40
1676.84 24
1676.94 11
1677.03 4
1677.13 3
1677.22 7
1677.31 13
1677.41 19
1677.50 22
1677.59 21
1677.69 16
1677.78 8
1677.88 0
1677.97 0
1678.06 0
1678.16 0
1678.25 0
1678.35 0
1678.44 7
1678.53 15
1678.63 22
1678.72 27
1678.81 30
1678.91 31
1679.00 31
1679.10 28
1679.19 24
1679.28 19
1679.38 14
1679.47 10
1679.57 8
1679.66 6
1679.75 6
1679.85 6
1679.94 6
1680.03 7
1680.13 7
1680.22 7
1680.32 8
1680.41 9
1680.50 10
1680.60 11
1680.69 12
1680.79 12
1680.88 11
1680.97 9
1681.07 8
1681.16 7
1681.26 8
1681.35 10
1681.44 12
1681.54 16
1681.63 19
1681.72 20
1681.82 20
1681.91 18
1682.01 15
1682.10 12
1682.19 10
1682.29 9
1682.38 10
1682.48 13
1682.57 17
1682.66 21
1682.76 24
1682.85 27
1682.95 28
1683.04 30
1683.13 31
1683.23 34
1683.32 39
1683.42 46
1683.51 56
1683.60 67
1683.70 77
1683.79 86
1683.89 92
1683.98 94
1684.07 92
1684.17 87
1684.26 80
1684.36 73
1684.45 68
1684.54 65
1684.64 65
1684.73 67
1684.83 70
1684.92 74
1685.01 77
1685.11 78
1685.20 78
1685.30 76
1685.39 73
1685.48 68
1685.58 64
1685.67 61
1685.77 59
1685.86 60
1685.95 64
1686.05 72
1686.14 81
1686.24 90
1686.33 99
1686.42 104
1686.52 106
1686.61 103
1686.71 96
1686.80 86
1686.89 75
1686.99 63
1687.08 50
1687.18 38
1687.27 27
1687.37 18
1687.46 11
1687.55 9
1687.65 10
1687.74 15
1687.84 22
1687.93 30
1688.02 38
1688.12 47
1688.21 55
1688.31 64
1688.40 74
1688.49 85
1688.59 94
1688.68 102
1688.78 106
1688.87 105
1688.97 99
1689.06 90
1689.15 79
1689.25 70
1689.34 62
1689.44 57
1689.53 54
1689.62 53
1689.72 52
1689.81 50
1689.91 48
1690.00 44
1690.09 40
1690.19 34
1690.28 30
1690.38 27
1690.47 26
1690.57 28
1690.66 33
1690.75 39
1690.85 45
1690.94 50
1691.04 53
1691.13 53
1691.23 51
1691.32 46
1691.41 41
1691.51 35
1691.60 32
1691.70 30
1691.79 32
1691.88 35
1691.98 41
1692.07 48
1692.17 56
1692.26 64
1692.36 70
1692.45 74
1692.54 75
1692.64 74
1692.73 71
1692.83 66
1692.92 60
1693.02 55
1693.11 53
1693.20 53
1693.30 57
1693.39 66
1693.49 77
1693.58 91
1693.67 105
1693.77 117
1693.86 125
1693.96 129
1694.05 129
1694.15 125
1694.24 118
1694.33 109
1694.43 100
1694.52 91
1694.62 83
1694.71 76
1694.81 70
1694.90 66
1694.99 64
1695.09 62
1695.18 61
1695.28 62
1695.37 63
1695.47 66
1695.56 70
1695.65 74
1695.75 78
1695.84 82
1695.94 85
1696.03 85
1696.13 84
1696.22 81
1696.32 78
1696.41 75
1696.50 73
1696.60 71
1696.69 69
1696.79 67
1696.88 64
1696.98 59
1697.07 54
1697.16 49
1697.26 45
1697.35 42
1697.45 39
1697.54 38
1697.64 39
1697.73 40
1697.82 42
1697.92 44
1698.01 47
1698.11 50
1698.20 53
1698.30 55
1698.39 56
1698.49 57
1698.58 56
1698.67 54
1698.77 52
1698.86 48
1698.96 45
1699.05 41
1699.15 37
1699.24 32
1699.34 28
1699.43 24
1699.52 20
1699.62 16
1699.71 11
1699.81 6
1699.90 2
1700.00 0
1700.09 0
1700.19 0
1700.28 1
1700.37 8
1700.47 17
1700.56 25
1700.66 31
1700.75 34
1700.85 33
1700.94 27
1701.04 19
1701.13 10
1701.22 2
1701.32 0
1701.41 0
1701.51 0
1701.60 0
1701.70 0
1701.79 0
1701.89 0
1701.98 0
1702.07 0
1702.17 0
1702.26 2
1702.36 7
1702.45 14
1702.55 22
1702.64 30
1702.74 38
1702.83 44
1702.93 48
1703.02 50
1703.11 50
1703.21 48
1703.30 45
1703.40 41
1703.49 37
1703.59 33
1703.68 30
1703.78 29
1703.87 30
1703.96 34
1704.06 41
1704.15 51
1704.25 62
1704.34 74
1704.44 85
1704.53 93
1704.63 97
1704.72 99
1704.82 96
1704.91 92
1705.01 85
1705.10 79
1705.19 73
1705.29 70
1705.38 69
1705.48 71
1705.57 75
1705.67 80
1705.76 85
1705.86 90
1705.95 93
1706.05 96
1706.14 100
1706.23 105
1706.33 112
1706.42 122
1706.52 132
1706.61 142
1706.71 150
1706.80 155
1706.90 158
1706.99 158
1707.09 156
1707.18 153
1707.28 149
1707.37 146
1707.46 142
1707.56 138
1707.65 135
1707.75 131
1707.84 127
1707.94 125
1708.03 123
1708.13 121
1708.22 121
1708.32 122
1708.41 125
1708.51 129
1708.60 134
1708.70 141
1708.79 147
1708.88 152
1708.98 154
1709.07 152
1709.17 145
1709.26 136
1709.36 124
1709.45 111
1709.55 99
1709.64 90
1709.74 83
1709.83 79
1709.93 75
1710.02 72
1710.12 68
1710.21 64
1710.31 58
1710.40 53
1710.49 49
1710.59 46
1710.68 45
1710.78 46
1710.87 47
1710.97 47
1711.06 46
1711.16 44
1711.25 40
1711.35 36
1711.44 34
1711.54 33
1711.63 36
1711.73 40
1711.82 47
1711.92 53
1712.01 58
1712.11 62
1712.20 65
1712.30 68
1712.39 71
1712.48 75
1712.58 79
1712.67 84
1712.77 88
1712.86 91
1712.96 92
1713.05 92
1713.15 91
1713.24 90
1713.34 89
1713.43 89
1713.53 88
1713.62 87
1713.72 84
1713.81 78
1713.91 71
1714.00 61
1714.10 51
1714.19 41
1714.29 32
1714.38 24
1714.48 17
1714.57 12
1714.67 6
1714.76 1
1714.86 0
1714.95 0
1715.04 0
1715.14 0
1715.23 0
1715.33 0
1715.42 0
1715.52 0
1715.61 12
1715.71 27
1715.80 43
1715.90 59
1715.99 74
1716.09 88
1716.18 100
1716.28 111
1716.37 120
1716.47 127
1716.56 131
1716.66 133
1716.75 133
1716.85 130
1716.94 125
1717.04 117
1717.13 107
1717.23 94
1717.32 81
1717.42 67
1717.51 54
1717.61 44
1717.70 37
1717.80 37
1717.89 42
1717.99 52
1718.08 66
1718.18 81
1718.27 94
1718.37 105
1718.46 112
1718.56 116
1718.65 120
1718.75 125
1718.84 131
1718.94 139
1719.03 149
1719.13 158
1719.22 167
1719.32 172
1719.41 173
1719.51 171
1719.60 165
1719.70 158
1719.79 150
1719.89 142
1719.98 137
1720.08 133
1720.17 134
1720.27 137
1720.36 145
1720.46 155
1720.55 168
1720.65 182
1720.74 195
1720.84 205
1720.93 212
1721.03 213
1721.12 208
1721.22 200
1721.31 188
1721.41 176
1721.50 164
1721.60 154
1721.69 146
1721.79 141
1721.88 138
1721.98 135
1722.07 131
1722.17 126
1722.26 118
1722.36 107
1722.45 95
1722.55 83
1722.64 72
1722.74 66
1722.83 65
1722.93 70
1723.02 81
1723.12 97
1723.21 115
1723.31 134
1723.40 151
1723.50 165
1723.59 176
1723.69 184
1723.78 190
1723.88 193
1723.97 196
1724.07 198
1724.16 199
1724.26 199
1724.35 198
1724.45 194
1724.54 188
1724.64 180
1724.73 170
1724.83 159
1724.92 147
1725.02 137
1725.11 128
1725.21 121
1725.30 118
1725.40 118
1725.49 120
1725.59 124
1725.69 129
1725.78 134
1725.88 136
1725.97 135
1726.07 130
1726.16 122
1726.26 112
1726.35 102
1726.45 92
1726.54 86
1726.64 83
1726.73 84
1726.83 90
1726.92 98
1727.02 110
1727.11 122
1727.21 133
1727.30 143
1727.40 149
1727.49 153
1727.59 152
1727.68 148
1727.78 140
1727.87 130
1727.97 118
1728.06 107
1728.16 97
1728.26 88
1728.35 83
1728.45 81
1728.54 82
1728.64 86
1728.73 92
1728.83 100
1728.92 109
1729.02 116
1729.11 120
1729.21 121
1729.30 116
1729.40 109
1729.49 99
1729.59 90
1729.68 85
1729.78 84
1729.87 90
1729.97 101
1730.06 115
1730.16 129
1730.26 141
1730.35 149
1730.45 152
1730.54 152
1730.64 149
1730.73 146
1730.83 144
1730.92 144
1731.02 146
1731.11 150
1731.21 153
1731.30 156
1731.40 158
1731.49 157
1731.59 153
1731.68 146
1731.78 136
1731.88 124
1731.97 111
1732.07 98
1732.16 88
1732.26 82
1732.35 79
1732.45 81
1732.54 85
1732.64 92
1732.73 101
1732.83 110
1732.92 119
1733.02 127
1733.11 135
1733.21 141
1733.31 144
1733.40 146
1733.50 144
1733.59 141
1733.69 135
1733.78 129
1733.88 123
1733.97 118
1734.07 114
1734.16 111
1734.26 110
1734.35 110
1734.45 110
1734.55 111
1734.64 111
1734.74 110
1734.83 109
1734.93 108
1735.02 106
1735.12 103
1735.21 101
1735.31 98
1735.40 94
1735.50 90
1735.59 86
1735.69 83
1735.79 82
1735.88 82
1735.98 84
1736.07 88
1736.17 93
1736.26 98
1736.36 104
1736.45 109
1736.55 114
1736.64 121
1736.74 127
1736.84 133
1736.93 138
1737.03 141
1737.12 142
1737.22 141
1737.31 139
1737.41 137
1737.50 135
1737.60 135
1737.69 137
1737.79 139
1737.89 142
1737.98 143
1738.08 142
1738.17 137
1738.27 129
1738.36 117
1738.46 104
1738.55 91
1738.65 80
1738.75 72
1738.84 68
1738.94 68
1739.03 71
1739.13 76
1739.22 81
1739.32 85
1739.41 88
1739.51 89
1739.60 88
1739.70 85
1739.80 81
1739.89 77
1739.99 74
1740.08 74
1740.18 76
1740.27 81
1740.37 89
1740.46 98
1740.56 108
1740.66 118
1740.75 128
1740.85 136
1740.94 145
1741.04 152
1741.13 159
1741.23 164
1741.32 168
1741.42 170
1741.52 168
1741.61 163
1741.71 155
1741.80 146
1741.90 134
1741.99 122
1742.09 111
1742.19 100
1742.28 92
1742.38 86
1742.47 83
1742.57 83
1742.66 85
1742.76 90
1742.85 95
1742.95 99
1743.05 102
1743.14 104
1743.24 103
1743.33 101
1743.43 99
1743.52 97
1743.62 98
1743.72 100
1743.81 105
1743.91 109
1744.00 113
1744.10 115
1744.19 115
1744.29 112
1744.38 108
1744.48 104
1744.58 101
1744.67 103
1744.77 107
1744.86 116
1744.96 125
1745.05 135
1745.15 141
1745.25 144
1745.34 142
1745.44 136
1745.53 127
1745.63 117
1745.72 108
1745.82 101
1745.92 97
1746.01 94
1746.11 94
1746.20 94
1746.30 96
1746.39 99
1746.49 102
1746.59 107
1746.68 111
1746.78 115
1746.87 119
1746.97 120
1747.06 120
1747.16 120
1747.26 119
1747.35 119
1747.45 120
1747.54 124
1747.64 129
1747.73 135
1747.83 139
1747.93 142
1748.02 142
1748.12 140
1748.21 137
1748.31 134
1748.40 134
1748.50 137
1748.60 143
1748.69 153
1748.79 162
1748.88 171
1748.98 176
1749.08 178
1749.17 177
1749.27 172
1749.36 166
1749.46 161
1749.55 157
1749.65 155
1749.75 154
1749.84 153
1749.94 151
1750.03 147
1750.13 141
1750.23 132
1750.32 121
1750.42 108
1750.51 96
1750.61 85
1750.70 76
1750.80 69
1750.90 66
1750.99 64
1751.09 65
1751.18 66
1751.28 67
1751.38 66
1751.47 64
1751.57 61
1751.66 56
1751.76 52
1751.85 49
1751.95 49
1752.05 53
1752.14 59
1752.24 66
1752.33 72
1752.43 75
1752.53 75
1752.62 73
1752.72 69
1752.81 66
1752.91 64
1753.01 65
1753.10 68
1753.20 71
1753.29 73
1753.39 74
1753.48 73
1753.58 72
1753.68 72
1753.77 74
1753.87 77
1753.96 82
1754.06 88
1754.16 93
1754.25 97
1754.35 100
1754.44 101
1754.54 101
1754.64 100
1754.73 98
1754.83 93
1754.92 87
1755.02 80
1755.12 74
1755.21 69
1755.31 66
1755.40 67
1755.50 70
1755.60 75
1755.69 81
1755.79 85
1755.88 87
1755.98 87
1756.08 84
1756.17 80
1756.27 76
1756.36 73
1756.46 71
1756.56 70
1756.65 70
1756.75 70
1756.84 68
1756.94 64
1757.04 59
1757.13 52
1757.23 44
1757.32 37
1757.42 33
1757.52 31
1757.61 31
1757.71 34
1757.80 37
1757.90 40
1758.00 41
1758.09 40
1758.19 37
1758.28 33
1758.38 27
1758.48 23
1758.57 19
1758.67 18
1758.76 20
1758.86 24
1758.96 30
1759.05 37
1759.15 42
1759.24 45
1759.34 45
1759.44 43
1759.53 38
1759.63 33
1759.72 28
1759.82 23
1759.92 20
1760.01 18
1760.11 16
1760.20 15
1760.30 14
1760.40 13
1760.49 12
1760.59 13
1760.69 14
1760.78 17
1760.88 20
1760.97 24
1761.07 28
1761.17 33
1761.26 38
1761.36 44
1761.45 52
1761.55 61
1761.65 70
1761.74 79
1761.84 86
1761.94 91
1762.03 92
1762.13 90
1762.22 86
1762.32 79
1762.42 73
1762.51 67
1762.61 63
1762.70 60
1762.80 58
1762.90 54
1762.99 50
1763.09 46
1763.19 42
1763.28 41
1763.38 44
1763.47 52
1763.57 65
1763.67 81
1763.76 98
1763.86 115
1763.95 128
1764.05 137
1764.15 141
1764.24 140
1764.34 137
1764.44 132
1764.53 126
1764.63 120
1764.72 113
1764.82 103
1764.92 92
1765.01 78
1765.11 62
1765.21 46
1765.30 31
1765.40 20
1765.49 13
1765.59 9
1765.69 10
1765.78 12
1765.88 16
1765.98 22
1766.07 30
1766.17 41
1766.26 54
1766.36 69
1766.46 84
1766.55 95
1766.65 102
1766.75 104
1766.84 100
1766.94 91
1767.03 81
1767.13 72
1767.23 64
1767.32 58
1767.42 55
1767.52 54
1767.61 53
1767.71 53
1767.80 53
1767.90 53
1768.00 53
1768.09 53
1768.19 51
1768.29 49
1768.38 46
1768.48 42
1768.58 40
1768.67 39
1768.77 40
1768.86 42
1768.96 46
1769.06 50
1769.15 52
1769.25 54
1769.35 53
1769.44 50
1769.54 45
1769.64 41
1769.73 36
1769.83 32
1769.92 30
1770.02 29
1770.12 32
1770.21 35
1770.31 40
1770.41 43
1770.50 45
1770.60 44
1770.70 38
1770.79 29
1770.89 17
1770.98 3
1771.08 0
1771.18 0
1771.27 0
1771.37 0
1771.47 0
1771.56 0
1771.66 0
1771.76 0
1771.85 9
1771.95 20
1772.04 29
1772.14 38
1772.24 46
1772.33 51
1772.43 55
1772.53 57
1772.62 57
1772.72 56
1772.82 54
1772.91 54
1773.01 54
1773.11 57
1773.20 61
1773.30 66
1773.39 71
1773.49 76
1773.59 80
1773.68 83
1773.78 85
1773.88 87
1773.97 88
1774.07 91
1774.17 95
1774.26 101
1774.36 107
1774.46 113
1774.55 117
1774.65 120
1774.75 121
1774.84 119
1774.94 117
1775.03 115
1775.13 115
1775.23 118
1775.32 122
1775.42 127
1775.52 132
1775.61 136
1775.71 139
1775.81 140
1775.90 138
1776.00 135
1776.10 129
1776.19 122
1776.29 113
1776.39 103
1776.48 91
1776.58 80
1776.68 69
1776.77 60
1776.87 55
1776.97 53
1777.06 56
1777.16 64
1777.26 77
1777.35 94
1777.45 114
1777.54 135
1777.64 154
1777.74 171
1777.83 183
1777.93 192
1778.03 197
1778.12 200
1778.22 200
1778.32 201
1778.41 202
1778.51 203
1778.61 205
1778.70 207
1778.80 207
1778.90 205
1778.99 198
1779.09 187
1779.19 173
1779.28 158
1779.38 143
1779.48 131
1779.57 124
1779.67 122
1779.77 126
1779.86 134
1779.96 144
1780.06 154
1780.15 164
1780.25 170
1780.35 174
1780.44 173
1780.54 169
1780.64 162
1780.73 152
1780.83 139
1780.93 125
1781.02 110
1781.12 97
1781.22 85
1781.31 77
1781.41 73
1781.51 74
1781.60 79
1781.70 87
1781.80 95
1781.89 103
1781.99 109
1782.09 110
1782.18 107
1782.28 100
1782.38 91
1782.47 82
1782.57 74
1782.67 68
1782.76 64
1782.86 62
1782.96 61
1783.05 60
1783.15 60
1783.25 60
1783.34 63
1783.44 68
1783.54 75
1783.63 84
1783.73 93
1783.83 99
1783.92 102
1784.02 101
1784.12 95
1784.21 86
1784.31 77
1784.41 69
1784.50 65
1784.60 65
1784.70 69
1784.80 76
1784.89 86
1784.99 97
1785.09 109
1785.18 120
1785.28 130
1785.38 138
1785.47 144
1785.57 147
1785.67 146
1785.76 142
1785.86 134
1785.96 123
1786.05 111
1786.15 99
1786.25 87
1786.34 77
1786.44 68
1786.54 61
1786.63 56
1786.73 52
1786.83 48
1786.92 45
1787.02 40
1787.12 35
1787.22 29
1787.31 22
1787.41 14
1787.51 7
1787.60 0
1787.70 0
1787.80 0
1787.89 0
1787.99 0
1788.09 0
1788.18 0
1788.28 0
1788.38 3
1788.47 5
1788.57 7
1788.67 7
1788.76 7
1788.86 7
1788.96 7
1789.06 8
1789.15 10
1789.25 14
1789.35 20
1789.44 27
1789.54 35
1789.64 42
1789.73 48
1789.83 51
1789.93 51
1790.02 49
1790.12 46
1790.22 43
1790.32 43
1790.41 44
1790.51 48
1790.61 53
1790.70 59
1790.80 65
1790.90 69
1790.99 72
1791.09 74
1791.19 75
1791.28 75
1791.38 74
1791.48 72
1791.58 70
1791.67 69
1791.77 69
1791.87 72
1791.96 77
1792.06 85
1792.16 95
1792.25 106
1792.35 117
1792.45 125
1792.54 132
1792.64 136
1792.74 138
1792.84 139
1792.93 140
1793.03 142
1793.13 143
1793.22 146
1793.32 147
1793.42 148
1793.51 146
1793.61 143
1793.71 139
1793.81 135
1793.90 131
1794.00 131
1794.10 133
1794.19 138
1794.29 145
1794.39 151
1794.48 154
1794.58 154
1794.68 151
1794.78 145
1794.87 137
1794.97 130
1795.07 125
1795.16 122
1795.26 121
1795.36 120
1795.46 119
1795.55 116
1795.65 111
1795.75 105
1795.84 99
1795.94 93
1796.04 88
1796.13 83
1796.23 79
1796.33 74
1796.43 69
1796.52 64
1796.62 58
1796.72 51
1796.81 46
1796.91 42
1797.01 40
1797.11 41
1797.20 44
1797.30 49
1797.40 57
1797.49 67
1797.59 78
1797.69 90
1797.79 100
1797.88 110
1797.98 116
1798.08 118
1798.17 116
1798.27 109
1798.37 97
1798.47 83
1798.56 68
1798.66 54
1798.76 43
1798.85 36
1798.95 33
1799.05 34
1799.15 37
1799.24 40
1799.34 43
1799.44 44
1799.53 43
1799.63 40
1799.73 36
1799.83 32
1799.92 30
1800.02 29
1800.12 30
1800.21 33
1800.31 38
1800.41 43
1800.51 48
1800.60 53
1800.70 57
1800.80 60
1800.89 61
1800.99 61
1801.09 60
1801.19 55
1801.28 49
1801.38 41
1801.48 32
1801.58 24
1801.67 16
1801.77 11
1801.87 7
1801.96 6
1802.06 6
1802.16 7
1802.26 9
1802.35 12
1802.45 15
1802.55 20
1802.64 26
1802.74 33
1802.84 39
1802.94 45
1803.03 48
1803.13 49
1803.23 48
1803.33 44
1803.42 40
1803.52 37
1803.62 37
1803.71 40
1803.81 47
1803.91 56
1804.01 67
1804.10 79
1804.20 90
1804.30 99
1804.40 103
1804.49 102
1804.59 97
1804.69 86
1804.78 72
1804.88 55
1804.98 38
1805.08 24
1805.17 12
1805.27 5
1805.37 2
1805.47 3
1805.56 6
1805.66 10
1805.76 15
1805.86 20
1805.95 24
1806.05 28
1806.15 33
1806.24 38
1806.34 44
1806.44 52
1806.54 60
1806.63 69
1806.73 78
1806.83 87
1806.93 94
1807.02 101
1807.12 106
1807.22 111
1807.32 114
1807.41 115
1807.51 117
1807.61 118
1807.71 120
1807.80 123
1807.90 125
1808.00 128
1808.09 129
1808.19 130
1808.29 128
1808.39 124
1808.48 120
1808.58 115
1808.68 110
1808.78 106
1808.87 102
1808.97 97
1809.07 93
1809.17 90
1809.26 86
1809.36 82
1809.46 80
1809.56 79
1809.65 81
1809.75 84
1809.85 90
1809.95 97
1810.04 105
1810.14 113
1810.24 121
1810.34 128
1810.43 134
1810.53 139
1810.63 142
1810.73 144
1810.82 144
1810.92 142
1811.02 139
1811.12 133
1811.21 126
1811.31 119
1811.41 114
1811.51 110
1811.60 108
1811.70 109
1811.80 110
1811.90 111
1811.99 112
1812.09 111
1812.19 108
1812.29 103
1812.38 98
1812.48 92
1812.58 87
1812.68 84
1812.77 83
1812.87 86
1812.97 90
1813.07 96
1813.16 101
1813.26 103
1813.36 101
1813.46 96
1813.55 88
1813.65 77
1813.75 67
1813.85 58
1813.94 51
1814.04 48
1814.14 47
1814.24 48
1814.33 51
1814.43 53
1814.53 56
1814.63 58
1814.72 58
1814.82 58
1814.92 55
1815.02 51
1815.11 45
1815.21 37
1815.31 28
1815.41 17
1815.50 6
1815.60 0
1815.70 0
1815.80 0
1815.89 0
1815.99 0
1816.09 0
1816.19 0
1816.29 0
1816.38 4
1816.48 8
1816.58 12
1816.68 16
1816.77 19
1816.87 22
1816.97 25
1817.07 30
1817.16 36
1817.26 43
1817.36 50
1817.46 58
1817.55 66
1817.65 73
1817.75 79
1817.85 83
1817.95 86
1818.04 88
1818.14 89
1818.24 89
1818.34 88
1818.43 87
1818.53 87
1818.63 87
1818.73 88
1818.82 89
1818.92 91
1819.02 92
1819.12 92
1819.22 90
1819.31 87
1819.41 83
1819.51 78
1819.61 75
1819.70 74
1819.80 76
1819.90 79
1820.00 83
1820.09 87
1820.19 91
1820.29 92
1820.39 92
1820.49 91
1820.58 89
1820.68 86
1820.78 82
1820.88 79
1820.97 75
1821.07 71
1821.17 67
1821.27 63
1821.37 58
1821.46 54
1821.56 51
1821.66 48
1821.76 47
1821.85 47
1821.95 48
1822.05 49
1822.15 50
1822.25 51
1822.34 52
1822.44 51
1822.54 51
1822.64 51
1822.73 52
1822.83 54
1822.93 59
1823.03 64
1823.13 71
1823.22 78
1823.32 85
1823.42 90
1823.52 94
1823.61 96
1823.71 96
1823.81 94
1823.91 90
1824.01 84
1824.10 77
1824.20 70
1824.30 63
1824.40 56
1824.49 49
1824.59 43
1824.69 36
1824.79 30
1824.89 24
1824.98 19
1825.08 15
1825.18 13
1825.28 11
1825.38 10
1825.47 11
1825.57 14
1825.67 19
1825.77 26
1825.86 33
1825.96 40
1826.06 45
1826.16 48
1826.26 49
1826.35 48
1826.45 45
1826.55 43
1826.65 40
1826.75 38
1826.84 36
1826.94 34
1827.04 30
1827.14 25
1827.24 20
1827.33 15
1827.43 11
1827.53 10
1827.63 11
1827.72 14
1827.82 20
1827.92 26
1828.02 30
1828.12 34
1828.21 35
1828.31 33
1828.41 29
1828.51 22
1828.61 14
1828.70 7
1828.80 0
1828.90 0
1829.00 0
1829.10 0
1829.19 0
1829.29 0
1829.39 0
1829.49 2
1829.59 8
1829.68 12
1829.78 15
1829.88 14
1829.98 11
1830.08 6
1830.17 0
1830.27 0
1830.37 0
1830.47 0
1830.57 0
1830.66 0
1830.76 0
1830.86 6
1830.96 11
1831.06 15
1831.15 20
1831.25 23
1831.35 28
1831.45 33
1831.55 40
1831.64 47
1831.74 54
1831.84 59
1831.94 62
1832.04 61
1832.13 57
1832.23 51
1832.33 44
1832.43 38
1832.53 34
1832.62 32
1832.72 32
1832.82 32
1832.92 31
1833.02 28
1833.11 23
1833.21 17
1833.31 11
1833.41 8
1833.51 7
1833.60 11
1833.70 17
1833.80 27
1833.90 38
1834.00 50
1834.10 59
1834.19 66
1834.29 69
1834.39 70
1834.49 68
1834.59 65
1834.68 61
1834.78 59
1834.88 58
1834.98 59
1835.08 63
1835.17 68
1835.27 74
1835.37 81
1835.47 89
1835.57 98
1835.67 107
1835.76 118
1835.86 131
1835.96 145
1836.06 160
1836.16 174
1836.25 186
1836.35 195
1836.45 200
1836.55 201
1836.65 200
1836.74 197
1836.84 193
1836.94 189
1837.04 186
1837.14 184
1837.24 182
1837.33 179
1837.43 175
1837.53 172
1837.63 168
1837.73 165
1837.82 163
1837.92 163
1838.02 164
1838.12 165
1838.22 167
1838.32 168
1838.41 166
1838.51 162
1838.61 154
1838.71 144
1838.81 133
1838.91 120
1839.00 109
1839.10 98
1839.20 91
1839.30 86
1839.40 85
1839.49 87
1839.59 91
1839.69 96
1839.79 101
1839.89 105
1839.99 106
1840.08 104
1840.18 99
1840.28 93
1840.38 86
1840.48 81
1840.58 77
1840.67 75
1840.77 74
1840.87 73
1840.97 72
1841.07 70
1841.17 67
1841.26 64
1841.36 61
1841.46 58
1841.56 56
1841.66 53
1841.75 49
1841.85 44
1841.95 36
1842.05 27
1842.15 16
1842.25 6
1842.34 0
1842.44 0
1842.54 0
1842.64 0
1842.74 0
1842.84 0
1842.93 0
1843.03 8
1843.13 18
1843.23 26
1843.33 32
1843.43 34
1843.52 34
1843.62 32
1843.72 28
1843.82 23
1843.92 17
1844.02 10
1844.11 2
1844.21 0
1844.31 0
1844.41 0
1844.51 0
1844.61 0
1844.71 0
1844.80 0
1844.90 6
1845.00 28
1845.10 51
1845.20 73
1845.30 91
1845.39 103
1845.49 109
1845.59 108
1845.69 102
1845.79 92
1845.89 79
1845.98 66
1846.08 53
1846.18 42
1846.28 32
1846.38 26
1846.48 21
1846.57 19
1846.67 20
1846.77 22
1846.87 26
1846.97 31
1847.07 36
1847.17 39
1847.26 40
1847.36 39
1847.46 35
1847.56 30
1847.66 24
1847.76 17
1847.85 12
1847.95 7
1848.05 4
1848.15 3
1848.25 4
1848.35 8
1848.45 14
1848.54 21
1848.64 28
1848.74 35
1848.84 42
1848.94 47
1849.04 52
1849.13 57
1849.23 61
1849.33 66
1849.43 69
1849.53 72
1849.63 73
1849.73 73
1849.82 71
1849.92 67
1850.02 62
1850.12 57
1850.22 50
1850.32 43
1850.42 34
1850.51 24
1850.61 14
1850.71 4
1850.81 0
1850.91 0
1851.01 0
1851.11 0
1851.20 0
1851.30 3
1851.40 8
1851.50 11
1851.60 12
1851.70 10
1851.80 9
1851.89 10
1851.99 15
1852.09 25
1852.19 38
1852.29 53
1852.39 67
1852.49 76
1852.58 79
1852.68 76
1852.78 68
1852.88 58
1852.98 49
1853.08 42
1853.18 40
1853.27 41
1853.37 45
1853.47 50
1853.57 55
1853.67 58
1853.77 59
1853.87 61
1853.96 62
1854.06 66
1854.16 70
1854.26 76
1854.36 81
1854.46 85
1854.56 87
1854.65 88
1854.75 87
1854.85 86
1854.95 85
1855.05 85
1855.15 86
1855.25 87
1855.35 88
1855.44 88
1855.54 88
1855.64 88
1855.74 86
1855.84 84
1855.94 81
1856.04 79
1856.13 78
1856.23 78
1856.33 80
1856.43 85
1856.53 90
1856.63 96
1856.73 101
1856.83 103
1856.92 103
1857.02 99
1857.12 93
1857.22 86
1857.32 79
1857.42 72
1857.52 65
1857.62 57
1857.71 48
1857.81 36
1857.91 22
1858.01 7
1858.11 0
1858.21 0
1858.31 0
1858.41 0
1858.50 0
1858.60 0
1858.70 1
1858.80 15
1858.90 30
1859.00 43
1859.10 54
1859.20 62
1859.29 67
1859.39 69
1859.49 69
1859.59 69
1859.69 70
1859.79 72
1859.89 75
1859.99 79
1860.08 82
1860.18 83
1860.28 81
1860.38 77
1860.48 71
1860.58 63
1860.68 54
1860.78 46
1860.87 39
1860.97 33
1861.07 28
1861.17 24
1861.27 21
1861.37 18
1861.47 16
1861.57 16
1861.67 16
1861.76 19
1861.86 22
1861.96 28
1862.06 34
1862.16 40
1862.26 44
1862.36 47
1862.46 47
1862.55 46
1862.65 43
1862.75 40
1862.85 38
1862.95 39
1863.05 41
1863.15 45
1863.25 49
1863.35 51
1863.44 50
1863.54 46
1863.64 40
1863.74 32
1863.84 25
1863.94 20
1864.04 18
1864.14 18
1864.24 21
1864.33 25
1864.43 29
1864.53 32
1864.63 34
1864.73 35
1864.83 36
1864.93 38
1865.03 41
1865.13 45
1865.23 52
1865.32 59
1865.42 67
1865.52 73
1865.62 77
1865.72 77
1865.82 73
1865.92 65
1866.02 54
1866.12 40
1866.21 25
1866.31 11
1866.41 0
1866.51 0
1866.61 0
1866.71 0
1866.81 0
1866.91 0
1867.01 0
1867.11 0
1867.20 5
1867.30 10
1867.40 14
1867.50 15
1867.60 15
1867.70 13
1867.80 11
1867.90 11
1868.00 11
1868.10 14
1868.19 20
1868.29 26
1868.39 34
1868.49 42
1868.59 50
1868.69 57
1868.79 64
1868.89 70
1868.99 77
1869.09 84
1869.18 91
1869.28 100
1869.38 109
1869.48 119
1869.58 128
1869.68 136
1869.78 142
1869.88 145
1869.98 145
1870.08 140
1870.17 132
1870.27 122
1870.37 110
1870.47 99
1870.57 89
1870.67 81
1870.77 75
1870.87 71
1870.97 70
1871.07 70
1871.17 71
1871.26 73
1871.36 76
1871.46 79
1871.56 81
1871.66 81
1871.76 81
1871.86 80
1871.96 77
1872.06 73
1872.16 70
1872.26 68
1872.35 68
1872.45 70
1872.55 76
1872.65 84
1872.75 94
1872.85 105
1872.95 114
1873.05 120
1873.15 122
1873.25 121
1873.35 117
1873.44 110
1873.54 104
1873.64 99
1873.74 95
1873.84 93
1873.94 91
1874.04 89
1874.14 86
1874.24 82
1874.34 75
1874.44 67
1874.54 59
1874.63 50
1874.73 42
1874.83 34
1874.93 26
1875.03 19
1875.13 12
1875.23 7
1875.33 5
1875.43 6
1875.53 11
1875.63 19
1875.73 27
1875.83 35
1875.92 39
1876.02 40
1876.12 36
1876.22 30
1876.32 24
1876.42 19
1876.52 16
1876.62 17
1876.72 20
1876.82 25
1876.92 30
1877.02 35
1877.12 39
1877.21 43
1877.31 48
1877.41 54
1877.51 61
1877.61 69
1877.71 78
1877.81 88
1877.91 96
1878.01 101
1878.11 104
1878.21 104
1878.31 100
1878.41 93
1878.50 83
1878.60 72
1878.70 61
1878.80 51
1878.90 41
1879.00 33
1879.10 26
1879.20 19
1879.30 13
1879.40 6
1879.50 0
1879.60 0
1879.70 0
1879.80 0
1879.89 0
1879.99 0
1880.09 0
1880.19 0
1880.29 4
1880.39 8
1880.49 11
1880.59 12
1880.69 13
1880.79 11
1880.89 9
1880.99 5
1881.09 0
1881.19 0
1881.29 0
1881.38 0
1881.48 0
1881.58 0
1881.68 0
1881.78 2
1881.88 13
1881.98 23
1882.08 30
1882.18 34
1882.28 35
1882.38 32
1882.48 28
1882.58 22
1882.68 16
1882.78 11
1882.88 7
1882.97 5
1883.07 3
1883.17 1
1883.27 1
1883.37 2
1883.47 4
1883.57 9
1883.67 16
1883.77 25
1883.87 36
1883.97 46
1884.07 56
1884.17 63
1884.27 68
1884.37 71
1884.47 72
1884.57 73
1884.67 76
1884.76 80
1884.86 85
1884.96 91
1885.06 96
1885.16 100
1885.26 103
1885.36 104
1885.46 103
1885.56 102
1885.66 100
1885.76 97
1885.86 92
1885.96 85
1886.06 78
1886.16 69
1886.26 61
1886.36 53
1886.46 45
1886.55 39
1886.65 34
1886.75 30
1886.85 29
1886.95 31
1887.05 36
1887.15 43
1887.25 51
1887.35 58
1887.45 64
1887.55 67
1887.65 68
1887.75 67
1887.85 64
1887.95 62
1888.05 59
1888.15 56
1888.25 55
1888.35 53
1888.45 52
1888.55 50
1888.64 48
1888.74 44
1888.84 41
1888.94 37
1889.04 33
1889.14 30
1889.24 29
1889.34 29
1889.44 30
1889.54 33
1889.64 37
1889.74 42
1889.84 47
1889.94 53
1890.04 59
1890.14 65
1890.24 69
1890.34 71
1890.44 70
1890.54 67
1890.64 63
1890.74 57
1890.84 51
1890.94 47
1891.03 45
1891.13 45
1891.23 47
1891.33 51
1891.43 55
1891.53 60
1891.63 64
1891.73 67
1891.83 67
1891.93 66
1892.03 62
1892.13 55
1892.23 46
1892.33 35
1892.43 24
1892.53 15
1892.63 10
1892.73 10
1892.83 14
1892.93 21
1893.03 29
1893.13 38
1893.23 44
1893.33 48
1893.43 50
1893.53 52
1893.63 56
1893.73 63
1893.82 73
1893.92 86
1894.02 100
1894.12 114
1894.22 126
1894.32 135
1894.42 140
1894.52 142
1894.62 139
1894.72 133
1894.82 123
1894.92 108
1895.02 92
1895.12 74
1895.22 56
1895.32 39
1895.42 26
1895.52 16
1895.62 10
1895.72 7
1895.82 5
1895.92 6
1896.02 7
1896.12 9
1896.22 13
1896.32 17
1896.42 23
1896.52 29
1896.62 35
1896.72 41
1896.82 47
1896.92 50
1897.02 53
1897.12 55
1897.22 56
1897.32 57
1897.42 57
1897.51 57
1897.61 55
1897.71 52
1897.81 47
1897.91 41
1898.01 35
1898.11 29
1898.21 24
1898.31 20
1898.41 17
1898.51 14
1898.61 12
1898.71 10
1898.81 8
1898.91 8
1899.01 10
1899.11 14
1899.21 21
1899.31 28
1899.41 36
1899.51 42
1899.61 46
1899.71 47
1899.81 45
1899.91 42
1900.01 40
1900.11 38
1900.21 40
1900.31 44
1900.41 51
1900.51 60
1900.61 69
1900.71 77
1900.81 83
1900.91 85
1901.01 83
1901.11 78
1901.21 71
1901.31 63
1901.41 54
1901.51 47
1901.61 41
1901.71 38
1901.81 38
1901.91 41
1902.01 47
1902.11 54
1902.21 61
1902.31 67
1902.41 70
1902.51 70
1902.61 68
1902.71 62
1902.81 55
1902.91 48
1903.01 41
1903.11 35
1903.21 32
1903.31 31
1903.41 33
1903.51 38
1903.61 46
1903.71 56
1903.81 68
1903.91 81
1904.01 92
1904.11 102
1904.21 109
1904.31 112
1904.41 112
1904.51 108
1904.61 101
1904.71 91
1904.81 80
1904.91 70
1905.01 62
1905.11 57
1905.21 55
1905.31 55
1905.41 57
1905.51 57
1905.61 55
1905.71 51
1905.81 44
1905.91 37
1906.01 32
1906.11 29
1906.21 29
1906.31 33
1906.41 38
1906.51 42
1906.61 44
1906.71 43
1906.81 37
1906.91 28
1907.01 18
1907.11 9
1907.21 2
1907.31 0
1907.41 0
1907.51 0
1907.61 0
1907.71 0
1907.81 0
1907.91 0
1908.01 0
1908.11 1
1908.21 3
1908.31 4
1908.41 6
1908.51 9
1908.61 13
1908.71 18
1908.81 23
1908.91 29
1909.01 34
1909.11 39
1909.21 41
1909.31 42
1909.41 41
1909.51 39
1909.61 36
1909.71 34
1909.81 30
1909.91 27
1910.01 23
1910.11 18
1910.21 15
1910.31 12
1910.41 11
1910.51 12
1910.61 15
1910.71 19
1910.81 25
1910.91 31
1911.01 36
1911.11 41
1911.21 43
1911.31 45
1911.41 44
1911.51 42
1911.61 39
1911.71 34
1911.81 28
1911.91 20
1912.01 12
1912.11 4
1912.21 0
1912.31 0
1912.41 0
1912.51 0
1912.61 0
1912.71 0
1912.81 0
1912.91 2
1913.01 10
1913.11 17
1913.21 24
1913.31 29
1913.41 32
1913.51 33
1913.61 32
1913.71 29
1913.81 26
1913.91 23
1914.01 20
1914.11 18
1914.21 15
1914.32 13
1914.42 10
1914.52 5
1914.62 0
1914.72 0
1914.82 0
1914.92 0
1915.02 0
1915.12 0
1915.22 5
1915.32 15
1915.42 25
1915.52 32
1915.62 36
1915.72 37
1915.82 36
1915.92 34
1916.02 32
1916.12 33
1916.22 35
1916.32 39
1916.42 44
1916.52 49
1916.62 52
1916.72 53
1916.82 51
1916.92 47
1917.02 43
1917.12 39
1917.22 37
1917.32 38
1917.42 41
1917.52 44
1917.62 47
1917.72 50
1917.82 52
1917.92 53
1918.03 56
1918.13 59
1918.23 64
1918.33 69
1918.43 72
1918.53 73
1918.63 71
1918.73 66
1918.83 60
1918.93 54
1919.03 51
1919.13 51
1919.23 55
1919.33 62
1919.43 72
1919.53 81
1919.63 89
1919.73 93
1919.83 95
1919.93 94
1920.03 92
1920.13 89
1920.23 88
1920.33 89
1920.43 92
1920.53 97
1920.63 102
1920.73 105
1920.84 107
1920.94 106
1921.04 103
1921.14 98
1921.24 93
1921.34 89
1921.44 88
1921.54 90
1921.64 95
1921.74 101
1921.84 108
1921.94 114
1922.04 117
1922.14 117
1922.24 112
1922.34 106
1922.44 97
1922.54 89
1922.64 82
1922.74 76
1922.84 71
1922.94 66
1923.04 61
1923.14 56
1923.25 50
1923.35 46
1923.45 43
1923.55 44
1923.65 46
1923.75 50
1923.85 55
1923.95 59
1924.05 62
1924.15 64
1924.25 66
1924.35 68
1924.45 72
1924.55 78
1924.65 87
1924.75 98
1924.85 111
1924.95 124
1925.05 136
1925.15 145
1925.25 151
1925.36 152
1925.46 148
1925.56 140
1925.66 131
1925.76 121
1925.86 113
1925.96 109
1926.06 110
1926.16 115
1926.26 123
1926.36 131
1926.46 139
1926.56 145
1926.66 149
1926.76 153
1926.86 156
1926.96 161
1927.06 168
1927.17 177
1927.27 185
1927.37 192
1927.47 195
1927.57 195
1927.67 190
1927.77 180
1927.87 166
1927.97 150
1928.07 133
1928.17 114
1928.27 97
1928.37 81
1928.47 67
1928.57 55
1928.67 46
1928.77 41
1928.87 37
1928.98 35
1929.08 33
1929.18 30
1929.28 26
1929.38 21
1929.48 16
1929.58 10
1929.68 5
1929.78 2
1929.88 0
1929.98 0
1930.08 1
1930.18 2
1930.28 4
1930.38 6
1930.48 10
1930.59 15
1930.69 22
1930.79 29
1930.89 37
1930.99 45
1931.09 50
1931.19 53
1931.29 53
1931.39 51
1931.49 47
1931.59 43
1931.69 41
1931.79 40
1931.89 40
1931.99 41
1932.10 41
1932.20 38
1932.30 32
1932.40 23
1932.50 12
1932.60 2
1932.70 0
1932.80 0
1932.90 0
1933.00 0
1933.10 6
1933.20 17
1933.30 26
1933.40 32
1933.51 35
1933.61 33
1933.71 28
1933.81 20
1933.91 12
1934.01 4
1934.11 0
1934.21 0
1934.31 0
1934.41 0
1934.51 0
1934.61 0
1934.71 1
1934.82 0
1934.92 0
1935.02 0
1935.12 0
1935.22 0
1935.32 6
1935.42 15
1935.52 27
1935.62 40
1935.72 52
1935.82 61
1935.92 66
1936.02 67
1936.13 65
1936.23 62
1936.33 59
1936.43 58
1936.53 60
1936.63 66
1936.73 74
1936.83 83
1936.93 93
1937.03 102
1937.13 110
1937.23 116
1937.33 121
1937.44 125
1937.54 128
1937.64 130
1937.74 132
1937.84 132
1937.94 131
1938.04 129
1938.14 127
1938.24 125
1938.34 123
1938.44 121
1938.54 118
1938.65 115
1938.75 109
1938.85 101
1938.95 90
1939.05 76
1939.15 61
1939.25 45
1939.35 30
1939.45 18
1939.55 10
1939.65 8
1939.76 9
1939.86 15
1939.96 23
1940.06 32
1940.16 41
1940.26 49
1940.36 57
1940.46 64
1940.56 70
1940.66 74
1940.76 77
1940.87 77
1940.97 75
1941.07 70
1941.17 63
1941.27 54
1941.37 46
1941.47 38
1941.57 33
1941.67 31
1941.77 32
1941.87 36
1941.98 44
1942.08 55
1942.18 68
1942.28 81
1942.38 94
1942.48 104
1942.58 111
1942.68 114
1942.78 113
1942.88 109
1942.99 104
1943.09 98
1943.19 94
1943.29 91
1943.39 91
1943.49 91
1943.59 93
1943.69 96
1943.79 99
1943.89 102
1943.99 108
1944.10 115
1944.20 127
1944.30 140
1944.40 155
1944.50 170
1944.60 182
1944.70 189
1944.80 191
1944.90 190
1945.00 186
1945.11 182
1945.21 180
1945.31 183
1945.41 189
1945.51 199
1945.61 211
1945.71 221
1945.81 230
1945.91 237
1946.02 241
1946.12 244
1946.22 247
1946.32 251
1946.42 255
1946.52 258
1946.62 259
1946.72 257
1946.82 252
1946.92 242
1947.03 230
1947.13 217
1947.23 204
1947.33 192
1947.43 182
1947.53 176
1947.63 173
1947.73 172
1947.83 173
1947.94 175
1948.04 176
1948.14 175
1948.24 171
1948.34 164
1948.44 154
1948.54 142
1948.64 128
1948.74 115
1948.85 103
1948.95 95
1949.05 90
1949.15 89
1949.25 91
1949.35 95
1949.45 100
1949.55 104
1949.65 106
1949.76 106
1949.86 103
1949.96 99
1950.06 94
1950.16 90
1950.26 87
1950.36 85
1950.46 85
1950.57 86
1950.67 88
1950.77 92
1950.87 97
1950.97 104
1951.07 112
1951.17 120
1951.27 126
1951.37 130
1951.48 129
1951.58 124
1951.68 116
1951.78 105
1951.88 93
1951.98 81
1952.08 71
1952.18 62
1952.29 55
1952.39 50
1952.49 48
1952.59 49
1952.69 54
1952.79 62
1952.89 73
1952.99 84
1953.10 96
1953.20 105
1953.30 112
1953.40 116
1953.50 117
1953.60 116
1953.70 111
1953.80 104
1953.91 94
1954.01 82
1954.11 68
1954.21 54
1954.31 42
1954.41 33
1954.51 27
1954.61 23
1954.72 20
1954.82 17
1954.92 11
1955.02 3
1955.12 0
1955.22 0
1955.32 0
1955.42 0
1955.53 0
1955.63 0
1955.73 0
1955.83 2
1955.93 15
1956.03 27
1956.13 38
1956.23 48
1956.34 55
1956.44 60
1956.54 62
1956.64 62
1956.74 59
1956.84 55
1956.94 50
1957.05 46
1957.15 43
1957.25 41
1957.35 40
1957.45 40
1957.55 40
1957.65 40
1957.75 38
1957.86 37
1957.96 35
1958.06 35
1958.16 36
1958.26 39
1958.36 46
1958.46 55
1958.57 66
1958.67 77
1958.77 88
1958.87 98
1958.97 105
1959.07 110
1959.17 114
1959.28 117
1959.38 120
1959.48 122
1959.58 124
1959.68 124
1959.78 122
1959.88 116
1959.99 108
1960.09 98
1960.19 87
1960.29 76
1960.39 68
1960.49 61
1960.59 56
1960.70 52
1960.80 49
1960.90 48
1961.00 48
1961.10 49
1961.20 51
1961.30 55
1961.41 59
1961.51 62
1961.61 65
1961.71 68
1961.81 72
1961.91 76
1962.01 83
1962.12 92
1962.22 102
1962.32 111
1962.42 119
1962.52 122
1962.62 121
1962.72 115
1962.83 104
1962.93 89
1963.03 73
1963.13 56
1963.23 40
1963.33 26
1963.43 16
1963.54 11
1963.64 10
1963.74 14
1963.84 21
1963.94 31
1964.04 42
1964.15 52
1964.25 59
1964.35 63
1964.45 62
1964.55 58
1964.65 52
1964.75 44
1964.86 38
1964.96 34
1965.06 34
1965.16 38
1965.26 45
1965.36 53
1965.47 61
1965.57 66
1965.67 69
1965.77 68
1965.87 65
1965.97 61
1966.07 57
1966.18 55
1966.28 55
1966.38 57
1966.48 62
1966.58 68
1966.68 75
1966.79 81
1966.89 85
1966.99 87
1967.09 88
1967.19 88
1967.29 88
1967.40 88
1967.50 88
1967.60 88
1967.70 89
1967.80 88
1967.90 87
1968.00 84
1968.11 81
1968.21 78
1968.31 76
1968.41 75
1968.51 78
1968.61 82
1968.72 88
1968.82 95
1968.92 101
1969.02 105
1969.12 107
1969.22 106
1969.33 105
1969.43 102
1969.53 101
1969.63 100
1969.73 102
1969.83 105
1969.94 109
1970.04 112
1970.14 115
1970.24 114
1970.34 111
1970.44 105
1970.55 97
1970.65 87
1970.75 76
1970.85 66
1970.95 56
1971.05 46
1971.16 38
1971.26 30
1971.36 25
1971.46 24
1971.56 25
1971.67 31
1971.77 39
1971.87 48
1971.97 56
1972.07 62
1972.17 65
1972.28 65
1972.38 63
1972.48 60
1972.58 57
1972.68 56
1972.78 56
1972.89 57
1972.99 59
1973.09 60
1973.19 61
1973.29 62
1973.39 61
1973.50 61
1973.60 60
1973.70 60
1973.80 60
1973.90 60
1974.01 62
1974.11 66
1974.21 73
1974.31 81
1974.41 92
1974.51 102
1974.62 112
1974.72 119
1974.82 123
1974.92 124
1975.02 121
1975.12 117
1975.23 113
1975.33 110
1975.43 108
1975.53 108
1975.63 107
1975.74 105
1975.84 101
1975.94 95
1976.04 87
1976.14 78
1976.24 69
1976.35 59
1976.45 50
1976.55 41
1976.65 33
1976.75 27
1976.86 22
1976.96 19
1977.06 18
1977.16 19
1977.26 21
1977.37 24
1977.47 28
1977.57 33
1977.67 38
1977.77 44
1977.87 50
1977.98 54
1978.08 57
1978.18 57
1978.28 54
1978.38 51
1978.49 47
1978.59 45
1978.69 45
1978.79 47
1978.89 52
1979.00 57
1979.10 61
1979.20 63
1979.30 63
1979.40 61
1979.50 59
1979.61 57
1979.71 57
1979.81 58
1979.91 60
1980.01 64
1980.12 67
1980.22 68
1980.32 67
1980.42 64
1980.52 59
1980.63 54
1980.73 49
1980.83 47
1980.93 46
1981.03 47
1981.14 50
1981.24 52
1981.34 53
1981.44 52
1981.54 50
1981.65 48
1981.75 46
1981.85 45
1981.95 45
1982.05 48
1982.16 53
1982.26 59
1982.36 66
1982.46 72
1982.56 78
1982.67 83
1982.77 89
1982.87 94
1982.97 100
1983.07 106
1983.18 113
1983.28 120
1983.38 126
1983.48 129
1983.58 129
1983.69 126
1983.79 121
1983.89 116
1983.99 111
1984.09 107
1984.20 106
1984.30 107
1984.40 109
1984.50 110
1984.60 111
1984.71 111
1984.81 111
1984.91 110
1985.01 109
1985.11 109
1985.22 108
1985.32 107
1985.42 105
1985.52 101
1985.62 95
1985.73 88
1985.83 81
1985.93 76
1986.03 72
1986.13 71
1986.24 73
1986.34 77
1986.44 83
1986.54 90
1986.65 96
1986.75 99
1986.85 100
1986.95 97
1987.05 92
1987.16 85
1987.26 77
1987.36 72
1987.46 68
1987.56 68
1987.67 70
1987.77 73
1987.87 76
1987.97 79
1988.08 81
1988.18 83
1988.28 84
1988.38 86
1988.48 89
1988.59 92
1988.69 94
1988.79 96
1988.89 99
1988.99 103
1989.10 109
1989.20 119
1989.30 132
1989.40 147
1989.51 163
1989.61 176
1989.71 186
1989.81 190
1989.91 190
1990.02 187
1990.12 182
1990.22 177
1990.32 173
1990.42 169
1990.53 165
1990.63 160
1990.73 151
1990.83 141
1990.94 129
1991.04 117
1991.14 106
1991.24 97
1991.34 91
1991.45 89
1991.55 89
1991.65 90
1991.75 91
1991.86 90
1991.96 87
1992.06 83
1992.16 78
1992.26 73
1992.37 70
1992.47 70
1992.57 73
1992.67 80
1992.78 89
1992.88 99
1992.98 109
1993.08 117
1993.19 124
1993.29 129
1993.39 131
1993.49 131
1993.59 129
1993.70 124
1993.80 117
1993.90 106
1994.00 94
1994.11 80
1994.21 66
1994.31 52
1994.41 41
1994.51 32
1994.62 27
1994.72 25
1994.82 25
1994.92 29
1995.03 36
1995.13 45
1995.23 56
1995.33 69
1995.44 81
1995.54 92
1995.64 99
1995.74 101
1995.85 99
1995.95 93
1996.05 85
1996.15 75
1996.25 65
1996.36 57
1996.46 51
1996.56 46
1996.66 44
1996.77 43
1996.87 45
1996.97 48
1997.07 54
1997.18 61
1997.28 70
1997.38 81
1997.48 91
1997.59 100
1997.69 108
1997.79 115
1997.89 121
1997.99 126
1998.10 130
1998.20 133
1998.30 135
1998.40 134
1998.51 132
1998.61 128
1998.71 122
1998.81 116
1998.92 110
1999.02 107
1999.12 105
1999.22 105
1999.33 107
1999.43 108
1999.53 109
1999.63 110
1999.74 112
1999.84 113
1999.94 116
2000.04 120
2000.15 124
2000.25 126
2000.35 128
2000.45 127
2000.56 124
2000.66 120
2000.76 116
2000.86 113
2000.97 111
2001.07 111
2001.17 113
2001.27 116
2001.38 122
2001.48 129
2001.58 137
2001.68 147
2001.79 157
2001.89 166
2001.99 173
2002.09 177
2002.20 178
2002.30 174
2002.40 167
2002.50 155
2002.61 141
2002.71 125
2002.81 108
2002.91 92
2003.02 76
2003.12 63
2003.22 53
2003.32 46
2003.43 41
2003.53 37
2003.63 34
2003.73 31
2003.84 28
2003.94 27
2004.04 26
2004.14 27
2004.25 30
2004.35 35
2004.45 42
2004.55 49
2004.66 55
2004.76 61
2004.86 65
2004.96 67
2005.07 66
2005.17 63
2005.27 57
2005.37 50
2005.48 42
2005.58 34
2005.68 27
2005.78 22
2005.89 17
2005.99 13
2006.09 10
2006.19 6
2006.30 2
2006.40 0
2006.50 0
2006.60 0
2006.71 2
2006.81 6
2006.91 12
2007.02 17
2007.12 20
2007.22 21
2007.32 19
2007.43 15
2007.53 10
2007.63 4
2007.73 0
2007.84 0
2007.94 0
2008.04 0
2008.14 0
2008.25 0
2008.35 0
2008.45 0
2008.56 0
2008.66 11
2008.76 24
2008.86 39
2008.97 55
2009.07 68
2009.17 79
2009.27 87
2009.38 91
2009.48 92
2009.58 92
2009.68 92
2009.79 92
2009.89 94
2009.99 95
2010.10 96
2010.20 96
2010.30 94
2010.40 92
2010.51 88
2010.61 84
2010.71 81
2010.81 79
2010.92 77
2011.02 76
2011.12 74
2011.23 72
2011.33 71
2011.43 70
2011.53 70
2011.64 72
2011.74 76
2011.84 82
2011.94 88
2012.05 94
2012.15 99
2012.25 103
2012.36 107
2012.46 110
2012.56 114
2012.66 119
2012.77 125
2012.87 131
2012.97 137
2013.07 143
2013.18 146
2013.28 148
2013.38 147
2013.49 143
2013.59 138
2013.69 131
2013.79 123
2013.90 116
2014.00 110
2014.10 105
2014.21 101
2014.31 99
2014.41 97
2014.51 95
2014.62 94
2014.72 92
2014.82 89
2014.93 87
2015.03 85
2015.13 84
2015.23 85
2015.34 88
2015.44 93
2015.54 99
2015.65 106
2015.75 112
2015.85 117
2015.95 121
2016.06 123
2016.16 124
2016.26 122
2016.37 118
2016.47 112
2016.57 103
2016.67 92
2016.78 80
2016.88 67
2016.98 55
2017.09 47
2017.19 41
2017.29 40
2017.39 41
2017.50 44
2017.60 49
2017.70 54
2017.81 60
2017.91 66
2018.01 72
2018.11 80
2018.22 87
2018.32 92
2018.42 96
2018.53 96
2018.63 94
2018.73 89
2018.83 82
2018.94 74
2019.04 68
2019.14 62
2019.25 57
2019.35 53
2019.45 49
2019.56 47
2019.66 46
2019.76 46
2019.86 47
2019.97 49
2020.07 52
2020.17 56
2020.28 59
2020.38 63
2020.48 67
2020.58 70
2020.69 74
2020.79 78
2020.89 81
2021.00 85
2021.10 89
2021.20 93
2021.31 98
2021.41 103
2021.51 108
2021.61 111
2021.72 113
2021.82 112
2021.92 109
2022.03 104
2022.13 97
2022.23 91
2022.34 85
2022.44 81
2022.54 78
2022.64 77
2022.75 78
2022.85 81
2022.95 85
2023.06 90
2023.16 95
2023.26 99
2023.37 101
2023.47 100
2023.57 98
2023.67 93
2023.78 87
2023.88 83
2023.98 81
2024.09 82
2024.19 86
2024.29 91
2024.40 96
2024.50 99
2024.60 99
2024.71 95
2024.81 87
2024.91 79
2025.01 72
2025.12 68
2025.22 68
2025.32 73
2025.43 82
2025.53 92
2025.63 102
2025.74 109
2025.84 112
2025.94 110
2026.05 105
2026.15 96
2026.25 86
2026.36 76
2026.46 66
2026.56 57
2026.66 49
2026.77 41
2026.87 32
2026.97 22
2027.08 10
2027.18 0
2027.28 0
2027.39 0
2027.49 0
2027.59 0
2027.70 0
2027.80 0
2027.90 0
2028.01 4
2028.11 18
2028.21 31
2028.31 44
2028.42 56
2028.52 67
2028.62 79
2028.73 89
2028.83 99
2028.93 108
2029.04 116
2029.14 122
2029.24 124
2029.35 124
2029.45 122
2029.55 118
2029.66 113
2029.76 107
2029.86 103
2029.97 100
2030.07 101
2030.17 105
2030.28 112
2030.38 120
2030.48 130
2030.59 140
2030.69 148
2030.79 154
2030.89 158
2031.00 161
2031.10 161
2031.20 160
2031.31 157
2031.41 153
2031.51 148
2031.62 144
2031.72 139
2031.82 135
2031.93 133
2032.03 131
2032.13 131
2032.24 130
2032.34 129
2032.44 128
2032.55 127
2032.65 127
2032.75 127
2032.86 128
2032.96 130
2033.06 134
2033.17 137
2033.27 140
2033.37 141
2033.48 140
2033.58 137
2033.68 131
2033.79 124
2033.89 115
2033.99 105
2034.10 95
2034.20 87
2034.30 79
2034.41 73
2034.51 69
2034.61 66
2034.72 63
2034.82 61
2034.92 58
2035.03 55
2035.13 53
2035.23 51
2035.34 49
2035.44 48
2035.54 48
2035.65 49
2035.75 49
2035.85 50
2035.96 51
2036.06 52
2036.16 53
2036.27 54
2036.37 55
2036.47 56
2036.58 56
2036.68 57
2036.78 59
2036.89 61
2036.99 63
2037.09 66
2037.20 68
2037.30 70
2037.40 72
2037.51 74
2037.61 75
2037.71 77
2037.82 78
2037.92 79
2038.02 79
2038.13 79
2038.23 79
2038.33 79
2038.44 80
2038.54 82
2038.64 83
2038.75 83
2038.85 82
2038.96 79
2039.06 75
2039.16 70
2039.27 65
2039.37 62
2039.47 61
2039.58 64
2039.68 69
2039.78 75
2039.89 83
2039.99 91
2040.09 100
2040.20 109
2040.30 119
2040.40 129
2040.51 141
2040.61 155
2040.71 170
2040.82 186
2040.92 200
2041.02 212
2041.13 220
2041.23 223
2041.33 221
2041.44 213
2041.54 202
2041.65 189
2041.75 176
2041.85 166
2041.96 160
2042.06 158
2042.16 160
2042.27 166
2042.37 173
2042.47 180
2042.58 186
2042.68 189
2042.78 191
2042.89 189
2042.99 184
2043.09 177
2043.20 168
2043.30 157
2043.41 146
2043.51 135
2043.61 126
2043.72 119
2043.82 115
2043.92 114
2044.03 116
2044.13 121
2044.23 128
2044.34 136
2044.44 144
2044.54 152
2044.65 159
2044.75 164
2044.86 168
2044.96 170
2045.06 170
2045.17 169
2045.27 166
2045.37 162
2045.48 157
2045.58 152
2045.68 146
2045.79 141
2045.89 137
2045.99 133
2046.10 129
2046.20 126
2046.31 124
2046.41 123
2046.51 122
2046.62 122
2046.72 123
2046.82 125
2046.93 126
2047.03 126
2047.13 124
2047.24 121
2047.34 116
2047.45 112
2047.55 109
2047.65 107
2047.76 106
2047.86 106
2047.96 105
2048.07 102
2048.17 99
2048.28 96
2048.38 96
2048.48 102
2048.59 113
2048.69 129
2048.79 148
2048.90 167
2049.00 182
2049.10 192
2049.21 194
2049.31 191
2049.42 182
2049.52 170
2049.62 156
2049.73 142
2049.83 129
2049.93 117
2050.04 108
2050.14 101
2050.25 95
2050.35 89
2050.45 82
2050.56 76
2050.66 71
2050.76 67
2050.87 66
2050.97 70
2051.08 77
2051.18 88
2051.28 100
2051.39 113
2051.49 125
2051.59 134
2051.70 140
2051.80 144
2051.91 146
2052.01 145
2052.11 144
2052.22 141
2052.32 138
2052.42 133
2052.53 127
2052.63 120
2052.74 112
2052.84 106
2052.94 102
2053.05 101
2053.15 104
2053.25 112
2053.36 124
2053.46 138
2053.57 154
2053.67 168
2053.77 180
2053.88 188
2053.98 193
2054.09 193
2054.19 190
2054.29 183
2054.40 174
2054.50 162
2054.60 150
2054.71 137
2054.81 126
2054.92 118
2055.02 112
2055.12 108
2055.23 106
2055.33 104
2055.43 102
2055.54 99
2055.64 95
2055.75 92
2055.85 90
2055.95 90
2056.06 93
2056.16 97
2056.27 103
2056.37 111
2056.47 118
2056.58 124
2056.68 130
2056.79 134
2056.89 137
2056.99 138
2057.10 136
2057.20 133
2057.30 128
2057.41 122
2057.51 117
2057.62 112
2057.72 108
2057.82 107
2057.93 108
2058.03 111
2058.14 114
2058.24 118
2058.34 122
2058.45 126
2058.55 128
2058.66 128
2058.76 127
2058.86 123
2058.97 118
2059.07 113
2059.18 107
2059.28 104
2059.38 104
2059.49 108
2059.59 114
2059.70 122
2059.80 131
2059.90 140
2060.01 148
2060.11 157
2060.22 165
2060.32 172
2060.42 178
2060.53 182
2060.63 183
2060.74 181
2060.84 176
2060.94 168
2061.05 158
2061.15 147
2061.26 137
2061.36 129
2061.46 124
2061.57 122
2061.67 122
2061.78 122
2061.88 122
2061.98 120
2062.09 115
2062.19 109
2062.30 103
2062.40 97
2062.50 92
2062.61 90
2062.71 89
2062.82 88
2062.92 86
2063.02 83
2063.13 79
2063.23 75
2063.34 72
2063.44 70
2063.54 71
2063.65 73
2063.75 76
2063.86 79
2063.96 82
2064.06 83
2064.17 84
2064.27 85
2064.38 87
2064.48 90
2064.58 95
2064.69 100
2064.79 106
2064.90 113
2065.00 120
2065.10 127
2065.21 134
2065.31 143
2065.42 153
2065.52 164
2065.63 175
2065.73 184
2065.83 192
2065.94 196
2066.04 195
2066.15 189
2066.25 179
2066.35 166
2066.46 152
2066.56 140
2066.67 130
2066.77 124
2066.88 120
2066.98 118
2067.08 114
2067.19 109
2067.29 102
2067.40 94
2067.50 85
2067.60 78
2067.71 72
2067.81 69
2067.92 67
2068.02 66
2068.12 65
2068.23 64
2068.33 63
2068.44 60
2068.54 58
2068.65 56
2068.75 54
2068.85 53
2068.96 51
2069.06 49
2069.17 46
2069.27 42
2069.38 36
2069.48 29
2069.58 22
2069.69 15
2069.79 9
2069.90 5
2070.00 3
2070.10 2
2070.21 3
2070.31 4
2070.42 4
2070.52 3
2070.63 1
2070.73 0
2070.83 0
2070.94 0
2071.04 0
2071.15 0
2071.25 0
2071.36 9
2071.46 20
2071.56 31
2071.67 41
2071.77 49
2071.88 53
2071.98 55
2072.09 56
2072.19 58
2072.29 60
2072.40 65
2072.50 72
2072.61 81
2072.71 90
2072.82 99
2072.92 106
2073.02 111
2073.13 116
2073.23 120
2073.34 124
2073.44 128
2073.55 130
2073.65 131
2073.75 129
2073.86 123
2073.96 114
2074.07 102
2074.17 90
2074.28 78
2074.38 69
2074.48 61
2074.59 55
2074.69 51
2074.80 47
2074.90 43
2075.01 38
2075.11 33
2075.22 28
2075.32 23
2075.42 19
2075.53 15
2075.63 11
2075.74 8
2075.84 6
2075.95 4
2076.05 4
2076.15 6
2076.26 8
2076.36 12
2076.47 17
2076.57 21
2076.68 26
2076.78 29
2076.89 32
2076.99 35
2077.09 36
2077.20 37
2077.30 38
2077.41 38
2077.51 37
2077.62 36
2077.72 35
2077.82 33
2077.93 32
2078.03 29
2078.14 27
2078.24 23
2078.35 20
2078.45 18
2078.56 17
2078.66 20
2078.76 26
2078.87 36
2078.97 49
2079.08 64
2079.18 80
2079.29 96
2079.39 112
2079.50 126
2079.60 138
2079.70 148
2079.81 156
2079.91 163
2080.02 168
2080.12 171
2080.23 172
2080.33 173
2080.44 171
2080.54 169
2080.65 164
2080.75 158
2080.85 150
2080.96 140
2081.06 130
2081.17 119
2081.27 110
2081.38 101
2081.48 95
2081.59 91
2081.69 88
2081.79 85
2081.90 82
2082.00 78
2082.11 73
2082.21 66
2082.32 59
2082.42 51
2082.53 44
2082.63 37
2082.74 32
2082.84 28
2082.94 25
2083.05 25
2083.15 28
2083.26 32
2083.36 39
2083.47 48
2083.57 57
2083.68 66
2083.78 74
2083.89 80
2083.99 86
2084.09 91
2084.20 96
2084.30 102
2084.41 109
2084.51 118
2084.62 127
2084.72 134
2084.83 137
2084.93 136
2085.04 130
2085.14 119
2085.25 107
2085.35 95
2085.45 86
2085.56 81
2085.66 81
2085.77 83
2085.87 87
2085.98 91
2086.08 91
2086.19 89
2086.29 82
2086.40 74
2086.50 64
2086.61 55
2086.71 47
2086.81 42
2086.92 40
2087.02 42
2087.13 47
2087.23 55
2087.34 64
2087.44 73
2087.55 81
2087.65 88
2087.76 93
2087.86 96
2087.97 99
2088.07 102
2088.18 103
2088.28 101
2088.38 97
2088.49 90
2088.59 81
2088.70 69
2088.80 57
2088.91 47
2089.01 40
2089.12 37
2089.22 39
2089.33 44
2089.43 51
2089.54 59
2089.64 67
2089.75 73
2089.85 79
2089.96 83
2090.06 87
2090.16 89
2090.27 90
2090.37 89
2090.48 86
2090.58 83
2090.69 79
2090.79 75
2090.90 72
2091.00 70
2091.11 70
2091.21 71
2091.32 75
2091.42 80
2091.53 88
2091.63 96
2091.74 104
2091.84 112
2091.95 118
2092.05 123
2092.16 126
2092.26 128
2092.36 130
2092.47 133
2092.57 137
2092.68 142
2092.78 147
2092.89 150
2092.99 150
2093.10 148
2093.20 142
2093.31 134
2093.41 124
2093.52 115
2093.62 106
2093.73 100
2093.83 95
2093.94 93
2094.04 92
2094.15 91
2094.25 92
2094.36 92
2094.46 92
2094.57 92
2094.67 93
2094.78 96
2094.88 99
2094.99 102
2095.09 103
2095.19 103
2095.30 100
2095.40 93
2095.51 83
2095.61 72
2095.72 61
2095.82 50
2095.93 42
2096.03 36
2096.14 32
2096.24 30
2096.35 28
2096.45 27
2096.56 26
2096.66 25
2096.77 24
2096.87 24
2096.98 27
2097.08 31
2097.19 38
2097.29 46
2097.40 56
2097.50 65
2097.61 71
2097.71 74
2097.82 74
2097.92 71
2098.03 66
2098.13 61
2098.24 55
2098.34 51
2098.45 47
2098.55 43
2098.66 39
2098.76 34
2098.87 28
2098.97 21
2099.08 15
2099.18 10
2099.29 8
2099.39 10
2099.50 15
2099.60 24
2099.71 35
2099.81 47
2099.92 58
2100.02 67
2100.13 73
2100.23 74
2100.34 71
2100.44 64
2100.55 56
2100.65 48
2100.76 41
2100.86 37
2100.97 36
2101.07 39
2101.18 43
2101.28 48
2101.39 53
2101.49 57
2101.60 60
2101.70 64
2101.81 68
2101.91 75
2102.02 83
2102.12 94
2102.23 104
2102.33 115
2102.44 124
2102.54 132
2102.65 136
2102.75 138
2102.86 137
2102.96 134
2103.07 128
2103.17 121
2103.28 114
2103.38 108
2103.49 104
2103.59 104
2103.70 107
2103.80 112
2103.91 117
2104.01 121
2104.12 122
2104.22 119
2104.33 113
2104.43 104
2104.54 94
2104.64 85
2104.75 76
2104.85 70
2104.96 65
2105.06 62
2105.17 59
2105.27 57
2105.38 54
2105.48 49
2105.59 45
2105.69 40
2105.80 35
2105.90 31
2106.01 29
2106.11 27
2106.22 27
2106.32 28
2106.43 30
2106.53 31
2106.64 32
2106.75 31
2106.85 28
2106.96 23
2107.06 16
2107.17 7
2107.27 0
2107.38 0
2107.48 0
2107.59 0
2107.69 0
2107.80 0
2107.90 0
2108.01 0
2108.11 5
2108.22 18
2108.32 34
2108.43 50
2108.53 66
2108.64 79
2108.74 90
2108.85 96
2108.95 98
2109.06 97
2109.16 92
2109.27 86
2109.37 80
2109.48 74
2109.59 70
2109.69 67
2109.80 64
2109.90 62
2110.01 60
2110.11 59
2110.22 58
2110.32 58
2110.43 59
2110.53 61
2110.64 63
2110.74 67
2110.85 71
2110.95 77
2111.06 84
2111.16 93
2111.27 102
2111.37 111
2111.48 117
2111.58 119
2111.69 118
2111.80 112
2111.90 102
2112.01 92
2112.11 83
2112.22 76
2112.32 73
2112.43 73
2112.53 76
2112.64 81
2112.74 85
2112.85 87
2112.95 88
2113.06 86
2113.16 82
2113.27 78
2113.37 73
2113.48 68
2113.59 64
2113.69 61
2113.80 59
2113.90 57
2114.01 54
2114.11 50
2114.22 45
2114.32 40
2114.43 35
2114.53 31
2114.64 30
2114.74 31
2114.85 34
2114.95 40
2115.06 47
2115.17 56
2115.27 63
2115.38 69
2115.48 73
2115.59 74
2115.69 71
2115.80 67
2115.90 62
2116.01 56
2116.11 52
2116.22 50
2116.32 49
2116.43 50
2116.54 51
2116.64 54
2116.75 57
2116.85 61
2116.96 65
2117.06 70
2117.17 75
2117.27 78
2117.38 80
2117.48 80
2117.59 78
2117.69 74
2117.80 70
2117.91 66
2118.01 64
2118.12 63
2118.22 63
2118.33 65
2118.43 67
2118.54 68
2118.64 69
2118.75 70
2118.85 72
2118.96 75
2119.07 79
2119.17 85
2119.28 92
2119.38 100
2119.49 109
2119.59 117
2119.70 123
2119.80 129
2119.91 132
2120.01 132
2120.12 130
2120.23 125
2120.33 119
2120.44 111
2120.54 103
2120.65 95
2120.75 89
2120.86 84
2120.96 81
2121.07 78
2121.17 75
2121.28 71
2121.39 65
2121.49 57
2121.60 48
2121.70 39
2121.81 31
2121.91 25
2122.02 23
2122.12 23
2122.23 25
2122.34 28
2122.44 30
2122.55 30
2122.65 30
2122.76 29
2122.86 29
2122.97 31
2123.07 34
2123.18 38
2123.29 41
2123.39 43
2123.50 45
2123.60 45
2123.71 46
2123.81 48
2123.92 52
2124.02 59
2124.13 67
2124.24 74
2124.34 79
2124.45 82
2124.55 82
2124.66 78
2124.76 71
2124.87 63
2124.97 54
2125.08 44
2125.19 34
2125.29 24
2125.40 13
2125.50 2
2125.61 0
2125.71 0
2125.82 0
2125.93 0
2126.03 0
2126.14 0
2126.24 0
2126.35 0
2126.45 12
2126.56 28
2126.66 44
2126.77 59
2126.88 73
2126.98 84
2127.09 94
2127.19 102
2127.30 106
2127.40 108
2127.51 107
2127.62 103
2127.72 96
2127.83 87
2127.93 79
2128.04 72
2128.14 67
2128.25 63
2128.36 62
2128.46 60
2128.57 58
2128.67 53
2128.78 45
2128.88 36
2128.99 24
2129.10 13
2129.20 3
2129.31 0
2129.41 0
2129.52 0
2129.62 1
2129.73 10
2129.84 21
2129.94 32
2130.05 42
2130.15 51
2130.26 57
2130.36 60
2130.47 62
2130.58 63
2130.68 64
2130.79 66
2130.89 70
2131.00 75
2131.10 83
2131.21 91
2131.32 99
2131.42 106
2131.53 111
2131.63 113
2131.74 113
2131.84 112
2131.95 111
2132.06 111
2132.16 111
2132.27 113
2132.37 117
2132.48 120
2132.58 123
2132.69 124
2132.80 122
2132.90 118
2133.01 111
2133.11 102
2133.22 92
2133.33 82
2133.43 73
2133.54 66
2133.64 61
2133.75 58
2133.85 56
2133.96 55
2134.07 54
2134.17 53
2134.28 52
2134.38 52
2134.49 51
2134.60 51
2134.70 51
2134.81 51
2134.91 52
2135.02 54
2135.12 56
2135.23 58
2135.34 59
2135.44 59
2135.55 58
2135.65 58
2135.76 57
2135.87 58
2135.97 61
2136.08 66
2136.18 72
2136.29 77
2136.40 81
2136.50 83
2136.61 82
2136.71 80
2136.82 76
2136.92 73
2137.03 72
2137.14 72
2137.24 74
2137.35 77
2137.45 80
2137.56 81
2137.67 80
2137.77 77
2137.88 72
2137.98 66
2138.09 61
2138.20 56
2138.30 52
2138.41 47
2138.51 42
2138.62 35
2138.73 26
2138.83 15
2138.94 3
2139.04 0
2139.15 0
2139.25 0
2139.36 0
2139.47 0
2139.57 0
2139.68 0
2139.78 0
2139.89 7
2140.00 17
2140.10 26
2140.21 34
2140.31 42
2140.42 47
2140.53 52
2140.63 55
2140.74 56
2140.84 55
2140.95 51
2141.06 45
2141.16 37
2141.27 29
2141.37 20
2141.48 14
2141.59 10
2141.69 11
2141.80 15
2141.90 22
2142.01 31
2142.12 41
2142.22 50
2142.33 58
2142.43 62
2142.54 64
2142.65 64
2142.75 63
2142.86 63
2142.96 65
2143.07 70
2143.18 79
2143.28 89
2143.39 101
2143.50 110
2143.60 117
2143.71 118
2143.81 116
2143.92 111
2144.03 106
2144.13 103
2144.24 104
2144.34 108
2144.45 116
2144.56 125
2144.66 134
2144.77 141
2144.87 146
2144.98 148
2145.09 148
2145.19 147
2145.30 145
2145.40 143
2145.51 140
2145.62 137
2145.72 134
2145.83 132
2145.94 130
2146.04 130
2146.15 130
2146.25 131
2146.36 131
2146.47 130
2146.57 126
2146.68 119
2146.78 111
2146.89 102
2147.00 95
2147.10 90
2147.21 88
2147.32 90
2147.42 96
2147.53 105
2147.63 117
2147.74 129
2147.85 141
2147.95 151
2148.06 159
2148.16 163
2148.27 164
2148.38 161
2148.48 157
2148.59 152
2148.70 146
2148.80 142
2148.91 138
2149.01 135
2149.12 131
2149.23 127
2149.33 122
2149.44 115
2149.54 108
2149.65 102
2149.76 97
2149.86 94
2149.97 94
2150.08 95
2150.18 97
2150.29 100
2150.39 101
2150.50 103
2150.61 103
2150.71 104
2150.82 104
2150.93 105
2151.03 105
2151.14 104
2151.24 102
2151.35 98
2151.46 91
2151.56 82
2151.67 73
2151.78 64
2151.88 59
2151.99 57
2152.09 61
2152.20 68
2152.31 77
2152.41 85
2152.52 92
2152.63 97
2152.73 98
2152.84 98
2152.95 98
2153.05 100
2153.16 103
2153.26 107
2153.37 113
2153.48 117
2153.58 119
2153.69 120
2153.80 118
2153.90 114
2154.01 111
2154.11 107
2154.22 105
2154.33 103
2154.43 103
2154.54 103
2154.65 105
2154.75 107
2154.86 109
2154.97 111
2155.07 111
2155.18 108
2155.28 101
2155.39 91
2155.50 78
2155.60 63
2155.71 49
2155.82 37
2155.92 29
2156.03 24
2156.14 23
2156.24 23
2156.35 24
2156.45 24
2156.56 22
2156.67 18
2156.77 11
2156.88 3
2156.99 0
2157.09 0
2157.20 0
2157.31 0
2157.41 0
2157.52 0
2157.62 0
2157.73 4
2157.84 19
2157.94 33
2158.05 45
2158.16 54
2158.26 60
2158.37 65
2158.48 69
2158.58 73
2158.69 77
2158.80 80
2158.90 80
2159.01 77
2159.11 72
2159.22 63
2159.33 51
2159.43 40
2159.54 29
2159.65 22
2159.75 19
2159.86 21
2159.97 26
2160.07 35
2160.18 45
2160.29 55
2160.39 64
2160.50 70
2160.61 73
2160.71 75
2160.82 74
2160.92 73
2161.03 72
2161.14 71
2161.24 69
2161.35 66
2161.46 62
2161.56 55
2161.67 46
2161.78 35
2161.88 23
2161.99 12
2162.10 4
2162.20 1
2162.31 4
2162.42 11
2162.52 23
2162.63 36
2162.74 48
2162.84 57
2162.95 62
2163.05 63
2163.16 62
2163.27 60
2163.37 58
2163.48 57
2163.59 57
2163.69 57
2163.80 56
2163.91 52
2164.01 47
2164.12 41
2164.23 34
2164.33 28
2164.44 24
2164.55 23
2164.65 24
2164.76 30
2164.87 38
2164.97 49
2165.08 61
2165.19 74
2165.29 86
2165.40 96
2165.51 102
2165.61 105
2165.72 103
2165.83 98
2165.93 91
2166.04 84
2166.15 78
2166.25 73
2166.36 70
2166.47 69
2166.57 71
2166.68 74
2166.79 78
2166.89 82
2167.00 85
2167.11 86
2167.21 85
2167.32 80
2167.43 73
2167.53 63
2167.64 52
2167.75 41
2167.85 30
2167.96 21
2168.07 15
2168.17 12
2168.28 14
2168.39 20
2168.49 30
2168.60 42
2168.71 56
2168.81 69
2168.92 81
2169.03 90
2169.13 96
2169.24 99
2169.35 101
2169.45 102
2169.56 103
2169.67 105
2169.77 109
2169.88 114
2169.99 120
2170.09 126
2170.20 130
2170.31 132
2170.41 132
2170.52 129
2170.63 124
2170.73 118
2170.84 111
2170.95 104
2171.05 98
2171.16 92
2171.27 86
2171.37 81
2171.48 76
2171.59 71
2171.69 68
2171.80 66
2171.91 68
2172.01 72
2172.12 78
2172.23 85
2172.33 91
2172.44 94
2172.55 95
2172.65 93
2172.76 88
2172.87 82
2172.98 76
2173.08 70
2173.19 66
2173.30 62
2173.40 59
2173.51 56
2173.62 53
2173.72 49
2173.83 43
2173.94 38
2174.04 33
2174.15 30
2174.26 29
2174.36 32
2174.47 38
2174.58 47
2174.68 57
2174.79 67
2174.90 75
2175.00 81
2175.11 85
2175.22 87
2175.32 87
2175.43 87
2175.54 88
2175.65 90
2175.75 92
2175.86 96
2175.97 100
2176.07 103
2176.18 106
2176.29 106
2176.39 105
2176.50 101
2176.61 95
2176.71 87
2176.82 79
2176.93 71
2177.03 66
2177.14 64
2177.25 66
2177.36 72
2177.46 81
2177.57 91
2177.68 101
2177.78 108
2177.89 112
2178.00 113
2178.10 110
2178.21 105
2178.32 100
2178.42 95
2178.53 90
2178.64 86
2178.75 82
2178.85 77
2178.96 71
2179.07 64
2179.17 55
2179.28 45
2179.39 35
2179.49 24
2179.60 14
2179.71 6
2179.81 0
2179.92 0
2180.03 0
2180.14 0
2180.24 0
2180.35 1
2180.46 2
2180.56 2
2180.67 0
2180.78 0
2180.88 0
2180.99 0
2181.10 2
2181.21 9
2181.31 19
2181.42 31
2181.53 44
2181.63 57
2181.74 70
2181.85 81
2181.95 92
2182.06 101
2182.17 108
2182.28 114
2182.38 118
2182.49 121
2182.60 122
2182.70 123
2182.81 123
2182.92 121
2183.02 118
2183.13 112
2183.24 103
2183.35 92
2183.45 80
2183.56 69
2183.67 61
2183.77 58
2183.88 61
2183.99 70
2184.10 85
2184.20 105
2184.31 127
2184.42 147
2184.52 165
2184.63 177
2184.74 184
2184.84 186
2184.95 183
2185.06 177
2185.17 170
2185.27 161
2185.38 152
2185.49 143
2185.59 133
2185.70 124
2185.81 114
2185.92 105
2186.02 96
2186.13 87
2186.24 79
2186.34 73
2186.45 67
2186.56 63
2186.67 62
2186.77 62
2186.88 64
2186.99 68
2187.09 73
2187.20 79
2187.31 83
2187.42 86
2187.52 87
2187.63 86
2187.74 84
2187.84 81
2187.95 79
2188.06 76
2188.17 75
2188.27 73
2188.38 72
2188.49 71
2188.59 71
2188.70 73
2188.81 77
2188.92 84
2189.02 93
2189.13 104
2189.24 115
2189.34 124
2189.45 132
2189.56 136
2189.67 137
2189.77 135
2189.88 132
2189.99 128
2190.09 123
2190.20 120
2190.31 119
2190.42 118
2190.52 118
2190.63 120
2190.74 122
2190.85 124
2190.95 126
2191.06 127
2191.17 127
2191.27 126
2191.38 123
2191.49 119
2191.60 114
2191.70 110
2191.81 106
2191.92 104
2192.03 104
2192.13 106
2192.24 109
2192.35 114
2192.45 120
2192.56 126
2192.67 131
2192.78 135
2192.88 138
2192.99 139
2193.10 140
2193.21 140
2193.31 140
2193.42 141
2193.53 142
2193.63 142
2193.74 141
2193.85 140
2193.96 137
2194.06 133
2194.17 129
2194.28 124
2194.39 119
2194.49 114
2194.60 109
2194.71 103
2194.81 98
2194.92 94
2195.03 92
2195.14 94
2195.24 99
2195.35 108
2195.46 118
2195.57 128
2195.67 136
2195.78 141
2195.89 140
2196.00 136
2196.10 128
2196.21 117
2196.32 107
2196.42 97
2196.53 90
2196.64 85
2196.75 84
2196.85 84
2196.96 87
2197.07 91
2197.18 95
2197.28 98
2197.39 100
2197.50 101
2197.61 99
2197.71 97
2197.82 93
2197.93 89
2198.04 84
2198.14 81
2198.25 78
2198.36 77
2198.47 78
2198.57 80
2198.68 83
2198.79 85
2198.89 87
2199.00 85
2199.11 81
2199.22 74
2199.32 65
2199.43 55
2199.54 46
2199.65 38
2199.75 31
2199.86 27
2199.97 23
2200.08 20
2200.18 16
2200.29 12
2200.40 7
2200.51 2
2200.61 0
2200.72 0
2200.83 0
2200.94 0
2201.04 0
2201.15 0
2201.26 0
2201.37 0
2201.47 0
2201.58 0
2201.69 4
2201.80 10
2201.90 17
2202.01 25
2202.12 32
2202.23 39
2202.33 46
2202.44 52
2202.55 57
2202.66 62
2202.76 66
2202.87 69
2202.98 71
2203.09 71
2203.19 71
2203.30 71
2203.41 71
2203.52 73
2203.62 77
2203.73 83
2203.84 91
2203.95 99
2204.05 108
2204.16 115
2204.27 121
2204.38 125
2204.48 125
2204.59 124
2204.70 121
2204.81 117
2204.91 112
2205.02 108
2205.13 105
2205.24 102
2205.35 100
2205.45 98
2205.56 97
2205.67 95
2205.78 94
2205.88 92
2205.99 89
2206.10 86
2206.21 84
2206.31 83
2206.42 84
2206.53 86
2206.64 91
2206.74 98
2206.85 107
2206.96 116
2207.07 124
2207.17 131
2207.28 136
2207.39 140
2207.50 142
2207.61 142
2207.71 141
2207.82 139
2207.93 136
2208.04 134
2208.14 130
2208.25 127
2208.36 123
2208.47 120
2208.57 116
2208.68 113
2208.79 112
2208.90 112
2209.00 114
2209.11 118
2209.22 123
2209.33 128
2209.44 132
2209.54 133
2209.65 131
2209.76 123
2209.87 112
2209.97 97
2210.08 82
2210.19 68
2210.30 56
2210.40 48
2210.51 45
2210.62 44
2210.73 46
2210.84 50
2210.94 55
2211.05 60
2211.16 65
2211.27 71
2211.37 77
2211.48 83
2211.59 88
2211.70 92
2211.80 96
2211.91 99
2212.02 101
2212.13 102
2212.24 102
2212.34 102
2212.45 102
2212.56 102
2212.67 102
2212.77 103
2212.88 105
2212.99 105
2213.10 104
2213.21 101
2213.31 96
2213.42 91
2213.53 86
2213.64 84
2213.74 84
2213.85 88
2213.96 95
2214.07 103
2214.18 112
2214.28 120
2214.39 127
2214.50 133
2214.61 139
2214.71 146
2214.82 154
2214.93 163
2215.04 173
2215.15 182
2215.25 188
2215.36 191
2215.47 188
2215.58 181
2215.69 170
2215.79 156
2215.90 143
2216.01 132
2216.12 126
2216.22 123
2216.33 124
2216.44 126
2216.55 127
2216.66 126
2216.76 122
2216.87 117
2216.98 110
2217.09 102
2217.20 96
2217.30 90
2217.41 85
2217.52 80
2217.63 75
2217.73 70
2217.84 66
2217.95 63
2218.06 62
2218.17 61
2218.27 62
2218.38 64
2218.49 65
2218.60 67
2218.71 68
2218.81 68
2218.92 68
2219.03 68
2219.14 66
2219.25 64
2219.35 61
2219.46 56
2219.57 52
2219.68 49
2219.78 49
2219.89 51
2220.00 56
2220.11 63
2220.22 71
2220.32 78
2220.43 85
2220.54 91
2220.65 95
2220.76 98
2220.86 101
2220.97 104
2221.08 107
2221.19 109
2221.30 111
2221.40 113
2221.51 114
2221.62 114
2221.73 114
2221.84 115
2221.94 115
2222.05 115
2222.16 115
2222.27 114
2222.38 114
2222.48 113
2222.59 112
2222.70 111
2222.81 110
2222.92 110
2223.02 110
2223.13 109
2223.24 107
2223.35 104
2223.46 99
2223.56 93
2223.67 87
2223.78 81
2223.89 76
2224.00 72
2224.10 69
2224.21 68
2224.32 68
2224.43 70
2224.54 74
2224.64 79
2224.75 86
2224.86 94
2224.97 102
2225.08 110
2225.18 118
2225.29 126
2225.40 132
2225.51 139
2225.62 146
2225.73 152
2225.83 159
2225.94 165
2226.05 169
2226.16 173
2226.27 173
2226.37 172
2226.48 169
2226.59 163
2226.70 157
2226.81 150
2226.91 144
2227.02 138
2227.13 134
2227.24 131
2227.35 129
2227.45 128
2227.56 125
2227.67 121
2227.78 116
2227.89 108
2228.00 100
2228.10 92
2228.21 87
2228.32 83
2228.43 83
2228.54 85
2228.64 88
2228.75 90
2228.86 91
2228.97 90
2229.08 85
2229.19 78
2229.29 70
2229.40 60
2229.51 51
2229.62 44
2229.73 39
2229.83 36
2229.94 36
2230.05 37
2230.16 39
2230.27 38
2230.38 36
2230.48 32
2230.59 27
2230.70 22
2230.81 20
2230.92 22
2231.02 28
2231.13 37
2231.24 48
2231.35 58
2231.46 66
2231.57 72
2231.67 73
2231.78 73
2231.89 71
2232.00 70
2232.11 69
2232.21 71
2232.32 76
2232.43 82
2232.54 90
2232.65 98
2232.76 104
2232.86 108
2232.97 110
2233.08 108
2233.19 104
2233.30 99
2233.41 92
2233.51 84
2233.62 76
2233.73 69
2233.84 62
2233.95 56
2234.06 51
2234.16 46
2234.27 42
2234.38 37
2234.49 32
2234.60 27
2234.70 23
2234.81 20
2234.92 19
2235.03 21
2235.14 24
2235.25 29
2235.35 34
2235.46 39
2235.57 42
2235.68 43
2235.79 42
2235.90 39
2236.00 36
2236.11 33
2236.22 31
2236.33 31
2236.44 32
2236.55 34
2236.65 36
2236.76 37
2236.87 37
2236.98 35
2237.09 33
2237.20 29
2237.30 26
2237.41 23
2237.52 20
2237.63 16
2237.74 12
2237.85 7
2237.96 0
2238.06 0
2238.17 0
2238.28 0
2238.39 0
2238.50 0
2238.61 0
2238.71 0
2238.82 0
2238.93 7
2239.04 13
2239.15 17
2239.26 19
2239.36 20
2239.47 19
2239.58 18
2239.69 18
2239.80 17
2239.91 18
2240.01 19
2240.12 21
2240.23 22
2240.34 24
2240.45 25
2240.56 27
2240.67 31
2240.77 37
2240.88 44
2240.99 54
2241.10 65
2241.21 76
2241.32 86
2241.42 93
2241.53 97
2241.64 97
2241.75 94
2241.86 90
2241.97 86
2242.08 83
2242.18 81
2242.29 81
2242.40 81
2242.51 80
2242.62 77
2242.73 73
2242.83 69
2242.94 64
2243.05 62
2243.16 61
2243.27 64
2243.38 68
2243.49 74
2243.59 79
2243.70 83
2243.81 86
2243.92 86
2244.03 86
2244.14 86
2244.25 87
2244.35 91
2244.46 98
2244.57 107
2244.68 118
2244.79 128
2244.90 135
2245.01 138
2245.11 137
2245.22 131
2245.33 123
2245.44 115
2245.55 108
2245.66 104
2245.77 103
2245.87 105
2245.98 107
2246.09 109
2246.20 108
2246.31 106
2246.42 101
2246.53 95
2246.63 89
2246.74 83
2246.85 78
2246.96 74
2247.07 72
2247.18 72
2247.29 73
2247.39 75
2247.50 79
2247.61 83
2247.72 86
2247.83 88
2247.94 87
2248.05 83
2248.15 76
2248.26 68
2248.37 59
2248.48 50
2248.59 44
2248.70 41
2248.81 40
2248.91 43
2249.02 49
2249.13 58
2249.24 67
2249.35 78
2249.46 88
2249.57 98
2249.68 104
2249.78 108
2249.89 108
2250.00 106
2250.11 101
2250.22 96
2250.33 93
2250.44 93
2250.54 96
2250.65 102
2250.76 109
2250.87 117
2250.98 123
2251.09 127
2251.20 128
2251.31 126
2251.41 123
2251.52 119
2251.63 114
2251.74 110
2251.85 105
2251.96 102
2252.07 98
2252.18 93
2252.28 88
2252.39 82
2252.50 74
2252.61 65
2252.72 56
2252.83 47
2252.94 40
2253.04 35
2253.15 32
2253.26 32
2253.37 34
2253.48 38
2253.59 41
2253.70 44
2253.81 46
2253.91 47
2254.02 48
2254.13 49
2254.24 50
2254.35 53
2254.46 56
2254.57 58
2254.68 59
2254.79 57
2254.89 53
2255.00 47
2255.11 40
2255.22 33
2255.33 29
2255.44 28
2255.55 30
2255.66 35
2255.76 42
2255.87 52
2255.98 62
2256.09 72
2256.20 82
2256.31 90
2256.42 96
2256.53 100
2256.63 101
2256.74 99
2256.85 97
2256.96 94
2257.07 91
2257.18 90
2257.29 90
2257.40 91
2257.51 93
2257.61 94
2257.72 95
2257.83 95
2257.94 95
2258.05 95
2258.16 95
2258.27 94
2258.38 95
2258.49 95
2258.59 95
2258.70 94
2258.81 93
2258.92 91
2259.03 89
2259.14 87
2259.25 86
2259.36 85
2259.47 86
2259.57 88
2259.68 89
2259.79 90
2259.90 90
2260.01 88
2260.12 84
2260.23 79
2260.34 74
2260.45 70
2260.55 66
2260.66 63
2260.77 59
2260.88 56
2260.99 53
2261.10 49
2261.21 45
2261.32 42
2261.43 40
2261.53 41
2261.64 43
2261.75 48
2261.86 53
2261.97 59
2262.08 63
2262.19 67
2262.30 68
2262.41 67
2262.52 63
2262.62 58
2262.73 51
2262.84 44
2262.95 37
2263.06 31
2263.17 26
2263.28 23
2263.39 22
2263.50 22
2263.61 23
2263.71 25
2263.82 26
2263.93 27
2264.04 27
2264.15 27
2264.26 26
2264.37 26
2264.48 26
2264.59 28
2264.70 32
2264.80 37
2264.91 44
2265.02 53
2265.13 61
2265.24 70
2265.35 78
2265.46 85
2265.57 90
2265.68 94
2265.79 96
2265.89 95
2266.00 90
2266.11 83
2266.22 72
2266.33 60
2266.44 47
2266.55 35
2266.66 26
2266.77 22
2266.88 24
2266.99 30
2267.09 42
2267.20 56
2267.31 72
2267.42 88
2267.53 101
2267.64 110
2267.75 116
2267.86 118
2267.97 117
2268.08 114
2268.19 111
2268.29 109
2268.40 108
2268.51 108
2268.62 108
2268.73 109
2268.84 108
2268.95 106
2269.06 103
2269.17 99
2269.28 95
2269.39 91
2269.49 88
2269.60 85
2269.71 85
2269.82 86
2269.93 90
2270.04 96
2270.15 103
2270.26 112
2270.37 121
2270.48 129
2270.59 135
2270.70 138
2270.80 138
2270.91 135
2271.02 130
2271.13 123
2271.24 115
2271.35 105
2271.46 96
2271.57 87
2271.68 79
2271.79 74
2271.90 73
2272.01 75
2272.12 80
2272.22 89
2272.33 98
2272.44 108
2272.55 115
2272.66 120
2272.77 123
2272.88 125
2272.99 125
2273.10 125
2273.21 125
2273.32 125
2273.43 126
2273.53 127
2273.64 126
2273.75 124
2273.86 121
2273.97 116
2274.08 109
2274.19 101
2274.30 93
2274.41 86
2274.52 79
2274.63 74
2274.74 70
2274.85 68
2274.96 66
2275.06 64
2275.17 62
2275.28 59
2275.39 56
2275.50 53
2275.61 49
2275.72 45
2275.83 42
2275.94 40
2276.05 40
2276.16 41
2276.27 44
2276.38 48
2276.49 53
2276.59 58
2276.70 65
2276.81 71
2276.92 78
2277.03 84
2277.14 88
2277.25 89
2277.36 88
2277.47 83
2277.58 75
2277.69 65
2277.80 56
2277.91 49
2278.02 44
2278.13 44
2278.23 46
2278.34 52
2278.45 60
2278.56 69
2278.67 78
2278.78 87
2278.89 95
2279.00 103
2279.11 110
2279.22 115
2279.33 119
2279.44 120
2279.55 119
2279.66 116
2279.77 109
2279.87 102
2279.98 92
2280.09 82
2280.20 71
2280.31 58
2280.42 45
2280.53 31
2280.64 19
2280.75 8
2280.86 2
2280.97 1
2281.08 6
2281.19 16
2281.30 30
2281.41 46
2281.52 63
2281.63 77
2281.73 89
2281.84 97
2281.95 100
2282.06 100
2282.17 97
2282.28 91
2282.39 86
2282.50 81
2282.61 78
2282.72 79
2282.83 82
2282.94 87
2283.05 94
2283.16 100
2283.27 105
2283.38 107
2283.49 107
2283.60 103
2283.71 97
2283.81 89
2283.92 79
2284.03 69
2284.14 59
2284.25 48
2284.36 37
2284.47 26
2284.58 16
2284.69 6
2284.80 0
2284.91 0
2285.02 0
2285.13 0
2285.24 0
2285.35 0
2285.46 0
2285.57 0
2285.68 1
2285.79 12
2285.90 22
2286.00 31
2286.11 37
2286.22 39
2286.33 38
2286.44 35
2286.55 30
2286.66 26
2286.77 22
2286.88 20
2286.99 19
2287.10 18
2287.21 17
2287.32 14
2287.43 12
2287.54 9
2287.65 7
2287.76 7
2287.87 11
2287.98 19
2288.09 31
2288.20 44
2288.31 58
2288.42 70
2288.52 79
2288.63 83
2288.74 82
2288.85 77
2288.96 68
2289.07 56
2289.18 45
2289.29 34
2289.40 25
2289.51 19
2289.62 16
2289.73 13
2289.84 12
2289.95 10
2290.06 8
2290.17 5
2290.28 3
2290.39 1
2290.50 2
2290.61 4
2290.72 7
2290.83 12
2290.94 15
2291.05 17
2291.16 16
2291.27 13
2291.38 7
2291.48 0
2291.59 0
2291.70 0
2291.81 0
2291.92 0
2292.03 0
2292.14 0
2292.25 3
2292.36 18
2292.47 35
2292.58 52
2292.69 68
2292.80 82
2292.91 92
2293.02 100
2293.13 106
2293.24 111
2293.35 116
2293.46 121
2293.57 126
2293.68 129
2293.79 131
2293.90 131
2294.01 129
2294.12 124
2294.23 117
2294.34 109
2294.45 98
2294.56 84
2294.67 69
2294.78 53
2294.89 38
2295.00 26
2295.11 19
2295.22 18
2295.32 23
2295.43 33
2295.54 47
2295.65 62
2295.76 78
2295.87 92
2295.98 103
2296.09 110
2296.20 114
2296.31 115
2296.42 115
2296.53 114
2296.64 112
2296.75 109
2296.86 104
2296.97 98
2297.08 91
2297.19 83
2297.30 75
2297.41 68
2297.52 63
2297.63 60
2297.74 60
2297.85 61
2297.96 62
2298.07 64
2298.18 64
2298.29 64
2298.40 64
2298.51 63
2298.62 61
2298.73 61
2298.84 61
2298.95 63
2299.06 67
2299.17 72
2299.28 77
2299.39 82
2299.50 85
2299.61 85
2299.72 83
2299.83 78
2299.94 73
2300.05 67
2300.16 62
2300.27 59
2300.38 58
2300.49 58
2300.60 59
2300.71 60
2300.82 60
2300.93 58
2301.04 56
2301.15 52
2301.26 49
2301.37 47
2301.48 47
2301.59 49
2301.70 52
2301.81 55
2301.92 58
2302.03 59
2302.14 59
2302.24 57
2302.35 53
2302.46 48
2302.57 44
2302.68 40
2302.79 37
2302.90 35
2303.01 35
2303.12 37
2303.23 41
2303.34 47
2303.45 54
2303.56 63
2303.67 73
2303.78 81
2303.89 86
2304.00 88
2304.11 85
2304.22 78
2304.33 68
2304.44 56
2304.55 44
2304.66 34
2304.77 27
2304.88 25
2304.99 27
2305.10 33
2305.21 42
2305.32 51
2305.43 61
2305.54 69
2305.65 75
2305.76 79
2305.87 81
2305.98 81
2306.09 79
2306.20 76
2306.31 72
2306.42 69
2306.53 67
2306.64 65
2306.75 65
2306.86 66
2306.97 67
2307.08 67
2307.19 67
2307.30 66
2307.41 65
2307.52 64
2307.63 65
2307.74 69
2307.85 75
2307.96 85
2308.07 96
2308.18 108
2308.29 119
2308.40 127
2308.51 132
2308.63 134
2308.74 132
2308.85 127
2308.96 123
2309.07 119
2309.18 117
2309.29 116
2309.40 116
2309.51 117
2309.62 117
2309.73 117
2309.84 117
2309.95 115
2310.06 114
2310.17 114
2310.28 114
2310.39 114
2310.50 115
2310.61 115
2310.72 115
2310.83 114
2310.94 111
2311.05 105
2311.16 98
2311.27 88
2311.38 78
2311.49 66
2311.60 54
2311.71 43
2311.82 33
2311.93 23
2312.04 15
2312.15 8
2312.26 4
2312.37 1
2312.48 2
2312.59 4
2312.70 10
2312.81 17
2312.92 25
2313.03 33
2313.14 39
2313.25 43
2313.36 44
2313.47 44
2313.58 42
2313.69 40
2313.80 38
2313.91 37
2314.02 36
2314.13 34
2314.24 31
2314.35 26
2314.46 19
2314.57 12
2314.68 4
2314.79 0
2314.90 0
2315.01 0
2315.12 7
2315.23 18
2315.34 29
2315.45 40
2315.57 49
2315.68 54
2315.79 56
2315.90 55
2316.01 54
2316.12 52
2316.23 53
2316.34 55
2316.45 58
2316.56 62
2316.67 66
2316.78 68
2316.89 68
2317.00 66
2317.11 63
2317.22 58
2317.33 51
2317.44 44
2317.55 37
2317.66 29
2317.77 21
2317.88 15
2317.99 9
2318.10 6
2318.21 5
2318.32 8
2318.43 13
2318.54 21
2318.65 31
2318.76 41
2318.87 51
2318.98 59
2319.09 66
2319.20 69
2319.31 70
2319.43 68
2319.54 66
2319.65 63
2319.76 61
2319.87 61
2319.98 61
2320.09 62
2320.20 64
2320.31 66
2320.42 69
2320.53 73
2320.64 79
2320.75 85
2320.86 94
2320.97 102
2321.08 110
2321.19 116
2321.30 120
2321.41 122
2321.52 123
2321.63 124
2321.74 126
2321.85 129
2321.96 134
2322.07 140
2322.18 146
2322.29 150
2322.41 152
2322.52 152
2322.63 150
2322.74 147
2322.85 143
2322.96 140
2323.07 138
2323.18 137
2323.29 137
2323.40 138
2323.51 140
2323.62 142
2323.73 143
2323.84 144
2323.95 145
2324.06 144
2324.17 141
2324.28 137
2324.39 131
2324.50 125
2324.61 118
2324.72 113
2324.83 108
2324.95 105
2325.06 103
2325.17 102
2325.28 102
2325.39 102
2325.50 103
2325.61 104
2325.72 104
2325.83 104
2325.94 105
2326.05 105
2326.16 106
2326.27 108
2326.38 111
2326.49 115
2326.60 118
2326.71 122
2326.82 124
2326.93 125
2327.04 123
2327.16 120
2327.27 114
2327.38 107
2327.49 99
2327.60 91
2327.71 82
2327.82 74
2327.93 68
2328.04 63
2328.15 61
2328.26 61
2328.37 62
2328.48 64
2328.59 65
2328.70 64
2328.81 61
2328.92 55
2329.03 48
2329.14 40
2329.26 31
2329.37 21
2329.48 12
2329.59 4
2329.70 0
2329.81 0
2329.92 0
2330.03 0
2330.14 0
2330.25 0
2330.36 0
2330.47 0
2330.58 5
2330.69 20
2330.80 35
2330.91 49
2331.02 63
2331.14 76
2331.25 86
2331.36 95
2331.47 102
2331.58 107
2331.69 110
2331.80 111
2331.91 110
2332.02 107
2332.13 104
2332.24 102
2332.35 101
2332.46 102
2332.57 105
2332.68 108
2332.80 111
2332.91 112
2333.02 109
2333.13 103
2333.24 95
2333.35 86
2333.46 78
2333.57 72
2333.68 69
2333.79 69
2333.90 72
2334.01 77
2334.12 84
2334.23 93
2334.34 103
2334.46 113
2334.57 122
2334.68 128
2334.79 130
2334.90 128
2335.01 120
2335.12 111
2335.23 101
2335.34 93
2335.45 89
2335.56 89
2335.67 93
2335.78 101
2335.89 110
2336.01 117
2336.12 122
2336.23 124
2336.34 122
2336.45 118
2336.56 114
2336.67 111
2336.78 111
2336.89 115
2337.00 122
2337.11 132
2337.22 142
2337.33 152
2337.44 160
2337.56 165
2337.67 166
2337.78 164
2337.89 160
2338.00 155
2338.11 150
2338.22 145
2338.33 142
2338.44 141
2338.55 143
2338.66 148
2338.77 156
2338.88 167
2339.00 181
2339.11 195
2339.22 210
2339.33 222
2339.44 230
2339.55 232
2339.66 227
2339.77 217
2339.88 201
2339.99 183
2340.10 164
2340.21 148
2340.33 134
2340.44 125
2340.55 120
2340.66 118
2340.77 119
2340.88 120
2340.99 121
2341.10 122
2341.21 121
2341.32 118
2341.43 113
2341.54 106
2341.66 98
2341.77 89
2341.88 81
2341.99 74
2342.10 69
2342.21 66
2342.32 65
2342.43 65
2342.54 65
2342.65 64
2342.76 62
2342.88 60
2342.99 58
2343.10 56
2343.21 57
2343.32 59
2343.43 62
2343.54 67
2343.65 72
2343.76 76
2343.87 79
2343.98 79
2344.10 76
2344.21 71
2344.32 65
2344.43 58
2344.54 53
2344.65 50
2344.76 50
2344.87 53
2344.98 58
2345.09 64
2345.20 72
2345.32 80
2345.43 88
2345.54 95
2345.65 103
2345.76 110
2345.87 115
2345.98 119
2346.09 121
2346.20 121
2346.31 121
2346.43 121
2346.54 121
2346.65 121
2346.76 123
2346.87 124
2346.98 124
2347.09 123
2347.20 120
2347.31 116
2347.42 111
2347.54 105
2347.65 99
2347.76 94
2347.87 91
2347.98 92
2348.09 95
2348.20 101
2348.31 109
2348.42 116
2348.53 121
2348.65 124
2348.76 124
2348.87 121
2348.98 116
2349.09 112
2349.20 109
2349.31 107
2349.42 108
2349.53 110
2349.64 113
2349.76 116
2349.87 120
2349.98 123
2350.09 126
2350.20 129
2350.31 131
2350.42 132
2350.53 132
2350.64 131
2350.76 129
2350.87 127
2350.98 127
2351.09 129
2351.20 134
2351.31 141
2351.42 150
2351.53 158
2351.64 166
2351.76 171
2351.87 173
2351.98 172
2352.09 169
2352.20 166
2352.31 164
2352.42 165
2352.53 169
2352.64 176
2352.76 186
2352.87 197
2352.98 208
2353.09 217
2353.20 224
2353.31 227
2353.42 228
2353.53 226
2353.64 222
2353.76 217
2353.87 210
2353.98 203
2354.09 195
2354.20 188
2354.31 181
2354.42 174
2354.53 169
2354.64 166
2354.76 165
2354.87 167
2354.98 174
2355.09 185
2355.20 200
2355.31 218
2355.42 239
2355.53 261
2355.65 280
2355.76 297
2355.87 309
2355.98 316
2356.09 318
2356.20 314
2356.31 307
2356.42 296
2356.54 281
2356.65 265
2356.76 249
2356.87 232
2356.98 217
2357.09 204
2357.20 193
2357.31 183
2357.42 176
2357.54 169
2357.65 164
2357.76 160
2357.87 158
2357.98 157
2358.09 158
2358.20 159
2358.31 159
2358.43 158
2358.54 155
2358.65 150
2358.76 144
2358.87 138
2358.98 133
2359.09 129
2359.21 127
2359.32 126
2359.43 126
2359.54 126
2359.65 128
2359.76 131
2359.87 136
2359.98 142
2360.10 149
2360.21 156
2360.32 162
2360.43 163
2360.54 162
2360.65 158
2360.76 152
2360.87 147
2360.99 144
2361.10 143
2361.21 144
2361.32 147
2361.43 151
2361.54 157
2361.65 163
2361.77 171
2361.88 179
2361.99 188
2362.10 195
2362.21 201
2362.32 204
2362.43 205
2362.54 205
2362.66 204
2362.77 203
2362.88 204
2362.99 205
2363.10 206
2363.21 205
2363.32 201
2363.44 194
2363.55 183
2363.66 171
2363.77 158
2363.88 145
2363.99 134
2364.10 125
2364.22 120
2364.33 118
2364.44 118
2364.55 120
2364.66 122
2364.77 123
2364.88 123
2365.00 120
2365.11 117
2365.22 115
2365.33 116
2365.44 121
2365.55 130
2365.66 143
2365.78 158
2365.89 172
2366.00 183
2366.11 192
2366.22 197
2366.33 200
2366.44 201
2366.56 202
2366.67 204
2366.78 205
2366.89 206
2367.00 206
2367.11 203
2367.22 197
2367.34 189
2367.45 178
2367.56 167
2367.67 157
2367.78 150
2367.89 147
2368.00 148
2368.12 153
2368.23 159
2368.34 167
2368.45 173
2368.56 178
2368.67 180
2368.78 180
2368.90 179
2369.01 176
2369.12 172
2369.23 166
2369.34 159
2369.45 151
2369.57 144
2369.68 137
2369.79 131
2369.90 129
2370.01 128
2370.12 130
2370.23 133
2370.35 136
2370.46 140
2370.57 143
2370.68 145
2370.79 145
2370.90 143
2371.02 139
2371.13 132
2371.24 123
2371.35 115
2371.46 108
2371.57 103
2371.68 102
2371.80 104
2371.91 108
2372.02 113
2372.13 117
2372.24 121
2372.35 125
2372.47 127
2372.58 129
2372.69 129
2372.80 128
2372.91 125
2373.02 121
2373.14 116
2373.25 111
2373.36 109
2373.47 110
2373.58 116
2373.69 127
2373.81 142
2373.92 159
2374.03 178
2374.14 195
2374.25 208
2374.36 218
2374.47 224
2374.59 225
2374.70 222
2374.81 216
2374.92 209
2375.03 201
2375.14 194
2375.26 187
2375.37 181
2375.48 176
2375.59 172
2375.70 170
2375.81 169
2375.93 170
2376.04 172
2376.15 177
2376.26 183
2376.37 189
2376.48 195
2376.60 199
2376.71 201
2376.82 201
2376.93 199
2377.04 197
2377.15 196
2377.27 196
2377.38 200
2377.49 206
2377.60 215
2377.71 224
2377.83 232
2377.94 237
2378.05 238
2378.16 234
2378.27 226
2378.38 217
2378.50 207
2378.61 199
2378.72 193
2378.83 190
2378.94 190
2379.05 192
2379.17 195
2379.28 198
2379.39 202
2379.50 207
2379.61 212
2379.72 219
2379.84 227
2379.95 235
2380.06 243
2380.17 250
2380.28 255
2380.40 256
2380.51 255
2380.62 251
2380.73 245
2380.84 240
2380.95 234
2381.07 229
2381.18 225
2381.29 220
2381.40 215
2381.51 210
2381.63 205
2381.74 200
2381.85 196
2381.96 194
2382.07 194
2382.18 195
2382.30 196
2382.41 197
2382.52 195
2382.63 191
2382.74 184
2382.86 175
2382.97 165
2383.08 156
2383.19 148
2383.30 143
2383.41 143
2383.53 146
2383.64 153
2383.75 163
2383.86 174
2383.97 184
2384.09 194
2384.20 200
2384.31 203
2384.42 203
2384.53 199
2384.64 193
2384.76 187
2384.87 181
2384.98 177
2385.09 175
2385.20 177
2385.32 180
2385.43 184
2385.54 187
2385.65 188
2385.76 187
2385.88 183
2385.99 177
2386.10 170
2386.21 165
2386.32 161
2386.44 160
2386.55 162
2386.66 165
2386.77 170
2386.88 173
2386.99 176
2387.11 176
2387.22 175
2387.33 172
2387.44 168
2387.55 164
2387.67 161
2387.78 159
2387.89 157
2388.00 155
2388.11 153
2388.23 153
2388.34 153
2388.45 154
2388.56 156
2388.67 159
2388.79 162
2388.90 165
2389.01 166
2389.12 166
2389.23 164
2389.35 162
2389.46 159
2389.57 157
2389.68 155
2389.79 154
2389.91 154
2390.02 154
2390.13 154
2390.24 155
2390.35 156
2390.47 158
2390.58 163
2390.69 170
2390.80 179
2390.91 189
2391.03 200
2391.14 210
2391.25 218
2391.36 226
2391.47 232
2391.59 237
2391.70 242
2391.81 247
2391.92 252
2392.03 255
2392.15 256
2392.26 254
2392.37 251
2392.48 246
2392.59 239
2392.71 233
2392.82 229
2392.93 228
2393.04 229
2393.16 231
2393.27 234
2393.38 238
2393.49 241
2393.60 242
2393.72 241
2393.83 240
2393.94 236
2394.05 231
2394.16 225
2394.28 217
2394.39 208
2394.50 199
2394.61 189
2394.72 179
2394.84 170
2394.95 163
2395.06 158
2395.17 153
2395.29 150
2395.40 147
2395.51 144
2395.62 141
2395.73 139
2395.85 137
2395.96 136
2396.07 135
2396.18 134
2396.29 133
2396.41 131
2396.52 129
2396.63 126
2396.74 123
2396.86 118
2396.97 114
2397.08 110
2397.19 107
2397.30 105
2397.42 106
2397.53 109
2397.64 114
2397.75 120
2397.86 126
2397.98 133
2398.09 141
2398.20 149
2398.31 158
2398.43 168
2398.54 179
2398.65 188
2398.76 197
2398.87 203
2398.99 206
2399.10 206
2399.21 204
2399.32 200
2399.44 194
2399.55 189
2399.66 184
2399.77 180
2399.88 178
2400.00 177
2400.11 176
2400.22 176
2400.33 176
2400.45 174
2400.56 173
2400.67 172
2400.78 171
2400.89 171
2401.01 171
2401.12 171
2401.23 172
2401.34 172
2401.46 173
2401.57 176
2401.68 179
2401.79 184
2401.91 189
2402.02 193
2402.13 195
2402.24 196
2402.35 195
2402.47 192
2402.58 187
2402.69 182
2402.80 175
2402.92 168
2403.03 160
2403.14 150
2403.25 140
2403.37 130
2403.48 120
2403.59 110
2403.70 102
2403.81 96
2403.93 91
2404.04 88
2404.15 87
2404.26 88
2404.38 91
2404.49 95
2404.60 100
2404.71 104
2404.83 107
2404.94 109
2405.05 109
2405.16 108
2405.28 105
2405.39 103
2405.50 100
2405.61 98
2405.72 95
2405.84 93
2405.95 91
2406.06 88
2406.17 85
2406.29 81
2406.40 78
2406.51 75
2406.62 73
2406.74 72
2406.85 73
2406.96 76
2407.07 79
2407.19 82
2407.30 84
2407.41 85
2407.52 84
2407.64 80
2407.75 73
2407.86 65
2407.97 55
2408.08 46
2408.20 37
2408.31 32
2408.42 29
2408.53 31
2408.65 37
2408.76 45
2408.87 54
2408.98 64
2409.10 71
2409.21 74
2409.32 74
2409.43 71
2409.55 65
2409.66 58
2409.77 51
2409.88 44
2410.00 39
2410.11 36
2410.22 34
2410.33 35
2410.45 36
2410.56 39
2410.67 42
2410.78 45
2410.90 48
2411.01 49
2411.12 50
2411.23 50
2411.35 50
2411.46 51
2411.57 51
2411.68 51
2411.80 50
2411.91 49
2412.02 48
2412.13 46
2412.25 45
2412.36 45
2412.47 47
2412.58 50
2412.70 55
2412.81 59
2412.92 63
2413.03 65
2413.15 67
2413.26 67
2413.37 66
2413.48 64
2413.60 62
2413.71 60
2413.82 57
2413.93 55
2414.05 52
2414.16 50
2414.27 49
2414.38 48
2414.50 49
2414.61 51
2414.72 54
2414.84 58
2414.95 60
2415.06 62
2415.17 61
2415.29 58
2415.40 55
2415.51 50
2415.62 44
2415.74 38
2415.85 31
2415.96 25
2416.07 17
2416.19 10
2416.30 5
2416.41 1
2416.52 0
2416.64 0
2416.75 1
2416.86 2
2416.97 2
2417.09 1
2417.20 0
2417.31 0
2417.43 0
2417.54 0
2417.65 0
2417.76 0
2417.88 2
2417.99 5
2418.10 9
2418.21 13
2418.33 18
2418.44 24
2418.55 30
2418.66 37
2418.78 44
2418.89 49
2419.00 52
2419.12 54
2419.23 54
2419.34 54
2419.45 53
2419.57 53
2419.68 55
2419.79 57
2419.90 60
2420.02 62
2420.13 63
2420.24 62
2420.36 61
2420.47 58
2420.58 56
2420.69 53
2420.81 51
2420.92 50
2421.03 49
2421.14 48
2421.26 48
2421.37 48
2421.48 49
2421.60 51
2421.71 53
2421.82 54
2421.93 56
2422.05 57
2422.16 58
2422.27 59
2422.38 61
2422.50 63
2422.61 66
2422.72 70
2422.84 74
2422.95 79
2423.06 84
2423.17 89
2423.29 94
2423.40 99
2423.51 105
2423.62 111
2423.74 117
2423.85 123
2423.96 128
2424.08 131
2424.19 131
2424.30 130
2424.41 126
2424.53 120
2424.64 114
2424.75 108
2424.87 103
2424.98 99
2425.09 98
2425.20 99
2425.32 102
2425.43 106
2425.54 110
2425.66 113
2425.77 114
2425.88 113
2425.99 110
2426.11 105
2426.22 100
2426.33 94
2426.45 89
2426.56 84
2426.67 78
2426.78 71
2426.90 63
2427.01 53
2427.12 42
2427.24 33
2427.35 27
2427.46 25
2427.57 29
2427.69 39
2427.80 51
2427.91 65
2428.03 78
2428.14 88
2428.25 94
2428.36 95
2428.48 91
2428.59 84
2428.70 75
2428.82 65
2428.93 57
2429.04 49
2429.15 44
2429.27 41
2429.38 40
2429.49 42
2429.61 46
2429.72 52
2429.83 61
2429.95 72
2430.06 85
2430.17 100
2430.28 115
2430.40 129
2430.51 141
2430.62 149
2430.74 153
2430.85 152
2430.96 146
2431.07 137
2431.19 125
2431.30 112
2431.41 99
2431.53 86
2431.64 75
2431.75 65
2431.87 57
2431.98 50
2432.09 45
2432.20 40
2432.32 37
2432.43 33
2432.54 30
2432.66 27
2432.77 24
2432.88 23
2433.00 26
2433.11 32
2433.22 43
2433.33 59
2433.45 79
2433.56 102
2433.67 125
2433.79 145
2433.90 161
2434.01 171
2434.13 174
2434.24 171
2434.35 165
2434.46 156
2434.58 148
2434.69 140
2434.80 133
2434.92 126
2435.03 119
2435.14 111
2435.26 101
2435.37 89
2435.48 78
2435.60 69
2435.71 64
2435.82 64
2435.93 71
2436.05 82
2436.16 96
2436.27 112
2436.39 126
2436.50 138
2436.61 145
2436.73 147
2436.84 146
2436.95 140
2437.07 133
2437.18 124
2437.29 114
2437.41 103
2437.52 92
2437.63 80
2437.74 69
2437.86 59
2437.97 51
2438.08 47
2438.20 46
2438.31 50
2438.42 57
2438.54 66
2438.65 74
2438.76 80
2438.88 84
2438.99 83
2439.10 79
2439.22 73
2439.33 66
2439.44 60
2439.55 57
2439.67 56
2439.78 60
2439.89 67
2440.01 75
2440.12 83
2440.23 89
2440.35 93
2440.46 93
2440.57 91
2440.69 88
2440.80 85
2440.91 86
2441.03 89
2441.14 96
2441.25 105
2441.37 115
2441.48 123
2441.59 130
2441.71 134
2441.82 136
2441.93 137
2442.04 139
2442.16 142
2442.27 145
2442.38 149
2442.50 153
2442.61 154
2442.72 154
2442.84 150
2442.95 144
2443.06 136
2443.18 127
2443.29 118
2443.40 110
2443.52 103
2443.63 98
2443.74 94
2443.86 91
2443.97 89
2444.08 88
2444.20 88
2444.31 89
2444.42 91
2444.54 94
2444.65 99
2444.76 104
2444.88 111
2444.99 116
2445.10 119
2445.22 118
2445.33 114
2445.44 106
2445.56 95
2445.67 84
2445.78 74
2445.90 67
2446.01 65
2446.12 68
2446.24 74
2446.35 83
2446.46 92
2446.58 100
2446.69 108
2446.80 113
2446.92 118
2447.03 123
2447.14 127
2447.26 132
2447.37 136
2447.48 138
2447.60 140
2447.71 139
2447.82 138
2447.94 135
2448.05 133
2448.16 131
2448.28 129
2448.39 128
2448.50 127
2448.62 125
2448.73 122
2448.84 117
2448.96 111
2449.07 104
2449.18 97
2449.30 88
2449.41 80
2449.52 73
2449.64 66
2449.75 59
2449.86 52
2449.98 46
2450.09 41
2450.20 39
2450.32 39
2450.43 44
2450.54 53
2450.66 65
2450.77 78
2450.88 92
2451.00 105
2451.11 116
2451.22 124
2451.34 131
2451.45 135
2451.56 138
2451.68 140
2451.79 141
2451.90 142
2452.02 142
2452.13 142
2452.25 143
2452.36 144
2452.47 146
2452.59 148
2452.70 149
2452.81 149
2452.93 149
2453.04 146
2453.15 141
2453.27 135
2453.38 128
2453.49 120
2453.61 112
2453.72 103
2453.83 95
2453.95 88
2454.06 81
2454.17 76
2454.29 71
2454.40 68
2454.51 66
2454.63 65
2454.74 65
2454.86 65
2454.97 65
2455.08 65
2455.20 64
2455.31 64
2455.42 63
2455.54 63
2455.65 62
2455.76 62
2455.88 61
2455.99 61
2456.10 62
2456.22 63
2456.33 68
2456.44 75
2456.56 84
2456.67 95
2456.79 105
2456.90 114
2457.01 119
2457.13 119
2457.24 115
2457.35 107
2457.47 98
2457.58 89
2457.69 82
2457.81 77
2457.92 74
2458.03 74
2458.15 75
2458.26 77
2458.38 79
2458.49 81
2458.60 83
2458.72 85
2458.83 86
2458.94 87
2459.06 87
2459.17 87
2459.28 86
2459.40 85
2459.51 84
2459.63 83
2459.74 82
2459.85 79
2459.97 75
2460.08 71
2460.19 67
2460.31 64
2460.42 63
2460.53 64
2460.65 68
2460.76 73
2460.88 79
2460.99 83
2461.10 87
2461.22 90
2461.33 93
2461.44 95
2461.56 96
2461.67 97
2461.78 95
2461.90 90
2462.01 83
2462.13 76
2462.24 71
2462.35 69
2462.47 72
2462.58 78
2462.69 88
2462.81 100
2462.92 111
2463.04 122
2463.15 130
2463.26 138
2463.38 145
2463.49 152
2463.60 158
2463.72 162
2463.83 163
2463.95 159
2464.06 150
2464.17 137
2464.29 120
2464.40 103
2464.51 87
2464.63 74
2464.74 65
2464.85 60
2464.97 58
2465.08 59
2465.20 62
2465.31 67
2465.42 72
2465.54 80
2465.65 89
2465.77 100
2465.88 114
2465.99 128
2466.11 141
2466.22 152
2466.33 161
2466.45 165
2466.56 166
2466.68 164
2466.79 160
2466.90 155
2467.02 150
2467.13 145
2467.24 141
2467.36 138
2467.47 137
2467.59 136
2467.70 138
2467.81 140
2467.93 142
2468.04 141
2468.15 138
2468.27 132
2468.38 123
2468.50 112
2468.61 102
2468.72 94
2468.84 89
2468.95 86
2469.07 84
2469.18 83
2469.29 82
2469.41 80
2469.52 77
2469.63 74
2469.75 70
2469.86 67
2469.98 64
2470.09 62
2470.20 60
2470.32 58
2470.43 57
2470.55 57
2470.66 57
2470.77 59
2470.89 61
2471.00 64
2471.12 69
2471.23 74
2471.34 80
2471.46 86
2471.57 91
2471.68 96
2471.80 99
2471.91 99
2472.03 97
2472.14 92
2472.25 83
2472.37 71
2472.48 57
2472.60 42
2472.71 28
2472.82 16
2472.94 9
2473.05 5
2473.17 6
2473.28 10
2473.39 16
2473.51 24
2473.62 33
2473.74 43
2473.85 54
2473.96 66
2474.08 77
2474.19 87
2474.31 95
2474.42 99
2474.53 99
2474.65 97
2474.76 92
2474.87 87
2474.99 82
2475.10 80
2475.22 79
2475.33 79
2475.44 78
2475.56 76
2475.67 71
2475.79 63
2475.90 54
2476.01 43
2476.13 32
2476.24 23
2476.36 16
2476.47 11
2476.58 6
2476.70 2
2476.81 0
2476.93 0
2477.04 0
2477.16 0
2477.27 0
2477.38 0
2477.50 0
2477.61 7
2477.73 12
2477.84 14
2477.95 12
2478.07 7
2478.18 1
2478.30 0
2478.41 0
2478.52 0
2478.64 7
2478.75 19
2478.87 34
2478.98 46
2479.09 56
2479.21 61
2479.32 62
2479.44 58
2479.55 53
2479.66 46
2479.78 40
2479.89 35
2480.01 31
2480.12 30
2480.23 31
2480.35 34
2480.46 39
2480.58 43
2480.69 46
2480.81 48
2480.92 46
2481.03 41
2481.15 32
2481.26 22
2481.38 12
2481.49 3
2481.60 0
2481.72 0
2481.83 0
2481.95 2
2482.06 9
2482.17 19
2482.29 28
2482.40 38
2482.52 47
2482.63 56
2482.75 63
2482.86 69
2482.97 72
2483.09 74
2483.20 74
2483.32 72
2483.43 71
2483.54 70
2483.66 71
2483.77 75
2483.89 82
2484.00 91
2484.12 101
2484.23 112
2484.34 123
2484.46 133
2484.57 143
2484.69 154
2484.80 167
2484.92 181
2485.03 195
2485.14 209
2485.26 221
2485.37 229
2485.49 232
2485.60 230
2485.71 223
2485.83 213
2485.94 200
2486.06 187
2486.17 174
2486.29 162
2486.40 151
2486.51 140
2486.63 129
2486.74 119
2486.86 108
2486.97 98
2487.09 87
2487.20 78
2487.31 69
2487.43 62
2487.54 57
2487.66 54
2487.77 53
2487.89 54
2488.00 56
2488.11 60
2488.23 63
2488.34 65
2488.46 65
2488.57 63
2488.69 57
2488.80 49
2488.91 40
2489.03 30
2489.14 22
2489.26 16
2489.37 12
2489.49 10
2489.60 11
2489.71 13
2489.83 17
2489.94 22
2490.06 27
2490.17 32
2490.29 37
2490.40 40
2490.51 42
2490.63 41
2490.74 38
2490.86 32
2490.97 26
2491.09 19
2491.20 14
2491.32 11
2491.43 11
2491.54 12
2491.66 16
2491.77 19
2491.89 23
2492.00 25
2492.12 27
2492.23 28
2492.34 28
2492.46 27
2492.57 25
2492.69 24
2492.80 22
2492.92 20
2493.03 20
2493.15 21
2493.26 24
2493.37 29
2493.49 37
2493.60 45
2493.72 54
2493.83 61
2493.95 65
2494.06 67
2494.17 67
2494.29 66
2494.40 65
2494.52 66
2494.63 69
2494.75 73
2494.86 79
2494.98 85
2495.09 89
2495.20 92
2495.32 92
2495.43 89
2495.55 84
2495.66 76
2495.78 67
2495.89 56
2496.01 46
2496.12 37
2496.23 30
2496.35 25
2496.46 22
2496.58 20
2496.69 19
2496.81 17
2496.92 16
2497.04 15
2497.15 14
2497.27 15
2497.38 19
2497.49 27
2497.61 38
2497.72 53
2497.84 69
2497.95 86
2498.07 101
2498.18 112
2498.30 120
2498.41 123
2498.52 124
2498.64 124
2498.75 123
2498.87 122
2498.98 123
2499.10 123
2499.21 122
2499.33 120
2499.44 115
2499.56 108
2499.67 100
2499.78 92
2499.90 83
2500.01 76
2500.13 71
2500.24 67
2500.36 65
2500.47 64
2500.59 67
2500.70 71
2500.82 78
2500.93 87
2501.05 97
2501.16 107
2501.27 115
2501.39 119
2501.50 119
2501.62 115
2501.73 108
2501.85 98
2501.96 87
2502.08 75
2502.19 64
2502.31 54
2502.42 44
2502.53 36
2502.65 28
2502.76 23
2502.88 19
2502.99 18
2503.11 19
2503.22 21
2503.34 24
2503.45 26
2503.57 27
2503.68 26
2503.80 23
2503.91 19
2504.03 13
2504.14 7
2504.25 1
2504.37 0
2504.48 0
2504.60 0
2504.71 0
2504.83 0
2504.94 0
2505.06 0
2505.17 3
2505.29 6
2505.40 8
2505.52 8
2505.63 9
2505.75 11
2505.86 14
2505.97 20
2506.09 28
2506.20 37
2506.32 44
2506.43 50
2506.55 53
2506.66 52
2506.78 50
2506.89 46
2507.01 42
2507.12 38
2507.24 35
2507.35 34
2507.47 35
2507.58 39
2507.70 45
2507.81 54
2507.92 65
2508.04 76
2508.15 85
2508.27 90
2508.38 92
2508.50 90
2508.61 85
2508.73 78
2508.84 71
2508.96 67
2509.07 65
2509.19 66
2509.30 69
2509.42 73
2509.53 76
2509.65 76
2509.76 71
2509.88 61
2509.99 47
2510.11 30
2510.22 12
2510.33 0
2510.45 0
2510.56 0
2510.68 0
2510.79 0
2510.91 0
2511.02 0
2511.14 9
2511.25 18
2511.37 25
2511.48 28
2511.60 29
2511.71 29
2511.83 28
2511.94 28
2512.06 27
2512.17 26
2512.29 24
2512.40 21
2512.52 18
2512.63 16
2512.75 14
2512.86 13
2512.98 14
2513.09 15
2513.21 14
2513.32 13
2513.44 9
2513.55 4
2513.66 0
2513.78 0
2513.89 0
2514.01 0
2514.12 3
2514.24 11
2514.35 20
2514.47 30
2514.58 39
2514.70 48
2514.81 54
2514.93 58
2515.04 60
2515.16 60
2515.27 57
2515.39 52
2515.50 46
2515.62 38
2515.73 31
2515.85 23
2515.96 15
2516.08 8
2516.19 2
2516.31 0
2516.42 0
2516.54 0
2516.65 0
2516.77 1
2516.88 7
2517.00 14
2517.11 22
2517.23 29
2517.34 36
2517.46 43
2517.57 49
2517.69 55
2517.80 60
2517.92 63
2518.03 65
2518.15 65
2518.26 62
2518.38 57
2518.49 52
2518.61 46
2518.72 41
2518.84 37
2518.95 35
2519.07 34
2519.18 35
2519.30 37
2519.41 39
2519.53 41
2519.64 42
2519.76 43
2519.87 43
2519.99 44
2520.10 44
2520.22 45
2520.33 46
2520.45 48
2520.56 48
2520.68 47
2520.79 44
2520.91 40
2521.02 37
2521.14 35
2521.25 35
2521.37 38
2521.48 44
2521.60 50
2521.71 57
2521.83 61
2521.94 61
2522.06 59
2522.17 53
2522.29 46
2522.40 39
2522.52 33
2522.63 28
2522.75 26
2522.86 28
2522.98 31
2523.09 36
2523.21 41
2523.32 45
2523.44 48
2523.55 47
2523.67 44
2523.78 38
2523.90 31
2524.01 25
2524.13 21
2524.24 20
2524.36 21
2524.47 24
2524.59 27
2524.70 29
2524.82 29
2524.93 27
2525.05 24
2525.17 22
2525.28 24
2525.40 30
2525.51 40
2525.63 52
2525.74 65
2525.86 76
2525.97 82
2526.09 83
2526.20 79
2526.32 71
2526.43 61
2526.55 52
2526.66 43
2526.78 37
2526.89 32
2527.01 28
2527.12 25
2527.24 22
2527.35 19
2527.47 16
2527.58 13
2527.70 11
2527.81 9
2527.93 8
2528.04 7
2528.16 7
2528.27 9
2528.39 13
2528.51 20
2528.62 28
2528.74 38
2528.85 48
2528.97 57
2529.08 63
2529.20 66
2529.31 67
2529.43 65
2529.54 62
2529.66 60
2529.77 58
2529.89 58
2530.00 58
2530.12 59
2530.23 60
2530.35 60
2530.46 59
2530.58 56
2530.69 53
2530.81 50
2530.92 46
2531.04 43
2531.16 40
2531.27 37
2531.39 34
2531.50 31
2531.62 29
2531.73 26
2531.85 24
2531.96 24
2532.08 24
2532.19 27
2532.31 30
2532.42 35
2532.54 41
2532.65 46
2532.77 52
2532.88 56
2533.00 58
2533.12 59
2533.23 59
2533.35 57
2533.46 55
2533.58 52
2533.69 50
2533.81 48
2533.92 47
2534.04 47
2534.15 48
2534.27 49
2534.38 52
2534.50 54
2534.61 56
2534.73 58
2534.85 58
2534.96 58
2535.08 57
2535.19 55
2535.31 55
2535.42 54
2535.54 55
2535.65 56
2535.77 57
2535.88 58
2536.00 58
2536.11 57
2536.23 55
2536.35 51
2536.46 45
2536.58 39
2536.69 33
2536.81 27
2536.92 22
2537.04 17
2537.15 13
2537.27 10
2537.38 8
2537.50 7
2537.61 7
2537.73 8
2537.85 9
2537.96 10
2538.08 11
2538.19 11
2538.31 10
2538.42 7
2538.54 4
2538.65 0
2538.77 0
2538.88 0
2539.00 0
2539.12 0
2539.23 0
2539.35 0
2539.46 0
2539.58 4
2539.69 9
2539.81 12
2539.92 14
2540.04 16
2540.15 17
2540.27 20
2540.39 24
2540.50 29
2540.62 34
2540.73 38
2540.85 40
2540.96 39
2541.08 36
2541.19 29
2541.31 22
2541.42 14
2541.54 7
2541.66 1
2541.77 0
2541.89 0
2542.00 0
2542.12 0
2542.23 0
2542.35 0
2542.46 1
2542.58 3
2542.70 3
2542.81 3
2542.93 2
2543.04 1
2543.16 1
2543.27 4
2543.39 9
2543.50 17
2543.62 28
2543.74 40
2543.85 53
2543.97 65
2544.08 75
2544.20 82
2544.31 85
2544.43 85
2544.54 82
2544.66 77
2544.78 72
2544.89 68
2545.01 63
2545.12 59
2545.24 53
2545.35 47
2545.47 40
2545.58 33
2545.70 28
2545.82 26
2545.93 29
2546.05 36
2546.16 48
2546.28 64
2546.39 80
2546.51 95
2546.63 107
2546.74 113
2546.86 113
2546.97 108
2547.09 98
2547.20 85
2547.32 71
2547.43 58
2547.55 46
2547.67 38
2547.78 33
2547.90 32
2548.01 34
2548.13 39
2548.24 44
2548.36 49
2548.48 53
2548.59 55
2548.71 56
2548.82 56
2548.94 55
2549.05 54
2549.17 54
2549.29 55
2549.40 56
2549.52 57
2549.63 59
2549.75 62
2549.86 64
2549.98 68
2550.10 74
2550.21 80
2550.33 87
2550.44 94
2550.56 98
2550.67 99
2550.79 96
2550.91 91
2551.02 83
2551.14 74
2551.25 65
2551.37 57
2551.48 52
2551.60 48
2551.72 46
2551.83 46
2551.95 47
2552.06 49
2552.18 51
2552.29 55
2552.41 58
2552.53 63
2552.64 68
2552.76 74
2552.87 81
2552.99 89
2553.10 95
2553.22 100
2553.34 103
2553.45 103
2553.57 101
2553.68 96
2553.80 90
2553.91 83
2554.03 77
2554.15 71
2554.26 67
2554.38 64
2554.49 62
2554.61 60
2554.73 58
2554.84 56
2554.96 53
2555.07 51
2555.19 48
2555.30 46
2555.42 44
2555.54 42
2555.65 40
2555.77 37
2555.88 33
2556.00 27
2556.12 21
2556.23 15
2556.35 10
2556.46 6
2556.58 4
2556.69 4
2556.81 6
2556.93 9
2557.04 12
2557.16 15
2557.27 18
2557.39 19
2557.51 18
2557.62 15
2557.74 11
2557.85 5
2557.97 0
2558.08 0
2558.20 0
2558.32 0
2558.43 0
2558.55 0
2558.66 4
2558.78 15
2558.90 26
2559.01 35
2559.13 42
2559.24 47
2559.36 48
2559.48 47
2559.59 45
2559.71 42
2559.82 38
2559.94 35
2560.06 33
2560.17 30
2560.29 28
2560.40 27
2560.52 27
2560.63 29
2560.75 31
2560.87 35
2560.98 40
2561.10 46
2561.21 52
2561.33 57
2561.45 63
2561.56 67
2561.68 72
2561.79 75
2561.91 80
2562.03 84
2562.14 89
2562.26 94
2562.37 99
2562.49 102
2562.61 102
2562.72 101
2562.84 96
2562.95 88
2563.07 79
2563.19 69
2563.30 60
2563.42 52
2563.53 45
2563.65 40
2563.77 36
2563.88 35
2564.00 36
2564.11 38
2564.23 43
2564.35 49
2564.46 55
2564.58 61
2564.69 67
2564.81 70
2564.93 73
2565.04 74
2565.16 75
2565.27 75
2565.39 75
2565.51 74
2565.62 74
2565.74 73
2565.85 73
2565.97 73
2566.09 74
2566.20 76
2566.32 80
2566.44 86
2566.55 92
2566.67 98
2566.78 105
2566.90 111
2567.02 115
2567.13 118
2567.25 118
2567.36 115
2567.48 110
2567.60 102
2567.71 92
2567.83 81
2567.94 68
2568.06 55
2568.18 42
2568.29 31
2568.41 22
2568.52 16
2568.64 13
2568.76 14
2568.87 18
2568.99 24
2569.11 31
2569.22 38
2569.34 44
2569.45 49
2569.57 54
2569.69 58
2569.80 63
2569.92 67
2570.03 72
2570.15 77
2570.27 82
2570.38 86
2570.50 91
2570.62 96
2570.73 104
2570.85 113
2570.96 123
2571.08 134
2571.20 143
2571.31 150
2571.43 153
2571.54 153
2571.66 151
2571.78 147
2571.89 144
2572.01 140
2572.13 137
2572.24 134
2572.36 131
2572.47 127
2572.59 122
2572.71 118
2572.82 114
2572.94 112
2573.06 111
2573.17 111
2573.29 110
2573.40 108
2573.52 104
2573.64 98
2573.75 91
2573.87 81
2573.99 71
2574.10 61
2574.22 51
2574.33 41
2574.45 33
2574.57 28
2574.68 27
2574.80 30
2574.92 37
2575.03 46
2575.15 57
2575.26 67
2575.38 74
2575.50 78
2575.61 80
2575.73 80
2575.85 80
2575.96 79
2576.08 80
2576.19 81
2576.31 83
2576.43 87
2576.54 90
2576.66 94
2576.78 97
2576.89 98
2577.01 98
2577.12 95
2577.24 88
2577.36 78
2577.47 66
2577.59 53
2577.71 40
2577.82 28
2577.94 18
2578.06 10
2578.17 5
2578.29 1
2578.40 0
2578.52 0
2578.64 0
2578.75 0
2578.87 0
2578.99 0
2579.10 0
2579.22 0
2579.34 1
2579.45 7
2579.57 15
2579.68 21
2579.80 26
2579.92 29
2580.03 31
2580.15 32
2580.27 34
2580.38 35
2580.50 37
2580.62 40
2580.73 42
2580.85 45
2580.96 47
2581.08 49
2581.20 51
2581.31 57
2581.43 65
2581.55 77
2581.66 92
2581.78 108
2581.90 125
2582.01 138
2582.13 147
2582.25 150
2582.36 147
2582.48 140
2582.59 129
2582.71 116
2582.83 103
2582.94 90
2583.06 78
2583.18 66
2583.29 54
2583.41 43
2583.53 32
2583.64 24
2583.76 18
2583.88 15
2583.99 15
2584.11 17
2584.22 21
2584.34 25
2584.46 30
2584.57 34
2584.69 39
2584.81 43
2584.92 48
2585.04 54
2585.16 62
2585.27 71
2585.39 82
2585.51 94
2585.62 106
2585.74 116
2585.86 126
2585.97 132
2586.09 136
2586.21 138
2586.32 137
2586.44 135
2586.55 132
2586.67 129
2586.79 126
2586.90 126
2587.02 129
2587.14 136
2587.25 145
2587.37 156
2587.49 166
2587.60 175
2587.72 179
2587.84 178
2587.95 173
2588.07 165
2588.19 156
2588.30 148
2588.42 141
2588.54 134
2588.65 129
2588.77 124
2588.89 119
2589.00 113
2589.12 108
2589.24 103
2589.35 99
2589.47 97
2589.59 95
2589.70 94
2589.82 93
2589.94 93
2590.05 92
2590.17 92
2590.29 93
2590.40 95
2590.52 97
2590.64 99
2590.75 99
2590.87 98
2590.98 93
2591.10 86
2591.22 77
2591.33 67
2591.45 58
2591.57 51
2591.68 48
2591.80 48
2591.92 51
2592.03 57
2592.15 63
2592.27 68
2592.38 70
2592.50 69
2592.62 66
2592.73 60
2592.85 53
2592.97 46
2593.08 42
2593.20 39
2593.32 39
2593.43 40
2593.55 42
2593.67 46
2593.78 52
2593.90 60
2594.02 71
2594.13 85
2594.25 100
2594.37 114
2594.48 126
2594.60 133
2594.72 134
2594.83 131
2594.95 124
2595.07 115
2595.19 106
2595.30 96
2595.42 87
2595.54 78
2595.65 69
2595.77 60
2595.89 51
2596.00 42
2596.12 33
2596.24 27
2596.35 22
2596.47 19
2596.59 18
2596.70 18
2596.82 19
2596.94 22
2597.05 26
2597.17 31
2597.29 37
2597.40 44
2597.52 52
2597.64 59
2597.75 65
2597.87 72
2597.99 77
2598.10 82
2598.22 87
2598.34 91
2598.45 93
2598.57 94
2598.69 94
2598.80 93
2598.92 92
2599.04 93
2599.16 94
2599.27 96
2599.39 99
2599.51 100
2599.62 100
2599.74 98
2599.86 94
2599.97 89
2600.09 83
2600.21 77
2600.32 72
2600.44 67
2600.56 61
2600.67 55
2600.79 49
2600.91 43
2601.02 37
2601.14 31
2601.26 26
2601.38 22
2601.49 18
2601.61 14
2601.73 9
2601.84 5
2601.96 1
2602.08 0
2602.19 0
2602.31 0
2602.43 0
2602.54 0
2602.66 0
2602.78 0
2602.89 0
2603.01 0
2603.13 5
2603.25 13
2603.36 23
2603.48 35
2603.60 48
2603.71 60
2603.83 72
2603.95 81
2604.06 87
2604.18 91
2604.30 94
2604.41 95
2604.53 97
2604.65 98
2604.77 101
2604.88 103
2605.00 106
2605.12 108
2605.23 109
2605.35 110
2605.47 110
2605.58 110
2605.70 109
2605.82 106
2605.93 102
2606.05 97
2606.17 91
2606.29 85
2606.40 80
2606.52 77
2606.64 77
2606.75 79
2606.87 83
2606.99 88
2607.10 92
2607.22 97
2607.34 101
2607.46 105
2607.57 108
2607.69 110
2607.81 111
2607.92 112
2608.04 112
2608.16 111
2608.27 110
2608.39 108
2608.51 107
2608.63 106
2608.74 106
2608.86 108
2608.98 110
2609.09 112
2609.21 112
2609.33 111
2609.44 108
2609.56 105
2609.68 100
2609.80 97
2609.91 95
2610.03 96
2610.15 99
2610.26 103
2610.38 108
2610.50 114
2610.62 118
2610.73 122
2610.85 124
2610.97 124
2611.08 123
2611.20 120
2611.32 116
2611.43 112
2611.55 108
2611.67 104
2611.79 102
2611.90 102
2612.02 102
2612.14 103
2612.25 104
2612.37 105
2612.49 106
2612.61 108
2612.72 110
2612.84 114
2612.96 119
2613.07 124
2613.19 129
2613.31 132
2613.43 132
2613.54 130
2613.66 125
2613.78 119
2613.89 111
2614.01 105
2614.13 100
2614.25 97
2614.36 97
2614.48 99
2614.60 103
2614.71 106
2614.83 108
2614.95 108
2615.07 103
2615.18 96
2615.30 88
2615.42 81
2615.53 78
2615.65 80
2615.77 87
2615.89 98
2616.00 112
2616.12 125
2616.24 135
2616.35 140
2616.47 141
2616.59 137
2616.71 131
2616.82 125
2616.94 120
2617.06 118
2617.18 117
2617.29 118
2617.41 119
2617.53 119
2617.64 117
2617.76 113
2617.88 108
2618.00 104
2618.11 100
2618.23 99
2618.35 101
2618.46 106
2618.58 112
2618.70 119
2618.82 124
2618.93 128
2619.05 129
2619.17 129
2619.29 129
2619.40 130
2619.52 132
2619.64 136
2619.75 142
2619.87 147
2619.99 149
2620.11 149
2620.22 145
2620.34 139
2620.46 129
2620.58 119
2620.69 110
2620.81 102
2620.93 97
2621.04 95
2621.16 95
2621.28 98
2621.40 102
2621.51 106
2621.63 110
2621.75 112
2621.87 112
2621.98 110
2622.10 108
2622.22 107
2622.34 105
2622.45 105
2622.57 104
2622.69 103
2622.80 101
2622.92 100
2623.04 98
2623.16 98
2623.27 99
2623.39 101
2623.51 104
2623.63 107
2623.74 109
2623.86 110
2623.98 108
2624.10 104
2624.21 100
2624.33 96
2624.45 93
2624.57 92
2624.68 93
2624.80 95
2624.92 98
2625.03 100
2625.15 101
2625.27 100
2625.39 97
2625.50 93
2625.62 89
2625.74 84
2625.86 80
2625.97 77
2626.09 75
2626.21 74
2626.33 75
2626.44 75
2626.56 77
2626.68 78
2626.80 79
2626.91 78
2627.03 75
2627.15 71
2627.27 65
2627.38 58
2627.50 52
2627.62 47
2627.74 44
2627.85 45
2627.97 48
2628.09 53
2628.21 59
2628.32 64
2628.44 66
2628.56 66
2628.68 63
2628.79 57
2628.91 50
2629.03 43
2629.14 36
2629.26 31
2629.38 28
2629.50 27
2629.61 28
2629.73 29
2629.85 29
2629.97 30
2630.08 31
2630.20 33
2630.32 35
2630.44 38
2630.55 42
2630.67 47
2630.79 52
2630.91 55
2631.03 57
2631.14 57
2631.26 54
2631.38 50
2631.50 44
2631.61 39
2631.73 35
2631.85 32
2631.97 32
2632.08 33
2632.20 35
2632.32 38
2632.44 40
2632.55 41
2632.67 42
2632.79 42
2632.91 42
2633.02 43
2633.14 45
2633.26 48
2633.38 53
2633.49 58
2633.61 62
2633.73 64
2633.85 64
2633.96 62
2634.08 58
2634.20 55
2634.32 54
2634.43 55
2634.55 60
2634.67 66
2634.79 74
2634.90 81
2635.02 85
2635.14 87
2635.26 85
2635.38 80
2635.49 74
2635.61 69
2635.73 65
2635.85 63
2635.96 62
2636.08 63
2636.20 64
2636.32 64
2636.43 63
2636.55 61
2636.67 59
2636.79 58
2636.90 57
2637.02 58
2637.14 60
2637.26 62
2637.38 65
2637.49 67
2637.61 68
2637.73 70
2637.85 72
2637.96 75
2638.08 77
2638.20 80
2638.32 81
2638.43 81
2638.55 79
2638.67 75
2638.79 71
2638.91 66
2639.02 64
2639.14 64
2639.26 65
2639.38 68
2639.49 72
2639.61 75
2639.73 77
2639.85 78
2639.96 78
2640.08 79
2640.20 81
2640.32 85
2640.44 91
2640.55 97
2640.67 103
2640.79 107
2640.91 108
2641.02 107
2641.14 103
2641.26 100
2641.38 97
2641.50 96
2641.61 97
2641.73 101
2641.85 105
2641.97 110
2642.08 114
2642.20 117
2642.32 118
2642.44 118
2642.56 118
2642.67 117
2642.79 115
2642.91 112
2643.03 108
2643.14 102
2643.26 93
2643.38 83
2643.50 73
2643.62 65
2643.73 59
2643.85 57
2643.97 57
2644.09 59
2644.20 63
2644.32 68
2644.44 73
2644.56 78
2644.68 83
2644.79 87
2644.91 90
2645.03 92
2645.15 92
2645.26 90
2645.38 86
2645.50 82
2645.62 78
2645.74 76
2645.85 75
2645.97 76
2646.09 78
2646.21 79
2646.33 79
2646.44 76
2646.56 71
2646.68 64
2646.80 56
2646.92 48
2647.03 43
2647.15 40
2647.27 41
2647.39 44
2647.50 48
2647.62 51
2647.74 51
2647.86 48
2647.98 40
2648.09 30
2648.21 19
2648.33 10
2648.45 4
2648.57 2
2648.68 4
2648.80 8
2648.92 14
2649.04 18
2649.16 20
2649.27 19
2649.39 16
2649.51 11
2649.63 6
2649.74 1
2649.86 0
2649.98 0
2650.10 3
2650.22 10
2650.33 19
2650.45 29
2650.57 40
2650.69 50
2650.81 57
2650.92 62
2651.04 63
2651.16 59
2651.28 52
2651.40 42
2651.51 31
2651.63 21
2651.75 12
2651.87 7
2651.99 5
2652.10 6
2652.22 11
2652.34 18
2652.46 26
2652.58 35
2652.69 44
2652.81 51
2652.93 56
2653.05 59
2653.17 62
2653.28 64
2653.40 67
2653.52 73
2653.64 81
2653.76 92
2653.87 103
2653.99 112
2654.11 119
2654.23 123
2654.35 124
2654.46 122
2654.58 120
2654.70 119
2654.82 119
2654.94 118
2655.06 117
2655.17 115
2655.29 109
2655.41 101
2655.53 91
2655.65 81
2655.76 73
2655.88 69
2656.00 68
2656.12 71
2656.24 76
2656.35 81
2656.47 83
2656.59 83
2656.71 80
2656.83 74
2656.94 67
2657.06 60
2657.18 53
2657.30 46
2657.42 38
2657.53 31
2657.65 23
2657.77 15
2657.89 9
2658.01 6
2658.13 5
2658.24 7
2658.36 12
2658.48 19
2658.60 27
2658.72 36
2658.83 45
2658.95 54
2659.07 62
2659.19 68
2659.31 71
2659.43 71
2659.54 68
2659.66 62
2659.78 53
2659.90 43
2660.02 33
2660.13 22
2660.25 12
2660.37 4
2660.49 0
2660.61 0
2660.73 0
2660.84 0
2660.96 0
2661.08 0
2661.20 0
2661.32 0
2661.43 0
2661.55 3
2661.67 10
2661.79 19
2661.91 29
2662.03 38
2662.14 47
2662.26 54
2662.38 58
2662.50 59
2662.62 58
2662.73 55
2662.85 51
2662.97 47
2663.09 42
2663.21 38
2663.33 33
2663.44 26
2663.56 19
2663.68 11
2663.80 4
2663.92 0
2664.04 0
2664.15 1
2664.27 7
2664.39 17
2664.51 27
2664.63 38
2664.75 46
2664.86 50
2664.98 51
2665.10 49
2665.22 44
2665.34 39
2665.45 34
2665.57 30
2665.69 27
2665.81 27
2665.93 29
2666.05 31
2666.16 34
2666.28 36
2666.40 37
2666.52 37
2666.64 36
2666.76 33
2666.87 31
2666.99 28
2667.11 26
2667.23 26
2667.35 26
2667.47 27
2667.58 29
2667.70 32
2667.82 35
2667.94 38
2668.06 39
2668.18 39
2668.29 37
2668.41 33
2668.53 28
2668.65 22
2668.77 16
2668.89 11
2669.00 6
2669.12 1
2669.24 0
2669.36 0
2669.48 0
2669.60 0
2669.72 0
2669.83 0
2669.95 0
2670.07 0
2670.19 13
2670.31 27
2670.43 40
2670.54 50
2670.66 57
2670.78 61
2670.90 62
2671.02 61
2671.14 61
2671.25 59
2671.37 58
2671.49 57
2671.61 56
2671.73 54
2671.85 53
2671.96 52
2672.08 52
2672.20 53
2672.32 55
2672.44 58
2672.56 63
2672.68 68
2672.79 73
2672.91 79
2673.03 83
2673.15 87
2673.27 89
2673.39 90
2673.50 89
2673.62 87
2673.74 85
2673.86 82
2673.98 80
2674.10 77
2674.22 75
2674.33 72
2674.45 70
2674.57 69
2674.69 69
2674.81 71
2674.93 76
2675.05 82
2675.16 89
2675.28 96
2675.40 102
2675.52 106
2675.64 107
2675.76 106
2675.87 103
2675.99 98
2676.11 93
2676.23 88
2676.35 83
2676.47 79
2676.59 75
2676.70 72
2676.82 69
2676.94 66
2677.06 63
2677.18 60
2677.30 58
2677.42 56
2677.53 54
2677.65 53
2677.77 53
2677.89 53
2678.01 54
2678.13 54
2678.25 56
2678.36 58
2678.48 60
2678.60 64
2678.72 68
2678.84 72
2678.96 77
2679.08 80
2679.19 83
2679.31 85
2679.43 86
2679.55 87
2679.67 88
2679.79 90
2679.91 93
2680.02 95
2680.14 97
2680.26 98
2680.38 97
2680.50 94
2680.62 88
2680.74 81
2680.86 72
2680.97 64
2681.09 56
2681.21 50
2681.33 47
2681.45 47
2681.57 50
2681.69 56
2681.80 64
2681.92 71
2682.04 77
2682.16 81
2682.28 81
2682.40 77
2682.52 71
2682.64 63
2682.75 54
2682.87 45
2682.99 37
2683.11 29
2683.23 21
2683.35 14
2683.47 7
2683.58 0
2683.70 0
2683.82 0
2683.94 0
2684.06 0
2684.18 0
2684.30 0
2684.42 0
2684.53 0
2684.65 3
2684.77 10
2684.89 20
2685.01 32
2685.13 44
2685.25 57
2685.37 67
2685.48 76
2685.60 83
2685.72 90
2685.84 97
2685.96 105
2686.08 114
2686.20 124
2686.32 131
2686.43 136
2686.55 136
2686.67 133
2686.79 127
2686.91 120
2687.03 115
2687.15 113
2687.27 113
2687.38 115
2687.50 117
2687.62 117
2687.74 114
2687.86 108
2687.98 99
2688.10 89
2688.22 79
2688.33 72
2688.45 68
2688.57 68
2688.69 71
2688.81 76
2688.93 83
2689.05 91
2689.17 98
2689.28 105
2689.40 111
2689.52 116
2689.64 119
2689.76 119
2689.88 116
2690.00 109
2690.12 100
2690.24 88
2690.35 75
2690.47 62
2690.59 50
2690.71 39
2690.83 31
2690.95 24
2691.07 18
2691.19 14
2691.31 12
2691.42 11
2691.54 11
2691.66 13
2691.78 17
2691.90 21
2692.02 24
2692.14 27
2692.26 29
2692.38 29
2692.49 30
2692.61 30
2692.73 32
2692.85 34
2692.97 37
2693.09 41
2693.21 44
2693.33 46
2693.45 47
2693.56 48
2693.68 48
2693.80 48
2693.92 48
2694.04 48
2694.16 48
2694.28 49
2694.40 52
2694.52 55
2694.63 58
2694.75 61
2694.87 62
2694.99 61
2695.11 56
2695.23 49
2695.35 41
2695.47 32
2695.59 25
2695.71 21
2695.82 19
2695.94 19
2696.06 20
2696.18 21
2696.30 21
2696.42 21
2696.54 19
2696.66 18
2696.78 18
2696.90 19
2697.01 21
2697.13 24
2697.25 27
2697.37 29
2697.49 32
2697.61 34
2697.73 36
2697.85 39
2697.97 42
2698.09 46
2698.20 51
2698.32 57
2698.44 62
2698.56 67
2698.68 70
2698.80 70
2698.92 69
2699.04 65
2699.16 60
2699.28 54
2699.39 48
2699.51 42
2699.63 38
2699.75 34
2699.87 31
2699.99 28
2700.11 27
2700.23 27
2700.35 29
2700.47 32
2700.59 36
2700.70 42
2700.82 47
2700.94 52
2701.06 56
2701.18 58
2701.30 58
2701.42 56
2701.54 52
2701.66 47
2701.78 41
2701.89 35
2702.01 30
2702.13 24
2702.25 17
2702.37 11
2702.49 6
2702.61 2
2702.73 1
2702.85 2
2702.97 6
2703.09 13
2703.21 21
2703.32 30
2703.44 37
2703.56 41
2703.68 42
2703.80 40
2703.92 36
2704.04 31
2704.16 28
2704.28 26
2704.40 26
2704.52 28
2704.63 31
2704.75 34
2704.87 35
2704.99 34
2705.11 31
2705.23 25
2705.35 18
2705.47 11
2705.59 3
2705.71 0
2705.83 0
2705.95 0
2706.07 0
2706.18 0
2706.30 0
2706.42 0
2706.54 0
2706.66 1
2706.78 7
2706.90 12
2707.02 19
2707.14 25
2707.26 32
2707.38 39
2707.50 44
2707.61 48
2707.73 48
2707.85 44
2707.97 37
2708.09 28
2708.21 19
2708.33 11
2708.45 7
2708.57 6
2708.69 10
2708.81 17
2708.93 25
2709.05 33
2709.17 40
2709.28 46
2709.40 50
2709.52 53
2709.64 54
2709.76 54
2709.88 51
2710.00 46
2710.12 40
2710.24 31
2710.36 22
2710.48 12
2710.60 3
2710.72 0
2710.83 0
2710.95 0
2711.07 0
2711.19 0
2711.31 0
2711.43 3
2711.55 11
2711.67 18
2711.79 23
2711.91 27
2712.03 29
2712.15 31
2712.27 32
2712.39 34
2712.51 36
2712.62 39
2712.74 43
2712.86 47
2712.98 51
2713.10 55
2713.22 60
2713.34 66
2713.46 72
2713.58 78
2713.70 82
2713.82 84
2713.94 83
2714.06 80
2714.18 75
2714.30 70
2714.42 66
2714.53 64
2714.65 66
2714.77 71
2714.89 77
2715.01 84
2715.13 91
2715.25 96
2715.37 98
2715.49 99
2715.61 98
2715.73 98
2715.85 98
2715.97 99
2716.09 101
2716.21 103
2716.33 103
2716.44 100
2716.56 94
2716.68 86
2716.80 75
2716.92 64
2717.04 54
2717.16 47
2717.28 43
2717.40 41
2717.52 41
2717.64 42
2717.76 43
2717.88 42
2718.00 40
2718.12 36
2718.24 32
2718.36 28
2718.48 25
2718.59 23
2718.71 22
2718.83 21
2718.95 21
2719.07 21
2719.19 20
2719.31 18
2719.43 16
2719.55 13
2719.67 10
2719.79 6
2719.91 2
2720.03 0
2720.15 0
2720.27 0
2720.39 0
2720.51 0
2720.63 0
2720.75 0
2720.87 0
2720.98 0
2721.10 3
2721.22 6
2721.34 9
2721.46 12
2721.58 16
2721.70 20
2721.82 25
2721.94 29
2722.06 32
2722.18 34
2722.30 34
2722.42 32
2722.54 28
2722.66 23
2722.78 18
2722.90 14
2723.02 9
2723.14 6
2723.26 4
2723.38 3
2723.50 3
2723.61 3
2723.73 6
2723.85 10
2723.97 15
2724.09 21
2724.21 27
2724.33 32
2724.45 35
2724.57 35
2724.69 33
2724.81 29
2724.93 24
2725.05 19
2725.17 15
2725.29 14
2725.41 16
2725.53 21
2725.65 29
2725.77 37
2725.89 47
2726.01 55
2726.13 62
2726.25 67
2726.37 71
2726.49 73
2726.61 75
2726.72 76
2726.84 78
2726.96 80
2727.08 81
2727.20 81
2727.32 79
2727.44 75
2727.56 68
2727.68 59
2727.80 47
2727.92 35
2728.04 23
2728.16 13
2728.28 6
2728.40 3
2728.52 3
2728.64 6
2728.76 12
2728.88 19
2729.00 25
2729.12 30
2729.24 34
2729.36 36
2729.48 37
2729.60 38
2729.72 38
2729.84 37
2729.96 37
2730.08 36
2730.20 36
2730.32 35
2730.44 35
2730.56 35
2730.67 36
2730.79 39
2730.91 42
2731.03 46
2731.15 50
2731.27 55
2731.39 60
2731.51 65
2731.63 70
2731.75 75
2731.87 81
2731.99 87
2732.11 93
2732.23 97
2732.35 100
2732.47 101
2732.59 99
2732.71 96
2732.83 91
2732.95 86
2733.07 81
2733.19 78
2733.31 77
2733.43 78
2733.55 79
2733.67 80
2733.79 79
2733.91 77
2734.03 72
2734.15 66
2734.27 60
2734.39 56
2734.51 54
2734.63 54
2734.75 56
2734.87 60
2734.99 65
2735.11 69
2735.23 72
2735.35 75
2735.47 77
2735.59 79
2735.71 80
2735.83 82
2735.95 84
2736.07 86
2736.19 88
2736.31 91
2736.43 94
2736.54 98
2736.66 102
2736.78 105
2736.90 109
2737.02 112
2737.14 114
2737.26 115
2737.38 114
2737.50 111
2737.62 107
2737.74 101
2737.86 95
2737.98 89
2738.10 84
2738.22 80
2738.34 78
2738.46 75
2738.58 74
2738.70 73
2738.82 72
2738.94 73
2739.06 74
2739.18 77
2739.30 81
2739.42 85
2739.54 89
2739.66 91
2739.78 92
2739.90 91
2740.02 88
2740.14 83
2740.26 75
2740.38 66
2740.50 56
2740.62 48
2740.74 42
2740.86 40
2740.98 41
2741.10 45
2741.22 52
2741.34 62
2741.46 72
2741.58 83
2741.70 94
2741.82 103
2741.94 111
2742.06 115
2742.18 116
2742.30 113
2742.42 107
2742.54 99
2742.66 91
2742.78 83
2742.90 76
2743.02 70
2743.14 65
2743.26 61
2743.38 57
2743.50 55
2743.62 53
2743.74 53
2743.86 54
2743.98 55
2744.10 56
2744.22 56
2744.34 53
2744.46 47
2744.58 40
2744.70 30
2744.82 19
2744.94 8
2745.06 0
2745.18 0
2745.30 0
2745.42 0
2745.54 0
2745.66 0
2745.78 0
2745.90 10
2746.02 29
2746.14 50
2746.26 69
2746.38 84
2746.50 95
2746.62 102
2746.74 106
2746.86 107
2746.98 107
2747.10 106
2747.22 105
2747.34 103
2747.46 100
2747.58 97
2747.70 92
2747.82 88
2747.94 84
2748.06 81
2748.18 80
2748.30 79
2748.42 80
2748.54 81
2748.66 82
2748.78 83
2748.90 84
2749.03 85
2749.15 87
2749.27 89
2749.39 92
2749.51 95
2749.63 98
2749.75 101
2749.87 102
2749.99 101
2750.11 97
2750.23 91
2750.35 82
2750.47 72
2750.59 63
2750.71 55
2750.83 48
2750.95 44
2751.07 41
2751.19 38
2751.31 35
2751.43 30
2751.55 23
2751.67 16
2751.79 8
2751.91 2
2752.03 0
2752.15 0
2752.27 0
2752.39 0
2752.51 3
2752.63 8
2752.75 12
2752.87 17
2752.99 22
2753.11 27
2753.23 34
2753.35 41
2753.47 49
2753.59 58
2753.71 66
2753.83 72
2753.95 76
2754.07 78
2754.19 78
2754.31 76
2754.43 74
2754.55 74
2754.67 76
2754.79 82
2754.91 92
2755.04 106
2755.16 121
2755.28 137
2755.40 153
2755.52 166
2755.64 177
2755.76 185
2755.88 190
2756.00 192
2756.12 191
2756.24 188
2756.36 181
2756.48 172
2756.60 161
2756.72 149
2756.84 138
2756.96 129
2757.08 123
2757.20 118
2757.32 116
2757.44 113
2757.56 110
2757.68 105
2757.80 99
2757.92 93
2758.04 88
2758.16 85
2758.28 85
2758.40 89
2758.52 95
2758.64 101
2758.76 106
2758.89 107
2759.01 104
2759.13 96
2759.25 85
2759.37 72
2759.49 58
2759.61 47
2759.73 39
2759.85 35
2759.97 36
2760.09 41
2760.21 48
2760.33 55
2760.45 59
2760.57 61
2760.69 60
2760.81 55
2760.93 49
2761.05 43
2761.17 37
2761.29 35
2761.41 35
2761.53 39
2761.65 46
2761.77 56
2761.89 67
2762.02 77
2762.14 86
2762.26 93
2762.38 97
2762.50 99
2762.62 100
2762.74 100
2762.86 99
2762.98 98
2763.10 96
2763.22 94
2763.34 93
2763.46 91
2763.58 91
2763.70 92
2763.82 94
2763.94 95
2764.06 96
2764.18 95
2764.30 94
2764.42 91
2764.54 89
2764.67 88
2764.79 89
2764.91 90
2765.03 91
2765.15 90
2765.27 88
2765.39 84
2765.51 78
2765.63 70
2765.75 63
2765.87 57
2765.99 54
2766.11 53
2766.23 54
2766.35 57
2766.47 60
2766.59 65
2766.71 68
2766.83 72
2766.95 74
2767.08 76
2767.20 77
2767.32 78
2767.44 78
2767.56 78
2767.68 77
2767.80 76
2767.92 74
2768.04 72
2768.16 71
2768.28 69
2768.40 69
2768.52 70
2768.64 71
2768.76 74
2768.88 75
2769.00 76
2769.12 74
2769.25 69
2769.37 61
2769.49 50
2769.61 38
2769.73 26
2769.85 13
2769.97 2
2770.09 0
2770.21 0
2770.33 0
2770.45 0
2770.57 0
2770.69 0
2770.81 0
2770.93 0
2771.05 7
2771.17 15
2771.30 23
2771.42 29
2771.54 32
2771.66 34
2771.78 33
2771.90 32
2772.02 30
2772.14 29
2772.26 29
2772.38 31
2772.50 34
2772.62 38
2772.74 43
2772.86 46
2772.98 48
2773.11 48
2773.23 45
2773.35 42
2773.47 39
2773.59 38
2773.71 39
2773.83 44
2773.95 51
2774.07 60
2774.19 70
2774.31 79
2774.43 86
2774.55 92
2774.67 97
2774.79 100
2774.92 103
2775.04 107
2775.16 112
2775.28 117
2775.40 122
2775.52 127
2775.64 132
2775.76 136
2775.88 140
2776.00 144
2776.12 146
2776.24 148
2776.36 149
2776.48 148
2776.61 146
2776.73 141
2776.85 135
2776.97 128
2777.09 120
2777.21 113
2777.33 106
2777.45 101
2777.57 98
2777.69 97
2777.81 101
2777.93 107
2778.05 117
2778.18 128
2778.30 138
2778.42 146
2778.54 150
2778.66 149
2778.78 143
2778.90 136
2779.02 128
2779.14 122
2779.26 121
2779.38 123
2779.50 129
2779.62 138
2779.75 148
2779.87 158
2779.99 167
2780.11 173
2780.23 176
2780.35 176
2780.47 172
2780.59 164
2780.71 153
2780.83 140
2780.95 127
2781.07 113
2781.20 101
2781.32 91
2781.44 82
2781.56 74
2781.68 66
2781.80 58
2781.92 52
2782.04 47
2782.16 45
2782.28 47
2782.40 53
2782.52 62
2782.65 74
2782.77 87
2782.89 98
2783.01 105
2783.13 109
2783.25 109
2783.37 106
2783.49 100
2783.61 95
2783.73 90
2783.85 85
2783.98 82
2784.10 80
2784.22 78
2784.34 75
2784.46 73
2784.58 71
2784.70 69
2784.82 68
2784.94 69
2785.06 70
2785.18 72
2785.31 75
2785.43 80
2785.55 85
2785.67 92
2785.79 99
2785.91 107
2786.03 114
2786.15 121
2786.27 127
2786.39 131
2786.51 134
2786.64 134
2786.76 133
2786.88 130
2787.00 125
2787.12 119
2787.24 113
2787.36 108
2787.48 105
2787.60 105
2787.72 108
2787.85 113
2787.97 119
2788.09 125
2788.21 131
2788.33 135
2788.45 138
2788.57 138
2788.69 138
2788.81 136
2788.93 132
2789.06 127
2789.18 119
2789.30 111
2789.42 102
2789.54 93
2789.66 85
2789.78 79
2789.90 74
2790.02 71
2790.14 71
2790.27 72
2790.39 75
2790.51 79
2790.63 82
2790.75 84
2790.87 84
2790.99 82
2791.11 79
2791.23 74
2791.36 70
2791.48 66
2791.60 65
2791.72 65
2791.84 67
2791.96 70
2792.08 74
2792.20 77
2792.32 81
2792.44 85
2792.57 89
2792.69 95
2792.81 101
2792.93 108
2793.05 115
2793.17 121
2793.29 126
2793.41 129
2793.53 129
2793.66 129
2793.78 128
2793.90 127
2794.02 125
2794.14 124
2794.26 122
2794.38 119
2794.50 114
2794.62 108
2794.75 101
2794.87 94
2794.99 87
2795.11 81
2795.23 78
2795.35 76
2795.47 78
2795.59 80
2795.72 84
2795.84 88
2795.96 90
2796.08 90
2796.20 89
2796.32 85
2796.44 80
2796.56 76
2796.68 73
2796.81 74
2796.93 78
2797.05 84
2797.17 93
2797.29 102
2797.41 111
2797.53 116
2797.65 118
2797.78 117
2797.90 113
2798.02 107
2798.14 101
2798.26 95
2798.38 89
2798.50 84
2798.62 81
2798.74 78
2798.87 77
2798.99 77
2799.11 78
2799.23 81
2799.35 85
2799.47 90
2799.59 96
2799.71 101
2799.84 107
2799.96 112
2800.08 117
2800.20 120
2800.32 121
2800.44 119
2800.56 115
2800.68 110
2800.81 105
2800.93 102
2801.05 101
2801.17 104
2801.29 109
2801.41 116
2801.53 123
2801.65 128
2801.78 130
2801.90 131
2802.02 131
2802.14 130
2802.26 131
2802.38 134
2802.50 140
2802.63 148
2802.75 157
2802.87 165
2802.99 171
2803.11 174
2803.23 173
2803.35 168
2803.47 161
2803.60 154
2803.72 148
2803.84 147
2803.96 149
2804.08 155
2804.20 164
2804.32 171
2804.45 176
2804.57 178
2804.69 174
2804.81 166
2804.93 156
2805.05 144
2805.17 133
2805.29 123
2805.42 114
2805.54 107
2805.66 101
2805.78 96
2805.90 92
2806.02 88
2806.14 85
2806.27 84
2806.39 84
2806.51 85
2806.63 88
2806.75 91
2806.87 94
2806.99 96
2807.12 96
2807.24 94
2807.36 91
2807.48 86
2807.60 81
2807.72 75
2807.84 69
2807.97 64
2808.09 59
2808.21 54
2808.33 49
2808.45 43
2808.57 37
2808.69 32
2808.82 28
2808.94 25
2809.06 24
2809.18 25
2809.30 27
2809.42 30
2809.54 32
2809.67 33
2809.79 35
2809.91 39
2810.03 45
2810.15 53
2810.27 62
2810.39 72
2810.52 82
2810.64 89
2810.76 93
2810.88 95
2811.00 95
2811.12 94
2811.24 93
2811.37 93
2811.49 94
2811.61 95
2811.73 97
2811.85 99
2811.97 101
2812.10 104
2812.22 108
2812.34 112
2812.46 116
2812.58 120
2812.70 122
2812.82 122
2812.95 119
2813.07 114
2813.19 107
2813.31 99
2813.43 90
2813.55 81
2813.68 73
2813.80 67
2813.92 61
2814.04 57
2814.16 53
2814.28 52
2814.40 51
2814.53 52
2814.65 54
2814.77 56
2814.89 59
2815.01 62
2815.13 65
2815.26 68
2815.38 71
2815.50 75
2815.62 79
2815.74 85
2815.86 92
2815.98 99
2816.11 105
2816.23 111
2816.35 115
2816.47 116
2816.59 115
2816.71 111
2816.84 106
2816.96 101
2817.08 96
2817.20 92
2817.32 90
2817.44 90
2817.57 91
2817.69 93
2817.81 95
2817.93 96
2818.05 97
2818.17 97
2818.30 96
2818.42 96
2818.54 96
2818.66 98
2818.78 101
2818.90 104
2819.03 107
2819.15 109
2819.27 109
2819.39 106
2819.51 100
2819.63 93
2819.76 85
2819.88 78
2820.00 73
2820.12 70
2820.24 70
2820.36 73
2820.49 78
2820.61 85
2820.73 93
2820.85 102
2820.97 111
2821.09 119
2821.22 124
2821.34 125
2821.46 122
2821.58 115
2821.70 105
2821.82 93
2821.95 80
2822.07 69
2822.19 59
2822.31 51
2822.43 46
2822.55 43
2822.68 40
2822.80 39
2822.92 38
2823.04 37
2823.16 37
2823.29 37
2823.41 38
2823.53 39
2823.65 41
2823.77 43
2823.89 45
2824.02 48
2824.14 50
2824.26 51
2824.38 51
2824.50 49
2824.62 47
2824.75 43
2824.87 39
2824.99 37
2825.11 36
2825.23 37
2825.36 41
2825.48 47
2825.60 54
2825.72 61
2825.84 69
2825.96 75
2826.09 81
2826.21 84
2826.33 84
2826.45 80
2826.57 71
2826.70 59
2826.82 44
2826.94 28
2827.06 13
2827.18 1
2827.30 0
2827.43 0
2827.55 0
2827.67 0
2827.79 0
2827.91 3
2828.04 5
2828.16 5
2828.28 4
2828.40 2
2828.52 2
2828.64 2
2828.77 4
2828.89 6
2829.01 9
2829.13 10
2829.25 11
2829.38 11
2829.50 13
2829.62 16
2829.74 23
2829.86 33
2829.99 45
2830.11 59
2830.23 73
2830.35 86
2830.47 98
2830.60 107
2830.72 115
2830.84 121
2830.96 125
2831.08 128
2831.20 130
2831.33 132
2831.45 132
2831.57 132
2831.69 131
2831.81 130
2831.94 127
2832.06 122
2832.18 114
2832.30 103
2832.42 89
2832.55 74
2832.67 58
2832.79 45
2832.91 35
2833.03 29
2833.16 27
2833.28 28
2833.40 31
2833.52 36
2833.64 41
2833.77 45
2833.89 49
2834.01 52
2834.13 54
2834.25 55
2834.38 55
2834.50 52
2834.62 48
2834.74 43
2834.86 38
2834.99 34
2835.11 31
2835.23 30
2835.35 31
2835.47 31
2835.60 31
2835.72 28
2835.84 24
2835.96 18
2836.08 11
2836.21 7
2836.33 5
2836.45 7
2836.57 14
2836.69 24
2836.82 37
2836.94 51
2837.06 63
2837.18 73
2837.30 79
2837.43 80
2837.55 77
2837.67 71
2837.79 63
2837.91 56
2838.04 48
2838.16 41
2838.28 36
2838.40 30
2838.52 25
2838.65 19
2838.77 15
2838.89 12
2839.01 11
2839.14 14
2839.26 19
2839.38 27
2839.50 37
2839.62 46
2839.75 55
2839.87 61
2839.99 67
2840.11 72
2840.23 77
2840.36 84
2840.48 91
2840.60 100
2840.72 109
2840.84 117
2840.97 124
2841.09 127
2841.21 128
2841.33 126
2841.46 123
2841.58 119
2841.70 115
2841.82 112
2841.94 110
2842.07 108
2842.19 107
2842.31 105
2842.43 102
2842.55 96
2842.68 89
2842.80 81
2842.92 73
2843.04 66
2843.17 60
2843.29 55
2843.41 51
2843.53 48
2843.65 45
2843.78 41
2843.90 37
2844.02 33
2844.14 29
2844.27 25
2844.39 22
2844.51 20
2844.63 19
2844.75 19
2844.88 21
2845.00 25
2845.12 30
2845.24 35
2845.37 41
2845.49 46
2845.61 50
2845.73 52
2845.85 52
2845.98 51
2846.10 48
2846.22 44
2846.34 40
2846.47 37
2846.59 35
2846.71 33
2846.83 31
2846.95 29
2847.08 26
2847.20 21
2847.32 15
2847.44 9
2847.57 3
2847.69 0
2847.81 0
2847.93 0
2848.06 3
2848.18 8
2848.30 13
2848.42 19
2848.54 23
2848.67 27
2848.79 31
2848.91 36
2849.03 41
2849.16 45
2849.28 48
2849.40 48
2849.52 46
2849.65 41
2849.77 33
2849.89 24
2850.01 15
2850.13 8
2850.26 4
2850.38 4
2850.50 6
2850.62 10
2850.75 13
2850.87 15
2850.99 16
2851.11 15
2851.24 12
2851.36 10
2851.48 8
2851.60 9
2851.72 11
2851.85 15
2851.97 19
2852.09 22
2852.21 24
2852.34 25
2852.46 26
2852.58 28
2852.70 32
2852.83 38
2852.95 46
2853.07 55
2853.19 63
2853.32 68
2853.44 70
2853.56 68
2853.68 63
2853.81 56
2853.93 47
2854.05 39
2854.17 31
2854.30 25
2854.42 20
2854.54 16
2854.66 12
2854.78 9
2854.91 5
2855.03 1
2855.15 0
2855.27 0
2855.40 0
2855.52 0
2855.64 0
2855.76 0
2855.89 0
2856.01 1
2856.13 12
2856.25 23
2856.38 33
2856.50 40
2856.62 43
2856.74 42
2856.87 38
2856.99 32
2857.11 25
2857.23 19
2857.36 13
2857.48 8
2857.60 4
2857.72 0
2857.85 0
2857.97 0
2858.09 0
2858.21 0
2858.34 0
2858.46 0
2858.58 0
2858.70 0
2858.83 5
2858.95 17
2859.07 30
2859.19 45
2859.32 59
2859.44 72
2859.56 84
2859.68 93
2859.81 101
2859.93 106
2860.05 110
2860.17 111
2860.30 112
2860.42 111
2860.54 108
2860.66 105
2860.79 100
2860.91 94
2861.03 87
2861.15 80
2861.28 73
2861.40 69
2861.52 66
2861.65 66
2861.77 69
2861.89 73
2862.01 78
2862.14 83
2862.26 87
2862.38 90
2862.50 92
2862.63 92
2862.75 89
2862.87 86
2862.99 81
2863.12 76
2863.24 72
2863.36 70
2863.48 69
2863.61 69
2863.73 69
2863.85 69
2863.97 67
2864.10 64
2864.22 59
2864.34 54
2864.47 50
2864.59 47
2864.71 47
2864.83 48
2864.96 50
2865.08 52
2865.20 52
2865.32 49
2865.45 45
2865.57 38
2865.69 31
2865.81 25
2865.94 22
2866.06 21
2866.18 23
2866.31 28
2866.43 32
2866.55 37
2866.67 39
2866.80 40
2866.92 38
2867.04 35
2867.16 30
2867.29 25
2867.41 20
2867.53 16
2867.65 14
2867.78 13
2867.90 13
2868.02 14
2868.15 16
2868.27 19
2868.39 21
2868.51 23
2868.64 26
2868.76 28
2868.88 32
2869.00 36
2869.13 40
2869.25 43
2869.37 47
2869.50 52
2869.62 56
2869.74 62
2869.86 68
2869.99 76
2870.11 84
2870.23 93
2870.35 103
2870.48 113
2870.60 122
2870.72 131
2870.85 138
2870.97 141
2871.09 142
2871.21 139
2871.34 133
2871.46 126
2871.58 118
2871.71 110
2871.83 104
2871.95 99
2872.07 94
2872.20 91
2872.32 88
2872.44 85
2872.57 83
2872.69 82
2872.81 82
2872.93 82
2873.06 82
2873.18 82
2873.30 81
2873.42 80
2873.55 79
2873.67 76
2873.79 72
2873.92 67
2874.04 60
2874.16 52
2874.28 42
2874.41 33
2874.53 26
2874.65 21
2874.78 20
2874.90 22
2875.02 26
2875.14 30
2875.27 33
2875.39 34
2875.51 33
2875.64 30
2875.76 27
2875.88 24
2876.00 24
2876.13 29
2876.25 37
2876.37 50
2876.50 65
2876.62 82
2876.74 99
2876.87 114
2876.99 126
2877.11 134
2877.23 138
2877.36 139
2877.48 136
2877.60 132
2877.73 127
2877.85 121
2877.97 115
2878.09 110
2878.22 105
2878.34 101
2878.46 97
2878.59 93
2878.71 87
2878.83 79
2878.95 69
2879.08 56
2879.20 43
2879.32 31
2879.45 20
2879.57 12
2879.69 7
2879.82 7
2879.94 9
2880.06 16
2880.18 25
2880.31 37
2880.43 52
2880.55 69
2880.68 86
2880.80 102
2880.92 116
2881.05 125
2881.17 129
2881.29 128
2881.41 121
2881.54 111
2881.66 98
2881.78 86
2881.91 76
2882.03 69
2882.15 66
2882.28 67
2882.40 72
2882.52 80
2882.64 91
2882.77 103
2882.89 117
2883.01 131
2883.14 143
2883.26 155
2883.38 164
2883.51 171
2883.63 176
2883.75 178
2883.87 178
2884.00 177
2884.12 174
2884.24 172
2884.37 172
2884.49 174
2884.61 179
2884.74 187
2884.86 196
2884.98 204
2885.11 209
2885.23 208
2885.35 202
2885.47 193
2885.60 181
2885.72 170
2885.84 163
2885.97 159
2886.09 160
2886.21 164
2886.34 169
2886.46 174
2886.58 179
2886.71 182
2886.83 184
2886.95 184
2887.08 183
2887.20 179
2887.32 173
2887.44 164
2887.57 153
2887.69 138
2887.81 122
2887.94 106
2888.06 89
2888.18 74
2888.31 61
2888.43 50
2888.55 42
2888.68 36
2888.80 33
2888.92 32
2889.05 32
2889.17 33
2889.29 34
2889.42 35
2889.54 37
2889.66 39
2889.78 41
2889.91 45
2890.03 50
2890.15 56
2890.28 64
2890.40 72
2890.52 81
2890.65 87
2890.77 92
2890.89 94
2891.02 92
2891.14 87
2891.26 80
2891.39 71
2891.51 63
2891.63 57
2891.76 53
2891.88 54
2892.00 57
2892.13 63
2892.25 69
2892.37 76
2892.50 81
2892.62 86
2892.74 89
2892.86 92
2892.99 96
2893.11 101
2893.23 106
2893.36 111
2893.48 114
2893.60 116
2893.73 116
2893.85 114
2893.97 108
2894.10 102
2894.22 94
2894.34 86
2894.47 79
2894.59 72
2894.71 66
2894.84 60
2894.96 53
2895.08 46
2895.21 38
2895.33 30
2895.45 23
2895.58 18
2895.70 14
2895.82 12
2895.95 13
2896.07 15
2896.19 18
2896.32 21
2896.44 23
2896.56 25
2896.69 24
2896.81 21
2896.93 16
2897.06 10
2897.18 3
2897.30 0
2897.43 0
2897.55 0
2897.67 0
2897.80 0
2897.92 0
2898.04 0
2898.17 0
2898.29 0
2898.41 0
2898.54 1
2898.66 5
2898.78 10
2898.91 18
2899.03 26
2899.15 33
2899.28 39
2899.40 43
2899.52 45
2899.65 47
2899.77 49
2899.89 53
2900.02 58
2900.14 64
2900.26 69
2900.39 71
2900.51 72
2900.63 70
2900.76 66
2900.88 64
2901.00 63
2901.13 65
2901.25 69
2901.38 72
2901.50 74
2901.62 72
2901.75 67
2901.87 57
2901.99 45
2902.12 31
2902.24 19
2902.36 9
2902.49 2
2902.61 0
2902.73 0
2902.86 3
2902.98 10
2903.10 19
2903.23 30
2903.35 41
2903.47 51
2903.60 60
2903.72 67
2903.84 71
2903.97 72
2904.09 72
2904.21 69
2904.34 66
2904.46 63
2904.59 59
2904.71 56
2904.83 53
2904.96 50
2905.08 48
2905.20 47
2905.33 46
2905.45 46
2905.57 47
2905.70 50
2905.82 54
2905.94 58
2906.07 62
2906.19 65
2906.31 66
2906.44 65
2906.56 61
2906.69 56
2906.81 50
2906.93 45
2907.06 40
2907.18 37
2907.30 35
2907.43 33
2907.55 30
2907.67 27
2907.80 23
2907.92 19
2908.04 16
2908.17 14
2908.29 13
2908.41 12
2908.54 13
2908.66 13
2908.79 11
2908.91 9
2909.03 6
2909.16 3
2909.28 3
2909.40 5
2909.53 10
2909.65 19
2909.77 29
2909.90 39
2910.02 50
2910.15 59
2910.27 66
2910.39 72
2910.52 77
2910.64 80
2910.76 83
2910.89 85
2911.01 87
2911.13 88
2911.26 88
2911.38 88
2911.51 87
2911.63 84
2911.75 80
2911.88 73
2912.00 64
2912.12 54
2912.25 45
2912.37 36
2912.49 31
2912.62 31
2912.74 34
2912.87 41
2912.99 49
2913.11 57
2913.24 64
2913.36 67
2913.48 69
2913.61 68
2913.73 67
2913.85 65
2913.98 65
2914.10 66
2914.23 68
2914.35 70
2914.47 73
2914.60 76
2914.72 80
2914.84 84
2914.97 88
2915.09 92
2915.22 96
2915.34 98
2915.46 100
2915.59 101
2915.71 101
2915.83 100
2915.96 99
2916.08 98
2916.21 97
2916.33 95
2916.45 93
2916.58 91
2916.70 90
2916.82 88
2916.95 87
2917.07 86
2917.20 85
2917.32 83
2917.44 80
2917.57 77
2917.69 72
2917.81 67
2917.94 62
2918.06 56
2918.19 50
2918.31 42
2918.43 32
2918.56 22
2918.68 12
2918.80 3
2918.93 0
2919.05 0
2919.18 0
2919.30 0
2919.42 2
2919.55 6
2919.67 9
2919.80 10
2919.92 8
2920.04 4
2920.17 0
2920.29 0
2920.41 0
2920.54 0
2920.66 0
2920.79 0
2920.91 2
2921.03 5
2921.16 7
2921.28 8
2921.41 8
2921.53 8
2921.65 9
2921.78 10
2921.90 14
2922.02 19
2922.15 27
2922.27 36
2922.40 46
2922.52 56
2922.64 63
2922.77 67
2922.89 68
2923.02 65
2923.14 59
2923.26 52
2923.39 44
2923.51 36
2923.63 29
2923.76 24
2923.88 21
2924.01 19
2924.13 18
2924.25 19
2924.38 19
2924.50 19
2924.63 20
2924.75 20
2924.87 22
2925.00 24
2925.12 27
2925.25 31
2925.37 34
2925.49 37
2925.62 39
2925.74 39
2925.87 39
2925.99 39
2926.11 40
2926.24 42
2926.36 45
2926.49 48
2926.61 51
2926.73 54
2926.86 55
2926.98 55
2927.11 54
2927.23 52
2927.35 51
2927.48 49
2927.60 47
2927.73 45
2927.85 43
2927.97 40
2928.10 36
2928.22 32
2928.34 28
2928.47 24
2928.59 20
2928.72 17
2928.84 13
2928.97 10
2929.09 8
2929.21 8
2929.34 9
2929.46 14
2929.59 20
2929.71 29
2929.83 39
2929.96 48
2930.08 55
2930.21 61
2930.33 64
2930.45 65
2930.58 64
2930.70 62
2930.83 59
2930.95 55
2931.07 51
2931.20 46
2931.32 41
2931.45 36
2931.57 31
2931.69 27
2931.82 23
2931.94 19
2932.07 15
2932.19 12
2932.31 9
2932.44 7
2932.56 6
2932.69 6
2932.81 7
2932.93 8
2933.06 10
2933.18 10
2933.31 10
2933.43 8
2933.56 6
2933.68 2
2933.80 0
2933.93 0
2934.05 0
2934.18 0
2934.30 0
2934.42 0
2934.55 0
2934.67 0
2934.80 8
2934.92 17
2935.04 25
2935.17 32
2935.29 37
2935.42 39
2935.54 40
2935.67 40
2935.79 39
2935.91 38
2936.04 37
2936.16 35
2936.29 33
2936.41 30
2936.53 27
2936.66 24
2936.78 22
2936.91 23
2937.03 25
2937.16 30
2937.28 35
2937.40 39
2937.53 42
2937.65 42
2937.78 39
2937.90 36
2938.03 32
2938.15 29
2938.27 27
2938.40 26
2938.52 27
2938.65 29
2938.77 30
2938.89 31
2939.02 31
2939.14 29
2939.27 26
2939.39 22
2939.52 17
2939.64 12
2939.76 7
2939.89 3
2940.01 1
2940.14 0
2940.26 0
2940.39 0
2940.51 0
2940.63 0
2940.76 0
2940.88 0
2941.01 0
2941.13 0
2941.26 0
2941.38 2
2941.50 5
2941.63 10
2941.75 16
2941.88 21
2942.00 25
2942.13 29
2942.25 31
2942.37 33
2942.50 36
2942.62 39
2942.75 44
2942.87 51
2943.00 58
2943.12 66
2943.24 73
2943.37 79
2943.49 85
2943.62 89
2943.74 93
2943.87 96
2943.99 100
2944.11 103
2944.24 105
2944.36 105
2944.49 104
2944.61 101
2944.74 96
2944.86 90
2944.98 85
2945.11 80
2945.23 77
2945.36 76
2945.48 76
2945.61 78
2945.73 80
2945.86 82
2945.98 84
2946.10 87
2946.23 90
2946.35 93
2946.48 95
2946.60 96
2946.73 94
2946.85 88
2946.97 80
2947.10 69
2947.22 58
2947.35 46
2947.47 36
2947.60 28
2947.72 22
2947.85 17
2947.97 14
2948.09 11
2948.22 9
2948.34 6
2948.47 4
2948.59 2
2948.72 1
2948.84 2
2948.97 6
2949.09 12
2949.21 22
2949.34 34
2949.46 49
2949.59 65
2949.71 80
2949.84 92
2949.96 101
2950.09 105
2950.21 105
2950.33 101
2950.46 94
2950.58 85
2950.71 77
2950.83 71
2950.96 66
2951.08 63
2951.21 62
2951.33 62
2951.45 63
2951.58 63
2951.70 63
2951.83 61
2951.95 59
2952.08 58
2952.20 56
2952.33 55
2952.45 55
2952.58 56
2952.70 58
2952.82 60
2952.95 62
2953.07 64
2953.20 65
2953.32 65
2953.45 63
2953.57 61
2953.70 57
2953.82 52
2953.95 46
2954.07 41
2954.19 36
2954.32 33
2954.44 32
2954.57 32
2954.69 33
2954.82 35
2954.94 38
2955.07 40
2955.19 41
2955.32 42
2955.44 42
2955.56 43
2955.69 45
2955.81 48
2955.94 53
2956.06 58
2956.19 63
2956.31 67
2956.44 70
2956.56 70
2956.69 68
2956.81 65
2956.93 62
2957.06 60
2957.18 59
2957.31 58
2957.43 60
2957.56 62
2957.68 65
2957.81 69
2957.93 72
2958.06 74
2958.18 74
2958.31 72
2958.43 68
2958.55 63
2958.68 58
2958.80 55
2958.93 55
2959.05 59
2959.18 64
2959.30 71
2959.43 76
2959.55 78
2959.68 76
2959.80 69
2959.93 60
2960.05 51
2960.18 44
2960.30 40
2960.42 41
2960.55 46
2960.67 55
2960.80 65
2960.92 76
2961.05 85
2961.17 93
2961.30 98
2961.42 100
2961.55 101
2961.67 101
2961.80 101
2961.92 101
2962.05 102
2962.17 105
2962.30 110
2962.42 116
2962.54 123
2962.67 130
2962.79 135
2962.92 139
2963.04 142
2963.17 142
2963.29 141
2963.42 139
2963.54 137
2963.67 135
2963.79 133
2963.92 131
2964.04 128
2964.17 124
2964.29 120
2964.42 116
2964.54 112
2964.67 110
2964.79 109
2964.92 109
2965.04 111
2965.16 113
2965.29 115
2965.41 117
2965.54 118
2965.66 119
2965.79 120
2965.91 121
2966.04 121
2966.16 121
2966.29 119
2966.41 116
2966.54 111
2966.66 104
2966.79 95
2966.91 84
2967.04 73
2967.16 63
2967.29 53
2967.41 45
2967.54 37
2967.66 30
2967.79 23
2967.91 17
2968.04 12
2968.16 8
2968.28 5
2968.41 4
2968.53 4
2968.66 5
2968.78 5
2968.91 6
2969.03 5
2969.16 5
2969.28 6
2969.41 8
2969.53 12
2969.66 19
2969.78 26
2969.91 34
2970.03 40
2970.16 45
2970.28 48
2970.41 49
2970.53 49
2970.66 47
2970.78 44
2970.91 39
2971.03 35
2971.16 29
2971.28 24
2971.41 19
2971.53 13
2971.66 8
2971.78 4
2971.91 0
2972.03 0
2972.16 0
2972.28 0
2972.41 0
2972.53 0
2972.66 0
2972.78 0
2972.91 0
2973.03 8
2973.16 18
2973.28 31
2973.41 44
2973.53 57
2973.66 70
2973.78 82
2973.91 93
2974.03 101
2974.16 107
2974.28 111
2974.41 112
2974.53 110
2974.66 106
2974.78 100
2974.91 95
2975.03 89
2975.16 85
2975.28 82
2975.41 81
2975.53 81
2975.66 81
2975.78 81
2975.91 81
2976.03 81
2976.16 82
2976.28 83
2976.41 83
2976.53 84
2976.66 85
2976.78 84
2976.91 82
2977.03 78
2977.16 73
2977.28 67
2977.41 61
2977.53 56
2977.66 52
2977.78 50
2977.91 51
2978.03 54
2978.16 59
2978.28 66
2978.41 74
2978.53 83
2978.66 92
2978.78 100
2978.91 108
2979.03 114
2979.16 118
2979.28 122
2979.41 124
2979.53 126
2979.66 127
2979.78 127
2979.91 128
2980.03 128
2980.16 128
2980.28 127
2980.41 125
2980.53 122
2980.66 118
2980.78 112
2980.91 107
2981.03 102
2981.16 98
2981.28 95
2981.41 92
2981.53 88
2981.66 84
2981.78 80
2981.91 74
2982.03 70
2982.16 68
2982.28 67
2982.41 69
2982.53 72
2982.66 75
2982.78 78
2982.91 80
2983.04 82
2983.16 84
2983.29 88
2983.41 93
2983.54 98
2983.66 103
2983.79 105
2983.91 103
2984.04 98
2984.16 89
2984.29 80
2984.41 71
2984.54 65
2984.66 62
2984.79 62
2984.91 65
2985.04 70
2985.16 76
2985.29 82
2985.41 88
2985.54 93
2985.66 97
2985.79 101
2985.91 104
2986.04 104
2986.16 103
2986.29 100
2986.42 95
2986.54 88
2986.67 82
2986.79 76
2986.92 72
2987.04 70
2987.17 69
2987.29 70
2987.42 71
2987.54 73
2987.67 76
2987.79 77
2987.92 78
2988.04 78
2988.17 77
2988.29 75
2988.42 73
2988.54 69
2988.67 66
2988.80 63
2988.92 61
2989.05 59
2989.17 58
2989.30 59
2989.42 60
2989.55 61
2989.67 62
2989.80 63
2989.92 62
2990.05 61
2990.17 59
2990.30 56
2990.42 53
2990.55 51
2990.67 50
2990.80 50
2990.93 50
2991.05 50
2991.18 47
2991.30 43
2991.43 37
2991.55 30
2991.68 24
2991.80 19
2991.93 16
2992.05 16
2992.18 18
2992.30 22
2992.43 26
2992.55 30
2992.68 33
2992.81 35
2992.93 34
2993.06 32
2993.18 27
2993.31 21
2993.43 13
2993.56 5
2993.68 0
2993.81 0
2993.93 0
2994.06 0
2994.18 0
2994.31 0
2994.44 0
2994.56 0
2994.69 2
2994.81 7
2994.94 13
2995.06 20
2995.19 28
2995.31 37
2995.44 46
2995.56 56
2995.69 64
2995.81 72
2995.94 77
2996.07 81
2996.19 83
2996.32 84
2996.44 83
2996.57 81
2996.69 77
2996.82 73
2996.94 67
2997.07 62
2997.19 56
2997.32 52
2997.45 48
2997.57 45
2997.70 41
2997.82 38
2997.95 35
2998.07 32
2998.20 31
2998.32 32
2998.45 35
2998.57 39
2998.70 44
2998.83 49
2998.95 52
2999.08 54
2999.20 54
2999.33 53
2999.45 53
2999.58 53
2999.70 53
2999.83 54
2999.96 55
3000.08 57
3000.21 58
3000.33 59
3000.46 60
3000.58 61
3000.71 63
3000.83 65
3000.96 67
3001.08 69
3001.21 68
3001.34 66
3001.46 62
3001.59 57
3001.71 51
3001.84 46
3001.96 42
3002.09 41
3002.21 41
3002.34 43
3002.47 46
3002.59 49
3002.72 50
3002.84 51
3002.97 50
3003.09 48
3003.22 45
3003.34 43
3003.47 41
3003.60 40
3003.72 41
3003.85 44
3003.97 49
3004.10 56
3004.22 64
3004.35 72
3004.48 79
3004.60 83
3004.73 85
3004.85 82
3004.98 77
3005.10 71
3005.23 63
3005.35 56
3005.48 49
3005.61 43
3005.73 39
3005.86 37
3005.98 36
3006.11 36
3006.23 38
3006.36 41
3006.49 44
3006.61 47
3006.74 48
3006.86 48
3006.99 46
3007.11 44
3007.24 42
3007.36 42
3007.49 45
3007.62 51
3007.74 60
3007.87 72
3007.99 84
3008.12 94
3008.24 100
3008.37 100
3008.50 95
3008.62 86
3008.75 74
3008.87 62
3009.00 51
3009.12 43
3009.25 37
3009.38 33
3009.50 30
3009.63 28
3009.75 25
3009.88 21
3010.00 18
3010.13 15
3010.26 13
3010.38 11
3010.51 10
3010.63 10
3010.76 10
3010.88 12
3011.01 15
3011.14 19
3011.26 24
3011.39 29
3011.51 34
3011.64 39
3011.76 43
3011.89 47
3012.02 49
3012.14 51
3012.27 52
3012.39 51
3012.52 48
3012.65 44
3012.77 38
3012.90 32
3013.02 26
3013.15 21
3013.27 17
3013.40 15
3013.53 14
3013.65 13
3013.78 12
3013.90 11
3014.03 11
3014.15 12
3014.28 15
3014.41 21
3014.53 29
3014.66 38
3014.78 47
3014.91 55
3015.04 61
3015.16 65
3015.29 68
3015.41 70
3015.54 72
3015.66 74
3015.79 77
3015.92 79
3016.04 79
3016.17 76
3016.29 70
3016.42 62
3016.55 54
3016.67 47
3016.80 42
3016.92 40
3017.05 43
3017.17 47
3017.30 52
3017.43 56
3017.55 57
3017.68 55
3017.80 49
3017.93 42
3018.06 35
3018.18 29
3018.31 26
3018.43 26
3018.56 27
3018.69 30
3018.81 33
3018.94 34
3019.06 33
3019.19 31
3019.32 27
3019.44 24
3019.57 21
3019.69 20
3019.82 21
3019.94 24
3020.07 29
3020.20 36
3020.32 43
3020.45 49
3020.57 55
3020.70 59
3020.83 61
3020.95 61
3021.08 58
3021.20 54
3021.33 49
3021.46 44
3021.58 40
3021.71 37
3021.83 36
3021.96 37
3022.09 39
3022.21 42
3022.34 44
3022.46 44
3022.59 42
3022.72 37
3022.84 32
3022.97 25
3023.09 19
3023.22 15
3023.35 12
3023.47 10
3023.60 10
3023.72 10
3023.85 10
3023.98 10
3024.10 10
3024.23 10
3024.35 10
3024.48 12
3024.61 13
3024.73 15
3024.86 17
3024.98 19
3025.11 22
3025.24 26
3025.36 30
3025.49 36
3025.61 42
3025.74 49
3025.87 55
3025.99 59
3026.12 62
3026.24 61
3026.37 58
3026.50 53
3026.62 46
3026.75 39
3026.87 33
3027.00 29
3027.13 27
3027.25 27
3027.38 30
3027.51 33
3027.63 37
3027.76 41
3027.88 45
3028.01 49
3028.14 52
3028.26 55
3028.39 57
3028.51 59
3028.64 59
3028.77 59
3028.89 59
3029.02 58
3029.14 56
3029.27 53
3029.40 50
3029.52 46
3029.65 42
3029.78 37
3029.90 33
3030.03 29
3030.15 27
3030.28 25
3030.41 25
3030.53 25
3030.66 27
3030.78 28
3030.91 30
3031.04 32
3031.16 33
3031.29 34
3031.42 35
3031.54 34
3031.67 33
3031.79 30
3031.92 27
3032.05 23
3032.17 18
3032.30 12
3032.42 7
3032.55 2
3032.68 0
3032.80 0
3032.93 0
3033.06 2
3033.18 8
3033.31 16
3033.43 26
3033.56 37
3033.69 48
3033.81 58
3033.94 67
3034.07 74
3034.19 80
3034.32 83
3034.44 84
3034.57 83
3034.70 80
3034.82 76
3034.95 70
3035.08 63
3035.20 55
3035.33 47
3035.45 40
3035.58 35
3035.71 33
3035.83 33
3035.96 36
3036.09 41
3036.21 45
3036.34 48
3036.46 48
3036.59 45
3036.72 39
3036.84 31
3036.97 21
3037.10 12
3037.22 4
3037.35 0
3037.47 0
3037.60 0
3037.73 0
3037.85 0
3037.98 0
3038.11 0
3038.23 4
3038.36 7
3038.48 8
3038.61 8
3038.74 7
3038.86 5
3038.99 2
3039.12 1
3039.24 1
3039.37 3
3039.50 7
3039.62 12
3039.75 18
3039.87 25
3040.00 33
3040.13 40
3040.25 47
3040.38 52
3040.51 56
3040.63 58
3040.76 59
3040.89 58
3041.01 56
3041.14 53
3041.26 49
3041.39 43
3041.52 34
3041.64 24
3041.77 12
3041.90 0
3042.02 0
3042.15 0
3042.28 0
3042.40 0
3042.53 0
3042.65 8
3042.78 21
3042.91 34
3043.03 44
3043.16 51
3043.29 55
3043.41 56
3043.54 56
3043.67 54
3043.79 53
3043.92 51
3044.05 49
3044.17 46
3044.30 43
3044.42 39
3044.55 36
3044.68 34
3044.80 33
3044.93 36
3045.06 41
3045.18 48
3045.31 57
3045.44 66
3045.56 73
3045.69 79
3045.82 82
3045.94 83
3046.07 84
3046.19 84
3046.32 83
3046.45 83
3046.57 81
3046.70 77
3046.83 70
3046.95 61
3047.08 51
3047.21 42
3047.33 34
3047.46 30
3047.59 30
3047.71 33
3047.84 40
3047.97 47
3048.09 54
3048.22 59
3048.35 60
3048.47 58
3048.60 52
3048.72 44
3048.85 35
3048.98 27
3049.10 20
3049.23 16
3049.36 16
3049.48 18
3049.61 22
3049.74 27
3049.86 32
3049.99 36
3050.12 39
3050.24 41
3050.37 41
3050.50 39
3050.62 38
3050.75 36
3050.88 35
3051.00 34
3051.13 34
3051.26 35
3051.38 38
3051.51 43
3051.64 49
3051.76 58
3051.89 67
3052.02 75
3052.14 83
3052.27 89
3052.40 92
3052.52 93
3052.65 92
3052.78 89
3052.90 85
3053.03 80
3053.16 74
3053.28 70
3053.41 68
3053.54 68
3053.66 71
3053.79 79
3053.91 91
3054.04 105
3054.17 121
3054.29 137
3054.42 151
3054.55 162
3054.67 170
3054.80 173
3054.93 170
3055.05 164
3055.18 154
3055.31 143
3055.43 130
3055.56 118
3055.69 108
3055.81 100
3055.94 94
3056.07 88
3056.19 82
3056.32 76
3056.45 69
3056.57 63
3056.70 57
3056.83 53
3056.95 50
3057.08 50
3057.21 52
3057.34 54
3057.46 57
3057.59 60
3057.72 62
3057.84 62
3057.97 61
3058.10 59
3058.22 56
3058.35 52
3058.48 48
3058.60 45
3058.73 43
3058.86 43
3058.98 46
3059.11 52
3059.24 59
3059.36 68
3059.49 78
3059.62 87
3059.74 95
3059.87 102
3060.00 107
3060.12 110
3060.25 113
3060.38 115
3060.50 117
3060.63 119
3060.76 121
3060.88 123
3061.01 125
3061.14 128
3061.26 131
3061.39 134
3061.52 137
3061.64 138
3061.77 137
3061.90 134
3062.03 128
3062.15 122
3062.28 115
3062.41 109
3062.53 105
3062.66 105
3062.79 106
3062.91 110
3063.04 116
3063.17 122
3063.29 129
3063.42 136
3063.55 143
3063.67 153
3063.80 163
3063.93 174
3064.05 185
3064.18 195
3064.31 201
3064.43 204
3064.56 203
3064.69 197
3064.82 190
3064.94 181
3065.07 172
3065.20 164
3065.32 158
3065.45 155
3065.58 155
3065.70 157
3065.83 161
3065.96 166
3066.08 172
3066.21 178
3066.34 183
3066.46 186
3066.59 187
3066.72 186
3066.85 184
3066.97 181
3067.10 179
3067.23 178
3067.35 178
3067.48 180
3067.61 184
3067.73 190
3067.86 197
3067.99 205
3068.11 214
3068.24 221
3068.37 227
3068.50 230
3068.62 229
3068.75 227
3068.88 222
3069.00 217
3069.13 213
3069.26 210
3069.38 209
3069.51 210
3069.64 213
3069.77 216
3069.89 219
3070.02 220
3070.15 220
3070.27 216
3070.40 209
3070.53 199
3070.65 185
3070.78 168
3070.91 148
3071.03 127
3071.16 106
3071.29 86
3071.42 71
3071.54 60
3071.67 54
3071.80 55
3071.92 60
3072.05 70
3072.18 82
3072.30 95
3072.43 107
3072.56 117
3072.69 124
3072.81 129
3072.94 131
3073.07 131
3073.19 129
3073.32 126
3073.45 122
3073.58 119
3073.70 117
3073.83 117
3073.96 120
3074.08 125
3074.21 132
3074.34 139
3074.46 146
3074.59 151
3074.72 153
3074.85 152
3074.97 150
3075.10 146
3075.23 142
3075.35 140
3075.48 141
3075.61 145
3075.74 154
3075.86 165
3075.99 179
3076.12 194
3076.24 209
3076.37 222
3076.50 233
3076.63 239
3076.75 241
3076.88 239
3077.01 233
3077.13 224
3077.26 213
3077.39 202
3077.51 193
3077.64 185
3077.77 179
3077.90 174
3078.02 169
3078.15 164
3078.28 157
3078.40 148
3078.53 139
3078.66 128
3078.79 118
3078.91 110
3079.04 103
3079.17 99
3079.29 97
3079.42 96
3079.55 96
3079.68 96
3079.80 94
3079.93 92
3080.06 88
3080.19 84
3080.31 81
3080.44 77
3080.57 75
3080.69 76
3080.82 78
3080.95 84
3081.08 92
3081.20 101
3081.33 112
3081.46 122
3081.58 130
3081.71 136
3081.84 137
3081.97 134
3082.09 129
3082.22 122
3082.35 114
3082.47 108
3082.60 105
3082.73 105
3082.86 108
3082.98 112
3083.11 116
3083.24 119
3083.37 119
3083.49 116
3083.62 111
3083.75 105
3083.87 99
3084.00 94
3084.13 90
3084.26 89
3084.38 89
3084.51 91
3084.64 96
3084.77 103
3084.89 111
3085.02 121
3085.15 130
3085.27 139
3085.40 146
3085.53 150
3085.66 152
3085.78 152
3085.91 150
3086.04 148
3086.17 144
3086.29 139
3086.42 134
3086.55 128
3086.67 123
3086.80 118
3086.93 116
3087.06 117
3087.18 120
3087.31 124
3087.44 129
3087.57 133
3087.69 134
3087.82 132
3087.95 126
3088.08 118
3088.20 109
3088.33 101
3088.46 94
3088.58 90
3088.71 89
3088.84 89
3088.97 89
3089.09 88
3089.22 86
3089.35 81
3089.48 74
3089.60 67
3089.73 61
3089.86 56
3089.99 53
3090.11 54
3090.24 58
3090.37 63
3090.50 69
3090.62 73
3090.75 77
3090.88 78
3091.01 78
3091.13 76
3091.26 74
3091.39 72
3091.51 70
3091.64 67
3091.77 64
3091.90 61
3092.02 58
3092.15 55
3092.28 52
3092.41 51
3092.53 51
3092.66 52
3092.79 54
3092.92 55
3093.04 56
3093.17 57
3093.30 58
3093.43 59
3093.55 60
3093.68 61
3093.81 62
3093.94 64
3094.06 64
3094.19 64
3094.32 62
3094.45 59
3094.57 55
3094.70 51
3094.83 46
3094.96 42
3095.08 37
3095.21 32
3095.34 28
3095.47 24
3095.59 21
3095.72 20
3095.85 21
3095.98 24
3096.10 28
3096.23 33
3096.36 36
3096.49 37
3096.61 35
3096.74 30
3096.87 23
3097.00 15
3097.12 7
3097.25 1
3097.38 0
3097.51 0
3097.63 3
3097.76 11
3097.89 20
3098.02 29
3098.14 36
3098.27 41
3098.40 42
3098.53 40
3098.65 35
3098.78 28
3098.91 19
3099.04 9
3099.16 0
3099.29 0
3099.42 0
3099.55 0
3099.67 0
3099.80 0
3099.93 0
3100.06 0
3100.19 0
3100.31 15
3100.44 31
3100.57 45
3100.70 56
3100.82 63
3100.95 66
3101.08 66
3101.21 63
3101.33 59
3101.46 55
3101.59 51
3101.72 49
3101.84 48
3101.97 49
3102.10 52
3102.23 57
3102.35 63
3102.48 70
3102.61 78
3102.74 85
3102.87 93
3102.99 99
3103.12 104
3103.25 107
3103.38 107
3103.50 104
3103.63 98
3103.76 88
3103.89 76
3104.01 64
3104.14 51
3104.27 41
3104.40 33
3104.52 28
3104.65 27
3104.78 28
3104.91 30
3105.04 34
3105.16 37
3105.29 39
3105.42 40
3105.55 39
3105.67 36
3105.80 33
3105.93 28
3106.06 24
3106.19 21
3106.31 19
3106.44 18
3106.57 20
3106.70 23
3106.82 27
3106.95 34
3107.08 42
3107.21 52
3107.33 63
3107.46 75
3107.59 87
3107.72 98
3107.85 109
3107.97 118
3108.10 125
3108.23 130
3108.36 134
3108.48 137
3108.61 139
3108.74 140
3108.87 140
3109.00 138
3109.12 135
3109.25 128
3109.38 119
3109.51 109
3109.63 99
3109.76 90
3109.89 84
3110.02 82
3110.15 84
3110.27 88
3110.40 92
3110.53 95
3110.66 96
3110.78 94
3110.91 90
3111.04 84
3111.17 77
3111.30 70
3111.42 65
3111.55 60
3111.68 57
3111.81 54
3111.94 51
3112.06 48
3112.19 46
3112.32 44
3112.45 43
3112.57 45
3112.70 50
3112.83 58
3112.96 69
3113.09 81
3113.21 91
3113.34 99
3113.47 102
3113.60 99
3113.73 93
3113.85 84
3113.98 75
3114.11 69
3114.24 65
3114.36 65
3114.49 69
3114.62 73
3114.75 78
3114.88 82
3115.00 85
3115.13 86
3115.26 86
3115.39 87
3115.52 88
3115.64 90
3115.77 93
3115.90 95
3116.03 97
3116.16 97
3116.28 96
3116.41 95
3116.54 94
3116.67 95
3116.79 98
3116.92 102
3117.05 107
3117.18 110
3117.31 110
3117.43 106
3117.56 98
3117.69 88
3117.82 76
3117.95 65
3118.07 55
3118.20 47
3118.33 41
3118.46 36
3118.59 33
3118.71 30
3118.84 29
3118.97 29
3119.10 31
3119.23 34
3119.35 39
3119.48 45
3119.61 51
3119.74 56
3119.87 60
3119.99 63
3120.12 65
3120.25 67
3120.38 68
3120.51 71
3120.63 74
3120.76 76
3120.89 79
3121.02 79
3121.15 78
3121.27 75
3121.40 71
3121.53 68
3121.66 67
3121.79 69
3121.91 73
3122.04 79
3122.17 86
3122.30 91
3122.43 94
3122.55 93
3122.68 89
3122.81 82
3122.94 74
3123.07 66
3123.19 58
3123.32 52
3123.45 48
3123.58 45
3123.71 42
3123.84 39
3123.96 36
3124.09 34
3124.22 31
3124.35 29
3124.48 28
3124.60 30
3124.73 33
3124.86 39
3124.99 46
3125.12 53
3125.24 61
3125.37 68
3125.50 74
3125.63 80
3125.76 83
3125.88 86
3126.01 88
3126.14 88
3126.27 88
3126.40 88
3126.53 87
3126.65 86
3126.78 85
3126.91 84
3127.04 82
3127.17 80
3127.29 77
3127.42 74
3127.55 70
3127.68 66
3127.81 65
3127.94 65
3128.06 69
3128.19 76
3128.32 86
3128.45 98
3128.58 112
3128.70 125
3128.83 136
3128.96 145
3129.09 151
3129.22 153
3129.35 153
3129.47 151
3129.60 148
3129.73 146
3129.86 144
3129.99 142
3130.11 140
3130.24 137
3130.37 133
3130.50 128
3130.63 123
3130.76 120
3130.88 120
3131.01 123
3131.14 129
3131.27 138
3131.40 148
3131.52 158
3131.65 166
3131.78 172
3131.91 175
3132.04 178
3132.17 180
3132.29 182
3132.42 186
3132.55 189
3132.68 192
3132.81 194
3132.94 193
3133.06 189
3133.19 184
3133.32 178
3133.45 171
3133.58 163
3133.71 155
3133.83 145
3133.96 132
3134.09 118
3134.22 101
3134.35 85
3134.48 70
3134.60 60
3134.73 54
3134.86 54
3134.99 60
3135.12 69
3135.24 80
3135.37 91
3135.50 100
3135.63 106
3135.76 109
3135.89 108
3136.01 104
3136.14 100
3136.27 95
3136.40 89
3136.53 84
3136.66 79
3136.78 73
3136.91 67
3137.04 61
3137.17 56
3137.30 54
3137.43 54
3137.56 57
3137.68 62
3137.81 68
3137.94 74
3138.07 79
3138.20 81
3138.33 82
3138.45 82
3138.58 83
3138.71 84
3138.84 88
3138.97 94
3139.10 101
3139.22 109
3139.35 117
3139.48 125
3139.61 133
3139.74 141
3139.87 148
3139.99 155
3140.12 161
3140.25 165
3140.38 166
3140.51 163
3140.64 157
3140.76 149
3140.89 140
3141.02 132
3141.15 127
3141.28 125
3141.41 125
3141.54 126
3141.66 126
3141.79 124
3141.92 119
3142.05 111
3142.18 101
3142.31 91
3142.43 81
3142.56 73
3142.69 67
3142.82 65
3142.95 65
3143.08 68
3143.21 72
3143.33 76
3143.46 81
3143.59 85
3143.72 88
3143.85 90
3143.98 93
3144.10 95
3144.23 98
3144.36 101
3144.49 105
3144.62 108
3144.75 111
3144.88 113
3145.00 113
3145.13 112
3145.26 110
3145.39 106
3145.52 100
3145.65 93
3145.78 86
3145.90 79
3146.03 73
3146.16 69
3146.29 69
3146.42 73
3146.55 80
3146.68 89
3146.80 100
3146.93 110
3147.06 118
3147.19 125
3147.32 128
3147.45 130
3147.58 131
3147.70 131
3147.83 131
3147.96 130
3148.09 130
3148.22 129
3148.35 129
3148.48 129
3148.60 129
3148.73 131
3148.86 133
3148.99 134
3149.12 135
3149.25 132
3149.38 127
3149.50 120
3149.63 111
3149.76 101
3149.89 92
3150.02 88
3150.15 87
3150.28 90
3150.40 97
3150.53 105
3150.66 114
3150.79 122
3150.92 127
3151.05 129
3151.18 129
3151.30 127
3151.43 122
3151.56 116
3151.69 109
3151.82 101
3151.95 92
3152.08 84
3152.21 76
3152.33 71
3152.46 68
3152.59 67
3152.72 69
3152.85 73
3152.98 78
3153.11 83
3153.23 89
3153.36 94
3153.49 98
3153.62 101
3153.75 103
3153.88 104
3154.01 105
3154.14 105
3154.26 106
3154.39 106
3154.52 105
3154.65 104
3154.78 102
3154.91 97
3155.04 90
3155.17 82
3155.29 72
3155.42 62
3155.55 52
3155.68 44
3155.81 38
3155.94 33
3156.07 30
3156.20 28
3156.32 24
3156.45 20
3156.58 15
3156.71 10
3156.84 5
3156.97 3
3157.10 3
3157.23 7
3157.35 15
3157.48 25
3157.61 37
3157.74 50
3157.87 62
3158.00 73
3158.13 82
3158.26 89
3158.38 94
3158.51 96
3158.64 96
3158.77 94
3158.90 91
3159.03 89
3159.16 87
3159.29 88
3159.41 90
3159.54 94
3159.67 99
3159.80 104
3159.93 106
3160.06 107
3160.19 106
3160.32 103
3160.45 99
3160.57 94
3160.70 88
3160.83 83
3160.96 78
3161.09 72
3161.22 66
3161.35 60
3161.48 53
3161.60 46
3161.73 37
3161.86 29
3161.99 22
3162.12 16
3162.25 12
3162.38 11
3162.51 13
3162.64 18
3162.76 23
3162.89 29
3163.02 34
3163.15 38
3163.28 41
3163.41 44
3163.54 47
3163.67 50
3163.80 54
3163.92 57
3164.05 60
3164.18 62
3164.31 63
3164.44 61
3164.57 58
3164.70 54
3164.83 50
3164.96 48
3165.08 48
3165.21 51
3165.34 58
3165.47 68
3165.60 79
3165.73 90
3165.86 98
3165.99 102
3166.12 101
3166.25 96
3166.37 88
3166.50 79
3166.63 68
3166.76 59
3166.89 50
3167.02 43
3167.15 37
3167.28 33
3167.41 29
3167.54 25
3167.66 22
3167.79 18
3167.92 14
3168.05 8
3168.18 2
3168.31 0
3168.44 0
3168.57 0
3168.70 0
3168.82 0
3168.95 0
3169.08 0
3169.21 0
3169.34 8
3169.47 17
3169.60 25
3169.73 32
3169.86 39
3169.99 43
3170.12 46
3170.24 46
3170.37 44
3170.50 40
3170.63 35
3170.76 29
3170.89 24
3171.02 21
3171.15 21
3171.28 23
3171.41 27
3171.53 33
3171.66 39
3171.79 45
3171.92 49
3172.05 51
3172.18 50
3172.31 48
3172.44 43
3172.57 37
3172.70 30
3172.83 23
3172.95 17
3173.08 12
3173.21 8
3173.34 7
3173.47 7
3173.60 10
3173.73 14
3173.86 19
3173.99 24
3174.12 30
3174.25 36
3174.37 42
3174.50 47
3174.63 49
3174.76 50
3174.89 49
3175.02 45
3175.15 39
3175.28 34
3175.41 29
3175.54 27
3175.67 27
3175.79 30
3175.92 34
3176.05 39
3176.18 42
3176.31 44
3176.44 43
3176.57 41
3176.70 39
3176.83 37
3176.96 38
3177.09 40
3177.22 45
3177.34 52
3177.47 60
3177.60 69
3177.73 78
3177.86 87
3177.99 95
3178.12 103
3178.25 111
3178.38 116
3178.51 121
3178.64 125
3178.77 127
3178.90 129
3179.02 131
3179.15 131
3179.28 132
3179.41 131
3179.54 130
3179.67 127
3179.80 122
3179.93 118
3180.06 113
3180.19 108
3180.32 103
3180.45 101
3180.58 99
3180.70 98
3180.83 98
3180.96 97
3181.09 96
3181.22 94
3181.35 92
3181.48 89
3181.61 87
3181.74 87
3181.87 89
3182.00 93
3182.13 99
3182.26 104
3182.38 108
3182.51 109
3182.64 107
3182.77 101
3182.90 94
3183.03 85
3183.16 76
3183.29 68
3183.42 62
3183.55 57
3183.68 54
3183.81 53
3183.94 54
3184.07 57
3184.19 62
3184.32 69
3184.45 79
3184.58 91
3184.71 103
3184.84 114
3184.97 124
3185.10 130
3185.23 132
3185.36 132
3185.49 130
3185.62 127
3185.75 125
3185.88 125
3186.01 126
3186.13 127
3186.26 128
3186.39 126
3186.52 122
3186.65 115
3186.78 106
3186.91 99
3187.04 93
3187.17 93
3187.30 97
3187.43 106
3187.56 120
3187.69 135
3187.82 152
3187.95 167
3188.08 178
3188.20 187
3188.33 191
3188.46 192
3188.59 190
3188.72 185
3188.85 178
3188.98 170
3189.11 162
3189.24 156
3189.37 151
3189.50 149
3189.63 150
3189.76 154
3189.89 160
3190.02 167
3190.15 174
3190.28 180
3190.41 184
3190.53 185
3190.66 184
3190.79 180
3190.92 174
3191.05 166
3191.18 157
3191.31 149
3191.44 141
3191.57 134
3191.70 129
3191.83 125
3191.96 121
3192.09 117
3192.22 112
3192.35 107
3192.48 101
3192.61 95
3192.74 91
3192.86 88
3192.99 85
3193.12 83
3193.25 80
3193.38 77
3193.51 72
3193.64 66
3193.77 59
3193.90 52
3194.03 46
3194.16 39
3194.29 33
3194.42 27
3194.55 23
3194.68 19
3194.81 17
3194.94 18
3195.07 20
3195.20 25
3195.33 32
3195.46 39
3195.58 46
3195.71 52
3195.84 56
3195.97 58
3196.10 57
3196.23 54
3196.36 49
3196.49 43
3196.62 36
3196.75 30
3196.88 24
3197.01 20
3197.14 17
3197.27 15
3197.40 15
3197.53 15
3197.66 16
3197.79 17
3197.92 17
3198.05 17
3198.18 16
3198.31 16
3198.44 16
3198.57 17
3198.69 21
3198.82 25
3198.95 32
3199.08 38
3199.21 44
3199.34 48
3199.47 51
3199.60 51
3199.73 49
3199.86 45
3199.99 41
3200.12 38
3200.25 38
3200.38 41
3200.51 48
3200.64 58
3200.77 70
3200.90 82
3201.03 91
3201.16 95
3201.29 95
3201.42 90
3201.55 80
3201.68 70
3201.81 59
3201.94 51
3202.07 45
3202.20 43
3202.32 44
3202.45 46
3202.58 49
3202.71 51
3202.84 52
3202.97 52
3203.10 50
3203.23 47
3203.36 44
3203.49 41
3203.62 39
3203.75 38
3203.88 39
3204.01 40
3204.14 41
3204.27 42
3204.40 42
3204.53 43
3204.66 44
3204.79 45
3204.92 48
3205.05 52
3205.18 57
3205.31 62
3205.44 66
3205.57 69
3205.70 69
3205.83 68
3205.96 65
3206.09 60
3206.22 54
3206.35 48
3206.48 42
3206.61 37
3206.74 32
3206.87 30
3207.00 28
3207.12 28
3207.25 29
3207.38 32
3207.51 35
3207.64 39
3207.77 43
3207.90 47
3208.03 50
3208.16 52
3208.29 53
3208.42 52
3208.55 51
3208.68 49
3208.81 47
3208.94 45
3209.07 40
3209.20 34
3209.33 26
3209.46 17
3209.59 8
3209.72 0
3209.85 0
3209.98 0
3210.11 0
3210.24 0
3210.37 2
3210.50 9
3210.63 16
3210.76 21
3210.89 26
3211.02 29
3211.15 32
3211.28 36
3211.41 40
3211.54 46
3211.67 52
3211.80 58
3211.93 63
3212.06 67
3212.19 67
3212.32 65
3212.45 61
3212.58 56
3212.71 50
3212.84 45
3212.97 43
3213.10 42
3213.23 43
3213.36 44
3213.49 44
3213.62 41
3213.75 36
3213.88 28
3214.01 18
3214.14 9
3214.27 1
3214.40 0
3214.53 0
3214.66 0
3214.79 1
3214.92 5
3215.05 9
3215.18 12
3215.31 14
3215.44 15
3215.57 17
3215.70 18
3215.83 19
3215.96 21
3216.09 21
3216.22 22
3216.35 21
3216.48 19
3216.61 17
3216.74 13
3216.87 9
3217.00 3
3217.13 0
3217.26 0
3217.39 0
3217.52 0
3217.65 0
3217.78 0
3217.91 0
3218.04 0
3218.17 11
3218.30 25
3218.43 38
3218.56 49
3218.69 58
3218.82 63
3218.95 64
3219.08 63
3219.21 59
3219.34 53
3219.47 48
3219.60 42
3219.73 37
3219.86 32
3219.99 27
3220.12 22
3220.25 18
3220.38 15
3220.51 11
3220.64 9
3220.77 8
3220.90 8
3221.03 9
3221.16 11
3221.29 15
3221.42 21
3221.55 28
3221.68 36
3221.81 45
3221.94 53
3222.07 59
3222.20 63
3222.33 64
3222.46 63
3222.59 60
3222.72 55
3222.85 49
3222.98 43
3223.11 36
3223.24 29
3223.37 23
3223.50 16
3223.63 10
3223.76 5
3223.89 1
3224.02 0
3224.15 0
3224.28 0
3224.41 3
3224.54 7
3224.67 12
3224.80 17
3224.93 21
3225.06 25
3225.19 26
3225.32 26
3225.45 24
3225.58 21
3225.71 17
3225.84 12
3225.97 8
3226.10 4
3226.23 1
3226.36 0
3226.49 0
3226.62 0
3226.75 0
3226.88 1
3227.01 4
3227.14 7
3227.27 11
3227.40 14
3227.53 18
3227.66 21
3227.79 24
3227.92 25
3228.05 26
3228.18 27
3228.31 28
3228.44 31
3228.57 36
3228.70 44
3228.84 55
3228.97 67
3229.10 81
3229.23 93
3229.36 103
3229.49 109
3229.62 111
3229.75 108
3229.88 103
3230.01 96
3230.14 87
3230.27 78
3230.40 70
3230.53 62
3230.66 54
3230.79 46
3230.92 39
3231.05 32
3231.18 27
3231.31 23
3231.44 23
3231.57 25
3231.70 30
3231.83 38
3231.96 47
3232.09 55
3232.22 62
3232.35 66
3232.48 67
3232.61 65
3232.74 61
3232.87 56
3233.00 51
3233.13 47
3233.26 44
3233.39 43
3233.52 44
3233.66 45
3233.79 46
3233.92 47
3234.05 49
3234.18 50
3234.31 52
3234.44 54
3234.57 55
3234.70 56
3234.83 56
3234.96 55
3235.09 54
3235.22 53
3235.35 51
3235.48 50
3235.61 50
3235.74 49
3235.87 50
3236.00 51
3236.13 52
3236.26 53
3236.39 53
3236.52 53
3236.65 51
3236.78 48
3236.91 43
3237.04 37
3237.17 31
3237.31 25
3237.44 18
3237.57 11
3237.70 4
3237.83 0
3237.96 0
3238.09 0
3238.22 0
3238.35 0
3238.48 0
3238.61 0
3238.74 2
3238.87 7
3239.00 11
3239.13 12
3239.26 11
3239.39 9
3239.52 6
3239.65 4
3239.78 4
3239.91 4
3240.04 4
3240.17 4
3240.30 4
3240.44 4
3240.57 4
3240.70 4
3240.83 6
3240.96 9
3241.09 13
3241.22 17
3241.35 21
3241.48 23
3241.61 25
3241.74 26
3241.87 27
3242.00 28
3242.13 31
3242.26 33
3242.39 36
3242.52 39
3242.65 40
3242.78 41
3242.91 42
3243.04 42
3243.18 42
3243.31 41
3243.44 41
3243.57 40
3243.70 38
3243.83 37
3243.96 36
3244.09 36
3244.22 38
3244.35 41
3244.48 45
3244.61 49
3244.74 52
3244.87 52
3245.00 50
3245.13 45
3245.26 38
3245.39 30
3245.52 22
3245.66 16
3245.79 12
3245.92 10
3246.05 10
3246.18 12
3246.31 14
3246.44 17
3246.57 19
3246.70 20
3246.83 20
3246.96 18
3247.09 18
3247.22 18
3247.35 21
3247.48 26
3247.61 33
3247.74 43
3247.88 55
3248.01 68
3248.14 80
3248.27 91
3248.40 101
3248.53 109
3248.66 114
3248.79 117
3248.92 117
3249.05 114
3249.18 108
3249.31 97
3249.44 84
3249.57 69
3249.70 53
3249.83 40
3249.97 29
3250.10 24
3250.23 23
3250.36 27
3250.49 34
3250.62 41
3250.75 46
3250.88 49
3251.01 48
3251.14 43
3251.27 35
3251.40 25
3251.53 16
3251.66 7
3251.79 0
3251.93 0
3252.06 0
3252.19 0
3252.32 0
3252.45 0
3252.58 0
3252.71 0
3252.84 0
3252.97 0
3253.10 5
3253.23 11
3253.36 18
3253.49 24
3253.62 28
3253.76 30
3253.89 31
3254.02 30
3254.15 29
3254.28 28
3254.41 30
3254.54 36
3254.67 44
3254.80 54
3254.93 64
3255.06 73
3255.19 78
3255.32 78
3255.45 75
3255.59 68
3255.72 61
3255.85 54
3255.98 50
3256.11 49
3256.24 51
3256.37 55
3256.50 59
3256.63 61
3256.76 61
3256.89 58
3257.02 54
3257.15 48
3257.29 42
3257.42 36
3257.55 33
3257.68 31
3257.81 31
3257.94 34
3258.07 39
3258.20 44
3258.33 49
3258.46 54
3258.59 57
3258.72 58
3258.86 58
3258.99 57
3259.12 57
3259.25 59
3259.38 62
3259.51 67
3259.64 74
3259.77 82
3259.90 92
3260.03 102
3260.16 113
3260.29 126
3260.43 138
3260.56 151
3260.69 163
3260.82 175
3260.95 186
3261.08 197
3261.21 209
3261.34 223
3261.47 240
3261.60 259
3261.73 279
3261.87 298
3262.00 314
3262.13 325
3262.26 330
3262.39 330
3262.52 327
3262.65 321
3262.78 317
3262.91 314
3263.04 315
3263.17 321
3263.31 329
3263.44 341
3263.57 353
3263.70 364
3263.83 373
3263.96 380
3264.09 383
3264.22 384
3264.35 382
3264.48 380
3264.61 377
3264.75 374
3264.88 371
3265.01 368
3265.14 364
3265.27 358
3265.40 351
3265.53 343
3265.66 335
3265.79 327
3265.92 319
3266.05 311
3266.19 304
3266.32 296
3266.45 289
3266.58 281
3266.71 272
3266.84 263
3266.97 253
3267.10 243
3267.23 233
3267.36 223
3267.50 212
3267.63 201
3267.76 190
3267.89 178
3268.02 167
3268.15 156
3268.28 147
3268.41 139
3268.54 132
3268.67 127
3268.81 122
3268.94 117
3269.07 113
3269.20 109
3269.33 105
3269.46 102
3269.59 101
3269.72 100
3269.85 98
3269.99 96
3270.12 92
3270.25 87
3270.38 80
3270.51 74
3270.64 70
3270.77 68
3270.90 70
3271.03 75
3271.16 82
3271.30 88
3271.43 92
3271.56 94
3271.69 92
3271.82 88
3271.95 81
3272.08 75
3272.21 69
3272.34 64
3272.48 61
3272.61 58
3272.74 55
3272.87 51
3273.00 46
3273.13 42
3273.26 38
3273.39 37
3273.52 38
3273.66 42
3273.79 49
3273.92 57
3274.05 65
3274.18 72
3274.31 77
3274.44 79
3274.57 78
3274.70 77
3274.84 74
3274.97 73
3275.10 72
3275.23 73
3275.36 74
3275.49 76
3275.62 77
3275.75 78
3275.89 77
3276.02 75
3276.15 71
3276.28 66
3276.41 61
3276.54 55
3276.67 50
3276.80 45
3276.93 42
3277.07 40
3277.20 38
3277.33 37
3277.46 36
3277.59 34
3277.72 33
3277.85 31
3277.98 30
3278.12 30
3278.25 32
3278.38 37
3278.51 44
3278.64 53
3278.77 64
3278.90 75
3279.03 85
3279.17 94
3279.30 101
3279.43 106
3279.56 110
3279.69 115
3279.82 121
3279.95 129
3280.08 138
3280.22 148
3280.35 157
3280.48 164
3280.61 168
3280.74 168
3280.87 166
3281.00 161
3281.13 155
3281.27 150
3281.40 147
3281.53 144
3281.66 143
3281.79 142
3281.92 140
3282.05 136
3282.18 131
3282.32 123
3282.45 115
3282.58 107
3282.71 99
3282.84 94
3282.97 90
3283.10 87
3283.23 86
3283.37 86
3283.50 87
3283.63 88
3283.76 89
3283.89 90
3284.02 91
3284.15 91
3284.29 89
3284.42 86
3284.55 82
3284.68 78
3284.81 75
3284.94 74
3285.07 76
3285.20 80
3285.34 85
3285.47 90
3285.60 92
3285.73 92
3285.86 88
3285.99 81
3286.12 72
3286.26 62
3286.39 54
3286.52 47
3286.65 44
3286.78 44
3286.91 47
3287.04 54
3287.18 62
3287.31 70
3287.44 78
3287.57 83
3287.70 86
3287.83 85
3287.96 82
3288.10 77
3288.23 72
3288.36 67
3288.49 64
3288.62 62
3288.75 61
3288.88 59
3289.02 57
3289.15 53
3289.28 49
3289.41 44
3289.54 40
3289.67 38
3289.80 40
3289.94 43
3290.07 49
3290.20 55
3290.33 61
3290.46 66
3290.59 71
3290.72 74
3290.86 76
3290.99 78
3291.12 80
3291.25 81
3291.38 80
3291.51 78
3291.64 76
3291.78 72
3291.91 69
3292.04 65
3292.17 61
3292.30 59
3292.43 57
3292.56 54
3292.70 52
3292.83 50
3292.96 48
3293.09 45
3293.22 42
3293.35 37
3293.49 31
3293.62 24
3293.75 15
3293.88 6
3294.01 0
3294.14 0
3294.27 0
3294.41 0
3294.54 0
3294.67 0
3294.80 0
3294.93 0
3295.06 6
3295.20 15
3295.33 22
3295.46 28
3295.59 34
3295.72 39
3295.85 45
3295.98 52
3296.12 60
3296.25 70
3296.38 81
3296.51 91
3296.64 99
3296.77 105
3296.91 108
3297.04 107
3297.17 102
3297.30 94
3297.43 84
3297.56 75
3297.70 67
3297.83 62
3297.96 62
3298.09 67
3298.22 75
3298.35 85
3298.48 97
3298.62 108
3298.75 117
3298.88 123
3299.01 125
3299.14 124
3299.27 120
3299.41 115
3299.54 108
3299.67 102
3299.80 97
3299.93 93
3300.06 90
3300.20 87
3300.33 83
3300.46 79
3300.59 74
3300.72 68
3300.85 63
3300.99 58
3301.12 55
3301.25 53
3301.38 54
3301.51 56
3301.64 61
3301.78 66
3301.91 73
3302.04 78
3302.17 82
3302.30 85
3302.43 85
3302.57 84
3302.70 81
3302.83 78
3302.96 76
3303.09 74
3303.22 74
3303.36 75
3303.49 77
3303.62 79
3303.75 81
3303.88 83
3304.02 86
3304.15 89
3304.28 92
3304.41 95
3304.54 97
3304.67 100
3304.81 103
3304.94 107
3305.07 111
3305.20 115
3305.33 120
3305.46 125
3305.60 128
3305.73 129
3305.86 126
3305.99 119
3306.12 109
3306.26 96
3306.39 82
3306.52 69
3306.65 57
3306.78 49
3306.91 45
3307.05 44
3307.18 46
3307.31 49
3307.44 53
3307.57 58
3307.70 62
3307.84 67
3307.97 71
3308.10 75
3308.23 79
3308.36 82
3308.50 84
3308.63 85
3308.76 86
3308.89 88
3309.02 91
3309.15 95
3309.29 101
3309.42 107
3309.55 113
3309.68 118
3309.81 122
3309.95 123
3310.08 122
3310.21 118
3310.34 111
3310.47 103
3310.61 93
3310.74 84
3310.87 77
3311.00 72
3311.13 70
3311.26 72
3311.40 77
3311.53 83
3311.66 90
3311.79 95
3311.92 99
3312.06 101
3312.19 101
3312.32 100
3312.45 99
3312.58 99
3312.72 99
3312.85 99
3312.98 99
3313.11 99
3313.24 98
3313.37 95
3313.51 91
3313.64 87
3313.77 82
3313.90 77
3314.03 72
3314.17 69
3314.30 68
3314.43 67
3314.56 68
3314.69 69
3314.83 70
3314.96 70
3315.09 70
3315.22 70
3315.35 71
3315.49 72
3315.62 73
3315.75 73
3315.88 72
3316.01 71
3316.15 70
3316.28 70
3316.41 71
3316.54 74
3316.67 79
3316.81 86
3316.94 91
3317.07 95
3317.20 96
3317.33 95
3317.47 90
3317.60 83
3317.73 76
3317.86 67
3317.99 59
3318.13 52
3318.26 46
3318.39 41
3318.52 39
3318.65 38
3318.79 40
3318.92 43
3319.05 46
3319.18 49
3319.31 51
3319.45 51
3319.58 49
3319.71 46
3319.84 42
3319.97 40
3320.11 38
3320.24 38
3320.37 38
3320.50 39
3320.63 39
3320.77 38
3320.90 37
3321.03 34
3321.16 32
3321.29 30
3321.43 30
3321.56 32
3321.69 35
3321.82 40
3321.96 46
3322.09 52
3322.22 59
3322.35 65
3322.48 69
3322.62 71
3322.75 70
3322.88 67
3323.01 62
3323.14 55
3323.28 47
3323.41 38
3323.54 28
3323.67 19
3323.80 11
3323.94 5
3324.07 3
3324.20 4
3324.33 9
3324.47 18
3324.60 28
3324.73 39
3324.86 49
3324.99 57
3325.13 64
3325.26 69
3325.39 73
3325.52 77
3325.65 80
3325.79 82
3325.92 84
3326.05 84
3326.18 82
3326.32 79
3326.45 76
3326.58 71
3326.71 67
3326.84 62
3326.98 59
3327.11 57
3327.24 54
3327.37 52
3327.51 50
3327.64 46
3327.77 42
3327.90 38
3328.03 34
3328.17 31
3328.30 30
3328.43 32
3328.56 36
3328.69 43
3328.83 51
3328.96 59
3329.09 67
3329.22 74
3329.36 79
3329.49 82
3329.62 82
3329.75 81
3329.89 78
3330.02 73
3330.15 67
3330.28 61
3330.41 55
3330.55 48
3330.68 42
3330.81 37
3330.94 32
3331.08 27
3331.21 23
3331.34 19
3331.47 16
3331.60 12
3331.74 8
3331.87 5
3332.00 3
3332.13 2
3332.27 2
3332.40 5
3332.53 9
3332.66 16
3332.80 23
3332.93 31
3333.06 38
3333.19 44
3333.32 48
3333.46 49
3333.59 48
3333.72 45
3333.85 41
3333.99 35
3334.12 29
3334.25 24
3334.38 19
3334.52 16
3334.65 13
3334.78 12
3334.91 10
3335.04 10
3335.18 9
3335.31 7
3335.44 6
3335.57 4
3335.71 1
3335.84 0
3335.97 0
3336.10 0
3336.24 0
3336.37 0
3336.50 0
3336.63 0
3336.77 0
3336.90 4
3337.03 10
3337.16 15
3337.30 20
3337.43 24
3337.56 28
3337.69 30
3337.82 32
3337.96 33
3338.09 34
3338.22 34
3338.35 34
3338.49 35
3338.62 37
3338.75 40
3338.88 43
3339.02 47
3339.15 49
3339.28 51
3339.41 52
3339.55 50
3339.68 48
3339.81 44
3339.94 39
3340.08 34
3340.21 30
3340.34 28
3340.47 27
3340.61 28
3340.74 31
3340.87 34
3341.00 36
3341.14 36
3341.27 33
3341.40 29
3341.53 24
3341.67 20
3341.80 18
3341.93 21
3342.06 28
3342.20 38
3342.33 51
3342.46 63
3342.59 73
3342.73 78
3342.86 77
3342.99 71
3343.12 61
3343.26 48
3343.39 36
3343.52 25
3343.65 17
3343.79 14
3343.92 15
3344.05 19
3344.18 25
3344.32 30
3344.45 34
3344.58 35
3344.71 34
3344.85 32
3344.98 29
3345.11 27
3345.24 27
3345.38 30
3345.51 35
3345.64 43
3345.77 52
3345.91 61
3346.04 68
3346.17 74
3346.30 77
3346.44 77
3346.57 76
3346.70 73
3346.83 70
3346.97 70
3347.10 73
3347.23 80
3347.36 90
3347.50 103
3347.63 116
3347.76 127
3347.90 132
3348.03 132
3348.16 125
3348.29 112
3348.43 97
3348.56 80
3348.69 64
3348.82 52
3348.96 44
3349.09 40
3349.22 40
3349.35 42
3349.49 46
3349.62 51
3349.75 56
3349.88 62
3350.02 66
3350.15 70
3350.28 72
3350.41 72
3350.55 69
3350.68 62
3350.81 54
3350.95 43
3351.08 32
3351.21 20
3351.34 10
3351.48 2
3351.61 0
3351.74 0
3351.87 1
3352.01 7
3352.14 16
3352.27 26
3352.41 37
3352.54 46
3352.67 54
3352.80 59
3352.94 62
3353.07 61
3353.20 57
3353.33 51
3353.47 43
3353.60 35
3353.73 26
3353.86 19
3354.00 14
3354.13 11
3354.26 10
3354.40 10
3354.53 12
3354.66 15
3354.79 19
3354.93 24
3355.06 30
3355.19 36
3355.33 44
3355.46 52
3355.59 60
3355.72 70
3355.86 80
3355.99 90
3356.12 99
3356.25 106
3356.39 109
3356.52 109
3356.65 105
3356.79 97
3356.92 88
3357.05 80
3357.18 73
3357.32 69
3357.45 68
3357.58 69
3357.71 72
3357.85 76
3357.98 80
3358.11 84
3358.25 87
3358.38 90
3358.51 92
3358.64 92
3358.78 92
3358.91 91
3359.04 89
3359.18 88
3359.31 88
3359.44 89
3359.57 92
3359.71 95
3359.84 98
3359.97 100
3360.11 101
3360.24 101
3360.37 101
3360.50 100
3360.64 101
3360.77 104
3360.90 108
3361.04 113
3361.17 117
3361.30 121
3361.43 122
3361.57 122
3361.70 120
3361.83 117
3361.97 114
3362.10 112
3362.23 111
3362.36 110
3362.50 109
3362.63 108
3362.76 106
3362.90 105
3363.03 104
3363.16 105
3363.29 107
3363.43 111
3363.56 116
3363.69 122
3363.83 127
3363.96 131
3364.09 132
3364.23 131
3364.36 127
3364.49 123
3364.62 118
3364.76 114
3364.89 112
3365.02 112
3365.16 114
3365.29 115
3365.42 116
3365.55 116
3365.69 115
3365.82 112
3365.95 108
3366.09 104
3366.22 101
3366.35 97
3366.49 95
3366.62 95
3366.75 96
3366.88 99
3367.02 104
3367.15 110
3367.28 116
3367.42 121
3367.55 124
3367.68 124
3367.82 122
3367.95 118
3368.08 114
3368.21 110
3368.35 109
3368.48 110
3368.61 112
3368.75 115
3368.88 119
3369.01 125
3369.15 132
3369.28 143
3369.41 157
3369.54 174
3369.68 193
3369.81 211
3369.94 228
3370.08 241
3370.21 251
3370.34 257
3370.48 260
3370.61 262
3370.74 265
3370.88 268
3371.01 272
3371.14 277
3371.27 282
3371.41 286
3371.54 288
3371.67 288
3371.81 285
3371.94 279
3372.07 272
3372.21 264
3372.34 255
3372.47 245
3372.61 235
3372.74 225
3372.87 215
3373.00 206
3373.14 199
3373.27 195
3373.40 194
3373.54 196
3373.67 199
3373.80 204
3373.94 208
3374.07 211
3374.20 213
3374.34 214
3374.47 215
3374.60 218
3374.73 223
3374.87 230
3375.00 238
3375.13 246
3375.27 253
3375.40 258
3375.53 261
3375.67 263
3375.80 265
3375.93 268
3376.07 274
3376.20 283
3376.33 294
3376.47 306
3376.60 318
3376.73 327
3376.87 333
3377.00 335
3377.13 334
3377.26 331
3377.40 329
3377.53 330
3377.66 335
3377.80 342
3377.93 351
3378.06 362
3378.20 371
3378.33 378
3378.46 380
3378.60 378
3378.73 372
3378.86 361
3379.00 347
3379.13 330
3379.26 312
3379.40 294
3379.53 278
3379.66 264
3379.80 251
3379.93 240
3380.06 229
3380.20 219
3380.33 208
3380.46 198
3380.60 187
3380.73 178
3380.86 169
3381.00 161
3381.13 153
3381.26 144
3381.39 136
3381.53 127
3381.66 120
3381.79 113
3381.93 108
3382.06 105
3382.19 102
3382.33 99
3382.46 95
3382.59 90
3382.73 84
3382.86 78
3382.99 73
3383.13 70
3383.26 70
3383.39 72
3383.53 76
3383.66 83
3383.79 91
3383.93 101
3384.06 112
3384.19 123
3384.33 134
3384.46 143
3384.59 149
3384.73 150
3384.86 147
3384.99 140
3385.13 132
3385.26 125
3385.39 120
3385.53 120
3385.66 124
3385.79 132
3385.93 142
3386.06 152
3386.19 160
3386.33 166
3386.46 167
3386.59 165
3386.73 160
3386.86 154
3386.99 146
3387.13 139
3387.26 132
3387.39 126
3387.53 122
3387.66 118
3387.79 116
3387.93 113
3388.06 111
3388.20 109
3388.33 106
3388.46 103
3388.60 100
3388.73 97
3388.86 94
3389.00 91
3389.13 89
3389.26 88
3389.40 87
3389.53 87
3389.66 86
3389.80 85
3389.93 83
3390.06 81
3390.20 78
3390.33 75
3390.46 72
3390.60 70
3390.73 69
3390.86 70
3391.00 71
3391.13 74
3391.26 77
3391.40 80
3391.53 82
3391.66 83
3391.80 83
3391.93 82
3392.06 81
3392.20 78
3392.33 75
3392.47 69
3392.60 63
3392.73 55
3392.87 47
3393.00 39
3393.13 31
3393.27 25
3393.40 20
3393.53 18
3393.67 18
3393.80 21
3393.93 26
3394.07 34
3394.20 43
3394.33 53
3394.47 62
3394.60 68
3394.73 72
3394.87 72
3395.00 69
3395.14 64
3395.27 58
3395.40 54
3395.54 50
3395.67 49
3395.80 50
3395.94 53
3396.07 57
3396.20 61
3396.34 65
3396.47 69
3396.60 72
3396.74 74
3396.87 75
3397.01 75
3397.14 74
3397.27 72
3397.41 70
3397.54 68
3397.67 65
3397.81 63
3397.94 60
3398.07 58
3398.21 55
3398.34 52
3398.47 49
3398.61 47
3398.74 46
3398.88 48
3399.01 51
3399.14 54
3399.28 58
3399.41 61
3399.54 62
3399.68 61
3399.81 58
3399.94 55
3400.08 50
3400.21 44
3400.35 37
3400.48 28
3400.61 19
3400.75 9
3400.88 0
3401.01 0
3401.15 0
3401.28 0
3401.41 0
3401.55 0
3401.68 0
3401.82 0
3401.95 6
3402.08 10
3402.22 13
3402.35 14
3402.48 14
3402.62 14
3402.75 14
3402.89 15
3403.02 18
3403.15 23
3403.29 31
3403.42 39
3403.55 49
3403.69 60
3403.82 70
3403.95 78
3404.09 85
3404.22 89
3404.36 91
3404.49 92
3404.62 91
3404.76 91
3404.89 91
3405.02 91
3405.16 92
3405.29 91
3405.43 89
3405.56 86
3405.69 81
3405.83 75
3405.96 69
3406.09 63
3406.23 60
3406.36 59
3406.50 60
3406.63 62
3406.76 64
3406.90 66
3407.03 65
3407.16 63
3407.30 58
3407.43 52
3407.57 46
3407.70 40
3407.83 36
3407.97 35
3408.10 37
3408.23 42
3408.37 49
3408.50 57
3408.64 66
3408.77 75
3408.90 82
3409.04 87
3409.17 91
3409.31 94
3409.44 94
3409.57 93
3409.71 90
3409.84 86
3409.97 80
3410.11 73
3410.24 66
3410.38 60
3410.51 56
3410.64 53
3410.78 53
3410.91 54
3411.05 57
3411.18 60
3411.31 63
3411.45 66
3411.58 70
3411.71 75
3411.85 81
3411.98 88
3412.12 94
3412.25 100
3412.38 105
3412.52 109
3412.65 111
3412.79 112
3412.92 112
3413.05 111
3413.19 110
3413.32 108
3413.46 105
3413.59 102
3413.72 98
3413.86 93
3413.99 87
3414.12 79
3414.26 72
3414.39 64
3414.53 55
3414.66 47
3414.79 40
3414.93 33
3415.06 28
3415.20 24
3415.33 23
3415.46 23
3415.60 24
3415.73 26
3415.87 28
3416.00 29
3416.13 28
3416.27 26
3416.40 24
3416.54 22
3416.67 21
3416.80 22
3416.94 25
3417.07 30
3417.21 36
3417.34 42
3417.47 47
3417.61 50
3417.74 48
3417.88 42
3418.01 33
3418.14 22
3418.28 11
3418.41 1
3418.55 0
3418.68 0
3418.81 0
3418.95 0
3419.08 2
3419.22 8
3419.35 14
3419.48 19
3419.62 24
3419.75 31
3419.89 38
3420.02 46
3420.15 55
3420.29 63
3420.42 69
3420.56 72
3420.69 72
3420.82 68
3420.96 63
3421.09 57
3421.23 53
3421.36 50
3421.49 51
3421.63 54
3421.76 59
3421.90 63
3422.03 66
3422.16 66
3422.30 63
3422.43 58
3422.57 50
3422.70 41
3422.83 33
3422.97 25
3423.10 20
3423.24 17
3423.37 16
3423.50 18
3423.64 20
3423.77 22
3423.91 22
3424.04 20
3424.18 15
3424.31 8
3424.44 1
3424.58 0
3424.71 0
3424.85 0
3424.98 0
3425.11 0
3425.25 0
3425.38 0
3425.52 0
3425.65 0
3425.78 2
3425.92 5
3426.05 9
3426.19 14
3426.32 21
3426.46 28
3426.59 35
3426.72 43
3426.86 52
3426.99 61
3427.13 71
3427.26 80
3427.39 87
3427.53 91
3427.66 92
3427.80 89
3427.93 84
3428.07 76
3428.20 70
3428.33 64
3428.47 60
3428.60 58
3428.74 56
3428.87 55
3429.01 54
3429.14 51
3429.27 47
3429.41 43
3429.54 39
3429.68 36
3429.81 36
3429.94 38
3430.08 43
3430.21 51
3430.35 60
3430.48 70
3430.62 80
3430.75 88
3430.88 95
3431.02 99
3431.15 99
3431.29 96
3431.42 90
3431.56 79
3431.69 67
3431.82 53
3431.96 39
3432.09 25
3432.23 13
3432.36 4
3432.50 0
3432.63 0
3432.76 0
3432.90 0
3433.03 0
3433.17 1
3433.30 4
3433.44 6
3433.57 6
3433.70 5
3433.84 3
3433.97 1
3434.11 0
3434.24 0
3434.38 0
3434.51 0
3434.64 0
3434.78 2
3434.91 6
3435.05 9
3435.18 13
3435.32 18
3435.45 23
3435.58 29
3435.72 36
3435.85 43
3435.99 50
3436.12 57
3436.26 62
3436.39 65
3436.52 67
3436.66 67
3436.79 66
3436.93 65
3437.06 66
3437.20 68
3437.33 71
3437.47 75
3437.60 78
3437.73 81
3437.87 82
3438.00 82
3438.14 80
3438.27 78
3438.41 76
3438.54 75
3438.67 74
3438.81 73
3438.94 73
3439.08 71
3439.21 69
3439.35 65
3439.48 60
3439.62 55
3439.75 50
3439.88 44
3440.02 38
3440.15 31
3440.29 25
3440.42 19
3440.56 15
3440.69 12
3440.83 13
3440.96 18
3441.09 26
3441.23 37
3441.36 49
3441.50 59
3441.63 66
3441.77 70
3441.90 70
3442.04 66
3442.17 62
3442.30 58
3442.44 55
3442.57 54
3442.71 56
3442.84 61
3442.98 66
3443.11 72
3443.25 78
3443.38 83
3443.51 89
3443.65 93
3443.78 98
3443.92 102
3444.05 106
3444.19 109
3444.32 110
3444.46 110
3444.59 108
3444.73 106
3444.86 102
3444.99 97
3445.13 92
3445.26 86
3445.40 80
3445.53 74
3445.67 67
3445.80 62
3445.94 56
3446.07 51
3446.20 48
3446.34 47
3446.47 49
3446.61 53
3446.74 60
3446.88 68
3447.01 78
3447.15 89
3447.28 98
3447.42 106
3447.55 112
3447.68 117
3447.82 120
3447.95 122
3448.09 123
3448.22 123
3448.36 121
3448.49 117
3448.63 112
3448.76 104
3448.90 96
3449.03 87
3449.17 78
3449.30 70
3449.43 62
3449.57 56
3449.70 52
3449.84 48
3449.97 46
3450.11 45
3450.24 44
3450.38 44
3450.51 45
3450.65 45
3450.78 45
3450.92 46
3451.05 47
3451.18 49
3451.32 53
3451.45 56
3451.59 60
3451.72 62
3451.86 62
3451.99 59
3452.13 53
3452.26 46
3452.40 38
3452.53 33
3452.67 30
3452.80 31
3452.94 35
3453.07 41
3453.20 48
3453.34 54
3453.47 59
3453.61 63
3453.74 67
3453.88 70
3454.01 74
3454.15 78
3454.28 83
3454.42 87
3454.55 91
3454.69 93
3454.82 93
3454.96 91
3455.09 88
3455.23 84
3455.36 80
3455.49 78
3455.63 79
3455.76 81
3455.90 84
3456.03 86
3456.17 85
3456.30 82
3456.44 76
3456.57 67
3456.71 58
3456.84 51
3456.98 46
3457.11 45
3457.25 48
3457.38 53
3457.52 61
3457.65 70
3457.79 81
3457.92 91
3458.05 100
3458.19 107
3458.32 114
3458.46 118
3458.59 120
3458.73 119
3458.86 116
3459.00 112
3459.13 107
3459.27 101
3459.40 95
3459.54 89
3459.67 84
3459.81 80
3459.94 75
3460.08 72
3460.21 69
3460.35 66
3460.48 64
3460.62 62
3460.75 60
3460.89 59
3461.02 57
3461.16 56
3461.29 55
3461.42 54
3461.56 54
3461.69 55
3461.83 56
3461.96 57
3462.10 58
3462.23 58
3462.37 58
3462.50 59
3462.64 60
3462.77 62
3462.91 64
3463.04 67
3463.18 69
3463.31 71
3463.45 72
3463.58 72
3463.72 72
3463.85 72
3463.99 72
3464.12 73
3464.26 74
3464.39 75
3464.53 74
3464.66 72
3464.80 67
3464.93 60
3465.07 53
3465.20 46
3465.34 41
3465.47 39
3465.61 41
3465.74 45
3465.88 52
3466.01 58
3466.15 61
3466.28 62
3466.42 59
3466.55 53
3466.69 47
3466.82 41
3466.96 36
3467.09 34
3467.23 34
3467.36 34
3467.50 35
3467.63 36
3467.77 37
3467.90 38
3468.04 38
3468.17 38
3468.31 38
3468.44 37
3468.58 35
3468.71 32
3468.84 28
3468.98 25
3469.11 22
3469.25 21
3469.38 22
3469.52 24
3469.65 27
3469.79 30
3469.92 32
3470.06 32
3470.19 32
3470.33 32
3470.46 32
3470.60 33
3470.74 36
3470.87 39
3471.01 43
3471.14 46
3471.28 48
3471.41 47
3471.55 46
3471.68 45
3471.82 44
3471.95 45
3472.09 47
3472.22 51
3472.36 56
3472.49 62
3472.63 67
3472.76 71
3472.90 74
3473.03 74
3473.17 72
3473.30 68
3473.44 62
3473.57 57
3473.71 51
3473.84 48
3473.98 47
3474.11 50
3474.25 55
3474.38 64
3474.52 75
3474.65 87
3474.79 101
3474.92 115
3475.06 128
3475.19 138
3475.33 147
3475.46 153
3475.60 156
3475.73 156
3475.87 153
3476.00 149
3476.14 143
3476.27 136
3476.41 128
3476.54 120
3476.68 113
3476.81 106
3476.95 100
3477.08 95
3477.22 91
3477.35 89
3477.49 88
3477.62 87
3477.76 87
3477.89 87
3478.03 86
3478.17 84
3478.30 81
3478.44 77
3478.57 72
3478.71 68
3478.84 65
3478.98 62
3479.11 61
3479.25 59
3479.38 59
3479.52 58
3479.65 59
3479.79 61
3479.92 65
3480.06 71
3480.19 80
3480.33 90
3480.46 100
3480.60 108
3480.73 113
3480.87 113
3481.00 110
3481.14 103
3481.27 94
3481.41 83
3481.55 72
3481.68 60
3481.82 49
3481.95 38
3482.09 28
3482.22 18
3482.36 9
3482.49 2
3482.63 0
3482.76 0
3482.90 0
3483.03 6
3483.17 13
3483.30 20
3483.44 27
3483.57 32
3483.71 36
3483.84 38
3483.98 39
3484.11 37
3484.25 33
3484.39 28
3484.52 22
3484.66 17
3484.79 14
3484.93 13
3485.06 15
3485.20 19
3485.33 24
3485.47 31
3485.60 36
3485.74 42
3485.87 46
3486.01 50
3486.14 55
3486.28 59
3486.42 63
3486.55 66
3486.69 68
3486.82 68
3486.96 67
3487.09 65
3487.23 64
3487.36 63
3487.50 64
3487.63 66
3487.77 69
3487.90 73
3488.04 75
3488.17 77
3488.31 76
3488.45 73
3488.58 68
3488.72 61
3488.85 54
3488.99 47
3489.12 41
3489.26 36
3489.39 32
3489.53 29
3489.66 27
3489.80 23
3489.93 19
3490.07 14
3490.21 8
3490.34 1
3490.48 0
3490.61 0
3490.75 0
3490.88 0
3491.02 0
3491.15 0
3491.29 0
3491.42 7
3491.56 15
3491.69 24
3491.83 32
3491.97 40
3492.10 47
3492.24 52
3492.37 56
3492.51 57
3492.64 56
3492.78 52
3492.91 46
3493.05 38
3493.18 29
3493.32 21
3493.46 13
3493.59 7
3493.73 2
3493.86 0
3494.00 0
3494.13 0
3494.27 0
3494.40 0
3494.54 0
3494.67 0
3494.81 0
3494.95 0
3495.08 0
3495.22 0
3495.35 4
3495.49 10
3495.62 16
3495.76 19
3495.89 19
3496.03 17
3496.17 14
3496.30 12
3496.44 14
3496.57 19
3496.71 29
3496.84 41
3496.98 56
3497.11 71
3497.25 87
3497.39 103
3497.52 119
3497.66 136
3497.79 152
3497.93 168
3498.06 181
3498.20 190
3498.33 196
3498.47 198
3498.61 199
3498.74 199
3498.88 201
3499.01 206
3499.15 214
3499.28 224
3499.42 235
3499.55 246
3499.69 254
3499.83 259
3499.96 261
3500.10 260
3500.23 259
3500.37 256
3500.50 254
3500.64 253
3500.77 254
3500.91 257
3501.05 260
3501.18 264
3501.32 267
3501.45 270
3501.59 272
3501.72 273
3501.86 276
3502.00 280
3502.13 286
3502.27 293
3502.40 302
3502.54 311
3502.67 319
3502.81 324
3502.94 325
3503.08 321
3503.22 313
3503.35 301
3503.49 286
3503.62 270
3503.76 253
3503.89 237
3504.03 223
3504.17 211
3504.30 201
3504.44 192
3504.57 184
3504.71 176
3504.84 169
3504.98 162
3505.12 156
3505.25 150
3505.39 145
3505.52 141
3505.66 135
3505.79 129
3505.93 122
3506.07 114
3506.20 105
3506.34 97
3506.47 91
3506.61 86
3506.74 84
3506.88 84
3507.02 85
3507.15 87
3507.29 90
3507.42 92
3507.56 94
3507.69 95
3507.83 94
3507.97 92
3508.10 88
3508.24 83
3508.37 76
3508.51 68
3508.64 61
3508.78 53
3508.92 45
3509.05 39
3509.19 33
3509.32 29
3509.46 25
3509.59 24
3509.73 24
3509.87 26
3510.00 29
3510.14 32
3510.27 35
3510.41 37
3510.54 37
3510.68 36
3510.82 33
3510.95 29
3511.09 24
3511.22 18
3511.36 12
3511.50 4
3511.63 0
3511.77 0
3511.90 0
3512.04 0
3512.17 0
3512.31 0
3512.45 0
3512.58 0
3512.72 2
3512.85 9
3512.99 17
3513.13 26
3513.26 34
3513.40 43
3513.53 51
3513.67 58
3513.80 63
3513.94 66
3514.08 67
3514.21 67
3514.35 65
3514.48 62
3514.62 60
3514.76 57
3514.89 54
3515.03 50
3515.16 46
3515.30 40
3515.44 33
3515.57 26
3515.71 19
3515.84 13
3515.98 9
3516.11 7
3516.25 8
3516.39 10
3516.52 13
3516.66 16
3516.79 19
3516.93 22
3517.07 26
3517.20 30
3517.34 36
3517.47 42
3517.61 47
3517.75 51
3517.88 53
3518.02 53
3518.15 50
3518.29 46
3518.43 42
3518.56 39
3518.70 37
3518.83 37
3518.97 38
3519.11 40
3519.24 42
3519.38 44
3519.51 44
3519.65 43
3519.78 41
3519.92 37
3520.06 33
3520.19 29
3520.33 26
3520.46 24
3520.60 24
3520.74 25
3520.87 26
3521.01 27
3521.14 28
3521.28 28
3521.42 28
3521.55 26
3521.69 23
3521.82 19
3521.96 14
3522.10 10
3522.23 8
3522.37 8
3522.50 9
3522.64 14
3522.78 20
3522.91 26
3523.05 32
3523.19 36
3523.32 37
3523.46 37
3523.59 35
3523.73 32
3523.87 31
3524.00 31
3524.14 34
3524.27 39
3524.41 45
3524.55 52
3524.68 58
3524.82 62
3524.95 65
3525.09 67
3525.23 66
3525.36 65
3525.50 64
3525.63 62
3525.77 61
3525.91 60
3526.04 59
3526.18 56
3526.31 54
3526.45 51
3526.59 48
3526.72 47
3526.86 47
3527.00 49
3527.13 51
3527.27 54
3527.40 56
3527.54 57
3527.68 57
3527.81 56
3527.95 55
3528.08 54
3528.22 53
3528.36 52
3528.49 51
3528.63 49
3528.76 47
3528.90 44
3529.04 40
3529.17 34
3529.31 28
3529.45 22
3529.58 16
3529.72 11
3529.85 8
3529.99 8
3530.13 12
3530.26 17
3530.40 24
3530.54 31
3530.67 37
3530.81 40
3530.94 42
3531.08 42
3531.22 42
3531.35 41
3531.49 41
3531.62 43
3531.76 45
3531.90 49
3532.03 52
3532.17 54
3532.31 54
3532.44 51
3532.58 44
3532.71 35
3532.85 24
3532.99 14
3533.12 7
3533.26 4
3533.40 5
3533.53 10
3533.67 18
3533.80 25
3533.94 30
3534.08 32
3534.21 30
3534.35 24
3534.49 16
3534.62 7
3534.76 0
3534.89 0
3535.03 0
3535.17 0
3535.30 0
3535.44 0
3535.58 0
3535.71 0
3535.85 2
3535.98 6
3536.12 10
3536.26 15
3536.39 20
3536.53 25
3536.67 30
3536.80 33
3536.94 34
3537.07 34
3537.21 31
3537.35 28
3537.48 24
3537.62 21
3537.76 20
3537.89 20
3538.03 21
3538.17 23
3538.30 24
3538.44 24
3538.57 23
3538.71 20
3538.85 17
3538.98 14
3539.12 11
3539.26 7
3539.39 4
3539.53 0
3539.67 0
3539.80 0
3539.94 0
3540.07 4
3540.21 10
3540.35 16
3540.48 23
3540.62 30
3540.76 36
3540.89 42
3541.03 47
3541.17 52
3541.30 57
3541.44 61
3541.57 64
3541.71 66
3541.85 67
3541.98 69
3542.12 72
3542.26 77
3542.39 84
3542.53 92
3542.67 101
3542.80 109
3542.94 116
3543.07 120
3543.21 123
3543.35 123
3543.48 121
3543.62 119
3543.76 115
3543.89 112
3544.03 109
3544.17 109
3544.30 111
3544.44 116
3544.58 123
3544.71 132
3544.85 142
3544.99 153
3545.12 163
3545.26 173
3545.39 182
3545.53 191
3545.67 200
3545.80 209
3545.94 217
3546.08 226
3546.21 234
3546.35 242
3546.49 249
3546.62 255
3546.76 258
3546.90 257
3547.03 252
3547.17 243
3547.31 229
3547.44 211
3547.58 193
3547.71 175
3547.85 160
3547.99 148
3548.12 140
3548.26 134
3548.40 131
3548.53 129
3548.67 127
3548.81 126
3548.94 124
3549.08 122
3549.22 120
3549.35 116
3549.49 111
3549.63 106
3549.76 99
3549.90 94
3550.04 89
3550.17 87
3550.31 86
3550.45 87
3550.58 90
3550.72 93
3550.86 96
3550.99 99
3551.13 102
3551.26 105
3551.40 108
3551.54 112
3551.67 116
3551.81 119
3551.95 123
3552.08 126
3552.22 129
3552.36 132
3552.49 134
3552.63 135
3552.77 136
3552.90 135
3553.04 133
3553.18 128
3553.31 123
3553.45 116
3553.59 109
3553.72 102
3553.86 94
3554.00 86
3554.13 79
3554.27 71
3554.41 63
3554.54 56
3554.68 49
3554.82 45
3554.95 42
3555.09 42
3555.23 42
3555.36 41
3555.50 40
3555.64 37
3555.77 32
3555.91 27
3556.05 22
3556.18 20
3556.32 20
3556.46 21
3556.59 23
3556.73 25
3556.87 26
3557.00 25
3557.14 25
3557.28 25
3557.41 27
3557.55 32
3557.69 39
3557.82 48
3557.96 56
3558.10 64
3558.23 70
3558.37 74
3558.51 75
3558.64 74
3558.78 71
3558.92 67
3559.05 61
3559.19 55
3559.33 50
3559.46 46
3559.60 44
3559.74 44
3559.87 46
3560.01 48
3560.15 51
3560.29 55
3560.42 59
3560.56 63
3560.70 67
3560.83 72
3560.97 78
3561.11 84
3561.24 90
3561.38 95
3561.52 99
3561.65 100
3561.79 99
3561.93 96
3562.06 92
3562.20 87
3562.34 82
3562.47 77
3562.61 72
3562.75 66
3562.88 59
3563.02 51
3563.16 43
3563.29 33
3563.43 25
3563.57 18
3563.70 13
3563.84 11
3563.98 12
3564.12 16
3564.25 23
3564.39 32
3564.53 44
3564.66 56
3564.80 68
3564.94 78
3565.07 85
3565.21 88
3565.35 87
3565.48 84
3565.62 79
3565.76 74
3565.89 69
3566.03 66
3566.17 63
3566.30 61
3566.44 58
3566.58 54
3566.72 49
3566.85 44
3566.99 40
3567.13 38
3567.26 38
3567.40 42
3567.54 49
3567.67 58
3567.81 67
3567.95 76
3568.08 85
3568.22 93
3568.36 100
3568.50 105
3568.63 109
3568.77 111
3568.91 111
3569.04 108
3569.18 103
3569.32 99
3569.45 96
3569.59 95
3569.73 98
3569.86 102
3570.00 107
3570.14 112
3570.28 116
3570.41 118
3570.55 117
3570.69 113
3570.82 107
3570.96 100
3571.10 92
3571.23 84
3571.37 77
3571.51 71
3571.64 67
3571.78 64
3571.92 63
3572.06 64
3572.19 64
3572.33 65
3572.47 65
3572.60 65
3572.74 64
3572.88 63
3573.01 61
3573.15 60
3573.29 58
3573.43 55
3573.56 53
3573.70 50
3573.84 49
3573.97 47
3574.11 47
3574.25 48
3574.38 50
3574.52 53
3574.66 56
3574.80 58
3574.93 60
3575.07 61
3575.21 59
3575.34 55
3575.48 48
3575.62 41
3575.76 33
3575.89 27
3576.03 23
3576.17 23
3576.30 25
3576.44 29
3576.58 33
3576.71 37
3576.85 39
3576.99 40
3577.13 41
3577.26 42
3577.40 44
3577.54 49
3577.67 55
3577.81 63
3577.95 70
3578.09 77
3578.22 83
3578.36 87
3578.50 89
3578.63 90
3578.77 88
3578.91 85
3579.05 79
3579.18 71
3579.32 62
3579.46 51
3579.59 40
3579.73 29
3579.87 19
3580.01 10
3580.14 1
3580.28 0
3580.42 0
3580.55 0
3580.69 0
3580.83 0
3580.97 0
3581.10 0
3581.24 1
3581.38 5
3581.51 8
3581.65 12
3581.79 15
3581.93 21
3582.06 28
3582.20 38
3582.34 48
3582.47 57
3582.61 63
3582.75 67
3582.89 68
3583.02 66
3583.16 61
3583.30 56
3583.43 49
3583.57 43
3583.71 38
3583.85 34
3583.98 31
3584.12 30
3584.26 31
3584.39 34
3584.53 40
3584.67 46
3584.81 53
3584.94 60
3585.08 67
3585.22 73
3585.36 78
3585.49 83
3585.63 86
3585.77 87
3585.90 87
3586.04 84
3586.18 78
3586.32 71
3586.45 64
3586.59 56
3586.73 48
3586.87 40
3587.00 33
3587.14 26
3587.28 20
3587.41 15
3587.55 12
3587.69 12
3587.83 15
3587.96 22
3588.10 30
3588.24 39
3588.38 48
3588.51 54
3588.65 57
3588.79 58
3588.92 56
3589.06 52
3589.20 47
3589.34 43
3589.47 40
3589.61 39
3589.75 39
3589.89 40
3590.02 41
3590.16 41
3590.30 39
3590.43 35
3590.57 31
3590.71 27
3590.85 24
3590.98 23
3591.12 23
3591.26 24
3591.40 25
3591.53 26
3591.67 24
3591.81 20
3591.95 16
3592.08 10
3592.22 4
3592.36 0
3592.50 0
3592.63 0
3592.77 0
3592.91 0
3593.04 0
3593.18 0
3593.32 0
3593.46 3
3593.59 13
3593.73 22
3593.87 29
3594.01 34
3594.14 37
3594.28 38
3594.42 38
3594.56 38
3594.69 40
3594.83 42
3594.97 45
3595.11 48
3595.24 49
3595.38 47
3595.52 41
3595.66 33
3595.79 24
3595.93 16
3596.07 10
3596.21 6
3596.34 7
3596.48 11
3596.62 17
3596.76 25
3596.89 32
3597.03 39
3597.17 46
3597.30 51
3597.44 55
3597.58 58
3597.72 60
3597.85 62
3597.99 65
3598.13 69
3598.27 75
3598.40 83
3598.54 94
3598.68 106
3598.82 116
3598.95 124
3599.09 129
3599.23 131
3599.37 130
3599.50 128
3599.64 127
3599.78 127
3599.92 128
3600.05 129
3600.19 129
3600.33 127
3600.47 121
3600.60 111
3600.74 99
3600.88 85
3601.02 73
3601.15 63
3601.29 55
3601.43 51
3601.57 49
3601.71 48
3601.84 47
3601.98 45
3602.12 40
3602.26 33
3602.39 26
3602.53 18
3602.67 12
3602.81 10
3602.94 12
3603.08 18
3603.22 28
3603.36 40
3603.49 51
3603.63 61
3603.77 69
3603.91 72
3604.04 72
3604.18 68
3604.32 63
3604.46 56
3604.59 50
3604.73 46
3604.87 43
3605.01 42
3605.14 41
3605.28 40
3605.42 38
3605.56 34
3605.70 30
3605.83 25
3605.97 22
3606.11 21
3606.25 24
3606.38 28
3606.52 35
3606.66 41
3606.80 46
3606.93 49
3607.07 50
3607.21 48
3607.35 45
3607.48 40
3607.62 35
3607.76 29
3607.90 22
3608.04 15
3608.17 8
3608.31 3
3608.45 0
3608.59 0
3608.72 0
3608.86 3
3609.00 10
3609.14 18
3609.27 26
3609.41 34
3609.55 40
3609.69 44
3609.83 45
3609.96 45
3610.10 44
3610.24 43
3610.38 43
3610.51 46
3610.65 51
3610.79 58
3610.93 67
3611.06 76
3611.20 84
3611.34 90
3611.48 94
3611.62 94
3611.75 92
3611.89 88
3612.03 83
3612.17 80
3612.30 78
3612.44 78
3612.58 79
3612.72 81
3612.86 82
3612.99 82
3613.13 81
3613.27 78
3613.41 75
3613.54 71
3613.68 69
3613.82 67
3613.96 66
3614.10 65
3614.23 64
3614.37 62
3614.51 60
3614.65 57
3614.78 54
3614.92 51
3615.06 50
3615.20 50
3615.34 51
3615.47 53
3615.61 56
3615.75 60
3615.89 62
3616.02 64
3616.16 65
3616.30 65
3616.44 64
3616.58 64
3616.71 65
3616.85 67
3616.99 69
3617.13 71
3617.27 70
3617.40 67
3617.54 61
3617.68 55
3617.82 49
3617.95 45
3618.09 45
3618.23 49
3618.37 57
3618.51 65
3618.64 73
3618.78 78
3618.92 81
3619.06 81
3619.20 79
3619.33 76
3619.47 74
3619.61 72
3619.75 70
3619.88 68
3620.02 65
3620.16 61
3620.30 57
3620.44 53
3620.57 50
3620.71 50
3620.85 53
3620.99 59
3621.13 68
3621.26 77
3621.40 85
3621.54 91
3621.68 94
3621.82 93
3621.95 89
3622.09 83
3622.23 78
3622.37 74
3622.51 72
3622.64 72
3622.78 75
3622.92 78
3623.06 81
3623.19 84
3623.33 85
3623.47 86
3623.61 86
3623.75 86
3623.88 87
3624.02 88
3624.16 89
3624.30 90
3624.44 90
3624.57 89
3624.71 88
3624.85 87
3624.99 86
3625.13 86
3625.26 86
3625.40 86
3625.54 86
3625.68 85
3625.82 85
3625.95 86
3626.09 89
3626.23 95
3626.37 102
3626.51 110
3626.64 117
3626.78 123
3626.92 126
3627.06 126
3627.20 124
3627.33 122
3627.47 120
3627.61 119
3627.75 120
3627.89 123
3628.03 126
3628.16 129
3628.30 131
3628.44 132
3628.58 130
3628.72 127
3628.85 122
3628.99 117
3629.13 111
3629.27 105
3629.41 99
3629.54 94
3629.68 89
3629.82 83
3629.96 78
3630.10 72
3630.23 65
3630.37 58
3630.51 51
3630.65 44
3630.79 37
3630.92 31
3631.06 27
3631.20 24
3631.34 23
3631.48 24
3631.62 26
3631.75 29
3631.89 32
3632.03 35
3632.17 38
3632.31 40
3632.44 42
3632.58 43
3632.72 43
3632.86 41
3633.00 37
3633.13 32
3633.27 24
3633.41 15
3633.55 5
3633.69 0
3633.83 0
3633.96 0
3634.10 0
3634.24 0
3634.38 0
3634.52 0
3634.65 0
3634.79 2
3634.93 7
3635.07 13
3635.21 20
3635.35 29
3635.48 40
3635.62 52
3635.76 65
3635.90 77
3636.04 88
3636.17 97
3636.31 104
3636.45 107
3636.59 109
3636.73 110
3636.87 111
3637.00 113
3637.14 114
3637.28 116
3637.42 117
3637.56 117
3637.70 115
3637.83 112
3637.97 107
3638.11 101
3638.25 95
3638.39 89
3638.52 82
3638.66 75
3638.80 68
3638.94 62
3639.08 58
3639.22 55
3639.35 54
3639.49 55
3639.63 58
3639.77 61
3639.91 64
3640.05 66
3640.18 66
3640.32 66
3640.46 64
3640.60 61
3640.74 58
3640.88 55
3641.01 52
3641.15 50
3641.29 47
3641.43 45
3641.57 44
3641.71 44
3641.84 45
3641.98 48
3642.12 51
3642.26 53
3642.40 54
3642.54 54
3642.67 51
3642.81 46
3642.95 40
3643.09 35
3643.23 31
3643.37 29
3643.50 30
3643.64 32
3643.78 37
3643.92 41
3644.06 44
3644.20 45
3644.33 42
3644.47 37
3644.61 30
3644.75 22
3644.89 13
3645.03 6
3645.16 1
3645.30 0
3645.44 0
3645.58 1
3645.72 6
3645.86 14
3645.99 25
3646.13 38
3646.27 51
3646.41 65
3646.55 78
3646.69 89
3646.82 98
3646.96 106
3647.10 112
3647.24 117
3647.38 120
3647.52 123
3647.66 123
3647.79 120
3647.93 114
3648.07 103
3648.21 89
3648.35 74
3648.49 58
3648.62 46
3648.76 38
3648.90 36
3649.04 37
3649.18 41
3649.32 45
3649.45 48
3649.59 49
3649.73 47
3649.87 44
3650.01 42
3650.15 43
3650.29 46
3650.42 51
3650.56 57
3650.70 63
3650.84 67
3650.98 69
3651.12 68
3651.26 66
3651.39 65
3651.53 66
3651.67 68
3651.81 73
3651.95 79
3652.09 84
3652.22 88
3652.36 89
3652.50 87
3652.64 83
3652.78 76
3652.92 67
3653.06 58
3653.19 49
3653.33 41
3653.47 35
3653.61 31
3653.75 29
3653.89 29
3654.03 29
3654.16 31
3654.30 32
3654.44 31
3654.58 30
3654.72 27
3654.86 23
3655.00 18
3655.13 11
3655.27 5
3655.41 0
3655.55 0
3655.69 0
3655.83 0
3655.97 0
3656.10 0
3656.24 0
3656.38 0
3656.52 2
3656.66 12
3656.80 21
3656.94 30
3657.07 37
3657.21 43
3657.35 47
3657.49 49
3657.63 49
3657.77 48
3657.91 46
3658.04 43
3658.18 38
3658.32 32
3658.46 25
3658.60 17
3658.74 9
3658.88 1
3659.02 0
3659.15 0
3659.29 0
3659.43 0
3659.57 1
3659.71 10
3659.85 19
3659.99 27
3660.12 33
3660.26 36
3660.40 35
3660.54 32
3660.68 26
3660.82 19
3660.96 13
3661.09 7
3661.23 3
3661.37 1
3661.51 0
3661.65 0
3661.79 0
3661.93 1
3662.07 3
3662.20 5
3662.34 8
3662.48 10
3662.62 12
3662.76 12
3662.90 12
3663.04 10
3663.18 9
3663.31 9
3663.45 9
3663.59 11
3663.73 14
3663.87 17
3664.01 19
3664.15 19
3664.29 18
3664.42 16
3664.56 13
3664.70 11
3664.84 9
3664.98 8
3665.12 9
3665.26 10
3665.40 11
3665.53 12
3665.67 13
3665.81 15
3665.95 19
3666.09 24
3666.23 30
3666.37 37
3666.51 43
3666.64 48
3666.78 49
3666.92 46
3667.06 40
3667.20 32
3667.34 25
3667.48 18
3667.62 12
3667.75 9
3667.89 8
3668.03 8
3668.17 9
3668.31 10
3668.45 12
3668.59 15
3668.73 20
3668.87 25
3669.00 31
3669.14 37
3669.28 42
3669.42 46
3669.56 48
3669.70 48
3669.84 47
3669.98 45
3670.11 43
3670.25 42
3670.39 42
3670.53 44
3670.67 48
3670.81 53
3670.95 58
3671.09 62
3671.23 64
3671.36 64
3671.50 61
3671.64 56
3671.78 50
3671.92 43
3672.06 36
3672.20 29
3672.34 22
3672.48 15
3672.61 8
3672.75 3
3672.89 0
3673.03 0
3673.17 0
3673.31 2
3673.45 7
3673.59 15
3673.73 22
3673.86 29
3674.00 35
3674.14 38
3674.28 39
3674.42 38
3674.56 34
3674.70 30
3674.84 25
3674.98 20
3675.12 16
3675.25 14
3675.39 12
3675.53 12
3675.67 13
3675.81 14
3675.95 15
3676.09 16
3676.23 16
3676.37 15
3676.50 14
3676.64 13
3676.78 12
3676.92 13
3677.06 15
3677.20 19
3677.34 25
3677.48 31
3677.62 37
3677.76 42
3677.89 45
3678.03 44
3678.17 42
3678.31 38
3678.45 34
3678.59 29
3678.73 25
3678.87 21
3679.01 18
3679.15 16
3679.28 13
3679.42 10
3679.56 8
3679.70 8
3679.84 8
3679.98 11
3680.12 15
3680.26 21
3680.40 27
3680.54 34
3680.68 40
3680.81 46
3680.95 52
3681.09 57
3681.23 61
3681.37 63
3681.51 63
3681.65 60
3681.79 54
3681.93 46
3682.07 37
3682.20 28
3682.34 22
3682.48 18
3682.62 17
3682.76 20
3682.90 24
3683.04 30
3683.18 35
3683.32 39
3683.46 40
3683.60 39
3683.74 37
3683.87 32
3684.01 28
3684.15 24
3684.29 20
3684.43 18
3684.57 17
3684.71 17
3684.85 16
3684.99 13
3685.13 9
3685.27 3
3685.40 0
3685.54 0
3685.68 0
3685.82 0
3685.96 0
3686.10 0
3686.24 0
3686.38 0
3686.52 8
3686.66 18
3686.80 26
3686.94 32
3687.07 36
3687.21 37
3687.35 35
3687.49 31
3687.63 28
3687.77 25
3687.91 25
3688.05 28
3688.19 33
3688.33 39
3688.47 46
3688.61 50
3688.74 53
3688.88 53
3689.02 51
3689.16 47
3689.30 42
3689.44 37
3689.58 32
3689.72 27
3689.86 21
3690.00 16
3690.14 11
3690.28 7
3690.42 4
3690.55 3
3690.69 4
3690.83 8
3690.97 14
3691.11 23
3691.25 35
3691.39 49
3691.53 65
3691.67 83
3691.81 100
3691.95 118
3692.09 134
3692.23 150
3692.36 163
3692.50 173
3692.64 180
3692.78 183
3692.92 182
3693.06 178
3693.20 171
3693.34 164
3693.48 157
3693.62 151
3693.76 148
3693.90 146
3694.04 146
3694.18 148
3694.32 150
3694.45 151
3694.59 150
3694.73 148
3694.87 145
3695.01 139
3695.15 134
3695.29 128
3695.43 124
3695.57 122
3695.71 123
3695.85 125
3695.99 129
3696.13 134
3696.27 140
3696.41 144
3696.54 149
3696.68 152
3696.82 155
3696.96 157
3697.10 158
3697.24 157
3697.38 154
3697.52 149
3697.66 142
3697.80 133
3697.94 125
3698.08 116
3698.22 108
3698.36 100
3698.50 93
3698.63 86
3698.77 80
3698.91 74
3699.05 68
3699.19 63
3699.33 58
3699.47 55
3699.61 52
3699.75 51
3699.89 52
3700.03 55
3700.17 59
3700.31 64
3700.45 69
3700.59 73
3700.73 76
3700.87 78
3701.01 79
3701.14 78
3701.28 76
3701.42 74
3701.56 72
3701.70 71
3701.84 70
3701.98 69
3702.12 69
3702.26 69
3702.40 67
3702.54 65
3702.68 63
3702.82 62
3702.96 61
3703.10 62
3703.24 65
3703.38 69
3703.52 73
3703.65 75
3703.79 76
3703.93 74
3704.07 71
3704.21 66
3704.35 62
3704.49 57
3704.63 53
3704.77 49
3704.91 45
3705.05 41
3705.19 35
3705.33 30
3705.47 25
3705.61 21
3705.75 19
3705.89 19
3706.03 21
3706.17 22
3706.31 23
3706.45 22
3706.58 20
3706.72 16
3706.86 13
3707.00 11
3707.14 11
3707.28 12
3707.42 16
3707.56 21
3707.70 27
3707.84 34
3707.98 41
3708.12 48
3708.26 56
3708.40 64
3708.54 71
3708.68 78
3708.82 82
3708.96 83
3709.10 82
3709.24 79
3709.38 74
3709.52 70
3709.66 65
3709.79 61
3709.93 57
3710.07 54
3710.21 52
3710.35 49
3710.49 48
3710.63 47
3710.77 47
3710.91 46
3711.05 45
3711.19 43
3711.33 39
3711.47 33
3711.61 26
3711.75 18
3711.89 12
3712.03 7
3712.17 7
3712.31 10
3712.45 17
3712.59 27
3712.73 38
3712.87 50
3713.01 61
3713.15 69
3713.29 74
3713.43 75
3713.57 73
3713.70 67
3713.84 58
3713.98 48
3714.12 37
3714.26 26
3714.40 16
3714.54 9
3714.68 3
3714.82 0
3714.96 0
3715.10 0
3715.24 0
3715.38 1
3715.52 6
3715.66 12
3715.80 19
3715.94 25
3716.08 28
3716.22 28
3716.36 26
3716.50 21
3716.64 15
3716.78 10
3716.92 6
3717.06 4
3717.20 3
3717.34 4
3717.48 5
3717.62 6
3717.76 7
3717.90 9
3718.04 11
3718.18 14
3718.32 19
3718.46 24
3718.60 29
3718.73 33
3718.87 36
3719.01 36
3719.15 34
3719.29 31
3719.43 28
3719.57 25
3719.71 24
3719.85 25
3719.99 26
3720.13 29
3720.27 31
3720.41 32
3720.55 33
3720.69 33
3720.83 34
3720.97 34
3721.11 36
3721.25 38
3721.39 41
3721.53 43
3721.67 45
3721.81 46
3721.95 47
3722.09 48
3722.23 50
3722.37 53
3722.51 57
3722.65 61
3722.79 65
3722.93 68
3723.07 68
3723.21 67
3723.35 64
3723.49 61
3723.63 58
3723.77 56
3723.91 56
3724.05 58
3724.19 63
3724.33 70
3724.47 79
3724.61 89
3724.75 99
3724.89 109
3725.03 118
3725.17 126
3725.31 132
3725.45 137
3725.59 140
3725.73 143
3725.87 144
3726.01 144
3726.15 142
3726.29 138
3726.43 133
3726.57 125
3726.71 116
3726.85 106
3726.99 95
3727.13 83
3727.27 72
3727.41 61
3727.55 52
3727.69 44
3727.83 38
3727.97 33
3728.11 30
3728.25 27
3728.39 25
3728.53 22
3728.67 19
3728.81 16
3728.95 12
3729.09 9
3729.23 7
3729.37 7
3729.50 9
3729.64 13
3729.78 17
3729.92 22
3730.06 26
3730.20 29
3730.34 30
3730.48 29
3730.62 27
3730.76 24
3730.90 22
3731.04 20
3731.18 19
3731.32 19
3731.46 20
3731.60 22
3731.74 24
3731.88 25
3732.02 26
3732.16 25
3732.31 25
3732.45 23
3732.59 22
3732.73 21
3732.87 21
3733.01 21
3733.15 21
3733.29 21
3733.43 22
3733.57 24
3733.71 26
3733.85 28
3733.99 29
3734.13 28
3734.27 26
3734.41 22
3734.55 17
3734.69 11
3734.83 5
3734.97 1
3735.11 0
3735.25 0
3735.39 0
3735.53 0
3735.67 0
3735.81 0
3735.95 2
3736.09 4
3736.23 7
3736.37 10
3736.51 14
3736.65 18
3736.79 22
3736.93 25
3737.07 27
3737.21 27
3737.35 25
3737.49 22
3737.63 18
3737.77 13
3737.91 8
3738.05 3
3738.19 0
3738.33 0
3738.47 0
3738.61 0
3738.75 0
3738.89 0
3739.03 0
3739.17 0
3739.31 1
3739.45 6
3739.59 12
3739.73 17
3739.87 21
3740.01 22
3740.15 22
3740.29 21
3740.43 18
3740.57 16
3740.71 14
3740.85 13
3740.99 11
3741.13 10
3741.27 8
3741.41 6
3741.55 2
3741.69 0
3741.83 0
3741.97 0
3742.11 0
3742.25 0
3742.39 0
3742.53 0
3742.67 0
3742.81 6
3742.95 12
3743.09 15
3743.24 17
3743.38 17
3743.52 15
3743.66 11
3743.80 7
3743.94 4
3744.08 1
3744.22 1
3744.36 2
3744.50 5
3744.64 10
3744.78 18
3744.92 27
3745.06 39
3745.20 50
3745.34 62
3745.48 71
3745.62 77
3745.76 79
3745.90 76
3746.04 71
3746.18 64
3746.32 57
3746.46 52
3746.60 48
3746.74 47
3746.88 48
3747.02 50
3747.16 51
3747.30 52
3747.44 50
3747.58 46
3747.72 42
3747.86 37
3748.00 33
3748.14 31
3748.29 32
3748.43 34
3748.57 38
3748.71 42
3748.85 45
3748.99 47
3749.13 48
3749.27 48
3749.41 47
3749.55 46
3749.69 47
3749.83 49
3749.97 53
3750.11 58
3750.25 64
3750.39 69
3750.53 74
3750.67 78
3750.81 79
3750.95 79
3751.09 78
3751.23 74
3751.37 69
3751.51 63
3751.65 55
3751.79 48
3751.93 42
3752.07 38
3752.22 37
3752.36 38
3752.50 41
3752.64 45
3752.78 48
3752.92 51
3753.06 52
3753.20 53
3753.34 53
3753.48 55
3753.62 57
3753.76 61
3753.90 65
3754.04 69
3754.18 71
3754.32 72
3754.46 71
3754.60 69
3754.74 69
3754.88 69
3755.02 70
3755.16 73
3755.30 77
3755.45 80
3755.59 83
3755.73 83
3755.87 83
3756.01 81
3756.15 80
3756.29 79
3756.43 79
3756.57 80
3756.71 81
3756.85 83
3756.99 84
3757.13 83
3757.27 83
3757.41 81
3757.55 80
3757.69 79
3757.83 78
3757.97 78
3758.11 79
3758.26 80
3758.40 80
3758.54 80
3758.68 79
3758.82 78
3758.96 76
3759.10 73
3759.24 71
3759.38 68
3759.52 65
3759.66 62
3759.80 60
3759.94 58
3760.08 58
3760.22 58
3760.36 60
3760.50 63
3760.64 67
3760.78 71
3760.93 75
3761.07 78
3761.21 81
3761.35 84
3761.49 87
3761.63 90
3761.77 94
3761.91 99
3762.05 102
3762.19 105
3762.33 106
3762.47 106
3762.61 104
3762.75 101
3762.89 98
3763.03 95
3763.17 92
3763.32 88
3763.46 85
3763.60 83
3763.74 80
3763.88 78
3764.02 77
3764.16 75
3764.30 73
3764.44 71
3764.58 67
3764.72 62
3764.86 56
3765.00 50
3765.14 43
3765.28 38
3765.42 34
3765.57 32
3765.71 32
3765.85 34
3765.99 37
3766.13 39
3766.27 41
3766.41 43
3766.55 44
3766.69 45
3766.83 46
3766.97 48
3767.11 51
3767.25 54
3767.39 57
3767.53 60
3767.68 62
3767.82 65
3767.96 68
3768.10 70
3768.24 73
3768.38 75
3768.52 76
3768.66 77
3768.80 77
3768.94 76
3769.08 76
3769.22 75
3769.36 74
3769.50 72
3769.65 69
3769.79 66
3769.93 61
3770.07 55
3770.21 49
3770.35 44
3770.49 40
3770.63 37
3770.77 35
3770.91 33
3771.05 33
3771.19 33
3771.33 33
3771.47 34
3771.62 37
3771.76 41
3771.90 47
3772.04 53
3772.18 59
3772.32 66
3772.46 72
3772.60 77
3772.74 81
3772.88 84
3773.02 86
3773.16 86
3773.31 85
3773.45 82
3773.59 78
3773.73 75
3773.87 73
3774.01 72
3774.15 74
3774.29 78
3774.43 83
3774.57 88
3774.71 91
3774.85 92
3774.99 91
3775.14 87
3775.28 82
3775.42 77
3775.56 71
3775.70 67
3775.84 63
3775.98 59
3776.12 56
3776.26 52
3776.40 47
3776.54 44
3776.68 42
3776.83 42
3776.97 44
3777.11 49
3777.25 55
3777.39 62
3777.53 67
3777.67 70
3777.81 70
3777.95 65
3778.09 57
3778.23 47
3778.38 37
3778.52 26
3778.66 18
3778.80 12
3778.94 8
3779.08 6
3779.22 6
3779.36 9
3779.50 14
3779.64 21
3779.78 30
3779.93 40
3780.07 51
3780.21 60
3780.35 68
3780.49 73
3780.63 74
3780.77 73
3780.91 68
3781.05 63
3781.19 56
3781.33 49
3781.48 43
3781.62 38
3781.76 32
3781.90 27
3782.04 21
3782.18 15
3782.32 8
3782.46 1
3782.60 0
3782.74 0
3782.89 0
3783.03 0
3783.17 0
3783.31 0
3783.45 0
3783.59 0
3783.73 7
3783.87 15
3784.01 22
3784.15 29
3784.30 33
3784.44 37
3784.58 38
3784.72 39
3784.86 40
3785.00 41
3785.14 45
3785.28 51
3785.42 61
3785.56 73
3785.71 86
3785.85 100
3785.99 112
3786.13 121
3786.27 128
3786.41 131
3786.55 131
3786.69 129
3786.83 126
3786.97 123
3787.12 120
3787.26 116
3787.40 113
3787.54 110
3787.68 107
3787.82 104
3787.96 101
3788.10 98
3788.24 95
3788.39 91
3788.53 88
3788.67 84
3788.81 82
3788.95 79
3789.09 78
3789.23 78
3789.37 79
3789.51 82
3789.66 87
3789.80 93
3789.94 101
3790.08 109
3790.22 117
3790.36 123
3790.50 126
3790.64 127
3790.78 125
3790.93 120
3791.07 115
3791.21 110
3791.35 105
3791.49 101
3791.63 99
3791.77 98
3791.91 97
3792.05 96
3792.20 96
3792.34 96
3792.48 96
3792.62 97
3792.76 98
3792.90 100
3793.04 102
3793.18 103
3793.32 105
3793.47 106
3793.61 108
3793.75 111
3793.89 116
3794.03 122
3794.17 130
3794.31 139
3794.45 147
3794.60 155
3794.74 161
3794.88 167
3795.02 172
3795.16 178
3795.30 185
3795.44 193
3795.58 200
3795.72 206
3795.87 208
3796.01 206
3796.15 198
3796.29 185
3796.43 168
3796.57 150
3796.71 134
3796.85 121
3797.00 113
3797.14 108
3797.28 108
3797.42 110
3797.56 113
3797.70 115
3797.84 117
3797.98 118
3798.13 119
3798.27 120
3798.41 122
3798.55 123
3798.69 125
3798.83 126
3798.97 125
3799.11 122
3799.26 116
3799.40 107
3799.54 98
3799.68 87
3799.82 77
3799.96 68
3800.10 61
3800.25 56
3800.39 52
3800.53 50
3800.67 50
3800.81 52
3800.95 55
3801.09 58
3801.23 63
3801.38 68
3801.52 73
3801.66 78
3801.80 81
3801.94 84
3802.08 84
3802.22 83
3802.36 81
3802.51 76
3802.65 70
3802.79 64
3802.93 58
3803.07 54
3803.21 52
3803.35 54
3803.50 59
3803.64 67
3803.78 75
3803.92 83
3804.06 89
3804.20 94
3804.34 97
3804.49 100
3804.63 102
3804.77 104
3804.91 105
3805.05 105
3805.19 104
3805.33 102
3805.47 98
3805.62 96
3805.76 94
3805.90 95
3806.04 97
3806.18 102
3806.32 106
3806.46 110
3806.61 111
3806.75 108
3806.89 104
3807.03 96
3807.17 88
3807.31 81
3807.45 75
3807.60 72
3807.74 73
3807.88 77
3808.02 82
3808.16 89
3808.30 96
3808.44 101
3808.59 104
3808.73 104
3808.87 101
3809.01 97
3809.15 92
3809.29 86
3809.44 81
3809.58 75
3809.72 71
3809.86 67
3810.00 64
3810.14 62
3810.28 61
3810.43 60
3810.57 60
3810.71 61
3810.85 63
3810.99 64
3811.13 67
3811.27 70
3811.42 73
3811.56 75
3811.70 76
3811.84 74
3811.98 72
3812.12 67
3812.26 62
3812.41 57
3812.55 53
3812.69 50
3812.83 50
3812.97 52
3813.11 55
3813.26 59
3813.40 64
3813.54 68
3813.68 71
3813.82 73
3813.96 75
3814.10 75
3814.25 76
3814.39 76
3814.53 78
3814.67 80
3814.81 84
3814.95 89
3815.10 93
3815.24 96
3815.38 97
3815.52 95
3815.66 89
3815.80 81
3815.95 71
3816.09 62
3816.23 53
3816.37 48
3816.51 45
3816.65 46
3816.79 48
3816.94 52
3817.08 54
3817.22 56
3817.36 57
3817.50 57
3817.64 57
3817.79 58
3817.93 59
3818.07 61
3818.21 63
3818.35 66
3818.49 68
3818.64 70
3818.78 71
3818.92 70
3819.06 69
3819.20 68
3819.34 66
3819.49 65
3819.63 65
3819.77 66
3819.91 66
3820.05 66
3820.19 65
3820.34 62
3820.48 57
3820.62 51
3820.76 44
3820.90 37
3821.04 32
3821.19 28
3821.33 25
3821.47 25
3821.61 26
3821.75 29
3821.89 33
3822.04 39
3822.18 45
3822.32 53
3822.46 62
3822.60 71
3822.74 79
3822.89 84
3823.03 87
3823.17 87
3823.31 84
3823.45 77
3823.60 67
3823.74 56
3823.88 44
3824.02 33
3824.16 24
3824.30 18
3824.45 16
3824.59 16
3824.73 19
3824.87 24
3825.01 29
3825.15 33
3825.30 37
3825.44 41
3825.58 44
3825.72 46
3825.86 48
3826.00 50
3826.15 53
3826.29 55
3826.43 59
3826.57 63
3826.71 67
3826.86 70
3827.00 72
3827.14 71
3827.28 69
3827.42 65
3827.56 63
3827.71 64
3827.85 68
3827.99 75
3828.13 84
3828.27 93
3828.42 100
3828.56 103
3828.70 101
3828.84 95
3828.98 86
3829.12 75
3829.27 64
3829.41 55
3829.55 48
3829.69 44
3829.83 41
3829.98 40
3830.12 38
3830.26 36
3830.40 33
3830.54 29
3830.69 24
3830.83 18
3830.97 14
3831.11 10
3831.25 7
3831.39 6
3831.54 4
3831.68 3
3831.82 1
3831.96 0
3832.10 0
3832.25 0
3832.39 0
3832.53 0
3832.67 0
3832.81 0
3832.96 2
3833.10 10
3833.24 18
3833.38 26
3833.52 32
3833.66 36
3833.81 38
3833.95 38
3834.09 36
3834.23 33
3834.37 30
3834.52 27
3834.66 25
3834.80 24
3834.94 24
3835.08 25
3835.23 27
3835.37 29
3835.51 31
3835.65 34
3835.79 37
3835.94 41
3836.08 46
3836.22 50
3836.36 54
3836.50 55
3836.65 54
3836.79 50
3836.93 45
3837.07 38
3837.21 31
3837.36 26
3837.50 24
3837.64 23
3837.78 25
3837.92 27
3838.07 30
3838.21 32
3838.35 34
3838.49 35
3838.63 37
3838.78 40
3838.92 45
3839.06 52
3839.20 60
3839.34 69
3839.49 78
3839.63 86
3839.77 92
3839.91 97
3840.05 99
3840.20 99
3840.34 97
3840.48 94
3840.62 90
3840.76 87
3840.91 85
3841.05 83
3841.19 83
3841.33 83
3841.47 83
3841.62 82
3841.76 80
3841.90 76
3842.04 71
3842.18 64
3842.33 56
3842.47 49
3842.61 42
3842.75 38
3842.90 37
3843.04 38
3843.18 42
3843.32 48
3843.46 54
3843.61 60
3843.75 64
3843.89 68
3844.03 70
3844.17 73
3844.32 75
3844.46 77
3844.60 79
3844.74 82
3844.88 84
3845.03 85
3845.17 85
3845.31 83
3845.45 79
3845.60 74
3845.74 67
3845.88 61
3846.02 54
3846.16 48
3846.31 44
3846.45 40
3846.59 38
3846.73 38
3846.87 39
3847.02 42
3847.16 45
3847.30 49
3847.44 53
3847.59 57
3847.73 60
3847.87 62
3848.01 63
3848.15 63
3848.30 63
3848.44 62
3848.58 62
3848.72 62
3848.87 63
3849.01 64
3849.15 65
3849.29 65
3849.43 64
3849.58 62
3849.72 60
3849.86 58
3850.00 57
3850.15 57
3850.29 60
3850.43 65
3850.57 71
3850.71 76
3850.86 79
3851.00 77
3851.14 71
3851.28 62
3851.43 50
3851.57 39
3851.71 29
3851.85 23
3851.99 20
3852.14 21
3852.28 25
3852.42 30
3852.56 37
3852.71 43
3852.85 49
3852.99 56
3853.13 63
3853.27 69
3853.42 75
3853.56 78
3853.70 80
3853.84 79
3853.99 75
3854.13 69
3854.27 62
3854.41 54
3854.56 47
3854.70 40
3854.84 34
3854.98 28
3855.12 22
3855.27 16
3855.41 11
3855.55 6
3855.69 3
3855.84 0
3855.98 0
3856.12 1
3856.26 5
3856.41 11
3856.55 19
3856.69 27
3856.83 35
3856.98 41
3857.12 45
3857.26 46
3857.40 43
3857.54 37
3857.69 30
3857.83 23
3857.97 18
3858.11 17
3858.26 21
3858.40 27
3858.54 35
3858.68 43
3858.83 48
3858.97 50
3859.11 48
3859.25 43
3859.40 35
3859.54 26
3859.68 18
3859.82 10
3859.96 3
3860.11 0
3860.25 0
3860.39 0
3860.53 0
3860.68 0
3860.82 0
3860.96 0
3861.10 0
3861.25 0
3861.39 9
3861.53 20
3861.67 30
3861.82 40
3861.96 47
3862.10 53
3862.24 55
3862.39 56
3862.53 54
3862.67 52
3862.81 48
3862.96 45
3863.10 42
3863.24 39
3863.38 37
3863.53 36
3863.67 34
3863.81 31
3863.95 29
3864.10 25
3864.24 22
3864.38 20
3864.52 18
3864.67 18
3864.81 20
3864.95 22
3865.09 26
3865.24 30
3865.38 35
3865.52 40
3865.66 45
3865.81 49
3865.95 51
3866.09 50
3866.23 47
3866.38 41
3866.52 34
3866.66 28
3866.80 22
3866.95 19
3867.09 20
3867.23 23
3867.37 27
3867.52 30
3867.66 33
3867.80 33
3867.94 32
3868.09 30
3868.23 29
3868.37 30
3868.51 34
3868.66 41
3868.80 49
3868.94 57
3869.08 65
3869.23 70
3869.37 73
3869.51 72
3869.65 68
3869.80 62
3869.94 53
3870.08 43
3870.23 34
3870.37 24
3870.51 17
3870.65 13
3870.80 12
3870.94 15
3871.08 21
3871.22 29
3871.37 37
3871.51 45
3871.65 51
3871.79 55
3871.94 56
3872.08 57
3872.22 57
3872.36 58
3872.51 61
3872.65 66
3872.79 71
3872.93 76
3873.08 80
3873.22 81
3873.36 79
3873.51 75
3873.65 67
3873.79 58
3873.93 47
3874.08 36
3874.22 24
3874.36 14
3874.50 4
3874.65 0
3874.79 0
3874.93 0
3875.07 0
3875.22 0
3875.36 0
3875.50 0
3875.65 0
3875.79 2
3875.93 6
3876.07 9
3876.22 12
3876.36 16
3876.50 20
3876.64 23
3876.79 25
3876.93 27
3877.07 28
3877.22 28
3877.36 29
3877.50 29
3877.64 31
3877.79 32
3877.93 32
3878.07 31
3878.21 29
3878.36 25
3878.50 21
3878.64 16
3878.79 12
3878.93 8
3879.07 5
3879.21 3
3879.36 1
3879.50 1
3879.64 1
3879.78 4
3879.93 8
3880.07 14
3880.21 21
3880.36 27
3880.50 32
3880.64 34
3880.78 33
3880.93 30
3881.07 25
3881.21 19
3881.36 15
3881.50 12
3881.64 11
3881.78 12
3881.93 14
3882.07 18
3882.21 21
3882.36 23
3882.50 25
3882.64 27
3882.78 28
3882.93 29
3883.07 30
3883.21 31
3883.36 32
3883.50 33
3883.64 33
3883.78 32
3883.93 29
3884.07 25
3884.21 19
3884.36 14
3884.50 9
3884.64 7
3884.78 8
3884.93 12
3885.07 20
3885.21 29
3885.36 37
3885.50 44
3885.64 48
3885.78 50
3885.93 50
3886.07 51
3886.21 54
3886.36 58
3886.50 66
3886.64 75
3886.78 85
3886.93 96
3887.07 105
3887.21 113
3887.36 119
3887.50 122
3887.64 124
3887.78 125
3887.93 125
3888.07 125
3888.21 125
3888.36 125
3888.50 125
3888.64 126
3888.78 125
3888.93 125
3889.07 123
3889.21 121
3889.36 117
3889.50 113
3889.64 109
3889.79 104
3889.93 99
3890.07 94
3890.21 91
3890.36 88
3890.50 85
3890.64 81
3890.79 77
3890.93 71
3891.07 65
3891.22 59
3891.36 54
3891.50 51
3891.64 50
3891.79 49
3891.93 49
3892.07 48
3892.22 45
3892.36 40
3892.50 34
3892.65 28
3892.79 24
3892.93 23
3893.07 25
3893.22 31
3893.36 40
3893.50 49
3893.65 57
3893.79 63
3893.93 66
3894.08 67
3894.22 65
3894.36 62
3894.50 57
3894.65 52
3894.79 47
3894.93 42
3895.08 37
3895.22 33
3895.36 31
3895.51 29
3895.65 30
3895.79 31
3895.94 34
3896.08 38
3896.22 43
3896.36 48
3896.51 54
3896.65 60
3896.79 65
3896.94 70
3897.08 72
3897.22 74
3897.37 74
3897.51 73
3897.65 71
3897.80 71
3897.94 71
3898.08 72
3898.22 74
3898.37 75
3898.51 75
3898.65 73
3898.80 69
3898.94 64
3899.08 60
3899.23 57
3899.37 56
3899.51 57
3899.66 61
3899.80 64
3899.94 68
3900.09 69
3900.23 67
3900.37 63
3900.51 55
3900.66 46
3900.80 36
3900.94 26
3901.09 19
3901.23 13
3901.37 10
3901.52 10
3901.66 12
3901.80 15
3901.95 20
3902.09 24
3902.23 28
3902.38 32
3902.52 35
3902.66 37
3902.81 36
3902.95 32
3903.09 25
3903.24 16
3903.38 5
3903.52 0
3903.66 0
3903.81 0
3903.95 0
3904.09 0
3904.24 0
3904.38 0
3904.52 0
3904.67 8
3904.81 15
3904.95 20
3905.10 23
3905.24 24
3905.38 23
3905.53 21
3905.67 19
3905.81 17
3905.96 16
3906.10 16
3906.24 16
3906.39 17
3906.53 17
3906.67 17
3906.82 17
3906.96 18
3907.10 19
3907.25 20
3907.39 23
3907.53 25
3907.68 26
3907.82 25
3907.96 22
3908.11 17
3908.25 9
3908.39 1
3908.54 0
3908.68 0
3908.82 0
3908.97 0
3909.11 0
3909.25 0
3909.40 0
3909.54 14
3909.68 29
3909.83 43
3909.97 55
3910.11 65
3910.26 69
3910.40 70
3910.54 67
3910.69 62
3910.83 55
3910.97 49
3911.12 43
3911.26 40
3911.40 38
3911.55 39
3911.69 41
3911.83 44
3911.98 46
3912.12 47
3912.26 47
3912.41 45
3912.55 41
3912.69 37
3912.84 33
3912.98 29
3913.12 28
3913.27 29
3913.41 33
3913.55 39
3913.70 47
3913.84 57
3913.98 66
3914.13 75
3914.27 82
3914.41 86
3914.56 88
3914.70 86
3914.84 81
3914.99 74
3915.13 65
3915.27 55
3915.42 45
3915.56 36
3915.70 28
3915.85 22
3915.99 17
3916.13 13
3916.28 11
3916.42 9
3916.56 7
3916.71 6
3916.85 5
3916.99 5
3917.14 5
3917.28 7
3917.43 10
3917.57 13
3917.71 16
3917.86 19
3918.00 21
3918.14 22
3918.29 21
3918.43 20
3918.57 17
3918.72 13
3918.86 9
3919.00 5
3919.15 2
3919.29 0
3919.43 0
3919.58 3
3919.72 8
3919.86 15
3920.01 22
3920.15 28
3920.30 32
3920.44 34
3920.58 35
3920.73 34
3920.87 32
3921.01 31
3921.16 30
3921.30 29
3921.44 28
3921.59 25
3921.73 22
3921.87 17
3922.02 13
3922.16 8
3922.30 4
3922.45 1
3922.59 0
3922.74 0
3922.88 1
3923.02 3
3923.17 5
3923.31 7
3923.45 10
3923.60 13
3923.74 17
3923.88 23
3924.03 29
3924.17 35
3924.31 41
3924.46 44
3924.60 46
3924.75 45
3924.89 42
3925.03 39
3925.18 37
3925.32 36
3925.46 37
3925.61 41
3925.75 45
3925.89 50
3926.04 55
3926.18 59
3926.33 63
3926.47 67
3926.61 70
3926.76 74
3926.90 76
3927.04 77
3927.19 76
3927.33 72
3927.47 66
3927.62 58
3927.76 49
3927.91 38
3928.05 28
3928.19 18
3928.34 8
3928.48 0
3928.62 0
3928.77 0
3928.91 0
3929.05 0
3929.20 0
3929.34 0
3929.49 0
3929.63 1
3929.77 8
3929.92 15
3930.06 19
3930.20 23
3930.35 26
3930.49 29
3930.64 33
3930.78 38
3930.92 44
3931.07 50
3931.21 56
3931.35 60
3931.50 62
3931.64 61
3931.78 59
3931.93 57
3932.07 53
3932.22 50
3932.36 47
3932.50 45
3932.65 43
3932.79 41
3932.93 39
3933.08 36
3933.22 33
3933.37 30
3933.51 26
3933.65 22
3933.80 19
3933.94 16
3934.08 15
3934.23 15
3934.37 16
3934.52 18
3934.66 19
3934.80 19
3934.95 19
3935.09 18
3935.24 18
3935.38 17
3935.52 17
3935.67 19
3935.81 22
3935.95 25
3936.10 28
3936.24 32
3936.39 34
3936.53 37
3936.67 38
3936.82 39
3936.96 39
3937.10 40
3937.25 40
3937.39 41
3937.54 41
3937.68 41
3937.82 41
3937.97 40
3938.11 40
3938.26 40
3938.40 40
3938.54 40
3938.69 40
3938.83 40
3938.97 40
3939.12 38
3939.26 36
3939.41 33
3939.55 28
3939.69 24
3939.84 19
3939.98 14
3940.13 10
3940.27 7
3940.41 4
3940.56 2
3940.70 0
3940.85 0
3940.99 0
3941.13 0
3941.28 3
3941.42 7
3941.56 13
3941.71 20
3941.85 27
3942.00 34
3942.14 40
3942.28 45
3942.43 47
3942.57 48
3942.72 46
3942.86 42
3943.00 37
3943.15 31
3943.29 24
3943.44 18
3943.58 13
3943.72 9
3943.87 7
3944.01 6
3944.16 6
3944.30 5
3944.44 5
3944.59 4
3944.73 3
3944.88 4
3945.02 8
3945.16 15
3945.31 25
3945.45 38
3945.59 52
3945.74 66
3945.88 79
3946.03 90
3946.17 97
3946.31 102
3946.46 106
3946.60 108
3946.75 109
3946.89 111
3947.03 113
3947.18 115
3947.32 118
3947.47 121
3947.61 126
3947.75 131
3947.90 138
3948.04 145
3948.19 153
3948.33 160
3948.48 167
3948.62 174
3948.76 182
3948.91 192
3949.05 205
3949.20 219
3949.34 235
3949.48 251
3949.63 265
3949.77 277
3949.92 287
3950.06 296
3950.20 306
3950.35 316
3950.49 328
3950.64 340
3950.78 351
3950.92 359
3951.07 365
3951.21 368
3951.36 368
3951.50 367
3951.64 364
3951.79 360
3951.93 356
3952.08 350
3952.22 344
3952.36 337
3952.51 329
3952.65 321
3952.80 313
3952.94 304
3953.09 295
3953.23 285
3953.37 274
3953.52 260
3953.66 245
3953.81 229
3953.95 213
3954.09 197
3954.24 183
3954.38 171
3954.53 161
3954.67 153
3954.82 146
3954.96 142
3955.10 138
3955.25 136
3955.39 135
3955.54 134
3955.68 133
3955.82 130
3955.97 126
3956.11 121
3956.26 115
3956.40 109
3956.55 104
3956.69 99
3956.83 94
3956.98 90
3957.12 85
3957.27 80
3957.41 73
3957.55 66
3957.70 58
3957.84 50
3957.99 45
3958.13 41
3958.28 40
3958.42 41
3958.56 44
3958.71 47
3958.85 52
3959.00 56
3959.14 61
3959.29 65
3959.43 69
3959.57 72
3959.72 72
3959.86 68
3960.01 60
3960.15 48
3960.29 34
3960.44 19
3960.58 5
3960.73 0
3960.87 0
3961.02 0
3961.16 0
3961.30 0
3961.45 0
3961.59 0
3961.74 0
3961.88 0
3962.03 7
3962.17 17
3962.31 28
3962.46 41
3962.60 54
3962.75 65
3962.89 76
3963.04 83
3963.18 88
3963.32 90
3963.47 89
3963.61 85
3963.76 79
3963.90 72
3964.05 64
3964.19 58
3964.33 54
3964.48 53
3964.62 54
3964.77 56
3964.91 58
3965.06 57
3965.20 55
3965.35 51
3965.49 45
3965.63 40
3965.78 37
3965.92 34
3966.07 33
3966.21 32
3966.36 30
3966.50 27
3966.64 23
3966.79 19
3966.93 18
3967.08 19
3967.22 24
3967.37 31
3967.51 39
3967.65 46
3967.80 50
3967.94 51
3968.09 49
3968.23 44
3968.38 38
3968.52 32
3968.67 28
3968.81 25
3968.95 24
3969.10 24
3969.24 24
3969.39 23
3969.53 22
3969.68 19
3969.82 15
3969.97 10
3970.11 6
3970.25 2
3970.40 1
3970.54 1
3970.69 4
3970.83 8
3970.98 14
3971.12 19
3971.27 24
3971.41 28
3971.55 32
3971.70 37
3971.84 41
3971.99 46
3972.13 51
3972.28 55
3972.42 56
3972.57 55
3972.71 50
3972.85 43
3973.00 35
3973.14 27
3973.29 20
3973.43 14
3973.58 11
3973.72 9
3973.87 8
3974.01 8
3974.15 6
3974.30 4
3974.44 0
3974.59 0
3974.73 0
3974.88 0
3975.02 0
3975.17 0
3975.31 0
3975.46 0
3975.60 8
3975.74 15
3975.89 21
3976.03 26
3976.18 29
3976.32 31
3976.47 32
3976.61 32
3976.76 31
3976.90 29
3977.05 25
3977.19 21
3977.33 16
3977.48 12
3977.62 12
3977.77 14
3977.91 21
3978.06 30
3978.20 40
3978.35 52
3978.49 63
3978.64 74
3978.78 84
3978.92 91
3979.07 96
3979.21 98
3979.36 96
3979.50 91
3979.65 82
3979.79 71
3979.94 59
3980.08 48
3980.23 39
3980.37 32
3980.52 29
3980.66 30
3980.80 34
3980.95 41
3981.09 48
3981.24 56
3981.38 62
3981.53 66
3981.67 68
3981.82 67
3981.96 65
3982.11 62
3982.25 59
3982.40 56
3982.54 54
3982.69 52
3982.83 53
3982.97 54
3983.12 57
3983.26 62
3983.41 65
3983.55 68
3983.70 69
3983.84 66
3983.99 60
3984.13 51
3984.28 41
3984.42 32
3984.57 23
3984.71 17
3984.86 13
3985.00 10
3985.14 9
3985.29 8
3985.43 8
3985.58 8
3985.72 9
3985.87 12
3986.01 17
3986.16 23
3986.30 31
3986.45 39
3986.59 48
3986.74 56
3986.88 62
3987.03 68
3987.17 72
3987.32 73
3987.46 72
3987.60 70
3987.75 65
3987.89 60
3988.04 55
3988.18 53
3988.33 53
3988.47 56
3988.62 61
3988.76 69
3988.91 77
3989.05 83
3989.20 87
3989.34 87
3989.49 84
3989.63 79
3989.78 73
3989.92 67
3990.07 63
3990.21 61
3990.36 61
3990.50 63
3990.65 66
3990.79 70
3990.93 74
3991.08 78
3991.22 81
3991.37 82
3991.51 81
3991.66 78
3991.80 72
3991.95 64
3992.09 55
3992.24 46
3992.38 38
3992.53 31
3992.67 25
3992.82 20
3992.96 18
3993.11 16
3993.25 16
3993.40 17
3993.54 18
3993.69 20
3993.83 23
3993.98 25
3994.12 28
3994.27 30
3994.41 34
3994.56 39
3994.70 44
3994.85 50
3994.99 56
3995.14 61
3995.28 65
3995.43 66
3995.57 64
3995.71 60
3995.86 55
3996.00 48
3996.15 42
3996.29 37
3996.44 33
3996.58 29
3996.73 26
3996.87 22
3997.02 18
3997.16 13
3997.31 6
3997.45 0
3997.60 0
3997.74 0
3997.89 0
3998.03 0
3998.18 0
3998.32 0
3998.47 0
3998.61 2
3998.76 9
3998.90 15
3999.05 20
3999.19 24
3999.34 27
3999.48 30
3999.63 32
3999.77 35
3999.92 38
4000.06 41
4000.21 43
4000.35 46
4000.50 48
4000.64 51
4000.79 55
4000.93 59
4001.08 64
4001.22 69
4001.37 72
4001.51 74
4001.66 72
4001.80 68
4001.95 61
4002.09 51
4002.24 40
4002.38 29
4002.53 19
4002.67 10
4002.82 4
4002.96 1
4003.11 0
4003.25 0
4003.40 1
4003.54 3
4003.69 5
4003.83 6
4003.98 8
4004.12 11
4004.27 15
4004.41 20
4004.56 26
4004.70 32
4004.85 38
4004.99 42
4005.14 46
4005.28 47
4005.43 47
4005.57 46
4005.72 43
4005.86 40
4006.01 37
4006.15 34
4006.30 30
4006.44 28
4006.59 26
4006.73 25
4006.88 26
4007.02 28
4007.17 32
4007.31 35
4007.46 38
4007.61 40
4007.75 39
4007.90 36
4008.04 33
4008.19 29
4008.33 25
4008.48 24
4008.62 24
4008.77 25
4008.91 28
4009.06 30
4009.20 32
4009.35 34
4009.49 34
4009.64 35
4009.78 35
4009.93 36
4010.07 37
4010.22 39
4010.36 40
4010.51 43
4010.65 45
4010.80 47
4010.94 48
4011.09 48
4011.23 48
4011.38 47
4011.52 46
4011.67 45
4011.81 44
4011.96 44
4012.10 44
4012.25 45
4012.40 46
4012.54 46
4012.69 45
4012.83 44
4012.98 42
4013.12 39
4013.27 38
4013.41 39
4013.56 43
4013.70 49
4013.85 57
4013.99 64
4014.14 69
4014.28 71
4014.43 71
4014.57 68
4014.72 65
4014.86 63
4015.01 63
4015.15 67
4015.30 73
4015.44 80
4015.59 87
4015.74 94
4015.88 98
4016.03 101
4016.17 103
4016.32 103
4016.46 102
4016.61 101
4016.75 100
4016.90 99
4017.04 98
4017.19 97
4017.33 97
4017.48 96
4017.62 95
4017.77 92
4017.91 88
4018.06 82
4018.21 75
4018.35 67
4018.50 60
4018.64 55
4018.79 53
4018.93 54
4019.08 58
4019.22 64
4019.37 72
4019.51 80
4019.66 88
4019.80 95
4019.95 100
4020.09 102
4020.24 102
4020.39 98
4020.53 93
4020.68 85
4020.82 76
4020.97 67
4021.11 59
4021.26 52
4021.40 47
4021.55 45
4021.69 46
4021.84 48
4021.98 50
4022.13 54
4022.27 57
4022.42 60
4022.57 61
4022.71 61
4022.86 60
4023.00 58
4023.15 54
4023.29 50
4023.44 46
4023.58 42
4023.73 38
4023.87 36
4024.02 35
4024.16 35
4024.31 36
4024.46 37
4024.60 37
4024.75 38
4024.89 38
4025.04 40
4025.18 43
4025.33 49
4025.47 56
4025.62 63
4025.76 71
4025.91 77
4026.06 81
4026.20 82
4026.35 81
4026.49 78
4026.64 74
4026.78 70
4026.93 66
4027.07 62
4027.22 59
4027.36 56
4027.51 55
4027.66 54
4027.80 55
4027.95 57
4028.09 61
4028.24 67
4028.38 73
4028.53 80
4028.67 86
4028.82 90
4028.96 92
4029.11 91
4029.26 87
4029.40 80
4029.55 73
4029.69 64
4029.84 56
4029.98 49
4030.13 43
4030.27 39
4030.42 36
4030.57 34
4030.71 32
4030.86 30
4031.00 26
4031.15 21
4031.29 15
4031.44 6
4031.58 0
4031.73 0
4031.88 0
4032.02 0
4032.17 0
4032.31 0
4032.46 0
4032.60 0
4032.75 9
4032.89 20
4033.04 30
4033.19 36
4033.33 41
4033.48 44
4033.62 46
4033.77 48
4033.91 50
4034.06 52
4034.20 54
4034.35 54
4034.50 53
4034.64 50
4034.79 46
4034.93 41
4035.08 36
4035.22 33
4035.37 32
4035.51 33
4035.66 37
4035.81 43
4035.95 50
4036.10 58
4036.24 64
4036.39 69
4036.53 73
4036.68 76
4036.83 78
4036.97 80
4037.12 83
4037.26 86
4037.41 90
4037.55 93
4037.70 94
4037.85 92
4037.99 88
4038.14 81
4038.28 73
4038.43 64
4038.57 56
4038.72 50
4038.86 45
4039.01 41
4039.16 38
4039.30 36
4039.45 33
4039.59 29
4039.74 25
4039.88 23
4040.03 22
4040.18 23
4040.32 28
4040.47 36
4040.61 45
4040.76 56
4040.90 66
4041.05 75
4041.20 83
4041.34 90
4041.49 95
4041.63 99
4041.78 102
4041.92 104
4042.07 103
4042.22 100
4042.36 95
4042.51 86
4042.65 75
4042.80 64
4042.94 52
4043.09 43
4043.24 35
4043.38 30
4043.53 26
4043.67 23
4043.82 21
4043.97 19
4044.11 16
4044.26 15
4044.40 14
4044.55 15
4044.69 19
4044.84 24
4044.99 32
4045.13 41
4045.28 49
4045.42 55
4045.57 59
4045.71 60
4045.86 59
4046.01 56
4046.15 53
4046.30 50
4046.44 48
4046.59 46
4046.74 45
4046.88 44
4047.03 43
4047.17 40
4047.32 37
4047.46 33
4047.61 30
4047.76 27
4047.90 24
4048.05 23
4048.19 23
4048.34 24
4048.49 26
4048.63 29
4048.78 31
4048.92 34
4049.07 36
4049.21 38
4049.36 39
4049.51 39
4049.65 39
4049.80 39
4049.94 40
4050.09 40
4050.24 39
4050.38 39
4050.53 38
4050.67 36
4050.82 33
4050.97 30
4051.11 26
4051.26 22
4051.40 18
4051.55 16
4051.69 15
4051.84 15
4051.99 17
4052.13 19
4052.28 21
4052.42 23
4052.57 23
4052.72 23
4052.86 21
4053.01 19
4053.15 18
4053.30 18
4053.45 19
4053.59 22
4053.74 26
4053.88 31
4054.03 34
4054.18 36
4054.32 36
4054.47 34
4054.61 30
4054.76 25
4054.91 21
4055.05 17
4055.20 15
4055.34 13
4055.49 11
4055.64 8
4055.78 3
4055.93 0
4056.07 0
4056.22 0
4056.36 0
4056.51 0
4056.66 0
4056.80 1
4056.95 8
4057.09 14
4057.24 18
4057.39 20
4057.53 20
4057.68 17
4057.83 13
4057.97 8
4058.12 2
4058.26 0
4058.41 0
4058.56 0
4058.70 0
4058.85 0
4058.99 0
4059.14 0
4059.29 0
4059.43 2
4059.58 3
4059.72 4
4059.87 6
4060.02 9
4060.16 12
4060.31 16
4060.45 21
4060.60 26
4060.75 31
4060.89 37
4061.04 42
4061.18 46
4061.33 49
4061.48 49
4061.62 47
4061.77 43
4061.91 38
4062.06 33
4062.21 29
4062.35 26
4062.50 25
4062.65 25
4062.79 26
4062.94 29
4063.08 33
4063.23 38
4063.38 44
4063.52 51
4063.67 58
4063.81 65
4063.96 71
4064.11 75
4064.25 77
4064.40 75
4064.54 71
4064.69 64
4064.84 56
4064.98 47
4065.13 39
4065.28 34
4065.42 31
4065.57 31
4065.71 34
4065.86 38
4066.01 43
4066.15 47
4066.30 48
4066.44 47
4066.59 43
4066.74 38
4066.88 32
4067.03 28
4067.18 25
4067.32 25
4067.47 27
4067.61 31
4067.76 36
4067.91 39
4068.05 41
4068.20 40
4068.35 37
4068.49 32
4068.64 27
4068.78 21
4068.93 16
4069.08 13
4069.22 13
4069.37 15
4069.51 19
4069.66 23
4069.81 28
4069.95 32
4070.10 36
4070.25 38
4070.39 39
4070.54 39
4070.68 38
4070.83 35
4070.98 32
4071.12 29
4071.27 25
4071.42 22
4071.56 20
4071.71 18
4071.86 18
4072.00 17
4072.15 16
4072.29 15
4072.44 13
4072.59 10
4072.73 8
4072.88 7
4073.03 9
4073.17 13
4073.32 19
4073.46 28
4073.61 37
4073.76 47
4073.90 57
4074.05 65
4074.20 73
4074.34 80
4074.49 86
4074.63 92
4074.78 96
4074.93 98
4075.07 98
4075.22 96
4075.37 92
4075.51 88
4075.66 84
4075.81 81
4075.95 80
4076.10 80
4076.24 84
4076.39 89
4076.54 95
4076.68 101
4076.83 105
4076.98 107
4077.12 106
4077.27 102
4077.42 95
4077.56 88
4077.71 81
4077.85 76
4078.00 71
4078.15 68
4078.29 64
4078.44 60
4078.59 53
4078.73 45
4078.88 36
4079.03 27
4079.17 18
4079.32 11
4079.46 5
4079.61 1
4079.76 0
4079.90 0
4080.05 0
4080.20 0
4080.34 0
4080.49 0
4080.64 0
4080.78 0
4080.93 1
4081.08 5
4081.22 9
4081.37 11
4081.51 13
4081.66 14
4081.81 14
4081.95 16
4082.10 18
4082.25 22
4082.39 28
4082.54 34
4082.69 39
4082.83 43
4082.98 44
4083.13 42
4083.27 37
4083.42 32
4083.57 26
4083.71 21
4083.86 18
4084.00 17
4084.15 17
4084.30 17
4084.44 18
4084.59 18
4084.74 18
4084.88 19
4085.03 22
4085.18 25
4085.32 29
4085.47 34
4085.62 37
4085.76 39
4085.91 38
4086.06 37
4086.20 35
4086.35 33
4086.50 34
4086.64 36
4086.79 41
4086.93 46
4087.08 53
4087.23 58
4087.37 61
4087.52 62
4087.67 61
4087.81 58
4087.96 53
4088.11 49
4088.25 45
4088.40 42
4088.55 38
4088.69 34
4088.84 30
4088.99 26
4089.13 22
4089.28 19
4089.43 17
4089.57 18
4089.72 20
4089.87 24
4090.01 28
4090.16 33
4090.31 36
4090.45 39
4090.60 41
4090.75 43
4090.89 44
4091.04 45
4091.19 47
4091.33 48
4091.48 49
4091.63 49
4091.77 47
4091.92 44
4092.07 40
4092.21 35
4092.36 30
4092.51 26
4092.65 24
4092.80 24
4092.95 26
4093.09 30
4093.24 33
4093.39 36
4093.53 39
4093.68 40
4093.83 41
4093.97 43
4094.12 45
4094.27 48
4094.41 52
4094.56 56
4094.71 58
4094.85 60
4095.00 60
4095.15 59
4095.29 57
4095.44 56
4095.59 55
4095.73 55
4095.88 57
4096.03 60
4096.17 65
4096.32 70
4096.47 75
4096.61 80
4096.76 83
4096.91 83
4097.05 82
4097.20 78
4097.35 73
4097.49 68
4097.64 62
4097.79 56
4097.93 50
4098.08 43
4098.23 35
4098.37 28
4098.52 23
4098.67 19
4098.81 19
4098.96 23
4099.11 29
4099.25 36
4099.40 42
4099.55 47
4099.69 49
4099.84 49
4099.99 49
4100.13 48
4100.28 49
4100.43 50
4100.57 52
4100.72 53
4100.87 53
4101.02 50
4101.16 46
4101.31 40
4101.46 34
4101.60 29
4101.75 25
4101.90 23
4102.04 23
4102.19 24
4102.34 27
4102.48 30
4102.63 34
4102.78 37
4102.92 39
4103.07 40
4103.22 40
4103.36 40
4103.51 39
4103.66 37
4103.80 35
4103.95 33
4104.10 30
4104.25 26
4104.39 23
4104.54 20
4104.69 19
4104.83 19
4104.98 20
4105.13 22
4105.27 25
4105.42 29
4105.57 32
4105.71 36
4105.86 38
4106.01 39
4106.15 40
4106.30 40
4106.45 41
4106.60 42
4106.74 45
4106.89 50
4107.04 55
4107.18 61
4107.33 65
4107.48 69
4107.62 71
4107.77 72
4107.92 71
4108.06 71
4108.21 70
4108.36 71
4108.51 73
4108.65 76
4108.80 79
4108.95 80
4109.09 79
4109.24 75
4109.39 69
4109.53 61
4109.68 53
4109.83 46
4109.97 42
4110.12 40
4110.27 42
4110.42 46
4110.56 51
4110.71 57
4110.86 63
4111.00 69
4111.15 74
4111.30 79
4111.44 82
4111.59 85
4111.74 87
4111.89 89
4112.03 91
4112.18 93
4112.33 93
4112.47 93
4112.62 91
4112.77 89
4112.91 84
4113.06 79
4113.21 73
4113.36 68
4113.50 64
4113.65 60
4113.80 59
4113.94 59
4114.09 60
4114.24 62
4114.38 63
4114.53 63
4114.68 61
4114.83 57
4114.97 51
4115.12 46
4115.27 40
4115.41 36
4115.56 34
4115.71 34
4115.86 35
4116.00 36
4116.15 38
4116.30 40
4116.44 41
4116.59 42
4116.74 44
4116.88 48
4117.03 53
4117.18 59
4117.33 66
4117.47 72
4117.62 78
4117.77 81
4117.91 82
4118.06 81
4118.21 78
4118.36 76
4118.50 74
4118.65 73
4118.80 74
4118.94 76
4119.09 78
4119.24 79
4119.39 78
4119.53 76
4119.68 71
4119.83 65
4119.97 57
4120.12 48
4120.27 38
4120.42 28
4120.56 18
4120.71 10
4120.86 4
4121.00 0
4121.15 0
4121.30 0
4121.45 2
4121.59 4
4121.74 6
4121.89 8
4122.03 9
4122.18 8
4122.33 7
4122.48 5
4122.62 3
4122.77 1
4122.92 0
4123.06 0
4123.21 0
4123.36 0
4123.51 1
4123.65 2
4123.80 4
4123.95 6
4124.09 8
4124.24 9
4124.39 9
4124.54 8
4124.68 6
4124.83 2
4124.98 0
4125.13 0
4125.27 0
4125.42 0
4125.57 0
4125.71 0
4125.86 0
4126.01 4
4126.16 10
4126.30 14
4126.45 19
4126.60 23
4126.74 31
4126.89 41
4127.04 55
4127.19 71
4127.33 89
4127.48 105
4127.63 118
4127.78 126
4127.92 130
4128.07 130
4128.22 128
4128.36 123
4128.51 118
4128.66 113
4128.81 107
4128.95 102
4129.10 96
4129.25 90
4129.40 84
4129.54 79
4129.69 76
4129.84 75
4129.99 76
4130.13 79
4130.28 81
4130.43 83
4130.57 84
4130.72 82
4130.87 77
4131.02 71
4131.16 63
4131.31 57
4131.46 52
4131.61 49
4131.75 50
4131.90 52
4132.05 56
4132.20 59
4132.34 60
4132.49 60
4132.64 58
4132.78 55
4132.93 52
4133.08 48
4133.23 45
4133.37 41
4133.52 36
4133.67 31
4133.82 25
4133.96 19
4134.11 13
4134.26 9
4134.41 7
4134.55 7
4134.70 9
4134.85 11
4135.00 15
4135.14 18
4135.29 20
4135.44 22
4135.59 24
4135.73 24
4135.88 23
4136.03 21
4136.17 18
4136.32 16
4136.47 13
4136.62 12
4136.76 11
4136.91 12
4137.06 14
4137.21 16
4137.35 18
4137.50 20
4137.65 20
4137.80 20
4137.94 20
4138.09 20
4138.24 21
4138.39 22
4138.53 24
4138.68 28
4138.83 32
4138.98 35
4139.12 38
4139.27 40
4139.42 40
4139.57 40
4139.71 39
4139.86 39
4140.01 40
4140.16 42
4140.30 44
4140.45 48
4140.60 51
4140.75 54
4140.89 56
4141.04 57
4141.19 57
4141.34 57
4141.48 55
4141.63 52
4141.78 48
4141.93 42
4142.07 36
4142.22 29
4142.37 22
4142.52 15
4142.66 11
4142.81 9
4142.96 10
4143.11 13
4143.25 18
4143.40 24
4143.55 29
4143.70 33
4143.84 34
4143.99 33
4144.14 29
4144.29 24
4144.43 17
4144.58 11
4144.73 6
4144.88 3
4145.02 2
4145.17 3
4145.32 6
4145.47 11
4145.62 17
4145.76 23
4145.91 30
4146.06 36
4146.21 42
4146.35 48
4146.50 53
4146.65 58
4146.80 63
4146.94 68
4147.09 72
4147.24 74
4147.39 76
4147.53 75
4147.68 73
4147.83 69
4147.98 64
4148.12 59
4148.27 54
4148.42 49
4148.57 44
4148.72 40
4148.86 35
4149.01 31
4149.16 26
4149.31 21
4149.45 17
4149.60 15
4149.75 16
4149.90 19
4150.04 25
4150.19 32
4150.34 38
4150.49 42
4150.64 42
4150.78 39
4150.93 34
4151.08 27
4151.23 20
4151.37 16
4151.52 15
4151.67 17
4151.82 21
4151.96 27
4152.11 33
4152.26 38
4152.41 41
4152.56 42
4152.70 40
4152.85 36
4153.00 32
4153.15 28
4153.29 26
4153.44 26
4153.59 29
4153.74 33
4153.88 39
4154.03 45
4154.18 51
4154.33 57
4154.48 62
4154.62 68
4154.77 73
4154.92 79
4155.07 83
4155.21 85
4155.36 85
4155.51 83
4155.66 78
4155.81 72
4155.95 66
4156.10 62
4156.25 58
4156.40 56
4156.54 55
4156.69 53
4156.84 51
4156.99 49
4157.14 46
4157.28 44
4157.43 43
4157.58 43
4157.73 43
4157.87 42
4158.02 39
4158.17 34
4158.32 27
4158.47 19
4158.61 10
4158.76 3
4158.91 0
4159.06 0
4159.21 0
4159.35 0
4159.50 0
4159.65 0
4159.80 0
4159.94 0
4160.09 0
4160.24 0
4160.39 1
4160.54 5
4160.68 13
4160.83 23
4160.98 34
4161.13 44
4161.28 53
4161.42 58
4161.57 61
4161.72 61
4161.87 59
4162.01 57
4162.16 55
4162.31 55
4162.46 55
4162.61 56
4162.75 55
4162.90 54
4163.05 51
4163.20 47
4163.35 42
4163.49 37
4163.64 32
4163.79 28
4163.94 24
4164.09 22
4164.23 19
4164.38 18
4164.53 18
4164.68 19
4164.82 21
4164.97 22
4165.12 24
4165.27 26
4165.42 27
4165.56 28
4165.71 29
4165.86 29
4166.01 29
4166.16 29
4166.30 28
4166.45 27
4166.60 26
4166.75 24
4166.90 24
4167.04 24
4167.19 26
4167.34 29
4167.49 32
4167.64 36
4167.78 39
4167.93 41
4168.08 42
4168.23 43
4168.38 44
4168.52 46
4168.67 49
4168.82 51
4168.97 52
4169.12 52
4169.26 50
4169.41 46
4169.56 42
4169.71 37
4169.86 35
4170.00 35
4170.15 39
4170.30 46
4170.45 55
4170.60 64
4170.74 72
4170.89 77
4171.04 79
4171.19 79
4171.34 77
4171.48 75
4171.63 73
4171.78 73
4171.93 74
4172.08 76
4172.22 78
4172.37 80
4172.52 81
4172.67 82
4172.82 83
4172.97 83
4173.11 82
4173.26 81
4173.41 78
4173.56 75
4173.71 72
4173.85 69
4174.00 67
4174.15 67
4174.30 69
4174.45 72
4174.59 77
4174.74 81
4174.89 83
4175.04 84
4175.19 82
4175.33 79
4175.48 76
4175.63 72
4175.78 70
4175.93 69
4176.08 70
4176.22 70
4176.37 71
4176.52 69
4176.67 66
4176.82 62
4176.96 57
4177.11 53
4177.26 50
4177.41 50
4177.56 53
4177.71 57
4177.85 62
4178.00 65
4178.15 67
4178.30 65
4178.45 61
4178.59 54
4178.74 47
4178.89 39
4179.04 33
4179.19 29
4179.34 28
4179.48 30
4179.63 33
4179.78 36
4179.93 38
4180.08 38
4180.22 35
4180.37 30
4180.52 24
4180.67 18
4180.82 15
4180.97 15
4181.11 18
4181.26 24
4181.41 32
4181.56 41
4181.71 49
4181.85 55
4182.00 59
4182.15 61
4182.30 61
4182.45 59
4182.60 55
4182.74 51
4182.89 47
4183.04 43
4183.19 40
4183.34 37
4183.49 36
4183.63 35
4183.78 35
4183.93 36
4184.08 38
4184.23 41
4184.38 44
4184.52 49
4184.67 53
4184.82 58
4184.97 60
4185.12 59
4185.27 56
4185.41 50
4185.56 42
4185.71 33
4185.86 25
4186.01 17
4186.15 12
4186.30 8
4186.45 6
4186.60 5
4186.75 7
4186.90 10
4187.04 13
4187.19 17
4187.34 22
4187.49 25
4187.64 28
4187.79 28
4187.93 27
4188.08 24
4188.23 19
4188.38 14
4188.53 9
4188.68 3
4188.82 0
4188.97 0
4189.12 0
4189.27 0
4189.42 0
4189.57 0
4189.72 0
4189.86 0
4190.01 0
4190.16 3
4190.31 6
4190.46 10
4190.61 15
4190.75 20
4190.90 26
4191.05 33
4191.20 40
4191.35 47
4191.50 54
4191.64 60
4191.79 64
4191.94 68
4192.09 71
4192.24 73
4192.39 77
4192.53 81
4192.68 86
4192.83 92
4192.98 97
4193.13 101
4193.28 102
4193.43 101
4193.57 97
4193.72 92
4193.87 87
4194.02 82
4194.17 79
4194.32 78
4194.46 77
4194.61 76
4194.76 73
4194.91 69
4195.06 63
4195.21 55
4195.36 47
4195.50 40
4195.65 36
4195.80 34
4195.95 36
4196.10 40
4196.25 47
4196.39 54
4196.54 62
4196.69 69
4196.84 74
4196.99 77
4197.14 79
4197.29 79
4197.43 78
4197.58 78
4197.73 78
4197.88 80
4198.03 83
4198.18 87
4198.33 91
4198.47 95
4198.62 100
4198.77 104
4198.92 108
4199.07 114
4199.22 121
4199.37 130
4199.51 140
4199.66 152
4199.81 164
4199.96 174
4200.11 182
4200.26 186
4200.41 187
4200.55 185
4200.70 182
4200.85 180
4201.00 178
4201.15 180
4201.30 184
4201.45 191
4201.59 200
4201.74 210
4201.89 221
4202.04 232
4202.19 244
4202.34 258
4202.49 274
4202.63 295
4202.78 318
4202.93 346
4203.08 376
4203.23 410
4203.38 447
4203.53 488
4203.67 532
4203.82 581
4203.97 633
4204.12 688
4204.27 743
4204.42 799
4204.57 852
4204.71 902
4204.86 949
4205.01 993
4205.16 1034
4205.31 1075
4205.46 1114
4205.61 1154
4205.76 1192
4205.90 1229
4206.05 1265
4206.20 1297
4206.35 1326
4206.50 1350
4206.65 1370
4206.80 1383
4206.94 1390
4207.09 1391
4207.24 1386
4207.39 1378
4207.54 1366
4207.69 1351
4207.84 1335
4207.99 1316
4208.13 1295
4208.28 1271
4208.43 1244
4208.58 1213
4208.73 1180
4208.88 1144
4209.03 1107
4209.18 1068
4209.32 1029
4209.47 990
4209.62 952
4209.77 916
4209.92 882
4210.07 850
4210.22 820
4210.37 790
4210.51 760
4210.66 729
4210.81 697
4210.96 664
4211.11 630
4211.26 597
4211.41 565
4211.56 534
4211.70 507
4211.85 483
4212.00 464
4212.15 448
4212.30 437
4212.45 428
4212.60 420
4212.75 411
4212.89 400
4213.04 385
4213.19 368
4213.34 349
4213.49 329
4213.64 309
4213.79 290
4213.94 273
4214.08 258
4214.23 245
4214.38 234
4214.53 226
4214.68 220
4214.83 215
4214.98 211
4215.13 207
4215.28 202
4215.42 197
4215.57 193
4215.72 191
4215.87 192
4216.02 196
4216.17 203
4216.32 212
4216.47 221
4216.61 227
4216.76 229
4216.91 226
4217.06 217
4217.21 206
4217.36 192
4217.51 178
4217.66 166
4217.81 156
4217.95 148
4218.10 143
4218.25 139
4218.40 137
4218.55 136
4218.70 136
4218.85 137
4219.00 140
4219.15 144
4219.29 148
4219.44 151
4219.59 153
4219.74 153
4219.89 151
4220.04 146
4220.19 141
4220.34 134
4220.49 127
4220.63 121
4220.78 115
4220.93 109
4221.08 103
4221.23 97
4221.38 92
4221.53 87
4221.68 83
4221.83 80
4221.98 78
4222.12 76
4222.27 73
4222.42 70
4222.57 67
4222.72 65
4222.87 64
4223.02 64
4223.17 65
4223.32 68
4223.46 70
4223.61 73
4223.76 75
4223.91 77
4224.06 79
4224.21 82
4224.36 85
4224.51 89
4224.66 93
4224.81 97
4224.95 100
4225.10 101
4225.25 100
4225.40 96
4225.55 92
4225.70 86
4225.85 80
4226.00 74
4226.15 69
4226.30 66
4226.45 63
4226.59 63
4226.74 63
4226.89 64
4227.04 67
4227.19 70
4227.34 74
4227.49 78
4227.64 82
4227.79 87
4227.94 92
4228.08 96
4228.23 101
4228.38 105
4228.53 107
4228.68 108
4228.83 108
4228.98 105
4229.13 101
4229.28 95
4229.43 88
4229.58 81
4229.72 74
4229.87 68
4230.02 64
4230.17 62
4230.32 63
4230.47 67
4230.62 73
4230.77 81
4230.92 89
4231.07 97
4231.22 104
4231.36 111
4231.51 117
4231.66 122
4231.81 126
4231.96 129
4232.11 129
4232.26 126
4232.41 119
4232.56 108
4232.71 95
4232.86 80
4233.00 65
4233.15 51
4233.30 42
4233.45 36
4233.60 35
4233.75 36
4233.90 40
4234.05 46
4234.20 52
4234.35 56
4234.50 59
4234.65 60
4234.79 60
4234.94 58
4235.09 55
4235.24 52
4235.39 50
4235.54 49
4235.69 50
4235.84 50
4235.99 51
4236.14 50
4236.29 49
4236.44 45
4236.59 40
4236.73 34
4236.88 28
4237.03 23
4237.18 19
4237.33 16
4237.48 13
4237.63 9
4237.78 6
4237.93 1
4238.08 0
4238.23 0
4238.38 0
4238.53 0
4238.67 0
4238.82 2
4238.97 11
4239.12 21
4239.27 30
4239.42 37
4239.57 40
4239.72 39
4239.87 33
4240.02 24
4240.17 13
4240.32 3
4240.47 0
4240.61 0
4240.76 0
4240.91 0
4241.06 0
4241.21 0
4241.36 2
4241.51 6
4241.66 8
4241.81 8
4241.96 7
4242.11 6
4242.26 5
4242.41 4
4242.56 4
4242.70 3
4242.85 2
4243.00 2
4243.15 2
4243.30 3
4243.45 6
4243.60 10
4243.75 16
4243.90 23
4244.05 31
4244.20 39
4244.35 45
4244.50 50
4244.65 53
4244.80 53
4244.94 51
4245.09 48
4245.24 44
4245.39 40
4245.54 37
4245.69 35
4245.84 33
4245.99 31
4246.14 29
4246.29 26
4246.44 22
4246.59 17
4246.74 12
4246.89 8
4247.04 5
4247.19 4
4247.33 4
4247.48 6
4247.63 9
4247.78 13
4247.93 15
4248.08 17
4248.23 17
4248.38 15
4248.53 13
4248.68 10
4248.83 8
4248.98 8
4249.13 9
4249.28 12
4249.43 15
4249.58 17
4249.73 17
4249.88 15
4250.02 11
4250.17 5
4250.32 0
4250.47 0
4250.62 0
4250.77 0
4250.92 0
4251.07 0
4251.22 0
4251.37 0
4251.52 4
4251.67 12
4251.82 21
4251.97 29
4252.12 35
4252.27 39
4252.42 42
4252.57 43
4252.71 43
4252.86 42
4253.01 41
4253.16 39
4253.31 37
4253.46 36
4253.61 36
4253.76 37
4253.91 38
4254.06 40
4254.21 42
4254.36 44
4254.51 47
4254.66 49
4254.81 51
4254.96 51
4255.11 50
4255.26 48
4255.41 44
4255.56 40
4255.71 35
4255.85 32
4256.00 32
4256.15 35
4256.30 40
4256.45 47
4256.60 55
4256.75 63
4256.90 69
4257.05 74
4257.20 78
4257.35 81
4257.50 84
4257.65 86
4257.80 89
4257.95 91
4258.10 93
4258.25 94
4258.40 93
4258.55 91
4258.70 87
4258.85 83
4259.00 80
4259.15 78
4259.30 77
4259.44 78
4259.59 80
4259.74 82
4259.89 82
4260.04 82
4260.19 79
4260.34 75
4260.49 70
4260.64 65
4260.79 61
4260.94 59
4261.09 57
4261.24 57
4261.39 56
4261.54 54
4261.69 50
4261.84 44
4261.99 37
4262.14 29
4262.29 21
4262.44 15
4262.59 11
4262.74 10
4262.89 11
4263.04 13
4263.19 15
4263.34 16
4263.49 16
4263.63 15
4263.78 12
4263.93 8
4264.08 3
4264.23 0
4264.38 0
4264.53 0
4264.68 0
4264.83 0
4264.98 0
4265.13 0
4265.28 0
4265.43 4
4265.58 10
4265.73 16
4265.88 22
4266.03 26
4266.18 29
4266.33 32
4266.48 34
4266.63 36
4266.78 37
4266.93 39
4267.08 40
4267.23 41
4267.38 43
4267.53 45
4267.68 47
4267.83 48
4267.98 50
4268.13 50
4268.28 50
4268.43 48
4268.58 46
4268.73 43
4268.88 39
4269.03 35
4269.18 30
4269.32 26
4269.47 24
4269.62 23
4269.77 26
4269.92 31
4270.07 40
4270.22 50
4270.37 59
4270.52 66
4270.67 69
4270.82 67
4270.97 61
4271.12 52
4271.27 44
4271.42 36
4271.57 32
4271.72 31
4271.87 32
4272.02 34
4272.17 37
4272.32 38
4272.47 38
4272.62 36
4272.77 34
4272.92 32
4273.07 32
4273.22 34
4273.37 38
4273.52 44
4273.67 51
4273.82 59
4273.97 66
4274.12 73
4274.27 77
4274.42 80
4274.57 83
4274.72 85
4274.87 87
4275.02 90
4275.17 94
4275.32 98
4275.47 101
4275.62 104
4275.77 106
4275.92 107
4276.07 109
4276.22 111
4276.37 112
4276.52 113
4276.67 114
4276.82 112
4276.97 109
4277.12 103
4277.27 95
4277.42 86
4277.57 78
4277.72 71
4277.87 66
4278.02 63
4278.17 63
4278.32 63
4278.47 65
4278.62 67
4278.77 70
4278.92 73
4279.07 77
4279.22 82
4279.37 87
4279.52 93
4279.67 97
4279.82 99
4279.97 99
4280.12 97
4280.27 94
4280.42 90
4280.57 86
4280.72 84
4280.87 83
4281.02 84
4281.17 84
4281.32 84
4281.47 84
4281.62 83
4281.77 83
4281.92 83
4282.07 87
4282.22 94
4282.37 105
4282.52 121
4282.67 140
4282.82 161
4282.97 183
4283.12 205
4283.27 223
4283.42 237
4283.57 246
4283.72 250
4283.87 249
4284.02 244
4284.17 238
4284.32 230
4284.47 223
4284.62 216
4284.77 209
4284.92 200
4285.07 188
4285.22 173
4285.37 157
4285.52 139
4285.67 123
4285.82 109
4285.97 98
4286.12 91
4286.27 85
4286.42 82
4286.57 79
4286.72 77
4286.87 75
4287.02 74
4287.17 74
4287.32 74
4287.47 74
4287.62 73
4287.77 71
4287.92 68
4288.07 64
4288.22 61
4288.37 59
4288.52 61
4288.67 65
4288.82 72
4288.97 81
4289.12 90
4289.27 99
4289.42 106
4289.57 110
4289.72 112
4289.87 112
4290.02 111
4290.17 111
4290.32 112
4290.47 114
4290.62 118
4290.77 124
4290.92 131
4291.07 137
4291.22 144
4291.37 149
4291.52 154
4291.67 158
4291.82 162
4291.97 166
4292.12 171
4292.27 176
4292.42 182
4292.57 186
4292.72 191
4292.87 194
4293.02 196
4293.17 198
4293.32 200
4293.47 202
4293.62 206
4293.77 211
4293.92 219
4294.08 228
4294.23 238
4294.38 250
4294.53 263
4294.68 278
4294.83 295
4294.98 313
4295.13 333
4295.28 354
4295.43 373
4295.58 390
4295.73 401
4295.88 406
4296.03 404
4296.18 395
4296.33 380
4296.48 362
4296.63 341
4296.78 322
4296.93 305
4297.08 292
4297.23 284
4297.38 280
4297.53 280
4297.68 283
4297.83 288
4297.98 292
4298.13 295
4298.28 296
4298.43 294
4298.58 289
4298.73 282
4298.88 272
4299.03 262
4299.18 252
4299.33 244
4299.48 237
4299.64 231
4299.79 226
4299.94 221
4300.09 215
4300.24 207
4300.39 199
4300.54 191
4300.69 185
4300.84 181
4300.99 180
4301.14 182
4301.29 186
4301.44 191
4301.59 196
4301.74 202
4301.89 208
4302.04 215
4302.19 220
4302.34 225
4302.49 228
4302.64 229
4302.79 228
4302.94 224
4303.09 217
4303.24 210
4303.39 201
4303.54 192
4303.69 183
4303.84 175
4304.00 168
4304.15 161
4304.30 155
4304.45 149
4304.60 144
4304.75 140
4304.90 137
4305.05 134
4305.20 133
4305.35 132
4305.50 133
4305.65 135
4305.80 137
4305.95 141
4306.10 147
4306.25 154
4306.40 161
4306.55 168
4306.70 174
4306.85 179
4307.00 182
4307.15 185
4307.30 188
4307.46 194
4307.61 203
4307.76 215
4307.91 230
4308.06 247
4308.21 264
4308.36 278
4308.51 288
4308.66 294
4308.81 295
4308.96 294
4309.11 292
4309.26 289
4309.41 288
4309.56 289
4309.71 291
4309.86 293
4310.01 293
4310.16 292
4310.31 288
4310.46 282
4310.62 276
4310.77 271
4310.92 268
4311.07 268
4311.22 272
4311.37 277
4311.52 283
4311.67 289
4311.82 293
4311.97 295
4312.12 295
4312.27 294
4312.42 291
4312.57 287
4312.72 282
4312.87 277
4313.02 271
4313.17 263
4313.32 253
4313.48 241
4313.63 227
4313.78 213
4313.93 199
4314.08 186
4314.23 176
4314.38 169
4314.53 164
4314.68 161
4314.83 159
4314.98 156
4315.13 154
4315.28 152
4315.43 150
4315.58 150
4315.73 150
4315.88 150
4316.04 149
4316.19 146
4316.34 142
4316.49 135
4316.64 128
4316.79 122
4316.94 117
4317.09 115
4317.24 115
4317.39 119
4317.54 124
4317.69 131
4317.84 138
4317.99 144
4318.14 148
4318.29 151
4318.45 153
4318.60 154
4318.75 154
4318.90 155
4319.05 156
4319.20 159
4319.35 161
4319.50 164
4319.65 167
4319.80 169
4319.95 172
4320.10 175
4320.25 177
4320.40 180
4320.55 182
4320.71 182
4320.86 181
4321.01 176
4321.16 169
4321.31 160
4321.46 151
4321.61 142
4321.76 136
4321.91 132
4322.06 130
4322.21 131
4322.36 133
4322.51 137
4322.66 141
4322.82 146
4322.97 151
4323.12 155
4323.27 158
4323.42 159
4323.57 157
4323.72 153
4323.87 147
4324.02 141
4324.17 135
4324.32 131
4324.47 130
4324.62 131
4324.77 133
4324.93 136
4325.08 138
4325.23 139
4325.38 138
4325.53 136
4325.68 131
4325.83 126
4325.98 120
4326.13 112
4326.28 104
4326.43 95
4326.58 86
4326.73 77
4326.89 69
4327.04 63
4327.19 60
4327.34 61
4327.49 64
4327.64 69
4327.79 74
4327.94 79
4328.09 82
4328.24 83
4328.39 82
4328.54 79
4328.70 76
4328.85 74
4329.00 72
4329.15 72
4329.30 73
4329.45 74
4329.60 74
4329.75 74
4329.90 73
4330.05 71
4330.20 71
4330.35 72
4330.51 75
4330.66 79
4330.81 84
4330.96 88
4331.11 91
4331.26 92
4331.41 92
4331.56 91
4331.71 90
4331.86 90
4332.01 91
4332.16 95
4332.32 100
4332.47 106
4332.62 113
4332.77 120
4332.92 126
4333.07 131
4333.22 134
4333.37 136
4333.52 136
4333.67 136
4333.82 134
4333.98 132
4334.13 129
4334.28 125
4334.43 121
4334.58 116
4334.73 109
4334.88 102
4335.03 95
4335.18 88
4335.33 81
4335.49 74
4335.64 68
4335.79 61
4335.94 54
4336.09 45
4336.24 37
4336.39 29
4336.54 23
4336.69 19
4336.84 17
4336.99 17
4337.15 19
4337.30 21
4337.45 23
4337.60 23
4337.75 23
4337.90 22
4338.05 21
4338.20 20
4338.35 21
4338.50 24
4338.66 28
4338.81 33
4338.96 39
4339.11 44
4339.26 48
4339.41 49
4339.56 48
4339.71 45
4339.86 40
4340.01 33
4340.17 26
4340.32 18
4340.47 12
4340.62 6
4340.77 1
4340.92 0
4341.07 0
4341.22 0
4341.37 0
4341.52 0
4341.68 0
4341.83 0
4341.98 0
4342.13 0
4342.28 6
4342.43 15
4342.58 25
4342.73 36
4342.88 48
4343.04 60
4343.19 71
4343.34 80
4343.49 88
4343.64 93
4343.79 95
4343.94 95
4344.09 93
4344.24 89
4344.40 84
4344.55 79
4344.70 74
4344.85 70
4345.00 65
4345.15 61
4345.30 57
4345.45 53
4345.60 49
4345.76 45
4345.91 41
4346.06 37
4346.21 33
4346.36 30
4346.51 27
4346.66 24
4346.81 20
4346.96 16
4347.12 12
4347.27 7
4347.42 2
4347.57 0
4347.72 0
4347.87 0
4348.02 0
4348.17 0
4348.32 0
4348.48 0
4348.63 0
4348.78 0
4348.93 2
4349.08 5
4349.23 11
4349.38 17
4349.53 25
4349.69 32
4349.84 38
4349.99 43
4350.14 47
4350.29 49
4350.44 50
4350.59 50
4350.74 51
4350.90 53
4351.05 55
4351.20 59
4351.35 63
4351.50 66
4351.65 70
4351.80 72
4351.95 74
4352.10 75
4352.26 76
4352.41 76
4352.56 75
4352.71 74
4352.86 73
4353.01 73
4353.16 72
4353.31 72
4353.47 71
4353.62 71
4353.77 69
4353.92 67
4354.07 63
4354.22 57
4354.37 50
4354.52 42
4354.68 34
4354.83 27
4354.98 21
4355.13 16
4355.28 13
4355.43 11
4355.58 11
4355.74 11
4355.89 12
4356.04 15
4356.19 18
4356.34 23
4356.49 29
4356.64 35
4356.79 40
4356.95 43
4357.10 44
4357.25 42
4357.40 37
4357.55 31
4357.70 25
4357.85 19
4358.00 15
4358.16 12
4358.31 10
4358.46 7
4358.61 5
4358.76 1
4358.91 0
4359.06 0
4359.22 0
4359.37 0
4359.52 0
4359.67 0
4359.82 0
4359.97 4
4360.12 15
4360.28 25
4360.43 35
4360.58 43
4360.73 49
4360.88 52
4361.03 53
4361.18 53
4361.33 52
4361.49 50
4361.64 49
4361.79 48
4361.94 48
4362.09 49
4362.24 52
4362.39 55
4362.55 59
4362.70 63
4362.85 67
4363.00 70
4363.15 71
4363.30 72
4363.45 71
4363.61 68
4363.76 65
4363.91 61
4364.06 57
4364.21 54
4364.36 50
4364.51 47
4364.67 45
4364.82 42
4364.97 39
4365.12 36
4365.27 32
4365.42 29
4365.58 27
4365.73 26
4365.88 27
4366.03 30
4366.18 34
4366.33 38
4366.48 43
4366.64 46
4366.79 48
4366.94 48
4367.09 47
4367.24 46
4367.39 44
4367.54 43
4367.70 44
4367.85 45
4368.00 46
4368.15 48
4368.30 48
4368.45 47
4368.60 43
4368.76 37
4368.91 30
4369.06 22
4369.21 15
4369.36 8
4369.51 3
4369.67 0
4369.82 0
4369.97 1
4370.12 4
4370.27 8
4370.42 12
4370.57 16
4370.73 20
4370.88 24
4371.03 28
4371.18 31
4371.33 34
4371.48 37
4371.64 40
4371.79 43
4371.94 45
4372.09 47
4372.24 48
4372.39 48
4372.55 48
4372.70 47
4372.85 47
4373.00 48
4373.15 49
4373.30 51
4373.45 54
4373.61 56
4373.76 57
4373.91 58
4374.06 57
4374.21 55
4374.36 53
4374.52 50
4374.67 49
4374.82 49
4374.97 50
4375.12 53
4375.27 56
4375.43 60
4375.58 61
4375.73 61
4375.88 58
4376.03 53
4376.18 47
4376.34 41
4376.49 37
4376.64 35
4376.79 35
4376.94 37
4377.09 40
4377.25 44
4377.40 48
4377.55 51
4377.70 54
4377.85 56
4378.00 57
4378.16 59
4378.31 60
4378.46 62
4378.61 64
4378.76 66
4378.91 67
4379.07 67
4379.22 66
4379.37 64
4379.52 62
4379.67 60
4379.82 57
4379.98 56
4380.13 56
4380.28 57
4380.43 58
4380.58 60
4380.73 62
4380.89 64
4381.04 65
4381.19 65
4381.34 63
4381.49 60
4381.65 55
4381.80 49
4381.95 44
4382.10 40
4382.25 38
4382.40 39
4382.56 42
4382.71 47
4382.86 52
4383.01 58
4383.16 62
4383.31 65
4383.47 65
4383.62 65
4383.77 64
4383.92 65
4384.07 66
4384.23 69
4384.38 74
4384.53 79
4384.68 85
4384.83 91
4384.98 96
4385.14 101
4385.29 106
4385.44 109
4385.59 110
4385.74 110
4385.90 108
4386.05 103
4386.20 98
4386.35 91
4386.50 84
4386.65 78
4386.81 74
4386.96 71
4387.11 69
4387.26 67
4387.41 66
4387.57 65
4387.72 64
4387.87 64
4388.02 64
4388.17 64
4388.32 65
4388.48 65
4388.63 64
4388.78 63
4388.93 61
4389.08 58
4389.24 55
4389.39 52
4389.54 50
4389.69 47
4389.84 46
4390.00 45
4390.15 44
4390.30 44
4390.45 45
4390.60 46
4390.75 48
4390.91 51
4391.06 55
4391.21 59
4391.36 65
4391.51 69
4391.67 73
4391.82 75
4391.97 75
4392.12 74
4392.27 71
4392.43 69
4392.58 66
4392.73 64
4392.88 62
4393.03 61
4393.19 59
4393.34 58
4393.49 57
4393.64 58
4393.79 61
4393.95 66
4394.10 73
4394.25 79
4394.40 86
4394.55 89
4394.71 90
4394.86 88
4395.01 84
4395.16 77
4395.31 70
4395.47 63
4395.62 57
4395.77 53
4395.92 52
4396.07 54
4396.23 59
4396.38 66
4396.53 75
4396.68 84
4396.83 93
4396.99 100
4397.14 107
4397.29 112
4397.44 116
4397.59 120
4397.75 125
4397.90 132
4398.05 139
4398.20 147
4398.35 154
4398.51 159
4398.66 162
4398.81 163
4398.96 160
4399.11 156
4399.27 151
4399.42 146
4399.57 141
4399.72 138
4399.87 134
4400.03 130
4400.18 124
4400.33 117
4400.48 108
4400.63 98
4400.79 87
4400.94 77
4401.09 69
4401.24 63
4401.39 60
4401.55 58
4401.70 58
4401.85 58
4402.00 57
4402.16 57
4402.31 56
4402.46 56
4402.61 58
4402.76 61
4402.92 67
4403.07 74
4403.22 82
4403.37 88
4403.52 94
4403.68 96
4403.83 96
4403.98 93
4404.13 88
4404.28 81
4404.44 74
4404.59 67
4404.74 61
4404.89 57
4405.05 56
4405.20 57
4405.35 60
4405.50 64
4405.65 69
4405.81 73
4405.96 76
4406.11 79
4406.26 81
4406.42 83
4406.57 84
4406.72 85
4406.87 85
4407.02 83
4407.18 80
4407.33 75
4407.48 69
4407.63 62
4407.78 57
4407.94 53
4408.09 50
4408.24 49
4408.39 51
4408.55 54
4408.70 59
4408.85 65
4409.00 73
4409.15 81
4409.31 89
4409.46 95
4409.61 99
4409.76 99
4409.92 97
4410.07 93
4410.22 88
4410.37 85
4410.52 84
4410.68 85
4410.83 91
4410.98 98
4411.13 107
4411.29 116
4411.44 124
4411.59 131
4411.74 136
4411.90 140
4412.05 142
4412.20 144
4412.35 145
4412.50 146
4412.66 146
4412.81 146
4412.96 147
4413.11 148
4413.27 150
4413.42 152
4413.57 155
4413.72 156
4413.87 158
4414.03 158
4414.18 156
4414.33 153
4414.48 148
4414.64 142
4414.79 134
4414.94 126
4415.09 118
4415.25 112
4415.40 108
4415.55 105
4415.70 104
4415.86 104
4416.01 104
4416.16 104
4416.31 103
4416.46 102
4416.62 100
4416.77 97
4416.92 94
4417.07 91
4417.23 88
4417.38 85
4417.53 82
4417.68 80
4417.84 77
4417.99 72
4418.14 67
4418.29 62
4418.45 56
4418.60 50
4418.75 44
4418.90 40
4419.05 37
4419.21 36
4419.36 37
4419.51 39
4419.66 42
4419.82 46
4419.97 51
4420.12 54
4420.27 57
4420.43 59
4420.58 61
4420.73 62
4420.88 63
4421.04 62
4421.19 60
4421.34 57
4421.49 53
4421.65 49
4421.80 44
4421.95 40
4422.10 39
4422.26 39
4422.41 41
4422.56 45
4422.71 51
4422.87 56
4423.02 61
4423.17 66
4423.32 70
4423.48 73
4423.63 76
4423.78 78
4423.93 80
4424.09 79
4424.24 77
4424.39 72
4424.54 67
4424.70 61
4424.85 56
4425.00 53
4425.15 53
4425.31 55
4425.46 61
4425.61 68
4425.76 74
4425.92 79
4426.07 82
4426.22 83
4426.37 82
4426.53 79
4426.68 76
4426.83 72
4426.98 68
4427.14 63
4427.29 57
4427.44 50
4427.59 42
4427.75 34
4427.90 28
4428.05 22
4428.20 19
4428.36 18
4428.51 19
4428.66 21
4428.81 23
4428.97 27
4429.12 31
4429.27 36
4429.42 41
4429.58 46
4429.73 52
4429.88 57
4430.03 63
4430.19 68
4430.34 71
4430.49 73
4430.64 73
4430.80 70
4430.95 66
4431.10 59
4431.25 53
4431.41 47
4431.56 42
4431.71 39
4431.87 38
4432.02 39
4432.17 42
4432.32 44
4432.48 47
4432.63 50
4432.78 52
4432.93 54
4433.09 55
4433.24 56
4433.39 56
4433.54 55
4433.70 52
4433.85 47
4434.00 42
4434.15 36
4434.31 30
4434.46 24
4434.61 19
4434.77 15
4434.92 11
4435.07 8
4435.22 4
4435.38 0
4435.53 0
4435.68 0
4435.83 0
4435.99 0
4436.14 0
4436.29 0
4436.45 0
4436.60 0
4436.75 5
4436.90 11
4437.06 17
4437.21 22
4437.36 26
4437.51 27
4437.67 26
4437.82 23
4437.97 17
4438.12 11
4438.28 6
4438.43 3
4438.58 3
4438.74 5
4438.89 9
4439.04 13
4439.19 15
4439.35 16
4439.50 14
4439.65 10
4439.80 5
4439.96 0
4440.11 0
4440.26 0
4440.42 0
4440.57 0
4440.72 1
4440.87 8
4441.03 16
4441.18 24
4441.33 32
4441.49 39
4441.64 44
4441.79 46
4441.94 47
4442.10 46
4442.25 45
4442.40 43
4442.55 42
4442.71 41
4442.86 39
4443.01 35
4443.17 31
4443.32 25
4443.47 17
4443.62 10
4443.78 4
4443.93 0
4444.08 0
4444.24 0
4444.39 4
4444.54 9
4444.69 13
4444.85 17
4445.00 19
4445.15 19
4445.31 17
4445.46 15
4445.61 13
4445.76 10
4445.92 9
4446.07 8
4446.22 8
4446.38 9
4446.53 9
4446.68 10
4446.83 12
4446.99 13
4447.14 15
4447.29 18
4447.45 21
4447.60 24
4447.75 28
4447.90 32
4448.06 35
4448.21 37
4448.36 38
4448.52 38
4448.67 36
4448.82 34
4448.97 32
4449.13 31
4449.28 31
4449.43 31
4449.59 31
4449.74 30
4449.89 29
4450.05 26
4450.20 23
4450.35 21
4450.50 19
4450.66 19
4450.81 19
4450.96 21
4451.12 22
4451.27 23
4451.42 24
4451.57 25
4451.73 25
4451.88 26
4452.03 25
4452.19 25
4452.34 24
4452.49 23
4452.65 22
4452.80 21
4452.95 19
4453.10 17
4453.26 15
4453.41 12
4453.56 8
4453.72 5
4453.87 3
4454.02 2
4454.18 4
4454.33 8
4454.48 15
4454.63 23
4454.79 31
4454.94 39
4455.09 45
4455.25 49
4455.40 50
4455.55 50
4455.71 49
4455.86 47
4456.01 46
4456.16 46
4456.32 46
4456.47 47
4456.62 49
4456.78 50
4456.93 52
4457.08 56
4457.24 60
4457.39 66
4457.54 71
4457.70 77
4457.85 81
4458.00 83
4458.15 81
4458.31 77
4458.46 71
4458.61 64
4458.77 58
4458.92 54
4459.07 52
4459.23 52
4459.38 53
4459.53 55
4459.69 56
4459.84 56
4459.99 54
4460.14 51
4460.30 47
4460.45 42
4460.60 38
4460.76 35
4460.91 33
4461.06 32
4461.22 33
4461.37 35
4461.52 38
4461.68 42
4461.83 45
4461.98 49
4462.13 51
4462.29 52
4462.44 53
4462.59 52
4462.75 51
4462.90 50
4463.05 47
4463.21 44
4463.36 41
4463.51 38
4463.67 35
4463.82 32
4463.97 30
4464.13 28
4464.28 26
4464.43 24
4464.59 22
4464.74 20
4464.89 19
4465.05 19
4465.20 21
4465.35 23
4465.50 26
4465.66 30
4465.81 32
4465.96 34
4466.12 34
4466.27 34
4466.42 32
4466.58 31
4466.73 30
4466.88 29
4467.04 30
4467.19 30
4467.34 29
4467.50 28
4467.65 25
4467.80 20
4467.96 15
4468.11 9
4468.26 3
4468.42 0
4468.57 0
4468.72 0
4468.88 0
4469.03 0
4469.18 0
4469.34 0
4469.49 0
4469.64 2
4469.80 5
4469.95 8
4470.10 10
4470.25 12
4470.41 12
4470.56 13
4470.71 16
4470.87 19
4471.02 25
4471.17 32
4471.33 40
4471.48 47
4471.63 52
4471.79 56
4471.94 57
4472.09 56
4472.25 55
4472.40 53
4472.55 51
4472.71 48
4472.86 46
4473.01 42
4473.17 39
4473.32 34
4473.47 31
4473.63 28
4473.78 29
4473.93 32
4474.09 37
4474.24 44
4474.39 51
4474.55 57
4474.70 62
4474.85 63
4475.01 63
4475.16 61
4475.31 59
4475.47 56
4475.62 54
4475.77 54
4475.93 54
4476.08 55
4476.23 56
4476.39 55
4476.54 54
4476.69 53
4476.85 52
4477.00 52
4477.16 55
4477.31 60
4477.46 67
4477.62 76
4477.77 84
4477.92 91
4478.08 95
4478.23 97
4478.38 96
4478.54 93
4478.69 90
4478.84 87
4479.00 86
4479.15 85
4479.30 85
4479.46 85
4479.61 86
4479.76 86
4479.92 86
4480.07 87
4480.22 89
4480.38 91
4480.53 94
4480.68 97
4480.84 100
4480.99 101
4481.14 100
4481.30 98
4481.45 96
4481.60 93
4481.76 91
4481.91 91
4482.07 91
4482.22 93
4482.37 94
4482.53 93
4482.68 91
4482.83 86
4482.99 80
4483.14 72
4483.29 65
4483.45 60
4483.60 57
4483.75 58
4483.91 61
4484.06 65
4484.21 71
4484.37 76
4484.52 80
4484.67 83
4484.83 85
4484.98 87
4485.14 87
4485.29 88
4485.44 89
4485.60 90
4485.75 92
4485.90 92
4486.06 93
4486.21 92
4486.36 91
4486.52 89
4486.67 86
4486.82 81
4486.98 76
4487.13 69
4487.28 62
4487.44 54
4487.59 47
4487.75 41
4487.90 35
4488.05 31
4488.21 28
4488.36 26
4488.51 26
4488.67 28
4488.82 32
4488.97 40
4489.13 50
4489.28 61
4489.44 72
4489.59 81
4489.74 86
4489.90 86
4490.05 81
4490.20 73
4490.36 63
4490.51 54
4490.66 47
4490.82 44
4490.97 44
4491.13 47
4491.28 51
4491.43 54
4491.59 55
4491.74 54
4491.89 51
4492.05 45
4492.20 38
4492.35 31
4492.51 24
4492.66 18
4492.82 13
4492.97 9
4493.12 5
4493.28 2
4493.43 0
4493.58 0
4493.74 0
4493.89 0
4494.04 0
4494.20 0
4494.35 0
4494.51 0
4494.66 3
4494.81 5
4494.97 7
4495.12 8
4495.27 9
4495.43 11
4495.58 14
4495.74 18
4495.89 22
4496.04 26
4496.20 30
4496.35 33
4496.50 36
4496.66 37
4496.81 38
4496.97 40
4497.12 41
4497.27 41
4497.43 40
4497.58 37
4497.73 33
4497.89 27
4498.04 21
4498.20 15
4498.35 10
4498.50 7
4498.66 5
4498.81 5
4498.96 5
4499.12 7
4499.27 10
4499.43 13
4499.58 18
4499.73 24
4499.89 33
4500.04 42
4500.19 52
4500.35 61
4500.50 69
4500.66 76
4500.81 81
4500.96 86
4501.12 90
4501.27 93
4501.42 97
4501.58 101
4501.73 106
4501.89 110
4502.04 114
4502.19 117
4502.35 120
4502.50 122
4502.66 122
4502.81 120
4502.96 117
4503.12 112
4503.27 107
4503.42 101
4503.58 95
4503.73 90
4503.89 86
4504.04 84
4504.19 85
4504.35 87
4504.50 91
4504.66 98
4504.81 106
4504.96 116
4505.12 127
4505.27 137
4505.42 146
4505.58 153
4505.73 157
4505.89 158
4506.04 155
4506.19 150
4506.35 142
4506.50 134
4506.66 126
4506.81 120
4506.96 114
4507.12 109
4507.27 105
4507.43 101
4507.58 96
4507.73 91
4507.89 86
4508.04 82
4508.19 81
4508.35 82
4508.50 84
4508.66 87
4508.81 90
4508.96 91
4509.12 89
4509.27 86
4509.43 82
4509.58 79
4509.73 77
4509.89 77
4510.04 78
4510.20 80
4510.35 82
4510.50 82
4510.66 80
4510.81 75
4510.97 68
4511.12 60
4511.27 51
4511.43 43
4511.58 37
4511.74 34
4511.89 35
4512.04 38
4512.20 43
4512.35 48
4512.51 52
4512.66 54
4512.81 54
4512.97 51
4513.12 48
4513.28 45
4513.43 42
4513.58 40
4513.74 40
4513.89 42
4514.05 45
4514.20 49
4514.35 56
4514.51 63
4514.66 72
4514.82 80
4514.97 88
4515.12 93
4515.28 97
4515.43 99
4515.59 99
4515.74 97
4515.89 94
4516.05 88
4516.20 82
4516.36 75
4516.51 67
4516.66 59
4516.82 51
4516.97 44
4517.13 38
4517.28 32
4517.44 28
4517.59 25
4517.74 22
4517.90 21
4518.05 21
4518.21 23
4518.36 25
4518.51 29
4518.67 35
4518.82 41
4518.98 49
4519.13 56
4519.28 63
4519.44 70
4519.59 75
4519.75 79
4519.90 83
4520.06 86
4520.21 89
4520.36 91
4520.52 92
4520.67 91
4520.83 89
4520.98 84
4521.13 78
4521.29 71
4521.44 64
4521.60 57
4521.75 51
4521.90 45
4522.06 41
4522.21 37
4522.37 34
4522.52 33
4522.68 32
4522.83 34
4522.98 38
4523.14 44
4523.29 51
4523.45 58
4523.60 63
4523.75 67
4523.91 68
4524.06 67
4524.22 64
4524.37 61
4524.53 59
4524.68 58
4524.83 58
4524.99 59
4525.14 62
4525.30 65
4525.45 69
4525.61 71
4525.76 73
4525.91 72
4526.07 71
4526.22 67
4526.38 63
4526.53 58
4526.69 54
4526.84 51
4526.99 51
4527.15 54
4527.30 59
4527.46 68
4527.61 79
4527.76 92
4527.92 105
4528.07 119
4528.23 130
4528.38 138
4528.54 141
4528.69 140
4528.84 134
4529.00 125
4529.15 114
4529.31 102
4529.46 93
4529.62 86
4529.77 84
4529.92 84
4530.08 87
4530.23 92
4530.39 96
4530.54 100
4530.70 101
4530.85 101
4531.01 100
4531.16 98
4531.31 96
4531.47 94
4531.62 92
4531.78 90
4531.93 89
4532.09 88
4532.24 86
4532.39 86
4532.55 86
4532.70 87
4532.86 88
4533.01 90
4533.17 91
4533.32 91
4533.47 90
4533.63 88
4533.78 86
4533.94 86
4534.09 88
4534.25 93
4534.40 101
4534.56 111
4534.71 123
4534.86 135
4535.02 145
4535.17 153
4535.33 159
4535.48 161
4535.64 160
4535.79 158
4535.94 154
4536.10 150
4536.25 147
4536.41 145
4536.56 145
4536.72 146
4536.87 147
4537.03 150
4537.18 152
4537.33 154
4537.49 154
4537.64 153
4537.80 150
4537.95 145
4538.11 139
4538.26 132
4538.42 125
4538.57 118
4538.72 112
4538.88 106
4539.03 100
4539.19 95
4539.34 91
4539.50 88
4539.65 88
4539.81 89
4539.96 92
4540.11 98
4540.27 104
4540.42 109
4540.58 114
4540.73 116
4540.89 116
4541.04 115
4541.20 113
4541.35 111
4541.50 108
4541.66 106
4541.81 104
4541.97 103
4542.12 101
4542.28 101
4542.43 101
4542.59 101
4542.74 102
4542.90 102
4543.05 102
4543.20 100
4543.36 98
4543.51 94
4543.67 89
4543.82 84
4543.98 78
4544.13 72
4544.29 66
4544.44 61
4544.60 56
4544.75 53
4544.90 50
4545.06 49
4545.21 50
4545.37 52
4545.52 56
4545.68 61
4545.83 68
4545.99 75
4546.14 83
4546.30 90
4546.45 97
4546.60 103
4546.76 108
4546.91 110
4547.07 111
4547.22 110
4547.38 106
4547.53 102
4547.69 98
4547.84 94
4548.00 91
4548.15 90
4548.31 90
4548.46 91
4548.61 93
4548.77 94
4548.92 95
4549.08 96
4549.23 95
4549.39 94
4549.54 92
4549.70 91
4549.85 91
4550.01 93
4550.16 97
4550.32 103
4550.47 112
4550.62 121
4550.78 131
4550.93 140
4551.09 147
4551.24 152
4551.40 154
4551.55 155
4551.71 155
4551.86 154
4552.02 153
4552.17 152
4552.33 153
4552.48 155
4552.64 158
4552.79 163
4552.94 168
4553.10 174
4553.25 178
4553.41 180
4553.56 180
4553.72 178
4553.87 175
4554.03 170
4554.18 164
4554.34 157
4554.49 151
4554.65 144
4554.80 138
4554.96 133
4555.11 128
4555.27 126
4555.42 125
4555.57 125
4555.73 127
4555.88 128
4556.04 129
4556.19 128
4556.35 125
4556.50 118
4556.66 110
4556.81 99
4556.97 88
4557.12 77
4557.28 67
4557.43 59
4557.59 53
4557.74 50
4557.90 50
4558.05 51
4558.21 53
4558.36 56
4558.52 59
4558.67 61
4558.82 63
4558.98 63
4559.13 61
4559.29 59
4559.44 56
4559.60 53
4559.75 50
4559.91 48
4560.06 47
4560.22 47
4560.37 48
4560.53 49
4560.68 50
4560.84 51
4560.99 52
4561.15 53
4561.30 54
4561.46 56
4561.61 59
4561.77 63
4561.92 67
4562.08 72
4562.23 77
4562.39 80
4562.54 83
4562.70 84
4562.85 83
4563.01 80
4563.16 76
4563.31 71
4563.47 65
4563.62 59
4563.78 54
4563.93 50
4564.09 48
4564.24 46
4564.40 46
4564.55 47
4564.71 48
4564.86 51
4565.02 54
4565.17 58
4565.33 62
4565.48 67
4565.64 73
4565.79 79
4565.95 85
4566.10 90
4566.26 95
4566.41 97
4566.57 97
4566.72 95
4566.88 92
4567.03 88
4567.19 83
4567.34 79
4567.50 76
4567.65 73
4567.81 70
4567.96 67
4568.12 64
4568.27 62
4568.43 60
4568.58 59
4568.74 61
4568.89 64
4569.05 69
4569.20 74
4569.36 78
4569.51 81
4569.67 82
4569.82 79
4569.98 75
4570.13 70
4570.29 64
4570.44 58
4570.60 54
4570.75 51
4570.91 50
4571.06 49
4571.22 50
4571.37 51
4571.53 53
4571.68 56
4571.84 58
4571.99 62
4572.15 65
4572.30 68
4572.46 71
4572.61 72
4572.77 71
4572.92 67
4573.08 61
4573.23 52
4573.39 41
4573.54 29
4573.70 17
4573.85 8
4574.01 1
4574.16 0
4574.32 0
4574.47 0
4574.63 0
4574.78 3
4574.94 6
4575.09 8
4575.25 9
4575.40 8
4575.56 6
4575.71 2
4575.87 0
4576.02 0
4576.18 0
4576.33 0
4576.49 0
4576.64 0
4576.80 10
4576.95 19
4577.11 28
4577.26 34
4577.42 37
4577.57 38
4577.73 38
4577.88 38
4578.04 39
4578.19 43
4578.35 48
4578.50 54
4578.66 60
4578.81 64
4578.97 67
4579.13 66
4579.28 63
4579.44 58
4579.59 52
4579.75 46
4579.90 42
4580.06 39
4580.21 39
4580.37 42
4580.52 47
4580.68 53
4580.83 58
4580.99 62
4581.14 64
4581.30 64
4581.45 63
4581.61 59
4581.76 55
4581.92 51
4582.07 47
4582.23 44
4582.38 41
4582.54 39
4582.69 37
4582.85 37
4583.00 36
4583.16 37
4583.31 38
4583.47 40
4583.63 43
4583.78 47
4583.94 50
4584.09 54
4584.25 56
4584.40 58
4584.56 59
4584.71 61
4584.87 63
4585.02 66
4585.18 71
4585.33 77
4585.49 85
4585.64 93
4585.80 101
4585.95 107
4586.11 111
4586.26 112
4586.42 110
4586.57 105
4586.73 100
4586.89 93
4587.04 88
4587.20 84
4587.35 83
4587.51 83
4587.66 86
4587.82 91
4587.97 97
4588.13 104
4588.28 111
4588.44 118
4588.59 124
4588.75 129
4588.90 131
4589.06 133
4589.21 133
4589.37 132
4589.53 131
4589.68 129
4589.84 128
4589.99 127
4590.15 127
4590.30 129
4590.46 132
4590.61 134
4590.77 136
4590.92 136
4591.08 134
4591.23 131
4591.39 126
4591.54 121
4591.70 115
4591.86 110
4592.01 106
4592.17 101
4592.32 96
4592.48 91
4592.63 85
4592.79 78
4592.94 71
4593.10 64
4593.25 57
4593.41 51
4593.56 46
4593.72 43
4593.88 42
4594.03 43
4594.19 46
4594.34 51
4594.50 56
4594.65 61
4594.81 67
4594.96 71
4595.12 76
4595.27 79
4595.43 82
4595.58 83
4595.74 83
4595.90 82
4596.05 79
4596.21 74
4596.36 69
4596.52 63
4596.67 58
4596.83 52
4596.98 47
4597.14 43
4597.29 40
4597.45 37
4597.61 34
4597.76 31
4597.92 27
4598.07 22
4598.23 16
4598.38 9
4598.54 2
4598.69 0
4598.85 0
4599.00 0
4599.16 0
4599.32 0
4599.47 0
4599.63 0
4599.78 0
4599.94 5
4600.09 10
4600.25 14
4600.40 18
4600.56 21
4600.71 25
4600.87 27
4601.03 29
4601.18 28
4601.34 27
4601.49 24
4601.65 20
4601.80 17
4601.96 14
4602.11 12
4602.27 12
4602.43 13
4602.58 17
4602.74 23
4602.89 30
4603.05 37
4603.20 43
4603.36 48
4603.51 50
4603.67 49
4603.83 45
4603.98 40
4604.14 35
4604.29 31
4604.45 29
4604.60 30
4604.76 31
4604.91 33
4605.07 34
4605.23 34
4605.38 32
4605.54 29
4605.69 26
4605.85 22
4606.00 19
4606.16 17
4606.31 15
4606.47 14
4606.63 16
4606.78 20
4606.94 27
4607.09 38
4607.25 50
4607.40 64
4607.56 76
4607.72 86
4607.87 92
4608.03 96
4608.18 96
4608.34 93
4608.49 88
4608.65 83
4608.80 76
4608.96 69
4609.12 63
4609.27 58
4609.43 54
4609.58 52
4609.74 50
4609.89 49
4610.05 47
4610.21 45
4610.36 42
4610.52 39
4610.67 37
4610.83 38
4610.98 40
4611.14 45
4611.30 49
4611.45 52
4611.61 52
4611.76 50
4611.92 44
4612.07 38
4612.23 31
4612.38 25
4612.54 22
4612.70 20
4612.85 21
4613.01 24
4613.16 27
4613.32 33
4613.47 39
4613.63 47
4613.79 56
4613.94 64
4614.10 73
4614.25 80
4614.41 86
4614.56 88
4614.72 88
4614.88 85
4615.03 81
4615.19 75
4615.34 68
4615.50 61
4615.66 55
4615.81 50
4615.97 46
4616.12 42
4616.28 40
4616.43 38
4616.59 38
4616.75 39
4616.90 41
4617.06 44
4617.21 48
4617.37 52
4617.52 55
4617.68 58
4617.84 58
4617.99 58
4618.15 56
4618.30 54
4618.46 51
4618.62 49
4618.77 48
4618.93 48
4619.08 48
4619.24 49
4619.39 51
4619.55 53
4619.71 56
4619.86 57
4620.02 58
4620.17 58
4620.33 56
4620.48 53
4620.64 49
4620.80 45
4620.95 42
4621.11 41
4621.26 41
4621.42 43
4621.58 45
4621.73 46
4621.89 45
4622.04 42
4622.20 37
4622.36 31
4622.51 25
4622.67 20
4622.82 16
4622.98 14
4623.13 14
4623.29 16
4623.45 19
4623.60 22
4623.76 25
4623.91 28
4624.07 33
4624.23 39
4624.38 46
4624.54 53
4624.69 61
4624.85 68
4625.01 73
4625.16 75
4625.32 76
4625.47 75
4625.63 73
4625.78 72
4625.94 70
4626.10 68
4626.25 65
4626.41 61
4626.56 56
4626.72 51
4626.88 45
4627.03 39
4627.19 36
4627.34 35
4627.50 37
4627.66 41
4627.81 45
4627.97 50
4628.12 55
4628.28 58
4628.44 60
4628.59 61
4628.75 62
4628.90 63
4629.06 66
4629.22 70
4629.37 76
4629.53 82
4629.68 90
4629.84 97
4630.00 104
4630.15 109
4630.31 112
4630.46 112
4630.62 110
4630.78 106
4630.93 100
4631.09 93
4631.24 87
4631.40 82
4631.56 79
4631.71 78
4631.87 79
4632.02 80
4632.18 82
4632.34 84
4632.49 86
4632.65 86
4632.80 86
4632.96 85
4633.12 84
4633.27 83
4633.43 81
4633.58 80
4633.74 80
4633.90 82
4634.05 84
4634.21 88
4634.36 93
4634.52 97
4634.68 101
4634.83 103
4634.99 105
4635.15 107
4635.30 109
4635.46 112
4635.61 116
4635.77 121
4635.93 126
4636.08 132
4636.24 136
4636.39 138
4636.55 140
4636.71 139
4636.86 137
4637.02 135
4637.17 132
4637.33 129
4637.49 126
4637.64 125
4637.80 125
4637.96 128
4638.11 132
4638.27 137
4638.42 141
4638.58 144
4638.74 143
4638.89 138
4639.05 129
4639.20 118
4639.36 105
4639.52 92
4639.67 80
4639.83 70
4639.99 63
4640.14 58
4640.30 54
4640.45 51
4640.61 49
4640.77 46
4640.92 43
4641.08 38
4641.23 33
4641.39 29
4641.55 25
4641.70 24
4641.86 25
4642.02 29
4642.17 35
4642.33 43
4642.48 50
4642.64 56
4642.80 61
4642.95 63
4643.11 64
4643.27 63
4643.42 61
4643.58 58
4643.73 54
4643.89 50
4644.05 45
4644.20 41
4644.36 38
4644.52 37
4644.67 38
4644.83 42
4644.98 48
4645.14 55
4645.30 64
4645.45 73
4645.61 82
4645.77 90
4645.92 96
4646.08 99
4646.23 101
4646.39 102
4646.55 103
4646.70 104
4646.86 107
4647.02 113
4647.17 120
4647.33 129
4647.48 139
4647.64 148
4647.80 158
4647.95 167
4648.11 176
4648.27 185
4648.42 194
4648.58 203
4648.73 212
4648.89 221
4649.05 230
4649.20 241
4649.36 254
4649.52 269
4649.67 287
4649.83 305
4649.99 324
4650.14 342
4650.30 359
4650.45 375
4650.61 391
4650.77 408
4650.92 426
4651.08 445
4651.24 465
4651.39 485
4651.55 505
4651.71 524
4651.86 541
4652.02 555
4652.17 566
4652.33 572
4652.49 574
4652.64 571
4652.80 564
4652.96 555
4653.11 544
4653.27 533
4653.43 523
4653.58 515
4653.74 508
4653.89 502
4654.05 496
4654.21 488
4654.36 479
4654.52 467
4654.68 453
4654.83 437
4654.99 421
4655.15 405
4655.30 391
4655.46 379
4655.62 369
4655.77 361
4655.93 356
4656.08 353
4656.24 352
4656.40 353
4656.55 354
4656.71 356
4656.87 356
4657.02 353
4657.18 347
4657.34 337
4657.49 324
4657.65 311
4657.81 297
4657.96 285
4658.12 275
4658.27 267
4658.43 260
4658.59 253
4658.74 246
4658.90 237
4659.06 226
4659.21 213
4659.37 200
4659.53 188
4659.68 177
4659.84 168
4660.00 163
4660.15 161
4660.31 162
4660.47 165
4660.62 169
4660.78 174
4660.94 178
4661.09 182
4661.25 186
4661.40 190
4661.56 195
4661.72 199
4661.87 201
4662.03 201
4662.19 198
4662.34 193
4662.50 186
4662.66 179
4662.81 174
4662.97 171
4663.13 169
4663.28 168
4663.44 166
4663.60 161
4663.75 153
4663.91 141
4664.07 127
4664.22 111
4664.38 97
4664.54 86
4664.69 77
4664.85 71
4665.01 68
4665.16 66
4665.32 64
4665.48 62
4665.63 60
4665.79 60
4665.95 61
4666.10 64
4666.26 68
4666.42 73
4666.57 77
4666.73 79
4666.88 78
4667.04 77
4667.20 74
4667.35 72
4667.51 70
4667.67 70
4667.82 70
4667.98 69
4668.14 66
4668.29 60
4668.45 53
4668.61 45
4668.76 38
4668.92 32
4669.08 28
4669.23 26
4669.39 27
4669.55 29
4669.70 33
4669.86 38
4670.02 44
4670.17 50
4670.33 57
4670.49 63
4670.64 69
4670.80 73
4670.96 76
4671.11 76
4671.27 73
4671.43 68
4671.58 62
4671.74 54
4671.90 47
4672.05 40
4672.21 33
4672.37 28
4672.52 24
4672.68 20
4672.84 16
4673.00 12
4673.15 8
4673.31 4
4673.47 0
4673.62 0
4673.78 0
4673.94 0
4674.09 0
4674.25 0
4674.41 0
4674.56 0
4674.72 1
4674.88 5
4675.03 9
4675.19 13
4675.35 16
4675.50 19
4675.66 23
4675.82 29
4675.97 37
4676.13 47
4676.29 59
4676.44 73
4676.60 87
4676.76 102
4676.91 116
4677.07 128
4677.23 138
4677.38 146
4677.54 153
4677.70 157
4677.85 161
4678.01 165
4678.17 169
4678.33 173
4678.48 177
4678.64 181
4678.80 184
4678.95 186
4679.11 189
4679.27 190
4679.42 192
4679.58 193
4679.74 193
4679.89 193
4680.05 192
4680.21 191
4680.36 191
4680.52 192
4680.68 196
4680.83 202
4680.99 211
4681.15 219
4681.31 226
4681.46 230
4681.62 229
4681.78 224
4681.93 214
4682.09 201
4682.25 188
4682.40 174
4682.56 162
4682.72 152
4682.87 145
4683.03 140
4683.19 138
4683.34 136
4683.50 134
4683.66 130
4683.82 125
4683.97 117
4684.13 107
4684.29 95
4684.44 83
4684.60 71
4684.76 61
4684.91 53
4685.07 49
4685.23 46
4685.38 46
4685.54 46
4685.70 46
4685.86 46
4686.01 46
4686.17 46
4686.33 47
4686.48 48
4686.64 50
4686.80 52
4686.95 53
4687.11 52
4687.27 49
4687.42 43
4687.58 34
4687.74 25
4687.90 16
4688.05 9
4688.21 4
4688.37 2
4688.52 3
4688.68 8
4688.84 15
4688.99 24
4689.15 33
4689.31 42
4689.47 49
4689.62 55
4689.78 59
4689.94 62
4690.09 64
4690.25 65
4690.41 68
4690.56 71
4690.72 75
4690.88 80
4691.04 86
4691.19 92
4691.35 97
4691.51 102
4691.66 105
4691.82 105
4691.98 102
4692.13 96
4692.29 88
4692.45 78
4692.61 67
4692.76 57
4692.92 49
4693.08 43
4693.23 40
4693.39 39
4693.55 40
4693.71 41
4693.86 42
4694.02 42
4694.18 42
4694.33 41
4694.49 40
4694.65 40
4694.81 40
4694.96 40
4695.12 41
4695.28 42
4695.43 43
4695.59 43
4695.75 43
4695.90 43
4696.06 43
4696.22 43
4696.38 45
4696.53 47
4696.69 50
4696.85 52
4697.00 54
4697.16 55
4697.32 54
4697.48 53
4697.63 50
4697.79 48
4697.95 44
4698.10 40
4698.26 35
4698.42 30
4698.58 26
4698.73 22
4698.89 20
4699.05 20
4699.20 21
4699.36 24
4699.52 28
4699.68 32
4699.83 36
4699.99 39
4700.15 42
4700.30 45
4700.46 47
4700.62 50
4700.78 52
4700.93 53
4701.09 55
4701.25 55
4701.41 56
4701.56 57
4701.72 58
4701.88 61
4702.03 66
4702.19 73
4702.35 83
4702.51 96
4702.66 110
4702.82 124
4702.98 137
4703.13 148
4703.29 157
4703.45 163
4703.61 168
4703.76 173
4703.92 179
4704.08 188
4704.24 200
4704.39 214
4704.55 231
4704.71 249
4704.86 269
4705.02 290
4705.18 313
4705.34 338
4705.49 365
4705.65 395
4705.81 429
4705.96 466
4706.12 507
4706.28 551
4706.44 595
4706.59 640
4706.75 683
4706.91 725
4707.07 766
4707.22 807
4707.38 848
4707.54 891
4707.70 935
4707.85 979
4708.01 1021
4708.17 1060
4708.32 1093
4708.48 1120
4708.64 1138
4708.80 1150
4708.95 1155
4709.11 1155
4709.27 1153
4709.43 1149
4709.58 1147
4709.74 1145
4709.90 1144
4710.06 1144
4710.21 1142
4710.37 1137
4710.53 1128
4710.68 1113
4710.84 1093
4711.00 1068
4711.16 1039
4711.31 1007
4711.47 973
4711.63 938
4711.79 904
4711.94 870
4712.10 838
4712.26 808
4712.42 778
4712.57 749
4712.73 717
4712.89 683
4713.05 647
4713.20 609
4713.36 570
4713.52 531
4713.67 495
4713.83 463
4713.99 436
4714.15 414
4714.30 398
4714.46 386
4714.62 377
4714.78 370
4714.93 364
4715.09 356
4715.25 348
4715.41 339
4715.56 330
4715.72 320
4715.88 310
4716.04 299
4716.19 287
4716.35 272
4716.51 256
4716.67 238
4716.82 219
4716.98 200
4717.14 180
4717.30 162
4717.45 144
4717.61 128
4717.77 113
4717.93 99
4718.08 87
4718.24 78
4718.40 71
4718.56 66
4718.71 64
4718.87 65
4719.03 66
4719.19 67
4719.34 69
4719.50 70
4719.66 70
4719.82 70
4719.97 70
4720.13 72
4720.29 74
4720.45 77
4720.60 79
4720.76 81
4720.92 81
4721.08 79
4721.23 76
4721.39 73
4721.55 71
4721.71 70
4721.86 71
4722.02 74
4722.18 76
4722.34 77
4722.49 75
4722.65 70
4722.81 63
4722.97 54
4723.12 44
4723.28 37
4723.44 32
4723.60 30
4723.75 30
4723.91 32
4724.07 36
4724.23 39
4724.38 41
4724.54 41
4724.70 41
4724.86 40
4725.01 40
4725.17 41
4725.33 44
4725.49 48
4725.65 53
4725.80 58
4725.96 62
4726.12 64
4726.28 64
4726.43 63
4726.59 60
4726.75 57
4726.91 56
4727.06 55
4727.22 54
4727.38 54
4727.54 54
4727.69 53
4727.85 52
4728.01 50
4728.17 49
4728.32 49
4728.48 50
4728.64 52
4728.80 55
4728.96 58
4729.11 59
4729.27 58
4729.43 54
4729.59 48
4729.74 41
4729.90 32
4730.06 24
4730.22 17
4730.37 11
4730.53 7
4730.69 5
4730.85 5
4731.01 7
4731.16 11
4731.32 15
4731.48 21
4731.64 28
4731.79 35
4731.95 41
4732.11 47
4732.27 50
4732.42 52
4732.58 52
4732.74 51
4732.90 50
4733.06 49
4733.21 48
4733.37 49
4733.53 51
4733.69 52
4733.84 53
4734.00 53
4734.16 51
4734.32 47
4734.48 41
4734.63 34
4734.79 26
4734.95 18
4735.11 12
4735.26 7
4735.42 2
4735.58 0
4735.74 0
4735.89 0
4736.05 0
4736.21 0
4736.37 0
4736.53 0
4736.68 0
4736.84 0
4737.00 1
4737.16 6
4737.32 12
4737.47 20
4737.63 29
4737.79 40
4737.95 51
4738.10 61
4738.26 70
4738.42 75
4738.58 78
4738.74 77
4738.89 75
4739.05 70
4739.21 65
4739.37 61
4739.52 56
4739.68 52
4739.84 49
4740.00 47
4740.16 47
4740.31 46
4740.47 46
4740.63 46
4740.79 46
4740.95 44
4741.10 40
4741.26 34
4741.42 27
4741.58 19
4741.73 10
4741.89 2
4742.05 0
4742.21 0
4742.37 0
4742.52 1
4742.68 9
4742.84 19
4743.00 29
4743.16 36
4743.31 41
4743.47 44
4743.63 45
4743.79 46
4743.95 48
4744.10 53
4744.26 61
4744.42 71
4744.58 82
4744.73 92
4744.89 101
4745.05 107
4745.21 112
4745.37 115
4745.52 117
4745.68 118
4745.84 120
4746.00 123
4746.16 125
4746.31 127
4746.47 128
4746.63 127
4746.79 124
4746.95 119
4747.10 113
4747.26 107
4747.42 102
4747.58 99
4747.74 99
4747.89 102
4748.05 106
4748.21 112
4748.37 117
4748.53 122
4748.68 124
4748.84 124
4749.00 121
4749.16 118
4749.32 113
4749.47 108
4749.63 104
4749.79 101
4749.95 99
4750.11 97
4750.26 95
4750.42 93
4750.58 89
4750.74 85
4750.90 79
4751.05 72
4751.21 64
4751.37 56
4751.53 48
4751.69 41
4751.84 35
4752.00 28
4752.16 22
4752.32 15
4752.48 8
4752.63 1
4752.79 0
4752.95 0
4753.11 0
4753.27 0
4753.42 0
4753.58 0
4753.74 0
4753.90 0
4754.06 12
4754.21 26
4754.37 39
4754.53 51
4754.69 60
4754.85 67
4755.01 70
4755.16 71
4755.32 71
4755.48 70
4755.64 71
4755.80 72
4755.95 74
4756.11 76
4756.27 78
4756.43 79
4756.59 79
4756.74 78
4756.90 76
4757.06 75
4757.22 74
4757.38 74
4757.54 76
4757.69 79
4757.85 81
4758.01 84
4758.17 85
4758.33 86
4758.48 87
4758.64 88
4758.80 89
4758.96 91
4759.12 93
4759.27 95
4759.43 97
4759.59 98
4759.75 98
4759.91 98
4760.07 98
4760.22 97
4760.38 97
4760.54 97
4760.70 96
4760.86 96
4761.01 94
4761.17 93
4761.33 91
4761.49 89
4761.65 87
4761.81 84
4761.96 82
4762.12 78
4762.28 74
4762.44 69
4762.60 63
4762.76 56
4762.91 48
4763.07 41
4763.23 35
4763.39 30
4763.55 26
4763.70 24
4763.86 23
4764.02 22
4764.18 23
4764.34 25
4764.50 29
4764.65 34
4764.81 41
4764.97 49
4765.13 57
4765.29 63
4765.45 68
4765.60 69
4765.76 69
4765.92 66
4766.08 63
4766.24 61
4766.39 61
4766.55 62
4766.71 64
4766.87 67
4767.03 70
4767.19 71
4767.34 72
4767.50 72
4767.66 72
4767.82 73
4767.98 76
4768.14 80
4768.29 86
4768.45 93
4768.61 98
4768.77 103
4768.93 106
4769.09 108
4769.24 108
4769.40 109
4769.56 109
4769.72 111
4769.88 114
4770.04 119
4770.19 124
4770.35 129
4770.51 134
4770.67 139
4770.83 143
4770.99 145
4771.14 147
4771.30 147
4771.46 146
4771.62 145
4771.78 143
4771.94 141
4772.09 140
4772.25 139
4772.41 138
4772.57 136
4772.73 133
4772.89 128
4773.05 121
4773.20 114
4773.36 106
4773.52 100
4773.68 95
4773.84 92
4774.00 91
4774.15 91
4774.31 92
4774.47 92
4774.63 92
4774.79 93
4774.95 93
4775.10 95
4775.26 98
4775.42 103
4775.58 109
4775.74 115
4775.90 119
4776.06 121
4776.21 120
4776.37 117
4776.53 111
4776.69 103
4776.85 97
4777.01 91
4777.16 86
4777.32 82
4777.48 78
4777.64 74
4777.80 69
4777.96 64
4778.12 58
4778.27 54
4778.43 52
4778.59 52
4778.75 54
4778.91 59
4779.07 65
4779.22 72
4779.38 78
4779.54 83
4779.70 87
4779.86 89
4780.02 91
4780.18 92
4780.33 94
4780.49 96
4780.65 98
4780.81 101
4780.97 104
4781.13 108
4781.29 111
4781.44 114
4781.60 116
4781.76 118
4781.92 119
4782.08 120
4782.24 120
4782.40 121
4782.55 122
4782.71 125
4782.87 129
4783.03 134
4783.19 141
4783.35 149
4783.51 157
4783.66 166
4783.82 174
4783.98 183
4784.14 193
4784.30 204
4784.46 215
4784.62 227
4784.77 240
4784.93 252
4785.09 265
4785.25 277
4785.41 290
4785.57 304
4785.73 322
4785.88 344
4786.04 370
4786.20 399
4786.36 432
4786.52 466
4786.68 501
4786.84 535
4786.99 569
4787.15 603
4787.31 637
4787.47 675
4787.63 718
4787.79 768
4787.95 825
4788.10 892
4788.26 967
4788.42 1048
4788.58 1131
4788.74 1214
4788.90 1292
4789.06 1366
4789.22 1433
4789.37 1497
4789.53 1557
4789.69 1616
4789.85 1673
4790.01 1727
4790.17 1774
4790.33 1813
4790.48 1842
4790.64 1860
4790.80 1869
4790.96 1870
4791.12 1866
4791.28 1859
4791.44 1849
4791.60 1837
4791.75 1822
4791.91 1802
4792.07 1775
4792.23 1742
4792.39 1702
4792.55 1656
4792.71 1604
4792.87 1550
4793.02 1493
4793.18 1435
4793.34 1376
4793.50 1318
4793.66 1260
4793.82 1203
4793.98 1146
4794.14 1092
4794.29 1041
4794.45 993
4794.61 949
4794.77 909
4794.93 871
4795.09 834
4795.25 797
4795.41 759
4795.56 720
4795.72 681
4795.88 643
4796.04 607
4796.20 575
4796.36 547
4796.52 524
4796.68 505
4796.83 487
4796.99 470
4797.15 451
4797.31 431
4797.47 410
4797.63 388
4797.79 366
4797.95 344
4798.10 325
4798.26 307
4798.42 292
4798.58 277
4798.74 265
4798.90 253
4799.06 244
4799.22 236
4799.38 230
4799.53 225
4799.69 221
4799.85 218
4800.01 215
4800.17 212
4800.33 208
4800.49 203
4800.65 198
4800.80 193
4800.96 188
4801.12 183
4801.28 180
4801.44 178
4801.60 177
4801.76 176
4801.92 176
4802.08 174
4802.23 171
4802.39 166
4802.55 159
4802.71 150
4802.87 140
4803.03 131
4803.19 123
4803.35 117
4803.51 112
4803.66 111
4803.82 111
4803.98 114
4804.14 118
4804.30 123
4804.46 128
4804.62 133
4804.78 136
4804.94 137
4805.09 137
4805.25 136
4805.41 134
4805.57 133
4805.73 132
4805.89 130
4806.05 129
4806.21 129
4806.37 130
4806.53 133
4806.68 137
4806.84 144
4807.00 153
4807.16 161
4807.32 168
4807.48 171
4807.64 171
4807.80 167
4807.96 163
4808.12 160
4808.27 162
4808.43 170
4808.59 185
4808.75 207
4808.91 232
4809.07 259
4809.23 284
4809.39 305
4809.55 321
4809.71 332
4809.86 338
4810.02 342
4810.18 346
4810.34 353
4810.50 362
4810.66 377
4810.82 397
4810.98 420
4811.14 446
4811.30 473
4811.45 497
4811.61 519
4811.77 537
4811.93 551
4812.09 560
4812.25 567
4812.41 572
4812.57 576
4812.73 579
4812.89 581
4813.04 583
4813.20 583
4813.36 582
4813.52 581
4813.68 580
4813.84 579
4814.00 579
4814.16 581
4814.32 582
4814.48 584
4814.64 583
4814.79 581
4814.95 574
4815.11 564
4815.27 550
4815.43 533
4815.59 513
4815.75 491
4815.91 468
4816.07 446
4816.23 425
4816.39 406
4816.54 389
4816.70 375
4816.86 364
4817.02 355
4817.18 348
4817.34 341
4817.50 335
4817.66 327
4817.82 317
4817.98 306
4818.14 292
4818.30 277
4818.45 261
4818.61 244
4818.77 229
4818.93 215
4819.09 202
4819.25 190
4819.41 179
4819.57 169
4819.73 160
4819.89 153
4820.05 147
4820.21 145
4820.36 144
4820.52 145
4820.68 146
4820.84 146
4821.00 145
4821.16 142
4821.32 139
4821.48 136
4821.64 135
4821.80 136
4821.96 141
4822.12 147
4822.27 154
4822.43 161
4822.59 166
4822.75 168
4822.91 168
4823.07 167
4823.23 166
4823.39 167
4823.55 170
4823.71 176
4823.87 183
4824.03 190
4824.19 198
4824.34 204
4824.50 210
4824.66 215
4824.82 220
4824.98 225
4825.14 230
4825.30 237
4825.46 244
4825.62 251
4825.78 259
4825.94 267
4826.10 274
4826.26 281
4826.42 288
4826.57 295
4826.73 302
4826.89 309
4827.05 316
4827.21 323
4827.37 329
4827.53 335
4827.69 340
4827.85 345
4828.01 350
4828.17 356
4828.33 363
4828.49 371
4828.65 380
4828.80 388
4828.96 395
4829.12 398
4829.28 399
4829.44 396
4829.60 391
4829.76 383
4829.92 375
4830.08 366
4830.24 357
4830.40 347
4830.56 336
4830.72 326
4830.88 316
4831.04 307
4831.19 300
4831.35 294
4831.51 289
4831.67 285
4831.83 280
4831.99 274
4832.15 266
4832.31 257
4832.47 248
4832.63 239
4832.79 231
4832.95 225
4833.11 220
4833.27 217
4833.43 213
4833.59 209
4833.74 203
4833.90 196
4834.06 189
4834.22 182
4834.38 176
4834.54 172
4834.70 171
4834.86 172
4835.02 174
4835.18 176
4835.34 176
4835.50 173
4835.66 167
4835.82 159
4835.98 148
4836.14 137
4836.30 127
4836.45 118
4836.61 112
4836.77 107
4836.93 105
4837.09 105
4837.25 106
4837.41 107
4837.57 108
4837.73 109
4837.89 109
4838.05 108
4838.21 106
4838.37 104
4838.53 101
4838.69 97
4838.85 93
4839.01 89
4839.17 85
4839.33 83
4839.48 83
4839.64 85
4839.80 88
4839.96 93
4840.12 99
4840.28 106
4840.44 112
4840.60 118
4840.76 124
4840.92 130
4841.08 136
4841.24 142
4841.40 147
4841.56 151
4841.72 154
4841.88 154
4842.04 151
4842.20 146
4842.36 138
4842.52 129
4842.68 118
4842.83 108
4842.99 98
4843.15 88
4843.31 80
4843.47 72
4843.63 66
4843.79 60
4843.95 56
4844.11 53
4844.27 52
4844.43 53
4844.59 54
4844.75 57
4844.91 60
4845.07 61
4845.23 62
4845.39 62
4845.55 61
4845.71 60
4845.87 60
4846.03 60
4846.19 61
4846.35 62
4846.51 63
4846.66 64
4846.82 65
4846.98 65
4847.14 66
4847.30 67
4847.46 68
4847.62 68
4847.78 69
4847.94 70
4848.10 71
4848.26 73
4848.42 76
4848.58 82
4848.74 88
4848.90 97
4849.06 106
4849.22 117
4849.38 128
4849.54 141
4849.70 154
4849.86 167
4850.02 180
4850.18 192
4850.34 201
4850.50 206
4850.66 207
4850.82 204
4850.98 198
4851.14 189
4851.29 181
4851.45 174
4851.61 169
4851.77 165
4851.93 161
4852.09 157
4852.25 152
4852.41 146
4852.57 139
4852.73 133
4852.89 128
4853.05 124
4853.21 121
4853.37 120
4853.53 120
4853.69 120
4853.85 121
4854.01 123
4854.17 126
4854.33 130
4854.49 135
4854.65 142
4854.81 149
4854.97 157
4855.13 165
4855.29 172
4855.45 178
4855.61 180
4855.77 179
4855.93 174
4856.09 166
4856.25 157
4856.41 146
4856.57 137
4856.73 130
4856.89 125
4857.05 124
4857.21 125
4857.37 127
4857.52 132
4857.68 138
4857.84 145
4858.00 152
[truncated: 734,723 more chars]
