# Supplementary material for: Methylobacterium Species Promoting Rice and Barley Growth and Interaction Specificity Revealed with Whole-Cell Matrix-Assisted Laser Desorption / Ionization-Time-of-Flight Mass Spectrometry (MALDI-TOF/MS) Analysis
Source: PLoS One. 2015 Jun 8;10(6):e0129509. doi: 10.1371/journal.pone.0129509 (PMC4460032; doi:10.1371/journal.pone.0129509)
Supplement: S2 Data — (ZIP) [file pone.0129509.s002.zip › Supplementary data 2 (ms from inoculated rice)/23e-12.txt]

781.76 0
781.82 0
781.89 0
781.95 0
782.01 0
782.08 0
782.14 0
782.21 0
782.27 0
782.33 0
782.40 0
782.46 0
782.53 0
782.59 0
782.66 0
782.72 0
782.78 0
782.85 0
782.91 0
782.98 0
783.04 0
783.10 0
783.17 0
783.23 0
783.30 0
783.36 0
783.42 0
783.49 0
783.55 0
783.62 0
783.68 0
783.74 0
783.81 0
783.87 0
783.94 0
784.00 0
784.06 0
784.13 0
784.19 0
784.26 0
784.32 0
784.39 0
784.45 0
784.51 0
784.58 0
784.64 0
784.71 0
784.77 0
784.83 0
784.90 0
784.96 0
785.03 0
785.09 0
785.15 0
785.22 0
785.28 0
785.35 0
785.41 0
785.48 0
785.54 0
785.60 0
785.67 0
785.73 0
785.80 0
785.86 0
785.92 0
785.99 0
786.05 0
786.12 0
786.18 0
786.25 0
786.31 0
786.37 0
786.44 0
786.50 0
786.57 0
786.63 0
786.70 0
786.76 0
786.82 0
786.89 0
786.95 0
787.02 0
787.08 0
787.14 0
787.21 0
787.27 0
787.34 0
787.40 0
787.47 0
787.53 0
787.59 0
787.66 0
787.72 0
787.79 0
787.85 0
787.92 0
787.98 0
788.04 0
788.11 0
788.17 0
788.24 0
788.30 0
788.37 0
788.43 0
788.49 0
788.56 0
788.62 0
788.69 0
788.75 0
788.82 0
788.88 0
788.94 0
789.01 0
789.07 0
789.14 0
789.20 0
789.27 0
789.33 0
789.39 0
789.46 0
789.52 0
789.59 0
789.65 0
789.72 0
789.78 0
789.84 0
789.91 0
789.97 0
790.04 0
790.10 0
790.17 0
790.23 0
790.30 0
790.36 0
790.42 0
790.49 0
790.55 0
790.62 0
790.68 0
790.75 0
790.81 0
790.87 0
790.94 0
791.00 0
791.07 0
791.13 0
791.20 0
791.26 0
791.33 0
791.39 0
791.45 0
791.52 0
791.58 0
791.65 0
791.71 0
791.78 0
791.84 0
791.90 0
791.97 0
792.03 0
792.10 0
792.16 0
792.23 0
792.29 0
792.36 0
792.42 0
792.48 0
792.55 0
792.61 0
792.68 0
792.74 0
792.81 0
792.87 0
792.94 0
793.00 0
793.07 0
793.13 0
793.19 0
793.26 0
793.32 0
793.39 0
793.45 0
793.52 0
793.58 0
793.65 0
793.71 0
793.77 0
793.84 0
793.90 0
793.97 0
794.03 0
794.10 0
794.16 0
794.23 0
794.29 0
794.36 0
794.42 0
794.48 0
794.55 0
794.61 0
794.68 0
794.74 0
794.81 0
794.87 0
794.94 0
795.00 0
795.06 0
795.13 0
795.19 0
795.26 0
795.32 0
795.39 0
795.45 0
795.52 0
795.58 0
795.65 0
795.71 0
795.78 0
795.84 0
795.90 0
795.97 0
796.03 0
796.10 0
796.16 0
796.23 0
796.29 0
796.36 0
796.42 0
796.49 0
796.55 0
796.61 0
796.68 0
796.74 0
796.81 0
796.87 0
796.94 0
797.00 0
797.07 0
797.13 0
797.20 0
797.26 0
797.33 0
797.39 0
797.46 0
797.52 0
797.58 0
797.65 0
797.71 0
797.78 0
797.84 0
797.91 0
797.97 0
798.04 0
798.10 0
798.17 0
798.23 0
798.30 0
798.36 0
798.43 0
798.49 0
798.55 0
798.62 0
798.68 0
798.75 0
798.81 0
798.88 0
798.94 0
799.01 0
799.07 0
799.14 0
799.20 0
799.27 0
799.33 0
799.40 0
799.46 0
799.53 0
799.59 0
799.65 0
799.72 0
799.78 0
799.85 0
799.91 0
799.98 0
800.04 0
800.11 0
800.17 0
800.24 0
800.30 0
800.37 0
800.43 0
800.50 0
800.56 0
800.63 0
800.69 0
800.76 0
800.82 0
800.89 0
800.95 0
801.01 0
801.08 0
801.14 0
801.21 0
801.27 0
801.34 0
801.40 0
801.47 0
801.53 0
801.60 0
801.66 0
801.73 0
801.79 0
801.86 0
801.92 0
801.99 0
802.05 0
802.12 0
802.18 0
802.25 0
802.31 0
802.38 0
802.44 0
802.51 0
802.57 0
802.64 0
802.70 0
802.77 0
802.83 0
802.90 0
802.96 0
803.02 0
803.09 0
803.15 0
803.22 0
803.28 0
803.35 0
803.41 0
803.48 0
803.54 0
803.61 0
803.67 0
803.74 0
803.80 0
803.87 0
803.93 0
804.00 0
804.06 0
804.13 0
804.19 0
804.26 0
804.32 0
804.39 0
804.45 0
804.52 0
804.58 0
804.65 0
804.71 0
804.78 0
804.84 0
804.91 0
804.97 0
805.04 0
805.10 0
805.17 0
805.23 0
805.30 0
805.36 0
805.43 0
805.49 0
805.56 0
805.62 0
805.69 0
805.75 0
805.82 0
805.88 0
805.95 0
806.01 0
806.08 0
806.14 0
806.21 0
806.27 0
806.34 0
806.40 0
806.47 0
806.53 0
806.60 0
806.66 0
806.73 0
806.79 0
806.86 0
806.92 0
806.99 0
807.05 0
807.12 0
807.18 0
807.25 0
807.31 0
807.38 0
807.44 0
807.51 0
807.57 0
807.64 0
807.70 0
807.77 0
807.83 0
807.90 0
807.96 0
808.03 0
808.09 0
808.16 0
808.22 0
808.29 0
808.35 0
808.42 0
808.48 0
808.55 0
808.61 0
808.68 0
808.74 0
808.81 0
808.87 0
808.94 0
809.00 0
809.07 0
809.13 0
809.20 0
809.27 0
809.33 0
809.40 0
809.46 0
809.53 0
809.59 0
809.66 0
809.72 0
809.79 0
809.85 0
809.92 0
809.98 0
810.05 0
810.11 0
810.18 0
810.24 0
810.31 0
810.37 0
810.44 0
810.50 0
810.57 0
810.63 0
810.70 0
810.76 0
810.83 0
810.89 0
810.96 0
811.02 0
811.09 0
811.15 0
811.22 0
811.29 0
811.35 0
811.42 0
811.48 0
811.55 0
811.61 0
811.68 0
811.74 0
811.81 0
811.87 0
811.94 0
812.00 0
812.07 0
812.13 0
812.20 0
812.26 0
812.33 0
812.39 0
812.46 0
812.52 0
812.59 0
812.66 0
812.72 0
812.79 0
812.85 0
812.92 0
812.98 0
813.05 0
813.11 0
813.18 0
813.24 0
813.31 0
813.37 0
813.44 0
813.50 0
813.57 0
813.63 0
813.70 0
813.77 0
813.83 0
813.90 0
813.96 0
814.03 0
814.09 0
814.16 0
814.22 0
814.29 0
814.35 0
814.42 0
814.48 0
814.55 0
814.61 0
814.68 0
814.74 0
814.81 0
814.88 0
814.94 0
815.01 0
815.07 0
815.14 0
815.20 0
815.27 0
815.33 0
815.40 0
815.46 0
815.53 0
815.59 0
815.66 0
815.73 0
815.79 0
815.86 0
815.92 0
815.99 0
816.05 0
816.12 0
816.18 0
816.25 0
816.31 0
816.38 0
816.44 0
816.51 0
816.58 0
816.64 0
816.71 0
816.77 0
816.84 0
816.90 0
816.97 0
817.03 0
817.10 0
817.16 0
817.23 0
817.30 0
817.36 0
817.43 0
817.49 0
817.56 0
817.62 0
817.69 0
817.75 0
817.82 0
817.88 0
817.95 0
818.02 0
818.08 0
818.15 0
818.21 0
818.28 0
818.34 0
818.41 0
818.47 0
818.54 0
818.61 0
818.67 0
818.74 0
818.80 0
818.87 0
818.93 0
819.00 0
819.06 0
819.13 0
819.19 0
819.26 0
819.33 0
819.39 0
819.46 0
819.52 0
819.59 0
819.65 0
819.72 0
819.78 0
819.85 0
819.92 0
819.98 0
820.05 0
820.11 0
820.18 0
820.24 0
820.31 0
820.37 0
820.44 0
820.51 0
820.57 0
820.64 0
820.70 0
820.77 0
820.83 0
820.90 0
820.96 0
821.03 0
821.10 0
821.16 0
821.23 0
821.29 0
821.36 0
821.42 0
821.49 0
821.56 0
821.62 0
821.69 0
821.75 0
821.82 0
821.88 0
821.95 0
822.01 0
822.08 0
822.15 0
822.21 0
822.28 0
822.34 0
822.41 0
822.47 0
822.54 0
822.61 0
822.67 0
822.74 0
822.80 0
822.87 0
822.93 0
823.00 0
823.07 0
823.13 0
823.20 0
823.26 0
823.33 0
823.39 0
823.46 0
823.53 0
823.59 0
823.66 0
823.72 0
823.79 0
823.85 0
823.92 0
823.99 0
824.05 0
824.12 0
824.18 0
824.25 0
824.31 0
824.38 0
824.45 0
824.51 0
824.58 0
824.64 0
824.71 0
824.77 0
824.84 0
824.91 0
824.97 0
825.04 0
825.10 0
825.17 0
825.23 0
825.30 0
825.37 0
825.43 0
825.50 0
825.56 0
825.63 0
825.69 0
825.76 0
825.83 0
825.89 0
825.96 0
826.02 0
826.09 0
826.16 0
826.22 0
826.29 0
826.35 0
826.42 0
826.48 0
826.55 0
826.62 0
826.68 0
826.75 0
826.81 0
826.88 0
826.95 0
827.01 0
827.08 0
827.14 0
827.21 0
827.27 0
827.34 0
827.41 0
827.47 0
827.54 0
827.60 0
827.67 0
827.74 0
827.80 0
827.87 0
827.93 0
828.00 0
828.06 0
828.13 0
828.20 0
828.26 0
828.33 0
828.39 0
828.46 0
828.53 0
828.59 0
828.66 0
828.72 0
828.79 0
828.86 0
828.92 0
828.99 0
829.05 0
829.12 0
829.19 0
829.25 0
829.32 0
829.38 0
829.45 0
829.51 0
829.58 0
829.65 0
829.71 0
829.78 0
829.84 0
829.91 0
829.98 0
830.04 0
830.11 0
830.17 0
830.24 0
830.31 0
830.37 0
830.44 0
830.50 0
830.57 0
830.64 0
830.70 0
830.77 0
830.83 0
830.90 0
830.97 0
831.03 0
831.10 0
831.16 0
831.23 0
831.30 0
831.36 0
831.43 0
831.49 0
831.56 0
831.63 0
831.69 0
831.76 0
831.82 0
831.89 0
831.96 0
832.02 0
832.09 0
832.15 0
832.22 0
832.29 0
832.35 0
832.42 0
832.48 0
832.55 0
832.62 0
832.68 0
832.75 0
832.81 0
832.88 0
832.95 0
833.01 0
833.08 0
833.15 0
833.21 0
833.28 0
833.34 0
833.41 0
833.48 0
833.54 0
833.61 0
833.67 0
833.74 0
833.81 0
833.87 0
833.94 0
834.00 0
834.07 0
834.14 0
834.20 0
834.27 0
834.34 0
834.40 0
834.47 0
834.53 0
834.60 0
834.67 0
834.73 0
834.80 0
834.86 0
834.93 0
835.00 0
835.06 0
835.13 0
835.20 0
835.26 0
835.33 0
835.39 0
835.46 0
835.53 0
835.59 0
835.66 0
835.72 0
835.79 0
835.86 0
835.92 0
835.99 0
836.06 0
836.12 0
836.19 0
836.25 0
836.32 0
836.39 0
836.45 0
836.52 0
836.59 0
836.65 0
836.72 0
836.78 0
836.85 0
836.92 0
836.98 0
837.05 0
837.11 0
837.18 0
837.25 0
837.31 0
837.38 0
837.45 0
837.51 0
837.58 0
837.64 0
837.71 0
837.78 0
837.84 0
837.91 0
837.98 0
838.04 0
838.11 0
838.18 0
838.24 0
838.31 0
838.37 0
838.44 0
838.51 0
838.57 0
838.64 0
838.71 0
838.77 0
838.84 0
838.90 0
838.97 0
839.04 0
839.10 0
839.17 0
839.24 0
839.30 0
839.37 0
839.43 0
839.50 0
839.57 0
839.63 0
839.70 0
839.77 0
839.83 0
839.90 0
839.97 0
840.03 0
840.10 0
840.16 0
840.23 0
840.30 0
840.36 0
840.43 0
840.50 0
840.56 0
840.63 0
840.70 0
840.76 0
840.83 0
840.89 0
840.96 0
841.03 0
841.09 0
841.16 0
841.23 0
841.29 0
841.36 0
841.43 0
841.49 0
841.56 0
841.63 0
841.69 0
841.76 0
841.82 0
841.89 0
841.96 0
842.02 0
842.09 0
842.16 0
842.22 0
842.29 0
842.36 0
842.42 0
842.49 0
842.56 0
842.62 0
842.69 0
842.75 0
842.82 0
842.89 0
842.95 0
843.02 0
843.09 0
843.15 0
843.22 0
843.29 0
843.35 0
843.42 0
843.49 0
843.55 0
843.62 0
843.69 0
843.75 0
843.82 0
843.89 0
843.95 0
844.02 0
844.08 0
844.15 0
844.22 0
844.28 0
844.35 0
844.42 0
844.48 0
844.55 0
844.62 0
844.68 0
844.75 0
844.82 0
844.88 0
844.95 0
845.02 0
845.08 0
845.15 0
845.22 0
845.28 0
845.35 0
845.42 0
845.48 0
845.55 0
845.62 0
845.68 0
845.75 0
845.81 0
845.88 0
845.95 0
846.01 0
846.08 0
846.15 0
846.21 0
846.28 0
846.35 0
846.41 0
846.48 0
846.55 0
846.61 0
846.68 0
846.75 0
846.81 0
846.88 0
846.95 0
847.01 0
847.08 0
847.15 0
847.21 0
847.28 0
847.35 0
847.41 0
847.48 0
847.55 0
847.61 0
847.68 0
847.75 0
847.81 0
847.88 0
847.95 0
848.01 0
848.08 0
848.15 0
848.21 0
848.28 0
848.35 0
848.41 0
848.48 0
848.55 0
848.61 0
848.68 0
848.75 0
848.81 0
848.88 0
848.95 0
849.01 0
849.08 0
849.15 0
849.21 0
849.28 0
849.35 0
849.41 0
849.48 0
849.55 0
849.61 0
849.68 0
849.75 0
849.81 0
849.88 0
849.95 0
850.01 0
850.08 0
850.15 0
850.22 0
850.28 0
850.35 0
850.42 0
850.48 0
850.55 0
850.62 0
850.68 0
850.75 0
850.82 0
850.88 0
850.95 0
851.02 0
851.08 0
851.15 0
851.22 0
851.28 0
851.35 0
851.42 0
851.48 0
851.55 0
851.62 0
851.68 0
851.75 0
851.82 0
851.88 0
851.95 0
852.02 0
852.09 0
852.15 0
852.22 0
852.29 0
852.35 0
852.42 0
852.49 0
852.55 0
852.62 0
852.69 0
852.75 0
852.82 0
852.89 0
852.95 0
853.02 0
853.09 0
853.15 0
853.22 0
853.29 0
853.36 0
853.42 0
853.49 0
853.56 0
853.62 0
853.69 0
853.76 0
853.82 0
853.89 0
853.96 0
854.02 0
854.09 0
854.16 0
854.23 0
854.29 0
854.36 0
854.43 0
854.49 0
854.56 0
854.63 0
854.69 0
854.76 0
854.83 0
854.89 0
854.96 0
855.03 0
855.10 0
855.16 0
855.23 0
855.30 0
855.36 0
855.43 0
855.50 0
855.56 0
855.63 0
855.70 0
855.76 0
855.83 0
855.90 0
855.97 0
856.03 0
856.10 0
856.17 0
856.23 0
856.30 0
856.37 0
856.43 0
856.50 0
856.57 0
856.64 0
856.70 0
856.77 0
856.84 0
856.90 0
856.97 0
857.04 0
857.11 0
857.17 0
857.24 0
857.31 0
857.37 0
857.44 0
857.51 0
857.57 0
857.64 0
857.71 0
857.78 0
857.84 0
857.91 0
857.98 0
858.04 0
858.11 0
858.18 0
858.24 0
858.31 0
858.38 0
858.45 0
858.51 0
858.58 0
858.65 0
858.71 0
858.78 0
858.85 0
858.92 0
858.98 0
859.05 0
859.12 0
859.18 0
859.25 0
859.32 0
859.39 0
859.45 0
859.52 0
859.59 0
859.65 0
859.72 0
859.79 0
859.86 0
859.92 0
859.99 0
860.06 0
860.12 0
860.19 0
860.26 0
860.33 0
860.39 0
860.46 0
860.53 0
860.59 0
860.66 0
860.73 0
860.80 0
860.86 0
860.93 0
861.00 0
861.06 0
861.13 0
861.20 0
861.27 0
861.33 0
861.40 0
861.47 0
861.53 0
861.60 0
861.67 0
861.74 0
861.80 0
861.87 0
861.94 0
862.00 0
862.07 0
862.14 0
862.21 0
862.27 0
862.34 0
862.41 0
862.48 0
862.54 0
862.61 0
862.68 0
862.74 0
862.81 0
862.88 0
862.95 0
863.01 0
863.08 0
863.15 0
863.22 0
863.28 0
863.35 0
863.42 0
863.48 0
863.55 0
863.62 0
863.69 0
863.75 0
863.82 0
863.89 0
863.96 0
864.02 0
864.09 0
864.16 0
864.22 0
864.29 0
864.36 0
864.43 0
864.49 0
864.56 0
864.63 0
864.70 0
864.76 0
864.83 0
864.90 0
864.97 0
865.03 0
865.10 0
865.17 0
865.23 0
865.30 0
865.37 0
865.44 0
865.50 0
865.57 0
865.64 0
865.71 0
865.77 0
865.84 0
865.91 0
865.98 0
866.04 0
866.11 0
866.18 0
866.24 0
866.31 0
866.38 0
866.45 0
866.51 0
866.58 0
866.65 0
866.72 0
866.78 0
866.85 0
866.92 0
866.99 0
867.05 0
867.12 0
867.19 0
867.26 0
867.32 0
867.39 0
867.46 0
867.53 0
867.59 0
867.66 0
867.73 0
867.80 0
867.86 0
867.93 0
868.00 0
868.07 0
868.13 0
868.20 0
868.27 0
868.34 0
868.40 0
868.47 0
868.54 0
868.60 0
868.67 0
868.74 0
868.81 0
868.87 0
868.94 0
869.01 0
869.08 0
869.14 0
869.21 0
869.28 0
869.35 0
869.41 0
869.48 0
869.55 0
869.62 0
869.68 0
869.75 0
869.82 0
869.89 0
869.96 0
870.02 0
870.09 0
870.16 0
870.23 0
870.29 0
870.36 0
870.43 0
870.50 0
870.56 0
870.63 0
870.70 0
870.77 0
870.83 0
870.90 0
870.97 0
871.04 0
871.10 0
871.17 0
871.24 0
871.31 0
871.37 0
871.44 0
871.51 0
871.58 0
871.64 0
871.71 0
871.78 0
871.85 0
871.91 0
871.98 0
872.05 0
872.12 0
872.18 0
872.25 0
872.32 0
872.39 0
872.46 0
872.52 0
872.59 0
872.66 0
872.73 0
872.79 0
872.86 0
872.93 0
873.00 0
873.06 0
873.13 0
873.20 0
873.27 0
873.33 0
873.40 0
873.47 0
873.54 0
873.61 0
873.67 0
873.74 0
873.81 0
873.88 0
873.94 0
874.01 0
874.08 0
874.15 0
874.21 0
874.28 0
874.35 0
874.42 0
874.49 0
874.55 0
874.62 0
874.69 0
874.76 0
874.82 0
874.89 0
874.96 0
875.03 0
875.09 0
875.16 0
875.23 0
875.30 0
875.37 0
875.43 0
875.50 0
875.57 0
875.64 0
875.70 0
875.77 0
875.84 0
875.91 0
875.98 0
876.04 0
876.11 0
876.18 0
876.25 0
876.31 0
876.38 0
876.45 0
876.52 0
876.59 0
876.65 0
876.72 0
876.79 0
876.86 0
876.92 0
876.99 0
877.06 0
877.13 0
877.20 0
877.26 0
877.33 0
877.40 0
877.47 0
877.53 0
877.60 0
877.67 0
877.74 0
877.81 0
877.87 0
877.94 0
878.01 0
878.08 0
878.15 0
878.21 0
878.28 0
878.35 0
878.42 0
878.48 0
878.55 0
878.62 0
878.69 0
878.76 0
878.82 0
878.89 0
878.96 0
879.03 0
879.10 0
879.16 0
879.23 0
879.30 0
879.37 0
879.43 0
879.50 0
879.57 0
879.64 0
879.71 0
879.77 0
879.84 0
879.91 0
879.98 0
880.05 0
880.11 0
880.18 0
880.25 0
880.32 0
880.39 0
880.45 0
880.52 0
880.59 0
880.66 0
880.73 0
880.79 0
880.86 0
880.93 0
881.00 0
881.06 0
881.13 0
881.20 0
881.27 0
881.34 0
881.40 0
881.47 0
881.54 0
881.61 0
881.68 0
881.74 0
881.81 0
881.88 0
881.95 0
882.02 0
882.08 0
882.15 0
882.22 0
882.29 0
882.36 0
882.42 0
882.49 0
882.56 0
882.63 0
882.70 0
882.76 0
882.83 0
882.90 0
882.97 0
883.04 0
883.10 0
883.17 0
883.24 0
883.31 0
883.38 0
883.45 0
883.51 0
883.58 0
883.65 0
883.72 0
883.79 0
883.85 0
883.92 0
883.99 0
884.06 0
884.13 0
884.19 0
884.26 0
884.33 0
884.40 0
884.47 0
884.53 0
884.60 0
884.67 0
884.74 0
884.81 0
884.87 0
884.94 0
885.01 0
885.08 0
885.15 0
885.22 0
885.28 0
885.35 0
885.42 0
885.49 0
885.56 0
885.62 0
885.69 0
885.76 0
885.83 0
885.90 0
885.96 0
886.03 0
886.10 0
886.17 0
886.24 0
886.31 0
886.37 0
886.44 0
886.51 0
886.58 0
886.65 0
886.71 0
886.78 0
886.85 0
886.92 0
886.99 0
887.06 0
887.12 0
887.19 0
887.26 0
887.33 0
887.40 0
887.46 0
887.53 0
887.60 0
887.67 0
887.74 0
887.81 0
887.87 0
887.94 0
888.01 0
888.08 0
888.15 0
888.22 0
888.28 0
888.35 0
888.42 0
888.49 0
888.56 0
888.62 0
888.69 0
888.76 0
888.83 0
888.90 0
888.97 0
889.03 0
889.10 0
889.17 0
889.24 0
889.31 0
889.38 0
889.44 0
889.51 0
889.58 0
889.65 0
889.72 0
889.79 0
889.85 0
889.92 0
889.99 0
890.06 0
890.13 0
890.19 0
890.26 0
890.33 0
890.40 0
890.47 0
890.54 0
890.60 0
890.67 0
890.74 0
890.81 0
890.88 0
890.95 0
891.01 0
891.08 0
891.15 0
891.22 0
891.29 0
891.36 0
891.42 0
891.49 0
891.56 0
891.63 0
891.70 0
891.77 0
891.84 0
891.90 0
891.97 0
892.04 0
892.11 0
892.18 0
892.25 0
892.31 0
892.38 0
892.45 0
892.52 0
892.59 0
892.66 0
892.72 0
892.79 0
892.86 0
892.93 0
893.00 0
893.07 0
893.13 0
893.20 0
893.27 0
893.34 0
893.41 0
893.48 0
893.55 0
893.61 0
893.68 0
893.75 0
893.82 0
893.89 0
893.96 0
894.02 0
894.09 0
894.16 0
894.23 0
894.30 0
894.37 0
894.44 0
894.50 0
894.57 0
894.64 0
894.71 0
894.78 0
894.85 0
894.91 0
894.98 0
895.05 0
895.12 0
895.19 0
895.26 0
895.33 0
895.39 0
895.46 0
895.53 0
895.60 0
895.67 0
895.74 0
895.81 0
895.87 0
895.94 0
896.01 0
896.08 0
896.15 0
896.22 0
896.28 0
896.35 0
896.42 0
896.49 0
896.56 0
896.63 0
896.70 0
896.76 0
896.83 0
896.90 0
896.97 0
897.04 0
897.11 0
897.18 0
897.24 0
897.31 0
897.38 0
897.45 0
897.52 0
897.59 0
897.66 0
897.72 0
897.79 0
897.86 0
897.93 0
898.00 0
898.07 0
898.14 0
898.21 0
898.27 0
898.34 0
898.41 0
898.48 0
898.55 0
898.62 0
898.69 0
898.75 0
898.82 0
898.89 0
898.96 0
899.03 0
899.10 0
899.17 0
899.23 0
899.30 0
899.37 0
899.44 0
899.51 0
899.58 0
899.65 0
899.72 0
899.78 0
899.85 0
899.92 0
899.99 0
900.06 0
900.13 0
900.20 0
900.26 0
900.33 0
900.40 0
900.47 0
900.54 0
900.61 0
900.68 0
900.75 0
900.81 0
900.88 0
900.95 0
901.02 0
901.09 0
901.16 0
901.23 0
901.30 0
901.36 0
901.43 0
901.50 0
901.57 0
901.64 0
901.71 0
901.78 0
901.85 0
901.91 0
901.98 0
902.05 0
902.12 0
902.19 0
902.26 0
902.33 0
902.40 0
902.46 0
902.53 0
902.60 0
902.67 0
902.74 0
902.81 0
902.88 0
902.95 0
903.01 0
903.08 0
903.15 0
903.22 0
903.29 0
903.36 0
903.43 0
903.50 0
903.57 0
903.63 0
903.70 0
903.77 0
903.84 0
903.91 0
903.98 0
904.05 0
904.12 0
904.18 0
904.25 0
904.32 0
904.39 0
904.46 0
904.53 0
904.60 0
904.67 0
904.74 0
904.80 0
904.87 0
904.94 0
905.01 0
905.08 0
905.15 0
905.22 0
905.29 0
905.36 0
905.42 0
905.49 0
905.56 0
905.63 0
905.70 0
905.77 0
905.84 0
905.91 0
905.98 0
906.04 0
906.11 0
906.18 0
906.25 0
906.32 0
906.39 0
906.46 0
906.53 0
906.60 0
906.66 0
906.73 0
906.80 0
906.87 0
906.94 0
907.01 0
907.08 0
907.15 0
907.22 0
907.29 0
907.35 0
907.42 0
907.49 0
907.56 0
907.63 0
907.70 0
907.77 0
907.84 0
907.91 0
907.98 0
908.04 0
908.11 0
908.18 0
908.25 0
908.32 0
908.39 0
908.46 0
908.53 0
908.60 0
908.67 0
908.73 0
908.80 0
908.87 0
908.94 0
909.01 0
909.08 0
909.15 0
909.22 0
909.29 0
909.36 0
909.42 0
909.49 0
909.56 0
909.63 0
909.70 0
909.77 0
909.84 0
909.91 0
909.98 0
910.05 0
910.12 0
910.18 0
910.25 0
910.32 0
910.39 0
910.46 0
910.53 0
910.60 0
910.67 0
910.74 0
910.81 0
910.88 0
910.94 0
911.01 0
911.08 0
911.15 0
911.22 0
911.29 0
911.36 0
911.43 0
911.50 0
911.57 0
911.64 0
911.70 0
911.77 0
911.84 0
911.91 0
911.98 0
912.05 0
912.12 0
912.19 0
912.26 0
912.33 0
912.40 0
912.47 0
912.53 0
912.60 0
912.67 0
912.74 0
912.81 0
912.88 0
912.95 0
913.02 0
913.09 0
913.16 0
913.23 0
913.30 0
913.36 0
913.43 0
913.50 0
913.57 0
913.64 0
913.71 0
913.78 0
913.85 0
913.92 0
913.99 0
914.06 0
914.13 0
914.19 0
914.26 0
914.33 0
914.40 0
914.47 0
914.54 0
914.61 0
914.68 0
914.75 0
914.82 0
914.89 0
914.96 0
915.03 0
915.10 0
915.16 0
915.23 0
915.30 0
915.37 0
915.44 0
915.51 0
915.58 0
915.65 0
915.72 0
915.79 0
915.86 0
915.93 0
916.00 0
916.06 0
916.13 0
916.20 0
916.27 0
916.34 0
916.41 0
916.48 0
916.55 0
916.62 0
916.69 0
916.76 0
916.83 0
916.90 0
916.97 0
917.04 0
917.10 0
917.17 0
917.24 0
917.31 0
917.38 0
917.45 0
917.52 0
917.59 0
917.66 0
917.73 0
917.80 0
917.87 0
917.94 0
918.01 0
918.08 0
918.14 0
918.21 0
918.28 0
918.35 0
918.42 0
918.49 0
918.56 0
918.63 0
918.70 0
918.77 0
918.84 0
918.91 0
918.98 0
919.05 0
919.12 0
919.19 0
919.26 0
919.32 0
919.39 0
919.46 0
919.53 0
919.60 0
919.67 0
919.74 0
919.81 0
919.88 0
919.95 0
920.02 0
920.09 0
920.16 0
920.23 0
920.30 0
920.37 0
920.44 0
920.51 0
920.57 0
920.64 0
920.71 0
920.78 0
920.85 0
920.92 0
920.99 0
921.06 0
921.13 0
921.20 0
921.27 0
921.34 0
921.41 0
921.48 0
921.55 0
921.62 0
921.69 0
921.76 0
921.83 0
921.90 0
921.96 0
922.03 0
922.10 0
922.17 0
922.24 0
922.31 0
922.38 0
922.45 0
922.52 0
922.59 0
922.66 0
922.73 0
922.80 0
922.87 0
922.94 0
923.01 0
923.08 0
923.15 0
923.22 0
923.29 0
923.36 0
923.43 0
923.49 0
923.56 0
923.63 0
923.70 0
923.77 0
923.84 0
923.91 0
923.98 0
924.05 0
924.12 0
924.19 0
924.26 0
924.33 0
924.40 0
924.47 0
924.54 0
924.61 0
924.68 0
924.75 0
924.82 0
924.89 0
924.96 0
925.03 0
925.10 0
925.17 0
925.23 0
925.30 0
925.37 0
925.44 0
925.51 0
925.58 0
925.65 0
925.72 0
925.79 0
925.86 0
925.93 0
926.00 0
926.07 0
926.14 0
926.21 0
926.28 0
926.35 0
926.42 0
926.49 0
926.56 0
926.63 0
926.70 0
926.77 0
926.84 0
926.91 0
926.98 0
927.05 0
927.12 0
927.19 0
927.26 0
927.33 0
927.40 0
927.46 0
927.53 0
927.60 0
927.67 0
927.74 0
927.81 0
927.88 0
927.95 0
928.02 0
928.09 0
928.16 0
928.23 0
928.30 0
928.37 0
928.44 0
928.51 0
928.58 0
928.65 0
928.72 0
928.79 0
928.86 0
928.93 0
929.00 0
929.07 0
929.14 0
929.21 0
929.28 0
929.35 0
929.42 0
929.49 0
929.56 0
929.63 0
929.70 0
929.77 0
929.84 0
929.91 0
929.98 0
930.05 0
930.12 0
930.19 0
930.26 0
930.33 0
930.40 0
930.47 0
930.54 0
930.61 0
930.68 0
930.74 0
930.81 0
930.88 0
930.95 0
931.02 0
931.09 0
931.16 0
931.23 0
931.30 0
931.37 0
931.44 0
931.51 0
931.58 0
931.65 0
931.72 0
931.79 0
931.86 0
931.93 0
932.00 0
932.07 0
932.14 0
932.21 0
932.28 0
932.35 0
932.42 0
932.49 0
932.56 0
932.63 0
932.70 0
932.77 0
932.84 0
932.91 0
932.98 0
933.05 0
933.12 0
933.19 0
933.26 0
933.33 0
933.40 0
933.47 0
933.54 0
933.61 0
933.68 0
933.75 0
933.82 0
933.89 0
933.96 0
934.03 0
934.10 0
934.17 0
934.24 0
934.31 0
934.38 0
934.45 0
934.52 0
934.59 0
934.66 0
934.73 0
934.80 0
934.87 0
934.94 0
935.01 0
935.08 0
935.15 0
935.22 0
935.29 0
935.36 0
935.43 0
935.50 0
935.57 0
935.64 0
935.71 0
935.78 0
935.85 0
935.92 0
935.99 0
936.06 0
936.13 0
936.20 0
936.27 0
936.34 0
936.41 0
936.48 0
936.55 0
936.62 0
936.69 0
936.76 0
936.83 0
936.90 0
936.97 0
937.04 0
937.11 0
937.18 0
937.25 0
937.32 0
937.39 0
937.46 0
937.53 0
937.60 0
937.67 0
937.74 0
937.81 0
937.88 0
937.95 0
938.02 0
938.09 0
938.16 0
938.23 0
938.30 0
938.37 0
938.44 0
938.51 0
938.58 0
938.65 0
938.72 0
938.79 0
938.87 0
938.94 0
939.01 0
939.08 0
939.15 0
939.22 0
939.29 0
939.36 0
939.43 0
939.50 0
939.57 0
939.64 0
939.71 0
939.78 0
939.85 0
939.92 0
939.99 0
940.06 0
940.13 0
940.20 0
940.27 0
940.34 0
940.41 0
940.48 0
940.55 0
940.62 0
940.69 0
940.76 0
940.83 0
940.90 0
940.97 0
941.04 0
941.11 0
941.18 0
941.25 0
941.32 0
941.39 0
941.46 0
941.53 0
941.60 0
941.67 0
941.74 0
941.81 0
941.88 0
941.95 0
942.02 0
942.10 0
942.17 0
942.24 0
942.31 0
942.38 0
942.45 0
942.52 0
942.59 0
942.66 0
942.73 0
942.80 0
942.87 0
942.94 0
943.01 0
943.08 0
943.15 0
943.22 0
943.29 0
943.36 0
943.43 0
943.50 0
943.57 0
943.64 0
943.71 0
943.78 0
943.85 0
943.92 0
943.99 0
944.06 0
944.13 0
944.20 0
944.27 0
944.35 0
944.42 0
944.49 0
944.56 0
944.63 0
944.70 0
944.77 0
944.84 0
944.91 0
944.98 0
945.05 0
945.12 0
945.19 0
945.26 0
945.33 0
945.40 0
945.47 0
945.54 0
945.61 0
945.68 0
945.75 0
945.82 0
945.89 0
945.96 0
946.03 0
946.10 0
946.18 0
946.25 0
946.32 0
946.39 0
946.46 0
946.53 0
946.60 0
946.67 0
946.74 0
946.81 0
946.88 0
946.95 0
947.02 0
947.09 0
947.16 0
947.23 0
947.30 0
947.37 0
947.44 0
947.51 0
947.58 0
947.65 0
947.73 0
947.80 0
947.87 0
947.94 0
948.01 0
948.08 0
948.15 0
948.22 0
948.29 0
948.36 0
948.43 0
948.50 0
948.57 0
948.64 0
948.71 0
948.78 0
948.85 0
948.92 0
948.99 0
949.07 0
949.14 0
949.21 0
949.28 0
949.35 0
949.42 0
949.49 0
949.56 0
949.63 0
949.70 0
949.77 0
949.84 0
949.91 0
949.98 0
950.05 0
950.12 0
950.19 0
950.26 0
950.34 0
950.41 0
950.48 0
950.55 0
950.62 0
950.69 0
950.76 0
950.83 0
950.90 0
950.97 0
951.04 0
951.11 0
951.18 0
951.25 0
951.32 0
951.39 0
951.46 0
951.54 0
951.61 0
951.68 0
951.75 0
951.82 0
951.89 0
951.96 0
952.03 0
952.10 0
952.17 0
952.24 0
952.31 0
952.38 0
952.45 0
952.52 0
952.60 0
952.67 0
952.74 0
952.81 0
952.88 0
952.95 0
953.02 0
953.09 0
953.16 0
953.23 0
953.30 0
953.37 0
953.44 0
953.51 0
953.58 0
953.66 0
953.73 0
953.80 0
953.87 0
953.94 0
954.01 0
954.08 0
954.15 0
954.22 0
954.29 0
954.36 0
954.43 0
954.50 0
954.57 0
954.65 0
954.72 0
954.79 0
954.86 0
954.93 0
955.00 0
955.07 0
955.14 0
955.21 0
955.28 0
955.35 0
955.42 0
955.49 0
955.57 0
955.64 0
955.71 0
955.78 0
955.85 0
955.92 0
955.99 0
956.06 0
956.13 0
956.20 0
956.27 0
956.34 0
956.41 0
956.49 0
956.56 0
956.63 0
956.70 0
956.77 0
956.84 0
956.91 0
956.98 0
957.05 0
957.12 0
957.19 0
957.26 0
957.34 0
957.41 0
957.48 0
957.55 0
957.62 0
957.69 0
957.76 0
957.83 0
957.90 0
957.97 0
958.04 0
958.12 0
958.19 0
958.26 0
958.33 0
958.40 0
958.47 0
958.54 0
958.61 0
958.68 0
958.75 0
958.82 0
958.89 0
958.97 0
959.04 0
959.11 0
959.18 0
959.25 0
959.32 0
959.39 0
959.46 0
959.53 0
959.60 0
959.67 0
959.75 0
959.82 0
959.89 0
959.96 0
960.03 0
960.10 0
960.17 0
960.24 0
960.31 0
960.38 0
960.46 0
960.53 0
960.60 0
960.67 0
960.74 0
960.81 0
960.88 0
960.95 0
961.02 0
961.09 0
961.16 0
961.24 0
961.31 0
961.38 0
961.45 0
961.52 0
961.59 0
961.66 0
961.73 0
961.80 0
961.87 0
961.95 0
962.02 0
962.09 0
962.16 0
962.23 0
962.30 0
962.37 0
962.44 0
962.51 0
962.59 0
962.66 0
962.73 0
962.80 0
962.87 0
962.94 0
963.01 0
963.08 0
963.15 0
963.22 0
963.30 0
963.37 0
963.44 0
963.51 0
963.58 0
963.65 0
963.72 0
963.79 0
963.86 0
963.94 0
964.01 0
964.08 0
964.15 0
964.22 0
964.29 0
964.36 0
964.43 0
964.50 0
964.58 0
964.65 0
964.72 0
964.79 0
964.86 0
964.93 0
965.00 0
965.07 0
965.14 0
965.22 0
965.29 0
965.36 0
965.43 0
965.50 0
965.57 0
965.64 0
965.71 0
965.78 0
965.86 0
965.93 0
966.00 0
966.07 0
966.14 0
966.21 0
966.28 0
966.35 0
966.42 0
966.50 0
966.57 0
966.64 0
966.71 0
966.78 0
966.85 0
966.92 0
966.99 0
967.07 0
967.14 0
967.21 0
967.28 0
967.35 0
967.42 0
967.49 0
967.56 0
967.64 0
967.71 0
967.78 0
967.85 0
967.92 0
967.99 0
968.06 0
968.13 0
968.21 0
968.28 0
968.35 0
968.42 0
968.49 0
968.56 0
968.63 0
968.70 0
968.78 0
968.85 0
968.92 0
968.99 0
969.06 0
969.13 0
969.20 0
969.27 0
969.35 0
969.42 0
969.49 0
969.56 0
969.63 0
969.70 0
969.77 0
969.84 0
969.92 0
969.99 0
970.06 0
970.13 0
970.20 0
970.27 0
970.34 0
970.42 0
970.49 0
970.56 0
970.63 0
970.70 0
970.77 0
970.84 0
970.91 0
970.99 0
971.06 0
971.13 0
971.20 0
971.27 0
971.34 0
971.41 0
971.49 0
971.56 0
971.63 0
971.70 0
971.77 0
971.84 0
971.91 0
971.98 0
972.06 0
972.13 0
972.20 0
972.27 0
972.34 0
972.41 0
972.48 0
972.56 0
972.63 0
972.70 0
972.77 0
972.84 0
972.91 0
972.98 0
973.06 0
973.13 0
973.20 0
973.27 0
973.34 0
973.41 0
973.48 0
973.56 0
973.63 0
973.70 0
973.77 0
973.84 0
973.91 0
973.98 0
974.06 0
974.13 0
974.20 0
974.27 0
974.34 0
974.41 0
974.48 0
974.56 0
974.63 0
974.70 0
974.77 0
974.84 0
974.91 0
974.99 0
975.06 0
975.13 0
975.20 0
975.27 0
975.34 0
975.41 0
975.49 0
975.56 0
975.63 0
975.70 0
975.77 0
975.84 0
975.91 0
975.99 0
976.06 0
976.13 0
976.20 0
976.27 0
976.34 0
976.42 0
976.49 0
976.56 0
976.63 0
976.70 0
976.77 0
976.84 0
976.92 0
976.99 0
977.06 0
977.13 0
977.20 0
977.27 0
977.35 0
977.42 0
977.49 0
977.56 0
977.63 0
977.70 0
977.78 0
977.85 0
977.92 0
977.99 0
978.06 0
978.13 0
978.21 0
978.28 0
978.35 0
978.42 0
978.49 0
978.56 0
978.63 0
978.71 0
978.78 0
978.85 0
978.92 0
978.99 0
979.06 0
979.14 0
979.21 0
979.28 0
979.35 0
979.42 0
979.49 0
979.57 0
979.64 0
979.71 0
979.78 0
979.85 0
979.92 0
980.00 0
980.07 0
980.14 0
980.21 0
980.28 0
980.35 0
980.43 0
980.50 0
980.57 0
980.64 0
980.71 0
980.78 0
980.86 0
980.93 0
981.00 0
981.07 0
981.14 0
981.21 0
981.29 0
981.36 0
981.43 0
981.50 0
981.57 0
981.65 0
981.72 0
981.79 0
981.86 0
981.93 0
982.00 0
982.08 0
982.15 0
982.22 0
982.29 0
982.36 0
982.43 0
982.51 0
982.58 0
982.65 0
982.72 0
982.79 0
982.87 0
982.94 0
983.01 0
983.08 0
983.15 0
983.22 0
983.30 0
983.37 0
983.44 0
983.51 0
983.58 0
983.66 0
983.73 0
983.80 0
983.87 0
983.94 0
984.01 0
984.09 0
984.16 0
984.23 0
984.30 0
984.37 0
984.45 0
984.52 0
984.59 0
984.66 0
984.73 0
984.80 0
984.88 0
984.95 0
985.02 0
985.09 0
985.16 0
985.24 0
985.31 0
985.38 0
985.45 0
985.52 0
985.59 0
985.67 0
985.74 0
985.81 0
985.88 0
985.95 0
986.03 0
986.10 0
986.17 0
986.24 0
986.31 0
986.39 0
986.46 0
986.53 0
986.60 0
986.67 0
986.75 0
986.82 0
986.89 0
986.96 0
987.03 0
987.10 0
987.18 0
987.25 0
987.32 0
987.39 0
987.46 0
987.54 0
987.61 0
987.68 0
987.75 0
987.82 0
987.90 0
987.97 0
988.04 0
988.11 0
988.18 0
988.26 0
988.33 0
988.40 0
988.47 0
988.54 0
988.62 0
988.69 0
988.76 0
988.83 0
988.90 0
988.98 0
989.05 0
989.12 0
989.19 0
989.26 0
989.34 0
989.41 0
989.48 0
989.55 0
989.62 0
989.70 0
989.77 0
989.84 0
989.91 0
989.98 0
990.06 0
990.13 0
990.20 0
990.27 0
990.34 0
990.42 0
990.49 0
990.56 0
990.63 0
990.71 0
990.78 0
990.85 0
990.92 0
990.99 0
991.07 0
991.14 0
991.21 0
991.28 0
991.35 0
991.43 0
991.50 0
991.57 0
991.64 0
991.71 0
991.79 0
991.86 0
991.93 0
992.00 0
992.07 0
992.15 0
992.22 0
992.29 0
992.36 0
992.44 0
992.51 0
992.58 0
992.65 0
992.72 0
992.80 0
992.87 0
992.94 0
993.01 0
993.08 0
993.16 0
993.23 0
993.30 0
993.37 0
993.45 0
993.52 0
993.59 0
993.66 0
993.73 0
993.81 0
993.88 0
993.95 0
994.02 0
994.10 0
994.17 0
994.24 0
994.31 0
994.38 0
994.46 0
994.53 0
994.60 0
994.67 0
994.74 0
994.82 0
994.89 0
994.96 0
995.03 0
995.11 0
995.18 0
995.25 0
995.32 0
995.39 0
995.47 0
995.54 0
995.61 0
995.68 0
995.76 0
995.83 0
995.90 0
995.97 0
996.05 0
996.12 0
996.19 0
996.26 0
996.33 0
996.41 0
996.48 0
996.55 0
996.62 0
996.70 0
996.77 0
996.84 0
996.91 0
996.98 0
997.06 0
997.13 0
997.20 0
997.27 0
997.35 0
997.42 0
997.49 0
997.56 0
997.64 0
997.71 0
997.78 0
997.85 0
997.92 0
998.00 0
998.07 0
998.14 0
998.21 0
998.29 0
998.36 0
998.43 0
998.50 0
998.58 0
998.65 0
998.72 0
998.79 0
998.87 0
998.94 0
999.01 0
999.08 0
999.15 0
999.23 0
999.30 0
999.37 0
999.44 0
999.52 0
999.59 0
999.66 0
999.73 0
999.81 0
999.88 0
999.95 0
1000.02 0
1000.10 0
1000.17 0
1000.24 0
1000.31 0
1000.39 0
1000.46 0
1000.53 0
1000.60 0
1000.68 0
1000.75 0
1000.82 0
1000.89 0
1000.97 0
1001.04 0
1001.11 0
1001.18 0
1001.25 0
1001.33 0
1001.40 0
1001.47 0
1001.54 0
1001.62 0
1001.69 0
1001.76 0
1001.83 0
1001.91 0
1001.98 0
1002.05 0
1002.12 0
1002.20 0
1002.27 0
1002.34 0
1002.41 0
1002.49 0
1002.56 0
1002.63 0
1002.70 0
1002.78 0
1002.85 0
1002.92 0
1002.99 0
1003.07 0
1003.14 0
1003.21 0
1003.28 1
1003.36 1
1003.43 1
1003.50 1
1003.57 1
1003.65 1
1003.72 1
1003.79 1
1003.86 0
1003.94 0
1004.01 0
1004.08 0
1004.15 0
1004.23 0
1004.30 0
1004.37 0
1004.45 1
1004.52 1
1004.59 1
1004.66 1
1004.74 1
1004.81 1
1004.88 0
1004.95 0
1005.03 0
1005.10 0
1005.17 0
1005.24 0
1005.32 0
1005.39 0
1005.46 0
1005.53 0
1005.61 0
1005.68 0
1005.75 0
1005.82 0
1005.90 1
1005.97 1
1006.04 1
1006.11 1
1006.19 1
1006.26 1
1006.33 1
1006.41 1
1006.48 1
1006.55 1
1006.62 1
1006.70 1
1006.77 1
1006.84 1
1006.91 1
1006.99 0
1007.06 0
1007.13 0
1007.20 0
1007.28 0
1007.35 0
1007.42 0
1007.50 0
1007.57 0
1007.64 0
1007.71 0
1007.79 0
1007.86 0
1007.93 0
1008.00 0
1008.08 0
1008.15 0
1008.22 0
1008.29 0
1008.37 0
1008.44 0
1008.51 0
1008.59 0
1008.66 0
1008.73 0
1008.80 1
1008.88 1
1008.95 1
1009.02 1
1009.09 1
1009.17 1
1009.24 1
1009.31 1
1009.39 1
1009.46 1
1009.53 1
1009.60 0
1009.68 0
1009.75 0
1009.82 0
1009.90 0
1009.97 0
1010.04 0
1010.11 0
1010.19 0
1010.26 0
1010.33 0
1010.40 0
1010.48 0
1010.55 0
1010.62 0
1010.70 0
1010.77 0
1010.84 0
1010.91 0
1010.99 0
1011.06 0
1011.13 0
1011.21 0
1011.28 0
1011.35 0
1011.42 0
1011.50 0
1011.57 0
1011.64 0
1011.71 0
1011.79 0
1011.86 0
1011.93 0
1012.01 0
1012.08 0
1012.15 0
1012.22 0
1012.30 0
1012.37 0
1012.44 0
1012.52 0
1012.59 0
1012.66 0
1012.73 0
1012.81 0
1012.88 0
1012.95 0
1013.03 0
1013.10 0
1013.17 0
1013.24 0
1013.32 0
1013.39 0
1013.46 0
1013.54 0
1013.61 0
1013.68 0
1013.76 0
1013.83 0
1013.90 0
1013.97 0
1014.05 0
1014.12 0
1014.19 0
1014.27 0
1014.34 0
1014.41 0
1014.48 0
1014.56 0
1014.63 0
1014.70 0
1014.78 0
1014.85 0
1014.92 0
1014.99 0
1015.07 0
1015.14 0
1015.21 0
1015.29 0
1015.36 0
1015.43 0
1015.51 0
1015.58 0
1015.65 0
1015.72 0
1015.80 0
1015.87 0
1015.94 0
1016.02 0
1016.09 0
1016.16 0
1016.24 1
1016.31 1
1016.38 1
1016.45 1
1016.53 1
1016.60 0
1016.67 0
1016.75 0
1016.82 0
1016.89 0
1016.97 0
1017.04 0
1017.11 0
1017.18 0
1017.26 0
1017.33 0
1017.40 0
1017.48 0
1017.55 0
1017.62 0
1017.70 0
1017.77 0
1017.84 0
1017.91 0
1017.99 0
1018.06 0
1018.13 0
1018.21 0
1018.28 0
1018.35 0
1018.43 0
1018.50 0
1018.57 0
1018.65 0
1018.72 0
1018.79 0
1018.86 0
1018.94 0
1019.01 0
1019.08 0
1019.16 0
1019.23 0
1019.30 0
1019.38 0
1019.45 0
1019.52 0
1019.60 0
1019.67 0
1019.74 0
1019.82 0
1019.89 0
1019.96 0
1020.03 0
1020.11 0
1020.18 0
1020.25 0
1020.33 0
1020.40 0
1020.47 0
1020.55 0
1020.62 0
1020.69 0
1020.77 0
1020.84 0
1020.91 0
1020.99 0
1021.06 0
1021.13 0
1021.20 0
1021.28 0
1021.35 0
1021.42 0
1021.50 0
1021.57 0
1021.64 0
1021.72 0
1021.79 0
1021.86 0
1021.94 0
1022.01 0
1022.08 0
1022.16 0
1022.23 0
1022.30 0
1022.38 0
1022.45 0
1022.52 0
1022.60 0
1022.67 0
1022.74 0
1022.82 1
1022.89 1
1022.96 1
1023.03 1
1023.11 1
1023.18 1
1023.25 1
1023.33 1
1023.40 1
1023.47 1
1023.55 1
1023.62 1
1023.69 1
1023.77 1
1023.84 1
1023.91 1
1023.99 1
1024.06 1
1024.13 1
1024.21 1
1024.28 1
1024.35 2
1024.43 2
1024.50 2
1024.57 3
1024.65 3
1024.72 3
1024.79 3
1024.87 3
1024.94 3
1025.01 3
1025.09 3
1025.16 3
1025.23 3
1025.31 2
1025.38 2
1025.45 2
1025.53 2
1025.60 2
1025.67 2
1025.75 2
1025.82 1
1025.89 1
1025.97 1
1026.04 1
1026.11 1
1026.19 1
1026.26 1
1026.33 1
1026.41 1
1026.48 1
1026.55 1
1026.63 1
1026.70 0
1026.77 0
1026.85 1
1026.92 1
1026.99 1
1027.07 1
1027.14 1
1027.21 1
1027.29 1
1027.36 1
1027.43 1
1027.51 1
1027.58 1
1027.65 1
1027.73 2
1027.80 2
1027.87 2
1027.95 2
1028.02 2
1028.09 2
1028.17 2
1028.24 2
1028.31 2
1028.39 2
1028.46 2
1028.53 2
1028.61 2
1028.68 2
1028.76 2
1028.83 2
1028.90 1
1028.98 1
1029.05 1
1029.12 1
1029.20 1
1029.27 0
1029.34 0
1029.42 0
1029.49 0
1029.56 0
1029.64 0
1029.71 0
1029.78 0
1029.86 1
1029.93 1
1030.00 0
1030.08 0
1030.15 0
1030.22 0
1030.30 0
1030.37 1
1030.45 1
1030.52 1
1030.59 1
1030.67 1
1030.74 1
1030.81 1
1030.89 1
1030.96 1
1031.03 1
1031.11 1
1031.18 1
1031.25 1
1031.33 1
1031.40 1
1031.47 1
1031.55 1
1031.62 1
1031.69 1
1031.77 1
1031.84 1
1031.92 1
1031.99 0
1032.06 1
1032.14 1
1032.21 1
1032.28 2
1032.36 2
1032.43 2
1032.50 3
1032.58 3
1032.65 3
1032.72 3
1032.80 2
1032.87 2
1032.95 2
1033.02 2
1033.09 2
1033.17 2
1033.24 3
1033.31 3
1033.39 3
1033.46 3
1033.53 3
1033.61 3
1033.68 3
1033.76 3
1033.83 3
1033.90 3
1033.98 2
1034.05 2
1034.12 2
1034.20 2
1034.27 2
1034.34 2
1034.42 1
1034.49 1
1034.57 1
1034.64 2
1034.71 2
1034.79 2
1034.86 2
1034.93 3
1035.01 3
1035.08 2
1035.15 2
1035.23 2
1035.30 1
1035.38 1
1035.45 1
1035.52 1
1035.60 1
1035.67 1
1035.74 1
1035.82 1
1035.89 1
1035.96 1
1036.04 1
1036.11 1
1036.19 1
1036.26 1
1036.33 1
1036.41 1
1036.48 1
1036.55 2
1036.63 2
1036.70 2
1036.78 2
1036.85 3
1036.92 3
1037.00 3
1037.07 2
1037.14 2
1037.22 2
1037.29 2
1037.37 2
1037.44 2
1037.51 2
1037.59 1
1037.66 1
1037.73 1
1037.81 1
1037.88 1
1037.96 1
1038.03 1
1038.10 1
1038.18 1
1038.25 2
1038.32 2
1038.40 2
1038.47 2
1038.55 3
1038.62 3
1038.69 3
1038.77 3
1038.84 3
1038.91 3
1038.99 3
1039.06 3
1039.14 3
1039.21 3
1039.28 2
1039.36 2
1039.43 2
1039.51 1
1039.58 1
1039.65 1
1039.73 1
1039.80 2
1039.87 2
1039.95 2
1040.02 2
1040.10 2
1040.17 2
1040.24 1
1040.32 1
1040.39 1
1040.47 1
1040.54 1
1040.61 1
1040.69 1
1040.76 1
1040.83 1
1040.91 1
1040.98 2
1041.06 2
1041.13 2
1041.20 2
1041.28 2
1041.35 2
1041.43 2
1041.50 2
1041.57 2
1041.65 2
1041.72 2
1041.80 1
1041.87 1
1041.94 2
1042.02 2
1042.09 2
1042.16 2
1042.24 2
1042.31 2
1042.39 2
1042.46 2
1042.53 1
1042.61 1
1042.68 1
1042.76 1
1042.83 0
1042.90 0
1042.98 0
1043.05 0
1043.13 0
1043.20 0
1043.27 1
1043.35 1
1043.42 1
1043.50 2
1043.57 3
1043.64 4
1043.72 5
1043.79 6
1043.87 6
1043.94 7
1044.01 7
1044.09 7
1044.16 7
1044.24 7
1044.31 7
1044.38 6
1044.46 6
1044.53 5
1044.61 5
1044.68 4
1044.75 4
1044.83 3
1044.90 3
1044.98 3
1045.05 4
1045.12 5
1045.20 5
1045.27 6
1045.35 6
1045.42 6
1045.49 6
1045.57 6
1045.64 5
1045.72 4
1045.79 4
1045.86 3
1045.94 2
1046.01 2
1046.09 1
1046.16 1
1046.23 1
1046.31 2
1046.38 2
1046.46 3
1046.53 3
1046.60 4
1046.68 4
1046.75 4
1046.83 4
1046.90 4
1046.97 3
1047.05 3
1047.12 2
1047.20 2
1047.27 2
1047.35 2
1047.42 2
1047.49 2
1047.57 2
1047.64 2
1047.72 2
1047.79 3
1047.86 3
1047.94 3
1048.01 3
1048.09 2
1048.16 2
1048.23 2
1048.31 2
1048.38 1
1048.46 1
1048.53 1
1048.61 1
1048.68 1
1048.75 2
1048.83 2
1048.90 3
1048.98 3
1049.05 4
1049.12 4
1049.20 4
1049.27 4
1049.35 4
1049.42 4
1049.50 4
1049.57 4
1049.64 3
1049.72 3
1049.79 3
1049.87 3
1049.94 2
1050.01 2
1050.09 2
1050.16 2
1050.24 2
1050.31 3
1050.39 3
1050.46 3
1050.53 3
1050.61 4
1050.68 4
1050.76 4
1050.83 4
1050.91 4
1050.98 4
1051.05 4
1051.13 4
1051.20 4
1051.28 3
1051.35 3
1051.42 3
1051.50 3
1051.57 3
1051.65 3
1051.72 3
1051.80 3
1051.87 3
1051.94 3
1052.02 3
1052.09 3
1052.17 3
1052.24 4
1052.32 4
1052.39 4
1052.46 4
1052.54 4
1052.61 3
1052.69 3
1052.76 3
1052.84 3
1052.91 3
1052.98 4
1053.06 4
1053.13 5
1053.21 5
1053.28 6
1053.36 5
1053.43 5
1053.50 5
1053.58 4
1053.65 4
1053.73 3
1053.80 3
1053.88 3
1053.95 3
1054.03 3
1054.10 4
1054.17 4
1054.25 3
1054.32 3
1054.40 3
1054.47 3
1054.55 3
1054.62 3
1054.69 3
1054.77 3
1054.84 4
1054.92 4
1054.99 5
1055.07 5
1055.14 6
1055.21 6
1055.29 6
1055.36 6
1055.44 6
1055.51 6
1055.59 6
1055.66 6
1055.74 6
1055.81 6
1055.88 6
1055.96 5
1056.03 5
1056.11 5
1056.18 4
1056.26 3
1056.33 3
1056.41 2
1056.48 2
1056.55 2
1056.63 3
1056.70 3
1056.78 3
1056.85 3
1056.93 3
1057.00 3
1057.08 3
1057.15 2
1057.22 2
1057.30 2
1057.37 2
1057.45 3
1057.52 3
1057.60 3
1057.67 2
1057.75 2
1057.82 2
1057.89 2
1057.97 1
1058.04 1
1058.12 1
1058.19 0
1058.27 0
1058.34 0
1058.42 0
1058.49 1
1058.56 1
1058.64 1
1058.71 1
1058.79 1
1058.86 1
1058.94 1
1059.01 1
1059.09 1
1059.16 0
1059.24 0
1059.31 0
1059.38 0
1059.46 0
1059.53 0
1059.61 0
1059.68 0
1059.76 0
1059.83 0
1059.91 0
1059.98 0
1060.06 1
1060.13 1
1060.20 1
1060.28 1
1060.35 1
1060.43 1
1060.50 1
1060.58 1
1060.65 1
1060.73 1
1060.80 1
1060.88 1
1060.95 1
1061.02 2
1061.10 2
1061.17 2
1061.25 2
1061.32 2
1061.40 2
1061.47 2
1061.55 2
1061.62 2
1061.70 3
1061.77 3
1061.85 3
1061.92 4
1061.99 4
1062.07 4
1062.14 5
1062.22 5
1062.29 6
1062.37 6
1062.44 7
1062.52 7
1062.59 7
1062.67 7
1062.74 6
1062.82 6
1062.89 5
1062.96 5
1063.04 5
1063.11 5
1063.19 5
1063.26 5
1063.34 5
1063.41 5
1063.49 5
1063.56 5
1063.64 5
1063.71 5
1063.79 5
1063.86 6
1063.94 6
1064.01 7
1064.08 7
1064.16 8
1064.23 8
1064.31 8
1064.38 8
1064.46 8
1064.53 7
1064.61 6
1064.68 5
1064.76 4
1064.83 4
1064.91 3
1064.98 3
1065.06 4
1065.13 5
1065.21 6
1065.28 7
1065.35 8
1065.43 8
1065.50 8
1065.58 8
1065.65 8
1065.73 8
1065.80 8
1065.88 9
1065.95 9
1066.03 9
1066.10 9
1066.18 8
1066.25 8
1066.33 7
1066.40 6
1066.48 6
1066.55 6
1066.63 6
1066.70 6
1066.78 7
1066.85 7
1066.92 8
1067.00 8
1067.07 7
1067.15 7
1067.22 6
1067.30 5
1067.37 5
1067.45 5
1067.52 5
1067.60 5
1067.67 5
1067.75 5
1067.82 6
1067.90 6
1067.97 6
1068.05 7
1068.12 7
1068.20 8
1068.27 9
1068.35 10
1068.42 11
1068.50 12
1068.57 12
1068.65 12
1068.72 12
1068.80 12
1068.87 11
1068.95 11
1069.02 10
1069.09 9
1069.17 8
1069.24 7
1069.32 7
1069.39 7
1069.47 7
1069.54 7
1069.62 7
1069.69 8
1069.77 8
1069.84 8
1069.92 9
1069.99 9
1070.07 10
1070.14 10
1070.22 11
1070.29 11
1070.37 11
1070.44 10
1070.52 10
1070.59 10
1070.67 9
1070.74 9
1070.82 9
1070.89 8
1070.97 8
1071.04 8
1071.12 8
1071.19 8
1071.27 8
1071.34 7
1071.42 7
1071.49 6
1071.57 5
1071.64 5
1071.72 4
1071.79 4
1071.87 4
1071.94 4
1072.02 4
1072.09 4
1072.17 4
1072.24 3
1072.32 3
1072.39 3
1072.47 2
1072.54 2
1072.62 1
1072.69 1
1072.77 1
1072.84 1
1072.92 0
1072.99 0
1073.07 1
1073.14 1
1073.22 1
1073.29 1
1073.37 2
1073.44 2
1073.52 2
1073.59 2
1073.67 1
1073.74 1
1073.82 1
1073.89 0
1073.97 0
1074.04 1
1074.12 1
1074.19 2
1074.27 3
1074.34 3
1074.42 4
1074.49 4
1074.57 4
1074.64 4
1074.72 4
1074.79 4
1074.87 4
1074.94 4
1075.02 4
1075.09 4
1075.17 3
1075.24 3
1075.32 3
1075.39 3
1075.47 3
1075.54 4
1075.62 4
1075.69 5
1075.77 5
1075.84 6
1075.92 6
1075.99 6
1076.07 7
1076.14 7
1076.22 7
1076.29 6
1076.37 6
1076.44 6
1076.52 5
1076.59 5
1076.67 5
1076.74 5
1076.82 5
1076.90 6
1076.97 6
1077.05 6
1077.12 6
1077.20 6
1077.27 5
1077.35 5
1077.42 5
1077.50 5
1077.57 6
1077.65 6
1077.72 7
1077.80 8
1077.87 8
1077.95 8
1078.02 8
1078.10 8
1078.17 7
1078.25 6
1078.32 5
1078.40 4
1078.47 4
1078.55 4
1078.62 4
1078.70 5
1078.77 6
1078.85 7
1078.92 8
1079.00 9
1079.08 10
1079.15 10
1079.23 11
1079.30 11
1079.38 11
1079.45 11
1079.53 10
1079.60 10
1079.68 9
1079.75 9
1079.83 9
1079.90 10
1079.98 11
1080.05 12
1080.13 13
1080.20 15
1080.28 15
1080.35 16
1080.43 16
1080.51 15
1080.58 14
1080.66 12
1080.73 11
1080.81 9
1080.88 8
1080.96 7
1081.03 7
1081.11 7
1081.18 7
1081.26 7
1081.33 7
1081.41 7
1081.48 7
1081.56 7
1081.63 7
1081.71 8
1081.78 8
1081.86 10
1081.94 11
1082.01 13
1082.09 14
1082.16 15
1082.24 16
1082.31 16
1082.39 16
1082.46 16
1082.54 15
1082.61 15
1082.69 15
1082.76 15
1082.84 14
1082.91 14
1082.99 14
1083.07 14
1083.14 14
1083.22 13
1083.29 13
1083.37 12
1083.44 11
1083.52 11
1083.59 11
1083.67 11
1083.74 11
1083.82 11
1083.89 12
1083.97 12
1084.05 12
1084.12 12
1084.20 12
1084.27 11
1084.35 11
1084.42 10
1084.50 9
1084.57 8
1084.65 7
1084.72 7
1084.80 7
1084.87 7
1084.95 7
1085.03 8
1085.10 8
1085.18 8
1085.25 8
1085.33 7
1085.40 6
1085.48 4
1085.55 3
1085.63 2
1085.70 1
1085.78 1
1085.86 0
1085.93 0
1086.01 0
1086.08 1
1086.16 1
1086.23 2
1086.31 3
1086.38 4
1086.46 4
1086.53 5
1086.61 5
1086.69 4
1086.76 4
1086.84 3
1086.91 2
1086.99 2
1087.06 1
1087.14 1
1087.21 1
1087.29 1
1087.37 1
1087.44 1
1087.52 2
1087.59 2
1087.67 2
1087.74 1
1087.82 1
1087.89 1
1087.97 1
1088.04 0
1088.12 0
1088.20 0
1088.27 0
1088.35 0
1088.42 0
1088.50 0
1088.57 0
1088.65 1
1088.72 1
1088.80 2
1088.88 2
1088.95 3
1089.03 3
1089.10 3
1089.18 3
1089.25 3
1089.33 3
1089.40 3
1089.48 2
1089.56 2
1089.63 2
1089.71 2
1089.78 3
1089.86 3
1089.93 4
1090.01 4
1090.09 4
1090.16 4
1090.24 4
1090.31 4
1090.39 3
1090.46 3
1090.54 3
1090.61 2
1090.69 2
1090.77 2
1090.84 2
1090.92 2
1090.99 2
1091.07 2
1091.14 2
1091.22 2
1091.29 2
1091.37 2
1091.45 3
1091.52 3
1091.60 4
1091.67 5
1091.75 6
1091.82 6
1091.90 7
1091.98 7
1092.05 7
1092.13 6
1092.20 6
1092.28 6
1092.35 7
1092.43 7
1092.51 8
1092.58 9
1092.66 10
1092.73 11
1092.81 11
1092.88 11
1092.96 11
1093.04 11
1093.11 11
1093.19 10
1093.26 10
1093.34 9
1093.41 9
1093.49 9
1093.57 9
1093.64 9
1093.72 9
1093.79 9
1093.87 9
1093.94 9
1094.02 10
1094.10 10
1094.17 11
1094.25 12
1094.32 14
1094.40 15
1094.47 15
1094.55 16
1094.63 16
1094.70 16
1094.78 15
1094.85 14
1094.93 13
1095.00 12
1095.08 11
1095.16 11
1095.23 10
1095.31 10
1095.38 9
1095.46 9
1095.54 10
1095.61 10
1095.69 12
1095.76 13
1095.84 14
1095.91 16
1095.99 17
1096.07 18
1096.14 18
1096.22 18
1096.29 18
1096.37 18
1096.44 19
1096.52 19
1096.60 19
1096.67 20
1096.75 20
1096.82 20
1096.90 20
1096.98 20
1097.05 20
1097.13 20
1097.20 20
1097.28 20
1097.35 20
1097.43 20
1097.51 20
1097.58 21
1097.66 21
1097.73 21
1097.81 21
1097.89 20
1097.96 20
1098.04 18
1098.11 17
1098.19 15
1098.27 14
1098.34 13
1098.42 12
1098.49 12
1098.57 12
1098.64 12
1098.72 12
1098.80 13
1098.87 13
1098.95 14
1099.02 15
1099.10 15
1099.18 15
1099.25 15
1099.33 15
1099.40 14
1099.48 14
1099.56 13
1099.63 12
1099.71 11
1099.78 10
1099.86 9
1099.94 8
1100.01 8
1100.09 7
1100.16 7
1100.24 7
1100.31 7
1100.39 7
1100.47 7
1100.54 7
1100.62 6
1100.69 5
1100.77 5
1100.85 4
1100.92 4
1101.00 4
1101.07 4
1101.15 5
1101.23 5
1101.30 5
1101.38 5
1101.45 4
1101.53 4
1101.61 4
1101.68 5
1101.76 5
1101.83 6
1101.91 6
1101.99 6
1102.06 6
1102.14 6
1102.21 5
1102.29 4
1102.37 3
1102.44 2
1102.52 2
1102.59 2
1102.67 2
1102.75 2
1102.82 2
1102.90 2
1102.97 2
1103.05 2
1103.13 2
1103.20 2
1103.28 2
1103.36 1
1103.43 1
1103.51 1
1103.58 1
1103.66 0
1103.74 0
1103.81 0
1103.89 0
1103.96 0
1104.04 0
1104.12 0
1104.19 0
1104.27 0
1104.34 0
1104.42 1
1104.50 2
1104.57 3
1104.65 4
1104.72 5
1104.80 6
1104.88 7
1104.95 7
1105.03 8
1105.11 8
1105.18 8
1105.26 9
1105.33 9
1105.41 9
1105.49 9
1105.56 10
1105.64 10
1105.71 12
1105.79 13
1105.87 15
1105.94 16
1106.02 17
1106.10 18
1106.17 19
1106.25 19
1106.32 19
1106.40 19
1106.48 18
1106.55 18
1106.63 18
1106.70 17
1106.78 16
1106.86 15
1106.93 14
1107.01 14
1107.09 13
1107.16 12
1107.24 11
1107.31 10
1107.39 10
1107.47 11
1107.54 12
1107.62 13
1107.69 15
1107.77 17
1107.85 19
1107.92 20
1108.00 22
1108.08 23
1108.15 23
1108.23 24
1108.30 24
1108.38 25
1108.46 25
1108.53 25
1108.61 26
1108.69 26
1108.76 26
1108.84 26
1108.91 26
1108.99 27
1109.07 28
1109.14 28
1109.22 28
1109.30 28
1109.37 28
1109.45 27
1109.52 25
1109.60 23
1109.68 21
1109.75 19
1109.83 18
1109.91 16
1109.98 15
1110.06 15
1110.13 15
1110.21 16
1110.29 17
1110.36 19
1110.44 20
1110.52 22
1110.59 23
1110.67 24
1110.75 24
1110.82 24
1110.90 23
1110.97 21
1111.05 18
1111.13 16
1111.20 13
1111.28 11
1111.36 10
1111.43 9
1111.51 9
1111.58 9
1111.66 10
1111.74 10
1111.81 11
1111.89 11
1111.97 11
1112.04 12
1112.12 12
1112.20 12
1112.27 13
1112.35 13
1112.42 13
1112.50 14
1112.58 14
1112.65 14
1112.73 15
1112.81 15
1112.88 15
1112.96 15
1113.04 15
1113.11 16
1113.19 16
1113.27 17
1113.34 17
1113.42 18
1113.49 18
1113.57 18
1113.65 18
1113.72 18
1113.80 19
1113.88 19
1113.95 19
1114.03 19
1114.11 19
1114.18 19
1114.26 19
1114.33 20
1114.41 20
1114.49 20
1114.56 20
1114.64 19
1114.72 19
1114.79 19
1114.87 18
1114.95 18
1115.02 18
1115.10 17
1115.18 17
1115.25 17
1115.33 17
1115.41 17
1115.48 17
1115.56 17
1115.63 17
1115.71 17
1115.79 16
1115.86 16
1115.94 16
1116.02 16
1116.09 15
1116.17 15
1116.25 15
1116.32 14
1116.40 13
1116.48 12
1116.55 11
1116.63 11
1116.71 11
1116.78 12
1116.86 13
1116.94 14
1117.01 15
1117.09 15
1117.16 14
1117.24 13
1117.32 12
1117.39 11
1117.47 10
1117.55 10
1117.62 10
1117.70 10
1117.78 10
1117.85 10
1117.93 10
1118.01 10
1118.08 9
1118.16 9
1118.24 10
1118.31 10
1118.39 11
1118.47 12
1118.54 13
1118.62 13
1118.70 14
1118.77 14
1118.85 14
1118.93 14
1119.00 14
1119.08 14
1119.16 13
1119.23 12
1119.31 11
1119.39 10
1119.46 10
1119.54 9
1119.62 8
1119.69 8
1119.77 8
1119.85 9
1119.92 10
1120.00 11
1120.08 12
1120.15 12
1120.23 13
1120.30 12
1120.38 12
1120.46 10
1120.53 9
1120.61 8
1120.69 7
1120.76 7
1120.84 6
1120.92 7
1120.99 7
1121.07 8
1121.15 9
1121.22 10
1121.30 11
1121.38 12
1121.45 13
1121.53 14
1121.61 16
1121.68 16
1121.76 17
1121.84 18
1121.92 18
1121.99 18
1122.07 17
1122.15 16
1122.22 15
1122.30 14
1122.38 13
1122.45 13
1122.53 13
1122.61 13
1122.68 13
1122.76 13
1122.84 13
1122.91 12
1122.99 12
1123.07 11
1123.14 10
1123.22 10
1123.30 9
1123.37 9
1123.45 8
1123.53 8
1123.60 8
1123.68 8
1123.76 8
1123.83 8
1123.91 8
1123.99 8
1124.06 8
1124.14 7
1124.22 7
1124.29 7
1124.37 7
1124.45 6
1124.52 6
1124.60 7
1124.68 7
1124.75 7
1124.83 7
1124.91 7
1124.99 6
1125.06 6
1125.14 5
1125.22 5
1125.29 4
1125.37 4
1125.45 3
1125.52 3
1125.60 2
1125.68 1
1125.75 1
1125.83 1
1125.91 0
1125.98 0
1126.06 0
1126.14 0
1126.21 0
1126.29 0
1126.37 1
1126.44 2
1126.52 4
1126.60 6
1126.68 8
1126.75 10
1126.83 12
1126.91 12
1126.98 11
1127.06 10
1127.14 8
1127.21 6
1127.29 4
1127.37 3
1127.44 2
1127.52 2
1127.60 2
1127.67 2
1127.75 3
1127.83 3
1127.91 3
1127.98 4
1128.06 4
1128.14 4
1128.21 4
1128.29 3
1128.37 2
1128.44 1
1128.52 0
1128.60 0
1128.67 0
1128.75 0
1128.83 0
1128.91 0
1128.98 0
1129.06 0
1129.14 1
1129.21 1
1129.29 2
1129.37 2
1129.44 2
1129.52 2
1129.60 2
1129.67 2
1129.75 2
1129.83 2
1129.91 2
1129.98 2
1130.06 2
1130.14 2
1130.21 2
1130.29 2
1130.37 2
1130.44 3
1130.52 3
1130.60 3
1130.68 3
1130.75 4
1130.83 4
1130.91 4
1130.98 5
1131.06 5
1131.14 6
1131.21 6
1131.29 7
1131.37 7
1131.45 7
1131.52 7
1131.60 7
1131.68 7
1131.75 8
1131.83 8
1131.91 8
1131.98 8
1132.06 8
1132.14 8
1132.22 8
1132.29 8
1132.37 8
1132.45 8
1132.52 8
1132.60 8
1132.68 8
1132.76 9
1132.83 9
1132.91 9
1132.99 9
1133.06 10
1133.14 11
1133.22 11
1133.29 12
1133.37 12
1133.45 12
1133.53 12
1133.60 12
1133.68 11
1133.76 11
1133.83 11
1133.91 11
1133.99 12
1134.07 12
1134.14 12
1134.22 13
1134.30 14
1134.37 15
1134.45 16
1134.53 18
1134.61 20
1134.68 21
1134.76 22
1134.84 23
1134.91 23
1134.99 23
1135.07 23
1135.15 23
1135.22 23
1135.30 23
1135.38 24
1135.45 25
1135.53 26
1135.61 27
1135.69 29
1135.76 32
1135.84 35
1135.92 38
1135.99 40
1136.07 42
1136.15 42
1136.23 43
1136.30 43
1136.38 42
1136.46 42
1136.53 42
1136.61 42
1136.69 41
1136.77 40
1136.84 38
1136.92 36
1137.00 34
1137.08 32
1137.15 32
1137.23 32
1137.31 32
1137.38 34
1137.46 36
1137.54 38
1137.62 40
1137.69 41
1137.77 41
1137.85 41
1137.92 40
1138.00 39
1138.08 38
1138.16 36
1138.23 35
1138.31 33
1138.39 32
1138.47 30
1138.54 28
1138.62 27
1138.70 25
1138.77 24
1138.85 24
1138.93 24
1139.01 24
1139.08 24
1139.16 25
1139.24 26
1139.32 26
1139.39 27
1139.47 27
1139.55 26
1139.62 25
1139.70 23
1139.78 21
1139.86 19
1139.93 17
1140.01 16
1140.09 15
1140.17 15
1140.24 15
1140.32 15
1140.40 14
1140.48 14
1140.55 13
1140.63 13
1140.71 13
1140.78 13
1140.86 13
1140.94 13
1141.02 14
1141.09 14
1141.17 14
1141.25 13
1141.33 13
1141.40 11
1141.48 10
1141.56 9
1141.64 8
1141.71 8
1141.79 7
1141.87 7
1141.94 7
1142.02 6
1142.10 6
1142.18 6
1142.25 5
1142.33 4
1142.41 3
1142.49 2
1142.56 2
1142.64 1
1142.72 1
1142.80 1
1142.87 2
1142.95 2
1143.03 3
1143.11 3
1143.18 3
1143.26 3
1143.34 3
1143.42 4
1143.49 4
1143.57 5
1143.65 6
1143.73 6
1143.80 6
1143.88 6
1143.96 5
1144.04 4
1144.11 3
1144.19 2
1144.27 1
1144.34 0
1144.42 0
1144.50 0
1144.58 0
1144.65 0
1144.73 0
1144.81 0
1144.89 0
1144.96 0
1145.04 1
1145.12 2
1145.20 3
1145.27 4
1145.35 5
1145.43 6
1145.51 7
1145.58 8
1145.66 8
1145.74 9
1145.82 9
1145.89 9
1145.97 9
1146.05 8
1146.13 8
1146.20 7
1146.28 6
1146.36 5
1146.44 5
1146.51 4
1146.59 3
1146.67 2
1146.75 1
1146.83 1
1146.90 2
1146.98 3
1147.06 5
1147.14 6
1147.21 8
1147.29 10
1147.37 11
1147.45 13
1147.52 14
1147.60 14
1147.68 14
1147.76 14
1147.83 14
1147.91 13
1147.99 12
1148.07 11
1148.14 11
1148.22 10
1148.30 9
1148.38 9
1148.45 9
1148.53 8
1148.61 8
1148.69 8
1148.76 7
1148.84 7
1148.92 7
1149.00 7
1149.07 8
1149.15 9
1149.23 10
1149.31 12
1149.39 14
1149.46 16
1149.54 17
1149.62 18
1149.70 18
1149.77 18
1149.85 19
1149.93 19
1150.01 21
1150.08 22
1150.16 24
1150.24 27
1150.32 29
1150.39 30
1150.47 31
1150.55 31
1150.63 31
1150.71 29
1150.78 28
1150.86 26
1150.94 24
1151.02 23
1151.09 23
1151.17 24
1151.25 26
1151.33 29
1151.40 32
1151.48 36
1151.56 39
1151.64 42
1151.72 45
1151.79 48
1151.87 51
1151.95 54
1152.03 57
1152.10 59
1152.18 61
1152.26 62
1152.34 62
1152.42 61
1152.49 60
1152.57 58
1152.65 56
1152.73 56
1152.80 56
1152.88 57
1152.96 60
1153.04 64
1153.11 68
1153.19 72
1153.27 77
1153.35 81
1153.43 85
1153.50 88
1153.58 91
1153.66 93
1153.74 94
1153.81 95
1153.89 94
1153.97 93
1154.05 91
1154.13 88
1154.20 86
1154.28 83
1154.36 80
1154.44 78
1154.51 75
1154.59 72
1154.67 69
1154.75 67
1154.83 66
1154.90 65
1154.98 65
1155.06 67
1155.14 69
1155.22 71
1155.29 74
1155.37 76
1155.45 78
1155.53 80
1155.60 82
1155.68 82
1155.76 82
1155.84 81
1155.92 79
1155.99 76
1156.07 72
1156.15 67
1156.23 64
1156.31 60
1156.38 58
1156.46 57
1156.54 55
1156.62 54
1156.69 51
1156.77 48
1156.85 45
1156.93 41
1157.01 38
1157.08 35
1157.16 33
1157.24 32
1157.32 32
1157.40 31
1157.47 30
1157.55 28
1157.63 26
1157.71 23
1157.78 21
1157.86 19
1157.94 18
1158.02 17
1158.10 17
1158.17 17
1158.25 16
1158.33 16
1158.41 15
1158.49 15
1158.56 15
1158.64 16
1158.72 16
1158.80 17
1158.88 18
1158.95 18
1159.03 18
1159.11 16
1159.19 14
1159.27 12
1159.34 10
1159.42 8
1159.50 6
1159.58 5
1159.66 4
1159.73 3
1159.81 3
1159.89 4
1159.97 4
1160.05 4
1160.12 4
1160.20 4
1160.28 4
1160.36 4
1160.44 4
1160.51 5
1160.59 5
1160.67 6
1160.75 7
1160.83 8
1160.90 9
1160.98 9
1161.06 9
1161.14 8
1161.22 7
1161.29 5
1161.37 3
1161.45 1
1161.53 0
1161.61 0
1161.68 0
1161.76 0
1161.84 1
1161.92 2
1162.00 3
1162.07 3
1162.15 3
1162.23 3
1162.31 2
1162.39 2
1162.46 1
1162.54 2
1162.62 2
1162.70 2
1162.78 3
1162.85 3
1162.93 4
1163.01 4
1163.09 4
1163.17 4
1163.25 5
1163.32 5
1163.40 5
1163.48 5
1163.56 4
1163.64 4
1163.71 4
1163.79 4
1163.87 4
1163.95 4
1164.03 4
1164.10 5
1164.18 6
1164.26 7
1164.34 9
1164.42 10
1164.50 12
1164.57 13
1164.65 13
1164.73 12
1164.81 11
1164.89 10
1164.96 9
1165.04 8
1165.12 7
1165.20 7
1165.28 7
1165.36 7
1165.43 7
1165.51 7
1165.59 7
1165.67 6
1165.75 4
1165.82 3
1165.90 2
1165.98 1
1166.06 0
1166.14 0
1166.22 0
1166.29 0
1166.37 1
1166.45 1
1166.53 1
1166.61 1
1166.68 1
1166.76 1
1166.84 2
1166.92 2
1167.00 3
1167.08 4
1167.15 4
1167.23 4
1167.31 3
1167.39 3
1167.47 3
1167.54 2
1167.62 3
1167.70 3
1167.78 4
1167.86 5
1167.94 6
1168.01 6
1168.09 7
1168.17 8
1168.25 9
1168.33 10
1168.41 11
1168.48 11
1168.56 12
1168.64 12
1168.72 12
1168.80 11
1168.88 10
1168.95 9
1169.03 9
1169.11 10
1169.19 11
1169.27 12
1169.35 14
1169.42 15
1169.50 16
1169.58 17
1169.66 17
1169.74 16
1169.81 15
1169.89 13
1169.97 12
1170.05 10
1170.13 9
1170.21 8
1170.28 8
1170.36 7
1170.44 7
1170.52 7
1170.60 7
1170.68 7
1170.75 7
1170.83 7
1170.91 7
1170.99 7
1171.07 8
1171.15 8
1171.23 9
1171.30 11
1171.38 13
1171.46 15
1171.54 17
1171.62 19
1171.70 21
1171.77 21
1171.85 22
1171.93 21
1172.01 20
1172.09 18
1172.17 17
1172.24 15
1172.32 14
1172.40 14
1172.48 13
1172.56 13
1172.64 13
1172.71 13
1172.79 13
1172.87 13
1172.95 14
1173.03 14
1173.11 14
1173.19 13
1173.26 13
1173.34 12
1173.42 11
1173.50 9
1173.58 8
1173.66 7
1173.73 6
1173.81 6
1173.89 6
1173.97 7
1174.05 8
1174.13 9
1174.20 10
1174.28 10
1174.36 9
1174.44 9
1174.52 9
1174.60 9
1174.68 9
1174.75 11
1174.83 12
1174.91 14
1174.99 15
1175.07 15
1175.15 15
1175.23 14
1175.30 13
1175.38 12
1175.46 11
1175.54 9
1175.62 8
1175.70 7
1175.77 6
1175.85 4
1175.93 3
1176.01 2
1176.09 1
1176.17 1
1176.25 1
1176.32 2
1176.40 2
1176.48 3
1176.56 3
1176.64 3
1176.72 3
1176.80 3
1176.87 2
1176.95 2
1177.03 2
1177.11 2
1177.19 2
1177.27 2
1177.35 3
1177.42 3
1177.50 4
1177.58 6
1177.66 7
1177.74 10
1177.82 13
1177.90 16
1177.97 18
1178.05 20
1178.13 22
1178.21 22
1178.29 22
1178.37 20
1178.45 19
1178.52 17
1178.60 16
1178.68 14
1178.76 13
1178.84 12
1178.92 11
1179.00 9
1179.07 8
1179.15 8
1179.23 7
1179.31 6
1179.39 6
1179.47 5
1179.55 5
1179.63 4
1179.70 3
1179.78 2
1179.86 1
1179.94 0
1180.02 0
1180.10 0
1180.18 0
1180.25 0
1180.33 0
1180.41 0
1180.49 0
1180.57 0
1180.65 1
1180.73 2
1180.81 3
1180.88 4
1180.96 5
1181.04 6
1181.12 6
1181.20 6
1181.28 6
1181.36 5
1181.43 5
1181.51 4
1181.59 5
1181.67 6
1181.75 8
1181.83 10
1181.91 13
1181.99 15
1182.06 17
1182.14 19
1182.22 20
1182.30 21
1182.38 21
1182.46 22
1182.54 23
1182.62 25
1182.69 26
1182.77 27
1182.85 27
1182.93 27
1183.01 25
1183.09 23
1183.17 20
1183.25 17
1183.32 15
1183.40 13
1183.48 12
1183.56 11
1183.64 11
1183.72 12
1183.80 12
1183.88 12
1183.95 12
1184.03 11
1184.11 11
1184.19 11
1184.27 11
1184.35 11
1184.43 12
1184.51 14
1184.59 16
1184.66 18
1184.74 20
1184.82 23
1184.90 25
1184.98 27
1185.06 29
1185.14 31
1185.22 32
1185.29 33
1185.37 33
1185.45 33
1185.53 33
1185.61 33
1185.69 33
1185.77 33
1185.85 33
1185.93 33
1186.00 33
1186.08 33
1186.16 33
1186.24 33
1186.32 33
1186.40 34
1186.48 35
1186.56 36
1186.64 37
1186.71 38
1186.79 39
1186.87 39
1186.95 38
1187.03 38
1187.11 37
1187.19 37
1187.27 36
1187.35 37
1187.42 37
1187.50 38
1187.58 38
1187.66 38
1187.74 38
1187.82 38
1187.90 37
1187.98 37
1188.06 37
1188.13 36
1188.21 36
1188.29 36
1188.37 36
1188.45 36
1188.53 37
1188.61 37
1188.69 38
1188.77 38
1188.85 37
1188.92 36
1189.00 34
1189.08 32
1189.16 30
1189.24 27
1189.32 26
1189.40 25
1189.48 25
1189.56 25
1189.63 25
1189.71 25
1189.79 24
1189.87 24
1189.95 23
1190.03 22
1190.11 22
1190.19 22
1190.27 22
1190.35 24
1190.42 25
1190.50 27
1190.58 28
1190.66 28
1190.74 28
1190.82 26
1190.90 24
1190.98 21
1191.06 17
1191.14 14
1191.21 12
1191.29 10
1191.37 8
1191.45 7
1191.53 7
1191.61 7
1191.69 7
1191.77 8
1191.85 9
1191.93 10
1192.01 11
1192.08 12
1192.16 14
1192.24 15
1192.32 16
1192.40 16
1192.48 17
1192.56 18
1192.64 19
1192.72 20
1192.80 21
1192.88 21
1192.95 22
1193.03 22
1193.11 21
1193.19 20
1193.27 18
1193.35 16
1193.43 14
1193.51 13
1193.59 11
1193.67 11
1193.75 11
1193.82 10
1193.90 10
1193.98 10
1194.06 9
1194.14 8
1194.22 7
1194.30 7
1194.38 8
1194.46 10
1194.54 12
1194.62 16
1194.69 19
1194.77 22
1194.85 24
1194.93 26
1195.01 26
1195.09 25
1195.17 22
1195.25 20
1195.33 16
1195.41 14
1195.49 12
1195.57 11
1195.64 12
1195.72 13
1195.80 16
1195.88 19
1195.96 21
1196.04 23
1196.12 24
1196.20 25
1196.28 24
1196.36 23
1196.44 21
1196.52 19
1196.60 17
1196.67 16
1196.75 14
1196.83 13
1196.91 11
1196.99 9
1197.07 8
1197.15 6
1197.23 4
1197.31 3
1197.39 2
1197.47 2
1197.55 3
1197.63 4
1197.70 6
1197.78 8
1197.86 8
1197.94 8
1198.02 8
1198.10 6
1198.18 5
1198.26 4
1198.34 4
1198.42 5
1198.50 7
1198.58 9
1198.66 11
1198.73 12
1198.81 13
1198.89 14
1198.97 13
1199.05 13
1199.13 12
1199.21 11
1199.29 11
1199.37 10
1199.45 9
1199.53 9
1199.61 9
1199.69 8
1199.77 7
1199.85 6
1199.92 5
1200.00 3
1200.08 1
1200.16 0
1200.24 0
1200.32 0
1200.40 0
1200.48 1
1200.56 3
1200.64 5
1200.72 7
1200.80 9
1200.88 11
1200.96 12
1201.04 14
1201.11 16
1201.19 17
1201.27 18
1201.35 19
1201.43 19
1201.51 18
1201.59 16
1201.67 15
1201.75 13
1201.83 12
1201.91 11
1201.99 11
1202.07 11
1202.15 12
1202.23 13
1202.31 14
1202.38 15
1202.46 16
1202.54 17
1202.62 17
1202.70 17
1202.78 15
1202.86 13
1202.94 11
1203.02 8
1203.10 5
1203.18 3
1203.26 2
1203.34 2
1203.42 3
1203.50 5
1203.58 7
1203.66 8
1203.73 10
1203.81 11
1203.89 11
1203.97 11
1204.05 12
1204.13 12
1204.21 12
1204.29 13
1204.37 13
1204.45 13
1204.53 12
1204.61 10
1204.69 9
1204.77 8
1204.85 7
1204.93 7
1205.01 8
1205.09 9
1205.17 11
1205.24 12
1205.32 13
1205.40 13
1205.48 12
1205.56 11
1205.64 9
1205.72 7
1205.80 5
1205.88 3
1205.96 2
1206.04 2
1206.12 1
1206.20 1
1206.28 0
1206.36 0
1206.44 0
1206.52 0
1206.60 0
1206.68 0
1206.76 0
1206.84 0
1206.91 2
1206.99 5
1207.07 8
1207.15 11
1207.23 13
1207.31 14
1207.39 13
1207.47 13
1207.55 11
1207.63 9
1207.71 8
1207.79 6
1207.87 5
1207.95 4
1208.03 3
1208.11 2
1208.19 1
1208.27 1
1208.35 1
1208.43 0
1208.51 0
1208.59 0
1208.67 0
1208.75 0
1208.82 0
1208.90 0
1208.98 0
1209.06 1
1209.14 3
1209.22 5
1209.30 7
1209.38 8
1209.46 9
1209.54 10
1209.62 10
1209.70 10
1209.78 9
1209.86 7
1209.94 6
1210.02 4
1210.10 3
1210.18 2
1210.26 2
1210.34 3
1210.42 6
1210.50 9
1210.58 13
1210.66 18
1210.74 23
1210.82 28
1210.90 32
1210.98 36
1211.06 38
1211.13 39
1211.21 39
1211.29 38
1211.37 36
1211.45 34
1211.53 31
1211.61 29
1211.69 27
1211.77 25
1211.85 24
1211.93 24
1212.01 23
1212.09 23
1212.17 23
1212.25 23
1212.33 22
1212.41 21
1212.49 20
1212.57 19
1212.65 19
1212.73 19
1212.81 20
1212.89 21
1212.97 22
1213.05 23
1213.13 23
1213.21 21
1213.29 20
1213.37 18
1213.45 16
1213.53 16
1213.61 17
1213.69 19
1213.77 22
1213.85 25
1213.93 28
1214.01 30
1214.09 31
1214.17 32
1214.24 32
1214.32 33
1214.40 34
1214.48 35
1214.56 36
1214.64 37
1214.72 38
1214.80 37
1214.88 36
1214.96 35
1215.04 34
1215.12 33
1215.20 33
1215.28 34
1215.36 35
1215.44 37
1215.52 39
1215.60 40
1215.68 41
1215.76 40
1215.84 39
1215.92 37
1216.00 35
1216.08 34
1216.16 33
1216.24 32
1216.32 33
1216.40 33
1216.48 33
1216.56 33
1216.64 32
1216.72 31
1216.80 30
1216.88 29
1216.96 28
1217.04 27
1217.12 25
1217.20 23
1217.28 21
1217.36 19
1217.44 17
1217.52 15
1217.60 14
1217.68 14
1217.76 16
1217.84 17
1217.92 19
1218.00 20
1218.08 21
1218.16 22
1218.24 22
1218.32 23
1218.40 22
1218.48 22
1218.56 23
1218.64 23
1218.72 23
1218.80 23
1218.88 23
1218.96 23
1219.04 22
1219.12 22
1219.20 21
1219.28 20
1219.36 19
1219.44 19
1219.52 17
1219.60 16
1219.68 15
1219.76 13
1219.84 11
1219.92 9
1220.00 7
1220.08 5
1220.16 3
1220.24 1
1220.32 0
1220.40 0
1220.48 0
1220.56 0
1220.64 0
1220.72 0
1220.80 1
1220.88 1
1220.96 1
1221.04 0
1221.12 0
1221.20 0
1221.28 0
1221.36 1
1221.44 4
1221.52 7
1221.60 12
1221.68 16
1221.76 20
1221.84 23
1221.92 26
1222.00 29
1222.08 31
1222.16 32
1222.24 33
1222.32 33
1222.40 33
1222.48 32
1222.56 30
1222.64 28
1222.72 27
1222.80 25
1222.88 24
1222.96 22
1223.04 21
1223.12 19
1223.20 18
1223.28 16
1223.36 14
1223.44 12
1223.52 10
1223.60 8
1223.68 7
1223.76 6
1223.84 5
1223.92 5
1224.00 4
1224.08 3
1224.16 2
1224.24 1
1224.32 0
1224.40 0
1224.48 0
1224.56 0
1224.64 0
1224.72 0
1224.80 0
1224.88 0
1224.96 1
1225.04 3
1225.12 5
1225.20 7
1225.28 8
1225.36 11
1225.44 13
1225.52 16
1225.60 19
1225.68 22
1225.76 24
1225.84 26
1225.92 28
1226.00 29
1226.08 29
1226.16 28
1226.24 28
1226.32 27
1226.40 27
1226.48 28
1226.56 30
1226.64 32
1226.72 34
1226.80 36
1226.89 37
1226.97 38
1227.05 38
1227.13 37
1227.21 35
1227.29 34
1227.37 33
1227.45 33
1227.53 34
1227.61 35
1227.69 37
1227.77 39
1227.85 41
1227.93 42
1228.01 43
1228.09 43
1228.17 42
1228.25 41
1228.33 41
1228.41 41
1228.49 42
1228.57 44
1228.65 48
1228.73 51
1228.81 55
1228.89 58
1228.97 59
1229.05 59
1229.13 59
1229.21 57
1229.29 55
1229.37 53
1229.45 51
1229.53 49
1229.61 48
1229.69 47
1229.77 46
1229.85 47
1229.93 48
1230.02 50
1230.10 52
1230.18 56
1230.26 59
1230.34 62
1230.42 64
1230.50 65
1230.58 65
1230.66 63
1230.74 60
1230.82 56
1230.90 51
1230.98 46
1231.06 42
1231.14 38
1231.22 35
1231.30 33
1231.38 32
1231.46 32
1231.54 33
1231.62 35
1231.70 37
1231.78 39
1231.86 42
1231.94 43
1232.02 44
1232.10 44
1232.18 42
1232.26 40
1232.35 37
1232.43 34
1232.51 32
1232.59 31
1232.67 31
1232.75 32
1232.83 34
1232.91 35
1232.99 37
1233.07 39
1233.15 39
1233.23 39
1233.31 39
1233.39 38
1233.47 37
1233.55 37
1233.63 37
1233.71 37
1233.79 38
1233.87 38
1233.95 39
1234.03 39
1234.11 38
1234.19 37
1234.28 36
1234.36 34
1234.44 34
1234.52 33
1234.60 34
1234.68 34
1234.76 34
1234.84 35
1234.92 34
1235.00 33
1235.08 31
1235.16 28
1235.24 25
1235.32 22
1235.40 18
1235.48 16
1235.56 13
1235.64 11
1235.72 9
1235.80 7
1235.88 6
1235.97 6
1236.05 6
1236.13 6
1236.21 7
1236.29 7
1236.37 9
1236.45 10
1236.53 11
1236.61 12
1236.69 12
1236.77 11
1236.85 10
1236.93 8
1237.01 6
1237.09 5
1237.17 4
1237.25 3
1237.33 4
1237.41 4
1237.50 5
1237.58 6
1237.66 6
1237.74 5
1237.82 4
1237.90 3
1237.98 2
1238.06 1
1238.14 0
1238.22 0
1238.30 0
1238.38 0
1238.46 0
1238.54 0
1238.62 0
1238.70 2
1238.78 4
1238.87 6
1238.95 7
1239.03 7
1239.11 7
1239.19 5
1239.27 4
1239.35 2
1239.43 2
1239.51 3
1239.59 5
1239.67 7
1239.75 9
1239.83 11
1239.91 12
1239.99 11
1240.07 9
1240.16 7
1240.24 3
1240.32 0
1240.40 0
1240.48 0
1240.56 0
1240.64 0
1240.72 0
1240.80 0
1240.88 0
1240.96 1
1241.04 4
1241.12 6
1241.20 7
1241.28 7
1241.37 6
1241.45 6
1241.53 6
1241.61 7
1241.69 8
1241.77 9
1241.85 10
1241.93 9
1242.01 8
1242.09 6
1242.17 4
1242.25 2
1242.33 2
1242.41 4
1242.50 7
1242.58 10
1242.66 14
1242.74 17
1242.82 19
1242.90 21
1242.98 22
1243.06 22
1243.14 22
1243.22 21
1243.30 19
1243.38 17
1243.46 15
1243.54 12
1243.63 10
1243.71 9
1243.79 8
1243.87 8
1243.95 8
1244.03 9
1244.11 10
1244.19 12
1244.27 13
1244.35 14
1244.43 14
1244.51 14
1244.59 13
1244.68 12
1244.76 10
1244.84 9
1244.92 8
1245.00 8
1245.08 9
1245.16 10
1245.24 12
1245.32 13
1245.40 15
1245.48 16
1245.56 17
1245.65 18
1245.73 17
1245.81 17
1245.89 15
1245.97 14
1246.05 12
1246.13 10
1246.21 8
1246.29 8
1246.37 8
1246.45 8
1246.53 9
1246.62 10
1246.70 11
1246.78 12
1246.86 12
1246.94 11
1247.02 10
1247.10 9
1247.18 7
1247.26 6
1247.34 4
1247.42 2
1247.50 0
1247.59 0
1247.67 0
1247.75 0
1247.83 0
1247.91 0
1247.99 0
1248.07 0
1248.15 0
1248.23 2
1248.31 5
1248.39 7
1248.48 9
1248.56 11
1248.64 12
1248.72 12
1248.80 12
1248.88 11
1248.96 9
1249.04 7
1249.12 6
1249.20 4
1249.28 2
1249.37 1
1249.45 1
1249.53 1
1249.61 1
1249.69 2
1249.77 2
1249.85 3
1249.93 4
1250.01 4
1250.09 4
1250.18 4
1250.26 4
1250.34 4
1250.42 4
1250.50 3
1250.58 3
1250.66 3
1250.74 3
1250.82 4
1250.90 5
1250.98 6
1251.07 6
1251.15 7
1251.23 8
1251.31 9
1251.39 8
1251.47 7
1251.55 6
1251.63 4
1251.71 2
1251.79 0
1251.88 0
1251.96 0
1252.04 0
1252.12 0
1252.20 0
1252.28 0
1252.36 3
1252.44 7
1252.52 9
1252.61 11
1252.69 12
1252.77 13
1252.85 12
1252.93 12
1253.01 11
1253.09 11
1253.17 12
1253.25 14
1253.33 16
1253.42 17
1253.50 18
1253.58 19
1253.66 19
1253.74 19
1253.82 17
1253.90 16
1253.98 14
1254.06 12
1254.15 9
1254.23 7
1254.31 5
1254.39 3
1254.47 2
1254.55 2
1254.63 2
1254.71 2
1254.79 2
1254.88 2
1254.96 3
1255.04 4
1255.12 5
1255.20 8
1255.28 11
1255.36 14
1255.44 16
1255.52 18
1255.61 20
1255.69 20
1255.77 21
1255.85 22
1255.93 23
1256.01 24
1256.09 26
1256.17 27
1256.26 29
1256.34 30
1256.42 30
1256.50 30
1256.58 28
1256.66 26
1256.74 23
1256.82 20
1256.90 15
1256.99 11
1257.07 7
1257.15 5
1257.23 4
1257.31 5
1257.39 8
1257.47 11
1257.55 14
1257.64 16
1257.72 17
1257.80 17
1257.88 17
1257.96 16
1258.04 15
1258.12 16
1258.20 18
1258.29 20
1258.37 23
1258.45 26
1258.53 28
1258.61 28
1258.69 27
1258.77 24
1258.85 21
1258.93 18
1259.02 16
1259.10 17
1259.18 19
1259.26 24
1259.34 30
1259.42 37
1259.50 43
1259.59 47
1259.67 49
1259.75 48
1259.83 45
1259.91 41
1259.99 37
1260.07 34
1260.15 32
1260.24 31
1260.32 31
1260.40 32
1260.48 34
1260.56 35
1260.64 36
1260.72 36
1260.80 35
1260.89 33
1260.97 29
1261.05 25
1261.13 20
1261.21 15
1261.29 10
1261.37 6
1261.45 4
1261.54 4
1261.62 6
1261.70 9
1261.78 13
1261.86 17
1261.94 21
1262.02 24
1262.11 26
1262.19 27
1262.27 27
1262.35 26
1262.43 25
1262.51 24
1262.59 25
1262.68 25
1262.76 27
1262.84 27
1262.92 27
1263.00 26
1263.08 24
1263.16 21
1263.24 18
1263.33 16
1263.41 15
1263.49 14
1263.57 13
1263.65 13
1263.73 13
1263.81 12
1263.90 12
1263.98 11
1264.06 12
1264.14 14
1264.22 16
1264.30 18
1264.38 20
1264.47 21
1264.55 22
1264.63 21
1264.71 19
1264.79 16
1264.87 13
1264.95 10
1265.04 7
1265.12 5
1265.20 3
1265.28 2
1265.36 3
1265.44 4
1265.52 5
1265.61 8
1265.69 10
1265.77 12
1265.85 14
1265.93 16
1266.01 18
1266.10 19
1266.18 20
1266.26 21
1266.34 22
1266.42 23
1266.50 24
1266.58 24
1266.67 24
1266.75 24
1266.83 23
1266.91 22
1266.99 21
1267.07 19
1267.15 18
1267.24 17
1267.32 17
1267.40 18
1267.48 20
1267.56 23
1267.64 26
1267.73 29
1267.81 31
1267.89 32
1267.97 32
1268.05 33
1268.13 33
1268.21 33
1268.30 34
1268.38 35
1268.46 37
1268.54 38
1268.62 40
1268.70 41
1268.79 41
1268.87 40
1268.95 39
1269.03 37
1269.11 35
1269.19 33
1269.28 33
1269.36 33
1269.44 34
1269.52 36
1269.60 37
1269.68 39
1269.76 40
1269.85 41
1269.93 42
1270.01 43
1270.09 44
1270.17 45
1270.25 47
1270.34 49
1270.42 50
1270.50 51
1270.58 50
1270.66 49
1270.74 47
1270.83 44
1270.91 41
1270.99 38
1271.07 35
1271.15 34
1271.23 33
1271.32 34
1271.40 36
1271.48 38
1271.56 42
1271.64 45
1271.72 48
1271.81 50
1271.89 50
1271.97 50
1272.05 49
1272.13 47
1272.21 44
1272.30 41
1272.38 39
1272.46 37
1272.54 36
1272.62 37
1272.70 39
1272.79 42
1272.87 46
1272.95 50
1273.03 53
1273.11 55
1273.19 55
1273.28 53
1273.36 51
1273.44 49
1273.52 48
1273.60 48
1273.68 50
1273.77 53
1273.85 58
1273.93 61
1274.01 64
1274.09 65
1274.17 65
1274.26 63
1274.34 59
1274.42 55
1274.50 51
1274.58 48
1274.67 44
1274.75 41
1274.83 39
1274.91 36
1274.99 34
1275.07 32
1275.16 30
1275.24 28
1275.32 26
1275.40 25
1275.48 24
1275.56 24
1275.65 24
1275.73 24
1275.81 25
1275.89 25
1275.97 25
1276.06 26
1276.14 28
1276.22 31
1276.30 34
1276.38 38
1276.46 42
1276.55 45
1276.63 46
1276.71 46
1276.79 45
1276.87 43
1276.96 40
1277.04 38
1277.12 36
1277.20 34
1277.28 33
1277.36 31
1277.45 29
1277.53 27
1277.61 24
1277.69 22
1277.77 19
1277.86 17
1277.94 14
1278.02 12
1278.10 9
1278.18 6
1278.27 4
1278.35 1
1278.43 0
1278.51 0
1278.59 0
1278.67 2
1278.76 6
1278.84 11
1278.92 16
1279.00 21
1279.08 25
1279.17 28
1279.25 29
1279.33 28
1279.41 27
1279.49 25
1279.58 24
1279.66 22
1279.74 21
1279.82 19
1279.90 17
1279.99 15
1280.07 12
1280.15 8
1280.23 5
1280.31 2
1280.39 1
1280.48 1
1280.56 1
1280.64 2
1280.72 3
1280.80 4
1280.89 4
1280.97 2
1281.05 0
1281.13 0
1281.21 0
1281.30 0
1281.38 0
1281.46 0
1281.54 0
1281.62 1
1281.71 3
1281.79 4
1281.87 4
1281.95 4
1282.03 5
1282.12 6
1282.20 8
1282.28 10
1282.36 13
1282.44 15
1282.53 16
1282.61 16
1282.69 16
1282.77 15
1282.85 14
1282.94 13
1283.02 14
1283.10 16
1283.18 20
1283.26 25
1283.35 30
1283.43 36
1283.51 41
1283.59 47
1283.67 52
1283.76 56
1283.84 59
1283.92 60
1284.00 59
1284.08 57
1284.17 53
1284.25 49
1284.33 45
1284.41 42
1284.50 41
1284.58 41
1284.66 43
1284.74 45
1284.82 48
1284.91 50
1284.99 52
1285.07 54
1285.15 57
1285.23 60
1285.32 63
1285.40 66
1285.48 68
1285.56 69
1285.64 69
1285.73 69
1285.81 68
1285.89 68
1285.97 68
1286.06 70
1286.14 72
1286.22 74
1286.30 76
1286.38 77
1286.47 78
1286.55 78
1286.63 77
1286.71 75
1286.79 73
1286.88 71
1286.96 69
1287.04 66
1287.12 63
1287.21 59
1287.29 56
1287.37 53
1287.45 52
1287.53 51
1287.62 52
1287.70 54
1287.78 57
1287.86 59
1287.94 60
1288.03 61
1288.11 60
1288.19 57
1288.27 54
1288.36 50
1288.44 46
1288.52 42
1288.60 40
1288.68 37
1288.77 36
1288.85 36
1288.93 36
1289.01 36
1289.10 36
1289.18 35
1289.26 33
1289.34 32
1289.42 31
1289.51 32
1289.59 34
1289.67 38
1289.75 43
1289.84 49
1289.92 55
1290.00 60
1290.08 64
1290.16 66
1290.25 67
1290.33 66
1290.41 66
1290.49 66
1290.58 67
1290.66 67
1290.74 68
1290.82 69
1290.90 69
1290.99 68
1291.07 66
1291.15 62
1291.23 59
1291.32 55
1291.40 52
1291.48 48
1291.56 46
1291.65 43
1291.73 41
1291.81 38
1291.89 35
1291.97 32
1292.06 28
1292.14 25
1292.22 24
1292.30 23
1292.39 24
1292.47 26
1292.55 30
1292.63 33
1292.72 37
1292.80 40
1292.88 42
1292.96 44
1293.04 45
1293.13 46
1293.21 45
1293.29 43
1293.37 40
1293.46 37
1293.54 35
1293.62 32
1293.70 30
1293.79 29
1293.87 29
1293.95 30
1294.03 31
1294.12 32
1294.20 34
1294.28 35
1294.36 36
1294.45 36
1294.53 36
1294.61 34
1294.69 31
1294.77 28
1294.86 24
1294.94 20
1295.02 18
1295.10 15
1295.19 13
1295.27 11
1295.35 9
1295.43 6
1295.52 3
1295.60 0
1295.68 0
1295.76 0
1295.85 0
1295.93 0
1296.01 0
1296.09 0
1296.18 2
1296.26 2
1296.34 3
1296.42 2
1296.51 2
1296.59 1
1296.67 1
1296.75 2
1296.84 4
1296.92 6
1297.00 9
1297.08 12
1297.17 15
1297.25 17
1297.33 18
1297.41 18
1297.50 17
1297.58 14
1297.66 11
1297.74 7
1297.83 3
1297.91 0
1297.99 0
1298.07 0
1298.16 1
1298.24 6
1298.32 11
1298.40 16
1298.49 20
1298.57 22
1298.65 23
1298.73 22
1298.82 20
1298.90 18
1298.98 17
1299.06 16
1299.15 16
1299.23 17
1299.31 18
1299.39 19
1299.48 19
1299.56 19
1299.64 20
1299.72 21
1299.81 23
1299.89 26
1299.97 30
1300.05 35
1300.14 41
1300.22 46
1300.30 51
1300.38 55
1300.47 58
1300.55 60
1300.63 62
1300.71 63
1300.80 63
1300.88 63
1300.96 62
1301.04 61
1301.13 59
1301.21 58
1301.29 56
1301.38 55
1301.46 53
1301.54 52
1301.62 51
1301.71 50
1301.79 50
1301.87 51
1301.95 52
1302.04 54
1302.12 57
1302.20 59
1302.28 62
1302.37 64
1302.45 67
1302.53 69
1302.61 72
1302.70 73
1302.78 74
1302.86 74
1302.95 72
1303.03 70
1303.11 68
1303.19 66
1303.28 64
1303.36 62
1303.44 61
1303.52 59
1303.61 57
1303.69 56
1303.77 54
1303.85 54
1303.94 53
1304.02 53
1304.10 53
1304.19 53
1304.27 53
1304.35 52
1304.43 50
1304.52 48
1304.60 46
1304.68 44
1304.76 43
1304.85 42
1304.93 42
1305.01 42
1305.10 44
1305.18 46
1305.26 50
1305.34 53
1305.43 57
1305.51 59
1305.59 60
1305.67 59
1305.76 57
1305.84 54
1305.92 52
1306.01 50
1306.09 50
1306.17 51
1306.25 54
1306.34 57
1306.42 61
1306.50 65
1306.59 68
1306.67 71
1306.75 73
1306.83 74
1306.92 75
1307.00 74
1307.08 74
1307.16 74
1307.25 74
1307.33 75
1307.41 77
1307.50 80
1307.58 83
1307.66 86
1307.74 90
1307.83 93
1307.91 94
1307.99 95
1308.08 96
1308.16 95
1308.24 94
1308.32 91
1308.41 88
1308.49 84
1308.57 78
1308.66 71
1308.74 63
1308.82 56
1308.90 49
1308.99 44
1309.07 42
1309.15 43
1309.24 47
1309.32 52
1309.40 58
1309.48 63
1309.57 68
1309.65 71
1309.73 74
1309.82 75
1309.90 75
1309.98 75
1310.06 75
1310.15 74
1310.23 73
1310.31 71
1310.40 70
1310.48 69
1310.56 67
1310.64 64
1310.73 61
1310.81 58
1310.89 54
1310.98 50
1311.06 46
1311.14 43
1311.22 40
1311.31 39
1311.39 39
1311.47 40
1311.56 42
1311.64 43
1311.72 44
1311.81 45
1311.89 45
1311.97 45
1312.05 44
1312.14 44
1312.22 43
1312.30 43
1312.39 43
1312.47 43
1312.55 42
1312.63 41
1312.72 38
1312.80 34
1312.88 30
1312.97 26
1313.05 23
1313.13 20
1313.22 19
1313.30 18
1313.38 19
1313.46 20
1313.55 21
1313.63 24
1313.71 26
1313.80 29
1313.88 32
1313.96 35
1314.05 38
1314.13 39
1314.21 39
1314.29 38
1314.38 36
1314.46 33
1314.54 30
1314.63 28
1314.71 26
1314.79 25
1314.88 24
1314.96 25
1315.04 28
1315.12 31
1315.21 36
1315.29 41
1315.37 47
1315.46 52
1315.54 57
1315.62 60
1315.71 62
1315.79 62
1315.87 63
1315.96 63
1316.04 63
1316.12 63
1316.20 63
1316.29 62
1316.37 62
1316.45 60
1316.54 58
1316.62 56
1316.70 54
1316.79 53
1316.87 54
1316.95 55
1317.04 58
1317.12 61
1317.20 63
1317.29 65
1317.37 66
1317.45 67
1317.53 66
1317.62 64
1317.70 62
1317.78 61
1317.87 58
1317.95 56
1318.03 54
1318.12 52
1318.20 50
1318.28 49
1318.37 48
1318.45 49
1318.53 49
1318.62 50
1318.70 51
1318.78 51
1318.86 49
1318.95 47
1319.03 44
1319.11 41
1319.20 38
1319.28 37
1319.36 37
1319.45 37
1319.53 37
1319.61 36
1319.70 34
1319.78 31
1319.86 27
1319.95 24
1320.03 22
1320.11 22
1320.20 24
1320.28 26
1320.36 30
1320.45 34
1320.53 37
1320.61 40
1320.69 42
1320.78 43
1320.86 43
1320.94 43
1321.03 43
1321.11 43
1321.19 43
1321.28 44
1321.36 45
1321.44 46
1321.53 47
1321.61 47
1321.69 47
1321.78 46
1321.86 45
1321.94 45
1322.03 45
1322.11 46
1322.19 48
1322.28 50
1322.36 53
1322.44 54
1322.53 56
1322.61 56
1322.69 55
1322.78 54
1322.86 53
1322.94 52
1323.03 52
1323.11 52
1323.19 53
1323.28 55
1323.36 58
1323.44 62
1323.53 66
1323.61 69
1323.69 73
1323.78 75
1323.86 76
1323.94 76
1324.03 76
1324.11 75
1324.19 75
1324.28 75
1324.36 75
1324.44 77
1324.53 80
1324.61 84
1324.69 90
1324.78 96
1324.86 104
1324.94 112
1325.03 120
1325.11 126
1325.19 130
1325.28 131
1325.36 130
1325.44 127
1325.53 122
1325.61 118
1325.69 114
1325.78 111
1325.86 110
1325.94 109
1326.03 110
1326.11 110
1326.19 111
1326.28 111
1326.36 111
1326.44 111
1326.53 112
1326.61 113
1326.69 113
1326.78 114
1326.86 114
1326.94 114
1327.03 113
1327.11 110
1327.19 106
1327.28 102
1327.36 96
1327.44 91
1327.53 86
1327.61 82
1327.69 80
1327.78 79
1327.86 79
1327.95 79
1328.03 79
1328.11 77
1328.20 74
1328.28 70
1328.36 64
1328.45 57
1328.53 51
1328.61 45
1328.70 41
1328.78 38
1328.86 38
1328.95 39
1329.03 41
1329.11 46
1329.20 52
1329.28 59
1329.36 66
1329.45 72
1329.53 77
1329.61 81
1329.70 82
1329.78 83
1329.87 84
1329.95 85
1330.03 87
1330.12 90
1330.20 95
1330.28 99
1330.37 102
1330.45 105
1330.53 107
1330.62 109
1330.70 109
1330.78 109
1330.87 109
1330.95 108
1331.03 106
1331.12 103
1331.20 100
1331.29 97
1331.37 96
1331.45 95
1331.54 96
1331.62 98
1331.70 102
1331.79 106
1331.87 111
1331.95 117
1332.04 122
1332.12 128
1332.20 133
1332.29 137
1332.37 140
1332.46 141
1332.54 141
1332.62 138
1332.71 135
1332.79 130
1332.87 124
1332.96 119
1333.04 113
1333.12 108
1333.21 103
1333.29 99
1333.38 96
1333.46 93
1333.54 91
1333.63 89
1333.71 87
1333.79 86
1333.88 86
1333.96 86
1334.04 87
1334.13 87
1334.21 87
1334.30 86
1334.38 82
1334.46 77
1334.55 69
1334.63 61
1334.71 53
1334.80 46
1334.88 40
1334.96 36
1335.05 33
1335.13 31
1335.22 30
1335.30 29
1335.38 27
1335.47 27
1335.55 26
1335.63 27
1335.72 28
1335.80 30
1335.89 32
1335.97 35
1336.05 38
1336.14 40
1336.22 41
1336.30 42
1336.39 42
1336.47 41
1336.55 39
1336.64 38
1336.72 37
1336.81 36
1336.89 37
1336.97 38
1337.06 41
1337.14 45
1337.22 49
1337.31 53
1337.39 57
1337.48 60
1337.56 62
1337.64 62
1337.73 61
1337.81 60
1337.89 58
1337.98 55
1338.06 54
1338.15 53
1338.23 52
1338.31 53
1338.40 54
1338.48 56
1338.56 59
1338.65 65
1338.73 72
1338.82 80
1338.90 89
1338.98 97
1339.07 105
1339.15 111
1339.24 115
1339.32 117
1339.40 116
1339.49 112
1339.57 105
1339.65 96
1339.74 86
1339.82 77
1339.91 69
1339.99 63
1340.07 61
1340.16 61
1340.24 62
1340.32 65
1340.41 67
1340.49 68
1340.58 69
1340.66 69
1340.74 70
1340.83 71
1340.91 73
1341.00 76
1341.08 79
1341.16 81
1341.25 83
1341.33 85
1341.41 85
1341.50 84
1341.58 82
1341.67 79
1341.75 74
1341.83 69
1341.92 64
1342.00 61
1342.09 60
1342.17 62
1342.25 66
1342.34 72
1342.42 79
1342.51 84
1342.59 87
1342.67 88
1342.76 86
1342.84 82
1342.93 77
1343.01 71
1343.09 66
1343.18 62
1343.26 59
1343.34 57
1343.43 57
1343.51 56
1343.60 57
1343.68 57
1343.76 57
1343.85 56
1343.93 56
1344.02 55
1344.10 55
1344.18 55
1344.27 55
1344.35 56
1344.44 57
1344.52 58
1344.60 59
1344.69 60
1344.77 59
1344.86 58
1344.94 55
1345.02 51
1345.11 48
1345.19 44
1345.28 41
1345.36 39
1345.44 38
1345.53 39
1345.61 41
1345.70 43
1345.78 45
1345.86 48
1345.95 51
1346.03 53
1346.12 57
1346.20 61
1346.28 67
1346.37 73
1346.45 81
1346.54 88
1346.62 95
1346.70 101
1346.79 106
1346.87 108
1346.96 109
1347.04 108
1347.12 106
1347.21 103
1347.29 100
1347.38 97
1347.46 94
1347.54 92
1347.63 91
1347.71 91
1347.80 91
1347.88 92
1347.97 93
1348.05 95
1348.13 95
1348.22 96
1348.30 96
1348.39 97
1348.47 98
1348.55 99
1348.64 100
1348.72 101
1348.81 103
1348.89 104
1348.97 105
1349.06 106
1349.14 106
1349.23 105
1349.31 104
1349.39 102
1349.48 100
1349.56 96
1349.65 92
1349.73 86
1349.82 79
1349.90 73
1349.98 66
1350.07 61
1350.15 56
1350.24 54
1350.32 52
1350.40 52
1350.49 53
1350.57 55
1350.66 58
1350.74 61
1350.83 64
1350.91 66
1350.99 67
1351.08 67
1351.16 66
1351.25 63
1351.33 59
1351.41 54
1351.50 49
1351.58 43
1351.67 38
1351.75 33
1351.84 29
1351.92 26
1352.00 23
1352.09 20
1352.17 18
1352.26 16
1352.34 15
1352.43 15
1352.51 16
1352.59 16
1352.68 18
1352.76 19
1352.85 21
1352.93 22
1353.01 23
1353.10 23
1353.18 23
1353.27 21
1353.35 19
1353.44 16
1353.52 12
1353.60 10
1353.69 9
1353.77 9
1353.86 12
1353.94 16
1354.03 19
1354.11 22
1354.19 24
1354.28 23
1354.36 22
1354.45 19
1354.53 17
1354.62 15
1354.70 13
1354.78 12
1354.87 11
1354.95 9
1355.04 8
1355.12 7
1355.21 6
1355.29 7
1355.37 8
1355.46 10
1355.54 12
1355.63 13
1355.71 13
1355.80 12
1355.88 11
1355.96 8
1356.05 6
1356.13 3
1356.22 2
1356.30 1
1356.39 0
1356.47 1
1356.55 1
1356.64 1
1356.72 1
1356.81 1
1356.89 0
1356.98 0
1357.06 0
1357.15 0
1357.23 0
1357.31 0
1357.40 0
1357.48 2
1357.57 5
1357.65 8
1357.74 13
1357.82 19
1357.90 26
1357.99 35
1358.07 43
1358.16 51
1358.24 58
1358.33 62
1358.41 65
1358.50 65
1358.58 65
1358.66 65
1358.75 67
1358.83 69
1358.92 74
1359.00 80
1359.09 86
1359.17 92
1359.26 96
1359.34 98
1359.42 98
1359.51 95
1359.59 91
1359.68 87
1359.76 82
1359.85 78
1359.93 75
1360.02 72
1360.10 70
1360.18 70
1360.27 70
1360.35 72
1360.44 76
1360.52 82
1360.61 89
1360.69 97
1360.78 103
1360.86 107
1360.94 110
1361.03 110
1361.11 110
1361.20 109
1361.28 109
1361.37 111
1361.45 113
1361.54 115
1361.62 116
1361.70 116
1361.79 116
1361.87 116
1361.96 117
1362.04 120
1362.13 123
1362.21 127
1362.30 131
1362.38 132
1362.47 132
1362.55 129
1362.63 123
1362.72 117
1362.80 110
1362.89 104
1362.97 99
1363.06 96
1363.14 94
1363.23 91
1363.31 89
1363.40 87
1363.48 85
1363.56 84
1363.65 84
1363.73 85
1363.82 87
1363.90 90
1363.99 93
1364.07 94
1364.16 95
1364.24 94
1364.33 93
1364.41 90
1364.50 87
1364.58 84
1364.66 80
1364.75 76
1364.83 73
1364.92 71
1365.00 70
1365.09 71
1365.17 72
1365.26 74
1365.34 76
1365.43 76
1365.51 74
1365.59 69
1365.68 63
1365.76 56
1365.85 49
1365.93 42
1366.02 36
1366.10 30
1366.19 26
1366.27 21
1366.36 18
1366.44 15
1366.53 12
1366.61 11
1366.70 10
1366.78 10
1366.86 10
1366.95 10
1367.03 9
1367.12 7
1367.20 4
1367.29 1
1367.37 0
1367.46 0
1367.54 0
1367.63 0
1367.71 0
1367.80 0
1367.88 0
1367.97 1
1368.05 5
1368.13 9
1368.22 12
1368.30 13
1368.39 13
1368.47 13
1368.56 12
1368.64 13
1368.73 14
1368.81 18
1368.90 23
1368.98 29
1369.07 35
1369.15 41
1369.24 45
1369.32 48
1369.41 48
1369.49 47
1369.58 45
1369.66 42
1369.74 39
1369.83 37
1369.91 36
1370.00 36
1370.08 38
1370.17 40
1370.25 42
1370.34 43
1370.42 42
1370.51 40
1370.59 37
1370.68 32
1370.76 26
1370.85 21
1370.93 16
1371.02 11
1371.10 8
1371.19 5
1371.27 3
1371.36 4
1371.44 6
1371.53 9
1371.61 13
1371.69 16
1371.78 20
1371.86 21
1371.95 21
1372.03 21
1372.12 20
1372.20 21
1372.29 23
1372.37 27
1372.46 31
1372.54 36
1372.63 40
1372.71 42
1372.80 42
1372.88 40
1372.97 37
1373.05 33
1373.14 29
1373.22 27
1373.31 25
1373.39 24
1373.48 24
1373.56 24
1373.65 23
1373.73 23
1373.82 22
1373.90 23
1373.99 24
1374.07 26
1374.16 29
1374.24 34
1374.33 39
1374.41 44
1374.50 50
1374.58 56
1374.67 61
1374.75 66
1374.83 70
1374.92 74
1375.00 78
1375.09 81
1375.17 85
1375.26 89
1375.34 93
1375.43 97
1375.51 101
1375.60 106
1375.68 110
1375.77 116
1375.85 122
1375.94 128
1376.02 135
1376.11 140
1376.19 145
1376.28 147
1376.36 149
1376.45 148
1376.53 148
1376.62 147
1376.70 147
1376.79 147
1376.87 148
1376.96 148
1377.04 150
1377.13 151
1377.21 153
1377.30 154
1377.38 156
1377.47 158
1377.55 159
1377.64 159
1377.72 157
1377.81 154
1377.89 148
1377.98 141
1378.06 134
1378.15 126
1378.23 119
1378.32 112
1378.40 105
1378.49 100
1378.57 97
1378.66 94
1378.74 94
1378.83 95
1378.91 97
1379.00 100
1379.08 103
1379.17 106
1379.25 108
1379.34 111
1379.42 113
1379.51 116
1379.59 118
1379.68 119
1379.76 119
1379.85 118
1379.93 115
1380.02 112
1380.10 108
1380.19 104
1380.27 102
1380.36 101
1380.45 101
1380.53 101
1380.62 101
1380.70 99
1380.79 95
1380.87 88
1380.96 79
1381.04 69
1381.13 59
1381.21 50
1381.30 43
1381.38 39
1381.47 39
1381.55 42
1381.64 49
1381.72 57
1381.81 66
1381.89 73
1381.98 79
1382.06 82
1382.15 83
1382.23 82
1382.32 81
1382.40 79
1382.49 77
1382.57 75
1382.66 74
1382.74 74
1382.83 74
1382.91 75
1383.00 76
1383.08 78
1383.17 81
1383.25 84
1383.34 88
1383.42 92
1383.51 96
1383.60 99
1383.68 101
1383.77 102
1383.85 101
1383.94 99
1384.02 95
1384.11 90
1384.19 83
1384.28 76
1384.36 68
1384.45 61
1384.53 56
1384.62 51
1384.70 49
1384.79 47
1384.87 47
1384.96 46
1385.04 45
1385.13 44
1385.21 41
1385.30 38
1385.38 35
1385.47 32
1385.55 31
1385.64 31
1385.73 31
1385.81 32
1385.90 33
1385.98 34
1386.07 33
1386.15 32
1386.24 29
1386.32 26
1386.41 23
1386.49 21
1386.58 19
1386.66 19
1386.75 20
1386.83 22
1386.92 24
1387.00 26
1387.09 28
1387.18 29
1387.26 30
1387.35 29
1387.43 28
1387.52 26
1387.60 23
1387.69 20
1387.77 16
1387.86 12
1387.94 7
1388.03 3
1388.11 0
1388.20 0
1388.28 0
1388.37 3
1388.45 8
1388.54 15
1388.63 21
1388.71 28
1388.80 32
1388.88 35
1388.97 36
1389.05 36
1389.14 34
1389.22 32
1389.31 31
1389.39 29
1389.48 29
1389.56 29
1389.65 29
1389.74 31
1389.82 33
1389.91 37
1389.99 41
1390.08 47
1390.16 52
1390.25 57
1390.33 60
1390.42 62
1390.50 62
1390.59 60
1390.67 57
1390.76 52
1390.85 48
1390.93 44
1391.02 41
1391.10 40
1391.19 39
1391.27 40
1391.36 41
1391.44 43
1391.53 45
1391.61 46
1391.70 47
1391.78 47
1391.87 47
1391.96 46
1392.04 45
1392.13 42
1392.21 39
1392.30 37
1392.38 35
1392.47 35
1392.55 36
1392.64 38
1392.72 41
1392.81 44
1392.90 47
1392.98 49
1393.07 51
1393.15 51
1393.24 51
1393.32 49
1393.41 48
1393.49 46
1393.58 44
1393.67 42
1393.75 40
1393.84 39
1393.92 37
1394.01 35
1394.09 34
1394.18 33
1394.26 31
1394.35 30
1394.43 29
1394.52 27
1394.61 26
1394.69 24
1394.78 21
1394.86 18
1394.95 13
1395.03 8
1395.12 3
1395.20 0
1395.29 0
1395.38 0
1395.46 0
1395.55 0
1395.63 0
1395.72 0
1395.80 0
1395.89 2
1395.97 4
1396.06 6
1396.15 9
1396.23 11
1396.32 15
1396.40 18
1396.49 22
1396.57 26
1396.66 29
1396.74 31
1396.83 33
1396.92 34
1397.00 35
1397.09 36
1397.17 36
1397.26 35
1397.34 34
1397.43 31
1397.51 27
1397.60 22
1397.69 17
1397.77 13
1397.86 9
1397.94 6
1398.03 4
1398.11 3
1398.20 3
1398.29 3
1398.37 4
1398.46 6
1398.54 9
1398.63 13
1398.71 18
1398.80 24
1398.89 31
1398.97 37
1399.06 42
1399.14 46
1399.23 47
1399.31 47
1399.40 44
1399.48 39
1399.57 32
1399.66 24
1399.74 16
1399.83 8
1399.91 2
1400.00 0
1400.08 0
1400.17 0
1400.26 0
1400.34 0
1400.43 0
1400.51 1
1400.60 4
1400.68 7
1400.77 10
1400.86 13
1400.94 15
1401.03 16
1401.11 15
1401.20 14
1401.28 11
1401.37 9
1401.46 6
1401.54 4
1401.63 3
1401.71 3
1401.80 4
1401.88 5
1401.97 7
1402.06 10
1402.14 12
1402.23 15
1402.31 17
1402.40 18
1402.48 19
1402.57 20
1402.66 22
1402.74 24
1402.83 26
1402.91 30
1403.00 33
1403.09 37
1403.17 40
1403.26 42
1403.34 43
1403.43 42
1403.51 40
1403.60 38
1403.69 34
1403.77 31
1403.86 28
1403.94 24
1404.03 21
1404.11 17
1404.20 13
1404.29 9
1404.37 5
1404.46 2
1404.54 0
1404.63 0
1404.72 0
1404.80 0
1404.89 0
1404.97 0
1405.06 0
1405.14 0
1405.23 0
1405.32 3
1405.40 6
1405.49 8
1405.57 9
1405.66 9
1405.75 8
1405.83 7
1405.92 6
1406.00 5
1406.09 4
1406.18 4
1406.26 4
1406.35 4
1406.43 4
1406.52 4
1406.60 5
1406.69 6
1406.78 9
1406.86 13
1406.95 18
1407.03 23
1407.12 27
1407.21 31
1407.29 34
1407.38 36
1407.46 37
1407.55 38
1407.64 39
1407.72 40
1407.81 41
1407.89 42
1407.98 43
1408.07 43
1408.15 43
1408.24 43
1408.32 42
1408.41 42
1408.49 41
1408.58 41
1408.67 41
1408.75 40
1408.84 40
1408.92 38
1409.01 37
1409.10 35
1409.18 34
1409.27 33
1409.35 32
1409.44 32
1409.53 34
1409.61 36
1409.70 39
1409.78 43
1409.87 47
1409.96 50
1410.04 54
1410.13 57
1410.21 60
1410.30 61
1410.39 62
1410.47 63
1410.56 62
1410.64 61
1410.73 60
1410.82 57
1410.90 54
1410.99 50
1411.07 47
1411.16 43
1411.25 40
1411.33 38
1411.42 38
1411.50 38
1411.59 40
1411.68 41
1411.76 43
1411.85 43
1411.93 43
1412.02 41
1412.11 38
1412.19 34
1412.28 29
1412.37 24
1412.45 18
1412.54 12
1412.62 7
1412.71 3
1412.80 0
1412.88 0
1412.97 0
1413.05 1
1413.14 4
1413.23 8
1413.31 11
1413.40 14
1413.48 15
1413.57 16
1413.66 16
1413.74 16
1413.83 17
1413.91 19
1414.00 22
1414.09 27
1414.17 31
1414.26 35
1414.35 38
1414.43 40
1414.52 40
1414.60 37
1414.69 33
1414.78 28
1414.86 21
1414.95 15
1415.03 9
1415.12 5
1415.21 1
1415.29 0
1415.38 0
1415.47 0
1415.55 0
1415.64 0
1415.72 0
1415.81 0
1415.90 1
1415.98 2
1416.07 3
1416.15 2
1416.24 1
1416.33 1
1416.41 1
1416.50 3
1416.59 6
1416.67 11
1416.76 17
1416.84 24
1416.93 31
1417.02 38
1417.10 44
1417.19 50
1417.28 54
1417.36 57
1417.45 59
1417.53 58
1417.62 56
1417.71 54
1417.79 50
1417.88 46
1417.97 41
1418.05 38
1418.14 34
1418.22 32
1418.31 30
1418.40 28
1418.48 27
1418.57 27
1418.66 28
1418.74 29
1418.83 32
1418.91 35
1419.00 39
1419.09 42
1419.17 46
1419.26 48
1419.35 48
1419.43 47
1419.52 44
1419.60 40
1419.69 35
1419.78 31
1419.86 26
1419.95 22
1420.04 18
1420.12 16
1420.21 15
1420.29 16
1420.38 17
1420.47 18
1420.55 20
1420.64 22
1420.73 23
1420.81 23
1420.90 24
1420.98 25
1421.07 25
1421.16 26
1421.24 27
1421.33 28
1421.42 29
1421.50 29
1421.59 30
1421.68 31
1421.76 32
1421.85 33
1421.93 33
1422.02 33
1422.11 33
1422.19 33
1422.28 33
1422.37 34
1422.45 35
1422.54 35
1422.63 36
1422.71 36
1422.80 35
1422.88 35
1422.97 34
1423.06 35
1423.14 37
1423.23 39
1423.32 43
1423.40 46
1423.49 50
1423.58 54
1423.66 58
1423.75 62
1423.84 65
1423.92 67
1424.01 68
1424.09 67
1424.18 65
1424.27 60
1424.35 54
1424.44 48
1424.53 42
1424.61 37
1424.70 33
1424.79 30
1424.87 30
1424.96 31
1425.05 33
1425.13 37
1425.22 41
1425.30 44
1425.39 47
1425.48 50
1425.56 51
1425.65 52
1425.74 52
1425.82 52
1425.91 52
1426.00 52
1426.08 51
1426.17 49
1426.26 46
1426.34 42
1426.43 38
1426.52 33
1426.60 29
1426.69 26
1426.77 25
1426.86 25
1426.95 26
1427.03 28
1427.12 31
1427.21 32
1427.29 31
1427.38 29
1427.47 25
1427.55 20
1427.64 14
1427.73 8
1427.81 4
1427.90 3
1427.99 3
1428.07 6
1428.16 10
1428.25 15
1428.33 19
1428.42 22
1428.51 24
1428.59 25
1428.68 24
1428.77 23
1428.85 22
1428.94 21
1429.02 21
1429.11 22
1429.20 24
1429.28 26
1429.37 29
1429.46 32
1429.54 35
1429.63 36
1429.72 35
1429.80 32
1429.89 29
1429.98 24
1430.06 20
1430.15 16
1430.24 12
1430.32 10
1430.41 8
1430.50 7
1430.58 6
1430.67 5
1430.76 6
1430.84 8
1430.93 11
1431.02 15
1431.10 19
1431.19 24
1431.28 28
1431.36 33
1431.45 36
1431.54 38
1431.62 39
1431.71 39
1431.80 38
1431.88 36
1431.97 33
1432.06 29
1432.14 24
1432.23 18
1432.32 11
1432.40 3
1432.49 0
1432.58 0
1432.66 0
1432.75 0
1432.84 0
1432.92 0
1433.01 0
1433.10 0
1433.18 9
1433.27 17
1433.36 25
1433.44 33
1433.53 40
1433.62 45
1433.70 48
1433.79 49
1433.88 48
1433.96 45
1434.05 39
1434.14 33
1434.22 25
1434.31 18
1434.40 11
1434.48 5
1434.57 0
1434.66 0
1434.74 0
1434.83 0
1434.92 0
1435.00 2
1435.09 6
1435.18 11
1435.27 16
1435.35 22
1435.44 28
1435.53 33
1435.61 37
1435.70 40
1435.79 42
1435.87 43
1435.96 44
1436.05 44
1436.13 44
1436.22 46
1436.31 49
1436.39 55
1436.48 61
1436.57 68
1436.65 73
1436.74 76
1436.83 76
1436.91 71
1437.00 63
1437.09 54
1437.17 44
1437.26 36
1437.35 32
1437.43 31
1437.52 33
1437.61 37
1437.70 42
1437.78 47
1437.87 51
1437.96 53
1438.04 53
1438.13 52
1438.22 51
1438.30 48
1438.39 45
1438.48 41
1438.56 37
1438.65 32
1438.74 28
1438.82 23
1438.91 20
1439.00 16
1439.09 14
1439.17 11
1439.26 8
1439.35 6
1439.43 3
1439.52 1
1439.61 0
1439.69 0
1439.78 0
1439.87 0
1439.95 0
1440.04 0
1440.13 0
1440.21 1
1440.30 1
1440.39 1
1440.48 1
1440.56 1
1440.65 2
1440.74 3
1440.82 5
1440.91 7
1441.00 8
1441.08 9
1441.17 9
1441.26 8
1441.34 8
1441.43 9
1441.52 10
1441.61 14
1441.69 19
1441.78 25
1441.87 31
1441.95 36
1442.04 40
1442.13 44
1442.21 46
1442.30 47
1442.39 48
1442.48 49
1442.56 50
1442.65 51
1442.74 50
1442.82 49
1442.91 46
1443.00 42
1443.08 37
1443.17 32
1443.26 28
1443.35 25
1443.43 23
1443.52 23
1443.61 25
1443.69 28
1443.78 32
1443.87 37
1443.95 43
1444.04 47
1444.13 52
1444.22 56
1444.30 60
1444.39 64
1444.48 66
1444.56 68
1444.65 68
1444.74 66
1444.82 61
1444.91 55
1445.00 48
1445.09 41
1445.17 36
1445.26 33
1445.35 31
1445.43 30
1445.52 29
1445.61 28
1445.70 27
1445.78 24
1445.87 21
1445.96 18
1446.04 15
1446.13 13
1446.22 13
1446.31 14
1446.39 15
1446.48 18
1446.57 20
1446.65 22
1446.74 23
1446.83 25
1446.91 26
1447.00 27
1447.09 28
1447.18 30
1447.26 31
1447.35 31
1447.44 31
1447.52 31
1447.61 31
1447.70 32
1447.79 32
1447.87 32
1447.96 31
1448.05 29
1448.13 26
1448.22 22
1448.31 18
1448.40 15
1448.48 13
1448.57 13
1448.66 15
1448.74 17
1448.83 18
1448.92 19
1449.01 18
1449.09 17
1449.18 14
1449.27 12
1449.35 11
1449.44 11
1449.53 11
1449.62 11
1449.70 12
1449.79 12
1449.88 12
1449.97 12
1450.05 12
1450.14 12
1450.23 13
1450.31 15
1450.40 15
1450.49 16
1450.58 15
1450.66 15
1450.75 15
1450.84 15
1450.92 17
1451.01 19
1451.10 23
1451.19 26
1451.27 30
1451.36 33
1451.45 35
1451.54 37
1451.62 38
1451.71 38
1451.80 37
1451.88 36
1451.97 34
1452.06 31
1452.15 28
1452.23 25
1452.32 22
1452.41 19
1452.50 16
1452.58 12
1452.67 7
1452.76 2
1452.84 0
1452.93 0
1453.02 0
1453.11 0
1453.19 0
1453.28 0
1453.37 0
1453.46 0
1453.54 2
1453.63 5
1453.72 8
1453.80 11
1453.89 15
1453.98 19
1454.07 21
1454.15 23
1454.24 23
1454.33 21
1454.42 19
1454.50 16
1454.59 14
1454.68 12
1454.77 12
1454.85 11
1454.94 11
1455.03 10
1455.12 9
1455.20 9
1455.29 10
1455.38 13
1455.46 18
1455.55 24
1455.64 30
1455.73 35
1455.81 39
1455.90 41
1455.99 42
1456.08 43
1456.16 43
1456.25 42
1456.34 42
1456.43 41
1456.51 40
1456.60 38
1456.69 36
1456.78 33
1456.86 31
1456.95 29
1457.04 27
1457.13 27
1457.21 28
1457.30 30
1457.39 33
1457.47 36
1457.56 39
1457.65 43
1457.74 46
1457.82 49
1457.91 52
1458.00 54
1458.09 54
1458.17 54
1458.26 52
1458.35 49
1458.44 46
1458.52 42
1458.61 37
1458.70 33
1458.79 30
1458.87 27
1458.96 25
1459.05 24
1459.14 24
1459.22 26
1459.31 28
1459.40 33
1459.49 38
1459.57 45
1459.66 52
1459.75 59
1459.84 65
1459.92 69
1460.01 72
1460.10 72
1460.19 70
1460.27 66
1460.36 61
1460.45 56
1460.54 51
1460.62 46
1460.71 43
1460.80 42
1460.89 42
1460.97 44
1461.06 47
1461.15 52
1461.24 56
1461.32 61
1461.41 65
1461.50 68
1461.59 69
1461.67 70
1461.76 69
1461.85 68
1461.94 69
1462.02 71
1462.11 77
1462.20 87
1462.29 99
1462.38 112
1462.46 125
1462.55 135
1462.64 141
1462.73 143
1462.81 141
1462.90 136
1462.99 130
1463.08 124
1463.16 120
1463.25 119
1463.34 120
1463.43 125
1463.51 132
1463.60 141
1463.69 148
1463.78 155
1463.86 158
1463.95 159
1464.04 158
1464.13 154
1464.21 150
1464.30 146
1464.39 143
1464.48 140
1464.57 136
1464.65 132
1464.74 126
1464.83 118
1464.92 109
1465.00 98
1465.09 88
1465.18 79
1465.27 72
1465.35 69
1465.44 69
1465.53 72
1465.62 76
1465.71 81
1465.79 86
1465.88 91
1465.97 95
1466.06 99
1466.14 101
1466.23 102
1466.32 102
1466.41 100
1466.49 98
1466.58 94
1466.67 89
1466.76 83
1466.85 76
1466.93 69
1467.02 62
1467.11 57
1467.20 52
1467.28 50
1467.37 49
1467.46 50
1467.55 51
1467.63 52
1467.72 52
1467.81 50
1467.90 48
1467.99 46
1468.07 43
1468.16 41
1468.25 40
1468.34 40
1468.42 40
1468.51 41
1468.60 41
1468.69 41
1468.78 40
1468.86 39
1468.95 37
1469.04 36
1469.13 35
1469.21 35
1469.30 36
1469.39 37
1469.48 39
1469.57 42
1469.65 44
1469.74 45
1469.83 46
1469.92 45
1470.00 44
1470.09 41
1470.18 37
1470.27 33
1470.36 28
1470.44 23
1470.53 18
1470.62 13
1470.71 8
1470.79 4
1470.88 0
1470.97 0
1471.06 0
1471.15 0
1471.23 0
1471.32 2
1471.41 9
1471.50 16
1471.59 23
1471.67 30
1471.76 36
1471.85 40
1471.94 43
1472.02 46
1472.11 48
1472.20 49
1472.29 50
1472.38 50
1472.46 48
1472.55 45
1472.64 41
1472.73 36
1472.82 31
1472.90 26
1472.99 24
1473.08 23
1473.17 24
1473.26 26
1473.34 29
1473.43 31
1473.52 32
1473.61 32
1473.69 31
1473.78 28
1473.87 26
1473.96 23
1474.05 22
1474.13 21
1474.22 21
1474.31 21
1474.40 20
1474.49 20
1474.57 19
1474.66 17
1474.75 16
1474.84 15
1474.93 15
1475.01 16
1475.10 18
1475.19 19
1475.28 19
1475.37 20
1475.45 20
1475.54 19
1475.63 20
1475.72 21
1475.81 24
1475.89 27
1475.98 31
1476.07 35
1476.16 39
1476.25 43
1476.33 45
1476.42 47
1476.51 48
1476.60 48
1476.69 46
1476.77 43
1476.86 40
1476.95 36
1477.04 32
1477.13 27
1477.21 23
1477.30 19
1477.39 16
1477.48 13
1477.57 10
1477.65 9
1477.74 8
1477.83 9
1477.92 11
1478.01 15
1478.09 19
1478.18 23
1478.27 26
1478.36 28
1478.45 28
1478.53 26
1478.62 24
1478.71 21
1478.80 18
1478.89 15
1478.97 13
1479.06 10
1479.15 7
1479.24 4
1479.33 1
1479.41 0
1479.50 0
1479.59 1
1479.68 3
1479.77 6
1479.86 8
1479.94 10
1480.03 11
1480.12 13
1480.21 14
1480.30 15
1480.38 17
1480.47 19
1480.56 19
1480.65 19
1480.74 17
1480.82 14
1480.91 10
1481.00 7
1481.09 3
1481.18 1
1481.27 0
1481.35 0
1481.44 0
1481.53 0
1481.62 0
1481.71 0
1481.79 0
1481.88 0
1481.97 0
1482.06 2
1482.15 5
1482.24 7
1482.32 9
1482.41 11
1482.50 11
1482.59 10
1482.68 9
1482.76 9
1482.85 8
1482.94 9
1483.03 9
1483.12 10
1483.21 10
1483.29 9
1483.38 7
1483.47 3
1483.56 0
1483.65 0
1483.73 0
1483.82 0
1483.91 0
1484.00 0
1484.09 0
1484.18 0
1484.26 1
1484.35 3
1484.44 6
1484.53 9
1484.62 12
1484.70 15
1484.79 18
1484.88 22
1484.97 26
1485.06 31
1485.15 36
1485.23 40
1485.32 43
1485.41 46
1485.50 48
1485.59 50
1485.68 52
1485.76 55
1485.85 60
1485.94 66
1486.03 73
1486.12 80
1486.21 87
1486.29 91
1486.38 92
1486.47 92
1486.56 90
1486.65 87
1486.74 83
1486.82 80
1486.91 77
1487.00 74
1487.09 71
1487.18 68
1487.27 66
1487.35 65
1487.44 66
1487.53 69
1487.62 73
1487.71 78
1487.80 83
1487.88 85
1487.97 84
1488.06 81
1488.15 75
1488.24 67
1488.33 58
1488.41 50
1488.50 44
1488.59 39
1488.68 36
1488.77 34
1488.86 33
1488.94 32
1489.03 31
1489.12 30
1489.21 30
1489.30 30
1489.39 31
1489.47 34
1489.56 38
1489.65 43
1489.74 47
1489.83 51
1489.92 53
1490.00 53
1490.09 52
1490.18 50
1490.27 47
1490.36 45
1490.45 44
1490.53 46
1490.62 49
1490.71 54
1490.80 61
1490.89 68
1490.98 75
1491.07 81
1491.15 85
1491.24 88
1491.33 88
1491.42 85
1491.51 81
1491.60 75
1491.68 69
1491.77 63
1491.86 59
1491.95 57
1492.04 56
1492.13 56
1492.22 57
1492.30 58
1492.39 59
1492.48 59
1492.57 59
1492.66 59
1492.75 58
1492.83 58
1492.92 58
1493.01 60
1493.10 62
1493.19 66
1493.28 71
1493.37 77
1493.45 83
1493.54 89
1493.63 94
1493.72 98
1493.81 100
1493.90 101
1493.99 100
1494.07 97
1494.16 94
1494.25 90
1494.34 87
1494.43 84
1494.52 82
1494.60 79
1494.69 76
1494.78 73
1494.87 72
1494.96 72
1495.05 74
1495.14 78
1495.22 84
1495.31 90
1495.40 94
1495.49 96
1495.58 94
1495.67 89
1495.76 82
1495.84 74
1495.93 66
1496.02 60
1496.11 55
1496.20 51
1496.29 47
1496.38 44
1496.46 41
1496.55 40
1496.64 39
1496.73 41
1496.82 43
1496.91 47
1497.00 50
1497.09 53
1497.17 55
1497.26 55
1497.35 53
1497.44 50
1497.53 46
1497.62 42
1497.71 39
1497.79 36
1497.88 35
1497.97 35
1498.06 35
1498.15 36
1498.24 36
1498.33 36
1498.41 36
1498.50 37
1498.59 38
1498.68 39
1498.77 40
1498.86 41
1498.95 42
1499.04 41
1499.12 39
1499.21 36
1499.30 32
1499.39 28
1499.48 26
1499.57 26
1499.66 28
1499.74 32
1499.83 38
1499.92 44
1500.01 50
1500.10 55
1500.19 56
1500.28 55
1500.37 52
1500.45 46
1500.54 40
1500.63 34
1500.72 29
1500.81 27
1500.90 26
1500.99 26
1501.08 29
1501.16 32
1501.25 36
1501.34 41
1501.43 47
1501.52 53
1501.61 59
1501.70 66
1501.79 71
1501.87 75
1501.96 78
1502.05 78
1502.14 76
1502.23 73
1502.32 70
1502.41 66
1502.50 64
1502.58 62
1502.67 63
1502.76 65
1502.85 68
1502.94 71
1503.03 74
1503.12 77
1503.21 80
1503.29 84
1503.38 88
1503.47 93
1503.56 99
1503.65 106
1503.74 113
1503.83 118
1503.92 123
1504.00 127
1504.09 129
1504.18 131
1504.27 133
1504.36 134
1504.45 135
1504.54 134
1504.63 133
1504.72 131
1504.80 130
1504.89 130
1504.98 131
1505.07 134
1505.16 138
1505.25 143
1505.34 147
1505.43 151
1505.52 154
1505.60 155
1505.69 156
1505.78 156
1505.87 155
1505.96 154
1506.05 152
1506.14 151
1506.23 150
1506.32 149
1506.40 148
1506.49 147
1506.58 146
1506.67 144
1506.76 141
1506.85 136
1506.94 129
1507.03 121
1507.12 112
1507.20 103
1507.29 95
1507.38 88
1507.47 83
1507.56 81
1507.65 83
1507.74 86
1507.83 93
1507.92 100
1508.00 107
1508.09 112
1508.18 115
1508.27 115
1508.36 112
1508.45 105
1508.54 97
1508.63 87
1508.72 78
1508.80 69
1508.89 61
1508.98 55
1509.07 50
1509.16 46
1509.25 44
1509.34 42
1509.43 41
1509.52 41
1509.61 40
1509.69 38
1509.78 36
1509.87 33
1509.96 29
1510.05 25
1510.14 22
1510.23 21
1510.32 22
1510.41 25
1510.50 31
1510.58 38
1510.67 46
1510.76 54
1510.85 61
1510.94 66
1511.03 69
1511.12 70
1511.21 69
1511.30 67
1511.39 63
1511.47 58
1511.56 52
1511.65 47
1511.74 42
1511.83 40
1511.92 39
1512.01 41
1512.10 45
1512.19 51
1512.28 56
1512.37 62
1512.45 66
1512.54 67
1512.63 66
1512.72 62
1512.81 57
1512.90 51
1512.99 44
1513.08 38
1513.17 33
1513.26 30
1513.35 29
1513.43 30
1513.52 32
1513.61 36
1513.70 40
1513.79 43
1513.88 45
1513.97 45
1514.06 44
1514.15 42
1514.24 38
1514.33 34
1514.41 29
1514.50 25
1514.59 22
1514.68 20
1514.77 20
1514.86 21
1514.95 23
1515.04 27
1515.13 29
1515.22 31
1515.31 32
1515.40 31
1515.48 28
1515.57 24
1515.66 18
1515.75 13
1515.84 8
1515.93 5
1516.02 3
1516.11 3
1516.20 4
1516.29 7
1516.38 11
1516.47 16
1516.55 22
1516.64 28
1516.73 33
1516.82 36
1516.91 39
1517.00 40
1517.09 40
1517.18 40
1517.27 41
1517.36 42
1517.45 43
1517.54 45
1517.62 47
1517.71 47
1517.80 47
1517.89 46
1517.98 44
1518.07 41
1518.16 39
1518.25 35
1518.34 32
1518.43 28
1518.52 24
1518.61 20
1518.70 15
1518.79 11
1518.87 7
1518.96 4
1519.05 1
1519.14 0
1519.23 0
1519.32 0
1519.41 0
1519.50 0
1519.59 1
1519.68 2
1519.77 4
1519.86 6
1519.95 8
1520.03 10
1520.12 11
1520.21 11
1520.30 9
1520.39 6
1520.48 2
1520.57 0
1520.66 0
1520.75 0
1520.84 0
1520.93 0
1521.02 1
1521.11 4
1521.20 6
1521.29 7
1521.37 7
1521.46 6
1521.55 5
1521.64 3
1521.73 2
1521.82 2
1521.91 1
1522.00 1
1522.09 0
1522.18 0
1522.27 0
1522.36 0
1522.45 0
1522.54 0
1522.63 0
1522.71 6
1522.80 14
1522.89 23
1522.98 31
1523.07 36
1523.16 38
1523.25 37
1523.34 34
1523.43 30
1523.52 26
1523.61 22
1523.70 20
1523.79 18
1523.88 16
1523.97 15
1524.06 13
1524.15 11
1524.23 9
1524.32 7
1524.41 7
1524.50 8
1524.59 10
1524.68 14
1524.77 19
1524.86 25
1524.95 31
1525.04 37
1525.13 42
1525.22 45
1525.31 47
1525.40 49
1525.49 50
1525.58 51
1525.67 51
1525.75 51
1525.84 50
1525.93 48
1526.02 45
1526.11 41
1526.20 37
1526.29 34
1526.38 31
1526.47 31
1526.56 32
1526.65 34
1526.74 37
1526.83 41
1526.92 44
1527.01 47
1527.10 49
1527.19 50
1527.28 50
1527.37 49
1527.46 46
1527.54 43
1527.63 41
1527.72 39
1527.81 39
1527.90 42
1527.99 48
1528.08 55
1528.17 65
1528.26 76
1528.35 87
1528.44 99
1528.53 109
1528.62 118
1528.71 125
1528.80 129
1528.89 130
1528.98 129
1529.07 126
1529.16 122
1529.25 120
1529.34 118
1529.42 118
1529.51 119
1529.60 122
1529.69 124
1529.78 127
1529.87 129
1529.96 131
1530.05 133
1530.14 134
1530.23 136
1530.32 138
1530.41 140
1530.50 144
1530.59 148
1530.68 152
1530.77 157
1530.86 162
1530.95 165
1531.04 168
1531.13 168
1531.22 165
1531.31 160
1531.40 153
1531.49 144
1531.58 136
1531.66 130
1531.75 126
1531.84 124
1531.93 126
1532.02 129
1532.11 132
1532.20 135
1532.29 137
1532.38 136
1532.47 134
1532.56 131
1532.65 128
1532.74 124
1532.83 119
1532.92 113
1533.01 107
1533.10 101
1533.19 95
1533.28 90
1533.37 86
1533.46 86
1533.55 88
1533.64 92
1533.73 96
1533.82 99
1533.91 101
1534.00 100
1534.09 98
1534.18 94
1534.27 91
1534.36 88
1534.44 86
1534.53 85
1534.62 86
1534.71 87
1534.80 89
1534.89 91
1534.98 95
1535.07 99
1535.16 103
1535.25 108
1535.34 113
1535.43 118
1535.52 124
1535.61 130
1535.70 135
1535.79 141
1535.88 145
1535.97 148
1536.06 150
1536.15 148
1536.24 144
1536.33 138
1536.42 130
1536.51 122
1536.60 116
1536.69 111
1536.78 108
1536.87 108
1536.96 109
1537.05 112
1537.14 115
1537.23 119
1537.32 123
1537.41 126
1537.50 128
1537.59 130
1537.68 131
1537.77 132
1537.86 133
1537.95 133
1538.04 133
1538.13 133
1538.22 133
1538.30 133
1538.39 131
1538.48 130
1538.57 128
1538.66 127
1538.75 127
1538.84 129
1538.93 132
1539.02 138
1539.11 145
1539.20 152
1539.29 159
1539.38 165
1539.47 170
1539.56 173
1539.65 174
1539.74 174
1539.83 173
1539.92 171
1540.01 171
1540.10 171
1540.19 173
1540.28 177
1540.37 183
1540.46 190
1540.55 198
1540.64 207
1540.73 217
1540.82 228
1540.91 240
1541.00 254
1541.09 269
1541.18 285
1541.27 302
1541.36 320
1541.45 339
1541.54 359
1541.63 379
1541.72 397
1541.81 414
1541.90 429
1541.99 439
1542.08 445
1542.17 448
1542.26 446
1542.35 443
1542.44 439
1542.53 435
1542.62 432
1542.71 431
1542.80 432
1542.89 436
1542.98 441
1543.07 449
1543.16 460
1543.25 472
1543.34 486
1543.43 499
1543.52 510
1543.61 518
1543.70 520
1543.79 517
1543.88 509
1543.97 500
1544.06 490
1544.15 484
1544.24 482
1544.33 484
1544.42 491
1544.51 499
1544.60 507
1544.69 512
1544.78 512
1544.87 506
1544.96 495
1545.05 477
1545.14 455
1545.23 430
1545.32 405
1545.41 380
1545.50 359
1545.59 341
1545.68 328
1545.77 319
1545.86 313
1545.95 309
1546.04 306
1546.13 304
1546.22 301
1546.31 298
1546.40 295
1546.49 290
1546.58 286
1546.67 281
1546.76 276
1546.85 271
1546.94 265
1547.03 259
1547.12 253
1547.21 247
1547.30 240
1547.39 232
1547.48 224
1547.57 217
1547.66 209
1547.75 202
1547.84 197
1547.93 193
1548.02 190
1548.11 188
1548.20 187
1548.29 184
1548.38 180
1548.47 174
1548.56 166
1548.65 157
1548.74 148
1548.83 139
1548.92 131
1549.01 125
1549.10 121
1549.19 118
1549.28 117
1549.37 116
1549.46 116
1549.55 115
1549.64 115
1549.73 114
1549.82 113
1549.91 112
1550.00 113
1550.09 114
1550.18 117
1550.28 122
1550.37 127
1550.46 133
1550.55 137
1550.64 140
1550.73 140
1550.82 138
1550.91 133
1551.00 127
1551.09 121
1551.18 115
1551.27 111
1551.36 109
1551.45 109
1551.54 109
1551.63 111
1551.72 112
1551.81 113
1551.90 113
1551.99 114
1552.08 114
1552.17 115
1552.26 117
1552.35 118
1552.44 119
1552.53 119
1552.62 118
1552.71 114
1552.80 109
1552.89 103
1552.98 97
1553.07 93
1553.16 89
1553.25 88
1553.34 88
1553.43 88
1553.52 88
1553.61 88
1553.70 86
1553.79 84
1553.88 81
1553.97 79
1554.06 78
1554.16 79
1554.25 80
1554.34 83
1554.43 86
1554.52 88
1554.61 90
1554.70 92
1554.79 93
1554.88 95
1554.97 98
1555.06 102
1555.15 108
1555.24 113
1555.33 119
1555.42 124
1555.51 126
1555.60 126
1555.69 125
1555.78 123
1555.87 121
1555.96 121
1556.05 124
1556.14 130
1556.23 138
1556.32 147
1556.41 156
1556.50 165
1556.59 171
1556.68 176
1556.77 179
1556.87 181
1556.96 182
1557.05 182
1557.14 181
1557.23 180
1557.32 179
1557.41 178
1557.50 178
1557.59 178
1557.68 177
1557.77 177
1557.86 175
1557.95 171
1558.04 166
1558.13 159
1558.22 152
1558.31 144
1558.40 138
1558.49 134
1558.58 131
1558.67 132
1558.76 135
1558.85 139
1558.94 145
1559.03 152
1559.13 158
1559.22 163
1559.31 167
1559.40 169
1559.49 169
1559.58 168
1559.67 166
1559.76 164
1559.85 161
1559.94 158
1560.03 156
1560.12 153
1560.21 150
1560.30 147
1560.39 144
1560.48 141
1560.57 139
1560.66 137
1560.75 137
1560.84 138
1560.93 141
1561.02 144
1561.12 149
1561.21 153
1561.30 158
1561.39 163
1561.48 169
1561.57 176
1561.66 184
1561.75 193
1561.84 203
1561.93 213
1562.02 223
1562.11 234
1562.20 244
1562.29 255
1562.38 265
1562.47 274
1562.56 282
1562.65 289
1562.74 295
1562.84 302
1562.93 310
1563.02 322
1563.11 338
1563.20 357
1563.29 380
1563.38 404
1563.47 427
1563.56 449
1563.65 467
1563.74 482
1563.83 494
1563.92 505
1564.01 517
1564.10 532
1564.19 549
1564.28 571
1564.37 595
1564.47 621
1564.56 647
1564.65 672
1564.74 695
1564.83 715
1564.92 732
1565.01 749
1565.10 766
1565.19 785
1565.28 807
1565.37 835
1565.46 868
1565.55 906
1565.64 951
1565.73 1001
1565.82 1056
1565.91 1117
1566.01 1182
1566.10 1250
1566.19 1319
1566.28 1387
1566.37 1451
1566.46 1511
1566.55 1565
1566.64 1616
1566.73 1667
1566.82 1721
1566.91 1782
1567.00 1852
1567.09 1930
1567.18 2015
1567.27 2105
1567.37 2197
1567.46 2289
1567.55 2381
1567.64 2472
1567.73 2563
1567.82 2652
1567.91 2741
1568.00 2830
1568.09 2919
1568.18 3008
1568.27 3099
1568.36 3193
1568.45 3292
1568.54 3394
1568.64 3498
1568.73 3600
1568.82 3696
1568.91 3783
1569.00 3858
1569.09 3919
1569.18 3969
1569.27 4007
1569.36 4037
1569.45 4061
1569.54 4079
1569.63 4093
1569.72 4103
1569.81 4108
1569.91 4109
1570.00 4104
1570.09 4094
1570.18 4078
1570.27 4057
1570.36 4031
1570.45 4003
1570.54 3976
1570.63 3950
1570.72 3927
1570.81 3906
1570.90 3888
1570.99 3870
1571.09 3851
1571.18 3828
1571.27 3800
1571.36 3767
1571.45 3727
1571.54 3679
1571.63 3621
1571.72 3554
1571.81 3480
1571.90 3401
1571.99 3321
1572.08 3244
1572.17 3171
1572.27 3104
1572.36 3041
1572.45 2982
1572.54 2922
1572.63 2861
1572.72 2798
1572.81 2735
1572.90 2672
1572.99 2611
1573.08 2551
1573.17 2494
1573.26 2438
1573.36 2382
1573.45 2324
1573.54 2265
1573.63 2207
1573.72 2151
1573.81 2098
1573.90 2050
1573.99 2007
1574.08 1969
1574.17 1936
1574.26 1905
1574.35 1875
1574.45 1847
1574.54 1819
1574.63 1793
1574.72 1769
1574.81 1746
1574.90 1725
1574.99 1704
1575.08 1682
1575.17 1656
1575.26 1625
1575.35 1588
1575.45 1547
1575.54 1500
1575.63 1451
1575.72 1400
1575.81 1349
1575.90 1297
1575.99 1246
1576.08 1196
1576.17 1149
1576.26 1105
1576.35 1067
1576.45 1036
1576.54 1012
1576.63 995
1576.72 982
1576.81 971
1576.90 958
1576.99 942
1577.08 923
1577.17 900
1577.26 875
1577.36 850
1577.45 826
1577.54 802
1577.63 780
1577.72 758
1577.81 736
1577.90 713
1577.99 689
1578.08 666
1578.17 644
1578.27 624
1578.36 605
1578.45 588
1578.54 573
1578.63 560
1578.72 549
1578.81 541
1578.90 536
1578.99 534
1579.08 534
1579.18 535
1579.27 535
1579.36 533
1579.45 529
1579.54 522
1579.63 513
1579.72 502
1579.81 491
1579.90 481
1579.99 473
1580.09 465
1580.18 457
1580.27 450
1580.36 443
1580.45 436
1580.54 428
1580.63 420
1580.72 411
1580.81 402
1580.90 392
1581.00 382
1581.09 372
1581.18 362
1581.27 353
1581.36 346
1581.45 339
1581.54 334
1581.63 329
1581.72 324
1581.82 318
1581.91 312
1582.00 305
1582.09 299
1582.18 292
1582.27 286
1582.36 279
1582.45 271
1582.54 263
1582.64 253
1582.73 242
1582.82 230
1582.91 219
1583.00 209
1583.09 203
1583.18 199
1583.27 200
1583.36 204
1583.46 212
1583.55 221
1583.64 231
1583.73 240
1583.82 246
1583.91 249
1584.00 249
1584.09 246
1584.18 240
1584.28 234
1584.37 228
1584.46 223
1584.55 220
1584.64 219
1584.73 221
1584.82 225
1584.91 231
1585.01 238
1585.10 245
1585.19 252
1585.28 256
1585.37 257
1585.46 256
1585.55 253
1585.64 249
1585.73 246
1585.83 243
1585.92 240
1586.01 239
1586.10 238
1586.19 237
1586.28 236
1586.37 234
1586.46 233
1586.56 232
1586.65 232
1586.74 233
1586.83 235
1586.92 237
1587.01 240
1587.10 244
1587.19 248
1587.29 252
1587.38 257
1587.47 262
1587.56 267
1587.65 269
1587.74 270
1587.83 267
1587.92 262
1588.02 256
1588.11 250
1588.20 245
1588.29 243
1588.38 242
1588.47 243
1588.56 244
1588.65 246
1588.75 247
1588.84 248
1588.93 251
1589.02 255
1589.11 261
1589.20 269
1589.29 278
1589.39 286
1589.48 293
1589.57 299
1589.66 304
1589.75 310
1589.84 317
1589.93 324
1590.02 332
1590.12 340
1590.21 347
1590.30 352
1590.39 354
1590.48 355
1590.57 354
1590.66 353
1590.76 354
1590.85 356
1590.94 360
1591.03 367
1591.12 373
1591.21 377
1591.30 377
1591.39 374
1591.49 368
1591.58 359
1591.67 350
1591.76 343
1591.85 338
1591.94 336
1592.03 335
1592.13 334
1592.22 331
1592.31 327
1592.40 321
1592.49 314
1592.58 308
1592.67 304
1592.77 303
1592.86 305
1592.95 309
1593.04 314
1593.13 319
1593.22 323
1593.31 324
1593.41 323
1593.50 320
1593.59 316
1593.68 311
1593.77 305
1593.86 299
1593.95 293
1594.05 286
1594.14 279
1594.23 270
1594.32 262
1594.41 254
1594.50 247
1594.59 240
1594.69 234
1594.78 226
1594.87 218
1594.96 207
1595.05 195
1595.14 182
1595.23 169
1595.33 158
1595.42 148
1595.51 141
1595.60 138
1595.69 137
1595.78 140
1595.87 145
1595.97 152
1596.06 160
1596.15 170
1596.24 180
1596.33 190
1596.42 200
1596.52 210
1596.61 219
1596.70 228
1596.79 236
1596.88 243
1596.97 247
1597.06 249
1597.16 247
1597.25 242
1597.34 234
1597.43 224
1597.52 214
1597.61 204
1597.71 195
1597.80 189
1597.89 186
1597.98 184
1598.07 184
1598.16 185
1598.25 186
1598.35 187
1598.44 188
1598.53 189
1598.62 192
1598.71 195
1598.80 198
1598.90 202
1598.99 205
1599.08 207
1599.17 210
1599.26 214
1599.35 218
1599.44 224
1599.54 231
1599.63 237
1599.72 241
1599.81 242
1599.90 241
1599.99 237
1600.09 232
1600.18 227
1600.27 222
1600.36 218
1600.45 215
1600.54 213
1600.64 212
1600.73 212
1600.82 213
1600.91 215
1601.00 219
1601.09 224
1601.19 230
1601.28 236
1601.37 240
1601.46 242
1601.55 242
1601.64 240
1601.74 235
1601.83 230
1601.92 225
1602.01 222
1602.10 220
1602.19 219
1602.29 220
1602.38 222
1602.47 224
1602.56 227
1602.65 228
1602.74 230
1602.84 232
1602.93 234
1603.02 239
1603.11 245
1603.20 253
1603.29 264
1603.39 275
1603.48 287
1603.57 298
1603.66 308
1603.75 316
1603.84 322
1603.94 326
1604.03 329
1604.12 330
1604.21 332
1604.30 333
1604.39 335
1604.49 337
1604.58 340
1604.67 343
1604.76 347
1604.85 352
1604.95 359
1605.04 368
1605.13 379
1605.22 394
1605.31 410
1605.40 426
1605.50 441
1605.59 453
1605.68 463
1605.77 472
1605.86 480
1605.95 488
1606.05 500
1606.14 514
1606.23 530
1606.32 547
1606.41 563
1606.51 576
1606.60 585
1606.69 592
1606.78 596
1606.87 598
1606.96 599
1607.06 601
1607.15 602
1607.24 602
1607.33 600
1607.42 596
1607.52 589
1607.61 582
1607.70 575
1607.79 569
1607.88 566
1607.97 565
1608.07 565
1608.16 566
1608.25 565
1608.34 562
1608.43 555
1608.53 547
1608.62 537
1608.71 527
1608.80 519
1608.89 515
1608.99 515
1609.08 518
1609.17 523
1609.26 529
1609.35 535
1609.44 539
1609.54 540
1609.63 537
1609.72 530
1609.81 520
1609.90 506
1610.00 490
1610.09 472
1610.18 453
1610.27 434
1610.36 417
1610.46 402
1610.55 390
1610.64 380
1610.73 372
1610.82 367
1610.92 364
1611.01 362
1611.10 362
1611.19 362
1611.28 362
1611.37 363
1611.47 363
1611.56 363
1611.65 362
1611.74 361
1611.83 360
1611.93 359
1612.02 358
1612.11 356
1612.20 352
1612.29 348
1612.39 341
1612.48 331
1612.57 321
1612.66 310
1612.75 299
1612.85 289
1612.94 281
1613.03 275
1613.12 270
1613.21 267
1613.31 265
1613.40 262
1613.49 260
1613.58 257
1613.67 253
1613.77 249
1613.86 245
1613.95 241
1614.04 235
1614.13 229
1614.23 222
1614.32 215
1614.41 209
1614.50 204
1614.59 201
1614.69 201
1614.78 203
1614.87 207
1614.96 211
1615.05 215
1615.15 216
1615.24 216
1615.33 214
1615.42 210
1615.51 205
1615.61 199
1615.70 193
1615.79 185
1615.88 178
1615.97 170
1616.07 162
1616.16 155
1616.25 148
1616.34 141
1616.44 135
1616.53 129
1616.62 124
1616.71 119
1616.80 114
1616.90 111
1616.99 109
1617.08 107
1617.17 106
1617.26 106
1617.36 106
1617.45 106
1617.54 106
1617.63 106
1617.72 105
1617.82 103
1617.91 100
1618.00 97
1618.09 94
1618.19 92
1618.28 91
1618.37 91
1618.46 93
1618.55 95
1618.65 98
1618.74 100
1618.83 102
1618.92 103
1619.01 104
1619.11 105
1619.20 105
1619.29 106
1619.38 107
1619.48 106
1619.57 103
1619.66 99
1619.75 93
1619.84 87
1619.94 81
1620.03 76
1620.12 72
1620.21 70
1620.31 69
1620.40 67
1620.49 65
1620.58 60
1620.67 54
1620.77 47
1620.86 38
1620.95 28
1621.04 20
1621.14 14
1621.23 11
1621.32 13
1621.41 17
1621.50 24
1621.60 30
1621.69 36
1621.78 39
1621.87 39
1621.97 37
1622.06 33
1622.15 29
1622.24 27
1622.33 25
1622.43 25
1622.52 25
1622.61 26
1622.70 26
1622.80 26
1622.89 26
1622.98 26
1623.07 29
1623.16 33
1623.26 40
1623.35 48
1623.44 56
1623.53 64
1623.63 70
1623.72 74
1623.81 75
1623.90 73
1624.00 70
1624.09 65
1624.18 59
1624.27 52
1624.36 46
1624.46 40
1624.55 35
1624.64 31
1624.73 28
1624.83 24
1624.92 22
1625.01 19
1625.10 16
1625.20 14
1625.29 12
1625.38 12
1625.47 13
1625.56 16
1625.66 20
1625.75 25
1625.84 29
1625.93 32
1626.03 33
1626.12 32
1626.21 30
1626.30 26
1626.40 21
1626.49 15
1626.58 10
1626.67 5
1626.77 1
1626.86 0
1626.95 0
1627.04 0
1627.13 0
1627.23 0
1627.32 0
1627.41 0
1627.50 0
1627.60 3
1627.69 10
1627.78 16
1627.87 21
1627.97 25
1628.06 27
1628.15 27
1628.24 26
1628.34 25
1628.43 22
1628.52 19
1628.61 15
1628.71 10
1628.80 5
1628.89 0
1628.98 0
1629.08 0
1629.17 0
1629.26 0
1629.35 0
1629.45 0
1629.54 0
1629.63 3
1629.72 13
1629.82 25
1629.91 37
1630.00 47
1630.09 56
1630.18 61
1630.28 64
1630.37 63
1630.46 61
1630.55 57
1630.65 53
1630.74 50
1630.83 50
1630.92 52
1631.02 56
1631.11 62
1631.20 67
1631.29 73
1631.39 78
1631.48 81
1631.57 84
1631.66 86
1631.76 87
1631.85 87
1631.94 86
1632.03 84
1632.13 80
1632.22 75
1632.31 71
1632.41 66
1632.50 63
1632.59 61
1632.68 59
1632.78 58
1632.87 57
1632.96 56
1633.05 54
1633.15 52
1633.24 50
1633.33 47
1633.42 45
1633.52 43
1633.61 40
1633.70 38
1633.79 37
1633.89 38
1633.98 40
1634.07 44
1634.16 50
1634.26 58
1634.35 67
1634.44 77
1634.53 87
1634.63 98
1634.72 109
1634.81 120
1634.90 129
1635.00 137
1635.09 142
1635.18 145
1635.27 145
1635.37 144
1635.46 140
1635.55 135
1635.65 129
1635.74 121
1635.83 112
1635.92 103
1636.02 94
1636.11 86
1636.20 80
1636.29 75
1636.39 71
1636.48 69
1636.57 68
1636.66 68
1636.76 67
1636.85 67
1636.94 67
1637.04 66
1637.13 64
1637.22 62
1637.31 58
1637.41 54
1637.50 49
1637.59 44
1637.68 38
1637.78 32
1637.87 26
1637.96 21
1638.05 16
1638.15 13
1638.24 11
1638.33 11
1638.43 12
1638.52 15
1638.61 18
1638.70 21
1638.80 24
1638.89 26
1638.98 27
1639.07 29
1639.17 30
1639.26 32
1639.35 33
1639.45 33
1639.54 32
1639.63 29
1639.72 26
1639.82 23
1639.91 20
1640.00 18
1640.09 18
1640.19 20
1640.28 23
1640.37 26
1640.47 29
1640.56 31
1640.65 33
1640.74 34
1640.84 36
1640.93 39
1641.02 43
1641.12 48
1641.21 53
1641.30 59
1641.39 63
1641.49 65
1641.58 65
1641.67 63
1641.76 60
1641.86 56
1641.95 53
1642.04 50
1642.14 48
1642.23 47
1642.32 47
1642.41 47
1642.51 48
1642.60 50
1642.69 54
1642.79 58
1642.88 62
1642.97 67
1643.06 70
1643.16 71
1643.25 71
1643.34 70
1643.44 69
1643.53 68
1643.62 67
1643.71 67
1643.81 69
1643.90 70
1643.99 71
1644.09 71
1644.18 70
1644.27 69
1644.36 68
1644.46 67
1644.55 67
1644.64 68
1644.74 69
1644.83 70
1644.92 70
1645.01 71
1645.11 71
1645.20 71
1645.29 71
1645.39 71
1645.48 70
1645.57 69
1645.66 67
1645.76 65
1645.85 63
1645.94 60
1646.04 59
1646.13 59
1646.22 59
1646.32 60
1646.41 60
1646.50 59
1646.59 57
1646.69 54
1646.78 50
1646.87 45
1646.97 41
1647.06 38
1647.15 37
1647.24 36
1647.34 37
1647.43 37
1647.52 37
1647.62 36
1647.71 34
1647.80 32
1647.90 30
1647.99 29
1648.08 30
1648.17 34
1648.27 39
1648.36 46
1648.45 53
1648.55 60
1648.64 65
1648.73 67
1648.83 68
1648.92 67
1649.01 65
1649.10 63
1649.20 61
1649.29 59
1649.38 57
1649.48 55
1649.57 53
1649.66 52
1649.76 52
1649.85 52
1649.94 53
1650.03 55
1650.13 58
1650.22 60
1650.31 63
1650.41 64
1650.50 64
1650.59 62
1650.69 59
1650.78 56
1650.87 52
1650.97 48
1651.06 46
1651.15 44
1651.24 44
1651.34 44
1651.43 45
1651.52 47
1651.62 50
1651.71 52
1651.80 54
1651.90 57
1651.99 59
1652.08 60
1652.18 60
1652.27 59
1652.36 56
1652.45 52
1652.55 47
1652.64 41
1652.73 35
1652.83 30
1652.92 26
1653.01 24
1653.11 23
1653.20 23
1653.29 23
1653.39 23
1653.48 23
1653.57 22
1653.67 22
1653.76 22
1653.85 21
1653.94 19
1654.04 17
1654.13 13
1654.22 8
1654.32 3
1654.41 0
1654.50 0
1654.60 0
1654.69 0
1654.78 0
1654.88 0
1654.97 0
1655.06 2
1655.16 5
1655.25 7
1655.34 8
1655.44 8
1655.53 8
1655.62 8
1655.71 10
1655.81 12
1655.90 14
1655.99 17
1656.09 20
1656.18 23
1656.27 25
1656.37 26
1656.46 25
1656.55 24
1656.65 21
1656.74 18
1656.83 14
1656.93 10
1657.02 7
1657.11 5
1657.21 5
1657.30 7
1657.39 9
1657.49 13
1657.58 16
1657.67 19
1657.77 20
1657.86 20
1657.95 19
1658.05 17
1658.14 15
1658.23 12
1658.33 11
1658.42 10
1658.51 11
1658.61 14
1658.70 17
1658.79 20
1658.88 23
1658.98 24
1659.07 25
1659.16 24
1659.26 23
1659.35 22
1659.44 23
1659.54 26
1659.63 31
1659.72 38
1659.82 47
1659.91 57
1660.00 66
1660.10 73
1660.19 78
1660.28 81
1660.38 83
1660.47 84
1660.56 86
1660.66 89
1660.75 93
1660.84 98
1660.94 103
1661.03 106
1661.12 107
1661.22 107
1661.31 104
1661.40 100
1661.50 97
1661.59 93
1661.68 90
1661.78 89
1661.87 90
1661.96 92
1662.06 95
1662.15 99
1662.24 103
1662.34 105
1662.43 106
1662.53 104
1662.62 101
1662.71 96
1662.81 91
1662.90 87
1662.99 85
1663.09 85
1663.18 89
1663.27 94
1663.37 102
1663.46 111
1663.55 119
1663.65 126
1663.74 131
1663.83 132
1663.93 131
1664.02 125
1664.11 118
1664.21 108
1664.30 97
1664.39 86
1664.49 76
1664.58 66
1664.67 57
1664.77 49
1664.86 41
1664.95 34
1665.05 29
1665.14 25
1665.23 24
1665.33 27
1665.42 31
1665.51 39
1665.61 47
1665.70 55
1665.80 63
1665.89 68
1665.98 70
1666.08 70
1666.17 67
1666.26 63
1666.36 56
1666.45 49
1666.54 41
1666.64 33
1666.73 26
1666.82 20
1666.92 16
1667.01 14
1667.10 13
1667.20 14
1667.29 15
1667.38 17
1667.48 18
1667.57 20
1667.67 21
1667.76 22
1667.85 23
1667.95 23
1668.04 23
1668.13 23
1668.23 22
1668.32 22
1668.41 21
1668.51 19
1668.60 18
1668.69 18
1668.79 18
1668.88 20
1668.98 23
1669.07 27
1669.16 32
1669.26 37
1669.35 42
1669.44 47
1669.54 52
1669.63 56
1669.72 61
1669.82 66
1669.91 73
1670.00 80
1670.10 88
1670.19 96
1670.29 103
1670.38 109
1670.47 113
1670.57 115
1670.66 115
1670.75 112
1670.85 107
1670.94 99
1671.03 91
1671.13 82
1671.22 73
1671.32 64
1671.41 55
1671.50 46
1671.60 38
1671.69 29
1671.78 20
1671.88 13
1671.97 8
1672.06 5
1672.16 6
1672.25 9
1672.35 15
1672.44 21
1672.53 27
1672.63 31
1672.72 33
1672.81 34
1672.91 34
1673.00 33
1673.09 34
1673.19 35
1673.28 38
1673.38 42
1673.47 46
1673.56 49
1673.66 51
1673.75 52
1673.84 51
1673.94 49
1674.03 47
1674.13 44
1674.22 42
1674.31 40
1674.41 38
1674.50 36
1674.59 35
1674.69 35
1674.78 35
1674.88 37
1674.97 40
1675.06 44
1675.16 49
1675.25 53
1675.34 56
1675.44 57
1675.53 56
1675.63 53
1675.72 48
1675.81 43
1675.91 38
1676.00 35
1676.09 34
1676.19 34
1676.28 35
1676.38 34
1676.47 32
1676.56 28
1676.66 22
1676.75 16
1676.84 11
1676.94 8
1677.03 8
1677.13 11
1677.22 16
1677.31 23
1677.41 30
1677.50 36
1677.59 40
1677.69 41
1677.78 41
1677.88 38
1677.97 35
1678.06 31
1678.16 28
1678.25 26
1678.35 26
1678.44 26
1678.53 28
1678.63 30
1678.72 33
1678.81 36
1678.91 39
1679.00 41
1679.10 41
1679.19 40
1679.28 38
1679.38 34
1679.47 31
1679.57 28
1679.66 26
1679.75 27
1679.85 28
1679.94 31
1680.03 34
1680.13 36
1680.22 37
1680.32 36
1680.41 33
1680.50 29
1680.60 25
1680.69 21
1680.79 18
1680.88 17
1680.97 16
1681.07 17
1681.16 18
1681.26 18
1681.35 19
1681.44 19
1681.54 18
1681.63 17
1681.72 16
1681.82 15
1681.91 13
1682.01 11
1682.10 9
1682.19 7
1682.29 5
1682.38 4
1682.48 3
1682.57 3
1682.66 3
1682.76 4
1682.85 5
1682.95 6
1683.04 7
1683.13 9
1683.23 12
1683.32 15
1683.42 19
1683.51 22
1683.60 24
1683.70 24
1683.79 23
1683.89 19
1683.98 15
1684.07 12
1684.17 10
1684.26 11
1684.36 13
1684.45 18
1684.54 23
1684.64 27
1684.73 29
1684.83 28
1684.92 25
1685.01 19
1685.11 13
1685.20 6
1685.30 0
1685.39 0
1685.48 0
1685.58 0
1685.67 0
1685.77 0
1685.86 3
1685.95 11
1686.05 19
1686.14 29
1686.24 38
1686.33 47
1686.42 54
1686.52 59
1686.61 61
1686.71 59
1686.80 55
1686.89 49
1686.99 41
1687.08 33
1687.18 27
1687.27 23
1687.37 20
1687.46 20
1687.55 21
1687.65 24
1687.74 27
1687.84 30
1687.93 34
1688.02 37
1688.12 39
1688.21 41
1688.31 41
1688.40 41
1688.49 41
1688.59 40
1688.68 38
1688.78 36
1688.87 33
1688.97 29
1689.06 25
1689.15 20
1689.25 15
1689.34 11
1689.44 7
1689.53 4
1689.62 2
1689.72 0
1689.81 0
1689.91 0
1690.00 0
1690.09 0
1690.19 0
1690.28 0
1690.38 0
1690.47 0
1690.57 1
1690.66 3
1690.75 6
1690.85 9
1690.94 13
1691.04 18
1691.13 24
1691.23 29
1691.32 34
1691.41 39
1691.51 43
1691.60 47
1691.70 50
1691.79 54
1691.88 58
1691.98 63
1692.07 68
1692.17 74
1692.26 81
1692.36 89
1692.45 97
1692.54 104
1692.64 110
1692.73 115
1692.83 117
1692.92 118
1693.02 116
1693.11 113
1693.20 108
1693.30 103
1693.39 98
1693.49 92
1693.58 87
1693.67 81
1693.77 74
1693.86 67
1693.96 58
1694.05 49
1694.15 40
1694.24 32
1694.33 25
1694.43 20
1694.52 17
1694.62 17
1694.71 18
1694.81 21
1694.90 24
1694.99 27
1695.09 31
1695.18 33
1695.28 35
1695.37 35
1695.47 34
1695.56 33
1695.65 29
1695.75 24
1695.84 19
1695.94 12
1696.03 6
1696.13 2
1696.22 0
1696.32 0
1696.41 2
1696.50 8
1696.60 15
1696.69 23
1696.79 30
1696.88 36
1696.98 40
1697.07 41
1697.16 41
1697.26 39
1697.35 36
1697.45 33
1697.54 29
1697.64 26
1697.73 23
1697.82 19
1697.92 16
1698.01 12
1698.11 9
1698.20 7
1698.30 6
1698.39 5
1698.49 6
1698.58 6
1698.67 7
1698.77 7
1698.86 6
1698.96 5
1699.05 3
1699.15 0
1699.24 0
1699.34 0
1699.43 0
1699.52 0
1699.62 0
1699.71 0
1699.81 0
1699.90 2
1700.00 5
1700.09 7
1700.19 8
1700.28 9
1700.37 11
1700.47 14
1700.56 18
1700.66 22
1700.75 26
1700.85 30
1700.94 32
1701.04 32
1701.13 32
1701.22 32
1701.32 33
1701.41 34
1701.51 36
1701.60 37
1701.70 38
1701.79 37
1701.89 36
1701.98 34
1702.07 33
1702.17 32
1702.26 33
1702.36 34
1702.45 35
1702.55 35
1702.64 33
1702.74 30
1702.83 25
1702.93 20
1703.02 15
1703.11 11
1703.21 7
1703.30 5
1703.40 3
1703.49 1
1703.59 0
1703.68 0
1703.78 0
1703.87 0
1703.96 1
1704.06 2
1704.15 4
1704.25 5
1704.34 6
1704.44 8
1704.53 10
1704.63 12
1704.72 15
1704.82 19
1704.91 24
1705.01 29
1705.10 34
1705.19 38
1705.29 41
1705.38 43
1705.48 42
1705.57 40
1705.67 37
1705.76 32
1705.86 27
1705.95 22
1706.05 17
1706.14 14
1706.23 11
1706.33 8
1706.42 5
1706.52 1
1706.61 0
1706.71 0
1706.80 0
1706.90 0
1706.99 0
1707.09 0
1707.18 0
1707.28 4
1707.37 8
1707.46 12
1707.56 16
1707.65 22
1707.75 29
1707.84 38
1707.94 47
1708.03 56
1708.13 63
1708.22 68
1708.32 70
1708.41 70
1708.51 68
1708.60 66
1708.70 64
1708.79 62
1708.88 60
1708.98 58
1709.07 56
1709.17 53
1709.26 51
1709.36 49
1709.45 48
1709.55 47
1709.64 47
1709.74 46
1709.83 45
1709.93 43
1710.02 40
1710.12 37
1710.21 34
1710.31 31
1710.40 30
1710.49 32
1710.59 35
1710.68 40
1710.78 45
1710.87 49
1710.97 50
1711.06 48
1711.16 44
1711.25 36
1711.35 27
1711.44 17
1711.54 9
1711.63 2
1711.73 0
1711.82 0
1711.92 0
1712.01 0
1712.11 0
1712.20 2
1712.30 6
1712.39 10
1712.48 14
1712.58 18
1712.67 22
1712.77 23
1712.86 23
1712.96 21
1713.05 17
1713.15 13
1713.24 7
1713.34 2
1713.43 0
1713.53 0
1713.62 0
1713.72 0
1713.81 0
1713.91 0
1714.00 0
1714.10 0
1714.19 2
1714.29 9
1714.38 16
1714.48 22
1714.57 26
1714.67 30
1714.76 34
1714.86 38
1714.95 43
1715.04 49
1715.14 55
1715.23 59
1715.33 62
1715.42 61
1715.52 59
1715.61 55
1715.71 50
1715.80 47
1715.90 46
1715.99 47
1716.09 50
1716.18 55
1716.28 60
1716.37 63
1716.47 64
1716.56 61
1716.66 56
1716.75 49
1716.85 43
1716.94 38
1717.04 35
1717.13 36
1717.23 39
1717.32 43
1717.42 48
1717.51 51
1717.61 51
1717.70 49
1717.80 44
1717.89 39
1717.99 34
1718.08 30
1718.18 28
1718.27 28
1718.37 30
1718.46 33
1718.56 37
1718.65 40
1718.75 44
1718.84 46
1718.94 48
1719.03 49
1719.13 49
1719.22 48
1719.32 47
1719.41 46
1719.51 46
1719.60 46
1719.70 47
1719.79 50
1719.89 54
1719.98 59
1720.08 65
1720.17 71
1720.27 77
1720.36 81
1720.46 83
1720.55 84
1720.65 85
1720.74 85
1720.84 85
1720.93 86
1721.03 87
1721.12 88
1721.22 88
1721.31 88
1721.41 87
1721.50 84
1721.60 81
1721.69 77
1721.79 71
1721.88 65
1721.98 58
1722.07 50
1722.17 43
1722.26 38
1722.36 34
1722.45 33
1722.55 34
1722.64 36
1722.74 39
1722.83 41
1722.93 43
1723.02 44
1723.12 45
1723.21 46
1723.31 48
1723.40 52
1723.50 57
1723.59 64
1723.69 70
1723.78 75
1723.88 78
1723.97 77
1724.07 74
1724.16 68
1724.26 61
1724.35 55
1724.45 51
1724.54 49
1724.64 50
1724.73 53
1724.83 58
1724.92 63
1725.02 67
1725.11 70
1725.21 71
1725.30 71
1725.40 70
1725.49 68
1725.59 66
1725.69 63
1725.78 60
1725.88 55
1725.97 50
1726.07 45
1726.16 40
1726.26 37
1726.35 35
1726.45 35
1726.54 35
1726.64 36
1726.73 38
1726.83 39
1726.92 41
1727.02 42
1727.11 44
1727.21 45
1727.30 45
1727.40 44
1727.49 41
1727.59 36
1727.68 29
1727.78 22
1727.87 15
1727.97 9
1728.06 5
1728.16 2
1728.26 2
1728.35 2
1728.45 3
1728.54 4
1728.64 3
1728.73 1
1728.83 0
1728.92 0
1729.02 0
1729.11 0
1729.21 0
1729.30 0
1729.40 8
1729.49 19
1729.59 31
1729.68 42
1729.78 50
1729.87 54
1729.97 54
1730.06 50
1730.16 44
1730.26 37
1730.35 32
1730.45 28
1730.54 26
1730.64 27
1730.73 30
1730.83 33
1730.92 37
1731.02 40
1731.11 41
1731.21 42
1731.30 42
1731.40 41
1731.49 41
1731.59 41
1731.68 42
1731.78 43
1731.88 46
1731.97 49
1732.07 52
1732.16 54
1732.26 57
1732.35 59
1732.45 62
1732.54 63
1732.64 65
1732.73 66
1732.83 68
1732.92 69
1733.02 69
1733.11 69
1733.21 70
1733.31 70
1733.40 70
1733.50 70
1733.59 69
1733.69 66
1733.78 63
1733.88 58
1733.97 53
1734.07 48
1734.16 43
1734.26 39
1734.35 37
1734.45 37
1734.55 38
1734.64 41
1734.74 44
1734.83 47
1734.93 49
1735.02 50
1735.12 49
1735.21 47
1735.31 45
1735.40 44
1735.50 43
1735.59 45
1735.69 48
1735.79 54
1735.88 60
1735.98 66
1736.07 72
1736.17 76
1736.26 78
1736.36 80
1736.45 80
1736.55 80
1736.64 80
1736.74 82
1736.84 85
1736.93 88
1737.03 91
1737.12 92
1737.22 93
1737.31 92
1737.41 90
1737.50 89
1737.60 89
1737.69 90
1737.79 93
1737.89 97
1737.98 101
1738.08 104
1738.17 104
1738.27 101
1738.36 96
1738.46 88
1738.55 78
1738.65 68
1738.75 58
1738.84 49
1738.94 42
1739.03 39
1739.13 38
1739.22 41
1739.32 46
1739.41 52
1739.51 58
1739.60 62
1739.70 64
1739.80 62
1739.89 59
1739.99 54
1740.08 49
1740.18 46
1740.27 44
1740.37 45
1740.46 46
1740.56 48
1740.66 50
1740.75 51
1740.85 50
1740.94 49
1741.04 48
1741.13 46
1741.23 46
1741.32 46
1741.42 48
1741.52 51
1741.61 54
1741.71 56
1741.80 57
1741.90 56
1741.99 54
1742.09 51
1742.19 47
1742.28 44
1742.38 42
1742.47 41
1742.57 41
1742.66 43
1742.76 44
1742.85 46
1742.95 48
1743.05 48
1743.14 47
1743.24 45
1743.33 43
1743.43 40
1743.52 36
1743.62 32
1743.72 29
1743.81 27
1743.91 26
1744.00 25
1744.10 27
1744.19 29
1744.29 32
1744.38 35
1744.48 37
1744.58 40
1744.67 41
1744.77 42
1744.86 42
1744.96 43
1745.05 43
1745.15 45
1745.25 46
1745.34 47
1745.44 47
1745.53 47
1745.63 47
1745.72 46
1745.82 44
1745.92 43
1746.01 43
1746.11 44
1746.20 45
1746.30 48
1746.39 51
1746.49 55
1746.59 59
1746.68 63
1746.78 66
1746.87 67
1746.97 68
1747.06 67
1747.16 65
1747.26 62
1747.35 59
1747.45 57
1747.54 55
1747.64 54
1747.73 55
1747.83 57
1747.93 59
1748.02 62
1748.12 66
1748.21 70
1748.31 74
1748.40 79
1748.50 84
1748.60 89
1748.69 92
1748.79 95
1748.88 95
1748.98 94
1749.08 91
1749.17 87
1749.27 83
1749.36 79
1749.46 76
1749.55 74
1749.65 74
1749.75 75
1749.84 76
1749.94 78
1750.03 79
1750.13 78
1750.23 76
1750.32 73
1750.42 69
1750.51 65
1750.61 60
1750.70 57
1750.80 54
1750.90 53
1750.99 52
1751.09 53
1751.18 54
1751.28 55
1751.38 57
1751.47 57
1751.57 58
1751.66 58
1751.76 58
1751.85 58
1751.95 59
1752.05 58
1752.14 58
1752.24 57
1752.33 56
1752.43 54
1752.53 52
1752.62 50
1752.72 48
1752.81 45
1752.91 41
1753.01 38
1753.10 34
1753.20 32
1753.29 31
1753.39 32
1753.48 34
1753.58 37
1753.68 41
1753.77 44
1753.87 46
1753.96 46
1754.06 46
1754.16 44
1754.25 41
1754.35 38
1754.44 35
1754.54 31
1754.64 27
1754.73 22
1754.83 18
1754.92 14
1755.02 10
1755.12 8
1755.21 6
1755.31 5
1755.40 6
1755.50 7
1755.60 10
1755.69 13
1755.79 17
1755.88 20
1755.98 24
1756.08 27
1756.17 28
1756.27 29
1756.36 28
1756.46 25
1756.56 21
1756.65 15
1756.75 8
1756.84 2
1756.94 0
1757.04 0
1757.13 0
1757.23 0
1757.32 0
1757.42 0
1757.52 0
1757.61 3
1757.71 5
1757.80 6
1757.90 7
1758.00 6
1758.09 6
1758.19 6
1758.28 6
1758.38 5
1758.48 5
1758.57 4
1758.67 4
1758.76 4
1758.86 4
1758.96 5
1759.05 7
1759.15 10
1759.24 16
1759.34 22
1759.44 30
1759.53 39
1759.63 47
1759.72 53
1759.82 57
1759.92 57
1760.01 54
1760.11 50
1760.20 44
1760.30 39
1760.40 36
1760.49 35
1760.59 35
1760.69 37
1760.78 39
1760.88 42
1760.97 44
1761.07 46
1761.17 49
1761.26 51
1761.36 54
1761.45 56
1761.55 57
1761.65 55
1761.74 51
1761.84 45
1761.94 38
1762.03 30
1762.13 22
1762.22 16
1762.32 12
1762.42 10
1762.51 10
1762.61 11
1762.70 15
1762.80 21
1762.90 28
1762.99 36
1763.09 43
1763.19 50
1763.28 56
1763.38 62
1763.47 67
1763.57 72
1763.67 78
1763.76 84
1763.86 89
1763.95 94
1764.05 96
1764.15 96
1764.24 93
1764.34 88
1764.44 82
1764.53 76
1764.63 71
1764.72 68
1764.82 66
1764.92 66
1765.01 66
1765.11 66
1765.21 65
1765.30 64
1765.40 61
1765.49 59
1765.59 57
1765.69 56
1765.78 57
1765.88 60
1765.98 63
1766.07 67
1766.17 70
1766.26 71
1766.36 70
1766.46 66
1766.55 61
1766.65 55
1766.75 49
1766.84 44
1766.94 40
1767.03 37
1767.13 34
1767.23 32
1767.32 30
1767.42 28
1767.52 26
1767.61 25
1767.71 24
1767.80 24
1767.90 23
1768.00 23
1768.09 22
1768.19 20
1768.29 18
1768.38 17
1768.48 16
1768.58 17
1768.67 19
1768.77 22
1768.86 26
1768.96 29
1769.06 32
1769.15 33
1769.25 33
1769.35 32
1769.44 31
1769.54 28
1769.64 26
1769.73 23
1769.83 19
1769.92 16
1770.02 11
1770.12 7
1770.21 3
1770.31 0
1770.41 0
1770.50 0
1770.60 0
1770.70 0
1770.79 0
1770.89 0
1770.98 0
1771.08 0
1771.18 1
1771.27 4
1771.37 8
1771.47 13
1771.56 19
1771.66 26
1771.76 33
1771.85 40
1771.95 47
1772.04 53
1772.14 58
1772.24 61
1772.33 63
1772.43 63
1772.53 61
1772.62 59
1772.72 56
1772.82 54
1772.91 53
1773.01 53
1773.11 55
1773.20 58
1773.30 61
1773.39 63
1773.49 65
1773.59 64
1773.68 63
1773.78 60
1773.88 56
1773.97 52
1774.07 49
1774.17 46
1774.26 45
1774.36 43
1774.46 42
1774.55 41
1774.65 39
1774.75 38
1774.84 37
1774.94 36
1775.03 37
1775.13 38
1775.23 38
1775.32 38
1775.42 36
1775.52 32
1775.61 28
1775.71 23
1775.81 18
1775.90 14
1776.00 11
1776.10 10
1776.19 9
1776.29 9
1776.39 10
1776.48 10
1776.58 9
1776.68 10
1776.77 10
1776.87 10
1776.97 11
1777.06 11
1777.16 12
1777.26 12
1777.35 12
1777.45 12
1777.54 12
1777.64 12
1777.74 13
1777.83 14
1777.93 16
1778.03 18
1778.12 21
1778.22 24
1778.32 29
1778.41 34
1778.51 40
1778.61 47
1778.70 53
1778.80 59
1778.90 65
1778.99 70
1779.09 74
1779.19 77
1779.28 78
1779.38 78
1779.48 78
1779.57 78
1779.67 77
1779.77 77
1779.86 77
1779.96 77
1780.06 76
1780.15 76
1780.25 75
1780.35 74
1780.44 74
1780.54 75
1780.64 77
1780.73 80
1780.83 84
1780.93 88
1781.02 91
1781.12 94
1781.22 96
1781.31 96
1781.41 94
1781.51 91
1781.60 87
1781.70 84
1781.80 80
1781.89 78
1781.99 75
1782.09 71
1782.18 66
1782.28 58
1782.38 49
1782.47 38
1782.57 28
1782.67 19
1782.76 13
1782.86 10
1782.96 9
1783.05 10
1783.15 13
1783.25 16
1783.34 19
1783.44 23
1783.54 27
1783.63 31
1783.73 36
1783.83 40
1783.92 43
1784.02 45
1784.12 45
1784.21 43
1784.31 40
1784.41 35
1784.50 30
1784.60 25
1784.70 21
1784.80 19
1784.89 19
1784.99 21
1785.09 25
1785.18 31
1785.28 37
1785.38 42
1785.47 46
1785.57 49
1785.67 49
1785.76 47
1785.86 43
1785.96 38
1786.05 32
1786.15 27
1786.25 21
1786.34 17
1786.44 14
1786.54 13
1786.63 14
1786.73 17
1786.83 21
1786.92 26
1787.02 32
1787.12 36
1787.22 38
1787.31 37
1787.41 34
1787.51 30
1787.60 24
1787.70 20
1787.80 17
1787.89 17
1787.99 20
1788.09 26
1788.18 34
1788.28 43
1788.38 53
1788.47 63
1788.57 74
1788.67 84
1788.76 94
1788.86 104
1788.96 111
1789.06 115
1789.15 116
1789.25 113
1789.35 106
1789.44 98
1789.54 88
1789.64 79
1789.73 71
1789.83 65
1789.93 62
1790.02 62
1790.12 64
1790.22 69
1790.32 75
1790.41 83
1790.51 90
1790.61 96
1790.70 100
1790.80 102
1790.90 102
1790.99 98
1791.09 93
1791.19 87
1791.28 82
1791.38 79
1791.48 78
1791.58 80
1791.67 85
1791.77 92
1791.87 100
1791.96 107
1792.06 113
1792.16 118
1792.25 120
1792.35 119
1792.45 116
1792.54 112
1792.64 108
1792.74 105
1792.84 102
1792.93 101
1793.03 102
1793.13 104
1793.22 107
1793.32 110
1793.42 111
1793.51 111
1793.61 109
1793.71 106
1793.81 102
1793.90 98
1794.00 96
1794.10 95
1794.19 96
1794.29 99
1794.39 103
1794.48 110
1794.58 117
1794.68 124
1794.78 130
1794.87 134
1794.97 136
1795.07 134
1795.16 130
1795.26 123
1795.36 114
1795.46 104
1795.55 94
1795.65 85
1795.75 78
1795.84 74
1795.94 73
1796.04 73
1796.13 74
1796.23 74
1796.33 74
1796.43 72
1796.52 68
1796.62 63
1796.72 57
1796.81 51
1796.91 45
1797.01 40
1797.11 36
1797.20 34
1797.30 33
1797.40 34
1797.49 37
1797.59 40
1797.69 44
1797.79 48
1797.88 51
1797.98 52
1798.08 52
1798.17 50
1798.27 47
1798.37 43
1798.47 39
1798.56 37
1798.66 36
1798.76 38
1798.85 40
1798.95 42
1799.05 43
1799.15 43
1799.24 41
1799.34 39
1799.44 36
1799.53 34
1799.63 33
1799.73 33
1799.83 33
1799.92 32
1800.02 30
1800.12 27
1800.21 23
1800.31 18
1800.41 14
1800.51 11
1800.60 11
1800.70 12
1800.80 14
1800.89 16
1800.99 19
1801.09 21
1801.19 23
1801.28 25
1801.38 25
1801.48 24
1801.58 21
1801.67 18
1801.77 13
1801.87 7
1801.96 2
1802.06 0
1802.16 0
1802.26 0
1802.35 0
1802.45 0
1802.55 0
1802.64 0
1802.74 0
1802.84 1
1802.94 7
1803.03 14
1803.13 20
1803.23 25
1803.33 28
1803.42 30
1803.52 30
1803.62 29
1803.71 29
1803.81 30
1803.91 32
1804.01 35
1804.10 38
1804.20 40
1804.30 40
1804.40 39
1804.49 35
1804.59 31
1804.69 27
1804.78 25
1804.88 24
1804.98 26
1805.08 29
1805.17 31
1805.27 33
1805.37 32
1805.47 30
1805.56 26
1805.66 22
1805.76 18
1805.86 15
1805.95 12
1806.05 11
1806.15 9
1806.24 7
1806.34 5
1806.44 3
1806.54 2
1806.63 2
1806.73 4
1806.83 6
1806.93 9
1807.02 12
1807.12 15
1807.22 18
1807.32 20
1807.41 23
1807.51 25
1807.61 26
1807.71 26
1807.80 26
1807.90 24
1808.00 22
1808.09 21
1808.19 20
1808.29 21
1808.39 23
1808.48 26
1808.58 29
1808.68 31
1808.78 32
1808.87 30
1808.97 27
1809.07 24
1809.17 20
1809.26 16
1809.36 14
1809.46 12
1809.56 11
1809.65 9
1809.75 7
1809.85 4
1809.95 2
1810.04 1
1810.14 1
1810.24 5
1810.34 11
1810.43 18
1810.53 26
1810.63 32
1810.73 37
1810.82 39
1810.92 40
1811.02 39
1811.12 38
1811.21 37
1811.31 37
1811.41 37
1811.51 37
1811.60 37
1811.70 36
1811.80 36
1811.90 35
1811.99 34
1812.09 33
1812.19 32
1812.29 31
1812.38 30
1812.48 31
1812.58 34
1812.68 39
1812.77 45
1812.87 52
1812.97 60
1813.07 66
1813.16 71
1813.26 72
1813.36 71
1813.46 66
1813.55 58
1813.65 49
1813.75 39
1813.85 28
1813.94 18
1814.04 10
1814.14 4
1814.24 0
1814.33 0
1814.43 0
1814.53 0
1814.63 0
1814.72 0
1814.82 0
1814.92 0
1815.02 0
1815.11 0
1815.21 2
1815.31 3
1815.41 5
1815.50 6
1815.60 8
1815.70 9
1815.80 9
1815.89 11
1815.99 13
1816.09 16
1816.19 20
1816.29 23
1816.38 26
1816.48 28
1816.58 29
1816.68 28
1816.77 26
1816.87 24
1816.97 23
1817.07 23
1817.16 24
1817.26 26
1817.36 27
1817.46 29
1817.55 30
1817.65 31
1817.75 31
1817.85 31
1817.95 30
1818.04 29
1818.14 27
1818.24 25
1818.34 22
1818.43 20
1818.53 19
1818.63 19
1818.73 19
1818.82 20
1818.92 20
1819.02 21
1819.12 21
1819.22 21
1819.31 22
1819.41 25
1819.51 28
1819.61 32
1819.70 35
1819.80 38
1819.90 38
1820.00 37
1820.09 36
1820.19 34
1820.29 33
1820.39 33
1820.49 36
1820.58 39
1820.68 43
1820.78 46
1820.88 48
1820.97 48
1821.07 47
1821.17 45
1821.27 44
1821.37 43
1821.46 45
1821.56 48
1821.66 51
1821.76 54
1821.85 56
1821.95 58
1822.05 58
1822.15 58
1822.25 58
1822.34 57
1822.44 56
1822.54 54
1822.64 51
1822.73 47
1822.83 41
1822.93 35
1823.03 28
1823.13 23
1823.22 18
1823.32 15
1823.42 14
1823.52 15
1823.61 19
1823.71 24
1823.81 31
1823.91 38
1824.01 47
1824.10 56
1824.20 65
1824.30 74
1824.40 81
1824.49 88
1824.59 93
1824.69 98
1824.79 101
1824.89 102
1824.98 102
1825.08 101
1825.18 99
1825.28 97
1825.38 93
1825.47 89
1825.57 84
1825.67 79
1825.77 74
1825.86 69
1825.96 65
1826.06 63
1826.16 63
1826.26 64
1826.35 67
1826.45 70
1826.55 72
1826.65 73
1826.75 73
1826.84 72
1826.94 72
1827.04 73
1827.14 75
1827.24 79
1827.33 83
1827.43 86
1827.53 86
1827.63 84
1827.72 78
1827.82 69
1827.92 58
1828.02 47
1828.12 38
1828.21 33
1828.31 31
1828.41 33
1828.51 37
1828.61 41
1828.70 45
1828.80 46
1828.90 44
1829.00 40
1829.10 34
1829.19 27
1829.29 20
1829.39 14
1829.49 10
1829.59 9
1829.68 10
1829.78 14
1829.88 19
1829.98 25
1830.08 31
1830.17 36
1830.27 40
1830.37 43
1830.47 44
1830.57 45
1830.66 46
1830.76 46
1830.86 45
1830.96 42
1831.06 39
1831.15 35
1831.25 31
1831.35 28
1831.45 26
1831.55 25
1831.64 26
1831.74 28
1831.84 31
1831.94 32
1832.04 33
1832.13 33
1832.23 32
1832.33 32
1832.43 34
1832.53 39
1832.62 47
1832.72 57
1832.82 70
1832.92 83
1833.02 95
1833.11 105
1833.21 111
1833.31 113
1833.41 112
1833.51 107
1833.60 102
1833.70 96
1833.80 92
1833.90 89
1834.00 88
1834.10 89
1834.19 91
1834.29 93
1834.39 94
1834.49 94
1834.59 92
1834.68 87
1834.78 79
1834.88 70
1834.98 61
1835.08 52
1835.17 44
1835.27 39
1835.37 36
1835.47 34
1835.57 34
1835.67 35
1835.76 37
1835.86 39
1835.96 40
1836.06 42
1836.16 42
1836.25 41
1836.35 40
1836.45 37
1836.55 35
1836.65 33
1836.74 33
1836.84 33
1836.94 35
1837.04 38
1837.14 41
1837.24 43
1837.33 45
1837.43 46
1837.53 47
1837.63 47
1837.73 46
1837.82 44
1837.92 43
1838.02 40
1838.12 36
1838.22 32
1838.32 27
1838.41 22
1838.51 17
1838.61 13
1838.71 11
1838.81 11
1838.91 11
1839.00 11
1839.10 12
1839.20 11
1839.30 9
1839.40 6
1839.49 2
1839.59 0
1839.69 0
1839.79 0
1839.89 1
1839.99 5
1840.08 10
1840.18 16
1840.28 21
1840.38 24
1840.48 27
1840.58 28
1840.67 28
1840.77 27
1840.87 25
1840.97 22
1841.07 20
1841.17 18
1841.26 16
1841.36 14
1841.46 13
1841.56 12
1841.66 11
1841.75 10
1841.85 9
1841.95 8
1842.05 7
1842.15 6
1842.25 5
1842.34 4
1842.44 3
1842.54 2
1842.64 0
1842.74 0
1842.84 0
1842.93 0
1843.03 0
1843.13 0
1843.23 0
1843.33 1
1843.43 7
1843.52 12
1843.62 17
1843.72 19
1843.82 20
1843.92 19
1844.02 18
1844.11 17
1844.21 16
1844.31 17
1844.41 19
1844.51 23
1844.61 29
1844.71 35
1844.80 42
1844.90 49
1845.00 55
1845.10 60
1845.20 63
1845.30 65
1845.39 63
1845.49 60
1845.59 55
1845.69 49
1845.79 44
1845.89 39
1845.98 37
1846.08 36
1846.18 36
1846.28 36
1846.38 37
1846.48 36
1846.57 35
1846.67 33
1846.77 31
1846.87 29
1846.97 28
1847.07 27
1847.17 28
1847.26 29
1847.36 31
1847.46 32
1847.56 35
1847.66 37
1847.76 40
1847.85 43
1847.95 47
1848.05 51
1848.15 55
1848.25 58
1848.35 61
1848.45 63
1848.54 65
1848.64 64
1848.74 63
1848.84 61
1848.94 58
1849.04 54
1849.13 51
1849.23 48
1849.33 46
1849.43 46
1849.53 47
1849.63 50
1849.73 52
1849.82 54
1849.92 54
1850.02 52
1850.12 47
1850.22 42
1850.32 38
1850.42 36
1850.51 36
1850.61 40
1850.71 46
1850.81 53
1850.91 60
1851.01 66
1851.11 69
1851.20 70
1851.30 69
1851.40 66
1851.50 62
1851.60 58
1851.70 55
1851.80 53
1851.89 53
1851.99 54
1852.09 56
1852.19 58
1852.29 60
1852.39 62
1852.49 64
1852.58 65
1852.68 66
1852.78 68
1852.88 70
1852.98 72
1853.08 75
1853.18 77
1853.27 78
1853.37 79
1853.47 79
1853.57 78
1853.67 78
1853.77 78
1853.87 78
1853.96 78
1854.06 77
1854.16 76
1854.26 73
1854.36 69
1854.46 65
1854.56 61
1854.65 57
1854.75 54
1854.85 52
1854.95 50
1855.05 50
1855.15 50
1855.25 51
1855.35 52
1855.44 54
1855.54 55
1855.64 55
1855.74 56
1855.84 55
1855.94 54
1856.04 52
1856.13 51
1856.23 50
1856.33 50
1856.43 52
1856.53 54
1856.63 57
1856.73 59
1856.83 60
1856.92 59
1857.02 56
1857.12 52
1857.22 45
1857.32 38
1857.42 31
1857.52 25
1857.62 19
1857.71 15
1857.81 12
1857.91 11
1858.01 11
1858.11 13
1858.21 16
1858.31 21
1858.41 26
1858.50 32
1858.60 38
1858.70 44
1858.80 49
1858.90 53
1859.00 56
1859.10 57
1859.20 56
1859.29 54
1859.39 50
1859.49 47
1859.59 44
1859.69 42
1859.79 42
1859.89 43
1859.99 44
1860.08 46
1860.18 48
1860.28 49
1860.38 48
1860.48 47
1860.58 45
1860.68 44
1860.78 43
1860.87 43
1860.97 45
1861.07 47
1861.17 49
1861.27 51
1861.37 52
1861.47 52
1861.57 52
1861.67 50
1861.76 48
1861.86 45
1861.96 43
1862.06 41
1862.16 38
1862.26 36
1862.36 34
1862.46 31
1862.55 29
1862.65 26
1862.75 23
1862.85 21
1862.95 21
1863.05 22
1863.15 24
1863.25 26
1863.35 30
1863.44 33
1863.54 35
1863.64 36
1863.74 37
1863.84 37
1863.94 36
1864.04 35
1864.14 34
1864.24 32
1864.33 29
1864.43 24
1864.53 18
1864.63 11
1864.73 4
1864.83 0
1864.93 0
1865.03 0
1865.13 0
1865.23 0
1865.32 0
1865.42 0
1865.52 0
1865.62 5
1865.72 10
1865.82 15
1865.92 19
1866.02 21
1866.12 23
1866.21 23
1866.31 22
1866.41 20
1866.51 17
1866.61 16
1866.71 17
1866.81 21
1866.91 28
1867.01 37
1867.11 47
1867.20 55
1867.30 62
1867.40 65
1867.50 66
1867.60 65
1867.70 63
1867.80 61
1867.90 60
1868.00 59
1868.10 59
1868.19 60
1868.29 60
1868.39 61
1868.49 63
1868.59 65
1868.69 68
1868.79 71
1868.89 74
1868.99 76
1869.09 77
1869.18 76
1869.28 74
1869.38 70
1869.48 65
1869.58 61
1869.68 58
1869.78 54
1869.88 51
1869.98 47
1870.08 43
1870.17 38
1870.27 34
1870.37 30
1870.47 28
1870.57 27
1870.67 28
1870.77 30
1870.87 34
1870.97 37
1871.07 40
1871.17 42
1871.26 43
1871.36 44
1871.46 44
1871.56 44
1871.66 44
1871.76 44
1871.86 44
1871.96 43
1872.06 42
1872.16 41
1872.26 40
1872.35 39
1872.45 38
1872.55 37
1872.65 36
1872.75 35
1872.85 35
1872.95 34
1873.05 35
1873.15 35
1873.25 35
1873.35 36
1873.44 36
1873.54 35
1873.64 35
1873.74 35
1873.84 34
1873.94 34
1874.04 35
1874.14 36
1874.24 37
1874.34 37
1874.44 38
1874.54 37
1874.63 35
1874.73 33
1874.83 31
1874.93 29
1875.03 28
1875.13 28
1875.23 30
1875.33 32
1875.43 34
1875.53 35
1875.63 36
1875.73 35
1875.83 34
1875.92 34
1876.02 34
1876.12 35
1876.22 37
1876.32 39
1876.42 39
1876.52 39
1876.62 37
1876.72 35
1876.82 34
1876.92 34
1877.02 36
1877.12 40
1877.21 44
1877.31 48
1877.41 52
1877.51 53
1877.61 53
1877.71 52
1877.81 51
1877.91 49
1878.01 47
1878.11 45
1878.21 43
1878.31 42
1878.41 42
1878.50 42
1878.60 41
1878.70 40
1878.80 39
1878.90 37
1879.00 35
1879.10 32
1879.20 29
1879.30 26
1879.40 24
1879.50 24
1879.60 24
1879.70 26
1879.80 27
1879.89 29
1879.99 29
1880.09 28
1880.19 27
1880.29 26
1880.39 25
1880.49 24
1880.59 24
1880.69 24
1880.79 24
1880.89 24
1880.99 22
1881.09 20
1881.19 18
1881.29 16
1881.38 15
1881.48 15
1881.58 17
1881.68 20
1881.78 25
1881.88 29
1881.98 35
1882.08 39
1882.18 44
1882.28 47
1882.38 50
1882.48 52
1882.58 53
1882.68 55
1882.78 56
1882.88 56
1882.97 55
1883.07 53
1883.17 51
1883.27 48
1883.37 45
1883.47 44
1883.57 43
1883.67 43
1883.77 44
1883.87 44
1883.97 44
1884.07 43
1884.17 42
1884.27 42
1884.37 41
1884.47 42
1884.57 42
1884.67 41
1884.76 40
1884.86 38
1884.96 36
1885.06 34
1885.16 32
1885.26 30
1885.36 29
1885.46 29
1885.56 27
1885.66 25
1885.76 22
1885.86 19
1885.96 16
1886.06 14
1886.16 13
1886.26 14
1886.36 16
1886.46 19
1886.55 23
1886.65 27
1886.75 31
1886.85 35
1886.95 38
1887.05 40
1887.15 41
1887.25 41
1887.35 41
1887.45 41
1887.55 43
1887.65 46
1887.75 51
1887.85 56
1887.95 62
1888.05 67
1888.15 70
1888.25 72
1888.35 71
1888.45 70
1888.55 67
1888.64 64
1888.74 62
1888.84 60
1888.94 59
1889.04 57
1889.14 54
1889.24 51
1889.34 47
1889.44 43
1889.54 38
1889.64 34
1889.74 30
1889.84 27
1889.94 24
1890.04 21
1890.14 19
1890.24 17
1890.34 16
1890.44 15
1890.54 16
1890.64 18
1890.74 22
1890.84 27
1890.94 33
1891.03 40
1891.13 45
1891.23 50
1891.33 54
1891.43 57
1891.53 59
1891.63 61
1891.73 62
1891.83 64
1891.93 65
1892.03 67
1892.13 68
1892.23 70
1892.33 72
1892.43 73
1892.53 74
1892.63 73
1892.73 72
1892.83 71
1892.93 71
1893.03 72
1893.13 76
1893.23 82
1893.33 88
1893.43 93
1893.53 96
1893.63 96
1893.73 93
1893.82 89
1893.92 83
1894.02 79
1894.12 78
1894.22 78
1894.32 80
1894.42 82
1894.52 82
1894.62 81
1894.72 77
1894.82 70
1894.92 62
1895.02 53
1895.12 45
1895.22 38
1895.32 34
1895.42 31
1895.52 31
1895.62 31
1895.72 31
1895.82 30
1895.92 28
1896.02 25
1896.12 22
1896.22 18
1896.32 15
1896.42 12
1896.52 11
1896.62 11
1896.72 11
1896.82 10
1896.92 9
1897.02 7
1897.12 5
1897.22 1
1897.32 0
1897.42 0
1897.51 0
1897.61 0
1897.71 0
1897.81 0
1897.91 0
1898.01 1
1898.11 2
1898.21 3
1898.31 4
1898.41 5
1898.51 7
1898.61 11
1898.71 16
1898.81 23
1898.91 31
1899.01 39
1899.11 47
1899.21 52
1899.31 55
1899.41 55
1899.51 54
1899.61 51
1899.71 47
1899.81 45
1899.91 43
1900.01 40
1900.11 38
1900.21 34
1900.31 29
1900.41 24
1900.51 18
1900.61 12
1900.71 8
1900.81 5
1900.91 4
1901.01 2
1901.11 1
1901.21 0
1901.31 0
1901.41 0
1901.51 0
1901.61 3
1901.71 8
1901.81 14
1901.91 20
1902.01 26
1902.11 32
1902.21 37
1902.31 41
1902.41 44
1902.51 46
1902.61 48
1902.71 50
1902.81 51
1902.91 51
1903.01 50
1903.11 49
1903.21 48
1903.31 47
1903.41 47
1903.51 48
1903.61 49
1903.71 52
1903.81 55
1903.91 58
1904.01 62
1904.11 66
1904.21 71
1904.31 75
1904.41 77
1904.51 79
1904.61 78
1904.71 74
1904.81 68
1904.91 60
1905.01 50
1905.11 41
1905.21 33
1905.31 27
1905.41 24
1905.51 23
1905.61 24
1905.71 26
1905.81 28
1905.91 30
1906.01 32
1906.11 32
1906.21 33
1906.31 33
1906.41 34
1906.51 33
1906.61 32
1906.71 30
1906.81 27
1906.91 24
1907.01 22
1907.11 22
1907.21 24
1907.31 27
1907.41 31
1907.51 34
1907.61 37
1907.71 37
1907.81 34
1907.91 30
1908.01 24
1908.11 18
1908.21 13
1908.31 9
1908.41 8
1908.51 10
1908.61 13
1908.71 19
1908.81 25
1908.91 32
1909.01 38
1909.11 42
1909.21 44
1909.31 43
1909.41 41
1909.51 37
1909.61 33
1909.71 30
1909.81 30
1909.91 32
1910.01 37
1910.11 44
1910.21 52
1910.31 57
1910.41 61
1910.51 60
1910.61 56
1910.71 49
1910.81 41
1910.91 33
1911.01 26
1911.11 23
1911.21 23
1911.31 26
1911.41 32
1911.51 39
1911.61 47
1911.71 54
1911.81 60
1911.91 65
1912.01 68
1912.11 70
1912.21 71
1912.31 72
1912.41 73
1912.51 75
1912.61 78
1912.71 81
1912.81 83
1912.91 84
1913.01 85
1913.11 84
1913.21 82
1913.31 80
1913.41 77
1913.51 75
1913.61 73
1913.71 73
1913.81 73
1913.91 74
1914.01 76
1914.11 77
1914.21 78
1914.32 79
1914.42 79
1914.52 79
1914.62 78
1914.72 78
1914.82 78
1914.92 79
1915.02 80
1915.12 83
1915.22 86
1915.32 89
1915.42 93
1915.52 96
1915.62 99
1915.72 100
1915.82 99
1915.92 97
1916.02 92
1916.12 86
1916.22 81
1916.32 77
1916.42 76
1916.52 76
1916.62 79
1916.72 82
1916.82 85
1916.92 87
1917.02 87
1917.12 87
1917.22 86
1917.32 86
1917.42 87
1917.52 88
1917.62 90
1917.72 90
1917.82 89
1917.92 86
1918.03 81
1918.13 76
1918.23 69
1918.33 64
1918.43 59
1918.53 56
1918.63 54
1918.73 52
1918.83 50
1918.93 47
1919.03 45
1919.13 42
1919.23 39
1919.33 36
1919.43 33
1919.53 29
1919.63 25
1919.73 22
1919.83 20
1919.93 20
1920.03 23
1920.13 28
1920.23 33
1920.33 38
1920.43 42
1920.53 45
1920.63 45
1920.73 45
1920.84 43
1920.94 42
1921.04 42
1921.14 43
1921.24 45
1921.34 47
1921.44 51
1921.54 55
1921.64 60
1921.74 64
1921.84 68
1921.94 71
1922.04 74
1922.14 76
1922.24 76
1922.34 76
1922.44 76
1922.54 75
1922.64 74
1922.74 73
1922.84 71
1922.94 69
1923.04 67
1923.14 64
1923.25 61
1923.35 58
1923.45 55
1923.55 52
1923.65 50
1923.75 47
1923.85 44
1923.95 41
1924.05 37
1924.15 33
1924.25 28
1924.35 25
1924.45 22
1924.55 22
1924.65 23
1924.75 25
1924.85 29
1924.95 33
1925.05 37
1925.15 41
1925.25 44
1925.36 47
1925.46 51
1925.56 54
1925.66 56
1925.76 57
1925.86 57
1925.96 55
1926.06 52
1926.16 48
1926.26 43
1926.36 39
1926.46 36
1926.56 34
1926.66 35
1926.76 36
1926.86 39
1926.96 42
1927.06 45
1927.17 49
1927.27 51
1927.37 53
1927.47 54
1927.57 53
1927.67 51
1927.77 48
1927.87 44
1927.97 40
1928.07 35
1928.17 30
1928.27 25
1928.37 20
1928.47 15
1928.57 9
1928.67 4
1928.77 0
1928.87 0
1928.98 0
1929.08 0
1929.18 1
1929.28 8
1929.38 16
1929.48 26
1929.58 34
1929.68 41
1929.78 46
1929.88 48
1929.98 48
1930.08 46
1930.18 44
1930.28 43
1930.38 42
1930.48 43
1930.59 44
1930.69 46
1930.79 47
1930.89 48
1930.99 48
1931.09 47
1931.19 46
1931.29 45
1931.39 44
1931.49 44
1931.59 43
1931.69 42
1931.79 40
1931.89 37
1931.99 33
1932.10 28
1932.20 22
1932.30 16
1932.40 11
1932.50 6
1932.60 2
1932.70 0
1932.80 0
1932.90 0
1933.00 0
1933.10 0
1933.20 0
1933.30 0
1933.40 0
1933.51 0
1933.61 3
1933.71 6
1933.81 10
1933.91 14
1934.01 18
1934.11 22
1934.21 27
1934.31 32
1934.41 38
1934.51 43
1934.61 48
1934.71 52
1934.82 54
1934.92 54
1935.02 52
1935.12 47
1935.22 42
1935.32 37
1935.42 33
1935.52 31
1935.62 31
1935.72 33
1935.82 35
1935.92 36
1936.02 36
1936.13 34
1936.23 32
1936.33 29
1936.43 26
1936.53 24
1936.63 23
1936.73 21
1936.83 19
1936.93 17
1937.03 14
1937.13 12
1937.23 11
1937.33 13
1937.44 17
1937.54 23
1937.64 31
1937.74 39
1937.84 46
1937.94 51
1938.04 53
1938.14 54
1938.24 53
1938.34 50
1938.44 47
1938.54 44
1938.65 42
1938.75 40
1938.85 39
1938.95 40
1939.05 41
1939.15 43
1939.25 44
1939.35 46
1939.45 46
1939.55 45
1939.65 43
1939.76 41
1939.86 39
1939.96 37
1940.06 37
1940.16 38
1940.26 40
1940.36 43
1940.46 46
1940.56 49
1940.66 51
1940.76 52
1940.87 53
1940.97 55
1941.07 57
1941.17 60
1941.27 65
1941.37 69
1941.47 73
1941.57 76
1941.67 78
1941.77 78
1941.87 79
1941.98 78
1942.08 77
1942.18 76
1942.28 74
1942.38 69
1942.48 63
1942.58 54
1942.68 44
1942.78 33
1942.88 24
1942.99 17
1943.09 15
1943.19 18
1943.29 25
1943.39 37
1943.49 50
1943.59 62
1943.69 72
1943.79 77
1943.89 78
1943.99 74
1944.10 67
1944.20 60
1944.30 52
1944.40 46
1944.50 42
1944.60 39
1944.70 37
1944.80 37
1944.90 38
1945.00 40
1945.11 44
1945.21 49
1945.31 55
1945.41 60
1945.51 65
1945.61 69
1945.71 71
1945.81 71
1945.91 70
1946.02 68
1946.12 67
1946.22 67
1946.32 68
1946.42 71
1946.52 75
1946.62 79
1946.72 84
1946.82 88
1946.92 91
1947.03 94
1947.13 96
1947.23 97
1947.33 98
1947.43 99
1947.53 98
1947.63 96
1947.73 92
1947.83 86
1947.94 79
1948.04 71
1948.14 63
1948.24 55
1948.34 48
1948.44 44
1948.54 41
1948.64 40
1948.74 39
1948.85 39
1948.95 37
1949.05 34
1949.15 30
1949.25 26
1949.35 24
1949.45 23
1949.55 25
1949.65 30
1949.76 36
1949.86 42
1949.96 49
1950.06 53
1950.16 56
1950.26 56
1950.36 54
1950.46 50
1950.57 44
1950.67 37
1950.77 29
1950.87 20
1950.97 10
1951.07 2
1951.17 0
1951.27 0
1951.37 0
1951.48 0
1951.58 0
1951.68 0
1951.78 0
1951.88 7
1951.98 13
1952.08 19
1952.18 24
1952.29 27
1952.39 29
1952.49 31
1952.59 31
1952.69 30
1952.79 29
1952.89 26
1952.99 23
1953.10 20
1953.20 16
1953.30 11
1953.40 7
1953.50 3
1953.60 0
1953.70 0
1953.80 0
1953.91 0
1954.01 0
1954.11 0
1954.21 0
1954.31 0
1954.41 0
1954.51 2
1954.61 5
1954.72 8
1954.82 11
1954.92 14
1955.02 16
1955.12 17
1955.22 17
1955.32 17
1955.42 17
1955.53 18
1955.63 19
1955.73 21
1955.83 23
1955.93 27
1956.03 29
1956.13 31
1956.23 31
1956.34 30
1956.44 28
1956.54 26
1956.64 25
1956.74 26
1956.84 29
1956.94 33
1957.05 39
1957.15 44
1957.25 47
1957.35 47
1957.45 44
1957.55 40
1957.65 35
1957.75 31
1957.86 28
1957.96 28
1958.06 28
1958.16 30
1958.26 31
1958.36 31
1958.46 30
1958.57 28
1958.67 26
1958.77 24
1958.87 25
1958.97 27
1959.07 31
1959.17 36
1959.28 43
1959.38 49
1959.48 53
1959.58 55
1959.68 53
1959.78 48
1959.88 40
1959.99 29
1960.09 18
1960.19 8
1960.29 0
1960.39 0
1960.49 0
1960.59 0
1960.70 0
1960.80 0
1960.90 6
1961.00 12
1961.10 18
1961.20 24
1961.30 28
1961.41 31
1961.51 33
1961.61 33
1961.71 33
1961.81 32
1961.91 31
1962.01 30
1962.12 29
1962.22 27
1962.32 25
1962.42 23
1962.52 21
1962.62 19
1962.72 18
1962.83 17
1962.93 17
1963.03 17
1963.13 19
1963.23 22
1963.33 26
1963.43 31
1963.54 36
1963.64 40
1963.74 41
1963.84 40
1963.94 36
1964.04 31
1964.15 26
1964.25 20
1964.35 16
1964.45 14
1964.55 13
1964.65 14
1964.75 16
1964.86 18
1964.96 22
1965.06 25
1965.16 27
1965.26 27
1965.36 25
1965.47 22
1965.57 16
1965.67 10
1965.77 4
1965.87 0
1965.97 0
1966.07 0
1966.18 4
1966.28 11
1966.38 20
1966.48 29
1966.58 37
1966.68 43
1966.79 46
1966.89 46
1966.99 43
1967.09 38
1967.19 32
1967.29 25
1967.40 21
1967.50 19
1967.60 20
1967.70 24
1967.80 31
1967.90 40
1968.00 50
1968.11 58
1968.21 63
1968.31 66
1968.41 66
1968.51 63
1968.61 60
1968.72 57
1968.82 54
1968.92 51
1969.02 49
1969.12 48
1969.22 46
1969.33 44
1969.43 42
1969.53 40
1969.63 39
1969.73 38
1969.83 36
1969.94 35
1970.04 33
1970.14 30
1970.24 27
1970.34 24
1970.44 20
1970.55 17
1970.65 15
1970.75 13
1970.85 13
1970.95 13
1971.05 15
1971.16 18
1971.26 21
1971.36 26
1971.46 31
1971.56 36
1971.67 40
1971.77 43
1971.87 44
1971.97 44
1972.07 41
1972.17 38
1972.28 34
1972.38 31
1972.48 29
1972.58 29
1972.68 33
1972.78 40
1972.89 49
1972.99 60
1973.09 70
1973.19 80
1973.29 87
1973.39 92
1973.50 94
1973.60 94
1973.70 92
1973.80 88
1973.90 83
1974.01 76
1974.11 68
1974.21 60
1974.31 50
1974.41 41
1974.51 32
1974.62 24
1974.72 19
1974.82 15
1974.92 13
1975.02 12
1975.12 13
1975.23 15
1975.33 18
1975.43 22
1975.53 27
1975.63 32
1975.74 38
1975.84 43
1975.94 48
1976.04 51
1976.14 54
1976.24 58
1976.35 61
1976.45 66
1976.55 72
1976.65 79
1976.75 85
1976.86 90
1976.96 94
1977.06 94
1977.16 92
1977.26 88
1977.37 81
1977.47 73
1977.57 65
1977.67 57
1977.77 52
1977.87 49
1977.98 48
1978.08 50
1978.18 53
1978.28 57
1978.38 60
1978.49 63
1978.59 64
1978.69 64
1978.79 61
1978.89 57
1979.00 52
1979.10 46
1979.20 40
1979.30 34
1979.40 30
1979.50 29
1979.61 30
1979.71 34
1979.81 40
1979.91 46
1980.01 52
1980.12 57
1980.22 61
1980.32 62
1980.42 62
1980.52 62
1980.63 60
1980.73 58
1980.83 56
1980.93 54
1981.03 52
1981.14 50
1981.24 49
1981.34 49
1981.44 50
1981.54 52
1981.65 55
1981.75 59
1981.85 62
1981.95 66
1982.05 69
1982.16 71
1982.26 73
1982.36 75
1982.46 76
1982.56 76
1982.67 76
1982.77 76
1982.87 76
1982.97 76
1983.07 75
1983.18 74
1983.28 73
1983.38 70
1983.48 67
1983.58 62
1983.69 57
1983.79 52
1983.89 49
1983.99 47
1984.09 47
1984.20 48
1984.30 52
1984.40 56
1984.50 60
1984.60 64
1984.71 66
1984.81 67
1984.91 65
1985.01 62
1985.11 58
1985.22 55
1985.32 52
1985.42 50
1985.52 49
1985.62 48
1985.73 46
1985.83 44
1985.93 39
1986.03 34
1986.13 28
1986.24 23
1986.34 20
1986.44 20
1986.54 23
1986.65 29
1986.75 36
1986.85 44
1986.95 52
1987.05 57
1987.16 61
1987.26 62
1987.36 60
1987.46 57
1987.56 53
1987.67 49
1987.77 46
1987.87 43
1987.97 41
1988.08 40
1988.18 38
1988.28 37
1988.38 36
1988.48 35
1988.59 35
1988.69 35
1988.79 36
1988.89 37
1988.99 37
1989.10 36
1989.20 34
1989.30 30
1989.40 25
1989.51 20
1989.61 15
1989.71 11
1989.81 7
1989.91 3
1990.02 0
1990.12 0
1990.22 0
1990.32 0
1990.42 0
1990.53 1
1990.63 6
1990.73 11
1990.83 17
1990.94 21
1991.04 24
1991.14 26
1991.24 26
1991.34 26
1991.45 26
1991.55 27
1991.65 28
1991.75 29
1991.86 31
1991.96 33
1992.06 35
1992.16 37
1992.26 40
1992.37 45
1992.47 51
1992.57 58
1992.67 66
1992.78 73
1992.88 79
1992.98 83
1993.08 83
1993.19 81
1993.29 75
1993.39 67
1993.49 58
1993.59 49
1993.70 41
1993.80 35
1993.90 29
1994.00 25
1994.11 22
1994.21 20
1994.31 19
1994.41 20
1994.51 22
1994.62 26
1994.72 31
1994.82 37
1994.92 44
1995.03 50
1995.13 56
1995.23 61
1995.33 63
1995.44 64
1995.54 63
1995.64 60
1995.74 56
1995.85 50
1995.95 43
1996.05 35
1996.15 27
1996.25 19
1996.36 14
1996.46 11
1996.56 12
1996.66 17
1996.77 25
1996.87 35
1996.97 45
1997.07 54
1997.18 61
1997.28 66
1997.38 70
1997.48 72
1997.59 75
1997.69 78
1997.79 82
1997.89 87
1997.99 91
1998.10 93
1998.20 93
1998.30 91
1998.40 86
1998.51 80
1998.61 72
1998.71 66
1998.81 61
1998.92 59
1999.02 59
1999.12 61
1999.22 65
1999.33 69
1999.43 72
1999.53 74
1999.63 74
1999.74 74
1999.84 73
1999.94 72
2000.04 72
2000.15 71
2000.25 71
2000.35 70
2000.45 69
2000.56 66
2000.66 63
2000.76 61
2000.86 59
2000.97 59
2001.07 61
2001.17 64
2001.27 69
2001.38 73
2001.48 78
2001.58 82
2001.68 84
2001.79 85
2001.89 85
2001.99 83
2002.09 80
2002.20 76
2002.30 72
2002.40 69
2002.50 66
2002.61 63
2002.71 61
2002.81 59
2002.91 57
2003.02 54
2003.12 51
2003.22 47
2003.32 43
2003.43 39
2003.53 35
2003.63 32
2003.73 29
2003.84 27
2003.94 26
2004.04 27
2004.14 30
2004.25 34
2004.35 39
2004.45 44
2004.55 48
2004.66 49
2004.76 49
2004.86 47
2004.96 44
2005.07 40
2005.17 38
2005.27 38
2005.37 38
2005.48 40
2005.58 41
2005.68 42
2005.78 40
2005.89 37
2005.99 33
2006.09 27
2006.19 22
2006.30 17
2006.40 14
2006.50 12
2006.60 11
2006.71 10
2006.81 10
2006.91 8
2007.02 4
2007.12 0
2007.22 0
2007.32 0
2007.43 0
2007.53 0
2007.63 0
2007.73 0
2007.84 0
2007.94 5
2008.04 10
2008.14 14
2008.25 17
2008.35 18
2008.45 17
2008.56 16
2008.66 15
2008.76 14
2008.86 12
2008.97 11
2009.07 9
2009.17 7
2009.27 6
2009.38 5
2009.48 6
2009.58 9
2009.68 14
2009.79 21
2009.89 30
2009.99 39
2010.10 47
2010.20 54
2010.30 58
2010.40 60
2010.51 59
2010.61 56
2010.71 52
2010.81 49
2010.92 45
2011.02 43
2011.12 40
2011.23 39
2011.33 38
2011.43 38
2011.53 38
2011.64 38
2011.74 37
2011.84 36
2011.94 34
2012.05 31
2012.15 28
2012.25 26
2012.36 25
2012.46 25
2012.56 27
2012.66 30
2012.77 32
2012.87 35
2012.97 38
2013.07 41
2013.18 43
2013.28 46
2013.38 48
2013.49 50
2013.59 51
2013.69 51
2013.79 50
2013.90 49
2014.00 47
2014.10 45
2014.21 45
2014.31 45
2014.41 45
2014.51 45
2014.62 46
2014.72 46
2014.82 45
2014.93 45
2015.03 43
2015.13 41
2015.23 39
2015.34 35
2015.44 30
2015.54 25
2015.65 21
2015.75 18
2015.85 16
2015.95 16
2016.06 17
2016.16 18
2016.26 19
2016.37 20
2016.47 20
2016.57 21
2016.67 22
2016.78 24
2016.88 27
2016.98 30
2017.09 33
2017.19 35
2017.29 36
2017.39 36
2017.50 36
2017.60 37
2017.70 38
2017.81 41
2017.91 44
2018.01 49
2018.11 54
2018.22 58
2018.32 62
2018.42 65
2018.53 67
2018.63 67
2018.73 67
2018.83 66
2018.94 64
2019.04 62
2019.14 60
2019.25 59
2019.35 59
2019.45 60
2019.56 64
2019.66 70
2019.76 78
2019.86 87
2019.97 96
2020.07 105
2020.17 111
2020.28 116
2020.38 117
2020.48 115
2020.58 111
2020.69 104
2020.79 95
2020.89 85
2021.00 75
2021.10 67
2021.20 62
2021.31 58
2021.41 58
2021.51 60
2021.61 63
2021.72 68
2021.82 73
2021.92 77
2022.03 81
2022.13 84
2022.23 85
2022.34 84
2022.44 82
2022.54 78
2022.64 74
2022.75 71
2022.85 68
2022.95 66
2023.06 66
2023.16 66
2023.26 67
2023.37 67
2023.47 67
2023.57 66
2023.67 65
2023.78 64
2023.88 64
2023.98 64
2024.09 65
2024.19 65
2024.29 65
2024.40 63
2024.50 60
2024.60 55
2024.71 51
2024.81 48
2024.91 47
2025.01 50
2025.12 55
2025.22 62
2025.32 69
2025.43 74
2025.53 77
2025.63 77
2025.74 74
2025.84 70
2025.94 66
2026.05 62
2026.15 60
2026.25 58
2026.36 57
2026.46 57
2026.56 56
2026.66 56
2026.77 56
2026.87 57
2026.97 59
2027.08 62
2027.18 64
2027.28 65
2027.39 64
2027.49 61
2027.59 56
2027.70 50
2027.80 43
2027.90 37
2028.01 32
2028.11 29
2028.21 28
2028.31 29
2028.42 31
2028.52 34
2028.62 37
2028.73 40
2028.83 43
2028.93 44
2029.04 43
2029.14 41
2029.24 36
2029.35 31
2029.45 24
2029.55 18
2029.66 14
2029.76 11
2029.86 11
2029.97 13
2030.07 17
2030.17 21
2030.28 25
2030.38 29
2030.48 31
2030.59 31
2030.69 30
2030.79 28
2030.89 26
2031.00 23
2031.10 21
2031.20 21
2031.31 23
2031.41 26
2031.51 31
2031.62 37
2031.72 43
2031.82 49
2031.93 53
2032.03 57
2032.13 60
2032.24 62
2032.34 63
2032.44 63
2032.55 64
2032.65 65
2032.75 66
2032.86 67
2032.96 67
2033.06 68
2033.17 68
2033.27 68
2033.37 67
2033.48 66
2033.58 64
2033.68 62
2033.79 60
2033.89 58
2033.99 56
2034.10 53
2034.20 51
2034.30 48
2034.41 45
2034.51 41
2034.61 37
2034.72 32
2034.82 28
2034.92 25
2035.03 24
2035.13 25
2035.23 28
2035.34 33
2035.44 39
2035.54 46
2035.65 53
2035.75 59
2035.85 64
2035.96 67
2036.06 68
2036.16 68
2036.27 67
2036.37 65
2036.47 63
2036.58 62
2036.68 60
2036.78 59
2036.89 59
2036.99 59
2037.09 60
2037.20 62
2037.30 66
2037.40 71
2037.51 78
2037.61 85
2037.71 91
2037.82 95
2037.92 96
2038.02 94
2038.13 90
2038.23 83
2038.33 76
2038.44 70
2038.54 64
2038.64 60
2038.75 56
2038.85 52
2038.96 48
2039.06 44
2039.16 40
2039.27 36
2039.37 32
2039.47 28
2039.58 25
2039.68 23
2039.78 21
2039.89 20
2039.99 21
2040.09 23
2040.20 26
2040.30 30
2040.40 35
2040.51 40
2040.61 44
2040.71 48
2040.82 52
2040.92 55
2041.02 59
2041.13 63
2041.23 67
2041.33 70
2041.44 71
2041.54 70
2041.65 67
2041.75 62
2041.85 55
2041.96 49
2042.06 45
2042.16 42
2042.27 42
2042.37 44
2042.47 47
2042.58 51
2042.68 54
2042.78 55
2042.89 55
2042.99 54
2043.09 52
2043.20 50
2043.30 48
2043.41 47
2043.51 47
2043.61 46
2043.72 45
2043.82 43
2043.92 40
2044.03 37
2044.13 34
2044.23 30
2044.34 27
2044.44 24
2044.54 22
2044.65 20
2044.75 18
2044.86 17
2044.96 15
2045.06 12
2045.17 8
2045.27 2
2045.37 0
2045.48 0
2045.58 0
2045.68 0
2045.79 0
2045.89 0
2045.99 0
2046.10 2
2046.20 13
2046.31 25
2046.41 36
2046.51 48
2046.62 58
2046.72 68
2046.82 76
2046.93 83
2047.03 89
2047.13 92
2047.24 94
2047.34 93
2047.45 91
2047.55 89
2047.65 86
2047.76 83
2047.86 81
2047.96 80
2048.07 80
2048.17 80
2048.28 81
2048.38 82
2048.48 84
2048.59 85
2048.69 85
2048.79 85
2048.90 84
2049.00 82
2049.10 81
2049.21 80
2049.31 80
2049.42 83
2049.52 87
2049.62 92
2049.73 98
2049.83 104
2049.93 109
2050.04 112
2050.14 112
2050.25 110
2050.35 107
2050.45 104
2050.56 100
2050.66 96
2050.76 94
2050.87 92
2050.97 91
2051.08 90
2051.18 88
2051.28 87
2051.39 86
2051.49 87
2051.59 88
2051.70 90
2051.80 93
2051.91 95
2052.01 95
2052.11 94
2052.22 91
2052.32 88
2052.42 85
2052.53 84
2052.63 85
2052.74 89
2052.84 94
2052.94 99
2053.05 103
2053.15 106
2053.25 106
2053.36 105
2053.46 101
2053.57 97
2053.67 93
2053.77 90
2053.88 88
2053.98 87
2054.09 85
2054.19 83
2054.29 81
2054.40 77
2054.50 73
2054.60 69
2054.71 66
2054.81 65
2054.92 66
2055.02 69
2055.12 74
2055.23 80
2055.33 85
2055.43 89
2055.54 91
2055.64 91
2055.75 89
2055.85 87
2055.95 86
2056.06 87
2056.16 89
2056.27 93
2056.37 97
2056.47 101
2056.58 102
2056.68 101
2056.79 98
2056.89 92
2056.99 85
2057.10 79
2057.20 74
2057.30 71
2057.41 71
2057.51 75
2057.62 81
2057.72 89
2057.82 97
2057.93 103
2058.03 108
2058.14 111
2058.24 114
2058.34 116
2058.45 119
2058.55 122
2058.66 127
2058.76 130
2058.86 133
2058.97 133
2059.07 133
2059.18 130
2059.28 128
2059.38 125
2059.49 122
2059.59 118
2059.70 114
2059.80 109
2059.90 104
2060.01 98
2060.11 92
2060.22 87
2060.32 82
2060.42 77
2060.53 71
2060.63 64
2060.74 56
2060.84 49
2060.94 42
2061.05 37
2061.15 36
2061.26 38
2061.36 44
2061.46 52
2061.57 60
2061.67 68
2061.78 73
2061.88 75
2061.98 74
2062.09 70
2062.19 64
2062.30 56
2062.40 47
2062.50 40
2062.61 33
2062.71 30
2062.82 30
2062.92 33
2063.02 39
2063.13 47
2063.23 55
2063.34 62
2063.44 66
2063.54 66
2063.65 64
2063.75 59
2063.86 54
2063.96 50
2064.06 46
2064.17 45
2064.27 44
2064.38 44
2064.48 43
2064.58 41
2064.69 39
2064.79 36
2064.90 34
2065.00 34
2065.10 35
2065.21 39
2065.31 43
2065.42 49
2065.52 54
2065.63 58
2065.73 60
2065.83 61
2065.94 62
2066.04 62
2066.15 63
2066.25 65
2066.35 67
2066.46 70
2066.56 72
2066.67 73
2066.77 73
2066.88 72
2066.98 71
2067.08 69
2067.19 68
2067.29 68
2067.40 69
2067.50 70
2067.60 72
2067.71 74
2067.81 76
2067.92 79
2068.02 82
2068.12 84
2068.23 85
2068.33 86
2068.44 86
2068.54 84
2068.65 83
2068.75 81
2068.85 81
2068.96 82
2069.06 84
2069.17 88
2069.27 91
2069.38 95
2069.48 97
2069.58 98
2069.69 96
2069.79 94
2069.90 90
2070.00 86
2070.10 83
2070.21 80
2070.31 78
2070.42 78
2070.52 77
2070.63 76
2070.73 74
2070.83 71
2070.94 67
2071.04 63
2071.15 59
2071.25 57
2071.36 55
2071.46 54
2071.56 54
2071.67 55
2071.77 56
2071.88 57
2071.98 58
2072.09 59
2072.19 60
2072.29 59
2072.40 58
2072.50 55
2072.61 51
2072.71 47
2072.82 43
2072.92 40
2073.02 39
2073.13 39
2073.23 42
2073.34 45
2073.44 48
2073.55 51
2073.65 52
2073.75 54
2073.86 54
2073.96 55
2074.07 56
2074.17 58
2074.28 59
2074.38 60
2074.48 61
2074.59 61
2074.69 62
2074.80 63
2074.90 66
2075.01 69
2075.11 72
2075.22 76
2075.32 77
2075.42 77
2075.53 75
2075.63 71
2075.74 67
2075.84 63
2075.95 60
2076.05 60
2076.15 62
2076.26 67
2076.36 72
2076.47 78
2076.57 83
2076.68 86
2076.78 88
2076.89 88
2076.99 86
2077.09 83
2077.20 80
2077.30 76
2077.41 72
2077.51 69
2077.62 66
2077.72 64
2077.82 63
2077.93 63
2078.03 66
2078.14 70
2078.24 76
2078.35 82
2078.45 88
2078.56 93
2078.66 96
2078.76 99
2078.87 100
2078.97 100
2079.08 101
2079.18 102
2079.29 106
2079.39 110
2079.50 115
2079.60 120
2079.70 125
2079.81 128
2079.91 128
2080.02 127
2080.12 123
2080.23 118
2080.33 112
2080.44 107
2080.54 103
2080.65 102
2080.75 102
2080.85 103
2080.96 105
2081.06 106
2081.17 105
2081.27 103
2081.38 100
2081.48 97
2081.59 94
2081.69 92
2081.79 91
2081.90 92
2082.00 94
2082.11 96
2082.21 98
2082.32 98
2082.42 98
2082.53 97
2082.63 94
2082.74 90
2082.84 84
2082.94 77
2083.05 70
2083.15 62
2083.26 55
2083.36 49
2083.47 44
2083.57 42
2083.68 41
2083.78 42
2083.89 44
2083.99 46
2084.09 47
2084.20 48
2084.30 48
2084.41 47
2084.51 46
2084.62 45
2084.72 46
2084.83 49
2084.93 54
2085.04 59
2085.14 65
2085.25 70
2085.35 74
2085.45 77
2085.56 78
2085.66 79
2085.77 80
2085.87 81
2085.98 83
2086.08 86
2086.19 88
2086.29 90
2086.40 91
2086.50 90
2086.61 88
2086.71 83
2086.81 77
2086.92 70
2087.02 63
2087.13 55
2087.23 46
2087.34 38
2087.44 30
2087.55 22
2087.65 16
2087.76 11
2087.86 10
2087.97 11
2088.07 15
2088.18 20
2088.28 25
2088.38 29
2088.49 32
2088.59 35
2088.70 37
2088.80 39
2088.91 42
2089.01 45
2089.12 48
2089.22 50
2089.33 51
2089.43 50
2089.54 48
2089.64 45
2089.75 42
2089.85 41
2089.96 41
2090.06 42
2090.16 45
2090.27 48
2090.37 52
2090.48 57
2090.58 61
2090.69 66
2090.79 72
2090.90 78
2091.00 84
2091.11 89
2091.21 94
2091.32 98
2091.42 100
2091.53 100
2091.63 99
2091.74 96
2091.84 93
2091.95 89
2092.05 86
2092.16 84
2092.26 83
2092.36 83
2092.47 83
2092.57 84
2092.68 84
2092.78 85
2092.89 86
2092.99 88
2093.10 93
2093.20 100
2093.31 109
2093.41 118
2093.52 126
2093.62 133
2093.73 136
2093.83 137
2093.94 134
2094.04 130
2094.15 124
2094.25 119
2094.36 114
2094.46 109
2094.57 105
2094.67 100
2094.78 95
2094.88 90
2094.99 86
2095.09 84
2095.19 84
2095.30 85
2095.40 89
2095.51 94
2095.61 98
2095.72 100
2095.82 101
2095.93 98
2096.03 94
2096.14 87
2096.24 80
2096.35 75
2096.45 71
2096.56 69
2096.66 70
2096.77 73
2096.87 77
2096.98 80
2097.08 83
2097.19 84
2097.29 85
2097.40 85
2097.50 86
2097.61 87
2097.71 88
2097.82 89
2097.92 90
2098.03 89
2098.13 87
2098.24 82
2098.34 76
2098.45 69
2098.55 61
2098.66 54
2098.76 48
2098.87 43
2098.97 39
2099.08 37
2099.18 36
2099.29 37
2099.39 38
2099.50 40
2099.60 42
2099.71 45
2099.81 47
2099.92 50
2100.02 52
2100.13 53
2100.23 53
2100.34 53
2100.44 51
2100.55 49
2100.65 46
2100.76 43
2100.86 40
2100.97 38
2101.07 36
2101.18 33
2101.28 30
2101.39 25
2101.49 19
2101.60 13
2101.70 6
2101.81 0
2101.91 0
2102.02 0
2102.12 0
2102.23 0
2102.33 0
2102.44 0
2102.54 0
2102.65 0
2102.75 4
2102.86 11
2102.96 19
2103.07 26
2103.17 33
2103.28 38
2103.38 41
2103.49 42
2103.59 42
2103.70 40
2103.80 38
2103.91 36
2104.01 34
2104.12 31
2104.22 29
2104.33 26
2104.43 24
2104.54 21
2104.64 19
2104.75 17
2104.85 15
2104.96 13
2105.06 13
2105.17 13
2105.27 13
2105.38 13
2105.48 14
2105.59 14
2105.69 13
2105.80 12
2105.90 12
2106.01 12
2106.11 13
2106.22 16
2106.32 21
2106.43 28
2106.53 37
2106.64 46
2106.75 55
2106.85 62
2106.96 67
2107.06 70
2107.17 69
2107.27 66
2107.38 61
2107.48 54
2107.59 47
2107.69 39
2107.80 32
2107.90 24
2108.01 17
2108.11 11
2108.22 6
2108.32 3
2108.43 2
2108.53 4
2108.64 8
2108.74 13
2108.85 19
2108.95 25
2109.06 30
2109.16 33
2109.27 34
2109.37 34
2109.48 33
2109.59 30
2109.69 27
2109.80 23
2109.90 21
2110.01 19
2110.11 19
2110.22 21
2110.32 25
2110.43 29
2110.53 33
2110.64 37
2110.74 39
2110.85 41
2110.95 40
2111.06 39
2111.16 35
2111.27 31
2111.37 27
2111.48 23
2111.58 21
2111.69 21
2111.80 25
2111.90 30
2112.01 39
2112.11 48
2112.22 58
2112.32 68
2112.43 75
2112.53 79
2112.64 81
2112.74 81
2112.85 78
2112.95 74
2113.06 68
2113.16 61
2113.27 55
2113.37 48
2113.48 42
2113.59 36
2113.69 30
2113.80 26
2113.90 22
2114.01 18
2114.11 15
2114.22 13
2114.32 13
2114.43 14
2114.53 17
2114.64 22
2114.74 26
2114.85 31
2114.95 36
2115.06 38
2115.17 40
2115.27 39
2115.38 37
2115.48 34
2115.59 30
2115.69 27
2115.80 24
2115.90 23
2116.01 22
2116.11 23
2116.22 24
2116.32 25
2116.43 26
2116.54 26
2116.64 25
2116.75 23
2116.85 20
2116.96 17
2117.06 14
2117.17 11
2117.27 10
2117.38 11
2117.48 14
2117.59 19
2117.69 25
2117.80 30
2117.91 36
2118.01 39
2118.12 40
2118.22 39
2118.33 36
2118.43 32
2118.54 28
2118.64 24
2118.75 22
2118.85 22
2118.96 24
2119.07 28
2119.17 32
2119.28 35
2119.38 38
2119.49 39
2119.59 39
2119.70 38
2119.80 37
2119.91 37
2120.01 38
2120.12 40
2120.23 44
2120.33 48
2120.44 51
2120.54 52
2120.65 50
2120.75 45
2120.86 38
2120.96 29
2121.07 20
2121.17 12
2121.28 6
2121.39 2
2121.49 0
2121.60 0
2121.70 0
2121.81 0
2121.91 0
2122.02 0
2122.12 0
2122.23 0
2122.34 0
2122.44 4
2122.55 8
2122.65 13
2122.76 16
2122.86 18
2122.97 17
2123.07 15
2123.18 11
2123.29 6
2123.39 1
2123.50 0
2123.60 0
2123.71 0
2123.81 0
2123.92 2
2124.02 8
2124.13 13
2124.24 17
2124.34 19
2124.45 20
2124.55 19
2124.66 18
2124.76 17
2124.87 19
2124.97 22
2125.08 27
2125.19 32
2125.29 37
2125.40 40
2125.50 41
2125.61 40
2125.71 37
2125.82 35
2125.93 33
2126.03 33
2126.14 33
2126.24 34
2126.35 34
2126.45 32
2126.56 28
2126.66 22
2126.77 15
2126.88 8
2126.98 3
2127.09 0
2127.19 0
2127.30 0
2127.40 0
2127.51 0
2127.62 3
2127.72 7
2127.83 11
2127.93 14
2128.04 16
2128.14 17
2128.25 16
2128.36 13
2128.46 9
2128.57 5
2128.67 2
2128.78 0
2128.88 1
2128.99 3
2129.10 8
2129.20 13
2129.31 18
2129.41 24
2129.52 28
2129.62 32
2129.73 35
2129.84 38
2129.94 40
2130.05 41
2130.15 41
2130.26 41
2130.36 39
2130.47 36
2130.58 32
2130.68 27
2130.79 21
2130.89 16
2131.00 12
2131.10 9
2131.21 8
2131.32 9
2131.42 11
2131.53 12
2131.63 13
2131.74 14
2131.84 15
2131.95 15
2132.06 16
2132.16 17
2132.27 19
2132.37 22
2132.48 23
2132.58 23
2132.69 22
2132.80 19
2132.90 15
2133.01 11
2133.11 7
2133.22 5
2133.33 6
2133.43 8
2133.54 12
2133.64 17
2133.75 22
2133.85 26
2133.96 29
2134.07 30
2134.17 30
2134.28 30
2134.38 29
2134.49 29
2134.60 30
2134.70 32
2134.81 34
2134.91 35
2135.02 36
2135.12 35
2135.23 34
2135.34 32
2135.44 30
2135.55 27
2135.65 26
2135.76 25
2135.87 26
2135.97 28
2136.08 30
2136.18 33
2136.29 36
2136.40 40
2136.50 43
2136.61 45
2136.71 46
2136.82 46
2136.92 45
2137.03 41
2137.14 36
2137.24 29
2137.35 22
2137.45 14
2137.56 6
2137.67 0
2137.77 0
2137.88 0
2137.98 0
2138.09 0
2138.20 0
2138.30 0
2138.41 0
2138.51 0
2138.62 6
2138.73 11
2138.83 17
2138.94 23
2139.04 28
2139.15 34
2139.25 40
2139.36 45
2139.47 51
2139.57 56
2139.68 60
2139.78 62
2139.89 62
2140.00 60
2140.10 55
2140.21 49
2140.31 42
2140.42 35
2140.53 31
2140.63 28
2140.74 27
2140.84 29
2140.95 31
2141.06 34
2141.16 37
2141.27 39
2141.37 39
2141.48 39
2141.59 37
2141.69 36
2141.80 34
2141.90 34
2142.01 34
2142.12 35
2142.22 37
2142.33 39
2142.43 42
2142.54 44
2142.65 46
2142.75 48
2142.86 49
2142.96 51
2143.07 52
2143.18 54
2143.28 57
2143.39 60
2143.50 62
2143.60 65
2143.71 67
2143.81 69
2143.92 69
2144.03 69
2144.13 68
2144.24 67
2144.34 65
2144.45 64
2144.56 63
2144.66 63
2144.77 63
2144.87 63
2144.98 61
2145.09 60
2145.19 57
2145.30 54
2145.40 51
2145.51 48
2145.62 46
2145.72 43
2145.83 41
2145.94 39
2146.04 36
2146.15 32
2146.25 28
2146.36 24
2146.47 20
2146.57 18
2146.68 17
2146.78 17
2146.89 18
2147.00 20
2147.10 21
2147.21 22
2147.32 22
2147.42 21
2147.53 19
2147.63 17
2147.74 13
2147.85 10
2147.95 6
2148.06 2
2148.16 0
2148.27 0
2148.38 0
2148.48 2
2148.59 6
2148.70 9
2148.80 10
2148.91 11
2149.01 9
2149.12 7
2149.23 5
2149.33 4
2149.44 4
2149.54 6
2149.65 7
2149.76 8
2149.86 8
2149.97 7
2150.08 6
2150.18 6
2150.29 7
2150.39 9
2150.50 13
2150.61 19
2150.71 26
2150.82 34
2150.93 41
2151.03 47
2151.14 52
2151.24 55
2151.35 57
2151.46 57
2151.56 58
2151.67 59
2151.78 61
2151.88 63
2151.99 65
2152.09 66
2152.20 66
2152.31 63
2152.41 59
2152.52 53
2152.63 48
2152.73 43
2152.84 39
2152.95 36
2153.05 35
2153.16 34
2153.26 33
2153.37 32
2153.48 30
2153.58 26
2153.69 23
2153.80 18
2153.90 15
2154.01 12
2154.11 11
2154.22 11
2154.33 13
2154.43 16
2154.54 19
2154.65 22
2154.75 24
2154.86 26
2154.97 29
2155.07 32
2155.18 35
2155.28 39
2155.39 41
2155.50 42
2155.60 42
2155.71 40
2155.82 38
2155.92 36
2156.03 36
2156.14 38
2156.24 41
2156.35 46
2156.45 50
2156.56 51
2156.67 50
2156.77 46
2156.88 40
2156.99 32
2157.09 24
2157.20 18
2157.31 14
2157.41 12
2157.52 12
2157.62 13
2157.73 14
2157.84 14
2157.94 14
2158.05 12
2158.16 10
2158.26 7
2158.37 5
2158.48 5
2158.58 7
2158.69 11
2158.80 17
2158.90 24
2159.01 31
2159.11 36
2159.22 39
2159.33 40
2159.43 39
2159.54 37
2159.65 35
2159.75 34
2159.86 35
2159.97 37
2160.07 41
2160.18 44
2160.29 46
2160.39 48
2160.50 48
2160.61 49
2160.71 49
2160.82 50
2160.92 52
2161.03 55
2161.14 58
2161.24 61
2161.35 63
2161.46 64
2161.56 63
2161.67 62
2161.78 61
2161.88 60
2161.99 60
2162.10 62
2162.20 65
2162.31 68
2162.42 70
2162.52 72
2162.63 72
2162.74 71
2162.84 69
2162.95 67
2163.05 67
2163.16 68
2163.27 71
2163.37 76
2163.48 81
2163.59 87
2163.69 91
2163.80 94
2163.91 95
2164.01 95
2164.12 93
2164.23 91
2164.33 88
2164.44 86
2164.55 84
2164.65 83
2164.76 82
2164.87 83
2164.97 84
2165.08 85
2165.19 85
2165.29 85
2165.40 84
2165.51 82
2165.61 79
2165.72 76
2165.83 73
2165.93 69
2166.04 66
2166.15 62
2166.25 58
2166.36 54
2166.47 49
2166.57 45
2166.68 41
2166.79 37
2166.89 33
2167.00 30
2167.11 27
2167.21 26
2167.32 25
2167.43 26
2167.53 26
2167.64 27
2167.75 28
2167.85 29
2167.96 30
2168.07 31
2168.17 34
2168.28 37
2168.39 42
2168.49 48
2168.60 54
2168.71 59
2168.81 63
2168.92 65
2169.03 66
2169.13 65
2169.24 62
2169.35 59
2169.45 54
2169.56 49
2169.67 44
2169.77 39
2169.88 35
2169.99 33
2170.09 32
2170.20 33
2170.31 35
2170.41 36
2170.52 38
2170.63 39
2170.73 40
2170.84 40
2170.95 42
2171.05 45
2171.16 49
2171.27 53
2171.37 56
2171.48 59
2171.59 60
2171.69 59
2171.80 56
2171.91 52
2172.01 47
2172.12 42
2172.23 38
2172.33 35
2172.44 33
2172.55 32
2172.65 32
2172.76 34
2172.87 36
2172.98 39
2173.08 43
2173.19 46
2173.30 50
2173.40 54
2173.51 57
2173.62 60
2173.72 60
2173.83 60
2173.94 58
2174.04 56
2174.15 53
2174.26 50
2174.36 49
2174.47 47
2174.58 46
2174.68 45
2174.79 42
2174.90 39
2175.00 35
2175.11 31
2175.22 28
2175.32 27
2175.43 29
2175.54 33
2175.65 39
2175.75 47
2175.86 55
2175.97 63
2176.07 69
2176.18 73
2176.29 76
2176.39 77
2176.50 76
2176.61 75
2176.71 73
2176.82 71
2176.93 68
2177.03 65
2177.14 62
2177.25 59
2177.36 57
2177.46 56
2177.57 57
2177.68 58
2177.78 61
2177.89 64
2178.00 66
2178.10 67
2178.21 67
2178.32 66
2178.42 64
2178.53 62
2178.64 60
2178.75 59
2178.85 58
2178.96 57
2179.07 55
2179.17 54
2179.28 51
2179.39 49
2179.49 47
2179.60 45
2179.71 44
2179.81 45
2179.92 47
2180.03 49
2180.14 52
2180.24 55
2180.35 58
2180.46 59
2180.56 59
2180.67 57
2180.78 53
2180.88 49
2180.99 45
2181.10 42
2181.21 40
2181.31 40
2181.42 42
2181.53 44
2181.63 48
2181.74 52
2181.85 56
2181.95 59
2182.06 62
2182.17 63
2182.28 63
2182.38 63
2182.49 62
2182.60 62
2182.70 63
2182.81 65
2182.92 68
2183.02 72
2183.13 74
2183.24 75
2183.35 74
2183.45 72
2183.56 68
2183.67 62
2183.77 56
2183.88 49
2183.99 41
2184.10 34
2184.20 26
2184.31 19
2184.42 12
2184.52 4
2184.63 0
2184.74 0
2184.84 0
2184.95 0
2185.06 0
2185.17 0
2185.27 0
2185.38 0
2185.49 5
2185.59 17
2185.70 29
2185.81 39
2185.92 47
2186.02 52
2186.13 54
2186.24 53
2186.34 51
2186.45 48
2186.56 45
2186.67 42
2186.77 40
2186.88 39
2186.99 38
2187.09 37
2187.20 37
2187.31 37
2187.42 37
2187.52 38
2187.63 38
2187.74 38
2187.84 39
2187.95 40
2188.06 41
2188.17 43
2188.27 46
2188.38 51
2188.49 57
2188.59 64
2188.70 70
2188.81 75
2188.92 78
2189.02 79
2189.13 79
2189.24 77
2189.34 74
2189.45 72
2189.56 72
2189.67 72
2189.77 74
2189.88 78
2189.99 83
2190.09 90
2190.20 99
2190.31 108
2190.42 117
2190.52 124
2190.63 129
2190.74 131
2190.85 130
2190.95 127
2191.06 123
2191.17 119
2191.27 116
2191.38 113
2191.49 110
2191.60 106
2191.70 101
2191.81 94
2191.92 86
2192.03 77
2192.13 69
2192.24 61
2192.35 55
2192.45 51
2192.56 48
2192.67 46
2192.78 45
2192.88 45
2192.99 45
2193.10 46
2193.21 48
2193.31 51
2193.42 55
2193.53 59
2193.63 63
2193.74 67
2193.85 69
2193.96 70
2194.06 69
2194.17 67
2194.28 63
2194.39 60
2194.49 55
2194.60 52
2194.71 48
2194.81 47
2194.92 46
2195.03 47
2195.14 48
2195.24 51
2195.35 54
2195.46 56
2195.57 56
2195.67 55
2195.78 51
2195.89 46
2196.00 40
2196.10 34
2196.21 29
2196.32 27
2196.42 28
2196.53 32
2196.64 38
2196.75 46
2196.85 56
2196.96 65
2197.07 74
2197.18 82
2197.28 88
2197.39 93
2197.50 97
2197.61 100
2197.71 101
2197.82 101
2197.93 101
2198.04 100
2198.14 98
2198.25 98
2198.36 97
2198.47 96
2198.57 95
2198.68 94
2198.79 91
2198.89 87
2199.00 81
2199.11 75
2199.22 68
2199.32 62
2199.43 57
2199.54 53
2199.65 52
2199.75 53
2199.86 55
2199.97 57
2200.08 60
2200.18 61
2200.29 61
2200.40 59
2200.51 55
2200.61 51
2200.72 45
2200.83 38
2200.94 30
2201.04 23
2201.15 16
2201.26 10
2201.37 7
2201.47 5
2201.58 7
2201.69 10
2201.80 15
2201.90 21
2202.01 27
2202.12 33
2202.23 39
2202.33 45
2202.44 49
2202.55 53
2202.66 55
2202.76 55
2202.87 54
2202.98 53
2203.09 51
2203.19 52
2203.30 55
2203.41 61
2203.52 69
2203.62 79
2203.73 89
2203.84 98
2203.95 104
2204.05 106
2204.16 104
2204.27 100
2204.38 94
2204.48 88
2204.59 83
2204.70 79
2204.81 76
2204.91 74
2205.02 73
2205.13 71
2205.24 68
2205.35 66
2205.45 64
2205.56 63
2205.67 62
2205.78 62
2205.88 63
2205.99 63
2206.10 63
2206.21 62
2206.31 61
2206.42 59
2206.53 57
2206.64 55
2206.74 54
2206.85 54
2206.96 54
2207.07 55
2207.17 56
2207.28 56
2207.39 56
2207.50 55
2207.61 52
2207.71 49
2207.82 46
2207.93 43
2208.04 41
2208.14 40
2208.25 40
2208.36 41
2208.47 42
2208.57 44
2208.68 44
2208.79 44
2208.90 43
2209.00 40
2209.11 37
2209.22 34
2209.33 31
2209.44 30
2209.54 31
2209.65 36
2209.76 42
2209.87 50
2209.97 57
2210.08 63
2210.19 66
2210.30 66
2210.40 64
2210.51 63
2210.62 62
2210.73 62
2210.84 65
2210.94 70
2211.05 74
2211.16 78
2211.27 80
2211.37 79
2211.48 77
2211.59 72
2211.70 67
2211.80 62
2211.91 57
2212.02 53
2212.13 50
2212.24 47
2212.34 44
2212.45 42
2212.56 41
2212.67 40
2212.77 40
2212.88 41
2212.99 41
2213.10 41
2213.21 40
2213.31 39
2213.42 37
2213.53 34
2213.64 31
2213.74 29
2213.85 27
2213.96 25
2214.07 24
2214.18 24
2214.28 26
2214.39 29
2214.50 33
2214.61 40
2214.71 47
2214.82 54
2214.93 61
2215.04 67
2215.15 72
2215.25 76
2215.36 78
2215.47 81
2215.58 83
2215.69 85
2215.79 87
2215.90 89
2216.01 90
2216.12 90
2216.22 89
2216.33 88
2216.44 86
2216.55 85
2216.66 84
2216.76 83
2216.87 81
2216.98 78
2217.09 75
2217.20 71
2217.30 68
2217.41 65
2217.52 64
2217.63 65
2217.73 67
2217.84 71
2217.95 76
2218.06 81
2218.17 86
2218.27 89
2218.38 90
2218.49 90
2218.60 87
2218.71 84
2218.81 80
2218.92 76
2219.03 73
2219.14 70
2219.25 67
2219.35 65
2219.46 63
2219.57 61
2219.68 59
2219.78 59
2219.89 59
2220.00 61
2220.11 62
2220.22 64
2220.32 66
2220.43 66
2220.54 66
2220.65 65
2220.76 64
2220.86 63
2220.97 63
2221.08 63
2221.19 65
2221.30 67
2221.40 69
2221.51 71
2221.62 73
2221.73 73
2221.84 73
2221.94 72
2222.05 71
2222.16 69
2222.27 68
2222.38 68
2222.48 68
2222.59 68
2222.70 67
2222.81 67
2222.92 66
2223.02 64
2223.13 62
2223.24 61
2223.35 60
2223.46 59
2223.56 59
2223.67 58
2223.78 58
2223.89 58
2224.00 58
2224.10 57
2224.21 56
2224.32 54
2224.43 53
2224.54 51
2224.64 51
2224.75 51
2224.86 52
2224.97 55
2225.08 59
2225.18 63
2225.29 68
2225.40 74
2225.51 79
2225.62 84
2225.73 88
2225.83 91
2225.94 93
2226.05 94
2226.16 93
2226.27 91
2226.37 89
2226.48 85
2226.59 82
2226.70 78
2226.81 75
2226.91 72
2227.02 69
2227.13 67
2227.24 64
2227.35 60
2227.45 55
2227.56 50
2227.67 44
2227.78 38
2227.89 33
2228.00 29
2228.10 26
2228.21 24
2228.32 25
2228.43 26
2228.54 29
2228.64 33
2228.75 38
2228.86 42
2228.97 46
2229.08 50
2229.19 52
2229.29 52
2229.40 51
2229.51 50
2229.62 49
2229.73 49
2229.83 49
2229.94 50
2230.05 51
2230.16 51
2230.27 51
2230.38 50
2230.48 47
2230.59 43
2230.70 39
2230.81 34
2230.92 29
2231.02 24
2231.13 20
2231.24 17
2231.35 15
2231.46 13
2231.57 13
2231.67 13
2231.78 15
2231.89 16
2232.00 18
2232.11 20
2232.21 21
2232.32 20
2232.43 20
2232.54 19
2232.65 18
2232.76 18
2232.86 19
2232.97 20
2233.08 23
2233.19 27
2233.30 32
2233.41 37
2233.51 43
2233.62 49
2233.73 55
2233.84 60
2233.95 64
2234.06 67
2234.16 69
2234.27 70
2234.38 70
2234.49 69
2234.60 68
2234.70 66
2234.81 63
2234.92 60
2235.03 57
2235.14 53
2235.25 49
2235.35 44
2235.46 38
2235.57 32
2235.68 27
2235.79 23
2235.90 20
2236.00 19
2236.11 19
2236.22 21
2236.33 22
2236.44 23
2236.55 24
2236.65 23
2236.76 22
2236.87 21
2236.98 21
2237.09 21
2237.20 21
2237.30 21
2237.41 20
2237.52 19
2237.63 15
2237.74 11
2237.85 5
2237.96 0
2238.06 0
2238.17 0
2238.28 0
2238.39 0
2238.50 0
2238.61 0
2238.71 2
2238.82 4
2238.93 6
2239.04 6
2239.15 6
2239.26 5
2239.36 5
2239.47 7
2239.58 9
2239.69 13
2239.80 17
2239.91 20
2240.01 23
2240.12 24
2240.23 24
2240.34 24
2240.45 25
2240.56 25
2240.67 26
2240.77 28
2240.88 29
2240.99 29
2241.10 29
2241.21 27
2241.32 24
2241.42 21
2241.53 18
2241.64 15
2241.75 15
2241.86 16
2241.97 19
2242.08 23
2242.18 28
2242.29 32
2242.40 36
2242.51 38
2242.62 41
2242.73 43
2242.83 46
2242.94 49
2243.05 53
2243.16 55
2243.27 56
2243.38 55
2243.49 53
2243.59 48
2243.70 44
2243.81 40
2243.92 38
2244.03 37
2244.14 36
2244.25 36
2244.35 35
2244.46 34
2244.57 33
2244.68 32
2244.79 32
2244.90 34
2245.01 37
2245.11 40
2245.22 43
2245.33 45
2245.44 45
2245.55 43
2245.66 39
2245.77 34
2245.87 27
2245.98 19
2246.09 11
2246.20 4
2246.31 0
2246.42 0
2246.53 0
2246.63 1
2246.74 8
2246.85 18
2246.96 28
2247.07 38
2247.18 47
2247.29 52
2247.39 55
2247.50 54
2247.61 51
2247.72 45
2247.83 39
2247.94 33
2248.05 27
2248.15 23
2248.26 20
2248.37 19
2248.48 19
2248.59 22
2248.70 25
2248.81 30
2248.91 35
2249.02 40
2249.13 44
2249.24 47
2249.35 48
2249.46 47
2249.57 44
2249.68 40
2249.78 34
2249.89 28
2250.00 21
2250.11 15
2250.22 10
2250.33 5
2250.44 3
2250.54 4
2250.65 8
2250.76 16
2250.87 25
2250.98 36
2251.09 46
2251.20 54
2251.31 60
2251.41 62
2251.52 62
2251.63 60
2251.74 58
2251.85 58
2251.96 59
2252.07 62
2252.18 68
2252.28 75
2252.39 83
2252.50 90
2252.61 95
2252.72 98
2252.83 99
2252.94 96
2253.04 91
2253.15 84
2253.26 75
2253.37 67
2253.48 59
2253.59 54
2253.70 51
2253.81 49
2253.91 47
2254.02 46
2254.13 45
2254.24 43
2254.35 41
2254.46 39
2254.57 37
2254.68 35
2254.79 35
2254.89 35
2255.00 35
2255.11 36
2255.22 37
2255.33 37
2255.44 37
2255.55 37
2255.66 36
2255.76 34
2255.87 33
2255.98 32
2256.09 31
2256.20 31
2256.31 31
2256.42 31
2256.53 30
2256.63 29
2256.74 27
2256.85 25
2256.96 23
2257.07 22
2257.18 22
2257.29 23
2257.40 25
2257.51 28
2257.61 31
2257.72 33
2257.83 34
2257.94 32
2258.05 29
2258.16 24
2258.27 19
2258.38 14
2258.49 10
2258.59 8
2258.70 8
2258.81 9
2258.92 10
2259.03 10
2259.14 11
2259.25 10
2259.36 9
2259.47 8
2259.57 6
2259.68 5
2259.79 2
2259.90 0
2260.01 0
2260.12 0
2260.23 0
2260.34 0
2260.45 0
2260.55 2
2260.66 7
2260.77 12
2260.88 16
2260.99 20
2261.10 22
2261.21 23
2261.32 22
2261.43 21
2261.53 20
2261.64 19
2261.75 17
2261.86 16
2261.97 16
2262.08 15
2262.19 15
2262.30 15
2262.41 15
2262.52 14
2262.62 14
2262.73 13
2262.84 11
2262.95 9
2263.06 6
2263.17 4
2263.28 2
2263.39 1
2263.50 2
2263.61 4
2263.71 9
2263.82 14
2263.93 19
2264.04 24
2264.15 27
2264.26 30
2264.37 30
2264.48 29
2264.59 27
2264.70 24
2264.80 19
2264.91 14
2265.02 10
2265.13 6
2265.24 3
2265.35 1
2265.46 0
2265.57 0
2265.68 0
2265.79 1
2265.89 2
2266.00 4
2266.11 6
2266.22 7
2266.33 8
2266.44 7
2266.55 5
2266.66 4
2266.77 4
2266.88 5
2266.99 7
2267.09 11
2267.20 15
2267.31 19
2267.42 22
2267.53 23
2267.64 24
2267.75 24
2267.86 24
2267.97 23
2268.08 24
2268.19 24
2268.29 25
2268.40 27
2268.51 27
2268.62 28
2268.73 27
2268.84 26
2268.95 24
2269.06 21
2269.17 19
2269.28 16
2269.39 15
2269.49 15
2269.60 17
2269.71 20
2269.82 25
2269.93 30
2270.04 35
2270.15 39
2270.26 40
2270.37 39
2270.48 36
2270.59 31
2270.70 25
2270.80 19
2270.91 12
2271.02 5
2271.13 0
2271.24 0
2271.35 0
2271.46 0
2271.57 0
2271.68 0
2271.79 0
2271.90 0
2272.01 3
2272.12 14
2272.22 25
2272.33 36
2272.44 45
2272.55 52
2272.66 55
2272.77 56
2272.88 55
2272.99 51
2273.10 46
2273.21 39
2273.32 32
2273.43 26
2273.53 22
2273.64 19
2273.75 18
2273.86 20
2273.97 24
2274.08 29
2274.19 34
2274.30 39
2274.41 42
2274.52 43
2274.63 44
2274.74 43
2274.85 42
2274.96 42
2275.06 41
2275.17 41
2275.28 40
2275.39 38
2275.50 36
2275.61 33
2275.72 29
2275.83 25
2275.94 22
2276.05 20
2276.16 20
2276.27 20
2276.38 22
2276.49 24
2276.59 25
2276.70 24
2276.81 22
2276.92 18
2277.03 14
2277.14 9
2277.25 6
2277.36 3
2277.47 2
2277.58 2
2277.69 2
2277.80 4
2277.91 6
2278.02 8
2278.13 11
2278.23 16
2278.34 21
2278.45 27
2278.56 34
2278.67 40
2278.78 44
2278.89 47
2279.00 47
2279.11 46
2279.22 44
2279.33 41
2279.44 41
2279.55 42
2279.66 46
2279.77 52
2279.87 58
2279.98 64
2280.09 68
2280.20 68
2280.31 66
2280.42 61
2280.53 55
2280.64 49
2280.75 44
2280.86 41
2280.97 39
2281.08 39
2281.19 39
2281.30 39
2281.41 40
2281.52 42
2281.63 43
2281.73 44
2281.84 46
2281.95 46
2282.06 47
2282.17 46
2282.28 45
2282.39 43
2282.50 41
2282.61 39
2282.72 38
2282.83 38
2282.94 40
2283.05 43
2283.16 46
2283.27 51
2283.38 55
2283.49 58
2283.60 59
2283.71 57
2283.81 54
2283.92 49
2284.03 44
2284.14 39
2284.25 34
2284.36 31
2284.47 28
2284.58 26
2284.69 24
2284.80 21
2284.91 19
2285.02 18
2285.13 18
2285.24 19
2285.35 21
2285.46 24
2285.57 27
2285.68 30
2285.79 31
2285.90 31
2286.00 30
2286.11 28
2286.22 27
2286.33 26
2286.44 25
2286.55 24
2286.66 23
2286.77 22
2286.88 20
2286.99 20
2287.10 19
2287.21 20
2287.32 22
2287.43 24
2287.54 27
2287.65 29
2287.76 29
2287.87 28
2287.98 26
2288.09 23
2288.20 20
2288.31 18
2288.42 18
2288.52 18
2288.63 20
2288.74 22
2288.85 25
2288.96 27
2289.07 29
2289.18 31
2289.29 33
2289.40 36
2289.51 38
2289.62 40
2289.73 43
2289.84 44
2289.95 46
2290.06 47
2290.17 48
2290.28 48
2290.39 48
2290.50 49
2290.61 48
2290.72 47
2290.83 45
2290.94 41
2291.05 37
2291.16 33
2291.27 28
2291.38 24
2291.48 20
2291.59 18
2291.70 17
2291.81 17
2291.92 19
2292.03 22
2292.14 26
2292.25 31
2292.36 36
2292.47 41
2292.58 45
2292.69 49
2292.80 52
2292.91 53
2293.02 53
2293.13 52
2293.24 50
2293.35 47
2293.46 45
2293.57 43
2293.68 42
2293.79 42
2293.90 43
2294.01 45
2294.12 47
2294.23 49
2294.34 52
2294.45 54
2294.56 55
2294.67 57
2294.78 58
2294.89 59
2295.00 59
2295.11 58
2295.22 57
2295.32 56
2295.43 56
2295.54 56
2295.65 56
2295.76 58
2295.87 59
2295.98 61
2296.09 63
2296.20 65
2296.31 66
2296.42 67
2296.53 67
2296.64 66
2296.75 65
2296.86 62
2296.97 59
2297.08 56
2297.19 54
2297.30 52
2297.41 50
2297.52 49
2297.63 47
2297.74 44
2297.85 40
2297.96 35
2298.07 30
2298.18 24
2298.29 19
2298.40 16
2298.51 14
2298.62 15
2298.73 16
2298.84 20
2298.95 24
2299.06 29
2299.17 35
2299.28 39
2299.39 43
2299.50 45
2299.61 47
2299.72 48
2299.83 49
2299.94 51
2300.05 53
2300.16 56
2300.27 59
2300.38 61
2300.49 63
2300.60 63
2300.71 61
2300.82 58
2300.93 53
2301.04 48
2301.15 42
2301.26 36
2301.37 33
2301.48 32
2301.59 33
2301.70 36
2301.81 40
2301.92 45
2302.03 49
2302.14 53
2302.24 56
2302.35 59
2302.46 61
2302.57 63
2302.68 65
2302.79 64
2302.90 62
2303.01 58
2303.12 53
2303.23 46
2303.34 40
2303.45 36
2303.56 34
2303.67 36
2303.78 41
2303.89 49
2304.00 58
2304.11 69
2304.22 80
2304.33 90
2304.44 98
2304.55 103
2304.66 106
2304.77 104
2304.88 99
2304.99 90
2305.10 80
2305.21 69
2305.32 59
2305.43 50
2305.54 43
2305.65 39
2305.76 37
2305.87 37
2305.98 41
2306.09 46
2306.20 54
2306.31 63
2306.42 73
2306.53 81
2306.64 88
2306.75 92
2306.86 94
2306.97 93
2307.08 90
2307.19 86
2307.30 81
2307.41 76
2307.52 72
2307.63 68
2307.74 64
2307.85 60
2307.96 55
2308.07 51
2308.18 46
2308.29 42
2308.40 39
2308.51 36
2308.63 34
2308.74 34
2308.85 33
2308.96 31
2309.07 29
2309.18 25
2309.29 21
2309.40 15
2309.51 10
2309.62 5
2309.73 1
2309.84 0
2309.95 0
2310.06 0
2310.17 0
2310.28 0
2310.39 0
2310.50 0
2310.61 0
2310.72 0
2310.83 1
2310.94 6
2311.05 12
2311.16 18
2311.27 24
2311.38 28
2311.49 32
2311.60 34
2311.71 35
2311.82 35
2311.93 34
2312.04 32
2312.15 30
2312.26 27
2312.37 23
2312.48 19
2312.59 14
2312.70 11
2312.81 8
2312.92 7
2313.03 8
2313.14 10
2313.25 15
2313.36 20
2313.47 25
2313.58 31
2313.69 34
2313.80 36
2313.91 35
2314.02 33
2314.13 29
2314.24 26
2314.35 23
2314.46 23
2314.57 24
2314.68 28
2314.79 33
2314.90 38
2315.01 40
2315.12 39
2315.23 36
2315.34 29
2315.45 22
2315.57 15
2315.68 10
2315.79 7
2315.90 8
2316.01 11
2316.12 16
2316.23 22
2316.34 27
2316.45 31
2316.56 35
2316.67 38
2316.78 41
2316.89 44
2317.00 48
2317.11 53
2317.22 59
2317.33 65
2317.44 73
2317.55 80
2317.66 87
2317.77 94
2317.88 100
2317.99 105
2318.10 108
2318.21 111
2318.32 112
2318.43 113
2318.54 114
2318.65 113
2318.76 113
2318.87 113
2318.98 113
2319.09 114
2319.20 116
2319.31 118
2319.43 121
2319.54 124
2319.65 126
2319.76 128
2319.87 130
2319.98 131
2320.09 131
2320.20 131
2320.31 130
2320.42 127
2320.53 123
2320.64 119
2320.75 114
2320.86 109
2320.97 103
2321.08 97
2321.19 92
2321.30 86
2321.41 82
2321.52 78
2321.63 75
2321.74 74
2321.85 75
2321.96 76
2322.07 77
2322.18 77
2322.29 76
2322.41 73
2322.52 68
2322.63 63
2322.74 57
2322.85 51
2322.96 47
2323.07 44
2323.18 43
2323.29 43
2323.40 44
2323.51 46
2323.62 48
2323.73 50
2323.84 52
2323.95 54
2324.06 56
2324.17 57
2324.28 59
2324.39 60
2324.50 60
2324.61 59
2324.72 56
2324.83 53
2324.95 49
2325.06 45
2325.17 40
2325.28 37
2325.39 35
2325.50 35
2325.61 35
2325.72 37
2325.83 39
2325.94 41
2326.05 42
2326.16 43
2326.27 43
2326.38 42
2326.49 41
2326.60 39
2326.71 37
2326.82 35
2326.93 32
2327.04 30
2327.16 28
2327.27 27
2327.38 29
2327.49 32
2327.60 37
2327.71 44
2327.82 51
2327.93 58
2328.04 63
2328.15 66
2328.26 67
2328.37 68
2328.48 67
2328.59 67
2328.70 68
2328.81 68
2328.92 68
2329.03 66
2329.14 64
2329.26 60
2329.37 55
2329.48 50
2329.59 45
2329.70 40
2329.81 35
2329.92 30
2330.03 25
2330.14 21
2330.25 17
2330.36 14
2330.47 14
2330.58 15
2330.69 19
2330.80 24
2330.91 30
2331.02 35
2331.14 40
2331.25 42
2331.36 43
2331.47 42
2331.58 40
2331.69 37
2331.80 35
2331.91 34
2332.02 34
2332.13 35
2332.24 37
2332.35 40
2332.46 44
2332.57 48
2332.68 52
2332.80 55
2332.91 57
2333.02 58
2333.13 57
2333.24 55
2333.35 52
2333.46 49
2333.57 48
2333.68 49
2333.79 52
2333.90 57
2334.01 63
2334.12 70
2334.23 76
2334.34 80
2334.46 81
2334.57 80
2334.68 77
2334.79 73
2334.90 70
2335.01 68
2335.12 68
2335.23 72
2335.34 79
2335.45 89
2335.56 101
2335.67 112
2335.78 123
2335.89 131
2336.01 135
2336.12 135
2336.23 131
2336.34 124
2336.45 115
2336.56 105
2336.67 96
2336.78 87
2336.89 81
2337.00 78
2337.11 76
2337.22 75
2337.33 76
2337.44 77
2337.56 79
2337.67 81
2337.78 84
2337.89 88
2338.00 94
2338.11 101
2338.22 109
2338.33 117
2338.44 125
2338.55 131
2338.66 135
2338.77 138
2338.88 139
2339.00 140
2339.11 141
2339.22 142
2339.33 144
2339.44 147
2339.55 149
2339.66 150
2339.77 149
2339.88 146
2339.99 142
2340.10 137
2340.21 132
2340.33 129
2340.44 129
2340.55 130
2340.66 133
2340.77 135
2340.88 137
2340.99 138
2341.10 137
2341.21 135
2341.32 133
2341.43 132
2341.54 130
2341.66 128
2341.77 126
2341.88 123
2341.99 119
2342.10 114
2342.21 109
2342.32 105
2342.43 102
2342.54 101
2342.65 101
2342.76 103
2342.88 106
2342.99 109
2343.10 113
2343.21 116
2343.32 116
2343.43 115
2343.54 110
2343.65 102
2343.76 92
2343.87 80
2343.98 68
2344.10 55
2344.21 43
2344.32 32
2344.43 23
2344.54 14
2344.65 6
2344.76 0
2344.87 0
2344.98 0
2345.09 0
2345.20 0
2345.32 0
2345.43 0
2345.54 0
2345.65 0
2345.76 4
2345.87 11
2345.98 20
2346.09 28
2346.20 36
2346.31 45
2346.43 53
2346.54 61
2346.65 68
2346.76 74
2346.87 79
2346.98 83
2347.09 86
2347.20 87
2347.31 87
2347.42 86
2347.54 84
2347.65 82
2347.76 79
2347.87 76
2347.98 75
2348.09 75
2348.20 78
2348.31 82
2348.42 88
2348.53 95
2348.65 101
2348.76 105
2348.87 108
2348.98 109
2349.09 108
2349.20 106
2349.31 102
2349.42 97
2349.53 91
2349.64 85
2349.76 79
2349.87 74
2349.98 70
2350.09 68
2350.20 68
2350.31 70
2350.42 72
2350.53 75
2350.64 78
2350.76 79
2350.87 80
2350.98 80
2351.09 81
2351.20 81
2351.31 82
2351.42 84
2351.53 86
2351.64 89
2351.76 91
2351.87 94
2351.98 96
2352.09 98
2352.20 99
2352.31 98
2352.42 95
2352.53 91
2352.64 87
2352.76 83
2352.87 81
2352.98 81
2353.09 85
2353.20 92
2353.31 101
2353.42 111
2353.53 119
2353.64 125
2353.76 127
2353.87 126
2353.98 123
2354.09 119
2354.20 116
2354.31 115
2354.42 117
2354.53 122
2354.64 128
2354.76 133
2354.87 137
2354.98 138
2355.09 136
2355.20 130
2355.31 123
2355.42 115
2355.53 108
2355.65 103
2355.76 100
2355.87 100
2355.98 102
2356.09 106
2356.20 109
2356.31 112
2356.42 115
2356.54 118
2356.65 121
2356.76 126
2356.87 131
2356.98 136
2357.09 141
2357.20 145
2357.31 148
2357.42 149
2357.54 148
2357.65 147
2357.76 146
2357.87 145
2357.98 145
2358.09 147
2358.20 150
2358.31 154
2358.43 158
2358.54 162
2358.65 164
2358.76 164
2358.87 162
2358.98 159
2359.09 154
2359.21 149
2359.32 144
2359.43 139
2359.54 133
2359.65 125
2359.76 117
2359.87 107
2359.98 97
2360.10 87
2360.21 79
2360.32 74
2360.43 73
2360.54 75
2360.65 80
2360.76 88
2360.87 97
2360.99 107
2361.10 118
2361.21 128
2361.32 137
2361.43 145
2361.54 151
2361.65 155
2361.77 156
2361.88 154
2361.99 150
2362.10 144
2362.21 137
2362.32 130
2362.43 123
2362.54 117
2362.66 113
2362.77 109
2362.88 106
2362.99 104
2363.10 101
2363.21 97
2363.32 93
2363.44 88
2363.55 83
2363.66 78
2363.77 73
2363.88 69
2363.99 67
2364.10 65
2364.22 65
2364.33 66
2364.44 68
2364.55 70
2364.66 72
2364.77 72
2364.88 71
2365.00 68
2365.11 65
2365.22 61
2365.33 58
2365.44 55
2365.55 54
2365.66 54
2365.78 56
2365.89 57
2366.00 59
2366.11 61
2366.22 61
2366.33 62
2366.44 63
2366.56 64
2366.67 66
2366.78 68
2366.89 69
2367.00 69
2367.11 68
2367.22 65
2367.34 60
2367.45 54
2367.56 48
2367.67 44
2367.78 42
2367.89 43
2368.00 46
2368.12 52
2368.23 59
2368.34 66
2368.45 73
2368.56 77
2368.67 79
2368.78 78
2368.90 75
2369.01 70
2369.12 65
2369.23 61
2369.34 60
2369.45 61
2369.57 66
2369.68 72
2369.79 78
2369.90 84
2370.01 87
2370.12 88
2370.23 86
2370.35 83
2370.46 79
2370.57 76
2370.68 74
2370.79 75
2370.90 77
2371.02 81
2371.13 83
2371.24 84
2371.35 82
2371.46 78
2371.57 73
2371.68 68
2371.80 64
2371.91 64
2372.02 67
2372.13 73
2372.24 82
2372.35 91
2372.47 98
2372.58 104
2372.69 107
2372.80 107
2372.91 106
2373.02 104
2373.14 104
2373.25 107
2373.36 112
2373.47 119
2373.58 129
2373.69 138
2373.81 146
2373.92 151
2374.03 151
2374.14 147
2374.25 140
2374.36 131
2374.47 122
2374.59 113
2374.70 107
2374.81 104
2374.92 102
2375.03 103
2375.14 103
2375.26 104
2375.37 103
2375.48 101
2375.59 97
2375.70 93
2375.81 90
2375.93 88
2376.04 88
2376.15 90
2376.26 93
2376.37 96
2376.48 99
2376.60 101
2376.71 100
2376.82 98
2376.93 95
2377.04 93
2377.15 92
2377.27 92
2377.38 94
2377.49 97
2377.60 102
2377.71 108
2377.83 115
2377.94 124
2378.05 134
2378.16 144
2378.27 156
2378.38 166
2378.50 174
2378.61 178
2378.72 177
2378.83 173
2378.94 166
2379.05 157
2379.17 148
2379.28 140
2379.39 135
2379.50 134
2379.61 134
2379.72 137
2379.84 142
2379.95 146
2380.06 150
2380.17 152
2380.28 152
2380.40 151
2380.51 149
2380.62 146
2380.73 144
2380.84 143
2380.95 144
2381.07 147
2381.18 151
2381.29 156
2381.40 161
2381.51 165
2381.63 167
2381.74 167
2381.85 166
2381.96 164
2382.07 162
2382.18 162
2382.30 163
2382.41 165
2382.52 167
2382.63 169
2382.74 170
2382.86 170
2382.97 168
2383.08 166
2383.19 163
2383.30 161
2383.41 159
2383.53 157
2383.64 157
2383.75 157
2383.86 158
2383.97 159
2384.09 159
2384.20 160
2384.31 159
2384.42 158
2384.53 156
2384.64 156
2384.76 156
2384.87 157
2384.98 160
2385.09 164
2385.20 168
2385.32 171
2385.43 174
2385.54 174
2385.65 172
2385.76 168
2385.88 162
2385.99 154
2386.10 145
2386.21 136
2386.32 129
2386.44 125
2386.55 123
2386.66 122
2386.77 123
2386.88 124
2386.99 123
2387.11 120
2387.22 115
2387.33 109
2387.44 102
2387.55 95
2387.67 91
2387.78 88
2387.89 86
2388.00 87
2388.11 89
2388.23 91
2388.34 94
2388.45 97
2388.56 100
2388.67 103
2388.79 105
2388.90 106
2389.01 106
2389.12 105
2389.23 103
2389.35 101
2389.46 101
2389.57 102
2389.68 106
2389.79 111
2389.91 117
2390.02 123
2390.13 129
2390.24 134
2390.35 140
2390.47 145
2390.58 151
2390.69 157
2390.80 164
2390.91 172
2391.03 181
2391.14 191
2391.25 201
2391.36 212
2391.47 222
2391.59 231
2391.70 237
2391.81 241
2391.92 242
2392.03 239
2392.15 235
2392.26 228
2392.37 221
2392.48 213
2392.59 206
2392.71 200
2392.82 196
2392.93 193
2393.04 191
2393.16 190
2393.27 190
2393.38 188
2393.49 186
2393.60 181
2393.72 175
2393.83 168
2393.94 160
2394.05 153
2394.16 148
2394.28 144
2394.39 143
2394.50 144
2394.61 147
2394.72 151
2394.84 155
2394.95 159
2395.06 162
2395.17 163
2395.29 163
2395.40 162
2395.51 160
2395.62 158
2395.73 156
2395.85 156
2395.96 158
2396.07 160
2396.18 164
2396.29 167
2396.41 169
2396.52 170
2396.63 168
2396.74 164
2396.86 158
2396.97 151
2397.08 144
2397.19 137
2397.30 131
2397.42 126
2397.53 122
2397.64 120
2397.75 120
2397.86 121
2397.98 125
2398.09 130
2398.20 137
2398.31 145
2398.43 153
2398.54 161
2398.65 168
2398.76 175
2398.87 181
2398.99 185
2399.10 188
2399.21 191
2399.32 192
2399.44 192
2399.55 190
2399.66 188
2399.77 185
2399.88 181
2400.00 177
2400.11 172
2400.22 167
2400.33 162
2400.45 158
2400.56 156
2400.67 154
2400.78 153
2400.89 155
2401.01 157
2401.12 160
2401.23 164
2401.34 167
2401.46 168
2401.57 167
2401.68 164
2401.79 159
2401.91 152
2402.02 143
2402.13 135
2402.24 128
2402.35 123
2402.47 119
2402.58 118
2402.69 117
2402.80 117
2402.92 116
2403.03 114
2403.14 110
2403.25 105
2403.37 99
2403.48 92
2403.59 88
2403.70 86
2403.81 87
2403.93 91
2404.04 98
2404.15 105
2404.26 111
2404.38 116
2404.49 119
2404.60 119
2404.71 118
2404.83 115
2404.94 112
2405.05 110
2405.16 108
2405.28 107
2405.39 105
2405.50 103
2405.61 99
2405.72 94
2405.84 89
2405.95 84
2406.06 79
2406.17 78
2406.29 78
2406.40 80
2406.51 84
2406.62 88
2406.74 91
2406.85 93
2406.96 94
2407.07 94
2407.19 93
2407.30 94
2407.41 95
2407.52 98
2407.64 102
2407.75 106
2407.86 109
2407.97 111
2408.08 111
2408.20 110
2408.31 106
2408.42 102
2408.53 96
2408.65 90
2408.76 86
2408.87 82
2408.98 79
2409.10 79
2409.21 79
2409.32 78
2409.43 77
2409.55 74
2409.66 69
2409.77 62
2409.88 53
2410.00 43
2410.11 34
2410.22 25
2410.33 19
2410.45 14
2410.56 11
2410.67 11
2410.78 12
2410.90 15
2411.01 19
2411.12 23
2411.23 27
2411.35 31
2411.46 35
2411.57 37
2411.68 40
2411.80 42
2411.91 44
2412.02 47
2412.13 50
2412.25 52
2412.36 53
2412.47 53
2412.58 52
2412.70 49
2412.81 46
2412.92 44
2413.03 42
2413.15 42
2413.26 44
2413.37 47
2413.48 50
2413.60 54
2413.71 57
2413.82 60
2413.93 63
2414.05 66
2414.16 68
2414.27 70
2414.38 70
2414.50 69
2414.61 64
2414.72 58
2414.84 51
2414.95 43
2415.06 38
2415.17 35
2415.29 35
2415.40 38
2415.51 43
2415.62 47
2415.74 51
2415.85 53
2415.96 54
2416.07 54
2416.19 53
2416.30 52
2416.41 51
2416.52 49
2416.64 47
2416.75 45
2416.86 41
2416.97 38
2417.09 36
2417.20 35
2417.31 36
2417.43 39
2417.54 44
2417.65 49
2417.76 53
2417.88 56
2417.99 56
2418.10 53
2418.21 48
2418.33 42
2418.44 36
2418.55 31
2418.66 28
2418.78 26
2418.89 25
2419.00 25
2419.12 24
2419.23 24
2419.34 25
2419.45 25
2419.57 26
2419.68 28
2419.79 30
2419.90 32
2420.02 33
2420.13 33
2420.24 32
2420.36 31
2420.47 30
2420.58 30
2420.69 33
2420.81 36
2420.92 42
2421.03 48
2421.14 53
2421.26 59
2421.37 63
2421.48 67
2421.60 69
2421.71 71
2421.82 72
2421.93 74
2422.05 75
2422.16 76
2422.27 77
2422.38 79
2422.50 80
2422.61 80
2422.72 80
2422.84 79
2422.95 77
2423.06 73
2423.17 69
2423.29 64
2423.40 60
2423.51 57
2423.62 56
2423.74 56
2423.85 58
2423.96 62
2424.08 66
2424.19 72
2424.30 77
2424.41 82
2424.53 85
2424.64 87
2424.75 87
2424.87 84
2424.98 80
2425.09 75
2425.20 71
2425.32 67
2425.43 65
2425.54 63
2425.66 62
2425.77 62
2425.88 62
2425.99 62
2426.11 61
2426.22 60
2426.33 57
2426.45 52
2426.56 47
2426.67 40
2426.78 33
2426.90 26
2427.01 21
2427.12 16
2427.24 13
2427.35 12
2427.46 11
2427.57 10
2427.69 9
2427.80 8
2427.91 6
2428.03 4
2428.14 1
2428.25 0
2428.36 0
2428.48 0
2428.59 0
2428.70 0
2428.82 0
2428.93 0
2429.04 1
2429.15 6
2429.27 10
2429.38 13
2429.49 14
2429.61 14
2429.72 13
2429.83 11
2429.95 11
2430.06 12
2430.17 15
2430.28 19
2430.40 25
2430.51 31
2430.62 37
2430.74 41
2430.85 44
2430.96 44
2431.07 43
2431.19 42
2431.30 40
2431.41 40
2431.53 41
2431.64 43
2431.75 45
2431.87 48
2431.98 50
2432.09 52
2432.20 53
2432.32 52
2432.43 51
2432.54 50
2432.66 49
2432.77 47
2432.88 46
2433.00 44
2433.11 43
2433.22 42
2433.33 40
2433.45 39
2433.56 39
2433.67 39
2433.79 39
2433.90 40
2434.01 41
2434.13 42
2434.24 43
2434.35 43
2434.46 44
2434.58 45
2434.69 45
2434.80 45
2434.92 44
2435.03 42
2435.14 40
2435.26 37
2435.37 33
2435.48 30
2435.60 27
2435.71 24
2435.82 23
2435.93 21
2436.05 19
2436.16 16
2436.27 13
2436.39 11
2436.50 9
2436.61 10
2436.73 12
2436.84 17
2436.95 22
2437.07 29
2437.18 34
2437.29 37
2437.41 38
2437.52 38
2437.63 36
2437.74 33
2437.86 30
2437.97 27
2438.08 24
2438.20 22
2438.31 19
2438.42 16
2438.54 13
2438.65 11
2438.76 10
2438.88 10
2438.99 11
2439.10 14
2439.22 18
2439.33 23
2439.44 27
2439.55 30
2439.67 32
2439.78 33
2439.89 33
2440.01 31
2440.12 28
2440.23 24
2440.35 20
2440.46 16
2440.57 13
2440.69 11
2440.80 11
2440.91 13
2441.03 18
2441.14 23
2441.25 30
2441.37 37
2441.48 43
2441.59 48
2441.71 51
2441.82 53
2441.93 53
2442.04 52
2442.16 51
2442.27 51
2442.38 52
2442.50 55
2442.61 58
2442.72 63
2442.84 68
2442.95 72
2443.06 76
2443.18 77
2443.29 78
2443.40 77
2443.52 75
2443.63 72
2443.74 69
2443.86 66
2443.97 61
2444.08 57
2444.20 53
2444.31 48
2444.42 45
2444.54 42
2444.65 41
2444.76 41
2444.88 42
2444.99 43
2445.10 44
2445.22 46
2445.33 48
2445.44 50
2445.56 53
2445.67 56
2445.78 58
2445.90 59
2446.01 58
2446.12 55
2446.24 51
2446.35 47
2446.46 42
2446.58 39
2446.69 37
2446.80 35
2446.92 34
2447.03 33
2447.14 31
2447.26 29
2447.37 28
2447.48 26
2447.60 26
2447.71 27
2447.82 30
2447.94 34
2448.05 39
2448.16 46
2448.28 52
2448.39 58
2448.50 64
2448.62 69
2448.73 73
2448.84 76
2448.96 78
2449.07 77
2449.18 75
2449.30 72
2449.41 67
2449.52 63
2449.64 59
2449.75 57
2449.86 55
2449.98 55
2450.09 55
2450.20 56
2450.32 56
2450.43 57
2450.54 58
2450.66 60
2450.77 64
2450.88 69
2451.00 75
2451.11 82
2451.22 87
2451.34 91
2451.45 94
2451.56 95
2451.68 95
2451.79 93
2451.90 91
2452.02 88
2452.13 84
2452.25 80
2452.36 76
2452.47 72
2452.59 70
2452.70 69
2452.81 69
2452.93 70
2453.04 72
2453.15 73
2453.27 74
2453.38 74
2453.49 73
2453.61 72
2453.72 71
2453.83 70
2453.95 69
2454.06 68
2454.17 66
2454.29 64
2454.40 61
2454.51 58
2454.63 54
2454.74 51
2454.86 48
2454.97 45
2455.08 43
2455.20 41
2455.31 40
2455.42 39
2455.54 39
2455.65 39
2455.76 40
2455.88 41
2455.99 44
2456.10 47
2456.22 51
2456.33 54
2456.44 57
2456.56 59
2456.67 59
2456.79 57
2456.90 53
2457.01 49
2457.13 43
2457.24 38
2457.35 34
2457.47 32
2457.58 32
2457.69 35
2457.81 40
2457.92 47
2458.03 56
2458.15 65
2458.26 73
2458.38 79
2458.49 82
2458.60 82
2458.72 79
2458.83 73
2458.94 66
2459.06 58
2459.17 51
2459.28 44
2459.40 39
2459.51 36
2459.63 34
2459.74 33
2459.85 32
2459.97 31
2460.08 31
2460.19 30
2460.31 29
2460.42 27
2460.53 26
2460.65 25
2460.76 26
2460.88 27
2460.99 30
2461.10 33
2461.22 37
2461.33 41
2461.44 44
2461.56 48
2461.67 50
2461.78 53
2461.90 55
2462.01 57
2462.13 58
2462.24 59
2462.35 59
2462.47 58
2462.58 57
2462.69 54
2462.81 52
2462.92 50
2463.04 49
2463.15 48
2463.26 48
2463.38 49
2463.49 50
2463.60 51
2463.72 52
2463.83 54
2463.95 56
2464.06 58
2464.17 61
2464.29 64
2464.40 67
2464.51 68
2464.63 67
2464.74 65
2464.85 60
2464.97 54
2465.08 48
2465.20 43
2465.31 40
2465.42 38
2465.54 38
2465.65 39
2465.77 40
2465.88 42
2465.99 44
2466.11 46
2466.22 48
2466.33 49
2466.45 49
2466.56 49
2466.68 48
2466.79 47
2466.90 46
2467.02 46
2467.13 47
2467.24 48
2467.36 50
2467.47 51
2467.59 50
2467.70 48
2467.81 43
2467.93 38
2468.04 33
2468.15 28
2468.27 25
2468.38 23
2468.50 23
2468.61 24
2468.72 26
2468.84 30
2468.95 33
2469.07 37
2469.18 41
2469.29 45
2469.41 47
2469.52 47
2469.63 46
2469.75 44
2469.86 40
2469.98 36
2470.09 31
2470.20 27
2470.32 23
2470.43 19
2470.55 15
2470.66 10
2470.77 5
2470.89 0
2471.00 0
2471.12 0
2471.23 0
2471.34 0
2471.46 0
2471.57 0
2471.68 0
2471.80 0
2471.91 0
2472.03 0
2472.14 2
2472.25 5
2472.37 10
2472.48 16
2472.60 23
2472.71 30
2472.82 35
2472.94 39
2473.05 43
2473.17 45
2473.28 48
2473.39 51
2473.51 54
2473.62 57
2473.74 58
2473.85 59
2473.96 58
2474.08 56
2474.19 54
2474.31 51
2474.42 49
2474.53 46
2474.65 44
2474.76 41
2474.87 39
2474.99 37
2475.10 35
2475.22 34
2475.33 33
2475.44 33
2475.56 33
2475.67 33
2475.79 34
2475.90 34
2476.01 33
2476.13 33
2476.24 32
2476.36 32
2476.47 31
2476.58 31
2476.70 30
2476.81 30
2476.93 30
2477.04 31
2477.16 31
2477.27 31
2477.38 32
2477.50 34
2477.61 36
2477.73 40
2477.84 45
2477.95 51
2478.07 57
2478.18 63
2478.30 68
2478.41 72
2478.52 75
2478.64 76
2478.75 76
2478.87 74
2478.98 72
2479.09 70
2479.21 67
2479.32 65
2479.44 64
2479.55 63
2479.66 62
2479.78 60
2479.89 58
2480.01 55
2480.12 52
2480.23 47
2480.35 42
2480.46 37
2480.58 33
2480.69 30
2480.81 28
2480.92 27
2481.03 26
2481.15 26
2481.26 25
2481.38 24
2481.49 22
2481.60 20
2481.72 17
2481.83 15
2481.95 13
2482.06 13
2482.17 13
2482.29 13
2482.40 14
2482.52 15
2482.63 14
2482.75 14
2482.86 12
2482.97 9
2483.09 7
2483.20 5
2483.32 4
2483.43 4
2483.54 6
2483.66 9
2483.77 12
2483.89 17
2484.00 21
2484.12 24
2484.23 28
2484.34 31
2484.46 34
2484.57 36
2484.69 38
2484.80 39
2484.92 40
2485.03 39
2485.14 37
2485.26 34
2485.37 33
2485.49 32
2485.60 34
2485.71 37
2485.83 42
2485.94 48
2486.06 54
2486.17 59
2486.29 62
2486.40 64
2486.51 65
2486.63 65
2486.74 64
2486.86 62
2486.97 61
2487.09 60
2487.20 59
2487.31 58
2487.43 58
2487.54 57
2487.66 55
2487.77 53
2487.89 49
2488.00 44
2488.11 39
2488.23 34
2488.34 30
2488.46 27
2488.57 25
2488.69 24
2488.80 24
2488.91 23
2489.03 21
2489.14 19
2489.26 17
2489.37 15
2489.49 12
2489.60 11
2489.71 9
2489.83 8
2489.94 7
2490.06 7
2490.17 9
2490.29 11
2490.40 15
2490.51 21
2490.63 26
2490.74 31
2490.86 35
2490.97 37
2491.09 36
2491.20 35
2491.32 32
2491.43 29
2491.54 27
2491.66 25
2491.77 24
2491.89 24
2492.00 23
2492.12 23
2492.23 24
2492.34 25
2492.46 27
2492.57 30
2492.69 35
2492.80 41
2492.92 48
2493.03 54
2493.15 60
2493.26 64
2493.37 67
2493.49 70
2493.60 72
2493.72 76
2493.83 82
2493.95 88
2494.06 96
2494.17 104
2494.29 111
2494.40 117
2494.52 121
2494.63 122
2494.75 122
2494.86 119
2494.98 115
2495.09 110
2495.20 103
2495.32 97
2495.43 89
2495.55 83
2495.66 76
2495.78 70
2495.89 65
2496.01 61
2496.12 58
2496.23 56
2496.35 56
2496.46 56
2496.58 57
2496.69 58
2496.81 59
2496.92 59
2497.04 58
2497.15 56
2497.27 54
2497.38 51
2497.49 48
2497.61 46
2497.72 45
2497.84 43
2497.95 43
2498.07 42
2498.18 42
2498.30 42
2498.41 42
2498.52 43
2498.64 44
2498.75 46
2498.87 47
2498.98 48
2499.10 48
2499.21 47
2499.33 45
2499.44 43
2499.56 42
2499.67 41
2499.78 40
2499.90 40
2500.01 40
2500.13 39
2500.24 38
2500.36 35
2500.47 32
2500.59 28
2500.70 25
2500.82 22
2500.93 21
2501.05 23
2501.16 26
2501.27 32
2501.39 39
2501.50 48
2501.62 56
2501.73 64
2501.85 71
2501.96 77
2502.08 82
2502.19 84
2502.31 85
2502.42 85
2502.53 83
2502.65 81
2502.76 79
2502.88 77
2502.99 77
2503.11 77
2503.22 78
2503.34 78
2503.45 78
2503.57 77
2503.68 76
2503.80 74
2503.91 74
2504.03 75
2504.14 79
2504.25 84
2504.37 92
2504.48 99
2504.60 106
2504.71 111
2504.83 113
2504.94 112
2505.06 107
2505.17 100
2505.29 91
2505.40 82
2505.52 73
2505.63 66
2505.75 61
2505.86 58
2505.97 57
2506.09 58
2506.20 59
2506.32 61
2506.43 62
2506.55 63
2506.66 64
2506.78 64
2506.89 62
2507.01 59
2507.12 55
2507.24 50
2507.35 44
2507.47 38
2507.58 33
2507.70 30
2507.81 29
2507.92 30
2508.04 34
2508.15 39
2508.27 44
2508.38 49
2508.50 54
2508.61 57
2508.73 60
2508.84 63
2508.96 64
2509.07 64
2509.19 62
2509.30 60
2509.42 57
2509.53 54
2509.65 52
2509.76 52
2509.88 53
2509.99 56
2510.11 59
2510.22 62
2510.33 65
2510.45 68
2510.56 70
2510.68 71
2510.79 71
2510.91 71
2511.02 70
2511.14 69
2511.25 67
2511.37 64
2511.48 60
2511.60 57
2511.71 53
2511.83 50
2511.94 47
2512.06 45
2512.17 44
2512.29 44
2512.40 44
2512.52 44
2512.63 42
2512.75 40
2512.86 36
2512.98 32
2513.09 28
2513.21 25
2513.32 23
2513.44 23
2513.55 24
2513.66 25
2513.78 25
2513.89 25
2514.01 25
2514.12 25
2514.24 25
2514.35 27
2514.47 29
2514.58 33
2514.70 36
2514.81 40
2514.93 42
2515.04 43
2515.16 44
2515.27 45
2515.39 45
2515.50 47
2515.62 49
2515.73 51
2515.85 53
2515.96 55
2516.08 55
2516.19 54
2516.31 53
2516.42 51
2516.54 50
2516.65 51
2516.77 53
2516.88 55
2517.00 58
2517.11 59
2517.23 59
2517.34 56
2517.46 52
2517.57 46
2517.69 40
2517.80 35
2517.92 31
2518.03 29
2518.15 28
2518.26 29
2518.38 29
2518.49 29
2518.61 27
2518.72 25
2518.84 22
2518.95 20
2519.07 17
2519.18 16
2519.30 16
2519.41 18
2519.53 19
2519.64 21
2519.76 22
2519.87 23
2519.99 23
2520.10 23
2520.22 24
2520.33 25
2520.45 26
2520.56 28
2520.68 30
2520.79 32
2520.91 35
2521.02 37
2521.14 40
2521.25 42
2521.37 44
2521.48 46
2521.60 47
2521.71 48
2521.83 48
2521.94 49
2522.06 50
2522.17 51
2522.29 52
2522.40 54
2522.52 55
2522.63 57
2522.75 59
2522.86 62
2522.98 66
2523.09 70
2523.21 74
2523.32 77
2523.44 78
2523.55 77
2523.67 74
2523.78 69
2523.90 62
2524.01 55
2524.13 48
2524.24 42
2524.36 38
2524.47 36
2524.59 36
2524.70 37
2524.82 39
2524.93 41
2525.05 43
2525.17 44
2525.28 45
2525.40 45
2525.51 45
2525.63 46
2525.74 46
2525.86 48
2525.97 49
2526.09 51
2526.20 52
2526.32 54
2526.43 55
2526.55 57
2526.66 59
2526.78 62
2526.89 65
2527.01 69
2527.12 73
2527.24 77
2527.35 80
2527.47 81
2527.58 80
2527.70 77
2527.81 71
2527.93 64
2528.04 57
2528.16 51
2528.27 46
2528.39 44
2528.51 44
2528.62 46
2528.74 49
2528.85 51
2528.97 52
2529.08 51
2529.20 50
2529.31 49
2529.43 48
2529.54 49
2529.66 50
2529.77 53
2529.89 56
2530.00 59
2530.12 61
2530.23 63
2530.35 65
2530.46 66
2530.58 66
2530.69 66
2530.81 64
2530.92 61
2531.04 56
2531.16 52
2531.27 47
2531.39 44
2531.50 41
2531.62 41
2531.73 42
2531.85 45
2531.96 49
2532.08 54
2532.19 58
2532.31 61
2532.42 62
2532.54 60
2532.65 56
2532.77 51
2532.88 45
2533.00 40
2533.12 36
2533.23 33
2533.35 31
2533.46 29
2533.58 27
2533.69 24
2533.81 21
2533.92 19
2534.04 17
2534.15 17
2534.27 18
2534.38 20
2534.50 24
2534.61 28
2534.73 32
2534.85 36
2534.96 40
2535.08 43
2535.19 46
2535.31 48
2535.42 50
2535.54 52
2535.65 54
2535.77 56
2535.88 57
2536.00 58
2536.11 59
2536.23 58
2536.35 58
2536.46 57
2536.58 55
2536.69 54
2536.81 51
2536.92 49
2537.04 46
2537.15 42
2537.27 38
2537.38 33
2537.50 27
2537.61 21
2537.73 15
2537.85 9
2537.96 3
2538.08 0
2538.19 0
2538.31 0
2538.42 0
2538.54 0
2538.65 0
2538.77 0
2538.88 0
2539.00 0
2539.12 0
2539.23 3
2539.35 7
2539.46 12
2539.58 18
2539.69 24
2539.81 29
2539.92 32
2540.04 33
2540.15 33
2540.27 32
2540.39 31
2540.50 31
2540.62 33
2540.73 37
2540.85 42
2540.96 49
2541.08 56
2541.19 63
2541.31 70
2541.42 75
2541.54 78
2541.66 79
2541.77 78
2541.89 76
2542.00 72
2542.12 67
2542.23 62
2542.35 58
2542.46 54
2542.58 51
2542.70 49
2542.81 48
2542.93 48
2543.04 49
2543.16 51
2543.27 52
2543.39 54
2543.50 55
2543.62 56
2543.74 57
2543.85 57
2543.97 59
2544.08 60
2544.20 61
2544.31 63
2544.43 64
2544.54 65
2544.66 67
2544.78 68
2544.89 70
2545.01 71
2545.12 74
2545.24 76
2545.35 78
2545.47 79
2545.58 79
2545.70 79
2545.82 79
2545.93 78
2546.05 78
2546.16 78
2546.28 79
2546.39 80
2546.51 81
2546.63 82
2546.74 81
2546.86 80
2546.97 78
2547.09 75
2547.20 71
2547.32 67
2547.43 63
2547.55 57
2547.67 51
2547.78 45
2547.90 38
2548.01 33
2548.13 29
2548.24 28
2548.36 29
2548.48 33
2548.59 39
2548.71 46
2548.82 53
2548.94 61
2549.05 68
2549.17 74
2549.29 80
2549.40 84
2549.52 87
2549.63 90
2549.75 92
2549.86 93
2549.98 93
2550.10 92
2550.21 89
2550.33 86
2550.44 80
2550.56 74
2550.67 68
2550.79 61
2550.91 56
2551.02 51
2551.14 47
2551.25 43
2551.37 39
2551.48 35
2551.60 30
2551.72 26
2551.83 22
2551.95 19
2552.06 18
2552.18 18
2552.29 19
2552.41 20
2552.53 22
2552.64 24
2552.76 27
2552.87 29
2552.99 31
2553.10 34
2553.22 37
2553.34 39
2553.45 41
2553.57 43
2553.68 43
2553.80 43
2553.91 41
2554.03 38
2554.15 33
2554.26 29
2554.38 25
2554.49 22
2554.61 20
2554.73 20
2554.84 19
2554.96 19
2555.07 18
2555.19 16
2555.30 14
2555.42 12
2555.54 10
2555.65 10
2555.77 11
2555.88 13
2556.00 15
2556.12 16
2556.23 16
2556.35 16
2556.46 14
2556.58 11
2556.69 9
2556.81 7
2556.93 7
2557.04 7
2557.16 8
2557.27 9
2557.39 10
2557.51 11
2557.62 11
2557.74 9
2557.85 7
2557.97 4
2558.08 0
2558.20 0
2558.32 0
2558.43 0
2558.55 0
2558.66 0
2558.78 0
2558.90 0
2559.01 7
2559.13 15
2559.24 23
2559.36 29
2559.48 32
2559.59 33
2559.71 31
2559.82 27
2559.94 22
2560.06 17
2560.17 13
2560.29 10
2560.40 9
2560.52 10
2560.63 13
2560.75 18
2560.87 25
2560.98 33
2561.10 42
2561.21 51
2561.33 59
2561.45 65
2561.56 70
2561.68 74
2561.79 75
2561.91 75
2562.03 73
2562.14 69
2562.26 64
2562.37 58
2562.49 52
2562.61 45
2562.72 39
2562.84 35
2562.95 32
2563.07 32
2563.19 33
2563.30 37
2563.42 41
2563.53 45
2563.65 47
2563.77 47
2563.88 45
2564.00 41
2564.11 35
2564.23 30
2564.35 25
2564.46 21
2564.58 18
2564.69 15
2564.81 14
2564.93 14
2565.04 15
2565.16 17
2565.27 20
2565.39 25
2565.51 29
2565.62 34
2565.74 38
2565.85 40
2565.97 41
2566.09 40
2566.20 39
2566.32 38
2566.44 37
2566.55 37
2566.67 37
2566.78 37
2566.90 37
2567.02 37
2567.13 37
2567.25 37
2567.36 38
2567.48 38
2567.60 39
2567.71 40
2567.83 42
2567.94 45
2568.06 47
2568.18 48
2568.29 49
2568.41 48
2568.52 46
2568.64 43
2568.76 40
2568.87 38
2568.99 37
2569.11 37
2569.22 39
2569.34 42
2569.45 45
2569.57 46
2569.69 47
2569.80 45
2569.92 43
2570.03 40
2570.15 38
2570.27 37
2570.38 39
2570.50 43
2570.62 49
2570.73 57
2570.85 64
2570.96 70
2571.08 75
2571.20 77
2571.31 77
2571.43 75
2571.54 72
2571.66 68
2571.78 64
2571.89 59
2572.01 55
2572.13 51
2572.24 46
2572.36 40
2572.47 35
2572.59 29
2572.71 25
2572.82 22
2572.94 22
2573.06 23
2573.17 27
2573.29 32
2573.40 38
2573.52 43
2573.64 47
2573.75 50
2573.87 50
2573.99 49
2574.10 47
2574.22 44
2574.33 42
2574.45 40
2574.57 40
2574.68 39
2574.80 39
2574.92 38
2575.03 38
2575.15 38
2575.26 38
2575.38 40
2575.50 43
2575.61 46
2575.73 49
2575.85 51
2575.96 51
2576.08 48
2576.19 43
2576.31 36
2576.43 30
2576.54 26
2576.66 23
2576.78 22
2576.89 23
2577.01 25
2577.12 29
2577.24 33
2577.36 37
2577.47 41
2577.59 46
2577.71 49
2577.82 52
2577.94 53
2578.06 53
2578.17 51
2578.29 49
2578.40 46
2578.52 44
2578.64 41
2578.75 40
2578.87 39
2578.99 39
2579.10 40
2579.22 42
2579.34 45
2579.45 47
2579.57 49
2579.68 50
2579.80 50
2579.92 49
2580.03 48
2580.15 47
2580.27 47
2580.38 50
2580.50 56
2580.62 64
2580.73 73
2580.85 81
2580.96 87
2581.08 90
2581.20 89
2581.31 85
2581.43 77
2581.55 69
2581.66 61
2581.78 55
2581.90 50
2582.01 47
2582.13 45
2582.25 43
2582.36 39
2582.48 35
2582.59 29
2582.71 22
2582.83 16
2582.94 12
2583.06 9
2583.18 8
2583.29 10
2583.41 15
2583.53 21
2583.64 29
2583.76 38
2583.88 47
2583.99 55
2584.11 62
2584.22 68
2584.34 71
2584.46 73
2584.57 73
2584.69 73
2584.81 73
2584.92 74
2585.04 75
2585.16 75
2585.27 75
2585.39 73
2585.51 69
2585.62 62
2585.74 55
2585.86 47
2585.97 41
2586.09 36
2586.21 34
2586.32 36
2586.44 40
2586.55 46
2586.67 53
2586.79 59
2586.90 64
2587.02 68
2587.14 70
2587.25 70
2587.37 70
2587.49 68
2587.60 67
2587.72 65
2587.84 63
2587.95 60
2588.07 56
2588.19 51
2588.30 47
2588.42 42
2588.54 37
2588.65 33
2588.77 30
2588.89 28
2589.00 27
2589.12 27
2589.24 28
2589.35 30
2589.47 31
2589.59 33
2589.70 35
2589.82 36
2589.94 38
2590.05 40
2590.17 42
2590.29 44
2590.40 46
2590.52 47
2590.64 47
2590.75 46
2590.87 43
2590.98 41
2591.10 39
2591.22 39
2591.33 41
2591.45 46
2591.57 54
2591.68 63
2591.80 72
2591.92 80
2592.03 86
2592.15 89
2592.27 88
2592.38 86
2592.50 82
2592.62 77
2592.73 72
2592.85 67
2592.97 62
2593.08 57
2593.20 53
2593.32 49
2593.43 46
2593.55 45
2593.67 46
2593.78 48
2593.90 52
2594.02 57
2594.13 60
2594.25 63
2594.37 63
2594.48 61
2594.60 59
2594.72 55
2594.83 52
2594.95 49
2595.07 47
2595.19 47
2595.30 47
2595.42 47
2595.54 46
2595.65 45
2595.77 42
2595.89 40
2596.00 37
2596.12 35
2596.24 34
2596.35 36
2596.47 38
2596.59 41
2596.70 44
2596.82 45
2596.94 45
2597.05 43
2597.17 40
2597.29 38
2597.40 38
2597.52 40
2597.64 46
2597.75 53
2597.87 62
2597.99 71
2598.10 78
2598.22 83
2598.34 86
2598.45 87
2598.57 86
2598.69 84
2598.80 81
2598.92 77
2599.04 72
2599.16 66
2599.27 58
2599.39 51
2599.51 45
2599.62 40
2599.74 39
2599.86 40
2599.97 44
2600.09 49
2600.21 53
2600.32 56
2600.44 57
2600.56 57
2600.67 56
2600.79 55
2600.91 55
2601.02 57
2601.14 61
2601.26 65
2601.38 70
2601.49 74
2601.61 77
2601.73 79
2601.84 78
2601.96 75
2602.08 71
2602.19 66
2602.31 60
2602.43 56
2602.54 52
2602.66 51
2602.78 51
2602.89 53
2603.01 57
2603.13 60
2603.25 62
2603.36 64
2603.48 65
2603.60 66
2603.71 66
2603.83 65
2603.95 65
2604.06 64
2604.18 62
2604.30 60
2604.41 57
2604.53 55
2604.65 52
2604.77 50
2604.88 48
2605.00 45
2605.12 43
2605.23 41
2605.35 39
2605.47 37
2605.58 35
2605.70 35
2605.82 36
2605.93 38
2606.05 42
2606.17 46
2606.29 51
2606.40 57
2606.52 62
2606.64 66
2606.75 70
2606.87 72
2606.99 74
2607.10 74
2607.22 73
2607.34 71
2607.46 66
2607.57 60
2607.69 53
2607.81 47
2607.92 41
2608.04 37
2608.16 34
2608.27 33
2608.39 34
2608.51 35
2608.63 36
2608.74 36
2608.86 35
2608.98 34
2609.09 33
2609.21 32
2609.33 31
2609.44 31
2609.56 32
2609.68 33
2609.80 35
2609.91 38
2610.03 42
2610.15 47
2610.26 52
2610.38 57
2610.50 62
2610.62 67
2610.73 70
2610.85 71
2610.97 71
2611.08 69
2611.20 65
2611.32 61
2611.43 56
2611.55 51
2611.67 49
2611.79 48
2611.90 50
2612.02 53
2612.14 58
2612.25 62
2612.37 66
2612.49 69
2612.61 70
2612.72 70
2612.84 69
2612.96 66
2613.07 64
2613.19 61
2613.31 58
2613.43 56
2613.54 54
2613.66 53
2613.78 52
2613.89 52
2614.01 53
2614.13 56
2614.25 59
2614.36 63
2614.48 66
2614.60 69
2614.71 71
2614.83 72
2614.95 71
2615.07 69
2615.18 68
2615.30 69
2615.42 70
2615.53 74
2615.65 78
2615.77 84
2615.89 89
2616.00 94
2616.12 97
2616.24 100
2616.35 101
2616.47 101
2616.59 100
2616.71 99
2616.82 97
2616.94 96
2617.06 96
2617.18 96
2617.29 97
2617.41 97
2617.53 97
2617.64 96
2617.76 94
2617.88 94
2618.00 94
2618.11 96
2618.23 99
2618.35 104
2618.46 107
2618.58 108
2618.70 107
2618.82 102
2618.93 95
2619.05 88
2619.17 80
2619.29 75
2619.40 72
2619.52 72
2619.64 73
2619.75 76
2619.87 78
2619.99 80
2620.11 81
2620.22 81
2620.34 79
2620.46 77
2620.58 75
2620.69 73
2620.81 70
2620.93 68
2621.04 66
2621.16 64
2621.28 64
2621.40 63
2621.51 63
2621.63 64
2621.75 64
2621.87 64
2621.98 63
2622.10 63
2622.22 63
2622.34 65
2622.45 67
2622.57 70
2622.69 73
2622.80 75
2622.92 77
2623.04 76
2623.16 75
2623.27 72
2623.39 69
2623.51 65
2623.63 60
2623.74 56
2623.86 52
2623.98 47
2624.10 43
2624.21 39
2624.33 34
2624.45 30
2624.57 26
2624.68 22
2624.80 18
2624.92 15
2625.03 14
2625.15 14
2625.27 16
2625.39 19
2625.50 22
2625.62 25
2625.74 27
2625.86 27
2625.97 26
2626.09 25
2626.21 24
2626.33 24
2626.44 26
2626.56 30
2626.68 34
2626.80 38
2626.91 40
2627.03 40
2627.15 38
2627.27 33
2627.38 27
2627.50 20
2627.62 13
2627.74 7
2627.85 2
2627.97 0
2628.09 0
2628.21 0
2628.32 0
2628.44 1
2628.56 6
2628.68 13
2628.79 20
2628.91 26
2629.03 30
2629.14 32
2629.26 32
2629.38 31
2629.50 29
2629.61 27
2629.73 25
2629.85 24
2629.97 24
2630.08 24
2630.20 25
2630.32 26
2630.44 26
2630.55 26
2630.67 25
2630.79 23
2630.91 20
2631.03 18
2631.14 16
2631.26 16
2631.38 17
2631.50 20
2631.61 23
2631.73 27
2631.85 31
2631.97 34
2632.08 35
2632.20 36
2632.32 35
2632.44 35
2632.55 34
2632.67 34
2632.79 35
2632.91 36
2633.02 37
2633.14 38
2633.26 39
2633.38 40
2633.49 41
2633.61 41
2633.73 41
2633.85 42
2633.96 43
2634.08 43
2634.20 44
2634.32 45
2634.43 47
2634.55 50
2634.67 54
2634.79 60
2634.90 66
2635.02 73
2635.14 77
2635.26 78
2635.38 76
2635.49 71
2635.61 63
2635.73 54
2635.85 46
2635.96 40
2636.08 37
2636.20 38
2636.32 41
2636.43 45
2636.55 50
2636.67 54
2636.79 57
2636.90 59
2637.02 60
2637.14 60
2637.26 60
2637.38 59
2637.49 57
2637.61 53
2637.73 48
2637.85 42
2637.96 35
2638.08 29
2638.20 25
2638.32 22
2638.43 20
2638.55 20
2638.67 19
2638.79 18
2638.91 16
2639.02 13
2639.14 11
2639.26 10
2639.38 11
2639.49 15
2639.61 21
2639.73 29
2639.85 36
2639.96 43
2640.08 47
2640.20 48
2640.32 45
2640.44 40
2640.55 33
2640.67 26
2640.79 21
2640.91 17
2641.02 16
2641.14 18
2641.26 22
2641.38 27
2641.50 32
2641.61 36
2641.73 38
2641.85 38
2641.97 35
2642.08 32
2642.20 26
2642.32 21
2642.44 14
2642.56 8
2642.67 3
2642.79 0
2642.91 0
2643.03 0
2643.14 0
2643.26 0
2643.38 0
2643.50 0
2643.62 0
2643.73 0
2643.85 3
2643.97 8
2644.09 13
2644.20 18
2644.32 23
2644.44 28
2644.56 31
2644.68 34
2644.79 37
2644.91 39
2645.03 41
2645.15 44
2645.26 48
2645.38 51
2645.50 54
2645.62 55
2645.74 54
2645.85 52
2645.97 48
2646.09 43
2646.21 38
2646.33 33
2646.44 30
2646.56 27
2646.68 25
2646.80 25
2646.92 25
2647.03 26
2647.15 28
2647.27 31
2647.39 34
2647.50 38
2647.62 41
2647.74 43
2647.86 43
2647.98 40
2648.09 35
2648.21 28
2648.33 19
2648.45 11
2648.57 4
2648.68 0
2648.80 0
2648.92 0
2649.04 4
2649.16 9
2649.27 15
2649.39 20
2649.51 25
2649.63 30
2649.74 35
2649.86 41
2649.98 49
2650.10 57
2650.22 66
2650.33 73
2650.45 78
2650.57 79
2650.69 76
2650.81 71
2650.92 63
2651.04 55
2651.16 47
2651.28 39
2651.40 33
2651.51 27
2651.63 22
2651.75 17
2651.87 12
2651.99 8
2652.10 5
2652.22 3
2652.34 3
2652.46 4
2652.58 7
2652.69 11
2652.81 15
2652.93 19
2653.05 23
2653.17 26
2653.28 28
2653.40 31
2653.52 35
2653.64 39
2653.76 45
2653.87 50
2653.99 55
2654.11 59
2654.23 61
2654.35 61
2654.46 59
2654.58 56
2654.70 53
2654.82 51
2654.94 49
2655.06 47
2655.17 46
2655.29 44
2655.41 41
2655.53 38
2655.65 34
2655.76 30
2655.88 26
2656.00 25
2656.12 25
2656.24 28
2656.35 33
2656.47 40
2656.59 47
2656.71 54
2656.83 58
2656.94 61
2657.06 60
2657.18 56
2657.30 51
2657.42 45
2657.53 40
2657.65 37
2657.77 36
2657.89 36
2658.01 38
2658.13 40
2658.24 40
2658.36 38
2658.48 35
2658.60 30
2658.72 24
2658.83 19
2658.95 15
2659.07 12
2659.19 10
2659.31 10
2659.43 11
2659.54 13
2659.66 16
2659.78 20
2659.90 23
2660.02 26
2660.13 28
2660.25 30
2660.37 30
2660.49 29
2660.61 28
2660.73 27
2660.84 26
2660.96 25
2661.08 24
2661.20 23
2661.32 21
2661.43 19
2661.55 17
2661.67 16
2661.79 15
2661.91 15
2662.03 16
2662.14 18
2662.26 20
2662.38 22
2662.50 23
2662.62 23
2662.73 23
2662.85 22
2662.97 21
2663.09 20
2663.21 19
2663.33 19
2663.44 18
2663.56 18
2663.68 18
2663.80 19
2663.92 21
2664.04 23
2664.15 27
2664.27 30
2664.39 34
2664.51 36
2664.63 37
2664.75 37
2664.86 36
2664.98 33
2665.10 30
2665.22 26
2665.34 24
2665.45 23
2665.57 22
2665.69 23
2665.81 25
2665.93 27
2666.05 29
2666.16 30
2666.28 31
2666.40 30
2666.52 29
2666.64 28
2666.76 26
2666.87 24
2666.99 22
2667.11 20
2667.23 18
2667.35 18
2667.47 20
2667.58 24
2667.70 29
2667.82 35
2667.94 42
2668.06 48
2668.18 52
2668.29 54
2668.41 52
2668.53 48
2668.65 43
2668.77 36
2668.89 29
2669.00 22
2669.12 17
2669.24 12
2669.36 8
2669.48 5
2669.60 1
2669.72 0
2669.83 0
2669.95 0
2670.07 0
2670.19 0
2670.31 0
2670.43 0
2670.54 2
2670.66 4
2670.78 5
2670.90 5
2671.02 4
2671.14 3
2671.25 2
2671.37 1
2671.49 2
2671.61 4
2671.73 6
2671.85 10
2671.96 14
2672.08 18
2672.20 22
2672.32 25
2672.44 27
2672.56 28
2672.68 29
2672.79 30
2672.91 32
2673.03 34
2673.15 37
2673.27 40
2673.39 43
2673.50 45
2673.62 47
2673.74 47
2673.86 47
2673.98 47
2674.10 47
2674.22 47
2674.33 47
2674.45 47
2674.57 47
2674.69 47
2674.81 45
2674.93 42
2675.05 39
2675.16 36
2675.28 33
2675.40 31
2675.52 29
2675.64 28
2675.76 26
2675.87 24
2675.99 21
2676.11 17
2676.23 13
2676.35 9
2676.47 6
2676.59 4
2676.70 4
2676.82 5
2676.94 9
2677.06 14
2677.18 20
2677.30 28
2677.42 36
2677.53 44
2677.65 51
2677.77 58
2677.89 63
2678.01 67
2678.13 69
2678.25 68
2678.36 66
2678.48 63
2678.60 59
2678.72 55
2678.84 50
2678.96 47
2679.08 45
2679.19 44
2679.31 44
2679.43 45
2679.55 47
2679.67 49
2679.79 51
2679.91 53
2680.02 55
2680.14 56
2680.26 55
2680.38 54
2680.50 51
2680.62 47
2680.74 41
2680.86 35
2680.97 29
2681.09 23
2681.21 18
2681.33 14
2681.45 12
2681.57 12
2681.69 13
2681.80 15
2681.92 17
2682.04 20
2682.16 22
2682.28 23
2682.40 24
2682.52 23
2682.64 22
2682.75 20
2682.87 18
2682.99 15
2683.11 13
2683.23 11
2683.35 9
2683.47 8
2683.58 7
2683.70 7
2683.82 8
2683.94 10
2684.06 12
2684.18 16
2684.30 19
2684.42 22
2684.53 25
2684.65 25
2684.77 24
2684.89 21
2685.01 18
2685.13 16
2685.25 15
2685.37 17
2685.48 22
2685.60 29
2685.72 36
2685.84 44
2685.96 50
2686.08 54
2686.20 54
2686.32 53
2686.43 51
2686.55 48
2686.67 47
2686.79 46
2686.91 47
2687.03 48
2687.15 49
2687.27 50
2687.38 51
2687.50 53
2687.62 55
2687.74 59
2687.86 64
2687.98 68
2688.10 73
2688.22 75
2688.33 76
2688.45 75
2688.57 71
2688.69 67
2688.81 62
2688.93 58
2689.05 54
2689.17 51
2689.28 49
2689.40 48
2689.52 48
2689.64 49
2689.76 50
2689.88 51
2690.00 52
2690.12 53
2690.24 52
2690.35 50
2690.47 47
2690.59 43
2690.71 38
2690.83 33
2690.95 28
2691.07 23
2691.19 19
2691.31 16
2691.42 14
2691.54 14
2691.66 14
2691.78 14
2691.90 15
2692.02 15
2692.14 15
2692.26 14
2692.38 12
2692.49 9
2692.61 6
2692.73 4
2692.85 1
2692.97 0
2693.09 0
2693.21 0
2693.33 0
2693.45 0
2693.56 2
2693.68 5
2693.80 10
2693.92 15
2694.04 21
2694.16 28
2694.28 35
2694.40 41
2694.52 47
2694.63 52
2694.75 56
2694.87 57
2694.99 58
2695.11 57
2695.23 56
2695.35 54
2695.47 51
2695.59 47
2695.71 43
2695.82 38
2695.94 32
2696.06 27
2696.18 23
2696.30 20
2696.42 18
2696.54 18
2696.66 19
2696.78 21
2696.90 23
2697.01 23
2697.13 23
2697.25 20
2697.37 17
2697.49 13
2697.61 8
2697.73 5
2697.85 3
2697.97 3
2698.09 5
2698.20 9
2698.32 12
2698.44 15
2698.56 16
2698.68 16
2698.80 15
2698.92 13
2699.04 13
2699.16 14
2699.28 17
2699.39 21
2699.51 26
2699.63 30
2699.75 32
2699.87 33
2699.99 31
2700.11 27
2700.23 23
2700.35 18
2700.47 12
2700.59 8
2700.70 5
2700.82 2
2700.94 1
2701.06 0
2701.18 0
2701.30 0
2701.42 0
2701.54 0
2701.66 0
2701.78 0
2701.89 0
2702.01 0
2702.13 0
2702.25 1
2702.37 3
2702.49 6
2702.61 8
2702.73 9
2702.85 11
2702.97 12
2703.09 13
2703.21 14
2703.32 17
2703.44 20
2703.56 25
2703.68 30
2703.80 36
2703.92 43
2704.04 49
2704.16 54
2704.28 58
2704.40 60
2704.52 62
2704.63 64
2704.75 64
2704.87 65
2704.99 66
2705.11 67
2705.23 68
2705.35 69
2705.47 70
2705.59 71
2705.71 72
2705.83 72
2705.95 73
2706.07 72
2706.18 72
2706.30 70
2706.42 69
2706.54 68
2706.66 66
2706.78 64
2706.90 62
2707.02 59
2707.14 56
2707.26 53
2707.38 49
2707.50 44
2707.61 40
2707.73 35
2707.85 31
2707.97 28
2708.09 27
2708.21 27
2708.33 28
2708.45 31
2708.57 35
2708.69 38
2708.81 42
2708.93 46
2709.05 50
2709.17 55
2709.28 59
2709.40 64
2709.52 67
2709.64 70
2709.76 71
2709.88 70
2710.00 68
2710.12 65
2710.24 61
2710.36 59
2710.48 57
2710.60 56
2710.72 55
2710.83 56
2710.95 57
2711.07 58
2711.19 60
2711.31 61
2711.43 62
2711.55 63
2711.67 63
2711.79 64
2711.91 65
2712.03 65
2712.15 66
2712.27 65
2712.39 65
2712.51 62
2712.62 59
2712.74 53
2712.86 46
2712.98 39
2713.10 31
2713.22 24
2713.34 19
2713.46 16
2713.58 16
2713.70 18
2713.82 22
2713.94 27
2714.06 31
2714.18 34
2714.30 36
2714.42 37
2714.53 38
2714.65 38
2714.77 38
2714.89 40
2715.01 42
2715.13 44
2715.25 47
2715.37 49
2715.49 50
2715.61 50
2715.73 48
2715.85 46
2715.97 44
2716.09 42
2716.21 41
2716.33 41
2716.44 42
2716.56 43
2716.68 44
2716.80 45
2716.92 46
2717.04 45
2717.16 44
2717.28 42
2717.40 39
2717.52 36
2717.64 34
2717.76 32
2717.88 30
2718.00 30
2718.12 31
2718.24 33
2718.36 36
2718.48 39
2718.59 42
2718.71 45
2718.83 47
2718.95 47
2719.07 46
2719.19 43
2719.31 40
2719.43 37
2719.55 35
2719.67 32
2719.79 30
2719.91 29
2720.03 27
2720.15 26
2720.27 24
2720.39 22
2720.51 22
2720.63 23
2720.75 25
2720.87 29
2720.98 33
2721.10 37
2721.22 41
2721.34 44
2721.46 46
2721.58 45
2721.70 44
2721.82 42
2721.94 39
2722.06 34
2722.18 29
2722.30 22
2722.42 15
2722.54 8
2722.66 0
2722.78 0
2722.90 0
2723.02 0
2723.14 0
2723.26 0
2723.38 0
2723.50 0
2723.61 2
2723.73 5
2723.85 7
2723.97 10
2724.09 13
2724.21 18
2724.33 25
2724.45 34
2724.57 45
2724.69 56
2724.81 65
2724.93 73
2725.05 78
2725.17 80
2725.29 79
2725.41 77
2725.53 73
2725.65 70
2725.77 67
2725.89 65
2726.01 63
2726.13 61
2726.25 60
2726.37 59
2726.49 59
2726.61 60
2726.72 62
2726.84 64
2726.96 66
2727.08 67
2727.20 68
2727.32 68
2727.44 66
2727.56 63
2727.68 60
2727.80 58
2727.92 57
2728.04 59
2728.16 64
2728.28 72
2728.40 82
2728.52 92
2728.64 101
2728.76 107
2728.88 109
2729.00 108
2729.12 104
2729.24 97
2729.36 90
2729.48 81
2729.60 72
2729.72 64
2729.84 55
2729.96 48
2730.08 41
2730.20 35
2730.32 31
2730.44 28
2730.56 27
2730.67 26
2730.79 26
2730.91 28
2731.03 30
2731.15 32
2731.27 35
2731.39 38
2731.51 41
2731.63 43
2731.75 44
2731.87 44
2731.99 45
2732.11 46
2732.23 47
2732.35 48
2732.47 49
2732.59 50
2732.71 51
2732.83 51
2732.95 51
2733.07 50
2733.19 49
2733.31 48
2733.43 45
2733.55 42
2733.67 38
2733.79 34
2733.91 31
2734.03 30
2734.15 31
2734.27 35
2734.39 40
2734.51 47
2734.63 54
2734.75 60
2734.87 66
2734.99 69
2735.11 71
2735.23 73
2735.35 73
2735.47 74
2735.59 74
2735.71 75
2735.83 75
2735.95 75
2736.07 75
2736.19 74
2736.31 74
2736.43 73
2736.54 73
2736.66 72
2736.78 71
2736.90 69
2737.02 67
2737.14 65
2737.26 63
2737.38 61
2737.50 59
2737.62 58
2737.74 58
2737.86 59
2737.98 60
2738.10 61
2738.22 63
2738.34 64
2738.46 65
2738.58 65
2738.70 64
2738.82 62
2738.94 58
2739.06 53
2739.18 49
2739.30 45
2739.42 42
2739.54 41
2739.66 40
2739.78 41
2739.90 42
2740.02 43
2740.14 44
2740.26 44
2740.38 44
2740.50 45
2740.62 45
2740.74 47
2740.86 48
2740.98 49
2741.10 50
2741.22 50
2741.34 49
2741.46 47
2741.58 45
2741.70 43
2741.82 41
2741.94 40
2742.06 39
2742.18 39
2742.30 39
2742.42 38
2742.54 38
2742.66 37
2742.78 37
2742.90 39
2743.02 41
2743.14 44
2743.26 48
2743.38 51
2743.50 53
2743.62 54
2743.74 53
2743.86 52
2743.98 49
2744.10 46
2744.22 43
2744.34 41
2744.46 39
2744.58 37
2744.70 37
2744.82 38
2744.94 39
2745.06 42
2745.18 44
2745.30 47
2745.42 48
2745.54 47
2745.66 45
2745.78 40
2745.90 35
2746.02 29
2746.14 24
2746.26 18
2746.38 13
2746.50 9
2746.62 5
2746.74 3
2746.86 2
2746.98 3
2747.10 8
2747.22 15
2747.34 25
2747.46 35
2747.58 44
2747.70 51
2747.82 55
2747.94 55
2748.06 53
2748.18 49
2748.30 45
2748.42 42
2748.54 41
2748.66 42
2748.78 44
2748.90 47
2749.03 50
2749.15 53
2749.27 55
2749.39 56
2749.51 56
2749.63 55
2749.75 53
2749.87 51
2749.99 47
2750.11 44
2750.23 41
2750.35 38
2750.47 36
2750.59 36
2750.71 37
2750.83 38
2750.95 40
2751.07 41
2751.19 40
2751.31 38
2751.43 34
2751.55 29
2751.67 24
2751.79 20
2751.91 18
2752.03 19
2752.15 22
2752.27 28
2752.39 36
2752.51 44
2752.63 52
2752.75 59
2752.87 65
2752.99 68
2753.11 70
2753.23 71
2753.35 71
2753.47 71
2753.59 71
2753.71 72
2753.83 71
2753.95 70
2754.07 66
2754.19 62
2754.31 56
2754.43 49
2754.55 43
2754.67 38
2754.79 36
2754.91 35
2755.04 36
2755.16 38
2755.28 41
2755.40 42
2755.52 43
2755.64 42
2755.76 40
2755.88 37
2756.00 33
2756.12 29
2756.24 25
2756.36 22
2756.48 20
2756.60 19
2756.72 18
2756.84 19
2756.96 21
2757.08 24
2757.20 27
2757.32 30
2757.44 32
2757.56 34
2757.68 34
2757.80 34
2757.92 33
2758.04 32
2758.16 32
2758.28 31
2758.40 31
2758.52 30
2758.64 28
2758.76 24
2758.89 19
2759.01 14
2759.13 9
2759.25 7
2759.37 7
2759.49 10
2759.61 17
2759.73 25
2759.85 34
2759.97 42
2760.09 48
2760.21 52
2760.33 54
2760.45 52
2760.57 49
2760.69 45
2760.81 41
2760.93 37
2761.05 35
2761.17 34
2761.29 34
2761.41 36
2761.53 38
2761.65 41
2761.77 44
2761.89 46
2762.02 48
2762.14 50
2762.26 52
2762.38 54
2762.50 57
2762.62 59
2762.74 62
2762.86 65
2762.98 67
2763.10 68
2763.22 68
2763.34 67
2763.46 64
2763.58 61
2763.70 57
2763.82 53
2763.94 48
2764.06 43
2764.18 38
2764.30 33
2764.42 29
2764.54 25
2764.67 24
2764.79 23
2764.91 24
2765.03 27
2765.15 30
2765.27 34
2765.39 37
2765.51 39
2765.63 40
2765.75 39
2765.87 38
2765.99 36
2766.11 34
2766.23 31
2766.35 27
2766.47 24
2766.59 20
2766.71 17
2766.83 16
2766.95 16
2767.08 17
2767.20 21
2767.32 25
2767.44 29
2767.56 33
2767.68 36
2767.80 38
2767.92 39
2768.04 40
2768.16 41
2768.28 43
2768.40 46
2768.52 50
2768.64 53
2768.76 55
2768.88 56
2769.00 54
2769.12 51
2769.25 46
2769.37 41
2769.49 35
2769.61 30
2769.73 25
2769.85 21
2769.97 18
2770.09 15
2770.21 13
2770.33 11
2770.45 10
2770.57 9
2770.69 10
2770.81 12
2770.93 15
2771.05 18
2771.17 21
2771.30 24
2771.42 25
2771.54 25
2771.66 25
2771.78 25
2771.90 25
2772.02 27
2772.14 31
2772.26 36
2772.38 42
2772.50 48
2772.62 54
2772.74 59
2772.86 63
2772.98 65
2773.11 67
2773.23 68
2773.35 69
2773.47 69
2773.59 70
2773.71 71
2773.83 72
2773.95 73
2774.07 73
2774.19 73
2774.31 74
2774.43 74
2774.55 76
2774.67 79
2774.79 83
2774.92 88
2775.04 93
2775.16 97
2775.28 101
2775.40 102
2775.52 102
2775.64 101
2775.76 97
2775.88 93
2776.00 87
2776.12 82
2776.24 77
2776.36 73
2776.48 70
2776.61 69
2776.73 70
2776.85 72
2776.97 74
2777.09 76
2777.21 77
2777.33 76
2777.45 74
2777.57 72
2777.69 69
2777.81 66
2777.93 64
2778.05 64
2778.18 64
2778.30 66
2778.42 69
2778.54 72
2778.66 74
2778.78 75
2778.90 75
2779.02 74
2779.14 74
2779.26 74
2779.38 75
2779.50 78
2779.62 80
2779.75 83
2779.87 85
2779.99 85
2780.11 84
2780.23 82
2780.35 79
2780.47 76
2780.59 72
2780.71 67
2780.83 64
2780.95 61
2781.07 58
2781.20 58
2781.32 59
2781.44 61
2781.56 63
2781.68 64
2781.80 64
2781.92 63
2782.04 61
2782.16 58
2782.28 56
2782.40 55
2782.52 56
2782.65 60
2782.77 64
2782.89 69
2783.01 73
2783.13 75
2783.25 75
2783.37 73
2783.49 69
2783.61 63
2783.73 57
2783.85 52
2783.98 48
2784.10 46
2784.22 46
2784.34 47
2784.46 50
2784.58 53
2784.70 57
2784.82 60
2784.94 63
2785.06 65
2785.18 67
2785.31 68
2785.43 68
2785.55 67
2785.67 65
2785.79 61
2785.91 57
2786.03 52
2786.15 47
2786.27 43
2786.39 40
2786.51 38
2786.64 38
2786.76 40
2786.88 42
2787.00 44
2787.12 46
2787.24 47
2787.36 47
2787.48 44
2787.60 40
2787.72 35
2787.85 30
2787.97 26
2788.09 23
2788.21 21
2788.33 20
2788.45 20
2788.57 19
2788.69 17
2788.81 13
2788.93 7
2789.06 0
2789.18 0
2789.30 0
2789.42 0
2789.54 0
2789.66 0
2789.78 0
2789.90 0
2790.02 4
2790.14 14
2790.27 25
2790.39 36
2790.51 48
2790.63 58
2790.75 67
2790.87 74
2790.99 78
2791.11 81
2791.23 82
2791.36 81
2791.48 79
2791.60 77
2791.72 74
2791.84 71
2791.96 67
2792.08 63
2792.20 59
2792.32 54
2792.44 50
2792.57 45
2792.69 41
2792.81 37
2792.93 33
2793.05 30
2793.17 27
2793.29 25
2793.41 24
2793.53 23
2793.66 22
2793.78 22
2793.90 22
2794.02 23
2794.14 23
2794.26 24
2794.38 26
2794.50 27
2794.62 29
2794.75 32
2794.87 36
2794.99 41
2795.11 48
2795.23 55
2795.35 61
2795.47 66
2795.59 70
2795.72 71
2795.84 71
2795.96 69
2796.08 67
2796.20 63
2796.32 60
2796.44 57
2796.56 53
2796.68 50
2796.81 48
2796.93 47
2797.05 46
2797.17 46
2797.29 46
2797.41 46
2797.53 46
2797.65 47
2797.78 48
2797.90 51
2798.02 56
2798.14 63
2798.26 71
2798.38 78
2798.50 85
2798.62 88
2798.74 89
2798.87 85
2798.99 78
2799.11 69
2799.23 58
2799.35 46
2799.47 35
2799.59 26
2799.71 19
2799.84 15
2799.96 14
2800.08 16
2800.20 20
2800.32 26
2800.44 33
2800.56 40
2800.68 48
2800.81 55
2800.93 61
2801.05 66
2801.17 71
2801.29 74
2801.41 76
2801.53 76
2801.65 74
2801.78 71
2801.90 65
2802.02 58
2802.14 51
2802.26 44
2802.38 39
2802.50 35
2802.63 33
2802.75 34
2802.87 35
2802.99 36
2803.11 36
2803.23 34
2803.35 31
2803.47 27
2803.60 22
2803.72 17
2803.84 13
2803.96 10
2804.08 8
2804.20 6
2804.32 5
2804.45 3
2804.57 1
2804.69 0
2804.81 0
2804.93 0
2805.05 0
2805.17 0
2805.29 0
2805.42 0
2805.54 2
2805.66 8
2805.78 16
2805.90 24
2806.02 32
2806.14 39
2806.27 45
2806.39 49
2806.51 52
2806.63 52
2806.75 51
2806.87 50
2806.99 49
2807.12 49
2807.24 49
2807.36 50
2807.48 51
2807.60 52
2807.72 53
2807.84 55
2807.97 56
2808.09 59
2808.21 63
2808.33 68
2808.45 74
2808.57 82
2808.69 90
2808.82 97
2808.94 104
2809.06 109
2809.18 111
2809.30 112
2809.42 110
2809.54 107
2809.67 103
2809.79 99
2809.91 94
2810.03 90
2810.15 86
2810.27 82
2810.39 78
2810.52 75
2810.64 73
2810.76 73
2810.88 73
2811.00 75
2811.12 77
2811.24 79
2811.37 82
2811.49 86
2811.61 89
2811.73 92
2811.85 96
2811.97 98
2812.10 100
2812.22 102
2812.34 102
2812.46 101
2812.58 101
2812.70 99
2812.82 97
2812.95 95
2813.07 92
2813.19 88
2813.31 85
2813.43 82
2813.55 79
2813.68 78
2813.80 78
2813.92 78
2814.04 78
2814.16 79
2814.28 79
2814.40 79
2814.53 79
2814.65 79
2814.77 80
2814.89 79
2815.01 78
2815.13 76
2815.26 72
2815.38 67
2815.50 61
2815.62 56
2815.74 52
2815.86 50
2815.98 50
2816.11 53
2816.23 58
2816.35 63
2816.47 68
2816.59 71
2816.71 72
2816.84 71
2816.96 70
2817.08 67
2817.20 65
2817.32 64
2817.44 63
2817.57 64
2817.69 64
2817.81 64
2817.93 63
2818.05 61
2818.17 60
2818.30 59
2818.42 59
2818.54 61
2818.66 63
2818.78 67
2818.90 70
2819.03 71
2819.15 70
2819.27 68
2819.39 65
2819.51 61
2819.63 57
2819.76 55
2819.88 53
2820.00 52
2820.12 51
2820.24 50
2820.36 47
2820.49 44
2820.61 41
2820.73 39
2820.85 37
2820.97 37
2821.09 40
2821.22 44
2821.34 50
2821.46 56
2821.58 60
2821.70 63
2821.82 63
2821.95 61
2822.07 56
2822.19 51
2822.31 46
2822.43 43
2822.55 41
2822.68 41
2822.80 41
2822.92 41
2823.04 40
2823.16 38
2823.29 34
2823.41 29
2823.53 25
2823.65 21
2823.77 18
2823.89 17
2824.02 19
2824.14 23
2824.26 28
2824.38 35
2824.50 42
2824.62 47
2824.75 51
2824.87 52
2824.99 52
2825.11 50
2825.23 47
2825.36 45
2825.48 45
2825.60 46
2825.72 49
2825.84 52
2825.96 56
2826.09 59
2826.21 61
2826.33 61
2826.45 60
2826.57 58
2826.70 55
2826.82 51
2826.94 48
2827.06 44
2827.18 41
2827.30 37
2827.43 34
2827.55 31
2827.67 29
2827.79 27
2827.91 26
2828.04 25
2828.16 24
2828.28 24
2828.40 25
2828.52 27
2828.64 30
2828.77 34
2828.89 40
2829.01 45
2829.13 51
2829.25 54
2829.38 56
2829.50 57
2829.62 56
2829.74 54
2829.86 52
2829.99 51
2830.11 51
2830.23 52
2830.35 55
2830.47 58
2830.60 63
2830.72 67
2830.84 70
2830.96 71
2831.08 71
2831.20 69
2831.33 65
2831.45 61
2831.57 57
2831.69 53
2831.81 51
2831.94 50
2832.06 49
2832.18 50
2832.30 50
2832.42 50
2832.55 50
2832.67 49
2832.79 49
2832.91 50
2833.03 50
2833.16 51
2833.28 51
2833.40 51
2833.52 50
2833.64 48
2833.77 45
2833.89 43
2834.01 41
2834.13 40
2834.25 41
2834.38 42
2834.50 44
2834.62 47
2834.74 49
2834.86 51
2834.99 53
2835.11 53
2835.23 54
2835.35 54
2835.47 53
2835.60 53
2835.72 52
2835.84 52
2835.96 52
2836.08 51
2836.21 50
2836.33 48
2836.45 45
2836.57 42
2836.69 38
2836.82 36
2836.94 34
2837.06 34
2837.18 35
2837.30 37
2837.43 39
2837.55 41
2837.67 42
2837.79 42
2837.91 40
2838.04 38
2838.16 36
2838.28 34
2838.40 35
2838.52 37
2838.65 41
2838.77 47
2838.89 54
2839.01 61
2839.14 68
2839.26 73
2839.38 75
2839.50 76
2839.62 75
2839.75 72
2839.87 68
2839.99 64
2840.11 61
2840.23 58
2840.36 56
2840.48 56
2840.60 57
2840.72 60
2840.84 64
2840.97 70
2841.09 76
2841.21 83
2841.33 88
2841.46 91
2841.58 92
2841.70 89
2841.82 85
2841.94 80
2842.07 75
2842.19 71
2842.31 70
2842.43 71
2842.55 74
2842.68 78
2842.80 81
2842.92 84
2843.04 84
2843.17 84
2843.29 82
2843.41 79
2843.53 75
2843.65 71
2843.78 67
2843.90 64
2844.02 61
2844.14 58
2844.27 57
2844.39 57
2844.51 56
2844.63 57
2844.75 57
2844.88 57
2845.00 57
2845.12 56
2845.24 56
2845.37 55
2845.49 55
2845.61 54
2845.73 54
2845.85 54
2845.98 55
2846.10 57
2846.22 59
2846.34 62
2846.47 64
2846.59 66
2846.71 65
2846.83 63
2846.95 58
2847.08 53
2847.20 46
2847.32 39
2847.44 33
2847.57 26
2847.69 19
2847.81 13
2847.93 6
2848.06 0
2848.18 0
2848.30 0
2848.42 0
2848.54 0
2848.67 0
2848.79 3
2848.91 11
2849.03 19
2849.16 27
2849.28 33
2849.40 38
2849.52 42
2849.65 45
2849.77 47
2849.89 48
2850.01 48
2850.13 47
2850.26 45
2850.38 42
2850.50 38
2850.62 36
2850.75 34
2850.87 34
2850.99 35
2851.11 38
2851.24 41
2851.36 45
2851.48 48
2851.60 50
2851.72 51
2851.85 52
2851.97 52
2852.09 53
2852.21 55
2852.34 57
2852.46 60
2852.58 62
2852.70 65
2852.83 66
2852.95 65
2853.07 64
2853.19 62
2853.32 60
2853.44 57
2853.56 55
2853.68 54
2853.81 52
2853.93 51
2854.05 50
2854.17 49
2854.30 47
2854.42 45
2854.54 43
2854.66 41
2854.78 39
2854.91 39
2855.03 40
2855.15 43
2855.27 48
2855.40 54
2855.52 60
2855.64 65
2855.76 69
2855.89 71
2856.01 71
2856.13 70
2856.25 68
2856.38 66
2856.50 64
2856.62 62
2856.74 59
2856.87 58
2856.99 56
2857.11 54
2857.23 53
2857.36 52
2857.48 52
2857.60 51
2857.72 50
2857.85 48
2857.97 45
2858.09 42
2858.21 38
2858.34 35
2858.46 32
2858.58 30
2858.70 30
2858.83 31
2858.95 33
2859.07 36
2859.19 38
2859.32 39
2859.44 39
2859.56 39
2859.68 37
2859.81 36
2859.93 34
2860.05 33
2860.17 32
2860.30 31
2860.42 29
2860.54 26
2860.66 24
2860.79 22
2860.91 21
2861.03 21
2861.15 23
2861.28 26
2861.40 30
2861.52 33
2861.65 35
2861.77 36
2861.89 35
2862.01 34
2862.14 33
2862.26 31
2862.38 29
2862.50 28
2862.63 26
2862.75 24
2862.87 21
2862.99 17
2863.12 14
2863.24 10
2863.36 6
2863.48 2
2863.61 0
2863.73 0
2863.85 0
2863.97 0
2864.10 0
2864.22 0
2864.34 0
2864.47 3
2864.59 5
2864.71 6
2864.83 5
2864.96 3
2865.08 2
2865.20 2
2865.32 3
2865.45 6
2865.57 9
2865.69 11
2865.81 11
2865.94 9
2866.06 6
2866.18 2
2866.31 0
2866.43 0
2866.55 0
2866.67 0
2866.80 1
2866.92 5
2867.04 10
2867.16 16
2867.29 23
2867.41 29
2867.53 34
2867.65 37
2867.78 37
2867.90 34
2868.02 28
2868.15 20
2868.27 11
2868.39 3
2868.51 0
2868.64 0
2868.76 0
2868.88 0
2869.00 0
2869.13 0
2869.25 4
2869.37 8
2869.50 12
2869.62 15
2869.74 17
2869.86 19
2869.99 22
2870.11 24
2870.23 26
2870.35 30
2870.48 34
2870.60 38
2870.72 43
2870.85 47
2870.97 50
2871.09 51
2871.21 50
2871.34 49
2871.46 46
2871.58 44
2871.71 41
2871.83 40
2871.95 39
2872.07 40
2872.20 41
2872.32 43
2872.44 45
2872.57 48
2872.69 51
2872.81 54
2872.93 58
2873.06 62
2873.18 67
2873.30 73
2873.42 79
2873.55 86
2873.67 94
2873.79 100
2873.92 106
2874.04 108
2874.16 108
2874.28 105
2874.41 100
2874.53 93
2874.65 87
2874.78 83
2874.90 82
2875.02 85
2875.14 91
2875.27 101
2875.39 111
2875.51 122
2875.64 132
2875.76 140
2875.88 146
2876.00 150
2876.13 152
2876.25 153
2876.37 152
2876.50 150
2876.62 146
2876.74 140
2876.87 134
2876.99 127
2877.11 122
2877.23 118
2877.36 117
2877.48 118
2877.60 120
2877.73 123
2877.85 125
2877.97 124
2878.09 122
2878.22 116
2878.34 109
2878.46 102
2878.59 95
2878.71 91
2878.83 89
2878.95 89
2879.08 92
2879.20 96
2879.32 100
2879.45 105
2879.57 108
2879.69 110
2879.82 111
2879.94 111
2880.06 110
2880.18 110
2880.31 110
2880.43 111
2880.55 113
2880.68 115
2880.80 117
2880.92 118
2881.05 118
2881.17 117
2881.29 115
2881.41 112
2881.54 108
2881.66 104
2881.78 99
2881.91 93
2882.03 86
2882.15 78
2882.28 71
2882.40 63
2882.52 55
2882.64 48
2882.77 42
2882.89 37
2883.01 34
2883.14 34
2883.26 37
2883.38 42
2883.51 49
2883.63 57
2883.75 64
2883.87 69
2884.00 71
2884.12 72
2884.24 72
2884.37 72
2884.49 73
2884.61 75
2884.74 79
2884.86 82
2884.98 84
2885.11 83
2885.23 79
2885.35 72
2885.47 65
2885.60 57
2885.72 50
2885.84 46
2885.97 43
2886.09 43
2886.21 44
2886.34 45
2886.46 47
2886.58 48
2886.71 48
2886.83 47
2886.95 45
2887.08 42
2887.20 39
2887.32 35
2887.44 32
2887.57 30
2887.69 30
2887.81 32
2887.94 36
2888.06 42
2888.18 49
2888.31 58
2888.43 66
2888.55 75
2888.68 82
2888.80 88
2888.92 93
2889.05 95
2889.17 95
2889.29 94
2889.42 92
2889.54 89
2889.66 85
2889.78 81
2889.91 78
2890.03 75
2890.15 72
2890.28 71
2890.40 70
2890.52 70
2890.65 69
2890.77 69
2890.89 67
2891.02 64
2891.14 60
2891.26 55
2891.39 50
2891.51 45
2891.63 41
2891.76 38
2891.88 36
2892.00 35
2892.13 34
2892.25 33
2892.37 31
2892.50 29
2892.62 27
2892.74 25
2892.86 24
2892.99 24
2893.11 25
2893.23 27
2893.36 28
2893.48 30
2893.60 30
2893.73 29
2893.85 27
2893.97 25
2894.10 24
2894.22 23
2894.34 24
2894.47 25
2894.59 26
2894.71 28
2894.84 30
2894.96 31
2895.08 32
2895.21 32
2895.33 33
2895.45 35
2895.58 37
2895.70 39
2895.82 41
2895.95 43
2896.07 44
2896.19 43
2896.32 42
2896.44 41
2896.56 40
2896.69 39
2896.81 39
2896.93 39
2897.06 40
2897.18 40
2897.30 41
2897.43 43
2897.55 44
2897.67 44
2897.80 45
2897.92 45
2898.04 44
2898.17 42
2898.29 38
2898.41 34
2898.54 29
2898.66 24
2898.78 19
2898.91 15
2899.03 12
2899.15 10
2899.28 9
2899.40 10
2899.52 12
2899.65 14
2899.77 17
2899.89 18
2900.02 19
2900.14 19
2900.26 19
2900.39 18
2900.51 18
2900.63 18
2900.76 18
2900.88 18
2901.00 18
2901.13 17
2901.25 16
2901.38 15
2901.50 14
2901.62 14
2901.75 15
2901.87 17
2901.99 20
2902.12 24
2902.24 28
2902.36 31
2902.49 35
2902.61 38
2902.73 41
2902.86 45
2902.98 50
2903.10 57
2903.23 63
2903.35 70
2903.47 77
2903.60 82
2903.72 86
2903.84 88
2903.97 88
2904.09 86
2904.21 82
2904.34 77
2904.46 70
2904.59 63
2904.71 56
2904.83 49
2904.96 45
2905.08 42
2905.20 41
2905.33 42
2905.45 44
2905.57 47
2905.70 49
2905.82 51
2905.94 52
2906.07 53
2906.19 54
2906.31 57
2906.44 61
2906.56 65
2906.69 69
2906.81 72
2906.93 73
2907.06 73
2907.18 72
2907.30 69
2907.43 65
2907.55 62
2907.67 59
2907.80 56
2907.92 55
2908.04 55
2908.17 55
2908.29 57
2908.41 59
2908.54 60
2908.66 62
2908.79 63
2908.91 64
2909.03 63
2909.16 62
2909.28 60
2909.40 57
2909.53 54
2909.65 50
2909.77 47
2909.90 43
2910.02 41
2910.15 39
2910.27 38
2910.39 37
2910.52 37
2910.64 36
2910.76 34
2910.89 32
2911.01 29
2911.13 27
2911.26 26
2911.38 27
2911.51 28
2911.63 31
2911.75 33
2911.88 34
2912.00 34
2912.12 32
2912.25 29
2912.37 26
2912.49 23
2912.62 22
2912.74 22
2912.87 23
2912.99 24
2913.11 25
2913.24 26
2913.36 25
2913.48 24
2913.61 21
2913.73 19
2913.85 16
2913.98 15
2914.10 14
2914.23 14
2914.35 14
2914.47 14
2914.60 14
2914.72 13
2914.84 11
2914.97 8
2915.09 3
2915.22 0
2915.34 0
2915.46 0
2915.59 0
2915.71 0
2915.83 0
2915.96 0
2916.08 0
2916.21 4
2916.33 10
2916.45 16
2916.58 22
2916.70 27
2916.82 32
2916.95 36
2917.07 40
2917.20 43
2917.32 46
2917.44 48
2917.57 49
2917.69 50
2917.81 51
2917.94 50
2918.06 49
2918.19 48
2918.31 45
2918.43 41
2918.56 37
2918.68 31
2918.80 25
2918.93 19
2919.05 15
2919.18 11
2919.30 10
2919.42 12
2919.55 14
2919.67 18
2919.80 22
2919.92 25
2920.04 27
2920.17 27
2920.29 26
2920.41 25
2920.54 23
2920.66 22
2920.79 22
2920.91 23
2921.03 24
2921.16 26
2921.28 27
2921.41 29
2921.53 31
2921.65 33
2921.78 36
2921.90 39
2922.02 41
2922.15 43
2922.27 42
2922.40 38
2922.52 32
2922.64 25
2922.77 19
2922.89 13
2923.02 10
2923.14 9
2923.26 10
2923.39 11
2923.51 12
2923.63 11
2923.76 9
2923.88 6
2924.01 4
2924.13 2
2924.25 3
2924.38 5
2924.50 8
2924.63 11
2924.75 14
2924.87 16
2925.00 18
2925.12 19
2925.25 20
2925.37 21
2925.49 24
2925.62 27
2925.74 32
2925.87 38
2925.99 44
2926.11 50
2926.24 54
2926.36 57
2926.49 57
2926.61 55
2926.73 52
2926.86 47
2926.98 42
2927.11 37
2927.23 32
2927.35 29
2927.48 25
2927.60 23
2927.73 20
2927.85 17
2927.97 14
2928.10 11
2928.22 8
2928.34 6
2928.47 5
2928.59 4
2928.72 4
2928.84 4
2928.97 4
2929.09 4
2929.21 4
2929.34 4
2929.46 4
2929.59 5
2929.71 8
2929.83 12
2929.96 16
2930.08 20
2930.21 24
2930.33 26
2930.45 27
2930.58 27
2930.70 25
2930.83 23
2930.95 21
2931.07 20
2931.20 19
2931.32 20
2931.45 22
2931.57 24
2931.69 27
2931.82 31
2931.94 33
2932.07 36
2932.19 37
2932.31 37
2932.44 36
2932.56 34
2932.69 30
2932.81 25
2932.93 20
2933.06 16
2933.18 13
2933.31 11
2933.43 12
2933.56 14
2933.68 18
2933.80 22
2933.93 27
2934.05 31
2934.18 35
2934.30 37
2934.42 39
2934.55 40
2934.67 40
2934.80 39
2934.92 37
2935.04 35
2935.17 32
2935.29 30
2935.42 27
2935.54 24
2935.67 23
2935.79 21
2935.91 21
2936.04 20
2936.16 21
2936.29 21
2936.41 21
2936.53 21
2936.66 21
2936.78 20
2936.91 19
2937.03 17
2937.16 16
2937.28 15
2937.40 15
2937.53 16
2937.65 18
2937.78 21
2937.90 24
2938.03 27
2938.15 29
2938.27 30
2938.40 31
2938.52 31
2938.65 30
2938.77 29
2938.89 27
2939.02 24
2939.14 21
2939.27 19
2939.39 16
2939.52 14
2939.64 12
2939.76 11
2939.89 11
2940.01 12
2940.14 15
2940.26 18
2940.39 22
2940.51 27
2940.63 32
2940.76 37
2940.88 41
2941.01 42
2941.13 42
2941.26 39
2941.38 35
2941.50 30
2941.63 25
2941.75 21
2941.88 18
2942.00 18
2942.13 19
2942.25 21
2942.37 24
2942.50 26
2942.62 27
2942.75 28
2942.87 28
2943.00 26
2943.12 25
2943.24 23
2943.37 20
2943.49 18
2943.62 16
2943.74 13
2943.87 11
2943.99 8
2944.11 6
2944.24 3
2944.36 2
2944.49 0
2944.61 0
2944.74 0
2944.86 0
2944.98 0
2945.11 0
2945.23 0
2945.36 0
2945.48 0
2945.61 2
2945.73 9
2945.86 18
2945.98 27
2946.10 36
2946.23 42
2946.35 47
2946.48 48
2946.60 47
2946.73 43
2946.85 39
2946.97 34
2947.10 29
2947.22 25
2947.35 22
2947.47 19
2947.60 18
2947.72 17
2947.85 16
2947.97 14
2948.09 13
2948.22 12
2948.34 11
2948.47 10
2948.59 11
2948.72 13
2948.84 16
2948.97 21
2949.09 27
2949.21 33
2949.34 39
2949.46 45
2949.59 50
2949.71 53
2949.84 56
2949.96 57
2950.09 59
2950.21 61
2950.33 64
2950.46 68
2950.58 71
2950.71 73
2950.83 73
2950.96 69
2951.08 62
2951.21 51
2951.33 39
2951.45 26
2951.58 16
2951.70 10
2951.83 7
2951.95 8
2952.08 12
2952.20 18
2952.33 24
2952.45 29
2952.58 33
2952.70 36
2952.82 39
2952.95 40
2953.07 41
2953.20 41
2953.32 40
2953.45 38
2953.57 34
2953.70 29
2953.82 24
2953.95 18
2954.07 13
2954.19 8
2954.32 5
2954.44 2
2954.57 2
2954.69 2
2954.82 3
2954.94 4
2955.07 6
2955.19 7
2955.32 7
2955.44 7
2955.56 5
2955.69 4
2955.81 3
2955.94 2
2956.06 3
2956.19 5
2956.31 9
2956.44 14
2956.56 19
2956.69 24
2956.81 27
2956.93 29
2957.06 29
2957.18 28
2957.31 25
2957.43 23
2957.56 21
2957.68 20
2957.81 20
2957.93 22
2958.06 25
2958.18 28
2958.31 32
2958.43 36
2958.55 39
2958.68 41
2958.80 42
2958.93 41
2959.05 41
2959.18 39
2959.30 37
2959.43 35
2959.55 33
2959.68 30
2959.80 28
2959.93 27
2960.05 25
2960.18 24
2960.30 23
2960.42 23
2960.55 23
2960.67 23
2960.80 24
2960.92 24
2961.05 23
2961.17 19
2961.30 14
2961.42 6
2961.55 0
2961.67 0
2961.80 0
2961.92 0
2962.05 0
2962.17 0
2962.30 2
2962.42 11
2962.54 18
2962.67 23
2962.79 25
2962.92 25
2963.04 24
2963.17 22
2963.29 21
2963.42 20
2963.54 18
2963.67 16
2963.79 13
2963.92 9
2964.04 5
2964.17 0
2964.29 0
2964.42 0
2964.54 0
2964.67 0
2964.79 0
2964.92 1
2965.04 5
2965.16 10
2965.29 14
2965.41 18
2965.54 20
2965.66 20
2965.79 19
2965.91 18
2966.04 16
2966.16 14
2966.29 13
2966.41 12
2966.54 11
2966.66 10
2966.79 8
2966.91 5
2967.04 3
2967.16 1
2967.29 1
2967.41 3
2967.54 6
2967.66 12
2967.79 18
2967.91 23
2968.04 28
2968.16 31
2968.28 32
2968.41 32
2968.53 32
2968.66 31
2968.78 30
2968.91 30
2969.03 29
2969.16 27
2969.28 24
2969.41 19
2969.53 14
2969.66 8
2969.78 3
2969.91 0
2970.03 0
2970.16 0
2970.28 0
2970.41 0
2970.53 2
2970.66 7
2970.78 13
2970.91 19
2971.03 25
2971.16 30
2971.28 34
2971.41 37
2971.53 38
2971.66 38
2971.78 38
2971.91 38
2972.03 39
2972.16 41
2972.28 44
2972.41 49
2972.53 56
2972.66 62
2972.78 66
2972.91 69
2973.03 69
2973.16 66
2973.28 60
2973.41 51
2973.53 41
2973.66 31
2973.78 22
2973.91 15
2974.03 10
2974.16 7
2974.28 5
2974.41 4
2974.53 3
2974.66 1
2974.78 0
2974.91 0
2975.03 0
2975.16 0
2975.28 0
2975.41 0
2975.53 0
2975.66 3
2975.78 7
2975.91 10
2976.03 12
2976.16 12
2976.28 11
2976.41 10
2976.53 10
2976.66 12
2976.78 15
2976.91 19
2977.03 24
2977.16 28
2977.28 33
2977.41 36
2977.53 38
2977.66 40
2977.78 42
2977.91 45
2978.03 48
2978.16 51
2978.28 55
2978.41 57
2978.53 59
2978.66 59
2978.78 58
2978.91 54
2979.03 50
2979.16 45
2979.28 40
2979.41 36
2979.53 33
2979.66 31
2979.78 31
2979.91 32
2980.03 35
2980.16 40
2980.28 45
2980.41 51
2980.53 54
2980.66 56
2980.78 54
2980.91 50
2981.03 43
2981.16 36
2981.28 28
2981.41 22
2981.53 17
2981.66 14
2981.78 13
2981.91 12
2982.03 12
2982.16 12
2982.28 13
2982.41 13
2982.53 15
2982.66 17
2982.78 21
2982.91 25
2983.04 29
2983.16 32
2983.29 34
2983.41 34
2983.54 32
2983.66 29
2983.79 25
2983.91 20
2984.04 17
2984.16 14
2984.29 13
2984.41 14
2984.54 15
2984.66 18
2984.79 21
2984.91 25
2985.04 28
2985.16 30
2985.29 31
2985.41 31
2985.54 29
2985.66 26
2985.79 21
2985.91 16
2986.04 12
2986.16 9
2986.29 7
2986.42 7
2986.54 10
2986.67 14
2986.79 18
2986.92 23
2987.04 28
2987.17 32
2987.29 36
2987.42 38
2987.54 39
2987.67 38
2987.79 36
2987.92 33
2988.04 27
2988.17 21
2988.29 13
2988.42 6
2988.54 0
2988.67 0
2988.80 0
2988.92 0
2989.05 0
2989.17 6
2989.30 13
2989.42 20
2989.55 26
2989.67 30
2989.80 33
2989.92 33
2990.05 31
2990.17 29
2990.30 26
2990.42 24
2990.55 24
2990.67 25
2990.80 27
2990.93 30
2991.05 33
2991.18 35
2991.30 37
2991.43 38
2991.55 38
2991.68 37
2991.80 36
2991.93 35
2992.05 33
2992.18 31
2992.30 30
2992.43 28
2992.55 27
2992.68 27
2992.81 27
2992.93 26
2993.06 25
2993.18 24
2993.31 22
2993.43 20
2993.56 18
2993.68 16
2993.81 16
2993.93 16
2994.06 17
2994.18 18
2994.31 19
2994.44 19
2994.56 20
2994.69 21
2994.81 23
2994.94 25
2995.06 28
2995.19 31
2995.31 33
2995.44 35
2995.56 35
2995.69 33
2995.81 30
2995.94 26
2996.07 22
2996.19 17
2996.32 13
2996.44 10
2996.57 7
2996.69 6
2996.82 5
2996.94 4
2997.07 4
2997.19 6
2997.32 8
2997.45 13
2997.57 18
2997.70 25
2997.82 32
2997.95 39
2998.07 45
2998.20 48
2998.32 50
2998.45 50
2998.57 47
2998.70 43
2998.83 37
2998.95 32
2999.08 26
2999.20 22
2999.33 19
2999.45 17
2999.58 17
2999.70 18
2999.83 20
2999.96 21
3000.08 23
3000.21 25
3000.33 29
3000.46 32
3000.58 36
3000.71 39
3000.83 41
3000.96 41
3001.08 40
3001.21 38
3001.34 37
3001.46 36
3001.59 38
3001.71 41
3001.84 46
3001.96 52
3002.09 57
3002.21 62
3002.34 66
3002.47 67
3002.59 68
3002.72 67
3002.84 66
3002.97 63
3003.09 60
3003.22 55
3003.34 51
3003.47 46
3003.60 42
3003.72 39
3003.85 37
3003.97 36
3004.10 37
3004.22 37
3004.35 37
3004.48 37
3004.60 37
3004.73 37
3004.85 38
3004.98 39
3005.10 42
3005.23 47
3005.35 53
3005.48 60
3005.61 67
3005.73 74
3005.86 79
3005.98 81
3006.11 80
3006.23 76
3006.36 69
3006.49 60
3006.61 52
3006.74 45
3006.86 40
3006.99 38
3007.11 37
3007.24 38
3007.36 39
3007.49 39
3007.62 39
3007.74 39
3007.87 39
3007.99 39
3008.12 40
3008.24 41
3008.37 43
3008.50 45
3008.62 46
3008.75 48
3008.87 50
3009.00 52
3009.12 55
3009.25 57
3009.38 60
3009.50 62
3009.63 63
3009.75 62
3009.88 60
3010.00 56
3010.13 52
3010.26 48
3010.38 45
3010.51 43
3010.63 43
3010.76 44
3010.88 46
3011.01 49
3011.14 51
3011.26 52
3011.39 52
3011.51 51
3011.64 48
3011.76 46
3011.89 44
3012.02 43
3012.14 44
3012.27 45
3012.39 47
3012.52 49
3012.65 49
3012.77 49
3012.90 46
3013.02 41
3013.15 35
3013.27 28
3013.40 22
3013.53 17
3013.65 14
3013.78 14
3013.90 15
3014.03 19
3014.15 23
3014.28 29
3014.41 35
3014.53 42
3014.66 48
3014.78 53
3014.91 57
3015.04 59
3015.16 59
3015.29 57
3015.41 54
3015.54 48
3015.66 42
3015.79 36
3015.92 30
3016.04 26
3016.17 23
3016.29 23
3016.42 26
3016.55 31
3016.67 38
3016.80 46
3016.92 54
3017.05 60
3017.17 64
3017.30 66
3017.43 66
3017.55 64
3017.68 62
3017.80 59
3017.93 57
3018.06 55
3018.18 54
3018.31 53
3018.43 52
3018.56 52
3018.69 51
3018.81 51
3018.94 50
3019.06 48
3019.19 46
3019.32 44
3019.44 41
3019.57 39
3019.69 37
3019.82 36
3019.94 35
3020.07 35
3020.20 36
3020.32 37
3020.45 38
3020.57 41
3020.70 44
3020.83 48
3020.95 52
3021.08 56
3021.20 60
3021.33 62
3021.46 63
3021.58 63
3021.71 61
3021.83 59
3021.96 56
3022.09 53
3022.21 49
3022.34 46
3022.46 42
3022.59 37
3022.72 32
3022.84 28
3022.97 26
3023.09 26
3023.22 30
3023.35 36
3023.47 44
3023.60 54
3023.72 64
3023.85 73
3023.98 79
3024.10 84
3024.23 88
3024.35 90
3024.48 91
3024.61 91
3024.73 90
3024.86 89
3024.98 88
3025.11 86
3025.24 83
3025.36 80
3025.49 77
3025.61 73
3025.74 68
3025.87 63
3025.99 57
3026.12 50
3026.24 42
3026.37 34
3026.50 25
3026.62 16
3026.75 8
3026.87 2
3027.00 0
3027.13 0
3027.25 0
3027.38 1
3027.51 8
3027.63 16
3027.76 24
3027.88 32
3028.01 39
3028.14 45
3028.26 48
3028.39 50
3028.51 50
3028.64 50
3028.77 48
3028.89 45
3029.02 42
3029.14 39
3029.27 36
3029.40 32
3029.52 28
3029.65 23
3029.78 19
3029.90 14
3030.03 9
3030.15 3
3030.28 0
3030.41 0
3030.53 0
3030.66 0
3030.78 0
3030.91 0
3031.04 0
3031.16 0
3031.29 4
3031.42 10
3031.54 16
3031.67 21
3031.79 25
3031.92 29
3032.05 31
3032.17 33
3032.30 34
3032.42 35
3032.55 36
3032.68 38
3032.80 40
3032.93 42
3033.06 45
3033.18 48
3033.31 50
3033.43 51
3033.56 51
3033.69 50
3033.81 47
3033.94 44
3034.07 41
3034.19 37
3034.32 34
3034.44 30
3034.57 26
3034.70 22
3034.82 19
3034.95 16
3035.08 15
3035.20 14
3035.33 15
3035.45 17
3035.58 19
3035.71 21
3035.83 24
3035.96 26
3036.09 28
3036.21 29
3036.34 29
3036.46 28
3036.59 26
3036.72 23
3036.84 20
3036.97 18
3037.10 18
3037.22 19
3037.35 21
3037.47 24
3037.60 27
3037.73 30
3037.85 33
3037.98 35
3038.11 37
3038.23 39
3038.36 41
3038.48 43
3038.61 45
3038.74 46
3038.86 46
3038.99 45
3039.12 43
3039.24 40
3039.37 38
3039.50 36
3039.62 36
3039.75 35
3039.87 35
3040.00 34
3040.13 34
3040.25 33
3040.38 32
3040.51 32
3040.63 33
3040.76 35
3040.89 40
3041.01 45
3041.14 51
3041.26 57
3041.39 62
3041.52 64
3041.64 65
3041.77 64
3041.90 61
3042.02 57
3042.15 52
3042.28 48
3042.40 44
3042.53 40
3042.65 38
3042.78 36
3042.91 35
3043.03 34
3043.16 34
3043.29 33
3043.41 32
3043.54 31
3043.67 29
3043.79 28
3043.92 28
3044.05 29
3044.17 31
3044.30 33
3044.42 37
3044.55 39
3044.68 41
3044.80 42
3044.93 42
3045.06 41
3045.18 40
3045.31 39
3045.44 40
3045.56 41
3045.69 43
3045.82 44
3045.94 45
3046.07 45
3046.19 44
3046.32 42
3046.45 39
3046.57 36
3046.70 33
3046.83 31
3046.95 31
3047.08 33
3047.21 36
3047.33 41
3047.46 48
3047.59 54
3047.71 61
3047.84 66
3047.97 69
3048.09 70
3048.22 69
3048.35 65
3048.47 61
3048.60 56
3048.72 52
3048.85 50
3048.98 49
3049.10 51
3049.23 54
3049.36 57
3049.48 60
3049.61 62
3049.74 61
3049.86 59
3049.99 55
3050.12 50
3050.24 45
3050.37 40
3050.50 34
3050.62 30
3050.75 26
3050.88 24
3051.00 23
3051.13 23
3051.26 25
3051.38 27
3051.51 30
3051.64 32
3051.76 33
3051.89 32
3052.02 30
3052.14 27
3052.27 23
3052.40 19
3052.52 14
3052.65 9
3052.78 6
3052.90 3
3053.03 2
3053.16 1
3053.28 3
3053.41 5
3053.54 7
3053.66 10
3053.79 12
3053.91 15
3054.04 17
3054.17 19
3054.29 20
3054.42 22
3054.55 23
3054.67 23
3054.80 22
3054.93 20
3055.05 18
3055.18 15
3055.31 13
3055.43 10
3055.56 9
3055.69 7
3055.81 5
3055.94 3
3056.07 0
3056.19 0
3056.32 0
3056.45 0
3056.57 0
3056.70 0
3056.83 0
3056.95 0
3057.08 1
3057.21 3
3057.34 6
3057.46 8
3057.59 10
3057.72 11
3057.84 12
3057.97 13
3058.10 14
3058.22 14
3058.35 14
3058.48 15
3058.60 18
3058.73 22
3058.86 27
3058.98 34
3059.11 41
3059.24 46
3059.36 50
3059.49 51
3059.62 49
3059.74 44
3059.87 37
3060.00 30
3060.12 24
3060.25 19
3060.38 16
3060.50 15
3060.63 16
3060.76 17
3060.88 19
3061.01 20
3061.14 20
3061.26 19
3061.39 19
3061.52 18
3061.64 18
3061.77 18
3061.90 18
3062.03 18
3062.15 17
3062.28 16
3062.41 14
3062.53 12
3062.66 11
3062.79 11
3062.91 12
3063.04 14
3063.17 18
3063.29 21
3063.42 25
3063.55 29
3063.67 32
3063.80 35
3063.93 39
3064.05 43
3064.18 48
3064.31 53
3064.43 58
3064.56 62
3064.69 66
3064.82 69
3064.94 72
3065.07 75
3065.20 77
3065.32 80
3065.45 84
3065.58 88
3065.70 93
3065.83 98
3065.96 102
3066.08 106
3066.21 109
3066.34 111
3066.46 112
3066.59 111
3066.72 111
3066.85 110
3066.97 109
3067.10 109
3067.23 109
3067.35 108
3067.48 108
3067.61 107
3067.73 106
3067.86 105
3067.99 104
3068.11 104
3068.24 105
3068.37 107
3068.50 111
3068.62 116
3068.75 123
3068.88 129
3069.00 134
3069.13 138
3069.26 140
3069.38 141
3069.51 141
3069.64 140
3069.77 139
3069.89 138
3070.02 136
3070.15 135
3070.27 133
3070.40 129
3070.53 125
3070.65 119
3070.78 113
3070.91 108
3071.03 103
3071.16 100
3071.29 99
3071.42 99
3071.54 99
3071.67 99
3071.80 97
3071.92 92
3072.05 84
3072.18 74
3072.30 64
3072.43 54
3072.56 45
3072.69 40
3072.81 36
3072.94 35
3073.07 34
3073.19 33
3073.32 32
3073.45 29
3073.58 26
3073.70 24
3073.83 23
3073.96 24
3074.08 26
3074.21 30
3074.34 34
3074.46 38
3074.59 41
3074.72 42
3074.85 42
3074.97 40
3075.10 38
3075.23 36
3075.35 34
3075.48 32
3075.61 31
3075.74 30
3075.86 30
3075.99 30
3076.12 31
3076.24 33
3076.37 36
3076.50 41
3076.63 47
3076.75 53
3076.88 58
3077.01 63
3077.13 66
3077.26 68
3077.39 69
3077.51 70
3077.64 71
3077.77 73
3077.90 74
3078.02 74
3078.15 74
3078.28 72
3078.40 68
3078.53 64
3078.66 59
3078.79 54
3078.91 49
3079.04 46
3079.17 44
3079.29 44
3079.42 44
3079.55 45
3079.68 46
3079.80 48
3079.93 49
3080.06 49
3080.19 49
3080.31 48
3080.44 47
3080.57 45
3080.69 44
3080.82 45
3080.95 47
3081.08 50
3081.20 55
3081.33 59
3081.46 63
3081.58 67
3081.71 70
3081.84 72
3081.97 73
3082.09 75
3082.22 77
3082.35 78
3082.47 78
3082.60 77
3082.73 73
3082.86 68
3082.98 62
3083.11 57
3083.24 54
3083.37 52
3083.49 53
3083.62 55
3083.75 58
3083.87 59
3084.00 58
3084.13 55
3084.26 50
3084.38 43
3084.51 36
3084.64 29
3084.77 24
3084.89 20
3085.02 18
3085.15 17
3085.27 16
3085.40 16
3085.53 14
3085.66 13
3085.78 11
3085.91 10
3086.04 10
3086.17 11
3086.29 13
3086.42 16
3086.55 18
3086.67 19
3086.80 21
3086.93 21
3087.06 21
3087.18 22
3087.31 22
3087.44 23
3087.57 24
3087.69 26
3087.82 28
3087.95 32
3088.08 37
3088.20 43
3088.33 50
3088.46 58
3088.58 65
3088.71 72
3088.84 78
3088.97 81
3089.09 83
3089.22 83
3089.35 82
3089.48 81
3089.60 79
3089.73 79
3089.86 80
3089.99 82
3090.11 85
3090.24 88
3090.37 89
3090.50 89
3090.62 86
3090.75 83
3090.88 80
3091.01 78
3091.13 78
3091.26 80
3091.39 84
3091.51 88
3091.64 92
3091.77 94
3091.90 94
3092.02 90
3092.15 85
3092.28 77
3092.41 68
3092.53 58
3092.66 50
3092.79 43
3092.92 38
3093.04 35
3093.17 36
3093.30 39
3093.43 44
3093.55 49
3093.68 53
3093.81 54
3093.94 54
3094.06 51
3094.19 46
3094.32 40
3094.45 36
3094.57 32
3094.70 31
3094.83 31
3094.96 32
3095.08 32
3095.21 32
3095.34 31
3095.47 28
3095.59 24
3095.72 20
3095.85 16
3095.98 14
3096.10 13
3096.23 14
3096.36 16
3096.49 19
3096.61 22
3096.74 24
3096.87 25
3097.00 24
3097.12 22
3097.25 20
3097.38 18
3097.51 16
3097.63 16
3097.76 17
3097.89 18
3098.02 19
3098.14 20
3098.27 21
3098.40 22
3098.53 22
3098.65 22
3098.78 22
3098.91 22
3099.04 23
3099.16 23
3099.29 24
3099.42 24
3099.55 24
3099.67 22
3099.80 20
3099.93 17
3100.06 13
3100.19 9
3100.31 5
3100.44 3
3100.57 1
3100.70 1
3100.82 2
3100.95 3
3101.08 4
3101.21 4
3101.33 4
3101.46 3
3101.59 2
3101.72 1
3101.84 2
3101.97 3
3102.10 6
3102.23 9
3102.35 14
3102.48 19
3102.61 23
3102.74 26
3102.87 29
3102.99 31
3103.12 33
3103.25 35
3103.38 37
3103.50 40
3103.63 43
3103.76 46
3103.89 48
3104.01 50
3104.14 50
3104.27 49
3104.40 47
3104.52 44
3104.65 40
3104.78 35
3104.91 30
3105.04 24
3105.16 19
3105.29 14
3105.42 10
3105.55 5
3105.67 0
3105.80 0
3105.93 0
3106.06 0
3106.19 0
3106.31 0
3106.44 0
3106.57 0
3106.70 1
3106.82 9
3106.95 15
3107.08 21
3107.21 25
3107.33 26
3107.46 26
3107.59 25
3107.72 22
3107.85 20
3107.97 17
3108.10 15
3108.23 14
3108.36 14
3108.48 15
3108.61 17
3108.74 19
3108.87 22
3109.00 25
3109.12 28
3109.25 31
3109.38 34
3109.51 37
3109.63 40
3109.76 43
3109.89 45
3110.02 47
3110.15 49
3110.27 50
3110.40 51
3110.53 51
3110.66 50
3110.78 48
3110.91 46
3111.04 44
3111.17 42
3111.30 40
3111.42 40
3111.55 40
3111.68 42
3111.81 44
3111.94 47
3112.06 49
3112.19 51
3112.32 53
3112.45 53
3112.57 53
3112.70 51
3112.83 49
3112.96 46
3113.09 42
3113.21 37
3113.34 31
3113.47 25
3113.60 19
3113.73 13
3113.85 7
3113.98 4
3114.11 2
3114.24 2
3114.36 3
3114.49 6
3114.62 8
3114.75 11
3114.88 12
3115.00 12
3115.13 12
3115.26 12
3115.39 12
3115.52 13
3115.64 14
3115.77 16
3115.90 18
3116.03 20
3116.16 21
3116.28 23
3116.41 25
3116.54 27
3116.67 29
3116.79 32
3116.92 35
3117.05 39
3117.18 42
3117.31 45
3117.43 47
3117.56 47
3117.69 46
3117.82 43
3117.95 40
3118.07 36
3118.20 34
3118.33 32
3118.46 30
3118.59 30
3118.71 29
3118.84 28
3118.97 27
3119.10 26
3119.23 26
3119.35 27
3119.48 30
3119.61 33
3119.74 37
3119.87 41
3119.99 44
3120.12 46
3120.25 46
3120.38 46
3120.51 45
3120.63 45
3120.76 45
3120.89 45
3121.02 45
3121.15 45
3121.27 42
3121.40 38
3121.53 33
3121.66 27
3121.79 21
3121.91 16
3122.04 14
3122.17 15
3122.30 17
3122.43 21
3122.55 27
3122.68 32
3122.81 37
3122.94 41
3123.07 43
3123.19 45
3123.32 47
3123.45 48
3123.58 49
3123.71 50
3123.84 52
3123.96 54
3124.09 57
3124.22 61
3124.35 64
3124.48 66
3124.60 68
3124.73 68
3124.86 66
3124.99 63
3125.12 59
3125.24 55
3125.37 50
3125.50 46
3125.63 44
3125.76 43
3125.88 44
3126.01 45
3126.14 46
3126.27 48
3126.40 49
3126.53 50
3126.65 50
3126.78 50
3126.91 50
3127.04 50
3127.17 50
3127.29 49
3127.42 46
3127.55 43
3127.68 39
3127.81 34
3127.94 31
3128.06 31
3128.19 33
3128.32 39
3128.45 47
3128.58 57
3128.70 66
3128.83 74
3128.96 79
3129.09 82
3129.22 81
3129.35 79
3129.47 75
3129.60 70
3129.73 66
3129.86 62
3129.99 58
3130.11 54
3130.24 52
3130.37 49
3130.50 46
3130.63 43
3130.76 40
3130.88 36
3131.01 32
3131.14 29
3131.27 26
3131.40 24
3131.52 23
3131.65 24
3131.78 25
3131.91 28
3132.04 32
3132.17 36
3132.29 42
3132.42 49
3132.55 56
3132.68 63
3132.81 69
3132.94 73
3133.06 76
3133.19 77
3133.32 75
3133.45 72
3133.58 69
3133.71 66
3133.83 63
3133.96 63
3134.09 65
3134.22 70
3134.35 76
3134.48 83
3134.60 89
3134.73 94
3134.86 97
3134.99 98
3135.12 97
3135.24 93
3135.37 89
3135.50 83
3135.63 76
3135.76 69
3135.89 63
3136.01 57
3136.14 52
3136.27 48
3136.40 46
3136.53 45
3136.66 45
3136.78 46
3136.91 48
3137.04 51
3137.17 54
3137.30 58
3137.43 62
3137.56 66
3137.68 70
3137.81 74
3137.94 78
3138.07 80
3138.20 82
3138.33 82
3138.45 80
3138.58 77
3138.71 73
3138.84 67
3138.97 61
3139.10 55
3139.22 50
3139.35 47
3139.48 46
3139.61 48
3139.74 52
3139.87 58
3139.99 64
3140.12 71
3140.25 76
3140.38 80
3140.51 83
3140.64 84
3140.76 86
3140.89 87
3141.02 88
3141.15 89
3141.28 88
3141.41 85
3141.54 80
3141.66 73
3141.79 66
3141.92 58
3142.05 52
3142.18 48
3142.31 46
3142.43 48
3142.56 53
3142.69 61
3142.82 71
3142.95 83
3143.08 95
3143.21 108
3143.33 120
3143.46 131
3143.59 139
3143.72 144
3143.85 145
3143.98 144
3144.10 140
3144.23 135
3144.36 129
3144.49 124
3144.62 120
3144.75 118
3144.88 117
3145.00 118
3145.13 120
3145.26 122
3145.39 124
3145.52 124
3145.65 122
3145.78 119
3145.90 115
3146.03 110
3146.16 106
3146.29 102
3146.42 100
3146.55 99
3146.68 99
3146.80 99
3146.93 99
3147.06 99
3147.19 99
3147.32 98
3147.45 98
3147.58 96
3147.70 92
3147.83 86
3147.96 80
3148.09 73
3148.22 68
3148.35 64
3148.48 62
3148.60 63
3148.73 65
3148.86 69
3148.99 72
3149.12 73
3149.25 74
3149.38 74
3149.50 75
3149.63 76
3149.76 78
3149.89 82
3150.02 88
3150.15 93
3150.28 97
3150.40 100
3150.53 100
3150.66 98
3150.79 94
3150.92 90
3151.05 86
3151.18 83
3151.30 79
3151.43 75
3151.56 71
3151.69 67
3151.82 61
3151.95 56
3152.08 52
3152.21 48
3152.33 46
3152.46 44
3152.59 43
3152.72 43
3152.85 44
3152.98 47
3153.11 51
3153.23 57
3153.36 63
3153.49 69
3153.62 74
3153.75 78
3153.88 80
3154.01 82
3154.14 83
3154.26 83
3154.39 84
3154.52 84
3154.65 85
3154.78 86
3154.91 87
3155.04 88
3155.17 89
3155.29 91
3155.42 92
3155.55 93
3155.68 92
3155.81 91
3155.94 88
3156.07 86
3156.20 85
3156.32 85
3156.45 86
3156.58 88
3156.71 91
3156.84 93
3156.97 95
3157.10 96
3157.23 96
3157.35 95
3157.48 96
3157.61 97
3157.74 100
3157.87 103
3158.00 105
3158.13 106
3158.26 105
3158.38 101
3158.51 95
3158.64 87
3158.77 80
3158.90 73
3159.03 68
3159.16 64
3159.29 61
3159.41 60
3159.54 59
3159.67 59
3159.80 60
3159.93 63
3160.06 67
3160.19 72
3160.32 79
3160.45 87
3160.57 94
3160.70 100
3160.83 106
3160.96 109
3161.09 112
3161.22 115
3161.35 116
3161.48 118
3161.60 119
3161.73 119
3161.86 118
3161.99 115
3162.12 111
3162.25 105
3162.38 99
3162.51 92
3162.64 84
3162.76 77
3162.89 70
3163.02 64
3163.15 59
3163.28 57
3163.41 57
3163.54 58
3163.67 61
3163.80 65
3163.92 68
3164.05 70
3164.18 71
3164.31 69
3164.44 67
3164.57 64
3164.70 61
3164.83 60
3164.96 60
3165.08 62
3165.21 64
3165.34 66
3165.47 67
3165.60 66
3165.73 63
3165.86 59
3165.99 54
3166.12 49
3166.25 46
3166.37 44
3166.50 45
3166.63 47
3166.76 51
3166.89 55
3167.02 60
3167.15 65
3167.28 70
3167.41 73
3167.54 75
3167.66 76
3167.79 76
3167.92 75
3168.05 73
3168.18 70
3168.31 67
3168.44 64
3168.57 62
3168.70 60
3168.82 60
3168.95 60
3169.08 60
3169.21 60
3169.34 59
3169.47 58
3169.60 57
3169.73 55
3169.86 54
3169.99 54
3170.12 54
3170.24 55
3170.37 56
3170.50 56
3170.63 56
3170.76 56
3170.89 54
3171.02 53
3171.15 52
3171.28 51
3171.41 51
3171.53 50
3171.66 48
3171.79 46
3171.92 43
3172.05 39
3172.18 35
3172.31 32
3172.44 30
3172.57 30
3172.70 31
3172.83 34
3172.95 37
3173.08 40
3173.21 43
3173.34 45
3173.47 46
3173.60 46
3173.73 44
3173.86 42
3173.99 39
3174.12 36
3174.25 32
3174.37 29
3174.50 26
3174.63 23
3174.76 21
3174.89 19
3175.02 18
3175.15 15
3175.28 13
3175.41 9
3175.54 6
3175.67 2
3175.79 0
3175.92 0
3176.05 0
3176.18 0
3176.31 0
3176.44 0
3176.57 0
3176.70 2
3176.83 4
3176.96 5
3177.09 5
3177.22 4
3177.34 2
3177.47 0
3177.60 0
3177.73 0
3177.86 3
3177.99 8
3178.12 15
3178.25 22
3178.38 30
3178.51 37
3178.64 43
3178.77 48
3178.90 52
3179.02 55
3179.15 57
3179.28 59
3179.41 59
3179.54 59
3179.67 58
3179.80 57
3179.93 57
3180.06 57
3180.19 58
3180.32 60
3180.45 61
3180.58 63
3180.70 63
3180.83 63
3180.96 62
3181.09 60
3181.22 58
3181.35 55
3181.48 52
3181.61 49
3181.74 46
3181.87 43
3182.00 40
3182.13 37
3182.26 33
3182.38 30
3182.51 27
3182.64 25
3182.77 25
3182.90 26
3183.03 29
3183.16 32
3183.29 36
3183.42 41
3183.55 44
3183.68 47
3183.81 49
3183.94 50
3184.07 50
3184.19 50
3184.32 49
3184.45 46
3184.58 43
3184.71 38
3184.84 33
3184.97 27
3185.10 23
3185.23 19
3185.36 17
3185.49 17
3185.62 18
3185.75 19
3185.88 21
3186.01 22
3186.13 23
3186.26 24
3186.39 26
3186.52 27
3186.65 28
3186.78 29
3186.91 29
3187.04 27
3187.17 24
3187.30 20
3187.43 15
3187.56 9
3187.69 5
3187.82 1
3187.95 0
3188.08 0
3188.20 0
3188.33 0
3188.46 0
3188.59 0
3188.72 2
3188.85 6
3188.98 11
3189.11 16
3189.24 22
3189.37 26
3189.50 30
3189.63 34
3189.76 37
3189.89 39
3190.02 40
3190.15 41
3190.28 40
3190.41 39
3190.53 37
3190.66 36
3190.79 34
3190.92 34
3191.05 35
3191.18 36
3191.31 37
3191.44 39
3191.57 39
3191.70 40
3191.83 40
3191.96 40
3192.09 42
3192.22 44
3192.35 48
3192.48 52
3192.61 56
3192.74 59
3192.86 62
3192.99 66
3193.12 70
3193.25 77
3193.38 85
3193.51 94
3193.64 103
3193.77 110
3193.90 114
3194.03 116
3194.16 115
3194.29 112
3194.42 110
3194.55 110
3194.68 111
3194.81 114
3194.94 116
3195.07 118
3195.20 118
3195.33 115
3195.46 111
3195.58 106
3195.71 102
3195.84 97
3195.97 93
3196.10 89
3196.23 86
3196.36 82
3196.49 77
3196.62 73
3196.75 68
3196.88 65
3197.01 63
3197.14 62
3197.27 63
3197.40 65
3197.53 69
3197.66 73
3197.79 77
3197.92 80
3198.05 81
3198.18 81
3198.31 79
3198.44 77
3198.57 75
3198.69 73
3198.82 70
3198.95 68
3199.08 66
3199.21 63
3199.34 59
3199.47 55
3199.60 52
3199.73 51
3199.86 51
3199.99 52
3200.12 55
3200.25 56
3200.38 57
3200.51 55
3200.64 50
3200.77 44
3200.90 37
3201.03 30
3201.16 26
3201.29 24
3201.42 24
3201.55 25
3201.68 28
3201.81 30
3201.94 32
3202.07 33
3202.20 33
3202.32 33
3202.45 34
3202.58 36
3202.71 38
3202.84 41
3202.97 44
3203.10 47
3203.23 49
3203.36 49
3203.49 49
3203.62 47
3203.75 45
3203.88 43
3204.01 41
3204.14 40
3204.27 39
3204.40 39
3204.53 41
3204.66 44
3204.79 47
3204.92 52
3205.05 57
3205.18 62
3205.31 66
3205.44 70
3205.57 72
3205.70 74
3205.83 74
3205.96 72
3206.09 70
3206.22 67
3206.35 64
3206.48 60
3206.61 57
3206.74 55
3206.87 54
3207.00 55
3207.12 57
3207.25 60
3207.38 63
3207.51 66
3207.64 67
3207.77 67
3207.90 66
3208.03 64
3208.16 62
3208.29 61
3208.42 61
3208.55 62
3208.68 65
3208.81 69
3208.94 74
3209.07 78
3209.20 81
3209.33 81
3209.46 80
3209.59 76
3209.72 71
3209.85 64
3209.98 56
3210.11 49
3210.24 43
3210.37 38
3210.50 35
3210.63 35
3210.76 35
3210.89 37
3211.02 40
3211.15 43
3211.28 45
3211.41 48
3211.54 50
3211.67 52
3211.80 55
3211.93 58
3212.06 62
3212.19 66
3212.32 69
3212.45 71
3212.58 72
3212.71 71
3212.84 69
3212.97 66
3213.10 62
3213.23 57
3213.36 51
3213.49 44
3213.62 37
3213.75 30
3213.88 22
3214.01 15
3214.14 8
3214.27 3
3214.40 0
3214.53 0
3214.66 0
3214.79 0
3214.92 0
3215.05 0
3215.18 4
3215.31 7
3215.44 11
3215.57 13
3215.70 15
3215.83 16
3215.96 16
3216.09 15
3216.22 15
3216.35 15
3216.48 16
3216.61 18
3216.74 19
3216.87 21
3217.00 21
3217.13 21
3217.26 21
3217.39 20
3217.52 20
3217.65 21
3217.78 23
3217.91 26
3218.04 29
3218.17 32
3218.30 34
3218.43 36
3218.56 36
3218.69 36
3218.82 35
3218.95 34
3219.08 33
3219.21 32
3219.34 30
3219.47 29
3219.60 29
3219.73 29
3219.86 29
3219.99 31
3220.12 33
3220.25 36
3220.38 38
3220.51 40
3220.64 42
3220.77 43
3220.90 44
3221.03 44
3221.16 45
3221.29 47
3221.42 51
3221.55 55
3221.68 59
3221.81 63
3221.94 66
3222.07 66
3222.20 64
3222.33 60
3222.46 55
3222.59 50
3222.72 45
3222.85 42
3222.98 41
3223.11 42
3223.24 44
3223.37 47
3223.50 50
3223.63 54
3223.76 59
3223.89 63
3224.02 66
3224.15 67
3224.28 67
3224.41 65
3224.54 62
3224.67 57
3224.80 52
3224.93 46
3225.06 41
3225.19 37
3225.32 33
3225.45 29
3225.58 26
3225.71 24
3225.84 22
3225.97 21
3226.10 22
3226.23 23
3226.36 25
3226.49 28
3226.62 29
3226.75 30
3226.88 29
3227.01 26
3227.14 23
3227.27 18
3227.40 14
3227.53 10
3227.66 7
3227.79 5
3227.92 4
3228.05 3
3228.18 3
3228.31 3
3228.44 5
3228.57 7
3228.70 10
3228.84 13
3228.97 17
3229.10 19
3229.23 21
3229.36 22
3229.49 21
3229.62 20
3229.75 19
3229.88 17
3230.01 14
3230.14 11
3230.27 7
3230.40 3
3230.53 0
3230.66 0
3230.79 0
3230.92 0
3231.05 0
3231.18 0
3231.31 0
3231.44 0
3231.57 1
3231.70 3
3231.83 6
3231.96 8
3232.09 11
3232.22 13
3232.35 15
3232.48 17
3232.61 19
3232.74 20
3232.87 21
3233.00 21
3233.13 21
3233.26 21
3233.39 20
3233.52 20
3233.66 20
3233.79 20
3233.92 20
3234.05 20
3234.18 21
3234.31 22
3234.44 24
3234.57 27
3234.70 31
3234.83 36
3234.96 41
3235.09 46
3235.22 50
3235.35 53
3235.48 53
3235.61 52
3235.74 50
3235.87 47
3236.00 43
3236.13 39
3236.26 36
3236.39 34
3236.52 34
3236.65 35
3236.78 36
3236.91 39
3237.04 41
3237.17 42
3237.31 42
3237.44 41
3237.57 37
3237.70 33
3237.83 27
3237.96 20
3238.09 14
3238.22 9
3238.35 6
3238.48 6
3238.61 10
3238.74 15
3238.87 22
3239.00 29
3239.13 34
3239.26 37
3239.39 38
3239.52 36
3239.65 33
3239.78 29
3239.91 26
3240.04 24
3240.17 22
3240.30 21
3240.44 21
3240.57 20
3240.70 19
3240.83 18
3240.96 16
3241.09 15
3241.22 14
3241.35 14
3241.48 16
3241.61 19
3241.74 24
3241.87 30
3242.00 35
3242.13 40
3242.26 42
3242.39 42
3242.52 40
3242.65 38
3242.78 34
3242.91 31
3243.04 29
3243.18 28
3243.31 29
3243.44 31
3243.57 34
3243.70 37
3243.83 39
3243.96 41
3244.09 43
3244.22 43
3244.35 43
3244.48 43
3244.61 42
3244.74 42
3244.87 43
3245.00 44
3245.13 46
3245.26 48
3245.39 50
3245.52 51
3245.66 51
3245.79 50
3245.92 49
3246.05 48
3246.18 48
3246.31 49
3246.44 50
3246.57 52
3246.70 54
3246.83 55
3246.96 56
3247.09 56
3247.22 55
3247.35 55
3247.48 56
3247.61 58
3247.74 61
3247.88 64
3248.01 67
3248.14 69
3248.27 69
3248.40 67
3248.53 63
3248.66 57
3248.79 51
3248.92 46
3249.05 43
3249.18 42
3249.31 42
3249.44 42
3249.57 42
3249.70 41
3249.83 37
3249.97 30
3250.10 21
3250.23 12
3250.36 2
3250.49 0
3250.62 0
3250.75 0
3250.88 0
3251.01 0
3251.14 0
3251.27 0
3251.40 0
3251.53 5
3251.66 11
3251.79 16
3251.93 20
3252.06 23
3252.19 24
3252.32 23
3252.45 20
3252.58 16
3252.71 11
3252.84 7
3252.97 3
3253.10 2
3253.23 2
3253.36 3
3253.49 5
3253.62 7
3253.76 9
3253.89 10
3254.02 12
3254.15 13
3254.28 16
3254.41 20
3254.54 25
3254.67 31
3254.80 36
3254.93 40
3255.06 42
3255.19 42
3255.32 41
3255.45 38
3255.59 36
3255.72 33
3255.85 30
3255.98 28
3256.11 25
3256.24 22
3256.37 18
3256.50 13
3256.63 8
3256.76 3
3256.89 0
3257.02 0
3257.15 0
3257.29 0
3257.42 0
3257.55 1
3257.68 5
3257.81 11
3257.94 16
3258.07 20
3258.20 24
3258.33 27
3258.46 29
3258.59 30
3258.72 30
3258.86 29
3258.99 27
3259.12 24
3259.25 19
3259.38 14
3259.51 8
3259.64 2
3259.77 0
3259.90 0
3260.03 0
3260.16 0
3260.29 0
3260.43 3
3260.56 6
3260.69 9
3260.82 11
3260.95 11
3261.08 11
3261.21 10
3261.34 9
3261.47 9
3261.60 8
3261.73 8
3261.87 8
3262.00 8
3262.13 7
3262.26 7
3262.39 7
3262.52 7
3262.65 8
3262.78 10
3262.91 13
3263.04 17
3263.17 21
3263.31 26
3263.44 30
3263.57 33
3263.70 34
3263.83 34
3263.96 33
3264.09 32
3264.22 30
3264.35 29
3264.48 28
3264.61 29
3264.75 32
3264.88 36
3265.01 42
3265.14 48
3265.27 55
3265.40 61
3265.53 66
3265.66 68
3265.79 67
3265.92 63
3266.05 57
3266.19 51
3266.32 44
3266.45 40
3266.58 38
3266.71 38
3266.84 41
3266.97 45
3267.10 49
3267.23 53
3267.36 57
3267.50 58
3267.63 58
3267.76 57
3267.89 53
3268.02 49
3268.15 44
3268.28 38
3268.41 32
3268.54 27
3268.67 22
3268.81 19
3268.94 18
3269.07 18
3269.20 18
3269.33 19
3269.46 20
3269.59 21
3269.72 22
3269.85 22
3269.99 22
3270.12 23
3270.25 24
3270.38 26
3270.51 27
3270.64 28
3270.77 28
3270.90 29
3271.03 29
3271.16 30
3271.30 33
3271.43 36
3271.56 40
3271.69 45
3271.82 50
3271.95 54
3272.08 57
3272.21 59
3272.34 60
3272.48 60
3272.61 59
3272.74 57
3272.87 54
3273.00 51
3273.13 48
3273.26 45
3273.39 42
3273.52 40
3273.66 39
3273.79 39
3273.92 38
3274.05 36
3274.18 34
3274.31 31
3274.44 28
3274.57 26
3274.70 25
3274.84 26
3274.97 29
3275.10 34
3275.23 42
3275.36 50
3275.49 60
3275.62 69
3275.75 77
3275.89 82
3276.02 84
3276.15 83
3276.28 80
3276.41 75
3276.54 69
3276.67 65
3276.80 62
3276.93 61
3277.07 62
3277.20 65
3277.33 69
3277.46 72
3277.59 73
3277.72 72
3277.85 70
3277.98 67
3278.12 63
3278.25 60
3278.38 59
3278.51 58
3278.64 58
3278.77 58
3278.90 57
3279.03 55
3279.17 52
3279.30 48
3279.43 44
3279.56 41
3279.69 38
3279.82 38
3279.95 38
3280.08 39
3280.22 41
3280.35 44
3280.48 46
3280.61 47
3280.74 48
3280.87 49
3281.00 49
3281.13 49
3281.27 49
3281.40 50
3281.53 52
3281.66 54
3281.79 56
3281.92 58
3282.05 60
3282.18 60
3282.32 60
3282.45 59
3282.58 57
3282.71 55
3282.84 53
3282.97 52
3283.10 52
3283.23 53
3283.37 53
3283.50 53
3283.63 53
3283.76 52
3283.89 51
3284.02 50
3284.15 49
3284.29 48
3284.42 48
3284.55 49
3284.68 50
3284.81 52
3284.94 55
3285.07 58
3285.20 62
3285.34 67
3285.47 71
3285.60 75
3285.73 78
3285.86 79
3285.99 77
3286.12 72
3286.26 66
3286.39 58
3286.52 50
3286.65 43
3286.78 39
3286.91 36
3287.04 36
3287.18 37
3287.31 38
3287.44 39
3287.57 39
3287.70 39
3287.83 38
3287.96 37
3288.10 38
3288.23 39
3288.36 41
3288.49 43
3288.62 45
3288.75 45
3288.88 44
3289.02 40
3289.15 35
3289.28 30
3289.41 26
3289.54 24
3289.67 26
3289.80 31
3289.94 39
3290.07 49
3290.20 59
3290.33 68
3290.46 75
3290.59 80
3290.72 83
3290.86 85
3290.99 88
3291.12 92
3291.25 96
3291.38 101
3291.51 106
3291.64 109
3291.78 111
3291.91 110
3292.04 107
3292.17 104
3292.30 100
3292.43 97
3292.56 95
3292.70 94
3292.83 94
3292.96 95
3293.09 96
3293.22 97
3293.35 98
3293.49 97
3293.62 97
3293.75 95
3293.88 94
3294.01 92
3294.14 91
3294.27 89
3294.41 87
3294.54 85
3294.67 82
3294.80 79
3294.93 74
3295.06 69
3295.20 64
3295.33 60
3295.46 56
3295.59 54
3295.72 54
3295.85 55
3295.98 58
3296.12 61
3296.25 63
3296.38 65
3296.51 66
3296.64 67
3296.77 66
3296.91 66
3297.04 65
3297.17 64
3297.30 62
3297.43 59
3297.56 55
3297.70 52
3297.83 49
3297.96 48
3298.09 47
3298.22 47
3298.35 48
3298.48 49
3298.62 49
3298.75 49
3298.88 47
3299.01 44
3299.14 40
3299.27 37
3299.41 34
3299.54 34
3299.67 35
3299.80 37
3299.93 41
3300.06 45
3300.20 48
3300.33 49
3300.46 49
3300.59 48
3300.72 45
3300.85 42
3300.99 38
3301.12 36
3301.25 34
3301.38 33
3301.51 32
3301.64 32
3301.78 32
3301.91 31
3302.04 31
3302.17 31
3302.30 31
3302.43 31
3302.57 31
3302.70 31
3302.83 31
3302.96 31
3303.09 31
3303.22 31
3303.36 31
3303.49 32
3303.62 34
3303.75 37
3303.88 40
3304.02 43
3304.15 46
3304.28 48
3304.41 50
3304.54 51
3304.67 52
3304.81 53
3304.94 54
3305.07 54
3305.20 55
3305.33 56
3305.46 57
3305.60 57
3305.73 57
3305.86 56
3305.99 54
3306.12 52
3306.26 48
3306.39 44
3306.52 39
3306.65 35
3306.78 30
3306.91 27
3307.05 25
3307.18 26
3307.31 28
3307.44 32
3307.57 37
3307.70 43
3307.84 48
3307.97 52
3308.10 55
3308.23 55
3308.36 55
3308.50 54
3308.63 52
3308.76 51
3308.89 50
3309.02 49
3309.15 48
3309.29 45
3309.42 41
3309.55 36
3309.68 30
3309.81 24
3309.95 19
3310.08 15
3310.21 12
3310.34 11
3310.47 10
3310.61 10
3310.74 10
3310.87 9
3311.00 8
3311.13 7
3311.26 6
3311.40 6
3311.53 7
3311.66 9
3311.79 12
3311.92 17
3312.06 23
3312.19 29
3312.32 35
3312.45 42
3312.58 48
3312.72 54
3312.85 60
3312.98 67
3313.11 73
3313.24 78
3313.37 83
3313.51 86
3313.64 87
3313.77 87
3313.90 85
3314.03 82
3314.17 79
3314.30 76
3314.43 73
3314.56 70
3314.69 67
3314.83 64
3314.96 61
3315.09 58
3315.22 55
3315.35 51
3315.49 47
3315.62 42
3315.75 37
3315.88 33
3316.01 29
3316.15 26
3316.28 24
3316.41 22
3316.54 21
3316.67 21
3316.81 20
3316.94 19
3317.07 18
3317.20 17
3317.33 17
3317.47 17
3317.60 18
3317.73 20
3317.86 23
3317.99 25
3318.13 27
3318.26 28
3318.39 28
3318.52 28
3318.65 27
3318.79 27
3318.92 27
3319.05 28
3319.18 29
3319.31 31
3319.45 32
3319.58 32
3319.71 32
3319.84 30
3319.97 29
3320.11 28
3320.24 29
3320.37 31
3320.50 35
3320.63 40
3320.77 45
3320.90 48
3321.03 51
3321.16 51
3321.29 50
3321.43 48
3321.56 45
3321.69 42
3321.82 39
3321.96 37
3322.09 35
3322.22 33
3322.35 31
3322.48 29
3322.62 27
3322.75 26
3322.88 26
3323.01 28
3323.14 32
3323.28 37
3323.41 43
3323.54 50
3323.67 57
3323.80 63
3323.94 67
3324.07 71
3324.20 74
3324.33 76
3324.47 76
3324.60 76
3324.73 75
3324.86 73
3324.99 70
3325.13 66
3325.26 62
3325.39 58
3325.52 54
3325.65 51
3325.79 49
3325.92 48
3326.05 48
3326.18 48
3326.32 48
3326.45 47
3326.58 47
3326.71 47
3326.84 47
3326.98 47
3327.11 48
3327.24 49
3327.37 50
3327.51 50
3327.64 48
3327.77 46
3327.90 43
3328.03 40
3328.17 37
3328.30 36
3328.43 37
3328.56 38
3328.69 41
3328.83 44
3328.96 46
3329.09 47
3329.22 47
3329.36 46
3329.49 43
3329.62 39
3329.75 35
3329.89 30
3330.02 26
3330.15 23
3330.28 21
3330.41 20
3330.55 21
3330.68 22
3330.81 24
3330.94 27
3331.08 28
3331.21 29
3331.34 29
3331.47 27
3331.60 24
3331.74 21
3331.87 16
3332.00 11
3332.13 6
3332.27 1
3332.40 0
3332.53 0
3332.66 0
3332.80 0
3332.93 0
3333.06 0
3333.19 0
3333.32 1
3333.46 2
3333.59 3
3333.72 4
3333.85 5
3333.99 5
3334.12 6
3334.25 6
3334.38 6
3334.52 5
3334.65 5
3334.78 6
3334.91 8
3335.04 11
3335.18 15
3335.31 20
3335.44 24
3335.57 28
3335.71 30
3335.84 30
3335.97 28
3336.10 24
3336.24 20
3336.37 15
3336.50 11
3336.63 9
3336.77 8
3336.90 10
3337.03 13
3337.16 18
3337.30 24
3337.43 31
3337.56 38
3337.69 46
3337.82 53
3337.96 59
3338.09 64
3338.22 67
3338.35 68
3338.49 66
3338.62 62
3338.75 57
3338.88 50
3339.02 43
3339.15 37
3339.28 32
3339.41 30
3339.55 29
3339.68 30
3339.81 31
3339.94 33
3340.08 35
3340.21 35
3340.34 35
3340.47 34
3340.61 34
3340.74 33
3340.87 34
3341.00 34
3341.14 35
3341.27 34
3341.40 33
3341.53 30
3341.67 27
3341.80 24
3341.93 21
3342.06 19
3342.20 20
3342.33 21
3342.46 24
3342.59 27
3342.73 30
3342.86 32
3342.99 33
3343.12 32
3343.26 30
3343.39 26
3343.52 22
3343.65 18
3343.79 15
3343.92 14
3344.05 14
3344.18 16
3344.32 20
3344.45 24
3344.58 28
3344.71 32
3344.85 35
3344.98 38
3345.11 41
3345.24 43
3345.38 44
3345.51 44
3345.64 41
3345.77 37
3345.91 31
3346.04 25
3346.17 20
3346.30 16
3346.44 15
3346.57 18
3346.70 23
3346.83 29
3346.97 35
3347.10 40
3347.23 45
3347.36 48
3347.50 50
3347.63 52
3347.76 54
3347.90 57
3348.03 60
3348.16 63
3348.29 66
3348.43 68
3348.56 69
3348.69 68
3348.82 66
3348.96 63
3349.09 59
3349.22 55
3349.35 51
3349.49 47
3349.62 45
3349.75 45
3349.88 46
3350.02 48
3350.15 50
3350.28 50
3350.41 49
3350.55 46
3350.68 42
3350.81 37
3350.95 32
3351.08 27
3351.21 22
3351.34 19
3351.48 17
3351.61 16
3351.74 17
3351.87 19
3352.01 22
3352.14 27
3352.27 32
3352.41 37
3352.54 42
3352.67 45
3352.80 47
3352.94 48
3353.07 47
3353.20 45
3353.33 43
3353.47 41
3353.60 40
3353.73 39
3353.86 39
3354.00 40
3354.13 41
3354.26 43
3354.40 44
3354.53 46
3354.66 47
3354.79 48
3354.93 48
3355.06 47
3355.19 47
3355.33 46
3355.46 46
3355.59 46
3355.72 47
3355.86 49
3355.99 51
3356.12 54
3356.25 57
3356.39 60
3356.52 63
3356.65 67
3356.79 71
3356.92 75
3357.05 79
3357.18 83
3357.32 85
3357.45 86
3357.58 85
3357.71 82
3357.85 77
3357.98 72
3358.11 66
3358.25 59
3358.38 52
3358.51 45
3358.64 39
3358.78 33
3358.91 29
3359.04 25
3359.18 23
3359.31 22
3359.44 22
3359.57 23
3359.71 25
3359.84 26
3359.97 28
3360.11 30
3360.24 32
3360.37 35
3360.50 39
3360.64 44
3360.77 49
3360.90 55
3361.04 61
3361.17 67
3361.30 73
3361.43 77
3361.57 81
3361.70 85
3361.83 87
3361.97 89
3362.10 90
3362.23 89
3362.36 88
3362.50 85
3362.63 81
3362.76 75
3362.90 70
3363.03 64
3363.16 59
3363.29 53
3363.43 48
3363.56 43
3363.69 38
3363.83 33
3363.96 29
3364.09 27
3364.23 26
3364.36 27
3364.49 30
3364.62 34
3364.76 39
3364.89 44
3365.02 47
3365.16 49
3365.29 49
3365.42 47
3365.55 43
3365.69 38
3365.82 32
3365.95 27
3366.09 22
3366.22 20
3366.35 19
3366.49 20
3366.62 23
3366.75 28
3366.88 32
3367.02 36
3367.15 38
3367.28 38
3367.42 36
3367.55 33
3367.68 30
3367.82 28
3367.95 27
3368.08 27
3368.21 28
3368.35 31
3368.48 33
3368.61 35
3368.75 38
3368.88 39
3369.01 40
3369.15 40
3369.28 40
3369.41 40
3369.54 40
3369.68 40
3369.81 40
3369.94 41
3370.08 43
3370.21 45
3370.34 47
3370.48 49
3370.61 50
3370.74 50
3370.88 50
3371.01 48
3371.14 45
3371.27 41
3371.41 37
3371.54 34
3371.67 32
3371.81 33
3371.94 35
3372.07 40
3372.21 46
3372.34 52
3372.47 59
3372.61 65
3372.74 69
3372.87 72
3373.00 73
3373.14 72
3373.27 69
3373.40 66
3373.54 61
3373.67 56
3373.80 51
3373.94 46
3374.07 41
3374.20 38
3374.34 36
3374.47 35
3374.60 35
3374.73 35
3374.87 35
3375.00 35
3375.13 33
3375.27 31
3375.40 29
3375.53 27
3375.67 24
3375.80 23
3375.93 21
3376.07 21
3376.20 21
3376.33 22
3376.47 23
3376.60 26
3376.73 29
3376.87 33
3377.00 38
3377.13 43
3377.26 49
3377.40 54
3377.53 58
3377.66 61
3377.80 61
3377.93 60
3378.06 58
3378.20 53
3378.33 49
3378.46 44
3378.60 40
3378.73 36
3378.86 33
3379.00 30
3379.13 28
3379.26 27
3379.40 26
3379.53 26
3379.66 28
3379.80 30
3379.93 34
3380.06 38
3380.20 42
3380.33 44
3380.46 46
3380.60 45
3380.73 43
3380.86 39
3381.00 35
3381.13 30
3381.26 25
3381.39 22
3381.53 19
3381.66 17
3381.79 16
3381.93 17
3382.06 17
3382.19 18
3382.33 19
3382.46 20
3382.59 22
3382.73 23
3382.86 24
3382.99 26
3383.13 28
3383.26 29
3383.39 30
3383.53 30
3383.66 30
3383.79 30
3383.93 30
3384.06 31
3384.19 33
3384.33 35
3384.46 39
3384.59 42
3384.73 45
3384.86 47
3384.99 49
3385.13 49
3385.26 48
3385.39 46
3385.53 44
3385.66 41
3385.79 39
3385.93 37
3386.06 36
3386.19 37
3386.33 38
3386.46 40
3386.59 43
3386.73 45
3386.86 47
3386.99 47
3387.13 45
3387.26 43
3387.39 39
3387.53 35
3387.66 32
3387.79 30
3387.93 28
3388.06 26
3388.20 24
3388.33 22
3388.46 18
3388.60 14
3388.73 10
3388.86 7
3389.00 7
3389.13 9
3389.26 13
3389.40 19
3389.53 26
3389.66 33
3389.80 40
3389.93 44
3390.06 46
3390.20 46
3390.33 44
3390.46 41
3390.60 38
3390.73 36
3390.86 34
3391.00 34
3391.13 34
3391.26 36
3391.40 37
3391.53 38
3391.66 39
3391.80 39
3391.93 38
3392.06 37
3392.20 35
3392.33 34
3392.47 34
3392.60 34
3392.73 35
3392.87 36
3393.00 36
3393.13 36
3393.27 36
3393.40 34
3393.53 31
3393.67 28
3393.80 26
3393.93 25
3394.07 25
3394.20 28
3394.33 33
3394.47 39
3394.60 45
3394.73 51
3394.87 54
3395.00 56
3395.14 55
3395.27 53
3395.40 49
3395.54 46
3395.67 43
3395.80 41
3395.94 40
3396.07 39
3396.20 39
3396.34 39
3396.47 40
3396.60 41
3396.74 43
3396.87 47
3397.01 51
3397.14 57
3397.27 62
3397.41 67
3397.54 70
3397.67 71
3397.81 70
3397.94 67
3398.07 63
3398.21 59
3398.34 55
3398.47 52
3398.61 51
3398.74 50
3398.88 50
3399.01 49
3399.14 48
3399.28 45
3399.41 42
3399.54 39
3399.68 37
3399.81 35
3399.94 35
3400.08 36
3400.21 38
3400.35 40
3400.48 42
3400.61 44
3400.75 46
3400.88 46
3401.01 47
3401.15 46
3401.28 46
3401.41 46
3401.55 47
3401.68 49
3401.82 50
3401.95 50
3402.08 50
3402.22 49
3402.35 46
3402.48 44
3402.62 41
3402.75 40
3402.89 39
3403.02 40
3403.15 40
3403.29 40
3403.42 40
3403.55 39
3403.69 38
3403.82 36
3403.95 35
3404.09 35
3404.22 36
3404.36 39
3404.49 42
3404.62 45
3404.76 50
3404.89 54
3405.02 58
3405.16 61
3405.29 64
3405.43 66
3405.56 67
3405.69 68
3405.83 70
3405.96 71
3406.09 73
3406.23 75
3406.36 76
3406.50 77
3406.63 76
3406.76 75
3406.90 72
3407.03 70
3407.16 68
3407.30 67
3407.43 67
3407.57 68
3407.70 70
3407.83 72
3407.97 74
3408.10 76
3408.23 77
3408.37 80
3408.50 82
3408.64 85
3408.77 89
3408.90 92
3409.04 93
3409.17 93
3409.31 89
3409.44 84
3409.57 77
3409.71 70
3409.84 64
3409.97 61
3410.11 60
3410.24 60
3410.38 62
3410.51 62
3410.64 61
3410.78 57
3410.91 52
3411.05 45
3411.18 37
3411.31 30
3411.45 25
3411.58 22
3411.71 20
3411.85 21
3411.98 22
3412.12 24
3412.25 26
3412.38 27
3412.52 28
3412.65 28
3412.79 27
3412.92 24
3413.05 21
3413.19 16
3413.32 12
3413.46 8
3413.59 6
3413.72 5
3413.86 5
3413.99 7
3414.12 9
3414.26 13
3414.39 17
3414.53 21
3414.66 26
3414.79 31
3414.93 35
3415.06 39
3415.20 41
3415.33 43
3415.46 43
3415.60 42
3415.73 40
3415.87 38
3416.00 36
3416.13 34
3416.27 34
3416.40 35
3416.54 36
3416.67 38
3416.80 41
3416.94 44
3417.07 48
3417.21 52
3417.34 55
3417.47 59
3417.61 61
3417.74 61
3417.88 60
3418.01 58
3418.14 54
3418.28 50
3418.41 46
3418.55 42
3418.68 39
3418.81 37
3418.95 35
3419.08 34
3419.22 34
3419.35 33
3419.48 32
3419.62 32
3419.75 31
3419.89 30
3420.02 30
3420.15 29
3420.29 30
3420.42 31
3420.56 33
3420.69 36
3420.82 37
3420.96 38
3421.09 38
3421.23 36
3421.36 33
3421.49 30
3421.63 27
3421.76 26
3421.90 27
3422.03 28
3422.16 29
3422.30 30
3422.43 29
3422.57 28
3422.70 25
3422.83 22
3422.97 19
3423.10 17
3423.24 15
3423.37 14
3423.50 13
3423.64 11
3423.77 8
3423.91 4
3424.04 1
3424.18 0
3424.31 0
3424.44 0
3424.58 0
3424.71 0
3424.85 0
3424.98 0
3425.11 0
3425.25 2
3425.38 5
3425.52 7
3425.65 11
3425.78 15
3425.92 20
3426.05 27
3426.19 33
3426.32 38
3426.46 42
3426.59 43
3426.72 42
3426.86 40
3426.99 37
3427.13 34
3427.26 33
3427.39 33
3427.53 35
3427.66 39
3427.80 42
3427.93 45
3428.07 46
3428.20 46
3428.33 45
3428.47 43
3428.60 42
3428.74 41
3428.87 43
3429.01 46
3429.14 51
3429.27 57
3429.41 63
3429.54 68
3429.68 71
3429.81 71
3429.94 69
3430.08 65
3430.21 60
3430.35 55
3430.48 50
3430.62 46
3430.75 43
3430.88 42
3431.02 41
3431.15 42
3431.29 42
3431.42 43
3431.56 44
3431.69 44
3431.82 43
3431.96 41
3432.09 38
3432.23 35
3432.36 32
3432.50 29
3432.63 28
3432.76 27
3432.90 28
3433.03 30
3433.17 33
3433.30 35
3433.44 39
3433.57 42
3433.70 44
3433.84 46
3433.97 47
3434.11 46
3434.24 44
3434.38 39
3434.51 33
3434.64 27
3434.78 21
3434.91 17
3435.05 14
3435.18 13
3435.32 14
3435.45 16
3435.58 18
3435.72 21
3435.85 24
3435.99 25
3436.12 26
3436.26 26
3436.39 25
3436.52 24
3436.66 23
3436.79 21
3436.93 20
3437.06 18
3437.20 17
3437.33 16
3437.47 16
3437.60 17
3437.73 20
3437.87 24
3438.00 29
3438.14 34
3438.27 38
3438.41 41
3438.54 43
3438.67 43
3438.81 43
3438.94 42
3439.08 42
3439.21 43
3439.35 45
3439.48 48
3439.62 51
3439.75 53
3439.88 54
3440.02 55
3440.15 54
3440.29 53
3440.42 52
3440.56 51
3440.69 51
3440.83 51
3440.96 51
3441.09 51
3441.23 52
3441.36 52
3441.50 52
3441.63 53
3441.77 53
3441.90 53
3442.04 53
3442.17 53
3442.30 54
3442.44 55
3442.57 57
3442.71 58
3442.84 59
3442.98 59
3443.11 59
3443.25 59
3443.38 58
3443.51 58
3443.65 59
3443.78 60
3443.92 61
3444.05 62
3444.19 61
3444.32 59
3444.46 55
3444.59 49
3444.73 42
3444.86 35
3444.99 28
3445.13 22
3445.26 17
3445.40 14
3445.53 13
3445.67 14
3445.80 18
3445.94 23
3446.07 30
3446.20 38
3446.34 46
3446.47 54
3446.61 61
3446.74 65
3446.88 68
3447.01 69
3447.15 69
3447.28 69
3447.42 69
3447.55 71
3447.68 75
3447.82 81
3447.95 88
3448.09 97
3448.22 105
3448.36 112
3448.49 116
3448.63 119
3448.76 120
3448.90 118
3449.03 115
3449.17 111
3449.30 107
3449.43 103
3449.57 100
3449.70 98
3449.84 98
3449.97 99
3450.11 102
3450.24 106
3450.38 110
3450.51 113
3450.65 113
3450.78 111
3450.92 107
3451.05 101
3451.18 96
3451.32 91
3451.45 87
3451.59 85
3451.72 85
3451.86 85
3451.99 86
3452.13 86
3452.26 84
3452.40 82
3452.53 79
3452.67 75
3452.80 71
3452.94 68
3453.07 65
3453.20 63
3453.34 62
3453.47 62
3453.61 63
3453.74 65
3453.88 65
3454.01 65
3454.15 63
3454.28 61
3454.42 58
3454.55 56
3454.69 54
3454.82 52
3454.96 50
3455.09 48
3455.23 46
3455.36 44
3455.49 43
3455.63 43
3455.76 44
3455.90 45
3456.03 48
3456.17 50
3456.30 52
3456.44 53
3456.57 53
3456.71 54
3456.84 54
3456.98 55
3457.11 56
3457.25 58
3457.38 60
3457.52 62
3457.65 64
3457.79 65
3457.92 65
3458.05 66
3458.19 66
3458.32 67
3458.46 68
3458.59 69
3458.73 70
3458.86 70
3459.00 68
3459.13 66
3459.27 62
3459.40 56
3459.54 50
3459.67 44
3459.81 37
3459.94 31
3460.08 26
3460.21 22
3460.35 19
3460.48 17
3460.62 17
3460.75 17
3460.89 18
3461.02 20
3461.16 21
3461.29 23
3461.42 24
3461.56 25
3461.69 26
3461.83 27
3461.96 28
3462.10 29
3462.23 30
3462.37 31
3462.50 32
3462.64 33
3462.77 34
3462.91 34
3463.04 32
3463.18 30
3463.31 26
3463.45 22
3463.58 17
3463.72 13
3463.85 9
3463.99 5
3464.12 3
3464.26 2
3464.39 1
3464.53 1
3464.66 1
3464.80 0
3464.93 0
3465.07 0
3465.20 0
3465.34 0
3465.47 0
3465.61 0
3465.74 0
3465.88 2
3466.01 5
3466.15 9
3466.28 13
3466.42 16
3466.55 20
3466.69 23
3466.82 26
3466.96 29
3467.09 31
3467.23 32
3467.36 32
3467.50 31
3467.63 29
3467.77 27
3467.90 24
3468.04 22
3468.17 20
3468.31 19
3468.44 18
3468.58 17
3468.71 17
3468.84 17
3468.98 17
3469.11 17
3469.25 17
3469.38 18
3469.52 18
3469.65 17
3469.79 15
3469.92 13
3470.06 10
3470.19 7
3470.33 4
3470.46 2
3470.60 1
3470.74 2
3470.87 3
3471.01 5
3471.14 6
3471.28 5
3471.41 4
3471.55 2
3471.68 0
3471.82 0
3471.95 0
3472.09 0
3472.22 0
3472.36 0
3472.49 0
3472.63 0
3472.76 4
3472.90 7
3473.03 11
3473.17 15
3473.30 19
3473.44 22
3473.57 25
3473.71 27
3473.84 29
3473.98 30
3474.11 31
3474.25 32
3474.38 33
3474.52 34
3474.65 35
3474.79 35
3474.92 35
3475.06 34
3475.19 32
3475.33 29
3475.46 26
3475.60 23
3475.73 20
3475.87 18
3476.00 17
3476.14 15
3476.27 15
3476.41 15
3476.54 15
3476.68 16
3476.81 18
3476.95 20
3477.08 22
3477.22 23
3477.35 22
3477.49 19
3477.62 15
3477.76 10
3477.89 5
3478.03 1
3478.17 0
3478.30 0
3478.44 0
3478.57 0
3478.71 0
3478.84 1
3478.98 2
3479.11 3
3479.25 4
3479.38 4
3479.52 5
3479.65 6
3479.79 8
3479.92 10
3480.06 13
3480.19 17
3480.33 20
3480.46 23
3480.60 26
3480.73 28
3480.87 30
3481.00 32
3481.14 33
3481.27 34
3481.41 33
3481.55 31
3481.68 28
3481.82 23
3481.95 18
3482.09 13
3482.22 9
3482.36 7
3482.49 6
3482.63 7
3482.76 9
3482.90 12
3483.03 14
3483.17 16
3483.30 17
3483.44 17
3483.57 17
3483.71 17
3483.84 16
3483.98 14
3484.11 12
3484.25 10
3484.39 8
3484.52 6
3484.66 5
3484.79 6
3484.93 7
3485.06 9
3485.20 12
3485.33 14
3485.47 16
3485.60 18
3485.74 19
3485.87 20
3486.01 22
3486.14 24
3486.28 27
3486.42 29
3486.55 31
3486.69 33
3486.82 35
3486.96 37
3487.09 39
3487.23 42
3487.36 45
3487.50 47
3487.63 48
3487.77 47
3487.90 44
3488.04 39
3488.17 33
3488.31 28
3488.45 23
3488.58 20
3488.72 20
3488.85 21
3488.99 23
3489.12 26
3489.26 28
3489.39 29
3489.53 29
3489.66 29
3489.80 28
3489.93 28
3490.07 28
3490.21 29
3490.34 31
3490.48 33
3490.61 34
3490.75 34
3490.88 33
3491.02 30
3491.15 26
3491.29 21
3491.42 15
3491.56 10
3491.69 5
3491.83 1
3491.97 0
3492.10 0
3492.24 0
3492.37 0
3492.51 1
3492.64 5
3492.78 11
3492.91 17
3493.05 23
3493.18 30
3493.32 38
3493.46 46
3493.59 55
3493.73 65
3493.86 77
3494.00 88
3494.13 99
3494.27 108
3494.40 113
3494.54 116
3494.67 116
3494.81 114
3494.95 110
3495.08 107
3495.22 105
3495.35 105
3495.49 107
3495.62 110
3495.76 113
3495.89 116
3496.03 118
3496.17 119
3496.30 118
3496.44 117
3496.57 116
3496.71 114
3496.84 113
3496.98 110
3497.11 107
3497.25 104
3497.39 100
3497.52 97
3497.66 94
3497.79 93
3497.93 93
3498.06 94
3498.20 95
3498.33 95
3498.47 93
3498.61 91
3498.74 88
3498.88 85
3499.01 84
3499.15 84
3499.28 85
3499.42 86
3499.55 86
3499.69 85
3499.83 82
3499.96 79
3500.10 76
3500.23 74
3500.37 74
3500.50 75
3500.64 78
3500.77 80
3500.91 82
3501.05 83
3501.18 83
3501.32 82
3501.45 81
3501.59 81
3501.72 80
3501.86 80
3502.00 80
3502.13 79
3502.27 78
3502.40 77
3502.54 76
3502.67 76
3502.81 76
3502.94 77
3503.08 78
3503.22 79
3503.35 79
3503.49 79
3503.62 79
3503.76 77
3503.89 75
3504.03 73
3504.17 70
3504.30 68
3504.44 64
3504.57 61
3504.71 57
3504.84 53
3504.98 49
3505.12 46
3505.25 44
3505.39 42
3505.52 41
3505.66 40
3505.79 40
3505.93 39
3506.07 39
3506.20 39
3506.34 38
3506.47 37
3506.61 35
3506.74 33
3506.88 30
3507.02 27
3507.15 22
3507.29 17
3507.42 13
3507.56 9
3507.69 8
3507.83 10
3507.97 16
3508.10 24
3508.24 34
3508.37 44
3508.51 51
3508.64 57
3508.78 58
3508.92 57
3509.05 55
3509.19 51
3509.32 47
3509.46 43
3509.59 40
3509.73 36
3509.87 33
3510.00 29
3510.14 27
3510.27 24
3510.41 23
3510.54 23
3510.68 22
3510.82 21
3510.95 21
3511.09 20
3511.22 19
3511.36 20
3511.50 22
3511.63 27
3511.77 34
3511.90 41
3512.04 48
3512.17 53
3512.31 55
3512.45 54
3512.58 49
3512.72 42
3512.85 34
3512.99 25
3513.13 18
3513.26 11
3513.40 7
3513.53 4
3513.67 3
3513.80 3
3513.94 4
3514.08 5
3514.21 6
3514.35 7
3514.48 8
3514.62 7
3514.76 5
3514.89 3
3515.03 0
3515.16 0
3515.30 0
3515.44 0
3515.57 0
3515.71 0
3515.84 0
3515.98 1
3516.11 1
3516.25 1
3516.39 0
3516.52 0
3516.66 1
3516.79 4
3516.93 9
3517.07 14
3517.20 19
3517.34 24
3517.47 29
3517.61 32
3517.75 36
3517.88 39
3518.02 42
3518.15 45
3518.29 47
3518.43 48
3518.56 49
3518.70 49
3518.83 49
3518.97 48
3519.11 47
3519.24 46
3519.38 45
3519.51 44
3519.65 42
3519.78 41
3519.92 39
3520.06 37
3520.19 36
3520.33 34
3520.46 33
3520.60 33
3520.74 33
3520.87 34
3521.01 35
3521.14 37
3521.28 38
3521.42 39
3521.55 40
3521.69 40
3521.82 40
3521.96 41
3522.10 42
3522.23 43
3522.37 44
3522.50 44
3522.64 44
3522.78 43
3522.91 41
3523.05 40
3523.19 39
3523.32 38
3523.46 38
3523.59 38
3523.73 37
3523.87 36
3524.00 33
3524.14 30
3524.27 26
3524.41 22
3524.55 19
3524.68 16
3524.82 14
3524.95 13
3525.09 13
3525.23 14
3525.36 16
3525.50 18
3525.63 20
3525.77 22
3525.91 25
3526.04 29
3526.18 33
3526.31 37
3526.45 42
3526.59 47
3526.72 53
3526.86 58
3527.00 63
3527.13 67
3527.27 71
3527.40 73
3527.54 75
3527.68 75
3527.81 74
3527.95 73
3528.08 70
3528.22 66
3528.36 61
3528.49 55
3528.63 49
3528.76 42
3528.90 36
3529.04 32
3529.17 28
3529.31 27
3529.45 28
3529.58 31
3529.72 34
3529.85 38
3529.99 40
3530.13 40
3530.26 37
3530.40 33
3530.54 26
3530.67 19
3530.81 13
3530.94 7
3531.08 4
3531.22 2
3531.35 3
3531.49 6
3531.62 10
3531.76 15
3531.90 20
3532.03 25
3532.17 29
3532.31 31
3532.44 32
3532.58 33
3532.71 34
3532.85 36
3532.99 40
3533.12 44
3533.26 49
3533.40 53
3533.53 57
3533.67 58
3533.80 58
3533.94 57
3534.08 53
3534.21 49
3534.35 43
3534.49 38
3534.62 34
3534.76 31
3534.89 29
3535.03 29
3535.17 30
3535.30 31
3535.44 33
3535.58 34
3535.71 35
3535.85 34
3535.98 33
3536.12 33
3536.26 33
3536.39 33
3536.53 35
3536.67 36
3536.80 38
3536.94 40
3537.07 40
3537.21 40
3537.35 40
3537.48 39
3537.62 39
3537.76 38
3537.89 38
3538.03 37
3538.17 38
3538.30 39
3538.44 39
3538.57 40
3538.71 41
3538.85 41
3538.98 42
3539.12 42
3539.26 41
3539.39 41
3539.53 41
3539.67 41
3539.80 40
3539.94 39
3540.07 36
3540.21 33
3540.35 29
3540.48 25
3540.62 22
3540.76 19
3540.89 18
3541.03 19
3541.17 22
3541.30 26
3541.44 30
3541.57 36
3541.71 42
3541.85 47
3541.98 53
3542.12 59
3542.26 64
3542.39 70
3542.53 76
3542.67 82
3542.80 88
3542.94 93
3543.07 97
3543.21 99
3543.35 98
3543.48 95
3543.62 91
3543.76 87
3543.89 83
3544.03 81
3544.17 81
3544.30 84
3544.44 88
3544.58 93
3544.71 97
3544.85 100
3544.99 103
3545.12 104
3545.26 106
3545.39 108
3545.53 111
3545.67 116
3545.80 121
3545.94 126
3546.08 132
3546.21 138
3546.35 144
3546.49 150
3546.62 157
3546.76 165
3546.90 172
3547.03 178
3547.17 181
3547.31 181
3547.44 176
3547.58 167
3547.71 156
3547.85 144
3547.99 131
3548.12 119
3548.26 109
3548.40 100
3548.53 92
3548.67 86
3548.81 80
3548.94 76
3549.08 74
3549.22 74
3549.35 76
3549.49 81
3549.63 85
3549.76 90
3549.90 94
3550.04 96
3550.17 96
3550.31 94
3550.45 92
3550.58 90
3550.72 90
3550.86 91
3550.99 92
3551.13 95
3551.26 96
3551.40 98
3551.54 97
3551.67 96
3551.81 94
3551.95 92
3552.08 89
3552.22 87
3552.36 86
3552.49 85
3552.63 86
3552.77 88
3552.90 90
3553.04 92
3553.18 93
3553.31 92
3553.45 88
3553.59 82
3553.72 74
3553.86 65
3554.00 57
3554.13 49
3554.27 44
3554.41 40
3554.54 38
3554.68 37
3554.82 37
3554.95 37
3555.09 36
3555.23 34
3555.36 32
3555.50 29
3555.64 25
3555.77 22
3555.91 20
3556.05 18
3556.18 18
3556.32 19
3556.46 22
3556.59 25
3556.73 30
3556.87 34
3557.00 38
3557.14 42
3557.28 43
3557.41 44
3557.55 42
3557.69 40
3557.82 36
3557.96 32
3558.10 28
3558.23 25
3558.37 22
3558.51 19
3558.64 18
3558.78 18
3558.92 19
3559.05 20
3559.19 23
3559.33 26
3559.46 29
3559.60 32
3559.74 34
3559.87 35
3560.01 34
3560.15 33
3560.29 31
3560.42 30
3560.56 29
3560.70 28
3560.83 29
3560.97 30
3561.11 31
3561.24 32
3561.38 33
3561.52 33
3561.65 33
3561.79 33
3561.93 32
3562.06 31
3562.20 28
3562.34 25
3562.47 21
3562.61 16
3562.75 12
3562.88 9
3563.02 8
3563.16 10
3563.29 14
3563.43 20
3563.57 27
3563.70 33
3563.84 38
3563.98 40
3564.12 40
3564.25 36
3564.39 32
3564.53 26
3564.66 21
3564.80 16
3564.94 13
3565.07 12
3565.21 12
3565.35 13
3565.48 14
3565.62 16
3565.76 18
3565.89 20
3566.03 22
3566.17 24
3566.30 26
3566.44 28
3566.58 30
3566.72 31
3566.85 32
3566.99 33
3567.13 33
3567.26 34
3567.40 35
3567.54 36
3567.67 39
3567.81 41
3567.95 44
3568.08 47
3568.22 50
3568.36 53
3568.50 58
3568.63 64
3568.77 71
3568.91 78
3569.04 85
3569.18 90
3569.32 93
3569.45 93
3569.59 90
3569.73 83
3569.86 74
3570.00 65
3570.14 55
3570.28 47
3570.41 41
3570.55 36
3570.69 32
3570.82 31
3570.96 29
3571.10 29
3571.23 28
3571.37 27
3571.51 27
3571.64 27
3571.78 26
3571.92 26
3572.06 27
3572.19 27
3572.33 28
3572.47 29
3572.60 29
3572.74 28
3572.88 27
3573.01 25
3573.15 23
3573.29 21
3573.43 19
3573.56 19
3573.70 19
3573.84 20
3573.97 20
3574.11 21
3574.25 21
3574.38 20
3574.52 20
3574.66 21
3574.80 22
3574.93 25
3575.07 30
3575.21 35
3575.34 40
3575.48 44
3575.62 47
3575.76 48
3575.89 48
3576.03 48
3576.17 46
3576.30 43
3576.44 39
3576.58 35
3576.71 31
3576.85 26
3576.99 21
3577.13 16
3577.26 12
3577.40 8
3577.54 4
3577.67 0
3577.81 0
3577.95 0
3578.09 0
3578.22 0
3578.36 0
3578.50 0
3578.63 0
3578.77 0
3578.91 5
3579.05 8
3579.18 11
3579.32 13
3579.46 14
3579.59 15
3579.73 17
3579.87 19
3580.01 22
3580.14 25
3580.28 27
3580.42 29
3580.55 29
3580.69 28
3580.83 27
3580.97 25
3581.10 22
3581.24 20
3581.38 18
3581.51 18
3581.65 18
3581.79 20
3581.93 23
3582.06 28
3582.20 32
3582.34 36
3582.47 38
3582.61 39
3582.75 38
3582.89 36
3583.02 35
3583.16 34
3583.30 35
3583.43 37
3583.57 39
3583.71 42
3583.85 44
3583.98 45
3584.12 45
3584.26 46
3584.39 47
3584.53 49
3584.67 50
3584.81 52
3584.94 54
3585.08 55
3585.22 54
3585.36 51
3585.49 48
3585.63 44
3585.77 40
3585.90 36
3586.04 33
3586.18 32
3586.32 33
3586.45 36
3586.59 40
3586.73 45
3586.87 49
3587.00 54
3587.14 56
3587.28 56
3587.41 55
3587.55 52
3587.69 48
3587.83 45
3587.96 42
3588.10 42
3588.24 44
3588.38 47
3588.51 51
3588.65 55
3588.79 58
3588.92 60
3589.06 60
3589.20 59
3589.34 56
3589.47 54
3589.61 52
3589.75 50
3589.89 48
3590.02 47
3590.16 46
3590.30 44
3590.43 43
3590.57 41
3590.71 39
3590.85 38
3590.98 36
3591.12 34
3591.26 32
3591.40 30
3591.53 28
3591.67 27
3591.81 27
3591.95 27
3592.08 28
3592.22 29
3592.36 29
3592.50 28
3592.63 27
3592.77 25
3592.91 22
3593.04 19
3593.18 17
3593.32 15
3593.46 13
3593.59 12
3593.73 11
3593.87 10
3594.01 10
3594.14 11
3594.28 12
3594.42 14
3594.56 15
3594.69 17
3594.83 20
3594.97 22
3595.11 24
3595.24 26
3595.38 29
3595.52 32
3595.66 36
3595.79 40
3595.93 45
3596.07 50
3596.21 54
3596.34 58
3596.48 59
3596.62 58
3596.76 54
3596.89 48
3597.03 40
3597.17 32
3597.30 24
3597.44 18
3597.58 14
3597.72 13
3597.85 13
3597.99 16
3598.13 18
3598.27 21
3598.40 23
3598.54 24
3598.68 25
3598.82 26
3598.95 27
3599.09 27
3599.23 28
3599.37 27
3599.50 26
3599.64 24
3599.78 21
3599.92 19
3600.05 18
3600.19 17
3600.33 18
3600.47 21
3600.60 24
3600.74 27
3600.88 30
3601.02 33
3601.15 35
3601.29 36
3601.43 37
3601.57 36
3601.71 36
3601.84 34
3601.98 33
3602.12 30
3602.26 28
3602.39 24
3602.53 21
3602.67 18
3602.81 15
3602.94 12
3603.08 9
3603.22 7
3603.36 5
3603.49 3
3603.63 2
3603.77 1
3603.91 2
3604.04 4
3604.18 6
3604.32 10
3604.46 15
3604.59 21
3604.73 27
3604.87 33
3605.01 37
3605.14 40
3605.28 41
3605.42 40
3605.56 36
3605.70 31
3605.83 24
3605.97 18
3606.11 12
3606.25 8
3606.38 6
3606.52 7
3606.66 10
3606.80 14
3606.93 19
3607.07 25
3607.21 30
3607.35 33
3607.48 34
3607.62 33
3607.76 31
3607.90 26
3608.04 21
3608.17 16
3608.31 11
3608.45 7
3608.59 3
3608.72 0
3608.86 0
3609.00 0
3609.14 0
3609.27 0
3609.41 0
3609.55 2
3609.69 7
3609.83 14
3609.96 21
3610.10 27
3610.24 32
3610.38 33
3610.51 32
3610.65 28
3610.79 24
3610.93 19
3611.06 16
3611.20 15
3611.34 16
3611.48 19
3611.62 22
3611.75 25
3611.89 27
3612.03 27
3612.17 27
3612.30 26
3612.44 25
3612.58 25
3612.72 26
3612.86 26
3612.99 27
3613.13 27
3613.27 26
3613.41 25
3613.54 23
3613.68 21
3613.82 20
3613.96 20
3614.10 20
3614.23 21
3614.37 23
3614.51 25
3614.65 28
3614.78 31
3614.92 34
3615.06 38
3615.20 42
3615.34 46
3615.47 49
3615.61 50
3615.75 50
3615.89 48
3616.02 45
3616.16 42
3616.30 40
3616.44 39
3616.58 39
3616.71 41
3616.85 44
3616.99 49
3617.13 53
3617.27 56
3617.40 57
3617.54 57
3617.68 54
3617.82 50
3617.95 44
3618.09 38
3618.23 31
3618.37 26
3618.51 22
3618.64 20
3618.78 20
3618.92 23
3619.06 28
3619.20 33
3619.33 38
3619.47 42
3619.61 44
3619.75 45
3619.88 44
3620.02 43
3620.16 42
3620.30 41
3620.44 39
3620.57 38
3620.71 35
3620.85 32
3620.99 29
3621.13 25
3621.26 22
3621.40 20
3621.54 20
3621.68 21
3621.82 24
3621.95 27
3622.09 30
3622.23 32
3622.37 34
3622.51 34
3622.64 34
3622.78 34
3622.92 34
3623.06 34
3623.19 34
3623.33 35
3623.47 35
3623.61 36
3623.75 38
3623.88 40
3624.02 43
3624.16 46
3624.30 49
3624.44 51
3624.57 53
3624.71 52
3624.85 51
3624.99 47
3625.13 43
3625.26 38
3625.40 32
3625.54 28
3625.68 25
3625.82 23
3625.95 24
3626.09 26
3626.23 31
3626.37 36
3626.51 42
3626.64 48
3626.78 53
3626.92 57
3627.06 59
3627.20 59
3627.33 58
3627.47 55
3627.61 53
3627.75 50
3627.89 49
3628.03 49
3628.16 52
3628.30 56
3628.44 61
3628.58 67
3628.72 72
3628.85 75
3628.99 77
3629.13 78
3629.27 78
3629.41 78
3629.54 78
3629.68 78
3629.82 79
3629.96 79
3630.10 79
3630.23 77
3630.37 74
3630.51 69
3630.65 62
3630.79 55
3630.92 47
3631.06 40
3631.20 32
3631.34 25
3631.48 20
3631.62 15
3631.75 12
3631.89 10
3632.03 8
3632.17 6
3632.31 5
3632.44 3
3632.58 2
3632.72 1
3632.86 0
3633.00 0
3633.13 2
3633.27 4
3633.41 6
3633.55 8
3633.69 10
3633.83 11
3633.96 11
3634.10 10
3634.24 9
3634.38 8
3634.52 8
3634.65 9
3634.79 10
3634.93 12
3635.07 14
3635.21 15
3635.35 16
3635.48 17
3635.62 17
3635.76 17
3635.90 17
3636.04 17
3636.17 17
3636.31 16
3636.45 15
3636.59 13
3636.73 11
3636.87 9
3637.00 6
3637.14 4
3637.28 1
3637.42 0
3637.56 0
3637.70 0
3637.83 0
3637.97 0
3638.11 0
3638.25 0
3638.39 0
3638.52 2
3638.66 5
3638.80 8
3638.94 12
3639.08 15
3639.22 20
3639.35 24
3639.49 27
3639.63 29
3639.77 29
3639.91 27
3640.05 23
3640.18 19
3640.32 14
3640.46 10
3640.60 8
3640.74 7
3640.88 8
3641.01 10
3641.15 12
3641.29 16
3641.43 19
3641.57 22
3641.71 24
3641.84 26
3641.98 27
3642.12 28
3642.26 29
3642.40 31
3642.54 33
3642.67 36
3642.81 41
3642.95 48
3643.09 55
3643.23 63
3643.37 69
3643.50 73
3643.64 75
3643.78 73
3643.92 69
3644.06 62
3644.20 54
3644.33 47
3644.47 41
3644.61 36
3644.75 33
3644.89 30
3645.03 28
3645.16 26
3645.30 23
3645.44 20
3645.58 17
3645.72 14
3645.86 11
3645.99 8
3646.13 5
3646.27 3
3646.41 0
3646.55 0
3646.69 0
3646.82 0
3646.96 0
3647.10 0
3647.24 1
3647.38 5
3647.52 9
3647.66 14
3647.79 18
3647.93 21
3648.07 23
3648.21 24
3648.35 25
3648.49 26
3648.62 26
3648.76 26
3648.90 25
3649.04 24
3649.18 22
3649.32 20
3649.45 19
3649.59 19
3649.73 20
3649.87 21
3650.01 23
3650.15 25
3650.29 25
3650.42 24
3650.56 23
3650.70 21
3650.84 19
3650.98 19
3651.12 20
3651.26 22
3651.39 25
3651.53 29
3651.67 32
3651.81 34
3651.95 35
3652.09 34
3652.22 32
3652.36 29
3652.50 26
3652.64 23
3652.78 20
3652.92 17
3653.06 16
3653.19 15
3653.33 15
3653.47 15
3653.61 16
3653.75 16
3653.89 15
3654.03 14
3654.16 12
3654.30 9
3654.44 7
3654.58 5
3654.72 3
3654.86 1
3655.00 0
3655.13 0
3655.27 0
3655.41 0
3655.55 0
3655.69 0
3655.83 0
3655.97 0
3656.10 2
3656.24 3
3656.38 4
3656.52 4
3656.66 5
3656.80 6
3656.94 8
3657.07 12
3657.21 16
3657.35 20
3657.49 23
3657.63 25
3657.77 25
3657.91 23
3658.04 20
3658.18 17
3658.32 15
3658.46 14
3658.60 15
3658.74 17
3658.88 20
3659.02 25
3659.15 29
3659.29 33
3659.43 35
3659.57 37
3659.71 37
3659.85 36
3659.99 35
3660.12 33
3660.26 32
3660.40 30
3660.54 28
3660.68 26
3660.82 23
3660.96 21
3661.09 20
3661.23 19
3661.37 20
3661.51 21
3661.65 23
3661.79 26
3661.93 28
3662.07 30
3662.20 31
3662.34 31
3662.48 30
3662.62 28
3662.76 25
3662.90 23
3663.04 20
3663.18 18
3663.31 17
3663.45 17
3663.59 18
3663.73 19
3663.87 21
3664.01 22
3664.15 22
3664.29 21
3664.42 20
3664.56 19
3664.70 19
3664.84 21
3664.98 24
3665.12 28
3665.26 34
3665.40 40
3665.53 45
3665.67 49
3665.81 52
3665.95 52
3666.09 49
3666.23 45
3666.37 39
3666.51 32
3666.64 25
3666.78 19
3666.92 13
3667.06 9
3667.20 7
3667.34 5
3667.48 3
3667.62 2
3667.75 2
3667.89 1
3668.03 1
3668.17 1
3668.31 2
3668.45 3
3668.59 4
3668.73 6
3668.87 8
3669.00 10
3669.14 11
3669.28 12
3669.42 12
3669.56 11
3669.70 9
3669.84 7
3669.98 6
3670.11 4
3670.25 4
3670.39 5
3670.53 6
3670.67 6
3670.81 6
3670.95 6
3671.09 5
3671.23 4
3671.36 3
3671.50 3
3671.64 4
3671.78 6
3671.92 7
3672.06 8
3672.20 9
3672.34 10
3672.48 11
3672.61 13
3672.75 15
3672.89 16
3673.03 17
3673.17 17
3673.31 16
3673.45 14
3673.59 11
3673.73 9
3673.86 9
3674.00 11
3674.14 14
3674.28 19
3674.42 24
3674.56 28
3674.70 30
3674.84 31
3674.98 30
3675.12 28
3675.25 25
3675.39 22
3675.53 20
3675.67 17
3675.81 14
3675.95 11
3676.09 7
3676.23 3
3676.37 0
3676.50 0
3676.64 0
3676.78 0
3676.92 0
3677.06 3
3677.20 8
3677.34 13
3677.48 18
3677.62 21
3677.76 22
3677.89 20
3678.03 17
3678.17 11
3678.31 6
3678.45 0
3678.59 0
3678.73 0
3678.87 0
3679.01 0
3679.15 3
3679.28 8
3679.42 12
3679.56 14
3679.70 14
3679.84 13
3679.98 11
3680.12 9
3680.26 8
3680.40 8
3680.54 7
3680.68 7
3680.81 6
3680.95 4
3681.09 1
3681.23 0
3681.37 0
3681.51 0
3681.65 0
3681.79 0
3681.93 2
3682.07 7
3682.20 13
3682.34 20
3682.48 25
3682.62 29
3682.76 32
3682.90 32
3683.04 31
3683.18 28
3683.32 25
3683.46 20
3683.60 16
3683.74 12
3683.87 10
3684.01 8
3684.15 7
3684.29 9
3684.43 12
3684.57 17
3684.71 23
3684.85 30
3684.99 36
3685.13 40
3685.27 43
3685.40 42
3685.54 41
3685.68 38
3685.82 34
3685.96 32
3686.10 30
3686.24 30
3686.38 30
3686.52 31
3686.66 32
3686.80 33
3686.94 33
3687.07 33
3687.21 32
3687.35 31
3687.49 30
3687.63 29
3687.77 29
3687.91 29
3688.05 29
3688.19 29
3688.33 28
3688.47 26
3688.61 24
3688.74 22
3688.88 21
3689.02 20
3689.16 20
3689.30 20
3689.44 21
3689.58 21
3689.72 21
3689.86 20
3690.00 19
3690.14 17
3690.28 15
3690.42 14
3690.55 13
3690.69 13
3690.83 14
3690.97 14
3691.11 15
3691.25 17
3691.39 18
3691.53 18
3691.67 19
3691.81 18
3691.95 17
3692.09 16
3692.23 15
3692.36 15
3692.50 15
3692.64 16
3692.78 17
3692.92 20
3693.06 23
3693.20 26
3693.34 29
3693.48 31
3693.62 33
3693.76 33
3693.90 32
3694.04 31
3694.18 30
3694.32 29
3694.45 28
3694.59 27
3694.73 26
3694.87 24
3695.01 22
3695.15 20
3695.29 16
3695.43 13
3695.57 9
3695.71 5
3695.85 1
3695.99 0
3696.13 0
3696.27 0
3696.41 0
3696.54 0
3696.68 0
3696.82 2
3696.96 6
3697.10 12
3697.24 18
3697.38 23
3697.52 28
3697.66 32
3697.80 33
3697.94 32
3698.08 29
3698.22 25
3698.36 20
3698.50 15
3698.63 11
3698.77 8
3698.91 6
3699.05 5
3699.19 6
3699.33 6
3699.47 7
3699.61 8
3699.75 9
3699.89 9
3700.03 8
3700.17 7
3700.31 7
3700.45 6
3700.59 7
3700.73 8
3700.87 9
3701.01 12
3701.14 15
3701.28 20
3701.42 25
3701.56 32
3701.70 39
3701.84 47
3701.98 54
3702.12 61
3702.26 66
3702.40 70
3702.54 73
3702.68 74
3702.82 73
3702.96 70
3703.10 67
3703.24 63
3703.38 58
3703.52 55
3703.65 51
3703.79 49
3703.93 48
3704.07 48
3704.21 49
3704.35 50
3704.49 52
3704.63 54
3704.77 57
3704.91 60
3705.05 63
3705.19 67
3705.33 70
3705.47 74
3705.61 78
3705.75 82
3705.89 86
3706.03 90
3706.17 93
3706.31 96
3706.45 100
3706.58 103
3706.72 107
3706.86 110
3707.00 114
3707.14 116
3707.28 117
3707.42 117
3707.56 116
3707.70 116
3707.84 115
3707.98 115
3708.12 116
3708.26 117
3708.40 118
3708.54 119
3708.68 120
3708.82 120
3708.96 119
3709.10 118
3709.24 116
3709.38 114
3709.52 112
3709.66 110
3709.79 109
3709.93 108
3710.07 107
3710.21 105
3710.35 103
3710.49 100
3710.63 96
3710.77 92
3710.91 88
3711.05 83
3711.19 77
3711.33 72
3711.47 68
3711.61 65
3711.75 63
3711.89 63
3712.03 63
3712.17 64
3712.31 64
3712.45 63
3712.59 60
3712.73 57
3712.87 53
3713.01 49
3713.15 47
3713.29 47
3713.43 48
3713.57 50
3713.70 52
3713.84 54
3713.98 55
3714.12 55
3714.26 54
3714.40 53
3714.54 50
3714.68 47
3714.82 44
3714.96 41
3715.10 38
3715.24 36
3715.38 34
3715.52 32
3715.66 31
3715.80 29
3715.94 26
3716.08 22
3716.22 18
3716.36 13
3716.50 9
3716.64 6
3716.78 3
3716.92 1
3717.06 0
3717.20 0
3717.34 0
3717.48 3
3717.62 6
3717.76 10
3717.90 14
3718.04 19
3718.18 23
3718.32 26
3718.46 28
3718.60 28
3718.73 27
3718.87 26
3719.01 23
3719.15 21
3719.29 18
3719.43 15
3719.57 12
3719.71 10
3719.85 8
3719.99 6
3720.13 4
3720.27 3
3720.41 2
3720.55 2
3720.69 2
3720.83 3
3720.97 5
3721.11 8
3721.25 10
3721.39 13
3721.53 14
3721.67 16
3721.81 16
3721.95 15
3722.09 13
3722.23 11
3722.37 8
3722.51 5
3722.65 2
3722.79 0
3722.93 0
3723.07 0
3723.21 0
3723.35 0
3723.49 1
3723.63 5
3723.77 8
3723.91 10
3724.05 12
3724.19 12
3724.33 13
3724.47 14
3724.61 15
3724.75 17
3724.89 20
3725.03 23
3725.17 26
3725.31 29
3725.45 31
3725.59 32
3725.73 33
3725.87 33
3726.01 34
3726.15 35
3726.29 36
3726.43 37
3726.57 38
3726.71 39
3726.85 39
3726.99 37
3727.13 35
3727.27 31
3727.41 28
3727.55 25
3727.69 22
3727.83 21
3727.97 21
3728.11 22
3728.25 23
3728.39 24
3728.53 25
3728.67 25
3728.81 26
3728.95 28
3729.09 30
3729.23 33
3729.37 36
3729.50 41
3729.64 45
3729.78 50
3729.92 54
3730.06 57
3730.20 60
3730.34 61
3730.48 61
3730.62 60
3730.76 57
3730.90 52
3731.04 45
3731.18 37
3731.32 30
3731.46 24
3731.60 19
3731.74 16
3731.88 16
3732.02 17
3732.16 19
3732.31 21
3732.45 23
3732.59 25
3732.73 28
3732.87 31
3733.01 33
3733.15 35
3733.29 35
3733.43 34
3733.57 30
3733.71 25
3733.85 19
3733.99 13
3734.13 8
3734.27 5
3734.41 3
3734.55 3
3734.69 3
3734.83 3
3734.97 3
3735.11 2
3735.25 1
3735.39 0
3735.53 0
3735.67 0
3735.81 0
3735.95 0
3736.09 0
3736.23 0
3736.37 3
3736.51 7
3736.65 11
3736.79 15
3736.93 19
3737.07 23
3737.21 25
3737.35 27
3737.49 28
3737.63 27
3737.77 26
3737.91 23
3738.05 20
3738.19 16
3738.33 13
3738.47 10
3738.61 9
3738.75 10
3738.89 12
3739.03 15
3739.17 18
3739.31 20
3739.45 21
3739.59 22
3739.73 21
3739.87 21
3740.01 21
3740.15 22
3740.29 23
3740.43 25
3740.57 26
3740.71 27
3740.85 28
3740.99 28
3741.13 28
3741.27 29
3741.41 30
3741.55 32
3741.69 34
3741.83 36
3741.97 36
3742.11 35
3742.25 32
3742.39 28
3742.53 22
3742.67 16
3742.81 11
3742.95 7
3743.09 4
3743.24 3
3743.38 4
3743.52 6
3743.66 8
3743.80 10
3743.94 12
3744.08 14
3744.22 15
3744.36 15
3744.50 17
3744.64 19
3744.78 22
3744.92 26
3745.06 30
3745.20 34
3745.34 38
3745.48 41
3745.62 42
3745.76 41
3745.90 38
3746.04 34
3746.18 29
3746.32 24
3746.46 21
3746.60 20
3746.74 21
3746.88 24
3747.02 29
3747.16 34
3747.30 40
3747.44 45
3747.58 49
3747.72 52
3747.86 54
3748.00 55
3748.14 55
3748.29 55
3748.43 54
3748.57 53
3748.71 54
3748.85 55
3748.99 58
3749.13 62
3749.27 68
3749.41 74
3749.55 79
3749.69 83
3749.83 86
3749.97 86
3750.11 83
3750.25 79
3750.39 72
3750.53 65
3750.67 59
3750.81 55
3750.95 54
3751.09 55
3751.23 59
3751.37 63
3751.51 68
3751.65 70
3751.79 71
3751.93 70
3752.07 68
3752.22 65
3752.36 62
3752.50 60
3752.64 59
3752.78 59
3752.92 58
3753.06 58
3753.20 56
3753.34 54
3753.48 51
3753.62 48
3753.76 44
3753.90 41
3754.04 39
3754.18 38
3754.32 39
3754.46 41
3754.60 45
3754.74 50
3754.88 55
3755.02 60
3755.16 65
3755.30 68
3755.45 69
3755.59 68
3755.73 66
3755.87 63
3756.01 60
3756.15 57
3756.29 56
3756.43 55
3756.57 55
3756.71 56
3756.85 56
3756.99 56
3757.13 56
3757.27 55
3757.41 53
3757.55 50
3757.69 47
3757.83 44
3757.97 41
3758.11 39
3758.26 39
3758.40 41
3758.54 45
3758.68 50
3758.82 56
3758.96 61
3759.10 64
3759.24 66
3759.38 66
3759.52 65
3759.66 62
3759.80 58
3759.94 55
3760.08 51
3760.22 48
3760.36 45
3760.50 42
3760.64 40
3760.78 38
3760.93 37
3761.07 37
3761.21 37
3761.35 38
3761.49 40
3761.63 43
3761.77 46
3761.91 49
3762.05 52
3762.19 55
3762.33 56
3762.47 56
3762.61 56
3762.75 56
3762.89 55
3763.03 55
3763.17 56
3763.32 56
3763.46 56
3763.60 55
3763.74 53
3763.88 50
3764.02 45
3764.16 41
3764.30 37
3764.44 34
3764.58 33
3764.72 34
3764.86 37
3765.00 41
3765.14 47
3765.28 54
3765.42 60
3765.57 66
3765.71 72
3765.85 79
3765.99 85
3766.13 91
3766.27 97
3766.41 102
3766.55 105
3766.69 107
3766.83 107
3766.97 106
3767.11 103
3767.25 99
3767.39 95
3767.53 91
3767.68 88
3767.82 85
3767.96 84
3768.10 82
3768.24 80
3768.38 79
3768.52 77
3768.66 74
3768.80 70
3768.94 65
3769.08 61
3769.22 56
3769.36 52
3769.50 49
3769.65 48
3769.79 48
3769.93 49
3770.07 51
3770.21 54
3770.35 57
3770.49 63
3770.63 69
3770.77 77
3770.91 86
3771.05 96
3771.19 107
3771.33 117
3771.47 125
3771.62 132
3771.76 136
3771.90 139
3772.04 139
3772.18 138
3772.32 135
3772.46 131
3772.60 127
3772.74 121
3772.88 115
3773.02 109
3773.16 102
3773.31 97
3773.45 92
3773.59 88
3773.73 83
3773.87 79
3774.01 74
3774.15 69
3774.29 65
3774.43 62
3774.57 62
3774.71 64
3774.85 68
3774.99 74
3775.14 80
3775.28 86
3775.42 91
3775.56 93
3775.70 95
3775.84 95
3775.98 94
3776.12 94
3776.26 93
3776.40 93
3776.54 93
3776.68 93
3776.83 92
3776.97 92
3777.11 92
3777.25 93
3777.39 95
3777.53 98
3777.67 101
3777.81 105
3777.95 107
3778.09 108
3778.23 107
3778.38 106
3778.52 103
3778.66 100
3778.80 98
3778.94 97
3779.08 97
3779.22 96
3779.36 95
3779.50 94
3779.64 91
3779.78 88
3779.93 84
3780.07 80
3780.21 76
3780.35 72
3780.49 69
3780.63 68
3780.77 67
3780.91 67
3781.05 67
3781.19 68
3781.33 67
3781.48 67
3781.62 65
3781.76 63
3781.90 60
3782.04 56
3782.18 53
3782.32 49
3782.46 46
3782.60 43
3782.74 41
3782.89 39
3783.03 37
3783.17 35
3783.31 34
3783.45 32
3783.59 31
3783.73 31
3783.87 33
3784.01 36
3784.15 40
3784.30 45
3784.44 50
3784.58 53
3784.72 56
3784.86 57
3785.00 57
3785.14 57
3785.28 56
3785.42 57
3785.56 57
3785.71 57
3785.85 58
3785.99 58
3786.13 58
3786.27 58
3786.41 59
3786.55 60
3786.69 61
3786.83 62
3786.97 62
3787.12 61
3787.26 60
3787.40 59
3787.54 57
3787.68 57
3787.82 58
3787.96 60
3788.10 64
3788.24 68
3788.39 73
3788.53 77
3788.67 81
3788.81 83
3788.95 84
3789.09 83
3789.23 82
3789.37 80
3789.51 78
3789.66 77
3789.80 76
3789.94 75
3790.08 74
3790.22 74
3790.36 73
3790.50 73
3790.64 73
3790.78 74
3790.93 74
3791.07 74
3791.21 73
3791.35 73
3791.49 73
3791.63 75
3791.77 78
3791.91 83
3792.05 90
3792.20 98
3792.34 106
3792.48 112
3792.62 116
3792.76 118
3792.90 118
3793.04 116
3793.18 113
3793.32 108
3793.47 102
3793.61 96
3793.75 89
3793.89 81
3794.03 74
3794.17 67
3794.31 61
3794.45 57
3794.60 53
3794.74 51
3794.88 50
3795.02 50
3795.16 51
3795.30 54
3795.44 58
3795.58 63
3795.72 69
3795.87 75
3796.01 80
3796.15 85
3796.29 87
3796.43 89
3796.57 88
3796.71 87
3796.85 85
3797.00 84
3797.14 82
3797.28 81
3797.42 81
3797.56 81
3797.70 80
3797.84 79
3797.98 74
3798.13 68
3798.27 60
3798.41 50
3798.55 41
3798.69 33
3798.83 26
3798.97 23
3799.11 21
3799.26 21
3799.40 23
3799.54 26
3799.68 29
3799.82 33
3799.96 38
3800.10 43
3800.25 47
3800.39 51
3800.53 54
3800.67 57
3800.81 58
3800.95 59
3801.09 60
3801.23 62
3801.38 64
3801.52 68
3801.66 72
3801.80 75
3801.94 76
3802.08 76
3802.22 74
3802.36 71
3802.51 67
3802.65 62
3802.79 58
3802.93 54
3803.07 51
3803.21 49
3803.35 46
3803.50 45
3803.64 44
3803.78 44
3803.92 44
3804.06 46
3804.20 48
3804.34 51
3804.49 53
3804.63 55
3804.77 56
3804.91 56
3805.05 54
3805.19 53
3805.33 52
3805.47 52
3805.62 53
3805.76 55
3805.90 59
3806.04 64
3806.18 69
3806.32 75
3806.46 81
3806.61 86
3806.75 90
3806.89 93
3807.03 94
3807.17 94
3807.31 93
3807.45 93
3807.60 93
3807.74 95
3807.88 98
3808.02 102
3808.16 106
3808.30 110
3808.44 112
3808.59 113
3808.73 112
3808.87 110
3809.01 106
3809.15 101
3809.29 96
3809.44 90
3809.58 85
3809.72 79
3809.86 73
3810.00 67
3810.14 60
3810.28 53
3810.43 45
3810.57 37
3810.71 29
3810.85 22
3810.99 16
3811.13 11
3811.27 9
3811.42 7
3811.56 7
3811.70 8
3811.84 9
3811.98 9
3812.12 9
3812.26 7
3812.41 4
3812.55 1
3812.69 0
3812.83 0
3812.97 0
3813.11 0
3813.26 0
3813.40 0
3813.54 0
3813.68 1
3813.82 6
3813.96 12
3814.10 17
3814.25 22
3814.39 26
3814.53 30
3814.67 32
3814.81 34
3814.95 35
3815.10 35
3815.24 34
3815.38 33
3815.52 32
3815.66 31
3815.80 30
3815.95 30
3816.09 31
3816.23 32
3816.37 33
3816.51 34
3816.65 36
3816.79 36
3816.94 37
3817.08 37
3817.22 37
3817.36 37
3817.50 37
3817.64 37
3817.79 37
3817.93 37
3818.07 38
3818.21 39
3818.35 39
3818.49 39
3818.64 38
3818.78 37
3818.92 36
3819.06 36
3819.20 36
3819.34 36
3819.49 37
3819.63 37
3819.77 37
3819.91 36
3820.05 34
3820.19 31
3820.34 26
3820.48 22
3820.62 18
3820.76 15
3820.90 15
3821.04 16
3821.19 20
3821.33 24
3821.47 28
3821.61 31
3821.75 34
3821.89 35
3822.04 36
3822.18 36
3822.32 37
3822.46 38
3822.60 40
3822.74 42
3822.89 44
3823.03 46
3823.17 49
3823.31 53
3823.45 57
3823.60 62
3823.74 66
3823.88 68
3824.02 69
3824.16 69
3824.30 66
3824.45 63
3824.59 59
3824.73 55
3824.87 52
3825.01 49
3825.15 46
3825.30 44
3825.44 40
3825.58 36
3825.72 31
3825.86 26
3826.00 21
3826.15 16
3826.29 14
3826.43 13
3826.57 15
3826.71 18
3826.86 22
3827.00 25
3827.14 29
3827.28 31
3827.42 32
3827.56 33
3827.71 33
3827.85 34
3827.99 34
3828.13 33
3828.27 33
3828.42 31
3828.56 28
3828.70 24
3828.84 20
3828.98 17
3829.12 14
3829.27 13
3829.41 12
3829.55 13
3829.69 14
3829.83 15
3829.98 17
3830.12 19
3830.26 22
3830.40 25
3830.54 29
3830.69 35
3830.83 40
3830.97 46
3831.11 52
3831.25 57
3831.39 60
3831.54 61
3831.68 59
3831.82 56
3831.96 50
3832.10 43
3832.25 36
3832.39 30
3832.53 25
3832.67 23
3832.81 23
3832.96 26
3833.10 31
3833.24 36
3833.38 42
3833.52 47
3833.66 51
3833.81 53
3833.95 55
3834.09 55
3834.23 53
3834.37 51
3834.52 49
3834.66 45
3834.80 41
3834.94 36
3835.08 31
3835.23 25
3835.37 19
3835.51 13
3835.65 9
3835.79 6
3835.94 6
3836.08 8
3836.22 12
3836.36 17
3836.50 23
3836.65 28
3836.79 32
3836.93 34
3837.07 34
3837.21 33
3837.36 30
3837.50 27
3837.64 24
3837.78 23
3837.92 23
3838.07 26
3838.21 31
3838.35 38
3838.49 46
3838.63 54
3838.78 62
3838.92 68
3839.06 73
3839.20 75
3839.34 76
3839.49 75
3839.63 73
3839.77 72
3839.91 70
3840.05 69
3840.20 68
3840.34 66
3840.48 63
3840.62 58
3840.76 52
3840.91 44
3841.05 37
3841.19 30
3841.33 25
3841.47 23
3841.62 24
3841.76 27
3841.90 32
3842.04 37
3842.18 42
3842.33 45
3842.47 45
3842.61 43
3842.75 38
3842.90 33
3843.04 29
3843.18 26
3843.32 27
3843.46 31
3843.61 38
3843.75 45
3843.89 52
3844.03 57
3844.17 59
3844.32 57
3844.46 53
3844.60 47
3844.74 41
3844.88 36
3845.03 34
3845.17 33
3845.31 34
3845.45 37
3845.60 42
3845.74 48
3845.88 55
3846.02 62
3846.16 67
3846.31 72
3846.45 75
3846.59 76
3846.73 75
3846.87 72
3847.02 69
3847.16 65
3847.30 61
3847.44 56
3847.59 52
3847.73 47
3847.87 43
3848.01 38
3848.15 34
3848.30 31
3848.44 27
3848.58 24
3848.72 22
3848.87 20
3849.01 18
3849.15 18
3849.29 18
3849.43 19
3849.58 20
3849.72 21
3849.86 22
3850.00 23
3850.15 22
3850.29 22
3850.43 22
3850.57 22
3850.71 24
3850.86 27
3851.00 30
3851.14 34
3851.28 38
3851.43 39
3851.57 39
3851.71 36
3851.85 31
3851.99 26
3852.14 21
3852.28 18
3852.42 18
3852.56 20
3852.71 24
3852.85 30
3852.99 36
3853.13 41
3853.27 46
3853.42 49
3853.56 51
3853.70 53
3853.84 53
3853.99 52
3854.13 51
3854.27 50
3854.41 49
3854.56 49
3854.70 49
3854.84 48
3854.98 48
3855.12 47
3855.27 44
3855.41 40
3855.55 36
3855.69 31
3855.84 27
3855.98 24
3856.12 22
3856.26 21
3856.41 21
3856.55 22
3856.69 23
3856.83 24
3856.98 24
3857.12 25
3857.26 25
3857.40 25
3857.54 25
3857.69 25
3857.83 25
3857.97 25
3858.11 25
3858.26 24
3858.40 24
3858.54 23
3858.68 23
3858.83 22
3858.97 22
3859.11 22
3859.25 21
3859.40 20
3859.54 18
3859.68 17
3859.82 15
3859.96 15
3860.11 16
3860.25 20
3860.39 25
3860.53 31
3860.68 37
3860.82 42
3860.96 45
3861.10 47
3861.25 46
3861.39 44
3861.53 41
3861.67 37
3861.82 32
3861.96 27
3862.10 22
3862.24 17
3862.39 14
3862.53 11
3862.67 10
3862.81 11
3862.96 13
3863.10 15
3863.24 16
3863.38 17
3863.53 15
3863.67 13
3863.81 9
3863.95 5
3864.10 1
3864.24 0
3864.38 0
3864.52 0
3864.67 0
3864.81 0
3864.95 2
3865.09 4
3865.24 6
3865.38 7
3865.52 7
3865.66 7
3865.81 5
3865.95 3
3866.09 0
3866.23 0
3866.38 0
3866.52 0
3866.66 0
3866.80 0
3866.95 0
3867.09 5
3867.23 10
3867.37 15
3867.52 20
3867.66 25
3867.80 28
3867.94 30
3868.09 30
3868.23 29
3868.37 27
3868.51 24
3868.66 20
3868.80 16
3868.94 12
3869.08 8
3869.23 6
3869.37 4
3869.51 3
3869.65 3
3869.80 3
3869.94 2
3870.08 1
3870.23 0
3870.37 0
3870.51 0
3870.65 0
3870.80 0
3870.94 0
3871.08 0
3871.22 1
3871.37 3
3871.51 6
3871.65 8
3871.79 9
3871.94 10
3872.08 10
3872.22 9
3872.36 7
3872.51 4
3872.65 1
3872.79 0
3872.93 0
3873.08 0
3873.22 0
3873.36 1
3873.51 5
3873.65 10
3873.79 16
3873.93 20
3874.08 23
3874.22 24
3874.36 24
3874.50 24
3874.65 23
3874.79 22
3874.93 21
3875.07 22
3875.22 22
3875.36 24
3875.50 26
3875.65 29
3875.79 33
3875.93 36
3876.07 39
3876.22 41
3876.36 41
3876.50 40
3876.64 37
3876.79 34
3876.93 29
3877.07 25
3877.22 21
3877.36 17
3877.50 16
3877.64 15
3877.79 17
3877.93 21
3878.07 27
3878.21 33
3878.36 38
3878.50 42
3878.64 44
3878.79 44
3878.93 43
3879.07 40
3879.21 36
3879.36 33
3879.50 31
3879.64 28
3879.78 25
3879.93 22
3880.07 18
3880.21 14
3880.36 9
3880.50 5
3880.64 1
3880.78 0
3880.93 0
3881.07 0
3881.21 2
3881.36 4
3881.50 7
3881.64 9
3881.78 11
3881.93 12
3882.07 14
3882.21 15
3882.36 17
3882.50 19
3882.64 21
3882.78 23
3882.93 25
3883.07 26
3883.21 26
3883.36 25
3883.50 23
3883.64 21
3883.78 19
3883.93 18
3884.07 18
3884.21 19
3884.36 22
3884.50 25
3884.64 29
3884.78 33
3884.93 38
3885.07 43
3885.21 48
3885.36 54
3885.50 59
3885.64 65
3885.78 70
3885.93 74
3886.07 77
3886.21 79
3886.36 81
3886.50 82
3886.64 84
3886.78 87
3886.93 90
3887.07 93
3887.21 96
3887.36 98
3887.50 100
3887.64 101
3887.78 102
3887.93 103
3888.07 104
3888.21 105
3888.36 106
3888.50 105
3888.64 103
3888.78 99
3888.93 93
3889.07 87
3889.21 81
3889.36 75
3889.50 70
3889.64 67
3889.79 65
3889.93 65
3890.07 64
3890.21 63
3890.36 62
3890.50 59
3890.64 56
3890.79 52
3890.93 47
3891.07 43
3891.22 40
3891.36 38
3891.50 37
3891.64 38
3891.79 40
3891.93 43
3892.07 47
3892.22 50
3892.36 54
3892.50 55
3892.65 56
3892.79 56
3892.93 55
3893.07 54
3893.22 53
3893.36 54
3893.50 56
3893.65 58
3893.79 61
3893.93 62
3894.08 62
3894.22 61
3894.36 59
3894.50 57
3894.65 55
3894.79 52
3894.93 50
3895.08 48
3895.22 45
3895.36 43
3895.51 40
3895.65 37
3895.79 34
3895.94 31
3896.08 28
3896.22 26
3896.36 24
3896.51 23
3896.65 22
3896.79 21
3896.94 21
3897.08 21
3897.22 21
3897.37 21
3897.51 20
3897.65 19
3897.80 19
3897.94 19
3898.08 19
3898.22 20
3898.37 22
3898.51 23
3898.65 24
3898.80 24
3898.94 24
3899.08 23
3899.23 22
3899.37 21
3899.51 20
3899.66 19
3899.80 19
3899.94 19
3900.09 20
3900.23 21
3900.37 24
3900.51 27
3900.66 30
3900.80 34
3900.94 39
3901.09 43
3901.23 47
3901.37 50
3901.52 52
3901.66 51
3901.80 49
3901.95 46
3902.09 43
3902.23 40
3902.38 39
3902.52 39
3902.66 41
3902.81 43
3902.95 45
3903.09 46
3903.24 45
3903.38 43
3903.52 39
3903.66 35
3903.81 31
3903.95 27
3904.09 25
3904.24 24
3904.38 23
3904.52 22
3904.67 22
3904.81 21
3904.95 20
3905.10 18
3905.24 16
3905.38 14
3905.53 11
3905.67 7
3905.81 2
3905.96 0
3906.10 0
3906.24 0
3906.39 0
3906.53 0
3906.67 0
3906.82 0
3906.96 0
3907.10 3
3907.25 6
3907.39 9
3907.53 11
3907.68 12
3907.82 13
3907.96 12
3908.11 12
3908.25 12
3908.39 12
3908.54 13
3908.68 14
3908.82 16
3908.97 17
3909.11 18
3909.25 17
3909.40 16
3909.54 14
3909.68 11
3909.83 8
3909.97 5
3910.11 3
3910.26 3
3910.40 3
3910.54 6
3910.69 10
3910.83 15
3910.97 20
3911.12 26
3911.26 32
3911.40 37
3911.55 40
3911.69 42
3911.83 42
3911.98 40
3912.12 37
3912.26 33
3912.41 29
3912.55 26
3912.69 25
3912.84 25
3912.98 27
3913.12 29
3913.27 31
3913.41 33
3913.55 33
3913.70 32
3913.84 30
3913.98 28
3914.13 27
3914.27 28
3914.41 29
3914.56 31
3914.70 34
3914.84 36
3914.99 38
3915.13 39
3915.27 40
3915.42 41
3915.56 41
3915.70 41
3915.85 41
3915.99 40
3916.13 38
3916.28 35
3916.42 31
3916.56 27
3916.71 21
3916.85 16
3916.99 11
3917.14 8
3917.28 6
3917.43 5
3917.57 7
3917.71 9
3917.86 13
3918.00 16
3918.14 18
3918.29 18
3918.43 17
3918.57 15
3918.72 11
3918.86 8
3919.00 6
3919.15 5
3919.29 6
3919.43 7
3919.58 9
3919.72 9
3919.86 9
3920.01 8
3920.15 5
3920.30 3
3920.44 2
3920.58 1
3920.73 0
3920.87 0
3921.01 0
3921.16 0
3921.30 0
3921.44 0
3921.59 0
3921.73 0
3921.87 0
3922.02 0
3922.16 4
3922.30 9
3922.45 16
3922.59 23
3922.74 30
3922.88 36
3923.02 41
3923.17 46
3923.31 48
3923.45 50
3923.60 50
3923.74 49
3923.88 48
3924.03 46
3924.17 43
3924.31 40
3924.46 38
3924.60 37
3924.75 36
3924.89 36
3925.03 36
3925.18 36
3925.32 35
3925.46 33
3925.61 31
3925.75 28
3925.89 26
3926.04 25
3926.18 25
3926.33 26
3926.47 28
3926.61 29
3926.76 30
3926.90 30
3927.04 29
3927.19 27
3927.33 26
3927.47 24
3927.62 23
3927.76 22
3927.91 21
3928.05 20
3928.19 19
3928.34 18
3928.48 18
3928.62 18
3928.77 20
3928.91 22
3929.05 24
3929.20 27
3929.34 30
3929.49 32
3929.63 34
3929.77 35
3929.92 36
3930.06 36
3930.20 37
3930.35 37
3930.49 39
3930.64 40
3930.78 42
3930.92 44
3931.07 45
3931.21 47
3931.35 48
3931.50 49
3931.64 49
3931.78 49
3931.93 48
3932.07 46
3932.22 44
3932.36 41
3932.50 36
3932.65 31
3932.79 24
3932.93 18
3933.08 12
3933.22 8
3933.37 5
3933.51 6
3933.65 8
3933.80 13
3933.94 17
3934.08 21
3934.23 25
3934.37 27
3934.52 29
3934.66 31
3934.80 34
3934.95 38
3935.09 43
3935.24 49
3935.38 55
3935.52 60
3935.67 62
3935.81 63
3935.95 60
3936.10 55
3936.24 48
3936.39 40
3936.53 33
3936.67 26
3936.82 22
3936.96 19
3937.10 18
3937.25 17
3937.39 18
3937.54 18
3937.68 18
3937.82 18
3937.97 16
3938.11 15
3938.26 13
3938.40 11
3938.54 10
3938.69 11
3938.83 13
3938.97 17
3939.12 22
3939.26 28
3939.41 34
3939.55 39
3939.69 43
3939.84 45
3939.98 45
3940.13 43
3940.27 39
3940.41 34
3940.56 29
3940.70 24
3940.85 20
3940.99 16
3941.13 13
3941.28 11
3941.42 9
3941.56 9
3941.71 8
3941.85 8
3942.00 8
3942.14 8
3942.28 9
3942.43 11
3942.57 13
3942.72 17
3942.86 22
3943.00 27
3943.15 33
3943.29 38
3943.44 41
3943.58 43
3943.72 43
3943.87 42
3944.01 39
3944.16 35
3944.30 31
3944.44 28
3944.59 27
3944.73 28
3944.88 33
3945.02 39
3945.16 48
3945.31 58
3945.45 67
3945.59 74
3945.74 79
3945.88 81
3946.03 81
3946.17 79
3946.31 77
3946.46 75
3946.60 74
3946.75 74
3946.89 75
3947.03 76
3947.18 79
3947.32 82
3947.47 86
3947.61 91
3947.75 97
3947.90 104
3948.04 111
3948.19 118
3948.33 124
3948.48 130
3948.62 134
3948.76 137
3948.91 137
3949.05 136
3949.20 135
3949.34 134
3949.48 134
3949.63 136
3949.77 138
3949.92 141
3950.06 143
3950.20 143
3950.35 141
3950.49 137
3950.64 132
3950.78 127
3950.92 123
3951.07 120
3951.21 118
3951.36 117
3951.50 116
3951.64 115
3951.79 114
3951.93 112
3952.08 112
3952.22 113
3952.36 115
3952.51 118
3952.65 121
3952.80 122
3952.94 120
3953.09 115
3953.23 106
3953.37 94
3953.52 81
3953.66 69
3953.81 58
3953.95 50
3954.09 45
3954.24 43
3954.38 43
3954.53 43
3954.67 43
3954.82 42
3954.96 40
3955.10 37
3955.25 34
3955.39 30
3955.54 26
3955.68 23
3955.82 20
3955.97 17
3956.11 15
3956.26 13
3956.40 11
3956.55 9
3956.69 7
3956.83 5
3956.98 4
3957.12 4
3957.27 3
3957.41 3
3957.55 4
3957.70 4
3957.84 4
3957.99 3
3958.13 3
3958.28 2
3958.42 1
3958.56 1
3958.71 1
3958.85 2
3959.00 4
3959.14 7
3959.29 12
3959.43 17
3959.57 21
3959.72 25
3959.86 28
3960.01 29
3960.15 29
3960.29 28
3960.44 26
3960.58 25
3960.73 25
3960.87 26
3961.02 27
3961.16 29
3961.30 31
3961.45 34
3961.59 36
3961.74 37
3961.88 37
3962.03 37
3962.17 35
3962.31 33
3962.46 30
3962.60 28
3962.75 27
3962.89 26
3963.04 26
3963.18 27
3963.32 28
3963.47 30
3963.61 31
3963.76 32
3963.90 33
3964.05 33
3964.19 32
3964.33 32
3964.48 31
3964.62 30
3964.77 30
3964.91 30
3965.06 31
3965.20 32
3965.35 33
3965.49 34
3965.63 35
3965.78 36
3965.92 36
3966.07 35
3966.21 35
3966.36 33
3966.50 31
3966.64 28
3966.79 25
3966.93 21
3967.08 18
3967.22 15
3967.37 12
3967.51 10
3967.65 8
3967.80 6
3967.94 4
3968.09 3
3968.23 2
3968.38 3
3968.52 4
3968.67 6
3968.81 8
3968.95 11
3969.10 13
3969.24 14
3969.39 14
3969.53 14
3969.68 14
3969.82 14
3969.97 15
3970.11 16
3970.25 17
3970.40 18
3970.54 18
3970.69 18
3970.83 16
3970.98 13
3971.12 10
3971.27 6
3971.41 2
3971.55 0
3971.70 0
3971.84 0
3971.99 0
3972.13 0
3972.28 0
3972.42 0
3972.57 0
3972.71 0
3972.85 0
3973.00 3
3973.14 8
3973.29 14
3973.43 20
3973.58 27
3973.72 33
3973.87 38
3974.01 43
3974.15 46
3974.30 48
3974.44 49
3974.59 48
3974.73 46
3974.88 42
3975.02 39
3975.17 35
3975.31 31
3975.46 28
3975.60 25
3975.74 23
3975.89 21
3976.03 19
3976.18 17
3976.32 16
3976.47 16
3976.61 17
3976.76 18
3976.90 19
3977.05 21
3977.19 22
3977.33 23
3977.48 24
3977.62 25
3977.77 26
3977.91 27
3978.06 27
3978.20 27
3978.35 25
3978.49 22
3978.64 18
3978.78 13
3978.92 9
3979.07 5
3979.21 2
3979.36 0
3979.50 1
3979.65 3
3979.79 7
3979.94 14
3980.08 23
3980.23 34
3980.37 46
3980.52 58
3980.66 69
3980.80 77
3980.95 82
3981.09 82
3981.24 78
3981.38 70
3981.53 61
3981.67 52
3981.82 42
3981.96 35
3982.11 28
3982.25 24
3982.40 20
3982.54 17
3982.69 15
3982.83 13
3982.97 11
3983.12 10
3983.26 10
3983.41 11
3983.55 13
3983.70 15
3983.84 18
3983.99 20
3984.13 21
3984.28 21
3984.42 21
3984.57 19
3984.71 17
3984.86 14
3985.00 12
3985.14 11
3985.29 12
3985.43 14
3985.58 17
3985.72 21
3985.87 24
3986.01 26
3986.16 27
3986.30 26
3986.45 24
3986.59 23
3986.74 22
3986.88 23
3987.03 26
3987.17 31
3987.32 35
3987.46 38
3987.60 40
3987.75 39
3987.89 36
3988.04 31
3988.18 27
3988.33 24
3988.47 23
3988.62 24
3988.76 26
3988.91 29
3989.05 32
3989.20 35
3989.34 36
3989.49 37
3989.63 38
3989.78 39
3989.92 40
3990.07 41
3990.21 41
3990.36 42
3990.50 42
3990.65 41
3990.79 41
3990.93 41
3991.08 40
3991.22 39
3991.37 38
3991.51 37
3991.66 36
3991.80 35
3991.95 34
3992.09 33
3992.24 33
3992.38 32
3992.53 31
3992.67 30
3992.82 27
3992.96 24
3993.11 20
3993.25 18
3993.40 16
3993.54 15
3993.69 15
3993.83 17
3993.98 20
3994.12 24
3994.27 29
3994.41 34
3994.56 39
3994.70 43
3994.85 46
3994.99 49
3995.14 50
3995.28 49
3995.43 48
3995.57 45
3995.71 42
3995.86 38
3996.00 33
3996.15 28
3996.29 24
3996.44 19
3996.58 15
3996.73 11
3996.87 8
3997.02 5
3997.16 3
3997.31 2
3997.45 0
3997.60 0
3997.74 0
3997.89 0
3998.03 0
3998.18 0
3998.32 0
3998.47 0
3998.61 0
3998.76 6
3998.90 12
3999.05 18
3999.19 23
3999.34 26
3999.48 28
3999.63 28
3999.77 28
3999.92 28
4000.06 28
4000.21 28
4000.35 29
4000.50 30
4000.64 31
4000.79 33
4000.93 34
4001.08 34
4001.22 35
4001.37 36
4001.51 36
4001.66 36
4001.80 35
4001.95 34
4002.09 32
4002.24 29
4002.38 26
4002.53 23
4002.67 21
4002.82 19
4002.96 19
4003.11 21
4003.25 24
4003.40 29
4003.54 34
4003.69 39
4003.83 42
4003.98 43
4004.12 43
4004.27 41
4004.41 39
4004.56 36
4004.70 34
4004.85 32
4004.99 30
4005.14 28
4005.28 24
4005.43 21
4005.57 17
4005.72 14
4005.86 13
4006.01 14
4006.15 18
4006.30 22
4006.44 26
4006.59 30
4006.73 30
4006.88 27
4007.02 22
4007.17 14
4007.31 6
4007.46 0
4007.61 0
4007.75 0
4007.90 0
4008.04 0
4008.19 0
4008.33 0
4008.48 4
4008.62 9
4008.77 14
4008.91 18
4009.06 21
4009.20 24
4009.35 27
4009.49 30
4009.64 32
4009.78 34
4009.93 36
4010.07 38
4010.22 41
4010.36 43
4010.51 44
4010.65 46
4010.80 46
4010.94 46
4011.09 45
4011.23 44
4011.38 42
4011.52 40
4011.67 38
4011.81 35
4011.96 33
4012.10 32
4012.25 30
4012.40 30
4012.54 29
4012.69 29
4012.83 28
4012.98 26
4013.12 25
4013.27 24
4013.41 24
4013.56 24
4013.70 25
4013.85 27
4013.99 28
4014.14 29
4014.28 28
4014.43 28
4014.57 27
4014.72 25
4014.86 25
4015.01 25
4015.15 25
4015.30 25
4015.44 25
4015.59 25
4015.74 24
4015.88 22
4016.03 19
4016.17 16
4016.32 14
4016.46 12
4016.61 11
4016.75 11
4016.90 13
4017.04 16
4017.19 20
4017.33 24
4017.48 27
4017.62 30
4017.77 32
4017.91 33
4018.06 34
4018.21 35
4018.35 35
4018.50 35
4018.64 34
4018.79 32
4018.93 30
4019.08 26
4019.22 23
4019.37 20
4019.51 18
4019.66 17
4019.80 17
4019.95 18
4020.09 18
4020.24 18
4020.39 18
4020.53 16
4020.68 13
4020.82 10
4020.97 7
4021.11 6
4021.26 5
4021.40 6
4021.55 7
4021.69 9
4021.84 11
4021.98 12
4022.13 13
4022.27 14
4022.42 15
4022.57 16
4022.71 18
4022.86 21
4023.00 24
4023.15 28
4023.29 31
4023.44 34
4023.58 37
4023.73 39
4023.87 41
4024.02 44
4024.16 46
4024.31 48
4024.46 51
4024.60 52
4024.75 53
4024.89 52
4025.04 49
4025.18 45
4025.33 40
4025.47 33
4025.62 27
4025.76 20
4025.91 15
4026.06 11
4026.20 7
4026.35 5
4026.49 5
4026.64 5
4026.78 7
4026.93 9
4027.07 13
4027.22 17
4027.36 21
4027.51 25
4027.66 29
4027.80 32
4027.95 34
4028.09 35
4028.24 35
4028.38 33
4028.53 31
4028.67 28
4028.82 26
4028.96 24
4029.11 23
4029.26 22
4029.40 22
4029.55 21
4029.69 20
4029.84 19
4029.98 17
4030.13 16
4030.27 15
4030.42 14
4030.57 14
4030.71 15
4030.86 15
4031.00 16
4031.15 16
4031.29 16
4031.44 16
4031.58 16
4031.73 15
4031.88 13
4032.02 11
4032.17 8
4032.31 6
4032.46 4
4032.60 2
4032.75 1
4032.89 0
4033.04 0
4033.19 0
4033.33 2
4033.48 3
4033.62 5
4033.77 7
4033.91 8
4034.06 9
4034.20 10
4034.35 10
4034.50 9
4034.64 8
4034.79 7
4034.93 5
4035.08 2
4035.22 0
4035.37 0
4035.51 0
4035.66 0
4035.81 0
4035.95 0
4036.10 0
4036.24 0
4036.39 1
4036.53 4
4036.68 7
4036.83 12
4036.97 17
4037.12 24
4037.26 32
4037.41 40
4037.55 47
4037.70 53
4037.85 57
4037.99 58
4038.14 56
4038.28 52
4038.43 45
4038.57 37
4038.72 28
4038.86 18
4039.01 10
4039.16 3
4039.30 0
4039.45 0
4039.59 0
4039.74 0
4039.88 2
4040.03 7
4040.18 13
4040.32 19
4040.47 24
4040.61 27
4040.76 28
4040.90 28
4041.05 26
4041.20 23
4041.34 20
4041.49 16
4041.63 13
4041.78 11
4041.92 10
4042.07 10
4042.22 10
4042.36 12
4042.51 13
4042.65 15
4042.80 16
4042.94 17
4043.09 18
4043.24 18
4043.38 18
4043.53 19
4043.67 19
4043.82 20
4043.97 20
4044.11 19
4044.26 18
4044.40 16
4044.55 13
4044.69 10
4044.84 7
4044.99 5
4045.13 4
4045.28 4
4045.42 5
4045.57 7
4045.71 10
4045.86 12
4046.01 13
4046.15 15
4046.30 16
4046.44 16
4046.59 16
4046.74 17
4046.88 17
4047.03 18
4047.17 19
4047.32 19
4047.46 19
4047.61 18
4047.76 15
4047.90 12
4048.05 7
4048.19 3
4048.34 0
4048.49 0
4048.63 0
4048.78 0
4048.92 4
4049.07 8
4049.21 13
4049.36 18
4049.51 21
4049.65 24
4049.80 26
4049.94 27
4050.09 28
4050.24 29
4050.38 29
4050.53 29
4050.67 30
4050.82 30
4050.97 32
4051.11 34
4051.26 36
4051.40 39
4051.55 40
4051.69 40
4051.84 38
4051.99 33
4052.13 27
4052.28 20
4052.42 13
4052.57 8
4052.72 6
4052.86 4
4053.01 5
4053.15 6
4053.30 8
4053.45 10
4053.59 12
4053.74 14
4053.88 15
4054.03 16
4054.18 17
4054.32 18
4054.47 17
4054.61 17
4054.76 16
4054.91 15
4055.05 14
4055.20 13
4055.34 12
4055.49 10
4055.64 7
4055.78 4
4055.93 1
4056.07 0
4056.22 0
4056.36 0
4056.51 0
4056.66 0
4056.80 0
4056.95 0
4057.09 0
4057.24 0
4057.39 2
4057.53 4
4057.68 7
4057.83 10
4057.97 13
4058.12 15
4058.26 17
4058.41 19
4058.56 20
4058.70 20
4058.85 20
4058.99 20
4059.14 21
4059.29 22
4059.43 24
4059.58 27
4059.72 30
4059.87 32
4060.02 34
4060.16 34
4060.31 32
4060.45 29
4060.60 25
4060.75 20
4060.89 16
4061.04 12
4061.18 8
4061.33 6
4061.48 4
4061.62 4
4061.77 4
4061.91 4
4062.06 5
4062.21 5
4062.35 5
4062.50 5
4062.65 4
4062.79 3
4062.94 3
4063.08 3
4063.23 4
4063.38 6
4063.52 9
4063.67 12
4063.81 16
4063.96 19
4064.11 21
4064.25 23
4064.40 25
4064.54 26
4064.69 26
4064.84 25
4064.98 23
4065.13 20
4065.28 16
4065.42 12
4065.57 7
4065.71 3
4065.86 1
4066.01 0
4066.15 2
4066.30 4
4066.44 6
4066.59 7
4066.74 7
4066.88 6
4067.03 3
4067.18 0
4067.32 0
4067.47 0
4067.61 0
4067.76 0
4067.91 0
4068.05 0
4068.20 0
4068.35 3
4068.49 5
4068.64 7
4068.78 8
4068.93 9
4069.08 9
4069.22 10
4069.37 13
4069.51 17
4069.66 21
4069.81 26
4069.95 31
4070.10 36
4070.25 39
4070.39 42
4070.54 43
4070.68 44
4070.83 44
4070.98 43
4071.12 41
4071.27 38
4071.42 33
4071.56 28
4071.71 21
4071.86 14
4072.00 7
4072.15 0
4072.29 0
4072.44 0
4072.59 0
4072.73 0
4072.88 0
4073.03 0
4073.17 3
4073.32 11
4073.46 19
4073.61 27
4073.76 33
4073.90 38
4074.05 40
4074.20 42
4074.34 42
4074.49 42
4074.63 43
4074.78 43
4074.93 44
4075.07 45
4075.22 46
4075.37 46
4075.51 45
4075.66 43
4075.81 40
4075.95 35
4076.10 31
4076.24 27
4076.39 23
4076.54 21
4076.68 19
4076.83 17
4076.98 15
4077.12 12
4077.27 9
4077.42 6
4077.56 4
4077.71 2
4077.85 1
4078.00 2
4078.15 3
4078.29 5
4078.44 8
4078.59 11
4078.73 13
4078.88 15
4079.03 17
4079.17 17
4079.32 15
4079.46 13
4079.61 9
4079.76 5
4079.90 1
4080.05 0
4080.20 0
4080.34 0
4080.49 1
4080.64 4
4080.78 7
4080.93 10
4081.08 11
4081.22 11
4081.37 10
4081.51 9
4081.66 10
4081.81 11
4081.95 14
4082.10 16
4082.25 19
4082.39 21
4082.54 21
4082.69 19
4082.83 17
4082.98 13
4083.13 9
4083.27 6
4083.42 4
4083.57 3
4083.71 4
4083.86 5
4084.00 6
4084.15 7
4084.30 8
4084.44 8
4084.59 8
4084.74 7
4084.88 8
4085.03 8
4085.18 10
4085.32 13
4085.47 15
4085.62 18
4085.76 19
4085.91 19
4086.06 17
4086.20 15
4086.35 13
4086.50 12
4086.64 12
4086.79 14
4086.93 17
4087.08 20
4087.23 24
4087.37 26
4087.52 27
4087.67 26
4087.81 24
4087.96 22
4088.11 19
4088.25 17
4088.40 17
4088.55 18
4088.69 22
4088.84 27
4088.99 33
4089.13 39
4089.28 45
4089.43 49
4089.57 51
4089.72 50
4089.87 47
4090.01 42
4090.16 37
4090.31 31
4090.45 25
4090.60 20
4090.75 18
4090.89 17
4091.04 19
4091.19 23
4091.33 29
4091.48 37
4091.63 47
4091.77 57
4091.92 69
4092.07 81
4092.21 93
4092.36 104
4092.51 115
4092.65 124
4092.80 130
4092.95 135
4093.09 137
4093.24 137
4093.39 136
4093.53 135
4093.68 134
4093.83 133
4093.97 134
4094.12 135
4094.27 138
4094.41 142
4094.56 147
4094.71 152
4094.85 158
4095.00 163
4095.15 168
4095.29 170
4095.44 170
4095.59 166
4095.73 159
4095.88 150
4096.03 138
4096.17 126
4096.32 114
4096.47 103
4096.61 94
4096.76 87
4096.91 80
4097.05 75
4097.20 72
4097.35 70
4097.49 70
4097.64 72
4097.79 75
4097.93 80
4098.08 84
4098.23 89
4098.37 93
4098.52 95
4098.67 96
4098.81 96
4098.96 95
4099.11 93
4099.25 91
4099.40 89
4099.55 87
4099.69 86
4099.84 85
4099.99 85
4100.13 84
4100.28 84
4100.43 83
4100.57 81
4100.72 78
4100.87 75
4101.02 70
4101.16 64
4101.31 59
4101.46 53
4101.60 49
4101.75 45
4101.90 41
4102.04 39
4102.19 38
4102.34 39
4102.48 42
4102.63 46
4102.78 53
4102.92 60
4103.07 67
4103.22 74
4103.36 78
4103.51 81
4103.66 81
4103.80 80
4103.95 78
4104.10 76
4104.25 74
4104.39 72
4104.54 71
4104.69 69
4104.83 68
4104.98 65
4105.13 62
4105.27 58
4105.42 53
4105.57 46
4105.71 39
4105.86 32
4106.01 26
4106.15 22
4106.30 19
4106.45 19
4106.60 20
4106.74 22
4106.89 25
4107.04 27
4107.18 30
4107.33 33
4107.48 38
4107.62 44
4107.77 50
4107.92 58
4108.06 65
4108.21 70
4108.36 73
4108.51 73
4108.65 69
4108.80 64
4108.95 57
4109.09 51
4109.24 45
4109.39 41
4109.53 39
4109.68 38
4109.83 37
4109.97 37
4110.12 38
4110.27 39
4110.42 41
4110.56 45
4110.71 50
4110.86 55
4111.00 62
4111.15 68
4111.30 73
4111.44 76
4111.59 78
4111.74 77
4111.89 75
4112.03 72
4112.18 69
4112.33 66
4112.47 63
4112.62 60
4112.77 58
4112.91 56
4113.06 55
4113.21 54
4113.36 54
4113.50 54
4113.65 55
4113.80 57
4113.94 58
4114.09 60
4114.24 61
4114.38 63
4114.53 64
4114.68 65
4114.83 66
4114.97 67
4115.12 67
4115.27 66
4115.41 65
4115.56 64
4115.71 63
4115.86 62
4116.00 62
4116.15 63
4116.30 64
4116.44 66
4116.59 67
4116.74 68
4116.88 69
4117.03 69
4117.18 68
4117.33 67
4117.47 66
4117.62 65
4117.77 65
4117.91 65
4118.06 66
4118.21 67
4118.36 67
4118.50 67
4118.65 66
4118.80 64
4118.94 61
4119.09 58
4119.24 55
4119.39 53
4119.53 50
4119.68 48
4119.83 46
4119.97 45
4120.12 44
4120.27 44
4120.42 44
4120.56 44
4120.71 44
4120.86 43
4121.00 42
4121.15 40
4121.30 38
4121.45 36
4121.59 35
4121.74 35
4121.89 36
4122.03 37
4122.18 37
4122.33 36
4122.48 35
4122.62 34
4122.77 32
4122.92 31
4123.06 31
4123.21 31
4123.36 31
4123.51 30
4123.65 29
4123.80 26
4123.95 23
4124.09 19
4124.24 16
4124.39 13
4124.54 12
4124.68 11
4124.83 13
4124.98 15
4125.13 17
4125.27 20
4125.42 22
4125.57 23
4125.71 23
4125.86 23
4126.01 23
4126.16 24
4126.30 25
4126.45 26
4126.60 27
4126.74 28
4126.89 29
4127.04 30
4127.19 32
4127.33 35
4127.48 40
4127.63 45
4127.78 51
4127.92 57
4128.07 62
4128.22 66
4128.36 69
4128.51 69
4128.66 69
4128.81 67
4128.95 66
4129.10 64
4129.25 64
4129.40 64
4129.54 64
4129.69 65
4129.84 64
4129.99 63
4130.13 61
4130.28 57
4130.43 53
4130.57 48
4130.72 43
4130.87 39
4131.02 36
4131.16 35
4131.31 35
4131.46 35
4131.61 37
4131.75 39
4131.90 40
4132.05 42
4132.20 42
4132.34 42
4132.49 41
4132.64 39
4132.78 36
4132.93 33
4133.08 30
4133.23 27
4133.37 25
4133.52 24
4133.67 24
4133.82 24
4133.96 26
4134.11 29
4134.26 31
4134.41 33
4134.55 35
4134.70 36
4134.85 36
4135.00 35
4135.14 34
4135.29 31
4135.44 28
4135.59 25
4135.73 22
4135.88 20
4136.03 19
4136.17 20
4136.32 22
4136.47 25
4136.62 29
4136.76 33
4136.91 37
4137.06 40
4137.21 42
4137.35 44
4137.50 44
4137.65 43
4137.80 42
4137.94 39
4138.09 36
4138.24 32
4138.39 28
4138.53 23
4138.68 19
4138.83 15
4138.98 12
4139.12 8
4139.27 6
4139.42 5
4139.57 5
4139.71 7
4139.86 11
4140.01 16
4140.16 22
4140.30 28
4140.45 33
4140.60 36
4140.75 37
4140.89 36
4141.04 34
4141.19 31
4141.34 30
4141.48 31
4141.63 33
4141.78 37
4141.93 40
4142.07 44
4142.22 45
4142.37 44
4142.52 41
4142.66 36
4142.81 32
4142.96 30
4143.11 29
4143.25 29
4143.40 31
4143.55 32
4143.70 33
4143.84 31
4143.99 28
4144.14 23
4144.29 18
4144.43 13
4144.58 9
4144.73 6
4144.88 4
4145.02 2
4145.17 1
4145.32 1
4145.47 1
4145.62 3
4145.76 5
4145.91 9
4146.06 14
4146.21 19
4146.35 22
4146.50 25
4146.65 26
4146.80 26
4146.94 25
4147.09 23
4147.24 22
4147.39 22
4147.53 23
4147.68 24
4147.83 26
4147.98 28
4148.12 28
4148.27 28
4148.42 28
4148.57 27
4148.72 26
4148.86 26
4149.01 27
4149.16 27
4149.31 27
4149.45 26
4149.60 24
4149.75 20
4149.90 17
4150.04 13
4150.19 11
4150.34 9
4150.49 10
4150.64 11
4150.78 14
4150.93 16
4151.08 19
4151.23 21
4151.37 24
4151.52 27
4151.67 29
4151.82 32
4151.96 33
4152.11 33
4152.26 33
4152.41 31
4152.56 28
4152.70 26
4152.85 25
4153.00 24
4153.15 24
4153.29 26
4153.44 27
4153.59 29
4153.74 31
4153.88 32
4154.03 33
4154.18 34
4154.33 35
4154.48 35
4154.62 35
4154.77 33
4154.92 30
4155.07 27
4155.21 23
4155.36 19
4155.51 15
4155.66 13
4155.81 11
4155.95 9
4156.10 8
4156.25 8
4156.40 8
4156.54 8
4156.69 10
4156.84 12
4156.99 15
4157.14 18
4157.28 21
4157.43 23
4157.58 23
4157.73 21
4157.87 18
4158.02 15
4158.17 11
4158.32 8
4158.47 5
4158.61 3
4158.76 3
4158.91 4
4159.06 7
4159.21 11
4159.35 17
4159.50 23
4159.65 30
4159.80 36
4159.94 43
4160.09 48
4160.24 52
4160.39 55
4160.54 56
4160.68 57
4160.83 57
4160.98 56
4161.13 54
4161.28 52
4161.42 50
4161.57 47
4161.72 45
4161.87 43
4162.01 43
4162.16 44
4162.31 46
4162.46 50
4162.61 53
4162.75 56
4162.90 57
4163.05 57
4163.20 55
4163.35 51
4163.49 47
4163.64 43
4163.79 37
4163.94 32
4164.09 27
4164.23 23
4164.38 19
4164.53 17
4164.68 17
4164.82 18
4164.97 20
4165.12 23
4165.27 26
4165.42 28
4165.56 29
4165.71 28
4165.86 26
4166.01 24
4166.16 21
4166.30 19
4166.45 18
4166.60 18
4166.75 18
4166.90 19
4167.04 20
4167.19 20
4167.34 22
4167.49 23
4167.64 25
4167.78 28
4167.93 30
4168.08 33
4168.23 35
4168.38 37
4168.52 39
4168.67 40
4168.82 42
4168.97 44
4169.12 46
4169.26 48
4169.41 50
4169.56 50
4169.71 50
4169.86 48
4170.00 45
4170.15 42
4170.30 37
4170.45 33
4170.60 29
4170.74 26
4170.89 23
4171.04 20
4171.19 17
4171.34 15
4171.48 12
4171.63 9
4171.78 7
4171.93 5
4172.08 3
4172.22 0
4172.37 0
4172.52 0
4172.67 0
4172.82 0
4172.97 0
4173.11 0
4173.26 0
4173.41 0
4173.56 2
4173.71 5
4173.85 6
4174.00 8
4174.15 9
4174.30 9
4174.45 10
4174.59 12
4174.74 15
4174.89 19
4175.04 24
4175.19 30
4175.33 35
4175.48 40
4175.63 44
4175.78 47
4175.93 48
4176.08 49
4176.22 48
4176.37 46
4176.52 43
4176.67 38
4176.82 33
4176.96 25
4177.11 17
4177.26 9
4177.41 1
4177.56 0
4177.71 0
4177.85 0
4178.00 0
4178.15 0
4178.30 0
4178.45 1
4178.59 4
4178.74 6
4178.89 6
4179.04 6
4179.19 6
4179.34 6
4179.48 5
4179.63 5
4179.78 5
4179.93 4
4180.08 4
4180.22 3
4180.37 3
4180.52 4
4180.67 4
4180.82 6
4180.97 7
4181.11 9
4181.26 10
4181.41 11
4181.56 11
4181.71 9
4181.85 5
4182.00 1
4182.15 0
4182.30 0
4182.45 0
4182.60 0
4182.74 0
4182.89 0
4183.04 0
4183.19 4
4183.34 11
4183.49 17
4183.63 22
4183.78 26
4183.93 29
4184.08 31
4184.23 32
4184.38 32
4184.52 32
4184.67 31
4184.82 30
4184.97 27
4185.12 25
4185.27 22
4185.41 21
4185.56 20
4185.71 20
4185.86 22
4186.01 24
4186.15 26
4186.30 28
4186.45 30
4186.60 32
4186.75 34
4186.90 38
4187.04 43
4187.19 48
4187.34 54
4187.49 59
4187.64 62
4187.79 62
4187.93 60
4188.08 56
4188.23 50
4188.38 44
4188.53 37
4188.68 32
4188.82 27
4188.97 22
4189.12 18
4189.27 15
4189.42 12
4189.57 11
4189.72 11
4189.86 13
4190.01 16
4190.16 21
4190.31 26
4190.46 31
4190.61 36
4190.75 40
4190.90 43
4191.05 47
4191.20 50
4191.35 52
4191.50 55
4191.64 56
4191.79 57
4191.94 57
4192.09 56
4192.24 55
4192.39 53
4192.53 51
4192.68 48
4192.83 46
4192.98 43
4193.13 41
4193.28 39
4193.43 37
4193.57 35
4193.72 34
4193.87 32
4194.02 30
4194.17 28
4194.32 25
4194.46 23
4194.61 22
4194.76 22
4194.91 22
4195.06 23
4195.21 25
4195.36 28
4195.50 30
4195.65 32
4195.80 33
4195.95 34
4196.10 34
4196.25 34
4196.39 32
4196.54 30
4196.69 28
4196.84 27
4196.99 26
4197.14 28
4197.29 32
4197.43 38
4197.58 45
4197.73 52
4197.88 58
4198.03 63
4198.18 66
4198.33 67
4198.47 68
4198.62 67
4198.77 66
4198.92 66
4199.07 67
4199.22 68
4199.37 69
4199.51 72
4199.66 73
4199.81 75
4199.96 75
4200.11 74
4200.26 71
4200.41 68
4200.55 64
4200.70 61
4200.85 58
4201.00 56
4201.15 56
4201.30 56
4201.45 58
4201.59 59
4201.74 59
4201.89 57
4202.04 54
4202.19 50
4202.34 44
4202.49 38
4202.63 32
4202.78 28
4202.93 26
4203.08 26
4203.23 28
4203.38 31
4203.53 35
4203.67 41
4203.82 48
4203.97 56
4204.12 63
4204.27 70
4204.42 77
4204.57 81
4204.71 84
4204.86 84
4205.01 84
4205.16 82
4205.31 80
4205.46 77
4205.61 74
4205.76 70
4205.90 66
4206.05 62
4206.20 57
4206.35 53
4206.50 50
4206.65 47
4206.80 46
4206.94 45
4207.09 45
4207.24 45
4207.39 45
4207.54 45
4207.69 45
4207.84 45
4207.99 45
4208.13 45
4208.28 45
4208.43 46
4208.58 45
4208.73 45
4208.88 44
4209.03 42
4209.18 41
4209.32 40
4209.47 41
4209.62 43
4209.77 46
4209.92 51
4210.07 57
4210.22 64
4210.37 70
4210.51 75
4210.66 78
4210.81 81
4210.96 81
4211.11 81
4211.26 79
4211.41 76
4211.56 74
4211.70 73
4211.85 74
4212.00 77
4212.15 82
4212.30 88
4212.45 94
4212.60 99
4212.75 102
4212.89 105
4213.04 107
4213.19 109
4213.34 111
4213.49 115
4213.64 120
4213.79 126
4213.94 132
4214.08 139
4214.23 146
4214.38 153
4214.53 162
4214.68 174
4214.83 189
4214.98 208
4215.13 232
4215.28 261
4215.42 292
4215.57 325
4215.72 357
4215.87 388
4216.02 415
4216.17 438
4216.32 457
4216.47 473
4216.61 488
4216.76 505
4216.91 525
4217.06 552
4217.21 585
4217.36 625
4217.51 670
4217.66 715
4217.81 759
4217.95 796
4218.10 827
4218.25 848
4218.40 863
4218.55 873
4218.70 881
4218.85 889
4219.00 901
4219.15 915
4219.29 933
4219.44 951
4219.59 968
4219.74 981
4219.89 988
4220.04 990
4220.19 985
4220.34 974
4220.49 959
4220.63 939
4220.78 916
4220.93 890
4221.08 862
4221.23 833
4221.38 803
4221.53 774
4221.68 745
4221.83 717
4221.98 691
4222.12 667
4222.27 643
4222.42 621
4222.57 598
4222.72 574
4222.87 550
4223.02 523
4223.17 495
4223.32 466
4223.46 437
4223.61 409
4223.76 382
4223.91 357
4224.06 334
4224.21 314
4224.36 297
4224.51 281
4224.66 266
4224.81 251
4224.95 236
4225.10 221
4225.25 206
4225.40 192
4225.55 179
4225.70 169
4225.85 162
4226.00 157
4226.15 154
4226.30 153
4226.45 151
4226.59 147
4226.74 142
4226.89 134
4227.04 125
4227.19 116
4227.34 108
4227.49 102
4227.64 99
4227.79 99
4227.94 100
4228.08 101
4228.23 101
4228.38 99
4228.53 95
4228.68 90
4228.83 83
4228.98 77
4229.13 71
4229.28 67
4229.43 64
4229.58 61
4229.72 58
4229.87 55
4230.02 51
4230.17 48
4230.32 45
4230.47 42
4230.62 40
4230.77 38
4230.92 38
4231.07 38
4231.22 39
4231.36 41
4231.51 43
4231.66 47
4231.81 51
4231.96 55
4232.11 58
4232.26 60
4232.41 61
4232.56 61
4232.71 60
4232.86 60
4233.00 60
4233.15 61
4233.30 65
4233.45 70
4233.60 76
4233.75 81
4233.90 85
4234.05 86
4234.20 86
4234.35 83
4234.50 79
4234.65 74
4234.79 71
4234.94 69
4235.09 69
4235.24 70
4235.39 71
4235.54 73
4235.69 74
4235.84 74
4235.99 73
4236.14 71
4236.29 69
4236.44 68
4236.59 68
4236.73 70
4236.88 73
4237.03 78
4237.18 82
4237.33 85
4237.48 86
4237.63 85
4237.78 82
4237.93 78
4238.08 73
4238.23 67
4238.38 62
4238.53 58
4238.67 54
4238.82 52
4238.97 49
4239.12 47
4239.27 46
4239.42 45
4239.57 44
4239.72 43
4239.87 42
4240.02 42
4240.17 41
4240.32 41
4240.47 42
4240.61 43
4240.76 44
4240.91 46
4241.06 47
4241.21 49
4241.36 50
4241.51 51
4241.66 53
4241.81 55
4241.96 57
4242.11 61
4242.26 65
4242.41 69
4242.56 73
4242.70 76
4242.85 77
4243.00 75
4243.15 72
4243.30 67
4243.45 61
4243.60 56
4243.75 50
4243.90 46
4244.05 43
4244.20 41
4244.35 40
4244.50 38
4244.65 36
4244.80 35
4244.94 34
4245.09 35
4245.24 37
4245.39 40
4245.54 43
4245.69 46
4245.84 49
4245.99 51
4246.14 52
4246.29 53
4246.44 53
4246.59 54
4246.74 54
4246.89 55
4247.04 55
4247.19 54
4247.33 53
4247.48 51
4247.63 49
4247.78 46
4247.93 43
4248.08 41
4248.23 39
4248.38 38
4248.53 38
4248.68 39
4248.83 41
4248.98 42
4249.13 41
4249.28 40
4249.43 37
4249.58 32
4249.73 27
4249.88 22
4250.02 17
4250.17 14
4250.32 11
4250.47 10
4250.62 9
4250.77 9
4250.92 10
4251.07 11
4251.22 12
4251.37 13
4251.52 13
4251.67 13
4251.82 12
4251.97 10
4252.12 8
4252.27 5
4252.42 3
4252.57 2
4252.71 2
4252.86 3
4253.01 6
4253.16 11
4253.31 17
4253.46 24
4253.61 31
4253.76 38
4253.91 43
4254.06 47
4254.21 49
4254.36 49
4254.51 47
4254.66 44
4254.81 41
4254.96 37
4255.11 33
4255.26 30
4255.41 26
4255.56 23
4255.71 20
4255.85 17
4256.00 14
4256.15 11
4256.30 7
4256.45 4
4256.60 1
4256.75 0
4256.90 0
4257.05 0
4257.20 0
4257.35 0
4257.50 0
4257.65 0
4257.80 0
4257.95 0
4258.10 0
4258.25 1
4258.40 3
4258.55 4
4258.70 6
4258.85 6
4259.00 6
4259.15 6
4259.30 6
4259.44 6
4259.59 8
4259.74 11
4259.89 15
4260.04 19
4260.19 24
4260.34 28
4260.49 30
4260.64 32
4260.79 33
4260.94 33
4261.09 33
4261.24 33
4261.39 33
4261.54 33
4261.69 33
4261.84 32
4261.99 31
4262.14 28
4262.29 24
4262.44 20
4262.59 16
4262.74 12
4262.89 10
4263.04 10
4263.19 12
4263.34 16
4263.49 21
4263.63 26
4263.78 31
4263.93 34
4264.08 35
4264.23 33
4264.38 30
4264.53 25
4264.68 21
4264.83 17
4264.98 16
4265.13 16
4265.28 18
4265.43 21
4265.58 25
4265.73 29
4265.88 33
4266.03 37
4266.18 40
4266.33 42
4266.48 44
4266.63 44
4266.78 44
4266.93 43
4267.08 42
4267.23 40
4267.38 37
4267.53 34
4267.68 30
4267.83 26
4267.98 21
4268.13 15
4268.28 10
4268.43 6
4268.58 4
4268.73 3
4268.88 3
4269.03 5
4269.18 8
4269.32 11
4269.47 14
4269.62 15
4269.77 15
4269.92 14
4270.07 12
4270.22 9
4270.37 8
4270.52 8
4270.67 9
4270.82 13
4270.97 17
4271.12 22
4271.27 27
4271.42 30
4271.57 31
4271.72 30
4271.87 28
4272.02 24
4272.17 21
4272.32 18
4272.47 16
4272.62 14
4272.77 14
4272.92 14
4273.07 14
4273.22 13
4273.37 12
4273.52 10
4273.67 9
4273.82 8
4273.97 9
4274.12 11
4274.27 13
4274.42 17
4274.57 20
4274.72 22
4274.87 24
4275.02 23
4275.17 22
4275.32 20
4275.47 17
4275.62 13
4275.77 10
4275.92 7
4276.07 4
4276.22 2
4276.37 0
4276.52 0
4276.67 0
4276.82 0
4276.97 1
4277.12 3
4277.27 5
4277.42 8
4277.57 9
4277.72 10
4277.87 11
4278.02 11
4278.17 11
4278.32 12
4278.47 13
4278.62 15
4278.77 17
4278.92 19
4279.07 20
4279.22 21
4279.37 20
4279.52 17
4279.67 13
4279.82 9
4279.97 5
4280.12 1
4280.27 0
4280.42 0
4280.57 0
4280.72 3
4280.87 7
4281.02 10
4281.17 12
4281.32 12
4281.47 11
4281.62 9
4281.77 7
4281.92 6
4282.07 7
4282.22 9
4282.37 13
4282.52 18
4282.67 24
4282.82 29
4282.97 33
4283.12 37
4283.27 41
4283.42 44
4283.57 46
4283.72 49
4283.87 50
4284.02 51
4284.17 51
4284.32 49
4284.47 47
4284.62 43
4284.77 38
4284.92 32
4285.07 27
4285.22 22
4285.37 18
4285.52 17
4285.67 17
4285.82 18
4285.97 20
4286.12 22
4286.27 24
4286.42 24
4286.57 23
4286.72 22
4286.87 20
4287.02 18
4287.17 17
4287.32 15
4287.47 14
4287.62 12
4287.77 11
4287.92 11
4288.07 11
4288.22 12
4288.37 15
4288.52 18
4288.67 22
4288.82 25
4288.97 29
4289.12 32
4289.27 35
4289.42 37
4289.57 38
4289.72 39
4289.87 38
4290.02 38
4290.17 37
4290.32 36
4290.47 36
4290.62 35
4290.77 36
4290.92 37
4291.07 38
4291.22 40
4291.37 43
4291.52 47
4291.67 52
4291.82 57
4291.97 63
4292.12 68
4292.27 72
4292.42 75
4292.57 78
4292.72 80
4292.87 82
4293.02 85
4293.17 89
4293.32 93
4293.47 98
4293.62 102
4293.77 105
4293.92 108
4294.08 109
4294.23 110
4294.38 111
4294.53 111
4294.68 112
4294.83 113
4294.98 115
4295.13 116
4295.28 117
4295.43 119
4295.58 120
4295.73 121
4295.88 120
4296.03 119
4296.18 115
4296.33 110
4296.48 103
4296.63 94
4296.78 85
4296.93 76
4297.08 69
4297.23 63
4297.38 59
4297.53 56
4297.68 54
4297.83 52
4297.98 50
4298.13 48
4298.28 46
4298.43 46
4298.58 47
4298.73 49
4298.88 52
4299.03 55
4299.18 58
4299.33 59
4299.48 59
4299.64 58
4299.79 58
4299.94 58
4300.09 60
4300.24 64
4300.39 68
4300.54 72
4300.69 75
4300.84 76
4300.99 76
4301.14 73
4301.29 69
4301.44 63
4301.59 58
4301.74 52
4301.89 48
4302.04 44
4302.19 41
4302.34 38
4302.49 35
4302.64 32
4302.79 27
4302.94 21
4303.09 14
4303.24 8
4303.39 3
4303.54 0
4303.69 0
4303.84 0
4304.00 0
4304.15 0
4304.30 1
4304.45 2
4304.60 2
4304.75 2
4304.90 1
4305.05 0
4305.20 0
4305.35 0
4305.50 0
4305.65 0
4305.80 1
4305.95 3
4306.10 5
4306.25 8
4306.40 12
4306.55 16
4306.70 19
4306.85 22
4307.00 23
4307.15 22
4307.30 19
4307.46 14
4307.61 9
4307.76 4
4307.91 0
4308.06 0
4308.21 0
4308.36 0
4308.51 3
4308.66 9
4308.81 16
4308.96 23
4309.11 29
4309.26 33
4309.41 35
4309.56 36
4309.71 35
4309.86 34
4310.01 33
4310.16 31
4310.31 30
4310.46 28
4310.62 25
4310.77 22
4310.92 18
4311.07 15
4311.22 12
4311.37 11
4311.52 11
4311.67 12
4311.82 15
4311.97 17
4312.12 19
4312.27 21
4312.42 21
4312.57 20
4312.72 18
4312.87 16
4313.02 12
4313.17 9
4313.32 6
4313.48 2
4313.63 0
4313.78 0
4313.93 0
4314.08 0
4314.23 0
4314.38 0
4314.53 1
4314.68 4
4314.83 8
4314.98 11
4315.13 14
4315.28 16
4315.43 16
4315.58 16
4315.73 16
4315.88 15
4316.04 14
4316.19 13
4316.34 12
4316.49 11
4316.64 10
4316.79 10
4316.94 9
4317.09 7
4317.24 6
4317.39 3
4317.54 1
4317.69 0
4317.84 0
4317.99 2
4318.14 6
4318.29 13
4318.45 21
4318.60 31
4318.75 39
4318.90 47
4319.05 54
4319.20 59
4319.35 63
4319.50 68
4319.65 73
4319.80 78
4319.95 84
4320.10 90
4320.25 95
4320.40 99
4320.55 102
4320.71 104
4320.86 105
4321.01 106
4321.16 108
4321.31 110
4321.46 113
4321.61 115
4321.76 117
4321.91 118
4322.06 117
4322.21 115
4322.36 111
4322.51 105
4322.66 98
4322.82 91
4322.97 86
4323.12 82
4323.27 80
4323.42 82
4323.57 86
4323.72 93
4323.87 101
4324.02 109
4324.17 116
4324.32 121
4324.47 121
4324.62 118
4324.77 112
4324.93 104
4325.08 95
4325.23 88
4325.38 82
4325.53 79
4325.68 78
4325.83 78
4325.98 78
4326.13 77
4326.28 74
4326.43 70
4326.58 66
4326.73 62
4326.89 59
4327.04 57
4327.19 57
4327.34 57
4327.49 59
4327.64 63
4327.79 68
4327.94 73
4328.09 80
4328.24 86
4328.39 92
4328.54 97
4328.70 101
4328.85 104
4329.00 107
4329.15 110
4329.30 114
4329.45 120
4329.60 126
4329.75 133
4329.90 139
4330.05 142
4330.20 143
4330.35 140
4330.51 133
4330.66 123
4330.81 113
4330.96 102
4331.11 92
4331.26 84
4331.41 79
4331.56 74
4331.71 71
4331.86 69
4332.01 66
4332.16 63
4332.32 61
4332.47 59
4332.62 58
4332.77 59
4332.92 61
4333.07 63
4333.22 67
4333.37 70
4333.52 73
4333.67 75
4333.82 77
4333.98 78
4334.13 78
4334.28 78
4334.43 77
4334.58 77
4334.73 76
4334.88 76
4335.03 77
4335.18 78
4335.33 81
4335.49 83
4335.64 85
4335.79 85
4335.94 84
4336.09 81
4336.24 77
4336.39 72
4336.54 67
4336.69 62
4336.84 57
4336.99 52
4337.15 46
4337.30 38
4337.45 30
4337.60 21
4337.75 12
4337.90 5
4338.05 0
4338.20 0
4338.35 0
4338.50 0
4338.66 5
4338.81 10
4338.96 16
4339.11 22
4339.26 26
4339.41 30
4339.56 33
4339.71 35
4339.86 36
4340.01 37
4340.17 38
4340.32 38
4340.47 37
4340.62 36
4340.77 34
4340.92 31
4341.07 27
4341.22 22
4341.37 17
4341.52 13
4341.68 11
4341.83 11
4341.98 12
4342.13 14
4342.28 17
4342.43 19
4342.58 19
4342.73 18
4342.88 16
4343.04 13
4343.19 10
4343.34 8
4343.49 7
4343.64 8
4343.79 9
4343.94 10
4344.09 10
4344.24 8
4344.40 5
4344.55 2
4344.70 0
4344.85 0
4345.00 0
4345.15 0
4345.30 6
4345.45 13
4345.60 20
4345.76 26
4345.91 30
4346.06 32
4346.21 32
4346.36 30
4346.51 27
4346.66 25
4346.81 22
4346.96 20
4347.12 18
4347.27 15
4347.42 12
4347.57 8
4347.72 4
4347.87 0
4348.02 0
4348.17 0
4348.32 0
4348.48 0
4348.63 2
4348.78 5
4348.93 8
4349.08 8
4349.23 7
4349.38 5
4349.53 3
4349.69 2
4349.84 3
4349.99 5
4350.14 9
4350.29 14
4350.44 20
4350.59 24
4350.74 28
4350.90 30
4351.05 32
4351.20 34
4351.35 36
4351.50 39
4351.65 41
4351.80 44
4351.95 47
4352.10 48
4352.26 48
4352.41 47
4352.56 45
4352.71 42
4352.86 39
4353.01 36
4353.16 33
4353.31 32
4353.47 31
4353.62 30
4353.77 29
4353.92 27
4354.07 24
4354.22 20
4354.37 17
4354.52 13
4354.68 11
4354.83 9
4354.98 8
4355.13 7
4355.28 5
4355.43 2
4355.58 0
4355.74 0
4355.89 0
4356.04 0
4356.19 0
4356.34 0
4356.49 0
4356.64 0
4356.79 2
4356.95 6
4357.10 9
4357.25 12
4357.40 15
4357.55 17
4357.70 19
4357.85 21
4358.00 22
4358.16 24
4358.31 24
4358.46 24
4358.61 24
4358.76 25
4358.91 26
4359.06 28
4359.22 31
4359.37 34
4359.52 37
4359.67 39
4359.82 41
4359.97 41
4360.12 41
4360.28 39
4360.43 37
4360.58 34
4360.73 31
4360.88 28
4361.03 25
4361.18 22
4361.33 20
4361.49 18
4361.64 17
4361.79 16
4361.94 16
4362.09 15
4362.24 14
4362.39 12
4362.55 10
4362.70 8
4362.85 5
4363.00 3
4363.15 1
4363.30 0
4363.45 0
4363.61 0
4363.76 0
4363.91 0
4364.06 0
4364.21 0
4364.36 0
4364.51 1
4364.67 4
4364.82 8
4364.97 11
4365.12 14
4365.27 14
4365.42 14
4365.58 13
4365.73 12
4365.88 12
4366.03 14
4366.18 19
4366.33 25
4366.48 31
4366.64 36
4366.79 39
4366.94 40
4367.09 38
4367.24 34
4367.39 31
4367.54 29
4367.70 28
4367.85 29
4368.00 31
4368.15 33
4368.30 35
4368.45 36
4368.60 35
4368.76 33
4368.91 30
4369.06 27
4369.21 23
4369.36 20
4369.51 17
4369.67 14
4369.82 12
4369.97 11
4370.12 10
4370.27 9
4370.42 9
4370.57 9
4370.73 9
4370.88 10
4371.03 12
4371.18 14
4371.33 16
4371.48 19
4371.64 21
4371.79 24
4371.94 26
4372.09 28
4372.24 31
4372.39 33
4372.55 35
4372.70 36
4372.85 37
4373.00 37
4373.15 37
4373.30 36
4373.45 35
4373.61 32
4373.76 29
4373.91 24
4374.06 18
4374.21 11
4374.36 4
4374.52 0
4374.67 0
4374.82 0
4374.97 0
4375.12 0
4375.27 1
4375.43 8
4375.58 15
4375.73 21
4375.88 25
4376.03 27
4376.18 27
4376.34 25
4376.49 21
4376.64 17
4376.79 14
4376.94 11
4377.09 10
4377.25 11
4377.40 13
4377.55 16
4377.70 19
4377.85 21
4378.00 22
4378.16 20
4378.31 17
4378.46 13
4378.61 8
4378.76 4
4378.91 1
4379.07 0
4379.22 1
4379.37 2
4379.52 3
4379.67 4
4379.82 4
4379.98 3
4380.13 2
4380.28 1
4380.43 1
4380.58 2
4380.73 3
4380.89 3
4381.04 3
4381.19 1
4381.34 0
4381.49 0
4381.65 0
4381.80 0
4381.95 0
4382.10 0
4382.25 3
4382.40 9
4382.56 15
4382.71 20
4382.86 25
4383.01 28
4383.16 30
4383.31 29
4383.47 27
4383.62 23
4383.77 18
4383.92 12
4384.07 5
4384.23 0
4384.38 0
4384.53 0
4384.68 0
4384.83 0
4384.98 0
4385.14 0
4385.29 2
4385.44 8
4385.59 12
4385.74 16
4385.90 18
4386.05 19
4386.20 18
4386.35 17
4386.50 15
4386.65 12
4386.81 10
4386.96 7
4387.11 4
4387.26 2
4387.41 0
4387.57 0
4387.72 0
4387.87 0
4388.02 2
4388.17 6
4388.32 10
4388.48 15
4388.63 20
4388.78 24
4388.93 27
4389.08 29
4389.24 30
4389.39 30
4389.54 29
4389.69 28
4389.84 26
4390.00 25
4390.15 24
4390.30 23
4390.45 22
4390.60 22
4390.75 22
4390.91 22
4391.06 22
4391.21 21
4391.36 20
4391.51 19
4391.67 18
4391.82 17
4391.97 15
4392.12 15
4392.27 14
4392.43 14
4392.58 14
4392.73 15
4392.88 15
4393.03 14
4393.19 13
4393.34 12
4393.49 10
4393.64 9
4393.79 9
4393.95 11
4394.10 14
4394.25 19
4394.40 25
4394.55 31
4394.71 37
4394.86 42
4395.01 46
4395.16 49
4395.31 51
4395.47 52
4395.62 52
4395.77 51
4395.92 48
4396.07 44
4396.23 38
4396.38 33
4396.53 27
4396.68 23
4396.83 21
4396.99 22
4397.14 26
4397.29 31
4397.44 38
4397.59 45
4397.75 51
4397.90 55
4398.05 55
4398.20 54
4398.35 50
4398.51 45
4398.66 39
4398.81 33
4398.96 29
4399.11 25
4399.27 22
4399.42 21
4399.57 20
4399.72 20
4399.87 19
4400.03 18
4400.18 16
4400.33 15
4400.48 14
4400.63 14
4400.79 15
4400.94 18
4401.09 22
4401.24 28
4401.39 33
4401.55 37
4401.70 41
4401.85 43
4402.00 44
4402.16 44
4402.31 44
4402.46 43
4402.61 42
4402.76 39
4402.92 36
4403.07 32
4403.22 26
4403.37 20
4403.52 15
4403.68 11
4403.83 9
4403.98 9
4404.13 10
4404.28 13
4404.44 16
4404.59 19
4404.74 22
4404.89 23
4405.05 25
4405.20 25
4405.35 25
4405.50 24
4405.65 22
4405.81 19
4405.96 15
4406.11 11
4406.26 7
4406.42 4
4406.57 3
4406.72 3
4406.87 5
4407.02 7
4407.18 9
4407.33 11
4407.48 13
4407.63 14
4407.78 16
4407.94 18
4408.09 20
4408.24 23
4408.39 26
4408.55 28
4408.70 30
4408.85 30
4409.00 30
4409.15 31
4409.31 31
4409.46 32
4409.61 35
4409.76 38
4409.92 41
4410.07 45
4410.22 48
4410.37 50
4410.52 51
4410.68 51
4410.83 49
4410.98 48
4411.13 46
4411.29 45
4411.44 44
4411.59 44
4411.74 44
4411.90 45
4412.05 44
4412.20 44
4412.35 43
4412.50 41
4412.66 39
4412.81 37
4412.96 36
4413.11 35
4413.27 35
4413.42 35
4413.57 36
4413.72 37
4413.87 38
4414.03 39
4414.18 40
4414.33 42
4414.48 43
4414.64 45
4414.79 47
4414.94 47
4415.09 46
4415.25 44
4415.40 41
4415.55 38
4415.70 35
4415.86 33
4416.01 32
4416.16 34
4416.31 36
4416.46 40
4416.62 42
4416.77 44
4416.92 45
4417.07 46
4417.23 47
4417.38 49
4417.53 52
4417.68 56
4417.84 62
4417.99 67
4418.14 72
4418.29 74
4418.45 74
4418.60 72
4418.75 68
4418.90 62
4419.05 56
4419.21 51
4419.36 46
4419.51 44
4419.66 42
4419.82 42
4419.97 43
4420.12 44
4420.27 45
4420.43 47
4420.58 48
4420.73 48
4420.88 49
4421.04 49
4421.19 48
4421.34 48
4421.49 47
4421.65 46
4421.80 44
4421.95 44
4422.10 43
4422.26 43
4422.41 44
4422.56 45
4422.71 46
4422.87 48
4423.02 50
4423.17 52
4423.32 55
4423.48 58
4423.63 62
4423.78 67
4423.93 73
4424.09 80
4424.24 87
4424.39 94
4424.54 99
4424.70 103
4424.85 105
4425.00 106
4425.15 105
4425.31 103
4425.46 100
4425.61 98
4425.76 95
4425.92 92
4426.07 90
4426.22 88
4426.37 86
4426.53 85
4426.68 85
4426.83 85
4426.98 86
4427.14 86
4427.29 87
4427.44 87
4427.59 86
4427.75 85
4427.90 83
4428.05 81
4428.20 79
4428.36 76
4428.51 74
4428.66 71
4428.81 69
4428.97 66
4429.12 64
4429.27 61
4429.42 59
4429.58 55
4429.73 52
4429.88 47
4430.03 42
4430.19 36
4430.34 31
4430.49 26
4430.64 22
4430.80 19
4430.95 18
4431.10 18
4431.25 19
4431.41 21
4431.56 22
4431.71 24
4431.87 25
4432.02 27
4432.17 29
4432.32 32
4432.48 36
4432.63 41
4432.78 46
4432.93 51
4433.09 55
4433.24 59
4433.39 62
4433.54 65
4433.70 67
4433.85 69
4434.00 71
4434.15 72
4434.31 73
4434.46 74
4434.61 74
4434.77 73
4434.92 71
4435.07 69
4435.22 66
4435.38 63
4435.53 58
4435.68 54
4435.83 49
4435.99 45
4436.14 42
4436.29 40
4436.45 40
4436.60 41
4436.75 43
4436.90 45
4437.06 46
4437.21 47
4437.36 47
4437.51 46
4437.67 43
4437.82 40
4437.97 35
4438.12 31
4438.28 28
4438.43 25
4438.58 23
4438.74 23
4438.89 24
4439.04 27
4439.19 33
4439.35 39
4439.50 47
4439.65 56
4439.80 64
4439.96 70
4440.11 75
4440.26 77
4440.42 77
4440.57 76
4440.72 75
4440.87 73
4441.03 73
4441.18 73
4441.33 74
4441.49 74
4441.64 74
4441.79 74
4441.94 73
4442.10 71
4442.25 69
4442.40 68
4442.55 68
4442.71 68
4442.86 69
4443.01 70
4443.17 71
4443.32 71
4443.47 72
4443.62 72
4443.78 72
4443.93 73
4444.08 73
4444.24 73
4444.39 73
4444.54 73
4444.69 73
4444.85 71
4445.00 70
4445.15 67
4445.31 64
4445.46 60
4445.61 57
4445.76 54
4445.92 52
4446.07 50
4446.22 50
4446.38 50
4446.53 51
4446.68 51
4446.83 51
4446.99 51
4447.14 49
4447.29 47
4447.45 45
4447.60 42
4447.75 39
4447.90 37
4448.06 35
4448.21 33
4448.36 33
4448.52 33
4448.67 33
4448.82 33
4448.97 34
4449.13 35
4449.28 36
4449.43 37
4449.59 38
4449.74 40
4449.89 42
4450.05 45
4450.20 48
4450.35 50
4450.50 53
4450.66 56
4450.81 58
4450.96 59
4451.12 59
4451.27 59
4451.42 58
4451.57 56
4451.73 53
4451.88 51
4452.03 50
4452.19 51
4452.34 54
4452.49 59
4452.65 65
4452.80 72
4452.95 79
4453.10 84
4453.26 87
4453.41 88
4453.56 86
4453.72 83
4453.87 79
4454.02 74
4454.18 68
4454.33 62
4454.48 55
4454.63 49
4454.79 44
4454.94 40
4455.09 37
4455.25 35
4455.40 33
4455.55 33
4455.71 33
4455.86 33
4456.01 34
4456.16 36
4456.32 41
4456.47 46
4456.62 54
4456.78 62
4456.93 70
4457.08 78
4457.24 83
4457.39 87
4457.54 89
4457.70 89
4457.85 87
4458.00 85
4458.15 82
4458.31 79
4458.46 76
4458.61 72
4458.77 68
4458.92 64
4459.07 60
4459.23 56
4459.38 52
4459.53 47
4459.69 43
4459.84 40
4459.99 38
4460.14 38
4460.30 39
4460.45 41
4460.60 43
4460.76 44
4460.91 44
4461.06 43
4461.22 40
4461.37 37
4461.52 34
4461.68 31
4461.83 30
4461.98 30
4462.13 31
4462.29 33
4462.44 34
4462.59 36
4462.75 37
4462.90 38
4463.05 38
4463.21 37
4463.36 36
4463.51 35
4463.67 34
4463.82 33
4463.97 32
4464.13 32
4464.28 31
4464.43 30
4464.59 29
4464.74 27
4464.89 24
4465.05 22
4465.20 20
4465.35 19
4465.50 20
4465.66 21
4465.81 23
4465.96 24
4466.12 26
4466.27 26
4466.42 25
4466.58 23
4466.73 21
4466.88 20
4467.04 18
4467.19 17
4467.34 16
4467.50 16
4467.65 16
4467.80 18
4467.96 20
4468.11 23
4468.26 27
4468.42 32
4468.57 37
4468.72 42
4468.88 48
4469.03 54
4469.18 60
4469.34 66
4469.49 71
4469.64 75
4469.80 76
4469.95 75
4470.10 72
4470.25 66
4470.41 59
4470.56 52
4470.71 45
4470.87 39
4471.02 34
4471.17 30
4471.33 28
4471.48 27
4471.63 27
4471.79 28
4471.94 30
4472.09 32
4472.25 35
4472.40 37
4472.55 38
4472.71 38
4472.86 36
4473.01 32
4473.17 26
4473.32 19
4473.47 12
4473.63 5
4473.78 0
4473.93 0
4474.09 0
4474.24 0
4474.39 0
4474.55 0
4474.70 0
4474.85 2
4475.01 3
4475.16 3
4475.31 3
4475.47 3
4475.62 3
4475.77 4
4475.93 5
4476.08 7
4476.23 11
4476.39 16
4476.54 22
4476.69 27
4476.85 32
4477.00 36
4477.16 37
4477.31 37
4477.46 36
4477.62 35
4477.77 35
4477.92 35
4478.08 37
4478.23 40
4478.38 42
4478.54 44
4478.69 43
4478.84 40
4479.00 36
4479.15 30
4479.30 25
4479.46 20
4479.61 17
4479.76 16
4479.92 17
4480.07 20
4480.22 24
4480.38 29
4480.53 33
4480.68 37
4480.84 41
4480.99 43
4481.14 44
4481.30 44
4481.45 42
4481.60 40
4481.76 38
4481.91 37
4482.07 37
4482.22 37
4482.37 39
4482.53 40
4482.68 41
4482.83 42
4482.99 41
4483.14 40
4483.29 38
4483.45 37
4483.60 36
4483.75 36
4483.91 36
4484.06 37
4484.21 37
4484.37 37
4484.52 38
4484.67 39
4484.83 40
4484.98 40
4485.14 41
4485.29 41
4485.44 41
4485.60 41
4485.75 43
4485.90 47
4486.06 53
4486.21 60
4486.36 67
4486.52 73
4486.67 77
4486.82 79
4486.98 80
4487.13 78
4487.28 76
4487.44 73
4487.59 70
4487.75 68
4487.90 66
4488.05 64
4488.21 62
4488.36 60
4488.51 58
4488.67 56
4488.82 53
4488.97 50
4489.13 47
4489.28 43
4489.44 41
4489.59 39
4489.74 38
4489.90 38
4490.05 39
4490.20 40
4490.36 42
4490.51 44
4490.66 47
4490.82 50
4490.97 54
4491.13 58
4491.28 62
4491.43 65
4491.59 68
4491.74 69
4491.89 70
4492.05 70
4492.20 69
4492.35 67
4492.51 65
4492.66 61
4492.82 57
4492.97 53
4493.12 48
4493.28 44
4493.43 41
4493.58 39
4493.74 39
4493.89 42
4494.04 46
4494.20 51
4494.35 56
4494.51 61
4494.66 64
4494.81 66
4494.97 66
4495.12 65
4495.27 63
4495.43 60
4495.58 57
4495.74 53
4495.89 48
4496.04 44
4496.20 39
4496.35 36
4496.50 33
4496.66 32
4496.81 33
4496.97 35
4497.12 38
4497.27 42
4497.43 47
4497.58 51
4497.73 55
4497.89 57
4498.04 59
4498.20 60
4498.35 60
4498.50 59
4498.66 57
4498.81 54
4498.96 50
4499.12 46
4499.27 41
4499.43 37
4499.58 34
4499.73 33
4499.89 34
4500.04 38
4500.19 45
4500.35 52
4500.50 61
4500.66 68
4500.81 74
4500.96 78
4501.12 79
4501.27 79
4501.42 78
4501.58 77
4501.73 77
4501.89 79
4502.04 83
4502.19 88
4502.35 93
4502.50 97
4502.66 101
4502.81 103
4502.96 103
4503.12 103
4503.27 102
4503.42 102
4503.58 104
4503.73 106
4503.89 110
4504.04 114
4504.19 117
4504.35 119
4504.50 118
4504.66 117
4504.81 115
4504.96 114
4505.12 114
4505.27 116
4505.42 119
4505.58 122
4505.73 122
4505.89 121
4506.04 117
4506.19 112
4506.35 105
4506.50 99
4506.66 94
4506.81 91
4506.96 89
4507.12 88
4507.27 88
4507.43 88
4507.58 88
4507.73 87
4507.89 86
4508.04 85
4508.19 84
4508.35 83
4508.50 81
4508.66 79
4508.81 76
4508.96 72
4509.12 68
4509.27 63
4509.43 59
4509.58 55
4509.73 52
4509.89 49
4510.04 47
4510.20 46
4510.35 45
4510.50 46
4510.66 47
4510.81 49
4510.97 52
4511.12 56
4511.27 59
4511.43 63
4511.58 66
4511.74 69
4511.89 71
4512.04 72
4512.20 72
4512.35 71
4512.51 69
4512.66 67
4512.81 65
4512.97 65
4513.12 65
4513.28 66
4513.43 68
4513.58 70
4513.74 73
4513.89 75
4514.05 77
4514.20 78
4514.35 78
4514.51 78
4514.66 77
4514.82 76
4514.97 74
4515.12 72
4515.28 69
4515.43 66
4515.59 62
4515.74 57
4515.89 52
4516.05 47
4516.20 42
4516.36 38
4516.51 35
4516.66 33
4516.82 33
4516.97 33
4517.13 33
4517.28 33
4517.44 32
4517.59 32
4517.74 31
4517.90 30
4518.05 30
4518.21 31
4518.36 32
4518.51 34
4518.67 36
4518.82 37
4518.98 38
4519.13 37
4519.28 37
4519.44 37
4519.59 38
4519.75 40
4519.90 41
4520.06 43
4520.21 44
4520.36 43
4520.52 41
4520.67 37
4520.83 34
4520.98 31
4521.13 29
4521.29 29
4521.44 30
4521.60 31
4521.75 33
4521.90 34
4522.06 34
4522.21 33
4522.37 31
4522.52 29
4522.68 26
4522.83 25
4522.98 24
4523.14 25
4523.29 27
4523.45 28
4523.60 30
4523.75 31
4523.91 32
4524.06 33
4524.22 34
4524.37 36
4524.53 40
4524.68 44
4524.83 49
4524.99 54
4525.14 58
4525.30 60
4525.45 62
4525.61 62
4525.76 61
4525.91 59
4526.07 57
4526.22 55
4526.38 53
4526.53 52
4526.69 51
4526.84 51
4526.99 52
4527.15 54
4527.30 57
4527.46 61
4527.61 64
4527.76 66
4527.92 67
4528.07 66
4528.23 64
4528.38 61
4528.54 58
4528.69 55
4528.84 53
4529.00 52
4529.15 55
4529.31 59
4529.46 66
4529.62 75
4529.77 83
4529.92 91
4530.08 97
4530.23 101
4530.39 102
4530.54 100
4530.70 97
4530.85 93
4531.01 88
4531.16 84
4531.31 80
4531.47 78
4531.62 77
4531.78 77
4531.93 79
4532.09 81
4532.24 84
4532.39 87
4532.55 88
4532.70 87
4532.86 84
4533.01 79
4533.17 73
4533.32 66
4533.47 60
4533.63 56
4533.78 53
4533.94 53
4534.09 54
4534.25 56
4534.40 58
4534.56 59
4534.71 59
4534.86 57
4535.02 54
4535.17 50
4535.33 45
4535.48 39
4535.64 35
4535.79 31
4535.94 28
4536.10 27
4536.25 27
4536.41 30
4536.56 34
4536.72 39
4536.87 44
4537.03 49
4537.18 52
4537.33 54
4537.49 54
4537.64 52
4537.80 50
4537.95 48
4538.11 47
4538.26 46
4538.42 47
4538.57 48
4538.72 49
4538.88 51
4539.03 53
4539.19 54
4539.34 55
4539.50 55
4539.65 54
4539.81 52
4539.96 49
4540.11 45
4540.27 40
4540.42 35
4540.58 30
4540.73 25
4540.89 20
4541.04 15
4541.20 10
4541.35 7
4541.50 4
4541.66 4
4541.81 6
4541.97 11
4542.12 17
4542.28 24
4542.43 30
4542.59 35
4542.74 39
4542.90 40
4543.05 39
4543.20 37
4543.36 34
4543.51 32
4543.67 29
4543.82 27
4543.98 25
4544.13 24
4544.29 23
4544.44 21
4544.60 19
4544.75 16
4544.90 12
4545.06 8
4545.21 4
4545.37 1
4545.52 0
4545.68 0
4545.83 0
4545.99 0
4546.14 0
4546.30 0
4546.45 3
4546.60 5
4546.76 6
4546.91 6
4547.07 5
4547.22 4
4547.38 1
4547.53 0
4547.69 0
4547.84 0
4548.00 0
4548.15 0
4548.31 0
4548.46 0
4548.61 2
4548.77 6
4548.92 10
4549.08 14
4549.23 17
4549.39 20
4549.54 22
4549.70 24
4549.85 26
4550.01 29
4550.16 32
4550.32 35
4550.47 38
4550.62 41
4550.78 45
4550.93 48
4551.09 51
4551.24 53
4551.40 54
4551.55 55
4551.71 56
4551.86 56
4552.02 56
4552.17 57
4552.33 57
4552.48 58
4552.64 60
4552.79 63
4552.94 67
4553.10 74
4553.25 82
4553.41 91
4553.56 99
4553.72 106
4553.87 110
4554.03 110
4554.18 106
4554.34 100
4554.49 93
4554.65 86
4554.80 80
4554.96 76
4555.11 73
4555.27 70
4555.42 68
4555.57 65
4555.73 61
4555.88 56
4556.04 51
4556.19 46
4556.35 42
4556.50 39
4556.66 38
4556.81 37
4556.97 38
4557.12 39
4557.28 40
4557.43 41
4557.59 42
4557.74 42
4557.90 41
4558.05 41
4558.21 41
4558.36 43
4558.52 46
4558.67 50
4558.82 55
4558.98 59
4559.13 62
4559.29 62
4559.44 60
4559.60 55
4559.75 49
4559.91 41
4560.06 32
4560.22 24
4560.37 17
4560.53 10
4560.68 4
4560.84 0
4560.99 0
4561.15 0
4561.30 0
4561.46 0
4561.61 0
4561.77 0
4561.92 1
4562.08 5
4562.23 10
4562.39 15
4562.54 20
4562.70 26
4562.85 31
4563.01 36
4563.16 40
4563.31 44
4563.47 46
4563.62 47
4563.78 45
4563.93 43
4564.09 40
4564.24 37
4564.40 35
4564.55 33
4564.71 31
4564.86 30
4565.02 29
4565.17 27
4565.33 26
4565.48 25
4565.64 24
4565.79 24
4565.95 26
4566.10 28
4566.26 30
4566.41 33
4566.57 36
4566.72 39
4566.88 41
4567.03 43
4567.19 45
4567.34 46
4567.50 45
4567.65 44
4567.81 40
4567.96 35
4568.12 30
4568.27 23
4568.43 17
4568.58 12
4568.74 7
4568.89 4
4569.05 3
4569.20 2
4569.36 3
4569.51 5
4569.67 8
4569.82 13
4569.98 19
4570.13 26
4570.29 33
4570.44 41
4570.60 47
4570.75 51
4570.91 53
4571.06 53
4571.22 51
4571.37 46
4571.53 41
4571.68 34
4571.84 28
4571.99 22
4572.15 17
4572.30 13
4572.46 11
4572.61 11
4572.77 11
4572.92 13
4573.08 15
4573.23 18
4573.39 21
4573.54 24
4573.70 28
4573.85 31
4574.01 35
4574.16 38
4574.32 41
4574.47 44
4574.63 45
4574.78 46
4574.94 46
4575.09 44
4575.25 42
4575.40 39
4575.56 37
4575.71 34
4575.87 32
4576.02 31
4576.18 31
4576.33 31
4576.49 31
4576.64 31
4576.80 30
4576.95 29
4577.11 26
4577.26 24
4577.42 21
4577.57 17
4577.73 14
4577.88 11
4578.04 9
4578.19 8
4578.35 8
4578.50 10
4578.66 13
4578.81 16
4578.97 19
4579.13 20
4579.28 20
4579.44 18
4579.59 15
4579.75 10
4579.90 5
4580.06 0
4580.21 0
4580.37 0
4580.52 0
4580.68 0
4580.83 0
4580.99 0
4581.14 0
4581.30 0
4581.45 1
4581.61 6
4581.76 11
4581.92 15
4582.07 17
4582.23 18
4582.38 17
4582.54 14
4582.69 12
4582.85 9
4583.00 8
4583.16 7
4583.31 7
4583.47 8
4583.63 10
4583.78 12
4583.94 13
4584.09 15
4584.25 15
4584.40 16
4584.56 15
4584.71 13
4584.87 10
4585.02 8
4585.18 6
4585.33 5
4585.49 5
4585.64 7
4585.80 10
4585.95 13
4586.11 16
4586.26 18
4586.42 19
4586.57 18
4586.73 17
4586.89 15
4587.04 13
4587.20 11
4587.35 10
4587.51 8
4587.66 7
4587.82 6
4587.97 5
4588.13 5
4588.28 5
4588.44 4
4588.59 4
4588.75 3
4588.90 2
4589.06 2
4589.21 3
4589.37 4
4589.53 6
4589.68 9
4589.84 10
4589.99 11
4590.15 10
4590.30 8
4590.46 6
4590.61 4
4590.77 3
4590.92 5
4591.08 11
4591.23 19
4591.39 30
4591.54 41
4591.70 51
4591.86 60
4592.01 66
4592.17 68
4592.32 68
4592.48 66
4592.63 63
4592.79 60
4592.94 57
4593.10 55
4593.25 53
4593.41 52
4593.56 52
4593.72 53
4593.88 55
4594.03 59
4594.19 63
4594.34 67
4594.50 70
4594.65 71
4594.81 70
4594.96 67
4595.12 63
4595.27 58
4595.43 53
4595.58 49
4595.74 46
4595.90 43
4596.05 41
4596.21 39
4596.36 36
4596.52 33
4596.67 29
4596.83 25
4596.98 21
4597.14 17
4597.29 13
4597.45 10
4597.61 7
4597.76 5
4597.92 5
4598.07 4
4598.23 5
4598.38 5
4598.54 6
4598.69 7
4598.85 8
4599.00 9
4599.16 8
4599.32 8
4599.47 7
4599.63 5
4599.78 2
4599.94 0
4600.09 0
4600.25 0
4600.40 0
4600.56 0
4600.71 0
4600.87 3
4601.03 6
4601.18 8
4601.34 10
4601.49 11
4601.65 11
4601.80 10
4601.96 10
4602.11 10
4602.27 10
4602.43 10
4602.58 11
4602.74 11
4602.89 10
4603.05 8
4603.20 6
4603.36 4
4603.51 3
4603.67 3
4603.83 3
4603.98 5
4604.14 8
4604.29 10
4604.45 12
4604.60 14
4604.76 14
4604.91 13
4605.07 11
4605.23 8
4605.38 5
4605.54 1
4605.69 0
4605.85 0
4606.00 0
4606.16 0
4606.31 0
4606.47 0
4606.63 0
4606.78 0
4606.94 2
4607.09 7
4607.25 12
4607.40 17
4607.56 20
4607.72 22
4607.87 22
4608.03 22
4608.18 20
4608.34 19
4608.49 17
4608.65 16
4608.80 17
4608.96 19
4609.12 23
4609.27 29
4609.43 37
4609.58 46
4609.74 55
4609.89 63
4610.05 70
4610.21 74
4610.36 76
4610.52 75
4610.67 74
4610.83 72
4610.98 71
4611.14 70
4611.30 69
4611.45 68
4611.61 66
4611.76 63
4611.92 59
4612.07 54
4612.23 49
4612.38 45
4612.54 41
4612.70 38
4612.85 37
4613.01 37
4613.16 38
4613.32 40
4613.47 41
4613.63 42
4613.79 42
4613.94 42
4614.10 42
4614.25 42
4614.41 44
4614.56 47
4614.72 50
4614.88 54
4615.03 58
4615.19 61
4615.34 63
4615.50 64
4615.66 66
4615.81 67
4615.97 70
4616.12 75
4616.28 81
4616.43 87
4616.59 92
4616.75 96
4616.90 97
4617.06 96
4617.21 93
4617.37 89
4617.52 85
4617.68 83
4617.84 82
4617.99 83
4618.15 84
4618.30 87
4618.46 90
4618.62 92
4618.77 94
4618.93 96
4619.08 97
4619.24 98
4619.39 98
4619.55 97
4619.71 96
4619.86 95
4620.02 92
4620.17 89
4620.33 86
4620.48 82
4620.64 78
4620.80 73
4620.95 69
4621.11 65
4621.26 60
4621.42 56
4621.58 52
4621.73 48
4621.89 45
4622.04 43
4622.20 42
4622.36 41
4622.51 39
4622.67 37
4622.82 34
4622.98 30
4623.13 27
4623.29 24
4623.45 23
4623.60 24
4623.76 27
4623.91 30
4624.07 32
4624.23 33
4624.38 32
4624.54 30
4624.69 26
4624.85 22
4625.01 19
4625.16 17
4625.32 15
4625.47 14
4625.63 13
4625.78 13
4625.94 13
4626.10 12
4626.25 12
4626.41 12
4626.56 13
4626.72 14
4626.88 16
4627.03 18
4627.19 21
4627.34 25
4627.50 30
4627.66 35
4627.81 41
4627.97 45
4628.12 49
4628.28 50
4628.44 50
4628.59 48
4628.75 44
4628.90 38
4629.06 32
4629.22 25
4629.37 19
4629.53 13
4629.68 8
4629.84 5
4630.00 3
4630.15 3
4630.31 5
4630.46 9
4630.62 13
4630.78 18
4630.93 22
4631.09 25
4631.24 26
4631.40 27
4631.56 26
4631.71 25
4631.87 25
4632.02 25
4632.18 27
4632.34 31
4632.49 36
4632.65 41
4632.80 46
4632.96 49
4633.12 50
4633.27 50
4633.43 47
4633.58 44
4633.74 41
4633.90 39
4634.05 37
4634.21 36
4634.36 35
4634.52 35
4634.68 35
4634.83 35
4634.99 37
4635.15 39
4635.30 42
4635.46 47
4635.61 51
4635.77 55
4635.93 58
4636.08 60
4636.24 60
4636.39 58
4636.55 57
4636.71 55
4636.86 52
4637.02 50
4637.17 48
4637.33 45
4637.49 42
4637.64 38
4637.80 36
4637.96 35
4638.11 35
4638.27 38
4638.42 43
4638.58 49
4638.74 55
4638.89 59
4639.05 62
4639.20 63
4639.36 63
4639.52 61
4639.67 59
4639.83 57
4639.99 56
4640.14 56
4640.30 57
4640.45 58
4640.61 60
4640.77 62
4640.92 66
4641.08 72
4641.23 79
4641.39 87
4641.55 95
4641.70 102
4641.86 107
4642.02 111
4642.17 111
4642.33 110
4642.48 107
4642.64 104
4642.80 101
4642.95 98
4643.11 95
4643.27 92
4643.42 89
4643.58 85
4643.73 80
4643.89 75
4644.05 70
4644.20 66
4644.36 63
4644.52 63
4644.67 64
4644.83 66
4644.98 70
4645.14 74
4645.30 78
4645.45 81
4645.61 84
4645.77 86
4645.92 87
4646.08 87
4646.23 87
4646.39 87
4646.55 87
4646.70 87
4646.86 86
4647.02 84
4647.17 82
4647.33 79
4647.48 77
4647.64 75
4647.80 75
4647.95 76
4648.11 77
4648.27 77
4648.42 77
4648.58 76
4648.73 75
4648.89 73
4649.05 70
4649.20 69
4649.36 68
4649.52 68
4649.67 68
4649.83 68
4649.99 67
4650.14 66
4650.30 65
4650.45 64
4650.61 63
4650.77 63
4650.92 62
4651.08 61
4651.24 60
4651.39 58
4651.55 55
4651.71 52
4651.86 49
4652.02 46
4652.17 43
4652.33 42
4652.49 41
4652.64 42
4652.80 44
4652.96 48
4653.11 53
4653.27 60
4653.43 66
4653.58 73
4653.74 79
4653.89 83
4654.05 86
4654.21 87
4654.36 87
4654.52 86
4654.68 83
4654.83 81
4654.99 80
4655.15 79
4655.30 79
4655.46 80
4655.62 81
4655.77 83
4655.93 85
4656.08 88
4656.24 90
4656.40 92
4656.55 93
4656.71 93
4656.87 93
4657.02 92
4657.18 92
4657.34 92
4657.49 92
4657.65 91
4657.81 90
4657.96 87
4658.12 82
4658.27 76
4658.43 69
4658.59 63
4658.74 58
4658.90 55
4659.06 55
4659.21 57
4659.37 60
4659.53 63
4659.68 65
4659.84 67
4660.00 67
4660.15 67
4660.31 67
4660.47 67
4660.62 67
4660.78 66
4660.94 65
4661.09 63
4661.25 61
4661.40 58
4661.56 55
4661.72 53
4661.87 52
4662.03 52
4662.19 52
4662.34 54
4662.50 55
4662.66 56
4662.81 56
4662.97 55
4663.13 53
4663.28 50
4663.44 48
4663.60 45
4663.75 43
4663.91 43
4664.07 43
4664.22 44
4664.38 46
4664.54 49
4664.69 52
4664.85 56
4665.01 60
4665.16 65
4665.32 69
4665.48 73
4665.63 78
4665.79 82
4665.95 86
4666.10 92
4666.26 98
4666.42 105
4666.57 111
4666.73 117
4666.88 122
4667.04 124
4667.20 124
4667.35 122
4667.51 119
4667.67 116
4667.82 114
4667.98 112
4668.14 112
4668.29 112
4668.45 113
4668.61 113
4668.76 114
4668.92 115
4669.08 116
4669.23 119
4669.39 121
4669.55 124
4669.70 126
4669.86 127
4670.02 126
4670.17 124
4670.33 122
4670.49 118
4670.64 115
4670.80 113
4670.96 113
4671.11 115
4671.27 118
4671.43 123
4671.58 129
4671.74 135
4671.90 141
4672.05 146
4672.21 150
4672.37 153
4672.52 155
4672.68 156
4672.84 157
4673.00 159
4673.15 161
4673.31 163
4673.47 167
4673.62 171
4673.78 175
4673.94 180
4674.09 184
4674.25 187
4674.41 189
4674.56 191
4674.72 191
4674.88 192
4675.03 194
4675.19 196
4675.35 198
4675.50 201
4675.66 202
4675.82 202
4675.97 200
4676.13 196
4676.29 190
4676.44 183
4676.60 176
4676.76 172
4676.91 169
4677.07 170
4677.23 174
4677.38 181
4677.54 188
4677.70 197
4677.85 205
4678.01 213
4678.17 221
4678.33 230
4678.48 239
4678.64 250
4678.80 264
4678.95 280
4679.11 301
4679.27 325
4679.42 353
4679.58 383
4679.74 414
4679.89 446
4680.05 476
4680.21 506
4680.36 536
4680.52 566
4680.68 599
4680.83 635
4680.99 674
4681.15 717
4681.31 762
4681.46 810
4681.62 860
4681.78 912
4681.93 965
4682.09 1019
4682.25 1073
4682.40 1127
4682.56 1181
4682.72 1234
4682.87 1288
4683.03 1343
4683.19 1402
4683.34 1464
4683.50 1532
4683.66 1602
4683.82 1675
4683.97 1746
4684.13 1814
4684.29 1875
4684.44 1928
4684.60 1972
4684.76 2005
4684.91 2030
4685.07 2047
4685.23 2060
4685.38 2070
4685.54 2081
4685.70 2095
4685.86 2113
4686.01 2138
4686.17 2167
4686.33 2200
4686.48 2234
4686.64 2265
4686.80 2290
4686.95 2308
4687.11 2316
4687.27 2316
4687.42 2307
4687.58 2293
4687.74 2275
4687.90 2253
4688.05 2230
4688.21 2203
4688.37 2173
4688.52 2138
4688.68 2100
4688.84 2058
4688.99 2013
4689.15 1966
4689.31 1919
4689.47 1875
4689.62 1832
4689.78 1793
4689.94 1756
4690.09 1720
4690.25 1685
4690.41 1651
4690.56 1615
4690.72 1578
4690.88 1539
4691.04 1499
4691.19 1456
4691.35 1411
4691.51 1364
4691.66 1316
4691.82 1267
4691.98 1221
4692.13 1177
4692.29 1138
4692.45 1103
4692.61 1071
4692.76 1042
4692.92 1014
4693.08 986
4693.23 957
4693.39 926
4693.55 894
4693.71 862
4693.86 828
4694.02 794
4694.18 760
4694.33 727
4694.49 696
4694.65 667
4694.81 640
4694.96 615
4695.12 591
4695.28 569
4695.43 546
4695.59 524
4695.75 503
4695.90 483
4696.06 465
4696.22 450
4696.38 437
4696.53 427
4696.69 419
4696.85 410
4697.00 400
4697.16 390
4697.32 378
4697.48 365
4697.63 352
4697.79 340
4697.95 329
4698.10 319
4698.26 311
4698.42 304
4698.58 298
4698.73 294
4698.89 290
4699.05 287
4699.20 284
4699.36 280
4699.52 274
4699.68 268
4699.83 260
4699.99 251
4700.15 242
4700.30 233
4700.46 225
4700.62 218
4700.78 212
4700.93 206
4701.09 201
4701.25 196
4701.41 191
4701.56 186
4701.72 182
4701.88 178
4702.03 175
4702.19 172
4702.35 170
4702.51 168
4702.66 165
4702.82 162
4702.98 158
4703.13 154
4703.29 150
4703.45 146
4703.61 142
4703.76 138
4703.92 134
4704.08 130
4704.24 125
4704.39 119
4704.55 113
4704.71 108
4704.86 102
4705.02 97
4705.18 93
4705.34 90
4705.49 89
4705.65 89
4705.81 91
4705.96 95
4706.12 101
4706.28 108
4706.44 113
4706.59 116
4706.75 116
4706.91 112
4707.07 104
4707.22 94
4707.38 83
4707.54 71
4707.70 61
4707.85 54
4708.01 49
4708.17 47
4708.32 47
4708.48 49
4708.64 52
4708.80 55
4708.95 56
4709.11 57
4709.27 57
4709.43 55
4709.58 53
4709.74 49
4709.90 46
4710.06 42
4710.21 38
4710.37 34
4710.53 31
4710.68 28
4710.84 27
4711.00 27
4711.16 29
4711.31 30
4711.47 32
4711.63 34
4711.79 35
4711.94 37
4712.10 40
4712.26 43
4712.42 48
4712.57 52
4712.73 56
4712.89 58
4713.05 58
4713.20 54
4713.36 48
4713.52 40
4713.67 31
4713.83 23
4713.99 17
4714.15 12
4714.30 9
4714.46 8
4714.62 8
4714.78 9
4714.93 11
4715.09 14
4715.25 17
4715.41 21
4715.56 25
4715.72 29
4715.88 32
4716.04 34
4716.19 35
4716.35 34
4716.51 31
4716.67 26
4716.82 20
4716.98 15
4717.14 11
4717.30 8
4717.45 8
4717.61 10
4717.77 14
4717.93 18
4718.08 23
4718.24 28
4718.40 33
4718.56 37
4718.71 42
4718.87 46
4719.03 50
4719.19 53
4719.34 55
4719.50 56
4719.66 55
4719.82 53
4719.97 50
4720.13 47
4720.29 46
4720.45 45
4720.60 45
4720.76 47
4720.92 50
4721.08 53
4721.23 56
4721.39 58
4721.55 59
4721.71 59
4721.86 57
4722.02 54
4722.18 50
4722.34 45
4722.49 39
4722.65 34
4722.81 29
4722.97 24
4723.12 20
4723.28 17
4723.44 14
4723.60 12
4723.75 11
4723.91 12
4724.07 14
4724.23 18
4724.38 23
4724.54 29
4724.70 35
4724.86 41
4725.01 45
4725.17 50
4725.33 53
4725.49 55
4725.65 57
4725.80 58
4725.96 59
4726.12 58
4726.28 58
4726.43 57
4726.59 56
4726.75 56
4726.91 56
4727.06 57
4727.22 57
4727.38 58
4727.54 59
4727.69 60
4727.85 61
4728.01 61
4728.17 62
4728.32 62
4728.48 62
4728.64 61
4728.80 59
4728.96 56
4729.11 53
4729.27 50
4729.43 47
4729.59 44
4729.74 43
4729.90 41
4730.06 40
4730.22 39
4730.37 37
4730.53 35
4730.69 33
4730.85 31
4731.01 30
4731.16 29
4731.32 30
4731.48 32
4731.64 35
4731.79 39
4731.95 43
4732.11 47
4732.27 50
4732.42 52
4732.58 52
4732.74 51
4732.90 48
4733.06 44
4733.21 39
4733.37 35
4733.53 31
4733.69 28
4733.84 28
4734.00 28
4734.16 30
4734.32 32
4734.48 34
4734.63 34
4734.79 33
4734.95 30
4735.11 27
4735.26 25
4735.42 23
4735.58 22
4735.74 22
4735.89 23
4736.05 24
4736.21 25
4736.37 26
4736.53 25
4736.68 24
4736.84 22
4737.00 18
4737.16 14
4737.32 9
4737.47 4
4737.63 0
4737.79 0
4737.95 0
4738.10 0
4738.26 0
4738.42 0
4738.58 0
4738.74 0
4738.89 0
4739.05 6
4739.21 14
4739.37 23
4739.52 31
4739.68 37
4739.84 42
4740.00 44
4740.16 44
4740.31 44
4740.47 44
4740.63 45
4740.79 48
4740.95 53
4741.10 61
4741.26 69
4741.42 77
4741.58 84
4741.73 90
4741.89 95
4742.05 98
4742.21 100
4742.37 102
4742.52 102
4742.68 102
4742.84 100
4743.00 97
4743.16 92
4743.31 87
4743.47 82
4743.63 77
4743.79 74
4743.95 73
4744.10 74
4744.26 77
4744.42 82
4744.58 87
4744.73 92
4744.89 95
4745.05 98
4745.21 99
4745.37 98
4745.52 96
4745.68 93
4745.84 90
4746.00 86
4746.16 82
4746.31 78
4746.47 75
4746.63 73
4746.79 72
4746.95 71
4747.10 71
4747.26 71
4747.42 70
4747.58 69
4747.74 67
4747.89 65
4748.05 63
4748.21 62
4748.37 61
4748.53 60
4748.68 59
4748.84 58
4749.00 58
4749.16 57
4749.32 55
4749.47 54
4749.63 53
4749.79 52
4749.95 50
4750.11 49
4750.26 47
4750.42 45
4750.58 43
4750.74 42
4750.90 41
4751.05 42
4751.21 43
4751.37 46
4751.53 49
4751.69 53
4751.84 56
4752.00 59
4752.16 62
4752.32 64
4752.48 66
4752.63 68
4752.79 69
4752.95 69
4753.11 68
4753.27 67
4753.42 65
4753.58 63
4753.74 61
4753.90 61
4754.06 61
4754.21 63
4754.37 68
4754.53 75
4754.69 84
4754.85 95
4755.01 105
4755.16 114
4755.32 121
4755.48 124
4755.64 125
4755.80 123
4755.95 119
4756.11 115
4756.27 111
4756.43 109
4756.59 108
4756.74 109
4756.90 110
4757.06 111
4757.22 112
4757.38 111
4757.54 109
4757.69 105
4757.85 100
4758.01 93
4758.17 86
4758.33 79
4758.48 72
4758.64 67
4758.80 63
4758.96 61
4759.12 61
4759.27 63
4759.43 66
4759.59 69
4759.75 73
4759.91 77
4760.07 81
4760.22 84
4760.38 86
4760.54 89
4760.70 91
4760.86 93
4761.01 95
4761.17 96
4761.33 97
4761.49 96
4761.65 94
4761.81 90
4761.96 85
4762.12 80
4762.28 76
4762.44 73
4762.60 72
4762.76 75
4762.91 80
4763.07 87
4763.23 95
4763.39 103
4763.55 109
4763.70 115
4763.86 118
4764.02 118
4764.18 116
4764.34 112
4764.50 107
4764.65 100
4764.81 94
4764.97 88
4765.13 83
4765.29 79
4765.45 76
4765.60 75
4765.76 76
4765.92 78
4766.08 82
4766.24 87
4766.39 93
4766.55 99
4766.71 106
4766.87 112
4767.03 118
4767.19 123
4767.34 129
4767.50 134
4767.66 139
4767.82 144
4767.98 149
4768.14 153
4768.29 155
4768.45 155
4768.61 155
4768.77 153
4768.93 150
4769.09 147
4769.24 144
4769.40 141
4769.56 138
4769.72 135
4769.88 132
4770.04 130
4770.19 127
4770.35 126
4770.51 125
4770.67 126
4770.83 128
4770.99 131
4771.14 135
4771.30 140
4771.46 146
4771.62 151
4771.78 156
4771.94 159
4772.09 160
4772.25 159
4772.41 157
4772.57 153
4772.73 149
4772.89 146
4773.05 144
4773.20 143
4773.36 145
4773.52 147
4773.68 150
4773.84 151
4774.00 152
4774.15 151
4774.31 148
4774.47 144
4774.63 140
4774.79 138
4774.95 138
4775.10 140
4775.26 144
4775.42 148
4775.58 153
4775.74 157
4775.90 159
4776.06 159
4776.21 158
4776.37 156
4776.53 154
4776.69 152
4776.85 150
4777.01 148
4777.16 145
4777.32 143
4777.48 140
4777.64 137
4777.80 135
4777.96 133
4778.12 132
4778.27 132
4778.43 134
4778.59 137
4778.75 140
4778.91 145
4779.07 152
4779.22 160
4779.38 170
4779.54 181
4779.70 194
4779.86 208
4780.02 221
4780.18 232
4780.33 242
4780.49 250
4780.65 258
4780.81 266
4780.97 275
4781.13 287
4781.29 301
4781.44 318
4781.60 337
4781.76 359
4781.92 382
4782.08 406
4782.24 432
4782.40 459
4782.55 486
4782.71 514
4782.87 544
4783.03 576
4783.19 611
4783.35 649
4783.51 692
4783.66 739
4783.82 788
4783.98 838
4784.14 888
4784.30 938
4784.46 988
4784.62 1040
4784.77 1095
4784.93 1155
4785.09 1221
4785.25 1291
4785.41 1366
4785.57 1444
4785.73 1525
4785.88 1610
4786.04 1697
4786.20 1787
4786.36 1877
4786.52 1966
4786.68 2050
4786.84 2126
4786.99 2192
4787.15 2249
4787.31 2298
4787.47 2341
4787.63 2380
4787.79 2418
4787.95 2454
4788.10 2487
4788.26 2515
4788.42 2537
4788.58 2550
4788.74 2554
4788.90 2549
4789.06 2536
4789.22 2516
4789.37 2492
4789.53 2465
4789.69 2434
4789.85 2399
4790.01 2359
4790.17 2314
4790.33 2262
4790.48 2203
4790.64 2139
4790.80 2071
4790.96 2001
4791.12 1934
4791.28 1870
4791.44 1811
4791.60 1758
4791.75 1710
4791.91 1664
4792.07 1619
4792.23 1573
4792.39 1526
4792.55 1475
4792.71 1423
4792.87 1368
4793.02 1312
4793.18 1256
4793.34 1200
4793.50 1145
4793.66 1091
4793.82 1038
4793.98 986
4794.14 937
4794.29 891
4794.45 848
4794.61 809
4794.77 774
4794.93 742
4795.09 713
4795.25 686
4795.41 660
4795.56 636
4795.72 613
4795.88 589
4796.04 567
4796.20 545
4796.36 524
4796.52 505
4796.68 488
4796.83 474
4796.99 462
4797.15 452
4797.31 444
4797.47 436
4797.63 426
4797.79 416
4797.95 404
4798.10 390
4798.26 377
4798.42 364
4798.58 354
4798.74 346
4798.90 341
4799.06 336
4799.22 331
4799.38 326
4799.53 320
4799.69 312
4799.85 304
4800.01 297
4800.17 292
4800.33 288
4800.49 286
4800.65 286
4800.80 286
4800.96 286
4801.12 285
4801.28 282
4801.44 278
4801.60 273
4801.76 269
4801.92 265
4802.08 262
4802.23 261
4802.39 261
4802.55 260
4802.71 258
4802.87 254
4803.03 248
4803.19 239
4803.35 228
4803.51 217
4803.66 207
4803.82 199
4803.98 193
4804.14 190
4804.30 190
4804.46 191
4804.62 193
4804.78 194
4804.94 195
4805.09 196
4805.25 196
4805.41 196
4805.57 198
4805.73 202
4805.89 210
4806.05 221
4806.21 234
4806.37 249
4806.53 264
4806.68 278
4806.84 291
4807.00 302
4807.16 311
4807.32 319
4807.48 327
4807.64 333
4807.80 340
4807.96 348
4808.12 357
4808.27 365
4808.43 374
4808.59 383
4808.75 391
4808.91 398
4809.07 405
4809.23 412
4809.39 418
4809.55 425
4809.71 432
4809.86 438
4810.02 443
4810.18 447
4810.34 448
4810.50 449
4810.66 449
4810.82 449
4810.98 448
4811.14 446
4811.30 444
4811.45 440
4811.61 434
4811.77 427
4811.93 419
4812.09 411
4812.25 403
4812.41 398
4812.57 393
4812.73 390
4812.89 387
4813.04 382
4813.20 375
4813.36 367
4813.52 356
4813.68 345
4813.84 332
4814.00 320
4814.16 309
4814.32 298
4814.48 288
4814.64 280
4814.79 273
4814.95 268
4815.11 265
4815.27 264
4815.43 264
4815.59 265
4815.75 266
4815.91 266
4816.07 264
4816.23 261
4816.39 257
4816.54 251
4816.70 246
4816.86 239
4817.02 233
4817.18 226
4817.34 218
4817.50 211
4817.66 204
4817.82 200
4817.98 198
4818.14 199
4818.30 203
4818.45 209
4818.61 215
4818.77 221
4818.93 227
4819.09 231
4819.25 236
4819.41 240
4819.57 245
4819.73 250
4819.89 255
4820.05 259
4820.21 262
4820.36 264
4820.52 266
4820.68 268
4820.84 271
4821.00 277
4821.16 286
4821.32 297
4821.48 311
4821.64 328
4821.80 346
4821.96 365
4822.12 383
4822.27 400
4822.43 414
4822.59 426
4822.75 436
4822.91 446
4823.07 457
4823.23 471
4823.39 492
4823.55 520
4823.71 555
4823.87 597
4824.03 643
4824.19 691
4824.34 738
4824.50 783
4824.66 824
4824.82 863
4824.98 899
4825.14 934
4825.30 971
4825.46 1011
4825.62 1052
4825.78 1094
4825.94 1134
4826.10 1168
4826.26 1195
4826.42 1213
4826.57 1220
4826.73 1217
4826.89 1208
4827.05 1194
4827.21 1179
4827.37 1164
4827.53 1150
4827.69 1137
4827.85 1125
4828.01 1113
4828.17 1100
4828.33 1086
4828.49 1070
4828.65 1054
4828.80 1038
4828.96 1022
4829.12 1005
4829.28 988
4829.44 968
4829.60 944
4829.76 916
4829.92 884
4830.08 848
4830.24 810
4830.40 770
4830.56 732
4830.72 696
4830.88 663
4831.04 634
4831.19 608
4831.35 585
4831.51 563
4831.67 543
4831.83 523
4831.99 504
4832.15 484
4832.31 464
4832.47 444
4832.63 424
4832.79 405
4832.95 388
4833.11 373
4833.27 361
4833.43 350
4833.59 342
4833.74 334
4833.90 328
4834.06 322
4834.22 316
4834.38 310
4834.54 304
4834.70 298
4834.86 291
4835.02 283
4835.18 274
4835.34 263
4835.50 250
4835.66 236
4835.82 222
4835.98 208
4836.14 196
4836.30 184
4836.45 175
4836.61 168
4836.77 162
4836.93 158
4837.09 156
4837.25 155
4837.41 154
4837.57 153
4837.73 152
4837.89 151
4838.05 150
4838.21 148
4838.37 147
4838.53 147
4838.69 148
4838.85 149
4839.01 151
4839.17 151
4839.33 151
4839.48 150
4839.64 147
4839.80 143
4839.96 138
4840.12 132
4840.28 124
4840.44 117
4840.60 110
4840.76 104
4840.92 100
4841.08 99
4841.24 101
4841.40 105
4841.56 111
4841.72 118
4841.88 124
4842.04 129
4842.20 133
4842.36 135
4842.52 136
4842.68 136
4842.83 136
4842.99 136
4843.15 136
4843.31 136
4843.47 135
4843.63 135
4843.79 133
4843.95 132
4844.11 130
4844.27 129
4844.43 128
4844.59 129
4844.75 130
4844.91 132
4845.07 135
4845.23 140
4845.39 145
4845.55 151
4845.71 156
4845.87 161
4846.03 165
4846.19 168
4846.35 171
4846.51 173
4846.66 174
4846.82 177
4846.98 179
4847.14 182
4847.30 186
4847.46 190
4847.62 194
4847.78 199
4847.94 204
4848.10 210
4848.26 217
4848.42 222
4848.58 227
4848.74 230
4848.90 232
4849.06 231
4849.22 229
4849.38 226
4849.54 223
4849.70 219
4849.86 215
4850.02 210
4850.18 206
4850.34 200
4850.50 194
4850.66 187
4850.82 181
4850.98 175
4851.14 171
4851.29 167
4851.45 166
4851.61 165
4851.77 166
4851.93 167
4852.09 169
4852.25 170
4852.41 172
4852.57 173
4852.73 174
4852.89 174
4853.05 173
4853.21 172
4853.37 170
4853.53 169
4853.69 167
4853.85 165
4854.01 162
4854.17 159
4854.33 155
4854.49 150
4854.65 143
4854.81 135
4854.97 127
4855.13 119
4855.29 113
4855.45 109
4855.61 109
4855.77 113
4855.93 119
4856.09 127
4856.25 135
4856.41 143
4856.57 149
4856.73 153
4856.89 155
4857.05 155
4857.21 155
4857.37 155
4857.52 154
4857.68 153
4857.84 151
4858.00 149
4858.16 147
4858.32 146
4858.48 144
4858.64 143
4858.80 143
4858.96 142
4859.12 142
4859.28 140
4859.44 139
4859.60 139
4859.76 140
4859.92 144
4860.08 150
4860.24 159
4860.40 170
4860.56 182
4860.72 196
4860.88 210
4861.04 225
4861.20 240
4861.36 256
4861.52 271
4861.68 286
4861.84 300
4862.00 313
4862.16 324
4862.32 335
4862.48 343
4862.64 351
4862.80 359
4862.96 368
4863.12 378
4863.28 388
4863.44 399
4863.60 410
4863.76 419
4863.92 426
4864.08 430
4864.24 431
4864.40 430
4864.56 427
4864.72 423
4864.88 418
4865.04 414
4865.20 411
4865.36 409
4865.52 408
4865.68 410
4865.84 415
4866.00 421
4866.16 428
4866.32 435
4866.48 442
4866.64 446
4866.80 447
4866.96 446
4867.12 441
4867.28 434
4867.44 425
4867.60 413
4867.76 400
4867.92 385
4868.08 369
4868.24 353
4868.40 335
4868.56 318
4868.72 302
4868.88 288
4869.04 275
4869.20 265
4869.36 256
4869.52 251
4869.68 247
4869.84 245
4870.00 244
4870.16 243
4870.32 241
4870.48 237
4870.64 230
4870.80 222
4870.96 212
4871.12 201
4871.28 189
4871.44 179
4871.60 169
4871.76 161
4871.92 155
4872.08 149
4872.24 145
4872.40 140
4872.56 136
4872.72 131
4872.88 126
4873.04 122
4873.20 116
4873.36 111
4873.52 106
4873.68 102
4873.84 98
4874.00 95
4874.16 93
4874.32 91
4874.48 91
4874.64 90
4874.80 88
4874.96 86
4875.12 82
4875.28 78
4875.44 73
4875.60 69
4875.76 66
4875.92 67
4876.08 71
4876.24 78
4876.40 88
4876.56 100
4876.72 112
4876.88 123
4877.04 131
4877.20 135
4877.36 136
4877.52 133
4877.68 128
4877.84 122
4878.00 117
4878.16 112
4878.32 111
4878.48 111
4878.64 115
4878.80 120
4878.96 126
4879.12 133
4879.28 138
4879.44 141
4879.60 142
4879.76 142
4879.92 140
4880.08 137
4880.24 134
4880.40 130
4880.56 126
4880.72 123
4880.88 120
4881.04 117
4881.20 116
4881.36 114
4881.52 113
4881.68 111
4881.84 110
4882.00 108
4882.16 106
4882.32 106
4882.48 108
4882.65 111
4882.81 116
4882.97 121
4883.13 126
4883.29 131
4883.45 135
4883.61 138
4883.77 142
4883.93 145
4884.09 150
4884.25 155
4884.41 160
4884.57 166
4884.73 171
4884.89 175
4885.05 179
4885.21 182
4885.37 183
4885.53 183
4885.69 182
4885.85 179
4886.01 174
4886.17 169
4886.33 163
4886.49 157
4886.65 151
4886.81 145
4886.97 139
4887.13 133
4887.29 128
4887.45 125
4887.61 125
4887.77 127
4887.93 132
4888.09 139
4888.25 147
4888.41 156
4888.57 164
4888.74 171
4888.90 176
4889.06 180
4889.22 182
4889.38 183
4889.54 183
4889.70 183
4889.86 183
4890.02 183
4890.18 183
4890.34 183
4890.50 181
4890.66 179
4890.82 176
4890.98 173
4891.14 170
4891.30 166
4891.46 164
4891.62 164
4891.78 166
4891.94 169
4892.10 174
4892.26 180
4892.42 187
4892.58 193
4892.74 198
4892.90 202
4893.06 204
4893.22 205
4893.39 206
4893.55 206
4893.71 206
4893.87 207
4894.03 208
4894.19 209
4894.35 208
4894.51 208
4894.67 206
4894.83 204
4894.99 203
4895.15 202
4895.31 202
4895.47 203
4895.63 205
4895.79 207
4895.95 210
4896.11 213
4896.27 216
4896.43 218
4896.59 220
4896.75 221
4896.91 219
4897.07 217
4897.24 213
4897.40 208
4897.56 204
4897.72 200
4897.88 198
4898.04 197
4898.20 200
4898.36 204
4898.52 209
4898.68 215
4898.84 220
4899.00 224
4899.16 227
4899.32 228
4899.48 227
4899.64 225
4899.80 223
4899.96 220
4900.12 217
4900.28 214
4900.44 211
4900.61 207
4900.77 204
4900.93 199
4901.09 194
4901.25 187
4901.41 179
4901.57 171
4901.73 164
4901.89 156
4902.05 150
4902.21 146
4902.37 144
4902.53 145
4902.69 148
4902.85 154
4903.01 162
4903.17 171
4903.33 181
4903.49 191
4903.66 199
4903.82 206
4903.98 211
4904.14 214
4904.30 215
4904.46 213
4904.62 209
4904.78 203
4904.94 194
4905.10 185
4905.26 175
4905.42 166
4905.58 159
4905.74 153
4905.90 150
4906.06 148
4906.22 147
4906.38 147
4906.55 147
4906.71 147
4906.87 147
4907.03 146
4907.19 144
4907.35 140
4907.51 136
4907.67 131
4907.83 127
4907.99 124
4908.15 122
4908.31 123
4908.47 126
4908.63 129
4908.79 132
4908.95 133
4909.12 131
4909.28 126
4909.44 119
4909.60 111
4909.76 103
4909.92 96
4910.08 92
4910.24 90
4910.40 91
4910.56 93
4910.72 95
4910.88 96
4911.04 95
4911.20 93
4911.36 90
4911.53 87
4911.69 85
4911.85 85
4912.01 88
4912.17 92
4912.33 99
4912.49 107
4912.65 116
4912.81 125
4912.97 134
4913.13 142
4913.29 147
4913.45 150
4913.61 151
4913.78 149
4913.94 145
4914.10 141
4914.26 137
4914.42 132
4914.58 128
4914.74 125
4914.90 122
4915.06 120
4915.22 117
4915.38 114
4915.54 110
4915.70 106
4915.86 101
4916.03 95
4916.19 89
4916.35 83
4916.51 79
4916.67 76
4916.83 74
4916.99 74
4917.15 74
4917.31 74
4917.47 73
4917.63 72
4917.79 72
4917.95 71
4918.12 72
4918.28 72
4918.44 73
4918.60 73
4918.76 73
4918.92 70
4919.08 66
4919.24 61
4919.40 56
4919.56 51
4919.72 46
4919.88 42
4920.05 39
4920.21 37
4920.37 35
4920.53 34
4920.69 32
4920.85 31
4921.01 31
4921.17 32
4921.33 33
4921.49 35
4921.65 38
4921.81 39
4921.98 40
4922.14 39
4922.30 37
4922.46 36
4922.62 34
4922.78 33
4922.94 34
4923.10 36
4923.26 40
4923.42 45
4923.58 51
4923.74 57
4923.91 64
4924.07 70
4924.23 76
4924.39 80
4924.55 82
4924.71 81
4924.87 79
4925.03 75
4925.19 69
4925.35 64
4925.51 59
4925.68 56
4925.84 53
4926.00 52
4926.16 51
4926.32 49
4926.48 47
4926.64 45
4926.80 43
4926.96 41
4927.12 40
4927.29 41
4927.45 44
4927.61 50
4927.77 57
4927.93 64
4928.09 71
4928.25 77
4928.41 81
4928.57 83
4928.73 84
4928.89 83
4929.06 82
4929.22 79
4929.38 75
4929.54 70
4929.70 64
4929.86 56
4930.02 49
4930.18 42
4930.34 36
4930.50 32
4930.67 30
4930.83 30
4930.99 31
4931.15 33
4931.31 36
4931.47 39
4931.63 42
4931.79 45
4931.95 47
4932.11 49
4932.28 51
4932.44 53
4932.60 53
4932.76 53
4932.92 51
4933.08 49
4933.24 46
4933.40 42
4933.56 37
4933.72 33
4933.89 29
4934.05 27
4934.21 25
4934.37 24
4934.53 24
4934.69 25
4934.85 27
4935.01 29
4935.17 32
4935.34 35
4935.50 39
4935.66 42
4935.82 47
4935.98 51
4936.14 56
4936.30 62
4936.46 67
4936.62 72
4936.79 76
4936.95 78
4937.11 78
4937.27 76
4937.43 73
4937.59 69
4937.75 66
4937.91 63
4938.07 62
4938.24 61
4938.40 61
4938.56 60
4938.72 59
4938.88 57
4939.04 55
4939.20 54
4939.36 54
4939.52 57
4939.69 61
4939.85 67
4940.01 73
4940.17 79
4940.33 82
4940.49 84
4940.65 83
4940.81 80
4940.97 76
4941.14 71
4941.30 66
4941.46 62
4941.62 58
4941.78 54
4941.94 51
4942.10 47
4942.26 44
4942.43 42
4942.59 41
4942.75 42
4942.91 45
4943.07 49
4943.23 55
4943.39 61
4943.55 67
4943.71 73
4943.88 77
4944.04 80
4944.20 82
4944.36 84
4944.52 85
4944.68 84
4944.84 83
4945.00 80
4945.17 75
4945.33 69
4945.49 62
4945.65 55
4945.81 50
4945.97 45
4946.13 41
4946.29 39
4946.46 37
4946.62 34
4946.78 32
4946.94 29
4947.10 25
4947.26 21
4947.42 18
4947.58 16
4947.75 14
4947.91 13
4948.07 11
4948.23 9
4948.39 7
4948.55 4
4948.71 0
4948.87 0
4949.04 0
4949.20 0
4949.36 0
4949.52 0
4949.68 0
4949.84 0
4950.00 0
4950.17 1
4950.33 2
4950.49 4
4950.65 6
4950.81 10
4950.97 14
4951.13 18
4951.29 21
4951.46 24
4951.62 27
4951.78 30
4951.94 32
4952.10 34
4952.26 36
4952.42 37
4952.59 39
4952.75 39
4952.91 38
4953.07 37
4953.23 35
4953.39 33
4953.55 31
4953.71 27
4953.88 24
4954.04 19
4954.20 15
4954.36 12
4954.52 9
4954.68 7
[truncated: 715,114 more chars]
