# Supplementary material for: Methylobacterium Species Promoting Rice and Barley Growth and Interaction Specificity Revealed with Whole-Cell Matrix-Assisted Laser Desorption / Ionization-Time-of-Flight Mass Spectrometry (MALDI-TOF/MS) Analysis
Source: PLoS One. 2015 Jun 8;10(6):e0129509. doi: 10.1371/journal.pone.0129509 (PMC4460032; doi:10.1371/journal.pone.0129509)
Supplement: S2 Data — (ZIP) [file pone.0129509.s002.zip › Supplementary data 2 (ms from inoculated rice)/23e-13.txt]

781.76 0
781.82 0
781.89 0
781.95 0
782.01 0
782.08 0
782.14 0
782.21 0
782.27 0
782.33 0
782.40 0
782.46 0
782.53 0
782.59 0
782.66 0
782.72 0
782.78 0
782.85 0
782.91 0
782.98 0
783.04 0
783.10 0
783.17 0
783.23 0
783.30 0
783.36 0
783.42 0
783.49 0
783.55 0
783.62 0
783.68 0
783.74 0
783.81 0
783.87 0
783.94 0
784.00 0
784.06 0
784.13 0
784.19 0
784.26 0
784.32 0
784.39 0
784.45 0
784.51 0
784.58 0
784.64 0
784.71 0
784.77 0
784.83 0
784.90 0
784.96 0
785.03 0
785.09 0
785.15 0
785.22 0
785.28 0
785.35 0
785.41 0
785.48 0
785.54 0
785.60 0
785.67 0
785.73 0
785.80 0
785.86 0
785.92 0
785.99 0
786.05 0
786.12 0
786.18 0
786.25 0
786.31 0
786.37 0
786.44 0
786.50 0
786.57 0
786.63 0
786.70 0
786.76 0
786.82 0
786.89 0
786.95 0
787.02 0
787.08 0
787.14 0
787.21 0
787.27 0
787.34 0
787.40 0
787.47 0
787.53 0
787.59 0
787.66 0
787.72 0
787.79 0
787.85 0
787.92 0
787.98 0
788.04 0
788.11 0
788.17 0
788.24 0
788.30 0
788.37 0
788.43 0
788.49 0
788.56 0
788.62 0
788.69 0
788.75 0
788.82 0
788.88 0
788.94 0
789.01 0
789.07 0
789.14 0
789.20 0
789.27 0
789.33 0
789.39 0
789.46 0
789.52 0
789.59 0
789.65 0
789.72 0
789.78 0
789.84 0
789.91 0
789.97 0
790.04 0
790.10 0
790.17 0
790.23 0
790.30 0
790.36 0
790.42 0
790.49 0
790.55 0
790.62 0
790.68 0
790.75 0
790.81 0
790.87 0
790.94 0
791.00 0
791.07 0
791.13 0
791.20 0
791.26 0
791.33 0
791.39 0
791.45 0
791.52 0
791.58 0
791.65 0
791.71 0
791.78 0
791.84 0
791.90 0
791.97 0
792.03 0
792.10 0
792.16 0
792.23 0
792.29 0
792.36 0
792.42 0
792.48 0
792.55 0
792.61 0
792.68 0
792.74 0
792.81 0
792.87 0
792.94 0
793.00 0
793.07 0
793.13 0
793.19 0
793.26 0
793.32 0
793.39 0
793.45 0
793.52 0
793.58 0
793.65 0
793.71 0
793.77 0
793.84 0
793.90 0
793.97 0
794.03 0
794.10 0
794.16 0
794.23 0
794.29 0
794.36 0
794.42 0
794.48 0
794.55 0
794.61 0
794.68 0
794.74 0
794.81 0
794.87 0
794.94 0
795.00 0
795.06 0
795.13 0
795.19 0
795.26 0
795.32 0
795.39 0
795.45 0
795.52 0
795.58 0
795.65 0
795.71 0
795.78 0
795.84 0
795.90 0
795.97 0
796.03 0
796.10 0
796.16 0
796.23 0
796.29 0
796.36 0
796.42 0
796.49 0
796.55 0
796.61 0
796.68 0
796.74 0
796.81 0
796.87 0
796.94 0
797.00 0
797.07 0
797.13 0
797.20 0
797.26 0
797.33 0
797.39 0
797.46 0
797.52 0
797.58 0
797.65 0
797.71 0
797.78 0
797.84 0
797.91 0
797.97 0
798.04 0
798.10 0
798.17 0
798.23 0
798.30 0
798.36 0
798.43 0
798.49 0
798.55 0
798.62 0
798.68 0
798.75 0
798.81 0
798.88 0
798.94 0
799.01 0
799.07 0
799.14 0
799.20 0
799.27 0
799.33 0
799.40 0
799.46 0
799.53 0
799.59 0
799.65 0
799.72 0
799.78 0
799.85 0
799.91 0
799.98 0
800.04 0
800.11 0
800.17 0
800.24 0
800.30 0
800.37 0
800.43 0
800.50 0
800.56 0
800.63 0
800.69 0
800.76 0
800.82 0
800.89 0
800.95 0
801.01 0
801.08 0
801.14 0
801.21 0
801.27 0
801.34 0
801.40 0
801.47 0
801.53 0
801.60 0
801.66 0
801.73 0
801.79 0
801.86 0
801.92 0
801.99 0
802.05 0
802.12 0
802.18 0
802.25 0
802.31 0
802.38 0
802.44 0
802.51 0
802.57 0
802.64 0
802.70 0
802.77 0
802.83 0
802.90 0
802.96 0
803.02 0
803.09 0
803.15 0
803.22 0
803.28 0
803.35 0
803.41 0
803.48 0
803.54 0
803.61 0
803.67 0
803.74 0
803.80 0
803.87 0
803.93 0
804.00 0
804.06 0
804.13 0
804.19 0
804.26 0
804.32 0
804.39 0
804.45 0
804.52 0
804.58 0
804.65 0
804.71 0
804.78 0
804.84 0
804.91 0
804.97 0
805.04 0
805.10 0
805.17 0
805.23 0
805.30 0
805.36 0
805.43 0
805.49 0
805.56 0
805.62 0
805.69 0
805.75 0
805.82 0
805.88 0
805.95 0
806.01 0
806.08 0
806.14 0
806.21 0
806.27 0
806.34 0
806.40 0
806.47 0
806.53 0
806.60 0
806.66 0
806.73 0
806.79 0
806.86 0
806.92 0
806.99 0
807.05 0
807.12 0
807.18 0
807.25 0
807.31 0
807.38 0
807.44 0
807.51 0
807.57 0
807.64 0
807.70 0
807.77 0
807.83 0
807.90 0
807.96 0
808.03 0
808.09 0
808.16 0
808.22 0
808.29 0
808.35 0
808.42 0
808.48 0
808.55 0
808.61 0
808.68 0
808.74 0
808.81 0
808.87 0
808.94 0
809.00 0
809.07 0
809.13 0
809.20 0
809.27 0
809.33 0
809.40 0
809.46 0
809.53 0
809.59 0
809.66 0
809.72 0
809.79 0
809.85 0
809.92 0
809.98 0
810.05 0
810.11 0
810.18 0
810.24 0
810.31 0
810.37 0
810.44 0
810.50 0
810.57 0
810.63 0
810.70 0
810.76 0
810.83 0
810.89 0
810.96 0
811.02 0
811.09 0
811.15 0
811.22 0
811.29 0
811.35 0
811.42 0
811.48 0
811.55 0
811.61 0
811.68 0
811.74 0
811.81 0
811.87 0
811.94 0
812.00 0
812.07 0
812.13 0
812.20 0
812.26 0
812.33 0
812.39 0
812.46 0
812.52 0
812.59 0
812.66 0
812.72 0
812.79 0
812.85 0
812.92 0
812.98 0
813.05 0
813.11 0
813.18 0
813.24 0
813.31 0
813.37 0
813.44 0
813.50 0
813.57 0
813.63 0
813.70 0
813.77 0
813.83 0
813.90 0
813.96 0
814.03 0
814.09 0
814.16 0
814.22 0
814.29 0
814.35 0
814.42 0
814.48 0
814.55 0
814.61 0
814.68 0
814.74 0
814.81 0
814.88 0
814.94 0
815.01 0
815.07 0
815.14 0
815.20 0
815.27 0
815.33 0
815.40 0
815.46 0
815.53 0
815.59 0
815.66 0
815.73 0
815.79 0
815.86 0
815.92 0
815.99 0
816.05 0
816.12 0
816.18 0
816.25 0
816.31 0
816.38 0
816.44 0
816.51 0
816.58 0
816.64 0
816.71 0
816.77 0
816.84 0
816.90 0
816.97 0
817.03 0
817.10 0
817.16 0
817.23 0
817.30 0
817.36 0
817.43 0
817.49 0
817.56 0
817.62 0
817.69 0
817.75 0
817.82 0
817.88 0
817.95 0
818.02 0
818.08 0
818.15 0
818.21 0
818.28 0
818.34 0
818.41 0
818.47 0
818.54 0
818.61 0
818.67 0
818.74 0
818.80 0
818.87 0
818.93 0
819.00 0
819.06 0
819.13 0
819.19 0
819.26 0
819.33 0
819.39 0
819.46 0
819.52 0
819.59 0
819.65 0
819.72 0
819.78 0
819.85 0
819.92 0
819.98 0
820.05 0
820.11 0
820.18 0
820.24 0
820.31 0
820.37 0
820.44 0
820.51 0
820.57 0
820.64 0
820.70 0
820.77 0
820.83 0
820.90 0
820.96 0
821.03 0
821.10 0
821.16 0
821.23 0
821.29 0
821.36 0
821.42 0
821.49 0
821.56 0
821.62 0
821.69 0
821.75 0
821.82 0
821.88 0
821.95 0
822.01 0
822.08 0
822.15 0
822.21 0
822.28 0
822.34 0
822.41 0
822.47 0
822.54 0
822.61 0
822.67 0
822.74 0
822.80 0
822.87 0
822.93 0
823.00 0
823.07 0
823.13 0
823.20 0
823.26 0
823.33 0
823.39 0
823.46 0
823.53 0
823.59 0
823.66 0
823.72 0
823.79 0
823.85 0
823.92 0
823.99 0
824.05 0
824.12 0
824.18 0
824.25 0
824.31 0
824.38 0
824.45 0
824.51 0
824.58 0
824.64 0
824.71 0
824.77 0
824.84 0
824.91 0
824.97 0
825.04 0
825.10 0
825.17 0
825.23 0
825.30 0
825.37 0
825.43 0
825.50 0
825.56 0
825.63 0
825.69 0
825.76 0
825.83 0
825.89 0
825.96 0
826.02 0
826.09 0
826.16 0
826.22 0
826.29 0
826.35 0
826.42 0
826.48 0
826.55 0
826.62 0
826.68 0
826.75 0
826.81 0
826.88 0
826.95 0
827.01 0
827.08 0
827.14 0
827.21 0
827.27 0
827.34 0
827.41 0
827.47 0
827.54 0
827.60 0
827.67 0
827.74 0
827.80 0
827.87 0
827.93 0
828.00 0
828.06 0
828.13 0
828.20 0
828.26 0
828.33 0
828.39 0
828.46 0
828.53 0
828.59 0
828.66 0
828.72 0
828.79 0
828.86 0
828.92 0
828.99 0
829.05 0
829.12 0
829.19 0
829.25 0
829.32 0
829.38 0
829.45 0
829.51 0
829.58 0
829.65 0
829.71 0
829.78 0
829.84 0
829.91 0
829.98 0
830.04 0
830.11 0
830.17 0
830.24 0
830.31 0
830.37 0
830.44 0
830.50 0
830.57 0
830.64 0
830.70 0
830.77 0
830.83 0
830.90 0
830.97 0
831.03 0
831.10 0
831.16 0
831.23 0
831.30 0
831.36 0
831.43 0
831.49 0
831.56 0
831.63 0
831.69 0
831.76 0
831.82 0
831.89 0
831.96 0
832.02 0
832.09 0
832.15 0
832.22 0
832.29 0
832.35 0
832.42 0
832.48 0
832.55 0
832.62 0
832.68 0
832.75 0
832.81 0
832.88 0
832.95 0
833.01 0
833.08 0
833.15 0
833.21 0
833.28 0
833.34 0
833.41 0
833.48 0
833.54 0
833.61 0
833.67 0
833.74 0
833.81 0
833.87 0
833.94 0
834.00 0
834.07 0
834.14 0
834.20 0
834.27 0
834.34 0
834.40 0
834.47 0
834.53 0
834.60 0
834.67 0
834.73 0
834.80 0
834.86 0
834.93 0
835.00 0
835.06 0
835.13 0
835.20 0
835.26 0
835.33 0
835.39 0
835.46 0
835.53 0
835.59 0
835.66 0
835.72 0
835.79 0
835.86 0
835.92 0
835.99 0
836.06 0
836.12 0
836.19 0
836.25 0
836.32 0
836.39 0
836.45 0
836.52 0
836.59 0
836.65 0
836.72 0
836.78 0
836.85 0
836.92 0
836.98 0
837.05 0
837.11 0
837.18 0
837.25 0
837.31 0
837.38 0
837.45 0
837.51 0
837.58 0
837.64 0
837.71 0
837.78 0
837.84 0
837.91 0
837.98 0
838.04 0
838.11 0
838.18 0
838.24 0
838.31 0
838.37 0
838.44 0
838.51 0
838.57 0
838.64 0
838.71 0
838.77 0
838.84 0
838.90 0
838.97 0
839.04 0
839.10 0
839.17 0
839.24 0
839.30 0
839.37 0
839.43 0
839.50 0
839.57 0
839.63 0
839.70 0
839.77 0
839.83 0
839.90 0
839.97 0
840.03 0
840.10 0
840.16 0
840.23 0
840.30 0
840.36 0
840.43 0
840.50 0
840.56 0
840.63 0
840.70 0
840.76 0
840.83 0
840.89 0
840.96 0
841.03 0
841.09 0
841.16 0
841.23 0
841.29 0
841.36 0
841.43 0
841.49 0
841.56 0
841.63 0
841.69 0
841.76 0
841.82 0
841.89 0
841.96 0
842.02 0
842.09 0
842.16 0
842.22 0
842.29 0
842.36 0
842.42 0
842.49 0
842.56 0
842.62 0
842.69 0
842.75 0
842.82 0
842.89 0
842.95 0
843.02 0
843.09 0
843.15 0
843.22 0
843.29 0
843.35 0
843.42 0
843.49 0
843.55 0
843.62 0
843.69 0
843.75 0
843.82 0
843.89 0
843.95 0
844.02 0
844.08 0
844.15 0
844.22 0
844.28 0
844.35 0
844.42 0
844.48 0
844.55 0
844.62 0
844.68 0
844.75 0
844.82 0
844.88 0
844.95 0
845.02 0
845.08 0
845.15 0
845.22 0
845.28 0
845.35 0
845.42 0
845.48 0
845.55 0
845.62 0
845.68 0
845.75 0
845.81 0
845.88 0
845.95 0
846.01 0
846.08 0
846.15 0
846.21 0
846.28 0
846.35 0
846.41 0
846.48 0
846.55 0
846.61 0
846.68 0
846.75 0
846.81 0
846.88 0
846.95 0
847.01 0
847.08 0
847.15 0
847.21 0
847.28 0
847.35 0
847.41 0
847.48 0
847.55 0
847.61 0
847.68 0
847.75 0
847.81 0
847.88 0
847.95 0
848.01 0
848.08 0
848.15 0
848.21 0
848.28 0
848.35 0
848.41 0
848.48 0
848.55 0
848.61 0
848.68 0
848.75 0
848.81 0
848.88 0
848.95 0
849.01 0
849.08 0
849.15 0
849.21 0
849.28 0
849.35 0
849.41 0
849.48 0
849.55 0
849.61 0
849.68 0
849.75 0
849.81 0
849.88 0
849.95 0
850.01 0
850.08 0
850.15 0
850.22 0
850.28 0
850.35 0
850.42 0
850.48 0
850.55 0
850.62 0
850.68 0
850.75 0
850.82 0
850.88 0
850.95 0
851.02 0
851.08 0
851.15 0
851.22 0
851.28 0
851.35 0
851.42 0
851.48 0
851.55 0
851.62 0
851.68 0
851.75 0
851.82 0
851.88 0
851.95 0
852.02 0
852.09 0
852.15 0
852.22 0
852.29 0
852.35 0
852.42 0
852.49 0
852.55 0
852.62 0
852.69 0
852.75 0
852.82 0
852.89 0
852.95 0
853.02 0
853.09 0
853.15 0
853.22 0
853.29 0
853.36 0
853.42 0
853.49 0
853.56 0
853.62 0
853.69 0
853.76 0
853.82 0
853.89 0
853.96 0
854.02 0
854.09 0
854.16 0
854.23 0
854.29 0
854.36 0
854.43 0
854.49 0
854.56 0
854.63 0
854.69 0
854.76 0
854.83 0
854.89 0
854.96 0
855.03 0
855.10 0
855.16 0
855.23 0
855.30 0
855.36 0
855.43 0
855.50 0
855.56 0
855.63 0
855.70 0
855.76 0
855.83 0
855.90 0
855.97 0
856.03 0
856.10 0
856.17 0
856.23 0
856.30 0
856.37 0
856.43 0
856.50 0
856.57 0
856.64 0
856.70 0
856.77 0
856.84 0
856.90 0
856.97 0
857.04 0
857.11 0
857.17 0
857.24 0
857.31 0
857.37 0
857.44 0
857.51 0
857.57 0
857.64 0
857.71 0
857.78 0
857.84 0
857.91 0
857.98 0
858.04 0
858.11 0
858.18 0
858.24 0
858.31 0
858.38 0
858.45 0
858.51 0
858.58 0
858.65 0
858.71 0
858.78 0
858.85 0
858.92 0
858.98 0
859.05 0
859.12 0
859.18 0
859.25 0
859.32 0
859.39 0
859.45 0
859.52 0
859.59 0
859.65 0
859.72 0
859.79 0
859.86 0
859.92 0
859.99 0
860.06 0
860.12 0
860.19 0
860.26 0
860.33 0
860.39 0
860.46 0
860.53 0
860.59 0
860.66 0
860.73 0
860.80 0
860.86 0
860.93 0
861.00 0
861.06 0
861.13 0
861.20 0
861.27 0
861.33 0
861.40 0
861.47 0
861.53 0
861.60 0
861.67 0
861.74 0
861.80 0
861.87 0
861.94 0
862.00 0
862.07 0
862.14 0
862.21 0
862.27 0
862.34 0
862.41 0
862.48 0
862.54 0
862.61 0
862.68 0
862.74 0
862.81 0
862.88 0
862.95 0
863.01 0
863.08 0
863.15 0
863.22 0
863.28 0
863.35 0
863.42 0
863.48 0
863.55 0
863.62 0
863.69 0
863.75 0
863.82 0
863.89 0
863.96 0
864.02 0
864.09 0
864.16 0
864.22 0
864.29 0
864.36 0
864.43 0
864.49 0
864.56 0
864.63 0
864.70 0
864.76 0
864.83 0
864.90 0
864.97 0
865.03 0
865.10 0
865.17 0
865.23 0
865.30 0
865.37 0
865.44 0
865.50 0
865.57 0
865.64 0
865.71 0
865.77 0
865.84 0
865.91 0
865.98 0
866.04 0
866.11 0
866.18 0
866.24 0
866.31 0
866.38 0
866.45 0
866.51 0
866.58 0
866.65 0
866.72 0
866.78 0
866.85 0
866.92 0
866.99 0
867.05 0
867.12 0
867.19 0
867.26 0
867.32 0
867.39 0
867.46 0
867.53 0
867.59 0
867.66 0
867.73 0
867.80 0
867.86 0
867.93 0
868.00 0
868.07 0
868.13 0
868.20 0
868.27 0
868.34 0
868.40 0
868.47 0
868.54 0
868.60 0
868.67 0
868.74 0
868.81 0
868.87 0
868.94 0
869.01 0
869.08 0
869.14 0
869.21 0
869.28 0
869.35 0
869.41 0
869.48 0
869.55 0
869.62 0
869.68 0
869.75 0
869.82 0
869.89 0
869.96 0
870.02 0
870.09 0
870.16 0
870.23 0
870.29 0
870.36 0
870.43 0
870.50 0
870.56 0
870.63 0
870.70 0
870.77 0
870.83 0
870.90 0
870.97 0
871.04 0
871.10 0
871.17 0
871.24 0
871.31 0
871.37 0
871.44 0
871.51 0
871.58 0
871.64 0
871.71 0
871.78 0
871.85 0
871.91 0
871.98 0
872.05 0
872.12 0
872.18 0
872.25 0
872.32 0
872.39 0
872.46 0
872.52 0
872.59 0
872.66 0
872.73 0
872.79 0
872.86 0
872.93 0
873.00 0
873.06 0
873.13 0
873.20 0
873.27 0
873.33 0
873.40 0
873.47 0
873.54 0
873.61 0
873.67 0
873.74 0
873.81 0
873.88 0
873.94 0
874.01 0
874.08 0
874.15 0
874.21 0
874.28 0
874.35 0
874.42 0
874.49 0
874.55 0
874.62 0
874.69 0
874.76 0
874.82 0
874.89 0
874.96 0
875.03 0
875.09 0
875.16 0
875.23 0
875.30 0
875.37 0
875.43 0
875.50 0
875.57 0
875.64 0
875.70 0
875.77 0
875.84 0
875.91 0
875.98 0
876.04 0
876.11 0
876.18 0
876.25 0
876.31 0
876.38 0
876.45 0
876.52 0
876.59 0
876.65 0
876.72 0
876.79 0
876.86 0
876.92 0
876.99 0
877.06 0
877.13 0
877.20 0
877.26 0
877.33 0
877.40 0
877.47 0
877.53 0
877.60 0
877.67 0
877.74 0
877.81 0
877.87 0
877.94 0
878.01 0
878.08 0
878.15 0
878.21 0
878.28 0
878.35 0
878.42 0
878.48 0
878.55 0
878.62 0
878.69 0
878.76 0
878.82 0
878.89 0
878.96 0
879.03 0
879.10 0
879.16 0
879.23 0
879.30 0
879.37 0
879.43 0
879.50 0
879.57 0
879.64 0
879.71 0
879.77 0
879.84 0
879.91 0
879.98 0
880.05 0
880.11 0
880.18 0
880.25 0
880.32 0
880.39 0
880.45 0
880.52 0
880.59 0
880.66 0
880.73 0
880.79 0
880.86 0
880.93 0
881.00 0
881.06 0
881.13 0
881.20 0
881.27 0
881.34 0
881.40 0
881.47 0
881.54 0
881.61 0
881.68 0
881.74 0
881.81 0
881.88 0
881.95 0
882.02 0
882.08 0
882.15 0
882.22 0
882.29 0
882.36 0
882.42 0
882.49 0
882.56 0
882.63 0
882.70 0
882.76 0
882.83 0
882.90 0
882.97 0
883.04 0
883.10 0
883.17 0
883.24 0
883.31 0
883.38 0
883.45 0
883.51 0
883.58 0
883.65 0
883.72 0
883.79 0
883.85 0
883.92 0
883.99 0
884.06 0
884.13 0
884.19 0
884.26 0
884.33 0
884.40 0
884.47 0
884.53 0
884.60 0
884.67 0
884.74 0
884.81 0
884.87 0
884.94 0
885.01 0
885.08 0
885.15 0
885.22 0
885.28 0
885.35 0
885.42 0
885.49 0
885.56 0
885.62 0
885.69 0
885.76 0
885.83 0
885.90 0
885.96 0
886.03 0
886.10 0
886.17 0
886.24 0
886.31 0
886.37 0
886.44 0
886.51 0
886.58 0
886.65 0
886.71 0
886.78 0
886.85 0
886.92 0
886.99 0
887.06 0
887.12 0
887.19 0
887.26 0
887.33 0
887.40 0
887.46 0
887.53 0
887.60 0
887.67 0
887.74 0
887.81 0
887.87 0
887.94 0
888.01 0
888.08 0
888.15 0
888.22 0
888.28 0
888.35 0
888.42 0
888.49 0
888.56 0
888.62 0
888.69 0
888.76 0
888.83 0
888.90 0
888.97 0
889.03 0
889.10 0
889.17 0
889.24 0
889.31 0
889.38 0
889.44 0
889.51 0
889.58 0
889.65 0
889.72 0
889.79 0
889.85 0
889.92 0
889.99 0
890.06 0
890.13 0
890.19 0
890.26 0
890.33 0
890.40 0
890.47 0
890.54 0
890.60 0
890.67 0
890.74 0
890.81 0
890.88 0
890.95 0
891.01 0
891.08 0
891.15 0
891.22 0
891.29 0
891.36 0
891.42 0
891.49 0
891.56 0
891.63 0
891.70 0
891.77 0
891.84 0
891.90 0
891.97 0
892.04 0
892.11 0
892.18 0
892.25 0
892.31 0
892.38 0
892.45 0
892.52 0
892.59 0
892.66 0
892.72 0
892.79 0
892.86 0
892.93 0
893.00 0
893.07 0
893.13 0
893.20 0
893.27 0
893.34 0
893.41 0
893.48 0
893.55 0
893.61 0
893.68 0
893.75 0
893.82 0
893.89 0
893.96 0
894.02 0
894.09 0
894.16 0
894.23 0
894.30 0
894.37 0
894.44 0
894.50 0
894.57 0
894.64 0
894.71 0
894.78 0
894.85 0
894.91 0
894.98 0
895.05 0
895.12 0
895.19 0
895.26 0
895.33 0
895.39 0
895.46 0
895.53 0
895.60 0
895.67 0
895.74 0
895.81 0
895.87 0
895.94 0
896.01 0
896.08 0
896.15 0
896.22 0
896.28 0
896.35 0
896.42 0
896.49 0
896.56 0
896.63 0
896.70 0
896.76 0
896.83 0
896.90 0
896.97 0
897.04 0
897.11 0
897.18 0
897.24 0
897.31 0
897.38 0
897.45 0
897.52 0
897.59 0
897.66 0
897.72 0
897.79 0
897.86 0
897.93 0
898.00 0
898.07 0
898.14 0
898.21 0
898.27 0
898.34 0
898.41 0
898.48 0
898.55 0
898.62 0
898.69 0
898.75 0
898.82 0
898.89 0
898.96 0
899.03 0
899.10 0
899.17 0
899.23 0
899.30 0
899.37 0
899.44 0
899.51 0
899.58 0
899.65 0
899.72 0
899.78 0
899.85 0
899.92 0
899.99 0
900.06 0
900.13 0
900.20 0
900.26 0
900.33 0
900.40 0
900.47 0
900.54 0
900.61 0
900.68 0
900.75 0
900.81 0
900.88 0
900.95 0
901.02 0
901.09 0
901.16 0
901.23 0
901.30 0
901.36 0
901.43 0
901.50 0
901.57 0
901.64 0
901.71 0
901.78 0
901.85 0
901.91 0
901.98 0
902.05 0
902.12 0
902.19 0
902.26 0
902.33 0
902.40 0
902.46 0
902.53 0
902.60 0
902.67 0
902.74 0
902.81 0
902.88 0
902.95 0
903.01 0
903.08 0
903.15 0
903.22 0
903.29 0
903.36 0
903.43 0
903.50 0
903.57 0
903.63 0
903.70 0
903.77 0
903.84 0
903.91 0
903.98 0
904.05 0
904.12 0
904.18 0
904.25 0
904.32 0
904.39 0
904.46 0
904.53 0
904.60 0
904.67 0
904.74 0
904.80 0
904.87 0
904.94 0
905.01 0
905.08 0
905.15 0
905.22 0
905.29 0
905.36 0
905.42 0
905.49 0
905.56 0
905.63 0
905.70 0
905.77 0
905.84 0
905.91 0
905.98 0
906.04 0
906.11 0
906.18 0
906.25 0
906.32 0
906.39 0
906.46 0
906.53 0
906.60 0
906.66 0
906.73 0
906.80 0
906.87 0
906.94 0
907.01 0
907.08 0
907.15 0
907.22 0
907.29 0
907.35 0
907.42 0
907.49 0
907.56 0
907.63 0
907.70 0
907.77 0
907.84 0
907.91 0
907.98 0
908.04 0
908.11 0
908.18 0
908.25 0
908.32 0
908.39 0
908.46 0
908.53 0
908.60 0
908.67 0
908.73 0
908.80 0
908.87 0
908.94 0
909.01 0
909.08 0
909.15 0
909.22 0
909.29 0
909.36 0
909.42 0
909.49 0
909.56 0
909.63 0
909.70 0
909.77 0
909.84 0
909.91 0
909.98 0
910.05 0
910.12 0
910.18 0
910.25 0
910.32 0
910.39 0
910.46 0
910.53 0
910.60 0
910.67 0
910.74 0
910.81 0
910.88 0
910.94 0
911.01 0
911.08 0
911.15 0
911.22 0
911.29 0
911.36 0
911.43 0
911.50 0
911.57 0
911.64 0
911.70 0
911.77 0
911.84 0
911.91 0
911.98 0
912.05 0
912.12 0
912.19 0
912.26 0
912.33 0
912.40 0
912.47 0
912.53 0
912.60 0
912.67 0
912.74 0
912.81 0
912.88 0
912.95 0
913.02 0
913.09 0
913.16 0
913.23 0
913.30 0
913.36 0
913.43 0
913.50 0
913.57 0
913.64 0
913.71 0
913.78 0
913.85 0
913.92 0
913.99 0
914.06 0
914.13 0
914.19 0
914.26 0
914.33 0
914.40 0
914.47 0
914.54 0
914.61 0
914.68 0
914.75 0
914.82 0
914.89 0
914.96 0
915.03 0
915.10 0
915.16 0
915.23 0
915.30 0
915.37 0
915.44 0
915.51 0
915.58 0
915.65 0
915.72 0
915.79 0
915.86 0
915.93 0
916.00 0
916.06 0
916.13 0
916.20 0
916.27 0
916.34 0
916.41 0
916.48 0
916.55 0
916.62 0
916.69 0
916.76 0
916.83 0
916.90 0
916.97 0
917.04 0
917.10 0
917.17 0
917.24 0
917.31 0
917.38 0
917.45 0
917.52 0
917.59 0
917.66 0
917.73 0
917.80 0
917.87 0
917.94 0
918.01 0
918.08 0
918.14 0
918.21 0
918.28 0
918.35 0
918.42 0
918.49 0
918.56 0
918.63 0
918.70 0
918.77 0
918.84 0
918.91 0
918.98 0
919.05 0
919.12 0
919.19 0
919.26 0
919.32 0
919.39 0
919.46 0
919.53 0
919.60 0
919.67 0
919.74 0
919.81 0
919.88 0
919.95 0
920.02 0
920.09 0
920.16 0
920.23 0
920.30 0
920.37 0
920.44 0
920.51 0
920.57 0
920.64 0
920.71 0
920.78 0
920.85 0
920.92 0
920.99 0
921.06 0
921.13 0
921.20 0
921.27 0
921.34 0
921.41 0
921.48 0
921.55 0
921.62 0
921.69 0
921.76 0
921.83 0
921.90 0
921.96 0
922.03 0
922.10 0
922.17 0
922.24 0
922.31 0
922.38 0
922.45 0
922.52 0
922.59 0
922.66 0
922.73 0
922.80 0
922.87 0
922.94 0
923.01 0
923.08 0
923.15 0
923.22 0
923.29 0
923.36 0
923.43 0
923.49 0
923.56 0
923.63 0
923.70 0
923.77 0
923.84 0
923.91 0
923.98 0
924.05 0
924.12 0
924.19 0
924.26 0
924.33 0
924.40 0
924.47 0
924.54 0
924.61 0
924.68 0
924.75 0
924.82 0
924.89 0
924.96 0
925.03 0
925.10 0
925.17 0
925.23 0
925.30 0
925.37 0
925.44 0
925.51 0
925.58 0
925.65 0
925.72 0
925.79 0
925.86 0
925.93 0
926.00 0
926.07 0
926.14 0
926.21 0
926.28 0
926.35 0
926.42 0
926.49 0
926.56 0
926.63 0
926.70 0
926.77 0
926.84 0
926.91 0
926.98 0
927.05 0
927.12 0
927.19 0
927.26 0
927.33 0
927.40 0
927.46 0
927.53 0
927.60 0
927.67 0
927.74 0
927.81 0
927.88 0
927.95 0
928.02 0
928.09 0
928.16 0
928.23 0
928.30 0
928.37 0
928.44 0
928.51 0
928.58 1
928.65 0
928.72 0
928.79 0
928.86 0
928.93 0
929.00 0
929.07 0
929.14 0
929.21 0
929.28 0
929.35 0
929.42 0
929.49 0
929.56 0
929.63 0
929.70 0
929.77 0
929.84 0
929.91 0
929.98 0
930.05 0
930.12 0
930.19 0
930.26 0
930.33 0
930.40 0
930.47 0
930.54 0
930.61 0
930.68 0
930.74 0
930.81 0
930.88 0
930.95 0
931.02 0
931.09 0
931.16 0
931.23 0
931.30 0
931.37 0
931.44 0
931.51 0
931.58 0
931.65 0
931.72 0
931.79 0
931.86 0
931.93 0
932.00 0
932.07 0
932.14 0
932.21 0
932.28 0
932.35 0
932.42 0
932.49 0
932.56 0
932.63 0
932.70 0
932.77 0
932.84 0
932.91 0
932.98 0
933.05 0
933.12 0
933.19 0
933.26 0
933.33 0
933.40 0
933.47 0
933.54 0
933.61 0
933.68 0
933.75 0
933.82 0
933.89 0
933.96 0
934.03 0
934.10 0
934.17 0
934.24 0
934.31 0
934.38 0
934.45 0
934.52 0
934.59 0
934.66 0
934.73 0
934.80 0
934.87 0
934.94 0
935.01 0
935.08 0
935.15 0
935.22 0
935.29 0
935.36 0
935.43 0
935.50 0
935.57 0
935.64 0
935.71 0
935.78 0
935.85 0
935.92 0
935.99 0
936.06 0
936.13 0
936.20 0
936.27 0
936.34 0
936.41 0
936.48 0
936.55 0
936.62 0
936.69 0
936.76 0
936.83 0
936.90 0
936.97 0
937.04 0
937.11 0
937.18 0
937.25 0
937.32 0
937.39 0
937.46 0
937.53 0
937.60 0
937.67 0
937.74 0
937.81 0
937.88 0
937.95 0
938.02 0
938.09 0
938.16 0
938.23 0
938.30 0
938.37 0
938.44 0
938.51 0
938.58 0
938.65 0
938.72 0
938.79 0
938.87 0
938.94 0
939.01 0
939.08 0
939.15 0
939.22 0
939.29 0
939.36 0
939.43 0
939.50 0
939.57 0
939.64 0
939.71 0
939.78 0
939.85 0
939.92 0
939.99 0
940.06 0
940.13 0
940.20 0
940.27 0
940.34 0
940.41 0
940.48 0
940.55 0
940.62 0
940.69 0
940.76 0
940.83 0
940.90 0
940.97 0
941.04 0
941.11 0
941.18 0
941.25 0
941.32 0
941.39 0
941.46 0
941.53 0
941.60 0
941.67 0
941.74 0
941.81 0
941.88 0
941.95 0
942.02 0
942.10 0
942.17 0
942.24 0
942.31 0
942.38 0
942.45 0
942.52 0
942.59 0
942.66 0
942.73 0
942.80 0
942.87 0
942.94 0
943.01 0
943.08 0
943.15 0
943.22 0
943.29 0
943.36 0
943.43 0
943.50 0
943.57 0
943.64 0
943.71 0
943.78 0
943.85 0
943.92 0
943.99 0
944.06 0
944.13 0
944.20 0
944.27 0
944.35 0
944.42 0
944.49 0
944.56 0
944.63 0
944.70 0
944.77 0
944.84 0
944.91 0
944.98 0
945.05 0
945.12 0
945.19 0
945.26 0
945.33 0
945.40 0
945.47 0
945.54 0
945.61 0
945.68 0
945.75 0
945.82 0
945.89 0
945.96 0
946.03 0
946.10 0
946.18 0
946.25 0
946.32 0
946.39 0
946.46 0
946.53 0
946.60 0
946.67 0
946.74 0
946.81 0
946.88 0
946.95 0
947.02 0
947.09 0
947.16 0
947.23 0
947.30 0
947.37 0
947.44 0
947.51 0
947.58 0
947.65 0
947.73 0
947.80 0
947.87 0
947.94 0
948.01 0
948.08 0
948.15 0
948.22 0
948.29 0
948.36 0
948.43 0
948.50 0
948.57 0
948.64 0
948.71 0
948.78 0
948.85 0
948.92 0
948.99 0
949.07 0
949.14 0
949.21 0
949.28 0
949.35 0
949.42 0
949.49 0
949.56 0
949.63 0
949.70 0
949.77 0
949.84 0
949.91 0
949.98 0
950.05 0
950.12 0
950.19 0
950.26 0
950.34 0
950.41 0
950.48 0
950.55 0
950.62 0
950.69 0
950.76 0
950.83 0
950.90 0
950.97 0
951.04 0
951.11 0
951.18 0
951.25 0
951.32 0
951.39 0
951.46 0
951.54 0
951.61 0
951.68 0
951.75 0
951.82 0
951.89 0
951.96 0
952.03 0
952.10 0
952.17 0
952.24 0
952.31 0
952.38 1
952.45 1
952.52 1
952.60 1
952.67 1
952.74 1
952.81 1
952.88 1
952.95 1
953.02 1
953.09 1
953.16 1
953.23 1
953.30 0
953.37 0
953.44 0
953.51 0
953.58 0
953.66 0
953.73 0
953.80 0
953.87 0
953.94 1
954.01 1
954.08 1
954.15 1
954.22 1
954.29 1
954.36 0
954.43 0
954.50 0
954.57 0
954.65 0
954.72 0
954.79 0
954.86 0
954.93 0
955.00 0
955.07 0
955.14 0
955.21 0
955.28 0
955.35 0
955.42 0
955.49 0
955.57 0
955.64 0
955.71 0
955.78 0
955.85 0
955.92 0
955.99 0
956.06 0
956.13 0
956.20 0
956.27 0
956.34 0
956.41 0
956.49 0
956.56 0
956.63 0
956.70 0
956.77 0
956.84 0
956.91 0
956.98 0
957.05 0
957.12 0
957.19 0
957.26 0
957.34 0
957.41 0
957.48 0
957.55 0
957.62 0
957.69 0
957.76 0
957.83 0
957.90 0
957.97 0
958.04 0
958.12 0
958.19 0
958.26 0
958.33 0
958.40 0
958.47 0
958.54 0
958.61 0
958.68 0
958.75 0
958.82 0
958.89 0
958.97 0
959.04 0
959.11 0
959.18 0
959.25 0
959.32 0
959.39 0
959.46 0
959.53 0
959.60 0
959.67 0
959.75 0
959.82 0
959.89 0
959.96 0
960.03 0
960.10 0
960.17 0
960.24 0
960.31 0
960.38 0
960.46 0
960.53 0
960.60 0
960.67 0
960.74 0
960.81 0
960.88 0
960.95 0
961.02 0
961.09 0
961.16 0
961.24 0
961.31 0
961.38 0
961.45 0
961.52 0
961.59 0
961.66 0
961.73 0
961.80 0
961.87 0
961.95 0
962.02 0
962.09 0
962.16 0
962.23 0
962.30 0
962.37 0
962.44 0
962.51 0
962.59 0
962.66 0
962.73 0
962.80 0
962.87 0
962.94 0
963.01 0
963.08 0
963.15 0
963.22 0
963.30 0
963.37 0
963.44 0
963.51 0
963.58 0
963.65 0
963.72 0
963.79 0
963.86 0
963.94 0
964.01 0
964.08 0
964.15 0
964.22 0
964.29 0
964.36 0
964.43 0
964.50 0
964.58 0
964.65 0
964.72 0
964.79 0
964.86 0
964.93 0
965.00 0
965.07 0
965.14 0
965.22 0
965.29 0
965.36 0
965.43 0
965.50 0
965.57 0
965.64 1
965.71 1
965.78 1
965.86 1
965.93 0
966.00 0
966.07 0
966.14 0
966.21 0
966.28 0
966.35 0
966.42 0
966.50 0
966.57 0
966.64 0
966.71 0
966.78 0
966.85 0
966.92 0
966.99 0
967.07 0
967.14 0
967.21 0
967.28 0
967.35 0
967.42 0
967.49 0
967.56 0
967.64 0
967.71 0
967.78 0
967.85 0
967.92 0
967.99 0
968.06 0
968.13 0
968.21 0
968.28 0
968.35 0
968.42 0
968.49 0
968.56 0
968.63 0
968.70 0
968.78 0
968.85 0
968.92 0
968.99 0
969.06 0
969.13 0
969.20 0
969.27 0
969.35 0
969.42 0
969.49 0
969.56 1
969.63 1
969.70 1
969.77 1
969.84 1
969.92 1
969.99 0
970.06 0
970.13 0
970.20 0
970.27 0
970.34 0
970.42 0
970.49 0
970.56 0
970.63 0
970.70 0
970.77 0
970.84 0
970.91 0
970.99 0
971.06 0
971.13 0
971.20 0
971.27 0
971.34 0
971.41 0
971.49 0
971.56 0
971.63 0
971.70 0
971.77 0
971.84 0
971.91 0
971.98 0
972.06 0
972.13 0
972.20 0
972.27 0
972.34 0
972.41 0
972.48 0
972.56 0
972.63 0
972.70 0
972.77 0
972.84 0
972.91 0
972.98 0
973.06 0
973.13 0
973.20 0
973.27 0
973.34 0
973.41 0
973.48 0
973.56 0
973.63 0
973.70 0
973.77 0
973.84 0
973.91 0
973.98 0
974.06 0
974.13 0
974.20 0
974.27 0
974.34 0
974.41 0
974.48 0
974.56 0
974.63 0
974.70 0
974.77 0
974.84 0
974.91 0
974.99 0
975.06 0
975.13 0
975.20 0
975.27 0
975.34 0
975.41 0
975.49 0
975.56 0
975.63 0
975.70 0
975.77 0
975.84 0
975.91 0
975.99 0
976.06 0
976.13 0
976.20 0
976.27 0
976.34 0
976.42 0
976.49 0
976.56 0
976.63 0
976.70 0
976.77 0
976.84 0
976.92 0
976.99 0
977.06 0
977.13 0
977.20 0
977.27 0
977.35 0
977.42 0
977.49 0
977.56 0
977.63 0
977.70 0
977.78 0
977.85 0
977.92 0
977.99 0
978.06 0
978.13 0
978.21 0
978.28 0
978.35 0
978.42 0
978.49 0
978.56 0
978.63 0
978.71 0
978.78 0
978.85 0
978.92 0
978.99 0
979.06 0
979.14 0
979.21 0
979.28 0
979.35 0
979.42 0
979.49 0
979.57 0
979.64 0
979.71 0
979.78 0
979.85 0
979.92 0
980.00 0
980.07 0
980.14 0
980.21 0
980.28 0
980.35 0
980.43 0
980.50 0
980.57 0
980.64 0
980.71 0
980.78 0
980.86 0
980.93 0
981.00 0
981.07 0
981.14 0
981.21 0
981.29 0
981.36 0
981.43 0
981.50 0
981.57 0
981.65 0
981.72 0
981.79 0
981.86 0
981.93 0
982.00 0
982.08 0
982.15 0
982.22 0
982.29 0
982.36 0
982.43 0
982.51 0
982.58 0
982.65 0
982.72 0
982.79 0
982.87 0
982.94 0
983.01 0
983.08 0
983.15 0
983.22 0
983.30 0
983.37 0
983.44 0
983.51 0
983.58 0
983.66 0
983.73 0
983.80 0
983.87 0
983.94 0
984.01 0
984.09 0
984.16 0
984.23 0
984.30 0
984.37 0
984.45 0
984.52 0
984.59 0
984.66 0
984.73 0
984.80 0
984.88 0
984.95 0
985.02 0
985.09 0
985.16 0
985.24 0
985.31 0
985.38 0
985.45 0
985.52 0
985.59 0
985.67 0
985.74 0
985.81 0
985.88 0
985.95 0
986.03 0
986.10 0
986.17 0
986.24 0
986.31 0
986.39 0
986.46 0
986.53 0
986.60 0
986.67 0
986.75 0
986.82 0
986.89 0
986.96 0
987.03 0
987.10 0
987.18 0
987.25 0
987.32 0
987.39 0
987.46 1
987.54 1
987.61 1
987.68 1
987.75 1
987.82 1
987.90 1
987.97 1
988.04 1
988.11 1
988.18 1
988.26 1
988.33 1
988.40 1
988.47 1
988.54 1
988.62 1
988.69 1
988.76 1
988.83 1
988.90 0
988.98 0
989.05 0
989.12 0
989.19 0
989.26 0
989.34 0
989.41 0
989.48 1
989.55 1
989.62 1
989.70 2
989.77 2
989.84 2
989.91 2
989.98 2
990.06 1
990.13 1
990.20 1
990.27 1
990.34 2
990.42 2
990.49 2
990.56 3
990.63 3
990.71 3
990.78 3
990.85 3
990.92 3
990.99 3
991.07 3
991.14 2
991.21 2
991.28 2
991.35 2
991.43 2
991.50 2
991.57 2
991.64 2
991.71 2
991.79 2
991.86 2
991.93 2
992.00 2
992.07 2
992.15 2
992.22 2
992.29 2
992.36 2
992.44 2
992.51 2
992.58 2
992.65 1
992.72 1
992.80 2
992.87 2
992.94 2
993.01 2
993.08 2
993.16 2
993.23 2
993.30 2
993.37 2
993.45 3
993.52 3
993.59 3
993.66 3
993.73 2
993.81 2
993.88 2
993.95 2
994.02 1
994.10 1
994.17 1
994.24 1
994.31 2
994.38 2
994.46 2
994.53 2
994.60 3
994.67 3
994.74 3
994.82 2
994.89 2
994.96 2
995.03 2
995.11 2
995.18 2
995.25 2
995.32 2
995.39 3
995.47 3
995.54 2
995.61 2
995.68 2
995.76 2
995.83 2
995.90 2
995.97 2
996.05 2
996.12 2
996.19 1
996.26 1
996.33 1
996.41 1
996.48 1
996.55 1
996.62 1
996.70 2
996.77 2
996.84 2
996.91 2
996.98 2
997.06 2
997.13 2
997.20 2
997.27 2
997.35 1
997.42 1
997.49 1
997.56 1
997.64 1
997.71 1
997.78 1
997.85 1
997.92 1
998.00 1
998.07 1
998.14 1
998.21 1
998.29 0
998.36 0
998.43 0
998.50 0
998.58 0
998.65 0
998.72 0
998.79 0
998.87 0
998.94 0
999.01 0
999.08 0
999.15 0
999.23 0
999.30 0
999.37 0
999.44 0
999.52 0
999.59 0
999.66 1
999.73 1
999.81 1
999.88 1
999.95 1
1000.02 0
1000.10 0
1000.17 0
1000.24 0
1000.31 0
1000.39 0
1000.46 0
1000.53 0
1000.60 0
1000.68 0
1000.75 0
1000.82 0
1000.89 0
1000.97 0
1001.04 0
1001.11 0
1001.18 0
1001.25 0
1001.33 0
1001.40 0
1001.47 0
1001.54 0
1001.62 0
1001.69 0
1001.76 0
1001.83 0
1001.91 0
1001.98 0
1002.05 0
1002.12 0
1002.20 0
1002.27 0
1002.34 0
1002.41 0
1002.49 0
1002.56 0
1002.63 0
1002.70 0
1002.78 0
1002.85 0
1002.92 1
1002.99 1
1003.07 1
1003.14 1
1003.21 1
1003.28 1
1003.36 1
1003.43 1
1003.50 1
1003.57 1
1003.65 1
1003.72 1
1003.79 1
1003.86 1
1003.94 1
1004.01 1
1004.08 2
1004.15 2
1004.23 2
1004.30 2
1004.37 2
1004.45 2
1004.52 1
1004.59 1
1004.66 1
1004.74 1
1004.81 1
1004.88 1
1004.95 1
1005.03 1
1005.10 1
1005.17 2
1005.24 2
1005.32 2
1005.39 3
1005.46 3
1005.53 3
1005.61 3
1005.68 3
1005.75 3
1005.82 3
1005.90 3
1005.97 3
1006.04 3
1006.11 3
1006.19 3
1006.26 3
1006.33 3
1006.41 3
1006.48 4
1006.55 4
1006.62 4
1006.70 4
1006.77 4
1006.84 5
1006.91 5
1006.99 5
1007.06 6
1007.13 7
1007.20 7
1007.28 7
1007.35 7
1007.42 7
1007.50 6
1007.57 6
1007.64 6
1007.71 6
1007.79 6
1007.86 6
1007.93 6
1008.00 7
1008.08 7
1008.15 7
1008.22 8
1008.29 8
1008.37 9
1008.44 9
1008.51 10
1008.59 10
1008.66 10
1008.73 10
1008.80 11
1008.88 11
1008.95 11
1009.02 11
1009.09 10
1009.17 10
1009.24 10
1009.31 10
1009.39 9
1009.46 9
1009.53 9
1009.60 8
1009.68 8
1009.75 8
1009.82 7
1009.90 7
1009.97 6
1010.04 6
1010.11 6
1010.19 5
1010.26 5
1010.33 5
1010.40 5
1010.48 4
1010.55 4
1010.62 4
1010.70 4
1010.77 4
1010.84 4
1010.91 3
1010.99 3
1011.06 3
1011.13 3
1011.21 3
1011.28 2
1011.35 2
1011.42 2
1011.50 2
1011.57 2
1011.64 2
1011.71 2
1011.79 2
1011.86 3
1011.93 3
1012.01 3
1012.08 3
1012.15 3
1012.22 2
1012.30 2
1012.37 2
1012.44 2
1012.52 2
1012.59 2
1012.66 2
1012.73 3
1012.81 3
1012.88 3
1012.95 3
1013.03 3
1013.10 3
1013.17 3
1013.24 3
1013.32 3
1013.39 3
1013.46 3
1013.54 3
1013.61 3
1013.68 4
1013.76 4
1013.83 5
1013.90 5
1013.97 5
1014.05 5
1014.12 5
1014.19 4
1014.27 4
1014.34 4
1014.41 3
1014.48 3
1014.56 3
1014.63 3
1014.70 3
1014.78 3
1014.85 3
1014.92 3
1014.99 3
1015.07 3
1015.14 3
1015.21 3
1015.29 3
1015.36 3
1015.43 3
1015.51 3
1015.58 4
1015.65 4
1015.72 5
1015.80 5
1015.87 5
1015.94 5
1016.02 5
1016.09 5
1016.16 5
1016.24 4
1016.31 4
1016.38 4
1016.45 3
1016.53 3
1016.60 3
1016.67 3
1016.75 3
1016.82 2
1016.89 2
1016.97 2
1017.04 2
1017.11 1
1017.18 1
1017.26 1
1017.33 2
1017.40 2
1017.48 2
1017.55 3
1017.62 3
1017.70 3
1017.77 3
1017.84 3
1017.91 3
1017.99 2
1018.06 2
1018.13 1
1018.21 1
1018.28 0
1018.35 0
1018.43 0
1018.50 0
1018.57 0
1018.65 1
1018.72 1
1018.79 1
1018.86 2
1018.94 2
1019.01 2
1019.08 2
1019.16 2
1019.23 2
1019.30 2
1019.38 2
1019.45 2
1019.52 3
1019.60 3
1019.67 3
1019.74 3
1019.82 3
1019.89 2
1019.96 2
1020.03 1
1020.11 1
1020.18 0
1020.25 0
1020.33 0
1020.40 0
1020.47 0
1020.55 1
1020.62 1
1020.69 1
1020.77 1
1020.84 1
1020.91 1
1020.99 2
1021.06 2
1021.13 2
1021.20 2
1021.28 2
1021.35 2
1021.42 2
1021.50 2
1021.57 1
1021.64 1
1021.72 1
1021.79 1
1021.86 1
1021.94 1
1022.01 0
1022.08 0
1022.16 0
1022.23 0
1022.30 0
1022.38 0
1022.45 0
1022.52 0
1022.60 0
1022.67 0
1022.74 0
1022.82 0
1022.89 0
1022.96 0
1023.03 0
1023.11 0
1023.18 0
1023.25 0
1023.33 0
1023.40 0
1023.47 0
1023.55 1
1023.62 1
1023.69 1
1023.77 1
1023.84 2
1023.91 2
1023.99 3
1024.06 4
1024.13 5
1024.21 7
1024.28 8
1024.35 9
1024.43 11
1024.50 12
1024.57 13
1024.65 14
1024.72 15
1024.79 16
1024.87 17
1024.94 17
1025.01 17
1025.09 17
1025.16 17
1025.23 16
1025.31 16
1025.38 15
1025.45 15
1025.53 14
1025.60 14
1025.67 14
1025.75 14
1025.82 14
1025.89 14
1025.97 14
1026.04 15
1026.11 15
1026.19 15
1026.26 15
1026.33 15
1026.41 15
1026.48 14
1026.55 14
1026.63 14
1026.70 13
1026.77 13
1026.85 13
1026.92 13
1026.99 12
1027.07 12
1027.14 12
1027.21 11
1027.29 11
1027.36 10
1027.43 10
1027.51 9
1027.58 9
1027.65 9
1027.73 9
1027.80 10
1027.87 9
1027.95 9
1028.02 9
1028.09 8
1028.17 8
1028.24 7
1028.31 7
1028.39 7
1028.46 7
1028.53 7
1028.61 8
1028.68 8
1028.76 9
1028.83 9
1028.90 10
1028.98 10
1029.05 11
1029.12 11
1029.20 11
1029.27 12
1029.34 12
1029.42 13
1029.49 13
1029.56 14
1029.64 13
1029.71 13
1029.78 12
1029.86 11
1029.93 10
1030.00 10
1030.08 9
1030.15 9
1030.22 9
1030.30 9
1030.37 8
1030.45 8
1030.52 8
1030.59 9
1030.67 9
1030.74 9
1030.81 9
1030.89 10
1030.96 10
1031.03 11
1031.11 11
1031.18 11
1031.25 11
1031.33 11
1031.40 11
1031.47 11
1031.55 11
1031.62 11
1031.69 11
1031.77 10
1031.84 10
1031.92 9
1031.99 8
1032.06 7
1032.14 7
1032.21 7
1032.28 7
1032.36 8
1032.43 8
1032.50 10
1032.58 10
1032.65 11
1032.72 12
1032.80 12
1032.87 11
1032.95 11
1033.02 10
1033.09 10
1033.17 9
1033.24 8
1033.31 8
1033.39 7
1033.46 7
1033.53 7
1033.61 7
1033.68 7
1033.76 7
1033.83 7
1033.90 7
1033.98 6
1034.05 6
1034.12 6
1034.20 6
1034.27 6
1034.34 6
1034.42 6
1034.49 6
1034.57 6
1034.64 6
1034.71 7
1034.79 7
1034.86 7
1034.93 7
1035.01 7
1035.08 7
1035.15 7
1035.23 7
1035.30 7
1035.38 7
1035.45 7
1035.52 7
1035.60 7
1035.67 7
1035.74 7
1035.82 7
1035.89 6
1035.96 5
1036.04 4
1036.11 4
1036.19 3
1036.26 2
1036.33 1
1036.41 0
1036.48 0
1036.55 0
1036.63 0
1036.70 0
1036.78 1
1036.85 1
1036.92 2
1037.00 3
1037.07 4
1037.14 4
1037.22 4
1037.29 4
1037.37 4
1037.44 4
1037.51 4
1037.59 3
1037.66 3
1037.73 3
1037.81 2
1037.88 2
1037.96 1
1038.03 1
1038.10 1
1038.18 1
1038.25 1
1038.32 1
1038.40 2
1038.47 3
1038.55 3
1038.62 4
1038.69 4
1038.77 3
1038.84 3
1038.91 2
1038.99 1
1039.06 1
1039.14 0
1039.21 0
1039.28 0
1039.36 0
1039.43 1
1039.51 1
1039.58 1
1039.65 2
1039.73 2
1039.80 2
1039.87 2
1039.95 2
1040.02 2
1040.10 2
1040.17 2
1040.24 2
1040.32 2
1040.39 2
1040.47 2
1040.54 2
1040.61 2
1040.69 2
1040.76 1
1040.83 1
1040.91 1
1040.98 0
1041.06 0
1041.13 0
1041.20 1
1041.28 1
1041.35 1
1041.43 1
1041.50 1
1041.57 1
1041.65 1
1041.72 1
1041.80 1
1041.87 1
1041.94 1
1042.02 1
1042.09 0
1042.16 0
1042.24 0
1042.31 0
1042.39 0
1042.46 0
1042.53 1
1042.61 1
1042.68 2
1042.76 3
1042.83 4
1042.90 4
1042.98 4
1043.05 4
1043.13 5
1043.20 5
1043.27 5
1043.35 5
1043.42 6
1043.50 6
1043.57 7
1043.64 7
1043.72 7
1043.79 8
1043.87 8
1043.94 9
1044.01 9
1044.09 9
1044.16 10
1044.24 10
1044.31 10
1044.38 10
1044.46 11
1044.53 12
1044.61 12
1044.68 13
1044.75 13
1044.83 14
1044.90 14
1044.98 13
1045.05 12
1045.12 12
1045.20 11
1045.27 11
1045.35 11
1045.42 12
1045.49 12
1045.57 13
1045.64 13
1045.72 13
1045.79 13
1045.86 14
1045.94 14
1046.01 14
1046.09 15
1046.16 15
1046.23 16
1046.31 16
1046.38 17
1046.46 17
1046.53 17
1046.60 17
1046.68 17
1046.75 17
1046.83 16
1046.90 16
1046.97 15
1047.05 15
1047.12 15
1047.20 15
1047.27 15
1047.35 15
1047.42 15
1047.49 16
1047.57 16
1047.64 16
1047.72 16
1047.79 16
1047.86 15
1047.94 14
1048.01 13
1048.09 12
1048.16 10
1048.23 10
1048.31 9
1048.38 9
1048.46 10
1048.53 11
1048.61 11
1048.68 12
1048.75 12
1048.83 12
1048.90 11
1048.98 11
1049.05 10
1049.12 9
1049.20 8
1049.27 8
1049.35 7
1049.42 7
1049.50 7
1049.57 7
1049.64 7
1049.72 7
1049.79 7
1049.87 8
1049.94 8
1050.01 9
1050.09 10
1050.16 11
1050.24 11
1050.31 12
1050.39 13
1050.46 13
1050.53 13
1050.61 13
1050.68 13
1050.76 13
1050.83 13
1050.91 12
1050.98 12
1051.05 12
1051.13 12
1051.20 11
1051.28 11
1051.35 10
1051.42 9
1051.50 9
1051.57 8
1051.65 8
1051.72 8
1051.80 8
1051.87 9
1051.94 9
1052.02 9
1052.09 9
1052.17 10
1052.24 10
1052.32 11
1052.39 12
1052.46 13
1052.54 14
1052.61 15
1052.69 16
1052.76 17
1052.84 17
1052.91 17
1052.98 18
1053.06 18
1053.13 18
1053.21 18
1053.28 18
1053.36 18
1053.43 17
1053.50 16
1053.58 14
1053.65 13
1053.73 12
1053.80 12
1053.88 12
1053.95 13
1054.03 13
1054.10 14
1054.17 15
1054.25 15
1054.32 15
1054.40 14
1054.47 13
1054.55 12
1054.62 11
1054.69 11
1054.77 10
1054.84 9
1054.92 9
1054.99 9
1055.07 9
1055.14 9
1055.21 9
1055.29 10
1055.36 11
1055.44 11
1055.51 12
1055.59 13
1055.66 14
1055.74 15
1055.81 15
1055.88 15
1055.96 15
1056.03 14
1056.11 13
1056.18 12
1056.26 11
1056.33 10
1056.41 10
1056.48 9
1056.55 9
1056.63 9
1056.70 9
1056.78 9
1056.85 8
1056.93 7
1057.00 6
1057.08 6
1057.15 6
1057.22 6
1057.30 6
1057.37 7
1057.45 7
1057.52 7
1057.60 7
1057.67 6
1057.75 5
1057.82 5
1057.89 4
1057.97 4
1058.04 3
1058.12 3
1058.19 3
1058.27 3
1058.34 3
1058.42 2
1058.49 2
1058.56 1
1058.64 1
1058.71 1
1058.79 1
1058.86 1
1058.94 1
1059.01 1
1059.09 1
1059.16 0
1059.24 0
1059.31 0
1059.38 0
1059.46 0
1059.53 0
1059.61 0
1059.68 0
1059.76 1
1059.83 1
1059.91 2
1059.98 2
1060.06 2
1060.13 2
1060.20 2
1060.28 1
1060.35 1
1060.43 1
1060.50 1
1060.58 2
1060.65 2
1060.73 3
1060.80 4
1060.88 5
1060.95 6
1061.02 7
1061.10 7
1061.17 7
1061.25 8
1061.32 8
1061.40 8
1061.47 8
1061.55 7
1061.62 7
1061.70 6
1061.77 6
1061.85 5
1061.92 4
1061.99 3
1062.07 3
1062.14 3
1062.22 3
1062.29 4
1062.37 4
1062.44 5
1062.52 6
1062.59 6
1062.67 7
1062.74 8
1062.82 8
1062.89 9
1062.96 10
1063.04 10
1063.11 11
1063.19 11
1063.26 12
1063.34 12
1063.41 12
1063.49 13
1063.56 13
1063.64 14
1063.71 14
1063.79 14
1063.86 14
1063.94 15
1064.01 16
1064.08 16
1064.16 17
1064.23 18
1064.31 20
1064.38 21
1064.46 22
1064.53 22
1064.61 23
1064.68 24
1064.76 25
1064.83 25
1064.91 26
1064.98 27
1065.06 29
1065.13 30
1065.21 31
1065.28 31
1065.35 32
1065.43 32
1065.50 32
1065.58 32
1065.65 33
1065.73 33
1065.80 34
1065.88 34
1065.95 35
1066.03 35
1066.10 36
1066.18 36
1066.25 36
1066.33 37
1066.40 37
1066.48 38
1066.55 38
1066.63 37
1066.70 37
1066.78 36
1066.85 34
1066.92 33
1067.00 32
1067.07 30
1067.15 29
1067.22 28
1067.30 28
1067.37 28
1067.45 28
1067.52 28
1067.60 28
1067.67 28
1067.75 29
1067.82 29
1067.90 30
1067.97 29
1068.05 29
1068.12 28
1068.20 27
1068.27 25
1068.35 24
1068.42 23
1068.50 23
1068.57 22
1068.65 22
1068.72 23
1068.80 24
1068.87 24
1068.95 25
1069.02 26
1069.09 27
1069.17 27
1069.24 27
1069.32 26
1069.39 26
1069.47 26
1069.54 26
1069.62 26
1069.69 26
1069.77 26
1069.84 26
1069.92 25
1069.99 25
1070.07 24
1070.14 22
1070.22 21
1070.29 19
1070.37 18
1070.44 18
1070.52 18
1070.59 18
1070.67 19
1070.74 20
1070.82 22
1070.89 22
1070.97 23
1071.04 23
1071.12 23
1071.19 23
1071.27 23
1071.34 23
1071.42 23
1071.49 22
1071.57 21
1071.64 21
1071.72 20
1071.79 19
1071.87 18
1071.94 17
1072.02 17
1072.09 16
1072.17 15
1072.24 15
1072.32 14
1072.39 13
1072.47 13
1072.54 13
1072.62 12
1072.69 12
1072.77 12
1072.84 12
1072.92 13
1072.99 13
1073.07 13
1073.14 13
1073.22 13
1073.29 14
1073.37 14
1073.44 15
1073.52 15
1073.59 15
1073.67 15
1073.74 14
1073.82 14
1073.89 12
1073.97 11
1074.04 10
1074.12 9
1074.19 8
1074.27 8
1074.34 7
1074.42 7
1074.49 7
1074.57 7
1074.64 8
1074.72 8
1074.79 9
1074.87 9
1074.94 9
1075.02 9
1075.09 8
1075.17 8
1075.24 7
1075.32 7
1075.39 8
1075.47 9
1075.54 10
1075.62 11
1075.69 12
1075.77 13
1075.84 13
1075.92 12
1075.99 12
1076.07 12
1076.14 12
1076.22 12
1076.29 14
1076.37 15
1076.44 16
1076.52 18
1076.59 18
1076.67 19
1076.74 19
1076.82 19
1076.90 20
1076.97 20
1077.05 20
1077.12 20
1077.20 20
1077.27 20
1077.35 19
1077.42 19
1077.50 19
1077.57 18
1077.65 18
1077.72 18
1077.80 17
1077.87 17
1077.95 17
1078.02 17
1078.10 17
1078.17 17
1078.25 17
1078.32 17
1078.40 18
1078.47 18
1078.55 19
1078.62 20
1078.70 22
1078.77 23
1078.85 24
1078.92 24
1079.00 25
1079.08 25
1079.15 24
1079.23 24
1079.30 23
1079.38 22
1079.45 21
1079.53 20
1079.60 20
1079.68 20
1079.75 21
1079.83 21
1079.90 22
1079.98 23
1080.05 23
1080.13 24
1080.20 26
1080.28 27
1080.35 29
1080.43 31
1080.51 33
1080.58 35
1080.66 37
1080.73 38
1080.81 39
1080.88 40
1080.96 40
1081.03 40
1081.11 40
1081.18 40
1081.26 40
1081.33 40
1081.41 39
1081.48 39
1081.56 39
1081.63 39
1081.71 39
1081.78 39
1081.86 39
1081.94 39
1082.01 38
1082.09 37
1082.16 37
1082.24 36
1082.31 35
1082.39 34
1082.46 33
1082.54 32
1082.61 30
1082.69 28
1082.76 27
1082.84 25
1082.91 24
1082.99 23
1083.07 23
1083.14 22
1083.22 21
1083.29 21
1083.37 21
1083.44 22
1083.52 22
1083.59 23
1083.67 25
1083.74 26
1083.82 26
1083.89 27
1083.97 27
1084.05 26
1084.12 26
1084.20 26
1084.27 25
1084.35 25
1084.42 25
1084.50 25
1084.57 25
1084.65 24
1084.72 24
1084.80 23
1084.87 22
1084.95 21
1085.03 19
1085.10 18
1085.18 17
1085.25 16
1085.33 15
1085.40 14
1085.48 14
1085.55 13
1085.63 13
1085.70 12
1085.78 12
1085.86 11
1085.93 10
1086.01 9
1086.08 9
1086.16 8
1086.23 8
1086.31 9
1086.38 10
1086.46 10
1086.53 11
1086.61 12
1086.69 13
1086.76 14
1086.84 14
1086.91 15
1086.99 15
1087.06 15
1087.14 14
1087.21 14
1087.29 12
1087.37 10
1087.44 9
1087.52 7
1087.59 6
1087.67 5
1087.74 4
1087.82 4
1087.89 5
1087.97 5
1088.04 4
1088.12 4
1088.20 2
1088.27 1
1088.35 0
1088.42 0
1088.50 0
1088.57 0
1088.65 0
1088.72 0
1088.80 0
1088.88 0
1088.95 1
1089.03 3
1089.10 4
1089.18 6
1089.25 7
1089.33 7
1089.40 8
1089.48 8
1089.56 8
1089.63 8
1089.71 8
1089.78 8
1089.86 9
1089.93 9
1090.01 11
1090.09 12
1090.16 14
1090.24 17
1090.31 19
1090.39 21
1090.46 22
1090.54 23
1090.61 23
1090.69 23
1090.77 23
1090.84 22
1090.92 22
1090.99 22
1091.07 22
1091.14 22
1091.22 22
1091.29 23
1091.37 24
1091.45 26
1091.52 27
1091.60 29
1091.67 30
1091.75 31
1091.82 32
1091.90 32
1091.98 33
1092.05 33
1092.13 34
1092.20 35
1092.28 36
1092.35 37
1092.43 37
1092.51 36
1092.58 36
1092.66 35
1092.73 35
1092.81 35
1092.88 36
1092.96 37
1093.04 38
1093.11 39
1093.19 39
1093.26 38
1093.34 38
1093.41 37
1093.49 37
1093.57 36
1093.64 36
1093.72 37
1093.79 37
1093.87 37
1093.94 38
1094.02 38
1094.10 38
1094.17 38
1094.25 37
1094.32 37
1094.40 37
1094.47 36
1094.55 36
1094.63 36
1094.70 35
1094.78 35
1094.85 35
1094.93 34
1095.00 34
1095.08 33
1095.16 33
1095.23 32
1095.31 32
1095.38 32
1095.46 32
1095.54 32
1095.61 32
1095.69 33
1095.76 34
1095.84 35
1095.91 36
1095.99 37
1096.07 39
1096.14 40
1096.22 42
1096.29 43
1096.37 44
1096.44 45
1096.52 46
1096.60 46
1096.67 46
1096.75 46
1096.82 46
1096.90 47
1096.98 48
1097.05 48
1097.13 48
1097.20 48
1097.28 47
1097.35 46
1097.43 45
1097.51 44
1097.58 43
1097.66 44
1097.73 44
1097.81 45
1097.89 46
1097.96 46
1098.04 46
1098.11 46
1098.19 46
1098.27 46
1098.34 46
1098.42 46
1098.49 46
1098.57 47
1098.64 49
1098.72 50
1098.80 52
1098.87 54
1098.95 55
1099.02 57
1099.10 58
1099.18 58
1099.25 57
1099.33 56
1099.40 54
1099.48 51
1099.56 48
1099.63 45
1099.71 42
1099.78 40
1099.86 38
1099.94 37
1100.01 36
1100.09 36
1100.16 36
1100.24 37
1100.31 37
1100.39 38
1100.47 38
1100.54 38
1100.62 37
1100.69 35
1100.77 34
1100.85 32
1100.92 31
1101.00 30
1101.07 30
1101.15 30
1101.23 31
1101.30 31
1101.38 32
1101.45 33
1101.53 33
1101.61 32
1101.68 30
1101.76 28
1101.83 25
1101.91 22
1101.99 19
1102.06 17
1102.14 15
1102.21 14
1102.29 13
1102.37 12
1102.44 11
1102.52 10
1102.59 10
1102.67 10
1102.75 10
1102.82 10
1102.90 10
1102.97 10
1103.05 10
1103.13 10
1103.20 10
1103.28 10
1103.36 10
1103.43 9
1103.51 9
1103.58 9
1103.66 8
1103.74 9
1103.81 9
1103.89 10
1103.96 11
1104.04 13
1104.12 14
1104.19 16
1104.27 17
1104.34 18
1104.42 19
1104.50 19
1104.57 19
1104.65 20
1104.72 20
1104.80 21
1104.88 22
1104.95 25
1105.03 27
1105.11 30
1105.18 32
1105.26 33
1105.33 33
1105.41 33
1105.49 32
1105.56 30
1105.64 28
1105.71 27
1105.79 26
1105.87 25
1105.94 24
1106.02 24
1106.10 23
1106.17 23
1106.25 23
1106.32 23
1106.40 24
1106.48 26
1106.55 28
1106.63 31
1106.70 33
1106.78 36
1106.86 38
1106.93 40
1107.01 42
1107.09 43
1107.16 43
1107.24 44
1107.31 43
1107.39 43
1107.47 42
1107.54 41
1107.62 40
1107.69 39
1107.77 39
1107.85 39
1107.92 39
1108.00 38
1108.08 37
1108.15 36
1108.23 36
1108.30 36
1108.38 38
1108.46 40
1108.53 43
1108.61 47
1108.69 52
1108.76 56
1108.84 59
1108.91 62
1108.99 65
1109.07 67
1109.14 69
1109.22 70
1109.30 70
1109.37 70
1109.45 68
1109.52 66
1109.60 62
1109.68 59
1109.75 55
1109.83 51
1109.91 48
1109.98 45
1110.06 42
1110.13 40
1110.21 39
1110.29 38
1110.36 38
1110.44 39
1110.52 39
1110.59 40
1110.67 40
1110.75 39
1110.82 39
1110.90 38
1110.97 37
1111.05 35
1111.13 33
1111.20 32
1111.28 30
1111.36 29
1111.43 28
1111.51 27
1111.58 27
1111.66 27
1111.74 28
1111.81 29
1111.89 31
1111.97 33
1112.04 35
1112.12 38
1112.20 40
1112.27 43
1112.35 45
1112.42 48
1112.50 50
1112.58 52
1112.65 54
1112.73 56
1112.81 56
1112.88 56
1112.96 56
1113.04 54
1113.11 52
1113.19 50
1113.27 46
1113.34 42
1113.42 39
1113.49 35
1113.57 32
1113.65 30
1113.72 29
1113.80 29
1113.88 29
1113.95 31
1114.03 32
1114.11 33
1114.18 34
1114.26 34
1114.33 33
1114.41 32
1114.49 31
1114.56 30
1114.64 30
1114.72 30
1114.79 30
1114.87 30
1114.95 30
1115.02 29
1115.10 29
1115.18 28
1115.25 27
1115.33 27
1115.41 26
1115.48 26
1115.56 27
1115.63 28
1115.71 29
1115.79 29
1115.86 29
1115.94 29
1116.02 27
1116.09 26
1116.17 25
1116.25 24
1116.32 25
1116.40 26
1116.48 29
1116.55 33
1116.63 36
1116.71 40
1116.78 43
1116.86 44
1116.94 45
1117.01 44
1117.09 42
1117.16 40
1117.24 38
1117.32 36
1117.39 34
1117.47 33
1117.55 32
1117.62 31
1117.70 30
1117.78 28
1117.85 27
1117.93 25
1118.01 24
1118.08 24
1118.16 25
1118.24 26
1118.31 28
1118.39 30
1118.47 32
1118.54 34
1118.62 36
1118.70 37
1118.77 37
1118.85 37
1118.93 36
1119.00 35
1119.08 34
1119.16 33
1119.23 32
1119.31 32
1119.39 32
1119.46 32
1119.54 32
1119.62 32
1119.69 31
1119.77 29
1119.85 28
1119.92 28
1120.00 28
1120.08 29
1120.15 30
1120.23 32
1120.30 35
1120.38 37
1120.46 40
1120.53 42
1120.61 44
1120.69 46
1120.76 47
1120.84 47
1120.92 48
1120.99 48
1121.07 48
1121.15 47
1121.22 47
1121.30 45
1121.38 44
1121.45 42
1121.53 41
1121.61 40
1121.68 39
1121.76 38
1121.84 37
1121.92 37
1121.99 38
1122.07 39
1122.15 40
1122.22 42
1122.30 44
1122.38 46
1122.45 48
1122.53 49
1122.61 49
1122.68 48
1122.76 46
1122.84 44
1122.91 42
1122.99 41
1123.07 41
1123.14 42
1123.22 42
1123.30 43
1123.37 42
1123.45 42
1123.53 42
1123.60 42
1123.68 42
1123.76 44
1123.83 45
1123.91 46
1123.99 47
1124.06 47
1124.14 46
1124.22 44
1124.29 42
1124.37 39
1124.45 37
1124.52 35
1124.60 34
1124.68 32
1124.75 31
1124.83 29
1124.91 27
1124.99 26
1125.06 24
1125.14 23
1125.22 22
1125.29 21
1125.37 21
1125.45 21
1125.52 21
1125.60 21
1125.68 21
1125.75 20
1125.83 19
1125.91 18
1125.98 17
1126.06 17
1126.14 17
1126.21 17
1126.29 18
1126.37 18
1126.44 19
1126.52 18
1126.60 17
1126.68 15
1126.75 14
1126.83 12
1126.91 11
1126.98 10
1127.06 10
1127.14 11
1127.21 11
1127.29 11
1127.37 10
1127.44 9
1127.52 8
1127.60 6
1127.67 4
1127.75 3
1127.83 2
1127.91 2
1127.98 1
1128.06 1
1128.14 0
1128.21 0
1128.29 0
1128.37 0
1128.44 0
1128.52 0
1128.60 0
1128.67 0
1128.75 2
1128.83 5
1128.91 8
1128.98 10
1129.06 12
1129.14 13
1129.21 13
1129.29 12
1129.37 12
1129.44 12
1129.52 13
1129.60 13
1129.67 14
1129.75 15
1129.83 15
1129.91 15
1129.98 14
1130.06 13
1130.14 12
1130.21 12
1130.29 12
1130.37 13
1130.44 14
1130.52 15
1130.60 17
1130.68 19
1130.75 20
1130.83 20
1130.91 20
1130.98 20
1131.06 20
1131.14 19
1131.21 19
1131.29 18
1131.37 19
1131.45 19
1131.52 21
1131.60 22
1131.68 24
1131.75 26
1131.83 27
1131.91 27
1131.98 26
1132.06 25
1132.14 23
1132.22 20
1132.29 18
1132.37 17
1132.45 16
1132.52 16
1132.60 16
1132.68 17
1132.76 18
1132.83 19
1132.91 20
1132.99 20
1133.06 20
1133.14 20
1133.22 21
1133.29 22
1133.37 23
1133.45 25
1133.53 28
1133.60 30
1133.68 32
1133.76 34
1133.83 35
1133.91 35
1133.99 34
1134.07 34
1134.14 33
1134.22 33
1134.30 34
1134.37 36
1134.45 38
1134.53 40
1134.61 43
1134.68 47
1134.76 50
1134.84 54
1134.91 58
1134.99 62
1135.07 65
1135.15 68
1135.22 70
1135.30 72
1135.38 73
1135.45 74
1135.53 74
1135.61 75
1135.69 77
1135.76 78
1135.84 80
1135.92 81
1135.99 83
1136.07 85
1136.15 87
1136.23 89
1136.30 92
1136.38 95
1136.46 99
1136.53 104
1136.61 108
1136.69 113
1136.77 117
1136.84 121
1136.92 123
1137.00 125
1137.08 126
1137.15 126
1137.23 126
1137.31 126
1137.38 125
1137.46 124
1137.54 123
1137.62 121
1137.69 119
1137.77 118
1137.85 116
1137.92 116
1138.00 116
1138.08 116
1138.16 117
1138.23 117
1138.31 118
1138.39 118
1138.47 117
1138.54 115
1138.62 112
1138.70 109
1138.77 105
1138.85 101
1138.93 97
1139.01 94
1139.08 93
1139.16 92
1139.24 93
1139.32 94
1139.39 96
1139.47 97
1139.55 98
1139.62 97
1139.70 96
1139.78 94
1139.86 91
1139.93 88
1140.01 85
1140.09 81
1140.17 78
1140.24 75
1140.32 72
1140.40 70
1140.48 68
1140.55 67
1140.63 67
1140.71 67
1140.78 68
1140.86 68
1140.94 69
1141.02 70
1141.09 70
1141.17 70
1141.25 69
1141.33 68
1141.40 67
1141.48 65
1141.56 63
1141.64 61
1141.71 59
1141.79 56
1141.87 52
1141.94 49
1142.02 46
1142.10 43
1142.18 41
1142.25 39
1142.33 37
1142.41 36
1142.49 34
1142.56 32
1142.64 29
1142.72 26
1142.80 23
1142.87 20
1142.95 18
1143.03 17
1143.11 17
1143.18 18
1143.26 19
1143.34 20
1143.42 21
1143.49 22
1143.57 22
1143.65 22
1143.73 22
1143.80 21
1143.88 20
1143.96 18
1144.04 17
1144.11 15
1144.19 13
1144.27 11
1144.34 10
1144.42 9
1144.50 10
1144.58 12
1144.65 14
1144.73 17
1144.81 21
1144.89 23
1144.96 25
1145.04 26
1145.12 27
1145.20 26
1145.27 25
1145.35 24
1145.43 23
1145.51 22
1145.58 21
1145.66 21
1145.74 21
1145.82 21
1145.89 22
1145.97 23
1146.05 24
1146.13 25
1146.20 26
1146.28 26
1146.36 26
1146.44 26
1146.51 26
1146.59 26
1146.67 26
1146.75 28
1146.83 30
1146.90 32
1146.98 33
1147.06 33
1147.14 33
1147.21 31
1147.29 29
1147.37 26
1147.45 24
1147.52 22
1147.60 21
1147.68 20
1147.76 20
1147.83 21
1147.91 22
1147.99 22
1148.07 22
1148.14 22
1148.22 21
1148.30 20
1148.38 19
1148.45 18
1148.53 17
1148.61 16
1148.69 16
1148.76 17
1148.84 18
1148.92 20
1149.00 23
1149.07 26
1149.15 28
1149.23 31
1149.31 33
1149.39 35
1149.46 37
1149.54 38
1149.62 38
1149.70 39
1149.77 39
1149.85 39
1149.93 39
1150.01 39
1150.08 40
1150.16 41
1150.24 43
1150.32 46
1150.39 50
1150.47 54
1150.55 59
1150.63 62
1150.71 66
1150.78 69
1150.86 73
1150.94 76
1151.02 80
1151.09 84
1151.17 87
1151.25 90
1151.33 91
1151.40 92
1151.48 93
1151.56 93
1151.64 93
1151.72 94
1151.79 95
1151.87 97
1151.95 98
1152.03 98
1152.10 99
1152.18 100
1152.26 102
1152.34 105
1152.42 109
1152.49 114
1152.57 118
1152.65 123
1152.73 128
1152.80 131
1152.88 135
1152.96 138
1153.04 141
1153.11 144
1153.19 146
1153.27 149
1153.35 151
1153.43 153
1153.50 155
1153.58 157
1153.66 159
1153.74 161
1153.81 162
1153.89 164
1153.97 166
1154.05 167
1154.13 167
1154.20 167
1154.28 167
1154.36 168
1154.44 169
1154.51 171
1154.59 174
1154.67 177
1154.75 180
1154.83 182
1154.90 183
1154.98 183
1155.06 181
1155.14 179
1155.22 176
1155.29 173
1155.37 170
1155.45 167
1155.53 165
1155.60 163
1155.68 162
1155.76 161
1155.84 161
1155.92 160
1155.99 159
1156.07 158
1156.15 155
1156.23 152
1156.31 148
1156.38 144
1156.46 140
1156.54 136
1156.62 133
1156.69 130
1156.77 128
1156.85 127
1156.93 125
1157.01 124
1157.08 122
1157.16 119
1157.24 116
1157.32 113
1157.40 109
1157.47 106
1157.55 102
1157.63 98
1157.71 95
1157.78 93
1157.86 91
1157.94 89
1158.02 88
1158.10 87
1158.17 85
1158.25 83
1158.33 81
1158.41 79
1158.49 77
1158.56 76
1158.64 76
1158.72 76
1158.80 76
1158.88 77
1158.95 76
1159.03 74
1159.11 71
1159.19 66
1159.27 62
1159.34 57
1159.42 53
1159.50 49
1159.58 48
1159.66 47
1159.73 47
1159.81 49
1159.89 50
1159.97 52
1160.05 54
1160.12 55
1160.20 55
1160.28 55
1160.36 54
1160.44 52
1160.51 50
1160.59 47
1160.67 45
1160.75 44
1160.83 42
1160.90 41
1160.98 39
1161.06 37
1161.14 34
1161.22 31
1161.29 27
1161.37 23
1161.45 21
1161.53 19
1161.61 18
1161.68 18
1161.76 19
1161.84 21
1161.92 22
1162.00 22
1162.07 23
1162.15 23
1162.23 22
1162.31 22
1162.39 21
1162.46 21
1162.54 20
1162.62 20
1162.70 19
1162.78 18
1162.85 18
1162.93 17
1163.01 16
1163.09 16
1163.17 16
1163.25 16
1163.32 15
1163.40 15
1163.48 15
1163.56 14
1163.64 13
1163.71 11
1163.79 9
1163.87 6
1163.95 3
1164.03 0
1164.10 0
1164.18 0
1164.26 0
1164.34 0
1164.42 0
1164.50 0
1164.57 0
1164.65 0
1164.73 3
1164.81 6
1164.89 9
1164.96 12
1165.04 13
1165.12 13
1165.20 12
1165.28 9
1165.36 5
1165.43 2
1165.51 0
1165.59 0
1165.67 0
1165.75 0
1165.82 0
1165.90 0
1165.98 0
1166.06 0
1166.14 1
1166.22 2
1166.29 3
1166.37 4
1166.45 4
1166.53 4
1166.61 5
1166.68 5
1166.76 4
1166.84 4
1166.92 3
1167.00 2
1167.08 1
1167.15 0
1167.23 0
1167.31 0
1167.39 0
1167.47 0
1167.54 1
1167.62 3
1167.70 4
1167.78 6
1167.86 6
1167.94 6
1168.01 5
1168.09 3
1168.17 2
1168.25 2
1168.33 3
1168.41 4
1168.48 7
1168.56 10
1168.64 13
1168.72 16
1168.80 18
1168.88 20
1168.95 22
1169.03 24
1169.11 25
1169.19 26
1169.27 27
1169.35 28
1169.42 29
1169.50 30
1169.58 31
1169.66 32
1169.74 34
1169.81 35
1169.89 38
1169.97 41
1170.05 45
1170.13 50
1170.21 55
1170.28 60
1170.36 65
1170.44 69
1170.52 73
1170.60 76
1170.68 78
1170.75 80
1170.83 83
1170.91 86
1170.99 89
1171.07 92
1171.15 95
1171.23 97
1171.30 98
1171.38 99
1171.46 97
1171.54 96
1171.62 93
1171.70 91
1171.77 88
1171.85 86
1171.93 85
1172.01 84
1172.09 84
1172.17 84
1172.24 83
1172.32 83
1172.40 81
1172.48 80
1172.56 78
1172.64 76
1172.71 74
1172.79 73
1172.87 73
1172.95 73
1173.03 73
1173.11 73
1173.19 73
1173.26 73
1173.34 72
1173.42 71
1173.50 70
1173.58 69
1173.66 68
1173.73 67
1173.81 65
1173.89 63
1173.97 60
1174.05 57
1174.13 54
1174.20 52
1174.28 51
1174.36 50
1174.44 51
1174.52 53
1174.60 56
1174.68 60
1174.75 63
1174.83 67
1174.91 69
1174.99 70
1175.07 70
1175.15 68
1175.23 64
1175.30 59
1175.38 55
1175.46 50
1175.54 47
1175.62 45
1175.70 45
1175.77 47
1175.85 49
1175.93 52
1176.01 55
1176.09 58
1176.17 59
1176.25 60
1176.32 60
1176.40 59
1176.48 57
1176.56 55
1176.64 52
1176.72 50
1176.80 50
1176.87 51
1176.95 52
1177.03 54
1177.11 56
1177.19 57
1177.27 56
1177.35 53
1177.42 49
1177.50 44
1177.58 39
1177.66 34
1177.74 30
1177.82 28
1177.90 27
1177.97 27
1178.05 27
1178.13 27
1178.21 28
1178.29 28
1178.37 29
1178.45 30
1178.52 31
1178.60 32
1178.68 34
1178.76 35
1178.84 37
1178.92 38
1179.00 38
1179.07 38
1179.15 38
1179.23 38
1179.31 37
1179.39 37
1179.47 36
1179.55 35
1179.63 35
1179.70 36
1179.78 37
1179.86 38
1179.94 40
1180.02 42
1180.10 43
1180.18 43
1180.25 42
1180.33 39
1180.41 36
1180.49 31
1180.57 27
1180.65 22
1180.73 19
1180.81 16
1180.88 15
1180.96 14
1181.04 14
1181.12 13
1181.20 13
1181.28 12
1181.36 11
1181.43 9
1181.51 8
1181.59 7
1181.67 7
1181.75 7
1181.83 8
1181.91 9
1181.99 11
1182.06 13
1182.14 15
1182.22 17
1182.30 20
1182.38 22
1182.46 25
1182.54 27
1182.62 28
1182.69 29
1182.77 30
1182.85 29
1182.93 29
1183.01 29
1183.09 28
1183.17 28
1183.25 29
1183.32 29
1183.40 30
1183.48 31
1183.56 31
1183.64 32
1183.72 32
1183.80 32
1183.88 32
1183.95 33
1184.03 34
1184.11 35
1184.19 37
1184.27 39
1184.35 41
1184.43 42
1184.51 43
1184.59 43
1184.66 43
1184.74 43
1184.82 42
1184.90 41
1184.98 41
1185.06 41
1185.14 41
1185.22 42
1185.29 42
1185.37 43
1185.45 44
1185.53 46
1185.61 48
1185.69 50
1185.77 54
1185.85 57
1185.93 62
1186.00 67
1186.08 72
1186.16 78
1186.24 84
1186.32 90
1186.40 97
1186.48 103
1186.56 111
1186.64 119
1186.71 129
1186.79 139
1186.87 150
1186.95 161
1187.03 171
1187.11 180
1187.19 188
1187.27 194
1187.35 199
1187.42 202
1187.50 203
1187.58 202
1187.66 199
1187.74 195
1187.82 189
1187.90 183
1187.98 178
1188.06 174
1188.13 172
1188.21 171
1188.29 170
1188.37 170
1188.45 169
1188.53 167
1188.61 162
1188.69 156
1188.77 149
1188.85 141
1188.92 133
1189.00 126
1189.08 120
1189.16 115
1189.24 112
1189.32 111
1189.40 111
1189.48 113
1189.56 115
1189.63 117
1189.71 118
1189.79 118
1189.87 116
1189.95 113
1190.03 109
1190.11 104
1190.19 99
1190.27 95
1190.35 91
1190.42 88
1190.50 85
1190.58 82
1190.66 80
1190.74 77
1190.82 75
1190.90 73
1190.98 71
1191.06 70
1191.14 70
1191.21 70
1191.29 70
1191.37 70
1191.45 69
1191.53 67
1191.61 65
1191.69 62
1191.77 59
1191.85 56
1191.93 53
1192.01 50
1192.08 47
1192.16 44
1192.24 41
1192.32 40
1192.40 39
1192.48 40
1192.56 42
1192.64 45
1192.72 48
1192.80 51
1192.88 53
1192.95 55
1193.03 55
1193.11 55
1193.19 55
1193.27 54
1193.35 54
1193.43 55
1193.51 56
1193.59 58
1193.67 59
1193.75 59
1193.82 59
1193.90 57
1193.98 53
1194.06 49
1194.14 46
1194.22 43
1194.30 41
1194.38 41
1194.46 42
1194.54 43
1194.62 44
1194.69 45
1194.77 44
1194.85 43
1194.93 43
1195.01 43
1195.09 43
1195.17 44
1195.25 45
1195.33 45
1195.41 44
1195.49 42
1195.57 40
1195.64 38
1195.72 36
1195.80 35
1195.88 35
1195.96 36
1196.04 38
1196.12 40
1196.20 43
1196.28 45
1196.36 48
1196.44 51
1196.52 53
1196.60 54
1196.67 56
1196.75 57
1196.83 57
1196.91 58
1196.99 58
1197.07 58
1197.15 58
1197.23 58
1197.31 57
1197.39 56
1197.47 55
1197.55 54
1197.63 54
1197.70 54
1197.78 54
1197.86 55
1197.94 56
1198.02 56
1198.10 56
1198.18 55
1198.26 52
1198.34 50
1198.42 47
1198.50 45
1198.58 44
1198.66 44
1198.73 45
1198.81 47
1198.89 48
1198.97 49
1199.05 49
1199.13 48
1199.21 46
1199.29 44
1199.37 43
1199.45 42
1199.53 43
1199.61 45
1199.69 48
1199.77 52
1199.85 57
1199.92 61
1200.00 64
1200.08 68
1200.16 70
1200.24 71
1200.32 71
1200.40 70
1200.48 69
1200.56 67
1200.64 65
1200.72 62
1200.80 59
1200.88 57
1200.96 53
1201.04 50
1201.11 47
1201.19 44
1201.27 41
1201.35 39
1201.43 38
1201.51 39
1201.59 40
1201.67 43
1201.75 47
1201.83 51
1201.91 56
1201.99 60
1202.07 63
1202.15 65
1202.23 65
1202.31 63
1202.38 59
1202.46 55
1202.54 49
1202.62 44
1202.70 39
1202.78 35
1202.86 31
1202.94 29
1203.02 28
1203.10 29
1203.18 30
1203.26 32
1203.34 33
1203.42 35
1203.50 35
1203.58 35
1203.66 33
1203.73 30
1203.81 26
1203.89 22
1203.97 17
1204.05 13
1204.13 10
1204.21 7
1204.29 6
1204.37 6
1204.45 6
1204.53 7
1204.61 9
1204.69 11
1204.77 14
1204.85 15
1204.93 16
1205.01 16
1205.09 14
1205.17 12
1205.24 10
1205.32 7
1205.40 5
1205.48 5
1205.56 5
1205.64 6
1205.72 9
1205.80 11
1205.88 13
1205.96 14
1206.04 14
1206.12 14
1206.20 13
1206.28 12
1206.36 12
1206.44 12
1206.52 13
1206.60 14
1206.68 15
1206.76 15
1206.84 16
1206.91 16
1206.99 17
1207.07 17
1207.15 18
1207.23 19
1207.31 20
1207.39 20
1207.47 19
1207.55 17
1207.63 14
1207.71 10
1207.79 7
1207.87 4
1207.95 2
1208.03 1
1208.11 1
1208.19 0
1208.27 0
1208.35 0
1208.43 0
1208.51 0
1208.59 0
1208.67 0
1208.75 0
1208.82 1
1208.90 6
1208.98 11
1209.06 15
1209.14 19
1209.22 21
1209.30 22
1209.38 20
1209.46 18
1209.54 16
1209.62 13
1209.70 12
1209.78 11
1209.86 12
1209.94 13
1210.02 15
1210.10 17
1210.18 20
1210.26 22
1210.34 25
1210.42 28
1210.50 30
1210.58 32
1210.66 33
1210.74 33
1210.82 32
1210.90 30
1210.98 28
1211.06 26
1211.13 24
1211.21 24
1211.29 24
1211.37 26
1211.45 28
1211.53 30
1211.61 31
1211.69 33
1211.77 33
1211.85 33
1211.93 34
1212.01 34
1212.09 36
1212.17 38
1212.25 41
1212.33 43
1212.41 46
1212.49 47
1212.57 48
1212.65 48
1212.73 47
1212.81 45
1212.89 44
1212.97 44
1213.05 44
1213.13 44
1213.21 45
1213.29 45
1213.37 45
1213.45 46
1213.53 46
1213.61 47
1213.69 47
1213.77 48
1213.85 48
1213.93 47
1214.01 46
1214.09 44
1214.17 42
1214.24 41
1214.32 41
1214.40 42
1214.48 43
1214.56 46
1214.64 48
1214.72 51
1214.80 54
1214.88 58
1214.96 63
1215.04 67
1215.12 73
1215.20 78
1215.28 82
1215.36 86
1215.44 88
1215.52 89
1215.60 90
1215.68 89
1215.76 89
1215.84 88
1215.92 86
1216.00 84
1216.08 83
1216.16 81
1216.24 80
1216.32 79
1216.40 79
1216.48 78
1216.56 76
1216.64 73
1216.72 69
1216.80 63
1216.88 57
1216.96 51
1217.04 46
1217.12 43
1217.20 41
1217.28 41
1217.36 42
1217.44 44
1217.52 46
1217.60 47
1217.68 48
1217.76 49
1217.84 50
1217.92 50
1218.00 49
1218.08 49
1218.16 48
1218.24 48
1218.32 47
1218.40 45
1218.48 43
1218.56 39
1218.64 35
1218.72 30
1218.80 26
1218.88 21
1218.96 18
1219.04 16
1219.12 16
1219.20 16
1219.28 16
1219.36 17
1219.44 16
1219.52 16
1219.60 15
1219.68 14
1219.76 13
1219.84 11
1219.92 10
1220.00 10
1220.08 10
1220.16 10
1220.24 12
1220.32 14
1220.40 17
1220.48 19
1220.56 21
1220.64 22
1220.72 22
1220.80 21
1220.88 20
1220.96 20
1221.04 20
1221.12 22
1221.20 24
1221.28 26
1221.36 28
1221.44 30
1221.52 30
1221.60 29
1221.68 28
1221.76 26
1221.84 24
1221.92 22
1222.00 21
1222.08 20
1222.16 19
1222.24 18
1222.32 17
1222.40 15
1222.48 15
1222.56 14
1222.64 15
1222.72 17
1222.80 18
1222.88 19
1222.96 19
1223.04 18
1223.12 16
1223.20 14
1223.28 12
1223.36 11
1223.44 11
1223.52 12
1223.60 13
1223.68 13
1223.76 13
1223.84 12
1223.92 11
1224.00 9
1224.08 7
1224.16 5
1224.24 3
1224.32 1
1224.40 0
1224.48 0
1224.56 0
1224.64 0
1224.72 0
1224.80 0
1224.88 0
1224.96 0
1225.04 1
1225.12 2
1225.20 3
1225.28 4
1225.36 5
1225.44 5
1225.52 5
1225.60 5
1225.68 5
1225.76 5
1225.84 5
1225.92 5
1226.00 5
1226.08 6
1226.16 7
1226.24 9
1226.32 12
1226.40 15
1226.48 19
1226.56 23
1226.64 28
1226.72 31
1226.80 34
1226.89 35
1226.97 35
1227.05 32
1227.13 29
1227.21 25
1227.29 22
1227.37 20
1227.45 19
1227.53 20
1227.61 22
1227.69 24
1227.77 26
1227.85 28
1227.93 30
1228.01 33
1228.09 35
1228.17 37
1228.25 40
1228.33 41
1228.41 43
1228.49 45
1228.57 46
1228.65 47
1228.73 49
1228.81 51
1228.89 53
1228.97 54
1229.05 56
1229.13 57
1229.21 58
1229.29 60
1229.37 62
1229.45 64
1229.53 66
1229.61 68
1229.69 70
1229.77 71
1229.85 72
1229.93 72
1230.02 72
1230.10 72
1230.18 72
1230.26 71
1230.34 70
1230.42 67
1230.50 64
1230.58 59
1230.66 54
1230.74 49
1230.82 45
1230.90 43
1230.98 43
1231.06 46
1231.14 50
1231.22 55
1231.30 60
1231.38 63
1231.46 65
1231.54 65
1231.62 65
1231.70 64
1231.78 62
1231.86 61
1231.94 59
1232.02 57
1232.10 54
1232.18 50
1232.26 47
1232.35 44
1232.43 42
1232.51 42
1232.59 44
1232.67 47
1232.75 51
1232.83 54
1232.91 57
1232.99 59
1233.07 59
1233.15 58
1233.23 57
1233.31 56
1233.39 54
1233.47 52
1233.55 50
1233.63 49
1233.71 47
1233.79 45
1233.87 44
1233.95 42
1234.03 41
1234.11 40
1234.19 40
1234.28 40
1234.36 41
1234.44 43
1234.52 45
1234.60 47
1234.68 48
1234.76 50
1234.84 50
1234.92 51
1235.00 50
1235.08 48
1235.16 45
1235.24 42
1235.32 39
1235.40 36
1235.48 34
1235.56 33
1235.64 32
1235.72 32
1235.80 32
1235.88 32
1235.97 32
1236.05 32
1236.13 32
1236.21 33
1236.29 34
1236.37 36
1236.45 38
1236.53 41
1236.61 44
1236.69 46
1236.77 48
1236.85 50
1236.93 51
1237.01 53
1237.09 56
1237.17 58
1237.25 61
1237.33 63
1237.41 64
1237.50 65
1237.58 64
1237.66 64
1237.74 63
1237.82 61
1237.90 60
1237.98 58
1238.06 56
1238.14 53
1238.22 50
1238.30 47
1238.38 44
1238.46 42
1238.54 41
1238.62 42
1238.70 43
1238.78 44
1238.87 45
1238.95 45
1239.03 44
1239.11 43
1239.19 42
1239.27 40
1239.35 39
1239.43 39
1239.51 39
1239.59 39
1239.67 40
1239.75 40
1239.83 41
1239.91 42
1239.99 43
1240.07 45
1240.16 46
1240.24 48
1240.32 49
1240.40 50
1240.48 50
1240.56 50
1240.64 50
1240.72 50
1240.80 50
1240.88 51
1240.96 52
1241.04 53
1241.12 54
1241.20 55
1241.28 55
1241.37 54
1241.45 51
1241.53 49
1241.61 46
1241.69 44
1241.77 42
1241.85 42
1241.93 43
1242.01 44
1242.09 46
1242.17 48
1242.25 49
1242.33 49
1242.41 49
1242.50 47
1242.58 45
1242.66 42
1242.74 40
1242.82 37
1242.90 36
1242.98 35
1243.06 34
1243.14 34
1243.22 34
1243.30 34
1243.38 33
1243.46 31
1243.54 30
1243.63 29
1243.71 29
1243.79 30
1243.87 32
1243.95 35
1244.03 38
1244.11 40
1244.19 41
1244.27 40
1244.35 38
1244.43 35
1244.51 31
1244.59 28
1244.68 25
1244.76 23
1244.84 22
1244.92 23
1245.00 24
1245.08 27
1245.16 30
1245.24 33
1245.32 36
1245.40 39
1245.48 42
1245.56 44
1245.65 46
1245.73 47
1245.81 48
1245.89 47
1245.97 46
1246.05 44
1246.13 43
1246.21 41
1246.29 40
1246.37 38
1246.45 37
1246.53 36
1246.62 35
1246.70 34
1246.78 34
1246.86 35
1246.94 37
1247.02 39
1247.10 42
1247.18 45
1247.26 48
1247.34 50
1247.42 52
1247.50 52
1247.59 51
1247.67 49
1247.75 45
1247.83 39
1247.91 33
1247.99 26
1248.07 20
1248.15 14
1248.23 9
1248.31 6
1248.39 3
1248.48 2
1248.56 0
1248.64 0
1248.72 0
1248.80 0
1248.88 0
1248.96 0
1249.04 0
1249.12 0
1249.20 0
1249.28 1
1249.37 6
1249.45 11
1249.53 16
1249.61 22
1249.69 27
1249.77 30
1249.85 32
1249.93 33
1250.01 31
1250.09 29
1250.18 25
1250.26 21
1250.34 17
1250.42 14
1250.50 10
1250.58 6
1250.66 3
1250.74 0
1250.82 0
1250.90 0
1250.98 0
1251.07 0
1251.15 3
1251.23 8
1251.31 15
1251.39 21
1251.47 26
1251.55 30
1251.63 32
1251.71 31
1251.79 30
1251.88 28
1251.96 26
1252.04 24
1252.12 25
1252.20 28
1252.28 33
1252.36 40
1252.44 46
1252.52 52
1252.61 57
1252.69 59
1252.77 61
1252.85 62
1252.93 62
1253.01 63
1253.09 63
1253.17 64
1253.25 63
1253.33 62
1253.42 61
1253.50 58
1253.58 55
1253.66 52
1253.74 49
1253.82 46
1253.90 43
1253.98 41
1254.06 40
1254.15 40
1254.23 43
1254.31 47
1254.39 54
1254.47 62
1254.55 71
1254.63 80
1254.71 89
1254.79 96
1254.88 102
1254.96 107
1255.04 110
1255.12 113
1255.20 115
1255.28 116
1255.36 117
1255.44 118
1255.52 119
1255.61 118
1255.69 117
1255.77 116
1255.85 114
1255.93 112
1256.01 111
1256.09 111
1256.17 113
1256.26 115
1256.34 118
1256.42 120
1256.50 122
1256.58 122
1256.66 120
1256.74 117
1256.82 113
1256.90 108
1256.99 103
1257.07 97
1257.15 91
1257.23 86
1257.31 81
1257.39 77
1257.47 73
1257.55 69
1257.64 65
1257.72 61
1257.80 57
1257.88 55
1257.96 54
1258.04 54
1258.12 56
1258.20 57
1258.29 59
1258.37 60
1258.45 60
1258.53 60
1258.61 59
1258.69 58
1258.77 56
1258.85 54
1258.93 52
1259.02 49
1259.10 46
1259.18 43
1259.26 40
1259.34 37
1259.42 35
1259.50 33
1259.59 31
1259.67 30
1259.75 30
1259.83 31
1259.91 33
1259.99 36
1260.07 39
1260.15 41
1260.24 44
1260.32 45
1260.40 46
1260.48 46
1260.56 45
1260.64 44
1260.72 44
1260.80 44
1260.89 45
1260.97 47
1261.05 49
1261.13 52
1261.21 53
1261.29 54
1261.37 55
1261.45 54
1261.54 54
1261.62 53
1261.70 51
1261.78 50
1261.86 48
1261.94 46
1262.02 43
1262.11 40
1262.19 38
1262.27 35
1262.35 34
1262.43 33
1262.51 33
1262.59 34
1262.68 35
1262.76 36
1262.84 38
1262.92 39
1263.00 41
1263.08 43
1263.16 44
1263.24 44
1263.33 42
1263.41 39
1263.49 34
1263.57 28
1263.65 22
1263.73 17
1263.81 14
1263.90 12
1263.98 12
1264.06 14
1264.14 18
1264.22 21
1264.30 25
1264.38 28
1264.47 30
1264.55 31
1264.63 31
1264.71 30
1264.79 27
1264.87 24
1264.95 21
1265.04 18
1265.12 15
1265.20 13
1265.28 12
1265.36 11
1265.44 10
1265.52 10
1265.61 11
1265.69 11
1265.77 12
1265.85 12
1265.93 12
1266.01 11
1266.10 9
1266.18 8
1266.26 6
1266.34 5
1266.42 4
1266.50 3
1266.58 2
1266.67 1
1266.75 0
1266.83 0
1266.91 0
1266.99 0
1267.07 0
1267.15 0
1267.24 0
1267.32 5
1267.40 12
1267.48 19
1267.56 25
1267.64 29
1267.73 33
1267.81 35
1267.89 37
1267.97 40
1268.05 42
1268.13 45
1268.21 48
1268.30 52
1268.38 56
1268.46 60
1268.54 65
1268.62 70
1268.70 74
1268.79 79
1268.87 84
1268.95 89
1269.03 95
1269.11 101
1269.19 106
1269.28 111
1269.36 114
1269.44 115
1269.52 114
1269.60 112
1269.68 109
1269.76 108
1269.85 108
1269.93 111
1270.01 114
1270.09 117
1270.17 120
1270.25 122
1270.34 122
1270.42 120
1270.50 117
1270.58 114
1270.66 110
1270.74 106
1270.83 102
1270.91 99
1270.99 97
1271.07 96
1271.15 96
1271.23 97
1271.32 99
1271.40 99
1271.48 98
1271.56 96
1271.64 93
1271.72 90
1271.81 89
1271.89 90
1271.97 94
1272.05 100
1272.13 107
1272.21 115
1272.30 121
1272.38 125
1272.46 126
1272.54 126
1272.62 124
1272.70 121
1272.79 117
1272.87 113
1272.95 109
1273.03 105
1273.11 102
1273.19 98
1273.28 95
1273.36 92
1273.44 89
1273.52 85
1273.60 81
1273.68 77
1273.77 73
1273.85 71
1273.93 69
1274.01 70
1274.09 73
1274.17 77
1274.26 83
1274.34 88
1274.42 92
1274.50 95
1274.58 96
1274.67 96
1274.75 93
1274.83 90
1274.91 87
1274.99 85
1275.07 83
1275.16 84
1275.24 85
1275.32 88
1275.40 92
1275.48 95
1275.56 97
1275.65 97
1275.73 95
1275.81 92
1275.89 88
1275.97 84
1276.06 82
1276.14 81
1276.22 82
1276.30 83
1276.38 83
1276.46 82
1276.55 79
1276.63 76
1276.71 72
1276.79 68
1276.87 66
1276.96 66
1277.04 68
1277.12 71
1277.20 75
1277.28 78
1277.36 80
1277.45 81
1277.53 80
1277.61 78
1277.69 75
1277.77 72
1277.86 69
1277.94 66
1278.02 64
1278.10 61
1278.18 58
1278.27 55
1278.35 52
1278.43 49
1278.51 47
1278.59 46
1278.67 45
1278.76 45
1278.84 44
1278.92 43
1279.00 42
1279.08 42
1279.17 41
1279.25 41
1279.33 41
1279.41 42
1279.49 42
1279.58 42
1279.66 41
1279.74 39
1279.82 36
1279.90 33
1279.99 30
1280.07 27
1280.15 24
1280.23 23
1280.31 22
1280.39 22
1280.48 21
1280.56 19
1280.64 17
1280.72 14
1280.80 12
1280.89 10
1280.97 8
1281.05 7
1281.13 7
1281.21 7
1281.30 6
1281.38 4
1281.46 1
1281.54 0
1281.62 0
1281.71 0
1281.79 0
1281.87 0
1281.95 0
1282.03 0
1282.12 4
1282.20 8
1282.28 11
1282.36 13
1282.44 14
1282.53 14
1282.61 14
1282.69 15
1282.77 17
1282.85 20
1282.94 26
1283.02 32
1283.10 40
1283.18 47
1283.26 54
1283.35 60
1283.43 64
1283.51 66
1283.59 66
1283.67 65
1283.76 62
1283.84 56
1283.92 49
1284.00 40
1284.08 30
1284.17 20
1284.25 11
1284.33 4
1284.41 0
1284.50 0
1284.58 3
1284.66 8
1284.74 15
1284.82 22
1284.91 28
1284.99 33
1285.07 36
1285.15 38
1285.23 38
1285.32 38
1285.40 38
1285.48 39
1285.56 42
1285.64 47
1285.73 53
1285.81 61
1285.89 70
1285.97 77
1286.06 83
1286.14 87
1286.22 89
1286.30 90
1286.38 89
1286.47 88
1286.55 87
1286.63 88
1286.71 90
1286.79 92
1286.88 96
1286.96 100
1287.04 103
1287.12 106
1287.21 106
1287.29 105
1287.37 102
1287.45 98
1287.53 94
1287.62 90
1287.70 86
1287.78 84
1287.86 83
1287.94 83
1288.03 84
1288.11 84
1288.19 84
1288.27 84
1288.36 83
1288.44 81
1288.52 80
1288.60 78
1288.68 77
1288.77 76
1288.85 75
1288.93 75
1289.01 75
1289.10 75
1289.18 76
1289.26 78
1289.34 81
1289.42 86
1289.51 93
1289.59 101
1289.67 110
1289.75 120
1289.84 128
1289.92 135
1290.00 140
1290.08 143
1290.16 144
1290.25 143
1290.33 141
1290.41 137
1290.49 132
1290.58 125
1290.66 117
1290.74 109
1290.82 102
1290.90 96
1290.99 93
1291.07 93
1291.15 94
1291.23 96
1291.32 97
1291.40 98
1291.48 98
1291.56 97
1291.65 95
1291.73 93
1291.81 92
1291.89 92
1291.97 93
1292.06 94
1292.14 96
1292.22 96
1292.30 96
1292.39 96
1292.47 95
1292.55 94
1292.63 93
1292.72 91
1292.80 91
1292.88 90
1292.96 90
1293.04 91
1293.13 91
1293.21 90
1293.29 89
1293.37 86
1293.46 82
1293.54 75
1293.62 67
1293.70 59
1293.79 51
1293.87 45
1293.95 41
1294.03 40
1294.12 41
1294.20 43
1294.28 47
1294.36 51
1294.45 54
1294.53 57
1294.61 59
1294.69 61
1294.77 61
1294.86 62
1294.94 61
1295.02 60
1295.10 58
1295.19 55
1295.27 52
1295.35 47
1295.43 41
1295.52 34
1295.60 27
1295.68 20
1295.76 14
1295.85 11
1295.93 11
1296.01 14
1296.09 20
1296.18 29
1296.26 37
1296.34 45
1296.42 50
1296.51 52
1296.59 50
1296.67 46
1296.75 40
1296.84 35
1296.92 30
1297.00 28
1297.08 27
1297.17 28
1297.25 30
1297.33 33
1297.41 35
1297.50 36
1297.58 35
1297.66 34
1297.74 32
1297.83 28
1297.91 24
1297.99 20
1298.07 16
1298.16 13
1298.24 11
1298.32 9
1298.40 9
1298.49 10
1298.57 11
1298.65 13
1298.73 15
1298.82 18
1298.90 19
1298.98 19
1299.06 19
1299.15 17
1299.23 14
1299.31 12
1299.39 11
1299.48 11
1299.56 13
1299.64 17
1299.72 22
1299.81 27
1299.89 32
1299.97 37
1300.05 42
1300.14 47
1300.22 51
1300.30 56
1300.38 61
1300.47 66
1300.55 70
1300.63 73
1300.71 74
1300.80 73
1300.88 71
1300.96 68
1301.04 63
1301.13 58
1301.21 52
1301.29 46
1301.38 40
1301.46 36
1301.54 34
1301.62 35
1301.71 39
1301.79 46
1301.87 55
1301.95 63
1302.04 70
1302.12 75
1302.20 78
1302.28 80
1302.37 81
1302.45 83
1302.53 85
1302.61 88
1302.70 90
1302.78 92
1302.86 92
1302.95 91
1303.03 89
1303.11 87
1303.19 86
1303.28 87
1303.36 90
1303.44 96
1303.52 103
1303.61 112
1303.69 121
1303.77 128
1303.85 133
1303.94 135
1304.02 133
1304.10 128
1304.19 119
1304.27 109
1304.35 98
1304.43 88
1304.52 80
1304.60 73
1304.68 70
1304.76 69
1304.85 70
1304.93 72
1305.01 75
1305.10 78
1305.18 81
1305.26 83
1305.34 85
1305.43 86
1305.51 89
1305.59 91
1305.67 94
1305.76 96
1305.84 98
1305.92 99
1306.01 99
1306.09 96
1306.17 91
1306.25 85
1306.34 79
1306.42 73
1306.50 67
1306.59 63
1306.67 60
1306.75 60
1306.83 61
1306.92 64
1307.00 69
1307.08 76
1307.16 83
1307.25 91
1307.33 98
1307.41 103
1307.50 107
1307.58 108
1307.66 106
1307.74 103
1307.83 98
1307.91 91
1307.99 85
1308.08 79
1308.16 74
1308.24 72
1308.32 71
1308.41 72
1308.49 74
1308.57 75
1308.66 76
1308.74 74
1308.82 69
1308.90 61
1308.99 51
1309.07 41
1309.15 31
1309.24 22
1309.32 17
1309.40 14
1309.48 15
1309.57 19
1309.65 24
1309.73 32
1309.82 40
1309.90 50
1309.98 60
1310.06 69
1310.15 78
1310.23 85
1310.31 90
1310.40 94
1310.48 96
1310.56 97
1310.64 97
1310.73 97
1310.81 97
1310.89 97
1310.98 96
1311.06 95
1311.14 94
1311.22 92
1311.31 90
1311.39 88
1311.47 86
1311.56 85
1311.64 84
1311.72 84
1311.81 85
1311.89 86
1311.97 89
1312.05 91
1312.14 94
1312.22 97
1312.30 100
1312.39 102
1312.47 104
1312.55 106
1312.63 107
1312.72 106
1312.80 105
1312.88 104
1312.97 103
1313.05 102
1313.13 103
1313.22 106
1313.30 111
1313.38 118
1313.46 127
1313.55 137
1313.63 147
1313.71 156
1313.80 163
1313.88 169
1313.96 172
1314.05 173
1314.13 171
1314.21 167
1314.29 161
1314.38 154
1314.46 147
1314.54 141
1314.63 136
1314.71 133
1314.79 130
1314.88 129
1314.96 128
1315.04 128
1315.12 128
1315.21 130
1315.29 132
1315.37 134
1315.46 136
1315.54 138
1315.62 139
1315.71 138
1315.79 135
1315.87 130
1315.96 124
1316.04 115
1316.12 106
1316.20 97
1316.29 89
1316.37 83
1316.45 80
1316.54 81
1316.62 84
1316.70 91
1316.79 99
1316.87 108
1316.95 116
1317.04 123
1317.12 127
1317.20 130
1317.29 130
1317.37 130
1317.45 129
1317.53 127
1317.62 125
1317.70 122
1317.78 119
1317.87 117
1317.95 115
1318.03 113
1318.12 113
1318.20 113
1318.28 113
1318.37 113
1318.45 112
1318.53 109
1318.62 105
1318.70 100
1318.78 94
1318.86 89
1318.95 83
1319.03 78
1319.11 72
1319.20 67
1319.28 63
1319.36 59
1319.45 56
1319.53 54
1319.61 54
1319.70 55
1319.78 58
1319.86 61
1319.95 65
1320.03 69
1320.11 73
1320.20 76
1320.28 78
1320.36 78
1320.45 76
1320.53 73
1320.61 69
1320.69 66
1320.78 63
1320.86 61
1320.94 62
1321.03 64
1321.11 68
1321.19 71
1321.28 74
1321.36 75
1321.44 75
1321.53 74
1321.61 73
1321.69 72
1321.78 71
1321.86 70
1321.94 68
1322.03 66
1322.11 64
1322.19 60
1322.28 57
1322.36 54
1322.44 52
1322.53 52
1322.61 54
1322.69 57
1322.78 60
1322.86 63
1322.94 65
1323.03 67
1323.11 67
1323.19 68
1323.28 69
1323.36 71
1323.44 74
1323.53 78
1323.61 81
1323.69 84
1323.78 87
1323.86 88
1323.94 89
1324.03 90
1324.11 91
1324.19 92
1324.28 92
1324.36 92
1324.44 92
1324.53 91
1324.61 90
1324.69 89
1324.78 91
1324.86 94
1324.94 97
1325.03 101
1325.11 104
1325.19 106
1325.28 105
1325.36 102
1325.44 97
1325.53 91
1325.61 86
1325.69 83
1325.78 82
1325.86 83
1325.94 86
1326.03 91
1326.11 95
1326.19 99
1326.28 103
1326.36 105
1326.44 107
1326.53 109
1326.61 112
1326.69 115
1326.78 118
1326.86 121
1326.94 125
1327.03 128
1327.11 131
1327.19 134
1327.28 136
1327.36 136
1327.44 135
1327.53 133
1327.61 129
1327.69 125
1327.78 121
1327.86 117
1327.95 114
1328.03 111
1328.11 108
1328.20 105
1328.28 100
1328.36 94
1328.45 88
1328.53 81
1328.61 74
1328.70 67
1328.78 62
1328.86 59
1328.95 58
1329.03 59
1329.11 61
1329.20 65
1329.28 70
1329.36 73
1329.45 76
1329.53 77
1329.61 77
1329.70 76
1329.78 76
1329.87 76
1329.95 78
1330.03 82
1330.12 88
1330.20 96
1330.28 105
1330.37 114
1330.45 122
1330.53 129
1330.62 134
1330.70 137
1330.78 139
1330.87 138
1330.95 136
1331.03 134
1331.12 133
1331.20 133
1331.29 137
1331.37 142
1331.45 151
1331.54 161
1331.62 173
1331.70 184
1331.79 194
1331.87 203
1331.95 211
1332.04 219
1332.12 227
1332.20 236
1332.29 245
1332.37 255
1332.46 266
1332.54 275
1332.62 284
1332.71 293
1332.79 301
1332.87 309
1332.96 316
1333.04 321
1333.12 326
1333.21 328
1333.29 328
1333.38 325
1333.46 321
1333.54 315
1333.63 310
1333.71 306
1333.79 304
1333.88 302
1333.96 300
1334.04 297
1334.13 292
1334.21 286
1334.30 279
1334.38 271
1334.46 263
1334.55 257
1334.63 251
1334.71 248
1334.80 245
1334.88 242
1334.96 239
1335.05 235
1335.13 229
1335.22 222
1335.30 216
1335.38 210
1335.47 205
1335.55 203
1335.63 203
1335.72 204
1335.80 207
1335.89 209
1335.97 211
1336.05 211
1336.14 210
1336.22 206
1336.30 200
1336.39 193
1336.47 184
1336.55 174
1336.64 164
1336.72 154
1336.81 146
1336.89 138
1336.97 132
1337.06 128
1337.14 127
1337.22 127
1337.31 128
1337.39 130
1337.48 132
1337.56 133
1337.64 131
1337.73 127
1337.81 121
1337.89 114
1337.98 107
1338.06 101
1338.15 96
1338.23 95
1338.31 95
1338.40 96
1338.48 98
1338.56 99
1338.65 99
1338.73 98
1338.82 94
1338.90 89
1338.98 84
1339.07 79
1339.15 75
1339.24 72
1339.32 71
1339.40 72
1339.49 74
1339.57 77
1339.65 81
1339.74 85
1339.82 89
1339.91 94
1339.99 97
1340.07 98
1340.16 97
1340.24 94
1340.32 89
1340.41 83
1340.49 78
1340.58 74
1340.66 73
1340.74 74
1340.83 79
1340.91 85
1341.00 93
1341.08 101
1341.16 109
1341.25 113
1341.33 115
1341.41 114
1341.50 110
1341.58 104
1341.67 98
1341.75 92
1341.83 87
1341.92 84
1342.00 82
1342.09 79
1342.17 76
1342.25 72
1342.34 66
1342.42 60
1342.51 54
1342.59 49
1342.67 46
1342.76 45
1342.84 46
1342.93 49
1343.01 53
1343.09 59
1343.18 65
1343.26 72
1343.34 77
1343.43 82
1343.51 85
1343.60 87
1343.68 88
1343.76 89
1343.85 89
1343.93 90
1344.02 93
1344.10 98
1344.18 105
1344.27 115
1344.35 126
1344.44 138
1344.52 149
1344.60 157
1344.69 161
1344.77 162
1344.86 159
1344.94 154
1345.02 147
1345.11 141
1345.19 135
1345.28 132
1345.36 131
1345.44 133
1345.53 136
1345.61 141
1345.70 145
1345.78 150
1345.86 153
1345.95 156
1346.03 158
1346.12 159
1346.20 159
1346.28 158
1346.37 155
1346.45 151
1346.54 146
1346.62 140
1346.70 135
1346.79 130
1346.87 126
1346.96 123
1347.04 121
1347.12 119
1347.21 118
1347.29 119
1347.38 123
1347.46 130
1347.54 143
1347.63 161
1347.71 184
1347.80 211
1347.88 240
1347.97 269
1348.05 297
1348.13 322
1348.22 344
1348.30 363
1348.39 379
1348.47 393
1348.55 407
1348.64 421
1348.72 435
1348.81 450
1348.89 465
1348.97 479
1349.06 491
1349.14 498
1349.23 501
1349.31 498
1349.39 489
1349.48 478
1349.56 466
1349.65 455
1349.73 446
1349.82 440
1349.90 436
1349.98 434
1350.07 431
1350.15 428
1350.24 423
1350.32 416
1350.40 408
1350.49 398
1350.57 388
1350.66 377
1350.74 366
1350.83 355
1350.91 343
1350.99 330
1351.08 318
1351.16 307
1351.25 296
1351.33 287
1351.41 278
1351.50 270
1351.58 262
1351.67 253
1351.75 244
1351.84 234
1351.92 223
1352.00 214
1352.09 205
1352.17 197
1352.26 190
1352.34 184
1352.43 178
1352.51 171
1352.59 164
1352.68 155
1352.76 146
1352.85 136
1352.93 127
1353.01 119
1353.10 112
1353.18 107
1353.27 103
1353.35 99
1353.44 97
1353.52 94
1353.60 92
1353.69 90
1353.77 88
1353.86 87
1353.94 88
1354.03 91
1354.11 95
1354.19 101
1354.28 106
1354.36 109
1354.45 110
1354.53 107
1354.62 101
1354.70 93
1354.78 84
1354.87 76
1354.95 71
1355.04 68
1355.12 69
1355.21 73
1355.29 78
1355.37 84
1355.46 88
1355.54 91
1355.63 91
1355.71 90
1355.80 87
1355.88 84
1355.96 81
1356.05 78
1356.13 74
1356.22 70
1356.30 65
1356.39 60
1356.47 55
1356.55 51
1356.64 48
1356.72 47
1356.81 47
1356.89 48
1356.98 51
1357.06 54
1357.15 58
1357.23 63
1357.31 67
1357.40 72
1357.48 78
1357.57 83
1357.65 89
1357.74 93
1357.82 96
1357.90 97
1357.99 96
1358.07 92
1358.16 87
1358.24 80
1358.33 75
1358.41 71
1358.50 70
1358.58 71
1358.66 75
1358.75 81
1358.83 88
1358.92 95
1359.00 102
1359.09 108
1359.17 114
1359.26 120
1359.34 126
1359.42 131
1359.51 136
1359.59 140
1359.68 143
1359.76 145
1359.85 147
1359.93 149
1360.02 151
1360.10 154
1360.18 157
1360.27 161
1360.35 165
1360.44 168
1360.52 172
1360.61 174
1360.69 176
1360.78 176
1360.86 174
1360.94 172
1361.03 170
1361.11 169
1361.20 170
1361.28 174
1361.37 181
1361.45 190
1361.54 199
1361.62 209
1361.70 217
1361.79 224
1361.87 230
1361.96 234
1362.04 238
1362.13 241
1362.21 244
1362.30 247
1362.38 250
1362.47 253
1362.55 256
1362.63 260
1362.72 263
1362.80 266
1362.89 268
1362.97 269
1363.06 269
1363.14 267
1363.23 265
1363.31 262
1363.40 259
1363.48 255
1363.56 253
1363.65 250
1363.73 247
1363.82 244
1363.90 241
1363.99 238
1364.07 236
1364.16 235
1364.24 234
1364.33 233
1364.41 232
1364.50 231
1364.58 228
1364.66 225
1364.75 220
1364.83 215
1364.92 209
1365.00 202
1365.09 194
1365.17 186
1365.26 177
1365.34 167
1365.43 157
1365.51 148
1365.59 142
1365.68 138
1365.76 137
1365.85 138
1365.93 140
1366.02 142
1366.10 142
1366.19 140
1366.27 136
1366.36 129
1366.44 120
1366.53 109
1366.61 98
1366.70 87
1366.78 77
1366.86 69
1366.95 63
1367.03 60
1367.12 60
1367.20 61
1367.29 64
1367.37 67
1367.46 71
1367.54 74
1367.63 76
1367.71 76
1367.80 74
1367.88 71
1367.97 66
1368.05 60
1368.13 53
1368.22 45
1368.30 38
1368.39 31
1368.47 26
1368.56 21
1368.64 18
1368.73 15
1368.81 13
1368.90 12
1368.98 11
1369.07 10
1369.15 9
1369.24 7
1369.32 4
1369.41 0
1369.49 0
1369.58 0
1369.66 0
1369.74 0
1369.83 0
1369.91 0
1370.00 0
1370.08 7
1370.17 17
1370.25 26
1370.34 34
1370.42 40
1370.51 44
1370.59 45
1370.68 44
1370.76 41
1370.85 38
1370.93 34
1371.02 29
1371.10 24
1371.19 19
1371.27 13
1371.36 9
1371.44 6
1371.53 5
1371.61 5
1371.69 7
1371.78 10
1371.86 14
1371.95 18
1372.03 22
1372.12 27
1372.20 32
1372.29 38
1372.37 45
1372.46 53
1372.54 61
1372.63 69
1372.71 77
1372.80 84
1372.88 89
1372.97 94
1373.05 97
1373.14 99
1373.22 100
1373.31 98
1373.39 96
1373.48 93
1373.56 91
1373.65 91
1373.73 93
1373.82 96
1373.90 101
1373.99 106
1374.07 109
1374.16 111
1374.24 112
1374.33 111
1374.41 110
1374.50 111
1374.58 113
1374.67 118
1374.75 124
1374.83 132
1374.92 140
1375.00 148
1375.09 155
1375.17 162
1375.26 166
1375.34 169
1375.43 170
1375.51 170
1375.60 168
1375.68 167
1375.77 166
1375.85 167
1375.94 169
1376.02 173
1376.11 177
1376.19 182
1376.28 185
1376.36 186
1376.45 186
1376.53 185
1376.62 183
1376.70 182
1376.79 183
1376.87 187
1376.96 193
1377.04 201
1377.13 209
1377.21 216
1377.30 221
1377.38 225
1377.47 226
1377.55 227
1377.64 229
1377.72 232
1377.81 236
1377.89 242
1377.98 248
1378.06 255
1378.15 262
1378.23 269
1378.32 275
1378.40 281
1378.49 287
1378.57 292
1378.66 297
1378.74 301
1378.83 303
1378.91 304
1379.00 302
1379.08 297
1379.17 290
1379.25 281
1379.34 270
1379.42 257
1379.51 245
1379.59 232
1379.68 220
1379.76 209
1379.85 200
1379.93 192
1380.02 186
1380.10 182
1380.19 179
1380.27 177
1380.36 177
1380.45 176
1380.53 176
1380.62 176
1380.70 176
1380.79 175
1380.87 173
1380.96 169
1381.04 165
1381.13 159
1381.21 152
1381.30 145
1381.38 139
1381.47 133
1381.55 129
1381.64 125
1381.72 123
1381.81 122
1381.89 122
1381.98 123
1382.06 124
1382.15 126
1382.23 128
1382.32 131
1382.40 133
1382.49 135
1382.57 137
1382.66 138
1382.74 140
1382.83 140
1382.91 140
1383.00 139
1383.08 137
1383.17 133
1383.25 128
1383.34 122
1383.42 115
1383.51 107
1383.60 98
1383.68 88
1383.77 79
1383.85 71
1383.94 65
1384.02 60
1384.11 58
1384.19 57
1384.28 58
1384.36 60
1384.45 61
1384.53 62
1384.62 63
1384.70 62
1384.79 60
1384.87 58
1384.96 54
1385.04 49
1385.13 43
1385.21 37
1385.30 32
1385.38 29
1385.47 28
1385.55 29
1385.64 31
1385.73 36
1385.81 41
1385.90 46
1385.98 50
1386.07 54
1386.15 57
1386.24 61
1386.32 66
1386.41 73
1386.49 80
1386.58 88
1386.66 96
1386.75 101
1386.83 104
1386.92 104
1387.00 101
1387.09 96
1387.18 89
1387.26 83
1387.35 77
1387.43 72
1387.52 69
1387.60 68
1387.69 69
1387.77 70
1387.86 72
1387.94 75
1388.03 78
1388.11 81
1388.20 84
1388.28 87
1388.37 88
1388.45 88
1388.54 87
1388.63 84
1388.71 81
1388.80 77
1388.88 72
1388.97 67
1389.05 63
1389.14 59
1389.22 55
1389.31 52
1389.39 50
1389.48 49
1389.56 47
1389.65 45
1389.74 42
1389.82 37
1389.91 31
1389.99 24
1390.08 17
1390.16 10
1390.25 3
1390.33 0
1390.42 0
1390.50 0
1390.59 0
1390.67 0
1390.76 0
1390.85 0
1390.93 0
1391.02 1
1391.10 10
1391.19 20
1391.27 29
1391.36 36
1391.44 40
1391.53 42
1391.61 41
1391.70 38
1391.78 35
1391.87 31
1391.96 28
1392.04 25
1392.13 22
1392.21 20
1392.30 19
1392.38 20
1392.47 23
1392.55 27
1392.64 32
1392.72 38
1392.81 43
1392.90 46
1392.98 47
1393.07 47
1393.15 45
1393.24 43
1393.32 40
1393.41 37
1393.49 34
1393.58 32
1393.67 30
1393.75 29
1393.84 28
1393.92 28
1394.01 29
1394.09 30
1394.18 30
1394.26 30
1394.35 30
1394.43 28
1394.52 26
1394.61 25
1394.69 24
1394.78 24
1394.86 26
1394.95 29
1395.03 33
1395.12 36
1395.20 40
1395.29 42
1395.38 44
1395.46 45
1395.55 46
1395.63 46
1395.72 47
1395.80 49
1395.89 50
1395.97 52
1396.06 53
1396.15 54
1396.23 54
1396.32 52
1396.40 50
1396.49 47
1396.57 43
1396.66 38
1396.74 35
1396.83 31
1396.92 29
1397.00 27
1397.09 25
1397.17 22
1397.26 18
1397.34 13
1397.43 7
1397.51 2
1397.60 0
1397.69 0
1397.77 0
1397.86 0
1397.94 0
1398.03 0
1398.11 0
1398.20 0
1398.29 1
1398.37 6
1398.46 12
1398.54 19
1398.63 26
1398.71 32
1398.80 36
1398.89 39
1398.97 41
1399.06 41
1399.14 41
1399.23 42
1399.31 43
1399.40 45
1399.48 48
1399.57 51
1399.66 54
1399.74 57
1399.83 59
1399.91 61
1400.00 63
1400.08 64
1400.17 65
1400.26 65
1400.34 64
1400.43 61
1400.51 57
1400.60 53
1400.68 48
1400.77 45
1400.86 43
1400.94 42
1401.03 42
1401.11 42
1401.20 41
1401.28 38
1401.37 35
1401.46 32
1401.54 29
1401.63 28
1401.71 28
1401.80 29
1401.88 32
1401.97 34
1402.06 35
1402.14 35
1402.23 34
1402.31 32
1402.40 30
1402.48 28
1402.57 28
1402.66 28
1402.74 29
1402.83 30
1402.91 31
1403.00 33
1403.09 34
1403.17 36
1403.26 37
1403.34 38
1403.43 39
1403.51 39
1403.60 38
1403.69 35
1403.77 32
1403.86 28
1403.94 24
1404.03 21
1404.11 19
1404.20 19
1404.29 21
1404.37 24
1404.46 27
1404.54 29
1404.63 31
1404.72 32
1404.80 31
1404.89 30
1404.97 30
1405.06 29
1405.14 30
1405.23 31
1405.32 32
1405.40 33
1405.49 31
1405.57 28
1405.66 23
1405.75 17
1405.83 10
1405.92 5
1406.00 1
1406.09 0
1406.18 2
1406.26 6
1406.35 12
1406.43 19
1406.52 26
1406.60 34
1406.69 40
1406.78 45
1406.86 48
1406.95 50
1407.03 50
1407.12 49
1407.21 49
1407.29 48
1407.38 48
1407.46 47
1407.55 47
1407.64 45
1407.72 43
1407.81 40
1407.89 38
1407.98 36
1408.07 35
1408.15 35
1408.24 38
1408.32 42
1408.41 47
1408.49 52
1408.58 55
1408.67 56
1408.75 55
1408.84 52
1408.92 47
1409.01 42
1409.10 38
1409.18 37
1409.27 39
1409.35 44
1409.44 52
1409.53 62
1409.61 72
1409.70 82
1409.78 90
1409.87 96
1409.96 101
1410.04 103
1410.13 103
1410.21 99
1410.30 93
1410.39 86
1410.47 77
1410.56 68
1410.64 61
1410.73 55
1410.82 52
1410.90 51
1410.99 51
1411.07 52
1411.16 54
1411.25 56
1411.33 58
1411.42 59
1411.50 61
1411.59 61
1411.68 61
1411.76 59
1411.85 55
1411.93 50
1412.02 44
1412.11 38
1412.19 31
1412.28 25
1412.37 20
1412.45 16
1412.54 15
1412.62 15
1412.71 19
1412.80 25
1412.88 32
1412.97 40
1413.05 47
1413.14 52
1413.23 55
1413.31 54
1413.40 51
1413.48 46
1413.57 40
1413.66 34
1413.74 28
1413.83 21
1413.91 15
1414.00 8
1414.09 2
1414.17 0
1414.26 0
1414.35 0
1414.43 0
1414.52 0
1414.60 0
1414.69 0
1414.78 0
1414.86 6
1414.95 11
1415.03 16
1415.12 19
1415.21 21
1415.29 21
1415.38 21
1415.47 19
1415.55 16
1415.64 13
1415.72 10
1415.81 8
1415.90 7
1415.98 7
1416.07 10
1416.15 13
1416.24 18
1416.33 23
1416.41 30
1416.50 37
1416.59 44
1416.67 51
1416.76 59
1416.84 65
1416.93 70
1417.02 72
1417.10 72
1417.19 70
1417.28 67
1417.36 64
1417.45 64
1417.53 66
1417.62 71
1417.71 79
1417.79 89
1417.88 98
1417.97 104
1418.05 108
1418.14 107
1418.22 103
1418.31 96
1418.40 86
1418.48 75
1418.57 65
1418.66 56
1418.74 49
1418.83 46
1418.91 45
1419.00 48
1419.09 53
1419.17 60
1419.26 67
1419.35 72
1419.43 74
1419.52 73
1419.60 69
1419.69 62
1419.78 54
1419.86 47
1419.95 41
1420.04 36
1420.12 32
1420.21 28
1420.29 25
1420.38 22
1420.47 20
1420.55 18
1420.64 18
1420.73 20
1420.81 23
1420.90 26
1420.98 30
1421.07 32
1421.16 33
1421.24 33
1421.33 31
1421.42 30
1421.50 29
1421.59 29
1421.68 30
1421.76 32
1421.85 36
1421.93 39
1422.02 43
1422.11 47
1422.19 51
1422.28 55
1422.37 59
1422.45 63
1422.54 67
1422.63 70
1422.71 73
1422.80 75
1422.88 76
1422.97 76
1423.06 75
1423.14 73
1423.23 71
1423.32 70
1423.40 68
1423.49 68
1423.58 70
1423.66 72
1423.75 76
1423.84 80
1423.92 84
1424.01 89
1424.09 94
1424.18 99
1424.27 102
1424.35 105
1424.44 104
1424.53 100
1424.61 92
1424.70 82
1424.79 70
1424.87 58
1424.96 48
1425.05 40
1425.13 35
1425.22 33
1425.30 34
1425.39 37
1425.48 40
1425.56 44
1425.65 48
1425.74 51
1425.82 53
1425.91 54
1426.00 54
1426.08 55
1426.17 56
1426.26 57
1426.34 58
1426.43 60
1426.52 61
1426.60 62
1426.69 62
1426.77 61
1426.86 61
1426.95 61
1427.03 61
1427.12 62
1427.21 63
1427.29 64
1427.38 65
1427.47 63
1427.55 60
1427.64 55
1427.73 49
1427.81 42
1427.90 35
1427.99 30
1428.07 26
1428.16 25
1428.25 25
1428.33 28
1428.42 31
1428.51 34
1428.59 36
1428.68 36
1428.77 34
1428.85 31
1428.94 28
1429.02 25
1429.11 23
1429.20 23
1429.28 25
1429.37 28
1429.46 30
1429.54 32
1429.63 31
1429.72 28
1429.80 23
1429.89 16
1429.98 9
1430.06 2
1430.15 0
1430.24 0
1430.32 0
1430.41 0
1430.50 0
1430.58 0
1430.67 0
1430.76 0
1430.84 0
1430.93 1
1431.02 2
1431.10 6
1431.19 11
1431.28 17
1431.36 23
1431.45 29
1431.54 32
1431.62 34
1431.71 34
1431.80 32
1431.88 30
1431.97 29
1432.06 29
1432.14 31
1432.23 35
1432.32 41
1432.40 48
1432.49 54
1432.58 59
1432.66 63
1432.75 63
1432.84 60
1432.92 53
1433.01 44
1433.10 33
1433.18 22
1433.27 11
1433.36 2
1433.44 0
1433.53 0
1433.62 0
1433.70 0
1433.79 0
1433.88 4
1433.96 9
1434.05 14
1434.14 18
1434.22 20
1434.31 21
1434.40 21
1434.48 20
1434.57 19
1434.66 18
1434.74 19
1434.83 19
1434.92 21
1435.00 24
1435.09 26
1435.18 29
1435.27 32
1435.35 35
1435.44 38
1435.53 43
1435.61 48
1435.70 54
1435.79 61
1435.87 68
1435.96 76
1436.05 82
1436.13 86
1436.22 89
1436.31 88
1436.39 85
1436.48 80
1436.57 75
1436.65 70
1436.74 69
1436.83 70
1436.91 74
1437.00 80
1437.09 87
1437.17 94
1437.26 99
1437.35 101
1437.43 101
1437.52 99
1437.61 95
1437.70 90
1437.78 85
1437.87 82
1437.96 80
1438.04 79
1438.13 79
1438.22 79
1438.30 78
1438.39 76
1438.48 72
1438.56 67
1438.65 62
1438.74 58
1438.82 55
1438.91 54
1439.00 55
1439.09 58
1439.17 59
1439.26 60
1439.35 57
1439.43 52
1439.52 45
1439.61 37
1439.69 29
1439.78 24
1439.87 21
1439.95 22
1440.04 25
1440.13 29
1440.21 33
1440.30 36
1440.39 36
1440.48 35
1440.56 31
1440.65 27
1440.74 23
1440.82 20
1440.91 18
1441.00 16
1441.08 14
1441.17 11
1441.26 7
1441.34 2
1441.43 0
1441.52 0
1441.61 0
1441.69 0
1441.78 0
1441.87 0
1441.95 0
1442.04 1
1442.13 8
1442.21 14
1442.30 20
1442.39 25
1442.48 30
1442.56 36
1442.65 42
1442.74 49
1442.82 56
1442.91 63
1443.00 69
1443.08 74
1443.17 79
1443.26 82
1443.35 84
1443.43 85
1443.52 85
1443.61 85
1443.69 84
1443.78 83
1443.87 82
1443.95 81
1444.04 79
1444.13 78
1444.22 75
1444.30 73
1444.39 70
1444.48 66
1444.56 62
1444.65 58
1444.74 54
1444.82 51
1444.91 49
1445.00 48
1445.09 49
1445.17 51
1445.26 53
1445.35 56
1445.43 59
1445.52 60
1445.61 61
1445.70 60
1445.78 58
1445.87 55
1445.96 52
1446.04 49
1446.13 47
1446.22 46
1446.31 46
1446.39 46
1446.48 46
1446.57 45
1446.65 44
1446.74 43
1446.83 42
1446.91 41
1447.00 39
1447.09 38
1447.18 36
1447.26 33
1447.35 31
1447.44 30
1447.52 32
1447.61 37
1447.70 46
1447.79 59
1447.87 75
1447.96 91
1448.05 107
1448.13 119
1448.22 127
1448.31 132
1448.40 133
1448.48 132
1448.57 130
1448.66 129
1448.74 130
1448.83 132
1448.92 136
1449.01 141
1449.09 145
1449.18 149
1449.27 152
1449.35 153
1449.44 153
1449.53 152
1449.62 152
1449.70 153
1449.79 156
1449.88 160
1449.97 166
1450.05 172
1450.14 177
1450.23 181
1450.31 185
1450.40 187
1450.49 189
1450.58 192
1450.66 195
1450.75 198
1450.84 202
1450.92 205
1451.01 208
1451.10 208
1451.19 207
1451.27 202
1451.36 195
1451.45 185
1451.54 172
1451.62 158
1451.71 142
1451.80 127
1451.88 114
1451.97 104
1452.06 96
1452.15 92
1452.23 90
1452.32 90
1452.41 90
1452.50 89
1452.58 88
1452.67 87
1452.76 85
1452.84 84
1452.93 83
1453.02 83
1453.11 83
1453.19 83
1453.28 84
1453.37 85
1453.46 86
1453.54 89
1453.63 91
1453.72 93
1453.80 93
1453.89 90
1453.98 85
1454.07 78
1454.15 68
1454.24 58
1454.33 48
1454.42 40
1454.50 35
1454.59 33
1454.68 31
1454.77 31
1454.85 29
1454.94 27
1455.03 24
1455.12 20
1455.20 17
1455.29 15
1455.38 17
1455.46 21
1455.55 30
1455.64 40
1455.73 52
1455.81 64
1455.90 73
1455.99 80
1456.08 83
1456.16 82
1456.25 80
1456.34 77
1456.43 74
1456.51 71
1456.60 69
1456.69 68
1456.78 69
1456.86 71
1456.95 74
1457.04 78
1457.13 85
1457.21 92
1457.30 100
1457.39 107
1457.47 114
1457.56 120
1457.65 123
1457.74 125
1457.82 125
1457.91 123
1458.00 121
1458.09 118
1458.17 116
1458.26 113
1458.35 111
1458.44 110
1458.52 108
1458.61 106
1458.70 103
1458.79 100
1458.87 96
1458.96 92
1459.05 89
1459.14 87
1459.22 88
1459.31 92
1459.40 98
1459.49 107
1459.57 117
1459.66 128
1459.75 137
1459.84 145
1459.92 152
1460.01 158
1460.10 162
1460.19 166
1460.27 170
1460.36 174
1460.45 177
1460.54 180
1460.62 183
1460.71 187
1460.80 192
1460.89 200
1460.97 211
1461.06 223
1461.15 236
1461.24 249
1461.32 260
1461.41 269
1461.50 277
1461.59 285
1461.67 294
1461.76 304
1461.85 317
1461.94 332
1462.02 348
1462.11 365
1462.20 382
1462.29 399
1462.38 418
1462.46 438
1462.55 460
1462.64 483
1462.73 508
1462.81 533
1462.90 556
1462.99 576
1463.08 595
1463.16 610
1463.25 623
1463.34 633
1463.43 640
1463.51 642
1463.60 641
1463.69 635
1463.78 625
1463.86 613
1463.95 600
1464.04 588
1464.13 578
1464.21 573
1464.30 570
1464.39 569
1464.48 568
1464.57 565
1464.65 558
1464.74 547
1464.83 531
1464.92 514
1465.00 496
1465.09 480
1465.18 466
1465.27 454
1465.35 444
1465.44 435
1465.53 426
1465.62 416
1465.71 407
1465.79 397
1465.88 387
1465.97 377
1466.06 366
1466.14 354
1466.23 340
1466.32 325
1466.41 309
1466.49 292
1466.58 275
1466.67 258
1466.76 243
1466.85 230
1466.93 218
1467.02 209
1467.11 201
1467.20 196
1467.28 192
1467.37 189
1467.46 187
1467.55 185
1467.63 183
1467.72 178
1467.81 173
1467.90 166
1467.99 158
1468.07 150
1468.16 142
1468.25 133
1468.34 125
1468.42 116
1468.51 109
1468.60 104
1468.69 101
1468.78 102
1468.86 107
1468.95 115
1469.04 125
1469.13 136
1469.21 145
1469.30 151
1469.39 153
1469.48 152
1469.57 149
1469.65 145
1469.74 141
1469.83 137
1469.92 135
1470.00 133
1470.09 131
1470.18 129
1470.27 125
1470.36 121
1470.44 117
1470.53 112
1470.62 107
1470.71 102
1470.79 99
1470.88 96
1470.97 94
1471.06 92
1471.15 89
1471.23 84
1471.32 79
1471.41 72
1471.50 65
1471.59 58
1471.67 52
1471.76 48
1471.85 46
1471.94 46
1472.02 48
1472.11 51
1472.20 55
1472.29 59
1472.38 63
1472.46 66
1472.55 69
1472.64 71
1472.73 73
1472.82 75
1472.90 77
1472.99 78
1473.08 79
1473.17 79
1473.26 79
1473.34 78
1473.43 78
1473.52 77
1473.61 77
1473.69 76
1473.78 75
1473.87 72
1473.96 67
1474.05 60
1474.13 51
1474.22 42
1474.31 33
1474.40 24
1474.49 17
1474.57 10
1474.66 3
1474.75 0
1474.84 0
1474.93 0
1475.01 0
1475.10 0
1475.19 0
1475.28 0
1475.37 0
1475.45 9
1475.54 26
1475.63 44
1475.72 61
1475.81 77
1475.89 90
1475.98 99
1476.07 104
1476.16 106
1476.25 104
1476.33 100
1476.42 94
1476.51 87
1476.60 82
1476.69 77
1476.77 75
1476.86 75
1476.95 76
1477.04 77
1477.13 78
1477.21 78
1477.30 78
1477.39 77
1477.48 77
1477.57 79
1477.65 81
1477.74 84
1477.83 88
1477.92 91
1478.01 92
1478.09 91
1478.18 87
1478.27 81
1478.36 73
1478.45 65
1478.53 59
1478.62 55
1478.71 55
1478.80 59
1478.89 67
1478.97 76
1479.06 85
1479.15 93
1479.24 99
1479.33 102
1479.41 103
1479.50 104
1479.59 105
1479.68 107
1479.77 110
1479.86 113
1479.94 116
1480.03 118
1480.12 118
1480.21 118
1480.30 118
1480.38 119
1480.47 122
1480.56 127
1480.65 132
1480.74 139
1480.82 145
1480.91 150
1481.00 154
1481.09 159
1481.18 163
1481.27 169
1481.35 174
1481.44 178
1481.53 180
1481.62 178
1481.71 173
1481.79 164
1481.88 153
1481.97 141
1482.06 130
1482.15 122
1482.24 117
1482.32 115
1482.41 116
1482.50 120
1482.59 125
1482.68 130
1482.76 134
1482.85 138
1482.94 141
1483.03 143
1483.12 144
1483.21 144
1483.29 141
1483.38 137
1483.47 131
1483.56 125
1483.65 119
1483.73 114
1483.82 111
1483.91 111
1484.00 113
1484.09 117
1484.18 121
1484.26 125
1484.35 129
1484.44 132
1484.53 136
1484.62 140
1484.70 146
1484.79 154
1484.88 162
1484.97 170
1485.06 175
1485.15 176
1485.23 174
1485.32 169
1485.41 164
1485.50 159
1485.59 158
1485.68 163
1485.76 172
1485.85 185
1485.94 200
1486.03 212
1486.12 222
1486.21 226
1486.29 226
1486.38 224
1486.47 220
1486.56 217
1486.65 217
1486.74 218
1486.82 220
1486.91 223
1487.00 224
1487.09 225
1487.18 224
1487.27 222
1487.35 220
1487.44 218
1487.53 216
1487.62 214
1487.71 211
1487.80 206
1487.88 200
1487.97 194
1488.06 188
1488.15 183
1488.24 178
1488.33 175
1488.41 171
1488.50 168
1488.59 165
1488.68 163
1488.77 162
1488.86 162
1488.94 164
1489.03 168
1489.12 172
1489.21 177
1489.30 180
1489.39 182
1489.47 182
1489.56 182
1489.65 180
1489.74 177
1489.83 173
1489.92 168
1490.00 161
1490.09 154
1490.18 145
1490.27 136
1490.36 126
1490.45 117
1490.53 109
1490.62 103
1490.71 99
1490.80 98
1490.89 99
1490.98 102
1491.07 107
1491.15 111
1491.24 115
1491.33 117
1491.42 118
1491.51 118
1491.60 116
1491.68 113
1491.77 110
1491.86 106
1491.95 103
1492.04 100
1492.13 98
1492.22 97
1492.30 97
1492.39 98
1492.48 98
1492.57 96
1492.66 94
1492.75 90
1492.83 86
1492.92 83
1493.01 81
1493.10 82
1493.19 85
1493.28 90
1493.37 97
1493.45 105
1493.54 113
1493.63 120
1493.72 127
1493.81 133
1493.90 138
1493.99 141
1494.07 143
1494.16 144
1494.25 145
1494.34 146
1494.43 145
1494.52 143
1494.60 140
1494.69 134
1494.78 128
1494.87 120
1494.96 111
1495.05 103
1495.14 96
1495.22 90
1495.31 86
1495.40 85
1495.49 85
1495.58 88
1495.67 92
1495.76 97
1495.84 103
1495.93 109
1496.02 114
1496.11 120
1496.20 125
1496.29 130
1496.38 134
1496.46 136
1496.55 136
1496.64 134
1496.73 129
1496.82 123
1496.91 117
1497.00 112
1497.09 109
1497.17 108
1497.26 109
1497.35 112
1497.44 117
1497.53 122
1497.62 127
1497.71 131
1497.79 135
1497.88 139
1497.97 142
1498.06 145
1498.15 148
1498.24 150
1498.33 151
1498.41 151
1498.50 150
1498.59 148
1498.68 146
1498.77 144
1498.86 141
1498.95 139
1499.04 136
1499.12 134
1499.21 133
1499.30 131
1499.39 131
1499.48 132
1499.57 135
1499.66 140
1499.74 146
1499.83 155
1499.92 165
1500.01 174
1500.10 183
1500.19 189
1500.28 192
1500.37 192
1500.45 190
1500.54 188
1500.63 185
1500.72 184
1500.81 184
1500.90 187
1500.99 191
1501.08 195
1501.16 200
1501.25 203
1501.34 206
1501.43 207
1501.52 207
1501.61 206
1501.70 203
1501.79 200
1501.87 196
1501.96 192
1502.05 188
1502.14 184
1502.23 181
1502.32 178
1502.41 175
1502.50 172
1502.58 168
1502.67 165
1502.76 161
1502.85 157
1502.94 154
1503.03 151
1503.12 148
1503.21 146
1503.29 145
1503.38 146
1503.47 147
1503.56 149
1503.65 152
1503.74 155
1503.83 157
1503.92 159
1504.00 160
1504.09 161
1504.18 163
1504.27 165
1504.36 167
1504.45 170
1504.54 173
1504.63 176
1504.72 179
1504.80 182
1504.89 186
1504.98 190
1505.07 195
1505.16 201
1505.25 207
1505.34 213
1505.43 219
1505.52 224
1505.60 229
1505.69 234
1505.78 240
1505.87 247
1505.96 253
1506.05 258
1506.14 260
1506.23 260
1506.32 258
1506.40 254
1506.49 248
1506.58 240
1506.67 232
1506.76 223
1506.85 213
1506.94 203
1507.03 193
1507.12 184
1507.20 177
1507.29 173
1507.38 172
1507.47 171
1507.56 171
1507.65 170
1507.74 167
1507.83 161
1507.92 152
1508.00 141
1508.09 130
1508.18 119
1508.27 108
1508.36 98
1508.45 88
1508.54 80
1508.63 73
1508.72 67
1508.80 63
1508.89 59
1508.98 58
1509.07 58
1509.16 59
1509.25 61
1509.34 64
1509.43 69
1509.52 74
1509.61 79
1509.69 83
1509.78 87
1509.87 91
1509.96 93
1510.05 95
1510.14 98
1510.23 101
1510.32 105
1510.41 110
1510.50 115
1510.58 120
1510.67 125
1510.76 129
1510.85 132
1510.94 136
1511.03 139
1511.12 143
1511.21 148
1511.30 154
1511.39 161
1511.47 168
1511.56 174
1511.65 179
1511.74 182
1511.83 183
1511.92 184
1512.01 184
1512.10 184
1512.19 185
1512.28 188
1512.37 192
1512.45 197
1512.54 204
1512.63 211
1512.72 218
1512.81 225
1512.90 232
1512.99 237
1513.08 242
1513.17 246
1513.26 249
1513.35 252
1513.43 255
1513.52 257
1513.61 258
1513.70 258
1513.79 257
1513.88 254
1513.97 252
1514.06 248
1514.15 245
1514.24 241
1514.33 236
1514.41 231
1514.50 224
1514.59 218
1514.68 213
1514.77 210
1514.86 209
1514.95 210
1515.04 212
1515.13 215
1515.22 219
1515.31 222
1515.40 225
1515.48 229
1515.57 233
1515.66 238
1515.75 243
1515.84 246
1515.93 247
1516.02 244
1516.11 238
1516.20 228
1516.29 215
1516.38 201
1516.47 188
1516.55 176
1516.64 167
1516.73 161
1516.82 158
1516.91 155
1517.00 152
1517.09 146
1517.18 139
1517.27 129
1517.36 119
1517.45 111
1517.54 104
1517.62 102
1517.71 102
1517.80 106
1517.89 111
1517.98 117
1518.07 123
1518.16 128
1518.25 132
1518.34 135
1518.43 137
1518.52 139
1518.61 139
1518.70 137
1518.79 135
1518.87 133
1518.96 132
1519.05 132
1519.14 133
1519.23 135
1519.32 138
1519.41 141
1519.50 142
1519.59 141
1519.68 138
1519.77 134
1519.86 129
1519.95 123
1520.03 116
1520.12 108
1520.21 100
1520.30 91
1520.39 82
1520.48 73
1520.57 65
1520.66 57
1520.75 50
1520.84 43
1520.93 37
1521.02 30
1521.11 25
1521.20 21
1521.29 19
1521.37 19
1521.46 22
1521.55 27
1521.64 34
1521.73 40
1521.82 45
1521.91 49
1522.00 51
1522.09 50
1522.18 49
1522.27 46
1522.36 42
1522.45 38
1522.54 34
1522.63 30
1522.71 27
1522.80 23
1522.89 20
1522.98 17
1523.07 13
1523.16 9
1523.25 5
1523.34 2
1523.43 0
1523.52 0
1523.61 1
1523.70 6
1523.79 12
1523.88 21
1523.97 29
1524.06 37
1524.15 43
1524.23 47
1524.32 47
1524.41 44
1524.50 38
1524.59 31
1524.68 24
1524.77 19
1524.86 16
1524.95 16
1525.04 18
1525.13 21
1525.22 23
1525.31 24
1525.40 23
1525.49 20
1525.58 16
1525.67 11
1525.75 7
1525.84 4
1525.93 3
1526.02 3
1526.11 5
1526.20 9
1526.29 13
1526.38 19
1526.47 26
1526.56 32
1526.65 39
1526.74 43
1526.83 46
1526.92 45
1527.01 41
1527.10 36
1527.19 29
1527.28 22
1527.37 16
1527.46 12
1527.54 8
1527.63 6
1527.72 4
1527.81 2
1527.90 0
1527.99 0
1528.08 0
1528.17 0
1528.26 0
1528.35 0
1528.44 1
1528.53 2
1528.62 2
1528.71 2
1528.80 1
1528.89 0
1528.98 0
1529.07 1
1529.16 2
1529.25 4
1529.34 6
1529.42 8
1529.51 11
1529.60 15
1529.69 18
1529.78 22
1529.87 27
1529.96 32
1530.05 37
1530.14 43
1530.23 50
1530.32 56
1530.41 61
1530.50 65
1530.59 67
1530.68 67
1530.77 66
1530.86 65
1530.95 65
1531.04 66
1531.13 68
1531.22 73
1531.31 78
1531.40 84
1531.49 88
1531.58 90
1531.66 91
1531.75 89
1531.84 86
1531.93 82
1532.02 78
1532.11 74
1532.20 72
1532.29 72
1532.38 73
1532.47 76
1532.56 80
1532.65 84
1532.74 88
1532.83 91
1532.92 92
1533.01 92
1533.10 90
1533.19 87
1533.28 83
1533.37 79
1533.46 74
1533.55 71
1533.64 69
1533.73 69
1533.82 71
1533.91 73
1534.00 75
1534.09 75
1534.18 73
1534.27 69
1534.36 63
1534.44 58
1534.53 53
1534.62 50
1534.71 49
1534.80 51
1534.89 54
1534.98 57
1535.07 61
1535.16 63
1535.25 64
1535.34 63
1535.43 60
1535.52 56
1535.61 52
1535.70 47
1535.79 44
1535.88 41
1535.97 40
1536.06 39
1536.15 38
1536.24 39
1536.33 39
1536.42 41
1536.51 44
1536.60 48
1536.69 54
1536.78 61
1536.87 69
1536.96 76
1537.05 83
1537.14 90
1537.23 96
1537.32 103
1537.41 109
1537.50 116
1537.59 124
1537.68 132
1537.77 141
1537.86 149
1537.95 157
1538.04 164
1538.13 168
1538.22 172
1538.30 174
1538.39 177
1538.48 182
1538.57 188
1538.66 198
1538.75 209
1538.84 221
1538.93 232
1539.02 243
1539.11 252
1539.20 260
1539.29 269
1539.38 280
1539.47 294
1539.56 313
1539.65 335
1539.74 362
1539.83 391
1539.92 423
1540.01 454
1540.10 486
1540.19 516
1540.28 546
1540.37 576
1540.46 606
1540.55 636
1540.64 665
1540.73 694
1540.82 721
1540.91 747
1541.00 771
1541.09 793
1541.18 813
1541.27 831
1541.36 847
1541.45 862
1541.54 876
1541.63 888
1541.72 902
1541.81 917
1541.90 934
1541.99 954
1542.08 976
1542.17 1001
1542.26 1028
1542.35 1056
1542.44 1082
1542.53 1105
1542.62 1125
1542.71 1141
1542.80 1152
1542.89 1159
1542.98 1163
1543.07 1165
1543.16 1165
1543.25 1164
1543.34 1161
1543.43 1155
1543.52 1147
1543.61 1136
1543.70 1124
1543.79 1111
1543.88 1098
1543.97 1087
1544.06 1078
1544.15 1070
1544.24 1063
1544.33 1055
1544.42 1045
1544.51 1034
1544.60 1020
1544.69 1003
1544.78 984
1544.87 965
1544.96 944
1545.05 925
1545.14 907
1545.23 891
1545.32 878
1545.41 869
1545.50 861
1545.59 855
1545.68 847
1545.77 836
1545.86 819
1545.95 797
1546.04 769
1546.13 738
1546.22 706
1546.31 674
1546.40 644
1546.49 615
1546.58 588
1546.67 562
1546.76 536
1546.85 511
1546.94 488
1547.03 467
1547.12 449
1547.21 435
1547.30 424
1547.39 415
1547.48 407
1547.57 397
1547.66 386
1547.75 373
1547.84 357
1547.93 340
1548.02 323
1548.11 306
1548.20 291
1548.29 278
1548.38 267
1548.47 256
1548.56 247
1548.65 239
1548.74 232
1548.83 226
1548.92 221
1549.01 219
1549.10 217
1549.19 217
1549.28 218
1549.37 218
1549.46 217
1549.55 217
1549.64 216
1549.73 216
1549.82 215
1549.91 215
1550.00 215
1550.09 215
1550.18 215
1550.28 214
1550.37 213
1550.46 212
1550.55 211
1550.64 210
1550.73 210
1550.82 210
1550.91 210
1551.00 209
1551.09 207
1551.18 203
1551.27 197
1551.36 189
1551.45 180
1551.54 169
1551.63 158
1551.72 147
1551.81 136
1551.90 125
1551.99 115
1552.08 107
1552.17 100
1552.26 97
1552.35 96
1552.44 97
1552.53 101
1552.62 106
1552.71 113
1552.80 120
1552.89 127
1552.98 135
1553.07 143
1553.16 152
1553.25 160
1553.34 168
1553.43 175
1553.52 179
1553.61 181
1553.70 180
1553.79 176
1553.88 170
1553.97 162
1554.06 154
1554.16 145
1554.25 137
1554.34 131
1554.43 127
1554.52 127
1554.61 130
1554.70 136
1554.79 144
1554.88 151
1554.97 157
1555.06 160
1555.15 160
1555.24 157
1555.33 152
1555.42 146
1555.51 140
1555.60 135
1555.69 131
1555.78 130
1555.87 130
1555.96 132
1556.05 133
1556.14 133
1556.23 133
1556.32 131
1556.41 128
1556.50 125
1556.59 123
1556.68 122
1556.77 123
1556.87 124
1556.96 126
1557.05 129
1557.14 132
1557.23 135
1557.32 139
1557.41 145
1557.50 151
1557.59 157
1557.68 162
1557.77 166
1557.86 169
1557.95 169
1558.04 168
1558.13 166
1558.22 163
1558.31 159
1558.40 155
1558.49 151
1558.58 146
1558.67 141
1558.76 136
1558.85 133
1558.94 130
1559.03 130
1559.13 131
1559.22 135
1559.31 139
1559.40 145
1559.49 150
1559.58 154
1559.67 156
1559.76 156
1559.85 153
1559.94 148
1560.03 140
1560.12 130
1560.21 118
1560.30 107
1560.39 95
1560.48 86
1560.57 80
1560.66 77
1560.75 78
1560.84 81
1560.93 86
1561.02 91
1561.12 94
1561.21 94
1561.30 91
1561.39 85
1561.48 77
1561.57 67
1561.66 56
1561.75 46
1561.84 37
1561.93 31
1562.02 28
1562.11 27
1562.20 30
1562.29 35
1562.38 42
1562.47 49
1562.56 55
1562.65 61
1562.74 67
1562.84 74
1562.93 82
1563.02 92
1563.11 105
1563.20 122
1563.29 140
1563.38 160
1563.47 180
1563.56 199
1563.65 218
1563.74 235
1563.83 252
1563.92 267
1564.01 282
1564.10 298
1564.19 313
1564.28 328
1564.37 344
1564.47 360
1564.56 376
1564.65 393
1564.74 410
1564.83 428
1564.92 446
1565.01 463
1565.10 478
1565.19 490
1565.28 498
1565.37 504
1565.46 506
1565.55 508
1565.64 510
1565.73 513
1565.82 519
1565.91 527
1566.01 536
1566.10 548
1566.19 560
1566.28 574
1566.37 591
1566.46 611
1566.55 634
1566.64 662
1566.73 691
1566.82 721
1566.91 751
1567.00 780
1567.09 808
1567.18 835
1567.27 863
1567.37 891
1567.46 919
1567.55 947
1567.64 973
1567.73 999
1567.82 1026
1567.91 1056
1568.00 1094
1568.09 1141
1568.18 1200
1568.27 1272
1568.36 1356
1568.45 1447
1568.54 1542
1568.64 1635
1568.73 1722
1568.82 1799
1568.91 1867
1569.00 1925
1569.09 1977
1569.18 2024
1569.27 2068
1569.36 2111
1569.45 2152
1569.54 2190
1569.63 2224
1569.72 2250
1569.81 2268
1569.91 2278
1570.00 2281
1570.09 2279
1570.18 2275
1570.27 2271
1570.36 2270
1570.45 2272
1570.54 2277
1570.63 2283
1570.72 2288
1570.81 2290
1570.90 2285
1570.99 2274
1571.09 2254
1571.18 2228
1571.27 2196
1571.36 2159
1571.45 2121
1571.54 2082
1571.63 2044
1571.72 2008
1571.81 1973
1571.90 1940
1571.99 1906
1572.08 1872
1572.17 1836
1572.27 1799
1572.36 1761
1572.45 1723
1572.54 1687
1572.63 1652
1572.72 1619
1572.81 1588
1572.90 1558
1572.99 1529
1573.08 1501
1573.17 1474
1573.26 1446
1573.36 1417
1573.45 1386
1573.54 1354
1573.63 1320
1573.72 1285
1573.81 1249
1573.90 1214
1573.99 1181
1574.08 1151
1574.17 1123
1574.26 1097
1574.35 1073
1574.45 1050
1574.54 1026
1574.63 1000
1574.72 971
1574.81 939
1574.90 904
1574.99 866
1575.08 828
1575.17 790
1575.26 754
1575.35 722
1575.45 693
1575.54 669
1575.63 650
1575.72 636
1575.81 626
1575.90 620
1575.99 614
1576.08 609
1576.17 602
1576.26 593
1576.35 583
1576.45 571
1576.54 560
1576.63 549
1576.72 541
1576.81 534
1576.90 530
1576.99 528
1577.08 525
1577.17 522
1577.26 518
1577.36 513
1577.45 505
1577.54 496
1577.63 485
1577.72 472
1577.81 457
1577.90 440
1577.99 422
1578.08 403
1578.17 386
1578.27 370
1578.36 357
1578.45 346
1578.54 337
1578.63 331
1578.72 326
1578.81 320
1578.90 314
1578.99 306
1579.08 296
1579.18 284
1579.27 271
1579.36 257
1579.45 244
1579.54 233
1579.63 223
1579.72 216
1579.81 212
1579.90 209
1579.99 208
1580.09 208
1580.18 209
1580.27 210
1580.36 212
1580.45 214
1580.54 215
1580.63 215
1580.72 214
1580.81 213
1580.90 210
1581.00 208
1581.09 206
1581.18 205
1581.27 207
1581.36 209
1581.45 212
1581.54 215
1581.63 217
1581.72 217
1581.82 216
1581.91 214
1582.00 213
1582.09 213
1582.18 213
1582.27 215
1582.36 218
1582.45 220
1582.54 222
1582.64 222
1582.73 220
1582.82 218
1582.91 215
1583.00 211
1583.09 207
1583.18 202
1583.27 197
1583.36 192
1583.46 186
1583.55 178
1583.64 169
1583.73 159
1583.82 147
1583.91 136
1584.00 125
1584.09 116
1584.18 110
1584.28 108
1584.37 109
1584.46 113
1584.55 119
1584.64 127
1584.73 136
1584.82 144
1584.91 152
1585.01 158
1585.10 162
1585.19 164
1585.28 165
1585.37 166
1585.46 166
1585.55 166
1585.64 165
1585.73 165
1585.83 164
1585.92 162
1586.01 159
1586.10 155
1586.19 152
1586.28 148
1586.37 145
1586.46 143
1586.56 141
1586.65 140
1586.74 138
1586.83 137
1586.92 136
1587.01 135
1587.10 132
1587.19 129
1587.29 125
1587.38 119
1587.47 114
1587.56 108
1587.65 103
1587.74 100
1587.83 99
1587.92 100
1588.02 101
1588.11 102
1588.20 104
1588.29 107
1588.38 112
1588.47 118
1588.56 127
1588.65 136
1588.75 147
1588.84 156
1588.93 163
1589.02 166
1589.11 168
1589.20 168
1589.29 168
1589.39 170
1589.48 173
1589.57 177
1589.66 181
1589.75 185
1589.84 187
1589.93 187
1590.02 186
1590.12 186
1590.21 187
1590.30 190
1590.39 195
1590.48 202
1590.57 209
1590.66 217
1590.76 224
1590.85 230
1590.94 235
1591.03 238
1591.12 240
1591.21 239
1591.30 235
1591.39 227
1591.49 218
1591.58 206
1591.67 193
1591.76 180
1591.85 170
1591.94 162
1592.03 158
1592.13 158
1592.22 160
1592.31 163
1592.40 165
1592.49 167
1592.58 166
1592.67 163
1592.77 158
1592.86 153
1592.95 148
1593.04 144
1593.13 141
1593.22 140
1593.31 140
1593.41 142
1593.50 147
1593.59 155
1593.68 165
1593.77 178
1593.86 192
1593.95 204
1594.05 213
1594.14 216
1594.23 213
1594.32 206
1594.41 194
1594.50 182
1594.59 171
1594.69 163
1594.78 159
1594.87 157
1594.96 158
1595.05 159
1595.14 160
1595.23 159
1595.33 158
1595.42 156
1595.51 152
1595.60 148
1595.69 142
1595.78 135
1595.87 128
1595.97 120
1596.06 114
1596.15 109
1596.24 106
1596.33 106
1596.42 107
1596.52 109
1596.61 112
1596.70 115
1596.79 117
1596.88 119
1596.97 120
1597.06 120
1597.16 120
1597.25 118
1597.34 115
1597.43 111
1597.52 107
1597.61 103
1597.71 99
1597.80 97
1597.89 97
1597.98 98
1598.07 100
1598.16 104
1598.25 108
1598.35 111
1598.44 113
1598.53 113
1598.62 111
1598.71 108
1598.80 104
1598.90 100
1598.99 94
1599.08 89
1599.17 84
1599.26 81
1599.35 78
1599.44 77
1599.54 77
1599.63 78
1599.72 81
1599.81 86
1599.90 91
1599.99 98
1600.09 104
1600.18 111
1600.27 118
1600.36 125
1600.45 131
1600.54 138
1600.64 145
1600.73 151
1600.82 157
1600.91 159
1601.00 159
1601.09 155
1601.19 148
1601.28 139
1601.37 131
1601.46 124
1601.55 121
1601.64 122
1601.74 125
1601.83 131
1601.92 137
1602.01 142
1602.10 146
1602.19 147
1602.29 147
1602.38 145
1602.47 143
1602.56 142
1602.65 140
1602.74 138
1602.84 136
1602.93 133
1603.02 129
1603.11 125
1603.20 121
1603.29 118
1603.39 116
1603.48 115
1603.57 115
1603.66 114
1603.75 114
1603.84 113
1603.94 112
1604.03 113
1604.12 117
1604.21 122
1604.30 129
1604.39 138
1604.49 146
1604.58 152
1604.67 156
1604.76 157
1604.85 156
1604.95 155
1605.04 154
1605.13 155
1605.22 157
1605.31 161
1605.40 164
1605.50 166
1605.59 166
1605.68 164
1605.77 161
1605.86 159
1605.95 158
1606.05 159
1606.14 164
1606.23 169
1606.32 174
1606.41 177
1606.51 177
1606.60 173
1606.69 167
1606.78 160
1606.87 152
1606.96 146
1607.06 142
1607.15 141
1607.24 143
1607.33 148
1607.42 154
1607.52 163
1607.61 171
1607.70 179
1607.79 185
1607.88 190
1607.97 194
1608.07 198
1608.16 202
1608.25 208
1608.34 216
1608.43 228
1608.53 241
1608.62 255
1608.71 269
1608.80 282
1608.89 292
1608.99 297
1609.08 298
1609.17 293
1609.26 284
1609.35 271
1609.44 257
1609.54 242
1609.63 228
1609.72 215
1609.81 203
1609.90 193
1610.00 182
1610.09 172
1610.18 162
1610.27 153
1610.36 146
1610.46 141
1610.55 139
1610.64 138
1610.73 140
1610.82 142
1610.92 144
1611.01 145
1611.10 146
1611.19 148
1611.28 150
1611.37 152
1611.47 156
1611.56 159
1611.65 160
1611.74 160
1611.83 157
1611.93 151
1612.02 143
1612.11 133
1612.20 123
1612.29 114
1612.39 106
1612.48 101
1612.57 98
1612.66 96
1612.75 94
1612.85 91
1612.94 87
1613.03 80
1613.12 72
1613.21 63
1613.31 55
1613.40 48
1613.49 44
1613.58 42
1613.67 42
1613.77 42
1613.86 43
1613.95 45
1614.04 46
1614.13 48
1614.23 51
1614.32 54
1614.41 58
1614.50 63
1614.59 67
1614.69 70
1614.78 73
1614.87 74
1614.96 75
1615.05 75
1615.15 75
1615.24 75
1615.33 76
1615.42 78
1615.51 80
1615.61 81
1615.70 81
1615.79 78
1615.88 73
1615.97 66
1616.07 58
1616.16 51
1616.25 45
1616.34 42
1616.44 43
1616.53 47
1616.62 52
1616.71 56
1616.80 58
1616.90 59
1616.99 57
1617.08 54
1617.17 51
1617.26 49
1617.36 49
1617.45 51
1617.54 54
1617.63 56
1617.72 58
1617.82 58
1617.91 58
1618.00 57
1618.09 57
1618.19 59
1618.28 63
1618.37 69
1618.46 75
1618.55 82
1618.65 86
1618.74 88
1618.83 85
1618.92 78
1619.01 67
1619.11 53
1619.20 38
1619.29 24
1619.38 11
1619.48 1
1619.57 0
1619.66 0
1619.75 0
1619.84 0
1619.94 0
1620.03 0
1620.12 0
1620.21 0
1620.31 0
1620.40 11
1620.49 25
1620.58 41
1620.67 57
1620.77 72
1620.86 83
1620.95 90
1621.04 93
1621.14 93
1621.23 91
1621.32 88
1621.41 84
1621.50 79
1621.60 75
1621.69 71
1621.78 66
1621.87 60
1621.97 54
1622.06 48
1622.15 43
1622.24 40
1622.33 38
1622.43 39
1622.52 41
1622.61 44
1622.70 46
1622.80 47
1622.89 45
1622.98 42
1623.07 37
1623.16 32
1623.26 27
1623.35 24
1623.44 23
1623.53 23
1623.63 24
1623.72 26
1623.81 27
1623.90 27
1624.00 26
1624.09 23
1624.18 19
1624.27 14
1624.36 10
1624.46 4
1624.55 0
1624.64 0
1624.73 0
1624.83 0
1624.92 0
1625.01 0
1625.10 0
1625.20 0
1625.29 2
1625.38 12
1625.47 23
1625.56 33
1625.66 42
1625.75 49
1625.84 54
1625.93 56
1626.03 56
1626.12 55
1626.21 52
1626.30 48
1626.40 44
1626.49 40
1626.58 38
1626.67 38
1626.77 40
1626.86 44
1626.95 49
1627.04 55
1627.13 61
1627.23 66
1627.32 69
1627.41 72
1627.50 75
1627.60 77
1627.69 78
1627.78 79
1627.87 80
1627.97 80
1628.06 80
1628.15 79
1628.24 79
1628.34 79
1628.43 81
1628.52 86
1628.61 91
1628.71 98
1628.80 104
1628.89 108
1628.98 110
1629.08 108
1629.17 102
1629.26 94
1629.35 84
1629.45 73
1629.54 64
1629.63 58
1629.72 55
1629.82 55
1629.91 59
1630.00 64
1630.09 71
1630.18 77
1630.28 83
1630.37 88
1630.46 91
1630.55 92
1630.65 91
1630.74 88
1630.83 83
1630.92 77
1631.02 71
1631.11 64
1631.20 58
1631.29 53
1631.39 50
1631.48 47
1631.57 47
1631.66 46
1631.76 46
1631.85 46
1631.94 44
1632.03 42
1632.13 40
1632.22 38
1632.31 38
1632.41 40
1632.50 44
1632.59 50
1632.68 56
1632.78 62
1632.87 67
1632.96 70
1633.05 71
1633.15 70
1633.24 69
1633.33 67
1633.42 67
1633.52 68
1633.61 70
1633.70 73
1633.79 77
1633.89 81
1633.98 82
1634.07 83
1634.16 81
1634.26 77
1634.35 73
1634.44 68
1634.53 63
1634.63 59
1634.72 56
1634.81 55
1634.90 57
1635.00 60
1635.09 65
1635.18 70
1635.27 76
1635.37 80
1635.46 83
1635.55 82
1635.65 79
1635.74 73
1635.83 66
1635.92 58
1636.02 51
1636.11 44
1636.20 39
1636.29 36
1636.39 33
1636.48 32
1636.57 31
1636.66 31
1636.76 31
1636.85 32
1636.94 33
1637.04 35
1637.13 36
1637.22 38
1637.31 40
1637.41 42
1637.50 42
1637.59 42
1637.68 41
1637.78 40
1637.87 41
1637.96 43
1638.05 47
1638.15 54
1638.24 64
1638.33 75
1638.43 87
1638.52 97
1638.61 104
1638.70 109
1638.80 111
1638.89 109
1638.98 105
1639.07 100
1639.17 94
1639.26 87
1639.35 80
1639.45 74
1639.54 68
1639.63 62
1639.72 58
1639.82 56
1639.91 55
1640.00 55
1640.09 55
1640.19 55
1640.28 54
1640.37 51
1640.47 47
1640.56 42
1640.65 38
1640.74 35
1640.84 34
1640.93 37
1641.02 41
1641.12 46
1641.21 50
1641.30 53
1641.39 53
1641.49 51
1641.58 47
1641.67 42
1641.76 37
1641.86 33
1641.95 30
1642.04 28
1642.14 26
1642.23 26
1642.32 26
1642.41 27
1642.51 29
1642.60 31
1642.69 33
1642.79 35
1642.88 35
1642.97 34
1643.06 32
1643.16 28
1643.25 24
1643.34 20
1643.44 18
1643.53 17
1643.62 16
1643.71 17
1643.81 19
1643.90 21
1643.99 26
1644.09 33
1644.18 43
1644.27 55
1644.36 70
1644.46 84
1644.55 98
1644.64 108
1644.74 115
1644.83 117
1644.92 117
1645.01 114
1645.11 111
1645.20 109
1645.29 109
1645.39 110
1645.48 113
1645.57 115
1645.66 116
1645.76 115
1645.85 112
1645.94 106
1646.04 97
1646.13 87
1646.22 77
1646.32 66
1646.41 56
1646.50 47
1646.59 40
1646.69 34
1646.78 31
1646.87 31
1646.97 33
1647.06 36
1647.15 40
1647.24 43
1647.34 45
1647.43 46
1647.52 47
1647.62 48
1647.71 51
1647.80 57
1647.90 65
1647.99 73
1648.08 81
1648.17 86
1648.27 88
1648.36 86
1648.45 81
1648.55 75
1648.64 69
1648.73 64
1648.83 61
1648.92 61
1649.01 62
1649.10 64
1649.20 66
1649.29 66
1649.38 65
1649.48 62
1649.57 59
1649.66 56
1649.76 54
1649.85 51
1649.94 48
1650.03 44
1650.13 38
1650.22 31
1650.31 22
1650.41 12
1650.50 4
1650.59 0
1650.69 0
1650.78 0
1650.87 0
1650.97 0
1651.06 0
1651.15 2
1651.24 4
1651.34 5
1651.43 5
1651.52 4
1651.62 3
1651.71 2
1651.80 2
1651.90 4
1651.99 6
1652.08 10
1652.18 14
1652.27 19
1652.36 23
1652.45 28
1652.55 32
1652.64 35
1652.73 37
1652.83 39
1652.92 41
1653.01 44
1653.11 47
1653.20 51
1653.29 56
1653.39 61
1653.48 65
1653.57 68
1653.67 69
1653.76 68
1653.85 67
1653.94 66
1654.04 66
1654.13 68
1654.22 70
1654.32 74
1654.41 76
1654.50 77
1654.60 75
1654.69 72
1654.78 67
1654.88 62
1654.97 58
1655.06 56
1655.16 56
1655.25 58
1655.34 60
1655.44 62
1655.53 65
1655.62 67
1655.71 70
1655.81 74
1655.90 81
1655.99 89
1656.09 99
1656.18 111
1656.27 124
1656.37 136
1656.46 147
1656.55 156
1656.65 163
1656.74 167
1656.83 169
1656.93 168
1657.02 165
1657.11 160
1657.21 152
1657.30 142
1657.39 131
1657.49 121
1657.58 111
1657.67 104
1657.77 98
1657.86 93
1657.95 89
1658.05 86
1658.14 83
1658.23 81
1658.33 81
1658.42 83
1658.51 86
1658.61 91
1658.70 94
1658.79 95
1658.88 93
1658.98 87
1659.07 79
1659.16 70
1659.26 61
1659.35 54
1659.44 48
1659.54 43
1659.63 39
1659.72 35
1659.82 33
1659.91 31
1660.00 31
1660.10 34
1660.19 40
1660.28 47
1660.38 56
1660.47 64
1660.56 72
1660.66 78
1660.75 83
1660.84 87
1660.94 89
1661.03 91
1661.12 92
1661.22 93
1661.31 93
1661.40 92
1661.50 91
1661.59 89
1661.68 87
1661.78 87
1661.87 88
1661.96 91
1662.06 96
1662.15 103
1662.24 112
1662.34 122
1662.43 132
1662.53 141
1662.62 149
1662.71 155
1662.81 158
1662.90 157
1662.99 152
1663.09 144
1663.18 133
1663.27 121
1663.37 109
1663.46 99
1663.55 90
1663.65 83
1663.74 77
1663.83 72
1663.93 67
1664.02 63
1664.11 61
1664.21 60
1664.30 62
1664.39 65
1664.49 69
1664.58 72
1664.67 74
1664.77 74
1664.86 72
1664.95 68
1665.05 64
1665.14 60
1665.23 58
1665.33 59
1665.42 62
1665.51 67
1665.61 75
1665.70 85
1665.80 95
1665.89 105
1665.98 113
1666.08 117
1666.17 119
1666.26 116
1666.36 111
1666.45 105
1666.54 99
1666.64 94
1666.73 92
1666.82 93
1666.92 95
1667.01 98
1667.10 100
1667.20 100
1667.29 96
1667.38 90
1667.48 81
1667.57 72
1667.67 64
1667.76 59
1667.85 58
1667.95 61
1668.04 65
1668.13 70
1668.23 74
1668.32 76
1668.41 75
1668.51 72
1668.60 67
1668.69 63
1668.79 59
1668.88 57
1668.98 57
1669.07 59
1669.16 64
1669.26 69
1669.35 76
1669.44 84
1669.54 91
1669.63 98
1669.72 104
1669.82 108
1669.91 112
1670.00 116
1670.10 120
1670.19 123
1670.29 126
1670.38 127
1670.47 125
1670.57 121
1670.66 114
1670.75 105
1670.85 94
1670.94 85
1671.03 77
1671.13 72
1671.22 71
1671.32 72
1671.41 76
1671.50 82
1671.60 87
1671.69 91
1671.78 92
1671.88 91
1671.97 87
1672.06 80
1672.16 72
1672.25 63
1672.35 55
1672.44 49
1672.53 45
1672.63 45
1672.72 48
1672.81 53
1672.91 59
1673.00 66
1673.09 73
1673.19 79
1673.28 83
1673.38 85
1673.47 86
1673.56 86
1673.66 85
1673.75 84
1673.84 82
1673.94 82
1674.03 82
1674.13 83
1674.22 85
1674.31 89
1674.41 92
1674.50 96
1674.59 99
1674.69 102
1674.78 104
1674.88 104
1674.97 103
1675.06 101
1675.16 99
1675.25 96
1675.34 94
1675.44 93
1675.53 93
1675.63 93
1675.72 93
1675.81 93
1675.91 92
1676.00 90
1676.09 89
1676.19 88
1676.28 89
1676.38 91
1676.47 93
1676.56 95
1676.66 97
1676.75 97
1676.84 96
1676.94 94
1677.03 92
1677.13 91
1677.22 91
1677.31 93
1677.41 95
1677.50 97
1677.59 98
1677.69 98
1677.78 97
1677.88 95
1677.97 92
1678.06 88
1678.16 85
1678.25 82
1678.35 79
1678.44 77
1678.53 76
1678.63 75
1678.72 73
1678.81 70
1678.91 68
1679.00 66
1679.10 66
1679.19 69
1679.28 73
1679.38 78
1679.47 83
1679.57 86
1679.66 87
1679.75 84
1679.85 80
1679.94 75
1680.03 72
1680.13 70
1680.22 71
1680.32 73
1680.41 75
1680.50 75
1680.60 72
1680.69 66
1680.79 57
1680.88 46
1680.97 34
1681.07 22
1681.16 13
1681.26 7
1681.35 3
1681.44 2
1681.54 3
1681.63 4
1681.72 5
1681.82 5
1681.91 4
1682.01 2
1682.10 0
1682.19 0
1682.29 0
1682.38 0
1682.48 0
1682.57 0
1682.66 0
1682.76 5
1682.85 13
1682.95 24
1683.04 36
1683.13 48
1683.23 58
1683.32 65
1683.42 67
1683.51 64
1683.60 58
1683.70 50
1683.79 41
1683.89 33
1683.98 28
1684.07 24
1684.17 22
1684.26 23
1684.36 25
1684.45 28
1684.54 32
1684.64 37
1684.73 43
1684.83 51
1684.92 59
1685.01 67
1685.11 74
1685.20 79
1685.30 81
1685.39 79
1685.48 74
1685.58 68
1685.67 61
1685.77 56
1685.86 53
1685.95 52
1686.05 54
1686.14 57
1686.24 60
1686.33 64
1686.42 67
1686.52 71
1686.61 76
1686.71 82
1686.80 90
1686.89 98
1686.99 105
1687.08 109
1687.18 110
1687.27 108
1687.37 101
1687.46 92
1687.55 81
1687.65 70
1687.74 60
1687.84 51
1687.93 45
1688.02 40
1688.12 38
1688.21 37
1688.31 37
1688.40 37
1688.49 38
1688.59 39
1688.68 41
1688.78 43
1688.87 45
1688.97 47
1689.06 50
1689.15 53
1689.25 56
1689.34 58
1689.44 59
1689.53 60
1689.62 62
1689.72 64
1689.81 69
1689.91 75
1690.00 82
1690.09 90
1690.19 96
1690.28 100
1690.38 101
1690.47 99
1690.57 96
1690.66 93
1690.75 92
1690.85 94
1690.94 99
1691.04 106
1691.13 114
1691.23 122
1691.32 128
1691.41 131
1691.51 130
1691.60 127
1691.70 121
1691.79 115
1691.88 108
1691.98 104
1692.07 101
1692.17 101
1692.26 104
1692.36 109
1692.45 114
1692.54 120
1692.64 124
1692.73 127
1692.83 128
1692.92 127
1693.02 126
1693.11 124
1693.20 121
1693.30 117
1693.39 113
1693.49 108
1693.58 101
1693.67 93
1693.77 84
1693.86 75
1693.96 66
1694.05 60
1694.15 55
1694.24 53
1694.33 54
1694.43 57
1694.52 63
1694.62 69
1694.71 77
1694.81 83
1694.90 89
1694.99 93
1695.09 95
1695.18 96
1695.28 96
1695.37 96
1695.47 98
1695.56 101
1695.65 104
1695.75 109
1695.84 113
1695.94 117
1696.03 120
1696.13 122
1696.22 123
1696.32 123
1696.41 122
1696.50 120
1696.60 117
1696.69 113
1696.79 108
1696.88 103
1696.98 97
1697.07 90
1697.16 82
1697.26 73
1697.35 63
1697.45 53
1697.54 44
1697.64 38
1697.73 35
1697.82 35
1697.92 38
1698.01 41
1698.11 42
1698.20 42
1698.30 38
1698.39 32
1698.49 26
1698.58 19
1698.67 15
1698.77 12
1698.86 10
1698.96 10
1699.05 9
1699.15 8
1699.24 7
1699.34 6
1699.43 7
1699.52 10
1699.62 16
1699.71 24
1699.81 34
1699.90 45
1700.00 55
1700.09 63
1700.19 68
1700.28 71
1700.37 71
1700.47 68
1700.56 66
1700.66 63
1700.75 62
1700.85 64
1700.94 67
1701.04 71
1701.13 75
1701.22 77
1701.32 78
1701.41 75
1701.51 70
1701.60 64
1701.70 59
1701.79 57
1701.89 57
1701.98 60
1702.07 65
1702.17 69
1702.26 71
1702.36 72
1702.45 70
1702.55 67
1702.64 65
1702.74 66
1702.83 70
1702.93 77
1703.02 88
1703.11 101
1703.21 116
1703.30 130
1703.40 143
1703.49 153
1703.59 158
1703.68 159
1703.78 154
1703.87 145
1703.96 132
1704.06 118
1704.15 102
1704.25 88
1704.34 75
1704.44 65
1704.53 57
1704.63 52
1704.72 50
1704.82 50
1704.91 54
1705.01 58
1705.10 64
1705.19 69
1705.29 72
1705.38 73
1705.48 72
1705.57 70
1705.67 67
1705.76 65
1705.86 63
1705.95 63
1706.05 63
1706.14 62
1706.23 60
1706.33 58
1706.42 54
1706.52 49
1706.61 45
1706.71 42
1706.80 40
1706.90 39
1706.99 38
1707.09 39
1707.18 41
1707.28 44
1707.37 47
1707.46 52
1707.56 56
1707.65 60
1707.75 64
1707.84 66
1707.94 67
1708.03 67
1708.13 67
1708.22 66
1708.32 66
1708.41 66
1708.51 67
1708.60 69
1708.70 71
1708.79 74
1708.88 77
1708.98 79
1709.07 80
1709.17 79
1709.26 76
1709.36 72
1709.45 67
1709.55 63
1709.64 60
1709.74 60
1709.83 62
1709.93 66
1710.02 71
1710.12 77
1710.21 82
1710.31 87
1710.40 90
1710.49 91
1710.59 92
1710.68 92
1710.78 89
1710.87 86
1710.97 80
1711.06 73
1711.16 64
1711.25 54
1711.35 45
1711.44 38
1711.54 32
1711.63 29
1711.73 29
1711.82 29
1711.92 31
1712.01 32
1712.11 31
1712.20 29
1712.30 27
1712.39 23
1712.48 19
1712.58 16
1712.67 12
1712.77 7
1712.86 2
1712.96 0
1713.05 0
1713.15 0
1713.24 0
1713.34 0
1713.43 8
1713.53 22
1713.62 39
1713.72 55
1713.81 68
1713.91 77
1714.00 80
1714.10 79
1714.19 76
1714.29 71
1714.38 67
1714.48 62
1714.57 58
1714.67 53
1714.76 46
1714.86 36
1714.95 24
1715.04 9
1715.14 0
1715.23 0
1715.33 0
1715.42 0
1715.52 0
1715.61 0
1715.71 0
1715.80 0
1715.90 8
1715.99 18
1716.09 27
1716.18 34
1716.28 41
1716.37 46
1716.47 50
1716.56 54
1716.66 58
1716.75 62
1716.85 66
1716.94 72
1717.04 78
1717.13 85
1717.23 91
1717.32 97
1717.42 101
1717.51 103
1717.61 104
1717.70 103
1717.80 102
1717.89 101
1717.99 102
1718.08 104
1718.18 108
1718.27 113
1718.37 119
1718.46 124
1718.56 129
1718.65 131
1718.75 131
1718.84 129
1718.94 128
1719.03 126
1719.13 124
1719.22 124
1719.32 123
1719.41 122
1719.51 119
1719.60 114
1719.70 108
1719.79 102
1719.89 96
1719.98 91
1720.08 89
1720.17 88
1720.27 90
1720.36 93
1720.46 96
1720.55 101
1720.65 106
1720.74 111
1720.84 116
1720.93 122
1721.03 129
1721.12 137
1721.22 145
1721.31 154
1721.41 162
1721.50 168
1721.60 173
1721.69 174
1721.79 171
1721.88 166
1721.98 158
1722.07 148
1722.17 138
1722.26 129
1722.36 121
1722.45 115
1722.55 109
1722.64 104
1722.74 100
1722.83 95
1722.93 91
1723.02 86
1723.12 81
1723.21 77
1723.31 72
1723.40 67
1723.50 63
1723.59 59
1723.69 56
1723.78 56
1723.88 57
1723.97 61
1724.07 66
1724.16 72
1724.26 78
1724.35 83
1724.45 88
1724.54 91
1724.64 94
1724.73 95
1724.83 95
1724.92 94
1725.02 92
1725.11 89
1725.21 87
1725.30 85
1725.40 84
1725.49 84
1725.59 83
1725.69 81
1725.78 77
1725.88 71
1725.97 63
1726.07 54
1726.16 45
1726.26 37
1726.35 31
1726.45 27
1726.54 25
1726.64 23
1726.73 23
1726.83 23
1726.92 24
1727.02 26
1727.11 28
1727.21 31
1727.30 36
1727.40 41
1727.49 47
1727.59 55
1727.68 63
1727.78 72
1727.87 81
1727.97 89
1728.06 95
1728.16 97
1728.26 96
1728.35 91
1728.45 83
1728.54 73
1728.64 63
1728.73 54
1728.83 47
1728.92 42
1729.02 39
1729.11 38
1729.21 38
1729.30 38
1729.40 40
1729.49 42
1729.59 44
1729.68 45
1729.78 46
1729.87 47
1729.97 48
1730.06 47
1730.16 47
1730.26 47
1730.35 48
1730.45 49
1730.54 51
1730.64 55
1730.73 60
1730.83 66
1730.92 73
1731.02 81
1731.11 86
1731.21 90
1731.30 90
1731.40 88
1731.49 82
1731.59 75
1731.68 68
1731.78 63
1731.88 59
1731.97 58
1732.07 56
1732.16 54
1732.26 49
1732.35 42
1732.45 31
1732.54 20
1732.64 9
1732.73 1
1732.83 0
1732.92 0
1733.02 1
1733.11 7
1733.21 16
1733.31 24
1733.40 32
1733.50 39
1733.59 45
1733.69 49
1733.78 53
1733.88 56
1733.97 57
1734.07 58
1734.16 58
1734.26 58
1734.35 58
1734.45 58
1734.55 59
1734.64 61
1734.74 63
1734.83 66
1734.93 69
1735.02 73
1735.12 77
1735.21 81
1735.31 86
1735.40 91
1735.50 94
1735.59 96
1735.69 95
1735.79 91
1735.88 85
1735.98 78
1736.07 71
1736.17 64
1736.26 59
1736.36 57
1736.45 56
1736.55 57
1736.64 59
1736.74 62
1736.84 66
1736.93 71
1737.03 77
1737.12 84
1737.22 90
1737.31 96
1737.41 100
1737.50 104
1737.60 107
1737.69 111
1737.79 116
1737.89 122
1737.98 129
1738.08 136
1738.17 141
1738.27 143
1738.36 141
1738.46 135
1738.55 126
1738.65 116
1738.75 107
1738.84 100
1738.94 96
1739.03 95
1739.13 96
1739.22 98
1739.32 101
1739.41 104
1739.51 106
1739.60 108
1739.70 109
1739.80 109
1739.89 105
1739.99 99
1740.08 88
1740.18 74
1740.27 58
1740.37 40
1740.46 24
1740.56 11
1740.66 3
1740.75 0
1740.85 1
1740.94 7
1741.04 15
1741.13 23
1741.23 30
1741.32 36
1741.42 39
1741.52 39
1741.61 38
1741.71 36
1741.80 34
1741.90 33
1741.99 33
1742.09 35
1742.19 40
1742.28 46
1742.38 54
1742.47 62
1742.57 69
1742.66 75
1742.76 79
1742.85 80
1742.95 79
1743.05 74
1743.14 67
1743.24 59
1743.33 50
1743.43 41
1743.52 35
1743.62 33
1743.72 35
1743.81 40
1743.91 47
1744.00 55
1744.10 62
1744.19 67
1744.29 71
1744.38 74
1744.48 76
1744.58 78
1744.67 80
1744.77 82
1744.86 83
1744.96 83
1745.05 82
1745.15 78
1745.25 73
1745.34 66
1745.44 59
1745.53 51
1745.63 45
1745.72 39
1745.82 34
1745.92 30
1746.01 27
1746.11 25
1746.20 25
1746.30 26
1746.39 29
1746.49 33
1746.59 37
1746.68 40
1746.78 42
1746.87 41
1746.97 38
1747.06 34
1747.16 30
1747.26 26
1747.35 23
1747.45 22
1747.54 22
1747.64 24
1747.73 25
1747.83 28
1747.93 32
1748.02 38
1748.12 45
1748.21 55
1748.31 66
1748.40 79
1748.50 93
1748.60 105
1748.69 117
1748.79 125
1748.88 131
1748.98 134
1749.08 135
1749.17 134
1749.27 133
1749.36 133
1749.46 133
1749.55 134
1749.65 136
1749.75 137
1749.84 136
1749.94 132
1750.03 127
1750.13 119
1750.23 112
1750.32 104
1750.42 98
1750.51 94
1750.61 92
1750.70 91
1750.80 90
1750.90 89
1750.99 86
1751.09 82
1751.18 75
1751.28 69
1751.38 62
1751.47 57
1751.57 55
1751.66 56
1751.76 60
1751.85 67
1751.95 76
1752.05 86
1752.14 95
1752.24 102
1752.33 105
1752.43 104
1752.53 99
1752.62 92
1752.72 83
1752.81 75
1752.91 69
1753.01 66
1753.10 66
1753.20 68
1753.29 72
1753.39 77
1753.48 81
1753.58 85
1753.68 88
1753.77 90
1753.87 92
1753.96 93
1754.06 93
1754.16 93
1754.25 91
1754.35 89
1754.44 84
1754.54 78
1754.64 72
1754.73 66
1754.83 61
1754.92 58
1755.02 57
1755.12 60
1755.21 63
1755.31 68
1755.40 71
1755.50 73
1755.60 71
1755.69 67
1755.79 59
1755.88 50
1755.98 39
1756.08 30
1756.17 22
1756.27 16
1756.36 12
1756.46 10
1756.56 11
1756.65 12
1756.75 12
1756.84 12
1756.94 11
1757.04 9
1757.13 6
1757.23 2
1757.32 0
1757.42 0
1757.52 0
1757.61 0
1757.71 0
1757.80 0
1757.90 0
1758.00 0
1758.09 2
1758.19 5
1758.28 6
1758.38 6
1758.48 5
1758.57 4
1758.67 4
1758.76 3
1758.86 2
1758.96 1
1759.05 2
1759.15 3
1759.24 6
1759.34 12
1759.44 19
1759.53 28
1759.63 37
1759.72 43
1759.82 46
1759.92 45
1760.01 41
1760.11 34
1760.20 27
1760.30 20
1760.40 14
1760.49 10
1760.59 8
1760.69 7
1760.78 6
1760.88 5
1760.97 6
1761.07 7
1761.17 10
1761.26 14
1761.36 19
1761.45 23
1761.55 28
1761.65 31
1761.74 34
1761.84 37
1761.94 41
1762.03 48
1762.13 58
1762.22 69
1762.32 81
1762.42 93
1762.51 103
1762.61 111
1762.70 116
1762.80 118
1762.90 117
1762.99 115
1763.09 111
1763.19 108
1763.28 104
1763.38 101
1763.47 100
1763.57 99
1763.67 99
1763.76 99
1763.86 101
1763.95 103
1764.05 105
1764.15 107
1764.24 108
1764.34 109
1764.44 108
1764.53 105
1764.63 102
1764.72 98
1764.82 96
1764.92 95
1765.01 96
1765.11 99
1765.21 102
1765.30 104
1765.40 105
1765.49 104
1765.59 101
1765.69 96
1765.78 92
1765.88 88
1765.98 86
1766.07 86
1766.17 89
1766.26 92
1766.36 94
1766.46 95
1766.55 92
1766.65 87
1766.75 80
1766.84 73
1766.94 69
1767.03 69
1767.13 73
1767.23 82
1767.32 93
1767.42 106
1767.52 117
1767.61 127
1767.71 133
1767.80 134
1767.90 131
1768.00 123
1768.09 112
1768.19 97
1768.29 81
1768.38 67
1768.48 54
1768.58 46
1768.67 44
1768.77 45
1768.86 51
1768.96 58
1769.06 65
1769.15 71
1769.25 75
1769.35 76
1769.44 76
1769.54 74
1769.64 73
1769.73 73
1769.83 74
1769.92 77
1770.02 82
1770.12 88
1770.21 93
1770.31 97
1770.41 98
1770.50 95
1770.60 90
1770.70 81
1770.79 70
1770.89 57
1770.98 45
1771.08 35
1771.18 27
1771.27 23
1771.37 23
1771.47 28
1771.56 36
1771.66 46
1771.76 57
1771.85 67
1771.95 74
1772.04 77
1772.14 75
1772.24 69
1772.33 59
1772.43 47
1772.53 35
1772.62 27
1772.72 22
1772.82 23
1772.91 27
1773.01 33
1773.11 38
1773.20 40
1773.30 39
1773.39 33
1773.49 25
1773.59 15
1773.68 8
1773.78 4
1773.88 4
1773.97 7
1774.07 13
1774.17 20
1774.26 26
1774.36 30
1774.46 32
1774.55 31
1774.65 28
1774.75 24
1774.84 18
1774.94 12
1775.03 6
1775.13 0
1775.23 0
1775.32 0
1775.42 0
1775.52 0
1775.61 0
1775.71 0
1775.81 0
1775.90 0
1776.00 1
1776.10 10
1776.19 21
1776.29 35
1776.39 49
1776.48 62
1776.58 72
1776.68 80
1776.77 85
1776.87 89
1776.97 90
1777.06 92
1777.16 93
1777.26 95
1777.35 98
1777.45 100
1777.54 103
1777.64 105
1777.74 108
1777.83 112
1777.93 117
1778.03 121
1778.12 124
1778.22 126
1778.32 126
1778.41 124
1778.51 121
1778.61 116
1778.70 112
1778.80 107
1778.90 102
1778.99 98
1779.09 94
1779.19 92
1779.28 91
1779.38 93
1779.48 98
1779.57 104
1779.67 110
1779.77 116
1779.86 121
1779.96 125
1780.06 128
1780.15 131
1780.25 136
1780.35 143
1780.44 150
1780.54 157
1780.64 163
1780.73 166
1780.83 168
1780.93 168
1781.02 167
1781.12 167
1781.22 169
1781.31 173
1781.41 177
1781.51 182
1781.60 185
1781.70 185
1781.80 184
1781.89 179
1781.99 173
1782.09 166
1782.18 158
1782.28 151
1782.38 143
1782.47 134
1782.57 124
1782.67 113
1782.76 101
1782.86 89
1782.96 78
1783.05 68
1783.15 60
1783.25 53
1783.34 48
1783.44 43
1783.54 38
1783.63 32
1783.73 26
1783.83 20
1783.92 14
1784.02 10
1784.12 7
1784.21 5
1784.31 4
1784.41 3
1784.50 1
1784.60 1
1784.70 0
1784.80 1
1784.89 4
1784.99 8
1785.09 15
1785.18 23
1785.28 32
1785.38 41
1785.47 48
1785.57 54
1785.67 59
1785.76 62
1785.86 65
1785.96 67
1786.05 70
1786.15 72
1786.25 74
1786.34 75
1786.44 75
1786.54 74
1786.63 73
1786.73 70
1786.83 67
1786.92 64
1787.02 61
1787.12 59
1787.22 58
1787.31 57
1787.41 57
1787.51 56
1787.60 55
1787.70 55
1787.80 54
1787.89 56
1787.99 59
1788.09 64
1788.18 72
1788.28 80
1788.38 87
1788.47 93
1788.57 95
1788.67 94
1788.76 89
1788.86 81
1788.96 71
1789.06 61
1789.15 51
1789.25 42
1789.35 34
1789.44 28
1789.54 23
1789.64 19
1789.73 16
1789.83 13
1789.93 11
1790.02 10
1790.12 11
1790.22 14
1790.32 20
1790.41 29
1790.51 39
1790.61 51
1790.70 62
1790.80 72
1790.90 81
1790.99 87
1791.09 91
1791.19 93
1791.28 94
1791.38 93
1791.48 91
1791.58 86
1791.67 80
1791.77 73
1791.87 65
1791.96 59
1792.06 55
1792.16 55
1792.25 56
1792.35 58
1792.45 60
1792.54 59
1792.64 56
1792.74 51
1792.84 46
1792.93 41
1793.03 39
1793.13 42
1793.22 49
1793.32 60
1793.42 73
1793.51 87
1793.61 98
1793.71 107
1793.81 111
1793.90 112
1794.00 109
1794.10 104
1794.19 98
1794.29 92
1794.39 88
1794.48 84
1794.58 83
1794.68 82
1794.78 83
1794.87 86
1794.97 91
1795.07 98
1795.16 105
1795.26 113
1795.36 120
1795.46 125
1795.55 127
1795.65 126
1795.75 124
1795.84 120
1795.94 116
1796.04 112
1796.13 109
1796.23 105
1796.33 101
1796.43 95
1796.52 89
1796.62 82
1796.72 75
1796.81 69
1796.91 64
1797.01 61
1797.11 60
1797.20 60
1797.30 62
1797.40 64
1797.49 67
1797.59 69
1797.69 70
1797.79 69
1797.88 66
1797.98 62
1798.08 57
1798.17 52
1798.27 49
1798.37 47
1798.47 48
1798.56 51
1798.66 56
1798.76 61
1798.85 66
1798.95 68
1799.05 66
1799.15 61
1799.24 53
1799.34 44
1799.44 34
1799.53 28
1799.63 25
1799.73 27
1799.83 34
1799.92 45
1800.02 57
1800.12 69
1800.21 78
1800.31 85
1800.41 87
1800.51 86
1800.60 82
1800.70 76
1800.80 68
1800.89 60
1800.99 52
1801.09 45
1801.19 38
1801.28 32
1801.38 27
1801.48 24
1801.58 21
1801.67 21
1801.77 21
1801.87 22
1801.96 24
1802.06 26
1802.16 28
1802.26 31
1802.35 32
1802.45 33
1802.55 34
1802.64 33
1802.74 32
1802.84 30
1802.94 27
1803.03 25
1803.13 23
1803.23 20
1803.33 16
1803.42 10
1803.52 4
1803.62 0
1803.71 0
1803.81 0
1803.91 0
1804.01 0
1804.10 0
1804.20 0
1804.30 1
1804.40 16
1804.49 30
1804.59 41
1804.69 48
1804.78 51
1804.88 52
1804.98 51
1805.08 51
1805.17 53
1805.27 57
1805.37 63
1805.47 70
1805.56 76
1805.66 82
1805.76 87
1805.86 90
1805.95 92
1806.05 94
1806.15 95
1806.24 93
1806.34 90
1806.44 85
1806.54 78
1806.63 69
1806.73 59
1806.83 50
1806.93 43
1807.02 38
1807.12 36
1807.22 37
1807.32 41
1807.41 46
1807.51 54
1807.61 63
1807.71 73
1807.80 83
1807.90 94
1808.00 105
1808.09 115
1808.19 123
1808.29 128
1808.39 131
1808.48 132
1808.58 131
1808.68 127
1808.78 123
1808.87 118
1808.97 113
1809.07 107
1809.17 100
1809.26 92
1809.36 83
1809.46 74
1809.56 65
1809.65 56
1809.75 50
1809.85 47
1809.95 45
1810.04 46
1810.14 47
1810.24 48
1810.34 49
1810.43 49
1810.53 50
1810.63 51
1810.73 55
1810.82 59
1810.92 65
1811.02 70
1811.12 74
1811.21 75
1811.31 72
1811.41 67
1811.51 60
1811.60 51
1811.70 43
1811.80 36
1811.90 31
1811.99 26
1812.09 22
1812.19 18
1812.29 15
1812.38 13
1812.48 11
1812.58 10
1812.68 10
1812.77 11
1812.87 12
1812.97 13
1813.07 13
1813.16 13
1813.26 15
1813.36 18
1813.46 22
1813.55 28
1813.65 36
1813.75 42
1813.85 47
1813.94 48
1814.04 46
1814.14 41
1814.24 34
1814.33 27
1814.43 20
1814.53 16
1814.63 15
1814.72 15
1814.82 18
1814.92 21
1815.02 24
1815.11 28
1815.21 32
1815.31 35
1815.41 39
1815.50 42
1815.60 45
1815.70 47
1815.80 49
1815.89 50
1815.99 50
1816.09 51
1816.19 52
1816.29 55
1816.38 58
1816.48 62
1816.58 67
1816.68 71
1816.77 76
1816.87 81
1816.97 87
1817.07 94
1817.16 101
1817.26 109
1817.36 115
1817.46 119
1817.55 120
1817.65 116
1817.75 108
1817.85 99
1817.95 88
1818.04 78
1818.14 69
1818.24 64
1818.34 61
1818.43 60
1818.53 61
1818.63 64
1818.73 66
1818.82 68
1818.92 69
1819.02 69
1819.12 68
1819.22 65
1819.31 61
1819.41 55
1819.51 49
1819.61 41
1819.70 33
1819.80 25
1819.90 18
1820.00 12
1820.09 7
1820.19 6
1820.29 8
1820.39 13
1820.49 21
1820.58 30
1820.68 39
1820.78 47
1820.88 54
1820.97 59
1821.07 63
1821.17 67
1821.27 69
1821.37 71
1821.46 69
1821.56 65
1821.66 57
1821.76 45
1821.85 30
1821.95 13
1822.05 0
1822.15 0
1822.25 0
1822.34 0
1822.44 0
1822.54 0
1822.64 0
1822.73 0
1822.83 8
1822.93 21
1823.03 30
1823.13 35
1823.22 36
1823.32 33
1823.42 28
1823.52 23
1823.61 19
1823.71 17
1823.81 18
1823.91 20
1824.01 21
1824.10 22
1824.20 21
1824.30 19
1824.40 16
1824.49 13
1824.59 11
1824.69 11
1824.79 14
1824.89 19
1824.98 27
1825.08 37
1825.18 50
1825.28 65
1825.38 80
1825.47 94
1825.57 107
1825.67 116
1825.77 121
1825.86 120
1825.96 116
1826.06 107
1826.16 96
1826.26 83
1826.35 70
1826.45 59
1826.55 49
1826.65 42
1826.75 38
1826.84 38
1826.94 43
1827.04 52
1827.14 64
1827.24 77
1827.33 91
1827.43 102
1827.53 110
1827.63 114
1827.72 113
1827.82 107
1827.92 99
1828.02 89
1828.12 79
1828.21 70
1828.31 65
1828.41 62
1828.51 63
1828.61 66
1828.70 71
1828.80 78
1828.90 85
1829.00 91
1829.10 98
1829.19 103
1829.29 107
1829.39 110
1829.49 110
1829.59 107
1829.68 101
1829.78 93
1829.88 84
1829.98 75
1830.08 67
1830.17 62
1830.27 60
1830.37 59
1830.47 61
1830.57 63
1830.66 64
1830.76 65
1830.86 65
1830.96 63
1831.06 61
1831.15 57
1831.25 52
1831.35 47
1831.45 42
1831.55 36
1831.64 31
1831.74 27
1831.84 25
1831.94 26
1832.04 30
1832.13 37
1832.23 46
1832.33 56
1832.43 65
1832.53 72
1832.62 76
1832.72 75
1832.82 73
1832.92 69
1833.02 67
1833.11 67
1833.21 71
1833.31 78
1833.41 86
1833.51 94
1833.60 99
1833.70 102
1833.80 103
1833.90 103
1834.00 102
1834.10 103
1834.19 106
1834.29 111
1834.39 116
1834.49 120
1834.59 123
1834.68 124
1834.78 122
1834.88 117
1834.98 112
1835.08 107
1835.17 102
1835.27 99
1835.37 98
1835.47 97
1835.57 96
1835.67 94
1835.76 91
1835.86 87
1835.96 80
1836.06 73
1836.16 66
1836.25 60
1836.35 55
1836.45 52
1836.55 50
1836.65 50
1836.74 51
1836.84 52
1836.94 54
1837.04 57
1837.14 60
1837.24 62
1837.33 65
1837.43 66
1837.53 65
1837.63 61
1837.73 55
1837.82 46
1837.92 35
1838.02 24
1838.12 13
1838.22 5
1838.32 0
1838.41 0
1838.51 0
1838.61 4
1838.71 12
1838.81 23
1838.91 33
1839.00 42
1839.10 49
1839.20 52
1839.30 52
1839.40 49
1839.49 45
1839.59 41
1839.69 37
1839.79 35
1839.89 33
1839.99 31
1840.08 28
1840.18 24
1840.28 20
1840.38 15
1840.48 10
1840.58 5
1840.67 1
1840.77 0
1840.87 0
1840.97 0
1841.07 0
1841.17 0
1841.26 0
1841.36 0
1841.46 0
1841.56 5
1841.66 12
1841.75 20
1841.85 26
1841.95 31
1842.05 35
1842.15 36
1842.25 35
1842.34 32
1842.44 26
1842.54 20
1842.64 13
1842.74 9
1842.84 6
1842.93 7
1843.03 12
1843.13 18
1843.23 25
1843.33 32
1843.43 37
1843.52 41
1843.62 45
1843.72 48
1843.82 52
1843.92 57
1844.02 65
1844.11 74
1844.21 82
1844.31 90
1844.41 94
1844.51 94
1844.61 90
1844.71 82
1844.80 71
1844.90 60
1845.00 51
1845.10 45
1845.20 44
1845.30 47
1845.39 54
1845.49 64
1845.59 73
1845.69 80
1845.79 85
1845.89 87
1845.98 87
1846.08 86
1846.18 86
1846.28 87
1846.38 91
1846.48 97
1846.57 104
1846.67 112
1846.77 118
1846.87 124
1846.97 129
1847.07 134
1847.17 139
1847.26 143
1847.36 148
1847.46 152
1847.56 153
1847.66 151
1847.76 145
1847.85 135
1847.95 122
1848.05 109
1848.15 98
1848.25 89
1848.35 86
1848.45 88
1848.54 94
1848.64 102
1848.74 109
1848.84 115
1848.94 117
1849.04 115
1849.13 109
1849.23 100
1849.33 90
1849.43 81
1849.53 73
1849.63 68
1849.73 65
1849.82 66
1849.92 69
1850.02 74
1850.12 80
1850.22 86
1850.32 91
1850.42 94
1850.51 95
1850.61 95
1850.71 92
1850.81 88
1850.91 82
1851.01 75
1851.11 68
1851.20 61
1851.30 54
1851.40 50
1851.50 49
1851.60 51
1851.70 57
1851.80 64
1851.89 73
1851.99 81
1852.09 87
1852.19 89
1852.29 87
1852.39 82
1852.49 74
1852.58 65
1852.68 56
1852.78 48
1852.88 41
1852.98 37
1853.08 34
1853.18 33
1853.27 33
1853.37 36
1853.47 41
1853.57 48
1853.67 57
1853.77 67
1853.87 76
1853.96 84
1854.06 90
1854.16 94
1854.26 94
1854.36 94
1854.46 92
1854.56 91
1854.65 91
1854.75 93
1854.85 97
1854.95 101
1855.05 106
1855.15 110
1855.25 112
1855.35 112
1855.44 111
1855.54 110
1855.64 108
1855.74 107
1855.84 107
1855.94 108
1856.04 110
1856.13 111
1856.23 112
1856.33 110
1856.43 107
1856.53 101
1856.63 94
1856.73 85
1856.83 77
1856.92 68
1857.02 60
1857.12 53
1857.22 47
1857.32 43
1857.42 41
1857.52 41
1857.62 45
1857.71 50
1857.81 57
1857.91 65
1858.01 73
1858.11 80
1858.21 85
1858.31 90
1858.41 93
1858.50 95
1858.60 95
1858.70 93
1858.80 90
1858.90 86
1859.00 84
1859.10 84
1859.20 87
1859.29 93
1859.39 102
1859.49 113
1859.59 124
1859.69 134
1859.79 143
1859.89 148
1859.99 152
1860.08 152
1860.18 151
1860.28 147
1860.38 141
1860.48 134
1860.58 125
1860.68 116
1860.78 107
1860.87 99
1860.97 94
1861.07 92
1861.17 91
1861.27 92
1861.37 93
1861.47 94
1861.57 93
1861.67 91
1861.76 88
1861.86 85
1861.96 83
1862.06 81
1862.16 81
1862.26 81
1862.36 81
1862.46 80
1862.55 80
1862.65 79
1862.75 79
1862.85 81
1862.95 82
1863.05 84
1863.15 86
1863.25 86
1863.35 83
1863.44 78
1863.54 70
1863.64 61
1863.74 49
1863.84 37
1863.94 25
1864.04 13
1864.14 4
1864.24 0
1864.33 0
1864.43 0
1864.53 0
1864.63 0
1864.73 0
1864.83 0
1864.93 0
1865.03 0
1865.13 0
1865.23 2
1865.32 9
1865.42 19
1865.52 32
1865.62 46
1865.72 60
1865.82 73
1865.92 84
1866.02 93
1866.12 99
1866.21 105
1866.31 110
1866.41 115
1866.51 122
1866.61 130
1866.71 139
1866.81 148
1866.91 157
1867.01 162
1867.11 165
1867.20 163
1867.30 157
1867.40 148
1867.50 136
1867.60 123
1867.70 110
1867.80 98
1867.90 88
1868.00 80
1868.10 74
1868.19 69
1868.29 66
1868.39 62
1868.49 58
1868.59 54
1868.69 49
1868.79 45
1868.89 41
1868.99 40
1869.09 40
1869.18 44
1869.28 50
1869.38 57
1869.48 65
1869.58 72
1869.68 77
1869.78 81
1869.88 83
1869.98 84
1870.08 85
1870.17 86
1870.27 87
1870.37 87
1870.47 87
1870.57 86
1870.67 83
1870.77 80
1870.87 76
1870.97 72
1871.07 70
1871.17 68
1871.26 68
1871.36 68
1871.46 68
1871.56 67
1871.66 66
1871.76 63
1871.86 59
1871.96 54
1872.06 48
1872.16 41
1872.26 34
1872.35 26
1872.45 19
1872.55 14
1872.65 12
1872.75 12
1872.85 14
1872.95 19
1873.05 24
1873.15 29
1873.25 33
1873.35 35
1873.44 35
1873.54 34
1873.64 32
1873.74 30
1873.84 30
1873.94 32
1874.04 37
1874.14 44
1874.24 53
1874.34 62
1874.44 71
1874.54 79
1874.63 83
1874.73 84
1874.83 83
1874.93 79
1875.03 74
1875.13 69
1875.23 65
1875.33 63
1875.43 62
1875.53 63
1875.63 66
1875.73 68
1875.83 71
1875.92 73
1876.02 73
1876.12 71
1876.22 68
1876.32 63
1876.42 57
1876.52 50
1876.62 43
1876.72 37
1876.82 31
1876.92 28
1877.02 27
1877.12 28
1877.21 33
1877.31 41
1877.41 51
1877.51 62
1877.61 73
1877.71 82
1877.81 88
1877.91 92
1878.01 92
1878.11 90
1878.21 87
1878.31 83
1878.41 79
1878.50 75
1878.60 72
1878.70 68
1878.80 65
1878.90 62
1879.00 60
1879.10 59
1879.20 57
1879.30 56
1879.40 54
1879.50 52
1879.60 49
1879.70 46
1879.80 43
1879.89 39
1879.99 37
1880.09 35
1880.19 34
1880.29 34
1880.39 34
1880.49 35
1880.59 35
1880.69 35
1880.79 32
1880.89 28
1880.99 22
1881.09 14
1881.19 4
1881.29 0
1881.38 0
1881.48 0
1881.58 0
1881.68 0
1881.78 0
1881.88 8
1881.98 23
1882.08 40
1882.18 56
1882.28 68
1882.38 77
1882.48 81
1882.58 82
1882.68 79
1882.78 74
1882.88 70
1882.97 65
1883.07 62
1883.17 59
1883.27 57
1883.37 54
1883.47 52
1883.57 49
1883.67 46
1883.77 44
1883.87 43
1883.97 44
1884.07 45
1884.17 46
1884.27 47
1884.37 48
1884.47 47
1884.57 45
1884.67 43
1884.76 42
1884.86 42
1884.96 44
1885.06 49
1885.16 55
1885.26 62
1885.36 70
1885.46 76
1885.56 80
1885.66 82
1885.76 81
1885.86 79
1885.96 74
1886.06 68
1886.16 61
1886.26 54
1886.36 46
1886.46 39
1886.55 32
1886.65 27
1886.75 23
1886.85 21
1886.95 20
1887.05 21
1887.15 22
1887.25 23
1887.35 24
1887.45 25
1887.55 25
1887.65 24
1887.75 23
1887.85 22
1887.95 20
1888.05 18
1888.15 16
1888.25 14
1888.35 12
1888.45 10
1888.55 9
1888.64 8
1888.74 8
1888.84 9
1888.94 10
1889.04 9
1889.14 8
1889.24 6
1889.34 2
1889.44 0
1889.54 0
1889.64 0
1889.74 0
1889.84 1
1889.94 3
1890.04 4
1890.14 4
1890.24 2
1890.34 0
1890.44 0
1890.54 0
1890.64 0
1890.74 0
1890.84 2
1890.94 7
1891.03 11
1891.13 15
1891.23 18
1891.33 19
1891.43 19
1891.53 18
1891.63 17
1891.73 16
1891.83 17
1891.93 19
1892.03 22
1892.13 26
1892.23 30
1892.33 35
1892.43 39
1892.53 44
1892.63 49
1892.73 56
1892.83 63
1892.93 71
1893.03 80
1893.13 87
1893.23 92
1893.33 93
1893.43 91
1893.53 87
1893.63 80
1893.73 71
1893.82 63
1893.92 56
1894.02 51
1894.12 48
1894.22 47
1894.32 48
1894.42 50
1894.52 52
1894.62 54
1894.72 54
1894.82 52
1894.92 50
1895.02 47
1895.12 44
1895.22 42
1895.32 42
1895.42 45
1895.52 50
1895.62 56
1895.72 63
1895.82 69
1895.92 76
1896.02 82
1896.12 89
1896.22 95
1896.32 102
1896.42 107
1896.52 111
1896.62 112
1896.72 110
1896.82 105
1896.92 97
1897.02 89
1897.12 81
1897.22 75
1897.32 72
1897.42 71
1897.51 72
1897.61 74
1897.71 76
1897.81 77
1897.91 75
1898.01 73
1898.11 70
1898.21 67
1898.31 65
1898.41 65
1898.51 66
1898.61 67
1898.71 68
1898.81 67
1898.91 66
1899.01 64
1899.11 62
1899.21 60
1899.31 59
1899.41 58
1899.51 58
1899.61 58
1899.71 56
1899.81 53
1899.91 49
1900.01 45
1900.11 40
1900.21 37
1900.31 34
1900.41 33
1900.51 33
1900.61 33
1900.71 33
1900.81 33
1900.91 32
1901.01 31
1901.11 29
1901.21 28
1901.31 27
1901.41 26
1901.51 25
1901.61 24
1901.71 23
1901.81 22
1901.91 21
1902.01 21
1902.11 22
1902.21 25
1902.31 30
1902.41 36
1902.51 43
1902.61 49
1902.71 55
1902.81 59
1902.91 61
1903.01 62
1903.11 61
1903.21 60
1903.31 60
1903.41 61
1903.51 62
1903.61 64
1903.71 66
1903.81 67
1903.91 68
1904.01 67
1904.11 66
1904.21 65
1904.31 63
1904.41 62
1904.51 61
1904.61 60
1904.71 60
1904.81 61
1904.91 62
1905.01 64
1905.11 66
1905.21 67
1905.31 67
1905.41 65
1905.51 62
1905.61 57
1905.71 50
1905.81 42
1905.91 34
1906.01 27
1906.11 21
1906.21 16
1906.31 14
1906.41 13
1906.51 15
1906.61 19
1906.71 25
1906.81 31
1906.91 36
1907.01 41
1907.11 43
1907.21 44
1907.31 45
1907.41 45
1907.51 46
1907.61 48
1907.71 51
1907.81 53
1907.91 56
1908.01 58
1908.11 60
1908.21 62
1908.31 65
1908.41 68
1908.51 72
1908.61 76
1908.71 78
1908.81 79
1908.91 78
1909.01 75
1909.11 71
1909.21 68
1909.31 65
1909.41 63
1909.51 61
1909.61 59
1909.71 56
1909.81 53
1909.91 49
1910.01 45
1910.11 41
1910.21 40
1910.31 38
1910.41 36
1910.51 33
1910.61 28
1910.71 21
1910.81 13
1910.91 6
1911.01 1
1911.11 0
1911.21 1
1911.31 7
1911.41 14
1911.51 21
1911.61 28
1911.71 35
1911.81 40
1911.91 46
1912.01 51
1912.11 57
1912.21 62
1912.31 68
1912.41 72
1912.51 75
1912.61 77
1912.71 78
1912.81 77
1912.91 75
1913.01 70
1913.11 64
1913.21 55
1913.31 43
1913.41 31
1913.51 20
1913.61 9
1913.71 2
1913.81 0
1913.91 0
1914.01 0
1914.11 0
1914.21 1
1914.32 3
1914.42 4
1914.52 4
1914.62 3
1914.72 1
1914.82 0
1914.92 0
1915.02 0
1915.12 0
1915.22 0
1915.32 2
1915.42 5
1915.52 9
1915.62 15
1915.72 21
1915.82 29
1915.92 39
1916.02 50
1916.12 63
1916.22 76
1916.32 89
1916.42 101
1916.52 110
1916.62 116
1916.72 119
1916.82 118
1916.92 114
1917.02 108
1917.12 102
1917.22 96
1917.32 92
1917.42 89
1917.52 87
1917.62 86
1917.72 86
1917.82 88
1917.92 90
1918.03 93
1918.13 97
1918.23 100
1918.33 102
1918.43 102
1918.53 99
1918.63 93
1918.73 85
1918.83 76
1918.93 67
1919.03 59
1919.13 53
1919.23 50
1919.33 48
1919.43 47
1919.53 46
1919.63 41
1919.73 34
1919.83 23
1919.93 10
1920.03 0
1920.13 0
1920.23 0
1920.33 0
1920.43 0
1920.53 0
1920.63 0
1920.73 0
1920.84 1
1920.94 8
1921.04 15
1921.14 24
1921.24 34
1921.34 44
1921.44 54
1921.54 62
1921.64 68
1921.74 71
1921.84 71
1921.94 70
1922.04 68
1922.14 66
1922.24 63
1922.34 61
1922.44 58
1922.54 55
1922.64 53
1922.74 51
1922.84 50
1922.94 50
1923.04 50
1923.14 50
1923.25 51
1923.35 50
1923.45 48
1923.55 46
1923.65 42
1923.75 37
1923.85 32
1923.95 26
1924.05 21
1924.15 17
1924.25 14
1924.35 12
1924.45 13
1924.55 14
1924.65 16
1924.75 17
1924.85 18
1924.95 19
1925.05 20
1925.15 21
1925.25 23
1925.36 27
1925.46 31
1925.56 37
1925.66 43
1925.76 48
1925.86 52
1925.96 54
1926.06 54
1926.16 52
1926.26 49
1926.36 46
1926.46 44
1926.56 44
1926.66 46
1926.76 50
1926.86 56
1926.96 62
1927.06 67
1927.17 70
1927.27 70
1927.37 69
1927.47 67
1927.57 64
1927.67 62
1927.77 61
1927.87 61
1927.97 62
1928.07 63
1928.17 64
1928.27 64
1928.37 63
1928.47 61
1928.57 58
1928.67 55
1928.77 51
1928.87 47
1928.98 44
1929.08 42
1929.18 42
1929.28 45
1929.38 51
1929.48 59
1929.58 70
1929.68 80
1929.78 90
1929.88 97
1929.98 100
1930.08 99
1930.18 94
1930.28 87
1930.38 80
1930.48 75
1930.59 72
1930.69 71
1930.79 72
1930.89 73
1930.99 74
1931.09 74
1931.19 73
1931.29 70
1931.39 68
1931.49 66
1931.59 65
1931.69 67
1931.79 71
1931.89 77
1931.99 84
1932.10 91
1932.20 96
1932.30 100
1932.40 101
1932.50 99
1932.60 95
1932.70 89
1932.80 81
1932.90 72
1933.00 64
1933.10 56
1933.20 48
1933.30 42
1933.40 36
1933.51 32
1933.61 27
1933.71 24
1933.81 22
1933.91 21
1934.01 23
1934.11 27
1934.21 33
1934.31 40
1934.41 47
1934.51 54
1934.61 60
1934.71 64
1934.82 67
1934.92 67
1935.02 66
1935.12 63
1935.22 60
1935.32 58
1935.42 55
1935.52 54
1935.62 53
1935.72 54
1935.82 55
1935.92 56
1936.02 59
1936.13 62
1936.23 64
1936.33 66
1936.43 67
1936.53 67
1936.63 66
1936.73 64
1936.83 61
1936.93 58
1937.03 55
1937.13 53
1937.23 52
1937.33 54
1937.44 59
1937.54 69
1937.64 83
1937.74 102
1937.84 123
1937.94 144
1938.04 164
1938.14 180
1938.24 190
1938.34 194
1938.44 194
1938.54 191
1938.65 187
1938.75 183
1938.85 182
1938.95 181
1939.05 182
1939.15 182
1939.25 181
1939.35 178
1939.45 173
1939.55 168
1939.65 163
1939.76 157
1939.86 152
1939.96 148
1940.06 143
1940.16 139
1940.26 133
1940.36 127
1940.46 120
1940.56 113
1940.66 106
1940.76 99
1940.87 93
1940.97 89
1941.07 87
1941.17 88
1941.27 90
1941.37 94
1941.47 98
1941.57 102
1941.67 104
1941.77 106
1941.87 107
1941.98 106
1942.08 105
1942.18 102
1942.28 99
1942.38 94
1942.48 89
1942.58 85
1942.68 82
1942.78 82
1942.88 84
1942.99 90
1943.09 97
1943.19 106
1943.29 114
1943.39 120
1943.49 123
1943.59 123
1943.69 119
1943.79 113
1943.89 106
1943.99 101
1944.10 97
1944.20 97
1944.30 100
1944.40 104
1944.50 108
1944.60 111
1944.70 111
1944.80 109
1944.90 105
1945.00 100
1945.11 96
1945.21 93
1945.31 89
1945.41 85
1945.51 82
1945.61 78
1945.71 74
1945.81 71
1945.91 70
1946.02 71
1946.12 72
1946.22 73
1946.32 72
1946.42 69
1946.52 64
1946.62 56
1946.72 47
1946.82 39
1946.92 32
1947.03 27
1947.13 24
1947.23 24
1947.33 26
1947.43 30
1947.53 35
1947.63 41
1947.73 48
1947.83 54
1947.94 59
1948.04 63
1948.14 65
1948.24 67
1948.34 69
1948.44 71
1948.54 74
1948.64 77
1948.74 81
1948.85 85
1948.95 88
1949.05 90
1949.15 92
1949.25 92
1949.35 92
1949.45 90
1949.55 88
1949.65 86
1949.76 85
1949.86 86
1949.96 87
1950.06 90
1950.16 93
1950.26 95
1950.36 95
1950.46 92
1950.57 86
1950.67 76
1950.77 64
1950.87 50
1950.97 38
1951.07 27
1951.17 19
1951.27 14
1951.37 10
1951.48 8
1951.58 6
1951.68 4
1951.78 1
1951.88 0
1951.98 0
1952.08 0
1952.18 0
1952.29 0
1952.39 0
1952.49 0
1952.59 0
1952.69 3
1952.79 9
1952.89 16
1952.99 24
1953.10 32
1953.20 40
1953.30 47
1953.40 51
1953.50 54
1953.60 54
1953.70 52
1953.80 50
1953.91 47
1954.01 45
1954.11 44
1954.21 44
1954.31 45
1954.41 47
1954.51 48
1954.61 50
1954.72 51
1954.82 52
1954.92 52
1955.02 52
1955.12 52
1955.22 52
1955.32 52
1955.42 52
1955.53 52
1955.63 51
1955.73 50
1955.83 48
1955.93 45
1956.03 42
1956.13 40
1956.23 38
1956.34 37
1956.44 38
1956.54 40
1956.64 44
1956.74 48
1956.84 53
1956.94 57
1957.05 60
1957.15 61
1957.25 62
1957.35 62
1957.45 62
1957.55 62
1957.65 65
1957.75 69
1957.86 75
1957.96 83
1958.06 90
1958.16 96
1958.26 100
1958.36 102
1958.46 100
1958.57 95
1958.67 89
1958.77 82
1958.87 75
1958.97 70
1959.07 66
1959.17 65
1959.28 65
1959.38 68
1959.48 72
1959.58 76
1959.68 79
1959.78 82
1959.88 82
1959.99 82
1960.09 81
1960.19 80
1960.29 80
1960.39 80
1960.49 80
1960.59 80
1960.70 79
1960.80 76
1960.90 73
1961.00 69
1961.10 66
1961.20 63
1961.30 61
1961.41 60
1961.51 60
1961.61 60
1961.71 61
1961.81 62
1961.91 62
1962.01 63
1962.12 65
1962.22 66
1962.32 66
1962.42 66
1962.52 66
1962.62 64
1962.72 63
1962.83 62
1962.93 62
1963.03 64
1963.13 68
1963.23 75
1963.33 83
1963.43 91
1963.54 99
1963.64 104
1963.74 105
1963.84 103
1963.94 98
1964.04 90
1964.15 81
1964.25 73
1964.35 65
1964.45 60
1964.55 55
1964.65 51
1964.75 47
1964.86 43
1964.96 39
1965.06 35
1965.16 33
1965.26 33
1965.36 34
1965.47 37
1965.57 40
1965.67 44
1965.77 47
1965.87 49
1965.97 49
1966.07 46
1966.18 42
1966.28 36
1966.38 29
1966.48 23
1966.58 18
1966.68 13
1966.79 10
1966.89 8
1966.99 6
1967.09 5
1967.19 4
1967.29 4
1967.40 4
1967.50 5
1967.60 5
1967.70 4
1967.80 2
1967.90 0
1968.00 0
1968.11 0
1968.21 0
1968.31 0
1968.41 0
1968.51 4
1968.61 16
1968.72 29
1968.82 42
1968.92 55
1969.02 65
1969.12 71
1969.22 75
1969.33 75
1969.43 73
1969.53 70
1969.63 66
1969.73 61
1969.83 58
1969.94 54
1970.04 51
1970.14 49
1970.24 46
1970.34 44
1970.44 41
1970.55 38
1970.65 36
1970.75 34
1970.85 35
1970.95 36
1971.05 39
1971.16 42
1971.26 45
1971.36 49
1971.46 53
1971.56 58
1971.67 64
1971.77 71
1971.87 79
1971.97 87
1972.07 93
1972.17 98
1972.28 103
1972.38 106
1972.48 109
1972.58 112
1972.68 116
1972.78 121
1972.89 125
1972.99 128
1973.09 130
1973.19 130
1973.29 128
1973.39 125
1973.50 120
1973.60 115
1973.70 109
1973.80 104
1973.90 100
1974.01 97
1974.11 96
1974.21 97
1974.31 100
1974.41 106
1974.51 113
1974.62 120
1974.72 127
1974.82 133
1974.92 137
1975.02 140
1975.12 140
1975.23 138
1975.33 136
1975.43 132
1975.53 127
1975.63 122
1975.74 116
1975.84 112
1975.94 107
1976.04 104
1976.14 100
1976.24 98
1976.35 95
1976.45 91
1976.55 86
1976.65 81
1976.75 75
1976.86 71
1976.96 70
1977.06 71
1977.16 76
1977.26 84
1977.37 93
1977.47 102
1977.57 109
1977.67 113
1977.77 115
1977.87 115
1977.98 114
1978.08 113
1978.18 112
1978.28 113
1978.38 115
1978.49 119
1978.59 122
1978.69 125
1978.79 127
1978.89 127
1979.00 126
1979.10 123
1979.20 118
1979.30 113
1979.40 108
1979.50 104
1979.61 100
1979.71 98
1979.81 96
1979.91 95
1980.01 93
1980.12 91
1980.22 89
1980.32 86
1980.42 83
1980.52 80
1980.63 77
1980.73 74
1980.83 72
1980.93 70
1981.03 71
1981.14 73
1981.24 76
1981.34 80
1981.44 85
1981.54 90
1981.65 93
1981.75 94
1981.85 91
1981.95 86
1982.05 79
1982.16 70
1982.26 62
1982.36 55
1982.46 51
1982.56 50
1982.67 51
1982.77 55
1982.87 58
1982.97 62
1983.07 64
1983.18 65
1983.28 64
1983.38 63
1983.48 63
1983.58 64
1983.69 67
1983.79 71
1983.89 75
1983.99 80
1984.09 84
1984.20 86
1984.30 85
1984.40 80
1984.50 73
1984.60 63
1984.71 52
1984.81 42
1984.91 35
1985.01 31
1985.11 31
1985.22 34
1985.32 40
1985.42 47
1985.52 54
1985.62 60
1985.73 65
1985.83 68
1985.93 71
1986.03 74
1986.13 77
1986.24 80
1986.34 83
1986.44 86
1986.54 88
1986.65 90
1986.75 90
1986.85 89
1986.95 86
1987.05 81
1987.16 75
1987.26 69
1987.36 63
1987.46 58
1987.56 56
1987.67 57
1987.77 61
1987.87 68
1987.97 78
1988.08 90
1988.18 101
1988.28 111
1988.38 118
1988.48 120
1988.59 116
1988.69 109
1988.79 97
1988.89 84
1988.99 71
1989.10 60
1989.20 51
1989.30 45
1989.40 41
1989.51 40
1989.61 41
1989.71 42
1989.81 45
1989.91 49
1990.02 53
1990.12 58
1990.22 61
1990.32 64
1990.42 64
1990.53 62
1990.63 58
1990.73 50
1990.83 42
1990.94 32
1991.04 23
1991.14 16
1991.24 12
1991.34 11
1991.45 13
1991.55 17
1991.65 22
1991.75 27
1991.86 30
1991.96 33
1992.06 34
1992.16 35
1992.26 36
1992.37 39
1992.47 42
1992.57 45
1992.67 47
1992.78 49
1992.88 48
1992.98 45
1993.08 42
1993.19 38
1993.29 36
1993.39 36
1993.49 39
1993.59 45
1993.70 54
1993.80 64
1993.90 75
1994.00 86
1994.11 96
1994.21 105
1994.31 112
1994.41 118
1994.51 122
1994.62 125
1994.72 126
1994.82 127
1994.92 127
1995.03 125
1995.13 123
1995.23 119
1995.33 113
1995.44 107
1995.54 100
1995.64 94
1995.74 88
1995.85 84
1995.95 83
1996.05 85
1996.15 88
1996.25 91
1996.36 93
1996.46 93
1996.56 90
1996.66 84
1996.77 77
1996.87 68
1996.97 60
1997.07 53
1997.18 49
1997.28 46
1997.38 44
1997.48 42
1997.59 40
1997.69 36
1997.79 31
1997.89 24
1997.99 17
1998.10 9
1998.20 2
1998.30 0
1998.40 0
1998.51 0
1998.61 0
1998.71 0
1998.81 0
1998.92 0
1999.02 0
1999.12 4
1999.22 15
1999.33 26
1999.43 38
1999.53 47
1999.63 54
1999.74 57
1999.84 57
1999.94 53
2000.04 48
2000.15 43
2000.25 38
2000.35 36
2000.45 35
2000.56 36
2000.66 39
2000.76 43
2000.86 49
2000.97 57
2001.07 65
2001.17 75
2001.27 85
2001.38 93
2001.48 99
2001.58 101
2001.68 99
2001.79 94
2001.89 88
2001.99 81
2002.09 76
2002.20 73
2002.30 71
2002.40 71
2002.50 72
2002.61 72
2002.71 71
2002.81 68
2002.91 64
2003.02 61
2003.12 57
2003.22 54
2003.32 52
2003.43 49
2003.53 47
2003.63 45
2003.73 43
2003.84 42
2003.94 44
2004.04 47
2004.14 52
2004.25 58
2004.35 63
2004.45 68
2004.55 70
2004.66 71
2004.76 71
2004.86 69
2004.96 67
2005.07 66
2005.17 64
2005.27 63
2005.37 63
2005.48 63
2005.58 62
2005.68 61
2005.78 60
2005.89 59
2005.99 58
2006.09 58
2006.19 59
2006.30 63
2006.40 69
2006.50 76
2006.60 83
2006.71 89
2006.81 94
2006.91 96
2007.02 95
2007.12 91
2007.22 85
2007.32 78
2007.43 70
2007.53 63
2007.63 56
2007.73 50
2007.84 45
2007.94 41
2008.04 38
2008.14 34
2008.25 31
2008.35 28
2008.45 26
2008.56 25
2008.66 25
2008.76 28
2008.86 31
2008.97 35
2009.07 39
2009.17 42
2009.27 42
2009.38 41
2009.48 38
2009.58 34
2009.68 31
2009.79 30
2009.89 30
2009.99 33
2010.10 37
2010.20 41
2010.30 44
2010.40 44
2010.51 42
2010.61 37
2010.71 30
2010.81 24
2010.92 19
2011.02 18
2011.12 21
2011.23 27
2011.33 35
2011.43 44
2011.53 52
2011.64 58
2011.74 62
2011.84 63
2011.94 63
2012.05 63
2012.15 63
2012.25 61
2012.36 60
2012.46 57
2012.56 54
2012.66 51
2012.77 49
2012.87 48
2012.97 50
2013.07 53
2013.18 58
2013.28 63
2013.38 68
2013.49 70
2013.59 70
2013.69 68
2013.79 65
2013.90 61
2014.00 57
2014.10 55
2014.21 54
2014.31 55
2014.41 59
2014.51 64
2014.62 69
2014.72 74
2014.82 78
2014.93 80
2015.03 80
2015.13 78
2015.23 75
2015.34 70
2015.44 64
2015.54 58
2015.65 51
2015.75 45
2015.85 39
2015.95 33
2016.06 28
2016.16 23
2016.26 20
2016.37 18
2016.47 18
2016.57 19
2016.67 22
2016.78 27
2016.88 32
2016.98 38
2017.09 44
2017.19 49
2017.29 53
2017.39 55
2017.50 56
2017.60 55
2017.70 53
2017.81 49
2017.91 44
2018.01 37
2018.11 30
2018.22 23
2018.32 18
2018.42 15
2018.53 14
2018.63 15
2018.73 17
2018.83 20
2018.94 23
2019.04 25
2019.14 27
2019.25 29
2019.35 32
2019.45 34
2019.56 36
2019.66 39
2019.76 41
2019.86 41
2019.97 41
2020.07 40
2020.17 39
2020.28 38
2020.38 37
2020.48 36
2020.58 35
2020.69 33
2020.79 31
2020.89 28
2021.00 24
2021.10 20
2021.20 16
2021.31 13
2021.41 10
2021.51 8
2021.61 6
2021.72 5
2021.82 4
2021.92 2
2022.03 2
2022.13 3
2022.23 7
2022.34 13
2022.44 22
2022.54 32
2022.64 41
2022.75 49
2022.85 54
2022.95 57
2023.06 57
2023.16 57
2023.26 56
2023.37 55
2023.47 54
2023.57 53
2023.67 50
2023.78 47
2023.88 42
2023.98 37
2024.09 33
2024.19 29
2024.29 28
2024.40 29
2024.50 32
2024.60 35
2024.71 38
2024.81 40
2024.91 41
2025.01 39
2025.12 36
2025.22 31
2025.32 26
2025.43 20
2025.53 15
2025.63 12
2025.74 9
2025.84 9
2025.94 11
2026.05 14
2026.15 18
2026.25 23
2026.36 28
2026.46 34
2026.56 39
2026.66 45
2026.77 50
2026.87 56
2026.97 61
2027.08 64
2027.18 66
2027.28 66
2027.39 63
2027.49 57
2027.59 49
2027.70 40
2027.80 31
2027.90 23
2028.01 15
2028.11 9
2028.21 5
2028.31 2
2028.42 0
2028.52 0
2028.62 0
2028.73 0
2028.83 1
2028.93 2
2029.04 3
2029.14 3
2029.24 2
2029.35 1
2029.45 0
2029.55 0
2029.66 0
2029.76 0
2029.86 0
2029.97 1
2030.07 6
2030.17 11
2030.28 18
2030.38 24
2030.48 32
2030.59 40
2030.69 47
2030.79 53
2030.89 57
2031.00 59
2031.10 58
2031.20 55
2031.31 50
2031.41 44
2031.51 39
2031.62 34
2031.72 30
2031.82 26
2031.93 24
2032.03 22
2032.13 21
2032.24 21
2032.34 22
2032.44 24
2032.55 26
2032.65 27
2032.75 28
2032.86 29
2032.96 29
2033.06 31
2033.17 35
2033.27 40
2033.37 47
2033.48 55
2033.58 61
2033.68 67
2033.79 69
2033.89 68
2033.99 65
2034.10 60
2034.20 53
2034.30 47
2034.41 41
2034.51 37
2034.61 34
2034.72 33
2034.82 31
2034.92 30
2035.03 27
2035.13 23
2035.23 19
2035.34 16
2035.44 15
2035.54 17
2035.65 22
2035.75 31
2035.85 42
2035.96 53
2036.06 64
2036.16 73
2036.27 78
2036.37 79
2036.47 76
2036.58 70
2036.68 62
2036.78 53
2036.89 45
2036.99 39
2037.09 36
2037.20 36
2037.30 38
2037.40 42
2037.51 46
2037.61 50
2037.71 53
2037.82 54
2037.92 55
2038.02 57
2038.13 58
2038.23 61
2038.33 65
2038.44 68
2038.54 70
2038.64 69
2038.75 66
2038.85 59
2038.96 50
2039.06 41
2039.16 32
2039.27 25
2039.37 22
2039.47 23
2039.58 28
2039.68 35
2039.78 43
2039.89 51
2039.99 55
2040.09 56
2040.20 53
2040.30 46
2040.40 38
2040.51 29
2040.61 20
2040.71 14
2040.82 11
2040.92 10
2041.02 11
2041.13 15
2041.23 21
2041.33 28
2041.44 38
2041.54 49
2041.65 61
2041.75 73
2041.85 84
2041.96 93
2042.06 98
2042.16 99
2042.27 97
2042.37 92
2042.47 86
2042.58 79
2042.68 74
2042.78 71
2042.89 69
2042.99 70
2043.09 71
2043.20 72
2043.30 73
2043.41 73
2043.51 72
2043.61 70
2043.72 67
2043.82 63
2043.92 59
2044.03 53
2044.13 46
2044.23 39
2044.34 31
2044.44 24
2044.54 19
2044.65 15
2044.75 12
2044.86 11
2044.96 10
2045.06 9
2045.17 7
2045.27 4
2045.37 0
2045.48 0
2045.58 0
2045.68 0
2045.79 0
2045.89 0
2045.99 0
2046.10 1
2046.20 11
2046.31 21
2046.41 29
2046.51 34
2046.62 35
2046.72 32
2046.82 27
2046.93 21
2047.03 15
2047.13 12
2047.24 10
2047.34 10
2047.45 11
2047.55 11
2047.65 10
2047.76 7
2047.86 4
2047.96 0
2048.07 0
2048.17 0
2048.28 0
2048.38 0
2048.48 0
2048.59 0
2048.69 1
2048.79 3
2048.90 5
2049.00 10
2049.10 16
2049.21 26
2049.31 37
2049.42 48
2049.52 57
2049.62 62
2049.73 63
2049.83 58
2049.93 50
2050.04 39
2050.14 27
2050.25 18
2050.35 11
2050.45 7
2050.56 6
2050.66 7
2050.76 9
2050.87 11
2050.97 12
2051.08 12
2051.18 12
2051.28 13
2051.39 15
2051.49 19
2051.59 25
2051.70 33
2051.80 43
2051.91 55
2052.01 68
2052.11 81
2052.22 93
2052.32 104
2052.42 112
2052.53 116
2052.63 116
2052.74 111
2052.84 102
2052.94 88
2053.05 72
2053.15 54
2053.25 36
2053.36 19
2053.46 4
2053.57 0
2053.67 0
2053.77 0
2053.88 0
2053.98 0
2054.09 0
2054.19 0
2054.29 0
2054.40 7
2054.50 19
2054.60 31
2054.71 41
2054.81 48
2054.92 53
2055.02 56
2055.12 58
2055.23 58
2055.33 58
2055.43 56
2055.54 53
2055.64 50
2055.75 46
2055.85 43
2055.95 41
2056.06 39
2056.16 39
2056.27 38
2056.37 38
2056.47 38
2056.58 38
2056.68 38
2056.79 38
2056.89 40
2056.99 42
2057.10 47
2057.20 54
2057.30 61
2057.41 69
2057.51 77
2057.62 83
2057.72 86
2057.82 88
2057.93 87
2058.03 85
2058.14 82
2058.24 79
2058.34 77
2058.45 75
2058.55 74
2058.66 73
2058.76 70
2058.86 66
2058.97 62
2059.07 56
2059.18 52
2059.28 49
2059.38 47
2059.49 48
2059.59 50
2059.70 53
2059.80 57
2059.90 61
2060.01 65
2060.11 69
2060.22 73
2060.32 76
2060.42 78
2060.53 79
2060.63 79
2060.74 78
2060.84 75
2060.94 72
2061.05 67
2061.15 62
2061.26 57
2061.36 51
2061.46 45
2061.57 38
2061.67 32
2061.78 27
2061.88 23
2061.98 21
2062.09 20
2062.19 21
2062.30 23
2062.40 24
2062.50 23
2062.61 22
2062.71 19
2062.82 14
2062.92 9
2063.02 3
2063.13 0
2063.23 0
2063.34 0
2063.44 0
2063.54 2
2063.65 8
2063.75 14
2063.86 19
2063.96 22
2064.06 23
2064.17 23
2064.27 22
2064.38 21
2064.48 21
2064.58 22
2064.69 23
2064.79 23
2064.90 22
2065.00 19
2065.10 15
2065.21 11
2065.31 6
2065.42 4
2065.52 4
2065.63 6
2065.73 11
2065.83 18
2065.94 25
2066.04 33
2066.15 40
2066.25 47
2066.35 53
2066.46 58
2066.56 62
2066.67 64
2066.77 64
2066.88 60
2066.98 54
2067.08 47
2067.19 39
2067.29 34
2067.40 31
2067.50 32
2067.60 35
2067.71 41
2067.81 46
2067.92 51
2068.02 54
2068.12 54
2068.23 53
2068.33 50
2068.44 47
2068.54 44
2068.65 41
2068.75 38
2068.85 35
2068.96 32
2069.06 28
2069.17 25
2069.27 22
2069.38 21
2069.48 21
2069.58 23
2069.69 26
2069.79 30
2069.90 33
2070.00 35
2070.10 36
2070.21 35
2070.31 32
2070.42 28
2070.52 24
2070.63 21
2070.73 18
2070.83 16
2070.94 13
2071.04 11
2071.15 9
2071.25 6
2071.36 3
2071.46 0
2071.56 0
2071.67 0
2071.77 0
2071.88 0
2071.98 0
2072.09 0
2072.19 0
2072.29 0
2072.40 0
2072.50 0
2072.61 2
2072.71 6
2072.82 11
2072.92 16
2073.02 22
2073.13 25
2073.23 27
2073.34 28
2073.44 26
2073.55 24
2073.65 22
2073.75 20
2073.86 19
2073.96 21
2074.07 24
2074.17 29
2074.28 36
2074.38 45
2074.48 53
2074.59 62
2074.69 71
2074.80 79
2074.90 85
2075.01 88
2075.11 89
2075.22 87
2075.32 83
2075.42 78
2075.53 73
2075.63 69
2075.74 68
2075.84 70
2075.95 74
2076.05 79
2076.15 83
2076.26 86
2076.36 86
2076.47 83
2076.57 79
2076.68 75
2076.78 72
2076.89 70
2076.99 70
2077.09 71
2077.20 72
2077.30 71
2077.41 68
2077.51 64
2077.62 57
2077.72 51
2077.82 45
2077.93 42
2078.03 40
2078.14 42
2078.24 45
2078.35 49
2078.45 55
2078.56 61
2078.66 68
2078.76 77
2078.87 86
2078.97 95
2079.08 103
2079.18 109
2079.29 114
2079.39 116
2079.50 118
2079.60 119
2079.70 119
2079.81 120
2079.91 119
2080.02 116
2080.12 111
2080.23 104
2080.33 94
2080.44 83
2080.54 72
2080.65 62
2080.75 54
2080.85 47
2080.96 43
2081.06 41
2081.17 41
2081.27 42
2081.38 44
2081.48 49
2081.59 54
2081.69 62
2081.79 69
2081.90 77
2082.00 84
2082.11 90
2082.21 95
2082.32 98
2082.42 100
2082.53 102
2082.63 104
2082.74 106
2082.84 106
2082.94 105
2083.05 102
2083.15 98
2083.26 92
2083.36 87
2083.47 83
2083.57 81
2083.68 82
2083.78 85
2083.89 89
2083.99 94
2084.09 98
2084.20 101
2084.30 102
2084.41 102
2084.51 102
2084.62 101
2084.72 102
2084.83 104
2084.93 107
2085.04 111
2085.14 114
2085.25 117
2085.35 118
2085.45 117
2085.56 113
2085.66 107
2085.77 100
2085.87 93
2085.98 87
2086.08 82
2086.19 77
2086.29 72
2086.40 67
2086.50 61
2086.61 55
2086.71 48
2086.81 42
2086.92 36
2087.02 32
2087.13 30
2087.23 29
2087.34 30
2087.44 30
2087.55 31
2087.65 31
2087.76 29
2087.86 26
2087.97 22
2088.07 17
2088.18 13
2088.28 8
2088.38 5
2088.49 4
2088.59 3
2088.70 3
2088.80 2
2088.91 2
2089.01 0
2089.12 0
2089.22 0
2089.33 0
2089.43 0
2089.54 0
2089.64 0
2089.75 0
2089.85 2
2089.96 5
2090.06 9
2090.16 11
2090.27 13
2090.37 12
2090.48 10
2090.58 7
2090.69 2
2090.79 0
2090.90 0
2091.00 0
2091.11 0
2091.21 0
2091.32 0
2091.42 5
2091.53 10
2091.63 14
2091.74 18
2091.84 22
2091.95 24
2092.05 25
2092.16 25
2092.26 23
2092.36 22
2092.47 21
2092.57 20
2092.68 23
2092.78 27
2092.89 35
2092.99 45
2093.10 56
2093.20 68
2093.31 79
2093.41 90
2093.52 100
2093.62 107
2093.73 113
2093.83 117
2093.94 119
2094.04 119
2094.15 118
2094.25 115
2094.36 112
2094.46 107
2094.57 101
2094.67 94
2094.78 87
2094.88 78
2094.99 69
2095.09 62
2095.19 55
2095.30 51
2095.40 48
2095.51 46
2095.61 47
2095.72 49
2095.82 52
2095.93 57
2096.03 62
2096.14 68
2096.24 74
2096.35 80
2096.45 84
2096.56 86
2096.66 86
2096.77 84
2096.87 81
2096.98 78
2097.08 75
2097.19 74
2097.29 75
2097.40 77
2097.50 80
2097.61 84
2097.71 87
2097.82 90
2097.92 92
2098.03 93
2098.13 91
2098.24 89
2098.34 86
2098.45 81
2098.55 77
2098.66 73
2098.76 69
2098.87 68
2098.97 69
2099.08 73
2099.18 78
2099.29 85
2099.39 91
2099.50 97
2099.60 101
2099.71 103
2099.81 103
2099.92 101
2100.02 97
2100.13 92
2100.23 85
2100.34 79
2100.44 73
2100.55 68
2100.65 65
2100.76 66
2100.86 69
2100.97 75
2101.07 82
2101.18 88
2101.28 94
2101.39 97
2101.49 97
2101.60 94
2101.70 90
2101.81 84
2101.91 77
2102.02 70
2102.12 63
2102.23 55
2102.33 47
2102.44 39
2102.54 32
2102.65 27
2102.75 25
2102.86 27
2102.96 32
2103.07 41
2103.17 52
2103.28 63
2103.38 72
2103.49 80
2103.59 84
2103.70 86
2103.80 85
2103.91 83
2104.01 79
2104.12 75
2104.22 70
2104.33 65
2104.43 61
2104.54 56
2104.64 53
2104.75 51
2104.85 50
2104.96 51
2105.06 53
2105.17 56
2105.27 59
2105.38 61
2105.48 60
2105.59 56
2105.69 51
2105.80 43
2105.90 36
2106.01 31
2106.11 29
2106.22 30
2106.32 35
2106.43 44
2106.53 55
2106.64 66
2106.75 77
2106.85 86
2106.96 92
2107.06 95
2107.17 94
2107.27 90
2107.38 83
2107.48 74
2107.59 65
2107.69 57
2107.80 50
2107.90 47
2108.01 47
2108.11 51
2108.22 59
2108.32 68
2108.43 78
2108.53 87
2108.64 94
2108.74 97
2108.85 97
2108.95 94
2109.06 90
2109.16 85
2109.27 81
2109.37 78
2109.48 76
2109.59 75
2109.69 74
2109.80 74
2109.90 73
2110.01 71
2110.11 68
2110.22 64
2110.32 59
2110.43 53
2110.53 47
2110.64 41
2110.74 37
2110.85 33
2110.95 32
2111.06 31
2111.16 31
2111.27 31
2111.37 29
2111.48 27
2111.58 24
2111.69 20
2111.80 18
2111.90 18
2112.01 19
2112.11 22
2112.22 26
2112.32 31
2112.43 35
2112.53 39
2112.64 42
2112.74 43
2112.85 44
2112.95 44
2113.06 44
2113.16 43
2113.27 42
2113.37 40
2113.48 38
2113.59 36
2113.69 35
2113.80 34
2113.90 34
2114.01 36
2114.11 38
2114.22 42
2114.32 46
2114.43 50
2114.53 52
2114.64 53
2114.74 52
2114.85 49
2114.95 44
2115.06 37
2115.17 31
2115.27 26
2115.38 23
2115.48 22
2115.59 23
2115.69 27
2115.80 32
2115.90 37
2116.01 43
2116.11 48
2116.22 52
2116.32 54
2116.43 53
2116.54 50
2116.64 44
2116.75 35
2116.85 26
2116.96 16
2117.06 8
2117.17 3
2117.27 1
2117.38 3
2117.48 7
2117.59 12
2117.69 17
2117.80 21
2117.91 25
2118.01 27
2118.12 28
2118.22 31
2118.33 34
2118.43 39
2118.54 44
2118.64 49
2118.75 55
2118.85 59
2118.96 62
2119.07 62
2119.17 62
2119.28 60
2119.38 56
2119.49 53
2119.59 50
2119.70 49
2119.80 49
2119.91 52
2120.01 56
2120.12 62
2120.23 70
2120.33 77
2120.44 84
2120.54 89
2120.65 91
2120.75 90
2120.86 86
2120.96 78
2121.07 68
2121.17 57
2121.28 46
2121.39 37
2121.49 30
2121.60 27
2121.70 27
2121.81 29
2121.91 33
2122.02 38
2122.12 44
2122.23 50
2122.34 57
2122.44 64
2122.55 69
2122.65 74
2122.76 76
2122.86 76
2122.97 74
2123.07 69
2123.18 64
2123.29 57
2123.39 50
2123.50 43
2123.60 37
2123.71 32
2123.81 28
2123.92 27
2124.02 28
2124.13 31
2124.24 36
2124.34 42
2124.45 48
2124.55 52
2124.66 56
2124.76 57
2124.87 56
2124.97 54
2125.08 52
2125.19 50
2125.29 50
2125.40 51
2125.50 53
2125.61 56
2125.71 58
2125.82 57
2125.93 53
2126.03 46
2126.14 35
2126.24 22
2126.35 8
2126.45 0
2126.56 0
2126.66 0
2126.77 0
2126.88 0
2126.98 0
2127.09 4
2127.19 11
2127.30 18
2127.40 22
2127.51 23
2127.62 21
2127.72 17
2127.83 10
2127.93 2
2128.04 0
2128.14 0
2128.25 0
2128.36 0
2128.46 0
2128.57 0
2128.67 0
2128.78 4
2128.88 19
2128.99 34
2129.10 47
2129.20 56
2129.31 61
2129.41 62
2129.52 60
2129.62 55
2129.73 50
2129.84 43
2129.94 37
2130.05 31
2130.15 26
2130.26 23
2130.36 21
2130.47 20
2130.58 21
2130.68 21
2130.79 21
2130.89 20
2131.00 18
2131.10 16
2131.21 14
2131.32 13
2131.42 13
2131.53 15
2131.63 17
2131.74 20
2131.84 23
2131.95 24
2132.06 25
2132.16 25
2132.27 25
2132.37 25
2132.48 25
2132.58 24
2132.69 24
2132.80 24
2132.90 24
2133.01 25
2133.11 28
2133.22 33
2133.33 40
2133.43 49
2133.54 59
2133.64 69
2133.75 77
2133.85 82
2133.96 83
2134.07 80
2134.17 72
2134.28 62
2134.38 49
2134.49 36
2134.60 24
2134.70 14
2134.81 5
2134.91 0
2135.02 0
2135.12 0
2135.23 0
2135.34 0
2135.44 0
2135.55 0
2135.65 0
2135.76 0
2135.87 2
2135.97 11
2136.08 21
2136.18 32
2136.29 42
2136.40 51
2136.50 56
2136.61 59
2136.71 60
2136.82 61
2136.92 63
2137.03 66
2137.14 70
2137.24 74
2137.35 77
2137.45 77
2137.56 76
2137.67 73
2137.77 69
2137.88 65
2137.98 61
2138.09 58
2138.20 56
2138.30 53
2138.41 50
2138.51 46
2138.62 42
2138.73 39
2138.83 37
2138.94 38
2139.04 41
2139.15 47
2139.25 54
2139.36 63
2139.47 71
2139.57 78
2139.68 83
2139.78 86
2139.89 85
2140.00 82
2140.10 75
2140.21 66
2140.31 55
2140.42 43
2140.53 32
2140.63 23
2140.74 15
2140.84 11
2140.95 9
2141.06 9
2141.16 12
2141.27 15
2141.37 19
2141.48 24
2141.59 27
2141.69 30
2141.80 32
2141.90 32
2142.01 32
2142.12 31
2142.22 30
2142.33 30
2142.43 33
2142.54 38
2142.65 45
2142.75 54
2142.86 63
2142.96 73
2143.07 81
2143.18 88
2143.28 91
2143.39 91
2143.50 88
2143.60 82
2143.71 73
2143.81 62
2143.92 50
2144.03 37
2144.13 25
2144.24 14
2144.34 5
2144.45 0
2144.56 0
2144.66 0
2144.77 0
2144.87 0
2144.98 0
2145.09 4
2145.19 14
2145.30 25
2145.40 37
2145.51 49
2145.62 60
2145.72 68
2145.83 74
2145.94 77
2146.04 78
2146.15 78
2146.25 77
2146.36 78
2146.47 80
2146.57 84
2146.68 88
2146.78 92
2146.89 94
2147.00 93
2147.10 88
2147.21 81
2147.32 72
2147.42 64
2147.53 56
2147.63 52
2147.74 50
2147.85 52
2147.95 55
2148.06 59
2148.16 63
2148.27 66
2148.38 68
2148.48 68
2148.59 67
2148.70 66
2148.80 66
2148.91 67
2149.01 69
2149.12 73
2149.23 78
2149.33 81
2149.44 84
2149.54 84
2149.65 83
2149.76 80
2149.86 78
2149.97 76
2150.08 76
2150.18 77
2150.29 78
2150.39 78
2150.50 77
2150.61 76
2150.71 74
2150.82 73
2150.93 74
2151.03 77
2151.14 82
2151.24 87
2151.35 92
2151.46 95
2151.56 96
2151.67 95
2151.78 91
2151.88 86
2151.99 78
2152.09 69
2152.20 60
2152.31 50
2152.41 42
2152.52 37
2152.63 35
2152.73 37
2152.84 42
2152.95 49
2153.05 55
2153.16 61
2153.26 63
2153.37 63
2153.48 61
2153.58 58
2153.69 55
2153.80 55
2153.90 58
2154.01 62
2154.11 69
2154.22 76
2154.33 82
2154.43 86
2154.54 87
2154.65 85
2154.75 80
2154.86 72
2154.97 62
2155.07 51
2155.18 39
2155.28 28
2155.39 17
2155.50 9
2155.60 2
2155.71 0
2155.82 0
2155.92 0
2156.03 0
2156.14 0
2156.24 0
2156.35 0
2156.45 0
2156.56 0
2156.67 0
2156.77 1
2156.88 4
2156.99 10
2157.09 17
2157.20 25
2157.31 34
2157.41 43
2157.52 51
2157.62 57
2157.73 61
2157.84 62
2157.94 61
2158.05 58
2158.16 54
2158.26 50
2158.37 47
2158.48 44
2158.58 42
2158.69 42
2158.80 42
2158.90 44
2159.01 48
2159.11 52
2159.22 57
2159.33 61
2159.43 64
2159.54 63
2159.65 60
2159.75 53
2159.86 44
2159.97 33
2160.07 23
2160.18 15
2160.29 10
2160.39 8
2160.50 10
2160.61 15
2160.71 21
2160.82 28
2160.92 34
2161.03 41
2161.14 49
2161.24 57
2161.35 67
2161.46 77
2161.56 87
2161.67 95
2161.78 101
2161.88 104
2161.99 103
2162.10 99
2162.20 94
2162.31 89
2162.42 84
2162.52 80
2162.63 76
2162.74 71
2162.84 65
2162.95 57
2163.05 49
2163.16 40
2163.27 32
2163.37 26
2163.48 21
2163.59 19
2163.69 19
2163.80 21
2163.91 24
2164.01 28
2164.12 32
2164.23 36
2164.33 40
2164.44 44
2164.55 49
2164.65 55
2164.76 62
2164.87 68
2164.97 73
2165.08 76
2165.19 76
2165.29 74
2165.40 70
2165.51 65
2165.61 61
2165.72 59
2165.83 58
2165.93 58
2166.04 56
2166.15 53
2166.25 47
2166.36 40
2166.47 33
2166.57 25
2166.68 20
2166.79 17
2166.89 16
2167.00 19
2167.11 22
2167.21 27
2167.32 32
2167.43 38
2167.53 43
2167.64 48
2167.75 53
2167.85 58
2167.96 64
2168.07 70
2168.17 76
2168.28 81
2168.39 86
2168.49 90
2168.60 92
2168.71 93
2168.81 93
2168.92 93
2169.03 92
2169.13 91
2169.24 89
2169.35 85
2169.45 81
2169.56 75
2169.67 68
2169.77 63
2169.88 58
2169.99 55
2170.09 53
2170.20 52
2170.31 51
2170.41 51
2170.52 51
2170.63 51
2170.73 53
2170.84 55
2170.95 59
2171.05 63
2171.16 67
2171.27 72
2171.37 78
2171.48 85
2171.59 91
2171.69 96
2171.80 100
2171.91 100
2172.01 98
2172.12 92
2172.23 84
2172.33 75
2172.44 68
2172.55 62
2172.65 59
2172.76 60
2172.87 62
2172.98 66
2173.08 71
2173.19 76
2173.30 82
2173.40 87
2173.51 90
2173.62 92
2173.72 92
2173.83 90
2173.94 85
2174.04 78
2174.15 71
2174.26 65
2174.36 59
2174.47 56
2174.58 55
2174.68 55
2174.79 55
2174.90 55
2175.00 56
2175.11 56
2175.22 57
2175.32 58
2175.43 60
2175.54 63
2175.65 66
2175.75 69
2175.86 72
2175.97 74
2176.07 76
2176.18 77
2176.29 77
2176.39 76
2176.50 73
2176.61 68
2176.71 61
2176.82 50
2176.93 38
2177.03 25
2177.14 12
2177.25 2
2177.36 0
2177.46 0
2177.57 0
2177.68 0
2177.78 0
2177.89 3
2178.00 3
2178.10 2
2178.21 0
2178.32 0
2178.42 0
2178.53 0
2178.64 6
2178.75 16
2178.85 28
2178.96 41
2179.07 53
2179.17 62
2179.28 68
2179.39 71
2179.49 71
2179.60 68
2179.71 64
2179.81 60
2179.92 57
2180.03 57
2180.14 59
2180.24 63
2180.35 68
2180.46 73
2180.56 78
2180.67 81
2180.78 82
2180.88 82
2180.99 81
2181.10 79
2181.21 78
2181.31 78
2181.42 78
2181.53 79
2181.63 81
2181.74 85
2181.85 91
2181.95 99
2182.06 110
2182.17 122
2182.28 135
2182.38 147
2182.49 157
2182.60 164
2182.70 167
2182.81 165
2182.92 159
2183.02 151
2183.13 141
2183.24 131
2183.35 123
2183.45 118
2183.56 116
2183.67 118
2183.77 121
2183.88 125
2183.99 129
2184.10 130
2184.20 128
2184.31 124
2184.42 118
2184.52 109
2184.63 99
2184.74 88
2184.84 76
2184.95 63
2185.06 50
2185.17 38
2185.27 27
2185.38 19
2185.49 13
2185.59 9
2185.70 7
2185.81 6
2185.92 5
2186.02 3
2186.13 0
2186.24 0
2186.34 0
2186.45 0
2186.56 0
2186.67 0
2186.77 0
2186.88 0
2186.99 9
2187.09 19
2187.20 29
2187.31 38
2187.42 47
2187.52 56
2187.63 65
2187.74 74
2187.84 84
2187.95 93
2188.06 102
2188.17 109
2188.27 114
2188.38 117
2188.49 117
2188.59 116
2188.70 115
2188.81 114
2188.92 114
2189.02 116
2189.13 119
2189.24 125
2189.34 131
2189.45 137
2189.56 142
2189.67 144
2189.77 142
2189.88 138
2189.99 132
2190.09 126
2190.20 121
2190.31 118
2190.42 118
2190.52 120
2190.63 123
2190.74 127
2190.85 129
2190.95 129
2191.06 126
2191.17 121
2191.27 115
2191.38 108
2191.49 102
2191.60 97
2191.70 94
2191.81 91
2191.92 89
2192.03 87
2192.13 83
2192.24 79
2192.35 74
2192.45 68
2192.56 62
2192.67 55
2192.78 48
2192.88 40
2192.99 32
2193.10 24
2193.21 17
2193.31 11
2193.42 8
2193.53 7
2193.63 9
2193.74 13
2193.85 18
2193.96 22
2194.06 25
2194.17 26
2194.28 24
2194.39 22
2194.49 20
2194.60 20
2194.71 22
2194.81 28
2194.92 36
2195.03 46
2195.14 57
2195.24 68
2195.35 79
2195.46 89
2195.57 97
2195.67 105
2195.78 112
2195.89 119
2196.00 126
2196.10 131
2196.21 135
2196.32 136
2196.42 136
2196.53 133
2196.64 130
2196.75 128
2196.85 125
2196.96 123
2197.07 121
2197.18 117
2197.28 111
2197.39 104
2197.50 94
2197.61 83
2197.71 72
2197.82 62
2197.93 54
2198.04 48
2198.14 44
2198.25 42
2198.36 42
2198.47 43
2198.57 47
2198.68 54
2198.79 63
2198.89 74
2199.00 86
2199.11 97
2199.22 105
2199.32 110
2199.43 110
2199.54 108
2199.65 103
2199.75 98
2199.86 94
2199.97 92
2200.08 91
2200.18 89
2200.29 87
2200.40 82
2200.51 75
2200.61 68
2200.72 61
2200.83 56
2200.94 53
2201.04 54
2201.15 58
2201.26 62
2201.37 67
2201.47 69
2201.58 69
2201.69 67
2201.80 63
2201.90 59
2202.01 55
2202.12 53
2202.23 54
2202.33 55
2202.44 58
2202.55 61
2202.66 63
2202.76 62
2202.87 60
2202.98 56
2203.09 52
2203.19 48
2203.30 46
2203.41 45
2203.52 45
2203.62 46
2203.73 45
2203.84 42
2203.95 37
2204.05 29
2204.16 21
2204.27 12
2204.38 6
2204.48 3
2204.59 3
2204.70 6
2204.81 11
2204.91 16
2205.02 21
2205.13 23
2205.24 23
2205.35 21
2205.45 16
2205.56 10
2205.67 3
2205.78 0
2205.88 0
2205.99 0
2206.10 0
2206.21 0
2206.31 0
2206.42 0
2206.53 1
2206.64 4
2206.74 6
2206.85 8
2206.96 9
2207.07 11
2207.17 12
2207.28 13
2207.39 15
2207.50 16
2207.61 18
2207.71 20
2207.82 24
2207.93 28
2208.04 34
2208.14 41
2208.25 48
2208.36 54
2208.47 58
2208.57 60
2208.68 58
2208.79 56
2208.90 52
2209.00 48
2209.11 46
2209.22 44
2209.33 42
2209.44 41
2209.54 39
2209.65 36
2209.76 33
2209.87 30
2209.97 27
2210.08 26
2210.19 25
2210.30 25
2210.40 25
2210.51 27
2210.62 30
2210.73 35
2210.84 41
2210.94 50
2211.05 58
2211.16 66
2211.27 72
2211.37 75
2211.48 74
2211.59 71
2211.70 65
2211.80 58
2211.91 52
2212.02 46
2212.13 42
2212.24 41
2212.34 41
2212.45 43
2212.56 47
2212.67 53
2212.77 59
2212.88 64
2212.99 69
2213.10 72
2213.21 75
2213.31 78
2213.42 81
2213.53 86
2213.64 91
2213.74 95
2213.85 98
2213.96 99
2214.07 96
2214.18 91
2214.28 82
2214.39 72
2214.50 61
2214.61 52
2214.71 45
2214.82 39
2214.93 36
2215.04 34
2215.15 34
2215.25 36
2215.36 38
2215.47 42
2215.58 47
2215.69 53
2215.79 58
2215.90 63
2216.01 67
2216.12 69
2216.22 70
2216.33 68
2216.44 65
2216.55 61
2216.66 56
2216.76 52
2216.87 49
2216.98 49
2217.09 53
2217.20 60
2217.30 70
2217.41 81
2217.52 93
2217.63 103
2217.73 110
2217.84 115
2217.95 116
2218.06 113
2218.17 109
2218.27 102
2218.38 95
2218.49 87
2218.60 79
2218.71 72
2218.81 66
2218.92 63
2219.03 60
2219.14 59
2219.25 60
2219.35 60
2219.46 61
2219.57 61
2219.68 61
2219.78 62
2219.89 63
2220.00 67
2220.11 72
2220.22 79
2220.32 87
2220.43 95
2220.54 103
2220.65 109
2220.76 112
2220.86 113
2220.97 110
2221.08 106
2221.19 99
2221.30 91
2221.40 82
2221.51 72
2221.62 65
2221.73 59
2221.84 57
2221.94 59
2222.05 64
2222.16 71
2222.27 80
2222.38 88
2222.48 95
2222.59 100
2222.70 104
2222.81 106
2222.92 106
2223.02 106
2223.13 106
2223.24 106
2223.35 107
2223.46 108
2223.56 111
2223.67 115
2223.78 120
2223.89 125
2224.00 130
2224.10 134
2224.21 136
2224.32 136
2224.43 134
2224.54 130
2224.64 124
2224.75 118
2224.86 111
2224.97 104
2225.08 98
2225.18 93
2225.29 90
2225.40 89
2225.51 89
2225.62 91
2225.73 93
2225.83 96
2225.94 99
2226.05 102
2226.16 103
2226.27 102
2226.37 101
2226.48 99
2226.59 98
2226.70 98
2226.81 101
2226.91 105
2227.02 110
2227.13 115
2227.24 119
2227.35 119
2227.45 117
2227.56 114
2227.67 109
2227.78 105
2227.89 102
2228.00 101
2228.10 102
2228.21 104
2228.32 106
2228.43 107
2228.54 109
2228.64 110
2228.75 113
2228.86 116
2228.97 121
2229.08 127
2229.19 133
2229.29 139
2229.40 143
2229.51 145
2229.62 145
2229.73 145
2229.83 142
2229.94 140
2230.05 137
2230.16 134
2230.27 130
2230.38 125
2230.48 120
2230.59 113
2230.70 107
2230.81 101
2230.92 96
2231.02 94
2231.13 93
2231.24 93
2231.35 95
2231.46 98
2231.57 100
2231.67 101
2231.78 101
2231.89 99
2232.00 95
2232.11 89
2232.21 81
2232.32 71
2232.43 61
2232.54 52
2232.65 45
2232.76 39
2232.86 37
2232.97 36
2233.08 38
2233.19 40
2233.30 42
2233.41 45
2233.51 46
2233.62 48
2233.73 49
2233.84 50
2233.95 50
2234.06 50
2234.16 50
2234.27 50
2234.38 49
2234.49 47
2234.60 45
2234.70 43
2234.81 39
2234.92 35
2235.03 30
2235.14 24
2235.25 19
2235.35 14
2235.46 11
2235.57 8
2235.68 5
2235.79 4
2235.90 4
2236.00 5
2236.11 7
2236.22 11
2236.33 17
2236.44 25
2236.55 34
2236.65 42
2236.76 49
2236.87 55
2236.98 60
2237.09 65
2237.20 70
2237.30 76
2237.41 82
2237.52 88
2237.63 93
2237.74 95
2237.85 95
2237.96 93
2238.06 89
2238.17 84
2238.28 80
2238.39 76
2238.50 72
2238.61 69
2238.71 66
2238.82 62
2238.93 58
2239.04 55
2239.15 52
2239.26 50
2239.36 50
2239.47 51
2239.58 52
2239.69 54
2239.80 56
2239.91 59
2240.01 63
2240.12 67
2240.23 71
2240.34 74
2240.45 75
2240.56 76
2240.67 74
2240.77 72
2240.88 69
2240.99 67
2241.10 67
2241.21 68
2241.32 71
2241.42 74
2241.53 77
2241.64 80
2241.75 82
2241.86 83
2241.97 85
2242.08 85
2242.18 84
2242.29 81
2242.40 75
2242.51 67
2242.62 56
2242.73 45
2242.83 35
2242.94 28
2243.05 22
2243.16 20
2243.27 18
2243.38 16
2243.49 14
2243.59 10
2243.70 5
2243.81 0
2243.92 0
2244.03 0
2244.14 0
2244.25 0
2244.35 0
2244.46 0
2244.57 0
2244.68 0
2244.79 0
2244.90 1
2245.01 7
2245.11 17
2245.22 30
2245.33 45
2245.44 60
2245.55 74
2245.66 86
2245.77 95
2245.87 102
2245.98 108
2246.09 113
2246.20 117
2246.31 121
2246.42 122
2246.53 120
2246.63 117
2246.74 111
2246.85 104
2246.96 97
2247.07 90
2247.18 85
2247.29 82
2247.39 80
2247.50 80
2247.61 81
2247.72 84
2247.83 87
2247.94 90
2248.05 93
2248.15 93
2248.26 92
2248.37 90
2248.48 88
2248.59 86
2248.70 85
2248.81 85
2248.91 86
2249.02 87
2249.13 86
2249.24 84
2249.35 80
2249.46 74
2249.57 68
2249.68 62
2249.78 58
2249.89 57
2250.00 59
2250.11 64
2250.22 72
2250.33 80
2250.44 89
2250.54 96
2250.65 102
2250.76 106
2250.87 106
2250.98 104
2251.09 100
2251.20 94
2251.31 87
2251.41 81
2251.52 78
2251.63 77
2251.74 78
2251.85 82
2251.96 87
2252.07 90
2252.18 92
2252.28 92
2252.39 90
2252.50 87
2252.61 83
2252.72 80
2252.83 79
2252.94 78
2253.04 77
2253.15 76
2253.26 74
2253.37 70
2253.48 66
2253.59 60
2253.70 55
2253.81 50
2253.91 47
2254.02 45
2254.13 46
2254.24 49
2254.35 54
2254.46 60
2254.57 66
2254.68 72
2254.79 77
2254.89 79
2255.00 79
2255.11 77
2255.22 75
2255.33 73
2255.44 74
2255.55 75
2255.66 78
2255.76 82
2255.87 84
2255.98 85
2256.09 83
2256.20 79
2256.31 74
2256.42 69
2256.53 66
2256.63 65
2256.74 67
2256.85 71
2256.96 76
2257.07 80
2257.18 82
2257.29 82
2257.40 79
2257.51 73
2257.61 67
2257.72 60
2257.83 55
2257.94 50
2258.05 48
2258.16 47
2258.27 46
2258.38 46
2258.49 44
2258.59 41
2258.70 38
2258.81 34
2258.92 30
2259.03 27
2259.14 26
2259.25 28
2259.36 33
2259.47 40
2259.57 49
2259.68 58
2259.79 66
2259.90 72
2260.01 75
2260.12 75
2260.23 74
2260.34 73
2260.45 74
2260.55 75
2260.66 77
2260.77 80
2260.88 84
2260.99 86
2261.10 89
2261.21 92
2261.32 94
2261.43 97
2261.53 98
2261.64 98
2261.75 96
2261.86 91
2261.97 85
2262.08 79
2262.19 73
2262.30 69
2262.41 68
2262.52 70
2262.62 72
2262.73 74
2262.84 74
2262.95 72
2263.06 70
2263.17 66
2263.28 64
2263.39 63
2263.50 65
2263.61 69
2263.71 76
2263.82 85
2263.93 95
2264.04 106
2264.15 115
2264.26 122
2264.37 127
2264.48 129
2264.59 128
2264.70 124
2264.80 117
2264.91 110
2265.02 102
2265.13 95
2265.24 89
2265.35 85
2265.46 84
2265.57 84
2265.68 86
2265.79 89
2265.89 91
2266.00 92
2266.11 91
2266.22 87
2266.33 82
2266.44 75
2266.55 67
2266.66 60
2266.77 53
2266.88 48
2266.99 46
2267.09 46
2267.20 47
2267.31 49
2267.42 50
2267.53 51
2267.64 49
2267.75 46
2267.86 41
2267.97 35
2268.08 30
2268.19 26
2268.29 26
2268.40 29
2268.51 36
2268.62 46
2268.73 58
2268.84 71
2268.95 83
2269.06 95
2269.17 105
2269.28 113
2269.39 122
2269.49 129
2269.60 136
2269.71 143
2269.82 148
2269.93 152
2270.04 154
2270.15 156
2270.26 157
2270.37 157
2270.48 157
2270.59 156
2270.70 152
2270.80 146
2270.91 138
2271.02 128
2271.13 117
2271.24 107
2271.35 98
2271.46 91
2271.57 86
2271.68 84
2271.79 83
2271.90 84
2272.01 86
2272.12 90
2272.22 95
2272.33 102
2272.44 108
2272.55 114
2272.66 119
2272.77 122
2272.88 123
2272.99 124
2273.10 124
2273.21 123
2273.32 123
2273.43 123
2273.53 123
2273.64 122
2273.75 120
2273.86 116
2273.97 109
2274.08 101
2274.19 92
2274.30 82
2274.41 71
2274.52 62
2274.63 53
2274.74 45
2274.85 39
2274.96 35
2275.06 32
2275.17 32
2275.28 33
2275.39 36
2275.50 41
2275.61 46
2275.72 52
2275.83 58
2275.94 63
2276.05 67
2276.16 69
2276.27 69
2276.38 67
2276.49 64
2276.59 59
2276.70 55
2276.81 53
2276.92 51
2277.03 51
2277.14 51
2277.25 51
2277.36 51
2277.47 50
2277.58 48
2277.69 46
2277.80 45
2277.91 46
2278.02 48
2278.13 51
2278.23 56
2278.34 60
2278.45 65
2278.56 68
2278.67 69
2278.78 70
2278.89 69
2279.00 66
2279.11 62
2279.22 57
2279.33 51
2279.44 45
2279.55 38
2279.66 33
2279.77 29
2279.87 27
2279.98 27
2280.09 30
2280.20 35
2280.31 41
2280.42 48
2280.53 55
2280.64 62
2280.75 68
2280.86 73
2280.97 77
2281.08 79
2281.19 80
2281.30 79
2281.41 75
2281.52 68
2281.63 59
2281.73 48
2281.84 37
2281.95 26
2282.06 18
2282.17 13
2282.28 12
2282.39 14
2282.50 17
2282.61 20
2282.72 22
2282.83 21
2282.94 18
2283.05 13
2283.16 8
2283.27 3
2283.38 1
2283.49 0
2283.60 2
2283.71 6
2283.81 10
2283.92 14
2284.03 17
2284.14 17
2284.25 15
2284.36 11
2284.47 7
2284.58 4
2284.69 2
2284.80 4
2284.91 8
2285.02 14
2285.13 21
2285.24 27
2285.35 33
2285.46 37
2285.57 40
2285.68 40
2285.79 40
2285.90 37
2286.00 34
2286.11 29
2286.22 24
2286.33 18
2286.44 12
2286.55 7
2286.66 3
2286.77 2
2286.88 3
2286.99 7
2287.10 13
2287.21 21
2287.32 30
2287.43 39
2287.54 46
2287.65 53
2287.76 58
2287.87 61
2287.98 62
2288.09 62
2288.20 60
2288.31 56
2288.42 51
2288.52 43
2288.63 35
2288.74 26
2288.85 17
2288.96 8
2289.07 1
2289.18 0
2289.29 0
2289.40 0
2289.51 0
2289.62 0
2289.73 0
2289.84 0
2289.95 0
2290.06 3
2290.17 11
2290.28 21
2290.39 29
2290.50 38
2290.61 45
2290.72 51
2290.83 56
2290.94 61
2291.05 66
2291.16 71
2291.27 75
2291.38 77
2291.48 78
2291.59 77
2291.70 73
2291.81 67
2291.92 59
2292.03 51
2292.14 45
2292.25 41
2292.36 40
2292.47 43
2292.58 49
2292.69 56
2292.80 65
2292.91 75
2293.02 83
2293.13 91
2293.24 96
2293.35 99
2293.46 100
2293.57 97
2293.68 91
2293.79 82
2293.90 72
2294.01 62
2294.12 52
2294.23 43
2294.34 35
2294.45 29
2294.56 23
2294.67 19
2294.78 15
2294.89 14
2295.00 15
2295.11 18
2295.22 25
2295.32 33
2295.43 41
2295.54 49
2295.65 54
2295.76 55
2295.87 53
2295.98 47
2296.09 39
2296.20 31
2296.31 25
2296.42 20
2296.53 17
2296.64 15
2296.75 16
2296.86 17
2296.97 19
2297.08 22
2297.19 26
2297.30 30
2297.41 35
2297.52 41
2297.63 46
2297.74 49
2297.85 52
2297.96 53
2298.07 52
2298.18 50
2298.29 47
2298.40 46
2298.51 46
2298.62 47
2298.73 51
2298.84 56
2298.95 61
2299.06 66
2299.17 70
2299.28 75
2299.39 79
2299.50 83
2299.61 87
2299.72 91
2299.83 93
2299.94 94
2300.05 93
2300.16 91
2300.27 87
2300.38 83
2300.49 79
2300.60 73
2300.71 67
2300.82 60
2300.93 51
2301.04 42
2301.15 32
2301.26 23
2301.37 15
2301.48 9
2301.59 3
2301.70 0
2301.81 0
2301.92 0
2302.03 0
2302.14 0
2302.24 0
2302.35 0
2302.46 0
2302.57 0
2302.68 5
2302.79 11
2302.90 16
2303.01 20
2303.12 22
2303.23 23
2303.34 22
2303.45 19
2303.56 18
2303.67 17
2303.78 19
2303.89 24
2304.00 32
2304.11 40
2304.22 48
2304.33 55
2304.44 58
2304.55 59
2304.66 57
2304.77 55
2304.88 55
2304.99 58
2305.10 64
2305.21 74
2305.32 85
2305.43 96
2305.54 105
2305.65 111
2305.76 114
2305.87 113
2305.98 110
2306.09 106
2306.20 101
2306.31 98
2306.42 96
2306.53 97
2306.64 98
2306.75 101
2306.86 103
2306.97 104
2307.08 102
2307.19 97
2307.30 89
2307.41 78
2307.52 65
2307.63 50
2307.74 36
2307.85 23
2307.96 14
2308.07 8
2308.18 6
2308.29 7
2308.40 9
2308.51 13
2308.63 17
2308.74 21
2308.85 24
2308.96 26
2309.07 28
2309.18 29
2309.29 30
2309.40 31
2309.51 33
2309.62 34
2309.73 34
2309.84 34
2309.95 34
2310.06 34
2310.17 35
2310.28 36
2310.39 39
2310.50 43
2310.61 48
2310.72 54
2310.83 61
2310.94 69
2311.05 77
2311.16 84
2311.27 90
2311.38 94
2311.49 95
2311.60 96
2311.71 95
2311.82 94
2311.93 94
2312.04 94
2312.15 96
2312.26 97
2312.37 99
2312.48 100
2312.59 101
2312.70 100
2312.81 98
2312.92 94
2313.03 90
2313.14 85
2313.25 79
2313.36 73
2313.47 66
2313.58 59
2313.69 51
2313.80 43
2313.91 34
2314.02 26
2314.13 18
2314.24 11
2314.35 6
2314.46 3
2314.57 4
2314.68 7
2314.79 13
2314.90 21
2315.01 31
2315.12 41
2315.23 51
2315.34 58
2315.45 62
2315.57 63
2315.68 61
2315.79 58
2315.90 54
2316.01 50
2316.12 48
2316.23 47
2316.34 49
2316.45 51
2316.56 53
2316.67 55
2316.78 55
2316.89 54
2317.00 52
2317.11 49
2317.22 46
2317.33 45
2317.44 44
2317.55 44
2317.66 46
2317.77 49
2317.88 51
2317.99 54
2318.10 56
2318.21 57
2318.32 59
2318.43 61
2318.54 65
2318.65 69
2318.76 75
2318.87 80
2318.98 85
2319.09 88
2319.20 88
2319.31 86
2319.43 81
2319.54 76
2319.65 70
2319.76 64
2319.87 59
2319.98 56
2320.09 54
2320.20 53
2320.31 53
2320.42 54
2320.53 57
2320.64 60
2320.75 64
2320.86 67
2320.97 69
2321.08 70
2321.19 69
2321.30 66
2321.41 62
2321.52 58
2321.63 55
2321.74 55
2321.85 58
2321.96 64
2322.07 73
2322.18 83
2322.29 92
2322.41 100
2322.52 105
2322.63 105
2322.74 102
2322.85 96
2322.96 88
2323.07 80
2323.18 73
2323.29 68
2323.40 66
2323.51 65
2323.62 66
2323.73 66
2323.84 65
2323.95 62
2324.06 57
2324.17 51
2324.28 45
2324.39 40
2324.50 38
2324.61 39
2324.72 41
2324.83 45
2324.95 50
2325.06 55
2325.17 59
2325.28 63
2325.39 68
2325.50 73
2325.61 78
2325.72 84
2325.83 88
2325.94 89
2326.05 87
2326.16 80
2326.27 70
2326.38 58
2326.49 46
2326.60 37
2326.71 32
2326.82 30
2326.93 33
2327.04 37
2327.16 43
2327.27 48
2327.38 51
2327.49 53
2327.60 52
2327.71 50
2327.82 47
2327.93 45
2328.04 44
2328.15 44
2328.26 47
2328.37 51
2328.48 57
2328.59 64
2328.70 70
2328.81 76
2328.92 81
2329.03 84
2329.14 86
2329.26 86
2329.37 86
2329.48 85
2329.59 83
2329.70 81
2329.81 78
2329.92 75
2330.03 72
2330.14 70
2330.25 67
2330.36 65
2330.47 64
2330.58 65
2330.69 67
2330.80 71
2330.91 76
2331.02 83
2331.14 90
2331.25 97
2331.36 104
2331.47 111
2331.58 117
2331.69 121
2331.80 123
2331.91 120
2332.02 114
2332.13 104
2332.24 92
2332.35 78
2332.46 63
2332.57 49
2332.68 36
2332.80 24
2332.91 13
2333.02 4
2333.13 0
2333.24 0
2333.35 0
2333.46 0
2333.57 0
2333.68 0
2333.79 0
2333.90 0
2334.01 0
2334.12 11
2334.23 23
2334.34 36
2334.46 47
2334.57 56
2334.68 61
2334.79 63
2334.90 63
2335.01 63
2335.12 62
2335.23 63
2335.34 65
2335.45 67
2335.56 70
2335.67 72
2335.78 73
2335.89 74
2336.01 74
2336.12 74
2336.23 75
2336.34 76
2336.45 77
2336.56 77
2336.67 77
2336.78 77
2336.89 78
2337.00 81
2337.11 84
2337.22 89
2337.33 95
2337.44 100
2337.56 105
2337.67 109
2337.78 112
2337.89 115
2338.00 119
2338.11 122
2338.22 125
2338.33 128
2338.44 130
2338.55 129
2338.66 127
2338.77 124
2338.88 120
2339.00 115
2339.11 111
2339.22 107
2339.33 103
2339.44 100
2339.55 96
2339.66 91
2339.77 86
2339.88 81
2339.99 77
2340.10 75
2340.21 73
2340.33 74
2340.44 74
2340.55 74
2340.66 72
2340.77 68
2340.88 61
2340.99 53
2341.10 44
2341.21 36
2341.32 28
2341.43 22
2341.54 18
2341.66 15
2341.77 14
2341.88 14
2341.99 15
2342.10 16
2342.21 18
2342.32 21
2342.43 23
2342.54 25
2342.65 27
2342.76 27
2342.88 27
2342.99 26
2343.10 24
2343.21 20
2343.32 16
2343.43 12
2343.54 9
2343.65 6
2343.76 6
2343.87 7
2343.98 10
2344.10 15
2344.21 19
2344.32 23
2344.43 26
2344.54 27
2344.65 26
2344.76 25
2344.87 22
2344.98 20
2345.09 19
2345.20 19
2345.32 21
2345.43 26
2345.54 33
2345.65 42
2345.76 50
2345.87 58
2345.98 66
2346.09 72
2346.20 76
2346.31 81
2346.43 86
2346.54 91
2346.65 98
2346.76 106
2346.87 115
2346.98 124
2347.09 132
2347.20 139
2347.31 146
2347.42 152
2347.54 157
2347.65 161
2347.76 163
2347.87 162
2347.98 158
2348.09 151
2348.20 141
2348.31 129
2348.42 117
2348.53 108
2348.65 102
2348.76 101
2348.87 104
2348.98 111
2349.09 120
2349.20 129
2349.31 139
2349.42 146
2349.53 153
2349.64 157
2349.76 160
2349.87 160
2349.98 159
2350.09 155
2350.20 151
2350.31 146
2350.42 142
2350.53 139
2350.64 139
2350.76 141
2350.87 145
2350.98 149
2351.09 151
2351.20 152
2351.31 151
2351.42 147
2351.53 141
2351.64 135
2351.76 128
2351.87 122
2351.98 117
2352.09 111
2352.20 106
2352.31 101
2352.42 95
2352.53 89
2352.64 83
2352.76 77
2352.87 72
2352.98 69
2353.09 67
2353.20 66
2353.31 66
2353.42 66
2353.53 66
2353.64 65
2353.76 63
2353.87 61
2353.98 59
2354.09 59
2354.20 61
2354.31 64
2354.42 69
2354.53 74
2354.64 78
2354.76 80
2354.87 81
2354.98 80
2355.09 79
2355.20 77
2355.31 75
2355.42 74
2355.53 74
2355.65 76
2355.76 78
2355.87 82
2355.98 87
2356.09 92
2356.20 96
2356.31 100
2356.42 101
2356.54 100
2356.65 97
2356.76 92
2356.87 86
2356.98 79
2357.09 74
2357.20 71
2357.31 70
2357.42 73
2357.54 78
2357.65 85
2357.76 93
2357.87 102
2357.98 109
2358.09 115
2358.20 119
2358.31 120
2358.43 120
2358.54 118
2358.65 114
2358.76 108
2358.87 101
2358.98 92
2359.09 83
2359.21 75
2359.32 68
2359.43 63
2359.54 62
2359.65 63
2359.76 66
2359.87 70
2359.98 76
2360.10 81
2360.21 86
2360.32 91
2360.43 96
2360.54 100
2360.65 105
2360.76 110
2360.87 115
2360.99 118
2361.10 119
2361.21 118
2361.32 114
2361.43 108
2361.54 100
2361.65 91
2361.77 82
2361.88 75
2361.99 69
2362.10 65
2362.21 61
2362.32 58
2362.43 54
2362.54 50
2362.66 45
2362.77 40
2362.88 35
2362.99 30
2363.10 27
2363.21 26
2363.32 26
2363.44 28
2363.55 31
2363.66 35
2363.77 40
2363.88 44
2363.99 48
2364.10 52
2364.22 54
2364.33 55
2364.44 55
2364.55 54
2364.66 52
2364.77 50
2364.88 49
2365.00 48
2365.11 48
2365.22 49
2365.33 53
2365.44 58
2365.55 65
2365.66 73
2365.78 81
2365.89 88
2366.00 93
2366.11 96
2366.22 95
2366.33 91
2366.44 85
2366.56 77
2366.67 69
2366.78 61
2366.89 53
2367.00 48
2367.11 44
2367.22 42
2367.34 41
2367.45 40
2367.56 39
2367.67 39
2367.78 38
2367.89 36
2368.00 33
2368.12 31
2368.23 28
2368.34 27
2368.45 27
2368.56 29
2368.67 34
2368.78 39
2368.90 46
2369.01 53
2369.12 59
2369.23 66
2369.34 72
2369.45 78
2369.57 84
2369.68 89
2369.79 93
2369.90 95
2370.01 95
2370.12 93
2370.23 89
2370.35 86
2370.46 84
2370.57 84
2370.68 86
2370.79 90
2370.90 94
2371.02 99
2371.13 103
2371.24 105
2371.35 105
2371.46 104
2371.57 100
2371.68 93
2371.80 85
2371.91 74
2372.02 62
2372.13 49
2372.24 36
2372.35 25
2372.47 15
2372.58 8
2372.69 2
2372.80 0
2372.91 0
2373.02 0
2373.14 0
2373.25 0
2373.36 0
2373.47 0
2373.58 0
2373.69 0
2373.81 0
2373.92 5
2374.03 12
2374.14 21
2374.25 31
2374.36 43
2374.47 56
2374.59 68
2374.70 77
2374.81 83
2374.92 85
2375.03 80
2375.14 71
2375.26 59
2375.37 47
2375.48 36
2375.59 28
2375.70 24
2375.81 25
2375.93 27
2376.04 32
2376.15 36
2376.26 38
2376.37 38
2376.48 36
2376.60 32
2376.71 28
2376.82 25
2376.93 22
2377.04 20
2377.15 20
2377.27 21
2377.38 23
2377.49 25
2377.60 27
2377.71 29
2377.83 31
2377.94 34
2378.05 37
2378.16 41
2378.27 46
2378.38 50
2378.50 53
2378.61 53
2378.72 51
2378.83 45
2378.94 37
2379.05 28
2379.17 19
2379.28 12
2379.39 7
2379.50 5
2379.61 6
2379.72 9
2379.84 13
2379.95 17
2380.06 20
2380.17 22
2380.28 23
2380.40 23
2380.51 23
2380.62 24
2380.73 27
2380.84 32
2380.95 39
2381.07 48
2381.18 58
2381.29 67
2381.40 74
2381.51 81
2381.63 85
2381.74 89
2381.85 91
2381.96 93
2382.07 93
2382.18 92
2382.30 88
2382.41 83
2382.52 76
2382.63 67
2382.74 59
2382.86 52
2382.97 49
2383.08 50
2383.19 55
2383.30 64
2383.41 74
2383.53 86
2383.64 96
2383.75 102
2383.86 105
2383.97 105
2384.09 102
2384.20 96
2384.31 90
2384.42 84
2384.53 78
2384.64 73
2384.76 67
2384.87 61
2384.98 55
2385.09 48
2385.20 41
2385.32 34
2385.43 28
2385.54 23
2385.65 20
2385.76 19
2385.88 21
2385.99 24
2386.10 29
2386.21 35
2386.32 40
2386.44 45
2386.55 48
2386.66 49
2386.77 49
2386.88 46
2386.99 41
2387.11 36
2387.22 29
2387.33 21
2387.44 14
2387.55 8
2387.67 5
2387.78 4
2387.89 6
2388.00 11
2388.11 17
2388.23 24
2388.34 32
2388.45 38
2388.56 43
2388.67 47
2388.79 48
2388.90 47
2389.01 43
2389.12 38
2389.23 33
2389.35 27
2389.46 22
2389.57 19
2389.68 19
2389.79 21
2389.91 26
2390.02 31
2390.13 37
2390.24 43
2390.35 49
2390.47 53
2390.58 57
2390.69 61
2390.80 65
2390.91 70
2391.03 73
2391.14 76
2391.25 77
2391.36 74
2391.47 68
2391.59 59
2391.70 47
2391.81 35
2391.92 25
2392.03 16
2392.15 11
2392.26 8
2392.37 9
2392.48 12
2392.59 17
2392.71 23
2392.82 30
2392.93 37
2393.04 43
2393.16 47
2393.27 50
2393.38 50
2393.49 47
2393.60 44
2393.72 41
2393.83 38
2393.94 39
2394.05 42
2394.16 47
2394.28 52
2394.39 57
2394.50 59
2394.61 58
2394.72 53
2394.84 45
2394.95 35
2395.06 26
2395.17 19
2395.29 15
2395.40 14
2395.51 17
2395.62 22
2395.73 28
2395.85 35
2395.96 39
2396.07 42
2396.18 41
2396.29 39
2396.41 34
2396.52 30
2396.63 26
2396.74 24
2396.86 25
2396.97 29
2397.08 33
2397.19 37
2397.30 40
2397.42 40
2397.53 38
2397.64 33
2397.75 27
2397.86 21
2397.98 16
2398.09 13
2398.20 11
2398.31 12
2398.43 13
2398.54 15
2398.65 17
2398.76 20
2398.87 23
2398.99 29
2399.10 36
2399.21 44
2399.32 52
2399.44 59
2399.55 63
2399.66 65
2399.77 65
2399.88 63
2400.00 60
2400.11 59
2400.22 59
2400.33 60
2400.45 61
2400.56 62
2400.67 62
2400.78 61
2400.89 57
2401.01 53
2401.12 49
2401.23 46
2401.34 43
2401.46 40
2401.57 38
2401.68 35
2401.79 31
2401.91 26
2402.02 18
2402.13 10
2402.24 1
2402.35 0
2402.47 0
2402.58 0
2402.69 0
2402.80 0
2402.92 0
2403.03 4
2403.14 13
2403.25 21
2403.37 26
2403.48 29
2403.59 29
2403.70 26
2403.81 22
2403.93 16
2404.04 10
2404.15 4
2404.26 0
2404.38 0
2404.49 0
2404.60 0
2404.71 0
2404.83 0
2404.94 0
2405.05 0
2405.16 0
2405.28 3
2405.39 8
2405.50 13
2405.61 17
2405.72 19
2405.84 17
2405.95 13
2406.06 6
2406.17 0
2406.29 0
2406.40 0
2406.51 0
2406.62 0
2406.74 0
2406.85 2
2406.96 11
2407.07 20
2407.19 29
2407.30 35
2407.41 40
2407.52 43
2407.64 43
2407.75 40
2407.86 36
2407.97 30
2408.08 23
2408.20 17
2408.31 11
2408.42 8
2408.53 6
2408.65 5
2408.76 6
2408.87 6
2408.98 6
2409.10 4
2409.21 2
2409.32 0
2409.43 0
2409.55 0
2409.66 0
2409.77 0
2409.88 1
2410.00 5
2410.11 10
2410.22 15
2410.33 19
2410.45 23
2410.56 27
2410.67 29
2410.78 30
2410.90 30
2411.01 29
2411.12 27
2411.23 25
2411.35 21
2411.46 18
2411.57 14
2411.68 12
2411.80 10
2411.91 10
2412.02 11
2412.13 13
2412.25 14
2412.36 15
2412.47 15
2412.58 15
2412.70 14
2412.81 12
2412.92 11
2413.03 10
2413.15 9
2413.26 9
2413.37 8
2413.48 9
2413.60 10
2413.71 12
2413.82 15
2413.93 19
2414.05 23
2414.16 26
2414.27 26
2414.38 25
2414.50 23
2414.61 19
2414.72 15
2414.84 12
2414.95 12
2415.06 15
2415.17 21
2415.29 29
2415.40 39
2415.51 49
2415.62 57
2415.74 63
2415.85 66
2415.96 65
2416.07 61
2416.19 55
2416.30 46
2416.41 37
2416.52 27
2416.64 18
2416.75 12
2416.86 9
2416.97 8
2417.09 10
2417.20 14
2417.31 18
2417.43 21
2417.54 23
2417.65 24
2417.76 22
2417.88 20
2417.99 16
2418.10 12
2418.21 8
2418.33 5
2418.44 4
2418.55 5
2418.66 7
2418.78 12
2418.89 18
2419.00 24
2419.12 31
2419.23 37
2419.34 43
2419.45 48
2419.57 53
2419.68 57
2419.79 61
2419.90 66
2420.02 69
2420.13 73
2420.24 75
2420.36 77
2420.47 79
2420.58 80
2420.69 82
2420.81 86
2420.92 90
2421.03 96
2421.14 101
2421.26 106
2421.37 108
2421.48 106
2421.60 102
2421.71 94
2421.82 85
2421.93 75
2422.05 67
2422.16 60
2422.27 55
2422.38 52
2422.50 50
2422.61 48
2422.72 46
2422.84 44
2422.95 42
2423.06 41
2423.17 40
2423.29 41
2423.40 43
2423.51 46
2423.62 51
2423.74 56
2423.85 61
2423.96 67
2424.08 73
2424.19 78
2424.30 82
2424.41 86
2424.53 88
2424.64 89
2424.75 88
2424.87 87
2424.98 84
2425.09 80
2425.20 75
2425.32 69
2425.43 63
2425.54 57
2425.66 51
2425.77 44
2425.88 36
2425.99 28
2426.11 20
2426.22 12
2426.33 6
2426.45 2
2426.56 0
2426.67 1
2426.78 4
2426.90 8
2427.01 12
2427.12 17
2427.24 21
2427.35 26
2427.46 30
2427.57 34
2427.69 38
2427.80 40
2427.91 41
2428.03 40
2428.14 37
2428.25 33
2428.36 28
2428.48 23
2428.59 19
2428.70 15
2428.82 13
2428.93 11
2429.04 11
2429.15 11
2429.27 11
2429.38 9
2429.49 6
2429.61 2
2429.72 0
2429.83 0
2429.95 0
2430.06 0
2430.17 0
2430.28 0
2430.40 0
2430.51 0
2430.62 6
2430.74 11
2430.85 16
2430.96 20
2431.07 25
2431.19 30
2431.30 35
2431.41 40
2431.53 44
2431.64 47
2431.75 48
2431.87 47
2431.98 46
2432.09 44
2432.20 41
2432.32 38
2432.43 35
2432.54 31
2432.66 27
2432.77 23
2432.88 20
2433.00 19
2433.11 20
2433.22 23
2433.33 28
2433.45 34
2433.56 39
2433.67 42
2433.79 43
2433.90 42
2434.01 38
2434.13 34
2434.24 31
2434.35 30
2434.46 31
2434.58 35
2434.69 40
2434.80 44
2434.92 48
2435.03 49
2435.14 49
2435.26 47
2435.37 44
2435.48 41
2435.60 38
2435.71 37
2435.82 35
2435.93 34
2436.05 33
2436.16 31
2436.27 31
2436.39 32
2436.50 34
2436.61 37
2436.73 42
2436.84 48
2436.95 54
2437.07 59
2437.18 61
2437.29 62
2437.41 62
2437.52 60
2437.63 58
2437.74 56
2437.86 55
2437.97 54
2438.08 53
2438.20 51
2438.31 47
2438.42 42
2438.54 35
2438.65 26
2438.76 17
2438.88 8
2438.99 0
2439.10 0
2439.22 0
2439.33 0
2439.44 0
2439.55 0
2439.67 0
2439.78 0
2439.89 0
2440.01 8
2440.12 17
2440.23 25
2440.35 30
2440.46 33
2440.57 34
2440.69 34
2440.80 34
2440.91 33
2441.03 34
2441.14 36
2441.25 39
2441.37 43
2441.48 50
2441.59 57
2441.71 65
2441.82 74
2441.93 81
2442.04 86
2442.16 88
2442.27 86
2442.38 82
2442.50 76
2442.61 69
2442.72 63
2442.84 57
2442.95 52
2443.06 46
2443.18 39
2443.29 31
2443.40 22
2443.52 11
2443.63 2
2443.74 0
2443.86 0
2443.97 0
2444.08 0
2444.20 0
2444.31 0
2444.42 6
2444.54 14
2444.65 19
2444.76 22
2444.88 22
2444.99 20
2445.10 16
2445.22 11
2445.33 6
2445.44 5
2445.56 5
2445.67 9
2445.78 16
2445.90 24
2446.01 33
2446.12 41
2446.24 48
2446.35 54
2446.46 56
2446.58 56
2446.69 53
2446.80 46
2446.92 38
2447.03 29
2447.14 20
2447.26 12
2447.37 7
2447.48 5
2447.60 6
2447.71 8
2447.82 12
2447.94 17
2448.05 21
2448.16 24
2448.28 26
2448.39 26
2448.50 23
2448.62 19
2448.73 13
2448.84 7
2448.96 1
2449.07 0
2449.18 0
2449.30 0
2449.41 0
2449.52 0
2449.64 4
2449.75 7
2449.86 10
2449.98 10
2450.09 9
2450.20 5
2450.32 1
2450.43 0
2450.54 0
2450.66 0
2450.77 0
2450.88 0
2451.00 5
2451.11 16
2451.22 28
2451.34 40
2451.45 50
2451.56 58
2451.68 63
2451.79 65
2451.90 66
2452.02 65
2452.13 64
2452.25 62
2452.36 60
2452.47 57
2452.59 54
2452.70 51
2452.81 48
2452.93 46
2453.04 45
2453.15 47
2453.27 51
2453.38 57
2453.49 65
2453.61 73
2453.72 80
2453.83 85
2453.95 88
2454.06 90
2454.17 90
2454.29 91
2454.40 94
2454.51 97
2454.63 100
2454.74 103
2454.86 104
2454.97 102
2455.08 98
2455.20 92
2455.31 85
2455.42 78
2455.54 73
2455.65 68
2455.76 65
2455.88 63
2455.99 62
2456.10 63
2456.22 65
2456.33 68
2456.44 71
2456.56 73
2456.67 73
2456.79 72
2456.90 68
2457.01 63
2457.13 58
2457.24 55
2457.35 53
2457.47 52
2457.58 52
2457.69 50
2457.81 45
2457.92 38
2458.03 28
2458.15 17
2458.26 7
2458.38 0
2458.49 0
2458.60 0
2458.72 0
2458.83 0
2458.94 3
2459.06 9
2459.17 17
2459.28 25
2459.40 33
2459.51 41
2459.63 47
2459.74 52
2459.85 54
2459.97 54
2460.08 52
2460.19 47
2460.31 42
2460.42 36
2460.53 31
2460.65 26
2460.76 23
2460.88 22
2460.99 22
2461.10 24
2461.22 27
2461.33 30
2461.44 35
2461.56 40
2461.67 44
2461.78 48
2461.90 49
2462.01 49
2462.13 47
2462.24 43
2462.35 38
2462.47 32
2462.58 27
2462.69 22
2462.81 19
2462.92 16
2463.04 15
2463.15 15
2463.26 14
2463.38 12
2463.49 10
2463.60 6
2463.72 2
2463.83 0
2463.95 0
2464.06 0
2464.17 0
2464.29 0
2464.40 0
2464.51 0
2464.63 1
2464.74 12
2464.85 23
2464.97 34
2465.08 43
2465.20 51
2465.31 56
2465.42 60
2465.54 64
2465.65 66
2465.77 68
2465.88 70
2465.99 72
2466.11 72
2466.22 72
2466.33 70
2466.45 69
2466.56 69
2466.68 68
2466.79 68
2466.90 66
2467.02 64
2467.13 59
2467.24 52
2467.36 44
2467.47 36
2467.59 29
2467.70 25
2467.81 23
2467.93 23
2468.04 25
2468.15 27
2468.27 29
2468.38 30
2468.50 30
2468.61 31
2468.72 31
2468.84 32
2468.95 33
2469.07 35
2469.18 37
2469.29 39
2469.41 41
2469.52 42
2469.63 43
2469.75 43
2469.86 41
2469.98 39
2470.09 34
2470.20 29
2470.32 24
2470.43 19
2470.55 16
2470.66 17
2470.77 19
2470.89 24
2471.00 30
2471.12 35
2471.23 39
2471.34 41
2471.46 41
2471.57 40
2471.68 39
2471.80 36
2471.91 34
2472.03 30
2472.14 26
2472.25 22
2472.37 16
2472.48 11
2472.60 6
2472.71 1
2472.82 0
2472.94 0
2473.05 0
2473.17 0
2473.28 0
2473.39 0
2473.51 3
2473.62 9
2473.74 17
2473.85 26
2473.96 34
2474.08 40
2474.19 45
2474.31 48
2474.42 49
2474.53 47
2474.65 44
2474.76 40
2474.87 35
2474.99 30
2475.10 26
2475.22 25
2475.33 25
2475.44 29
2475.56 34
2475.67 42
2475.79 51
2475.90 59
2476.01 66
2476.13 71
2476.24 75
2476.36 78
2476.47 80
2476.58 82
2476.70 85
2476.81 87
2476.93 89
2477.04 91
2477.16 90
2477.27 88
2477.38 85
2477.50 80
2477.61 75
2477.73 72
2477.84 70
2477.95 70
2478.07 73
2478.18 76
2478.30 80
2478.41 82
2478.52 82
2478.64 80
2478.75 76
2478.87 72
2478.98 68
2479.09 65
2479.21 63
2479.32 64
2479.44 66
2479.55 68
2479.66 70
2479.78 72
2479.89 73
2480.01 74
2480.12 76
2480.23 80
2480.35 84
2480.46 87
2480.58 90
2480.69 90
2480.81 87
2480.92 83
2481.03 78
2481.15 73
2481.26 70
2481.38 68
2481.49 69
2481.60 71
2481.72 73
2481.83 74
2481.95 75
2482.06 76
2482.17 76
2482.29 76
2482.40 76
2482.52 78
2482.63 80
2482.75 81
2482.86 81
2482.97 78
2483.09 73
2483.20 64
2483.32 54
2483.43 42
2483.54 31
2483.66 22
2483.77 17
2483.89 15
2484.00 17
2484.12 23
2484.23 31
2484.34 40
2484.46 49
2484.57 57
2484.69 64
2484.80 70
2484.92 74
2485.03 78
2485.14 81
2485.26 83
2485.37 86
2485.49 89
2485.60 91
2485.71 92
2485.83 92
2485.94 92
2486.06 90
2486.17 89
2486.29 88
2486.40 88
2486.51 88
2486.63 88
2486.74 88
2486.86 87
2486.97 86
2487.09 84
2487.20 81
2487.31 79
2487.43 75
2487.54 72
2487.66 69
2487.77 66
2487.89 63
2488.00 60
2488.11 58
2488.23 57
2488.34 56
2488.46 57
2488.57 57
2488.69 58
2488.80 60
2488.91 62
2489.03 66
2489.14 70
2489.26 75
2489.37 81
2489.49 86
2489.60 89
2489.71 91
2489.83 91
2489.94 88
2490.06 83
2490.17 77
2490.29 69
2490.40 61
2490.51 52
2490.63 43
2490.74 34
2490.86 25
2490.97 17
2491.09 11
2491.20 7
2491.32 5
2491.43 7
2491.54 10
2491.66 14
2491.77 18
2491.89 22
2492.00 24
2492.12 25
2492.23 25
2492.34 25
2492.46 25
2492.57 26
2492.69 27
2492.80 29
2492.92 31
2493.03 33
2493.15 35
2493.26 37
2493.37 38
2493.49 40
2493.60 42
2493.72 43
2493.83 43
2493.95 42
2494.06 39
2494.17 35
2494.29 29
2494.40 24
2494.52 19
2494.63 15
2494.75 13
2494.86 12
2494.98 12
2495.09 11
2495.20 10
2495.32 9
2495.43 7
2495.55 4
2495.66 2
2495.78 1
2495.89 0
2496.01 0
2496.12 0
2496.23 0
2496.35 0
2496.46 0
2496.58 0
2496.69 0
2496.81 0
2496.92 3
2497.04 4
2497.15 5
2497.27 4
2497.38 3
2497.49 1
2497.61 0
2497.72 1
2497.84 3
2497.95 8
2498.07 14
2498.18 22
2498.30 32
2498.41 42
2498.52 53
2498.64 64
2498.75 74
2498.87 82
2498.98 87
2499.10 90
2499.21 89
2499.33 85
2499.44 79
2499.56 73
2499.67 68
2499.78 66
2499.90 65
2500.01 67
2500.13 70
2500.24 74
2500.36 78
2500.47 82
2500.59 85
2500.70 86
2500.82 88
2500.93 88
2501.05 87
2501.16 84
2501.27 78
2501.39 71
2501.50 60
2501.62 49
2501.73 36
2501.85 25
2501.96 14
2502.08 6
2502.19 0
2502.31 0
2502.42 0
2502.53 0
2502.65 0
2502.76 0
2502.88 0
2502.99 0
2503.11 0
2503.22 0
2503.34 3
2503.45 7
2503.57 12
2503.68 18
2503.80 25
2503.91 33
2504.03 40
2504.14 47
2504.25 53
2504.37 57
2504.48 58
2504.60 56
2504.71 51
2504.83 44
2504.94 36
2505.06 29
2505.17 24
2505.29 22
2505.40 24
2505.52 29
2505.63 38
2505.75 47
2505.86 56
2505.97 64
2506.09 69
2506.20 71
2506.32 72
2506.43 72
2506.55 72
2506.66 73
2506.78 74
2506.89 74
2507.01 74
2507.12 72
2507.24 68
2507.35 62
2507.47 55
2507.58 49
2507.70 43
2507.81 39
2507.92 37
2508.04 36
2508.15 36
2508.27 37
2508.38 39
2508.50 40
2508.61 43
2508.73 46
2508.84 51
2508.96 57
2509.07 64
2509.19 70
2509.30 76
2509.42 80
2509.53 83
2509.65 85
2509.76 85
2509.88 84
2509.99 82
2510.11 79
2510.22 76
2510.33 73
2510.45 71
2510.56 69
2510.68 67
2510.79 66
2510.91 64
2511.02 61
2511.14 59
2511.25 56
2511.37 53
2511.48 51
2511.60 50
2511.71 49
2511.83 49
2511.94 48
2512.06 48
2512.17 46
2512.29 44
2512.40 42
2512.52 40
2512.63 38
2512.75 36
2512.86 34
2512.98 32
2513.09 29
2513.21 25
2513.32 20
2513.44 15
2513.55 8
2513.66 2
2513.78 0
2513.89 0
2514.01 0
2514.12 2
2514.24 7
2514.35 15
2514.47 22
2514.58 30
2514.70 37
2514.81 44
2514.93 50
2515.04 56
2515.16 61
2515.27 63
2515.39 64
2515.50 62
2515.62 58
2515.73 54
2515.85 50
2515.96 47
2516.08 46
2516.19 47
2516.31 50
2516.42 55
2516.54 61
2516.65 69
2516.77 77
2516.88 85
2517.00 92
2517.11 97
2517.23 100
2517.34 100
2517.46 98
2517.57 95
2517.69 91
2517.80 86
2517.92 82
2518.03 77
2518.15 72
2518.26 67
2518.38 60
2518.49 53
2518.61 46
2518.72 39
2518.84 34
2518.95 30
2519.07 27
2519.18 26
2519.30 27
2519.41 29
2519.53 33
2519.64 38
2519.76 44
2519.87 52
2519.99 61
2520.10 69
2520.22 76
2520.33 79
2520.45 79
2520.56 73
2520.68 65
2520.79 53
2520.91 41
2521.02 29
2521.14 18
2521.25 10
2521.37 5
2521.48 1
2521.60 0
2521.71 0
2521.83 0
2521.94 2
2522.06 6
2522.17 12
2522.29 19
2522.40 26
2522.52 33
2522.63 38
2522.75 40
2522.86 41
2522.98 39
2523.09 35
2523.21 30
2523.32 25
2523.44 19
2523.55 13
2523.67 7
2523.78 1
2523.90 0
2524.01 0
2524.13 0
2524.24 0
2524.36 0
2524.47 0
2524.59 0
2524.70 0
2524.82 5
2524.93 10
2525.05 16
2525.17 21
2525.28 26
2525.40 31
2525.51 37
2525.63 42
2525.74 48
2525.86 53
2525.97 57
2526.09 59
2526.20 60
2526.32 59
2526.43 57
2526.55 55
2526.66 52
2526.78 49
2526.89 47
2527.01 46
2527.12 45
2527.24 44
2527.35 43
2527.47 41
2527.58 37
2527.70 34
2527.81 30
2527.93 27
2528.04 24
2528.16 23
2528.27 22
2528.39 21
2528.51 20
2528.62 19
2528.74 17
2528.85 15
2528.97 14
2529.08 15
2529.20 17
2529.31 22
2529.43 29
2529.54 37
2529.66 45
2529.77 50
2529.89 54
2530.00 54
2530.12 52
2530.23 48
2530.35 44
2530.46 40
2530.58 36
2530.69 33
2530.81 29
2530.92 25
2531.04 20
2531.16 15
2531.27 11
2531.39 8
2531.50 6
2531.62 6
2531.73 8
2531.85 11
2531.96 14
2532.08 16
2532.19 18
2532.31 17
2532.42 15
2532.54 11
2532.65 6
2532.77 1
2532.88 0
2533.00 0
2533.12 0
2533.23 1
2533.35 5
2533.46 9
2533.58 12
2533.69 14
2533.81 14
2533.92 14
2534.04 14
2534.15 16
2534.27 20
2534.38 25
2534.50 31
2534.61 37
2534.73 42
2534.85 47
2534.96 50
2535.08 52
2535.19 53
2535.31 54
2535.42 55
2535.54 57
2535.65 59
2535.77 61
2535.88 63
2536.00 65
2536.11 65
2536.23 65
2536.35 63
2536.46 62
2536.58 59
2536.69 56
2536.81 53
2536.92 50
2537.04 46
2537.15 41
2537.27 36
2537.38 30
2537.50 24
2537.61 18
2537.73 13
2537.85 10
2537.96 8
2538.08 8
2538.19 9
2538.31 11
2538.42 13
2538.54 14
2538.65 15
2538.77 14
2538.88 14
2539.00 15
2539.12 18
2539.23 23
2539.35 29
2539.46 36
2539.58 42
2539.69 46
2539.81 48
2539.92 49
2540.04 48
2540.15 48
2540.27 48
2540.39 48
2540.50 48
2540.62 48
2540.73 47
2540.85 45
2540.96 42
2541.08 40
2541.19 41
2541.31 43
2541.42 48
2541.54 54
2541.66 59
2541.77 64
2541.89 65
2542.00 63
2542.12 57
2542.23 49
2542.35 39
2542.46 27
2542.58 16
2542.70 5
2542.81 0
2542.93 0
2543.04 0
2543.16 0
2543.27 0
2543.39 0
2543.50 4
2543.62 12
2543.74 19
2543.85 22
2543.97 22
2544.08 19
2544.20 13
2544.31 5
2544.43 0
2544.54 0
2544.66 0
2544.78 0
2544.89 0
2545.01 0
2545.12 0
2545.24 0
2545.35 3
2545.47 10
2545.58 16
2545.70 21
2545.82 25
2545.93 28
2546.05 30
2546.16 31
2546.28 33
2546.39 35
2546.51 38
2546.63 43
2546.74 48
2546.86 54
2546.97 59
2547.09 63
2547.20 66
2547.32 66
2547.43 65
2547.55 61
2547.67 55
2547.78 48
2547.90 40
2548.01 30
2548.13 19
2548.24 9
2548.36 0
2548.48 0
2548.59 0
2548.71 0
2548.82 0
2548.94 0
2549.05 0
2549.17 1
2549.29 4
2549.40 6
2549.52 7
2549.63 8
2549.75 9
2549.86 11
2549.98 13
2550.10 16
2550.21 19
2550.33 22
2550.44 23
2550.56 23
2550.67 21
2550.79 18
2550.91 13
2551.02 8
2551.14 2
2551.25 0
2551.37 0
2551.48 0
2551.60 0
2551.72 0
2551.83 5
2551.95 11
2552.06 17
2552.18 22
2552.29 25
2552.41 28
2552.53 29
2552.64 30
2552.76 30
2552.87 30
2552.99 28
2553.10 25
2553.22 21
2553.34 16
2553.45 12
2553.57 9
2553.68 8
2553.80 9
2553.91 13
2554.03 19
2554.15 25
2554.26 31
2554.38 37
2554.49 41
2554.61 44
2554.73 47
2554.84 49
2554.96 51
2555.07 54
2555.19 57
2555.30 61
2555.42 65
2555.54 70
2555.65 76
2555.77 81
2555.88 85
2556.00 89
2556.12 91
2556.23 91
2556.35 90
2556.46 87
2556.58 84
2556.69 81
2556.81 79
2556.93 77
2557.04 76
2557.16 75
2557.27 73
2557.39 71
2557.51 67
2557.62 62
2557.74 56
2557.85 49
2557.97 42
2558.08 36
2558.20 32
2558.32 29
2558.43 29
2558.55 31
2558.66 36
2558.78 42
2558.90 49
2559.01 55
2559.13 58
2559.24 59
2559.36 55
2559.48 48
2559.59 40
2559.71 30
2559.82 21
2559.94 14
2560.06 8
2560.17 5
2560.29 4
2560.40 3
2560.52 3
2560.63 3
2560.75 2
2560.87 0
2560.98 0
2561.10 0
2561.21 0
2561.33 0
2561.45 0
2561.56 0
2561.68 2
2561.79 8
2561.91 16
2562.03 25
2562.14 34
2562.26 43
2562.37 50
2562.49 56
2562.61 60
2562.72 61
2562.84 60
2562.95 56
2563.07 50
2563.19 43
2563.30 36
2563.42 29
2563.53 23
2563.65 18
2563.77 14
2563.88 12
2564.00 12
2564.11 13
2564.23 16
2564.35 19
2564.46 23
2564.58 25
2564.69 27
2564.81 27
2564.93 25
2565.04 22
2565.16 19
2565.27 17
2565.39 17
2565.51 17
2565.62 19
2565.74 23
2565.85 26
2565.97 28
2566.09 30
2566.20 30
2566.32 30
2566.44 30
2566.55 32
2566.67 35
2566.78 40
2566.90 45
2567.02 51
2567.13 55
2567.25 57
2567.36 58
2567.48 55
2567.60 52
2567.71 47
2567.83 41
2567.94 36
2568.06 30
2568.18 25
2568.29 20
2568.41 16
2568.52 12
2568.64 9
2568.76 7
2568.87 5
2568.99 5
2569.11 7
2569.22 9
2569.34 14
2569.45 19
2569.57 25
2569.69 30
2569.80 36
2569.92 40
2570.03 42
2570.15 44
2570.27 44
2570.38 44
2570.50 44
2570.62 44
2570.73 43
2570.85 42
2570.96 40
2571.08 38
2571.20 36
2571.31 33
2571.43 32
2571.54 30
2571.66 30
2571.78 28
2571.89 25
2572.01 21
2572.13 14
2572.24 6
2572.36 0
2572.47 0
2572.59 0
2572.71 0
2572.82 0
2572.94 0
2573.06 0
2573.17 0
2573.29 10
2573.40 23
2573.52 35
2573.64 45
2573.75 51
2573.87 55
2573.99 58
2574.10 61
2574.22 64
2574.33 67
2574.45 71
2574.57 76
2574.68 82
2574.80 87
2574.92 91
2575.03 95
2575.15 97
2575.26 99
2575.38 101
2575.50 102
2575.61 105
2575.73 107
2575.85 109
2575.96 109
2576.08 108
2576.19 106
2576.31 101
2576.43 96
2576.54 91
2576.66 86
2576.78 81
2576.89 76
2577.01 71
2577.12 66
2577.24 59
2577.36 51
2577.47 42
2577.59 34
2577.71 27
2577.82 23
2577.94 22
2578.06 25
2578.17 31
2578.29 39
2578.40 48
2578.52 56
2578.64 62
2578.75 64
2578.87 63
2578.99 58
2579.10 51
2579.22 44
2579.34 37
2579.45 32
2579.57 29
2579.68 27
2579.80 27
2579.92 29
2580.03 31
2580.15 34
2580.27 39
2580.38 44
2580.50 50
2580.62 56
2580.73 61
2580.85 64
2580.96 64
2581.08 62
2581.20 59
2581.31 54
2581.43 49
2581.55 44
2581.66 38
2581.78 32
2581.90 26
2582.01 21
2582.13 17
2582.25 16
2582.36 17
2582.48 20
2582.59 25
2582.71 30
2582.83 34
2582.94 36
2583.06 35
2583.18 32
2583.29 28
2583.41 23
2583.53 19
2583.64 16
2583.76 15
2583.88 15
2583.99 16
2584.11 17
2584.22 17
2584.34 17
2584.46 15
2584.57 14
2584.69 13
2584.81 14
2584.92 15
2585.04 17
2585.16 21
2585.27 24
2585.39 27
2585.51 29
2585.62 30
2585.74 31
2585.86 30
2585.97 30
2586.09 29
2586.21 28
2586.32 27
2586.44 26
2586.55 25
2586.67 24
2586.79 24
2586.90 24
2587.02 26
2587.14 28
2587.25 31
2587.37 34
2587.49 38
2587.60 42
2587.72 47
2587.84 53
2587.95 59
2588.07 66
2588.19 73
2588.30 79
2588.42 83
2588.54 85
2588.65 84
2588.77 82
2588.89 79
2589.00 76
2589.12 74
2589.24 72
2589.35 72
2589.47 74
2589.59 76
2589.70 78
2589.82 80
2589.94 82
2590.05 83
2590.17 83
2590.29 82
2590.40 80
2590.52 77
2590.64 73
2590.75 68
2590.87 61
2590.98 53
2591.10 44
2591.22 34
2591.33 25
2591.45 17
2591.57 10
2591.68 7
2591.80 5
2591.92 7
2592.03 9
2592.15 12
2592.27 15
2592.38 18
2592.50 21
2592.62 23
2592.73 25
2592.85 27
2592.97 27
2593.08 25
2593.20 22
2593.32 16
2593.43 10
2593.55 4
2593.67 0
2593.78 0
2593.90 0
2594.02 0
2594.13 0
2594.25 0
2594.37 0
2594.48 0
2594.60 2
2594.72 6
2594.83 8
2594.95 9
2595.07 8
2595.19 7
2595.30 6
2595.42 5
2595.54 5
2595.65 7
2595.77 11
2595.89 17
2596.00 24
2596.12 31
2596.24 39
2596.35 46
2596.47 50
2596.59 52
2596.70 51
2596.82 48
2596.94 42
2597.05 34
2597.17 26
2597.29 17
2597.40 9
2597.52 2
2597.64 0
2597.75 0
2597.87 0
2597.99 0
2598.10 0
2598.22 0
2598.34 2
2598.45 9
2598.57 16
2598.69 23
2598.80 31
2598.92 37
2599.04 43
2599.16 46
2599.27 48
2599.39 47
2599.51 45
2599.62 42
2599.74 39
2599.86 35
2599.97 32
2600.09 29
2600.21 27
2600.32 27
2600.44 27
2600.56 30
2600.67 35
2600.79 42
2600.91 50
2601.02 58
2601.14 65
2601.26 69
2601.38 69
2601.49 65
2601.61 58
2601.73 48
2601.84 37
2601.96 26
2602.08 15
2602.19 6
2602.31 0
2602.43 0
2602.54 0
2602.66 0
2602.78 0
2602.89 0
2603.01 3
2603.13 9
2603.25 15
2603.36 21
2603.48 27
2603.60 33
2603.71 38
2603.83 42
2603.95 45
2604.06 48
2604.18 51
2604.30 54
2604.41 57
2604.53 60
2604.65 64
2604.77 67
2604.88 70
2605.00 72
2605.12 73
2605.23 73
2605.35 72
2605.47 71
2605.58 70
2605.70 69
2605.82 67
2605.93 65
2606.05 63
2606.17 61
2606.29 59
2606.40 57
2606.52 54
2606.64 51
2606.75 47
2606.87 43
2606.99 39
2607.10 35
2607.22 32
2607.34 30
2607.46 30
2607.57 31
2607.69 31
2607.81 32
2607.92 33
2608.04 34
2608.16 36
2608.27 38
2608.39 41
2608.51 44
2608.63 48
2608.74 51
2608.86 51
2608.98 50
2609.09 48
2609.21 44
2609.33 39
2609.44 34
2609.56 28
2609.68 23
2609.80 18
2609.91 13
2610.03 7
2610.15 2
2610.26 0
2610.38 0
2610.50 0
2610.62 0
2610.73 0
2610.85 0
2610.97 0
2611.08 0
2611.20 2
2611.32 7
2611.43 12
2611.55 18
2611.67 25
2611.79 33
2611.90 41
2612.02 48
2612.14 54
2612.25 57
2612.37 58
2612.49 57
2612.61 57
2612.72 58
2612.84 62
2612.96 68
2613.07 77
2613.19 88
2613.31 100
2613.43 111
2613.54 120
2613.66 128
2613.78 134
2613.89 137
2614.01 139
2614.13 139
2614.25 140
2614.36 140
2614.48 141
2614.60 142
2614.71 143
2614.83 143
2614.95 142
2615.07 139
2615.18 135
2615.30 129
2615.42 122
2615.53 117
2615.65 114
2615.77 113
2615.89 116
2616.00 121
2616.12 129
2616.24 137
2616.35 145
2616.47 153
2616.59 158
2616.71 161
2616.82 161
2616.94 159
2617.06 153
2617.18 144
2617.29 134
2617.41 121
2617.53 108
2617.64 94
2617.76 81
2617.88 68
2618.00 58
2618.11 49
2618.23 43
2618.35 40
2618.46 40
2618.58 43
2618.70 48
2618.82 54
2618.93 60
2619.05 65
2619.17 69
2619.29 71
2619.40 72
2619.52 71
2619.64 70
2619.75 68
2619.87 65
2619.99 62
2620.11 59
2620.22 56
2620.34 53
2620.46 50
2620.58 48
2620.69 46
2620.81 44
2620.93 45
2621.04 46
2621.16 50
2621.28 54
2621.40 60
2621.51 64
2621.63 67
2621.75 68
2621.87 66
2621.98 63
2622.10 59
2622.22 56
2622.34 55
2622.45 57
2622.57 62
2622.69 69
2622.80 77
2622.92 85
2623.04 93
2623.16 100
2623.27 105
2623.39 108
2623.51 111
2623.63 112
2623.74 114
2623.86 115
2623.98 116
2624.10 117
2624.21 117
2624.33 116
2624.45 114
2624.57 113
2624.68 111
2624.80 109
2624.92 107
2625.03 105
2625.15 102
2625.27 98
2625.39 94
2625.50 91
2625.62 89
2625.74 87
2625.86 87
2625.97 86
2626.09 85
2626.21 81
2626.33 75
2626.44 66
2626.56 56
2626.68 45
2626.80 34
2626.91 25
2627.03 18
2627.15 14
2627.27 11
2627.38 10
2627.50 9
2627.62 7
2627.74 6
2627.85 3
2627.97 0
2628.09 0
2628.21 0
2628.32 0
2628.44 0
2628.56 0
2628.68 0
2628.79 0
2628.91 2
2629.03 6
2629.14 9
2629.26 12
2629.38 15
2629.50 17
2629.61 19
2629.73 21
2629.85 22
2629.97 23
2630.08 23
2630.20 23
2630.32 23
2630.44 24
2630.55 27
2630.67 30
2630.79 34
2630.91 38
2631.03 40
2631.14 41
2631.26 39
2631.38 35
2631.50 30
2631.61 24
2631.73 18
2631.85 15
2631.97 13
2632.08 14
2632.20 18
2632.32 24
2632.44 31
2632.55 40
2632.67 49
2632.79 58
2632.91 67
2633.02 75
2633.14 82
2633.26 88
2633.38 91
2633.49 92
2633.61 90
2633.73 86
2633.85 80
2633.96 72
2634.08 63
2634.20 54
2634.32 45
2634.43 38
2634.55 33
2634.67 30
2634.79 31
2634.90 35
2635.02 40
2635.14 47
2635.26 53
2635.38 58
2635.49 59
2635.61 57
2635.73 50
2635.85 40
2635.96 29
2636.08 17
2636.20 7
2636.32 0
2636.43 0
2636.55 0
2636.67 6
2636.79 15
2636.90 25
2637.02 36
2637.14 45
2637.26 53
2637.38 59
2637.49 64
2637.61 66
2637.73 68
2637.85 68
2637.96 67
2638.08 66
2638.20 63
2638.32 59
2638.43 55
2638.55 50
2638.67 46
2638.79 43
2638.91 41
2639.02 41
2639.14 42
2639.26 45
2639.38 47
2639.49 49
2639.61 49
2639.73 46
2639.85 41
2639.96 33
2640.08 23
2640.20 13
2640.32 4
2640.44 0
2640.55 0
2640.67 0
2640.79 0
2640.91 3
2641.02 11
2641.14 19
2641.26 27
2641.38 34
2641.50 40
2641.61 44
2641.73 47
2641.85 49
2641.97 51
2642.08 52
2642.20 52
2642.32 53
2642.44 52
2642.56 51
2642.67 50
2642.79 49
2642.91 49
2643.03 52
2643.14 57
2643.26 65
2643.38 74
2643.50 84
2643.62 92
2643.73 99
2643.85 104
2643.97 107
2644.09 107
2644.20 107
2644.32 105
2644.44 103
2644.56 99
2644.68 94
2644.79 87
2644.91 79
2645.03 69
2645.15 60
2645.26 53
2645.38 48
2645.50 46
2645.62 45
2645.74 45
2645.85 45
2645.97 44
2646.09 40
2646.21 34
2646.33 26
2646.44 17
2646.56 9
2646.68 2
2646.80 0
2646.92 0
2647.03 0
2647.15 0
2647.27 0
2647.39 0
2647.50 0
2647.62 0
2647.74 0
2647.86 0
2647.98 1
2648.09 4
2648.21 9
2648.33 15
2648.45 21
2648.57 27
2648.68 32
2648.80 36
2648.92 40
2649.04 43
2649.16 47
2649.27 52
2649.39 57
2649.51 62
2649.63 66
2649.74 70
2649.86 72
2649.98 72
2650.10 70
2650.22 64
2650.33 57
2650.45 48
2650.57 38
2650.69 28
2650.81 20
2650.92 14
2651.04 11
2651.16 12
2651.28 15
2651.40 21
2651.51 28
2651.63 36
2651.75 45
2651.87 53
2651.99 59
2652.10 64
2652.22 66
2652.34 66
2652.46 64
2652.58 61
2652.69 56
2652.81 51
2652.93 46
2653.05 40
2653.17 34
2653.28 28
2653.40 23
2653.52 19
2653.64 18
2653.76 19
2653.87 23
2653.99 29
2654.11 36
2654.23 43
2654.35 49
2654.46 54
2654.58 57
2654.70 58
2654.82 56
2654.94 52
2655.06 46
2655.17 38
2655.29 30
2655.41 21
2655.53 12
2655.65 4
2655.76 0
2655.88 0
2656.00 0
2656.12 0
2656.24 3
2656.35 9
2656.47 17
2656.59 25
2656.71 32
2656.83 36
2656.94 39
2657.06 40
2657.18 40
2657.30 39
2657.42 38
2657.53 39
2657.65 42
2657.77 47
2657.89 54
2658.01 62
2658.13 71
2658.24 79
2658.36 85
2658.48 87
2658.60 84
2658.72 77
2658.83 67
2658.95 54
2659.07 40
2659.19 27
2659.31 14
2659.43 4
2659.54 0
2659.66 0
2659.78 0
2659.90 0
2660.02 0
2660.13 0
2660.25 0
2660.37 2
2660.49 5
2660.61 6
2660.73 7
2660.84 6
2660.96 6
2661.08 6
2661.20 6
2661.32 6
2661.43 6
2661.55 5
2661.67 4
2661.79 2
2661.91 0
2662.03 0
2662.14 1
2662.26 4
2662.38 10
2662.50 18
2662.62 28
2662.73 38
2662.85 47
2662.97 55
2663.09 61
2663.21 64
2663.33 65
2663.44 64
2663.56 62
2663.68 59
2663.80 57
2663.92 56
2664.04 57
2664.15 60
2664.27 63
2664.39 68
2664.51 73
2664.63 76
2664.75 79
2664.86 80
2664.98 79
2665.10 77
2665.22 74
2665.34 69
2665.45 64
2665.57 57
2665.69 50
2665.81 42
2665.93 36
2666.05 31
2666.16 29
2666.28 29
2666.40 32
2666.52 37
2666.64 41
2666.76 45
2666.87 46
2666.99 45
2667.11 43
2667.23 40
2667.35 38
2667.47 37
2667.58 39
2667.70 43
2667.82 48
2667.94 54
2668.06 59
2668.18 63
2668.29 66
2668.41 69
2668.53 70
2668.65 71
2668.77 71
2668.89 71
2669.00 70
2669.12 67
2669.24 63
2669.36 58
2669.48 53
2669.60 47
2669.72 41
2669.83 37
2669.95 34
2670.07 32
2670.19 32
2670.31 33
2670.43 35
2670.54 37
2670.66 40
2670.78 41
2670.90 42
2671.02 43
2671.14 44
2671.25 46
2671.37 50
2671.49 57
2671.61 67
2671.73 78
2671.85 90
2671.96 102
2672.08 111
2672.20 118
2672.32 123
2672.44 125
2672.56 127
2672.68 128
2672.79 130
2672.91 133
2673.03 136
2673.15 139
2673.27 142
2673.39 145
2673.50 147
2673.62 149
2673.74 150
2673.86 153
2673.98 156
2674.10 159
2674.22 162
2674.33 163
2674.45 163
2674.57 161
2674.69 159
2674.81 156
2674.93 155
2675.05 155
2675.16 158
2675.28 163
2675.40 170
2675.52 177
2675.64 183
2675.76 188
2675.87 190
2675.99 191
2676.11 189
2676.23 185
2676.35 179
2676.47 172
2676.59 162
2676.70 151
2676.82 138
2676.94 123
2677.06 109
2677.18 95
2677.30 84
2677.42 76
2677.53 72
2677.65 73
2677.77 77
2677.89 82
2678.01 88
2678.13 92
2678.25 94
2678.36 92
2678.48 87
2678.60 81
2678.72 73
2678.84 65
2678.96 57
2679.08 51
2679.19 47
2679.31 45
2679.43 45
2679.55 46
2679.67 48
2679.79 50
2679.91 51
2680.02 52
2680.14 51
2680.26 48
2680.38 45
2680.50 42
2680.62 38
2680.74 35
2680.86 34
2680.97 33
2681.09 34
2681.21 36
2681.33 39
2681.45 42
2681.57 46
2681.69 49
2681.80 53
2681.92 55
2682.04 57
2682.16 57
2682.28 56
2682.40 53
2682.52 48
2682.64 42
2682.75 35
2682.87 29
2682.99 25
2683.11 23
2683.23 23
2683.35 24
2683.47 26
2683.58 28
2683.70 30
2683.82 33
2683.94 37
2684.06 43
2684.18 50
2684.30 59
2684.42 67
2684.53 74
2684.65 78
2684.77 79
2684.89 78
2685.01 75
2685.13 72
2685.25 69
2685.37 67
2685.48 66
2685.60 64
2685.72 62
2685.84 58
2685.96 52
2686.08 45
2686.20 36
2686.32 27
2686.43 19
2686.55 13
2686.67 8
2686.79 6
2686.91 7
2687.03 8
2687.15 10
2687.27 12
2687.38 13
2687.50 13
2687.62 13
2687.74 14
2687.86 16
2687.98 21
2688.10 28
2688.22 37
2688.33 45
2688.45 52
2688.57 57
2688.69 59
2688.81 59
2688.93 56
2689.05 52
2689.17 48
2689.28 43
2689.40 38
2689.52 33
2689.64 28
2689.76 23
2689.88 18
2690.00 13
2690.12 9
2690.24 6
2690.35 3
2690.47 2
2690.59 2
2690.71 3
2690.83 5
2690.95 9
2691.07 14
2691.19 19
2691.31 24
2691.42 28
2691.54 30
2691.66 30
2691.78 30
2691.90 28
2692.02 27
2692.14 25
2692.26 24
2692.38 24
2692.49 23
2692.61 22
2692.73 20
2692.85 19
2692.97 17
2693.09 15
2693.21 13
2693.33 11
2693.45 9
2693.56 8
2693.68 7
2693.80 8
2693.92 8
2694.04 9
2694.16 11
2694.28 12
2694.40 13
2694.52 14
2694.63 13
2694.75 13
2694.87 11
2694.99 9
2695.11 5
2695.23 2
2695.35 0
2695.47 0
2695.59 0
2695.71 0
2695.82 0
2695.94 0
2696.06 1
2696.18 5
2696.30 8
2696.42 11
2696.54 13
2696.66 13
2696.78 14
2696.90 14
2697.01 15
2697.13 17
2697.25 18
2697.37 19
2697.49 19
2697.61 19
2697.73 18
2697.85 16
2697.97 14
2698.09 13
2698.20 11
2698.32 9
2698.44 8
2698.56 5
2698.68 2
2698.80 0
2698.92 0
2699.04 0
2699.16 0
2699.28 0
2699.39 0
2699.51 0
2699.63 2
2699.75 11
2699.87 20
2699.99 26
2700.11 31
2700.23 32
2700.35 31
2700.47 29
2700.59 25
2700.70 20
2700.82 16
2700.94 13
2701.06 11
2701.18 12
2701.30 15
2701.42 22
2701.54 33
2701.66 46
2701.78 60
2701.89 75
2702.01 88
2702.13 98
2702.25 105
2702.37 109
2702.49 110
2702.61 109
2702.73 106
2702.85 103
2702.97 98
2703.09 94
2703.21 88
2703.32 83
2703.44 78
2703.56 74
2703.68 71
2703.80 71
2703.92 73
2704.04 79
2704.16 87
2704.28 98
2704.40 110
2704.52 121
2704.63 130
2704.75 137
2704.87 140
2704.99 140
2705.11 136
2705.23 130
2705.35 122
2705.47 112
2705.59 102
2705.71 93
2705.83 85
2705.95 79
2706.07 74
2706.18 71
2706.30 68
2706.42 66
2706.54 63
2706.66 62
2706.78 61
2706.90 63
2707.02 66
2707.14 72
2707.26 78
2707.38 85
2707.50 91
2707.61 94
2707.73 94
2707.85 90
2707.97 84
2708.09 76
2708.21 67
2708.33 57
2708.45 49
2708.57 42
2708.69 38
2708.81 37
2708.93 39
2709.05 43
2709.17 48
2709.28 55
2709.40 61
2709.52 65
2709.64 68
2709.76 69
2709.88 68
2710.00 65
2710.12 61
2710.24 54
2710.36 47
2710.48 38
2710.60 29
2710.72 21
2710.83 14
2710.95 10
2711.07 8
2711.19 8
2711.31 9
2711.43 11
2711.55 13
2711.67 16
2711.79 19
2711.91 23
2712.03 29
2712.15 37
2712.27 46
2712.39 56
2712.51 66
2712.62 75
2712.74 83
2712.86 90
2712.98 96
2713.10 101
2713.22 105
2713.34 109
2713.46 113
2713.58 115
2713.70 116
2713.82 116
2713.94 116
2714.06 115
2714.18 113
2714.30 112
2714.42 110
2714.53 106
2714.65 100
2714.77 92
2714.89 82
2715.01 71
2715.13 60
2715.25 50
2715.37 44
2715.49 42
2715.61 43
2715.73 49
2715.85 57
2715.97 67
2716.09 76
2716.21 82
2716.33 86
2716.44 86
2716.56 82
2716.68 76
2716.80 68
2716.92 61
2717.04 56
2717.16 53
2717.28 53
2717.40 56
2717.52 60
2717.64 65
2717.76 70
2717.88 74
2718.00 77
2718.12 79
2718.24 81
2718.36 82
2718.48 82
2718.59 83
2718.71 83
2718.83 83
2718.95 82
2719.07 81
2719.19 78
2719.31 75
2719.43 71
2719.55 66
2719.67 60
2719.79 55
2719.91 51
2720.03 49
2720.15 48
2720.27 50
2720.39 52
2720.51 55
2720.63 57
2720.75 57
2720.87 57
2720.98 56
2721.10 55
2721.22 56
2721.34 59
2721.46 64
2721.58 72
2721.70 81
2721.82 92
2721.94 102
2722.06 110
2722.18 117
2722.30 121
2722.42 122
2722.54 120
2722.66 117
2722.78 112
2722.90 107
2723.02 102
2723.14 96
2723.26 90
2723.38 83
2723.50 75
2723.61 67
2723.73 61
2723.85 55
2723.97 53
2724.09 53
2724.21 57
2724.33 62
2724.45 69
2724.57 77
2724.69 84
2724.81 89
2724.93 92
2725.05 92
2725.17 89
2725.29 83
2725.41 75
2725.53 66
2725.65 56
2725.77 48
2725.89 42
2726.01 39
2726.13 39
2726.25 42
2726.37 48
2726.49 54
2726.61 62
2726.72 69
2726.84 75
2726.96 80
2727.08 82
2727.20 83
2727.32 82
2727.44 80
2727.56 75
2727.68 69
2727.80 62
2727.92 55
2728.04 48
2728.16 41
2728.28 37
2728.40 34
2728.52 34
2728.64 37
2728.76 42
2728.88 48
2729.00 56
2729.12 65
2729.24 73
2729.36 79
2729.48 84
2729.60 86
2729.72 86
2729.84 84
2729.96 79
2730.08 73
2730.20 66
2730.32 58
2730.44 49
2730.56 40
2730.67 32
2730.79 24
2730.91 19
2731.03 16
2731.15 16
2731.27 19
2731.39 26
2731.51 35
2731.63 45
2731.75 55
2731.87 63
2731.99 69
2732.11 72
2732.23 72
2732.35 70
2732.47 67
2732.59 64
2732.71 60
2732.83 57
2732.95 54
2733.07 50
2733.19 46
2733.31 42
2733.43 39
2733.55 36
2733.67 35
2733.79 35
2733.91 38
2734.03 41
2734.15 47
2734.27 53
2734.39 59
2734.51 66
2734.63 71
2734.75 76
2734.87 80
2734.99 83
2735.11 86
2735.23 89
2735.35 93
2735.47 97
2735.59 101
2735.71 104
2735.83 107
2735.95 108
2736.07 107
2736.19 106
2736.31 104
2736.43 101
2736.54 97
2736.66 92
2736.78 86
2736.90 79
2737.02 72
2737.14 66
2737.26 61
2737.38 56
2737.50 53
2737.62 51
2737.74 50
2737.86 52
2737.98 55
2738.10 61
2738.22 69
2738.34 77
2738.46 84
2738.58 90
2738.70 93
2738.82 91
2738.94 87
2739.06 79
2739.18 69
2739.30 59
2739.42 50
2739.54 43
2739.66 37
2739.78 34
2739.90 32
2740.02 31
2740.14 30
2740.26 28
2740.38 27
2740.50 26
2740.62 25
2740.74 25
2740.86 27
2740.98 30
2741.10 35
2741.22 40
2741.34 46
2741.46 51
2741.58 55
2741.70 59
2741.82 62
2741.94 66
2742.06 70
2742.18 76
2742.30 81
2742.42 86
2742.54 90
2742.66 93
2742.78 93
2742.90 90
2743.02 85
2743.14 77
2743.26 69
2743.38 60
2743.50 52
2743.62 44
2743.74 37
2743.86 31
2743.98 27
2744.10 23
2744.22 22
2744.34 21
2744.46 22
2744.58 25
2744.70 29
2744.82 35
2744.94 41
2745.06 47
2745.18 54
2745.30 60
2745.42 64
2745.54 68
2745.66 69
2745.78 69
2745.90 67
2746.02 63
2746.14 57
2746.26 50
2746.38 42
2746.50 33
2746.62 25
2746.74 18
2746.86 13
2746.98 10
2747.10 10
2747.22 13
2747.34 18
2747.46 25
2747.58 33
2747.70 42
2747.82 50
2747.94 58
2748.06 65
2748.18 70
2748.30 74
2748.42 78
2748.54 81
2748.66 84
2748.78 85
2748.90 85
2749.03 83
2749.15 78
2749.27 72
2749.39 65
2749.51 58
2749.63 53
2749.75 50
2749.87 51
2749.99 54
2750.11 60
2750.23 67
2750.35 73
2750.47 78
2750.59 80
2750.71 80
2750.83 78
2750.95 75
2751.07 73
2751.19 72
2751.31 73
2751.43 75
2751.55 79
2751.67 83
2751.79 86
2751.91 88
2752.03 88
2752.15 87
2752.27 84
2752.39 79
2752.51 75
2752.63 70
2752.75 65
2752.87 61
2752.99 57
2753.11 54
2753.23 52
2753.35 49
2753.47 47
2753.59 44
2753.71 40
2753.83 35
2753.95 29
2754.07 22
2754.19 13
2754.31 5
2754.43 0
2754.55 0
2754.67 0
2754.79 0
2754.91 0
2755.04 0
2755.16 0
2755.28 0
2755.40 1
2755.52 9
2755.64 17
2755.76 26
2755.88 34
2756.00 41
2756.12 48
2756.24 52
2756.36 55
2756.48 57
2756.60 57
2756.72 56
2756.84 55
2756.96 55
2757.08 56
2757.20 57
2757.32 58
2757.44 60
2757.56 61
2757.68 63
2757.80 65
2757.92 68
2758.04 71
2758.16 76
2758.28 81
2758.40 85
2758.52 87
2758.64 87
2758.76 84
2758.89 78
2759.01 71
2759.13 64
2759.25 58
2759.37 53
2759.49 48
2759.61 45
2759.73 41
2759.85 38
2759.97 34
2760.09 31
2760.21 29
2760.33 28
2760.45 30
2760.57 33
2760.69 38
2760.81 43
2760.93 47
2761.05 50
2761.17 50
2761.29 47
2761.41 43
2761.53 38
2761.65 33
2761.77 29
2761.89 27
2762.02 27
2762.14 29
2762.26 33
2762.38 37
2762.50 41
2762.62 45
2762.74 48
2762.86 51
2762.98 56
2763.10 63
2763.22 70
2763.34 79
2763.46 86
2763.58 92
2763.70 96
2763.82 98
2763.94 98
2764.06 96
2764.18 94
2764.30 91
2764.42 88
2764.54 84
2764.67 79
2764.79 72
2764.91 65
2765.03 57
2765.15 49
2765.27 43
2765.39 38
2765.51 34
2765.63 32
2765.75 30
2765.87 29
2765.99 29
2766.11 30
2766.23 32
2766.35 36
2766.47 41
2766.59 46
2766.71 52
2766.83 58
2766.95 62
2767.08 65
2767.20 67
2767.32 68
2767.44 69
2767.56 69
2767.68 70
2767.80 71
2767.92 74
2768.04 76
2768.16 79
2768.28 80
2768.40 80
2768.52 78
2768.64 74
2768.76 69
2768.88 62
2769.00 54
2769.12 47
2769.25 39
2769.37 32
2769.49 26
2769.61 23
2769.73 21
2769.85 20
2769.97 21
2770.09 22
2770.21 22
2770.33 22
2770.45 20
2770.57 16
2770.69 12
2770.81 6
2770.93 1
2771.05 0
2771.17 0
2771.30 0
2771.42 0
2771.54 0
2771.66 0
2771.78 0
2771.90 0
2772.02 9
2772.14 20
2772.26 30
2772.38 39
2772.50 46
2772.62 50
2772.74 51
2772.86 51
2772.98 50
2773.11 51
2773.23 54
2773.35 59
2773.47 68
2773.59 77
2773.71 87
2773.83 96
2773.95 102
2774.07 105
2774.19 104
2774.31 100
2774.43 94
2774.55 87
2774.67 79
2774.79 72
2774.92 67
2775.04 64
2775.16 63
2775.28 64
2775.40 67
2775.52 71
2775.64 76
2775.76 80
2775.88 82
2776.00 83
2776.12 83
2776.24 80
2776.36 77
2776.48 72
2776.61 66
2776.73 61
2776.85 56
2776.97 50
2777.09 44
2777.21 37
2777.33 29
2777.45 22
2777.57 15
2777.69 9
2777.81 5
2777.93 3
2778.05 4
2778.18 7
2778.30 10
2778.42 13
2778.54 15
2778.66 15
2778.78 12
2778.90 8
2779.02 2
2779.14 0
2779.26 0
2779.38 0
2779.50 0
2779.62 0
2779.75 0
2779.87 0
2779.99 1
2780.11 9
2780.23 18
2780.35 26
2780.47 34
2780.59 42
2780.71 51
2780.83 58
2780.95 64
2781.07 68
2781.20 71
2781.32 73
2781.44 75
2781.56 78
2781.68 82
2781.80 88
2781.92 96
2782.04 103
2782.16 110
2782.28 117
2782.40 122
2782.52 128
2782.65 134
2782.77 143
2782.89 154
2783.01 167
2783.13 181
2783.25 193
2783.37 203
2783.49 209
2783.61 212
2783.73 211
2783.85 207
2783.98 203
2784.10 199
2784.22 198
2784.34 198
2784.46 201
2784.58 204
2784.70 208
2784.82 210
2784.94 211
2785.06 209
2785.18 203
2785.31 195
2785.43 184
2785.55 172
2785.67 159
2785.79 148
2785.91 139
2786.03 134
2786.15 132
2786.27 133
2786.39 136
2786.51 138
2786.64 137
2786.76 133
2786.88 124
2787.00 111
2787.12 97
2787.24 82
2787.36 68
2787.48 58
2787.60 50
2787.72 47
2787.85 46
2787.97 49
2788.09 55
2788.21 62
2788.33 71
2788.45 81
2788.57 92
2788.69 103
2788.81 114
2788.93 124
2789.06 133
2789.18 139
2789.30 143
2789.42 144
2789.54 143
2789.66 142
2789.78 140
2789.90 139
2790.02 139
2790.14 142
2790.27 144
2790.39 147
2790.51 147
2790.63 146
2790.75 142
2790.87 138
2790.99 134
2791.11 131
2791.23 130
2791.36 131
2791.48 132
2791.60 132
2791.72 130
2791.84 125
2791.96 118
2792.08 109
2792.20 100
2792.32 93
2792.44 89
2792.57 88
2792.69 89
2792.81 90
2792.93 91
2793.05 91
2793.17 89
2793.29 86
2793.41 81
2793.53 77
2793.66 73
2793.78 70
2793.90 68
2794.02 68
2794.14 69
2794.26 71
2794.38 72
2794.50 73
2794.62 73
2794.75 71
2794.87 68
2794.99 63
2795.11 57
2795.23 51
2795.35 45
2795.47 40
2795.59 37
2795.72 35
2795.84 35
2795.96 37
2796.08 40
2796.20 43
2796.32 47
2796.44 50
2796.56 52
2796.68 53
2796.81 53
2796.93 51
2797.05 49
2797.17 47
2797.29 45
2797.41 45
2797.53 45
2797.65 46
2797.78 47
2797.90 47
2798.02 48
2798.14 48
2798.26 47
2798.38 48
2798.50 48
2798.62 50
2798.74 51
2798.87 53
2798.99 55
2799.11 56
2799.23 56
2799.35 55
2799.47 54
2799.59 53
2799.71 52
2799.84 51
2799.96 52
2800.08 53
2800.20 55
2800.32 57
2800.44 58
2800.56 57
2800.68 55
2800.81 50
2800.93 43
2801.05 35
2801.17 27
2801.29 18
2801.41 11
2801.53 6
2801.65 5
2801.78 6
2801.90 12
2802.02 19
2802.14 29
2802.26 40
2802.38 49
2802.50 56
2802.63 60
2802.75 61
2802.87 58
2802.99 53
2803.11 46
2803.23 40
2803.35 36
2803.47 34
2803.60 35
2803.72 40
2803.84 46
2803.96 53
2804.08 59
2804.20 65
2804.32 67
2804.45 67
2804.57 62
2804.69 55
2804.81 45
2804.93 33
2805.05 19
2805.17 7
2805.29 0
2805.42 0
2805.54 0
2805.66 0
2805.78 0
2805.90 0
2806.02 0
2806.14 7
2806.27 14
2806.39 21
2806.51 27
2806.63 33
2806.75 38
2806.87 42
2806.99 46
2807.12 50
2807.24 53
2807.36 58
2807.48 62
2807.60 66
2807.72 69
2807.84 72
2807.97 73
2808.09 74
2808.21 74
2808.33 74
2808.45 74
2808.57 76
2808.69 78
2808.82 80
2808.94 83
2809.06 84
2809.18 85
2809.30 85
2809.42 83
2809.54 80
2809.67 76
2809.79 72
2809.91 68
2810.03 64
2810.15 61
2810.27 59
2810.39 57
2810.52 55
2810.64 53
2810.76 51
2810.88 48
2811.00 45
2811.12 43
2811.24 41
2811.37 41
2811.49 41
2811.61 42
2811.73 43
2811.85 44
2811.97 45
2812.10 45
2812.22 44
2812.34 43
2812.46 42
2812.58 43
2812.70 44
2812.82 45
2812.95 47
2813.07 47
2813.19 46
2813.31 41
2813.43 34
2813.55 25
2813.68 16
2813.80 7
2813.92 1
2814.04 0
2814.16 0
2814.28 3
2814.40 9
2814.53 18
2814.65 27
2814.77 36
2814.89 43
2815.01 49
2815.13 51
2815.26 50
2815.38 46
2815.50 40
2815.62 32
2815.74 24
2815.86 16
2815.98 11
2816.11 8
2816.23 9
2816.35 13
2816.47 20
2816.59 30
2816.71 40
2816.84 50
2816.96 58
2817.08 63
2817.20 64
2817.32 61
2817.44 56
2817.57 51
2817.69 46
2817.81 43
2817.93 42
2818.05 43
2818.17 44
2818.30 44
2818.42 42
2818.54 37
2818.66 31
2818.78 23
2818.90 16
2819.03 9
2819.15 4
2819.27 1
2819.39 0
2819.51 0
2819.63 0
2819.76 0
2819.88 0
2820.00 0
2820.12 0
2820.24 0
2820.36 2
2820.49 9
2820.61 16
2820.73 21
2820.85 25
2820.97 28
2821.09 31
2821.22 34
2821.34 38
2821.46 44
2821.58 49
2821.70 55
2821.82 58
2821.95 59
2822.07 58
2822.19 56
2822.31 54
2822.43 52
2822.55 53
2822.68 56
2822.80 60
2822.92 64
2823.04 68
2823.16 70
2823.29 69
2823.41 66
2823.53 61
2823.65 55
2823.77 48
2823.89 43
2824.02 39
2824.14 37
2824.26 37
2824.38 39
2824.50 42
2824.62 45
2824.75 47
2824.87 47
2824.99 45
2825.11 41
2825.23 35
2825.36 29
2825.48 24
2825.60 19
2825.72 16
2825.84 13
2825.96 11
2826.09 10
2826.21 9
2826.33 8
2826.45 9
2826.57 11
2826.70 15
2826.82 21
2826.94 29
2827.06 36
2827.18 44
2827.30 50
2827.43 54
2827.55 55
2827.67 55
2827.79 52
2827.91 49
2828.04 46
2828.16 44
2828.28 43
2828.40 42
2828.52 42
2828.64 41
2828.77 38
2828.89 34
2829.01 29
2829.13 24
2829.25 20
2829.38 17
2829.50 15
2829.62 16
2829.74 18
2829.86 23
2829.99 28
2830.11 36
2830.23 44
2830.35 53
2830.47 61
2830.60 68
2830.72 74
2830.84 78
2830.96 82
2831.08 86
2831.20 90
2831.33 95
2831.45 99
2831.57 102
2831.69 103
2831.81 100
2831.94 94
2832.06 87
2832.18 78
2832.30 71
2832.42 67
2832.55 66
2832.67 68
2832.79 72
2832.91 75
2833.03 77
2833.16 76
2833.28 73
2833.40 69
2833.52 64
2833.64 61
2833.77 60
2833.89 63
2834.01 68
2834.13 76
2834.25 84
2834.38 92
2834.50 97
2834.62 100
2834.74 100
2834.86 97
2834.99 91
2835.11 85
2835.23 77
2835.35 70
2835.47 64
2835.60 60
2835.72 57
2835.84 55
2835.96 55
2836.08 56
2836.21 58
2836.33 61
2836.45 65
2836.57 69
2836.69 74
2836.82 78
2836.94 81
2837.06 83
2837.18 83
2837.30 82
2837.43 80
2837.55 76
2837.67 72
2837.79 67
2837.91 60
2838.04 53
2838.16 45
2838.28 37
2838.40 31
2838.52 27
2838.65 25
2838.77 25
2838.89 29
2839.01 34
2839.14 39
2839.26 45
2839.38 50
2839.50 55
2839.62 59
2839.75 62
2839.87 65
2839.99 68
2840.11 69
2840.23 70
2840.36 70
2840.48 68
2840.60 66
2840.72 63
2840.84 60
2840.97 58
2841.09 56
2841.21 55
2841.33 54
2841.46 53
2841.58 52
2841.70 51
2841.82 51
2841.94 50
2842.07 50
2842.19 50
2842.31 52
2842.43 54
2842.55 57
2842.68 59
2842.80 61
2842.92 61
2843.04 60
2843.17 58
2843.29 55
2843.41 53
2843.53 50
2843.65 49
2843.78 49
2843.90 51
2844.02 53
2844.14 56
2844.27 59
2844.39 62
2844.51 64
2844.63 63
2844.75 60
2844.88 56
2845.00 49
2845.12 43
2845.24 36
2845.37 32
2845.49 28
2845.61 27
2845.73 28
2845.85 31
2845.98 34
2846.10 38
2846.22 43
2846.34 48
2846.47 52
2846.59 57
2846.71 60
2846.83 62
2846.95 63
2847.08 63
2847.20 63
2847.32 63
2847.44 63
2847.57 63
2847.69 62
2847.81 61
2847.93 59
2848.06 56
2848.18 52
2848.30 50
2848.42 48
2848.54 47
2848.67 49
2848.79 53
2848.91 59
2849.03 66
2849.16 72
2849.28 78
2849.40 82
2849.52 84
2849.65 83
2849.77 82
2849.89 79
2850.01 75
2850.13 72
2850.26 68
2850.38 65
2850.50 62
2850.62 60
2850.75 57
2850.87 54
2850.99 52
2851.11 50
2851.24 51
2851.36 53
2851.48 57
2851.60 61
2851.72 65
2851.85 67
2851.97 67
2852.09 65
2852.21 61
2852.34 56
2852.46 51
2852.58 49
2852.70 48
2852.83 51
2852.95 55
2853.07 61
2853.19 67
2853.32 72
2853.44 77
2853.56 82
2853.68 86
2853.81 90
2853.93 93
2854.05 95
2854.17 96
2854.30 95
2854.42 93
2854.54 90
2854.66 87
2854.78 85
2854.91 84
2855.03 84
2855.15 84
2855.27 84
2855.40 84
2855.52 82
2855.64 80
2855.76 77
2855.89 75
2856.01 73
2856.13 72
2856.25 73
2856.38 74
2856.50 75
2856.62 76
2856.74 78
2856.87 79
2856.99 80
2857.11 81
2857.23 81
2857.36 79
2857.48 76
2857.60 71
2857.72 65
2857.85 59
2857.97 54
2858.09 50
2858.21 48
2858.34 48
2858.46 49
2858.58 51
2858.70 51
2858.83 49
2858.95 46
2859.07 41
2859.19 35
2859.32 30
2859.44 26
2859.56 25
2859.68 27
2859.81 30
2859.93 35
2860.05 39
2860.17 42
2860.30 43
2860.42 41
2860.54 37
2860.66 33
2860.79 30
2860.91 29
2861.03 32
2861.15 37
2861.28 46
2861.40 55
2861.52 63
2861.65 69
2861.77 71
2861.89 71
2862.01 67
2862.14 63
2862.26 58
2862.38 55
2862.50 52
2862.63 51
2862.75 49
2862.87 47
2862.99 45
2863.12 42
2863.24 37
2863.36 32
2863.48 26
2863.61 22
2863.73 19
2863.85 18
2863.97 19
2864.10 22
2864.22 26
2864.34 29
2864.47 31
2864.59 31
2864.71 29
2864.83 26
2864.96 21
2865.08 15
2865.20 10
2865.32 5
2865.45 1
2865.57 0
2865.69 0
2865.81 0
2865.94 5
2866.06 11
2866.18 20
2866.31 31
2866.43 41
2866.55 51
2866.67 58
2866.80 62
2866.92 62
2867.04 60
2867.16 56
2867.29 51
2867.41 48
2867.53 47
2867.65 49
2867.78 53
2867.90 58
2868.02 63
2868.15 67
2868.27 70
2868.39 70
2868.51 68
2868.64 64
2868.76 58
2868.88 51
2869.00 42
2869.13 33
2869.25 23
2869.37 14
2869.50 5
2869.62 0
2869.74 0
2869.86 0
2869.99 0
2870.11 0
2870.23 0
2870.35 0
2870.48 0
2870.60 1
2870.72 14
2870.85 28
2870.97 41
2871.09 52
2871.21 60
2871.34 64
2871.46 63
2871.58 59
2871.71 53
2871.83 45
2871.95 36
2872.07 28
2872.20 20
2872.32 13
2872.44 7
2872.57 3
2872.69 0
2872.81 0
2872.93 0
2873.06 0
2873.18 0
2873.30 2
2873.42 5
2873.55 8
2873.67 11
2873.79 15
2873.92 18
2874.04 23
2874.16 29
2874.28 35
2874.41 42
2874.53 49
2874.65 55
2874.78 59
2874.90 62
2875.02 63
2875.14 63
2875.27 61
2875.39 58
2875.51 54
2875.64 50
2875.76 46
2875.88 44
2876.00 43
2876.13 44
2876.25 46
2876.37 49
2876.50 50
2876.62 50
2876.74 49
2876.87 45
2876.99 40
2877.11 34
2877.23 28
2877.36 22
2877.48 17
2877.60 13
2877.73 10
2877.85 9
2877.97 9
2878.09 11
2878.22 13
2878.34 16
2878.46 19
2878.59 21
2878.71 22
2878.83 23
2878.95 22
2879.08 21
2879.20 19
2879.32 17
2879.45 14
2879.57 12
2879.69 9
2879.82 7
2879.94 5
2880.06 4
2880.18 3
2880.31 4
2880.43 6
2880.55 9
2880.68 14
2880.80 19
2880.92 24
2881.05 29
2881.17 34
2881.29 39
2881.41 45
2881.54 50
2881.66 55
2881.78 60
2881.91 64
2882.03 67
2882.15 67
2882.28 66
2882.40 63
2882.52 60
2882.64 56
2882.77 54
2882.89 51
2883.01 49
2883.14 47
2883.26 44
2883.38 41
2883.51 38
2883.63 37
2883.75 37
2883.87 41
2884.00 46
2884.12 54
2884.24 62
2884.37 69
2884.49 74
2884.61 79
2884.74 82
2884.86 86
2884.98 90
2885.11 94
2885.23 98
2885.35 101
2885.47 102
2885.60 101
2885.72 97
2885.84 92
2885.97 86
2886.09 80
2886.21 74
2886.34 68
2886.46 61
2886.58 55
2886.71 48
2886.83 41
2886.95 36
2887.08 32
2887.20 32
2887.32 34
2887.44 40
2887.57 49
2887.69 59
2887.81 69
2887.94 76
2888.06 81
2888.18 80
2888.31 75
2888.43 66
2888.55 56
2888.68 44
2888.80 35
2888.92 28
2889.05 25
2889.17 25
2889.29 27
2889.42 29
2889.54 30
2889.66 29
2889.78 26
2889.91 20
2890.03 13
2890.15 5
2890.28 0
2890.40 0
2890.52 0
2890.65 0
2890.77 0
2890.89 0
2891.02 0
2891.14 4
2891.26 8
2891.39 10
2891.51 10
2891.63 9
2891.76 6
2891.88 4
2892.00 2
2892.13 3
2892.25 7
2892.37 12
2892.50 20
2892.62 28
2892.74 35
2892.86 41
2892.99 44
2893.11 45
2893.23 45
2893.36 43
2893.48 43
2893.60 43
2893.73 46
2893.85 52
2893.97 59
2894.10 66
2894.22 73
2894.34 79
2894.47 81
2894.59 80
2894.71 75
2894.84 67
2894.96 57
2895.08 45
2895.21 33
2895.33 22
2895.45 14
2895.58 9
2895.70 9
2895.82 12
2895.95 19
2896.07 28
2896.19 38
2896.32 48
2896.44 58
2896.56 67
2896.69 75
2896.81 82
2896.93 87
2897.06 91
2897.18 93
2897.30 94
2897.43 95
2897.55 96
2897.67 97
2897.80 100
2897.92 102
2898.04 105
2898.17 107
2898.29 108
2898.41 108
2898.54 108
2898.66 108
2898.78 108
2898.91 110
2899.03 113
2899.15 115
2899.28 115
2899.40 114
2899.52 109
2899.65 102
2899.77 93
2899.89 84
2900.02 77
2900.14 73
2900.26 73
2900.39 78
2900.51 88
2900.63 101
2900.76 116
2900.88 131
2901.00 145
2901.13 157
2901.25 166
2901.38 173
2901.50 178
2901.62 183
2901.75 187
2901.87 192
2901.99 197
2902.12 204
2902.24 210
2902.36 217
2902.49 223
2902.61 228
2902.73 232
2902.86 234
2902.98 234
2903.10 233
2903.23 232
2903.35 231
2903.47 230
2903.60 230
2903.72 231
2903.84 233
2903.97 233
2904.09 233
2904.21 230
2904.34 226
2904.46 221
2904.59 214
2904.71 206
2904.83 200
2904.96 196
2905.08 193
2905.20 193
2905.33 195
2905.45 198
2905.57 201
2905.70 202
2905.82 202
2905.94 200
2906.07 194
2906.19 187
2906.31 179
2906.44 170
2906.56 164
2906.69 160
2906.81 159
2906.93 160
2907.06 163
2907.18 166
2907.30 167
2907.43 164
2907.55 158
2907.67 149
2907.80 138
2907.92 126
2908.04 114
2908.17 105
2908.29 98
2908.41 93
2908.54 90
2908.66 88
2908.79 85
2908.91 83
2909.03 79
2909.16 75
2909.28 70
2909.40 65
2909.53 61
2909.65 57
2909.77 55
2909.90 54
2910.02 53
2910.15 54
2910.27 54
2910.39 52
2910.52 50
2910.64 45
2910.76 39
2910.89 32
2911.01 24
2911.13 17
2911.26 11
2911.38 7
2911.51 5
2911.63 5
2911.75 6
2911.88 9
2912.00 12
2912.12 16
2912.25 20
2912.37 25
2912.49 31
2912.62 38
2912.74 46
2912.87 55
2912.99 65
2913.11 76
2913.24 88
2913.36 98
2913.48 107
2913.61 114
2913.73 117
2913.85 118
2913.98 116
2914.10 112
2914.23 107
2914.35 101
2914.47 96
2914.60 92
2914.72 88
2914.84 85
2914.97 81
2915.09 76
2915.22 72
2915.34 69
2915.46 67
2915.59 68
2915.71 72
2915.83 80
2915.96 90
2916.08 102
2916.21 113
2916.33 121
2916.45 127
2916.58 128
2916.70 126
2916.82 121
2916.95 116
2917.07 112
2917.20 109
2917.32 108
2917.44 108
2917.57 109
2917.69 110
2917.81 111
2917.94 110
2918.06 109
2918.19 108
2918.31 108
2918.43 107
2918.56 107
2918.68 107
2918.80 107
2918.93 107
2919.05 106
2919.18 105
2919.30 104
2919.42 104
2919.55 104
2919.67 105
2919.80 105
2919.92 105
2920.04 104
2920.17 103
2920.29 100
2920.41 97
2920.54 93
2920.66 90
2920.79 87
2920.91 85
2921.03 83
2921.16 81
2921.28 79
2921.41 76
2921.53 72
2921.65 68
2921.78 64
2921.90 61
2922.02 59
2922.15 57
2922.27 56
2922.40 55
2922.52 52
2922.64 46
2922.77 38
2922.89 28
2923.02 18
2923.14 8
2923.26 0
2923.39 0
2923.51 0
2923.63 0
2923.76 4
2923.88 11
2924.01 19
2924.13 26
2924.25 32
2924.38 38
2924.50 43
2924.63 48
2924.75 53
2924.87 60
2925.00 68
2925.12 76
2925.25 84
2925.37 92
2925.49 97
2925.62 98
2925.74 95
2925.87 89
2925.99 80
2926.11 70
2926.24 60
2926.36 51
2926.49 45
2926.61 42
2926.73 43
2926.86 45
2926.98 50
2927.11 57
2927.23 63
2927.35 70
2927.48 77
2927.60 82
2927.73 86
2927.85 87
2927.97 85
2928.10 80
2928.22 74
2928.34 67
2928.47 60
2928.59 54
2928.72 51
2928.84 52
2928.97 54
2929.09 57
2929.21 60
2929.34 62
2929.46 61
2929.59 57
2929.71 50
2929.83 42
2929.96 32
2930.08 24
2930.21 16
2930.33 11
2930.45 7
2930.58 6
2930.70 5
2930.83 3
2930.95 2
2931.07 0
2931.20 0
2931.32 0
2931.45 0
2931.57 0
2931.69 0
2931.82 0
2931.94 0
2932.07 2
2932.19 4
2932.31 5
2932.44 6
2932.56 6
2932.69 6
2932.81 6
2932.93 4
2933.06 2
2933.18 0
2933.31 0
2933.43 0
2933.56 0
2933.68 0
2933.80 0
2933.93 2
2934.05 7
2934.18 14
2934.30 20
2934.42 27
2934.55 34
2934.67 41
2934.80 48
2934.92 54
2935.04 61
2935.17 67
2935.29 71
2935.42 72
2935.54 72
2935.67 69
2935.79 65
2935.91 60
2936.04 54
2936.16 48
2936.29 42
2936.41 37
2936.53 32
2936.66 28
2936.78 25
2936.91 22
2937.03 21
2937.16 21
2937.28 22
2937.40 24
2937.53 26
2937.65 27
2937.78 27
2937.90 25
2938.03 23
2938.15 19
2938.27 16
2938.40 14
2938.52 13
2938.65 14
2938.77 16
2938.89 18
2939.02 20
2939.14 20
2939.27 18
2939.39 15
2939.52 13
2939.64 10
2939.76 10
2939.89 10
2940.01 12
2940.14 16
2940.26 21
2940.39 27
2940.51 34
2940.63 42
2940.76 49
2940.88 57
2941.01 62
2941.13 66
2941.26 67
2941.38 67
2941.50 64
2941.63 61
2941.75 57
2941.88 52
2942.00 47
2942.13 43
2942.25 38
2942.37 34
2942.50 32
2942.62 31
2942.75 33
2942.87 36
2943.00 40
2943.12 43
2943.24 45
2943.37 45
2943.49 41
2943.62 35
2943.74 27
2943.87 19
2943.99 12
2944.11 7
2944.24 6
2944.36 7
2944.49 10
2944.61 14
2944.74 18
2944.86 20
2944.98 20
2945.11 18
2945.23 15
2945.36 11
2945.48 6
2945.61 1
2945.73 0
2945.86 0
2945.98 0
2946.10 0
2946.23 0
2946.35 0
2946.48 0
2946.60 2
2946.73 7
2946.85 11
2946.97 14
2947.10 16
2947.22 17
2947.35 17
2947.47 17
2947.60 18
2947.72 21
2947.85 23
2947.97 25
2948.09 25
2948.22 23
2948.34 18
2948.47 11
2948.59 5
2948.72 0
2948.84 0
2948.97 0
2949.09 3
2949.21 9
2949.34 16
2949.46 21
2949.59 23
2949.71 22
2949.84 19
2949.96 13
2950.09 6
2950.21 0
2950.33 0
2950.46 0
2950.58 0
2950.71 0
2950.83 0
2950.96 0
2951.08 0
2951.21 1
2951.33 7
2951.45 11
2951.58 15
2951.70 16
2951.83 16
2951.95 16
2952.08 15
2952.20 16
2952.33 18
2952.45 22
2952.58 28
2952.70 35
2952.82 43
2952.95 51
2953.07 58
2953.20 65
2953.32 71
2953.45 75
2953.57 77
2953.70 77
2953.82 77
2953.95 75
2954.07 73
2954.19 72
2954.32 70
2954.44 69
2954.57 68
2954.69 68
2954.82 67
2954.94 66
2955.07 65
2955.19 63
2955.32 61
2955.44 57
2955.56 53
2955.69 49
2955.81 43
2955.94 37
2956.06 31
2956.19 26
2956.31 21
2956.44 17
2956.56 16
2956.69 17
2956.81 20
2956.93 26
2957.06 33
2957.18 41
2957.31 48
2957.43 55
2957.56 60
2957.68 63
2957.81 67
2957.93 70
2958.06 74
2958.18 77
2958.31 80
2958.43 82
2958.55 83
2958.68 81
2958.80 77
2958.93 71
2959.05 64
2959.18 56
2959.30 49
2959.43 43
2959.55 38
2959.68 34
2959.80 30
2959.93 26
2960.05 22
2960.18 17
2960.30 12
2960.42 9
2960.55 7
2960.67 7
2960.80 10
2960.92 15
2961.05 20
2961.17 25
2961.30 29
2961.42 31
2961.55 32
2961.67 31
2961.80 29
2961.92 26
2962.05 24
2962.17 22
2962.30 20
2962.42 19
2962.54 20
2962.67 22
2962.79 26
2962.92 32
2963.04 39
2963.17 47
2963.29 55
2963.42 63
2963.54 70
2963.67 75
2963.79 79
2963.92 81
2964.04 81
2964.17 79
2964.29 75
2964.42 71
2964.54 66
2964.67 62
2964.79 60
2964.92 58
2965.04 58
2965.16 59
2965.29 60
2965.41 60
2965.54 57
2965.66 54
2965.79 48
2965.91 43
2966.04 38
2966.16 36
2966.29 37
2966.41 40
2966.54 44
2966.66 50
2966.79 54
2966.91 57
2967.04 59
2967.16 60
2967.29 61
2967.41 63
2967.54 66
2967.66 69
2967.79 73
2967.91 75
2968.04 77
2968.16 77
2968.28 76
2968.41 75
2968.53 75
2968.66 76
2968.78 78
2968.91 80
2969.03 83
2969.16 85
2969.28 87
2969.41 88
2969.53 88
2969.66 87
2969.78 86
2969.91 84
2970.03 82
2970.16 80
2970.28 79
2970.41 79
2970.53 80
2970.66 84
2970.78 89
2970.91 94
2971.03 101
2971.16 106
2971.28 110
2971.41 110
2971.53 109
2971.66 105
2971.78 99
2971.91 92
2972.03 85
2972.16 77
2972.28 70
2972.41 63
2972.53 57
2972.66 50
2972.78 44
2972.91 39
2973.03 33
2973.16 28
2973.28 24
2973.41 21
2973.53 20
2973.66 20
2973.78 21
2973.91 23
2974.03 24
2974.16 26
2974.28 26
2974.41 26
2974.53 26
2974.66 25
2974.78 26
2974.91 26
2975.03 28
2975.16 30
2975.28 32
2975.41 32
2975.53 31
2975.66 28
2975.78 23
2975.91 16
2976.03 8
2976.16 1
2976.28 0
2976.41 0
2976.53 0
2976.66 0
2976.78 0
2976.91 0
2977.03 1
2977.16 3
2977.28 4
2977.41 5
2977.53 5
2977.66 5
2977.78 5
2977.91 7
2978.03 8
2978.16 9
2978.28 10
2978.41 10
2978.53 10
2978.66 10
2978.78 10
2978.91 13
2979.03 17
2979.16 23
2979.28 30
2979.41 38
2979.53 45
2979.66 51
2979.78 56
2979.91 58
2980.03 57
2980.16 55
2980.28 52
2980.41 49
2980.53 48
2980.66 50
2980.78 54
2980.91 62
2981.03 71
2981.16 79
2981.28 87
2981.41 92
2981.53 94
2981.66 93
2981.78 90
2981.91 87
2982.03 83
2982.16 80
2982.28 78
2982.41 76
2982.53 74
2982.66 72
2982.78 69
2982.91 66
2983.04 64
2983.16 63
2983.29 65
2983.41 68
2983.54 72
2983.66 77
2983.79 80
2983.91 81
2984.04 79
2984.16 76
2984.29 71
2984.41 66
2984.54 62
2984.66 57
2984.79 53
2984.91 48
2985.04 43
2985.16 38
2985.29 34
2985.41 30
2985.54 29
2985.66 30
2985.79 33
2985.91 38
2986.04 44
2986.16 51
2986.29 58
2986.42 64
2986.54 69
2986.67 72
2986.79 74
2986.92 74
2987.04 74
2987.17 73
2987.29 72
2987.42 72
2987.54 73
2987.67 73
2987.79 73
2987.92 71
2988.04 67
2988.17 63
2988.29 57
2988.42 52
2988.54 47
2988.67 44
2988.80 43
2988.92 44
2989.05 46
2989.17 50
2989.30 55
2989.42 59
2989.55 63
2989.67 65
2989.80 64
2989.92 61
2990.05 55
2990.17 48
2990.30 41
2990.42 35
2990.55 33
2990.67 33
2990.80 37
2990.93 43
2991.05 51
2991.18 59
2991.30 67
2991.43 73
2991.55 77
2991.68 79
2991.80 81
2991.93 81
2992.05 81
2992.18 81
2992.30 82
2992.43 82
2992.55 82
2992.68 80
2992.81 77
2992.93 73
2993.06 66
2993.18 59
2993.31 51
2993.43 44
2993.56 39
2993.68 35
2993.81 33
2993.93 31
2994.06 30
2994.18 29
2994.31 27
2994.44 25
2994.56 23
2994.69 21
2994.81 20
2994.94 21
2995.06 22
2995.19 25
2995.31 28
2995.44 31
2995.56 33
2995.69 35
2995.81 36
2995.94 36
2996.07 36
2996.19 36
2996.32 36
2996.44 36
2996.57 36
2996.69 36
2996.82 36
2996.94 36
2997.07 37
2997.19 39
2997.32 43
2997.45 49
2997.57 56
2997.70 65
2997.82 75
2997.95 84
2998.07 91
2998.20 95
2998.32 97
2998.45 97
2998.57 95
2998.70 94
2998.83 94
2998.95 95
2999.08 97
2999.20 99
2999.33 102
2999.45 103
2999.58 104
2999.70 105
2999.83 106
2999.96 108
3000.08 111
3000.21 116
3000.33 120
3000.46 125
3000.58 128
3000.71 131
3000.83 131
3000.96 130
3001.08 128
3001.21 125
3001.34 121
3001.46 118
3001.59 115
3001.71 114
3001.84 113
3001.96 113
3002.09 114
3002.21 115
3002.34 115
3002.47 114
3002.59 111
3002.72 106
3002.84 102
3002.97 96
3003.09 92
3003.22 87
3003.34 83
3003.47 80
3003.60 76
3003.72 74
3003.85 73
3003.97 73
3004.10 75
3004.22 77
3004.35 80
3004.48 83
3004.60 85
3004.73 85
3004.85 85
3004.98 84
3005.10 83
3005.23 83
3005.35 85
3005.48 87
3005.61 90
3005.73 92
3005.86 94
3005.98 96
3006.11 96
3006.23 95
3006.36 93
3006.49 89
3006.61 86
3006.74 81
3006.86 76
3006.99 72
3007.11 68
3007.24 64
3007.36 60
3007.49 57
3007.62 52
3007.74 46
3007.87 38
3007.99 30
3008.12 22
3008.24 15
3008.37 10
3008.50 7
3008.62 6
3008.75 8
3008.87 12
3009.00 17
3009.12 23
3009.25 30
3009.38 37
3009.50 45
3009.63 53
3009.75 62
3009.88 69
3010.00 77
3010.13 83
3010.26 88
3010.38 91
3010.51 93
3010.63 93
3010.76 91
3010.88 88
3011.01 83
3011.14 78
3011.26 74
3011.39 70
3011.51 67
3011.64 65
3011.76 64
3011.89 64
3012.02 64
3012.14 64
3012.27 64
3012.39 64
3012.52 63
3012.65 61
3012.77 59
3012.90 56
3013.02 54
3013.15 51
3013.27 48
3013.40 46
3013.53 43
3013.65 42
3013.78 41
3013.90 41
3014.03 41
3014.15 40
3014.28 39
3014.41 38
3014.53 35
3014.66 31
3014.78 26
3014.91 22
3015.04 19
3015.16 18
3015.29 19
3015.41 21
3015.54 24
3015.66 28
3015.79 31
3015.92 34
3016.04 35
3016.17 35
3016.29 35
3016.42 33
3016.55 31
3016.67 29
3016.80 27
3016.92 25
3017.05 23
3017.17 21
3017.30 21
3017.43 21
3017.55 23
3017.68 26
3017.80 30
3017.93 35
3018.06 41
3018.18 47
3018.31 53
3018.43 59
3018.56 63
3018.69 65
3018.81 65
3018.94 62
3019.06 57
3019.19 51
3019.32 46
3019.44 42
3019.57 40
3019.69 41
3019.82 43
3019.94 46
3020.07 49
3020.20 50
3020.32 50
3020.45 49
3020.57 48
3020.70 47
3020.83 47
3020.95 49
3021.08 51
3021.20 54
3021.33 57
3021.46 60
3021.58 63
3021.71 65
3021.83 67
3021.96 68
3022.09 70
3022.21 71
3022.34 73
3022.46 74
3022.59 76
3022.72 78
3022.84 80
3022.97 81
3023.09 81
3023.22 81
3023.35 80
3023.47 80
3023.60 80
3023.72 81
3023.85 84
3023.98 88
3024.10 92
3024.23 95
3024.35 98
3024.48 98
3024.61 96
3024.73 92
3024.86 87
3024.98 80
3025.11 72
3025.24 65
3025.36 58
3025.49 52
3025.61 47
3025.74 45
3025.87 44
3025.99 46
3026.12 48
3026.24 51
3026.37 54
3026.50 56
3026.62 56
3026.75 55
3026.87 53
3027.00 50
3027.13 47
3027.25 43
3027.38 39
3027.51 35
3027.63 29
3027.76 22
3027.88 13
3028.01 4
3028.14 0
3028.26 0
3028.39 0
3028.51 0
3028.64 0
3028.77 0
3028.89 0
3029.02 0
3029.14 9
3029.27 18
3029.40 26
3029.52 32
3029.65 36
3029.78 40
3029.90 43
3030.03 48
3030.15 55
3030.28 65
3030.41 77
3030.53 89
3030.66 101
3030.78 111
3030.91 118
3031.04 121
3031.16 120
3031.29 117
3031.42 112
3031.54 106
3031.67 101
3031.79 96
3031.92 94
3032.05 92
3032.17 92
3032.30 92
3032.42 93
3032.55 95
3032.68 97
3032.80 98
3032.93 99
3033.06 98
3033.18 96
3033.31 92
3033.43 86
3033.56 79
3033.69 73
3033.81 68
3033.94 65
3034.07 64
3034.19 65
3034.32 67
3034.44 68
3034.57 69
3034.70 67
3034.82 63
3034.95 58
3035.08 52
3035.20 46
3035.33 42
3035.45 39
3035.58 38
3035.71 39
3035.83 40
3035.96 42
3036.09 44
3036.21 46
3036.34 47
3036.46 47
3036.59 47
3036.72 46
3036.84 46
3036.97 47
3037.10 49
3037.22 53
3037.35 58
3037.47 65
3037.60 72
3037.73 78
3037.85 84
3037.98 90
3038.11 94
3038.23 98
3038.36 99
3038.48 97
3038.61 93
3038.74 85
3038.86 75
3038.99 65
3039.12 56
3039.24 51
3039.37 49
3039.50 52
3039.62 58
3039.75 66
3039.87 74
3040.00 81
3040.13 85
3040.25 87
3040.38 86
3040.51 85
3040.63 83
3040.76 82
3040.89 82
3041.01 82
3041.14 82
3041.26 84
3041.39 85
3041.52 87
3041.64 89
3041.77 90
3041.90 91
3042.02 91
3042.15 90
3042.28 87
3042.40 83
3042.53 77
3042.65 70
3042.78 61
3042.91 51
3043.03 42
3043.16 34
3043.29 27
3043.41 22
3043.54 18
3043.67 16
3043.79 15
3043.92 15
3044.05 14
3044.17 12
3044.30 10
3044.42 8
3044.55 5
3044.68 3
3044.80 2
3044.93 3
3045.06 6
3045.18 9
3045.31 14
3045.44 19
3045.56 24
3045.69 28
3045.82 32
3045.94 36
3046.07 40
3046.19 45
3046.32 51
3046.45 56
3046.57 61
3046.70 63
3046.83 63
3046.95 59
3047.08 52
3047.21 44
3047.33 35
3047.46 28
3047.59 23
3047.71 21
3047.84 22
3047.97 24
3048.09 27
3048.22 29
3048.35 28
3048.47 26
3048.60 22
3048.72 17
3048.85 12
3048.98 9
3049.10 7
3049.23 8
3049.36 9
3049.48 11
3049.61 13
3049.74 15
3049.86 16
3049.99 16
3050.12 17
3050.24 17
3050.37 17
3050.50 16
3050.62 16
3050.75 15
3050.88 14
3051.00 12
3051.13 9
3051.26 6
3051.38 2
3051.51 0
3051.64 0
3051.76 0
3051.89 0
3052.02 0
3052.14 0
3052.27 0
3052.40 0
3052.52 1
3052.65 7
3052.78 14
3052.90 21
3053.03 29
3053.16 36
3053.28 41
3053.41 43
3053.54 43
3053.66 41
3053.79 39
3053.91 37
3054.04 36
3054.17 39
3054.29 43
3054.42 49
3054.55 56
3054.67 62
3054.80 66
3054.93 69
3055.05 69
3055.18 68
3055.31 65
3055.43 61
3055.56 57
3055.69 53
3055.81 48
3055.94 44
3056.07 40
3056.19 38
3056.32 36
3056.45 35
3056.57 35
3056.70 35
3056.83 35
3056.95 35
3057.08 35
3057.21 34
3057.34 33
3057.46 34
3057.59 36
3057.72 39
3057.84 44
3057.97 51
3058.10 59
3058.22 67
3058.35 75
3058.48 82
3058.60 87
3058.73 91
3058.86 93
3058.98 92
3059.11 88
3059.24 82
3059.36 75
3059.49 67
3059.62 59
3059.74 53
3059.87 49
3060.00 46
3060.12 45
3060.25 45
3060.38 46
3060.50 47
3060.63 47
3060.76 46
3060.88 44
3061.01 41
3061.14 37
3061.26 33
3061.39 29
3061.52 26
3061.64 23
3061.77 22
3061.90 22
3062.03 24
3062.15 28
3062.28 34
3062.41 42
3062.53 49
3062.66 57
3062.79 63
3062.91 67
3063.04 67
3063.17 64
3063.29 59
3063.42 52
3063.55 46
3063.67 40
3063.80 37
3063.93 35
3064.05 34
3064.18 34
3064.31 34
3064.43 33
3064.56 30
3064.69 28
3064.82 25
3064.94 24
3065.07 25
3065.20 29
3065.32 35
3065.45 43
3065.58 50
3065.70 57
3065.83 61
3065.96 62
3066.08 62
3066.21 60
3066.34 58
3066.46 56
3066.59 55
3066.72 56
3066.85 59
3066.97 64
3067.10 70
3067.23 78
3067.35 85
3067.48 93
3067.61 99
3067.73 102
3067.86 103
3067.99 102
3068.11 99
3068.24 94
3068.37 88
3068.50 82
3068.62 76
3068.75 70
3068.88 65
3069.00 61
3069.13 58
3069.26 56
3069.38 56
3069.51 57
3069.64 59
3069.77 62
3069.89 66
3070.02 70
3070.15 73
3070.27 76
3070.40 78
3070.53 78
3070.65 76
3070.78 73
3070.91 68
3071.03 63
3071.16 57
3071.29 52
3071.42 48
3071.54 44
3071.67 42
3071.80 40
3071.92 39
3072.05 37
3072.18 35
3072.30 33
3072.43 31
3072.56 31
3072.69 34
3072.81 39
3072.94 45
3073.07 53
3073.19 61
3073.32 66
3073.45 67
3073.58 65
3073.70 60
3073.83 53
3073.96 47
3074.08 42
3074.21 40
3074.34 40
3074.46 43
3074.59 45
3074.72 47
3074.85 46
3074.97 44
3075.10 39
3075.23 33
3075.35 27
3075.48 22
3075.61 21
3075.74 22
3075.86 25
3075.99 30
3076.12 35
3076.24 39
3076.37 41
3076.50 41
3076.63 39
3076.75 35
3076.88 30
3077.01 24
3077.13 19
3077.26 13
3077.39 8
3077.51 3
3077.64 0
3077.77 0
3077.90 0
3078.02 0
3078.15 0
3078.28 0
3078.40 0
3078.53 0
3078.66 6
3078.79 18
3078.91 30
3079.04 39
3079.17 47
3079.29 52
3079.42 55
3079.55 59
3079.68 63
3079.80 69
3079.93 76
3080.06 83
3080.19 88
3080.31 92
3080.44 93
3080.57 91
3080.69 88
3080.82 85
3080.95 82
3081.08 80
3081.20 80
3081.33 80
3081.46 81
3081.58 81
3081.71 79
3081.84 77
3081.97 74
3082.09 71
3082.22 68
3082.35 67
3082.47 68
3082.60 71
3082.73 77
3082.86 83
3082.98 90
3083.11 95
3083.24 96
3083.37 94
3083.49 88
3083.62 79
3083.75 68
3083.87 58
3084.00 51
3084.13 49
3084.26 51
3084.38 58
3084.51 69
3084.64 81
3084.77 93
3084.89 103
3085.02 110
3085.15 114
3085.27 114
3085.40 112
3085.53 107
3085.66 101
3085.78 94
3085.91 87
3086.04 79
3086.17 72
3086.29 64
3086.42 57
3086.55 49
3086.67 41
3086.80 34
3086.93 29
3087.06 27
3087.18 28
3087.31 33
3087.44 41
3087.57 51
3087.69 62
3087.82 73
3087.95 82
3088.08 90
3088.20 95
3088.33 99
3088.46 101
3088.58 102
3088.71 102
3088.84 101
3088.97 100
3089.09 98
3089.22 97
3089.35 95
3089.48 93
3089.60 92
3089.73 92
3089.86 92
3089.99 93
3090.11 93
3090.24 92
3090.37 90
3090.50 87
3090.62 82
3090.75 75
3090.88 68
3091.01 61
3091.13 55
3091.26 49
3091.39 46
3091.51 44
3091.64 45
3091.77 47
3091.90 52
3092.02 57
3092.15 62
3092.28 68
3092.41 73
3092.53 78
3092.66 84
3092.79 90
3092.92 97
3093.04 104
3093.17 110
3093.30 114
3093.43 115
3093.55 113
3093.68 108
3093.81 102
3093.94 97
3094.06 92
3094.19 90
3094.32 90
3094.45 92
3094.57 94
3094.70 96
3094.83 96
3094.96 94
3095.08 89
3095.21 82
3095.34 73
3095.47 63
3095.59 53
3095.72 43
3095.85 35
3095.98 28
3096.10 23
3096.23 20
3096.36 19
3096.49 20
3096.61 22
3096.74 24
3096.87 27
3097.00 30
3097.12 33
3097.25 36
3097.38 38
3097.51 40
3097.63 43
3097.76 46
3097.89 51
3098.02 58
3098.14 65
3098.27 73
3098.40 80
3098.53 86
3098.65 89
3098.78 88
3098.91 84
3099.04 77
3099.16 67
3099.29 57
3099.42 48
3099.55 40
3099.67 33
3099.80 28
3099.93 24
3100.06 18
3100.19 12
3100.31 5
3100.44 0
3100.57 0
3100.70 0
3100.82 0
3100.95 0
3101.08 0
3101.21 0
3101.33 0
3101.46 2
3101.59 8
3101.72 14
3101.84 20
3101.97 24
3102.10 27
3102.23 29
3102.35 29
3102.48 29
3102.61 29
3102.74 30
3102.87 33
3102.99 36
3103.12 40
3103.25 45
3103.38 49
3103.50 52
3103.63 54
3103.76 55
3103.89 55
3104.01 57
3104.14 59
3104.27 62
3104.40 65
3104.52 70
3104.65 74
3104.78 78
3104.91 81
3105.04 83
3105.16 84
3105.29 84
3105.42 83
3105.55 82
3105.67 80
3105.80 79
3105.93 77
3106.06 75
3106.19 72
3106.31 68
3106.44 63
3106.57 57
3106.70 50
3106.82 43
3106.95 36
3107.08 30
3107.21 26
3107.33 23
3107.46 23
3107.59 25
3107.72 29
3107.85 35
3107.97 42
3108.10 49
3108.23 55
3108.36 60
3108.48 64
3108.61 65
3108.74 66
3108.87 65
3109.00 63
3109.12 61
3109.25 58
3109.38 54
3109.51 50
3109.63 44
3109.76 38
3109.89 33
3110.02 29
3110.15 28
3110.27 30
3110.40 34
3110.53 40
3110.66 46
3110.78 50
3110.91 53
3111.04 53
3111.17 50
3111.30 47
3111.42 44
3111.55 41
3111.68 40
3111.81 40
3111.94 40
3112.06 41
3112.19 43
3112.32 45
3112.45 47
3112.57 50
3112.70 54
3112.83 57
3112.96 61
3113.09 63
3113.21 65
3113.34 65
3113.47 66
3113.60 65
3113.73 66
3113.85 66
3113.98 66
3114.11 65
3114.24 62
3114.36 58
3114.49 52
3114.62 44
3114.75 36
3114.88 29
3115.00 25
3115.13 24
3115.26 27
3115.39 33
3115.52 42
3115.64 51
3115.77 60
3115.90 68
3116.03 72
3116.16 72
3116.28 70
3116.41 65
3116.54 58
3116.67 51
3116.79 44
3116.92 39
3117.05 36
3117.18 34
3117.31 34
3117.43 36
3117.56 38
3117.69 41
3117.82 44
3117.95 48
3118.07 52
3118.20 57
3118.33 61
3118.46 65
3118.59 67
3118.71 66
3118.84 63
3118.97 57
3119.10 49
3119.23 41
3119.35 33
3119.48 26
3119.61 22
3119.74 20
3119.87 22
3119.99 25
3120.12 29
3120.25 33
3120.38 35
3120.51 35
3120.63 35
3120.76 34
3120.89 34
3121.02 36
3121.15 41
3121.27 47
3121.40 56
3121.53 65
3121.66 75
3121.79 85
3121.91 94
3122.04 101
3122.17 107
3122.30 111
3122.43 114
3122.55 116
3122.68 118
3122.81 120
3122.94 122
3123.07 125
3123.19 127
3123.32 129
3123.45 130
3123.58 131
3123.71 130
3123.84 128
3123.96 125
3124.09 122
3124.22 118
3124.35 113
3124.48 108
3124.60 103
3124.73 98
3124.86 91
3124.99 84
3125.12 77
3125.24 70
3125.37 63
3125.50 57
3125.63 52
3125.76 50
3125.88 50
3126.01 53
3126.14 57
3126.27 63
3126.40 68
3126.53 72
3126.65 75
3126.78 76
3126.91 74
3127.04 70
3127.17 65
3127.29 58
3127.42 50
3127.55 41
3127.68 33
3127.81 27
3127.94 22
3128.06 19
3128.19 20
3128.32 24
3128.45 31
3128.58 40
3128.70 48
3128.83 56
3128.96 62
3129.09 66
3129.22 68
3129.35 69
3129.47 70
3129.60 71
3129.73 73
3129.86 75
3129.99 78
3130.11 81
3130.24 83
3130.37 85
3130.50 87
3130.63 89
3130.76 89
3130.88 89
3131.01 89
3131.14 87
3131.27 84
3131.40 81
3131.52 75
3131.65 69
3131.78 62
3131.91 55
3132.04 47
3132.17 40
3132.29 34
3132.42 30
3132.55 29
3132.68 32
3132.81 37
3132.94 45
3133.06 53
3133.19 61
3133.32 67
3133.45 69
3133.58 67
3133.71 60
3133.83 50
3133.96 38
3134.09 25
3134.22 13
3134.35 3
3134.48 0
3134.60 0
3134.73 0
3134.86 0
3134.99 4
3135.12 11
3135.24 19
3135.37 24
3135.50 26
3135.63 26
3135.76 24
3135.89 21
3136.01 21
3136.14 22
3136.27 26
3136.40 32
3136.53 38
3136.66 43
3136.78 46
3136.91 48
3137.04 50
3137.17 51
3137.30 52
3137.43 56
3137.56 60
3137.68 64
3137.81 67
3137.94 69
3138.07 69
3138.20 66
3138.33 60
3138.45 54
3138.58 47
3138.71 40
3138.84 35
3138.97 32
3139.10 31
3139.22 32
3139.35 36
3139.48 41
3139.61 46
3139.74 50
3139.87 53
3139.99 52
3140.12 48
3140.25 42
3140.38 34
3140.51 25
3140.64 15
3140.76 7
3140.89 0
3141.02 0
3141.15 0
3141.28 0
3141.41 0
3141.54 0
3141.66 0
3141.79 0
3141.92 0
3142.05 5
3142.18 12
3142.31 17
3142.43 21
3142.56 22
3142.69 22
3142.82 22
3142.95 24
3143.08 28
3143.21 34
3143.33 41
3143.46 48
3143.59 53
3143.72 56
3143.85 55
3143.98 51
3144.10 44
3144.23 37
3144.36 31
3144.49 27
3144.62 26
3144.75 29
3144.88 35
3145.00 44
3145.13 54
3145.26 63
3145.39 71
3145.52 75
3145.65 75
3145.78 73
3145.90 67
3146.03 60
3146.16 52
3146.29 45
3146.42 38
3146.55 34
3146.68 31
3146.80 30
3146.93 31
3147.06 34
3147.19 38
3147.32 43
3147.45 46
3147.58 49
3147.70 50
3147.83 51
3147.96 51
3148.09 52
3148.22 54
3148.35 58
3148.48 64
3148.60 71
3148.73 78
3148.86 84
3148.99 88
3149.12 92
3149.25 93
3149.38 92
3149.50 90
3149.63 87
3149.76 82
3149.89 78
3150.02 73
3150.15 70
3150.28 67
3150.40 65
3150.53 64
3150.66 64
3150.79 66
3150.92 69
3151.05 74
3151.18 80
3151.30 88
3151.43 96
3151.56 102
3151.69 105
3151.82 104
3151.95 100
3152.08 92
3152.21 83
3152.33 75
3152.46 70
3152.59 69
3152.72 73
3152.85 82
3152.98 94
3153.11 108
3153.23 122
3153.36 135
3153.49 146
3153.62 155
3153.75 163
3153.88 171
3154.01 179
3154.14 189
3154.26 199
3154.39 208
3154.52 215
3154.65 218
3154.78 217
3154.91 211
3155.04 202
3155.17 191
3155.29 179
3155.42 167
3155.55 157
3155.68 148
3155.81 141
3155.94 136
3156.07 131
3156.20 126
3156.32 122
3156.45 119
3156.58 116
3156.71 115
3156.84 115
3156.97 115
3157.10 115
3157.23 114
3157.35 110
3157.48 104
3157.61 96
3157.74 87
3157.87 78
3158.00 70
3158.13 64
3158.26 61
3158.38 60
3158.51 61
3158.64 62
3158.77 62
3158.90 61
3159.03 58
3159.16 53
3159.29 49
3159.41 46
3159.54 44
3159.67 44
3159.80 45
3159.93 45
3160.06 45
3160.19 44
3160.32 43
3160.45 41
3160.57 41
3160.70 42
3160.83 46
3160.96 53
3161.09 62
3161.22 71
3161.35 79
3161.48 87
3161.60 92
3161.73 95
3161.86 96
3161.99 96
3162.12 95
3162.25 93
3162.38 91
3162.51 88
3162.64 84
3162.76 79
3162.89 73
3163.02 67
3163.15 61
3163.28 57
3163.41 55
3163.54 56
3163.67 61
3163.80 67
3163.92 75
3164.05 83
3164.18 89
3164.31 93
3164.44 94
3164.57 93
3164.70 91
3164.83 89
3164.96 87
3165.08 85
3165.21 84
3165.34 83
3165.47 83
3165.60 82
3165.73 83
3165.86 83
3165.99 85
3166.12 87
3166.25 91
3166.37 95
3166.50 98
3166.63 102
3166.76 104
3166.89 106
3167.02 107
3167.15 107
3167.28 109
3167.41 112
3167.54 116
3167.66 123
3167.79 130
3167.92 138
3168.05 145
3168.18 151
3168.31 154
3168.44 156
3168.57 155
3168.70 152
3168.82 147
3168.95 143
3169.08 138
3169.21 134
3169.34 131
3169.47 130
3169.60 129
3169.73 129
3169.86 128
3169.99 128
3170.12 126
3170.24 123
3170.37 119
3170.50 114
3170.63 108
3170.76 102
3170.89 94
3171.02 85
3171.15 76
3171.28 65
3171.41 55
3171.53 44
3171.66 34
3171.79 26
3171.92 18
3172.05 12
3172.18 7
3172.31 3
3172.44 1
3172.57 0
3172.70 0
3172.83 2
3172.95 3
3173.08 5
3173.21 5
3173.34 4
3173.47 2
3173.60 0
3173.73 0
3173.86 0
3173.99 0
3174.12 0
3174.25 2
3174.37 9
3174.50 15
3174.63 21
3174.76 24
3174.89 25
3175.02 23
3175.15 21
3175.28 17
3175.41 15
3175.54 13
3175.67 13
3175.79 14
3175.92 16
3176.05 20
3176.18 24
3176.31 28
3176.44 30
3176.57 30
3176.70 28
3176.83 23
3176.96 16
3177.09 9
3177.22 4
3177.34 1
3177.47 1
3177.60 3
3177.73 7
3177.86 10
3177.99 13
3178.12 14
3178.25 12
3178.38 9
3178.51 5
3178.64 0
3178.77 0
3178.90 0
3179.02 0
3179.15 0
3179.28 0
3179.41 0
3179.54 0
3179.67 0
3179.80 5
3179.93 9
3180.06 12
3180.19 15
3180.32 17
3180.45 18
3180.58 17
3180.70 15
3180.83 12
3180.96 8
3181.09 3
3181.22 0
3181.35 0
3181.48 0
3181.61 0
3181.74 0
3181.87 0
3182.00 7
3182.13 16
3182.26 25
3182.38 34
3182.51 39
3182.64 43
3182.77 43
3182.90 41
3183.03 38
3183.16 35
3183.29 31
3183.42 28
3183.55 26
3183.68 26
3183.81 26
3183.94 27
3184.07 28
3184.19 29
3184.32 28
3184.45 27
3184.58 26
3184.71 24
3184.84 23
3184.97 23
3185.10 22
3185.23 21
3185.36 20
3185.49 19
3185.62 17
3185.75 16
3185.88 14
3186.01 13
3186.13 13
3186.26 13
3186.39 14
3186.52 16
3186.65 19
3186.78 23
3186.91 27
3187.04 31
3187.17 35
3187.30 37
3187.43 39
3187.56 40
3187.69 41
3187.82 43
3187.95 45
3188.08 47
3188.20 48
3188.33 48
3188.46 48
3188.59 47
3188.72 46
3188.85 46
3188.98 46
3189.11 47
3189.24 47
3189.37 47
3189.50 46
3189.63 45
3189.76 44
3189.89 43
3190.02 43
3190.15 43
3190.28 46
3190.41 49
3190.53 52
3190.66 55
3190.79 57
3190.92 58
3191.05 57
3191.18 54
3191.31 49
3191.44 45
3191.57 41
3191.70 38
3191.83 36
3191.96 36
3192.09 36
3192.22 36
3192.35 36
3192.48 36
3192.61 37
3192.74 37
3192.86 38
3192.99 39
3193.12 39
3193.25 39
3193.38 38
3193.51 37
3193.64 34
3193.77 31
3193.90 28
3194.03 24
3194.16 20
3194.29 17
3194.42 14
3194.55 12
3194.68 10
3194.81 10
3194.94 11
3195.07 11
3195.20 11
3195.33 10
3195.46 8
3195.58 7
3195.71 5
3195.84 4
3195.97 4
3196.10 4
3196.23 5
3196.36 7
3196.49 10
3196.62 14
3196.75 18
3196.88 24
3197.01 32
3197.14 40
3197.27 50
3197.40 60
3197.53 68
3197.66 74
3197.79 77
3197.92 77
3198.05 73
3198.18 67
3198.31 60
3198.44 52
3198.57 43
3198.69 35
3198.82 28
3198.95 20
3199.08 13
3199.21 7
3199.34 2
3199.47 0
3199.60 0
3199.73 0
3199.86 5
3199.99 10
3200.12 16
3200.25 21
3200.38 24
3200.51 25
3200.64 24
3200.77 22
3200.90 19
3201.03 16
3201.16 13
3201.29 9
3201.42 6
3201.55 2
3201.68 0
3201.81 0
3201.94 0
3202.07 0
3202.20 0
3202.32 0
3202.45 0
3202.58 0
3202.71 8
3202.84 20
3202.97 33
3203.10 44
3203.23 52
3203.36 58
3203.49 60
3203.62 60
3203.75 59
3203.88 58
3204.01 58
3204.14 59
3204.27 61
3204.40 63
3204.53 65
3204.66 66
3204.79 65
3204.92 64
3205.05 61
3205.18 58
3205.31 53
3205.44 49
3205.57 44
3205.70 39
3205.83 34
3205.96 30
3206.09 27
3206.22 24
3206.35 22
3206.48 20
3206.61 17
3206.74 15
3206.87 14
3207.00 15
3207.12 18
3207.25 22
3207.38 27
3207.51 33
3207.64 37
3207.77 40
3207.90 41
3208.03 41
3208.16 41
3208.29 42
3208.42 43
3208.55 45
3208.68 48
3208.81 52
3208.94 56
3209.07 60
3209.20 63
3209.33 65
3209.46 66
3209.59 64
3209.72 61
3209.85 56
3209.98 50
3210.11 42
3210.24 34
3210.37 26
3210.50 18
3210.63 10
3210.76 3
3210.89 0
3211.02 0
3211.15 0
3211.28 0
3211.41 0
3211.54 0
3211.67 0
3211.80 0
3211.93 1
3212.06 7
3212.19 12
3212.32 18
3212.45 23
3212.58 28
3212.71 33
3212.84 38
3212.97 44
3213.10 52
3213.23 61
3213.36 71
3213.49 82
3213.62 91
3213.75 100
3213.88 106
3214.01 110
3214.14 111
3214.27 109
3214.40 106
3214.53 101
3214.66 94
3214.79 88
3214.92 83
3215.05 79
3215.18 76
3215.31 75
3215.44 75
3215.57 76
3215.70 78
3215.83 80
3215.96 82
3216.09 85
3216.22 88
3216.35 91
3216.48 94
3216.61 96
3216.74 96
3216.87 94
3217.00 91
3217.13 87
3217.26 82
3217.39 78
3217.52 76
3217.65 76
3217.78 78
3217.91 81
3218.04 86
3218.17 90
3218.30 93
3218.43 96
3218.56 97
3218.69 96
3218.82 95
3218.95 93
3219.08 91
3219.21 89
3219.34 88
3219.47 88
3219.60 90
3219.73 94
3219.86 100
3219.99 107
3220.12 114
3220.25 120
3220.38 124
3220.51 126
3220.64 125
3220.77 122
3220.90 117
3221.03 111
3221.16 104
3221.29 97
3221.42 91
3221.55 85
3221.68 80
3221.81 75
3221.94 72
3222.07 70
3222.20 69
3222.33 69
3222.46 71
3222.59 74
3222.72 78
3222.85 82
3222.98 86
3223.11 90
3223.24 94
3223.37 96
3223.50 98
3223.63 97
3223.76 95
3223.89 90
3224.02 85
3224.15 80
3224.28 76
3224.41 74
3224.54 74
3224.67 77
3224.80 81
3224.93 86
3225.06 91
3225.19 94
3225.32 95
3225.45 92
3225.58 86
3225.71 78
3225.84 68
3225.97 58
3226.10 49
3226.23 43
3226.36 42
3226.49 45
3226.62 52
3226.75 62
3226.88 73
3227.01 84
3227.14 93
3227.27 99
3227.40 102
3227.53 102
3227.66 101
3227.79 98
3227.92 96
3228.05 94
3228.18 93
3228.31 92
3228.44 90
3228.57 88
3228.70 84
3228.84 79
3228.97 74
3229.10 69
3229.23 66
3229.36 65
3229.49 66
3229.62 69
3229.75 72
3229.88 74
3230.01 76
3230.14 77
3230.27 76
3230.40 75
3230.53 74
3230.66 72
3230.79 70
3230.92 68
3231.05 66
3231.18 63
3231.31 61
3231.44 59
3231.57 56
3231.70 54
3231.83 52
3231.96 49
3232.09 45
3232.22 41
3232.35 37
3232.48 34
3232.61 33
3232.74 35
3232.87 41
3233.00 49
3233.13 61
3233.26 73
3233.39 86
3233.52 98
3233.66 109
3233.79 117
3233.92 123
3234.05 126
3234.18 127
3234.31 127
3234.44 124
3234.57 120
3234.70 116
3234.83 110
3234.96 103
3235.09 96
3235.22 90
3235.35 85
3235.48 81
3235.61 78
3235.74 76
3235.87 74
3236.00 73
3236.13 72
3236.26 71
3236.39 71
3236.52 70
3236.65 70
3236.78 70
3236.91 69
3237.04 68
3237.17 66
3237.31 63
3237.44 60
3237.57 58
3237.70 57
3237.83 56
3237.96 56
3238.09 55
3238.22 53
3238.35 49
3238.48 42
3238.61 33
3238.74 23
3238.87 12
3239.00 3
3239.13 0
3239.26 0
3239.39 0
3239.52 7
3239.65 19
3239.78 33
3239.91 47
3240.04 59
3240.17 68
3240.30 73
3240.44 73
3240.57 70
3240.70 64
3240.83 56
3240.96 47
3241.09 38
3241.22 30
3241.35 23
3241.48 18
3241.61 15
3241.74 13
3241.87 12
3242.00 11
3242.13 11
3242.26 9
3242.39 8
3242.52 5
3242.65 2
3242.78 0
3242.91 0
3243.04 0
3243.18 0
3243.31 0
3243.44 0
3243.57 0
3243.70 0
3243.83 1
3243.96 4
3244.09 6
3244.22 9
3244.35 14
3244.48 22
3244.61 31
3244.74 43
3244.87 55
3245.00 67
3245.13 77
3245.26 83
3245.39 85
3245.52 83
3245.66 80
3245.79 76
3245.92 73
3246.05 71
3246.18 71
3246.31 71
3246.44 70
3246.57 67
3246.70 64
3246.83 60
3246.96 57
3247.09 57
3247.22 59
3247.35 65
3247.48 74
3247.61 83
3247.74 93
3247.88 100
3248.01 104
3248.14 106
3248.27 105
3248.40 103
3248.53 99
3248.66 95
3248.79 91
3248.92 87
3249.05 83
3249.18 80
3249.31 76
3249.44 72
3249.57 68
3249.70 65
3249.83 62
3249.97 59
3250.10 58
3250.23 58
3250.36 60
3250.49 63
3250.62 68
3250.75 75
3250.88 82
3251.01 88
3251.14 92
3251.27 93
3251.40 91
3251.53 88
3251.66 82
3251.79 77
3251.93 72
3252.06 68
3252.19 65
3252.32 63
3252.45 60
3252.58 56
3252.71 53
3252.84 50
3252.97 48
3253.10 47
3253.23 48
3253.36 50
3253.49 54
3253.62 57
3253.76 61
3253.89 65
3254.02 68
3254.15 72
3254.28 76
3254.41 79
3254.54 82
3254.67 83
3254.80 82
3254.93 79
3255.06 75
3255.19 70
3255.32 66
3255.45 63
3255.59 63
3255.72 66
3255.85 72
3255.98 78
3256.11 85
3256.24 90
3256.37 91
3256.50 90
3256.63 85
3256.76 79
3256.89 71
3257.02 65
3257.15 61
3257.29 59
3257.42 60
3257.55 64
3257.68 69
3257.81 74
3257.94 78
3258.07 82
3258.20 84
3258.33 86
3258.46 87
3258.59 88
3258.72 90
3258.86 93
3258.99 95
3259.12 97
3259.25 98
3259.38 98
3259.51 96
3259.64 92
3259.77 87
3259.90 81
3260.03 74
3260.16 67
3260.29 61
3260.43 56
3260.56 53
3260.69 54
3260.82 57
3260.95 62
3261.08 68
3261.21 73
3261.34 77
3261.47 79
3261.60 78
3261.73 77
3261.87 74
3262.00 72
3262.13 69
3262.26 68
3262.39 67
3262.52 68
3262.65 69
3262.78 72
3262.91 75
3263.04 79
3263.17 83
3263.31 87
3263.44 90
3263.57 93
3263.70 95
3263.83 96
3263.96 96
3264.09 96
3264.22 94
3264.35 91
3264.48 87
3264.61 81
3264.75 74
3264.88 67
3265.01 60
3265.14 54
3265.27 50
3265.40 48
3265.53 49
3265.66 52
3265.79 57
3265.92 61
3266.05 66
3266.19 68
3266.32 68
3266.45 66
3266.58 62
3266.71 56
3266.84 49
3266.97 44
3267.10 40
3267.23 38
3267.36 38
3267.50 39
3267.63 41
3267.76 44
3267.89 46
3268.02 49
3268.15 51
3268.28 53
3268.41 55
3268.54 56
3268.67 56
3268.81 54
3268.94 52
3269.07 49
3269.20 45
3269.33 41
3269.46 38
3269.59 35
3269.72 33
3269.85 33
3269.99 34
3270.12 37
3270.25 41
3270.38 47
3270.51 55
3270.64 64
3270.77 72
3270.90 79
3271.03 85
3271.16 88
3271.30 88
3271.43 85
3271.56 81
3271.69 74
3271.82 67
3271.95 59
3272.08 53
3272.21 47
3272.34 43
3272.48 41
3272.61 40
3272.74 40
3272.87 40
3273.00 42
3273.13 45
3273.26 48
3273.39 53
3273.52 59
3273.66 65
3273.79 71
3273.92 76
3274.05 78
3274.18 79
3274.31 77
3274.44 73
3274.57 69
3274.70 66
3274.84 65
3274.97 65
3275.10 66
3275.23 68
3275.36 69
3275.49 67
3275.62 63
3275.75 55
3275.89 46
3276.02 37
3276.15 28
3276.28 23
3276.41 22
3276.54 25
3276.67 31
3276.80 39
3276.93 49
3277.07 60
3277.20 69
3277.33 78
3277.46 85
3277.59 92
3277.72 99
3277.85 105
3277.98 111
3278.12 116
3278.25 120
3278.38 122
3278.51 122
3278.64 119
3278.77 114
3278.90 107
3279.03 98
3279.17 88
3279.30 76
3279.43 65
3279.56 55
3279.69 47
3279.82 41
3279.95 39
3280.08 40
3280.22 42
3280.35 45
3280.48 49
3280.61 52
3280.74 55
3280.87 59
3281.00 63
3281.13 68
3281.27 75
3281.40 84
3281.53 93
3281.66 102
3281.79 110
3281.92 116
3282.05 120
3282.18 121
3282.32 121
3282.45 118
3282.58 115
3282.71 112
3282.84 107
3282.97 102
3283.10 95
3283.23 89
3283.37 82
3283.50 77
3283.63 73
3283.76 72
3283.89 73
3284.02 77
3284.15 80
3284.29 83
3284.42 84
3284.55 82
3284.68 78
3284.81 70
3284.94 61
3285.07 51
3285.20 40
3285.34 31
3285.47 23
3285.60 17
3285.73 14
3285.86 14
3285.99 16
3286.12 19
3286.26 23
3286.39 28
3286.52 32
3286.65 36
3286.78 39
3286.91 41
3287.04 42
3287.18 43
3287.31 43
3287.44 44
3287.57 44
3287.70 43
3287.83 43
3287.96 42
3288.10 41
3288.23 40
3288.36 39
3288.49 38
3288.62 39
3288.75 40
3288.88 42
3289.02 45
3289.15 48
3289.28 52
3289.41 54
3289.54 56
3289.67 56
3289.80 55
3289.94 54
3290.07 52
3290.20 51
3290.33 50
3290.46 49
3290.59 49
3290.72 48
3290.86 46
3290.99 44
3291.12 40
3291.25 37
3291.38 34
3291.51 34
3291.64 37
3291.78 44
3291.91 54
3292.04 65
3292.17 78
3292.30 89
3292.43 98
3292.56 104
3292.70 105
3292.83 102
3292.96 96
3293.09 89
3293.22 81
3293.35 76
3293.49 73
3293.62 74
3293.75 77
3293.88 82
3294.01 86
3294.14 90
3294.27 91
3294.41 90
3294.54 86
3294.67 82
3294.80 78
3294.93 74
3295.06 72
3295.20 71
3295.33 71
3295.46 70
3295.59 70
3295.72 69
3295.85 67
3295.98 66
3296.12 65
3296.25 65
3296.38 66
3296.51 69
3296.64 71
3296.77 74
3296.91 76
3297.04 78
3297.17 79
3297.30 78
3297.43 77
3297.56 75
3297.70 72
3297.83 67
3297.96 60
3298.09 52
3298.22 44
3298.35 35
3298.48 27
3298.62 19
3298.75 14
3298.88 10
3299.01 8
3299.14 8
3299.27 10
3299.41 12
3299.54 15
3299.67 17
3299.80 18
3299.93 18
3300.06 15
3300.20 11
3300.33 5
3300.46 0
3300.59 0
3300.72 0
3300.85 0
3300.99 0
3301.12 0
3301.25 0
3301.38 0
3301.51 5
3301.64 12
3301.78 19
3301.91 24
3302.04 29
3302.17 32
3302.30 34
3302.43 36
3302.57 36
3302.70 37
3302.83 38
3302.96 38
3303.09 37
3303.22 36
3303.36 32
3303.49 28
3303.62 22
3303.75 16
3303.88 10
3304.02 5
3304.15 1
3304.28 0
3304.41 0
3304.54 0
3304.67 0
3304.81 0
3304.94 0
3305.07 0
3305.20 0
3305.33 0
3305.46 0
3305.60 5
3305.73 17
3305.86 32
3305.99 47
3306.12 61
3306.26 74
3306.39 83
3306.52 89
3306.65 92
3306.78 93
3306.91 93
3307.05 91
3307.18 87
3307.31 82
3307.44 74
3307.57 65
3307.70 54
3307.84 42
3307.97 31
3308.10 22
3308.23 14
3308.36 9
3308.50 5
3308.63 3
3308.76 1
3308.89 0
3309.02 0
3309.15 0
3309.29 0
3309.42 0
3309.55 0
3309.68 0
3309.81 0
3309.95 3
3310.08 10
3310.21 18
3310.34 26
3310.47 32
3310.61 36
3310.74 38
3310.87 38
3311.00 35
3311.13 32
3311.26 27
3311.40 23
3311.53 20
3311.66 17
3311.79 15
3311.92 14
3312.06 14
3312.19 14
3312.32 14
3312.45 14
3312.58 13
3312.72 11
3312.85 9
3312.98 7
3313.11 5
3313.24 4
3313.37 4
3313.51 6
3313.64 8
3313.77 11
3313.90 14
3314.03 17
3314.17 19
3314.30 22
3314.43 26
3314.56 31
3314.69 36
3314.83 41
3314.96 45
3315.09 47
3315.22 47
3315.35 45
3315.49 42
3315.62 38
3315.75 34
3315.88 30
3316.01 27
3316.15 24
3316.28 22
3316.41 20
3316.54 20
3316.67 20
3316.81 23
3316.94 27
3317.07 33
3317.20 39
3317.33 46
3317.47 51
3317.60 56
3317.73 59
3317.86 61
3317.99 63
3318.13 65
3318.26 68
3318.39 71
3318.52 75
3318.65 79
3318.79 81
3318.92 82
3319.05 80
3319.18 77
3319.31 73
3319.45 69
3319.58 65
3319.71 63
3319.84 62
3319.97 62
3320.11 63
3320.24 64
3320.37 65
3320.50 67
3320.63 69
3320.77 71
3320.90 73
3321.03 75
3321.16 75
3321.29 74
3321.43 71
3321.56 67
3321.69 61
3321.82 55
3321.96 50
3322.09 46
3322.22 44
3322.35 45
3322.48 49
3322.62 53
3322.75 58
3322.88 62
3323.01 66
3323.14 67
3323.28 68
3323.41 67
3323.54 66
3323.67 65
3323.80 64
3323.94 64
3324.07 65
3324.20 67
3324.33 69
3324.47 72
3324.60 75
3324.73 77
3324.86 76
3324.99 74
3325.13 70
3325.26 64
3325.39 59
3325.52 54
3325.65 50
3325.79 48
3325.92 47
3326.05 48
3326.18 49
3326.32 52
3326.45 54
3326.58 57
3326.71 59
3326.84 60
3326.98 58
3327.11 55
3327.24 49
3327.37 41
3327.51 33
3327.64 26
3327.77 19
3327.90 14
3328.03 10
3328.17 8
3328.30 6
3328.43 6
3328.56 6
3328.69 9
3328.83 13
3328.96 20
3329.09 29
3329.22 39
3329.36 49
3329.49 58
3329.62 63
3329.75 64
3329.89 60
3330.02 53
3330.15 43
3330.28 32
3330.41 21
3330.55 12
3330.68 6
3330.81 3
3330.94 4
3331.08 7
3331.21 11
3331.34 17
3331.47 23
3331.60 29
3331.74 34
3331.87 38
3332.00 41
3332.13 43
3332.27 44
3332.40 45
3332.53 44
3332.66 44
3332.80 43
3332.93 43
3333.06 43
3333.19 43
3333.32 44
3333.46 45
3333.59 46
3333.72 48
3333.85 49
3333.99 49
3334.12 47
3334.25 44
3334.38 39
3334.52 32
3334.65 26
3334.78 21
3334.91 18
3335.04 18
3335.18 20
3335.31 23
3335.44 27
3335.57 32
3335.71 37
3335.84 41
3335.97 45
3336.10 46
3336.24 46
3336.37 43
3336.50 39
3336.63 34
3336.77 30
3336.90 28
3337.03 29
3337.16 34
3337.30 40
3337.43 47
3337.56 53
3337.69 57
3337.82 57
3337.96 55
3338.09 51
3338.22 45
3338.35 38
3338.49 32
3338.62 27
3338.75 24
3338.88 22
3339.02 23
3339.15 25
3339.28 28
3339.41 32
3339.55 35
3339.68 38
3339.81 39
3339.94 40
3340.08 39
3340.21 37
3340.34 35
3340.47 33
3340.61 31
3340.74 29
3340.87 28
3341.00 28
3341.14 30
3341.27 31
3341.40 33
3341.53 35
3341.67 36
3341.80 37
3341.93 37
3342.06 37
3342.20 37
3342.33 38
3342.46 40
3342.59 44
3342.73 48
3342.86 52
3342.99 56
3343.12 59
3343.26 61
3343.39 61
3343.52 61
3343.65 60
3343.79 59
3343.92 57
3344.05 56
3344.18 55
3344.32 55
3344.45 55
3344.58 56
3344.71 58
3344.85 61
3344.98 63
3345.11 64
3345.24 64
3345.38 62
3345.51 59
3345.64 53
3345.77 47
3345.91 40
3346.04 34
3346.17 29
3346.30 26
3346.44 24
3346.57 24
3346.70 23
3346.83 22
3346.97 20
3347.10 17
3347.23 13
3347.36 9
3347.50 7
3347.63 5
3347.76 5
3347.90 7
3348.03 10
3348.16 13
3348.29 17
3348.43 20
3348.56 23
3348.69 26
3348.82 28
3348.96 30
3349.09 32
3349.22 33
3349.35 33
3349.49 35
3349.62 37
3349.75 42
3349.88 49
3350.02 56
3350.15 64
3350.28 72
3350.41 77
3350.55 80
3350.68 81
3350.81 81
3350.95 79
3351.08 77
3351.21 74
3351.34 71
3351.48 68
3351.61 66
3351.74 65
3351.87 65
3352.01 66
3352.14 68
3352.27 69
3352.41 70
3352.54 69
3352.67 67
3352.80 63
3352.94 60
3353.07 57
3353.20 54
3353.33 52
3353.47 51
3353.60 51
3353.73 52
3353.86 53
3354.00 55
3354.13 57
3354.26 60
3354.40 62
3354.53 65
3354.66 67
3354.79 69
3354.93 69
3355.06 67
3355.19 63
3355.33 56
3355.46 47
3355.59 37
3355.72 26
3355.86 15
3355.99 5
3356.12 0
3356.25 0
3356.39 0
3356.52 0
3356.65 0
3356.79 0
3356.92 0
3357.05 3
3357.18 7
3357.32 9
3357.45 10
3357.58 9
3357.71 7
3357.85 5
3357.98 2
3358.11 0
3358.25 0
3358.38 0
3358.51 1
3358.64 4
3358.78 6
3358.91 8
3359.04 9
3359.18 8
3359.31 6
3359.44 2
3359.57 0
3359.71 0
3359.84 0
3359.97 0
3360.11 0
3360.24 0
3360.37 0
3360.50 0
3360.64 4
3360.77 8
3360.90 11
3361.04 15
3361.17 18
3361.30 21
3361.43 23
3361.57 25
3361.70 26
3361.83 26
3361.97 26
3362.10 25
3362.23 23
3362.36 22
3362.50 21
3362.63 20
3362.76 20
3362.90 21
3363.03 22
3363.16 23
3363.29 24
3363.43 24
3363.56 23
3363.69 21
3363.83 18
3363.96 15
3364.09 11
3364.23 8
3364.36 6
3364.49 4
3364.62 3
3364.76 3
3364.89 3
3365.02 3
3365.16 2
3365.29 2
3365.42 2
3365.55 2
3365.69 4
3365.82 6
3365.95 10
3366.09 14
3366.22 17
3366.35 20
3366.49 22
3366.62 23
3366.75 24
3366.88 25
3367.02 26
3367.15 27
3367.28 29
3367.42 31
3367.55 34
3367.68 37
3367.82 41
3367.95 44
3368.08 45
3368.21 45
3368.35 44
3368.48 41
3368.61 37
3368.75 35
3368.88 34
3369.01 37
3369.15 42
3369.28 49
3369.41 55
3369.54 61
3369.68 65
3369.81 66
3369.94 66
3370.08 65
3370.21 64
3370.34 65
3370.48 68
3370.61 71
3370.74 76
3370.88 80
3371.01 82
3371.14 82
3371.27 80
3371.41 76
3371.54 71
3371.67 67
3371.81 66
3371.94 68
3372.07 72
3372.21 79
3372.34 86
3372.47 92
3372.61 98
3372.74 103
3372.87 109
3373.00 115
3373.14 124
3373.27 134
3373.40 147
3373.54 160
3373.67 174
3373.80 188
3373.94 202
3374.07 214
3374.20 225
3374.34 234
3374.47 242
3374.60 246
3374.73 248
3374.87 248
3375.00 246
3375.13 243
3375.27 241
3375.40 239
3375.53 239
3375.67 239
3375.80 239
3375.93 238
3376.07 234
3376.20 227
3376.33 217
3376.47 204
3376.60 190
3376.73 176
3376.87 163
3377.00 151
3377.13 141
3377.26 133
3377.40 127
3377.53 123
3377.66 121
3377.80 120
3377.93 120
3378.06 121
3378.20 121
3378.33 121
3378.46 119
3378.60 116
3378.73 112
3378.86 108
3379.00 103
3379.13 99
3379.26 94
3379.40 90
3379.53 85
3379.66 78
3379.80 71
3379.93 62
3380.06 53
3380.20 45
3380.33 38
3380.46 34
3380.60 34
3380.73 37
3380.86 43
3381.00 52
3381.13 62
3381.26 72
3381.39 80
3381.53 86
3381.66 90
3381.79 91
3381.93 91
3382.06 90
3382.19 89
3382.33 88
3382.46 87
3382.59 86
3382.73 85
3382.86 84
3382.99 82
3383.13 79
3383.26 74
3383.39 69
3383.53 62
3383.66 55
3383.79 48
3383.93 42
3384.06 37
3384.19 35
3384.33 36
3384.46 38
3384.59 43
3384.73 49
3384.86 55
3384.99 62
3385.13 69
3385.26 77
3385.39 85
3385.53 93
3385.66 102
3385.79 111
3385.93 118
3386.06 124
3386.19 128
3386.33 130
3386.46 131
3386.59 131
3386.73 133
3386.86 136
3386.99 142
3387.13 151
3387.26 160
3387.39 168
3387.53 174
3387.66 178
3387.79 178
3387.93 177
3388.06 175
3388.20 174
3388.33 174
3388.46 175
3388.60 175
3388.73 173
3388.86 169
3389.00 162
3389.13 154
3389.26 145
3389.40 138
3389.53 134
3389.66 132
3389.80 134
3389.93 138
3390.06 142
3390.20 145
3390.33 145
3390.46 142
3390.60 134
3390.73 123
3390.86 109
3391.00 95
3391.13 81
3391.26 69
3391.40 61
3391.53 56
3391.66 55
3391.80 58
3391.93 64
3392.06 73
3392.20 83
3392.33 93
3392.47 102
3392.60 107
3392.73 110
3392.87 110
3393.00 108
3393.13 105
3393.27 103
3393.40 100
3393.53 98
3393.67 95
3393.80 91
3393.93 85
3394.07 79
3394.20 71
3394.33 64
3394.47 57
3394.60 50
3394.73 44
3394.87 38
3395.00 34
3395.14 29
3395.27 25
3395.40 22
3395.54 20
3395.67 21
3395.80 23
3395.94 28
3396.07 34
3396.20 42
3396.34 52
3396.47 61
3396.60 71
3396.74 80
3396.87 89
3397.01 96
3397.14 101
3397.27 104
3397.41 105
3397.54 105
3397.67 102
3397.81 99
3397.94 95
3398.07 91
3398.21 86
3398.34 82
3398.47 79
3398.61 75
3398.74 71
3398.88 67
3399.01 63
3399.14 60
3399.28 57
3399.41 54
3399.54 53
3399.68 53
3399.81 54
3399.94 56
3400.08 59
3400.21 62
3400.35 66
3400.48 70
3400.61 75
3400.75 81
3400.88 88
3401.01 94
3401.15 101
3401.28 107
3401.41 112
3401.55 116
3401.68 121
3401.82 125
3401.95 129
3402.08 133
3402.22 135
3402.35 136
3402.48 135
3402.62 132
3402.75 128
3402.89 125
3403.02 123
3403.15 123
3403.29 124
3403.42 126
3403.55 127
3403.69 126
3403.82 121
3403.95 114
3404.09 105
3404.22 94
3404.36 84
3404.49 75
3404.62 69
3404.76 66
3404.89 65
3405.02 65
3405.16 66
3405.29 66
3405.43 65
3405.56 63
3405.69 60
3405.83 57
3405.96 54
3406.09 51
3406.23 49
3406.36 48
3406.50 48
3406.63 48
3406.76 50
3406.90 53
3407.03 58
3407.16 63
3407.30 70
3407.43 75
3407.57 78
3407.70 78
3407.83 75
3407.97 69
3408.10 61
3408.23 52
3408.37 43
3408.50 34
3408.64 27
3408.77 22
3408.90 18
3409.04 18
3409.17 19
3409.31 22
3409.44 26
3409.57 30
3409.71 33
3409.84 33
3409.97 31
3410.11 27
3410.24 21
3410.38 15
3410.51 8
3410.64 3
3410.78 0
3410.91 0
3411.05 0
3411.18 5
3411.31 11
3411.45 17
3411.58 22
3411.71 25
3411.85 24
3411.98 20
3412.12 13
3412.25 5
3412.38 0
3412.52 0
3412.65 0
3412.79 0
3412.92 0
3413.05 0
3413.19 0
3413.32 0
3413.46 3
3413.59 14
3413.72 26
3413.86 40
3413.99 52
3414.12 63
3414.26 72
3414.39 79
3414.53 84
3414.66 86
3414.79 88
3414.93 89
3415.06 89
3415.20 88
3415.33 87
3415.46 85
3415.60 83
3415.73 81
3415.87 80
3416.00 80
3416.13 82
3416.27 85
3416.40 88
3416.54 90
3416.67 92
3416.80 91
3416.94 89
3417.07 85
3417.21 80
3417.34 75
3417.47 70
3417.61 66
3417.74 63
3417.88 60
3418.01 57
3418.14 54
3418.28 50
3418.41 47
3418.55 45
3418.68 44
3418.81 44
3418.95 45
3419.08 47
3419.22 48
3419.35 49
3419.48 49
3419.62 47
3419.75 46
3419.89 44
3420.02 43
3420.15 43
3420.29 46
3420.42 51
3420.56 57
3420.69 64
3420.82 72
3420.96 78
3421.09 84
3421.23 88
3421.36 90
3421.49 90
3421.63 89
3421.76 86
3421.90 82
3422.03 77
3422.16 72
3422.30 67
3422.43 63
3422.57 61
3422.70 61
3422.83 64
3422.97 69
3423.10 75
3423.24 82
3423.37 89
3423.50 95
3423.64 98
3423.77 99
3423.91 98
3424.04 96
3424.18 93
3424.31 92
3424.44 91
3424.58 92
3424.71 95
3424.85 99
3424.98 103
3425.11 107
3425.25 109
3425.38 111
3425.52 109
3425.65 106
3425.78 101
3425.92 95
3426.05 88
3426.19 81
3426.32 75
3426.46 71
3426.59 69
3426.72 68
3426.86 69
3426.99 70
3427.13 71
3427.26 72
3427.39 72
3427.53 71
3427.66 68
3427.80 66
3427.93 63
3428.07 61
3428.20 59
3428.33 58
3428.47 57
3428.60 55
3428.74 52
3428.87 48
3429.01 42
3429.14 34
3429.27 25
3429.41 16
3429.54 8
3429.68 1
3429.81 0
3429.94 0
3430.08 0
3430.21 5
3430.35 11
3430.48 18
3430.62 25
3430.75 30
3430.88 35
3431.02 38
3431.15 41
3431.29 43
3431.42 46
3431.56 49
3431.69 52
3431.82 56
3431.96 59
3432.09 62
3432.23 64
3432.36 66
3432.50 67
3432.63 67
3432.76 67
3432.90 66
3433.03 66
3433.17 65
3433.30 65
3433.44 65
3433.57 65
3433.70 64
3433.84 62
3433.97 58
3434.11 54
3434.24 48
3434.38 42
3434.51 35
3434.64 28
3434.78 20
3434.91 13
3435.05 7
3435.18 1
3435.32 0
3435.45 0
3435.58 0
3435.72 0
3435.85 0
3435.99 0
3436.12 1
3436.26 2
3436.39 2
3436.52 2
3436.66 2
3436.79 2
3436.93 4
3437.06 7
3437.20 12
3437.33 19
3437.47 27
3437.60 35
3437.73 42
3437.87 49
3438.00 54
3438.14 58
3438.27 61
3438.41 63
3438.54 63
3438.67 63
3438.81 61
3438.94 57
3439.08 52
3439.21 47
3439.35 41
3439.48 37
3439.62 34
3439.75 34
3439.88 35
3440.02 37
3440.15 40
3440.29 44
3440.42 47
3440.56 50
3440.69 53
3440.83 56
3440.96 60
3441.09 63
3441.23 65
3441.36 66
3441.50 66
3441.63 65
3441.77 63
3441.90 62
3442.04 62
3442.17 64
3442.30 67
3442.44 71
3442.57 75
3442.71 78
3442.84 81
3442.98 82
3443.11 81
3443.25 80
3443.38 79
3443.51 78
3443.65 80
3443.78 82
3443.92 85
3444.05 89
3444.19 91
3444.32 92
3444.46 90
3444.59 87
3444.73 81
3444.86 75
3444.99 68
3445.13 61
3445.26 54
3445.40 48
3445.53 42
3445.67 36
3445.80 30
3445.94 25
3446.07 20
3446.20 17
3446.34 16
3446.47 16
3446.61 17
3446.74 20
3446.88 23
3447.01 28
3447.15 34
3447.28 40
3447.42 46
3447.55 53
3447.68 59
3447.82 63
3447.95 67
3448.09 70
3448.22 71
3448.36 71
3448.49 71
3448.63 71
3448.76 71
3448.90 73
3449.03 76
3449.17 80
3449.30 84
3449.43 88
3449.57 91
3449.70 93
3449.84 93
3449.97 91
3450.11 89
3450.24 87
3450.38 85
3450.51 85
3450.65 87
3450.78 89
3450.92 92
3451.05 96
3451.18 101
3451.32 105
3451.45 109
3451.59 112
3451.72 116
3451.86 119
3451.99 121
3452.13 124
3452.26 127
3452.40 130
3452.53 133
3452.67 136
3452.80 139
3452.94 143
3453.07 146
3453.20 149
3453.34 151
3453.47 154
3453.61 157
3453.74 159
3453.88 160
3454.01 160
3454.15 156
3454.28 150
3454.42 141
3454.55 130
3454.69 117
3454.82 106
3454.96 96
3455.09 87
3455.23 81
3455.36 76
3455.49 73
3455.63 70
3455.76 68
3455.90 66
3456.03 65
3456.17 65
3456.30 65
3456.44 65
3456.57 67
3456.71 70
3456.84 75
3456.98 80
3457.11 87
3457.25 93
3457.38 100
3457.52 105
3457.65 108
3457.79 108
3457.92 106
3458.05 101
3458.19 93
3458.32 85
3458.46 76
3458.59 68
3458.73 62
3458.86 57
3459.00 55
3459.13 57
3459.27 62
3459.40 71
3459.54 82
3459.67 94
3459.81 105
3459.94 113
3460.08 117
3460.21 116
3460.35 111
3460.48 103
3460.62 95
3460.75 87
3460.89 81
3461.02 78
3461.16 77
3461.29 76
3461.42 75
3461.56 73
3461.69 70
3461.83 65
3461.96 58
3462.10 52
3462.23 46
3462.37 41
3462.50 37
3462.64 34
3462.77 31
3462.91 30
3463.04 29
3463.18 30
3463.31 32
3463.45 35
3463.58 39
3463.72 43
3463.85 48
3463.99 51
3464.12 53
3464.26 52
3464.39 50
3464.53 46
3464.66 41
3464.80 36
3464.93 33
3465.07 31
3465.20 32
3465.34 36
3465.47 43
3465.61 53
3465.74 64
3465.88 75
3466.01 85
3466.15 92
3466.28 95
3466.42 95
3466.55 91
3466.69 86
3466.82 81
3466.96 76
3467.09 72
3467.23 69
3467.36 67
3467.50 66
3467.63 66
3467.77 66
3467.90 66
3468.04 66
3468.17 65
3468.31 63
3468.44 60
3468.58 56
3468.71 51
3468.84 45
3468.98 40
3469.11 36
3469.25 34
3469.38 33
3469.52 34
3469.65 36
3469.79 38
3469.92 40
3470.06 44
3470.19 47
3470.33 51
3470.46 56
3470.60 60
3470.74 63
3470.87 64
3471.01 63
3471.14 59
3471.28 55
3471.41 50
3471.55 46
3471.68 44
3471.82 44
3471.95 45
3472.09 48
3472.22 50
3472.36 52
3472.49 54
3472.63 55
3472.76 57
3472.90 59
3473.03 62
3473.17 64
3473.30 65
3473.44 65
3473.57 62
3473.71 56
3473.84 47
3473.98 37
3474.11 26
3474.25 16
3474.38 8
3474.52 1
3474.65 0
3474.79 0
3474.92 0
3475.06 0
3475.19 0
3475.33 0
3475.46 0
3475.60 4
3475.73 10
3475.87 17
3476.00 24
3476.14 31
3476.27 38
3476.41 44
3476.54 48
3476.68 52
3476.81 54
3476.95 56
3477.08 56
3477.22 56
3477.35 56
3477.49 54
3477.62 53
3477.76 51
3477.89 51
3478.03 51
3478.17 52
3478.30 54
3478.44 56
3478.57 58
3478.71 60
3478.84 61
3478.98 60
3479.11 58
3479.25 55
3479.38 52
3479.52 48
3479.65 46
3479.79 45
3479.92 47
3480.06 50
3480.19 55
3480.33 60
3480.46 64
3480.60 67
3480.73 67
3480.87 65
3481.00 62
3481.14 60
3481.27 60
3481.41 63
3481.55 69
3481.68 77
3481.82 85
3481.95 93
3482.09 98
3482.22 100
3482.36 97
3482.49 91
3482.63 82
3482.76 71
3482.90 61
3483.03 51
3483.17 43
3483.30 36
3483.44 31
3483.57 26
3483.71 21
3483.84 16
3483.98 11
3484.11 6
3484.25 2
3484.39 0
3484.52 0
3484.66 0
3484.79 0
3484.93 0
3485.06 0
3485.20 0
3485.33 0
3485.47 0
3485.60 0
3485.74 1
3485.87 7
3486.01 14
3486.14 23
3486.28 32
3486.42 39
3486.55 44
3486.69 47
3486.82 48
3486.96 48
3487.09 46
3487.23 44
3487.36 41
3487.50 37
3487.63 34
3487.77 31
3487.90 29
3488.04 29
3488.17 29
3488.31 30
3488.45 31
3488.58 32
3488.72 33
3488.85 34
3488.99 35
3489.12 38
3489.26 42
3489.39 48
3489.53 54
3489.66 59
3489.80 61
3489.93 61
3490.07 57
3490.21 51
3490.34 43
3490.48 36
3490.61 30
3490.75 27
3490.88 26
3491.02 27
3491.15 29
3491.29 30
3491.42 32
3491.56 34
3491.69 36
3491.83 39
3491.97 43
3492.10 49
3492.24 54
3492.37 59
3492.51 62
3492.64 62
3492.78 59
3492.91 54
3493.05 47
3493.18 41
3493.32 36
3493.46 34
3493.59 33
3493.73 34
3493.86 35
3494.00 35
3494.13 33
3494.27 30
3494.40 27
3494.54 25
3494.67 25
3494.81 28
3494.95 34
3495.08 43
3495.22 52
3495.35 62
3495.49 70
3495.62 76
3495.76 80
3495.89 81
3496.03 80
3496.17 76
3496.30 71
3496.44 64
3496.57 57
3496.71 51
3496.84 47
3496.98 44
3497.11 43
3497.25 44
3497.39 46
3497.52 48
3497.66 49
3497.79 51
3497.93 53
3498.06 54
3498.20 55
3498.33 57
3498.47 57
3498.61 58
3498.74 58
3498.88 59
3499.01 60
3499.15 61
3499.28 63
3499.42 65
3499.55 68
3499.69 71
3499.83 75
3499.96 79
3500.10 84
3500.23 90
3500.37 94
3500.50 97
3500.64 98
3500.77 96
3500.91 91
3501.05 84
3501.18 75
3501.32 66
3501.45 58
3501.59 52
3501.72 48
3501.86 46
3502.00 45
3502.13 45
3502.27 46
3502.40 46
3502.54 46
3502.67 47
3502.81 47
3502.94 49
3503.08 51
3503.22 54
3503.35 57
3503.49 61
3503.62 63
3503.76 65
3503.89 66
3504.03 66
3504.17 65
3504.30 64
3504.44 61
3504.57 58
3504.71 54
3504.84 48
3504.98 42
3505.12 37
3505.25 33
3505.39 32
3505.52 34
3505.66 38
3505.79 44
3505.93 51
3506.07 57
3506.20 60
3506.34 61
3506.47 59
3506.61 54
3506.74 48
3506.88 41
3507.02 33
3507.15 27
3507.29 20
3507.42 15
3507.56 10
3507.69 6
3507.83 3
3507.97 1
3508.10 0
3508.24 0
3508.37 0
3508.51 0
3508.64 0
3508.78 0
3508.92 0
3509.05 0
3509.19 0
3509.32 0
3509.46 4
3509.59 7
3509.73 12
3509.87 16
3510.00 19
3510.14 23
3510.27 27
3510.41 32
3510.54 38
3510.68 45
3510.82 54
3510.95 62
3511.09 69
3511.22 74
3511.36 76
3511.50 76
3511.63 74
3511.77 73
3511.90 72
3512.04 73
3512.17 76
3512.31 81
3512.45 85
3512.58 89
3512.72 90
3512.85 88
3512.99 83
3513.13 76
3513.26 68
3513.40 60
3513.53 52
3513.67 46
3513.80 40
3513.94 34
3514.08 30
3514.21 26
3514.35 22
3514.48 19
3514.62 16
3514.76 13
3514.89 11
3515.03 11
3515.16 13
3515.30 17
3515.44 22
3515.57 30
3515.71 39
3515.84 48
3515.98 58
3516.11 66
3516.25 75
3516.39 81
3516.52 87
3516.66 90
3516.79 90
3516.93 87
3517.07 82
3517.20 75
3517.34 67
3517.47 59
3517.61 53
3517.75 48
3517.88 46
3518.02 45
3518.15 44
3518.29 43
3518.43 42
3518.56 40
3518.70 38
3518.83 37
3518.97 39
3519.11 42
3519.24 47
3519.38 53
3519.51 58
3519.65 63
3519.78 65
3519.92 65
3520.06 64
3520.19 62
3520.33 60
3520.46 59
3520.60 60
3520.74 61
3520.87 64
3521.01 67
3521.14 70
3521.28 74
3521.42 77
3521.55 80
3521.69 83
3521.82 86
3521.96 88
3522.10 89
3522.23 89
3522.37 88
3522.50 85
3522.64 82
3522.78 80
3522.91 78
3523.05 76
3523.19 75
3523.32 73
3523.46 70
3523.59 66
3523.73 61
3523.87 56
3524.00 52
3524.14 48
3524.27 45
3524.41 43
3524.55 41
3524.68 40
3524.82 39
3524.95 39
3525.09 39
3525.23 42
3525.36 46
3525.50 51
3525.63 58
3525.77 64
3525.91 71
3526.04 77
3526.18 81
3526.31 84
3526.45 84
3526.59 83
3526.72 81
3526.86 78
3527.00 74
3527.13 71
3527.27 66
3527.40 62
3527.54 56
3527.68 50
3527.81 44
3527.95 38
3528.08 33
3528.22 29
3528.36 27
3528.49 27
3528.63 28
3528.76 32
3528.90 37
3529.04 44
3529.17 53
3529.31 63
3529.45 74
3529.58 85
3529.72 95
3529.85 103
3529.99 108
3530.13 109
3530.26 106
3530.40 100
3530.54 91
3530.67 79
3530.81 68
3530.94 57
3531.08 48
3531.22 42
3531.35 40
3531.49 42
3531.62 47
3531.76 54
3531.90 62
3532.03 70
3532.17 76
3532.31 80
3532.44 82
3532.58 80
3532.71 75
3532.85 69
3532.99 62
3533.12 57
3533.26 54
3533.40 53
3533.53 55
3533.67 59
3533.80 63
3533.94 66
3534.08 66
3534.21 65
3534.35 60
3534.49 55
3534.62 48
3534.76 42
3534.89 37
3535.03 33
3535.17 32
3535.30 33
3535.44 35
3535.58 39
3535.71 44
3535.85 49
3535.98 54
3536.12 58
3536.26 60
3536.39 61
3536.53 61
3536.67 60
3536.80 60
3536.94 59
3537.07 59
3537.21 60
3537.35 62
3537.48 63
3537.62 65
3537.76 65
3537.89 66
3538.03 66
3538.17 65
3538.30 65
3538.44 66
3538.57 67
3538.71 68
3538.85 69
3538.98 70
3539.12 71
3539.26 70
3539.39 70
3539.53 69
3539.67 68
3539.80 69
3539.94 70
3540.07 72
3540.21 75
3540.35 78
3540.48 81
3540.62 85
3540.76 89
3540.89 94
3541.03 99
3541.17 105
3541.30 109
3541.44 112
3541.57 114
3541.71 114
3541.85 111
3541.98 108
3542.12 105
3542.26 102
3542.39 99
3542.53 97
3542.67 94
3542.80 91
3542.94 86
3543.07 81
3543.21 74
3543.35 67
3543.48 60
3543.62 54
3543.76 50
3543.89 48
3544.03 48
3544.17 51
3544.30 56
3544.44 62
3544.58 68
3544.71 75
3544.85 82
3544.99 89
3545.12 97
3545.26 106
3545.39 115
3545.53 125
3545.67 133
3545.80 138
3545.94 141
3546.08 141
3546.21 139
3546.35 136
3546.49 134
3546.62 134
3546.76 137
3546.90 143
3547.03 149
3547.17 156
3547.31 161
3547.44 164
3547.58 165
3547.71 165
3547.85 164
3547.99 164
3548.12 165
3548.26 167
3548.40 170
3548.53 173
3548.67 174
3548.81 173
3548.94 169
3549.08 162
3549.22 153
3549.35 144
3549.49 135
3549.63 128
3549.76 122
3549.90 119
3550.04 116
3550.17 114
3550.31 113
3550.45 111
3550.58 110
3550.72 110
3550.86 110
3550.99 111
3551.13 112
3551.26 111
3551.40 109
3551.54 105
3551.67 100
3551.81 96
3551.95 92
3552.08 91
3552.22 91
3552.36 91
3552.49 92
3552.63 91
3552.77 89
3552.90 85
3553.04 80
3553.18 75
3553.31 71
3553.45 68
3553.59 67
3553.72 67
3553.86 67
3554.00 67
3554.13 66
3554.27 64
3554.41 61
3554.54 56
3554.68 50
3554.82 42
3554.95 34
3555.09 26
3555.23 18
3555.36 12
3555.50 8
3555.64 7
3555.77 11
3555.91 18
3556.05 28
3556.18 39
3556.32 50
3556.46 60
3556.59 68
3556.73 74
3556.87 77
3557.00 79
3557.14 80
3557.28 79
3557.41 77
3557.55 74
3557.69 69
3557.82 64
3557.96 59
3558.10 55
3558.23 53
3558.37 52
3558.51 53
3558.64 55
3558.78 56
3558.92 58
3559.05 60
3559.19 61
3559.33 62
3559.46 64
3559.60 67
3559.74 70
3559.87 74
3560.01 78
3560.15 82
3560.29 85
3560.42 88
3560.56 91
3560.70 93
3560.83 96
3560.97 100
3561.11 105
3561.24 111
3561.38 118
3561.52 127
3561.65 135
3561.79 143
3561.93 150
3562.06 156
3562.20 159
3562.34 160
3562.47 159
3562.61 156
3562.75 151
3562.88 146
3563.02 140
3563.16 134
3563.29 130
3563.43 127
3563.57 124
3563.70 121
3563.84 117
3563.98 113
3564.12 108
3564.25 103
3564.39 98
3564.53 94
3564.66 91
3564.80 88
3564.94 86
3565.07 82
3565.21 77
3565.35 70
3565.48 62
3565.62 54
3565.76 47
3565.89 42
3566.03 41
3566.17 42
3566.30 45
3566.44 50
3566.58 53
3566.72 53
3566.85 50
3566.99 44
3567.13 36
3567.26 28
3567.40 21
3567.54 17
3567.67 17
3567.81 21
3567.95 28
3568.08 36
3568.22 44
3568.36 52
3568.50 59
3568.63 66
3568.77 71
3568.91 77
3569.04 82
3569.18 86
3569.32 90
3569.45 93
3569.59 96
3569.73 98
3569.86 100
3570.00 102
3570.14 103
3570.28 102
3570.41 98
3570.55 92
3570.69 81
3570.82 68
3570.96 51
3571.10 34
3571.23 17
3571.37 2
3571.51 0
3571.64 0
3571.78 0
3571.92 0
3572.06 0
3572.19 0
3572.33 0
3572.47 2
3572.60 7
3572.74 10
3572.88 14
3573.01 16
3573.15 18
3573.29 20
3573.43 22
3573.56 23
3573.70 25
3573.84 26
3573.97 27
3574.11 28
3574.25 27
3574.38 25
3574.52 22
3574.66 19
3574.80 16
3574.93 15
3575.07 15
3575.21 17
3575.34 21
3575.48 26
3575.62 34
3575.76 42
3575.89 50
3576.03 59
3576.17 66
3576.30 72
3576.44 77
3576.58 81
3576.71 83
3576.85 83
3576.99 83
3577.13 81
3577.26 78
3577.40 73
3577.54 66
3577.67 57
3577.81 48
3577.95 38
3578.09 29
3578.22 22
3578.36 17
3578.50 16
3578.63 16
3578.77 19
3578.91 23
3579.05 29
3579.18 35
3579.32 41
3579.46 48
3579.59 56
3579.73 64
3579.87 72
3580.01 80
3580.14 87
3580.28 93
3580.42 97
3580.55 100
3580.69 101
3580.83 99
3580.97 97
3581.10 93
3581.24 90
3581.38 86
3581.51 83
3581.65 80
3581.79 78
3581.93 75
3582.06 73
3582.20 71
3582.34 68
3582.47 66
3582.61 64
3582.75 62
3582.89 61
3583.02 60
3583.16 60
3583.30 61
3583.43 61
3583.57 61
3583.71 61
3583.85 60
3583.98 58
3584.12 56
3584.26 53
3584.39 49
3584.53 45
3584.67 41
3584.81 36
3584.94 31
3585.08 26
3585.22 22
3585.36 20
3585.49 20
3585.63 22
3585.77 27
3585.90 34
3586.04 41
3586.18 48
3586.32 53
3586.45 58
3586.59 61
3586.73 63
3586.87 65
3587.00 66
3587.14 68
3587.28 70
3587.41 73
3587.55 75
3587.69 78
3587.83 80
3587.96 80
3588.10 80
3588.24 78
3588.38 74
3588.51 69
3588.65 64
3588.79 57
3588.92 51
3589.06 45
3589.20 40
3589.34 37
3589.47 34
3589.61 33
3589.75 32
3589.89 32
3590.02 32
3590.16 31
3590.30 31
3590.43 29
3590.57 29
3590.71 28
3590.85 29
3590.98 30
3591.12 32
3591.26 34
3591.40 37
3591.53 39
3591.67 40
3591.81 41
3591.95 42
3592.08 42
3592.22 43
3592.36 44
3592.50 45
3592.63 47
3592.77 49
3592.91 50
3593.04 50
3593.18 49
3593.32 48
3593.46 45
3593.59 42
3593.73 39
3593.87 36
3594.01 33
3594.14 30
3594.28 28
3594.42 27
3594.56 27
3594.69 29
3594.83 33
3594.97 38
3595.11 45
3595.24 51
3595.38 57
3595.52 62
3595.66 66
3595.79 68
3595.93 68
3596.07 66
3596.21 63
3596.34 59
3596.48 54
3596.62 49
3596.76 43
3596.89 37
3597.03 32
3597.17 28
3597.30 25
3597.44 25
3597.58 26
3597.72 30
3597.85 35
3597.99 41
3598.13 47
3598.27 53
3598.40 57
3598.54 60
3598.68 61
3598.82 60
3598.95 57
3599.09 54
3599.23 51
3599.37 49
3599.50 48
3599.64 49
3599.78 52
3599.92 55
3600.05 59
3600.19 61
3600.33 62
3600.47 62
3600.60 60
3600.74 57
3600.88 53
3601.02 48
3601.15 42
3601.29 36
3601.43 29
3601.57 23
3601.71 17
3601.84 14
3601.98 12
3602.12 14
3602.26 18
3602.39 24
3602.53 31
3602.67 39
3602.81 46
3602.94 51
3603.08 53
3603.22 52
3603.36 49
3603.49 43
3603.63 36
3603.77 30
3603.91 24
3604.04 21
3604.18 19
3604.32 20
3604.46 22
3604.59 25
3604.73 28
3604.87 32
3605.01 35
3605.14 38
3605.28 40
3605.42 43
3605.56 46
3605.70 49
3605.83 51
3605.97 52
3606.11 52
3606.25 51
3606.38 48
3606.52 45
3606.66 44
3606.80 43
3606.93 45
3607.07 48
3607.21 52
3607.35 56
3607.48 57
3607.62 57
3607.76 54
3607.90 49
3608.04 41
3608.17 33
3608.31 23
3608.45 13
3608.59 5
3608.72 0
3608.86 0
3609.00 0
3609.14 0
3609.27 0
3609.41 0
3609.55 0
3609.69 0
3609.83 0
3609.96 6
3610.10 14
3610.24 24
3610.38 33
3610.51 42
3610.65 51
3610.79 58
3610.93 64
3611.06 68
3611.20 70
3611.34 70
3611.48 67
3611.62 62
3611.75 56
3611.89 49
3612.03 42
3612.17 35
3612.30 31
3612.44 28
3612.58 27
3612.72 28
3612.86 30
3612.99 34
3613.13 38
3613.27 44
3613.41 52
3613.54 60
3613.68 69
3613.82 77
3613.96 85
3614.10 90
3614.23 93
3614.37 92
3614.51 87
3614.65 80
3614.78 71
3614.92 61
3615.06 52
3615.20 44
3615.34 40
3615.47 38
3615.61 37
3615.75 39
3615.89 42
3616.02 45
3616.16 49
3616.30 54
3616.44 59
3616.58 63
3616.71 66
3616.85 67
3616.99 66
3617.13 62
3617.27 57
3617.40 51
3617.54 46
3617.68 43
3617.82 44
3617.95 48
3618.09 55
3618.23 63
3618.37 70
3618.51 76
3618.64 79
3618.78 79
3618.92 78
3619.06 77
3619.20 76
3619.33 77
3619.47 79
3619.61 82
3619.75 86
3619.88 90
3620.02 93
3620.16 94
3620.30 93
3620.44 90
3620.57 84
3620.71 76
3620.85 66
3620.99 55
3621.13 45
3621.26 35
3621.40 26
3621.54 19
3621.68 14
3621.82 10
3621.95 8
3622.09 9
3622.23 12
3622.37 17
3622.51 24
3622.64 32
3622.78 39
3622.92 46
3623.06 50
3623.19 53
3623.33 54
3623.47 55
3623.61 58
3623.75 63
3623.88 70
3624.02 78
3624.16 86
3624.30 93
3624.44 97
3624.57 97
3624.71 94
3624.85 89
3624.99 83
3625.13 76
3625.26 70
3625.40 66
3625.54 62
3625.68 60
3625.82 58
3625.95 57
3626.09 58
3626.23 59
3626.37 61
3626.51 63
3626.64 65
3626.78 67
3626.92 68
3627.06 70
3627.20 71
3627.33 72
3627.47 74
3627.61 75
3627.75 76
3627.89 76
3628.03 76
3628.16 77
3628.30 78
3628.44 81
3628.58 85
3628.72 90
3628.85 96
3628.99 100
3629.13 102
3629.27 101
3629.41 97
3629.54 91
3629.68 85
3629.82 79
3629.96 75
3630.10 73
3630.23 72
3630.37 71
3630.51 71
3630.65 70
3630.79 67
3630.92 64
3631.06 61
3631.20 59
3631.34 57
3631.48 57
3631.62 59
3631.75 61
3631.89 64
3632.03 67
3632.17 70
3632.31 73
3632.44 76
3632.58 78
3632.72 79
3632.86 79
3633.00 77
3633.13 74
3633.27 70
3633.41 65
3633.55 60
3633.69 55
3633.83 51
3633.96 49
3634.10 48
3634.24 48
3634.38 47
3634.52 46
3634.65 44
3634.79 41
3634.93 37
3635.07 32
3635.21 27
3635.35 23
3635.48 19
3635.62 17
3635.76 15
3635.90 15
3636.04 16
3636.17 17
3636.31 19
3636.45 19
3636.59 18
3636.73 15
3636.87 11
3637.00 7
3637.14 3
3637.28 0
3637.42 0
3637.56 0
3637.70 0
3637.83 0
3637.97 1
3638.11 7
3638.25 13
3638.39 20
3638.52 27
3638.66 34
3638.80 41
3638.94 46
3639.08 51
3639.22 54
3639.35 57
3639.49 58
3639.63 59
3639.77 59
3639.91 59
3640.05 57
3640.18 54
3640.32 50
3640.46 45
3640.60 40
3640.74 34
3640.88 27
3641.01 21
3641.15 16
3641.29 11
3641.43 7
3641.57 4
3641.71 1
3641.84 0
3641.98 0
3642.12 0
3642.26 0
3642.40 0
3642.54 0
3642.67 0
3642.81 0
3642.95 0
3643.09 0
3643.23 0
3643.37 1
3643.50 4
3643.64 6
3643.78 9
3643.92 12
3644.06 13
3644.20 14
3644.33 13
3644.47 12
3644.61 10
3644.75 9
3644.89 9
3645.03 9
3645.16 9
3645.30 9
3645.44 7
3645.58 5
3645.72 2
3645.86 0
3645.99 0
3646.13 0
3646.27 0
3646.41 2
3646.55 5
3646.69 8
3646.82 10
3646.96 11
3647.10 11
3647.24 11
3647.38 11
3647.52 11
3647.66 12
3647.79 12
3647.93 13
3648.07 13
3648.21 13
3648.35 12
3648.49 11
3648.62 10
3648.76 10
3648.90 11
3649.04 12
3649.18 14
3649.32 15
3649.45 15
3649.59 14
3649.73 12
3649.87 9
3650.01 7
3650.15 5
3650.29 4
3650.42 4
3650.56 5
3650.70 7
3650.84 8
3650.98 10
3651.12 12
3651.26 14
3651.39 16
3651.53 19
3651.67 22
3651.81 26
3651.95 29
3652.09 32
3652.22 34
3652.36 35
3652.50 36
3652.64 36
3652.78 35
3652.92 35
3653.06 34
3653.19 33
3653.33 31
3653.47 28
3653.61 24
3653.75 19
3653.89 15
3654.03 10
3654.16 7
3654.30 6
3654.44 7
3654.58 11
3654.72 16
3654.86 22
3655.00 28
3655.13 33
3655.27 37
3655.41 39
3655.55 39
3655.69 38
3655.83 36
3655.97 33
3656.10 30
3656.24 28
3656.38 25
3656.52 23
3656.66 21
3656.80 18
3656.94 15
3657.07 11
3657.21 7
3657.35 4
3657.49 1
3657.63 0
3657.77 0
3657.91 0
3658.04 0
3658.18 1
3658.32 2
3658.46 3
3658.60 5
3658.74 6
3658.88 8
3659.02 9
3659.15 11
3659.29 12
3659.43 12
3659.57 11
3659.71 9
3659.85 7
3659.99 5
3660.12 3
3660.26 2
3660.40 1
3660.54 2
3660.68 2
3660.82 2
3660.96 2
3661.09 2
3661.23 0
3661.37 0
3661.51 0
3661.65 0
3661.79 0
3661.93 0
3662.07 0
3662.20 3
3662.34 9
3662.48 18
3662.62 27
3662.76 37
3662.90 46
3663.04 53
3663.18 58
3663.31 60
3663.45 60
3663.59 59
3663.73 59
3663.87 59
3664.01 61
3664.15 63
3664.29 65
3664.42 68
3664.56 70
3664.70 71
3664.84 73
3664.98 75
3665.12 78
3665.26 82
3665.40 85
3665.53 88
3665.67 90
3665.81 91
3665.95 90
3666.09 88
3666.23 85
3666.37 82
3666.51 78
3666.64 74
3666.78 69
3666.92 63
3667.06 58
3667.20 52
3667.34 47
3667.48 43
3667.62 40
3667.75 37
3667.89 34
3668.03 31
3668.17 28
3668.31 25
3668.45 23
3668.59 22
3668.73 23
3668.87 25
3669.00 27
3669.14 30
3669.28 32
3669.42 34
3669.56 33
3669.70 32
3669.84 30
3669.98 28
3670.11 26
3670.25 25
3670.39 24
3670.53 23
3670.67 23
3670.81 24
3670.95 26
3671.09 28
3671.23 31
3671.36 34
3671.50 38
3671.64 41
3671.78 43
3671.92 43
3672.06 43
3672.20 42
3672.34 41
3672.48 41
3672.61 42
3672.75 44
3672.89 47
3673.03 52
3673.17 56
3673.31 62
3673.45 67
3673.59 73
3673.73 78
3673.86 82
3674.00 85
3674.14 84
3674.28 82
3674.42 77
3674.56 72
3674.70 67
3674.84 63
3674.98 62
3675.12 63
3675.25 65
3675.39 68
3675.53 70
3675.67 71
3675.81 69
3675.95 66
3676.09 63
3676.23 60
3676.37 57
3676.50 56
3676.64 56
3676.78 57
3676.92 57
3677.06 57
3677.20 55
3677.34 52
3677.48 49
3677.62 46
3677.76 43
3677.89 40
3678.03 37
3678.17 33
3678.31 29
3678.45 23
3678.59 17
3678.73 10
3678.87 4
3679.01 0
3679.15 0
3679.28 0
3679.42 0
3679.56 0
3679.70 0
3679.84 0
3679.98 0
3680.12 0
3680.26 0
3680.40 2
3680.54 6
3680.68 10
3680.81 14
3680.95 18
3681.09 22
3681.23 26
3681.37 29
3681.51 32
3681.65 36
3681.79 41
3681.93 45
3682.07 50
3682.20 56
3682.34 60
3682.48 64
3682.62 67
3682.76 68
3682.90 68
3683.04 65
3683.18 61
3683.32 57
3683.46 52
3683.60 47
3683.74 44
3683.87 42
3684.01 43
3684.15 45
3684.29 49
3684.43 53
3684.57 59
3684.71 64
3684.85 69
3684.99 74
3685.13 78
3685.27 80
3685.40 82
3685.54 84
3685.68 84
3685.82 84
3685.96 83
3686.10 81
3686.24 77
3686.38 73
3686.52 67
3686.66 63
3686.80 59
3686.94 58
3687.07 58
3687.21 62
3687.35 66
3687.49 72
3687.63 76
3687.77 78
3687.91 78
3688.05 74
3688.19 68
3688.33 59
3688.47 50
3688.61 40
3688.74 31
3688.88 23
3689.02 17
3689.16 12
3689.30 8
3689.44 5
3689.58 2
3689.72 1
3689.86 2
3690.00 4
3690.14 7
3690.28 12
3690.42 16
3690.55 19
3690.69 21
3690.83 21
3690.97 20
3691.11 19
3691.25 18
3691.39 18
3691.53 19
3691.67 21
3691.81 25
3691.95 29
3692.09 34
3692.23 41
3692.36 47
3692.50 53
3692.64 58
3692.78 59
3692.92 58
3693.06 55
3693.20 51
3693.34 48
3693.48 48
3693.62 52
3693.76 59
3693.90 67
3694.04 75
3694.18 81
3694.32 84
3694.45 83
3694.59 78
3694.73 71
3694.87 62
3695.01 53
3695.15 44
3695.29 38
3695.43 33
3695.57 30
3695.71 30
3695.85 31
3695.99 34
3696.13 38
3696.27 43
3696.41 48
3696.54 53
3696.68 58
3696.82 63
3696.96 68
3697.10 73
3697.24 77
3697.38 81
3697.52 84
3697.66 86
3697.80 88
3697.94 88
3698.08 88
3698.22 87
3698.36 85
3698.50 82
3698.63 80
3698.77 79
3698.91 78
3699.05 78
3699.19 80
3699.33 83
3699.47 88
3699.61 95
3699.75 103
3699.89 113
3700.03 123
3700.17 132
3700.31 139
3700.45 143
3700.59 142
3700.73 139
3700.87 132
3701.01 124
3701.14 114
3701.28 106
3701.42 99
3701.56 93
3701.70 90
3701.84 87
3701.98 86
3702.12 84
3702.26 82
3702.40 80
3702.54 76
3702.68 73
3702.82 70
3702.96 67
3703.10 66
3703.24 66
3703.38 67
3703.52 69
3703.65 72
3703.79 75
3703.93 78
3704.07 82
3704.21 86
3704.35 89
3704.49 91
3704.63 92
3704.77 92
3704.91 90
3705.05 88
3705.19 86
3705.33 84
3705.47 83
3705.61 83
3705.75 83
3705.89 84
3706.03 85
3706.17 86
3706.31 87
3706.45 87
3706.58 87
3706.72 88
3706.86 88
3707.00 89
3707.14 90
3707.28 90
3707.42 89
3707.56 88
3707.70 86
3707.84 84
3707.98 82
3708.12 79
3708.26 75
3708.40 71
3708.54 66
3708.68 61
3708.82 56
3708.96 51
3709.10 48
3709.24 45
3709.38 43
3709.52 41
3709.66 40
3709.79 38
3709.93 37
3710.07 36
3710.21 34
3710.35 33
3710.49 32
3710.63 30
3710.77 30
3710.91 29
3711.05 29
3711.19 29
3711.33 30
3711.47 31
3711.61 31
3711.75 30
3711.89 28
3712.03 25
3712.17 22
3712.31 20
3712.45 20
3712.59 22
3712.73 27
3712.87 33
3713.01 40
3713.15 46
3713.29 50
3713.43 53
3713.57 53
3713.70 50
3713.84 47
3713.98 43
3714.12 40
3714.26 38
3714.40 36
3714.54 35
3714.68 36
3714.82 36
3714.96 37
3715.10 37
3715.24 36
3715.38 36
3715.52 35
3715.66 35
3715.80 34
3715.94 34
3716.08 34
3716.22 35
3716.36 36
3716.50 36
3716.64 36
3716.78 36
3716.92 36
3717.06 35
3717.20 36
3717.34 37
3717.48 40
3717.62 43
3717.76 45
3717.90 47
3718.04 48
3718.18 46
3718.32 41
3718.46 35
3718.60 29
3718.73 22
3718.87 17
3719.01 14
3719.15 13
3719.29 14
3719.43 17
3719.57 21
3719.71 27
3719.85 33
3719.99 39
3720.13 44
3720.27 48
3720.41 49
3720.55 48
3720.69 45
3720.83 40
3720.97 35
3721.11 28
3721.25 22
3721.39 16
3721.53 10
3721.67 5
3721.81 3
3721.95 3
3722.09 5
3722.23 9
3722.37 14
3722.51 19
3722.65 23
3722.79 25
3722.93 24
3723.07 23
3723.21 21
3723.35 21
3723.49 22
3723.63 24
3723.77 28
3723.91 32
3724.05 36
3724.19 40
3724.33 43
3724.47 46
3724.61 47
3724.75 48
3724.89 49
3725.03 49
3725.17 49
3725.31 48
3725.45 45
3725.59 41
3725.73 34
3725.87 26
3726.01 16
3726.15 5
3726.29 0
3726.43 0
3726.57 0
3726.71 0
3726.85 0
3726.99 0
3727.13 0
3727.27 0
3727.41 8
3727.55 15
3727.69 20
3727.83 24
3727.97 26
3728.11 26
3728.25 26
3728.39 26
3728.53 27
3728.67 28
3728.81 30
3728.95 32
3729.09 34
3729.23 37
3729.37 39
3729.50 41
3729.64 43
3729.78 42
3729.92 41
3730.06 38
3730.20 34
3730.34 30
3730.48 26
3730.62 23
3730.76 22
3730.90 24
3731.04 27
3731.18 31
3731.32 35
3731.46 40
3731.60 44
3731.74 47
3731.88 49
3732.02 51
3732.16 52
3732.31 53
3732.45 54
3732.59 55
3732.73 56
3732.87 57
3733.01 59
3733.15 61
3733.29 62
3733.43 64
3733.57 65
3733.71 65
3733.85 65
3733.99 66
3734.13 67
3734.27 70
3734.41 74
3734.55 80
3734.69 85
3734.83 89
3734.97 90
3735.11 89
3735.25 84
3735.39 78
3735.53 72
3735.67 66
3735.81 62
3735.95 60
3736.09 58
3736.23 57
3736.37 54
3736.51 50
3736.65 45
3736.79 39
3736.93 34
3737.07 30
3737.21 27
3737.35 25
3737.49 24
3737.63 23
3737.77 22
3737.91 21
3738.05 19
3738.19 18
3738.33 18
3738.47 18
3738.61 19
3738.75 21
3738.89 23
3739.03 27
3739.17 32
3739.31 37
3739.45 43
3739.59 49
3739.73 55
3739.87 59
3740.01 63
3740.15 67
3740.29 71
3740.43 77
3740.57 84
3740.71 91
3740.85 98
3740.99 102
3741.13 104
3741.27 102
3741.41 96
3741.55 87
3741.69 76
3741.83 65
3741.97 54
3742.11 44
3742.25 36
3742.39 30
3742.53 26
3742.67 25
3742.81 26
3742.95 28
3743.09 32
3743.24 37
3743.38 41
3743.52 45
3743.66 48
3743.80 50
3743.94 52
3744.08 52
3744.22 52
3744.36 51
3744.50 51
3744.64 50
3744.78 49
3744.92 49
3745.06 49
3745.20 50
3745.34 51
3745.48 52
3745.62 53
3745.76 53
3745.90 51
3746.04 48
3746.18 44
3746.32 38
3746.46 31
3746.60 25
3746.74 19
3746.88 15
3747.02 12
3747.16 11
3747.30 12
3747.44 15
3747.58 20
3747.72 27
3747.86 36
3748.00 45
3748.14 55
3748.29 63
3748.43 69
3748.57 71
3748.71 70
3748.85 66
3748.99 58
3749.13 49
3749.27 38
3749.41 27
3749.55 17
3749.69 8
3749.83 0
3749.97 0
3750.11 0
3750.25 0
3750.39 0
3750.53 0
3750.67 0
3750.81 0
3750.95 0
3751.09 6
3751.23 12
3751.37 17
3751.51 20
3751.65 21
3751.79 21
3751.93 19
3752.07 16
3752.22 13
3752.36 9
3752.50 6
3752.64 5
3752.78 6
3752.92 9
3753.06 13
3753.20 17
3753.34 21
3753.48 22
3753.62 21
3753.76 18
3753.90 14
3754.04 8
3754.18 4
3754.32 0
3754.46 0
3754.60 0
3754.74 0
3754.88 2
3755.02 8
3755.16 15
3755.30 23
3755.45 31
3755.59 38
3755.73 43
3755.87 46
3756.01 47
3756.15 47
3756.29 46
3756.43 45
3756.57 45
3756.71 45
3756.85 45
3756.99 43
3757.13 41
3757.27 37
3757.41 32
3757.55 28
3757.69 27
3757.83 28
3757.97 31
3758.11 37
3758.26 44
3758.40 50
3758.54 53
3758.68 54
3758.82 52
3758.96 47
3759.10 42
3759.24 36
3759.38 31
3759.52 28
3759.66 26
3759.80 26
3759.94 26
3760.08 28
3760.22 30
3760.36 33
3760.50 36
3760.64 40
3760.78 42
3760.93 45
3761.07 47
3761.21 50
3761.35 53
3761.49 57
3761.63 62
3761.77 66
3761.91 70
3762.05 73
3762.19 72
3762.33 69
3762.47 64
3762.61 58
3762.75 51
3762.89 46
3763.03 42
3763.17 40
3763.32 41
3763.46 43
3763.60 48
3763.74 54
3763.88 61
3764.02 70
3764.16 78
3764.30 85
3764.44 90
3764.58 94
3764.72 96
3764.86 97
3765.00 98
3765.14 101
3765.28 105
3765.42 110
3765.57 115
3765.71 119
3765.85 120
3765.99 117
3766.13 110
3766.27 102
3766.41 92
3766.55 82
3766.69 75
3766.83 71
3766.97 69
3767.11 70
3767.25 72
3767.39 74
3767.53 74
3767.68 73
3767.82 69
3767.96 64
3768.10 57
3768.24 50
3768.38 44
3768.52 40
3768.66 38
3768.80 38
3768.94 39
3769.08 42
3769.22 45
3769.36 48
3769.50 50
3769.65 52
3769.79 54
3769.93 56
3770.07 58
3770.21 61
3770.35 62
3770.49 63
3770.63 62
3770.77 60
3770.91 57
3771.05 53
3771.19 51
3771.33 51
3771.47 54
3771.62 59
3771.76 64
3771.90 70
3772.04 75
3772.18 78
3772.32 79
3772.46 78
3772.60 77
3772.74 75
3772.88 73
3773.02 73
3773.16 74
3773.31 77
3773.45 81
3773.59 85
3773.73 90
3773.87 93
3774.01 95
3774.15 94
3774.29 92
3774.43 89
3774.57 85
3774.71 81
3774.85 77
3774.99 72
3775.14 68
3775.28 62
3775.42 57
3775.56 51
3775.70 47
3775.84 45
3775.98 45
3776.12 47
3776.26 49
3776.40 52
3776.54 53
3776.68 53
3776.83 52
3776.97 50
3777.11 49
3777.25 48
3777.39 49
3777.53 51
3777.67 54
3777.81 57
3777.95 60
3778.09 63
3778.23 66
3778.38 67
3778.52 68
3778.66 68
3778.80 67
3778.94 65
3779.08 64
3779.22 63
3779.36 61
3779.50 60
3779.64 58
3779.78 56
3779.93 52
3780.07 47
3780.21 42
3780.35 35
3780.49 28
3780.63 21
3780.77 14
3780.91 7
3781.05 1
3781.19 0
3781.33 0
3781.48 0
3781.62 0
3781.76 0
3781.90 0
3782.04 0
3782.18 0
3782.32 5
3782.46 14
3782.60 22
3782.74 30
3782.89 36
3783.03 40
3783.17 43
3783.31 43
3783.45 43
3783.59 43
3783.73 43
3783.87 43
3784.01 43
3784.15 43
3784.30 43
3784.44 42
3784.58 41
3784.72 39
3784.86 39
3785.00 39
3785.14 40
3785.28 43
3785.42 46
3785.56 50
3785.71 54
3785.85 58
3785.99 61
3786.13 64
3786.27 67
3786.41 68
3786.55 68
3786.69 67
3786.83 65
3786.97 62
3787.12 58
3787.26 54
3787.40 49
3787.54 44
3787.68 39
3787.82 34
3787.96 29
3788.10 24
3788.24 19
3788.39 17
3788.53 16
3788.67 17
3788.81 19
3788.95 22
3789.09 24
3789.23 26
3789.37 26
3789.51 25
3789.66 23
3789.80 21
3789.94 18
3790.08 16
3790.22 15
3790.36 14
3790.50 13
3790.64 13
3790.78 13
3790.93 13
3791.07 13
3791.21 14
3791.35 16
3791.49 18
3791.63 20
3791.77 22
3791.91 24
3792.05 25
3792.20 26
3792.34 27
3792.48 26
3792.62 25
3792.76 23
3792.90 21
3793.04 20
3793.18 20
3793.32 21
3793.47 24
3793.61 27
3793.75 30
3793.89 31
3794.03 30
3794.17 28
3794.31 24
3794.45 20
3794.60 17
3794.74 14
3794.88 13
3795.02 15
3795.16 17
3795.30 21
3795.44 25
3795.58 29
3795.72 32
3795.87 33
3796.01 33
3796.15 31
3796.29 27
3796.43 22
3796.57 17
3796.71 12
3796.85 10
3797.00 9
3797.14 11
3797.28 14
3797.42 17
3797.56 19
3797.70 20
3797.84 20
3797.98 19
3798.13 17
3798.27 15
3798.41 14
3798.55 12
3798.69 11
3798.83 10
3798.97 9
3799.11 8
3799.26 8
3799.40 10
3799.54 13
3799.68 20
3799.82 28
3799.96 39
3800.10 50
3800.25 60
3800.39 68
3800.53 73
3800.67 75
3800.81 75
3800.95 73
3801.09 70
3801.23 67
3801.38 65
3801.52 62
3801.66 59
3801.80 56
3801.94 53
3802.08 50
3802.22 49
3802.36 49
3802.51 51
3802.65 52
3802.79 53
3802.93 53
3803.07 52
3803.21 50
3803.35 47
3803.50 46
3803.64 46
3803.78 48
3803.92 53
3804.06 58
3804.20 65
3804.34 71
3804.49 77
3804.63 82
3804.77 86
3804.91 89
3805.05 91
3805.19 92
3805.33 91
3805.47 90
3805.62 89
3805.76 88
3805.90 87
3806.04 87
3806.18 88
3806.32 88
3806.46 88
3806.61 87
3806.75 84
3806.89 81
3807.03 78
3807.17 77
3807.31 76
3807.45 77
3807.60 79
3807.74 82
3807.88 83
3808.02 83
3808.16 81
3808.30 79
3808.44 77
3808.59 76
3808.73 76
3808.87 77
3809.01 80
3809.15 84
3809.29 88
3809.44 93
3809.58 98
3809.72 102
3809.86 103
3810.00 103
3810.14 100
3810.28 95
3810.43 89
3810.57 83
3810.71 78
3810.85 73
3810.99 69
3811.13 67
3811.27 65
3811.42 64
3811.56 63
3811.70 64
3811.84 66
3811.98 69
3812.12 72
3812.26 75
3812.41 78
3812.55 81
3812.69 83
3812.83 85
3812.97 86
3813.11 86
3813.26 86
3813.40 85
3813.54 84
3813.68 82
3813.82 79
3813.96 76
3814.10 73
3814.25 69
3814.39 67
3814.53 64
3814.67 63
3814.81 62
3814.95 62
3815.10 62
3815.24 62
3815.38 63
3815.52 63
3815.66 63
3815.80 64
3815.95 64
3816.09 64
3816.23 65
3816.37 66
3816.51 67
3816.65 67
3816.79 68
3816.94 67
3817.08 66
3817.22 64
3817.36 61
3817.50 58
3817.64 55
3817.79 54
3817.93 54
3818.07 55
3818.21 58
3818.35 62
3818.49 65
3818.64 68
3818.78 69
3818.92 69
3819.06 67
3819.20 64
3819.34 61
3819.49 58
3819.63 56
3819.77 55
3819.91 55
3820.05 56
3820.19 58
3820.34 59
3820.48 60
3820.62 60
3820.76 60
3820.90 60
3821.04 60
3821.19 61
3821.33 62
3821.47 65
3821.61 68
3821.75 71
3821.89 73
3822.04 73
3822.18 71
3822.32 67
3822.46 61
3822.60 52
3822.74 42
3822.89 31
3823.03 21
3823.17 11
3823.31 3
3823.45 0
3823.60 0
3823.74 0
3823.88 0
3824.02 0
3824.16 0
3824.30 0
3824.45 0
3824.59 1
3824.73 10
3824.87 19
3825.01 27
3825.15 34
3825.30 40
3825.44 44
3825.58 46
3825.72 48
3825.86 50
3826.00 51
3826.15 51
3826.29 50
3826.43 47
3826.57 44
3826.71 40
3826.86 37
3827.00 35
3827.14 34
3827.28 35
3827.42 38
3827.56 41
3827.71 43
3827.85 43
3827.99 42
3828.13 39
3828.27 34
3828.42 28
3828.56 21
3828.70 16
3828.84 11
3828.98 7
3829.12 4
3829.27 2
3829.41 0
3829.55 0
3829.69 2
3829.83 5
3829.98 11
3830.12 18
3830.26 27
3830.40 35
3830.54 41
3830.69 45
3830.83 46
3830.97 43
3831.11 39
3831.25 33
3831.39 26
3831.54 19
3831.68 12
3831.82 7
3831.96 3
3832.10 2
3832.25 2
3832.39 6
3832.53 12
3832.67 21
3832.81 31
3832.96 42
3833.10 53
3833.24 62
3833.38 70
3833.52 75
3833.66 77
3833.81 78
3833.95 76
3834.09 73
3834.23 70
3834.37 66
3834.52 63
3834.66 59
3834.80 56
3834.94 53
3835.08 49
3835.23 45
3835.37 42
3835.51 41
3835.65 42
3835.79 45
3835.94 53
3836.08 64
3836.22 78
3836.36 94
3836.50 111
3836.65 128
3836.79 143
3836.93 155
3837.07 165
3837.21 171
3837.36 173
3837.50 171
3837.64 166
3837.78 157
3837.92 147
3838.07 136
3838.21 126
3838.35 118
3838.49 113
3838.63 110
3838.78 108
3838.92 107
3839.06 106
3839.20 104
3839.34 101
3839.49 98
3839.63 94
3839.77 92
3839.91 89
3840.05 88
3840.20 89
3840.34 89
3840.48 91
3840.62 93
3840.76 95
3840.91 97
3841.05 100
3841.19 103
3841.33 106
3841.47 109
3841.62 111
3841.76 112
3841.90 110
3842.04 107
3842.18 101
3842.33 94
3842.47 87
3842.61 79
3842.75 73
3842.90 67
3843.04 63
3843.18 60
3843.32 57
3843.46 55
3843.61 53
3843.75 52
3843.89 52
3844.03 53
3844.17 55
3844.32 57
3844.46 59
3844.60 60
3844.74 59
3844.88 58
3845.03 56
3845.17 55
3845.31 54
3845.45 55
3845.60 57
3845.74 60
3845.88 63
3846.02 65
3846.16 66
3846.31 67
3846.45 67
3846.59 67
3846.73 67
3846.87 66
3847.02 66
3847.16 66
3847.30 65
3847.44 63
3847.59 63
3847.73 62
3847.87 62
3848.01 62
3848.15 61
3848.30 59
3848.44 55
3848.58 48
3848.72 40
3848.87 32
3849.01 23
3849.15 16
3849.29 12
3849.43 10
3849.58 12
3849.72 16
3849.86 22
3850.00 30
3850.15 38
3850.29 46
3850.43 55
3850.57 64
3850.71 72
3850.86 80
3851.00 86
3851.14 91
3851.28 93
3851.43 94
3851.57 92
3851.71 90
3851.85 86
3851.99 83
3852.14 80
3852.28 77
3852.42 75
3852.56 74
3852.71 74
3852.85 73
3852.99 73
3853.13 73
3853.27 72
3853.42 71
3853.56 69
3853.70 66
3853.84 63
3853.99 59
3854.13 56
3854.27 52
3854.41 49
3854.56 45
3854.70 42
3854.84 38
3854.98 33
3855.12 27
3855.27 21
3855.41 13
3855.55 5
3855.69 0
3855.84 0
3855.98 0
3856.12 0
3856.26 0
3856.41 0
3856.55 0
3856.69 0
3856.83 4
3856.98 16
3857.12 29
3857.26 41
3857.40 52
3857.54 60
3857.69 65
3857.83 68
3857.97 68
3858.11 67
3858.26 65
3858.40 65
3858.54 67
3858.68 73
3858.83 82
3858.97 93
3859.11 104
3859.25 114
3859.40 120
3859.54 122
3859.68 120
3859.82 113
3859.96 104
3860.11 94
3860.25 83
3860.39 73
3860.53 63
3860.68 54
3860.82 47
3860.96 40
3861.10 34
3861.25 29
3861.39 25
3861.53 23
3861.67 22
3861.82 22
3861.96 23
3862.10 26
3862.24 29
3862.39 32
3862.53 36
3862.67 40
3862.81 43
3862.96 45
3863.10 47
3863.24 47
3863.38 47
3863.53 46
3863.67 44
3863.81 42
3863.95 40
3864.10 38
3864.24 37
3864.38 36
3864.52 36
3864.67 36
3864.81 38
3864.95 39
3865.09 41
3865.24 43
3865.38 44
3865.52 45
3865.66 45
3865.81 43
3865.95 39
3866.09 35
3866.23 30
3866.38 26
3866.52 23
3866.66 22
3866.80 24
3866.95 27
3867.09 31
3867.23 37
3867.37 42
3867.52 47
3867.66 51
3867.80 53
3867.94 55
3868.09 55
3868.23 56
3868.37 56
3868.51 56
3868.66 57
3868.80 59
3868.94 62
3869.08 64
3869.23 67
3869.37 69
3869.51 70
3869.65 70
3869.80 69
3869.94 66
3870.08 63
3870.23 58
3870.37 53
3870.51 47
3870.65 41
3870.80 35
3870.94 30
3871.08 26
3871.22 24
3871.37 23
3871.51 23
3871.65 24
3871.79 26
3871.94 29
3872.08 31
3872.22 34
3872.36 36
3872.51 39
3872.65 42
3872.79 43
3872.93 44
3873.08 43
3873.22 41
3873.36 38
3873.51 35
3873.65 34
3873.79 33
3873.93 34
3874.08 36
3874.22 39
3874.36 43
3874.50 45
3874.65 47
3874.79 47
3874.93 45
3875.07 43
3875.22 40
3875.36 36
3875.50 33
3875.65 31
3875.79 30
3875.93 29
3876.07 29
3876.22 29
3876.36 28
3876.50 27
3876.64 26
3876.79 25
3876.93 26
3877.07 28
3877.22 32
3877.36 37
3877.50 41
3877.64 45
3877.79 46
3877.93 43
3878.07 38
3878.21 31
3878.36 22
3878.50 13
3878.64 5
3878.79 0
3878.93 0
3879.07 0
3879.21 0
3879.36 0
3879.50 0
3879.64 0
3879.78 0
3879.93 1
3880.07 7
3880.21 13
3880.36 19
3880.50 23
3880.64 27
3880.78 29
3880.93 29
3881.07 28
3881.21 27
3881.36 24
3881.50 22
3881.64 21
3881.78 22
3881.93 24
3882.07 27
3882.21 30
3882.36 34
3882.50 37
3882.64 39
3882.78 40
3882.93 40
3883.07 40
3883.21 41
3883.36 42
3883.50 43
3883.64 43
3883.78 44
3883.93 44
3884.07 44
3884.21 44
3884.36 45
3884.50 47
3884.64 49
3884.78 52
3884.93 56
3885.07 60
3885.21 63
3885.36 65
3885.50 66
3885.64 65
3885.78 62
3885.93 59
3886.07 54
3886.21 49
3886.36 45
3886.50 42
3886.64 39
3886.78 38
3886.93 37
3887.07 36
3887.21 35
3887.36 34
3887.50 31
3887.64 28
3887.78 24
3887.93 19
3888.07 15
3888.21 12
3888.36 9
3888.50 8
3888.64 9
3888.78 10
3888.93 13
3889.07 17
3889.21 22
3889.36 27
3889.50 33
3889.64 38
3889.79 45
3889.93 52
3890.07 59
3890.21 66
3890.36 73
3890.50 79
3890.64 83
3890.79 85
3890.93 84
3891.07 82
3891.22 78
3891.36 73
3891.50 69
3891.64 65
3891.79 63
3891.93 63
3892.07 66
3892.22 69
3892.36 73
3892.50 77
3892.65 79
3892.79 79
3892.93 76
3893.07 70
3893.22 62
3893.36 54
3893.50 47
3893.65 42
3893.79 39
3893.93 39
3894.08 42
3894.22 46
3894.36 51
3894.50 56
3894.65 61
3894.79 65
3894.93 69
3895.08 72
3895.22 74
3895.36 74
3895.51 72
3895.65 70
3895.79 68
3895.94 66
3896.08 64
3896.22 63
3896.36 63
3896.51 63
3896.65 62
3896.79 62
3896.94 61
3897.08 62
3897.22 64
3897.37 68
3897.51 74
3897.65 80
3897.80 87
3897.94 93
3898.08 98
3898.22 103
3898.37 105
3898.51 105
3898.65 103
3898.80 99
3898.94 93
3899.08 87
3899.23 81
3899.37 76
3899.51 74
3899.66 73
3899.80 75
3899.94 78
3900.09 82
3900.23 85
3900.37 89
3900.51 92
3900.66 95
3900.80 97
3900.94 100
3901.09 104
3901.23 109
3901.37 114
3901.52 119
3901.66 124
3901.80 126
3901.95 127
3902.09 125
3902.23 120
3902.38 115
3902.52 109
3902.66 103
3902.81 100
3902.95 98
3903.09 97
3903.24 97
3903.38 97
3903.52 95
3903.66 92
3903.81 87
3903.95 80
3904.09 73
3904.24 67
3904.38 61
3904.52 57
3904.67 55
3904.81 54
3904.95 54
3905.10 55
3905.24 56
3905.38 57
3905.53 60
3905.67 62
3905.81 65
3905.96 68
3906.10 72
3906.24 75
3906.39 78
3906.53 81
3906.67 82
3906.82 82
3906.96 82
3907.10 82
3907.25 82
3907.39 82
3907.53 84
3907.68 86
3907.82 88
3907.96 90
3908.11 92
3908.25 93
3908.39 94
3908.54 93
3908.68 91
3908.82 89
3908.97 86
3909.11 82
3909.25 79
3909.40 76
3909.54 74
3909.68 74
3909.83 77
3909.97 81
3910.11 87
3910.26 94
3910.40 101
3910.54 107
3910.69 112
3910.83 115
3910.97 116
3911.12 115
3911.26 111
3911.40 108
3911.55 104
3911.69 102
3911.83 101
3911.98 101
3912.12 103
3912.26 104
3912.41 104
3912.55 102
3912.69 98
3912.84 92
3912.98 85
3913.12 77
3913.27 70
3913.41 64
3913.55 60
3913.70 58
3913.84 59
3913.98 61
3914.13 64
3914.27 68
3914.41 72
3914.56 76
3914.70 80
3914.84 83
3914.99 85
3915.13 86
3915.27 85
3915.42 84
3915.56 82
3915.70 78
3915.85 74
3915.99 68
3916.13 62
3916.28 55
3916.42 48
3916.56 41
3916.71 36
3916.85 32
3916.99 30
3917.14 30
3917.28 32
3917.43 36
3917.57 39
3917.71 43
3917.86 45
3918.00 46
3918.14 47
3918.29 46
3918.43 44
3918.57 43
3918.72 41
3918.86 41
3919.00 40
3919.15 41
3919.29 42
3919.43 43
3919.58 45
3919.72 46
3919.86 47
3920.01 47
3920.15 47
3920.30 47
3920.44 47
3920.58 47
3920.73 49
3920.87 51
3921.01 55
3921.16 60
3921.30 65
3921.44 70
3921.59 74
3921.73 76
3921.87 75
3922.02 73
3922.16 69
3922.30 63
3922.45 56
3922.59 50
3922.74 44
3922.88 40
3923.02 36
3923.17 33
3923.31 31
3923.45 31
3923.60 31
3923.74 32
3923.88 35
3924.03 38
3924.17 42
3924.31 46
3924.46 50
3924.60 53
3924.75 54
3924.89 54
3925.03 51
3925.18 47
3925.32 41
3925.46 34
3925.61 28
3925.75 23
3925.89 19
3926.04 17
3926.18 16
3926.33 17
3926.47 18
3926.61 19
3926.76 22
3926.90 25
3927.04 28
3927.19 32
3927.33 35
3927.47 37
3927.62 38
3927.76 39
3927.91 40
3928.05 41
3928.19 44
3928.34 48
3928.48 54
3928.62 60
3928.77 65
3928.91 68
3929.05 69
3929.20 67
3929.34 63
3929.49 57
3929.63 52
3929.77 48
3929.92 45
3930.06 46
3930.20 49
3930.35 54
3930.49 62
3930.64 69
3930.78 75
3930.92 79
3931.07 79
3931.21 77
3931.35 72
3931.50 66
3931.64 62
3931.78 59
3931.93 58
3932.07 59
3932.22 62
3932.36 66
3932.50 69
3932.65 72
3932.79 74
3932.93 76
3933.08 78
3933.22 79
3933.37 80
3933.51 80
3933.65 80
3933.80 79
3933.94 77
3934.08 74
3934.23 72
3934.37 68
3934.52 64
3934.66 60
3934.80 55
3934.95 50
3935.09 45
3935.24 40
3935.38 37
3935.52 36
3935.67 37
3935.81 40
3935.95 46
3936.10 54
3936.24 63
3936.39 72
3936.53 80
3936.67 87
3936.82 90
3936.96 91
3937.10 90
3937.25 86
3937.39 81
3937.54 76
3937.68 71
3937.82 67
3937.97 65
3938.11 64
3938.26 64
3938.40 65
3938.54 66
3938.69 67
3938.83 68
3938.97 69
3939.12 70
3939.26 71
3939.41 70
3939.55 69
3939.69 67
3939.84 65
3939.98 62
3940.13 60
3940.27 59
3940.41 61
3940.56 64
3940.70 70
3940.85 77
3940.99 84
3941.13 91
3941.28 97
3941.42 100
3941.56 101
3941.71 100
3941.85 96
3942.00 92
3942.14 87
3942.28 84
3942.43 82
3942.57 83
3942.72 85
3942.86 88
3943.00 92
3943.15 96
3943.29 100
3943.44 104
3943.58 108
3943.72 111
3943.87 114
3944.01 116
3944.16 117
3944.30 115
3944.44 113
3944.59 109
3944.73 106
3944.88 103
3945.02 101
3945.16 100
3945.31 100
3945.45 101
3945.59 101
3945.74 101
3945.88 101
3946.03 100
3946.17 98
3946.31 95
3946.46 92
3946.60 88
3946.75 84
3946.89 80
3947.03 77
3947.18 75
3947.32 76
3947.47 79
3947.61 84
3947.75 89
3947.90 93
3948.04 96
3948.19 98
3948.33 98
3948.48 97
3948.62 98
3948.76 100
3948.91 103
3949.05 107
3949.20 109
3949.34 110
3949.48 109
3949.63 104
3949.77 97
3949.92 89
3950.06 81
3950.20 74
3950.35 69
3950.49 66
3950.64 64
3950.78 64
3950.92 63
3951.07 63
3951.21 63
3951.36 63
3951.50 63
3951.64 63
3951.79 65
3951.93 66
3952.08 68
3952.22 69
3952.36 70
3952.51 70
3952.65 69
3952.80 67
3952.94 66
3953.09 64
3953.23 62
3953.37 61
3953.52 61
3953.66 62
3953.81 64
3953.95 66
3954.09 68
3954.24 70
3954.38 70
3954.53 69
3954.67 65
3954.82 60
3954.96 55
3955.10 50
3955.25 47
3955.39 45
3955.54 45
3955.68 45
3955.82 44
3955.97 43
3956.11 41
3956.26 37
3956.40 34
3956.55 31
3956.69 30
3956.83 30
3956.98 32
3957.12 33
3957.27 35
3957.41 35
3957.55 34
3957.70 33
3957.84 31
3957.99 30
3958.13 30
3958.28 31
3958.42 34
3958.56 37
3958.71 41
3958.85 44
3959.00 48
3959.14 51
3959.29 55
3959.43 58
3959.57 62
3959.72 64
3959.86 66
3960.01 65
3960.15 62
3960.29 57
3960.44 50
3960.58 43
3960.73 35
3960.87 29
3961.02 26
3961.16 24
3961.30 26
3961.45 29
3961.59 35
3961.74 41
3961.88 47
3962.03 53
3962.17 59
3962.31 64
3962.46 68
3962.60 70
3962.75 71
3962.89 72
3963.04 71
3963.18 70
3963.32 70
3963.47 70
3963.61 71
3963.76 73
3963.90 76
3964.05 79
3964.19 83
3964.33 87
3964.48 89
3964.62 89
3964.77 86
3964.91 81
3965.06 73
3965.20 63
3965.35 52
3965.49 42
3965.63 34
3965.78 29
3965.92 26
3966.07 26
3966.21 27
3966.36 29
3966.50 30
3966.64 31
3966.79 30
3966.93 28
3967.08 25
3967.22 21
3967.37 17
3967.51 14
3967.65 11
3967.80 9
3967.94 8
3968.09 9
3968.23 11
3968.38 14
3968.52 17
3968.67 20
3968.81 21
3968.95 22
3969.10 21
3969.24 20
3969.39 17
3969.53 14
3969.68 11
3969.82 7
3969.97 4
3970.11 1
3970.25 0
3970.40 0
3970.54 0
3970.69 0
3970.83 0
3970.98 2
3971.12 3
3971.27 4
3971.41 3
3971.55 2
3971.70 0
3971.84 0
3971.99 0
3972.13 0
3972.28 1
3972.42 8
3972.57 18
3972.71 29
3972.85 40
3973.00 50
3973.14 57
3973.29 61
3973.43 61
3973.58 59
3973.72 55
3973.87 51
3974.01 47
3974.15 44
3974.30 42
3974.44 41
3974.59 40
3974.73 40
3974.88 41
3975.02 42
3975.17 44
3975.31 46
3975.46 48
3975.60 50
3975.74 51
3975.89 51
3976.03 49
3976.18 47
3976.32 44
3976.47 42
3976.61 40
3976.76 40
3976.90 41
3977.05 44
3977.19 46
3977.33 47
3977.48 48
3977.62 48
3977.77 46
3977.91 44
3978.06 42
3978.20 41
3978.35 40
3978.49 40
3978.64 40
3978.78 41
3978.92 41
3979.07 43
3979.21 44
3979.36 47
3979.50 51
3979.65 56
3979.79 61
3979.94 66
3980.08 70
3980.23 73
3980.37 75
3980.52 76
3980.66 76
3980.80 75
3980.95 72
3981.09 68
3981.24 63
3981.38 58
3981.53 53
3981.67 48
3981.82 44
3981.96 41
3982.11 39
3982.25 36
3982.40 33
3982.54 30
3982.69 26
3982.83 23
3982.97 22
3983.12 22
3983.26 23
3983.41 25
3983.55 27
3983.70 27
3983.84 26
3983.99 23
3984.13 19
3984.28 16
3984.42 15
3984.57 15
3984.71 18
3984.86 22
3985.00 26
3985.14 29
3985.29 31
3985.43 32
3985.58 31
3985.72 29
3985.87 28
3986.01 28
3986.16 30
3986.30 33
3986.45 37
3986.59 41
3986.74 46
3986.88 49
3987.03 50
3987.17 49
3987.32 47
3987.46 43
3987.60 40
3987.75 37
3987.89 36
3988.04 36
3988.18 38
3988.33 42
3988.47 47
3988.62 52
3988.76 59
3988.91 65
3989.05 72
3989.20 79
3989.34 84
3989.49 88
3989.63 89
3989.78 88
3989.92 84
3990.07 77
3990.21 70
3990.36 62
3990.50 56
3990.65 51
3990.79 47
3990.93 46
3991.08 47
3991.22 51
3991.37 58
3991.51 67
3991.66 79
3991.80 92
3991.95 103
3992.09 112
3992.24 115
3992.38 113
3992.53 106
3992.67 96
3992.82 86
3992.96 76
3993.11 69
3993.25 64
3993.40 62
3993.54 61
3993.69 62
3993.83 63
3993.98 63
3994.12 65
3994.27 68
3994.41 71
3994.56 74
3994.70 76
3994.85 77
3994.99 75
3995.14 72
3995.28 67
3995.43 62
3995.57 57
3995.71 54
3995.86 52
3996.00 50
3996.15 49
3996.29 48
3996.44 47
3996.58 45
3996.73 43
3996.87 41
3997.02 39
3997.16 38
3997.31 37
3997.45 36
3997.60 35
3997.74 34
3997.89 34
3998.03 35
3998.18 37
3998.32 40
3998.47 44
3998.61 48
3998.76 51
3998.90 53
3999.05 54
3999.19 52
3999.34 50
3999.48 48
3999.63 48
3999.77 49
3999.92 51
4000.06 55
4000.21 59
4000.35 62
4000.50 64
4000.64 64
4000.79 62
4000.93 60
4001.08 57
4001.22 54
4001.37 51
4001.51 48
4001.66 45
4001.80 42
4001.95 38
4002.09 34
4002.24 30
4002.38 28
4002.53 28
4002.67 30
4002.82 34
4002.96 39
4003.11 44
4003.25 48
4003.40 51
4003.54 52
4003.69 51
4003.83 50
4003.98 48
4004.12 46
4004.27 44
4004.41 41
4004.56 39
4004.70 37
4004.85 34
4004.99 32
4005.14 29
4005.28 27
4005.43 24
4005.57 21
4005.72 18
4005.86 14
4006.01 9
4006.15 5
4006.30 2
4006.44 1
4006.59 1
4006.73 2
4006.88 5
4007.02 10
4007.17 15
4007.31 20
4007.46 26
4007.61 32
4007.75 37
4007.90 42
4008.04 46
4008.19 49
4008.33 51
4008.48 51
4008.62 50
4008.77 47
4008.91 43
4009.06 38
4009.20 33
4009.35 29
4009.49 26
4009.64 24
4009.78 24
4009.93 26
4010.07 27
4010.22 29
4010.36 30
4010.51 31
4010.65 31
4010.80 31
4010.94 31
4011.09 32
4011.23 33
4011.38 35
4011.52 37
4011.67 39
4011.81 41
4011.96 43
4012.10 45
4012.25 46
4012.40 46
4012.54 46
4012.69 45
4012.83 44
4012.98 42
4013.12 41
4013.27 40
4013.41 39
4013.56 39
4013.70 38
4013.85 37
4013.99 34
4014.14 30
4014.28 25
4014.43 19
4014.57 14
4014.72 11
4014.86 11
4015.01 14
4015.15 21
4015.30 30
4015.44 40
4015.59 51
4015.74 60
4015.88 67
4016.03 71
4016.17 71
4016.32 68
4016.46 63
4016.61 58
4016.75 54
4016.90 51
4017.04 50
4017.19 50
4017.33 50
4017.48 50
4017.62 48
4017.77 45
4017.91 40
4018.06 34
4018.21 28
4018.35 23
4018.50 19
4018.64 17
4018.79 17
4018.93 20
4019.08 23
4019.22 27
4019.37 30
4019.51 32
4019.66 32
4019.80 29
4019.95 25
4020.09 20
4020.24 15
4020.39 10
4020.53 6
4020.68 2
4020.82 0
4020.97 0
4021.11 0
4021.26 0
4021.40 0
4021.55 0
4021.69 0
4021.84 0
4021.98 0
4022.13 1
4022.27 2
4022.42 4
4022.57 5
4022.71 7
4022.86 10
4023.00 13
4023.15 16
4023.29 20
4023.44 24
4023.58 29
4023.73 34
4023.87 38
4024.02 42
4024.16 46
4024.31 49
4024.46 51
4024.60 52
4024.75 53
4024.89 53
4025.04 54
4025.18 54
4025.33 54
4025.47 53
4025.62 53
4025.76 54
4025.91 54
4026.06 56
4026.20 58
4026.35 61
4026.49 65
4026.64 68
4026.78 72
4026.93 76
4027.07 79
4027.22 83
4027.36 86
4027.51 88
4027.66 87
4027.80 84
4027.95 78
4028.09 69
4028.24 58
4028.38 48
4028.53 40
4028.67 36
4028.82 35
4028.96 39
4029.11 45
4029.26 53
4029.40 60
4029.55 67
4029.69 73
4029.84 77
4029.98 80
4030.13 81
4030.27 81
4030.42 80
4030.57 79
4030.71 77
4030.86 74
4031.00 71
4031.15 68
4031.29 65
4031.44 61
4031.58 58
4031.73 56
4031.88 54
4032.02 53
4032.17 53
4032.31 53
4032.46 54
4032.60 53
4032.75 52
4032.89 48
4033.04 43
4033.19 36
4033.33 29
4033.48 21
4033.62 15
4033.77 11
4033.91 10
4034.06 11
4034.20 13
4034.35 16
4034.50 18
4034.64 20
4034.79 21
4034.93 22
4035.08 22
4035.22 23
4035.37 24
4035.51 26
4035.66 28
4035.81 29
4035.95 30
4036.10 31
4036.24 30
4036.39 30
4036.53 29
4036.68 29
4036.83 30
4036.97 31
4037.12 32
4037.26 33
4037.41 34
4037.55 33
4037.70 31
4037.85 28
4037.99 25
4038.14 21
4038.28 17
4038.43 14
4038.57 12
4038.72 11
4038.86 10
4039.01 11
4039.16 11
4039.30 13
4039.45 14
4039.59 16
4039.74 19
4039.88 21
4040.03 23
4040.18 24
4040.32 24
4040.47 24
4040.61 23
4040.76 21
4040.90 18
4041.05 16
4041.20 14
4041.34 13
4041.49 13
4041.63 14
4041.78 16
4041.92 18
4042.07 21
4042.22 22
4042.36 23
4042.51 22
4042.65 21
4042.80 18
4042.94 15
4043.09 11
4043.24 6
4043.38 1
4043.53 0
4043.67 0
4043.82 0
4043.97 0
4044.11 0
4044.26 0
4044.40 0
4044.55 0
4044.69 3
4044.84 10
4044.99 17
4045.13 23
4045.28 30
4045.42 35
4045.57 40
4045.71 43
4045.86 46
4046.01 48
4046.15 49
4046.30 48
4046.44 46
4046.59 41
4046.74 36
4046.88 29
4047.03 21
4047.17 13
4047.32 7
4047.46 3
4047.61 1
4047.76 2
4047.90 4
4048.05 8
4048.19 12
4048.34 17
4048.49 21
4048.63 24
4048.78 26
4048.92 28
4049.07 29
4049.21 31
4049.36 32
4049.51 34
4049.65 35
4049.80 35
4049.94 34
4050.09 31
4050.24 27
4050.38 23
4050.53 19
4050.67 15
4050.82 12
4050.97 9
4051.11 6
4051.26 3
4051.40 0
4051.55 0
4051.69 0
4051.84 0
4051.99 0
4052.13 1
4052.28 10
4052.42 20
4052.57 32
4052.72 44
4052.86 53
4053.01 61
4053.15 66
4053.30 68
4053.45 70
4053.59 70
4053.74 71
4053.88 70
4054.03 70
4054.18 68
4054.32 66
4054.47 63
4054.61 60
4054.76 56
4054.91 53
4055.05 50
4055.20 47
4055.34 45
4055.49 44
4055.64 44
4055.78 45
4055.93 48
4056.07 51
4056.22 55
4056.36 58
4056.51 60
4056.66 59
4056.80 58
4056.95 55
4057.09 52
4057.24 49
4057.39 47
4057.53 46
4057.68 46
4057.83 46
4057.97 46
4058.12 46
4058.26 47
4058.41 49
4058.56 52
4058.70 57
4058.85 61
4058.99 65
4059.14 66
4059.29 65
4059.43 61
4059.58 55
4059.72 49
4059.87 43
4060.02 39
4060.16 39
4060.31 41
4060.45 45
4060.60 51
4060.75 56
4060.89 62
4061.04 66
4061.18 69
4061.33 71
4061.48 71
4061.62 71
4061.77 69
4061.91 65
4062.06 60
4062.21 53
4062.35 45
4062.50 38
4062.65 33
4062.79 30
4062.94 31
4063.08 34
4063.23 39
4063.38 43
4063.52 46
4063.67 48
4063.81 48
4063.96 48
4064.11 48
4064.25 50
4064.40 54
4064.54 60
4064.69 68
4064.84 78
4064.98 88
4065.13 97
4065.28 104
4065.42 110
4065.57 113
4065.71 115
4065.86 116
4066.01 116
4066.15 118
4066.30 122
4066.44 128
4066.59 137
4066.74 146
4066.88 154
4067.03 160
4067.18 164
4067.32 164
4067.47 161
4067.61 156
4067.76 151
4067.91 145
4068.05 140
4068.20 133
4068.35 126
4068.49 117
4068.64 108
4068.78 99
4068.93 90
4069.08 84
4069.22 80
4069.37 79
4069.51 79
4069.66 81
4069.81 83
4069.95 86
4070.10 89
4070.25 93
4070.39 99
4070.54 106
4070.68 114
4070.83 122
4070.98 129
4071.12 135
4071.27 137
4071.42 136
4071.56 131
4071.71 125
4071.86 116
4072.00 108
4072.15 100
4072.29 94
4072.44 91
4072.59 89
4072.73 88
4072.88 87
4073.03 86
4073.17 85
4073.32 84
4073.46 81
4073.61 77
4073.76 72
4073.90 67
4074.05 61
4074.20 56
4074.34 51
4074.49 47
4074.63 44
4074.78 43
4074.93 43
4075.07 46
4075.22 50
4075.37 55
4075.51 59
4075.66 62
4075.81 62
4075.95 59
4076.10 54
4076.24 48
4076.39 41
4076.54 37
4076.68 37
4076.83 39
4076.98 45
4077.12 53
4077.27 62
4077.42 71
4077.56 79
4077.71 86
4077.85 90
4078.00 91
4078.15 91
4078.29 87
4078.44 82
4078.59 77
4078.73 71
4078.88 67
4079.03 64
4079.17 63
4079.32 62
4079.46 62
4079.61 62
4079.76 60
4079.90 55
4080.05 49
4080.20 41
4080.34 32
4080.49 23
4080.64 15
4080.78 10
4080.93 7
4081.08 9
4081.22 13
4081.37 21
4081.51 32
4081.66 43
4081.81 54
4081.95 63
4082.10 69
4082.25 72
4082.39 71
4082.54 68
4082.69 63
4082.83 58
4082.98 54
4083.13 51
4083.27 51
4083.42 52
4083.57 54
4083.71 57
4083.86 60
4084.00 62
4084.15 64
4084.30 65
4084.44 65
4084.59 65
4084.74 64
4084.88 63
4085.03 60
4085.18 58
4085.32 55
4085.47 52
4085.62 50
4085.76 48
4085.91 48
4086.06 49
4086.20 50
4086.35 51
4086.50 52
4086.64 51
4086.79 47
4086.93 40
4087.08 31
4087.23 20
4087.37 7
4087.52 0
4087.67 0
4087.81 0
4087.96 0
4088.11 0
4088.25 0
4088.40 0
4088.55 0
4088.69 5
4088.84 9
4088.99 11
4089.13 14
4089.28 17
4089.43 21
4089.57 26
4089.72 30
4089.87 34
4090.01 37
4090.16 38
4090.31 37
4090.45 36
4090.60 36
4090.75 38
4090.89 42
4091.04 48
4091.19 54
4091.33 60
4091.48 63
4091.63 63
4091.77 59
4091.92 52
4092.07 42
4092.21 32
4092.36 22
4092.51 16
4092.65 12
4092.80 12
4092.95 14
4093.09 17
4093.24 21
4093.39 25
4093.53 27
4093.68 28
4093.83 28
4093.97 27
4094.12 27
4094.27 26
4094.41 25
4094.56 23
4094.71 21
4094.85 19
4095.00 17
4095.15 17
4095.29 20
4095.44 24
4095.59 31
4095.73 39
4095.88 46
4096.03 52
4096.17 56
4096.32 59
4096.47 60
4096.61 61
4096.76 61
4096.91 62
4097.05 63
4097.20 63
4097.35 62
4097.49 61
4097.64 59
4097.79 58
4097.93 59
4098.08 63
4098.23 69
4098.37 76
4098.52 84
4098.67 90
4098.81 94
4098.96 94
4099.11 89
4099.25 82
4099.40 71
4099.55 60
4099.69 50
4099.84 43
4099.99 38
4100.13 36
4100.28 38
4100.43 41
4100.57 44
4100.72 48
4100.87 50
4101.02 51
4101.16 50
4101.31 49
4101.46 47
4101.60 45
4101.75 42
4101.90 39
4102.04 35
4102.19 30
4102.34 25
4102.48 20
4102.63 16
4102.78 12
4102.92 8
4103.07 6
4103.22 4
4103.36 3
4103.51 2
4103.66 2
4103.80 4
4103.95 6
4104.10 10
4104.25 15
4104.39 20
4104.54 26
4104.69 32
4104.83 39
4104.98 45
4105.13 52
4105.27 59
4105.42 66
4105.57 72
4105.71 77
4105.86 82
4106.01 86
4106.15 89
4106.30 90
4106.45 91
4106.60 90
4106.74 89
4106.89 88
4107.04 88
4107.18 89
4107.33 91
4107.48 95
4107.62 98
4107.77 101
4107.92 102
4108.06 101
4108.21 97
4108.36 91
4108.51 83
4108.65 75
4108.80 67
4108.95 61
4109.09 55
4109.24 51
4109.39 47
4109.53 45
4109.68 44
4109.83 43
4109.97 42
4110.12 42
4110.27 42
4110.42 42
4110.56 43
4110.71 44
4110.86 45
4111.00 46
4111.15 48
4111.30 49
4111.44 50
4111.59 51
4111.74 51
4111.89 50
4112.03 49
4112.18 46
4112.33 43
4112.47 40
4112.62 36
4112.77 31
4112.91 26
4113.06 21
4113.21 16
4113.36 10
4113.50 5
4113.65 1
4113.80 0
4113.94 0
4114.09 0
4114.24 0
4114.38 0
4114.53 0
4114.68 0
4114.83 0
4114.97 1
4115.12 1
4115.27 2
4115.41 3
4115.56 4
4115.71 5
4115.86 7
4116.00 9
4116.15 12
4116.30 15
4116.44 19
4116.59 23
4116.74 26
4116.88 29
4117.03 30
4117.18 31
4117.33 30
4117.47 29
4117.62 28
4117.77 28
4117.91 28
4118.06 30
4118.21 34
4118.36 39
4118.50 46
4118.65 54
4118.80 62
4118.94 69
4119.09 75
4119.24 79
4119.39 81
4119.53 80
4119.68 75
4119.83 69
4119.97 61
4120.12 53
4120.27 46
4120.42 41
4120.56 39
4120.71 40
4120.86 43
4121.00 47
4121.15 52
4121.30 56
4121.45 59
4121.59 62
4121.74 64
4121.89 66
4122.03 67
4122.18 66
4122.33 65
4122.48 62
4122.62 58
4122.77 52
4122.92 45
4123.06 39
4123.21 33
4123.36 28
4123.51 25
4123.65 23
4123.80 22
4123.95 22
4124.09 22
4124.24 22
4124.39 21
4124.54 21
4124.68 21
4124.83 22
4124.98 24
4125.13 26
4125.27 30
4125.42 35
4125.57 40
4125.71 45
4125.86 50
4126.01 55
4126.16 61
4126.30 66
4126.45 71
4126.60 74
4126.74 75
4126.89 73
4127.04 70
4127.19 65
4127.33 60
4127.48 57
4127.63 55
4127.78 57
4127.92 60
4128.07 66
4128.22 72
4128.36 77
4128.51 80
4128.66 81
4128.81 79
4128.95 75
4129.10 68
4129.25 61
4129.40 53
4129.54 46
4129.69 41
4129.84 37
4129.99 34
4130.13 33
4130.28 34
4130.43 35
4130.57 38
4130.72 42
4130.87 47
4131.02 50
4131.16 52
4131.31 51
4131.46 48
4131.61 43
4131.75 36
4131.90 30
4132.05 25
4132.20 23
4132.34 23
4132.49 27
4132.64 32
4132.78 38
4132.93 45
4133.08 51
4133.23 56
4133.37 59
4133.52 61
4133.67 63
4133.82 64
4133.96 64
4134.11 62
4134.26 59
4134.41 53
4134.55 44
4134.70 33
4134.85 20
4135.00 8
4135.14 0
4135.29 0
4135.44 0
4135.59 0
4135.73 0
4135.88 0
4136.03 4
4136.17 8
4136.32 10
4136.47 10
4136.62 8
4136.76 5
4136.91 2
4137.06 0
4137.21 0
4137.35 0
4137.50 0
4137.65 2
4137.80 8
4137.94 13
4138.09 19
4138.24 22
4138.39 24
4138.53 24
4138.68 23
4138.83 20
4138.98 17
4139.12 15
4139.27 14
4139.42 14
4139.57 15
4139.71 17
4139.86 19
4140.01 21
4140.16 25
4140.30 31
4140.45 38
4140.60 46
4140.75 55
4140.89 62
4141.04 67
4141.19 67
4141.34 65
4141.48 59
4141.63 52
4141.78 45
4141.93 39
4142.07 35
4142.22 33
4142.37 34
4142.52 36
4142.66 38
4142.81 39
4142.96 39
4143.11 38
4143.25 35
4143.40 33
4143.55 31
4143.70 29
4143.84 28
4143.99 29
4144.14 30
4144.29 31
4144.43 33
4144.58 35
4144.73 36
4144.88 37
4145.02 38
4145.17 39
4145.32 41
4145.47 44
4145.62 47
4145.76 50
4145.91 54
4146.06 57
4146.21 60
4146.35 62
4146.50 65
4146.65 68
4146.80 72
4146.94 76
4147.09 81
4147.24 86
4147.39 90
4147.53 94
4147.68 96
4147.83 98
4147.98 98
4148.12 97
4148.27 95
4148.42 92
4148.57 88
4148.72 84
4148.86 80
4149.01 76
4149.16 73
4149.31 71
4149.45 71
4149.60 73
4149.75 76
4149.90 81
4150.04 87
4150.19 93
4150.34 100
4150.49 105
4150.64 111
4150.78 115
4150.93 119
4151.08 122
4151.23 124
4151.37 124
4151.52 123
4151.67 120
4151.82 115
4151.96 108
4152.11 100
4152.26 91
4152.41 82
4152.56 76
4152.70 72
4152.85 71
4153.00 72
4153.15 74
4153.29 77
4153.44 78
4153.59 77
4153.74 74
4153.88 67
4154.03 59
4154.18 50
4154.33 42
4154.48 36
4154.62 33
4154.77 32
4154.92 33
4155.07 35
4155.21 37
4155.36 38
4155.51 39
4155.66 39
4155.81 39
4155.95 40
4156.10 42
4156.25 44
4156.40 45
4156.54 45
4156.69 44
4156.84 41
4156.99 38
4157.14 36
4157.28 36
4157.43 40
4157.58 46
4157.73 54
4157.87 63
4158.02 69
4158.17 73
4158.32 74
4158.47 73
4158.61 71
4158.76 71
4158.91 73
4159.06 77
4159.21 83
4159.35 88
4159.50 92
4159.65 93
4159.80 91
4159.94 88
4160.09 85
4160.24 81
4160.39 79
4160.54 78
4160.68 78
4160.83 78
4160.98 79
4161.13 80
4161.28 80
4161.42 81
4161.57 82
4161.72 82
4161.87 83
4162.01 83
4162.16 83
4162.31 82
4162.46 80
4162.61 76
4162.75 71
4162.90 65
4163.05 59
4163.20 53
4163.35 48
4163.49 44
4163.64 43
4163.79 44
4163.94 46
4164.09 51
4164.23 56
4164.38 62
4164.53 67
4164.68 71
4164.82 73
4164.97 73
4165.12 70
4165.27 66
4165.42 60
4165.56 54
4165.71 47
4165.86 40
4166.01 33
4166.16 25
4166.30 19
4166.45 14
4166.60 11
4166.75 12
4166.90 17
4167.04 26
4167.19 40
4167.34 55
4167.49 72
4167.64 87
4167.78 100
4167.93 110
4168.08 115
4168.23 118
4168.38 118
4168.52 116
4168.67 115
4168.82 115
4168.97 116
4169.12 118
4169.26 122
4169.41 126
4169.56 129
4169.71 131
4169.86 132
4170.00 132
4170.15 131
4170.30 129
4170.45 127
4170.60 124
4170.74 120
4170.89 117
4171.04 113
4171.19 112
4171.34 112
4171.48 116
4171.63 123
4171.78 133
4171.93 146
4172.08 161
4172.22 177
4172.37 195
4172.52 214
4172.67 234
4172.82 255
4172.97 277
4173.11 299
4173.26 320
4173.41 339
4173.56 356
4173.71 373
4173.85 393
4174.00 418
4174.15 449
4174.30 487
4174.45 533
4174.59 584
4174.74 639
4174.89 693
4175.04 746
4175.19 795
4175.33 840
4175.48 883
4175.63 923
4175.78 963
4175.93 1002
4176.08 1040
4176.22 1076
4176.37 1108
4176.52 1135
4176.67 1156
4176.82 1169
4176.96 1176
4177.11 1177
4177.26 1175
4177.41 1170
4177.56 1164
4177.71 1157
4177.85 1149
4178.00 1139
4178.15 1126
4178.30 1109
4178.45 1087
4178.59 1062
4178.74 1035
4178.89 1008
4179.04 983
4179.19 960
4179.34 939
4179.48 919
4179.63 897
4179.78 872
4179.93 845
4180.08 814
4180.22 781
4180.37 746
4180.52 710
4180.67 675
4180.82 639
4180.97 604
4181.11 568
4181.26 534
4181.41 500
4181.56 469
4181.71 440
4181.85 415
4182.00 393
4182.15 373
4182.30 356
4182.45 339
4182.60 322
4182.74 304
4182.89 286
4183.04 269
4183.19 253
4183.34 240
4183.49 230
4183.63 224
4183.78 220
4183.93 218
4184.08 217
4184.23 215
4184.38 211
4184.52 206
4184.67 199
4184.82 191
4184.97 182
4185.12 173
4185.27 163
4185.41 154
4185.56 145
4185.71 136
4185.86 128
4186.01 120
4186.15 113
4186.30 105
4186.45 98
4186.60 92
4186.75 86
4186.90 81
4187.04 79
4187.19 78
4187.34 80
4187.49 83
4187.64 87
4187.79 91
4187.93 93
4188.08 94
4188.23 94
4188.38 92
4188.53 91
4188.68 90
4188.82 89
4188.97 88
4189.12 87
4189.27 86
4189.42 85
4189.57 84
4189.72 84
4189.86 85
4190.01 86
4190.16 87
4190.31 88
4190.46 87
4190.61 85
4190.75 83
4190.90 82
4191.05 81
4191.20 83
4191.35 86
4191.50 90
4191.64 96
4191.79 102
4191.94 109
4192.09 116
4192.24 124
4192.39 130
4192.53 136
4192.68 140
4192.83 144
4192.98 145
4193.13 145
4193.28 145
4193.43 143
4193.57 142
4193.72 141
4193.87 139
4194.02 136
4194.17 132
4194.32 126
4194.46 118
4194.61 108
4194.76 98
4194.91 88
4195.06 79
4195.21 72
4195.36 68
4195.50 66
4195.65 65
4195.80 66
4195.95 68
4196.10 69
4196.25 70
4196.39 70
4196.54 69
4196.69 67
4196.84 64
4196.99 61
4197.14 57
4197.29 54
4197.43 52
4197.58 51
4197.73 50
4197.88 51
4198.03 52
4198.18 53
4198.33 53
4198.47 52
4198.62 50
4198.77 46
4198.92 41
4199.07 36
4199.22 32
4199.37 28
4199.51 26
4199.66 25
4199.81 25
4199.96 25
4200.11 25
4200.26 26
4200.41 27
4200.55 29
4200.70 32
4200.85 35
4201.00 40
4201.15 44
4201.30 48
4201.45 49
4201.59 50
4201.74 49
4201.89 48
4202.04 47
4202.19 47
4202.34 48
4202.49 49
4202.63 50
4202.78 51
4202.93 51
4203.08 52
4203.23 53
4203.38 56
4203.53 61
4203.67 66
4203.82 73
4203.97 78
4204.12 81
4204.27 83
4204.42 82
4204.57 80
4204.71 77
4204.86 75
4205.01 74
4205.16 73
4205.31 72
4205.46 71
4205.61 69
4205.76 65
4205.90 61
4206.05 57
4206.20 53
4206.35 51
4206.50 52
4206.65 54
4206.80 58
4206.94 62
4207.09 65
4207.24 66
4207.39 64
4207.54 61
4207.69 57
4207.84 52
4207.99 47
4208.13 44
4208.28 41
4208.43 38
4208.58 37
4208.73 36
4208.88 35
4209.03 33
4209.18 31
4209.32 28
4209.47 23
4209.62 18
4209.77 13
4209.92 9
4210.07 6
4210.22 6
4210.37 9
4210.51 13
4210.66 18
4210.81 22
4210.96 24
4211.11 24
4211.26 21
4211.41 17
4211.56 12
4211.70 8
4211.85 7
4212.00 8
4212.15 11
4212.30 17
4212.45 25
4212.60 33
4212.75 40
4212.89 48
4213.04 54
4213.19 59
4213.34 62
4213.49 63
4213.64 62
4213.79 60
4213.94 56
4214.08 53
4214.23 50
4214.38 49
4214.53 50
4214.68 51
4214.83 53
4214.98 55
4215.13 55
4215.28 55
4215.42 54
4215.57 52
4215.72 51
4215.87 50
4216.02 49
4216.17 50
4216.32 51
4216.47 52
4216.61 54
4216.76 56
4216.91 57
4217.06 56
4217.21 54
4217.36 49
4217.51 43
4217.66 36
4217.81 28
4217.95 21
4218.10 15
4218.25 10
4218.40 8
4218.55 7
4218.70 9
4218.85 12
4219.00 17
4219.15 23
4219.29 29
4219.44 35
4219.59 41
4219.74 45
4219.89 47
4220.04 47
4220.19 45
4220.34 42
4220.49 38
4220.63 33
4220.78 28
4220.93 23
4221.08 18
4221.23 14
4221.38 9
4221.53 4
4221.68 0
4221.83 0
4221.98 0
4222.12 0
4222.27 0
4222.42 0
4222.57 0
4222.72 0
4222.87 1
4223.02 7
4223.17 12
4223.32 17
4223.46 22
4223.61 28
4223.76 34
4223.91 40
4224.06 46
4224.21 50
4224.36 52
4224.51 52
4224.66 48
4224.81 42
4224.95 35
4225.10 26
4225.25 18
4225.40 10
4225.55 4
4225.70 0
4225.85 0
4226.00 0
4226.15 0
4226.30 0
4226.45 6
4226.59 13
4226.74 20
4226.89 27
4227.04 31
4227.19 33
4227.34 33
4227.49 31
4227.64 29
4227.79 28
4227.94 27
4228.08 28
4228.23 31
4228.38 35
4228.53 38
4228.68 42
4228.83 44
4228.98 46
4229.13 46
4229.28 45
4229.43 43
4229.58 40
4229.72 37
4229.87 34
4230.02 32
4230.17 30
4230.32 27
4230.47 24
4230.62 20
4230.77 15
4230.92 9
4231.07 4
4231.22 1
4231.36 1
4231.51 4
4231.66 10
4231.81 20
4231.96 31
4232.11 41
4232.26 50
4232.41 57
4232.56 60
4232.71 60
4232.86 58
4233.00 55
4233.15 51
4233.30 48
4233.45 45
4233.60 44
4233.75 44
4233.90 45
4234.05 46
4234.20 46
4234.35 46
4234.50 43
4234.65 39
4234.79 31
4234.94 22
4235.09 12
4235.24 1
4235.39 0
4235.54 0
4235.69 0
4235.84 0
4235.99 0
4236.14 2
4236.29 13
4236.44 24
4236.59 33
4236.73 39
4236.88 42
4237.03 42
4237.18 39
4237.33 35
4237.48 30
4237.63 26
4237.78 23
4237.93 21
4238.08 21
4238.23 22
4238.38 25
4238.53 27
4238.67 28
4238.82 27
4238.97 24
4239.12 20
4239.27 14
4239.42 8
4239.57 3
4239.72 0
4239.87 0
4240.02 0
4240.17 4
4240.32 10
4240.47 18
4240.61 28
4240.76 37
4240.91 47
4241.06 55
4241.21 61
4241.36 65
4241.51 66
4241.66 65
4241.81 62
4241.96 58
4242.11 54
4242.26 50
4242.41 47
4242.56 46
4242.70 46
4242.85 46
4243.00 48
4243.15 49
4243.30 49
4243.45 49
4243.60 47
4243.75 44
4243.90 40
4244.05 37
4244.20 34
4244.35 32
4244.50 32
4244.65 33
4244.80 35
4244.94 38
4245.09 40
4245.24 42
4245.39 41
4245.54 40
4245.69 37
4245.84 33
4245.99 28
4246.14 24
4246.29 20
4246.44 17
4246.59 14
4246.74 11
4246.89 7
4247.04 4
4247.19 0
4247.33 0
4247.48 0
4247.63 0
4247.78 0
4247.93 0
4248.08 0
4248.23 0
4248.38 1
4248.53 6
4248.68 11
4248.83 14
4248.98 15
4249.13 14
4249.28 11
4249.43 7
4249.58 3
4249.73 0
4249.88 0
4250.02 0
4250.17 0
4250.32 3
4250.47 10
4250.62 19
4250.77 30
4250.92 41
4251.07 50
4251.22 57
4251.37 62
4251.52 63
4251.67 62
4251.82 58
4251.97 53
4252.12 48
4252.27 43
4252.42 38
4252.57 33
4252.71 29
4252.86 25
4253.01 21
4253.16 18
4253.31 17
4253.46 18
4253.61 20
4253.76 24
4253.91 28
4254.06 32
4254.21 34
4254.36 34
4254.51 33
4254.66 31
4254.81 29
4254.96 29
4255.11 30
4255.26 34
4255.41 38
4255.56 43
4255.71 48
4255.85 53
4256.00 56
4256.15 58
4256.30 58
4256.45 57
4256.60 53
4256.75 48
4256.90 43
4257.05 38
4257.20 35
4257.35 34
4257.50 35
4257.65 38
4257.80 41
4257.95 44
4258.10 45
4258.25 45
4258.40 45
4258.55 45
4258.70 45
4258.85 48
4259.00 52
4259.15 58
4259.30 65
4259.44 72
4259.59 79
4259.74 84
4259.89 87
4260.04 89
4260.19 88
4260.34 84
4260.49 78
4260.64 70
4260.79 61
4260.94 52
4261.09 43
4261.24 35
4261.39 29
4261.54 25
4261.69 24
4261.84 26
4261.99 30
4262.14 36
4262.29 43
4262.44 49
4262.59 54
4262.74 57
4262.89 59
4263.04 59
4263.19 59
4263.34 57
4263.49 54
4263.63 51
4263.78 46
4263.93 40
4264.08 35
4264.23 31
4264.38 29
4264.53 29
4264.68 33
4264.83 39
4264.98 45
4265.13 52
4265.28 57
4265.43 60
4265.58 58
4265.73 53
4265.88 45
4266.03 35
4266.18 25
4266.33 16
4266.48 10
4266.63 8
4266.78 9
4266.93 15
4267.08 22
4267.23 30
4267.38 38
4267.53 44
4267.68 49
4267.83 51
4267.98 52
4268.13 53
4268.28 54
4268.43 56
4268.58 59
4268.73 62
4268.88 65
4269.03 68
4269.18 68
4269.32 66
4269.47 62
4269.62 58
4269.77 53
4269.92 50
4270.07 48
4270.22 47
4270.37 48
4270.52 49
4270.67 49
4270.82 49
4270.97 46
4271.12 42
4271.27 37
4271.42 32
4271.57 26
4271.72 19
4271.87 14
4272.02 8
4272.17 4
4272.32 0
4272.47 0
4272.62 0
4272.77 0
4272.92 0
4273.07 0
4273.22 0
4273.37 0
4273.52 0
4273.67 1
4273.82 6
4273.97 13
4274.12 22
4274.27 32
4274.42 42
4274.57 52
4274.72 59
4274.87 65
4275.02 69
4275.17 71
4275.32 72
4275.47 73
4275.62 75
4275.77 78
4275.92 82
4276.07 86
4276.22 90
4276.37 92
4276.52 92
4276.67 91
4276.82 88
4276.97 85
4277.12 82
4277.27 80
4277.42 80
4277.57 83
4277.72 88
4277.87 96
4278.02 106
4278.17 117
4278.32 131
4278.47 146
4278.62 162
4278.77 177
4278.92 191
4279.07 202
4279.22 210
4279.37 215
4279.52 219
4279.67 221
4279.82 223
4279.97 227
4280.12 233
4280.27 240
4280.42 248
4280.57 253
4280.72 257
4280.87 256
4281.02 251
4281.17 243
4281.32 232
4281.47 221
4281.62 212
4281.77 206
4281.92 203
4282.07 204
4282.22 206
4282.37 211
4282.52 215
4282.67 218
4282.82 221
4282.97 221
4283.12 221
4283.27 219
4283.42 215
4283.57 210
4283.72 203
4283.87 195
4284.02 188
4284.17 181
4284.32 177
4284.47 175
4284.62 175
4284.77 177
4284.92 177
4285.07 177
4285.22 173
4285.37 168
4285.52 160
4285.67 152
4285.82 143
4285.97 136
4286.12 130
4286.27 126
4286.42 125
4286.57 125
4286.72 128
4286.87 132
4287.02 137
4287.17 144
4287.32 151
4287.47 157
4287.62 162
4287.77 166
4287.92 168
4288.07 168
4288.22 166
4288.37 163
4288.52 160
4288.67 157
4288.82 154
4288.97 152
4289.12 149
4289.27 147
4289.42 145
4289.57 143
4289.72 141
4289.87 140
4290.02 139
4290.17 138
4290.32 137
4290.47 135
4290.62 132
4290.77 126
4290.92 119
4291.07 110
4291.22 100
4291.37 92
4291.52 85
4291.67 80
4291.82 77
4291.97 76
4292.12 77
4292.27 77
4292.42 77
4292.57 75
4292.72 71
4292.87 66
4293.02 61
4293.17 56
4293.32 52
4293.47 51
4293.62 50
4293.77 50
4293.92 51
4294.08 52
4294.23 52
4294.38 52
4294.53 52
4294.68 53
4294.83 54
4294.98 55
4295.13 56
4295.28 57
4295.43 57
4295.58 57
4295.73 55
4295.88 52
4296.03 48
4296.18 44
4296.33 41
4296.48 38
4296.63 37
4296.78 37
4296.93 40
4297.08 44
4297.23 48
4297.38 52
4297.53 55
4297.68 55
4297.83 53
4297.98 49
4298.13 43
4298.28 38
4298.43 34
4298.58 32
4298.73 32
4298.88 34
4299.03 38
4299.18 43
4299.33 47
4299.48 51
4299.64 54
4299.79 57
4299.94 59
4300.09 61
4300.24 63
4300.39 64
4300.54 65
4300.69 65
4300.84 64
4300.99 62
4301.14 59
4301.29 56
4301.44 54
4301.59 53
4301.74 53
4301.89 55
4302.04 58
4302.19 62
4302.34 67
4302.49 71
4302.64 74
4302.79 76
4302.94 78
4303.09 78
4303.24 78
4303.39 78
4303.54 77
4303.69 75
4303.84 72
4304.00 68
4304.15 61
4304.30 54
4304.45 46
4304.60 39
4304.75 33
4304.90 30
4305.05 29
4305.20 31
4305.35 35
4305.50 41
4305.65 47
4305.80 52
4305.95 57
4306.10 61
4306.25 64
4306.40 66
4306.55 66
4306.70 64
4306.85 62
4307.00 57
4307.15 52
4307.30 46
4307.46 40
4307.61 35
4307.76 31
4307.91 28
4308.06 25
4308.21 23
4308.36 20
4308.51 18
4308.66 15
4308.81 12
4308.96 10
4309.11 9
4309.26 7
4309.41 5
4309.56 3
4309.71 1
4309.86 0
4310.01 0
4310.16 0
4310.31 0
4310.46 0
4310.62 0
4310.77 0
4310.92 1
4311.07 8
4311.22 16
4311.37 23
4311.52 30
4311.67 36
4311.82 40
4311.97 42
4312.12 43
4312.27 43
4312.42 42
4312.57 42
4312.72 42
4312.87 43
4313.02 44
4313.17 45
4313.32 46
4313.48 46
4313.63 45
4313.78 44
4313.93 42
4314.08 40
4314.23 37
4314.38 33
4314.53 27
4314.68 21
4314.83 14
4314.98 9
4315.13 5
4315.28 3
4315.43 4
4315.58 7
4315.73 11
4315.88 15
4316.04 18
4316.19 19
4316.34 18
4316.49 16
4316.64 12
4316.79 8
4316.94 5
4317.09 2
4317.24 1
4317.39 2
4317.54 5
4317.69 9
4317.84 14
4317.99 20
4318.14 26
4318.29 33
4318.45 38
4318.60 43
4318.75 48
4318.90 51
4319.05 55
4319.20 57
4319.35 58
4319.50 57
4319.65 55
4319.80 52
4319.95 46
4320.10 40
4320.25 32
4320.40 25
4320.55 18
4320.71 11
4320.86 6
4321.01 2
4321.16 0
4321.31 0
4321.46 0
4321.61 0
4321.76 0
4321.91 0
4322.06 0
4322.21 0
4322.36 0
4322.51 3
4322.66 7
4322.82 11
4322.97 14
4323.12 17
4323.27 19
4323.42 22
4323.57 24
4323.72 27
4323.87 29
4324.02 32
4324.17 34
4324.32 35
4324.47 37
4324.62 38
4324.77 39
4324.93 42
4325.08 44
4325.23 46
4325.38 47
4325.53 47
4325.68 45
4325.83 41
4325.98 37
4326.13 32
4326.28 27
4326.43 23
4326.58 18
4326.73 15
4326.89 11
4327.04 8
4327.19 7
4327.34 7
4327.49 9
4327.64 13
4327.79 17
4327.94 22
4328.09 27
4328.24 31
4328.39 34
4328.54 35
4328.70 35
4328.85 35
4329.00 35
4329.15 34
4329.30 34
4329.45 34
4329.60 34
4329.75 33
4329.90 33
4330.05 32
4330.20 31
4330.35 31
4330.51 31
4330.66 32
4330.81 34
4330.96 36
4331.11 39
4331.26 41
4331.41 43
4331.56 46
4331.71 48
4331.86 50
4332.01 52
4332.16 54
4332.32 56
4332.47 57
4332.62 57
4332.77 56
4332.92 54
4333.07 53
4333.22 54
4333.37 55
4333.52 58
4333.67 60
4333.82 62
4333.98 62
4334.13 61
4334.28 57
4334.43 53
4334.58 48
4334.73 43
4334.88 39
4335.03 36
4335.18 35
4335.33 36
4335.49 38
4335.64 42
4335.79 46
4335.94 50
4336.09 52
4336.24 52
4336.39 50
4336.54 47
4336.69 42
4336.84 38
4336.99 34
4337.15 32
4337.30 32
4337.45 32
4337.60 33
4337.75 32
4337.90 31
4338.05 28
4338.20 24
4338.35 19
4338.50 15
4338.66 11
4338.81 9
4338.96 7
4339.11 7
4339.26 7
4339.41 8
4339.56 9
4339.71 10
4339.86 13
4340.01 16
4340.17 21
4340.32 25
4340.47 30
4340.62 34
4340.77 36
4340.92 35
4341.07 33
4341.22 29
4341.37 24
4341.52 19
4341.68 16
4341.83 16
4341.98 17
4342.13 21
4342.28 26
4342.43 31
4342.58 37
4342.73 43
4342.88 47
4343.04 50
4343.19 51
4343.34 51
4343.49 49
4343.64 47
4343.79 45
4343.94 43
4344.09 44
4344.24 46
4344.40 49
4344.55 54
4344.70 59
4344.85 64
4345.00 69
4345.15 74
4345.30 77
4345.45 78
4345.60 78
4345.76 77
4345.91 76
4346.06 75
4346.21 74
4346.36 75
4346.51 78
4346.66 81
4346.81 84
4346.96 86
4347.12 87
4347.27 85
4347.42 81
4347.57 76
4347.72 70
4347.87 63
4348.02 58
4348.17 53
4348.32 51
4348.48 49
4348.63 49
4348.78 50
4348.93 49
4349.08 48
4349.23 44
4349.38 39
4349.53 33
4349.69 27
4349.84 22
4349.99 18
4350.14 15
4350.29 13
4350.44 11
4350.59 9
4350.74 6
4350.90 3
4351.05 0
4351.20 0
4351.35 0
4351.50 0
4351.65 0
4351.80 0
4351.95 0
4352.10 0
4352.26 0
4352.41 3
4352.56 6
4352.71 9
4352.86 12
4353.01 15
4353.16 19
4353.31 22
4353.47 27
4353.62 31
4353.77 36
4353.92 40
4354.07 45
4354.22 48
4354.37 52
4354.52 54
4354.68 56
4354.83 58
4354.98 60
4355.13 62
4355.28 65
4355.43 67
4355.58 69
4355.74 71
4355.89 73
4356.04 73
4356.19 72
4356.34 70
4356.49 66
4356.64 62
4356.79 57
4356.95 51
4357.10 47
4357.25 45
4357.40 45
4357.55 48
4357.70 53
4357.85 58
4358.00 64
4358.16 69
4358.31 71
4358.46 73
4358.61 73
4358.76 72
4358.91 72
4359.06 72
4359.22 72
4359.37 72
4359.52 71
4359.67 70
4359.82 68
4359.97 66
4360.12 64
4360.28 63
4360.43 62
4360.58 61
4360.73 59
4360.88 58
4361.03 56
4361.18 54
4361.33 51
4361.49 49
4361.64 46
4361.79 44
4361.94 43
4362.09 42
4362.24 43
4362.39 44
4362.55 46
4362.70 49
4362.85 52
4363.00 55
4363.15 58
4363.30 60
4363.45 62
4363.61 62
4363.76 63
4363.91 63
4364.06 64
4364.21 65
4364.36 67
4364.51 68
4364.67 68
4364.82 67
4364.97 65
4365.12 63
4365.27 59
4365.42 56
4365.58 52
4365.73 49
4365.88 45
4366.03 42
4366.18 38
4366.33 34
4366.48 32
4366.64 32
4366.79 34
4366.94 40
4367.09 49
4367.24 61
4367.39 73
4367.54 85
4367.70 94
4367.85 100
4368.00 101
4368.15 99
4368.30 95
4368.45 89
4368.60 84
4368.76 81
4368.91 79
4369.06 78
4369.21 77
4369.36 76
4369.51 74
4369.67 70
4369.82 66
4369.97 62
4370.12 58
4370.27 55
4370.42 54
4370.57 53
4370.73 53
4370.88 54
4371.03 55
4371.18 55
4371.33 55
4371.48 54
4371.64 52
4371.79 48
4371.94 44
4372.09 40
4372.24 37
4372.39 36
4372.55 37
4372.70 41
4372.85 45
4373.00 50
4373.15 54
4373.30 56
4373.45 57
4373.61 57
4373.76 56
4373.91 55
4374.06 55
4374.21 55
4374.36 55
4374.52 54
4374.67 53
4374.82 50
4374.97 47
4375.12 44
4375.27 41
4375.43 39
4375.58 38
4375.73 38
4375.88 38
4376.03 38
4376.18 39
4376.34 39
4376.49 40
4376.64 41
4376.79 41
4376.94 40
4377.09 39
4377.25 37
4377.40 35
4377.55 33
4377.70 33
4377.85 34
4378.00 37
4378.16 42
4378.31 49
4378.46 56
4378.61 63
4378.76 70
4378.91 75
4379.07 79
4379.22 81
4379.37 81
4379.52 79
4379.67 76
4379.82 72
4379.98 69
4380.13 67
4380.28 66
4380.43 67
4380.58 70
4380.73 74
4380.89 78
4381.04 82
4381.19 84
4381.34 85
4381.49 84
4381.65 83
4381.80 82
4381.95 82
4382.10 82
4382.25 84
4382.40 87
4382.56 91
4382.71 93
4382.86 95
4383.01 95
4383.16 94
4383.31 93
4383.47 91
4383.62 89
4383.77 87
4383.92 86
4384.07 85
4384.23 83
4384.38 81
4384.53 77
4384.68 72
4384.83 66
4384.98 60
4385.14 54
4385.29 49
4385.44 44
4385.59 41
4385.74 38
4385.90 37
4386.05 36
4386.20 37
4386.35 39
4386.50 43
4386.65 47
4386.81 51
4386.96 54
4387.11 56
4387.26 57
4387.41 56
4387.57 54
4387.72 51
4387.87 48
4388.02 44
4388.17 42
4388.32 40
4388.48 40
4388.63 41
4388.78 43
4388.93 47
4389.08 51
4389.24 55
4389.39 58
4389.54 60
4389.69 61
4389.84 61
4390.00 61
4390.15 61
4390.30 62
4390.45 65
4390.60 69
4390.75 74
4390.91 79
4391.06 84
4391.21 87
4391.36 89
4391.51 88
4391.67 86
4391.82 83
4391.97 79
4392.12 75
4392.27 71
4392.43 69
4392.58 67
4392.73 65
4392.88 63
4393.03 61
4393.19 60
4393.34 59
4393.49 59
4393.64 60
4393.79 62
4393.95 64
4394.10 68
4394.25 71
4394.40 74
4394.55 77
4394.71 80
4394.86 83
4395.01 87
4395.16 90
4395.31 95
4395.47 100
4395.62 104
4395.77 108
4395.92 111
4396.07 111
4396.23 110
4396.38 108
4396.53 104
4396.68 99
4396.83 94
4396.99 89
4397.14 83
4397.29 77
4397.44 71
4397.59 66
4397.75 61
4397.90 56
4398.05 52
4398.20 50
4398.35 48
4398.51 46
4398.66 45
4398.81 45
4398.96 45
4399.11 45
4399.27 46
4399.42 47
4399.57 48
4399.72 48
4399.87 48
4400.03 48
4400.18 47
4400.33 47
4400.48 48
4400.63 49
4400.79 51
4400.94 54
4401.09 58
4401.24 62
4401.39 67
4401.55 71
4401.70 74
4401.85 76
4402.00 77
4402.16 77
4402.31 77
4402.46 77
4402.61 77
4402.76 78
4402.92 80
4403.07 82
4403.22 84
4403.37 86
4403.52 86
4403.68 86
4403.83 83
4403.98 80
4404.13 75
4404.28 70
4404.44 65
4404.59 60
4404.74 57
4404.89 55
4405.05 54
4405.20 55
4405.35 55
4405.50 56
4405.65 57
4405.81 57
4405.96 57
4406.11 55
4406.26 52
4406.42 48
4406.57 43
4406.72 37
4406.87 31
4407.02 25
4407.18 20
4407.33 17
4407.48 14
4407.63 13
4407.78 12
4407.94 11
4408.09 9
4408.24 6
4408.39 2
4408.55 0
4408.70 0
4408.85 0
4409.00 0
4409.15 0
4409.31 0
4409.46 0
4409.61 0
4409.76 9
4409.92 18
4410.07 27
4410.22 35
4410.37 40
4410.52 43
4410.68 43
4410.83 42
4410.98 40
4411.13 38
4411.29 37
4411.44 38
4411.59 40
4411.74 43
4411.90 47
4412.05 51
4412.20 55
4412.35 57
4412.50 59
4412.66 59
4412.81 58
4412.96 55
4413.11 50
4413.27 45
4413.42 40
4413.57 36
4413.72 34
4413.87 34
4414.03 37
4414.18 43
4414.33 51
4414.48 60
4414.64 70
4414.79 78
4414.94 84
4415.09 87
4415.25 88
4415.40 87
4415.55 85
4415.70 81
4415.86 78
4416.01 74
4416.16 70
4416.31 66
4416.46 62
4416.62 57
4416.77 52
4416.92 45
4417.07 38
4417.23 31
4417.38 25
4417.53 21
4417.68 19
4417.84 21
4417.99 26
4418.14 34
4418.29 44
4418.45 54
4418.60 65
4418.75 75
4418.90 83
4419.05 89
4419.21 93
4419.36 96
4419.51 97
4419.66 97
4419.82 96
4419.97 93
4420.12 91
4420.27 89
4420.43 88
4420.58 86
4420.73 85
4420.88 84
4421.04 83
4421.19 82
4421.34 79
4421.49 76
4421.65 74
4421.80 71
4421.95 70
4422.10 71
4422.26 73
4422.41 77
4422.56 82
4422.71 88
4422.87 95
4423.02 101
4423.17 106
4423.32 111
4423.48 115
4423.63 119
4423.78 125
4423.93 132
4424.09 140
4424.24 149
4424.39 159
4424.54 168
4424.70 174
4424.85 178
4425.00 180
4425.15 181
4425.31 181
4425.46 182
4425.61 184
4425.76 187
4425.92 190
4426.07 193
4426.22 196
4426.37 197
4426.53 198
4426.68 197
4426.83 197
4426.98 196
4427.14 195
4427.29 194
4427.44 192
4427.59 190
4427.75 186
4427.90 181
4428.05 175
4428.20 170
4428.36 165
4428.51 162
4428.66 161
4428.81 162
4428.97 164
4429.12 166
4429.27 169
4429.42 171
4429.58 171
4429.73 169
4429.88 165
4430.03 158
4430.19 148
4430.34 137
4430.49 123
4430.64 109
4430.80 96
4430.95 83
4431.10 73
4431.25 66
4431.41 62
4431.56 61
4431.71 62
4431.87 65
4432.02 67
4432.17 70
4432.32 71
4432.48 71
4432.63 70
4432.78 70
4432.93 70
4433.09 73
4433.24 77
4433.39 81
4433.54 84
4433.70 85
4433.85 83
4434.00 77
4434.15 70
4434.31 61
4434.46 53
4434.61 47
4434.77 43
4434.92 41
4435.07 40
4435.22 39
4435.38 38
4435.53 36
4435.68 35
4435.83 33
4435.99 32
4436.14 31
4436.29 30
4436.45 30
4436.60 31
4436.75 34
4436.90 38
4437.06 42
4437.21 48
4437.36 53
4437.51 57
4437.67 60
4437.82 62
4437.97 64
4438.12 66
4438.28 70
4438.43 73
4438.58 77
4438.74 80
4438.89 82
4439.04 81
4439.19 79
4439.35 76
4439.50 72
4439.65 68
4439.80 64
4439.96 60
4440.11 57
4440.26 54
4440.42 50
4440.57 46
4440.72 42
4440.87 39
4441.03 37
4441.18 36
4441.33 36
4441.49 38
4441.64 42
4441.79 47
4441.94 53
4442.10 59
4442.25 66
4442.40 72
4442.55 77
4442.71 80
4442.86 82
4443.01 80
4443.17 77
4443.32 71
4443.47 64
4443.62 58
4443.78 52
4443.93 49
4444.08 47
4444.24 49
4444.39 52
4444.54 57
4444.69 63
4444.85 69
4445.00 75
4445.15 82
4445.31 87
4445.46 92
4445.61 96
4445.76 98
4445.92 98
4446.07 96
4446.22 90
4446.38 83
4446.53 75
4446.68 67
4446.83 60
4446.99 56
4447.14 54
4447.29 55
4447.45 58
4447.60 62
4447.75 65
4447.90 67
4448.06 69
4448.21 69
4448.36 70
4448.52 71
4448.67 73
4448.82 78
4448.97 84
4449.13 92
4449.28 100
4449.43 108
4449.59 115
4449.74 120
4449.89 123
4450.05 124
4450.20 124
4450.35 123
4450.50 122
4450.66 121
4450.81 121
4450.96 121
4451.12 121
4451.27 119
4451.42 116
4451.57 112
4451.73 107
4451.88 101
4452.03 94
4452.19 87
4452.34 82
4452.49 77
4452.65 74
4452.80 73
4452.95 74
4453.10 76
4453.26 81
4453.41 85
4453.56 89
4453.72 92
4453.87 93
4454.02 91
4454.18 89
4454.33 85
4454.48 82
4454.63 79
4454.79 77
4454.94 74
4455.09 71
4455.25 67
4455.40 62
4455.55 56
4455.71 49
4455.86 44
4456.01 40
4456.16 39
4456.32 41
4456.47 47
4456.62 56
4456.78 67
4456.93 79
4457.08 91
4457.24 100
4457.39 107
4457.54 111
4457.70 113
4457.85 114
4458.00 114
4458.15 114
4458.31 115
4458.46 117
4458.61 118
4458.77 119
4458.92 118
4459.07 116
4459.23 112
4459.38 106
4459.53 99
4459.69 92
4459.84 85
4459.99 79
4460.14 74
4460.30 71
4460.45 70
4460.60 71
4460.76 73
4460.91 75
4461.06 78
4461.22 79
4461.37 78
4461.52 76
4461.68 73
4461.83 68
4461.98 64
4462.13 60
4462.29 58
4462.44 57
4462.59 57
4462.75 58
4462.90 59
4463.05 60
4463.21 60
4463.36 61
4463.51 61
4463.67 62
4463.82 63
4463.97 64
4464.13 67
4464.28 71
4464.43 75
4464.59 81
4464.74 87
4464.89 93
4465.05 98
4465.20 102
4465.35 104
4465.50 103
4465.66 99
4465.81 92
4465.96 84
4466.12 74
4466.27 65
4466.42 58
4466.58 53
4466.73 52
4466.88 54
4467.04 58
4467.19 64
4467.34 70
4467.50 76
4467.65 80
4467.80 83
4467.96 84
4468.11 83
4468.26 80
4468.42 75
4468.57 69
4468.72 64
4468.88 59
4469.03 56
4469.18 55
4469.34 56
4469.49 58
4469.64 61
4469.80 64
4469.95 67
4470.10 70
4470.25 74
4470.41 79
4470.56 85
4470.71 91
4470.87 97
4471.02 101
4471.17 104
4471.33 104
4471.48 101
4471.63 97
4471.79 91
4471.94 85
4472.09 80
4472.25 75
4472.40 71
4472.55 67
4472.71 63
4472.86 59
4473.01 56
4473.17 53
4473.32 53
4473.47 54
4473.63 58
4473.78 63
4473.93 69
4474.09 74
4474.24 78
4474.39 80
4474.55 81
4474.70 80
4474.85 78
4475.01 76
4475.16 74
4475.31 72
4475.47 69
4475.62 67
4475.77 65
4475.93 62
4476.08 59
4476.23 57
4476.39 54
4476.54 52
4476.69 51
4476.85 49
4477.00 48
4477.16 47
4477.31 45
4477.46 43
4477.62 40
4477.77 38
4477.92 35
4478.08 32
4478.23 30
4478.38 27
4478.54 23
4478.69 19
4478.84 13
4479.00 7
4479.15 1
4479.30 0
4479.46 0
4479.61 0
4479.76 0
4479.92 0
4480.07 0
4480.22 0
4480.38 3
4480.53 7
4480.68 9
4480.84 9
4480.99 8
4481.14 6
4481.30 5
4481.45 5
4481.60 7
4481.76 10
4481.91 15
4482.07 21
4482.22 27
4482.37 33
4482.53 38
4482.68 43
4482.83 48
4482.99 52
4483.14 57
4483.29 63
4483.45 69
4483.60 76
4483.75 81
4483.91 85
4484.06 87
4484.21 86
4484.37 83
4484.52 80
4484.67 76
4484.83 72
4484.98 70
4485.14 68
4485.29 68
4485.44 68
4485.60 70
4485.75 72
4485.90 75
4486.06 80
4486.21 87
4486.36 97
4486.52 109
4486.67 122
4486.82 135
4486.98 145
4487.13 151
4487.28 151
4487.44 144
4487.59 133
4487.75 118
4487.90 102
4488.05 87
4488.21 75
4488.36 67
4488.51 63
4488.67 62
4488.82 63
4488.97 65
4489.13 67
4489.28 68
4489.44 68
4489.59 68
4489.74 69
4489.90 71
4490.05 74
4490.20 77
4490.36 81
4490.51 84
4490.66 86
4490.82 88
4490.97 89
4491.13 89
4491.28 88
4491.43 87
4491.59 87
4491.74 86
4491.89 86
4492.05 85
4492.20 84
4492.35 82
4492.51 79
4492.66 76
4492.82 74
4492.97 73
4493.12 74
4493.28 76
4493.43 78
4493.58 81
4493.74 84
4493.89 86
4494.04 87
4494.20 88
4494.35 88
4494.51 87
4494.66 85
4494.81 81
4494.97 76
4495.12 69
4495.27 61
4495.43 51
4495.58 42
4495.74 32
4495.89 24
4496.04 18
4496.20 14
4496.35 12
4496.50 12
4496.66 14
4496.81 18
4496.97 22
4497.12 26
4497.27 29
4497.43 31
4497.58 33
4497.73 34
4497.89 35
4498.04 36
4498.20 37
4498.35 37
4498.50 36
4498.66 35
4498.81 32
4498.96 29
4499.12 26
4499.27 24
4499.43 24
4499.58 25
4499.73 28
4499.89 33
4500.04 37
4500.19 42
4500.35 45
4500.50 48
4500.66 51
4500.81 52
4500.96 53
4501.12 53
4501.27 52
4501.42 51
4501.58 49
4501.73 47
4501.89 44
4502.04 43
4502.19 41
4502.35 40
4502.50 39
4502.66 38
4502.81 37
4502.96 36
4503.12 36
4503.27 36
4503.42 37
4503.58 39
4503.73 42
4503.89 44
4504.04 47
4504.19 51
4504.35 55
4504.50 60
4504.66 66
4504.81 71
4504.96 75
4505.12 77
4505.27 77
4505.42 75
4505.58 71
4505.73 66
4505.89 62
4506.04 58
4506.19 55
4506.35 53
4506.50 51
4506.66 49
4506.81 47
4506.96 45
4507.12 43
4507.27 41
4507.43 37
4507.58 34
4507.73 30
4507.89 26
4508.04 24
4508.19 25
4508.35 27
4508.50 32
4508.66 38
4508.81 44
4508.96 50
4509.12 55
4509.27 59
4509.43 63
4509.58 69
4509.73 75
4509.89 82
4510.04 90
4510.20 97
4510.35 101
4510.50 103
4510.66 102
4510.81 98
4510.97 93
4511.12 88
4511.27 83
4511.43 79
4511.58 77
4511.74 76
4511.89 77
4512.04 78
4512.20 79
4512.35 81
4512.51 81
4512.66 79
4512.81 77
4512.97 72
4513.12 66
4513.28 59
4513.43 52
4513.58 45
4513.74 39
4513.89 34
4514.05 31
4514.20 32
4514.35 35
4514.51 40
4514.66 46
4514.82 52
4514.97 56
4515.12 59
4515.28 59
4515.43 58
4515.59 55
4515.74 51
4515.89 48
4516.05 45
4516.20 42
4516.36 40
4516.51 38
4516.66 37
4516.82 35
4516.97 34
4517.13 33
4517.28 32
4517.44 33
4517.59 34
4517.74 35
4517.90 36
4518.05 37
4518.21 36
4518.36 34
4518.51 33
4518.67 31
4518.82 30
4518.98 30
4519.13 31
4519.28 32
4519.44 33
4519.59 33
4519.75 32
4519.90 32
4520.06 30
4520.21 29
4520.36 28
4520.52 27
4520.67 26
4520.83 25
4520.98 25
4521.13 25
4521.29 27
4521.44 30
4521.60 34
4521.75 38
4521.90 44
4522.06 49
4522.21 53
4522.37 56
4522.52 57
4522.68 57
4522.83 55
4522.98 52
4523.14 48
4523.29 44
4523.45 41
4523.60 38
4523.75 36
4523.91 35
4524.06 34
4524.22 32
4524.37 30
4524.53 28
4524.68 24
4524.83 21
4524.99 19
4525.14 18
4525.30 19
4525.45 22
4525.61 27
4525.76 34
4525.91 43
4526.07 51
4526.22 60
4526.38 68
4526.53 74
4526.69 79
4526.84 81
4526.99 82
4527.15 81
4527.30 79
4527.46 77
4527.61 76
4527.76 77
4527.92 79
4528.07 82
4528.23 87
4528.38 92
4528.54 96
4528.69 100
4528.84 102
4529.00 103
4529.15 104
4529.31 103
4529.46 101
4529.62 97
4529.77 93
4529.92 87
4530.08 80
4530.23 73
4530.39 66
4530.54 60
4530.70 55
4530.85 51
4531.01 49
4531.16 49
4531.31 52
4531.47 56
4531.62 62
4531.78 69
4531.93 75
4532.09 81
4532.24 85
4532.39 86
4532.55 84
4532.70 80
4532.86 75
4533.01 69
4533.17 64
4533.32 60
4533.47 57
4533.63 55
4533.78 54
4533.94 52
4534.09 51
4534.25 48
4534.40 44
4534.56 40
4534.71 36
4534.86 32
4535.02 28
4535.17 24
4535.33 21
4535.48 19
4535.64 18
4535.79 18
4535.94 20
4536.10 24
4536.25 31
4536.41 40
4536.56 52
4536.72 64
4536.87 76
4537.03 86
4537.18 92
4537.33 93
4537.49 91
4537.64 85
4537.80 78
4537.95 72
4538.11 68
4538.26 69
4538.42 74
4538.57 85
4538.72 99
4538.88 116
4539.03 134
4539.19 151
4539.34 167
4539.50 183
4539.65 198
4539.81 214
4539.96 231
4540.11 250
4540.27 268
4540.42 286
4540.58 302
4540.73 315
4540.89 325
4541.04 333
4541.20 341
4541.35 349
4541.50 360
4541.66 372
4541.81 387
4541.97 404
4542.12 423
4542.28 445
4542.43 469
4542.59 497
4542.74 528
4542.90 563
4543.05 600
4543.20 637
4543.36 675
4543.51 710
4543.67 742
4543.82 768
4543.98 788
4544.13 802
4544.29 810
4544.44 814
4544.60 816
4544.75 818
4544.90 822
4545.06 828
4545.21 834
4545.37 839
4545.52 840
4545.68 836
4545.83 825
4545.99 807
4546.14 786
4546.30 762
4546.45 739
4546.60 717
4546.76 697
4546.91 680
4547.07 664
4547.22 649
4547.38 635
4547.53 621
4547.69 606
4547.84 593
4548.00 579
4548.15 564
4548.31 549
4548.46 532
4548.61 513
4548.77 493
4548.92 471
4549.08 448
4549.23 426
4549.39 404
4549.54 384
4549.70 366
4549.85 349
4550.01 334
4550.16 320
4550.32 307
4550.47 295
4550.62 285
4550.78 276
4550.93 267
4551.09 259
4551.24 251
4551.40 241
4551.55 231
4551.71 221
4551.86 211
4552.02 203
4552.17 196
4552.33 191
4552.48 187
4552.64 185
4552.79 181
4552.94 177
4553.10 173
4553.25 167
4553.41 163
4553.56 159
4553.72 156
4553.87 154
4554.03 152
4554.18 149
4554.34 146
4554.49 141
4554.65 135
4554.80 130
4554.96 126
4555.11 122
4555.27 119
4555.42 116
4555.57 113
4555.73 111
4555.88 110
4556.04 109
4556.19 109
4556.35 111
4556.50 113
4556.66 116
4556.81 118
4556.97 120
4557.12 120
4557.28 121
4557.43 121
4557.59 121
4557.74 121
4557.90 121
4558.05 120
4558.21 118
4558.36 116
4558.52 113
4558.67 110
4558.82 107
4558.98 104
4559.13 101
4559.29 100
4559.44 99
4559.60 98
4559.75 98
4559.91 98
4560.06 97
4560.22 95
4560.37 92
4560.53 87
4560.68 82
4560.84 76
4560.99 70
4561.15 65
4561.30 63
4561.46 62
4561.61 62
4561.77 64
4561.92 66
4562.08 67
4562.23 67
4562.39 66
4562.54 64
4562.70 63
4562.85 63
4563.01 63
4563.16 63
4563.31 63
4563.47 62
4563.62 59
4563.78 54
4563.93 48
4564.09 43
4564.24 39
4564.40 38
4564.55 39
4564.71 44
4564.86 50
4565.02 58
4565.17 66
4565.33 73
4565.48 78
4565.64 81
4565.79 82
4565.95 82
4566.10 82
4566.26 83
4566.41 86
4566.57 91
4566.72 97
4566.88 105
4567.03 112
4567.19 120
4567.34 126
4567.50 130
4567.65 133
4567.81 134
4567.96 133
4568.12 131
4568.27 128
4568.43 126
4568.58 124
4568.74 123
4568.89 123
4569.05 123
4569.20 124
4569.36 125
4569.51 126
4569.67 128
4569.82 129
4569.98 131
4570.13 134
4570.29 138
4570.44 141
4570.60 144
4570.75 146
4570.91 147
4571.06 145
4571.22 142
4571.37 137
4571.53 131
4571.68 125
4571.84 119
4571.99 113
4572.15 108
4572.30 105
4572.46 101
4572.61 98
4572.77 95
4572.92 93
4573.08 90
4573.23 88
4573.39 85
4573.54 81
4573.70 77
4573.85 73
4574.01 67
4574.16 61
4574.32 56
4574.47 51
4574.63 46
4574.78 43
4574.94 41
4575.09 40
4575.25 39
4575.40 38
4575.56 36
4575.71 33
4575.87 28
4576.02 23
4576.18 17
4576.33 11
4576.49 5
4576.64 0
4576.80 0
4576.95 0
4577.11 0
4577.26 0
4577.42 0
4577.57 0
4577.73 0
4577.88 0
4578.04 4
4578.19 10
4578.35 15
4578.50 19
4578.66 23
4578.81 26
4578.97 30
4579.13 35
4579.28 41
4579.44 47
4579.59 53
4579.75 57
4579.90 59
4580.06 58
4580.21 56
4580.37 52
4580.52 49
4580.68 46
4580.83 45
4580.99 45
4581.14 47
4581.30 49
4581.45 52
4581.61 55
4581.76 57
4581.92 59
4582.07 61
4582.23 64
4582.38 66
4582.54 68
4582.69 68
4582.85 66
4583.00 62
4583.16 56
4583.31 49
4583.47 42
4583.63 36
4583.78 33
4583.94 33
4584.09 35
4584.25 39
4584.40 43
4584.56 46
4584.71 48
4584.87 49
4585.02 48
4585.18 47
4585.33 48
4585.49 50
4585.64 54
4585.80 60
4585.95 66
4586.11 73
4586.26 78
4586.42 82
4586.57 84
4586.73 86
4586.89 87
4587.04 87
4587.20 87
4587.35 85
4587.51 83
4587.66 79
4587.82 73
4587.97 67
4588.13 62
4588.28 58
4588.44 57
4588.59 57
4588.75 59
4588.90 62
4589.06 65
4589.21 68
4589.37 71
4589.53 73
4589.68 75
4589.84 77
4589.99 78
4590.15 77
4590.30 74
4590.46 69
4590.61 63
4590.77 56
4590.92 49
4591.08 44
4591.23 41
4591.39 41
4591.54 44
4591.70 48
4591.86 53
4592.01 57
4592.17 61
4592.32 62
4592.48 63
4592.63 62
4592.79 61
4592.94 60
4593.10 58
4593.25 57
4593.41 56
4593.56 55
4593.72 54
4593.88 53
4594.03 52
4594.19 50
4594.34 49
4594.50 47
4594.65 45
4594.81 43
4594.96 43
4595.12 44
4595.27 47
4595.43 51
4595.58 56
4595.74 63
4595.90 69
4596.05 75
4596.21 78
4596.36 80
4596.52 80
4596.67 78
4596.83 73
4596.98 66
4597.14 58
4597.29 50
4597.45 41
4597.61 33
4597.76 26
4597.92 21
4598.07 17
4598.23 15
4598.38 14
4598.54 14
4598.69 14
4598.85 15
4599.00 14
4599.16 14
4599.32 12
4599.47 10
4599.63 7
4599.78 3
4599.94 0
4600.09 0
4600.25 0
4600.40 1
4600.56 5
4600.71 12
4600.87 21
4601.03 31
4601.18 40
4601.34 48
4601.49 54
4601.65 57
4601.80 58
4601.96 57
4602.11 54
4602.27 51
4602.43 48
4602.58 46
4602.74 46
4602.89 47
4603.05 50
4603.20 53
4603.36 57
4603.51 59
4603.67 59
4603.83 57
4603.98 54
4604.14 49
4604.29 44
4604.45 40
4604.60 36
4604.76 33
4604.91 31
4605.07 30
4605.23 29
4605.38 29
4605.54 30
4605.69 30
4605.85 31
4606.00 31
4606.16 32
4606.31 32
4606.47 32
4606.63 32
4606.78 32
4606.94 31
4607.09 29
4607.25 26
4607.40 22
4607.56 18
4607.72 13
4607.87 8
4608.03 3
4608.18 0
4608.34 0
4608.49 0
4608.65 0
4608.80 0
4608.96 0
4609.12 0
4609.27 0
4609.43 0
4609.58 2
4609.74 6
4609.89 10
4610.05 13
4610.21 15
4610.36 16
4610.52 16
4610.67 15
4610.83 15
4610.98 16
4611.14 17
4611.30 20
4611.45 25
4611.61 31
4611.76 38
4611.92 45
4612.07 51
4612.23 56
4612.38 59
4612.54 61
4612.70 62
4612.85 61
4613.01 60
4613.16 58
4613.32 55
4613.47 52
4613.63 50
4613.79 47
4613.94 44
4614.10 41
4614.25 38
4614.41 34
4614.56 29
4614.72 24
4614.88 20
4615.03 16
4615.19 13
4615.34 11
4615.50 12
4615.66 14
4615.81 19
4615.97 25
4616.12 31
4616.28 37
4616.43 41
4616.59 42
4616.75 41
4616.90 38
4617.06 34
4617.21 30
4617.37 26
4617.52 23
4617.68 22
4617.84 23
4617.99 26
4618.15 29
4618.30 34
4618.46 39
4618.62 44
4618.77 49
4618.93 54
4619.08 57
4619.24 60
4619.39 62
4619.55 62
4619.71 61
4619.86 58
4620.02 55
4620.17 50
4620.33 46
4620.48 41
4620.64 38
4620.80 35
4620.95 35
4621.11 37
4621.26 40
4621.42 44
4621.58 47
4621.73 51
4621.89 53
4622.04 54
4622.20 54
4622.36 54
4622.51 54
4622.67 55
4622.82 56
4622.98 59
4623.13 61
4623.29 64
4623.45 66
4623.60 68
4623.76 69
4623.91 69
4624.07 68
4624.23 68
4624.38 66
4624.54 65
4624.69 62
4624.85 60
4625.01 56
4625.16 53
4625.32 49
4625.47 47
4625.63 45
4625.78 44
4625.94 44
4626.10 45
4626.25 46
4626.41 47
4626.56 47
4626.72 46
4626.88 45
4627.03 45
4627.19 44
4627.34 43
4627.50 42
4627.66 40
4627.81 38
4627.97 35
4628.12 32
4628.28 32
4628.44 33
4628.59 38
4628.75 46
4628.90 56
4629.06 68
4629.22 79
4629.37 87
4629.53 91
4629.68 91
4629.84 87
4630.00 80
4630.15 71
4630.31 63
4630.46 55
4630.62 49
4630.78 44
4630.93 42
4631.09 41
4631.24 41
4631.40 42
4631.56 41
4631.71 40
4631.87 37
4632.02 32
4632.18 27
4632.34 22
4632.49 18
4632.65 15
4632.80 13
4632.96 12
4633.12 11
4633.27 12
4633.43 12
4633.58 13
4633.74 14
4633.90 15
4634.05 17
4634.21 18
4634.36 19
4634.52 20
4634.68 22
4634.83 24
4634.99 27
4635.15 30
4635.30 32
4635.46 34
4635.61 34
4635.77 33
4635.93 32
4636.08 30
4636.24 29
4636.39 29
4636.55 31
4636.71 35
4636.86 39
4637.02 44
4637.17 48
4637.33 51
4637.49 52
4637.64 52
4637.80 51
4637.96 48
4638.11 46
4638.27 43
4638.42 40
4638.58 37
4638.74 33
4638.89 29
4639.05 23
4639.20 18
4639.36 12
4639.52 6
4639.67 2
4639.83 0
4639.99 0
4640.14 1
4640.30 4
4640.45 8
4640.61 11
4640.77 15
4640.92 17
4641.08 17
4641.23 16
4641.39 13
4641.55 10
4641.70 6
4641.86 4
4642.02 3
4642.17 5
4642.33 8
4642.48 13
4642.64 18
4642.80 24
4642.95 28
4643.11 30
4643.27 30
4643.42 28
4643.58 24
4643.73 20
4643.89 16
4644.05 12
4644.20 8
4644.36 6
4644.52 4
4644.67 4
4644.83 4
4644.98 5
4645.14 7
4645.30 9
4645.45 11
4645.61 12
4645.77 11
4645.92 9
4646.08 6
4646.23 3
4646.39 1
4646.55 1
4646.70 2
4646.86 4
4647.02 7
4647.17 10
4647.33 12
4647.48 13
4647.64 14
4647.80 14
4647.95 15
4648.11 15
4648.27 16
4648.42 15
4648.58 14
4648.73 13
4648.89 11
4649.05 9
4649.20 7
4649.36 6
4649.52 6
4649.67 6
4649.83 7
4649.99 8
4650.14 9
4650.30 11
4650.45 13
4650.61 14
4650.77 14
4650.92 14
4651.08 12
4651.24 10
4651.39 7
4651.55 3
4651.71 0
4651.86 0
4652.02 0
4652.17 0
4652.33 0
4652.49 0
4652.64 0
4652.80 0
4652.96 1
4653.11 2
4653.27 3
4653.43 4
4653.58 5
4653.74 6
4653.89 8
4654.05 11
4654.21 14
4654.36 17
4654.52 21
4654.68 24
4654.83 28
4654.99 30
4655.15 33
4655.30 34
4655.46 36
4655.62 37
4655.77 39
4655.93 40
4656.08 41
4656.24 41
4656.40 39
4656.55 37
4656.71 34
4656.87 32
4657.02 31
4657.18 31
4657.34 34
4657.49 38
4657.65 43
4657.81 48
4657.96 53
4658.12 56
4658.27 59
4658.43 61
4658.59 61
4658.74 60
4658.90 57
4659.06 53
4659.21 49
4659.37 43
4659.53 37
4659.68 31
4659.84 27
4660.00 23
4660.15 21
4660.31 20
4660.47 21
4660.62 22
4660.78 25
4660.94 28
4661.09 31
4661.25 34
4661.40 36
4661.56 38
4661.72 39
4661.87 40
4662.03 39
4662.19 39
4662.34 38
4662.50 36
4662.66 34
4662.81 33
4662.97 31
4663.13 29
4663.28 27
4663.44 26
4663.60 25
4663.75 24
4663.91 25
4664.07 25
4664.22 26
4664.38 27
4664.54 27
4664.69 27
4664.85 26
4665.01 26
4665.16 27
4665.32 29
4665.48 31
4665.63 33
4665.79 34
4665.95 34
4666.10 32
4666.26 27
4666.42 22
4666.57 16
4666.73 12
4666.88 10
4667.04 10
4667.20 13
4667.35 17
4667.51 23
4667.67 30
4667.82 36
4667.98 42
4668.14 48
4668.29 54
4668.45 61
4668.61 68
4668.76 75
4668.92 81
4669.08 87
4669.23 92
4669.39 96
4669.55 99
4669.70 100
4669.86 100
4670.02 98
4670.17 94
4670.33 88
4670.49 80
4670.64 71
4670.80 62
4670.96 54
4671.11 48
4671.27 44
4671.43 42
4671.58 41
4671.74 40
4671.90 39
4672.05 38
4672.21 36
4672.37 33
4672.52 32
4672.68 32
4672.84 33
4673.00 37
4673.15 42
4673.31 49
4673.47 58
4673.62 67
4673.78 76
4673.94 85
4674.09 92
4674.25 99
4674.41 103
4674.56 106
4674.72 107
4674.88 106
4675.03 103
4675.19 99
4675.35 94
4675.50 89
4675.66 82
4675.82 76
4675.97 69
4676.13 63
4676.29 58
4676.44 52
4676.60 47
4676.76 43
4676.91 39
4677.07 36
4677.23 33
4677.38 31
4677.54 30
4677.70 28
4677.85 27
4678.01 25
4678.17 23
4678.33 21
4678.48 19
4678.64 18
4678.80 18
4678.95 20
4679.11 22
4679.27 26
4679.42 30
4679.58 34
4679.74 37
4679.89 39
4680.05 40
4680.21 41
4680.36 40
4680.52 39
4680.68 37
4680.83 36
4680.99 34
4681.15 32
4681.31 30
4681.46 27
4681.62 24
4681.78 21
4681.93 18
4682.09 15
4682.25 12
4682.40 10
4682.56 7
4682.72 5
4682.87 3
4683.03 1
4683.19 1
4683.34 2
4683.50 5
4683.66 10
4683.82 17
4683.97 25
4684.13 33
4684.29 40
4684.44 45
4684.60 47
4684.76 48
4684.91 47
4685.07 45
4685.23 44
4685.38 44
4685.54 45
4685.70 47
4685.86 49
4686.01 51
4686.17 52
4686.33 52
4686.48 51
4686.64 50
4686.80 48
4686.95 45
4687.11 42
4687.27 39
4687.42 34
4687.58 28
4687.74 21
4687.90 15
4688.05 11
4688.21 7
4688.37 6
4688.52 6
4688.68 7
4688.84 7
4688.99 7
4689.15 6
4689.31 6
4689.47 5
4689.62 5
4689.78 6
4689.94 7
4690.09 8
4690.25 9
4690.41 9
4690.56 7
4690.72 4
4690.88 1
4691.04 0
4691.19 0
4691.35 0
4691.51 0
4691.66 0
4691.82 0
4691.98 0
4692.13 0
4692.29 3
4692.45 6
4692.61 8
4692.76 10
4692.92 12
4693.08 13
4693.23 15
4693.39 17
4693.55 20
4693.71 24
4693.86 28
4694.02 35
4694.18 42
4694.33 51
4694.49 61
4694.65 71
4694.81 81
4694.96 90
4695.12 97
4695.28 101
4695.43 102
4695.59 100
4695.75 95
4695.90 89
4696.06 82
4696.22 75
4696.38 69
4696.53 65
4696.69 63
4696.85 62
4697.00 63
4697.16 65
4697.32 67
4697.48 68
4697.63 70
4697.79 70
4697.95 71
4698.10 71
4698.26 71
4698.42 71
4698.58 74
4698.73 77
4698.89 83
4699.05 90
4699.20 98
4699.36 105
4699.52 111
4699.68 114
4699.83 114
4699.99 111
4700.15 106
4700.30 99
4700.46 93
4700.62 87
4700.78 83
4700.93 81
4701.09 81
4701.25 82
4701.41 85
4701.56 87
4701.72 90
4701.88 92
4702.03 93
4702.19 94
4702.35 95
4702.51 94
4702.66 93
4702.82 91
4702.98 88
4703.13 84
4703.29 80
4703.45 75
4703.61 71
4703.76 68
4703.92 67
4704.08 68
4704.24 69
4704.39 70
4704.55 71
4704.71 70
4704.86 68
4705.02 65
4705.18 61
4705.34 58
4705.49 56
4705.65 55
4705.81 55
4705.96 56
4706.12 57
4706.28 59
4706.44 59
4706.59 60
4706.75 60
4706.91 60
4707.07 61
4707.22 62
4707.38 62
4707.54 62
4707.70 61
4707.85 60
4708.01 57
4708.17 53
4708.32 48
4708.48 42
4708.64 36
4708.80 30
4708.95 24
4709.11 19
4709.27 16
4709.43 14
4709.58 15
4709.74 17
4709.90 20
4710.06 24
4710.21 29
4710.37 34
4710.53 39
4710.68 42
4710.84 45
4711.00 47
4711.16 48
4711.31 47
4711.47 45
4711.63 42
4711.79 39
4711.94 36
4712.10 33
4712.26 30
4712.42 29
4712.57 28
4712.73 28
4712.89 28
4713.05 31
4713.20 34
4713.36 38
4713.52 42
4713.67 46
4713.83 50
4713.99 52
4714.15 53
4714.30 53
4714.46 53
4714.62 52
4714.78 52
4714.93 51
4715.09 50
4715.25 49
4715.41 47
4715.56 44
4715.72 42
4715.88 40
4716.04 39
4716.19 40
4716.35 42
4716.51 44
4716.67 47
4716.82 49
4716.98 50
4717.14 51
4717.30 52
4717.45 53
4717.61 54
4717.77 55
4717.93 56
4718.08 57
4718.24 59
4718.40 61
4718.56 64
4718.71 68
4718.87 72
4719.03 76
4719.19 79
4719.34 82
4719.50 84
4719.66 85
4719.82 84
4719.97 81
4720.13 77
4720.29 71
4720.45 65
4720.60 58
4720.76 53
4720.92 49
4721.08 46
4721.23 46
4721.39 47
4721.55 50
4721.71 53
4721.86 56
4722.02 58
4722.18 59
4722.34 58
4722.49 55
4722.65 49
4722.81 43
4722.97 37
4723.12 32
4723.28 27
4723.44 25
4723.60 24
4723.75 23
4723.91 23
4724.07 23
4724.23 23
4724.38 23
4724.54 25
4724.70 28
4724.86 35
4725.01 43
4725.17 53
4725.33 63
4725.49 72
4725.65 79
4725.80 84
4725.96 87
4726.12 89
4726.28 90
4726.43 90
4726.59 89
4726.75 87
4726.91 83
4727.06 77
4727.22 70
4727.38 62
4727.54 55
4727.69 47
4727.85 41
4728.01 35
4728.17 30
4728.32 26
4728.48 22
4728.64 18
4728.80 15
4728.96 13
4729.11 12
4729.27 12
4729.43 14
4729.59 17
4729.74 20
4729.90 22
4730.06 23
4730.22 24
4730.37 24
4730.53 23
4730.69 23
4730.85 22
4731.01 22
4731.16 22
4731.32 20
4731.48 17
4731.64 13
4731.79 9
4731.95 5
4732.11 1
4732.27 0
4732.42 0
4732.58 0
4732.74 0
4732.90 1
4733.06 2
4733.21 2
4733.37 1
4733.53 0
4733.69 0
4733.84 0
4734.00 0
4734.16 0
4734.32 0
4734.48 1
4734.63 2
4734.79 5
4734.95 9
4735.11 14
4735.26 21
4735.42 28
4735.58 36
4735.74 42
4735.89 45
4736.05 47
4736.21 45
4736.37 43
4736.53 40
4736.68 38
4736.84 38
4737.00 40
4737.16 44
4737.32 51
4737.47 58
4737.63 66
4737.79 73
4737.95 80
4738.10 85
4738.26 90
4738.42 92
4738.58 93
4738.74 93
4738.89 92
4739.05 90
4739.21 87
4739.37 84
4739.52 81
4739.68 77
4739.84 74
4740.00 70
4740.16 65
4740.31 61
4740.47 57
4740.63 53
4740.79 49
4740.95 47
4741.10 45
4741.26 44
4741.42 45
4741.58 46
4741.73 47
4741.89 49
4742.05 49
4742.21 48
4742.37 46
4742.52 44
4742.68 41
4742.84 39
4743.00 38
4743.16 38
4743.31 39
4743.47 40
4743.63 42
4743.79 44
4743.95 45
4744.10 45
4744.26 45
4744.42 45
4744.58 45
4744.73 44
4744.89 42
4745.05 40
4745.21 38
4745.37 35
4745.52 33
4745.68 30
4745.84 28
4746.00 27
4746.16 27
4746.31 28
4746.47 28
4746.63 29
4746.79 28
4746.95 28
4747.10 29
4747.26 30
4747.42 32
4747.58 36
4747.74 41
4747.89 46
4748.05 50
4748.21 53
4748.37 55
4748.53 54
4748.68 53
4748.84 51
4749.00 49
4749.16 48
4749.32 47
4749.47 46
4749.63 47
4749.79 47
4749.95 47
4750.11 47
4750.26 46
4750.42 43
4750.58 40
4750.74 35
4750.90 31
4751.05 27
4751.21 25
4751.37 23
4751.53 24
4751.69 26
4751.84 29
4752.00 35
4752.16 41
4752.32 48
4752.48 54
4752.63 60
4752.79 64
4752.95 67
4753.11 69
4753.27 71
4753.42 72
4753.58 72
4753.74 73
4753.90 74
4754.06 73
4754.21 72
4754.37 69
4754.53 64
4754.69 59
4754.85 54
4755.01 50
4755.16 47
4755.32 46
4755.48 47
4755.64 49
4755.80 52
4755.95 55
4756.11 57
4756.27 58
4756.43 59
4756.59 59
4756.74 58
4756.90 58
4757.06 57
4757.22 57
4757.38 57
4757.54 56
4757.69 55
4757.85 54
4758.01 51
4758.17 48
4758.33 45
4758.48 42
4758.64 41
4758.80 41
4758.96 43
4759.12 46
4759.27 51
4759.43 55
4759.59 59
4759.75 62
4759.91 65
4760.07 67
4760.22 69
4760.38 72
4760.54 76
4760.70 80
4760.86 85
4761.01 87
4761.17 88
4761.33 86
4761.49 81
4761.65 73
4761.81 64
4761.96 54
4762.12 45
4762.28 36
4762.44 30
4762.60 26
4762.76 25
4762.91 27
4763.07 30
4763.23 35
4763.39 40
4763.55 44
4763.70 48
4763.86 50
4764.02 52
4764.18 54
4764.34 57
4764.50 60
4764.65 64
4764.81 67
4764.97 69
4765.13 70
4765.29 70
4765.45 68
4765.60 66
4765.76 63
4765.92 61
4766.08 59
4766.24 57
4766.39 57
4766.55 57
4766.71 58
4766.87 58
4767.03 58
4767.19 57
4767.34 55
4767.50 52
4767.66 49
4767.82 46
4767.98 43
4768.14 41
4768.29 39
4768.45 36
4768.61 33
4768.77 30
4768.93 28
4769.09 25
4769.24 22
4769.40 20
4769.56 19
4769.72 18
4769.88 18
4770.04 18
4770.19 19
4770.35 22
4770.51 25
4770.67 30
4770.83 36
4770.99 42
4771.14 48
4771.30 54
4771.46 58
4771.62 62
4771.78 66
4771.94 68
4772.09 71
4772.25 72
4772.41 73
4772.57 73
4772.73 72
4772.89 68
4773.05 62
4773.20 54
4773.36 44
4773.52 34
4773.68 25
4773.84 18
4774.00 13
4774.15 12
4774.31 12
4774.47 15
4774.63 18
4774.79 21
4774.95 23
4775.10 25
4775.26 26
4775.42 28
4775.58 29
4775.74 32
4775.90 35
4776.06 38
4776.21 41
4776.37 44
4776.53 46
4776.69 48
4776.85 48
4777.01 47
4777.16 44
4777.32 40
4777.48 35
4777.64 29
4777.80 24
4777.96 20
4778.12 18
4778.27 18
4778.43 20
4778.59 22
4778.75 24
4778.91 25
4779.07 25
4779.22 24
4779.38 22
4779.54 19
4779.70 17
4779.86 16
4780.02 16
4780.18 17
4780.33 18
4780.49 19
4780.65 20
4780.81 20
4780.97 18
4781.13 16
4781.29 13
4781.44 9
4781.60 5
4781.76 3
4781.92 2
4782.08 3
4782.24 6
4782.40 10
4782.55 14
4782.71 18
4782.87 21
4783.03 22
4783.19 21
4783.35 19
4783.51 16
4783.66 14
4783.82 14
4783.98 15
4784.14 18
4784.30 21
4784.46 23
4784.62 24
4784.77 24
4784.93 22
4785.09 20
4785.25 17
4785.41 15
4785.57 12
4785.73 10
4785.88 9
4786.04 8
4786.20 8
4786.36 9
4786.52 11
4786.68 15
4786.84 20
4786.99 26
4787.15 32
4787.31 38
4787.47 43
4787.63 47
4787.79 49
4787.95 49
4788.10 47
4788.26 42
4788.42 35
4788.58 28
4788.74 22
4788.90 17
4789.06 15
4789.22 16
4789.37 19
4789.53 24
4789.69 30
4789.85 35
4790.01 40
4790.17 44
4790.33 47
4790.48 49
4790.64 49
4790.80 47
4790.96 44
4791.12 39
4791.28 33
4791.44 28
4791.60 23
4791.75 18
4791.91 15
4792.07 12
4792.23 10
4792.39 9
4792.55 8
4792.71 8
4792.87 8
4793.02 8
4793.18 8
4793.34 8
4793.50 8
4793.66 8
4793.82 8
4793.98 9
4794.14 11
4794.29 14
4794.45 19
4794.61 26
4794.77 33
4794.93 41
4795.09 47
4795.25 52
4795.41 55
4795.56 56
4795.72 55
4795.88 53
4796.04 50
4796.20 47
4796.36 44
4796.52 42
4796.68 40
4796.83 39
4796.99 39
4797.15 38
4797.31 38
4797.47 39
4797.63 39
4797.79 39
4797.95 39
4798.10 39
4798.26 40
4798.42 42
4798.58 44
4798.74 48
4798.90 53
4799.06 58
4799.22 62
4799.38 65
4799.53 66
4799.69 66
4799.85 64
4800.01 61
4800.17 59
4800.33 58
4800.49 59
4800.65 60
4800.80 63
4800.96 64
4801.12 65
4801.28 64
4801.44 62
4801.60 58
4801.76 54
4801.92 50
4802.08 46
4802.23 44
4802.39 43
4802.55 44
4802.71 46
4802.87 48
4803.03 51
4803.19 52
4803.35 52
4803.51 49
4803.66 46
4803.82 41
4803.98 36
4804.14 31
4804.30 27
4804.46 23
4804.62 18
4804.78 14
4804.94 8
4805.09 2
4805.25 0
4805.41 0
4805.57 0
4805.73 0
4805.89 0
4806.05 0
4806.21 0
4806.37 0
4806.53 4
4806.68 8
4806.84 12
4807.00 16
4807.16 19
4807.32 22
4807.48 24
4807.64 26
4807.80 27
4807.96 26
4808.12 24
4808.27 21
4808.43 17
4808.59 14
4808.75 12
4808.91 11
4809.07 11
4809.23 12
4809.39 13
4809.55 14
4809.71 14
4809.86 13
4810.02 12
4810.18 10
4810.34 9
4810.50 8
4810.66 8
4810.82 9
4810.98 12
4811.14 16
4811.30 22
4811.45 29
4811.61 36
4811.77 42
4811.93 46
4812.09 48
4812.25 47
4812.41 42
4812.57 35
4812.73 27
4812.89 19
4813.04 13
4813.20 10
4813.36 9
4813.52 10
4813.68 12
4813.84 14
4814.00 16
4814.16 18
4814.32 19
4814.48 19
4814.64 21
4814.79 23
4814.95 25
4815.11 28
4815.27 31
4815.43 32
4815.59 32
4815.75 31
4815.91 30
4816.07 28
4816.23 26
4816.39 24
4816.54 23
4816.70 21
4816.86 19
4817.02 17
4817.18 13
4817.34 9
4817.50 5
4817.66 2
4817.82 0
4817.98 0
4818.14 3
4818.30 9
4818.45 16
4818.61 23
4818.77 31
4818.93 37
4819.09 41
4819.25 43
4819.41 43
4819.57 43
4819.73 41
4819.89 40
4820.05 39
4820.21 38
4820.36 36
4820.52 33
4820.68 31
4820.84 28
4821.00 26
4821.16 26
4821.32 26
4821.48 28
4821.64 30
4821.80 32
4821.96 33
4822.12 33
4822.27 33
4822.43 32
4822.59 31
4822.75 31
4822.91 32
4823.07 35
4823.23 39
4823.39 43
4823.55 47
4823.71 51
4823.87 52
4824.03 52
4824.19 50
4824.34 47
4824.50 45
4824.66 44
4824.82 43
4824.98 45
4825.14 47
4825.30 49
4825.46 52
4825.62 54
4825.78 56
4825.94 58
4826.10 59
4826.26 61
4826.42 62
4826.57 65
4826.73 69
4826.89 74
4827.05 80
4827.21 87
4827.37 95
4827.53 101
4827.69 107
4827.85 112
4828.01 116
4828.17 120
4828.33 123
4828.49 127
4828.65 131
4828.80 135
4828.96 138
4829.12 140
4829.28 142
4829.44 142
4829.60 143
4829.76 144
4829.92 145
4830.08 148
4830.24 151
4830.40 153
4830.56 155
4830.72 156
4830.88 154
4831.04 149
4831.19 143
4831.35 134
4831.51 126
4831.67 118
4831.83 111
4831.99 107
4832.15 106
4832.31 106
4832.47 108
4832.63 111
4832.79 114
4832.95 116
4833.11 117
4833.27 117
4833.43 116
4833.59 113
4833.74 110
4833.90 106
4834.06 103
4834.22 100
4834.38 97
4834.54 93
4834.70 89
4834.86 85
4835.02 80
4835.18 74
4835.34 68
4835.50 63
4835.66 58
4835.82 55
4835.98 53
4836.14 55
4836.30 58
4836.45 63
4836.61 69
4836.77 75
4836.93 79
4837.09 81
4837.25 79
4837.41 76
4837.57 71
4837.73 66
4837.89 62
4838.05 58
4838.21 56
4838.37 54
4838.53 52
4838.69 50
4838.85 47
4839.01 44
4839.17 41
4839.33 39
4839.48 37
4839.64 36
4839.80 36
4839.96 36
4840.12 38
4840.28 42
4840.44 46
4840.60 53
4840.76 59
4840.92 66
4841.08 71
4841.24 74
4841.40 73
4841.56 70
4841.72 66
4841.88 59
4842.04 52
4842.20 45
4842.36 39
4842.52 33
4842.68 27
4842.83 23
4842.99 20
4843.15 18
4843.31 18
4843.47 19
4843.63 20
4843.79 21
4843.95 22
4844.11 22
4844.27 20
4844.43 18
4844.59 17
4844.75 16
4844.91 16
4845.07 18
4845.23 21
4845.39 26
4845.55 30
4845.71 35
4845.87 38
4846.03 41
4846.19 43
4846.35 44
4846.51 46
4846.66 47
4846.82 49
4846.98 51
4847.14 52
4847.30 53
4847.46 53
4847.62 52
4847.78 51
4847.94 49
4848.10 47
4848.26 46
4848.42 45
4848.58 44
4848.74 43
4848.90 41
4849.06 39
4849.22 37
4849.38 34
4849.54 32
4849.70 30
4849.86 29
4850.02 30
4850.18 32
4850.34 35
4850.50 39
4850.66 42
4850.82 44
4850.98 45
4851.14 44
4851.29 41
4851.45 37
4851.61 33
4851.77 31
4851.93 29
4852.09 29
4852.25 31
4852.41 34
4852.57 37
4852.73 41
4852.89 44
4853.05 47
4853.21 50
4853.37 52
4853.53 52
4853.69 50
4853.85 47
4854.01 43
4854.17 38
4854.33 32
4854.49 28
4854.65 26
4854.81 25
4854.97 26
4855.13 28
4855.29 31
4855.45 33
4855.61 34
4855.77 34
4855.93 33
4856.09 33
4856.25 33
4856.41 35
4856.57 38
4856.73 42
4856.89 46
4857.05 48
4857.21 50
4857.37 49
4857.52 47
4857.68 45
4857.84 42
4858.00 40
4858.16 38
4858.32 38
4858.48 37
4858.64 37
4858.80 35
4858.96 32
4859.12 27
4859.28 20
4859.44 13
4859.60 6
4859.76 1
4859.92 0
4860.08 0
4860.24 0
4860.40 4
4860.56 10
4860.72 17
4860.88 23
4861.04 27
4861.20 31
4861.36 32
4861.52 32
4861.68 32
4861.84 32
4862.00 32
4862.16 32
4862.32 32
4862.48 31
4862.64 29
4862.80 26
4862.96 22
4863.12 17
4863.28 13
4863.44 11
4863.60 10
4863.76 10
4863.92 11
4864.08 12
4864.24 13
4864.40 14
4864.56 14
4864.72 14
4864.88 15
4865.04 17
4865.20 20
4865.36 22
4865.52 25
4865.68 26
4865.84 26
4866.00 25
4866.16 23
4866.32 20
4866.48 18
4866.64 16
4866.80 15
4866.96 14
4867.12 15
4867.28 16
4867.44 17
4867.60 17
4867.76 18
4867.92 18
4868.08 18
4868.24 18
4868.40 19
4868.56 20
4868.72 21
4868.88 22
4869.04 23
4869.20 22
4869.36 21
4869.52 18
4869.68 15
4869.84 11
4870.00 9
4870.16 9
4870.32 11
4870.48 15
4870.64 22
4870.80 30
4870.96 40
4871.12 49
4871.28 58
4871.44 65
4871.60 71
4871.76 74
4871.92 75
4872.08 73
4872.24 69
4872.40 63
4872.56 57
4872.72 52
4872.88 48
4873.04 48
4873.20 50
4873.36 53
4873.52 57
4873.68 60
4873.84 62
4874.00 61
4874.16 58
4874.32 55
4874.48 51
4874.64 50
4874.80 51
4874.96 54
4875.12 59
4875.28 64
4875.44 69
4875.60 73
4875.76 75
4875.92 74
4876.08 72
4876.24 68
4876.40 64
4876.56 59
4876.72 55
4876.88 51
4877.04 47
4877.20 43
4877.36 40
4877.52 37
4877.68 35
4877.84 33
4878.00 31
4878.16 30
4878.32 30
4878.48 30
4878.64 30
4878.80 32
4878.96 34
4879.12 37
4879.28 41
4879.44 44
4879.60 46
4879.76 46
4879.92 46
4880.08 44
4880.24 41
4880.40 40
4880.56 40
4880.72 43
4880.88 46
4881.04 51
4881.20 55
4881.36 57
4881.52 56
4881.68 53
4881.84 49
4882.00 43
4882.16 37
4882.32 32
4882.48 30
4882.65 28
4882.81 29
4882.97 29
4883.13 30
4883.29 30
4883.45 30
4883.61 30
4883.77 30
4883.93 31
4884.09 32
4884.25 34
4884.41 37
4884.57 39
4884.73 41
4884.89 41
4885.05 39
4885.21 35
4885.37 30
4885.53 25
4885.69 21
4885.85 17
4886.01 16
4886.17 17
4886.33 21
4886.49 27
4886.65 35
4886.81 43
4886.97 50
4887.13 57
4887.29 62
4887.45 64
4887.61 64
4887.77 61
4887.93 56
4888.09 50
4888.25 45
4888.41 40
4888.57 37
4888.74 35
4888.90 35
4889.06 35
4889.22 36
4889.38 36
4889.54 37
4889.70 38
4889.86 39
4890.02 40
4890.18 41
4890.34 41
4890.50 42
4890.66 41
4890.82 39
4890.98 36
4891.14 32
4891.30 28
4891.46 24
4891.62 19
4891.78 16
4891.94 15
4892.10 16
4892.26 19
4892.42 24
4892.58 29
4892.74 34
4892.90 38
4893.06 40
4893.22 39
4893.39 36
4893.55 32
4893.71 28
4893.87 24
4894.03 23
4894.19 23
4894.35 26
4894.51 30
4894.67 35
4894.83 40
4894.99 44
4895.15 47
4895.31 49
4895.47 50
4895.63 49
4895.79 48
4895.95 47
4896.11 46
4896.27 46
4896.43 47
4896.59 49
4896.75 52
4896.91 55
4897.07 57
4897.24 59
4897.40 60
4897.56 60
4897.72 61
4897.88 63
4898.04 67
4898.20 71
4898.36 76
4898.52 81
4898.68 84
4898.84 86
4899.00 86
4899.16 84
4899.32 82
4899.48 81
4899.64 81
4899.80 84
4899.96 90
4900.12 96
4900.28 103
4900.44 109
4900.61 114
4900.77 116
4900.93 116
4901.09 115
4901.25 114
4901.41 112
4901.57 109
4901.73 105
4901.89 100
4902.05 94
4902.21 87
4902.37 81
4902.53 76
4902.69 72
4902.85 71
4903.01 73
4903.17 76
4903.33 79
4903.49 82
4903.66 83
4903.82 83
4903.98 80
4904.14 77
4904.30 72
4904.46 66
4904.62 60
4904.78 54
4904.94 49
4905.10 44
4905.26 40
4905.42 37
4905.58 35
4905.74 34
4905.90 33
4906.06 33
4906.22 32
4906.38 30
4906.55 27
4906.71 24
4906.87 21
4907.03 18
4907.19 15
4907.35 14
4907.51 13
4907.67 13
4907.83 14
4907.99 16
4908.15 18
4908.31 20
4908.47 21
4908.63 22
4908.79 21
4908.95 18
4909.12 15
4909.28 11
4909.44 7
4909.60 3
4909.76 0
4909.92 0
4910.08 0
4910.24 0
4910.40 0
4910.56 0
4910.72 0
4910.88 0
4911.04 0
4911.20 4
4911.36 9
4911.53 15
4911.69 19
4911.85 23
4912.01 25
4912.17 27
4912.33 29
4912.49 31
4912.65 33
4912.81 36
4912.97 38
4913.13 40
4913.29 43
4913.45 45
4913.61 47
4913.78 49
4913.94 50
4914.10 50
4914.26 47
4914.42 43
4914.58 38
4914.74 33
4914.90 29
4915.06 28
4915.22 29
4915.38 33
4915.54 39
4915.70 47
4915.86 54
4916.03 60
4916.19 64
4916.35 66
4916.51 65
4916.67 63
4916.83 61
4916.99 58
4917.15 56
[truncated: 723,683 more chars]
