# Supplementary material for: Methylobacterium Species Promoting Rice and Barley Growth and Interaction Specificity Revealed with Whole-Cell Matrix-Assisted Laser Desorption / Ionization-Time-of-Flight Mass Spectrometry (MALDI-TOF/MS) Analysis
Source: PLoS One. 2015 Jun 8;10(6):e0129509. doi: 10.1371/journal.pone.0129509 (PMC4460032; doi:10.1371/journal.pone.0129509)
Supplement: S2 Data — (ZIP) [file pone.0129509.s002.zip › Supplementary data 2 (ms from inoculated rice)/23e-14.txt]

781.76 0
781.82 0
781.89 0
781.95 0
782.01 0
782.08 0
782.14 0
782.21 0
782.27 0
782.33 0
782.40 0
782.46 0
782.53 0
782.59 0
782.66 0
782.72 0
782.78 0
782.85 0
782.91 0
782.98 0
783.04 0
783.10 0
783.17 0
783.23 0
783.30 0
783.36 0
783.42 0
783.49 0
783.55 0
783.62 0
783.68 0
783.74 0
783.81 0
783.87 0
783.94 0
784.00 0
784.06 0
784.13 0
784.19 0
784.26 0
784.32 0
784.39 0
784.45 0
784.51 0
784.58 0
784.64 0
784.71 0
784.77 0
784.83 0
784.90 0
784.96 0
785.03 0
785.09 0
785.15 0
785.22 0
785.28 0
785.35 0
785.41 0
785.48 0
785.54 0
785.60 0
785.67 0
785.73 0
785.80 0
785.86 0
785.92 0
785.99 0
786.05 0
786.12 0
786.18 0
786.25 0
786.31 0
786.37 0
786.44 0
786.50 0
786.57 0
786.63 0
786.70 0
786.76 0
786.82 0
786.89 0
786.95 0
787.02 0
787.08 0
787.14 0
787.21 0
787.27 0
787.34 0
787.40 0
787.47 0
787.53 0
787.59 0
787.66 0
787.72 0
787.79 0
787.85 0
787.92 0
787.98 0
788.04 0
788.11 0
788.17 0
788.24 0
788.30 0
788.37 0
788.43 0
788.49 0
788.56 0
788.62 0
788.69 0
788.75 0
788.82 0
788.88 0
788.94 0
789.01 0
789.07 0
789.14 0
789.20 0
789.27 0
789.33 0
789.39 0
789.46 0
789.52 0
789.59 0
789.65 0
789.72 0
789.78 0
789.84 0
789.91 0
789.97 0
790.04 0
790.10 0
790.17 0
790.23 0
790.30 0
790.36 0
790.42 0
790.49 0
790.55 0
790.62 0
790.68 0
790.75 0
790.81 0
790.87 0
790.94 0
791.00 0
791.07 0
791.13 0
791.20 0
791.26 0
791.33 0
791.39 0
791.45 0
791.52 0
791.58 0
791.65 0
791.71 0
791.78 0
791.84 0
791.90 0
791.97 0
792.03 0
792.10 0
792.16 0
792.23 0
792.29 0
792.36 0
792.42 0
792.48 0
792.55 0
792.61 0
792.68 0
792.74 0
792.81 0
792.87 0
792.94 0
793.00 0
793.07 0
793.13 0
793.19 0
793.26 0
793.32 0
793.39 0
793.45 0
793.52 0
793.58 0
793.65 0
793.71 0
793.77 0
793.84 0
793.90 0
793.97 0
794.03 0
794.10 0
794.16 0
794.23 0
794.29 0
794.36 0
794.42 0
794.48 0
794.55 0
794.61 0
794.68 0
794.74 0
794.81 0
794.87 0
794.94 0
795.00 0
795.06 0
795.13 0
795.19 0
795.26 0
795.32 0
795.39 0
795.45 0
795.52 0
795.58 0
795.65 0
795.71 0
795.78 0
795.84 0
795.90 0
795.97 0
796.03 0
796.10 0
796.16 0
796.23 0
796.29 0
796.36 0
796.42 0
796.49 0
796.55 0
796.61 0
796.68 0
796.74 0
796.81 0
796.87 0
796.94 0
797.00 0
797.07 0
797.13 0
797.20 0
797.26 0
797.33 0
797.39 0
797.46 0
797.52 0
797.58 0
797.65 0
797.71 0
797.78 0
797.84 0
797.91 0
797.97 0
798.04 0
798.10 0
798.17 0
798.23 0
798.30 0
798.36 0
798.43 0
798.49 0
798.55 0
798.62 0
798.68 0
798.75 0
798.81 0
798.88 0
798.94 0
799.01 0
799.07 0
799.14 0
799.20 0
799.27 0
799.33 0
799.40 0
799.46 0
799.53 0
799.59 0
799.65 0
799.72 0
799.78 0
799.85 0
799.91 0
799.98 0
800.04 0
800.11 0
800.17 0
800.24 0
800.30 0
800.37 0
800.43 0
800.50 0
800.56 0
800.63 0
800.69 0
800.76 0
800.82 0
800.89 0
800.95 0
801.01 0
801.08 0
801.14 0
801.21 0
801.27 0
801.34 0
801.40 0
801.47 0
801.53 0
801.60 0
801.66 0
801.73 0
801.79 0
801.86 0
801.92 0
801.99 0
802.05 0
802.12 0
802.18 0
802.25 0
802.31 0
802.38 0
802.44 0
802.51 0
802.57 0
802.64 0
802.70 0
802.77 0
802.83 0
802.90 0
802.96 0
803.02 0
803.09 0
803.15 0
803.22 0
803.28 0
803.35 0
803.41 0
803.48 0
803.54 0
803.61 0
803.67 0
803.74 0
803.80 0
803.87 0
803.93 0
804.00 0
804.06 0
804.13 0
804.19 0
804.26 0
804.32 0
804.39 0
804.45 0
804.52 0
804.58 0
804.65 0
804.71 0
804.78 0
804.84 0
804.91 0
804.97 0
805.04 0
805.10 0
805.17 0
805.23 0
805.30 0
805.36 0
805.43 0
805.49 0
805.56 0
805.62 0
805.69 0
805.75 0
805.82 0
805.88 0
805.95 0
806.01 0
806.08 0
806.14 0
806.21 0
806.27 0
806.34 0
806.40 0
806.47 0
806.53 0
806.60 0
806.66 0
806.73 0
806.79 0
806.86 0
806.92 0
806.99 0
807.05 0
807.12 0
807.18 0
807.25 0
807.31 0
807.38 0
807.44 0
807.51 0
807.57 0
807.64 0
807.70 0
807.77 0
807.83 0
807.90 0
807.96 0
808.03 0
808.09 0
808.16 0
808.22 0
808.29 0
808.35 0
808.42 0
808.48 0
808.55 1
808.61 0
808.68 0
808.74 0
808.81 0
808.87 0
808.94 0
809.00 0
809.07 0
809.13 0
809.20 0
809.27 0
809.33 0
809.40 0
809.46 0
809.53 0
809.59 0
809.66 0
809.72 0
809.79 0
809.85 0
809.92 0
809.98 0
810.05 0
810.11 0
810.18 0
810.24 0
810.31 0
810.37 0
810.44 0
810.50 0
810.57 0
810.63 0
810.70 0
810.76 0
810.83 0
810.89 0
810.96 0
811.02 0
811.09 0
811.15 0
811.22 0
811.29 0
811.35 0
811.42 0
811.48 0
811.55 0
811.61 0
811.68 0
811.74 0
811.81 0
811.87 0
811.94 0
812.00 0
812.07 0
812.13 0
812.20 0
812.26 0
812.33 0
812.39 0
812.46 0
812.52 0
812.59 0
812.66 0
812.72 0
812.79 0
812.85 0
812.92 0
812.98 0
813.05 0
813.11 0
813.18 0
813.24 0
813.31 0
813.37 0
813.44 0
813.50 0
813.57 0
813.63 0
813.70 0
813.77 0
813.83 0
813.90 0
813.96 0
814.03 0
814.09 0
814.16 0
814.22 0
814.29 0
814.35 0
814.42 0
814.48 0
814.55 0
814.61 0
814.68 0
814.74 0
814.81 0
814.88 0
814.94 0
815.01 0
815.07 0
815.14 0
815.20 0
815.27 0
815.33 0
815.40 0
815.46 0
815.53 0
815.59 0
815.66 0
815.73 0
815.79 0
815.86 0
815.92 0
815.99 0
816.05 0
816.12 0
816.18 0
816.25 0
816.31 0
816.38 0
816.44 0
816.51 0
816.58 0
816.64 0
816.71 0
816.77 0
816.84 0
816.90 0
816.97 0
817.03 0
817.10 0
817.16 0
817.23 0
817.30 0
817.36 0
817.43 0
817.49 0
817.56 0
817.62 0
817.69 0
817.75 0
817.82 0
817.88 0
817.95 0
818.02 0
818.08 0
818.15 0
818.21 0
818.28 0
818.34 0
818.41 0
818.47 0
818.54 0
818.61 0
818.67 0
818.74 0
818.80 0
818.87 0
818.93 0
819.00 0
819.06 0
819.13 0
819.19 0
819.26 0
819.33 0
819.39 0
819.46 0
819.52 0
819.59 0
819.65 0
819.72 0
819.78 0
819.85 0
819.92 0
819.98 0
820.05 0
820.11 0
820.18 0
820.24 0
820.31 0
820.37 0
820.44 0
820.51 0
820.57 0
820.64 0
820.70 0
820.77 0
820.83 0
820.90 0
820.96 0
821.03 0
821.10 0
821.16 0
821.23 0
821.29 0
821.36 0
821.42 0
821.49 0
821.56 0
821.62 0
821.69 0
821.75 0
821.82 0
821.88 0
821.95 0
822.01 0
822.08 0
822.15 0
822.21 0
822.28 0
822.34 0
822.41 0
822.47 0
822.54 0
822.61 0
822.67 0
822.74 0
822.80 0
822.87 0
822.93 0
823.00 0
823.07 0
823.13 0
823.20 0
823.26 0
823.33 0
823.39 0
823.46 0
823.53 0
823.59 0
823.66 0
823.72 0
823.79 0
823.85 0
823.92 0
823.99 0
824.05 0
824.12 0
824.18 0
824.25 0
824.31 0
824.38 0
824.45 0
824.51 0
824.58 0
824.64 0
824.71 0
824.77 0
824.84 0
824.91 0
824.97 0
825.04 0
825.10 0
825.17 0
825.23 0
825.30 0
825.37 0
825.43 0
825.50 0
825.56 0
825.63 0
825.69 0
825.76 0
825.83 0
825.89 0
825.96 0
826.02 0
826.09 0
826.16 0
826.22 0
826.29 0
826.35 0
826.42 0
826.48 0
826.55 0
826.62 0
826.68 0
826.75 0
826.81 0
826.88 0
826.95 0
827.01 0
827.08 0
827.14 0
827.21 0
827.27 0
827.34 0
827.41 0
827.47 0
827.54 0
827.60 0
827.67 0
827.74 0
827.80 0
827.87 0
827.93 0
828.00 0
828.06 0
828.13 0
828.20 0
828.26 0
828.33 0
828.39 0
828.46 0
828.53 0
828.59 0
828.66 0
828.72 0
828.79 0
828.86 0
828.92 0
828.99 0
829.05 0
829.12 0
829.19 0
829.25 0
829.32 0
829.38 0
829.45 0
829.51 0
829.58 0
829.65 0
829.71 0
829.78 0
829.84 0
829.91 0
829.98 0
830.04 0
830.11 0
830.17 0
830.24 0
830.31 0
830.37 0
830.44 0
830.50 0
830.57 0
830.64 0
830.70 0
830.77 0
830.83 0
830.90 0
830.97 0
831.03 0
831.10 0
831.16 0
831.23 0
831.30 0
831.36 0
831.43 0
831.49 0
831.56 0
831.63 0
831.69 0
831.76 0
831.82 0
831.89 0
831.96 0
832.02 0
832.09 0
832.15 0
832.22 0
832.29 0
832.35 0
832.42 0
832.48 0
832.55 0
832.62 0
832.68 0
832.75 0
832.81 0
832.88 0
832.95 0
833.01 0
833.08 0
833.15 0
833.21 0
833.28 0
833.34 0
833.41 0
833.48 0
833.54 0
833.61 0
833.67 0
833.74 0
833.81 0
833.87 0
833.94 0
834.00 0
834.07 0
834.14 0
834.20 0
834.27 0
834.34 0
834.40 0
834.47 0
834.53 0
834.60 0
834.67 0
834.73 0
834.80 0
834.86 0
834.93 0
835.00 0
835.06 0
835.13 0
835.20 0
835.26 0
835.33 0
835.39 0
835.46 0
835.53 0
835.59 0
835.66 0
835.72 0
835.79 0
835.86 0
835.92 0
835.99 0
836.06 0
836.12 0
836.19 0
836.25 0
836.32 0
836.39 0
836.45 0
836.52 0
836.59 0
836.65 0
836.72 0
836.78 0
836.85 0
836.92 0
836.98 0
837.05 0
837.11 0
837.18 0
837.25 0
837.31 0
837.38 0
837.45 0
837.51 0
837.58 0
837.64 0
837.71 0
837.78 0
837.84 0
837.91 0
837.98 0
838.04 0
838.11 0
838.18 0
838.24 0
838.31 0
838.37 0
838.44 0
838.51 0
838.57 0
838.64 0
838.71 0
838.77 0
838.84 0
838.90 0
838.97 0
839.04 0
839.10 0
839.17 0
839.24 0
839.30 0
839.37 0
839.43 0
839.50 0
839.57 0
839.63 0
839.70 0
839.77 0
839.83 0
839.90 0
839.97 0
840.03 0
840.10 0
840.16 0
840.23 0
840.30 0
840.36 0
840.43 0
840.50 0
840.56 0
840.63 0
840.70 0
840.76 0
840.83 0
840.89 0
840.96 0
841.03 0
841.09 0
841.16 0
841.23 0
841.29 0
841.36 0
841.43 0
841.49 0
841.56 0
841.63 0
841.69 0
841.76 0
841.82 0
841.89 0
841.96 0
842.02 0
842.09 0
842.16 0
842.22 0
842.29 0
842.36 0
842.42 0
842.49 0
842.56 0
842.62 0
842.69 0
842.75 0
842.82 0
842.89 0
842.95 0
843.02 0
843.09 0
843.15 0
843.22 0
843.29 0
843.35 0
843.42 0
843.49 0
843.55 0
843.62 0
843.69 0
843.75 0
843.82 0
843.89 0
843.95 0
844.02 0
844.08 0
844.15 0
844.22 0
844.28 0
844.35 0
844.42 0
844.48 0
844.55 0
844.62 0
844.68 0
844.75 0
844.82 0
844.88 0
844.95 0
845.02 0
845.08 0
845.15 0
845.22 0
845.28 0
845.35 0
845.42 0
845.48 0
845.55 0
845.62 0
845.68 0
845.75 0
845.81 0
845.88 0
845.95 0
846.01 0
846.08 0
846.15 0
846.21 0
846.28 0
846.35 0
846.41 0
846.48 0
846.55 0
846.61 0
846.68 0
846.75 0
846.81 0
846.88 0
846.95 0
847.01 0
847.08 0
847.15 0
847.21 0
847.28 0
847.35 0
847.41 0
847.48 0
847.55 0
847.61 0
847.68 0
847.75 0
847.81 0
847.88 0
847.95 0
848.01 0
848.08 0
848.15 0
848.21 0
848.28 0
848.35 0
848.41 0
848.48 0
848.55 0
848.61 0
848.68 0
848.75 0
848.81 0
848.88 0
848.95 0
849.01 0
849.08 0
849.15 0
849.21 0
849.28 0
849.35 0
849.41 0
849.48 0
849.55 0
849.61 0
849.68 0
849.75 0
849.81 0
849.88 0
849.95 0
850.01 0
850.08 0
850.15 0
850.22 0
850.28 0
850.35 0
850.42 0
850.48 0
850.55 0
850.62 0
850.68 0
850.75 0
850.82 0
850.88 0
850.95 0
851.02 0
851.08 0
851.15 0
851.22 0
851.28 0
851.35 0
851.42 0
851.48 0
851.55 0
851.62 0
851.68 0
851.75 0
851.82 0
851.88 0
851.95 0
852.02 0
852.09 0
852.15 0
852.22 0
852.29 0
852.35 0
852.42 0
852.49 0
852.55 0
852.62 0
852.69 0
852.75 0
852.82 0
852.89 0
852.95 0
853.02 0
853.09 0
853.15 0
853.22 0
853.29 0
853.36 0
853.42 0
853.49 0
853.56 0
853.62 0
853.69 0
853.76 0
853.82 0
853.89 0
853.96 0
854.02 0
854.09 0
854.16 0
854.23 0
854.29 0
854.36 0
854.43 0
854.49 0
854.56 0
854.63 0
854.69 0
854.76 0
854.83 0
854.89 0
854.96 0
855.03 0
855.10 0
855.16 0
855.23 0
855.30 0
855.36 0
855.43 0
855.50 0
855.56 0
855.63 0
855.70 0
855.76 0
855.83 0
855.90 0
855.97 0
856.03 0
856.10 0
856.17 0
856.23 0
856.30 0
856.37 0
856.43 0
856.50 0
856.57 0
856.64 0
856.70 0
856.77 0
856.84 0
856.90 0
856.97 0
857.04 0
857.11 0
857.17 0
857.24 0
857.31 0
857.37 0
857.44 0
857.51 0
857.57 0
857.64 0
857.71 0
857.78 0
857.84 0
857.91 0
857.98 0
858.04 0
858.11 0
858.18 0
858.24 0
858.31 0
858.38 0
858.45 0
858.51 0
858.58 0
858.65 0
858.71 0
858.78 0
858.85 0
858.92 0
858.98 0
859.05 0
859.12 0
859.18 0
859.25 0
859.32 0
859.39 0
859.45 0
859.52 0
859.59 0
859.65 0
859.72 0
859.79 0
859.86 0
859.92 0
859.99 0
860.06 0
860.12 0
860.19 0
860.26 0
860.33 0
860.39 0
860.46 0
860.53 0
860.59 0
860.66 0
860.73 0
860.80 0
860.86 0
860.93 0
861.00 0
861.06 0
861.13 0
861.20 0
861.27 0
861.33 0
861.40 0
861.47 0
861.53 0
861.60 0
861.67 0
861.74 0
861.80 0
861.87 0
861.94 0
862.00 0
862.07 0
862.14 0
862.21 0
862.27 0
862.34 0
862.41 0
862.48 0
862.54 0
862.61 0
862.68 0
862.74 0
862.81 0
862.88 0
862.95 0
863.01 0
863.08 0
863.15 0
863.22 0
863.28 0
863.35 0
863.42 0
863.48 0
863.55 0
863.62 0
863.69 0
863.75 0
863.82 0
863.89 0
863.96 0
864.02 0
864.09 0
864.16 0
864.22 0
864.29 0
864.36 0
864.43 0
864.49 0
864.56 0
864.63 0
864.70 0
864.76 0
864.83 0
864.90 0
864.97 0
865.03 0
865.10 0
865.17 0
865.23 0
865.30 0
865.37 0
865.44 0
865.50 0
865.57 0
865.64 0
865.71 0
865.77 0
865.84 0
865.91 0
865.98 0
866.04 0
866.11 0
866.18 0
866.24 0
866.31 0
866.38 0
866.45 0
866.51 0
866.58 0
866.65 0
866.72 0
866.78 0
866.85 0
866.92 0
866.99 0
867.05 0
867.12 0
867.19 0
867.26 0
867.32 0
867.39 0
867.46 0
867.53 0
867.59 0
867.66 0
867.73 0
867.80 0
867.86 0
867.93 0
868.00 0
868.07 0
868.13 0
868.20 0
868.27 0
868.34 0
868.40 0
868.47 0
868.54 0
868.60 0
868.67 0
868.74 0
868.81 0
868.87 0
868.94 0
869.01 0
869.08 0
869.14 0
869.21 0
869.28 0
869.35 0
869.41 0
869.48 0
869.55 0
869.62 0
869.68 0
869.75 0
869.82 0
869.89 0
869.96 0
870.02 0
870.09 0
870.16 0
870.23 0
870.29 0
870.36 0
870.43 0
870.50 0
870.56 0
870.63 0
870.70 0
870.77 0
870.83 0
870.90 0
870.97 0
871.04 0
871.10 0
871.17 0
871.24 0
871.31 0
871.37 0
871.44 0
871.51 0
871.58 0
871.64 0
871.71 0
871.78 0
871.85 0
871.91 0
871.98 0
872.05 0
872.12 0
872.18 0
872.25 0
872.32 0
872.39 0
872.46 0
872.52 0
872.59 0
872.66 0
872.73 0
872.79 0
872.86 0
872.93 0
873.00 0
873.06 0
873.13 0
873.20 0
873.27 0
873.33 0
873.40 0
873.47 0
873.54 0
873.61 0
873.67 0
873.74 0
873.81 0
873.88 0
873.94 0
874.01 0
874.08 0
874.15 0
874.21 0
874.28 0
874.35 0
874.42 0
874.49 0
874.55 0
874.62 0
874.69 0
874.76 0
874.82 0
874.89 0
874.96 0
875.03 0
875.09 0
875.16 0
875.23 0
875.30 0
875.37 0
875.43 0
875.50 0
875.57 0
875.64 0
875.70 0
875.77 0
875.84 0
875.91 0
875.98 0
876.04 0
876.11 0
876.18 0
876.25 0
876.31 0
876.38 0
876.45 0
876.52 0
876.59 0
876.65 0
876.72 0
876.79 0
876.86 0
876.92 0
876.99 0
877.06 0
877.13 0
877.20 0
877.26 0
877.33 0
877.40 0
877.47 0
877.53 0
877.60 0
877.67 0
877.74 0
877.81 0
877.87 0
877.94 0
878.01 0
878.08 0
878.15 0
878.21 0
878.28 0
878.35 0
878.42 0
878.48 0
878.55 0
878.62 0
878.69 0
878.76 0
878.82 0
878.89 0
878.96 0
879.03 0
879.10 0
879.16 0
879.23 0
879.30 0
879.37 0
879.43 0
879.50 0
879.57 0
879.64 0
879.71 0
879.77 0
879.84 0
879.91 0
879.98 0
880.05 0
880.11 0
880.18 0
880.25 0
880.32 0
880.39 0
880.45 0
880.52 0
880.59 0
880.66 0
880.73 0
880.79 0
880.86 0
880.93 0
881.00 0
881.06 0
881.13 0
881.20 0
881.27 0
881.34 0
881.40 0
881.47 0
881.54 0
881.61 0
881.68 0
881.74 0
881.81 0
881.88 0
881.95 0
882.02 0
882.08 0
882.15 0
882.22 0
882.29 0
882.36 0
882.42 0
882.49 0
882.56 0
882.63 0
882.70 0
882.76 0
882.83 0
882.90 0
882.97 0
883.04 0
883.10 0
883.17 0
883.24 0
883.31 0
883.38 0
883.45 0
883.51 0
883.58 0
883.65 0
883.72 0
883.79 0
883.85 0
883.92 0
883.99 0
884.06 0
884.13 0
884.19 0
884.26 0
884.33 0
884.40 0
884.47 0
884.53 0
884.60 0
884.67 0
884.74 0
884.81 0
884.87 0
884.94 0
885.01 0
885.08 0
885.15 0
885.22 0
885.28 0
885.35 0
885.42 0
885.49 0
885.56 0
885.62 0
885.69 0
885.76 0
885.83 0
885.90 0
885.96 0
886.03 0
886.10 0
886.17 0
886.24 0
886.31 0
886.37 0
886.44 0
886.51 0
886.58 0
886.65 0
886.71 0
886.78 0
886.85 0
886.92 0
886.99 0
887.06 0
887.12 0
887.19 0
887.26 0
887.33 0
887.40 0
887.46 0
887.53 0
887.60 0
887.67 0
887.74 0
887.81 0
887.87 0
887.94 0
888.01 0
888.08 0
888.15 0
888.22 0
888.28 0
888.35 0
888.42 0
888.49 0
888.56 0
888.62 0
888.69 0
888.76 0
888.83 0
888.90 0
888.97 0
889.03 0
889.10 0
889.17 0
889.24 0
889.31 0
889.38 0
889.44 0
889.51 0
889.58 0
889.65 0
889.72 0
889.79 0
889.85 0
889.92 0
889.99 0
890.06 0
890.13 0
890.19 0
890.26 0
890.33 0
890.40 0
890.47 0
890.54 0
890.60 0
890.67 0
890.74 0
890.81 0
890.88 0
890.95 0
891.01 0
891.08 0
891.15 0
891.22 0
891.29 0
891.36 0
891.42 0
891.49 0
891.56 0
891.63 0
891.70 0
891.77 0
891.84 0
891.90 0
891.97 0
892.04 0
892.11 0
892.18 0
892.25 0
892.31 0
892.38 0
892.45 0
892.52 0
892.59 0
892.66 0
892.72 0
892.79 0
892.86 0
892.93 0
893.00 0
893.07 0
893.13 0
893.20 0
893.27 0
893.34 0
893.41 0
893.48 0
893.55 0
893.61 0
893.68 0
893.75 0
893.82 0
893.89 0
893.96 0
894.02 0
894.09 0
894.16 0
894.23 0
894.30 0
894.37 0
894.44 0
894.50 0
894.57 0
894.64 0
894.71 0
894.78 0
894.85 0
894.91 0
894.98 0
895.05 0
895.12 0
895.19 0
895.26 0
895.33 0
895.39 0
895.46 0
895.53 0
895.60 0
895.67 0
895.74 0
895.81 0
895.87 0
895.94 0
896.01 0
896.08 0
896.15 0
896.22 0
896.28 0
896.35 0
896.42 0
896.49 0
896.56 0
896.63 0
896.70 0
896.76 0
896.83 0
896.90 0
896.97 0
897.04 0
897.11 0
897.18 0
897.24 0
897.31 0
897.38 0
897.45 0
897.52 0
897.59 0
897.66 0
897.72 0
897.79 0
897.86 0
897.93 0
898.00 0
898.07 0
898.14 0
898.21 0
898.27 0
898.34 0
898.41 0
898.48 0
898.55 0
898.62 0
898.69 0
898.75 0
898.82 0
898.89 0
898.96 0
899.03 0
899.10 0
899.17 0
899.23 0
899.30 0
899.37 0
899.44 0
899.51 0
899.58 0
899.65 0
899.72 0
899.78 0
899.85 0
899.92 0
899.99 0
900.06 0
900.13 0
900.20 0
900.26 0
900.33 0
900.40 0
900.47 0
900.54 0
900.61 0
900.68 0
900.75 0
900.81 0
900.88 0
900.95 0
901.02 0
901.09 0
901.16 0
901.23 0
901.30 0
901.36 0
901.43 0
901.50 0
901.57 0
901.64 0
901.71 0
901.78 0
901.85 0
901.91 0
901.98 0
902.05 0
902.12 0
902.19 0
902.26 0
902.33 0
902.40 0
902.46 0
902.53 0
902.60 0
902.67 0
902.74 0
902.81 0
902.88 0
902.95 0
903.01 0
903.08 0
903.15 0
903.22 0
903.29 0
903.36 0
903.43 0
903.50 0
903.57 0
903.63 0
903.70 0
903.77 0
903.84 0
903.91 0
903.98 0
904.05 0
904.12 0
904.18 0
904.25 0
904.32 0
904.39 0
904.46 0
904.53 0
904.60 0
904.67 0
904.74 0
904.80 0
904.87 0
904.94 0
905.01 0
905.08 0
905.15 0
905.22 0
905.29 0
905.36 0
905.42 0
905.49 0
905.56 0
905.63 0
905.70 0
905.77 0
905.84 0
905.91 0
905.98 0
906.04 0
906.11 0
906.18 0
906.25 0
906.32 0
906.39 0
906.46 0
906.53 0
906.60 0
906.66 0
906.73 0
906.80 0
906.87 0
906.94 0
907.01 0
907.08 0
907.15 0
907.22 0
907.29 0
907.35 0
907.42 0
907.49 0
907.56 0
907.63 0
907.70 0
907.77 0
907.84 0
907.91 0
907.98 0
908.04 0
908.11 0
908.18 0
908.25 0
908.32 0
908.39 0
908.46 0
908.53 0
908.60 0
908.67 0
908.73 0
908.80 0
908.87 0
908.94 0
909.01 0
909.08 0
909.15 0
909.22 0
909.29 0
909.36 0
909.42 0
909.49 0
909.56 0
909.63 0
909.70 0
909.77 0
909.84 0
909.91 0
909.98 0
910.05 0
910.12 0
910.18 0
910.25 0
910.32 0
910.39 0
910.46 0
910.53 0
910.60 0
910.67 0
910.74 0
910.81 0
910.88 0
910.94 0
911.01 0
911.08 0
911.15 0
911.22 0
911.29 0
911.36 0
911.43 0
911.50 0
911.57 0
911.64 0
911.70 0
911.77 0
911.84 0
911.91 0
911.98 0
912.05 0
912.12 0
912.19 0
912.26 0
912.33 0
912.40 0
912.47 0
912.53 0
912.60 0
912.67 0
912.74 0
912.81 0
912.88 0
912.95 0
913.02 0
913.09 0
913.16 0
913.23 0
913.30 0
913.36 0
913.43 0
913.50 0
913.57 0
913.64 0
913.71 0
913.78 0
913.85 0
913.92 0
913.99 0
914.06 0
914.13 0
914.19 0
914.26 0
914.33 0
914.40 0
914.47 0
914.54 0
914.61 0
914.68 0
914.75 0
914.82 0
914.89 0
914.96 0
915.03 0
915.10 0
915.16 0
915.23 0
915.30 0
915.37 0
915.44 0
915.51 0
915.58 0
915.65 0
915.72 0
915.79 0
915.86 0
915.93 0
916.00 0
916.06 0
916.13 0
916.20 0
916.27 0
916.34 0
916.41 0
916.48 0
916.55 0
916.62 0
916.69 0
916.76 0
916.83 0
916.90 0
916.97 0
917.04 0
917.10 0
917.17 0
917.24 0
917.31 0
917.38 0
917.45 0
917.52 0
917.59 0
917.66 0
917.73 0
917.80 0
917.87 0
917.94 0
918.01 0
918.08 0
918.14 0
918.21 0
918.28 0
918.35 0
918.42 0
918.49 0
918.56 0
918.63 0
918.70 0
918.77 0
918.84 0
918.91 0
918.98 0
919.05 0
919.12 0
919.19 0
919.26 0
919.32 0
919.39 0
919.46 0
919.53 0
919.60 0
919.67 0
919.74 0
919.81 0
919.88 0
919.95 0
920.02 0
920.09 0
920.16 0
920.23 0
920.30 0
920.37 0
920.44 0
920.51 0
920.57 0
920.64 0
920.71 0
920.78 0
920.85 0
920.92 0
920.99 0
921.06 0
921.13 0
921.20 0
921.27 0
921.34 0
921.41 0
921.48 0
921.55 0
921.62 0
921.69 0
921.76 0
921.83 0
921.90 0
921.96 0
922.03 0
922.10 0
922.17 0
922.24 0
922.31 0
922.38 0
922.45 0
922.52 0
922.59 0
922.66 0
922.73 0
922.80 0
922.87 0
922.94 0
923.01 0
923.08 0
923.15 0
923.22 0
923.29 0
923.36 0
923.43 0
923.49 0
923.56 0
923.63 0
923.70 0
923.77 0
923.84 0
923.91 0
923.98 0
924.05 0
924.12 0
924.19 0
924.26 0
924.33 0
924.40 0
924.47 0
924.54 0
924.61 0
924.68 0
924.75 0
924.82 0
924.89 0
924.96 0
925.03 0
925.10 0
925.17 0
925.23 0
925.30 0
925.37 0
925.44 0
925.51 0
925.58 0
925.65 0
925.72 0
925.79 0
925.86 0
925.93 0
926.00 0
926.07 0
926.14 0
926.21 0
926.28 0
926.35 0
926.42 0
926.49 0
926.56 0
926.63 0
926.70 0
926.77 0
926.84 0
926.91 0
926.98 0
927.05 0
927.12 0
927.19 0
927.26 0
927.33 0
927.40 0
927.46 0
927.53 0
927.60 0
927.67 0
927.74 0
927.81 0
927.88 0
927.95 0
928.02 0
928.09 0
928.16 0
928.23 0
928.30 0
928.37 0
928.44 0
928.51 0
928.58 0
928.65 0
928.72 0
928.79 0
928.86 0
928.93 0
929.00 0
929.07 0
929.14 0
929.21 0
929.28 0
929.35 0
929.42 0
929.49 0
929.56 0
929.63 0
929.70 0
929.77 0
929.84 0
929.91 0
929.98 0
930.05 0
930.12 0
930.19 0
930.26 0
930.33 0
930.40 0
930.47 0
930.54 0
930.61 0
930.68 0
930.74 0
930.81 0
930.88 0
930.95 0
931.02 0
931.09 0
931.16 0
931.23 0
931.30 0
931.37 0
931.44 0
931.51 0
931.58 0
931.65 0
931.72 0
931.79 0
931.86 0
931.93 0
932.00 0
932.07 0
932.14 0
932.21 0
932.28 0
932.35 0
932.42 0
932.49 0
932.56 0
932.63 0
932.70 0
932.77 0
932.84 0
932.91 0
932.98 0
933.05 0
933.12 0
933.19 0
933.26 0
933.33 0
933.40 0
933.47 0
933.54 0
933.61 0
933.68 0
933.75 0
933.82 0
933.89 0
933.96 0
934.03 0
934.10 0
934.17 0
934.24 0
934.31 0
934.38 0
934.45 0
934.52 0
934.59 0
934.66 0
934.73 0
934.80 0
934.87 0
934.94 0
935.01 0
935.08 0
935.15 0
935.22 0
935.29 0
935.36 0
935.43 0
935.50 0
935.57 0
935.64 0
935.71 0
935.78 0
935.85 0
935.92 0
935.99 0
936.06 0
936.13 0
936.20 0
936.27 0
936.34 0
936.41 0
936.48 0
936.55 0
936.62 0
936.69 0
936.76 0
936.83 0
936.90 0
936.97 0
937.04 0
937.11 0
937.18 0
937.25 0
937.32 0
937.39 0
937.46 0
937.53 0
937.60 0
937.67 0
937.74 0
937.81 0
937.88 0
937.95 0
938.02 0
938.09 0
938.16 0
938.23 0
938.30 0
938.37 0
938.44 0
938.51 0
938.58 0
938.65 0
938.72 0
938.79 0
938.87 0
938.94 0
939.01 0
939.08 0
939.15 0
939.22 0
939.29 0
939.36 0
939.43 0
939.50 0
939.57 0
939.64 0
939.71 0
939.78 0
939.85 0
939.92 0
939.99 0
940.06 0
940.13 0
940.20 0
940.27 0
940.34 0
940.41 0
940.48 0
940.55 0
940.62 0
940.69 0
940.76 0
940.83 0
940.90 0
940.97 0
941.04 0
941.11 0
941.18 0
941.25 0
941.32 0
941.39 0
941.46 0
941.53 0
941.60 0
941.67 0
941.74 0
941.81 0
941.88 0
941.95 0
942.02 0
942.10 0
942.17 0
942.24 0
942.31 0
942.38 0
942.45 0
942.52 0
942.59 0
942.66 0
942.73 0
942.80 0
942.87 0
942.94 0
943.01 0
943.08 0
943.15 0
943.22 0
943.29 0
943.36 0
943.43 0
943.50 0
943.57 0
943.64 0
943.71 0
943.78 0
943.85 0
943.92 0
943.99 0
944.06 0
944.13 0
944.20 0
944.27 0
944.35 0
944.42 0
944.49 0
944.56 0
944.63 0
944.70 0
944.77 0
944.84 0
944.91 0
944.98 0
945.05 0
945.12 0
945.19 0
945.26 0
945.33 0
945.40 0
945.47 0
945.54 0
945.61 0
945.68 0
945.75 0
945.82 0
945.89 0
945.96 0
946.03 0
946.10 0
946.18 0
946.25 0
946.32 0
946.39 0
946.46 0
946.53 0
946.60 0
946.67 0
946.74 0
946.81 0
946.88 0
946.95 0
947.02 0
947.09 0
947.16 0
947.23 0
947.30 0
947.37 0
947.44 0
947.51 0
947.58 0
947.65 0
947.73 0
947.80 0
947.87 0
947.94 0
948.01 0
948.08 0
948.15 0
948.22 0
948.29 0
948.36 0
948.43 0
948.50 0
948.57 0
948.64 0
948.71 0
948.78 0
948.85 0
948.92 0
948.99 0
949.07 0
949.14 0
949.21 0
949.28 0
949.35 0
949.42 0
949.49 0
949.56 0
949.63 0
949.70 0
949.77 0
949.84 0
949.91 0
949.98 0
950.05 0
950.12 0
950.19 0
950.26 0
950.34 0
950.41 0
950.48 0
950.55 0
950.62 0
950.69 0
950.76 0
950.83 0
950.90 0
950.97 0
951.04 0
951.11 0
951.18 0
951.25 0
951.32 0
951.39 0
951.46 0
951.54 0
951.61 0
951.68 0
951.75 0
951.82 0
951.89 0
951.96 0
952.03 0
952.10 0
952.17 0
952.24 0
952.31 0
952.38 0
952.45 0
952.52 0
952.60 0
952.67 0
952.74 0
952.81 0
952.88 0
952.95 0
953.02 0
953.09 0
953.16 0
953.23 0
953.30 0
953.37 0
953.44 0
953.51 0
953.58 0
953.66 0
953.73 0
953.80 0
953.87 0
953.94 0
954.01 0
954.08 0
954.15 0
954.22 0
954.29 0
954.36 0
954.43 0
954.50 0
954.57 0
954.65 0
954.72 0
954.79 0
954.86 0
954.93 0
955.00 0
955.07 0
955.14 0
955.21 0
955.28 0
955.35 0
955.42 0
955.49 0
955.57 0
955.64 0
955.71 0
955.78 0
955.85 0
955.92 0
955.99 0
956.06 0
956.13 0
956.20 0
956.27 0
956.34 0
956.41 0
956.49 0
956.56 0
956.63 0
956.70 0
956.77 0
956.84 0
956.91 0
956.98 0
957.05 0
957.12 0
957.19 0
957.26 0
957.34 0
957.41 0
957.48 0
957.55 0
957.62 0
957.69 0
957.76 0
957.83 0
957.90 0
957.97 0
958.04 0
958.12 0
958.19 0
958.26 0
958.33 0
958.40 0
958.47 0
958.54 0
958.61 0
958.68 0
958.75 0
958.82 0
958.89 0
958.97 0
959.04 0
959.11 0
959.18 0
959.25 0
959.32 0
959.39 0
959.46 0
959.53 0
959.60 0
959.67 0
959.75 0
959.82 0
959.89 0
959.96 0
960.03 0
960.10 0
960.17 0
960.24 0
960.31 0
960.38 0
960.46 0
960.53 0
960.60 0
960.67 0
960.74 0
960.81 0
960.88 0
960.95 0
961.02 0
961.09 0
961.16 0
961.24 0
961.31 0
961.38 0
961.45 0
961.52 0
961.59 0
961.66 0
961.73 0
961.80 0
961.87 0
961.95 0
962.02 0
962.09 0
962.16 0
962.23 0
962.30 0
962.37 0
962.44 0
962.51 0
962.59 0
962.66 0
962.73 0
962.80 0
962.87 0
962.94 0
963.01 0
963.08 0
963.15 0
963.22 0
963.30 0
963.37 0
963.44 0
963.51 0
963.58 0
963.65 0
963.72 0
963.79 0
963.86 0
963.94 0
964.01 0
964.08 0
964.15 0
964.22 0
964.29 0
964.36 0
964.43 0
964.50 0
964.58 0
964.65 0
964.72 0
964.79 0
964.86 0
964.93 0
965.00 0
965.07 0
965.14 0
965.22 0
965.29 0
965.36 0
965.43 0
965.50 0
965.57 0
965.64 0
965.71 0
965.78 0
965.86 0
965.93 0
966.00 0
966.07 0
966.14 0
966.21 0
966.28 0
966.35 0
966.42 0
966.50 0
966.57 0
966.64 0
966.71 0
966.78 0
966.85 0
966.92 0
966.99 0
967.07 0
967.14 0
967.21 0
967.28 0
967.35 0
967.42 0
967.49 0
967.56 0
967.64 0
967.71 0
967.78 0
967.85 0
967.92 0
967.99 0
968.06 0
968.13 0
968.21 0
968.28 0
968.35 0
968.42 0
968.49 0
968.56 0
968.63 0
968.70 0
968.78 0
968.85 0
968.92 0
968.99 0
969.06 0
969.13 0
969.20 0
969.27 0
969.35 0
969.42 0
969.49 0
969.56 0
969.63 0
969.70 0
969.77 0
969.84 0
969.92 0
969.99 0
970.06 0
970.13 0
970.20 0
970.27 0
970.34 0
970.42 0
970.49 0
970.56 0
970.63 0
970.70 0
970.77 0
970.84 0
970.91 0
970.99 0
971.06 0
971.13 0
971.20 0
971.27 0
971.34 0
971.41 0
971.49 0
971.56 0
971.63 0
971.70 0
971.77 0
971.84 0
971.91 0
971.98 0
972.06 0
972.13 0
972.20 0
972.27 0
972.34 0
972.41 0
972.48 0
972.56 0
972.63 0
972.70 0
972.77 0
972.84 0
972.91 0
972.98 0
973.06 0
973.13 0
973.20 0
973.27 0
973.34 0
973.41 0
973.48 0
973.56 0
973.63 0
973.70 0
973.77 0
973.84 0
973.91 0
973.98 0
974.06 0
974.13 0
974.20 0
974.27 0
974.34 0
974.41 0
974.48 0
974.56 0
974.63 0
974.70 0
974.77 0
974.84 0
974.91 0
974.99 0
975.06 0
975.13 0
975.20 0
975.27 0
975.34 0
975.41 0
975.49 0
975.56 0
975.63 0
975.70 0
975.77 0
975.84 0
975.91 0
975.99 0
976.06 0
976.13 0
976.20 0
976.27 0
976.34 0
976.42 0
976.49 0
976.56 0
976.63 0
976.70 0
976.77 0
976.84 0
976.92 0
976.99 0
977.06 0
977.13 0
977.20 0
977.27 0
977.35 0
977.42 0
977.49 0
977.56 0
977.63 0
977.70 0
977.78 0
977.85 0
977.92 0
977.99 0
978.06 0
978.13 0
978.21 0
978.28 0
978.35 0
978.42 0
978.49 0
978.56 0
978.63 0
978.71 0
978.78 0
978.85 0
978.92 0
978.99 0
979.06 0
979.14 0
979.21 0
979.28 0
979.35 0
979.42 0
979.49 0
979.57 0
979.64 0
979.71 0
979.78 0
979.85 0
979.92 0
980.00 0
980.07 0
980.14 0
980.21 0
980.28 0
980.35 0
980.43 0
980.50 0
980.57 0
980.64 0
980.71 0
980.78 0
980.86 0
980.93 0
981.00 0
981.07 0
981.14 0
981.21 0
981.29 0
981.36 0
981.43 0
981.50 0
981.57 0
981.65 0
981.72 0
981.79 0
981.86 0
981.93 0
982.00 0
982.08 0
982.15 0
982.22 0
982.29 0
982.36 0
982.43 0
982.51 0
982.58 0
982.65 0
982.72 0
982.79 0
982.87 0
982.94 0
983.01 0
983.08 0
983.15 0
983.22 0
983.30 0
983.37 0
983.44 0
983.51 0
983.58 0
983.66 0
983.73 0
983.80 0
983.87 0
983.94 0
984.01 0
984.09 0
984.16 0
984.23 0
984.30 0
984.37 0
984.45 0
984.52 0
984.59 0
984.66 0
984.73 0
984.80 0
984.88 0
984.95 0
985.02 0
985.09 0
985.16 0
985.24 0
985.31 0
985.38 0
985.45 0
985.52 0
985.59 0
985.67 0
985.74 0
985.81 0
985.88 0
985.95 0
986.03 0
986.10 0
986.17 0
986.24 0
986.31 0
986.39 0
986.46 0
986.53 0
986.60 0
986.67 0
986.75 0
986.82 0
986.89 0
986.96 0
987.03 0
987.10 0
987.18 0
987.25 0
987.32 0
987.39 0
987.46 0
987.54 0
987.61 0
987.68 0
987.75 0
987.82 0
987.90 0
987.97 0
988.04 0
988.11 0
988.18 0
988.26 0
988.33 0
988.40 0
988.47 0
988.54 0
988.62 0
988.69 0
988.76 0
988.83 0
988.90 0
988.98 0
989.05 0
989.12 0
989.19 0
989.26 0
989.34 0
989.41 0
989.48 0
989.55 0
989.62 0
989.70 0
989.77 0
989.84 0
989.91 0
989.98 0
990.06 0
990.13 0
990.20 0
990.27 0
990.34 0
990.42 0
990.49 0
990.56 0
990.63 0
990.71 0
990.78 0
990.85 0
990.92 0
990.99 0
991.07 0
991.14 0
991.21 0
991.28 0
991.35 0
991.43 0
991.50 0
991.57 0
991.64 0
991.71 0
991.79 0
991.86 0
991.93 0
992.00 0
992.07 0
992.15 0
992.22 0
992.29 0
992.36 0
992.44 0
992.51 0
992.58 0
992.65 1
992.72 1
992.80 1
992.87 1
992.94 2
993.01 2
993.08 2
993.16 3
993.23 3
993.30 3
993.37 3
993.45 3
993.52 3
993.59 3
993.66 2
993.73 2
993.81 2
993.88 2
993.95 2
994.02 3
994.10 3
994.17 3
994.24 3
994.31 3
994.38 3
994.46 3
994.53 3
994.60 2
994.67 2
994.74 2
994.82 1
994.89 1
994.96 1
995.03 1
995.11 1
995.18 1
995.25 1
995.32 1
995.39 1
995.47 0
995.54 0
995.61 0
995.68 0
995.76 0
995.83 0
995.90 0
995.97 0
996.05 0
996.12 0
996.19 0
996.26 0
996.33 0
996.41 0
996.48 0
996.55 0
996.62 0
996.70 0
996.77 0
996.84 0
996.91 0
996.98 0
997.06 0
997.13 0
997.20 0
997.27 0
997.35 0
997.42 0
997.49 0
997.56 0
997.64 0
997.71 0
997.78 0
997.85 0
997.92 0
998.00 0
998.07 0
998.14 0
998.21 0
998.29 0
998.36 0
998.43 0
998.50 0
998.58 0
998.65 0
998.72 0
998.79 0
998.87 0
998.94 0
999.01 0
999.08 0
999.15 0
999.23 0
999.30 0
999.37 0
999.44 0
999.52 0
999.59 0
999.66 0
999.73 0
999.81 0
999.88 0
999.95 0
1000.02 0
1000.10 0
1000.17 0
1000.24 0
1000.31 0
1000.39 0
1000.46 0
1000.53 0
1000.60 0
1000.68 0
1000.75 0
1000.82 0
1000.89 0
1000.97 0
1001.04 0
1001.11 0
1001.18 0
1001.25 0
1001.33 0
1001.40 0
1001.47 0
1001.54 0
1001.62 0
1001.69 0
1001.76 0
1001.83 0
1001.91 0
1001.98 0
1002.05 0
1002.12 0
1002.20 0
1002.27 0
1002.34 0
1002.41 0
1002.49 0
1002.56 0
1002.63 0
1002.70 0
1002.78 0
1002.85 0
1002.92 0
1002.99 0
1003.07 0
1003.14 0
1003.21 0
1003.28 0
1003.36 0
1003.43 0
1003.50 0
1003.57 0
1003.65 0
1003.72 0
1003.79 0
1003.86 0
1003.94 0
1004.01 0
1004.08 0
1004.15 0
1004.23 0
1004.30 0
1004.37 0
1004.45 0
1004.52 0
1004.59 0
1004.66 0
1004.74 0
1004.81 0
1004.88 0
1004.95 0
1005.03 0
1005.10 0
1005.17 0
1005.24 0
1005.32 0
1005.39 0
1005.46 0
1005.53 0
1005.61 0
1005.68 0
1005.75 0
1005.82 0
1005.90 0
1005.97 0
1006.04 0
1006.11 0
1006.19 1
1006.26 1
1006.33 1
1006.41 1
1006.48 0
1006.55 0
1006.62 0
1006.70 0
1006.77 0
1006.84 0
1006.91 0
1006.99 0
1007.06 0
1007.13 0
1007.20 0
1007.28 0
1007.35 0
1007.42 0
1007.50 0
1007.57 0
1007.64 0
1007.71 0
1007.79 0
1007.86 0
1007.93 0
1008.00 0
1008.08 0
1008.15 0
1008.22 0
1008.29 0
1008.37 0
1008.44 0
1008.51 0
1008.59 0
1008.66 0
1008.73 0
1008.80 0
1008.88 0
1008.95 0
1009.02 0
1009.09 0
1009.17 0
1009.24 0
1009.31 0
1009.39 0
1009.46 0
1009.53 0
1009.60 0
1009.68 0
1009.75 0
1009.82 0
1009.90 0
1009.97 0
1010.04 0
1010.11 0
1010.19 0
1010.26 0
1010.33 0
1010.40 0
1010.48 0
1010.55 0
1010.62 0
1010.70 0
1010.77 0
1010.84 0
1010.91 0
1010.99 0
1011.06 0
1011.13 0
1011.21 0
1011.28 0
1011.35 0
1011.42 0
1011.50 0
1011.57 0
1011.64 0
1011.71 0
1011.79 0
1011.86 0
1011.93 0
1012.01 0
1012.08 0
1012.15 0
1012.22 0
1012.30 0
1012.37 0
1012.44 0
1012.52 0
1012.59 0
1012.66 0
1012.73 0
1012.81 0
1012.88 0
1012.95 0
1013.03 0
1013.10 0
1013.17 0
1013.24 0
1013.32 0
1013.39 0
1013.46 0
1013.54 0
1013.61 0
1013.68 0
1013.76 0
1013.83 0
1013.90 0
1013.97 0
1014.05 0
1014.12 0
1014.19 0
1014.27 0
1014.34 0
1014.41 0
1014.48 0
1014.56 0
1014.63 0
1014.70 0
1014.78 0
1014.85 0
1014.92 0
1014.99 0
1015.07 0
1015.14 0
1015.21 0
1015.29 0
1015.36 0
1015.43 0
1015.51 0
1015.58 0
1015.65 0
1015.72 0
1015.80 0
1015.87 0
1015.94 0
1016.02 0
1016.09 0
1016.16 0
1016.24 0
1016.31 0
1016.38 0
1016.45 0
1016.53 0
1016.60 0
1016.67 0
1016.75 0
1016.82 0
1016.89 0
1016.97 0
1017.04 0
1017.11 0
1017.18 0
1017.26 0
1017.33 0
1017.40 0
1017.48 0
1017.55 0
1017.62 0
1017.70 0
1017.77 0
1017.84 0
1017.91 0
1017.99 0
1018.06 0
1018.13 0
1018.21 0
1018.28 0
1018.35 0
1018.43 0
1018.50 0
1018.57 0
1018.65 0
1018.72 0
1018.79 0
1018.86 0
1018.94 0
1019.01 0
1019.08 0
1019.16 0
1019.23 0
1019.30 0
1019.38 0
1019.45 0
1019.52 0
1019.60 0
1019.67 0
1019.74 0
1019.82 0
1019.89 0
1019.96 0
1020.03 0
1020.11 0
1020.18 0
1020.25 0
1020.33 0
1020.40 0
1020.47 0
1020.55 0
1020.62 0
1020.69 0
1020.77 0
1020.84 0
1020.91 0
1020.99 0
1021.06 0
1021.13 0
1021.20 0
1021.28 0
1021.35 0
1021.42 0
1021.50 0
1021.57 0
1021.64 0
1021.72 0
1021.79 0
1021.86 0
1021.94 0
1022.01 0
1022.08 0
1022.16 0
1022.23 0
1022.30 0
1022.38 0
1022.45 0
1022.52 0
1022.60 0
1022.67 0
1022.74 0
1022.82 0
1022.89 1
1022.96 1
1023.03 1
1023.11 1
1023.18 1
1023.25 2
1023.33 2
1023.40 2
1023.47 3
1023.55 3
1023.62 3
1023.69 3
1023.77 4
1023.84 4
1023.91 5
1023.99 6
1024.06 7
1024.13 7
1024.21 8
1024.28 8
1024.35 8
1024.43 7
1024.50 7
1024.57 7
1024.65 6
1024.72 5
1024.79 5
1024.87 4
1024.94 3
1025.01 3
1025.09 2
1025.16 1
1025.23 1
1025.31 1
1025.38 0
1025.45 0
1025.53 0
1025.60 0
1025.67 0
1025.75 0
1025.82 0
1025.89 0
1025.97 0
1026.04 0
1026.11 0
1026.19 0
1026.26 0
1026.33 0
1026.41 0
1026.48 0
1026.55 0
1026.63 1
1026.70 1
1026.77 1
1026.85 1
1026.92 1
1026.99 1
1027.07 0
1027.14 0
1027.21 0
1027.29 0
1027.36 0
1027.43 0
1027.51 0
1027.58 0
1027.65 0
1027.73 0
1027.80 0
1027.87 0
1027.95 0
1028.02 0
1028.09 0
1028.17 0
1028.24 0
1028.31 0
1028.39 0
1028.46 0
1028.53 0
1028.61 0
1028.68 0
1028.76 0
1028.83 0
1028.90 0
1028.98 0
1029.05 0
1029.12 0
1029.20 0
1029.27 0
1029.34 0
1029.42 0
1029.49 0
1029.56 0
1029.64 0
1029.71 0
1029.78 0
1029.86 0
1029.93 0
1030.00 0
1030.08 0
1030.15 0
1030.22 0
1030.30 0
1030.37 0
1030.45 0
1030.52 0
1030.59 0
1030.67 0
1030.74 0
1030.81 0
1030.89 0
1030.96 0
1031.03 0
1031.11 0
1031.18 0
1031.25 0
1031.33 0
1031.40 0
1031.47 1
1031.55 1
1031.62 1
1031.69 1
1031.77 1
1031.84 1
1031.92 1
1031.99 2
1032.06 2
1032.14 2
1032.21 2
1032.28 2
1032.36 2
1032.43 1
1032.50 1
1032.58 1
1032.65 1
1032.72 1
1032.80 1
1032.87 1
1032.95 1
1033.02 1
1033.09 1
1033.17 1
1033.24 1
1033.31 1
1033.39 1
1033.46 1
1033.53 1
1033.61 1
1033.68 1
1033.76 1
1033.83 1
1033.90 0
1033.98 0
1034.05 0
1034.12 0
1034.20 0
1034.27 0
1034.34 0
1034.42 0
1034.49 0
1034.57 0
1034.64 0
1034.71 0
1034.79 0
1034.86 0
1034.93 0
1035.01 0
1035.08 0
1035.15 0
1035.23 0
1035.30 0
1035.38 0
1035.45 0
1035.52 0
1035.60 0
1035.67 0
1035.74 0
1035.82 0
1035.89 0
1035.96 0
1036.04 0
1036.11 0
1036.19 0
1036.26 0
1036.33 0
1036.41 0
1036.48 0
1036.55 0
1036.63 0
1036.70 0
1036.78 0
1036.85 0
1036.92 0
1037.00 0
1037.07 0
1037.14 0
1037.22 0
1037.29 0
1037.37 0
1037.44 0
1037.51 0
1037.59 0
1037.66 0
1037.73 0
1037.81 0
1037.88 0
1037.96 0
1038.03 0
1038.10 0
1038.18 0
1038.25 0
1038.32 0
1038.40 0
1038.47 0
1038.55 0
1038.62 0
1038.69 0
1038.77 0
1038.84 0
1038.91 0
1038.99 0
1039.06 0
1039.14 0
1039.21 0
1039.28 0
1039.36 0
1039.43 0
1039.51 0
1039.58 0
1039.65 0
1039.73 0
1039.80 0
1039.87 0
1039.95 0
1040.02 0
1040.10 0
1040.17 0
1040.24 0
1040.32 0
1040.39 0
1040.47 1
1040.54 0
1040.61 0
1040.69 0
1040.76 0
1040.83 0
1040.91 0
1040.98 0
1041.06 0
1041.13 0
1041.20 0
1041.28 0
1041.35 0
1041.43 0
1041.50 0
1041.57 0
1041.65 0
1041.72 0
1041.80 0
1041.87 0
1041.94 0
1042.02 0
1042.09 0
1042.16 0
1042.24 0
1042.31 1
1042.39 1
1042.46 1
1042.53 1
1042.61 1
1042.68 1
1042.76 1
1042.83 1
1042.90 0
1042.98 0
1043.05 0
1043.13 0
1043.20 0
1043.27 0
1043.35 0
1043.42 0
1043.50 0
1043.57 0
1043.64 0
1043.72 0
1043.79 0
1043.87 0
1043.94 0
1044.01 0
1044.09 0
1044.16 0
1044.24 0
1044.31 0
1044.38 0
1044.46 0
1044.53 1
1044.61 1
1044.68 1
1044.75 1
1044.83 1
1044.90 1
1044.98 1
1045.05 1
1045.12 1
1045.20 1
1045.27 1
1045.35 1
1045.42 1
1045.49 1
1045.57 0
1045.64 0
1045.72 0
1045.79 0
1045.86 0
1045.94 0
1046.01 0
1046.09 0
1046.16 0
1046.23 0
1046.31 0
1046.38 0
1046.46 0
1046.53 0
1046.60 0
1046.68 0
1046.75 0
1046.83 0
1046.90 0
1046.97 0
1047.05 1
1047.12 1
1047.20 1
1047.27 1
1047.35 1
1047.42 1
1047.49 1
1047.57 0
1047.64 0
1047.72 0
1047.79 0
1047.86 0
1047.94 0
1048.01 0
1048.09 0
1048.16 0
1048.23 0
1048.31 0
1048.38 0
1048.46 0
1048.53 0
1048.61 0
1048.68 0
1048.75 0
1048.83 0
1048.90 0
1048.98 0
1049.05 0
1049.12 0
1049.20 0
1049.27 0
1049.35 0
1049.42 0
1049.50 0
1049.57 0
1049.64 0
1049.72 0
1049.79 0
1049.87 0
1049.94 0
1050.01 0
1050.09 0
1050.16 0
1050.24 0
1050.31 0
1050.39 0
1050.46 1
1050.53 0
1050.61 0
1050.68 0
1050.76 0
1050.83 0
1050.91 0
1050.98 0
1051.05 0
1051.13 0
1051.20 0
1051.28 0
1051.35 0
1051.42 0
1051.50 0
1051.57 0
1051.65 0
1051.72 0
1051.80 0
1051.87 0
1051.94 0
1052.02 0
1052.09 1
1052.17 1
1052.24 0
1052.32 0
1052.39 0
1052.46 0
1052.54 0
1052.61 0
1052.69 0
1052.76 0
1052.84 0
1052.91 1
1052.98 1
1053.06 1
1053.13 0
1053.21 0
1053.28 0
1053.36 0
1053.43 0
1053.50 0
1053.58 0
1053.65 0
1053.73 0
1053.80 0
1053.88 0
1053.95 0
1054.03 0
1054.10 0
1054.17 0
1054.25 0
1054.32 0
1054.40 0
1054.47 0
1054.55 0
1054.62 0
1054.69 0
1054.77 0
1054.84 0
1054.92 0
1054.99 0
1055.07 0
1055.14 0
1055.21 0
1055.29 0
1055.36 0
1055.44 0
1055.51 0
1055.59 0
1055.66 0
1055.74 0
1055.81 0
1055.88 0
1055.96 0
1056.03 0
1056.11 0
1056.18 1
1056.26 1
1056.33 1
1056.41 1
1056.48 1
1056.55 1
1056.63 1
1056.70 0
1056.78 0
1056.85 0
1056.93 0
1057.00 0
1057.08 0
1057.15 0
1057.22 0
1057.30 0
1057.37 0
1057.45 0
1057.52 0
1057.60 0
1057.67 0
1057.75 0
1057.82 0
1057.89 0
1057.97 0
1058.04 1
1058.12 1
1058.19 1
1058.27 1
1058.34 1
1058.42 1
1058.49 1
1058.56 1
1058.64 0
1058.71 0
1058.79 0
1058.86 0
1058.94 0
1059.01 0
1059.09 0
1059.16 0
1059.24 0
1059.31 0
1059.38 0
1059.46 0
1059.53 0
1059.61 0
1059.68 0
1059.76 0
1059.83 0
1059.91 0
1059.98 0
1060.06 0
1060.13 0
1060.20 0
1060.28 0
1060.35 0
1060.43 0
1060.50 0
1060.58 0
1060.65 0
1060.73 0
1060.80 1
1060.88 1
1060.95 1
1061.02 1
1061.10 0
1061.17 0
1061.25 0
1061.32 0
1061.40 0
1061.47 0
1061.55 0
1061.62 0
1061.70 1
1061.77 1
1061.85 1
1061.92 0
1061.99 0
1062.07 0
1062.14 0
1062.22 0
1062.29 0
1062.37 1
1062.44 1
1062.52 1
1062.59 1
1062.67 2
1062.74 2
1062.82 2
1062.89 2
1062.96 2
1063.04 1
1063.11 1
1063.19 1
1063.26 1
1063.34 1
1063.41 1
1063.49 1
1063.56 1
1063.64 1
1063.71 1
1063.79 1
1063.86 1
1063.94 1
1064.01 1
1064.08 1
1064.16 1
1064.23 1
1064.31 1
1064.38 0
1064.46 0
1064.53 0
1064.61 0
1064.68 0
1064.76 0
1064.83 0
1064.91 0
1064.98 0
1065.06 0
1065.13 1
1065.21 1
1065.28 1
1065.35 1
1065.43 1
1065.50 1
1065.58 1
1065.65 1
1065.73 1
1065.80 1
1065.88 1
1065.95 1
1066.03 1
1066.10 1
1066.18 1
1066.25 1
1066.33 1
1066.40 1
1066.48 1
1066.55 1
1066.63 1
1066.70 1
1066.78 1
1066.85 1
1066.92 1
1067.00 1
1067.07 1
1067.15 1
1067.22 1
1067.30 1
1067.37 1
1067.45 1
1067.52 1
1067.60 1
1067.67 1
1067.75 1
1067.82 1
1067.90 1
1067.97 1
1068.05 1
1068.12 1
1068.20 1
1068.27 1
1068.35 0
1068.42 0
1068.50 0
1068.57 0
1068.65 1
1068.72 1
1068.80 1
1068.87 1
1068.95 2
1069.02 2
1069.09 2
1069.17 2
1069.24 2
1069.32 2
1069.39 2
1069.47 1
1069.54 1
1069.62 1
1069.69 1
1069.77 0
1069.84 0
1069.92 0
1069.99 0
1070.07 0
1070.14 0
1070.22 0
1070.29 0
1070.37 0
1070.44 0
1070.52 0
1070.59 0
1070.67 0
1070.74 0
1070.82 0
1070.89 0
1070.97 0
1071.04 1
1071.12 1
1071.19 1
1071.27 1
1071.34 1
1071.42 1
1071.49 1
1071.57 1
1071.64 1
1071.72 1
1071.79 0
1071.87 0
1071.94 0
1072.02 0
1072.09 0
1072.17 0
1072.24 0
1072.32 0
1072.39 0
1072.47 0
1072.54 0
1072.62 0
1072.69 0
1072.77 0
1072.84 0
1072.92 0
1072.99 0
1073.07 0
1073.14 0
1073.22 0
1073.29 0
1073.37 0
1073.44 0
1073.52 0
1073.59 0
1073.67 0
1073.74 0
1073.82 0
1073.89 0
1073.97 0
1074.04 0
1074.12 0
1074.19 0
1074.27 0
1074.34 0
1074.42 0
1074.49 0
1074.57 0
1074.64 0
1074.72 0
1074.79 0
1074.87 0
1074.94 0
1075.02 0
1075.09 0
1075.17 0
1075.24 0
1075.32 0
1075.39 0
1075.47 0
1075.54 0
1075.62 0
1075.69 0
1075.77 0
1075.84 0
1075.92 0
1075.99 0
1076.07 0
1076.14 0
1076.22 0
1076.29 0
1076.37 0
1076.44 0
1076.52 0
1076.59 0
1076.67 1
1076.74 1
1076.82 0
1076.90 0
1076.97 0
1077.05 0
1077.12 0
1077.20 0
1077.27 0
1077.35 0
1077.42 0
1077.50 0
1077.57 0
1077.65 1
1077.72 1
1077.80 1
1077.87 1
1077.95 1
1078.02 1
1078.10 1
1078.17 1
1078.25 1
1078.32 1
1078.40 0
1078.47 0
1078.55 0
1078.62 0
1078.70 0
1078.77 1
1078.85 1
1078.92 1
1079.00 1
1079.08 1
1079.15 1
1079.23 0
1079.30 0
1079.38 0
1079.45 0
1079.53 0
1079.60 0
1079.68 0
1079.75 0
1079.83 1
1079.90 1
1079.98 1
1080.05 1
1080.13 1
1080.20 1
1080.28 1
1080.35 1
1080.43 1
1080.51 1
1080.58 1
1080.66 1
1080.73 1
1080.81 1
1080.88 1
1080.96 2
1081.03 2
1081.11 2
1081.18 2
1081.26 3
1081.33 3
1081.41 2
1081.48 2
1081.56 2
1081.63 2
1081.71 1
1081.78 1
1081.86 1
1081.94 1
1082.01 0
1082.09 0
1082.16 0
1082.24 0
1082.31 1
1082.39 1
1082.46 1
1082.54 1
1082.61 1
1082.69 2
1082.76 2
1082.84 2
1082.91 2
1082.99 2
1083.07 2
1083.14 3
1083.22 3
1083.29 3
1083.37 3
1083.44 3
1083.52 3
1083.59 3
1083.67 3
1083.74 3
1083.82 3
1083.89 2
1083.97 2
1084.05 2
1084.12 2
1084.20 2
1084.27 1
1084.35 1
1084.42 1
1084.50 1
1084.57 1
1084.65 1
1084.72 0
1084.80 0
1084.87 0
1084.95 0
1085.03 0
1085.10 0
1085.18 1
1085.25 1
1085.33 1
1085.40 1
1085.48 1
1085.55 1
1085.63 1
1085.70 1
1085.78 1
1085.86 1
1085.93 1
1086.01 1
1086.08 1
1086.16 1
1086.23 1
1086.31 1
1086.38 1
1086.46 1
1086.53 1
1086.61 1
1086.69 1
1086.76 1
1086.84 0
1086.91 0
1086.99 0
1087.06 0
1087.14 0
1087.21 0
1087.29 1
1087.37 1
1087.44 1
1087.52 1
1087.59 1
1087.67 1
1087.74 1
1087.82 0
1087.89 0
1087.97 0
1088.04 0
1088.12 0
1088.20 0
1088.27 0
1088.35 0
1088.42 0
1088.50 0
1088.57 0
1088.65 0
1088.72 0
1088.80 0
1088.88 0
1088.95 0
1089.03 0
1089.10 0
1089.18 0
1089.25 0
1089.33 0
1089.40 0
1089.48 0
1089.56 0
1089.63 0
1089.71 1
1089.78 1
1089.86 1
1089.93 2
1090.01 2
1090.09 2
1090.16 1
1090.24 1
1090.31 1
1090.39 1
1090.46 0
1090.54 0
1090.61 0
1090.69 0
1090.77 0
1090.84 0
1090.92 0
1090.99 0
1091.07 0
1091.14 0
1091.22 0
1091.29 0
1091.37 0
1091.45 0
1091.52 0
1091.60 0
1091.67 0
1091.75 0
1091.82 1
1091.90 1
1091.98 1
1092.05 1
1092.13 1
1092.20 2
1092.28 2
1092.35 2
1092.43 2
1092.51 2
1092.58 2
1092.66 2
1092.73 1
1092.81 2
1092.88 2
1092.96 2
1093.04 2
1093.11 3
1093.19 3
1093.26 3
1093.34 4
1093.41 4
1093.49 4
1093.57 4
1093.64 3
1093.72 3
1093.79 3
1093.87 2
1093.94 1
1094.02 1
1094.10 1
1094.17 1
1094.25 1
1094.32 1
1094.40 1
1094.47 1
1094.55 2
1094.63 2
1094.70 2
1094.78 2
1094.85 1
1094.93 1
1095.00 1
1095.08 1
1095.16 1
1095.23 1
1095.31 1
1095.38 2
1095.46 2
1095.54 2
1095.61 3
1095.69 3
1095.76 4
1095.84 4
1095.91 4
1095.99 4
1096.07 4
1096.14 4
1096.22 4
1096.29 4
1096.37 4
1096.44 5
1096.52 5
1096.60 5
1096.67 5
1096.75 5
1096.82 5
1096.90 5
1096.98 5
1097.05 4
1097.13 4
1097.20 3
1097.28 3
1097.35 2
1097.43 2
1097.51 2
1097.58 2
1097.66 2
1097.73 3
1097.81 3
1097.89 3
1097.96 3
1098.04 3
1098.11 3
1098.19 3
1098.27 3
1098.34 3
1098.42 3
1098.49 2
1098.57 2
1098.64 2
1098.72 1
1098.80 1
1098.87 0
1098.95 0
1099.02 0
1099.10 0
1099.18 0
1099.25 1
1099.33 1
1099.40 1
1099.48 1
1099.56 1
1099.63 1
1099.71 1
1099.78 1
1099.86 1
1099.94 1
1100.01 1
1100.09 1
1100.16 1
1100.24 1
1100.31 2
1100.39 2
1100.47 2
1100.54 3
1100.62 3
1100.69 3
1100.77 3
1100.85 3
1100.92 3
1101.00 2
1101.07 2
1101.15 1
1101.23 1
1101.30 1
1101.38 1
1101.45 1
1101.53 1
1101.61 1
1101.68 1
1101.76 1
1101.83 1
1101.91 1
1101.99 1
1102.06 1
1102.14 1
1102.21 1
1102.29 1
1102.37 1
1102.44 1
1102.52 1
1102.59 1
1102.67 1
1102.75 1
1102.82 0
1102.90 0
1102.97 0
1103.05 0
1103.13 1
1103.20 1
1103.28 1
1103.36 1
1103.43 1
1103.51 1
1103.58 1
1103.66 1
1103.74 0
1103.81 0
1103.89 1
1103.96 1
1104.04 1
1104.12 1
1104.19 1
1104.27 1
1104.34 1
1104.42 1
1104.50 1
1104.57 1
1104.65 2
1104.72 2
1104.80 2
1104.88 2
1104.95 2
1105.03 2
1105.11 2
1105.18 2
1105.26 3
1105.33 3
1105.41 3
1105.49 3
1105.56 3
1105.64 3
1105.71 3
1105.79 4
1105.87 4
1105.94 4
1106.02 5
1106.10 5
1106.17 5
1106.25 5
1106.32 4
1106.40 3
1106.48 3
1106.55 2
1106.63 2
1106.70 2
1106.78 2
1106.86 2
1106.93 2
1107.01 3
1107.09 3
1107.16 3
1107.24 3
1107.31 3
1107.39 3
1107.47 3
1107.54 3
1107.62 4
1107.69 4
1107.77 5
1107.85 5
1107.92 6
1108.00 6
1108.08 6
1108.15 6
1108.23 6
1108.30 5
1108.38 5
1108.46 4
1108.53 3
1108.61 3
1108.69 2
1108.76 2
1108.84 2
1108.91 3
1108.99 3
1109.07 4
1109.14 4
1109.22 5
1109.30 5
1109.37 6
1109.45 6
1109.52 6
1109.60 6
1109.68 6
1109.75 6
1109.83 6
1109.91 6
1109.98 6
1110.06 6
1110.13 6
1110.21 6
1110.29 6
1110.36 6
1110.44 6
1110.52 6
1110.59 6
1110.67 6
1110.75 6
1110.82 6
1110.90 6
1110.97 5
1111.05 5
1111.13 4
1111.20 3
1111.28 3
1111.36 2
1111.43 2
1111.51 2
1111.58 2
1111.66 2
1111.74 2
1111.81 2
1111.89 2
1111.97 3
1112.04 3
1112.12 3
1112.20 3
1112.27 4
1112.35 4
1112.42 3
1112.50 3
1112.58 3
1112.65 2
1112.73 2
1112.81 2
1112.88 2
1112.96 1
1113.04 1
1113.11 1
1113.19 2
1113.27 2
1113.34 2
1113.42 2
1113.49 3
1113.57 4
1113.65 4
1113.72 5
1113.80 5
1113.88 4
1113.95 4
1114.03 4
1114.11 3
1114.18 3
1114.26 3
1114.33 3
1114.41 3
1114.49 3
1114.56 3
1114.64 3
1114.72 3
1114.79 3
1114.87 3
1114.95 3
1115.02 3
1115.10 3
1115.18 2
1115.25 2
1115.33 2
1115.41 2
1115.48 2
1115.56 2
1115.63 2
1115.71 2
1115.79 2
1115.86 2
1115.94 2
1116.02 2
1116.09 2
1116.17 2
1116.25 3
1116.32 3
1116.40 3
1116.48 3
1116.55 3
1116.63 3
1116.71 2
1116.78 2
1116.86 2
1116.94 1
1117.01 1
1117.09 1
1117.16 1
1117.24 1
1117.32 1
1117.39 1
1117.47 2
1117.55 2
1117.62 3
1117.70 3
1117.78 3
1117.85 3
1117.93 2
1118.01 2
1118.08 2
1118.16 2
1118.24 2
1118.31 2
1118.39 3
1118.47 3
1118.54 3
1118.62 3
1118.70 2
1118.77 2
1118.85 2
1118.93 2
1119.00 2
1119.08 2
1119.16 2
1119.23 2
1119.31 2
1119.39 2
1119.46 2
1119.54 2
1119.62 2
1119.69 2
1119.77 2
1119.85 2
1119.92 3
1120.00 3
1120.08 4
1120.15 4
1120.23 4
1120.30 5
1120.38 5
1120.46 6
1120.53 6
1120.61 6
1120.69 6
1120.76 6
1120.84 5
1120.92 5
1120.99 4
1121.07 3
1121.15 3
1121.22 3
1121.30 3
1121.38 3
1121.45 3
1121.53 3
1121.61 3
1121.68 3
1121.76 3
1121.84 3
1121.92 3
1121.99 3
1122.07 3
1122.15 3
1122.22 3
1122.30 3
1122.38 2
1122.45 2
1122.53 2
1122.61 1
1122.68 1
1122.76 1
1122.84 2
1122.91 2
1122.99 2
1123.07 2
1123.14 3
1123.22 3
1123.30 3
1123.37 3
1123.45 4
1123.53 4
1123.60 5
1123.68 5
1123.76 5
1123.83 5
1123.91 5
1123.99 4
1124.06 4
1124.14 3
1124.22 3
1124.29 3
1124.37 2
1124.45 2
1124.52 2
1124.60 2
1124.68 2
1124.75 2
1124.83 3
1124.91 3
1124.99 4
1125.06 4
1125.14 5
1125.22 5
1125.29 5
1125.37 6
1125.45 6
1125.52 6
1125.60 5
1125.68 5
1125.75 4
1125.83 4
1125.91 3
1125.98 3
1126.06 2
1126.14 1
1126.21 1
1126.29 0
1126.37 0
1126.44 0
1126.52 0
1126.60 0
1126.68 0
1126.75 0
1126.83 0
1126.91 1
1126.98 1
1127.06 1
1127.14 1
1127.21 1
1127.29 2
1127.37 2
1127.44 2
1127.52 2
1127.60 2
1127.67 2
1127.75 2
1127.83 2
1127.91 2
1127.98 3
1128.06 3
1128.14 3
1128.21 4
1128.29 4
1128.37 4
1128.44 4
1128.52 4
1128.60 3
1128.67 3
1128.75 3
1128.83 3
1128.91 4
1128.98 4
1129.06 4
1129.14 5
1129.21 5
1129.29 6
1129.37 6
1129.44 6
1129.52 5
1129.60 4
1129.67 4
1129.75 3
1129.83 2
1129.91 2
1129.98 2
1130.06 2
1130.14 1
1130.21 1
1130.29 1
1130.37 1
1130.44 0
1130.52 0
1130.60 0
1130.68 0
1130.75 1
1130.83 1
1130.91 2
1130.98 2
1131.06 3
1131.14 4
1131.21 4
1131.29 5
1131.37 5
1131.45 5
1131.52 4
1131.60 3
1131.68 3
1131.75 2
1131.83 2
1131.91 2
1131.98 2
1132.06 2
1132.14 2
1132.22 2
1132.29 2
1132.37 1
1132.45 1
1132.52 1
1132.60 1
1132.68 1
1132.76 1
1132.83 1
1132.91 1
1132.99 2
1133.06 2
1133.14 2
1133.22 2
1133.29 2
1133.37 2
1133.45 2
1133.53 2
1133.60 2
1133.68 1
1133.76 1
1133.83 1
1133.91 1
1133.99 1
1134.07 1
1134.14 1
1134.22 2
1134.30 2
1134.37 3
1134.45 3
1134.53 4
1134.61 4
1134.68 4
1134.76 4
1134.84 4
1134.91 4
1134.99 4
1135.07 4
1135.15 4
1135.22 4
1135.30 4
1135.38 4
1135.45 5
1135.53 5
1135.61 6
1135.69 7
1135.76 8
1135.84 9
1135.92 10
1135.99 11
1136.07 11
1136.15 12
1136.23 12
1136.30 12
1136.38 11
1136.46 10
1136.53 9
1136.61 8
1136.69 7
1136.77 6
1136.84 5
1136.92 5
1137.00 5
1137.08 5
1137.15 6
1137.23 6
1137.31 6
1137.38 6
1137.46 5
1137.54 5
1137.62 5
1137.69 4
1137.77 4
1137.85 4
1137.92 5
1138.00 5
1138.08 6
1138.16 6
1138.23 7
1138.31 8
1138.39 8
1138.47 9
1138.54 9
1138.62 9
1138.70 9
1138.77 8
1138.85 8
1138.93 7
1139.01 6
1139.08 5
1139.16 4
1139.24 4
1139.32 4
1139.39 4
1139.47 4
1139.55 4
1139.62 4
1139.70 4
1139.78 4
1139.86 4
1139.93 3
1140.01 3
1140.09 3
1140.17 3
1140.24 3
1140.32 3
1140.40 3
1140.48 3
1140.55 3
1140.63 3
1140.71 2
1140.78 2
1140.86 1
1140.94 1
1141.02 1
1141.09 1
1141.17 1
1141.25 1
1141.33 1
1141.40 1
1141.48 1
1141.56 2
1141.64 2
1141.71 2
1141.79 2
1141.87 2
1141.94 2
1142.02 2
1142.10 2
1142.18 1
1142.25 1
1142.33 0
1142.41 0
1142.49 0
1142.56 0
1142.64 0
1142.72 0
1142.80 0
1142.87 0
1142.95 0
1143.03 0
1143.11 1
1143.18 1
1143.26 1
1143.34 1
1143.42 1
1143.49 1
1143.57 1
1143.65 1
1143.73 1
1143.80 0
1143.88 1
1143.96 1
1144.04 1
1144.11 1
1144.19 2
1144.27 2
1144.34 2
1144.42 3
1144.50 3
1144.58 3
1144.65 3
1144.73 3
1144.81 3
1144.89 3
1144.96 3
1145.04 3
1145.12 4
1145.20 4
1145.27 4
1145.35 4
1145.43 5
1145.51 5
1145.58 5
1145.66 5
1145.74 5
1145.82 5
1145.89 5
1145.97 5
1146.05 5
1146.13 5
1146.20 5
1146.28 5
1146.36 5
1146.44 4
1146.51 4
1146.59 4
1146.67 4
1146.75 4
1146.83 4
1146.90 4
1146.98 4
1147.06 4
1147.14 5
1147.21 5
1147.29 5
1147.37 5
1147.45 4
1147.52 4
1147.60 4
1147.68 4
1147.76 4
1147.83 4
1147.91 4
1147.99 4
1148.07 4
1148.14 4
1148.22 4
1148.30 5
1148.38 5
1148.45 5
1148.53 6
1148.61 6
1148.69 6
1148.76 6
1148.84 6
1148.92 6
1149.00 6
1149.07 6
1149.15 6
1149.23 6
1149.31 6
1149.39 6
1149.46 7
1149.54 7
1149.62 8
1149.70 8
1149.77 9
1149.85 9
1149.93 10
1150.01 10
1150.08 10
1150.16 10
1150.24 10
1150.32 10
1150.39 10
1150.47 11
1150.55 11
1150.63 12
1150.71 12
1150.78 13
1150.86 13
1150.94 14
1151.02 14
1151.09 15
1151.17 15
1151.25 15
1151.33 14
1151.40 15
1151.48 15
1151.56 15
1151.64 16
1151.72 17
1151.79 18
1151.87 19
1151.95 21
1152.03 21
1152.10 22
1152.18 23
1152.26 23
1152.34 23
1152.42 23
1152.49 23
1152.57 23
1152.65 23
1152.73 24
1152.80 24
1152.88 24
1152.96 23
1153.04 23
1153.11 23
1153.19 23
1153.27 23
1153.35 24
1153.43 25
1153.50 26
1153.58 28
1153.66 29
1153.74 29
1153.81 29
1153.89 29
1153.97 29
1154.05 29
1154.13 29
1154.20 29
1154.28 29
1154.36 29
1154.44 28
1154.51 27
1154.59 26
1154.67 24
1154.75 22
1154.83 20
1154.90 18
1154.98 17
1155.06 16
1155.14 15
1155.22 14
1155.29 13
1155.37 12
1155.45 11
1155.53 11
1155.60 10
1155.68 11
1155.76 11
1155.84 11
1155.92 12
1155.99 12
1156.07 12
1156.15 11
1156.23 10
1156.31 8
1156.38 7
1156.46 5
1156.54 4
1156.62 3
1156.69 3
1156.77 3
1156.85 3
1156.93 4
1157.01 4
1157.08 4
1157.16 4
1157.24 4
1157.32 4
1157.40 4
1157.47 4
1157.55 4
1157.63 4
1157.71 5
1157.78 5
1157.86 5
1157.94 5
1158.02 5
1158.10 5
1158.17 5
1158.25 5
1158.33 4
1158.41 4
1158.49 3
1158.56 2
1158.64 1
1158.72 1
1158.80 0
1158.88 0
1158.95 0
1159.03 0
1159.11 0
1159.19 0
1159.27 0
1159.34 0
1159.42 0
1159.50 1
1159.58 2
1159.66 3
1159.73 4
1159.81 5
1159.89 6
1159.97 6
1160.05 6
1160.12 6
1160.20 5
1160.28 5
1160.36 5
1160.44 5
1160.51 5
1160.59 5
1160.67 4
1160.75 4
1160.83 3
1160.90 2
1160.98 2
1161.06 1
1161.14 1
1161.22 1
1161.29 1
1161.37 1
1161.45 1
1161.53 2
1161.61 3
1161.68 3
1161.76 4
1161.84 4
1161.92 5
1162.00 4
1162.07 4
1162.15 3
1162.23 1
1162.31 0
1162.39 0
1162.46 0
1162.54 0
1162.62 0
1162.70 0
1162.78 0
1162.85 0
1162.93 0
1163.01 2
1163.09 3
1163.17 4
1163.25 5
1163.32 6
1163.40 7
1163.48 7
1163.56 7
1163.64 6
1163.71 5
1163.79 4
1163.87 4
1163.95 3
1164.03 3
1164.10 3
1164.18 3
1164.26 3
1164.34 3
1164.42 3
1164.50 4
1164.57 4
1164.65 4
1164.73 5
1164.81 5
1164.89 6
1164.96 6
1165.04 6
1165.12 6
1165.20 6
1165.28 6
1165.36 6
1165.43 5
1165.51 5
1165.59 5
1165.67 4
1165.75 4
1165.82 4
1165.90 3
1165.98 3
1166.06 3
1166.14 3
1166.22 3
1166.29 3
1166.37 3
1166.45 3
1166.53 3
1166.61 3
1166.68 3
1166.76 3
1166.84 3
1166.92 3
1167.00 3
1167.08 3
1167.15 3
1167.23 4
1167.31 4
1167.39 4
1167.47 4
1167.54 4
1167.62 3
1167.70 3
1167.78 3
1167.86 3
1167.94 3
1168.01 3
1168.09 3
1168.17 3
1168.25 2
1168.33 2
1168.41 2
1168.48 1
1168.56 2
1168.64 2
1168.72 2
1168.80 2
1168.88 2
1168.95 2
1169.03 1
1169.11 1
1169.19 0
1169.27 0
1169.35 0
1169.42 0
1169.50 0
1169.58 0
1169.66 0
1169.74 0
1169.81 0
1169.89 0
1169.97 0
1170.05 0
1170.13 0
1170.21 0
1170.28 1
1170.36 1
1170.44 2
1170.52 2
1170.60 2
1170.68 2
1170.75 2
1170.83 2
1170.91 1
1170.99 1
1171.07 1
1171.15 1
1171.23 1
1171.30 1
1171.38 2
1171.46 2
1171.54 3
1171.62 3
1171.70 3
1171.77 3
1171.85 2
1171.93 2
1172.01 2
1172.09 3
1172.17 3
1172.24 3
1172.32 4
1172.40 4
1172.48 4
1172.56 4
1172.64 4
1172.71 4
1172.79 3
1172.87 2
1172.95 2
1173.03 1
1173.11 1
1173.19 0
1173.26 0
1173.34 0
1173.42 0
1173.50 0
1173.58 0
1173.66 0
1173.73 0
1173.81 0
1173.89 1
1173.97 1
1174.05 1
1174.13 1
1174.20 1
1174.28 1
1174.36 1
1174.44 0
1174.52 0
1174.60 1
1174.68 1
1174.75 2
1174.83 3
1174.91 4
1174.99 5
1175.07 6
1175.15 6
1175.23 5
1175.30 5
1175.38 3
1175.46 2
1175.54 1
1175.62 0
1175.70 0
1175.77 0
1175.85 0
1175.93 1
1176.01 2
1176.09 3
1176.17 4
1176.25 5
1176.32 5
1176.40 4
1176.48 4
1176.56 3
1176.64 2
1176.72 1
1176.80 1
1176.87 0
1176.95 0
1177.03 0
1177.11 0
1177.19 0
1177.27 0
1177.35 1
1177.42 1
1177.50 2
1177.58 3
1177.66 3
1177.74 3
1177.82 3
1177.90 4
1177.97 4
1178.05 3
1178.13 3
1178.21 3
1178.29 2
1178.37 2
1178.45 1
1178.52 1
1178.60 0
1178.68 0
1178.76 1
1178.84 1
1178.92 2
1179.00 2
1179.07 2
1179.15 2
1179.23 2
1179.31 2
1179.39 2
1179.47 2
1179.55 1
1179.63 1
1179.70 2
1179.78 2
1179.86 2
1179.94 1
1180.02 1
1180.10 0
1180.18 0
1180.25 0
1180.33 0
1180.41 0
1180.49 0
1180.57 0
1180.65 1
1180.73 1
1180.81 1
1180.88 1
1180.96 1
1181.04 1
1181.12 1
1181.20 1
1181.28 1
1181.36 0
1181.43 0
1181.51 0
1181.59 0
1181.67 0
1181.75 1
1181.83 2
1181.91 3
1181.99 4
1182.06 5
1182.14 4
1182.22 4
1182.30 3
1182.38 2
1182.46 1
1182.54 1
1182.62 2
1182.69 2
1182.77 3
1182.85 5
1182.93 5
1183.01 6
1183.09 7
1183.17 7
1183.25 8
1183.32 8
1183.40 9
1183.48 10
1183.56 11
1183.64 11
1183.72 11
1183.80 11
1183.88 11
1183.95 10
1184.03 9
1184.11 8
1184.19 6
1184.27 5
1184.35 4
1184.43 3
1184.51 3
1184.59 3
1184.66 5
1184.74 8
1184.82 11
1184.90 15
1184.98 19
1185.06 23
1185.14 27
1185.22 29
1185.29 31
1185.37 33
1185.45 35
1185.53 36
1185.61 39
1185.69 41
1185.77 44
1185.85 48
1185.93 51
1186.00 55
1186.08 58
1186.16 62
1186.24 65
1186.32 68
1186.40 70
1186.48 70
1186.56 68
1186.64 65
1186.71 61
1186.79 56
1186.87 51
1186.95 47
1187.03 45
1187.11 44
1187.19 45
1187.27 47
1187.35 50
1187.42 53
1187.50 54
1187.58 54
1187.66 53
1187.74 50
1187.82 46
1187.90 41
1187.98 37
1188.06 34
1188.13 31
1188.21 29
1188.29 27
1188.37 26
1188.45 26
1188.53 25
1188.61 24
1188.69 23
1188.77 22
1188.85 20
1188.92 18
1189.00 16
1189.08 14
1189.16 12
1189.24 10
1189.32 9
1189.40 9
1189.48 9
1189.56 10
1189.63 10
1189.71 11
1189.79 12
1189.87 12
1189.95 12
1190.03 12
1190.11 11
1190.19 11
1190.27 10
1190.35 10
1190.42 10
1190.50 11
1190.58 11
1190.66 12
1190.74 13
1190.82 14
1190.90 15
1190.98 15
1191.06 16
1191.14 15
1191.21 15
1191.29 13
1191.37 12
1191.45 11
1191.53 9
1191.61 8
1191.69 7
1191.77 6
1191.85 6
1191.93 6
1192.01 6
1192.08 6
1192.16 6
1192.24 6
1192.32 5
1192.40 5
1192.48 5
1192.56 5
1192.64 4
1192.72 4
1192.80 4
1192.88 3
1192.95 2
1193.03 1
1193.11 1
1193.19 0
1193.27 0
1193.35 0
1193.43 0
1193.51 0
1193.59 0
1193.67 1
1193.75 2
1193.82 2
1193.90 3
1193.98 4
1194.06 4
1194.14 4
1194.22 3
1194.30 2
1194.38 2
1194.46 1
1194.54 0
1194.62 0
1194.69 0
1194.77 0
1194.85 0
1194.93 1
1195.01 1
1195.09 1
1195.17 1
1195.25 1
1195.33 1
1195.41 1
1195.49 1
1195.57 1
1195.64 2
1195.72 2
1195.80 3
1195.88 5
1195.96 6
1196.04 6
1196.12 7
1196.20 7
1196.28 6
1196.36 5
1196.44 4
1196.52 4
1196.60 3
1196.67 2
1196.75 2
1196.83 1
1196.91 1
1196.99 1
1197.07 2
1197.15 2
1197.23 3
1197.31 4
1197.39 5
1197.47 5
1197.55 6
1197.63 6
1197.70 6
1197.78 6
1197.86 6
1197.94 6
1198.02 5
1198.10 4
1198.18 3
1198.26 2
1198.34 1
1198.42 0
1198.50 0
1198.58 0
1198.66 0
1198.73 0
1198.81 0
1198.89 0
1198.97 0
1199.05 0
1199.13 0
1199.21 0
1199.29 0
1199.37 1
1199.45 2
1199.53 3
1199.61 4
1199.69 5
1199.77 6
1199.85 7
1199.92 8
1200.00 9
1200.08 10
1200.16 11
1200.24 11
1200.32 11
1200.40 10
1200.48 9
1200.56 7
1200.64 6
1200.72 4
1200.80 3
1200.88 3
1200.96 3
1201.04 3
1201.11 3
1201.19 3
1201.27 3
1201.35 3
1201.43 2
1201.51 2
1201.59 2
1201.67 2
1201.75 2
1201.83 2
1201.91 3
1201.99 4
1202.07 5
1202.15 5
1202.23 5
1202.31 4
1202.38 3
1202.46 2
1202.54 2
1202.62 2
1202.70 3
1202.78 5
1202.86 7
1202.94 9
1203.02 10
1203.10 11
1203.18 10
1203.26 10
1203.34 9
1203.42 9
1203.50 9
1203.58 9
1203.66 9
1203.73 9
1203.81 8
1203.89 7
1203.97 6
1204.05 5
1204.13 4
1204.21 4
1204.29 4
1204.37 4
1204.45 5
1204.53 5
1204.61 4
1204.69 3
1204.77 2
1204.85 1
1204.93 1
1205.01 1
1205.09 1
1205.17 2
1205.24 3
1205.32 4
1205.40 5
1205.48 5
1205.56 6
1205.64 7
1205.72 7
1205.80 7
1205.88 8
1205.96 8
1206.04 9
1206.12 10
1206.20 11
1206.28 13
1206.36 14
1206.44 15
1206.52 16
1206.60 16
1206.68 15
1206.76 14
1206.84 12
1206.91 9
1206.99 7
1207.07 5
1207.15 4
1207.23 3
1207.31 2
1207.39 2
1207.47 2
1207.55 2
1207.63 2
1207.71 2
1207.79 2
1207.87 2
1207.95 2
1208.03 2
1208.11 1
1208.19 1
1208.27 1
1208.35 1
1208.43 1
1208.51 1
1208.59 2
1208.67 2
1208.75 2
1208.82 2
1208.90 1
1208.98 0
1209.06 0
1209.14 0
1209.22 0
1209.30 0
1209.38 0
1209.46 0
1209.54 1
1209.62 2
1209.70 4
1209.78 5
1209.86 6
1209.94 6
1210.02 5
1210.10 4
1210.18 3
1210.26 3
1210.34 2
1210.42 3
1210.50 3
1210.58 3
1210.66 3
1210.74 3
1210.82 3
1210.90 3
1210.98 3
1211.06 2
1211.13 1
1211.21 1
1211.29 0
1211.37 0
1211.45 0
1211.53 0
1211.61 0
1211.69 0
1211.77 0
1211.85 0
1211.93 0
1212.01 1
1212.09 3
1212.17 5
1212.25 6
1212.33 8
1212.41 9
1212.49 9
1212.57 9
1212.65 8
1212.73 7
1212.81 6
1212.89 5
1212.97 4
1213.05 3
1213.13 3
1213.21 2
1213.29 2
1213.37 3
1213.45 3
1213.53 4
1213.61 5
1213.69 5
1213.77 6
1213.85 7
1213.93 7
1214.01 7
1214.09 7
1214.17 7
1214.24 6
1214.32 6
1214.40 5
1214.48 5
1214.56 5
1214.64 4
1214.72 4
1214.80 5
1214.88 5
1214.96 6
1215.04 7
1215.12 8
1215.20 9
1215.28 10
1215.36 10
1215.44 10
1215.52 10
1215.60 10
1215.68 10
1215.76 9
1215.84 9
1215.92 9
1216.00 9
1216.08 9
1216.16 9
1216.24 10
1216.32 10
1216.40 10
1216.48 10
1216.56 10
1216.64 9
1216.72 9
1216.80 8
1216.88 8
1216.96 7
1217.04 7
1217.12 7
1217.20 7
1217.28 7
1217.36 7
1217.44 7
1217.52 8
1217.60 8
1217.68 9
1217.76 9
1217.84 8
1217.92 8
1218.00 7
1218.08 6
1218.16 5
1218.24 4
1218.32 3
1218.40 2
1218.48 1
1218.56 0
1218.64 0
1218.72 0
1218.80 1
1218.88 2
1218.96 3
1219.04 4
1219.12 6
1219.20 7
1219.28 8
1219.36 8
1219.44 8
1219.52 8
1219.60 8
1219.68 7
1219.76 6
1219.84 5
1219.92 4
1220.00 3
1220.08 2
1220.16 0
1220.24 0
1220.32 0
1220.40 0
1220.48 0
1220.56 0
1220.64 0
1220.72 0
1220.80 0
1220.88 2
1220.96 3
1221.04 4
1221.12 4
1221.20 4
1221.28 3
1221.36 2
1221.44 1
1221.52 1
1221.60 1
1221.68 1
1221.76 1
1221.84 1
1221.92 1
1222.00 1
1222.08 1
1222.16 1
1222.24 1
1222.32 1
1222.40 2
1222.48 2
1222.56 3
1222.64 4
1222.72 4
1222.80 4
1222.88 4
1222.96 3
1223.04 3
1223.12 3
1223.20 3
1223.28 4
1223.36 4
1223.44 5
1223.52 7
1223.60 8
1223.68 10
1223.76 12
1223.84 13
1223.92 14
1224.00 14
1224.08 14
1224.16 14
1224.24 13
1224.32 13
1224.40 12
1224.48 10
1224.56 9
1224.64 7
1224.72 5
1224.80 3
1224.88 2
1224.96 2
1225.04 2
1225.12 4
1225.20 6
1225.28 8
1225.36 11
1225.44 13
1225.52 14
1225.60 15
1225.68 16
1225.76 15
1225.84 15
1225.92 13
1226.00 12
1226.08 10
1226.16 9
1226.24 8
1226.32 8
1226.40 7
1226.48 7
1226.56 8
1226.64 8
1226.72 8
1226.80 8
1226.89 8
1226.97 8
1227.05 8
1227.13 8
1227.21 8
1227.29 8
1227.37 8
1227.45 8
1227.53 7
1227.61 7
1227.69 7
1227.77 6
1227.85 6
1227.93 6
1228.01 6
1228.09 6
1228.17 6
1228.25 7
1228.33 7
1228.41 8
1228.49 9
1228.57 11
1228.65 12
1228.73 13
1228.81 14
1228.89 14
1228.97 14
1229.05 14
1229.13 14
1229.21 14
1229.29 14
1229.37 15
1229.45 15
1229.53 16
1229.61 17
1229.69 17
1229.77 18
1229.85 17
1229.93 16
1230.02 15
1230.10 13
1230.18 12
1230.26 10
1230.34 9
1230.42 9
1230.50 10
1230.58 10
1230.66 12
1230.74 13
1230.82 13
1230.90 14
1230.98 14
1231.06 14
1231.14 14
1231.22 13
1231.30 13
1231.38 13
1231.46 13
1231.54 13
1231.62 13
1231.70 14
1231.78 14
1231.86 14
1231.94 13
1232.02 13
1232.10 12
1232.18 11
1232.26 10
1232.35 9
1232.43 9
1232.51 9
1232.59 10
1232.67 11
1232.75 12
1232.83 12
1232.91 12
1232.99 12
1233.07 12
1233.15 12
1233.23 12
1233.31 12
1233.39 13
1233.47 13
1233.55 13
1233.63 13
1233.71 12
1233.79 12
1233.87 11
1233.95 10
1234.03 9
1234.11 9
1234.19 8
1234.28 8
1234.36 7
1234.44 7
1234.52 7
1234.60 6
1234.68 6
1234.76 5
1234.84 4
1234.92 3
1235.00 2
1235.08 1
1235.16 0
1235.24 0
1235.32 0
1235.40 0
1235.48 0
1235.56 0
1235.64 0
1235.72 0
1235.80 0
1235.88 1
1235.97 2
1236.05 3
1236.13 4
1236.21 5
1236.29 5
1236.37 6
1236.45 6
1236.53 6
1236.61 6
1236.69 5
1236.77 5
1236.85 5
1236.93 5
1237.01 5
1237.09 6
1237.17 6
1237.25 7
1237.33 7
1237.41 8
1237.50 8
1237.58 8
1237.66 8
1237.74 8
1237.82 8
1237.90 8
1237.98 9
1238.06 9
1238.14 10
1238.22 11
1238.30 12
1238.38 13
1238.46 14
1238.54 14
1238.62 15
1238.70 15
1238.78 16
1238.87 16
1238.95 16
1239.03 16
1239.11 16
1239.19 16
1239.27 15
1239.35 15
1239.43 14
1239.51 14
1239.59 14
1239.67 14
1239.75 14
1239.83 14
1239.91 14
1239.99 14
1240.07 14
1240.16 13
1240.24 13
1240.32 13
1240.40 14
1240.48 14
1240.56 14
1240.64 15
1240.72 15
1240.80 15
1240.88 15
1240.96 15
1241.04 14
1241.12 14
1241.20 13
1241.28 13
1241.37 12
1241.45 12
1241.53 11
1241.61 10
1241.69 10
1241.77 9
1241.85 10
1241.93 10
1242.01 11
1242.09 12
1242.17 13
1242.25 13
1242.33 13
1242.41 12
1242.50 11
1242.58 10
1242.66 9
1242.74 8
1242.82 9
1242.90 9
1242.98 10
1243.06 10
1243.14 10
1243.22 10
1243.30 9
1243.38 7
1243.46 6
1243.54 5
1243.63 5
1243.71 5
1243.79 6
1243.87 7
1243.95 8
1244.03 10
1244.11 11
1244.19 11
1244.27 12
1244.35 12
1244.43 13
1244.51 13
1244.59 13
1244.68 13
1244.76 13
1244.84 12
1244.92 12
1245.00 11
1245.08 10
1245.16 10
1245.24 9
1245.32 8
1245.40 7
1245.48 6
1245.56 5
1245.65 4
1245.73 4
1245.81 4
1245.89 4
1245.97 6
1246.05 7
1246.13 8
1246.21 9
1246.29 10
1246.37 9
1246.45 9
1246.53 7
1246.62 6
1246.70 5
1246.78 4
1246.86 3
1246.94 3
1247.02 3
1247.10 3
1247.18 4
1247.26 4
1247.34 4
1247.42 4
1247.50 4
1247.59 4
1247.67 5
1247.75 6
1247.83 7
1247.91 8
1247.99 9
1248.07 10
1248.15 11
1248.23 10
1248.31 9
1248.39 8
1248.48 6
1248.56 5
1248.64 4
1248.72 4
1248.80 4
1248.88 5
1248.96 6
1249.04 7
1249.12 8
1249.20 8
1249.28 8
1249.37 8
1249.45 8
1249.53 7
1249.61 7
1249.69 6
1249.77 6
1249.85 6
1249.93 6
1250.01 7
1250.09 7
1250.18 8
1250.26 9
1250.34 9
1250.42 9
1250.50 9
1250.58 9
1250.66 8
1250.74 8
1250.82 8
1250.90 8
1250.98 8
1251.07 9
1251.15 10
1251.23 11
1251.31 11
1251.39 10
1251.47 10
1251.55 9
1251.63 9
1251.71 9
1251.79 10
1251.88 12
1251.96 14
1252.04 16
1252.12 18
1252.20 19
1252.28 19
1252.36 18
1252.44 18
1252.52 17
1252.61 16
1252.69 15
1252.77 14
1252.85 13
1252.93 12
1253.01 11
1253.09 11
1253.17 12
1253.25 13
1253.33 13
1253.42 14
1253.50 14
1253.58 14
1253.66 13
1253.74 12
1253.82 11
1253.90 9
1253.98 8
1254.06 8
1254.15 7
1254.23 7
1254.31 7
1254.39 7
1254.47 7
1254.55 8
1254.63 8
1254.71 9
1254.79 10
1254.88 10
1254.96 10
1255.04 10
1255.12 10
1255.20 10
1255.28 10
1255.36 11
1255.44 11
1255.52 12
1255.61 11
1255.69 11
1255.77 10
1255.85 9
1255.93 8
1256.01 7
1256.09 7
1256.17 6
1256.26 6
1256.34 5
1256.42 5
1256.50 4
1256.58 3
1256.66 2
1256.74 2
1256.82 2
1256.90 2
1256.99 3
1257.07 4
1257.15 5
1257.23 6
1257.31 6
1257.39 6
1257.47 6
1257.55 6
1257.64 6
1257.72 7
1257.80 7
1257.88 8
1257.96 8
1258.04 7
1258.12 6
1258.20 6
1258.29 5
1258.37 4
1258.45 4
1258.53 5
1258.61 6
1258.69 8
1258.77 10
1258.85 12
1258.93 14
1259.02 16
1259.10 17
1259.18 18
1259.26 19
1259.34 19
1259.42 19
1259.50 18
1259.59 16
1259.67 14
1259.75 12
1259.83 10
1259.91 9
1259.99 9
1260.07 9
1260.15 11
1260.24 13
1260.32 16
1260.40 19
1260.48 22
1260.56 24
1260.64 25
1260.72 25
1260.80 25
1260.89 24
1260.97 23
1261.05 21
1261.13 19
1261.21 16
1261.29 13
1261.37 9
1261.45 6
1261.54 3
1261.62 0
1261.70 0
1261.78 0
1261.86 0
1261.94 0
1262.02 0
1262.11 0
1262.19 1
1262.27 2
1262.35 3
1262.43 3
1262.51 3
1262.59 2
1262.68 1
1262.76 0
1262.84 0
1262.92 0
1263.00 0
1263.08 0
1263.16 0
1263.24 2
1263.33 3
1263.41 3
1263.49 2
1263.57 2
1263.65 1
1263.73 0
1263.81 0
1263.90 0
1263.98 0
1264.06 2
1264.14 3
1264.22 5
1264.30 8
1264.38 10
1264.47 11
1264.55 13
1264.63 14
1264.71 15
1264.79 15
1264.87 15
1264.95 14
1265.04 13
1265.12 12
1265.20 10
1265.28 9
1265.36 8
1265.44 8
1265.52 7
1265.61 7
1265.69 6
1265.77 5
1265.85 5
1265.93 4
1266.01 4
1266.10 4
1266.18 4
1266.26 4
1266.34 4
1266.42 3
1266.50 3
1266.58 2
1266.67 2
1266.75 3
1266.83 3
1266.91 4
1266.99 4
1267.07 5
1267.15 5
1267.24 5
1267.32 5
1267.40 5
1267.48 6
1267.56 8
1267.64 10
1267.73 12
1267.81 15
1267.89 17
1267.97 19
1268.05 20
1268.13 19
1268.21 18
1268.30 16
1268.38 13
1268.46 11
1268.54 9
1268.62 8
1268.70 7
1268.79 7
1268.87 8
1268.95 8
1269.03 9
1269.11 10
1269.19 11
1269.28 12
1269.36 13
1269.44 14
1269.52 15
1269.60 16
1269.68 17
1269.76 17
1269.85 17
1269.93 17
1270.01 16
1270.09 14
1270.17 13
1270.25 11
1270.34 10
1270.42 9
1270.50 9
1270.58 9
1270.66 9
1270.74 10
1270.83 10
1270.91 9
1270.99 8
1271.07 7
1271.15 4
1271.23 1
1271.32 0
1271.40 0
1271.48 0
1271.56 0
1271.64 0
1271.72 0
1271.81 0
1271.89 1
1271.97 3
1272.05 6
1272.13 8
1272.21 10
1272.30 10
1272.38 10
1272.46 10
1272.54 9
1272.62 8
1272.70 8
1272.79 8
1272.87 7
1272.95 7
1273.03 7
1273.11 7
1273.19 6
1273.28 6
1273.36 5
1273.44 5
1273.52 6
1273.60 6
1273.68 7
1273.77 7
1273.85 6
1273.93 6
1274.01 5
1274.09 5
1274.17 6
1274.26 7
1274.34 9
1274.42 11
1274.50 13
1274.58 14
1274.67 15
1274.75 14
1274.83 13
1274.91 12
1274.99 11
1275.07 10
1275.16 9
1275.24 9
1275.32 9
1275.40 10
1275.48 11
1275.56 12
1275.65 13
1275.73 14
1275.81 16
1275.89 18
1275.97 19
1276.06 21
1276.14 23
1276.22 24
1276.30 24
1276.38 24
1276.46 24
1276.55 23
1276.63 22
1276.71 21
1276.79 20
1276.87 20
1276.96 19
1277.04 19
1277.12 19
1277.20 18
1277.28 17
1277.36 16
1277.45 15
1277.53 13
1277.61 11
1277.69 9
1277.77 7
1277.86 6
1277.94 4
1278.02 4
1278.10 4
1278.18 4
1278.27 5
1278.35 7
1278.43 8
1278.51 10
1278.59 12
1278.67 12
1278.76 12
1278.84 11
1278.92 10
1279.00 8
1279.08 6
1279.17 5
1279.25 3
1279.33 3
1279.41 2
1279.49 2
1279.58 3
1279.66 4
1279.74 5
1279.82 6
1279.90 7
1279.99 7
1280.07 6
1280.15 5
1280.23 2
1280.31 0
1280.39 0
1280.48 0
1280.56 0
1280.64 0
1280.72 0
1280.80 0
1280.89 1
1280.97 2
1281.05 3
1281.13 4
1281.21 4
1281.30 5
1281.38 6
1281.46 6
1281.54 6
1281.62 6
1281.71 5
1281.79 4
1281.87 3
1281.95 2
1282.03 1
1282.12 1
1282.20 2
1282.28 2
1282.36 3
1282.44 3
1282.53 2
1282.61 1
1282.69 0
1282.77 0
1282.85 0
1282.94 0
1283.02 0
1283.10 0
1283.18 0
1283.26 0
1283.35 0
1283.43 0
1283.51 0
1283.59 0
1283.67 1
1283.76 3
1283.84 4
1283.92 6
1284.00 8
1284.08 10
1284.17 12
1284.25 13
1284.33 15
1284.41 16
1284.50 16
1284.58 17
1284.66 17
1284.74 17
1284.82 17
1284.91 18
1284.99 20
1285.07 21
1285.15 22
1285.23 23
1285.32 24
1285.40 23
1285.48 23
1285.56 22
1285.64 21
1285.73 22
1285.81 24
1285.89 26
1285.97 29
1286.06 33
1286.14 36
1286.22 38
1286.30 39
1286.38 39
1286.47 39
1286.55 38
1286.63 37
1286.71 36
1286.79 35
1286.88 33
1286.96 30
1287.04 27
1287.12 25
1287.21 22
1287.29 19
1287.37 17
1287.45 15
1287.53 14
1287.62 13
1287.70 13
1287.78 13
1287.86 15
1287.94 17
1288.03 19
1288.11 22
1288.19 25
1288.27 28
1288.36 30
1288.44 32
1288.52 33
1288.60 33
1288.68 33
1288.77 32
1288.85 30
1288.93 28
1289.01 25
1289.10 22
1289.18 19
1289.26 16
1289.34 14
1289.42 12
1289.51 10
1289.59 9
1289.67 8
1289.75 8
1289.84 8
1289.92 7
1290.00 6
1290.08 4
1290.16 3
1290.25 1
1290.33 0
1290.41 0
1290.49 0
1290.58 0
1290.66 0
1290.74 1
1290.82 3
1290.90 6
1290.99 8
1291.07 10
1291.15 11
1291.23 12
1291.32 12
1291.40 12
1291.48 11
1291.56 11
1291.65 11
1291.73 11
1291.81 11
1291.89 12
1291.97 13
1292.06 14
1292.14 15
1292.22 16
1292.30 17
1292.39 17
1292.47 17
1292.55 16
1292.63 15
1292.72 13
1292.80 11
1292.88 10
1292.96 9
1293.04 9
1293.13 11
1293.21 13
1293.29 16
1293.37 19
1293.46 21
1293.54 22
1293.62 22
1293.70 20
1293.79 18
1293.87 15
1293.95 12
1294.03 9
1294.12 7
1294.20 5
1294.28 4
1294.36 2
1294.45 1
1294.53 1
1294.61 0
1294.69 0
1294.77 0
1294.86 0
1294.94 1
1295.02 2
1295.10 4
1295.19 5
1295.27 6
1295.35 6
1295.43 5
1295.52 4
1295.60 2
1295.68 1
1295.76 0
1295.85 0
1295.93 0
1296.01 0
1296.09 1
1296.18 2
1296.26 3
1296.34 3
1296.42 3
1296.51 1
1296.59 0
1296.67 0
1296.75 0
1296.84 0
1296.92 0
1297.00 0
1297.08 0
1297.17 0
1297.25 1
1297.33 2
1297.41 4
1297.50 7
1297.58 9
1297.66 11
1297.74 13
1297.83 14
1297.91 15
1297.99 16
1298.07 16
1298.16 17
1298.24 17
1298.32 18
1298.40 17
1298.49 17
1298.57 15
1298.65 13
1298.73 10
1298.82 8
1298.90 5
1298.98 4
1299.06 2
1299.15 2
1299.23 2
1299.31 3
1299.39 4
1299.48 5
1299.56 6
1299.64 6
1299.72 7
1299.81 7
1299.89 7
1299.97 8
1300.05 10
1300.14 12
1300.22 16
1300.30 20
1300.38 25
1300.47 30
1300.55 35
1300.63 38
1300.71 41
1300.80 42
1300.88 42
1300.96 40
1301.04 39
1301.13 36
1301.21 34
1301.29 31
1301.38 29
1301.46 27
1301.54 25
1301.62 24
1301.71 23
1301.79 23
1301.87 23
1301.95 23
1302.04 23
1302.12 23
1302.20 22
1302.28 22
1302.37 22
1302.45 22
1302.53 24
1302.61 26
1302.70 29
1302.78 32
1302.86 34
1302.95 36
1303.03 36
1303.11 35
1303.19 33
1303.28 32
1303.36 30
1303.44 30
1303.52 31
1303.61 31
1303.69 32
1303.77 32
1303.85 31
1303.94 30
1304.02 29
1304.10 27
1304.19 27
1304.27 26
1304.35 26
1304.43 26
1304.52 27
1304.60 27
1304.68 27
1304.76 27
1304.85 27
1304.93 26
1305.01 24
1305.10 22
1305.18 20
1305.26 18
1305.34 17
1305.43 17
1305.51 17
1305.59 18
1305.67 18
1305.76 19
1305.84 18
1305.92 17
1306.01 16
1306.09 14
1306.17 12
1306.25 10
1306.34 9
1306.42 7
1306.50 6
1306.59 6
1306.67 6
1306.75 6
1306.83 6
1306.92 6
1307.00 6
1307.08 6
1307.16 6
1307.25 5
1307.33 5
1307.41 5
1307.50 6
1307.58 7
1307.66 8
1307.74 9
1307.83 10
1307.91 11
1307.99 11
1308.08 12
1308.16 12
1308.24 13
1308.32 13
1308.41 14
1308.49 14
1308.57 14
1308.66 13
1308.74 13
1308.82 12
1308.90 12
1308.99 13
1309.07 14
1309.15 15
1309.24 17
1309.32 19
1309.40 20
1309.48 21
1309.57 22
1309.65 22
1309.73 23
1309.82 23
1309.90 22
1309.98 22
1310.06 21
1310.15 19
1310.23 18
1310.31 16
1310.40 14
1310.48 13
1310.56 12
1310.64 11
1310.73 11
1310.81 11
1310.89 11
1310.98 12
1311.06 12
1311.14 12
1311.22 12
1311.31 12
1311.39 11
1311.47 11
1311.56 11
1311.64 11
1311.72 12
1311.81 13
1311.89 15
1311.97 17
1312.05 19
1312.14 20
1312.22 22
1312.30 23
1312.39 24
1312.47 25
1312.55 25
1312.63 24
1312.72 23
1312.80 22
1312.88 22
1312.97 21
1313.05 21
1313.13 21
1313.22 21
1313.30 21
1313.38 21
1313.46 20
1313.55 19
1313.63 19
1313.71 19
1313.80 19
1313.88 20
1313.96 22
1314.05 24
1314.13 26
1314.21 29
1314.29 31
1314.38 32
1314.46 33
1314.54 34
1314.63 34
1314.71 34
1314.79 33
1314.88 31
1314.96 29
1315.04 27
1315.12 24
1315.21 22
1315.29 21
1315.37 20
1315.46 20
1315.54 21
1315.62 23
1315.71 24
1315.79 25
1315.87 26
1315.96 25
1316.04 23
1316.12 20
1316.20 17
1316.29 14
1316.37 11
1316.45 9
1316.54 7
1316.62 7
1316.70 8
1316.79 9
1316.87 12
1316.95 15
1317.04 18
1317.12 20
1317.20 23
1317.29 24
1317.37 26
1317.45 27
1317.53 29
1317.62 31
1317.70 33
1317.78 35
1317.87 37
1317.95 38
1318.03 38
1318.12 37
1318.20 35
1318.28 33
1318.37 31
1318.45 29
1318.53 27
1318.62 26
1318.70 25
1318.78 24
1318.86 23
1318.95 22
1319.03 20
1319.11 18
1319.20 17
1319.28 16
1319.36 16
1319.45 16
1319.53 17
1319.61 17
1319.70 18
1319.78 19
1319.86 19
1319.95 18
1320.03 18
1320.11 17
1320.20 15
1320.28 14
1320.36 12
1320.45 11
1320.53 10
1320.61 10
1320.69 11
1320.78 12
1320.86 14
1320.94 16
1321.03 17
1321.11 17
1321.19 16
1321.28 15
1321.36 12
1321.44 10
1321.53 8
1321.61 7
1321.69 7
1321.78 7
1321.86 8
1321.94 9
1322.03 11
1322.11 12
1322.19 14
1322.28 15
1322.36 16
1322.44 16
1322.53 16
1322.61 17
1322.69 17
1322.78 17
1322.86 19
1322.94 20
1323.03 22
1323.11 24
1323.19 28
1323.28 32
1323.36 37
1323.44 43
1323.53 49
1323.61 56
1323.69 63
1323.78 70
1323.86 77
1323.94 85
1324.03 92
1324.11 100
1324.19 109
1324.28 119
1324.36 130
1324.44 141
1324.53 153
1324.61 163
1324.69 173
1324.78 181
1324.86 187
1324.94 192
1325.03 197
1325.11 201
1325.19 205
1325.28 210
1325.36 214
1325.44 216
1325.53 217
1325.61 215
1325.69 210
1325.78 203
1325.86 193
1325.94 183
1326.03 173
1326.11 164
1326.19 155
1326.28 147
1326.36 140
1326.44 133
1326.53 127
1326.61 121
1326.69 116
1326.78 113
1326.86 111
1326.94 110
1327.03 109
1327.11 108
1327.19 107
1327.28 104
1327.36 101
1327.44 98
1327.53 94
1327.61 90
1327.69 86
1327.78 82
1327.86 78
1327.95 74
1328.03 70
1328.11 65
1328.20 61
1328.28 58
1328.36 55
1328.45 54
1328.53 54
1328.61 55
1328.70 57
1328.78 60
1328.86 63
1328.95 66
1329.03 69
1329.11 70
1329.20 70
1329.28 70
1329.36 69
1329.45 67
1329.53 66
1329.61 65
1329.70 64
1329.78 63
1329.87 61
1329.95 58
1330.03 55
1330.12 51
1330.20 47
1330.28 44
1330.37 43
1330.45 42
1330.53 42
1330.62 42
1330.70 42
1330.78 42
1330.87 42
1330.95 41
1331.03 41
1331.12 41
1331.20 42
1331.29 43
1331.37 44
1331.45 45
1331.54 47
1331.62 47
1331.70 47
1331.79 47
1331.87 47
1331.95 47
1332.04 48
1332.12 50
1332.20 53
1332.29 56
1332.37 59
1332.46 61
1332.54 62
1332.62 62
1332.71 61
1332.79 59
1332.87 56
1332.96 54
1333.04 52
1333.12 50
1333.21 49
1333.29 47
1333.38 46
1333.46 44
1333.54 42
1333.63 40
1333.71 38
1333.79 37
1333.88 37
1333.96 37
1334.04 37
1334.13 38
1334.21 38
1334.30 39
1334.38 39
1334.46 39
1334.55 38
1334.63 37
1334.71 35
1334.80 32
1334.88 30
1334.96 27
1335.05 25
1335.13 23
1335.22 22
1335.30 21
1335.38 21
1335.47 20
1335.55 20
1335.63 19
1335.72 18
1335.80 17
1335.89 16
1335.97 16
1336.05 16
1336.14 17
1336.22 17
1336.30 17
1336.39 16
1336.47 15
1336.55 14
1336.64 14
1336.72 14
1336.81 15
1336.89 18
1336.97 20
1337.06 23
1337.14 25
1337.22 26
1337.31 28
1337.39 29
1337.48 30
1337.56 31
1337.64 32
1337.73 34
1337.81 35
1337.89 36
1337.98 36
1338.06 36
1338.15 36
1338.23 35
1338.31 33
1338.40 31
1338.48 30
1338.56 28
1338.65 26
1338.73 24
1338.82 24
1338.90 24
1338.98 25
1339.07 27
1339.15 28
1339.24 30
1339.32 31
1339.40 31
1339.49 31
1339.57 31
1339.65 31
1339.74 32
1339.82 32
1339.91 32
1339.99 32
1340.07 31
1340.16 29
1340.24 27
1340.32 24
1340.41 22
1340.49 20
1340.58 19
1340.66 19
1340.74 20
1340.83 22
1340.91 25
1341.00 29
1341.08 33
1341.16 37
1341.25 40
1341.33 43
1341.41 44
1341.50 45
1341.58 44
1341.67 43
1341.75 40
1341.83 36
1341.92 31
1342.00 26
1342.09 22
1342.17 18
1342.25 16
1342.34 16
1342.42 18
1342.51 21
1342.59 25
1342.67 29
1342.76 33
1342.84 36
1342.93 39
1343.01 40
1343.09 40
1343.18 39
1343.26 37
1343.34 34
1343.43 31
1343.51 28
1343.60 25
1343.68 23
1343.76 22
1343.85 21
1343.93 22
1344.02 23
1344.10 24
1344.18 24
1344.27 25
1344.35 25
1344.44 25
1344.52 26
1344.60 26
1344.69 28
1344.77 30
1344.86 33
1344.94 36
1345.02 39
1345.11 42
1345.19 44
1345.28 44
1345.36 43
1345.44 41
1345.53 38
1345.61 34
1345.70 31
1345.78 29
1345.86 28
1345.95 28
1346.03 29
1346.12 31
1346.20 32
1346.28 33
1346.37 34
1346.45 35
1346.54 36
1346.62 38
1346.70 40
1346.79 43
1346.87 47
1346.96 51
1347.04 55
1347.12 59
1347.21 61
1347.29 62
1347.38 61
1347.46 59
1347.54 56
1347.63 53
1347.71 51
1347.80 49
1347.88 48
1347.97 49
1348.05 50
1348.13 51
1348.22 52
1348.30 53
1348.39 54
1348.47 54
1348.55 56
1348.64 58
1348.72 60
1348.81 62
1348.89 65
1348.97 66
1349.06 67
1349.14 66
1349.23 65
1349.31 62
1349.39 59
1349.48 56
1349.56 53
1349.65 50
1349.73 47
1349.82 45
1349.90 43
1349.98 41
1350.07 39
1350.15 36
1350.24 33
1350.32 29
1350.40 26
1350.49 22
1350.57 20
1350.66 18
1350.74 17
1350.83 18
1350.91 19
1350.99 21
1351.08 23
1351.16 25
1351.25 27
1351.33 28
1351.41 30
1351.50 31
1351.58 32
1351.67 32
1351.75 32
1351.84 32
1351.92 31
1352.00 29
1352.09 27
1352.17 25
1352.26 22
1352.34 20
1352.43 18
1352.51 17
1352.59 16
1352.68 17
1352.76 17
1352.85 17
1352.93 17
1353.01 16
1353.10 15
1353.18 14
1353.27 12
1353.35 11
1353.44 10
1353.52 11
1353.60 12
1353.69 14
1353.77 16
1353.86 19
1353.94 21
1354.03 23
1354.11 23
1354.19 24
1354.28 23
1354.36 22
1354.45 20
1354.53 19
1354.62 18
1354.70 17
1354.78 17
1354.87 16
1354.95 15
1355.04 14
1355.12 13
1355.21 12
1355.29 11
1355.37 10
1355.46 9
1355.54 9
1355.63 8
1355.71 8
1355.80 8
1355.88 8
1355.96 7
1356.05 8
1356.13 8
1356.22 9
1356.30 11
1356.39 13
1356.47 15
1356.55 17
1356.64 18
1356.72 19
1356.81 18
1356.89 17
1356.98 16
1357.06 15
1357.15 14
1357.23 14
1357.31 14
1357.40 15
1357.48 17
1357.57 19
1357.65 21
1357.74 23
1357.82 24
1357.90 25
1357.99 25
1358.07 25
1358.16 25
1358.24 26
1358.33 26
1358.41 27
1358.50 28
1358.58 30
1358.66 31
1358.75 31
1358.83 32
1358.92 32
1359.00 31
1359.09 31
1359.17 31
1359.26 30
1359.34 30
1359.42 30
1359.51 30
1359.59 31
1359.68 32
1359.76 33
1359.85 34
1359.93 36
1360.02 38
1360.10 41
1360.18 43
1360.27 45
1360.35 46
1360.44 47
1360.52 47
1360.61 45
1360.69 44
1360.78 42
1360.86 40
1360.94 38
1361.03 37
1361.11 37
1361.20 39
1361.28 41
1361.37 44
1361.45 47
1361.54 49
1361.62 51
1361.70 51
1361.79 50
1361.87 49
1361.96 47
1362.04 45
1362.13 45
1362.21 45
1362.30 47
1362.38 50
1362.47 54
1362.55 57
1362.63 60
1362.72 61
1362.80 62
1362.89 61
1362.97 60
1363.06 59
1363.14 58
1363.23 57
1363.31 57
1363.40 55
1363.48 53
1363.56 51
1363.65 49
1363.73 48
1363.82 47
1363.90 47
1363.99 49
1364.07 51
1364.16 53
1364.24 54
1364.33 54
1364.41 53
1364.50 50
1364.58 46
1364.66 41
1364.75 36
1364.83 31
1364.92 27
1365.00 23
1365.09 19
1365.17 16
1365.26 14
1365.34 12
1365.43 10
1365.51 9
1365.59 8
1365.68 8
1365.76 9
1365.85 10
1365.93 12
1366.02 14
1366.10 15
1366.19 16
1366.27 16
1366.36 16
1366.44 15
1366.53 15
1366.61 14
1366.70 14
1366.78 13
1366.86 13
1366.95 13
1367.03 13
1367.12 13
1367.20 13
1367.29 13
1367.37 12
1367.46 12
1367.54 12
1367.63 11
1367.71 10
1367.80 10
1367.88 9
1367.97 9
1368.05 9
1368.13 10
1368.22 11
1368.30 13
1368.39 15
1368.47 17
1368.56 18
1368.64 19
1368.73 19
1368.81 19
1368.90 18
1368.98 16
1369.07 14
1369.15 11
1369.24 8
1369.32 5
1369.41 3
1369.49 1
1369.58 0
1369.66 0
1369.74 0
1369.83 0
1369.91 0
1370.00 0
1370.08 0
1370.17 0
1370.25 0
1370.34 0
1370.42 1
1370.51 4
1370.59 6
1370.68 9
1370.76 12
1370.85 15
1370.93 17
1371.02 18
1371.10 19
1371.19 19
1371.27 19
1371.36 18
1371.44 16
1371.53 14
1371.61 11
1371.69 8
1371.78 6
1371.86 4
1371.95 4
1372.03 4
1372.12 5
1372.20 7
1372.29 9
1372.37 10
1372.46 11
1372.54 12
1372.63 12
1372.71 11
1372.80 11
1372.88 11
1372.97 12
1373.05 13
1373.14 15
1373.22 18
1373.31 20
1373.39 23
1373.48 26
1373.56 28
1373.65 30
1373.73 32
1373.82 35
1373.90 36
1373.99 38
1374.07 39
1374.16 40
1374.24 40
1374.33 40
1374.41 39
1374.50 39
1374.58 39
1374.67 40
1374.75 43
1374.83 46
1374.92 51
1375.00 56
1375.09 61
1375.17 65
1375.26 69
1375.34 71
1375.43 73
1375.51 73
1375.60 73
1375.68 72
1375.77 72
1375.85 73
1375.94 74
1376.02 74
1376.11 75
1376.19 74
1376.28 72
1376.36 69
1376.45 65
1376.53 61
1376.62 58
1376.70 56
1376.79 56
1376.87 58
1376.96 61
1377.04 64
1377.13 68
1377.21 70
1377.30 72
1377.38 73
1377.47 74
1377.55 76
1377.64 79
1377.72 82
1377.81 86
1377.89 89
1377.98 92
1378.06 93
1378.15 92
1378.23 90
1378.32 87
1378.40 83
1378.49 80
1378.57 76
1378.66 73
1378.74 71
1378.83 69
1378.91 67
1379.00 65
1379.08 63
1379.17 61
1379.25 60
1379.34 60
1379.42 59
1379.51 58
1379.59 57
1379.68 54
1379.76 50
1379.85 45
1379.93 38
1380.02 32
1380.10 26
1380.19 21
1380.27 18
1380.36 16
1380.45 17
1380.53 19
1380.62 22
1380.70 25
1380.79 29
1380.87 32
1380.96 34
1381.04 36
1381.13 37
1381.21 37
1381.30 35
1381.38 33
1381.47 29
1381.55 26
1381.64 23
1381.72 21
1381.81 20
1381.89 21
1381.98 22
1382.06 25
1382.15 27
1382.23 30
1382.32 32
1382.40 34
1382.49 35
1382.57 36
1382.66 37
1382.74 38
1382.83 39
1382.91 40
1383.00 41
1383.08 41
1383.17 41
1383.25 40
1383.34 38
1383.42 36
1383.51 33
1383.60 31
1383.68 29
1383.77 28
1383.85 27
1383.94 27
1384.02 27
1384.11 27
1384.19 27
1384.28 26
1384.36 24
1384.45 22
1384.53 20
1384.62 19
1384.70 18
1384.79 18
1384.87 19
1384.96 21
1385.04 22
1385.13 23
1385.21 24
1385.30 24
1385.38 23
1385.47 22
1385.55 20
1385.64 18
1385.73 17
1385.81 15
1385.90 15
1385.98 14
1386.07 14
1386.15 13
1386.24 13
1386.32 13
1386.41 13
1386.49 13
1386.58 12
1386.66 12
1386.75 12
1386.83 12
1386.92 12
1387.00 13
1387.09 14
1387.18 15
1387.26 16
1387.35 17
1387.43 17
1387.52 18
1387.60 18
1387.69 18
1387.77 18
1387.86 19
1387.94 19
1388.03 20
1388.11 22
1388.20 24
1388.28 27
1388.37 30
1388.45 32
1388.54 34
1388.63 36
1388.71 36
1388.80 36
1388.88 35
1388.97 35
1389.05 34
1389.14 35
1389.22 35
1389.31 35
1389.39 36
1389.48 35
1389.56 34
1389.65 33
1389.74 32
1389.82 30
1389.91 29
1389.99 30
1390.08 31
1390.16 33
1390.25 35
1390.33 37
1390.42 38
1390.50 38
1390.59 37
1390.67 36
1390.76 34
1390.85 31
1390.93 29
1391.02 27
1391.10 25
1391.19 23
1391.27 21
1391.36 19
1391.44 17
1391.53 15
1391.61 14
1391.70 14
1391.78 15
1391.87 15
1391.96 16
1392.04 16
1392.13 15
1392.21 14
1392.30 12
1392.38 11
1392.47 10
1392.55 10
1392.64 11
1392.72 11
1392.81 12
1392.90 11
1392.98 10
1393.07 9
1393.15 7
1393.24 5
1393.32 3
1393.41 2
1393.49 1
1393.58 1
1393.67 2
1393.75 4
1393.84 7
1393.92 9
1394.01 12
1394.09 14
1394.18 15
1394.26 16
1394.35 16
1394.43 16
1394.52 16
1394.61 15
1394.69 14
1394.78 13
1394.86 12
1394.95 10
1395.03 8
1395.12 6
1395.20 5
1395.29 4
1395.38 4
1395.46 5
1395.55 6
1395.63 8
1395.72 11
1395.80 13
1395.89 16
1395.97 19
1396.06 23
1396.15 26
1396.23 29
1396.32 32
1396.40 33
1396.49 33
1396.57 33
1396.66 32
1396.74 30
1396.83 30
1396.92 30
1397.00 31
1397.09 33
1397.17 37
1397.26 40
1397.34 43
1397.43 44
1397.51 44
1397.60 42
1397.69 38
1397.77 33
1397.86 28
1397.94 24
1398.03 20
1398.11 18
1398.20 17
1398.29 18
1398.37 18
1398.46 18
1398.54 18
1398.63 18
1398.71 17
1398.80 17
1398.89 16
1398.97 16
1399.06 17
1399.14 17
1399.23 19
1399.31 20
1399.40 21
1399.48 22
1399.57 23
1399.66 24
1399.74 23
1399.83 22
1399.91 21
1400.00 18
1400.08 16
1400.17 14
1400.26 12
1400.34 10
1400.43 9
1400.51 9
1400.60 10
1400.68 11
1400.77 13
1400.86 15
1400.94 16
1401.03 17
1401.11 18
1401.20 17
1401.28 16
1401.37 14
1401.46 12
1401.54 11
1401.63 10
1401.71 9
1401.80 10
1401.88 11
1401.97 12
1402.06 13
1402.14 13
1402.23 12
1402.31 11
1402.40 10
1402.48 8
1402.57 6
1402.66 5
1402.74 3
1402.83 3
1402.91 3
1403.00 3
1403.09 3
1403.17 3
1403.26 3
1403.34 2
1403.43 2
1403.51 1
1403.60 0
1403.69 0
1403.77 0
1403.86 0
1403.94 0
1404.03 0
1404.11 0
1404.20 0
1404.29 1
1404.37 5
1404.46 8
1404.54 12
1404.63 14
1404.72 15
1404.80 15
1404.89 13
1404.97 11
1405.06 9
1405.14 6
1405.23 4
1405.32 3
1405.40 2
1405.49 2
1405.57 3
1405.66 5
1405.75 7
1405.83 9
1405.92 12
1406.00 14
1406.09 17
1406.18 20
1406.26 22
1406.35 23
1406.43 24
1406.52 25
1406.60 25
1406.69 25
1406.78 25
1406.86 26
1406.95 26
1407.03 27
1407.12 28
1407.21 28
1407.29 29
1407.38 29
1407.46 29
1407.55 29
1407.64 28
1407.72 27
1407.81 26
1407.89 25
1407.98 24
1408.07 22
1408.15 22
1408.24 21
1408.32 22
1408.41 23
1408.49 25
1408.58 28
1408.67 31
1408.75 35
1408.84 38
1408.92 40
1409.01 42
1409.10 42
1409.18 40
1409.27 38
1409.35 35
1409.44 31
1409.53 28
1409.61 26
1409.70 25
1409.78 24
1409.87 25
1409.96 25
1410.04 25
1410.13 25
1410.21 24
1410.30 23
1410.39 22
1410.47 20
1410.56 19
1410.64 18
1410.73 16
1410.82 14
1410.90 12
1410.99 9
1411.07 5
1411.16 2
1411.25 0
1411.33 0
1411.42 0
1411.50 0
1411.59 0
1411.68 0
1411.76 4
1411.85 7
1411.93 9
1412.02 11
1412.11 11
1412.19 10
1412.28 9
1412.37 8
1412.45 7
1412.54 7
1412.62 8
1412.71 8
1412.80 9
1412.88 9
1412.97 8
1413.05 7
1413.14 5
1413.23 4
1413.31 2
1413.40 1
1413.48 1
1413.57 1
1413.66 1
1413.74 1
1413.83 2
1413.91 4
1414.00 5
1414.09 6
1414.17 7
1414.26 9
1414.35 11
1414.43 12
1414.52 15
1414.60 17
1414.69 19
1414.78 21
1414.86 22
1414.95 22
1415.03 21
1415.12 19
1415.21 18
1415.29 16
1415.38 15
1415.47 15
1415.55 16
1415.64 18
1415.72 21
1415.81 24
1415.90 27
1415.98 29
1416.07 30
1416.15 30
1416.24 29
1416.33 28
1416.41 26
1416.50 24
1416.59 21
1416.67 19
1416.76 17
1416.84 15
1416.93 14
1417.02 14
1417.10 13
1417.19 13
1417.28 13
1417.36 12
1417.45 11
1417.53 10
1417.62 8
1417.71 6
1417.79 5
1417.88 4
1417.97 3
1418.05 3
1418.14 4
1418.22 4
1418.31 4
1418.40 4
1418.48 4
1418.57 4
1418.66 3
1418.74 4
1418.83 4
1418.91 6
1419.00 8
1419.09 10
1419.17 11
1419.26 12
1419.35 13
1419.43 14
1419.52 14
1419.60 15
1419.69 16
1419.78 17
1419.86 18
1419.95 18
1420.04 19
1420.12 20
1420.21 19
1420.29 19
1420.38 17
1420.47 15
1420.55 13
1420.64 10
1420.73 7
1420.81 5
1420.90 4
1420.98 4
1421.07 5
1421.16 8
1421.24 11
1421.33 14
1421.42 17
1421.50 18
1421.59 20
1421.68 20
1421.76 20
1421.85 21
1421.93 23
1422.02 26
1422.11 29
1422.19 34
1422.28 38
1422.37 43
1422.45 46
1422.54 48
1422.63 49
1422.71 49
1422.80 47
1422.88 45
1422.97 42
1423.06 39
1423.14 36
1423.23 34
1423.32 31
1423.40 29
1423.49 27
1423.58 25
1423.66 24
1423.75 23
1423.84 21
1423.92 20
1424.01 19
1424.09 18
1424.18 18
1424.27 18
1424.35 18
1424.44 18
1424.53 17
1424.61 17
1424.70 17
1424.79 18
1424.87 18
1424.96 19
1425.05 20
1425.13 21
1425.22 22
1425.30 23
1425.39 24
1425.48 25
1425.56 25
1425.65 25
1425.74 25
1425.82 25
1425.91 25
1426.00 26
1426.08 27
1426.17 29
1426.26 31
1426.34 34
1426.43 36
1426.52 38
1426.60 40
1426.69 41
1426.77 41
1426.86 40
1426.95 38
1427.03 36
1427.12 35
1427.21 33
1427.29 32
1427.38 32
1427.47 33
1427.55 35
1427.64 36
1427.73 38
1427.81 39
1427.90 38
1427.99 37
1428.07 36
1428.16 34
1428.25 32
1428.33 30
1428.42 28
1428.51 27
1428.59 26
1428.68 25
1428.77 23
1428.85 22
1428.94 21
1429.02 20
1429.11 19
1429.20 17
1429.28 16
1429.37 14
1429.46 13
1429.54 11
1429.63 10
1429.72 9
1429.80 8
1429.89 7
1429.98 6
1430.06 5
1430.15 5
1430.24 4
1430.32 3
1430.41 4
1430.50 4
1430.58 6
1430.67 8
1430.76 10
1430.84 12
1430.93 13
1431.02 13
1431.10 13
1431.19 12
1431.28 11
1431.36 10
1431.45 11
1431.54 13
1431.62 16
1431.71 20
1431.80 25
1431.88 29
1431.97 32
1432.06 34
1432.14 34
1432.23 34
1432.32 34
1432.40 33
1432.49 33
1432.58 34
1432.66 34
1432.75 34
1432.84 32
1432.92 30
1433.01 27
1433.10 24
1433.18 20
1433.27 17
1433.36 14
1433.44 13
1433.53 13
1433.62 13
1433.70 14
1433.79 15
1433.88 17
1433.96 18
1434.05 18
1434.14 19
1434.22 20
1434.31 20
1434.40 21
1434.48 22
1434.57 22
1434.66 23
1434.74 24
1434.83 26
1434.92 28
1435.00 32
1435.09 35
1435.18 39
1435.27 43
1435.35 46
1435.44 48
1435.53 49
1435.61 47
1435.70 45
1435.79 41
1435.87 37
1435.96 33
1436.05 29
1436.13 26
1436.22 24
1436.31 23
1436.39 22
1436.48 21
1436.57 19
1436.65 17
1436.74 15
1436.83 12
1436.91 10
1437.00 9
1437.09 9
1437.17 11
1437.26 13
1437.35 15
1437.43 18
1437.52 20
1437.61 21
1437.70 21
1437.78 21
1437.87 21
1437.96 21
1438.04 21
1438.13 20
1438.22 20
1438.30 20
1438.39 20
1438.48 20
1438.56 22
1438.65 24
1438.74 26
1438.82 29
1438.91 32
1439.00 33
1439.09 33
1439.17 32
1439.26 29
1439.35 25
1439.43 20
1439.52 15
1439.61 11
1439.69 9
1439.78 9
1439.87 11
1439.95 13
1440.04 16
1440.13 19
1440.21 22
1440.30 23
1440.39 23
1440.48 23
1440.56 22
1440.65 22
1440.74 22
1440.82 23
1440.91 23
1441.00 23
1441.08 22
1441.17 21
1441.26 20
1441.34 18
1441.43 17
1441.52 16
1441.61 15
1441.69 14
1441.78 13
1441.87 11
1441.95 9
1442.04 7
1442.13 5
1442.21 3
1442.30 2
1442.39 0
1442.48 0
1442.56 0
1442.65 0
1442.74 0
1442.82 0
1442.91 0
1443.00 0
1443.08 0
1443.17 0
1443.26 1
1443.35 2
1443.43 3
1443.52 6
1443.61 9
1443.69 12
1443.78 17
1443.87 21
1443.95 24
1444.04 26
1444.13 26
1444.22 25
1444.30 22
1444.39 18
1444.48 14
1444.56 10
1444.65 7
1444.74 6
1444.82 6
1444.91 7
1445.00 10
1445.09 14
1445.17 18
1445.26 23
1445.35 27
1445.43 31
1445.52 34
1445.61 37
1445.70 38
1445.78 39
1445.87 38
1445.96 37
1446.04 36
1446.13 35
1446.22 34
1446.31 35
1446.39 36
1446.48 38
1446.57 40
1446.65 41
1446.74 42
1446.83 41
1446.91 40
1447.00 39
1447.09 39
1447.18 41
1447.26 45
1447.35 51
1447.44 59
1447.52 68
1447.61 78
1447.70 88
1447.79 97
1447.87 105
1447.96 112
1448.05 118
1448.13 124
1448.22 130
1448.31 136
1448.40 143
1448.48 149
1448.57 155
1448.66 159
1448.74 162
1448.83 162
1448.92 159
1449.01 153
1449.09 146
1449.18 137
1449.27 127
1449.35 117
1449.44 107
1449.53 98
1449.62 89
1449.70 81
1449.79 74
1449.88 68
1449.97 63
1450.05 60
1450.14 58
1450.23 56
1450.31 55
1450.40 55
1450.49 53
1450.58 52
1450.66 49
1450.75 45
1450.84 42
1450.92 38
1451.01 34
1451.10 31
1451.19 29
1451.27 28
1451.36 27
1451.45 26
1451.54 26
1451.62 26
1451.71 27
1451.80 28
1451.88 31
1451.97 34
1452.06 37
1452.15 39
1452.23 41
1452.32 42
1452.41 41
1452.50 39
1452.58 36
1452.67 34
1452.76 33
1452.84 33
1452.93 34
1453.02 36
1453.11 39
1453.19 42
1453.28 45
1453.37 47
1453.46 49
1453.54 50
1453.63 51
1453.72 50
1453.80 50
1453.89 49
1453.98 48
1454.07 47
1454.15 47
1454.24 47
1454.33 47
1454.42 48
1454.50 49
1454.59 50
1454.68 51
1454.77 51
1454.85 51
1454.94 49
1455.03 47
1455.12 43
1455.20 39
1455.29 34
1455.38 29
1455.46 26
1455.55 23
1455.64 20
1455.73 19
1455.81 18
1455.90 17
1455.99 16
1456.08 16
1456.16 17
1456.25 18
1456.34 20
1456.43 23
1456.51 25
1456.60 28
1456.69 30
1456.78 32
1456.86 34
1456.95 34
1457.04 34
1457.13 32
1457.21 30
1457.30 28
1457.39 25
1457.47 21
1457.56 18
1457.65 16
1457.74 15
1457.82 14
1457.91 15
1458.00 16
1458.09 17
1458.17 18
1458.26 18
1458.35 19
1458.44 19
1458.52 19
1458.61 19
1458.70 19
1458.79 19
1458.87 19
1458.96 20
1459.05 22
1459.14 25
1459.22 29
1459.31 33
1459.40 37
1459.49 41
1459.57 43
1459.66 45
1459.75 46
1459.84 45
1459.92 44
1460.01 42
1460.10 40
1460.19 39
1460.27 39
1460.36 39
1460.45 41
1460.54 42
1460.62 44
1460.71 46
1460.80 46
1460.89 47
1460.97 46
1461.06 46
1461.15 46
1461.24 47
1461.32 49
1461.41 51
1461.50 55
1461.59 59
1461.67 63
1461.76 67
1461.85 71
1461.94 74
1462.02 75
1462.11 75
1462.20 72
1462.29 69
1462.38 64
1462.46 60
1462.55 56
1462.64 54
1462.73 52
1462.81 51
1462.90 50
1462.99 48
1463.08 45
1463.16 41
1463.25 37
1463.34 34
1463.43 32
1463.51 32
1463.60 34
1463.69 38
1463.78 41
1463.86 44
1463.95 46
1464.04 46
1464.13 45
1464.21 44
1464.30 42
1464.39 40
1464.48 40
1464.57 39
1464.65 39
1464.74 39
1464.83 37
1464.92 34
1465.00 30
1465.09 25
1465.18 20
1465.27 15
1465.35 11
1465.44 8
1465.53 6
1465.62 6
1465.71 6
1465.79 7
1465.88 8
1465.97 10
1466.06 10
1466.14 10
1466.23 10
1466.32 8
1466.41 7
1466.49 6
1466.58 5
1466.67 5
1466.76 7
1466.85 10
1466.93 14
1467.02 19
1467.11 24
1467.20 28
1467.28 31
1467.37 33
1467.46 34
1467.55 33
1467.63 32
1467.72 30
1467.81 28
1467.90 26
1467.99 24
1468.07 23
1468.16 22
1468.25 21
1468.34 20
1468.42 20
1468.51 20
1468.60 21
1468.69 22
1468.78 23
1468.86 24
1468.95 24
1469.04 23
1469.13 22
1469.21 20
1469.30 17
1469.39 14
1469.48 11
1469.57 8
1469.65 6
1469.74 4
1469.83 3
1469.92 3
1470.00 3
1470.09 4
1470.18 6
1470.27 8
1470.36 10
1470.44 11
1470.53 12
1470.62 13
1470.71 13
1470.79 12
1470.88 12
1470.97 12
1471.06 12
1471.15 13
1471.23 14
1471.32 14
1471.41 14
1471.50 13
1471.59 11
1471.67 9
1471.76 7
1471.85 6
1471.94 5
1472.02 4
1472.11 4
1472.20 5
1472.29 6
1472.38 6
1472.46 7
1472.55 8
1472.64 8
1472.73 9
1472.82 9
1472.90 10
1472.99 11
1473.08 13
1473.17 15
1473.26 18
1473.34 21
1473.43 23
1473.52 25
1473.61 26
1473.69 27
1473.78 27
1473.87 27
1473.96 27
1474.05 26
1474.13 25
1474.22 25
1474.31 24
1474.40 23
1474.49 23
1474.57 22
1474.66 23
1474.75 24
1474.84 26
1474.93 29
1475.01 33
1475.10 37
1475.19 40
1475.28 42
1475.37 43
1475.45 42
1475.54 41
1475.63 40
1475.72 38
1475.81 37
1475.89 36
1475.98 36
1476.07 36
1476.16 36
1476.25 36
1476.33 35
1476.42 34
1476.51 32
1476.60 30
1476.69 27
1476.77 24
1476.86 21
1476.95 18
1477.04 17
1477.13 16
1477.21 16
1477.30 17
1477.39 19
1477.48 20
1477.57 21
1477.65 22
1477.74 21
1477.83 20
1477.92 17
1478.01 13
1478.09 8
1478.18 3
1478.27 0
1478.36 0
1478.45 0
1478.53 0
1478.62 0
1478.71 0
1478.80 0
1478.89 0
1478.97 5
1479.06 10
1479.15 14
1479.24 18
1479.33 20
1479.41 22
1479.50 22
1479.59 22
1479.68 21
1479.77 20
1479.86 18
1479.94 16
1480.03 15
1480.12 14
1480.21 15
1480.30 17
1480.38 20
1480.47 23
1480.56 26
1480.65 27
1480.74 27
1480.82 25
1480.91 22
1481.00 18
1481.09 14
1481.18 11
1481.27 9
1481.35 8
1481.44 8
1481.53 8
1481.62 7
1481.71 6
1481.79 4
1481.88 2
1481.97 0
1482.06 0
1482.15 0
1482.24 0
1482.32 0
1482.41 0
1482.50 0
1482.59 1
1482.68 2
1482.76 3
1482.85 2
1482.94 2
1483.03 2
1483.12 2
1483.21 3
1483.29 5
1483.38 8
1483.47 11
1483.56 14
1483.65 17
1483.73 18
1483.82 18
1483.91 18
1484.00 17
1484.09 16
1484.18 16
1484.26 17
1484.35 19
1484.44 22
1484.53 25
1484.62 28
1484.70 30
1484.79 32
1484.88 34
1484.97 35
1485.06 37
1485.15 39
1485.23 42
1485.32 45
1485.41 50
1485.50 56
1485.59 62
1485.68 67
1485.76 72
1485.85 77
1485.94 80
1486.03 82
1486.12 84
1486.21 84
1486.29 84
1486.38 83
1486.47 83
1486.56 81
1486.65 80
1486.74 78
1486.82 75
1486.91 72
1487.00 69
1487.09 65
1487.18 61
1487.27 57
1487.35 54
1487.44 51
1487.53 48
1487.62 46
1487.71 43
1487.80 41
1487.88 39
1487.97 39
1488.06 40
1488.15 42
1488.24 45
1488.33 49
1488.41 53
1488.50 56
1488.59 58
1488.68 58
1488.77 57
1488.86 55
1488.94 52
1489.03 49
1489.12 47
1489.21 46
1489.30 44
1489.39 43
1489.47 41
1489.56 39
1489.65 36
1489.74 33
1489.83 31
1489.92 28
1490.00 26
1490.09 24
1490.18 22
1490.27 20
1490.36 19
1490.45 18
1490.53 18
1490.62 18
1490.71 20
1490.80 23
1490.89 26
1490.98 30
1491.07 33
1491.15 36
1491.24 38
1491.33 41
1491.42 43
1491.51 46
1491.60 49
1491.68 52
1491.77 56
1491.86 58
1491.95 60
1492.04 60
1492.13 59
1492.22 56
1492.30 53
1492.39 49
1492.48 45
1492.57 42
1492.66 40
1492.75 38
1492.83 38
1492.92 38
1493.01 38
1493.10 39
1493.19 40
1493.28 41
1493.37 42
1493.45 43
1493.54 43
1493.63 43
1493.72 41
1493.81 39
1493.90 36
1493.99 34
1494.07 31
1494.16 29
1494.25 28
1494.34 28
1494.43 29
1494.52 31
1494.60 35
1494.69 39
1494.78 42
1494.87 45
1494.96 47
1495.05 46
1495.14 43
1495.22 39
1495.31 34
1495.40 29
1495.49 25
1495.58 22
1495.67 20
1495.76 20
1495.84 20
1495.93 22
1496.02 23
1496.11 24
1496.20 24
1496.29 23
1496.38 22
1496.46 21
1496.55 20
1496.64 19
1496.73 20
1496.82 20
1496.91 22
1497.00 23
1497.09 25
1497.17 27
1497.26 28
1497.35 30
1497.44 31
1497.53 32
1497.62 33
1497.71 34
1497.79 34
1497.88 34
1497.97 35
1498.06 35
1498.15 35
1498.24 34
1498.33 33
1498.41 32
1498.50 30
1498.59 28
1498.68 26
1498.77 25
1498.86 23
1498.95 21
1499.04 19
1499.12 17
1499.21 15
1499.30 13
1499.39 10
1499.48 8
1499.57 6
1499.66 5
1499.74 5
1499.83 5
1499.92 5
1500.01 6
1500.10 6
1500.19 7
1500.28 6
1500.37 6
1500.45 4
1500.54 3
1500.63 1
1500.72 0
1500.81 0
1500.90 0
1500.99 1
1501.08 4
1501.16 8
1501.25 12
1501.34 15
1501.43 18
1501.52 19
1501.61 20
1501.70 20
1501.79 21
1501.87 23
1501.96 26
1502.05 29
1502.14 33
1502.23 36
1502.32 38
1502.41 39
1502.50 39
1502.58 39
1502.67 39
1502.76 40
1502.85 41
1502.94 44
1503.03 48
1503.12 53
1503.21 57
1503.29 61
1503.38 62
1503.47 62
1503.56 60
1503.65 57
1503.74 53
1503.83 49
1503.92 46
1504.00 44
1504.09 42
1504.18 41
1504.27 41
1504.36 41
1504.45 41
1504.54 41
1504.63 41
1504.72 42
1504.80 44
1504.89 46
1504.98 49
1505.07 52
1505.16 54
1505.25 54
1505.34 54
1505.43 52
1505.52 49
1505.60 45
1505.69 40
1505.78 35
1505.87 30
1505.96 26
1506.05 22
1506.14 18
1506.23 15
1506.32 12
1506.40 10
1506.49 7
1506.58 5
1506.67 3
1506.76 1
1506.85 0
1506.94 0
1507.03 0
1507.12 0
1507.20 0
1507.29 1
1507.38 5
1507.47 11
1507.56 16
1507.65 22
1507.74 26
1507.83 29
1507.92 30
1508.00 30
1508.09 28
1508.18 27
1508.27 26
1508.36 26
1508.45 27
1508.54 30
1508.63 34
1508.72 38
1508.80 42
1508.89 45
1508.98 48
1509.07 49
1509.16 48
1509.25 46
1509.34 43
1509.43 39
1509.52 36
1509.61 33
1509.69 31
1509.78 30
1509.87 31
1509.96 33
1510.05 35
1510.14 38
1510.23 40
1510.32 41
1510.41 41
1510.50 40
1510.58 40
1510.67 39
1510.76 40
1510.85 41
1510.94 43
1511.03 44
1511.12 46
1511.21 46
1511.30 46
1511.39 45
1511.47 43
1511.56 42
1511.65 41
1511.74 42
1511.83 43
1511.92 46
1512.01 50
1512.10 55
1512.19 61
1512.28 65
1512.37 68
1512.45 68
1512.54 66
1512.63 61
1512.72 55
1512.81 48
1512.90 42
1512.99 36
1513.08 32
1513.17 29
1513.26 27
1513.35 26
1513.43 25
1513.52 24
1513.61 23
1513.70 24
1513.79 25
1513.88 29
1513.97 35
1514.06 43
1514.15 51
1514.24 60
1514.33 67
1514.41 72
1514.50 72
1514.59 70
1514.68 64
1514.77 56
1514.86 47
1514.95 40
1515.04 34
1515.13 32
1515.22 31
1515.31 33
1515.40 35
1515.48 38
1515.57 39
1515.66 40
1515.75 39
1515.84 36
1515.93 33
1516.02 29
1516.11 24
1516.20 19
1516.29 15
1516.38 12
1516.47 10
1516.55 9
1516.64 10
1516.73 11
1516.82 14
1516.91 17
1517.00 21
1517.09 24
1517.18 27
1517.27 30
1517.36 32
1517.45 33
1517.54 33
1517.62 32
1517.71 30
1517.80 28
1517.89 26
1517.98 25
1518.07 25
1518.16 25
1518.25 27
1518.34 29
1518.43 30
1518.52 31
1518.61 31
1518.70 30
1518.79 28
1518.87 25
1518.96 23
1519.05 21
1519.14 20
1519.23 18
1519.32 17
1519.41 15
1519.50 12
1519.59 10
1519.68 7
1519.77 3
1519.86 0
1519.95 0
1520.03 0
1520.12 0
1520.21 0
1520.30 0
1520.39 0
1520.48 0
1520.57 0
1520.66 3
1520.75 7
1520.84 11
1520.93 16
1521.02 21
1521.11 26
1521.20 30
1521.29 33
1521.37 35
1521.46 37
1521.55 38
1521.64 38
1521.73 39
1521.82 39
1521.91 38
1522.00 38
1522.09 37
1522.18 36
1522.27 37
1522.36 38
1522.45 41
1522.54 44
1522.63 46
1522.71 48
1522.80 48
1522.89 47
1522.98 44
1523.07 41
1523.16 37
1523.25 34
1523.34 32
1523.43 30
1523.52 28
1523.61 26
1523.70 25
1523.79 24
1523.88 24
1523.97 25
1524.06 28
1524.15 33
1524.23 38
1524.32 45
1524.41 51
1524.50 56
1524.59 59
1524.68 61
1524.77 61
1524.86 60
1524.95 58
1525.04 55
1525.13 52
1525.22 49
1525.31 47
1525.40 44
1525.49 41
1525.58 39
1525.67 38
1525.75 37
1525.84 37
1525.93 38
1526.02 38
1526.11 37
1526.20 36
1526.29 33
1526.38 31
1526.47 30
1526.56 30
1526.65 32
1526.74 36
1526.83 41
1526.92 45
1527.01 48
1527.10 49
1527.19 47
1527.28 44
1527.37 40
1527.46 36
1527.54 34
1527.63 33
1527.72 34
1527.81 37
1527.90 41
1527.99 46
1528.08 50
1528.17 54
1528.26 58
1528.35 60
1528.44 61
1528.53 60
1528.62 59
1528.71 56
1528.80 52
1528.89 48
1528.98 44
1529.07 40
1529.16 38
1529.25 37
1529.34 37
1529.42 39
1529.51 43
1529.60 46
1529.69 50
1529.78 54
1529.87 57
1529.96 60
1530.05 62
1530.14 64
1530.23 65
1530.32 66
1530.41 66
1530.50 66
1530.59 65
1530.68 64
1530.77 62
1530.86 62
1530.95 62
1531.04 63
1531.13 64
1531.22 64
1531.31 64
1531.40 63
1531.49 61
1531.58 58
1531.66 54
1531.75 51
1531.84 47
1531.93 44
1532.02 41
1532.11 38
1532.20 36
1532.29 34
1532.38 34
1532.47 34
1532.56 34
1532.65 35
1532.74 36
1532.83 36
1532.92 36
1533.01 35
1533.10 35
1533.19 35
1533.28 37
1533.37 40
1533.46 43
1533.55 47
1533.64 51
1533.73 53
1533.82 54
1533.91 53
1534.00 50
1534.09 47
1534.18 44
1534.27 41
1534.36 39
1534.44 37
1534.53 35
1534.62 33
1534.71 30
1534.80 26
1534.89 22
1534.98 17
1535.07 14
1535.16 12
1535.25 12
1535.34 13
1535.43 16
1535.52 19
1535.61 22
1535.70 25
1535.79 28
1535.88 31
1535.97 33
1536.06 36
1536.15 39
1536.24 41
1536.33 42
1536.42 42
1536.51 41
1536.60 40
1536.69 39
1536.78 40
1536.87 43
1536.96 49
1537.05 57
1537.14 66
1537.23 76
1537.32 86
1537.41 95
1537.50 103
1537.59 108
1537.68 110
1537.77 110
1537.86 109
1537.95 107
1538.04 104
1538.13 103
1538.22 104
1538.30 106
1538.39 110
1538.48 114
1538.57 118
1538.66 121
1538.75 122
1538.84 123
1538.93 123
1539.02 124
1539.11 125
1539.20 128
1539.29 133
1539.38 140
1539.47 149
1539.56 159
1539.65 169
1539.74 181
1539.83 192
1539.92 202
1540.01 212
1540.10 222
1540.19 232
1540.28 243
1540.37 253
1540.46 263
1540.55 273
1540.64 284
1540.73 294
1540.82 306
1540.91 318
1541.00 332
1541.09 347
1541.18 363
1541.27 379
1541.36 394
1541.45 407
1541.54 418
1541.63 428
1541.72 435
1541.81 441
1541.90 446
1541.99 449
1542.08 450
1542.17 448
1542.26 444
1542.35 437
1542.44 428
1542.53 418
1542.62 409
1542.71 399
1542.80 391
1542.89 385
1542.98 381
1543.07 379
1543.16 380
1543.25 383
1543.34 388
1543.43 394
1543.52 400
1543.61 404
1543.70 405
1543.79 402
1543.88 395
1543.97 385
1544.06 372
1544.15 361
1544.24 351
1544.33 344
1544.42 339
1544.51 337
1544.60 334
1544.69 331
1544.78 325
1544.87 317
1544.96 306
1545.05 295
1545.14 284
1545.23 273
1545.32 263
1545.41 254
1545.50 246
1545.59 238
1545.68 231
1545.77 225
1545.86 219
1545.95 215
1546.04 212
1546.13 209
1546.22 205
1546.31 202
1546.40 198
1546.49 192
1546.58 186
1546.67 180
1546.76 173
1546.85 165
1546.94 158
1547.03 152
1547.12 146
1547.21 141
1547.30 139
1547.39 138
1547.48 139
1547.57 141
1547.66 143
1547.75 145
1547.84 145
1547.93 143
1548.02 140
1548.11 136
1548.20 132
1548.29 128
1548.38 124
1548.47 121
1548.56 118
1548.65 116
1548.74 113
1548.83 110
1548.92 108
1549.01 105
1549.10 104
1549.19 102
1549.28 101
1549.37 100
1549.46 99
1549.55 97
1549.64 96
1549.73 94
1549.82 93
1549.91 93
1550.00 93
1550.09 93
1550.18 93
1550.28 92
1550.37 91
1550.46 88
1550.55 84
1550.64 80
1550.73 77
1550.82 73
1550.91 70
1551.00 67
1551.09 65
1551.18 63
1551.27 61
1551.36 58
1551.45 56
1551.54 53
1551.63 51
1551.72 49
1551.81 48
1551.90 46
1551.99 45
1552.08 43
1552.17 42
1552.26 39
1552.35 37
1552.44 34
1552.53 31
1552.62 29
1552.71 29
1552.80 31
1552.89 34
1552.98 39
1553.07 45
1553.16 52
1553.25 58
1553.34 63
1553.43 68
1553.52 73
1553.61 78
1553.70 85
1553.79 92
1553.88 99
1553.97 106
1554.06 111
1554.16 115
1554.25 116
1554.34 115
1554.43 113
1554.52 112
1554.61 111
1554.70 111
1554.79 111
1554.88 111
1554.97 111
1555.06 110
1555.15 108
1555.24 105
1555.33 102
1555.42 99
1555.51 97
1555.60 96
1555.69 96
1555.78 95
1555.87 94
1555.96 92
1556.05 88
1556.14 83
1556.23 77
1556.32 71
1556.41 66
1556.50 61
1556.59 58
1556.68 56
1556.77 57
1556.87 58
1556.96 61
1557.05 63
1557.14 65
1557.23 66
1557.32 65
1557.41 63
1557.50 60
1557.59 56
1557.68 52
1557.77 49
1557.86 47
1557.95 45
1558.04 44
1558.13 44
1558.22 45
1558.31 46
1558.40 47
1558.49 49
1558.58 51
1558.67 53
1558.76 56
1558.85 59
1558.94 62
1559.03 66
1559.13 69
1559.22 72
1559.31 75
1559.40 77
1559.49 78
1559.58 79
1559.67 79
1559.76 78
1559.85 77
1559.94 76
1560.03 76
1560.12 75
1560.21 75
1560.30 75
1560.39 76
1560.48 76
1560.57 76
1560.66 76
1560.75 74
1560.84 71
1560.93 68
1561.02 64
1561.12 61
1561.21 59
1561.30 59
1561.39 60
1561.48 64
1561.57 68
1561.66 73
1561.75 78
1561.84 82
1561.93 86
1562.02 89
1562.11 91
1562.20 93
1562.29 95
1562.38 97
1562.47 99
1562.56 101
1562.65 103
1562.74 107
1562.84 112
1562.93 118
1563.02 126
1563.11 136
1563.20 147
1563.29 160
1563.38 171
1563.47 182
1563.56 190
1563.65 195
1563.74 199
1563.83 202
1563.92 206
1564.01 212
1564.10 220
1564.19 231
1564.28 243
1564.37 256
1564.47 268
1564.56 278
1564.65 286
1564.74 293
1564.83 299
1564.92 306
1565.01 314
1565.10 323
1565.19 336
1565.28 350
1565.37 367
1565.46 386
1565.55 406
1565.64 429
1565.73 454
1565.82 480
1565.91 509
1566.01 539
1566.10 571
1566.19 604
1566.28 637
1566.37 669
1566.46 700
1566.55 730
1566.64 759
1566.73 790
1566.82 823
1566.91 859
1567.00 900
1567.09 946
1567.18 996
1567.27 1048
1567.37 1100
1567.46 1151
1567.55 1200
1567.64 1247
1567.73 1292
1567.82 1336
1567.91 1378
1568.00 1417
1568.09 1453
1568.18 1484
1568.27 1511
1568.36 1532
1568.45 1549
1568.54 1564
1568.64 1576
1568.73 1589
1568.82 1599
1568.91 1608
1569.00 1612
1569.09 1613
1569.18 1608
1569.27 1599
1569.36 1586
1569.45 1573
1569.54 1561
1569.63 1552
1569.72 1547
1569.81 1547
1569.91 1549
1570.00 1552
1570.09 1555
1570.18 1554
1570.27 1547
1570.36 1535
1570.45 1517
1570.54 1494
1570.63 1468
1570.72 1439
1570.81 1410
1570.90 1382
1570.99 1356
1571.09 1332
1571.18 1309
1571.27 1287
1571.36 1264
1571.45 1239
1571.54 1212
1571.63 1181
1571.72 1149
1571.81 1115
1571.90 1081
1571.99 1047
1572.08 1014
1572.17 982
1572.27 951
1572.36 921
1572.45 893
1572.54 867
1572.63 844
1572.72 824
1572.81 807
1572.90 794
1572.99 783
1573.08 775
1573.17 767
1573.26 758
1573.36 747
1573.45 733
1573.54 716
1573.63 695
1573.72 672
1573.81 646
1573.90 619
1573.99 592
1574.08 566
1574.17 542
1574.26 519
1574.35 498
1574.45 478
1574.54 458
1574.63 440
1574.72 421
1574.81 403
1574.90 386
1574.99 370
1575.08 357
1575.17 346
1575.26 338
1575.35 333
1575.45 330
1575.54 329
1575.63 328
1575.72 327
1575.81 324
1575.90 320
1575.99 312
1576.08 302
1576.17 290
1576.26 277
1576.35 264
1576.45 253
1576.54 245
1576.63 240
1576.72 239
1576.81 240
1576.90 243
1576.99 246
1577.08 249
1577.17 252
1577.26 254
1577.36 256
1577.45 257
1577.54 257
1577.63 255
1577.72 253
1577.81 248
1577.90 243
1577.99 237
1578.08 231
1578.17 226
1578.27 222
1578.36 218
1578.45 215
1578.54 212
1578.63 209
1578.72 205
1578.81 202
1578.90 200
1578.99 200
1579.08 202
1579.18 207
1579.27 214
1579.36 222
1579.45 232
1579.54 242
1579.63 251
1579.72 258
1579.81 263
1579.90 266
1579.99 265
1580.09 263
1580.18 258
1580.27 253
1580.36 247
1580.45 240
1580.54 234
1580.63 228
1580.72 222
1580.81 218
1580.90 215
1581.00 213
1581.09 211
1581.18 210
1581.27 209
1581.36 207
1581.45 204
1581.54 200
1581.63 195
1581.72 191
1581.82 186
1581.91 182
1582.00 178
1582.09 175
1582.18 171
1582.27 168
1582.36 165
1582.45 162
1582.54 160
1582.64 159
1582.73 158
1582.82 158
1582.91 159
1583.00 160
1583.09 161
1583.18 161
1583.27 162
1583.36 162
1583.46 163
1583.55 163
1583.64 164
1583.73 164
1583.82 162
1583.91 160
1584.00 155
1584.09 149
1584.18 141
1584.28 133
1584.37 125
1584.46 117
1584.55 111
1584.64 107
1584.73 104
1584.82 104
1584.91 104
1585.01 105
1585.10 107
1585.19 108
1585.28 108
1585.37 108
1585.46 108
1585.55 108
1585.64 109
1585.73 109
1585.83 109
1585.92 108
1586.01 105
1586.10 101
1586.19 97
1586.28 92
1586.37 88
1586.46 86
1586.56 86
1586.65 88
1586.74 92
1586.83 97
1586.92 101
1587.01 105
1587.10 106
1587.19 105
1587.29 102
1587.38 97
1587.47 91
1587.56 84
1587.65 78
1587.74 72
1587.83 67
1587.92 64
1588.02 62
1588.11 61
1588.20 62
1588.29 64
1588.38 67
1588.47 70
1588.56 74
1588.65 76
1588.75 78
1588.84 79
1588.93 79
1589.02 79
1589.11 78
1589.20 77
1589.29 77
1589.39 76
1589.48 75
1589.57 74
1589.66 73
1589.75 72
1589.84 71
1589.93 70
1590.02 70
1590.12 70
1590.21 72
1590.30 73
1590.39 74
1590.48 74
1590.57 72
1590.66 70
1590.76 67
1590.85 63
1590.94 61
1591.03 60
1591.12 60
1591.21 62
1591.30 65
1591.39 68
1591.49 70
1591.58 72
1591.67 73
1591.76 72
1591.85 70
1591.94 67
1592.03 63
1592.13 59
1592.22 55
1592.31 50
1592.40 46
1592.49 43
1592.58 41
1592.67 40
1592.77 39
1592.86 40
1592.95 40
1593.04 41
1593.13 42
1593.22 43
1593.31 46
1593.41 50
1593.50 55
1593.59 61
1593.68 66
1593.77 70
1593.86 73
1593.95 75
1594.05 75
1594.14 74
1594.23 73
1594.32 73
1594.41 72
1594.50 72
1594.59 71
1594.69 70
1594.78 67
1594.87 64
1594.96 60
1595.05 57
1595.14 55
1595.23 55
1595.33 56
1595.42 59
1595.51 62
1595.60 66
1595.69 69
1595.78 71
1595.87 72
1595.97 71
1596.06 69
1596.15 66
1596.24 63
1596.33 59
1596.42 55
1596.52 52
1596.61 50
1596.70 49
1596.79 49
1596.88 49
1596.97 50
1597.06 50
1597.16 51
1597.25 51
1597.34 51
1597.43 53
1597.52 56
1597.61 61
1597.71 67
1597.80 74
1597.89 81
1597.98 85
1598.07 87
1598.16 86
1598.25 82
1598.35 77
1598.44 72
1598.53 68
1598.62 66
1598.71 67
1598.80 71
1598.90 76
1598.99 82
1599.08 88
1599.17 93
1599.26 95
1599.35 95
1599.44 93
1599.54 90
1599.63 86
1599.72 82
1599.81 78
1599.90 75
1599.99 73
1600.09 71
1600.18 71
1600.27 71
1600.36 71
1600.45 70
1600.54 69
1600.64 68
1600.73 66
1600.82 64
1600.91 61
1601.00 60
1601.09 59
1601.19 59
1601.28 60
1601.37 62
1601.46 65
1601.55 67
1601.64 69
1601.74 69
1601.83 70
1601.92 69
1602.01 68
1602.10 68
1602.19 67
1602.29 67
1602.38 67
1602.47 67
1602.56 67
1602.65 67
1602.74 68
1602.84 71
1602.93 75
1603.02 83
1603.11 92
1603.20 103
1603.29 114
1603.39 125
1603.48 135
1603.57 143
1603.66 149
1603.75 154
1603.84 159
1603.94 164
1604.03 170
1604.12 177
1604.21 184
1604.30 191
1604.39 198
1604.49 205
1604.58 212
1604.67 219
1604.76 226
1604.85 233
1604.95 239
1605.04 246
1605.13 251
1605.22 256
1605.31 260
1605.40 263
1605.50 265
1605.59 268
1605.68 270
1605.77 274
1605.86 278
1605.95 284
1606.05 291
1606.14 299
1606.23 308
1606.32 316
1606.41 324
1606.51 329
1606.60 331
1606.69 330
1606.78 325
1606.87 317
1606.96 309
1607.06 300
1607.15 294
1607.24 289
1607.33 286
1607.42 285
1607.52 283
1607.61 282
1607.70 278
1607.79 273
1607.88 267
1607.97 261
1608.07 255
1608.16 249
1608.25 244
1608.34 241
1608.43 239
1608.53 238
1608.62 238
1608.71 238
1608.80 239
1608.89 239
1608.99 239
1609.08 237
1609.17 234
1609.26 229
1609.35 224
1609.44 219
1609.54 214
1609.63 210
1609.72 206
1609.81 204
1609.90 202
1610.00 199
1610.09 197
1610.18 194
1610.27 192
1610.36 191
1610.46 192
1610.55 194
1610.64 197
1610.73 200
1610.82 202
1610.92 203
1611.01 201
1611.10 198
1611.19 193
1611.28 189
1611.37 185
1611.47 182
1611.56 179
1611.65 177
1611.74 173
1611.83 168
1611.93 162
1612.02 154
1612.11 146
1612.20 138
1612.29 131
1612.39 124
1612.48 119
1612.57 114
1612.66 111
1612.75 108
1612.85 104
1612.94 101
1613.03 98
1613.12 95
1613.21 93
1613.31 91
1613.40 91
1613.49 93
1613.58 95
1613.67 97
1613.77 99
1613.86 100
1613.95 100
1614.04 99
1614.13 98
1614.23 98
1614.32 99
1614.41 100
1614.50 101
1614.59 102
1614.69 101
1614.78 99
1614.87 96
1614.96 93
1615.05 89
1615.15 86
1615.24 83
1615.33 81
1615.42 80
1615.51 78
1615.61 78
1615.70 78
1615.79 79
1615.88 81
1615.97 82
1616.07 83
1616.16 83
1616.25 80
1616.34 76
1616.44 72
1616.53 67
1616.62 62
1616.71 58
1616.80 55
1616.90 52
1616.99 49
1617.08 46
1617.17 42
1617.26 37
1617.36 33
1617.45 29
1617.54 26
1617.63 25
1617.72 24
1617.82 25
1617.91 26
1618.00 28
1618.09 31
1618.19 34
1618.28 37
1618.37 39
1618.46 40
1618.55 39
1618.65 38
1618.74 36
1618.83 34
1618.92 33
1619.01 34
1619.11 37
1619.20 41
1619.29 47
1619.38 51
1619.48 55
1619.57 57
1619.66 58
1619.75 58
1619.84 58
1619.94 59
1620.03 63
1620.12 67
1620.21 73
1620.31 79
1620.40 84
1620.49 88
1620.58 90
1620.67 91
1620.77 90
1620.86 88
1620.95 84
1621.04 79
1621.14 73
1621.23 65
1621.32 57
1621.41 48
1621.50 40
1621.60 33
1621.69 27
1621.78 23
1621.87 21
1621.97 22
1622.06 24
1622.15 28
1622.24 33
1622.33 39
1622.43 45
1622.52 50
1622.61 55
1622.70 57
1622.80 57
1622.89 55
1622.98 52
1623.07 47
1623.16 43
1623.26 40
1623.35 38
1623.44 40
1623.53 43
1623.63 49
1623.72 54
1623.81 59
1623.90 63
1624.00 64
1624.09 62
1624.18 58
1624.27 52
1624.36 47
1624.46 41
1624.55 37
1624.64 33
1624.73 31
1624.83 30
1624.92 30
1625.01 32
1625.10 34
1625.20 36
1625.29 39
1625.38 41
1625.47 42
1625.56 42
1625.66 41
1625.75 40
1625.84 38
1625.93 36
1626.03 33
1626.12 30
1626.21 25
1626.30 21
1626.40 17
1626.49 13
1626.58 11
1626.67 9
1626.77 9
1626.86 10
1626.95 11
1627.04 13
1627.13 14
1627.23 15
1627.32 15
1627.41 16
1627.50 15
1627.60 15
1627.69 15
1627.78 14
1627.87 13
1627.97 12
1628.06 11
1628.15 10
1628.24 10
1628.34 11
1628.43 12
1628.52 14
1628.61 16
1628.71 18
1628.80 19
1628.89 19
1628.98 18
1629.08 16
1629.17 14
1629.26 11
1629.35 8
1629.45 6
1629.54 4
1629.63 3
1629.72 4
1629.82 5
1629.91 9
1630.00 13
1630.09 17
1630.18 21
1630.28 25
1630.37 27
1630.46 27
1630.55 27
1630.65 27
1630.74 26
1630.83 26
1630.92 25
1631.02 24
1631.11 23
1631.20 22
1631.29 21
1631.39 20
1631.48 21
1631.57 23
1631.66 26
1631.76 29
1631.85 31
1631.94 33
1632.03 33
1632.13 32
1632.22 30
1632.31 27
1632.41 25
1632.50 24
1632.59 25
1632.68 26
1632.78 28
1632.87 30
1632.96 32
1633.05 34
1633.15 35
1633.24 35
1633.33 36
1633.42 36
1633.52 37
1633.61 37
1633.70 37
1633.79 36
1633.89 36
1633.98 35
1634.07 33
1634.16 32
1634.26 31
1634.35 30
1634.44 29
1634.53 28
1634.63 27
1634.72 26
1634.81 25
1634.90 25
1635.00 25
1635.09 25
1635.18 26
1635.27 27
1635.37 28
1635.46 29
1635.55 29
1635.65 28
1635.74 27
1635.83 25
1635.92 22
1636.02 19
1636.11 16
1636.20 13
1636.29 10
1636.39 9
1636.48 9
1636.57 9
1636.66 10
1636.76 12
1636.85 13
1636.94 15
1637.04 15
1637.13 15
1637.22 15
1637.31 15
1637.41 15
1637.50 16
1637.59 17
1637.68 19
1637.78 20
1637.87 21
1637.96 22
1638.05 21
1638.15 20
1638.24 18
1638.33 15
1638.43 12
1638.52 9
1638.61 6
1638.70 4
1638.80 1
1638.89 0
1638.98 0
1639.07 0
1639.17 0
1639.26 0
1639.35 1
1639.45 1
1639.54 2
1639.63 1
1639.72 1
1639.82 0
1639.91 0
1640.00 0
1640.09 0
1640.19 1
1640.28 2
1640.37 3
1640.47 3
1640.56 2
1640.65 1
1640.74 0
1640.84 0
1640.93 0
1641.02 0
1641.12 0
1641.21 0
1641.30 2
1641.39 5
1641.49 7
1641.58 9
1641.67 11
1641.76 13
1641.86 15
1641.95 17
1642.04 20
1642.14 22
1642.23 25
1642.32 28
1642.41 31
1642.51 33
1642.60 34
1642.69 35
1642.79 34
1642.88 33
1642.97 30
1643.06 27
1643.16 23
1643.25 20
1643.34 17
1643.44 15
1643.53 15
1643.62 16
1643.71 18
1643.81 22
1643.90 26
1643.99 31
1644.09 34
1644.18 38
1644.27 40
1644.36 41
1644.46 40
1644.55 39
1644.64 36
1644.74 33
1644.83 28
1644.92 23
1645.01 19
1645.11 15
1645.20 12
1645.29 9
1645.39 7
1645.48 6
1645.57 5
1645.66 4
1645.76 3
1645.85 3
1645.94 2
1646.04 3
1646.13 4
1646.22 5
1646.32 6
1646.41 7
1646.50 8
1646.59 8
1646.69 7
1646.78 5
1646.87 3
1646.97 2
1647.06 0
1647.15 0
1647.24 1
1647.34 3
1647.43 5
1647.52 8
1647.62 11
1647.71 13
1647.80 15
1647.90 15
1647.99 14
1648.08 14
1648.17 13
1648.27 13
1648.36 13
1648.45 14
1648.55 15
1648.64 16
1648.73 17
1648.83 18
1648.92 19
1649.01 20
1649.10 20
1649.20 20
1649.29 19
1649.38 18
1649.48 17
1649.57 15
1649.66 14
1649.76 12
1649.85 11
1649.94 10
1650.03 9
1650.13 10
1650.22 11
1650.31 14
1650.41 18
1650.50 23
1650.59 29
1650.69 35
1650.78 40
1650.87 44
1650.97 46
1651.06 46
1651.15 44
1651.24 41
1651.34 38
1651.43 35
1651.52 33
1651.62 31
1651.71 29
1651.80 28
1651.90 26
1651.99 23
1652.08 20
1652.18 17
1652.27 15
1652.36 12
1652.45 10
1652.55 7
1652.64 5
1652.73 2
1652.83 0
1652.92 0
1653.01 0
1653.11 0
1653.20 0
1653.29 0
1653.39 0
1653.48 0
1653.57 3
1653.67 6
1653.76 8
1653.85 9
1653.94 9
1654.04 8
1654.13 7
1654.22 6
1654.32 5
1654.41 5
1654.50 6
1654.60 7
1654.69 8
1654.78 9
1654.88 10
1654.97 10
1655.06 11
1655.16 12
1655.25 12
1655.34 12
1655.44 11
1655.53 9
1655.62 8
1655.71 6
1655.81 5
1655.90 5
1655.99 6
1656.09 8
1656.18 12
1656.27 16
1656.37 21
1656.46 26
1656.55 31
1656.65 34
1656.74 36
1656.83 37
1656.93 37
1657.02 37
1657.11 36
1657.21 34
1657.30 33
1657.39 30
1657.49 27
1657.58 24
1657.67 21
1657.77 18
1657.86 16
1657.95 16
1658.05 16
1658.14 17
1658.23 18
1658.33 19
1658.42 19
1658.51 19
1658.61 19
1658.70 17
1658.79 16
1658.88 14
1658.98 13
1659.07 13
1659.16 14
1659.26 16
1659.35 19
1659.44 23
1659.54 27
1659.63 32
1659.72 36
1659.82 39
1659.91 42
1660.00 45
1660.10 48
1660.19 53
1660.28 59
1660.38 65
1660.47 70
1660.56 74
1660.66 76
1660.75 75
1660.84 73
1660.94 69
1661.03 65
1661.12 61
1661.22 57
1661.31 53
1661.40 49
1661.50 45
1661.59 41
1661.68 37
1661.78 33
1661.87 29
1661.96 25
1662.06 23
1662.15 22
1662.24 22
1662.34 22
1662.43 23
1662.53 24
1662.62 25
1662.71 26
1662.81 27
1662.90 28
1662.99 29
1663.09 32
1663.18 35
1663.27 40
1663.37 44
1663.46 47
1663.55 50
1663.65 50
1663.74 47
1663.83 42
1663.93 36
1664.02 28
1664.11 21
1664.21 14
1664.30 9
1664.39 7
1664.49 6
1664.58 6
1664.67 7
1664.77 8
1664.86 8
1664.95 7
1665.05 7
1665.14 7
1665.23 7
1665.33 10
1665.42 13
1665.51 18
1665.61 23
1665.70 27
1665.80 30
1665.89 32
1665.98 32
1666.08 32
1666.17 30
1666.26 29
1666.36 27
1666.45 26
1666.54 25
1666.64 25
1666.73 26
1666.82 29
1666.92 34
1667.01 40
1667.10 48
1667.20 55
1667.29 61
1667.38 64
1667.48 65
1667.57 63
1667.67 59
1667.76 55
1667.85 51
1667.95 49
1668.04 49
1668.13 50
1668.23 51
1668.32 52
1668.41 52
1668.51 51
1668.60 48
1668.69 45
1668.79 42
1668.88 40
1668.98 38
1669.07 38
1669.16 38
1669.26 39
1669.35 39
1669.44 39
1669.54 39
1669.63 38
1669.72 38
1669.82 38
1669.91 39
1670.00 41
1670.10 44
1670.19 47
1670.29 49
1670.38 51
1670.47 53
1670.57 53
1670.66 53
1670.75 52
1670.85 51
1670.94 50
1671.03 49
1671.13 48
1671.22 48
1671.32 48
1671.41 48
1671.50 48
1671.60 47
1671.69 47
1671.78 47
1671.88 47
1671.97 48
1672.06 50
1672.16 53
1672.25 56
1672.35 57
1672.44 58
1672.53 57
1672.63 54
1672.72 49
1672.81 45
1672.91 39
1673.00 35
1673.09 31
1673.19 28
1673.28 25
1673.38 24
1673.47 23
1673.56 23
1673.66 22
1673.75 22
1673.84 21
1673.94 21
1674.03 21
1674.13 22
1674.22 24
1674.31 28
1674.41 32
1674.50 36
1674.59 40
1674.69 42
1674.78 43
1674.88 41
1674.97 38
1675.06 34
1675.16 29
1675.25 25
1675.34 21
1675.44 19
1675.53 17
1675.63 16
1675.72 16
1675.81 16
1675.91 17
1676.00 19
1676.09 22
1676.19 25
1676.28 29
1676.38 32
1676.47 35
1676.56 37
1676.66 38
1676.75 38
1676.84 38
1676.94 36
1677.03 35
1677.13 34
1677.22 33
1677.31 31
1677.41 30
1677.50 29
1677.59 27
1677.69 26
1677.78 25
1677.88 24
1677.97 24
1678.06 26
1678.16 29
1678.25 32
1678.35 36
1678.44 40
1678.53 43
1678.63 44
1678.72 44
1678.81 42
1678.91 40
1679.00 38
1679.10 37
1679.19 37
1679.28 38
1679.38 39
1679.47 40
1679.57 41
1679.66 41
1679.75 39
1679.85 37
1679.94 34
1680.03 31
1680.13 27
1680.22 24
1680.32 20
1680.41 17
1680.50 14
1680.60 12
1680.69 12
1680.79 13
1680.88 15
1680.97 18
1681.07 23
1681.16 27
1681.26 30
1681.35 33
1681.44 34
1681.54 35
1681.63 34
1681.72 32
1681.82 30
1681.91 28
1682.01 26
1682.10 23
1682.19 20
1682.29 18
1682.38 15
1682.48 13
1682.57 11
1682.66 9
1682.76 8
1682.85 8
1682.95 8
1683.04 7
1683.13 7
1683.23 8
1683.32 8
1683.42 8
1683.51 9
1683.60 10
1683.70 11
1683.79 11
1683.89 12
1683.98 13
1684.07 14
1684.17 15
1684.26 17
1684.36 19
1684.45 21
1684.54 24
1684.64 26
1684.73 27
1684.83 27
1684.92 27
1685.01 25
1685.11 23
1685.20 20
1685.30 18
1685.39 17
1685.48 16
1685.58 16
1685.67 17
1685.77 19
1685.86 21
1685.95 22
1686.05 23
1686.14 24
1686.24 24
1686.33 24
1686.42 24
1686.52 24
1686.61 24
1686.71 24
1686.80 23
1686.89 23
1686.99 22
1687.08 22
1687.18 21
1687.27 21
1687.37 21
1687.46 21
1687.55 20
1687.65 20
1687.74 20
1687.84 20
1687.93 20
1688.02 21
1688.12 21
1688.21 21
1688.31 21
1688.40 20
1688.49 18
1688.59 16
1688.68 14
1688.78 12
1688.87 10
1688.97 9
1689.06 7
1689.15 6
1689.25 4
1689.34 2
1689.44 0
1689.53 0
1689.62 0
1689.72 0
1689.81 0
1689.91 0
1690.00 0
1690.09 0
1690.19 1
1690.28 4
1690.38 6
1690.47 8
1690.57 8
1690.66 8
1690.75 6
1690.85 4
1690.94 3
1691.04 1
1691.13 1
1691.23 1
1691.32 3
1691.41 4
1691.51 6
1691.60 6
1691.70 7
1691.79 7
1691.88 6
1691.98 5
1692.07 5
1692.17 5
1692.26 6
1692.36 7
1692.45 9
1692.54 10
1692.64 13
1692.73 15
1692.83 18
1692.92 20
1693.02 22
1693.11 22
1693.20 21
1693.30 18
1693.39 13
1693.49 7
1693.58 1
1693.67 0
1693.77 0
1693.86 0
1693.96 0
1694.05 0
1694.15 0
1694.24 5
1694.33 10
1694.43 14
1694.52 17
1694.62 19
1694.71 20
1694.81 22
1694.90 23
1694.99 23
1695.09 22
1695.18 20
1695.28 18
1695.37 15
1695.47 13
1695.56 12
1695.65 13
1695.75 15
1695.84 18
1695.94 21
1696.03 25
1696.13 29
1696.22 33
1696.32 37
1696.41 41
1696.50 45
1696.60 48
1696.69 50
1696.79 51
1696.88 50
1696.98 47
1697.07 44
1697.16 40
1697.26 37
1697.35 33
1697.45 30
1697.54 27
1697.64 24
1697.73 21
1697.82 18
1697.92 17
1698.01 17
1698.11 18
1698.20 21
1698.30 26
1698.39 32
1698.49 39
1698.58 46
1698.67 53
1698.77 60
1698.86 66
1698.96 72
1699.05 78
1699.15 82
1699.24 84
1699.34 85
1699.43 84
1699.52 81
1699.62 76
1699.71 70
1699.81 63
1699.90 55
1700.00 49
1700.09 43
1700.19 40
1700.28 38
1700.37 40
1700.47 43
1700.56 47
1700.66 51
1700.75 55
1700.85 56
1700.94 55
1701.04 53
1701.13 48
1701.22 43
1701.32 38
1701.41 33
1701.51 29
1701.60 26
1701.70 24
1701.79 24
1701.89 23
1701.98 23
1702.07 22
1702.17 21
1702.26 19
1702.36 16
1702.45 13
1702.55 9
1702.64 6
1702.74 4
1702.83 2
1702.93 1
1703.02 1
1703.11 2
1703.21 4
1703.30 6
1703.40 9
1703.49 12
1703.59 15
1703.68 17
1703.78 20
1703.87 23
1703.96 26
1704.06 28
1704.15 30
1704.25 32
1704.34 32
1704.44 32
1704.53 29
1704.63 26
1704.72 21
1704.82 17
1704.91 13
1705.01 10
1705.10 10
1705.19 12
1705.29 14
1705.38 18
1705.48 21
1705.57 23
1705.67 23
1705.76 23
1705.86 22
1705.95 20
1706.05 19
1706.14 17
1706.23 16
1706.33 16
1706.42 15
1706.52 15
1706.61 15
1706.71 17
1706.80 19
1706.90 23
1706.99 28
1707.09 34
1707.18 40
1707.28 46
1707.37 50
1707.46 53
1707.56 54
1707.65 54
1707.75 52
1707.84 50
1707.94 48
1708.03 47
1708.13 47
1708.22 49
1708.32 53
1708.41 57
1708.51 62
1708.60 66
1708.70 69
1708.79 71
1708.88 70
1708.98 66
1709.07 61
1709.17 54
1709.26 48
1709.36 42
1709.45 39
1709.55 37
1709.64 38
1709.74 40
1709.83 41
1709.93 42
1710.02 41
1710.12 39
1710.21 36
1710.31 33
1710.40 30
1710.49 27
1710.59 24
1710.68 21
1710.78 17
1710.87 14
1710.97 11
1711.06 8
1711.16 6
1711.25 5
1711.35 6
1711.44 7
1711.54 8
1711.63 10
1711.73 12
1711.82 13
1711.92 14
1712.01 13
1712.11 12
1712.20 10
1712.30 9
1712.39 7
1712.48 6
1712.58 6
1712.67 5
1712.77 5
1712.86 5
1712.96 5
1713.05 4
1713.15 2
1713.24 0
1713.34 0
1713.43 0
1713.53 0
1713.62 0
1713.72 0
1713.81 0
1713.91 2
1714.00 8
1714.10 14
1714.19 20
1714.29 25
1714.38 29
1714.48 32
1714.57 34
1714.67 35
1714.76 35
1714.86 34
1714.95 33
1715.04 31
1715.14 30
1715.23 30
1715.33 30
1715.42 31
1715.52 33
1715.61 34
1715.71 35
1715.80 35
1715.90 33
1715.99 31
1716.09 29
1716.18 26
1716.28 24
1716.37 23
1716.47 22
1716.56 22
1716.66 23
1716.75 25
1716.85 27
1716.94 30
1717.04 34
1717.13 38
1717.23 42
1717.32 45
1717.42 47
1717.51 46
1717.61 44
1717.70 40
1717.80 34
1717.89 29
1717.99 24
1718.08 20
1718.18 18
1718.27 18
1718.37 19
1718.46 22
1718.56 25
1718.65 28
1718.75 30
1718.84 31
1718.94 31
1719.03 30
1719.13 28
1719.22 24
1719.32 21
1719.41 18
1719.51 16
1719.60 15
1719.70 15
1719.79 16
1719.89 18
1719.98 20
1720.08 22
1720.17 24
1720.27 25
1720.36 27
1720.46 29
1720.55 30
1720.65 30
1720.74 29
1720.84 28
1720.93 26
1721.03 25
1721.12 24
1721.22 24
1721.31 26
1721.41 30
1721.50 35
1721.60 40
1721.69 44
1721.79 48
1721.88 50
1721.98 52
1722.07 53
1722.17 54
1722.26 56
1722.36 58
1722.45 59
1722.55 61
1722.64 62
1722.74 63
1722.83 62
1722.93 61
1723.02 60
1723.12 58
1723.21 58
1723.31 59
1723.40 62
1723.50 67
1723.59 73
1723.69 81
1723.78 88
1723.88 94
1723.97 97
1724.07 98
1724.16 97
1724.26 95
1724.35 92
1724.45 88
1724.54 85
1724.64 82
1724.73 79
1724.83 76
1724.92 72
1725.02 68
1725.11 65
1725.21 62
1725.30 61
1725.40 61
1725.49 63
1725.59 67
1725.69 70
1725.78 74
1725.88 77
1725.97 79
1726.07 80
1726.16 79
1726.26 76
1726.35 71
1726.45 64
1726.54 58
1726.64 50
1726.73 44
1726.83 39
1726.92 35
1727.02 32
1727.11 31
1727.21 31
1727.30 32
1727.40 32
1727.49 32
1727.59 31
1727.68 30
1727.78 27
1727.87 24
1727.97 22
1728.06 20
1728.16 20
1728.26 21
1728.35 23
1728.45 27
1728.54 31
1728.64 36
1728.73 40
1728.83 43
1728.92 45
1729.02 46
1729.11 46
1729.21 46
1729.30 45
1729.40 43
1729.49 41
1729.59 39
1729.68 37
1729.78 35
1729.87 33
1729.97 32
1730.06 32
1730.16 32
1730.26 33
1730.35 34
1730.45 34
1730.54 33
1730.64 32
1730.73 29
1730.83 26
1730.92 23
1731.02 22
1731.11 22
1731.21 23
1731.30 27
1731.40 31
1731.49 36
1731.59 40
1731.68 43
1731.78 44
1731.88 44
1731.97 42
1732.07 39
1732.16 36
1732.26 34
1732.35 32
1732.45 30
1732.54 29
1732.64 28
1732.73 28
1732.83 28
1732.92 30
1733.02 31
1733.11 34
1733.21 35
1733.31 37
1733.40 37
1733.50 36
1733.59 34
1733.69 31
1733.78 27
1733.88 23
1733.97 20
1734.07 17
1734.16 14
1734.26 13
1734.35 13
1734.45 14
1734.55 16
1734.64 20
1734.74 23
1734.83 27
1734.93 29
1735.02 30
1735.12 30
1735.21 29
1735.31 27
1735.40 24
1735.50 22
1735.59 20
1735.69 19
1735.79 19
1735.88 19
1735.98 20
1736.07 22
1736.17 24
1736.26 26
1736.36 29
1736.45 32
1736.55 35
1736.64 38
1736.74 40
1736.84 42
1736.93 42
1737.03 43
1737.12 43
1737.22 43
1737.31 42
1737.41 41
1737.50 39
1737.60 38
1737.69 36
1737.79 36
1737.89 37
1737.98 40
1738.08 44
1738.17 50
1738.27 56
1738.36 61
1738.46 64
1738.55 65
1738.65 63
1738.75 60
1738.84 55
1738.94 50
1739.03 45
1739.13 41
1739.22 37
1739.32 34
1739.41 32
1739.51 31
1739.60 30
1739.70 31
1739.80 32
1739.89 34
1739.99 36
1740.08 39
1740.18 41
1740.27 42
1740.37 43
1740.46 43
1740.56 43
1740.66 42
1740.75 42
1740.85 42
1740.94 42
1741.04 42
1741.13 41
1741.23 41
1741.32 39
1741.42 38
1741.52 36
1741.61 34
1741.71 33
1741.80 31
1741.90 30
1741.99 28
1742.09 27
1742.19 25
1742.28 24
1742.38 24
1742.47 25
1742.57 27
1742.66 29
1742.76 32
1742.85 36
1742.95 39
1743.05 43
1743.14 47
1743.24 51
1743.33 55
1743.43 58
1743.52 60
1743.62 60
1743.72 58
1743.81 54
1743.91 50
1744.00 46
1744.10 43
1744.19 42
1744.29 42
1744.38 44
1744.48 46
1744.58 48
1744.67 48
1744.77 48
1744.86 48
1744.96 49
1745.05 50
1745.15 53
1745.25 58
1745.34 65
1745.44 73
1745.53 81
1745.63 88
1745.72 95
1745.82 100
1745.92 103
1746.01 104
1746.11 103
1746.20 100
1746.30 96
1746.39 90
1746.49 83
1746.59 76
1746.68 70
1746.78 66
1746.87 63
1746.97 62
1747.06 62
1747.16 63
1747.26 65
1747.35 66
1747.45 67
1747.54 68
1747.64 68
1747.73 68
1747.83 68
1747.93 68
1748.02 69
1748.12 70
1748.21 71
1748.31 71
1748.40 72
1748.50 71
1748.60 69
1748.69 66
1748.79 63
1748.88 60
1748.98 57
1749.08 56
1749.17 57
1749.27 60
1749.36 63
1749.46 68
1749.55 73
1749.65 77
1749.75 80
1749.84 82
1749.94 81
1750.03 79
1750.13 75
1750.23 69
1750.32 64
1750.42 58
1750.51 54
1750.61 52
1750.70 51
1750.80 52
1750.90 53
1750.99 54
1751.09 54
1751.18 53
1751.28 51
1751.38 47
1751.47 43
1751.57 38
1751.66 33
1751.76 29
1751.85 27
1751.95 26
1752.05 25
1752.14 25
1752.24 26
1752.33 26
1752.43 25
1752.53 25
1752.62 25
1752.72 26
1752.81 27
1752.91 28
1753.01 29
1753.10 29
1753.20 29
1753.29 29
1753.39 28
1753.48 27
1753.58 27
1753.68 28
1753.77 28
1753.87 29
1753.96 29
1754.06 28
1754.16 26
1754.25 24
1754.35 21
1754.44 18
1754.54 15
1754.64 13
1754.73 11
1754.83 11
1754.92 13
1755.02 16
1755.12 21
1755.21 27
1755.31 34
1755.40 41
1755.50 46
1755.60 50
1755.69 52
1755.79 50
1755.88 47
1755.98 41
1756.08 36
1756.17 30
1756.27 27
1756.36 25
1756.46 25
1756.56 27
1756.65 29
1756.75 32
1756.84 34
1756.94 37
1757.04 39
1757.13 41
1757.23 44
1757.32 47
1757.42 50
1757.52 53
1757.61 55
1757.71 56
1757.80 55
1757.90 54
1758.00 53
1758.09 52
1758.19 50
1758.28 49
1758.38 47
1758.48 45
1758.57 43
1758.67 41
1758.76 39
1758.86 36
1758.96 34
1759.05 33
1759.15 33
1759.24 33
1759.34 34
1759.44 35
1759.53 36
1759.63 37
1759.72 37
1759.82 38
1759.92 38
1760.01 37
1760.11 37
1760.20 38
1760.30 39
1760.40 41
1760.49 43
1760.59 45
1760.69 46
1760.78 46
1760.88 45
1760.97 43
1761.07 41
1761.17 39
1761.26 38
1761.36 37
1761.45 36
1761.55 35
1761.65 34
1761.74 31
1761.84 28
1761.94 24
1762.03 21
1762.13 19
1762.22 18
1762.32 19
1762.42 21
1762.51 23
1762.61 26
1762.70 29
1762.80 31
1762.90 33
1762.99 34
1763.09 35
1763.19 37
1763.28 39
1763.38 41
1763.47 45
1763.57 48
1763.67 52
1763.76 54
1763.86 56
1763.95 56
1764.05 54
1764.15 53
1764.24 51
1764.34 51
1764.44 52
1764.53 55
1764.63 60
1764.72 66
1764.82 73
1764.92 78
1765.01 81
1765.11 81
1765.21 79
1765.30 74
1765.40 67
1765.49 61
1765.59 55
1765.69 51
1765.78 49
1765.88 48
1765.98 48
1766.07 47
1766.17 44
1766.26 39
1766.36 34
1766.46 29
1766.55 25
1766.65 23
1766.75 24
1766.84 27
1766.94 31
1767.03 36
1767.13 40
1767.23 42
1767.32 41
1767.42 39
1767.52 36
1767.61 32
1767.71 30
1767.80 28
1767.90 27
1768.00 27
1768.09 28
1768.19 29
1768.29 30
1768.38 30
1768.48 29
1768.58 29
1768.67 27
1768.77 26
1768.86 24
1768.96 23
1769.06 22
1769.15 21
1769.25 20
1769.35 20
1769.44 20
1769.54 21
1769.64 23
1769.73 25
1769.83 29
1769.92 33
1770.02 36
1770.12 40
1770.21 42
1770.31 43
1770.41 42
1770.50 41
1770.60 39
1770.70 37
1770.79 36
1770.89 34
1770.98 34
1771.08 34
1771.18 34
1771.27 34
1771.37 34
1771.47 33
1771.56 31
1771.66 29
1771.76 25
1771.85 23
1771.95 21
1772.04 21
1772.14 24
1772.24 28
1772.33 33
1772.43 38
1772.53 43
1772.62 46
1772.72 48
1772.82 50
1772.91 51
1773.01 53
1773.11 56
1773.20 61
1773.30 66
1773.39 71
1773.49 75
1773.59 77
1773.68 78
1773.78 78
1773.88 76
1773.97 75
1774.07 73
1774.17 72
1774.26 71
1774.36 72
1774.46 73
1774.55 75
1774.65 77
1774.75 80
1774.84 83
1774.94 85
1775.03 86
1775.13 86
1775.23 83
1775.32 78
1775.42 71
1775.52 63
1775.61 53
1775.71 44
1775.81 36
1775.90 29
1776.00 23
1776.10 19
1776.19 17
1776.29 17
1776.39 18
1776.48 20
1776.58 22
1776.68 25
1776.77 28
1776.87 31
1776.97 34
1777.06 36
1777.16 38
1777.26 40
1777.35 42
1777.45 45
1777.54 48
1777.64 51
1777.74 54
1777.83 57
1777.93 60
1778.03 63
1778.12 65
1778.22 67
1778.32 68
1778.41 69
1778.51 69
1778.61 69
1778.70 68
1778.80 67
1778.90 65
1778.99 64
1779.09 63
1779.19 62
1779.28 62
1779.38 61
1779.48 61
1779.57 61
1779.67 60
1779.77 58
1779.86 56
1779.96 54
1780.06 51
1780.15 49
1780.25 46
1780.35 43
1780.44 40
1780.54 36
1780.64 32
1780.73 29
1780.83 25
1780.93 22
1781.02 20
1781.12 20
1781.22 20
1781.31 21
1781.41 22
1781.51 22
1781.60 22
1781.70 21
1781.80 19
1781.89 16
1781.99 14
1782.09 13
1782.18 12
1782.28 13
1782.38 14
1782.47 17
1782.57 20
1782.67 25
1782.76 29
1782.86 34
1782.96 39
1783.05 43
1783.15 47
1783.25 50
1783.34 52
1783.44 53
1783.54 53
1783.63 52
1783.73 50
1783.83 48
1783.92 45
1784.02 43
1784.12 42
1784.21 42
1784.31 44
1784.41 45
1784.50 47
1784.60 47
1784.70 47
1784.80 46
1784.89 45
1784.99 43
1785.09 43
1785.18 42
1785.28 42
1785.38 42
1785.47 42
1785.57 41
1785.67 39
1785.76 38
1785.86 36
1785.96 34
1786.05 32
1786.15 31
1786.25 29
1786.34 28
1786.44 28
1786.54 29
1786.63 31
1786.73 33
1786.83 35
1786.92 36
1787.02 36
1787.12 35
1787.22 33
1787.31 31
1787.41 29
1787.51 29
1787.60 31
1787.70 34
1787.80 39
1787.89 44
1787.99 49
1788.09 53
1788.18 56
1788.28 58
1788.38 59
1788.47 58
1788.57 58
1788.67 57
1788.76 55
1788.86 53
1788.96 49
1789.06 45
1789.15 40
1789.25 35
1789.35 30
1789.44 27
1789.54 27
1789.64 28
1789.73 33
1789.83 39
1789.93 47
1790.02 54
1790.12 60
1790.22 63
1790.32 63
1790.41 60
1790.51 56
1790.61 51
1790.70 46
1790.80 42
1790.90 39
1790.99 36
1791.09 34
1791.19 32
1791.28 30
1791.38 28
1791.48 28
1791.58 29
1791.67 32
1791.77 36
1791.87 41
1791.96 46
1792.06 52
1792.16 57
1792.25 62
1792.35 67
1792.45 71
1792.54 74
1792.64 76
1792.74 77
1792.84 76
1792.93 73
1793.03 70
1793.13 66
1793.22 62
1793.32 59
1793.42 58
1793.51 59
1793.61 61
1793.71 64
1793.81 67
1793.90 69
1794.00 71
1794.10 71
1794.19 68
1794.29 65
1794.39 59
1794.48 53
1794.58 46
1794.68 39
1794.78 32
1794.87 27
1794.97 24
1795.07 24
1795.16 27
1795.26 33
1795.36 41
1795.46 49
1795.55 57
1795.65 63
1795.75 67
1795.84 69
1795.94 70
1796.04 70
1796.13 69
1796.23 67
1796.33 64
1796.43 60
1796.52 55
1796.62 49
1796.72 43
1796.81 37
1796.91 32
1797.01 28
1797.11 26
1797.20 24
1797.30 23
1797.40 22
1797.49 21
1797.59 20
1797.69 19
1797.79 19
1797.88 20
1797.98 21
1798.08 23
1798.17 25
1798.27 28
1798.37 30
1798.47 32
1798.56 34
1798.66 35
1798.76 36
1798.85 38
1798.95 39
1799.05 40
1799.15 42
1799.24 44
1799.34 46
1799.44 48
1799.53 50
1799.63 51
1799.73 51
1799.83 50
1799.92 49
1800.02 47
1800.12 46
1800.21 45
1800.31 46
1800.41 47
1800.51 49
1800.60 51
1800.70 54
1800.80 56
1800.89 58
1800.99 59
1801.09 59
1801.19 59
1801.28 57
1801.38 55
1801.48 52
1801.58 48
1801.67 45
1801.77 42
1801.87 40
1801.96 38
1802.06 37
1802.16 35
1802.26 32
1802.35 29
1802.45 26
1802.55 22
1802.64 19
1802.74 17
1802.84 15
1802.94 13
1803.03 12
1803.13 12
1803.23 12
1803.33 13
1803.42 15
1803.52 16
1803.62 19
1803.71 23
1803.81 27
1803.91 31
1804.01 36
1804.10 42
1804.20 47
1804.30 51
1804.40 53
1804.49 53
1804.59 52
1804.69 48
1804.78 43
1804.88 38
1804.98 33
1805.08 29
1805.17 27
1805.27 26
1805.37 28
1805.47 31
1805.56 35
1805.66 38
1805.76 41
1805.86 43
1805.95 42
1806.05 40
1806.15 37
1806.24 33
1806.34 30
1806.44 28
1806.54 27
1806.63 28
1806.73 29
1806.83 29
1806.93 29
1807.02 27
1807.12 25
1807.22 21
1807.32 18
1807.41 15
1807.51 12
1807.61 10
1807.71 8
1807.80 6
1807.90 4
1808.00 2
1808.09 0
1808.19 0
1808.29 0
1808.39 0
1808.48 0
1808.58 0
1808.68 0
1808.78 0
1808.87 1
1808.97 7
1809.07 14
1809.17 22
1809.26 29
1809.36 36
1809.46 40
1809.56 42
1809.65 41
1809.75 39
1809.85 36
1809.95 33
1810.04 31
1810.14 30
1810.24 29
1810.34 29
1810.43 29
1810.53 29
1810.63 29
1810.73 29
1810.82 29
1810.92 30
1811.02 30
1811.12 30
1811.21 30
1811.31 30
1811.41 31
1811.51 31
1811.60 32
1811.70 32
1811.80 32
1811.90 31
1811.99 30
1812.09 29
1812.19 29
1812.29 30
1812.38 32
1812.48 35
1812.58 39
1812.68 41
1812.77 42
1812.87 41
1812.97 38
1813.07 34
1813.16 31
1813.26 28
1813.36 26
1813.46 25
1813.55 25
1813.65 26
1813.75 27
1813.85 29
1813.94 30
1814.04 31
1814.14 32
1814.24 32
1814.33 33
1814.43 33
1814.53 32
1814.63 30
1814.72 28
1814.82 25
1814.92 22
1815.02 18
1815.11 15
1815.21 11
1815.31 9
1815.41 6
1815.50 4
1815.60 3
1815.70 2
1815.80 2
1815.89 2
1815.99 4
1816.09 7
1816.19 10
1816.29 13
1816.38 16
1816.48 18
1816.58 19
1816.68 18
1816.77 17
1816.87 15
1816.97 12
1817.07 9
1817.16 6
1817.26 4
1817.36 3
1817.46 2
1817.55 1
1817.65 1
1817.75 1
1817.85 0
1817.95 0
1818.04 0
1818.14 0
1818.24 0
1818.34 0
1818.43 0
1818.53 1
1818.63 6
1818.73 11
1818.82 16
1818.92 21
1819.02 23
1819.12 24
1819.22 22
1819.31 20
1819.41 18
1819.51 16
1819.61 15
1819.70 15
1819.80 17
1819.90 19
1820.00 20
1820.09 21
1820.19 20
1820.29 18
1820.39 15
1820.49 12
1820.58 8
1820.68 5
1820.78 3
1820.88 1
1820.97 1
1821.07 0
1821.17 0
1821.27 0
1821.37 0
1821.46 0
1821.56 1
1821.66 3
1821.76 6
1821.85 9
1821.95 13
1822.05 17
1822.15 21
1822.25 25
1822.34 29
1822.44 33
1822.54 38
1822.64 44
1822.73 50
1822.83 56
1822.93 62
1823.03 66
1823.13 69
1823.22 70
1823.32 69
1823.42 68
1823.52 66
1823.61 65
1823.71 66
1823.81 67
1823.91 69
1824.01 69
1824.10 68
1824.20 64
1824.30 59
1824.40 54
1824.49 48
1824.59 44
1824.69 42
1824.79 41
1824.89 43
1824.98 45
1825.08 48
1825.18 50
1825.28 51
1825.38 51
1825.47 50
1825.57 48
1825.67 46
1825.77 43
1825.86 40
1825.96 38
1826.06 35
1826.16 34
1826.26 32
1826.35 31
1826.45 30
1826.55 29
1826.65 28
1826.75 26
1826.84 25
1826.94 23
1827.04 21
1827.14 20
1827.24 19
1827.33 18
1827.43 16
1827.53 15
1827.63 12
1827.72 9
1827.82 6
1827.92 3
1828.02 1
1828.12 2
1828.21 5
1828.31 10
1828.41 17
1828.51 24
1828.61 31
1828.70 37
1828.80 41
1828.90 43
1829.00 43
1829.10 42
1829.19 40
1829.29 38
1829.39 36
1829.49 34
1829.59 34
1829.68 34
1829.78 35
1829.88 36
1829.98 36
1830.08 36
1830.17 35
1830.27 33
1830.37 30
1830.47 26
1830.57 23
1830.66 20
1830.76 18
1830.86 18
1830.96 18
1831.06 19
1831.15 21
1831.25 24
1831.35 26
1831.45 28
1831.55 31
1831.64 33
1831.74 35
1831.84 36
1831.94 37
1832.04 36
1832.13 35
1832.23 32
1832.33 29
1832.43 25
1832.53 20
1832.62 15
1832.72 11
1832.82 7
1832.92 4
1833.02 2
1833.11 2
1833.21 4
1833.31 6
1833.41 9
1833.51 11
1833.60 13
1833.70 15
1833.80 16
1833.90 17
1834.00 18
1834.10 19
1834.19 19
1834.29 20
1834.39 20
1834.49 20
1834.59 20
1834.68 20
1834.78 21
1834.88 23
1834.98 24
1835.08 26
1835.17 27
1835.27 28
1835.37 28
1835.47 28
1835.57 28
1835.67 27
1835.76 27
1835.86 28
1835.96 30
1836.06 32
1836.16 36
1836.25 40
1836.35 44
1836.45 47
1836.55 48
1836.65 48
1836.74 48
1836.84 46
1836.94 44
1837.04 43
1837.14 43
1837.24 43
1837.33 44
1837.43 45
1837.53 46
1837.63 45
1837.73 43
1837.82 41
1837.92 38
1838.02 36
1838.12 35
1838.22 35
1838.32 36
1838.41 38
1838.51 40
1838.61 42
1838.71 45
1838.81 47
1838.91 50
1839.00 53
1839.10 56
1839.20 59
1839.30 62
1839.40 64
1839.49 64
1839.59 62
1839.69 58
1839.79 54
1839.89 48
1839.99 42
1840.08 38
1840.18 34
1840.28 32
1840.38 31
1840.48 31
1840.58 31
1840.67 30
1840.77 28
1840.87 25
1840.97 22
1841.07 18
1841.17 15
1841.26 14
1841.36 13
1841.46 14
1841.56 16
1841.66 19
1841.75 23
1841.85 27
1841.95 32
1842.05 35
1842.15 37
1842.25 38
1842.34 38
1842.44 37
1842.54 35
1842.64 34
1842.74 33
1842.84 32
1842.93 31
1843.03 31
1843.13 30
1843.23 31
1843.33 32
1843.43 34
1843.52 37
1843.62 42
1843.72 47
1843.82 52
1843.92 55
1844.02 57
1844.11 56
1844.21 54
1844.31 51
1844.41 47
1844.51 44
1844.61 42
1844.71 41
1844.80 42
1844.90 44
1845.00 47
1845.10 49
1845.20 51
1845.30 52
1845.39 52
1845.49 52
1845.59 52
1845.69 52
1845.79 53
1845.89 53
1845.98 54
1846.08 55
1846.18 56
1846.28 58
1846.38 61
1846.48 63
1846.57 65
1846.67 66
1846.77 66
1846.87 66
1846.97 64
1847.07 63
1847.17 60
1847.26 57
1847.36 53
1847.46 49
1847.56 44
1847.66 39
1847.76 35
1847.85 31
1847.95 29
1848.05 27
1848.15 27
1848.25 27
1848.35 28
1848.45 27
1848.54 26
1848.64 25
1848.74 22
1848.84 20
1848.94 17
1849.04 16
1849.13 14
1849.23 14
1849.33 13
1849.43 12
1849.53 11
1849.63 9
1849.73 6
1849.82 2
1849.92 0
1850.02 0
1850.12 0
1850.22 0
1850.32 0
1850.42 0
1850.51 0
1850.61 0
1850.71 7
1850.81 12
1850.91 16
1851.01 19
1851.11 19
1851.20 19
1851.30 18
1851.40 17
1851.50 17
1851.60 17
1851.70 17
1851.80 16
1851.89 15
1851.99 13
1852.09 10
1852.19 7
1852.29 4
1852.39 1
1852.49 0
1852.58 0
1852.68 0
1852.78 0
1852.88 1
1852.98 1
1853.08 1
1853.18 0
1853.27 0
1853.37 0
1853.47 0
1853.57 0
1853.67 1
1853.77 5
1853.87 11
1853.96 16
1854.06 21
1854.16 26
1854.26 30
1854.36 34
1854.46 39
1854.56 44
1854.65 51
1854.75 60
1854.85 68
1854.95 77
1855.05 85
1855.15 91
1855.25 94
1855.35 96
1855.44 95
1855.54 93
1855.64 90
1855.74 86
1855.84 83
1855.94 81
1856.04 79
1856.13 79
1856.23 81
1856.33 84
1856.43 88
1856.53 94
1856.63 99
1856.73 104
1856.83 108
1856.92 108
1857.02 106
1857.12 101
1857.22 93
1857.32 83
1857.42 73
1857.52 64
1857.62 58
1857.71 53
1857.81 52
1857.91 52
1858.01 54
1858.11 57
1858.21 59
1858.31 61
1858.41 63
1858.50 63
1858.60 63
1858.70 63
1858.80 62
1858.90 60
1859.00 58
1859.10 55
1859.20 52
1859.29 47
1859.39 42
1859.49 38
1859.59 34
1859.69 30
1859.79 28
1859.89 26
1859.99 24
1860.08 22
1860.18 21
1860.28 19
1860.38 19
1860.48 18
1860.58 19
1860.68 21
1860.78 24
1860.87 26
1860.97 29
1861.07 30
1861.17 31
1861.27 31
1861.37 30
1861.47 29
1861.57 27
1861.67 26
1861.76 25
1861.86 24
1861.96 23
1862.06 21
1862.16 19
1862.26 16
1862.36 13
1862.46 10
1862.55 7
1862.65 5
1862.75 4
1862.85 4
1862.95 6
1863.05 8
1863.15 10
1863.25 12
1863.35 13
1863.44 14
1863.54 13
1863.64 12
1863.74 11
1863.84 10
1863.94 9
1864.04 9
1864.14 9
1864.24 10
1864.33 11
1864.43 13
1864.53 15
1864.63 16
1864.73 17
1864.83 18
1864.93 18
1865.03 17
1865.13 16
1865.23 16
1865.32 16
1865.42 18
1865.52 19
1865.62 22
1865.72 25
1865.82 28
1865.92 31
1866.02 34
1866.12 37
1866.21 40
1866.31 43
1866.41 46
1866.51 49
1866.61 51
1866.71 52
1866.81 52
1866.91 52
1867.01 51
1867.11 50
1867.20 49
1867.30 49
1867.40 50
1867.50 52
1867.60 54
1867.70 56
1867.80 58
1867.90 58
1868.00 57
1868.10 55
1868.19 53
1868.29 50
1868.39 49
1868.49 48
1868.59 48
1868.69 49
1868.79 50
1868.89 51
1868.99 53
1869.09 53
1869.18 55
1869.28 56
1869.38 58
1869.48 60
1869.58 62
1869.68 63
1869.78 64
1869.88 64
1869.98 63
1870.08 61
1870.17 59
1870.27 57
1870.37 56
1870.47 54
1870.57 53
1870.67 53
1870.77 53
1870.87 54
1870.97 56
1871.07 57
1871.17 59
1871.26 60
1871.36 60
1871.46 59
1871.56 58
1871.66 57
1871.76 57
1871.86 56
1871.96 56
1872.06 55
1872.16 53
1872.26 51
1872.35 49
1872.45 48
1872.55 47
1872.65 48
1872.75 50
1872.85 52
1872.95 54
1873.05 56
1873.15 58
1873.25 59
1873.35 60
1873.44 61
1873.54 62
1873.64 62
1873.74 63
1873.84 62
1873.94 62
1874.04 60
1874.14 59
1874.24 58
1874.34 57
1874.44 57
1874.54 57
1874.63 56
1874.73 55
1874.83 53
1874.93 50
1875.03 46
1875.13 43
1875.23 39
1875.33 37
1875.43 35
1875.53 35
1875.63 35
1875.73 37
1875.83 39
1875.92 42
1876.02 45
1876.12 48
1876.22 51
1876.32 54
1876.42 55
1876.52 55
1876.62 55
1876.72 54
1876.82 53
1876.92 51
1877.02 50
1877.12 47
1877.21 45
1877.31 43
1877.41 42
1877.51 43
1877.61 46
1877.71 51
1877.81 58
1877.91 65
1878.01 71
1878.11 74
1878.21 74
1878.31 71
1878.41 65
1878.50 58
1878.60 50
1878.70 43
1878.80 36
1878.90 30
1879.00 24
1879.10 19
1879.20 13
1879.30 8
1879.40 3
1879.50 0
1879.60 0
1879.70 0
1879.80 0
1879.89 0
1879.99 0
1880.09 0
1880.19 1
1880.29 1
1880.39 1
1880.49 0
1880.59 1
1880.69 2
1880.79 5
1880.89 9
1880.99 14
1881.09 18
1881.19 22
1881.29 26
1881.38 29
1881.48 32
1881.58 35
1881.68 39
1881.78 44
1881.88 49
1881.98 54
1882.08 58
1882.18 60
1882.28 62
1882.38 62
1882.48 60
1882.58 58
1882.68 54
1882.78 49
1882.88 42
1882.97 35
1883.07 29
1883.17 23
1883.27 18
1883.37 16
1883.47 16
1883.57 18
1883.67 22
1883.77 28
1883.87 34
1883.97 41
1884.07 47
1884.17 52
1884.27 55
1884.37 56
1884.47 55
1884.57 52
1884.67 48
1884.76 44
1884.86 39
1884.96 33
1885.06 28
1885.16 24
1885.26 21
1885.36 19
1885.46 20
1885.56 22
1885.66 25
1885.76 30
1885.86 35
1885.96 39
1886.06 43
1886.16 46
1886.26 47
1886.36 48
1886.46 48
1886.55 49
1886.65 49
1886.75 50
1886.85 50
1886.95 49
1887.05 48
1887.15 46
1887.25 44
1887.35 41
1887.45 39
1887.55 38
1887.65 36
1887.75 34
1887.85 32
1887.95 29
1888.05 26
1888.15 24
1888.25 22
1888.35 22
1888.45 25
1888.55 29
1888.64 35
1888.74 42
1888.84 49
1888.94 56
1889.04 61
1889.14 65
1889.24 66
1889.34 64
1889.44 61
1889.54 57
1889.64 53
1889.74 49
1889.84 46
1889.94 43
1890.04 41
1890.14 40
1890.24 38
1890.34 37
1890.44 37
1890.54 37
1890.64 38
1890.74 40
1890.84 43
1890.94 46
1891.03 49
1891.13 51
1891.23 52
1891.33 51
1891.43 49
1891.53 46
1891.63 41
1891.73 36
1891.83 30
1891.93 25
1892.03 19
1892.13 13
1892.23 9
1892.33 7
1892.43 6
1892.53 6
1892.63 8
1892.73 11
1892.83 14
1892.93 16
1893.03 18
1893.13 19
1893.23 20
1893.33 21
1893.43 23
1893.53 24
1893.63 26
1893.73 27
1893.82 27
1893.92 26
1894.02 25
1894.12 23
1894.22 22
1894.32 21
1894.42 21
1894.52 21
1894.62 21
1894.72 20
1894.82 18
1894.92 15
1895.02 10
1895.12 5
1895.22 0
1895.32 0
1895.42 0
1895.52 0
1895.62 0
1895.72 6
1895.82 13
1895.92 20
1896.02 27
1896.12 33
1896.22 37
1896.32 41
1896.42 43
1896.52 45
1896.62 47
1896.72 47
1896.82 47
1896.92 46
1897.02 45
1897.12 44
1897.22 45
1897.32 47
1897.42 50
1897.51 54
1897.61 58
1897.71 61
1897.81 63
1897.91 65
1898.01 65
1898.11 65
1898.21 63
1898.31 61
1898.41 58
1898.51 55
1898.61 51
1898.71 47
1898.81 43
1898.91 39
1899.01 36
1899.11 33
1899.21 31
1899.31 28
1899.41 25
1899.51 22
1899.61 19
1899.71 18
1899.81 17
1899.91 18
1900.01 21
1900.11 24
1900.21 28
1900.31 32
1900.41 37
1900.51 42
1900.61 46
1900.71 50
1900.81 53
1900.91 54
1901.01 53
1901.11 52
1901.21 50
1901.31 47
1901.41 46
1901.51 46
1901.61 47
1901.71 49
1901.81 52
1901.91 54
1902.01 57
1902.11 58
1902.21 58
1902.31 57
1902.41 55
1902.51 53
1902.61 51
1902.71 50
1902.81 49
1902.91 48
1903.01 47
1903.11 46
1903.21 44
1903.31 42
1903.41 41
1903.51 39
1903.61 39
1903.71 39
1903.81 40
1903.91 42
1904.01 42
1904.11 43
1904.21 42
1904.31 40
1904.41 37
1904.51 34
1904.61 31
1904.71 28
1904.81 24
1904.91 20
1905.01 16
1905.11 12
1905.21 9
1905.31 7
1905.41 5
1905.51 5
1905.61 4
1905.71 3
1905.81 2
1905.91 0
1906.01 0
1906.11 0
1906.21 0
1906.31 0
1906.41 0
1906.51 0
1906.61 0
1906.71 3
1906.81 6
1906.91 8
1907.01 11
1907.11 13
1907.21 15
1907.31 17
1907.41 19
1907.51 20
1907.61 20
1907.71 19
1907.81 18
1907.91 15
1908.01 13
1908.11 10
1908.21 8
1908.31 8
1908.41 8
1908.51 9
1908.61 12
1908.71 14
1908.81 15
1908.91 16
1909.01 15
1909.11 14
1909.21 12
1909.31 11
1909.41 10
1909.51 10
1909.61 11
1909.71 14
1909.81 17
1909.91 21
1910.01 26
1910.11 32
1910.21 38
1910.31 44
1910.41 49
1910.51 52
1910.61 51
1910.71 48
1910.81 43
1910.91 37
1911.01 31
1911.11 27
1911.21 24
1911.31 24
1911.41 24
1911.51 26
1911.61 27
1911.71 27
1911.81 27
1911.91 25
1912.01 24
1912.11 23
1912.21 22
1912.31 23
1912.41 25
1912.51 27
1912.61 29
1912.71 29
1912.81 28
1912.91 26
1913.01 22
1913.11 19
1913.21 16
1913.31 15
1913.41 15
1913.51 17
1913.61 20
1913.71 23
1913.81 25
1913.91 26
1914.01 26
1914.11 25
1914.21 24
1914.32 23
1914.42 21
1914.52 20
1914.62 19
1914.72 18
1914.82 18
1914.92 17
1915.02 16
1915.12 16
1915.22 15
1915.32 14
1915.42 13
1915.52 11
1915.62 10
1915.72 9
1915.82 8
1915.92 7
1916.02 7
1916.12 6
1916.22 7
1916.32 7
1916.42 7
1916.52 8
1916.62 8
1916.72 10
1916.82 12
1916.92 15
1917.02 19
1917.12 24
1917.22 29
1917.32 35
1917.42 40
1917.52 45
1917.62 48
1917.72 50
1917.82 51
1917.92 51
1918.03 50
1918.13 47
1918.23 44
1918.33 41
1918.43 38
1918.53 34
1918.63 32
1918.73 31
1918.83 31
1918.93 33
1919.03 36
1919.13 39
1919.23 42
1919.33 44
1919.43 45
1919.53 44
1919.63 41
1919.73 37
1919.83 32
1919.93 29
1920.03 27
1920.13 27
1920.23 30
1920.33 34
1920.43 39
1920.53 43
1920.63 46
1920.73 48
1920.84 48
1920.94 48
1921.04 47
1921.14 46
1921.24 46
1921.34 47
1921.44 48
1921.54 49
1921.64 48
1921.74 45
1921.84 41
1921.94 37
1922.04 33
1922.14 30
1922.24 28
1922.34 28
1922.44 29
1922.54 29
1922.64 29
1922.74 26
1922.84 22
1922.94 16
1923.04 10
1923.14 3
1923.25 0
1923.35 0
1923.45 0
1923.55 0
1923.65 0
1923.75 0
1923.85 0
1923.95 1
1924.05 3
1924.15 4
1924.25 5
1924.35 5
1924.45 6
1924.55 8
1924.65 11
1924.75 15
1924.85 21
1924.95 29
1925.05 38
1925.15 48
1925.25 58
1925.36 67
1925.46 74
1925.56 79
1925.66 82
1925.76 83
1925.86 82
1925.96 80
1926.06 75
1926.16 70
1926.26 64
1926.36 57
1926.46 49
1926.56 42
1926.66 36
1926.76 30
1926.86 25
1926.96 22
1927.06 19
1927.17 18
1927.27 19
1927.37 20
1927.47 23
1927.57 27
1927.67 32
1927.77 36
1927.87 40
1927.97 42
1928.07 43
1928.17 42
1928.27 39
1928.37 35
1928.47 31
1928.57 27
1928.67 23
1928.77 21
1928.87 20
1928.98 19
1929.08 18
1929.18 17
1929.28 15
1929.38 13
1929.48 10
1929.58 7
1929.68 5
1929.78 4
1929.88 4
1929.98 5
1930.08 6
1930.18 8
1930.28 10
1930.38 12
1930.48 12
1930.59 11
1930.69 10
1930.79 9
1930.89 8
1930.99 8
1931.09 10
1931.19 12
1931.29 15
1931.39 18
1931.49 21
1931.59 22
1931.69 22
1931.79 21
1931.89 20
1931.99 18
1932.10 18
1932.20 19
1932.30 21
1932.40 24
1932.50 28
1932.60 31
1932.70 33
1932.80 35
1932.90 35
1933.00 34
1933.10 32
1933.20 30
1933.30 27
1933.40 24
1933.51 21
1933.61 19
1933.71 19
1933.81 20
1933.91 21
1934.01 24
1934.11 25
1934.21 26
1934.31 26
1934.41 25
1934.51 24
1934.61 23
1934.71 23
1934.82 24
1934.92 26
1935.02 27
1935.12 28
1935.22 27
1935.32 24
1935.42 21
1935.52 18
1935.62 15
1935.72 13
1935.82 12
1935.92 12
1936.02 13
1936.13 15
1936.23 18
1936.33 21
1936.43 24
1936.53 26
1936.63 27
1936.73 28
1936.83 28
1936.93 27
1937.03 26
1937.13 24
1937.23 23
1937.33 22
1937.44 21
1937.54 22
1937.64 23
1937.74 24
1937.84 27
1937.94 30
1938.04 32
1938.14 35
1938.24 37
1938.34 38
1938.44 39
1938.54 40
1938.65 41
1938.75 41
1938.85 42
1938.95 42
1939.05 42
1939.15 41
1939.25 41
1939.35 40
1939.45 39
1939.55 38
1939.65 38
1939.76 39
1939.86 41
1939.96 44
1940.06 48
1940.16 52
1940.26 56
1940.36 59
1940.46 61
1940.56 63
1940.66 63
1940.76 62
1940.87 61
1940.97 60
1941.07 59
1941.17 59
1941.27 59
1941.37 60
1941.47 61
1941.57 62
1941.67 62
1941.77 61
1941.87 60
1941.98 59
1942.08 58
1942.18 59
1942.28 62
1942.38 67
1942.48 73
1942.58 79
1942.68 85
1942.78 90
1942.88 93
1942.99 94
1943.09 95
1943.19 95
1943.29 96
1943.39 98
1943.49 102
1943.59 108
1943.69 115
1943.79 122
1943.89 130
1943.99 137
1944.10 143
1944.20 147
1944.30 148
1944.40 147
1944.50 144
1944.60 138
1944.70 132
1944.80 125
1944.90 118
1945.00 112
1945.11 107
1945.21 104
1945.31 102
1945.41 103
1945.51 104
1945.61 105
1945.71 106
1945.81 105
1945.91 103
1946.02 99
1946.12 94
1946.22 89
1946.32 84
1946.42 80
1946.52 76
1946.62 72
1946.72 69
1946.82 66
1946.92 64
1947.03 61
1947.13 59
1947.23 57
1947.33 56
1947.43 55
1947.53 55
1947.63 54
1947.73 54
1947.83 52
1947.94 51
1948.04 50
1948.14 48
1948.24 48
1948.34 48
1948.44 48
1948.54 49
1948.64 49
1948.74 49
1948.85 48
1948.95 47
1949.05 45
1949.15 43
1949.25 42
1949.35 42
1949.45 41
1949.55 40
1949.65 39
1949.76 37
1949.86 34
1949.96 30
1950.06 27
1950.16 24
1950.26 23
1950.36 23
1950.46 24
1950.57 25
1950.67 25
1950.77 24
1950.87 23
1950.97 21
1951.07 19
1951.17 18
1951.27 19
1951.37 22
1951.48 25
1951.58 29
1951.68 32
1951.78 34
1951.88 35
1951.98 35
1952.08 35
1952.18 35
1952.29 36
1952.39 38
1952.49 40
1952.59 42
1952.69 44
1952.79 46
1952.89 48
1952.99 49
1953.10 50
1953.20 49
1953.30 48
1953.40 45
1953.50 42
1953.60 38
1953.70 34
1953.80 31
1953.91 29
1954.01 27
1954.11 26
1954.21 25
1954.31 24
1954.41 22
1954.51 20
1954.61 18
1954.72 16
1954.82 14
1954.92 14
1955.02 14
1955.12 16
1955.22 19
1955.32 22
1955.42 25
1955.53 27
1955.63 29
1955.73 28
1955.83 27
1955.93 24
1956.03 19
1956.13 15
1956.23 10
1956.34 5
1956.44 2
1956.54 1
1956.64 1
1956.74 3
1956.84 7
1956.94 11
1957.05 15
1957.15 18
1957.25 20
1957.35 21
1957.45 20
1957.55 18
1957.65 15
1957.75 13
1957.86 11
1957.96 10
1958.06 9
1958.16 9
1958.26 10
1958.36 11
1958.46 12
1958.57 13
1958.67 14
1958.77 16
1958.87 18
1958.97 20
1959.07 22
1959.17 24
1959.28 26
1959.38 27
1959.48 28
1959.58 28
1959.68 27
1959.78 25
1959.88 24
1959.99 21
1960.09 19
1960.19 17
1960.29 15
1960.39 14
1960.49 14
1960.59 15
1960.70 17
1960.80 20
1960.90 23
1961.00 27
1961.10 29
1961.20 31
1961.30 31
1961.41 29
1961.51 26
1961.61 22
1961.71 17
1961.81 11
1961.91 6
1962.01 2
1962.12 0
1962.22 0
1962.32 0
1962.42 0
1962.52 0
1962.62 0
1962.72 0
1962.83 0
1962.93 0
1963.03 0
1963.13 2
1963.23 5
1963.33 9
1963.43 14
1963.54 19
1963.64 23
1963.74 27
1963.84 29
1963.94 31
1964.04 32
1964.15 32
1964.25 31
1964.35 31
1964.45 30
1964.55 30
1964.65 30
1964.75 30
1964.86 29
1964.96 28
1965.06 27
1965.16 26
1965.26 24
1965.36 24
1965.47 24
1965.57 24
1965.67 26
1965.77 29
1965.87 31
1965.97 34
1966.07 36
1966.18 38
1966.28 40
1966.38 41
1966.48 42
1966.58 44
1966.68 46
1966.79 47
1966.89 49
1966.99 50
1967.09 51
1967.19 52
1967.29 51
1967.40 51
1967.50 50
1967.60 49
1967.70 48
1967.80 45
1967.90 41
1968.00 36
1968.11 30
1968.21 24
1968.31 19
1968.41 15
1968.51 14
1968.61 15
1968.72 19
1968.82 24
1968.92 29
1969.02 36
1969.12 41
1969.22 47
1969.33 51
1969.43 55
1969.53 58
1969.63 60
1969.73 61
1969.83 61
1969.94 61
1970.04 60
1970.14 60
1970.24 60
1970.34 60
1970.44 62
1970.55 64
1970.65 67
1970.75 72
1970.85 76
1970.95 81
1971.05 85
1971.16 89
1971.26 90
1971.36 89
1971.46 86
1971.56 81
1971.67 74
1971.77 67
1971.87 59
1971.97 52
1972.07 46
1972.17 41
1972.28 38
1972.38 36
1972.48 36
1972.58 36
1972.68 37
1972.78 39
1972.89 41
1972.99 43
1973.09 45
1973.19 47
1973.29 48
1973.39 49
1973.50 49
1973.60 47
1973.70 45
1973.80 41
1973.90 36
1974.01 30
1974.11 24
1974.21 19
1974.31 14
1974.41 11
1974.51 10
1974.62 11
1974.72 15
1974.82 20
1974.92 26
1975.02 31
1975.12 35
1975.23 38
1975.33 38
1975.43 37
1975.53 34
1975.63 32
1975.74 29
1975.84 27
1975.94 26
1976.04 26
1976.14 27
1976.24 29
1976.35 30
1976.45 31
1976.55 31
1976.65 31
1976.75 31
1976.86 31
1976.96 33
1977.06 36
1977.16 40
1977.26 45
1977.37 50
1977.47 55
1977.57 57
1977.67 58
1977.77 56
1977.87 54
1977.98 51
1978.08 49
1978.18 50
1978.28 52
1978.38 57
1978.49 63
1978.59 69
1978.69 75
1978.79 78
1978.89 79
1979.00 78
1979.10 76
1979.20 73
1979.30 70
1979.40 69
1979.50 69
1979.61 71
1979.71 74
1979.81 78
1979.91 81
1980.01 84
1980.12 85
1980.22 84
1980.32 83
1980.42 80
1980.52 77
1980.63 75
1980.73 73
1980.83 73
1980.93 74
1981.03 76
1981.14 78
1981.24 80
1981.34 80
1981.44 80
1981.54 78
1981.65 76
1981.75 73
1981.85 71
1981.95 69
1982.05 69
1982.16 70
1982.26 71
1982.36 74
1982.46 76
1982.56 77
1982.67 79
1982.77 80
1982.87 81
1982.97 83
1983.07 87
1983.18 92
1983.28 98
1983.38 104
1983.48 110
1983.58 113
1983.69 113
1983.79 111
1983.89 107
1983.99 102
1984.09 97
1984.20 93
1984.30 90
1984.40 87
1984.50 85
1984.60 82
1984.71 79
1984.81 76
1984.91 73
1985.01 72
1985.11 72
1985.22 74
1985.32 78
1985.42 83
1985.52 87
1985.62 90
1985.73 90
1985.83 88
1985.93 84
1986.03 78
1986.13 70
1986.24 63
1986.34 56
1986.44 52
1986.54 50
1986.65 51
1986.75 55
1986.85 60
1986.95 66
1987.05 71
1987.16 75
1987.26 77
1987.36 76
1987.46 74
1987.56 69
1987.67 64
1987.77 59
1987.87 53
1987.97 49
1988.08 45
1988.18 41
1988.28 39
1988.38 38
1988.48 38
1988.59 39
1988.69 40
1988.79 41
1988.89 41
1988.99 41
1989.10 40
1989.20 39
1989.30 38
1989.40 38
1989.51 39
1989.61 41
1989.71 44
1989.81 49
1989.91 53
1990.02 56
1990.12 59
1990.22 59
1990.32 58
1990.42 56
1990.53 54
1990.63 51
1990.73 49
1990.83 47
1990.94 47
1991.04 47
1991.14 47
1991.24 48
1991.34 49
1991.45 50
1991.55 52
1991.65 53
1991.75 54
1991.86 55
1991.96 57
1992.06 59
1992.16 62
1992.26 63
1992.37 64
1992.47 64
1992.57 62
1992.67 59
1992.78 55
1992.88 51
1992.98 49
1993.08 47
1993.19 48
1993.29 49
1993.39 52
1993.49 55
1993.59 58
1993.70 60
1993.80 60
1993.90 60
1994.00 58
1994.11 56
1994.21 54
1994.31 52
1994.41 51
1994.51 50
1994.62 51
1994.72 52
1994.82 55
1994.92 59
1995.03 64
1995.13 71
1995.23 78
1995.33 85
1995.44 91
1995.54 95
1995.64 97
1995.74 97
1995.85 97
1995.95 96
1996.05 95
1996.15 94
1996.25 95
1996.36 96
1996.46 97
1996.56 98
1996.66 98
1996.77 98
1996.87 97
1996.97 94
1997.07 90
1997.18 85
1997.28 78
1997.38 72
1997.48 66
1997.59 61
1997.69 59
1997.79 59
1997.89 62
1997.99 67
1998.10 73
1998.20 79
1998.30 84
1998.40 87
1998.51 89
1998.61 88
1998.71 86
1998.81 84
1998.92 81
1999.02 78
1999.12 76
1999.22 75
1999.33 74
1999.43 72
1999.53 70
1999.63 67
1999.74 62
1999.84 56
1999.94 50
2000.04 44
2000.15 38
2000.25 34
2000.35 30
2000.45 28
2000.56 27
2000.66 27
2000.76 28
2000.86 31
2000.97 35
2001.07 40
2001.17 46
2001.27 52
2001.38 57
2001.48 60
2001.58 61
2001.68 60
2001.79 59
2001.89 57
2001.99 55
2002.09 53
2002.20 53
2002.30 53
2002.40 54
2002.50 54
2002.61 54
2002.71 54
2002.81 53
2002.91 51
2003.02 50
2003.12 49
2003.22 49
2003.32 50
2003.43 51
2003.53 53
2003.63 54
2003.73 54
2003.84 54
2003.94 53
2004.04 52
2004.14 50
2004.25 48
2004.35 45
2004.45 42
2004.55 39
2004.66 36
2004.76 32
2004.86 29
2004.96 26
2005.07 24
2005.17 23
2005.27 22
2005.37 21
2005.48 19
2005.58 17
2005.68 13
2005.78 9
2005.89 6
2005.99 3
2006.09 1
2006.19 1
2006.30 2
2006.40 4
2006.50 6
2006.60 8
2006.71 10
2006.81 11
2006.91 12
2007.02 13
2007.12 15
2007.22 17
2007.32 20
2007.43 24
2007.53 27
2007.63 31
2007.73 34
2007.84 35
2007.94 36
2008.04 36
2008.14 35
2008.25 33
2008.35 30
2008.45 27
2008.56 25
2008.66 22
2008.76 20
2008.86 18
2008.97 16
2009.07 15
2009.17 15
2009.27 16
2009.38 18
2009.48 20
2009.58 23
2009.68 26
2009.79 29
2009.89 30
2009.99 31
2010.10 30
2010.20 28
2010.30 27
2010.40 25
2010.51 24
2010.61 25
2010.71 27
2010.81 30
2010.92 33
2011.02 36
2011.12 39
2011.23 40
2011.33 40
2011.43 40
2011.53 41
2011.64 43
2011.74 45
2011.84 49
2011.94 53
2012.05 56
2012.15 57
2012.25 58
2012.36 57
2012.46 56
2012.56 55
2012.66 53
2012.77 52
2012.87 50
2012.97 48
2013.07 47
2013.18 47
2013.28 48
2013.38 52
2013.49 57
2013.59 63
2013.69 69
2013.79 74
2013.90 76
2014.00 76
2014.10 74
2014.21 70
2014.31 65
2014.41 60
2014.51 56
2014.62 53
2014.72 51
2014.82 50
2014.93 50
2015.03 50
2015.13 50
2015.23 50
2015.34 50
2015.44 50
2015.54 49
2015.65 47
2015.75 44
2015.85 40
2015.95 36
2016.06 32
2016.16 27
2016.26 23
2016.37 20
2016.47 17
2016.57 14
2016.67 10
2016.78 7
2016.88 5
2016.98 3
2017.09 1
2017.19 0
2017.29 0
2017.39 0
2017.50 0
2017.60 0
2017.70 0
2017.81 0
2017.91 0
2018.01 0
2018.11 1
2018.22 4
2018.32 8
2018.42 12
2018.53 16
2018.63 20
2018.73 24
2018.83 28
2018.94 31
2019.04 34
2019.14 36
2019.25 39
2019.35 41
2019.45 43
2019.56 45
2019.66 48
2019.76 50
2019.86 53
2019.97 54
2020.07 55
2020.17 54
2020.28 51
2020.38 48
2020.48 44
2020.58 40
2020.69 36
2020.79 33
2020.89 31
2021.00 31
2021.10 31
2021.20 32
2021.31 33
2021.41 35
2021.51 37
2021.61 38
2021.72 40
2021.82 41
2021.92 42
2022.03 43
2022.13 45
2022.23 47
2022.34 50
2022.44 54
2022.54 57
2022.64 60
2022.75 62
2022.85 62
2022.95 61
2023.06 58
2023.16 55
2023.26 50
2023.37 47
2023.47 44
2023.57 42
2023.67 42
2023.78 43
2023.88 44
2023.98 45
2024.09 45
2024.19 44
2024.29 43
2024.40 41
2024.50 39
2024.60 37
2024.71 36
2024.81 34
2024.91 33
2025.01 31
2025.12 28
2025.22 26
2025.32 24
2025.43 23
2025.53 22
2025.63 22
2025.74 23
2025.84 24
2025.94 25
2026.05 25
2026.15 26
2026.25 27
2026.36 27
2026.46 28
2026.56 30
2026.66 32
2026.77 34
2026.87 36
2026.97 37
2027.08 37
2027.18 36
2027.28 33
2027.39 30
2027.49 27
2027.59 24
2027.70 23
2027.80 23
2027.90 24
2028.01 27
2028.11 29
2028.21 31
2028.31 32
2028.42 31
2028.52 30
2028.62 27
2028.73 24
2028.83 20
2028.93 17
2029.04 14
2029.14 10
2029.24 7
2029.35 5
2029.45 2
2029.55 1
2029.66 0
2029.76 0
2029.86 0
2029.97 0
2030.07 0
2030.17 0
2030.28 0
2030.38 2
2030.48 5
2030.59 8
2030.69 11
2030.79 14
2030.89 16
2031.00 18
2031.10 19
2031.20 21
2031.31 23
2031.41 25
2031.51 26
2031.62 27
2031.72 27
2031.82 25
2031.93 22
2032.03 19
2032.13 15
2032.24 10
2032.34 6
2032.44 3
2032.55 0
2032.65 0
2032.75 0
2032.86 0
2032.96 0
2033.06 0
2033.17 0
2033.27 0
2033.37 0
2033.48 2
2033.58 5
2033.68 9
2033.79 13
2033.89 16
2033.99 19
2034.10 21
2034.20 22
2034.30 23
2034.41 24
2034.51 24
2034.61 25
2034.72 25
2034.82 25
2034.92 26
2035.03 26
2035.13 26
2035.23 27
2035.34 27
2035.44 28
2035.54 29
2035.65 30
2035.75 31
2035.85 32
2035.96 32
2036.06 32
2036.16 32
2036.27 31
2036.37 29
2036.47 27
2036.58 26
2036.68 26
2036.78 26
2036.89 27
2036.99 28
2037.09 29
2037.20 30
2037.30 31
2037.40 30
2037.51 30
2037.61 29
2037.71 28
2037.82 27
2037.92 26
2038.02 25
2038.13 24
2038.23 23
2038.33 22
2038.44 21
2038.54 20
2038.64 19
2038.75 19
2038.85 20
2038.96 23
2039.06 27
2039.16 33
2039.27 40
2039.37 47
2039.47 53
2039.58 58
2039.68 62
2039.78 64
2039.89 65
2039.99 65
2040.09 67
2040.20 69
2040.30 72
2040.40 75
2040.51 78
2040.61 79
2040.71 79
2040.82 77
2040.92 74
2041.02 72
2041.13 71
2041.23 72
2041.33 72
2041.44 73
2041.54 72
2041.65 70
2041.75 65
2041.85 58
2041.96 50
2042.06 42
2042.16 34
2042.27 29
2042.37 25
2042.47 23
2042.58 23
2042.68 24
2042.78 24
2042.89 25
2042.99 25
2043.09 25
2043.20 25
2043.30 26
2043.41 27
2043.51 29
2043.61 31
2043.72 32
2043.82 33
2043.92 33
2044.03 32
2044.13 31
2044.23 29
2044.34 28
2044.44 28
2044.54 28
2044.65 31
2044.75 35
2044.86 40
2044.96 46
2045.06 52
2045.17 57
2045.27 61
2045.37 62
2045.48 61
2045.58 58
2045.68 54
2045.79 50
2045.89 46
2045.99 44
2046.10 43
2046.20 42
2046.31 42
2046.41 42
2046.51 43
2046.62 43
2046.72 44
2046.82 45
2046.93 47
2047.03 48
2047.13 49
2047.24 50
2047.34 49
2047.45 47
2047.55 44
2047.65 41
2047.76 39
2047.86 36
2047.96 33
2048.07 31
2048.17 28
2048.28 26
2048.38 25
2048.48 24
2048.59 25
2048.69 28
2048.79 32
2048.90 37
2049.00 43
2049.10 50
2049.21 55
2049.31 60
2049.42 64
2049.52 66
2049.62 67
2049.73 66
2049.83 64
2049.93 60
2050.04 56
2050.14 52
2050.25 48
2050.35 44
2050.45 42
2050.56 40
2050.66 38
2050.76 38
2050.87 36
2050.97 35
2051.08 34
2051.18 32
2051.28 31
2051.39 29
2051.49 27
2051.59 26
2051.70 24
2051.80 23
2051.91 23
2052.01 23
2052.11 25
2052.22 27
2052.32 30
2052.42 33
2052.53 36
2052.63 39
2052.74 41
2052.84 43
2052.94 45
2053.05 49
2053.15 53
2053.25 57
2053.36 61
2053.46 64
2053.57 65
2053.67 65
2053.77 63
2053.88 61
2053.98 58
2054.09 55
2054.19 54
2054.29 53
2054.40 54
2054.50 55
2054.60 56
2054.71 57
2054.81 56
2054.92 54
2055.02 51
2055.12 47
2055.23 43
2055.33 39
2055.43 34
2055.54 31
2055.64 27
2055.75 25
2055.85 23
2055.95 24
2056.06 26
2056.16 29
2056.27 33
2056.37 37
2056.47 41
2056.58 43
2056.68 43
2056.79 42
2056.89 38
2056.99 34
2057.10 29
2057.20 24
2057.30 20
2057.41 16
2057.51 14
2057.62 12
2057.72 11
2057.82 10
2057.93 10
2058.03 10
2058.14 11
2058.24 12
2058.34 14
2058.45 16
2058.55 18
2058.66 20
2058.76 22
2058.86 23
2058.97 25
2059.07 27
2059.18 30
2059.28 33
2059.38 35
2059.49 37
2059.59 39
2059.70 40
2059.80 40
2059.90 41
2060.01 41
2060.11 41
2060.22 42
2060.32 42
2060.42 42
2060.53 42
2060.63 42
2060.74 41
2060.84 40
2060.94 38
2061.05 36
2061.15 35
2061.26 33
2061.36 32
2061.46 31
2061.57 31
2061.67 31
2061.78 31
2061.88 32
2061.98 34
2062.09 35
2062.19 38
2062.30 41
2062.40 46
2062.50 50
2062.61 55
2062.71 60
2062.82 64
2062.92 66
2063.02 66
2063.13 65
2063.23 63
2063.34 61
2063.44 58
2063.54 55
2063.65 53
2063.75 51
2063.86 50
2063.96 49
2064.06 48
2064.17 48
2064.27 48
2064.38 48
2064.48 47
2064.58 46
2064.69 43
2064.79 40
2064.90 35
2065.00 29
2065.10 24
2065.21 19
2065.31 16
2065.42 15
2065.52 16
2065.63 18
2065.73 20
2065.83 21
2065.94 21
2066.04 20
2066.15 19
2066.25 16
2066.35 14
2066.46 13
2066.56 13
2066.67 14
2066.77 16
2066.88 19
2066.98 21
2067.08 23
2067.19 25
2067.29 25
2067.40 26
2067.50 25
2067.60 25
2067.71 25
2067.81 26
2067.92 26
2068.02 27
2068.12 28
2068.23 28
2068.33 27
2068.44 27
2068.54 28
2068.65 29
2068.75 32
2068.85 37
2068.96 43
2069.06 50
2069.17 57
2069.27 62
2069.38 64
2069.48 64
2069.58 61
2069.69 55
2069.79 48
2069.90 40
2070.00 32
2070.10 26
2070.21 21
2070.31 19
2070.42 18
2070.52 18
2070.63 19
2070.73 19
2070.83 19
2070.94 19
2071.04 17
2071.15 15
2071.25 14
2071.36 14
2071.46 14
2071.56 16
2071.67 18
2071.77 21
2071.88 24
2071.98 28
2072.09 33
2072.19 38
2072.29 44
2072.40 51
2072.50 57
2072.61 61
2072.71 64
2072.82 65
2072.92 64
2073.02 62
2073.13 58
2073.23 54
2073.34 50
2073.44 47
2073.55 44
2073.65 42
2073.75 41
2073.86 41
2073.96 42
2074.07 43
2074.17 45
2074.28 46
2074.38 45
2074.48 43
2074.59 39
2074.69 35
2074.80 30
2074.90 26
2075.01 23
2075.11 23
2075.22 24
2075.32 27
2075.42 31
2075.53 34
2075.63 37
2075.74 39
2075.84 38
2075.95 36
2076.05 33
2076.15 30
2076.26 28
2076.36 27
2076.47 29
2076.57 32
2076.68 36
2076.78 40
2076.89 43
2076.99 45
2077.09 46
2077.20 46
2077.30 46
2077.41 45
2077.51 45
2077.62 45
2077.72 46
2077.82 45
2077.93 45
2078.03 44
2078.14 42
2078.24 40
2078.35 39
2078.45 37
2078.56 35
2078.66 34
2078.76 32
2078.87 31
2078.97 31
2079.08 32
2079.18 33
2079.29 34
2079.39 35
2079.50 35
2079.60 33
2079.70 29
2079.81 24
2079.91 17
2080.02 11
2080.12 5
2080.23 0
2080.33 0
2080.44 0
2080.54 0
2080.65 0
2080.75 0
2080.85 0
2080.96 0
2081.06 0
2081.17 1
2081.27 3
2081.38 6
2081.48 10
2081.59 14
2081.69 18
2081.79 23
2081.90 28
2082.00 34
2082.11 39
2082.21 44
2082.32 47
2082.42 48
2082.53 47
2082.63 44
2082.74 40
2082.84 34
2082.94 28
2083.05 22
2083.15 16
2083.26 12
2083.36 8
2083.47 6
2083.57 6
2083.68 7
2083.78 9
2083.89 12
2083.99 17
2084.09 22
2084.20 28
2084.30 35
2084.41 41
2084.51 47
2084.62 52
2084.72 55
2084.83 56
2084.93 55
2085.04 52
2085.14 49
2085.25 44
2085.35 40
2085.45 37
2085.56 35
2085.66 34
2085.77 33
2085.87 31
2085.98 30
2086.08 27
2086.19 24
2086.29 20
2086.40 16
2086.50 12
2086.61 8
2086.71 6
2086.81 4
2086.92 4
2087.02 4
2087.13 5
2087.23 7
2087.34 10
2087.44 15
2087.55 21
2087.65 28
2087.76 37
2087.86 46
2087.97 54
2088.07 61
2088.18 67
2088.28 69
2088.38 70
2088.49 68
2088.59 65
2088.70 60
2088.80 56
2088.91 51
2089.01 47
2089.12 43
2089.22 40
2089.33 38
2089.43 36
2089.54 34
2089.64 34
2089.75 35
2089.85 38
2089.96 43
2090.06 50
2090.16 59
2090.27 69
2090.37 80
2090.48 90
2090.58 98
2090.69 105
2090.79 109
2090.90 111
2091.00 111
2091.11 107
2091.21 101
2091.32 93
2091.42 84
2091.53 75
2091.63 66
2091.74 60
2091.84 55
2091.95 53
2092.05 53
2092.16 55
2092.26 57
2092.36 60
2092.47 63
2092.57 65
2092.68 67
2092.78 67
2092.89 67
2092.99 66
2093.10 63
2093.20 61
2093.31 58
2093.41 56
2093.52 55
2093.62 54
2093.73 55
2093.83 55
2093.94 56
2094.04 57
2094.15 58
2094.25 59
2094.36 60
2094.46 61
2094.57 63
2094.67 64
2094.78 65
2094.88 65
2094.99 63
2095.09 61
2095.19 56
2095.30 51
2095.40 45
2095.51 39
2095.61 35
2095.72 32
2095.82 32
2095.93 33
2096.03 37
2096.14 42
2096.24 47
2096.35 52
2096.45 56
2096.56 57
2096.66 57
2096.77 55
2096.87 51
2096.98 46
2097.08 42
2097.19 38
2097.29 36
2097.40 36
2097.50 37
2097.61 38
2097.71 39
2097.82 40
2097.92 41
2098.03 41
2098.13 42
2098.24 43
2098.34 45
2098.45 48
2098.55 50
2098.66 52
2098.76 54
2098.87 56
2098.97 57
2099.08 58
2099.18 59
2099.29 60
2099.39 61
2099.50 61
2099.60 61
2099.71 60
2099.81 59
2099.92 58
2100.02 56
2100.13 56
2100.23 55
2100.34 55
2100.44 56
2100.55 58
2100.65 60
2100.76 62
2100.86 65
2100.97 69
2101.07 72
2101.18 74
2101.28 75
2101.39 75
2101.49 73
2101.60 70
2101.70 65
2101.81 60
2101.91 54
2102.02 48
2102.12 42
2102.23 36
2102.33 32
2102.44 28
2102.54 27
2102.65 27
2102.75 29
2102.86 32
2102.96 36
2103.07 40
2103.17 43
2103.28 46
2103.38 49
2103.49 51
2103.59 54
2103.70 57
2103.80 59
2103.91 61
2104.01 61
2104.12 60
2104.22 57
2104.33 53
2104.43 49
2104.54 46
2104.64 44
2104.75 43
2104.85 43
2104.96 43
2105.06 44
2105.17 44
2105.27 43
2105.38 41
2105.48 39
2105.59 36
2105.69 33
2105.80 31
2105.90 28
2106.01 26
2106.11 25
2106.22 25
2106.32 26
2106.43 28
2106.53 31
2106.64 35
2106.75 40
2106.85 43
2106.96 46
2107.06 47
2107.17 46
2107.27 44
2107.38 41
2107.48 38
2107.59 35
2107.69 34
2107.80 34
2107.90 36
2108.01 40
2108.11 44
2108.22 48
2108.32 51
2108.43 53
2108.53 54
2108.64 52
2108.74 50
2108.85 46
2108.95 42
2109.06 39
2109.16 36
2109.27 35
2109.37 35
2109.48 36
2109.59 38
2109.69 39
2109.80 40
2109.90 41
2110.01 43
2110.11 44
2110.22 46
2110.32 47
2110.43 49
2110.53 51
2110.64 52
2110.74 51
2110.85 49
2110.95 46
2111.06 41
2111.16 35
2111.27 27
2111.37 20
2111.48 12
2111.58 5
2111.69 0
2111.80 0
2111.90 0
2112.01 0
2112.11 0
2112.22 0
2112.32 0
2112.43 0
2112.53 0
2112.64 6
2112.74 13
2112.85 20
2112.95 28
2113.06 35
2113.16 41
2113.27 46
2113.37 49
2113.48 52
2113.59 53
2113.69 52
2113.80 50
2113.90 46
2114.01 41
2114.11 36
2114.22 30
2114.32 26
2114.43 23
2114.53 22
2114.64 22
2114.74 24
2114.85 27
2114.95 31
2115.06 34
2115.17 36
2115.27 39
2115.38 40
2115.48 42
2115.59 43
2115.69 45
2115.80 47
2115.90 48
2116.01 49
2116.11 50
2116.22 50
2116.32 48
2116.43 46
2116.54 44
2116.64 40
2116.75 36
2116.85 31
2116.96 28
2117.06 26
2117.17 25
2117.27 26
2117.38 28
2117.48 31
2117.59 34
2117.69 37
2117.80 38
2117.91 38
2118.01 36
2118.12 32
2118.22 28
2118.33 24
2118.43 20
2118.54 17
2118.64 14
2118.75 12
2118.85 11
2118.96 9
2119.07 7
2119.17 6
2119.28 5
2119.38 5
2119.49 6
2119.59 9
2119.70 14
2119.80 19
2119.91 25
2120.01 29
2120.12 32
2120.23 33
2120.33 32
2120.44 29
2120.54 24
2120.65 20
2120.75 15
2120.86 11
2120.96 7
2121.07 4
2121.17 2
2121.28 0
2121.39 0
2121.49 0
2121.60 0
2121.70 0
2121.81 0
2121.91 0
2122.02 0
2122.12 0
2122.23 1
2122.34 2
2122.44 3
2122.55 4
2122.65 6
2122.76 7
2122.86 9
2122.97 12
2123.07 14
2123.18 17
2123.29 19
2123.39 23
2123.50 27
2123.60 33
2123.71 41
2123.81 50
2123.92 60
2124.02 70
2124.13 79
2124.24 85
2124.34 88
2124.45 88
2124.55 85
2124.66 80
2124.76 73
2124.87 66
2124.97 59
2125.08 53
2125.19 47
2125.29 43
2125.40 41
2125.50 39
2125.61 39
2125.71 40
2125.82 42
2125.93 45
2126.03 47
2126.14 49
2126.24 51
2126.35 53
2126.45 53
2126.56 53
2126.66 51
2126.77 49
2126.88 47
2126.98 44
2127.09 42
2127.19 40
2127.30 38
2127.40 37
2127.51 35
2127.62 33
2127.72 31
2127.83 28
2127.93 24
2128.04 21
2128.14 17
2128.25 13
2128.36 9
2128.46 6
2128.57 4
2128.67 4
2128.78 6
2128.88 9
2128.99 13
2129.10 18
2129.20 24
2129.31 28
2129.41 32
2129.52 36
2129.62 39
2129.73 43
2129.84 47
2129.94 53
2130.05 58
2130.15 64
2130.26 68
2130.36 71
2130.47 72
2130.58 70
2130.68 66
2130.79 60
2130.89 53
2131.00 46
2131.10 40
2131.21 35
2131.32 31
2131.42 29
2131.53 29
2131.63 28
2131.74 28
2131.84 27
2131.95 25
2132.06 24
2132.16 22
2132.27 21
2132.37 22
2132.48 22
2132.58 23
2132.69 23
2132.80 22
2132.90 20
2133.01 17
2133.11 14
2133.22 12
2133.33 11
2133.43 13
2133.54 17
2133.64 23
2133.75 31
2133.85 40
2133.96 48
2134.07 57
2134.17 64
2134.28 69
2134.38 73
2134.49 75
2134.60 76
2134.70 74
2134.81 71
2134.91 67
2135.02 62
2135.12 58
2135.23 54
2135.34 52
2135.44 50
2135.55 50
2135.65 50
2135.76 49
2135.87 47
2135.97 44
2136.08 39
2136.18 34
2136.29 29
2136.40 24
2136.50 20
2136.61 18
2136.71 18
2136.82 19
2136.92 21
2137.03 23
2137.14 25
2137.24 24
2137.35 22
2137.45 19
2137.56 14
2137.67 9
2137.77 4
2137.88 2
2137.98 2
2138.09 4
2138.20 8
2138.30 14
2138.41 20
2138.51 24
2138.62 28
2138.73 29
2138.83 29
2138.94 28
2139.04 26
2139.15 24
2139.25 23
2139.36 21
2139.47 20
2139.57 19
2139.68 19
2139.78 18
2139.89 18
2140.00 19
2140.10 20
2140.21 23
2140.31 27
2140.42 32
2140.53 38
2140.63 45
2140.74 51
2140.84 57
2140.95 62
2141.06 67
2141.16 71
2141.27 76
2141.37 80
2141.48 85
2141.59 90
2141.69 95
2141.80 98
2141.90 101
2142.01 103
2142.12 103
2142.22 103
2142.33 102
2142.43 100
2142.54 98
2142.65 95
2142.75 92
2142.86 87
2142.96 81
2143.07 74
2143.18 67
2143.28 61
2143.39 57
2143.50 55
2143.60 55
2143.71 56
2143.81 59
2143.92 61
2144.03 62
2144.13 62
2144.24 61
2144.34 59
2144.45 58
2144.56 57
2144.66 58
2144.77 59
2144.87 61
2144.98 62
2145.09 63
2145.19 62
2145.30 61
2145.40 60
2145.51 58
2145.62 56
2145.72 53
2145.83 51
2145.94 49
2146.04 48
2146.15 46
2146.25 45
2146.36 44
2146.47 44
2146.57 44
2146.68 46
2146.78 49
2146.89 52
2147.00 55
2147.10 59
2147.21 61
2147.32 63
2147.42 63
2147.53 63
2147.63 62
2147.74 61
2147.85 60
2147.95 59
2148.06 59
2148.16 59
2148.27 58
2148.38 58
2148.48 57
2148.59 57
2148.70 58
2148.80 59
2148.91 61
2149.01 63
2149.12 64
2149.23 64
2149.33 63
2149.44 60
2149.54 57
2149.65 53
2149.76 50
2149.86 49
2149.97 49
2150.08 50
2150.18 51
2150.29 52
2150.39 52
2150.50 50
2150.61 48
2150.71 45
2150.82 44
2150.93 44
2151.03 45
2151.14 49
2151.24 53
2151.35 57
2151.46 60
2151.56 61
2151.67 59
2151.78 55
2151.88 50
2151.99 43
2152.09 37
2152.20 32
2152.31 29
2152.41 28
2152.52 28
2152.63 28
2152.73 30
2152.84 31
2152.95 30
2153.05 29
2153.16 26
2153.26 23
2153.37 21
2153.48 19
2153.58 19
2153.69 21
2153.80 24
2153.90 28
2154.01 32
2154.11 34
2154.22 34
2154.33 32
2154.43 27
2154.54 22
2154.65 16
2154.75 12
2154.86 9
2154.97 8
2155.07 8
2155.18 9
2155.28 10
2155.39 12
2155.50 13
2155.60 13
2155.71 14
2155.82 15
2155.92 17
2156.03 20
2156.14 23
2156.24 26
2156.35 28
2156.45 30
2156.56 29
2156.67 28
2156.77 26
2156.88 23
2156.99 20
2157.09 18
2157.20 16
2157.31 15
2157.41 13
2157.52 11
2157.62 9
2157.73 7
2157.84 4
2157.94 2
2158.05 0
2158.16 0
2158.26 0
2158.37 0
2158.48 0
2158.58 0
2158.69 0
2158.80 0
2158.90 0
2159.01 0
2159.11 1
2159.22 2
2159.33 4
2159.43 7
2159.54 9
2159.65 13
2159.75 16
2159.86 20
2159.97 24
2160.07 28
2160.18 32
2160.29 36
2160.39 38
2160.50 38
2160.61 36
2160.71 33
2160.82 28
2160.92 23
2161.03 19
2161.14 16
2161.24 16
2161.35 17
2161.46 20
2161.56 24
2161.67 28
2161.78 32
2161.88 35
2161.99 38
2162.10 41
2162.20 44
2162.31 46
2162.42 47
2162.52 47
2162.63 46
2162.74 44
2162.84 42
2162.95 39
2163.05 37
2163.16 36
2163.27 35
2163.37 34
2163.48 34
2163.59 33
2163.69 32
2163.80 31
2163.91 29
2164.01 28
2164.12 26
2164.23 24
2164.33 23
2164.44 21
2164.55 19
2164.65 17
2164.76 15
2164.87 13
2164.97 11
2165.08 10
2165.19 11
2165.29 12
2165.40 15
2165.51 18
2165.61 21
2165.72 24
2165.83 24
2165.93 24
2166.04 23
2166.15 21
2166.25 20
2166.36 20
2166.47 22
2166.57 25
2166.68 28
2166.79 32
2166.89 34
2167.00 35
2167.11 36
2167.21 35
2167.32 34
2167.43 33
2167.53 32
2167.64 31
2167.75 29
2167.85 27
2167.96 26
2168.07 26
2168.17 28
2168.28 32
2168.39 38
2168.49 45
2168.60 53
2168.71 61
2168.81 67
2168.92 71
2169.03 73
2169.13 74
2169.24 73
2169.35 72
2169.45 71
2169.56 68
2169.67 64
2169.77 59
2169.88 53
2169.99 46
2170.09 41
2170.20 36
2170.31 34
2170.41 33
2170.52 33
2170.63 33
2170.73 33
2170.84 33
2170.95 32
2171.05 30
2171.16 29
2171.27 29
2171.37 30
2171.48 33
2171.59 37
2171.69 41
2171.80 46
2171.91 52
2172.01 57
2172.12 61
2172.23 65
2172.33 68
2172.44 69
2172.55 69
2172.65 67
2172.76 64
2172.87 60
2172.98 56
2173.08 51
2173.19 47
2173.30 43
2173.40 40
2173.51 38
2173.62 37
2173.72 37
2173.83 37
2173.94 38
2174.04 38
2174.15 39
2174.26 38
2174.36 38
2174.47 38
2174.58 37
2174.68 37
2174.79 36
2174.90 36
2175.00 36
2175.11 36
2175.22 35
2175.32 32
2175.43 30
2175.54 26
2175.65 23
2175.75 19
2175.86 16
2175.97 14
2176.07 14
2176.18 15
2176.29 16
2176.39 18
2176.50 21
2176.61 23
2176.71 24
2176.82 25
2176.93 25
2177.03 24
2177.14 23
2177.25 21
2177.36 20
2177.46 20
2177.57 19
2177.68 19
2177.78 19
2177.89 18
2178.00 18
2178.10 16
2178.21 14
2178.32 12
2178.42 10
2178.53 8
2178.64 7
2178.75 6
2178.85 5
2178.96 6
2179.07 8
2179.17 11
2179.28 14
2179.39 18
2179.49 22
2179.60 25
2179.71 27
2179.81 28
2179.92 29
2180.03 29
2180.14 28
2180.24 28
2180.35 28
2180.46 29
2180.56 29
2180.67 29
2180.78 29
2180.88 30
2180.99 31
2181.10 32
2181.21 33
2181.31 35
2181.42 35
2181.53 35
2181.63 34
2181.74 32
2181.85 29
2181.95 27
2182.06 24
2182.17 23
2182.28 23
2182.38 24
2182.49 27
2182.60 30
2182.70 34
2182.81 37
2182.92 40
2183.02 41
2183.13 40
2183.24 39
2183.35 37
2183.45 36
2183.56 36
2183.67 37
2183.77 40
2183.88 43
2183.99 47
2184.10 51
2184.20 54
2184.31 56
2184.42 56
2184.52 55
2184.63 54
2184.74 53
2184.84 51
2184.95 51
2185.06 52
2185.17 54
2185.27 57
2185.38 61
2185.49 65
2185.59 68
2185.70 70
2185.81 70
2185.92 68
2186.02 64
2186.13 59
2186.24 54
2186.34 49
2186.45 45
2186.56 42
2186.67 38
2186.77 36
2186.88 34
2186.99 33
2187.09 33
2187.20 35
2187.31 39
2187.42 45
2187.52 53
2187.63 61
2187.74 70
2187.84 78
2187.95 84
2188.06 87
2188.17 88
2188.27 88
2188.38 86
2188.49 83
2188.59 81
2188.70 80
2188.81 80
2188.92 80
2189.02 80
2189.13 80
2189.24 78
2189.34 76
2189.45 73
2189.56 68
2189.67 64
2189.77 59
2189.88 56
2189.99 53
2190.09 51
2190.20 51
2190.31 52
2190.42 54
2190.52 57
2190.63 60
2190.74 62
2190.85 63
2190.95 62
2191.06 60
2191.17 57
2191.27 54
2191.38 52
2191.49 51
2191.60 50
2191.70 50
2191.81 49
2191.92 48
2192.03 46
2192.13 44
2192.24 43
2192.35 42
2192.45 43
2192.56 44
2192.67 46
2192.78 48
2192.88 48
2192.99 46
2193.10 42
2193.21 37
2193.31 32
2193.42 27
2193.53 24
2193.63 22
2193.74 23
2193.85 25
2193.96 28
2194.06 32
2194.17 36
2194.28 41
2194.39 45
2194.49 50
2194.60 55
2194.71 58
2194.81 62
2194.92 64
2195.03 65
2195.14 64
2195.24 61
2195.35 57
2195.46 51
2195.57 44
2195.67 36
2195.78 29
2195.89 24
2196.00 21
2196.10 21
2196.21 23
2196.32 28
2196.42 34
2196.53 41
2196.64 46
2196.75 50
2196.85 52
2196.96 52
2197.07 50
2197.18 47
2197.28 44
2197.39 41
2197.50 39
2197.61 39
2197.71 39
2197.82 39
2197.93 39
2198.04 39
2198.14 39
2198.25 37
2198.36 36
2198.47 35
2198.57 34
2198.68 35
2198.79 36
2198.89 38
2199.00 41
2199.11 45
2199.22 48
2199.32 50
2199.43 52
2199.54 53
2199.65 53
2199.75 53
2199.86 52
2199.97 51
2200.08 50
2200.18 49
2200.29 48
2200.40 46
2200.51 44
2200.61 41
2200.72 36
2200.83 31
2200.94 26
2201.04 20
2201.15 15
2201.26 12
2201.37 11
2201.47 12
2201.58 15
2201.69 18
2201.80 22
2201.90 25
2202.01 28
2202.12 29
2202.23 31
2202.33 32
2202.44 35
2202.55 38
2202.66 42
2202.76 47
2202.87 51
2202.98 54
2203.09 56
2203.19 57
2203.30 56
2203.41 55
2203.52 55
2203.62 55
2203.73 55
2203.84 57
2203.95 59
2204.05 61
2204.16 63
2204.27 64
2204.38 64
2204.48 63
2204.59 61
2204.70 59
2204.81 57
2204.91 55
2205.02 54
2205.13 53
2205.24 53
2205.35 53
2205.45 53
2205.56 53
2205.67 52
2205.78 51
2205.88 49
2205.99 48
2206.10 46
2206.21 46
2206.31 46
2206.42 48
2206.53 49
2206.64 51
2206.74 54
2206.85 55
2206.96 57
2207.07 58
2207.17 58
2207.28 58
2207.39 58
2207.50 57
2207.61 55
2207.71 52
2207.82 49
2207.93 46
2208.04 42
2208.14 38
2208.25 35
2208.36 32
2208.47 31
2208.57 30
2208.68 29
2208.79 29
2208.90 30
2209.00 30
2209.11 30
2209.22 29
2209.33 27
2209.44 25
2209.54 22
2209.65 20
2209.76 18
2209.87 18
2209.97 19
2210.08 22
2210.19 26
2210.30 32
2210.40 38
2210.51 44
2210.62 50
2210.73 54
2210.84 57
2210.94 58
2211.05 57
2211.16 55
2211.27 52
2211.37 48
2211.48 44
2211.59 41
2211.70 40
2211.80 40
2211.91 42
2212.02 46
2212.13 51
2212.24 56
2212.34 59
2212.45 62
2212.56 62
2212.67 61
2212.77 59
2212.88 56
2212.99 54
2213.10 52
2213.21 50
2213.31 50
2213.42 50
2213.53 51
2213.64 52
2213.74 54
2213.85 56
2213.96 58
2214.07 61
2214.18 63
2214.28 65
2214.39 67
2214.50 69
2214.61 69
2214.71 69
2214.82 68
2214.93 67
2215.04 66
2215.15 64
2215.25 63
2215.36 61
2215.47 58
2215.58 55
2215.69 51
2215.79 47
2215.90 43
2216.01 39
2216.12 36
2216.22 34
2216.33 32
2216.44 30
2216.55 28
2216.66 25
2216.76 24
2216.87 24
2216.98 24
2217.09 26
2217.20 28
2217.30 31
2217.41 33
2217.52 34
2217.63 35
2217.73 35
2217.84 35
2217.95 35
2218.06 35
2218.17 36
2218.27 37
2218.38 38
2218.49 40
2218.60 42
2218.71 45
2218.81 49
2218.92 52
2219.03 54
2219.14 55
2219.25 55
2219.35 53
2219.46 51
2219.57 48
2219.68 47
2219.78 47
2219.89 48
2220.00 50
2220.11 53
2220.22 56
2220.32 58
2220.43 59
2220.54 59
2220.65 58
2220.76 58
2220.86 58
2220.97 59
2221.08 61
2221.19 64
2221.30 68
2221.40 72
2221.51 77
2221.62 81
2221.73 84
2221.84 86
2221.94 86
2222.05 85
2222.16 84
2222.27 81
2222.38 78
2222.48 74
2222.59 70
2222.70 66
2222.81 61
2222.92 57
2223.02 53
2223.13 49
2223.24 46
2223.35 45
2223.46 45
2223.56 46
2223.67 47
2223.78 50
2223.89 53
2224.00 56
2224.10 60
2224.21 63
2224.32 67
2224.43 70
2224.54 72
2224.64 73
2224.75 72
2224.86 71
2224.97 67
2225.08 63
2225.18 58
2225.29 53
2225.40 48
2225.51 44
2225.62 41
2225.73 39
2225.83 39
2225.94 39
2226.05 40
2226.16 42
2226.27 44
2226.37 45
2226.48 45
2226.59 44
2226.70 42
2226.81 40
2226.91 38
2227.02 36
2227.13 34
2227.24 32
2227.35 32
2227.45 31
2227.56 32
2227.67 32
2227.78 33
2227.89 34
2228.00 36
2228.10 37
2228.21 37
2228.32 37
2228.43 36
2228.54 34
2228.64 31
2228.75 28
2228.86 25
2228.97 22
2229.08 20
2229.19 18
2229.29 18
2229.40 18
2229.51 20
2229.62 23
2229.73 26
2229.83 30
2229.94 34
2230.05 38
2230.16 41
2230.27 43
2230.38 43
2230.48 43
2230.59 42
2230.70 40
2230.81 38
2230.92 36
2231.02 35
2231.13 35
2231.24 36
2231.35 39
2231.46 43
2231.57 49
2231.67 55
2231.78 61
2231.89 65
2232.00 66
2232.11 64
2232.21 60
2232.32 55
2232.43 48
2232.54 43
2232.65 39
2232.76 37
2232.86 37
2232.97 38
2233.08 39
2233.19 41
2233.30 41
2233.41 40
2233.51 37
2233.62 34
2233.73 30
2233.84 28
2233.95 27
2234.06 27
2234.16 30
2234.27 34
2234.38 38
2234.49 42
2234.60 44
2234.70 45
2234.81 43
2234.92 40
2235.03 37
2235.14 34
2235.25 32
2235.35 31
2235.46 32
2235.57 34
2235.68 36
2235.79 38
2235.90 39
2236.00 40
2236.11 40
2236.22 40
2236.33 40
2236.44 41
2236.55 42
2236.65 43
2236.76 45
2236.87 45
2236.98 46
2237.09 46
2237.20 46
2237.30 45
2237.41 45
2237.52 44
2237.63 44
2237.74 44
2237.85 44
2237.96 45
2238.06 46
2238.17 47
2238.28 49
2238.39 50
2238.50 52
2238.61 53
2238.71 54
2238.82 54
2238.93 53
2239.04 51
2239.15 50
2239.26 48
2239.36 46
2239.47 44
2239.58 42
2239.69 40
2239.80 37
2239.91 35
2240.01 34
2240.12 34
2240.23 35
2240.34 38
2240.45 43
2240.56 49
2240.67 55
2240.77 59
2240.88 62
2240.99 62
2241.10 59
2241.21 54
2241.32 48
2241.42 41
2241.53 36
2241.64 32
2241.75 30
2241.86 29
2241.97 30
2242.08 32
2242.18 34
2242.29 36
2242.40 37
2242.51 38
2242.62 39
2242.73 39
2242.83 38
2242.94 37
2243.05 35
2243.16 31
2243.27 27
2243.38 23
2243.49 19
2243.59 15
2243.70 11
2243.81 10
2243.92 9
2244.03 11
2244.14 14
2244.25 17
2244.35 21
2244.46 25
2244.57 27
2244.68 28
2244.79 27
2244.90 25
2245.01 21
2245.11 17
2245.22 13
2245.33 9
2245.44 5
2245.55 1
2245.66 0
2245.77 0
2245.87 0
2245.98 0
2246.09 0
2246.20 0
2246.31 0
2246.42 0
2246.53 0
2246.63 5
2246.74 11
2246.85 18
2246.96 24
2247.07 30
2247.18 34
2247.29 38
2247.39 41
2247.50 43
2247.61 45
2247.72 47
2247.83 50
2247.94 52
2248.05 54
2248.15 56
2248.26 56
2248.37 55
2248.48 54
2248.59 51
2248.70 49
2248.81 47
2248.91 45
2249.02 45
2249.13 45
2249.24 47
2249.35 49
2249.46 51
2249.57 54
2249.68 57
2249.78 60
2249.89 62
2250.00 65
2250.11 67
2250.22 69
2250.33 69
2250.44 69
2250.54 68
2250.65 66
2250.76 63
2250.87 60
2250.98 56
2251.09 52
2251.20 48
2251.31 45
2251.41 42
2251.52 39
2251.63 38
2251.74 38
2251.85 39
2251.96 41
2252.07 43
2252.18 45
2252.28 46
2252.39 48
2252.50 49
2252.61 50
2252.72 51
2252.83 50
2252.94 49
2253.04 46
2253.15 43
2253.26 38
2253.37 33
2253.48 29
2253.59 25
2253.70 22
2253.81 20
2253.91 19
2254.02 19
2254.13 20
2254.24 21
2254.35 22
2254.46 22
2254.57 23
2254.68 25
2254.79 26
2254.89 28
2255.00 31
2255.11 33
2255.22 34
2255.33 35
2255.44 35
2255.55 33
2255.66 29
2255.76 24
2255.87 19
2255.98 14
2256.09 10
2256.20 8
2256.31 7
2256.42 9
2256.53 13
2256.63 17
2256.74 21
2256.85 25
2256.96 27
2257.07 29
2257.18 30
2257.29 32
2257.40 33
2257.51 35
2257.61 36
2257.72 35
2257.83 34
2257.94 31
2258.05 26
2258.16 22
2258.27 17
2258.38 14
2258.49 13
2258.59 13
2258.70 14
2258.81 15
2258.92 15
2259.03 14
2259.14 13
2259.25 11
2259.36 10
2259.47 10
2259.57 13
2259.68 16
2259.79 21
2259.90 27
2260.01 32
2260.12 36
2260.23 39
2260.34 41
2260.45 42
2260.55 43
2260.66 44
2260.77 44
2260.88 43
2260.99 41
2261.10 38
2261.21 35
2261.32 32
2261.43 30
2261.53 29
2261.64 29
2261.75 29
2261.86 29
2261.97 28
2262.08 26
2262.19 22
2262.30 18
2262.41 13
2262.52 7
2262.62 2
2262.73 0
2262.84 0
2262.95 0
2263.06 0
2263.17 1
2263.28 6
2263.39 10
2263.50 15
2263.61 19
2263.71 23
2263.82 27
2263.93 31
2264.04 34
2264.15 37
2264.26 41
2264.37 44
2264.48 46
2264.59 48
2264.70 49
2264.80 50
2264.91 50
2265.02 50
2265.13 51
2265.24 52
2265.35 53
2265.46 55
2265.57 56
2265.68 56
2265.79 55
2265.89 53
2266.00 51
2266.11 49
2266.22 49
2266.33 50
2266.44 53
2266.55 58
2266.66 62
2266.77 66
2266.88 68
2266.99 67
2267.09 65
2267.20 63
2267.31 60
2267.42 59
2267.53 60
2267.64 62
2267.75 66
2267.86 69
2267.97 71
2268.08 72
2268.19 71
2268.29 69
2268.40 67
2268.51 68
2268.62 70
2268.73 76
2268.84 84
2268.95 93
2269.06 101
2269.17 107
2269.28 110
2269.39 110
2269.49 105
2269.60 98
2269.71 89
2269.82 80
2269.93 70
2270.04 62
2270.15 55
2270.26 51
2270.37 49
2270.48 50
2270.59 53
2270.70 57
2270.80 62
2270.91 65
2271.02 67
2271.13 66
2271.24 63
2271.35 57
2271.46 51
2271.57 46
2271.68 43
2271.79 43
2271.90 46
2272.01 51
2272.12 56
2272.22 61
2272.33 64
2272.44 64
2272.55 63
2272.66 61
2272.77 59
2272.88 57
2272.99 55
2273.10 53
2273.21 50
2273.32 46
2273.43 42
2273.53 37
2273.64 33
2273.75 31
2273.86 30
2273.97 32
2274.08 35
2274.19 37
2274.30 39
2274.41 39
2274.52 39
2274.63 37
2274.74 37
2274.85 37
2274.96 38
2275.06 40
2275.17 42
2275.28 43
2275.39 44
2275.50 44
2275.61 44
2275.72 44
2275.83 44
2275.94 45
2276.05 46
2276.16 47
2276.27 47
2276.38 47
2276.49 47
2276.59 48
2276.70 50
2276.81 52
2276.92 55
2277.03 57
2277.14 58
2277.25 58
2277.36 54
2277.47 49
2277.58 42
2277.69 35
2277.80 28
2277.91 23
2278.02 20
2278.13 20
2278.23 21
2278.34 24
2278.45 28
2278.56 32
2278.67 36
2278.78 39
2278.89 43
2279.00 47
2279.11 50
2279.22 52
2279.33 54
2279.44 54
2279.55 53
2279.66 51
2279.77 49
2279.87 46
2279.98 43
2280.09 41
2280.20 39
2280.31 37
2280.42 37
2280.53 36
2280.64 35
2280.75 33
2280.86 31
2280.97 28
2281.08 25
2281.19 21
2281.30 17
2281.41 14
2281.52 12
2281.63 10
2281.73 8
2281.84 5
2281.95 2
2282.06 0
2282.17 0
2282.28 0
2282.39 0
2282.50 0
2282.61 1
2282.72 6
2282.83 11
2282.94 17
2283.05 23
2283.16 28
2283.27 32
2283.38 36
2283.49 39
2283.60 41
2283.71 42
2283.81 42
2283.92 41
2284.03 40
2284.14 38
2284.25 36
2284.36 34
2284.47 31
2284.58 29
2284.69 28
2284.80 27
2284.91 27
2285.02 28
2285.13 28
2285.24 29
2285.35 28
2285.46 28
2285.57 27
2285.68 25
2285.79 24
2285.90 22
2286.00 21
2286.11 20
2286.22 19
2286.33 19
2286.44 18
2286.55 18
2286.66 17
2286.77 17
2286.88 15
2286.99 14
2287.10 12
2287.21 10
2287.32 7
2287.43 5
2287.54 2
2287.65 0
2287.76 0
2287.87 0
2287.98 0
2288.09 0
2288.20 0
2288.31 0
2288.42 0
2288.52 1
2288.63 5
2288.74 10
2288.85 13
2288.96 14
2289.07 13
2289.18 9
2289.29 5
2289.40 0
2289.51 0
2289.62 0
2289.73 0
2289.84 0
2289.95 2
2290.06 8
2290.17 14
2290.28 19
2290.39 22
2290.50 23
2290.61 22
2290.72 21
2290.83 20
2290.94 18
2291.05 18
2291.16 17
2291.27 18
2291.38 19
2291.48 20
2291.59 22
2291.70 24
2291.81 26
2291.92 28
2292.03 30
2292.14 30
2292.25 30
2292.36 28
2292.47 25
2292.58 21
2292.69 16
2292.80 11
2292.91 7
2293.02 5
2293.13 4
2293.24 5
2293.35 9
2293.46 14
2293.57 21
2293.68 28
2293.79 36
2293.90 43
2294.01 48
2294.12 51
2294.23 52
2294.34 52
2294.45 51
2294.56 50
2294.67 50
2294.78 51
2294.89 53
2295.00 55
2295.11 56
2295.22 57
2295.32 56
2295.43 53
2295.54 50
2295.65 47
2295.76 43
2295.87 40
2295.98 38
2296.09 37
2296.20 36
2296.31 36
2296.42 36
2296.53 37
2296.64 37
2296.75 37
2296.86 37
2296.97 36
2297.08 35
2297.19 33
2297.30 31
2297.41 27
2297.52 23
2297.63 18
2297.74 14
2297.85 9
2297.96 5
2298.07 3
2298.18 1
2298.29 1
2298.40 1
2298.51 2
2298.62 2
2298.73 3
2298.84 4
2298.95 5
2299.06 5
2299.17 5
2299.28 4
2299.39 2
2299.50 0
2299.61 0
2299.72 0
2299.83 0
2299.94 0
2300.05 0
2300.16 0
2300.27 1
2300.38 6
2300.49 13
2300.60 20
2300.71 26
2300.82 32
2300.93 36
2301.04 39
2301.15 39
2301.26 38
2301.37 35
2301.48 31
2301.59 27
2301.70 24
2301.81 21
2301.92 19
2302.03 18
2302.14 18
2302.24 20
2302.35 22
2302.46 24
2302.57 27
2302.68 29
2302.79 30
2302.90 29
2303.01 27
2303.12 25
2303.23 21
2303.34 18
2303.45 15
2303.56 12
2303.67 10
2303.78 8
2303.89 7
2304.00 6
2304.11 6
2304.22 7
2304.33 9
2304.44 11
2304.55 13
2304.66 16
2304.77 19
2304.88 21
2304.99 23
2305.10 24
2305.21 24
2305.32 24
2305.43 23
2305.54 22
2305.65 21
2305.76 20
2305.87 20
2305.98 20
2306.09 20
2306.20 21
2306.31 21
2306.42 20
2306.53 19
2306.64 17
2306.75 16
2306.86 14
2306.97 14
2307.08 13
2307.19 14
2307.30 15
2307.41 17
2307.52 20
2307.63 23
2307.74 26
2307.85 30
2307.96 35
2308.07 39
2308.18 42
2308.29 44
2308.40 44
2308.51 42
2308.63 38
2308.74 34
2308.85 29
2308.96 26
2309.07 25
2309.18 27
2309.29 31
2309.40 37
2309.51 43
2309.62 48
2309.73 51
2309.84 52
2309.95 50
2310.06 47
2310.17 42
2310.28 37
2310.39 31
2310.50 27
2310.61 23
2310.72 21
2310.83 20
2310.94 20
2311.05 21
2311.16 22
2311.27 23
2311.38 24
2311.49 25
2311.60 26
2311.71 28
2311.82 31
2311.93 34
2312.04 39
2312.15 45
2312.26 50
2312.37 56
2312.48 60
2312.59 62
2312.70 61
2312.81 59
2312.92 54
2313.03 47
2313.14 40
2313.25 33
2313.36 26
2313.47 22
2313.58 19
2313.69 18
2313.80 19
2313.91 21
2314.02 25
2314.13 31
2314.24 36
2314.35 42
2314.46 48
2314.57 54
2314.68 58
2314.79 62
2314.90 66
2315.01 68
2315.12 68
2315.23 67
2315.34 65
2315.45 62
2315.57 59
2315.68 56
2315.79 55
2315.90 56
2316.01 58
2316.12 61
2316.23 64
2316.34 67
2316.45 68
2316.56 69
2316.67 68
2316.78 67
2316.89 65
2317.00 63
2317.11 61
2317.22 59
2317.33 58
2317.44 57
2317.55 57
2317.66 58
2317.77 60
2317.88 64
2317.99 67
2318.10 70
2318.21 72
2318.32 72
2318.43 70
2318.54 67
2318.65 63
2318.76 60
2318.87 57
2318.98 56
2319.09 56
2319.20 58
2319.31 61
2319.43 64
2319.54 66
2319.65 67
2319.76 66
2319.87 63
2319.98 57
2320.09 51
2320.20 44
2320.31 38
2320.42 34
2320.53 32
2320.64 31
2320.75 32
2320.86 33
2320.97 34
2321.08 35
2321.19 37
2321.30 39
2321.41 42
2321.52 48
2321.63 56
2321.74 66
2321.85 76
2321.96 88
2322.07 99
2322.18 109
2322.29 117
2322.41 121
2322.52 124
2322.63 124
2322.74 122
2322.85 120
2322.96 118
2323.07 116
2323.18 116
2323.29 115
2323.40 113
2323.51 110
2323.62 104
2323.73 98
2323.84 90
2323.95 82
2324.06 74
2324.17 68
2324.28 63
2324.39 58
2324.50 54
2324.61 49
2324.72 44
2324.83 39
2324.95 34
2325.06 29
2325.17 26
2325.28 24
2325.39 22
2325.50 22
2325.61 22
2325.72 22
2325.83 23
2325.94 25
2326.05 27
2326.16 29
2326.27 31
2326.38 33
2326.49 35
2326.60 36
2326.71 37
2326.82 37
2326.93 37
2327.04 37
2327.16 37
2327.27 38
2327.38 39
2327.49 40
2327.60 41
2327.71 42
2327.82 42
2327.93 42
2328.04 42
2328.15 41
2328.26 39
2328.37 37
2328.48 33
2328.59 29
2328.70 24
2328.81 20
2328.92 16
2329.03 14
2329.14 15
2329.26 19
2329.37 25
2329.48 31
2329.59 37
2329.70 42
2329.81 44
2329.92 44
2330.03 41
2330.14 37
2330.25 33
2330.36 28
2330.47 25
2330.58 23
2330.69 21
2330.80 20
2330.91 19
2331.02 18
2331.14 16
2331.25 13
2331.36 11
2331.47 8
2331.58 6
2331.69 4
2331.80 2
2331.91 1
2332.02 0
2332.13 0
2332.24 0
2332.35 0
2332.46 0
2332.57 0
2332.68 0
2332.80 0
2332.91 2
2333.02 7
2333.13 12
2333.24 17
2333.35 23
2333.46 27
2333.57 31
2333.68 34
2333.79 36
2333.90 37
2334.01 38
2334.12 36
2334.23 34
2334.34 30
2334.46 25
2334.57 19
2334.68 12
2334.79 6
2334.90 0
2335.01 0
2335.12 0
2335.23 0
2335.34 0
2335.45 0
2335.56 0
2335.67 0
2335.78 2
2335.89 4
2336.01 4
2336.12 4
2336.23 4
2336.34 4
2336.45 6
2336.56 9
2336.67 13
2336.78 17
2336.89 21
2337.00 25
2337.11 28
2337.22 30
2337.33 32
2337.44 33
2337.56 33
2337.67 34
2337.78 34
2337.89 33
2338.00 33
2338.11 33
2338.22 33
2338.33 34
2338.44 37
2338.55 40
2338.66 44
2338.77 49
2338.88 52
2339.00 55
2339.11 55
2339.22 55
2339.33 52
2339.44 49
2339.55 45
2339.66 41
2339.77 37
2339.88 33
2339.99 30
2340.10 27
2340.21 25
2340.33 22
2340.44 20
2340.55 18
2340.66 17
2340.77 15
2340.88 13
2340.99 11
2341.10 10
2341.21 8
2341.32 7
2341.43 7
2341.54 8
2341.66 10
2341.77 12
2341.88 16
2341.99 19
2342.10 22
2342.21 25
2342.32 27
2342.43 30
2342.54 32
2342.65 35
2342.76 38
2342.88 41
2342.99 44
2343.10 45
2343.21 44
2343.32 39
2343.43 32
2343.54 24
2343.65 14
2343.76 6
2343.87 0
2343.98 0
2344.10 0
2344.21 0
2344.32 0
2344.43 2
2344.54 5
2344.65 8
2344.76 11
2344.87 12
2344.98 14
2345.09 14
2345.20 14
2345.32 14
2345.43 13
2345.54 12
2345.65 10
2345.76 9
2345.87 8
2345.98 8
2346.09 7
2346.20 7
2346.31 7
2346.43 6
2346.54 5
2346.65 4
2346.76 2
2346.87 0
2346.98 0
2347.09 0
2347.20 0
2347.31 0
2347.42 0
2347.54 0
2347.65 2
2347.76 10
2347.87 19
2347.98 30
2348.09 40
2348.20 49
2348.31 56
2348.42 62
2348.53 67
2348.65 71
2348.76 74
2348.87 76
2348.98 77
2349.09 77
2349.20 77
2349.31 75
2349.42 72
2349.53 69
2349.64 65
2349.76 62
2349.87 61
2349.98 62
2350.09 65
2350.20 71
2350.31 80
2350.42 89
2350.53 97
2350.64 103
2350.76 106
2350.87 106
2350.98 105
2351.09 104
2351.20 103
2351.31 105
2351.42 108
2351.53 111
2351.64 114
2351.76 115
2351.87 113
2351.98 109
2352.09 103
2352.20 98
2352.31 94
2352.42 91
2352.53 91
2352.64 91
2352.76 92
2352.87 92
2352.98 90
2353.09 88
2353.20 84
2353.31 80
2353.42 76
2353.53 71
2353.64 66
2353.76 62
2353.87 58
2353.98 54
2354.09 51
2354.20 48
2354.31 46
2354.42 44
2354.53 43
2354.64 43
2354.76 43
2354.87 44
2354.98 46
2355.09 48
2355.20 50
2355.31 51
2355.42 51
2355.53 50
2355.65 48
2355.76 46
2355.87 44
2355.98 43
2356.09 43
2356.20 45
2356.31 49
2356.42 53
2356.54 59
2356.65 63
2356.76 67
2356.87 68
2356.98 68
2357.09 66
2357.20 63
2357.31 59
2357.42 55
2357.54 51
2357.65 49
2357.76 46
2357.87 44
2357.98 42
2358.09 40
2358.20 38
2358.31 36
2358.43 35
2358.54 34
2358.65 34
2358.76 35
2358.87 36
2358.98 37
2359.09 39
2359.21 41
2359.32 43
2359.43 45
2359.54 47
2359.65 47
2359.76 48
2359.87 48
2359.98 49
2360.10 51
2360.21 54
2360.32 59
2360.43 65
2360.54 72
2360.65 80
2360.76 87
2360.87 94
2360.99 99
2361.10 103
2361.21 105
2361.32 105
2361.43 102
2361.54 97
2361.65 92
2361.77 86
2361.88 80
2361.99 75
2362.10 71
2362.21 67
2362.32 65
2362.43 62
2362.54 59
2362.66 57
2362.77 54
2362.88 53
2362.99 51
2363.10 51
2363.21 51
2363.32 51
2363.44 52
2363.55 52
2363.66 53
2363.77 53
2363.88 54
2363.99 54
2364.10 55
2364.22 56
2364.33 57
2364.44 57
2364.55 58
2364.66 59
2364.77 60
2364.88 62
2365.00 63
2365.11 64
2365.22 64
2365.33 63
2365.44 62
2365.55 60
2365.66 56
2365.78 53
2365.89 48
2366.00 44
2366.11 40
2366.22 36
2366.33 33
2366.44 31
2366.56 31
2366.67 33
2366.78 37
2366.89 42
2367.00 48
2367.11 53
2367.22 58
2367.34 62
2367.45 64
2367.56 63
2367.67 60
2367.78 54
2367.89 48
2368.00 41
2368.12 34
2368.23 29
2368.34 26
2368.45 26
2368.56 27
2368.67 30
2368.78 33
2368.90 37
2369.01 39
2369.12 40
2369.23 41
2369.34 40
2369.45 40
2369.57 41
2369.68 42
2369.79 45
2369.90 50
2370.01 56
2370.12 62
2370.23 67
2370.35 72
2370.46 73
2370.57 73
2370.68 70
2370.79 65
2370.90 60
2371.02 54
2371.13 48
2371.24 44
2371.35 41
2371.46 40
2371.57 41
2371.68 42
2371.80 43
2371.91 44
2372.02 44
2372.13 43
2372.24 40
2372.35 37
2372.47 33
2372.58 30
2372.69 26
2372.80 23
2372.91 21
2373.02 19
2373.14 17
2373.25 16
2373.36 14
2373.47 13
2373.58 12
2373.69 12
2373.81 12
2373.92 12
2374.03 14
2374.14 16
2374.25 18
2374.36 20
2374.47 21
2374.59 22
2374.70 21
2374.81 19
2374.92 18
2375.03 18
2375.14 18
2375.26 20
2375.37 21
2375.48 23
2375.59 23
2375.70 23
2375.81 21
2375.93 17
2376.04 14
2376.15 11
2376.26 8
2376.37 7
2376.48 8
2376.60 11
2376.71 14
2376.82 18
2376.93 22
2377.04 25
2377.15 26
2377.27 25
2377.38 23
2377.49 21
2377.60 19
2377.71 18
2377.83 19
2377.94 21
2378.05 24
2378.16 28
2378.27 31
2378.38 34
2378.50 35
2378.61 37
2378.72 38
2378.83 39
2378.94 41
2379.05 43
2379.17 46
2379.28 49
2379.39 51
2379.50 52
2379.61 52
2379.72 51
2379.84 49
2379.95 47
2380.06 45
2380.17 45
2380.28 47
2380.40 50
2380.51 53
2380.62 57
2380.73 60
2380.84 63
2380.95 64
2381.07 64
2381.18 63
2381.29 62
2381.40 60
2381.51 58
2381.63 56
2381.74 53
2381.85 49
2381.96 46
2382.07 42
2382.18 38
2382.30 35
2382.41 34
2382.52 33
2382.63 34
2382.74 35
2382.86 36
2382.97 37
2383.08 37
2383.19 37
2383.30 36
2383.41 36
2383.53 35
2383.64 35
2383.75 36
2383.86 37
2383.97 38
2384.09 39
2384.20 40
2384.31 40
2384.42 39
2384.53 38
2384.64 37
2384.76 36
2384.87 34
2384.98 32
2385.09 30
2385.20 28
2385.32 27
2385.43 27
2385.54 28
2385.65 30
2385.76 32
2385.88 34
2385.99 35
2386.10 36
2386.21 37
2386.32 38
2386.44 40
2386.55 41
2386.66 41
2386.77 41
2386.88 38
2386.99 34
2387.11 29
2387.22 23
2387.33 18
2387.44 14
2387.55 12
2387.67 13
2387.78 14
2387.89 15
2388.00 15
2388.11 14
2388.23 12
2388.34 10
2388.45 9
2388.56 9
2388.67 11
2388.79 15
2388.90 20
2389.01 26
2389.12 32
2389.23 38
2389.35 43
2389.46 49
2389.57 53
2389.68 56
2389.79 58
2389.91 58
2390.02 56
2390.13 55
2390.24 53
2390.35 52
2390.47 52
2390.58 53
2390.69 54
2390.80 55
2390.91 56
2391.03 56
2391.14 55
2391.25 55
2391.36 55
2391.47 55
2391.59 56
2391.70 58
2391.81 59
2391.92 61
2392.03 63
2392.15 65
2392.26 68
2392.37 72
2392.48 76
2392.59 80
2392.71 83
2392.82 85
2392.93 84
2393.04 82
2393.16 80
2393.27 78
2393.38 78
2393.49 81
2393.60 86
2393.72 93
2393.83 100
2393.94 108
2394.05 114
2394.16 118
2394.28 119
2394.39 117
2394.50 113
2394.61 106
2394.72 98
2394.84 90
2394.95 82
2395.06 76
2395.17 71
2395.29 68
2395.40 67
2395.51 68
2395.62 71
2395.73 75
2395.85 79
2395.96 83
2396.07 86
2396.18 88
2396.29 89
2396.41 88
2396.52 87
2396.63 85
2396.74 84
2396.86 82
2396.97 80
2397.08 79
2397.19 79
2397.30 78
2397.42 77
2397.53 77
2397.64 76
2397.75 76
2397.86 77
2397.98 80
2398.09 85
2398.20 91
2398.31 98
2398.43 106
2398.54 113
2398.65 118
2398.76 121
2398.87 121
2398.99 119
2399.10 115
2399.21 110
2399.32 104
2399.44 98
2399.55 92
2399.66 87
2399.77 83
2399.88 79
2400.00 75
2400.11 71
2400.22 66
2400.33 60
2400.45 54
2400.56 48
2400.67 42
2400.78 37
2400.89 33
2401.01 31
2401.12 31
2401.23 33
2401.34 37
2401.46 42
2401.57 47
2401.68 53
2401.79 58
2401.91 64
2402.02 69
2402.13 73
2402.24 75
2402.35 77
2402.47 78
2402.58 78
2402.69 78
2402.80 78
2402.92 78
2403.03 79
2403.14 81
2403.25 83
2403.37 84
2403.48 84
2403.59 83
2403.70 81
2403.81 76
2403.93 71
2404.04 65
2404.15 59
2404.26 53
2404.38 48
2404.49 43
2404.60 40
2404.71 36
2404.83 34
2404.94 31
2405.05 29
2405.16 27
2405.28 25
2405.39 22
2405.50 20
2405.61 18
2405.72 18
2405.84 17
2405.95 18
2406.06 20
2406.17 22
2406.29 25
2406.40 27
2406.51 29
2406.62 29
2406.74 30
2406.85 31
2406.96 32
2407.07 34
2407.19 38
2407.30 43
2407.41 48
2407.52 54
2407.64 59
2407.75 63
2407.86 67
2407.97 69
2408.08 70
2408.20 70
2408.31 69
2408.42 67
2408.53 64
2408.65 59
2408.76 53
2408.87 45
2408.98 36
2409.10 28
2409.21 19
2409.32 12
2409.43 6
2409.55 2
2409.66 0
2409.77 0
2409.88 2
2410.00 5
2410.11 10
2410.22 15
2410.33 19
2410.45 24
2410.56 27
2410.67 29
2410.78 29
2410.90 27
2411.01 24
2411.12 19
2411.23 14
2411.35 9
2411.46 6
2411.57 3
2411.68 3
2411.80 4
2411.91 5
2412.02 8
2412.13 11
2412.25 15
2412.36 19
2412.47 23
2412.58 27
2412.70 31
2412.81 34
2412.92 37
2413.03 39
2413.15 40
2413.26 40
2413.37 40
2413.48 40
2413.60 40
2413.71 41
2413.82 43
2413.93 45
2414.05 48
2414.16 51
2414.27 53
2414.38 53
2414.50 52
2414.61 50
2414.72 46
2414.84 40
2414.95 33
2415.06 26
2415.17 19
2415.29 12
2415.40 6
2415.51 1
2415.62 0
2415.74 0
2415.85 0
2415.96 0
2416.07 0
2416.19 0
2416.30 0
2416.41 2
2416.52 4
2416.64 4
2416.75 4
2416.86 3
2416.97 2
2417.09 3
2417.20 4
2417.31 7
2417.43 12
2417.54 19
2417.65 26
2417.76 33
2417.88 38
2417.99 41
2418.10 42
2418.21 40
2418.33 36
2418.44 31
2418.55 26
2418.66 21
2418.78 17
2418.89 15
2419.00 13
2419.12 11
2419.23 10
2419.34 8
2419.45 5
2419.57 2
2419.68 0
2419.79 0
2419.90 0
2420.02 0
2420.13 0
2420.24 0
2420.36 0
2420.47 1
2420.58 8
2420.69 15
2420.81 23
2420.92 30
2421.03 36
2421.14 42
2421.26 48
2421.37 52
2421.48 56
2421.60 59
2421.71 61
2421.82 61
2421.93 60
2422.05 57
2422.16 53
2422.27 48
2422.38 42
2422.50 36
2422.61 31
2422.72 27
2422.84 26
2422.95 26
2423.06 29
2423.17 33
2423.29 37
2423.40 39
2423.51 40
2423.62 38
2423.74 35
2423.85 31
2423.96 27
2424.08 23
2424.19 22
2424.30 21
2424.41 22
2424.53 23
2424.64 24
2424.75 24
2424.87 23
2424.98 21
2425.09 18
2425.20 15
2425.32 13
2425.43 12
2425.54 14
2425.66 16
2425.77 20
2425.88 24
2425.99 29
2426.11 32
2426.22 36
2426.33 39
2426.45 42
2426.56 45
2426.67 48
2426.78 51
2426.90 53
2427.01 52
2427.12 50
2427.24 45
2427.35 40
2427.46 33
2427.57 28
2427.69 25
2427.80 23
2427.91 24
2428.03 26
2428.14 28
2428.25 30
2428.36 30
2428.48 30
2428.59 29
2428.70 28
2428.82 28
2428.93 29
2429.04 31
2429.15 33
2429.27 35
2429.38 37
2429.49 38
2429.61 38
2429.72 39
2429.83 39
2429.95 40
2430.06 41
2430.17 41
2430.28 40
2430.40 39
2430.51 36
2430.62 34
2430.74 32
2430.85 31
2430.96 32
2431.07 34
2431.19 37
2431.30 40
2431.41 42
2431.53 43
2431.64 42
2431.75 39
2431.87 37
2431.98 33
2432.09 30
2432.20 28
2432.32 26
2432.43 24
2432.54 22
2432.66 20
2432.77 17
2432.88 14
2433.00 11
2433.11 7
2433.22 3
2433.33 0
2433.45 0
2433.56 0
2433.67 0
2433.79 0
2433.90 0
2434.01 1
2434.13 6
2434.24 12
2434.35 17
2434.46 21
2434.58 23
2434.69 24
2434.80 22
2434.92 20
2435.03 16
2435.14 12
2435.26 8
2435.37 5
2435.48 2
2435.60 0
2435.71 0
2435.82 0
2435.93 0
2436.05 0
2436.16 0
2436.27 1
2436.39 5
2436.50 11
2436.61 16
2436.73 21
2436.84 26
2436.95 30
2437.07 33
2437.18 36
2437.29 38
2437.41 40
2437.52 43
2437.63 45
2437.74 49
2437.86 52
2437.97 54
2438.08 55
2438.20 54
2438.31 51
2438.42 46
2438.54 40
2438.65 34
2438.76 28
2438.88 22
2438.99 18
2439.10 14
2439.22 11
2439.33 9
2439.44 7
2439.55 6
2439.67 5
2439.78 4
2439.89 3
2440.01 3
2440.12 3
2440.23 4
2440.35 5
2440.46 8
2440.57 10
2440.69 13
2440.80 16
2440.91 18
2441.03 20
2441.14 21
2441.25 22
2441.37 22
2441.48 22
2441.59 21
2441.71 20
2441.82 19
2441.93 18
2442.04 18
2442.16 19
2442.27 21
2442.38 25
2442.50 30
2442.61 35
2442.72 40
2442.84 45
2442.95 48
2443.06 49
2443.18 48
2443.29 46
2443.40 42
2443.52 39
2443.63 36
2443.74 34
2443.86 33
2443.97 32
2444.08 31
2444.20 29
2444.31 28
2444.42 26
2444.54 24
2444.65 23
2444.76 23
2444.88 24
2444.99 28
2445.10 33
2445.22 40
2445.33 49
2445.44 60
2445.56 70
2445.67 80
2445.78 89
2445.90 95
2446.01 98
2446.12 98
2446.24 97
2446.35 94
2446.46 91
2446.58 88
2446.69 85
2446.80 83
2446.92 81
2447.03 80
2447.14 79
2447.26 78
2447.37 78
2447.48 77
2447.60 75
2447.71 73
2447.82 70
2447.94 65
2448.05 60
2448.16 54
2448.28 48
2448.39 44
2448.50 41
2448.62 39
2448.73 39
2448.84 39
2448.96 39
2449.07 37
2449.18 34
2449.30 30
2449.41 26
2449.52 22
2449.64 19
2449.75 16
2449.86 12
2449.98 9
2450.09 5
2450.20 0
2450.32 0
2450.43 0
2450.54 0
2450.66 0
2450.77 0
2450.88 0
2451.00 0
2451.11 2
2451.22 9
2451.34 15
2451.45 21
2451.56 24
2451.68 25
2451.79 24
2451.90 21
2452.02 17
2452.13 12
2452.25 7
2452.36 4
2452.47 3
2452.59 4
2452.70 7
2452.81 11
2452.93 17
2453.04 22
2453.15 28
2453.27 33
2453.38 39
2453.49 43
2453.61 48
2453.72 52
2453.83 55
2453.95 57
2454.06 56
2454.17 54
2454.29 50
2454.40 44
2454.51 38
2454.63 32
2454.74 27
2454.86 23
2454.97 20
2455.08 19
2455.20 19
2455.31 19
2455.42 19
2455.54 19
2455.65 18
2455.76 18
2455.88 18
2455.99 19
2456.10 21
2456.22 23
2456.33 26
2456.44 29
2456.56 31
2456.67 32
2456.79 32
2456.90 30
2457.01 27
2457.13 25
2457.24 23
2457.35 21
2457.47 21
2457.58 21
2457.69 21
2457.81 20
2457.92 19
2458.03 17
2458.15 15
2458.26 13
2458.38 13
2458.49 14
2458.60 17
2458.72 20
2458.83 22
2458.94 24
2459.06 25
2459.17 23
2459.28 21
2459.40 19
2459.51 17
2459.63 15
2459.74 14
2459.85 14
2459.97 14
2460.08 13
2460.19 13
2460.31 12
2460.42 11
2460.53 11
2460.65 10
2460.76 10
2460.88 10
2460.99 10
2461.10 10
2461.22 10
2461.33 11
2461.44 12
2461.56 14
2461.67 16
2461.78 19
2461.90 20
2462.01 21
2462.13 20
2462.24 18
2462.35 15
2462.47 13
2462.58 11
2462.69 11
2462.81 11
2462.92 12
2463.04 12
2463.15 12
2463.26 12
2463.38 12
2463.49 13
2463.60 15
2463.72 19
2463.83 24
2463.95 29
2464.06 34
2464.17 37
2464.29 39
2464.40 39
2464.51 38
2464.63 36
2464.74 33
2464.85 30
2464.97 26
2465.08 23
2465.20 21
2465.31 19
2465.42 19
2465.54 20
2465.65 22
2465.77 24
2465.88 27
2465.99 29
2466.11 30
2466.22 30
2466.33 30
2466.45 29
2466.56 29
2466.68 29
2466.79 30
2466.90 32
2467.02 33
2467.13 34
2467.24 34
2467.36 33
2467.47 30
2467.59 25
2467.70 20
2467.81 14
2467.93 8
2468.04 4
2468.15 1
2468.27 1
2468.38 3
2468.50 6
2468.61 11
2468.72 18
2468.84 25
2468.95 32
2469.07 40
2469.18 47
2469.29 54
2469.41 61
2469.52 66
2469.63 70
2469.75 74
2469.86 75
2469.98 76
2470.09 75
2470.20 72
2470.32 68
2470.43 62
2470.55 56
2470.66 49
2470.77 43
2470.89 37
2471.00 33
2471.12 31
2471.23 31
2471.34 32
2471.46 34
2471.57 38
2471.68 41
2471.80 45
2471.91 49
2472.03 53
2472.14 57
2472.25 59
2472.37 60
2472.48 59
2472.60 56
2472.71 52
2472.82 46
2472.94 40
2473.05 34
2473.17 29
2473.28 26
2473.39 24
2473.51 23
2473.62 22
2473.74 22
2473.85 22
2473.96 22
2474.08 22
2474.19 22
2474.31 22
2474.42 22
2474.53 20
2474.65 18
2474.76 15
2474.87 11
2474.99 7
2475.10 4
2475.22 2
2475.33 1
2475.44 1
2475.56 1
2475.67 2
2475.79 3
2475.90 5
2476.01 8
2476.13 11
2476.24 16
2476.36 20
2476.47 25
2476.58 29
2476.70 33
2476.81 37
2476.93 40
2477.04 43
2477.16 45
2477.27 46
2477.38 47
2477.50 47
2477.61 46
2477.73 45
2477.84 45
2477.95 45
2478.07 45
2478.18 45
2478.30 46
2478.41 46
2478.52 45
2478.64 44
2478.75 42
2478.87 40
2478.98 37
2479.09 35
2479.21 34
2479.32 33
2479.44 33
2479.55 34
2479.66 35
2479.78 36
2479.89 38
2480.01 40
2480.12 42
2480.23 44
2480.35 46
2480.46 48
2480.58 48
2480.69 48
2480.81 46
2480.92 43
2481.03 40
2481.15 36
2481.26 32
2481.38 27
2481.49 23
2481.60 18
2481.72 15
2481.83 12
2481.95 11
2482.06 12
2482.17 15
2482.29 20
2482.40 26
2482.52 34
2482.63 40
2482.75 46
2482.86 49
2482.97 49
2483.09 49
2483.20 46
2483.32 44
2483.43 42
2483.54 40
2483.66 39
2483.77 38
2483.89 37
2484.00 34
2484.12 31
2484.23 27
2484.34 22
2484.46 17
2484.57 12
2484.69 8
2484.80 4
2484.92 2
2485.03 0
2485.14 0
2485.26 0
2485.37 0
2485.49 1
2485.60 3
2485.71 5
2485.83 9
2485.94 14
2486.06 20
2486.17 26
2486.29 31
2486.40 34
2486.51 36
2486.63 35
2486.74 32
2486.86 28
2486.97 23
2487.09 19
2487.20 15
2487.31 12
2487.43 10
2487.54 9
2487.66 9
2487.77 10
2487.89 13
2488.00 18
2488.11 23
2488.23 29
2488.34 35
2488.46 40
2488.57 42
2488.69 43
2488.80 42
2488.91 39
2489.03 35
2489.14 31
2489.26 26
2489.37 21
2489.49 16
2489.60 12
2489.71 9
2489.83 6
2489.94 4
2490.06 3
2490.17 3
2490.29 2
2490.40 2
2490.51 2
2490.63 2
2490.74 1
2490.86 0
2490.97 0
2491.09 0
2491.20 0
2491.32 0
2491.43 0
2491.54 0
2491.66 1
2491.77 4
2491.89 7
2492.00 10
2492.12 11
2492.23 11
2492.34 11
2492.46 10
2492.57 9
2492.69 9
2492.80 10
2492.92 13
2493.03 18
2493.15 24
2493.26 32
2493.37 40
2493.49 48
2493.60 56
2493.72 61
2493.83 64
2493.95 64
2494.06 62
2494.17 57
2494.29 51
2494.40 44
2494.52 37
2494.63 30
2494.75 25
2494.86 21
2494.98 19
2495.09 19
2495.20 21
2495.32 25
2495.43 29
2495.55 33
2495.66 36
2495.78 37
2495.89 36
2496.01 35
2496.12 33
2496.23 32
2496.35 32
2496.46 33
2496.58 35
2496.69 37
2496.81 39
2496.92 41
2497.04 41
2497.15 39
2497.27 36
2497.38 31
2497.49 27
2497.61 23
2497.72 21
2497.84 21
2497.95 23
2498.07 27
2498.18 32
2498.30 39
2498.41 45
2498.52 50
2498.64 54
2498.75 56
2498.87 56
2498.98 56
2499.10 55
2499.21 55
2499.33 55
2499.44 56
2499.56 57
2499.67 58
2499.78 58
2499.90 57
2500.01 55
2500.13 52
2500.24 48
2500.36 44
2500.47 39
2500.59 34
2500.70 29
2500.82 25
2500.93 21
2501.05 18
2501.16 16
2501.27 16
2501.39 17
2501.50 19
2501.62 22
2501.73 25
2501.85 30
2501.96 35
2502.08 39
2502.19 42
2502.31 44
2502.42 44
2502.53 44
2502.65 42
2502.76 41
2502.88 41
2502.99 42
2503.11 45
2503.22 47
2503.34 49
2503.45 50
2503.57 48
2503.68 45
2503.80 40
2503.91 34
2504.03 28
2504.14 22
2504.25 15
2504.37 9
2504.48 3
2504.60 0
2504.71 0
2504.83 0
2504.94 0
2505.06 0
2505.17 0
2505.29 0
2505.40 0
2505.52 1
2505.63 4
2505.75 8
2505.86 12
2505.97 15
2506.09 19
2506.20 22
2506.32 24
2506.43 26
2506.55 28
2506.66 30
2506.78 32
2506.89 36
2507.01 40
2507.12 46
2507.24 54
2507.35 61
2507.47 69
2507.58 76
2507.70 82
2507.81 86
2507.92 88
2508.04 88
2508.15 86
2508.27 83
2508.38 80
2508.50 77
2508.61 73
2508.73 70
2508.84 67
2508.96 65
2509.07 62
2509.19 58
2509.30 54
2509.42 48
2509.53 42
2509.65 36
2509.76 31
2509.88 27
2509.99 24
2510.11 24
2510.22 25
2510.33 27
2510.45 29
2510.56 31
2510.68 32
2510.79 32
2510.91 32
2511.02 32
2511.14 34
2511.25 37
2511.37 41
2511.48 44
2511.60 48
2511.71 50
2511.83 51
2511.94 49
2512.06 46
2512.17 42
2512.29 37
2512.40 33
2512.52 30
2512.63 29
2512.75 29
2512.86 30
2512.98 31
2513.09 31
2513.21 29
2513.32 27
2513.44 24
2513.55 22
2513.66 21
2513.78 23
2513.89 25
2514.01 29
2514.12 33
2514.24 37
2514.35 41
2514.47 43
2514.58 46
2514.70 48
2514.81 49
2514.93 50
2515.04 51
2515.16 50
2515.27 47
2515.39 44
2515.50 38
2515.62 32
2515.73 25
2515.85 18
2515.96 12
2516.08 6
2516.19 2
2516.31 0
2516.42 0
2516.54 0
2516.65 0
2516.77 0
2516.88 0
2517.00 0
2517.11 2
2517.23 4
2517.34 6
2517.46 7
2517.57 7
2517.69 6
2517.80 3
2517.92 0
2518.03 0
2518.15 0
2518.26 0
2518.38 0
2518.49 0
2518.61 0
2518.72 5
2518.84 10
2518.95 16
2519.07 20
2519.18 22
2519.30 24
2519.41 24
2519.53 23
2519.64 22
2519.76 22
2519.87 21
2519.99 21
2520.10 22
2520.22 21
2520.33 21
2520.45 19
2520.56 16
2520.68 14
2520.79 11
2520.91 10
2521.02 10
2521.14 10
2521.25 12
2521.37 14
2521.48 15
2521.60 16
2521.71 15
2521.83 14
2521.94 11
2522.06 9
2522.17 7
2522.29 7
2522.40 8
2522.52 11
2522.63 16
2522.75 22
2522.86 29
2522.98 36
2523.09 41
2523.21 46
2523.32 49
2523.44 50
2523.55 51
2523.67 52
2523.78 53
2523.90 54
2524.01 56
2524.13 57
2524.24 57
2524.36 56
2524.47 54
2524.59 51
2524.70 48
2524.82 46
2524.93 45
2525.05 46
2525.17 47
2525.28 48
2525.40 49
2525.51 50
2525.63 49
2525.74 48
2525.86 47
2525.97 47
2526.09 47
2526.20 47
2526.32 46
2526.43 44
2526.55 41
2526.66 35
2526.78 29
2526.89 22
2527.01 17
2527.12 14
2527.24 14
2527.35 17
2527.47 22
2527.58 28
2527.70 34
2527.81 39
2527.93 41
2528.04 42
2528.16 40
2528.27 38
2528.39 35
2528.51 33
2528.62 32
2528.74 32
2528.85 33
2528.97 36
2529.08 39
2529.20 42
2529.31 44
2529.43 45
2529.54 45
2529.66 43
2529.77 39
2529.89 34
2530.00 28
2530.12 22
2530.23 16
2530.35 11
2530.46 7
2530.58 4
2530.69 3
2530.81 3
2530.92 4
2531.04 6
2531.16 8
2531.27 9
2531.39 10
2531.50 11
2531.62 11
2531.73 11
2531.85 10
2531.96 10
2532.08 9
2532.19 8
2532.31 8
2532.42 8
2532.54 8
2532.65 8
2532.77 8
2532.88 9
2533.00 10
2533.12 11
2533.23 11
2533.35 12
2533.46 14
2533.58 15
2533.69 15
2533.81 16
2533.92 16
2534.04 15
2534.15 14
2534.27 13
2534.38 12
2534.50 11
2534.61 11
2534.73 11
2534.85 11
2534.96 11
2535.08 11
2535.19 10
2535.31 10
2535.42 8
2535.54 7
2535.65 5
2535.77 2
2535.88 0
2536.00 0
2536.11 0
2536.23 0
2536.35 0
2536.46 0
2536.58 0
2536.69 1
2536.81 1
2536.92 1
2537.04 1
2537.15 2
2537.27 4
2537.38 7
2537.50 11
2537.61 14
2537.73 18
2537.85 20
2537.96 20
2538.08 21
2538.19 21
2538.31 22
2538.42 24
2538.54 27
2538.65 31
2538.77 33
2538.88 35
2539.00 36
2539.12 35
2539.23 34
2539.35 33
2539.46 33
2539.58 35
2539.69 39
2539.81 44
2539.92 50
2540.04 56
2540.15 62
2540.27 67
2540.39 70
2540.50 71
2540.62 73
2540.73 75
2540.85 78
2540.96 82
2541.08 88
2541.19 95
2541.31 101
2541.42 107
2541.54 112
2541.66 114
2541.77 114
2541.89 113
2542.00 110
2542.12 107
2542.23 103
2542.35 98
2542.46 92
2542.58 86
2542.70 80
2542.81 73
2542.93 66
2543.04 60
2543.16 56
2543.27 53
2543.39 53
2543.50 54
2543.62 57
2543.74 60
2543.85 63
2543.97 64
2544.08 65
2544.20 64
2544.31 63
2544.43 61
2544.54 60
2544.66 58
2544.78 57
2544.89 56
2545.01 56
2545.12 56
2545.24 55
2545.35 55
2545.47 54
2545.58 54
2545.70 53
2545.82 53
2545.93 54
2546.05 56
2546.16 58
2546.28 60
2546.39 62
2546.51 64
2546.63 64
2546.74 64
2546.86 63
2546.97 62
2547.09 62
2547.20 63
2547.32 64
2547.43 65
2547.55 65
2547.67 64
2547.78 62
2547.90 58
2548.01 53
2548.13 48
2548.24 42
2548.36 36
2548.48 31
2548.59 28
2548.71 26
2548.82 26
2548.94 27
2549.05 29
2549.17 30
2549.29 31
2549.40 31
2549.52 30
2549.63 27
2549.75 25
2549.86 23
2549.98 22
2550.10 22
2550.21 23
2550.33 25
2550.44 28
2550.56 30
2550.67 32
2550.79 33
2550.91 34
2551.02 35
2551.14 36
2551.25 37
2551.37 38
2551.48 38
2551.60 37
2551.72 36
2551.83 35
2551.95 33
2552.06 31
2552.18 30
2552.29 28
2552.41 27
2552.53 27
2552.64 27
2552.76 27
2552.87 28
2552.99 29
2553.10 29
2553.22 29
2553.34 27
2553.45 23
2553.57 19
2553.68 13
2553.80 8
2553.91 3
2554.03 0
2554.15 0
2554.26 0
2554.38 0
2554.49 1
2554.61 5
2554.73 10
2554.84 16
2554.96 22
2555.07 26
2555.19 30
2555.30 30
2555.42 29
2555.54 25
2555.65 20
2555.77 14
2555.88 9
2556.00 5
2556.12 4
2556.23 4
2556.35 5
2556.46 7
2556.58 9
2556.69 11
2556.81 12
2556.93 12
2557.04 11
2557.16 10
2557.27 8
2557.39 6
2557.51 5
2557.62 4
2557.74 4
2557.85 4
2557.97 6
2558.08 8
2558.20 10
2558.32 12
2558.43 14
2558.55 15
2558.66 15
2558.78 15
2558.90 14
2559.01 11
2559.13 9
2559.24 6
2559.36 3
2559.48 1
2559.59 0
2559.71 0
2559.82 0
2559.94 0
2560.06 1
2560.17 1
2560.29 1
2560.40 1
2560.52 2
2560.63 3
2560.75 5
2560.87 8
2560.98 12
2561.10 16
2561.21 20
2561.33 22
2561.45 24
2561.56 26
2561.68 27
2561.79 30
2561.91 32
2562.03 35
2562.14 38
2562.26 39
2562.37 38
2562.49 36
2562.61 32
2562.72 28
2562.84 23
2562.95 18
2563.07 15
2563.19 12
2563.30 10
2563.42 8
2563.53 7
2563.65 6
2563.77 6
2563.88 5
2564.00 5
2564.11 3
2564.23 1
2564.35 0
2564.46 0
2564.58 0
2564.69 0
2564.81 0
2564.93 0
2565.04 0
2565.16 5
2565.27 13
2565.39 20
2565.51 26
2565.62 29
2565.74 29
2565.85 26
2565.97 21
2566.09 15
2566.20 8
2566.32 2
2566.44 0
2566.55 0
2566.67 0
2566.78 0
2566.90 0
2567.02 0
2567.13 0
2567.25 0
2567.36 2
2567.48 10
2567.60 18
2567.71 26
2567.83 33
2567.94 40
2568.06 46
2568.18 53
2568.29 60
2568.41 67
2568.52 73
2568.64 78
2568.76 82
2568.87 84
2568.99 84
2569.11 84
2569.22 85
2569.34 85
2569.45 87
2569.57 89
2569.69 91
2569.80 93
2569.92 94
2570.03 95
2570.15 94
2570.27 93
2570.38 91
2570.50 88
2570.62 85
2570.73 80
2570.85 75
2570.96 70
2571.08 63
2571.20 57
2571.31 51
2571.43 45
2571.54 40
2571.66 37
2571.78 35
2571.89 34
2572.01 34
2572.13 35
2572.24 35
2572.36 34
2572.47 32
2572.59 29
2572.71 26
2572.82 24
2572.94 23
2573.06 24
2573.17 27
2573.29 31
2573.40 35
2573.52 38
2573.64 40
2573.75 39
2573.87 37
2573.99 34
2574.10 30
2574.22 26
2574.33 23
2574.45 21
2574.57 19
2574.68 18
2574.80 18
2574.92 18
2575.03 17
2575.15 16
2575.26 15
2575.38 14
2575.50 13
2575.61 13
2575.73 13
2575.85 13
2575.96 13
2576.08 12
2576.19 11
2576.31 9
2576.43 6
2576.54 2
2576.66 0
2576.78 0
2576.89 0
2577.01 0
2577.12 0
2577.24 2
2577.36 4
2577.47 6
2577.59 8
2577.71 9
2577.82 9
2577.94 8
2578.06 7
2578.17 6
2578.29 6
2578.40 6
2578.52 6
2578.64 6
2578.75 7
2578.87 7
2578.99 8
2579.10 8
2579.22 8
2579.34 7
2579.45 7
2579.57 7
2579.68 8
2579.80 9
2579.92 11
2580.03 15
2580.15 19
2580.27 23
2580.38 28
2580.50 32
2580.62 35
2580.73 36
2580.85 35
2580.96 34
2581.08 33
2581.20 31
2581.31 31
2581.43 31
2581.55 31
2581.66 31
2581.78 31
2581.90 31
2582.01 32
2582.13 32
2582.25 34
2582.36 36
2582.48 39
2582.59 41
2582.71 44
2582.83 45
2582.94 46
2583.06 46
2583.18 45
2583.29 44
2583.41 44
2583.53 44
2583.64 44
2583.76 45
2583.88 46
2583.99 47
2584.11 48
2584.22 48
2584.34 47
2584.46 45
2584.57 42
2584.69 38
2584.81 33
2584.92 28
2585.04 24
2585.16 20
2585.27 17
2585.39 16
2585.51 15
2585.62 17
2585.74 19
2585.86 22
2585.97 24
2586.09 26
2586.21 27
2586.32 26
2586.44 24
2586.55 23
2586.67 22
2586.79 22
2586.90 25
2587.02 29
2587.14 34
2587.25 39
2587.37 44
2587.49 47
2587.60 48
2587.72 49
2587.84 48
2587.95 47
2588.07 45
2588.19 42
2588.30 39
2588.42 36
2588.54 34
2588.65 31
2588.77 29
2588.89 27
2589.00 26
2589.12 25
2589.24 23
2589.35 21
2589.47 19
2589.59 18
2589.70 17
2589.82 16
2589.94 17
2590.05 17
2590.17 18
2590.29 18
2590.40 18
2590.52 17
2590.64 16
2590.75 16
2590.87 16
2590.98 16
2591.10 17
2591.22 18
2591.33 19
2591.45 21
2591.57 21
2591.68 22
2591.80 23
2591.92 23
2592.03 23
2592.15 23
2592.27 23
2592.38 23
2592.50 22
2592.62 21
2592.73 20
2592.85 18
2592.97 16
2593.08 15
2593.20 13
2593.32 12
2593.43 12
2593.55 12
2593.67 14
2593.78 15
2593.90 16
2594.02 16
2594.13 15
2594.25 14
2594.37 12
2594.48 11
2594.60 10
2594.72 10
2594.83 11
2594.95 11
2595.07 11
2595.19 10
2595.30 7
2595.42 5
2595.54 2
2595.65 1
2595.77 0
2595.89 1
2596.00 2
2596.12 4
2596.24 4
2596.35 5
2596.47 4
2596.59 3
2596.70 2
2596.82 3
2596.94 5
2597.05 8
2597.17 13
2597.29 18
2597.40 23
2597.52 27
2597.64 29
2597.75 29
2597.87 27
2597.99 24
2598.10 20
2598.22 16
2598.34 12
2598.45 10
2598.57 10
2598.69 11
2598.80 12
2598.92 14
2599.04 15
2599.16 16
2599.27 17
2599.39 16
2599.51 15
2599.62 13
2599.74 11
2599.86 9
2599.97 6
2600.09 3
2600.21 0
2600.32 0
2600.44 0
2600.56 0
2600.67 1
2600.79 6
2600.91 12
2601.02 20
2601.14 27
2601.26 35
2601.38 41
2601.49 45
2601.61 48
2601.73 48
2601.84 48
2601.96 48
2602.08 48
2602.19 49
2602.31 51
2602.43 53
2602.54 55
2602.66 57
2602.78 58
2602.89 57
2603.01 54
2603.13 50
2603.25 45
2603.36 39
2603.48 34
2603.60 29
2603.71 24
2603.83 20
2603.95 18
2604.06 16
2604.18 16
2604.30 16
2604.41 18
2604.53 20
2604.65 23
2604.77 25
2604.88 27
2605.00 27
2605.12 28
2605.23 28
2605.35 28
2605.47 28
2605.58 28
2605.70 28
2605.82 28
2605.93 27
2606.05 26
2606.17 24
2606.29 22
2606.40 21
2606.52 19
2606.64 19
2606.75 18
2606.87 17
2606.99 15
2607.10 14
2607.22 12
2607.34 12
2607.46 12
2607.57 13
2607.69 15
2607.81 16
2607.92 18
2608.04 19
2608.16 19
2608.27 19
2608.39 19
2608.51 20
2608.63 22
2608.74 26
2608.86 30
2608.98 34
2609.09 38
2609.21 41
2609.33 43
2609.44 44
2609.56 45
2609.68 45
2609.80 45
2609.91 45
2610.03 46
2610.15 47
2610.26 48
2610.38 50
2610.50 52
2610.62 55
2610.73 57
2610.85 59
2610.97 60
2611.08 59
2611.20 58
2611.32 55
2611.43 51
2611.55 48
2611.67 46
2611.79 45
2611.90 45
2612.02 47
2612.14 51
2612.25 57
2612.37 63
2612.49 70
2612.61 77
2612.72 84
2612.84 90
2612.96 96
2613.07 101
2613.19 104
2613.31 106
2613.43 106
2613.54 104
2613.66 101
2613.78 97
2613.89 93
2614.01 90
2614.13 88
2614.25 87
2614.36 86
2614.48 85
2614.60 83
2614.71 82
2614.83 80
2614.95 78
2615.07 76
2615.18 75
2615.30 75
2615.42 75
2615.53 74
2615.65 74
2615.77 74
2615.89 73
2616.00 72
2616.12 72
2616.24 71
2616.35 71
2616.47 70
2616.59 70
2616.71 70
2616.82 71
2616.94 72
2617.06 74
2617.18 76
2617.29 77
2617.41 77
2617.53 75
2617.64 70
2617.76 63
2617.88 55
2618.00 45
2618.11 37
2618.23 29
2618.35 25
2618.46 22
2618.58 23
2618.70 26
2618.82 30
2618.93 35
2619.05 41
2619.17 46
2619.29 50
2619.40 52
2619.52 53
2619.64 52
2619.75 49
2619.87 45
2619.99 40
2620.11 35
2620.22 30
2620.34 27
2620.46 24
2620.58 21
2620.69 18
2620.81 16
2620.93 13
2621.04 10
2621.16 7
2621.28 6
2621.40 7
2621.51 9
2621.63 13
2621.75 18
2621.87 23
2621.98 27
2622.10 30
2622.22 31
2622.34 31
2622.45 30
2622.57 28
2622.69 26
2622.80 23
2622.92 20
2623.04 17
2623.16 14
2623.27 11
2623.39 10
2623.51 9
2623.63 9
2623.74 9
2623.86 10
2623.98 11
2624.10 12
2624.21 13
2624.33 13
2624.45 13
2624.57 13
2624.68 12
2624.80 10
2624.92 9
2625.03 7
2625.15 7
2625.27 7
2625.39 9
2625.50 12
2625.62 16
2625.74 20
2625.86 24
2625.97 26
2626.09 27
2626.21 25
2626.33 21
2626.44 16
2626.56 11
2626.68 5
2626.80 0
2626.91 0
2627.03 0
2627.15 0
2627.27 0
2627.38 1
2627.50 5
2627.62 8
2627.74 11
2627.85 14
2627.97 15
2628.09 15
2628.21 14
2628.32 12
2628.44 9
2628.56 5
2628.68 2
2628.79 0
2628.91 0
2629.03 0
2629.14 0
2629.26 0
2629.38 0
2629.50 0
2629.61 0
2629.73 0
2629.85 0
2629.97 1
2630.08 3
2630.20 6
2630.32 10
2630.44 14
2630.55 18
2630.67 21
2630.79 22
2630.91 21
2631.03 19
2631.14 15
2631.26 10
2631.38 6
2631.50 3
2631.61 2
2631.73 2
2631.85 4
2631.97 6
2632.08 8
2632.20 10
2632.32 11
2632.44 11
2632.55 11
2632.67 11
2632.79 11
2632.91 11
2633.02 12
2633.14 14
2633.26 16
2633.38 18
2633.49 21
2633.61 24
2633.73 26
2633.85 28
2633.96 29
2634.08 29
2634.20 29
2634.32 29
2634.43 28
2634.55 28
2634.67 27
2634.79 26
2634.90 24
2635.02 21
2635.14 18
2635.26 15
2635.38 11
2635.49 7
2635.61 3
2635.73 0
2635.85 0
2635.96 0
2636.08 1
2636.20 5
2636.32 12
2636.43 20
2636.55 30
2636.67 42
2636.79 53
2636.90 65
2637.02 76
2637.14 84
2637.26 91
2637.38 94
2637.49 95
2637.61 92
2637.73 87
2637.85 81
2637.96 74
2638.08 68
2638.20 63
2638.32 59
2638.43 57
2638.55 55
2638.67 55
2638.79 57
2638.91 60
2639.02 64
2639.14 69
2639.26 75
2639.38 81
2639.49 85
2639.61 86
2639.73 84
2639.85 80
2639.96 73
2640.08 64
2640.20 56
2640.32 48
2640.44 43
2640.55 40
2640.67 39
2640.79 41
2640.91 43
2641.02 46
2641.14 48
2641.26 50
2641.38 50
2641.50 48
2641.61 45
2641.73 41
2641.85 36
2641.97 30
2642.08 24
2642.20 19
2642.32 14
2642.44 10
2642.56 8
2642.67 7
2642.79 6
2642.91 6
2643.03 7
2643.14 8
2643.26 10
2643.38 11
2643.50 13
2643.62 15
2643.73 18
2643.85 20
2643.97 22
2644.09 24
2644.20 26
2644.32 28
2644.44 31
2644.56 34
2644.68 38
2644.79 42
2644.91 46
2645.03 49
2645.15 50
2645.26 49
2645.38 46
2645.50 40
2645.62 34
2645.74 27
2645.85 21
2645.97 17
2646.09 14
2646.21 13
2646.33 13
2646.44 13
2646.56 12
2646.68 11
2646.80 9
2646.92 7
2647.03 6
2647.15 5
2647.27 6
2647.39 8
2647.50 11
2647.62 14
2647.74 16
2647.86 17
2647.98 17
2648.09 16
2648.21 14
2648.33 12
2648.45 10
2648.57 8
2648.68 7
2648.80 8
2648.92 10
2649.04 13
2649.16 17
2649.27 22
2649.39 26
2649.51 30
2649.63 33
2649.74 35
2649.86 36
2649.98 37
2650.10 38
2650.22 39
2650.33 39
2650.45 39
2650.57 39
2650.69 38
2650.81 38
2650.92 37
2651.04 38
2651.16 39
2651.28 40
2651.40 40
2651.51 40
2651.63 40
2651.75 40
2651.87 41
2651.99 43
2652.10 46
2652.22 50
2652.34 55
2652.46 58
2652.58 60
2652.69 61
2652.81 60
2652.93 58
2653.05 57
2653.17 57
2653.28 60
2653.40 65
2653.52 71
2653.64 77
2653.76 81
2653.87 83
2653.99 82
2654.11 77
2654.23 69
2654.35 60
2654.46 51
2654.58 43
2654.70 37
2654.82 34
2654.94 32
2655.06 33
2655.17 34
2655.29 35
2655.41 35
2655.53 34
2655.65 32
2655.76 29
2655.88 26
2656.00 22
2656.12 19
2656.24 15
2656.35 13
2656.47 11
2656.59 9
2656.71 6
2656.83 4
2656.94 1
2657.06 0
2657.18 0
2657.30 0
2657.42 0
2657.53 0
2657.65 0
2657.77 3
2657.89 12
2658.01 22
2658.13 31
2658.24 37
2658.36 41
2658.48 40
2658.60 37
2658.72 31
2658.83 25
2658.95 18
2659.07 13
2659.19 9
2659.31 6
2659.43 4
2659.54 3
2659.66 3
2659.78 2
2659.90 2
2660.02 3
2660.13 5
2660.25 9
2660.37 13
2660.49 18
2660.61 23
2660.73 27
2660.84 29
2660.96 29
2661.08 27
2661.20 23
2661.32 18
2661.43 14
2661.55 11
2661.67 10
2661.79 12
2661.91 16
2662.03 22
2662.14 27
2662.26 32
2662.38 35
2662.50 34
2662.62 31
2662.73 26
2662.85 20
2662.97 15
2663.09 11
2663.21 9
2663.33 9
2663.44 10
2663.56 12
2663.68 13
2663.80 13
2663.92 13
2664.04 12
2664.15 12
2664.27 11
2664.39 10
2664.51 9
2664.63 8
2664.75 7
2664.86 6
2664.98 6
2665.10 5
2665.22 5
2665.34 6
2665.45 7
2665.57 7
2665.69 6
2665.81 5
2665.93 3
2666.05 1
2666.16 0
2666.28 0
2666.40 0
2666.52 0
2666.64 0
2666.76 0
2666.87 0
2666.99 5
2667.11 12
2667.23 19
2667.35 25
2667.47 28
2667.58 29
2667.70 26
2667.82 22
2667.94 16
2668.06 10
2668.18 5
2668.29 1
2668.41 0
2668.53 2
2668.65 7
2668.77 12
2668.89 19
2669.00 25
2669.12 29
2669.24 32
2669.36 33
2669.48 32
2669.60 31
2669.72 29
2669.83 28
2669.95 27
2670.07 26
2670.19 25
2670.31 24
2670.43 24
2670.54 24
2670.66 25
2670.78 26
2670.90 28
2671.02 31
2671.14 34
2671.25 37
2671.37 40
2671.49 43
2671.61 47
2671.73 50
2671.85 54
2671.96 57
2672.08 59
2672.20 61
2672.32 63
2672.44 64
2672.56 65
2672.68 67
2672.79 68
2672.91 68
2673.03 68
2673.15 67
2673.27 64
2673.39 61
2673.50 58
2673.62 54
2673.74 51
2673.86 48
2673.98 46
2674.10 46
2674.22 46
2674.33 47
2674.45 50
2674.57 54
2674.69 58
2674.81 63
2674.93 68
2675.05 73
2675.16 77
2675.28 79
2675.40 81
2675.52 81
2675.64 80
2675.76 79
2675.87 76
2675.99 73
2676.11 70
2676.23 67
2676.35 64
2676.47 61
2676.59 59
2676.70 57
2676.82 56
2676.94 55
2677.06 55
2677.18 54
2677.30 52
2677.42 50
2677.53 46
2677.65 42
2677.77 37
2677.89 32
2678.01 27
2678.13 23
2678.25 20
2678.36 18
2678.48 17
2678.60 17
2678.72 18
2678.84 21
2678.96 24
2679.08 29
2679.19 35
2679.31 41
2679.43 46
2679.55 51
2679.67 56
2679.79 58
2679.91 61
2680.02 63
2680.14 65
2680.26 68
2680.38 70
2680.50 72
2680.62 73
2680.74 72
2680.86 69
2680.97 65
2681.09 61
2681.21 57
2681.33 55
2681.45 54
2681.57 55
2681.69 57
2681.80 59
2681.92 62
2682.04 63
2682.16 63
2682.28 61
2682.40 59
2682.52 55
2682.64 52
2682.75 50
2682.87 50
2682.99 51
2683.11 55
2683.23 60
2683.35 65
2683.47 69
2683.58 72
2683.70 73
2683.82 70
2683.94 66
2684.06 60
2684.18 53
2684.30 47
2684.42 42
2684.53 38
2684.65 36
2684.77 35
2684.89 35
2685.01 35
2685.13 35
2685.25 35
2685.37 35
2685.48 35
2685.60 36
2685.72 38
2685.84 41
2685.96 44
2686.08 49
2686.20 53
2686.32 57
2686.43 60
2686.55 63
2686.67 65
2686.79 67
2686.91 67
2687.03 68
2687.15 68
2687.27 68
2687.38 70
2687.50 71
2687.62 73
2687.74 74
2687.86 75
2687.98 73
2688.10 70
2688.22 66
2688.33 59
2688.45 52
2688.57 46
2688.69 40
2688.81 35
2688.93 33
2689.05 33
2689.17 35
2689.28 37
2689.40 41
2689.52 44
2689.64 46
2689.76 47
2689.88 47
2690.00 44
2690.12 40
2690.24 35
2690.35 30
2690.47 25
2690.59 21
2690.71 19
2690.83 18
2690.95 20
2691.07 23
2691.19 28
2691.31 33
2691.42 38
2691.54 41
2691.66 43
2691.78 44
2691.90 43
2692.02 43
2692.14 42
2692.26 43
2692.38 43
2692.49 42
2692.61 41
2692.73 37
2692.85 30
2692.97 22
2693.09 13
2693.21 3
2693.33 0
2693.45 0
2693.56 0
2693.68 0
2693.80 0
2693.92 0
2694.04 0
2694.16 0
2694.28 4
2694.40 7
2694.52 11
2694.63 13
2694.75 15
2694.87 16
2694.99 17
2695.11 16
2695.23 16
2695.35 15
2695.47 14
2695.59 14
2695.71 15
2695.82 16
2695.94 17
2696.06 19
2696.18 21
2696.30 22
2696.42 23
2696.54 24
2696.66 25
2696.78 26
2696.90 26
2697.01 24
2697.13 22
2697.25 19
2697.37 15
2697.49 11
2697.61 8
2697.73 7
2697.85 6
2697.97 7
2698.09 9
2698.20 11
2698.32 14
2698.44 18
2698.56 21
2698.68 23
2698.80 25
2698.92 25
2699.04 25
2699.16 24
2699.28 23
2699.39 22
2699.51 22
2699.63 23
2699.75 26
2699.87 29
2699.99 32
2700.11 35
2700.23 36
2700.35 36
2700.47 34
2700.59 30
2700.70 26
2700.82 21
2700.94 16
2701.06 11
2701.18 8
2701.30 6
2701.42 4
2701.54 4
2701.66 5
2701.78 6
2701.89 6
2702.01 7
2702.13 8
2702.25 8
2702.37 9
2702.49 9
2702.61 9
2702.73 9
2702.85 9
2702.97 9
2703.09 8
2703.21 8
2703.32 7
2703.44 6
2703.56 5
2703.68 4
2703.80 2
2703.92 1
2704.04 0
2704.16 0
2704.28 0
2704.40 0
2704.52 0
2704.63 0
2704.75 0
2704.87 0
2704.99 0
2705.11 2
2705.23 7
2705.35 13
2705.47 20
2705.59 26
2705.71 33
2705.83 38
2705.95 41
2706.07 43
2706.18 44
2706.30 45
2706.42 46
2706.54 47
2706.66 50
2706.78 55
2706.90 59
2707.02 64
2707.14 67
2707.26 68
2707.38 67
2707.50 64
2707.61 60
2707.73 55
2707.85 51
2707.97 47
2708.09 43
2708.21 40
2708.33 36
2708.45 31
2708.57 27
2708.69 23
2708.81 20
2708.93 18
2709.05 18
2709.17 20
2709.28 23
2709.40 26
2709.52 30
2709.64 34
2709.76 37
2709.88 41
2710.00 46
2710.12 50
2710.24 53
2710.36 55
2710.48 55
2710.60 54
2710.72 52
2710.83 50
2710.95 48
2711.07 48
2711.19 49
2711.31 52
2711.43 54
2711.55 56
2711.67 56
2711.79 54
2711.91 51
2712.03 47
2712.15 43
2712.27 41
2712.39 40
2712.51 42
2712.62 45
2712.74 49
2712.86 54
2712.98 58
2713.10 61
2713.22 63
2713.34 64
2713.46 64
2713.58 62
2713.70 60
2713.82 57
2713.94 53
2714.06 48
2714.18 43
2714.30 38
2714.42 34
2714.53 30
2714.65 28
2714.77 26
2714.89 25
2715.01 23
2715.13 22
2715.25 20
2715.37 18
2715.49 17
2715.61 16
2715.73 17
2715.85 19
2715.97 22
2716.09 26
2716.21 32
2716.33 38
2716.44 46
2716.56 53
2716.68 59
2716.80 64
2716.92 67
2717.04 68
2717.16 66
2717.28 61
2717.40 55
2717.52 48
2717.64 41
2717.76 33
2717.88 26
2718.00 20
2718.12 14
2718.24 9
2718.36 4
2718.48 0
2718.59 0
2718.71 0
2718.83 0
2718.95 0
2719.07 0
2719.19 0
2719.31 0
2719.43 0
2719.55 3
2719.67 8
2719.79 13
2719.91 18
2720.03 22
2720.15 26
2720.27 29
2720.39 31
2720.51 33
2720.63 35
2720.75 37
2720.87 38
2720.98 38
2721.10 38
2721.22 37
2721.34 36
2721.46 34
2721.58 32
2721.70 29
2721.82 27
2721.94 26
2722.06 25
2722.18 24
2722.30 25
2722.42 26
2722.54 27
2722.66 28
2722.78 28
2722.90 27
2723.02 25
2723.14 21
2723.26 16
2723.38 10
2723.50 6
2723.61 2
2723.73 0
2723.85 0
2723.97 0
2724.09 3
2724.21 5
2724.33 8
2724.45 10
2724.57 11
2724.69 11
2724.81 10
2724.93 10
2725.05 9
2725.17 9
2725.29 10
2725.41 11
2725.53 12
2725.65 13
2725.77 14
2725.89 15
2726.01 16
2726.13 16
2726.25 17
2726.37 18
2726.49 19
2726.61 21
2726.72 23
2726.84 26
2726.96 29
2727.08 33
2727.20 37
2727.32 42
2727.44 46
2727.56 51
2727.68 56
2727.80 61
2727.92 65
2728.04 68
2728.16 69
2728.28 69
2728.40 67
2728.52 64
2728.64 60
2728.76 55
2728.88 50
2729.00 45
2729.12 40
2729.24 35
2729.36 30
2729.48 26
2729.60 23
2729.72 20
2729.84 19
2729.96 19
2730.08 20
2730.20 22
2730.32 25
2730.44 28
2730.56 30
2730.67 32
2730.79 33
2730.91 34
2731.03 35
2731.15 36
2731.27 39
2731.39 43
2731.51 48
2731.63 55
2731.75 62
2731.87 69
2731.99 75
2732.11 81
2732.23 85
2732.35 88
2732.47 89
2732.59 88
2732.71 86
2732.83 82
2732.95 77
2733.07 72
2733.19 67
2733.31 63
2733.43 60
2733.55 58
2733.67 57
2733.79 57
2733.91 58
2734.03 60
2734.15 61
2734.27 63
2734.39 66
2734.51 68
2734.63 72
2734.75 76
2734.87 82
2734.99 87
2735.11 92
2735.23 97
2735.35 102
2735.47 105
2735.59 108
2735.71 110
2735.83 112
2735.95 116
2736.07 121
2736.19 127
2736.31 135
2736.43 143
2736.54 152
2736.66 160
2736.78 167
2736.90 173
2737.02 177
2737.14 180
2737.26 182
2737.38 184
2737.50 185
2737.62 184
2737.74 182
2737.86 177
2737.98 170
2738.10 161
2738.22 151
2738.34 142
2738.46 134
2738.58 128
2738.70 124
2738.82 124
2738.94 124
2739.06 125
2739.18 126
2739.30 126
2739.42 126
2739.54 124
2739.66 122
2739.78 121
2739.90 122
2740.02 125
2740.14 131
2740.26 138
2740.38 145
2740.50 150
2740.62 152
2740.74 151
2740.86 147
2740.98 141
2741.10 135
2741.22 129
2741.34 126
2741.46 125
2741.58 126
2741.70 127
2741.82 127
2741.94 124
2742.06 119
2742.18 112
2742.30 104
2742.42 95
2742.54 88
2742.66 82
2742.78 77
2742.90 74
2743.02 72
2743.14 70
2743.26 70
2743.38 69
2743.50 69
2743.62 68
2743.74 66
2743.86 64
2743.98 61
2744.10 58
2744.22 55
2744.34 53
2744.46 52
2744.58 51
2744.70 51
2744.82 50
2744.94 49
2745.06 48
2745.18 47
2745.30 45
2745.42 44
2745.54 43
2745.66 42
2745.78 42
2745.90 41
2746.02 41
2746.14 39
2746.26 38
2746.38 36
2746.50 35
2746.62 34
2746.74 33
2746.86 34
2746.98 34
2747.10 36
2747.22 37
2747.34 38
2747.46 38
2747.58 37
2747.70 35
2747.82 33
2747.94 31
2748.06 29
2748.18 27
2748.30 27
2748.42 28
2748.54 29
2748.66 30
2748.78 31
2748.90 31
2749.03 30
2749.15 28
2749.27 26
2749.39 24
2749.51 23
2749.63 22
2749.75 21
2749.87 21
2749.99 20
2750.11 18
2750.23 16
2750.35 14
2750.47 11
2750.59 8
2750.71 6
2750.83 5
2750.95 5
2751.07 6
2751.19 9
2751.31 11
2751.43 15
2751.55 18
2751.67 21
2751.79 23
2751.91 23
2752.03 23
2752.15 22
2752.27 21
2752.39 20
2752.51 19
2752.63 20
2752.75 22
2752.87 24
2752.99 26
2753.11 29
2753.23 31
2753.35 34
2753.47 37
2753.59 40
2753.71 43
2753.83 46
2753.95 48
2754.07 47
2754.19 45
2754.31 40
2754.43 33
2754.55 25
2754.67 18
2754.79 12
2754.91 8
2755.04 6
2755.16 5
2755.28 6
2755.40 7
2755.52 10
2755.64 13
2755.76 17
2755.88 23
2756.00 29
2756.12 35
2756.24 40
2756.36 43
2756.48 44
2756.60 42
2756.72 40
2756.84 36
2756.96 34
2757.08 34
2757.20 35
2757.32 36
2757.44 38
2757.56 38
2757.68 36
2757.80 32
2757.92 27
2758.04 21
2758.16 16
2758.28 12
2758.40 9
2758.52 7
2758.64 7
2758.76 7
2758.89 7
2759.01 8
2759.13 8
2759.25 7
2759.37 5
2759.49 4
2759.61 2
2759.73 0
2759.85 0
2759.97 0
2760.09 1
2760.21 3
2760.33 7
2760.45 11
2760.57 17
2760.69 23
2760.81 30
2760.93 36
2761.05 40
2761.17 42
2761.29 42
2761.41 40
2761.53 36
2761.65 32
2761.77 29
2761.89 28
2762.02 27
2762.14 28
2762.26 29
2762.38 31
2762.50 32
2762.62 34
2762.74 36
2762.86 39
2762.98 42
2763.10 46
2763.22 50
2763.34 53
2763.46 56
2763.58 57
2763.70 57
2763.82 56
2763.94 53
2764.06 50
2764.18 46
2764.30 42
2764.42 39
2764.54 35
2764.67 32
2764.79 28
2764.91 25
2765.03 22
2765.15 19
2765.27 16
2765.39 14
2765.51 12
2765.63 11
2765.75 12
2765.87 12
2765.99 13
2766.11 14
2766.23 14
2766.35 13
2766.47 11
2766.59 10
2766.71 9
2766.83 8
2766.95 9
2767.08 11
2767.20 12
2767.32 13
2767.44 13
2767.56 12
2767.68 9
2767.80 6
2767.92 5
2768.04 5
2768.16 7
2768.28 11
2768.40 15
2768.52 20
2768.64 22
2768.76 23
2768.88 21
2769.00 18
2769.12 13
2769.25 8
2769.37 3
2769.49 0
2769.61 0
2769.73 0
2769.85 0
2769.97 0
2770.09 0
2770.21 0
2770.33 0
2770.45 1
2770.57 6
2770.69 11
2770.81 15
2770.93 20
2771.05 24
2771.17 28
2771.30 32
2771.42 36
2771.54 40
2771.66 45
2771.78 50
2771.90 57
2772.02 65
2772.14 73
2772.26 81
2772.38 88
2772.50 93
2772.62 95
2772.74 94
2772.86 90
2772.98 82
2773.11 74
2773.23 64
2773.35 56
2773.47 48
2773.59 43
2773.71 39
2773.83 37
2773.95 36
2774.07 37
2774.19 38
2774.31 41
2774.43 45
2774.55 51
2774.67 58
2774.79 65
2774.92 71
2775.04 77
2775.16 81
2775.28 84
2775.40 85
2775.52 86
2775.64 85
2775.76 84
2775.88 83
2776.00 80
2776.12 77
2776.24 72
2776.36 67
2776.48 62
2776.61 57
2776.73 54
2776.85 52
2776.97 51
2777.09 50
2777.21 50
2777.33 49
2777.45 47
2777.57 45
2777.69 41
2777.81 38
2777.93 35
2778.05 33
2778.18 32
2778.30 31
2778.42 30
2778.54 30
2778.66 29
2778.78 28
2778.90 28
2779.02 29
2779.14 31
2779.26 34
2779.38 38
2779.50 42
2779.62 45
2779.75 47
2779.87 48
2779.99 47
2780.11 45
2780.23 42
2780.35 37
2780.47 31
2780.59 25
2780.71 18
2780.83 13
2780.95 9
2781.07 8
2781.20 9
2781.32 12
2781.44 16
2781.56 21
2781.68 26
2781.80 29
2781.92 30
2782.04 29
2782.16 27
2782.28 24
2782.40 21
2782.52 18
2782.65 17
2782.77 17
2782.89 17
2783.01 18
2783.13 19
2783.25 19
2783.37 17
2783.49 15
2783.61 12
2783.73 8
2783.85 4
2783.98 0
2784.10 0
2784.22 0
2784.34 0
2784.46 0
2784.58 0
2784.70 1
2784.82 8
2784.94 16
2785.06 25
2785.18 34
2785.31 42
2785.43 49
2785.55 53
2785.67 55
2785.79 54
2785.91 51
2786.03 48
2786.15 44
2786.27 39
2786.39 35
2786.51 30
2786.64 25
2786.76 19
2786.88 13
2787.00 6
2787.12 1
2787.24 0
2787.36 0
2787.48 0
2787.60 2
2787.72 7
2787.85 11
2787.97 15
2788.09 18
2788.21 19
2788.33 19
2788.45 18
2788.57 17
2788.69 16
2788.81 15
2788.93 15
2789.06 16
2789.18 17
2789.30 18
2789.42 20
2789.54 24
2789.66 28
2789.78 33
2789.90 37
2790.02 40
2790.14 42
2790.27 41
2790.39 38
2790.51 34
2790.63 29
2790.75 24
2790.87 19
2790.99 14
2791.11 8
2791.23 3
2791.36 0
2791.48 0
2791.60 0
2791.72 0
2791.84 0
2791.96 3
2792.08 13
2792.20 24
2792.32 34
2792.44 42
2792.57 47
2792.69 48
2792.81 46
2792.93 42
2793.05 39
2793.17 36
2793.29 37
2793.41 40
2793.53 46
2793.66 52
2793.78 57
2793.90 59
2794.02 59
2794.14 55
2794.26 50
2794.38 43
2794.50 38
2794.62 34
2794.75 33
2794.87 34
2794.99 37
2795.11 42
2795.23 46
2795.35 50
2795.47 52
2795.59 52
2795.72 51
2795.84 49
2795.96 47
2796.08 44
2796.20 42
2796.32 40
2796.44 39
2796.56 36
2796.68 34
2796.81 30
2796.93 27
2797.05 23
2797.17 20
2797.29 18
2797.41 17
2797.53 18
2797.65 20
2797.78 23
2797.90 27
2798.02 31
2798.14 36
2798.26 41
2798.38 45
2798.50 48
2798.62 49
2798.74 49
2798.87 46
2798.99 42
2799.11 38
2799.23 33
2799.35 30
2799.47 29
2799.59 31
2799.71 37
2799.84 46
2799.96 57
2800.08 70
2800.20 82
2800.32 93
2800.44 100
2800.56 104
2800.68 104
2800.81 102
2800.93 98
2801.05 94
2801.17 90
2801.29 88
2801.41 89
2801.53 90
2801.65 93
2801.78 96
2801.90 99
2802.02 100
2802.14 101
2802.26 100
2802.38 98
2802.50 95
2802.63 92
2802.75 88
2802.87 84
2802.99 79
2803.11 74
2803.23 68
2803.35 61
2803.47 55
2803.60 48
2803.72 42
2803.84 36
2803.96 31
2804.08 28
2804.20 26
2804.32 26
2804.45 28
2804.57 31
2804.69 35
2804.81 38
2804.93 41
2805.05 43
2805.17 44
2805.29 43
2805.42 40
2805.54 36
2805.66 31
2805.78 26
2805.90 23
2806.02 22
2806.14 24
2806.27 28
2806.39 34
2806.51 41
2806.63 45
2806.75 48
2806.87 48
2806.99 46
2807.12 43
2807.24 39
2807.36 36
2807.48 34
2807.60 33
2807.72 33
2807.84 32
2807.97 30
2808.09 26
2808.21 20
2808.33 13
2808.45 6
2808.57 0
2808.69 0
2808.82 0
2808.94 0
2809.06 2
2809.18 10
2809.30 19
2809.42 27
2809.54 32
2809.67 35
2809.79 35
2809.91 31
2810.03 25
2810.15 18
2810.27 11
2810.39 5
2810.52 0
2810.64 0
2810.76 0
2810.88 0
2811.00 0
2811.12 0
2811.24 0
2811.37 0
2811.49 4
2811.61 9
2811.73 15
2811.85 20
2811.97 25
2812.10 28
2812.22 29
2812.34 29
2812.46 27
2812.58 25
2812.70 23
2812.82 21
2812.95 20
2813.07 19
2813.19 18
2813.31 17
2813.43 16
2813.55 16
2813.68 15
2813.80 15
2813.92 16
2814.04 17
2814.16 19
2814.28 22
2814.40 27
2814.53 32
2814.65 37
2814.77 42
2814.89 47
2815.01 49
2815.13 51
2815.26 50
2815.38 49
2815.50 48
2815.62 48
2815.74 50
2815.86 52
2815.98 57
2816.11 62
2816.23 67
2816.35 71
2816.47 75
2816.59 78
2816.71 79
2816.84 78
2816.96 76
2817.08 72
2817.20 67
2817.32 60
2817.44 52
2817.57 44
2817.69 38
2817.81 32
2817.93 28
2818.05 25
2818.17 23
2818.30 22
2818.42 20
2818.54 19
2818.66 17
2818.78 15
2818.90 13
2819.03 11
2819.15 10
2819.27 8
2819.39 7
2819.51 7
2819.63 8
2819.76 9
2819.88 11
2820.00 14
2820.12 18
2820.24 21
2820.36 25
2820.49 29
2820.61 33
2820.73 37
2820.85 40
2820.97 43
2821.09 46
2821.22 47
2821.34 48
2821.46 48
2821.58 48
2821.70 46
2821.82 44
2821.95 42
2822.07 38
2822.19 33
2822.31 28
2822.43 22
2822.55 17
2822.68 13
2822.80 11
2822.92 9
2823.04 9
2823.16 10
2823.29 11
2823.41 12
2823.53 13
2823.65 12
2823.77 11
2823.89 8
2824.02 5
2824.14 1
2824.26 0
2824.38 0
2824.50 0
2824.62 0
2824.75 0
2824.87 0
2824.99 0
2825.11 1
2825.23 7
2825.36 14
2825.48 20
2825.60 26
2825.72 30
2825.84 34
2825.96 36
2826.09 38
2826.21 39
2826.33 40
2826.45 41
2826.57 42
2826.70 43
2826.82 42
2826.94 40
2827.06 37
2827.18 32
2827.30 26
2827.43 20
2827.55 15
2827.67 11
2827.79 9
2827.91 9
2828.04 11
2828.16 13
2828.28 15
2828.40 17
2828.52 18
2828.64 18
2828.77 16
2828.89 14
2829.01 11
2829.13 7
2829.25 4
2829.38 1
2829.50 0
2829.62 0
2829.74 0
2829.86 0
2829.99 0
2830.11 2
2830.23 3
2830.35 3
2830.47 4
2830.60 4
2830.72 4
2830.84 4
2830.96 4
2831.08 4
2831.20 3
2831.33 3
2831.45 3
2831.57 2
2831.69 3
2831.81 4
2831.94 7
2832.06 11
2832.18 16
2832.30 21
2832.42 26
2832.55 30
2832.67 32
2832.79 33
2832.91 32
2833.03 31
2833.16 30
2833.28 28
2833.40 27
2833.52 25
2833.64 23
2833.77 21
2833.89 18
2834.01 14
2834.13 10
2834.25 7
2834.38 4
2834.50 2
2834.62 0
2834.74 0
2834.86 0
2834.99 0
2835.11 0
2835.23 0
2835.35 0
2835.47 0
2835.60 0
2835.72 4
2835.84 8
2835.96 11
2836.08 14
2836.21 17
2836.33 20
2836.45 24
2836.57 29
2836.69 34
2836.82 39
2836.94 43
2837.06 45
2837.18 45
2837.30 45
2837.43 43
2837.55 40
2837.67 38
2837.79 36
2837.91 35
2838.04 34
2838.16 35
2838.28 36
2838.40 38
2838.52 41
2838.65 45
2838.77 49
2838.89 53
2839.01 56
2839.14 58
2839.26 59
2839.38 59
2839.50 58
2839.62 57
2839.75 56
2839.87 55
2839.99 54
2840.11 53
2840.23 51
2840.36 49
2840.48 46
2840.60 43
2840.72 40
2840.84 38
2840.97 35
2841.09 33
2841.21 31
2841.33 29
2841.46 27
2841.58 26
2841.70 25
2841.82 24
2841.94 24
2842.07 24
2842.19 25
2842.31 25
2842.43 25
2842.55 24
2842.68 21
2842.80 18
2842.92 13
2843.04 8
2843.17 3
2843.29 0
2843.41 0
2843.53 0
2843.65 0
2843.78 0
2843.90 0
2844.02 2
2844.14 5
2844.27 6
2844.39 8
2844.51 8
2844.63 9
2844.75 10
2844.88 12
2845.00 14
2845.12 16
2845.24 19
2845.37 20
2845.49 21
2845.61 21
2845.73 20
2845.85 18
2845.98 17
2846.10 17
2846.22 18
2846.34 20
2846.47 23
2846.59 25
2846.71 28
2846.83 28
2846.95 27
2847.08 25
2847.20 21
2847.32 16
2847.44 12
2847.57 8
2847.69 5
2847.81 3
2847.93 2
2848.06 1
2848.18 1
2848.30 2
2848.42 2
2848.54 3
2848.67 4
2848.79 5
2848.91 6
2849.03 6
2849.16 6
2849.28 6
2849.40 6
2849.52 6
2849.65 6
2849.77 6
2849.89 7
2850.01 7
2850.13 7
2850.26 8
2850.38 8
2850.50 8
2850.62 9
2850.75 9
2850.87 10
2850.99 10
2851.11 10
2851.24 10
2851.36 10
2851.48 9
2851.60 8
2851.72 6
2851.85 3
2851.97 0
2852.09 0
2852.21 0
2852.34 0
2852.46 0
2852.58 1
2852.70 3
2852.83 5
2852.95 7
2853.07 7
2853.19 8
2853.32 8
2853.44 9
2853.56 11
2853.68 13
2853.81 14
2853.93 16
2854.05 18
2854.17 19
2854.30 20
2854.42 21
2854.54 23
2854.66 25
2854.78 27
2854.91 30
2855.03 32
2855.15 34
2855.27 35
2855.40 36
2855.52 35
2855.64 33
2855.76 30
2855.89 27
2856.01 23
2856.13 20
2856.25 18
2856.38 17
2856.50 18
2856.62 20
2856.74 22
2856.87 24
2856.99 26
2857.11 27
2857.23 27
2857.36 27
2857.48 26
2857.60 25
2857.72 22
2857.85 20
2857.97 17
2858.09 15
2858.21 15
2858.34 15
2858.46 18
2858.58 21
2858.70 25
2858.83 28
2858.95 30
2859.07 32
2859.19 32
2859.32 31
2859.44 31
2859.56 30
2859.68 31
2859.81 32
2859.93 34
2860.05 36
2860.17 38
2860.30 40
2860.42 42
2860.54 42
2860.66 43
2860.79 43
2860.91 44
2861.03 45
2861.15 46
2861.28 48
2861.40 50
2861.52 52
2861.65 52
2861.77 51
2861.89 48
2862.01 44
2862.14 40
2862.26 36
2862.38 32
2862.50 29
2862.63 27
2862.75 25
2862.87 23
2862.99 19
2863.12 15
2863.24 9
2863.36 3
2863.48 0
2863.61 0
2863.73 0
2863.85 0
2863.97 0
2864.10 0
2864.22 0
2864.34 0
2864.47 3
2864.59 6
2864.71 7
2864.83 8
2864.96 9
2865.08 10
2865.20 10
2865.32 12
2865.45 14
2865.57 16
2865.69 20
2865.81 25
2865.94 31
2866.06 38
2866.18 44
2866.31 49
2866.43 53
2866.55 55
2866.67 55
2866.80 55
2866.92 54
2867.04 54
2867.16 55
2867.29 56
2867.41 57
2867.53 57
2867.65 57
2867.78 56
2867.90 54
2868.02 51
2868.15 48
2868.27 45
2868.39 43
2868.51 42
2868.64 41
2868.76 40
2868.88 39
2869.00 39
2869.13 39
2869.25 40
2869.37 42
2869.50 46
2869.62 50
2869.74 55
2869.86 60
2869.99 65
2870.11 68
2870.23 69
2870.35 68
2870.48 65
2870.60 61
2870.72 56
2870.85 52
2870.97 50
2871.09 48
2871.21 49
2871.34 51
2871.46 55
2871.58 58
2871.71 62
2871.83 66
2871.95 69
2872.07 71
2872.20 73
2872.32 75
2872.44 78
2872.57 81
2872.69 84
2872.81 86
2872.93 88
2873.06 88
2873.18 86
2873.30 82
2873.42 75
2873.55 68
2873.67 61
2873.79 56
2873.92 54
2874.04 56
2874.16 61
2874.28 70
2874.41 80
2874.53 90
2874.65 99
2874.78 106
2874.90 109
2875.02 110
2875.14 108
2875.27 104
2875.39 100
2875.51 96
2875.64 94
2875.76 93
2875.88 94
2876.00 94
2876.13 95
2876.25 95
2876.37 94
2876.50 92
2876.62 89
2876.74 87
2876.87 85
2876.99 84
2877.11 83
2877.23 81
2877.36 79
2877.48 75
2877.60 69
2877.73 62
2877.85 53
2877.97 45
2878.09 36
2878.22 30
2878.34 26
2878.46 26
2878.59 28
2878.71 34
2878.83 41
2878.95 49
2879.08 56
2879.20 60
2879.32 63
2879.45 64
2879.57 65
2879.69 66
2879.82 70
2879.94 75
2880.06 82
2880.18 91
2880.31 100
2880.43 110
2880.55 119
2880.68 128
2880.80 137
2880.92 147
2881.05 157
2881.17 168
2881.29 179
2881.41 190
2881.54 201
2881.66 211
2881.78 219
2881.91 223
2882.03 226
2882.15 225
2882.28 222
2882.40 218
2882.52 215
2882.64 213
2882.77 213
2882.89 215
2883.01 219
2883.14 224
2883.26 227
2883.38 229
2883.51 229
2883.63 226
2883.75 221
2883.87 213
2884.00 204
2884.12 194
2884.24 185
2884.37 177
2884.49 171
2884.61 166
2884.74 162
2884.86 160
2884.98 157
2885.11 153
2885.23 149
2885.35 143
2885.47 137
2885.60 130
2885.72 123
2885.84 116
2885.97 110
2886.09 104
2886.21 100
2886.34 96
2886.46 94
2886.58 91
2886.71 90
2886.83 88
2886.95 87
2887.08 86
2887.20 84
2887.32 83
2887.44 83
2887.57 82
2887.69 83
2887.81 85
2887.94 88
2888.06 92
2888.18 96
2888.31 99
2888.43 102
2888.55 102
2888.68 101
2888.80 98
2888.92 93
2889.05 88
2889.17 81
2889.29 75
2889.42 69
2889.54 63
2889.66 59
2889.78 55
2889.91 53
2890.03 52
2890.15 52
2890.28 52
2890.40 52
2890.52 51
2890.65 50
2890.77 48
2890.89 46
2891.02 45
2891.14 44
2891.26 43
2891.39 42
2891.51 42
2891.63 41
2891.76 39
2891.88 38
2892.00 38
2892.13 37
2892.25 37
2892.37 37
2892.50 38
2892.62 37
2892.74 36
2892.86 33
2892.99 29
2893.11 25
2893.23 20
2893.36 15
2893.48 10
2893.60 5
2893.73 0
2893.85 0
2893.97 0
2894.10 0
2894.22 0
2894.34 0
2894.47 0
2894.59 0
2894.71 0
2894.84 5
2894.96 11
2895.08 16
2895.21 21
2895.33 26
2895.45 30
2895.58 33
2895.70 37
2895.82 40
2895.95 44
2896.07 47
2896.19 49
2896.32 50
2896.44 50
2896.56 50
2896.69 48
2896.81 47
2896.93 45
2897.06 43
2897.18 41
2897.30 39
2897.43 37
2897.55 35
2897.67 34
2897.80 32
2897.92 31
2898.04 29
2898.17 28
2898.29 27
2898.41 25
2898.54 24
2898.66 23
2898.78 23
2898.91 24
2899.03 26
2899.15 29
2899.28 34
2899.40 39
2899.52 46
2899.65 52
2899.77 59
2899.89 65
2900.02 70
2900.14 72
2900.26 74
2900.39 73
2900.51 71
2900.63 68
2900.76 65
2900.88 62
2901.00 61
2901.13 60
2901.25 61
2901.38 64
2901.50 69
2901.62 75
2901.75 82
2901.87 91
2901.99 99
2902.12 106
2902.24 111
2902.36 114
2902.49 113
2902.61 109
2902.73 105
2902.86 101
2902.98 99
2903.10 100
2903.23 104
2903.35 112
2903.47 121
2903.60 131
2903.72 140
2903.84 146
2903.97 149
2904.09 149
2904.21 147
2904.34 143
2904.46 137
2904.59 131
2904.71 125
2904.83 119
2904.96 113
2905.08 108
2905.20 105
2905.33 103
2905.45 103
2905.57 104
2905.70 105
2905.82 105
2905.94 103
2906.07 100
2906.19 95
2906.31 90
2906.44 85
2906.56 81
2906.69 79
2906.81 78
2906.93 77
2907.06 76
2907.18 75
2907.30 74
2907.43 71
2907.55 68
2907.67 65
2907.80 63
2907.92 61
2908.04 60
2908.17 61
2908.29 64
2908.41 68
2908.54 74
2908.66 79
2908.79 84
2908.91 85
2909.03 84
2909.16 79
2909.28 72
2909.40 63
2909.53 55
2909.65 48
2909.77 43
2909.90 39
2910.02 37
2910.15 35
2910.27 34
2910.39 34
2910.52 33
2910.64 33
2910.76 34
2910.89 36
2911.01 39
2911.13 43
2911.26 48
2911.38 55
2911.51 62
2911.63 70
2911.75 78
2911.88 84
2912.00 87
2912.12 89
2912.25 87
2912.37 84
2912.49 80
2912.62 75
2912.74 71
2912.87 67
2912.99 64
2913.11 61
2913.24 60
2913.36 58
2913.48 57
2913.61 55
2913.73 53
2913.85 50
2913.98 46
2914.10 41
2914.23 35
2914.35 30
2914.47 25
2914.60 21
2914.72 19
2914.84 18
2914.97 18
2915.09 18
2915.22 20
2915.34 22
2915.46 24
2915.59 25
2915.71 25
2915.83 25
2915.96 24
2916.08 22
2916.21 20
2916.33 19
2916.45 19
2916.58 21
2916.70 25
2916.82 31
2916.95 38
2917.07 44
2917.20 49
2917.32 53
2917.44 54
2917.57 54
2917.69 53
2917.81 52
2917.94 52
2918.06 54
2918.19 57
2918.31 59
2918.43 61
2918.56 61
2918.68 59
2918.80 56
2918.93 53
2919.05 50
2919.18 47
2919.30 46
2919.42 46
2919.55 47
2919.67 48
2919.80 48
2919.92 47
2920.04 45
2920.17 44
2920.29 42
2920.41 42
2920.54 44
2920.66 46
2920.79 50
2920.91 54
2921.03 57
2921.16 59
2921.28 59
2921.41 58
2921.53 55
2921.65 51
2921.78 48
2921.90 45
2922.02 44
2922.15 44
2922.27 45
2922.40 47
2922.52 49
2922.64 52
2922.77 54
2922.89 56
2923.02 58
2923.14 59
2923.26 59
2923.39 59
2923.51 57
2923.63 53
2923.76 49
2923.88 44
2924.01 38
2924.13 32
2924.25 28
2924.38 25
2924.50 25
2924.63 26
2924.75 30
2924.87 35
2925.00 41
2925.12 45
2925.25 48
2925.37 49
2925.49 49
2925.62 47
2925.74 46
2925.87 45
2925.99 46
2926.11 48
2926.24 50
2926.36 52
2926.49 53
2926.61 53
2926.73 51
2926.86 50
2926.98 49
2927.11 51
2927.23 54
2927.35 60
2927.48 66
2927.60 73
2927.73 77
2927.85 79
2927.97 79
2928.10 77
2928.22 74
2928.34 71
2928.47 69
2928.59 68
2928.72 68
2928.84 70
2928.97 72
2929.09 74
2929.21 76
2929.34 78
2929.46 79
2929.59 79
2929.71 80
2929.83 81
2929.96 83
2930.08 85
2930.21 88
2930.33 91
2930.45 94
2930.58 95
2930.70 95
2930.83 94
2930.95 91
2931.07 86
2931.20 80
2931.32 74
2931.45 66
2931.57 58
2931.69 50
2931.82 42
2931.94 34
2932.07 26
2932.19 20
2932.31 15
2932.44 12
2932.56 10
2932.69 11
2932.81 12
2932.93 15
2933.06 18
2933.18 23
2933.31 28
2933.43 34
2933.56 40
2933.68 46
2933.80 52
2933.93 56
2934.05 59
2934.18 60
2934.30 59
2934.42 55
2934.55 50
2934.67 44
2934.80 38
2934.92 32
2935.04 28
2935.17 26
2935.29 27
2935.42 29
2935.54 33
2935.67 37
2935.79 41
2935.91 45
2936.04 47
2936.16 48
2936.29 49
2936.41 49
2936.53 49
2936.66 49
2936.78 51
2936.91 54
2937.03 58
2937.16 62
2937.28 66
2937.40 69
2937.53 71
2937.65 69
2937.78 64
2937.90 57
2938.03 49
2938.15 40
2938.27 32
2938.40 25
2938.52 20
2938.65 17
2938.77 16
2938.89 16
2939.02 17
2939.14 19
2939.27 20
2939.39 22
2939.52 23
2939.64 25
2939.76 27
2939.89 29
2940.01 32
2940.14 36
2940.26 40
2940.39 45
2940.51 50
2940.63 54
2940.76 58
2940.88 60
2941.01 62
2941.13 63
2941.26 63
2941.38 61
2941.50 58
2941.63 54
2941.75 49
2941.88 44
2942.00 39
2942.13 34
2942.25 29
2942.37 26
2942.50 25
2942.62 24
2942.75 25
2942.87 27
2943.00 29
2943.12 31
2943.24 33
2943.37 34
2943.49 35
2943.62 36
2943.74 36
2943.87 37
2943.99 36
2944.11 36
2944.24 34
2944.36 32
2944.49 30
2944.61 28
2944.74 28
2944.86 28
2944.98 29
2945.11 31
2945.23 34
2945.36 37
2945.48 40
2945.61 43
2945.73 46
2945.86 48
2945.98 49
2946.10 51
2946.23 52
2946.35 54
2946.48 55
2946.60 56
2946.73 56
2946.85 55
2946.97 52
2947.10 48
2947.22 42
2947.35 37
2947.47 32
2947.60 28
2947.72 27
2947.85 27
2947.97 28
2948.09 29
2948.22 30
2948.34 30
2948.47 30
2948.59 28
2948.72 25
2948.84 22
2948.97 20
2949.09 18
2949.21 17
2949.34 18
2949.46 21
2949.59 25
2949.71 30
2949.84 36
2949.96 42
2950.09 47
2950.21 51
2950.33 53
2950.46 54
2950.58 53
2950.71 52
2950.83 51
2950.96 50
2951.08 50
2951.21 51
2951.33 52
2951.45 53
2951.58 55
2951.70 55
2951.83 55
2951.95 53
2952.08 51
2952.20 48
2952.33 45
2952.45 43
2952.58 41
2952.70 40
2952.82 40
2952.95 42
2953.07 44
2953.20 49
2953.32 53
2953.45 58
2953.57 63
2953.70 67
2953.82 70
2953.95 73
2954.07 76
2954.19 78
2954.32 81
2954.44 83
2954.57 85
2954.69 87
2954.82 87
2954.94 86
2955.07 84
2955.19 80
2955.32 76
2955.44 72
2955.56 67
2955.69 63
2955.81 59
2955.94 57
2956.06 56
2956.19 56
2956.31 58
2956.44 61
2956.56 65
2956.69 71
2956.81 76
2956.93 82
2957.06 87
2957.18 91
2957.31 93
2957.43 95
2957.56 95
2957.68 95
2957.81 95
2957.93 95
2958.06 96
2958.18 99
2958.31 103
2958.43 107
2958.55 112
2958.68 116
2958.80 120
2958.93 122
2959.05 123
2959.18 124
2959.30 125
2959.43 129
2959.55 135
2959.68 144
2959.80 155
2959.93 165
2960.05 175
2960.18 182
2960.30 185
2960.42 186
2960.55 184
2960.67 181
2960.80 179
2960.92 177
2961.05 176
2961.17 176
2961.30 177
2961.42 177
2961.55 176
2961.67 173
2961.80 168
2961.92 162
2962.05 155
2962.17 149
2962.30 146
2962.42 146
2962.54 150
2962.67 158
2962.79 170
2962.92 183
2963.04 196
2963.17 207
2963.29 214
2963.42 218
2963.54 217
2963.67 211
2963.79 203
2963.92 192
2964.04 179
2964.17 165
2964.29 151
2964.42 138
2964.54 125
2964.67 113
2964.79 104
2964.92 96
2965.04 91
2965.16 88
2965.29 86
2965.41 85
2965.54 83
2965.66 79
2965.79 73
2965.91 66
2966.04 57
2966.16 48
2966.29 39
2966.41 31
2966.54 24
2966.66 19
2966.79 15
2966.91 11
2967.04 9
2967.16 8
2967.29 9
2967.41 11
2967.54 13
2967.66 17
2967.79 20
2967.91 23
2968.04 24
2968.16 23
2968.28 21
2968.41 18
2968.53 14
2968.66 10
2968.78 7
2968.91 4
2969.03 3
2969.16 2
2969.28 2
2969.41 1
2969.53 1
2969.66 0
2969.78 0
2969.91 0
2970.03 0
2970.16 0
2970.28 0
2970.41 0
2970.53 1
2970.66 2
2970.78 3
2970.91 3
2971.03 3
2971.16 2
2971.28 3
2971.41 4
2971.53 6
2971.66 9
2971.78 13
2971.91 18
2972.03 23
2972.16 27
2972.28 31
2972.41 34
2972.53 36
2972.66 37
2972.78 38
2972.91 38
2973.03 38
2973.16 39
2973.28 40
2973.41 43
2973.53 46
2973.66 49
2973.78 52
2973.91 55
2974.03 57
2974.16 57
2974.28 57
2974.41 57
2974.53 57
2974.66 57
2974.78 57
2974.91 58
2975.03 59
2975.16 60
2975.28 61
2975.41 63
2975.53 64
2975.66 66
2975.78 67
2975.91 67
2976.03 66
2976.16 62
2976.28 56
2976.41 48
2976.53 39
2976.66 30
2976.78 23
2976.91 20
2977.03 20
2977.16 23
2977.28 27
2977.41 32
2977.53 35
2977.66 38
2977.78 40
2977.91 42
2978.03 44
2978.16 47
2978.28 50
2978.41 53
2978.53 55
2978.66 54
2978.78 52
2978.91 48
2979.03 44
2979.16 42
2979.28 43
2979.41 47
2979.53 56
2979.66 67
2979.78 80
2979.91 93
2980.03 104
2980.16 111
2980.28 114
2980.41 113
2980.53 109
2980.66 103
2980.78 97
2980.91 91
2981.03 87
2981.16 84
2981.28 83
2981.41 83
2981.53 83
2981.66 84
2981.78 86
2981.91 88
2982.03 91
2982.16 94
2982.28 97
2982.41 101
2982.53 105
2982.66 109
2982.78 114
2982.91 119
2983.04 124
2983.16 127
2983.29 128
2983.41 127
2983.54 123
2983.66 117
2983.79 109
2983.91 99
2984.04 89
2984.16 79
2984.29 69
2984.41 60
2984.54 52
2984.66 44
2984.79 38
2984.91 33
2985.04 29
2985.16 27
2985.29 27
2985.41 28
2985.54 31
2985.66 36
2985.79 42
2985.91 49
2986.04 55
2986.16 59
2986.29 62
2986.42 62
2986.54 59
2986.67 54
2986.79 49
2986.92 44
2987.04 41
2987.17 40
2987.29 40
2987.42 42
2987.54 44
2987.67 45
2987.79 43
2987.92 39
2988.04 32
2988.17 24
2988.29 17
2988.42 11
2988.54 7
2988.67 7
2988.80 9
2988.92 14
2989.05 21
2989.17 27
2989.30 33
2989.42 37
2989.55 39
2989.67 37
2989.80 34
2989.92 28
2990.05 22
2990.17 15
2990.30 10
2990.42 7
2990.55 5
2990.67 6
2990.80 9
2990.93 12
2991.05 15
2991.18 19
2991.30 22
2991.43 24
2991.55 26
2991.68 28
2991.80 29
2991.93 30
2992.05 30
2992.18 29
2992.30 26
2992.43 23
2992.55 19
2992.68 16
2992.81 14
2992.93 13
2993.06 14
2993.18 17
2993.31 20
2993.43 22
2993.56 24
2993.68 24
2993.81 23
2993.93 21
2994.06 19
2994.18 18
2994.31 17
2994.44 16
2994.56 15
2994.69 14
2994.81 12
2994.94 9
2995.06 5
2995.19 0
2995.31 0
2995.44 0
2995.56 0
2995.69 0
2995.81 0
2995.94 0
2996.07 0
2996.19 3
2996.32 12
2996.44 21
2996.57 28
2996.69 33
2996.82 35
2996.94 33
2997.07 29
2997.19 24
2997.32 19
2997.45 15
2997.57 14
2997.70 15
2997.82 19
2997.95 25
2998.07 31
2998.20 38
2998.32 44
2998.45 48
2998.57 49
2998.70 49
2998.83 46
2998.95 42
2999.08 38
2999.20 34
2999.33 32
2999.45 31
2999.58 33
2999.70 37
2999.83 42
2999.96 48
3000.08 54
3000.21 59
3000.33 62
3000.46 64
3000.58 64
3000.71 63
3000.83 61
3000.96 59
3001.08 57
3001.21 57
3001.34 57
3001.46 58
3001.59 60
3001.71 64
3001.84 68
3001.96 72
3002.09 75
3002.21 77
3002.34 77
3002.47 74
3002.59 69
3002.72 63
3002.84 56
3002.97 50
3003.09 47
3003.22 46
3003.34 49
3003.47 53
3003.60 58
3003.72 64
3003.85 68
3003.97 72
3004.10 73
3004.22 73
3004.35 71
3004.48 67
3004.60 63
3004.73 58
3004.85 52
3004.98 46
3005.10 39
3005.23 33
3005.35 26
3005.48 20
3005.61 15
3005.73 10
3005.86 5
3005.98 1
3006.11 0
3006.23 0
3006.36 0
3006.49 0
3006.61 0
3006.74 0
3006.86 3
3006.99 10
3007.11 19
3007.24 27
3007.36 34
3007.49 38
3007.62 41
3007.74 40
3007.87 38
3007.99 34
3008.12 29
3008.24 25
3008.37 21
3008.50 19
3008.62 19
3008.75 19
3008.87 21
3009.00 25
3009.12 28
3009.25 33
3009.38 38
3009.50 42
3009.63 46
3009.75 48
3009.88 49
3010.00 48
3010.13 45
3010.26 40
3010.38 35
3010.51 31
3010.63 28
3010.76 26
3010.88 27
3011.01 29
3011.14 32
3011.26 35
3011.39 38
3011.51 40
3011.64 40
3011.76 39
3011.89 37
3012.02 33
3012.14 29
3012.27 24
3012.39 19
3012.52 15
3012.65 10
3012.77 6
3012.90 3
3013.02 0
3013.15 0
3013.27 0
3013.40 1
3013.53 2
3013.65 4
3013.78 7
3013.90 9
3014.03 12
3014.15 15
3014.28 18
3014.41 23
3014.53 28
3014.66 34
3014.78 40
3014.91 44
3015.04 47
3015.16 47
3015.29 44
3015.41 37
3015.54 28
3015.66 19
3015.79 10
3015.92 3
3016.04 0
3016.17 0
3016.29 0
3016.42 0
3016.55 0
3016.67 0
3016.80 0
3016.92 0
3017.05 0
3017.17 0
3017.30 0
3017.43 4
3017.55 9
3017.68 14
3017.80 18
3017.93 22
3018.06 24
3018.18 25
3018.31 25
3018.43 26
3018.56 27
3018.69 28
3018.81 29
3018.94 31
3019.06 33
3019.19 36
3019.32 41
3019.44 46
3019.57 52
3019.69 59
3019.82 64
3019.94 67
3020.07 68
3020.20 68
3020.32 67
3020.45 67
3020.57 67
3020.70 69
3020.83 71
3020.95 73
3021.08 74
3021.20 73
3021.33 71
3021.46 67
3021.58 62
3021.71 58
3021.83 53
3021.96 50
3022.09 49
3022.21 49
3022.34 51
3022.46 53
3022.59 56
3022.72 58
3022.84 58
3022.97 58
3023.09 56
3023.22 54
3023.35 50
3023.47 47
3023.60 44
3023.72 41
3023.85 39
3023.98 38
3024.10 37
3024.23 37
3024.35 37
3024.48 38
3024.61 39
3024.73 40
3024.86 42
3024.98 44
3025.11 44
3025.24 44
3025.36 43
3025.49 40
3025.61 37
3025.74 32
3025.87 27
3025.99 23
3026.12 19
3026.24 16
3026.37 13
3026.50 11
3026.62 10
3026.75 10
3026.87 10
3027.00 11
3027.13 12
3027.25 14
3027.38 15
3027.51 16
3027.63 17
3027.76 18
3027.88 20
3028.01 22
3028.14 26
3028.26 30
3028.39 35
3028.51 39
3028.64 42
3028.77 42
3028.89 40
3029.02 38
3029.14 35
3029.27 34
3029.40 36
3029.52 40
3029.65 45
3029.78 52
3029.90 58
3030.03 62
3030.15 65
3030.28 64
3030.41 61
3030.53 57
3030.66 51
3030.78 45
3030.91 40
3031.04 36
3031.16 34
3031.29 33
3031.42 33
3031.54 33
3031.67 33
3031.79 34
3031.92 34
3032.05 34
3032.17 35
3032.30 37
3032.42 38
3032.55 39
3032.68 40
3032.80 40
3032.93 40
3033.06 40
3033.18 40
3033.31 41
3033.43 44
3033.56 48
3033.69 53
3033.81 59
3033.94 64
3034.07 67
3034.19 67
3034.32 64
3034.44 59
3034.57 52
3034.70 44
3034.82 36
3034.95 30
3035.08 27
3035.20 26
3035.33 29
3035.45 33
3035.58 38
3035.71 43
3035.83 48
3035.96 51
3036.09 53
3036.21 54
3036.34 56
3036.46 58
3036.59 61
3036.72 64
3036.84 69
3036.97 73
3037.10 78
3037.22 82
3037.35 85
3037.47 86
3037.60 87
3037.73 87
3037.85 85
3037.98 83
3038.11 80
3038.23 76
3038.36 72
3038.48 68
3038.61 64
3038.74 61
3038.86 59
3038.99 56
3039.12 53
3039.24 51
3039.37 48
3039.50 45
3039.62 43
3039.75 43
3039.87 44
3040.00 47
3040.13 51
3040.25 55
3040.38 58
3040.51 59
3040.63 58
3040.76 54
3040.89 50
3041.01 45
3041.14 42
3041.26 42
3041.39 44
3041.52 48
3041.64 54
3041.77 62
3041.90 68
3042.02 73
3042.15 76
3042.28 77
3042.40 75
3042.53 71
3042.65 66
3042.78 59
3042.91 52
3043.03 46
3043.16 40
3043.29 36
3043.41 32
3043.54 29
3043.67 27
3043.79 26
3043.92 24
3044.05 21
3044.17 18
3044.30 14
3044.42 11
3044.55 8
3044.68 7
3044.80 6
3044.93 7
3045.06 8
3045.18 11
3045.31 14
3045.44 17
3045.56 19
3045.69 20
3045.82 20
3045.94 19
3046.07 18
3046.19 17
3046.32 17
3046.45 18
3046.57 20
3046.70 23
3046.83 26
3046.95 29
3047.08 31
3047.21 34
3047.33 36
3047.46 39
3047.59 43
3047.71 46
3047.84 50
3047.97 53
3048.09 56
3048.22 57
3048.35 56
3048.47 55
3048.60 52
3048.72 49
3048.85 46
3048.98 43
3049.10 41
3049.23 39
3049.36 38
3049.48 37
3049.61 36
3049.74 34
3049.86 32
3049.99 30
3050.12 28
3050.24 27
3050.37 28
3050.50 30
3050.62 34
3050.75 38
3050.88 41
3051.00 45
3051.13 47
3051.26 49
3051.38 50
3051.51 51
3051.64 52
3051.76 54
3051.89 55
3052.02 55
3052.14 55
3052.27 54
3052.40 52
3052.52 50
3052.65 47
3052.78 45
3052.90 43
3053.03 41
3053.16 38
3053.28 35
3053.41 32
3053.54 29
3053.66 26
3053.79 24
3053.91 21
3054.04 20
3054.17 19
3054.29 18
3054.42 18
3054.55 19
3054.67 21
3054.80 23
3054.93 26
3055.05 30
3055.18 35
3055.31 40
3055.43 45
3055.56 51
3055.69 57
3055.81 61
3055.94 65
3056.07 68
3056.19 69
3056.32 69
3056.45 68
3056.57 67
3056.70 65
3056.83 63
3056.95 61
3057.08 61
3057.21 61
3057.34 62
3057.46 63
3057.59 65
3057.72 66
3057.84 67
3057.97 68
3058.10 68
3058.22 69
3058.35 69
3058.48 70
3058.60 72
3058.73 74
3058.86 75
3058.98 77
3059.11 78
3059.24 79
3059.36 80
3059.49 81
3059.62 82
3059.74 84
3059.87 87
3060.00 91
3060.12 94
3060.25 98
3060.38 101
3060.50 103
3060.63 104
3060.76 104
3060.88 104
3061.01 104
3061.14 104
3061.26 105
3061.39 105
3061.52 105
3061.64 104
3061.77 103
3061.90 101
3062.03 98
3062.15 95
3062.28 92
3062.41 89
3062.53 87
3062.66 86
3062.79 86
3062.91 87
3063.04 89
3063.17 91
3063.29 93
3063.42 94
3063.55 95
3063.67 95
3063.80 94
3063.93 93
3064.05 94
3064.18 95
3064.31 98
3064.43 101
3064.56 105
3064.69 108
3064.82 110
3064.94 111
3065.07 110
3065.20 109
3065.32 108
3065.45 108
3065.58 111
3065.70 115
3065.83 122
3065.96 130
3066.08 140
3066.21 149
3066.34 158
3066.46 166
3066.59 173
3066.72 178
3066.85 182
3066.97 185
3067.10 187
3067.23 189
3067.35 191
3067.48 193
3067.61 195
3067.73 196
3067.86 196
3067.99 194
3068.11 190
3068.24 184
3068.37 174
3068.50 162
3068.62 147
3068.75 131
3068.88 116
3069.00 101
3069.13 89
3069.26 79
3069.38 73
3069.51 71
3069.64 72
3069.77 75
3069.89 79
3070.02 83
3070.15 85
3070.27 85
3070.40 83
3070.53 81
3070.65 78
3070.78 76
3070.91 75
3071.03 74
3071.16 72
3071.29 69
3071.42 65
3071.54 61
3071.67 56
3071.80 52
3071.92 50
3072.05 49
3072.18 49
3072.30 51
3072.43 53
3072.56 55
3072.69 57
3072.81 60
3072.94 64
3073.07 69
3073.19 74
3073.32 81
3073.45 88
3073.58 95
3073.70 101
3073.83 107
3073.96 113
3074.08 118
3074.21 122
3074.34 126
3074.46 129
3074.59 130
3074.72 129
3074.85 126
3074.97 122
3075.10 115
3075.23 107
3075.35 98
3075.48 88
3075.61 76
3075.74 65
3075.86 54
3075.99 43
3076.12 34
3076.24 26
3076.37 21
3076.50 17
3076.63 14
3076.75 12
3076.88 10
3077.01 8
3077.13 7
3077.26 7
3077.39 8
3077.51 10
3077.64 14
3077.77 17
3077.90 21
3078.02 23
3078.15 23
3078.28 22
3078.40 19
3078.53 16
3078.66 13
3078.79 11
3078.91 10
3079.04 10
3079.17 12
3079.29 15
3079.42 18
3079.55 22
3079.68 24
3079.80 25
3079.93 26
3080.06 26
3080.19 25
3080.31 26
3080.44 28
3080.57 30
3080.69 33
3080.82 36
3080.95 38
3081.08 39
3081.20 39
3081.33 37
3081.46 36
3081.58 34
3081.71 33
3081.84 34
3081.97 37
3082.09 42
3082.22 49
3082.35 57
3082.47 66
3082.60 74
3082.73 81
3082.86 86
3082.98 90
3083.11 91
3083.24 89
3083.37 84
3083.49 78
3083.62 69
3083.75 60
3083.87 51
3084.00 43
3084.13 38
3084.26 35
3084.38 34
3084.51 34
3084.64 35
3084.77 37
3084.89 38
3085.02 38
3085.15 37
3085.27 35
3085.40 34
3085.53 32
3085.66 31
3085.78 32
3085.91 33
3086.04 35
3086.17 38
3086.29 40
3086.42 41
3086.55 41
3086.67 39
3086.80 36
3086.93 31
3087.06 26
3087.18 21
3087.31 17
3087.44 13
3087.57 11
3087.69 9
3087.82 9
3087.95 9
3088.08 9
3088.20 10
3088.33 11
3088.46 12
3088.58 13
3088.71 15
3088.84 18
3088.97 23
3089.09 30
3089.22 37
3089.35 44
3089.48 51
3089.60 57
3089.73 62
3089.86 65
3089.99 66
3090.11 66
3090.24 65
3090.37 63
3090.50 60
3090.62 57
3090.75 55
3090.88 54
3091.01 54
3091.13 55
3091.26 57
3091.39 58
3091.51 58
3091.64 57
3091.77 54
3091.90 51
3092.02 47
3092.15 43
3092.28 39
3092.41 36
3092.53 32
3092.66 28
3092.79 23
3092.92 19
3093.04 16
3093.17 14
3093.30 13
3093.43 14
3093.55 15
3093.68 18
3093.81 21
3093.94 25
3094.06 30
3094.19 34
3094.32 38
3094.45 42
3094.57 44
3094.70 46
3094.83 45
3094.96 44
3095.08 41
3095.21 38
3095.34 35
3095.47 32
3095.59 28
3095.72 25
3095.85 22
3095.98 19
3096.10 18
3096.23 19
3096.36 21
3096.49 26
3096.61 31
3096.74 36
3096.87 40
3097.00 42
3097.12 42
3097.25 39
3097.38 35
3097.51 31
3097.63 27
3097.76 24
3097.89 21
3098.02 19
3098.14 16
3098.27 13
3098.40 9
3098.53 5
3098.65 2
3098.78 0
3098.91 2
3099.04 5
3099.16 10
3099.29 15
3099.42 20
3099.55 23
3099.67 23
3099.80 22
3099.93 21
3100.06 19
3100.19 19
3100.31 21
3100.44 23
3100.57 26
3100.70 27
3100.82 26
3100.95 24
3101.08 19
3101.21 14
3101.33 8
3101.46 4
3101.59 0
3101.72 0
3101.84 0
3101.97 0
3102.10 0
3102.23 0
3102.35 0
3102.48 0
3102.61 0
3102.74 0
3102.87 3
3102.99 9
3103.12 15
3103.25 20
3103.38 24
3103.50 27
3103.63 27
3103.76 26
3103.89 23
3104.01 20
3104.14 16
3104.27 12
3104.40 9
3104.52 7
3104.65 7
3104.78 8
3104.91 11
3105.04 15
3105.16 20
3105.29 25
3105.42 30
3105.55 34
3105.67 37
3105.80 38
3105.93 39
3106.06 38
3106.19 38
3106.31 38
3106.44 38
3106.57 40
3106.70 42
3106.82 44
3106.95 47
3107.08 48
3107.21 49
3107.33 48
3107.46 47
3107.59 44
3107.72 41
3107.85 38
3107.97 36
3108.10 35
3108.23 36
3108.36 38
3108.48 41
3108.61 46
3108.74 52
3108.87 59
3109.00 68
3109.12 77
3109.25 88
3109.38 98
3109.51 108
3109.63 118
3109.76 125
3109.89 130
3110.02 132
3110.15 131
3110.27 127
3110.40 121
3110.53 115
3110.66 110
3110.78 106
3110.91 105
3111.04 106
3111.17 110
3111.30 115
3111.42 123
3111.55 130
3111.68 137
3111.81 143
3111.94 146
3112.06 145
3112.19 141
3112.32 133
3112.45 121
3112.57 108
3112.70 95
3112.83 84
3112.96 75
3113.09 70
3113.21 68
3113.34 69
3113.47 71
3113.60 74
3113.73 77
3113.85 80
3113.98 82
3114.11 84
3114.24 85
3114.36 86
3114.49 85
3114.62 84
3114.75 80
3114.88 74
3115.00 66
3115.13 57
3115.26 49
3115.39 41
3115.52 36
3115.64 31
3115.77 27
3115.90 24
3116.03 20
3116.16 17
3116.28 13
3116.41 9
3116.54 7
3116.67 7
3116.79 8
3116.92 10
3117.05 13
3117.18 16
3117.31 18
3117.43 19
3117.56 19
3117.69 17
3117.82 14
3117.95 10
3118.07 7
3118.20 4
3118.33 2
3118.46 2
3118.59 3
3118.71 5
3118.84 9
3118.97 12
3119.10 14
3119.23 14
3119.35 13
3119.48 10
3119.61 6
3119.74 1
3119.87 0
3119.99 0
3120.12 0
3120.25 0
3120.38 0
3120.51 0
3120.63 0
3120.76 1
3120.89 3
3121.02 4
3121.15 5
3121.27 6
3121.40 6
3121.53 6
3121.66 5
3121.79 5
3121.91 5
3122.04 6
3122.17 6
3122.30 8
3122.43 9
3122.55 10
3122.68 11
3122.81 10
3122.94 10
3123.07 9
3123.19 9
3123.32 10
3123.45 12
3123.58 16
3123.71 21
3123.84 28
3123.96 35
3124.09 41
3124.22 46
3124.35 48
3124.48 48
3124.60 44
3124.73 39
3124.86 31
3124.99 23
3125.12 14
3125.24 7
3125.37 0
3125.50 0
3125.63 0
3125.76 0
3125.88 0
3126.01 0
3126.14 2
3126.27 7
3126.40 13
3126.53 17
3126.65 21
3126.78 23
3126.91 25
3127.04 26
3127.17 27
3127.29 29
3127.42 32
3127.55 37
3127.68 43
3127.81 51
3127.94 60
3128.06 68
3128.19 76
3128.32 81
3128.45 85
3128.58 86
3128.70 85
3128.83 83
3128.96 81
3129.09 78
3129.22 75
3129.35 72
3129.47 69
3129.60 67
3129.73 65
3129.86 62
3129.99 60
3130.11 58
3130.24 57
3130.37 57
3130.50 58
3130.63 60
3130.76 63
3130.88 68
3131.01 72
3131.14 76
3131.27 79
3131.40 82
3131.52 85
3131.65 87
3131.78 89
3131.91 91
3132.04 93
3132.17 94
3132.29 93
3132.42 92
3132.55 88
3132.68 84
3132.81 78
3132.94 73
3133.06 68
3133.19 64
3133.32 61
3133.45 58
3133.58 54
3133.71 51
3133.83 46
3133.96 41
3134.09 35
3134.22 29
3134.35 23
3134.48 18
3134.60 14
3134.73 11
3134.86 10
3134.99 10
3135.12 13
3135.24 16
3135.37 21
3135.50 27
3135.63 34
3135.76 41
3135.89 49
3136.01 55
3136.14 60
3136.27 63
3136.40 63
3136.53 60
3136.66 55
3136.78 50
3136.91 44
3137.04 40
3137.17 36
3137.30 34
3137.43 33
3137.56 34
3137.68 35
3137.81 37
3137.94 40
3138.07 44
3138.20 49
3138.33 53
3138.45 58
3138.58 61
3138.71 62
3138.84 62
3138.97 60
3139.10 57
3139.22 53
3139.35 51
3139.48 49
3139.61 49
3139.74 49
3139.87 50
3139.99 52
3140.12 52
3140.25 52
3140.38 50
3140.51 48
3140.64 44
3140.76 40
3140.89 36
3141.02 32
3141.15 28
3141.28 25
3141.41 22
3141.54 18
3141.66 15
3141.79 12
3141.92 10
3142.05 10
3142.18 11
3142.31 14
3142.43 20
3142.56 27
3142.69 34
3142.82 42
3142.95 49
3143.08 54
3143.21 57
3143.33 59
3143.46 59
3143.59 57
3143.72 55
3143.85 53
3143.98 52
3144.10 51
3144.23 50
3144.36 51
3144.49 51
3144.62 53
3144.75 54
3144.88 54
3145.00 55
3145.13 54
3145.26 53
3145.39 50
3145.52 45
3145.65 40
3145.78 34
3145.90 29
3146.03 25
3146.16 21
3146.29 19
3146.42 18
3146.55 18
3146.68 18
3146.80 19
3146.93 20
3147.06 21
3147.19 22
3147.32 23
3147.45 23
3147.58 22
3147.70 22
3147.83 20
3147.96 19
3148.09 19
3148.22 18
3148.35 19
3148.48 19
3148.60 20
3148.73 21
3148.86 23
3148.99 24
3149.12 26
3149.25 28
3149.38 30
3149.50 31
3149.63 32
3149.76 31
3149.89 30
3150.02 28
3150.15 25
3150.28 23
3150.40 22
3150.53 20
3150.66 20
3150.79 19
3150.92 18
3151.05 17
3151.18 16
3151.30 15
3151.43 15
3151.56 14
3151.69 14
3151.82 13
3151.95 12
3152.08 11
3152.21 11
3152.33 12
3152.46 14
3152.59 18
3152.72 22
3152.85 26
3152.98 28
3153.11 29
3153.23 28
3153.36 26
3153.49 22
3153.62 18
3153.75 14
3153.88 11
3154.01 8
3154.14 5
3154.26 3
3154.39 1
3154.52 0
3154.65 1
3154.78 3
3154.91 7
3155.04 14
3155.17 21
3155.29 30
3155.42 37
3155.55 44
3155.68 49
3155.81 51
3155.94 51
3156.07 50
3156.20 46
3156.32 42
3156.45 37
3156.58 31
3156.71 26
3156.84 20
3156.97 15
3157.10 10
3157.23 5
3157.35 1
3157.48 0
3157.61 0
3157.74 1
3157.87 4
3158.00 9
3158.13 14
3158.26 18
3158.38 21
3158.51 23
3158.64 24
3158.77 24
3158.90 23
3159.03 22
3159.16 21
3159.29 19
3159.41 18
3159.54 16
3159.67 14
3159.80 12
3159.93 9
3160.06 7
3160.19 4
3160.32 2
3160.45 0
3160.57 0
3160.70 0
3160.83 0
3160.96 0
3161.09 0
3161.22 0
3161.35 0
3161.48 5
3161.60 15
3161.73 25
3161.86 36
3161.99 46
3162.12 54
3162.25 58
3162.38 59
3162.51 57
3162.64 54
3162.76 49
3162.89 45
3163.02 42
3163.15 41
3163.28 41
3163.41 41
3163.54 41
3163.67 40
3163.80 37
3163.92 32
3164.05 27
3164.18 24
3164.31 22
3164.44 23
3164.57 28
3164.70 34
3164.83 41
3164.96 49
3165.08 55
3165.21 59
3165.34 61
3165.47 60
3165.60 58
3165.73 55
3165.86 52
3165.99 48
3166.12 45
3166.25 44
3166.37 44
3166.50 46
3166.63 50
3166.76 55
3166.89 61
3167.02 67
3167.15 73
3167.28 77
3167.41 79
3167.54 79
3167.66 76
3167.79 72
3167.92 67
3168.05 61
3168.18 55
3168.31 49
3168.44 43
3168.57 39
3168.70 35
3168.82 33
3168.95 31
3169.08 30
3169.21 29
3169.34 28
3169.47 27
3169.60 26
3169.73 24
3169.86 22
3169.99 20
3170.12 18
3170.24 16
3170.37 15
3170.50 14
3170.63 13
3170.76 12
3170.89 11
3171.02 10
3171.15 8
3171.28 6
3171.41 4
3171.53 3
3171.66 3
3171.79 4
3171.92 5
3172.05 7
3172.18 12
3172.31 18
3172.44 26
3172.57 36
3172.70 48
3172.83 61
3172.95 74
3173.08 85
3173.21 94
3173.34 100
3173.47 104
3173.60 107
3173.73 108
3173.86 110
3173.99 112
3174.12 114
3174.25 116
3174.37 117
3174.50 117
3174.63 116
3174.76 114
3174.89 112
3175.02 110
3175.15 109
3175.28 109
3175.41 109
3175.54 109
3175.67 109
3175.79 108
3175.92 106
3176.05 102
3176.18 98
3176.31 93
3176.44 88
3176.57 84
3176.70 81
3176.83 79
3176.96 79
3177.09 80
3177.22 81
3177.34 82
3177.47 82
3177.60 80
3177.73 76
3177.86 70
3177.99 63
3178.12 55
3178.25 49
3178.38 45
3178.51 44
3178.64 46
3178.77 48
3178.90 51
3179.02 52
3179.15 50
3179.28 46
3179.41 39
3179.54 30
3179.67 20
3179.80 11
3179.93 4
3180.06 0
3180.19 0
3180.32 0
3180.45 0
3180.58 6
3180.70 13
3180.83 21
3180.96 28
3181.09 33
3181.22 36
3181.35 36
3181.48 33
3181.61 28
3181.74 23
3181.87 20
3182.00 19
3182.13 22
3182.26 28
3182.38 36
3182.51 45
3182.64 53
3182.77 60
3182.90 64
3183.03 65
3183.16 65
3183.29 62
3183.42 59
3183.55 55
3183.68 51
3183.81 47
3183.94 42
3184.07 38
3184.19 34
3184.32 31
3184.45 28
3184.58 26
3184.71 24
3184.84 23
3184.97 23
3185.10 23
3185.23 23
3185.36 24
3185.49 24
3185.62 24
3185.75 23
3185.88 20
3186.01 17
3186.13 13
3186.26 9
3186.39 6
3186.52 3
3186.65 2
3186.78 2
3186.91 3
3187.04 4
3187.17 6
3187.30 9
3187.43 12
3187.56 17
3187.69 23
3187.82 28
3187.95 32
3188.08 35
3188.20 35
3188.33 33
3188.46 30
3188.59 25
3188.72 21
3188.85 18
3188.98 17
3189.11 18
3189.24 23
3189.37 30
3189.50 39
3189.63 50
3189.76 61
3189.89 72
3190.02 82
3190.15 90
3190.28 97
3190.41 101
3190.53 105
3190.66 108
3190.79 111
3190.92 114
3191.05 117
3191.18 118
3191.31 118
3191.44 115
3191.57 109
3191.70 101
3191.83 92
3191.96 83
3192.09 75
3192.22 69
3192.35 67
3192.48 66
3192.61 66
3192.74 67
3192.86 68
3192.99 68
3193.12 66
3193.25 63
3193.38 60
3193.51 56
3193.64 52
3193.77 47
3193.90 42
3194.03 36
3194.16 30
3194.29 24
3194.42 18
3194.55 13
3194.68 9
3194.81 6
3194.94 5
3195.07 4
3195.20 3
3195.33 2
3195.46 1
3195.58 0
3195.71 0
3195.84 0
3195.97 0
3196.10 0
3196.23 0
3196.36 0
3196.49 6
3196.62 14
3196.75 21
3196.88 26
3197.01 29
3197.14 30
3197.27 28
3197.40 24
3197.53 20
3197.66 16
3197.79 12
3197.92 10
3198.05 9
3198.18 9
3198.31 10
3198.44 11
3198.57 13
3198.69 14
3198.82 17
3198.95 19
3199.08 22
3199.21 24
3199.34 26
3199.47 28
3199.60 29
3199.73 30
3199.86 31
3199.99 32
3200.12 34
3200.25 35
3200.38 37
3200.51 38
3200.64 37
3200.77 35
3200.90 32
3201.03 27
3201.16 21
3201.29 16
3201.42 11
3201.55 7
3201.68 4
3201.81 2
3201.94 1
3202.07 0
3202.20 0
3202.32 0
3202.45 0
3202.58 0
3202.71 0
3202.84 0
3202.97 0
3203.10 3
3203.23 9
3203.36 15
3203.49 21
3203.62 25
3203.75 29
3203.88 30
3204.01 30
3204.14 29
3204.27 27
3204.40 24
3204.53 21
3204.66 18
3204.79 16
3204.92 14
3205.05 12
3205.18 10
3205.31 8
3205.44 6
3205.57 3
3205.70 0
3205.83 0
3205.96 0
3206.09 0
3206.22 0
3206.35 0
3206.48 0
3206.61 0
3206.74 1
3206.87 6
3207.00 12
3207.12 17
3207.25 21
3207.38 24
3207.51 26
3207.64 28
3207.77 29
3207.90 29
3208.03 29
3208.16 30
3208.29 30
3208.42 29
3208.55 29
3208.68 28
3208.81 27
3208.94 26
3209.07 25
3209.20 24
3209.33 23
3209.46 23
3209.59 24
3209.72 26
3209.85 30
3209.98 36
3210.11 43
3210.24 51
3210.37 59
3210.50 66
3210.63 70
3210.76 71
3210.89 70
3211.02 67
3211.15 63
3211.28 60
3211.41 59
3211.54 59
3211.67 59
3211.80 60
3211.93 60
3212.06 60
3212.19 59
3212.32 58
3212.45 56
3212.58 55
3212.71 53
3212.84 51
3212.97 49
3213.10 47
3213.23 44
3213.36 42
3213.49 39
3213.62 36
3213.75 34
3213.88 32
3214.01 30
3214.14 29
3214.27 27
3214.40 25
3214.53 23
3214.66 21
3214.79 19
3214.92 18
3215.05 19
3215.18 22
3215.31 27
3215.44 33
3215.57 41
3215.70 48
3215.83 54
3215.96 58
3216.09 60
3216.22 61
3216.35 60
3216.48 58
3216.61 56
3216.74 53
3216.87 50
3217.00 48
3217.13 45
3217.26 42
3217.39 39
3217.52 36
3217.65 34
3217.78 33
3217.91 33
3218.04 35
3218.17 38
3218.30 41
3218.43 45
3218.56 48
3218.69 52
3218.82 54
3218.95 57
3219.08 59
3219.21 62
3219.34 65
3219.47 68
3219.60 70
3219.73 71
3219.86 71
3219.99 71
3220.12 70
3220.25 69
3220.38 68
3220.51 67
3220.64 66
3220.77 64
3220.90 61
3221.03 57
3221.16 52
3221.29 46
3221.42 40
3221.55 36
3221.68 33
3221.81 32
3221.94 33
3222.07 36
3222.20 38
3222.33 41
3222.46 42
3222.59 42
3222.72 41
3222.85 38
3222.98 35
3223.11 32
3223.24 30
3223.37 30
3223.50 31
3223.63 33
3223.76 37
3223.89 40
3224.02 43
3224.15 45
3224.28 46
3224.41 45
3224.54 43
3224.67 40
3224.80 35
3224.93 29
3225.06 23
3225.19 18
3225.32 14
3225.45 13
3225.58 15
3225.71 20
3225.84 28
3225.97 38
3226.10 49
3226.23 60
3226.36 70
3226.49 77
3226.62 81
3226.75 82
3226.88 81
3227.01 77
3227.14 72
3227.27 67
3227.40 62
3227.53 57
3227.66 55
3227.79 55
3227.92 56
3228.05 57
3228.18 58
3228.31 58
3228.44 55
3228.57 50
3228.70 43
3228.84 36
3228.97 29
3229.10 25
3229.23 22
3229.36 21
3229.49 23
3229.62 26
3229.75 30
3229.88 34
3230.01 38
3230.14 41
3230.27 43
3230.40 44
3230.53 42
3230.66 38
3230.79 34
3230.92 28
3231.05 23
3231.18 19
3231.31 16
3231.44 14
3231.57 13
3231.70 12
3231.83 13
3231.96 13
3232.09 15
3232.22 17
3232.35 20
3232.48 23
3232.61 26
3232.74 27
3232.87 27
3233.00 26
3233.13 23
3233.26 20
3233.39 16
3233.52 12
3233.66 9
3233.79 8
3233.92 8
3234.05 11
3234.18 15
3234.31 21
3234.44 28
3234.57 37
3234.70 44
3234.83 51
3234.96 55
3235.09 55
3235.22 53
3235.35 48
3235.48 41
3235.61 34
3235.74 29
3235.87 26
3236.00 26
3236.13 29
3236.26 34
3236.39 39
3236.52 44
3236.65 48
3236.78 50
3236.91 52
3237.04 53
3237.17 53
3237.31 53
3237.44 53
3237.57 54
3237.70 54
3237.83 55
3237.96 56
3238.09 58
3238.22 59
3238.35 60
3238.48 60
3238.61 58
3238.74 55
3238.87 51
3239.00 46
3239.13 41
3239.26 36
3239.39 31
3239.52 26
3239.65 22
3239.78 19
3239.91 16
3240.04 14
3240.17 12
3240.30 11
3240.44 9
3240.57 6
3240.70 2
3240.83 0
3240.96 0
3241.09 0
3241.22 0
3241.35 0
3241.48 0
3241.61 3
3241.74 9
3241.87 15
3242.00 21
3242.13 25
3242.26 29
3242.39 30
3242.52 30
3242.65 29
3242.78 28
3242.91 26
3243.04 26
3243.18 26
3243.31 27
3243.44 29
3243.57 31
3243.70 32
3243.83 32
3243.96 32
3244.09 31
3244.22 30
3244.35 29
3244.48 28
3244.61 29
3244.74 29
3244.87 29
3245.00 29
3245.13 29
3245.26 29
3245.39 30
3245.52 31
3245.66 35
3245.79 39
3245.92 44
3246.05 47
3246.18 49
3246.31 49
3246.44 47
3246.57 43
3246.70 38
3246.83 33
3246.96 28
3247.09 24
3247.22 21
3247.35 18
3247.48 16
3247.61 14
3247.74 12
3247.88 11
3248.01 11
3248.14 13
3248.27 15
3248.40 19
3248.53 24
3248.66 30
3248.79 35
3248.92 39
3249.05 42
3249.18 43
3249.31 42
3249.44 38
3249.57 33
3249.70 28
3249.83 22
3249.97 16
3250.10 10
3250.23 4
3250.36 0
3250.49 0
3250.62 0
3250.75 0
3250.88 0
3251.01 0
3251.14 0
3251.27 0
3251.40 4
3251.53 10
3251.66 16
3251.79 20
3251.93 24
3252.06 28
3252.19 33
3252.32 38
3252.45 45
3252.58 51
3252.71 57
3252.84 62
3252.97 65
3253.10 67
3253.23 68
3253.36 68
3253.49 68
3253.62 67
3253.76 66
3253.89 65
3254.02 64
3254.15 63
3254.28 62
3254.41 61
3254.54 60
3254.67 60
3254.80 60
3254.93 61
3255.06 62
3255.19 63
3255.32 63
3255.45 64
3255.59 65
3255.72 68
3255.85 72
3255.98 76
3256.11 81
3256.24 84
3256.37 85
3256.50 85
3256.63 83
3256.76 80
3256.89 76
3257.02 74
3257.15 74
3257.29 75
3257.42 77
3257.55 81
3257.68 85
3257.81 89
3257.94 93
3258.07 97
3258.20 101
3258.33 105
3258.46 109
3258.59 114
3258.72 119
3258.86 125
3258.99 131
3259.12 137
3259.25 143
3259.38 149
3259.51 155
3259.64 161
3259.77 168
3259.90 175
3260.03 183
3260.16 192
3260.29 202
3260.43 211
3260.56 219
3260.69 225
3260.82 229
3260.95 231
3261.08 230
3261.21 229
3261.34 227
3261.47 225
3261.60 225
3261.73 226
3261.87 229
3262.00 232
3262.13 235
3262.26 238
3262.39 240
3262.52 240
3262.65 238
3262.78 234
3262.91 229
3263.04 222
3263.17 214
3263.31 204
3263.44 195
3263.57 185
3263.70 176
3263.83 169
3263.96 163
3264.09 160
3264.22 158
3264.35 157
3264.48 157
3264.61 156
3264.75 154
3264.88 150
3265.01 144
3265.14 138
3265.27 130
3265.40 122
3265.53 113
3265.66 104
3265.79 96
3265.92 89
3266.05 82
3266.19 77
3266.32 74
3266.45 72
3266.58 72
3266.71 73
3266.84 74
3266.97 75
3267.10 75
3267.23 73
3267.36 70
3267.50 65
3267.63 60
3267.76 53
3267.89 47
3268.02 40
3268.15 35
3268.28 30
3268.41 28
3268.54 27
3268.67 29
3268.81 32
3268.94 36
3269.07 41
3269.20 45
3269.33 48
3269.46 49
3269.59 49
3269.72 48
3269.85 47
3269.99 46
3270.12 46
3270.25 47
3270.38 48
3270.51 51
3270.64 53
3270.77 54
3270.90 54
3271.03 53
3271.16 51
3271.30 48
3271.43 45
3271.56 42
3271.69 40
3271.82 38
3271.95 37
3272.08 37
3272.21 37
3272.34 38
3272.48 39
3272.61 39
3272.74 39
3272.87 39
3273.00 39
3273.13 39
3273.26 40
3273.39 43
3273.52 48
3273.66 55
3273.79 64
3273.92 75
3274.05 87
3274.18 98
3274.31 107
3274.44 115
3274.57 120
3274.70 123
3274.84 123
3274.97 121
3275.10 119
3275.23 115
3275.36 111
3275.49 106
3275.62 102
3275.75 100
3275.89 98
3276.02 99
3276.15 101
3276.28 106
3276.41 112
3276.54 120
3276.67 127
3276.80 135
3276.93 142
3277.07 149
3277.20 155
3277.33 161
3277.46 166
3277.59 170
3277.72 172
3277.85 172
3277.98 170
3278.12 165
3278.25 158
3278.38 150
3278.51 142
3278.64 135
3278.77 129
3278.90 126
3279.03 125
3279.17 126
3279.30 127
3279.43 128
3279.56 129
3279.69 128
3279.82 127
3279.95 124
3280.08 121
3280.22 118
3280.35 115
3280.48 113
3280.61 110
3280.74 109
3280.87 108
3281.00 107
3281.13 106
3281.27 105
3281.40 103
3281.53 101
3281.66 97
3281.79 92
3281.92 88
3282.05 84
3282.18 83
3282.32 82
3282.45 83
3282.58 84
3282.71 85
3282.84 85
3282.97 84
3283.10 82
3283.23 79
3283.37 77
3283.50 73
3283.63 69
3283.76 65
3283.89 60
3284.02 55
3284.15 51
3284.29 48
3284.42 46
3284.55 44
3284.68 43
3284.81 41
3284.94 40
3285.07 39
3285.20 39
3285.34 40
3285.47 43
3285.60 46
3285.73 48
3285.86 50
3285.99 50
3286.12 48
3286.26 46
3286.39 42
3286.52 39
3286.65 36
3286.78 33
3286.91 30
3287.04 27
3287.18 22
3287.31 16
3287.44 9
3287.57 2
3287.70 0
3287.83 0
3287.96 0
3288.10 0
3288.23 0
3288.36 0
3288.49 0
3288.62 0
3288.75 3
3288.88 8
3289.02 12
3289.15 16
3289.28 19
3289.41 22
3289.54 25
3289.67 28
3289.80 29
3289.94 30
3290.07 30
3290.20 29
3290.33 26
3290.46 23
3290.59 21
3290.72 18
3290.86 17
3290.99 18
3291.12 20
3291.25 23
3291.38 26
3291.51 29
3291.64 32
3291.78 33
3291.91 34
3292.04 34
3292.17 34
3292.30 34
3292.43 35
3292.56 36
3292.70 37
3292.83 37
3292.96 37
3293.09 36
3293.22 33
3293.35 29
3293.49 24
3293.62 19
3293.75 16
3293.88 13
3294.01 11
3294.14 11
3294.27 13
3294.41 15
3294.54 19
3294.67 25
3294.80 31
3294.93 38
3295.06 44
3295.20 50
3295.33 55
3295.46 57
3295.59 58
3295.72 58
3295.85 58
3295.98 58
3296.12 60
3296.25 64
3296.38 69
3296.51 75
3296.64 80
3296.77 85
3296.91 88
3297.04 90
3297.17 90
3297.30 89
3297.43 88
3297.56 86
3297.70 83
3297.83 81
3297.96 78
3298.09 75
3298.22 75
3298.35 76
3298.48 79
3298.62 84
3298.75 91
3298.88 98
3299.01 104
3299.14 108
3299.27 111
3299.41 111
3299.54 108
3299.67 105
3299.80 100
3299.93 94
3300.06 88
3300.20 82
3300.33 77
3300.46 71
3300.59 66
3300.72 60
3300.85 54
3300.99 48
3301.12 41
3301.25 35
3301.38 29
3301.51 25
3301.64 22
3301.78 21
3301.91 23
3302.04 26
3302.17 32
3302.30 39
3302.43 46
3302.57 54
3302.70 60
3302.83 66
3302.96 71
3303.09 76
3303.22 82
3303.36 88
3303.49 95
3303.62 103
3303.75 112
3303.88 122
3304.02 130
3304.15 137
3304.28 142
3304.41 143
3304.54 141
3304.67 136
3304.81 130
3304.94 123
3305.07 116
3305.20 111
3305.33 108
3305.46 108
3305.60 110
3305.73 113
3305.86 116
3305.99 120
3306.12 122
3306.26 124
3306.39 124
3306.52 122
3306.65 119
3306.78 115
3306.91 109
3307.05 101
3307.18 91
3307.31 79
3307.44 67
3307.57 57
3307.70 48
3307.84 41
3307.97 38
3308.10 38
3308.23 39
3308.36 40
3308.50 41
3308.63 41
3308.76 39
3308.89 35
3309.02 30
3309.15 25
3309.29 21
3309.42 18
3309.55 16
3309.68 16
3309.81 18
3309.95 22
3310.08 26
3310.21 31
3310.34 37
3310.47 43
3310.61 47
3310.74 51
3310.87 54
3311.00 55
3311.13 56
3311.26 57
3311.40 58
3311.53 60
3311.66 62
3311.79 64
3311.92 65
3312.06 64
3312.19 61
3312.32 56
3312.45 49
3312.58 42
3312.72 35
3312.85 31
3312.98 29
3313.11 30
3313.24 34
3313.37 39
3313.51 45
3313.64 51
3313.77 57
3313.90 60
3314.03 63
3314.17 63
3314.30 62
3314.43 60
3314.56 56
3314.69 53
3314.83 48
3314.96 44
3315.09 40
3315.22 36
3315.35 33
3315.49 30
3315.62 28
3315.75 27
3315.88 26
3316.01 26
3316.15 26
3316.28 25
3316.41 24
3316.54 23
3316.67 22
3316.81 22
3316.94 24
3317.07 28
3317.20 32
3317.33 37
3317.47 42
3317.60 46
3317.73 49
3317.86 49
3317.99 48
3318.13 46
3318.26 43
3318.39 39
3318.52 36
3318.65 32
3318.79 28
3318.92 24
3319.05 21
3319.18 19
3319.31 18
3319.45 19
3319.58 21
3319.71 23
3319.84 26
3319.97 27
3320.11 28
3320.24 29
3320.37 30
3320.50 31
3320.63 33
3320.77 36
3320.90 38
3321.03 40
3321.16 41
3321.29 40
3321.43 37
3321.56 33
3321.69 29
3321.82 26
3321.96 23
3322.09 21
3322.22 20
3322.35 20
3322.48 20
3322.62 20
3322.75 20
3322.88 21
3323.01 21
3323.14 22
3323.28 24
3323.41 26
3323.54 28
3323.67 30
3323.80 31
3323.94 32
3324.07 32
3324.20 31
3324.33 30
3324.47 28
3324.60 25
3324.73 22
3324.86 19
3324.99 17
3325.13 17
3325.26 18
3325.39 22
3325.52 27
3325.65 33
3325.79 38
3325.92 42
3326.05 44
3326.18 45
3326.32 43
3326.45 41
3326.58 39
3326.71 37
3326.84 37
3326.98 37
3327.11 37
3327.24 37
3327.37 37
3327.51 37
3327.64 36
3327.77 35
3327.90 34
3328.03 33
3328.17 32
3328.30 31
3328.43 30
3328.56 30
3328.69 30
3328.83 29
3328.96 27
3329.09 25
3329.22 22
3329.36 18
3329.49 14
3329.62 10
3329.75 7
3329.89 6
3330.02 5
3330.15 5
3330.28 5
3330.41 5
3330.55 3
3330.68 1
3330.81 0
3330.94 0
3331.08 0
3331.21 0
3331.34 0
3331.47 0
3331.60 0
3331.74 4
3331.87 11
3332.00 19
3332.13 28
3332.27 37
3332.40 46
3332.53 53
3332.66 58
3332.80 61
3332.93 63
3333.06 65
3333.19 65
3333.32 66
3333.46 67
3333.59 67
3333.72 67
3333.85 65
3333.99 62
3334.12 58
3334.25 55
3334.38 53
3334.52 51
3334.65 50
3334.78 49
3334.91 48
3335.04 46
3335.18 43
3335.31 39
3335.44 35
3335.57 31
3335.71 27
3335.84 25
3335.97 23
3336.10 24
3336.24 26
3336.37 30
3336.50 35
3336.63 42
3336.77 49
3336.90 55
3337.03 60
3337.16 63
3337.30 64
3337.43 64
3337.56 63
3337.69 61
3337.82 58
3337.96 54
3338.09 50
3338.22 45
3338.35 40
3338.49 36
3338.62 33
3338.75 31
3338.88 31
3339.02 33
3339.15 35
3339.28 37
3339.41 38
3339.55 37
3339.68 34
3339.81 29
3339.94 23
3340.08 18
3340.21 13
3340.34 11
3340.47 12
3340.61 15
3340.74 19
3340.87 24
3341.00 28
3341.14 31
3341.27 33
3341.40 34
3341.53 36
3341.67 39
3341.80 43
3341.93 47
3342.06 51
3342.20 55
3342.33 57
3342.46 58
3342.59 57
3342.73 55
3342.86 52
3342.99 47
3343.12 40
3343.26 34
3343.39 28
3343.52 23
3343.65 21
3343.79 21
3343.92 25
3344.05 31
3344.18 36
3344.32 41
3344.45 44
3344.58 45
3344.71 43
3344.85 40
3344.98 36
3345.11 32
3345.24 31
3345.38 31
3345.51 33
3345.64 37
3345.77 41
3345.91 46
3346.04 50
3346.17 53
3346.30 54
3346.44 53
3346.57 52
3346.70 50
3346.83 49
3346.97 48
3347.10 48
3347.23 50
3347.36 51
3347.50 51
3347.63 51
3347.76 49
3347.90 47
3348.03 43
3348.16 39
3348.29 36
3348.43 34
3348.56 33
3348.69 34
3348.82 37
3348.96 40
3349.09 44
3349.22 47
3349.35 49
3349.49 50
3349.62 49
3349.75 48
3349.88 45
3350.02 41
3350.15 37
3350.28 34
3350.41 31
3350.55 28
3350.68 27
3350.81 27
3350.95 27
3351.08 29
3351.21 31
3351.34 35
3351.48 41
3351.61 49
3351.74 58
3351.87 69
3352.01 79
3352.14 88
3352.27 96
3352.41 100
3352.54 103
3352.67 104
3352.80 104
3352.94 105
3353.07 108
3353.20 112
3353.33 118
3353.47 126
3353.60 134
3353.73 142
3353.86 149
3354.00 154
3354.13 157
3354.26 158
3354.40 156
3354.53 152
3354.66 147
3354.79 140
3354.93 133
3355.06 126
3355.19 119
3355.33 114
3355.46 111
3355.59 110
3355.72 110
3355.86 111
3355.99 113
3356.12 114
3356.25 113
3356.39 111
3356.52 108
3356.65 105
3356.79 101
3356.92 98
3357.05 95
3357.18 93
3357.32 91
3357.45 89
3357.58 86
3357.71 83
3357.85 81
3357.98 80
3358.11 80
3358.25 81
3358.38 83
3358.51 85
3358.64 86
3358.78 86
3358.91 86
3359.04 85
3359.18 84
3359.31 83
3359.44 84
3359.57 86
3359.71 89
3359.84 93
3359.97 98
3360.11 103
3360.24 109
3360.37 115
3360.50 120
3360.64 125
3360.77 127
3360.90 127
3361.04 125
3361.17 120
3361.30 113
3361.43 107
3361.57 101
3361.70 97
3361.83 94
3361.97 94
3362.10 94
3362.23 95
3362.36 96
3362.50 97
3362.63 99
3362.76 101
3362.90 103
3363.03 106
3363.16 109
3363.29 111
3363.43 112
3363.56 113
3363.69 113
3363.83 112
3363.96 111
3364.09 111
3364.23 111
3364.36 112
3364.49 115
3364.62 120
3364.76 126
3364.89 134
3365.02 142
3365.16 152
3365.29 160
3365.42 169
3365.55 176
3365.69 184
3365.82 191
3365.95 201
3366.09 214
3366.22 230
3366.35 250
3366.49 273
3366.62 296
3366.75 319
3366.88 340
3367.02 359
3367.15 374
3367.28 387
3367.42 397
3367.55 403
3367.68 406
3367.82 406
3367.95 404
3368.08 399
3368.21 393
3368.35 388
3368.48 382
3368.61 378
3368.75 373
3368.88 367
3369.01 361
3369.15 354
3369.28 347
3369.41 338
3369.54 330
3369.68 322
3369.81 314
3369.94 306
3370.08 298
3370.21 291
3370.34 285
3370.48 280
3370.61 277
3370.74 275
3370.88 273
3371.01 271
3371.14 268
3371.27 263
3371.41 259
3371.54 255
3371.67 255
3371.81 257
3371.94 262
3372.07 271
3372.21 281
3372.34 292
3372.47 302
3372.61 312
3372.74 322
3372.87 331
3373.00 340
3373.14 351
3373.27 363
3373.40 377
3373.54 392
3373.67 408
3373.80 425
3373.94 443
3374.07 462
3374.20 482
3374.34 505
3374.47 533
3374.60 564
3374.73 597
3374.87 632
3375.00 665
3375.13 695
3375.27 720
3375.40 739
3375.53 754
3375.67 765
3375.80 774
3375.93 782
3376.07 789
3376.20 794
3376.33 797
3376.47 796
3376.60 790
3376.73 780
3376.87 763
3377.00 741
3377.13 714
3377.26 684
3377.40 652
3377.53 620
3377.66 590
3377.80 562
3377.93 536
3378.06 512
3378.20 487
3378.33 462
3378.46 434
3378.60 404
3378.73 373
3378.86 341
3379.00 312
3379.13 286
3379.26 265
3379.40 248
3379.53 236
3379.66 225
3379.80 215
3379.93 203
3380.06 189
3380.20 173
3380.33 155
3380.46 137
3380.60 120
3380.73 106
3380.86 95
3381.00 88
3381.13 84
3381.26 81
3381.39 79
3381.53 76
3381.66 72
3381.79 68
3381.93 64
3382.06 62
3382.19 63
3382.33 66
3382.46 73
3382.59 80
3382.73 88
3382.86 95
3382.99 100
3383.13 103
3383.26 104
3383.39 105
3383.53 104
3383.66 103
3383.79 103
3383.93 102
3384.06 102
3384.19 103
3384.33 105
3384.46 107
3384.59 111
3384.73 115
3384.86 120
3384.99 125
3385.13 130
3385.26 134
3385.39 137
3385.53 140
3385.66 141
3385.79 141
3385.93 139
3386.06 136
3386.19 132
3386.33 127
3386.46 122
3386.59 116
3386.73 110
3386.86 104
3386.99 98
3387.13 92
3387.26 87
3387.39 83
3387.53 80
3387.66 78
3387.79 78
3387.93 78
3388.06 79
3388.20 80
3388.33 80
3388.46 79
3388.60 77
3388.73 72
3388.86 67
3389.00 61
3389.13 54
3389.26 48
3389.40 44
3389.53 40
3389.66 38
3389.80 36
3389.93 35
3390.06 34
3390.20 33
3390.33 32
3390.46 32
3390.60 32
3390.73 34
3390.86 36
3391.00 38
3391.13 40
3391.26 40
3391.40 39
3391.53 35
3391.66 31
3391.80 25
3391.93 20
3392.06 15
3392.20 12
3392.33 9
3392.47 6
3392.60 4
3392.73 1
3392.87 0
3393.00 0
3393.13 0
3393.27 0
3393.40 0
3393.53 0
3393.67 0
3393.80 0
3393.93 6
3394.07 12
3394.20 18
3394.33 24
3394.47 29
3394.60 34
3394.73 39
3394.87 42
3395.00 45
3395.14 47
3395.27 47
3395.40 46
3395.54 45
3395.67 42
3395.80 38
3395.94 35
3396.07 31
3396.20 29
3396.34 28
3396.47 29
3396.60 30
3396.74 31
3396.87 32
3397.01 31
3397.14 30
3397.27 27
3397.41 24
3397.54 23
3397.67 24
3397.81 27
3397.94 32
3398.07 38
3398.21 45
3398.34 52
3398.47 57
3398.61 62
3398.74 64
3398.88 64
3399.01 63
3399.14 60
3399.28 56
3399.41 51
3399.54 46
3399.68 43
3399.81 40
3399.94 39
3400.08 39
3400.21 39
3400.35 39
3400.48 39
3400.61 39
3400.75 37
3400.88 35
3401.01 33
3401.15 31
3401.28 30
3401.41 31
3401.55 34
3401.68 40
3401.82 48
3401.95 57
3402.08 66
3402.22 74
3402.35 80
3402.48 83
3402.62 83
3402.75 81
3402.89 78
3403.02 76
3403.15 76
3403.29 76
3403.42 77
3403.55 78
3403.69 78
3403.82 77
3403.95 75
3404.09 72
3404.22 70
3404.36 70
3404.49 71
3404.62 74
3404.76 79
3404.89 85
3405.02 90
3405.16 95
3405.29 100
3405.43 104
3405.56 108
3405.69 113
3405.83 120
3405.96 128
3406.09 136
3406.23 146
3406.36 156
3406.50 165
3406.63 172
3406.76 176
3406.90 177
3407.03 175
3407.16 170
3407.30 164
3407.43 156
3407.57 149
3407.70 141
3407.83 134
3407.97 127
3408.10 120
3408.23 113
3408.37 106
3408.50 99
3408.64 93
3408.77 88
3408.90 84
3409.04 81
3409.17 80
3409.31 79
3409.44 78
3409.57 78
3409.71 76
3409.84 73
3409.97 68
3410.11 62
3410.24 55
3410.38 47
3410.51 40
3410.64 34
3410.78 29
3410.91 26
3411.05 23
3411.18 22
3411.31 20
3411.45 19
3411.58 17
3411.71 16
3411.85 15
3411.98 15
3412.12 15
3412.25 16
3412.38 17
3412.52 19
3412.65 20
3412.79 21
3412.92 23
3413.05 25
3413.19 28
3413.32 32
3413.46 36
3413.59 41
3413.72 45
3413.86 48
3413.99 49
3414.12 48
3414.26 45
3414.39 40
3414.53 35
3414.66 28
3414.79 21
3414.93 14
3415.06 7
3415.20 1
3415.33 0
3415.46 0
3415.60 0
3415.73 0
3415.87 0
3416.00 2
3416.13 6
3416.27 9
3416.40 12
3416.54 15
3416.67 17
3416.80 20
3416.94 24
3417.07 28
3417.21 33
3417.34 38
3417.47 41
3417.61 44
3417.74 44
3417.88 43
3418.01 42
3418.14 39
3418.28 37
3418.41 35
3418.55 33
3418.68 33
3418.81 34
3418.95 36
3419.08 38
3419.22 40
3419.35 43
3419.48 45
3419.62 46
3419.75 47
3419.89 46
3420.02 45
3420.15 42
3420.29 37
3420.42 32
3420.56 25
3420.69 18
3420.82 11
3420.96 6
3421.09 2
3421.23 0
3421.36 1
3421.49 4
3421.63 9
3421.76 14
3421.90 20
3422.03 26
3422.16 30
3422.30 33
3422.43 34
3422.57 33
3422.70 30
3422.83 27
3422.97 24
3423.10 21
3423.24 18
3423.37 18
3423.50 18
3423.64 20
3423.77 23
3423.91 26
3424.04 28
3424.18 30
3424.31 32
3424.44 34
3424.58 36
3424.71 40
3424.85 45
3424.98 51
3425.11 57
3425.25 62
3425.38 65
3425.52 65
3425.65 64
3425.78 61
3425.92 57
3426.05 55
3426.19 54
3426.32 56
3426.46 60
3426.59 65
3426.72 70
3426.86 75
3426.99 79
3427.13 81
3427.26 82
3427.39 80
3427.53 77
3427.66 73
3427.80 68
3427.93 63
3428.07 58
3428.20 53
3428.33 49
3428.47 45
3428.60 42
3428.74 40
3428.87 38
3429.01 36
3429.14 34
3429.27 32
3429.41 30
3429.54 28
3429.68 26
3429.81 25
3429.94 23
3430.08 23
3430.21 23
3430.35 24
3430.48 24
3430.62 25
3430.75 24
3430.88 23
3431.02 22
3431.15 19
3431.29 17
3431.42 15
3431.56 13
3431.69 13
3431.82 13
3431.96 15
3432.09 18
3432.23 21
3432.36 24
3432.50 25
3432.63 25
3432.76 23
3432.90 19
3433.03 14
3433.17 8
3433.30 1
3433.44 0
3433.57 0
3433.70 0
3433.84 0
3433.97 0
3434.11 0
3434.24 0
3434.38 0
3434.51 7
3434.64 14
3434.78 20
3434.91 23
3435.05 25
3435.18 24
3435.32 21
3435.45 18
3435.58 15
3435.72 12
3435.85 10
3435.99 9
3436.12 8
3436.26 8
3436.39 8
3436.52 8
3436.66 10
3436.79 12
3436.93 16
3437.06 22
3437.20 28
3437.33 34
3437.47 40
3437.60 44
3437.73 46
3437.87 47
3438.00 46
3438.14 45
3438.27 42
3438.41 39
3438.54 36
3438.67 33
3438.81 30
3438.94 27
3439.08 24
3439.21 22
3439.35 22
3439.48 22
3439.62 22
3439.75 23
3439.88 24
3440.02 26
3440.15 28
3440.29 30
3440.42 32
3440.56 35
3440.69 38
3440.83 40
3440.96 42
3441.09 42
3441.23 42
3441.36 40
3441.50 37
3441.63 34
3441.77 32
3441.90 30
3442.04 29
3442.17 30
3442.30 33
3442.44 37
3442.57 41
3442.71 46
3442.84 50
3442.98 53
3443.11 53
3443.25 51
3443.38 47
3443.51 40
3443.65 33
3443.78 26
3443.92 20
3444.05 16
3444.19 14
3444.32 13
3444.46 13
3444.59 13
3444.73 13
3444.86 11
3444.99 10
3445.13 8
3445.26 7
3445.40 7
3445.53 9
3445.67 12
3445.80 16
3445.94 19
3446.07 22
3446.20 23
3446.34 23
3446.47 22
3446.61 20
3446.74 20
3446.88 20
3447.01 23
3447.15 27
3447.28 32
3447.42 38
3447.55 44
3447.68 49
3447.82 55
3447.95 60
3448.09 64
3448.22 68
3448.36 71
3448.49 73
3448.63 73
3448.76 72
3448.90 69
3449.03 65
3449.17 60
3449.30 56
3449.43 52
3449.57 49
3449.70 46
3449.84 44
3449.97 42
3450.11 42
3450.24 45
3450.38 50
3450.51 57
3450.65 68
3450.78 79
3450.92 91
3451.05 102
3451.18 111
3451.32 117
3451.45 120
3451.59 122
3451.72 123
3451.86 123
3451.99 126
3452.13 130
3452.26 136
3452.40 144
3452.53 154
3452.67 164
3452.80 174
3452.94 184
3453.07 192
3453.20 198
3453.34 203
3453.47 208
3453.61 211
3453.74 215
3453.88 218
3454.01 221
3454.15 222
3454.28 221
3454.42 218
3454.55 213
3454.69 208
3454.82 201
3454.96 196
3455.09 192
3455.23 190
3455.36 189
3455.49 188
3455.63 187
3455.76 185
3455.90 181
3456.03 177
3456.17 170
3456.30 163
3456.44 154
3456.57 144
3456.71 133
3456.84 121
3456.98 110
3457.11 100
3457.25 90
3457.38 83
3457.52 77
3457.65 74
3457.79 72
3457.92 71
3458.05 71
3458.19 73
3458.32 76
3458.46 79
3458.59 83
3458.73 88
3458.86 94
3459.00 100
3459.13 107
3459.27 116
3459.40 125
3459.54 133
3459.67 142
3459.81 148
3459.94 153
3460.08 155
3460.21 153
3460.35 149
3460.48 143
3460.62 134
3460.75 124
3460.89 113
3461.02 102
3461.16 91
3461.29 81
3461.42 73
3461.56 66
3461.69 62
3461.83 61
3461.96 61
3462.10 64
3462.23 67
3462.37 71
3462.50 74
3462.64 76
3462.77 77
3462.91 78
3463.04 79
3463.18 81
3463.31 85
3463.45 91
3463.58 96
3463.72 101
3463.85 104
3463.99 105
3464.12 102
3464.26 98
3464.39 92
3464.53 87
3464.66 82
3464.80 77
3464.93 73
3465.07 69
3465.20 65
3465.34 61
3465.47 57
3465.61 54
3465.74 51
3465.88 50
3466.01 49
3466.15 48
3466.28 49
3466.42 51
3466.55 54
3466.69 57
3466.82 60
3466.96 62
3467.09 62
3467.23 61
3467.36 57
3467.50 52
3467.63 47
3467.77 41
3467.90 38
3468.04 36
3468.17 36
3468.31 38
3468.44 41
3468.58 44
3468.71 47
3468.84 49
3468.98 51
3469.11 54
3469.25 57
3469.38 60
3469.52 63
3469.65 67
3469.79 71
3469.92 77
3470.06 84
3470.19 93
3470.33 105
3470.46 119
3470.60 135
3470.74 149
3470.87 160
3471.01 167
3471.14 168
3471.28 164
3471.41 154
3471.55 143
3471.68 131
3471.82 121
3471.95 115
3472.09 112
3472.22 113
3472.36 116
3472.49 121
3472.63 126
3472.76 130
3472.90 134
3473.03 136
3473.17 138
3473.30 138
3473.44 138
3473.57 138
3473.71 138
3473.84 139
3473.98 141
3474.11 144
3474.25 149
3474.38 154
3474.52 159
3474.65 163
3474.79 165
3474.92 165
3475.06 162
3475.19 157
3475.33 152
3475.46 147
3475.60 143
3475.73 143
3475.87 144
3476.00 148
3476.14 152
3476.27 156
3476.41 159
3476.54 160
3476.68 157
3476.81 152
3476.95 145
3477.08 137
3477.22 128
3477.35 118
3477.49 109
3477.62 100
3477.76 92
3477.89 87
3478.03 85
3478.17 85
3478.30 88
3478.44 94
3478.57 101
3478.71 108
3478.84 115
3478.98 120
3479.11 124
3479.25 125
3479.38 124
3479.52 121
3479.65 117
3479.79 113
3479.92 109
3480.06 105
3480.19 102
3480.33 100
3480.46 99
3480.60 97
3480.73 95
3480.87 91
3481.00 85
3481.14 77
3481.27 67
3481.41 58
3481.55 48
3481.68 42
3481.82 37
3481.95 35
3482.09 36
3482.22 38
3482.36 42
3482.49 45
3482.63 49
3482.76 52
3482.90 54
3483.03 55
3483.17 55
3483.30 54
3483.44 52
3483.57 49
3483.71 46
3483.84 42
3483.98 37
3484.11 34
3484.25 31
3484.39 29
3484.52 28
3484.66 30
3484.79 32
3484.93 35
3485.06 38
3485.20 41
3485.33 45
3485.47 50
3485.60 56
3485.74 62
3485.87 68
3486.01 74
3486.14 78
3486.28 79
3486.42 77
3486.55 72
3486.69 65
3486.82 57
3486.96 49
3487.09 42
3487.23 37
3487.36 34
3487.50 32
3487.63 31
3487.77 30
3487.90 29
3488.04 28
3488.17 27
3488.31 27
3488.45 27
3488.58 27
3488.72 28
3488.85 29
3488.99 29
3489.12 29
3489.26 28
3489.39 27
3489.53 26
3489.66 26
3489.80 25
3489.93 25
3490.07 24
3490.21 23
3490.34 21
3490.48 19
3490.61 17
3490.75 16
3490.88 18
3491.02 21
3491.15 25
3491.29 29
3491.42 33
3491.56 36
3491.69 37
3491.83 37
3491.97 36
3492.10 37
3492.24 40
3492.37 46
3492.51 55
3492.64 66
3492.78 78
3492.91 89
3493.05 99
3493.18 106
3493.32 111
3493.46 114
3493.59 116
3493.73 119
3493.86 124
3494.00 132
3494.13 142
3494.27 154
3494.40 169
3494.54 186
3494.67 205
3494.81 224
3494.95 244
3495.08 264
3495.22 285
3495.35 305
3495.49 326
3495.62 348
3495.76 372
3495.89 400
3496.03 430
3496.17 463
3496.30 499
3496.44 538
3496.57 581
3496.71 628
3496.84 677
3496.98 728
3497.11 782
3497.25 835
3497.39 888
3497.52 937
3497.66 983
3497.79 1023
3497.93 1056
3498.06 1084
3498.20 1107
3498.33 1126
3498.47 1144
3498.61 1162
3498.74 1183
3498.88 1207
3499.01 1236
3499.15 1267
3499.28 1299
3499.42 1331
3499.55 1358
3499.69 1379
3499.83 1392
3499.96 1395
3500.10 1390
3500.23 1375
3500.37 1354
3500.50 1326
3500.64 1296
3500.77 1264
3500.91 1231
3501.05 1197
3501.18 1162
3501.32 1125
3501.45 1085
3501.59 1043
3501.72 999
3501.86 955
3502.00 913
3502.13 874
3502.27 838
3502.40 804
3502.54 772
3502.67 740
3502.81 707
3502.94 673
3503.08 638
3503.22 602
3503.35 567
3503.49 532
3503.62 498
3503.76 465
3503.89 433
3504.03 403
3504.17 374
3504.30 348
3504.44 323
3504.57 301
3504.71 282
3504.84 264
3504.98 247
3505.12 231
3505.25 215
3505.39 201
3505.52 187
3505.66 176
3505.79 166
3505.93 158
3506.07 151
3506.20 145
3506.34 138
3506.47 131
3506.61 123
3506.74 115
3506.88 107
3507.02 99
3507.15 92
3507.29 86
3507.42 81
3507.56 75
3507.69 69
3507.83 63
3507.97 56
3508.10 51
3508.24 46
3508.37 42
3508.51 40
3508.64 38
3508.78 37
3508.92 36
3509.05 35
3509.19 32
3509.32 30
3509.46 27
3509.59 25
3509.73 23
3509.87 21
3510.00 21
3510.14 20
3510.27 21
3510.41 23
3510.54 26
3510.68 31
3510.82 36
3510.95 41
3511.09 47
3511.22 51
3511.36 53
3511.50 54
3511.63 53
3511.77 50
3511.90 47
3512.04 43
3512.17 39
3512.31 36
3512.45 33
3512.58 31
3512.72 28
3512.85 26
3512.99 23
3513.13 20
3513.26 18
3513.40 16
3513.53 16
3513.67 17
3513.80 20
3513.94 25
3514.08 32
3514.21 38
3514.35 44
3514.48 49
3514.62 52
3514.76 54
3514.89 54
3515.03 54
3515.16 53
3515.30 52
3515.44 51
3515.57 50
3515.71 49
3515.84 48
3515.98 47
3516.11 46
3516.25 46
3516.39 46
3516.52 47
3516.66 48
3516.79 49
3516.93 49
3517.07 47
3517.20 44
3517.34 40
3517.47 35
3517.61 30
3517.75 26
3517.88 23
3518.02 20
3518.15 18
3518.29 18
3518.43 19
3518.56 22
3518.70 25
3518.83 29
3518.97 32
3519.11 33
3519.24 33
3519.38 31
3519.51 27
3519.65 22
3519.78 18
3519.92 16
3520.06 14
3520.19 15
3520.33 17
3520.46 20
3520.60 24
3520.74 29
3520.87 33
3521.01 36
3521.14 37
3521.28 37
3521.42 35
3521.55 31
3521.69 28
3521.82 25
3521.96 23
3522.10 23
3522.23 24
3522.37 26
3522.50 29
3522.64 32
3522.78 35
3522.91 38
3523.05 40
3523.19 42
3523.32 44
3523.46 46
3523.59 47
3523.73 47
3523.87 46
3524.00 44
3524.14 41
3524.27 36
3524.41 32
3524.55 28
3524.68 25
3524.82 23
3524.95 21
3525.09 20
3525.23 20
3525.36 20
3525.50 19
3525.63 19
3525.77 19
3525.91 19
3526.04 19
3526.18 20
3526.31 20
3526.45 21
3526.59 21
3526.72 22
3526.86 22
3527.00 22
3527.13 22
3527.27 23
3527.40 25
3527.54 27
3527.68 29
3527.81 31
3527.95 32
3528.08 32
3528.22 30
3528.36 26
3528.49 22
3528.63 17
3528.76 11
3528.90 7
3529.04 4
3529.17 2
3529.31 1
3529.45 1
3529.58 2
3529.72 3
3529.85 3
3529.99 4
3530.13 3
3530.26 3
3530.40 1
3530.54 0
3530.67 0
3530.81 0
3530.94 0
3531.08 0
3531.22 0
3531.35 0
3531.49 0
3531.62 2
3531.76 4
3531.90 7
3532.03 10
3532.17 12
3532.31 13
3532.44 14
3532.58 14
3532.71 15
3532.85 16
3532.99 19
3533.12 24
3533.26 30
3533.40 37
3533.53 43
3533.67 49
3533.80 52
3533.94 52
3534.08 51
3534.21 47
3534.35 43
3534.49 39
3534.62 34
3534.76 31
3534.89 28
3535.03 26
3535.17 24
3535.30 22
3535.44 21
3535.58 20
3535.71 20
3535.85 20
3535.98 20
3536.12 19
3536.26 19
3536.39 19
3536.53 19
3536.67 19
3536.80 20
3536.94 20
3537.07 22
3537.21 24
3537.35 26
3537.48 29
3537.62 32
3537.76 35
3537.89 37
3538.03 38
3538.17 37
3538.30 34
3538.44 29
3538.57 22
3538.71 14
3538.85 8
3538.98 3
3539.12 1
3539.26 1
3539.39 4
3539.53 9
3539.67 15
3539.80 21
3539.94 27
3540.07 31
3540.21 35
3540.35 39
3540.48 43
3540.62 48
3540.76 54
3540.89 63
3541.03 73
3541.17 85
3541.30 98
3541.44 111
3541.57 124
3541.71 136
3541.85 148
3541.98 161
3542.12 175
3542.26 191
3542.39 208
3542.53 227
3542.67 248
3542.80 268
3542.94 288
3543.07 307
3543.21 325
3543.35 340
3543.48 354
3543.62 364
3543.76 371
3543.89 373
3544.03 370
3544.17 363
3544.30 352
3544.44 339
3544.58 325
3544.71 313
3544.85 303
3544.99 298
3545.12 296
3545.26 297
3545.39 302
3545.53 306
3545.67 310
3545.80 312
3545.94 310
3546.08 303
3546.21 293
3546.35 279
3546.49 263
3546.62 247
3546.76 232
3546.90 218
3547.03 207
3547.17 199
3547.31 193
3547.44 188
3547.58 182
3547.71 176
3547.85 169
3547.99 161
3548.12 152
3548.26 143
3548.40 134
3548.53 125
3548.67 116
3548.81 107
3548.94 99
3549.08 91
3549.22 84
3549.35 79
3549.49 73
3549.63 69
3549.76 65
3549.90 60
3550.04 54
3550.17 46
3550.31 38
3550.45 30
3550.58 21
3550.72 14
3550.86 8
3550.99 5
3551.13 3
3551.26 2
3551.40 2
3551.54 4
3551.67 6
3551.81 9
3551.95 13
3552.08 18
3552.22 24
3552.36 29
3552.49 35
3552.63 39
3552.77 42
3552.90 45
3553.04 47
3553.18 49
3553.31 50
3553.45 51
3553.59 50
3553.72 47
3553.86 43
3554.00 38
3554.13 33
3554.27 28
3554.41 26
3554.54 27
3554.68 30
3554.82 34
3554.95 39
3555.09 43
3555.23 44
3555.36 42
3555.50 37
3555.64 31
3555.77 23
3555.91 16
3556.05 11
3556.18 7
3556.32 5
3556.46 5
3556.59 7
3556.73 11
3556.87 16
3557.00 22
3557.14 27
3557.28 31
3557.41 34
3557.55 35
3557.69 36
3557.82 36
3557.96 35
3558.10 34
3558.23 33
3558.37 33
3558.51 32
3558.64 32
3558.78 33
3558.92 33
3559.05 34
3559.19 36
3559.33 39
3559.46 42
3559.60 45
3559.74 48
3559.87 50
3560.01 52
3560.15 52
3560.29 52
3560.42 52
3560.56 53
3560.70 55
3560.83 60
3560.97 65
3561.11 72
3561.24 80
3561.38 86
3561.52 91
3561.65 95
3561.79 96
3561.93 97
3562.06 97
3562.20 96
3562.34 95
3562.47 92
3562.61 89
3562.75 85
3562.88 79
3563.02 72
3563.16 65
3563.29 56
3563.43 48
3563.57 40
3563.70 33
3563.84 27
3563.98 22
3564.12 19
3564.25 19
3564.39 20
3564.53 23
3564.66 28
3564.80 33
3564.94 39
3565.07 44
3565.21 48
3565.35 50
3565.48 52
3565.62 52
3565.76 52
3565.89 51
3566.03 49
3566.17 47
3566.30 43
3566.44 39
3566.58 34
3566.72 28
3566.85 23
3566.99 18
3567.13 14
3567.26 11
3567.40 11
3567.54 12
3567.67 15
3567.81 19
3567.95 23
3568.08 28
3568.22 32
3568.36 35
3568.50 38
3568.63 39
3568.77 40
3568.91 41
3569.04 41
3569.18 41
3569.32 41
3569.45 41
3569.59 40
3569.73 38
3569.86 35
3570.00 31
3570.14 29
3570.28 27
3570.41 28
3570.55 32
3570.69 37
3570.82 43
3570.96 49
3571.10 53
3571.23 55
3571.37 54
3571.51 51
3571.64 47
3571.78 42
3571.92 39
3572.06 36
3572.19 34
3572.33 32
3572.47 30
3572.60 28
3572.74 26
3572.88 24
3573.01 22
3573.15 21
3573.29 20
3573.43 20
3573.56 21
3573.70 23
3573.84 25
3573.97 29
3574.11 34
3574.25 40
3574.38 45
3574.52 51
3574.66 55
3574.80 58
3574.93 59
3575.07 59
3575.21 57
3575.34 54
3575.48 51
3575.62 47
3575.76 44
3575.89 41
3576.03 38
3576.17 36
3576.30 35
3576.44 36
3576.58 37
3576.71 40
3576.85 43
3576.99 46
3577.13 50
3577.26 53
3577.40 55
3577.54 57
3577.67 57
3577.81 55
3577.95 53
3578.09 49
3578.22 45
3578.36 40
3578.50 36
3578.63 32
3578.77 30
3578.91 31
3579.05 33
3579.18 37
3579.32 43
3579.46 48
3579.59 51
3579.73 52
3579.87 50
3580.01 45
3580.14 38
3580.28 30
3580.42 24
3580.55 20
3580.69 19
3580.83 20
3580.97 23
3581.10 26
3581.24 29
3581.38 30
3581.51 29
3581.65 26
3581.79 23
3581.93 21
3582.06 20
3582.20 21
3582.34 24
3582.47 29
3582.61 35
3582.75 42
3582.89 48
3583.02 53
3583.16 56
3583.30 58
3583.43 57
3583.57 55
3583.71 53
3583.85 51
3583.98 49
3584.12 47
3584.26 46
3584.39 44
3584.53 42
3584.67 41
3584.81 39
3584.94 39
3585.08 39
3585.22 40
3585.36 41
3585.49 42
3585.63 43
3585.77 43
3585.90 42
3586.04 40
3586.18 38
3586.32 36
3586.45 34
3586.59 33
3586.73 33
3586.87 34
3587.00 36
3587.14 38
3587.28 41
3587.41 42
3587.55 43
3587.69 43
3587.83 41
3587.96 37
3588.10 32
3588.24 26
3588.38 20
3588.51 14
3588.65 9
3588.79 6
3588.92 5
3589.06 7
3589.20 12
3589.34 18
3589.47 25
3589.61 31
3589.75 36
3589.89 39
3590.02 40
3590.16 38
3590.30 34
3590.43 29
3590.57 24
3590.71 20
3590.85 17
3590.98 15
3591.12 15
3591.26 16
3591.40 19
3591.53 24
3591.67 28
3591.81 32
3591.95 34
3592.08 35
3592.22 35
3592.36 34
3592.50 33
3592.63 32
3592.77 32
3592.91 33
3593.04 36
3593.18 40
3593.32 45
3593.46 50
3593.59 55
3593.73 59
3593.87 61
3594.01 62
3594.14 60
3594.28 57
3594.42 52
3594.56 47
3594.69 42
3594.83 37
3594.97 33
3595.11 30
3595.24 29
3595.38 29
3595.52 29
3595.66 31
3595.79 34
3595.93 37
3596.07 41
3596.21 44
3596.34 47
3596.48 49
3596.62 50
3596.76 50
3596.89 48
3597.03 45
3597.17 42
3597.30 38
3597.44 35
3597.58 32
3597.72 30
3597.85 30
3597.99 30
3598.13 30
3598.27 31
3598.40 31
3598.54 31
3598.68 31
3598.82 31
3598.95 31
3599.09 33
3599.23 36
3599.37 39
3599.50 43
3599.64 46
3599.78 48
3599.92 48
3600.05 47
3600.19 45
3600.33 42
3600.47 40
3600.60 39
3600.74 39
3600.88 39
3601.02 39
3601.15 38
3601.29 37
3601.43 36
3601.57 35
3601.71 35
3601.84 37
3601.98 41
3602.12 46
3602.26 53
3602.39 60
3602.53 66
3602.67 71
3602.81 73
3602.94 74
3603.08 72
3603.22 68
3603.36 63
3603.49 57
3603.63 51
3603.77 45
3603.91 41
3604.04 37
3604.18 34
3604.32 31
3604.46 28
3604.59 25
3604.73 22
3604.87 20
3605.01 17
3605.14 17
3605.28 17
3605.42 19
3605.56 22
3605.70 25
3605.83 28
3605.97 31
3606.11 33
3606.25 34
3606.38 34
3606.52 34
3606.66 33
3606.80 32
3606.93 31
3607.07 31
3607.21 32
3607.35 33
3607.48 36
3607.62 39
3607.76 42
3607.90 45
3608.04 49
3608.17 52
3608.31 56
3608.45 59
3608.59 63
3608.72 66
3608.86 68
3609.00 69
3609.14 67
3609.27 64
3609.41 58
3609.55 52
3609.69 45
3609.83 39
3609.96 34
3610.10 31
3610.24 29
3610.38 28
3610.51 27
3610.65 26
3610.79 23
3610.93 19
3611.06 13
3611.20 8
3611.34 3
3611.48 0
3611.62 0
3611.75 0
3611.89 0
3612.03 2
3612.17 4
3612.30 5
3612.44 6
3612.58 5
3612.72 2
3612.86 0
3612.99 0
3613.13 0
3613.27 0
3613.41 0
3613.54 0
3613.68 1
3613.82 5
3613.96 10
3614.10 14
3614.23 18
3614.37 20
3614.51 22
3614.65 22
3614.78 22
3614.92 21
3615.06 20
3615.20 18
3615.34 16
3615.47 16
3615.61 16
3615.75 18
3615.89 21
3616.02 24
3616.16 28
3616.30 30
3616.44 31
3616.58 31
3616.71 29
3616.85 26
3616.99 23
3617.13 20
3617.27 18
3617.40 17
3617.54 17
3617.68 19
3617.82 21
3617.95 24
3618.09 26
3618.23 29
3618.37 30
3618.51 31
3618.64 31
3618.78 31
3618.92 32
3619.06 32
3619.20 33
3619.33 33
3619.47 31
3619.61 29
3619.75 25
3619.88 20
3620.02 14
3620.16 9
3620.30 5
3620.44 3
3620.57 2
3620.71 3
3620.85 5
3620.99 8
3621.13 12
3621.26 16
3621.40 21
3621.54 27
3621.68 32
3621.82 38
3621.95 44
3622.09 48
3622.23 51
3622.37 53
3622.51 53
3622.64 51
3622.78 49
3622.92 46
3623.06 43
3623.19 40
3623.33 37
3623.47 35
3623.61 32
3623.75 29
3623.88 28
3624.02 29
3624.16 31
3624.30 36
3624.44 42
3624.57 51
3624.71 60
3624.85 69
3624.99 78
3625.13 87
3625.26 95
3625.40 101
3625.54 107
3625.68 111
3625.82 112
3625.95 112
3626.09 109
3626.23 104
3626.37 98
3626.51 91
3626.64 84
3626.78 78
3626.92 73
3627.06 68
3627.20 64
3627.33 61
3627.47 58
3627.61 56
3627.75 55
3627.89 55
3628.03 55
3628.16 55
3628.30 55
3628.44 54
3628.58 52
3628.72 49
3628.85 45
3628.99 42
3629.13 40
3629.27 39
3629.41 38
3629.54 39
3629.68 40
3629.82 40
3629.96 40
3630.10 38
3630.23 36
3630.37 34
3630.51 33
3630.65 33
3630.79 36
3630.92 42
3631.06 49
3631.20 58
3631.34 67
3631.48 75
3631.62 81
3631.75 85
3631.89 87
3632.03 87
3632.17 88
3632.31 88
3632.44 89
3632.58 91
3632.72 92
3632.86 92
3633.00 91
3633.13 89
3633.27 86
3633.41 82
3633.55 79
3633.69 77
3633.83 75
3633.96 74
3634.10 73
3634.24 73
3634.38 73
3634.52 74
3634.65 75
3634.79 77
3634.93 80
3635.07 85
3635.21 92
3635.35 99
3635.48 106
3635.62 112
3635.76 117
3635.90 120
3636.04 121
3636.17 121
3636.31 118
3636.45 115
3636.59 111
3636.73 106
3636.87 102
3637.00 97
3637.14 93
3637.28 90
3637.42 89
3637.56 88
3637.70 90
3637.83 93
3637.97 96
3638.11 100
3638.25 102
3638.39 104
3638.52 103
3638.66 100
3638.80 96
3638.94 91
3639.08 86
3639.22 80
3639.35 76
3639.49 72
3639.63 69
3639.77 65
3639.91 62
3640.05 58
3640.18 53
3640.32 47
3640.46 41
3640.60 36
3640.74 32
3640.88 30
3641.01 31
3641.15 34
3641.29 39
3641.43 45
3641.57 52
3641.71 58
3641.84 62
3641.98 65
3642.12 65
3642.26 63
3642.40 59
3642.54 55
3642.67 49
3642.81 44
3642.95 40
3643.09 36
3643.23 34
3643.37 33
3643.50 34
3643.64 35
3643.78 36
3643.92 37
3644.06 36
3644.20 34
3644.33 32
3644.47 28
3644.61 25
3644.75 22
3644.89 22
3645.03 23
3645.16 26
3645.30 30
3645.44 35
3645.58 41
3645.72 47
3645.86 52
3645.99 57
3646.13 61
3646.27 65
3646.41 68
3646.55 71
3646.69 73
3646.82 73
3646.96 72
3647.10 70
3647.24 67
3647.38 63
3647.52 60
3647.66 57
3647.79 55
3647.93 55
3648.07 55
3648.21 55
3648.35 55
3648.49 54
3648.62 53
3648.76 52
3648.90 52
3649.04 51
3649.18 51
3649.32 50
3649.45 48
3649.59 46
3649.73 43
3649.87 40
3650.01 37
3650.15 35
3650.29 34
3650.42 33
3650.56 31
3650.70 29
3650.84 27
3650.98 24
3651.12 21
3651.26 19
3651.39 19
3651.53 20
3651.67 23
3651.81 28
3651.95 33
3652.09 38
3652.22 42
3652.36 45
3652.50 48
3652.64 48
3652.78 48
3652.92 48
3653.06 49
3653.19 50
3653.33 52
3653.47 54
3653.61 57
3653.75 58
3653.89 57
3654.03 55
3654.16 51
3654.30 47
3654.44 42
3654.58 38
3654.72 35
3654.86 32
3655.00 31
3655.13 30
3655.27 29
3655.41 28
3655.55 27
3655.69 28
3655.83 29
3655.97 32
3656.10 36
3656.24 41
3656.38 47
3656.52 52
3656.66 57
3656.80 60
3656.94 61
3657.07 61
3657.21 58
3657.35 54
3657.49 48
3657.63 43
3657.77 37
3657.91 32
3658.04 27
3658.18 23
3658.32 19
3658.46 15
3658.60 11
3658.74 5
3658.88 0
3659.02 0
3659.15 0
3659.29 0
3659.43 0
3659.57 0
3659.71 0
3659.85 0
3659.99 2
3660.12 9
3660.26 16
3660.40 23
3660.54 29
3660.68 35
3660.82 40
3660.96 45
3661.09 48
3661.23 49
3661.37 49
3661.51 46
3661.65 40
3661.79 33
3661.93 25
3662.07 18
3662.20 12
3662.34 10
3662.48 10
3662.62 12
3662.76 15
3662.90 19
3663.04 22
3663.18 23
3663.31 23
3663.45 22
3663.59 21
3663.73 21
3663.87 22
3664.01 25
3664.15 30
3664.29 35
3664.42 40
3664.56 45
3664.70 50
3664.84 53
3664.98 55
3665.12 57
3665.26 57
3665.40 56
3665.53 55
3665.67 52
3665.81 48
3665.95 44
3666.09 40
3666.23 35
3666.37 32
3666.51 30
3666.64 29
3666.78 29
3666.92 31
3667.06 33
3667.20 35
3667.34 36
3667.48 35
3667.62 34
3667.75 31
3667.89 27
3668.03 22
3668.17 18
3668.31 13
3668.45 9
3668.59 6
3668.73 4
3668.87 3
3669.00 3
3669.14 4
3669.28 5
3669.42 7
3669.56 8
3669.70 8
3669.84 8
3669.98 8
3670.11 7
3670.25 5
3670.39 4
3670.53 3
3670.67 2
3670.81 1
3670.95 0
3671.09 0
3671.23 1
3671.36 2
3671.50 4
3671.64 6
3671.78 8
3671.92 9
3672.06 11
3672.20 13
3672.34 14
3672.48 16
3672.61 19
3672.75 22
3672.89 26
3673.03 30
3673.17 33
3673.31 36
3673.45 39
3673.59 41
3673.73 43
3673.86 44
3674.00 44
3674.14 44
3674.28 42
3674.42 39
3674.56 35
3674.70 30
3674.84 25
3674.98 20
3675.12 15
3675.25 11
3675.39 8
3675.53 5
3675.67 3
3675.81 1
3675.95 0
3676.09 0
3676.23 0
3676.37 0
3676.50 0
3676.64 0
3676.78 0
3676.92 0
3677.06 0
3677.20 4
3677.34 9
3677.48 15
3677.62 22
3677.76 28
3677.89 33
3678.03 37
3678.17 39
3678.31 39
3678.45 38
3678.59 35
3678.73 32
3678.87 29
3679.01 27
3679.15 25
3679.28 24
3679.42 23
3679.56 22
3679.70 22
3679.84 21
3679.98 20
3680.12 19
3680.26 18
3680.40 17
3680.54 17
3680.68 19
3680.81 22
3680.95 27
3681.09 32
3681.23 38
3681.37 43
3681.51 47
3681.65 49
3681.79 49
3681.93 47
3682.07 44
3682.20 39
3682.34 34
3682.48 29
3682.62 24
3682.76 20
3682.90 16
3683.04 15
3683.18 14
3683.32 15
3683.46 17
3683.60 21
3683.74 24
3683.87 28
3684.01 32
3684.15 36
3684.29 38
3684.43 40
3684.57 40
3684.71 39
3684.85 36
3684.99 33
3685.13 30
3685.27 28
3685.40 27
3685.54 28
3685.68 30
3685.82 33
3685.96 36
3686.10 37
3686.24 37
3686.38 35
3686.52 31
3686.66 25
3686.80 20
3686.94 14
3687.07 11
3687.21 9
3687.35 10
3687.49 13
3687.63 19
3687.77 26
3687.91 34
3688.05 42
3688.19 49
3688.33 55
3688.47 59
3688.61 62
3688.74 63
3688.88 63
3689.02 62
3689.16 61
3689.30 60
3689.44 61
3689.58 63
3689.72 68
3689.86 75
3690.00 84
3690.14 93
3690.28 101
3690.42 109
3690.55 114
3690.69 118
3690.83 120
3690.97 120
3691.11 118
3691.25 114
3691.39 109
3691.53 103
3691.67 98
3691.81 94
3691.95 93
3692.09 96
3692.23 103
3692.36 111
3692.50 121
3692.64 129
3692.78 135
3692.92 138
3693.06 138
3693.20 135
3693.34 133
3693.48 132
3693.62 133
3693.76 135
3693.90 137
3694.04 137
3694.18 135
3694.32 130
3694.45 122
3694.59 112
3694.73 102
3694.87 93
3695.01 86
3695.15 81
3695.29 78
3695.43 76
3695.57 74
3695.71 72
3695.85 68
3695.99 64
3696.13 60
3696.27 56
3696.41 53
3696.54 52
3696.68 54
3696.82 58
3696.96 66
3697.10 76
3697.24 87
3697.38 98
3697.52 108
3697.66 115
3697.80 120
3697.94 122
3698.08 121
3698.22 120
3698.36 118
3698.50 117
3698.63 117
3698.77 119
3698.91 123
3699.05 128
3699.19 133
3699.33 139
3699.47 144
3699.61 148
3699.75 149
3699.89 148
3700.03 144
3700.17 138
3700.31 129
3700.45 120
3700.59 110
3700.73 102
3700.87 95
3701.01 91
3701.14 88
3701.28 87
3701.42 86
3701.56 85
3701.70 83
3701.84 81
3701.98 78
3702.12 76
3702.26 75
3702.40 76
3702.54 79
3702.68 84
3702.82 89
3702.96 95
3703.10 99
3703.24 103
3703.38 106
3703.52 109
3703.65 112
3703.79 115
3703.93 118
3704.07 120
3704.21 120
3704.35 118
3704.49 113
3704.63 106
3704.77 98
3704.91 90
3705.05 84
3705.19 79
3705.33 76
3705.47 75
3705.61 75
3705.75 75
3705.89 73
3706.03 71
3706.17 68
3706.31 65
3706.45 62
3706.58 61
3706.72 61
3706.86 63
3707.00 66
3707.14 68
3707.28 70
3707.42 71
3707.56 71
3707.70 70
3707.84 67
3707.98 64
3708.12 61
3708.26 57
3708.40 54
3708.54 52
3708.68 51
3708.82 51
3708.96 52
3709.10 55
3709.24 58
3709.38 61
3709.52 64
3709.66 66
3709.79 68
3709.93 69
3710.07 70
3710.21 70
3710.35 70
3710.49 69
3710.63 68
3710.77 65
3710.91 62
3711.05 58
3711.19 55
3711.33 53
3711.47 52
3711.61 53
3711.75 55
3711.89 57
3712.03 61
3712.17 63
3712.31 64
3712.45 64
3712.59 62
3712.73 58
3712.87 55
3713.01 52
3713.15 50
3713.29 50
3713.43 53
3713.57 58
3713.70 63
3713.84 68
3713.98 73
3714.12 75
3714.26 76
3714.40 74
3714.54 70
3714.68 66
3714.82 62
3714.96 58
3715.10 55
3715.24 52
3715.38 50
3715.52 49
3715.66 47
3715.80 45
3715.94 43
3716.08 40
3716.22 37
3716.36 35
3716.50 34
3716.64 33
3716.78 34
3716.92 34
3717.06 35
3717.20 35
3717.34 35
3717.48 35
3717.62 35
3717.76 35
3717.90 35
3718.04 34
3718.18 33
3718.32 31
3718.46 29
3718.60 27
3718.73 25
3718.87 24
3719.01 25
3719.15 26
3719.29 28
3719.43 32
3719.57 36
3719.71 40
3719.85 46
3719.99 54
3720.13 63
3720.27 74
3720.41 85
3720.55 95
3720.69 104
3720.83 111
3720.97 114
3721.11 114
3721.25 111
3721.39 105
3721.53 98
3721.67 90
3721.81 82
3721.95 75
3722.09 71
3722.23 70
3722.37 71
3722.51 76
3722.65 82
3722.79 88
3722.93 95
3723.07 100
3723.21 103
3723.35 105
3723.49 106
3723.63 108
3723.77 109
3723.91 111
3724.05 114
3724.19 116
3724.33 118
3724.47 118
3724.61 116
3724.75 113
3724.89 108
3725.03 101
3725.17 93
3725.31 85
3725.45 77
3725.59 68
3725.73 60
3725.87 52
3726.01 45
3726.15 39
3726.29 34
3726.43 30
3726.57 28
3726.71 26
3726.85 25
3726.99 24
3727.13 23
3727.27 22
3727.41 23
3727.55 24
3727.69 26
3727.83 29
3727.97 32
3728.11 34
3728.25 36
3728.39 37
3728.53 37
3728.67 36
3728.81 35
3728.95 34
3729.09 32
3729.23 30
3729.37 27
3729.50 23
3729.64 17
3729.78 11
3729.92 4
3730.06 0
3730.20 0
3730.34 0
3730.48 0
3730.62 0
3730.76 0
3730.90 0
3731.04 0
3731.18 1
3731.32 6
3731.46 11
3731.60 17
3731.74 23
3731.88 30
3732.02 36
3732.16 41
3732.31 46
3732.45 49
3732.59 51
3732.73 52
3732.87 51
3733.01 51
3733.15 50
3733.29 48
3733.43 47
3733.57 45
3733.71 43
3733.85 40
3733.99 37
3734.13 34
3734.27 31
3734.41 31
3734.55 32
3734.69 34
3734.83 38
3734.97 41
3735.11 44
3735.25 45
3735.39 44
3735.53 42
3735.67 39
3735.81 35
3735.95 30
3736.09 26
3736.23 21
3736.37 18
3736.51 16
3736.65 16
3736.79 18
3736.93 23
3737.07 30
3737.21 38
3737.35 46
3737.49 53
3737.63 58
3737.77 61
3737.91 63
3738.05 63
3738.19 62
3738.33 59
3738.47 57
3738.61 54
3738.75 51
3738.89 49
3739.03 47
3739.17 45
3739.31 44
3739.45 43
3739.59 41
3739.73 39
3739.87 36
3740.01 33
3740.15 30
3740.29 27
3740.43 25
3740.57 23
3740.71 22
3740.85 22
3740.99 23
3741.13 26
3741.27 31
3741.41 37
3741.55 45
3741.69 52
3741.83 59
3741.97 65
3742.11 69
3742.25 71
3742.39 71
3742.53 70
3742.67 67
3742.81 65
3742.95 63
3743.09 61
3743.24 60
3743.38 60
3743.52 60
3743.66 60
3743.80 60
3743.94 59
3744.08 57
3744.22 55
3744.36 51
3744.50 46
3744.64 41
3744.78 36
3744.92 31
3745.06 27
3745.20 25
3745.34 25
3745.48 27
3745.62 32
3745.76 38
3745.90 46
3746.04 54
3746.18 61
3746.32 68
3746.46 74
3746.60 78
3746.74 81
3746.88 83
3747.02 84
3747.16 83
3747.30 81
3747.44 78
3747.58 73
3747.72 67
3747.86 62
3748.00 57
3748.14 53
3748.29 51
3748.43 51
3748.57 52
3748.71 54
3748.85 57
3748.99 59
3749.13 61
3749.27 64
3749.41 68
3749.55 72
3749.69 79
3749.83 86
3749.97 94
3750.11 101
3750.25 106
3750.39 110
3750.53 110
3750.67 108
3750.81 104
3750.95 99
3751.09 94
3751.23 89
3751.37 86
3751.51 84
3751.65 84
3751.79 84
3751.93 84
3752.07 84
3752.22 83
3752.36 81
3752.50 78
3752.64 76
3752.78 73
3752.92 71
3753.06 70
3753.20 70
3753.34 70
3753.48 72
3753.62 73
3753.76 74
3753.90 75
3754.04 76
3754.18 78
3754.32 81
3754.46 83
3754.60 85
3754.74 86
3754.88 85
3755.02 83
3755.16 80
3755.30 77
3755.45 74
3755.59 73
3755.73 74
3755.87 76
3756.01 81
3756.15 87
3756.29 93
3756.43 99
3756.57 103
3756.71 104
3756.85 103
3756.99 98
3757.13 91
3757.27 83
3757.41 75
3757.55 68
3757.69 62
3757.83 59
3757.97 58
3758.11 58
3758.26 59
3758.40 60
3758.54 60
3758.68 59
3758.82 57
3758.96 54
3759.10 50
3759.24 47
3759.38 45
3759.52 44
3759.66 45
3759.80 46
3759.94 48
3760.08 49
3760.22 49
3760.36 48
3760.50 45
3760.64 42
3760.78 38
3760.93 35
3761.07 31
3761.21 28
3761.35 25
3761.49 22
3761.63 20
3761.77 19
3761.91 20
3762.05 23
3762.19 28
3762.33 35
3762.47 41
3762.61 45
3762.75 47
3762.89 46
3763.03 41
3763.17 34
3763.32 26
3763.46 19
3763.60 12
3763.74 7
3763.88 5
3764.02 6
3764.16 8
3764.30 12
3764.44 17
3764.58 21
3764.72 25
3764.86 28
3765.00 29
3765.14 29
3765.28 28
3765.42 26
3765.57 26
3765.71 27
3765.85 30
3765.99 36
3766.13 43
3766.27 51
3766.41 58
3766.55 65
3766.69 70
3766.83 73
3766.97 74
3767.11 73
3767.25 70
3767.39 66
3767.53 63
3767.68 59
3767.82 58
3767.96 58
3768.10 61
3768.24 66
3768.38 74
3768.52 84
3768.66 93
3768.80 103
3768.94 110
3769.08 115
3769.22 116
3769.36 115
3769.50 113
3769.65 109
3769.79 106
3769.93 104
3770.07 103
3770.21 103
3770.35 103
3770.49 104
3770.63 104
3770.77 103
3770.91 101
3771.05 99
3771.19 96
3771.33 94
3771.47 92
3771.62 90
3771.76 88
3771.90 85
3772.04 81
3772.18 76
3772.32 69
3772.46 61
3772.60 52
3772.74 43
3772.88 36
3773.02 30
3773.16 26
3773.31 25
3773.45 26
3773.59 29
3773.73 34
3773.87 41
3774.01 47
3774.15 53
3774.29 58
3774.43 60
3774.57 59
3774.71 54
3774.85 47
3774.99 37
3775.14 27
3775.28 17
3775.42 10
3775.56 5
3775.70 2
3775.84 2
3775.98 3
3776.12 4
3776.26 5
3776.40 4
3776.54 1
3776.68 0
3776.83 0
3776.97 0
3777.11 0
3777.25 0
3777.39 0
3777.53 1
3777.67 5
3777.81 10
3777.95 14
3778.09 17
3778.23 19
3778.38 20
3778.52 19
3778.66 17
3778.80 14
3778.94 10
3779.08 5
3779.22 1
3779.36 0
3779.50 0
3779.64 0
3779.78 0
3779.93 0
3780.07 0
3780.21 1
3780.35 4
3780.49 7
3780.63 10
3780.77 12
3780.91 15
3781.05 17
3781.19 19
3781.33 21
3781.48 23
3781.62 25
3781.76 26
3781.90 27
3782.04 26
3782.18 24
3782.32 21
3782.46 17
3782.60 13
3782.74 10
3782.89 8
3783.03 7
3783.17 8
3783.31 9
3783.45 12
3783.59 14
3783.73 17
3783.87 19
3784.01 20
3784.15 22
3784.30 23
3784.44 24
3784.58 25
3784.72 26
3784.86 27
3785.00 27
3785.14 27
3785.28 25
3785.42 23
3785.56 22
3785.71 21
3785.85 22
3785.99 24
3786.13 27
3786.27 31
3786.41 35
3786.55 38
3786.69 40
3786.83 42
3786.97 42
3787.12 42
3787.26 42
3787.40 41
3787.54 41
3787.68 39
3787.82 37
3787.96 34
3788.10 30
3788.24 26
3788.39 23
3788.53 20
3788.67 19
3788.81 19
3788.95 21
3789.09 24
3789.23 28
3789.37 32
3789.51 37
3789.66 41
3789.80 45
3789.94 49
3790.08 53
3790.22 56
3790.36 60
3790.50 62
3790.64 64
3790.78 64
3790.93 63
3791.07 61
3791.21 59
3791.35 57
3791.49 56
3791.63 56
3791.77 57
3791.91 59
3792.05 62
3792.20 66
3792.34 69
3792.48 72
3792.62 74
3792.76 76
3792.90 76
3793.04 75
3793.18 73
3793.32 70
3793.47 65
3793.61 60
3793.75 55
3793.89 50
3794.03 45
3794.17 40
3794.31 36
3794.45 33
3794.60 30
3794.74 28
3794.88 27
3795.02 27
3795.16 27
3795.30 27
3795.44 28
3795.58 29
3795.72 30
3795.87 31
3796.01 33
3796.15 34
3796.29 37
3796.43 40
3796.57 45
3796.71 50
3796.85 56
3797.00 61
3797.14 67
3797.28 71
3797.42 73
3797.56 74
3797.70 73
3797.84 71
3797.98 69
3798.13 67
3798.27 65
3798.41 62
3798.55 60
3798.69 58
3798.83 55
3798.97 52
3799.11 49
3799.26 46
3799.40 44
3799.54 43
3799.68 44
3799.82 46
3799.96 50
3800.10 55
3800.25 60
3800.39 63
3800.53 66
3800.67 67
3800.81 66
3800.95 65
3801.09 63
3801.23 61
3801.38 60
3801.52 59
3801.66 58
3801.80 57
3801.94 55
3802.08 54
3802.22 52
3802.36 51
3802.51 51
3802.65 51
3802.79 53
3802.93 55
3803.07 57
3803.21 59
3803.35 61
3803.50 61
3803.64 60
3803.78 57
3803.92 53
3804.06 47
3804.20 40
3804.34 34
3804.49 29
3804.63 25
3804.77 24
3804.91 24
3805.05 25
3805.19 26
3805.33 28
3805.47 28
3805.62 28
3805.76 26
3805.90 24
3806.04 22
3806.18 20
3806.32 18
3806.46 17
3806.61 16
3806.75 16
3806.89 14
3807.03 13
3807.17 10
3807.31 8
3807.45 6
3807.60 4
3807.74 4
3807.88 5
3808.02 7
3808.16 10
3808.30 14
3808.44 19
3808.59 23
3808.73 27
3808.87 31
3809.01 34
3809.15 36
3809.29 37
3809.44 38
3809.58 38
3809.72 37
3809.86 36
3810.00 35
3810.14 33
3810.28 31
3810.43 28
3810.57 25
3810.71 21
3810.85 18
3810.99 14
3811.13 9
3811.27 5
3811.42 2
3811.56 0
3811.70 0
3811.84 0
3811.98 0
3812.12 0
3812.26 0
3812.41 0
3812.55 0
3812.69 5
3812.83 9
3812.97 11
3813.11 12
3813.26 11
3813.40 7
3813.54 2
3813.68 0
3813.82 0
3813.96 0
3814.10 0
3814.25 0
3814.39 0
3814.53 0
3814.67 1
3814.81 7
3814.95 13
3815.10 20
3815.24 26
3815.38 33
3815.52 39
3815.66 45
3815.80 50
3815.95 53
3816.09 54
3816.23 52
3816.37 48
3816.51 41
3816.65 33
3816.79 25
3816.94 17
3817.08 11
3817.22 5
3817.36 2
3817.50 2
3817.64 3
3817.79 7
3817.93 12
3818.07 17
3818.21 24
3818.35 29
3818.49 34
3818.64 38
3818.78 42
3818.92 45
3819.06 49
3819.20 53
3819.34 57
3819.49 59
3819.63 60
3819.77 59
3819.91 56
3820.05 51
3820.19 44
3820.34 37
3820.48 31
3820.62 26
3820.76 22
3820.90 21
3821.04 23
3821.19 26
3821.33 32
3821.47 38
3821.61 45
3821.75 51
3821.89 56
3822.04 60
3822.18 62
3822.32 64
3822.46 65
3822.60 67
3822.74 69
3822.89 72
3823.03 73
3823.17 74
3823.31 73
3823.45 71
3823.60 68
3823.74 66
3823.88 64
3824.02 63
3824.16 64
3824.30 66
3824.45 68
3824.59 71
3824.73 74
3824.87 76
3825.01 78
3825.15 79
3825.30 80
3825.44 80
3825.58 78
3825.72 76
3825.86 72
3826.00 68
3826.15 65
3826.29 63
3826.43 62
3826.57 62
3826.71 63
3826.86 64
3827.00 64
3827.14 63
3827.28 60
3827.42 55
3827.56 49
3827.71 43
3827.85 37
3827.99 31
3828.13 25
3828.27 22
3828.42 19
3828.56 18
3828.70 19
3828.84 21
3828.98 23
3829.12 27
3829.27 30
3829.41 33
3829.55 35
3829.69 36
3829.83 36
3829.98 35
3830.12 34
3830.26 33
3830.40 31
3830.54 30
3830.69 29
3830.83 28
3830.97 27
3831.11 26
3831.25 24
3831.39 22
3831.54 19
3831.68 16
3831.82 13
3831.96 11
3832.10 10
3832.25 11
3832.39 14
3832.53 19
3832.67 26
3832.81 33
3832.96 40
3833.10 46
3833.24 50
3833.38 53
3833.52 54
3833.66 53
3833.81 51
3833.95 49
3834.09 46
3834.23 45
3834.37 45
3834.52 46
3834.66 48
3834.80 51
3834.94 53
3835.08 53
3835.23 52
3835.37 49
3835.51 45
3835.65 39
3835.79 34
3835.94 30
3836.08 28
3836.22 28
3836.36 30
3836.50 33
3836.65 37
3836.79 39
3836.93 41
3837.07 41
3837.21 39
3837.36 35
3837.50 30
3837.64 25
3837.78 20
3837.92 16
3838.07 13
3838.21 12
3838.35 12
3838.49 13
3838.63 14
3838.78 15
3838.92 16
3839.06 17
3839.20 17
3839.34 17
3839.49 16
3839.63 16
3839.77 15
3839.91 15
3840.05 15
3840.20 15
3840.34 15
3840.48 14
3840.62 13
3840.76 12
3840.91 12
3841.05 12
3841.19 13
3841.33 14
3841.47 15
3841.62 16
3841.76 16
3841.90 16
3842.04 16
3842.18 16
3842.33 16
3842.47 16
3842.61 18
3842.75 19
3842.90 21
3843.04 23
3843.18 26
3843.32 27
3843.46 29
3843.61 30
3843.75 30
3843.89 30
3844.03 30
3844.17 30
3844.32 30
3844.46 31
3844.60 33
3844.74 36
3844.88 39
3845.03 43
3845.17 47
3845.31 50
3845.45 52
3845.60 53
3845.74 52
3845.88 50
3846.02 47
3846.16 45
3846.31 44
3846.45 44
3846.59 46
3846.73 49
3846.87 52
3847.02 54
3847.16 56
3847.30 55
3847.44 54
3847.59 52
3847.73 49
3847.87 47
3848.01 45
3848.15 43
3848.30 43
3848.44 42
3848.58 42
3848.72 42
3848.87 41
3849.01 38
3849.15 35
3849.29 31
3849.43 27
3849.58 23
3849.72 19
3849.86 15
3850.00 12
3850.15 9
3850.29 7
3850.43 6
3850.57 5
3850.71 7
3850.86 10
3851.00 15
3851.14 20
3851.28 26
3851.43 30
3851.57 33
3851.71 33
3851.85 30
3851.99 26
3852.14 22
3852.28 17
3852.42 13
3852.56 11
3852.71 9
3852.85 9
3852.99 10
3853.13 12
3853.27 16
3853.42 20
3853.56 23
3853.70 26
3853.84 26
3853.99 25
3854.13 20
3854.27 15
3854.41 9
3854.56 4
3854.70 2
3854.84 4
3854.98 9
3855.12 18
3855.27 28
3855.41 38
3855.55 46
3855.69 51
3855.84 54
3855.98 55
3856.12 55
3856.26 55
3856.41 55
3856.55 56
3856.69 58
3856.83 58
3856.98 57
3857.12 55
3857.26 50
3857.40 44
3857.54 37
3857.69 30
3857.83 25
3857.97 21
3858.11 19
3858.26 18
3858.40 19
3858.54 21
3858.68 23
3858.83 26
3858.97 28
3859.11 30
3859.25 31
3859.40 32
3859.54 32
3859.68 32
3859.82 33
3859.96 33
3860.11 34
3860.25 35
3860.39 36
3860.53 38
3860.68 39
3860.82 40
3860.96 40
3861.10 40
3861.25 39
3861.39 37
3861.53 34
3861.67 31
3861.82 26
3861.96 22
3862.10 18
3862.24 15
3862.39 14
3862.53 16
3862.67 20
3862.81 27
3862.96 35
3863.10 45
3863.24 55
3863.38 62
3863.53 67
3863.67 69
3863.81 68
3863.95 63
3864.10 57
3864.24 50
3864.38 44
3864.52 39
3864.67 36
3864.81 35
3864.95 36
3865.09 38
3865.24 40
3865.38 42
3865.52 43
3865.66 44
3865.81 44
3865.95 44
3866.09 44
3866.23 45
3866.38 46
3866.52 48
3866.66 51
3866.80 54
3866.95 57
3867.09 60
3867.23 63
3867.37 65
3867.52 66
3867.66 66
3867.80 65
3867.94 64
3868.09 62
3868.23 60
3868.37 58
3868.51 55
3868.66 51
3868.80 45
3868.94 38
3869.08 30
3869.23 22
3869.37 14
3869.51 8
3869.65 4
3869.80 3
3869.94 5
3870.08 10
3870.23 16
3870.37 24
3870.51 31
3870.65 39
3870.80 46
3870.94 51
3871.08 56
3871.22 60
3871.37 63
3871.51 65
3871.65 67
3871.79 67
3871.94 66
3872.08 65
3872.22 63
3872.36 61
3872.51 59
3872.65 58
3872.79 58
3872.93 58
3873.08 59
3873.22 59
3873.36 58
3873.51 56
3873.65 54
3873.79 51
3873.93 47
3874.08 43
3874.22 39
3874.36 34
3874.50 29
3874.65 25
3874.79 21
3874.93 19
3875.07 19
3875.22 20
3875.36 23
3875.50 27
3875.65 31
3875.79 35
3875.93 40
3876.07 45
3876.22 50
3876.36 55
3876.50 61
3876.64 65
3876.79 68
3876.93 68
3877.07 65
3877.22 60
3877.36 55
3877.50 49
3877.64 46
3877.79 44
3877.93 45
3878.07 48
3878.21 51
3878.36 54
3878.50 56
3878.64 56
3878.79 57
3878.93 57
3879.07 60
3879.21 64
3879.36 70
3879.50 79
3879.64 89
3879.78 99
3879.93 109
3880.07 117
3880.21 124
3880.36 129
3880.50 133
3880.64 136
3880.78 139
3880.93 140
3881.07 142
3881.21 144
3881.36 146
3881.50 149
3881.64 151
3881.78 154
3881.93 157
3882.07 161
3882.21 166
3882.36 172
3882.50 179
3882.64 186
3882.78 194
3882.93 202
3883.07 208
3883.21 213
3883.36 215
3883.50 214
3883.64 210
3883.78 204
3883.93 197
3884.07 189
3884.21 180
3884.36 170
3884.50 162
3884.64 153
3884.78 144
3884.93 136
3885.07 128
3885.21 122
3885.36 116
3885.50 113
3885.64 113
3885.78 115
3885.93 119
3886.07 126
3886.21 133
3886.36 140
3886.50 147
3886.64 154
3886.78 160
3886.93 164
3887.07 167
3887.21 168
3887.36 166
3887.50 161
3887.64 154
3887.78 144
3887.93 134
3888.07 126
3888.21 119
3888.36 117
3888.50 118
3888.64 123
3888.78 131
3888.93 139
3889.07 147
3889.21 154
3889.36 157
3889.50 158
3889.64 156
3889.79 152
3889.93 146
3890.07 139
3890.21 131
3890.36 121
3890.50 112
3890.64 102
3890.79 93
3890.93 85
3891.07 80
3891.22 77
3891.36 75
3891.50 75
3891.64 75
3891.79 75
3891.93 74
3892.07 72
3892.22 70
3892.36 67
3892.50 65
3892.65 62
3892.79 61
3892.93 59
3893.07 58
3893.22 57
3893.36 55
3893.50 52
3893.65 48
3893.79 43
3893.93 39
3894.08 36
3894.22 33
3894.36 32
3894.50 32
3894.65 34
3894.79 37
3894.93 41
3895.08 45
3895.22 50
3895.36 56
3895.51 61
3895.65 66
3895.79 70
3895.94 73
3896.08 75
3896.22 75
3896.36 73
3896.51 70
3896.65 66
3896.79 61
3896.94 58
3897.08 55
3897.22 55
3897.37 57
3897.51 61
3897.65 68
3897.80 77
3897.94 87
3898.08 96
3898.22 104
3898.37 108
3898.51 108
3898.65 104
3898.80 96
3898.94 86
3899.08 75
3899.23 65
3899.37 58
3899.51 53
3899.66 51
3899.80 50
3899.94 50
3900.09 48
3900.23 46
3900.37 42
3900.51 37
3900.66 31
3900.80 24
3900.94 16
3901.09 9
3901.23 2
3901.37 0
3901.52 0
3901.66 0
3901.80 0
3901.95 0
3902.09 0
3902.23 0
3902.38 0
3902.52 1
3902.66 4
3902.81 8
3902.95 14
3903.09 22
3903.24 31
3903.38 40
3903.52 49
3903.66 56
3903.81 61
3903.95 63
3904.09 62
3904.24 60
3904.38 57
3904.52 55
3904.67 52
3904.81 52
3904.95 52
3905.10 53
3905.24 54
3905.38 54
3905.53 53
3905.67 51
3905.81 48
3905.96 44
3906.10 40
3906.24 36
3906.39 33
3906.53 32
3906.67 33
3906.82 34
3906.96 37
3907.10 39
3907.25 41
3907.39 41
3907.53 39
3907.68 36
3907.82 31
3907.96 27
3908.11 23
3908.25 19
3908.39 16
3908.54 14
3908.68 12
3908.82 10
3908.97 7
3909.11 5
3909.25 3
3909.40 2
3909.54 1
3909.68 2
3909.83 4
3909.97 7
3910.11 10
3910.26 14
3910.40 19
3910.54 23
3910.69 27
3910.83 30
3910.97 30
3911.12 29
3911.26 26
3911.40 22
3911.55 17
3911.69 13
3911.83 12
3911.98 13
3912.12 16
3912.26 20
3912.41 24
3912.55 26
3912.69 26
3912.84 23
3912.98 19
3913.12 15
3913.27 11
3913.41 10
3913.55 12
3913.70 15
3913.84 20
3913.98 26
3914.13 31
3914.27 34
3914.41 35
3914.56 35
3914.70 34
3914.84 32
3914.99 30
3915.13 29
3915.27 28
3915.42 28
3915.56 28
3915.70 28
3915.85 29
3915.99 30
3916.13 32
3916.28 35
3916.42 38
3916.56 42
3916.71 45
3916.85 47
3916.99 48
3917.14 49
3917.28 49
3917.43 48
3917.57 47
3917.71 45
3917.86 43
3918.00 41
3918.14 39
3918.29 38
3918.43 37
3918.57 38
3918.72 38
3918.86 40
3919.00 41
3919.15 42
3919.29 43
3919.43 43
3919.58 43
3919.72 44
3919.86 44
3920.01 45
3920.15 47
3920.30 50
3920.44 52
3920.58 54
3920.73 56
3920.87 56
3921.01 55
3921.16 52
3921.30 49
3921.44 44
3921.59 38
3921.73 33
3921.87 29
3922.02 25
3922.16 23
3922.30 23
3922.45 25
3922.59 27
3922.74 29
3922.88 31
3923.02 32
3923.17 32
3923.31 32
3923.45 30
3923.60 29
3923.74 28
3923.88 29
3924.03 30
3924.17 31
3924.31 32
3924.46 34
3924.60 35
3924.75 36
3924.89 37
3925.03 39
3925.18 42
3925.32 45
3925.46 50
3925.61 57
3925.75 64
3925.89 72
3926.04 81
3926.18 90
3926.33 98
3926.47 105
3926.61 109
3926.76 110
3926.90 107
3927.04 102
3927.19 96
3927.33 88
3927.47 82
3927.62 77
3927.76 74
3927.91 73
3928.05 74
3928.19 77
3928.34 82
3928.48 87
3928.62 94
3928.77 101
3928.91 110
3929.05 119
3929.20 128
3929.34 136
3929.49 142
3929.63 147
3929.77 149
3929.92 149
3930.06 148
3930.20 147
3930.35 146
3930.49 146
3930.64 146
3930.78 146
3930.92 146
3931.07 146
3931.21 145
3931.35 144
3931.50 143
3931.64 141
3931.78 140
3931.93 139
3932.07 136
3932.22 134
3932.36 130
3932.50 126
3932.65 121
3932.79 115
3932.93 110
3933.08 105
3933.22 102
3933.37 101
3933.51 100
3933.65 101
3933.80 101
3933.94 102
3934.08 102
3934.23 102
3934.37 102
3934.52 102
3934.66 102
3934.80 102
3934.95 102
3935.09 100
3935.24 97
3935.38 93
3935.52 88
3935.67 82
3935.81 76
3935.95 69
3936.10 63
3936.24 57
3936.39 51
3936.53 46
3936.67 41
3936.82 38
3936.96 35
3937.10 33
3937.25 30
3937.39 26
3937.54 21
3937.68 15
3937.82 9
3937.97 2
3938.11 0
3938.26 0
3938.40 0
3938.54 0
3938.69 2
3938.83 8
3938.97 15
3939.12 23
3939.26 31
3939.41 38
3939.55 44
3939.69 48
3939.84 51
3939.98 53
3940.13 54
3940.27 53
3940.41 53
3940.56 53
3940.70 54
3940.85 56
3940.99 58
3941.13 62
3941.28 65
3941.42 69
3941.56 73
3941.71 77
3941.85 83
3942.00 90
3942.14 100
3942.28 112
3942.43 128
3942.57 147
3942.72 169
3942.86 194
3943.00 222
3943.15 253
3943.29 286
3943.44 321
3943.58 358
3943.72 396
3943.87 435
3944.01 475
3944.16 518
3944.30 563
3944.44 612
3944.59 664
3944.73 719
3944.88 778
3945.02 840
3945.16 907
3945.31 976
3945.45 1049
3945.59 1126
3945.74 1205
3945.88 1284
3946.03 1362
3946.17 1436
3946.31 1505
3946.46 1567
3946.60 1622
3946.75 1670
3946.89 1713
3947.03 1750
3947.18 1784
3947.32 1814
3947.47 1839
3947.61 1861
3947.75 1878
3947.90 1892
3948.04 1902
3948.19 1909
3948.33 1912
3948.48 1911
3948.62 1907
3948.76 1898
3948.91 1884
3949.05 1864
3949.20 1838
3949.34 1806
3949.48 1768
3949.63 1726
3949.77 1680
3949.92 1632
3950.06 1581
3950.20 1528
3950.35 1472
3950.49 1413
3950.64 1351
3950.78 1285
3950.92 1217
3951.07 1148
3951.21 1081
3951.36 1016
3951.50 957
3951.64 902
3951.79 852
3951.93 805
3952.08 760
3952.22 716
3952.36 672
3952.51 628
3952.65 586
3952.80 545
3952.94 506
3953.09 471
3953.23 437
3953.37 406
3953.52 378
3953.66 353
3953.81 330
3953.95 309
3954.09 290
3954.24 273
3954.38 256
3954.53 238
3954.67 220
3954.82 201
3954.96 183
3955.10 166
3955.25 151
3955.39 139
3955.54 128
3955.68 121
3955.82 115
3955.97 111
3956.11 109
3956.26 109
3956.40 111
3956.55 114
3956.69 118
3956.83 121
3956.98 122
3957.12 120
3957.27 113
3957.41 103
3957.55 90
3957.70 75
3957.84 62
3957.99 50
3958.13 41
3958.28 35
3958.42 32
3958.56 31
3958.71 30
3958.85 29
3959.00 27
3959.14 25
3959.29 22
3959.43 21
3959.57 20
3959.72 20
3959.86 22
3960.01 24
3960.15 27
3960.29 30
3960.44 33
3960.58 35
3960.73 38
3960.87 40
3961.02 42
3961.16 43
3961.30 44
3961.45 45
3961.59 45
3961.74 44
3961.88 44
3962.03 44
3962.17 43
3962.31 42
3962.46 41
3962.60 38
3962.75 35
3962.89 31
3963.04 27
3963.18 23
3963.32 19
3963.47 16
3963.61 14
3963.76 12
3963.90 12
3964.05 11
3964.19 10
3964.33 8
3964.48 6
3964.62 2
3964.77 0
3964.91 0
3965.06 0
3965.20 0
3965.35 0
3965.49 0
3965.63 0
3965.78 3
3965.92 12
3966.07 22
3966.21 30
3966.36 36
3966.50 40
3966.64 43
3966.79 43
3966.93 42
3967.08 40
3967.22 38
3967.37 36
3967.51 34
3967.65 33
3967.80 33
3967.94 33
3968.09 35
3968.23 37
3968.38 39
3968.52 41
3968.67 44
3968.81 46
3968.95 49
3969.10 51
3969.24 53
3969.39 54
3969.53 53
3969.68 52
3969.82 50
3969.97 46
3970.11 43
3970.25 40
3970.40 38
3970.54 38
3970.69 39
3970.83 41
3970.98 44
3971.12 47
3971.27 48
3971.41 48
3971.55 47
3971.70 44
3971.84 40
3971.99 37
3972.13 34
3972.28 31
3972.42 29
3972.57 28
3972.71 28
3972.85 29
3973.00 30
3973.14 33
3973.29 36
3973.43 40
3973.58 44
3973.72 47
3973.87 49
3974.01 49
3974.15 47
3974.30 43
3974.44 38
3974.59 34
3974.73 30
3974.88 27
3975.02 26
3975.17 26
3975.31 27
3975.46 28
3975.60 29
3975.74 28
3975.89 26
3976.03 24
3976.18 22
3976.32 21
3976.47 21
3976.61 22
3976.76 25
3976.90 28
3977.05 31
3977.19 33
3977.33 33
3977.48 32
3977.62 29
3977.77 25
3977.91 21
3978.06 18
3978.20 16
3978.35 15
3978.49 15
3978.64 15
3978.78 16
3978.92 16
3979.07 16
3979.21 15
3979.36 14
3979.50 11
3979.65 9
3979.79 6
3979.94 4
3980.08 2
3980.23 1
3980.37 2
3980.52 4
3980.66 8
3980.80 12
3980.95 17
3981.09 22
3981.24 27
3981.38 30
3981.53 32
3981.67 32
3981.82 32
3981.96 32
3982.11 32
3982.25 34
3982.40 38
3982.54 43
3982.69 49
3982.83 55
3982.97 61
3983.12 65
3983.26 67
3983.41 68
3983.55 68
3983.70 66
3983.84 63
3983.99 60
3984.13 57
3984.28 53
3984.42 50
3984.57 47
3984.71 44
3984.86 41
3985.00 38
3985.14 35
3985.29 32
3985.43 29
3985.58 28
3985.72 27
3985.87 26
3986.01 26
3986.16 27
3986.30 27
3986.45 27
3986.59 27
3986.74 27
3986.88 26
3987.03 25
3987.17 24
3987.32 22
3987.46 20
3987.60 18
3987.75 16
3987.89 15
3988.04 14
3988.18 13
3988.33 12
3988.47 12
3988.62 12
3988.76 13
3988.91 15
3989.05 18
3989.20 22
3989.34 26
3989.49 29
3989.63 30
3989.78 30
3989.92 29
3990.07 26
3990.21 23
3990.36 20
3990.50 19
3990.65 20
3990.79 22
3990.93 25
3991.08 28
3991.22 31
3991.37 33
3991.51 34
3991.66 33
3991.80 31
3991.95 28
3992.09 25
3992.24 22
3992.38 20
3992.53 20
3992.67 21
3992.82 23
3992.96 27
3993.11 31
3993.25 36
3993.40 40
3993.54 44
3993.69 48
3993.83 51
3993.98 53
3994.12 53
3994.27 51
3994.41 48
3994.56 43
3994.70 36
3994.85 31
3994.99 27
3995.14 26
3995.28 28
3995.43 34
3995.57 41
3995.71 48
3995.86 55
3996.00 59
3996.15 61
3996.29 61
3996.44 59
3996.58 57
3996.73 55
3996.87 52
3997.02 49
3997.16 44
3997.31 39
3997.45 34
3997.60 27
3997.74 21
3997.89 15
3998.03 11
3998.18 8
3998.32 6
3998.47 5
3998.61 5
3998.76 6
3998.90 6
3999.05 8
3999.19 9
3999.34 11
3999.48 13
3999.63 16
3999.77 20
3999.92 23
4000.06 25
4000.21 27
4000.35 27
4000.50 27
4000.64 26
4000.79 25
4000.93 26
4001.08 29
4001.22 33
4001.37 39
4001.51 45
4001.66 51
4001.80 55
4001.95 57
4002.09 56
4002.24 53
4002.38 47
4002.53 40
4002.67 31
4002.82 23
4002.96 14
4003.11 7
4003.25 2
4003.40 0
4003.54 0
4003.69 0
4003.83 0
4003.98 0
4004.12 0
4004.27 4
4004.41 9
4004.56 16
4004.70 24
4004.85 32
4004.99 41
4005.14 49
4005.28 57
4005.43 64
4005.57 68
4005.72 71
4005.86 71
4006.01 71
4006.15 69
4006.30 66
4006.44 64
4006.59 62
4006.73 62
4006.88 61
4007.02 61
4007.17 61
4007.31 61
4007.46 61
4007.61 61
4007.75 61
4007.90 62
4008.04 63
4008.19 64
4008.33 64
4008.48 65
4008.62 65
4008.77 65
4008.91 66
4009.06 68
4009.20 70
4009.35 73
4009.49 77
4009.64 81
4009.78 83
4009.93 85
4010.07 86
4010.22 86
4010.36 85
4010.51 85
4010.65 86
4010.80 89
4010.94 93
4011.09 99
4011.23 106
4011.38 112
4011.52 116
4011.67 118
4011.81 118
4011.96 117
4012.10 117
4012.25 118
4012.40 120
4012.54 124
4012.69 129
4012.83 134
4012.98 137
4013.12 138
4013.27 137
4013.41 133
4013.56 128
4013.70 120
4013.85 112
4013.99 103
4014.14 96
4014.28 90
4014.43 87
4014.57 86
4014.72 88
4014.86 92
4015.01 96
4015.15 99
4015.30 100
4015.44 98
4015.59 93
4015.74 86
4015.88 77
4016.03 68
4016.17 61
4016.32 54
4016.46 49
4016.61 46
4016.75 44
4016.90 43
4017.04 43
4017.19 43
4017.33 44
4017.48 46
4017.62 48
4017.77 50
4017.91 52
4018.06 54
4018.21 56
4018.35 57
4018.50 58
4018.64 58
4018.79 57
4018.93 56
4019.08 53
4019.22 50
4019.37 47
4019.51 45
4019.66 44
4019.80 44
4019.95 45
4020.09 46
4020.24 49
4020.39 51
4020.53 54
4020.68 55
4020.82 57
4020.97 57
4021.11 56
4021.26 56
4021.40 55
4021.55 56
4021.69 57
4021.84 59
4021.98 60
4022.13 62
4022.27 63
4022.42 62
4022.57 61
4022.71 58
4022.86 55
4023.00 52
4023.15 49
4023.29 46
4023.44 45
4023.58 45
4023.73 45
4023.87 47
4024.02 49
4024.16 50
4024.31 52
4024.46 53
4024.60 53
4024.75 54
4024.89 54
4025.04 53
4025.18 52
4025.33 51
4025.47 49
4025.62 48
4025.76 46
4025.91 44
4026.06 44
4026.20 44
4026.35 45
4026.49 47
4026.64 49
4026.78 51
4026.93 53
4027.07 55
4027.22 57
4027.36 58
4027.51 58
4027.66 58
4027.80 56
4027.95 53
4028.09 49
4028.24 44
4028.38 39
4028.53 35
4028.67 33
4028.82 33
4028.96 34
4029.11 36
4029.26 39
4029.40 42
4029.55 43
4029.69 43
4029.84 41
4029.98 37
4030.13 31
4030.27 25
4030.42 18
4030.57 13
4030.71 9
4030.86 7
4031.00 7
4031.15 8
4031.29 9
4031.44 11
4031.58 13
4031.73 14
4031.88 15
4032.02 16
4032.17 17
4032.31 18
4032.46 18
4032.60 18
4032.75 16
4032.89 14
4033.04 11
4033.19 7
4033.33 3
4033.48 0
4033.62 0
4033.77 0
4033.91 0
4034.06 0
4034.20 0
4034.35 0
4034.50 0
4034.64 0
4034.79 1
4034.93 3
4035.08 7
4035.22 10
4035.37 15
4035.51 20
4035.66 24
4035.81 28
4035.95 31
4036.10 33
4036.24 34
4036.39 34
4036.53 33
4036.68 32
4036.83 31
4036.97 30
4037.12 29
4037.26 29
4037.41 30
4037.55 31
4037.70 31
4037.85 32
4037.99 32
4038.14 31
4038.28 30
4038.43 28
4038.57 25
4038.72 22
4038.86 19
4039.01 17
4039.16 15
4039.30 13
4039.45 13
4039.59 12
4039.74 12
4039.88 12
4040.03 11
4040.18 10
4040.32 10
4040.47 10
4040.61 10
4040.76 10
4040.90 9
4041.05 9
4041.20 7
4041.34 6
4041.49 4
4041.63 3
4041.78 3
4041.92 5
4042.07 9
4042.22 14
4042.36 21
4042.51 28
4042.65 35
4042.80 41
4042.94 47
4043.09 52
4043.24 55
4043.38 58
4043.53 59
4043.67 59
4043.82 58
4043.97 57
4044.11 56
4044.26 55
4044.40 55
4044.55 55
4044.69 54
4044.84 52
4044.99 49
4045.13 44
4045.28 39
4045.42 32
4045.57 25
4045.71 17
4045.86 11
4046.01 5
4046.15 1
4046.30 0
4046.44 0
4046.59 0
4046.74 0
4046.88 0
4047.03 0
4047.17 4
4047.32 8
4047.46 12
4047.61 15
4047.76 17
4047.90 17
4048.05 16
4048.19 13
4048.34 9
4048.49 6
4048.63 4
4048.78 4
4048.92 5
4049.07 8
4049.21 11
4049.36 14
4049.51 16
4049.65 18
4049.80 19
4049.94 19
4050.09 20
4050.24 20
4050.38 19
4050.53 18
4050.67 17
4050.82 14
4050.97 12
4051.11 8
4051.26 4
4051.40 1
4051.55 0
4051.69 0
4051.84 0
4051.99 0
4052.13 0
4052.28 0
4052.42 0
4052.57 0
4052.72 3
4052.86 4
4053.01 6
4053.15 7
4053.30 8
4053.45 10
4053.59 12
4053.74 15
4053.88 19
4054.03 22
4054.18 25
4054.32 27
4054.47 29
4054.61 29
4054.76 29
4054.91 29
4055.05 30
4055.20 32
4055.34 34
4055.49 37
4055.64 40
4055.78 42
4055.93 43
4056.07 44
4056.22 44
4056.36 44
4056.51 44
4056.66 43
4056.80 42
4056.95 40
4057.09 38
4057.24 36
4057.39 34
4057.53 32
4057.68 32
4057.83 32
4057.97 32
4058.12 32
4058.26 32
4058.41 32
4058.56 31
4058.70 30
4058.85 30
4058.99 30
4059.14 31
4059.29 31
4059.43 31
4059.58 29
4059.72 27
4059.87 23
4060.02 19
4060.16 16
4060.31 13
4060.45 11
4060.60 11
4060.75 11
4060.89 11
4061.04 11
4061.18 12
4061.33 13
4061.48 16
4061.62 20
4061.77 26
4061.91 33
4062.06 39
4062.21 44
4062.35 49
4062.50 52
4062.65 54
4062.79 55
4062.94 56
4063.08 57
4063.23 58
4063.38 59
4063.52 58
4063.67 57
4063.81 55
4063.96 52
4064.11 49
4064.25 47
4064.40 46
4064.54 47
4064.69 49
4064.84 52
4064.98 54
4065.13 55
4065.28 54
4065.42 52
4065.57 48
4065.71 44
4065.86 39
4066.01 34
4066.15 29
4066.30 24
4066.44 21
4066.59 18
4066.74 18
4066.88 19
4067.03 23
4067.18 28
4067.32 35
4067.47 41
4067.61 48
4067.76 53
4067.91 58
4068.05 62
4068.20 65
4068.35 69
4068.49 73
4068.64 77
4068.78 82
4068.93 86
4069.08 90
4069.22 93
4069.37 95
4069.51 95
4069.66 95
4069.81 94
4069.95 94
4070.10 95
4070.25 97
4070.39 101
4070.54 105
4070.68 110
4070.83 116
4070.98 121
4071.12 127
4071.27 134
4071.42 141
4071.56 150
4071.71 160
4071.86 170
4072.00 181
4072.15 190
4072.29 200
4072.44 208
4072.59 216
4072.73 223
4072.88 231
4073.03 238
4073.17 243
4073.32 245
4073.46 244
4073.61 238
4073.76 227
4073.90 213
4074.05 198
4074.20 182
4074.34 168
4074.49 156
4074.63 147
4074.78 139
4074.93 133
4075.07 126
4075.22 119
4075.37 112
4075.51 105
4075.66 99
4075.81 94
4075.95 90
4076.10 86
4076.24 83
4076.39 78
4076.54 73
4076.68 66
4076.83 59
4076.98 52
4077.12 44
4077.27 38
4077.42 31
4077.56 26
4077.71 22
4077.85 19
4078.00 18
4078.15 18
4078.29 21
4078.44 24
4078.59 29
4078.73 33
4078.88 37
4079.03 39
4079.17 39
4079.32 38
4079.46 37
4079.61 35
4079.76 34
4079.90 34
4080.05 35
4080.20 38
4080.34 43
4080.49 48
4080.64 53
4080.78 57
4080.93 60
4081.08 62
4081.22 64
4081.37 66
4081.51 66
4081.66 67
4081.81 68
4081.95 69
4082.10 69
4082.25 69
4082.39 68
4082.54 67
4082.69 64
4082.83 60
4082.98 56
4083.13 51
4083.27 45
4083.42 40
4083.57 36
4083.71 32
4083.86 30
4084.00 28
4084.15 27
4084.30 25
4084.44 24
4084.59 22
4084.74 20
4084.88 19
4085.03 18
4085.18 19
4085.32 21
4085.47 24
4085.62 28
4085.76 32
4085.91 37
4086.06 43
4086.20 48
4086.35 52
4086.50 56
4086.64 58
4086.79 58
4086.93 56
4087.08 51
4087.23 45
4087.37 37
4087.52 28
4087.67 19
4087.81 11
4087.96 4
4088.11 0
4088.25 0
4088.40 0
4088.55 0
4088.69 0
4088.84 0
4088.99 0
4089.13 0
4089.28 0
4089.43 0
4089.57 1
4089.72 3
4089.87 5
4090.01 8
4090.16 11
4090.31 15
4090.45 18
4090.60 21
4090.75 24
4090.89 27
4091.04 29
4091.19 31
4091.33 31
4091.48 30
4091.63 29
4091.77 27
4091.92 26
4092.07 24
4092.21 24
4092.36 23
4092.51 23
4092.65 23
4092.80 22
4092.95 21
4093.09 20
4093.24 19
4093.39 19
4093.53 20
4093.68 22
4093.83 25
4093.97 29
4094.12 34
4094.27 40
4094.41 45
4094.56 51
4094.71 57
4094.85 61
4095.00 64
4095.15 65
4095.29 62
4095.44 57
4095.59 51
4095.73 44
4095.88 38
4096.03 34
4096.17 32
4096.32 32
4096.47 32
4096.61 33
4096.76 32
4096.91 29
4097.05 24
4097.20 17
4097.35 10
4097.49 2
4097.64 0
4097.79 0
4097.93 0
4098.08 0
4098.23 0
4098.37 0
4098.52 3
4098.67 13
4098.81 23
4098.96 34
4099.11 44
4099.25 51
4099.40 56
4099.55 57
4099.69 55
4099.84 50
4099.99 43
4100.13 35
4100.28 27
4100.43 19
4100.57 13
4100.72 9
4100.87 7
4101.02 6
4101.16 7
4101.31 10
4101.46 13
4101.60 16
4101.75 19
4101.90 21
4102.04 22
4102.19 21
4102.34 21
4102.48 19
4102.63 17
4102.78 16
4102.92 16
4103.07 16
4103.22 17
4103.36 18
4103.51 19
4103.66 19
4103.80 19
4103.95 19
4104.10 19
4104.25 19
4104.39 20
4104.54 22
4104.69 24
4104.83 27
4104.98 29
4105.13 31
4105.27 32
4105.42 32
4105.57 32
4105.71 31
4105.86 31
4106.01 30
4106.15 31
4106.30 32
4106.45 35
4106.60 38
4106.74 42
4106.89 45
4107.04 48
4107.18 49
4107.33 50
4107.48 49
4107.62 48
4107.77 47
4107.92 45
4108.06 43
4108.21 41
4108.36 39
4108.51 37
4108.65 36
4108.80 35
4108.95 34
4109.09 33
4109.24 33
4109.39 31
4109.53 30
4109.68 28
4109.83 26
4109.97 24
4110.12 24
4110.27 26
4110.42 31
4110.56 38
4110.71 46
4110.86 55
4111.00 64
4111.15 71
4111.30 76
4111.44 79
4111.59 80
4111.74 81
4111.89 81
4112.03 82
4112.18 82
4112.33 81
4112.47 79
4112.62 76
4112.77 71
4112.91 66
4113.06 60
4113.21 56
4113.36 52
4113.50 49
4113.65 47
4113.80 46
4113.94 46
4114.09 47
4114.24 49
4114.38 52
4114.53 57
4114.68 62
4114.83 66
4114.97 68
4115.12 69
4115.27 67
4115.41 63
4115.56 58
4115.71 52
4115.86 45
4116.00 39
4116.15 33
4116.30 27
4116.44 21
4116.59 16
4116.74 12
4116.88 8
4117.03 6
4117.18 5
4117.33 4
4117.47 4
4117.62 4
4117.77 4
4117.91 4
4118.06 5
4118.21 6
4118.36 6
4118.50 6
4118.65 6
4118.80 5
4118.94 4
4119.09 2
4119.24 0
4119.39 0
4119.53 0
4119.68 0
4119.83 0
4119.97 0
4120.12 2
4120.27 6
4120.42 9
4120.56 11
4120.71 13
4120.86 14
4121.00 15
4121.15 16
4121.30 18
4121.45 21
4121.59 26
4121.74 32
4121.89 39
4122.03 46
4122.18 53
4122.33 59
4122.48 62
4122.62 64
4122.77 63
4122.92 59
4123.06 54
4123.21 48
4123.36 41
4123.51 34
4123.65 27
4123.80 22
4123.95 18
4124.09 15
4124.24 13
4124.39 11
4124.54 10
4124.68 9
4124.83 7
4124.98 6
4125.13 6
4125.27 6
4125.42 8
4125.57 11
4125.71 15
4125.86 20
4126.01 26
4126.16 33
4126.30 42
4126.45 53
4126.60 65
4126.74 78
4126.89 90
4127.04 99
4127.19 106
4127.33 109
4127.48 109
4127.63 107
4127.78 104
4127.92 102
4128.07 101
4128.22 100
4128.36 101
4128.51 101
4128.66 100
4128.81 99
4128.95 98
4129.10 96
4129.25 95
4129.40 94
4129.54 93
4129.69 92
4129.84 89
4129.99 85
4130.13 80
4130.28 72
4130.43 64
4130.57 56
4130.72 47
4130.87 40
4131.02 34
4131.16 30
4131.31 27
4131.46 25
4131.61 25
4131.75 25
4131.90 27
4132.05 28
4132.20 30
4132.34 32
4132.49 33
4132.64 34
4132.78 33
4132.93 33
4133.08 31
4133.23 29
4133.37 26
4133.52 22
4133.67 18
4133.82 13
4133.96 9
4134.11 4
4134.26 0
4134.41 0
4134.55 0
4134.70 0
4134.85 0
4135.00 0
4135.14 0
4135.29 0
4135.44 1
4135.59 1
4135.73 1
4135.88 1
4136.03 2
4136.17 5
4136.32 8
4136.47 11
4136.62 15
4136.76 18
4136.91 20
4137.06 20
4137.21 18
4137.35 16
4137.50 13
4137.65 10
4137.80 8
4137.94 6
4138.09 5
4138.24 4
4138.39 4
4138.53 4
4138.68 4
4138.83 5
4138.98 6
4139.12 7
4139.27 8
4139.42 8
4139.57 9
4139.71 9
4139.86 9
4140.01 10
4140.16 11
4140.30 13
4140.45 15
4140.60 17
4140.75 17
4140.89 17
4141.04 15
4141.19 12
4141.34 9
4141.48 7
4141.63 5
4141.78 5
4141.93 7
4142.07 10
4142.22 15
4142.37 20
4142.52 26
4142.66 30
4142.81 34
4142.96 35
4143.11 35
4143.25 33
4143.40 31
4143.55 27
4143.70 24
4143.84 22
4143.99 21
4144.14 21
4144.29 22
4144.43 23
4144.58 24
4144.73 24
4144.88 24
4145.02 23
4145.17 21
4145.32 20
4145.47 20
4145.62 20
4145.76 21
4145.91 23
4146.06 25
4146.21 27
4146.35 28
4146.50 29
4146.65 29
4146.80 28
4146.94 26
4147.09 25
4147.24 24
4147.39 25
4147.53 27
4147.68 30
4147.83 33
4147.98 36
4148.12 37
4148.27 38
4148.42 37
4148.57 36
4148.72 35
4148.86 34
4149.01 34
4149.16 34
4149.31 34
4149.45 36
4149.60 37
4149.75 39
4149.90 42
4150.04 45
4150.19 49
4150.34 53
4150.49 56
4150.64 59
4150.78 62
4150.93 65
4151.08 69
4151.23 74
4151.37 80
4151.52 88
4151.67 96
4151.82 105
4151.96 113
4152.11 121
4152.26 129
4152.41 135
4152.56 141
4152.70 145
4152.85 149
4153.00 151
4153.15 154
4153.29 156
4153.44 159
4153.59 163
4153.74 166
4153.88 171
4154.03 175
4154.18 179
4154.33 182
4154.48 184
4154.62 186
4154.77 186
4154.92 185
4155.07 183
4155.21 181
4155.36 178
4155.51 174
4155.66 171
4155.81 168
4155.95 166
4156.10 165
4156.25 165
4156.40 165
4156.54 165
4156.69 164
4156.84 163
4156.99 160
4157.14 157
4157.28 152
4157.43 147
4157.58 141
4157.73 135
4157.87 129
4158.02 124
4158.17 119
4158.32 114
4158.47 111
4158.61 108
4158.76 105
4158.91 103
4159.06 101
4159.21 99
4159.35 97
4159.50 95
4159.65 92
4159.80 89
4159.94 84
4160.09 78
4160.24 72
4160.39 66
4160.54 59
4160.68 54
4160.83 51
4160.98 49
4161.13 48
4161.28 48
4161.42 48
4161.57 46
4161.72 43
4161.87 38
4162.01 32
4162.16 25
4162.31 19
4162.46 15
4162.61 13
4162.75 14
4162.90 17
4163.05 23
4163.20 30
4163.35 37
4163.49 44
4163.64 50
4163.79 54
4163.94 55
4164.09 54
4164.23 52
4164.38 48
4164.53 43
4164.68 38
4164.82 34
4164.97 30
4165.12 28
4165.27 26
4165.42 25
4165.56 24
4165.71 24
4165.86 24
4166.01 25
4166.16 26
4166.30 28
4166.45 31
4166.60 35
4166.75 41
4166.90 47
4167.04 55
4167.19 62
4167.34 70
4167.49 77
4167.64 82
4167.78 87
4167.93 90
4168.08 92
4168.23 94
4168.38 95
4168.52 96
4168.67 96
4168.82 95
4168.97 94
4169.12 93
4169.26 93
4169.41 93
4169.56 95
4169.71 96
4169.86 97
4170.00 99
4170.15 99
4170.30 99
4170.45 98
4170.60 97
4170.74 95
4170.89 94
4171.04 92
4171.19 91
4171.34 90
4171.48 90
4171.63 92
4171.78 94
4171.93 96
4172.08 99
4172.22 101
4172.37 102
4172.52 102
4172.67 100
4172.82 98
4172.97 96
4173.11 94
4173.26 93
4173.41 93
4173.56 94
4173.71 95
4173.85 97
4174.00 98
4174.15 98
4174.30 97
4174.45 95
4174.59 92
4174.74 88
4174.89 83
4175.04 78
4175.19 73
4175.33 69
4175.48 65
4175.63 63
4175.78 61
4175.93 60
4176.08 60
4176.22 60
4176.37 60
4176.52 60
4176.67 61
4176.82 62
4176.96 63
4177.11 65
4177.26 65
4177.41 65
4177.56 64
4177.71 62
4177.85 60
4178.00 57
4178.15 55
4178.30 54
4178.45 53
4178.59 53
4178.74 55
4178.89 57
4179.04 59
4179.19 61
4179.34 62
4179.48 62
4179.63 62
4179.78 60
4179.93 58
4180.08 56
4180.22 54
4180.37 53
4180.52 52
4180.67 51
4180.82 50
4180.97 48
4181.11 46
4181.26 43
4181.41 42
4181.56 41
4181.71 43
4181.85 46
4182.00 49
4182.15 53
4182.30 55
4182.45 56
4182.60 55
4182.74 52
4182.89 48
4183.04 45
4183.19 41
4183.34 39
4183.49 38
4183.63 36
4183.78 35
4183.93 33
4184.08 30
4184.23 28
4184.38 25
4184.52 22
4184.67 21
4184.82 20
4184.97 21
4185.12 23
4185.27 26
4185.41 31
4185.56 37
4185.71 43
4185.86 49
4186.01 54
4186.15 57
4186.30 58
4186.45 57
4186.60 54
4186.75 51
4186.90 48
4187.04 46
4187.19 46
4187.34 48
4187.49 51
4187.64 57
4187.79 63
4187.93 70
4188.08 75
4188.23 79
4188.38 80
4188.53 78
4188.68 72
4188.82 64
4188.97 55
4189.12 44
4189.27 35
4189.42 27
4189.57 21
4189.72 18
4189.86 17
4190.01 18
4190.16 21
4190.31 23
4190.46 25
4190.61 27
4190.75 27
4190.90 26
4191.05 24
4191.20 23
4191.35 22
4191.50 22
4191.64 25
4191.79 30
4191.94 37
4192.09 44
4192.24 52
4192.39 59
4192.53 65
4192.68 70
4192.83 73
4192.98 75
4193.13 77
4193.28 78
4193.43 78
4193.57 79
4193.72 80
4193.87 82
4194.02 84
4194.17 87
4194.32 90
4194.46 94
4194.61 98
4194.76 102
4194.91 106
4195.06 109
4195.21 110
4195.36 110
4195.50 108
4195.65 105
4195.80 101
4195.95 97
4196.10 94
4196.25 94
4196.39 96
4196.54 101
4196.69 108
4196.84 117
4196.99 125
4197.14 133
4197.29 140
4197.43 145
4197.58 147
4197.73 148
4197.88 148
4198.03 148
4198.18 148
4198.33 151
4198.47 157
4198.62 168
4198.77 182
4198.92 200
4199.07 221
4199.22 245
4199.37 271
4199.51 301
4199.66 334
4199.81 371
4199.96 412
4200.11 457
4200.26 506
4200.41 558
4200.55 614
4200.70 672
4200.85 733
4201.00 794
4201.15 858
4201.30 923
4201.45 991
4201.59 1063
4201.74 1140
4201.89 1221
4202.04 1305
4202.19 1390
4202.34 1473
4202.49 1552
4202.63 1627
4202.78 1695
4202.93 1760
4203.08 1822
4203.23 1882
4203.38 1942
4203.53 1998
4203.67 2050
4203.82 2095
4203.97 2132
4204.12 2159
4204.27 2176
4204.42 2181
4204.57 2176
4204.71 2161
4204.86 2134
4205.01 2098
4205.16 2052
4205.31 1998
4205.46 1938
4205.61 1875
4205.76 1809
4205.90 1742
4206.05 1675
4206.20 1608
4206.35 1541
4206.50 1473
4206.65 1404
4206.80 1336
4206.94 1269
4207.09 1205
4207.24 1144
4207.39 1085
4207.54 1030
4207.69 976
4207.84 922
4207.99 870
4208.13 820
4208.28 771
4208.43 726
4208.58 685
4208.73 649
4208.88 616
4209.03 587
4209.18 560
4209.32 533
4209.47 507
4209.62 481
4209.77 455
4209.92 429
4210.07 404
4210.22 381
4210.37 361
4210.51 345
4210.66 333
4210.81 325
4210.96 323
4211.11 323
4211.26 327
4211.41 331
4211.56 335
4211.70 338
4211.85 338
4212.00 336
4212.15 331
4212.30 323
4212.45 312
4212.60 299
4212.75 283
4212.89 264
4213.04 244
4213.19 223
4213.34 202
4213.49 182
4213.64 165
4213.79 152
4213.94 142
4214.08 135
4214.23 131
4214.38 130
4214.53 131
4214.68 134
4214.83 137
4214.98 140
4215.13 143
4215.28 145
4215.42 146
4215.57 146
4215.72 146
4215.87 145
4216.02 145
4216.17 145
4216.32 145
4216.47 145
4216.61 144
4216.76 141
4216.91 136
4217.06 130
4217.21 124
4217.36 117
4217.51 110
4217.66 104
4217.81 98
4217.95 93
4218.10 87
4218.25 82
4218.40 76
4218.55 72
4218.70 68
4218.85 66
4219.00 64
4219.15 63
4219.29 62
4219.44 62
4219.59 62
4219.74 62
4219.89 64
4220.04 66
4220.19 70
4220.34 75
4220.49 83
4220.63 92
4220.78 102
4220.93 113
4221.08 123
4221.23 133
4221.38 142
4221.53 150
4221.68 156
4221.83 161
4221.98 163
4222.12 163
4222.27 160
4222.42 154
4222.57 146
4222.72 137
4222.87 128
4223.02 123
4223.17 121
4223.32 124
4223.46 131
4223.61 140
4223.76 150
4223.91 160
4224.06 167
4224.21 172
4224.36 175
4224.51 177
4224.66 179
4224.81 181
4224.95 184
4225.10 188
4225.25 191
4225.40 194
4225.55 197
4225.70 199
4225.85 201
4226.00 203
4226.15 205
4226.30 207
4226.45 210
4226.59 213
4226.74 216
4226.89 219
4227.04 223
4227.19 227
4227.34 234
4227.49 242
4227.64 252
4227.79 263
4227.94 273
4228.08 282
4228.23 288
4228.38 288
4228.53 283
4228.68 273
4228.83 258
4228.98 241
4229.13 223
4229.28 206
4229.43 192
4229.58 182
4229.72 176
4229.87 172
4230.02 171
4230.17 172
4230.32 173
4230.47 173
4230.62 173
4230.77 171
4230.92 167
4231.07 162
4231.22 156
4231.36 149
4231.51 142
4231.66 134
4231.81 126
4231.96 118
4232.11 109
4232.26 99
4232.41 89
4232.56 79
4232.71 69
4232.86 61
4233.00 55
4233.15 51
4233.30 49
4233.45 50
4233.60 53
4233.75 56
4233.90 60
4234.05 64
4234.20 67
4234.35 68
4234.50 70
4234.65 71
4234.79 72
4234.94 74
4235.09 76
4235.24 77
4235.39 78
4235.54 77
4235.69 75
4235.84 72
4235.99 67
4236.14 62
4236.29 56
4236.44 49
4236.59 43
4236.73 37
4236.88 30
4237.03 24
4237.18 17
4237.33 11
4237.48 5
4237.63 1
4237.78 0
4237.93 0
4238.08 0
4238.23 5
4238.38 12
4238.53 20
4238.67 29
4238.82 37
4238.97 43
4239.12 48
4239.27 50
4239.42 50
4239.57 49
4239.72 48
4239.87 47
4240.02 46
4240.17 45
4240.32 45
4240.47 45
4240.61 44
4240.76 41
4240.91 37
4241.06 31
4241.21 25
4241.36 18
4241.51 11
4241.66 5
4241.81 0
4241.96 0
4242.11 0
4242.26 2
4242.41 7
4242.56 13
4242.70 20
4242.85 26
4243.00 29
4243.15 31
4243.30 31
4243.45 28
4243.60 25
4243.75 23
4243.90 22
4244.05 25
4244.20 30
4244.35 39
4244.50 48
4244.65 58
4244.80 65
4244.94 69
4245.09 69
4245.24 65
4245.39 58
4245.54 49
4245.69 40
4245.84 32
4245.99 26
4246.14 21
4246.29 18
4246.44 17
4246.59 16
4246.74 15
4246.89 15
4247.04 15
4247.19 16
4247.33 18
4247.48 22
4247.63 26
4247.78 31
4247.93 35
4248.08 39
4248.23 40
4248.38 41
4248.53 41
4248.68 42
4248.83 44
4248.98 47
4249.13 52
4249.28 57
4249.43 63
4249.58 68
4249.73 72
4249.88 75
4250.02 76
4250.17 75
4250.32 74
4250.47 73
4250.62 72
4250.77 74
4250.92 77
4251.07 81
4251.22 86
4251.37 91
4251.52 94
4251.67 95
4251.82 94
4251.97 90
4252.12 84
4252.27 77
4252.42 70
4252.57 64
4252.71 58
4252.86 55
4253.01 53
4253.16 54
4253.31 56
4253.46 59
4253.61 64
4253.76 69
4253.91 73
4254.06 76
4254.21 77
4254.36 78
4254.51 76
4254.66 74
4254.81 71
4254.96 68
4255.11 64
4255.26 60
4255.41 55
4255.56 48
4255.71 41
4255.85 33
4256.00 24
4256.15 15
4256.30 7
4256.45 0
4256.60 0
4256.75 0
4256.90 0
4257.05 0
4257.20 0
4257.35 0
4257.50 0
4257.65 0
4257.80 3
4257.95 6
4258.10 9
4258.25 12
4258.40 15
4258.55 19
4258.70 23
4258.85 28
4259.00 33
4259.15 38
4259.30 43
4259.44 47
4259.59 50
4259.74 51
4259.89 52
4260.04 52
4260.19 51
4260.34 51
4260.49 50
4260.64 50
4260.79 48
4260.94 47
4261.09 44
4261.24 41
4261.39 38
4261.54 35
4261.69 31
4261.84 28
4261.99 27
4262.14 26
4262.29 26
4262.44 28
4262.59 30
4262.74 32
4262.89 35
4263.04 36
4263.19 37
4263.34 37
4263.49 36
4263.63 36
4263.78 37
4263.93 39
4264.08 43
4264.23 47
4264.38 52
4264.53 56
4264.68 59
4264.83 60
4264.98 59
4265.13 58
4265.28 56
4265.43 55
4265.58 54
4265.73 53
4265.88 52
4266.03 50
4266.18 48
4266.33 44
4266.48 41
4266.63 38
4266.78 37
4266.93 36
4267.08 37
4267.23 39
4267.38 42
4267.53 44
4267.68 45
4267.83 46
4267.98 48
4268.13 50
4268.28 53
4268.43 57
4268.58 61
4268.73 65
4268.88 68
4269.03 69
4269.18 68
4269.32 65
4269.47 60
4269.62 55
4269.77 50
4269.92 46
4270.07 42
4270.22 39
4270.37 36
4270.52 33
4270.67 31
4270.82 29
4270.97 27
4271.12 26
4271.27 25
4271.42 24
4271.57 24
4271.72 24
4271.87 25
4272.02 25
4272.17 27
4272.32 30
4272.47 33
4272.62 38
4272.77 44
4272.92 49
4273.07 54
4273.22 57
4273.37 58
4273.52 57
4273.67 54
4273.82 51
4273.97 48
4274.12 47
4274.27 48
4274.42 52
4274.57 57
4274.72 63
4274.87 69
4275.02 73
4275.17 75
4275.32 75
4275.47 73
4275.62 71
4275.77 69
4275.92 69
4276.07 70
4276.22 72
4276.37 76
4276.52 81
4276.67 87
4276.82 93
4276.97 99
4277.12 105
4277.27 110
4277.42 116
4277.57 122
4277.72 128
4277.87 136
4278.02 143
4278.17 152
4278.32 161
4278.47 170
4278.62 179
4278.77 187
4278.92 194
4279.07 200
4279.22 204
4279.37 205
4279.52 204
4279.67 202
4279.82 197
4279.97 192
4280.12 186
4280.27 180
4280.42 174
4280.57 169
4280.72 163
4280.87 157
4281.02 152
4281.17 149
4281.32 149
4281.47 151
4281.62 156
4281.77 164
4281.92 172
4282.07 180
4282.22 185
4282.37 187
4282.52 186
4282.67 182
4282.82 176
4282.97 168
4283.12 161
4283.27 154
4283.42 149
4283.57 147
4283.72 145
4283.87 145
4284.02 145
4284.17 145
4284.32 144
4284.47 142
4284.62 140
4284.77 138
4284.92 136
4285.07 134
4285.22 131
4285.37 129
4285.52 125
4285.67 120
4285.82 115
4285.97 109
4286.12 104
4286.27 99
4286.42 96
4286.57 95
4286.72 94
4286.87 94
4287.02 95
4287.17 94
4287.32 92
4287.47 90
4287.62 87
4287.77 83
4287.92 79
4288.07 76
4288.22 73
4288.37 72
4288.52 72
4288.67 75
4288.82 80
4288.97 88
4289.12 98
4289.27 110
4289.42 123
4289.57 136
4289.72 149
4289.87 162
4290.02 173
4290.17 184
4290.32 194
4290.47 205
4290.62 217
4290.77 230
4290.92 245
4291.07 260
4291.22 274
4291.37 287
4291.52 297
4291.67 304
4291.82 309
4291.97 311
4292.12 310
4292.27 308
4292.42 305
4292.57 299
4292.72 291
4292.87 281
4293.02 270
4293.17 257
4293.32 246
4293.47 235
4293.62 228
4293.77 225
4293.92 225
4294.08 228
4294.23 234
4294.38 240
4294.53 245
4294.68 249
4294.83 249
4294.98 247
4295.13 243
4295.28 238
4295.43 233
4295.58 228
4295.73 224
4295.88 222
4296.03 221
4296.18 221
4296.33 222
4296.48 223
4296.63 225
4296.78 228
4296.93 231
4297.08 234
4297.23 237
4297.38 239
4297.53 240
4297.68 239
4297.83 236
4297.98 231
4298.13 224
4298.28 215
4298.43 205
4298.58 196
4298.73 188
4298.88 182
4299.03 179
4299.18 178
4299.33 178
4299.48 179
4299.64 180
4299.79 180
4299.94 178
4300.09 175
4300.24 171
4300.39 166
4300.54 161
4300.69 156
4300.84 153
4300.99 150
4301.14 149
4301.29 148
4301.44 148
4301.59 147
4301.74 147
4301.89 146
4302.04 146
4302.19 147
4302.34 149
4302.49 153
4302.64 158
4302.79 163
4302.94 167
4303.09 171
4303.24 173
4303.39 174
4303.54 175
4303.69 174
4303.84 174
4304.00 173
4304.15 174
4304.30 176
4304.45 179
4304.60 184
4304.75 190
4304.90 197
4305.05 203
4305.20 208
4305.35 212
4305.50 216
4305.65 219
4305.80 224
4305.95 231
4306.10 240
4306.25 250
4306.40 260
4306.55 270
4306.70 275
4306.85 278
4307.00 276
4307.15 270
4307.30 263
4307.46 255
4307.61 247
4307.76 240
4307.91 234
4308.06 227
4308.21 220
4308.36 212
4308.51 204
4308.66 197
4308.81 191
4308.96 189
4309.11 190
4309.26 193
4309.41 198
4309.56 204
4309.71 207
4309.86 208
4310.01 206
4310.16 202
4310.31 195
4310.46 187
4310.62 178
4310.77 168
4310.92 157
4311.07 146
4311.22 134
4311.37 123
4311.52 113
4311.67 105
4311.82 100
4311.97 97
4312.12 97
4312.27 98
4312.42 99
4312.57 99
4312.72 99
4312.87 98
4313.02 98
4313.17 98
4313.32 100
4313.48 103
4313.63 109
4313.78 115
4313.93 121
4314.08 125
4314.23 127
4314.38 127
4314.53 125
4314.68 122
4314.83 120
4314.98 118
4315.13 118
4315.28 120
4315.43 123
4315.58 127
4315.73 131
4315.88 135
4316.04 138
4316.19 139
4316.34 140
4316.49 140
4316.64 139
4316.79 137
4316.94 134
4317.09 131
4317.24 128
4317.39 125
4317.54 123
4317.69 121
4317.84 121
4317.99 121
4318.14 122
4318.29 121
4318.45 119
4318.60 116
4318.75 110
4318.90 103
4319.05 94
4319.20 85
4319.35 77
4319.50 69
4319.65 62
4319.80 58
4319.95 56
4320.10 57
4320.25 61
4320.40 67
4320.55 75
4320.71 84
4320.86 93
4321.01 101
4321.16 107
4321.31 110
4321.46 111
4321.61 108
4321.76 103
4321.91 96
4322.06 87
4322.21 77
4322.36 68
4322.51 60
4322.66 53
4322.82 48
4322.97 45
4323.12 43
4323.27 42
4323.42 41
4323.57 40
4323.72 39
4323.87 37
4324.02 36
4324.17 36
4324.32 36
4324.47 39
4324.62 43
4324.77 50
4324.93 58
4325.08 66
4325.23 75
4325.38 82
4325.53 87
4325.68 90
4325.83 89
4325.98 85
4326.13 79
4326.28 71
4326.43 62
4326.58 52
4326.73 43
4326.89 35
4327.04 28
4327.19 23
4327.34 20
4327.49 18
4327.64 19
4327.79 21
4327.94 25
4328.09 31
4328.24 38
4328.39 46
4328.54 53
4328.70 58
4328.85 62
4329.00 62
4329.15 60
4329.30 55
4329.45 49
4329.60 43
4329.75 38
4329.90 33
4330.05 29
4330.20 25
4330.35 22
4330.51 18
4330.66 14
4330.81 12
4330.96 11
4331.11 13
4331.26 17
4331.41 22
4331.56 28
4331.71 34
4331.86 38
4332.01 40
4332.16 40
4332.32 38
4332.47 35
4332.62 31
4332.77 28
4332.92 24
4333.07 20
4333.22 16
4333.37 13
4333.52 8
4333.67 4
4333.82 0
4333.98 0
4334.13 0
4334.28 0
4334.43 0
4334.58 0
4334.73 0
4334.88 0
4335.03 0
4335.18 3
4335.33 8
4335.49 13
4335.64 18
4335.79 24
4335.94 30
4336.09 36
4336.24 42
4336.39 47
4336.54 51
4336.69 52
4336.84 52
4336.99 49
4337.15 44
4337.30 38
4337.45 32
4337.60 27
4337.75 22
4337.90 18
4338.05 15
4338.20 12
4338.35 8
4338.50 5
4338.66 1
4338.81 0
4338.96 0
4339.11 0
4339.26 0
4339.41 3
4339.56 11
4339.71 20
4339.86 29
4340.01 36
4340.17 41
4340.32 43
4340.47 42
4340.62 39
4340.77 34
4340.92 29
4341.07 25
4341.22 21
4341.37 18
4341.52 16
4341.68 14
4341.83 14
4341.98 14
4342.13 15
4342.28 17
4342.43 19
4342.58 22
4342.73 26
4342.88 29
4343.04 31
4343.19 32
4343.34 33
4343.49 31
4343.64 29
4343.79 25
4343.94 22
4344.09 19
4344.24 17
4344.40 17
4344.55 18
4344.70 20
4344.85 23
4345.00 25
4345.15 26
4345.30 25
4345.45 23
4345.60 18
4345.76 13
4345.91 7
4346.06 2
4346.21 0
4346.36 0
4346.51 0
4346.66 0
4346.81 0
4346.96 0
4347.12 0
4347.27 0
4347.42 3
4347.57 6
4347.72 9
4347.87 13
4348.02 15
4348.17 16
4348.32 16
4348.48 14
4348.63 10
4348.78 6
4348.93 3
4349.08 0
4349.23 0
4349.38 0
4349.53 1
4349.69 3
4349.84 5
4349.99 7
4350.14 8
4350.29 8
4350.44 9
4350.59 10
4350.74 12
4350.90 14
4351.05 17
4351.20 21
4351.35 24
4351.50 27
4351.65 29
4351.80 30
4351.95 29
4352.10 27
4352.26 24
4352.41 21
4352.56 17
4352.71 14
4352.86 12
4353.01 10
4353.16 9
4353.31 7
4353.47 5
4353.62 4
4353.77 2
4353.92 0
4354.07 0
4354.22 0
4354.37 0
4354.52 0
4354.68 0
4354.83 0
4354.98 0
4355.13 0
4355.28 0
4355.43 3
4355.58 5
4355.74 8
4355.89 10
4356.04 10
4356.19 10
4356.34 8
4356.49 7
4356.64 7
4356.79 7
4356.95 9
4357.10 11
4357.25 14
4357.40 17
4357.55 18
4357.70 18
4357.85 18
4358.00 17
4358.16 16
4358.31 15
4358.46 16
4358.61 17
4358.76 19
4358.91 21
4359.06 22
4359.22 23
4359.37 23
4359.52 22
4359.67 21
4359.82 20
4359.97 20
4360.12 21
4360.28 23
4360.43 26
4360.58 29
4360.73 31
4360.88 31
4361.03 30
4361.18 27
4361.33 24
4361.49 19
4361.64 16
4361.79 13
4361.94 11
4362.09 11
4362.24 11
4362.39 11
4362.55 12
4362.70 13
4362.85 15
4363.00 18
4363.15 21
4363.30 25
4363.45 29
4363.61 34
4363.76 39
4363.91 44
4364.06 49
4364.21 53
4364.36 56
4364.51 58
4364.67 58
4364.82 57
4364.97 55
4365.12 52
4365.27 49
4365.42 46
4365.58 42
4365.73 38
4365.88 34
4366.03 29
4366.18 24
4366.33 19
4366.48 14
4366.64 11
4366.79 9
4366.94 8
4367.09 7
4367.24 7
4367.39 7
4367.54 7
4367.70 8
4367.85 10
4368.00 13
4368.15 16
4368.30 19
4368.45 22
4368.60 26
4368.76 29
4368.91 33
4369.06 37
4369.21 42
4369.36 46
4369.51 50
4369.67 51
4369.82 51
4369.97 50
4370.12 47
4370.27 44
4370.42 42
4370.57 42
4370.73 43
4370.88 45
4371.03 47
4371.18 49
4371.33 48
4371.48 45
4371.64 41
4371.79 35
4371.94 29
4372.09 25
4372.24 22
4372.39 21
4372.55 22
4372.70 25
4372.85 29
4373.00 33
4373.15 38
4373.30 42
4373.45 45
4373.61 48
4373.76 49
4373.91 50
4374.06 49
4374.21 48
4374.36 47
4374.52 46
4374.67 46
4374.82 47
4374.97 49
4375.12 50
4375.27 51
4375.43 51
4375.58 49
4375.73 47
4375.88 44
4376.03 40
4376.18 36
4376.34 32
4376.49 29
4376.64 25
4376.79 22
4376.94 19
4377.09 16
4377.25 13
4377.40 10
4377.55 7
4377.70 4
4377.85 2
4378.00 2
4378.16 5
4378.31 10
4378.46 17
4378.61 25
4378.76 33
4378.91 39
4379.07 44
4379.22 47
4379.37 48
4379.52 47
4379.67 46
4379.82 44
4379.98 43
4380.13 42
4380.28 41
4380.43 40
4380.58 40
4380.73 39
4380.89 38
4381.04 38
4381.19 38
4381.34 38
4381.49 40
4381.65 42
4381.80 46
4381.95 51
4382.10 58
4382.25 65
4382.40 73
4382.56 79
4382.71 84
4382.86 85
4383.01 85
4383.16 82
4383.31 77
4383.47 73
4383.62 68
4383.77 65
4383.92 64
4384.07 64
4384.23 66
4384.38 69
4384.53 72
4384.68 74
4384.83 76
4384.98 76
4385.14 74
4385.29 70
4385.44 65
4385.59 59
4385.74 52
4385.90 45
4386.05 39
4386.20 34
4386.35 30
4386.50 28
4386.65 28
4386.81 30
4386.96 32
4387.11 35
4387.26 38
4387.41 40
4387.57 42
4387.72 43
4387.87 43
4388.02 42
4388.17 41
4388.32 40
4388.48 39
4388.63 38
4388.78 37
4388.93 38
4389.08 40
4389.24 44
4389.39 49
4389.54 55
4389.69 61
4389.84 67
4390.00 72
4390.15 77
4390.30 83
4390.45 88
4390.60 93
4390.75 99
4390.91 104
4391.06 109
4391.21 112
4391.36 115
4391.51 118
4391.67 120
4391.82 123
4391.97 125
4392.12 126
4392.27 127
4392.43 125
4392.58 122
4392.73 118
4392.88 114
4393.03 109
4393.19 105
4393.34 103
4393.49 101
4393.64 100
4393.79 101
4393.95 102
4394.10 104
4394.25 108
4394.40 113
4394.55 120
4394.71 128
4394.86 136
4395.01 144
4395.16 150
4395.31 155
4395.47 157
4395.62 157
4395.77 156
4395.92 153
4396.07 150
4396.23 147
4396.38 146
4396.53 146
4396.68 148
4396.83 151
4396.99 156
4397.14 162
4397.29 168
4397.44 173
4397.59 178
4397.75 181
4397.90 183
4398.05 183
4398.20 182
4398.35 180
4398.51 177
4398.66 174
4398.81 172
4398.96 171
4399.11 171
4399.27 171
4399.42 171
4399.57 169
4399.72 165
4399.87 161
4400.03 155
4400.18 150
4400.33 146
4400.48 145
4400.63 147
4400.79 151
4400.94 157
4401.09 164
4401.24 170
4401.39 174
4401.55 176
4401.70 176
4401.85 175
4402.00 173
4402.16 170
4402.31 168
4402.46 165
4402.61 163
4402.76 161
4402.92 159
4403.07 157
4403.22 156
4403.37 155
4403.52 153
4403.68 152
4403.83 151
4403.98 149
4404.13 148
4404.28 147
4404.44 145
4404.59 143
4404.74 141
4404.89 138
4405.05 135
4405.20 133
4405.35 133
4405.50 136
4405.65 141
4405.81 148
4405.96 158
4406.11 169
4406.26 181
4406.42 193
4406.57 206
4406.72 219
4406.87 231
4407.02 244
4407.18 256
4407.33 267
4407.48 277
4407.63 286
4407.78 294
4407.94 300
4408.09 304
4408.24 307
4408.39 308
4408.55 308
4408.70 308
4408.85 307
4409.00 307
4409.15 307
4409.31 308
4409.46 308
4409.61 308
4409.76 307
4409.92 304
4410.07 301
4410.22 297
4410.37 294
4410.52 290
4410.68 286
4410.83 283
4410.98 279
4411.13 273
4411.29 267
4411.44 258
4411.59 249
4411.74 237
4411.90 224
4412.05 211
4412.20 196
4412.35 181
4412.50 166
4412.66 151
4412.81 137
4412.96 124
4413.11 112
4413.27 102
4413.42 95
4413.57 91
4413.72 90
4413.87 91
4414.03 94
4414.18 97
4414.33 100
4414.48 101
4414.64 99
4414.79 95
4414.94 90
4415.09 84
4415.25 80
4415.40 76
4415.55 75
4415.70 76
4415.86 78
4416.01 82
4416.16 88
4416.31 95
4416.46 102
4416.62 109
4416.77 115
4416.92 120
4417.07 122
4417.23 122
4417.38 119
4417.53 114
4417.68 108
4417.84 103
4417.99 98
4418.14 95
4418.29 93
4418.45 92
4418.60 90
4418.75 88
4418.90 84
4419.05 78
4419.21 72
4419.36 65
4419.51 59
4419.66 55
4419.82 53
4419.97 52
4420.12 53
4420.27 54
4420.43 55
4420.58 56
4420.73 56
4420.88 55
4421.04 53
4421.19 51
4421.34 49
4421.49 48
4421.65 47
4421.80 46
4421.95 46
4422.10 47
4422.26 48
4422.41 49
4422.56 50
4422.71 50
4422.87 50
4423.02 49
4423.17 48
4423.32 47
4423.48 47
4423.63 48
4423.78 51
4423.93 56
4424.09 62
4424.24 68
4424.39 73
4424.54 78
4424.70 80
4424.85 80
4425.00 78
4425.15 76
4425.31 72
4425.46 68
4425.61 65
4425.76 62
4425.92 60
4426.07 60
4426.22 60
4426.37 60
4426.53 61
4426.68 61
4426.83 62
4426.98 61
4427.14 61
4427.29 59
4427.44 56
4427.59 52
4427.75 47
4427.90 41
4428.05 36
4428.20 31
4428.36 27
4428.51 25
4428.66 25
4428.81 27
4428.97 29
4429.12 31
4429.27 33
4429.42 35
4429.58 36
4429.73 37
4429.88 38
4430.03 39
4430.19 40
4430.34 41
4430.49 42
4430.64 43
4430.80 45
4430.95 45
4431.10 45
4431.25 43
4431.41 40
4431.56 36
4431.71 32
4431.87 28
4432.02 25
4432.17 24
4432.32 25
4432.48 29
4432.63 34
4432.78 40
4432.93 46
4433.09 51
4433.24 55
4433.39 58
4433.54 59
4433.70 58
4433.85 57
4434.00 55
4434.15 53
4434.31 50
4434.46 46
4434.61 43
4434.77 40
4434.92 37
4435.07 35
4435.22 35
4435.38 36
4435.53 39
4435.68 44
4435.83 48
4435.99 53
4436.14 58
4436.29 61
4436.45 62
4436.60 63
4436.75 62
4436.90 62
4437.06 61
4437.21 60
4437.36 59
4437.51 58
4437.67 57
4437.82 55
4437.97 53
4438.12 52
4438.28 50
4438.43 48
4438.58 47
4438.74 46
4438.89 45
4439.04 44
4439.19 43
4439.35 43
4439.50 43
4439.65 44
4439.80 45
4439.96 45
4440.11 45
4440.26 43
4440.42 41
4440.57 37
4440.72 34
4440.87 32
4441.03 32
4441.18 33
4441.33 36
4441.49 40
4441.64 44
4441.79 48
4441.94 50
4442.10 52
4442.25 53
4442.40 52
4442.55 51
4442.71 48
4442.86 45
4443.01 41
4443.17 37
4443.32 32
4443.47 28
4443.62 24
4443.78 20
4443.93 16
4444.08 12
4444.24 9
4444.39 5
4444.54 1
4444.69 0
4444.85 0
4445.00 0
4445.15 0
4445.31 0
4445.46 0
4445.61 0
4445.76 0
4445.92 3
4446.07 6
4446.22 9
4446.38 12
4446.53 14
4446.68 16
4446.83 18
4446.99 20
4447.14 21
4447.29 21
4447.45 21
4447.60 21
4447.75 20
4447.90 20
4448.06 19
4448.21 19
4448.36 20
4448.52 20
4448.67 22
4448.82 24
4448.97 27
4449.13 30
4449.28 32
4449.43 35
4449.59 36
4449.74 38
4449.89 39
4450.05 41
4450.20 43
4450.35 46
4450.50 49
4450.66 53
4450.81 57
4450.96 61
4451.12 63
4451.27 65
4451.42 65
4451.57 64
4451.73 63
4451.88 60
4452.03 56
4452.19 50
4452.34 44
4452.49 38
4452.65 32
4452.80 27
4452.95 24
4453.10 24
4453.26 27
4453.41 32
4453.56 39
4453.72 47
4453.87 54
4454.02 62
4454.18 69
4454.33 77
4454.48 84
4454.63 90
4454.79 95
4454.94 99
4455.09 100
4455.25 98
4455.40 95
4455.55 91
4455.71 87
4455.86 83
4456.01 81
4456.16 80
4456.32 80
4456.47 79
4456.62 79
4456.78 77
4456.93 75
4457.08 73
4457.24 70
4457.39 68
4457.54 65
4457.70 62
4457.85 58
4458.00 52
4458.15 45
4458.31 38
4458.46 31
4458.61 26
4458.77 22
4458.92 20
4459.07 20
4459.23 21
4459.38 23
4459.53 26
4459.69 29
4459.84 33
4459.99 37
4460.14 41
4460.30 44
4460.45 45
4460.60 45
4460.76 42
4460.91 38
4461.06 33
4461.22 30
4461.37 27
4461.52 27
4461.68 28
4461.83 30
4461.98 33
4462.13 35
4462.29 35
4462.44 35
4462.59 33
4462.75 30
4462.90 27
4463.05 24
4463.21 23
4463.36 24
4463.51 27
4463.67 31
4463.82 35
4463.97 38
4464.13 39
4464.28 37
4464.43 32
4464.59 25
4464.74 16
4464.89 7
4465.05 0
4465.20 0
4465.35 0
4465.50 0
4465.66 0
4465.81 0
4465.96 0
4466.12 6
4466.27 15
4466.42 24
4466.58 32
4466.73 39
4466.88 43
4467.04 46
4467.19 45
4467.34 43
4467.50 38
4467.65 33
4467.80 27
4467.96 22
4468.11 18
4468.26 15
4468.42 14
4468.57 16
4468.72 19
4468.88 24
4469.03 30
4469.18 36
4469.34 42
4469.49 46
4469.64 49
4469.80 49
4469.95 47
4470.10 44
4470.25 39
4470.41 35
4470.56 32
4470.71 29
4470.87 27
4471.02 26
4471.17 24
4471.33 21
4471.48 18
4471.63 14
4471.79 9
4471.94 4
4472.09 0
4472.25 0
4472.40 0
4472.55 0
4472.71 0
4472.86 0
4473.01 0
4473.17 0
4473.32 1
4473.47 5
4473.63 8
4473.78 12
4473.93 14
4474.09 14
4474.24 14
4474.39 12
4474.55 9
4474.70 7
4474.85 5
4475.01 5
4475.16 6
4475.31 8
4475.47 12
4475.62 15
4475.77 19
4475.93 22
4476.08 24
4476.23 24
4476.39 24
4476.54 23
4476.69 21
4476.85 19
4477.00 16
4477.16 14
4477.31 12
4477.46 12
4477.62 14
4477.77 18
4477.92 24
4478.08 32
4478.23 41
4478.38 50
4478.54 59
4478.69 69
4478.84 78
4479.00 87
4479.15 95
4479.30 104
4479.46 113
4479.61 121
4479.76 129
4479.92 136
4480.07 143
4480.22 150
4480.38 156
4480.53 161
4480.68 164
4480.84 167
4480.99 168
4481.14 167
4481.30 165
4481.45 162
4481.60 158
4481.76 153
4481.91 147
4482.07 140
4482.22 130
4482.37 119
4482.53 108
4482.68 97
4482.83 88
4482.99 82
4483.14 79
4483.29 79
4483.45 82
4483.60 86
4483.75 90
4483.91 93
4484.06 96
4484.21 97
4484.37 97
4484.52 96
4484.67 94
4484.83 92
4484.98 90
4485.14 87
4485.29 85
4485.44 83
4485.60 80
4485.75 76
4485.90 71
4486.06 64
4486.21 56
4486.36 47
4486.52 37
4486.67 28
4486.82 20
4486.98 14
4487.13 11
4487.28 10
4487.44 10
4487.59 11
4487.75 14
4487.90 17
4488.05 20
4488.21 24
4488.36 27
4488.51 31
4488.67 34
4488.82 36
4488.97 36
4489.13 34
4489.28 30
4489.44 23
4489.59 15
4489.74 6
4489.90 0
4490.05 0
4490.20 0
4490.36 0
4490.51 0
4490.66 0
4490.82 0
4490.97 6
4491.13 11
4491.28 15
4491.43 18
4491.59 19
4491.74 19
4491.89 18
4492.05 16
4492.20 14
4492.35 11
4492.51 8
4492.66 5
4492.82 3
4492.97 0
4493.12 0
4493.28 0
4493.43 0
4493.58 0
4493.74 0
4493.89 0
4494.04 0
4494.20 0
4494.35 0
4494.51 3
4494.66 10
4494.81 19
4494.97 28
4495.12 36
4495.27 43
4495.43 49
4495.58 54
4495.74 60
4495.89 64
4496.04 68
4496.20 71
4496.35 72
4496.50 71
4496.66 67
4496.81 62
4496.97 57
4497.12 53
4497.27 51
4497.43 51
4497.58 52
4497.73 55
4497.89 58
4498.04 60
4498.20 62
4498.35 64
4498.50 66
4498.66 69
4498.81 73
4498.96 79
4499.12 84
4499.27 88
4499.43 90
4499.58 89
4499.73 86
4499.89 82
4500.04 77
4500.19 72
4500.35 70
4500.50 69
4500.66 71
4500.81 73
4500.96 76
4501.12 79
4501.27 80
4501.42 81
4501.58 81
4501.73 81
4501.89 83
4502.04 87
4502.19 93
4502.35 100
4502.50 108
4502.66 115
4502.81 121
4502.96 124
4503.12 126
4503.27 126
4503.42 126
4503.58 127
4503.73 129
4503.89 132
4504.04 136
4504.19 138
4504.35 138
4504.50 135
4504.66 128
4504.81 118
4504.96 107
4505.12 96
4505.27 86
4505.42 78
4505.58 73
4505.73 70
4505.89 68
4506.04 67
4506.19 66
4506.35 64
4506.50 61
4506.66 58
4506.81 55
4506.96 54
4507.12 53
4507.27 54
4507.43 57
4507.58 61
4507.73 65
4507.89 69
4508.04 74
4508.19 78
4508.35 82
4508.50 86
4508.66 89
4508.81 91
4508.96 91
4509.12 89
4509.27 84
4509.43 77
4509.58 68
4509.73 58
4509.89 49
4510.04 42
4510.20 37
4510.35 34
4510.50 33
4510.66 34
4510.81 36
4510.97 38
4511.12 41
4511.27 43
4511.43 44
4511.58 43
4511.74 40
4511.89 35
4512.04 29
4512.20 21
4512.35 14
4512.51 8
4512.66 5
4512.81 4
4512.97 7
4513.12 11
4513.28 16
4513.43 22
4513.58 27
4513.74 30
4513.89 33
4514.05 34
4514.20 35
4514.35 36
4514.51 38
4514.66 41
4514.82 44
4514.97 49
4515.12 55
4515.28 62
4515.43 70
4515.59 78
4515.74 86
4515.89 93
4516.05 99
4516.20 104
4516.36 108
4516.51 112
4516.66 115
4516.82 117
4516.97 120
4517.13 123
4517.28 127
4517.44 130
4517.59 133
4517.74 136
4517.90 138
4518.05 140
4518.21 141
4518.36 142
4518.51 142
4518.67 142
4518.82 141
4518.98 140
4519.13 139
4519.28 137
4519.44 137
4519.59 136
4519.75 137
4519.90 138
4520.06 140
4520.21 141
4520.36 142
4520.52 142
4520.67 140
4520.83 137
4520.98 132
4521.13 128
4521.29 123
4521.44 119
4521.60 116
4521.75 114
4521.90 111
4522.06 108
4522.21 104
4522.37 99
4522.52 93
4522.68 86
4522.83 79
4522.98 74
4523.14 72
4523.29 72
4523.45 74
4523.60 79
4523.75 86
4523.91 92
4524.06 98
4524.22 102
4524.37 104
4524.53 104
4524.68 104
4524.83 104
4524.99 104
4525.14 105
4525.30 105
4525.45 106
4525.61 106
4525.76 105
4525.91 103
4526.07 100
4526.22 97
4526.38 95
4526.53 93
4526.69 94
4526.84 95
4526.99 98
4527.15 102
4527.30 106
4527.46 111
4527.61 116
4527.76 122
4527.92 130
4528.07 140
4528.23 153
4528.38 167
4528.54 182
4528.69 197
4528.84 208
4529.00 217
4529.15 221
4529.31 222
4529.46 219
4529.62 216
4529.77 211
4529.92 207
4530.08 203
4530.23 200
4530.39 198
4530.54 198
4530.70 199
4530.85 202
4531.01 207
4531.16 212
4531.31 218
4531.47 223
4531.62 228
4531.78 231
4531.93 234
4532.09 237
4532.24 240
4532.39 245
4532.55 252
4532.70 260
4532.86 270
4533.01 281
4533.17 291
4533.32 302
4533.47 311
4533.63 318
4533.78 323
4533.94 326
4534.09 324
4534.25 320
4534.40 312
4534.56 302
4534.71 290
4534.86 279
4535.02 270
4535.17 262
4535.33 255
4535.48 250
4535.64 244
4535.79 237
4535.94 229
4536.10 220
4536.25 211
4536.41 203
4536.56 197
4536.72 192
4536.87 189
4537.03 187
4537.18 184
4537.33 180
4537.49 173
4537.64 165
4537.80 157
4537.95 148
4538.11 141
4538.26 135
4538.42 132
4538.57 130
4538.72 128
4538.88 127
4539.03 126
4539.19 125
4539.34 123
4539.50 123
4539.65 123
4539.81 123
4539.96 125
4540.11 126
4540.27 126
4540.42 125
4540.58 123
4540.73 120
4540.89 116
4541.04 112
4541.20 110
4541.35 109
4541.50 109
4541.66 109
4541.81 110
4541.97 110
4542.12 109
4542.28 108
4542.43 107
4542.59 107
4542.74 109
4542.90 114
4543.05 121
4543.20 130
4543.36 141
4543.51 151
4543.67 162
4543.82 171
4543.98 180
4544.13 188
4544.29 196
4544.44 205
4544.60 215
4544.75 226
4544.90 237
4545.06 248
4545.21 260
4545.37 272
4545.52 283
4545.68 295
4545.83 307
4545.99 321
4546.14 335
4546.30 352
4546.45 369
4546.60 386
4546.76 404
4546.91 420
4547.07 435
4547.22 448
4547.38 461
4547.53 475
4547.69 489
4547.84 505
4548.00 524
4548.15 543
4548.31 563
4548.46 581
4548.61 597
4548.77 610
4548.92 618
4549.08 622
4549.23 621
4549.39 617
4549.54 608
4549.70 598
4549.85 585
4550.01 572
4550.16 558
4550.32 543
4550.47 529
4550.62 513
4550.78 497
4550.93 480
4551.09 463
4551.24 446
4551.40 431
4551.55 416
4551.71 404
4551.86 393
4552.02 384
4552.17 376
4552.33 371
4552.48 367
4552.64 364
4552.79 363
4552.94 362
4553.10 362
4553.25 360
4553.41 356
4553.56 351
4553.72 343
4553.87 335
4554.03 325
4554.18 314
4554.34 302
4554.49 290
4554.65 278
4554.80 264
4554.96 251
4555.11 237
4555.27 224
4555.42 213
4555.57 203
4555.73 196
4555.88 190
4556.04 185
4556.19 181
4556.35 177
4556.50 172
4556.66 166
4556.81 159
4556.97 151
4557.12 141
4557.28 131
4557.43 121
4557.59 110
4557.74 99
4557.90 88
4558.05 78
4558.21 69
4558.36 60
4558.52 52
4558.67 46
4558.82 42
4558.98 39
4559.13 37
4559.29 37
4559.44 38
4559.60 39
4559.75 40
4559.91 40
4560.06 40
4560.22 40
4560.37 41
4560.53 42
4560.68 43
4560.84 44
4560.99 45
4561.15 45
4561.30 44
4561.46 41
4561.61 36
4561.77 30
4561.92 24
4562.08 19
4562.23 15
4562.39 12
4562.54 12
4562.70 13
4562.85 16
4563.01 21
4563.16 27
4563.31 34
4563.47 43
4563.62 53
4563.78 63
4563.93 73
4564.09 82
4564.24 90
4564.40 96
4564.55 99
4564.71 101
4564.86 102
4565.02 101
4565.17 99
4565.33 97
4565.48 94
4565.64 91
4565.79 88
4565.95 86
4566.10 85
4566.26 86
4566.41 89
4566.57 95
4566.72 103
4566.88 113
4567.03 122
4567.19 130
4567.34 135
4567.50 136
4567.65 133
4567.81 127
4567.96 119
4568.12 112
4568.27 105
4568.43 100
4568.58 97
4568.74 96
4568.89 96
4569.05 95
4569.20 94
4569.36 91
4569.51 86
4569.67 80
4569.82 73
4569.98 65
4570.13 58
4570.29 53
4570.44 49
4570.60 46
4570.75 45
4570.91 45
4571.06 46
4571.22 47
4571.37 48
4571.53 49
4571.68 48
4571.84 47
4571.99 44
4572.15 42
4572.30 39
4572.46 37
4572.61 35
4572.77 33
4572.92 32
4573.08 30
4573.23 28
4573.39 27
4573.54 25
4573.70 23
4573.85 20
4574.01 18
4574.16 15
4574.32 12
4574.47 8
4574.63 4
4574.78 0
4574.94 0
4575.09 0
4575.25 0
4575.40 0
4575.56 0
4575.71 0
4575.87 0
4576.02 0
4576.18 3
4576.33 7
4576.49 12
4576.64 19
4576.80 27
4576.95 35
4577.11 42
4577.26 49
4577.42 53
4577.57 55
4577.73 55
4577.88 53
4578.04 49
4578.19 46
4578.35 44
4578.50 42
4578.66 42
4578.81 43
4578.97 43
4579.13 44
4579.28 44
4579.44 42
4579.59 41
4579.75 40
4579.90 40
4580.06 41
4580.21 43
4580.37 45
4580.52 49
4580.68 52
4580.83 54
4580.99 55
4581.14 55
4581.30 56
4581.45 56
4581.61 57
4581.76 59
4581.92 61
4582.07 65
4582.23 68
4582.38 72
4582.54 74
4582.69 76
4582.85 78
4583.00 78
4583.16 78
4583.31 77
4583.47 77
4583.63 77
4583.78 78
4583.94 79
4584.09 82
4584.25 85
4584.40 88
4584.56 91
4584.71 92
4584.87 93
4585.02 92
4585.18 91
4585.33 88
4585.49 86
4585.64 84
4585.80 83
4585.95 81
4586.11 81
4586.26 80
4586.42 80
4586.57 79
4586.73 77
4586.89 75
4587.04 73
4587.20 70
4587.35 68
4587.51 66
4587.66 64
4587.82 64
4587.97 65
4588.13 66
4588.28 68
4588.44 71
4588.59 75
4588.75 80
4588.90 85
4589.06 90
4589.21 94
4589.37 98
4589.53 100
4589.68 100
4589.84 99
4589.99 97
4590.15 94
4590.30 91
4590.46 87
4590.61 84
4590.77 82
4590.92 81
4591.08 82
4591.23 82
4591.39 83
4591.54 83
4591.70 82
4591.86 81
4592.01 79
4592.17 77
4592.32 78
4592.48 80
4592.63 85
4592.79 91
4592.94 97
4593.10 102
4593.25 105
4593.41 105
4593.56 102
4593.72 98
4593.88 93
4594.03 88
4594.19 85
4594.34 83
4594.50 83
4594.65 84
4594.81 86
4594.96 88
4595.12 90
4595.27 91
4595.43 90
4595.58 89
4595.74 87
4595.90 84
4596.05 80
4596.21 76
4596.36 72
4596.52 69
4596.67 65
4596.83 62
4596.98 60
4597.14 58
4597.29 56
4597.45 55
4597.61 55
4597.76 55
4597.92 55
4598.07 56
4598.23 58
4598.38 60
4598.54 63
4598.69 66
4598.85 68
4599.00 69
4599.16 70
4599.32 68
4599.47 64
4599.63 59
4599.78 53
4599.94 46
4600.09 40
4600.25 34
4600.40 29
4600.56 26
4600.71 24
4600.87 23
4601.03 24
4601.18 25
4601.34 26
4601.49 28
4601.65 30
4601.80 33
4601.96 35
4602.11 39
4602.27 42
4602.43 45
4602.58 47
4602.74 48
4602.89 47
4603.05 44
4603.20 41
4603.36 38
4603.51 36
4603.67 36
4603.83 38
4603.98 43
4604.14 50
4604.29 58
4604.45 67
4604.60 77
4604.76 87
4604.91 96
4605.07 104
4605.23 110
4605.38 115
4605.54 117
4605.69 118
4605.85 118
4606.00 117
4606.16 115
4606.31 114
4606.47 112
4606.63 110
4606.78 109
4606.94 108
4607.09 106
4607.25 104
4607.40 102
4607.56 100
4607.72 97
4607.87 95
4608.03 93
4608.18 93
4608.34 96
4608.49 99
4608.65 104
4608.80 110
4608.96 115
4609.12 119
4609.27 121
4609.43 122
4609.58 121
4609.74 118
4609.89 113
4610.05 107
4610.21 99
4610.36 91
4610.52 83
4610.67 76
4610.83 71
4610.98 68
4611.14 68
4611.30 70
4611.45 75
4611.61 81
4611.76 88
4611.92 94
4612.07 99
4612.23 103
4612.38 104
4612.54 105
4612.70 105
4612.85 106
4613.01 107
4613.16 108
4613.32 111
4613.47 113
4613.63 115
4613.79 116
4613.94 116
4614.10 115
4614.25 112
4614.41 110
4614.56 106
4614.72 103
4614.88 99
4615.03 95
4615.19 91
4615.34 87
4615.50 85
4615.66 83
4615.81 81
4615.97 80
4616.12 78
4616.28 76
4616.43 74
4616.59 70
4616.75 66
4616.90 61
4617.06 58
4617.21 55
4617.37 53
4617.52 52
4617.68 53
4617.84 55
4617.99 57
4618.15 60
4618.30 63
4618.46 66
4618.62 69
4618.77 73
4618.93 78
4619.08 83
4619.24 89
4619.39 93
4619.55 96
4619.71 98
4619.86 97
4620.02 94
4620.17 90
4620.33 85
4620.48 80
4620.64 76
4620.80 73
4620.95 71
4621.11 70
4621.26 69
4621.42 69
4621.58 69
4621.73 69
4621.89 69
4622.04 69
4622.20 69
4622.36 69
4622.51 69
4622.67 69
4622.82 69
4622.98 69
4623.13 70
4623.29 73
4623.45 79
4623.60 86
4623.76 95
4623.91 104
4624.07 113
4624.23 120
4624.38 124
4624.54 124
4624.69 121
4624.85 117
4625.01 112
4625.16 108
4625.32 106
4625.47 106
4625.63 108
4625.78 112
4625.94 116
4626.10 121
4626.25 125
4626.41 127
4626.56 128
4626.72 127
4626.88 123
4627.03 118
4627.19 113
4627.34 109
4627.50 107
4627.66 107
4627.81 110
4627.97 114
4628.12 118
4628.28 120
4628.44 121
4628.59 121
4628.75 120
4628.90 119
4629.06 118
4629.22 119
4629.37 121
4629.53 123
4629.68 125
4629.84 125
4630.00 122
4630.15 117
4630.31 110
4630.46 103
4630.62 97
4630.78 93
4630.93 92
4631.09 94
4631.24 98
4631.40 103
4631.56 108
4631.71 112
4631.87 115
4632.02 116
4632.18 117
4632.34 117
4632.49 119
4632.65 121
4632.80 125
4632.96 128
4633.12 132
4633.27 135
4633.43 137
4633.58 138
4633.74 137
4633.90 134
4634.05 131
4634.21 126
4634.36 121
4634.52 116
4634.68 110
4634.83 105
4634.99 100
4635.15 95
4635.30 91
4635.46 89
4635.61 88
4635.77 89
4635.93 91
4636.08 95
4636.24 101
4636.39 107
4636.55 113
4636.71 119
4636.86 123
4637.02 127
4637.17 131
4637.33 136
4637.49 141
4637.64 149
4637.80 158
4637.96 169
4638.11 179
4638.27 189
4638.42 197
4638.58 203
4638.74 205
4638.89 206
4639.05 204
4639.20 203
4639.36 202
4639.52 203
4639.67 207
4639.83 214
4639.99 223
4640.14 234
4640.30 245
4640.45 255
4640.61 262
4640.77 267
4640.92 268
4641.08 267
4641.23 266
4641.39 267
4641.55 269
4641.70 275
4641.86 283
4642.02 293
4642.17 304
4642.33 315
4642.48 325
4642.64 334
4642.80 342
4642.95 350
4643.11 356
4643.27 362
4643.42 367
4643.58 370
4643.73 373
4643.89 376
4644.05 381
4644.20 388
4644.36 399
4644.52 414
4644.67 432
4644.83 452
4644.98 474
4645.14 495
4645.30 517
4645.45 539
4645.61 563
4645.77 591
4645.92 623
4646.08 661
4646.23 703
4646.39 748
4646.55 794
4646.70 841
4646.86 887
4647.02 931
4647.17 974
4647.33 1016
4647.48 1057
4647.64 1095
4647.80 1130
4647.95 1162
4648.11 1190
4648.27 1214
4648.42 1235
4648.58 1254
4648.73 1271
4648.89 1285
4649.05 1296
4649.20 1305
4649.36 1310
4649.52 1312
4649.67 1312
4649.83 1309
4649.99 1305
4650.14 1298
4650.30 1288
4650.45 1276
4650.61 1260
4650.77 1240
4650.92 1216
4651.08 1189
4651.24 1160
4651.39 1128
4651.55 1096
4651.71 1063
4651.86 1032
4652.02 1001
4652.17 973
4652.33 947
4652.49 923
4652.64 901
4652.80 882
4652.96 865
4653.11 850
4653.27 837
4653.43 826
4653.58 816
4653.74 805
4653.89 794
4654.05 781
4654.21 766
4654.36 752
4654.52 738
4654.68 725
4654.83 717
4654.99 713
4655.15 713
4655.30 716
4655.46 721
4655.62 727
4655.77 732
4655.93 736
4656.08 738
4656.24 738
4656.40 737
4656.55 735
4656.71 731
4656.87 726
4657.02 721
4657.18 714
4657.34 706
4657.49 698
4657.65 690
4657.81 682
4657.96 675
4658.12 669
4658.27 665
4658.43 662
4658.59 661
4658.74 661
4658.90 661
4659.06 661
4659.21 660
4659.37 658
4659.53 655
4659.68 650
4659.84 644
4660.00 635
4660.15 623
4660.31 608
4660.47 589
4660.62 568
4660.78 545
4660.94 522
4661.09 499
4661.25 479
4661.40 460
4661.56 444
4661.72 431
4661.87 418
4662.03 407
4662.19 396
4662.34 384
4662.50 371
4662.66 356
4662.81 341
4662.97 325
4663.13 308
4663.28 291
4663.44 276
4663.60 260
4663.75 246
4663.91 233
4664.07 221
4664.22 211
4664.38 201
4664.54 192
4664.69 184
4664.85 178
4665.01 172
4665.16 166
4665.32 161
4665.48 155
4665.63 149
4665.79 143
4665.95 136
4666.10 129
4666.26 122
4666.42 114
4666.57 106
4666.73 99
4666.88 92
4667.04 86
4667.20 81
4667.35 76
4667.51 72
4667.67 69
4667.82 65
4667.98 62
4668.14 59
4668.29 57
4668.45 56
4668.61 56
4668.76 56
4668.92 57
4669.08 58
4669.23 58
4669.39 58
4669.55 58
4669.70 58
4669.86 58
4670.02 58
4670.17 59
4670.33 59
4670.49 59
4670.64 58
4670.80 56
4670.96 52
4671.11 49
4671.27 45
4671.43 42
4671.58 40
4671.74 39
4671.90 40
4672.05 42
4672.21 44
4672.37 46
4672.52 47
4672.68 48
4672.84 48
4673.00 49
4673.15 49
4673.31 51
4673.47 55
4673.62 60
4673.78 67
4673.94 75
4674.09 84
4674.25 92
4674.41 100
4674.56 106
4674.72 110
4674.88 112
4675.03 112
4675.19 112
4675.35 113
4675.50 114
4675.66 117
4675.82 120
4675.97 124
4676.13 128
4676.29 130
4676.44 132
4676.60 134
4676.76 137
4676.91 141
4677.07 146
4677.23 153
4677.38 161
4677.54 168
4677.70 174
4677.85 177
4678.01 178
4678.17 176
4678.33 172
4678.48 167
4678.64 160
4678.80 153
4678.95 145
4679.11 137
4679.27 128
4679.42 120
4679.58 112
4679.74 105
4679.89 101
4680.05 98
4680.21 97
4680.36 97
4680.52 98
4680.68 98
4680.83 98
4680.99 96
4681.15 92
4681.31 87
4681.46 82
4681.62 75
4681.78 69
4681.93 63
4682.09 59
4682.25 56
4682.40 55
4682.56 56
4682.72 59
4682.87 64
4683.03 70
4683.19 74
4683.34 78
4683.50 79
4683.66 77
4683.82 74
4683.97 70
4684.13 64
4684.29 59
4684.44 54
4684.60 50
4684.76 45
4684.91 41
4685.07 37
4685.23 34
4685.38 32
4685.54 32
4685.70 34
4685.86 36
4686.01 39
4686.17 41
4686.33 43
4686.48 44
4686.64 44
4686.80 43
4686.95 42
4687.11 41
4687.27 39
4687.42 38
4687.58 37
4687.74 36
4687.90 35
4688.05 36
4688.21 38
4688.37 43
4688.52 51
4688.68 60
4688.84 69
4688.99 77
4689.15 82
4689.31 85
4689.47 86
4689.62 85
4689.78 84
4689.94 83
4690.09 83
4690.25 85
4690.41 87
4690.56 89
4690.72 91
4690.88 91
4691.04 89
4691.19 84
4691.35 79
4691.51 72
4691.66 66
4691.82 62
4691.98 58
4692.13 57
4692.29 56
4692.45 55
4692.61 54
4692.76 51
4692.92 47
4693.08 43
4693.23 39
4693.39 36
4693.55 35
4693.71 37
4693.86 40
4694.02 44
4694.18 49
4694.33 53
4694.49 57
4694.65 59
4694.81 60
4694.96 60
4695.12 60
4695.28 60
4695.43 59
4695.59 59
4695.75 59
4695.90 59
4696.06 60
4696.22 62
4696.38 65
4696.53 69
4696.69 74
4696.85 79
4697.00 84
4697.16 88
4697.32 93
4697.48 97
4697.63 100
4697.79 104
4697.95 109
4698.10 113
4698.26 118
4698.42 122
4698.58 127
4698.73 131
4698.89 136
4699.05 139
4699.20 143
4699.36 147
4699.52 150
4699.68 155
4699.83 162
4699.99 171
4700.15 185
4700.30 203
4700.46 226
4700.62 253
4700.78 283
4700.93 316
4701.09 351
4701.25 389
4701.41 429
4701.56 472
4701.72 521
4701.88 575
4702.03 636
4702.19 704
4702.35 781
4702.51 866
4702.66 958
4702.82 1056
4702.98 1159
4703.13 1266
4703.29 1376
4703.45 1491
4703.61 1611
4703.76 1734
4703.92 1861
4704.08 1988
4704.24 2114
4704.39 2234
4704.55 2346
4704.71 2450
4704.86 2545
4705.02 2631
4705.18 2708
4705.34 2775
4705.49 2832
4705.65 2877
4705.81 2908
4705.96 2926
4706.12 2932
4706.28 2928
4706.44 2916
4706.59 2897
4706.75 2873
4706.91 2843
4707.07 2807
4707.22 2764
4707.38 2714
4707.54 2657
4707.70 2593
4707.85 2524
4708.01 2451
4708.17 2372
4708.32 2289
4708.48 2201
4708.64 2109
4708.80 2014
4708.95 1917
4709.11 1820
4709.27 1724
4709.43 1630
4709.58 1540
4709.74 1453
4709.90 1370
4710.06 1291
4710.21 1217
4710.37 1147
4710.53 1082
4710.68 1021
4710.84 965
4711.00 913
4711.16 865
4711.31 820
4711.47 778
4711.63 739
4711.79 702
4711.94 667
4712.10 633
4712.26 601
4712.42 570
4712.57 539
4712.73 510
4712.89 480
4713.05 450
4713.20 420
4713.36 390
4713.52 359
4713.67 329
4713.83 302
4713.99 277
4714.15 256
4714.30 238
4714.46 224
4714.62 211
4714.78 200
4714.93 189
4715.09 179
4715.25 169
4715.41 161
4715.56 154
4715.72 148
4715.88 144
4716.04 140
4716.19 135
4716.35 130
4716.51 124
4716.67 118
4716.82 112
4716.98 106
4717.14 100
4717.30 95
4717.45 91
4717.61 87
4717.77 83
4717.93 81
4718.08 79
4718.24 78
4718.40 79
4718.56 80
4718.71 81
4718.87 81
4719.03 79
4719.19 77
4719.34 74
4719.50 71
4719.66 69
4719.82 70
4719.97 73
4720.13 77
4720.29 84
4720.45 91
4720.60 97
4720.76 103
4720.92 106
4721.08 107
4721.23 105
4721.39 102
4721.55 98
4721.71 95
4721.86 92
4722.02 89
4722.18 88
4722.34 86
4722.49 83
4722.65 79
4722.81 73
4722.97 67
4723.12 62
4723.28 57
4723.44 53
4723.60 51
4723.75 49
4723.91 48
4724.07 46
4724.23 45
4724.38 44
4724.54 44
4724.70 45
4724.86 46
4725.01 47
4725.17 47
4725.33 47
4725.49 44
4725.65 41
4725.80 37
4725.96 32
4726.12 27
4726.28 23
4726.43 19
4726.59 16
4726.75 13
4726.91 11
4727.06 9
4727.22 7
4727.38 6
4727.54 4
4727.69 2
4727.85 0
4728.01 0
4728.17 0
4728.32 0
4728.48 0
4728.64 0
4728.80 0
4728.96 0
4729.11 4
4729.27 8
4729.43 9
4729.59 10
4729.74 9
4729.90 8
4730.06 6
4730.22 5
4730.37 4
4730.53 4
4730.69 5
4730.85 7
4731.01 8
4731.16 9
4731.32 9
4731.48 8
4731.64 5
4731.79 2
4731.95 0
4732.11 0
4732.27 0
4732.42 0
4732.58 0
4732.74 0
4732.90 0
4733.06 0
4733.21 3
4733.37 7
4733.53 12
4733.69 18
4733.84 25
4734.00 31
4734.16 38
4734.32 43
4734.48 47
4734.63 49
4734.79 50
4734.95 49
4735.11 49
4735.26 49
4735.42 51
4735.58 55
4735.74 60
4735.89 66
4736.05 71
4736.21 76
4736.37 79
4736.53 80
4736.68 79
4736.84 76
4737.00 71
4737.16 65
4737.32 58
4737.47 52
4737.63 46
4737.79 42
4737.95 38
4738.10 36
4738.26 35
4738.42 35
4738.58 35
4738.74 34
4738.89 34
4739.05 33
4739.21 33
4739.37 32
4739.52 33
4739.68 33
4739.84 35
4740.00 37
4740.16 40
4740.31 43
4740.47 47
4740.63 51
4740.79 56
4740.95 61
4741.10 67
4741.26 74
4741.42 81
4741.58 87
4741.73 92
4741.89 96
4742.05 99
4742.21 99
4742.37 99
4742.52 97
4742.68 95
4742.84 92
4743.00 89
4743.16 86
4743.31 82
4743.47 78
4743.63 75
4743.79 71
4743.95 69
4744.10 67
4744.26 67
4744.42 67
4744.58 69
4744.73 71
4744.89 73
4745.05 76
4745.21 77
4745.37 79
4745.52 79
4745.68 78
4745.84 76
4746.00 74
4746.16 71
4746.31 69
4746.47 66
4746.63 64
4746.79 61
4746.95 57
4747.10 54
4747.26 51
4747.42 47
4747.58 45
4747.74 45
4747.89 45
4748.05 47
4748.21 49
4748.37 52
4748.53 55
4748.68 58
4748.84 60
4749.00 62
4749.16 63
4749.32 63
4749.47 63
4749.63 62
4749.79 60
4749.95 58
4750.11 55
4750.26 52
4750.42 48
4750.58 44
4750.74 40
4750.90 37
4751.05 35
4751.21 35
4751.37 37
4751.53 40
4751.69 46
4751.84 52
4752.00 59
4752.16 65
4752.32 70
4752.48 74
4752.63 78
4752.79 80
4752.95 82
4753.11 84
4753.27 86
4753.42 88
4753.58 89
4753.74 90
4753.90 89
4754.06 87
4754.21 84
4754.37 81
4754.53 78
4754.69 76
4754.85 75
4755.01 76
4755.16 78
4755.32 81
4755.48 83
4755.64 85
4755.80 85
4755.95 84
4756.11 81
4756.27 77
4756.43 72
4756.59 67
4756.74 62
4756.90 57
4757.06 53
4757.22 49
4757.38 47
4757.54 47
4757.69 48
4757.85 51
4758.01 56
4758.17 63
4758.33 72
4758.48 83
4758.64 94
4758.80 104
4758.96 112
4759.12 118
4759.27 120
4759.43 119
4759.59 117
4759.75 114
4759.91 113
4760.07 115
4760.22 119
4760.38 126
4760.54 134
4760.70 141
4760.86 147
4761.01 151
4761.17 153
4761.33 153
4761.49 154
4761.65 156
4761.81 160
4761.96 168
4762.12 179
4762.28 193
4762.44 209
4762.60 226
4762.76 243
4762.91 260
4763.07 275
4763.23 288
4763.39 301
4763.55 314
4763.70 327
4763.86 340
4764.02 351
4764.18 361
4764.34 369
4764.50 373
4764.65 375
4764.81 377
4764.97 379
4765.13 384
4765.29 393
4765.45 407
4765.60 425
4765.76 446
4765.92 467
4766.08 489
4766.24 510
4766.39 530
4766.55 549
4766.71 567
4766.87 585
4767.03 603
4767.19 620
4767.34 637
4767.50 652
4767.66 667
4767.82 679
4767.98 690
4768.14 697
4768.29 699
4768.45 696
4768.61 688
4768.77 675
4768.93 659
4769.09 640
4769.24 621
4769.40 602
4769.56 584
4769.72 566
4769.88 548
4770.04 529
4770.19 510
4770.35 490
4770.51 471
4770.67 452
4770.83 433
4770.99 415
4771.14 397
4771.30 380
4771.46 363
4771.62 348
4771.78 334
4771.94 322
4772.09 311
4772.25 300
4772.41 289
4772.57 278
4772.73 265
4772.89 252
4773.05 239
4773.20 226
4773.36 215
4773.52 204
4773.68 194
4773.84 184
4774.00 173
4774.15 162
4774.31 150
4774.47 138
4774.63 126
4774.79 115
4774.95 104
4775.10 95
4775.26 87
4775.42 80
4775.58 73
4775.74 68
4775.90 63
4776.06 59
4776.21 57
4776.37 55
4776.53 55
4776.69 56
4776.85 56
4777.01 56
4777.16 55
4777.32 53
4777.48 51
4777.64 48
4777.80 46
4777.96 45
4778.12 44
4778.27 44
4778.43 44
4778.59 44
4778.75 44
4778.91 44
4779.07 45
4779.22 45
4779.38 46
4779.54 46
4779.70 45
4779.86 43
4780.02 41
4780.18 38
4780.33 35
4780.49 33
4780.65 32
4780.81 32
4780.97 32
4781.13 33
4781.29 33
4781.44 32
4781.60 29
4781.76 24
4781.92 19
4782.08 14
4782.24 9
4782.40 7
4782.55 6
4782.71 7
4782.87 10
4783.03 13
4783.19 15
4783.35 18
4783.51 19
4783.66 20
4783.82 19
4783.98 19
4784.14 17
4784.30 15
4784.46 12
4784.62 9
4784.77 6
4784.93 5
4785.09 5
4785.25 7
4785.41 11
4785.57 17
4785.73 23
4785.88 28
4786.04 31
4786.20 33
4786.36 35
4786.52 36
4786.68 39
4786.84 42
4786.99 47
4787.15 51
4787.31 54
4787.47 56
4787.63 55
4787.79 52
4787.95 48
4788.10 43
4788.26 39
4788.42 36
4788.58 35
4788.74 34
4788.90 36
4789.06 38
4789.22 40
4789.37 43
4789.53 45
4789.69 47
4789.85 47
4790.01 47
4790.17 45
4790.33 42
4790.48 39
4790.64 37
4790.80 35
4790.96 33
4791.12 31
4791.28 29
4791.44 26
4791.60 23
4791.75 21
4791.91 19
4792.07 18
4792.23 19
4792.39 20
4792.55 22
4792.71 23
4792.87 24
4793.02 24
4793.18 24
4793.34 23
4793.50 23
4793.66 23
4793.82 24
4793.98 25
4794.14 26
4794.29 27
4794.45 28
4794.61 27
4794.77 26
4794.93 24
4795.09 22
4795.25 20
4795.41 19
4795.56 19
4795.72 20
4795.88 22
4796.04 24
4796.20 25
4796.36 26
4796.52 24
4796.68 22
4796.83 18
4796.99 13
4797.15 7
4797.31 1
4797.47 0
4797.63 0
4797.79 0
4797.95 0
4798.10 0
4798.26 0
4798.42 0
4798.58 0
4798.74 4
4798.90 7
4799.06 11
4799.22 14
4799.38 19
4799.53 23
4799.69 29
4799.85 35
4800.01 41
4800.17 48
4800.33 55
4800.49 63
4800.65 70
4800.80 78
4800.96 86
4801.12 94
4801.28 102
4801.44 110
4801.60 119
4801.76 128
4801.92 137
4802.08 146
4802.23 155
4802.39 161
4802.55 165
4802.71 168
4802.87 170
4803.03 173
4803.19 178
4803.35 186
4803.51 197
4803.66 212
4803.82 230
4803.98 248
4804.14 265
4804.30 280
4804.46 292
4804.62 301
4804.78 307
4804.94 311
4805.09 314
4805.25 318
4805.41 322
4805.57 327
4805.73 333
4805.89 338
4806.05 341
4806.21 344
4806.37 344
4806.53 343
4806.68 341
4806.84 339
4807.00 337
4807.16 335
4807.32 333
4807.48 332
4807.64 331
4807.80 329
4807.96 327
4808.12 322
4808.27 317
4808.43 310
4808.59 302
4808.75 292
4808.91 281
4809.07 269
4809.23 257
4809.39 245
4809.55 233
4809.71 222
4809.86 212
4810.02 204
4810.18 198
4810.34 193
4810.50 189
4810.66 186
4810.82 184
4810.98 183
4811.14 182
4811.30 181
4811.45 178
4811.61 175
4811.77 170
4811.93 163
4812.09 156
4812.25 149
4812.41 141
4812.57 134
4812.73 127
4812.89 121
4813.04 115
4813.20 109
4813.36 104
4813.52 100
4813.68 97
4813.84 96
4814.00 97
4814.16 100
4814.32 103
4814.48 107
4814.64 111
4814.79 115
4814.95 118
4815.11 122
4815.27 127
4815.43 133
4815.59 139
4815.75 146
4815.91 152
4816.07 157
4816.23 161
4816.39 162
4816.54 162
4816.70 162
4816.86 161
4817.02 163
4817.18 166
4817.34 174
4817.50 184
4817.66 196
4817.82 209
4817.98 221
4818.14 230
4818.30 233
4818.45 233
4818.61 228
4818.77 220
4818.93 212
4819.09 206
4819.25 201
4819.41 198
4819.57 197
4819.73 196
4819.89 195
4820.05 193
4820.21 189
4820.36 184
4820.52 179
4820.68 172
4820.84 164
4821.00 154
4821.16 143
4821.32 131
4821.48 119
4821.64 109
4821.80 101
4821.96 95
4822.12 93
4822.27 92
4822.43 93
4822.59 94
4822.75 95
4822.91 94
4823.07 93
4823.23 91
4823.39 89
4823.55 88
4823.71 87
4823.87 87
4824.03 88
4824.19 90
4824.34 92
4824.50 94
4824.66 96
4824.82 97
4824.98 97
4825.14 97
4825.30 96
4825.46 94
4825.62 92
4825.78 89
4825.94 87
4826.10 84
4826.26 80
4826.42 75
4826.57 69
4826.73 62
4826.89 55
4827.05 50
4827.21 46
4827.37 44
4827.53 44
4827.69 45
4827.85 48
4828.01 50
4828.17 52
4828.33 54
4828.49 53
4828.65 52
4828.80 50
4828.96 48
4829.12 45
4829.28 44
4829.44 44
4829.60 44
4829.76 46
4829.92 49
4830.08 51
4830.24 52
4830.40 51
4830.56 49
4830.72 45
4830.88 41
4831.04 37
4831.19 35
4831.35 35
4831.51 36
4831.67 39
4831.83 43
4831.99 48
4832.15 53
4832.31 58
4832.47 62
4832.63 65
4832.79 67
4832.95 68
4833.11 68
4833.27 66
4833.43 64
4833.59 61
4833.74 58
4833.90 54
4834.06 49
4834.22 44
4834.38 39
4834.54 34
4834.70 29
4834.86 26
4835.02 23
4835.18 22
4835.34 21
4835.50 20
4835.66 19
4835.82 17
4835.98 14
4836.14 10
4836.30 5
4836.45 1
4836.61 0
4836.77 0
4836.93 0
4837.09 0
4837.25 0
4837.41 0
4837.57 0
4837.73 0
4837.89 3
4838.05 5
4838.21 7
4838.37 7
4838.53 7
4838.69 5
4838.85 5
4839.01 6
4839.17 9
4839.33 14
4839.48 22
4839.64 31
4839.80 40
4839.96 47
4840.12 53
4840.28 55
4840.44 56
4840.60 57
4840.76 58
4840.92 60
4841.08 64
4841.24 70
4841.40 76
4841.56 81
4841.72 86
4841.88 89
4842.04 89
4842.20 88
4842.36 85
4842.52 81
4842.68 77
4842.83 73
4842.99 70
4843.15 71
4843.31 74
4843.47 80
4843.63 88
4843.79 98
4843.95 108
4844.11 115
4844.27 121
4844.43 124
4844.59 124
4844.75 124
4844.91 124
4845.07 124
4845.23 124
4845.39 125
4845.55 124
4845.71 122
4845.87 118
4846.03 113
4846.19 108
4846.35 104
4846.51 101
4846.66 100
4846.82 101
4846.98 103
4847.14 106
4847.30 108
4847.46 109
4847.62 108
4847.78 106
4847.94 103
4848.10 99
4848.26 94
4848.42 89
4848.58 84
4848.74 80
4848.90 76
4849.06 72
4849.22 69
4849.38 66
4849.54 63
4849.70 61
4849.86 59
4850.02 59
4850.18 58
4850.34 59
4850.50 59
4850.66 60
4850.82 60
4850.98 61
4851.14 63
4851.29 64
4851.45 65
4851.61 65
4851.77 64
4851.93 64
4852.09 64
4852.25 65
4852.41 67
4852.57 70
4852.73 76
4852.89 83
4853.05 91
4853.21 100
4853.37 109
4853.53 118
4853.69 127
4853.85 136
4854.01 143
4854.17 150
4854.33 155
4854.49 157
4854.65 158
4854.81 156
4854.97 153
4855.13 150
4855.29 146
4855.45 143
4855.61 140
4855.77 138
4855.93 136
4856.09 134
4856.25 130
4856.41 125
4856.57 119
4856.73 114
4856.89 109
4857.05 107
4857.21 107
4857.37 110
4857.52 114
4857.68 119
4857.84 125
4858.00 129
4858.16 131
4858.32 131
4858.48 129
4858.64 126
4858.80 123
4858.96 120
4859.12 117
4859.28 116
4859.44 116
4859.60 117
4859.76 119
4859.92 120
4860.08 121
4860.24 120
4860.40 119
4860.56 116
4860.72 112
4860.88 107
4861.04 102
4861.20 98
4861.36 94
4861.52 92
4861.68 92
4861.84 94
4862.00 96
4862.16 100
4862.32 103
4862.48 105
4862.64 106
4862.80 105
4862.96 104
4863.12 102
4863.28 101
4863.44 101
4863.60 102
4863.76 105
4863.92 110
4864.08 117
4864.24 123
4864.40 129
4864.56 133
4864.72 135
4864.88 134
4865.04 131
4865.20 127
4865.36 121
4865.52 117
4865.68 113
4865.84 110
4866.00 109
4866.16 108
4866.32 107
4866.48 105
4866.64 102
4866.80 97
4866.96 92
4867.12 87
4867.28 83
4867.44 81
4867.60 81
4867.76 81
4867.92 83
4868.08 85
4868.24 87
4868.40 89
4868.56 92
4868.72 95
4868.88 98
4869.04 102
4869.20 106
4869.36 108
4869.52 109
4869.68 108
4869.84 106
4870.00 101
4870.16 96
4870.32 91
4870.48 86
4870.64 83
4870.80 80
4870.96 77
4871.12 76
4871.28 74
4871.44 72
4871.60 70
4871.76 68
4871.92 67
4872.08 67
4872.24 68
4872.40 70
4872.56 72
4872.72 76
4872.88 80
4873.04 84
4873.20 87
4873.36 91
4873.52 94
4873.68 95
4873.84 97
4874.00 97
4874.16 98
4874.32 98
4874.48 99
4874.64 100
4874.80 101
4874.96 101
4875.12 102
4875.28 103
4875.44 103
4875.60 103
4875.76 103
4875.92 102
4876.08 101
4876.24 98
4876.40 95
4876.56 91
4876.72 87
4876.88 84
4877.04 82
4877.20 83
4877.36 86
4877.52 91
4877.68 96
4877.84 102
4878.00 105
4878.16 107
4878.32 106
4878.48 104
4878.64 101
4878.80 98
4878.96 95
4879.12 94
4879.28 93
4879.44 93
4879.60 94
4879.76 94
4879.92 96
4880.08 98
4880.24 103
4880.40 108
4880.56 114
4880.72 122
4880.88 128
4881.04 134
4881.20 138
4881.36 141
4881.52 142
4881.68 142
4881.84 141
4882.00 140
4882.16 139
4882.32 137
4882.48 136
4882.65 135
4882.81 134
4882.97 131
4883.13 127
4883.29 122
4883.45 114
4883.61 107
4883.77 99
4883.93 94
4884.09 91
4884.25 91
4884.41 93
4884.57 97
4884.73 102
4884.89 106
4885.05 107
4885.21 106
4885.37 102
4885.53 96
4885.69 88
4885.85 80
4886.01 71
4886.17 64
4886.33 59
4886.49 57
4886.65 57
4886.81 59
4886.97 62
4887.13 65
4887.29 66
4887.45 67
4887.61 68
4887.77 68
4887.93 68
4888.09 68
4888.25 69
4888.41 69
4888.57 69
4888.74 66
4888.90 62
4889.06 57
4889.22 50
4889.38 43
4889.54 36
4889.70 31
4889.86 27
4890.02 24
4890.18 21
4890.34 20
4890.50 18
4890.66 17
4890.82 15
4890.98 14
4891.14 13
4891.30 12
4891.46 12
4891.62 13
4891.78 14
4891.94 16
4892.10 19
4892.26 21
4892.42 23
4892.58 25
4892.74 26
4892.90 27
4893.06 27
4893.22 27
4893.39 27
4893.55 29
4893.71 32
4893.87 35
4894.03 38
4894.19 41
4894.35 43
4894.51 43
4894.67 42
4894.83 41
4894.99 40
4895.15 38
4895.31 38
4895.47 38
4895.63 38
4895.79 38
4895.95 38
4896.11 39
4896.27 40
4896.43 41
4896.59 44
4896.75 46
4896.91 49
4897.07 52
4897.24 55
4897.40 57
4897.56 59
4897.72 61
4897.88 64
4898.04 66
4898.20 67
4898.36 68
4898.52 68
4898.68 66
4898.84 64
4899.00 62
4899.16 59
4899.32 55
4899.48 51
4899.64 47
4899.80 41
4899.96 34
4900.12 26
4900.28 17
4900.44 8
4900.61 0
4900.77 0
4900.93 0
4901.09 0
4901.25 0
4901.41 0
4901.57 0
4901.73 0
4901.89 0
4902.05 3
4902.21 7
4902.37 10
4902.53 14
4902.69 17
4902.85 19
4903.01 22
4903.17 24
4903.33 27
4903.49 29
4903.66 32
4903.82 35
4903.98 37
4904.14 38
4904.30 38
4904.46 37
4904.62 35
4904.78 34
4904.94 32
4905.10 30
4905.26 29
4905.42 28
4905.58 26
4905.74 24
4905.90 20
4906.06 17
4906.22 13
4906.38 11
4906.55 11
4906.71 13
4906.87 19
4907.03 26
4907.19 35
4907.35 45
4907.51 54
4907.67 62
4907.83 69
4907.99 74
4908.15 77
4908.31 80
4908.47 81
4908.63 81
4908.79 80
4908.95 78
4909.12 76
4909.28 73
4909.44 72
4909.60 71
4909.76 72
4909.92 75
4910.08 79
4910.24 84
4910.40 89
4910.56 94
4910.72 100
4910.88 106
4911.04 112
4911.20 118
4911.36 124
4911.53 130
4911.69 135
4911.85 140
4912.01 143
4912.17 146
4912.33 148
4912.49 151
4912.65 155
4912.81 159
4912.97 164
4913.13 169
4913.29 172
4913.45 173
4913.61 171
4913.78 167
4913.94 161
4914.10 155
4914.26 148
4914.42 142
4914.58 137
4914.74 132
4914.90 129
4915.06 126
4915.22 124
4915.38 123
4915.54 122
4915.70 122
4915.86 120
4916.03 118
4916.19 114
4916.35 109
4916.51 102
4916.67 94
4916.83 87
4916.99 80
4917.15 75
4917.31 72
4917.47 72
4917.63 73
4917.79 75
4917.95 77
4918.12 79
4918.28 80
4918.44 78
4918.60 76
4918.76 72
4918.92 68
4919.08 63
4919.24 60
4919.40 57
4919.56 57
4919.72 59
4919.88 63
4920.05 70
4920.21 78
4920.37 88
4920.53 99
4920.69 109
4920.85 118
4921.01 125
4921.17 130
4921.33 131
4921.49 131
4921.65 127
4921.81 121
4921.98 114
4922.14 106
4922.30 97
4922.46 90
4922.62 84
4922.78 79
4922.94 77
4923.10 76
4923.26 77
4923.42 79
4923.58 82
4923.74 87
4923.91 92
4924.07 97
4924.23 102
4924.39 105
4924.55 107
4924.71 107
4924.87 104
4925.03 100
4925.19 93
4925.35 87
4925.51 80
4925.68 74
4925.84 71
4926.00 69
4926.16 71
4926.32 75
4926.48 81
4926.64 89
4926.80 97
4926.96 106
4927.12 113
4927.29 118
4927.45 122
4927.61 125
4927.77 127
4927.93 129
4928.09 131
4928.25 134
4928.41 138
4928.57 141
4928.73 144
4928.89 145
4929.06 146
4929.22 144
4929.38 142
4929.54 140
4929.70 137
4929.86 135
4930.02 133
4930.18 131
4930.34 129
4930.50 128
4930.67 125
4930.83 122
4930.99 118
4931.15 114
4931.31 110
4931.47 107
4931.63 105
4931.79 104
4931.95 104
4932.11 105
4932.28 107
4932.44 109
4932.60 110
4932.76 111
4932.92 111
4933.08 110
4933.24 110
4933.40 111
4933.56 112
4933.72 113
4933.89 116
4934.05 119
4934.21 121
4934.37 122
4934.53 123
4934.69 122
4934.85 119
4935.01 114
4935.17 108
4935.34 101
4935.50 94
4935.66 88
4935.82 82
4935.98 79
4936.14 76
4936.30 74
4936.46 72
4936.62 70
4936.79 67
4936.95 62
4937.11 58
4937.27 54
4937.43 52
4937.59 51
4937.75 51
4937.91 52
4938.07 52
4938.24 51
4938.40 50
4938.56 47
4938.72 44
4938.88 41
4939.04 38
4939.20 36
4939.36 34
4939.52 32
4939.69 30
4939.85 26
4940.01 22
4940.17 17
4940.33 12
4940.49 6
4940.65 2
4940.81 0
4940.97 1
4941.14 4
4941.30 10
4941.46 18
4941.62 26
4941.78 33
4941.94 37
4942.10 40
4942.26 40
4942.43 38
4942.59 36
4942.75 33
4942.91 31
4943.07 30
4943.23 30
4943.39 31
4943.55 32
4943.71 33
4943.88 35
4944.04 35
4944.20 35
4944.36 34
4944.52 32
4944.68 31
4944.84 28
4945.00 26
4945.17 24
4945.33 21
4945.49 18
4945.65 15
4945.81 11
4945.97 6
4946.13 2
4946.29 0
4946.46 0
4946.62 0
4946.78 0
4946.94 0
4947.10 0
4947.26 0
4947.42 3
4947.58 10
4947.75 18
4947.91 26
4948.07 33
4948.23 39
4948.39 44
4948.55 48
4948.71 50
4948.87 52
4949.04 52
4949.20 52
4949.36 51
4949.52 48
4949.68 45
4949.84 42
4950.00 38
4950.17 35
4950.33 33
4950.49 32
4950.65 33
4950.81 35
4950.97 37
4951.13 39
4951.29 40
4951.46 40
4951.62 38
4951.78 35
4951.94 32
4952.10 28
4952.26 24
4952.42 19
4952.59 15
4952.75 11
4952.91 8
4953.07 6
4953.23 6
4953.39 5
4953.55 6
4953.71 6
4953.88 6
4954.04 4
4954.20 2
4954.36 0
4954.52 0
4954.68 0
4954.84 0
4955.01 0
4955.17 0
4955.33 0
4955.49 0
4955.65 2
4955.81 5
4955.97 10
4956.14 15
4956.30 21
4956.46 25
4956.62 29
4956.78 30
4956.94 29
4957.10 25
4957.27 21
4957.43 16
4957.59 13
4957.75 12
4957.91 12
4958.07 14
4958.23 17
4958.40 20
4958.56 23
4958.72 24
4958.88 25
4959.04 26
4959.20 27
4959.36 27
4959.53 28
4959.69 29
4959.85 29
4960.01 29
4960.17 29
4960.33 28
4960.49 27
4960.66 27
4960.82 27
4960.98 30
4961.14 34
4961.30 39
4961.46 46
4961.63 52
4961.79 58
4961.95 61
4962.11 62
4962.27 61
4962.43 57
4962.59 53
4962.76 47
4962.92 42
4963.08 37
4963.24 33
4963.40 30
4963.56 28
4963.72 28
4963.89 30
4964.05 33
4964.21 39
4964.37 45
4964.53 52
4964.69 58
4964.86 62
4965.02 64
4965.18 63
4965.34 61
4965.50 59
4965.66 56
[truncated: 730,007 more chars]
