# Supplementary material for: Methylobacterium Species Promoting Rice and Barley Growth and Interaction Specificity Revealed with Whole-Cell Matrix-Assisted Laser Desorption / Ionization-Time-of-Flight Mass Spectrometry (MALDI-TOF/MS) Analysis
Source: PLoS One. 2015 Jun 8;10(6):e0129509. doi: 10.1371/journal.pone.0129509 (PMC4460032; doi:10.1371/journal.pone.0129509)
Supplement: S2 Data — (ZIP) [file pone.0129509.s002.zip › Supplementary data 2 (ms from inoculated rice)/23e-15.txt]

784.32 0
784.39 0
784.45 0
784.52 0
784.58 0
784.64 0
784.71 0
784.77 0
784.84 0
784.90 0
784.96 0
785.03 0
785.09 0
785.16 0
785.22 0
785.28 0
785.35 0
785.41 0
785.48 0
785.54 0
785.60 0
785.67 0
785.73 0
785.80 0
785.86 0
785.92 0
785.99 0
786.05 0
786.12 0
786.18 0
786.24 0
786.31 0
786.37 0
786.44 0
786.50 0
786.56 0
786.63 0
786.69 0
786.76 0
786.82 0
786.89 0
786.95 0
787.01 0
787.08 0
787.14 0
787.21 0
787.27 0
787.33 0
787.40 0
787.46 0
787.53 0
787.59 0
787.65 0
787.72 0
787.78 0
787.85 0
787.91 0
787.97 0
788.04 0
788.10 0
788.17 0
788.23 0
788.30 0
788.36 0
788.42 0
788.49 0
788.55 0
788.62 0
788.68 0
788.74 0
788.81 0
788.87 0
788.94 0
789.00 0
789.07 0
789.13 0
789.19 0
789.26 0
789.32 0
789.39 0
789.45 0
789.51 0
789.58 0
789.64 0
789.71 0
789.77 0
789.84 0
789.90 0
789.96 0
790.03 0
790.09 0
790.16 0
790.22 0
790.29 0
790.35 0
790.41 0
790.48 0
790.54 0
790.61 0
790.67 0
790.73 0
790.80 0
790.86 0
790.93 0
790.99 0
791.06 0
791.12 0
791.18 0
791.25 0
791.31 0
791.38 0
791.44 0
791.51 0
791.57 0
791.63 0
791.70 0
791.76 0
791.83 0
791.89 0
791.96 0
792.02 0
792.08 0
792.15 0
792.21 0
792.28 0
792.34 0
792.41 0
792.47 0
792.53 0
792.60 0
792.66 0
792.73 0
792.79 0
792.86 0
792.92 0
792.98 0
793.05 0
793.11 0
793.18 0
793.24 0
793.31 0
793.37 0
793.43 0
793.50 0
793.56 0
793.63 0
793.69 0
793.76 0
793.82 0
793.89 0
793.95 0
794.01 0
794.08 0
794.14 0
794.21 0
794.27 0
794.34 0
794.40 0
794.46 0
794.53 0
794.59 0
794.66 0
794.72 0
794.79 0
794.85 0
794.92 0
794.98 0
795.04 0
795.11 0
795.17 0
795.24 0
795.30 0
795.37 0
795.43 0
795.50 0
795.56 0
795.62 0
795.69 0
795.75 0
795.82 0
795.88 0
795.95 0
796.01 0
796.08 0
796.14 0
796.20 0
796.27 0
796.33 0
796.40 0
796.46 0
796.53 0
796.59 0
796.66 0
796.72 0
796.78 0
796.85 0
796.91 0
796.98 0
797.04 0
797.11 0
797.17 0
797.24 0
797.30 0
797.37 0
797.43 0
797.49 0
797.56 0
797.62 0
797.69 0
797.75 0
797.82 0
797.88 0
797.95 0
798.01 0
798.07 0
798.14 0
798.20 0
798.27 0
798.33 0
798.40 0
798.46 0
798.53 0
798.59 0
798.66 0
798.72 0
798.78 0
798.85 0
798.91 0
798.98 0
799.04 0
799.11 0
799.17 0
799.24 0
799.30 0
799.37 0
799.43 0
799.50 0
799.56 0
799.62 0
799.69 0
799.75 0
799.82 0
799.88 0
799.95 0
800.01 0
800.08 0
800.14 0
800.21 0
800.27 0
800.34 0
800.40 0
800.46 0
800.53 0
800.59 0
800.66 0
800.72 0
800.79 0
800.85 0
800.92 0
800.98 0
801.05 0
801.11 0
801.18 0
801.24 0
801.30 0
801.37 0
801.43 0
801.50 0
801.56 0
801.63 0
801.69 0
801.76 0
801.82 0
801.89 0
801.95 0
802.02 0
802.08 0
802.15 0
802.21 0
802.28 0
802.34 0
802.40 0
802.47 0
802.53 0
802.60 0
802.66 0
802.73 0
802.79 0
802.86 0
802.92 0
802.99 0
803.05 0
803.12 0
803.18 0
803.25 0
803.31 0
803.38 0
803.44 0
803.51 0
803.57 0
803.63 0
803.70 0
803.76 0
803.83 0
803.89 0
803.96 0
804.02 0
804.09 0
804.15 0
804.22 0
804.28 0
804.35 0
804.41 0
804.48 0
804.54 0
804.61 0
804.67 0
804.74 0
804.80 0
804.87 0
804.93 0
805.00 0
805.06 0
805.12 0
805.19 0
805.25 0
805.32 0
805.38 0
805.45 0
805.51 0
805.58 0
805.64 0
805.71 0
805.77 0
805.84 0
805.90 0
805.97 0
806.03 0
806.10 0
806.16 0
806.23 0
806.29 0
806.36 0
806.42 0
806.49 0
806.55 0
806.62 0
806.68 0
806.75 0
806.81 0
806.88 0
806.94 0
807.01 0
807.07 0
807.14 0
807.20 0
807.27 0
807.33 0
807.40 0
807.46 0
807.52 0
807.59 0
807.65 0
807.72 0
807.78 0
807.85 0
807.91 0
807.98 0
808.04 0
808.11 0
808.17 0
808.24 0
808.30 0
808.37 0
808.43 0
808.50 0
808.56 0
808.63 0
808.69 0
808.76 0
808.82 0
808.89 0
808.95 0
809.02 0
809.08 0
809.15 0
809.21 0
809.28 0
809.34 0
809.41 0
809.47 0
809.54 0
809.60 0
809.67 0
809.73 0
809.80 0
809.86 0
809.93 0
809.99 0
810.06 0
810.12 0
810.19 0
810.25 0
810.32 0
810.38 0
810.45 0
810.51 0
810.58 0
810.64 0
810.71 0
810.77 0
810.84 0
810.90 0
810.97 0
811.03 0
811.10 0
811.16 0
811.23 0
811.29 0
811.36 0
811.42 0
811.49 0
811.55 0
811.62 0
811.68 0
811.75 0
811.82 0
811.88 0
811.95 0
812.01 0
812.08 0
812.14 0
812.21 0
812.27 0
812.34 0
812.40 0
812.47 0
812.53 0
812.60 0
812.66 0
812.73 0
812.79 0
812.86 0
812.92 0
812.99 0
813.05 0
813.12 0
813.18 0
813.25 0
813.31 0
813.38 0
813.44 0
813.51 0
813.57 0
813.64 0
813.70 0
813.77 0
813.83 0
813.90 0
813.96 0
814.03 0
814.09 0
814.16 0
814.23 0
814.29 0
814.36 0
814.42 0
814.49 0
814.55 0
814.62 0
814.68 0
814.75 0
814.81 0
814.88 0
814.94 0
815.01 0
815.07 0
815.14 0
815.20 0
815.27 0
815.33 0
815.40 0
815.46 0
815.53 0
815.59 0
815.66 0
815.73 0
815.79 0
815.86 0
815.92 0
815.99 0
816.05 0
816.12 0
816.18 0
816.25 0
816.31 0
816.38 0
816.44 0
816.51 0
816.57 0
816.64 0
816.70 0
816.77 0
816.83 0
816.90 0
816.97 0
817.03 0
817.10 0
817.16 0
817.23 0
817.29 0
817.36 0
817.42 0
817.49 0
817.55 0
817.62 0
817.68 0
817.75 0
817.81 0
817.88 0
817.95 0
818.01 0
818.08 0
818.14 0
818.21 0
818.27 0
818.34 0
818.40 0
818.47 0
818.53 0
818.60 0
818.66 0
818.73 0
818.79 0
818.86 0
818.93 0
818.99 0
819.06 0
819.12 0
819.19 0
819.25 0
819.32 0
819.38 0
819.45 0
819.51 0
819.58 0
819.64 0
819.71 0
819.78 0
819.84 0
819.91 0
819.97 0
820.04 0
820.10 0
820.17 0
820.23 0
820.30 0
820.36 0
820.43 0
820.50 0
820.56 0
820.63 0
820.69 0
820.76 0
820.82 0
820.89 0
820.95 0
821.02 0
821.08 0
821.15 0
821.22 0
821.28 0
821.35 0
821.41 0
821.48 0
821.54 0
821.61 0
821.67 0
821.74 0
821.80 0
821.87 0
821.94 0
822.00 0
822.07 0
822.13 0
822.20 0
822.26 0
822.33 0
822.39 0
822.46 0
822.53 0
822.59 0
822.66 0
822.72 0
822.79 0
822.85 0
822.92 0
822.98 0
823.05 0
823.11 0
823.18 0
823.25 0
823.31 0
823.38 0
823.44 0
823.51 0
823.57 0
823.64 0
823.70 0
823.77 0
823.84 0
823.90 0
823.97 0
824.03 0
824.10 0
824.16 0
824.23 0
824.30 0
824.36 0
824.43 0
824.49 0
824.56 0
824.62 0
824.69 0
824.75 0
824.82 0
824.89 0
824.95 0
825.02 0
825.08 0
825.15 0
825.21 0
825.28 0
825.34 0
825.41 0
825.48 0
825.54 0
825.61 0
825.67 0
825.74 0
825.80 0
825.87 0
825.94 0
826.00 0
826.07 0
826.13 0
826.20 0
826.26 0
826.33 0
826.40 0
826.46 0
826.53 0
826.59 0
826.66 0
826.72 0
826.79 0
826.86 0
826.92 0
826.99 0
827.05 0
827.12 0
827.18 0
827.25 0
827.31 0
827.38 0
827.45 0
827.51 0
827.58 0
827.64 0
827.71 0
827.78 0
827.84 0
827.91 0
827.97 0
828.04 0
828.10 0
828.17 0
828.24 0
828.30 0
828.37 0
828.43 0
828.50 0
828.56 0
828.63 0
828.70 0
828.76 0
828.83 0
828.89 0
828.96 0
829.02 0
829.09 0
829.16 0
829.22 0
829.29 0
829.35 0
829.42 0
829.48 0
829.55 0
829.62 0
829.68 0
829.75 0
829.81 0
829.88 0
829.95 0
830.01 0
830.08 0
830.14 0
830.21 0
830.27 0
830.34 0
830.41 0
830.47 0
830.54 0
830.60 0
830.67 0
830.74 0
830.80 0
830.87 0
830.93 0
831.00 0
831.06 0
831.13 0
831.20 0
831.26 0
831.33 0
831.39 0
831.46 0
831.53 0
831.59 0
831.66 0
831.72 0
831.79 0
831.86 0
831.92 0
831.99 0
832.05 0
832.12 0
832.18 0
832.25 0
832.32 0
832.38 0
832.45 0
832.51 0
832.58 0
832.65 0
832.71 0
832.78 0
832.84 0
832.91 0
832.98 0
833.04 0
833.11 0
833.17 0
833.24 0
833.31 0
833.37 0
833.44 0
833.50 0
833.57 0
833.64 0
833.70 0
833.77 0
833.83 0
833.90 0
833.97 0
834.03 0
834.10 0
834.16 0
834.23 0
834.29 0
834.36 0
834.43 0
834.49 0
834.56 0
834.62 0
834.69 0
834.76 0
834.82 0
834.89 0
834.95 0
835.02 0
835.09 0
835.15 0
835.22 0
835.29 0
835.35 0
835.42 0
835.48 0
835.55 0
835.62 0
835.68 0
835.75 0
835.81 0
835.88 0
835.95 0
836.01 0
836.08 0
836.14 0
836.21 0
836.28 0
836.34 0
836.41 0
836.47 0
836.54 0
836.61 0
836.67 0
836.74 0
836.80 0
836.87 0
836.94 0
837.00 0
837.07 0
837.13 0
837.20 0
837.27 0
837.33 0
837.40 0
837.47 0
837.53 0
837.60 0
837.66 0
837.73 0
837.80 0
837.86 0
837.93 0
837.99 0
838.06 0
838.13 0
838.19 0
838.26 0
838.33 0
838.39 0
838.46 0
838.52 0
838.59 0
838.66 0
838.72 0
838.79 0
838.85 0
838.92 0
838.99 0
839.05 0
839.12 0
839.19 0
839.25 0
839.32 0
839.38 0
839.45 0
839.52 0
839.58 0
839.65 0
839.71 0
839.78 0
839.85 0
839.91 0
839.98 0
840.05 0
840.11 0
840.18 0
840.24 0
840.31 0
840.38 0
840.44 0
840.51 0
840.58 0
840.64 0
840.71 0
840.77 0
840.84 0
840.91 0
840.97 0
841.04 0
841.11 0
841.17 0
841.24 0
841.30 0
841.37 0
841.44 0
841.50 0
841.57 0
841.64 0
841.70 0
841.77 0
841.83 0
841.90 0
841.97 0
842.03 0
842.10 0
842.17 0
842.23 0
842.30 0
842.36 0
842.43 0
842.50 0
842.56 0
842.63 0
842.70 0
842.76 0
842.83 0
842.90 0
842.96 0
843.03 0
843.09 0
843.16 0
843.23 0
843.29 0
843.36 0
843.43 0
843.49 0
843.56 0
843.63 0
843.69 0
843.76 0
843.82 0
843.89 0
843.96 0
844.02 0
844.09 0
844.16 0
844.22 0
844.29 0
844.36 0
844.42 0
844.49 0
844.55 0
844.62 0
844.69 0
844.75 0
844.82 0
844.89 0
844.95 0
845.02 0
845.09 0
845.15 0
845.22 0
845.28 0
845.35 0
845.42 0
845.48 0
845.55 0
845.62 0
845.68 0
845.75 0
845.82 0
845.88 0
845.95 0
846.02 0
846.08 0
846.15 0
846.22 0
846.28 0
846.35 0
846.41 0
846.48 0
846.55 0
846.61 0
846.68 0
846.75 0
846.81 0
846.88 0
846.95 0
847.01 0
847.08 0
847.15 0
847.21 0
847.28 0
847.35 0
847.41 0
847.48 0
847.54 0
847.61 0
847.68 0
847.74 0
847.81 0
847.88 0
847.94 0
848.01 0
848.08 0
848.14 0
848.21 0
848.28 0
848.34 0
848.41 0
848.48 0
848.54 0
848.61 0
848.68 0
848.74 0
848.81 0
848.88 0
848.94 0
849.01 0
849.08 0
849.14 0
849.21 0
849.27 0
849.34 0
849.41 0
849.47 0
849.54 0
849.61 0
849.67 0
849.74 0
849.81 0
849.87 0
849.94 0
850.01 0
850.07 0
850.14 0
850.21 0
850.27 0
850.34 0
850.41 0
850.47 0
850.54 0
850.61 0
850.67 0
850.74 0
850.81 0
850.87 0
850.94 0
851.01 0
851.07 0
851.14 0
851.21 0
851.27 0
851.34 0
851.41 0
851.47 0
851.54 0
851.61 0
851.67 0
851.74 0
851.81 0
851.87 0
851.94 0
852.01 0
852.07 0
852.14 0
852.21 0
852.27 0
852.34 0
852.41 0
852.47 0
852.54 0
852.61 0
852.67 0
852.74 0
852.81 0
852.87 0
852.94 0
853.01 0
853.07 0
853.14 0
853.21 0
853.27 0
853.34 0
853.41 0
853.47 0
853.54 0
853.61 0
853.67 0
853.74 0
853.81 0
853.88 0
853.94 0
854.01 0
854.08 0
854.14 0
854.21 0
854.28 0
854.34 0
854.41 0
854.48 0
854.54 0
854.61 0
854.68 0
854.74 0
854.81 0
854.88 0
854.94 0
855.01 0
855.08 0
855.14 0
855.21 0
855.28 0
855.34 0
855.41 0
855.48 0
855.54 0
855.61 0
855.68 0
855.75 0
855.81 0
855.88 0
855.95 0
856.01 0
856.08 0
856.15 0
856.21 0
856.28 0
856.35 0
856.41 0
856.48 0
856.55 0
856.61 0
856.68 0
856.75 0
856.82 0
856.88 0
856.95 0
857.02 0
857.08 0
857.15 0
857.22 0
857.28 0
857.35 0
857.42 0
857.48 0
857.55 0
857.62 0
857.68 0
857.75 0
857.82 0
857.89 0
857.95 0
858.02 0
858.09 0
858.15 0
858.22 0
858.29 0
858.35 0
858.42 0
858.49 0
858.55 0
858.62 0
858.69 0
858.76 0
858.82 0
858.89 0
858.96 0
859.02 0
859.09 0
859.16 0
859.22 0
859.29 0
859.36 0
859.43 0
859.49 0
859.56 0
859.63 0
859.69 0
859.76 0
859.83 0
859.89 0
859.96 0
860.03 0
860.10 0
860.16 0
860.23 0
860.30 0
860.36 0
860.43 0
860.50 0
860.56 0
860.63 0
860.70 0
860.77 0
860.83 0
860.90 0
860.97 0
861.03 0
861.10 0
861.17 0
861.23 0
861.30 0
861.37 0
861.44 0
861.50 0
861.57 0
861.64 0
861.70 0
861.77 0
861.84 0
861.91 0
861.97 0
862.04 0
862.11 0
862.17 0
862.24 0
862.31 0
862.37 0
862.44 0
862.51 0
862.58 0
862.64 0
862.71 0
862.78 0
862.84 0
862.91 0
862.98 0
863.05 0
863.11 0
863.18 0
863.25 0
863.31 0
863.38 0
863.45 0
863.52 0
863.58 0
863.65 0
863.72 0
863.78 0
863.85 0
863.92 0
863.99 0
864.05 0
864.12 0
864.19 0
864.25 0
864.32 0
864.39 0
864.46 0
864.52 0
864.59 0
864.66 0
864.72 0
864.79 0
864.86 0
864.93 0
864.99 0
865.06 0
865.13 0
865.19 0
865.26 0
865.33 0
865.40 0
865.46 0
865.53 0
865.60 0
865.67 0
865.73 0
865.80 0
865.87 0
865.93 0
866.00 0
866.07 0
866.14 0
866.20 0
866.27 0
866.34 0
866.40 0
866.47 0
866.54 0
866.61 0
866.67 0
866.74 0
866.81 0
866.88 0
866.94 0
867.01 0
867.08 0
867.14 0
867.21 0
867.28 0
867.35 0
867.41 0
867.48 0
867.55 0
867.62 0
867.68 0
867.75 0
867.82 0
867.88 0
867.95 0
868.02 0
868.09 0
868.15 0
868.22 0
868.29 0
868.36 0
868.42 0
868.49 0
868.56 0
868.63 0
868.69 0
868.76 0
868.83 0
868.89 0
868.96 0
869.03 0
869.10 0
869.16 0
869.23 0
869.30 0
869.37 0
869.43 0
869.50 0
869.57 0
869.64 0
869.70 0
869.77 0
869.84 0
869.91 0
869.97 0
870.04 0
870.11 0
870.17 0
870.24 0
870.31 0
870.38 0
870.44 0
870.51 0
870.58 0
870.65 0
870.71 0
870.78 0
870.85 0
870.92 0
870.98 0
871.05 0
871.12 0
871.19 0
871.25 0
871.32 0
871.39 0
871.46 0
871.52 0
871.59 0
871.66 0
871.73 0
871.79 0
871.86 0
871.93 0
872.00 0
872.06 0
872.13 0
872.20 0
872.27 0
872.33 0
872.40 0
872.47 0
872.54 0
872.60 0
872.67 0
872.74 0
872.81 0
872.87 0
872.94 0
873.01 0
873.08 0
873.14 0
873.21 0
873.28 0
873.35 0
873.41 0
873.48 0
873.55 0
873.62 0
873.68 0
873.75 0
873.82 0
873.89 0
873.95 0
874.02 0
874.09 0
874.16 0
874.22 0
874.29 0
874.36 0
874.43 0
874.49 0
874.56 0
874.63 0
874.70 0
874.76 0
874.83 0
874.90 0
874.97 0
875.03 0
875.10 0
875.17 0
875.24 0
875.30 0
875.37 0
875.44 0
875.51 0
875.57 0
875.64 0
875.71 0
875.78 0
875.85 0
875.91 0
875.98 0
876.05 0
876.12 0
876.18 0
876.25 0
876.32 0
876.39 0
876.45 0
876.52 0
876.59 0
876.66 0
876.72 0
876.79 0
876.86 0
876.93 0
877.00 0
877.06 0
877.13 0
877.20 0
877.27 0
877.33 0
877.40 0
877.47 0
877.54 0
877.60 0
877.67 0
877.74 0
877.81 0
877.87 0
877.94 0
878.01 0
878.08 0
878.15 0
878.21 0
878.28 0
878.35 0
878.42 0
878.48 0
878.55 0
878.62 0
878.69 0
878.76 0
878.82 0
878.89 0
878.96 0
879.03 0
879.09 0
879.16 0
879.23 0
879.30 0
879.36 0
879.43 0
879.50 0
879.57 0
879.64 0
879.70 0
879.77 0
879.84 0
879.91 0
879.97 0
880.04 0
880.11 0
880.18 0
880.25 0
880.31 0
880.38 0
880.45 0
880.52 0
880.58 0
880.65 0
880.72 0
880.79 0
880.86 0
880.92 0
880.99 0
881.06 0
881.13 0
881.20 0
881.26 0
881.33 0
881.40 0
881.47 0
881.53 0
881.60 0
881.67 0
881.74 0
881.81 0
881.87 0
881.94 0
882.01 0
882.08 0
882.14 0
882.21 0
882.28 0
882.35 0
882.42 0
882.48 0
882.55 0
882.62 0
882.69 0
882.76 0
882.82 0
882.89 0
882.96 0
883.03 0
883.10 0
883.16 0
883.23 0
883.30 0
883.37 0
883.43 0
883.50 0
883.57 0
883.64 0
883.71 0
883.77 0
883.84 0
883.91 0
883.98 0
884.05 0
884.11 0
884.18 0
884.25 0
884.32 0
884.39 0
884.45 0
884.52 0
884.59 0
884.66 0
884.73 0
884.79 0
884.86 0
884.93 0
885.00 0
885.07 0
885.13 0
885.20 0
885.27 0
885.34 0
885.40 0
885.47 0
885.54 0
885.61 0
885.68 0
885.74 0
885.81 0
885.88 0
885.95 0
886.02 0
886.08 0
886.15 0
886.22 0
886.29 0
886.36 0
886.43 0
886.49 0
886.56 0
886.63 0
886.70 0
886.77 0
886.83 0
886.90 0
886.97 0
887.04 0
887.11 0
887.17 0
887.24 0
887.31 0
887.38 0
887.45 0
887.51 0
887.58 0
887.65 0
887.72 0
887.79 0
887.85 0
887.92 0
887.99 0
888.06 0
888.13 0
888.19 0
888.26 0
888.33 0
888.40 0
888.47 0
888.53 0
888.60 0
888.67 0
888.74 0
888.81 0
888.88 0
888.94 0
889.01 0
889.08 0
889.15 0
889.22 0
889.28 0
889.35 0
889.42 0
889.49 0
889.56 0
889.62 0
889.69 0
889.76 0
889.83 0
889.90 0
889.97 0
890.03 0
890.10 0
890.17 0
890.24 0
890.31 0
890.37 0
890.44 0
890.51 0
890.58 0
890.65 0
890.72 0
890.78 0
890.85 0
890.92 0
890.99 0
891.06 0
891.12 0
891.19 0
891.26 0
891.33 0
891.40 0
891.47 0
891.53 0
891.60 0
891.67 0
891.74 0
891.81 0
891.88 0
891.94 0
892.01 0
892.08 0
892.15 0
892.22 0
892.28 0
892.35 0
892.42 0
892.49 0
892.56 0
892.63 0
892.69 0
892.76 0
892.83 0
892.90 0
892.97 0
893.04 0
893.10 0
893.17 0
893.24 0
893.31 0
893.38 0
893.45 0
893.51 0
893.58 0
893.65 0
893.72 0
893.79 0
893.86 0
893.92 0
893.99 0
894.06 0
894.13 0
894.20 0
894.26 0
894.33 0
894.40 0
894.47 0
894.54 0
894.61 0
894.67 0
894.74 0
894.81 0
894.88 0
894.95 0
895.02 0
895.09 0
895.15 0
895.22 0
895.29 0
895.36 0
895.43 0
895.50 0
895.56 0
895.63 0
895.70 0
895.77 0
895.84 0
895.91 0
895.97 0
896.04 0
896.11 0
896.18 0
896.25 0
896.32 0
896.38 0
896.45 0
896.52 0
896.59 0
896.66 0
896.73 0
896.79 0
896.86 0
896.93 0
897.00 0
897.07 0
897.14 0
897.21 0
897.27 0
897.34 0
897.41 0
897.48 0
897.55 0
897.62 0
897.68 0
897.75 0
897.82 0
897.89 0
897.96 0
898.03 0
898.10 0
898.16 0
898.23 0
898.30 0
898.37 0
898.44 0
898.51 0
898.57 0
898.64 0
898.71 0
898.78 0
898.85 0
898.92 0
898.99 0
899.05 0
899.12 0
899.19 0
899.26 0
899.33 0
899.40 0
899.47 0
899.53 0
899.60 0
899.67 0
899.74 0
899.81 0
899.88 0
899.94 0
900.01 0
900.08 0
900.15 0
900.22 0
900.29 0
900.36 0
900.42 0
900.49 0
900.56 0
900.63 0
900.70 0
900.77 0
900.84 0
900.90 0
900.97 0
901.04 0
901.11 0
901.18 0
901.25 0
901.32 0
901.38 0
901.45 0
901.52 0
901.59 0
901.66 0
901.73 0
901.80 0
901.87 0
901.93 0
902.00 0
902.07 0
902.14 0
902.21 0
902.28 0
902.35 0
902.41 0
902.48 0
902.55 0
902.62 0
902.69 0
902.76 0
902.83 0
902.89 0
902.96 0
903.03 0
903.10 0
903.17 0
903.24 0
903.31 0
903.38 0
903.44 0
903.51 0
903.58 0
903.65 0
903.72 0
903.79 0
903.86 0
903.92 0
903.99 0
904.06 0
904.13 0
904.20 0
904.27 0
904.34 0
904.41 0
904.47 0
904.54 0
904.61 0
904.68 0
904.75 0
904.82 0
904.89 0
904.96 0
905.02 0
905.09 0
905.16 0
905.23 0
905.30 0
905.37 0
905.44 0
905.51 0
905.57 0
905.64 0
905.71 0
905.78 0
905.85 0
905.92 0
905.99 0
906.06 0
906.12 0
906.19 0
906.26 0
906.33 0
906.40 0
906.47 0
906.54 0
906.61 0
906.67 0
906.74 0
906.81 0
906.88 0
906.95 0
907.02 0
907.09 0
907.16 0
907.22 0
907.29 0
907.36 0
907.43 0
907.50 0
907.57 0
907.64 0
907.71 0
907.78 0
907.84 0
907.91 0
907.98 0
908.05 0
908.12 0
908.19 0
908.26 0
908.33 0
908.40 0
908.46 0
908.53 0
908.60 0
908.67 0
908.74 0
908.81 0
908.88 0
908.95 0
909.02 0
909.08 0
909.15 0
909.22 0
909.29 0
909.36 0
909.43 0
909.50 0
909.57 0
909.64 0
909.70 0
909.77 0
909.84 0
909.91 0
909.98 0
910.05 0
910.12 0
910.19 0
910.26 0
910.32 0
910.39 0
910.46 0
910.53 0
910.60 0
910.67 0
910.74 0
910.81 0
910.88 0
910.94 0
911.01 0
911.08 0
911.15 0
911.22 0
911.29 0
911.36 0
911.43 0
911.50 0
911.57 0
911.63 0
911.70 0
911.77 0
911.84 0
911.91 0
911.98 0
912.05 0
912.12 0
912.19 0
912.26 0
912.32 0
912.39 0
912.46 0
912.53 0
912.60 0
912.67 0
912.74 0
912.81 0
912.88 0
912.95 0
913.01 0
913.08 0
913.15 0
913.22 0
913.29 0
913.36 0
913.43 0
913.50 0
913.57 0
913.64 0
913.71 0
913.77 0
913.84 0
913.91 0
913.98 0
914.05 0
914.12 0
914.19 0
914.26 0
914.33 0
914.40 0
914.47 0
914.53 0
914.60 0
914.67 0
914.74 0
914.81 0
914.88 0
914.95 0
915.02 0
915.09 0
915.16 0
915.23 0
915.29 0
915.36 0
915.43 0
915.50 0
915.57 0
915.64 0
915.71 0
915.78 0
915.85 0
915.92 0
915.99 0
916.06 0
916.12 0
916.19 0
916.26 0
916.33 0
916.40 0
916.47 0
916.54 0
916.61 0
916.68 0
916.75 0
916.82 0
916.89 0
916.95 0
917.02 0
917.09 0
917.16 0
917.23 0
917.30 0
917.37 0
917.44 0
917.51 0
917.58 0
917.65 0
917.72 0
917.78 0
917.85 0
917.92 0
917.99 0
918.06 0
918.13 0
918.20 0
918.27 0
918.34 0
918.41 0
918.48 0
918.55 0
918.62 0
918.68 0
918.75 0
918.82 0
918.89 0
918.96 0
919.03 0
919.10 0
919.17 0
919.24 0
919.31 0
919.38 0
919.45 0
919.52 0
919.59 0
919.65 0
919.72 0
919.79 0
919.86 0
919.93 0
920.00 0
920.07 0
920.14 0
920.21 0
920.28 0
920.35 0
920.42 0
920.49 0
920.56 0
920.62 0
920.69 0
920.76 0
920.83 0
920.90 0
920.97 0
921.04 0
921.11 0
921.18 0
921.25 0
921.32 0
921.39 0
921.46 0
921.53 0
921.60 0
921.67 0
921.73 0
921.80 0
921.87 0
921.94 0
922.01 0
922.08 0
922.15 0
922.22 0
922.29 0
922.36 0
922.43 0
922.50 0
922.57 0
922.64 0
922.71 0
922.78 0
922.84 0
922.91 0
922.98 0
923.05 0
923.12 0
923.19 0
923.26 0
923.33 0
923.40 0
923.47 0
923.54 0
923.61 0
923.68 0
923.75 0
923.82 0
923.89 0
923.96 0
924.03 0
924.09 0
924.16 0
924.23 0
924.30 0
924.37 0
924.44 0
924.51 0
924.58 0
924.65 0
924.72 0
924.79 0
924.86 0
924.93 0
925.00 0
925.07 0
925.14 0
925.21 0
925.28 0
925.35 0
925.41 0
925.48 0
925.55 0
925.62 0
925.69 0
925.76 0
925.83 0
925.90 0
925.97 0
926.04 0
926.11 0
926.18 0
926.25 0
926.32 0
926.39 0
926.46 0
926.53 0
926.60 0
926.67 0
926.74 0
926.81 0
926.87 0
926.94 0
927.01 0
927.08 0
927.15 0
927.22 0
927.29 0
927.36 0
927.43 0
927.50 0
927.57 0
927.64 0
927.71 0
927.78 0
927.85 0
927.92 0
927.99 0
928.06 0
928.13 0
928.20 0
928.27 0
928.34 0
928.41 0
928.48 0
928.55 0
928.61 0
928.68 0
928.75 0
928.82 0
928.89 0
928.96 0
929.03 0
929.10 0
929.17 0
929.24 0
929.31 0
929.38 0
929.45 0
929.52 0
929.59 0
929.66 0
929.73 0
929.80 0
929.87 0
929.94 0
930.01 0
930.08 0
930.15 0
930.22 0
930.29 0
930.36 0
930.43 0
930.50 0
930.57 0
930.64 0
930.70 0
930.77 0
930.84 0
930.91 0
930.98 0
931.05 0
931.12 0
931.19 0
931.26 0
931.33 0
931.40 0
931.47 0
931.54 0
931.61 0
931.68 0
931.75 0
931.82 0
931.89 0
931.96 0
932.03 0
932.10 0
932.17 0
932.24 0
932.31 0
932.38 0
932.45 0
932.52 0
932.59 0
932.66 0
932.73 0
932.80 0
932.87 0
932.94 0
933.01 0
933.08 0
933.15 0
933.22 0
933.29 0
933.36 0
933.43 0
933.50 0
933.56 0
933.63 0
933.70 0
933.77 0
933.84 0
933.91 0
933.98 0
934.05 0
934.12 0
934.19 0
934.26 0
934.33 0
934.40 0
934.47 0
934.54 0
934.61 0
934.68 0
934.75 0
934.82 0
934.89 0
934.96 0
935.03 0
935.10 0
935.17 0
935.24 0
935.31 0
935.38 0
935.45 0
935.52 0
935.59 0
935.66 0
935.73 0
935.80 0
935.87 0
935.94 0
936.01 0
936.08 0
936.15 0
936.22 0
936.29 0
936.36 0
936.43 0
936.50 0
936.57 0
936.64 0
936.71 0
936.78 0
936.85 0
936.92 0
936.99 0
937.06 0
937.13 0
937.20 0
937.27 0
937.34 0
937.41 0
937.48 0
937.55 0
937.62 0
937.69 0
937.76 0
937.83 0
937.90 0
937.97 0
938.04 0
938.11 0
938.18 0
938.25 0
938.32 0
938.39 0
938.46 0
938.53 0
938.60 0
938.67 0
938.74 0
938.81 0
938.88 0
938.95 0
939.02 0
939.09 0
939.16 0
939.23 0
939.30 0
939.37 0
939.44 0
939.51 0
939.58 0
939.65 0
939.72 0
939.79 0
939.86 0
939.93 0
940.00 0
940.07 0
940.14 0
940.21 0
940.28 0
940.35 0
940.42 0
940.49 0
940.56 0
940.63 0
940.70 0
940.77 0
940.84 0
940.91 0
940.98 0
941.05 0
941.12 0
941.19 0
941.26 0
941.33 0
941.40 0
941.47 0
941.54 0
941.61 0
941.68 0
941.75 0
941.82 0
941.89 0
941.96 0
942.03 0
942.10 0
942.17 0
942.24 0
942.31 0
942.38 0
942.45 0
942.52 0
942.59 0
942.66 0
942.73 0
942.80 0
942.87 0
942.94 0
943.01 0
943.08 0
943.15 0
943.22 0
943.29 0
943.36 0
943.43 0
943.50 0
943.57 0
943.65 0
943.72 0
943.79 0
943.86 0
943.93 0
944.00 0
944.07 0
944.14 0
944.21 0
944.28 0
944.35 0
944.42 0
944.49 0
944.56 0
944.63 0
944.70 0
944.77 0
944.84 0
944.91 0
944.98 0
945.05 0
945.12 0
945.19 0
945.26 0
945.33 0
945.40 0
945.47 0
945.54 0
945.61 0
945.68 0
945.75 0
945.82 0
945.89 0
945.96 0
946.03 0
946.10 0
946.17 0
946.24 0
946.31 0
946.38 0
946.45 0
946.53 0
946.60 0
946.67 0
946.74 0
946.81 0
946.88 0
946.95 0
947.02 0
947.09 0
947.16 0
947.23 0
947.30 0
947.37 0
947.44 0
947.51 0
947.58 0
947.65 0
947.72 0
947.79 0
947.86 0
947.93 0
948.00 0
948.07 0
948.14 0
948.21 0
948.28 0
948.35 0
948.42 0
948.49 0
948.56 0
948.64 0
948.71 0
948.78 0
948.85 0
948.92 0
948.99 0
949.06 0
949.13 0
949.20 0
949.27 0
949.34 0
949.41 0
949.48 0
949.55 0
949.62 0
949.69 0
949.76 0
949.83 0
949.90 0
949.97 0
950.04 0
950.11 0
950.18 0
950.25 0
950.32 0
950.40 0
950.47 0
950.54 0
950.61 0
950.68 0
950.75 0
950.82 0
950.89 0
950.96 0
951.03 0
951.10 0
951.17 0
951.24 0
951.31 0
951.38 0
951.45 0
951.52 0
951.59 0
951.66 0
951.73 0
951.80 0
951.88 0
951.95 0
952.02 0
952.09 0
952.16 0
952.23 0
952.30 0
952.37 0
952.44 0
952.51 0
952.58 0
952.65 0
952.72 0
952.79 0
952.86 0
952.93 0
953.00 0
953.07 0
953.14 0
953.22 0
953.29 0
953.36 0
953.43 0
953.50 0
953.57 0
953.64 0
953.71 0
953.78 0
953.85 0
953.92 0
953.99 0
954.06 0
954.13 0
954.20 0
954.27 0
954.34 0
954.41 0
954.49 0
954.56 0
954.63 0
954.70 0
954.77 0
954.84 0
954.91 0
954.98 0
955.05 0
955.12 0
955.19 0
955.26 0
955.33 0
955.40 0
955.47 0
955.54 0
955.62 0
955.69 0
955.76 0
955.83 0
955.90 0
955.97 0
956.04 0
956.11 0
956.18 0
956.25 0
956.32 0
956.39 0
956.46 0
956.53 0
956.60 0
956.67 0
956.75 0
956.82 0
956.89 0
956.96 0
957.03 0
957.10 0
957.17 0
957.24 0
957.31 0
957.38 0
957.45 0
957.52 0
957.59 0
957.66 0
957.74 0
957.81 0
957.88 0
957.95 0
958.02 0
958.09 0
958.16 0
958.23 0
958.30 0
958.37 0
958.44 0
958.51 0
958.58 0
958.65 0
958.73 0
958.80 0
958.87 0
958.94 0
959.01 0
959.08 0
959.15 0
959.22 0
959.29 0
959.36 0
959.43 0
959.50 0
959.57 0
959.65 0
959.72 0
959.79 0
959.86 0
959.93 0
960.00 0
960.07 0
960.14 0
960.21 0
960.28 0
960.35 0
960.42 0
960.50 0
960.57 0
960.64 0
960.71 0
960.78 0
960.85 0
960.92 0
960.99 0
961.06 0
961.13 0
961.20 0
961.27 0
961.35 0
961.42 0
961.49 0
961.56 0
961.63 0
961.70 0
961.77 0
961.84 0
961.91 0
961.98 0
962.05 0
962.12 0
962.20 0
962.27 0
962.34 0
962.41 0
962.48 0
962.55 0
962.62 0
962.69 0
962.76 0
962.83 0
962.90 0
962.98 0
963.05 0
963.12 0
963.19 0
963.26 0
963.33 0
963.40 0
963.47 0
963.54 0
963.61 0
963.68 0
963.76 0
963.83 0
963.90 0
963.97 0
964.04 0
964.11 0
964.18 0
964.25 0
964.32 0
964.39 0
964.46 0
964.54 0
964.61 0
964.68 0
964.75 0
964.82 0
964.89 0
964.96 0
965.03 0
965.10 0
965.17 0
965.25 0
965.32 0
965.39 0
965.46 0
965.53 0
965.60 0
965.67 0
965.74 0
965.81 0
965.88 0
965.96 0
966.03 0
966.10 0
966.17 0
966.24 0
966.31 0
966.38 0
966.45 0
966.52 0
966.59 0
966.67 0
966.74 0
966.81 0
966.88 0
966.95 0
967.02 0
967.09 0
967.16 0
967.23 0
967.31 0
967.38 0
967.45 0
967.52 0
967.59 0
967.66 0
967.73 0
967.80 0
967.87 0
967.95 0
968.02 0
968.09 0
968.16 0
968.23 0
968.30 0
968.37 0
968.44 0
968.51 0
968.59 0
968.66 0
968.73 0
968.80 0
968.87 0
968.94 0
969.01 0
969.08 0
969.15 0
969.23 0
969.30 0
969.37 0
969.44 0
969.51 0
969.58 0
969.65 0
969.72 0
969.79 0
969.87 0
969.94 0
970.01 0
970.08 0
970.15 0
970.22 0
970.29 0
970.36 0
970.43 0
970.51 0
970.58 0
970.65 0
970.72 0
970.79 0
970.86 0
970.93 0
971.00 0
971.08 0
971.15 0
971.22 0
971.29 0
971.36 0
971.43 0
971.50 0
971.57 0
971.65 0
971.72 0
971.79 0
971.86 0
971.93 0
972.00 0
972.07 0
972.14 0
972.22 0
972.29 0
972.36 0
972.43 0
972.50 0
972.57 0
972.64 0
972.71 0
972.79 0
972.86 0
972.93 0
973.00 0
973.07 0
973.14 0
973.21 0
973.28 0
973.36 0
973.43 0
973.50 0
973.57 0
973.64 0
973.71 0
973.78 0
973.85 0
973.93 0
974.00 0
974.07 0
974.14 0
974.21 0
974.28 0
974.35 0
974.43 0
974.50 0
974.57 0
974.64 0
974.71 0
974.78 0
974.85 0
974.92 0
975.00 0
975.07 0
975.14 0
975.21 0
975.28 0
975.35 0
975.42 0
975.50 0
975.57 0
975.64 0
975.71 0
975.78 0
975.85 0
975.92 0
976.00 0
976.07 0
976.14 0
976.21 0
976.28 0
976.35 0
976.42 0
976.49 0
976.57 0
976.64 0
976.71 0
976.78 0
976.85 0
976.92 0
976.99 0
977.07 0
977.14 0
977.21 0
977.28 0
977.35 0
977.42 0
977.49 0
977.57 0
977.64 0
977.71 0
977.78 0
977.85 0
977.92 0
977.99 0
978.07 0
978.14 0
978.21 0
978.28 0
978.35 0
978.42 0
978.50 0
978.57 0
978.64 0
978.71 0
978.78 0
978.85 0
978.92 0
979.00 0
979.07 0
979.14 0
979.21 0
979.28 0
979.35 0
979.42 0
979.50 0
979.57 0
979.64 0
979.71 0
979.78 0
979.85 0
979.93 0
980.00 0
980.07 0
980.14 0
980.21 0
980.28 0
980.35 0
980.43 0
980.50 0
980.57 0
980.64 0
980.71 0
980.78 0
980.86 0
980.93 0
981.00 0
981.07 0
981.14 0
981.21 0
981.28 0
981.36 0
981.43 0
981.50 0
981.57 0
981.64 0
981.71 0
981.79 0
981.86 0
981.93 0
982.00 0
982.07 0
982.14 0
982.22 0
982.29 0
982.36 0
982.43 0
982.50 0
982.57 0
982.65 0
982.72 0
982.79 0
982.86 0
982.93 0
983.00 0
983.08 0
983.15 0
983.22 0
983.29 0
983.36 0
983.43 0
983.51 0
983.58 0
983.65 0
983.72 0
983.79 0
983.86 0
983.94 0
984.01 0
984.08 0
984.15 0
984.22 0
984.29 0
984.37 0
984.44 0
984.51 0
984.58 0
984.65 0
984.72 0
984.80 0
984.87 0
984.94 0
985.01 0
985.08 0
985.15 0
985.23 0
985.30 0
985.37 0
985.44 0
985.51 0
985.58 0
985.66 0
985.73 0
985.80 0
985.87 0
985.94 0
986.01 0
986.09 0
986.16 0
986.23 0
986.30 0
986.37 0
986.45 0
986.52 0
986.59 0
986.66 0
986.73 0
986.80 0
986.88 0
986.95 0
987.02 0
987.09 0
987.16 0
987.23 0
987.31 0
987.38 0
987.45 0
987.52 0
987.59 0
987.67 0
987.74 0
987.81 0
987.88 0
987.95 0
988.02 0
988.10 0
988.17 0
988.24 0
988.31 0
988.38 0
988.46 0
988.53 0
988.60 0
988.67 0
988.74 0
988.82 0
988.89 0
988.96 0
989.03 0
989.10 0
989.17 0
989.25 0
989.32 0
989.39 0
989.46 0
989.53 0
989.61 0
989.68 0
989.75 0
989.82 0
989.89 0
989.97 0
990.04 0
990.11 0
990.18 0
990.25 1
990.32 1
990.40 1
990.47 1
990.54 1
990.61 1
990.68 1
990.76 0
990.83 1
990.90 1
990.97 1
991.04 1
991.12 1
991.19 1
991.26 1
991.33 1
991.40 2
991.48 2
991.55 2
991.62 2
991.69 3
991.76 3
991.84 3
991.91 3
991.98 3
992.05 3
992.12 3
992.20 3
992.27 3
992.34 3
992.41 2
992.48 2
992.56 2
992.63 1
992.70 1
992.77 1
992.84 1
992.92 1
992.99 1
993.06 1
993.13 1
993.20 1
993.28 1
993.35 1
993.42 1
993.49 1
993.56 1
993.64 0
993.71 0
993.78 0
993.85 0
993.92 0
994.00 1
994.07 1
994.14 1
994.21 1
994.28 1
994.36 1
994.43 1
994.50 1
994.57 1
994.64 1
994.72 1
994.79 1
994.86 0
994.93 0
995.00 0
995.08 0
995.15 0
995.22 0
995.29 0
995.36 0
995.44 0
995.51 0
995.58 0
995.65 0
995.73 0
995.80 0
995.87 0
995.94 0
996.01 0
996.09 0
996.16 0
996.23 0
996.30 0
996.37 0
996.45 1
996.52 1
996.59 1
996.66 1
996.73 1
996.81 1
996.88 1
996.95 1
997.02 1
997.10 1
997.17 1
997.24 1
997.31 1
997.38 1
997.46 1
997.53 1
997.60 1
997.67 1
997.75 1
997.82 1
997.89 1
997.96 1
998.03 1
998.11 1
998.18 1
998.25 1
998.32 1
998.39 1
998.47 1
998.54 1
998.61 1
998.68 1
998.76 1
998.83 1
998.90 1
998.97 1
999.04 1
999.12 0
999.19 0
999.26 0
999.33 0
999.41 0
999.48 0
999.55 0
999.62 0
999.69 0
999.77 0
999.84 0
999.91 0
999.98 0
1000.06 0
1000.13 0
1000.20 0
1000.27 0
1000.35 0
1000.42 0
1000.49 0
1000.56 0
1000.63 0
1000.71 0
1000.78 0
1000.85 0
1000.92 0
1001.00 0
1001.07 0
1001.14 0
1001.21 0
1001.29 0
1001.36 0
1001.43 0
1001.50 0
1001.57 0
1001.65 0
1001.72 0
1001.79 0
1001.86 0
1001.94 0
1002.01 0
1002.08 0
1002.15 0
1002.23 0
1002.30 0
1002.37 0
1002.44 0
1002.51 0
1002.59 0
1002.66 0
1002.73 0
1002.80 0
1002.88 0
1002.95 0
1003.02 0
1003.09 0
1003.17 0
1003.24 0
1003.31 0
1003.38 0
1003.46 0
1003.53 0
1003.60 0
1003.67 0
1003.75 0
1003.82 0
1003.89 0
1003.96 0
1004.03 0
1004.11 0
1004.18 0
1004.25 0
1004.32 0
1004.40 0
1004.47 0
1004.54 0
1004.61 0
1004.69 0
1004.76 0
1004.83 0
1004.90 0
1004.98 0
1005.05 0
1005.12 0
1005.19 0
1005.27 0
1005.34 0
1005.41 0
1005.48 0
1005.56 0
1005.63 0
1005.70 0
1005.77 0
1005.85 0
1005.92 0
1005.99 0
1006.06 0
1006.14 0
1006.21 0
1006.28 0
1006.35 0
1006.43 0
1006.50 1
1006.57 1
1006.64 1
1006.72 1
1006.79 1
1006.86 1
1006.93 1
1007.01 1
1007.08 1
1007.15 1
1007.22 1
1007.30 1
1007.37 1
1007.44 1
1007.51 1
1007.59 1
1007.66 1
1007.73 1
1007.80 1
1007.88 1
1007.95 1
1008.02 1
1008.09 1
1008.17 1
1008.24 1
1008.31 1
1008.38 1
1008.46 0
1008.53 0
1008.60 1
1008.67 1
1008.75 1
1008.82 1
1008.89 1
1008.96 1
1009.04 2
1009.11 2
1009.18 2
1009.25 2
1009.33 2
1009.40 2
1009.47 3
1009.55 3
1009.62 2
1009.69 2
1009.76 2
1009.84 2
1009.91 2
1009.98 2
1010.05 2
1010.13 2
1010.20 1
1010.27 1
1010.34 1
1010.42 1
1010.49 1
1010.56 1
1010.63 2
1010.71 2
1010.78 2
1010.85 2
1010.93 2
1011.00 3
1011.07 3
1011.14 3
1011.22 4
1011.29 4
1011.36 4
1011.43 5
1011.51 5
1011.58 5
1011.65 5
1011.72 4
1011.80 4
1011.87 4
1011.94 3
1012.02 3
1012.09 2
1012.16 2
1012.23 2
1012.31 1
1012.38 1
1012.45 2
1012.52 2
1012.60 2
1012.67 2
1012.74 2
1012.82 2
1012.89 1
1012.96 1
1013.03 1
1013.11 1
1013.18 1
1013.25 1
1013.32 1
1013.40 1
1013.47 1
1013.54 1
1013.62 1
1013.69 0
1013.76 0
1013.83 0
1013.91 0
1013.98 0
1014.05 0
1014.12 0
1014.20 0
1014.27 0
1014.34 0
1014.42 0
1014.49 0
1014.56 0
1014.63 0
1014.71 0
1014.78 0
1014.85 0
1014.93 0
1015.00 0
1015.07 0
1015.14 0
1015.22 0
1015.29 0
1015.36 0
1015.43 0
1015.51 0
1015.58 0
1015.65 0
1015.73 0
1015.80 0
1015.87 0
1015.94 0
1016.02 0
1016.09 0
1016.16 0
1016.24 0
1016.31 0
1016.38 0
1016.45 0
1016.53 0
1016.60 0
1016.67 0
1016.75 0
1016.82 0
1016.89 0
1016.96 0
1017.04 0
1017.11 0
1017.18 0
1017.26 0
1017.33 0
1017.40 0
1017.47 0
1017.55 0
1017.62 0
1017.69 0
1017.77 0
1017.84 0
1017.91 0
1017.99 0
1018.06 0
1018.13 0
1018.20 0
1018.28 0
1018.35 0
1018.42 0
1018.50 0
1018.57 0
1018.64 0
1018.71 0
1018.79 0
1018.86 0
1018.93 0
1019.01 0
1019.08 0
1019.15 0
1019.22 0
1019.30 0
1019.37 0
1019.44 0
1019.52 0
1019.59 0
1019.66 0
1019.74 0
1019.81 0
1019.88 0
1019.95 0
1020.03 0
1020.10 0
1020.17 0
1020.25 0
1020.32 0
1020.39 0
1020.47 0
1020.54 0
1020.61 0
1020.68 0
1020.76 0
1020.83 1
1020.90 1
1020.98 1
1021.05 1
1021.12 1
1021.20 1
1021.27 1
1021.34 1
1021.41 1
1021.49 0
1021.56 0
1021.63 0
1021.71 0
1021.78 0
1021.85 0
1021.93 0
1022.00 0
1022.07 0
1022.15 0
1022.22 0
1022.29 0
1022.36 0
1022.44 0
1022.51 0
1022.58 0
1022.66 1
1022.73 1
1022.80 1
1022.88 1
1022.95 1
1023.02 1
1023.10 1
1023.17 1
1023.24 1
1023.31 1
1023.39 1
1023.46 1
1023.53 0
1023.61 0
1023.68 0
1023.75 0
1023.83 0
1023.90 0
1023.97 0
1024.05 0
1024.12 0
1024.19 0
1024.26 0
1024.34 0
1024.41 0
1024.48 0
1024.56 0
1024.63 0
1024.70 0
1024.78 0
1024.85 0
1024.92 0
1025.00 0
1025.07 0
1025.14 0
1025.22 0
1025.29 0
1025.36 0
1025.44 0
1025.51 0
1025.58 0
1025.65 0
1025.73 0
1025.80 0
1025.87 0
1025.95 0
1026.02 1
1026.09 2
1026.17 3
1026.24 4
1026.31 5
1026.39 6
1026.46 7
1026.53 8
1026.61 8
1026.68 9
1026.75 10
1026.83 11
1026.90 13
1026.97 15
1027.05 18
1027.12 20
1027.19 23
1027.27 25
1027.34 26
1027.41 26
1027.49 26
1027.56 26
1027.63 25
1027.71 25
1027.78 25
1027.85 25
1027.92 25
1028.00 25
1028.07 26
1028.14 26
1028.22 25
1028.29 25
1028.36 24
1028.44 23
1028.51 22
1028.58 21
1028.66 20
1028.73 20
1028.80 19
1028.88 19
1028.95 18
1029.02 18
1029.10 17
1029.17 16
1029.24 15
1029.32 14
1029.39 13
1029.46 12
1029.54 12
1029.61 11
1029.68 11
1029.76 11
1029.83 11
1029.90 10
1029.98 10
1030.05 10
1030.12 9
1030.20 9
1030.27 8
1030.34 8
1030.42 8
1030.49 7
1030.56 7
1030.64 7
1030.71 7
1030.78 8
1030.86 8
1030.93 8
1031.00 7
1031.08 7
1031.15 7
1031.22 6
1031.30 5
1031.37 5
1031.44 4
1031.52 3
1031.59 3
1031.66 3
1031.74 3
1031.81 3
1031.89 3
1031.96 3
1032.03 3
1032.11 3
1032.18 3
1032.25 2
1032.33 2
1032.40 2
1032.47 1
1032.55 1
1032.62 1
1032.69 1
1032.77 1
1032.84 1
1032.91 1
1032.99 1
1033.06 1
1033.13 1
1033.21 1
1033.28 1
1033.35 1
1033.43 0
1033.50 0
1033.57 0
1033.65 0
1033.72 1
1033.79 1
1033.87 1
1033.94 1
1034.01 2
1034.09 2
1034.16 3
1034.24 4
1034.31 4
1034.38 5
1034.46 5
1034.53 5
1034.60 5
1034.68 6
1034.75 5
1034.82 5
1034.90 5
1034.97 5
1035.04 6
1035.12 6
1035.19 6
1035.26 6
1035.34 6
1035.41 5
1035.49 5
1035.56 5
1035.63 5
1035.71 5
1035.78 5
1035.85 5
1035.93 5
1036.00 5
1036.07 5
1036.15 5
1036.22 6
1036.29 6
1036.37 6
1036.44 7
1036.51 7
1036.59 6
1036.66 6
1036.74 6
1036.81 5
1036.88 5
1036.96 4
1037.03 4
1037.10 4
1037.18 4
1037.25 3
1037.32 3
1037.40 3
1037.47 3
1037.55 3
1037.62 3
1037.69 3
1037.77 3
1037.84 3
1037.91 2
1037.99 2
1038.06 3
1038.13 3
1038.21 3
1038.28 3
1038.36 4
1038.43 3
1038.50 3
1038.58 3
1038.65 3
1038.72 2
1038.80 2
1038.87 2
1038.94 2
1039.02 2
1039.09 2
1039.17 2
1039.24 2
1039.31 2
1039.39 2
1039.46 2
1039.53 2
1039.61 2
1039.68 2
1039.75 2
1039.83 2
1039.90 3
1039.98 3
1040.05 3
1040.12 3
1040.20 3
1040.27 4
1040.34 4
1040.42 4
1040.49 4
1040.57 4
1040.64 4
1040.71 3
1040.79 3
1040.86 3
1040.93 2
1041.01 2
1041.08 2
1041.16 3
1041.23 3
1041.30 4
1041.38 4
1041.45 4
1041.52 4
1041.60 4
1041.67 4
1041.75 3
1041.82 3
1041.89 2
1041.97 1
1042.04 1
1042.11 1
1042.19 0
1042.26 0
1042.34 1
1042.41 1
1042.48 1
1042.56 1
1042.63 1
1042.70 1
1042.78 1
1042.85 1
1042.93 1
1043.00 1
1043.07 1
1043.15 2
1043.22 2
1043.29 2
1043.37 2
1043.44 2
1043.52 2
1043.59 2
1043.66 2
1043.74 2
1043.81 2
1043.89 2
1043.96 2
1044.03 2
1044.11 2
1044.18 2
1044.25 2
1044.33 1
1044.40 1
1044.48 1
1044.55 1
1044.62 1
1044.70 0
1044.77 0
1044.85 0
1044.92 0
1044.99 0
1045.07 0
1045.14 0
1045.21 0
1045.29 0
1045.36 0
1045.44 0
1045.51 0
1045.58 1
1045.66 1
1045.73 1
1045.81 2
1045.88 2
1045.95 2
1046.03 2
1046.10 2
1046.18 3
1046.25 3
1046.32 3
1046.40 3
1046.47 3
1046.54 3
1046.62 3
1046.69 4
1046.77 4
1046.84 4
1046.91 4
1046.99 4
1047.06 4
1047.14 4
1047.21 4
1047.28 4
1047.36 4
1047.43 3
1047.51 3
1047.58 3
1047.65 3
1047.73 3
1047.80 4
1047.88 4
1047.95 5
1048.02 5
1048.10 5
1048.17 5
1048.25 5
1048.32 5
1048.39 4
1048.47 4
1048.54 4
1048.62 4
1048.69 4
1048.76 3
1048.84 3
1048.91 3
1048.99 2
1049.06 2
1049.13 1
1049.21 1
1049.28 1
1049.36 0
1049.43 0
1049.50 0
1049.58 0
1049.65 0
1049.73 0
1049.80 0
1049.87 1
1049.95 2
1050.02 2
1050.10 3
1050.17 4
1050.24 4
1050.32 4
1050.39 5
1050.47 5
1050.54 4
1050.61 4
1050.69 4
1050.76 3
1050.84 3
1050.91 3
1050.99 2
1051.06 2
1051.13 2
1051.21 2
1051.28 2
1051.36 2
1051.43 2
1051.50 2
1051.58 2
1051.65 3
1051.73 3
1051.80 3
1051.87 3
1051.95 3
1052.02 3
1052.10 4
1052.17 4
1052.25 4
1052.32 4
1052.39 4
1052.47 3
1052.54 3
1052.62 3
1052.69 2
1052.76 2
1052.84 2
1052.91 1
1052.99 1
1053.06 1
1053.13 1
1053.21 1
1053.28 1
1053.36 1
1053.43 1
1053.51 1
1053.58 1
1053.65 1
1053.73 1
1053.80 1
1053.88 2
1053.95 2
1054.02 2
1054.10 3
1054.17 3
1054.25 3
1054.32 4
1054.40 3
1054.47 3
1054.54 3
1054.62 3
1054.69 3
1054.77 3
1054.84 3
1054.92 3
1054.99 3
1055.06 3
1055.14 3
1055.21 3
1055.29 4
1055.36 4
1055.44 5
1055.51 5
1055.58 6
1055.66 6
1055.73 6
1055.81 7
1055.88 7
1055.95 7
1056.03 7
1056.10 7
1056.18 7
1056.25 6
1056.33 6
1056.40 5
1056.47 5
1056.55 4
1056.62 4
1056.70 4
1056.77 5
1056.85 5
1056.92 5
1056.99 5
1057.07 6
1057.14 6
1057.22 6
1057.29 6
1057.37 6
1057.44 6
1057.51 6
1057.59 6
1057.66 6
1057.74 6
1057.81 5
1057.89 5
1057.96 5
1058.04 5
1058.11 5
1058.18 5
1058.26 5
1058.33 5
1058.41 5
1058.48 4
1058.56 4
1058.63 4
1058.70 3
1058.78 3
1058.85 3
1058.93 2
1059.00 2
1059.08 2
1059.15 2
1059.22 1
1059.30 1
1059.37 1
1059.45 0
1059.52 0
1059.60 0
1059.67 0
1059.75 0
1059.82 0
1059.89 0
1059.97 0
1060.04 0
1060.12 0
1060.19 0
1060.27 0
1060.34 0
1060.42 0
1060.49 0
1060.56 1
1060.64 1
1060.71 2
1060.79 2
1060.86 3
1060.94 3
1061.01 3
1061.09 3
1061.16 3
1061.23 2
1061.31 2
1061.38 1
1061.46 1
1061.53 1
1061.61 0
1061.68 0
1061.76 0
1061.83 0
1061.90 0
1061.98 0
1062.05 1
1062.13 1
1062.20 1
1062.28 0
1062.35 0
1062.43 0
1062.50 0
1062.57 0
1062.65 1
1062.72 1
1062.80 2
1062.87 3
1062.95 3
1063.02 4
1063.10 4
1063.17 4
1063.24 4
1063.32 4
1063.39 3
1063.47 3
1063.54 2
1063.62 2
1063.69 2
1063.77 2
1063.84 2
1063.92 2
1063.99 3
1064.06 3
1064.14 4
1064.21 4
1064.29 4
1064.36 5
1064.44 5
1064.51 4
1064.59 4
1064.66 4
1064.74 4
1064.81 4
1064.88 3
1064.96 3
1065.03 3
1065.11 4
1065.18 4
1065.26 4
1065.33 4
1065.41 4
1065.48 4
1065.56 4
1065.63 4
1065.71 4
1065.78 4
1065.85 4
1065.93 4
1066.00 5
1066.08 5
1066.15 5
1066.23 5
1066.30 5
1066.38 4
1066.45 4
1066.53 4
1066.60 4
1066.68 4
1066.75 4
1066.82 5
1066.90 5
1066.97 5
1067.05 5
1067.12 5
1067.20 6
1067.27 6
1067.35 7
1067.42 7
1067.50 8
1067.57 8
1067.65 8
1067.72 8
1067.80 8
1067.87 8
1067.94 9
1068.02 9
1068.09 10
1068.17 10
1068.24 11
1068.32 11
1068.39 12
1068.47 12
1068.54 12
1068.62 12
1068.69 13
1068.77 13
1068.84 14
1068.92 14
1068.99 15
1069.07 15
1069.14 14
1069.21 14
1069.29 13
1069.36 13
1069.44 12
1069.51 12
1069.59 12
1069.66 12
1069.74 13
1069.81 13
1069.89 14
1069.96 13
1070.04 13
1070.11 12
1070.19 10
1070.26 9
1070.34 7
1070.41 6
1070.49 5
1070.56 5
1070.63 5
1070.71 5
1070.78 5
1070.86 5
1070.93 6
1071.01 6
1071.08 6
1071.16 6
1071.23 7
1071.31 7
1071.38 8
1071.46 9
1071.53 9
1071.61 10
1071.68 10
1071.76 10
1071.83 10
1071.91 10
1071.98 10
1072.06 11
1072.13 11
1072.21 11
1072.28 11
1072.36 11
1072.43 10
1072.51 10
1072.58 9
1072.65 8
1072.73 8
1072.80 8
1072.88 9
1072.95 9
1073.03 10
1073.10 10
1073.18 11
1073.25 11
1073.33 11
1073.40 10
1073.48 10
1073.55 9
1073.63 9
1073.70 8
1073.78 8
1073.85 7
1073.93 7
1074.00 7
1074.08 8
1074.15 8
1074.23 9
1074.30 9
1074.38 9
1074.45 9
1074.53 8
1074.60 7
1074.68 6
1074.75 5
1074.83 4
1074.90 3
1074.98 3
1075.05 3
1075.13 3
1075.20 3
1075.28 3
1075.35 3
1075.43 3
1075.50 3
1075.58 3
1075.65 3
1075.73 3
1075.80 3
1075.88 4
1075.95 4
1076.03 4
1076.10 4
1076.18 4
1076.25 4
1076.33 3
1076.40 3
1076.48 2
1076.55 2
1076.63 2
1076.70 2
1076.78 2
1076.85 2
1076.93 3
1077.00 3
1077.08 4
1077.15 4
1077.23 5
1077.30 5
1077.38 5
1077.45 5
1077.53 4
1077.60 4
1077.68 4
1077.75 4
1077.83 4
1077.90 4
1077.98 4
1078.05 4
1078.13 4
1078.20 4
1078.28 5
1078.35 5
1078.43 5
1078.50 5
1078.58 5
1078.65 5
1078.73 5
1078.80 5
1078.88 4
1078.95 4
1079.03 4
1079.10 4
1079.18 4
1079.25 4
1079.33 4
1079.40 4
1079.48 4
1079.55 4
1079.63 4
1079.70 4
1079.78 4
1079.85 4
1079.93 4
1080.00 4
1080.08 4
1080.15 4
1080.23 4
1080.30 4
1080.38 4
1080.45 4
1080.53 5
1080.60 6
1080.68 7
1080.75 9
1080.83 10
1080.90 12
1080.98 13
1081.05 15
1081.13 16
1081.20 18
1081.28 19
1081.35 20
1081.43 21
1081.51 21
1081.58 21
1081.66 20
1081.73 19
1081.81 18
1081.88 16
1081.96 15
1082.03 15
1082.11 15
1082.18 16
1082.26 17
1082.33 18
1082.41 19
1082.48 19
1082.56 18
1082.63 16
1082.71 14
1082.78 12
1082.86 10
1082.93 9
1083.01 9
1083.08 9
1083.16 10
1083.23 11
1083.31 12
1083.38 13
1083.46 15
1083.54 16
1083.61 18
1083.69 19
1083.76 20
1083.84 21
1083.91 22
1083.99 22
1084.06 23
1084.14 24
1084.21 24
1084.29 25
1084.36 26
1084.44 26
1084.51 26
1084.59 25
1084.66 24
1084.74 23
1084.81 22
1084.89 21
1084.97 20
1085.04 20
1085.12 20
1085.19 19
1085.27 18
1085.34 17
1085.42 15
1085.49 13
1085.57 11
1085.64 10
1085.72 8
1085.79 7
1085.87 7
1085.94 7
1086.02 7
1086.09 7
1086.17 7
1086.25 7
1086.32 7
1086.40 7
1086.47 7
1086.55 8
1086.62 8
1086.70 9
1086.77 9
1086.85 10
1086.92 10
1087.00 10
1087.07 9
1087.15 9
1087.22 8
1087.30 8
1087.38 8
1087.45 8
1087.53 8
1087.60 8
1087.68 8
1087.75 8
1087.83 8
1087.90 8
1087.98 7
1088.05 7
1088.13 6
1088.20 6
1088.28 5
1088.36 5
1088.43 5
1088.51 5
1088.58 5
1088.66 5
1088.73 5
1088.81 4
1088.88 4
1088.96 3
1089.03 3
1089.11 3
1089.18 3
1089.26 4
1089.34 4
1089.41 4
1089.49 5
1089.56 4
1089.64 4
1089.71 3
1089.79 3
1089.86 3
1089.94 3
1090.01 3
1090.09 3
1090.17 3
1090.24 3
1090.32 3
1090.39 2
1090.47 2
1090.54 1
1090.62 1
1090.69 1
1090.77 1
1090.84 1
1090.92 1
1091.00 2
1091.07 2
1091.15 2
1091.22 2
1091.30 2
1091.37 2
1091.45 1
1091.52 1
1091.60 1
1091.67 0
1091.75 0
1091.83 0
1091.90 0
1091.98 0
1092.05 0
1092.13 0
1092.20 0
1092.28 0
1092.35 0
1092.43 2
1092.51 3
1092.58 5
1092.66 6
1092.73 7
1092.81 7
1092.88 7
1092.96 7
1093.03 6
1093.11 5
1093.19 5
1093.26 5
1093.34 5
1093.41 6
1093.49 7
1093.56 9
1093.64 10
1093.71 11
1093.79 11
1093.87 11
1093.94 10
1094.02 10
1094.09 9
1094.17 9
1094.24 10
1094.32 10
1094.40 11
1094.47 11
1094.55 12
1094.62 12
1094.70 11
1094.77 11
1094.85 10
1094.92 10
1095.00 10
1095.08 9
1095.15 10
1095.23 10
1095.30 10
1095.38 11
1095.45 11
1095.53 11
1095.61 11
1095.68 11
1095.76 10
1095.83 10
1095.91 9
1095.98 9
1096.06 9
1096.13 9
1096.21 10
1096.29 10
1096.36 11
1096.44 12
1096.51 13
1096.59 14
1096.66 14
1096.74 15
1096.82 16
1096.89 16
1096.97 17
1097.04 17
1097.12 16
1097.19 16
1097.27 15
1097.35 14
1097.42 13
1097.50 12
1097.57 11
1097.65 10
1097.72 9
1097.80 9
1097.88 8
1097.95 7
1098.03 7
1098.10 7
1098.18 8
1098.25 9
1098.33 11
1098.41 14
1098.48 16
1098.56 19
1098.63 20
1098.71 21
1098.78 22
1098.86 22
1098.94 21
1099.01 21
1099.09 21
1099.16 21
1099.24 21
1099.31 22
1099.39 22
1099.47 22
1099.54 22
1099.62 22
1099.69 21
1099.77 20
1099.85 18
1099.92 17
1100.00 15
1100.07 13
1100.15 12
1100.22 11
1100.30 12
1100.38 13
1100.45 14
1100.53 16
1100.60 18
1100.68 19
1100.75 20
1100.83 21
1100.91 21
1100.98 21
1101.06 21
1101.13 21
1101.21 21
1101.29 21
1101.36 22
1101.44 22
1101.51 22
1101.59 22
1101.67 21
1101.74 20
1101.82 18
1101.89 17
1101.97 15
1102.04 14
1102.12 12
1102.20 12
1102.27 11
1102.35 11
1102.42 11
1102.50 10
1102.58 10
1102.65 9
1102.73 8
1102.80 7
1102.88 7
1102.95 6
1103.03 6
1103.11 6
1103.18 7
1103.26 7
1103.33 8
1103.41 9
1103.49 9
1103.56 9
1103.64 9
1103.71 8
1103.79 7
1103.87 6
1103.94 6
1104.02 5
1104.09 5
1104.17 5
1104.25 5
1104.32 4
1104.40 4
1104.47 4
1104.55 3
1104.63 2
1104.70 2
1104.78 2
1104.85 2
1104.93 2
1105.01 3
1105.08 4
1105.16 4
1105.23 4
1105.31 4
1105.39 3
1105.46 3
1105.54 2
1105.61 2
1105.69 2
1105.77 2
1105.84 3
1105.92 3
1105.99 4
1106.07 5
1106.15 6
1106.22 7
1106.30 8
1106.37 8
1106.45 9
1106.53 10
1106.60 10
1106.68 10
1106.75 10
1106.83 10
1106.91 10
1106.98 11
1107.06 11
1107.13 12
1107.21 12
1107.29 12
1107.36 12
1107.44 12
1107.51 11
1107.59 10
1107.67 9
1107.74 8
1107.82 8
1107.89 7
1107.97 7
1108.05 7
1108.12 7
1108.20 7
1108.27 7
1108.35 8
1108.43 8
1108.50 9
1108.58 10
1108.65 10
1108.73 11
1108.81 10
1108.88 10
1108.96 10
1109.04 9
1109.11 10
1109.19 10
1109.26 12
1109.34 13
1109.42 14
1109.49 14
1109.57 14
1109.64 13
1109.72 11
1109.80 10
1109.87 9
1109.95 9
1110.02 9
1110.10 11
1110.18 12
1110.25 15
1110.33 17
1110.41 19
1110.48 22
1110.56 23
1110.63 25
1110.71 26
1110.79 27
1110.86 27
1110.94 27
1111.02 27
1111.09 27
1111.17 27
1111.24 26
1111.32 25
1111.40 25
1111.47 24
1111.55 23
1111.62 22
1111.70 22
1111.78 21
1111.85 21
1111.93 22
1112.01 22
1112.08 23
1112.16 24
1112.23 25
1112.31 25
1112.39 25
1112.46 25
1112.54 24
1112.62 24
1112.69 23
1112.77 22
1112.84 22
1112.92 21
1113.00 21
1113.07 20
1113.15 19
1113.23 17
1113.30 15
1113.38 13
1113.45 12
1113.53 11
1113.61 11
1113.68 11
1113.76 12
1113.84 13
1113.91 14
1113.99 14
1114.06 15
1114.14 16
1114.22 17
1114.29 17
1114.37 17
1114.45 18
1114.52 18
1114.60 18
1114.67 18
1114.75 18
1114.83 18
1114.90 18
1114.98 18
1115.06 18
1115.13 18
1115.21 19
1115.29 19
1115.36 20
1115.44 21
1115.51 20
1115.59 20
1115.67 19
1115.74 18
1115.82 16
1115.90 15
1115.97 14
1116.05 14
1116.12 13
1116.20 13
1116.28 14
1116.35 14
1116.43 15
1116.51 16
1116.58 16
1116.66 16
1116.74 16
1116.81 15
1116.89 13
1116.96 12
1117.04 11
1117.12 10
1117.19 10
1117.27 11
1117.35 12
1117.42 13
1117.50 14
1117.58 15
1117.65 15
1117.73 16
1117.81 16
1117.88 16
1117.96 16
1118.03 16
1118.11 16
1118.19 16
1118.26 15
1118.34 15
1118.42 14
1118.49 14
1118.57 13
1118.65 13
1118.72 13
1118.80 13
1118.88 13
1118.95 14
1119.03 15
1119.10 15
1119.18 16
1119.26 17
1119.33 18
1119.41 18
1119.49 18
1119.56 18
1119.64 18
1119.72 18
1119.79 17
1119.87 16
1119.95 14
1120.02 13
1120.10 11
1120.18 10
1120.25 9
1120.33 7
1120.40 6
1120.48 6
1120.56 5
1120.63 5
1120.71 5
1120.79 5
1120.86 5
1120.94 6
1121.02 6
1121.09 7
1121.17 7
1121.25 6
1121.32 6
1121.40 5
1121.48 5
1121.55 5
1121.63 5
1121.71 6
1121.78 7
1121.86 8
1121.94 9
1122.01 11
1122.09 12
1122.16 12
1122.24 13
1122.32 13
1122.39 14
1122.47 14
1122.55 14
1122.62 15
1122.70 16
1122.78 17
1122.85 18
1122.93 19
1123.01 21
1123.08 21
1123.16 22
1123.24 21
1123.31 21
1123.39 20
1123.47 19
1123.54 18
1123.62 17
1123.70 16
1123.77 15
1123.85 14
1123.93 12
1124.00 11
1124.08 9
1124.16 8
1124.23 7
1124.31 6
1124.39 5
1124.46 5
1124.54 5
1124.62 5
1124.69 5
1124.77 6
1124.85 6
1124.92 7
1125.00 7
1125.08 8
1125.15 9
1125.23 9
1125.31 10
1125.38 10
1125.46 10
1125.54 10
1125.61 10
1125.69 10
1125.77 9
1125.84 9
1125.92 9
1126.00 9
1126.07 10
1126.15 11
1126.23 12
1126.30 13
1126.38 13
1126.46 13
1126.53 12
1126.61 11
1126.69 10
1126.76 9
1126.84 8
1126.92 7
1126.99 7
1127.07 8
1127.15 9
1127.22 10
1127.30 10
1127.38 11
1127.45 11
1127.53 10
1127.61 9
1127.68 8
1127.76 6
1127.84 4
1127.91 2
1127.99 1
1128.07 0
1128.14 0
1128.22 0
1128.30 1
1128.37 1
1128.45 2
1128.53 2
1128.61 2
1128.68 2
1128.76 1
1128.84 1
1128.91 1
1128.99 1
1129.07 1
1129.14 1
1129.22 2
1129.30 2
1129.37 3
1129.45 4
1129.53 4
1129.60 4
1129.68 4
1129.76 3
1129.83 2
1129.91 1
1129.99 0
1130.06 0
1130.14 0
1130.22 0
1130.29 0
1130.37 0
1130.45 0
1130.53 0
1130.60 1
1130.68 1
1130.76 1
1130.83 1
1130.91 2
1130.99 2
1131.06 2
1131.14 2
1131.22 1
1131.29 1
1131.37 0
1131.45 0
1131.52 0
1131.60 0
1131.68 0
1131.76 0
1131.83 0
1131.91 0
1131.99 0
1132.06 1
1132.14 2
1132.22 2
1132.29 3
1132.37 3
1132.45 4
1132.52 4
1132.60 4
1132.68 4
1132.76 3
1132.83 3
1132.91 2
1132.99 1
1133.06 1
1133.14 1
1133.22 1
1133.29 2
1133.37 3
1133.45 3
1133.52 4
1133.60 4
1133.68 4
1133.76 3
1133.83 2
1133.91 1
1133.99 0
1134.06 0
1134.14 0
1134.22 0
1134.29 0
1134.37 0
1134.45 1
1134.52 1
1134.60 2
1134.68 3
1134.76 4
1134.83 6
1134.91 7
1134.99 8
1135.06 9
1135.14 10
1135.22 10
1135.29 10
1135.37 9
1135.45 8
1135.53 7
1135.60 6
1135.68 5
1135.76 5
1135.83 4
1135.91 4
1135.99 4
1136.07 5
1136.14 6
1136.22 7
1136.30 8
1136.37 10
1136.45 11
1136.53 13
1136.60 14
1136.68 15
1136.76 15
1136.84 14
1136.91 13
1136.99 12
1137.07 11
1137.14 10
1137.22 9
1137.30 9
1137.38 10
1137.45 11
1137.53 13
1137.61 16
1137.68 19
1137.76 23
1137.84 26
1137.91 28
1137.99 30
1138.07 30
1138.15 30
1138.22 29
1138.30 28
1138.38 26
1138.45 25
1138.53 24
1138.61 24
1138.69 25
1138.76 26
1138.84 28
1138.92 29
1138.99 31
1139.07 32
1139.15 32
1139.23 32
1139.30 32
1139.38 32
1139.46 31
1139.53 30
1139.61 30
1139.69 30
1139.77 31
1139.84 32
1139.92 34
1140.00 36
1140.07 38
1140.15 40
1140.23 40
1140.31 40
1140.38 39
1140.46 38
1140.54 38
1140.61 38
1140.69 39
1140.77 40
1140.85 42
1140.92 42
1141.00 42
1141.08 41
1141.15 39
1141.23 36
1141.31 34
1141.39 31
1141.46 29
1141.54 27
1141.62 25
1141.70 23
1141.77 21
1141.85 20
1141.93 20
1142.00 20
1142.08 21
1142.16 21
1142.24 21
1142.31 21
1142.39 21
1142.47 20
1142.55 19
1142.62 18
1142.70 18
1142.78 18
1142.85 18
1142.93 19
1143.01 18
1143.09 18
1143.16 17
1143.24 16
1143.32 15
1143.40 14
1143.47 14
1143.55 14
1143.63 14
1143.70 14
1143.78 14
1143.86 13
1143.94 12
1144.01 12
1144.09 11
1144.17 12
1144.25 12
1144.32 13
1144.40 14
1144.48 14
1144.55 14
1144.63 14
1144.71 14
1144.79 13
1144.86 13
1144.94 14
1145.02 14
1145.10 15
1145.17 15
1145.25 15
1145.33 14
1145.41 13
1145.48 11
1145.56 9
1145.64 7
1145.71 5
1145.79 4
1145.87 3
1145.95 2
1146.02 1
1146.10 1
1146.18 1
1146.26 2
1146.33 4
1146.41 5
1146.49 7
1146.57 9
1146.64 10
1146.72 11
1146.80 11
1146.88 10
1146.95 9
1147.03 7
1147.11 5
1147.19 3
1147.26 2
1147.34 1
1147.42 0
1147.49 0
1147.57 1
1147.65 1
1147.73 2
1147.80 3
1147.88 3
1147.96 3
1148.04 2
1148.11 1
1148.19 0
1148.27 0
1148.35 0
1148.42 0
1148.50 0
1148.58 0
1148.66 0
1148.73 0
1148.81 1
1148.89 2
1148.97 3
1149.04 5
1149.12 6
1149.20 8
1149.28 9
1149.35 10
1149.43 11
1149.51 11
1149.59 10
1149.66 9
1149.74 7
1149.82 6
1149.90 5
1149.97 5
1150.05 5
1150.13 6
1150.21 7
1150.28 8
1150.36 10
1150.44 11
1150.52 13
1150.59 14
1150.67 16
1150.75 17
1150.83 17
1150.90 17
1150.98 17
1151.06 16
1151.14 15
1151.21 13
1151.29 11
1151.37 9
1151.45 7
1151.52 6
1151.60 6
1151.68 6
1151.76 7
1151.83 8
1151.91 10
1151.99 12
1152.07 13
1152.14 15
1152.22 16
1152.30 17
1152.38 18
1152.46 19
1152.53 21
1152.61 22
1152.69 24
1152.77 26
1152.84 27
1152.92 27
1153.00 27
1153.08 26
1153.15 26
1153.23 25
1153.31 24
1153.39 24
1153.46 25
1153.54 26
1153.62 27
1153.70 28
1153.77 28
1153.85 28
1153.93 28
1154.01 27
1154.09 27
1154.16 28
1154.24 29
1154.32 31
1154.40 34
1154.47 37
1154.55 42
1154.63 46
1154.71 50
1154.78 54
1154.86 57
1154.94 60
1155.02 62
1155.09 63
1155.17 64
1155.25 65
1155.33 65
1155.41 66
1155.48 66
1155.56 66
1155.64 66
1155.72 67
1155.79 68
1155.87 69
1155.95 72
1156.03 74
1156.10 76
1156.18 78
1156.26 79
1156.34 79
1156.42 78
1156.49 77
1156.57 75
1156.65 73
1156.73 71
1156.80 69
1156.88 67
1156.96 65
1157.04 63
1157.12 61
1157.19 60
1157.27 60
1157.35 60
1157.43 61
1157.50 63
1157.58 64
1157.66 66
1157.74 68
1157.81 69
1157.89 69
1157.97 69
1158.05 69
1158.13 69
1158.20 69
1158.28 69
1158.36 68
1158.44 67
1158.51 65
1158.59 63
1158.67 61
1158.75 57
1158.83 54
1158.90 50
1158.98 47
1159.06 44
1159.14 42
1159.22 40
1159.29 38
1159.37 37
1159.45 35
1159.53 34
1159.60 32
1159.68 31
1159.76 30
1159.84 29
1159.92 28
1159.99 27
1160.07 27
1160.15 27
1160.23 26
1160.30 26
1160.38 25
1160.46 25
1160.54 24
1160.62 24
1160.69 24
1160.77 24
1160.85 24
1160.93 24
1161.01 23
1161.08 21
1161.16 18
1161.24 16
1161.32 14
1161.40 12
1161.47 11
1161.55 10
1161.63 10
1161.71 10
1161.78 11
1161.86 12
1161.94 14
1162.02 15
1162.10 16
1162.17 16
1162.25 16
1162.33 14
1162.41 13
1162.49 11
1162.56 8
1162.64 6
1162.72 5
1162.80 3
1162.88 2
1162.95 1
1163.03 0
1163.11 0
1163.19 0
1163.27 0
1163.34 0
1163.42 0
1163.50 0
1163.58 0
1163.66 0
1163.73 1
1163.81 2
1163.89 4
1163.97 5
1164.04 6
1164.12 7
1164.20 8
1164.28 8
1164.36 7
1164.43 6
1164.51 5
1164.59 4
1164.67 3
1164.75 2
1164.82 2
1164.90 2
1164.98 3
1165.06 3
1165.14 4
1165.21 5
1165.29 6
1165.37 6
1165.45 6
1165.53 6
1165.61 6
1165.68 5
1165.76 5
1165.84 5
1165.92 6
1166.00 6
1166.07 7
1166.15 7
1166.23 8
1166.31 7
1166.39 7
1166.46 6
1166.54 5
1166.62 5
1166.70 5
1166.78 6
1166.85 6
1166.93 8
1167.01 9
1167.09 10
1167.17 10
1167.24 10
1167.32 10
1167.40 9
1167.48 8
1167.56 6
1167.63 4
1167.71 3
1167.79 2
1167.87 1
1167.95 2
1168.03 2
1168.10 4
1168.18 5
1168.26 7
1168.34 8
1168.42 9
1168.49 9
1168.57 8
1168.65 7
1168.73 5
1168.81 3
1168.88 2
1168.96 0
1169.04 0
1169.12 0
1169.20 0
1169.28 0
1169.35 0
1169.43 0
1169.51 0
1169.59 0
1169.67 0
1169.74 0
1169.82 1
1169.90 2
1169.98 3
1170.06 4
1170.14 5
1170.21 7
1170.29 8
1170.37 8
1170.45 8
1170.53 7
1170.60 6
1170.68 6
1170.76 6
1170.84 7
1170.92 10
1171.00 12
1171.07 15
1171.15 17
1171.23 19
1171.31 20
1171.39 21
1171.46 20
1171.54 20
1171.62 19
1171.70 19
1171.78 19
1171.86 18
1171.93 18
1172.01 17
1172.09 17
1172.17 16
1172.25 15
1172.33 14
1172.40 14
1172.48 14
1172.56 14
1172.64 15
1172.72 16
1172.80 18
1172.87 20
1172.95 22
1173.03 24
1173.11 26
1173.19 27
1173.26 28
1173.34 28
1173.42 29
1173.50 29
1173.58 30
1173.66 31
1173.73 31
1173.81 31
1173.89 31
1173.97 30
1174.05 28
1174.13 27
1174.20 27
1174.28 27
1174.36 28
1174.44 30
1174.52 33
1174.60 35
1174.67 37
1174.75 38
1174.83 38
1174.91 37
1174.99 35
1175.07 33
1175.14 30
1175.22 26
1175.30 23
1175.38 20
1175.46 18
1175.54 16
1175.61 15
1175.69 15
1175.77 15
1175.85 16
1175.93 17
1176.01 17
1176.08 17
1176.16 17
1176.24 16
1176.32 15
1176.40 13
1176.48 12
1176.56 11
1176.63 10
1176.71 10
1176.79 10
1176.87 10
1176.95 10
1177.03 10
1177.10 10
1177.18 10
1177.26 9
1177.34 8
1177.42 8
1177.50 8
1177.57 8
1177.65 9
1177.73 10
1177.81 11
1177.89 12
1177.97 13
1178.05 14
1178.12 15
1178.20 15
1178.28 16
1178.36 16
1178.44 16
1178.52 16
1178.59 16
1178.67 16
1178.75 16
1178.83 16
1178.91 16
1178.99 16
1179.07 15
1179.14 15
1179.22 15
1179.30 15
1179.38 16
1179.46 16
1179.54 16
1179.61 17
1179.69 17
1179.77 17
1179.85 17
1179.93 17
1180.01 16
1180.09 17
1180.16 17
1180.24 18
1180.32 19
1180.40 20
1180.48 21
1180.56 22
1180.64 22
1180.71 21
1180.79 19
1180.87 17
1180.95 15
1181.03 14
1181.11 13
1181.19 13
1181.26 13
1181.34 13
1181.42 14
1181.50 14
1181.58 14
1181.66 13
1181.74 12
1181.81 12
1181.89 11
1181.97 10
1182.05 9
1182.13 8
1182.21 7
1182.29 6
1182.36 6
1182.44 5
1182.52 5
1182.60 5
1182.68 6
1182.76 7
1182.84 8
1182.91 10
1182.99 12
1183.07 13
1183.15 15
1183.23 16
1183.31 17
1183.39 18
1183.46 19
1183.54 20
1183.62 20
1183.70 20
1183.78 19
1183.86 18
1183.94 17
1184.01 16
1184.09 15
1184.17 15
1184.25 15
1184.33 16
1184.41 18
1184.49 19
1184.57 21
1184.64 22
1184.72 22
1184.80 22
1184.88 22
1184.96 21
1185.04 20
1185.12 19
1185.19 18
1185.27 17
1185.35 17
1185.43 16
1185.51 17
1185.59 17
1185.67 18
1185.75 18
1185.82 19
1185.90 20
1185.98 21
1186.06 21
1186.14 21
1186.22 19
1186.30 18
1186.38 15
1186.45 13
1186.53 11
1186.61 9
1186.69 9
1186.77 11
1186.85 13
1186.93 17
1187.01 21
1187.08 26
1187.16 29
1187.24 32
1187.32 33
1187.40 33
1187.48 33
1187.56 33
1187.64 32
1187.71 32
1187.79 33
1187.87 34
1187.95 36
1188.03 38
1188.11 40
1188.19 43
1188.27 46
1188.34 49
1188.42 53
1188.50 56
1188.58 60
1188.66 63
1188.74 67
1188.82 72
1188.90 77
1188.97 83
1189.05 89
1189.13 97
1189.21 104
1189.29 110
1189.37 116
1189.45 121
1189.53 125
1189.61 128
1189.68 130
1189.76 132
1189.84 134
1189.92 134
1190.00 132
1190.08 130
1190.16 126
1190.24 122
1190.31 118
1190.39 113
1190.47 108
1190.55 103
1190.63 97
1190.71 92
1190.79 86
1190.87 81
1190.95 78
1191.02 76
1191.10 75
1191.18 77
1191.26 79
1191.34 81
1191.42 83
1191.50 84
1191.58 83
1191.66 81
1191.73 77
1191.81 73
1191.89 69
1191.97 64
1192.05 59
1192.13 54
1192.21 50
1192.29 47
1192.37 43
1192.45 41
1192.52 40
1192.60 39
1192.68 39
1192.76 40
1192.84 41
1192.92 41
1193.00 42
1193.08 41
1193.16 41
1193.23 39
1193.31 38
1193.39 37
1193.47 36
1193.55 35
1193.63 34
1193.71 33
1193.79 32
1193.87 31
1193.95 30
1194.02 28
1194.10 27
1194.18 25
1194.26 24
1194.34 23
1194.42 22
1194.50 23
1194.58 23
1194.66 23
1194.74 24
1194.81 24
1194.89 24
1194.97 23
1195.05 23
1195.13 22
1195.21 22
1195.29 21
1195.37 21
1195.45 20
1195.53 19
1195.60 18
1195.68 17
1195.76 17
1195.84 18
1195.92 19
1196.00 20
1196.08 22
1196.16 24
1196.24 26
1196.32 27
1196.39 28
1196.47 29
1196.55 31
1196.63 32
1196.71 34
1196.79 36
1196.87 37
1196.95 39
1197.03 39
1197.11 39
1197.19 38
1197.26 37
1197.34 35
1197.42 34
1197.50 32
1197.58 32
1197.66 31
1197.74 31
1197.82 31
1197.90 30
1197.98 29
1198.06 28
1198.13 26
1198.21 24
1198.29 23
1198.37 22
1198.45 22
1198.53 21
1198.61 21
1198.69 21
1198.77 20
1198.85 19
1198.93 19
1199.01 19
1199.08 20
1199.16 22
1199.24 24
1199.32 27
1199.40 29
1199.48 30
1199.56 31
1199.64 32
1199.72 33
1199.80 33
1199.88 34
1199.96 34
1200.03 33
1200.11 32
1200.19 30
1200.27 27
1200.35 25
1200.43 23
1200.51 23
1200.59 24
1200.67 26
1200.75 28
1200.83 29
1200.91 30
1200.98 30
1201.06 28
1201.14 27
1201.22 25
1201.30 23
1201.38 23
1201.46 22
1201.54 23
1201.62 23
1201.70 24
1201.78 25
1201.86 26
1201.94 27
1202.01 27
1202.09 27
1202.17 27
1202.25 28
1202.33 28
1202.41 29
1202.49 30
1202.57 31
1202.65 33
1202.73 33
1202.81 34
1202.89 34
1202.97 33
1203.04 32
1203.12 32
1203.20 31
1203.28 31
1203.36 31
1203.44 31
1203.52 32
1203.60 34
1203.68 35
1203.76 36
1203.84 37
1203.92 38
1204.00 38
1204.08 38
1204.16 37
1204.23 35
1204.31 33
1204.39 32
1204.47 30
1204.55 29
1204.63 27
1204.71 26
1204.79 26
1204.87 26
1204.95 26
1205.03 26
1205.11 27
1205.19 28
1205.27 29
1205.35 29
1205.42 29
1205.50 28
1205.58 27
1205.66 24
1205.74 22
1205.82 19
1205.90 16
1205.98 14
1206.06 12
1206.14 11
1206.22 11
1206.30 11
1206.38 11
1206.46 12
1206.54 12
1206.62 12
1206.69 12
1206.77 12
1206.85 12
1206.93 12
1207.01 12
1207.09 12
1207.17 13
1207.25 13
1207.33 13
1207.41 14
1207.49 14
1207.57 14
1207.65 15
1207.73 15
1207.81 15
1207.89 15
1207.97 16
1208.04 17
1208.12 19
1208.20 21
1208.28 23
1208.36 24
1208.44 25
1208.52 26
1208.60 26
1208.68 27
1208.76 27
1208.84 27
1208.92 28
1209.00 28
1209.08 28
1209.16 28
1209.24 27
1209.32 26
1209.40 24
1209.48 22
1209.55 20
1209.63 18
1209.71 15
1209.79 13
1209.87 10
1209.95 7
1210.03 4
1210.11 1
1210.19 0
1210.27 0
1210.35 0
1210.43 0
1210.51 0
1210.59 0
1210.67 0
1210.75 1
1210.83 1
1210.91 2
1210.99 2
1211.07 2
1211.14 2
1211.22 2
1211.30 1
1211.38 1
1211.46 1
1211.54 1
1211.62 2
1211.70 4
1211.78 7
1211.86 11
1211.94 17
1212.02 22
1212.10 27
1212.18 31
1212.26 33
1212.34 34
1212.42 34
1212.50 33
1212.58 32
1212.66 31
1212.74 29
1212.82 27
1212.90 26
1212.98 24
1213.05 21
1213.13 19
1213.21 17
1213.29 15
1213.37 13
1213.45 11
1213.53 9
1213.61 7
1213.69 5
1213.77 3
1213.85 2
1213.93 2
1214.01 3
1214.09 5
1214.17 7
1214.25 9
1214.33 10
1214.41 12
1214.49 13
1214.57 15
1214.65 16
1214.73 17
1214.81 19
1214.89 20
1214.97 21
1215.05 21
1215.13 22
1215.21 22
1215.28 23
1215.36 23
1215.44 23
1215.52 22
1215.60 22
1215.68 22
1215.76 22
1215.84 22
1215.92 23
1216.00 25
1216.08 26
1216.16 27
1216.24 27
1216.32 27
1216.40 27
1216.48 26
1216.56 26
1216.64 27
1216.72 29
1216.80 32
1216.88 35
1216.96 38
1217.04 41
1217.12 44
1217.20 46
1217.28 48
1217.36 50
1217.44 52
1217.52 53
1217.60 54
1217.68 54
1217.76 53
1217.84 53
1217.92 53
1218.00 53
1218.08 53
1218.16 53
1218.23 52
1218.31 52
1218.39 50
1218.47 49
1218.55 47
1218.63 45
1218.71 43
1218.79 42
1218.87 40
1218.95 39
1219.03 39
1219.11 39
1219.19 39
1219.27 39
1219.35 39
1219.43 38
1219.51 36
1219.59 34
1219.67 31
1219.75 28
1219.83 25
1219.91 23
1219.99 22
1220.07 22
1220.15 23
1220.23 24
1220.31 25
1220.39 26
1220.47 27
1220.55 27
1220.63 27
1220.71 26
1220.79 26
1220.87 26
1220.95 27
1221.03 29
1221.11 30
1221.19 32
1221.27 33
1221.35 34
1221.43 33
1221.51 31
1221.59 29
1221.67 26
1221.75 24
1221.83 23
1221.91 21
1221.99 20
1222.07 19
1222.15 18
1222.23 17
1222.31 15
1222.39 13
1222.47 11
1222.55 9
1222.63 7
1222.71 5
1222.79 3
1222.87 1
1222.95 0
1223.03 0
1223.11 0
1223.19 0
1223.27 0
1223.35 0
1223.43 0
1223.51 0
1223.59 0
1223.67 2
1223.75 4
1223.83 6
1223.91 7
1223.99 8
1224.07 8
1224.15 8
1224.23 7
1224.31 7
1224.39 7
1224.47 7
1224.55 8
1224.63 9
1224.71 11
1224.79 13
1224.87 15
1224.95 18
1225.03 20
1225.11 21
1225.19 22
1225.27 22
1225.35 22
1225.43 22
1225.51 21
1225.59 21
1225.67 21
1225.75 21
1225.83 20
1225.91 19
1225.99 17
1226.07 14
1226.15 11
1226.23 8
1226.31 6
1226.39 5
1226.47 5
1226.55 5
1226.63 7
1226.71 9
1226.79 12
1226.87 15
1226.95 17
1227.03 19
1227.11 21
1227.19 22
1227.27 24
1227.35 25
1227.43 25
1227.51 26
1227.59 27
1227.67 26
1227.75 26
1227.83 24
1227.91 22
1227.99 19
1228.07 15
1228.15 12
1228.23 10
1228.31 8
1228.39 7
1228.47 7
1228.55 8
1228.63 10
1228.71 13
1228.79 16
1228.87 19
1228.95 22
1229.03 24
1229.11 26
1229.19 27
1229.27 28
1229.35 29
1229.43 30
1229.51 30
1229.59 31
1229.67 31
1229.75 30
1229.83 29
1229.91 29
1229.99 28
1230.07 27
1230.15 26
1230.23 25
1230.31 24
1230.39 23
1230.47 22
1230.55 20
1230.63 19
1230.71 17
1230.79 16
1230.87 16
1230.95 15
1231.03 16
1231.11 16
1231.19 18
1231.27 20
1231.35 23
1231.43 26
1231.51 28
1231.59 31
1231.67 33
1231.75 34
1231.84 36
1231.92 38
1232.00 40
1232.08 43
1232.16 46
1232.24 48
1232.32 50
1232.40 52
1232.48 52
1232.56 52
1232.64 51
1232.72 49
1232.80 47
1232.88 45
1232.96 44
1233.04 42
1233.12 41
1233.20 40
1233.28 38
1233.36 37
1233.44 35
1233.52 34
1233.60 33
1233.68 32
1233.76 32
1233.84 31
1233.92 31
1234.00 31
1234.08 31
1234.16 30
1234.24 30
1234.32 29
1234.40 28
1234.48 27
1234.56 26
1234.64 24
1234.72 23
1234.81 21
1234.89 20
1234.97 19
1235.05 18
1235.13 18
1235.21 17
1235.29 17
1235.37 18
1235.45 19
1235.53 20
1235.61 22
1235.69 24
1235.77 26
1235.85 27
1235.93 26
1236.01 25
1236.09 23
1236.17 20
1236.25 18
1236.33 16
1236.41 15
1236.49 14
1236.57 15
1236.65 15
1236.73 16
1236.81 16
1236.89 17
1236.97 18
1237.06 19
1237.14 21
1237.22 23
1237.30 24
1237.38 26
1237.46 27
1237.54 29
1237.62 29
1237.70 29
1237.78 29
1237.86 28
1237.94 26
1238.02 25
1238.10 24
1238.18 23
1238.26 22
1238.34 22
1238.42 22
1238.50 22
1238.58 22
1238.66 22
1238.74 21
1238.82 20
1238.91 18
1238.99 15
1239.07 13
1239.15 11
1239.23 10
1239.31 9
1239.39 9
1239.47 10
1239.55 11
1239.63 12
1239.71 14
1239.79 15
1239.87 17
1239.95 18
1240.03 20
1240.11 22
1240.19 24
1240.27 26
1240.35 28
1240.43 28
1240.51 27
1240.60 25
1240.68 22
1240.76 19
1240.84 16
1240.92 14
1241.00 12
1241.08 12
1241.16 13
1241.24 14
1241.32 15
1241.40 16
1241.48 17
1241.56 17
1241.64 17
1241.72 17
1241.80 17
1241.88 18
1241.96 19
1242.04 21
1242.13 23
1242.21 25
1242.29 27
1242.37 29
1242.45 30
1242.53 30
1242.61 30
1242.69 31
1242.77 31
1242.85 32
1242.93 33
1243.01 33
1243.09 34
1243.17 34
1243.25 34
1243.33 33
1243.41 32
1243.50 31
1243.58 29
1243.66 26
1243.74 23
1243.82 21
1243.90 18
1243.98 16
1244.06 15
1244.14 15
1244.22 16
1244.30 17
1244.38 18
1244.46 20
1244.54 21
1244.62 21
1244.70 21
1244.79 21
1244.87 21
1244.95 20
1245.03 20
1245.11 18
1245.19 17
1245.27 16
1245.35 15
1245.43 15
1245.51 16
1245.59 18
1245.67 21
1245.75 24
1245.83 27
1245.91 30
1246.00 31
1246.08 32
1246.16 32
1246.24 31
1246.32 30
1246.40 29
1246.48 29
1246.56 31
1246.64 33
1246.72 36
1246.80 39
1246.88 41
1246.96 42
1247.04 41
1247.13 38
1247.21 33
1247.29 28
1247.37 23
1247.45 19
1247.53 16
1247.61 14
1247.69 14
1247.77 14
1247.85 15
1247.93 16
1248.01 17
1248.09 17
1248.17 16
1248.26 16
1248.34 15
1248.42 14
1248.50 14
1248.58 14
1248.66 15
1248.74 16
1248.82 17
1248.90 18
1248.98 19
1249.06 20
1249.14 20
1249.22 19
1249.31 19
1249.39 19
1249.47 19
1249.55 20
1249.63 22
1249.71 23
1249.79 25
1249.87 26
1249.95 26
1250.03 26
1250.11 25
1250.19 24
1250.28 23
1250.36 21
1250.44 20
1250.52 19
1250.60 18
1250.68 17
1250.76 17
1250.84 18
1250.92 18
1251.00 19
1251.08 20
1251.16 20
1251.25 20
1251.33 20
1251.41 20
1251.49 21
1251.57 23
1251.65 26
1251.73 29
1251.81 33
1251.89 36
1251.97 38
1252.05 38
1252.13 37
1252.22 35
1252.30 31
1252.38 28
1252.46 24
1252.54 22
1252.62 21
1252.70 22
1252.78 24
1252.86 27
1252.94 29
1253.02 29
1253.11 28
1253.19 26
1253.27 23
1253.35 21
1253.43 19
1253.51 19
1253.59 21
1253.67 24
1253.75 27
1253.83 30
1253.92 32
1254.00 33
1254.08 33
1254.16 34
1254.24 36
1254.32 38
1254.40 42
1254.48 45
1254.56 49
1254.64 51
1254.72 52
1254.81 52
1254.89 50
1254.97 48
1255.05 45
1255.13 43
1255.21 41
1255.29 39
1255.37 38
1255.45 37
1255.53 36
1255.62 35
1255.70 35
1255.78 35
1255.86 35
1255.94 36
1256.02 36
1256.10 36
1256.18 35
1256.26 34
1256.34 31
1256.43 29
1256.51 27
1256.59 25
1256.67 25
1256.75 25
1256.83 26
1256.91 28
1256.99 28
1257.07 28
1257.15 27
1257.24 26
1257.32 25
1257.40 25
1257.48 26
1257.56 28
1257.64 30
1257.72 33
1257.80 35
1257.88 36
1257.97 36
1258.05 36
1258.13 35
1258.21 35
1258.29 34
1258.37 34
1258.45 34
1258.53 35
1258.61 34
1258.70 34
1258.78 33
1258.86 32
1258.94 31
1259.02 30
1259.10 29
1259.18 28
1259.26 26
1259.34 24
1259.43 22
1259.51 20
1259.59 18
1259.67 16
1259.75 15
1259.83 15
1259.91 16
1259.99 18
1260.07 20
1260.16 23
1260.24 25
1260.32 28
1260.40 30
1260.48 31
1260.56 32
1260.64 32
1260.72 31
1260.80 30
1260.89 29
1260.97 29
1261.05 29
1261.13 30
1261.21 32
1261.29 35
1261.37 37
1261.45 40
1261.54 42
1261.62 42
1261.70 42
1261.78 41
1261.86 39
1261.94 37
1262.02 35
1262.10 32
1262.18 30
1262.27 28
1262.35 26
1262.43 24
1262.51 22
1262.59 21
1262.67 20
1262.75 19
1262.83 20
1262.92 21
1263.00 22
1263.08 23
1263.16 25
1263.24 26
1263.32 27
1263.40 27
1263.48 27
1263.57 26
1263.65 25
1263.73 24
1263.81 22
1263.89 20
1263.97 18
1264.05 16
1264.13 13
1264.22 11
1264.30 9
1264.38 9
1264.46 9
1264.54 10
1264.62 12
1264.70 15
1264.78 17
1264.87 17
1264.95 17
1265.03 16
1265.11 14
1265.19 11
1265.27 9
1265.35 9
1265.44 10
1265.52 12
1265.60 16
1265.68 21
1265.76 26
1265.84 31
1265.92 35
1266.00 38
1266.09 39
1266.17 37
1266.25 34
1266.33 30
1266.41 25
1266.49 21
1266.57 17
1266.66 15
1266.74 14
1266.82 13
1266.90 13
1266.98 14
1267.06 15
1267.14 16
1267.22 18
1267.31 20
1267.39 23
1267.47 25
1267.55 26
1267.63 27
1267.71 27
1267.79 26
1267.88 26
1267.96 25
1268.04 25
1268.12 25
1268.20 25
1268.28 26
1268.36 27
1268.45 27
1268.53 27
1268.61 27
1268.69 26
1268.77 25
1268.85 23
1268.93 21
1269.02 19
1269.10 17
1269.18 15
1269.26 13
1269.34 12
1269.42 11
1269.50 10
1269.59 10
1269.67 10
1269.75 10
1269.83 11
1269.91 11
1269.99 13
1270.07 15
1270.16 17
1270.24 21
1270.32 24
1270.40 27
1270.48 30
1270.56 32
1270.64 34
1270.73 35
1270.81 37
1270.89 38
1270.97 39
1271.05 39
1271.13 38
1271.22 36
1271.30 33
1271.38 29
1271.46 25
1271.54 23
1271.62 23
1271.70 25
1271.79 30
1271.87 37
1271.95 45
1272.03 53
1272.11 60
1272.19 66
1272.28 70
1272.36 74
1272.44 76
1272.52 76
1272.60 75
1272.68 73
1272.76 69
1272.85 64
1272.93 58
1273.01 51
1273.09 45
1273.17 40
1273.25 36
1273.34 34
1273.42 33
1273.50 33
1273.58 34
1273.66 36
1273.74 38
1273.82 41
1273.91 42
1273.99 44
1274.07 44
1274.15 44
1274.23 44
1274.31 43
1274.40 42
1274.48 41
1274.56 41
1274.64 40
1274.72 38
1274.80 37
1274.89 36
1274.97 35
1275.05 35
1275.13 36
1275.21 37
1275.29 39
1275.38 41
1275.46 43
1275.54 44
1275.62 43
1275.70 42
1275.78 39
1275.87 35
1275.95 32
1276.03 29
1276.11 28
1276.19 27
1276.27 28
1276.36 28
1276.44 30
1276.52 31
1276.60 33
1276.68 36
1276.76 38
1276.85 40
1276.93 43
1277.01 44
1277.09 45
1277.17 45
1277.25 44
1277.34 43
1277.42 42
1277.50 42
1277.58 43
1277.66 44
1277.74 46
1277.83 48
1277.91 50
1277.99 51
1278.07 50
1278.15 48
1278.23 44
1278.32 40
1278.40 36
1278.48 32
1278.56 29
1278.64 27
1278.72 27
1278.81 28
1278.89 30
1278.97 33
1279.05 36
1279.13 38
1279.21 39
1279.30 38
1279.38 36
1279.46 34
1279.54 31
1279.62 28
1279.71 27
1279.79 27
1279.87 28
1279.95 29
1280.03 30
1280.11 30
1280.20 30
1280.28 28
1280.36 26
1280.44 23
1280.52 21
1280.61 20
1280.69 19
1280.77 19
1280.85 19
1280.93 19
1281.01 18
1281.10 17
1281.18 16
1281.26 15
1281.34 14
1281.42 13
1281.51 14
1281.59 16
1281.67 19
1281.75 21
1281.83 24
1281.91 26
1282.00 28
1282.08 28
1282.16 27
1282.24 26
1282.32 23
1282.41 20
1282.49 16
1282.57 13
1282.65 9
1282.73 6
1282.81 2
1282.90 0
1282.98 0
1283.06 0
1283.14 0
1283.22 0
1283.31 0
1283.39 0
1283.47 0
1283.55 0
1283.63 2
1283.72 6
1283.80 11
1283.88 15
1283.96 19
1284.04 21
1284.13 22
1284.21 22
1284.29 21
1284.37 19
1284.45 18
1284.53 16
1284.62 14
1284.70 14
1284.78 14
1284.86 16
1284.94 19
1285.03 22
1285.11 25
1285.19 28
1285.27 29
1285.35 29
1285.44 27
1285.52 25
1285.60 23
1285.68 21
1285.76 19
1285.85 18
1285.93 17
1286.01 17
1286.09 16
1286.17 16
1286.26 16
1286.34 16
1286.42 16
1286.50 15
1286.58 15
1286.67 13
1286.75 11
1286.83 9
1286.91 6
1286.99 4
1287.08 3
1287.16 4
1287.24 6
1287.32 9
1287.40 13
1287.49 17
1287.57 21
1287.65 23
1287.73 25
1287.81 24
1287.90 24
1287.98 23
1288.06 22
1288.14 23
1288.22 24
1288.31 27
1288.39 31
1288.47 36
1288.55 42
1288.63 46
1288.72 50
1288.80 52
1288.88 52
1288.96 51
1289.04 50
1289.13 49
1289.21 49
1289.29 49
1289.37 51
1289.46 53
1289.54 55
1289.62 57
1289.70 59
1289.78 61
1289.87 64
1289.95 68
1290.03 71
1290.11 75
1290.19 78
1290.28 79
1290.36 80
1290.44 78
1290.52 76
1290.60 72
1290.69 69
1290.77 65
1290.85 63
1290.93 61
1291.02 61
1291.10 61
1291.18 61
1291.26 62
1291.34 62
1291.43 63
1291.51 63
1291.59 62
1291.67 62
1291.75 63
1291.84 63
1291.92 64
1292.00 64
1292.08 63
1292.17 61
1292.25 58
1292.33 54
1292.41 49
1292.49 44
1292.58 40
1292.66 37
1292.74 36
1292.82 36
1292.90 36
1292.99 37
1293.07 37
1293.15 37
1293.23 36
1293.32 35
1293.40 34
1293.48 32
1293.56 32
1293.64 31
1293.73 32
1293.81 33
1293.89 36
1293.97 39
1294.06 43
1294.14 48
1294.22 52
1294.30 56
1294.38 59
1294.47 61
1294.55 62
1294.63 63
1294.71 64
1294.80 65
1294.88 65
1294.96 65
1295.04 65
1295.13 64
1295.21 64
1295.29 64
1295.37 64
1295.45 65
1295.54 66
1295.62 67
1295.70 68
1295.78 68
1295.87 66
1295.95 63
1296.03 58
1296.11 52
1296.19 46
1296.28 38
1296.36 31
1296.44 25
1296.52 20
1296.61 16
1296.69 14
1296.77 12
1296.85 12
1296.94 13
1297.02 14
1297.10 16
1297.18 19
1297.26 22
1297.35 25
1297.43 30
1297.51 35
1297.59 39
1297.68 43
1297.76 46
1297.84 46
1297.92 45
1298.01 41
1298.09 37
1298.17 31
1298.25 25
1298.34 19
1298.42 15
1298.50 11
1298.58 9
1298.67 9
1298.75 10
1298.83 11
1298.91 14
1298.99 17
1299.08 21
1299.16 23
1299.24 26
1299.32 28
1299.41 29
1299.49 29
1299.57 30
1299.65 31
1299.74 33
1299.82 35
1299.90 37
1299.98 38
1300.07 38
1300.15 36
1300.23 34
1300.31 31
1300.40 29
1300.48 27
1300.56 28
1300.64 30
1300.73 32
1300.81 35
1300.89 38
1300.97 39
1301.06 39
1301.14 38
1301.22 37
1301.30 36
1301.38 35
1301.47 36
1301.55 37
1301.63 38
1301.71 40
1301.80 41
1301.88 41
1301.96 41
1302.04 41
1302.13 40
1302.21 40
1302.29 39
1302.37 39
1302.46 39
1302.54 38
1302.62 37
1302.70 37
1302.79 37
1302.87 38
1302.95 39
1303.03 41
1303.12 42
1303.20 44
1303.28 44
1303.36 43
1303.45 41
1303.53 39
1303.61 37
1303.69 35
1303.78 35
1303.86 36
1303.94 39
1304.03 42
1304.11 46
1304.19 48
1304.27 49
1304.36 49
1304.44 48
1304.52 47
1304.60 45
1304.69 45
1304.77 46
1304.85 47
1304.93 48
1305.02 48
1305.10 47
1305.18 45
1305.26 42
1305.35 40
1305.43 38
1305.51 38
1305.59 41
1305.68 46
1305.76 53
1305.84 61
1305.92 69
1306.01 76
1306.09 82
1306.17 87
1306.25 91
1306.34 93
1306.42 94
1306.50 94
1306.59 92
1306.67 89
1306.75 86
1306.83 82
1306.92 79
1307.00 77
1307.08 76
1307.16 77
1307.25 78
1307.33 79
1307.41 80
1307.49 80
1307.58 78
1307.66 76
1307.74 74
1307.83 72
1307.91 71
1307.99 70
1308.07 71
1308.16 73
1308.24 76
1308.32 79
1308.40 83
1308.49 87
1308.57 91
1308.65 94
1308.73 96
1308.82 98
1308.90 98
1308.98 97
1309.07 96
1309.15 95
1309.23 95
1309.31 96
1309.40 98
1309.48 101
1309.56 105
1309.64 110
1309.73 115
1309.81 121
1309.89 125
1309.98 129
1310.06 131
1310.14 132
1310.22 130
1310.31 127
1310.39 122
1310.47 117
1310.55 112
1310.64 107
1310.72 103
1310.80 99
1310.89 94
1310.97 89
1311.05 85
1311.13 80
1311.22 76
1311.30 72
1311.38 70
1311.47 70
1311.55 70
1311.63 71
1311.71 71
1311.80 71
1311.88 71
1311.96 69
1312.04 67
1312.13 65
1312.21 62
1312.29 61
1312.38 60
1312.46 59
1312.54 60
1312.62 61
1312.71 62
1312.79 62
1312.87 62
1312.96 60
1313.04 57
1313.12 53
1313.20 49
1313.29 45
1313.37 41
1313.45 39
1313.54 37
1313.62 37
1313.70 37
1313.78 38
1313.87 40
1313.95 42
1314.03 42
1314.12 42
1314.20 41
1314.28 39
1314.36 36
1314.45 32
1314.53 30
1314.61 29
1314.70 29
1314.78 30
1314.86 32
1314.94 34
1315.03 36
1315.11 36
1315.19 35
1315.28 34
1315.36 34
1315.44 34
1315.52 35
1315.61 36
1315.69 38
1315.77 39
1315.86 38
1315.94 37
1316.02 34
1316.11 32
1316.19 30
1316.27 30
1316.35 31
1316.44 32
1316.52 34
1316.60 36
1316.69 37
1316.77 37
1316.85 35
1316.93 33
1317.02 31
1317.10 29
1317.18 28
1317.27 29
1317.35 32
1317.43 37
1317.52 45
1317.60 53
1317.68 62
1317.76 71
1317.85 77
1317.93 80
1318.01 80
1318.10 77
1318.18 71
1318.26 64
1318.35 56
1318.43 50
1318.51 46
1318.59 44
1318.68 43
1318.76 45
1318.84 47
1318.93 49
1319.01 51
1319.09 53
1319.18 54
1319.26 54
1319.34 52
1319.42 50
1319.51 47
1319.59 45
1319.67 42
1319.76 41
1319.84 42
1319.92 45
1320.01 50
1320.09 56
1320.17 62
1320.26 68
1320.34 74
1320.42 77
1320.50 79
1320.59 80
1320.67 79
1320.75 79
1320.84 78
1320.92 78
1321.00 78
1321.09 79
1321.17 79
1321.25 79
1321.34 77
1321.42 75
1321.50 71
1321.58 67
1321.67 64
1321.75 61
1321.83 59
1321.92 58
1322.00 58
1322.08 58
1322.17 58
1322.25 58
1322.33 57
1322.42 55
1322.50 54
1322.58 53
1322.66 53
1322.75 54
1322.83 57
1322.91 61
1323.00 64
1323.08 68
1323.16 71
1323.25 72
1323.33 72
1323.41 71
1323.50 70
1323.58 68
1323.66 66
1323.75 64
1323.83 62
1323.91 60
1324.00 58
1324.08 56
1324.16 54
1324.25 51
1324.33 49
1324.41 48
1324.49 47
1324.58 48
1324.66 49
1324.74 51
1324.83 52
1324.91 54
1324.99 55
1325.08 55
1325.16 55
1325.24 56
1325.33 56
1325.41 56
1325.49 55
1325.58 55
1325.66 54
1325.74 52
1325.83 49
1325.91 46
1325.99 44
1326.08 42
1326.16 42
1326.24 45
1326.33 50
1326.41 57
1326.49 65
1326.58 74
1326.66 82
1326.74 88
1326.83 93
1326.91 97
1326.99 99
1327.08 100
1327.16 100
1327.24 101
1327.32 102
1327.41 103
1327.49 105
1327.57 108
1327.66 111
1327.74 113
1327.82 116
1327.91 118
1327.99 120
1328.07 122
1328.16 124
1328.24 127
1328.32 129
1328.41 131
1328.49 132
1328.57 132
1328.66 131
1328.74 128
1328.82 124
1328.91 120
1328.99 115
1329.07 111
1329.16 107
1329.24 103
1329.32 99
1329.41 95
1329.49 91
1329.57 87
1329.66 84
1329.74 81
1329.82 78
1329.91 75
1329.99 73
1330.07 71
1330.16 70
1330.24 70
1330.32 71
1330.41 72
1330.49 73
1330.57 74
1330.66 74
1330.74 74
1330.83 74
1330.91 73
1330.99 72
1331.08 71
1331.16 70
1331.24 69
1331.33 67
1331.41 65
1331.49 65
1331.58 64
1331.66 65
1331.74 66
1331.83 68
1331.91 70
1331.99 72
1332.08 74
1332.16 75
1332.24 76
1332.33 76
1332.41 76
1332.49 75
1332.58 75
1332.66 75
1332.74 75
1332.83 75
1332.91 75
1332.99 76
1333.08 77
1333.16 79
1333.24 82
1333.33 86
1333.41 91
1333.50 97
1333.58 103
1333.66 109
1333.75 114
1333.83 118
1333.91 121
1334.00 123
1334.08 124
1334.16 125
1334.25 126
1334.33 127
1334.41 130
1334.50 133
1334.58 136
1334.66 138
1334.75 140
1334.83 141
1334.91 140
1335.00 138
1335.08 135
1335.17 132
1335.25 129
1335.33 126
1335.42 125
1335.50 124
1335.58 124
1335.67 124
1335.75 124
1335.83 122
1335.92 120
1336.00 117
1336.08 114
1336.17 111
1336.25 109
1336.33 108
1336.42 109
1336.50 110
1336.59 111
1336.67 111
1336.75 110
1336.84 107
1336.92 104
1337.00 100
1337.09 96
1337.17 93
1337.25 92
1337.34 91
1337.42 92
1337.51 93
1337.59 95
1337.67 96
1337.76 96
1337.84 95
1337.92 92
1338.01 89
1338.09 84
1338.17 78
1338.26 73
1338.34 68
1338.42 63
1338.51 60
1338.59 57
1338.68 55
1338.76 54
1338.84 53
1338.93 53
1339.01 54
1339.09 55
1339.18 56
1339.26 57
1339.35 58
1339.43 60
1339.51 63
1339.60 66
1339.68 70
1339.76 75
1339.85 80
1339.93 85
1340.01 88
1340.10 89
1340.18 89
1340.27 86
1340.35 83
1340.43 78
1340.52 74
1340.60 69
1340.68 66
1340.77 63
1340.85 60
1340.94 58
1341.02 55
1341.10 52
1341.19 48
1341.27 45
1341.35 42
1341.44 40
1341.52 40
1341.60 42
1341.69 46
1341.77 50
1341.86 54
1341.94 58
1342.02 61
1342.11 63
1342.19 63
1342.27 64
1342.36 64
1342.44 64
1342.53 64
1342.61 64
1342.69 63
1342.78 61
1342.86 59
1342.95 57
1343.03 55
1343.11 54
1343.20 54
1343.28 56
1343.36 59
1343.45 62
1343.53 67
1343.62 71
1343.70 74
1343.78 75
1343.87 75
1343.95 73
1344.03 69
1344.12 64
1344.20 58
1344.29 53
1344.37 49
1344.45 46
1344.54 44
1344.62 45
1344.70 47
1344.79 50
1344.87 53
1344.96 55
1345.04 57
1345.12 58
1345.21 57
1345.29 56
1345.38 55
1345.46 55
1345.54 55
1345.63 55
1345.71 54
1345.79 53
1345.88 50
1345.96 47
1346.05 43
1346.13 40
1346.21 39
1346.30 39
1346.38 41
1346.47 44
1346.55 48
1346.63 52
1346.72 55
1346.80 57
1346.89 57
1346.97 57
1347.05 56
1347.14 54
1347.22 53
1347.30 52
1347.39 51
1347.47 51
1347.56 52
1347.64 53
1347.72 55
1347.81 57
1347.89 60
1347.98 62
1348.06 63
1348.14 64
1348.23 64
1348.31 65
1348.40 66
1348.48 67
1348.56 70
1348.65 73
1348.73 75
1348.82 77
1348.90 79
1348.98 80
1349.07 81
1349.15 83
1349.24 85
1349.32 89
1349.40 93
1349.49 97
1349.57 101
1349.66 104
1349.74 106
1349.82 108
1349.91 111
1349.99 112
1350.08 114
1350.16 116
1350.24 117
1350.33 118
1350.41 120
1350.50 123
1350.58 128
1350.66 136
1350.75 146
1350.83 157
1350.92 169
1351.00 180
1351.08 190
1351.17 197
1351.25 201
1351.34 201
1351.42 198
1351.50 193
1351.59 186
1351.67 178
1351.76 170
1351.84 164
1351.92 160
1352.01 158
1352.09 159
1352.18 160
1352.26 162
1352.34 164
1352.43 163
1352.51 159
1352.60 153
1352.68 144
1352.76 134
1352.85 123
1352.93 114
1353.02 107
1353.10 103
1353.19 102
1353.27 104
1353.35 107
1353.44 110
1353.52 112
1353.61 113
1353.69 111
1353.77 106
1353.86 100
1353.94 92
1354.03 85
1354.11 78
1354.19 72
1354.28 68
1354.36 65
1354.45 62
1354.53 60
1354.62 57
1354.70 54
1354.78 50
1354.87 47
1354.95 44
1355.04 43
1355.12 42
1355.20 41
1355.29 40
1355.37 39
1355.46 36
1355.54 34
1355.63 31
1355.71 28
1355.79 27
1355.88 27
1355.96 29
1356.05 33
1356.13 37
1356.21 40
1356.30 43
1356.38 44
1356.47 44
1356.55 42
1356.64 39
1356.72 35
1356.80 31
1356.89 26
1356.97 22
1357.06 18
1357.14 14
1357.22 11
1357.31 8
1357.39 6
1357.48 5
1357.56 5
1357.65 5
1357.73 6
1357.81 7
1357.90 8
1357.98 9
1358.07 9
1358.15 8
1358.24 7
1358.32 4
1358.40 2
1358.49 0
1358.57 0
1358.66 0
1358.74 0
1358.83 0
1358.91 0
1358.99 0
1359.08 0
1359.16 0
1359.25 2
1359.33 4
1359.42 6
1359.50 9
1359.58 12
1359.67 16
1359.75 21
1359.84 26
1359.92 30
1360.01 35
1360.09 40
1360.17 44
1360.26 47
1360.34 50
1360.43 53
1360.51 56
1360.60 58
1360.68 59
1360.76 60
1360.85 60
1360.93 59
1361.02 59
1361.10 59
1361.19 59
1361.27 59
1361.35 60
1361.44 62
1361.52 64
1361.61 67
1361.69 71
1361.78 75
1361.86 78
1361.95 81
1362.03 83
1362.11 84
1362.20 83
1362.28 82
1362.37 80
1362.45 79
1362.54 80
1362.62 81
1362.70 84
1362.79 87
1362.87 91
1362.96 96
1363.04 99
1363.13 103
1363.21 105
1363.30 107
1363.38 108
1363.46 107
1363.55 107
1363.63 106
1363.72 106
1363.80 106
1363.89 109
1363.97 113
1364.06 120
1364.14 128
1364.22 137
1364.31 147
1364.39 155
1364.48 161
1364.56 165
1364.65 166
1364.73 167
1364.82 167
1364.90 166
1364.98 165
1365.07 163
1365.15 160
1365.24 156
1365.32 151
1365.41 144
1365.49 137
1365.58 131
1365.66 125
1365.74 119
1365.83 113
1365.91 106
1366.00 99
1366.08 91
1366.17 84
1366.25 79
1366.34 75
1366.42 73
1366.50 72
1366.59 71
1366.67 70
1366.76 68
1366.84 66
1366.93 63
1367.01 60
1367.10 58
1367.18 58
1367.27 59
1367.35 62
1367.43 65
1367.52 70
1367.60 73
1367.69 76
1367.77 76
1367.86 75
1367.94 71
1368.03 66
1368.11 61
1368.20 56
1368.28 52
1368.36 49
1368.45 47
1368.53 46
1368.62 45
1368.70 43
1368.79 41
1368.87 38
1368.96 34
1369.04 32
1369.13 30
1369.21 29
1369.30 29
1369.38 30
1369.46 30
1369.55 31
1369.63 31
1369.72 32
1369.80 33
1369.89 34
1369.97 37
1370.06 40
1370.14 44
1370.23 48
1370.31 50
1370.40 50
1370.48 48
1370.56 43
1370.65 37
1370.73 30
1370.82 23
1370.90 17
1370.99 13
1371.07 11
1371.16 10
1371.24 11
1371.33 11
1371.41 11
1371.50 10
1371.58 7
1371.66 3
1371.75 0
1371.83 0
1371.92 0
1372.00 0
1372.09 0
1372.17 0
1372.26 0
1372.34 0
1372.43 3
1372.51 9
1372.60 15
1372.68 20
1372.77 25
1372.85 27
1372.94 29
1373.02 28
1373.10 27
1373.19 25
1373.27 23
1373.36 22
1373.44 22
1373.53 22
1373.61 22
1373.70 23
1373.78 23
1373.87 23
1373.95 23
1374.04 21
1374.12 20
1374.21 18
1374.29 17
1374.38 17
1374.46 18
1374.55 18
1374.63 19
1374.71 20
1374.80 21
1374.88 21
1374.97 21
1375.05 22
1375.14 24
1375.22 26
1375.31 29
1375.39 33
1375.48 35
1375.56 38
1375.65 38
1375.73 38
1375.82 37
1375.90 36
1375.99 34
1376.07 33
1376.16 33
1376.24 32
1376.33 31
1376.41 31
1376.50 31
1376.58 32
1376.66 34
1376.75 37
1376.83 41
1376.92 47
1377.00 52
1377.09 58
1377.17 62
1377.26 66
1377.34 68
1377.43 69
1377.51 69
1377.60 69
1377.68 69
1377.77 69
1377.85 69
1377.94 70
1378.02 71
1378.11 73
1378.19 76
1378.28 80
1378.36 85
1378.45 90
1378.53 95
1378.62 100
1378.70 105
1378.79 109
1378.87 113
1378.96 117
1379.04 121
1379.13 124
1379.21 127
1379.30 129
1379.38 131
1379.47 131
1379.55 131
1379.64 130
1379.72 130
1379.81 129
1379.89 130
1379.98 130
1380.06 131
1380.14 131
1380.23 132
1380.31 133
1380.40 135
1380.48 139
1380.57 143
1380.65 149
1380.74 155
1380.82 162
1380.91 167
1380.99 170
1381.08 170
1381.16 167
1381.25 161
1381.33 153
1381.42 145
1381.50 137
1381.59 130
1381.67 124
1381.76 119
1381.84 113
1381.93 108
1382.01 102
1382.10 97
1382.18 92
1382.27 88
1382.35 86
1382.44 85
1382.52 85
1382.61 86
1382.69 87
1382.78 88
1382.86 89
1382.95 89
1383.03 89
1383.12 89
1383.20 88
1383.29 85
1383.37 82
1383.46 78
1383.54 73
1383.63 68
1383.71 63
1383.80 59
1383.88 57
1383.97 56
1384.05 57
1384.14 58
1384.22 59
1384.31 60
1384.39 60
1384.48 58
1384.56 55
1384.65 49
1384.74 42
1384.82 36
1384.91 29
1384.99 24
1385.08 21
1385.16 20
1385.25 21
1385.33 24
1385.42 28
1385.50 34
1385.59 41
1385.67 49
1385.76 57
1385.84 65
1385.93 71
1386.01 75
1386.10 76
1386.18 74
1386.27 70
1386.35 64
1386.44 58
1386.52 50
1386.61 44
1386.69 37
1386.78 32
1386.86 29
1386.95 26
1387.03 25
1387.12 26
1387.20 27
1387.29 29
1387.37 31
1387.46 33
1387.54 33
1387.63 33
1387.71 32
1387.80 30
1387.88 28
1387.97 26
1388.05 24
1388.14 22
1388.23 20
1388.31 17
1388.40 15
1388.48 13
1388.57 12
1388.65 11
1388.74 12
1388.82 14
1388.91 16
1388.99 17
1389.08 18
1389.16 19
1389.25 19
1389.33 19
1389.42 19
1389.50 18
1389.59 18
1389.67 18
1389.76 18
1389.84 19
1389.93 19
1390.01 19
1390.10 20
1390.19 20
1390.27 20
1390.36 20
1390.44 19
1390.53 18
1390.61 17
1390.70 16
1390.78 16
1390.87 16
1390.95 17
1391.04 17
1391.12 17
1391.21 15
1391.29 13
1391.38 11
1391.46 10
1391.55 9
1391.63 9
1391.72 11
1391.81 13
1391.89 15
1391.98 16
1392.06 17
1392.15 17
1392.23 17
1392.32 17
1392.40 16
1392.49 17
1392.57 18
1392.66 19
1392.74 21
1392.83 24
1392.91 27
1393.00 30
1393.08 33
1393.17 36
1393.26 39
1393.34 41
1393.43 42
1393.51 43
1393.60 42
1393.68 41
1393.77 39
1393.85 38
1393.94 37
1394.02 36
1394.11 35
1394.19 34
1394.28 33
1394.37 32
1394.45 31
1394.54 30
1394.62 30
1394.71 29
1394.79 28
1394.88 26
1394.96 23
1395.05 18
1395.13 14
1395.22 9
1395.30 6
1395.39 4
1395.48 3
1395.56 5
1395.65 9
1395.73 14
1395.82 20
1395.90 25
1395.99 30
1396.07 33
1396.16 33
1396.24 31
1396.33 26
1396.41 19
1396.50 12
1396.59 4
1396.67 0
1396.76 0
1396.84 0
1396.93 0
1397.01 0
1397.10 0
1397.18 0
1397.27 2
1397.35 6
1397.44 10
1397.53 14
1397.61 16
1397.70 17
1397.78 17
1397.87 16
1397.95 15
1398.04 14
1398.12 13
1398.21 13
1398.29 15
1398.38 17
1398.47 19
1398.55 22
1398.64 25
1398.72 27
1398.81 29
1398.89 30
1398.98 30
1399.06 30
1399.15 28
1399.24 26
1399.32 24
1399.41 22
1399.49 21
1399.58 21
1399.66 24
1399.75 29
1399.83 34
1399.92 41
1400.01 48
1400.09 54
1400.18 58
1400.26 61
1400.35 62
1400.43 61
1400.52 59
1400.60 56
1400.69 53
1400.78 49
1400.86 46
1400.95 43
1401.03 39
1401.12 36
1401.20 32
1401.29 28
1401.37 24
1401.46 21
1401.55 19
1401.63 19
1401.72 20
1401.80 23
1401.89 26
1401.97 30
1402.06 33
1402.14 35
1402.23 35
1402.32 35
1402.40 32
1402.49 30
1402.57 26
1402.66 23
1402.74 20
1402.83 17
1402.92 15
1403.00 12
1403.09 10
1403.17 9
1403.26 8
1403.34 8
1403.43 10
1403.51 12
1403.60 16
1403.69 20
1403.77 23
1403.86 25
1403.94 27
1404.03 27
1404.11 28
1404.20 28
1404.29 28
1404.37 28
1404.46 29
1404.54 29
1404.63 29
1404.71 28
1404.80 27
1404.89 25
1404.97 22
1405.06 18
1405.14 13
1405.23 8
1405.31 2
1405.40 0
1405.49 0
1405.57 0
1405.66 0
1405.74 0
1405.83 0
1405.91 0
1406.00 0
1406.09 3
1406.17 8
1406.26 13
1406.34 18
1406.43 23
1406.51 27
1406.60 29
1406.69 31
1406.77 31
1406.86 30
1406.94 29
1407.03 28
1407.11 29
1407.20 30
1407.29 33
1407.37 37
1407.46 41
1407.54 44
1407.63 46
1407.71 48
1407.80 49
1407.89 49
1407.97 50
1408.06 50
1408.14 50
1408.23 50
1408.32 50
1408.40 50
1408.49 50
1408.57 50
1408.66 51
1408.74 52
1408.83 52
1408.92 53
1409.00 52
1409.09 51
1409.17 49
1409.26 46
1409.34 44
1409.43 42
1409.52 40
1409.60 39
1409.69 37
1409.77 35
1409.86 32
1409.95 29
1410.03 26
1410.12 23
1410.20 20
1410.29 19
1410.37 19
1410.46 19
1410.55 19
1410.63 19
1410.72 19
1410.80 19
1410.89 20
1410.98 21
1411.06 22
1411.15 24
1411.23 26
1411.32 28
1411.41 29
1411.49 30
1411.58 31
1411.66 32
1411.75 33
1411.83 34
1411.92 35
1412.01 36
1412.09 37
1412.18 38
1412.26 38
1412.35 39
1412.44 39
1412.52 40
1412.61 41
1412.69 42
1412.78 43
1412.87 44
1412.95 44
1413.04 45
1413.12 47
1413.21 48
1413.30 51
1413.38 53
1413.47 56
1413.55 59
1413.64 62
1413.73 65
1413.81 67
1413.90 68
1413.98 68
1414.07 68
1414.16 67
1414.24 66
1414.33 65
1414.41 65
1414.50 66
1414.59 68
1414.67 71
1414.76 74
1414.84 77
1414.93 78
1415.02 77
1415.10 74
1415.19 70
1415.27 65
1415.36 60
1415.45 56
1415.53 55
1415.62 54
1415.70 56
1415.79 58
1415.88 61
1415.96 62
1416.05 62
1416.13 60
1416.22 55
1416.31 48
1416.39 41
1416.48 34
1416.56 29
1416.65 26
1416.74 25
1416.82 27
1416.91 29
1416.99 32
1417.08 35
1417.17 36
1417.25 37
1417.34 37
1417.42 37
1417.51 37
1417.60 37
1417.68 37
1417.77 36
1417.85 35
1417.94 34
1418.03 32
1418.11 31
1418.20 30
1418.29 31
1418.37 33
1418.46 36
1418.54 38
1418.63 40
1418.72 40
1418.80 39
1418.89 36
1418.97 32
1419.06 28
1419.15 24
1419.23 20
1419.32 18
1419.40 17
1419.49 18
1419.58 19
1419.66 23
1419.75 26
1419.84 31
1419.92 36
1420.01 42
1420.09 47
1420.18 51
1420.27 55
1420.35 57
1420.44 58
1420.52 57
1420.61 54
1420.70 51
1420.78 46
1420.87 40
1420.96 34
1421.04 28
1421.13 23
1421.21 18
1421.30 14
1421.39 12
1421.47 10
1421.56 9
1421.65 9
1421.73 10
1421.82 10
1421.90 11
1421.99 11
1422.08 11
1422.16 11
1422.25 11
1422.33 12
1422.42 14
1422.51 16
1422.59 21
1422.68 27
1422.77 33
1422.85 41
1422.94 47
1423.02 53
1423.11 57
1423.20 59
1423.28 60
1423.37 60
1423.46 60
1423.54 59
1423.63 59
1423.71 59
1423.80 59
1423.89 58
1423.97 57
1424.06 56
1424.15 55
1424.23 54
1424.32 54
1424.40 53
1424.49 53
1424.58 53
1424.66 53
1424.75 53
1424.84 52
1424.92 51
1425.01 49
1425.10 47
1425.18 43
1425.27 40
1425.35 36
1425.44 32
1425.53 29
1425.61 26
1425.70 25
1425.79 25
1425.87 26
1425.96 28
1426.04 31
1426.13 34
1426.22 37
1426.30 39
1426.39 40
1426.48 41
1426.56 41
1426.65 40
1426.74 41
1426.82 41
1426.91 43
1426.99 44
1427.08 46
1427.17 47
1427.25 47
1427.34 46
1427.43 44
1427.51 41
1427.60 38
1427.69 36
1427.77 34
1427.86 34
1427.94 35
1428.03 36
1428.12 38
1428.20 40
1428.29 40
1428.38 41
1428.46 40
1428.55 39
1428.64 39
1428.72 38
1428.81 39
1428.90 41
1428.98 44
1429.07 47
1429.15 51
1429.24 55
1429.33 59
1429.41 62
1429.50 63
1429.59 63
1429.67 61
1429.76 58
1429.85 54
1429.93 49
1430.02 45
1430.11 43
1430.19 41
1430.28 41
1430.36 42
1430.45 42
1430.54 43
1430.62 43
1430.71 43
1430.80 42
1430.88 41
1430.97 40
1431.06 38
1431.14 37
1431.23 35
1431.32 33
1431.40 31
1431.49 29
1431.58 28
1431.66 29
1431.75 31
1431.84 34
1431.92 38
1432.01 41
1432.09 43
1432.18 44
1432.27 44
1432.35 43
1432.44 43
1432.53 43
1432.61 43
1432.70 43
1432.79 43
1432.87 42
1432.96 41
1433.05 39
1433.13 37
1433.22 35
1433.31 33
1433.39 31
1433.48 30
1433.57 30
1433.65 29
1433.74 28
1433.83 26
1433.91 23
1434.00 19
1434.09 15
1434.17 10
1434.26 5
1434.35 0
1434.43 0
1434.52 0
1434.60 0
1434.69 0
1434.78 0
1434.86 0
1434.95 0
1435.04 0
1435.12 0
1435.21 1
1435.30 4
1435.38 8
1435.47 14
1435.56 22
1435.64 32
1435.73 44
1435.82 57
1435.90 70
1435.99 82
1436.08 90
1436.16 95
1436.25 95
1436.34 92
1436.42 85
1436.51 79
1436.60 73
1436.68 70
1436.77 70
1436.86 74
1436.94 79
1437.03 86
1437.12 92
1437.20 97
1437.29 101
1437.38 102
1437.46 103
1437.55 102
1437.64 100
1437.72 98
1437.81 97
1437.90 95
1437.98 94
1438.07 94
1438.16 94
1438.24 95
1438.33 96
1438.42 96
1438.50 97
1438.59 96
1438.68 95
1438.76 93
1438.85 91
1438.94 90
1439.02 89
1439.11 89
1439.20 88
1439.28 87
1439.37 84
1439.46 81
1439.55 76
1439.63 71
1439.72 66
1439.81 62
1439.89 59
1439.98 57
1440.07 58
1440.15 59
1440.24 62
1440.33 64
1440.41 66
1440.50 67
1440.59 65
1440.67 61
1440.76 56
1440.85 48
1440.93 40
1441.02 31
1441.11 23
1441.19 17
1441.28 13
1441.37 11
1441.45 10
1441.54 10
1441.63 10
1441.71 10
1441.80 10
1441.89 10
1441.98 11
1442.06 12
1442.15 14
1442.24 17
1442.32 20
1442.41 23
1442.50 25
1442.58 26
1442.67 27
1442.76 28
1442.84 28
1442.93 27
1443.02 27
1443.10 25
1443.19 22
1443.28 19
1443.36 15
1443.45 11
1443.54 8
1443.63 6
1443.71 4
1443.80 3
1443.89 3
1443.97 2
1444.06 1
1444.15 0
1444.23 0
1444.32 0
1444.41 2
1444.49 4
1444.58 6
1444.67 8
1444.75 9
1444.84 10
1444.93 9
1445.02 8
1445.10 5
1445.19 3
1445.28 0
1445.36 0
1445.45 0
1445.54 0
1445.62 0
1445.71 2
1445.80 7
1445.88 12
1445.97 16
1446.06 19
1446.15 21
1446.23 21
1446.32 19
1446.41 16
1446.49 13
1446.58 9
1446.67 6
1446.75 3
1446.84 0
1446.93 0
1447.02 0
1447.10 0
1447.19 0
1447.28 0
1447.36 0
1447.45 0
1447.54 0
1447.62 2
1447.71 6
1447.80 10
1447.88 15
1447.97 20
1448.06 25
1448.15 30
1448.23 34
1448.32 38
1448.41 41
1448.49 44
1448.58 46
1448.67 47
1448.75 48
1448.84 48
1448.93 47
1449.02 46
1449.10 45
1449.19 44
1449.28 43
1449.36 42
1449.45 42
1449.54 42
1449.63 41
1449.71 41
1449.80 40
1449.89 40
1449.97 42
1450.06 45
1450.15 50
1450.23 58
1450.32 68
1450.41 79
1450.50 91
1450.58 102
1450.67 113
1450.76 122
1450.84 129
1450.93 134
1451.02 137
1451.11 139
1451.19 140
1451.28 142
1451.37 146
1451.45 150
1451.54 157
1451.63 165
1451.72 173
1451.80 180
1451.89 185
1451.98 187
1452.06 187
1452.15 185
1452.24 181
1452.33 177
1452.41 173
1452.50 171
1452.59 169
1452.67 167
1452.76 166
1452.85 165
1452.94 164
1453.02 163
1453.11 161
1453.20 159
1453.28 156
1453.37 151
1453.46 145
1453.55 137
1453.63 126
1453.72 115
1453.81 103
1453.89 91
1453.98 79
1454.07 70
1454.16 63
1454.24 58
1454.33 56
1454.42 56
1454.50 59
1454.59 62
1454.68 64
1454.77 66
1454.85 67
1454.94 66
1455.03 65
1455.11 64
1455.20 64
1455.29 65
1455.38 67
1455.46 70
1455.55 74
1455.64 78
1455.73 82
1455.81 85
1455.90 87
1455.99 88
1456.07 88
1456.16 87
1456.25 86
1456.34 85
1456.42 85
1456.51 85
1456.60 85
1456.69 86
1456.77 86
1456.86 86
1456.95 85
1457.03 82
1457.12 78
1457.21 73
1457.30 69
1457.38 64
1457.47 61
1457.56 58
1457.65 56
1457.73 56
1457.82 56
1457.91 57
1457.99 59
1458.08 61
1458.17 65
1458.26 69
1458.34 75
1458.43 81
1458.52 88
1458.61 93
1458.69 98
1458.78 101
1458.87 101
1458.95 99
1459.04 94
1459.13 88
1459.22 80
1459.30 71
1459.39 63
1459.48 55
1459.57 48
1459.65 43
1459.74 40
1459.83 39
1459.92 38
1460.00 38
1460.09 38
1460.18 37
1460.26 35
1460.35 32
1460.44 29
1460.53 26
1460.61 24
1460.70 22
1460.79 20
1460.88 18
1460.96 16
1461.05 14
1461.14 14
1461.23 15
1461.31 19
1461.40 25
1461.49 33
1461.58 42
1461.66 50
1461.75 56
1461.84 60
1461.93 60
1462.01 58
1462.10 54
1462.19 49
1462.28 44
1462.36 40
1462.45 35
1462.54 32
1462.62 30
1462.71 30
1462.80 31
1462.89 35
1462.97 40
1463.06 45
1463.15 51
1463.24 55
1463.32 58
1463.41 60
1463.50 61
1463.59 62
1463.67 64
1463.76 67
1463.85 72
1463.94 79
1464.02 88
1464.11 97
1464.20 108
1464.29 120
1464.37 132
1464.46 143
1464.55 153
1464.64 160
1464.72 164
1464.81 167
1464.90 167
1464.99 166
1465.07 164
1465.16 162
1465.25 159
1465.34 155
1465.42 151
1465.51 147
1465.60 142
1465.69 137
1465.77 134
1465.86 132
1465.95 132
1466.04 133
1466.12 134
1466.21 134
1466.30 134
1466.39 132
1466.47 129
1466.56 124
1466.65 118
1466.74 112
1466.83 104
1466.91 97
1467.00 90
1467.09 83
1467.18 78
1467.26 75
1467.35 72
1467.44 71
1467.53 71
1467.61 70
1467.70 69
1467.79 66
1467.88 61
1467.96 56
1468.05 50
1468.14 44
1468.23 39
1468.31 36
1468.40 35
1468.49 35
1468.58 37
1468.66 39
1468.75 41
1468.84 44
1468.93 46
1469.02 48
1469.10 50
1469.19 53
1469.28 55
1469.37 59
1469.45 63
1469.54 70
1469.63 77
1469.72 85
1469.80 94
1469.89 102
1469.98 110
1470.07 116
1470.15 121
1470.24 126
1470.33 130
1470.42 135
1470.51 140
1470.59 145
1470.68 149
1470.77 152
1470.86 152
1470.94 150
1471.03 146
1471.12 141
1471.21 136
1471.29 131
1471.38 127
1471.47 123
1471.56 119
1471.65 115
1471.73 109
1471.82 102
1471.91 94
1472.00 85
1472.08 76
1472.17 68
1472.26 61
1472.35 55
1472.43 52
1472.52 48
1472.61 45
1472.70 42
1472.79 37
1472.87 31
1472.96 25
1473.05 18
1473.14 12
1473.22 7
1473.31 5
1473.40 4
1473.49 6
1473.58 9
1473.66 14
1473.75 19
1473.84 25
1473.93 30
1474.01 35
1474.10 38
1474.19 39
1474.28 38
1474.37 35
1474.45 31
1474.54 26
1474.63 21
1474.72 18
1474.80 16
1474.89 17
1474.98 19
1475.07 23
1475.16 28
1475.24 31
1475.33 34
1475.42 35
1475.51 34
1475.59 33
1475.68 32
1475.77 31
1475.86 32
1475.95 33
1476.03 35
1476.12 36
1476.21 35
1476.30 32
1476.39 28
1476.47 24
1476.56 22
1476.65 22
1476.74 24
1476.82 29
1476.91 35
1477.00 41
1477.09 46
1477.18 49
1477.26 50
1477.35 50
1477.44 49
1477.53 48
1477.62 47
1477.70 48
1477.79 49
1477.88 51
1477.97 53
1478.06 55
1478.14 57
1478.23 58
1478.32 58
1478.41 58
1478.49 56
1478.58 53
1478.67 49
1478.76 44
1478.85 39
1478.93 33
1479.02 28
1479.11 25
1479.20 24
1479.29 25
1479.37 29
1479.46 36
1479.55 44
1479.64 53
1479.73 61
1479.81 67
1479.90 70
1479.99 69
1480.08 65
1480.17 57
1480.25 49
1480.34 40
1480.43 33
1480.52 28
1480.61 24
1480.69 21
1480.78 18
1480.87 15
1480.96 12
1481.05 8
1481.13 5
1481.22 3
1481.31 1
1481.40 1
1481.49 1
1481.57 2
1481.66 2
1481.75 2
1481.84 1
1481.93 0
1482.01 0
1482.10 0
1482.19 0
1482.28 0
1482.37 0
1482.45 0
1482.54 3
1482.63 6
1482.72 10
1482.81 14
1482.89 18
1482.98 21
1483.07 24
1483.16 26
1483.25 28
1483.33 30
1483.42 33
1483.51 35
1483.60 36
1483.69 36
1483.77 36
1483.86 35
1483.95 34
1484.04 34
1484.13 36
1484.21 39
1484.30 43
1484.39 48
1484.48 54
1484.57 59
1484.66 64
1484.74 69
1484.83 72
1484.92 76
1485.01 78
1485.10 79
1485.18 80
1485.27 79
1485.36 77
1485.45 75
1485.54 71
1485.62 67
1485.71 62
1485.80 57
1485.89 50
1485.98 43
1486.07 37
1486.15 30
1486.24 25
1486.33 23
1486.42 23
1486.51 25
1486.59 30
1486.68 36
1486.77 43
1486.86 51
1486.95 58
1487.03 65
1487.12 72
1487.21 78
1487.30 83
1487.39 89
1487.48 93
1487.56 98
1487.65 103
1487.74 107
1487.83 113
1487.92 119
1488.00 126
1488.09 133
1488.18 141
1488.27 146
1488.36 150
1488.45 151
1488.53 150
1488.62 148
1488.71 144
1488.80 140
1488.89 136
1488.98 132
1489.06 129
1489.15 126
1489.24 124
1489.33 123
1489.42 123
1489.50 124
1489.59 128
1489.68 133
1489.77 139
1489.86 145
1489.95 149
1490.03 152
1490.12 152
1490.21 150
1490.30 145
1490.39 139
1490.48 131
1490.56 124
1490.65 119
1490.74 115
1490.83 114
1490.92 116
1491.01 121
1491.09 128
1491.18 136
1491.27 144
1491.36 151
1491.45 155
1491.53 157
1491.62 155
1491.71 151
1491.80 145
1491.89 138
1491.98 132
1492.06 127
1492.15 123
1492.24 121
1492.33 121
1492.42 121
1492.51 122
1492.59 122
1492.68 123
1492.77 124
1492.86 126
1492.95 128
1493.04 132
1493.12 135
1493.21 138
1493.30 139
1493.39 138
1493.48 134
1493.57 128
1493.65 120
1493.74 111
1493.83 102
1493.92 94
1494.01 88
1494.10 83
1494.19 80
1494.27 79
1494.36 80
1494.45 83
1494.54 86
1494.63 91
1494.72 96
1494.80 101
1494.89 105
1494.98 107
1495.07 106
1495.16 101
1495.25 95
1495.33 87
1495.42 79
1495.51 72
1495.60 67
1495.69 64
1495.78 63
1495.86 62
1495.95 61
1496.04 59
1496.13 55
1496.22 49
1496.31 43
1496.40 37
1496.48 32
1496.57 28
1496.66 27
1496.75 28
1496.84 30
1496.93 34
1497.01 37
1497.10 40
1497.19 41
1497.28 41
1497.37 39
1497.46 38
1497.55 36
1497.63 35
1497.72 34
1497.81 34
1497.90 34
1497.99 32
1498.08 30
1498.16 28
1498.25 25
1498.34 22
1498.43 21
1498.52 20
1498.61 21
1498.70 22
1498.78 24
1498.87 25
1498.96 25
1499.05 25
1499.14 24
1499.23 24
1499.32 25
1499.40 26
1499.49 28
1499.58 30
1499.67 33
1499.76 35
1499.85 38
1499.94 40
1500.02 42
1500.11 44
1500.20 47
1500.29 50
1500.38 53
1500.47 56
1500.56 57
1500.64 57
1500.73 56
1500.82 54
1500.91 52
1501.00 49
1501.09 47
1501.18 46
1501.26 47
1501.35 49
1501.44 52
1501.53 57
1501.62 62
1501.71 66
1501.80 69
1501.88 69
1501.97 68
1502.06 64
1502.15 59
1502.24 53
1502.33 47
1502.42 42
1502.50 39
1502.59 37
1502.68 36
1502.77 37
1502.86 38
1502.95 39
1503.04 40
1503.13 40
1503.21 39
1503.30 37
1503.39 36
1503.48 37
1503.57 40
1503.66 45
1503.75 52
1503.83 60
1503.92 67
1504.01 74
1504.10 78
1504.19 80
1504.28 80
1504.37 79
1504.46 76
1504.54 73
1504.63 71
1504.72 67
1504.81 63
1504.90 58
1504.99 51
1505.08 43
1505.16 33
1505.25 23
1505.34 14
1505.43 7
1505.52 3
1505.61 2
1505.70 5
1505.79 11
1505.87 20
1505.96 29
1506.05 38
1506.14 46
1506.23 51
1506.32 55
1506.41 57
1506.50 57
1506.58 56
1506.67 55
1506.76 52
1506.85 49
1506.94 47
1507.03 45
1507.12 44
1507.21 45
1507.29 48
1507.38 52
1507.47 57
1507.56 63
1507.65 67
1507.74 71
1507.83 73
1507.92 74
1508.00 75
1508.09 75
1508.18 74
1508.27 73
1508.36 72
1508.45 70
1508.54 68
1508.63 64
1508.71 59
1508.80 52
1508.89 46
1508.98 40
1509.07 34
1509.16 30
1509.25 28
1509.34 28
1509.43 29
1509.51 33
1509.60 37
1509.69 42
1509.78 46
1509.87 51
1509.96 55
1510.05 57
1510.14 59
1510.23 60
1510.31 59
1510.40 58
1510.49 55
1510.58 53
1510.67 50
1510.76 49
1510.85 51
1510.94 54
1511.02 60
1511.11 68
1511.20 76
1511.29 84
1511.38 89
1511.47 91
1511.56 90
1511.65 87
1511.74 81
1511.83 76
1511.91 70
1512.00 67
1512.09 65
1512.18 64
1512.27 64
1512.36 63
1512.45 62
1512.54 59
1512.63 56
1512.71 53
1512.80 51
1512.89 50
1512.98 52
1513.07 56
1513.16 62
1513.25 69
1513.34 76
1513.43 81
1513.51 85
1513.60 88
1513.69 89
1513.78 89
1513.87 90
1513.96 91
1514.05 92
1514.14 94
1514.23 96
1514.32 98
1514.40 100
1514.49 101
1514.58 102
1514.67 102
1514.76 101
1514.85 100
1514.94 99
1515.03 97
1515.12 96
1515.21 94
1515.29 93
1515.38 93
1515.47 92
1515.56 91
1515.65 90
1515.74 87
1515.83 82
1515.92 76
1516.01 69
1516.10 61
1516.18 53
1516.27 47
1516.36 43
1516.45 40
1516.54 40
1516.63 41
1516.72 44
1516.81 47
1516.90 51
1516.99 56
1517.07 61
1517.16 67
1517.25 72
1517.34 78
1517.43 82
1517.52 85
1517.61 86
1517.70 84
1517.79 82
1517.88 79
1517.97 76
1518.05 75
1518.14 75
1518.23 78
1518.32 82
1518.41 87
1518.50 92
1518.59 99
1518.68 105
1518.77 110
1518.86 116
1518.95 120
1519.03 122
1519.12 123
1519.21 122
1519.30 118
1519.39 114
1519.48 109
1519.57 103
1519.66 98
1519.75 95
1519.84 92
1519.93 90
1520.02 89
1520.10 88
1520.19 86
1520.28 85
1520.37 83
1520.46 82
1520.55 81
1520.64 81
1520.73 80
1520.82 80
1520.91 79
1521.00 77
1521.09 73
1521.17 69
1521.26 64
1521.35 59
1521.44 52
1521.53 46
1521.62 40
1521.71 34
1521.80 29
1521.89 26
1521.98 24
1522.07 24
1522.16 25
1522.24 27
1522.33 28
1522.42 29
1522.51 29
1522.60 28
1522.69 27
1522.78 26
1522.87 25
1522.96 25
1523.05 25
1523.14 25
1523.23 24
1523.32 23
1523.40 21
1523.49 19
1523.58 19
1523.67 19
1523.76 20
1523.85 22
1523.94 23
1524.03 24
1524.12 23
1524.21 22
1524.30 21
1524.39 20
1524.48 21
1524.57 23
1524.65 27
1524.74 32
1524.83 36
1524.92 38
1525.01 38
1525.10 35
1525.19 31
1525.28 24
1525.37 17
1525.46 11
1525.55 6
1525.64 2
1525.73 0
1525.82 0
1525.90 0
1525.99 0
1526.08 0
1526.17 0
1526.26 0
1526.35 0
1526.44 0
1526.53 0
1526.62 2
1526.71 6
1526.80 11
1526.89 16
1526.98 20
1527.07 22
1527.16 23
1527.24 23
1527.33 22
1527.42 20
1527.51 20
1527.60 20
1527.69 22
1527.78 25
1527.87 29
1527.96 33
1528.05 38
1528.14 43
1528.23 48
1528.32 53
1528.41 57
1528.50 61
1528.59 62
1528.67 62
1528.76 59
1528.85 54
1528.94 48
1529.03 41
1529.12 36
1529.21 32
1529.30 28
1529.39 25
1529.48 23
1529.57 20
1529.66 18
1529.75 16
1529.84 14
1529.93 14
1530.02 14
1530.11 15
1530.19 17
1530.28 19
1530.37 21
1530.46 23
1530.55 24
1530.64 24
1530.73 22
1530.82 19
1530.91 15
1531.00 10
1531.09 5
1531.18 2
1531.27 0
1531.36 0
1531.45 3
1531.54 7
1531.63 13
1531.72 18
1531.81 22
1531.89 24
1531.98 25
1532.07 25
1532.16 25
1532.25 26
1532.34 28
1532.43 32
1532.52 37
1532.61 43
1532.70 50
1532.79 56
1532.88 62
1532.97 67
1533.06 72
1533.15 76
1533.24 79
1533.33 80
1533.42 80
1533.51 77
1533.60 72
1533.69 64
1533.77 55
1533.86 46
1533.95 37
1534.04 29
1534.13 23
1534.22 19
1534.31 17
1534.40 16
1534.49 16
1534.58 17
1534.67 19
1534.76 21
1534.85 24
1534.94 28
1535.03 31
1535.12 33
1535.21 34
1535.30 33
1535.39 30
1535.48 26
1535.57 22
1535.66 19
1535.75 18
1535.84 18
1535.92 20
1536.01 21
1536.10 23
1536.19 24
1536.28 25
1536.37 25
1536.46 26
1536.55 28
1536.64 32
1536.73 37
1536.82 43
1536.91 49
1537.00 55
1537.09 60
1537.18 65
1537.27 68
1537.36 70
1537.45 71
1537.54 72
1537.63 72
1537.72 72
1537.81 71
1537.90 71
1537.99 71
1538.08 70
1538.17 68
1538.26 65
1538.35 60
1538.43 55
1538.52 50
1538.61 44
1538.70 40
1538.79 38
1538.88 39
1538.97 43
1539.06 49
1539.15 58
1539.24 68
1539.33 78
1539.42 89
1539.51 98
1539.60 107
1539.69 113
1539.78 117
1539.87 119
1539.96 117
1540.05 113
1540.14 107
1540.23 101
1540.32 95
1540.41 91
1540.50 88
1540.59 87
1540.68 87
1540.77 87
1540.86 88
1540.95 89
1541.04 90
1541.13 92
1541.22 93
1541.31 96
1541.40 100
1541.49 106
1541.58 113
1541.67 121
1541.75 129
1541.84 135
1541.93 140
1542.02 143
1542.11 144
1542.20 144
1542.29 144
1542.38 146
1542.47 149
1542.56 156
1542.65 167
1542.74 181
1542.83 199
1542.92 219
1543.01 240
1543.10 262
1543.19 282
1543.28 299
1543.37 314
1543.46 326
1543.55 335
1543.64 343
1543.73 350
1543.82 359
1543.91 369
1544.00 382
1544.09 397
1544.18 413
1544.27 430
1544.36 448
1544.45 465
1544.54 481
1544.63 495
1544.72 506
1544.81 516
1544.90 523
1544.99 530
1545.08 535
1545.17 539
1545.26 544
1545.35 547
1545.44 550
1545.53 552
1545.62 553
1545.71 554
1545.80 556
1545.89 557
1545.98 559
1546.07 561
1546.16 562
1546.25 564
1546.34 565
1546.43 565
1546.52 565
1546.61 564
1546.70 561
1546.79 557
1546.88 551
1546.97 543
1547.06 533
1547.15 521
1547.24 507
1547.33 490
1547.42 472
1547.51 452
1547.60 430
1547.69 409
1547.78 388
1547.87 369
1547.96 353
1548.05 340
1548.14 330
1548.23 323
1548.32 317
1548.41 311
1548.50 305
1548.59 298
1548.68 289
1548.77 278
1548.86 265
1548.95 253
1549.04 240
1549.13 229
1549.22 220
1549.31 211
1549.40 204
1549.49 197
1549.58 191
1549.67 185
1549.76 180
1549.85 176
1549.94 174
1550.03 173
1550.12 174
1550.21 174
1550.30 175
1550.39 174
1550.48 172
1550.57 169
1550.66 166
1550.75 162
1550.84 158
1550.93 154
1551.02 152
1551.11 151
1551.20 150
1551.29 151
1551.38 152
1551.47 153
1551.56 154
1551.65 153
1551.74 150
1551.83 146
1551.92 139
1552.01 132
1552.10 123
1552.19 115
1552.28 107
1552.37 100
1552.46 94
1552.55 89
1552.64 85
1552.73 83
1552.82 82
1552.91 83
1553.00 84
1553.09 85
1553.18 86
1553.27 86
1553.36 85
1553.45 84
1553.54 82
1553.63 80
1553.72 78
1553.81 77
1553.90 75
1553.99 72
1554.08 69
1554.17 65
1554.26 60
1554.35 55
1554.44 49
1554.53 45
1554.62 42
1554.71 41
1554.80 43
1554.89 46
1554.98 52
1555.07 58
1555.16 65
1555.25 73
1555.34 80
1555.43 87
1555.52 93
1555.61 99
1555.70 104
1555.79 108
1555.88 109
1555.97 107
1556.06 102
1556.15 94
1556.24 84
1556.33 73
1556.42 62
1556.51 53
1556.60 48
1556.70 46
1556.79 50
1556.88 57
1556.97 68
1557.06 80
1557.15 93
1557.24 104
1557.33 112
1557.42 117
1557.51 120
1557.60 121
1557.69 120
1557.78 119
1557.87 119
1557.96 118
1558.05 117
1558.14 116
1558.23 114
1558.32 111
1558.41 109
1558.50 108
1558.59 107
1558.68 108
1558.77 109
1558.86 111
1558.95 113
1559.04 114
1559.13 114
1559.22 113
1559.31 110
1559.40 106
1559.49 100
1559.58 94
1559.67 88
1559.76 82
1559.85 77
1559.94 73
1560.03 70
1560.13 68
1560.22 67
1560.31 67
1560.40 66
1560.49 66
1560.58 66
1560.67 66
1560.76 66
1560.85 68
1560.94 70
1561.03 74
1561.12 79
1561.21 85
1561.30 91
1561.39 97
1561.48 102
1561.57 106
1561.66 109
1561.75 111
1561.84 112
1561.93 113
1562.02 112
1562.11 111
1562.20 109
1562.29 106
1562.38 104
1562.47 102
1562.56 101
1562.66 102
1562.75 104
1562.84 108
1562.93 113
1563.02 118
1563.11 123
1563.20 128
1563.29 133
1563.38 137
1563.47 142
1563.56 146
1563.65 150
1563.74 152
1563.83 151
1563.92 147
1564.01 141
1564.10 133
1564.19 125
1564.28 118
1564.37 116
1564.46 117
1564.55 122
1564.64 129
1564.73 139
1564.83 148
1564.92 157
1565.01 165
1565.10 172
1565.19 180
1565.28 189
1565.37 200
1565.46 213
1565.55 227
1565.64 241
1565.73 255
1565.82 266
1565.91 274
1566.00 281
1566.09 286
1566.18 292
1566.27 300
1566.36 311
1566.45 326
1566.54 346
1566.63 368
1566.73 392
1566.82 415
1566.91 436
1567.00 454
1567.09 469
1567.18 481
1567.27 491
1567.36 501
1567.45 512
1567.54 522
1567.63 533
1567.72 544
1567.81 556
1567.90 569
1567.99 583
1568.08 598
1568.17 616
1568.26 637
1568.35 660
1568.45 686
1568.54 715
1568.63 748
1568.72 785
1568.81 826
1568.90 872
1568.99 921
1569.08 974
1569.17 1029
1569.26 1086
1569.35 1145
1569.44 1206
1569.53 1269
1569.62 1333
1569.71 1396
1569.80 1459
1569.89 1522
1569.99 1584
1570.08 1646
1570.17 1708
1570.26 1770
1570.35 1832
1570.44 1894
1570.53 1954
1570.62 2013
1570.71 2071
1570.80 2129
1570.89 2189
1570.98 2250
1571.07 2311
1571.16 2371
1571.25 2427
1571.34 2475
1571.44 2515
1571.53 2545
1571.62 2567
1571.71 2582
1571.80 2593
1571.89 2602
1571.98 2610
1572.07 2618
1572.16 2625
1572.25 2629
1572.34 2629
1572.43 2625
1572.52 2614
1572.61 2598
1572.70 2577
1572.80 2553
1572.89 2528
1572.98 2504
1573.07 2482
1573.16 2462
1573.25 2444
1573.34 2426
1573.43 2407
1573.52 2386
1573.61 2362
1573.70 2334
1573.79 2303
1573.88 2271
1573.97 2236
1574.07 2198
1574.16 2157
1574.25 2111
1574.34 2062
1574.43 2009
1574.52 1952
1574.61 1893
1574.70 1833
1574.79 1773
1574.88 1714
1574.97 1658
1575.06 1604
1575.15 1556
1575.24 1514
1575.34 1477
1575.43 1447
1575.52 1422
1575.61 1400
1575.70 1380
1575.79 1359
1575.88 1337
1575.97 1313
1576.06 1287
1576.15 1259
1576.24 1231
1576.33 1202
1576.42 1174
1576.52 1147
1576.61 1118
1576.70 1090
1576.79 1060
1576.88 1030
1576.97 1000
1577.06 971
1577.15 942
1577.24 915
1577.33 889
1577.42 863
1577.51 838
1577.61 812
1577.70 786
1577.79 762
1577.88 739
1577.97 718
1578.06 700
1578.15 684
1578.24 669
1578.33 654
1578.42 639
1578.51 622
1578.60 605
1578.70 587
1578.79 570
1578.88 554
1578.97 539
1579.06 526
1579.15 514
1579.24 502
1579.33 489
1579.42 476
1579.51 461
1579.60 444
1579.70 426
1579.79 407
1579.88 389
1579.97 371
1580.06 356
1580.15 343
1580.24 332
1580.33 323
1580.42 316
1580.51 309
1580.60 304
1580.69 301
1580.79 298
1580.88 298
1580.97 299
1581.06 301
1581.15 303
1581.24 305
1581.33 306
1581.42 306
1581.51 306
1581.60 305
1581.70 304
1581.79 303
1581.88 302
1581.97 299
1582.06 296
1582.15 291
1582.24 286
1582.33 282
1582.42 279
1582.51 278
1582.60 279
1582.70 281
1582.79 284
1582.88 285
1582.97 286
1583.06 284
1583.15 281
1583.24 277
1583.33 272
1583.42 267
1583.51 262
1583.61 257
1583.70 252
1583.79 247
1583.88 241
1583.97 233
1584.06 224
1584.15 213
1584.24 200
1584.33 188
1584.42 177
1584.52 168
1584.61 162
1584.70 158
1584.79 158
1584.88 158
1584.97 159
1585.06 158
1585.15 155
1585.24 150
1585.33 143
1585.43 135
1585.52 127
1585.61 120
1585.70 115
1585.79 111
1585.88 109
1585.97 110
1586.06 112
1586.15 117
1586.25 122
1586.34 128
1586.43 135
1586.52 141
1586.61 146
1586.70 151
1586.79 156
1586.88 162
1586.97 170
1587.07 179
1587.16 190
1587.25 201
1587.34 211
1587.43 217
1587.52 221
1587.61 219
1587.70 214
1587.79 206
1587.89 198
1587.98 190
1588.07 183
1588.16 178
1588.25 175
1588.34 172
1588.43 170
1588.52 169
1588.61 167
1588.71 164
1588.80 161
1588.89 157
1588.98 152
1589.07 147
1589.16 140
1589.25 134
1589.34 129
1589.43 126
1589.53 124
1589.62 124
1589.71 124
1589.80 125
1589.89 124
1589.98 122
1590.07 119
1590.16 115
1590.26 112
1590.35 110
1590.44 110
1590.53 112
1590.62 117
1590.71 124
1590.80 131
1590.89 137
1590.98 143
1591.08 148
1591.17 152
1591.26 156
1591.35 160
1591.44 165
1591.53 171
1591.62 177
1591.71 181
1591.81 184
1591.90 187
1591.99 189
1592.08 192
1592.17 196
1592.26 201
1592.35 207
1592.44 212
1592.54 215
1592.63 215
1592.72 213
1592.81 208
1592.90 203
1592.99 198
1593.08 195
1593.17 193
1593.27 193
1593.36 192
1593.45 191
1593.54 189
1593.63 186
1593.72 182
1593.81 179
1593.90 178
1594.00 179
1594.09 185
1594.18 193
1594.27 204
1594.36 217
1594.45 229
1594.54 240
1594.64 248
1594.73 253
1594.82 256
1594.91 255
1595.00 253
1595.09 251
1595.18 248
1595.27 246
1595.37 243
1595.46 240
1595.55 236
1595.64 231
1595.73 223
1595.82 214
1595.91 204
1596.01 193
1596.10 182
1596.19 172
1596.28 165
1596.37 161
1596.46 159
1596.55 159
1596.64 160
1596.74 160
1596.83 160
1596.92 159
1597.01 157
1597.10 154
1597.19 151
1597.28 149
1597.38 147
1597.47 146
1597.56 145
1597.65 144
1597.74 143
1597.83 143
1597.92 143
1598.02 145
1598.11 148
1598.20 152
1598.29 156
1598.38 161
1598.47 164
1598.56 165
1598.66 165
1598.75 163
1598.84 161
1598.93 157
1599.02 154
1599.11 150
1599.20 146
1599.30 142
1599.39 138
1599.48 135
1599.57 133
1599.66 131
1599.75 131
1599.84 130
1599.94 130
1600.03 129
1600.12 127
1600.21 125
1600.30 122
1600.39 119
1600.48 116
1600.58 112
1600.67 109
1600.76 104
1600.85 100
1600.94 95
1601.03 90
1601.13 86
1601.22 84
1601.31 82
1601.40 82
1601.49 83
1601.58 85
1601.67 87
1601.77 89
1601.86 91
1601.95 93
1602.04 96
1602.13 98
1602.22 100
1602.31 100
1602.41 100
1602.50 97
1602.59 94
1602.68 90
1602.77 88
1602.86 87
1602.96 88
1603.05 91
1603.14 95
1603.23 100
1603.32 105
1603.41 107
1603.51 107
1603.60 105
1603.69 102
1603.78 98
1603.87 94
1603.96 92
1604.05 91
1604.15 92
1604.24 94
1604.33 97
1604.42 100
1604.51 103
1604.60 107
1604.70 110
1604.79 113
1604.88 115
1604.97 117
1605.06 119
1605.15 122
1605.25 125
1605.34 129
1605.43 133
1605.52 138
1605.61 143
1605.70 148
1605.80 152
1605.89 157
1605.98 161
1606.07 166
1606.16 172
1606.25 178
1606.35 184
1606.44 191
1606.53 197
1606.62 202
1606.71 207
1606.80 211
1606.89 214
1606.99 218
1607.08 222
1607.17 228
1607.26 235
1607.35 244
1607.45 256
1607.54 269
1607.63 282
1607.72 295
1607.81 307
1607.90 317
1608.00 323
1608.09 328
1608.18 330
1608.27 330
1608.36 331
1608.45 333
1608.55 337
1608.64 344
1608.73 353
1608.82 364
1608.91 375
1609.00 387
1609.10 397
1609.19 405
1609.28 409
1609.37 410
1609.46 408
1609.55 405
1609.65 400
1609.74 396
1609.83 391
1609.92 387
1610.01 382
1610.10 376
1610.20 369
1610.29 361
1610.38 354
1610.47 348
1610.56 345
1610.66 344
1610.75 347
1610.84 351
1610.93 356
1611.02 360
1611.11 363
1611.21 364
1611.30 364
1611.39 364
1611.48 363
1611.57 364
1611.67 367
1611.76 370
1611.85 375
1611.94 380
1612.03 384
1612.12 387
1612.22 389
1612.31 390
1612.40 390
1612.49 389
1612.58 387
1612.68 383
1612.77 379
1612.86 372
1612.95 365
1613.04 356
1613.13 348
1613.23 339
1613.32 331
1613.41 322
1613.50 313
1613.59 303
1613.69 291
1613.78 279
1613.87 267
1613.96 257
1614.05 248
1614.14 242
1614.24 239
1614.33 237
1614.42 235
1614.51 232
1614.60 229
1614.70 224
1614.79 218
1614.88 212
1614.97 207
1615.06 202
1615.16 199
1615.25 197
1615.34 196
1615.43 196
1615.52 195
1615.62 193
1615.71 190
1615.80 185
1615.89 179
1615.98 173
1616.07 167
1616.17 163
1616.26 161
1616.35 163
1616.44 168
1616.53 176
1616.63 185
1616.72 196
1616.81 205
1616.90 212
1616.99 215
1617.09 214
1617.18 210
1617.27 204
1617.36 196
1617.45 187
1617.55 179
1617.64 171
1617.73 163
1617.82 155
1617.91 146
1618.01 137
1618.10 128
1618.19 119
1618.28 111
1618.37 105
1618.47 101
1618.56 98
1618.65 96
1618.74 95
1618.83 94
1618.93 91
1619.02 88
1619.11 85
1619.20 84
1619.29 86
1619.39 92
1619.48 102
1619.57 115
1619.66 129
1619.75 142
1619.85 152
1619.94 158
1620.03 158
1620.12 154
1620.21 147
1620.31 138
1620.40 129
1620.49 121
1620.58 115
1620.67 112
1620.77 110
1620.86 109
1620.95 108
1621.04 107
1621.13 105
1621.23 103
1621.32 99
1621.41 95
1621.50 90
1621.60 85
1621.69 80
1621.78 74
1621.87 68
1621.96 62
1622.06 57
1622.15 52
1622.24 47
1622.33 44
1622.42 41
1622.52 39
1622.61 38
1622.70 38
1622.79 38
1622.88 37
1622.98 37
1623.07 36
1623.16 35
1623.25 34
1623.35 33
1623.44 33
1623.53 33
1623.62 35
1623.71 37
1623.81 40
1623.90 43
1623.99 46
1624.08 47
1624.17 46
1624.27 44
1624.36 41
1624.45 38
1624.54 36
1624.64 36
1624.73 38
1624.82 42
1624.91 47
1625.00 51
1625.10 54
1625.19 55
1625.28 53
1625.37 49
1625.47 43
1625.56 35
1625.65 27
1625.74 19
1625.83 12
1625.93 6
1626.02 2
1626.11 0
1626.20 0
1626.29 2
1626.39 6
1626.48 9
1626.57 13
1626.66 16
1626.76 18
1626.85 19
1626.94 21
1627.03 24
1627.13 28
1627.22 32
1627.31 36
1627.40 40
1627.49 43
1627.59 44
1627.68 44
1627.77 42
1627.86 39
1627.96 35
1628.05 32
1628.14 29
1628.23 28
1628.32 29
1628.42 30
1628.51 33
1628.60 35
1628.69 35
1628.79 35
1628.88 32
1628.97 28
1629.06 23
1629.15 17
1629.25 13
1629.34 8
1629.43 5
1629.52 1
1629.62 0
1629.71 0
1629.80 0
1629.89 0
1629.99 0
1630.08 0
1630.17 0
1630.26 0
1630.36 6
1630.45 14
1630.54 20
1630.63 24
1630.72 24
1630.82 21
1630.91 15
1631.00 8
1631.09 2
1631.19 0
1631.28 0
1631.37 0
1631.46 0
1631.56 0
1631.65 0
1631.74 0
1631.83 1
1631.93 1
1632.02 2
1632.11 4
1632.20 7
1632.29 12
1632.39 18
1632.48 24
1632.57 30
1632.66 35
1632.76 38
1632.85 40
1632.94 41
1633.03 39
1633.13 36
1633.22 32
1633.31 29
1633.40 26
1633.50 25
1633.59 26
1633.68 28
1633.77 32
1633.87 37
1633.96 42
1634.05 46
1634.14 49
1634.24 51
1634.33 52
1634.42 53
1634.51 52
1634.61 51
1634.70 49
1634.79 47
1634.88 44
1634.98 43
1635.07 43
1635.16 44
1635.25 46
1635.35 48
1635.44 51
1635.53 52
1635.62 51
1635.71 49
1635.81 47
1635.90 44
1635.99 42
1636.08 42
1636.18 43
1636.27 45
1636.36 48
1636.45 52
1636.55 54
1636.64 57
1636.73 60
1636.82 62
1636.92 66
1637.01 70
1637.10 75
1637.20 79
1637.29 82
1637.38 83
1637.47 82
1637.57 78
1637.66 73
1637.75 66
1637.84 59
1637.94 52
1638.03 45
1638.12 38
1638.21 32
1638.31 27
1638.40 24
1638.49 23
1638.58 22
1638.68 23
1638.77 23
1638.86 23
1638.95 23
1639.05 24
1639.14 26
1639.23 30
1639.32 36
1639.42 44
1639.51 52
1639.60 58
1639.69 61
1639.79 60
1639.88 54
1639.97 45
1640.06 33
1640.16 20
1640.25 9
1640.34 1
1640.44 0
1640.53 0
1640.62 0
1640.71 0
1640.81 0
1640.90 0
1640.99 1
1641.08 2
1641.18 3
1641.27 4
1641.36 4
1641.45 4
1641.55 5
1641.64 5
1641.73 6
1641.82 6
1641.92 6
1642.01 7
1642.10 9
1642.20 11
1642.29 14
1642.38 17
1642.47 19
1642.57 21
1642.66 20
1642.75 18
1642.84 15
1642.94 12
1643.03 9
1643.12 6
1643.22 5
1643.31 5
1643.40 5
1643.49 6
1643.59 7
1643.68 8
1643.77 8
1643.86 8
1643.96 7
1644.05 5
1644.14 3
1644.23 1
1644.33 0
1644.42 0
1644.51 0
1644.61 0
1644.70 2
1644.79 6
1644.88 10
1644.98 15
1645.07 19
1645.16 24
1645.26 28
1645.35 33
1645.44 37
1645.53 40
1645.63 44
1645.72 46
1645.81 48
1645.90 48
1646.00 47
1646.09 45
1646.18 41
1646.28 36
1646.37 31
1646.46 26
1646.55 23
1646.65 22
1646.74 23
1646.83 25
1646.93 28
1647.02 31
1647.11 32
1647.20 32
1647.30 31
1647.39 30
1647.48 29
1647.57 30
1647.67 31
1647.76 34
1647.85 36
1647.95 37
1648.04 36
1648.13 33
1648.22 29
1648.32 23
1648.41 18
1648.50 14
1648.60 12
1648.69 11
1648.78 13
1648.87 15
1648.97 17
1649.06 19
1649.15 21
1649.25 21
1649.34 20
1649.43 20
1649.52 19
1649.62 17
1649.71 16
1649.80 15
1649.90 14
1649.99 13
1650.08 11
1650.17 10
1650.27 9
1650.36 8
1650.45 7
1650.55 5
1650.64 3
1650.73 0
1650.83 0
1650.92 0
1651.01 0
1651.10 0
1651.20 0
1651.29 0
1651.38 0
1651.48 5
1651.57 12
1651.66 20
1651.75 26
1651.85 30
1651.94 32
1652.03 32
1652.13 29
1652.22 26
1652.31 24
1652.41 24
1652.50 26
1652.59 30
1652.68 35
1652.78 42
1652.87 47
1652.96 50
1653.06 52
1653.15 50
1653.24 47
1653.33 42
1653.43 35
1653.52 28
1653.61 22
1653.71 16
1653.80 12
1653.89 8
1653.99 6
1654.08 5
1654.17 4
1654.26 5
1654.36 6
1654.45 7
1654.54 7
1654.64 8
1654.73 8
1654.82 7
1654.92 7
1655.01 6
1655.10 5
1655.20 5
1655.29 5
1655.38 6
1655.47 8
1655.57 11
1655.66 13
1655.75 15
1655.85 15
1655.94 15
1656.03 13
1656.13 10
1656.22 7
1656.31 4
1656.40 3
1656.50 3
1656.59 3
1656.68 5
1656.78 8
1656.87 12
1656.96 17
1657.06 21
1657.15 26
1657.24 30
1657.34 34
1657.43 37
1657.52 39
1657.62 40
1657.71 41
1657.80 43
1657.89 46
1657.99 49
1658.08 54
1658.17 58
1658.27 62
1658.36 64
1658.45 64
1658.55 63
1658.64 60
1658.73 56
1658.83 52
1658.92 48
1659.01 45
1659.11 43
1659.20 43
1659.29 44
1659.38 46
1659.48 49
1659.57 53
1659.66 55
1659.76 56
1659.85 56
1659.94 53
1660.04 49
1660.13 44
1660.22 38
1660.32 32
1660.41 26
1660.50 20
1660.60 14
1660.69 9
1660.78 5
1660.88 2
1660.97 1
1661.06 1
1661.15 3
1661.25 8
1661.34 14
1661.43 21
1661.53 29
1661.62 35
1661.71 40
1661.81 43
1661.90 43
1661.99 41
1662.09 37
1662.18 32
1662.27 27
1662.37 24
1662.46 24
1662.55 28
1662.65 36
1662.74 48
1662.83 63
1662.93 81
1663.02 99
1663.11 115
1663.21 130
1663.30 141
1663.39 149
1663.49 154
1663.58 158
1663.67 160
1663.77 161
1663.86 161
1663.95 160
1664.05 157
1664.14 154
1664.23 150
1664.33 147
1664.42 144
1664.51 142
1664.61 141
1664.70 139
1664.79 136
1664.89 131
1664.98 123
1665.07 113
1665.17 101
1665.26 87
1665.35 73
1665.45 60
1665.54 50
1665.63 43
1665.73 38
1665.82 38
1665.91 39
1666.01 43
1666.10 47
1666.19 51
1666.29 55
1666.38 58
1666.47 60
1666.57 62
1666.66 63
1666.75 63
1666.85 63
1666.94 64
1667.03 64
1667.13 64
1667.22 64
1667.31 63
1667.41 61
1667.50 58
1667.59 53
1667.69 47
1667.78 40
1667.87 34
1667.97 29
1668.06 26
1668.15 24
1668.25 25
1668.34 27
1668.43 29
1668.53 32
1668.62 35
1668.71 37
1668.81 40
1668.90 42
1668.99 44
1669.09 46
1669.18 48
1669.27 50
1669.37 52
1669.46 55
1669.55 58
1669.65 62
1669.74 66
1669.83 72
1669.93 77
1670.02 82
1670.11 86
1670.21 88
1670.30 87
1670.40 84
1670.49 80
1670.58 75
1670.68 71
1670.77 69
1670.86 70
1670.96 72
1671.05 77
1671.14 82
1671.24 86
1671.33 89
1671.42 90
1671.52 89
1671.61 84
1671.70 78
1671.80 70
1671.89 62
1671.98 55
1672.08 48
1672.17 42
1672.27 37
1672.36 34
1672.45 31
1672.55 29
1672.64 29
1672.73 29
1672.83 30
1672.92 32
1673.01 32
1673.11 32
1673.20 29
1673.29 25
1673.39 20
1673.48 14
1673.57 8
1673.67 5
1673.76 5
1673.86 8
1673.95 14
1674.04 21
1674.14 30
1674.23 39
1674.32 46
1674.42 51
1674.51 53
1674.60 54
1674.70 52
1674.79 48
1674.88 43
1674.98 38
1675.07 34
1675.17 31
1675.26 29
1675.35 29
1675.45 31
1675.54 34
1675.63 38
1675.73 43
1675.82 49
1675.91 54
1676.01 59
1676.10 62
1676.20 63
1676.29 62
1676.38 59
1676.48 54
1676.57 49
1676.66 44
1676.76 40
1676.85 37
1676.94 36
1677.04 35
1677.13 33
1677.23 31
1677.32 28
1677.41 24
1677.51 21
1677.60 18
1677.69 16
1677.79 16
1677.88 17
1677.97 19
1678.07 20
1678.16 21
1678.26 22
1678.35 22
1678.44 21
1678.54 20
1678.63 19
1678.72 15
1678.82 11
1678.91 5
1679.01 0
1679.10 0
1679.19 0
1679.29 0
1679.38 0
1679.47 0
1679.57 0
1679.66 0
1679.75 6
1679.85 13
1679.94 18
1680.04 21
1680.13 23
1680.22 25
1680.32 28
1680.41 34
1680.50 43
1680.60 54
1680.69 66
1680.79 77
1680.88 86
1680.97 91
1681.07 92
1681.16 90
1681.25 86
1681.35 79
1681.44 72
1681.54 64
1681.63 57
1681.72 50
1681.82 44
1681.91 39
1682.01 36
1682.10 34
1682.19 34
1682.29 37
1682.38 41
1682.47 47
1682.57 52
1682.66 58
1682.76 61
1682.85 63
1682.94 63
1683.04 62
1683.13 60
1683.22 59
1683.32 57
1683.41 57
1683.51 56
1683.60 54
1683.69 51
1683.79 46
1683.88 39
1683.98 31
1684.07 23
1684.16 17
1684.26 11
1684.35 8
1684.44 7
1684.54 7
1684.63 8
1684.73 9
1684.82 11
1684.91 13
1685.01 14
1685.10 16
1685.20 19
1685.29 23
1685.38 28
1685.48 35
1685.57 43
1685.66 52
1685.76 61
1685.85 68
1685.95 73
1686.04 74
1686.13 72
1686.23 65
1686.32 57
1686.42 47
1686.51 36
1686.60 27
1686.70 20
1686.79 16
1686.89 14
1686.98 15
1687.07 16
1687.17 19
1687.26 22
1687.36 24
1687.45 26
1687.54 26
1687.64 26
1687.73 24
1687.83 21
1687.92 17
1688.01 11
1688.11 5
1688.20 0
1688.30 0
1688.39 0
1688.48 0
1688.58 0
1688.67 0
1688.76 4
1688.86 14
1688.95 26
1689.05 38
1689.14 49
1689.23 59
1689.33 66
1689.42 71
1689.52 73
1689.61 73
1689.70 72
1689.80 69
1689.89 66
1689.99 64
1690.08 61
1690.17 60
1690.27 58
1690.36 57
1690.46 56
1690.55 55
1690.65 53
1690.74 50
1690.83 45
1690.93 39
1691.02 32
1691.12 25
1691.21 20
1691.30 17
1691.40 16
1691.49 18
1691.59 21
1691.68 25
1691.77 29
1691.87 32
1691.96 35
1692.06 38
1692.15 40
1692.24 43
1692.34 46
1692.43 49
1692.53 51
1692.62 52
1692.71 51
1692.81 47
1692.90 41
1693.00 34
1693.09 26
1693.18 18
1693.28 11
1693.37 7
1693.47 6
1693.56 8
1693.66 12
1693.75 18
1693.84 26
1693.94 33
1694.03 41
1694.13 47
1694.22 53
1694.31 57
1694.41 59
1694.50 60
1694.60 57
1694.69 53
1694.79 48
1694.88 42
1694.97 37
1695.07 32
1695.16 27
1695.26 22
1695.35 18
1695.44 13
1695.54 9
1695.63 5
1695.73 2
1695.82 1
1695.91 0
1696.01 1
1696.10 1
1696.20 1
1696.29 1
1696.39 0
1696.48 0
1696.57 0
1696.67 0
1696.76 0
1696.86 0
1696.95 2
1697.05 6
1697.14 11
1697.23 18
1697.33 25
1697.42 33
1697.52 41
1697.61 49
1697.70 56
1697.80 62
1697.89 65
1697.99 65
1698.08 62
1698.18 57
1698.27 50
1698.36 43
1698.46 35
1698.55 28
1698.65 22
1698.74 18
1698.84 15
1698.93 14
1699.02 14
1699.12 15
1699.21 17
1699.31 20
1699.40 25
1699.50 30
1699.59 35
1699.68 40
1699.78 42
1699.87 44
1699.97 43
1700.06 40
1700.16 36
1700.25 31
1700.34 25
1700.44 19
1700.53 14
1700.63 9
1700.72 6
1700.82 3
1700.91 1
1701.00 1
1701.10 0
1701.19 0
1701.29 0
1701.38 0
1701.48 0
1701.57 0
1701.66 0
1701.76 0
1701.85 0
1701.95 3
1702.04 8
1702.14 15
1702.23 23
1702.33 29
1702.42 35
1702.51 38
1702.61 37
1702.70 35
1702.80 30
1702.89 23
1702.99 17
1703.08 11
1703.17 7
1703.27 5
1703.36 5
1703.46 6
1703.55 8
1703.65 10
1703.74 10
1703.84 9
1703.93 6
1704.02 2
1704.12 0
1704.21 0
1704.31 0
1704.40 0
1704.50 4
1704.59 11
1704.69 19
1704.78 25
1704.87 29
1704.97 30
1705.06 28
1705.16 25
1705.25 20
1705.35 15
1705.44 11
1705.53 9
1705.63 9
1705.72 10
1705.82 12
1705.91 15
1706.01 18
1706.10 21
1706.20 24
1706.29 26
1706.39 29
1706.48 30
1706.57 30
1706.67 29
1706.76 26
1706.86 22
1706.95 17
1707.05 13
1707.14 11
1707.24 11
1707.33 14
1707.42 21
1707.52 29
1707.61 39
1707.71 49
1707.80 58
1707.90 65
1707.99 69
1708.09 71
1708.18 70
1708.28 66
1708.37 59
1708.46 50
1708.56 40
1708.65 29
1708.75 18
1708.84 8
1708.94 0
1709.03 0
1709.13 0
1709.22 0
1709.31 0
1709.41 3
1709.50 10
1709.60 19
1709.69 28
1709.79 38
1709.88 47
1709.98 55
1710.07 61
1710.17 65
1710.26 67
1710.36 68
1710.45 69
1710.54 68
1710.64 68
1710.73 68
1710.83 68
1710.92 68
1711.02 67
1711.11 64
1711.21 60
1711.30 56
1711.40 51
1711.49 46
1711.58 43
1711.68 41
1711.77 40
1711.87 41
1711.96 43
1712.06 46
1712.15 49
1712.25 54
1712.34 58
1712.44 63
1712.53 68
1712.63 70
1712.72 71
1712.82 69
1712.91 65
1713.00 59
1713.10 52
1713.19 45
1713.29 41
1713.38 38
1713.48 39
1713.57 43
1713.67 50
1713.76 59
1713.86 68
1713.95 76
1714.05 82
1714.14 86
1714.24 85
1714.33 81
1714.42 74
1714.52 64
1714.61 53
1714.71 41
1714.80 29
1714.90 19
1714.99 11
1715.09 5
1715.18 1
1715.28 1
1715.37 2
1715.47 6
1715.56 12
1715.66 17
1715.75 23
1715.85 27
1715.94 30
1716.03 30
1716.13 29
1716.22 26
1716.32 22
1716.41 18
1716.51 14
1716.60 12
1716.70 12
1716.79 14
1716.89 17
1716.98 21
1717.08 25
1717.17 28
1717.27 30
1717.36 29
1717.46 27
1717.55 24
1717.65 20
1717.74 17
1717.84 15
1717.93 14
1718.02 13
1718.12 12
1718.21 10
1718.31 8
1718.40 4
1718.50 0
1718.59 0
1718.69 0
1718.78 0
1718.88 0
1718.97 0
1719.07 0
1719.16 0
1719.26 0
1719.35 1
1719.45 4
1719.54 8
1719.64 11
1719.73 14
1719.83 16
1719.92 16
1720.02 14
1720.11 12
1720.21 9
1720.30 7
1720.40 5
1720.49 5
1720.59 5
1720.68 6
1720.77 7
1720.87 7
1720.96 7
1721.06 7
1721.15 5
1721.25 4
1721.34 3
1721.44 3
1721.53 4
1721.63 7
1721.72 11
1721.82 17
1721.91 24
1722.01 31
1722.10 37
1722.20 41
1722.29 45
1722.39 47
1722.48 48
1722.58 50
1722.67 51
1722.77 53
1722.86 55
1722.96 57
1723.05 59
1723.15 60
1723.24 60
1723.34 58
1723.43 54
1723.53 50
1723.62 45
1723.72 42
1723.81 40
1723.91 39
1724.00 39
1724.10 39
1724.19 37
1724.29 34
1724.38 29
1724.48 24
1724.57 20
1724.67 18
1724.76 19
1724.86 22
1724.95 27
1725.05 33
1725.14 38
1725.24 43
1725.33 46
1725.43 48
1725.52 50
1725.62 51
1725.71 52
1725.81 51
1725.90 50
1726.00 48
1726.09 45
1726.19 41
1726.28 38
1726.38 34
1726.47 32
1726.57 31
1726.66 31
1726.76 33
1726.85 37
1726.95 44
1727.04 52
1727.14 63
1727.23 74
1727.33 84
1727.42 93
1727.52 99
1727.61 102
1727.71 101
1727.80 97
1727.90 90
1727.99 81
1728.09 71
1728.18 62
1728.28 54
1728.37 49
1728.47 48
1728.56 50
1728.66 56
1728.75 63
1728.85 72
1728.94 80
1729.04 86
1729.13 90
1729.23 91
1729.32 89
1729.42 87
1729.51 83
1729.61 80
1729.70 77
1729.80 74
1729.89 71
1729.99 68
1730.08 63
1730.18 56
1730.28 47
1730.37 37
1730.47 28
1730.56 19
1730.66 12
1730.75 7
1730.85 3
1730.94 0
1731.04 0
1731.13 0
1731.23 0
1731.32 0
1731.42 3
1731.51 6
1731.61 9
1731.70 11
1731.80 12
1731.89 12
1731.99 10
1732.08 7
1732.18 4
1732.27 1
1732.37 0
1732.46 0
1732.56 0
1732.65 0
1732.75 0
1732.84 0
1732.94 0
1733.04 0
1733.13 3
1733.23 7
1733.32 11
1733.42 15
1733.51 18
1733.61 22
1733.70 24
1733.80 26
1733.89 25
1733.99 22
1734.08 17
1734.18 10
1734.27 4
1734.37 0
1734.46 0
1734.56 0
1734.65 0
1734.75 1
1734.84 6
1734.94 10
1735.03 14
1735.13 17
1735.23 18
1735.32 18
1735.42 17
1735.51 16
1735.61 16
1735.70 15
1735.80 13
1735.89 11
1735.99 9
1736.08 8
1736.18 6
1736.27 7
1736.37 8
1736.46 12
1736.56 16
1736.65 22
1736.75 27
1736.85 32
1736.94 35
1737.04 36
1737.13 36
1737.23 35
1737.32 33
1737.42 32
1737.51 31
1737.61 31
1737.70 32
1737.80 34
1737.89 36
1737.99 39
1738.08 43
1738.18 47
1738.28 51
1738.37 55
1738.47 58
1738.56 59
1738.66 57
1738.75 54
1738.85 48
1738.94 40
1739.04 32
1739.13 24
1739.23 19
1739.32 16
1739.42 16
1739.52 19
1739.61 23
1739.71 28
1739.80 33
1739.90 38
1739.99 41
1740.09 44
1740.18 45
1740.28 46
1740.37 46
1740.47 46
1740.56 44
1740.66 41
1740.76 37
1740.85 34
1740.95 30
1741.04 28
1741.14 26
1741.23 25
1741.33 25
1741.42 26
1741.52 27
1741.61 28
1741.71 29
1741.81 28
1741.90 26
1742.00 23
1742.09 18
1742.19 12
1742.28 6
1742.38 1
1742.47 0
1742.57 0
1742.66 0
1742.76 0
1742.86 0
1742.95 0
1743.05 0
1743.14 2
1743.24 4
1743.33 7
1743.43 9
1743.52 12
1743.62 16
1743.71 19
1743.81 22
1743.91 24
1744.00 25
1744.10 25
1744.19 26
1744.29 27
1744.38 31
1744.48 36
1744.57 44
1744.67 52
1744.77 60
1744.86 67
1744.96 71
1745.05 73
1745.15 72
1745.24 70
1745.34 66
1745.43 63
1745.53 60
1745.63 59
1745.72 58
1745.82 59
1745.91 62
1746.01 65
1746.10 68
1746.20 71
1746.29 72
1746.39 70
1746.49 67
1746.58 61
1746.68 54
1746.77 46
1746.87 39
1746.96 31
1747.06 24
1747.15 16
1747.25 9
1747.35 1
1747.44 0
1747.54 0
1747.63 0
1747.73 0
1747.82 0
1747.92 0
1748.02 0
1748.11 0
1748.21 5
1748.30 10
1748.40 16
1748.49 22
1748.59 28
1748.68 35
1748.78 42
1748.88 49
1748.97 56
1749.07 63
1749.16 70
1749.26 77
1749.35 84
1749.45 91
1749.55 98
1749.64 104
1749.74 108
1749.83 111
1749.93 113
1750.02 113
1750.12 112
1750.22 110
1750.31 108
1750.41 106
1750.50 104
1750.60 103
1750.69 103
1750.79 103
1750.88 103
1750.98 104
1751.08 104
1751.17 104
1751.27 103
1751.36 101
1751.46 98
1751.55 93
1751.65 86
1751.75 77
1751.84 68
1751.94 58
1752.03 48
1752.13 41
1752.22 35
1752.32 31
1752.42 29
1752.51 28
1752.61 27
1752.70 28
1752.80 28
1752.90 29
1752.99 31
1753.09 35
1753.18 41
1753.28 48
1753.37 55
1753.47 62
1753.57 68
1753.66 71
1753.76 71
1753.85 68
1753.95 63
1754.04 57
1754.14 51
1754.24 46
1754.33 42
1754.43 40
1754.52 39
1754.62 38
1754.71 37
1754.81 36
1754.91 35
1755.00 34
1755.10 33
1755.19 34
1755.29 35
1755.39 37
1755.48 38
1755.58 39
1755.67 40
1755.77 38
1755.86 36
1755.96 34
1756.06 32
1756.15 31
1756.25 31
1756.34 33
1756.44 35
1756.54 38
1756.63 41
1756.73 44
1756.82 46
1756.92 49
1757.01 52
1757.11 56
1757.21 60
1757.30 65
1757.40 71
1757.49 77
1757.59 84
1757.69 91
1757.78 98
1757.88 104
1757.97 109
1758.07 111
1758.17 111
1758.26 110
1758.36 107
1758.45 104
1758.55 101
1758.65 97
1758.74 93
1758.84 88
1758.93 82
1759.03 75
1759.12 67
1759.22 58
1759.32 50
1759.41 43
1759.51 37
1759.60 34
1759.70 31
1759.80 30
1759.89 31
1759.99 32
1760.08 35
1760.18 39
1760.28 44
1760.37 48
1760.47 52
1760.56 55
1760.66 57
1760.76 57
1760.85 56
1760.95 54
1761.04 51
1761.14 48
1761.24 44
1761.33 39
1761.43 36
1761.52 33
1761.62 31
1761.72 32
1761.81 33
1761.91 36
1762.00 38
1762.10 40
1762.20 41
1762.29 39
1762.39 36
1762.48 31
1762.58 26
1762.68 20
1762.77 14
1762.87 10
1762.96 6
1763.06 3
1763.16 1
1763.25 0
1763.35 0
1763.44 0
1763.54 0
1763.64 0
1763.73 0
1763.83 0
1763.92 0
1764.02 0
1764.12 2
1764.21 3
1764.31 4
1764.40 4
1764.50 5
1764.60 6
1764.69 8
1764.79 13
1764.88 20
1764.98 29
1765.08 39
1765.17 50
1765.27 59
1765.37 66
1765.46 72
1765.56 75
1765.65 76
1765.75 76
1765.85 76
1765.94 74
1766.04 73
1766.13 71
1766.23 69
1766.33 66
1766.42 62
1766.52 57
1766.61 52
1766.71 47
1766.81 43
1766.90 40
1767.00 39
1767.10 40
1767.19 45
1767.29 51
1767.38 59
1767.48 67
1767.58 75
1767.67 82
1767.77 86
1767.86 89
1767.96 89
1768.06 88
1768.15 86
1768.25 84
1768.35 81
1768.44 79
1768.54 77
1768.63 76
1768.73 77
1768.83 78
1768.92 80
1769.02 82
1769.12 84
1769.21 85
1769.31 85
1769.40 84
1769.50 82
1769.60 80
1769.69 78
1769.79 75
1769.88 73
1769.98 69
1770.08 65
1770.17 60
1770.27 54
1770.37 47
1770.46 41
1770.56 34
1770.65 29
1770.75 25
1770.85 20
1770.94 16
1771.04 10
1771.14 4
1771.23 0
1771.33 0
1771.42 0
1771.52 0
1771.62 0
1771.71 0
1771.81 0
1771.91 0
1772.00 3
1772.10 8
1772.19 13
1772.29 17
1772.39 19
1772.48 22
1772.58 24
1772.68 26
1772.77 27
1772.87 29
1772.97 30
1773.06 31
1773.16 32
1773.25 33
1773.35 35
1773.45 35
1773.54 36
1773.64 35
1773.74 35
1773.83 35
1773.93 34
1774.02 35
1774.12 36
1774.22 38
1774.31 41
1774.41 45
1774.51 50
1774.60 57
1774.70 65
1774.80 74
1774.89 84
1774.99 93
1775.08 101
1775.18 108
1775.28 113
1775.37 117
1775.47 121
1775.57 124
1775.66 127
1775.76 131
1775.86 133
1775.95 134
1776.05 132
1776.14 128
1776.24 123
1776.34 116
1776.43 111
1776.53 107
1776.63 107
1776.72 110
1776.82 115
1776.92 123
1777.01 130
1777.11 137
1777.20 140
1777.30 140
1777.40 137
1777.49 129
1777.59 120
1777.69 110
1777.78 101
1777.88 94
1777.98 90
1778.07 89
1778.17 90
1778.27 94
1778.36 98
1778.46 103
1778.56 107
1778.65 110
1778.75 112
1778.84 111
1778.94 109
1779.04 105
1779.13 100
1779.23 95
1779.33 91
1779.42 88
1779.52 86
1779.62 85
1779.71 84
1779.81 84
1779.91 84
1780.00 84
1780.10 86
1780.20 88
1780.29 91
1780.39 94
1780.48 96
1780.58 97
1780.68 95
1780.77 91
1780.87 85
1780.97 78
1781.06 71
1781.16 64
1781.26 58
1781.35 52
1781.45 48
1781.55 45
1781.64 45
1781.74 47
1781.84 50
1781.93 55
1782.03 59
1782.13 62
1782.22 64
1782.32 65
1782.42 64
1782.51 62
1782.61 60
1782.71 57
1782.80 54
1782.90 51
1782.99 48
1783.09 44
1783.19 41
1783.28 37
1783.38 33
1783.48 30
1783.57 28
1783.67 26
1783.77 26
1783.86 27
1783.96 28
1784.06 30
1784.15 33
1784.25 36
1784.35 39
1784.44 41
1784.54 43
1784.64 44
1784.73 46
1784.83 47
1784.93 49
1785.02 50
1785.12 51
1785.22 52
1785.31 51
1785.41 47
1785.51 42
1785.60 36
1785.70 29
1785.80 22
1785.89 17
1785.99 13
1786.09 11
1786.18 10
1786.28 9
1786.38 8
1786.47 5
1786.57 1
1786.67 0
1786.76 0
1786.86 0
1786.96 0
1787.05 0
1787.15 0
1787.25 0
1787.34 0
1787.44 4
1787.54 8
1787.63 12
1787.73 16
1787.83 20
1787.92 24
1788.02 27
1788.12 29
1788.21 30
1788.31 30
1788.41 28
1788.50 25
1788.60 20
1788.70 15
1788.79 9
1788.89 3
1788.99 0
1789.08 0
1789.18 0
1789.28 4
1789.37 13
1789.47 23
1789.57 33
1789.66 42
1789.76 49
1789.86 52
1789.96 53
1790.05 52
1790.15 50
1790.25 49
1790.34 50
1790.44 52
1790.54 56
1790.63 61
1790.73 65
1790.83 69
1790.92 71
1791.02 72
1791.12 73
1791.21 73
1791.31 74
1791.41 75
1791.50 76
1791.60 77
1791.70 77
1791.79 77
1791.89 76
1791.99 74
1792.08 71
1792.18 69
1792.28 68
1792.37 68
1792.47 69
1792.57 72
1792.67 77
1792.76 83
1792.86 89
1792.96 94
1793.05 98
1793.15 101
1793.25 102
1793.34 101
1793.44 98
1793.54 94
1793.63 89
1793.73 83
1793.83 77
1793.92 69
1794.02 61
1794.12 55
1794.22 49
1794.31 45
1794.41 44
1794.51 45
1794.60 49
1794.70 54
1794.80 60
1794.89 66
1794.99 72
1795.09 76
1795.18 79
1795.28 81
1795.38 81
1795.47 81
1795.57 80
1795.67 80
1795.77 80
1795.86 82
1795.96 85
1796.06 88
1796.15 92
1796.25 96
1796.35 100
1796.44 103
1796.54 104
1796.64 104
1796.74 104
1796.83 102
1796.93 101
1797.03 100
1797.12 100
1797.22 101
1797.32 103
1797.41 106
1797.51 108
1797.61 109
1797.70 109
1797.80 107
1797.90 104
1798.00 100
1798.09 96
1798.19 91
1798.29 86
1798.38 81
1798.48 77
1798.58 73
1798.67 69
1798.77 64
1798.87 59
1798.97 53
1799.06 45
1799.16 37
1799.26 29
1799.35 22
1799.45 17
1799.55 15
1799.64 16
1799.74 20
1799.84 26
1799.94 34
1800.03 41
1800.13 46
1800.23 49
1800.32 48
1800.42 45
1800.52 41
1800.62 36
1800.71 33
1800.81 32
1800.91 34
1801.00 38
1801.10 43
1801.20 48
1801.29 52
1801.39 55
1801.49 57
1801.59 58
1801.68 59
1801.78 60
1801.88 62
1801.97 64
1802.07 64
1802.17 63
1802.27 59
1802.36 53
1802.46 46
1802.56 37
1802.65 29
1802.75 23
1802.85 18
1802.95 15
1803.04 15
1803.14 16
1803.24 17
1803.33 20
1803.43 23
1803.53 27
1803.62 31
1803.72 35
1803.82 40
1803.92 45
1804.01 49
1804.11 53
1804.21 56
1804.30 57
1804.40 56
1804.50 54
1804.60 52
1804.69 50
1804.79 47
1804.89 45
1804.99 43
1805.08 41
1805.18 37
1805.28 33
1805.37 27
1805.47 21
1805.57 15
1805.67 10
1805.76 6
1805.86 3
1805.96 2
1806.05 3
1806.15 4
1806.25 6
1806.35 8
1806.44 10
1806.54 12
1806.64 14
1806.73 16
1806.83 17
1806.93 16
1807.03 15
1807.12 13
1807.22 10
1807.32 9
1807.42 10
1807.51 14
1807.61 20
1807.71 29
1807.80 38
1807.90 46
1808.00 52
1808.10 55
1808.19 55
1808.29 53
1808.39 50
1808.49 47
1808.58 45
1808.68 45
1808.78 47
1808.87 50
1808.97 53
1809.07 56
1809.17 58
1809.26 58
1809.36 58
1809.46 57
1809.56 57
1809.65 57
1809.75 57
1809.85 57
1809.94 56
1810.04 56
1810.14 55
1810.24 53
1810.33 52
1810.43 51
1810.53 51
1810.63 52
1810.72 53
1810.82 55
1810.92 58
1811.01 60
1811.11 62
1811.21 63
1811.31 65
1811.40 67
1811.50 68
1811.60 69
1811.70 70
1811.79 70
1811.89 68
1811.99 65
1812.09 61
1812.18 57
1812.28 53
1812.38 51
1812.48 49
1812.57 49
1812.67 49
1812.77 49
1812.86 47
1812.96 45
1813.06 42
1813.16 39
1813.25 36
1813.35 35
1813.45 34
1813.55 36
1813.64 40
1813.74 46
1813.84 55
1813.94 64
1814.03 73
1814.13 80
1814.23 85
1814.33 88
1814.42 90
1814.52 92
1814.62 94
1814.72 97
1814.81 102
1814.91 108
1815.01 114
1815.11 119
1815.20 121
1815.30 122
1815.40 121
1815.49 119
1815.59 117
1815.69 115
1815.79 115
1815.88 115
1815.98 116
1816.08 117
1816.18 117
1816.27 117
1816.37 115
1816.47 112
1816.57 107
1816.66 100
1816.76 91
1816.86 80
1816.96 69
1817.05 57
1817.15 47
1817.25 38
1817.35 31
1817.44 27
1817.54 24
1817.64 23
1817.74 23
1817.83 24
1817.93 26
1818.03 28
1818.13 31
1818.22 34
1818.32 37
1818.42 39
1818.52 40
1818.61 41
1818.71 41
1818.81 40
1818.91 40
1819.01 40
1819.10 41
1819.20 41
1819.30 40
1819.40 39
1819.49 36
1819.59 31
1819.69 25
1819.79 18
1819.88 11
1819.98 5
1820.08 1
1820.18 0
1820.27 1
1820.37 5
1820.47 10
1820.57 14
1820.66 18
1820.76 19
1820.86 18
1820.96 15
1821.05 11
1821.15 7
1821.25 5
1821.35 5
1821.44 8
1821.54 14
1821.64 22
1821.74 31
1821.84 39
1821.93 45
1822.03 50
1822.13 52
1822.23 51
1822.32 47
1822.42 42
1822.52 36
1822.62 30
1822.71 26
1822.81 23
1822.91 22
1823.01 22
1823.10 24
1823.20 25
1823.30 25
1823.40 24
1823.50 21
1823.59 17
1823.69 12
1823.79 7
1823.89 1
1823.98 0
1824.08 0
1824.18 0
1824.28 0
1824.37 0
1824.47 0
1824.57 0
1824.67 1
1824.77 7
1824.86 12
1824.96 15
1825.06 17
1825.16 18
1825.25 17
1825.35 14
1825.45 11
1825.55 7
1825.64 3
1825.74 0
1825.84 0
1825.94 3
1826.04 9
1826.13 19
1826.23 30
1826.33 43
1826.43 53
1826.52 60
1826.62 63
1826.72 62
1826.82 58
1826.92 51
1827.01 43
1827.11 34
1827.21 26
1827.31 18
1827.40 12
1827.50 8
1827.60 5
1827.70 6
1827.80 10
1827.89 16
1827.99 25
1828.09 35
1828.19 45
1828.28 54
1828.38 61
1828.48 66
1828.58 68
1828.68 70
1828.77 70
1828.87 70
1828.97 69
1829.07 67
1829.16 64
1829.26 60
1829.36 54
1829.46 48
1829.56 41
1829.65 35
1829.75 30
1829.85 26
1829.95 23
1830.04 21
1830.14 19
1830.24 17
1830.34 15
1830.44 13
1830.53 12
1830.63 12
1830.73 14
1830.83 18
1830.93 24
1831.02 31
1831.12 38
1831.22 45
1831.32 50
1831.42 55
1831.51 58
1831.61 59
1831.71 60
1831.81 59
1831.90 58
1832.00 55
1832.10 51
1832.20 47
1832.30 44
1832.39 42
1832.49 42
1832.59 46
1832.69 52
1832.79 60
1832.88 70
1832.98 79
1833.08 88
1833.18 94
1833.28 98
1833.37 102
1833.47 105
1833.57 108
1833.67 111
1833.76 115
1833.86 118
1833.96 121
1834.06 123
1834.16 124
1834.25 125
1834.35 126
1834.45 127
1834.55 130
1834.65 133
1834.74 135
1834.84 137
1834.94 137
1835.04 136
1835.14 133
1835.23 129
1835.33 124
1835.43 120
1835.53 116
1835.63 112
1835.72 108
1835.82 106
1835.92 104
1836.02 105
1836.12 107
1836.21 110
1836.31 114
1836.41 119
1836.51 122
1836.61 124
1836.70 125
1836.80 124
1836.90 123
1837.00 122
1837.10 120
1837.19 118
1837.29 114
1837.39 108
1837.49 101
1837.59 94
1837.68 88
1837.78 85
1837.88 85
1837.98 89
1838.08 96
1838.18 105
1838.27 113
1838.37 120
1838.47 122
1838.57 121
1838.67 115
1838.76 105
1838.86 93
1838.96 79
1839.06 66
1839.16 54
1839.25 43
1839.35 34
1839.45 26
1839.55 20
1839.65 15
1839.74 12
1839.84 10
1839.94 10
1840.04 12
1840.14 16
1840.24 20
1840.33 25
1840.43 29
1840.53 32
1840.63 32
1840.73 31
1840.82 28
1840.92 24
1841.02 19
1841.12 15
1841.22 12
1841.31 10
1841.41 10
1841.51 11
1841.61 13
1841.71 16
1841.81 18
1841.90 20
1842.00 21
1842.10 21
1842.20 22
1842.30 21
1842.39 21
1842.49 22
1842.59 23
1842.69 24
1842.79 26
1842.89 28
1842.98 30
1843.08 31
1843.18 33
1843.28 34
1843.38 35
1843.47 35
1843.57 35
1843.67 34
1843.77 34
1843.87 34
1843.97 35
1844.06 37
1844.16 42
1844.26 49
1844.36 57
1844.46 65
1844.55 73
1844.65 79
1844.75 83
1844.85 85
1844.95 85
1845.05 84
1845.14 83
1845.24 83
1845.34 82
1845.44 82
1845.54 83
1845.64 83
1845.73 83
1845.83 82
1845.93 80
1846.03 77
1846.13 72
1846.23 67
1846.32 61
1846.42 56
1846.52 51
1846.62 48
1846.72 45
1846.82 43
1846.91 40
1847.01 38
1847.11 33
1847.21 28
1847.31 23
1847.40 18
1847.50 14
1847.60 13
1847.70 15
1847.80 19
1847.90 26
1847.99 32
1848.09 39
1848.19 44
1848.29 47
1848.39 48
1848.49 48
1848.58 47
1848.68 45
1848.78 42
1848.88 39
1848.98 36
1849.08 32
1849.17 30
1849.27 29
1849.37 29
1849.47 31
1849.57 34
1849.67 39
1849.77 43
1849.86 46
1849.96 47
1850.06 45
1850.16 42
1850.26 37
1850.36 32
1850.45 27
1850.55 24
1850.65 22
1850.75 22
1850.85 23
1850.95 25
1851.04 28
1851.14 31
1851.24 34
1851.34 36
1851.44 38
1851.54 39
1851.63 39
1851.73 37
1851.83 35
1851.93 33
1852.03 30
1852.13 27
1852.23 26
1852.32 25
1852.42 25
1852.52 27
1852.62 28
1852.72 30
1852.82 31
1852.91 32
1853.01 31
1853.11 30
1853.21 28
1853.31 27
1853.41 26
1853.51 26
1853.60 27
1853.70 28
1853.80 29
1853.90 29
1854.00 27
1854.10 24
1854.19 21
1854.29 17
1854.39 14
1854.49 13
1854.59 14
1854.69 16
1854.79 20
1854.88 25
1854.98 30
1855.08 34
1855.18 38
1855.28 40
1855.38 41
1855.48 41
1855.57 41
1855.67 41
1855.77 41
1855.87 44
1855.97 48
1856.07 53
1856.16 59
1856.26 64
1856.36 68
1856.46 69
1856.56 67
1856.66 63
1856.76 57
1856.85 50
1856.95 43
1857.05 36
1857.15 32
1857.25 28
1857.35 27
1857.45 28
1857.54 31
1857.64 36
1857.74 41
1857.84 47
1857.94 51
1858.04 53
1858.14 53
1858.23 51
1858.33 46
1858.43 39
1858.53 33
1858.63 26
1858.73 22
1858.83 19
1858.93 20
1859.02 23
1859.12 28
1859.22 33
1859.32 38
1859.42 42
1859.52 43
1859.62 41
1859.71 38
1859.81 32
1859.91 27
1860.01 22
1860.11 18
1860.21 15
1860.31 14
1860.40 14
1860.50 14
1860.60 15
1860.70 15
1860.80 16
1860.90 16
1861.00 17
1861.10 18
1861.19 20
1861.29 22
1861.39 24
1861.49 27
1861.59 29
1861.69 29
1861.79 27
1861.88 23
1861.98 18
1862.08 11
1862.18 5
1862.28 0
1862.38 0
1862.48 0
1862.58 2
1862.67 7
1862.77 13
1862.87 18
1862.97 22
1863.07 25
1863.17 26
1863.27 28
1863.37 30
1863.46 32
1863.56 35
1863.66 38
1863.76 41
1863.86 44
1863.96 46
1864.06 47
1864.16 48
1864.25 48
1864.35 47
1864.45 44
1864.55 40
1864.65 35
1864.75 30
1864.85 24
1864.95 20
1865.04 19
1865.14 19
1865.24 21
1865.34 24
1865.44 28
1865.54 30
1865.64 31
1865.74 31
1865.83 30
1865.93 29
1866.03 28
1866.13 26
1866.23 24
1866.33 22
1866.43 19
1866.53 15
1866.63 12
1866.72 10
1866.82 11
1866.92 15
1867.02 21
1867.12 32
1867.22 45
1867.32 59
1867.42 75
1867.51 91
1867.61 104
1867.71 115
1867.81 121
1867.91 123
1868.01 121
1868.11 114
1868.21 104
1868.31 92
1868.40 79
1868.50 66
1868.60 54
1868.70 44
1868.80 36
1868.90 30
1869.00 27
1869.10 26
1869.20 27
1869.29 29
1869.39 31
1869.49 32
1869.59 34
1869.69 36
1869.79 38
1869.89 41
1869.99 45
1870.09 50
1870.18 54
1870.28 57
1870.38 58
1870.48 58
1870.58 56
1870.68 53
1870.78 51
1870.88 51
1870.98 53
1871.08 57
1871.17 63
1871.27 69
1871.37 76
1871.47 81
1871.57 84
1871.67 84
1871.77 81
1871.87 75
1871.97 69
1872.06 63
1872.16 58
1872.26 57
1872.36 59
1872.46 63
1872.56 71
1872.66 79
1872.76 86
1872.86 92
1872.96 95
1873.05 96
1873.15 94
1873.25 91
1873.35 86
1873.45 80
1873.55 74
1873.65 67
1873.75 60
1873.85 53
1873.95 46
1874.04 39
1874.14 33
1874.24 28
1874.34 23
1874.44 20
1874.54 17
1874.64 15
1874.74 15
1874.84 17
1874.94 20
1875.03 24
1875.13 31
1875.23 39
1875.33 47
1875.43 56
1875.53 65
1875.63 73
1875.73 81
1875.83 89
1875.93 95
1876.03 100
1876.12 103
1876.22 104
1876.32 103
1876.42 99
1876.52 92
1876.62 83
1876.72 74
1876.82 63
1876.92 53
1877.02 43
1877.12 34
1877.21 26
1877.31 19
1877.41 15
1877.51 11
1877.61 10
1877.71 9
1877.81 10
1877.91 10
1878.01 10
1878.11 8
1878.21 5
1878.30 2
1878.40 0
1878.50 0
1878.60 0
1878.70 0
1878.80 0
1878.90 0
1879.00 0
1879.10 0
1879.20 5
1879.30 9
1879.40 11
1879.49 11
1879.59 9
1879.69 6
1879.79 2
1879.89 0
1879.99 0
1880.09 0
1880.19 1
1880.29 5
1880.39 11
1880.49 17
1880.59 23
1880.68 28
1880.78 32
1880.88 34
1880.98 36
1881.08 35
1881.18 33
1881.28 29
1881.38 25
1881.48 20
1881.58 17
1881.68 15
1881.78 15
1881.88 17
1881.97 20
1882.07 25
1882.17 31
1882.27 37
1882.37 43
1882.47 49
1882.57 54
1882.67 59
1882.77 63
1882.87 67
1882.97 69
1883.07 71
1883.17 72
1883.26 71
1883.36 69
1883.46 67
1883.56 65
1883.66 63
1883.76 62
1883.86 62
1883.96 61
1884.06 60
1884.16 57
1884.26 53
1884.36 48
1884.46 42
1884.56 38
1884.65 36
1884.75 36
1884.85 38
1884.95 43
1885.05 49
1885.15 56
1885.25 62
1885.35 69
1885.45 74
1885.55 79
1885.65 82
1885.75 84
1885.85 83
1885.95 81
1886.05 76
1886.14 70
1886.24 63
1886.34 56
1886.44 52
1886.54 49
1886.64 49
1886.74 51
1886.84 53
1886.94 56
1887.04 57
1887.14 56
1887.24 54
1887.34 51
1887.44 49
1887.54 48
1887.63 50
1887.73 53
1887.83 59
1887.93 65
1888.03 71
1888.13 76
1888.23 79
1888.33 82
1888.43 84
1888.53 86
1888.63 87
1888.73 88
1888.83 88
1888.93 88
1889.03 88
1889.13 89
1889.23 91
1889.32 93
1889.42 97
1889.52 100
1889.62 102
1889.72 102
1889.82 101
1889.92 98
1890.02 94
1890.12 90
1890.22 89
1890.32 89
1890.42 92
1890.52 96
1890.62 101
1890.72 106
1890.82 111
1890.92 115
1891.02 119
1891.11 122
1891.21 124
1891.31 127
1891.41 130
1891.51 133
1891.61 135
1891.71 137
1891.81 136
1891.91 135
1892.01 132
1892.11 128
1892.21 126
1892.31 124
1892.41 124
1892.51 124
1892.61 124
1892.71 123
1892.81 119
1892.91 113
1893.01 106
1893.10 98
1893.20 90
1893.30 84
1893.40 79
1893.50 75
1893.60 73
1893.70 71
1893.80 70
1893.90 68
1894.00 67
1894.10 66
1894.20 66
1894.30 66
1894.40 66
1894.50 65
1894.60 65
1894.70 64
1894.80 64
1894.90 65
1895.00 68
1895.10 73
1895.20 79
1895.29 85
1895.39 89
1895.49 92
1895.59 92
1895.69 89
1895.79 85
1895.89 79
1895.99 74
1896.09 71
1896.19 70
1896.29 72
1896.39 77
1896.49 83
1896.59 91
1896.69 98
1896.79 104
1896.89 108
1896.99 109
1897.09 107
1897.19 102
1897.29 97
1897.39 92
1897.49 88
1897.59 87
1897.69 89
1897.79 94
1897.88 101
1897.98 109
1898.08 117
1898.18 124
1898.28 130
1898.38 134
1898.48 135
1898.58 135
1898.68 134
1898.78 131
1898.88 128
1898.98 125
1899.08 121
1899.18 118
1899.28 114
1899.38 110
1899.48 105
1899.58 99
1899.68 93
1899.78 86
1899.88 79
1899.98 73
1900.08 67
1900.18 63
1900.28 60
1900.38 59
1900.48 59
1900.58 59
1900.68 60
1900.78 60
1900.88 61
1900.98 60
1901.08 59
1901.17 58
1901.27 55
1901.37 52
1901.47 49
1901.57 46
1901.67 43
1901.77 40
1901.87 40
1901.97 40
1902.07 43
1902.17 46
1902.27 49
1902.37 53
1902.47 55
1902.57 56
1902.67 56
1902.77 55
1902.87 53
1902.97 50
1903.07 48
1903.17 47
1903.27 46
1903.37 46
1903.47 48
1903.57 50
1903.67 53
1903.77 55
1903.87 58
1903.97 61
1904.07 64
1904.17 66
1904.27 69
1904.37 72
1904.47 75
1904.57 79
1904.67 83
1904.77 87
1904.87 92
1904.97 96
1905.07 99
1905.17 100
1905.27 98
1905.37 95
1905.47 90
1905.57 84
1905.67 78
1905.77 72
1905.87 67
1905.97 64
1906.07 62
1906.16 61
1906.26 61
1906.36 61
1906.46 61
1906.56 62
1906.66 63
1906.76 65
1906.86 66
1906.96 66
1907.06 65
1907.16 63
1907.26 59
1907.36 53
1907.46 46
1907.56 39
1907.66 33
1907.76 28
1907.86 24
1907.96 21
1908.06 20
1908.16 20
1908.26 21
1908.36 22
1908.46 24
1908.56 25
1908.66 27
1908.76 27
1908.86 27
1908.96 26
1909.06 24
1909.16 21
1909.26 18
1909.36 15
1909.46 14
1909.56 15
1909.66 16
1909.76 19
1909.86 22
1909.96 27
1910.06 32
1910.16 38
1910.26 45
1910.36 53
1910.46 61
1910.56 67
1910.66 73
1910.76 77
1910.86 80
1910.96 81
1911.06 83
1911.16 84
1911.26 84
1911.36 85
1911.46 85
1911.56 83
1911.66 81
1911.76 79
1911.86 77
1911.96 76
1912.06 76
1912.16 77
1912.26 80
1912.36 82
1912.46 84
1912.56 83
1912.66 80
1912.76 75
1912.86 67
1912.96 59
1913.06 51
1913.16 44
1913.26 39
1913.36 36
1913.46 34
1913.56 34
1913.66 35
1913.76 36
1913.86 38
1913.96 39
1914.06 40
1914.16 41
1914.26 41
1914.36 41
1914.46 41
1914.56 40
1914.66 38
1914.76 36
1914.86 32
1914.96 28
1915.06 22
1915.16 17
1915.26 13
1915.36 10
1915.46 10
1915.56 12
1915.66 17
1915.76 24
1915.86 32
1915.96 39
1916.06 47
1916.16 53
1916.27 58
1916.37 62
1916.47 66
1916.57 69
1916.67 72
1916.77 76
1916.87 79
1916.97 82
1917.07 83
1917.17 83
1917.27 81
1917.37 77
1917.47 71
1917.57 64
1917.67 57
1917.77 50
1917.87 44
1917.97 38
1918.07 34
1918.17 30
1918.27 27
1918.37 25
1918.47 23
1918.57 22
1918.67 21
1918.77 21
1918.87 21
1918.97 22
1919.07 25
1919.17 28
1919.27 31
1919.37 33
1919.47 35
1919.57 36
1919.67 36
1919.77 35
1919.87 34
1919.97 33
1920.07 33
1920.17 33
1920.27 34
1920.37 34
1920.47 34
1920.57 34
1920.67 34
1920.77 34
1920.87 33
1920.97 33
1921.07 33
1921.17 33
1921.27 33
1921.38 32
1921.48 30
1921.58 26
1921.68 22
1921.78 16
1921.88 10
1921.98 3
1922.08 0
1922.18 0
1922.28 0
1922.38 0
1922.48 1
1922.58 6
1922.68 10
1922.78 14
1922.88 17
1922.98 19
1923.08 19
1923.18 19
1923.28 19
1923.38 20
1923.48 21
1923.58 22
1923.68 24
1923.78 27
1923.88 29
1923.98 32
1924.08 34
1924.18 36
1924.28 36
1924.38 35
1924.48 32
1924.59 27
1924.69 21
1924.79 13
1924.89 6
1924.99 0
1925.09 0
1925.19 0
1925.29 0
1925.39 0
1925.49 0
1925.59 0
1925.69 0
1925.79 0
1925.89 6
1925.99 13
1926.09 20
1926.19 26
1926.29 31
1926.39 34
1926.49 36
1926.59 37
1926.69 38
1926.79 39
1926.89 40
1926.99 43
1927.09 47
1927.20 52
1927.30 57
1927.40 61
1927.50 65
1927.60 69
1927.70 72
1927.80 76
1927.90 79
1928.00 81
1928.10 84
1928.20 86
1928.30 86
1928.40 85
1928.50 81
1928.60 76
1928.70 69
1928.80 63
1928.90 56
1929.00 50
1929.10 44
1929.20 40
1929.30 37
1929.40 34
1929.51 33
1929.61 33
1929.71 34
1929.81 36
1929.91 39
1930.01 41
1930.11 43
1930.21 43
1930.31 43
1930.41 41
1930.51 40
1930.61 38
1930.71 38
1930.81 39
1930.91 40
1931.01 43
1931.11 45
1931.21 46
1931.31 46
1931.42 45
1931.52 44
1931.62 42
1931.72 43
1931.82 45
1931.92 49
1932.02 56
1932.12 64
1932.22 72
1932.32 78
1932.42 83
1932.52 84
1932.62 83
1932.72 79
1932.82 74
1932.92 69
1933.02 65
1933.12 61
1933.23 59
1933.33 59
1933.43 60
1933.53 61
1933.63 64
1933.73 67
1933.83 69
1933.93 71
1934.03 72
1934.13 73
1934.23 73
1934.33 74
1934.43 75
1934.53 76
1934.63 78
1934.73 80
1934.83 82
1934.94 84
1935.04 85
1935.14 84
1935.24 81
1935.34 76
1935.44 70
1935.54 63
1935.64 56
1935.74 50
1935.84 45
1935.94 43
1936.04 41
1936.14 41
1936.24 39
1936.34 38
1936.44 35
1936.55 33
1936.65 31
1936.75 31
1936.85 34
1936.95 39
1937.05 45
1937.15 52
1937.25 58
1937.35 60
1937.45 60
1937.55 55
1937.65 47
1937.75 38
1937.85 28
1937.96 19
1938.06 14
1938.16 12
1938.26 13
1938.36 16
1938.46 21
1938.56 26
1938.66 30
1938.76 32
1938.86 33
1938.96 33
1939.06 32
1939.16 31
1939.26 31
1939.37 33
1939.47 37
1939.57 43
1939.67 49
1939.77 56
1939.87 63
1939.97 68
1940.07 70
1940.17 71
1940.27 69
1940.37 66
1940.47 62
1940.57 58
1940.67 54
1940.78 52
1940.88 51
1940.98 51
1941.08 53
1941.18 56
1941.28 60
1941.38 64
1941.48 69
1941.58 74
1941.68 77
1941.78 79
1941.88 80
1941.99 79
1942.09 78
1942.19 76
1942.29 74
1942.39 72
1942.49 70
1942.59 67
1942.69 64
1942.79 61
1942.89 59
1942.99 58
1943.09 58
1943.20 59
1943.30 63
1943.40 68
1943.50 75
1943.60 83
1943.70 92
1943.80 101
1943.90 110
1944.00 118
1944.10 125
1944.20 132
1944.30 139
1944.41 146
1944.51 153
1944.61 161
1944.71 169
1944.81 175
1944.91 180
1945.01 183
1945.11 183
1945.21 181
1945.31 177
1945.41 173
1945.51 170
1945.62 168
1945.72 169
1945.82 171
1945.92 173
1946.02 176
1946.12 178
1946.22 179
1946.32 180
1946.42 183
1946.52 187
1946.62 193
1946.73 202
1946.83 211
1946.93 221
1947.03 229
1947.13 236
1947.23 242
1947.33 247
1947.43 252
1947.53 257
1947.63 261
1947.74 263
1947.84 262
1947.94 258
1948.04 250
1948.14 240
1948.24 227
1948.34 214
1948.44 202
1948.54 191
1948.64 181
1948.75 172
1948.85 162
1948.95 150
1949.05 138
1949.15 125
1949.25 111
1949.35 99
1949.45 89
1949.55 84
1949.65 82
1949.75 85
1949.86 90
1949.96 97
1950.06 103
1950.16 107
1950.26 109
1950.36 108
1950.46 104
1950.56 98
1950.66 92
1950.77 85
1950.87 78
1950.97 71
1951.07 63
1951.17 56
1951.27 48
1951.37 41
1951.47 35
1951.57 31
1951.67 29
1951.78 29
1951.88 31
1951.98 35
1952.08 40
1952.18 46
1952.28 52
1952.38 57
1952.48 60
1952.58 62
1952.69 61
1952.79 58
1952.89 54
1952.99 50
1953.09 47
1953.19 46
1953.29 47
1953.39 50
1953.49 54
1953.60 58
1953.70 63
1953.80 66
1953.90 68
1954.00 69
1954.10 68
1954.20 66
1954.30 63
1954.40 59
1954.51 56
1954.61 53
1954.71 51
1954.81 50
1954.91 49
1955.01 48
1955.11 46
1955.21 44
1955.31 41
1955.42 38
1955.52 36
1955.62 36
1955.72 38
1955.82 42
1955.92 49
1956.02 57
1956.12 66
1956.22 75
1956.33 83
1956.43 89
1956.53 93
1956.63 96
1956.73 96
1956.83 94
1956.93 90
1957.03 85
1957.14 79
1957.24 74
1957.34 70
1957.44 67
1957.54 66
1957.64 64
1957.74 63
1957.84 60
1957.95 55
1958.05 48
1958.15 40
1958.25 31
1958.35 23
1958.45 15
1958.55 8
1958.65 3
1958.76 0
1958.86 0
1958.96 0
1959.06 1
1959.16 5
1959.26 10
1959.36 15
1959.46 21
1959.57 27
1959.67 31
1959.77 35
1959.87 36
1959.97 37
1960.07 36
1960.17 34
1960.27 32
1960.38 32
1960.48 33
1960.58 35
1960.68 38
1960.78 41
1960.88 43
1960.98 44
1961.08 44
1961.19 42
1961.29 40
1961.39 37
1961.49 34
1961.59 31
1961.69 28
1961.79 23
1961.89 17
1962.00 11
1962.10 4
1962.20 0
1962.30 0
1962.40 0
1962.50 0
1962.60 0
1962.71 0
1962.81 0
1962.91 0
1963.01 2
1963.11 10
1963.21 19
1963.31 27
1963.41 34
1963.52 39
1963.62 42
1963.72 44
1963.82 45
1963.92 46
1964.02 48
1964.12 52
1964.23 57
1964.33 62
1964.43 67
1964.53 71
1964.63 72
1964.73 70
1964.83 65
1964.94 58
1965.04 50
1965.14 41
1965.24 33
1965.34 26
1965.44 21
1965.54 18
1965.65 17
1965.75 18
1965.85 21
1965.95 26
1966.05 33
1966.15 41
1966.25 51
1966.36 62
1966.46 73
1966.56 83
1966.66 90
1966.76 94
1966.86 95
1966.96 91
1967.07 84
1967.17 75
1967.27 65
1967.37 55
1967.47 48
1967.57 43
1967.67 41
1967.78 43
1967.88 48
1967.98 56
1968.08 64
1968.18 73
1968.28 80
1968.38 86
1968.49 89
1968.59 91
1968.69 90
1968.79 89
1968.89 88
1968.99 88
1969.10 89
1969.20 90
1969.30 91
1969.40 92
1969.50 92
1969.60 91
1969.70 90
1969.81 89
1969.91 90
1970.01 92
1970.11 97
1970.21 103
1970.31 110
1970.42 116
1970.52 123
1970.62 127
1970.72 129
1970.82 129
1970.92 126
1971.02 120
1971.13 112
1971.23 102
1971.33 92
1971.43 83
1971.53 75
1971.63 69
1971.74 64
1971.84 60
1971.94 57
1972.04 54
1972.14 51
1972.24 49
1972.34 46
1972.45 43
1972.55 40
1972.65 37
1972.75 34
1972.85 33
1972.95 34
1973.06 38
1973.16 45
1973.26 55
1973.36 66
1973.46 77
1973.56 86
1973.67 92
1973.77 94
1973.87 94
1973.97 92
1974.07 88
1974.17 86
1974.28 84
1974.38 83
1974.48 84
1974.58 85
1974.68 86
1974.78 87
1974.89 87
1974.99 85
1975.09 82
1975.19 77
1975.29 70
1975.39 62
1975.50 53
1975.60 44
1975.70 37
1975.80 32
1975.90 29
1976.00 29
1976.11 31
1976.21 34
1976.31 37
1976.41 38
1976.51 38
1976.61 36
1976.72 32
1976.82 29
1976.92 25
1977.02 22
1977.12 20
1977.22 18
1977.33 17
1977.43 17
1977.53 18
1977.63 20
1977.73 22
1977.83 25
1977.94 28
1978.04 30
1978.14 31
1978.24 31
1978.34 31
1978.45 31
1978.55 30
1978.65 30
1978.75 29
1978.85 29
1978.95 29
1979.06 29
1979.16 30
1979.26 33
1979.36 36
1979.46 41
1979.56 48
1979.67 55
1979.77 61
1979.87 66
1979.97 70
1980.07 71
1980.18 71
1980.28 70
1980.38 69
1980.48 68
1980.58 69
1980.68 71
1980.79 75
1980.89 80
1980.99 85
1981.09 88
1981.19 90
1981.30 91
1981.40 91
1981.50 90
1981.60 89
1981.70 90
1981.80 91
1981.91 92
1982.01 94
1982.11 95
1982.21 94
1982.31 91
1982.42 86
1982.52 80
1982.62 73
1982.72 66
1982.82 61
1982.92 58
1983.03 58
1983.13 62
1983.23 68
1983.33 76
1983.43 85
1983.54 93
1983.64 99
1983.74 102
1983.84 102
1983.94 99
1984.05 94
1984.15 86
1984.25 78
1984.35 70
1984.45 62
1984.56 54
1984.66 48
1984.76 42
1984.86 37
1984.96 33
1985.06 31
1985.17 31
1985.27 32
1985.37 35
1985.47 39
1985.57 43
1985.68 47
1985.78 51
1985.88 53
1985.98 55
1986.08 56
1986.19 55
1986.29 54
1986.39 51
1986.49 48
1986.59 44
1986.70 41
1986.80 39
1986.90 39
1987.00 42
1987.10 46
1987.21 52
1987.31 59
1987.41 68
1987.51 76
1987.61 83
1987.72 91
1987.82 97
1987.92 101
1988.02 104
1988.12 105
1988.23 104
1988.33 102
1988.43 99
1988.53 96
1988.63 93
1988.74 90
1988.84 88
1988.94 86
1989.04 83
1989.14 80
1989.25 76
1989.35 71
1989.45 68
1989.55 64
1989.65 62
1989.76 60
1989.86 59
1989.96 58
1990.06 56
1990.16 54
1990.27 52
1990.37 50
1990.47 48
1990.57 46
1990.67 43
1990.78 39
1990.88 35
1990.98 29
1991.08 24
1991.18 19
1991.29 15
1991.39 14
1991.49 15
1991.59 17
1991.70 21
1991.80 25
1991.90 28
1992.00 30
1992.10 30
1992.21 29
1992.31 26
1992.41 22
1992.51 17
1992.61 13
1992.72 9
1992.82 7
1992.92 5
1993.02 5
1993.12 5
1993.23 7
1993.33 10
1993.43 13
1993.53 15
1993.64 18
1993.74 19
1993.84 20
1993.94 21
1994.04 21
1994.15 22
1994.25 24
1994.35 26
1994.45 27
1994.55 28
1994.66 28
1994.76 28
1994.86 27
1994.96 27
1995.07 27
1995.17 28
1995.27 30
1995.37 31
1995.47 33
1995.58 33
1995.68 32
1995.78 30
1995.88 27
1995.99 24
1996.09 22
1996.19 22
1996.29 24
1996.39 28
1996.50 35
1996.60 44
1996.70 54
1996.80 64
1996.91 73
1997.01 80
1997.11 84
1997.21 85
1997.31 82
1997.42 77
1997.52 71
1997.62 64
1997.72 58
1997.83 53
1997.93 50
1998.03 48
1998.13 48
1998.23 49
1998.34 49
1998.44 48
1998.54 47
1998.64 45
1998.75 43
1998.85 41
1998.95 40
1999.05 40
1999.15 42
1999.26 45
1999.36 51
1999.46 57
1999.56 64
1999.67 71
1999.77 78
1999.87 83
1999.97 87
2000.08 89
2000.18 90
2000.28 89
2000.38 88
2000.48 86
2000.59 86
2000.69 85
2000.79 86
2000.89 86
2001.00 85
2001.10 83
2001.20 80
2001.30 76
2001.41 72
2001.51 69
2001.61 67
2001.71 67
2001.82 68
2001.92 69
2002.02 70
2002.12 69
2002.22 68
2002.33 65
2002.43 62
2002.53 59
2002.63 56
2002.74 54
2002.84 51
2002.94 48
2003.04 44
2003.15 41
2003.25 37
2003.35 35
2003.45 34
2003.56 35
2003.66 39
2003.76 44
2003.86 50
2003.97 57
2004.07 63
2004.17 68
2004.27 71
2004.37 74
2004.48 76
2004.58 77
2004.68 77
2004.78 77
2004.89 75
2004.99 72
2005.09 67
2005.19 62
2005.30 55
2005.40 48
2005.50 40
2005.60 31
2005.71 22
2005.81 14
2005.91 6
2006.01 0
2006.12 0
2006.22 0
2006.32 0
2006.42 0
2006.53 0
2006.63 0
2006.73 0
2006.83 1
2006.94 3
2007.04 5
2007.14 6
2007.24 8
2007.35 9
2007.45 10
2007.55 11
2007.65 11
2007.76 11
2007.86 9
2007.96 6
2008.06 2
2008.17 0
2008.27 0
2008.37 0
2008.47 0
2008.58 0
2008.68 0
2008.78 0
2008.88 0
2008.99 4
2009.09 9
2009.19 14
2009.29 18
2009.40 21
2009.50 23
2009.60 23
2009.70 21
2009.81 18
2009.91 14
2010.01 10
2010.11 7
2010.22 4
2010.32 4
2010.42 6
2010.52 10
2010.63 15
2010.73 22
2010.83 29
2010.93 36
2011.04 41
2011.14 46
2011.24 48
2011.35 50
2011.45 50
2011.55 51
2011.65 52
2011.76 54
2011.86 56
2011.96 57
2012.06 58
2012.17 58
2012.27 55
2012.37 51
2012.47 45
2012.58 39
2012.68 33
2012.78 28
2012.88 26
2012.99 26
2013.09 29
2013.19 33
2013.30 39
2013.40 44
2013.50 49
2013.60 52
2013.71 53
2013.81 54
2013.91 54
2014.01 53
2014.12 53
2014.22 52
2014.32 51
2014.42 48
2014.53 45
2014.63 41
2014.73 36
2014.84 31
2014.94 27
2015.04 22
2015.14 18
2015.25 14
2015.35 9
2015.45 5
2015.55 0
2015.66 0
2015.76 0
2015.86 0
2015.96 0
2016.07 0
2016.17 0
2016.27 0
2016.38 0
2016.48 3
2016.58 8
2016.68 14
2016.79 19
2016.89 24
2016.99 27
2017.09 28
2017.20 27
2017.30 25
2017.40 21
2017.51 17
2017.61 13
2017.71 10
2017.81 8
2017.92 7
2018.02 8
2018.12 10
2018.23 12
2018.33 14
2018.43 16
2018.53 18
2018.64 19
2018.74 21
2018.84 22
2018.94 24
2019.05 26
2019.15 28
2019.25 32
2019.36 36
2019.46 42
2019.56 47
2019.66 52
2019.77 56
2019.87 58
2019.97 58
2020.08 56
2020.18 53
2020.28 48
2020.38 44
2020.49 40
2020.59 36
2020.69 33
2020.80 32
2020.90 32
2021.00 34
2021.10 38
2021.21 43
2021.31 49
2021.41 53
2021.52 56
2021.62 57
2021.72 56
2021.82 53
2021.93 49
2022.03 45
2022.13 42
2022.24 39
2022.34 38
2022.44 36
2022.54 35
2022.65 34
2022.75 32
2022.85 30
2022.96 27
2023.06 24
2023.16 21
2023.26 18
2023.37 14
2023.47 12
2023.57 10
2023.68 9
2023.78 10
2023.88 14
2023.98 19
2024.09 26
2024.19 34
2024.29 41
2024.40 48
2024.50 52
2024.60 54
2024.71 55
2024.81 53
2024.91 51
2025.01 49
2025.12 46
2025.22 43
2025.32 39
2025.43 34
2025.53 27
2025.63 20
2025.73 12
2025.84 6
2025.94 3
2026.04 3
2026.15 7
2026.25 15
2026.35 26
2026.46 36
2026.56 44
2026.66 49
2026.76 49
2026.87 45
2026.97 38
2027.07 29
2027.18 21
2027.28 13
2027.38 8
2027.49 5
2027.59 4
2027.69 5
2027.79 6
2027.90 9
2028.00 12
2028.10 15
2028.21 19
2028.31 24
2028.41 29
2028.52 33
2028.62 37
2028.72 40
2028.82 41
2028.93 41
2029.03 39
2029.13 37
2029.24 35
2029.34 33
2029.44 31
2029.55 29
2029.65 27
2029.75 24
2029.86 22
2029.96 21
2030.06 20
2030.16 20
2030.27 21
2030.37 22
2030.47 22
2030.58 22
2030.68 22
2030.78 22
2030.89 23
2030.99 26
2031.09 32
2031.20 40
2031.30 50
2031.40 60
2031.50 69
2031.61 74
2031.71 77
2031.81 76
2031.92 72
2032.02 67
2032.12 62
2032.23 58
2032.33 55
2032.43 52
2032.54 51
2032.64 49
2032.74 47
2032.85 44
2032.95 39
2033.05 35
2033.15 30
2033.26 26
2033.36 23
2033.46 21
2033.57 20
2033.67 21
2033.77 24
2033.88 26
2033.98 30
2034.08 33
2034.19 36
2034.29 37
2034.39 38
2034.50 38
2034.60 37
2034.70 35
2034.81 33
2034.91 30
2035.01 26
2035.12 23
2035.22 19
2035.32 15
2035.42 12
2035.53 9
2035.63 7
2035.73 6
2035.84 5
2035.94 6
2036.04 8
2036.15 11
2036.25 15
2036.35 21
2036.46 28
2036.56 36
2036.66 43
2036.77 50
2036.87 55
2036.97 59
2037.08 61
2037.18 60
2037.28 57
2037.39 52
2037.49 46
2037.59 38
2037.70 31
2037.80 24
2037.90 20
2038.01 17
2038.11 17
2038.21 19
2038.32 24
2038.42 30
2038.52 37
2038.63 45
2038.73 52
2038.83 59
2038.94 64
2039.04 68
2039.14 69
2039.25 69
2039.35 67
2039.45 64
2039.56 61
2039.66 58
2039.76 58
2039.87 58
2039.97 60
2040.07 63
2040.18 65
2040.28 66
2040.38 65
2040.49 61
2040.59 55
2040.69 49
2040.80 43
2040.90 38
2041.00 37
2041.11 37
2041.21 41
2041.31 45
2041.42 49
2041.52 53
2041.62 54
2041.73 54
2041.83 52
2041.93 49
2042.04 46
2042.14 44
2042.24 44
2042.35 46
2042.45 49
2042.55 52
2042.66 56
2042.76 58
2042.86 59
2042.97 59
2043.07 58
2043.17 56
2043.28 55
2043.38 54
2043.48 54
2043.59 54
2043.69 53
2043.79 52
2043.90 48
2044.00 44
2044.10 39
2044.21 35
2044.31 33
2044.41 32
2044.52 33
2044.62 35
2044.72 37
2044.83 39
2044.93 40
2045.03 39
2045.14 37
2045.24 36
2045.35 34
2045.45 33
2045.55 32
2045.66 32
2045.76 32
2045.86 33
2045.97 33
2046.07 33
2046.17 34
2046.28 36
2046.38 38
2046.48 39
2046.59 40
2046.69 40
2046.79 39
2046.90 36
2047.00 32
2047.10 27
2047.21 22
2047.31 19
2047.42 16
2047.52 16
2047.62 18
2047.73 22
2047.83 27
2047.93 33
2048.04 40
2048.14 46
2048.24 52
2048.35 57
2048.45 61
2048.55 65
2048.66 70
2048.76 74
2048.86 79
2048.97 84
2049.07 89
2049.18 94
2049.28 97
2049.38 99
2049.49 100
2049.59 99
2049.69 97
2049.80 94
2049.90 91
2050.00 88
2050.11 85
2050.21 83
2050.31 81
2050.42 79
2050.52 76
2050.63 74
2050.73 70
2050.83 66
2050.94 62
2051.04 58
2051.14 54
2051.25 51
2051.35 48
2051.45 46
2051.56 42
2051.66 37
2051.77 30
2051.87 22
2051.97 14
2052.08 6
2052.18 1
2052.28 0
2052.39 0
2052.49 2
2052.59 7
2052.70 12
2052.80 17
2052.91 20
2053.01 21
2053.11 21
2053.22 19
2053.32 16
2053.42 14
2053.53 13
2053.63 14
2053.73 17
2053.84 21
2053.94 27
2054.05 33
2054.15 38
2054.25 43
2054.36 45
2054.46 47
2054.56 47
2054.67 48
2054.77 48
2054.87 49
2054.98 50
2055.08 50
2055.19 50
2055.29 49
2055.39 48
2055.50 46
2055.60 45
2055.70 45
2055.81 46
2055.91 47
2056.02 48
2056.12 49
2056.22 48
2056.33 45
2056.43 40
2056.53 33
2056.64 26
2056.74 20
2056.85 14
2056.95 11
2057.05 9
2057.16 8
2057.26 9
2057.36 10
2057.47 13
2057.57 16
2057.68 19
2057.78 23
2057.88 27
2057.99 30
2058.09 32
2058.19 32
2058.30 31
2058.40 27
2058.51 22
2058.61 17
2058.71 12
2058.82 10
2058.92 9
2059.03 11
2059.13 16
2059.23 23
2059.34 32
2059.44 41
2059.54 51
2059.65 59
2059.75 66
2059.86 71
2059.96 74
2060.06 74
2060.17 73
2060.27 70
2060.38 66
2060.48 63
2060.58 60
2060.69 58
2060.79 56
2060.89 54
2061.00 52
2061.10 48
2061.21 42
2061.31 35
2061.41 27
2061.52 19
2061.62 12
2061.73 6
2061.83 3
2061.93 2
2062.04 2
2062.14 4
2062.24 6
2062.35 8
2062.45 10
2062.56 12
2062.66 14
2062.76 17
2062.87 19
2062.97 21
2063.08 23
2063.18 24
2063.28 24
2063.39 23
2063.49 22
2063.60 22
2063.70 23
2063.80 26
2063.91 32
2064.01 41
2064.12 51
2064.22 63
2064.32 73
2064.43 82
2064.53 88
2064.63 89
2064.74 87
2064.84 82
2064.95 76
2065.05 68
2065.15 61
2065.26 56
2065.36 51
2065.47 48
2065.57 45
2065.67 42
2065.78 38
2065.88 34
2065.99 30
2066.09 27
2066.19 25
2066.30 25
2066.40 28
2066.51 33
2066.61 40
2066.71 47
2066.82 53
2066.92 57
2067.03 58
2067.13 57
2067.23 52
2067.34 46
2067.44 41
2067.55 37
2067.65 35
2067.75 36
2067.86 39
2067.96 42
2068.07 45
2068.17 46
2068.27 45
2068.38 43
2068.48 39
2068.59 37
2068.69 37
2068.80 40
2068.90 46
2069.00 53
2069.11 61
2069.21 67
2069.32 72
2069.42 74
2069.52 74
2069.63 73
2069.73 71
2069.84 69
2069.94 67
2070.04 65
2070.15 63
2070.25 62
2070.36 62
2070.46 64
2070.56 67
2070.67 71
2070.77 75
2070.88 78
2070.98 78
2071.08 75
2071.19 70
2071.29 63
2071.40 55
2071.50 48
2071.61 42
2071.71 39
2071.81 39
2071.92 42
2072.02 47
2072.13 55
2072.23 65
2072.33 76
2072.44 88
2072.54 99
2072.65 108
2072.75 112
2072.86 112
2072.96 107
2073.06 99
2073.17 89
2073.27 79
2073.38 69
2073.48 62
2073.58 55
2073.69 50
2073.79 44
2073.90 37
2074.00 29
2074.11 21
2074.21 13
2074.31 7
2074.42 4
2074.52 2
2074.63 1
2074.73 1
2074.83 0
2074.94 0
2075.04 0
2075.15 0
2075.25 0
2075.36 0
2075.46 0
2075.56 0
2075.67 10
2075.77 22
2075.88 34
2075.98 45
2076.09 54
2076.19 61
2076.29 64
2076.40 65
2076.50 65
2076.61 64
2076.71 62
2076.82 60
2076.92 57
2077.02 53
2077.13 49
2077.23 44
2077.34 41
2077.44 38
2077.55 37
2077.65 38
2077.75 41
2077.86 45
2077.96 49
2078.07 54
2078.17 58
2078.28 62
2078.38 64
2078.48 66
2078.59 68
2078.69 69
2078.80 72
2078.90 75
2079.01 80
2079.11 86
2079.21 93
2079.32 99
2079.42 103
2079.53 106
2079.63 107
2079.74 107
2079.84 106
2079.94 105
2080.05 104
2080.15 103
2080.26 104
2080.36 105
2080.47 106
2080.57 108
2080.67 109
2080.78 111
2080.88 113
2080.99 115
2081.09 118
2081.20 122
2081.30 126
2081.41 131
2081.51 136
2081.61 140
2081.72 143
2081.82 142
2081.93 139
2082.03 133
2082.14 125
2082.24 116
2082.34 107
2082.45 100
2082.55 94
2082.66 91
2082.76 90
2082.87 91
2082.97 94
2083.08 99
2083.18 105
2083.28 112
2083.39 118
2083.49 124
2083.60 128
2083.70 130
2083.81 130
2083.91 126
2084.02 121
2084.12 113
2084.22 105
2084.33 96
2084.43 88
2084.54 81
2084.64 74
2084.75 67
2084.85 62
2084.96 56
2085.06 51
2085.16 46
2085.27 41
2085.37 38
2085.48 35
2085.58 34
2085.69 33
2085.79 34
2085.90 37
2086.00 40
2086.10 44
2086.21 48
2086.31 52
2086.42 56
2086.52 58
2086.63 59
2086.73 58
2086.84 56
2086.94 54
2087.05 51
2087.15 48
2087.25 45
2087.36 42
2087.46 39
2087.57 37
2087.67 34
2087.78 32
2087.88 30
2087.99 27
2088.09 25
2088.20 23
2088.30 20
2088.40 18
2088.51 16
2088.61 14
2088.72 14
2088.82 15
2088.93 18
2089.03 22
2089.14 27
2089.24 32
2089.35 37
2089.45 41
2089.55 45
2089.66 46
2089.76 47
2089.87 47
2089.97 47
2090.08 48
2090.18 49
2090.29 52
2090.39 57
2090.50 63
2090.60 69
2090.71 77
2090.81 86
2090.91 94
2091.02 102
2091.12 108
2091.23 113
2091.33 115
2091.44 115
2091.54 114
2091.65 111
2091.75 108
2091.86 107
2091.96 106
2092.07 107
2092.17 109
2092.27 112
2092.38 115
2092.48 115
2092.59 112
2092.69 105
2092.80 96
2092.90 83
2093.01 70
2093.11 57
2093.22 46
2093.32 38
2093.43 34
2093.53 32
2093.64 33
2093.74 36
2093.84 40
2093.95 46
2094.05 53
2094.16 60
2094.26 67
2094.37 74
2094.47 79
2094.58 83
2094.68 84
2094.79 84
2094.89 81
2095.00 78
2095.10 75
2095.21 71
2095.31 68
2095.42 67
2095.52 66
2095.62 66
2095.73 67
2095.83 68
2095.94 70
2096.04 72
2096.15 73
2096.25 74
2096.36 74
2096.46 73
2096.57 71
2096.67 67
2096.78 64
2096.88 60
2096.99 57
2097.09 55
2097.20 55
2097.30 56
2097.41 58
2097.51 61
2097.61 63
2097.72 65
2097.82 66
2097.93 68
2098.03 70
2098.14 73
2098.24 76
2098.35 80
2098.45 83
2098.56 86
2098.66 88
2098.77 89
2098.87 86
2098.98 82
2099.08 77
2099.19 71
2099.29 66
2099.40 63
2099.50 62
2099.61 63
2099.71 65
2099.82 67
2099.92 69
2100.03 70
2100.13 71
2100.24 72
2100.34 73
2100.44 76
2100.55 79
2100.65 81
2100.76 83
2100.86 85
2100.97 85
2101.07 84
2101.18 83
2101.28 82
2101.39 81
2101.49 81
2101.60 81
2101.70 81
2101.81 81
2101.91 81
2102.02 81
2102.12 81
2102.23 82
2102.33 85
2102.44 88
2102.54 93
2102.65 98
2102.75 103
2102.86 107
2102.96 110
2103.07 111
2103.17 109
2103.28 105
2103.38 99
2103.49 91
2103.59 82
2103.70 73
2103.80 64
2103.91 56
2104.01 50
2104.12 47
2104.22 46
2104.33 45
2104.43 45
2104.54 43
2104.64 39
2104.75 35
2104.85 30
2104.96 26
2105.06 23
2105.17 23
2105.27 25
2105.38 29
2105.48 34
2105.59 40
2105.69 45
2105.80 50
2105.90 55
2106.01 59
2106.11 63
2106.22 66
2106.32 68
2106.43 67
2106.53 66
2106.64 63
2106.74 59
2106.85 56
2106.95 55
2107.06 55
2107.16 57
2107.27 59
2107.37 60
2107.48 60
2107.58 57
2107.69 52
2107.79 47
2107.90 41
2108.00 37
2108.11 35
2108.21 34
2108.32 36
2108.42 38
2108.53 40
2108.63 42
2108.74 43
2108.84 44
2108.95 44
2109.05 44
2109.16 44
2109.26 44
2109.37 45
2109.47 45
2109.58 45
2109.68 45
2109.79 46
2109.89 47
2110.00 49
2110.10 52
2110.21 55
2110.31 57
2110.42 60
2110.52 62
2110.63 64
2110.73 65
2110.84 66
2110.94 66
2111.05 66
2111.15 66
2111.26 66
2111.36 67
2111.47 68
2111.57 70
2111.68 73
2111.78 77
2111.89 81
2111.99 85
2112.10 88
2112.21 89
2112.31 89
2112.42 87
2112.52 84
2112.63 80
2112.73 77
2112.84 74
2112.94 73
2113.05 74
2113.15 75
2113.26 77
2113.36 79
2113.47 80
2113.57 82
2113.68 83
2113.78 83
2113.89 82
2113.99 81
2114.10 79
2114.20 77
2114.31 73
2114.41 68
2114.52 62
2114.62 56
2114.73 50
2114.83 44
2114.94 41
2115.04 39
2115.15 40
2115.26 43
2115.36 47
2115.47 51
2115.57 55
2115.68 57
2115.78 57
2115.89 56
2115.99 53
2116.10 51
2116.20 49
2116.31 47
2116.41 47
2116.52 48
2116.62 50
2116.73 54
2116.83 59
2116.94 65
2117.04 72
2117.15 78
2117.26 82
2117.36 84
2117.47 83
2117.57 80
2117.68 75
2117.78 71
2117.89 67
2117.99 66
2118.10 66
2118.20 68
2118.31 71
2118.41 75
2118.52 77
2118.62 77
2118.73 76
2118.83 73
2118.94 68
2119.05 63
2119.15 57
2119.26 51
2119.36 45
2119.47 39
2119.57 33
2119.68 27
2119.78 22
2119.89 18
2119.99 16
2120.10 16
2120.20 18
2120.31 23
2120.41 28
2120.52 33
2120.63 37
2120.73 39
2120.84 39
2120.94 37
2121.05 34
2121.15 30
2121.26 26
2121.36 23
2121.47 21
2121.57 18
2121.68 16
2121.78 15
2121.89 14
2122.00 14
2122.10 14
2122.21 15
2122.31 15
2122.42 16
2122.52 15
2122.63 14
2122.73 12
2122.84 10
2122.94 8
2123.05 6
2123.15 4
2123.26 2
2123.37 0
2123.47 0
2123.58 0
2123.68 0
2123.79 0
2123.89 0
2124.00 0
2124.10 0
2124.21 2
2124.31 9
2124.42 16
2124.53 23
2124.63 31
2124.74 37
2124.84 43
2124.95 49
2125.05 53
2125.16 56
2125.26 57
2125.37 56
2125.47 52
2125.58 46
2125.69 39
2125.79 32
2125.90 28
2126.00 26
2126.11 27
2126.21 31
2126.32 36
2126.42 41
2126.53 45
2126.63 48
2126.74 49
2126.85 50
2126.95 50
2127.06 51
2127.16 51
2127.27 52
2127.37 53
2127.48 53
2127.58 52
2127.69 51
2127.80 50
2127.90 48
2128.01 46
2128.11 45
2128.22 43
2128.32 41
2128.43 38
2128.53 36
2128.64 33
2128.75 31
2128.85 30
2128.96 31
2129.06 33
2129.17 37
2129.27 43
2129.38 51
2129.48 59
2129.59 68
2129.70 75
2129.80 81
2129.91 85
2130.01 86
2130.12 85
2130.22 82
2130.33 78
2130.43 73
2130.54 69
2130.65 65
2130.75 62
2130.86 58
2130.96 55
2131.07 52
2131.17 48
2131.28 43
2131.39 37
2131.49 32
2131.60 28
2131.70 25
2131.81 24
2131.91 26
2132.02 30
2132.12 36
2132.23 43
2132.34 50
2132.44 54
2132.55 55
2132.65 53
2132.76 48
2132.86 40
2132.97 31
2133.08 23
2133.18 16
2133.29 12
2133.39 11
2133.50 13
2133.60 17
2133.71 22
2133.82 28
2133.92 33
2134.03 38
2134.13 40
2134.24 41
2134.34 40
2134.45 37
2134.56 33
2134.66 28
2134.77 25
2134.87 23
2134.98 22
2135.08 23
2135.19 24
2135.30 26
2135.40 28
2135.51 29
2135.61 30
2135.72 32
2135.82 35
2135.93 40
2136.04 47
2136.14 55
2136.25 63
2136.35 70
2136.46 75
2136.56 79
2136.67 79
2136.78 78
2136.88 74
2136.99 70
2137.09 64
2137.20 58
2137.30 51
2137.41 44
2137.52 37
2137.62 31
2137.73 27
2137.83 24
2137.94 23
2138.05 24
2138.15 26
2138.26 29
2138.36 32
2138.47 34
2138.57 35
2138.68 35
2138.79 34
2138.89 33
2139.00 31
2139.10 29
2139.21 27
2139.31 26
2139.42 25
2139.53 24
2139.63 24
2139.74 24
2139.84 26
2139.95 28
2140.06 32
2140.16 36
2140.27 40
2140.37 44
2140.48 48
2140.58 50
2140.69 51
2140.80 52
2140.90 53
2141.01 55
2141.11 58
2141.22 64
2141.33 71
2141.43 79
2141.54 86
2141.64 92
2141.75 94
2141.86 93
2141.96 89
2142.07 83
2142.17 75
2142.28 67
2142.38 60
2142.49 55
2142.60 51
2142.70 49
2142.81 49
2142.91 50
2143.02 52
2143.13 55
2143.23 58
2143.34 60
2143.44 63
2143.55 66
2143.66 68
2143.76 72
2143.87 76
2143.97 81
2144.08 86
2144.19 91
2144.29 93
2144.40 95
2144.50 95
2144.61 94
2144.72 93
2144.82 93
2144.93 94
2145.03 96
2145.14 98
2145.24 99
2145.35 98
2145.46 95
2145.56 90
2145.67 83
2145.77 75
2145.88 66
2145.99 57
2146.09 49
2146.20 42
2146.30 37
2146.41 33
2146.52 30
2146.62 29
2146.73 30
2146.83 31
2146.94 34
2147.05 37
2147.15 42
2147.26 46
2147.36 51
2147.47 55
2147.58 59
2147.68 63
2147.79 66
2147.89 70
2148.00 75
2148.11 80
2148.21 87
2148.32 94
2148.43 100
2148.53 105
2148.64 107
2148.74 107
2148.85 103
2148.96 97
2149.06 89
2149.17 80
2149.27 70
2149.38 61
2149.49 54
2149.59 49
2149.70 47
2149.80 47
2149.91 50
2150.02 55
2150.12 62
2150.23 70
2150.33 79
2150.44 88
2150.55 96
2150.65 102
2150.76 106
2150.87 107
2150.97 104
2151.08 99
2151.18 92
2151.29 83
2151.40 73
2151.50 64
2151.61 55
2151.71 47
2151.82 40
2151.93 34
2152.03 30
2152.14 27
2152.24 27
2152.35 28
2152.46 30
2152.56 33
2152.67 37
2152.78 39
2152.88 41
2152.99 42
2153.09 42
2153.20 41
2153.31 40
2153.41 38
2153.52 37
2153.62 36
2153.73 36
2153.84 37
2153.94 38
2154.05 39
2154.16 41
2154.26 42
2154.37 44
2154.47 46
2154.58 47
2154.69 48
2154.79 49
2154.90 50
2155.01 51
2155.11 52
2155.22 54
2155.32 55
2155.43 56
2155.54 55
2155.64 54
2155.75 52
2155.86 50
2155.96 49
2156.07 48
2156.17 48
2156.28 48
2156.39 49
2156.49 50
2156.60 51
2156.70 51
2156.81 50
2156.92 48
2157.02 47
2157.13 46
2157.24 45
2157.34 46
2157.45 48
2157.56 50
2157.66 52
2157.77 54
2157.87 55
2157.98 54
2158.09 53
2158.19 51
2158.30 50
2158.41 48
2158.51 48
2158.62 48
2158.72 48
2158.83 48
2158.94 48
2159.04 50
2159.15 51
2159.26 52
2159.36 53
2159.47 53
2159.57 53
2159.68 52
2159.79 51
2159.89 49
2160.00 48
2160.11 48
2160.21 48
2160.32 48
2160.43 47
2160.53 46
2160.64 45
2160.74 42
2160.85 41
2160.96 41
2161.06 43
2161.17 49
2161.28 57
2161.38 67
2161.49 77
2161.60 86
2161.70 92
2161.81 96
2161.91 97
2162.02 96
2162.13 94
2162.23 92
2162.34 90
2162.45 88
2162.55 86
2162.66 85
2162.77 85
2162.87 86
2162.98 88
2163.08 91
2163.19 95
2163.30 97
2163.40 99
2163.51 97
2163.62 93
2163.72 86
2163.83 78
2163.94 68
2164.04 58
2164.15 49
2164.26 41
2164.36 34
2164.47 30
2164.57 26
2164.68 24
2164.79 24
2164.89 24
2165.00 24
2165.11 25
2165.21 27
2165.32 29
2165.43 32
2165.53 36
2165.64 40
2165.75 44
2165.85 47
2165.96 48
2166.07 47
2166.17 44
2166.28 40
2166.38 35
2166.49 30
2166.60 26
2166.70 24
2166.81 23
2166.92 24
2167.02 25
2167.13 26
2167.24 25
2167.34 24
2167.45 20
2167.56 16
2167.66 12
2167.77 10
2167.88 9
2167.98 11
2168.09 15
2168.20 21
2168.30 29
2168.41 38
2168.52 47
2168.62 56
2168.73 63
2168.83 69
2168.94 73
2169.05 75
2169.15 76
2169.26 76
2169.37 76
2169.47 78
2169.58 81
2169.69 85
2169.79 91
2169.90 95
2170.01 99
2170.11 100
2170.22 98
2170.33 93
2170.43 86
2170.54 78
2170.65 69
2170.75 61
2170.86 54
2170.97 48
2171.07 44
2171.18 41
2171.29 38
2171.39 35
2171.50 31
2171.61 26
2171.71 22
2171.82 19
2171.93 18
2172.03 20
2172.14 23
2172.25 27
2172.35 32
2172.46 36
2172.57 38
2172.67 37
2172.78 35
2172.89 33
2172.99 31
2173.10 30
2173.21 31
2173.31 35
2173.42 39
2173.53 44
2173.63 49
2173.74 52
2173.85 54
2173.95 54
2174.06 54
2174.17 52
2174.27 51
2174.38 49
2174.49 47
2174.59 44
2174.70 40
2174.81 36
2174.91 31
2175.02 26
2175.13 22
2175.23 20
2175.34 21
2175.45 25
2175.55 32
2175.66 41
2175.77 51
2175.87 60
2175.98 69
2176.09 75
2176.19 78
2176.30 80
2176.41 79
2176.51 77
2176.62 75
2176.73 73
2176.83 73
2176.94 73
2177.05 74
2177.15 75
2177.26 75
2177.37 73
2177.47 69
2177.58 64
2177.69 57
2177.79 49
2177.90 42
2178.01 36
2178.12 32
2178.22 30
2178.33 29
2178.44 31
2178.54 33
2178.65 35
2178.76 36
2178.86 35
2178.97 33
2179.08 30
2179.18 25
2179.29 21
2179.40 16
2179.50 13
2179.61 12
2179.72 12
2179.82 14
2179.93 17
2180.04 21
2180.14 26
2180.25 31
2180.36 36
2180.46 39
2180.57 41
2180.68 43
2180.79 44
2180.89 46
2181.00 48
2181.11 51
2181.21 55
2181.32 60
2181.43 64
2181.53 66
2181.64 67
2181.75 66
2181.85 63
2181.96 57
2182.07 51
2182.17 45
2182.28 39
2182.39 34
2182.50 32
2182.60 32
2182.71 35
2182.82 39
2182.92 43
2183.03 47
2183.14 48
2183.24 47
2183.35 43
2183.46 38
2183.56 33
2183.67 30
2183.78 29
2183.89 30
2183.99 33
2184.10 37
2184.21 41
2184.31 45
2184.42 48
2184.53 51
2184.63 55
2184.74 58
2184.85 60
2184.95 62
2185.06 61
2185.17 59
2185.28 55
2185.38 48
2185.49 41
2185.60 33
2185.70 26
2185.81 19
2185.92 15
2186.02 13
2186.13 14
2186.24 17
2186.35 22
2186.45 28
2186.56 35
2186.67 40
2186.77 44
2186.88 46
2186.99 46
2187.09 43
2187.20 37
2187.31 30
2187.42 21
2187.52 10
2187.63 0
2187.74 0
2187.84 0
2187.95 0
2188.06 0
2188.16 0
2188.27 0
2188.38 0
2188.49 0
2188.59 6
2188.70 16
2188.81 26
2188.91 38
2189.02 49
2189.13 58
2189.23 65
2189.34 68
2189.45 69
2189.56 66
2189.66 61
2189.77 57
2189.88 54
2189.98 55
2190.09 59
2190.20 66
2190.31 77
2190.41 90
2190.52 103
2190.63 115
2190.73 125
2190.84 132
2190.95 135
2191.05 134
2191.16 130
2191.27 123
2191.38 116
2191.48 109
2191.59 103
2191.70 98
2191.80 94
2191.91 90
2192.02 88
2192.13 86
2192.23 85
2192.34 87
2192.45 90
2192.55 95
2192.66 100
2192.77 105
2192.88 109
2192.98 110
2193.09 107
2193.20 103
2193.30 97
2193.41 91
2193.52 86
2193.63 84
2193.73 85
2193.84 87
2193.95 91
2194.05 96
2194.16 99
2194.27 102
2194.38 104
2194.48 106
2194.59 107
2194.70 109
2194.81 110
2194.91 111
2195.02 111
2195.13 108
2195.23 103
2195.34 96
2195.45 88
2195.56 80
2195.66 75
2195.77 71
2195.88 70
2195.98 72
2196.09 75
2196.20 81
2196.31 86
2196.41 92
2196.52 97
2196.63 101
2196.73 102
2196.84 102
2196.95 99
2197.06 94
2197.16 87
2197.27 79
2197.38 69
2197.49 59
2197.59 49
2197.70 40
2197.81 32
2197.91 25
2198.02 20
2198.13 17
2198.24 13
2198.34 10
2198.45 6
2198.56 3
2198.67 0
2198.77 0
2198.88 0
2198.99 3
2199.09 8
2199.20 15
2199.31 21
2199.42 26
2199.52 29
2199.63 31
2199.74 32
2199.85 33
2199.95 36
2200.06 40
2200.17 44
2200.28 48
2200.38 50
2200.49 49
2200.60 46
2200.70 41
2200.81 36
2200.92 31
2201.03 28
2201.13 26
2201.24 25
2201.35 26
2201.46 27
2201.56 28
2201.67 30
2201.78 31
2201.89 31
2201.99 30
2202.10 29
2202.21 27
2202.31 24
2202.42 21
2202.53 19
2202.64 17
2202.74 16
2202.85 17
2202.96 18
2203.07 20
2203.17 21
2203.28 21
2203.39 19
2203.50 17
2203.60 13
2203.71 9
2203.82 5
2203.93 2
2204.03 0
2204.14 0
2204.25 0
2204.36 2
2204.46 6
2204.57 11
2204.68 17
2204.79 24
2204.89 30
2205.00 36
2205.11 41
2205.21 44
2205.32 45
2205.43 45
2205.54 45
2205.64 44
2205.75 44
2205.86 44
2205.97 44
2206.07 44
2206.18 44
2206.29 44
2206.40 44
2206.50 45
2206.61 46
2206.72 47
2206.83 49
2206.93 51
2207.04 51
2207.15 50
2207.26 47
2207.36 41
2207.47 34
2207.58 27
2207.69 20
2207.79 14
2207.90 9
2208.01 7
2208.12 7
2208.22 8
2208.33 11
2208.44 15
2208.55 19
2208.65 22
2208.76 26
2208.87 29
2208.98 31
2209.08 32
2209.19 32
2209.30 32
2209.41 30
2209.51 29
2209.62 27
2209.73 26
2209.84 25
2209.95 25
2210.05 25
2210.16 26
2210.27 27
2210.38 28
2210.48 30
2210.59 32
2210.70 33
2210.81 34
2210.91 34
2211.02 33
2211.13 31
2211.24 28
2211.34 25
2211.45 20
2211.56 15
2211.67 9
2211.77 3
2211.88 0
2211.99 0
2212.10 0
2212.20 0
2212.31 0
2212.42 0
2212.53 0
2212.64 0
2212.74 4
2212.85 9
2212.96 12
2213.07 16
2213.17 19
2213.28 22
2213.39 25
2213.50 28
2213.60 31
2213.71 34
2213.82 35
2213.93 34
2214.03 33
2214.14 30
2214.25 28
2214.36 26
2214.47 26
2214.57 27
2214.68 30
2214.79 35
2214.90 40
2215.00 45
2215.11 49
2215.22 52
2215.33 54
2215.43 55
2215.54 55
2215.65 55
2215.76 56
2215.87 58
2215.97 60
2216.08 62
2216.19 63
2216.30 64
2216.40 64
2216.51 63
2216.62 61
2216.73 59
2216.83 58
2216.94 59
2217.05 61
2217.16 64
2217.27 68
2217.37 72
2217.48 75
2217.59 76
2217.70 75
2217.80 72
2217.91 66
2218.02 58
2218.13 49
2218.24 40
2218.34 32
2218.45 26
2218.56 21
2218.67 18
2218.77 17
2218.88 16
2218.99 15
2219.10 14
2219.21 14
2219.31 14
2219.42 15
2219.53 17
2219.64 19
2219.74 22
2219.85 24
2219.96 26
2220.07 28
2220.18 28
2220.28 29
2220.39 30
2220.50 31
2220.61 34
2220.71 37
2220.82 42
2220.93 46
2221.04 50
2221.15 53
2221.25 54
2221.36 54
2221.47 52
2221.58 49
2221.69 44
2221.79 40
2221.90 35
2222.01 31
2222.12 27
2222.22 24
2222.33 20
2222.44 18
2222.55 15
2222.66 14
2222.76 15
2222.87 17
2222.98 21
2223.09 27
2223.20 34
2223.30 41
2223.41 48
2223.52 55
2223.63 59
2223.73 62
2223.84 64
2223.95 64
2224.06 63
2224.17 62
2224.27 62
2224.38 61
2224.49 62
2224.60 62
2224.71 62
2224.81 62
2224.92 61
2225.03 60
2225.14 61
2225.25 63
2225.35 68
2225.46 75
2225.57 84
2225.68 94
2225.79 103
2225.89 112
2226.00 117
2226.11 120
2226.22 121
2226.33 119
2226.43 115
2226.54 110
2226.65 105
2226.76 100
2226.86 95
2226.97 91
2227.08 87
2227.19 84
2227.30 82
2227.40 81
2227.51 80
2227.62 79
2227.73 78
2227.84 78
2227.94 78
2228.05 77
2228.16 77
2228.27 77
2228.38 76
2228.48 74
2228.59 71
2228.70 66
2228.81 60
2228.92 54
2229.02 47
2229.13 40
2229.24 35
2229.35 32
2229.46 32
2229.57 34
2229.67 37
2229.78 42
2229.89 46
2230.00 48
2230.11 48
2230.21 46
2230.32 42
2230.43 37
2230.54 33
2230.65 30
2230.75 29
2230.86 29
2230.97 32
2231.08 35
2231.19 39
2231.29 43
2231.40 47
2231.51 50
2231.62 52
2231.73 53
2231.83 53
2231.94 52
2232.05 48
2232.16 44
2232.27 39
2232.38 33
2232.48 28
2232.59 24
2232.70 21
2232.81 20
2232.92 20
2233.02 21
2233.13 23
2233.24 25
2233.35 27
2233.46 29
2233.56 30
2233.67 31
2233.78 31
2233.89 32
2234.00 33
2234.11 34
2234.21 35
2234.32 35
2234.43 36
2234.54 35
2234.65 34
2234.75 32
2234.86 29
2234.97 27
2235.08 25
2235.19 25
2235.29 26
2235.40 29
2235.51 33
2235.62 38
2235.73 42
2235.84 44
2235.94 44
2236.05 41
2236.16 35
2236.27 28
2236.38 20
2236.49 13
2236.59 7
2236.70 4
2236.81 2
2236.92 2
2237.03 3
2237.13 6
2237.24 9
2237.35 13
2237.46 16
2237.57 19
2237.68 21
2237.78 21
2237.89 20
2238.00 18
2238.11 14
2238.22 9
2238.32 4
2238.43 0
2238.54 0
2238.65 0
2238.76 0
2238.87 0
2238.97 0
2239.08 0
2239.19 0
2239.30 0
2239.41 4
2239.52 7
2239.62 10
2239.73 13
2239.84 14
2239.95 13
2240.06 11
2240.17 7
2240.27 3
2240.38 0
2240.49 0
2240.60 0
2240.71 0
2240.82 1
2240.92 5
2241.03 10
2241.14 15
2241.25 18
2241.36 19
2241.47 19
2241.57 17
2241.68 15
2241.79 13
2241.90 12
2242.01 14
2242.12 18
2242.22 24
2242.33 32
2242.44 40
2242.55 48
2242.66 53
2242.77 55
2242.87 55
2242.98 52
2243.09 48
2243.20 43
2243.31 39
2243.42 35
2243.52 31
2243.63 28
2243.74 25
2243.85 21
2243.96 16
2244.07 11
2244.17 5
2244.28 0
2244.39 0
2244.50 0
2244.61 0
2244.72 0
2244.82 0
2244.93 0
2245.04 2
2245.15 9
2245.26 17
2245.37 26
2245.48 34
2245.58 41
2245.69 46
2245.80 49
2245.91 49
2246.02 47
2246.13 44
2246.23 40
2246.34 37
2246.45 36
2246.56 36
2246.67 38
2246.78 41
2246.89 45
2246.99 48
2247.10 51
2247.21 53
2247.32 54
2247.43 55
2247.54 56
2247.64 56
2247.75 57
2247.86 55
2247.97 53
2248.08 49
2248.19 44
2248.30 39
2248.40 34
2248.51 29
2248.62 26
2248.73 23
2248.84 21
2248.95 20
2249.05 19
2249.16 20
2249.27 22
2249.38 26
2249.49 31
2249.60 39
2249.71 46
2249.81 54
2249.92 60
2250.03 65
2250.14 68
2250.25 70
2250.36 71
2250.47 73
2250.57 74
2250.68 76
2250.79 77
2250.90 77
2251.01 76
2251.12 74
2251.23 69
2251.33 64
2251.44 58
2251.55 52
2251.66 46
2251.77 43
2251.88 41
2251.99 42
2252.09 44
2252.20 50
2252.31 56
2252.42 64
2252.53 71
2252.64 77
2252.75 80
2252.85 80
2252.96 77
2253.07 73
2253.18 66
2253.29 60
2253.40 54
2253.51 50
2253.61 47
2253.72 45
2253.83 42
2253.94 39
2254.05 36
2254.16 33
2254.27 30
2254.38 28
2254.48 27
2254.59 27
2254.70 28
2254.81 27
2254.92 25
2255.03 20
2255.14 14
2255.24 7
2255.35 1
2255.46 0
2255.57 0
2255.68 0
2255.79 2
2255.90 9
2256.01 19
2256.11 29
2256.22 40
2256.33 51
2256.44 60
2256.55 67
2256.66 71
2256.77 73
2256.87 71
2256.98 66
2257.09 58
2257.20 47
2257.31 36
2257.42 25
2257.53 15
2257.64 8
2257.74 5
2257.85 6
2257.96 10
2258.07 17
2258.18 26
2258.29 35
2258.40 42
2258.51 48
2258.61 50
2258.72 50
2258.83 47
2258.94 44
2259.05 39
2259.16 34
2259.27 30
2259.38 26
2259.48 21
2259.59 16
2259.70 10
2259.81 4
2259.92 0
2260.03 0
2260.14 0
2260.25 0
2260.35 0
2260.46 1
2260.57 8
2260.68 14
2260.79 20
2260.90 24
2261.01 26
2261.12 26
2261.23 26
2261.33 26
2261.44 25
2261.55 25
2261.66 24
2261.77 23
2261.88 22
2261.99 21
2262.10 20
2262.20 18
2262.31 16
2262.42 13
2262.53 10
2262.64 7
2262.75 3
2262.86 0
2262.97 0
2263.08 0
2263.18 0
2263.29 0
2263.40 1
2263.51 2
2263.62 2
2263.73 1
2263.84 0
2263.95 0
2264.05 0
2264.16 0
2264.27 4
2264.38 9
2264.49 15
2264.60 20
2264.71 26
2264.82 30
2264.93 33
2265.03 36
2265.14 40
2265.25 45
2265.36 50
2265.47 56
2265.58 61
2265.69 65
2265.80 67
2265.91 67
2266.02 66
2266.12 63
2266.23 61
2266.34 58
2266.45 57
2266.56 55
2266.67 54
2266.78 53
2266.89 51
2267.00 48
2267.10 46
2267.21 45
2267.32 44
2267.43 45
2267.54 46
2267.65 48
2267.76 50
2267.87 50
2267.98 49
2268.09 45
2268.19 41
2268.30 36
2268.41 30
2268.52 26
2268.63 22
2268.74 19
2268.85 17
2268.96 17
2269.07 18
2269.18 20
2269.28 23
2269.39 25
2269.50 28
2269.61 28
2269.72 26
2269.83 22
2269.94 15
2270.05 8
2270.16 2
2270.27 0
2270.37 0
2270.48 0
2270.59 4
2270.70 11
2270.81 18
2270.92 24
2271.03 28
2271.14 30
2271.25 30
2271.36 29
2271.46 28
2271.57 27
2271.68 27
2271.79 29
2271.90 31
2272.01 34
2272.12 37
2272.23 40
2272.34 43
2272.45 47
2272.56 54
2272.66 62
2272.77 73
2272.88 85
2272.99 97
2273.10 106
2273.21 112
2273.32 114
2273.43 112
2273.54 108
2273.65 102
2273.76 98
2273.86 95
2273.97 94
2274.08 94
2274.19 95
2274.30 96
2274.41 96
2274.52 95
2274.63 95
2274.74 95
2274.85 96
2274.96 99
2275.06 103
2275.17 107
2275.28 111
2275.39 114
2275.50 115
2275.61 114
2275.72 111
2275.83 107
2275.94 102
2276.05 97
2276.16 91
2276.27 86
2276.37 81
2276.48 76
2276.59 70
2276.70 65
2276.81 61
2276.92 57
2277.03 54
2277.14 51
2277.25 49
2277.36 47
2277.47 45
2277.58 42
2277.69 39
2277.79 36
2277.90 33
2278.01 31
2278.12 29
2278.23 27
2278.34 25
2278.45 21
2278.56 17
2278.67 12
2278.78 7
2278.89 4
2279.00 1
2279.10 0
2279.21 0
2279.32 0
2279.43 1
2279.54 4
2279.65 7
2279.76 12
2279.87 18
2279.98 24
2280.09 31
2280.20 38
2280.31 44
2280.42 48
2280.53 51
2280.63 52
2280.74 51
2280.85 49
2280.96 45
2281.07 41
2281.18 37
2281.29 34
2281.40 33
2281.51 33
2281.62 36
2281.73 40
2281.84 45
2281.95 51
2282.06 55
2282.16 56
2282.27 55
2282.38 51
2282.49 45
2282.60 37
2282.71 28
2282.82 21
2282.93 15
2283.04 12
2283.15 11
2283.26 14
2283.37 18
2283.48 22
2283.59 26
2283.70 28
2283.80 28
2283.91 27
2284.02 24
2284.13 22
2284.24 21
2284.35 23
2284.46 27
2284.57 33
2284.68 40
2284.79 46
2284.90 51
2285.01 53
2285.12 52
2285.23 49
2285.34 44
2285.45 38
2285.55 32
2285.66 27
2285.77 24
2285.88 22
2285.99 21
2286.10 21
2286.21 23
2286.32 24
2286.43 26
2286.54 28
2286.65 28
2286.76 28
2286.87 26
2286.98 24
2287.09 21
2287.20 19
2287.31 16
2287.41 14
2287.52 12
2287.63 11
2287.74 12
2287.85 15
2287.96 20
2288.07 26
2288.18 34
2288.29 42
2288.40 49
2288.51 54
2288.62 56
2288.73 54
2288.84 50
2288.95 44
2289.06 37
2289.17 31
2289.28 27
2289.39 25
2289.49 25
2289.60 26
2289.71 26
2289.82 26
2289.93 24
2290.04 21
2290.15 18
2290.26 15
2290.37 13
2290.48 12
2290.59 12
2290.70 11
2290.81 10
2290.92 8
2291.03 5
2291.14 3
2291.25 2
2291.36 2
2291.47 2
2291.58 4
2291.68 6
2291.79 8
2291.90 10
2292.01 14
2292.12 18
2292.23 24
2292.34 31
2292.45 39
2292.56 48
2292.67 55
2292.78 62
2292.89 65
2293.00 67
2293.11 66
2293.22 63
2293.33 59
2293.44 56
2293.55 53
2293.66 50
2293.77 47
2293.88 45
2293.99 43
2294.10 41
2294.20 39
2294.31 38
2294.42 39
2294.53 42
2294.64 48
2294.75 56
2294.86 65
2294.97 74
2295.08 80
2295.19 82
2295.30 79
2295.41 73
2295.52 62
2295.63 51
2295.74 40
2295.85 30
2295.96 24
2296.07 20
2296.18 18
2296.29 17
2296.40 15
2296.51 13
2296.62 10
2296.73 6
2296.84 1
2296.95 0
2297.06 0
2297.17 0
2297.27 0
2297.38 0
2297.49 0
2297.60 0
2297.71 0
2297.82 4
2297.93 10
2298.04 16
2298.15 21
2298.26 26
2298.37 31
2298.48 35
2298.59 40
2298.70 45
2298.81 51
2298.92 59
2299.03 67
2299.14 76
2299.25 85
2299.36 93
2299.47 98
2299.58 101
2299.69 100
2299.80 97
2299.91 91
2300.02 83
2300.13 74
2300.24 66
2300.35 58
2300.46 53
2300.57 49
2300.68 47
2300.79 47
2300.90 47
2301.01 47
2301.12 46
2301.22 44
2301.33 41
2301.44 36
2301.55 32
2301.66 27
2301.77 23
2301.88 20
2301.99 18
2302.10 19
2302.21 21
2302.32 25
2302.43 30
2302.54 35
2302.65 40
2302.76 43
2302.87 46
2302.98 47
2303.09 48
2303.20 48
2303.31 48
2303.42 48
2303.53 48
2303.64 48
2303.75 46
2303.86 44
2303.97 40
2304.08 36
2304.19 33
2304.30 31
2304.41 32
2304.52 35
2304.63 41
2304.74 50
2304.85 59
2304.96 69
2305.07 78
2305.18 85
2305.29 88
2305.40 87
2305.51 84
2305.62 78
2305.73 71
2305.84 64
2305.95 59
2306.06 54
2306.17 51
2306.28 49
2306.39 46
2306.50 43
2306.61 40
2306.72 37
2306.83 37
2306.94 40
2307.05 46
2307.16 55
2307.27 65
2307.38 75
2307.49 83
2307.60 89
2307.71 92
2307.82 94
2307.93 95
2308.04 96
2308.15 97
2308.26 98
2308.37 98
2308.48 96
2308.59 92
2308.70 87
2308.81 82
2308.92 78
2309.03 76
2309.14 76
2309.25 80
2309.36 85
2309.47 92
2309.57 98
2309.68 103
2309.79 105
2309.90 106
2310.01 105
2310.12 102
2310.23 99
2310.34 96
2310.45 93
2310.56 89
2310.67 85
2310.78 80
2310.89 75
2311.00 69
2311.11 64
2311.22 60
2311.33 58
2311.44 58
2311.55 61
2311.66 66
2311.77 71
2311.88 75
2311.99 78
2312.10 79
2312.22 78
2312.33 77
2312.44 77
2312.55 80
2312.66 87
2312.77 97
2312.88 108
2312.99 119
2313.10 126
2313.21 127
2313.32 123
2313.43 112
2313.54 98
2313.65 83
2313.76 69
2313.87 59
2313.98 52
2314.09 50
2314.20 50
2314.31 53
2314.42 57
2314.53 61
2314.64 67
2314.75 73
2314.86 80
2314.97 89
2315.08 97
2315.19 105
2315.30 112
2315.41 117
2315.52 120
2315.63 121
2315.74 121
2315.85 120
2315.96 118
2316.07 113
2316.18 106
2316.29 96
2316.40 85
2316.51 72
2316.62 61
2316.73 52
2316.84 47
2316.95 45
2317.06 48
2317.17 53
2317.28 60
2317.39 67
2317.50 75
2317.61 81
2317.72 87
2317.83 90
2317.94 93
2318.05 94
2318.16 94
2318.27 93
2318.38 91
2318.49 88
2318.60 85
2318.71 82
2318.82 80
2318.93 77
2319.04 76
2319.15 76
2319.26 77
2319.37 81
2319.48 86
2319.59 93
2319.70 100
2319.81 107
2319.92 114
2320.03 120
2320.14 124
2320.25 128
2320.36 131
2320.47 134
2320.59 138
2320.70 143
2320.81 148
2320.92 152
2321.03 155
2321.14 157
2321.25 157
2321.36 156
2321.47 154
2321.58 153
2321.69 154
2321.80 156
2321.91 159
2322.02 163
2322.13 166
2322.24 167
2322.35 165
2322.46 160
2322.57 153
2322.68 145
2322.79 138
2322.90 132
2323.01 127
2323.12 125
2323.23 124
2323.34 125
2323.45 126
2323.56 126
2323.67 127
2323.78 127
2323.89 127
2324.00 126
2324.11 124
2324.22 123
2324.33 121
2324.44 119
2324.56 116
2324.67 114
2324.78 111
2324.89 108
2325.00 106
2325.11 102
2325.22 98
2325.33 92
2325.44 86
2325.55 79
2325.66 71
2325.77 65
2325.88 60
2325.99 58
2326.10 58
2326.21 59
2326.32 63
2326.43 66
2326.54 70
2326.65 71
2326.76 72
2326.87 71
2326.98 69
2327.09 67
2327.20 65
2327.31 64
2327.42 64
2327.54 65
2327.65 67
2327.76 69
2327.87 71
2327.98 74
2328.09 77
2328.20 81
2328.31 85
2328.42 90
2328.53 94
2328.64 96
2328.75 95
2328.86 92
2328.97 86
2329.08 79
2329.19 72
2329.30 65
2329.41 60
2329.52 57
2329.63 56
2329.74 56
2329.85 56
2329.96 56
2330.07 55
2330.19 52
2330.30 49
2330.41 45
2330.52 41
2330.63 37
2330.74 34
2330.85 33
2330.96 33
2331.07 34
2331.18 37
2331.29 40
2331.40 43
2331.51 45
2331.62 46
2331.73 47
2331.84 45
2331.95 42
2332.06 37
2332.17 33
2332.28 30
2332.40 28
2332.51 30
2332.62 35
2332.73 43
2332.84 52
2332.95 60
2333.06 66
2333.17 69
2333.28 68
2333.39 64
2333.50 59
2333.61 54
2333.72 52
2333.83 52
2333.94 54
2334.05 59
2334.16 64
2334.27 68
2334.38 72
2334.50 74
2334.61 75
2334.72 75
2334.83 76
2334.94 77
2335.05 77
2335.16 78
2335.27 78
2335.38 76
2335.49 74
2335.60 72
2335.71 70
2335.82 70
2335.93 72
2336.04 78
2336.15 85
2336.26 95
2336.38 105
2336.49 114
2336.60 121
2336.71 125
2336.82 126
2336.93 124
2337.04 119
2337.15 113
2337.26 107
2337.37 101
2337.48 95
2337.59 90
2337.70 87
2337.81 85
2337.92 83
2338.03 82
2338.15 79
2338.26 77
2338.37 73
2338.48 70
2338.59 67
2338.70 66
2338.81 66
2338.92 69
2339.03 73
2339.14 79
2339.25 84
2339.36 89
2339.47 93
2339.58 95
2339.69 95
2339.81 94
2339.92 94
2340.03 95
2340.14 97
2340.25 101
2340.36 106
2340.47 110
2340.58 112
2340.69 111
2340.80 106
2340.91 98
2341.02 87
2341.13 75
2341.24 64
2341.36 54
2341.47 46
2341.58 41
2341.69 39
2341.80 39
2341.91 41
2342.02 43
2342.13 46
2342.24 48
2342.35 49
2342.46 49
2342.57 48
2342.68 44
2342.80 39
2342.91 33
2343.02 27
2343.13 20
2343.24 14
2343.35 8
2343.46 3
2343.57 0
2343.68 0
2343.79 0
2343.90 0
2344.01 0
2344.12 0
2344.24 1
2344.35 2
2344.46 2
2344.57 2
2344.68 1
2344.79 0
2344.90 0
2345.01 1
2345.12 3
2345.23 6
2345.34 11
2345.45 16
2345.56 22
2345.68 29
2345.79 36
2345.90 44
2346.01 51
2346.12 56
2346.23 59
2346.34 60
2346.45 58
2346.56 54
2346.67 50
2346.78 46
2346.90 43
2347.01 41
2347.12 41
2347.23 41
2347.34 42
2347.45 43
2347.56 43
2347.67 42
2347.78 42
2347.89 40
2348.00 38
2348.11 35
2348.23 31
2348.34 26
2348.45 22
2348.56 18
2348.67 15
2348.78 13
2348.89 12
2349.00 13
2349.11 16
2349.22 19
2349.33 22
2349.45 25
2349.56 28
2349.67 31
2349.78 36
2349.89 42
2350.00 50
2350.11 61
2350.22 72
2350.33 84
2350.44 96
2350.55 107
2350.67 117
2350.78 125
2350.89 132
2351.00 137
2351.11 141
2351.22 144
2351.33 146
2351.44 147
2351.55 147
2351.66 146
2351.78 145
2351.89 144
2352.00 142
2352.11 140
2352.22 139
2352.33 141
2352.44 146
2352.55 154
2352.66 167
2352.77 182
2352.89 198
2353.00 214
2353.11 228
2353.22 238
2353.33 244
2353.44 247
2353.55 247
2353.66 246
2353.77 243
2353.88 239
2354.00 233
2354.11 226
2354.22 217
2354.33 206
2354.44 193
2354.55 179
2354.66 165
2354.77 152
2354.88 140
2354.99 130
2355.11 122
2355.22 114
2355.33 108
2355.44 102
2355.55 98
2355.66 94
2355.77 91
2355.88 89
2355.99 89
2356.11 89
2356.22 90
2356.33 92
2356.44 93
2356.55 93
2356.66 92
2356.77 90
2356.88 88
2356.99 85
2357.11 82
2357.22 80
2357.33 79
2357.44 80
2357.55 82
2357.66 84
2357.77 87
2357.88 89
2357.99 92
2358.11 93
2358.22 94
2358.33 94
2358.44 94
2358.55 94
2358.66 93
2358.77 92
2358.88 92
2358.99 92
2359.11 93
2359.22 94
2359.33 94
2359.44 95
2359.55 96
2359.66 96
2359.77 98
2359.88 99
2359.99 101
2360.11 102
2360.22 103
2360.33 104
2360.44 103
2360.55 102
2360.66 101
2360.77 101
2360.88 101
2361.00 102
2361.11 102
2361.22 102
2361.33 101
2361.44 97
2361.55 91
2361.66 84
2361.77 75
2361.88 65
2362.00 55
2362.11 45
2362.22 37
2362.33 32
2362.44 31
2362.55 34
2362.66 40
2362.77 48
2362.89 57
2363.00 65
2363.11 70
2363.22 72
2363.33 71
2363.44 67
2363.55 62
2363.66 57
2363.78 54
2363.89 53
2364.00 56
2364.11 61
2364.22 67
2364.33 74
2364.44 80
2364.55 85
2364.67 87
2364.78 86
2364.89 82
2365.00 76
2365.11 68
2365.22 61
2365.33 54
2365.45 49
2365.56 47
2365.67 48
2365.78 50
2365.89 54
2366.00 59
2366.11 63
2366.22 67
2366.34 71
2366.45 74
2366.56 76
2366.67 78
2366.78 79
2366.89 78
2367.00 77
2367.11 75
2367.23 73
2367.34 71
2367.45 69
2367.56 69
2367.67 69
2367.78 71
2367.89 73
2368.01 76
2368.12 78
2368.23 80
2368.34 81
2368.45 83
2368.56 86
2368.67 90
2368.79 96
2368.90 103
2369.01 111
2369.12 119
2369.23 127
2369.34 134
2369.45 139
2369.56 141
2369.68 140
2369.79 137
2369.90 132
2370.01 126
2370.12 120
2370.23 114
2370.34 108
2370.46 104
2370.57 100
2370.68 96
2370.79 92
2370.90 88
2371.01 84
2371.12 80
2371.24 76
2371.35 74
2371.46 72
2371.57 72
2371.68 73
2371.79 75
2371.90 77
2372.02 78
2372.13 77
2372.24 75
2372.35 71
2372.46 66
2372.57 61
2372.68 57
2372.80 54
2372.91 54
2373.02 56
2373.13 60
2373.24 64
2373.35 69
2373.47 73
2373.58 76
2373.69 77
2373.80 78
2373.91 78
2374.02 79
2374.13 81
2374.25 86
2374.36 92
2374.47 100
2374.58 108
2374.69 116
2374.80 121
2374.91 123
2375.03 122
2375.14 117
2375.25 109
2375.36 101
2375.47 94
2375.58 89
2375.70 88
2375.81 90
2375.92 95
2376.03 100
2376.14 105
2376.25 108
2376.36 108
2376.48 104
2376.59 99
2376.70 92
2376.81 86
2376.92 82
2377.03 82
2377.15 84
2377.26 88
2377.37 93
2377.48 97
2377.59 100
2377.70 99
2377.82 95
2377.93 88
2378.04 80
2378.15 71
2378.26 63
2378.37 57
2378.48 54
2378.60 53
2378.71 54
2378.82 58
2378.93 65
2379.04 72
2379.15 82
2379.27 92
2379.38 104
2379.49 115
2379.60 124
2379.71 131
2379.82 135
2379.94 136
2380.05 133
2380.16 129
2380.27 124
2380.38 119
2380.49 116
2380.61 114
2380.72 114
2380.83 116
2380.94 118
2381.05 121
2381.16 124
2381.28 125
2381.39 127
2381.50 128
2381.61 129
2381.72 130
2381.83 131
2381.95 131
2382.06 131
2382.17 129
2382.28 127
2382.39 124
2382.50 121
2382.62 119
2382.73 118
2382.84 117
2382.95 117
2383.06 117
2383.17 118
2383.29 120
2383.40 124
2383.51 128
2383.62 135
2383.73 142
2383.84 150
2383.96 157
2384.07 163
2384.18 167
2384.29 171
2384.40 173
2384.52 175
2384.63 177
2384.74 179
2384.85 180
2384.96 181
2385.07 179
2385.19 174
2385.30 167
2385.41 157
2385.52 145
2385.63 132
2385.74 119
2385.86 107
2385.97 95
2386.08 84
2386.19 75
2386.30 67
2386.42 63
2386.53 62
2386.64 66
2386.75 73
2386.86 84
2386.97 97
2387.09 110
2387.20 121
2387.31 129
2387.42 134
2387.53 135
2387.65 133
2387.76 127
2387.87 120
2387.98 111
2388.09 101
2388.20 93
2388.32 87
2388.43 85
2388.54 86
2388.65 90
2388.76 97
2388.88 104
2388.99 111
2389.10 116
2389.21 119
2389.32 119
2389.43 117
2389.55 114
2389.66 111
2389.77 107
2389.88 103
2389.99 98
2390.11 93
2390.22 88
2390.33 82
2390.44 77
2390.55 72
2390.67 69
2390.78 68
2390.89 68
2391.00 69
2391.11 71
2391.22 73
2391.34 76
2391.45 78
2391.56 80
2391.67 81
2391.78 82
2391.90 82
2392.01 82
2392.12 82
2392.23 83
2392.34 84
2392.46 86
2392.57 87
2392.68 88
2392.79 88
2392.90 86
2393.02 83
2393.13 80
2393.24 78
2393.35 79
2393.46 83
2393.58 89
2393.69 97
2393.80 107
2393.91 118
2394.02 128
2394.14 138
2394.25 147
2394.36 154
2394.47 160
2394.58 165
2394.70 167
2394.81 168
2394.92 167
2395.03 165
2395.14 162
2395.26 160
2395.37 159
2395.48 160
2395.59 162
2395.70 166
2395.82 172
2395.93 178
2396.04 185
2396.15 191
2396.26 196
2396.38 199
2396.49 200
2396.60 199
2396.71 197
2396.82 195
2396.94 194
2397.05 194
2397.16 195
2397.27 197
2397.38 200
2397.50 203
2397.61 205
2397.72 206
2397.83 205
2397.94 202
2398.06 199
2398.17 195
2398.28 191
2398.39 187
2398.50 184
2398.62 180
2398.73 175
2398.84 169
2398.95 162
2399.06 155
2399.18 149
2399.29 144
2399.40 142
2399.51 142
2399.63 145
2399.74 150
2399.85 155
2399.96 160
2400.07 165
2400.19 169
2400.30 172
2400.41 173
2400.52 173
2400.63 171
2400.75 168
2400.86 165
2400.97 161
2401.08 156
2401.19 151
2401.31 144
2401.42 138
2401.53 131
2401.64 124
2401.76 118
2401.87 114
2401.98 112
2402.09 112
2402.20 114
2402.32 117
2402.43 122
2402.54 127
2402.65 131
2402.77 133
2402.88 134
2402.99 133
2403.10 130
2403.21 127
2403.33 124
2403.44 120
2403.55 118
2403.66 116
2403.77 115
2403.89 114
2404.00 114
2404.11 115
2404.22 115
2404.34 115
2404.45 114
2404.56 112
2404.67 109
2404.78 105
2404.90 100
2405.01 93
2405.12 85
2405.23 77
2405.35 68
2405.46 59
2405.57 51
2405.68 43
2405.79 38
2405.91 35
2406.02 36
2406.13 40
2406.24 47
2406.36 56
2406.47 66
2406.58 77
2406.69 86
2406.81 94
2406.92 99
2407.03 103
2407.14 103
2407.25 101
2407.37 98
2407.48 93
2407.59 89
2407.70 85
2407.82 83
2407.93 82
2408.04 84
2408.15 87
2408.26 90
2408.38 91
2408.49 91
2408.60 89
2408.71 85
2408.83 80
2408.94 74
2409.05 70
2409.16 66
2409.28 65
2409.39 64
2409.50 64
2409.61 65
2409.73 65
2409.84 65
2409.95 64
2410.06 63
2410.17 63
2410.29 62
2410.40 62
2410.51 62
2410.62 63
2410.74 64
2410.85 66
2410.96 69
2411.07 72
2411.19 76
2411.30 79
2411.41 80
2411.52 80
2411.64 78
2411.75 74
2411.86 70
2411.97 66
2412.08 61
2412.20 56
2412.31 52
2412.42 47
2412.53 44
2412.65 41
2412.76 40
2412.87 41
2412.98 44
2413.10 48
2413.21 53
2413.32 58
2413.43 61
2413.55 62
2413.66 62
2413.77 59
2413.88 56
2414.00 53
2414.11 50
2414.22 48
2414.33 46
2414.45 44
2414.56 42
2414.67 38
2414.78 32
2414.90 26
2415.01 19
2415.12 13
2415.23 9
2415.35 8
2415.46 9
2415.57 13
2415.68 18
2415.80 26
2415.91 33
2416.02 40
2416.13 46
2416.25 50
2416.36 52
2416.47 53
2416.58 51
2416.70 49
2416.81 45
2416.92 41
2417.03 37
2417.15 32
2417.26 27
2417.37 23
2417.48 18
2417.60 14
2417.71 10
2417.82 8
2417.93 8
2418.05 9
2418.16 13
2418.27 19
2418.38 26
2418.50 33
2418.61 39
2418.72 43
2418.83 45
2418.95 44
2419.06 42
2419.17 40
2419.28 37
2419.40 35
2419.51 33
2419.62 32
2419.73 30
2419.85 28
2419.96 25
2420.07 23
2420.18 22
2420.30 22
2420.41 23
2420.52 26
2420.63 32
2420.75 38
2420.86 46
2420.97 54
2421.08 61
2421.20 68
2421.31 72
2421.42 76
2421.54 77
2421.65 78
2421.76 78
2421.87 77
2421.99 76
2422.10 74
2422.21 70
2422.32 66
2422.44 60
2422.55 52
2422.66 44
2422.77 35
2422.89 26
2423.00 18
2423.11 11
2423.22 7
2423.34 4
2423.45 2
2423.56 2
2423.68 2
2423.79 1
2423.90 1
2424.01 0
2424.13 0
2424.24 0
2424.35 0
2424.46 0
2424.58 0
2424.69 0
2424.80 2
2424.91 7
2425.03 12
2425.14 18
2425.25 26
2425.37 36
2425.48 47
2425.59 60
2425.70 74
2425.82 88
2425.93 99
2426.04 108
2426.15 114
2426.27 114
2426.38 111
2426.49 104
2426.61 94
2426.72 84
2426.83 73
2426.94 62
2427.06 53
2427.17 46
2427.28 42
2427.39 40
2427.51 39
2427.62 41
2427.73 44
2427.85 49
2427.96 54
2428.07 59
2428.18 64
2428.30 69
2428.41 72
2428.52 74
2428.64 73
2428.75 71
2428.86 67
2428.97 64
2429.09 62
2429.20 63
2429.31 65
2429.42 69
2429.54 73
2429.65 78
2429.76 81
2429.88 82
2429.99 81
2430.10 78
2430.21 73
2430.33 67
2430.44 61
2430.55 54
2430.67 47
2430.78 41
2430.89 36
2431.00 33
2431.12 31
2431.23 32
2431.34 35
2431.46 39
2431.57 44
2431.68 50
2431.79 55
2431.91 59
2432.02 60
2432.13 60
2432.25 58
2432.36 55
2432.47 53
2432.58 52
2432.70 52
2432.81 55
2432.92 59
2433.04 64
2433.15 69
2433.26 73
2433.37 76
2433.49 77
2433.60 75
2433.71 72
2433.83 67
2433.94 61
2434.05 54
2434.16 48
2434.28 42
2434.39 37
2434.50 34
2434.62 33
2434.73 34
2434.84 36
2434.95 40
2435.07 46
2435.18 53
2435.29 60
2435.41 68
2435.52 75
2435.63 82
2435.75 87
2435.86 91
2435.97 93
2436.08 92
2436.20 88
2436.31 83
2436.42 76
2436.54 69
2436.65 62
2436.76 59
2436.88 58
2436.99 59
2437.10 62
2437.21 65
2437.33 67
2437.44 69
2437.55 68
2437.67 67
2437.78 65
2437.89 63
2438.01 61
2438.12 58
2438.23 56
2438.34 55
2438.46 55
2438.57 55
2438.68 58
2438.80 63
2438.91 69
2439.02 75
2439.14 80
2439.25 83
2439.36 82
2439.47 79
2439.59 73
2439.70 66
2439.81 60
2439.93 55
2440.04 53
2440.15 54
2440.27 56
2440.38 58
2440.49 61
2440.60 64
2440.72 65
2440.83 66
2440.94 66
2441.06 65
2441.17 65
2441.28 65
2441.40 66
2441.51 67
2441.62 69
2441.74 71
2441.85 73
2441.96 75
2442.07 76
2442.19 77
2442.30 78
2442.41 78
2442.53 79
2442.64 80
2442.75 82
2442.87 84
2442.98 86
2443.09 87
2443.21 89
2443.32 89
2443.43 88
2443.55 85
2443.66 80
2443.77 72
2443.88 63
2444.00 52
2444.11 41
2444.22 30
2444.34 19
2444.45 10
2444.56 2
2444.68 0
2444.79 0
2444.90 0
2445.02 0
2445.13 0
2445.24 6
2445.36 14
2445.47 23
2445.58 31
2445.70 36
2445.81 41
2445.92 43
2446.03 46
2446.15 48
2446.26 52
2446.37 56
2446.49 61
2446.60 65
2446.71 67
2446.83 68
2446.94 68
2447.05 67
2447.17 67
2447.28 70
2447.39 74
2447.51 81
2447.62 89
2447.73 97
2447.85 103
2447.96 107
2448.07 107
2448.19 105
2448.30 102
2448.41 98
2448.53 94
2448.64 91
2448.75 88
2448.87 86
2448.98 85
2449.09 85
2449.20 85
2449.32 85
2449.43 86
2449.54 86
2449.66 87
2449.77 87
2449.88 88
2450.00 90
2450.11 93
2450.22 95
2450.34 98
2450.45 99
2450.56 98
2450.68 95
2450.79 90
2450.90 86
2451.02 81
2451.13 78
2451.24 75
2451.36 74
2451.47 74
2451.58 73
2451.70 70
2451.81 67
2451.92 62
2452.04 57
2452.15 51
2452.26 46
2452.38 41
2452.49 38
2452.60 35
2452.72 34
2452.83 34
2452.94 35
2453.06 37
2453.17 39
2453.28 40
2453.40 41
2453.51 42
2453.62 41
2453.74 40
2453.85 39
2453.96 38
2454.08 39
2454.19 42
2454.30 46
2454.42 51
2454.53 56
2454.64 59
2454.76 62
2454.87 62
2454.98 61
2455.10 59
2455.21 57
2455.32 57
2455.44 58
2455.55 61
2455.66 67
2455.78 72
2455.89 77
2456.01 80
2456.12 81
2456.23 79
2456.35 74
2456.46 68
2456.57 62
2456.69 57
2456.80 53
2456.91 51
2457.03 51
2457.14 52
2457.25 54
2457.37 56
2457.48 59
2457.59 61
2457.71 62
2457.82 64
2457.93 64
2458.05 63
2458.16 60
2458.27 56
2458.39 51
2458.50 46
2458.61 40
2458.73 36
2458.84 33
2458.95 31
2459.07 31
2459.18 31
2459.30 31
2459.41 30
2459.52 27
2459.64 22
2459.75 15
2459.86 7
2459.98 0
2460.09 0
2460.20 0
2460.32 0
2460.43 0
2460.54 0
2460.66 0
2460.77 0
2460.88 4
2461.00 10
2461.11 15
2461.23 18
2461.34 20
2461.45 21
2461.57 22
2461.68 24
2461.79 29
2461.91 35
2462.02 42
2462.13 49
2462.25 57
2462.36 63
2462.47 67
2462.59 71
2462.70 73
2462.81 74
2462.93 75
2463.04 75
2463.16 76
2463.27 76
2463.38 76
2463.50 76
2463.61 76
2463.72 74
2463.84 72
2463.95 69
2464.06 66
2464.18 61
2464.29 57
2464.41 52
2464.52 47
2464.63 43
2464.75 39
2464.86 37
2464.97 35
2465.09 33
2465.20 31
2465.31 29
2465.43 27
2465.54 25
2465.66 24
2465.77 25
2465.88 28
2466.00 34
2466.11 41
2466.22 49
2466.34 57
2466.45 64
2466.56 69
2466.68 73
2466.79 75
2466.91 75
2467.02 73
2467.13 68
2467.25 61
2467.36 53
2467.47 43
2467.59 32
2467.70 23
2467.81 16
2467.93 11
2468.04 7
2468.16 6
2468.27 5
2468.38 4
2468.50 3
2468.61 4
2468.72 7
2468.84 13
2468.95 23
2469.07 37
2469.18 52
2469.29 67
2469.41 80
2469.52 89
2469.63 93
2469.75 93
2469.86 90
2469.98 84
2470.09 78
2470.20 72
2470.32 67
2470.43 62
2470.54 57
2470.66 51
2470.77 45
2470.89 39
2471.00 34
2471.11 31
2471.23 31
2471.34 32
2471.45 35
2471.57 38
2471.68 40
2471.80 40
2471.91 39
2472.02 37
2472.14 34
2472.25 32
2472.36 31
2472.48 31
2472.59 33
2472.71 36
2472.82 40
2472.93 43
2473.05 44
2473.16 43
2473.27 38
2473.39 31
2473.50 22
2473.62 13
2473.73 5
2473.84 0
2473.96 0
2474.07 0
2474.19 1
2474.30 6
2474.41 11
2474.53 15
2474.64 20
2474.75 24
2474.87 29
2474.98 34
2475.10 39
2475.21 43
2475.32 45
2475.44 45
2475.55 42
2475.67 37
2475.78 31
2475.89 25
2476.01 20
2476.12 16
2476.23 13
2476.35 10
2476.46 9
2476.58 7
2476.69 6
2476.80 4
2476.92 4
2477.03 4
2477.15 6
2477.26 8
2477.37 11
2477.49 14
2477.60 17
2477.72 18
2477.83 18
2477.94 18
2478.06 17
2478.17 18
2478.29 20
2478.40 23
2478.51 28
2478.63 32
2478.74 37
2478.86 40
2478.97 42
2479.08 42
2479.20 42
2479.31 42
2479.42 42
2479.54 41
2479.65 40
2479.77 38
2479.88 34
2479.99 30
2480.11 26
2480.22 22
2480.34 20
2480.45 20
2480.56 22
2480.68 27
2480.79 32
2480.91 38
2481.02 44
2481.13 48
2481.25 50
2481.36 50
2481.48 47
2481.59 43
2481.70 38
2481.82 34
2481.93 31
2482.05 32
2482.16 35
2482.27 42
2482.39 50
2482.50 59
2482.62 66
2482.73 71
2482.84 74
2482.96 74
2483.07 74
2483.19 73
2483.30 72
2483.41 72
2483.53 70
2483.64 67
2483.76 61
2483.87 53
2483.99 42
2484.10 31
2484.21 21
2484.33 12
2484.44 6
2484.56 3
2484.67 2
2484.78 3
2484.90 6
2485.01 10
2485.13 15
2485.24 21
2485.35 29
2485.47 38
2485.58 46
2485.70 53
2485.81 57
2485.92 59
2486.04 56
2486.15 50
2486.27 42
2486.38 32
2486.50 22
2486.61 13
2486.72 6
2486.84 2
2486.95 2
2487.07 5
2487.18 9
2487.29 16
2487.41 24
2487.52 31
2487.64 38
2487.75 45
2487.86 50
2487.98 53
2488.09 55
2488.21 54
2488.32 52
2488.44 48
2488.55 44
2488.66 41
2488.78 38
2488.89 37
2489.01 37
2489.12 37
2489.23 37
2489.35 37
2489.46 35
2489.58 33
2489.69 29
2489.81 26
2489.92 22
2490.03 19
2490.15 16
2490.26 14
2490.38 13
2490.49 14
2490.61 14
2490.72 15
2490.83 16
2490.95 16
2491.06 15
2491.18 12
2491.29 8
2491.40 2
2491.52 0
2491.63 0
2491.75 0
2491.86 0
2491.98 0
2492.09 0
2492.20 0
2492.32 4
2492.43 14
2492.55 21
2492.66 25
2492.78 27
2492.89 25
2493.00 22
2493.12 18
2493.23 14
2493.35 12
2493.46 11
2493.58 11
2493.69 11
2493.80 11
2493.92 11
2494.03 11
2494.15 11
2494.26 12
2494.38 15
2494.49 18
2494.60 22
2494.72 27
2494.83 30
2494.95 33
2495.06 33
2495.18 33
2495.29 31
2495.40 30
2495.52 31
2495.63 34
2495.75 41
2495.86 51
2495.98 64
2496.09 78
2496.21 91
2496.32 102
2496.43 109
2496.55 112
2496.66 112
2496.78 110
2496.89 107
2497.01 106
2497.12 104
2497.23 104
2497.35 103
2497.46 102
2497.58 100
2497.69 97
2497.81 94
2497.92 92
2498.04 89
2498.15 86
2498.26 84
2498.38 82
2498.49 81
2498.61 80
2498.72 79
2498.84 79
2498.95 78
2499.06 76
2499.18 74
2499.29 71
2499.41 67
2499.52 63
2499.64 60
2499.75 57
2499.87 55
2499.98 54
2500.09 53
2500.21 53
2500.32 55
2500.44 57
2500.55 61
2500.67 67
2500.78 73
2500.90 79
2501.01 85
2501.12 88
2501.24 89
2501.35 87
2501.47 83
2501.58 79
2501.70 74
2501.81 70
2501.93 69
2502.04 69
2502.15 72
2502.27 77
2502.38 82
2502.50 86
2502.61 88
2502.73 89
2502.84 88
2502.96 85
2503.07 81
2503.19 76
2503.30 72
2503.41 69
2503.53 66
2503.64 63
2503.76 61
2503.87 60
2503.99 59
2504.10 58
2504.22 57
2504.33 56
2504.44 53
2504.56 51
2504.67 47
2504.79 44
2504.90 42
2505.02 41
2505.13 41
2505.25 44
2505.36 47
2505.48 51
2505.59 55
2505.70 59
2505.82 62
2505.93 64
2506.05 65
2506.16 65
2506.28 63
2506.39 60
2506.51 56
2506.62 52
2506.74 48
2506.85 44
2506.97 41
2507.08 37
2507.19 33
2507.31 28
2507.42 22
2507.54 16
2507.65 10
2507.77 4
2507.88 1
2508.00 0
2508.11 1
2508.23 6
2508.34 12
2508.46 20
2508.57 29
2508.68 36
2508.80 42
2508.91 45
2509.03 44
2509.14 41
2509.26 36
2509.37 30
2509.49 25
2509.60 20
2509.72 18
2509.83 17
2509.95 17
2510.06 18
2510.17 19
2510.29 20
2510.40 22
2510.52 24
2510.63 28
2510.75 32
2510.86 37
2510.98 41
2511.09 46
2511.21 50
2511.32 52
2511.44 55
2511.55 57
2511.67 60
2511.78 64
2511.90 67
2512.01 70
2512.12 73
2512.24 73
2512.35 73
2512.47 71
2512.58 68
2512.70 65
2512.81 64
2512.93 64
2513.04 66
2513.16 71
2513.27 78
2513.39 86
2513.50 95
2513.62 102
2513.73 109
2513.85 113
2513.96 116
2514.08 118
2514.19 119
2514.30 119
2514.42 120
2514.53 120
2514.65 121
2514.76 121
2514.88 120
2514.99 118
2515.11 115
2515.22 110
2515.34 103
2515.45 94
2515.57 84
2515.68 72
2515.80 60
2515.91 48
2516.03 39
2516.14 31
2516.26 26
2516.37 25
2516.49 26
2516.60 30
2516.72 36
2516.83 42
2516.94 48
2517.06 54
2517.17 57
2517.29 59
2517.40 58
2517.52 54
2517.63 49
2517.75 42
2517.86 34
2517.98 25
2518.09 17
2518.21 10
2518.32 4
2518.44 0
2518.55 0
2518.67 0
2518.78 0
2518.90 4
2519.01 10
2519.13 17
2519.24 23
2519.36 30
2519.47 36
2519.59 40
2519.70 44
2519.82 46
2519.93 47
2520.05 47
2520.16 45
2520.28 42
2520.39 38
2520.51 34
2520.62 29
2520.74 25
2520.85 21
2520.97 18
2521.08 15
2521.19 11
2521.31 7
2521.42 4
2521.54 2
2521.65 2
2521.77 5
2521.88 12
2522.00 22
2522.11 35
2522.23 48
2522.34 60
2522.46 69
2522.57 74
2522.69 76
2522.80 74
2522.92 70
2523.03 64
2523.15 58
2523.26 53
2523.38 48
2523.49 45
2523.61 41
2523.72 38
2523.84 34
2523.95 31
2524.07 28
2524.18 26
2524.30 25
2524.41 24
2524.53 23
2524.64 22
2524.76 19
2524.87 16
2524.99 11
2525.10 7
2525.22 3
2525.33 0
2525.45 0
2525.56 0
2525.68 0
2525.79 0
2525.91 0
2526.02 0
2526.14 0
2526.25 0
2526.37 2
2526.48 9
2526.60 18
2526.71 27
2526.83 37
2526.94 45
2527.06 52
2527.17 57
2527.29 60
2527.40 62
2527.52 64
2527.63 65
2527.75 65
2527.86 66
2527.98 67
2528.09 67
2528.21 67
2528.32 67
2528.44 67
2528.56 67
2528.67 65
2528.79 63
2528.90 60
2529.02 55
2529.13 49
2529.25 43
2529.36 37
2529.48 33
2529.59 29
2529.71 27
2529.82 26
2529.94 25
2530.05 24
2530.17 23
2530.28 20
2530.40 16
2530.51 12
2530.63 7
2530.74 4
2530.86 2
2530.97 3
2531.09 5
2531.20 9
2531.32 14
2531.43 19
2531.55 25
2531.66 30
2531.78 34
2531.89 38
2532.01 42
2532.12 46
2532.24 49
2532.35 51
2532.47 53
2532.58 53
2532.70 51
2532.82 48
2532.93 43
2533.05 37
2533.16 31
2533.28 24
2533.39 19
2533.51 14
2533.62 10
2533.74 7
2533.85 5
2533.97 3
2534.08 3
2534.20 4
2534.31 6
2534.43 9
2534.54 13
2534.66 18
2534.77 23
2534.89 27
2535.00 31
2535.12 33
2535.23 35
2535.35 36
2535.47 38
2535.58 40
2535.70 42
2535.81 44
2535.93 46
2536.04 47
2536.16 45
2536.27 42
2536.39 38
2536.50 34
2536.62 29
2536.73 25
2536.85 21
2536.96 17
2537.08 13
2537.19 9
2537.31 3
2537.42 0
2537.54 0
2537.66 0
2537.77 0
2537.89 0
2538.00 0
2538.12 0
2538.23 0
2538.35 5
2538.46 12
2538.58 18
2538.69 24
2538.81 28
2538.92 31
2539.04 33
2539.15 33
2539.27 33
2539.38 30
2539.50 26
2539.62 22
2539.73 17
2539.85 13
2539.96 10
2540.08 8
2540.19 9
2540.31 10
2540.42 12
2540.54 14
2540.65 16
2540.77 16
2540.88 16
2541.00 16
2541.12 17
2541.23 19
2541.35 22
2541.46 26
2541.58 32
2541.69 38
2541.81 44
2541.92 49
2542.04 52
2542.15 54
2542.27 54
2542.38 54
2542.50 52
2542.62 50
2542.73 47
2542.85 43
2542.96 40
2543.08 36
2543.19 32
2543.31 27
2543.42 24
2543.54 21
2543.65 20
2543.77 20
2543.88 21
2544.00 22
2544.12 25
2544.23 28
2544.35 31
2544.46 34
2544.58 37
2544.69 40
2544.81 44
2544.92 48
2545.04 53
2545.15 58
2545.27 64
2545.39 70
2545.50 76
2545.62 82
2545.73 87
2545.85 93
2545.96 98
2546.08 102
2546.19 105
2546.31 106
2546.43 106
2546.54 105
2546.66 103
2546.77 101
2546.89 99
2547.00 97
2547.12 96
2547.23 96
2547.35 96
2547.46 97
2547.58 97
2547.70 98
2547.81 99
2547.93 102
2548.04 106
2548.16 111
2548.27 119
2548.39 126
2548.50 134
2548.62 140
2548.74 144
2548.85 144
2548.97 142
2549.08 137
2549.20 129
2549.31 121
2549.43 112
2549.54 104
2549.66 97
2549.78 93
2549.89 91
2550.01 90
2550.12 91
2550.24 92
2550.35 93
2550.47 92
2550.58 91
2550.70 89
2550.82 87
2550.93 85
2551.05 84
2551.16 84
2551.28 84
2551.39 84
2551.51 83
2551.63 80
2551.74 76
2551.86 71
2551.97 65
2552.09 60
2552.20 55
2552.32 51
2552.43 48
2552.55 46
2552.67 44
2552.78 44
2552.90 43
2553.01 41
2553.13 39
2553.24 37
2553.36 33
2553.48 29
2553.59 24
2553.71 19
2553.82 14
2553.94 10
2554.05 8
2554.17 7
2554.28 9
2554.40 12
2554.52 16
2554.63 21
2554.75 24
2554.86 25
2554.98 24
2555.09 22
2555.21 18
2555.33 14
2555.44 10
2555.56 8
2555.67 7
2555.79 8
2555.90 8
2556.02 9
2556.14 10
2556.25 10
2556.37 10
2556.48 10
2556.60 10
2556.71 10
2556.83 11
2556.95 12
2557.06 13
2557.18 14
2557.29 17
2557.41 20
2557.52 23
2557.64 27
2557.76 30
2557.87 33
2557.99 35
2558.10 36
2558.22 35
2558.34 33
2558.45 31
2558.57 28
2558.68 25
2558.80 23
2558.91 22
2559.03 21
2559.15 21
2559.26 21
2559.38 21
2559.49 22
2559.61 22
2559.72 23
2559.84 24
2559.96 26
2560.07 29
2560.19 32
2560.30 36
2560.42 39
2560.54 41
2560.65 44
2560.77 45
2560.88 47
2561.00 49
2561.11 52
2561.23 56
2561.35 61
2561.46 66
2561.58 71
2561.69 76
2561.81 78
2561.93 79
2562.04 77
2562.16 74
2562.27 70
2562.39 66
2562.50 64
2562.62 64
2562.74 67
2562.85 71
2562.97 77
2563.08 83
2563.20 89
2563.32 94
2563.43 99
2563.55 103
2563.66 106
2563.78 108
2563.89 109
2564.01 109
2564.13 106
2564.24 101
2564.36 95
2564.47 87
2564.59 78
2564.71 70
2564.82 62
2564.94 56
2565.05 50
2565.17 46
2565.29 42
2565.40 39
2565.52 35
2565.63 32
2565.75 29
2565.87 26
2565.98 24
2566.10 23
2566.21 23
2566.33 24
2566.45 26
2566.56 29
2566.68 31
2566.79 32
2566.91 31
2567.02 28
2567.14 23
2567.26 17
2567.37 11
2567.49 6
2567.60 3
2567.72 2
2567.84 3
2567.95 4
2568.07 5
2568.18 5
2568.30 4
2568.42 2
2568.53 0
2568.65 0
2568.76 0
2568.88 0
2569.00 0
2569.11 0
2569.23 0
2569.34 4
2569.46 12
2569.58 20
2569.69 27
2569.81 33
2569.92 37
2570.04 39
2570.16 38
2570.27 34
2570.39 29
2570.51 23
2570.62 18
2570.74 14
2570.85 11
2570.97 10
2571.09 11
2571.20 13
2571.32 14
2571.43 15
2571.55 16
2571.67 17
2571.78 17
2571.90 18
2572.01 19
2572.13 21
2572.25 25
2572.36 30
2572.48 35
2572.59 41
2572.71 47
2572.83 53
2572.94 57
2573.06 60
2573.17 60
2573.29 59
2573.41 55
2573.52 50
2573.64 44
2573.76 37
2573.87 32
2573.99 27
2574.10 24
2574.22 21
2574.34 19
2574.45 17
2574.57 15
2574.68 13
2574.80 11
2574.92 8
2575.03 5
2575.15 2
2575.26 0
2575.38 0
2575.50 0
2575.61 0
2575.73 0
2575.85 0
2575.96 0
2576.08 0
2576.19 1
2576.31 6
2576.43 13
2576.54 21
2576.66 28
2576.78 33
2576.89 37
2577.01 38
2577.12 35
2577.24 30
2577.36 23
2577.47 14
2577.59 6
2577.70 0
2577.82 0
2577.94 0
2578.05 0
2578.17 0
2578.29 0
2578.40 4
2578.52 10
2578.63 16
2578.75 23
2578.87 29
2578.98 34
2579.10 39
2579.22 42
2579.33 45
2579.45 46
2579.56 47
2579.68 49
2579.80 51
2579.91 54
2580.03 58
2580.15 64
2580.26 69
2580.38 76
2580.49 82
2580.61 87
2580.73 92
2580.84 95
2580.96 97
2581.08 96
2581.19 94
2581.31 89
2581.42 84
2581.54 79
2581.66 75
2581.77 73
2581.89 73
2582.01 73
2582.12 75
2582.24 75
2582.36 72
2582.47 67
2582.59 60
2582.70 50
2582.82 40
2582.94 32
2583.05 26
2583.17 24
2583.29 26
2583.40 32
2583.52 40
2583.63 49
2583.75 58
2583.87 64
2583.98 69
2584.10 71
2584.22 72
2584.33 72
2584.45 73
2584.57 75
2584.68 79
2584.80 84
2584.91 89
2585.03 95
2585.15 99
2585.26 101
2585.38 102
2585.50 102
2585.61 100
2585.73 99
2585.85 98
2585.96 98
2586.08 100
2586.19 104
2586.31 108
2586.43 113
2586.54 117
2586.66 119
2586.78 119
2586.89 116
2587.01 110
2587.13 103
2587.24 94
2587.36 85
2587.48 77
2587.59 70
2587.71 65
2587.82 60
2587.94 57
2588.06 54
2588.17 52
2588.29 50
2588.41 50
2588.52 49
2588.64 48
2588.76 46
2588.87 43
2588.99 39
2589.11 34
2589.22 29
2589.34 25
2589.45 22
2589.57 21
2589.69 22
2589.80 25
2589.92 29
2590.04 33
2590.15 37
2590.27 41
2590.39 43
2590.50 44
2590.62 44
2590.74 44
2590.85 43
2590.97 42
2591.09 40
2591.20 39
2591.32 37
2591.44 34
2591.55 30
2591.67 25
2591.78 20
2591.90 16
2592.02 13
2592.13 11
2592.25 12
2592.37 14
2592.48 16
2592.60 19
2592.72 21
2592.83 23
2592.95 24
2593.07 25
2593.18 26
2593.30 27
2593.42 28
2593.53 28
2593.65 28
2593.77 27
2593.88 26
2594.00 27
2594.12 29
2594.23 33
2594.35 39
2594.47 45
2594.58 52
2594.70 58
2594.82 62
2594.93 63
2595.05 62
2595.17 59
2595.28 54
2595.40 48
2595.51 42
2595.63 36
2595.75 30
2595.86 24
2595.98 18
2596.10 13
2596.21 8
2596.33 4
2596.45 1
2596.56 0
2596.68 0
2596.80 0
2596.91 0
2597.03 0
2597.15 0
2597.26 0
2597.38 0
2597.50 0
2597.61 4
2597.73 11
2597.85 17
2597.96 24
2598.08 29
2598.20 33
2598.31 35
2598.43 37
2598.55 38
2598.66 38
2598.78 38
2598.90 38
2599.01 38
2599.13 40
2599.25 42
2599.36 46
2599.48 51
2599.60 57
2599.71 64
2599.83 70
2599.95 76
2600.06 81
2600.18 85
2600.30 89
2600.41 93
2600.53 96
2600.65 97
2600.76 98
2600.88 97
2601.00 93
2601.12 88
2601.23 81
2601.35 72
2601.47 63
2601.58 55
2601.70 47
2601.82 41
2601.93 37
2602.05 35
2602.17 35
2602.28 35
2602.40 36
2602.52 37
2602.63 37
2602.75 37
2602.87 37
2602.98 38
2603.10 39
2603.22 41
2603.33 43
2603.45 46
2603.57 50
2603.68 52
2603.80 53
2603.92 52
2604.03 50
2604.15 48
2604.27 46
2604.38 46
2604.50 46
2604.62 48
2604.74 51
2604.85 54
2604.97 56
2605.09 56
2605.20 54
2605.32 51
2605.44 48
2605.55 45
2605.67 44
2605.79 43
2605.90 44
2606.02 44
2606.14 45
2606.25 44
2606.37 43
2606.49 43
2606.60 43
2606.72 46
2606.84 52
2606.96 61
2607.07 73
2607.19 85
2607.31 97
2607.42 106
2607.54 111
2607.66 113
2607.77 112
2607.89 109
2608.01 105
2608.12 101
2608.24 99
2608.36 97
2608.47 95
2608.59 93
2608.71 92
2608.83 90
2608.94 87
2609.06 83
2609.18 79
2609.29 75
2609.41 69
2609.53 62
2609.64 55
2609.76 49
2609.88 43
2609.99 39
2610.11 36
2610.23 34
2610.35 34
2610.46 33
2610.58 31
2610.70 28
2610.81 25
2610.93 21
2611.05 17
2611.16 14
2611.28 14
2611.40 15
2611.51 18
2611.63 23
2611.75 28
2611.87 32
2611.98 37
2612.10 41
2612.22 44
2612.33 48
2612.45 51
2612.57 55
2612.68 57
2612.80 58
2612.92 58
2613.04 55
2613.15 49
2613.27 42
2613.39 32
2613.50 22
2613.62 12
2613.74 2
2613.85 0
2613.97 0
2614.09 0
2614.21 0
2614.32 0
2614.44 0
2614.56 8
2614.67 19
2614.79 30
2614.91 40
2615.03 49
2615.14 55
2615.26 59
2615.38 61
2615.49 60
2615.61 59
2615.73 56
2615.84 53
2615.96 49
2616.08 45
2616.20 41
2616.31 36
2616.43 32
2616.55 30
2616.66 30
2616.78 34
2616.90 42
2617.02 53
2617.13 66
2617.25 81
2617.37 95
2617.48 108
2617.60 119
2617.72 126
2617.83 130
2617.95 130
2618.07 129
2618.19 126
2618.30 121
2618.42 116
2618.54 112
2618.65 109
2618.77 106
2618.89 105
2619.01 104
2619.12 105
2619.24 107
2619.36 110
2619.47 114
2619.59 120
2619.71 127
2619.83 134
2619.94 142
2620.06 148
2620.18 153
2620.29 155
2620.41 154
2620.53 150
2620.65 144
2620.76 135
2620.88 125
2621.00 113
2621.12 101
2621.23 90
2621.35 78
2621.47 67
2621.58 57
2621.70 49
2621.82 43
2621.94 38
2622.05 37
2622.17 40
2622.29 45
2622.40 53
2622.52 62
2622.64 72
2622.76 80
2622.87 86
2622.99 90
2623.11 91
2623.22 90
2623.34 89
2623.46 87
2623.58 86
2623.69 86
2623.81 87
2623.93 88
2624.05 88
2624.16 88
2624.28 87
2624.40 84
2624.51 80
2624.63 74
2624.75 67
2624.87 59
2624.98 51
2625.10 44
2625.22 37
2625.34 31
2625.45 26
2625.57 23
2625.69 23
2625.80 25
2625.92 29
2626.04 35
2626.16 42
2626.27 48
2626.39 52
2626.51 55
2626.63 55
2626.74 54
2626.86 51
2626.98 48
2627.09 45
2627.21 42
2627.33 39
2627.45 36
2627.56 34
2627.68 32
2627.80 30
2627.92 28
2628.03 25
2628.15 23
2628.27 20
2628.39 16
2628.50 13
2628.62 9
2628.74 7
2628.85 5
2628.97 6
2629.09 10
2629.21 15
2629.32 21
2629.44 28
2629.56 33
2629.68 36
2629.79 37
2629.91 35
2630.03 30
2630.15 25
2630.26 19
2630.38 15
2630.50 11
2630.62 10
2630.73 11
2630.85 14
2630.97 18
2631.09 23
2631.20 27
2631.32 31
2631.44 34
2631.55 36
2631.67 38
2631.79 39
2631.91 41
2632.02 43
2632.14 45
2632.26 45
2632.38 44
2632.49 41
2632.61 37
2632.73 33
2632.85 30
2632.96 30
2633.08 33
2633.20 38
2633.32 46
2633.43 54
2633.55 60
2633.67 65
2633.79 67
2633.90 67
2634.02 67
2634.14 67
2634.26 68
2634.37 70
2634.49 72
2634.61 73
2634.73 73
2634.84 70
2634.96 65
2635.08 58
2635.20 50
2635.31 43
2635.43 37
2635.55 33
2635.67 32
2635.78 32
2635.90 34
2636.02 36
2636.14 38
2636.25 40
2636.37 41
2636.49 42
2636.61 42
2636.72 42
2636.84 41
2636.96 40
2637.08 40
2637.19 40
2637.31 40
2637.43 42
2637.55 43
2637.66 45
2637.78 47
2637.90 47
2638.02 45
2638.13 42
2638.25 38
2638.37 33
2638.49 27
2638.60 22
2638.72 18
2638.84 14
2638.96 12
2639.07 11
2639.19 12
2639.31 14
2639.43 18
2639.55 23
2639.66 31
2639.78 40
2639.90 51
2640.02 63
2640.13 75
2640.25 85
2640.37 93
2640.49 98
2640.60 99
2640.72 96
2640.84 90
2640.96 81
2641.07 73
2641.19 65
2641.31 57
2641.43 52
2641.54 47
2641.66 43
2641.78 39
2641.90 35
2642.02 32
2642.13 28
2642.25 26
2642.37 25
2642.49 26
2642.60 30
2642.72 36
2642.84 44
2642.96 53
2643.07 60
2643.19 65
2643.31 68
2643.43 67
2643.55 65
2643.66 61
2643.78 57
2643.90 54
2644.02 52
2644.13 52
2644.25 52
2644.37 54
2644.49 55
2644.60 56
2644.72 56
2644.84 56
2644.96 55
2645.08 54
2645.19 54
2645.31 54
2645.43 54
2645.55 55
2645.66 55
2645.78 56
2645.90 56
2646.02 56
2646.13 56
2646.25 58
2646.37 60
2646.49 64
2646.61 69
2646.72 76
2646.84 82
2646.96 88
2647.08 92
2647.19 94
2647.31 94
2647.43 92
2647.55 90
2647.67 87
2647.78 86
2647.90 85
2648.02 85
2648.14 85
2648.25 85
2648.37 84
2648.49 83
2648.61 82
2648.73 81
2648.84 80
2648.96 79
2649.08 77
2649.20 74
2649.31 71
2649.43 67
2649.55 64
2649.67 61
2649.79 58
2649.90 57
2650.02 55
2650.14 54
2650.26 53
2650.38 52
2650.49 51
2650.61 49
2650.73 47
2650.85 44
2650.96 41
2651.08 37
2651.20 33
2651.32 29
2651.44 27
2651.55 26
2651.67 27
2651.79 29
2651.91 32
2652.03 37
2652.14 42
2652.26 47
2652.38 52
2652.50 55
2652.61 58
2652.73 58
2652.85 57
2652.97 54
2653.09 50
2653.20 46
2653.32 43
2653.44 40
2653.56 39
2653.68 40
2653.79 42
2653.91 45
2654.03 49
2654.15 53
2654.27 57
2654.38 60
2654.50 62
2654.62 63
2654.74 63
2654.86 61
2654.97 58
2655.09 54
2655.21 50
2655.33 45
2655.44 40
2655.56 35
2655.68 32
2655.80 30
2655.92 30
2656.03 33
2656.15 38
2656.27 43
2656.39 49
2656.51 53
2656.62 54
2656.74 52
2656.86 47
2656.98 40
2657.10 32
2657.21 24
2657.33 17
2657.45 12
2657.57 7
2657.69 4
2657.80 1
2657.92 0
2658.04 0
2658.16 0
2658.28 0
2658.39 3
2658.51 6
2658.63 10
2658.75 13
2658.87 16
2658.98 18
2659.10 19
2659.22 19
2659.34 19
2659.46 18
2659.57 17
2659.69 16
2659.81 15
2659.93 13
2660.05 10
2660.16 7
2660.28 4
2660.40 1
2660.52 0
2660.64 0
2660.76 0
2660.87 0
2660.99 0
2661.11 0
2661.23 2
2661.35 4
2661.46 5
2661.58 4
2661.70 3
2661.82 0
2661.94 0
2662.05 0
2662.17 1
2662.29 5
2662.41 11
2662.53 18
2662.64 25
2662.76 30
2662.88 32
2663.00 33
2663.12 31
2663.24 27
2663.35 23
2663.47 20
2663.59 18
2663.71 18
2663.83 20
2663.94 25
2664.06 31
2664.18 37
2664.30 42
2664.42 46
2664.53 49
2664.65 49
2664.77 47
2664.89 45
2665.01 42
2665.13 39
2665.24 37
2665.36 35
2665.48 33
2665.60 31
2665.72 29
2665.83 27
2665.95 26
2666.07 25
2666.19 25
2666.31 27
2666.43 29
2666.54 32
2666.66 35
2666.78 38
2666.90 40
2667.02 41
2667.13 42
2667.25 41
2667.37 40
2667.49 40
2667.61 41
2667.73 43
2667.84 48
2667.96 55
2668.08 62
2668.20 70
2668.32 77
2668.44 81
2668.55 82
2668.67 79
2668.79 74
2668.91 66
2669.03 57
2669.14 48
2669.26 41
2669.38 35
2669.50 31
2669.62 28
2669.74 26
2669.85 24
2669.97 22
2670.09 21
2670.21 20
2670.33 19
2670.45 19
2670.56 21
2670.68 25
2670.80 29
2670.92 33
2671.04 37
2671.16 39
2671.27 41
2671.39 41
2671.51 40
2671.63 38
2671.75 36
2671.87 35
2671.98 35
2672.10 36
2672.22 38
2672.34 41
2672.46 44
2672.58 46
2672.69 48
2672.81 48
2672.93 47
2673.05 46
2673.17 46
2673.29 45
2673.40 46
2673.52 47
2673.64 49
2673.76 51
2673.88 54
2674.00 57
2674.11 60
2674.23 64
2674.35 68
2674.47 72
2674.59 78
2674.71 83
2674.82 89
2674.94 95
2675.06 100
2675.18 104
2675.30 106
2675.42 106
2675.53 106
2675.65 104
2675.77 102
2675.89 101
2676.01 100
2676.13 99
2676.25 99
2676.36 101
2676.48 104
2676.60 109
2676.72 116
2676.84 125
2676.96 134
2677.07 144
2677.19 154
2677.31 162
2677.43 168
2677.55 172
2677.67 173
2677.78 171
2677.90 167
2678.02 160
2678.14 150
2678.26 140
2678.38 129
2678.50 119
2678.61 110
2678.73 103
2678.85 100
2678.97 99
2679.09 101
2679.21 105
2679.32 108
2679.44 110
2679.56 111
2679.68 109
2679.80 106
2679.92 101
2680.04 95
2680.15 90
2680.27 86
2680.39 82
2680.51 79
2680.63 76
2680.75 74
2680.87 73
2680.98 71
2681.10 70
2681.22 68
2681.34 67
2681.46 64
2681.58 60
2681.69 56
2681.81 50
2681.93 44
2682.05 37
2682.17 32
2682.29 27
2682.41 24
2682.52 22
2682.64 20
2682.76 19
2682.88 17
2683.00 14
2683.12 11
2683.24 8
2683.35 6
2683.47 6
2683.59 9
2683.71 13
2683.83 20
2683.95 27
2684.07 36
2684.18 44
2684.30 52
2684.42 58
2684.54 64
2684.66 68
2684.78 70
2684.90 71
2685.02 69
2685.13 66
2685.25 61
2685.37 55
2685.49 48
2685.61 41
2685.73 35
2685.85 29
2685.96 25
2686.08 21
2686.20 20
2686.32 19
2686.44 20
2686.56 21
2686.68 24
2686.79 26
2686.91 29
2687.03 32
2687.15 35
2687.27 39
2687.39 42
2687.51 44
2687.63 46
2687.74 46
2687.86 44
2687.98 41
2688.10 37
2688.22 33
2688.34 30
2688.46 28
2688.57 27
2688.69 27
2688.81 28
2688.93 30
2689.05 32
2689.17 34
2689.29 37
2689.41 40
2689.52 43
2689.64 46
2689.76 49
2689.88 51
2690.00 54
2690.12 56
2690.24 57
2690.36 57
2690.47 55
2690.59 52
2690.71 48
2690.83 42
2690.95 36
2691.07 29
2691.19 22
2691.31 16
2691.42 11
2691.54 8
2691.66 6
2691.78 5
2691.90 5
2692.02 5
2692.14 6
2692.26 8
2692.37 9
2692.49 9
2692.61 9
2692.73 10
2692.85 11
2692.97 12
2693.09 13
2693.21 16
2693.32 18
2693.44 19
2693.56 19
2693.68 18
2693.80 16
2693.92 12
2694.04 7
2694.16 1
2694.27 0
2694.39 0
2694.51 0
2694.63 0
2694.75 0
2694.87 0
2694.99 0
2695.11 0
2695.23 5
2695.34 9
2695.46 12
2695.58 13
2695.70 13
2695.82 10
2695.94 7
2696.06 3
2696.18 0
2696.29 0
2696.41 0
2696.53 0
2696.65 0
2696.77 0
2696.89 0
2697.01 2
2697.13 7
2697.25 11
2697.36 14
2697.48 17
2697.60 20
2697.72 22
2697.84 25
2697.96 27
2698.08 30
2698.20 34
2698.32 37
2698.43 41
2698.55 43
2698.67 45
2698.79 46
2698.91 46
2699.03 44
2699.15 42
2699.27 39
2699.39 36
2699.50 31
2699.62 27
2699.74 22
2699.86 18
2699.98 15
2700.10 13
2700.22 14
2700.34 17
2700.46 21
2700.58 26
2700.69 30
2700.81 32
2700.93 34
2701.05 35
2701.17 36
2701.29 38
2701.41 41
2701.53 44
2701.65 49
2701.77 52
2701.88 55
2702.00 56
2702.12 55
2702.24 53
2702.36 51
2702.48 47
2702.60 44
2702.72 41
2702.84 38
2702.96 36
2703.07 35
2703.19 35
2703.31 37
2703.43 40
2703.55 42
2703.67 44
2703.79 45
2703.91 43
2704.03 40
2704.15 36
2704.26 32
2704.38 28
2704.50 25
2704.62 23
2704.74 22
2704.86 23
2704.98 25
2705.10 28
2705.22 32
2705.34 36
2705.45 41
2705.57 45
2705.69 49
2705.81 50
2705.93 50
2706.05 47
2706.17 43
2706.29 37
2706.41 30
2706.53 24
2706.65 18
2706.76 14
2706.88 12
2707.00 12
2707.12 14
2707.24 18
2707.36 22
2707.48 26
2707.60 30
2707.72 34
2707.84 36
2707.96 39
2708.07 40
2708.19 41
2708.31 42
2708.43 43
2708.55 44
2708.67 45
2708.79 45
2708.91 46
2709.03 46
2709.15 46
2709.27 45
2709.39 45
2709.50 45
2709.62 46
2709.74 48
2709.86 51
2709.98 55
2710.10 60
2710.22 64
2710.34 69
2710.46 72
2710.58 75
2710.70 76
2710.82 76
2710.93 73
2711.05 69
2711.17 63
2711.29 56
2711.41 48
2711.53 41
2711.65 34
2711.77 29
2711.89 27
2712.01 26
2712.13 27
2712.25 30
2712.36 32
2712.48 34
2712.60 36
2712.72 36
2712.84 36
2712.96 35
2713.08 35
2713.20 35
2713.32 36
2713.44 39
2713.56 42
2713.68 47
2713.80 50
2713.91 53
2714.03 53
2714.15 51
2714.27 48
2714.39 45
2714.51 44
2714.63 45
2714.75 49
2714.87 55
2714.99 62
2715.11 68
2715.23 71
2715.35 71
2715.47 67
2715.58 60
2715.70 51
2715.82 42
2715.94 33
2716.06 26
2716.18 21
2716.30 17
2716.42 14
2716.54 12
2716.66 11
2716.78 9
2716.90 6
2717.02 4
2717.14 1
2717.25 0
2717.37 0
2717.49 0
2717.61 0
2717.73 0
2717.85 0
2717.97 0
2718.09 0
2718.21 4
2718.33 11
2718.45 18
2718.57 24
2718.69 29
2718.81 32
2718.93 33
2719.05 33
2719.16 34
2719.28 36
2719.40 40
2719.52 45
2719.64 52
2719.76 59
2719.88 66
2720.00 71
2720.12 74
2720.24 75
2720.36 74
2720.48 73
2720.60 71
2720.72 70
2720.84 68
2720.96 67
2721.07 67
2721.19 67
2721.31 66
2721.43 64
2721.55 61
2721.67 56
2721.79 50
2721.91 42
2722.03 34
2722.15 26
2722.27 19
2722.39 12
2722.51 6
2722.63 1
2722.75 0
2722.87 0
2722.99 0
2723.10 0
2723.22 0
2723.34 2
2723.46 7
2723.58 11
2723.70 16
2723.82 20
2723.94 23
2724.06 27
2724.18 31
2724.30 35
2724.42 39
2724.54 43
2724.66 45
2724.78 46
2724.90 47
2725.02 47
2725.14 47
2725.26 48
2725.37 49
2725.49 50
2725.61 50
2725.73 48
2725.85 45
2725.97 40
2726.09 37
2726.21 35
2726.33 35
2726.45 40
2726.57 47
2726.69 56
2726.81 66
2726.93 74
2727.05 80
2727.17 84
2727.29 84
2727.41 83
2727.53 79
2727.65 74
2727.77 68
2727.89 62
2728.00 57
2728.12 54
2728.24 51
2728.36 51
2728.48 52
2728.60 55
2728.72 58
2728.84 62
2728.96 66
2729.08 71
2729.20 76
2729.32 82
2729.44 89
2729.56 97
2729.68 105
2729.80 114
2729.92 121
2730.04 126
2730.16 129
2730.28 130
2730.40 129
2730.52 126
2730.64 123
2730.76 119
2730.87 115
2730.99 111
2731.11 107
2731.23 102
2731.35 98
2731.47 94
2731.59 90
2731.71 86
2731.83 82
2731.95 78
2732.07 74
2732.19 71
2732.31 68
2732.43 65
2732.55 64
2732.67 63
2732.79 63
2732.91 65
2733.03 67
2733.15 70
2733.27 72
2733.39 72
2733.51 72
2733.63 70
2733.75 67
2733.87 64
2733.99 61
2734.11 60
2734.23 59
2734.34 58
2734.46 57
2734.58 54
2734.70 50
2734.82 46
2734.94 43
2735.06 40
2735.18 39
2735.30 41
2735.42 44
2735.54 50
2735.66 56
2735.78 63
2735.90 70
2736.02 75
2736.14 80
2736.26 82
2736.38 82
2736.50 81
2736.62 78
2736.74 74
2736.86 71
2736.98 68
2737.10 66
2737.22 66
2737.34 68
2737.46 72
2737.58 77
2737.70 83
2737.82 89
2737.94 96
2738.06 102
2738.18 106
2738.30 109
2738.42 111
2738.54 112
2738.66 113
2738.78 112
2738.90 112
2739.02 110
2739.14 107
2739.25 102
2739.37 96
2739.49 88
2739.61 81
2739.73 75
2739.85 72
2739.97 71
2740.09 74
2740.21 79
2740.33 86
2740.45 92
2740.57 97
2740.69 100
2740.81 100
2740.93 99
2741.05 99
2741.17 100
2741.29 104
2741.41 110
2741.53 118
2741.65 127
2741.77 133
2741.89 137
2742.01 138
2742.13 136
2742.25 133
2742.37 130
2742.49 128
2742.61 127
2742.73 127
2742.85 126
2742.97 124
2743.09 120
2743.21 114
2743.33 108
2743.45 102
2743.57 96
2743.69 92
2743.81 87
2743.93 83
2744.05 79
2744.17 75
2744.29 71
2744.41 67
2744.53 64
2744.65 62
2744.77 62
2744.89 63
2745.01 65
2745.13 68
2745.25 72
2745.37 76
2745.49 80
2745.61 82
2745.73 83
2745.85 82
2745.97 79
2746.09 76
2746.21 74
2746.33 72
2746.45 71
2746.57 71
2746.69 71
2746.81 71
2746.93 71
2747.05 69
2747.17 66
2747.29 63
2747.41 61
2747.53 60
2747.65 62
2747.77 65
2747.89 69
2748.01 75
2748.13 82
2748.25 88
2748.37 95
2748.49 101
2748.61 105
2748.73 108
2748.85 108
2748.97 106
2749.09 101
2749.21 95
2749.33 88
2749.45 81
2749.57 75
2749.69 70
2749.81 66
2749.93 62
2750.05 59
2750.17 56
2750.29 53
2750.41 52
2750.53 51
2750.65 51
2750.77 51
2750.89 52
2751.01 52
2751.13 52
2751.25 51
2751.37 50
2751.49 49
2751.61 48
2751.73 48
2751.85 47
2751.97 47
2752.09 47
2752.21 47
2752.33 48
2752.45 50
2752.57 53
2752.69 57
2752.81 61
2752.93 64
2753.05 65
2753.17 63
2753.29 58
2753.41 51
2753.53 43
2753.65 36
2753.77 32
2753.89 32
2754.01 36
2754.13 43
2754.25 51
2754.37 57
2754.49 60
2754.61 59
2754.73 53
2754.85 43
2754.97 31
2755.09 19
2755.21 9
2755.33 2
2755.45 0
2755.57 0
2755.69 0
2755.81 0
2755.93 1
2756.05 1
2756.17 0
2756.29 0
2756.41 0
2756.53 0
2756.65 0
2756.77 0
2756.89 3
2757.02 7
2757.14 12
2757.26 17
2757.38 21
2757.50 26
2757.62 30
2757.74 34
2757.86 38
2757.98 41
2758.10 44
2758.22 46
2758.34 47
2758.46 47
2758.58 47
2758.70 46
2758.82 45
2758.94 44
2759.06 41
2759.18 37
2759.30 33
2759.42 27
2759.54 21
2759.66 15
2759.78 11
2759.90 8
2760.02 6
2760.14 5
2760.26 5
2760.38 5
2760.50 4
2760.62 4
2760.74 4
2760.86 6
2760.98 10
2761.10 16
2761.22 24
2761.34 33
2761.46 41
2761.58 49
2761.70 55
2761.83 59
2761.95 61
2762.07 61
2762.19 59
2762.31 57
2762.43 55
2762.55 53
2762.67 51
2762.79 51
2762.91 50
2763.03 48
2763.15 46
2763.27 42
2763.39 38
2763.51 34
2763.63 30
2763.75 28
2763.87 27
2763.99 29
2764.11 32
2764.23 35
2764.35 38
2764.47 40
2764.59 42
2764.71 42
2764.83 42
2764.95 43
2765.07 43
2765.19 43
2765.31 43
2765.44 42
2765.56 39
2765.68 34
2765.80 29
2765.92 23
2766.04 17
2766.16 12
2766.28 10
2766.40 10
2766.52 11
2766.64 15
2766.76 20
2766.88 27
2767.00 33
2767.12 40
2767.24 46
2767.36 51
2767.48 55
2767.60 57
2767.72 58
2767.84 58
2767.96 57
2768.08 57
2768.20 56
2768.33 55
2768.45 55
2768.57 54
2768.69 54
2768.81 54
2768.93 54
2769.05 55
2769.17 56
2769.29 56
2769.41 55
2769.53 54
2769.65 52
2769.77 50
2769.89 48
2770.01 47
2770.13 47
2770.25 47
2770.37 47
2770.49 48
2770.61 49
2770.73 50
2770.86 52
2770.98 54
2771.10 56
2771.22 57
2771.34 59
2771.46 58
2771.58 57
2771.70 56
2771.82 55
2771.94 54
2772.06 55
2772.18 56
2772.30 58
2772.42 60
2772.54 62
2772.66 64
2772.78 65
2772.90 66
2773.02 68
2773.15 70
2773.27 73
2773.39 75
2773.51 76
2773.63 77
2773.75 75
2773.87 73
2773.99 70
2774.11 68
2774.23 68
2774.35 69
2774.47 73
2774.59 79
2774.71 87
2774.83 96
2774.95 106
2775.07 115
2775.19 122
2775.32 128
2775.44 131
2775.56 133
2775.68 132
2775.80 130
2775.92 127
2776.04 123
2776.16 119
2776.28 114
2776.40 109
2776.52 105
2776.64 102
2776.76 100
2776.88 101
2777.00 105
2777.12 111
2777.25 119
2777.37 129
2777.49 138
2777.61 146
2777.73 152
2777.85 156
2777.97 158
2778.09 157
2778.21 155
2778.33 151
2778.45 146
2778.57 140
2778.69 134
2778.81 128
2778.93 122
2779.06 117
2779.18 113
2779.30 111
2779.42 109
2779.54 107
2779.66 105
2779.78 102
2779.90 97
2780.02 91
2780.14 84
2780.26 76
2780.38 70
2780.50 65
2780.62 63
2780.74 63
2780.87 64
2780.99 66
2781.11 68
2781.23 69
2781.35 67
2781.47 63
2781.59 59
2781.71 53
2781.83 48
2781.95 44
2782.07 41
2782.19 39
2782.31 39
2782.44 39
2782.56 40
2782.68 40
2782.80 40
2782.92 40
2783.04 39
2783.16 37
2783.28 35
2783.40 32
2783.52 28
2783.64 24
2783.76 20
2783.88 16
2784.01 11
2784.13 6
2784.25 2
2784.37 0
2784.49 0
2784.61 0
2784.73 0
2784.85 0
2784.97 0
2785.09 0
2785.21 1
2785.33 4
2785.45 6
2785.58 7
2785.70 8
2785.82 10
2785.94 13
2786.06 17
2786.18 23
2786.30 29
2786.42 35
2786.54 40
2786.66 42
2786.78 42
2786.90 39
2787.03 36
2787.15 31
2787.27 27
2787.39 23
2787.51 21
2787.63 20
2787.75 21
2787.87 22
2787.99 23
2788.11 25
2788.23 27
2788.36 28
2788.48 30
2788.60 31
2788.72 31
2788.84 31
2788.96 30
2789.08 28
2789.20 25
2789.32 22
2789.44 19
2789.56 16
2789.69 13
2789.81 12
2789.93 12
2790.05 13
2790.17 16
2790.29 19
2790.41 22
2790.53 25
2790.65 26
2790.77 25
2790.89 22
2791.02 17
2791.14 12
2791.26 7
2791.38 3
2791.50 0
2791.62 0
2791.74 0
2791.86 2
2791.98 3
2792.10 4
2792.22 6
2792.35 8
2792.47 11
2792.59 15
2792.71 20
2792.83 26
2792.95 31
2793.07 34
2793.19 36
2793.31 35
2793.43 31
2793.56 26
2793.68 20
2793.80 15
2793.92 11
2794.04 10
2794.16 10
2794.28 12
2794.40 15
2794.52 19
2794.64 23
2794.77 27
2794.89 32
2795.01 38
2795.13 44
2795.25 51
2795.37 58
2795.49 64
2795.61 67
2795.73 66
2795.85 63
2795.98 58
2796.10 53
2796.22 49
2796.34 48
2796.46 51
2796.58 58
2796.70 66
2796.82 75
2796.94 83
2797.07 89
2797.19 92
2797.31 92
2797.43 90
2797.55 86
2797.67 81
2797.79 75
2797.91 68
2798.03 60
2798.16 52
2798.28 45
2798.40 38
2798.52 32
2798.64 26
2798.76 21
2798.88 17
2799.00 13
2799.12 9
2799.25 8
2799.37 7
2799.49 9
2799.61 11
2799.73 15
2799.85 18
2799.97 20
2800.09 22
2800.21 24
2800.34 26
2800.46 28
2800.58 32
2800.70 36
2800.82 42
2800.94 48
2801.06 54
2801.18 59
2801.30 63
2801.43 66
2801.55 69
2801.67 72
2801.79 76
2801.91 81
2802.03 87
2802.15 92
2802.27 95
2802.40 96
2802.52 96
2802.64 93
2802.76 90
2802.88 87
2803.00 86
2803.12 87
2803.24 90
2803.36 96
2803.49 104
2803.61 114
2803.73 126
2803.85 137
2803.97 146
2804.09 154
2804.21 158
2804.33 158
2804.46 156
2804.58 152
2804.70 149
2804.82 147
2804.94 147
2805.06 148
2805.18 150
2805.30 150
2805.43 147
2805.55 141
2805.67 132
2805.79 122
2805.91 111
2806.03 100
2806.15 91
2806.27 83
2806.40 77
2806.52 71
2806.64 65
2806.76 59
2806.88 53
2807.00 48
2807.12 44
2807.24 42
2807.37 42
2807.49 43
2807.61 44
2807.73 46
2807.85 47
2807.97 47
2808.09 46
2808.22 45
2808.34 44
2808.46 44
2808.58 43
2808.70 43
2808.82 44
2808.94 44
2809.06 44
2809.19 44
2809.31 43
2809.43 40
2809.55 37
2809.67 34
2809.79 32
2809.91 30
2810.03 31
2810.16 33
2810.28 38
2810.40 43
2810.52 49
2810.64 55
2810.76 59
2810.88 61
2811.01 60
2811.13 57
2811.25 53
2811.37 47
2811.49 42
2811.61 39
2811.73 38
2811.86 40
2811.98 44
2812.10 50
2812.22 55
2812.34 60
2812.46 63
2812.58 66
2812.71 68
2812.83 69
2812.95 71
2813.07 74
2813.19 76
2813.31 78
2813.43 80
2813.56 81
2813.68 81
2813.80 80
2813.92 78
2814.04 75
2814.16 71
2814.28 67
2814.41 63
2814.53 58
2814.65 52
2814.77 45
2814.89 38
2815.01 30
2815.13 23
2815.26 16
2815.38 11
2815.50 9
2815.62 9
2815.74 13
2815.86 18
2815.98 24
2816.11 30
2816.23 35
2816.35 38
2816.47 39
2816.59 39
2816.71 39
2816.83 38
2816.96 38
2817.08 38
2817.20 38
2817.32 38
2817.44 36
2817.56 33
2817.69 28
2817.81 23
2817.93 18
2818.05 15
2818.17 13
2818.29 14
2818.41 18
2818.54 22
2818.66 27
2818.78 30
2818.90 31
2819.02 28
2819.14 24
2819.27 17
2819.39 11
2819.51 6
2819.63 4
2819.75 6
2819.87 10
2819.99 17
2820.12 26
2820.24 35
2820.36 43
2820.48 50
2820.60 56
2820.72 60
2820.85 62
2820.97 63
2821.09 61
2821.21 58
2821.33 54
2821.45 50
2821.58 45
2821.70 40
2821.82 36
2821.94 33
2822.06 31
2822.18 29
2822.30 28
2822.43 27
2822.55 25
2822.67 23
2822.79 21
2822.91 19
2823.03 19
2823.16 19
2823.28 22
2823.40 26
2823.52 31
2823.64 37
2823.76 43
2823.89 48
2824.01 52
2824.13 55
2824.25 56
2824.37 57
2824.49 57
2824.62 57
2824.74 56
2824.86 54
2824.98 52
2825.10 49
2825.22 45
2825.35 41
2825.47 37
2825.59 34
2825.71 32
2825.83 31
2825.95 32
2826.08 33
2826.20 35
2826.32 38
2826.44 41
2826.56 44
2826.68 49
2826.81 53
2826.93 57
2827.05 60
2827.17 61
2827.29 61
2827.42 60
2827.54 58
2827.66 57
2827.78 56
2827.90 56
2828.02 58
2828.15 61
2828.27 63
2828.39 65
2828.51 66
2828.63 66
2828.75 65
2828.88 65
2829.00 66
2829.12 67
2829.24 70
2829.36 74
2829.48 77
2829.61 80
2829.73 81
2829.85 81
2829.97 78
2830.09 74
2830.22 70
2830.34 65
2830.46 62
2830.58 60
2830.70 59
2830.82 59
2830.95 59
2831.07 59
2831.19 57
2831.31 55
2831.43 53
2831.56 51
2831.68 50
2831.80 51
2831.92 53
2832.04 56
2832.16 60
2832.29 63
2832.41 65
2832.53 66
2832.65 66
2832.77 65
2832.90 63
2833.02 61
2833.14 60
2833.26 60
2833.38 61
2833.50 63
2833.63 65
2833.75 66
2833.87 66
2833.99 65
2834.11 62
2834.24 58
2834.36 52
2834.48 45
2834.60 38
2834.72 32
2834.85 27
2834.97 24
2835.09 25
2835.21 29
2835.33 37
2835.46 46
2835.58 56
2835.70 65
2835.82 70
2835.94 72
2836.06 69
2836.19 64
2836.31 58
2836.43 53
2836.55 51
2836.67 51
2836.80 55
2836.92 60
2837.04 66
2837.16 70
2837.28 72
2837.41 70
2837.53 66
2837.65 60
2837.77 53
2837.89 46
2838.02 39
2838.14 33
2838.26 27
2838.38 23
2838.50 19
2838.63 16
2838.75 16
2838.87 17
2838.99 20
2839.11 23
2839.24 27
2839.36 30
2839.48 32
2839.60 32
2839.72 30
2839.85 27
2839.97 23
2840.09 19
2840.21 15
2840.33 11
2840.46 7
2840.58 4
2840.70 1
2840.82 0
2840.94 0
2841.07 0
2841.19 0
2841.31 0
2841.43 0
2841.55 0
2841.68 0
2841.80 1
2841.92 3
2842.04 5
2842.16 6
2842.29 7
2842.41 9
2842.53 10
2842.65 12
2842.77 15
2842.90 19
2843.02 23
2843.14 27
2843.26 30
2843.38 33
2843.51 35
2843.63 35
2843.75 34
2843.87 33
2843.99 31
2844.12 30
2844.24 28
2844.36 27
2844.48 26
2844.61 27
2844.73 29
2844.85 33
2844.97 39
2845.09 47
2845.22 55
2845.34 63
2845.46 68
2845.58 70
2845.70 70
2845.83 67
2845.95 62
2846.07 58
2846.19 55
2846.31 53
2846.44 53
2846.56 54
2846.68 56
2846.80 58
2846.93 60
2847.05 62
2847.17 63
2847.29 64
2847.41 64
2847.54 64
2847.66 63
2847.78 62
2847.90 60
2848.02 58
2848.15 55
2848.27 53
2848.39 51
2848.51 50
2848.64 49
2848.76 49
2848.88 50
2849.00 51
2849.12 52
2849.25 54
2849.37 56
2849.49 58
2849.61 59
2849.74 59
2849.86 59
2849.98 59
2850.10 59
2850.22 59
2850.35 59
2850.47 58
2850.59 57
2850.71 55
2850.84 54
2850.96 53
2851.08 52
2851.20 53
2851.32 54
2851.45 57
2851.57 59
2851.69 62
2851.81 65
2851.94 69
2852.06 72
2852.18 75
2852.30 78
2852.42 82
2852.55 84
2852.67 85
2852.79 85
2852.91 82
2853.04 77
2853.16 71
2853.28 64
2853.40 58
2853.53 53
2853.65 51
2853.77 52
2853.89 54
2854.01 58
2854.14 63
2854.26 68
2854.38 73
2854.50 78
2854.63 83
2854.75 87
2854.87 90
2854.99 92
2855.12 92
2855.24 92
2855.36 91
2855.48 89
2855.60 88
2855.73 88
2855.85 89
2855.97 90
2856.09 93
2856.22 96
2856.34 99
2856.46 103
2856.58 106
2856.71 110
2856.83 113
2856.95 115
2857.07 116
2857.20 115
2857.32 114
2857.44 112
2857.56 110
2857.68 108
2857.81 108
2857.93 108
2858.05 109
2858.17 109
2858.30 108
2858.42 107
2858.54 106
2858.66 106
2858.79 106
2858.91 108
2859.03 110
2859.15 114
2859.28 117
2859.40 120
2859.52 122
2859.64 123
2859.77 123
2859.89 122
2860.01 119
2860.13 117
2860.26 115
2860.38 113
2860.50 113
2860.62 113
2860.75 113
2860.87 114
2860.99 113
2861.11 111
2861.23 107
2861.36 103
2861.48 99
2861.60 98
2861.72 98
2861.85 102
2861.97 108
2862.09 115
2862.21 122
2862.34 128
2862.46 132
2862.58 133
2862.70 131
2862.83 129
2862.95 125
2863.07 120
2863.19 116
2863.32 113
2863.44 112
2863.56 112
2863.68 113
2863.81 115
2863.93 118
2864.05 119
2864.17 119
2864.30 117
2864.42 113
2864.54 108
2864.66 102
2864.79 95
2864.91 89
2865.03 83
2865.15 78
2865.28 73
2865.40 68
2865.52 63
2865.65 58
2865.77 55
2865.89 53
2866.01 52
2866.14 52
2866.26 54
2866.38 56
2866.50 59
2866.63 62
2866.75 65
2866.87 68
2866.99 71
2867.12 74
2867.24 77
2867.36 79
2867.48 81
2867.61 81
2867.73 80
2867.85 79
2867.97 76
2868.10 73
2868.22 70
2868.34 68
2868.46 67
2868.59 66
2868.71 66
2868.83 65
2868.96 65
2869.08 65
2869.20 64
2869.32 63
2869.45 62
2869.57 60
2869.69 59
2869.81 58
2869.94 58
2870.06 59
2870.18 61
2870.30 63
2870.43 64
2870.55 65
2870.67 64
2870.79 63
2870.92 61
2871.04 60
2871.16 60
2871.29 63
2871.41 67
2871.53 74
2871.65 83
2871.78 94
2871.90 106
2872.02 118
2872.14 131
2872.27 142
2872.39 151
2872.51 158
2872.63 162
2872.76 163
2872.88 161
2873.00 158
2873.13 152
2873.25 145
2873.37 138
2873.49 131
2873.62 125
2873.74 121
2873.86 117
2873.98 115
2874.11 114
2874.23 113
2874.35 112
2874.48 111
2874.60 111
2874.72 111
2874.84 113
2874.97 117
2875.09 121
2875.21 126
2875.34 131
2875.46 135
2875.58 138
2875.70 139
2875.83 139
2875.95 137
2876.07 135
2876.19 131
2876.32 126
2876.44 121
2876.56 114
2876.69 108
2876.81 103
2876.93 98
2877.05 96
2877.18 95
2877.30 95
2877.42 96
2877.55 96
2877.67 94
2877.79 90
2877.91 84
2878.04 76
2878.16 67
2878.28 59
2878.40 53
2878.53 50
2878.65 50
2878.77 53
2878.90 58
2879.02 64
2879.14 71
2879.26 77
2879.39 83
2879.51 89
2879.63 96
2879.76 104
2879.88 113
2880.00 122
2880.12 130
2880.25 137
2880.37 143
2880.49 145
2880.62 145
2880.74 142
2880.86 135
2880.98 126
2881.11 115
2881.23 102
2881.35 89
2881.48 77
2881.60 68
2881.72 60
2881.84 56
2881.97 54
2882.09 54
2882.21 54
2882.34 54
2882.46 53
2882.58 51
2882.71 48
2882.83 45
2882.95 44
2883.07 45
2883.20 49
2883.32 55
2883.44 65
2883.57 75
2883.69 87
2883.81 99
2883.93 111
2884.06 122
2884.18 133
2884.30 142
2884.43 151
2884.55 159
2884.67 166
2884.80 170
2884.92 173
2885.04 173
2885.16 172
2885.29 170
2885.41 168
2885.53 166
2885.66 164
2885.78 161
2885.90 159
2886.03 155
2886.15 151
2886.27 146
2886.39 142
2886.52 139
2886.64 138
2886.76 139
2886.89 142
2887.01 146
2887.13 150
2887.26 153
2887.38 155
2887.50 156
2887.62 157
2887.75 157
2887.87 156
2887.99 155
2888.12 154
2888.24 151
2888.36 146
2888.49 141
2888.61 134
2888.73 128
2888.85 123
2888.98 118
2889.10 116
2889.22 114
2889.35 114
2889.47 114
2889.59 113
2889.72 112
2889.84 110
2889.96 106
2890.09 101
2890.21 95
2890.33 90
2890.45 86
2890.58 83
2890.70 83
2890.82 83
2890.95 85
2891.07 86
2891.19 86
2891.32 85
2891.44 82
2891.56 77
2891.69 72
2891.81 68
2891.93 65
2892.05 64
2892.18 65
2892.30 69
2892.42 73
2892.55 77
2892.67 80
2892.79 82
2892.92 82
2893.04 80
2893.16 78
2893.29 75
2893.41 73
2893.53 70
2893.66 69
2893.78 68
2893.90 68
2894.02 68
2894.15 70
2894.27 73
2894.39 76
2894.52 78
2894.64 80
2894.76 81
2894.89 81
2895.01 79
2895.13 78
2895.26 76
2895.38 77
2895.50 79
2895.63 82
2895.75 86
2895.87 89
2896.00 91
2896.12 90
2896.24 87
2896.37 82
2896.49 77
2896.61 73
2896.74 69
2896.86 66
2896.98 62
2897.10 59
2897.23 54
2897.35 49
2897.47 43
2897.60 38
2897.72 36
2897.84 36
2897.97 38
2898.09 43
2898.21 50
2898.34 56
2898.46 62
2898.58 66
2898.71 67
2898.83 65
2898.95 60
2899.08 54
2899.20 46
2899.32 37
2899.45 29
2899.57 22
2899.69 17
2899.82 16
2899.94 17
2900.06 20
2900.19 25
2900.31 29
2900.43 31
2900.56 32
2900.68 31
2900.80 29
2900.93 27
2901.05 26
2901.17 28
2901.30 34
2901.42 42
2901.54 52
2901.67 63
2901.79 74
2901.91 83
2902.04 91
2902.16 96
2902.28 100
2902.41 101
2902.53 101
2902.65 100
2902.78 99
2902.90 98
2903.02 100
2903.15 103
2903.27 109
2903.39 116
2903.52 123
2903.64 128
2903.76 131
2903.89 132
2904.01 130
2904.13 126
2904.26 123
2904.38 122
2904.50 123
2904.63 126
2904.75 131
2904.87 136
2905.00 141
2905.12 146
2905.24 149
2905.37 151
2905.49 153
2905.61 156
2905.74 160
2905.86 165
2905.98 170
2906.11 176
2906.23 181
2906.35 183
2906.48 184
2906.60 182
2906.72 177
2906.85 172
2906.97 165
2907.09 159
2907.22 154
2907.34 151
2907.47 149
2907.59 148
2907.71 149
2907.84 149
2907.96 149
2908.08 149
2908.21 148
2908.33 147
2908.45 147
2908.58 149
2908.70 151
2908.82 153
2908.95 156
2909.07 157
2909.19 156
2909.32 153
2909.44 148
2909.56 142
2909.69 136
2909.81 131
2909.93 128
2910.06 127
2910.18 127
2910.31 128
2910.43 130
2910.55 130
2910.68 130
2910.80 130
2910.92 128
2911.05 127
2911.17 127
2911.29 126
2911.42 127
2911.54 126
2911.66 126
2911.79 123
2911.91 120
2912.03 114
2912.16 108
2912.28 102
2912.41 95
2912.53 88
2912.65 81
2912.78 74
2912.90 66
2913.02 57
2913.15 48
2913.27 40
2913.39 33
2913.52 29
2913.64 27
2913.76 27
2913.89 28
2914.01 30
2914.14 31
2914.26 31
2914.38 30
2914.51 29
2914.63 29
2914.75 30
2914.88 33
2915.00 37
2915.12 42
2915.25 47
2915.37 51
2915.49 51
2915.62 49
2915.74 43
2915.87 36
2915.99 28
2916.11 21
2916.24 16
2916.36 13
2916.48 13
2916.61 15
2916.73 18
2916.85 21
2916.98 25
2917.10 30
2917.23 35
2917.35 40
2917.47 46
2917.60 52
2917.72 58
2917.84 62
2917.97 65
2918.09 66
2918.21 64
2918.34 61
2918.46 56
2918.59 51
2918.71 45
2918.83 40
2918.96 36
2919.08 33
2919.20 31
2919.33 30
2919.45 28
2919.58 25
2919.70 22
2919.82 18
2919.95 12
2920.07 7
2920.19 2
2920.32 0
2920.44 0
2920.57 0
2920.69 0
2920.81 0
2920.94 0
2921.06 0
2921.18 0
2921.31 0
2921.43 0
2921.56 3
2921.68 7
2921.80 12
2921.93 19
2922.05 25
2922.17 30
2922.30 32
2922.42 32
2922.55 30
2922.67 26
2922.79 21
2922.92 18
2923.04 16
2923.16 18
2923.29 21
2923.41 26
2923.54 33
2923.66 39
2923.78 44
2923.91 47
2924.03 49
2924.15 50
2924.28 49
2924.40 47
2924.53 45
2924.65 43
2924.77 41
2924.90 40
2925.02 38
2925.14 37
2925.27 36
2925.39 35
2925.52 34
2925.64 34
2925.76 33
2925.89 34
2926.01 35
2926.14 37
2926.26 38
2926.38 40
2926.51 43
2926.63 46
2926.75 50
2926.88 55
2927.00 62
2927.13 68
2927.25 76
2927.37 83
2927.50 89
2927.62 95
2927.75 101
2927.87 106
2927.99 112
2928.12 117
2928.24 122
2928.37 125
2928.49 128
2928.61 129
2928.74 130
2928.86 130
2928.98 130
2929.11 131
2929.23 132
2929.36 133
2929.48 135
2929.60 135
2929.73 135
2929.85 133
2929.98 131
2930.10 129
2930.22 128
2930.35 126
2930.47 124
2930.60 121
2930.72 116
2930.84 109
2930.97 101
2931.09 92
2931.22 83
2931.34 74
2931.46 66
2931.59 60
2931.71 56
2931.84 55
2931.96 56
2932.08 58
2932.21 63
2932.33 68
2932.46 74
2932.58 80
2932.70 86
2932.83 89
2932.95 92
2933.08 92
2933.20 91
2933.32 88
2933.45 85
2933.57 81
2933.70 77
2933.82 73
2933.94 71
2934.07 71
2934.19 73
2934.32 77
2934.44 84
2934.56 91
2934.69 98
2934.81 103
2934.94 104
2935.06 103
2935.18 98
2935.31 91
2935.43 83
2935.56 75
2935.68 68
2935.80 63
2935.93 58
2936.05 55
2936.18 53
2936.30 52
2936.42 53
2936.55 56
2936.67 60
2936.80 64
2936.92 68
2937.04 69
2937.17 68
2937.29 63
2937.42 56
2937.54 47
2937.66 38
2937.79 29
2937.91 22
2938.04 18
2938.16 16
2938.29 15
2938.41 16
2938.53 17
2938.66 17
2938.78 18
2938.91 17
2939.03 17
2939.15 15
2939.28 14
2939.40 13
2939.53 12
2939.65 11
2939.77 11
2939.90 13
2940.02 14
2940.15 17
2940.27 19
2940.40 22
2940.52 25
2940.64 28
2940.77 31
2940.89 34
2941.02 36
2941.14 38
2941.26 39
2941.39 39
2941.51 37
2941.64 35
2941.76 32
2941.89 29
2942.01 26
2942.13 23
2942.26 21
2942.38 19
2942.51 17
2942.63 15
2942.75 12
2942.88 9
2943.00 6
2943.13 4
2943.25 2
2943.38 1
2943.50 2
2943.62 5
2943.75 10
2943.87 17
2944.00 25
2944.12 33
2944.25 40
2944.37 44
2944.49 47
2944.62 47
2944.74 46
2944.87 44
2944.99 42
2945.11 40
2945.24 37
2945.36 33
2945.49 28
2945.61 22
2945.74 16
2945.86 10
2945.98 5
2946.11 2
2946.23 2
2946.36 5
2946.48 11
2946.61 19
2946.73 27
2946.85 34
2946.98 38
2947.10 40
2947.23 39
2947.35 36
2947.48 31
2947.60 26
2947.72 23
2947.85 20
2947.97 20
2948.10 22
2948.22 25
2948.35 29
2948.47 33
2948.59 36
2948.72 37
2948.84 37
2948.97 34
2949.09 32
2949.22 29
2949.34 28
2949.47 29
2949.59 33
2949.71 39
2949.84 46
2949.96 54
2950.09 61
2950.21 67
2950.34 70
2950.46 71
2950.58 71
2950.71 69
2950.83 66
2950.96 64
2951.08 63
2951.21 63
2951.33 65
2951.45 68
2951.58 72
2951.70 75
2951.83 78
2951.95 78
2952.08 75
2952.20 69
2952.33 60
2952.45 50
2952.57 39
2952.70 30
2952.82 23
2952.95 18
2953.07 16
2953.20 17
2953.32 18
2953.45 18
2953.57 19
2953.69 17
2953.82 15
2953.94 13
2954.07 12
2954.19 13
2954.32 15
2954.44 20
2954.57 28
2954.69 37
2954.81 46
2954.94 56
2955.06 66
2955.19 75
2955.31 84
2955.44 92
2955.56 97
2955.69 101
2955.81 102
2955.93 101
2956.06 98
2956.18 92
2956.31 85
2956.43 78
2956.56 71
2956.68 64
2956.81 59
2956.93 55
2957.05 51
2957.18 48
2957.30 45
2957.43 41
2957.55 37
2957.68 33
2957.80 30
2957.93 29
2958.05 30
2958.18 34
2958.30 40
2958.42 47
2958.55 54
2958.67 59
2958.80 63
2958.92 64
2959.05 64
2959.17 62
2959.30 59
2959.42 56
2959.55 52
2959.67 49
2959.79 46
2959.92 45
2960.04 45
2960.17 48
2960.29 53
2960.42 60
2960.54 69
2960.67 78
2960.79 87
2960.92 94
2961.04 100
2961.16 104
2961.29 106
2961.41 108
2961.54 109
2961.66 111
2961.79 112
2961.91 114
2962.04 115
2962.16 116
2962.29 116
2962.41 115
2962.54 112
2962.66 108
2962.78 105
2962.91 101
2963.03 99
2963.16 98
2963.28 97
2963.41 97
2963.53 97
2963.66 97
2963.78 96
2963.91 95
2964.03 95
2964.16 96
2964.28 97
2964.40 100
2964.53 102
2964.65 103
2964.78 103
2964.90 102
2965.03 98
2965.15 94
2965.28 88
2965.40 81
2965.53 74
2965.65 66
2965.78 59
2965.90 52
2966.03 46
2966.15 42
2966.27 39
2966.40 38
2966.52 39
2966.65 40
2966.77 42
2966.90 44
2967.02 46
2967.15 47
2967.27 47
2967.40 46
2967.52 45
2967.65 44
2967.77 42
2967.90 40
2968.02 39
2968.15 36
2968.27 34
2968.40 29
2968.52 24
2968.64 18
2968.77 12
2968.89 6
2969.02 1
2969.14 0
2969.27 0
2969.39 0
2969.52 0
2969.64 0
2969.77 0
2969.89 0
2970.02 0
2970.14 2
2970.27 4
2970.39 5
2970.52 6
2970.64 7
2970.77 7
2970.89 7
2971.02 7
2971.14 7
2971.26 7
2971.39 8
2971.51 9
2971.64 11
2971.76 13
2971.89 16
2972.01 19
2972.14 24
2972.26 29
2972.39 35
2972.51 40
2972.64 45
2972.76 48
2972.89 49
2973.01 49
2973.14 46
2973.26 42
2973.39 38
2973.51 35
2973.64 33
2973.76 32
2973.89 33
2974.01 34
2974.14 35
2974.26 37
2974.39 38
2974.51 40
2974.64 43
2974.76 47
2974.89 51
2975.01 55
2975.13 60
2975.26 63
2975.38 65
2975.51 66
2975.63 65
2975.76 63
2975.88 60
2976.01 57
2976.13 55
2976.26 54
2976.38 54
2976.51 56
2976.63 59
2976.76 63
2976.88 67
2977.01 70
2977.13 73
2977.26 75
2977.38 75
2977.51 75
2977.63 74
2977.76 72
2977.88 70
2978.01 67
2978.13 64
2978.26 61
2978.38 58
2978.51 57
2978.63 58
2978.76 59
2978.88 63
2979.01 68
2979.13 74
2979.26 81
2979.38 88
2979.51 94
2979.63 100
2979.76 105
2979.88 109
2980.01 111
2980.13 113
2980.26 113
2980.38 112
2980.51 109
2980.63 104
2980.76 98
2980.88 91
2981.01 83
2981.13 76
2981.26 68
2981.38 62
2981.51 57
2981.63 53
2981.76 50
2981.88 46
2982.01 43
2982.13 40
2982.26 37
2982.38 36
2982.51 37
2982.63 39
2982.76 42
2982.88 47
2983.01 51
2983.13 55
2983.26 58
2983.38 60
2983.51 61
2983.63 64
2983.76 68
2983.88 73
2984.01 80
2984.13 87
2984.26 93
2984.38 97
2984.51 100
2984.63 100
2984.76 98
2984.88 96
2985.01 93
2985.13 91
2985.26 91
2985.38 91
2985.51 94
2985.63 97
2985.76 101
2985.88 105
2986.01 109
2986.13 111
2986.26 112
2986.39 111
2986.51 109
2986.64 104
2986.76 99
2986.89 93
2987.01 89
2987.14 86
2987.26 84
2987.39 85
2987.51 87
2987.64 91
2987.76 96
2987.89 101
2988.01 106
2988.14 109
2988.26 112
2988.39 112
2988.51 110
2988.64 105
2988.76 98
2988.89 89
2989.01 80
2989.14 72
2989.26 66
2989.39 61
2989.51 58
2989.64 57
2989.76 56
2989.89 55
2990.01 55
2990.14 56
2990.26 57
2990.39 58
2990.52 60
2990.64 60
2990.77 60
2990.89 57
2991.02 52
2991.14 46
2991.27 39
2991.39 32
2991.52 27
2991.64 22
2991.77 18
2991.89 14
2992.02 9
2992.14 5
2992.27 1
2992.39 0
2992.52 0
2992.64 0
2992.77 3
2992.89 9
2993.02 16
2993.15 23
2993.27 29
2993.40 33
2993.52 37
2993.65 39
2993.77 40
2993.90 39
2994.02 38
2994.15 35
2994.27 32
2994.40 28
2994.52 26
2994.65 24
2994.77 25
2994.90 29
2995.02 34
2995.15 40
2995.28 45
2995.40 49
2995.53 51
2995.65 50
2995.78 48
2995.90 46
2996.03 43
2996.15 41
2996.28 39
2996.40 39
2996.53 39
2996.65 39
2996.78 39
2996.90 40
2997.03 41
2997.15 44
2997.28 48
2997.41 53
2997.53 59
2997.66 65
2997.78 70
2997.91 73
2998.03 75
2998.16 76
2998.28 75
2998.41 75
2998.53 74
2998.66 75
2998.78 77
2998.91 78
2999.04 80
2999.16 82
2999.29 83
2999.41 83
2999.54 82
2999.66 83
2999.79 84
2999.91 85
3000.04 88
3000.16 90
3000.29 92
3000.41 93
3000.54 92
3000.67 90
3000.79 86
3000.92 82
3001.04 79
3001.17 75
3001.29 73
3001.42 72
3001.54 72
3001.67 72
3001.79 73
3001.92 73
3002.05 74
3002.17 74
3002.30 73
3002.42 72
3002.55 70
3002.67 69
3002.80 68
3002.92 67
3003.05 67
3003.17 67
3003.30 68
3003.43 70
3003.55 71
3003.68 73
3003.80 74
3003.93 75
3004.05 75
3004.18 74
3004.30 71
3004.43 68
3004.55 65
3004.68 63
3004.81 61
3004.93 60
3005.06 60
3005.18 61
3005.31 62
3005.43 63
3005.56 63
3005.68 61
3005.81 59
3005.94 56
3006.06 53
3006.19 50
3006.31 46
3006.44 43
3006.56 39
3006.69 36
3006.81 33
3006.94 33
3007.07 34
3007.19 37
3007.32 40
3007.44 43
3007.57 46
3007.69 46
3007.82 45
3007.94 42
3008.07 38
3008.20 35
3008.32 31
3008.45 28
3008.57 25
3008.70 21
3008.82 16
3008.95 9
3009.07 2
3009.20 0
3009.33 0
3009.45 0
3009.58 0
3009.70 0
3009.83 0
3009.95 0
3010.08 0
3010.21 8
3010.33 16
3010.46 22
3010.58 27
3010.71 30
3010.83 33
3010.96 36
3011.08 39
3011.21 42
3011.34 46
3011.46 50
3011.59 53
3011.71 54
3011.84 53
3011.96 51
3012.09 48
3012.22 43
3012.34 39
3012.47 35
3012.59 31
3012.72 28
3012.84 25
3012.97 21
3013.10 18
3013.22 15
3013.35 12
3013.47 10
3013.60 9
3013.72 8
3013.85 9
3013.97 9
3014.10 10
3014.23 12
3014.35 14
3014.48 16
3014.60 19
3014.73 22
3014.85 24
3014.98 27
3015.11 29
3015.23 32
3015.36 35
3015.48 38
3015.61 41
3015.74 44
3015.86 46
3015.99 46
3016.11 45
3016.24 42
3016.36 38
3016.49 35
3016.62 32
3016.74 30
3016.87 30
3016.99 32
3017.12 34
3017.24 37
3017.37 39
3017.50 41
3017.62 43
3017.75 45
3017.87 46
3018.00 48
3018.12 50
3018.25 51
3018.38 51
3018.50 50
3018.63 47
3018.75 43
3018.88 37
3019.01 31
3019.13 24
3019.26 17
3019.38 11
3019.51 7
3019.63 4
3019.76 3
3019.89 4
3020.01 7
3020.14 12
3020.26 16
3020.39 21
3020.51 25
3020.64 29
3020.77 30
3020.89 31
3021.02 32
3021.14 31
3021.27 31
3021.40 31
3021.52 30
3021.65 30
3021.77 31
3021.90 32
3022.03 34
3022.15 38
3022.28 42
3022.40 47
3022.53 51
3022.65 55
3022.78 58
3022.91 60
3023.03 62
3023.16 64
3023.28 65
3023.41 67
3023.54 68
3023.66 69
3023.79 68
3023.91 65
3024.04 60
3024.17 54
3024.29 46
3024.42 39
3024.54 32
3024.67 27
3024.79 23
3024.92 20
3025.05 19
3025.17 18
3025.30 18
3025.42 18
3025.55 20
3025.68 23
3025.80 28
3025.93 34
3026.05 42
3026.18 50
3026.31 57
3026.43 64
3026.56 69
3026.68 73
3026.81 75
3026.94 76
3027.06 75
3027.19 74
3027.31 72
3027.44 69
3027.57 66
3027.69 62
3027.82 59
3027.94 56
3028.07 52
3028.20 48
3028.32 44
3028.45 39
3028.57 33
3028.70 27
3028.83 21
3028.95 15
3029.08 10
3029.20 7
3029.33 6
3029.46 8
3029.58 11
3029.71 16
3029.83 21
3029.96 26
3030.09 29
3030.21 30
3030.34 30
3030.46 29
3030.59 27
3030.72 25
3030.84 24
3030.97 25
3031.09 26
3031.22 28
3031.35 30
3031.47 31
3031.60 31
3031.72 30
3031.85 27
3031.98 22
3032.10 17
3032.23 12
3032.36 7
3032.48 2
3032.61 0
3032.73 0
3032.86 0
3032.99 0
3033.11 0
3033.24 0
3033.36 1
3033.49 2
3033.62 2
3033.74 2
3033.87 2
3033.99 2
3034.12 1
3034.25 0
3034.37 0
3034.50 0
3034.62 1
3034.75 4
3034.88 10
3035.00 17
3035.13 25
3035.26 33
3035.38 39
3035.51 43
3035.63 46
3035.76 48
3035.89 49
3036.01 50
3036.14 51
3036.26 52
3036.39 52
3036.52 51
3036.64 48
3036.77 44
3036.90 38
3037.02 33
3037.15 28
3037.27 25
3037.40 24
3037.53 25
3037.65 27
3037.78 28
3037.91 28
3038.03 27
3038.16 23
3038.28 18
3038.41 11
3038.54 5
3038.66 0
3038.79 0
3038.91 0
3039.04 0
3039.17 0
3039.29 4
3039.42 9
3039.55 14
3039.67 19
3039.80 22
3039.92 25
3040.05 27
3040.18 28
3040.30 30
3040.43 33
3040.56 37
3040.68 41
3040.81 45
3040.93 49
3041.06 51
3041.19 52
3041.31 52
3041.44 51
3041.57 48
3041.69 44
3041.82 39
3041.94 33
3042.07 26
3042.20 19
3042.32 12
3042.45 5
3042.58 0
3042.70 0
3042.83 0
3042.96 0
3043.08 1
3043.21 6
3043.33 11
3043.46 15
3043.59 18
3043.71 20
3043.84 20
3043.97 19
3044.09 18
3044.22 16
3044.34 17
3044.47 19
3044.60 23
3044.72 28
3044.85 33
3044.98 38
3045.10 41
3045.23 42
3045.36 40
3045.48 37
3045.61 32
3045.73 27
3045.86 23
3045.99 20
3046.11 18
3046.24 18
3046.37 19
3046.49 21
3046.62 23
3046.75 24
3046.87 26
3047.00 27
3047.12 28
3047.25 28
3047.38 27
3047.50 25
3047.63 22
3047.76 18
3047.88 14
3048.01 11
3048.14 9
3048.26 10
3048.39 15
3048.52 21
3048.64 28
3048.77 35
3048.89 40
3049.02 43
3049.15 44
3049.27 43
3049.40 42
3049.53 41
3049.65 40
3049.78 39
3049.91 38
3050.03 36
3050.16 34
3050.29 30
3050.41 27
3050.54 23
3050.66 20
3050.79 17
3050.92 15
3051.04 13
3051.17 11
3051.30 9
3051.42 7
3051.55 5
3051.68 4
3051.80 4
3051.93 4
3052.06 5
3052.18 7
3052.31 10
3052.44 14
3052.56 18
3052.69 22
3052.82 26
3052.94 29
3053.07 31
3053.19 32
3053.32 32
3053.45 31
3053.57 28
3053.70 25
3053.83 21
3053.95 17
3054.08 13
3054.21 9
3054.33 5
3054.46 3
3054.59 2
3054.71 3
3054.84 6
3054.97 11
3055.09 18
3055.22 26
3055.35 34
3055.47 42
3055.60 48
3055.73 52
3055.85 54
3055.98 53
3056.11 50
3056.23 45
3056.36 38
3056.48 30
3056.61 23
3056.74 16
3056.86 10
3056.99 6
3057.12 3
3057.24 1
3057.37 1
3057.50 1
3057.62 1
3057.75 2
3057.88 2
3058.00 3
3058.13 6
3058.26 9
3058.38 14
3058.51 21
3058.64 29
3058.76 37
3058.89 46
3059.02 55
3059.14 63
3059.27 72
3059.40 81
3059.52 89
3059.65 96
3059.78 102
3059.90 105
3060.03 105
3060.16 102
3060.28 98
3060.41 93
3060.54 88
3060.66 84
3060.79 81
3060.92 79
3061.04 76
3061.17 73
3061.30 68
3061.42 62
3061.55 54
3061.68 47
3061.80 40
3061.93 37
3062.06 36
3062.18 38
3062.31 43
3062.44 48
3062.56 54
3062.69 59
3062.82 63
3062.94 66
3063.07 69
3063.20 73
3063.32 76
3063.45 80
3063.58 84
3063.70 87
3063.83 90
3063.96 93
3064.08 96
3064.21 98
3064.34 101
3064.47 104
3064.59 106
3064.72 106
3064.85 105
3064.97 101
3065.10 97
3065.23 92
3065.35 88
3065.48 87
3065.61 89
3065.73 94
3065.86 102
3065.99 111
3066.11 122
3066.24 131
3066.37 139
3066.49 146
3066.62 153
3066.75 161
3066.87 170
3067.00 180
3067.13 190
3067.25 201
3067.38 209
3067.51 216
3067.63 219
3067.76 221
3067.89 220
3068.02 219
3068.14 217
3068.27 214
3068.40 210
3068.52 206
3068.65 201
3068.78 195
3068.90 190
3069.03 187
3069.16 185
3069.28 186
3069.41 188
3069.54 192
3069.66 196
3069.79 199
3069.92 202
3070.04 203
3070.17 203
3070.30 201
3070.43 198
3070.55 192
3070.68 184
3070.81 175
3070.93 165
3071.06 154
3071.19 143
3071.31 131
3071.44 120
3071.57 109
3071.69 100
3071.82 92
3071.95 88
3072.07 88
3072.20 93
3072.33 101
3072.46 112
3072.58 124
3072.71 135
3072.84 141
3072.96 143
3073.09 140
3073.22 131
3073.34 120
3073.47 109
3073.60 98
3073.73 90
3073.85 85
3073.98 83
3074.11 82
3074.23 82
3074.36 80
3074.49 76
3074.61 72
3074.74 67
3074.87 63
3074.99 62
3075.12 66
3075.25 74
3075.38 85
3075.50 99
3075.63 113
3075.76 125
3075.88 134
3076.01 137
3076.14 137
3076.26 133
3076.39 128
3076.52 122
3076.65 116
3076.77 112
3076.90 109
3077.03 106
3077.15 102
3077.28 96
3077.41 90
3077.53 83
3077.66 76
3077.79 72
3077.92 69
3078.04 70
3078.17 72
3078.30 76
3078.42 79
3078.55 81
3078.68 79
3078.80 76
3078.93 71
3079.06 65
3079.19 60
3079.31 56
3079.44 54
3079.57 54
3079.69 55
3079.82 56
3079.95 57
3080.08 58
3080.20 59
3080.33 59
3080.46 60
3080.58 61
3080.71 62
3080.84 64
3080.97 66
3081.09 68
3081.22 70
3081.35 72
3081.47 74
3081.60 76
3081.73 77
3081.85 78
3081.98 79
3082.11 79
3082.24 79
3082.36 79
3082.49 79
3082.62 80
3082.74 81
3082.87 83
3083.00 86
3083.13 90
3083.25 94
3083.38 97
3083.51 100
3083.63 101
3083.76 101
3083.89 99
3084.02 96
3084.14 93
3084.27 90
3084.40 89
3084.52 88
3084.65 89
3084.78 89
3084.91 89
3085.03 88
3085.16 85
3085.29 81
3085.42 75
3085.54 68
3085.67 61
3085.80 55
3085.92 49
3086.05 44
3086.18 42
3086.31 41
3086.43 41
3086.56 44
3086.69 48
3086.81 54
3086.94 60
3087.07 66
3087.20 72
3087.32 77
3087.45 80
3087.58 82
3087.70 83
3087.83 82
3087.96 81
3088.09 79
3088.21 75
3088.34 71
3088.47 65
3088.60 59
3088.72 52
3088.85 46
3088.98 41
3089.10 38
3089.23 36
3089.36 35
3089.49 34
3089.61 32
3089.74 29
3089.87 24
3090.00 16
3090.12 8
3090.25 0
3090.38 0
3090.50 0
3090.63 0
3090.76 0
3090.89 0
3091.01 0
3091.14 0
3091.27 1
3091.40 10
3091.52 21
3091.65 32
3091.78 42
3091.90 53
3092.03 62
3092.16 70
3092.29 76
3092.41 80
3092.54 83
3092.67 85
3092.80 86
3092.92 87
3093.05 88
3093.18 88
3093.31 87
3093.43 85
3093.56 83
3093.69 79
3093.82 76
3093.94 72
3094.07 71
3094.20 70
3094.32 70
3094.45 71
3094.58 71
3094.71 71
3094.83 69
3094.96 66
3095.09 61
3095.22 55
3095.34 50
3095.47 44
3095.60 40
3095.73 38
3095.85 37
3095.98 39
3096.11 44
3096.24 49
3096.36 55
3096.49 61
3096.62 64
3096.75 65
3096.87 64
3097.00 59
3097.13 53
3097.25 45
3097.38 36
3097.51 28
3097.64 22
3097.76 17
3097.89 15
3098.02 14
3098.15 14
3098.27 15
3098.40 16
3098.53 17
3098.66 18
3098.78 18
3098.91 19
3099.04 20
3099.17 23
3099.29 25
3099.42 28
3099.55 29
3099.68 30
3099.80 29
3099.93 28
3100.06 25
3100.19 23
3100.31 21
3100.44 21
3100.57 22
3100.70 25
3100.82 29
3100.95 33
3101.08 37
3101.21 41
3101.33 43
3101.46 43
3101.59 42
3101.72 40
3101.84 38
3101.97 35
3102.10 33
3102.23 33
3102.35 34
3102.48 38
3102.61 44
3102.74 52
3102.86 59
3102.99 67
3103.12 73
3103.25 78
3103.37 80
3103.50 80
3103.63 78
3103.76 76
3103.88 73
3104.01 69
3104.14 65
3104.27 61
3104.40 56
3104.52 51
3104.65 45
3104.78 40
3104.91 34
3105.03 29
3105.16 24
3105.29 20
3105.42 17
3105.54 15
3105.67 14
3105.80 14
3105.93 15
3106.05 16
3106.18 18
3106.31 20
3106.44 22
3106.56 23
3106.69 24
3106.82 23
3106.95 22
3107.07 20
3107.20 18
3107.33 16
3107.46 15
3107.59 14
3107.71 14
3107.84 15
3107.97 17
3108.10 19
3108.22 21
3108.35 23
3108.48 26
3108.61 30
3108.73 34
3108.86 39
3108.99 44
3109.12 49
3109.24 53
3109.37 55
3109.50 56
3109.63 55
3109.76 54
3109.88 52
3110.01 51
3110.14 50
3110.27 51
3110.39 53
3110.52 54
3110.65 56
3110.78 56
3110.91 56
3111.03 55
3111.16 54
3111.29 54
3111.42 56
3111.54 58
3111.67 62
3111.80 67
3111.93 72
3112.05 77
3112.18 81
3112.31 84
3112.44 87
3112.57 90
3112.69 93
3112.82 99
3112.95 106
3113.08 114
3113.20 123
3113.33 132
3113.46 139
3113.59 144
3113.72 147
3113.84 147
3113.97 145
3114.10 140
3114.23 134
3114.35 127
3114.48 120
3114.61 114
3114.74 109
3114.87 105
3114.99 104
3115.12 104
3115.25 107
3115.38 110
3115.50 113
3115.63 116
3115.76 117
3115.89 116
3116.02 113
3116.14 108
3116.27 102
3116.40 95
3116.53 88
3116.65 80
3116.78 73
3116.91 67
3117.04 61
3117.17 57
3117.29 54
3117.42 51
3117.55 48
3117.68 45
3117.81 41
3117.93 36
3118.06 32
3118.19 28
3118.32 25
3118.44 24
3118.57 24
3118.70 26
3118.83 29
3118.96 32
3119.08 34
3119.21 35
3119.34 34
3119.47 31
3119.60 27
3119.72 22
3119.85 16
3119.98 11
3120.11 7
3120.24 4
3120.36 4
3120.49 6
3120.62 10
3120.75 16
3120.87 23
3121.00 30
3121.13 36
3121.26 40
3121.39 41
3121.51 39
3121.64 35
3121.77 29
3121.90 23
3122.03 16
3122.15 10
3122.28 4
3122.41 0
3122.54 0
3122.67 0
3122.79 0
3122.92 0
3123.05 0
3123.18 0
3123.31 0
3123.43 0
3123.56 6
3123.69 14
3123.82 21
3123.95 28
3124.07 34
3124.20 39
3124.33 42
3124.46 43
3124.59 42
3124.71 40
3124.84 37
3124.97 34
3125.10 32
3125.23 31
3125.35 30
3125.48 29
3125.61 28
3125.74 27
3125.87 25
3125.99 22
3126.12 20
3126.25 20
3126.38 21
3126.51 24
3126.63 28
3126.76 33
3126.89 37
3127.02 41
3127.15 44
3127.27 45
3127.40 45
3127.53 45
3127.66 46
3127.79 46
3127.91 48
3128.04 49
3128.17 51
3128.30 53
3128.43 55
3128.55 58
3128.68 62
3128.81 66
3128.94 70
3129.07 74
3129.19 76
3129.32 76
3129.45 76
3129.58 74
3129.71 72
3129.84 71
3129.96 72
3130.09 74
3130.22 78
3130.35 83
3130.48 86
3130.60 89
3130.73 89
3130.86 89
3130.99 90
3131.12 91
3131.24 94
3131.37 100
3131.50 107
3131.63 115
3131.76 122
3131.89 129
3132.01 134
3132.14 137
3132.27 139
3132.40 141
3132.53 143
3132.65 145
3132.78 147
3132.91 150
3133.04 152
3133.17 152
3133.30 151
3133.42 147
3133.55 142
3133.68 134
3133.81 126
3133.94 118
3134.06 110
3134.19 104
3134.32 99
3134.45 96
3134.58 93
3134.71 91
3134.83 89
3134.96 86
3135.09 81
3135.22 76
3135.35 70
3135.47 64
3135.60 59
3135.73 55
3135.86 52
3135.99 50
3136.12 49
3136.24 48
3136.37 48
3136.50 48
3136.63 48
3136.76 49
3136.89 50
3137.01 53
3137.14 56
3137.27 60
3137.40 64
3137.53 69
3137.65 75
3137.78 80
3137.91 85
3138.04 89
3138.17 94
3138.30 98
3138.42 102
3138.55 106
3138.68 109
3138.81 111
3138.94 113
3139.07 113
3139.19 113
3139.32 113
3139.45 112
3139.58 111
3139.71 109
3139.84 107
3139.96 104
3140.09 102
3140.22 101
3140.35 101
3140.48 103
3140.61 107
3140.73 111
3140.86 115
3140.99 117
3141.12 117
3141.25 115
3141.38 110
3141.50 103
3141.63 97
3141.76 91
3141.89 86
3142.02 84
3142.15 83
3142.27 85
3142.40 87
3142.53 89
3142.66 91
3142.79 93
3142.92 94
3143.04 96
3143.17 99
3143.30 101
3143.43 103
3143.56 105
3143.69 105
3143.81 104
3143.94 101
3144.07 97
3144.20 91
3144.33 86
3144.46 82
3144.58 79
3144.71 79
3144.84 81
3144.97 83
3145.10 84
3145.23 84
3145.36 82
3145.48 78
3145.61 73
3145.74 68
3145.87 65
3146.00 65
3146.13 67
3146.25 71
3146.38 77
3146.51 81
3146.64 84
3146.77 84
3146.90 81
3147.02 76
3147.15 69
3147.28 62
3147.41 55
3147.54 51
3147.67 49
3147.80 48
3147.92 50
3148.05 52
3148.18 54
3148.31 56
3148.44 58
3148.57 59
3148.70 62
3148.82 65
3148.95 71
3149.08 78
3149.21 86
3149.34 95
3149.47 103
3149.59 111
3149.72 115
3149.85 117
3149.98 115
3150.11 110
3150.24 103
3150.37 96
3150.49 88
3150.62 82
3150.75 78
3150.88 75
3151.01 74
3151.14 72
3151.27 70
3151.39 66
3151.52 62
3151.65 57
3151.78 54
3151.91 53
3152.04 55
3152.17 62
3152.29 71
3152.42 83
3152.55 94
3152.68 104
3152.81 111
3152.94 116
3153.07 117
3153.19 117
3153.32 115
3153.45 111
3153.58 107
3153.71 102
3153.84 98
3153.97 93
3154.09 89
3154.22 86
3154.35 83
3154.48 80
3154.61 76
3154.74 72
3154.87 66
3154.99 60
3155.12 54
3155.25 49
3155.38 47
3155.51 46
3155.64 48
3155.77 52
3155.89 56
3156.02 61
3156.15 66
3156.28 71
3156.41 78
3156.54 85
3156.67 95
3156.80 106
3156.92 117
3157.05 126
3157.18 132
3157.31 134
3157.44 132
3157.57 125
3157.70 116
3157.82 106
3157.95 96
3158.08 89
3158.21 84
3158.34 81
3158.47 79
3158.60 78
3158.73 75
3158.85 71
3158.98 67
3159.11 62
3159.24 59
3159.37 57
3159.50 58
3159.63 61
3159.76 64
3159.88 67
3160.01 69
3160.14 70
3160.27 69
3160.40 68
3160.53 67
3160.66 66
3160.78 66
3160.91 66
3161.04 68
3161.17 70
3161.30 73
3161.43 76
3161.56 79
3161.69 82
3161.81 83
3161.94 84
3162.07 84
3162.20 83
3162.33 82
3162.46 81
3162.59 80
3162.72 80
3162.84 80
3162.97 81
3163.10 82
3163.23 84
3163.36 86
3163.49 89
3163.62 94
3163.75 99
3163.88 106
3164.00 112
3164.13 119
3164.26 124
3164.39 129
3164.52 132
3164.65 133
3164.78 134
3164.91 133
3165.03 132
3165.16 131
3165.29 128
3165.42 125
3165.55 121
3165.68 117
3165.81 112
3165.94 108
3166.07 106
3166.19 106
3166.32 109
3166.45 113
3166.58 119
3166.71 124
3166.84 127
3166.97 128
3167.10 126
3167.23 122
3167.35 117
3167.48 113
3167.61 109
3167.74 108
3167.87 109
3168.00 111
3168.13 114
3168.26 117
3168.38 120
3168.51 123
3168.64 126
3168.77 128
3168.90 130
3169.03 132
3169.16 133
3169.29 134
3169.42 134
3169.55 135
3169.67 136
3169.80 136
3169.93 135
3170.06 133
3170.19 130
3170.32 125
3170.45 119
3170.58 112
3170.71 106
3170.83 102
3170.96 99
3171.09 98
3171.22 100
3171.35 104
3171.48 108
3171.61 113
3171.74 117
3171.87 120
3172.00 121
3172.12 120
3172.25 117
3172.38 114
3172.51 110
3172.64 107
3172.77 105
3172.90 104
3173.03 104
3173.16 103
3173.28 103
3173.41 102
3173.54 101
3173.67 99
3173.80 96
3173.93 93
3174.06 88
3174.19 83
3174.32 77
3174.45 69
3174.57 62
3174.70 54
3174.83 48
3174.96 42
3175.09 39
3175.22 37
3175.35 37
3175.48 38
3175.61 40
3175.74 44
3175.87 49
3175.99 57
3176.12 66
3176.25 78
3176.38 90
3176.51 103
3176.64 115
3176.77 124
3176.90 131
3177.03 134
3177.16 135
3177.28 135
3177.41 133
3177.54 130
3177.67 127
3177.80 124
3177.93 123
3178.06 122
3178.19 123
3178.32 126
3178.45 130
3178.58 134
3178.70 138
3178.83 140
3178.96 141
3179.09 139
3179.22 135
3179.35 130
3179.48 125
3179.61 120
3179.74 116
3179.87 113
3180.00 110
3180.13 107
3180.25 102
3180.38 97
3180.51 90
3180.64 83
3180.77 75
3180.90 67
3181.03 60
3181.16 55
3181.29 51
3181.42 50
3181.55 50
3181.67 53
3181.80 56
3181.93 61
3182.06 66
3182.19 71
3182.32 75
3182.45 78
3182.58 81
3182.71 84
3182.84 89
3182.97 94
3183.10 102
3183.23 110
3183.35 118
3183.48 125
3183.61 129
3183.74 129
3183.87 126
3184.00 121
3184.13 115
3184.26 108
3184.39 104
3184.52 102
3184.65 102
3184.78 106
3184.90 111
3185.03 118
3185.16 123
3185.29 128
3185.42 130
3185.55 130
3185.68 128
3185.81 126
3185.94 123
3186.07 119
3186.20 115
3186.33 110
3186.46 103
3186.59 95
3186.71 87
3186.84 78
3186.97 70
3187.10 63
3187.23 58
3187.36 54
3187.49 53
3187.62 53
3187.75 55
3187.88 59
3188.01 62
3188.14 66
3188.27 69
3188.40 71
3188.52 72
3188.65 72
3188.78 71
3188.91 70
3189.04 69
3189.17 68
3189.30 67
3189.43 66
3189.56 65
3189.69 65
3189.82 65
3189.95 66
3190.08 68
3190.21 70
3190.33 72
3190.46 73
3190.59 72
3190.72 69
3190.85 64
3190.98 57
3191.11 50
3191.24 44
3191.37 40
3191.50 41
3191.63 45
3191.76 53
3191.89 64
3192.02 76
3192.15 87
3192.28 97
3192.40 105
3192.53 109
3192.66 110
3192.79 108
3192.92 105
3193.05 100
3193.18 96
3193.31 91
3193.44 87
3193.57 83
3193.70 80
3193.83 77
3193.96 74
3194.09 71
3194.22 68
3194.35 65
3194.48 62
3194.60 59
3194.73 57
3194.86 54
3194.99 51
3195.12 49
3195.25 47
3195.38 46
3195.51 45
3195.64 45
3195.77 45
3195.90 45
3196.03 46
3196.16 47
3196.29 47
3196.42 46
3196.55 43
3196.68 38
3196.81 32
3196.93 25
3197.06 18
3197.19 13
3197.32 10
3197.45 9
3197.58 10
3197.71 11
3197.84 13
3197.97 13
3198.10 10
3198.23 7
3198.36 2
3198.49 0
3198.62 0
3198.75 0
3198.88 0
3199.01 0
3199.14 0
3199.27 0
3199.40 0
3199.52 3
3199.65 9
3199.78 15
3199.91 22
3200.04 28
3200.17 33
3200.30 36
3200.43 37
3200.56 38
3200.69 38
3200.82 38
3200.95 39
3201.08 40
3201.21 40
3201.34 40
3201.47 39
3201.60 39
3201.73 39
3201.86 40
3201.99 44
3202.12 50
3202.25 56
3202.38 63
3202.50 69
3202.63 73
3202.76 76
3202.89 79
3203.02 80
3203.15 81
3203.28 82
3203.41 82
3203.54 81
3203.67 79
3203.80 74
3203.93 68
3204.06 61
3204.19 52
3204.32 44
3204.45 36
3204.58 29
3204.71 25
3204.84 23
3204.97 25
3205.10 31
3205.23 40
3205.36 52
3205.49 65
3205.62 77
3205.75 86
3205.87 91
3206.00 91
3206.13 87
3206.26 79
3206.39 70
3206.52 60
3206.65 52
3206.78 46
3206.91 42
3207.04 41
3207.17 42
3207.30 44
3207.43 46
3207.56 49
3207.69 51
3207.82 53
3207.95 55
3208.08 57
3208.21 58
3208.34 59
3208.47 60
3208.60 60
3208.73 60
3208.86 59
3208.99 58
3209.12 57
3209.25 56
3209.38 56
3209.51 57
3209.64 59
3209.77 61
3209.90 64
3210.03 68
3210.15 71
3210.28 73
3210.41 75
3210.54 74
3210.67 72
3210.80 67
3210.93 61
3211.06 55
3211.19 49
3211.32 45
3211.45 44
3211.58 46
3211.71 51
3211.84 58
3211.97 67
3212.10 76
3212.23 85
3212.36 93
3212.49 100
3212.62 104
3212.75 106
3212.88 106
3213.01 105
3213.14 102
3213.27 98
3213.40 94
3213.53 90
3213.66 87
3213.79 84
3213.92 81
3214.05 79
3214.18 78
3214.31 77
3214.44 78
3214.57 79
3214.70 80
3214.83 81
3214.96 81
3215.09 79
3215.22 75
3215.35 69
3215.48 64
3215.61 58
3215.74 54
3215.87 52
3216.00 51
3216.13 53
3216.26 55
3216.39 57
3216.52 59
3216.65 61
3216.78 62
3216.91 62
3217.04 62
3217.17 61
3217.29 60
3217.42 58
3217.55 54
3217.68 50
3217.81 45
3217.94 40
3218.07 36
3218.20 34
3218.33 34
3218.46 36
3218.59 40
3218.72 45
3218.85 51
3218.98 55
3219.11 58
3219.24 59
3219.37 59
3219.50 57
3219.63 53
3219.76 49
3219.89 44
3220.02 39
3220.15 34
3220.28 28
3220.41 24
3220.54 19
3220.67 16
3220.80 13
3220.93 10
3221.06 7
3221.19 5
3221.32 4
3221.45 5
3221.58 8
3221.71 14
3221.84 21
3221.97 30
3222.10 38
3222.23 46
3222.36 51
3222.49 54
3222.62 55
3222.75 54
3222.88 52
3223.01 48
3223.14 44
3223.27 39
3223.40 34
3223.53 31
3223.66 29
3223.79 29
3223.92 32
3224.05 35
3224.18 39
3224.31 43
3224.44 44
3224.57 44
3224.70 42
3224.83 39
3224.96 37
3225.09 35
3225.22 35
3225.35 37
3225.48 42
3225.61 49
3225.74 57
3225.87 66
3226.00 75
3226.13 84
3226.26 90
3226.39 94
3226.52 96
3226.65 96
3226.78 95
3226.91 92
3227.04 89
3227.17 85
3227.30 81
3227.43 77
3227.56 72
3227.69 67
3227.82 62
3227.95 58
3228.08 56
3228.21 55
3228.35 56
3228.48 58
3228.61 60
3228.74 62
3228.87 63
3229.00 63
3229.13 63
3229.26 61
3229.39 58
3229.52 54
3229.65 49
3229.78 43
3229.91 36
3230.04 29
3230.17 23
3230.30 17
3230.43 12
3230.56 8
3230.69 4
3230.82 1
3230.95 0
3231.08 0
3231.21 0
3231.34 0
3231.47 0
3231.60 0
3231.73 0
3231.86 1
3231.99 1
3232.12 1
3232.25 1
3232.38 1
3232.51 2
3232.64 4
3232.77 7
3232.90 11
3233.03 15
3233.16 18
3233.29 20
3233.42 21
3233.55 20
3233.68 18
3233.81 16
3233.94 14
3234.07 13
3234.20 14
3234.33 16
3234.46 18
3234.59 19
3234.72 21
3234.85 20
3234.98 19
3235.11 16
3235.24 12
3235.37 7
3235.51 4
3235.64 2
3235.77 2
3235.90 5
3236.03 10
3236.16 17
3236.29 26
3236.42 35
3236.55 45
3236.68 54
3236.81 63
3236.94 70
3237.07 76
3237.20 80
3237.33 81
3237.46 80
3237.59 77
3237.72 73
3237.85 67
3237.98 61
3238.11 56
3238.24 51
3238.37 47
3238.50 44
3238.63 41
3238.76 40
3238.89 39
3239.02 38
3239.15 38
3239.28 37
3239.41 36
3239.54 35
3239.67 35
3239.81 34
3239.94 34
3240.07 33
3240.20 32
3240.33 30
3240.46 27
3240.59 24
3240.72 21
3240.85 18
3240.98 17
3241.11 17
3241.24 18
3241.37 20
3241.50 22
3241.63 23
3241.76 22
3241.89 21
3242.02 19
3242.15 16
3242.28 13
3242.41 10
3242.54 8
3242.67 5
3242.80 3
3242.93 0
3243.06 0
3243.20 0
3243.33 0
3243.46 0
3243.59 0
3243.72 3
3243.85 9
3243.98 17
3244.11 26
3244.24 35
3244.37 43
3244.50 50
3244.63 56
3244.76 62
3244.89 67
3245.02 70
3245.15 73
3245.28 75
3245.41 76
3245.54 76
3245.67 75
3245.80 74
3245.93 72
3246.06 70
3246.20 66
3246.33 61
3246.46 55
3246.59 48
3246.72 40
3246.85 32
3246.98 25
3247.11 19
3247.24 17
3247.37 18
3247.50 23
3247.63 31
3247.76 41
3247.89 51
3248.02 60
3248.15 65
3248.28 67
3248.41 64
3248.54 60
3248.67 55
3248.81 51
3248.94 50
3249.07 51
3249.20 55
3249.33 58
3249.46 62
3249.59 64
3249.72 63
3249.85 60
3249.98 55
3250.11 49
3250.24 42
3250.37 35
3250.50 28
3250.63 22
3250.76 17
3250.89 13
3251.02 10
3251.16 8
3251.29 7
3251.42 7
3251.55 7
3251.68 9
3251.81 12
3251.94 16
3252.07 21
3252.20 29
3252.33 39
3252.46 50
3252.59 62
3252.72 74
3252.85 84
3252.98 91
3253.11 94
3253.24 95
3253.38 92
3253.51 88
3253.64 82
3253.77 77
3253.90 71
3254.03 66
3254.16 62
3254.29 59
3254.42 57
3254.55 58
3254.68 60
3254.81 64
3254.94 69
3255.07 74
3255.20 80
3255.33 84
3255.47 89
3255.60 93
3255.73 97
3255.86 101
3255.99 104
3256.12 106
3256.25 106
3256.38 103
3256.51 98
3256.64 91
3256.77 82
3256.90 75
3257.03 68
3257.16 65
3257.30 66
3257.43 70
3257.56 77
3257.69 86
3257.82 95
3257.95 103
3258.08 109
3258.21 112
3258.34 112
3258.47 110
3258.60 106
3258.73 100
3258.86 95
3258.99 89
3259.13 85
3259.26 80
3259.39 77
3259.52 75
3259.65 74
3259.78 75
3259.91 77
3260.04 81
3260.17 85
3260.30 89
3260.43 93
3260.56 97
3260.69 100
3260.82 103
3260.96 107
3261.09 112
3261.22 118
3261.35 125
3261.48 132
3261.61 140
3261.74 148
3261.87 155
3262.00 163
3262.13 170
3262.26 177
3262.39 184
3262.53 189
3262.66 192
3262.79 194
3262.92 193
3263.05 191
3263.18 190
3263.31 190
3263.44 193
3263.57 199
3263.70 206
3263.83 213
3263.96 219
3264.09 223
3264.23 224
3264.36 222
3264.49 217
3264.62 210
3264.75 203
3264.88 195
3265.01 187
3265.14 179
3265.27 170
3265.40 160
3265.53 151
3265.67 140
3265.80 129
3265.93 118
3266.06 105
3266.19 93
3266.32 80
3266.45 68
3266.58 59
3266.71 52
3266.84 47
3266.97 46
3267.10 48
3267.24 51
3267.37 55
3267.50 58
3267.63 60
3267.76 60
3267.89 60
3268.02 59
3268.15 58
3268.28 58
3268.41 58
3268.54 59
3268.68 59
3268.81 59
3268.94 59
3269.07 57
3269.20 54
3269.33 51
3269.46 48
3269.59 45
3269.72 42
3269.85 40
3269.99 38
3270.12 36
3270.25 35
3270.38 35
3270.51 36
3270.64 37
3270.77 39
3270.90 40
3271.03 40
3271.16 38
3271.29 36
3271.43 33
3271.56 31
3271.69 30
3271.82 30
3271.95 32
3272.08 35
3272.21 39
3272.34 42
3272.47 45
3272.60 47
3272.74 49
3272.87 51
3273.00 54
3273.13 56
3273.26 58
3273.39 60
3273.52 61
3273.65 60
3273.78 58
3273.91 54
3274.05 51
3274.18 48
3274.31 46
3274.44 46
3274.57 46
3274.70 48
3274.83 50
3274.96 52
3275.09 52
3275.23 50
3275.36 46
3275.49 41
3275.62 35
3275.75 28
3275.88 23
3276.01 21
3276.14 21
3276.27 24
3276.41 30
3276.54 37
3276.67 45
3276.80 53
3276.93 59
3277.06 64
3277.19 66
3277.32 68
3277.45 69
3277.58 72
3277.72 76
3277.85 82
3277.98 90
3278.11 99
3278.24 109
3278.37 118
3278.50 127
3278.63 134
3278.77 139
3278.90 143
3279.03 143
3279.16 142
3279.29 139
3279.42 135
3279.55 133
3279.68 133
3279.81 135
3279.95 140
3280.08 147
3280.21 155
3280.34 162
3280.47 168
3280.60 171
3280.73 170
3280.86 166
3280.99 159
3281.13 150
3281.26 141
3281.39 133
3281.52 127
3281.65 123
3281.78 122
3281.91 122
3282.04 122
3282.18 123
3282.31 122
3282.44 121
3282.57 121
3282.70 120
3282.83 120
3282.96 121
3283.09 121
3283.22 119
3283.36 117
3283.49 113
3283.62 109
3283.75 105
3283.88 103
3284.01 101
3284.14 100
3284.27 100
3284.41 98
3284.54 96
3284.67 91
3284.80 86
3284.93 80
3285.06 75
3285.19 70
3285.32 65
3285.46 61
3285.59 58
3285.72 54
3285.85 50
3285.98 45
3286.11 41
3286.24 37
3286.37 34
3286.51 31
3286.64 29
3286.77 26
3286.90 24
3287.03 21
3287.16 18
3287.29 16
3287.43 14
3287.56 14
3287.69 16
3287.82 18
3287.95 21
3288.08 23
3288.21 24
3288.34 23
3288.48 20
3288.61 16
3288.74 11
3288.87 6
3289.00 3
3289.13 3
3289.26 3
3289.40 6
3289.53 9
3289.66 13
3289.79 16
3289.92 19
3290.05 20
3290.18 20
3290.31 20
3290.45 18
3290.58 16
3290.71 14
3290.84 13
3290.97 14
3291.10 16
3291.23 20
3291.37 25
3291.50 30
3291.63 35
3291.76 39
3291.89 41
3292.02 42
3292.15 42
3292.29 40
3292.42 37
3292.55 33
3292.68 27
3292.81 21
3292.94 13
3293.07 5
3293.21 0
3293.34 0
3293.47 0
3293.60 0
3293.73 0
3293.86 0
3293.99 0
3294.13 0
3294.26 0
3294.39 5
3294.52 12
3294.65 21
3294.78 29
3294.91 37
3295.05 44
3295.18 49
3295.31 52
3295.44 51
3295.57 49
3295.70 45
3295.83 41
3295.97 37
3296.10 34
3296.23 32
3296.36 32
3296.49 34
3296.62 37
3296.75 42
3296.89 49
3297.02 56
3297.15 64
3297.28 72
3297.41 79
3297.54 85
3297.68 89
3297.81 91
3297.94 91
3298.07 91
3298.20 90
3298.33 88
3298.46 87
3298.60 86
3298.73 85
3298.86 83
3298.99 80
3299.12 75
3299.25 70
3299.38 64
3299.52 57
3299.65 51
3299.78 46
3299.91 43
3300.04 42
3300.17 44
3300.31 49
3300.44 56
3300.57 64
3300.70 72
3300.83 79
3300.96 84
3301.10 87
3301.23 88
3301.36 87
3301.49 85
3301.62 82
3301.75 78
3301.88 73
3302.02 68
3302.15 63
3302.28 58
3302.41 53
3302.54 50
3302.67 47
3302.81 45
3302.94 44
3303.07 42
3303.20 41
3303.33 39
3303.46 37
3303.60 34
3303.73 32
3303.86 30
3303.99 29
3304.12 28
3304.25 28
3304.39 29
3304.52 29
3304.65 30
3304.78 30
3304.91 31
3305.04 32
3305.18 33
3305.31 34
3305.44 35
3305.57 36
3305.70 36
3305.83 37
3305.97 38
3306.10 40
3306.23 43
3306.36 47
3306.49 52
3306.62 57
3306.76 61
3306.89 64
3307.02 66
3307.15 66
3307.28 65
3307.41 63
3307.55 61
3307.68 60
3307.81 59
3307.94 58
3308.07 57
3308.20 57
3308.34 57
3308.47 57
3308.60 58
3308.73 60
3308.86 63
3308.99 66
3309.13 70
3309.26 73
3309.39 75
3309.52 74
3309.65 70
3309.79 64
3309.92 56
3310.05 48
3310.18 39
3310.31 31
3310.44 25
3310.58 20
3310.71 17
3310.84 14
3310.97 11
3311.10 9
3311.23 8
3311.37 7
3311.50 7
3311.63 9
3311.76 11
3311.89 13
3312.03 15
3312.16 16
3312.29 16
3312.42 15
3312.55 14
3312.68 15
3312.82 16
3312.95 19
3313.08 23
3313.21 29
3313.34 35
3313.48 42
3313.61 48
3313.74 54
3313.87 58
3314.00 63
3314.13 66
3314.27 68
3314.40 70
3314.53 71
3314.66 72
3314.79 73
3314.93 74
3315.06 75
3315.19 75
3315.32 74
3315.45 73
3315.58 70
3315.72 65
3315.85 60
3315.98 54
3316.11 48
3316.24 43
3316.38 38
3316.51 35
3316.64 32
3316.77 31
3316.90 30
3317.04 29
3317.17 28
3317.30 27
3317.43 25
3317.56 24
3317.69 22
3317.83 21
3317.96 20
3318.09 20
3318.22 19
3318.35 18
3318.49 17
3318.62 14
3318.75 11
3318.88 7
3319.01 3
3319.15 0
3319.28 0
3319.41 0
3319.54 0
3319.67 2
3319.81 5
3319.94 8
3320.07 9
3320.20 8
3320.33 6
3320.47 2
3320.60 0
3320.73 0
3320.86 0
3320.99 0
3321.13 0
3321.26 0
3321.39 5
3321.52 15
3321.65 25
3321.79 33
3321.92 40
3322.05 44
3322.18 46
3322.31 46
3322.45 45
3322.58 44
3322.71 44
3322.84 45
3322.97 47
3323.11 50
3323.24 53
3323.37 55
3323.50 58
3323.63 60
3323.77 62
3323.90 63
3324.03 63
3324.16 62
3324.29 61
3324.43 60
3324.56 58
3324.69 56
3324.82 54
3324.95 51
3325.09 48
3325.22 44
3325.35 40
3325.48 36
3325.61 34
3325.75 32
3325.88 32
3326.01 34
3326.14 35
3326.27 36
3326.41 37
3326.54 36
3326.67 33
3326.80 31
3326.94 28
3327.07 26
3327.20 25
3327.33 23
3327.46 21
3327.60 18
3327.73 15
3327.86 11
3327.99 9
3328.12 7
3328.26 8
3328.39 10
3328.52 13
3328.65 16
3328.78 18
3328.92 18
3329.05 17
3329.18 15
3329.31 13
3329.45 11
3329.58 12
3329.71 13
3329.84 15
3329.97 17
3330.11 19
3330.24 19
3330.37 19
3330.50 18
3330.63 18
3330.77 17
3330.90 16
3331.03 17
3331.16 17
3331.30 18
3331.43 20
3331.56 22
3331.69 25
3331.82 28
3331.96 31
3332.09 35
3332.22 37
3332.35 40
3332.49 41
3332.62 43
3332.75 44
3332.88 45
3333.01 46
3333.15 49
3333.28 51
3333.41 52
3333.54 53
3333.68 52
3333.81 50
3333.94 47
3334.07 43
3334.20 39
3334.34 36
3334.47 33
3334.60 31
3334.73 28
3334.87 25
3335.00 21
3335.13 17
3335.26 13
3335.39 9
3335.53 7
3335.66 6
3335.79 7
3335.92 10
3336.06 14
3336.19 19
3336.32 25
3336.45 30
3336.59 33
3336.72 36
3336.85 37
3336.98 36
3337.11 35
3337.25 33
3337.38 30
3337.51 27
3337.64 25
3337.78 23
3337.91 22
3338.04 22
3338.17 24
3338.31 27
3338.44 30
3338.57 34
3338.70 37
3338.83 39
3338.97 40
3339.10 39
3339.23 37
3339.36 34
3339.50 31
3339.63 28
3339.76 26
3339.89 25
3340.03 25
3340.16 24
3340.29 25
3340.42 25
3340.55 25
3340.69 25
3340.82 25
3340.95 24
3341.08 24
3341.22 22
3341.35 21
3341.48 19
3341.61 18
3341.75 17
3341.88 17
3342.01 18
3342.14 19
3342.28 21
3342.41 22
3342.54 23
3342.67 23
3342.81 23
3342.94 24
3343.07 25
3343.20 27
3343.34 31
3343.47 35
3343.60 39
3343.73 43
3343.86 45
3344.00 45
3344.13 43
3344.26 40
3344.39 35
3344.53 31
3344.66 28
3344.79 27
3344.92 29
3345.06 32
3345.19 37
3345.32 43
3345.45 47
3345.59 51
3345.72 51
3345.85 49
3345.98 44
3346.12 38
3346.25 32
3346.38 26
3346.51 21
3346.65 18
3346.78 17
3346.91 16
3347.04 16
3347.18 16
3347.31 16
3347.44 16
3347.57 16
3347.71 17
3347.84 18
3347.97 19
3348.10 22
3348.24 26
3348.37 30
3348.50 35
3348.63 40
3348.77 43
3348.90 45
3349.03 45
3349.16 44
3349.30 40
3349.43 36
3349.56 31
3349.69 25
3349.83 20
3349.96 15
3350.09 10
3350.22 5
3350.36 2
3350.49 0
3350.62 0
3350.75 0
3350.89 0
3351.02 4
3351.15 8
3351.29 14
3351.42 19
3351.55 24
3351.68 28
3351.82 31
3351.95 32
3352.08 33
3352.21 33
3352.35 33
3352.48 31
3352.61 30
3352.74 28
3352.88 27
3353.01 28
3353.14 31
3353.27 36
3353.41 44
3353.54 52
3353.67 61
3353.80 69
3353.94 75
3354.07 79
3354.20 80
3354.34 80
3354.47 78
3354.60 75
3354.73 70
3354.87 66
3355.00 62
3355.13 58
3355.26 56
3355.40 56
3355.53 57
3355.66 61
3355.79 66
3355.93 71
3356.06 76
3356.19 80
3356.33 82
3356.46 82
3356.59 80
3356.72 79
3356.86 78
3356.99 79
3357.12 82
3357.25 86
3357.39 91
3357.52 96
3357.65 99
3357.78 101
3357.92 100
3358.05 98
3358.18 96
3358.32 93
3358.45 91
3358.58 90
3358.71 90
3358.85 90
3358.98 91
3359.11 91
3359.24 90
3359.38 89
3359.51 88
3359.64 86
3359.78 84
3359.91 83
3360.04 81
3360.17 79
3360.31 77
3360.44 74
3360.57 70
3360.71 66
3360.84 63
3360.97 61
3361.10 59
3361.24 59
3361.37 59
3361.50 59
3361.63 58
3361.77 56
3361.90 52
3362.03 48
3362.17 44
3362.30 41
3362.43 39
3362.56 38
3362.70 39
3362.83 42
3362.96 46
3363.10 50
3363.23 55
3363.36 59
3363.49 63
3363.63 65
3363.76 67
3363.89 67
3364.02 66
3364.16 65
3364.29 63
3364.42 61
3364.56 60
3364.69 60
3364.82 61
3364.95 62
3365.09 65
3365.22 67
3365.35 70
3365.49 73
3365.62 77
3365.75 82
3365.88 88
3366.02 95
3366.15 102
3366.28 110
3366.42 118
3366.55 125
3366.68 132
3366.82 137
3366.95 142
3367.08 147
3367.21 152
3367.35 157
3367.48 162
3367.61 167
3367.75 171
3367.88 175
3368.01 178
3368.14 181
3368.28 186
3368.41 191
3368.54 197
3368.68 204
3368.81 210
3368.94 215
3369.07 218
3369.21 219
3369.34 218
3369.47 216
3369.61 213
3369.74 212
3369.87 213
3370.01 216
3370.14 222
3370.27 230
3370.40 239
3370.54 248
3370.67 255
3370.80 261
3370.94 265
3371.07 266
3371.20 264
3371.33 261
3371.47 257
3371.60 252
3371.73 246
3371.87 241
3372.00 235
3372.13 229
3372.27 223
3372.40 215
3372.53 207
3372.66 198
3372.80 189
3372.93 182
3373.06 177
3373.20 175
3373.33 177
3373.46 182
3373.60 191
3373.73 201
3373.86 212
3373.99 222
3374.13 230
3374.26 236
3374.39 238
3374.53 237
3374.66 233
3374.79 229
3374.93 227
3375.06 228
3375.19 233
3375.33 244
3375.46 259
3375.59 277
3375.72 298
3375.86 320
3375.99 343
3376.12 368
3376.26 395
3376.39 424
3376.52 456
3376.66 490
3376.79 524
3376.92 556
3377.06 585
3377.19 608
3377.32 625
3377.45 636
3377.59 641
3377.72 639
3377.85 633
3377.99 621
3378.12 604
3378.25 585
3378.39 563
3378.52 542
3378.65 523
3378.79 507
3378.92 496
3379.05 488
3379.19 483
3379.32 479
3379.45 475
3379.58 468
3379.72 458
3379.85 443
3379.98 425
3380.12 402
3380.25 377
3380.38 351
3380.52 325
3380.65 301
3380.78 279
3380.92 260
3381.05 242
3381.18 226
3381.32 210
3381.45 194
3381.58 177
3381.72 161
3381.85 145
3381.98 130
3382.11 118
3382.25 108
3382.38 103
3382.51 101
3382.65 104
3382.78 110
3382.91 119
3383.05 130
3383.18 141
3383.31 151
3383.45 158
3383.58 161
3383.71 161
3383.85 155
3383.98 147
3384.11 136
3384.25 124
3384.38 113
3384.51 103
3384.65 95
3384.78 90
3384.91 87
3385.05 86
3385.18 87
3385.31 91
3385.45 95
3385.58 101
3385.71 107
3385.84 113
3385.98 117
3386.11 120
3386.24 122
3386.38 121
3386.51 120
3386.64 119
3386.78 119
3386.91 121
3387.04 125
3387.18 130
3387.31 136
3387.44 140
3387.58 141
3387.71 138
3387.84 133
3387.98 126
3388.11 118
3388.24 110
3388.38 105
3388.51 102
3388.64 103
3388.78 106
3388.91 112
3389.04 120
3389.18 129
3389.31 138
3389.44 147
3389.58 154
3389.71 158
3389.84 158
3389.98 153
3390.11 144
3390.24 131
3390.38 116
3390.51 101
3390.64 87
3390.78 75
3390.91 66
3391.04 60
3391.18 57
3391.31 55
3391.44 54
3391.58 54
3391.71 53
3391.84 52
3391.98 51
3392.11 50
3392.24 50
3392.38 50
3392.51 50
3392.64 51
3392.78 53
3392.91 56
3393.05 59
3393.18 62
3393.31 65
3393.45 66
3393.58 66
3393.71 63
3393.85 58
3393.98 52
3394.11 46
3394.25 40
3394.38 35
3394.51 32
3394.65 30
3394.78 29
3394.91 28
3395.05 26
3395.18 24
3395.31 22
3395.45 20
3395.58 20
3395.71 20
3395.85 21
3395.98 22
3396.11 23
3396.25 23
3396.38 22
3396.51 20
3396.65 17
3396.78 13
3396.92 8
3397.05 4
3397.18 1
3397.32 0
3397.45 0
3397.58 0
3397.72 0
3397.85 0
3397.98 0
3398.12 0
3398.25 0
3398.38 2
3398.52 7
3398.65 12
3398.78 15
3398.92 18
3399.05 20
3399.18 22
3399.32 24
3399.45 26
3399.59 27
3399.72 29
3399.85 29
3399.99 28
3400.12 26
3400.25 24
3400.39 21
3400.52 17
3400.65 14
3400.79 10
3400.92 7
3401.05 4
3401.19 2
3401.32 1
3401.46 3
3401.59 5
3401.72 9
3401.86 14
3401.99 20
3402.12 25
3402.26 30
3402.39 34
3402.52 36
3402.66 38
3402.79 39
3402.92 40
3403.06 40
3403.19 40
3403.33 39
3403.46 39
3403.59 38
3403.73 38
3403.86 38
3403.99 38
3404.13 41
3404.26 45
3404.39 50
3404.53 57
3404.66 65
3404.80 73
3404.93 79
3405.06 84
3405.20 87
3405.33 88
3405.46 88
3405.60 87
3405.73 86
3405.86 84
3406.00 81
3406.13 77
3406.27 73
3406.40 68
3406.53 62
3406.67 57
3406.80 54
3406.93 54
3407.07 55
3407.20 60
3407.33 66
3407.47 72
3407.60 79
3407.74 84
3407.87 87
3408.00 90
3408.14 91
3408.27 93
3408.40 94
3408.54 95
3408.67 96
3408.81 98
3408.94 99
3409.07 100
3409.21 101
3409.34 102
3409.47 103
3409.61 102
3409.74 100
3409.88 96
3410.01 91
3410.14 85
3410.28 77
3410.41 69
3410.54 62
3410.68 56
3410.81 52
3410.95 49
3411.08 48
3411.21 48
3411.35 48
3411.48 47
3411.61 45
3411.75 43
3411.88 41
3412.02 39
3412.15 38
3412.28 38
3412.42 40
3412.55 42
3412.68 44
3412.82 46
3412.95 47
3413.09 48
3413.22 47
3413.35 46
3413.49 44
3413.62 42
3413.75 40
3413.89 37
3414.02 35
3414.16 33
3414.29 31
3414.42 31
3414.56 31
3414.69 31
3414.83 31
3414.96 31
3415.09 31
3415.23 30
3415.36 28
3415.49 28
3415.63 28
3415.76 30
3415.90 33
3416.03 37
3416.16 43
3416.30 49
3416.43 55
3416.57 61
3416.70 66
3416.83 70
3416.97 73
3417.10 74
3417.24 73
3417.37 70
3417.50 65
3417.64 60
3417.77 55
3417.90 51
3418.04 48
3418.17 46
3418.31 46
3418.44 46
3418.57 46
3418.71 48
3418.84 50
3418.98 53
3419.11 57
3419.24 61
3419.38 64
3419.51 66
3419.65 65
3419.78 63
3419.91 58
3420.05 52
3420.18 46
3420.32 40
3420.45 34
3420.58 30
3420.72 28
3420.85 26
3420.98 26
3421.12 25
3421.25 24
3421.39 23
3421.52 22
3421.65 21
3421.79 20
3421.92 21
3422.06 24
3422.19 28
3422.32 33
3422.46 39
3422.59 44
3422.73 47
3422.86 48
3422.99 45
3423.13 40
3423.26 32
3423.40 23
3423.53 13
3423.66 4
3423.80 0
3423.93 0
3424.07 0
3424.20 0
3424.33 0
3424.47 0
3424.60 0
3424.74 0
3424.87 3
3425.00 6
3425.14 8
3425.27 10
3425.41 12
3425.54 13
3425.67 15
3425.81 17
3425.94 19
3426.08 20
3426.21 21
3426.35 21
3426.48 20
3426.61 18
3426.75 15
3426.88 12
3427.02 8
3427.15 5
3427.28 3
3427.42 2
3427.55 2
3427.69 4
3427.82 7
3427.95 9
3428.09 12
3428.22 13
3428.36 14
3428.49 13
3428.62 11
3428.76 9
3428.89 8
3429.03 8
3429.16 10
3429.30 13
3429.43 17
3429.56 21
3429.70 23
3429.83 24
3429.97 22
3430.10 18
3430.23 12
3430.37 6
3430.50 1
3430.64 0
3430.77 0
3430.90 4
3431.04 10
3431.17 17
3431.31 24
3431.44 29
3431.58 33
3431.71 35
3431.84 36
3431.98 36
3432.11 36
3432.25 36
3432.38 37
3432.51 39
3432.65 41
3432.78 44
3432.92 47
3433.05 51
3433.19 55
3433.32 58
3433.45 61
3433.59 63
3433.72 63
3433.86 60
3433.99 56
3434.13 50
3434.26 43
3434.39 35
3434.53 27
3434.66 20
3434.80 14
3434.93 8
3435.06 5
3435.20 3
3435.33 2
3435.47 4
3435.60 7
3435.74 12
3435.87 17
3436.00 22
3436.14 26
3436.27 30
3436.41 33
3436.54 35
3436.68 37
3436.81 40
3436.94 44
3437.08 49
3437.21 55
3437.35 62
3437.48 69
3437.62 77
3437.75 84
3437.88 90
3438.02 96
3438.15 100
3438.29 103
3438.42 103
3438.56 100
3438.69 95
3438.82 87
3438.96 79
3439.09 71
3439.23 63
3439.36 57
3439.50 53
3439.63 51
3439.76 51
3439.90 53
3440.03 58
3440.17 64
3440.30 70
3440.44 76
3440.57 79
3440.71 80
3440.84 78
3440.97 74
3441.11 68
3441.24 62
3441.38 56
3441.51 52
3441.65 48
3441.78 45
3441.91 43
3442.05 40
3442.18 38
3442.32 34
3442.45 31
3442.59 27
3442.72 23
3442.85 18
3442.99 14
3443.12 12
3443.26 11
3443.39 12
3443.53 16
3443.66 22
3443.80 29
3443.93 35
3444.06 39
3444.20 40
3444.33 39
3444.47 35
3444.60 31
3444.74 27
3444.87 24
3445.01 24
3445.14 27
3445.27 33
3445.41 41
3445.54 51
3445.68 60
3445.81 69
3445.95 75
3446.08 79
3446.22 80
3446.35 78
3446.48 73
3446.62 66
3446.75 56
3446.89 46
3447.02 35
3447.16 24
3447.29 15
3447.43 7
3447.56 2
3447.69 0
3447.83 0
3447.96 0
3448.10 1
3448.23 2
3448.37 2
3448.50 1
3448.64 0
3448.77 0
3448.91 0
3449.04 0
3449.17 0
3449.31 0
3449.44 5
3449.58 13
3449.71 24
3449.85 37
3449.98 54
3450.12 73
3450.25 92
3450.38 110
3450.52 126
3450.65 139
3450.79 148
3450.92 154
3451.06 158
3451.19 161
3451.33 162
3451.46 162
3451.60 160
3451.73 157
3451.86 153
3452.00 146
3452.13 137
3452.27 128
3452.40 120
3452.54 112
3452.67 106
3452.81 102
3452.94 100
3453.08 98
3453.21 98
3453.35 98
3453.48 99
3453.61 100
3453.75 103
3453.88 108
3454.02 114
3454.15 123
3454.29 134
3454.42 146
3454.56 158
3454.69 168
3454.83 176
3454.96 182
3455.10 185
3455.23 187
3455.36 187
3455.50 186
3455.63 183
3455.77 180
3455.90 174
3456.04 167
3456.17 158
3456.31 149
3456.44 141
3456.58 134
3456.71 128
3456.85 124
3456.98 121
3457.11 118
3457.25 114
3457.38 108
3457.52 101
3457.65 92
3457.79 82
3457.92 73
3458.06 65
3458.19 58
3458.33 52
3458.46 48
3458.60 46
3458.73 45
3458.87 46
3459.00 48
3459.14 51
3459.27 54
3459.40 58
3459.54 61
3459.67 63
3459.81 64
3459.94 62
3460.08 59
3460.21 55
3460.35 48
3460.48 41
3460.62 32
3460.75 23
3460.89 14
3461.02 6
3461.16 0
3461.29 0
3461.43 0
3461.56 0
3461.70 0
3461.83 0
3461.96 0
3462.10 4
3462.23 9
3462.37 13
3462.50 16
3462.64 17
3462.77 16
3462.91 15
3463.04 12
3463.18 10
3463.31 7
3463.45 4
3463.58 3
3463.72 2
3463.85 3
3463.99 4
3464.12 6
3464.26 9
3464.39 11
3464.53 14
3464.66 15
3464.80 17
3464.93 17
3465.06 18
3465.20 19
3465.33 20
3465.47 21
3465.60 25
3465.74 29
3465.87 36
3466.01 42
3466.14 49
3466.28 54
3466.41 58
3466.55 59
3466.68 58
3466.82 55
3466.95 52
3467.09 49
3467.22 47
3467.36 46
3467.49 45
3467.63 46
3467.76 48
3467.90 50
3468.03 54
3468.17 58
3468.30 63
3468.44 68
3468.57 72
3468.71 74
3468.84 75
3468.98 73
3469.11 68
3469.25 62
3469.38 54
3469.52 46
3469.65 39
3469.79 32
3469.92 27
3470.06 24
3470.19 21
3470.32 21
3470.46 22
3470.59 24
3470.73 29
3470.86 36
3471.00 45
3471.13 57
3471.27 70
3471.40 83
3471.54 94
3471.67 101
3471.81 105
3471.94 105
3472.08 102
3472.21 98
3472.35 94
3472.48 91
3472.62 90
3472.75 90
3472.89 93
3473.02 97
3473.16 103
3473.29 109
3473.43 116
3473.56 124
3473.70 131
3473.83 138
3473.97 144
3474.10 149
3474.24 154
3474.37 158
3474.51 163
3474.64 167
3474.78 171
3474.91 175
3475.05 177
3475.18 178
3475.32 177
3475.45 177
3475.59 175
3475.72 174
3475.86 172
3475.99 169
3476.13 165
3476.26 159
3476.40 153
3476.53 145
3476.67 137
3476.80 129
3476.94 121
3477.07 114
3477.21 108
3477.34 102
3477.48 98
3477.61 94
3477.75 91
3477.88 87
3478.02 83
3478.16 79
3478.29 74
3478.43 69
3478.56 65
3478.70 61
3478.83 59
3478.97 59
3479.10 61
3479.24 64
3479.37 68
3479.51 73
3479.64 78
3479.78 82
3479.91 85
3480.05 88
3480.18 89
3480.32 88
3480.45 85
3480.59 81
3480.72 77
3480.86 72
3480.99 68
3481.13 67
3481.26 67
3481.40 70
3481.53 73
3481.67 77
3481.80 81
3481.94 83
3482.07 83
3482.21 83
3482.34 81
3482.48 79
3482.61 77
3482.75 75
3482.88 76
3483.02 77
3483.15 81
3483.29 86
3483.43 91
3483.56 97
3483.70 102
3483.83 106
3483.97 108
3484.10 109
3484.24 109
3484.37 110
3484.51 110
3484.64 111
3484.78 112
3484.91 113
3485.05 112
3485.18 111
3485.32 110
3485.45 109
3485.59 109
3485.72 111
3485.86 113
3485.99 117
3486.13 119
3486.26 120
3486.40 118
3486.53 114
3486.67 107
3486.81 98
3486.94 88
3487.08 78
3487.21 68
3487.35 60
3487.48 53
3487.62 48
3487.75 44
3487.89 41
3488.02 38
3488.16 36
3488.29 35
3488.43 35
3488.56 35
3488.70 37
3488.83 40
3488.97 44
3489.10 49
3489.24 53
3489.38 58
3489.51 63
3489.65 68
3489.78 73
3489.92 77
3490.05 82
3490.19 86
3490.32 89
3490.46 91
3490.59 92
3490.73 92
3490.86 92
3491.00 91
3491.13 89
3491.27 87
3491.41 86
3491.54 84
3491.68 82
3491.81 81
3491.95 80
3492.08 80
3492.22 81
3492.35 81
3492.49 82
3492.62 81
3492.76 80
3492.89 77
3493.03 74
3493.16 70
3493.30 66
3493.44 64
3493.57 63
3493.71 63
3493.84 64
3493.98 66
3494.11 69
3494.25 72
3494.38 75
3494.52 78
3494.65 80
3494.79 81
3494.92 82
3495.06 82
3495.20 82
3495.33 82
3495.47 81
3495.60 81
3495.74 82
3495.87 83
3496.01 85
3496.14 89
3496.28 94
3496.41 101
3496.55 111
3496.69 123
3496.82 136
3496.96 151
3497.09 166
3497.23 182
3497.36 197
3497.50 213
3497.63 230
3497.77 250
3497.90 271
3498.04 295
3498.18 323
3498.31 353
3498.45 387
3498.58 423
3498.72 460
3498.85 496
3498.99 531
3499.12 563
3499.26 592
3499.39 619
3499.53 644
3499.67 671
3499.80 700
3499.94 732
3500.07 769
3500.21 808
3500.34 849
3500.48 890
3500.61 928
3500.75 961
3500.89 986
3501.02 1003
3501.16 1010
3501.29 1009
3501.43 1001
3501.56 987
3501.70 970
3501.83 951
3501.97 931
3502.11 912
3502.24 892
3502.38 872
3502.51 852
3502.65 832
3502.78 813
3502.92 794
3503.05 777
3503.19 759
3503.33 742
3503.46 723
3503.60 702
3503.73 679
3503.87 653
3504.00 624
3504.14 594
3504.27 562
3504.41 530
3504.55 499
3504.68 470
3504.82 444
3504.95 423
3505.09 406
3505.22 393
3505.36 383
3505.49 374
3505.63 366
3505.77 356
3505.90 346
3506.04 333
3506.17 319
3506.31 304
3506.44 288
3506.58 271
3506.72 252
3506.85 233
3506.99 213
3507.12 195
3507.26 180
3507.39 168
3507.53 159
3507.66 154
3507.80 152
3507.94 152
3508.07 152
3508.21 152
3508.34 151
3508.48 148
3508.61 145
3508.75 139
3508.89 132
3509.02 123
3509.16 112
3509.29 101
3509.43 90
3509.56 80
3509.70 72
3509.84 68
3509.97 66
3510.11 67
3510.24 69
3510.38 70
3510.51 70
3510.65 67
3510.79 62
3510.92 56
3511.06 48
3511.19 41
3511.33 35
3511.46 29
3511.60 24
3511.74 20
3511.87 16
3512.01 15
3512.14 15
3512.28 18
3512.41 23
3512.55 31
3512.69 42
3512.82 54
3512.96 66
3513.09 76
3513.23 83
3513.36 86
3513.50 85
3513.64 80
3513.77 73
3513.91 65
3514.04 57
3514.18 52
3514.31 50
3514.45 50
3514.59 53
3514.72 58
3514.86 63
3514.99 67
3515.13 70
3515.27 71
3515.40 71
3515.54 71
3515.67 71
3515.81 72
3515.94 74
3516.08 77
3516.22 79
3516.35 80
3516.49 79
3516.62 77
3516.76 72
3516.90 66
3517.03 59
3517.17 53
3517.30 48
3517.44 46
3517.57 46
3517.71 49
3517.85 54
3517.98 62
3518.12 72
3518.25 82
3518.39 91
3518.53 99
3518.66 105
3518.80 107
3518.93 106
3519.07 102
3519.20 96
3519.34 88
3519.48 80
3519.61 73
3519.75 68
3519.88 64
3520.02 61
3520.16 59
3520.29 58
3520.43 56
3520.56 54
3520.70 51
3520.84 46
3520.97 41
3521.11 36
3521.24 33
3521.38 31
3521.52 32
3521.65 34
3521.79 38
3521.92 43
3522.06 48
3522.19 53
3522.33 58
3522.47 64
3522.60 69
3522.74 74
3522.87 79
3523.01 83
3523.15 85
3523.28 84
3523.42 80
3523.55 74
3523.69 67
3523.83 60
3523.96 55
3524.10 50
3524.23 48
3524.37 47
3524.51 48
3524.64 48
3524.78 49
3524.91 49
3525.05 48
3525.19 47
3525.32 45
3525.46 45
3525.59 45
3525.73 46
3525.87 48
3526.00 52
3526.14 57
3526.27 62
3526.41 66
3526.55 70
3526.68 72
3526.82 73
3526.95 72
3527.09 69
3527.23 65
3527.36 62
3527.50 58
3527.63 55
3527.77 52
3527.91 51
3528.04 51
3528.18 53
3528.31 54
3528.45 56
3528.59 57
3528.72 57
3528.86 56
3528.99 54
3529.13 50
3529.27 46
3529.40 41
3529.54 36
3529.68 33
3529.81 31
3529.95 31
3530.08 31
3530.22 33
3530.36 35
3530.49 37
3530.63 37
3530.76 36
3530.90 33
3531.04 30
3531.17 27
3531.31 24
3531.44 22
3531.58 21
3531.72 20
3531.85 19
3531.99 17
3532.12 14
3532.26 11
3532.40 7
3532.53 3
3532.67 0
3532.81 0
3532.94 0
3533.08 0
3533.21 0
3533.35 1
3533.49 2
3533.62 4
3533.76 4
3533.89 4
3534.03 3
3534.17 1
3534.30 0
3534.44 0
3534.58 0
3534.71 0
3534.85 0
3534.98 0
3535.12 4
3535.26 8
3535.39 11
3535.53 15
3535.67 18
3535.80 21
3535.94 24
3536.07 26
3536.21 27
3536.35 28
3536.48 28
3536.62 28
3536.75 27
3536.89 27
3537.03 26
3537.16 26
3537.30 27
3537.44 28
3537.57 29
3537.71 30
3537.84 32
3537.98 33
3538.12 34
3538.25 36
3538.39 38
3538.53 40
3538.66 42
3538.80 44
3538.93 44
3539.07 43
3539.21 40
3539.34 37
3539.48 34
3539.62 31
3539.75 30
3539.89 31
3540.02 34
3540.16 37
3540.30 42
3540.43 48
3540.57 54
3540.71 60
3540.84 66
3540.98 72
3541.12 78
3541.25 82
3541.39 86
3541.52 90
3541.66 93
3541.80 96
3541.93 100
3542.07 105
3542.21 110
3542.34 115
3542.48 120
3542.61 125
3542.75 128
3542.89 131
3543.02 133
3543.16 134
3543.30 134
3543.43 135
3543.57 139
3543.71 146
3543.84 158
3543.98 175
3544.11 196
3544.25 220
3544.39 244
3544.52 266
3544.66 284
3544.80 298
3544.93 307
3545.07 313
3545.21 317
3545.34 320
3545.48 321
3545.61 322
3545.75 324
3545.89 327
3546.02 330
3546.16 335
3546.30 341
3546.43 346
3546.57 349
3546.71 349
3546.84 345
3546.98 336
3547.11 325
3547.25 311
3547.39 298
3547.52 286
3547.66 275
3547.80 267
3547.93 260
3548.07 256
3548.21 253
3548.34 251
3548.48 251
3548.62 252
3548.75 253
3548.89 253
3549.03 251
3549.16 248
3549.30 243
3549.43 237
3549.57 231
3549.71 224
3549.84 216
3549.98 208
3550.12 197
3550.25 185
3550.39 170
3550.53 154
3550.66 139
3550.80 124
3550.94 113
3551.07 104
3551.21 99
3551.35 97
3551.48 96
3551.62 97
3551.75 97
3551.89 97
3552.03 96
3552.16 95
3552.30 94
3552.44 92
3552.57 91
3552.71 89
3552.85 87
3552.98 85
3553.12 83
3553.26 82
3553.39 81
3553.53 81
3553.67 83
3553.80 86
3553.94 89
3554.08 94
3554.21 100
3554.35 106
3554.49 111
3554.62 115
3554.76 117
3554.90 117
3555.03 116
3555.17 114
3555.30 111
3555.44 110
3555.58 109
3555.71 108
3555.85 106
3555.99 104
3556.12 101
3556.26 97
3556.40 92
3556.53 87
3556.67 82
3556.81 76
3556.94 71
3557.08 67
3557.22 62
3557.35 59
3557.49 56
3557.63 55
3557.76 54
3557.90 54
3558.04 53
3558.17 53
3558.31 51
3558.45 49
3558.58 46
3558.72 43
3558.86 39
3558.99 35
3559.13 31
3559.27 26
3559.40 22
3559.54 17
3559.68 12
3559.81 8
3559.95 5
3560.09 2
3560.22 0
3560.36 0
3560.50 0
3560.63 0
3560.77 0
3560.91 0
3561.04 0
3561.18 0
3561.32 0
3561.45 3
3561.59 6
3561.73 8
3561.86 9
3562.00 8
3562.14 6
3562.27 3
3562.41 0
3562.55 0
3562.68 0
3562.82 3
3562.96 9
3563.09 19
3563.23 31
3563.37 45
3563.50 59
3563.64 71
3563.78 80
3563.91 87
3564.05 90
3564.19 92
3564.32 92
3564.46 91
3564.60 90
3564.73 89
3564.87 87
3565.01 85
3565.15 82
3565.28 79
3565.42 76
3565.56 73
3565.69 71
3565.83 71
3565.97 72
3566.10 76
3566.24 82
3566.38 90
3566.51 98
3566.65 106
3566.79 111
3566.92 114
3567.06 113
3567.20 108
3567.33 100
3567.47 91
3567.61 81
3567.74 74
3567.88 68
3568.02 66
3568.15 66
3568.29 69
3568.43 73
3568.56 77
3568.70 81
3568.84 84
3568.98 86
3569.11 88
3569.25 89
3569.39 89
3569.52 88
3569.66 87
3569.80 86
3569.93 84
3570.07 83
3570.21 82
3570.34 83
3570.48 85
3570.62 88
3570.75 92
3570.89 97
3571.03 100
3571.17 102
3571.30 103
3571.44 102
3571.58 100
3571.71 98
3571.85 95
3571.99 93
3572.12 91
3572.26 89
3572.40 85
3572.53 81
3572.67 76
3572.81 69
3572.94 63
3573.08 57
3573.22 54
3573.36 52
3573.49 53
3573.63 54
3573.77 56
3573.90 57
3574.04 56
3574.18 53
3574.31 49
3574.45 44
3574.59 39
3574.73 37
3574.86 35
3575.00 35
3575.14 36
3575.27 36
3575.41 36
3575.55 35
3575.68 33
3575.82 30
3575.96 26
3576.09 21
3576.23 17
3576.37 13
3576.51 10
3576.64 8
3576.78 9
3576.92 11
3577.05 15
3577.19 21
3577.33 29
3577.46 38
3577.60 47
3577.74 57
3577.88 66
3578.01 74
3578.15 80
3578.29 83
3578.42 85
3578.56 85
3578.70 84
3578.83 84
3578.97 83
3579.11 84
3579.25 84
3579.38 84
3579.52 83
3579.66 80
3579.79 75
3579.93 69
3580.07 62
3580.21 55
3580.34 49
3580.48 43
3580.62 39
3580.75 35
3580.89 32
3581.03 30
3581.16 29
3581.30 30
3581.44 32
3581.58 34
3581.71 37
3581.85 40
3581.99 40
3582.12 38
3582.26 33
3582.40 26
3582.54 18
3582.67 9
3582.81 2
3582.95 0
3583.08 0
3583.22 0
3583.36 0
3583.50 0
3583.63 3
3583.77 5
3583.91 7
3584.04 6
3584.18 5
3584.32 2
3584.46 0
3584.59 0
3584.73 0
3584.87 0
3585.00 0
3585.14 1
3585.28 7
3585.42 14
3585.55 22
3585.69 30
3585.83 38
3585.96 45
3586.10 49
3586.24 51
3586.38 51
3586.51 49
3586.65 47
3586.79 46
3586.92 44
3587.06 43
3587.20 42
3587.34 39
3587.47 35
3587.61 29
3587.75 21
3587.88 13
3588.02 5
3588.16 0
3588.30 0
3588.43 0
3588.57 0
3588.71 0
3588.84 0
3588.98 0
3589.12 0
3589.26 0
3589.39 11
3589.53 23
3589.67 35
3589.81 45
3589.94 52
3590.08 56
3590.22 56
3590.35 55
3590.49 52
3590.63 50
3590.77 49
3590.90 49
3591.04 50
3591.18 52
3591.32 53
3591.45 52
3591.59 49
3591.73 45
3591.86 39
3592.00 32
3592.14 26
3592.28 21
3592.41 18
3592.55 15
3592.69 13
3592.83 11
3592.96 9
3593.10 8
3593.24 8
3593.37 8
3593.51 11
3593.65 15
3593.79 20
3593.92 26
3594.06 31
3594.20 35
3594.34 38
3594.47 40
3594.61 41
3594.75 41
3594.89 41
3595.02 42
3595.16 42
3595.30 42
3595.43 41
3595.57 40
3595.71 37
3595.85 33
3595.98 28
3596.12 23
3596.26 18
3596.40 14
3596.53 10
3596.67 7
3596.81 6
3596.95 7
3597.08 10
3597.22 16
3597.36 24
3597.50 34
3597.63 44
3597.77 54
3597.91 61
3598.04 67
3598.18 69
3598.32 69
3598.46 68
3598.59 65
3598.73 62
3598.87 60
3599.01 59
3599.14 57
3599.28 57
3599.42 56
3599.56 55
3599.69 55
3599.83 54
3599.97 53
3600.11 51
3600.24 48
3600.38 45
3600.52 41
3600.66 37
3600.79 33
3600.93 32
3601.07 33
3601.21 36
3601.34 41
3601.48 47
3601.62 53
3601.76 59
3601.89 62
3602.03 63
3602.17 61
3602.31 57
3602.44 52
3602.58 47
3602.72 42
3602.86 40
3602.99 39
3603.13 39
3603.27 39
3603.41 39
3603.54 38
3603.68 35
3603.82 31
3603.96 28
3604.09 24
3604.23 22
3604.37 22
3604.51 24
3604.64 28
3604.78 33
3604.92 38
3605.06 43
3605.19 47
3605.33 50
3605.47 51
3605.61 51
3605.74 51
3605.88 49
3606.02 47
3606.16 45
3606.29 41
3606.43 37
3606.57 33
3606.71 28
3606.84 25
3606.98 23
3607.12 22
3607.26 23
3607.39 25
3607.53 28
3607.67 31
3607.81 33
3607.94 36
3608.08 39
3608.22 42
3608.36 45
3608.49 49
3608.63 53
3608.77 57
3608.91 61
3609.05 63
3609.18 65
3609.32 65
3609.46 64
3609.60 62
3609.73 60
3609.87 58
3610.01 57
3610.15 57
3610.28 58
3610.42 60
3610.56 63
3610.70 66
3610.83 71
3610.97 76
3611.11 82
3611.25 87
3611.38 91
3611.52 93
3611.66 94
3611.80 93
3611.94 90
3612.07 87
3612.21 82
3612.35 77
3612.49 71
3612.62 64
3612.76 57
3612.90 48
3613.04 40
3613.17 31
3613.31 24
3613.45 19
3613.59 16
3613.73 15
3613.86 16
3614.00 19
3614.14 24
3614.28 30
3614.41 36
3614.55 42
3614.69 47
3614.83 50
3614.96 52
3615.10 51
3615.24 50
3615.38 48
3615.52 46
3615.65 45
3615.79 44
3615.93 43
3616.07 41
3616.20 39
3616.34 37
3616.48 33
3616.62 30
3616.76 27
3616.89 25
3617.03 24
3617.17 25
3617.31 27
3617.44 30
3617.58 32
3617.72 34
3617.86 35
3618.00 34
3618.13 32
3618.27 31
3618.41 29
3618.55 29
3618.68 30
3618.82 31
3618.96 32
3619.10 32
3619.24 32
3619.37 31
3619.51 28
3619.65 26
3619.79 23
3619.92 21
3620.06 19
3620.20 17
3620.34 15
3620.48 14
3620.61 12
3620.75 11
3620.89 10
3621.03 10
3621.16 10
3621.30 10
3621.44 11
3621.58 11
3621.72 11
3621.85 11
3621.99 12
3622.13 14
3622.27 18
3622.41 23
3622.54 30
3622.68 36
3622.82 42
3622.96 47
3623.09 50
3623.23 52
3623.37 53
3623.51 53
3623.65 54
3623.78 54
3623.92 56
3624.06 60
3624.20 66
3624.34 74
3624.47 85
3624.61 95
3624.75 105
3624.89 113
3625.03 118
3625.16 117
3625.30 113
3625.44 104
3625.58 93
3625.72 80
3625.85 68
3625.99 58
3626.13 51
3626.27 48
3626.40 48
3626.54 51
3626.68 57
3626.82 63
3626.96 68
3627.09 72
3627.23 75
3627.37 75
3627.51 75
3627.65 73
3627.78 71
3627.92 71
3628.06 71
3628.20 71
3628.34 72
3628.47 72
3628.61 73
3628.75 73
3628.89 73
3629.03 75
3629.16 78
3629.30 81
3629.44 85
3629.58 87
3629.72 88
3629.85 86
3629.99 83
3630.13 79
3630.27 75
3630.41 72
3630.54 71
3630.68 72
3630.82 72
3630.96 73
3631.10 73
3631.23 72
3631.37 71
3631.51 69
3631.65 68
3631.79 67
3631.92 68
3632.06 69
3632.20 70
3632.34 72
3632.48 73
3632.61 74
3632.75 74
3632.89 72
3633.03 70
3633.17 67
3633.31 63
3633.44 60
3633.58 58
3633.72 56
3633.86 55
3634.00 55
3634.13 54
3634.27 53
3634.41 52
3634.55 50
3634.69 49
3634.82 47
3634.96 47
3635.10 49
3635.24 52
3635.38 56
3635.51 61
3635.65 65
3635.79 69
3635.93 73
3636.07 75
3636.21 77
3636.34 78
3636.48 80
3636.62 82
3636.76 85
3636.90 88
3637.03 91
3637.17 93
3637.31 94
3637.45 94
3637.59 91
3637.72 86
3637.86 80
3638.00 72
3638.14 65
3638.28 59
3638.42 54
3638.55 51
3638.69 49
3638.83 48
3638.97 47
3639.11 44
3639.24 41
3639.38 37
3639.52 32
3639.66 29
3639.80 26
3639.94 25
3640.07 26
3640.21 29
3640.35 32
3640.49 36
3640.63 40
3640.76 43
3640.90 45
3641.04 45
3641.18 43
3641.32 40
3641.46 35
3641.59 31
3641.73 27
3641.87 26
3642.01 27
3642.15 31
3642.29 37
3642.42 43
3642.56 49
3642.70 54
3642.84 56
3642.98 57
3643.11 57
3643.25 56
3643.39 55
3643.53 55
3643.67 55
3643.81 55
3643.94 55
3644.08 56
3644.22 57
3644.36 59
3644.50 61
3644.64 64
3644.77 67
3644.91 70
3645.05 74
3645.19 76
3645.33 77
3645.47 77
3645.60 75
3645.74 72
3645.88 68
3646.02 64
3646.16 61
3646.30 58
3646.43 57
3646.57 56
3646.71 57
3646.85 59
3646.99 62
3647.13 64
3647.26 66
3647.40 67
3647.54 67
3647.68 66
3647.82 64
3647.96 61
3648.09 59
3648.23 57
3648.37 56
3648.51 56
3648.65 56
3648.79 57
3648.92 58
3649.06 59
3649.20 60
3649.34 60
3649.48 60
3649.62 58
3649.75 56
3649.89 53
3650.03 49
3650.17 46
3650.31 44
3650.45 43
3650.58 44
3650.72 46
3650.86 47
3651.00 48
3651.14 48
3651.28 46
3651.42 43
3651.55 39
3651.69 34
3651.83 31
3651.97 29
3652.11 28
3652.25 28
3652.38 29
3652.52 29
3652.66 29
3652.80 27
3652.94 25
3653.08 22
3653.22 20
3653.35 19
3653.49 19
3653.63 21
3653.77 24
3653.91 27
3654.05 30
3654.18 33
3654.32 35
3654.46 37
3654.60 39
3654.74 41
3654.88 43
3655.02 45
3655.15 45
3655.29 45
3655.43 44
3655.57 42
3655.71 39
3655.85 37
3655.98 35
3656.12 33
3656.26 32
3656.40 32
3656.54 31
3656.68 31
3656.82 30
3656.95 30
3657.09 30
3657.23 31
3657.37 34
3657.51 38
3657.65 43
3657.79 48
3657.92 52
3658.06 54
3658.20 54
3658.34 52
3658.48 48
3658.62 42
3658.76 36
3658.89 31
3659.03 27
3659.17 24
3659.31 23
3659.45 24
3659.59 25
3659.73 27
3659.86 29
3660.00 31
3660.14 31
3660.28 31
3660.42 29
3660.56 25
3660.70 21
3660.83 15
3660.97 10
3661.11 4
3661.25 0
3661.39 0
3661.53 0
3661.67 0
3661.80 0
3661.94 0
3662.08 0
3662.22 0
3662.36 0
3662.50 0
3662.64 3
3662.77 7
3662.91 11
3663.05 15
3663.19 18
3663.33 20
3663.47 21
3663.61 21
3663.75 21
3663.88 22
3664.02 22
3664.16 22
3664.30 21
3664.44 21
3664.58 20
3664.72 19
3664.85 19
3664.99 19
3665.13 21
3665.27 22
3665.41 23
3665.55 24
3665.69 25
3665.83 26
3665.96 29
3666.10 32
3666.24 37
3666.38 43
3666.52 48
3666.66 52
3666.80 55
3666.93 57
3667.07 56
3667.21 55
3667.35 53
3667.49 50
3667.63 49
3667.77 49
3667.91 49
3668.04 51
3668.18 53
3668.32 56
3668.46 58
3668.60 59
3668.74 59
3668.88 58
3669.02 56
3669.15 53
3669.29 49
3669.43 45
3669.57 39
3669.71 33
3669.85 27
3669.99 22
3670.13 19
3670.26 19
3670.40 21
3670.54 25
3670.68 32
3670.82 40
3670.96 49
3671.10 58
3671.24 66
3671.37 73
3671.51 78
3671.65 81
3671.79 81
3671.93 80
3672.07 75
3672.21 69
3672.35 61
3672.49 52
3672.62 42
3672.76 33
3672.90 26
3673.04 19
3673.18 15
3673.32 13
3673.46 13
3673.60 13
3673.73 14
3673.87 16
3674.01 18
3674.15 20
3674.29 23
3674.43 26
3674.57 31
3674.71 36
3674.85 42
3674.98 47
3675.12 51
3675.26 54
3675.40 55
3675.54 55
3675.68 55
3675.82 55
3675.96 54
3676.10 54
3676.23 54
3676.37 54
3676.51 54
3676.65 53
3676.79 53
3676.93 51
3677.07 49
3677.21 47
3677.35 45
3677.48 43
3677.62 41
3677.76 40
3677.90 38
3678.04 36
3678.18 33
3678.32 29
3678.46 25
3678.60 21
3678.74 18
3678.87 18
3679.01 19
3679.15 23
3679.29 28
3679.43 33
3679.57 37
3679.71 41
3679.85 43
3679.99 46
3680.12 48
3680.26 50
3680.40 53
3680.54 56
3680.68 60
3680.82 62
3680.96 64
3681.10 63
3681.24 61
3681.38 57
3681.51 52
3681.65 45
3681.79 37
3681.93 30
3682.07 24
3682.21 19
3682.35 16
3682.49 15
3682.63 16
3682.77 18
3682.90 20
3683.04 22
3683.18 23
3683.32 23
3683.46 24
3683.60 25
3683.74 28
3683.88 30
3684.02 33
3684.16 33
3684.29 32
3684.43 28
3684.57 22
3684.71 16
3684.85 9
3684.99 5
3685.13 3
3685.27 3
3685.41 6
3685.55 9
3685.69 13
3685.82 17
3685.96 19
3686.10 20
3686.24 20
3686.38 18
3686.52 17
3686.66 15
3686.80 13
3686.94 10
3687.08 8
3687.22 6
3687.35 3
3687.49 0
3687.63 0
3687.77 0
3687.91 0
3688.05 0
3688.19 0
3688.33 0
3688.47 0
3688.61 0
3688.75 3
3688.88 6
3689.02 8
3689.16 9
3689.30 9
3689.44 9
3689.58 10
3689.72 11
3689.86 14
3690.00 18
3690.14 25
3690.28 32
3690.42 40
3690.55 47
3690.69 52
3690.83 56
3690.97 57
3691.11 56
3691.25 53
3691.39 50
3691.53 47
3691.67 45
3691.81 45
3691.95 46
3692.09 49
3692.22 54
3692.36 59
3692.50 65
3692.64 70
3692.78 73
3692.92 74
3693.06 73
3693.20 70
3693.34 66
3693.48 62
3693.62 58
3693.76 57
3693.89 57
3694.03 61
3694.17 68
3694.31 77
3694.45 88
3694.59 99
3694.73 110
3694.87 120
3695.01 127
3695.15 132
3695.29 136
3695.43 138
3695.57 140
3695.71 140
3695.84 140
3695.98 140
3696.12 139
3696.26 139
3696.40 137
3696.54 134
3696.68 130
3696.82 125
3696.96 118
3697.10 111
3697.24 103
3697.38 96
3697.52 90
3697.66 84
3697.79 79
3697.93 76
3698.07 74
3698.21 73
3698.35 73
3698.49 75
3698.63 77
3698.77 79
3698.91 80
3699.05 80
3699.19 80
3699.33 79
3699.47 79
3699.61 81
3699.74 83
3699.88 87
3700.02 92
3700.16 98
3700.30 102
3700.44 106
3700.58 108
3700.72 108
3700.86 105
3701.00 102
3701.14 97
3701.28 91
3701.42 86
3701.56 81
3701.70 78
3701.84 77
3701.97 78
3702.11 82
3702.25 89
3702.39 97
3702.53 106
3702.67 114
3702.81 122
3702.95 127
3703.09 132
3703.23 136
3703.37 139
3703.51 143
3703.65 147
3703.79 150
3703.93 153
3704.07 154
3704.20 153
3704.34 149
3704.48 144
3704.62 136
3704.76 127
3704.90 117
3705.04 106
3705.18 96
3705.32 86
3705.46 79
3705.60 73
3705.74 71
3705.88 73
3706.02 78
3706.16 86
3706.30 96
3706.44 106
3706.58 115
3706.71 123
3706.85 128
3706.99 130
3707.13 129
3707.27 126
3707.41 120
3707.55 114
3707.69 107
3707.83 101
3707.97 97
3708.11 93
3708.25 91
3708.39 89
3708.53 87
3708.67 84
3708.81 80
3708.95 75
3709.09 68
3709.23 60
3709.37 52
3709.50 46
3709.64 41
3709.78 38
3709.92 37
3710.06 38
3710.20 39
3710.34 42
3710.48 44
3710.62 46
3710.76 49
3710.90 50
3711.04 52
3711.18 54
3711.32 55
3711.46 56
3711.60 58
3711.74 59
3711.88 61
3712.02 62
3712.16 64
3712.30 65
3712.44 66
3712.57 66
3712.71 66
3712.85 65
3712.99 65
3713.13 65
3713.27 66
3713.41 68
3713.55 70
3713.69 72
3713.83 74
3713.97 75
3714.11 77
3714.25 80
3714.39 82
3714.53 84
3714.67 85
3714.81 85
3714.95 84
3715.09 81
3715.23 77
3715.37 74
3715.51 72
3715.65 71
3715.79 69
3715.93 68
3716.07 65
3716.20 60
3716.34 55
3716.48 50
3716.62 46
3716.76 45
3716.90 47
3717.04 52
3717.18 58
3717.32 64
3717.46 71
3717.60 75
3717.74 79
3717.88 82
3718.02 84
3718.16 86
3718.30 88
3718.44 88
3718.58 88
3718.72 85
3718.86 81
3719.00 74
3719.14 66
3719.28 58
3719.42 51
3719.56 44
3719.70 39
3719.84 35
3719.98 32
3720.12 29
3720.26 26
3720.40 24
3720.54 23
3720.67 24
3720.81 26
3720.95 30
3721.09 35
3721.23 40
3721.37 47
3721.51 53
3721.65 60
3721.79 67
3721.93 74
3722.07 80
3722.21 84
3722.35 87
3722.49 87
3722.63 86
3722.77 84
3722.91 82
3723.05 81
3723.19 80
3723.33 81
3723.47 82
3723.61 83
3723.75 85
3723.89 86
3724.03 89
3724.17 93
3724.31 98
3724.45 104
3724.59 111
3724.73 118
3724.87 123
3725.01 126
3725.15 126
3725.29 123
3725.43 117
3725.57 111
3725.71 104
3725.85 98
3725.99 94
3726.13 91
3726.27 91
3726.41 92
3726.55 94
3726.69 95
3726.83 95
3726.97 93
3727.11 88
3727.25 81
3727.39 71
3727.52 60
3727.66 48
3727.80 37
3727.94 28
3728.08 22
3728.22 18
3728.36 16
3728.50 16
3728.64 17
3728.78 19
3728.92 22
3729.06 26
3729.20 31
3729.34 36
3729.48 41
3729.62 45
3729.76 48
3729.90 48
3730.04 46
3730.18 41
3730.32 35
3730.46 29
3730.60 22
3730.74 16
3730.88 11
3731.02 8
3731.16 6
3731.30 5
3731.44 4
3731.58 4
3731.72 4
3731.86 5
3732.00 5
3732.14 6
3732.28 8
3732.42 9
3732.56 10
3732.70 12
3732.84 13
3732.98 13
3733.12 14
3733.26 13
3733.40 13
3733.54 11
3733.68 9
3733.82 6
3733.96 3
3734.10 0
3734.24 0
3734.38 0
3734.52 0
3734.66 0
3734.80 0
3734.94 0
3735.08 0
3735.22 0
3735.36 7
3735.50 15
3735.64 25
3735.78 36
3735.92 46
3736.06 55
3736.20 60
3736.34 62
3736.48 60
3736.62 55
3736.76 48
3736.90 40
3737.04 34
3737.18 31
3737.32 31
3737.46 35
3737.60 41
3737.74 47
3737.88 54
3738.02 58
3738.16 60
3738.30 59
3738.44 55
3738.58 50
3738.72 45
3738.86 41
3739.00 39
3739.14 39
3739.28 41
3739.42 44
3739.56 48
3739.70 52
3739.84 54
3739.98 54
3740.12 51
3740.26 47
3740.40 41
3740.54 35
3740.68 29
3740.82 25
3740.96 22
3741.10 22
3741.24 23
3741.38 25
3741.52 27
3741.66 27
3741.80 26
3741.94 22
3742.08 17
3742.22 10
3742.37 4
3742.51 0
3742.65 0
3742.79 0
3742.93 2
3743.07 9
3743.21 17
3743.35 26
3743.49 35
3743.63 42
3743.77 49
3743.91 53
3744.05 57
3744.19 59
3744.33 62
3744.47 65
3744.61 69
3744.75 74
3744.89 79
3745.03 83
3745.17 85
3745.31 85
3745.45 83
3745.59 79
3745.73 73
3745.87 67
3746.01 60
3746.15 55
3746.29 50
3746.43 46
3746.57 42
3746.71 40
3746.85 38
3746.99 38
3747.13 39
3747.27 42
3747.41 47
3747.55 54
3747.69 60
3747.83 67
3747.97 71
3748.11 74
3748.25 74
3748.39 72
3748.53 69
3748.67 66
3748.81 63
3748.95 62
3749.09 63
3749.24 65
3749.38 67
3749.52 69
3749.66 71
3749.80 73
3749.94 75
3750.08 76
3750.22 77
3750.36 78
3750.50 78
3750.64 79
3750.78 79
3750.92 78
3751.06 77
3751.20 77
3751.34 76
3751.48 74
3751.62 72
3751.76 70
3751.90 68
3752.04 67
3752.18 68
3752.32 69
3752.46 72
3752.60 76
3752.74 80
3752.88 84
3753.02 87
3753.16 89
3753.30 90
3753.44 90
3753.58 89
3753.73 89
3753.87 89
3754.01 91
3754.15 93
3754.29 97
3754.43 102
3754.57 109
3754.71 116
3754.85 124
3754.99 132
3755.13 138
3755.27 143
3755.41 146
3755.55 148
3755.69 148
3755.83 146
3755.97 144
3756.11 142
3756.25 141
3756.39 140
3756.53 140
3756.67 140
3756.81 140
3756.95 138
3757.09 135
3757.23 131
3757.38 125
3757.52 117
3757.66 110
3757.80 103
3757.94 98
3758.08 95
3758.22 95
3758.36 96
3758.50 97
3758.64 98
3758.78 98
3758.92 96
3759.06 93
3759.20 89
3759.34 84
3759.48 80
3759.62 77
3759.76 75
3759.90 75
3760.04 75
3760.18 76
3760.32 76
3760.47 75
3760.61 72
3760.75 67
3760.89 60
3761.03 51
3761.17 41
3761.31 32
3761.45 24
3761.59 18
3761.73 14
3761.87 12
3762.01 12
3762.15 12
3762.29 12
3762.43 12
3762.57 10
3762.71 9
3762.85 8
3762.99 7
3763.13 6
3763.28 6
3763.42 7
3763.56 8
3763.70 10
3763.84 12
3763.98 15
3764.12 19
3764.26 24
3764.40 30
3764.54 35
3764.68 40
3764.82 43
3764.96 44
3765.10 44
3765.24 44
3765.38 43
3765.52 43
3765.66 43
3765.81 44
3765.95 45
3766.09 46
3766.23 46
3766.37 45
3766.51 44
3766.65 43
3766.79 42
3766.93 43
3767.07 44
3767.21 47
3767.35 50
3767.49 53
3767.63 55
3767.77 55
3767.91 54
3768.06 52
3768.20 49
3768.34 46
3768.48 43
3768.62 42
3768.76 42
3768.90 44
3769.04 46
3769.18 49
3769.32 52
3769.46 56
3769.60 60
3769.74 65
3769.88 71
3770.02 76
3770.16 82
3770.31 88
3770.45 92
3770.59 95
3770.73 96
3770.87 95
3771.01 92
3771.15 87
3771.29 80
3771.43 74
3771.57 68
3771.71 63
3771.85 61
3771.99 60
3772.13 62
3772.28 64
3772.42 68
3772.56 71
3772.70 73
3772.84 74
3772.98 75
3773.12 75
3773.26 76
3773.40 78
3773.54 82
3773.68 88
3773.82 95
3773.96 103
3774.10 109
3774.25 113
3774.39 113
3774.53 110
3774.67 102
3774.81 93
3774.95 83
3775.09 73
3775.23 64
3775.37 58
3775.51 54
3775.65 52
3775.79 51
3775.93 51
3776.07 52
3776.22 51
3776.36 50
3776.50 47
3776.64 43
3776.78 40
3776.92 37
3777.06 35
3777.20 36
3777.34 37
3777.48 40
3777.62 43
3777.76 47
3777.91 49
3778.05 52
3778.19 54
3778.33 56
3778.47 58
3778.61 60
3778.75 61
3778.89 62
3779.03 61
3779.17 59
3779.31 55
3779.45 51
3779.60 46
3779.74 41
3779.88 37
3780.02 35
3780.16 33
3780.30 32
3780.44 31
3780.58 29
3780.72 26
3780.86 22
3781.00 16
3781.14 10
3781.29 3
3781.43 0
3781.57 0
3781.71 0
3781.85 0
3781.99 4
3782.13 10
3782.27 15
3782.41 17
3782.55 17
3782.69 13
3782.84 7
3782.98 0
3783.12 0
3783.26 0
3783.40 0
3783.54 0
3783.68 0
3783.82 0
3783.96 4
3784.10 15
3784.24 25
3784.39 34
3784.53 42
3784.67 47
3784.81 51
3784.95 53
3785.09 53
3785.23 53
3785.37 52
3785.51 49
3785.65 47
3785.79 43
3785.94 41
3786.08 39
3786.22 37
3786.36 38
3786.50 39
3786.64 41
3786.78 42
3786.92 42
3787.06 42
3787.20 40
3787.35 37
3787.49 34
3787.63 31
3787.77 29
3787.91 28
3788.05 28
3788.19 30
3788.33 33
3788.47 38
3788.61 44
3788.76 52
3788.90 60
3789.04 68
3789.18 76
3789.32 82
3789.46 87
3789.60 90
3789.74 92
3789.88 94
3790.02 97
3790.17 100
3790.31 103
3790.45 107
3790.59 110
3790.73 111
3790.87 112
3791.01 110
3791.15 107
3791.29 104
3791.43 100
3791.58 96
3791.72 92
3791.86 88
3792.00 85
3792.14 83
3792.28 81
3792.42 80
3792.56 81
3792.70 83
3792.85 87
3792.99 92
3793.13 97
3793.27 101
3793.41 105
3793.55 106
3793.69 105
3793.83 104
3793.97 102
3794.12 101
3794.26 101
3794.40 103
3794.54 105
3794.68 107
3794.82 109
3794.96 108
3795.10 105
3795.24 100
3795.39 94
3795.53 88
3795.67 83
3795.81 80
3795.95 80
3796.09 82
3796.23 85
3796.37 90
3796.51 95
3796.66 99
3796.80 102
3796.94 104
3797.08 105
3797.22 104
3797.36 102
3797.50 98
3797.64 94
3797.79 89
3797.93 85
3798.07 81
3798.21 78
3798.35 76
3798.49 75
3798.63 75
3798.77 75
3798.91 75
3799.06 75
3799.20 74
3799.34 71
3799.48 67
3799.62 62
3799.76 56
3799.90 52
3800.04 48
3800.19 47
3800.33 47
3800.47 49
3800.61 52
3800.75 56
3800.89 61
3801.03 65
3801.17 68
3801.32 70
3801.46 71
3801.60 70
3801.74 69
3801.88 66
3802.02 62
3802.16 57
3802.30 52
3802.45 46
3802.59 40
3802.73 33
3802.87 27
3803.01 21
3803.15 17
3803.29 15
3803.43 14
3803.58 16
3803.72 20
3803.86 25
3804.00 31
3804.14 37
3804.28 42
3804.42 46
3804.57 49
3804.71 51
3804.85 51
3804.99 51
3805.13 51
3805.27 50
3805.41 50
3805.55 51
3805.70 52
3805.84 54
3805.98 57
3806.12 60
3806.26 62
3806.40 64
3806.54 66
3806.69 66
3806.83 67
3806.97 67
3807.11 68
3807.25 69
3807.39 71
3807.53 73
3807.67 74
3807.82 76
3807.96 76
3808.10 77
3808.24 79
3808.38 81
3808.52 84
3808.66 86
3808.81 88
3808.95 88
3809.09 86
3809.23 80
3809.37 73
3809.51 65
3809.65 57
3809.80 51
3809.94 48
3810.08 48
3810.22 51
3810.36 56
3810.50 63
3810.64 70
3810.79 75
3810.93 80
3811.07 83
3811.21 84
3811.35 83
3811.49 81
3811.63 79
3811.78 75
3811.92 71
3812.06 67
3812.20 63
3812.34 60
3812.48 56
3812.62 53
3812.77 50
3812.91 46
3813.05 42
3813.19 37
3813.33 33
3813.47 29
3813.61 27
3813.76 27
3813.90 29
3814.04 32
3814.18 36
3814.32 40
3814.46 43
3814.60 45
3814.75 45
3814.89 44
3815.03 43
3815.17 42
3815.31 42
3815.45 43
3815.60 44
3815.74 46
3815.88 48
3816.02 50
3816.16 52
3816.30 54
3816.44 56
3816.59 57
3816.73 58
3816.87 58
3817.01 57
3817.15 55
3817.29 52
3817.43 49
3817.58 45
3817.72 42
3817.86 40
3818.00 38
3818.14 38
3818.28 37
3818.43 37
3818.57 37
3818.71 38
3818.85 38
3818.99 39
3819.13 39
3819.28 39
3819.42 38
3819.56 37
3819.70 34
3819.84 30
3819.98 25
3820.12 20
3820.27 14
3820.41 9
3820.55 4
3820.69 0
3820.83 0
3820.97 0
3821.12 0
3821.26 0
3821.40 0
3821.54 0
3821.68 0
3821.82 0
3821.97 4
3822.11 10
3822.25 17
3822.39 24
3822.53 29
3822.67 34
3822.82 37
3822.96 40
3823.10 42
3823.24 44
3823.38 46
3823.52 49
3823.67 52
3823.81 55
3823.95 58
3824.09 60
3824.23 63
3824.37 65
3824.52 68
3824.66 71
3824.80 74
3824.94 76
3825.08 78
3825.22 78
3825.37 77
3825.51 75
3825.65 74
3825.79 73
3825.93 73
3826.07 76
3826.22 80
3826.36 86
3826.50 92
3826.64 97
3826.78 102
3826.92 107
3827.07 110
3827.21 114
3827.35 118
3827.49 123
3827.63 128
3827.77 131
3827.92 134
3828.06 134
3828.20 130
3828.34 124
3828.48 116
3828.63 107
3828.77 99
3828.91 93
3829.05 90
3829.19 89
3829.33 91
3829.48 94
3829.62 98
3829.76 100
3829.90 101
3830.04 101
3830.18 100
3830.33 100
3830.47 100
3830.61 101
3830.75 101
3830.89 101
3831.04 98
3831.18 93
3831.32 85
3831.46 76
3831.60 66
3831.74 58
3831.89 52
3832.03 49
3832.17 49
3832.31 50
3832.45 53
3832.60 55
3832.74 56
3832.88 55
3833.02 54
3833.16 53
3833.30 52
3833.45 53
3833.59 56
3833.73 59
3833.87 62
3834.01 64
3834.16 64
3834.30 61
3834.44 57
3834.58 51
3834.72 46
3834.87 42
3835.01 41
3835.15 41
3835.29 44
3835.43 48
3835.57 53
3835.72 58
3835.86 64
3836.00 71
3836.14 78
3836.28 86
3836.43 93
3836.57 101
3836.71 107
3836.85 113
3836.99 116
3837.14 119
3837.28 120
3837.42 122
3837.56 124
3837.70 126
3837.85 130
3837.99 133
3838.13 137
3838.27 140
3838.41 142
3838.55 143
3838.70 144
3838.84 145
3838.98 146
3839.12 148
3839.26 152
3839.41 156
3839.55 161
3839.69 165
3839.83 169
3839.97 170
3840.12 170
3840.26 168
3840.40 163
3840.54 157
3840.68 150
3840.83 142
3840.97 134
3841.11 125
3841.25 116
3841.39 106
3841.54 97
3841.68 89
3841.82 81
3841.96 74
3842.10 68
3842.25 64
3842.39 62
3842.53 61
3842.67 61
3842.81 62
3842.96 63
3843.10 63
3843.24 63
3843.38 61
3843.52 58
3843.67 55
3843.81 51
3843.95 48
3844.09 46
3844.23 45
3844.38 46
3844.52 47
3844.66 50
3844.80 54
3844.94 59
3845.09 64
3845.23 70
3845.37 75
3845.51 79
3845.66 83
3845.80 85
3845.94 86
3846.08 87
3846.22 88
3846.37 89
3846.51 90
3846.65 92
3846.79 93
3846.93 94
3847.08 94
3847.22 92
3847.36 88
3847.50 83
3847.64 77
3847.79 71
3847.93 65
3848.07 61
3848.21 59
3848.35 59
3848.50 60
3848.64 61
3848.78 63
3848.92 65
3849.07 66
3849.21 66
3849.35 65
3849.49 64
3849.63 63
3849.78 62
3849.92 61
3850.06 59
3850.20 58
3850.34 57
3850.49 55
3850.63 53
3850.77 51
3850.91 49
3851.06 47
3851.20 46
3851.34 46
3851.48 47
3851.62 49
3851.77 51
3851.91 54
3852.05 57
3852.19 61
3852.34 65
3852.48 69
3852.62 72
3852.76 75
3852.90 77
3853.05 78
3853.19 77
3853.33 75
3853.47 73
3853.62 71
3853.76 69
3853.90 69
3854.04 71
3854.18 73
3854.33 75
3854.47 77
3854.61 77
3854.75 74
3854.90 70
3855.04 64
3855.18 58
3855.32 52
3855.46 48
3855.61 46
3855.75 46
3855.89 48
3856.03 51
3856.18 55
3856.32 60
3856.46 64
3856.60 67
3856.74 69
3856.89 69
3857.03 68
3857.17 65
3857.31 62
3857.46 58
3857.60 54
3857.74 51
3857.88 49
3858.03 49
3858.17 49
3858.31 48
3858.45 48
3858.59 46
3858.74 43
3858.88 38
3859.02 33
3859.16 28
3859.31 23
3859.45 18
3859.59 14
3859.73 11
3859.88 9
3860.02 8
3860.16 8
3860.30 9
3860.44 11
3860.59 13
3860.73 14
3860.87 16
3861.01 16
3861.16 16
3861.30 15
3861.44 14
3861.58 13
3861.73 13
3861.87 14
3862.01 16
3862.15 17
3862.30 20
3862.44 22
3862.58 24
3862.72 26
3862.87 29
3863.01 30
3863.15 32
3863.29 33
3863.43 33
3863.58 32
3863.72 31
3863.86 31
3864.00 30
3864.15 31
3864.29 32
3864.43 34
3864.57 36
3864.72 38
3864.86 39
3865.00 39
3865.14 37
3865.29 35
3865.43 32
3865.57 30
3865.71 28
3865.86 28
3866.00 28
3866.14 29
3866.28 30
3866.43 30
3866.57 29
3866.71 27
3866.85 23
3867.00 18
3867.14 11
3867.28 5
3867.42 0
3867.57 0
3867.71 0
3867.85 0
3867.99 0
3868.14 0
3868.28 0
3868.42 0
3868.56 0
3868.71 3
3868.85 7
3868.99 11
3869.13 15
3869.28 19
3869.42 22
3869.56 25
3869.70 26
3869.85 27
3869.99 26
3870.13 25
3870.27 25
3870.42 26
3870.56 27
3870.70 29
3870.84 32
3870.99 35
3871.13 37
3871.27 39
3871.41 41
3871.56 43
3871.70 44
3871.84 45
3871.98 47
3872.13 50
3872.27 53
3872.41 57
3872.55 60
3872.70 64
3872.84 68
3872.98 71
3873.12 74
3873.27 75
3873.41 75
3873.55 73
3873.69 70
3873.84 65
3873.98 58
3874.12 52
3874.26 46
3874.41 42
3874.55 39
3874.69 38
3874.84 38
3874.98 39
3875.12 41
3875.26 42
3875.41 44
3875.55 45
3875.69 47
3875.83 49
3875.98 51
3876.12 53
3876.26 54
3876.40 56
3876.55 57
3876.69 58
3876.83 60
3876.97 61
3877.12 63
3877.26 64
3877.40 65
3877.55 66
3877.69 67
3877.83 68
3877.97 69
3878.12 70
3878.26 71
3878.40 71
3878.54 70
3878.69 69
3878.83 68
3878.97 67
3879.11 67
3879.26 67
3879.40 69
3879.54 71
3879.69 73
3879.83 75
3879.97 78
3880.11 80
3880.26 84
3880.40 89
3880.54 96
3880.68 104
3880.83 111
3880.97 117
3881.11 120
3881.26 120
3881.40 117
3881.54 112
3881.68 106
3881.83 102
3881.97 99
3882.11 100
3882.25 103
3882.40 108
3882.54 114
3882.68 120
3882.83 125
3882.97 128
3883.11 130
3883.25 131
3883.40 131
3883.54 130
3883.68 129
3883.83 128
3883.97 127
3884.11 127
3884.25 127
3884.40 127
3884.54 129
3884.68 132
3884.82 137
3884.97 143
3885.11 152
3885.25 161
3885.40 171
3885.54 181
3885.68 189
3885.82 194
3885.97 196
3886.11 194
3886.25 190
3886.40 184
3886.54 177
3886.68 172
3886.82 167
3886.97 164
3887.11 161
3887.25 158
3887.40 155
3887.54 150
3887.68 143
3887.82 135
3887.97 127
3888.11 119
3888.25 113
3888.40 108
3888.54 106
3888.68 106
3888.82 107
3888.97 110
3889.11 113
3889.25 117
3889.40 121
3889.54 125
3889.68 128
3889.82 131
3889.97 132
3890.11 131
3890.25 127
3890.40 121
3890.54 113
3890.68 104
3890.82 95
3890.97 88
3891.11 84
3891.25 81
3891.40 82
3891.54 83
3891.68 85
3891.82 88
3891.97 89
3892.11 90
3892.25 88
3892.40 86
3892.54 83
3892.68 79
3892.83 75
3892.97 72
3893.11 69
3893.25 68
3893.40 66
3893.54 65
3893.68 65
3893.83 64
3893.97 63
3894.11 63
3894.26 63
3894.40 63
3894.54 64
3894.68 65
3894.83 65
3894.97 65
3895.11 64
3895.26 63
3895.40 61
3895.54 60
3895.68 59
3895.83 59
3895.97 61
3896.11 63
3896.26 65
3896.40 67
3896.54 68
3896.69 69
3896.83 68
3896.97 67
3897.11 66
3897.26 66
3897.40 65
3897.54 64
3897.69 64
3897.83 63
3897.97 61
3898.12 59
3898.26 57
3898.40 55
3898.55 54
3898.69 54
3898.83 55
3898.97 55
3899.12 55
3899.26 55
3899.40 53
3899.55 51
3899.69 48
3899.83 45
3899.98 43
3900.12 41
3900.26 40
3900.41 40
3900.55 40
3900.69 41
3900.83 42
3900.98 42
3901.12 41
3901.26 40
3901.41 38
3901.55 37
3901.69 37
3901.84 38
3901.98 41
3902.12 47
3902.27 54
3902.41 64
3902.55 73
3902.69 83
3902.84 91
3902.98 98
3903.12 103
3903.27 105
3903.41 105
3903.55 104
3903.70 101
3903.84 97
3903.98 93
3904.13 90
3904.27 88
3904.41 88
3904.56 87
3904.70 86
3904.84 85
3904.99 83
3905.13 80
3905.27 76
3905.41 72
3905.56 69
3905.70 67
3905.84 65
3905.99 64
3906.13 64
3906.27 64
3906.42 63
3906.56 63
3906.70 62
3906.85 61
3906.99 59
3907.13 57
3907.28 54
3907.42 50
3907.56 45
3907.71 40
3907.85 35
3907.99 30
3908.14 27
3908.28 24
3908.42 23
3908.57 23
3908.71 24
3908.85 26
3909.00 28
3909.14 32
3909.28 35
3909.42 37
3909.57 39
3909.71 39
3909.85 38
3910.00 37
3910.14 36
3910.28 34
3910.43 34
3910.57 35
3910.71 38
3910.86 41
3911.00 46
3911.14 51
3911.29 57
3911.43 62
3911.57 67
3911.72 71
3911.86 75
3912.00 76
3912.15 76
3912.29 75
3912.43 71
3912.58 67
3912.72 62
3912.86 57
3913.01 52
3913.15 47
3913.29 44
3913.44 42
3913.58 39
3913.72 37
3913.87 33
3914.01 29
3914.15 24
3914.30 19
3914.44 14
3914.58 11
3914.73 9
3914.87 11
3915.01 15
3915.16 21
3915.30 30
3915.44 39
3915.59 48
3915.73 56
3915.87 62
3916.02 65
3916.16 66
3916.30 65
3916.45 62
3916.59 58
3916.73 54
3916.88 52
3917.02 50
3917.16 50
3917.31 52
3917.45 53
3917.59 54
3917.74 54
3917.88 53
3918.02 51
3918.17 49
3918.31 47
3918.45 44
3918.60 43
3918.74 42
3918.89 41
3919.03 40
3919.17 39
3919.32 38
3919.46 37
3919.60 36
3919.75 36
3919.89 37
3920.03 39
3920.18 42
3920.32 47
3920.46 51
3920.61 56
3920.75 60
3920.89 63
3921.04 64
3921.18 64
3921.32 63
3921.47 63
3921.61 64
3921.75 67
3921.90 70
3922.04 74
3922.18 78
3922.33 79
3922.47 78
3922.62 74
3922.76 67
3922.90 58
3923.05 48
3923.19 39
3923.33 30
3923.48 22
3923.62 16
3923.76 11
3923.91 8
3924.05 7
3924.19 9
3924.34 13
3924.48 20
3924.62 29
3924.77 37
3924.91 46
3925.05 53
3925.20 58
3925.34 62
3925.49 65
3925.63 67
3925.77 69
3925.92 70
3926.06 69
3926.20 67
3926.35 63
3926.49 58
3926.63 53
3926.78 48
3926.92 44
3927.06 42
3927.21 41
3927.35 42
3927.50 44
3927.64 46
3927.78 48
3927.93 49
3928.07 49
3928.21 48
3928.36 47
3928.50 46
3928.64 46
3928.79 46
3928.93 47
3929.08 49
3929.22 52
3929.36 55
3929.51 58
3929.65 60
3929.79 62
3929.94 62
3930.08 62
3930.22 59
3930.37 56
3930.51 53
3930.65 49
3930.80 45
3930.94 41
3931.09 38
3931.23 36
3931.37 35
3931.52 35
3931.66 36
3931.80 39
3931.95 42
3932.09 46
3932.24 51
3932.38 57
3932.52 63
3932.67 68
3932.81 72
3932.95 76
3933.10 77
3933.24 78
3933.38 77
3933.53 76
3933.67 76
3933.82 76
3933.96 77
3934.10 78
3934.25 78
3934.39 79
3934.53 79
3934.68 78
3934.82 77
3934.97 76
3935.11 74
3935.25 71
3935.40 68
3935.54 64
3935.68 60
3935.83 55
3935.97 50
3936.12 47
3936.26 45
3936.40 45
3936.55 46
3936.69 47
3936.83 47
3936.98 45
3937.12 42
3937.27 37
3937.41 31
3937.55 26
3937.70 23
3937.84 20
3937.98 19
3938.13 20
3938.27 21
3938.42 24
3938.56 26
3938.70 29
3938.85 31
3938.99 33
3939.13 32
3939.28 30
3939.42 25
3939.57 18
3939.71 11
3939.85 4
3940.00 0
3940.14 0
3940.28 2
3940.43 10
3940.57 20
3940.72 33
3940.86 45
3941.00 57
3941.15 67
3941.29 75
3941.44 82
3941.58 86
3941.72 89
3941.87 92
3942.01 94
3942.15 96
3942.30 98
3942.44 100
3942.59 103
3942.73 106
3942.87 109
3943.02 111
3943.16 112
3943.31 112
3943.45 111
3943.59 110
3943.74 110
3943.88 112
3944.03 116
3944.17 122
3944.31 129
3944.46 136
3944.60 142
3944.74 146
3944.89 147
3945.03 148
3945.18 148
3945.32 148
3945.46 149
3945.61 152
3945.75 157
3945.90 162
3946.04 169
3946.18 177
3946.33 186
3946.47 197
3946.62 211
3946.76 227
3946.90 245
3947.05 265
3947.19 285
3947.34 304
3947.48 320
3947.62 333
3947.77 344
3947.91 352
3948.05 361
3948.20 370
3948.34 382
3948.49 397
3948.63 413
3948.77 431
3948.92 447
3949.06 461
3949.21 471
3949.35 476
3949.49 477
3949.64 475
3949.78 470
3949.93 466
3950.07 463
3950.21 461
3950.36 462
3950.50 465
3950.65 468
3950.79 472
3950.93 473
3951.08 472
3951.22 467
3951.37 458
3951.51 445
3951.65 430
3951.80 414
3951.94 399
3952.09 385
3952.23 374
3952.37 365
3952.52 357
3952.66 351
3952.81 345
3952.95 339
3953.10 331
3953.24 322
3953.38 312
3953.53 300
3953.67 286
3953.82 272
3953.96 258
3954.10 244
3954.25 230
3954.39 217
3954.54 204
3954.68 192
3954.82 179
3954.97 165
3955.11 152
3955.26 138
3955.40 125
3955.54 114
3955.69 104
3955.83 96
3955.98 90
3956.12 85
3956.26 82
3956.41 79
3956.55 77
3956.70 75
3956.84 73
3956.99 70
3957.13 66
3957.27 61
3957.42 56
3957.56 50
3957.71 45
3957.85 39
3957.99 35
3958.14 32
3958.28 31
3958.43 32
3958.57 35
3958.72 38
3958.86 42
3959.00 46
3959.15 48
3959.29 50
3959.44 51
3959.58 53
3959.72 54
3959.87 56
3960.01 58
3960.16 59
3960.30 59
3960.45 58
3960.59 55
3960.73 52
3960.88 49
3961.02 47
3961.17 46
3961.31 47
3961.45 48
3961.60 49
3961.74 50
3961.89 50
3962.03 49
3962.18 46
3962.32 42
3962.46 38
3962.61 33
3962.75 30
3962.90 29
3963.04 31
3963.19 34
3963.33 39
3963.47 44
3963.62 49
3963.76 53
3963.91 56
3964.05 56
3964.20 55
3964.34 53
3964.48 49
3964.63 43
3964.77 37
3964.92 30
3965.06 24
3965.20 18
3965.35 13
3965.49 9
3965.64 5
3965.78 3
3965.93 0
3966.07 0
3966.21 0
3966.36 0
3966.50 0
3966.65 0
3966.79 0
3966.94 0
3967.08 1
3967.23 8
3967.37 15
3967.51 22
3967.66 27
3967.80 29
3967.95 30
3968.09 30
3968.24 28
3968.38 27
3968.52 26
3968.67 27
3968.81 29
3968.96 32
3969.10 35
3969.25 37
3969.39 39
3969.53 40
3969.68 42
3969.82 44
3969.97 47
3970.11 50
3970.26 54
3970.40 56
3970.54 57
3970.69 56
3970.83 53
3970.98 51
3971.12 49
3971.27 49
3971.41 52
3971.56 57
3971.70 64
3971.84 71
3971.99 78
3972.13 83
3972.28 86
3972.42 85
3972.57 82
3972.71 76
3972.86 68
3973.00 59
3973.14 51
3973.29 43
3973.43 38
3973.58 34
3973.72 33
3973.87 35
3974.01 38
3974.16 43
3974.30 49
3974.44 54
3974.59 59
3974.73 62
3974.88 63
3975.02 61
3975.17 57
3975.31 51
3975.46 45
3975.60 40
3975.74 36
3975.89 35
3976.03 37
3976.18 42
3976.32 51
3976.47 61
3976.61 71
3976.76 81
3976.90 89
3977.04 93
3977.19 94
3977.33 92
3977.48 88
3977.62 82
3977.77 75
3977.91 69
3978.06 63
3978.20 59
3978.34 56
3978.49 54
3978.63 54
3978.78 56
3978.92 59
3979.07 63
3979.21 68
3979.36 72
3979.50 74
3979.65 73
3979.79 71
3979.93 66
3980.08 59
3980.22 51
3980.37 43
3980.51 36
3980.66 30
3980.80 27
3980.95 25
3981.09 25
3981.24 26
3981.38 27
3981.52 29
3981.67 30
3981.81 31
3981.96 32
3982.10 33
3982.25 36
3982.39 39
3982.54 44
3982.68 48
3982.83 52
3982.97 55
3983.12 57
3983.26 58
3983.40 57
3983.55 57
3983.69 57
3983.84 59
3983.98 63
3984.13 67
3984.27 73
3984.42 79
3984.56 83
3984.71 86
3984.85 87
3985.00 85
3985.14 82
3985.28 78
3985.43 74
3985.57 71
3985.72 69
3985.86 68
3986.01 68
3986.15 68
3986.30 67
3986.44 66
3986.59 63
3986.73 60
3986.88 56
3987.02 52
3987.17 48
3987.31 44
3987.45 41
3987.60 39
3987.74 39
3987.89 39
3988.03 41
3988.18 44
3988.32 47
3988.47 51
3988.61 54
3988.76 57
3988.90 60
3989.05 62
3989.19 63
3989.34 64
3989.48 63
3989.63 62
3989.77 60
3989.91 57
3990.06 54
3990.20 50
3990.35 46
3990.49 43
3990.64 39
3990.78 35
3990.93 31
3991.07 27
3991.22 23
3991.36 19
3991.51 18
3991.65 18
3991.80 21
3991.94 26
3992.09 33
3992.23 41
3992.38 48
3992.52 53
3992.66 56
3992.81 55
3992.95 53
3993.10 49
3993.24 46
3993.39 43
3993.53 42
3993.68 42
3993.82 43
3993.97 45
3994.11 46
3994.26 46
3994.40 45
3994.55 43
3994.69 40
3994.84 38
3994.98 36
3995.13 35
3995.27 35
3995.42 37
3995.56 39
3995.71 43
3995.85 47
3996.00 51
3996.14 57
3996.29 62
3996.43 67
3996.57 71
3996.72 73
3996.86 73
3997.01 70
3997.15 65
3997.30 58
3997.44 51
3997.59 43
3997.73 37
3997.88 32
3998.02 30
3998.17 30
3998.31 32
3998.46 36
3998.60 40
3998.75 45
3998.89 49
3999.04 52
3999.18 55
3999.33 56
3999.47 55
3999.62 54
3999.76 51
3999.91 47
4000.05 43
4000.20 39
4000.34 36
4000.49 34
4000.63 32
4000.78 31
4000.92 31
4001.07 29
4001.21 28
4001.36 25
4001.50 22
4001.65 19
4001.79 15
4001.94 11
4002.08 7
4002.23 2
4002.37 0
4002.52 0
4002.66 0
4002.81 0
4002.95 0
4003.10 0
4003.24 0
4003.39 0
4003.53 2
4003.68 10
4003.82 19
4003.97 28
4004.11 38
4004.26 46
4004.40 53
4004.55 58
4004.69 61
4004.84 63
4004.98 64
4005.13 65
4005.27 66
4005.42 68
4005.56 71
4005.71 75
4005.85 81
4006.00 87
4006.14 92
4006.29 97
4006.43 99
4006.58 98
4006.72 95
4006.87 90
4007.01 84
4007.16 79
4007.30 75
4007.45 71
4007.59 69
4007.74 67
4007.88 64
4008.03 61
4008.17 56
4008.32 50
4008.46 44
4008.61 39
4008.75 33
4008.90 29
4009.04 26
4009.19 24
4009.33 23
4009.48 23
4009.62 23
4009.77 24
4009.91 25
4010.06 26
4010.20 28
4010.35 30
4010.49 33
4010.64 35
4010.78 37
4010.93 39
4011.07 42
4011.22 45
4011.36 51
4011.51 57
4011.65 65
4011.80 73
4011.94 81
4012.09 88
4012.23 95
4012.38 100
4012.52 103
4012.67 104
4012.81 102
4012.96 99
4013.10 94
4013.25 89
4013.39 83
4013.54 78
4013.69 75
4013.83 73
4013.98 72
4014.12 72
4014.27 73
4014.41 74
4014.56 76
4014.70 78
4014.85 80
4014.99 84
4015.14 88
4015.28 92
4015.43 97
4015.57 102
4015.72 107
4015.86 110
4016.01 111
4016.15 110
4016.30 109
4016.44 106
4016.59 102
4016.73 100
4016.88 98
4017.02 97
4017.17 97
4017.31 98
4017.46 100
4017.61 103
4017.75 106
4017.90 111
4018.04 117
4018.19 123
4018.33 128
4018.48 131
4018.62 131
4018.77 128
4018.91 121
4019.06 112
4019.20 101
4019.35 91
4019.49 81
4019.64 73
4019.78 68
4019.93 63
4020.07 60
4020.22 57
4020.37 55
4020.51 54
4020.66 53
4020.80 54
4020.95 55
4021.09 57
4021.24 59
4021.38 61
4021.53 62
4021.67 63
4021.82 64
4021.96 65
4022.11 68
4022.25 71
4022.40 75
4022.54 79
4022.69 82
4022.84 83
4022.98 83
4023.13 80
4023.27 77
4023.42 74
4023.56 71
4023.71 69
4023.85 67
4024.00 65
4024.14 63
4024.29 61
4024.43 57
4024.58 54
4024.72 50
4024.87 47
4025.02 45
4025.16 42
4025.31 40
4025.45 38
4025.60 36
4025.74 35
4025.89 34
4026.03 35
4026.18 38
4026.32 44
4026.47 51
4026.61 58
4026.76 66
4026.91 71
4027.05 74
4027.20 75
4027.34 74
4027.49 71
4027.63 68
4027.78 65
4027.92 63
4028.07 62
4028.21 62
4028.36 62
4028.51 62
4028.65 62
4028.80 61
4028.94 61
4029.09 60
4029.23 60
4029.38 60
4029.52 60
4029.67 60
4029.81 61
4029.96 61
4030.10 61
4030.25 61
4030.40 61
4030.54 60
4030.69 59
4030.83 59
4030.98 59
4031.12 59
4031.27 60
4031.41 62
4031.56 63
4031.71 63
4031.85 63
4032.00 62
4032.14 61
4032.29 59
4032.43 56
4032.58 54
4032.72 52
4032.87 49
4033.01 45
4033.16 42
4033.31 38
4033.45 36
4033.60 35
4033.74 35
4033.89 37
4034.03 39
4034.18 41
4034.32 43
4034.47 43
4034.62 43
4034.76 42
4034.91 40
4035.05 37
4035.20 35
4035.34 32
4035.49 29
4035.63 27
4035.78 25
4035.93 23
4036.07 22
4036.22 20
4036.36 19
4036.51 17
4036.65 15
4036.80 13
4036.94 10
4037.09 8
4037.24 6
4037.38 5
4037.53 4
4037.67 5
4037.82 6
4037.96 8
4038.11 11
4038.25 14
4038.40 18
4038.55 21
4038.69 23
4038.84 25
4038.98 27
4039.13 28
4039.27 30
4039.42 31
4039.57 34
4039.71 38
4039.86 43
4040.00 47
4040.15 52
4040.29 56
4040.44 60
4040.58 62
4040.73 62
4040.88 62
4041.02 62
4041.17 61
4041.31 61
4041.46 61
4041.60 62
4041.75 63
4041.90 64
4042.04 64
4042.19 64
4042.33 63
4042.48 62
4042.62 60
4042.77 58
4042.92 56
4043.06 54
4043.21 52
4043.35 50
4043.50 49
4043.64 49
4043.79 48
4043.94 47
4044.08 47
4044.23 46
4044.37 46
4044.52 46
4044.66 45
4044.81 45
4044.96 45
4045.10 44
4045.25 43
4045.39 41
4045.54 38
4045.68 36
4045.83 33
4045.98 31
4046.12 29
4046.27 28
4046.41 27
4046.56 26
4046.70 26
4046.85 25
4047.00 25
4047.14 25
4047.29 26
4047.43 27
4047.58 29
4047.72 30
4047.87 31
4048.02 31
4048.16 31
4048.31 30
4048.45 29
4048.60 29
4048.75 29
4048.89 31
4049.04 33
4049.18 37
4049.33 40
4049.47 42
4049.62 44
4049.77 45
4049.91 45
4050.06 44
4050.20 43
4050.35 43
4050.49 43
4050.64 44
4050.79 46
4050.93 48
4051.08 49
4051.22 50
4051.37 49
4051.52 48
4051.66 46
4051.81 43
4051.95 39
4052.10 36
4052.25 32
4052.39 28
4052.54 24
4052.68 20
4052.83 16
4052.97 14
4053.12 12
4053.27 12
4053.41 13
4053.56 15
4053.70 17
4053.85 18
4054.00 18
4054.14 16
4054.29 13
4054.43 10
4054.58 6
4054.72 3
4054.87 1
4055.02 0
4055.16 0
4055.31 0
4055.45 1
4055.60 3
4055.75 5
4055.89 5
4056.04 5
4056.18 3
4056.33 1
4056.48 0
4056.62 0
4056.77 0
4056.91 0
4057.06 0
4057.21 0
4057.35 0
4057.50 1
4057.64 4
4057.79 7
4057.94 10
4058.08 11
4058.23 12
4058.37 13
4058.52 13
4058.67 13
4058.81 13
4058.96 13
4059.10 14
4059.25 15
4059.40 15
4059.54 15
4059.69 15
4059.83 14
4059.98 13
4060.13 14
4060.27 16
4060.42 18
4060.56 21
4060.71 24
4060.86 26
4061.00 27
4061.15 26
4061.29 24
4061.44 22
4061.59 19
4061.73 17
4061.88 15
4062.02 15
4062.17 15
4062.32 15
4062.46 16
4062.61 17
4062.75 19
4062.90 21
4063.05 24
4063.19 28
4063.34 33
4063.48 38
4063.63 42
4063.78 47
4063.92 50
4064.07 53
4064.21 55
4064.36 57
4064.51 58
4064.65 58
4064.80 58
4064.94 58
4065.09 58
4065.24 58
4065.38 58
4065.53 58
4065.68 58
4065.82 57
4065.97 56
4066.11 53
4066.26 51
4066.41 48
4066.55 46
4066.70 44
4066.84 44
4066.99 45
4067.14 46
4067.28 48
4067.43 49
4067.57 50
4067.72 51
4067.87 51
4068.01 50
4068.16 50
4068.31 49
4068.45 49
4068.60 51
4068.74 54
4068.89 58
4069.04 63
4069.18 68
4069.33 72
4069.47 75
4069.62 77
4069.77 79
4069.91 79
4070.06 79
4070.21 80
4070.35 81
4070.50 83
4070.64 85
4070.79 86
4070.94 88
4071.08 89
4071.23 90
4071.38 91
4071.52 93
4071.67 97
4071.81 101
4071.96 107
4072.11 113
4072.25 118
4072.40 124
4072.54 130
4072.69 135
4072.84 141
4072.98 146
4073.13 152
4073.28 158
4073.42 163
4073.57 168
4073.71 171
4073.86 173
4074.01 174
4074.15 174
4074.30 174
4074.45 174
4074.59 176
4074.74 179
4074.88 184
4075.03 190
4075.18 197
4075.32 203
4075.47 206
4075.62 205
4075.76 200
4075.91 191
4076.06 180
4076.20 169
4076.35 159
4076.49 152
4076.64 148
4076.79 147
4076.93 147
4077.08 147
4077.23 146
4077.37 142
4077.52 135
4077.66 126
4077.81 115
4077.96 103
4078.10 92
4078.25 81
4078.40 71
4078.54 62
4078.69 55
4078.83 50
4078.98 46
4079.13 43
4079.27 42
4079.42 42
4079.57 43
4079.71 44
4079.86 48
4080.01 52
4080.15 59
4080.30 65
4080.44 72
4080.59 77
4080.74 80
4080.88 80
4081.03 78
4081.18 75
4081.32 72
4081.47 70
4081.62 70
4081.76 74
4081.91 80
4082.06 86
4082.20 93
4082.35 97
4082.49 98
4082.64 96
4082.79 90
4082.93 82
4083.08 72
4083.23 62
4083.37 52
4083.52 43
4083.67 34
4083.81 27
4083.96 22
4084.10 19
4084.25 18
4084.40 18
4084.54 20
4084.69 22
4084.84 25
4084.98 27
4085.13 28
4085.28 28
4085.42 29
4085.57 30
4085.72 33
4085.86 37
4086.01 42
4086.16 48
4086.30 53
4086.45 58
4086.59 61
4086.74 61
4086.89 59
4087.03 55
4087.18 50
4087.33 44
4087.47 38
4087.62 33
4087.77 30
4087.91 28
4088.06 27
4088.21 27
4088.35 27
4088.50 27
4088.65 26
4088.79 25
4088.94 26
4089.09 27
4089.23 30
4089.38 33
4089.52 37
4089.67 41
4089.82 44
4089.96 46
4090.11 46
4090.26 45
4090.40 43
4090.55 40
4090.70 38
4090.84 36
4090.99 33
4091.14 31
4091.28 28
4091.43 25
4091.58 23
4091.72 22
4091.87 22
4092.02 24
4092.16 27
4092.31 30
4092.46 33
4092.60 35
4092.75 34
4092.90 32
4093.04 28
4093.19 24
4093.34 21
4093.48 19
4093.63 20
4093.78 24
4093.92 30
4094.07 36
4094.22 44
4094.36 52
4094.51 61
4094.65 72
4094.80 85
4094.95 100
4095.09 115
4095.24 130
4095.39 140
4095.53 146
4095.68 147
4095.83 142
4095.97 135
4096.12 126
4096.27 118
4096.41 111
4096.56 107
4096.71 104
4096.85 101
4097.00 96
4097.15 89
4097.29 78
4097.44 66
4097.59 53
4097.73 42
4097.88 33
4098.03 27
4098.17 25
4098.32 26
4098.47 28
4098.61 32
4098.76 36
4098.91 39
4099.05 43
4099.20 45
4099.35 48
4099.49 50
4099.64 52
4099.79 53
4099.94 54
4100.08 55
4100.23 57
4100.38 60
4100.52 63
4100.67 66
4100.82 68
4100.96 68
4101.11 65
4101.26 59
4101.40 52
4101.55 45
4101.70 40
4101.84 38
4101.99 39
4102.14 43
4102.28 49
4102.43 56
4102.58 62
4102.72 65
4102.87 67
4103.02 67
4103.16 65
4103.31 63
4103.46 61
4103.60 59
4103.75 58
4103.90 58
4104.04 57
4104.19 57
4104.34 58
4104.48 59
4104.63 61
4104.78 63
4104.93 66
4105.07 70
4105.22 75
4105.37 79
4105.51 84
4105.66 89
4105.81 92
4105.95 96
4106.10 99
4106.25 101
4106.39 102
4106.54 102
4106.69 102
4106.83 100
4106.98 96
4107.13 91
4107.27 85
4107.42 80
4107.57 76
4107.71 73
4107.86 71
4108.01 72
4108.16 74
4108.30 76
4108.45 78
4108.60 79
4108.74 80
4108.89 79
4109.04 78
4109.18 75
4109.33 71
4109.48 67
4109.62 64
4109.77 62
4109.92 60
4110.07 60
4110.21 60
4110.36 61
4110.51 61
4110.65 60
4110.80 57
4110.95 54
4111.09 52
4111.24 50
4111.39 49
4111.53 50
4111.68 53
4111.83 56
4111.97 60
4112.12 63
4112.27 66
4112.42 68
4112.56 71
4112.71 74
4112.86 78
4113.00 82
4113.15 87
4113.30 91
4113.44 94
4113.59 97
4113.74 99
4113.89 101
4114.03 102
4114.18 102
4114.33 101
4114.47 99
4114.62 96
4114.77 92
4114.91 89
4115.06 88
4115.21 89
4115.36 91
4115.50 96
4115.65 101
4115.80 107
4115.94 111
4116.09 115
4116.24 117
4116.38 118
4116.53 117
4116.68 116
4116.83 114
4116.97 112
4117.12 110
4117.27 109
4117.41 109
4117.56 109
4117.71 109
4117.85 107
4118.00 104
4118.15 99
4118.30 92
4118.44 84
4118.59 77
4118.74 70
4118.88 65
4119.03 61
4119.18 59
4119.33 56
4119.47 54
4119.62 51
4119.77 47
4119.91 44
4120.06 40
4120.21 36
4120.35 32
4120.50 28
4120.65 24
4120.80 19
4120.94 15
4121.09 10
4121.24 6
4121.38 2
4121.53 0
4121.68 0
4121.83 0
4121.97 0
4122.12 0
4122.27 0
4122.41 0
4122.56 0
4122.71 2
4122.86 7
4123.00 12
4123.15 17
4123.30 19
4123.44 21
4123.59 22
4123.74 22
4123.89 22
4124.03 22
4124.18 24
4124.33 26
4124.47 29
4124.62 33
4124.77 36
4124.92 39
4125.06 43
4125.21 46
4125.36 49
4125.50 53
4125.65 58
4125.80 65
4125.95 72
4126.09 80
4126.24 87
4126.39 93
4126.53 97
4126.68 99
4126.83 98
4126.98 94
4127.12 87
4127.27 79
4127.42 70
4127.56 62
4127.71 55
4127.86 50
4128.01 47
4128.15 46
4128.30 45
4128.45 45
4128.60 45
4128.74 45
4128.89 45
4129.04 48
4129.18 53
4129.33 60
4129.48 69
4129.63 79
4129.77 89
4129.92 98
4130.07 104
4130.22 108
4130.36 108
4130.51 106
4130.66 102
4130.80 95
4130.95 88
4131.10 81
4131.25 74
4131.39 68
4131.54 63
4131.69 60
4131.84 58
4131.98 57
4132.13 58
4132.28 59
4132.42 60
4132.57 62
4132.72 64
4132.87 66
4133.01 66
4133.16 66
4133.31 66
4133.46 64
4133.60 63
4133.75 60
4133.90 58
4134.04 55
4134.19 51
4134.34 46
4134.49 41
4134.63 35
4134.78 30
4134.93 26
4135.08 25
4135.22 27
4135.37 32
4135.52 40
4135.67 48
4135.81 56
4135.96 61
4136.11 63
4136.26 61
4136.40 58
4136.55 52
4136.70 46
4136.84 40
4136.99 35
4137.14 30
4137.29 25
4137.43 20
4137.58 15
4137.73 10
4137.88 5
4138.02 1
4138.17 0
4138.32 0
4138.47 0
4138.61 0
4138.76 0
4138.91 0
4139.06 0
4139.20 0
4139.35 0
4139.50 1
4139.65 3
4139.79 6
4139.94 10
4140.09 14
4140.24 18
4140.38 22
4140.53 25
4140.68 27
4140.82 29
4140.97 30
4141.12 30
4141.27 30
4141.41 31
4141.56 32
4141.71 33
4141.86 34
4142.00 34
4142.15 34
4142.30 32
4142.45 29
4142.59 25
4142.74 21
4142.89 16
4143.04 13
4143.18 11
4143.33 10
4143.48 9
4143.63 10
4143.77 11
4143.92 12
4144.07 13
4144.22 15
4144.36 17
4144.51 21
4144.66 26
4144.81 32
4144.95 39
4145.10 47
4145.25 55
4145.40 64
4145.54 71
4145.69 76
4145.84 79
4145.99 78
4146.14 76
4146.28 72
4146.43 68
4146.58 66
4146.73 66
4146.87 70
4147.02 75
4147.17 81
4147.32 87
4147.46 91
4147.61 92
4147.76 91
4147.91 87
4148.05 83
4148.20 79
4148.35 76
4148.50 74
4148.64 73
4148.79 73
4148.94 75
4149.09 77
4149.23 80
4149.38 82
4149.53 83
4149.68 82
4149.82 80
4149.97 77
4150.12 73
4150.27 69
4150.42 66
4150.56 62
4150.71 58
4150.86 54
4151.01 49
4151.15 43
4151.30 37
4151.45 32
4151.60 30
4151.74 29
4151.89 31
4152.04 34
4152.19 38
4152.33 42
4152.48 46
4152.63 48
4152.78 50
4152.92 52
4153.07 54
4153.22 57
4153.37 61
4153.52 64
4153.66 68
4153.81 70
4153.96 71
4154.11 72
4154.25 71
4154.40 70
4154.55 70
4154.70 71
4154.84 73
4154.99 76
4155.14 79
4155.29 82
4155.44 84
4155.58 86
4155.73 87
4155.88 87
4156.03 88
4156.17 91
4156.32 94
4156.47 99
4156.62 103
4156.77 107
4156.91 108
4157.06 106
4157.21 100
4157.36 92
4157.50 83
4157.65 73
4157.80 64
4157.95 58
4158.10 54
4158.24 52
4158.39 51
4158.54 51
4158.69 52
4158.83 53
4158.98 54
4159.13 55
4159.28 56
4159.42 58
4159.57 60
4159.72 63
4159.87 66
4160.02 68
4160.16 69
4160.31 70
4160.46 71
4160.61 71
4160.76 72
4160.90 72
4161.05 73
4161.20 73
4161.35 74
4161.49 74
4161.64 75
4161.79 76
4161.94 77
4162.09 77
4162.23 76
4162.38 74
4162.53 70
4162.68 64
4162.82 57
4162.97 51
4163.12 45
4163.27 40
4163.42 37
4163.56 35
4163.71 35
4163.86 36
4164.01 38
4164.16 41
4164.30 46
4164.45 51
4164.60 57
4164.75 63
4164.89 70
4165.04 76
4165.19 82
4165.34 88
4165.49 93
4165.63 96
4165.78 99
4165.93 100
4166.08 100
4166.23 100
4166.37 99
4166.52 97
4166.67 96
4166.82 96
4166.97 95
4167.11 95
4167.26 93
4167.41 91
4167.56 86
4167.71 80
4167.85 74
4168.00 68
4168.15 64
4168.30 62
4168.44 62
4168.59 64
4168.74 66
4168.89 68
4169.04 70
4169.18 72
4169.33 73
4169.48 75
4169.63 77
4169.78 80
4169.92 83
4170.07 85
4170.22 86
4170.37 85
4170.52 82
4170.66 78
4170.81 74
4170.96 69
4171.11 65
4171.26 62
4171.40 61
4171.55 61
4171.70 62
4171.85 65
4172.00 68
4172.14 70
4172.29 72
4172.44 73
4172.59 72
4172.74 70
4172.88 66
4173.03 61
4173.18 56
4173.33 50
4173.48 44
4173.62 37
4173.77 30
4173.92 22
4174.07 14
4174.22 6
4174.36 0
4174.51 0
4174.66 0
4174.81 0
4174.96 0
4175.11 5
4175.25 11
4175.40 16
4175.55 19
4175.70 21
4175.85 21
4175.99 20
4176.14 19
4176.29 18
4176.44 18
4176.59 18
4176.73 20
4176.88 22
4177.03 25
4177.18 29
4177.33 34
4177.47 38
4177.62 43
4177.77 47
4177.92 52
4178.07 55
4178.22 59
4178.36 62
4178.51 64
4178.66 67
4178.81 69
4178.96 71
4179.10 72
4179.25 74
4179.40 75
4179.55 77
4179.70 78
4179.84 80
4179.99 81
4180.14 82
4180.29 82
4180.44 82
4180.59 81
4180.73 80
4180.88 77
4181.03 74
4181.18 71
4181.33 68
4181.47 65
4181.62 63
4181.77 63
4181.92 64
4182.07 66
4182.22 69
4182.36 73
4182.51 78
4182.66 82
4182.81 87
4182.96 92
4183.10 96
4183.25 98
4183.40 98
4183.55 96
4183.70 92
4183.85 86
4183.99 79
4184.14 72
4184.29 67
4184.44 64
4184.59 61
4184.73 61
4184.88 60
4185.03 60
4185.18 60
4185.33 59
4185.48 58
4185.62 57
4185.77 55
4185.92 53
4186.07 51
4186.22 49
4186.37 46
4186.51 44
4186.66 41
4186.81 39
4186.96 38
4187.11 36
4187.26 35
4187.40 33
4187.55 32
4187.70 31
4187.85 28
4188.00 25
4188.15 21
4188.29 16
4188.44 9
4188.59 1
4188.74 0
4188.89 0
4189.03 0
4189.18 0
4189.33 0
4189.48 0
4189.63 0
4189.78 2
4189.92 19
4190.07 37
4190.22 54
4190.37 70
4190.52 83
4190.67 91
4190.81 96
4190.96 97
4191.11 95
4191.26 93
4191.41 91
4191.56 91
4191.70 92
4191.85 94
4192.00 97
4192.15 101
4192.30 105
4192.45 108
4192.60 111
4192.74 113
4192.89 113
4193.04 113
4193.19 111
4193.34 107
4193.49 102
4193.63 96
4193.78 91
4193.93 87
4194.08 85
4194.23 85
4194.38 87
4194.52 91
4194.67 96
4194.82 103
4194.97 109
4195.12 116
4195.27 123
4195.41 129
4195.56 133
4195.71 134
4195.86 134
4196.01 132
4196.16 128
4196.31 124
4196.45 120
4196.60 119
4196.75 121
4196.90 127
4197.05 136
4197.20 147
4197.34 158
4197.49 169
4197.64 178
4197.79 184
4197.94 189
4198.09 193
4198.24 197
4198.38 200
4198.53 204
4198.68 208
4198.83 212
4198.98 215
4199.13 217
4199.27 220
4199.42 222
4199.57 225
4199.72 228
4199.87 232
4200.02 238
4200.17 247
4200.31 259
4200.46 275
4200.61 294
4200.76 317
4200.91 343
4201.06 371
4201.21 401
4201.35 433
4201.50 470
4201.65 512
4201.80 562
4201.95 622
4202.10 690
4202.25 767
4202.39 851
4202.54 940
4202.69 1032
4202.84 1126
4202.99 1220
4203.14 1314
4203.29 1409
4203.43 1502
4203.58 1594
4203.73 1684
4203.88 1770
4204.03 1854
4204.18 1934
4204.33 2011
4204.47 2085
4204.62 2156
4204.77 2223
4204.92 2285
4205.07 2341
4205.22 2390
4205.37 2428
4205.51 2455
4205.66 2472
4205.81 2478
4205.96 2475
4206.11 2464
4206.26 2448
4206.41 2426
4206.55 2402
4206.70 2373
4206.85 2342
4207.00 2306
4207.15 2267
4207.30 2224
4207.45 2177
4207.59 2124
4207.74 2065
4207.89 2000
4208.04 1927
4208.19 1847
4208.34 1762
4208.49 1673
4208.64 1584
4208.78 1499
4208.93 1420
4209.08 1350
4209.23 1288
4209.38 1233
4209.53 1183
4209.68 1135
4209.82 1087
4209.97 1036
4210.12 984
4210.27 932
4210.42 880
4210.57 831
4210.72 786
4210.87 745
4211.01 708
4211.16 674
4211.31 641
4211.46 610
4211.61 578
4211.76 546
4211.91 514
4212.06 482
4212.20 450
4212.35 419
4212.50 389
4212.65 361
4212.80 335
4212.95 313
4213.10 295
4213.25 281
4213.39 271
4213.54 264
4213.69 260
4213.84 258
4213.99 256
4214.14 256
4214.29 257
4214.44 258
4214.58 260
4214.73 261
4214.88 261
4215.03 260
4215.18 258
4215.33 254
4215.48 248
4215.63 241
4215.77 231
4215.92 220
4216.07 207
4216.22 194
4216.37 181
4216.52 169
4216.67 160
4216.82 154
4216.96 152
4217.11 151
4217.26 152
4217.41 152
4217.56 151
4217.71 148
4217.86 144
4218.01 140
4218.15 134
4218.30 130
4218.45 127
4218.60 124
4218.75 124
4218.90 124
4219.05 126
4219.20 129
4219.35 132
4219.49 136
4219.64 140
4219.79 145
4219.94 150
4220.09 154
4220.24 158
4220.39 162
4220.54 164
4220.69 163
4220.83 160
4220.98 154
4221.13 146
4221.28 136
4221.43 127
4221.58 119
4221.73 113
4221.88 111
4222.03 111
4222.17 112
4222.32 114
4222.47 116
4222.62 116
4222.77 115
4222.92 113
4223.07 110
4223.22 108
4223.37 106
4223.51 107
4223.66 109
4223.81 113
4223.96 118
4224.11 123
4224.26 128
4224.41 132
4224.56 135
4224.71 136
4224.86 135
4225.00 134
4225.15 131
4225.30 128
4225.45 124
4225.60 119
4225.75 115
4225.90 110
4226.05 106
4226.20 103
4226.34 101
4226.49 102
4226.64 104
4226.79 107
4226.94 112
4227.09 117
4227.24 123
4227.39 128
4227.54 133
4227.69 136
4227.83 136
4227.98 135
4228.13 130
4228.28 123
4228.43 115
4228.58 105
4228.73 96
4228.88 87
4229.03 79
4229.18 73
4229.32 67
4229.47 63
4229.62 58
4229.77 54
4229.92 50
4230.07 46
4230.22 43
4230.37 40
4230.52 39
4230.67 39
4230.82 39
4230.96 39
4231.11 40
4231.26 41
4231.41 43
4231.56 45
4231.71 48
4231.86 51
4232.01 55
4232.16 58
4232.31 59
4232.45 59
4232.60 57
4232.75 54
4232.90 50
4233.05 45
4233.20 41
4233.35 38
4233.50 37
4233.65 37
4233.80 39
4233.95 44
4234.10 50
4234.24 58
4234.39 65
4234.54 71
4234.69 73
4234.84 71
4234.99 65
4235.14 55
4235.29 44
4235.44 32
4235.59 23
4235.74 15
4235.88 11
4236.03 10
4236.18 11
4236.33 14
4236.48 19
4236.63 25
4236.78 32
4236.93 39
4237.08 45
4237.23 50
4237.38 53
4237.53 54
4237.67 51
4237.82 47
4237.97 41
4238.12 34
4238.27 27
4238.42 19
4238.57 12
4238.72 5
4238.87 0
4239.02 0
4239.17 0
4239.32 0
4239.46 0
4239.61 5
4239.76 11
4239.91 16
4240.06 19
4240.21 19
4240.36 17
4240.51 14
4240.66 11
4240.81 9
4240.96 10
4241.11 11
4241.26 14
4241.40 17
4241.55 20
4241.70 21
4241.85 21
4242.00 19
4242.15 18
4242.30 16
4242.45 13
4242.60 11
4242.75 8
4242.90 4
4243.05 0
4243.20 0
4243.35 0
4243.49 0
4243.64 0
4243.79 0
4243.94 0
4244.09 0
4244.24 4
4244.39 12
4244.54 21
4244.69 28
4244.84 34
4244.99 39
4245.14 42
4245.29 45
4245.44 48
4245.58 50
4245.73 51
4245.88 51
4246.03 49
4246.18 46
4246.33 40
4246.48 32
4246.63 23
4246.78 15
4246.93 8
4247.08 3
4247.23 0
4247.38 0
4247.53 2
4247.68 4
4247.82 7
4247.97 8
4248.12 7
4248.27 5
4248.42 3
4248.57 0
4248.72 0
4248.87 0
4249.02 2
4249.17 6
4249.32 10
4249.47 15
4249.62 20
4249.77 24
4249.92 26
4250.07 28
4250.21 30
4250.36 31
4250.51 33
4250.66 35
4250.81 38
4250.96 41
4251.11 45
4251.26 49
4251.41 52
4251.56 55
4251.71 56
4251.86 56
4252.01 54
4252.16 52
4252.31 50
4252.46 47
4252.61 44
4252.75 40
4252.90 35
4253.05 30
4253.20 25
4253.35 21
4253.50 21
4253.65 23
4253.80 29
4253.95 37
4254.10 46
4254.25 54
4254.40 59
4254.55 62
4254.70 63
4254.85 63
4255.00 63
4255.15 66
4255.30 70
4255.45 76
4255.59 83
4255.74 89
4255.89 93
4256.04 97
4256.19 101
4256.34 105
4256.49 111
4256.64 118
4256.79 128
4256.94 139
4257.09 151
4257.24 163
4257.39 177
4257.54 193
4257.69 213
4257.84 238
4257.99 267
4258.14 299
4258.29 333
4258.44 367
4258.59 398
4258.73 426
4258.88 450
4259.03 471
4259.18 491
4259.33 509
4259.48 527
4259.63 544
4259.78 558
4259.93 569
4260.08 577
4260.23 581
4260.38 583
4260.53 583
4260.68 585
4260.83 589
4260.98 596
4261.13 607
4261.28 621
4261.43 638
4261.58 656
4261.73 672
4261.88 686
4262.03 694
4262.17 696
4262.32 692
4262.47 682
4262.62 668
4262.77 650
4262.92 631
4263.07 612
4263.22 592
4263.37 573
4263.52 553
4263.67 534
4263.82 514
4263.97 495
4264.12 476
4264.27 458
4264.42 441
4264.57 424
4264.72 409
4264.87 395
4265.02 382
4265.17 371
4265.32 360
4265.47 349
4265.62 339
4265.77 328
4265.92 316
4266.07 304
4266.22 291
4266.37 278
4266.51 265
4266.66 252
4266.81 239
4266.96 227
4267.11 216
4267.26 207
4267.41 198
4267.56 190
4267.71 183
4267.86 175
4268.01 167
4268.16 159
4268.31 149
4268.46 139
4268.61 129
4268.76 120
4268.91 111
4269.06 104
4269.21 98
4269.36 93
4269.51 88
4269.66 84
4269.81 81
4269.96 78
4270.11 75
4270.26 73
4270.41 73
4270.56 73
4270.71 75
4270.86 77
4271.01 80
4271.16 84
4271.31 88
4271.46 91
4271.61 95
4271.76 99
4271.91 102
4272.05 104
4272.20 105
4272.35 104
4272.50 101
4272.65 97
4272.80 92
4272.95 85
4273.10 79
4273.25 74
4273.40 69
4273.55 66
4273.70 62
4273.85 58
4274.00 54
4274.15 50
4274.30 45
4274.45 42
4274.60 39
4274.75 38
4274.90 38
4275.05 41
4275.20 44
4275.35 48
4275.50 52
4275.65 55
4275.80 57
4275.95 57
4276.10 58
4276.25 57
4276.40 57
4276.55 58
4276.70 59
4276.85 60
4277.00 61
4277.15 62
4277.30 62
4277.45 62
4277.60 62
4277.75 62
4277.90 62
4278.05 63
4278.20 65
4278.35 68
4278.50 73
4278.65 77
4278.80 81
4278.95 84
4279.10 85
4279.25 84
4279.40 82
4279.55 80
4279.70 79
4279.85 79
4280.00 81
4280.15 85
4280.30 88
4280.45 91
4280.60 92
4280.75 93
4280.90 92
4281.05 92
4281.20 92
4281.35 94
4281.50 95
4281.65 97
4281.80 98
4281.95 97
4282.10 93
4282.25 88
4282.40 82
4282.55 75
4282.70 69
4282.85 64
4283.00 59
4283.15 55
4283.30 51
4283.45 48
4283.60 45
4283.75 43
4283.90 42
4284.05 41
4284.20 40
4284.35 40
4284.50 41
4284.65 41
4284.80 42
4284.95 44
4285.10 46
4285.25 50
4285.40 54
4285.55 59
4285.70 64
4285.85 69
4286.00 74
4286.15 78
4286.30 82
4286.45 86
4286.60 90
4286.75 95
4286.90 102
4287.05 109
4287.20 115
4287.35 121
4287.50 124
4287.65 123
4287.80 119
4287.95 111
4288.10 102
4288.25 91
4288.40 81
4288.55 72
4288.70 63
4288.85 56
4289.00 50
4289.15 44
4289.30 39
4289.45 34
4289.60 30
4289.75 27
4289.90 26
4290.05 28
4290.20 32
4290.35 41
4290.50 53
4290.65 67
4290.80 83
4290.95 100
4291.10 116
4291.25 130
4291.40 143
4291.55 154
4291.70 163
4291.85 171
4292.00 177
4292.15 182
4292.30 186
4292.45 189
4292.60 192
4292.75 196
4292.90 202
4293.05 211
4293.20 223
4293.35 237
4293.50 252
4293.65 266
4293.80 277
4293.95 284
4294.10 289
4294.25 290
4294.40 290
4294.55 290
4294.70 289
4294.85 288
4295.00 287
4295.15 284
4295.30 279
4295.45 271
4295.60 261
4295.75 251
4295.90 241
4296.05 232
4296.20 227
4296.35 224
4296.50 223
4296.66 224
4296.81 224
4296.96 222
4297.11 219
4297.26 214
4297.41 210
4297.56 207
4297.71 207
4297.86 209
4298.01 214
4298.16 219
4298.31 225
4298.46 229
4298.61 232
4298.76 232
4298.91 231
4299.06 229
4299.21 225
4299.36 219
4299.51 213
4299.66 206
4299.81 199
4299.96 192
4300.11 186
4300.26 181
4300.41 178
4300.56 176
4300.71 176
4300.86 176
4301.01 176
4301.16 176
4301.31 175
4301.46 174
4301.61 171
4301.76 168
4301.91 165
4302.06 162
4302.21 160
4302.37 159
4302.52 160
4302.67 162
4302.82 166
4302.97 170
4303.12 175
4303.27 179
4303.42 181
4303.57 181
4303.72 177
4303.87 172
4304.02 165
4304.17 157
4304.32 150
4304.47 144
4304.62 140
4304.77 139
4304.92 142
4305.07 148
4305.22 157
4305.37 168
4305.52 180
4305.67 193
4305.82 205
4305.97 216
4306.12 226
4306.27 237
4306.42 249
4306.58 263
4306.73 279
4306.88 298
4307.03 317
4307.18 337
4307.33 355
4307.48 370
4307.63 383
4307.78 394
4307.93 403
4308.08 411
4308.23 419
4308.38 427
4308.53 435
4308.68 442
4308.83 448
4308.98 452
4309.13 451
4309.28 447
4309.43 439
4309.58 428
4309.73 415
4309.88 401
4310.03 387
4310.19 374
4310.34 362
4310.49 351
4310.64 340
4310.79 330
4310.94 320
4311.09 312
4311.24 306
4311.39 301
4311.54 297
4311.69 294
4311.84 291
4311.99 287
4312.14 283
4312.29 276
4312.44 269
4312.59 261
4312.74 253
4312.89 245
4313.04 235
4313.19 224
4313.35 212
4313.50 197
4313.65 182
4313.80 165
4313.95 148
4314.10 132
4314.25 118
4314.40 108
4314.55 100
4314.70 94
4314.85 90
4315.00 87
4315.15 85
4315.30 84
4315.45 85
4315.60 89
4315.75 97
4315.90 109
4316.05 124
4316.21 140
4316.36 157
4316.51 173
4316.66 187
4316.81 198
4316.96 209
4317.11 221
4317.26 234
4317.41 249
4317.56 267
4317.71 285
4317.86 302
4318.01 317
4318.16 327
4318.31 332
4318.46 330
4318.61 323
4318.77 312
4318.92 298
4319.07 283
4319.22 268
4319.37 254
4319.52 242
4319.67 231
4319.82 221
4319.97 211
4320.12 202
4320.27 193
4320.42 185
4320.57 178
4320.72 171
4320.87 163
4321.02 156
4321.18 147
4321.33 137
4321.48 126
4321.63 115
4321.78 102
4321.93 91
4322.08 80
4322.23 71
4322.38 65
4322.53 61
4322.68 58
4322.83 58
4322.98 59
4323.13 60
4323.28 61
4323.44 62
4323.59 62
4323.74 61
4323.89 60
4324.04 58
4324.19 55
4324.34 52
4324.49 47
4324.64 43
4324.79 39
4324.94 36
4325.09 34
4325.24 33
4325.39 36
4325.55 40
4325.70 47
4325.85 56
4326.00 67
4326.15 77
4326.30 88
4326.45 98
4326.60 107
4326.75 114
4326.90 121
4327.05 128
4327.20 133
4327.35 138
4327.51 143
4327.66 147
4327.81 149
4327.96 149
4328.11 146
4328.26 140
4328.41 132
4328.56 121
4328.71 109
4328.86 98
4329.01 88
4329.16 80
4329.31 74
4329.47 70
4329.62 68
4329.77 68
4329.92 67
4330.07 68
4330.22 68
4330.37 69
4330.52 70
4330.67 72
4330.82 73
4330.97 75
4331.12 78
4331.27 80
4331.43 82
4331.58 83
4331.73 83
4331.88 84
4332.03 83
4332.18 83
4332.33 84
4332.48 84
4332.63 84
4332.78 82
4332.93 79
4333.08 74
4333.24 67
4333.39 59
4333.54 52
4333.69 45
4333.84 41
4333.99 40
4334.14 41
4334.29 44
4334.44 47
4334.59 51
4334.74 54
4334.90 55
4335.05 55
4335.20 53
4335.35 51
4335.50 48
4335.65 44
4335.80 41
4335.95 39
4336.10 37
4336.25 35
4336.40 34
4336.56 33
4336.71 32
4336.86 32
4337.01 33
4337.16 35
4337.31 39
4337.46 44
4337.61 50
4337.76 56
4337.91 61
4338.06 64
4338.22 66
4338.37 65
4338.52 63
4338.67 61
4338.82 59
4338.97 57
4339.12 56
4339.27 57
4339.42 58
4339.57 61
4339.73 64
4339.88 68
4340.03 72
4340.18 75
4340.33 78
4340.48 81
4340.63 84
4340.78 87
4340.93 90
4341.08 93
4341.23 96
4341.39 97
4341.54 95
4341.69 91
4341.84 85
4341.99 79
4342.14 72
4342.29 67
4342.44 66
4342.59 67
4342.75 69
4342.90 73
4343.05 76
4343.20 78
4343.35 77
4343.50 73
4343.65 66
4343.80 58
4343.95 48
4344.10 39
4344.26 30
4344.41 24
4344.56 20
4344.71 21
4344.86 24
4345.01 30
4345.16 37
4345.31 44
4345.46 48
4345.62 49
4345.77 47
4345.92 42
4346.07 36
4346.22 30
4346.37 24
4346.52 21
4346.67 19
4346.82 19
4346.97 19
4347.13 20
4347.28 20
4347.43 20
4347.58 20
4347.73 21
4347.88 22
4348.03 25
4348.18 28
4348.33 31
4348.49 33
4348.64 33
4348.79 30
4348.94 25
4349.09 17
4349.24 8
4349.39 0
4349.54 0
4349.70 0
4349.85 0
4350.00 0
4350.15 0
4350.30 0
4350.45 0
4350.60 2
4350.75 5
4350.90 8
4351.06 11
4351.21 14
4351.36 17
4351.51 21
4351.66 25
4351.81 27
4351.96 29
4352.11 30
4352.26 30
4352.42 30
4352.57 30
4352.72 30
4352.87 30
4353.02 30
4353.17 29
4353.32 28
4353.47 26
4353.63 24
4353.78 22
4353.93 19
4354.08 18
4354.23 16
4354.38 15
4354.53 14
4354.68 13
4354.84 13
4354.99 14
4355.14 16
4355.29 18
4355.44 20
4355.59 21
4355.74 21
4355.89 19
4356.05 17
4356.20 15
4356.35 13
4356.50 13
4356.65 13
4356.80 14
4356.95 16
4357.10 17
4357.26 19
4357.41 20
4357.56 23
4357.71 26
4357.86 30
4358.01 36
4358.16 41
4358.31 47
4358.47 51
4358.62 54
4358.77 55
4358.92 55
4359.07 55
4359.22 54
4359.37 53
4359.53 53
4359.68 52
4359.83 52
4359.98 50
4360.13 48
4360.28 45
4360.43 42
4360.58 37
4360.74 32
4360.89 26
4361.04 21
4361.19 17
4361.34 14
4361.49 12
4361.64 13
4361.80 15
4361.95 18
4362.10 22
4362.25 25
4362.40 27
4362.55 28
4362.70 27
4362.85 24
4363.01 20
4363.16 16
4363.31 12
4363.46 9
4363.61 6
4363.76 3
4363.91 2
4364.07 1
4364.22 0
4364.37 0
4364.52 1
4364.67 4
4364.82 7
4364.97 10
4365.13 13
4365.28 16
4365.43 17
4365.58 16
4365.73 14
4365.88 9
4366.03 3
4366.19 0
4366.34 0
4366.49 0
4366.64 0
4366.79 0
4366.94 0
4367.09 0
4367.25 0
4367.40 6
4367.55 13
4367.70 19
4367.85 24
4368.00 26
4368.15 27
4368.31 25
4368.46 22
4368.61 17
4368.76 11
4368.91 5
4369.06 0
4369.21 0
4369.37 0
4369.52 0
4369.67 0
4369.82 0
4369.97 0
4370.12 2
4370.28 5
4370.43 8
4370.58 8
4370.73 8
4370.88 6
4371.03 3
4371.18 1
4371.34 0
4371.49 0
4371.64 1
4371.79 4
4371.94 8
4372.09 12
4372.25 17
4372.40 21
4372.55 25
4372.70 28
4372.85 30
4373.00 31
4373.15 33
4373.31 34
4373.46 35
4373.61 37
4373.76 38
4373.91 39
4374.06 39
4374.22 38
4374.37 38
4374.52 37
4374.67 37
4374.82 37
4374.97 37
4375.12 38
4375.28 38
4375.43 38
4375.58 38
4375.73 37
4375.88 36
4376.03 34
4376.19 31
4376.34 28
4376.49 25
4376.64 22
4376.79 20
4376.94 19
4377.10 20
4377.25 22
4377.40 26
4377.55 32
4377.70 37
4377.85 42
4378.01 47
4378.16 49
4378.31 50
4378.46 48
4378.61 46
4378.76 42
4378.92 38
4379.07 34
4379.22 30
4379.37 27
4379.52 25
4379.67 24
4379.83 24
4379.98 27
4380.13 30
4380.28 35
4380.43 39
4380.58 43
4380.74 45
4380.89 46
4381.04 44
4381.19 41
4381.34 37
4381.49 32
4381.65 27
4381.80 24
4381.95 21
4382.10 20
4382.25 20
4382.40 20
4382.56 21
4382.71 23
4382.86 26
4383.01 30
4383.16 36
4383.31 42
4383.47 50
4383.62 56
4383.77 61
4383.92 64
4384.07 65
4384.23 65
4384.38 63
4384.53 62
4384.68 60
4384.83 59
4384.98 59
4385.14 59
4385.29 59
4385.44 59
4385.59 58
4385.74 56
4385.89 52
4386.05 47
4386.20 41
4386.35 34
4386.50 27
4386.65 22
4386.81 19
4386.96 20
4387.11 23
4387.26 28
4387.41 35
4387.56 42
4387.72 47
4387.87 52
4388.02 55
4388.17 57
4388.32 57
4388.48 58
4388.63 57
4388.78 56
4388.93 56
4389.08 55
4389.23 55
4389.39 55
4389.54 55
4389.69 55
4389.84 55
4389.99 54
4390.15 53
4390.30 52
4390.45 51
4390.60 51
4390.75 51
4390.90 50
4391.06 49
4391.21 46
4391.36 42
4391.51 37
4391.66 33
4391.82 29
4391.97 27
4392.12 29
4392.27 33
4392.42 40
4392.58 49
4392.73 58
4392.88 66
4393.03 72
4393.18 77
4393.33 81
4393.49 84
4393.64 87
4393.79 91
4393.94 96
4394.09 101
4394.25 108
4394.40 115
4394.55 122
4394.70 128
4394.85 133
4395.01 137
4395.16 138
4395.31 138
4395.46 135
4395.61 131
4395.77 125
4395.92 120
4396.07 116
4396.22 115
4396.37 117
4396.53 122
4396.68 130
4396.83 140
4396.98 150
4397.13 160
4397.29 168
4397.44 175
4397.59 181
4397.74 187
4397.89 195
4398.05 204
4398.20 216
4398.35 230
4398.50 246
4398.65 262
4398.81 277
4398.96 290
4399.11 300
4399.26 307
4399.41 312
4399.57 314
4399.72 315
4399.87 314
4400.02 314
4400.17 315
4400.33 317
4400.48 321
4400.63 327
4400.78 333
4400.93 339
4401.09 343
4401.24 344
4401.39 342
4401.54 336
4401.69 329
4401.85 320
4402.00 313
4402.15 308
4402.30 304
4402.45 302
4402.61 299
4402.76 296
4402.91 291
4403.06 284
4403.21 276
4403.37 267
4403.52 257
4403.67 248
4403.82 238
4403.97 228
4404.13 218
4404.28 207
4404.43 195
4404.58 182
4404.74 168
4404.89 154
4405.04 138
4405.19 123
4405.34 109
4405.50 97
4405.65 88
4405.80 82
4405.95 80
4406.10 81
4406.26 85
4406.41 89
4406.56 94
4406.71 99
4406.86 103
4407.02 108
4407.17 114
4407.32 121
4407.47 132
4407.63 144
4407.78 159
4407.93 174
4408.08 187
4408.23 198
4408.39 205
4408.54 209
4408.69 209
4408.84 207
4409.00 204
4409.15 201
4409.30 198
4409.45 196
4409.60 193
4409.76 191
4409.91 189
4410.06 188
4410.21 189
4410.36 191
4410.52 196
4410.67 201
4410.82 208
4410.97 213
4411.13 218
4411.28 220
4411.43 221
4411.58 220
4411.73 218
4411.89 216
4412.04 214
4412.19 212
4412.34 210
4412.50 208
4412.65 207
4412.80 205
4412.95 204
4413.10 201
4413.26 199
4413.41 196
4413.56 193
4413.71 189
4413.87 186
4414.02 181
4414.17 176
4414.32 169
4414.48 162
4414.63 153
4414.78 144
4414.93 136
4415.08 128
4415.24 123
4415.39 120
4415.54 120
4415.69 121
4415.85 122
4416.00 122
4416.15 120
4416.30 115
4416.46 108
4416.61 101
4416.76 93
4416.91 88
4417.06 85
4417.22 86
4417.37 89
4417.52 94
4417.67 100
4417.83 106
4417.98 109
4418.13 111
4418.28 110
4418.44 108
4418.59 106
4418.74 105
4418.89 105
4419.04 107
4419.20 111
4419.35 115
4419.50 120
4419.65 124
4419.81 128
4419.96 130
4420.11 132
4420.26 132
4420.42 132
4420.57 131
4420.72 129
4420.87 125
4421.03 120
4421.18 114
4421.33 108
4421.48 103
4421.64 100
4421.79 98
4421.94 97
4422.09 98
4422.24 99
4422.40 101
4422.55 102
4422.70 104
4422.85 105
4423.01 105
4423.16 103
4423.31 99
4423.46 93
4423.62 86
4423.77 78
4423.92 71
4424.07 68
4424.23 69
4424.38 74
4424.53 82
4424.68 93
4424.84 103
4424.99 112
4425.14 118
4425.29 120
4425.45 119
4425.60 116
4425.75 111
4425.90 107
4426.06 103
4426.21 101
4426.36 101
4426.51 102
4426.67 104
4426.82 106
4426.97 108
4427.12 110
4427.28 110
4427.43 110
4427.58 109
4427.73 107
4427.89 107
4428.04 107
4428.19 108
4428.34 110
4428.50 112
4428.65 114
4428.80 116
4428.95 117
4429.11 116
4429.26 113
4429.41 110
4429.56 106
4429.72 103
4429.87 101
4430.02 100
4430.17 100
4430.33 102
4430.48 104
4430.63 106
4430.78 110
4430.94 114
4431.09 119
4431.24 125
4431.39 131
4431.55 135
4431.70 137
4431.85 136
4432.00 133
4432.16 127
4432.31 120
4432.46 114
4432.61 110
4432.77 109
4432.92 111
4433.07 115
4433.23 120
4433.38 123
4433.53 125
4433.68 123
4433.84 117
4433.99 107
4434.14 95
4434.29 81
4434.45 68
4434.60 56
4434.75 46
4434.90 38
4435.06 33
4435.21 28
4435.36 25
4435.51 22
4435.67 19
4435.82 17
4435.97 15
4436.12 15
4436.28 15
4436.43 18
4436.58 21
4436.74 24
4436.89 27
4437.04 28
4437.19 28
4437.35 26
4437.50 24
4437.65 21
4437.80 19
4437.96 18
4438.11 19
4438.26 21
4438.41 24
4438.57 28
4438.72 32
4438.87 36
4439.03 41
4439.18 47
4439.33 53
4439.48 60
4439.64 66
4439.79 71
4439.94 75
4440.09 76
4440.25 74
4440.40 70
4440.55 64
4440.71 57
4440.86 49
4441.01 43
4441.16 40
4441.32 39
4441.47 42
4441.62 47
4441.77 53
4441.93 58
4442.08 62
4442.23 62
4442.39 60
4442.54 54
4442.69 47
4442.84 40
4443.00 33
4443.15 27
4443.30 23
4443.46 21
4443.61 21
4443.76 21
4443.91 22
4444.07 24
4444.22 25
4444.37 26
4444.52 26
4444.68 26
4444.83 26
4444.98 25
4445.14 23
4445.29 22
4445.44 22
4445.59 22
4445.75 24
4445.90 27
4446.05 30
4446.21 34
4446.36 37
4446.51 38
4446.66 37
4446.82 35
4446.97 32
4447.12 28
4447.28 24
4447.43 21
4447.58 19
4447.73 18
4447.89 17
4448.04 17
4448.19 16
4448.35 14
4448.50 11
4448.65 7
4448.80 3
4448.96 0
4449.11 0
4449.26 0
4449.42 0
4449.57 0
4449.72 0
4449.87 0
4450.03 0
4450.18 0
4450.33 3
4450.49 7
4450.64 12
4450.79 18
4450.94 24
4451.10 30
4451.25 33
4451.40 34
4451.56 34
4451.71 31
4451.86 28
4452.01 25
4452.17 24
4452.32 24
4452.47 25
4452.63 27
4452.78 29
4452.93 31
4453.09 33
4453.24 34
4453.39 35
4453.54 38
4453.70 42
4453.85 47
4454.00 53
4454.16 59
4454.31 64
4454.46 68
4454.61 70
4454.77 72
4454.92 72
4455.07 73
4455.23 73
4455.38 73
4455.53 73
4455.69 73
4455.84 72
4455.99 70
4456.14 68
4456.30 65
4456.45 61
4456.60 58
4456.76 54
4456.91 50
4457.06 47
4457.22 44
4457.37 42
4457.52 40
4457.67 41
4457.83 43
4457.98 47
4458.13 53
4458.29 61
4458.44 69
4458.59 77
4458.75 82
4458.90 84
4459.05 83
4459.21 77
4459.36 69
4459.51 60
4459.66 52
4459.82 45
4459.97 41
4460.12 39
4460.28 39
4460.43 40
4460.58 40
4460.74 40
4460.89 39
4461.04 38
4461.19 37
4461.35 36
4461.50 37
4461.65 37
4461.81 38
4461.96 38
4462.11 37
4462.27 36
4462.42 35
4462.57 35
4462.73 36
4462.88 38
4463.03 40
4463.19 42
4463.34 42
4463.49 41
4463.64 38
4463.80 33
4463.95 28
4464.10 24
4464.26 19
4464.41 16
4464.56 13
4464.72 11
4464.87 9
4465.02 8
4465.18 9
4465.33 10
4465.48 14
4465.64 18
4465.79 22
4465.94 26
4466.09 30
4466.25 32
4466.40 33
4466.55 34
4466.71 34
4466.86 34
4467.01 35
4467.17 35
4467.32 35
4467.47 34
4467.63 34
4467.78 33
4467.93 33
4468.09 34
4468.24 35
4468.39 38
4468.55 42
4468.70 47
4468.85 52
4469.01 57
4469.16 62
4469.31 66
4469.47 70
4469.62 73
4469.77 75
4469.92 75
4470.08 75
4470.23 73
4470.38 71
4470.54 69
4470.69 67
4470.84 64
4471.00 62
4471.15 58
4471.30 54
4471.46 49
4471.61 44
4471.76 37
4471.92 31
4472.07 25
4472.22 19
4472.38 14
4472.53 11
4472.68 9
4472.84 8
4472.99 10
4473.14 13
4473.30 18
4473.45 24
4473.60 30
4473.76 35
4473.91 39
4474.06 41
4474.22 41
4474.37 40
4474.52 37
4474.68 33
4474.83 30
4474.98 28
4475.14 26
4475.29 24
4475.44 23
4475.60 22
4475.75 19
4475.90 17
4476.06 15
4476.21 14
4476.36 13
4476.52 13
4476.67 14
4476.82 16
4476.98 18
4477.13 21
4477.28 25
4477.44 29
4477.59 34
4477.74 40
4477.90 44
4478.05 48
4478.20 50
4478.36 50
4478.51 50
4478.66 49
4478.82 49
4478.97 52
4479.12 56
4479.28 62
4479.43 70
4479.58 80
4479.74 90
4479.89 100
4480.04 110
4480.20 118
4480.35 125
4480.50 129
4480.66 131
4480.81 130
4480.96 127
4481.12 122
4481.27 116
4481.42 110
4481.58 105
4481.73 102
4481.89 102
4482.04 103
4482.19 105
4482.35 108
4482.50 111
4482.65 112
4482.81 112
4482.96 110
4483.11 108
4483.27 108
4483.42 109
4483.57 114
4483.73 120
4483.88 128
4484.03 135
4484.19 140
4484.34 141
4484.49 138
4484.65 132
4484.80 124
4484.95 115
4485.11 106
4485.26 99
4485.41 94
4485.57 91
4485.72 92
4485.88 94
4486.03 99
4486.18 106
4486.34 113
4486.49 120
4486.64 126
4486.80 131
4486.95 133
4487.10 133
4487.26 131
4487.41 128
4487.56 124
4487.72 120
4487.87 116
4488.02 111
4488.18 105
4488.33 98
4488.49 91
4488.64 85
4488.79 81
4488.95 78
4489.10 76
4489.25 76
4489.41 75
4489.56 74
4489.71 72
4489.87 69
4490.02 67
4490.17 65
4490.33 65
4490.48 67
4490.64 71
4490.79 75
4490.94 78
4491.10 79
4491.25 77
4491.40 73
4491.56 65
4491.71 56
4491.86 46
4492.02 36
4492.17 27
4492.33 19
4492.48 11
4492.63 5
4492.79 0
4492.94 0
4493.09 0
4493.25 0
4493.40 0
4493.55 0
4493.71 0
4493.86 0
4494.01 0
4494.17 3
4494.32 7
4494.48 11
4494.63 14
4494.78 17
4494.94 20
4495.09 23
4495.24 25
4495.40 26
4495.55 27
4495.71 26
4495.86 24
4496.01 21
4496.17 18
4496.32 15
4496.47 14
4496.63 14
4496.78 16
4496.93 19
4497.09 23
4497.24 27
4497.40 31
4497.55 35
4497.70 37
4497.86 38
4498.01 39
4498.16 39
4498.32 39
4498.47 39
4498.63 38
4498.78 37
4498.93 35
4499.09 34
4499.24 33
4499.39 34
4499.55 36
4499.70 39
4499.86 44
4500.01 49
4500.16 54
4500.32 58
4500.47 62
4500.62 65
4500.78 68
4500.93 71
4501.09 74
4501.24 77
4501.39 81
4501.55 84
4501.70 86
4501.85 88
4502.01 88
4502.16 87
4502.32 86
4502.47 84
4502.62 83
4502.78 82
4502.93 82
4503.08 82
4503.24 82
4503.39 81
4503.55 80
4503.70 79
4503.85 80
4504.01 81
4504.16 85
4504.32 89
4504.47 94
4504.62 98
4504.78 100
4504.93 100
4505.08 98
4505.24 94
4505.39 89
4505.55 86
4505.70 83
4505.85 83
4506.01 83
4506.16 85
4506.32 87
4506.47 88
4506.62 89
4506.78 89
4506.93 87
4507.08 85
4507.24 82
4507.39 77
4507.55 72
4507.70 67
4507.85 62
4508.01 58
4508.16 56
4508.32 56
4508.47 57
4508.62 60
4508.78 63
4508.93 66
4509.09 69
4509.24 72
4509.39 76
4509.55 79
4509.70 82
4509.85 85
4510.01 88
4510.16 89
4510.32 90
4510.47 89
4510.62 87
4510.78 84
4510.93 81
4511.09 76
4511.24 70
4511.39 64
4511.55 58
4511.70 51
4511.86 46
4512.01 43
4512.16 41
4512.32 40
4512.47 41
4512.63 41
4512.78 41
4512.93 40
4513.09 39
4513.24 36
4513.40 33
4513.55 31
4513.70 29
4513.86 29
4514.01 31
4514.17 33
4514.32 36
4514.47 40
4514.63 44
4514.78 49
4514.94 55
4515.09 61
4515.24 68
4515.40 75
4515.55 81
4515.71 86
4515.86 89
4516.01 90
4516.17 89
4516.32 86
4516.48 81
4516.63 76
4516.78 70
4516.94 64
4517.09 59
4517.25 56
4517.40 53
4517.55 53
4517.71 55
4517.86 59
4518.02 65
4518.17 71
4518.32 78
4518.48 84
4518.63 89
4518.79 93
4518.94 98
4519.09 103
4519.25 108
4519.40 114
4519.56 120
4519.71 124
4519.87 128
4520.02 129
4520.17 128
4520.33 127
4520.48 126
4520.64 126
4520.79 128
4520.94 131
4521.10 135
4521.25 138
4521.41 140
4521.56 140
4521.71 136
4521.87 130
4522.02 123
4522.18 114
4522.33 107
4522.49 101
4522.64 97
4522.79 96
4522.95 97
4523.10 99
4523.26 101
4523.41 103
4523.56 104
4523.72 105
4523.87 107
4524.03 109
4524.18 113
4524.33 118
4524.49 125
4524.64 132
4524.80 139
4524.95 145
4525.11 151
4525.26 155
4525.41 158
4525.57 160
4525.72 160
4525.88 159
4526.03 157
4526.19 153
4526.34 148
4526.49 143
4526.65 138
4526.80 134
4526.96 132
4527.11 132
4527.26 135
4527.42 140
4527.57 147
4527.73 153
4527.88 157
4528.04 160
4528.19 161
4528.34 158
4528.50 154
4528.65 148
4528.81 142
4528.96 137
4529.12 134
4529.27 134
4529.42 137
4529.58 142
4529.73 150
4529.89 160
4530.04 170
4530.20 181
4530.35 192
4530.50 205
4530.66 218
4530.81 233
4530.97 247
4531.12 260
4531.28 270
4531.43 276
4531.58 277
4531.74 275
4531.89 271
4532.05 266
4532.20 262
4532.36 260
4532.51 259
4532.66 259
4532.82 258
4532.97 257
4533.13 256
4533.28 253
4533.44 251
4533.59 249
4533.74 248
4533.90 248
4534.05 250
4534.21 253
4534.36 257
4534.52 262
4534.67 269
4534.82 277
4534.98 285
4535.13 292
4535.29 296
4535.44 298
4535.60 298
4535.75 295
4535.90 291
4536.06 285
4536.21 278
4536.37 271
4536.52 262
4536.68 253
4536.83 242
4536.99 231
4537.14 220
4537.29 211
4537.45 203
4537.60 196
4537.76 191
4537.91 187
4538.07 183
4538.22 178
4538.38 172
4538.53 165
4538.68 156
4538.84 146
4538.99 137
4539.15 127
4539.30 119
4539.46 113
4539.61 109
4539.76 109
4539.92 111
4540.07 117
4540.23 126
4540.38 135
4540.54 144
4540.69 152
4540.85 158
4541.00 162
4541.15 163
4541.31 164
4541.46 163
4541.62 162
4541.77 160
4541.93 156
4542.08 151
4542.24 145
4542.39 138
4542.55 131
4542.70 125
4542.85 119
4543.01 115
4543.16 111
4543.32 107
4543.47 104
4543.63 99
4543.78 94
4543.94 88
4544.09 82
4544.24 75
4544.40 70
4544.55 68
4544.71 68
4544.86 73
4545.02 82
4545.17 94
4545.33 108
4545.48 122
4545.64 135
4545.79 147
4545.94 158
4546.10 168
4546.25 178
4546.41 190
4546.56 203
4546.72 217
4546.87 231
4547.03 244
4547.18 254
4547.34 262
4547.49 268
4547.64 273
4547.80 277
4547.95 282
4548.11 288
4548.26 296
4548.42 305
4548.57 315
4548.73 326
4548.88 336
4549.04 347
4549.19 357
4549.34 368
4549.50 378
4549.65 388
4549.81 397
4549.96 404
4550.12 411
4550.27 416
4550.43 419
4550.58 421
4550.74 421
4550.89 422
4551.05 421
4551.20 419
4551.35 416
4551.51 410
4551.66 401
4551.82 389
4551.97 375
4552.13 359
4552.28 342
4552.44 325
4552.59 308
4552.75 292
4552.90 277
4553.06 264
4553.21 252
4553.37 243
4553.52 236
4553.67 232
4553.83 229
4553.98 228
4554.14 226
4554.29 223
4554.45 220
4554.60 216
4554.76 212
4554.91 209
4555.07 209
4555.22 210
4555.38 211
4555.53 213
4555.69 214
4555.84 213
4555.99 211
4556.15 208
4556.30 206
4556.46 204
4556.61 205
4556.77 206
4556.92 208
4557.08 210
4557.23 211
4557.39 209
4557.54 205
4557.70 200
4557.85 194
4558.01 186
4558.16 179
4558.32 172
4558.47 165
4558.63 158
4558.78 150
4558.93 141
4559.09 132
4559.24 122
4559.40 113
4559.55 104
4559.71 96
4559.86 91
4560.02 87
4560.17 85
4560.33 84
4560.48 85
4560.64 87
4560.79 90
4560.95 91
4561.10 92
4561.26 92
4561.41 90
4561.57 87
4561.72 85
4561.88 82
4562.03 80
4562.19 78
4562.34 78
4562.49 78
4562.65 77
4562.80 74
4562.96 69
4563.11 62
4563.27 54
4563.42 46
4563.58 39
4563.73 37
4563.89 38
4564.04 45
4564.20 54
4564.35 64
4564.51 74
4564.66 81
4564.82 86
4564.97 87
4565.13 87
4565.28 87
4565.44 86
4565.59 87
4565.75 89
4565.90 93
4566.06 98
4566.21 104
4566.37 113
4566.52 122
4566.68 133
4566.83 144
4566.99 154
4567.14 161
4567.30 165
4567.45 166
4567.61 164
4567.76 160
4567.92 154
4568.07 148
4568.23 142
4568.38 135
4568.53 129
4568.69 122
4568.84 115
4569.00 108
4569.15 101
4569.31 95
4569.46 90
4569.62 86
4569.77 83
4569.93 83
4570.08 84
4570.24 87
4570.39 90
4570.55 93
4570.70 95
4570.86 96
4571.01 95
4571.17 92
4571.32 89
4571.48 85
4571.63 81
4571.79 79
4571.94 76
4572.10 74
4572.25 72
4572.41 69
4572.56 66
4572.72 61
4572.87 56
4573.03 52
4573.18 48
4573.34 44
4573.49 42
4573.65 39
4573.80 35
4573.96 31
4574.11 26
4574.27 20
4574.42 14
4574.58 7
4574.73 1
4574.89 0
4575.04 0
4575.20 0
4575.35 0
4575.51 0
4575.66 0
4575.82 0
4575.97 0
4576.13 3
4576.28 8
4576.44 12
4576.59 15
4576.75 17
4576.90 18
4577.06 19
4577.21 20
4577.37 20
4577.52 21
4577.68 22
4577.84 23
4577.99 24
4578.15 25
4578.30 27
4578.46 29
4578.61 31
4578.77 32
4578.92 33
4579.08 33
4579.23 32
4579.39 31
4579.54 30
4579.70 28
4579.85 28
4580.01 28
4580.16 28
4580.32 28
4580.47 28
4580.63 28
4580.78 28
4580.94 28
4581.09 28
4581.25 29
4581.40 31
4581.56 33
4581.71 37
4581.87 43
4582.02 49
4582.18 55
4582.33 62
4582.49 68
4582.64 74
4582.80 78
4582.95 82
4583.11 83
4583.26 83
4583.42 81
4583.57 79
4583.73 77
4583.89 75
4584.04 74
4584.20 73
4584.35 74
4584.51 74
4584.66 75
4584.82 76
4584.97 77
4585.13 78
4585.28 79
4585.44 79
4585.59 79
4585.75 78
4585.90 78
4586.06 77
4586.21 77
4586.37 78
4586.52 80
4586.68 82
4586.83 86
4586.99 89
4587.14 93
4587.30 97
4587.46 100
4587.61 104
4587.77 108
4587.92 111
4588.08 114
4588.23 114
4588.39 112
4588.54 108
4588.70 102
4588.85 96
4589.01 89
4589.16 83
4589.32 79
4589.47 76
4589.63 73
4589.78 71
4589.94 67
4590.09 63
4590.25 59
4590.41 55
4590.56 51
4590.72 49
4590.87 49
4591.03 52
4591.18 56
4591.34 63
4591.49 71
4591.65 77
4591.80 82
4591.96 84
4592.11 84
4592.27 80
4592.42 75
4592.58 70
4592.74 65
4592.89 62
4593.05 60
4593.20 59
4593.36 59
4593.51 58
4593.67 57
4593.82 55
4593.98 54
4594.13 54
4594.29 55
4594.44 58
4594.60 62
4594.75 67
4594.91 72
4595.07 75
4595.22 76
4595.38 75
4595.53 71
4595.69 66
4595.84 59
4596.00 52
4596.15 46
4596.31 42
4596.46 39
4596.62 39
4596.77 42
4596.93 46
4597.09 52
4597.24 58
4597.40 64
4597.55 69
4597.71 72
4597.86 74
4598.02 74
4598.17 72
4598.33 70
4598.48 68
4598.64 65
4598.80 62
4598.95 59
4599.11 56
4599.26 53
4599.42 51
4599.57 49
4599.73 48
4599.88 47
4600.04 46
4600.19 44
4600.35 42
4600.51 40
4600.66 39
4600.82 39
4600.97 40
4601.13 43
4601.28 45
4601.44 48
4601.59 50
4601.75 52
4601.90 54
4602.06 55
4602.22 57
4602.37 59
4602.53 62
4602.68 64
4602.84 65
4602.99 65
4603.15 63
4603.30 59
4603.46 55
4603.62 51
4603.77 47
4603.93 44
4604.08 41
4604.24 39
4604.39 38
4604.55 37
4604.70 37
4604.86 38
4605.01 40
4605.17 42
4605.33 45
4605.48 48
4605.64 51
4605.79 54
4605.95 56
4606.10 57
4606.26 58
4606.41 58
4606.57 58
4606.73 57
4606.88 56
4607.04 55
4607.19 54
4607.35 54
4607.50 56
4607.66 59
4607.82 62
4607.97 66
4608.13 71
4608.28 74
4608.44 77
4608.59 79
4608.75 81
4608.90 82
4609.06 83
4609.22 85
4609.37 87
4609.53 89
4609.68 90
4609.84 91
4609.99 91
4610.15 89
4610.31 86
4610.46 82
4610.62 76
4610.77 71
4610.93 66
4611.08 63
4611.24 60
4611.39 59
4611.55 59
4611.71 59
4611.86 59
4612.02 60
4612.17 60
4612.33 61
4612.48 63
4612.64 65
4612.80 68
4612.95 71
4613.11 74
4613.26 75
4613.42 75
4613.57 74
4613.73 70
4613.89 66
4614.04 60
4614.20 54
4614.35 48
4614.51 43
4614.66 39
4614.82 35
4614.98 33
4615.13 30
4615.29 29
4615.44 27
4615.60 27
4615.75 27
4615.91 28
4616.07 30
4616.22 32
4616.38 34
4616.53 35
4616.69 34
4616.84 32
4617.00 29
4617.16 26
4617.31 25
4617.47 25
4617.62 26
4617.78 29
4617.93 33
4618.09 37
4618.25 41
4618.40 44
4618.56 48
4618.71 50
4618.87 53
4619.02 54
4619.18 55
4619.34 54
4619.49 52
4619.65 48
4619.80 44
4619.96 39
4620.12 34
4620.27 30
4620.43 26
4620.58 22
4620.74 19
4620.89 16
4621.05 14
4621.21 12
4621.36 11
4621.52 12
4621.67 13
4621.83 14
4621.99 16
4622.14 17
4622.30 17
4622.45 18
4622.61 18
4622.76 20
4622.92 23
4623.08 28
4623.23 35
4623.39 42
4623.54 50
4623.70 56
4623.86 61
4624.01 64
4624.17 65
4624.32 64
4624.48 63
4624.63 63
4624.79 63
4624.95 64
4625.10 65
4625.26 67
4625.41 67
4625.57 65
4625.73 62
4625.88 58
4626.04 54
4626.19 50
4626.35 47
4626.51 45
4626.66 43
4626.82 42
4626.97 41
4627.13 41
4627.28 41
4627.44 43
4627.60 46
4627.75 50
4627.91 56
4628.06 62
4628.22 68
4628.38 73
4628.53 78
4628.69 81
4628.84 84
4629.00 85
4629.16 85
4629.31 84
4629.47 80
4629.62 74
4629.78 68
4629.94 62
4630.09 58
4630.25 57
4630.40 60
4630.56 67
4630.72 77
4630.87 88
4631.03 99
4631.18 106
4631.34 111
4631.50 111
4631.65 108
4631.81 104
4631.96 100
4632.12 97
4632.28 94
4632.43 92
4632.59 90
4632.74 85
4632.90 79
4633.06 70
4633.21 60
4633.37 50
4633.52 40
4633.68 32
4633.84 26
4633.99 23
4634.15 22
4634.30 23
4634.46 24
4634.62 24
4634.77 24
4634.93 21
4635.08 15
4635.24 9
4635.40 2
4635.55 0
4635.71 0
4635.86 0
4636.02 0
4636.18 0
4636.33 0
4636.49 0
4636.64 0
4636.80 4
4636.96 10
4637.11 16
4637.27 22
4637.43 26
4637.58 28
4637.74 29
4637.89 29
4638.05 29
4638.21 29
4638.36 29
4638.52 30
4638.67 32
4638.83 34
4638.99 36
4639.14 36
4639.30 36
4639.45 36
4639.61 35
4639.77 36
4639.92 38
4640.08 43
4640.24 51
4640.39 62
4640.55 75
4640.70 90
4640.86 106
4641.02 122
4641.17 137
4641.33 148
4641.48 155
4641.64 158
4641.80 157
4641.95 154
4642.11 150
4642.27 147
4642.42 145
4642.58 146
4642.73 148
4642.89 152
4643.05 154
4643.20 156
4643.36 155
4643.52 153
4643.67 149
4643.83 147
4643.98 145
4644.14 144
4644.30 145
4644.45 146
4644.61 147
4644.76 147
4644.92 146
4645.08 143
4645.23 139
4645.39 135
4645.55 133
4645.70 133
4645.86 135
4646.01 139
4646.17 145
4646.33 151
4646.48 156
4646.64 160
4646.80 164
4646.95 169
4647.11 177
4647.26 188
4647.42 203
4647.58 223
4647.73 246
4647.89 271
4648.05 295
4648.20 317
4648.36 335
4648.51 350
4648.67 362
4648.83 372
4648.98 383
4649.14 395
4649.30 409
4649.45 426
4649.61 445
4649.77 463
4649.92 481
4650.08 496
4650.23 507
4650.39 514
4650.55 519
4650.70 521
4650.86 521
4651.02 521
4651.17 522
4651.33 524
4651.48 526
4651.64 527
4651.80 528
4651.95 527
4652.11 524
4652.27 519
4652.42 513
4652.58 506
4652.74 499
4652.89 494
4653.05 489
4653.20 487
4653.36 486
4653.52 487
4653.67 488
4653.83 488
4653.99 489
4654.14 488
4654.30 488
4654.46 486
4654.61 484
4654.77 482
4654.92 479
4655.08 475
4655.24 470
4655.39 463
4655.55 456
4655.71 447
4655.86 437
4656.02 426
4656.18 415
4656.33 403
4656.49 394
4656.64 386
4656.80 382
4656.96 381
4657.11 384
4657.27 390
4657.43 398
4657.58 406
4657.74 414
4657.90 422
4658.05 428
4658.21 433
4658.37 434
4658.52 432
4658.68 427
4658.84 418
4658.99 408
4659.15 397
4659.30 387
4659.46 379
4659.62 374
4659.77 371
4659.93 371
4660.09 371
4660.24 372
4660.40 373
4660.56 374
4660.71 374
4660.87 372
4661.03 369
4661.18 363
4661.34 356
4661.50 348
4661.65 339
4661.81 331
4661.96 323
4662.12 316
4662.28 310
4662.43 304
4662.59 298
4662.75 293
4662.90 287
4663.06 282
4663.22 277
4663.37 271
4663.53 264
4663.69 256
4663.84 246
4664.00 235
4664.16 224
4664.31 212
4664.47 202
4664.63 192
4664.78 183
4664.94 175
4665.10 168
4665.25 163
4665.41 159
4665.57 157
4665.72 155
4665.88 155
4666.03 154
4666.19 154
4666.35 153
4666.50 150
4666.66 145
4666.82 137
4666.97 126
4667.13 113
4667.29 99
4667.44 84
4667.60 71
4667.76 60
4667.91 51
4668.07 45
4668.23 41
4668.38 38
4668.54 37
4668.70 36
4668.85 36
4669.01 37
4669.17 39
4669.32 42
4669.48 45
4669.64 49
4669.79 51
4669.95 52
4670.11 51
4670.26 48
4670.42 43
4670.58 39
4670.73 34
4670.89 31
4671.05 30
4671.20 30
4671.36 31
4671.52 33
4671.67 35
4671.83 38
4671.99 40
4672.14 41
4672.30 41
4672.46 39
4672.61 35
4672.77 30
4672.93 25
4673.08 20
4673.24 17
4673.40 16
4673.55 17
4673.71 21
4673.87 26
4674.02 31
4674.18 35
4674.34 37
4674.49 37
4674.65 38
4674.81 38
4674.96 39
4675.12 42
4675.28 47
4675.43 52
4675.59 58
4675.75 65
4675.90 71
4676.06 78
4676.22 84
4676.37 90
4676.53 95
4676.69 100
4676.84 106
4677.00 110
4677.16 115
4677.32 120
4677.47 125
4677.63 131
4677.79 138
4677.94 145
4678.10 154
4678.26 163
4678.41 171
4678.57 179
4678.73 186
4678.88 191
4679.04 193
4679.20 194
4679.35 193
4679.51 190
4679.67 185
4679.82 181
4679.98 176
4680.14 172
4680.29 168
4680.45 166
4680.61 165
4680.76 166
4680.92 166
4681.08 167
4681.24 167
4681.39 168
4681.55 168
4681.71 167
4681.86 167
4682.02 167
4682.18 167
4682.33 166
4682.49 164
4682.65 163
4682.80 161
4682.96 160
4683.12 159
4683.27 159
4683.43 161
4683.59 163
4683.74 165
4683.90 167
4684.06 168
4684.22 167
4684.37 164
4684.53 159
4684.69 151
4684.84 142
4685.00 133
4685.16 123
4685.31 114
4685.47 106
4685.63 99
4685.78 94
4685.94 91
4686.10 91
4686.26 93
4686.41 97
4686.57 101
4686.73 105
4686.88 106
4687.04 105
4687.20 102
4687.35 95
4687.51 87
4687.67 78
4687.82 68
4687.98 59
4688.14 50
4688.30 43
4688.45 37
4688.61 34
4688.77 34
4688.92 37
4689.08 43
4689.24 50
4689.39 57
4689.55 62
4689.71 66
4689.87 66
4690.02 64
4690.18 59
4690.34 52
4690.49 45
4690.65 39
4690.81 34
4690.96 30
4691.12 28
4691.28 28
4691.44 29
4691.59 31
4691.75 35
4691.91 39
4692.06 45
4692.22 51
4692.38 57
4692.53 63
4692.69 67
4692.85 69
4693.01 68
4693.16 65
4693.32 61
4693.48 56
4693.63 51
4693.79 47
4693.95 45
4694.10 45
4694.26 46
4694.42 49
4694.58 51
4694.73 52
4694.89 52
4695.05 50
4695.20 47
4695.36 43
4695.52 39
4695.68 36
4695.83 33
4695.99 32
4696.15 32
4696.30 35
4696.46 39
4696.62 44
4696.77 50
4696.93 56
4697.09 61
4697.25 64
4697.40 65
4697.56 65
4697.72 65
4697.87 64
4698.03 64
4698.19 64
4698.35 64
4698.50 64
4698.66 62
4698.82 60
4698.97 56
4699.13 53
4699.29 51
4699.45 50
4699.60 50
4699.76 52
4699.92 56
4700.07 61
4700.23 67
4700.39 74
4700.55 82
4700.70 92
4700.86 102
4701.02 112
4701.17 122
4701.33 131
4701.49 139
4701.65 145
4701.80 152
4701.96 158
4702.12 165
4702.27 174
4702.43 184
4702.59 197
4702.75 211
4702.90 227
4703.06 245
4703.22 265
4703.38 288
4703.53 314
4703.69 344
4703.85 378
4704.00 417
4704.16 462
4704.32 511
4704.48 565
4704.63 621
4704.79 679
4704.95 737
4705.10 796
4705.26 857
4705.42 920
4705.58 988
4705.73 1062
4705.89 1143
4706.05 1228
4706.21 1312
4706.36 1392
4706.52 1463
4706.68 1521
4706.83 1565
4706.99 1598
4707.15 1623
4707.31 1644
4707.46 1665
4707.62 1687
4707.78 1711
4707.94 1735
4708.09 1756
4708.25 1771
4708.41 1777
4708.56 1771
4708.72 1753
4708.88 1725
4709.04 1688
4709.19 1646
4709.35 1601
4709.51 1556
4709.67 1514
4709.82 1474
4709.98 1435
4710.14 1396
4710.29 1354
4710.45 1308
4710.61 1259
4710.77 1209
4710.92 1159
4711.08 1113
4711.24 1071
4711.40 1035
4711.55 1003
4711.71 974
4711.87 945
4712.03 915
4712.18 883
4712.34 848
4712.50 810
4712.65 771
4712.81 732
4712.97 693
4713.13 655
4713.28 618
4713.44 581
4713.60 545
4713.76 510
4713.91 476
4714.07 444
4714.23 414
4714.39 388
4714.54 364
4714.70 343
4714.86 326
4715.02 310
4715.17 296
4715.33 283
4715.49 271
4715.65 260
4715.80 247
4715.96 233
4716.12 217
4716.27 200
4716.43 183
4716.59 167
4716.75 154
4716.90 143
4717.06 135
4717.22 130
4717.38 127
4717.53 123
4717.69 120
4717.85 116
4718.01 112
4718.16 108
4718.32 103
4718.48 99
4718.64 96
4718.79 94
4718.95 93
4719.11 92
4719.27 92
4719.42 92
4719.58 92
4719.74 91
4719.90 89
4720.05 86
4720.21 81
4720.37 74
4720.53 67
4720.68 60
4720.84 52
4721.00 46
4721.16 41
4721.31 37
4721.47 35
4721.63 36
4721.79 38
4721.94 41
4722.10 46
4722.26 50
4722.42 53
4722.57 54
4722.73 53
4722.89 50
4723.05 44
4723.20 39
4723.36 33
4723.52 29
4723.68 26
4723.83 27
4723.99 29
4724.15 34
4724.31 39
4724.46 45
4724.62 50
4724.78 53
4724.94 54
4725.09 54
4725.25 51
4725.41 48
4725.57 45
4725.73 42
4725.88 40
4726.04 38
4726.20 37
4726.36 37
4726.51 36
4726.67 36
4726.83 36
4726.99 38
4727.14 40
4727.30 44
4727.46 48
4727.62 52
4727.77 56
4727.93 57
4728.09 57
4728.25 55
4728.40 52
4728.56 47
4728.72 43
4728.88 39
4729.03 36
4729.19 34
4729.35 33
4729.51 33
4729.67 34
4729.82 34
4729.98 34
4730.14 34
4730.30 33
4730.45 32
4730.61 31
4730.77 31
4730.93 32
4731.08 33
4731.24 35
4731.40 36
4731.56 36
4731.72 35
4731.87 32
4732.03 27
4732.19 21
4732.35 16
4732.50 11
4732.66 7
4732.82 3
4732.98 1
4733.13 0
4733.29 1
4733.45 2
4733.61 4
4733.77 8
4733.92 12
4734.08 17
4734.24 22
4734.40 26
4734.55 31
4734.71 36
4734.87 41
4735.03 46
4735.18 51
4735.34 57
4735.50 62
4735.66 67
4735.82 72
4735.97 77
4736.13 81
4736.29 85
4736.45 88
4736.60 90
4736.76 91
4736.92 90
4737.08 88
4737.24 84
4737.39 79
4737.55 72
4737.71 63
4737.87 53
4738.02 41
4738.18 30
4738.34 20
4738.50 11
4738.66 4
4738.81 0
4738.97 0
4739.13 0
4739.29 0
4739.44 0
4739.60 0
4739.76 0
4739.92 0
4740.08 0
4740.23 4
4740.39 11
4740.55 16
4740.71 20
4740.87 23
4741.02 24
4741.18 24
4741.34 24
4741.50 24
4741.65 24
4741.81 25
4741.97 26
4742.13 28
4742.29 31
4742.44 33
4742.60 35
4742.76 37
4742.92 37
4743.08 38
4743.23 38
4743.39 37
4743.55 38
4743.71 40
4743.86 43
4744.02 47
4744.18 52
4744.34 57
4744.50 63
4744.65 67
4744.81 70
4744.97 73
4745.13 74
4745.29 75
4745.44 77
4745.60 78
4745.76 79
4745.92 80
4746.08 80
4746.23 80
4746.39 78
4746.55 76
4746.71 73
4746.86 69
4747.02 66
4747.18 63
4747.34 61
4747.50 60
4747.65 60
4747.81 63
4747.97 66
4748.13 72
4748.29 77
4748.44 84
4748.60 90
4748.76 94
4748.92 97
4749.08 99
4749.23 98
4749.39 96
4749.55 93
4749.71 89
4749.87 85
4750.02 81
4750.18 77
4750.34 73
4750.50 69
4750.66 65
4750.81 61
4750.97 57
4751.13 54
4751.29 50
4751.45 48
4751.60 46
4751.76 44
4751.92 43
4752.08 43
4752.24 43
4752.39 45
4752.55 47
4752.71 51
4752.87 55
4753.03 59
4753.18 63
4753.34 66
4753.50 68
4753.66 67
4753.82 65
4753.97 61
4754.13 56
4754.29 51
4754.45 47
4754.61 45
4754.76 45
4754.92 48
4755.08 52
4755.24 58
4755.40 64
4755.56 69
4755.71 74
4755.87 79
4756.03 82
4756.19 86
4756.35 88
4756.50 91
4756.66 92
4756.82 92
4756.98 90
4757.14 88
4757.29 84
4757.45 81
4757.61 77
4757.77 74
4757.93 72
4758.08 70
4758.24 70
4758.40 70
4758.56 70
4758.72 71
4758.88 71
4759.03 71
4759.19 70
4759.35 70
4759.51 68
4759.67 66
4759.82 64
4759.98 62
4760.14 60
4760.30 59
4760.46 58
4760.62 59
4760.77 61
4760.93 65
4761.09 69
4761.25 74
4761.41 79
4761.56 82
4761.72 84
4761.88 84
4762.04 83
4762.20 81
4762.36 79
4762.51 78
4762.67 78
4762.83 79
4762.99 81
4763.15 83
4763.30 85
4763.46 87
4763.62 89
4763.78 91
4763.94 95
4764.10 100
4764.25 106
4764.41 114
4764.57 123
4764.73 131
4764.89 139
4765.04 146
4765.20 151
4765.36 157
4765.52 164
4765.68 173
4765.84 183
4765.99 197
4766.15 212
4766.31 228
4766.47 245
4766.63 261
4766.79 276
4766.94 289
4767.10 299
4767.26 307
4767.42 312
4767.58 316
4767.74 320
4767.89 324
4768.05 329
4768.21 335
4768.37 342
4768.53 350
4768.69 357
4768.84 364
4769.00 369
4769.16 372
4769.32 373
4769.48 371
4769.63 366
4769.79 359
4769.95 349
4770.11 339
4770.27 328
4770.43 317
4770.58 308
4770.74 300
4770.90 295
4771.06 291
4771.22 290
4771.38 289
4771.53 289
4771.69 288
4771.85 287
4772.01 285
4772.17 282
4772.33 278
4772.49 273
4772.64 267
4772.80 260
4772.96 253
4773.12 244
4773.28 236
4773.44 228
4773.59 220
4773.75 213
4773.91 205
4774.07 198
4774.23 190
4774.39 182
4774.54 173
4774.70 165
4774.86 156
4775.02 149
4775.18 142
4775.34 137
4775.49 132
4775.65 129
4775.81 126
4775.97 122
4776.13 119
4776.29 114
4776.45 108
4776.60 101
4776.76 92
4776.92 83
4777.08 73
4777.24 64
4777.40 56
4777.55 50
4777.71 45
4777.87 43
4778.03 43
4778.19 44
4778.35 46
4778.50 50
4778.66 54
4778.82 58
4778.98 61
4779.14 64
4779.30 65
4779.46 65
4779.61 62
4779.77 59
4779.93 54
4780.09 50
4780.25 47
4780.41 44
4780.57 43
4780.72 43
4780.88 45
4781.04 47
4781.20 49
4781.36 50
4781.52 51
4781.67 52
4781.83 52
4781.99 53
4782.15 54
4782.31 56
4782.47 60
4782.63 64
4782.78 68
4782.94 73
4783.10 75
4783.26 77
4783.42 75
4783.58 72
4783.74 65
4783.89 56
4784.05 45
4784.21 34
4784.37 24
4784.53 16
4784.69 12
4784.85 11
4785.00 13
4785.16 18
4785.32 24
4785.48 30
4785.64 33
4785.80 34
4785.96 32
4786.11 30
4786.27 27
4786.43 25
4786.59 25
4786.75 27
4786.91 32
4787.07 39
4787.22 47
4787.38 56
4787.54 66
4787.70 76
4787.86 86
4788.02 95
4788.18 103
4788.33 108
4788.49 111
4788.65 111
4788.81 109
4788.97 105
4789.13 100
4789.29 96
4789.45 94
4789.60 92
4789.76 93
4789.92 94
4790.08 97
4790.24 100
4790.40 103
4790.56 106
4790.71 110
4790.87 116
4791.03 122
4791.19 130
4791.35 138
4791.51 146
4791.67 153
4791.83 158
4791.98 161
4792.14 160
4792.30 157
4792.46 151
4792.62 144
4792.78 136
4792.94 129
4793.09 121
4793.25 114
4793.41 107
4793.57 101
4793.73 95
4793.89 89
4794.05 85
4794.21 82
4794.36 80
4794.52 78
4794.68 76
4794.84 73
4795.00 70
4795.16 66
4795.32 63
4795.48 60
4795.63 59
4795.79 60
4795.95 61
4796.11 63
4796.27 64
4796.43 63
4796.59 61
4796.75 57
4796.90 52
4797.06 45
4797.22 39
4797.38 34
4797.54 31
4797.70 29
4797.86 30
4798.02 33
4798.17 36
4798.33 39
4798.49 42
4798.65 43
4798.81 44
4798.97 43
4799.13 42
4799.29 40
4799.45 39
4799.60 38
4799.76 37
4799.92 36
4800.08 35
4800.24 34
4800.40 31
4800.56 28
4800.72 25
4800.87 22
4801.03 20
4801.19 19
4801.35 21
4801.51 24
4801.67 29
4801.83 34
4801.99 39
4802.15 42
4802.30 43
4802.46 43
4802.62 42
4802.78 41
4802.94 39
4803.10 38
4803.26 38
4803.42 39
4803.58 41
4803.73 45
4803.89 51
4804.05 59
4804.21 68
4804.37 78
4804.53 89
4804.69 99
4804.85 109
4805.01 117
4805.16 125
4805.32 133
4805.48 140
4805.64 147
4805.80 155
4805.96 165
4806.12 176
4806.28 189
4806.44 202
4806.59 215
4806.75 227
4806.91 236
4807.07 242
4807.23 244
4807.39 241
4807.55 236
4807.71 229
4807.87 222
4808.02 217
4808.18 214
4808.34 215
4808.50 218
4808.66 222
4808.82 226
4808.98 229
4809.14 230
4809.30 228
4809.46 225
4809.61 220
4809.77 216
4809.93 212
4810.09 209
4810.25 207
4810.41 205
4810.57 202
4810.73 198
4810.89 192
4811.05 184
4811.20 175
4811.36 163
4811.52 150
4811.68 136
4811.84 121
4812.00 107
4812.16 94
4812.32 83
4812.48 76
4812.64 71
4812.79 69
4812.95 70
4813.11 71
4813.27 74
4813.43 76
4813.59 80
4813.75 83
4813.91 87
4814.07 92
4814.23 95
4814.39 97
4814.54 96
4814.70 92
4814.86 85
4815.02 76
4815.18 66
4815.34 56
4815.50 48
4815.66 44
4815.82 42
4815.98 45
4816.14 50
4816.29 58
4816.45 66
4816.61 75
4816.77 82
4816.93 87
4817.09 90
4817.25 91
4817.41 91
4817.57 90
4817.73 90
4817.89 91
4818.04 94
4818.20 99
4818.36 105
4818.52 111
4818.68 118
4818.84 125
4819.00 131
4819.16 137
4819.32 143
4819.48 151
4819.64 159
4819.79 167
4819.95 175
4820.11 182
4820.27 186
4820.43 187
4820.59 186
4820.75 182
4820.91 176
4821.07 169
4821.23 163
4821.39 157
4821.55 152
4821.70 150
4821.86 150
4822.02 151
4822.18 152
4822.34 154
4822.50 153
4822.66 150
4822.82 144
4822.98 136
4823.14 126
4823.30 115
4823.46 106
4823.62 98
4823.77 92
4823.93 88
4824.09 85
4824.25 83
4824.41 80
4824.57 77
4824.73 73
4824.89 68
4825.05 63
4825.21 58
4825.37 53
4825.53 49
4825.69 47
4825.84 46
4826.00 46
4826.16 47
4826.32 48
4826.48 49
4826.64 48
4826.80 46
4826.96 43
4827.12 39
4827.28 35
4827.44 32
4827.60 30
4827.76 30
4827.92 31
4828.07 33
4828.23 35
4828.39 37
4828.55 40
4828.71 42
4828.87 44
4829.03 45
4829.19 46
4829.35 47
4829.51 46
4829.67 45
4829.83 42
4829.99 39
4830.15 35
4830.30 32
4830.46 28
4830.62 25
4830.78 22
4830.94 20
4831.10 19
4831.26 19
4831.42 21
4831.58 23
4831.74 26
4831.90 29
4832.06 32
4832.22 33
4832.38 33
4832.54 31
4832.69 28
4832.85 24
4833.01 20
4833.17 17
4833.33 15
4833.49 14
4833.65 15
4833.81 18
4833.97 21
4834.13 24
4834.29 27
4834.45 30
4834.61 31
4834.77 33
4834.93 35
4835.09 37
4835.25 40
4835.40 43
4835.56 47
4835.72 50
4835.88 52
4836.04 53
4836.20 53
4836.36 51
4836.52 49
4836.68 46
4836.84 44
4837.00 42
4837.16 40
4837.32 39
4837.48 38
4837.64 38
4837.80 39
4837.96 40
4838.11 41
4838.27 43
4838.43 45
4838.59 46
4838.75 47
4838.91 47
4839.07 47
4839.23 46
4839.39 45
4839.55 45
4839.71 45
4839.87 45
4840.03 45
4840.19 45
4840.35 44
4840.51 43
4840.67 41
4840.83 38
4840.99 34
4841.14 29
4841.30 24
4841.46 17
4841.62 11
4841.78 4
4841.94 0
4842.10 0
4842.26 0
4842.42 0
4842.58 0
4842.74 0
4842.90 0
4843.06 0
4843.22 1
4843.38 8
4843.54 17
4843.70 26
4843.86 36
4844.02 44
4844.18 52
4844.34 57
4844.50 59
4844.65 58
4844.81 55
4844.97 51
4845.13 47
4845.29 43
4845.45 42
4845.61 43
4845.77 47
4845.93 52
4846.09 59
4846.25 66
4846.41 72
4846.57 77
4846.73 81
4846.89 83
4847.05 84
4847.21 83
4847.37 83
4847.53 81
4847.69 79
4847.85 76
4848.01 73
4848.17 69
4848.33 65
4848.49 61
4848.64 57
4848.80 53
4848.96 50
4849.12 47
4849.28 44
4849.44 42
4849.60 39
4849.76 37
4849.92 36
4850.08 36
4850.24 37
4850.40 39
4850.56 42
4850.72 45
4850.88 47
4851.04 50
4851.20 51
4851.36 52
4851.52 52
4851.68 51
4851.84 50
4852.00 49
4852.16 48
4852.32 49
4852.48 51
4852.64 56
4852.80 63
4852.96 70
4853.12 78
4853.28 84
4853.43 90
4853.59 94
4853.75 96
4853.91 98
4854.07 100
4854.23 101
4854.39 101
4854.55 101
4854.71 99
4854.87 97
4855.03 94
4855.19 90
4855.35 87
4855.51 85
4855.67 85
4855.83 85
4855.99 85
4856.15 86
4856.31 86
4856.47 84
4856.63 82
4856.79 79
4856.95 77
4857.11 75
4857.27 75
4857.43 76
4857.59 77
4857.75 78
4857.91 77
4858.07 75
4858.23 72
4858.39 69
4858.55 68
4858.71 69
4858.87 72
4859.03 76
4859.19 82
4859.35 86
4859.51 88
4859.67 88
4859.83 85
4859.99 79
4860.14 72
4860.30 65
4860.46 58
4860.62 53
4860.78 50
4860.94 49
4861.10 50
4861.26 52
4861.42 54
4861.58 56
4861.74 58
4861.90 59
4862.06 60
4862.22 61
4862.38 61
4862.54 62
4862.70 62
4862.86 62
4863.02 61
4863.18 61
4863.34 61
4863.50 62
4863.66 64
4863.82 68
4863.98 72
4864.14 78
4864.30 84
4864.46 89
4864.62 93
4864.78 97
4864.94 101
4865.10 104
4865.26 107
4865.42 109
4865.58 110
4865.74 110
4865.90 108
4866.06 104
4866.22 99
4866.38 95
4866.54 92
4866.70 91
4866.86 91
4867.02 94
4867.18 97
4867.34 101
4867.50 103
4867.66 105
4867.82 106
4867.98 106
4868.14 105
4868.30 104
4868.46 102
4868.62 98
4868.78 95
4868.94 91
4869.10 88
4869.26 86
4869.42 86
4869.58 86
4869.74 86
4869.90 85
4870.06 82
4870.22 77
4870.38 70
4870.54 63
4870.70 57
4870.86 53
4871.02 52
4871.18 54
4871.34 58
4871.50 64
4871.66 70
4871.82 74
4871.98 76
4872.14 77
4872.30 76
4872.46 75
4872.62 73
4872.78 71
4872.94 70
4873.10 70
4873.26 70
4873.42 71
4873.58 72
4873.74 73
4873.90 74
4874.06 75
4874.22 74
4874.38 72
4874.54 69
4874.70 66
4874.86 61
4875.02 56
4875.18 52
4875.34 48
4875.50 45
4875.66 43
4875.82 40
4875.98 39
4876.14 37
4876.30 36
4876.46 36
4876.62 37
4876.78 40
4876.94 45
4877.10 52
4877.26 61
4877.42 69
4877.58 77
4877.74 83
4877.90 87
4878.06 87
4878.22 85
4878.38 81
4878.54 76
4878.70 70
4878.86 64
4879.02 58
4879.18 52
4879.34 49
4879.50 47
4879.66 47
4879.82 50
4879.98 55
4880.14 62
4880.30 69
4880.46 75
4880.62 78
4880.78 80
4880.94 79
4881.10 76
4881.26 72
4881.42 68
4881.58 65
4881.74 65
4881.90 66
4882.07 70
4882.23 76
4882.39 84
4882.55 93
4882.71 102
4882.87 111
4883.03 117
4883.19 121
4883.35 122
4883.51 120
4883.67 116
4883.83 111
4883.99 106
4884.15 102
4884.31 101
4884.47 101
4884.63 104
4884.79 107
4884.95 110
4885.11 113
4885.27 113
4885.43 112
4885.59 110
4885.75 107
4885.91 105
4886.07 104
4886.23 105
4886.39 106
4886.55 107
4886.71 107
4886.87 104
4887.03 98
4887.19 88
4887.35 76
4887.51 62
4887.67 48
4887.83 35
4887.99 25
4888.15 18
4888.31 15
4888.47 14
4888.63 15
4888.80 17
4888.96 17
4889.12 17
4889.28 14
4889.44 11
4889.60 7
4889.76 3
4889.92 0
4890.08 0
4890.24 0
4890.40 0
4890.56 0
4890.72 0
4890.88 0
4891.04 0
4891.20 0
4891.36 3
4891.52 9
4891.68 14
4891.84 19
4892.00 22
4892.16 23
4892.32 22
4892.48 19
4892.64 15
4892.80 10
4892.96 5
4893.12 2
4893.28 0
4893.44 0
4893.61 1
4893.77 5
4893.93 12
4894.09 20
4894.25 29
4894.41 38
4894.57 45
4894.73 50
4894.89 53
4895.05 53
4895.21 52
4895.37 48
4895.53 44
4895.69 39
4895.85 33
4896.01 27
4896.17 21
4896.33 16
4896.49 10
4896.65 6
4896.81 3
4896.97 1
4897.13 1
4897.29 3
4897.45 6
4897.62 10
4897.78 13
4897.94 15
4898.10 15
4898.26 15
4898.42 15
4898.58 14
4898.74 14
4898.90 14
4899.06 16
4899.22 19
4899.38 21
4899.54 22
4899.70 22
4899.86 21
4900.02 18
4900.18 15
4900.34 12
4900.50 10
4900.66 11
4900.82 13
4900.99 16
4901.15 20
4901.31 24
4901.47 27
4901.63 29
4901.79 30
4901.95 30
4902.11 29
4902.27 29
4902.43 28
4902.59 26
4902.75 24
4902.91 21
4903.07 18
4903.23 13
4903.39 8
4903.55 3
4903.71 0
4903.87 0
4904.03 0
4904.20 0
4904.36 0
4904.52 0
4904.68 0
4904.84 0
4905.00 0
4905.16 0
4905.32 1
4905.48 3
4905.64 6
4905.80 9
4905.96 13
4906.12 17
4906.28 20
4906.44 21
4906.60 22
4906.76 22
4906.93 21
4907.09 19
4907.25 17
4907.41 16
[truncated: 727,383 more chars]
